# Supplementary material for: Methylobacterium Species Promoting Rice and Barley Growth and Interaction Specificity Revealed with Whole-Cell Matrix-Assisted Laser Desorption / Ionization-Time-of-Flight Mass Spectrometry (MALDI-TOF/MS) Analysis
Source: PLoS One. 2015 Jun 8;10(6):e0129509. doi: 10.1371/journal.pone.0129509 (PMC4460032; doi:10.1371/journal.pone.0129509)
Supplement: S3 Data — (ZIP) [file pone.0129509.s003.zip › Supplementary data 3 (ms from barley)/23c.txt]

778.75 0
778.82 0
778.88 0
778.94 0
779.01 0
779.07 0
779.14 0
779.20 0
779.26 0
779.33 0
779.39 0
779.46 0
779.52 0
779.58 0
779.65 0
779.71 0
779.78 0
779.84 0
779.90 0
779.97 0
780.03 0
780.10 0
780.16 0
780.22 0
780.29 0
780.35 0
780.42 0
780.48 0
780.55 0
780.61 0
780.67 0
780.74 0
780.80 0
780.87 0
780.93 0
780.99 0
781.06 0
781.12 0
781.19 0
781.25 0
781.31 0
781.38 0
781.44 0
781.51 0
781.57 0
781.63 0
781.70 0
781.76 0
781.83 0
781.89 0
781.96 0
782.02 0
782.08 0
782.15 0
782.21 0
782.28 0
782.34 0
782.40 0
782.47 0
782.53 0
782.60 0
782.66 0
782.73 0
782.79 0
782.85 0
782.92 0
782.98 0
783.05 0
783.11 0
783.17 0
783.24 0
783.30 0
783.37 0
783.43 0
783.50 0
783.56 0
783.62 0
783.69 0
783.75 0
783.82 0
783.88 0
783.94 0
784.01 0
784.07 0
784.14 0
784.20 0
784.27 0
784.33 0
784.39 0
784.46 0
784.52 0
784.59 0
784.65 0
784.72 0
784.78 0
784.84 0
784.91 0
784.97 0
785.04 0
785.10 0
785.17 0
785.23 0
785.29 0
785.36 0
785.42 0
785.49 0
785.55 0
785.62 0
785.68 0
785.74 0
785.81 0
785.87 0
785.94 0
786.00 0
786.07 0
786.13 0
786.19 0
786.26 0
786.32 0
786.39 0
786.45 0
786.52 0
786.58 0
786.64 0
786.71 0
786.77 0
786.84 0
786.90 0
786.97 0
787.03 0
787.09 0
787.16 0
787.22 0
787.29 0
787.35 0
787.42 0
787.48 0
787.55 0
787.61 0
787.67 0
787.74 0
787.80 0
787.87 0
787.93 0
788.00 0
788.06 0
788.12 0
788.19 0
788.25 0
788.32 0
788.38 0
788.45 0
788.51 0
788.58 0
788.64 0
788.70 0
788.77 0
788.83 0
788.90 0
788.96 0
789.03 0
789.09 0
789.16 0
789.22 0
789.28 0
789.35 0
789.41 0
789.48 0
789.54 0
789.61 0
789.67 0
789.74 0
789.80 0
789.86 0
789.93 0
789.99 0
790.06 0
790.12 0
790.19 0
790.25 0
790.32 0
790.38 0
790.44 0
790.51 0
790.57 0
790.64 0
790.70 0
790.77 0
790.83 0
790.90 0
790.96 0
791.02 0
791.09 0
791.15 0
791.22 0
791.28 0
791.35 0
791.41 0
791.48 0
791.54 0
791.61 0
791.67 0
791.73 0
791.80 0
791.86 0
791.93 0
791.99 0
792.06 0
792.12 0
792.19 0
792.25 0
792.32 0
792.38 0
792.44 0
792.51 0
792.57 0
792.64 0
792.70 0
792.77 0
792.83 0
792.90 0
792.96 0
793.03 0
793.09 0
793.15 0
793.22 0
793.28 0
793.35 0
793.41 0
793.48 0
793.54 0
793.61 0
793.67 0
793.74 0
793.80 0
793.87 0
793.93 0
793.99 0
794.06 0
794.12 0
794.19 0
794.25 0
794.32 0
794.38 0
794.45 0
794.51 0
794.58 0
794.64 0
794.71 0
794.77 0
794.84 0
794.90 0
794.96 0
795.03 0
795.09 0
795.16 0
795.22 0
795.29 0
795.35 0
795.42 0
795.48 0
795.55 0
795.61 0
795.68 0
795.74 0
795.81 0
795.87 0
795.93 0
796.00 0
796.06 0
796.13 0
796.19 0
796.26 0
796.32 0
796.39 0
796.45 0
796.52 0
796.58 0
796.65 0
796.71 0
796.78 0
796.84 0
796.91 0
796.97 0
797.04 0
797.10 0
797.16 0
797.23 0
797.29 0
797.36 0
797.42 0
797.49 0
797.55 0
797.62 0
797.68 0
797.75 0
797.81 0
797.88 0
797.94 0
798.01 0
798.07 0
798.14 0
798.20 0
798.27 0
798.33 0
798.40 0
798.46 0
798.53 0
798.59 0
798.65 0
798.72 0
798.78 0
798.85 0
798.91 0
798.98 0
799.04 0
799.11 0
799.17 0
799.24 0
799.30 0
799.37 0
799.43 0
799.50 0
799.56 0
799.63 0
799.69 0
799.76 0
799.82 0
799.89 0
799.95 0
800.02 0
800.08 0
800.15 0
800.21 0
800.28 0
800.34 0
800.41 0
800.47 0
800.54 0
800.60 0
800.67 0
800.73 0
800.80 0
800.86 0
800.93 0
800.99 0
801.05 0
801.12 0
801.18 0
801.25 0
801.31 0
801.38 0
801.44 0
801.51 0
801.57 0
801.64 0
801.70 0
801.77 0
801.83 0
801.90 0
801.96 0
802.03 0
802.09 0
802.16 0
802.22 0
802.29 0
802.35 0
802.42 0
802.48 0
802.55 0
802.61 0
802.68 0
802.74 0
802.81 0
802.87 0
802.94 0
803.00 0
803.07 0
803.13 0
803.20 0
803.26 0
803.33 0
803.39 0
803.46 0
803.52 0
803.59 0
803.65 0
803.72 0
803.78 0
803.85 0
803.91 0
803.98 0
804.04 0
804.11 0
804.17 0
804.24 0
804.30 0
804.37 0
804.43 0
804.50 0
804.56 0
804.63 0
804.69 0
804.76 0
804.82 0
804.89 0
804.95 0
805.02 0
805.08 0
805.15 0
805.21 0
805.28 0
805.35 0
805.41 0
805.48 0
805.54 0
805.61 0
805.67 0
805.74 0
805.80 0
805.87 0
805.93 0
806.00 0
806.06 0
806.13 0
806.19 0
806.26 0
806.32 0
806.39 0
806.45 0
806.52 0
806.58 0
806.65 0
806.71 0
806.78 0
806.84 0
806.91 0
806.97 0
807.04 0
807.10 0
807.17 0
807.23 0
807.30 0
807.36 0
807.43 0
807.49 0
807.56 0
807.62 0
807.69 0
807.76 0
807.82 0
807.89 0
807.95 0
808.02 0
808.08 0
808.15 0
808.21 0
808.28 0
808.34 0
808.41 0
808.47 0
808.54 0
808.60 0
808.67 0
808.73 0
808.80 0
808.86 0
808.93 0
808.99 0
809.06 0
809.12 0
809.19 0
809.26 0
809.32 0
809.39 0
809.45 0
809.52 0
809.58 0
809.65 0
809.71 0
809.78 0
809.84 0
809.91 0
809.97 0
810.04 0
810.10 0
810.17 0
810.23 0
810.30 0
810.36 0
810.43 0
810.50 0
810.56 0
810.63 0
810.69 0
810.76 0
810.82 0
810.89 0
810.95 0
811.02 0
811.08 0
811.15 0
811.21 0
811.28 0
811.34 0
811.41 0
811.47 0
811.54 0
811.61 0
811.67 0
811.74 0
811.80 0
811.87 0
811.93 0
812.00 0
812.06 0
812.13 0
812.19 0
812.26 0
812.32 0
812.39 0
812.46 0
812.52 0
812.59 0
812.65 0
812.72 0
812.78 0
812.85 0
812.91 0
812.98 0
813.04 0
813.11 0
813.17 0
813.24 0
813.31 0
813.37 0
813.44 0
813.50 0
813.57 0
813.63 0
813.70 0
813.76 0
813.83 0
813.89 0
813.96 0
814.02 0
814.09 0
814.16 0
814.22 0
814.29 0
814.35 0
814.42 0
814.48 0
814.55 0
814.61 0
814.68 0
814.74 0
814.81 0
814.88 0
814.94 0
815.01 0
815.07 0
815.14 0
815.20 0
815.27 0
815.33 0
815.40 0
815.47 0
815.53 0
815.60 0
815.66 0
815.73 0
815.79 0
815.86 0
815.92 0
815.99 0
816.05 0
816.12 0
816.19 0
816.25 0
816.32 0
816.38 0
816.45 0
816.51 0
816.58 0
816.64 0
816.71 0
816.78 0
816.84 0
816.91 0
816.97 0
817.04 0
817.10 0
817.17 0
817.23 0
817.30 0
817.37 0
817.43 0
817.50 0
817.56 0
817.63 0
817.69 0
817.76 0
817.82 0
817.89 0
817.96 0
818.02 0
818.09 0
818.15 0
818.22 0
818.28 0
818.35 0
818.42 0
818.48 0
818.55 0
818.61 0
818.68 0
818.74 0
818.81 0
818.87 0
818.94 0
819.01 0
819.07 0
819.14 0
819.20 0
819.27 0
819.33 0
819.40 0
819.47 0
819.53 0
819.60 0
819.66 0
819.73 0
819.79 0
819.86 0
819.93 0
819.99 0
820.06 0
820.12 0
820.19 0
820.25 0
820.32 0
820.38 0
820.45 0
820.52 0
820.58 0
820.65 0
820.71 0
820.78 0
820.84 0
820.91 0
820.98 0
821.04 0
821.11 0
821.17 0
821.24 0
821.30 0
821.37 0
821.44 0
821.50 0
821.57 0
821.63 0
821.70 0
821.76 0
821.83 0
821.90 0
821.96 0
822.03 0
822.09 0
822.16 0
822.23 0
822.29 0
822.36 0
822.42 0
822.49 0
822.55 0
822.62 0
822.69 0
822.75 0
822.82 0
822.88 0
822.95 0
823.01 0
823.08 0
823.15 0
823.21 0
823.28 0
823.34 0
823.41 0
823.48 0
823.54 0
823.61 0
823.67 0
823.74 0
823.80 0
823.87 0
823.94 0
824.00 0
824.07 0
824.13 0
824.20 0
824.27 0
824.33 0
824.40 0
824.46 0
824.53 0
824.59 0
824.66 0
824.73 0
824.79 0
824.86 0
824.92 0
824.99 0
825.06 0
825.12 0
825.19 0
825.25 0
825.32 0
825.39 0
825.45 0
825.52 0
825.58 0
825.65 0
825.71 0
825.78 0
825.85 0
825.91 0
825.98 0
826.04 0
826.11 0
826.18 0
826.24 0
826.31 0
826.37 0
826.44 0
826.51 0
826.57 0
826.64 0
826.70 0
826.77 0
826.84 0
826.90 0
826.97 0
827.03 0
827.10 0
827.17 0
827.23 0
827.30 0
827.36 0
827.43 0
827.49 0
827.56 0
827.63 0
827.69 0
827.76 0
827.82 0
827.89 0
827.96 0
828.02 0
828.09 0
828.15 0
828.22 0
828.29 0
828.35 0
828.42 0
828.48 0
828.55 0
828.62 0
828.68 0
828.75 0
828.82 0
828.88 0
828.95 0
829.01 0
829.08 0
829.15 0
829.21 0
829.28 0
829.34 0
829.41 0
829.48 0
829.54 0
829.61 0
829.67 0
829.74 0
829.81 0
829.87 0
829.94 0
830.00 0
830.07 0
830.14 0
830.20 0
830.27 0
830.33 0
830.40 0
830.47 0
830.53 0
830.60 0
830.66 0
830.73 0
830.80 0
830.86 0
830.93 0
831.00 0
831.06 0
831.13 0
831.19 0
831.26 0
831.33 0
831.39 0
831.46 0
831.52 0
831.59 0
831.66 0
831.72 0
831.79 0
831.86 0
831.92 0
831.99 0
832.05 0
832.12 0
832.19 0
832.25 0
832.32 0
832.38 0
832.45 0
832.52 0
832.58 0
832.65 0
832.72 0
832.78 0
832.85 0
832.91 0
832.98 0
833.05 0
833.11 0
833.18 0
833.24 0
833.31 0
833.38 0
833.44 0
833.51 0
833.58 0
833.64 0
833.71 0
833.77 0
833.84 0
833.91 0
833.97 0
834.04 0
834.11 0
834.17 0
834.24 0
834.30 0
834.37 0
834.44 0
834.50 0
834.57 0
834.64 0
834.70 0
834.77 0
834.83 0
834.90 0
834.97 0
835.03 0
835.10 0
835.17 0
835.23 0
835.30 0
835.36 0
835.43 0
835.50 0
835.56 0
835.63 0
835.70 0
835.76 0
835.83 0
835.90 0
835.96 0
836.03 0
836.09 0
836.16 0
836.23 0
836.29 0
836.36 0
836.43 0
836.49 0
836.56 0
836.62 0
836.69 0
836.76 0
836.82 0
836.89 0
836.96 0
837.02 0
837.09 0
837.16 0
837.22 0
837.29 0
837.35 0
837.42 0
837.49 0
837.55 0
837.62 0
837.69 0
837.75 0
837.82 0
837.89 0
837.95 0
838.02 0
838.08 0
838.15 0
838.22 0
838.28 0
838.35 0
838.42 0
838.48 0
838.55 0
838.62 0
838.68 0
838.75 0
838.82 0
838.88 0
838.95 0
839.01 0
839.08 0
839.15 0
839.21 0
839.28 0
839.35 0
839.41 0
839.48 0
839.55 0
839.61 0
839.68 0
839.75 0
839.81 0
839.88 0
839.95 0
840.01 0
840.08 0
840.14 0
840.21 0
840.28 0
840.34 0
840.41 0
840.48 0
840.54 0
840.61 0
840.68 0
840.74 0
840.81 0
840.88 0
840.94 0
841.01 0
841.08 0
841.14 0
841.21 0
841.28 0
841.34 0
841.41 0
841.47 0
841.54 0
841.61 0
841.67 0
841.74 0
841.81 0
841.87 0
841.94 0
842.01 0
842.07 0
842.14 0
842.21 0
842.27 0
842.34 0
842.41 0
842.47 0
842.54 0
842.61 0
842.67 0
842.74 0
842.81 0
842.87 0
842.94 0
843.01 0
843.07 0
843.14 0
843.21 0
843.27 0
843.34 0
843.41 0
843.47 0
843.54 0
843.60 0
843.67 0
843.74 0
843.80 0
843.87 0
843.94 0
844.00 0
844.07 0
844.14 0
844.20 0
844.27 0
844.34 0
844.40 0
844.47 0
844.54 0
844.60 0
844.67 0
844.74 0
844.80 0
844.87 0
844.94 0
845.00 0
845.07 0
845.14 0
845.20 0
845.27 0
845.34 0
845.40 0
845.47 0
845.54 0
845.60 0
845.67 0
845.74 0
845.80 0
845.87 0
845.94 0
846.00 0
846.07 0
846.14 0
846.21 0
846.27 0
846.34 0
846.41 0
846.47 0
846.54 0
846.61 0
846.67 0
846.74 0
846.81 0
846.87 0
846.94 0
847.01 0
847.07 0
847.14 0
847.21 0
847.27 0
847.34 0
847.41 0
847.47 0
847.54 0
847.61 0
847.67 0
847.74 0
847.81 0
847.87 0
847.94 0
848.01 0
848.07 0
848.14 0
848.21 0
848.27 0
848.34 0
848.41 0
848.47 0
848.54 0
848.61 0
848.68 0
848.74 0
848.81 0
848.88 0
848.94 0
849.01 0
849.08 0
849.14 0
849.21 0
849.28 0
849.34 0
849.41 0
849.48 0
849.54 0
849.61 0
849.68 0
849.74 0
849.81 0
849.88 0
849.95 0
850.01 0
850.08 0
850.15 0
850.21 0
850.28 0
850.35 0
850.41 0
850.48 0
850.55 0
850.61 0
850.68 0
850.75 0
850.81 0
850.88 0
850.95 0
851.02 0
851.08 0
851.15 0
851.22 0
851.28 0
851.35 0
851.42 0
851.48 0
851.55 0
851.62 0
851.68 0
851.75 0
851.82 0
851.89 0
851.95 0
852.02 0
852.09 0
852.15 0
852.22 0
852.29 0
852.35 0
852.42 0
852.49 0
852.56 0
852.62 0
852.69 0
852.76 0
852.82 0
852.89 0
852.96 0
853.02 0
853.09 0
853.16 0
853.22 0
853.29 0
853.36 0
853.43 0
853.49 0
853.56 0
853.63 0
853.69 0
853.76 0
853.83 0
853.90 0
853.96 0
854.03 0
854.10 0
854.16 0
854.23 0
854.30 0
854.36 0
854.43 0
854.50 0
854.57 0
854.63 0
854.70 0
854.77 0
854.83 0
854.90 0
854.97 0
855.03 0
855.10 0
855.17 0
855.24 0
855.30 0
855.37 0
855.44 0
855.50 0
855.57 0
855.64 0
855.71 0
855.77 0
855.84 0
855.91 0
855.97 0
856.04 0
856.11 0
856.18 0
856.24 0
856.31 0
856.38 0
856.44 0
856.51 0
856.58 0
856.65 0
856.71 0
856.78 0
856.85 0
856.91 0
856.98 0
857.05 0
857.12 0
857.18 0
857.25 0
857.32 0
857.38 0
857.45 0
857.52 0
857.59 0
857.65 0
857.72 0
857.79 0
857.85 0
857.92 0
857.99 0
858.06 0
858.12 0
858.19 0
858.26 0
858.32 0
858.39 0
858.46 0
858.53 0
858.59 0
858.66 0
858.73 0
858.79 0
858.86 0
858.93 0
859.00 0
859.06 0
859.13 0
859.20 0
859.27 0
859.33 0
859.40 0
859.47 0
859.53 0
859.60 0
859.67 0
859.74 0
859.80 0
859.87 0
859.94 0
860.00 0
860.07 0
860.14 0
860.21 0
860.27 0
860.34 0
860.41 0
860.48 0
860.54 0
860.61 0
860.68 0
860.74 0
860.81 0
860.88 0
860.95 0
861.01 0
861.08 0
861.15 0
861.22 0
861.28 0
861.35 0
861.42 0
861.49 0
861.55 0
861.62 0
861.69 0
861.75 0
861.82 0
861.89 0
861.96 0
862.02 0
862.09 0
862.16 0
862.23 0
862.29 0
862.36 0
862.43 0
862.50 0
862.56 0
862.63 0
862.70 0
862.76 0
862.83 0
862.90 0
862.97 0
863.03 0
863.10 0
863.17 0
863.24 0
863.30 0
863.37 0
863.44 0
863.51 0
863.57 0
863.64 0
863.71 0
863.78 0
863.84 0
863.91 0
863.98 0
864.05 0
864.11 0
864.18 0
864.25 0
864.31 0
864.38 0
864.45 0
864.52 0
864.58 0
864.65 0
864.72 0
864.79 0
864.85 0
864.92 0
864.99 0
865.06 0
865.12 0
865.19 0
865.26 0
865.33 0
865.39 0
865.46 0
865.53 0
865.60 0
865.66 0
865.73 0
865.80 0
865.87 0
865.93 0
866.00 0
866.07 0
866.14 0
866.20 0
866.27 0
866.34 0
866.41 0
866.47 0
866.54 0
866.61 0
866.68 0
866.74 0
866.81 0
866.88 0
866.95 0
867.01 0
867.08 0
867.15 0
867.22 0
867.28 0
867.35 0
867.42 0
867.49 0
867.55 0
867.62 0
867.69 0
867.76 0
867.82 0
867.89 0
867.96 0
868.03 0
868.09 0
868.16 0
868.23 0
868.30 0
868.37 0
868.43 0
868.50 0
868.57 0
868.64 0
868.70 0
868.77 0
868.84 0
868.91 0
868.97 0
869.04 0
869.11 0
869.18 0
869.24 0
869.31 0
869.38 0
869.45 0
869.51 0
869.58 0
869.65 0
869.72 0
869.79 0
869.85 0
869.92 0
869.99 0
870.06 0
870.12 0
870.19 0
870.26 0
870.33 0
870.39 0
870.46 0
870.53 0
870.60 0
870.66 0
870.73 0
870.80 0
870.87 0
870.94 0
871.00 0
871.07 0
871.14 0
871.21 0
871.27 0
871.34 0
871.41 0
871.48 0
871.54 0
871.61 0
871.68 0
871.75 0
871.82 0
871.88 0
871.95 0
872.02 0
872.09 0
872.15 0
872.22 0
872.29 0
872.36 0
872.43 0
872.49 0
872.56 0
872.63 0
872.70 0
872.76 0
872.83 0
872.90 0
872.97 0
873.03 0
873.10 0
873.17 0
873.24 0
873.31 0
873.37 0
873.44 0
873.51 0
873.58 0
873.65 0
873.71 0
873.78 0
873.85 0
873.92 0
873.98 0
874.05 0
874.12 0
874.19 0
874.26 0
874.32 0
874.39 0
874.46 0
874.53 0
874.59 0
874.66 0
874.73 0
874.80 0
874.87 0
874.93 0
875.00 0
875.07 0
875.14 0
875.20 0
875.27 0
875.34 0
875.41 0
875.48 0
875.54 0
875.61 0
875.68 0
875.75 0
875.82 0
875.88 0
875.95 0
876.02 0
876.09 0
876.16 0
876.22 0
876.29 0
876.36 0
876.43 0
876.49 0
876.56 0
876.63 0
876.70 0
876.77 0
876.83 0
876.90 0
876.97 0
877.04 0
877.11 0
877.17 0
877.24 0
877.31 0
877.38 0
877.45 0
877.51 0
877.58 0
877.65 0
877.72 0
877.79 0
877.85 0
877.92 0
877.99 0
878.06 0
878.12 0
878.19 0
878.26 0
878.33 0
878.40 0
878.46 0
878.53 0
878.60 0
878.67 0
878.74 0
878.80 0
878.87 0
878.94 0
879.01 0
879.08 0
879.14 0
879.21 0
879.28 0
879.35 0
879.42 0
879.48 0
879.55 0
879.62 0
879.69 0
879.76 0
879.82 0
879.89 0
879.96 0
880.03 0
880.10 0
880.17 0
880.23 0
880.30 0
880.37 0
880.44 0
880.51 0
880.57 0
880.64 0
880.71 0
880.78 0
880.85 0
880.91 0
880.98 0
881.05 0
881.12 0
881.19 0
881.25 0
881.32 0
881.39 0
881.46 0
881.53 0
881.59 0
881.66 0
881.73 0
881.80 0
881.87 0
881.94 0
882.00 0
882.07 0
882.14 0
882.21 0
882.28 0
882.34 0
882.41 0
882.48 0
882.55 0
882.62 0
882.68 0
882.75 0
882.82 0
882.89 0
882.96 0
883.03 0
883.09 0
883.16 0
883.23 0
883.30 0
883.37 0
883.43 0
883.50 0
883.57 0
883.64 0
883.71 0
883.78 0
883.84 0
883.91 0
883.98 0
884.05 0
884.12 0
884.18 0
884.25 0
884.32 0
884.39 0
884.46 0
884.53 0
884.59 0
884.66 0
884.73 0
884.80 0
884.87 0
884.93 0
885.00 0
885.07 0
885.14 0
885.21 0
885.28 0
885.34 0
885.41 0
885.48 0
885.55 0
885.62 0
885.69 0
885.75 0
885.82 0
885.89 0
885.96 0
886.03 0
886.09 0
886.16 0
886.23 0
886.30 0
886.37 0
886.44 0
886.50 0
886.57 0
886.64 0
886.71 0
886.78 0
886.85 0
886.91 0
886.98 0
887.05 0
887.12 0
887.19 0
887.26 0
887.32 0
887.39 0
887.46 0
887.53 0
887.60 0
887.67 0
887.73 0
887.80 0
887.87 0
887.94 0
888.01 0
888.08 0
888.14 0
888.21 0
888.28 0
888.35 0
888.42 0
888.49 0
888.55 0
888.62 0
888.69 0
888.76 0
888.83 0
888.90 0
888.96 0
889.03 0
889.10 0
889.17 0
889.24 0
889.31 0
889.37 0
889.44 0
889.51 0
889.58 0
889.65 0
889.72 0
889.79 0
889.85 0
889.92 0
889.99 0
890.06 0
890.13 0
890.20 0
890.26 0
890.33 0
890.40 0
890.47 0
890.54 0
890.61 0
890.68 0
890.74 0
890.81 0
890.88 0
890.95 0
891.02 0
891.09 0
891.15 0
891.22 0
891.29 0
891.36 0
891.43 0
891.50 0
891.57 0
891.63 0
891.70 0
891.77 0
891.84 0
891.91 0
891.98 0
892.04 0
892.11 0
892.18 0
892.25 0
892.32 0
892.39 0
892.46 0
892.52 0
892.59 0
892.66 0
892.73 0
892.80 0
892.87 0
892.94 0
893.00 0
893.07 0
893.14 0
893.21 0
893.28 0
893.35 0
893.42 0
893.48 0
893.55 0
893.62 0
893.69 0
893.76 0
893.83 0
893.90 0
893.96 0
894.03 0
894.10 0
894.17 0
894.24 0
894.31 0
894.38 0
894.44 0
894.51 0
894.58 0
894.65 0
894.72 0
894.79 0
894.86 0
894.92 0
894.99 0
895.06 0
895.13 0
895.20 0
895.27 0
895.34 0
895.40 0
895.47 0
895.54 0
895.61 0
895.68 0
895.75 0
895.82 0
895.88 0
895.95 0
896.02 0
896.09 0
896.16 0
896.23 0
896.30 0
896.37 0
896.43 0
896.50 0
896.57 0
896.64 0
896.71 0
896.78 0
896.85 0
896.91 0
896.98 0
897.05 0
897.12 0
897.19 0
897.26 0
897.33 0
897.40 0
897.46 0
897.53 0
897.60 0
897.67 0
897.74 0
897.81 0
897.88 0
897.95 0
898.01 0
898.08 0
898.15 0
898.22 0
898.29 0
898.36 0
898.43 0
898.50 0
898.56 0
898.63 0
898.70 0
898.77 0
898.84 0
898.91 0
898.98 0
899.05 0
899.11 0
899.18 0
899.25 0
899.32 0
899.39 0
899.46 0
899.53 0
899.60 0
899.66 0
899.73 0
899.80 0
899.87 0
899.94 0
900.01 0
900.08 0
900.15 0
900.21 0
900.28 0
900.35 0
900.42 0
900.49 0
900.56 0
900.63 0
900.70 0
900.77 0
900.83 0
900.90 0
900.97 0
901.04 0
901.11 0
901.18 0
901.25 0
901.32 0
901.39 0
901.45 0
901.52 0
901.59 0
901.66 0
901.73 0
901.80 0
901.87 0
901.94 0
902.00 0
902.07 0
902.14 0
902.21 0
902.28 0
902.35 0
902.42 0
902.49 0
902.56 0
902.62 0
902.69 0
902.76 0
902.83 0
902.90 0
902.97 0
903.04 0
903.11 0
903.18 0
903.25 0
903.31 0
903.38 0
903.45 0
903.52 0
903.59 0
903.66 0
903.73 0
903.80 0
903.87 0
903.93 0
904.00 0
904.07 0
904.14 0
904.21 0
904.28 0
904.35 0
904.42 0
904.49 0
904.56 0
904.62 0
904.69 0
904.76 0
904.83 0
904.90 0
904.97 0
905.04 0
905.11 0
905.18 0
905.25 0
905.31 0
905.38 0
905.45 0
905.52 0
905.59 0
905.66 0
905.73 0
905.80 0
905.87 0
905.94 0
906.00 0
906.07 0
906.14 0
906.21 0
906.28 0
906.35 0
906.42 0
906.49 0
906.56 0
906.63 0
906.69 0
906.76 0
906.83 0
906.90 0
906.97 0
907.04 0
907.11 0
907.18 0
907.25 0
907.32 0
907.39 0
907.45 0
907.52 0
907.59 0
907.66 0
907.73 0
907.80 0
907.87 0
907.94 0
908.01 0
908.08 0
908.15 0
908.21 0
908.28 0
908.35 0
908.42 0
908.49 0
908.56 0
908.63 0
908.70 0
908.77 0
908.84 0
908.91 0
908.98 0
909.04 0
909.11 0
909.18 0
909.25 0
909.32 0
909.39 0
909.46 0
909.53 0
909.60 0
909.67 0
909.74 0
909.81 0
909.87 0
909.94 0
910.01 0
910.08 0
910.15 0
910.22 0
910.29 0
910.36 0
910.43 0
910.50 0
910.57 0
910.64 0
910.70 0
910.77 0
910.84 0
910.91 0
910.98 0
911.05 0
911.12 0
911.19 0
911.26 0
911.33 0
911.40 0
911.47 0
911.54 0
911.60 0
911.67 0
911.74 0
911.81 0
911.88 0
911.95 0
912.02 0
912.09 0
912.16 0
912.23 0
912.30 0
912.37 0
912.44 0
912.51 0
912.57 0
912.64 0
912.71 0
912.78 0
912.85 0
912.92 0
912.99 0
913.06 0
913.13 0
913.20 0
913.27 0
913.34 0
913.41 0
913.48 0
913.54 0
913.61 0
913.68 0
913.75 0
913.82 0
913.89 0
913.96 0
914.03 0
914.10 0
914.17 0
914.24 0
914.31 0
914.38 0
914.45 0
914.52 0
914.59 0
914.65 0
914.72 0
914.79 0
914.86 0
914.93 0
915.00 0
915.07 0
915.14 0
915.21 0
915.28 0
915.35 0
915.42 0
915.49 0
915.56 0
915.63 0
915.70 0
915.76 0
915.83 0
915.90 0
915.97 0
916.04 0
916.11 0
916.18 0
916.25 0
916.32 0
916.39 0
916.46 0
916.53 0
916.60 0
916.67 0
916.74 0
916.81 0
916.88 0
916.94 0
917.01 0
917.08 0
917.15 0
917.22 0
917.29 0
917.36 0
917.43 0
917.50 0
917.57 0
917.64 0
917.71 0
917.78 0
917.85 0
917.92 0
917.99 0
918.06 0
918.13 0
918.20 0
918.26 0
918.33 0
918.40 0
918.47 0
918.54 0
918.61 0
918.68 0
918.75 0
918.82 0
918.89 0
918.96 0
919.03 0
919.10 0
919.17 0
919.24 0
919.31 0
919.38 0
919.45 0
919.52 0
919.59 0
919.66 0
919.73 0
919.79 0
919.86 0
919.93 0
920.00 0
920.07 0
920.14 0
920.21 0
920.28 0
920.35 0
920.42 0
920.49 0
920.56 0
920.63 0
920.70 0
920.77 0
920.84 0
920.91 0
920.98 0
921.05 0
921.12 0
921.19 0
921.26 0
921.33 0
921.40 0
921.46 0
921.53 0
921.60 0
921.67 0
921.74 0
921.81 0
921.88 0
921.95 0
922.02 0
922.09 0
922.16 0
922.23 0
922.30 0
922.37 0
922.44 0
922.51 0
922.58 0
922.65 0
922.72 0
922.79 0
922.86 0
922.93 0
923.00 0
923.07 0
923.14 0
923.21 0
923.28 0
923.35 0
923.42 0
923.48 0
923.55 0
923.62 0
923.69 0
923.76 0
923.83 0
923.90 0
923.97 0
924.04 0
924.11 0
924.18 0
924.25 0
924.32 0
924.39 0
924.46 0
924.53 0
924.60 0
924.67 0
924.74 0
924.81 0
924.88 0
924.95 0
925.02 0
925.09 0
925.16 0
925.23 0
925.30 0
925.37 0
925.44 0
925.51 0
925.58 0
925.65 0
925.72 0
925.79 0
925.86 0
925.93 0
926.00 0
926.07 0
926.14 0
926.21 0
926.27 0
926.34 0
926.41 0
926.48 0
926.55 0
926.62 0
926.69 0
926.76 0
926.83 0
926.90 0
926.97 0
927.04 0
927.11 0
927.18 0
927.25 0
927.32 0
927.39 0
927.46 0
927.53 0
927.60 0
927.67 0
927.74 0
927.81 0
927.88 0
927.95 0
928.02 0
928.09 0
928.16 0
928.23 0
928.30 0
928.37 0
928.44 0
928.51 0
928.58 0
928.65 0
928.72 0
928.79 0
928.86 0
928.93 0
929.00 0
929.07 0
929.14 0
929.21 0
929.28 0
929.35 0
929.42 0
929.49 0
929.56 0
929.63 0
929.70 0
929.77 0
929.84 0
929.91 0
929.98 0
930.05 0
930.12 0
930.19 0
930.26 0
930.33 0
930.40 0
930.47 0
930.54 0
930.61 0
930.68 0
930.75 0
930.82 0
930.89 0
930.96 0
931.03 0
931.10 0
931.17 0
931.24 0
931.31 0
931.38 0
931.45 0
931.52 0
931.59 0
931.66 0
931.73 0
931.80 0
931.87 0
931.94 0
932.01 0
932.08 0
932.15 0
932.22 0
932.29 0
932.36 0
932.43 0
932.50 0
932.57 0
932.64 0
932.71 0
932.78 0
932.85 0
932.92 0
932.99 0
933.06 0
933.13 0
933.20 0
933.27 0
933.34 0
933.41 0
933.48 0
933.55 0
933.62 0
933.69 0
933.76 0
933.83 0
933.90 0
933.97 0
934.04 0
934.11 0
934.18 0
934.25 0
934.32 0
934.39 0
934.46 0
934.53 0
934.60 0
934.67 0
934.74 0
934.81 0
934.88 0
934.95 0
935.02 0
935.09 0
935.16 0
935.23 0
935.30 0
935.37 0
935.44 0
935.51 0
935.58 0
935.65 0
935.72 0
935.79 0
935.86 0
935.93 0
936.00 0
936.07 0
936.14 0
936.21 0
936.28 0
936.35 0
936.42 0
936.49 0
936.56 0
936.63 0
936.70 0
936.77 0
936.85 0
936.92 0
936.99 0
937.06 0
937.13 0
937.20 0
937.27 0
937.34 0
937.41 0
937.48 0
937.55 0
937.62 0
937.69 0
937.76 0
937.83 0
937.90 0
937.97 0
938.04 0
938.11 0
938.18 0
938.25 0
938.32 0
938.39 0
938.46 0
938.53 0
938.60 0
938.67 0
938.74 0
938.81 0
938.88 0
938.95 0
939.02 0
939.09 0
939.16 0
939.23 0
939.30 0
939.37 0
939.44 0
939.51 0
939.58 0
939.66 0
939.73 0
939.80 0
939.87 0
939.94 0
940.01 0
940.08 0
940.15 0
940.22 0
940.29 0
940.36 0
940.43 0
940.50 0
940.57 0
940.64 0
940.71 0
940.78 0
940.85 0
940.92 0
940.99 0
941.06 0
941.13 0
941.20 0
941.27 0
941.34 0
941.41 0
941.48 0
941.55 0
941.62 0
941.70 0
941.77 0
941.84 0
941.91 0
941.98 0
942.05 0
942.12 0
942.19 0
942.26 0
942.33 0
942.40 0
942.47 0
942.54 0
942.61 0
942.68 0
942.75 0
942.82 0
942.89 0
942.96 0
943.03 0
943.10 0
943.17 0
943.24 0
943.31 0
943.39 0
943.46 0
943.53 0
943.60 0
943.67 0
943.74 0
943.81 0
943.88 0
943.95 0
944.02 0
944.09 0
944.16 0
944.23 0
944.30 0
944.37 0
944.44 0
944.51 0
944.58 0
944.65 0
944.72 0
944.79 0
944.87 0
944.94 0
945.01 0
945.08 0
945.15 0
945.22 0
945.29 0
945.36 0
945.43 0
945.50 0
945.57 0
945.64 0
945.71 0
945.78 0
945.85 0
945.92 0
945.99 0
946.06 0
946.13 0
946.21 0
946.28 0
946.35 0
946.42 0
946.49 0
946.56 0
946.63 0
946.70 0
946.77 0
946.84 0
946.91 0
946.98 0
947.05 0
947.12 0
947.19 0
947.26 0
947.33 0
947.40 0
947.48 0
947.55 0
947.62 0
947.69 0
947.76 0
947.83 0
947.90 0
947.97 0
948.04 0
948.11 0
948.18 0
948.25 0
948.32 0
948.39 0
948.46 0
948.53 0
948.61 0
948.68 0
948.75 0
948.82 0
948.89 0
948.96 0
949.03 0
949.10 0
949.17 0
949.24 0
949.31 0
949.38 0
949.45 0
949.52 0
949.59 0
949.67 0
949.74 0
949.81 0
949.88 0
949.95 0
950.02 0
950.09 0
950.16 0
950.23 0
950.30 0
950.37 0
950.44 0
950.51 0
950.58 0
950.65 0
950.73 0
950.80 0
950.87 0
950.94 0
951.01 0
951.08 0
951.15 0
951.22 0
951.29 0
951.36 0
951.43 0
951.50 0
951.57 0
951.65 0
951.72 0
951.79 0
951.86 0
951.93 0
952.00 0
952.07 0
952.14 0
952.21 0
952.28 0
952.35 0
952.42 0
952.49 0
952.57 0
952.64 0
952.71 0
952.78 0
952.85 0
952.92 0
952.99 0
953.06 0
953.13 0
953.20 0
953.27 0
953.34 0
953.41 0
953.49 0
953.56 0
953.63 0
953.70 0
953.77 0
953.84 0
953.91 0
953.98 0
954.05 0
954.12 0
954.19 0
954.26 0
954.34 0
954.41 0
954.48 0
954.55 0
954.62 0
954.69 0
954.76 0
954.83 0
954.90 0
954.97 0
955.04 0
955.12 0
955.19 0
955.26 0
955.33 0
955.40 0
955.47 0
955.54 0
955.61 0
955.68 0
955.75 0
955.82 0
955.90 0
955.97 0
956.04 0
956.11 0
956.18 0
956.25 0
956.32 0
956.39 0
956.46 0
956.53 0
956.60 0
956.68 0
956.75 0
956.82 0
956.89 0
956.96 0
957.03 0
957.10 0
957.17 0
957.24 0
957.31 0
957.38 0
957.46 0
957.53 0
957.60 0
957.67 0
957.74 0
957.81 0
957.88 0
957.95 0
958.02 0
958.09 0
958.17 0
958.24 0
958.31 0
958.38 0
958.45 0
958.52 0
958.59 0
958.66 0
958.73 0
958.80 0
958.88 0
958.95 0
959.02 0
959.09 0
959.16 0
959.23 0
959.30 0
959.37 0
959.44 0
959.51 0
959.59 0
959.66 0
959.73 0
959.80 0
959.87 0
959.94 0
960.01 0
960.08 0
960.15 0
960.23 0
960.30 0
960.37 0
960.44 0
960.51 0
960.58 0
960.65 0
960.72 0
960.79 0
960.87 0
960.94 0
961.01 0
961.08 0
961.15 0
961.22 0
961.29 0
961.36 0
961.43 0
961.51 0
961.58 0
961.65 0
961.72 0
961.79 0
961.86 0
961.93 0
962.00 0
962.07 0
962.15 0
962.22 0
962.29 0
962.36 0
962.43 0
962.50 0
962.57 0
962.64 0
962.71 0
962.79 0
962.86 0
962.93 0
963.00 0
963.07 0
963.14 0
963.21 0
963.28 0
963.36 0
963.43 0
963.50 0
963.57 0
963.64 0
963.71 0
963.78 0
963.85 0
963.92 0
964.00 0
964.07 0
964.14 0
964.21 0
964.28 0
964.35 0
964.42 0
964.49 0
964.57 0
964.64 0
964.71 0
964.78 0
964.85 0
964.92 0
964.99 0
965.06 0
965.14 0
965.21 0
965.28 0
965.35 0
965.42 0
965.49 0
965.56 0
965.63 0
965.71 0
965.78 0
965.85 0
965.92 0
965.99 0
966.06 0
966.13 0
966.20 0
966.28 0
966.35 0
966.42 0
966.49 0
966.56 0
966.63 0
966.70 0
966.78 0
966.85 0
966.92 0
966.99 0
967.06 0
967.13 0
967.20 0
967.27 0
967.35 0
967.42 0
967.49 0
967.56 0
967.63 0
967.70 0
967.77 0
967.85 0
967.92 0
967.99 0
968.06 0
968.13 0
968.20 0
968.27 0
968.34 0
968.42 0
968.49 0
968.56 0
968.63 0
968.70 0
968.77 0
968.84 0
968.92 0
968.99 0
969.06 0
969.13 0
969.20 0
969.27 0
969.34 0
969.42 0
969.49 0
969.56 0
969.63 0
969.70 0
969.77 0
969.84 0
969.92 0
969.99 0
970.06 0
970.13 0
970.20 0
970.27 0
970.34 0
970.42 0
970.49 0
970.56 0
970.63 0
970.70 0
970.77 0
970.84 0
970.92 0
970.99 0
971.06 0
971.13 0
971.20 0
971.27 0
971.34 0
971.42 0
971.49 0
971.56 0
971.63 0
971.70 0
971.77 0
971.84 0
971.92 0
971.99 0
972.06 0
972.13 0
972.20 0
972.27 0
972.35 0
972.42 0
972.49 0
972.56 0
972.63 0
972.70 0
972.77 0
972.85 0
972.92 0
972.99 0
973.06 0
973.13 0
973.20 0
973.28 0
973.35 0
973.42 0
973.49 0
973.56 0
973.63 0
973.70 0
973.78 0
973.85 0
973.92 0
973.99 0
974.06 0
974.13 0
974.21 0
974.28 0
974.35 0
974.42 0
974.49 0
974.56 0
974.64 0
974.71 0
974.78 0
974.85 0
974.92 0
974.99 0
975.07 0
975.14 0
975.21 0
975.28 0
975.35 0
975.42 0
975.49 0
975.57 0
975.64 0
975.71 0
975.78 0
975.85 0
975.92 0
976.00 0
976.07 0
976.14 0
976.21 0
976.28 0
976.35 0
976.43 0
976.50 0
976.57 0
976.64 0
976.71 0
976.78 0
976.86 0
976.93 0
977.00 0
977.07 0
977.14 0
977.21 0
977.29 0
977.36 0
977.43 0
977.50 0
977.57 0
977.65 0
977.72 0
977.79 0
977.86 0
977.93 0
978.00 0
978.08 0
978.15 0
978.22 0
978.29 0
978.36 1
978.43 1
978.51 1
978.58 1
978.65 1
978.72 1
978.79 1
978.86 1
978.94 1
979.01 1
979.08 1
979.15 0
979.22 0
979.30 0
979.37 0
979.44 0
979.51 0
979.58 0
979.65 0
979.73 0
979.80 0
979.87 0
979.94 0
980.01 0
980.08 0
980.16 0
980.23 0
980.30 0
980.37 0
980.44 0
980.52 0
980.59 0
980.66 0
980.73 0
980.80 0
980.87 0
980.95 0
981.02 0
981.09 0
981.16 0
981.23 0
981.31 0
981.38 0
981.45 0
981.52 0
981.59 0
981.67 0
981.74 0
981.81 0
981.88 0
981.95 0
982.02 0
982.10 0
982.17 0
982.24 0
982.31 0
982.38 0
982.46 0
982.53 0
982.60 0
982.67 0
982.74 0
982.82 0
982.89 0
982.96 0
983.03 0
983.10 0
983.17 0
983.25 0
983.32 0
983.39 0
983.46 0
983.53 0
983.61 0
983.68 0
983.75 0
983.82 0
983.89 0
983.97 0
984.04 0
984.11 0
984.18 0
984.25 0
984.33 0
984.40 0
984.47 0
984.54 0
984.61 0
984.69 0
984.76 0
984.83 0
984.90 0
984.97 1
985.05 1
985.12 1
985.19 1
985.26 1
985.33 0
985.41 0
985.48 0
985.55 0
985.62 0
985.69 0
985.77 1
985.84 1
985.91 1
985.98 1
986.05 0
986.13 0
986.20 0
986.27 0
986.34 0
986.41 0
986.49 0
986.56 0
986.63 0
986.70 0
986.77 0
986.85 0
986.92 0
986.99 0
987.06 0
987.13 0
987.21 0
987.28 0
987.35 0
987.42 0
987.49 0
987.57 0
987.64 0
987.71 0
987.78 0
987.85 0
987.93 0
988.00 0
988.07 0
988.14 0
988.22 0
988.29 0
988.36 0
988.43 0
988.50 0
988.58 0
988.65 0
988.72 0
988.79 0
988.86 0
988.94 0
989.01 0
989.08 1
989.15 1
989.22 1
989.30 1
989.37 1
989.44 1
989.51 1
989.59 1
989.66 0
989.73 0
989.80 0
989.87 0
989.95 0
990.02 0
990.09 0
990.16 0
990.23 0
990.31 0
990.38 0
990.45 0
990.52 0
990.60 0
990.67 0
990.74 0
990.81 0
990.88 0
990.96 1
991.03 1
991.10 1
991.17 1
991.25 1
991.32 1
991.39 1
991.46 1
991.53 1
991.61 1
991.68 1
991.75 1
991.82 1
991.90 0
991.97 0
992.04 0
992.11 0
992.18 0
992.26 0
992.33 0
992.40 0
992.47 0
992.55 0
992.62 0
992.69 0
992.76 0
992.83 0
992.91 0
992.98 0
993.05 0
993.12 0
993.20 0
993.27 0
993.34 0
993.41 0
993.49 0
993.56 0
993.63 0
993.70 0
993.77 0
993.85 0
993.92 0
993.99 0
994.06 0
994.14 0
994.21 0
994.28 0
994.35 0
994.43 0
994.50 0
994.57 0
994.64 0
994.71 0
994.79 0
994.86 0
994.93 0
995.00 0
995.08 0
995.15 0
995.22 0
995.29 0
995.37 0
995.44 1
995.51 1
995.58 1
995.66 1
995.73 1
995.80 1
995.87 1
995.94 1
996.02 1
996.09 1
996.16 1
996.23 1
996.31 1
996.38 0
996.45 0
996.52 0
996.60 0
996.67 0
996.74 0
996.81 1
996.89 1
996.96 1
997.03 1
997.10 1
997.18 1
997.25 0
997.32 0
997.39 0
997.47 0
997.54 0
997.61 0
997.68 0
997.76 0
997.83 0
997.90 0
997.97 0
998.04 0
998.12 0
998.19 0
998.26 0
998.33 0
998.41 1
998.48 1
998.55 1
998.62 1
998.70 1
998.77 1
998.84 1
998.91 1
998.99 1
999.06 1
999.13 1
999.20 1
999.28 1
999.35 1
999.42 0
999.49 0
999.57 0
999.64 0
999.71 0
999.78 0
999.86 0
999.93 0
1000.00 1
1000.07 1
1000.15 1
1000.22 1
1000.29 1
1000.36 1
1000.44 1
1000.51 1
1000.58 1
1000.66 1
1000.73 0
1000.80 0
1000.87 0
1000.95 0
1001.02 0
1001.09 0
1001.16 0
1001.24 0
1001.31 0
1001.38 1
1001.45 1
1001.53 1
1001.60 1
1001.67 1
1001.74 1
1001.82 1
1001.89 1
1001.96 1
1002.03 1
1002.11 0
1002.18 0
1002.25 0
1002.32 0
1002.40 0
1002.47 1
1002.54 1
1002.61 1
1002.69 1
1002.76 1
1002.83 1
1002.91 1
1002.98 1
1003.05 1
1003.12 1
1003.20 1
1003.27 0
1003.34 0
1003.41 0
1003.49 0
1003.56 0
1003.63 0
1003.70 0
1003.78 1
1003.85 1
1003.92 1
1004.00 1
1004.07 1
1004.14 1
1004.21 2
1004.29 2
1004.36 2
1004.43 2
1004.50 2
1004.58 2
1004.65 1
1004.72 1
1004.79 2
1004.87 2
1004.94 2
1005.01 2
1005.09 2
1005.16 2
1005.23 2
1005.30 2
1005.38 2
1005.45 2
1005.52 2
1005.59 2
1005.67 2
1005.74 1
1005.81 1
1005.89 1
1005.96 1
1006.03 1
1006.10 1
1006.18 1
1006.25 1
1006.32 2
1006.39 2
1006.47 2
1006.54 2
1006.61 2
1006.69 1
1006.76 1
1006.83 1
1006.90 1
1006.98 1
1007.05 1
1007.12 1
1007.20 1
1007.27 1
1007.34 1
1007.41 1
1007.49 1
1007.56 1
1007.63 1
1007.70 1
1007.78 1
1007.85 1
1007.92 1
1008.00 1
1008.07 1
1008.14 1
1008.21 1
1008.29 1
1008.36 1
1008.43 1
1008.51 1
1008.58 1
1008.65 1
1008.72 1
1008.80 1
1008.87 2
1008.94 2
1009.02 2
1009.09 2
1009.16 1
1009.23 1
1009.31 1
1009.38 1
1009.45 1
1009.53 1
1009.60 1
1009.67 1
1009.74 1
1009.82 1
1009.89 0
1009.96 0
1010.04 0
1010.11 0
1010.18 0
1010.25 0
1010.33 0
1010.40 0
1010.47 1
1010.55 1
1010.62 2
1010.69 2
1010.77 2
1010.84 2
1010.91 2
1010.98 2
1011.06 1
1011.13 1
1011.20 1
1011.28 1
1011.35 1
1011.42 1
1011.49 1
1011.57 2
1011.64 2
1011.71 2
1011.79 2
1011.86 1
1011.93 1
1012.01 1
1012.08 1
1012.15 1
1012.22 1
1012.30 1
1012.37 0
1012.44 0
1012.52 0
1012.59 0
1012.66 1
1012.73 1
1012.81 1
1012.88 1
1012.95 1
1013.03 0
1013.10 0
1013.17 0
1013.25 0
1013.32 0
1013.39 0
1013.46 0
1013.54 0
1013.61 0
1013.68 0
1013.76 0
1013.83 0
1013.90 0
1013.98 0
1014.05 0
1014.12 0
1014.20 1
1014.27 1
1014.34 1
1014.41 1
1014.49 1
1014.56 1
1014.63 2
1014.71 2
1014.78 2
1014.85 1
1014.93 1
1015.00 1
1015.07 0
1015.14 0
1015.22 0
1015.29 0
1015.36 0
1015.44 0
1015.51 0
1015.58 1
1015.66 1
1015.73 1
1015.80 1
1015.88 1
1015.95 1
1016.02 1
1016.09 1
1016.17 1
1016.24 1
1016.31 0
1016.39 0
1016.46 0
1016.53 0
1016.61 0
1016.68 0
1016.75 0
1016.83 1
1016.90 1
1016.97 2
1017.05 2
1017.12 2
1017.19 3
1017.27 3
1017.34 3
1017.41 2
1017.48 2
1017.56 2
1017.63 2
1017.70 2
1017.78 1
1017.85 2
1017.92 2
1018.00 2
1018.07 2
1018.14 2
1018.22 2
1018.29 2
1018.36 2
1018.44 2
1018.51 2
1018.58 2
1018.66 2
1018.73 2
1018.80 2
1018.88 2
1018.95 2
1019.02 2
1019.09 2
1019.17 2
1019.24 2
1019.31 2
1019.39 2
1019.46 2
1019.53 2
1019.61 2
1019.68 2
1019.75 2
1019.83 2
1019.90 3
1019.97 3
1020.05 3
1020.12 3
1020.19 2
1020.27 2
1020.34 2
1020.41 2
1020.49 2
1020.56 2
1020.63 2
1020.71 2
1020.78 3
1020.85 2
1020.93 2
1021.00 2
1021.07 2
1021.15 2
1021.22 2
1021.29 3
1021.37 3
1021.44 4
1021.51 4
1021.59 5
1021.66 5
1021.73 5
1021.81 4
1021.88 4
1021.95 4
1022.03 3
1022.10 3
1022.17 2
1022.25 2
1022.32 2
1022.39 2
1022.47 2
1022.54 2
1022.61 2
1022.69 2
1022.76 1
1022.83 1
1022.91 1
1022.98 0
1023.05 0
1023.13 0
1023.20 0
1023.27 1
1023.35 1
1023.42 1
1023.49 1
1023.57 1
1023.64 1
1023.71 1
1023.79 1
1023.86 0
1023.93 0
1024.01 0
1024.08 0
1024.15 0
1024.23 0
1024.30 1
1024.37 1
1024.45 1
1024.52 2
1024.59 2
1024.67 2
1024.74 2
1024.81 2
1024.89 2
1024.96 2
1025.03 1
1025.11 1
1025.18 1
1025.25 1
1025.33 1
1025.40 1
1025.47 1
1025.55 1
1025.62 1
1025.69 1
1025.77 1
1025.84 0
1025.92 0
1025.99 0
1026.06 0
1026.14 0
1026.21 1
1026.28 1
1026.36 2
1026.43 2
1026.50 2
1026.58 1
1026.65 1
1026.72 1
1026.80 1
1026.87 1
1026.94 1
1027.02 1
1027.09 1
1027.16 1
1027.24 1
1027.31 1
1027.38 1
1027.46 2
1027.53 2
1027.61 2
1027.68 2
1027.75 2
1027.83 2
1027.90 2
1027.97 2
1028.05 2
1028.12 2
1028.19 2
1028.27 2
1028.34 2
1028.41 2
1028.49 1
1028.56 1
1028.64 0
1028.71 0
1028.78 0
1028.86 0
1028.93 1
1029.00 1
1029.08 2
1029.15 3
1029.22 4
1029.30 5
1029.37 5
1029.44 5
1029.52 5
1029.59 4
1029.67 4
1029.74 4
1029.81 3
1029.89 3
1029.96 3
1030.03 3
1030.11 4
1030.18 4
1030.25 4
1030.33 5
1030.40 5
1030.47 5
1030.55 5
1030.62 4
1030.70 4
1030.77 3
1030.84 3
1030.92 2
1030.99 2
1031.06 2
1031.14 2
1031.21 2
1031.28 2
1031.36 2
1031.43 2
1031.51 3
1031.58 3
1031.65 3
1031.73 3
1031.80 4
1031.87 4
1031.95 4
1032.02 3
1032.10 3
1032.17 2
1032.24 2
1032.32 1
1032.39 1
1032.46 1
1032.54 2
1032.61 2
1032.68 2
1032.76 3
1032.83 3
1032.91 3
1032.98 3
1033.05 4
1033.13 4
1033.20 4
1033.27 4
1033.35 5
1033.42 5
1033.50 4
1033.57 4
1033.64 4
1033.72 4
1033.79 5
1033.86 5
1033.94 6
1034.01 6
1034.09 7
1034.16 7
1034.23 7
1034.31 6
1034.38 6
1034.45 5
1034.53 4
1034.60 3
1034.68 3
1034.75 2
1034.82 2
1034.90 2
1034.97 2
1035.04 3
1035.12 3
1035.19 4
1035.27 4
1035.34 4
1035.41 4
1035.49 4
1035.56 3
1035.63 3
1035.71 2
1035.78 2
1035.86 3
1035.93 4
1036.00 5
1036.08 7
1036.15 8
1036.23 9
1036.30 9
1036.37 9
1036.45 8
1036.52 7
1036.59 6
1036.67 6
1036.74 5
1036.82 5
1036.89 4
1036.96 4
1037.04 4
1037.11 4
1037.19 4
1037.26 4
1037.33 4
1037.41 3
1037.48 3
1037.55 3
1037.63 3
1037.70 3
1037.78 3
1037.85 3
1037.92 4
1038.00 4
1038.07 3
1038.15 3
1038.22 3
1038.29 2
1038.37 2
1038.44 1
1038.52 1
1038.59 1
1038.66 1
1038.74 2
1038.81 2
1038.89 2
1038.96 2
1039.03 2
1039.11 2
1039.18 1
1039.25 1
1039.33 0
1039.40 0
1039.48 0
1039.55 0
1039.62 0
1039.70 0
1039.77 0
1039.85 0
1039.92 0
1039.99 0
1040.07 1
1040.14 2
1040.22 2
1040.29 3
1040.36 3
1040.44 3
1040.51 3
1040.59 3
1040.66 3
1040.73 3
1040.81 4
1040.88 4
1040.96 5
1041.03 6
1041.10 6
1041.18 6
1041.25 6
1041.33 6
1041.40 6
1041.47 6
1041.55 6
1041.62 6
1041.70 6
1041.77 6
1041.84 6
1041.92 6
1041.99 6
1042.07 6
1042.14 5
1042.21 5
1042.29 4
1042.36 4
1042.44 3
1042.51 3
1042.58 3
1042.66 3
1042.73 4
1042.81 5
1042.88 5
1042.95 5
1043.03 5
1043.10 5
1043.18 5
1043.25 5
1043.33 5
1043.40 5
1043.47 6
1043.55 6
1043.62 6
1043.70 6
1043.77 6
1043.84 6
1043.92 5
1043.99 5
1044.07 5
1044.14 5
1044.21 4
1044.29 4
1044.36 4
1044.44 4
1044.51 4
1044.58 4
1044.66 4
1044.73 4
1044.81 4
1044.88 4
1044.96 4
1045.03 5
1045.10 5
1045.18 6
1045.25 6
1045.33 7
1045.40 7
1045.47 7
1045.55 7
1045.62 7
1045.70 6
1045.77 6
1045.85 6
1045.92 6
1045.99 6
1046.07 6
1046.14 5
1046.22 5
1046.29 4
1046.36 4
1046.44 3
1046.51 3
1046.59 3
1046.66 3
1046.74 3
1046.81 3
1046.88 4
1046.96 4
1047.03 5
1047.11 5
1047.18 5
1047.26 6
1047.33 6
1047.40 6
1047.48 7
1047.55 8
1047.63 9
1047.70 9
1047.77 10
1047.85 11
1047.92 11
1048.00 11
1048.07 11
1048.15 11
1048.22 10
1048.29 10
1048.37 11
1048.44 11
1048.52 11
1048.59 11
1048.67 10
1048.74 10
1048.81 9
1048.89 8
1048.96 8
1049.04 8
1049.11 8
1049.19 9
1049.26 10
1049.33 11
1049.41 12
1049.48 12
1049.56 12
1049.63 12
1049.71 11
1049.78 10
1049.85 10
1049.93 9
1050.00 9
1050.08 9
1050.15 9
1050.23 9
1050.30 9
1050.37 9
1050.45 10
1050.52 10
1050.60 10
1050.67 10
1050.75 10
1050.82 10
1050.90 10
1050.97 10
1051.04 10
1051.12 10
1051.19 10
1051.27 10
1051.34 11
1051.42 11
1051.49 10
1051.56 10
1051.64 10
1051.71 10
1051.79 10
1051.86 9
1051.94 9
1052.01 8
1052.09 8
1052.16 8
1052.23 7
1052.31 7
1052.38 7
1052.46 7
1052.53 7
1052.61 7
1052.68 8
1052.75 9
1052.83 9
1052.90 10
1052.98 11
1053.05 11
1053.13 11
1053.20 10
1053.28 9
1053.35 8
1053.42 7
1053.50 6
1053.57 5
1053.65 5
1053.72 4
1053.80 4
1053.87 3
1053.95 3
1054.02 3
1054.09 3
1054.17 2
1054.24 2
1054.32 2
1054.39 2
1054.47 2
1054.54 2
1054.62 2
1054.69 3
1054.76 4
1054.84 4
1054.91 4
1054.99 4
1055.06 4
1055.14 4
1055.21 4
1055.29 3
1055.36 3
1055.44 3
1055.51 2
1055.58 2
1055.66 1
1055.73 1
1055.81 0
1055.88 0
1055.96 0
1056.03 0
1056.11 0
1056.18 1
1056.26 1
1056.33 2
1056.40 3
1056.48 3
1056.55 3
1056.63 3
1056.70 4
1056.78 4
1056.85 4
1056.93 4
1057.00 5
1057.08 5
1057.15 5
1057.22 5
1057.30 4
1057.37 3
1057.45 2
1057.52 1
1057.60 0
1057.67 0
1057.75 0
1057.82 0
1057.90 0
1057.97 0
1058.04 0
1058.12 0
1058.19 0
1058.27 0
1058.34 1
1058.42 1
1058.49 1
1058.57 2
1058.64 2
1058.72 2
1058.79 3
1058.87 3
1058.94 4
1059.01 4
1059.09 5
1059.16 5
1059.24 5
1059.31 6
1059.39 6
1059.46 6
1059.54 6
1059.61 6
1059.69 6
1059.76 6
1059.84 6
1059.91 6
1059.99 6
1060.06 6
1060.13 6
1060.21 6
1060.28 6
1060.36 6
1060.43 5
1060.51 5
1060.58 5
1060.66 5
1060.73 5
1060.81 5
1060.88 5
1060.96 6
1061.03 6
1061.11 7
1061.18 8
1061.26 8
1061.33 9
1061.40 9
1061.48 9
1061.55 10
1061.63 10
1061.70 11
1061.78 12
1061.85 13
1061.93 14
1062.00 15
1062.08 15
1062.15 15
1062.23 15
1062.30 15
1062.38 14
1062.45 13
1062.53 12
1062.60 11
1062.68 10
1062.75 9
1062.82 8
1062.90 7
1062.97 7
1063.05 8
1063.12 8
1063.20 9
1063.27 10
1063.35 10
1063.42 11
1063.50 11
1063.57 11
1063.65 10
1063.72 10
1063.80 9
1063.87 9
1063.95 9
1064.02 9
1064.10 9
1064.17 9
1064.25 9
1064.32 10
1064.40 12
1064.47 13
1064.55 14
1064.62 14
1064.69 15
1064.77 15
1064.84 15
1064.92 15
1064.99 16
1065.07 17
1065.14 18
1065.22 19
1065.29 20
1065.37 20
1065.44 20
1065.52 19
1065.59 18
1065.67 16
1065.74 15
1065.82 14
1065.89 14
1065.97 14
1066.04 14
1066.12 14
1066.19 14
1066.27 14
1066.34 12
1066.42 11
1066.49 9
1066.57 8
1066.64 8
1066.72 7
1066.79 8
1066.87 8
1066.94 9
1067.02 9
1067.09 9
1067.17 9
1067.24 9
1067.32 9
1067.39 9
1067.47 9
1067.54 9
1067.62 10
1067.69 10
1067.77 10
1067.84 9
1067.92 9
1067.99 8
1068.07 8
1068.14 8
1068.22 8
1068.29 8
1068.37 8
1068.44 8
1068.52 8
1068.59 8
1068.66 7
1068.74 6
1068.81 4
1068.89 2
1068.96 1
1069.04 0
1069.11 0
1069.19 0
1069.26 0
1069.34 0
1069.41 0
1069.49 0
1069.56 0
1069.64 0
1069.71 0
1069.79 0
1069.86 0
1069.94 1
1070.01 2
1070.09 3
1070.16 4
1070.24 4
1070.32 5
1070.39 5
1070.47 5
1070.54 4
1070.62 4
1070.69 4
1070.77 3
1070.84 3
1070.92 3
1070.99 2
1071.07 2
1071.14 3
1071.22 3
1071.29 4
1071.37 4
1071.44 5
1071.52 5
1071.59 5
1071.67 5
1071.74 5
1071.82 4
1071.89 4
1071.97 3
1072.04 3
1072.12 3
1072.19 3
1072.27 3
1072.34 3
1072.42 3
1072.49 2
1072.57 2
1072.64 2
1072.72 2
1072.79 2
1072.87 2
1072.94 2
1073.02 2
1073.09 2
1073.17 3
1073.24 3
1073.32 4
1073.39 4
1073.47 5
1073.54 6
1073.62 7
1073.69 8
1073.77 9
1073.84 10
1073.92 11
1073.99 12
1074.07 13
1074.15 13
1074.22 14
1074.30 14
1074.37 14
1074.45 14
1074.52 13
1074.60 12
1074.67 11
1074.75 11
1074.82 9
1074.90 8
1074.97 7
1075.05 6
1075.12 5
1075.20 4
1075.27 4
1075.35 4
1075.42 5
1075.50 6
1075.57 7
1075.65 8
1075.72 8
1075.80 8
1075.87 9
1075.95 8
1076.03 8
1076.10 8
1076.18 7
1076.25 7
1076.33 6
1076.40 6
1076.48 7
1076.55 8
1076.63 10
1076.70 12
1076.78 14
1076.85 15
1076.93 16
1077.00 17
1077.08 16
1077.15 16
1077.23 16
1077.30 16
1077.38 17
1077.46 18
1077.53 19
1077.61 19
1077.68 20
1077.76 20
1077.83 20
1077.91 19
1077.98 19
1078.06 19
1078.13 18
1078.21 18
1078.28 17
1078.36 16
1078.43 14
1078.51 13
1078.58 11
1078.66 10
1078.74 9
1078.81 8
1078.89 8
1078.96 8
1079.04 8
1079.11 9
1079.19 9
1079.26 10
1079.34 10
1079.41 11
1079.49 10
1079.56 10
1079.64 9
1079.71 7
1079.79 6
1079.87 5
1079.94 4
1080.02 4
1080.09 4
1080.17 5
1080.24 6
1080.32 7
1080.39 8
1080.47 8
1080.54 8
1080.62 7
1080.69 6
1080.77 5
1080.85 4
1080.92 4
1081.00 4
1081.07 5
1081.15 7
1081.22 9
1081.30 10
1081.37 12
1081.45 13
1081.52 13
1081.60 12
1081.68 11
1081.75 10
1081.83 9
1081.90 7
1081.98 6
1082.05 6
1082.13 5
1082.20 5
1082.28 5
1082.35 5
1082.43 5
1082.50 4
1082.58 4
1082.66 4
1082.73 4
1082.81 4
1082.88 5
1082.96 5
1083.03 5
1083.11 4
1083.18 4
1083.26 3
1083.34 1
1083.41 1
1083.49 0
1083.56 0
1083.64 1
1083.71 2
1083.79 4
1083.86 5
1083.94 7
1084.01 8
1084.09 10
1084.17 11
1084.24 12
1084.32 13
1084.39 13
1084.47 13
1084.54 12
1084.62 11
1084.69 9
1084.77 7
1084.85 5
1084.92 3
1085.00 2
1085.07 1
1085.15 0
1085.22 0
1085.30 0
1085.37 1
1085.45 1
1085.53 1
1085.60 2
1085.68 2
1085.75 2
1085.83 2
1085.90 2
1085.98 3
1086.05 3
1086.13 4
1086.21 4
1086.28 5
1086.36 4
1086.43 4
1086.51 3
1086.58 3
1086.66 2
1086.73 2
1086.81 2
1086.89 3
1086.96 3
1087.04 4
1087.11 5
1087.19 5
1087.26 5
1087.34 4
1087.42 4
1087.49 3
1087.57 2
1087.64 2
1087.72 1
1087.79 1
1087.87 1
1087.94 1
1088.02 1
1088.10 1
1088.17 2
1088.25 3
1088.32 4
1088.40 5
1088.47 6
1088.55 7
1088.63 7
1088.70 7
1088.78 6
1088.85 5
1088.93 3
1089.00 2
1089.08 2
1089.16 2
1089.23 3
1089.31 4
1089.38 6
1089.46 7
1089.53 8
1089.61 9
1089.69 10
1089.76 10
1089.84 10
1089.91 10
1089.99 9
1090.06 8
1090.14 7
1090.22 5
1090.29 4
1090.37 3
1090.44 2
1090.52 2
1090.59 3
1090.67 5
1090.75 6
1090.82 8
1090.90 10
1090.97 11
1091.05 12
1091.12 12
1091.20 13
1091.28 14
1091.35 14
1091.43 15
1091.50 16
1091.58 17
1091.65 18
1091.73 19
1091.81 19
1091.88 20
1091.96 20
1092.03 20
1092.11 20
1092.19 20
1092.26 19
1092.34 18
1092.41 17
1092.49 15
1092.56 14
1092.64 13
1092.72 13
1092.79 14
1092.87 15
1092.94 17
1093.02 19
1093.10 21
1093.17 22
1093.25 23
1093.32 22
1093.40 22
1093.47 21
1093.55 21
1093.63 20
1093.70 20
1093.78 21
1093.85 21
1093.93 21
1094.01 21
1094.08 21
1094.16 20
1094.23 19
1094.31 18
1094.38 17
1094.46 15
1094.54 14
1094.61 13
1094.69 12
1094.76 11
1094.84 10
1094.92 10
1094.99 10
1095.07 11
1095.14 12
1095.22 13
1095.30 14
1095.37 15
1095.45 16
1095.52 16
1095.60 16
1095.67 15
1095.75 15
1095.83 15
1095.90 14
1095.98 14
1096.05 13
1096.13 13
1096.21 12
1096.28 11
1096.36 11
1096.43 10
1096.51 10
1096.59 10
1096.66 10
1096.74 10
1096.81 10
1096.89 10
1096.97 10
1097.04 9
1097.12 9
1097.19 9
1097.27 9
1097.35 9
1097.42 9
1097.50 10
1097.57 10
1097.65 10
1097.73 10
1097.80 10
1097.88 9
1097.95 9
1098.03 9
1098.11 9
1098.18 9
1098.26 9
1098.33 8
1098.41 7
1098.49 6
1098.56 5
1098.64 3
1098.71 2
1098.79 0
1098.87 0
1098.94 0
1099.02 0
1099.09 0
1099.17 0
1099.25 0
1099.32 0
1099.40 0
1099.47 1
1099.55 1
1099.63 2
1099.70 3
1099.78 5
1099.85 7
1099.93 10
1100.01 12
1100.08 14
1100.16 14
1100.23 14
1100.31 12
1100.39 10
1100.46 7
1100.54 5
1100.61 4
1100.69 4
1100.77 4
1100.84 6
1100.92 8
1101.00 10
1101.07 12
1101.15 13
1101.22 14
1101.30 14
1101.38 14
1101.45 14
1101.53 14
1101.60 13
1101.68 12
1101.76 11
1101.83 10
1101.91 8
1101.98 7
1102.06 5
1102.14 3
1102.21 2
1102.29 1
1102.37 0
1102.44 0
1102.52 0
1102.59 0
1102.67 0
1102.75 0
1102.82 0
1102.90 0
1102.97 0
1103.05 1
1103.13 2
1103.20 3
1103.28 5
1103.36 6
1103.43 7
1103.51 8
1103.58 9
1103.66 9
1103.74 9
1103.81 8
1103.89 8
1103.97 8
1104.04 7
1104.12 8
1104.19 9
1104.27 10
1104.35 11
1104.42 12
1104.50 14
1104.58 15
1104.65 17
1104.73 18
1104.80 19
1104.88 20
1104.96 20
1105.03 21
1105.11 21
1105.18 20
1105.26 20
1105.34 19
1105.41 18
1105.49 17
1105.57 16
1105.64 15
1105.72 15
1105.80 15
1105.87 16
1105.95 17
1106.02 18
1106.10 18
1106.18 19
1106.25 19
1106.33 18
1106.41 18
1106.48 17
1106.56 17
1106.63 17
1106.71 17
1106.79 17
1106.86 18
1106.94 20
1107.02 21
1107.09 23
1107.17 25
1107.24 27
1107.32 28
1107.40 30
1107.47 32
1107.55 33
1107.63 33
1107.70 33
1107.78 32
1107.86 31
1107.93 30
1108.01 29
1108.08 28
1108.16 28
1108.24 27
1108.31 26
1108.39 25
1108.47 24
1108.54 22
1108.62 20
1108.70 18
1108.77 17
1108.85 17
1108.92 18
1109.00 20
1109.08 22
1109.15 25
1109.23 27
1109.31 28
1109.38 29
1109.46 29
1109.54 28
1109.61 26
1109.69 25
1109.76 23
1109.84 21
1109.92 20
1109.99 19
1110.07 18
1110.15 17
1110.22 17
1110.30 16
1110.38 15
1110.45 14
1110.53 12
1110.61 11
1110.68 9
1110.76 8
1110.83 8
1110.91 8
1110.99 8
1111.06 9
1111.14 10
1111.22 11
1111.29 11
1111.37 12
1111.45 13
1111.52 13
1111.60 15
1111.68 16
1111.75 18
1111.83 20
1111.90 21
1111.98 22
1112.06 22
1112.13 21
1112.21 20
1112.29 19
1112.36 19
1112.44 18
1112.52 18
1112.59 19
1112.67 19
1112.75 20
1112.82 20
1112.90 21
1112.98 22
1113.05 23
1113.13 24
1113.21 25
1113.28 26
1113.36 25
1113.43 24
1113.51 22
1113.59 20
1113.66 17
1113.74 15
1113.82 14
1113.89 13
1113.97 12
1114.05 12
1114.12 13
1114.20 12
1114.28 12
1114.35 10
1114.43 9
1114.51 7
1114.58 6
1114.66 6
1114.74 6
1114.81 8
1114.89 9
1114.97 10
1115.04 11
1115.12 11
1115.20 10
1115.27 9
1115.35 9
1115.43 8
1115.50 8
1115.58 9
1115.66 11
1115.73 12
1115.81 14
1115.89 16
1115.96 17
1116.04 18
1116.11 19
1116.19 20
1116.27 20
1116.34 20
1116.42 20
1116.50 19
1116.57 18
1116.65 17
1116.73 17
1116.80 17
1116.88 17
1116.96 18
1117.03 18
1117.11 20
1117.19 20
1117.26 21
1117.34 21
1117.42 20
1117.49 20
1117.57 19
1117.65 19
1117.72 19
1117.80 20
1117.88 22
1117.95 23
1118.03 24
1118.11 25
1118.18 25
1118.26 24
1118.34 24
1118.41 23
1118.49 23
1118.57 23
1118.64 23
1118.72 22
1118.80 22
1118.88 21
1118.95 20
1119.03 19
1119.11 18
1119.18 18
1119.26 18
1119.34 19
1119.41 19
1119.49 20
1119.57 20
1119.64 20
1119.72 19
1119.80 19
1119.87 19
1119.95 19
1120.03 19
1120.10 18
1120.18 18
1120.26 18
1120.33 17
1120.41 17
1120.49 16
1120.56 16
1120.64 16
1120.72 16
1120.79 15
1120.87 15
1120.95 15
1121.02 14
1121.10 14
1121.18 13
1121.25 12
1121.33 12
1121.41 12
1121.48 12
1121.56 13
1121.64 15
1121.72 17
1121.79 20
1121.87 22
1121.95 24
1122.02 25
1122.10 26
1122.18 25
1122.25 24
1122.33 22
1122.41 21
1122.48 19
1122.56 17
1122.64 16
1122.71 14
1122.79 12
1122.87 10
1122.94 7
1123.02 5
1123.10 2
1123.18 0
1123.25 0
1123.33 0
1123.41 0
1123.48 0
1123.56 0
1123.64 0
1123.71 0
1123.79 0
1123.87 1
1123.94 1
1124.02 2
1124.10 3
1124.17 3
1124.25 3
1124.33 4
1124.41 5
1124.48 6
1124.56 7
1124.64 9
1124.71 12
1124.79 15
1124.87 17
1124.94 19
1125.02 20
1125.10 20
1125.17 19
1125.25 17
1125.33 15
1125.41 13
1125.48 12
1125.56 12
1125.64 13
1125.71 15
1125.79 19
1125.87 22
1125.94 25
1126.02 27
1126.10 28
1126.18 28
1126.25 28
1126.33 27
1126.41 26
1126.48 25
1126.56 23
1126.64 21
1126.71 19
1126.79 17
1126.87 15
1126.94 14
1127.02 12
1127.10 12
1127.18 11
1127.25 12
1127.33 13
1127.41 14
1127.48 16
1127.56 19
1127.64 21
1127.71 22
1127.79 23
1127.87 23
1127.95 24
1128.02 24
1128.10 24
1128.18 24
1128.25 26
1128.33 27
1128.41 29
1128.49 30
1128.56 32
1128.64 33
1128.72 34
1128.79 34
1128.87 34
1128.95 33
1129.02 32
1129.10 30
1129.18 27
1129.26 25
1129.33 22
1129.41 20
1129.49 17
1129.56 15
1129.64 13
1129.72 11
1129.80 10
1129.87 9
1129.95 8
1130.03 7
1130.10 7
1130.18 7
1130.26 7
1130.34 7
1130.41 7
1130.49 7
1130.57 7
1130.64 8
1130.72 8
1130.80 9
1130.87 10
1130.95 11
1131.03 12
1131.11 12
1131.18 12
1131.26 13
1131.34 13
1131.41 13
1131.49 13
1131.57 14
1131.65 14
1131.72 14
1131.80 14
1131.88 15
1131.95 16
1132.03 17
1132.11 19
1132.19 21
1132.26 23
1132.34 25
1132.42 25
1132.50 23
1132.57 21
1132.65 18
1132.73 15
1132.80 13
1132.88 12
1132.96 12
1133.04 13
1133.11 14
1133.19 16
1133.27 18
1133.34 19
1133.42 20
1133.50 21
1133.58 22
1133.65 23
1133.73 25
1133.81 28
1133.88 32
1133.96 36
1134.04 41
1134.12 44
1134.19 47
1134.27 48
1134.35 48
1134.43 47
1134.50 46
1134.58 44
1134.66 42
1134.73 40
1134.81 37
1134.89 34
1134.97 30
1135.04 27
1135.12 24
1135.20 21
1135.28 20
1135.35 21
1135.43 23
1135.51 26
1135.58 30
1135.66 34
1135.74 37
1135.82 39
1135.89 39
1135.97 38
1136.05 35
1136.13 32
1136.20 28
1136.28 24
1136.36 20
1136.43 18
1136.51 17
1136.59 18
1136.67 20
1136.74 24
1136.82 28
1136.90 32
1136.98 35
1137.05 38
1137.13 40
1137.21 41
1137.29 41
1137.36 40
1137.44 38
1137.52 36
1137.59 35
1137.67 33
1137.75 32
1137.83 30
1137.90 29
1137.98 28
1138.06 27
1138.14 25
1138.21 24
1138.29 23
1138.37 23
1138.45 23
1138.52 22
1138.60 22
1138.68 21
1138.76 19
1138.83 17
1138.91 16
1138.99 15
1139.07 14
1139.14 15
1139.22 15
1139.30 16
1139.37 17
1139.45 17
1139.53 17
1139.61 16
1139.68 15
1139.76 14
1139.84 14
1139.92 13
1139.99 13
1140.07 13
1140.15 14
1140.23 14
1140.30 14
1140.38 14
1140.46 13
1140.54 13
1140.61 13
1140.69 13
1140.77 13
1140.85 13
1140.92 13
1141.00 14
1141.08 13
1141.16 13
1141.23 12
1141.31 11
1141.39 9
1141.47 7
1141.54 6
1141.62 4
1141.70 2
1141.78 0
1141.85 0
1141.93 0
1142.01 0
1142.09 0
1142.16 0
1142.24 0
1142.32 0
1142.40 1
1142.47 2
1142.55 2
1142.63 3
1142.71 3
1142.78 3
1142.86 3
1142.94 4
1143.02 5
1143.09 7
1143.17 9
1143.25 11
1143.33 13
1143.40 15
1143.48 16
1143.56 16
1143.64 15
1143.71 14
1143.79 12
1143.87 10
1143.95 8
1144.02 6
1144.10 4
1144.18 3
1144.26 3
1144.33 3
1144.41 4
1144.49 5
1144.57 6
1144.65 7
1144.72 8
1144.80 8
1144.88 8
1144.96 8
1145.03 9
1145.11 9
1145.19 10
1145.27 11
1145.34 12
1145.42 13
1145.50 13
1145.58 14
1145.65 14
1145.73 16
1145.81 17
1145.89 19
1145.96 20
1146.04 21
1146.12 21
1146.20 20
1146.28 19
1146.35 16
1146.43 14
1146.51 12
1146.59 10
1146.66 9
1146.74 8
1146.82 8
1146.90 8
1146.97 8
1147.05 8
1147.13 9
1147.21 10
1147.28 11
1147.36 13
1147.44 15
1147.52 17
1147.60 20
1147.67 24
1147.75 27
1147.83 31
1147.91 33
1147.98 35
1148.06 36
1148.14 36
1148.22 36
1148.29 34
1148.37 32
1148.45 30
1148.53 27
1148.61 25
1148.68 24
1148.76 23
1148.84 22
1148.92 22
1148.99 22
1149.07 23
1149.15 24
1149.23 25
1149.31 27
1149.38 28
1149.46 30
1149.54 30
1149.62 31
1149.69 31
1149.77 30
1149.85 29
1149.93 28
1150.01 27
1150.08 26
1150.16 26
1150.24 26
1150.32 26
1150.39 25
1150.47 25
1150.55 24
1150.63 23
1150.71 23
1150.78 23
1150.86 24
1150.94 24
1151.02 25
1151.09 25
1151.17 24
1151.25 22
1151.33 20
1151.41 18
1151.48 15
1151.56 13
1151.64 10
1151.72 8
1151.79 7
1151.87 7
1151.95 9
1152.03 11
1152.11 14
1152.18 17
1152.26 19
1152.34 21
1152.42 22
1152.50 21
1152.57 19
1152.65 18
1152.73 17
1152.81 16
1152.88 17
1152.96 18
1153.04 20
1153.12 21
1153.20 22
1153.27 23
1153.35 23
1153.43 22
1153.51 20
1153.59 18
1153.66 16
1153.74 15
1153.82 13
1153.90 12
1153.98 11
1154.05 10
1154.13 9
1154.21 8
1154.29 8
1154.36 8
1154.44 8
1154.52 10
1154.60 13
1154.68 16
1154.75 20
1154.83 24
1154.91 27
1154.99 29
1155.07 31
1155.14 32
1155.22 31
1155.30 30
1155.38 29
1155.46 27
1155.53 24
1155.61 22
1155.69 20
1155.77 19
1155.85 19
1155.92 19
1156.00 19
1156.08 19
1156.16 20
1156.24 22
1156.31 23
1156.39 24
1156.47 25
1156.55 26
1156.63 26
1156.70 26
1156.78 25
1156.86 24
1156.94 23
1157.02 22
1157.09 21
1157.17 20
1157.25 19
1157.33 17
1157.41 15
1157.48 12
1157.56 10
1157.64 8
1157.72 7
1157.80 6
1157.87 6
1157.95 6
1158.03 7
1158.11 8
1158.19 9
1158.26 10
1158.34 12
1158.42 13
1158.50 14
1158.58 16
1158.65 17
1158.73 17
1158.81 17
1158.89 17
1158.97 16
1159.05 14
1159.12 13
1159.20 11
1159.28 10
1159.36 10
1159.44 10
1159.51 12
1159.59 14
1159.67 17
1159.75 20
1159.83 22
1159.90 23
1159.98 23
1160.06 21
1160.14 19
1160.22 16
1160.29 13
1160.37 10
1160.45 8
1160.53 5
1160.61 4
1160.69 2
1160.76 1
1160.84 1
1160.92 1
1161.00 2
1161.08 2
1161.15 3
1161.23 4
1161.31 4
1161.39 4
1161.47 4
1161.55 5
1161.62 5
1161.70 7
1161.78 8
1161.86 10
1161.94 12
1162.01 14
1162.09 16
1162.17 17
1162.25 18
1162.33 19
1162.41 19
1162.48 19
1162.56 18
1162.64 18
1162.72 17
1162.80 18
1162.87 18
1162.95 20
1163.03 22
1163.11 24
1163.19 27
1163.27 29
1163.34 31
1163.42 32
1163.50 30
1163.58 28
1163.66 24
1163.73 21
1163.81 17
1163.89 15
1163.97 14
1164.05 14
1164.13 15
1164.20 16
1164.28 17
1164.36 17
1164.44 16
1164.52 14
1164.60 11
1164.67 9
1164.75 8
1164.83 7
1164.91 7
1164.99 8
1165.07 9
1165.14 11
1165.22 12
1165.30 12
1165.38 12
1165.46 12
1165.53 10
1165.61 9
1165.69 8
1165.77 7
1165.85 7
1165.93 7
1166.00 7
1166.08 7
1166.16 6
1166.24 6
1166.32 5
1166.40 5
1166.47 6
1166.55 8
1166.63 11
1166.71 16
1166.79 20
1166.87 25
1166.94 28
1167.02 31
1167.10 33
1167.18 34
1167.26 35
1167.34 35
1167.41 36
1167.49 37
1167.57 37
1167.65 36
1167.73 35
1167.81 32
1167.89 29
1167.96 25
1168.04 20
1168.12 16
1168.20 13
1168.28 11
1168.36 10
1168.43 10
1168.51 11
1168.59 12
1168.67 13
1168.75 14
1168.83 14
1168.90 13
1168.98 12
1169.06 11
1169.14 11
1169.22 10
1169.30 11
1169.37 12
1169.45 14
1169.53 15
1169.61 16
1169.69 16
1169.77 15
1169.85 14
1169.92 12
1170.00 9
1170.08 6
1170.16 4
1170.24 1
1170.32 0
1170.39 0
1170.47 0
1170.55 0
1170.63 0
1170.71 0
1170.79 0
1170.87 0
1170.94 0
1171.02 0
1171.10 0
1171.18 1
1171.26 2
1171.34 4
1171.41 5
1171.49 6
1171.57 6
1171.65 5
1171.73 5
1171.81 4
1171.89 4
1171.96 5
1172.04 6
1172.12 7
1172.20 9
1172.28 10
1172.36 11
1172.44 11
1172.51 12
1172.59 12
1172.67 13
1172.75 15
1172.83 18
1172.91 21
1172.99 24
1173.06 28
1173.14 30
1173.22 32
1173.30 33
1173.38 33
1173.46 34
1173.54 34
1173.61 33
1173.69 33
1173.77 32
1173.85 30
1173.93 28
1174.01 26
1174.09 24
1174.16 22
1174.24 21
1174.32 21
1174.40 22
1174.48 23
1174.56 26
1174.64 28
1174.71 30
1174.79 32
1174.87 32
1174.95 32
1175.03 30
1175.11 27
1175.19 25
1175.26 22
1175.34 20
1175.42 19
1175.50 18
1175.58 18
1175.66 18
1175.74 17
1175.81 16
1175.89 15
1175.97 15
1176.05 15
1176.13 15
1176.21 15
1176.29 16
1176.37 17
1176.44 18
1176.52 18
1176.60 18
1176.68 19
1176.76 19
1176.84 19
1176.92 20
1176.99 20
1177.07 20
1177.15 20
1177.23 21
1177.31 21
1177.39 21
1177.47 22
1177.55 23
1177.62 25
1177.70 29
1177.78 32
1177.86 36
1177.94 39
1178.02 42
1178.10 44
1178.18 46
1178.25 46
1178.33 47
1178.41 47
1178.49 48
1178.57 48
1178.65 47
1178.73 47
1178.81 46
1178.88 45
1178.96 44
1179.04 43
1179.12 43
1179.20 42
1179.28 42
1179.36 41
1179.44 40
1179.51 39
1179.59 37
1179.67 35
1179.75 32
1179.83 29
1179.91 26
1179.99 24
1180.07 23
1180.14 22
1180.22 21
1180.30 20
1180.38 19
1180.46 16
1180.54 12
1180.62 8
1180.70 3
1180.77 0
1180.85 0
1180.93 0
1181.01 0
1181.09 0
1181.17 0
1181.25 0
1181.33 0
1181.41 1
1181.48 5
1181.56 9
1181.64 13
1181.72 15
1181.80 16
1181.88 15
1181.96 13
1182.04 10
1182.11 7
1182.19 4
1182.27 2
1182.35 1
1182.43 1
1182.51 2
1182.59 4
1182.67 5
1182.75 7
1182.82 9
1182.90 11
1182.98 13
1183.06 16
1183.14 19
1183.22 22
1183.30 25
1183.38 28
1183.46 30
1183.53 31
1183.61 31
1183.69 31
1183.77 29
1183.85 27
1183.93 26
1184.01 24
1184.09 22
1184.17 21
1184.24 19
1184.32 18
1184.40 16
1184.48 15
1184.56 13
1184.64 12
1184.72 11
1184.80 11
1184.88 12
1184.96 13
1185.03 15
1185.11 17
1185.19 20
1185.27 21
1185.35 22
1185.43 22
1185.51 22
1185.59 20
1185.67 19
1185.74 18
1185.82 18
1185.90 18
1185.98 18
1186.06 19
1186.14 20
1186.22 21
1186.30 21
1186.38 22
1186.46 23
1186.53 24
1186.61 25
1186.69 27
1186.77 30
1186.85 32
1186.93 34
1187.01 35
1187.09 36
1187.17 35
1187.25 34
1187.32 33
1187.40 31
1187.48 28
1187.56 26
1187.64 24
1187.72 22
1187.80 20
1187.88 18
1187.96 17
1188.04 15
1188.12 13
1188.19 11
1188.27 9
1188.35 7
1188.43 5
1188.51 3
1188.59 1
1188.67 0
1188.75 0
1188.83 0
1188.91 0
1188.98 0
1189.06 0
1189.14 0
1189.22 0
1189.30 1
1189.38 2
1189.46 3
1189.54 5
1189.62 5
1189.70 6
1189.78 5
1189.85 5
1189.93 5
1190.01 6
1190.09 7
1190.17 8
1190.25 10
1190.33 12
1190.41 14
1190.49 16
1190.57 17
1190.65 19
1190.73 20
1190.80 20
1190.88 21
1190.96 20
1191.04 19
1191.12 17
1191.20 15
1191.28 13
1191.36 11
1191.44 9
1191.52 9
1191.60 11
1191.68 14
1191.75 17
1191.83 21
1191.91 26
1191.99 30
1192.07 33
1192.15 35
1192.23 37
1192.31 37
1192.39 37
1192.47 35
1192.55 34
1192.63 32
1192.70 31
1192.78 31
1192.86 32
1192.94 34
1193.02 36
1193.10 39
1193.18 40
1193.26 41
1193.34 40
1193.42 39
1193.50 37
1193.58 35
1193.66 34
1193.73 34
1193.81 35
1193.89 37
1193.97 40
1194.05 43
1194.13 45
1194.21 47
1194.29 48
1194.37 48
1194.45 48
1194.53 47
1194.61 46
1194.69 45
1194.76 44
1194.84 44
1194.92 44
1195.00 45
1195.08 47
1195.16 48
1195.24 49
1195.32 50
1195.40 51
1195.48 51
1195.56 52
1195.64 52
1195.72 52
1195.80 51
1195.88 50
1195.95 47
1196.03 44
1196.11 41
1196.19 37
1196.27 33
1196.35 30
1196.43 28
1196.51 26
1196.59 24
1196.67 23
1196.75 23
1196.83 22
1196.91 23
1196.99 23
1197.07 25
1197.14 28
1197.22 31
1197.30 35
1197.38 38
1197.46 40
1197.54 40
1197.62 39
1197.70 37
1197.78 34
1197.86 31
1197.94 28
1198.02 26
1198.10 26
1198.18 26
1198.26 26
1198.34 27
1198.41 27
1198.49 27
1198.57 27
1198.65 27
1198.73 26
1198.81 25
1198.89 24
1198.97 23
1199.05 23
1199.13 23
1199.21 23
1199.29 24
1199.37 26
1199.45 27
1199.53 29
1199.61 30
1199.69 32
1199.76 32
1199.84 32
1199.92 31
1200.00 28
1200.08 26
1200.16 23
1200.24 21
1200.32 19
1200.40 19
1200.48 19
1200.56 20
1200.64 22
1200.72 23
1200.80 23
1200.88 23
1200.96 22
1201.04 19
1201.12 16
1201.19 12
1201.27 9
1201.35 6
1201.43 3
1201.51 2
1201.59 2
1201.67 3
1201.75 4
1201.83 6
1201.91 7
1201.99 8
1202.07 7
1202.15 6
1202.23 3
1202.31 0
1202.39 0
1202.47 0
1202.55 0
1202.63 0
1202.71 0
1202.79 0
1202.86 0
1202.94 2
1203.02 7
1203.10 12
1203.18 16
1203.26 20
1203.34 23
1203.42 24
1203.50 24
1203.58 22
1203.66 20
1203.74 17
1203.82 15
1203.90 13
1203.98 12
1204.06 12
1204.14 13
1204.22 14
1204.30 17
1204.38 20
1204.46 23
1204.54 26
1204.62 28
1204.69 30
1204.77 31
1204.85 32
1204.93 33
1205.01 34
1205.09 34
1205.17 35
1205.25 36
1205.33 37
1205.41 38
1205.49 39
1205.57 42
1205.65 45
1205.73 49
1205.81 53
1205.89 58
1205.97 62
1206.05 64
1206.13 65
1206.21 64
1206.29 61
1206.37 58
1206.45 54
1206.53 50
1206.61 48
1206.69 48
1206.77 48
1206.85 50
1206.92 53
1207.00 55
1207.08 56
1207.16 56
1207.24 55
1207.32 53
1207.40 51
1207.48 49
1207.56 47
1207.64 46
1207.72 46
1207.80 47
1207.88 49
1207.96 52
1208.04 54
1208.12 55
1208.20 56
1208.28 56
1208.36 56
1208.44 55
1208.52 55
1208.60 56
1208.68 58
1208.76 60
1208.84 62
1208.92 64
1209.00 64
1209.08 64
1209.16 62
1209.24 59
1209.32 56
1209.40 53
1209.48 50
1209.56 47
1209.64 45
1209.72 44
1209.79 43
1209.87 42
1209.95 41
1210.03 41
1210.11 40
1210.19 39
1210.27 39
1210.35 38
1210.43 37
1210.51 35
1210.59 32
1210.67 29
1210.75 26
1210.83 22
1210.91 19
1210.99 18
1211.07 17
1211.15 17
1211.23 18
1211.31 18
1211.39 18
1211.47 17
1211.55 16
1211.63 14
1211.71 13
1211.79 12
1211.87 11
1211.95 10
1212.03 9
1212.11 8
1212.19 7
1212.27 7
1212.35 7
1212.43 8
1212.51 9
1212.59 12
1212.67 15
1212.75 18
1212.83 20
1212.91 22
1212.99 22
1213.07 21
1213.15 20
1213.23 18
1213.31 17
1213.39 16
1213.47 16
1213.55 17
1213.63 18
1213.71 20
1213.79 21
1213.87 23
1213.95 24
1214.03 24
1214.11 25
1214.19 26
1214.27 26
1214.35 25
1214.43 24
1214.51 21
1214.59 18
1214.67 15
1214.75 13
1214.83 12
1214.91 13
1214.99 15
1215.07 17
1215.15 20
1215.23 23
1215.31 24
1215.39 24
1215.47 23
1215.55 22
1215.63 20
1215.71 19
1215.79 19
1215.87 18
1215.95 19
1216.03 20
1216.11 21
1216.19 23
1216.27 26
1216.35 28
1216.43 30
1216.51 30
1216.59 29
1216.67 27
1216.75 23
1216.83 19
1216.91 15
1216.99 10
1217.07 5
1217.15 1
1217.23 0
1217.31 0
1217.39 0
1217.47 0
1217.55 0
1217.63 0
1217.71 3
1217.79 5
1217.87 6
1217.95 5
1218.03 3
1218.11 1
1218.19 0
1218.27 0
1218.35 0
1218.43 0
1218.51 2
1218.59 5
1218.67 9
1218.75 14
1218.83 19
1218.91 23
1218.99 27
1219.07 30
1219.15 32
1219.23 32
1219.31 32
1219.39 30
1219.47 29
1219.55 28
1219.63 29
1219.71 30
1219.79 32
1219.87 35
1219.95 37
1220.03 39
1220.11 39
1220.19 37
1220.27 34
1220.35 30
1220.43 24
1220.51 19
1220.59 13
1220.67 9
1220.75 6
1220.83 3
1220.91 2
1220.99 1
1221.07 2
1221.15 3
1221.23 5
1221.31 7
1221.39 9
1221.47 11
1221.55 12
1221.63 13
1221.71 12
1221.79 11
1221.87 9
1221.95 7
1222.03 7
1222.11 7
1222.19 9
1222.27 12
1222.35 16
1222.43 20
1222.51 24
1222.59 27
1222.67 28
1222.75 28
1222.83 27
1222.91 26
1222.99 25
1223.07 24
1223.15 24
1223.23 25
1223.31 25
1223.39 25
1223.47 24
1223.55 22
1223.63 20
1223.72 18
1223.80 18
1223.88 19
1223.96 21
1224.04 25
1224.12 30
1224.20 35
1224.28 39
1224.36 42
1224.44 45
1224.52 45
1224.60 45
1224.68 43
1224.76 40
1224.84 36
1224.92 31
1225.00 26
1225.08 21
1225.16 17
1225.24 14
1225.32 12
1225.40 11
1225.48 10
1225.56 10
1225.64 10
1225.72 9
1225.80 9
1225.88 9
1225.96 10
1226.04 11
1226.12 13
1226.20 16
1226.28 19
1226.36 23
1226.44 26
1226.52 28
1226.61 29
1226.69 29
1226.77 27
1226.85 25
1226.93 22
1227.01 19
1227.09 17
1227.17 16
1227.25 16
1227.33 17
1227.41 18
1227.49 19
1227.57 20
1227.65 18
1227.73 15
1227.81 10
1227.89 5
1227.97 0
1228.05 0
1228.13 0
1228.21 0
1228.29 6
1228.37 14
1228.45 23
1228.53 31
1228.61 39
1228.69 44
1228.77 48
1228.86 50
1228.94 50
1229.02 49
1229.10 47
1229.18 45
1229.26 42
1229.34 39
1229.42 37
1229.50 36
1229.58 35
1229.66 36
1229.74 37
1229.82 39
1229.90 40
1229.98 42
1230.06 42
1230.14 42
1230.22 42
1230.30 40
1230.38 39
1230.46 36
1230.54 33
1230.62 30
1230.71 26
1230.79 24
1230.87 21
1230.95 21
1231.03 21
1231.11 23
1231.19 25
1231.27 28
1231.35 31
1231.43 32
1231.51 32
1231.59 32
1231.67 30
1231.75 28
1231.83 26
1231.91 24
1231.99 24
1232.07 24
1232.15 26
1232.23 28
1232.31 30
1232.40 33
1232.48 35
1232.56 37
1232.64 38
1232.72 38
1232.80 37
1232.88 36
1232.96 33
1233.04 30
1233.12 27
1233.20 24
1233.28 20
1233.36 16
1233.44 11
1233.52 8
1233.60 5
1233.68 2
1233.76 1
1233.84 1
1233.93 1
1234.01 1
1234.09 1
1234.17 0
1234.25 0
1234.33 0
1234.41 0
1234.49 0
1234.57 0
1234.65 0
1234.73 2
1234.81 5
1234.89 9
1234.97 13
1235.05 16
1235.13 19
1235.21 21
1235.30 22
1235.38 23
1235.46 23
1235.54 24
1235.62 24
1235.70 24
1235.78 25
1235.86 25
1235.94 25
1236.02 25
1236.10 25
1236.18 25
1236.26 25
1236.34 26
1236.42 27
1236.50 29
1236.59 32
1236.67 35
1236.75 39
1236.83 42
1236.91 44
1236.99 45
1237.07 45
1237.15 43
1237.23 41
1237.31 39
1237.39 37
1237.47 36
1237.55 36
1237.63 37
1237.71 38
1237.80 40
1237.88 42
1237.96 44
1238.04 47
1238.12 50
1238.20 53
1238.28 55
1238.36 56
1238.44 57
1238.52 57
1238.60 57
1238.68 56
1238.76 56
1238.84 57
1238.93 57
1239.01 58
1239.09 60
1239.17 61
1239.25 63
1239.33 64
1239.41 65
1239.49 66
1239.57 67
1239.65 67
1239.73 68
1239.81 69
1239.89 71
1239.98 74
1240.06 77
1240.14 80
1240.22 84
1240.30 86
1240.38 86
1240.46 85
1240.54 83
1240.62 78
1240.70 73
1240.78 68
1240.86 63
1240.94 59
1241.03 54
1241.11 51
1241.19 47
1241.27 44
1241.35 41
1241.43 37
1241.51 35
1241.59 33
1241.67 31
1241.75 29
1241.83 28
1241.91 26
1241.99 25
1242.08 23
1242.16 23
1242.24 23
1242.32 24
1242.40 26
1242.48 29
1242.56 32
1242.64 36
1242.72 40
1242.80 44
1242.88 49
1242.97 54
1243.05 60
1243.13 66
1243.21 72
1243.29 78
1243.37 82
1243.45 85
1243.53 86
1243.61 85
1243.69 83
1243.77 79
1243.85 75
1243.94 70
1244.02 65
1244.10 60
1244.18 56
1244.26 52
1244.34 49
1244.42 45
1244.50 42
1244.58 38
1244.66 34
1244.74 31
1244.83 29
1244.91 28
1244.99 28
1245.07 29
1245.15 31
1245.23 32
1245.31 31
1245.39 28
1245.47 24
1245.55 18
1245.63 12
1245.72 6
1245.80 3
1245.88 2
1245.96 5
1246.04 9
1246.12 16
1246.20 23
1246.28 30
1246.36 36
1246.44 41
1246.53 43
1246.61 43
1246.69 42
1246.77 40
1246.85 37
1246.93 35
1247.01 34
1247.09 35
1247.17 38
1247.25 42
1247.34 46
1247.42 49
1247.50 51
1247.58 52
1247.66 52
1247.74 51
1247.82 50
1247.90 48
1247.98 46
1248.06 45
1248.15 43
1248.23 43
1248.31 43
1248.39 43
1248.47 44
1248.55 46
1248.63 48
1248.71 49
1248.79 50
1248.87 50
1248.96 49
1249.04 49
1249.12 48
1249.20 47
1249.28 46
1249.36 46
1249.44 47
1249.52 48
1249.60 49
1249.69 50
1249.77 50
1249.85 51
1249.93 52
1250.01 52
1250.09 53
1250.17 53
1250.25 54
1250.33 55
1250.42 55
1250.50 55
1250.58 55
1250.66 54
1250.74 53
1250.82 51
1250.90 50
1250.98 49
1251.06 49
1251.15 49
1251.23 49
1251.31 50
1251.39 50
1251.47 50
1251.55 50
1251.63 50
1251.71 52
1251.79 55
1251.88 59
1251.96 63
1252.04 67
1252.12 71
1252.20 74
1252.28 76
1252.36 76
1252.44 75
1252.52 73
1252.61 70
1252.69 66
1252.77 62
1252.85 57
1252.93 53
1253.01 49
1253.09 46
1253.17 45
1253.26 45
1253.34 46
1253.42 48
1253.50 49
1253.58 50
1253.66 50
1253.74 48
1253.82 46
1253.90 44
1253.99 43
1254.07 42
1254.15 43
1254.23 44
1254.31 46
1254.39 46
1254.47 46
1254.55 44
1254.64 42
1254.72 39
1254.80 36
1254.88 33
1254.96 31
1255.04 31
1255.12 30
1255.20 31
1255.29 32
1255.37 33
1255.45 35
1255.53 37
1255.61 39
1255.69 41
1255.77 42
1255.85 43
1255.94 44
1256.02 44
1256.10 45
1256.18 46
1256.26 48
1256.34 51
1256.42 54
1256.51 58
1256.59 62
1256.67 65
1256.75 67
1256.83 68
1256.91 68
1256.99 68
1257.07 68
1257.16 68
1257.24 68
1257.32 68
1257.40 68
1257.48 67
1257.56 67
1257.64 67
1257.72 67
1257.81 67
1257.89 67
1257.97 67
1258.05 66
1258.13 64
1258.21 61
1258.29 57
1258.38 53
1258.46 49
1258.54 45
1258.62 42
1258.70 41
1258.78 39
1258.86 38
1258.95 37
1259.03 35
1259.11 34
1259.19 33
1259.27 33
1259.35 32
1259.43 32
1259.51 31
1259.60 29
1259.68 27
1259.76 24
1259.84 21
1259.92 19
1260.00 18
1260.08 18
1260.17 20
1260.25 23
1260.33 27
1260.41 32
1260.49 38
1260.57 43
1260.65 47
1260.74 49
1260.82 49
1260.90 47
1260.98 44
1261.06 39
1261.14 34
1261.22 30
1261.31 27
1261.39 24
1261.47 23
1261.55 22
1261.63 20
1261.71 19
1261.79 16
1261.88 13
1261.96 9
1262.04 5
1262.12 1
1262.20 0
1262.28 0
1262.37 0
1262.45 0
1262.53 0
1262.61 0
1262.69 0
1262.77 0
1262.85 0
1262.94 2
1263.02 5
1263.10 8
1263.18 12
1263.26 16
1263.34 21
1263.42 25
1263.51 31
1263.59 36
1263.67 42
1263.75 48
1263.83 54
1263.91 60
1264.00 66
1264.08 70
1264.16 73
1264.24 74
1264.32 73
1264.40 70
1264.48 65
1264.57 58
1264.65 50
1264.73 42
1264.81 36
1264.89 32
1264.97 31
1265.06 32
1265.14 35
1265.22 39
1265.30 43
1265.38 47
1265.46 50
1265.55 53
1265.63 56
1265.71 59
1265.79 63
1265.87 66
1265.95 70
1266.03 74
1266.12 77
1266.20 79
1266.28 81
1266.36 81
1266.44 81
1266.52 80
1266.61 78
1266.69 77
1266.77 76
1266.85 74
1266.93 73
1267.01 71
1267.10 68
1267.18 66
1267.26 64
1267.34 62
1267.42 62
1267.50 63
1267.59 65
1267.67 67
1267.75 68
1267.83 68
1267.91 66
1267.99 62
1268.08 55
1268.16 47
1268.24 40
1268.32 34
1268.40 29
1268.48 26
1268.57 26
1268.65 26
1268.73 28
1268.81 29
1268.89 30
1268.97 31
1269.06 32
1269.14 34
1269.22 35
1269.30 37
1269.38 39
1269.46 41
1269.55 43
1269.63 44
1269.71 43
1269.79 42
1269.87 39
1269.95 36
1270.04 32
1270.12 28
1270.20 25
1270.28 23
1270.36 21
1270.45 20
1270.53 20
1270.61 20
1270.69 20
1270.77 21
1270.85 23
1270.94 25
1271.02 28
1271.10 32
1271.18 36
1271.26 41
1271.34 44
1271.43 47
1271.51 49
1271.59 49
1271.67 48
1271.75 47
1271.84 46
1271.92 44
1272.00 43
1272.08 42
1272.16 40
1272.24 38
1272.33 35
1272.41 32
1272.49 29
1272.57 26
1272.65 24
1272.74 23
1272.82 23
1272.90 23
1272.98 22
1273.06 21
1273.14 18
1273.23 14
1273.31 10
1273.39 7
1273.47 6
1273.55 7
1273.64 12
1273.72 19
1273.80 27
1273.88 36
1273.96 44
1274.04 50
1274.13 53
1274.21 52
1274.29 48
1274.37 43
1274.45 38
1274.54 34
1274.62 31
1274.70 31
1274.78 33
1274.86 37
1274.95 41
1275.03 44
1275.11 47
1275.19 49
1275.27 51
1275.35 52
1275.44 54
1275.52 57
1275.60 60
1275.68 64
1275.76 68
1275.85 71
1275.93 73
1276.01 74
1276.09 74
1276.17 74
1276.26 75
1276.34 76
1276.42 77
1276.50 78
1276.58 78
1276.67 78
1276.75 76
1276.83 72
1276.91 68
1276.99 64
1277.08 59
1277.16 56
1277.24 52
1277.32 50
1277.40 47
1277.49 45
1277.57 43
1277.65 40
1277.73 38
1277.81 35
1277.90 32
1277.98 29
1278.06 24
1278.14 20
1278.22 15
1278.31 11
1278.39 9
1278.47 9
1278.55 13
1278.63 19
1278.72 27
1278.80 37
1278.88 47
1278.96 56
1279.04 64
1279.13 70
1279.21 74
1279.29 77
1279.37 79
1279.45 80
1279.54 80
1279.62 79
1279.70 77
1279.78 72
1279.86 67
1279.95 60
1280.03 53
1280.11 46
1280.19 40
1280.27 36
1280.36 33
1280.44 32
1280.52 31
1280.60 33
1280.68 34
1280.77 37
1280.85 40
1280.93 42
1281.01 45
1281.09 46
1281.18 47
1281.26 47
1281.34 47
1281.42 47
1281.51 46
1281.59 45
1281.67 43
1281.75 41
1281.83 37
1281.92 34
1282.00 30
1282.08 28
1282.16 26
1282.24 26
1282.33 27
1282.41 27
1282.49 28
1282.57 29
1282.65 29
1282.74 30
1282.82 32
1282.90 34
1282.98 38
1283.07 42
1283.15 47
1283.23 51
1283.31 54
1283.39 55
1283.48 53
1283.56 49
1283.64 43
1283.72 36
1283.80 28
1283.89 21
1283.97 15
1284.05 11
1284.13 9
1284.22 8
1284.30 10
1284.38 12
1284.46 15
1284.54 18
1284.63 21
1284.71 24
1284.79 25
1284.87 25
1284.96 25
1285.04 24
1285.12 22
1285.20 21
1285.28 20
1285.37 19
1285.45 19
1285.53 18
1285.61 18
1285.70 17
1285.78 16
1285.86 15
1285.94 13
1286.02 11
1286.11 10
1286.19 9
1286.27 8
1286.35 7
1286.44 7
1286.52 6
1286.60 5
1286.68 4
1286.76 2
1286.85 0
1286.93 0
1287.01 0
1287.09 0
1287.18 0
1287.26 0
1287.34 0
1287.42 0
1287.51 4
1287.59 9
1287.67 13
1287.75 16
1287.83 19
1287.92 20
1288.00 22
1288.08 23
1288.16 24
1288.25 27
1288.33 29
1288.41 31
1288.49 33
1288.58 33
1288.66 32
1288.74 30
1288.82 26
1288.90 21
1288.99 17
1289.07 13
1289.15 11
1289.23 11
1289.32 12
1289.40 14
1289.48 16
1289.56 17
1289.65 18
1289.73 18
1289.81 18
1289.89 17
1289.98 17
1290.06 17
1290.14 17
1290.22 18
1290.31 19
1290.39 20
1290.47 21
1290.55 22
1290.63 22
1290.72 21
1290.80 18
1290.88 15
1290.96 11
1291.05 7
1291.13 4
1291.21 4
1291.29 5
1291.38 10
1291.46 17
1291.54 25
1291.62 33
1291.71 41
1291.79 48
1291.87 54
1291.95 59
1292.04 64
1292.12 69
1292.20 74
1292.28 79
1292.37 81
1292.45 82
1292.53 79
1292.61 73
1292.70 65
1292.78 56
1292.86 47
1292.94 38
1293.03 32
1293.11 28
1293.19 25
1293.27 24
1293.36 23
1293.44 22
1293.52 22
1293.60 21
1293.68 21
1293.77 20
1293.85 19
1293.93 18
1294.01 16
1294.10 14
1294.18 11
1294.26 9
1294.34 8
1294.43 7
1294.51 8
1294.59 10
1294.68 12
1294.76 15
1294.84 17
1294.92 19
1295.01 21
1295.09 23
1295.17 25
1295.25 29
1295.34 32
1295.42 35
1295.50 36
1295.58 36
1295.67 33
1295.75 30
1295.83 26
1295.91 23
1296.00 22
1296.08 22
1296.16 23
1296.24 23
1296.33 22
1296.41 19
1296.49 14
1296.57 7
1296.66 0
1296.74 0
1296.82 0
1296.90 0
1296.99 0
1297.07 0
1297.15 0
1297.23 0
1297.32 0
1297.40 4
1297.48 12
1297.56 20
1297.65 28
1297.73 33
1297.81 37
1297.90 37
1297.98 36
1298.06 34
1298.14 31
1298.23 29
1298.31 28
1298.39 27
1298.47 25
1298.56 23
1298.64 20
1298.72 17
1298.80 15
1298.89 15
1298.97 18
1299.05 24
1299.14 33
1299.22 42
1299.30 52
1299.38 60
1299.47 66
1299.55 69
1299.63 70
1299.71 67
1299.80 63
1299.88 57
1299.96 50
1300.04 43
1300.13 37
1300.21 31
1300.29 28
1300.38 26
1300.46 25
1300.54 25
1300.62 27
1300.71 28
1300.79 30
1300.87 33
1300.95 36
1301.04 40
1301.12 43
1301.20 47
1301.29 49
1301.37 51
1301.45 52
1301.53 52
1301.62 51
1301.70 50
1301.78 49
1301.86 47
1301.95 46
1302.03 44
1302.11 42
1302.20 41
1302.28 40
1302.36 40
1302.44 41
1302.53 42
1302.61 43
1302.69 45
1302.77 46
1302.86 48
1302.94 50
1303.02 52
1303.11 54
1303.19 54
1303.27 54
1303.35 52
1303.44 49
1303.52 45
1303.60 40
1303.69 35
1303.77 31
1303.85 26
1303.93 22
1304.02 18
1304.10 15
1304.18 12
1304.27 10
1304.35 9
1304.43 9
1304.51 10
1304.60 11
1304.68 12
1304.76 13
1304.85 14
1304.93 15
1305.01 16
1305.09 18
1305.18 20
1305.26 22
1305.34 25
1305.43 27
1305.51 28
1305.59 28
1305.67 26
1305.76 24
1305.84 22
1305.92 19
1306.01 17
1306.09 15
1306.17 14
1306.25 15
1306.34 15
1306.42 16
1306.50 17
1306.59 18
1306.67 19
1306.75 20
1306.83 22
1306.92 26
1307.00 30
1307.08 36
1307.17 42
1307.25 47
1307.33 51
1307.41 54
1307.50 54
1307.58 52
1307.66 48
1307.75 42
1307.83 36
1307.91 30
1308.00 24
1308.08 19
1308.16 15
1308.24 11
1308.33 9
1308.41 6
1308.49 4
1308.58 2
1308.66 1
1308.74 0
1308.82 1
1308.91 3
1308.99 6
1309.07 8
1309.16 9
1309.24 8
1309.32 5
1309.41 1
1309.49 0
1309.57 0
1309.65 0
1309.74 0
1309.82 0
1309.90 0
1309.99 3
1310.07 8
1310.15 12
1310.24 15
1310.32 15
1310.40 14
1310.48 13
1310.57 11
1310.65 9
1310.73 9
1310.82 10
1310.90 12
1310.98 15
1311.07 21
1311.15 28
1311.23 37
1311.32 47
1311.40 57
1311.48 67
1311.56 76
1311.65 81
1311.73 85
1311.81 85
1311.90 84
1311.98 82
1312.06 80
1312.15 79
1312.23 79
1312.31 80
1312.40 82
1312.48 85
1312.56 88
1312.64 91
1312.73 93
1312.81 94
1312.89 95
1312.98 94
1313.06 92
1313.14 90
1313.23 86
1313.31 83
1313.39 79
1313.48 76
1313.56 73
1313.64 71
1313.72 69
1313.81 66
1313.89 62
1313.97 58
1314.06 52
1314.14 47
1314.22 41
1314.31 37
1314.39 34
1314.47 32
1314.56 32
1314.64 32
1314.72 33
1314.81 34
1314.89 36
1314.97 38
1315.06 39
1315.14 40
1315.22 39
1315.30 38
1315.39 36
1315.47 35
1315.55 34
1315.64 34
1315.72 36
1315.80 38
1315.89 41
1315.97 44
1316.05 46
1316.14 49
1316.22 51
1316.30 54
1316.39 57
1316.47 62
1316.55 66
1316.64 70
1316.72 73
1316.80 73
1316.89 70
1316.97 64
1317.05 57
1317.14 50
1317.22 44
1317.30 40
1317.38 40
1317.47 42
1317.55 46
1317.63 51
1317.72 56
1317.80 59
1317.88 61
1317.97 62
1318.05 62
1318.13 63
1318.22 64
1318.30 66
1318.38 70
1318.47 74
1318.55 80
1318.63 86
1318.72 91
1318.80 96
1318.88 99
1318.97 100
1319.05 98
1319.13 95
1319.22 90
1319.30 85
1319.38 79
1319.47 75
1319.55 72
1319.63 70
1319.72 70
1319.80 70
1319.88 71
1319.97 71
1320.05 70
1320.13 68
1320.22 64
1320.30 59
1320.38 55
1320.47 51
1320.55 49
1320.63 51
1320.72 55
1320.80 62
1320.88 70
1320.97 79
1321.05 86
1321.13 91
1321.22 93
1321.30 91
1321.38 86
1321.47 79
1321.55 71
1321.63 62
1321.72 53
1321.80 46
1321.88 39
1321.97 34
1322.05 30
1322.13 27
1322.22 25
1322.30 22
1322.38 18
1322.47 15
1322.55 11
1322.63 8
1322.72 6
1322.80 6
1322.88 7
1322.97 9
1323.05 13
1323.13 17
1323.22 22
1323.30 27
1323.39 32
1323.47 37
1323.55 42
1323.64 46
1323.72 49
1323.80 51
1323.89 51
1323.97 48
1324.05 44
1324.14 39
1324.22 34
1324.30 30
1324.39 28
1324.47 26
1324.55 25
1324.64 24
1324.72 22
1324.80 20
1324.89 17
1324.97 15
1325.05 12
1325.14 11
1325.22 10
1325.30 12
1325.39 16
1325.47 21
1325.56 28
1325.64 36
1325.72 45
1325.81 53
1325.89 60
1325.97 64
1326.06 67
1326.14 67
1326.22 66
1326.31 64
1326.39 62
1326.47 62
1326.56 62
1326.64 63
1326.72 64
1326.81 65
1326.89 65
1326.98 67
1327.06 69
1327.14 74
1327.23 79
1327.31 86
1327.39 92
1327.48 95
1327.56 96
1327.64 92
1327.73 84
1327.81 74
1327.89 63
1327.98 53
1328.06 44
1328.15 38
1328.23 34
1328.31 32
1328.40 31
1328.48 30
1328.56 29
1328.65 26
1328.73 22
1328.81 16
1328.90 9
1328.98 2
1329.06 0
1329.15 0
1329.23 0
1329.32 0
1329.40 0
1329.48 0
1329.57 0
1329.65 0
1329.73 2
1329.82 8
1329.90 15
1329.98 24
1330.07 33
1330.15 41
1330.24 47
1330.32 51
1330.40 53
1330.49 51
1330.57 49
1330.65 45
1330.74 42
1330.82 39
1330.90 38
1330.99 38
1331.07 39
1331.16 39
1331.24 38
1331.32 36
1331.41 33
1331.49 29
1331.57 25
1331.66 21
1331.74 17
1331.83 13
1331.91 9
1331.99 5
1332.08 1
1332.16 0
1332.24 0
1332.33 0
1332.41 2
1332.49 6
1332.58 11
1332.66 15
1332.75 19
1332.83 21
1332.91 22
1333.00 22
1333.08 20
1333.16 17
1333.25 13
1333.33 8
1333.42 4
1333.50 1
1333.58 0
1333.67 1
1333.75 4
1333.83 8
1333.92 12
1334.00 16
1334.09 19
1334.17 22
1334.25 24
1334.34 26
1334.42 28
1334.50 30
1334.59 31
1334.67 33
1334.76 33
1334.84 33
1334.92 33
1335.01 34
1335.09 36
1335.18 40
1335.26 44
1335.34 49
1335.43 53
1335.51 56
1335.59 59
1335.68 61
1335.76 63
1335.85 66
1335.93 70
1336.01 74
1336.10 78
1336.18 81
1336.27 82
1336.35 82
1336.43 79
1336.52 75
1336.60 70
1336.68 66
1336.77 63
1336.85 61
1336.94 61
1337.02 62
1337.10 65
1337.19 69
1337.27 72
1337.36 74
1337.44 75
1337.52 74
1337.61 72
1337.69 71
1337.77 69
1337.86 69
1337.94 70
1338.03 71
1338.11 72
1338.19 72
1338.28 71
1338.36 69
1338.45 65
1338.53 62
1338.61 58
1338.70 56
1338.78 55
1338.87 56
1338.95 58
1339.03 61
1339.12 64
1339.20 67
1339.28 69
1339.37 69
1339.45 67
1339.54 63
1339.62 56
1339.70 48
1339.79 40
1339.87 33
1339.96 28
1340.04 26
1340.12 28
1340.21 33
1340.29 39
1340.38 46
1340.46 51
1340.54 55
1340.63 58
1340.71 58
1340.80 58
1340.88 57
1340.96 56
1341.05 56
1341.13 57
1341.22 59
1341.30 61
1341.38 63
1341.47 65
1341.55 67
1341.64 68
1341.72 67
1341.80 66
1341.89 65
1341.97 63
1342.06 61
1342.14 59
1342.22 57
1342.31 57
1342.39 57
1342.48 59
1342.56 62
1342.64 65
1342.73 68
1342.81 71
1342.90 73
1342.98 74
1343.06 76
1343.15 77
1343.23 78
1343.32 80
1343.40 82
1343.48 84
1343.57 85
1343.65 85
1343.74 83
1343.82 81
1343.91 78
1343.99 74
1344.07 71
1344.16 68
1344.24 67
1344.33 67
1344.41 68
1344.49 70
1344.58 70
1344.66 70
1344.75 68
1344.83 64
1344.91 59
1345.00 54
1345.08 49
1345.17 45
1345.25 42
1345.33 41
1345.42 39
1345.50 39
1345.59 38
1345.67 39
1345.76 40
1345.84 42
1345.92 44
1346.01 46
1346.09 47
1346.18 45
1346.26 42
1346.34 36
1346.43 30
1346.51 23
1346.60 18
1346.68 14
1346.77 14
1346.85 15
1346.93 18
1347.02 21
1347.10 23
1347.19 24
1347.27 23
1347.35 21
1347.44 20
1347.52 18
1347.61 19
1347.69 21
1347.78 24
1347.86 28
1347.94 32
1348.03 35
1348.11 36
1348.20 35
1348.28 31
1348.36 27
1348.45 21
1348.53 16
1348.62 11
1348.70 7
1348.79 4
1348.87 2
1348.95 1
1349.04 1
1349.12 0
1349.21 0
1349.29 0
1349.38 0
1349.46 0
1349.54 0
1349.63 0
1349.71 0
1349.80 3
1349.88 9
1349.97 17
1350.05 25
1350.13 31
1350.22 36
1350.30 37
1350.39 35
1350.47 31
1350.56 24
1350.64 17
1350.72 11
1350.81 7
1350.89 6
1350.98 7
1351.06 11
1351.15 16
1351.23 23
1351.31 31
1351.40 38
1351.48 46
1351.57 53
1351.65 60
1351.74 66
1351.82 70
1351.90 72
1351.99 73
1352.07 72
1352.16 70
1352.24 67
1352.33 65
1352.41 64
1352.49 63
1352.58 61
1352.66 59
1352.75 56
1352.83 51
1352.92 45
1353.00 38
1353.09 33
1353.17 29
1353.25 27
1353.34 26
1353.42 27
1353.51 29
1353.59 32
1353.68 35
1353.76 39
1353.84 44
1353.93 49
1354.01 55
1354.10 59
1354.18 61
1354.27 62
1354.35 59
1354.44 56
1354.52 52
1354.60 48
1354.69 46
1354.77 47
1354.86 50
1354.94 56
1355.03 64
1355.11 73
1355.19 81
1355.28 88
1355.36 92
1355.45 92
1355.53 89
1355.62 84
1355.70 78
1355.79 72
1355.87 68
1355.95 67
1356.04 67
1356.12 67
1356.21 68
1356.29 69
1356.38 68
1356.46 67
1356.55 65
1356.63 63
1356.72 60
1356.80 57
1356.88 54
1356.97 49
1357.05 44
1357.14 38
1357.22 33
1357.31 28
1357.39 26
1357.48 25
1357.56 27
1357.64 30
1357.73 33
1357.81 37
1357.90 41
1357.98 43
1358.07 45
1358.15 47
1358.24 49
1358.32 52
1358.41 56
1358.49 60
1358.57 64
1358.66 68
1358.74 70
1358.83 72
1358.91 72
1359.00 73
1359.08 75
1359.17 77
1359.25 81
1359.34 85
1359.42 90
1359.50 94
1359.59 98
1359.67 100
1359.76 101
1359.84 99
1359.93 97
1360.01 93
1360.10 88
1360.18 83
1360.27 79
1360.35 76
1360.43 74
1360.52 73
1360.60 72
1360.69 70
1360.77 68
1360.86 65
1360.94 60
1361.03 56
1361.11 52
1361.20 48
1361.28 46
1361.37 46
1361.45 49
1361.53 53
1361.62 60
1361.70 67
1361.79 74
1361.87 81
1361.96 85
1362.04 86
1362.13 85
1362.21 81
1362.30 75
1362.38 68
1362.47 62
1362.55 56
1362.63 52
1362.72 49
1362.80 48
1362.89 49
1362.97 50
1363.06 52
1363.14 54
1363.23 55
1363.31 56
1363.40 55
1363.48 54
1363.57 53
1363.65 52
1363.74 51
1363.82 50
1363.91 50
1363.99 50
1364.07 49
1364.16 48
1364.24 47
1364.33 46
1364.41 43
1364.50 40
1364.58 36
1364.67 32
1364.75 28
1364.84 25
1364.92 23
1365.01 23
1365.09 24
1365.18 26
1365.26 29
1365.35 31
1365.43 33
1365.51 35
1365.60 36
1365.68 38
1365.77 39
1365.85 40
1365.94 41
1366.02 42
1366.11 42
1366.19 41
1366.28 39
1366.36 35
1366.45 32
1366.53 28
1366.62 23
1366.70 19
1366.79 15
1366.87 12
1366.96 9
1367.04 7
1367.13 7
1367.21 8
1367.30 11
1367.38 14
1367.46 17
1367.55 19
1367.63 20
1367.72 20
1367.80 18
1367.89 14
1367.97 9
1368.06 3
1368.14 0
1368.23 0
1368.31 0
1368.40 0
1368.48 0
1368.57 0
1368.65 0
1368.74 2
1368.82 6
1368.91 9
1368.99 10
1369.08 10
1369.16 9
1369.25 9
1369.33 9
1369.42 10
1369.50 13
1369.59 17
1369.67 22
1369.76 28
1369.84 35
1369.93 42
1370.01 49
1370.10 54
1370.18 58
1370.26 61
1370.35 62
1370.43 63
1370.52 65
1370.60 67
1370.69 71
1370.77 75
1370.86 80
1370.94 85
1371.03 88
1371.11 90
1371.20 88
1371.28 85
1371.37 80
1371.45 74
1371.54 69
1371.62 66
1371.71 65
1371.79 67
1371.88 71
1371.96 78
1372.05 86
1372.13 93
1372.22 99
1372.30 103
1372.39 104
1372.47 103
1372.56 99
1372.64 94
1372.73 90
1372.81 87
1372.90 86
1372.98 88
1373.07 92
1373.15 98
1373.24 103
1373.32 107
1373.41 109
1373.49 107
1373.58 102
1373.66 96
1373.75 88
1373.83 80
1373.92 74
1374.00 69
1374.09 66
1374.17 65
1374.26 65
1374.34 67
1374.43 69
1374.51 72
1374.60 74
1374.68 75
1374.77 74
1374.85 73
1374.94 71
1375.02 69
1375.11 66
1375.19 64
1375.28 62
1375.36 60
1375.45 59
1375.53 58
1375.62 57
1375.70 57
1375.79 58
1375.87 58
1375.96 58
1376.04 57
1376.13 55
1376.21 53
1376.30 50
1376.38 49
1376.47 49
1376.55 51
1376.64 54
1376.72 58
1376.81 62
1376.89 65
1376.98 68
1377.07 69
1377.15 71
1377.24 73
1377.32 77
1377.41 83
1377.49 91
1377.58 100
1377.66 108
1377.75 115
1377.83 120
1377.92 120
1378.00 118
1378.09 113
1378.17 106
1378.26 99
1378.34 92
1378.43 86
1378.51 82
1378.60 79
1378.68 77
1378.77 75
1378.85 74
1378.94 72
1379.02 70
1379.11 68
1379.19 65
1379.28 62
1379.36 58
1379.45 53
1379.53 49
1379.62 44
1379.70 40
1379.79 37
1379.88 36
1379.96 37
1380.05 41
1380.13 46
1380.22 51
1380.30 54
1380.39 56
1380.47 55
1380.56 51
1380.64 46
1380.73 40
1380.81 36
1380.90 33
1380.98 32
1381.07 33
1381.15 35
1381.24 36
1381.32 37
1381.41 34
1381.49 29
1381.58 22
1381.66 12
1381.75 2
1381.84 0
1381.92 0
1382.01 0
1382.09 0
1382.18 0
1382.26 1
1382.35 14
1382.43 27
1382.52 39
1382.60 48
1382.69 53
1382.77 54
1382.86 51
1382.94 46
1383.03 40
1383.11 35
1383.20 32
1383.28 32
1383.37 34
1383.46 39
1383.54 46
1383.63 54
1383.71 60
1383.80 64
1383.88 64
1383.97 60
1384.05 53
1384.14 43
1384.22 33
1384.31 24
1384.39 18
1384.48 15
1384.56 14
1384.65 16
1384.74 19
1384.82 21
1384.91 23
1384.99 23
1385.08 21
1385.16 19
1385.25 15
1385.33 12
1385.42 8
1385.50 6
1385.59 4
1385.67 4
1385.76 6
1385.85 9
1385.93 13
1386.02 18
1386.10 23
1386.19 27
1386.27 30
1386.36 32
1386.44 32
1386.53 32
1386.61 32
1386.70 33
1386.78 35
1386.87 39
1386.96 44
1387.04 49
1387.13 53
1387.21 57
1387.30 58
1387.38 59
1387.47 58
1387.55 56
1387.64 54
1387.72 50
1387.81 46
1387.89 42
1387.98 38
1388.07 34
1388.15 31
1388.24 30
1388.32 30
1388.41 31
1388.49 32
1388.58 32
1388.66 30
1388.75 28
1388.83 24
1388.92 22
1389.01 21
1389.09 23
1389.18 28
1389.26 34
1389.35 40
1389.43 46
1389.52 49
1389.60 49
1389.69 47
1389.78 44
1389.86 40
1389.95 35
1390.03 30
1390.12 24
1390.20 18
1390.29 12
1390.37 5
1390.46 0
1390.54 0
1390.63 0
1390.72 0
1390.80 0
1390.89 0
1390.97 0
1391.06 0
1391.14 0
1391.23 1
1391.31 4
1391.40 9
1391.49 16
1391.57 25
1391.66 35
1391.74 45
1391.83 54
1391.91 60
1392.00 62
1392.08 60
1392.17 54
1392.26 47
1392.34 39
1392.43 32
1392.51 29
1392.60 30
1392.68 34
1392.77 39
1392.85 46
1392.94 51
1393.03 55
1393.11 56
1393.20 57
1393.28 57
1393.37 57
1393.45 57
1393.54 57
1393.63 56
1393.71 53
1393.80 49
1393.88 43
1393.97 37
1394.05 31
1394.14 26
1394.22 23
1394.31 21
1394.40 20
1394.48 19
1394.57 20
1394.65 21
1394.74 22
1394.82 23
1394.91 24
1395.00 23
1395.08 21
1395.17 17
1395.25 14
1395.34 11
1395.42 10
1395.51 12
1395.60 17
1395.68 25
1395.77 33
1395.85 42
1395.94 51
1396.02 60
1396.11 69
1396.20 78
1396.28 89
1396.37 99
1396.45 108
1396.54 115
1396.62 119
1396.71 119
1396.80 117
1396.88 112
1396.97 107
1397.05 104
1397.14 102
1397.22 103
1397.31 106
1397.40 109
1397.48 112
1397.57 113
1397.65 110
1397.74 105
1397.82 96
1397.91 87
1398.00 77
1398.08 67
1398.17 60
1398.25 55
1398.34 52
1398.42 51
1398.51 52
1398.60 54
1398.68 57
1398.77 60
1398.85 65
1398.94 69
1399.02 73
1399.11 75
1399.20 76
1399.28 75
1399.37 72
1399.45 68
1399.54 64
1399.63 60
1399.71 57
1399.80 55
1399.88 52
1399.97 48
1400.05 44
1400.14 38
1400.23 32
1400.31 25
1400.40 19
1400.48 13
1400.57 8
1400.65 4
1400.74 0
1400.83 0
1400.91 0
1401.00 0
1401.08 0
1401.17 0
1401.26 0
1401.34 3
1401.43 7
1401.51 10
1401.60 11
1401.69 10
1401.77 8
1401.86 7
1401.94 6
1402.03 7
1402.11 9
1402.20 14
1402.29 20
1402.37 27
1402.46 34
1402.54 41
1402.63 48
1402.72 55
1402.80 61
1402.89 67
1402.97 71
1403.06 75
1403.15 78
1403.23 80
1403.32 81
1403.40 80
1403.49 79
1403.57 77
1403.66 75
1403.75 72
1403.83 70
1403.92 69
1404.00 68
1404.09 69
1404.18 70
1404.26 72
1404.35 73
1404.43 75
1404.52 75
1404.61 77
1404.69 78
1404.78 80
1404.86 84
1404.95 87
1405.04 91
1405.12 95
1405.21 98
1405.29 101
1405.38 102
1405.47 102
1405.55 100
1405.64 98
1405.72 95
1405.81 92
1405.90 90
1405.98 89
1406.07 90
1406.15 92
1406.24 96
1406.33 100
1406.41 103
1406.50 104
1406.58 104
1406.67 102
1406.76 99
1406.84 95
1406.93 90
1407.01 86
1407.10 81
1407.19 76
1407.27 71
1407.36 66
1407.44 62
1407.53 57
1407.62 54
1407.70 51
1407.79 49
1407.87 48
1407.96 48
1408.05 47
1408.13 47
1408.22 46
1408.30 45
1408.39 43
1408.48 43
1408.56 43
1408.65 46
1408.73 50
1408.82 54
1408.91 58
1408.99 60
1409.08 60
1409.17 57
1409.25 52
1409.34 45
1409.42 39
1409.51 34
1409.60 32
1409.68 33
1409.77 37
1409.85 44
1409.94 53
1410.03 62
1410.11 70
1410.20 76
1410.28 78
1410.37 77
1410.46 73
1410.54 67
1410.63 60
1410.72 54
1410.80 49
1410.89 45
1410.97 43
1411.06 41
1411.15 39
1411.23 37
1411.32 34
1411.40 33
1411.49 32
1411.58 33
1411.66 36
1411.75 40
1411.84 46
1411.92 53
1412.01 59
1412.09 64
1412.18 68
1412.27 70
1412.35 71
1412.44 72
1412.52 72
1412.61 72
1412.70 71
1412.78 71
1412.87 71
1412.96 72
1413.04 74
1413.13 77
1413.21 79
1413.30 81
1413.39 82
1413.47 81
1413.56 78
1413.65 74
1413.73 69
1413.82 63
1413.90 56
1413.99 50
1414.08 44
1414.16 37
1414.25 29
1414.34 21
1414.42 13
1414.51 4
1414.59 0
1414.68 0
1414.77 0
1414.85 0
1414.94 0
1415.03 0
1415.11 0
1415.20 0
1415.28 3
1415.37 8
1415.46 13
1415.54 17
1415.63 21
1415.72 26
1415.80 31
1415.89 37
1415.97 42
1416.06 48
1416.15 52
1416.23 55
1416.32 58
1416.41 59
1416.49 60
1416.58 62
1416.67 65
1416.75 68
1416.84 73
1416.92 78
1417.01 85
1417.10 91
1417.18 98
1417.27 103
1417.36 108
1417.44 112
1417.53 113
1417.62 114
1417.70 114
1417.79 113
1417.87 111
1417.96 108
1418.05 105
1418.13 102
1418.22 98
1418.31 94
1418.39 91
1418.48 89
1418.57 88
1418.65 90
1418.74 93
1418.82 97
1418.91 100
1419.00 102
1419.08 101
1419.17 98
1419.26 93
1419.34 85
1419.43 77
1419.52 68
1419.60 61
1419.69 56
1419.77 54
1419.86 53
1419.95 54
1420.03 55
1420.12 55
1420.21 55
1420.29 53
1420.38 50
1420.47 48
1420.55 47
1420.64 46
1420.73 46
1420.81 48
1420.90 51
1420.98 54
1421.07 59
1421.16 63
1421.24 68
1421.33 72
1421.42 75
1421.50 77
1421.59 78
1421.68 77
1421.76 75
1421.85 74
1421.94 73
1422.02 72
1422.11 73
1422.20 74
1422.28 76
1422.37 76
1422.45 76
1422.54 75
1422.63 73
1422.71 70
1422.80 67
1422.89 64
1422.97 62
1423.06 61
1423.15 60
1423.23 60
1423.32 61
1423.41 62
1423.49 64
1423.58 65
1423.67 66
1423.75 67
1423.84 68
1423.93 69
1424.01 71
1424.10 74
1424.19 79
1424.27 85
1424.36 93
1424.44 101
1424.53 110
1424.62 119
1424.70 126
1424.79 133
1424.88 137
1424.96 140
1425.05 141
1425.14 141
1425.22 141
1425.31 141
1425.40 142
1425.48 145
1425.57 149
1425.66 155
1425.74 162
1425.83 170
1425.92 179
1426.00 186
1426.09 192
1426.18 196
1426.26 196
1426.35 193
1426.44 186
1426.52 178
1426.61 167
1426.70 156
1426.78 145
1426.87 134
1426.96 124
1427.04 114
1427.13 105
1427.22 95
1427.30 85
1427.39 75
1427.48 64
1427.56 54
1427.65 44
1427.74 35
1427.82 27
1427.91 22
1428.00 20
1428.08 20
1428.17 23
1428.26 27
1428.34 31
1428.43 36
1428.52 40
1428.60 43
1428.69 46
1428.78 50
1428.86 54
1428.95 60
1429.04 66
1429.12 73
1429.21 79
1429.30 83
1429.38 85
1429.47 84
1429.56 80
1429.64 76
1429.73 71
1429.82 66
1429.90 63
1429.99 62
1430.08 63
1430.16 66
1430.25 72
1430.34 78
1430.42 85
1430.51 93
1430.60 100
1430.68 106
1430.77 111
1430.86 115
1430.94 118
1431.03 120
1431.12 121
1431.20 123
1431.29 125
1431.38 127
1431.46 129
1431.55 131
1431.64 133
1431.73 134
1431.81 135
1431.90 136
1431.99 138
1432.07 141
1432.16 143
1432.25 146
1432.33 146
1432.42 145
1432.51 140
1432.59 133
1432.68 124
1432.77 115
1432.85 107
1432.94 102
1433.03 100
1433.11 102
1433.20 106
1433.29 111
1433.37 118
1433.46 124
1433.55 129
1433.63 133
1433.72 135
1433.81 136
1433.90 137
1433.98 138
1434.07 140
1434.16 144
1434.24 150
1434.33 157
1434.42 164
1434.50 169
1434.59 173
1434.68 174
1434.76 173
1434.85 171
1434.94 168
1435.02 164
1435.11 161
1435.20 159
1435.29 156
1435.37 154
1435.46 151
1435.55 150
1435.63 149
1435.72 148
1435.81 147
1435.89 143
1435.98 137
1436.07 128
1436.15 116
1436.24 102
1436.33 88
1436.42 75
1436.50 66
1436.59 61
1436.68 62
1436.76 66
1436.85 74
1436.94 83
1437.02 93
1437.11 102
1437.20 108
1437.28 111
1437.37 110
1437.46 106
1437.55 100
1437.63 92
1437.72 83
1437.81 75
1437.89 67
1437.98 61
1438.07 56
1438.15 52
1438.24 50
1438.33 49
1438.41 48
1438.50 49
1438.59 50
1438.68 54
1438.76 59
1438.85 66
1438.94 75
1439.02 84
1439.11 93
1439.20 100
1439.28 103
1439.37 103
1439.46 100
1439.55 94
1439.63 87
1439.72 81
1439.81 75
1439.89 71
1439.98 69
1440.07 67
1440.16 65
1440.24 61
1440.33 57
1440.42 51
1440.50 45
1440.59 40
1440.68 37
1440.76 36
1440.85 38
1440.94 42
1441.03 48
1441.11 54
1441.20 59
1441.29 63
1441.37 66
1441.46 67
1441.55 67
1441.64 65
1441.72 61
1441.81 56
1441.90 50
1441.98 42
1442.07 33
1442.16 25
1442.24 16
1442.33 9
1442.42 4
1442.51 2
1442.59 2
1442.68 7
1442.77 14
1442.85 23
1442.94 32
1443.03 40
1443.12 44
1443.20 45
1443.29 42
1443.38 37
1443.46 31
1443.55 25
1443.64 22
1443.73 20
1443.81 20
1443.90 19
1443.99 19
1444.07 17
1444.16 15
1444.25 12
1444.34 10
1444.42 8
1444.51 6
1444.60 5
1444.68 4
1444.77 2
1444.86 0
1444.95 0
1445.03 0
1445.12 0
1445.21 0
1445.29 0
1445.38 0
1445.47 2
1445.56 10
1445.64 19
1445.73 27
1445.82 35
1445.91 42
1445.99 48
1446.08 54
1446.17 60
1446.25 65
1446.34 69
1446.43 73
1446.52 75
1446.60 75
1446.69 72
1446.78 68
1446.86 63
1446.95 57
1447.04 51
1447.13 46
1447.21 41
1447.30 37
1447.39 35
1447.48 35
1447.56 37
1447.65 39
1447.74 42
1447.82 45
1447.91 46
1448.00 46
1448.09 43
1448.17 39
1448.26 34
1448.35 30
1448.44 28
1448.52 28
1448.61 31
1448.70 36
1448.78 41
1448.87 45
1448.96 48
1449.05 49
1449.13 49
1449.22 49
1449.31 49
1449.40 49
1449.48 50
1449.57 51
1449.66 52
1449.74 52
1449.83 51
1449.92 50
1450.01 50
1450.09 51
1450.18 53
1450.27 58
1450.36 65
1450.44 74
1450.53 84
1450.62 95
1450.71 105
1450.79 114
1450.88 121
1450.97 126
1451.06 128
1451.14 128
1451.23 127
1451.32 126
1451.40 124
1451.49 122
1451.58 121
1451.67 119
1451.75 117
1451.84 115
1451.93 111
1452.02 108
1452.10 104
1452.19 101
1452.28 100
1452.37 99
1452.45 99
1452.54 100
1452.63 100
1452.72 99
1452.80 96
1452.89 91
1452.98 85
1453.07 77
1453.15 70
1453.24 62
1453.33 56
1453.41 51
1453.50 47
1453.59 43
1453.68 39
1453.76 34
1453.85 29
1453.94 25
1454.03 22
1454.11 21
1454.20 23
1454.29 27
1454.38 32
1454.46 38
1454.55 44
1454.64 49
1454.73 52
1454.81 53
1454.90 51
1454.99 48
1455.08 44
1455.16 38
1455.25 32
1455.34 25
1455.43 18
1455.51 12
1455.60 7
1455.69 5
1455.78 6
1455.86 8
1455.95 12
1456.04 17
1456.13 22
1456.21 25
1456.30 26
1456.39 24
1456.48 18
1456.56 10
1456.65 0
1456.74 0
1456.83 0
1456.91 0
1457.00 0
1457.09 0
1457.18 0
1457.26 0
1457.35 3
1457.44 13
1457.53 23
1457.61 31
1457.70 37
1457.79 40
1457.88 40
1457.96 40
1458.05 38
1458.14 38
1458.23 39
1458.32 42
1458.40 46
1458.49 51
1458.58 56
1458.67 60
1458.75 63
1458.84 64
1458.93 63
1459.02 62
1459.10 61
1459.19 59
1459.28 59
1459.37 59
1459.45 59
1459.54 59
1459.63 59
1459.72 58
1459.80 56
1459.89 53
1459.98 50
1460.07 47
1460.16 46
1460.24 48
1460.33 52
1460.42 58
1460.51 64
1460.59 69
1460.68 72
1460.77 70
1460.86 66
1460.94 61
1461.03 56
1461.12 53
1461.21 53
1461.29 55
1461.38 60
1461.47 66
1461.56 72
1461.65 78
1461.73 85
1461.82 91
1461.91 97
1462.00 103
1462.08 109
1462.17 114
1462.26 119
1462.35 122
1462.43 124
1462.52 124
1462.61 122
1462.70 118
1462.79 113
1462.87 105
1462.96 96
1463.05 87
1463.14 79
1463.22 72
1463.31 68
1463.40 67
1463.49 67
1463.57 69
1463.66 72
1463.75 75
1463.84 77
1463.93 79
1464.01 80
1464.10 81
1464.19 82
1464.28 82
1464.36 81
1464.45 79
1464.54 75
1464.63 69
1464.72 61
1464.80 53
1464.89 44
1464.98 37
1465.07 32
1465.15 29
1465.24 29
1465.33 30
1465.42 33
1465.51 37
1465.59 41
1465.68 45
1465.77 47
1465.86 47
1465.94 45
1466.03 41
1466.12 35
1466.21 29
1466.30 22
1466.38 17
1466.47 14
1466.56 12
1466.65 14
1466.74 17
1466.82 23
1466.91 31
1467.00 42
1467.09 53
1467.17 65
1467.26 75
1467.35 83
1467.44 87
1467.53 85
1467.61 78
1467.70 67
1467.79 54
1467.88 40
1467.97 28
1468.05 20
1468.14 16
1468.23 15
1468.32 17
1468.40 19
1468.49 21
1468.58 20
1468.67 19
1468.76 17
1468.84 15
1468.93 14
1469.02 17
1469.11 21
1469.20 28
1469.28 35
1469.37 41
1469.46 46
1469.55 48
1469.64 48
1469.72 47
1469.81 44
1469.90 41
1469.99 38
1470.07 35
1470.16 30
1470.25 25
1470.34 19
1470.43 12
1470.51 5
1470.60 0
1470.69 0
1470.78 0
1470.87 0
1470.95 0
1471.04 0
1471.13 0
1471.22 0
1471.31 0
1471.39 0
1471.48 1
1471.57 2
1471.66 4
1471.75 5
1471.83 7
1471.92 9
1472.01 12
1472.10 15
1472.19 20
1472.27 26
1472.36 32
1472.45 37
1472.54 42
1472.63 46
1472.71 49
1472.80 52
1472.89 55
1472.98 58
1473.07 60
1473.15 61
1473.24 61
1473.33 60
1473.42 57
1473.51 54
1473.59 50
1473.68 47
1473.77 45
1473.86 43
1473.95 42
1474.03 43
1474.12 44
1474.21 45
1474.30 46
1474.39 48
1474.47 48
1474.56 48
1474.65 46
1474.74 43
1474.83 39
1474.92 35
1475.00 31
1475.09 29
1475.18 28
1475.27 29
1475.36 32
1475.44 36
1475.53 41
1475.62 47
1475.71 52
1475.80 57
1475.88 61
1475.97 65
1476.06 70
1476.15 76
1476.24 81
1476.32 86
1476.41 90
1476.50 92
1476.59 93
1476.68 93
1476.77 92
1476.85 91
1476.94 90
1477.03 91
1477.12 92
1477.21 94
1477.29 95
1477.38 95
1477.47 93
1477.56 91
1477.65 88
1477.73 86
1477.82 85
1477.91 86
1478.00 87
1478.09 89
1478.18 89
1478.26 88
1478.35 86
1478.44 82
1478.53 80
1478.62 79
1478.70 80
1478.79 85
1478.88 91
1478.97 97
1479.06 102
1479.15 105
1479.23 105
1479.32 103
1479.41 98
1479.50 94
1479.59 90
1479.68 87
1479.76 87
1479.85 87
1479.94 89
1480.03 92
1480.12 94
1480.20 95
1480.29 96
1480.38 96
1480.47 95
1480.56 95
1480.65 94
1480.73 92
1480.82 89
1480.91 85
1481.00 80
1481.09 73
1481.18 65
1481.26 57
1481.35 49
1481.44 42
1481.53 37
1481.62 34
1481.70 33
1481.79 35
1481.88 38
1481.97 42
1482.06 48
1482.15 53
1482.23 58
1482.32 62
1482.41 66
1482.50 68
1482.59 70
1482.68 72
1482.76 74
1482.85 75
1482.94 77
1483.03 79
1483.12 80
1483.21 80
1483.29 80
1483.38 78
1483.47 75
1483.56 70
1483.65 63
1483.74 56
1483.82 50
1483.91 44
1484.00 40
1484.09 38
1484.18 38
1484.27 39
1484.35 42
1484.44 46
1484.53 51
1484.62 56
1484.71 61
1484.80 63
1484.88 64
1484.97 62
1485.06 58
1485.15 51
1485.24 42
1485.33 33
1485.42 23
1485.50 14
1485.59 5
1485.68 0
1485.77 0
1485.86 0
1485.95 0
1486.03 0
1486.12 0
1486.21 0
1486.30 0
1486.39 0
1486.48 4
1486.56 11
1486.65 18
1486.74 27
1486.83 35
1486.92 44
1487.01 50
1487.10 54
1487.18 55
1487.27 53
1487.36 48
1487.45 41
1487.54 32
1487.63 23
1487.71 15
1487.80 8
1487.89 2
1487.98 0
1488.07 0
1488.16 0
1488.24 4
1488.33 8
1488.42 12
1488.51 17
1488.60 20
1488.69 21
1488.78 21
1488.86 20
1488.95 18
1489.04 16
1489.13 14
1489.22 13
1489.31 13
1489.40 14
1489.48 15
1489.57 18
1489.66 21
1489.75 25
1489.84 29
1489.93 33
1490.02 36
1490.10 38
1490.19 39
1490.28 38
1490.37 35
1490.46 32
1490.55 29
1490.63 27
1490.72 25
1490.81 25
1490.90 24
1490.99 24
1491.08 23
1491.17 23
1491.25 23
1491.34 25
1491.43 29
1491.52 34
1491.61 40
1491.70 45
1491.79 48
1491.87 50
1491.96 49
1492.05 47
1492.14 45
1492.23 44
1492.32 44
1492.41 46
1492.49 49
1492.58 52
1492.67 56
1492.76 59
1492.85 61
1492.94 63
1493.03 65
1493.12 66
1493.20 67
1493.29 66
1493.38 64
1493.47 60
1493.56 54
1493.65 47
1493.74 39
1493.82 32
1493.91 26
1494.00 22
1494.09 20
1494.18 20
1494.27 22
1494.36 24
1494.44 26
1494.53 28
1494.62 29
1494.71 30
1494.80 30
1494.89 29
1494.98 28
1495.07 26
1495.15 24
1495.24 21
1495.33 17
1495.42 13
1495.51 10
1495.60 7
1495.69 7
1495.77 9
1495.86 13
1495.95 18
1496.04 25
1496.13 32
1496.22 41
1496.31 52
1496.40 63
1496.48 77
1496.57 91
1496.66 104
1496.75 116
1496.84 125
1496.93 130
1497.02 131
1497.11 130
1497.19 127
1497.28 123
1497.37 120
1497.46 117
1497.55 115
1497.64 112
1497.73 110
1497.82 107
1497.90 104
1497.99 102
1498.08 99
1498.17 96
1498.26 93
1498.35 89
1498.44 83
1498.53 76
1498.61 68
1498.70 60
1498.79 53
1498.88 49
1498.97 46
1499.06 47
1499.15 49
1499.24 52
1499.32 55
1499.41 55
1499.50 53
1499.59 49
1499.68 42
1499.77 33
1499.86 24
1499.95 16
1500.04 10
1500.12 7
1500.21 6
1500.30 7
1500.39 11
1500.48 18
1500.57 25
1500.66 33
1500.75 40
1500.84 46
1500.92 50
1501.01 51
1501.10 51
1501.19 50
1501.28 49
1501.37 51
1501.46 55
1501.55 61
1501.63 69
1501.72 76
1501.81 82
1501.90 85
1501.99 84
1502.08 80
1502.17 74
1502.26 68
1502.35 61
1502.43 56
1502.52 51
1502.61 48
1502.70 46
1502.79 45
1502.88 45
1502.97 46
1503.06 50
1503.15 55
1503.23 59
1503.32 63
1503.41 65
1503.50 64
1503.59 60
1503.68 54
1503.77 46
1503.86 39
1503.95 33
1504.04 29
1504.12 28
1504.21 30
1504.30 33
1504.39 35
1504.48 37
1504.57 37
1504.66 35
1504.75 33
1504.84 32
1504.92 32
1505.01 36
1505.10 41
1505.19 48
1505.28 55
1505.37 61
1505.46 63
1505.55 62
1505.64 58
1505.73 51
1505.81 44
1505.90 38
1505.99 34
1506.08 33
1506.17 35
1506.26 37
1506.35 39
1506.44 40
1506.53 38
1506.62 34
1506.70 28
1506.79 21
1506.88 16
1506.97 14
1507.06 15
1507.15 20
1507.24 29
1507.33 41
1507.42 54
1507.51 66
1507.60 77
1507.68 86
1507.77 92
1507.86 96
1507.95 97
1508.04 96
1508.13 94
1508.22 91
1508.31 86
1508.40 81
1508.49 74
1508.57 68
1508.66 61
1508.75 56
1508.84 52
1508.93 50
1509.02 51
1509.11 52
1509.20 55
1509.29 58
1509.38 61
1509.47 62
1509.55 61
1509.64 58
1509.73 53
1509.82 47
1509.91 40
1510.00 36
1510.09 34
1510.18 35
1510.27 40
1510.36 47
1510.45 55
1510.54 62
1510.62 68
1510.71 71
1510.80 71
1510.89 70
1510.98 67
1511.07 65
1511.16 63
1511.25 61
1511.34 60
1511.43 60
1511.52 60
1511.60 61
1511.69 62
1511.78 65
1511.87 68
1511.96 72
1512.05 75
1512.14 77
1512.23 78
1512.32 75
1512.41 69
1512.50 62
1512.59 54
1512.68 45
1512.76 38
1512.85 33
1512.94 29
1513.03 28
1513.12 29
1513.21 31
1513.30 35
1513.39 40
1513.48 46
1513.57 51
1513.66 57
1513.75 61
1513.83 65
1513.92 66
1514.01 64
1514.10 59
1514.19 51
1514.28 43
1514.37 33
1514.46 24
1514.55 16
1514.64 9
1514.73 3
1514.82 0
1514.91 0
1515.00 0
1515.08 0
1515.17 0
1515.26 0
1515.35 0
1515.44 0
1515.53 4
1515.62 10
1515.71 15
1515.80 16
1515.89 16
1515.98 14
1516.07 12
1516.16 12
1516.25 13
1516.33 17
1516.42 22
1516.51 28
1516.60 34
1516.69 38
1516.78 41
1516.87 42
1516.96 41
1517.05 37
1517.14 32
1517.23 26
1517.32 19
1517.41 14
1517.50 12
1517.59 12
1517.67 17
1517.76 26
1517.85 37
1517.94 50
1518.03 64
1518.12 76
1518.21 87
1518.30 95
1518.39 101
1518.48 104
1518.57 105
1518.66 104
1518.75 101
1518.84 97
1518.93 91
1519.01 83
1519.10 75
1519.19 66
1519.28 58
1519.37 51
1519.46 45
1519.55 42
1519.64 41
1519.73 41
1519.82 43
1519.91 46
1520.00 50
1520.09 54
1520.18 58
1520.27 63
1520.36 68
1520.45 74
1520.53 79
1520.62 84
1520.71 87
1520.80 90
1520.89 91
1520.98 90
1521.07 89
1521.16 88
1521.25 86
1521.34 85
1521.43 83
1521.52 81
1521.61 77
1521.70 73
1521.79 67
1521.88 61
1521.97 55
1522.06 51
1522.15 48
1522.23 48
1522.32 48
1522.41 49
1522.50 51
1522.59 52
1522.68 53
1522.77 54
1522.86 56
1522.95 59
1523.04 63
1523.13 68
1523.22 74
1523.31 80
1523.40 83
1523.49 85
1523.58 83
1523.67 79
1523.76 72
1523.85 63
1523.94 54
1524.02 45
1524.11 38
1524.20 32
1524.29 28
1524.38 25
1524.47 24
1524.56 23
1524.65 24
1524.74 25
1524.83 27
1524.92 31
1525.01 35
1525.10 42
1525.19 50
1525.28 60
1525.37 70
1525.46 81
1525.55 92
1525.64 100
1525.73 107
1525.82 111
1525.91 112
1525.99 112
1526.08 110
1526.17 106
1526.26 102
1526.35 95
1526.44 87
1526.53 76
1526.62 62
1526.71 46
1526.80 28
1526.89 12
1526.98 0
1527.07 0
1527.16 0
1527.25 0
1527.34 2
1527.43 12
1527.52 24
1527.61 33
1527.70 41
1527.79 48
1527.88 53
1527.97 57
1528.06 62
1528.15 66
1528.24 70
1528.33 74
1528.41 76
1528.50 76
1528.59 75
1528.68 72
1528.77 69
1528.86 67
1528.95 67
1529.04 69
1529.13 73
1529.22 79
1529.31 84
1529.40 88
1529.49 90
1529.58 88
1529.67 84
1529.76 79
1529.85 74
1529.94 69
1530.03 65
1530.12 63
1530.21 63
1530.30 62
1530.39 62
1530.48 62
1530.57 63
1530.66 64
1530.75 67
1530.84 71
1530.93 77
1531.02 83
1531.11 90
1531.20 97
1531.29 104
1531.38 110
1531.46 115
1531.55 120
1531.64 123
1531.73 125
1531.82 125
1531.91 124
1532.00 121
1532.09 117
1532.18 113
1532.27 110
1532.36 107
1532.45 104
1532.54 102
1532.63 100
1532.72 97
1532.81 93
1532.90 89
1532.99 85
1533.08 81
1533.17 78
1533.26 75
1533.35 74
1533.44 73
1533.53 74
1533.62 74
1533.71 75
1533.80 74
1533.89 72
1533.98 69
1534.07 64
1534.16 57
1534.25 50
1534.34 44
1534.43 40
1534.52 38
1534.61 39
1534.70 43
1534.79 50
1534.88 57
1534.97 64
1535.06 68
1535.15 68
1535.24 65
1535.33 58
1535.42 48
1535.51 37
1535.60 28
1535.69 22
1535.78 18
1535.87 16
1535.96 16
1536.05 16
1536.14 15
1536.23 14
1536.32 12
1536.41 11
1536.50 11
1536.58 13
1536.67 17
1536.76 24
1536.85 33
1536.94 45
1537.03 57
1537.12 70
1537.21 83
1537.30 95
1537.39 106
1537.48 115
1537.57 122
1537.66 127
1537.75 130
1537.84 130
1537.93 129
1538.02 126
1538.11 120
1538.20 113
1538.29 104
1538.38 94
1538.47 82
1538.56 70
1538.65 57
1538.74 44
1538.83 32
1538.92 21
1539.01 12
1539.10 4
1539.19 0
1539.28 0
1539.37 0
1539.46 0
1539.55 0
1539.64 0
1539.73 0
1539.82 0
1539.91 3
1540.00 6
1540.09 7
1540.18 8
1540.27 7
1540.36 5
1540.45 4
1540.54 5
1540.63 8
1540.72 14
1540.81 23
1540.90 33
1540.99 44
1541.08 54
1541.17 61
1541.26 65
1541.35 65
1541.44 62
1541.53 57
1541.62 52
1541.71 47
1541.80 43
1541.89 40
1541.98 36
1542.07 33
1542.16 29
1542.25 26
1542.34 24
1542.43 22
1542.52 22
1542.61 23
1542.70 25
1542.79 27
1542.88 30
1542.97 32
1543.06 35
1543.15 39
1543.24 43
1543.33 47
1543.42 51
1543.52 53
1543.61 54
1543.70 53
1543.79 51
1543.88 49
1543.97 46
1544.06 44
1544.15 42
1544.24 40
1544.33 40
1544.42 41
1544.51 44
1544.60 49
1544.69 56
1544.78 64
1544.87 73
1544.96 80
1545.05 87
1545.14 91
1545.23 93
1545.32 95
1545.41 95
1545.50 95
1545.59 94
1545.68 91
1545.77 88
1545.86 83
1545.95 77
1546.04 71
1546.13 64
1546.22 57
1546.31 52
1546.40 49
1546.49 47
1546.58 46
1546.67 46
1546.76 46
1546.85 46
1546.94 46
1547.03 46
1547.12 46
1547.21 46
1547.30 47
1547.39 48
1547.48 48
1547.57 49
1547.66 49
1547.75 49
1547.84 49
1547.93 48
1548.02 48
1548.11 47
1548.20 48
1548.29 49
1548.38 51
1548.47 55
1548.56 59
1548.66 64
1548.75 66
1548.84 67
1548.93 63
1549.02 57
1549.11 48
1549.20 38
1549.29 28
1549.38 20
1549.47 14
1549.56 10
1549.65 7
1549.74 5
1549.83 3
1549.92 0
1550.01 0
1550.10 0
1550.19 0
1550.28 0
1550.37 0
1550.46 0
1550.55 0
1550.64 8
1550.73 20
1550.82 33
1550.91 45
1551.00 55
1551.09 62
1551.18 65
1551.27 66
1551.36 63
1551.45 59
1551.54 53
1551.64 47
1551.73 42
1551.82 37
1551.91 34
1552.00 31
1552.09 28
1552.18 26
1552.27 24
1552.36 23
1552.45 23
1552.54 24
1552.63 28
1552.72 34
1552.81 41
1552.90 49
1552.99 57
1553.08 63
1553.17 67
1553.26 69
1553.35 69
1553.44 68
1553.53 68
1553.62 68
1553.71 69
1553.80 72
1553.89 76
1553.98 80
1554.08 83
1554.17 85
1554.26 86
1554.35 85
1554.44 82
1554.53 78
1554.62 75
1554.71 72
1554.80 69
1554.89 68
1554.98 67
1555.07 67
1555.16 67
1555.25 67
1555.34 66
1555.43 65
1555.52 64
1555.61 63
1555.70 63
1555.79 64
1555.88 66
1555.97 70
1556.06 73
1556.16 77
1556.25 79
1556.34 81
1556.43 81
1556.52 79
1556.61 77
1556.70 74
1556.79 71
1556.88 69
1556.97 67
1557.06 67
1557.15 68
1557.24 71
1557.33 74
1557.42 77
1557.51 80
1557.60 82
1557.69 82
1557.78 81
1557.87 78
1557.97 73
1558.06 68
1558.15 62
1558.24 57
1558.33 54
1558.42 54
1558.51 57
1558.60 61
1558.69 66
1558.78 70
1558.87 72
1558.96 71
1559.05 68
1559.14 66
1559.23 65
1559.32 66
1559.41 70
1559.50 76
1559.60 83
1559.69 89
1559.78 93
1559.87 96
1559.96 97
1560.05 98
1560.14 99
1560.23 103
1560.32 108
1560.41 114
1560.50 119
1560.59 122
1560.68 122
1560.77 119
1560.86 114
1560.95 108
1561.04 102
1561.14 96
1561.23 92
1561.32 88
1561.41 85
1561.50 81
1561.59 78
1561.68 75
1561.77 72
1561.86 69
1561.95 66
1562.04 61
1562.13 55
1562.22 48
1562.31 41
1562.40 34
1562.49 29
1562.59 26
1562.68 25
1562.77 27
1562.86 29
1562.95 33
1563.04 36
1563.13 41
1563.22 46
1563.31 54
1563.40 62
1563.49 73
1563.58 84
1563.67 96
1563.76 107
1563.85 118
1563.95 127
1564.04 134
1564.13 140
1564.22 145
1564.31 146
1564.40 145
1564.49 140
1564.58 131
1564.67 120
1564.76 108
1564.85 95
1564.94 84
1565.03 75
1565.12 71
1565.22 70
1565.31 73
1565.40 78
1565.49 83
1565.58 89
1565.67 93
1565.76 94
1565.85 94
1565.94 91
1566.03 88
1566.12 83
1566.21 78
1566.30 72
1566.40 67
1566.49 62
1566.58 59
1566.67 59
1566.76 61
1566.85 65
1566.94 73
1567.03 81
1567.12 91
1567.21 99
1567.30 105
1567.39 106
1567.48 103
1567.58 95
1567.67 84
1567.76 69
1567.85 54
1567.94 40
1568.03 29
1568.12 22
1568.21 19
1568.30 19
1568.39 21
1568.48 24
1568.57 25
1568.67 24
1568.76 22
1568.85 20
1568.94 19
1569.03 20
1569.12 24
1569.21 32
1569.30 43
1569.39 54
1569.48 66
1569.57 75
1569.66 82
1569.76 84
1569.85 83
1569.94 79
1570.03 71
1570.12 62
1570.21 52
1570.30 42
1570.39 34
1570.48 29
1570.57 28
1570.66 30
1570.76 36
1570.85 44
1570.94 52
1571.03 60
1571.12 65
1571.21 68
1571.30 68
1571.39 66
1571.48 63
1571.57 59
1571.66 56
1571.76 53
1571.85 51
1571.94 49
1572.03 47
1572.12 44
1572.21 41
1572.30 37
1572.39 32
1572.48 28
1572.57 25
1572.66 22
1572.76 20
1572.85 19
1572.94 17
1573.03 16
1573.12 14
1573.21 13
1573.30 11
1573.39 10
1573.48 9
1573.57 9
1573.67 10
1573.76 11
1573.85 10
1573.94 9
1574.03 6
1574.12 2
1574.21 0
1574.30 0
1574.39 0
1574.48 0
1574.58 0
1574.67 0
1574.76 0
1574.85 0
1574.94 2
1575.03 5
1575.12 11
1575.21 18
1575.30 27
1575.39 38
1575.49 49
1575.58 58
1575.67 63
1575.76 65
1575.85 62
1575.94 57
1576.03 51
1576.12 45
1576.21 41
1576.30 40
1576.40 41
1576.49 44
1576.58 49
1576.67 55
1576.76 64
1576.85 74
1576.94 85
1577.03 96
1577.12 107
1577.22 117
1577.31 126
1577.40 135
1577.49 143
1577.58 152
1577.67 159
1577.76 165
1577.85 167
1577.94 166
1578.04 160
1578.13 150
1578.22 138
1578.31 126
1578.40 117
1578.49 112
1578.58 112
1578.67 117
1578.76 125
1578.86 135
1578.95 143
1579.04 148
1579.13 148
1579.22 141
1579.31 130
1579.40 115
1579.49 98
1579.58 81
1579.68 67
1579.77 58
1579.86 53
1579.95 55
1580.04 61
1580.13 72
1580.22 86
1580.31 102
1580.40 119
1580.50 135
1580.59 149
1580.68 159
1580.77 165
1580.86 166
1580.95 164
1581.04 159
1581.13 151
1581.23 142
1581.32 133
1581.41 124
1581.50 116
1581.59 110
1581.68 103
1581.77 96
1581.86 88
1581.96 79
1582.05 68
1582.14 57
1582.23 47
1582.32 40
1582.41 37
1582.50 38
1582.59 43
1582.69 50
1582.78 57
1582.87 63
1582.96 66
1583.05 68
1583.14 69
1583.23 71
1583.32 75
1583.42 83
1583.51 95
1583.60 111
1583.69 127
1583.78 143
1583.87 157
1583.96 166
1584.05 171
1584.15 171
1584.24 167
1584.33 161
1584.42 153
1584.51 145
1584.60 137
1584.69 128
1584.78 119
1584.88 109
1584.97 99
1585.06 88
1585.15 79
1585.24 72
1585.33 67
1585.42 67
1585.51 71
1585.61 78
1585.70 88
1585.79 98
1585.88 108
1585.97 118
1586.06 126
1586.15 132
1586.25 137
1586.34 140
1586.43 141
1586.52 140
1586.61 139
1586.70 138
1586.79 136
1586.88 136
1586.98 138
1587.07 139
1587.16 141
1587.25 141
1587.34 139
1587.43 135
1587.52 127
1587.62 117
1587.71 105
1587.80 93
1587.89 81
1587.98 69
1588.07 60
1588.16 53
1588.26 49
1588.35 47
1588.44 49
1588.53 52
1588.62 56
1588.71 62
1588.80 69
1588.90 77
1588.99 86
1589.08 96
1589.17 107
1589.26 119
1589.35 130
1589.44 139
1589.54 145
1589.63 147
1589.72 146
1589.81 142
1589.90 135
1589.99 127
1590.08 118
1590.18 109
1590.27 101
1590.36 92
1590.45 85
1590.54 79
1590.63 76
1590.72 77
1590.82 82
1590.91 89
1591.00 97
1591.09 105
1591.18 111
1591.27 113
1591.36 112
1591.46 106
1591.55 97
1591.64 88
1591.73 78
1591.82 70
1591.91 64
1592.01 59
1592.10 55
1592.19 52
1592.28 49
1592.37 46
1592.46 45
1592.55 46
1592.65 49
1592.74 55
1592.83 64
1592.92 74
1593.01 84
1593.10 93
1593.19 99
1593.29 102
1593.38 102
1593.47 99
1593.56 95
1593.65 90
1593.74 85
1593.84 81
1593.93 79
1594.02 79
1594.11 82
1594.20 87
1594.29 95
1594.39 104
1594.48 114
1594.57 124
1594.66 132
1594.75 137
1594.84 140
1594.93 140
1595.03 136
1595.12 129
1595.21 121
1595.30 110
1595.39 99
1595.48 89
1595.58 80
1595.67 74
1595.76 70
1595.85 70
1595.94 72
1596.03 76
1596.13 81
1596.22 86
1596.31 91
1596.40 95
1596.49 99
1596.58 103
1596.68 105
1596.77 105
1596.86 104
1596.95 101
1597.04 96
1597.13 91
1597.23 85
1597.32 80
1597.41 76
1597.50 74
1597.59 74
1597.68 75
1597.78 78
1597.87 81
1597.96 83
1598.05 85
1598.14 85
1598.23 82
1598.33 76
1598.42 69
1598.51 60
1598.60 52
1598.69 46
1598.78 43
1598.88 45
1598.97 52
1599.06 61
1599.15 73
1599.24 84
1599.33 94
1599.43 102
1599.52 107
1599.61 110
1599.70 111
1599.79 111
1599.88 109
1599.98 106
1600.07 103
1600.16 99
1600.25 96
1600.34 93
1600.43 91
1600.53 90
1600.62 91
1600.71 93
1600.80 97
1600.89 103
1600.99 109
1601.08 114
1601.17 119
1601.26 121
1601.35 120
1601.44 116
1601.54 109
1601.63 99
1601.72 85
1601.81 70
1601.90 53
1601.99 35
1602.09 19
1602.18 4
1602.27 0
1602.36 0
1602.45 0
1602.55 0
1602.64 0
1602.73 0
1602.82 0
1602.91 0
1603.00 4
1603.10 13
1603.19 20
1603.28 28
1603.37 35
1603.46 43
1603.56 51
1603.65 60
1603.74 70
1603.83 79
1603.92 87
1604.02 93
1604.11 98
1604.20 101
1604.29 104
1604.38 107
1604.47 109
1604.57 111
1604.66 111
1604.75 110
1604.84 107
1604.93 102
1605.03 96
1605.12 90
1605.21 85
1605.30 81
1605.39 78
1605.49 76
1605.58 75
1605.67 73
1605.76 71
1605.85 70
1605.94 68
1606.04 68
1606.13 70
1606.22 74
1606.31 81
1606.40 90
1606.50 100
1606.59 111
1606.68 120
1606.77 127
1606.86 131
1606.96 130
1607.05 127
1607.14 121
1607.23 114
1607.32 108
1607.42 105
1607.51 104
1607.60 105
1607.69 108
1607.78 111
1607.88 114
1607.97 116
1608.06 117
1608.15 116
1608.24 116
1608.34 116
1608.43 116
1608.52 118
1608.61 121
1608.70 125
1608.79 129
1608.89 131
1608.98 131
1609.07 130
1609.16 127
1609.25 123
1609.35 118
1609.44 114
1609.53 111
1609.62 109
1609.71 109
1609.81 109
1609.90 110
1609.99 110
1610.08 110
1610.18 110
1610.27 110
1610.36 110
1610.45 112
1610.54 115
1610.64 120
1610.73 127
1610.82 135
1610.91 143
1611.00 150
1611.10 156
1611.19 160
1611.28 161
1611.37 160
1611.46 158
1611.56 153
1611.65 148
1611.74 141
1611.83 132
1611.92 124
1612.02 114
1612.11 106
1612.20 99
1612.29 94
1612.38 92
1612.48 91
1612.57 91
1612.66 92
1612.75 93
1612.84 92
1612.94 91
1613.03 89
1613.12 87
1613.21 86
1613.31 86
1613.40 89
1613.49 92
1613.58 97
1613.67 102
1613.77 107
1613.86 111
1613.95 115
1614.04 118
1614.13 122
1614.23 127
1614.32 131
1614.41 137
1614.50 142
1614.60 148
1614.69 153
1614.78 158
1614.87 163
1614.96 168
1615.06 172
1615.15 174
1615.24 176
1615.33 176
1615.42 175
1615.52 173
1615.61 172
1615.70 172
1615.79 173
1615.89 176
1615.98 179
1616.07 183
1616.16 186
1616.25 187
1616.35 186
1616.44 182
1616.53 177
1616.62 171
1616.72 166
1616.81 163
1616.90 163
1616.99 166
1617.08 171
1617.18 178
1617.27 183
1617.36 187
1617.45 188
1617.55 185
1617.64 178
1617.73 169
1617.82 157
1617.91 145
1618.01 132
1618.10 120
1618.19 108
1618.28 97
1618.38 88
1618.47 81
1618.56 76
1618.65 74
1618.75 73
1618.84 73
1618.93 74
1619.02 74
1619.11 75
1619.21 76
1619.30 78
1619.39 81
1619.48 85
1619.58 91
1619.67 97
1619.76 103
1619.85 108
1619.94 112
1620.04 115
1620.13 118
1620.22 122
1620.31 126
1620.41 132
1620.50 138
1620.59 145
1620.68 152
1620.78 159
1620.87 165
1620.96 169
1621.05 173
1621.14 175
1621.24 176
1621.33 176
1621.42 174
1621.51 170
1621.61 164
1621.70 156
1621.79 146
1621.88 134
1621.98 122
1622.07 112
1622.16 105
1622.25 101
1622.35 101
1622.44 104
1622.53 108
1622.62 111
1622.72 114
1622.81 115
1622.90 115
1622.99 114
1623.08 113
1623.18 112
1623.27 110
1623.36 106
1623.45 99
1623.55 90
1623.64 79
1623.73 68
1623.82 58
1623.92 51
1624.01 48
1624.10 50
1624.19 55
1624.29 64
1624.38 74
1624.47 86
1624.56 99
1624.66 111
1624.75 123
1624.84 135
1624.93 145
1625.03 155
1625.12 164
1625.21 172
1625.30 180
1625.40 187
1625.49 193
1625.58 199
1625.67 203
1625.77 205
1625.86 206
1625.95 206
1626.04 203
1626.14 198
1626.23 192
1626.32 185
1626.41 178
1626.51 172
1626.60 167
1626.69 164
1626.78 164
1626.88 165
1626.97 166
1627.06 167
1627.15 166
1627.25 163
1627.34 158
1627.43 150
1627.52 141
1627.62 132
1627.71 124
1627.80 117
1627.89 111
1627.99 107
1628.08 103
1628.17 99
1628.26 95
1628.36 93
1628.45 91
1628.54 93
1628.63 96
1628.73 103
1628.82 111
1628.91 119
1629.00 127
1629.10 134
1629.19 138
1629.28 142
1629.37 144
1629.47 147
1629.56 151
1629.65 157
1629.74 166
1629.84 176
1629.93 187
1630.02 198
1630.11 208
1630.21 215
1630.30 220
1630.39 222
1630.48 222
1630.58 220
1630.67 218
1630.76 214
1630.86 210
1630.95 205
1631.04 199
1631.13 192
1631.23 185
1631.32 178
1631.41 172
1631.50 167
1631.60 164
1631.69 160
1631.78 154
1631.87 146
1631.97 134
1632.06 119
1632.15 102
1632.24 85
1632.34 70
1632.43 58
1632.52 51
1632.62 48
1632.71 49
1632.80 53
1632.89 59
1632.99 68
1633.08 78
1633.17 88
1633.26 99
1633.36 109
1633.45 118
1633.54 124
1633.63 127
1633.73 127
1633.82 124
1633.91 118
1634.01 111
1634.10 102
1634.19 93
1634.28 86
1634.38 81
1634.47 80
1634.56 83
1634.65 91
1634.75 101
1634.84 113
1634.93 122
1635.03 128
1635.12 128
1635.21 123
1635.30 113
1635.40 102
1635.49 91
1635.58 84
1635.67 82
1635.77 84
1635.86 90
1635.95 98
1636.05 105
1636.14 109
1636.23 111
1636.32 108
1636.42 103
1636.51 97
1636.60 91
1636.70 87
1636.79 84
1636.88 82
1636.97 81
1637.07 80
1637.16 77
1637.25 72
1637.34 65
1637.44 56
1637.53 46
1637.62 36
1637.72 26
1637.81 17
1637.90 9
1637.99 2
1638.09 0
1638.18 0
1638.27 0
1638.37 0
1638.46 0
1638.55 0
1638.64 1
1638.74 6
1638.83 12
1638.92 18
1639.02 25
1639.11 31
1639.20 36
1639.29 40
1639.39 43
1639.48 42
1639.57 39
1639.67 34
1639.76 27
1639.85 20
1639.94 14
1640.04 9
1640.13 6
1640.22 4
1640.32 3
1640.41 1
1640.50 0
1640.59 0
1640.69 0
1640.78 0
1640.87 0
1640.97 0
1641.06 0
1641.15 1
1641.24 4
1641.34 7
1641.43 9
1641.52 12
1641.62 16
1641.71 22
1641.80 31
1641.90 40
1641.99 48
1642.08 54
1642.17 57
1642.27 56
1642.36 52
1642.45 47
1642.55 41
1642.64 37
1642.73 34
1642.82 34
1642.92 34
1643.01 34
1643.10 34
1643.20 32
1643.29 28
1643.38 24
1643.48 20
1643.57 18
1643.66 17
1643.75 18
1643.85 21
1643.94 26
1644.03 32
1644.13 37
1644.22 43
1644.31 48
1644.41 54
1644.50 61
1644.59 68
1644.68 77
1644.78 87
1644.87 96
1644.96 104
1645.06 109
1645.15 111
1645.24 110
1645.34 106
1645.43 100
1645.52 93
1645.61 86
1645.71 80
1645.80 76
1645.89 73
1645.99 73
1646.08 74
1646.17 77
1646.27 79
1646.36 81
1646.45 81
1646.55 81
1646.64 81
1646.73 81
1646.82 83
1646.92 88
1647.01 95
1647.10 104
1647.20 113
1647.29 123
1647.38 130
1647.48 134
1647.57 135
1647.66 133
1647.76 126
1647.85 117
1647.94 106
1648.03 94
1648.13 82
1648.22 72
1648.31 63
1648.41 56
1648.50 51
1648.59 47
1648.69 44
1648.78 39
1648.87 34
1648.97 27
1649.06 19
1649.15 10
1649.24 3
1649.34 0
1649.43 0
1649.52 0
1649.62 0
1649.71 0
1649.80 3
1649.90 8
1649.99 13
1650.08 17
1650.18 21
1650.27 23
1650.36 24
1650.46 23
1650.55 22
1650.64 19
1650.74 17
1650.83 16
1650.92 15
1651.01 15
1651.11 16
1651.20 17
1651.29 18
1651.39 18
1651.48 19
1651.57 20
1651.67 21
1651.76 24
1651.85 28
1651.95 31
1652.04 34
1652.13 36
1652.23 36
1652.32 35
1652.41 33
1652.51 32
1652.60 32
1652.69 33
1652.79 37
1652.88 43
1652.97 49
1653.07 56
1653.16 64
1653.25 71
1653.35 79
1653.44 86
1653.53 92
1653.63 98
1653.72 103
1653.81 106
1653.91 108
1654.00 110
1654.09 112
1654.18 115
1654.28 119
1654.37 125
1654.46 133
1654.56 142
1654.65 150
1654.74 156
1654.84 159
1654.93 158
1655.02 152
1655.12 143
1655.21 131
1655.30 117
1655.40 105
1655.49 94
1655.58 84
1655.68 77
1655.77 71
1655.86 66
1655.96 59
1656.05 49
1656.14 38
1656.24 25
1656.33 12
1656.42 1
1656.52 0
1656.61 0
1656.70 0
1656.80 0
1656.89 6
1656.98 11
1657.08 14
1657.17 12
1657.26 6
1657.36 0
1657.45 0
1657.54 0
1657.64 0
1657.73 0
1657.82 6
1657.92 16
1658.01 26
1658.10 34
1658.20 40
1658.29 42
1658.39 42
1658.48 39
1658.57 36
1658.67 32
1658.76 31
1658.85 31
1658.95 36
1659.04 42
1659.13 51
1659.23 59
1659.32 67
1659.41 72
1659.51 75
1659.60 75
1659.69 73
1659.79 70
1659.88 67
1659.97 65
1660.07 63
1660.16 62
1660.25 61
1660.35 60
1660.44 57
1660.53 53
1660.63 47
1660.72 39
1660.81 30
1660.91 21
1661.00 14
1661.09 10
1661.19 9
1661.28 12
1661.37 20
1661.47 30
1661.56 43
1661.66 56
1661.75 69
1661.84 80
1661.94 89
1662.03 94
1662.12 96
1662.22 95
1662.31 91
1662.40 86
1662.50 78
1662.59 71
1662.68 65
1662.78 61
1662.87 60
1662.96 62
1663.06 67
1663.15 75
1663.25 84
1663.34 92
1663.43 100
1663.53 106
1663.62 110
1663.71 112
1663.81 112
1663.90 111
1663.99 109
1664.09 105
1664.18 100
1664.27 94
1664.37 89
1664.46 85
1664.55 83
1664.65 83
1664.74 84
1664.84 85
1664.93 86
1665.02 85
1665.12 83
1665.21 78
1665.30 73
1665.40 68
1665.49 64
1665.58 63
1665.68 66
1665.77 72
1665.87 81
1665.96 92
1666.05 102
1666.15 111
1666.24 117
1666.33 118
1666.43 117
1666.52 113
1666.61 109
1666.71 105
1666.80 102
1666.89 99
1666.99 98
1667.08 97
1667.18 96
1667.27 93
1667.36 90
1667.46 86
1667.55 82
1667.64 77
1667.74 73
1667.83 70
1667.92 68
1668.02 66
1668.11 65
1668.21 66
1668.30 67
1668.39 69
1668.49 72
1668.58 76
1668.67 80
1668.77 85
1668.86 89
1668.96 91
1669.05 90
1669.14 87
1669.24 83
1669.33 77
1669.42 72
1669.52 68
1669.61 66
1669.71 65
1669.80 66
1669.89 66
1669.99 66
1670.08 66
1670.17 66
1670.27 67
1670.36 69
1670.45 74
1670.55 81
1670.64 90
1670.74 99
1670.83 107
1670.92 113
1671.02 116
1671.11 115
1671.20 113
1671.30 108
1671.39 102
1671.49 95
1671.58 89
1671.67 81
1671.77 73
1671.86 63
1671.95 53
1672.05 42
1672.14 32
1672.24 22
1672.33 14
1672.42 9
1672.52 7
1672.61 8
1672.71 10
1672.80 15
1672.89 20
1672.99 25
1673.08 31
1673.17 36
1673.27 41
1673.36 47
1673.46 52
1673.55 55
1673.64 57
1673.74 56
1673.83 51
1673.92 44
1674.02 35
1674.11 24
1674.21 12
1674.30 0
1674.39 0
1674.49 0
1674.58 0
1674.68 0
1674.77 0
1674.86 0
1674.96 0
1675.05 0
1675.14 14
1675.24 30
1675.33 44
1675.43 55
1675.52 61
1675.61 63
1675.71 61
1675.80 57
1675.90 53
1675.99 50
1676.08 51
1676.18 55
1676.27 62
1676.37 71
1676.46 79
1676.55 86
1676.65 90
1676.74 90
1676.83 88
1676.93 85
1677.02 81
1677.12 78
1677.21 77
1677.30 77
1677.40 78
1677.49 79
1677.59 77
1677.68 73
1677.77 65
1677.87 54
1677.96 44
1678.06 36
1678.15 32
1678.24 35
1678.34 45
1678.43 60
1678.53 79
1678.62 99
1678.71 116
1678.81 130
1678.90 138
1679.00 141
1679.09 139
1679.18 136
1679.28 133
1679.37 132
1679.47 133
1679.56 136
1679.65 140
1679.75 143
1679.84 144
1679.94 141
1680.03 135
1680.12 127
1680.22 117
1680.31 107
1680.41 99
1680.50 94
1680.59 91
1680.69 89
1680.78 88
1680.88 86
1680.97 85
1681.06 85
1681.16 86
1681.25 91
1681.35 99
1681.44 111
1681.53 125
1681.63 139
1681.72 151
1681.82 157
1681.91 159
1682.00 154
1682.10 146
1682.19 135
1682.29 124
1682.38 113
1682.47 103
1682.57 94
1682.66 87
1682.76 80
1682.85 74
1682.94 69
1683.04 66
1683.13 66
1683.23 68
1683.32 74
1683.42 81
1683.51 89
1683.60 95
1683.70 101
1683.79 103
1683.89 104
1683.98 103
1684.07 102
1684.17 104
1684.26 108
1684.36 114
1684.45 123
1684.54 132
1684.64 140
1684.73 145
1684.83 146
1684.92 144
1685.02 137
1685.11 129
1685.20 119
1685.30 110
1685.39 102
1685.49 95
1685.58 89
1685.67 84
1685.77 80
1685.86 76
1685.96 73
1686.05 71
1686.15 70
1686.24 70
1686.33 72
1686.43 75
1686.52 79
1686.62 83
1686.71 86
1686.80 87
1686.90 87
1686.99 85
1687.09 83
1687.18 80
1687.28 78
1687.37 77
1687.46 76
1687.56 76
1687.65 77
1687.75 79
1687.84 81
1687.93 82
1688.03 84
1688.12 85
1688.22 86
1688.31 87
1688.41 88
1688.50 90
1688.59 93
1688.69 97
1688.78 100
1688.88 102
1688.97 101
1689.07 96
1689.16 89
1689.25 79
1689.35 68
1689.44 58
1689.54 49
1689.63 42
1689.73 36
1689.82 30
1689.91 24
1690.01 17
1690.10 10
1690.20 3
1690.29 0
1690.39 0
1690.48 0
1690.57 1
1690.67 8
1690.76 17
1690.86 25
1690.95 32
1691.05 37
1691.14 40
1691.23 42
1691.33 43
1691.42 43
1691.52 44
1691.61 45
1691.71 47
1691.80 49
1691.89 52
1691.99 56
1692.08 60
1692.18 66
1692.27 71
1692.37 76
1692.46 79
1692.55 80
1692.65 79
1692.74 77
1692.84 76
1692.93 75
1693.03 77
1693.12 80
1693.22 83
1693.31 86
1693.40 86
1693.50 84
1693.59 79
1693.69 72
1693.78 65
1693.88 60
1693.97 58
1694.06 58
1694.16 61
1694.25 65
1694.35 68
1694.44 69
1694.54 68
1694.63 65
1694.73 62
1694.82 59
1694.91 59
1695.01 60
1695.10 65
1695.20 70
1695.29 75
1695.39 77
1695.48 77
1695.58 74
1695.67 69
1695.76 63
1695.86 58
1695.95 54
1696.05 52
1696.14 53
1696.24 55
1696.33 59
1696.43 63
1696.52 69
1696.61 75
1696.71 82
1696.80 88
1696.90 93
1696.99 97
1697.09 99
1697.18 99
1697.28 98
1697.37 94
1697.46 89
1697.56 82
1697.65 74
1697.75 65
1697.84 54
1697.94 44
1698.03 34
1698.13 25
1698.22 17
1698.32 11
1698.41 7
1698.50 4
1698.60 2
1698.69 1
1698.79 0
1698.88 0
1698.98 0
1699.07 0
1699.17 0
1699.26 0
1699.36 0
1699.45 0
1699.54 0
1699.64 4
1699.73 10
1699.83 19
1699.92 28
1700.02 39
1700.11 50
1700.21 61
1700.30 72
1700.40 83
1700.49 92
1700.58 100
1700.68 105
1700.77 107
1700.87 106
1700.96 102
1701.06 97
1701.15 92
1701.25 88
1701.34 86
1701.44 86
1701.53 88
1701.62 89
1701.72 90
1701.81 89
1701.91 86
1702.00 81
1702.10 77
1702.19 75
1702.29 75
1702.38 81
1702.48 91
1702.57 105
1702.67 123
1702.76 141
1702.85 158
1702.95 171
1703.04 179
1703.14 180
1703.23 176
1703.33 166
1703.42 153
1703.52 138
1703.61 125
1703.71 114
1703.80 107
1703.90 105
1703.99 108
1704.09 113
1704.18 121
1704.27 128
1704.37 133
1704.46 136
1704.56 136
1704.65 132
1704.75 126
1704.84 118
1704.94 109
1705.03 100
1705.13 92
1705.22 86
1705.32 82
1705.41 79
1705.51 79
1705.60 80
1705.70 82
1705.79 83
1705.88 84
1705.98 84
1706.07 85
1706.17 87
1706.26 89
1706.36 93
1706.45 97
1706.55 102
1706.64 106
1706.74 107
1706.83 106
1706.93 102
1707.02 96
1707.12 87
1707.21 78
1707.31 69
1707.40 63
1707.50 59
1707.59 57
1707.68 58
1707.78 59
1707.87 61
1707.97 62
1708.06 62
1708.16 62
1708.25 61
1708.35 61
1708.44 62
1708.54 63
1708.63 65
1708.73 66
1708.82 65
1708.92 63
1709.01 60
1709.11 56
1709.20 54
1709.30 54
1709.39 58
1709.49 66
1709.58 78
1709.68 92
1709.77 108
1709.87 122
1709.96 132
1710.06 139
1710.15 139
1710.24 134
1710.34 125
1710.43 113
1710.53 98
1710.62 84
1710.72 70
1710.81 58
1710.91 48
1711.00 40
1711.10 36
1711.19 36
1711.29 39
1711.38 47
1711.48 57
1711.57 69
1711.67 81
1711.76 91
1711.86 99
1711.95 103
1712.05 103
1712.14 100
1712.24 95
1712.33 89
1712.43 82
1712.52 76
1712.62 72
1712.71 69
1712.81 68
1712.90 68
1713.00 69
1713.09 70
1713.19 71
1713.28 73
1713.38 74
1713.47 77
1713.57 82
1713.66 89
1713.76 98
1713.85 108
1713.95 119
1714.04 127
1714.14 132
1714.23 133
1714.33 130
1714.42 123
1714.52 114
1714.61 104
1714.71 96
1714.80 89
1714.90 85
1714.99 84
1715.09 84
1715.18 84
1715.28 85
1715.37 85
1715.47 85
1715.56 87
1715.66 89
1715.75 93
1715.85 99
1715.94 105
1716.04 111
1716.13 115
1716.23 116
1716.32 115
1716.42 111
1716.51 106
1716.61 100
1716.70 95
1716.80 89
1716.89 85
1716.99 80
1717.08 75
1717.18 71
1717.27 68
1717.37 68
1717.46 71
1717.56 76
1717.65 83
1717.75 90
1717.84 95
1717.94 97
1718.03 95
1718.13 89
1718.22 81
1718.32 73
1718.41 66
1718.51 61
1718.60 61
1718.70 63
1718.79 68
1718.89 75
1718.98 83
1719.08 91
1719.17 99
1719.27 108
1719.36 117
1719.46 127
1719.55 137
1719.65 148
1719.74 158
1719.84 167
1719.93 175
1720.03 182
1720.12 186
1720.22 189
1720.31 190
1720.41 189
1720.50 187
1720.60 182
1720.69 176
1720.79 169
1720.88 161
1720.98 153
1721.07 145
1721.17 139
1721.26 134
1721.36 130
1721.45 127
1721.55 123
1721.65 118
1721.74 111
1721.84 102
1721.93 91
1722.03 80
1722.12 69
1722.22 59
1722.31 52
1722.41 46
1722.50 42
1722.60 38
1722.69 34
1722.79 30
1722.88 26
1722.98 24
1723.07 25
1723.17 28
1723.26 34
1723.36 41
1723.45 49
1723.55 55
1723.64 59
1723.74 59
1723.83 56
1723.93 48
1724.02 37
1724.12 24
1724.22 11
1724.31 0
1724.41 0
1724.50 0
1724.60 0
1724.69 0
1724.79 0
1724.88 0
1724.98 0
1725.07 0
1725.17 3
1725.26 7
1725.36 12
1725.45 17
1725.55 24
1725.64 32
1725.74 42
1725.83 53
1725.93 64
1726.03 75
1726.12 85
1726.22 93
1726.31 99
1726.41 103
1726.50 104
1726.60 104
1726.69 103
1726.79 102
1726.88 100
1726.98 98
1727.07 95
1727.17 91
1727.26 87
1727.36 83
1727.45 79
1727.55 76
1727.65 74
1727.74 71
1727.84 69
1727.93 65
1728.03 62
1728.12 60
1728.22 59
1728.31 61
1728.41 65
1728.50 71
1728.60 78
1728.69 83
1728.79 86
1728.88 86
1728.98 84
1729.08 80
1729.17 78
1729.27 78
1729.36 82
1729.46 91
1729.55 103
1729.65 116
1729.74 129
1729.84 140
1729.93 147
1730.03 150
1730.12 148
1730.22 143
1730.32 136
1730.41 127
1730.51 117
1730.60 108
1730.70 101
1730.79 94
1730.89 89
1730.98 85
1731.08 82
1731.17 79
1731.27 78
1731.36 78
1731.46 79
1731.56 81
1731.65 83
1731.75 86
1731.84 87
1731.94 87
1732.03 85
1732.13 83
1732.22 80
1732.32 78
1732.41 77
1732.51 76
1732.61 74
1732.70 72
1732.80 69
1732.89 64
1732.99 60
1733.08 56
1733.18 52
1733.27 51
1733.37 51
1733.46 53
1733.56 56
1733.66 60
1733.75 64
1733.85 69
1733.94 75
1734.04 80
1734.13 85
1734.23 88
1734.32 90
1734.42 89
1734.52 86
1734.61 82
1734.71 77
1734.80 73
1734.90 70
1734.99 69
1735.09 68
1735.18 68
1735.28 68
1735.38 66
1735.47 62
1735.57 58
1735.66 53
1735.76 48
1735.85 45
1735.95 44
1736.04 45
1736.14 49
1736.24 55
1736.33 63
1736.43 71
1736.52 79
1736.62 86
1736.71 91
1736.81 94
1736.90 94
1737.00 91
1737.10 87
1737.19 81
1737.29 75
1737.38 69
1737.48 64
1737.57 58
1737.67 50
1737.76 41
1737.86 30
1737.96 16
1738.05 3
1738.15 0
1738.24 0
1738.34 0
1738.43 0
1738.53 0
1738.63 0
1738.72 0
1738.82 2
1738.91 7
1739.01 12
1739.10 15
1739.20 19
1739.29 24
1739.39 28
1739.49 32
1739.58 35
1739.68 38
1739.77 40
1739.87 43
1739.96 46
1740.06 50
1740.16 56
1740.25 63
1740.35 72
1740.44 82
1740.54 94
1740.63 107
1740.73 120
1740.83 133
1740.92 145
1741.02 156
1741.11 165
1741.21 173
1741.30 180
1741.40 185
1741.50 190
1741.59 194
1741.69 197
1741.78 198
1741.88 198
1741.97 196
1742.07 193
1742.17 189
1742.26 184
1742.36 179
1742.45 174
1742.55 169
1742.64 166
1742.74 165
1742.84 167
1742.93 173
1743.03 183
1743.12 195
1743.22 208
1743.31 220
1743.41 231
1743.51 239
1743.60 245
1743.70 248
1743.79 249
1743.89 248
1743.98 246
1744.08 244
1744.18 240
1744.27 237
1744.37 234
1744.46 232
1744.56 232
1744.65 234
1744.75 239
1744.85 246
1744.94 253
1745.04 259
1745.13 263
1745.23 263
1745.33 261
1745.42 259
1745.52 258
1745.61 263
1745.71 275
1745.80 295
1745.90 322
1746.00 356
1746.09 397
1746.19 442
1746.28 491
1746.38 545
1746.48 604
1746.57 667
1746.67 735
1746.76 806
1746.86 878
1746.95 950
1747.05 1019
1747.15 1085
1747.24 1147
1747.34 1205
1747.43 1260
1747.53 1314
1747.63 1369
1747.72 1424
1747.82 1481
1747.91 1536
1748.01 1590
1748.11 1639
1748.20 1682
1748.30 1719
1748.39 1750
1748.49 1775
1748.58 1796
1748.68 1813
1748.78 1824
1748.87 1828
1748.97 1824
1749.06 1809
1749.16 1783
1749.26 1747
1749.35 1704
1749.45 1657
1749.54 1607
1749.64 1557
1749.74 1507
1749.83 1458
1749.93 1409
1750.02 1361
1750.12 1314
1750.22 1267
1750.31 1222
1750.41 1177
1750.50 1132
1750.60 1085
1750.69 1036
1750.79 985
1750.89 934
1750.98 883
1751.08 836
1751.17 793
1751.27 756
1751.37 724
1751.46 695
1751.56 665
1751.65 635
1751.75 603
1751.85 570
1751.94 539
1752.04 510
1752.13 485
1752.23 465
1752.33 450
1752.42 438
1752.52 429
1752.61 419
1752.71 409
1752.81 398
1752.90 385
1753.00 372
1753.09 358
1753.19 343
1753.29 328
1753.38 311
1753.48 295
1753.57 277
1753.67 260
1753.77 244
1753.86 230
1753.96 217
1754.06 207
1754.15 199
1754.25 192
1754.34 187
1754.44 183
1754.54 179
1754.63 175
1754.73 171
1754.82 167
1754.92 162
1755.02 156
1755.11 148
1755.21 139
1755.30 128
1755.40 116
1755.50 104
1755.59 91
1755.69 77
1755.78 64
1755.88 50
1755.98 37
1756.07 24
1756.17 13
1756.26 5
1756.36 0
1756.46 0
1756.55 0
1756.65 2
1756.75 10
1756.84 21
1756.94 33
1757.03 48
1757.13 63
1757.23 79
1757.32 95
1757.42 111
1757.51 127
1757.61 141
1757.71 154
1757.80 163
1757.90 168
1758.00 168
1758.09 165
1758.19 159
1758.28 150
1758.38 141
1758.48 132
1758.57 122
1758.67 112
1758.76 102
1758.86 93
1758.96 85
1759.05 80
1759.15 78
1759.25 80
1759.34 85
1759.44 91
1759.53 97
1759.63 101
1759.73 104
1759.82 104
1759.92 104
1760.02 104
1760.11 107
1760.21 112
1760.30 120
1760.40 129
1760.50 137
1760.59 142
1760.69 142
1760.79 137
1760.88 127
1760.98 114
1761.07 99
1761.17 84
1761.27 71
1761.36 61
1761.46 54
1761.56 49
1761.65 46
1761.75 44
1761.84 42
1761.94 41
1762.04 39
1762.13 36
1762.23 34
1762.33 33
1762.42 35
1762.52 40
1762.61 47
1762.71 57
1762.81 68
1762.90 77
1763.00 85
1763.10 90
1763.19 92
1763.29 93
1763.38 93
1763.48 93
1763.58 93
1763.67 93
1763.77 91
1763.87 89
1763.96 85
1764.06 81
1764.15 78
1764.25 76
1764.35 76
1764.44 79
1764.54 83
1764.64 90
1764.73 98
1764.83 106
1764.93 115
1765.02 123
1765.12 132
1765.21 141
1765.31 149
1765.41 156
1765.50 161
1765.60 165
1765.70 166
1765.79 167
1765.89 166
1765.99 164
1766.08 159
1766.18 151
1766.27 138
1766.37 121
1766.47 99
1766.56 75
1766.66 51
1766.76 29
1766.85 12
1766.95 1
1767.05 0
1767.14 0
1767.24 0
1767.34 4
1767.43 8
1767.53 10
1767.62 10
1767.72 10
1767.82 9
1767.91 9
1768.01 9
1768.11 10
1768.20 9
1768.30 8
1768.40 4
1768.49 0
1768.59 0
1768.69 0
1768.78 0
1768.88 0
1768.97 0
1769.07 0
1769.17 8
1769.26 17
1769.36 24
1769.46 28
1769.55 29
1769.65 26
1769.75 21
1769.84 16
1769.94 13
1770.04 13
1770.13 16
1770.23 22
1770.33 28
1770.42 31
1770.52 31
1770.61 26
1770.71 17
1770.81 5
1770.90 0
1771.00 0
1771.10 0
1771.19 0
1771.29 0
1771.39 0
1771.48 0
1771.58 1
1771.68 3
1771.77 5
1771.87 9
1771.97 16
1772.06 27
1772.16 43
1772.26 64
1772.35 86
1772.45 107
1772.55 125
1772.64 138
1772.74 145
1772.83 145
1772.93 140
1773.03 131
1773.12 121
1773.22 109
1773.32 97
1773.41 85
1773.51 72
1773.61 59
1773.70 45
1773.80 31
1773.90 18
1773.99 7
1774.09 0
1774.19 0
1774.28 0
1774.38 0
1774.48 0
1774.57 1
1774.67 3
1774.77 4
1774.86 3
1774.96 1
1775.06 0
1775.15 0
1775.25 0
1775.35 2
1775.44 8
1775.54 15
1775.64 24
1775.73 34
1775.83 45
1775.93 55
1776.02 66
1776.12 77
1776.22 89
1776.31 100
1776.41 110
1776.51 119
1776.60 126
1776.70 129
1776.80 129
1776.89 126
1776.99 118
1777.09 106
1777.18 90
1777.28 71
1777.38 51
1777.47 31
1777.57 14
1777.67 1
1777.76 0
1777.86 0
1777.96 0
1778.05 3
1778.15 11
1778.25 18
1778.34 23
1778.44 25
1778.54 23
1778.63 18
1778.73 12
1778.83 7
1778.92 5
1779.02 8
1779.12 16
1779.21 29
1779.31 45
1779.41 59
1779.50 70
1779.60 76
1779.70 76
1779.79 73
1779.89 69
1779.99 65
1780.08 66
1780.18 70
1780.28 77
1780.37 85
1780.47 93
1780.57 96
1780.67 95
1780.76 89
1780.86 79
1780.96 67
1781.05 55
1781.15 44
1781.25 35
1781.34 29
1781.44 26
1781.54 27
1781.63 31
1781.73 37
1781.83 46
1781.92 54
1782.02 62
1782.12 68
1782.21 71
1782.31 71
1782.41 68
1782.50 62
1782.60 55
1782.70 49
1782.79 43
1782.89 38
1782.99 35
1783.09 32
1783.18 30
1783.28 26
1783.38 22
1783.47 17
1783.57 10
1783.67 4
1783.76 0
1783.86 0
1783.96 0
1784.05 0
1784.15 0
1784.25 0
1784.34 0
1784.44 0
1784.54 2
1784.64 7
1784.73 13
1784.83 18
1784.93 22
1785.02 27
1785.12 33
1785.22 41
1785.31 52
1785.41 65
1785.51 80
1785.60 96
1785.70 111
1785.80 122
1785.89 127
1785.99 127
1786.09 120
1786.19 109
1786.28 95
1786.38 81
1786.48 69
1786.57 60
1786.67 55
1786.77 55
1786.86 57
1786.96 62
1787.06 67
1787.16 71
1787.25 74
1787.35 76
1787.45 75
1787.54 73
1787.64 70
1787.74 67
1787.83 63
1787.93 58
1788.03 53
1788.12 48
1788.22 43
1788.32 40
1788.42 38
1788.51 38
1788.61 39
1788.71 40
1788.80 41
1788.90 42
1789.00 42
1789.09 41
1789.19 41
1789.29 44
1789.39 50
1789.48 60
1789.58 73
1789.68 88
1789.77 102
1789.87 115
1789.97 124
1790.06 130
1790.16 132
1790.26 131
1790.36 128
1790.45 124
1790.55 121
1790.65 120
1790.74 122
1790.84 128
1790.94 138
1791.04 153
1791.13 170
1791.23 187
1791.33 202
1791.42 213
1791.52 219
1791.62 219
1791.71 217
1791.81 214
1791.91 213
1792.01 214
1792.10 218
1792.20 222
1792.30 225
1792.39 223
1792.49 217
1792.59 204
1792.69 186
1792.78 164
1792.88 142
1792.98 120
1793.07 100
1793.17 83
1793.27 70
1793.37 59
1793.46 51
1793.56 44
1793.66 38
1793.75 35
1793.85 34
1793.95 36
1794.05 42
1794.14 52
1794.24 64
1794.34 78
1794.43 92
1794.53 106
1794.63 119
1794.73 130
1794.82 140
1794.92 147
1795.02 151
1795.11 151
1795.21 147
1795.31 141
1795.41 132
1795.50 125
1795.60 121
1795.70 122
1795.79 128
1795.89 138
1795.99 151
1796.09 163
1796.18 173
1796.28 178
1796.38 179
1796.47 177
1796.57 173
1796.67 171
1796.77 170
1796.86 172
1796.96 174
1797.06 175
1797.16 174
1797.25 169
1797.35 163
1797.45 156
1797.54 151
1797.64 152
1797.74 158
1797.84 169
1797.93 184
1798.03 199
1798.13 213
1798.22 222
1798.32 227
1798.42 227
1798.52 225
1798.61 222
1798.71 220
1798.81 219
1798.91 221
1799.00 224
1799.10 228
1799.20 232
1799.29 235
1799.39 235
1799.49 234
1799.59 232
1799.68 229
1799.78 227
1799.88 226
1799.98 226
1800.07 227
1800.17 226
1800.27 222
1800.36 215
1800.46 204
1800.56 191
1800.66 176
1800.75 165
1800.85 158
1800.95 158
1801.05 163
1801.14 173
1801.24 185
1801.34 196
1801.44 205
1801.53 210
1801.63 211
1801.73 208
1801.82 202
1801.92 193
1802.02 184
1802.12 173
1802.21 163
1802.31 154
1802.41 148
1802.51 146
1802.60 148
1802.70 154
1802.80 164
1802.90 176
1802.99 188
1803.09 199
1803.19 209
1803.29 218
1803.38 229
1803.48 241
1803.58 257
1803.68 275
1803.77 295
1803.87 315
1803.97 334
1804.06 352
1804.16 370
1804.26 387
1804.36 404
1804.45 422
1804.55 438
1804.65 451
1804.75 461
1804.84 468
1804.94 471
1805.04 474
1805.14 479
1805.23 488
1805.33 501
1805.43 518
1805.53 537
1805.62 555
1805.72 571
1805.82 582
1805.92 588
1806.01 590
1806.11 589
1806.21 586
1806.31 582
1806.40 577
1806.50 571
1806.60 563
1806.70 555
1806.79 545
1806.89 534
1806.99 522
1807.09 508
1807.18 494
1807.28 478
1807.38 461
1807.48 442
1807.57 421
1807.67 399
1807.77 377
1807.87 354
1807.96 332
1808.06 312
1808.16 294
1808.26 278
1808.35 263
1808.45 249
1808.55 236
1808.65 221
1808.74 206
1808.84 190
1808.94 174
1809.04 158
1809.13 144
1809.23 133
1809.33 124
1809.43 117
1809.52 114
1809.62 113
1809.72 115
1809.82 118
1809.91 123
1810.01 129
1810.11 133
1810.21 135
1810.30 135
1810.40 130
1810.50 122
1810.60 111
1810.69 99
1810.79 87
1810.89 76
1810.99 66
1811.08 59
1811.18 55
1811.28 52
1811.38 51
1811.48 53
1811.57 56
1811.67 60
1811.77 66
1811.87 71
1811.96 77
1812.06 80
1812.16 82
1812.26 82
1812.35 81
1812.45 79
1812.55 79
1812.65 79
1812.74 81
1812.84 84
1812.94 86
1813.04 88
1813.14 89
1813.23 88
1813.33 87
1813.43 86
1813.53 87
1813.62 91
1813.72 97
1813.82 104
1813.92 112
1814.01 117
1814.11 119
1814.21 117
1814.31 111
1814.40 102
1814.50 92
1814.60 82
1814.70 74
1814.80 69
1814.89 67
1814.99 70
1815.09 74
1815.19 80
1815.28 86
1815.38 90
1815.48 93
1815.58 92
1815.68 88
1815.77 81
1815.87 72
1815.97 61
1816.07 50
1816.16 38
1816.26 29
1816.36 22
1816.46 19
1816.55 19
1816.65 23
1816.75 29
1816.85 36
1816.95 43
1817.04 48
1817.14 51
1817.24 53
1817.34 55
1817.43 58
1817.53 64
1817.63 72
1817.73 83
1817.83 95
1817.92 106
1818.02 116
1818.12 123
1818.22 126
1818.31 127
1818.41 126
1818.51 125
1818.61 125
1818.71 128
1818.80 131
1818.90 137
1819.00 142
1819.10 146
1819.19 150
1819.29 152
1819.39 155
1819.49 159
1819.59 166
1819.68 176
1819.78 189
1819.88 203
1819.98 216
1820.08 228
1820.17 238
1820.27 246
1820.37 253
1820.47 259
1820.56 263
1820.66 265
1820.76 264
1820.86 260
1820.96 251
1821.05 237
1821.15 219
1821.25 199
1821.35 177
1821.45 154
1821.54 132
1821.64 113
1821.74 97
1821.84 87
1821.93 83
1822.03 87
1822.13 97
1822.23 111
1822.33 127
1822.42 143
1822.52 156
1822.62 165
1822.72 170
1822.82 171
1822.91 169
1823.01 167
1823.11 166
1823.21 165
1823.31 165
1823.40 165
1823.50 164
1823.60 162
1823.70 157
1823.80 148
1823.89 136
1823.99 121
1824.09 104
1824.19 85
1824.28 66
1824.38 51
1824.48 40
1824.58 37
1824.68 40
1824.77 51
1824.87 67
1824.97 86
1825.07 105
1825.17 121
1825.26 131
1825.36 135
1825.46 133
1825.56 126
1825.66 115
1825.75 102
1825.85 89
1825.95 78
1826.05 69
1826.15 64
1826.24 62
1826.34 64
1826.44 69
1826.54 75
1826.64 81
1826.73 86
1826.83 90
1826.93 90
1827.03 87
1827.13 81
1827.22 73
1827.32 65
1827.42 57
1827.52 50
1827.62 46
1827.71 44
1827.81 44
1827.91 45
1828.01 47
1828.11 48
1828.21 49
1828.30 49
1828.40 49
1828.50 51
1828.60 55
1828.70 62
1828.79 72
1828.89 83
1828.99 95
1829.09 106
1829.19 113
1829.28 118
1829.38 119
1829.48 118
1829.58 116
1829.68 116
1829.77 117
1829.87 119
1829.97 121
1830.07 121
1830.17 118
1830.26 111
1830.36 101
1830.46 87
1830.56 71
1830.66 56
1830.76 42
1830.85 29
1830.95 18
1831.05 8
1831.15 0
1831.25 0
1831.34 0
1831.44 0
1831.54 0
1831.64 0
1831.74 0
1831.84 0
1831.93 4
1832.03 14
1832.13 22
1832.23 29
1832.33 34
1832.42 38
1832.52 40
1832.62 42
1832.72 43
1832.82 43
1832.91 43
1833.01 43
1833.11 43
1833.21 43
1833.31 45
1833.41 47
1833.50 48
1833.60 49
1833.70 50
1833.80 51
1833.90 52
1834.00 54
1834.09 55
1834.19 57
1834.29 58
1834.39 60
1834.49 62
1834.58 66
1834.68 70
1834.78 76
1834.88 83
1834.98 89
1835.08 95
1835.17 99
1835.27 102
1835.37 106
1835.47 110
1835.57 116
1835.67 125
1835.76 136
1835.86 148
1835.96 161
1836.06 172
1836.16 182
1836.25 190
1836.35 196
1836.45 201
1836.55 205
1836.65 208
1836.75 212
1836.84 217
1836.94 223
1837.04 229
1837.14 236
1837.24 242
1837.34 249
1837.43 254
1837.53 259
1837.63 263
1837.73 267
1837.83 271
1837.93 274
1838.02 277
1838.12 278
1838.22 276
1838.32 272
1838.42 264
1838.52 254
1838.61 242
1838.71 229
1838.81 215
1838.91 202
1839.01 190
1839.11 179
1839.20 170
1839.30 162
1839.40 155
1839.50 146
1839.60 137
1839.70 126
1839.79 113
1839.89 100
1839.99 87
1840.09 75
1840.19 66
1840.29 60
1840.38 55
1840.48 53
1840.58 52
1840.68 50
1840.78 48
1840.88 46
1840.98 42
1841.07 39
1841.17 36
1841.27 34
1841.37 35
1841.47 38
1841.57 44
1841.66 51
1841.76 60
1841.86 69
1841.96 77
1842.06 85
1842.16 90
1842.25 93
1842.35 93
1842.45 91
1842.55 85
1842.65 77
1842.75 66
1842.85 53
1842.94 41
1843.04 29
1843.14 20
1843.24 13
1843.34 8
1843.44 6
1843.53 6
1843.63 7
1843.73 9
1843.83 13
1843.93 17
1844.03 22
1844.13 27
1844.22 30
1844.32 31
1844.42 29
1844.52 24
1844.62 17
1844.72 9
1844.81 2
1844.91 0
1845.01 0
1845.11 0
1845.21 5
1845.31 17
1845.41 32
1845.50 52
1845.60 73
1845.70 93
1845.80 111
1845.90 123
1846.00 130
1846.10 130
1846.19 125
1846.29 117
1846.39 107
1846.49 97
1846.59 89
1846.69 83
1846.79 79
1846.88 76
1846.98 76
1847.08 77
1847.18 78
1847.28 80
1847.38 82
1847.48 84
1847.57 86
1847.67 89
1847.77 92
1847.87 96
1847.97 102
1848.07 110
1848.17 118
1848.26 126
1848.36 134
1848.46 139
1848.56 141
1848.66 139
1848.76 134
1848.86 127
1848.95 120
1849.05 117
1849.15 117
1849.25 123
1849.35 131
1849.45 141
1849.55 150
1849.64 155
1849.74 154
1849.84 149
1849.94 140
1850.04 130
1850.14 121
1850.24 113
1850.34 109
1850.43 108
1850.53 110
1850.63 113
1850.73 116
1850.83 121
1850.93 126
1851.03 133
1851.12 139
1851.22 146
1851.32 151
1851.42 153
1851.52 150
1851.62 142
1851.72 127
1851.82 106
1851.91 82
1852.01 56
1852.11 32
1852.21 10
1852.31 0
1852.41 0
1852.51 0
1852.60 0
1852.70 0
1852.80 0
1852.90 0
1853.00 0
1853.10 0
1853.20 11
1853.30 23
1853.39 36
1853.49 48
1853.59 59
1853.69 67
1853.79 73
1853.89 75
1853.99 75
1854.09 72
1854.18 67
1854.28 63
1854.38 59
1854.48 58
1854.58 60
1854.68 64
1854.78 68
1854.88 71
1854.97 73
1855.07 71
1855.17 66
1855.27 59
1855.37 51
1855.47 44
1855.57 39
1855.67 37
1855.76 37
1855.86 39
1855.96 44
1856.06 48
1856.16 53
1856.26 57
1856.36 59
1856.46 60
1856.56 60
1856.65 60
1856.75 59
1856.85 59
1856.95 59
1857.05 58
1857.15 57
1857.25 55
1857.35 52
1857.44 50
1857.54 48
1857.64 48
1857.74 48
1857.84 49
1857.94 51
1858.04 53
1858.14 56
1858.24 60
1858.33 64
1858.43 70
1858.53 76
1858.63 82
1858.73 87
1858.83 92
1858.93 97
1859.03 101
1859.13 105
1859.22 110
1859.32 115
1859.42 118
1859.52 118
1859.62 117
1859.72 112
1859.82 106
1859.92 98
1860.02 91
1860.11 86
1860.21 83
1860.31 83
1860.41 84
1860.51 85
1860.61 85
1860.71 85
1860.81 82
1860.91 79
1861.00 75
1861.10 73
1861.20 73
1861.30 75
1861.40 78
1861.50 82
1861.60 85
1861.70 87
1861.80 88
1861.90 86
1861.99 84
1862.09 82
1862.19 79
1862.29 75
1862.39 71
1862.49 67
1862.59 63
1862.69 60
1862.79 59
1862.88 61
1862.98 65
1863.08 71
1863.18 78
1863.28 87
1863.38 95
1863.48 103
1863.58 110
1863.68 115
1863.78 118
1863.87 119
1863.97 117
1864.07 113
1864.17 108
1864.27 104
1864.37 102
1864.47 102
1864.57 104
1864.67 108
1864.77 114
1864.87 119
1864.96 124
1865.06 127
1865.16 129
1865.26 128
1865.36 126
1865.46 122
1865.56 117
1865.66 113
1865.76 109
1865.86 107
1865.95 108
1866.05 112
1866.15 119
1866.25 126
1866.35 132
1866.45 136
1866.55 136
1866.65 132
1866.75 124
1866.85 115
1866.95 107
1867.04 102
1867.14 100
1867.24 103
1867.34 111
1867.44 121
1867.54 132
1867.64 142
1867.74 150
1867.84 153
1867.94 154
1868.04 151
1868.13 146
1868.23 142
1868.33 138
1868.43 135
1868.53 134
1868.63 133
1868.73 132
1868.83 130
1868.93 126
1869.03 122
1869.13 118
1869.23 115
1869.32 113
1869.42 112
1869.52 111
1869.62 110
1869.72 107
1869.82 103
1869.92 98
1870.02 92
1870.12 87
1870.22 82
1870.32 79
1870.42 75
1870.51 72
1870.61 69
1870.71 63
1870.81 57
1870.91 51
1871.01 46
1871.11 43
1871.21 44
1871.31 48
1871.41 54
1871.51 62
1871.61 68
1871.70 73
1871.80 74
1871.90 72
1872.00 67
1872.10 62
1872.20 59
1872.30 58
1872.40 60
1872.50 66
1872.60 74
1872.70 83
1872.80 93
1872.90 102
1873.00 110
1873.09 117
1873.19 123
1873.29 128
1873.39 132
1873.49 135
1873.59 137
1873.69 138
1873.79 138
1873.89 137
1873.99 135
1874.09 133
1874.19 132
1874.29 131
1874.38 131
1874.48 132
1874.58 135
1874.68 139
1874.78 143
1874.88 147
1874.98 150
1875.08 150
1875.18 149
1875.28 147
1875.38 143
1875.48 139
1875.58 137
1875.68 136
1875.78 136
1875.87 138
1875.97 140
1876.07 141
1876.17 142
1876.27 140
1876.37 136
1876.47 131
1876.57 124
1876.67 117
1876.77 110
1876.87 105
1876.97 101
1877.07 100
1877.17 100
1877.27 102
1877.36 104
1877.46 105
1877.56 104
1877.66 102
1877.76 98
1877.86 93
1877.96 87
1878.06 81
1878.16 76
1878.26 73
1878.36 71
1878.46 71
1878.56 71
1878.66 71
1878.76 69
1878.86 63
1878.95 54
1879.05 40
1879.15 24
1879.25 7
1879.35 0
1879.45 0
1879.55 0
1879.65 0
1879.75 0
1879.85 0
1879.95 0
1880.05 0
1880.15 8
1880.25 19
1880.35 27
1880.45 34
1880.55 41
1880.65 46
1880.74 52
1880.84 58
1880.94 65
1881.04 71
1881.14 77
1881.24 82
1881.34 86
1881.44 89
1881.54 91
1881.64 91
1881.74 91
1881.84 88
1881.94 84
1882.04 77
1882.14 67
1882.24 56
1882.34 45
1882.44 36
1882.54 28
1882.63 24
1882.73 23
1882.83 25
1882.93 29
1883.03 34
1883.13 37
1883.23 39
1883.33 38
1883.43 35
1883.53 32
1883.63 28
1883.73 27
1883.83 27
1883.93 29
1884.03 32
1884.13 34
1884.23 33
1884.33 29
1884.43 20
1884.53 7
1884.63 0
1884.73 0
1884.82 0
1884.92 0
1885.02 0
1885.12 0
1885.22 0
1885.32 2
1885.42 11
1885.52 17
1885.62 22
1885.72 24
1885.82 25
1885.92 27
1886.02 29
1886.12 32
1886.22 36
1886.32 39
1886.42 42
1886.52 43
1886.62 44
1886.72 42
1886.82 40
1886.92 37
1887.02 33
1887.12 28
1887.22 22
1887.31 17
1887.41 11
1887.51 5
1887.61 1
1887.71 0
1887.81 0
1887.91 0
1888.01 0
1888.11 2
1888.21 7
1888.31 13
1888.41 20
1888.51 28
1888.61 35
1888.71 43
1888.81 50
1888.91 55
1889.01 60
1889.11 63
1889.21 65
1889.31 65
1889.41 64
1889.51 61
1889.61 57
1889.71 51
1889.81 45
1889.91 38
1890.01 32
1890.11 28
1890.21 27
1890.30 30
1890.40 36
1890.50 44
1890.60 54
1890.70 65
1890.80 77
1890.90 88
1891.00 101
1891.10 114
1891.20 126
1891.30 139
1891.40 150
1891.50 159
1891.60 166
1891.70 168
1891.80 167
1891.90 163
1892.00 156
1892.10 146
1892.20 137
1892.30 128
1892.40 121
1892.50 119
1892.60 120
1892.70 126
1892.80 135
1892.90 146
1893.00 157
1893.10 166
1893.20 171
1893.30 172
1893.40 169
1893.50 161
1893.60 151
1893.70 137
1893.80 123
1893.90 108
1894.00 94
1894.10 81
1894.20 70
1894.30 62
1894.40 57
1894.49 55
1894.59 56
1894.69 58
1894.79 60
1894.89 62
1894.99 61
1895.09 59
1895.19 56
1895.29 53
1895.39 51
1895.49 52
1895.59 56
1895.69 61
1895.79 69
1895.89 76
1895.99 83
1896.09 87
1896.19 89
1896.29 89
1896.39 87
1896.49 83
1896.59 78
1896.69 71
1896.79 64
1896.89 57
1896.99 49
1897.09 43
1897.19 38
1897.29 34
1897.39 32
1897.49 31
1897.59 29
1897.69 26
1897.79 23
1897.89 19
1897.99 14
1898.09 10
1898.19 7
1898.29 7
1898.39 9
1898.49 12
1898.59 17
1898.69 21
1898.79 25
1898.89 28
1898.99 31
1899.09 36
1899.19 43
1899.29 52
1899.39 63
1899.49 75
1899.59 86
1899.69 94
1899.79 98
1899.89 97
1899.99 92
1900.09 84
1900.19 76
1900.29 69
1900.39 64
1900.49 61
1900.59 61
1900.69 61
1900.79 61
1900.89 58
1900.99 53
1901.09 45
1901.19 34
1901.29 23
1901.39 11
1901.49 2
1901.59 0
1901.69 0
1901.79 0
1901.89 0
1901.99 0
1902.09 2
1902.19 3
1902.29 4
1902.39 3
1902.49 2
1902.59 1
1902.69 0
1902.79 1
1902.89 4
1902.99 8
1903.09 14
1903.19 21
1903.29 29
1903.39 36
1903.49 42
1903.59 47
1903.69 51
1903.79 54
1903.89 56
1903.99 60
1904.09 64
1904.19 69
1904.29 75
1904.39 80
1904.49 84
1904.59 86
1904.69 84
1904.79 79
1904.89 71
1904.99 61
1905.09 49
1905.19 38
1905.29 29
1905.39 23
1905.49 22
1905.59 27
1905.69 37
1905.79 51
1905.89 67
1905.99 83
1906.09 98
1906.19 108
1906.29 114
1906.39 116
1906.49 115
1906.59 113
1906.69 112
1906.79 112
1906.89 115
1906.99 119
1907.09 125
1907.19 130
1907.29 136
1907.39 140
1907.49 142
1907.59 144
1907.69 143
1907.79 142
1907.89 140
1907.99 137
1908.09 133
1908.20 128
1908.30 122
1908.40 113
1908.50 103
1908.60 90
1908.70 77
1908.80 65
1908.90 53
1909.00 44
1909.10 36
1909.20 30
1909.30 23
1909.40 16
1909.50 7
1909.60 0
1909.70 0
1909.80 0
1909.90 0
1910.00 0
1910.10 0
1910.20 0
1910.30 0
1910.40 8
1910.50 14
1910.60 18
1910.70 19
1910.80 18
1910.90 17
1911.00 16
1911.10 17
1911.20 19
1911.30 22
1911.40 25
1911.50 27
1911.60 27
1911.70 27
1911.80 25
1911.90 24
1912.00 23
1912.10 23
1912.20 25
1912.30 28
1912.41 31
1912.51 35
1912.61 37
1912.71 40
1912.81 43
1912.91 46
1913.01 51
1913.11 58
1913.21 68
1913.31 79
1913.41 92
1913.51 104
1913.61 115
1913.71 123
1913.81 128
1913.91 129
1914.01 128
1914.11 124
1914.21 119
1914.31 113
1914.41 107
1914.51 102
1914.61 97
1914.71 93
1914.81 90
1914.91 87
1915.01 85
1915.11 83
1915.21 81
1915.31 77
1915.41 71
1915.52 64
1915.62 56
1915.72 50
1915.82 45
1915.92 44
1916.02 47
1916.12 54
1916.22 63
1916.32 72
1916.42 82
1916.52 91
1916.62 99
1916.72 106
1916.82 112
1916.92 117
1917.02 120
1917.12 120
1917.22 117
1917.32 113
1917.42 107
1917.52 100
1917.62 95
1917.72 90
1917.82 86
1917.93 84
1918.03 82
1918.13 80
1918.23 79
1918.33 79
1918.43 80
1918.53 83
1918.63 86
1918.73 88
1918.83 89
1918.93 86
1919.03 81
1919.13 72
1919.23 63
1919.33 54
1919.43 49
1919.53 49
1919.63 55
1919.73 66
1919.83 81
1919.93 96
1920.03 111
1920.14 121
1920.24 128
1920.34 129
1920.44 127
1920.54 123
1920.64 117
1920.74 111
1920.84 106
1920.94 103
1921.04 102
1921.14 101
1921.24 102
1921.34 103
1921.44 103
1921.54 104
1921.64 103
1921.74 102
1921.84 101
1921.94 100
1922.05 100
1922.15 101
1922.25 103
1922.35 105
1922.45 107
1922.55 108
1922.65 107
1922.75 104
1922.85 99
1922.95 94
1923.05 89
1923.15 85
1923.25 81
1923.35 79
1923.45 78
1923.55 78
1923.65 78
1923.75 77
1923.86 76
1923.96 75
1924.06 73
1924.16 71
1924.26 68
1924.36 64
1924.46 61
1924.56 58
1924.66 55
1924.76 54
1924.86 55
1924.96 59
1925.06 66
1925.16 76
1925.26 88
1925.36 101
1925.47 114
1925.57 127
1925.67 139
1925.77 148
1925.87 155
1925.97 158
1926.07 158
1926.17 154
1926.27 147
1926.37 136
1926.47 124
1926.57 110
1926.67 96
1926.77 83
1926.87 71
1926.97 62
1927.08 55
1927.18 50
1927.28 48
1927.38 48
1927.48 51
1927.58 56
1927.68 64
1927.78 73
1927.88 84
1927.98 96
1928.08 108
1928.18 120
1928.28 132
1928.38 142
1928.49 151
1928.59 159
1928.69 166
1928.79 170
1928.89 172
1928.99 172
1929.09 168
1929.19 162
1929.29 152
1929.39 141
1929.49 129
1929.59 117
1929.69 109
1929.79 103
1929.90 101
1930.00 103
1930.10 107
1930.20 114
1930.30 121
1930.40 127
1930.50 132
1930.60 137
1930.70 141
1930.80 145
1930.90 151
1931.00 157
1931.10 165
1931.21 172
1931.31 179
1931.41 185
1931.51 190
1931.61 195
1931.71 200
1931.81 205
1931.91 211
1932.01 216
1932.11 219
1932.21 220
1932.31 219
1932.42 217
1932.52 214
1932.62 213
1932.72 213
1932.82 215
1932.92 218
1933.02 220
1933.12 221
1933.22 218
1933.32 214
1933.42 208
1933.52 201
1933.63 196
1933.73 192
1933.83 191
1933.93 192
1934.03 195
1934.13 198
1934.23 199
1934.33 198
1934.43 193
1934.53 185
1934.63 173
1934.73 161
1934.84 148
1934.94 137
1935.04 128
1935.14 121
1935.24 117
1935.34 114
1935.44 112
1935.54 111
1935.64 109
1935.74 109
1935.84 109
1935.95 110
1936.05 114
1936.15 119
1936.25 124
1936.35 130
1936.45 134
1936.55 136
1936.65 135
1936.75 132
1936.85 128
1936.95 124
1937.06 120
1937.16 118
1937.26 115
1937.36 111
1937.46 105
1937.56 96
1937.66 85
1937.76 75
1937.86 66
1937.96 62
1938.06 64
1938.17 71
1938.27 82
1938.37 95
1938.47 108
1938.57 119
1938.67 127
1938.77 132
1938.87 135
1938.97 137
1939.07 137
1939.18 137
1939.28 135
1939.38 133
1939.48 128
1939.58 123
1939.68 116
1939.78 110
1939.88 103
1939.98 97
1940.08 92
1940.19 86
1940.29 80
1940.39 72
1940.49 62
1940.59 50
1940.69 36
1940.79 22
1940.89 8
1940.99 0
1941.09 0
1941.20 0
1941.30 0
1941.40 0
1941.50 0
1941.60 4
1941.70 7
1941.80 6
1941.90 5
1942.00 2
1942.11 1
1942.21 1
1942.31 3
1942.41 8
1942.51 13
1942.61 18
1942.71 21
1942.81 22
1942.91 20
1943.02 16
1943.12 10
1943.22 2
1943.32 0
1943.42 0
1943.52 0
1943.62 0
1943.72 0
1943.82 0
1943.93 0
1944.03 0
1944.13 7
1944.23 15
1944.33 23
1944.43 31
1944.53 40
1944.63 48
1944.73 56
1944.84 63
1944.94 68
1945.04 71
1945.14 69
1945.24 65
1945.34 59
1945.44 51
1945.54 45
1945.64 41
1945.75 41
1945.85 43
1945.95 48
1946.05 55
1946.15 61
1946.25 66
1946.35 70
1946.45 71
1946.55 71
1946.66 69
1946.76 66
1946.86 62
1946.96 60
1947.06 59
1947.16 61
1947.26 65
1947.36 72
1947.47 81
1947.57 90
1947.67 98
1947.77 104
1947.87 109
1947.97 113
1948.07 116
1948.17 119
1948.28 124
1948.38 131
1948.48 139
1948.58 147
1948.68 155
1948.78 161
1948.88 165
1948.98 167
1949.09 167
1949.19 165
1949.29 162
1949.39 160
1949.49 158
1949.59 157
1949.69 154
1949.79 151
1949.90 146
1950.00 140
1950.10 133
1950.20 127
1950.30 124
1950.40 124
1950.50 129
1950.60 137
1950.71 147
1950.81 156
1950.91 163
1951.01 166
1951.11 164
1951.21 159
1951.31 150
1951.41 140
1951.52 132
1951.62 126
1951.72 125
1951.82 127
1951.92 134
1952.02 143
1952.12 153
1952.23 160
1952.33 164
1952.43 162
1952.53 154
1952.63 144
1952.73 131
1952.83 119
1952.93 111
1953.04 106
1953.14 107
1953.24 111
1953.34 118
1953.44 127
1953.54 137
1953.64 145
1953.75 153
1953.85 159
1953.95 164
1954.05 168
1954.15 171
1954.25 174
1954.35 178
1954.46 183
1954.56 187
1954.66 192
1954.76 195
1954.86 196
1954.96 195
1955.06 191
1955.17 185
1955.27 179
1955.37 172
1955.47 168
1955.57 165
1955.67 166
1955.77 168
1955.87 173
1955.98 179
1956.08 186
1956.18 194
1956.28 201
1956.38 209
1956.48 216
1956.58 223
1956.69 231
1956.79 239
1956.89 247
1956.99 255
1957.09 260
1957.19 261
1957.30 258
1957.40 251
1957.50 240
1957.60 226
1957.70 213
1957.80 202
1957.90 194
1958.01 190
1958.11 187
1958.21 186
1958.31 186
1958.41 184
1958.51 183
1958.61 181
1958.72 180
1958.82 179
1958.92 178
1959.02 176
1959.12 172
1959.22 165
1959.32 157
1959.43 146
1959.53 134
1959.63 122
1959.73 113
1959.83 106
1959.93 102
1960.04 100
1960.14 99
1960.24 99
1960.34 99
1960.44 100
1960.54 102
1960.64 106
1960.75 113
1960.85 122
1960.95 132
1961.05 142
1961.15 151
1961.25 157
1961.36 161
1961.46 163
1961.56 161
1961.66 158
1961.76 153
1961.86 148
1961.97 142
1962.07 136
1962.17 132
1962.27 130
1962.37 129
1962.47 131
1962.57 133
1962.68 136
1962.78 138
1962.88 137
1962.98 134
1963.08 129
1963.18 122
1963.29 115
1963.39 108
1963.49 101
1963.59 96
1963.69 91
1963.79 88
1963.90 86
1964.00 85
1964.10 87
1964.20 90
1964.30 96
1964.40 102
1964.51 109
1964.61 116
1964.71 121
1964.81 122
1964.91 121
1965.01 117
1965.12 110
1965.22 103
1965.32 94
1965.42 85
1965.52 77
1965.62 69
1965.73 61
1965.83 53
1965.93 45
1966.03 37
1966.13 31
1966.23 25
1966.34 21
1966.44 18
1966.54 15
1966.64 13
1966.74 12
1966.84 10
1966.95 9
1967.05 9
1967.15 8
1967.25 7
1967.35 5
1967.45 2
1967.56 0
1967.66 0
1967.76 0
1967.86 0
1967.96 0
1968.06 0
1968.17 0
1968.27 0
1968.37 3
1968.47 5
1968.57 6
1968.68 6
1968.78 6
1968.88 6
1968.98 9
1969.08 14
1969.18 21
1969.29 30
1969.39 41
1969.49 52
1969.59 62
1969.69 71
1969.79 78
1969.90 86
1970.00 93
1970.10 100
1970.20 107
1970.30 114
1970.41 121
1970.51 127
1970.61 132
1970.71 135
1970.81 138
1970.91 139
1971.02 138
1971.12 134
1971.22 128
1971.32 119
1971.42 109
1971.53 99
1971.63 92
1971.73 91
1971.83 95
1971.93 107
1972.03 124
1972.14 145
1972.24 167
1972.34 187
1972.44 203
1972.54 215
1972.65 221
1972.75 224
1972.85 222
1972.95 218
1973.05 211
1973.16 201
1973.26 189
1973.36 175
1973.46 160
1973.56 147
1973.66 138
1973.77 133
1973.87 133
1973.97 136
1974.07 142
1974.17 147
1974.28 149
1974.38 146
1974.48 141
1974.58 133
1974.68 124
1974.79 117
1974.89 111
1974.99 108
1975.09 105
1975.19 103
1975.29 99
1975.40 94
1975.50 87
1975.60 78
1975.70 68
1975.80 60
1975.91 53
1976.01 50
1976.11 49
1976.21 52
1976.31 58
1976.42 65
1976.52 72
1976.62 78
1976.72 82
1976.82 83
1976.93 83
1977.03 80
1977.13 77
1977.23 74
1977.33 69
1977.44 65
1977.54 59
1977.64 53
1977.74 46
1977.84 39
1977.95 33
1978.05 28
1978.15 23
1978.25 20
1978.35 17
1978.46 13
1978.56 10
1978.66 7
1978.76 5
1978.86 4
1978.97 5
1979.07 8
1979.17 12
1979.27 16
1979.37 19
1979.48 20
1979.58 19
1979.68 15
1979.78 10
1979.88 3
1979.99 0
1980.09 0
1980.19 0
1980.29 0
1980.39 0
1980.50 0
1980.60 0
1980.70 0
1980.80 6
1980.90 16
1981.01 25
1981.11 34
1981.21 41
1981.31 46
1981.42 50
1981.52 52
1981.62 55
1981.72 58
1981.82 63
1981.93 69
1982.03 74
1982.13 77
1982.23 78
1982.33 78
1982.44 76
1982.54 76
1982.64 77
1982.74 82
1982.84 90
1982.95 101
1983.05 112
1983.15 122
1983.25 130
1983.36 136
1983.46 140
1983.56 144
1983.66 148
1983.76 152
1983.87 157
1983.97 162
1984.07 165
1984.17 168
1984.27 169
1984.38 170
1984.48 170
1984.58 169
1984.68 165
1984.79 160
1984.89 152
1984.99 143
1985.09 133
1985.19 123
1985.30 115
1985.40 110
1985.50 107
1985.60 105
1985.71 103
1985.81 99
1985.91 95
1986.01 89
1986.11 84
1986.22 80
1986.32 78
1986.42 78
1986.52 80
1986.63 83
1986.73 86
1986.83 86
1986.93 85
1987.03 80
1987.14 73
1987.24 65
1987.34 58
1987.44 53
1987.55 51
1987.65 53
1987.75 58
1987.85 65
1987.95 73
1988.06 79
1988.16 83
1988.26 83
1988.36 79
1988.47 72
1988.57 64
1988.67 55
1988.77 46
1988.87 39
1988.98 34
1989.08 31
1989.18 30
1989.28 31
1989.39 34
1989.49 37
1989.59 40
1989.69 43
1989.80 46
1989.90 47
1990.00 48
1990.10 49
1990.20 51
1990.31 54
1990.41 59
1990.51 66
1990.61 73
1990.72 80
1990.82 85
1990.92 88
1991.02 87
1991.13 84
1991.23 78
1991.33 70
1991.43 60
1991.53 50
1991.64 39
1991.74 31
1991.84 25
1991.94 23
1992.05 25
1992.15 31
1992.25 40
1992.35 49
1992.46 58
1992.56 64
1992.66 67
1992.76 68
1992.87 66
1992.97 65
1993.07 65
1993.17 68
1993.27 74
1993.38 82
1993.48 92
1993.58 103
1993.68 113
1993.79 123
1993.89 132
1993.99 139
1994.09 144
1994.20 148
1994.30 150
1994.40 150
1994.50 148
1994.61 143
1994.71 137
1994.81 128
1994.91 116
1995.02 102
1995.12 86
1995.22 71
1995.32 57
1995.43 45
1995.53 37
1995.63 32
1995.73 29
1995.84 27
1995.94 25
1996.04 23
1996.14 22
1996.25 22
1996.35 24
1996.45 31
1996.55 42
1996.66 57
1996.76 74
1996.86 91
1996.96 107
1997.07 120
1997.17 130
1997.27 134
1997.37 136
1997.48 135
1997.58 132
1997.68 128
1997.78 125
1997.89 122
1997.99 121
1998.09 121
1998.19 123
1998.30 126
1998.40 129
1998.50 131
1998.60 131
1998.71 129
1998.81 124
1998.91 117
1999.01 110
1999.12 103
1999.22 96
1999.32 91
1999.42 87
1999.53 83
1999.63 80
1999.73 78
1999.83 77
1999.94 78
2000.04 79
2000.14 82
2000.24 85
2000.35 89
2000.45 93
2000.55 95
2000.65 94
2000.76 91
2000.86 86
2000.96 78
2001.06 68
2001.17 59
2001.27 50
2001.37 44
2001.47 41
2001.58 41
2001.68 42
2001.78 45
2001.88 49
2001.99 53
2002.09 57
2002.19 62
2002.30 66
2002.40 70
2002.50 73
2002.60 74
2002.71 73
2002.81 70
2002.91 65
2003.01 58
2003.12 52
2003.22 47
2003.32 43
2003.42 41
2003.53 42
2003.63 43
2003.73 45
2003.83 47
2003.94 50
2004.04 52
2004.14 54
2004.25 57
2004.35 60
2004.45 64
2004.55 68
2004.66 72
2004.76 76
2004.86 80
2004.96 84
2005.07 89
2005.17 93
2005.27 98
2005.38 100
2005.48 100
2005.58 95
2005.68 86
2005.79 72
2005.89 54
2005.99 34
2006.09 14
2006.20 0
2006.30 0
2006.40 0
2006.50 0
2006.61 0
2006.71 0
2006.81 0
2006.92 0
2007.02 11
2007.12 28
2007.22 49
2007.33 71
2007.43 93
2007.53 114
2007.64 132
2007.74 145
2007.84 153
2007.94 154
2008.05 150
2008.15 141
2008.25 130
2008.35 118
2008.46 107
2008.56 99
2008.66 95
2008.77 94
2008.87 97
2008.97 102
2009.07 106
2009.18 108
2009.28 106
2009.38 101
2009.49 93
2009.59 83
2009.69 73
2009.79 64
2009.90 55
2010.00 47
2010.10 39
2010.20 29
2010.31 19
2010.41 9
2010.51 0
2010.62 0
2010.72 0
2010.82 0
2010.92 1
2011.03 10
2011.13 19
2011.23 29
2011.34 38
2011.44 48
2011.54 59
2011.64 69
2011.75 78
2011.85 87
2011.95 93
2012.06 96
2012.16 96
2012.26 94
2012.36 91
2012.47 88
2012.57 87
2012.67 87
2012.78 88
2012.88 91
2012.98 93
2013.08 94
2013.19 94
2013.29 91
2013.39 85
2013.50 78
2013.60 69
2013.70 58
2013.81 48
2013.91 39
2014.01 32
2014.11 28
2014.22 27
2014.32 30
2014.42 36
2014.53 42
2014.63 47
2014.73 49
2014.83 46
2014.94 40
2015.04 31
2015.14 21
2015.25 12
2015.35 7
2015.45 8
2015.56 14
2015.66 25
2015.76 40
2015.86 56
2015.97 70
2016.07 80
2016.17 85
2016.28 83
2016.38 75
2016.48 63
2016.59 49
2016.69 34
2016.79 21
2016.89 11
2017.00 6
2017.10 5
2017.20 6
2017.31 8
2017.41 10
2017.51 10
2017.62 6
2017.72 0
2017.82 0
2017.92 0
2018.03 0
2018.13 0
2018.23 0
2018.34 0
2018.44 7
2018.54 15
2018.65 20
2018.75 22
2018.85 22
2018.95 19
2019.06 17
2019.16 14
2019.26 13
2019.37 13
2019.47 15
2019.57 16
2019.68 18
2019.78 18
2019.88 17
2019.98 13
2020.09 7
2020.19 0
2020.29 0
2020.40 0
2020.50 0
2020.60 0
2020.71 0
2020.81 0
2020.91 0
2021.02 15
2021.12 31
2021.22 43
2021.33 51
2021.43 53
2021.53 49
2021.63 41
2021.74 32
2021.84 26
2021.94 24
2022.05 30
2022.15 41
2022.25 59
2022.36 79
2022.46 100
2022.56 119
2022.67 135
2022.77 147
2022.87 153
2022.98 156
2023.08 156
2023.18 152
2023.28 148
2023.39 143
2023.49 138
2023.59 135
2023.70 134
2023.80 134
2023.90 137
2024.01 141
2024.11 146
2024.21 152
2024.32 157
2024.42 161
2024.52 164
2024.63 166
2024.73 164
2024.83 161
2024.94 156
2025.04 149
2025.14 141
2025.25 133
2025.35 126
2025.45 121
2025.55 117
2025.66 114
2025.76 113
2025.86 111
2025.97 111
2026.07 110
2026.17 111
2026.28 111
2026.38 113
2026.48 116
2026.59 121
2026.69 127
2026.79 135
2026.90 145
2027.00 154
2027.10 164
2027.21 172
2027.31 178
2027.41 180
2027.52 179
2027.62 174
2027.72 166
2027.83 156
2027.93 143
2028.03 130
2028.14 117
2028.24 106
2028.34 97
2028.45 90
2028.55 85
2028.65 82
2028.76 81
2028.86 80
2028.96 79
2029.07 79
2029.17 79
2029.27 80
2029.38 83
2029.48 87
2029.58 92
2029.69 98
2029.79 103
2029.89 108
2030.00 111
2030.10 113
2030.20 114
2030.31 114
2030.41 113
2030.51 112
2030.62 110
2030.72 108
2030.82 107
2030.93 106
2031.03 106
2031.13 106
2031.24 107
2031.34 106
2031.44 105
2031.55 103
2031.65 100
2031.75 97
2031.86 94
2031.96 92
2032.06 90
2032.17 89
2032.27 89
2032.37 88
2032.48 86
2032.58 83
2032.68 79
2032.79 74
2032.89 69
2032.99 63
2033.10 57
2033.20 53
2033.30 50
2033.41 50
2033.51 52
2033.61 57
2033.72 64
2033.82 72
2033.92 80
2034.03 87
2034.13 92
2034.23 95
2034.34 96
2034.44 96
2034.54 95
2034.65 93
2034.75 90
2034.85 87
2034.96 82
2035.06 75
2035.17 66
2035.27 56
2035.37 47
2035.48 40
2035.58 36
2035.68 35
2035.79 38
2035.89 44
2035.99 51
2036.10 59
2036.20 65
2036.30 71
2036.41 75
2036.51 79
2036.61 83
2036.72 87
2036.82 91
2036.92 95
2037.03 98
2037.13 101
2037.23 103
2037.34 105
2037.44 107
2037.55 110
2037.65 115
2037.75 120
2037.86 126
2037.96 131
2038.06 135
2038.17 136
2038.27 134
2038.37 129
2038.48 121
2038.58 111
2038.68 101
2038.79 91
2038.89 84
2038.99 78
2039.10 76
2039.20 77
2039.31 80
2039.41 85
2039.51 91
2039.62 96
2039.72 101
2039.82 105
2039.93 109
2040.03 111
2040.13 114
2040.24 115
2040.34 115
2040.45 114
2040.55 110
2040.65 106
2040.76 101
2040.86 97
2040.96 94
2041.07 95
2041.17 99
2041.27 106
2041.38 116
2041.48 126
2041.58 137
2041.69 148
2041.79 156
2041.90 162
2042.00 166
2042.10 165
2042.21 161
2042.31 154
2042.41 145
2042.52 135
2042.62 126
2042.72 117
2042.83 110
2042.93 102
2043.04 93
2043.14 82
2043.24 69
2043.35 54
2043.45 38
2043.55 25
2043.66 15
2043.76 10
2043.87 12
2043.97 19
2044.07 30
2044.18 44
2044.28 59
2044.38 73
2044.49 86
2044.59 98
2044.69 109
2044.80 119
2044.90 128
2045.01 135
2045.11 140
2045.21 143
2045.32 145
2045.42 145
2045.52 145
2045.63 147
2045.73 151
2045.84 159
2045.94 170
2046.04 182
2046.15 196
2046.25 208
2046.35 219
2046.46 227
2046.56 231
2046.67 233
2046.77 233
2046.87 230
2046.98 226
2047.08 221
2047.18 218
2047.29 216
2047.39 216
2047.50 217
2047.60 217
2047.70 217
2047.81 215
2047.91 211
2048.01 203
2048.12 193
2048.22 182
2048.33 170
2048.43 158
2048.53 148
2048.64 142
2048.74 139
2048.84 141
2048.95 146
2049.05 154
2049.16 162
2049.26 167
2049.36 167
2049.47 161
2049.57 149
2049.68 133
2049.78 114
2049.88 97
2049.99 84
2050.09 75
2050.19 70
2050.30 68
2050.40 67
2050.51 67
2050.61 65
2050.71 62
2050.82 57
2050.92 52
2051.03 47
2051.13 44
2051.23 44
2051.34 45
2051.44 49
2051.54 53
2051.65 56
2051.75 57
2051.86 56
2051.96 54
2052.06 50
2052.17 47
2052.27 45
2052.38 44
2052.48 44
2052.58 44
2052.69 43
2052.79 40
2052.90 35
2053.00 28
2053.10 20
2053.21 11
2053.31 3
2053.41 0
2053.52 0
2053.62 0
2053.73 0
2053.83 0
2053.93 0
2054.04 0
2054.14 2
2054.25 6
2054.35 9
2054.45 11
2054.56 12
2054.66 12
2054.77 13
2054.87 12
2054.97 12
2055.08 10
2055.18 9
2055.29 8
2055.39 8
2055.49 12
2055.60 20
2055.70 32
2055.81 47
2055.91 64
2056.01 82
2056.12 99
2056.22 114
2056.33 127
2056.43 136
2056.53 143
2056.64 147
2056.74 148
2056.85 145
2056.95 139
2057.05 130
2057.16 118
2057.26 105
2057.37 91
2057.47 78
2057.57 68
2057.68 62
2057.78 60
2057.89 61
2057.99 66
2058.09 73
2058.20 80
2058.30 86
2058.41 91
2058.51 94
2058.61 97
2058.72 98
2058.82 100
2058.93 102
2059.03 104
2059.13 106
2059.24 105
2059.34 103
2059.45 98
2059.55 93
2059.65 89
2059.76 88
2059.86 92
2059.97 100
2060.07 114
2060.18 129
2060.28 146
2060.38 161
2060.49 173
2060.59 181
2060.70 187
2060.80 189
2060.90 190
2061.01 189
2061.11 186
2061.22 180
2061.32 171
2061.42 158
2061.53 142
2061.63 123
2061.74 102
2061.84 82
2061.95 62
2062.05 45
2062.15 31
2062.26 20
2062.36 12
2062.47 7
2062.57 4
2062.67 3
2062.78 2
2062.88 3
2062.99 3
2063.09 4
2063.20 4
2063.30 4
2063.40 3
2063.51 0
2063.61 0
2063.72 0
2063.82 0
2063.92 0
2064.03 0
2064.13 4
2064.24 16
2064.34 30
2064.45 44
2064.55 54
2064.65 61
2064.76 62
2064.86 61
2064.97 58
2065.07 55
2065.17 56
2065.28 59
2065.38 64
2065.49 71
2065.59 75
2065.70 77
2065.80 76
2065.90 72
2066.01 67
2066.11 64
2066.22 65
2066.32 69
2066.43 76
2066.53 85
2066.63 93
2066.74 99
2066.84 100
2066.95 95
2067.05 86
2067.16 74
2067.26 61
2067.36 48
2067.47 37
2067.57 29
2067.68 24
2067.78 21
2067.89 21
2067.99 23
2068.09 27
2068.20 33
2068.30 41
2068.41 53
2068.51 66
2068.62 81
2068.72 95
2068.82 107
2068.93 115
2069.03 120
2069.14 120
2069.24 118
2069.35 114
2069.45 109
2069.55 104
2069.66 99
2069.76 94
2069.87 87
2069.97 80
2070.08 72
2070.18 64
2070.28 59
2070.39 58
2070.49 61
2070.60 69
2070.70 79
2070.81 90
2070.91 98
2071.02 102
2071.12 100
2071.22 93
2071.33 81
2071.43 66
2071.54 51
2071.64 37
2071.75 26
2071.85 19
2071.95 14
2072.06 13
2072.16 15
2072.27 19
2072.37 24
2072.48 31
2072.58 39
2072.69 48
2072.79 57
2072.89 67
2073.00 76
2073.10 84
2073.21 90
2073.31 94
2073.42 95
2073.52 93
2073.63 89
2073.73 84
2073.83 78
2073.94 74
2074.04 70
2074.15 68
2074.25 68
2074.36 70
2074.46 72
2074.57 75
2074.67 78
2074.77 79
2074.88 78
2074.98 74
2075.09 67
2075.19 58
2075.30 48
2075.40 40
2075.51 35
2075.61 33
2075.71 37
2075.82 46
2075.92 58
2076.03 71
2076.13 84
2076.24 93
2076.34 98
2076.45 98
2076.55 93
2076.65 84
2076.76 75
2076.86 68
2076.97 65
2077.07 66
2077.18 72
2077.28 82
2077.39 92
2077.49 99
2077.60 103
2077.70 100
2077.80 92
2077.91 78
2078.01 62
2078.12 45
2078.22 30
2078.33 18
2078.43 9
2078.54 5
2078.64 4
2078.75 6
2078.85 10
2078.95 15
2079.06 20
2079.16 24
2079.27 28
2079.37 32
2079.48 36
2079.58 40
2079.69 46
2079.79 52
2079.90 60
2080.00 68
2080.11 78
2080.21 87
2080.31 96
2080.42 102
2080.52 106
2080.63 106
2080.73 103
2080.84 97
2080.94 89
2081.05 80
2081.15 72
2081.26 65
2081.36 61
2081.47 58
2081.57 57
2081.67 58
2081.78 60
2081.88 64
2081.99 69
2082.09 74
2082.20 79
2082.30 84
2082.41 87
2082.51 89
2082.62 89
2082.72 88
2082.83 86
2082.93 83
2083.03 79
2083.14 75
2083.24 71
2083.35 68
2083.45 65
2083.56 63
2083.66 62
2083.77 63
2083.87 64
2083.98 67
2084.08 70
2084.19 75
2084.29 79
2084.40 84
2084.50 90
2084.61 96
2084.71 101
2084.81 106
2084.92 110
2085.02 112
2085.13 111
2085.23 107
2085.34 102
2085.44 95
2085.55 88
2085.65 82
2085.76 77
2085.86 73
2085.97 70
2086.07 67
2086.18 65
2086.28 62
2086.39 58
2086.49 53
2086.60 48
2086.70 43
2086.80 38
2086.91 34
2087.01 32
2087.12 33
2087.22 35
2087.33 39
2087.43 44
2087.54 47
2087.64 48
2087.75 45
2087.85 37
2087.96 28
2088.06 16
2088.17 6
2088.27 0
2088.38 0
2088.48 0
2088.59 0
2088.69 0
2088.80 0
2088.90 0
2089.01 0
2089.11 0
2089.21 2
2089.32 7
2089.42 13
2089.53 20
2089.63 25
2089.74 30
2089.84 32
2089.95 33
2090.05 32
2090.16 30
2090.26 29
2090.37 28
2090.47 30
2090.58 34
2090.68 38
2090.79 41
2090.89 42
2091.00 41
2091.10 36
2091.21 27
2091.31 17
2091.42 6
2091.52 0
2091.63 0
2091.73 0
2091.84 0
2091.94 0
2092.05 0
2092.15 1
2092.26 7
2092.36 11
2092.47 13
2092.57 12
2092.68 9
2092.78 5
2092.89 1
2092.99 0
2093.10 0
2093.20 3
2093.30 10
2093.41 18
2093.51 26
2093.62 31
2093.72 32
2093.83 28
2093.93 19
2094.04 8
2094.14 0
2094.25 0
2094.35 0
2094.46 0
2094.56 6
2094.67 22
2094.77 39
2094.88 54
2094.98 64
2095.09 69
2095.19 69
2095.30 65
2095.40 60
2095.51 57
2095.61 56
2095.72 59
2095.82 65
2095.93 74
2096.03 83
2096.14 92
2096.24 99
2096.35 104
2096.45 105
2096.56 102
2096.66 98
2096.77 92
2096.87 86
2096.98 82
2097.08 79
2097.19 77
2097.29 76
2097.40 75
2097.50 72
2097.61 66
2097.71 58
2097.82 50
2097.92 42
2098.03 36
2098.13 32
2098.24 32
2098.34 35
2098.45 40
2098.55 46
2098.66 52
2098.76 57
2098.87 62
2098.97 68
2099.08 74
2099.18 81
2099.29 89
2099.40 97
2099.50 105
2099.61 112
2099.71 116
2099.82 117
2099.92 115
2100.03 111
2100.13 105
2100.24 101
2100.34 100
2100.45 101
2100.55 106
2100.66 112
2100.76 119
2100.87 124
2100.97 127
2101.08 128
2101.18 127
2101.29 126
2101.39 124
2101.50 121
2101.60 118
2101.71 113
2101.81 107
2101.92 97
2102.02 87
2102.13 76
2102.23 66
2102.34 58
2102.44 52
2102.55 48
2102.65 45
2102.76 41
2102.86 37
2102.97 31
2103.07 25
2103.18 20
2103.28 15
2103.39 13
2103.50 12
2103.60 12
2103.71 12
2103.81 11
2103.92 9
2104.02 5
2104.13 1
2104.23 0
2104.34 0
2104.44 0
2104.55 0
2104.65 0
2104.76 0
2104.86 0
2104.97 3
2105.07 12
2105.18 22
2105.28 31
2105.39 39
2105.49 44
2105.60 47
2105.70 48
2105.81 49
2105.92 52
2106.02 57
2106.13 66
2106.23 77
2106.34 90
2106.44 103
2106.55 114
2106.65 121
2106.76 125
2106.86 127
2106.97 128
2107.07 130
2107.18 134
2107.28 141
2107.39 150
2107.49 160
2107.60 169
2107.70 176
2107.81 180
2107.92 181
2108.02 180
2108.13 178
2108.23 175
2108.34 171
2108.44 167
2108.55 161
2108.65 153
2108.76 143
2108.86 132
2108.97 121
2109.07 111
2109.18 101
2109.28 92
2109.39 83
2109.49 74
2109.60 67
2109.71 61
2109.81 57
2109.92 55
2110.02 57
2110.13 61
2110.23 68
2110.34 75
2110.44 81
2110.55 86
2110.65 90
2110.76 92
2110.86 92
2110.97 92
2111.08 91
2111.18 92
2111.29 94
2111.39 98
2111.50 103
2111.60 110
2111.71 115
2111.81 119
2111.92 121
2112.02 120
2112.13 117
2112.23 114
2112.34 111
2112.45 110
2112.55 111
2112.66 113
2112.76 116
2112.87 118
2112.97 119
2113.08 119
2113.18 117
2113.29 116
2113.39 115
2113.50 116
2113.60 117
2113.71 118
2113.82 119
2113.92 118
2114.03 116
2114.13 113
2114.24 110
2114.34 107
2114.45 105
2114.55 105
2114.66 105
2114.76 107
2114.87 110
2114.98 112
2115.08 113
2115.19 113
2115.29 112
2115.40 108
2115.50 102
2115.61 95
2115.71 87
2115.82 78
2115.92 68
2116.03 58
2116.14 49
2116.24 39
2116.35 32
2116.45 26
2116.56 23
2116.66 23
2116.77 25
2116.87 30
2116.98 36
2117.09 44
2117.19 52
2117.30 61
2117.40 72
2117.51 85
2117.61 99
2117.72 113
2117.82 125
2117.93 134
2118.04 139
2118.14 139
2118.25 134
2118.35 125
2118.46 115
2118.56 105
2118.67 96
2118.77 89
2118.88 84
2118.99 81
2119.09 78
2119.20 76
2119.30 75
2119.41 73
2119.51 72
2119.62 71
2119.72 70
2119.83 67
2119.94 63
2120.04 57
2120.15 50
2120.25 43
2120.36 37
2120.46 34
2120.57 35
2120.67 39
2120.78 46
2120.89 55
2120.99 64
2121.10 73
2121.20 81
2121.31 87
2121.41 91
2121.52 92
2121.63 91
2121.73 88
2121.84 82
2121.94 73
2122.05 63
2122.15 53
2122.26 44
2122.36 38
2122.47 35
2122.58 35
2122.68 39
2122.79 44
2122.89 49
2123.00 55
2123.10 60
2123.21 64
2123.32 67
2123.42 68
2123.53 67
2123.63 65
2123.74 62
2123.84 58
2123.95 54
2124.06 52
2124.16 52
2124.27 53
2124.37 55
2124.48 56
2124.58 54
2124.69 49
2124.80 39
2124.90 27
2125.01 12
2125.11 0
2125.22 0
2125.32 0
2125.43 0
2125.54 0
2125.64 0
2125.75 0
2125.85 0
2125.96 6
2126.06 21
2126.17 33
2126.28 42
2126.38 47
2126.49 48
2126.59 46
2126.70 44
2126.80 43
2126.91 44
2127.02 46
2127.12 48
2127.23 50
2127.33 51
2127.44 51
2127.54 50
2127.65 49
2127.76 49
2127.86 51
2127.97 54
2128.07 58
2128.18 61
2128.29 61
2128.39 60
2128.50 55
2128.60 48
2128.71 40
2128.81 32
2128.92 26
2129.03 21
2129.13 19
2129.24 17
2129.34 15
2129.45 13
2129.56 10
2129.66 5
2129.77 1
2129.87 0
2129.98 0
2130.08 0
2130.19 0
2130.30 4
2130.40 8
2130.51 11
2130.61 11
2130.72 10
2130.83 6
2130.93 1
2131.04 0
2131.14 0
2131.25 0
2131.35 0
2131.46 0
2131.57 0
2131.67 1
2131.78 6
2131.88 13
2131.99 20
2132.10 28
2132.20 36
2132.31 46
2132.41 56
2132.52 64
2132.63 71
2132.73 74
2132.84 75
2132.94 72
2133.05 67
2133.16 61
2133.26 55
2133.37 51
2133.47 48
2133.58 46
2133.68 44
2133.79 42
2133.90 40
2134.00 38
2134.11 36
2134.21 37
2134.32 40
2134.43 46
2134.53 55
2134.64 64
2134.74 72
2134.85 79
2134.96 84
2135.06 86
2135.17 86
2135.27 84
2135.38 82
2135.49 78
2135.59 74
2135.70 70
2135.80 64
2135.91 58
2136.02 52
2136.12 45
2136.23 39
2136.33 35
2136.44 33
2136.55 33
2136.65 36
2136.76 42
2136.86 49
2136.97 58
2137.08 68
2137.18 76
2137.29 84
2137.39 90
2137.50 94
2137.61 97
2137.71 98
2137.82 99
2137.92 98
2138.03 97
2138.14 95
2138.24 93
2138.35 91
2138.45 90
2138.56 89
2138.67 88
2138.77 87
2138.88 86
2138.98 83
2139.09 77
2139.20 69
2139.30 58
2139.41 45
2139.52 33
2139.62 22
2139.73 13
2139.83 5
2139.94 0
2140.05 0
2140.15 0
2140.26 0
2140.36 0
2140.47 0
2140.58 0
2140.68 0
2140.79 5
2140.89 25
2141.00 46
2141.11 64
2141.21 79
2141.32 91
2141.42 100
2141.53 107
2141.64 114
2141.74 120
2141.85 125
2141.96 129
2142.06 130
2142.17 129
2142.27 124
2142.38 116
2142.49 107
2142.59 96
2142.70 86
2142.80 76
2142.91 67
2143.02 59
2143.12 53
2143.23 49
2143.34 47
2143.44 48
2143.55 51
2143.65 56
2143.76 61
2143.87 67
2143.97 72
2144.08 78
2144.19 84
2144.29 91
2144.40 98
2144.50 106
2144.61 113
2144.72 117
2144.82 118
2144.93 117
2145.03 113
2145.14 109
2145.25 107
2145.35 108
2145.46 111
2145.57 117
2145.67 123
2145.78 129
2145.88 132
2145.99 132
2146.10 130
2146.20 126
2146.31 122
2146.42 119
2146.52 116
2146.63 113
2146.73 110
2146.84 105
2146.95 99
2147.05 91
2147.16 83
2147.27 77
2147.37 72
2147.48 69
2147.58 68
2147.69 68
2147.80 69
2147.90 69
2148.01 69
2148.12 69
2148.22 70
2148.33 72
2148.43 76
2148.54 82
2148.65 88
2148.75 93
2148.86 96
2148.97 96
2149.07 94
2149.18 90
2149.29 85
2149.39 81
2149.50 77
2149.60 75
2149.71 73
2149.82 70
2149.92 67
2150.03 62
2150.14 55
2150.24 46
2150.35 36
2150.46 26
2150.56 15
2150.67 5
2150.77 0
2150.88 0
2150.99 0
2151.09 0
2151.20 0
2151.31 0
2151.41 0
2151.52 0
2151.63 9
2151.73 21
2151.84 33
2151.94 45
2152.05 56
2152.16 66
2152.26 74
2152.37 79
2152.48 82
2152.58 82
2152.69 80
2152.80 75
2152.90 69
2153.01 64
2153.11 59
2153.22 56
2153.33 55
2153.43 57
2153.54 60
2153.65 64
2153.75 68
2153.86 73
2153.97 77
2154.07 79
2154.18 78
2154.29 74
2154.39 66
2154.50 56
2154.60 44
2154.71 32
2154.82 21
2154.92 14
2155.03 12
2155.14 14
2155.24 19
2155.35 26
2155.46 34
2155.56 39
2155.67 42
2155.78 42
2155.88 39
2155.99 35
2156.10 31
2156.20 28
2156.31 26
2156.41 25
2156.52 25
2156.63 25
2156.73 25
2156.84 23
2156.95 20
2157.05 17
2157.16 13
2157.27 10
2157.37 7
2157.48 4
2157.59 3
2157.69 2
2157.80 3
2157.91 4
2158.01 6
2158.12 7
2158.23 7
2158.33 6
2158.44 3
2158.55 0
2158.65 0
2158.76 0
2158.86 0
2158.97 0
2159.08 0
2159.18 0
2159.29 6
2159.40 14
2159.50 22
2159.61 31
2159.72 40
2159.82 49
2159.93 58
2160.04 67
2160.14 76
2160.25 85
2160.36 95
2160.46 104
2160.57 111
2160.68 115
2160.78 116
2160.89 114
2161.00 109
2161.10 104
2161.21 99
2161.32 96
2161.42 94
2161.53 94
2161.64 94
2161.74 95
2161.85 97
2161.96 100
2162.06 104
2162.17 108
2162.28 111
2162.38 113
2162.49 113
2162.60 109
2162.70 101
2162.81 90
2162.92 78
2163.02 66
2163.13 55
2163.24 46
2163.34 39
2163.45 36
2163.56 35
2163.66 38
2163.77 43
2163.88 51
2163.98 61
2164.09 73
2164.20 85
2164.30 96
2164.41 106
2164.52 112
2164.62 115
2164.73 114
2164.84 110
2164.94 104
2165.05 96
2165.16 88
2165.26 82
2165.37 76
2165.48 72
2165.58 71
2165.69 70
2165.80 70
2165.90 70
2166.01 70
2166.12 70
2166.22 68
2166.33 66
2166.44 64
2166.54 62
2166.65 61
2166.76 60
2166.86 59
2166.97 59
2167.08 57
2167.18 55
2167.29 50
2167.40 42
2167.50 33
2167.61 24
2167.72 16
2167.82 12
2167.93 11
2168.04 15
2168.15 23
2168.25 33
2168.36 43
2168.47 51
2168.57 56
2168.68 58
2168.79 57
2168.89 54
2169.00 51
2169.11 50
2169.21 50
2169.32 51
2169.43 55
2169.53 60
2169.64 65
2169.75 69
2169.85 72
2169.96 73
2170.07 71
2170.17 69
2170.28 66
2170.39 63
2170.50 62
2170.60 63
2170.71 66
2170.82 70
2170.92 74
2171.03 79
2171.14 82
2171.24 85
2171.35 87
2171.46 89
2171.56 90
2171.67 93
2171.78 96
2171.88 101
2171.99 107
2172.10 115
2172.20 123
2172.31 133
2172.42 142
2172.53 152
2172.63 160
2172.74 166
2172.85 170
2172.95 171
2173.06 168
2173.17 163
2173.27 154
2173.38 142
2173.49 128
2173.59 112
2173.70 96
2173.81 80
2173.92 64
2174.02 48
2174.13 33
2174.24 19
2174.34 7
2174.45 0
2174.56 0
2174.66 0
2174.77 0
2174.88 0
2174.98 0
2175.09 0
2175.20 0
2175.31 4
2175.41 8
2175.52 11
2175.63 13
2175.73 14
2175.84 15
2175.95 16
2176.05 16
2176.16 17
2176.27 18
2176.38 20
2176.48 21
2176.59 23
2176.70 26
2176.80 30
2176.91 37
2177.02 47
2177.12 59
2177.23 71
2177.34 83
2177.45 93
2177.55 98
2177.66 100
2177.77 98
2177.87 93
2177.98 89
2178.09 88
2178.19 90
2178.30 97
2178.41 108
2178.52 122
2178.62 135
2178.73 148
2178.84 158
2178.94 164
2179.05 168
2179.16 168
2179.27 167
2179.37 164
2179.48 159
2179.59 152
2179.69 143
2179.80 131
2179.91 118
2180.01 104
2180.12 91
2180.23 80
2180.34 72
2180.44 67
2180.55 65
2180.66 64
2180.76 64
2180.87 64
2180.98 64
2181.09 65
2181.19 66
2181.30 69
2181.41 72
2181.51 76
2181.62 80
2181.73 81
2181.84 80
2181.94 76
2182.05 70
2182.16 63
2182.26 57
2182.37 53
2182.48 53
2182.59 57
2182.69 64
2182.80 74
2182.91 84
2183.01 93
2183.12 100
2183.23 105
2183.34 107
2183.44 109
2183.55 110
2183.66 113
2183.76 117
2183.87 122
2183.98 127
2184.09 131
2184.19 135
2184.30 138
2184.41 140
2184.51 141
2184.62 142
2184.73 141
2184.84 139
2184.94 135
2185.05 130
2185.16 122
2185.26 114
2185.37 106
2185.48 100
2185.59 94
2185.69 90
2185.80 87
2185.91 83
2186.02 77
2186.12 70
2186.23 62
2186.34 54
2186.44 47
2186.55 42
2186.66 41
2186.77 45
2186.87 54
2186.98 67
2187.09 83
2187.19 100
2187.30 116
2187.41 130
2187.52 139
2187.62 144
2187.73 145
2187.84 144
2187.95 142
2188.05 140
2188.16 138
2188.27 134
2188.37 128
2188.48 119
2188.59 107
2188.70 92
2188.80 77
2188.91 64
2189.02 55
2189.13 53
2189.23 57
2189.34 67
2189.45 81
2189.55 98
2189.66 114
2189.77 128
2189.88 138
2189.98 145
2190.09 148
2190.20 149
2190.31 149
2190.41 151
2190.52 155
2190.63 161
2190.74 169
2190.84 178
2190.95 186
2191.06 192
2191.16 194
2191.27 191
2191.38 182
2191.49 170
2191.59 154
2191.70 137
2191.81 121
2191.92 108
2192.02 100
2192.13 97
2192.24 98
2192.35 103
2192.45 107
2192.56 110
2192.67 110
2192.78 107
2192.88 100
2192.99 92
2193.10 82
2193.20 72
2193.31 63
2193.42 54
2193.53 47
2193.63 41
2193.74 37
2193.85 36
2193.96 35
2194.06 37
2194.17 40
2194.28 43
2194.39 46
2194.49 49
2194.60 50
2194.71 52
2194.82 53
2194.92 54
2195.03 55
2195.14 56
2195.25 56
2195.35 55
2195.46 52
2195.57 47
2195.68 41
2195.78 34
2195.89 27
2196.00 20
2196.11 15
2196.21 12
2196.32 11
2196.43 12
2196.54 14
2196.64 18
2196.75 24
2196.86 30
2196.97 36
2197.07 41
2197.18 47
2197.29 51
2197.40 56
2197.50 63
2197.61 72
2197.72 83
2197.83 95
2197.93 108
2198.04 118
2198.15 124
2198.26 126
2198.36 124
2198.47 120
2198.58 115
2198.69 111
2198.79 109
2198.90 111
2199.01 114
2199.12 119
2199.22 125
2199.33 128
2199.44 130
2199.55 128
2199.65 124
2199.76 118
2199.87 112
2199.98 105
2200.08 101
2200.19 101
2200.30 105
2200.41 113
2200.51 125
2200.62 140
2200.73 155
2200.84 171
2200.94 186
2201.05 199
2201.16 209
2201.27 215
2201.37 218
2201.48 217
2201.59 209
2201.70 196
2201.81 178
2201.91 156
2202.02 132
2202.13 107
2202.24 84
2202.34 63
2202.45 46
2202.56 32
2202.67 21
2202.77 13
2202.88 5
2202.99 0
2203.10 0
2203.20 0
2203.31 0
2203.42 0
2203.53 0
2203.64 0
2203.74 0
2203.85 2
2203.96 9
2204.07 15
2204.17 19
2204.28 21
2204.39 24
2204.50 29
2204.60 35
2204.71 44
2204.82 54
2204.93 64
2205.03 73
2205.14 78
2205.25 81
2205.36 81
2205.47 82
2205.57 85
2205.68 93
2205.79 107
2205.90 125
2206.00 147
2206.11 168
2206.22 188
2206.33 203
2206.44 213
2206.54 217
2206.65 215
2206.76 209
2206.87 202
2206.97 194
2207.08 187
2207.19 180
2207.30 176
2207.40 173
2207.51 171
2207.62 170
2207.73 169
2207.84 168
2207.94 167
2208.05 165
2208.16 162
2208.27 158
2208.37 151
2208.48 142
2208.59 131
2208.70 119
2208.81 108
2208.91 100
2209.02 96
2209.13 98
2209.24 106
2209.34 119
2209.45 134
2209.56 150
2209.67 164
2209.78 174
2209.88 181
2209.99 185
2210.10 186
2210.21 185
2210.31 182
2210.42 178
2210.53 173
2210.64 168
2210.75 163
2210.85 160
2210.96 158
2211.07 158
2211.18 158
2211.29 159
2211.39 158
2211.50 155
2211.61 150
2211.72 143
2211.82 134
2211.93 126
2212.04 118
2212.15 112
2212.26 109
2212.36 109
2212.47 111
2212.58 114
2212.69 119
2212.80 124
2212.90 128
2213.01 132
2213.12 135
2213.23 136
2213.33 137
2213.44 138
2213.55 139
2213.66 142
2213.77 145
2213.87 151
2213.98 158
2214.09 167
2214.20 177
2214.31 189
2214.41 200
2214.52 210
2214.63 219
2214.74 224
2214.85 225
2214.95 221
2215.06 212
2215.17 200
2215.28 187
2215.39 176
2215.49 169
2215.60 167
2215.71 170
2215.82 177
2215.92 186
2216.03 195
2216.14 202
2216.25 205
2216.36 205
2216.46 204
2216.57 203
2216.68 203
2216.79 205
2216.90 210
2217.00 217
2217.11 223
2217.22 228
2217.33 229
2217.44 226
2217.54 222
2217.65 215
2217.76 208
2217.87 202
2217.98 197
2218.08 193
2218.19 191
2218.30 189
2218.41 188
2218.52 188
2218.62 188
2218.73 188
2218.84 190
2218.95 192
2219.06 195
2219.16 199
2219.27 203
2219.38 206
2219.49 207
2219.60 205
2219.71 200
2219.81 193
2219.92 186
2220.03 179
2220.14 174
2220.25 172
2220.35 172
2220.46 174
2220.57 177
2220.68 180
2220.79 182
2220.89 184
2221.00 186
2221.11 188
2221.22 190
2221.33 194
2221.43 199
2221.54 206
2221.65 212
2221.76 218
2221.87 223
2221.97 225
2222.08 225
2222.19 221
2222.30 215
2222.41 207
2222.52 200
2222.62 193
2222.73 187
2222.84 183
2222.95 179
2223.06 176
2223.16 173
2223.27 170
2223.38 168
2223.49 167
2223.60 168
2223.70 170
2223.81 173
2223.92 175
2224.03 176
2224.14 173
2224.25 167
2224.35 158
2224.46 145
2224.57 131
2224.68 118
2224.79 105
2224.89 93
2225.00 84
2225.11 76
2225.22 70
2225.33 65
2225.44 63
2225.54 64
2225.65 67
2225.76 73
2225.87 80
2225.98 88
2226.08 96
2226.19 101
2226.30 103
2226.41 102
2226.52 98
2226.63 94
2226.73 90
2226.84 88
2226.95 88
2227.06 89
2227.17 91
2227.27 92
2227.38 93
2227.49 92
2227.60 91
2227.71 91
2227.82 92
2227.92 95
2228.03 99
2228.14 104
2228.25 109
2228.36 111
2228.47 110
2228.57 107
2228.68 102
2228.79 98
2228.90 95
2229.01 94
2229.12 98
2229.22 105
2229.33 113
2229.44 122
2229.55 130
2229.66 134
2229.76 136
2229.87 135
2229.98 132
2230.09 129
2230.20 128
2230.31 129
2230.41 132
2230.52 138
2230.63 144
2230.74 151
2230.85 158
2230.96 163
2231.06 167
2231.17 170
2231.28 171
2231.39 169
2231.50 165
2231.61 160
2231.71 154
2231.82 148
2231.93 144
2232.04 142
2232.15 142
2232.26 145
2232.36 147
2232.47 149
2232.58 149
2232.69 147
2232.80 143
2232.91 137
2233.01 131
2233.12 125
2233.23 119
2233.34 113
2233.45 109
2233.56 106
2233.67 103
2233.77 102
2233.88 100
2233.99 98
2234.10 94
2234.21 88
2234.32 79
2234.42 69
2234.53 59
2234.64 50
2234.75 44
2234.86 43
2234.97 48
2235.07 59
2235.18 75
2235.29 95
2235.40 115
2235.51 134
2235.62 150
2235.72 163
2235.83 171
2235.94 175
2236.05 175
2236.16 173
2236.27 169
2236.38 164
2236.48 158
2236.59 152
2236.70 148
2236.81 144
2236.92 143
2237.03 142
2237.13 143
2237.24 146
2237.35 149
2237.46 153
2237.57 158
2237.68 162
2237.79 164
2237.89 164
2238.00 160
2238.11 153
2238.22 142
2238.33 130
2238.44 117
2238.55 105
2238.65 95
2238.76 87
2238.87 81
2238.98 76
2239.09 70
2239.20 65
2239.30 60
2239.41 56
2239.52 53
2239.63 53
2239.74 56
2239.85 62
2239.96 70
2240.06 80
2240.17 89
2240.28 98
2240.39 103
2240.50 106
2240.61 104
2240.72 97
2240.82 85
2240.93 70
2241.04 52
2241.15 33
2241.26 16
2241.37 3
2241.48 0
2241.58 0
2241.69 0
2241.80 8
2241.91 19
2242.02 29
2242.13 36
2242.24 39
2242.34 37
2242.45 32
2242.56 26
2242.67 18
2242.78 11
2242.89 4
2243.00 0
2243.10 0
2243.21 0
2243.32 0
2243.43 0
2243.54 0
2243.65 0
2243.76 0
2243.86 0
2243.97 5
2244.08 14
2244.19 25
2244.30 37
2244.41 50
2244.52 62
2244.63 72
2244.73 80
2244.84 85
2244.95 88
2245.06 88
2245.17 86
2245.28 84
2245.39 81
2245.49 79
2245.60 77
2245.71 76
2245.82 75
2245.93 75
2246.04 74
2246.15 72
2246.26 69
2246.36 63
2246.47 56
2246.58 46
2246.69 36
2246.80 25
2246.91 15
2247.02 7
2247.13 2
2247.23 0
2247.34 2
2247.45 7
2247.56 14
2247.67 24
2247.78 36
2247.89 48
2247.99 60
2248.10 71
2248.21 81
2248.32 90
2248.43 97
2248.54 103
2248.65 107
2248.76 110
2248.86 111
2248.97 110
2249.08 107
2249.19 101
2249.30 92
2249.41 80
2249.52 67
2249.63 54
2249.74 42
2249.84 35
2249.95 31
2250.06 32
2250.17 34
2250.28 37
2250.39 39
2250.50 37
2250.61 32
2250.71 24
2250.82 14
2250.93 4
2251.04 0
2251.15 0
2251.26 0
2251.37 0
2251.48 0
2251.58 0
2251.69 0
2251.80 0
2251.91 3
2252.02 12
2252.13 20
2252.24 29
2252.35 39
2252.46 48
2252.56 58
2252.67 66
2252.78 74
2252.89 79
2253.00 82
2253.11 82
2253.22 78
2253.33 71
2253.43 61
2253.54 47
2253.65 32
2253.76 17
2253.87 5
2253.98 0
2254.09 0
2254.20 0
2254.31 11
2254.41 26
2254.52 43
2254.63 59
2254.74 72
2254.85 80
2254.96 83
2255.07 82
2255.18 79
2255.29 74
2255.39 70
2255.50 67
2255.61 64
2255.72 62
2255.83 60
2255.94 57
2256.05 53
2256.16 49
2256.27 44
2256.38 40
2256.48 38
2256.59 38
2256.70 42
2256.81 48
2256.92 55
2257.03 63
2257.14 69
2257.25 74
2257.36 75
2257.46 74
2257.57 70
2257.68 64
2257.79 58
2257.90 53
2258.01 48
2258.12 44
2258.23 41
2258.34 38
2258.45 34
2258.55 29
2258.66 23
2258.77 14
2258.88 4
2258.99 0
2259.10 0
2259.21 0
2259.32 0
2259.43 0
2259.54 0
2259.64 0
2259.75 9
2259.86 18
2259.97 23
2260.08 23
2260.19 19
2260.30 11
2260.41 3
2260.52 0
2260.63 0
2260.73 0
2260.84 4
2260.95 18
2261.06 36
2261.17 57
2261.28 78
2261.39 96
2261.50 109
2261.61 116
2261.72 117
2261.83 114
2261.93 109
2262.04 104
2262.15 102
2262.26 101
2262.37 103
2262.48 104
2262.59 106
2262.70 106
2262.81 104
2262.92 103
2263.03 102
2263.13 101
2263.24 100
2263.35 98
2263.46 94
2263.57 87
2263.68 78
2263.79 68
2263.90 58
2264.01 52
2264.12 50
2264.23 52
2264.33 60
2264.44 71
2264.55 83
2264.66 94
2264.77 103
2264.88 107
2264.99 108
2265.10 104
2265.21 97
2265.32 89
2265.43 81
2265.54 74
2265.64 70
2265.75 69
2265.86 71
2265.97 77
2266.08 88
2266.19 103
2266.30 122
2266.41 145
2266.52 170
2266.63 195
2266.74 217
2266.85 234
2266.95 246
2267.06 250
2267.17 249
2267.28 243
2267.39 234
2267.50 226
2267.61 218
2267.72 213
2267.83 211
2267.94 211
2268.05 212
2268.16 213
2268.26 211
2268.37 204
2268.48 192
2268.59 176
2268.70 156
2268.81 134
2268.92 113
2269.03 95
2269.14 82
2269.25 75
2269.36 75
2269.47 80
2269.58 91
2269.68 104
2269.79 119
2269.90 133
2270.01 146
2270.12 157
2270.23 164
2270.34 167
2270.45 166
2270.56 161
2270.67 152
2270.78 140
2270.89 127
2271.00 114
2271.11 102
2271.21 94
2271.32 89
2271.43 87
2271.54 88
2271.65 92
2271.76 98
2271.87 105
2271.98 112
2272.09 121
2272.20 129
2272.31 136
2272.42 141
2272.53 144
2272.64 144
2272.75 143
2272.85 142
2272.96 141
2273.07 142
2273.18 145
2273.29 150
2273.40 155
2273.51 159
2273.62 161
2273.73 161
2273.84 159
2273.95 155
2274.06 151
2274.17 148
2274.28 147
2274.39 147
2274.49 148
2274.60 150
2274.71 151
2274.82 153
2274.93 154
2275.04 154
2275.15 153
2275.26 152
2275.37 150
2275.48 146
2275.59 141
2275.70 134
2275.81 125
2275.92 114
2276.03 103
2276.14 93
2276.25 84
2276.35 78
2276.46 74
2276.57 74
2276.68 77
2276.79 82
2276.90 88
2277.01 94
2277.12 101
2277.23 108
2277.34 117
2277.45 126
2277.56 137
2277.67 148
2277.78 158
2277.89 166
2278.00 169
2278.11 168
2278.22 163
2278.32 155
2278.43 147
2278.54 141
2278.65 137
2278.76 135
2278.87 135
2278.98 135
2279.09 136
2279.20 136
2279.31 136
2279.42 138
2279.53 142
2279.64 148
2279.75 155
2279.86 162
2279.97 166
2280.08 166
2280.19 163
2280.30 156
2280.40 148
2280.51 140
2280.62 134
2280.73 131
2280.84 129
2280.95 129
2281.06 129
2281.17 129
2281.28 130
2281.39 132
2281.50 135
2281.61 139
2281.72 144
2281.83 147
2281.94 150
2282.05 149
2282.16 146
2282.27 141
2282.38 136
2282.49 133
2282.60 133
2282.71 136
2282.81 142
2282.92 150
2283.03 160
2283.14 168
2283.25 176
2283.36 182
2283.47 188
2283.58 193
2283.69 199
2283.80 204
2283.91 209
2284.02 213
2284.13 214
2284.24 213
2284.35 208
2284.46 201
2284.57 192
2284.68 181
2284.79 169
2284.90 157
2285.01 145
2285.12 134
2285.23 124
2285.34 116
2285.45 109
2285.55 103
2285.66 99
2285.77 96
2285.88 93
2285.99 90
2286.10 87
2286.21 84
2286.32 81
2286.43 79
2286.54 77
2286.65 76
2286.76 75
2286.87 74
2286.98 73
2287.09 72
2287.20 70
2287.31 67
2287.42 63
2287.53 60
2287.64 57
2287.75 57
2287.86 60
2287.97 66
2288.08 75
2288.19 86
2288.30 97
2288.41 106
2288.52 111
2288.63 112
2288.74 109
2288.85 102
2288.95 94
2289.06 86
2289.17 82
2289.28 81
2289.39 83
2289.50 87
2289.61 92
2289.72 96
2289.83 100
2289.94 103
2290.05 106
2290.16 110
2290.27 116
2290.38 123
2290.49 130
2290.60 136
2290.71 140
2290.82 141
2290.93 138
2291.04 133
2291.15 126
2291.26 119
2291.37 112
2291.48 107
2291.59 103
2291.70 100
2291.81 98
2291.92 97
2292.03 97
2292.14 97
2292.25 98
2292.36 98
2292.47 96
2292.58 93
2292.69 88
2292.80 82
2292.91 74
2293.02 66
2293.13 59
2293.24 55
2293.35 53
2293.46 55
2293.57 60
2293.68 68
2293.79 77
2293.89 87
2294.00 97
2294.11 108
2294.22 118
2294.33 128
2294.44 137
2294.55 146
2294.66 151
2294.77 154
2294.88 152
2294.99 147
2295.10 138
2295.21 127
2295.32 116
2295.43 108
2295.54 103
2295.65 104
2295.76 108
2295.87 115
2295.98 123
2296.09 132
2296.20 138
2296.31 141
2296.42 140
2296.53 136
2296.64 128
2296.75 119
2296.86 109
2296.97 101
2297.08 94
2297.19 91
2297.30 90
2297.41 92
2297.52 96
2297.63 100
2297.74 103
2297.85 105
2297.96 105
2298.07 103
2298.18 101
2298.29 98
2298.40 95
2298.51 92
2298.62 87
2298.73 82
2298.84 75
2298.95 67
2299.06 59
2299.17 51
2299.28 46
2299.39 43
2299.50 42
2299.61 42
2299.72 40
2299.83 36
2299.94 28
2300.05 18
2300.16 6
2300.27 0
2300.38 0
2300.49 0
2300.60 0
2300.71 0
2300.82 0
2300.93 0
2301.04 0
2301.15 3
2301.26 13
2301.37 24
2301.48 35
2301.59 48
2301.70 61
2301.81 73
2301.92 82
2302.03 88
2302.14 91
2302.25 90
2302.36 88
2302.47 86
2302.58 85
2302.69 85
2302.80 87
2302.91 89
2303.02 92
2303.13 95
2303.24 98
2303.35 99
2303.46 100
2303.57 99
2303.68 97
2303.79 93
2303.90 88
2304.01 83
2304.12 79
2304.23 77
2304.34 78
2304.45 83
2304.56 90
2304.67 99
2304.78 108
2304.89 117
2305.00 125
2305.11 131
2305.22 136
2305.33 141
2305.44 148
2305.55 157
2305.66 169
2305.77 184
2305.88 201
2305.99 217
2306.10 233
2306.21 246
2306.32 256
2306.43 262
2306.54 265
2306.65 264
2306.76 259
2306.87 250
2306.98 238
2307.09 223
2307.20 208
2307.31 192
2307.42 180
2307.54 171
2307.65 168
2307.76 169
2307.87 176
2307.98 185
2308.09 195
2308.20 204
2308.31 209
2308.42 209
2308.53 204
2308.64 195
2308.75 184
2308.86 171
2308.97 160
2309.08 149
2309.19 141
2309.30 133
2309.41 127
2309.52 121
2309.63 117
2309.74 116
2309.85 118
2309.96 123
2310.07 132
2310.18 143
2310.29 153
2310.40 161
2310.51 165
2310.62 165
2310.73 162
2310.84 157
2310.95 150
2311.06 145
2311.17 142
2311.28 142
2311.39 144
2311.50 147
2311.61 151
2311.72 154
2311.83 157
2311.94 158
2312.05 157
2312.16 156
2312.27 154
2312.38 151
2312.50 149
2312.61 146
2312.72 143
2312.83 137
2312.94 131
2313.05 123
2313.16 116
2313.27 111
2313.38 108
2313.49 110
2313.60 114
2313.71 120
2313.82 126
2313.93 132
2314.04 136
2314.15 138
2314.26 138
2314.37 139
2314.48 141
2314.59 144
2314.70 150
2314.81 156
2314.92 163
2315.03 170
2315.14 176
2315.25 180
2315.36 183
2315.47 184
2315.58 186
2315.69 188
2315.80 190
2315.92 194
2316.03 198
2316.14 202
2316.25 205
2316.36 207
2316.47 206
2316.58 205
2316.69 202
2316.80 200
2316.91 197
2317.02 193
2317.13 189
2317.24 184
2317.35 180
2317.46 176
2317.57 174
2317.68 173
2317.79 174
2317.90 174
2318.01 174
2318.12 172
2318.23 169
2318.34 166
2318.45 162
2318.56 160
2318.67 160
2318.79 159
2318.90 159
2319.01 158
2319.12 155
2319.23 151
2319.34 148
2319.45 145
2319.56 144
2319.67 145
2319.78 148
2319.89 152
2320.00 155
2320.11 157
2320.22 157
2320.33 157
2320.44 155
2320.55 155
2320.66 156
2320.77 159
2320.88 163
2320.99 168
2321.11 173
2321.22 177
2321.33 179
2321.44 179
2321.55 177
2321.66 174
2321.77 170
2321.88 165
2321.99 160
2322.10 154
2322.21 148
2322.32 142
2322.43 137
2322.54 133
2322.65 130
2322.76 128
2322.87 126
2322.98 126
2323.09 126
2323.20 128
2323.32 130
2323.43 135
2323.54 141
2323.65 149
2323.76 156
2323.87 163
2323.98 168
2324.09 171
2324.20 171
2324.31 170
2324.42 167
2324.53 164
2324.64 161
2324.75 158
2324.86 154
2324.97 151
2325.08 148
2325.19 145
2325.31 145
2325.42 148
2325.53 153
2325.64 161
2325.75 169
2325.86 178
2325.97 185
2326.08 190
2326.19 192
2326.30 191
2326.41 189
2326.52 186
2326.63 183
2326.74 178
2326.85 173
2326.96 167
2327.08 158
2327.19 148
2327.30 136
2327.41 123
2327.52 109
2327.63 95
2327.74 83
2327.85 73
2327.96 64
2328.07 59
2328.18 56
2328.29 55
2328.40 57
2328.51 60
2328.62 64
2328.73 69
2328.85 76
2328.96 84
2329.07 94
2329.18 107
2329.29 121
2329.40 137
2329.51 153
2329.62 168
2329.73 179
2329.84 186
2329.95 188
2330.06 183
2330.17 175
2330.28 164
2330.40 152
2330.51 142
2330.62 135
2330.73 133
2330.84 136
2330.95 143
2331.06 153
2331.17 165
2331.28 178
2331.39 189
2331.50 199
2331.61 206
2331.72 211
2331.83 215
2331.95 216
2332.06 215
2332.17 214
2332.28 211
2332.39 207
2332.50 202
2332.61 195
2332.72 187
2332.83 178
2332.94 169
2333.05 160
2333.16 150
2333.27 141
2333.39 130
2333.50 119
2333.61 108
2333.72 97
2333.83 88
2333.94 84
2334.05 83
2334.16 89
2334.27 98
2334.38 112
2334.49 126
2334.60 139
2334.71 150
2334.83 158
2334.94 161
2335.05 161
2335.16 158
2335.27 153
2335.38 148
2335.49 143
2335.60 140
2335.71 137
2335.82 137
2335.93 137
2336.04 137
2336.16 136
2336.27 133
2336.38 129
2336.49 124
2336.60 117
2336.71 111
2336.82 104
2336.93 97
2337.04 90
2337.15 85
2337.26 81
2337.38 80
2337.49 82
2337.60 87
2337.71 94
2337.82 104
2337.93 115
2338.04 126
2338.15 136
2338.26 145
2338.37 153
2338.48 160
2338.59 164
2338.71 168
2338.82 170
2338.93 171
2339.04 171
2339.15 170
2339.26 169
2339.37 169
2339.48 168
2339.59 169
2339.70 170
2339.81 173
2339.93 176
2340.04 180
2340.15 183
2340.26 184
2340.37 183
2340.48 177
2340.59 168
2340.70 157
2340.81 144
2340.92 132
2341.04 123
2341.15 115
2341.26 110
2341.37 106
2341.48 102
2341.59 97
2341.70 90
2341.81 83
2341.92 75
2342.03 67
2342.15 61
2342.26 56
2342.37 53
2342.48 52
2342.59 53
2342.70 57
2342.81 64
2342.92 73
2343.03 85
2343.14 100
2343.26 116
2343.37 133
2343.48 149
2343.59 165
2343.70 178
2343.81 186
2343.92 190
2344.03 188
2344.14 182
2344.25 171
2344.37 159
2344.48 147
2344.59 136
2344.70 127
2344.81 120
2344.92 115
2345.03 110
2345.14 107
2345.25 103
2345.36 100
2345.48 98
2345.59 98
2345.70 101
2345.81 107
2345.92 115
2346.03 125
2346.14 136
2346.25 147
2346.36 157
2346.48 165
2346.59 172
2346.70 179
2346.81 186
2346.92 192
2347.03 196
2347.14 199
2347.25 198
2347.36 195
2347.48 189
2347.59 181
2347.70 174
2347.81 168
2347.92 165
2348.03 164
2348.14 167
2348.25 173
2348.36 180
2348.48 187
2348.59 193
2348.70 196
2348.81 196
2348.92 192
2349.03 186
2349.14 178
2349.25 170
2349.36 163
2349.48 159
2349.59 158
2349.70 160
2349.81 165
2349.92 173
2350.03 182
2350.14 191
2350.25 200
2350.37 207
2350.48 210
2350.59 209
2350.70 203
2350.81 194
2350.92 183
2351.03 169
2351.14 155
2351.25 141
2351.37 128
2351.48 118
2351.59 111
2351.70 108
2351.81 109
2351.92 115
2352.03 124
2352.14 135
2352.26 147
2352.37 156
2352.48 163
2352.59 166
2352.70 167
2352.81 165
2352.92 162
2353.03 158
2353.15 154
2353.26 150
2353.37 145
2353.48 139
2353.59 133
2353.70 129
2353.81 126
2353.92 126
2354.04 127
2354.15 131
2354.26 135
2354.37 138
2354.48 139
2354.59 138
2354.70 134
2354.81 128
2354.93 119
2355.04 108
2355.15 96
2355.26 83
2355.37 70
2355.48 56
2355.59 44
2355.70 33
2355.82 23
2355.93 15
2356.04 8
2356.15 1
2356.26 0
2356.37 0
2356.48 0
2356.60 0
2356.71 0
2356.82 0
2356.93 0
2357.04 0
2357.15 12
2357.26 24
2357.37 33
2357.49 39
2357.60 42
2357.71 43
2357.82 43
2357.93 43
2358.04 42
2358.15 41
2358.27 39
2358.38 37
2358.49 34
2358.60 30
2358.71 27
2358.82 25
2358.93 24
2359.05 24
2359.16 26
2359.27 29
2359.38 33
2359.49 39
2359.60 46
2359.71 53
2359.83 62
2359.94 72
2360.05 83
2360.16 93
2360.27 101
2360.38 108
2360.49 113
2360.61 116
2360.72 119
2360.83 123
2360.94 129
2361.05 139
2361.16 153
2361.27 168
2361.39 185
2361.50 201
2361.61 215
2361.72 225
2361.83 231
2361.94 232
2362.05 229
2362.17 223
2362.28 214
2362.39 203
2362.50 193
2362.61 185
2362.72 180
2362.83 179
2362.95 182
2363.06 187
2363.17 192
2363.28 197
2363.39 200
2363.50 201
2363.61 199
2363.73 196
2363.84 192
2363.95 187
2364.06 180
2364.17 172
2364.28 161
2364.39 148
2364.51 133
2364.62 116
2364.73 99
2364.84 82
2364.95 67
2365.06 55
2365.18 45
2365.29 40
2365.40 38
2365.51 41
2365.62 48
2365.73 58
2365.84 70
2365.96 84
2366.07 99
2366.18 114
2366.29 128
2366.40 141
2366.51 151
2366.63 159
2366.74 163
2366.85 165
2366.96 164
2367.07 161
2367.18 159
2367.30 157
2367.41 158
2367.52 161
2367.63 164
2367.74 168
2367.85 171
2367.96 172
2368.08 170
2368.19 167
2368.30 163
2368.41 160
2368.52 159
2368.63 162
2368.75 168
2368.86 176
2368.97 184
2369.08 191
2369.19 195
2369.30 196
2369.42 195
2369.53 191
2369.64 186
2369.75 180
2369.86 172
2369.97 164
2370.09 155
2370.20 145
2370.31 136
2370.42 128
2370.53 120
2370.64 113
2370.76 107
2370.87 100
2370.98 94
2371.09 87
2371.20 80
2371.31 74
2371.43 69
2371.54 65
2371.65 62
2371.76 57
2371.87 51
2371.98 44
2372.10 34
2372.21 23
2372.32 11
2372.43 0
2372.54 0
2372.65 0
2372.77 0
2372.88 0
2372.99 0
2373.10 0
2373.21 0
2373.32 6
2373.44 14
2373.55 20
2373.66 22
2373.77 20
2373.88 16
2373.99 11
2374.11 7
2374.22 6
2374.33 8
2374.44 13
2374.55 21
2374.67 29
2374.78 37
2374.89 43
2375.00 49
2375.11 53
2375.22 59
2375.34 67
2375.45 76
2375.56 87
2375.67 98
2375.78 108
2375.89 116
2376.01 120
2376.12 119
2376.23 113
2376.34 104
2376.45 92
2376.57 80
2376.68 70
2376.79 65
2376.90 66
2377.01 74
2377.12 87
2377.24 105
2377.35 123
2377.46 138
2377.57 149
2377.68 153
2377.80 152
2377.91 146
2378.02 138
2378.13 128
2378.24 118
2378.35 110
2378.47 104
2378.58 99
2378.69 97
2378.80 96
2378.91 96
2379.03 97
2379.14 98
2379.25 98
2379.36 96
2379.47 91
2379.58 84
2379.70 75
2379.81 67
2379.92 60
2380.03 57
2380.14 57
2380.26 60
2380.37 67
2380.48 76
2380.59 86
2380.70 94
2380.82 101
2380.93 103
2381.04 101
2381.15 95
2381.26 85
2381.38 72
2381.49 59
2381.60 48
2381.71 39
2381.82 34
2381.93 32
2382.05 34
2382.16 38
2382.27 43
2382.38 48
2382.49 53
2382.61 57
2382.72 61
2382.83 62
2382.94 62
2383.05 60
2383.17 56
2383.28 49
2383.39 42
2383.50 33
2383.61 24
2383.73 17
2383.84 12
2383.95 9
2384.06 9
2384.17 11
2384.29 14
2384.40 18
2384.51 23
2384.62 28
2384.73 34
2384.85 42
2384.96 52
2385.07 64
2385.18 79
2385.29 96
2385.41 112
2385.52 128
2385.63 142
2385.74 154
2385.85 162
2385.97 167
2386.08 169
2386.19 168
2386.30 166
2386.41 164
2386.53 162
2386.64 161
2386.75 161
2386.86 161
2386.97 161
2387.09 160
2387.20 157
2387.31 154
2387.42 151
2387.53 149
2387.65 147
2387.76 147
2387.87 147
2387.98 146
2388.09 144
2388.21 140
2388.32 136
2388.43 132
2388.54 129
2388.66 129
2388.77 131
2388.88 136
2388.99 141
2389.10 147
2389.22 151
2389.33 154
2389.44 154
2389.55 151
2389.66 146
2389.78 138
2389.89 128
2390.00 115
2390.11 100
2390.22 84
2390.34 69
2390.45 55
2390.56 46
2390.67 43
2390.79 48
2390.90 60
2391.01 76
2391.12 96
2391.23 114
2391.35 128
2391.46 136
2391.57 137
2391.68 133
2391.79 125
2391.91 115
2392.02 106
2392.13 100
2392.24 98
2392.36 99
2392.47 105
2392.58 112
2392.69 121
2392.80 130
2392.92 138
2393.03 143
2393.14 146
2393.25 147
2393.36 146
2393.48 144
2393.59 141
2393.70 137
2393.81 133
2393.93 130
2394.04 126
2394.15 124
2394.26 122
2394.37 119
2394.49 116
2394.60 112
2394.71 105
2394.82 96
2394.94 86
2395.05 77
2395.16 70
2395.27 67
2395.38 68
2395.50 73
2395.61 82
2395.72 92
2395.83 104
2395.95 116
2396.06 128
2396.17 139
2396.28 148
2396.39 155
2396.51 160
2396.62 163
2396.73 163
2396.84 161
2396.96 158
2397.07 153
2397.18 149
2397.29 146
2397.41 145
2397.52 145
2397.63 147
2397.74 149
2397.85 151
2397.97 151
2398.08 149
2398.19 145
2398.30 138
2398.42 131
2398.53 124
2398.64 119
2398.75 115
2398.87 112
2398.98 110
2399.09 109
2399.20 109
2399.31 108
2399.43 107
2399.54 105
2399.65 103
2399.76 101
2399.88 99
2399.99 98
2400.10 97
2400.21 96
2400.33 96
2400.44 95
2400.55 92
2400.66 87
2400.78 80
2400.89 71
2401.00 63
2401.11 57
2401.22 54
2401.34 55
2401.45 60
2401.56 68
2401.67 76
2401.79 84
2401.90 89
2402.01 90
2402.12 89
2402.24 87
2402.35 84
2402.46 82
2402.57 83
2402.69 87
2402.80 92
2402.91 98
2403.02 103
2403.14 106
2403.25 106
2403.36 101
2403.47 93
2403.59 83
2403.70 71
2403.81 60
2403.92 50
2404.04 43
2404.15 39
2404.26 39
2404.37 41
2404.48 42
2404.60 43
2404.71 41
2404.82 37
2404.93 31
2405.05 24
2405.16 18
2405.27 12
2405.38 8
2405.50 7
2405.61 6
2405.72 5
2405.83 6
2405.95 7
2406.06 9
2406.17 14
2406.28 21
2406.40 30
2406.51 39
2406.62 49
2406.73 56
2406.85 60
2406.96 61
2407.07 59
2407.18 54
2407.30 49
2407.41 42
2407.52 35
2407.63 26
2407.75 18
2407.86 9
2407.97 3
2408.08 0
2408.20 2
2408.31 8
2408.42 19
2408.53 31
2408.65 43
2408.76 53
2408.87 60
2408.99 61
2409.10 59
2409.21 55
2409.32 49
2409.44 44
2409.55 40
2409.66 39
2409.77 39
2409.89 42
2410.00 45
2410.11 46
2410.22 45
2410.34 41
2410.45 33
2410.56 23
2410.67 11
2410.79 0
2410.90 0
2411.01 0
2411.12 0
2411.24 0
2411.35 0
2411.46 2
2411.57 8
2411.69 12
2411.80 16
2411.91 19
2412.03 22
2412.14 24
2412.25 26
2412.36 29
2412.48 32
2412.59 34
2412.70 34
2412.81 32
2412.93 28
2413.04 22
2413.15 14
2413.26 7
2413.38 0
2413.49 0
2413.60 0
2413.71 0
2413.83 0
2413.94 0
2414.05 0
2414.17 1
2414.28 11
2414.39 23
2414.50 36
2414.62 49
2414.73 63
2414.84 76
2414.95 89
2415.07 100
2415.18 109
2415.29 115
2415.41 117
2415.52 116
2415.63 112
2415.74 107
2415.86 103
2415.97 101
2416.08 101
2416.19 105
2416.31 111
2416.42 117
2416.53 121
2416.65 122
2416.76 119
2416.87 112
2416.98 102
2417.10 90
2417.21 79
2417.32 68
2417.43 59
2417.55 53
2417.66 49
2417.77 46
2417.89 45
2418.00 45
2418.11 45
2418.22 45
2418.34 45
2418.45 44
2418.56 41
2418.67 38
2418.79 34
2418.90 29
2419.01 23
2419.13 18
2419.24 13
2419.35 11
2419.46 11
2419.58 14
2419.69 19
2419.80 25
2419.92 31
2420.03 36
2420.14 41
2420.25 44
2420.37 48
2420.48 52
2420.59 57
2420.71 62
2420.82 67
2420.93 70
2421.04 70
2421.16 65
2421.27 55
2421.38 43
2421.50 30
2421.61 18
2421.72 7
2421.83 0
2421.95 0
2422.06 0
2422.17 0
2422.29 0
2422.40 0
2422.51 0
2422.62 0
2422.74 0
2422.85 7
2422.96 18
2423.08 28
2423.19 38
2423.30 47
2423.41 56
2423.53 63
2423.64 71
2423.75 77
2423.87 82
2423.98 84
2424.09 83
2424.20 80
2424.32 73
2424.43 66
2424.54 58
2424.66 52
2424.77 49
2424.88 50
2424.99 57
2425.11 68
2425.22 84
2425.33 101
2425.45 117
2425.56 131
2425.67 139
2425.79 142
2425.90 139
2426.01 133
2426.12 125
2426.24 117
2426.35 107
2426.46 97
2426.58 85
2426.69 71
2426.80 55
2426.92 37
2427.03 20
2427.14 6
2427.25 0
2427.37 0
2427.48 0
2427.59 0
2427.71 0
2427.82 1
2427.93 5
2428.05 8
2428.16 8
2428.27 7
2428.38 4
2428.50 1
2428.61 0
2428.72 1
2428.84 6
2428.95 15
2429.06 27
2429.18 42
2429.29 58
2429.40 72
2429.51 84
2429.63 92
2429.74 97
2429.85 97
2429.97 95
2430.08 91
2430.19 85
2430.31 78
2430.42 71
2430.53 63
2430.64 56
2430.76 51
2430.87 49
2430.98 50
2431.10 55
2431.21 64
2431.32 76
2431.44 90
2431.55 103
2431.66 113
2431.78 119
2431.89 121
2432.00 120
2432.11 117
2432.23 112
2432.34 106
2432.45 100
2432.57 92
2432.68 84
2432.79 76
2432.91 68
2433.02 60
2433.13 55
2433.25 52
2433.36 53
2433.47 56
2433.59 62
2433.70 69
2433.81 76
2433.92 84
2434.04 92
2434.15 98
2434.26 104
2434.38 108
2434.49 109
2434.60 108
2434.72 105
2434.83 98
2434.94 90
2435.06 80
2435.17 72
2435.28 66
2435.40 64
2435.51 68
2435.62 78
2435.74 92
2435.85 108
2435.96 124
2436.07 136
2436.19 143
2436.30 145
2436.41 141
2436.53 132
2436.64 122
2436.75 111
2436.87 102
2436.98 98
2437.09 98
2437.21 103
2437.32 111
2437.43 121
2437.55 130
2437.66 136
2437.77 136
2437.89 132
2438.00 125
2438.11 115
2438.23 107
2438.34 100
2438.45 95
2438.57 91
2438.68 87
2438.79 80
2438.91 70
2439.02 56
2439.13 42
2439.25 28
2439.36 18
2439.47 13
2439.59 15
2439.70 23
2439.81 35
2439.92 50
2440.04 66
2440.15 80
2440.26 91
2440.38 99
2440.49 105
2440.60 110
2440.72 114
2440.83 118
2440.94 122
2441.06 125
2441.17 126
2441.28 124
2441.40 120
2441.51 113
2441.62 105
2441.74 98
2441.85 93
2441.96 90
2442.08 91
2442.19 94
2442.30 98
2442.42 104
2442.53 109
2442.64 115
2442.76 120
2442.87 125
2442.98 128
2443.10 129
2443.21 128
2443.32 123
2443.44 115
2443.55 103
2443.66 88
2443.78 71
2443.89 55
2444.00 41
2444.12 31
2444.23 27
2444.34 29
2444.46 38
2444.57 53
2444.68 71
2444.80 92
2444.91 111
2445.03 126
2445.14 138
2445.25 144
2445.37 145
2445.48 144
2445.59 141
2445.71 138
2445.82 135
2445.93 134
2446.05 133
2446.16 133
2446.27 134
2446.39 135
2446.50 136
2446.61 136
2446.73 137
2446.84 136
2446.95 134
2447.07 130
2447.18 127
2447.29 123
2447.41 119
2447.52 118
2447.63 118
2447.75 120
2447.86 124
2447.97 130
2448.09 138
2448.20 146
2448.31 155
2448.43 164
2448.54 173
2448.66 181
2448.77 189
2448.88 195
2449.00 199
2449.11 199
2449.22 197
2449.34 192
2449.45 186
2449.56 178
2449.68 172
2449.79 165
2449.90 159
2450.02 154
2450.13 148
2450.24 142
2450.36 138
2450.47 136
2450.58 136
2450.70 139
2450.81 145
2450.93 153
2451.04 163
2451.15 172
2451.27 181
2451.38 188
2451.49 194
2451.61 196
2451.72 196
2451.83 193
2451.95 187
2452.06 180
2452.17 174
2452.29 167
2452.40 162
2452.52 156
2452.63 150
2452.74 142
2452.86 131
2452.97 117
2453.08 102
2453.20 86
2453.31 72
2453.42 61
2453.54 54
2453.65 50
2453.76 49
2453.88 51
2453.99 54
2454.11 57
2454.22 59
2454.33 58
2454.45 55
2454.56 49
2454.67 40
2454.79 28
2454.90 15
2455.01 3
2455.13 0
2455.24 0
2455.36 0
2455.47 0
2455.58 0
2455.70 0
2455.81 0
2455.92 0
2456.04 8
2456.15 20
2456.26 30
2456.38 39
2456.49 45
2456.61 49
2456.72 49
2456.83 47
2456.95 43
2457.06 38
2457.17 31
2457.29 24
2457.40 16
2457.51 10
2457.63 5
2457.74 2
2457.86 2
2457.97 4
2458.08 9
2458.20 14
2458.31 19
2458.42 23
2458.54 26
2458.65 26
2458.77 25
2458.88 24
2458.99 23
2459.11 24
2459.22 27
2459.33 31
2459.45 37
2459.56 43
2459.68 48
2459.79 53
2459.90 56
2460.02 57
2460.13 57
2460.24 56
2460.36 54
2460.47 51
2460.59 50
2460.70 49
2460.81 50
2460.93 53
2461.04 56
2461.15 59
2461.27 59
2461.38 56
2461.50 49
2461.61 42
2461.72 34
2461.84 30
2461.95 29
2462.06 33
2462.18 41
2462.29 52
2462.41 62
2462.52 72
2462.63 80
2462.75 87
2462.86 93
2462.97 99
2463.09 107
2463.20 117
2463.32 129
2463.43 140
2463.54 149
2463.66 156
2463.77 158
2463.89 158
2464.00 155
2464.11 152
2464.23 150
2464.34 150
2464.45 151
2464.57 151
2464.68 150
2464.80 146
2464.91 139
2465.02 130
2465.14 120
2465.25 111
2465.37 103
2465.48 96
2465.59 91
2465.71 86
2465.82 82
2465.93 78
2466.05 74
2466.16 72
2466.28 71
2466.39 72
2466.50 73
2466.62 74
2466.73 75
2466.85 73
2466.96 70
2467.07 64
2467.19 57
2467.30 51
2467.42 46
2467.53 42
2467.64 41
2467.76 40
2467.87 39
2467.98 37
2468.10 33
2468.21 28
2468.33 21
2468.44 15
2468.55 10
2468.67 6
2468.78 4
2468.90 4
2469.01 4
2469.12 4
2469.24 3
2469.35 0
2469.47 0
2469.58 0
2469.69 0
2469.81 0
2469.92 0
2470.04 0
2470.15 2
2470.26 10
2470.38 19
2470.49 29
2470.61 37
2470.72 44
2470.83 48
2470.95 49
2471.06 46
2471.18 40
2471.29 31
2471.40 21
2471.52 11
2471.63 3
2471.75 0
2471.86 0
2471.97 0
2472.09 0
2472.20 0
2472.32 0
2472.43 0
2472.54 0
2472.66 0
2472.77 2
2472.89 7
2473.00 12
2473.11 18
2473.23 22
2473.34 23
2473.46 22
2473.57 19
2473.68 16
2473.80 14
2473.91 15
2474.03 20
2474.14 29
2474.25 39
2474.37 50
2474.48 59
2474.60 64
2474.71 66
2474.83 64
2474.94 58
2475.05 50
2475.17 43
2475.28 36
2475.40 33
2475.51 34
2475.62 39
2475.74 48
2475.85 60
2475.97 75
2476.08 92
2476.19 108
2476.31 123
2476.42 137
2476.54 147
2476.65 155
2476.77 159
2476.88 159
2476.99 154
2477.11 145
2477.22 133
2477.34 118
2477.45 102
2477.56 86
2477.68 72
2477.79 61
2477.91 55
2478.02 52
2478.13 52
2478.25 55
2478.36 58
2478.48 59
2478.59 60
2478.71 58
2478.82 55
2478.93 53
2479.05 51
2479.16 52
2479.28 55
2479.39 61
2479.51 70
2479.62 80
2479.73 92
2479.85 105
2479.96 118
2480.08 129
2480.19 139
2480.30 146
2480.42 150
2480.53 151
2480.65 150
2480.76 149
2480.88 151
2480.99 155
2481.10 162
2481.22 170
2481.33 178
2481.45 183
2481.56 183
2481.68 177
2481.79 165
2481.90 149
2482.02 131
2482.13 114
2482.25 99
2482.36 86
2482.48 76
2482.59 67
2482.70 59
2482.82 50
2482.93 42
2483.05 35
2483.16 32
2483.27 34
2483.39 43
2483.50 57
2483.62 76
2483.73 96
2483.85 113
2483.96 125
2484.07 131
2484.19 131
2484.30 123
2484.42 112
2484.53 98
2484.65 84
2484.76 72
2484.88 62
2484.99 55
2485.10 51
2485.22 49
2485.33 48
2485.45 48
2485.56 49
2485.68 49
2485.79 50
2485.90 51
2486.02 51
2486.13 52
2486.25 52
2486.36 53
2486.48 54
2486.59 55
2486.70 55
2486.82 55
2486.93 54
2487.05 52
2487.16 50
2487.28 49
2487.39 48
2487.51 50
2487.62 53
2487.73 58
2487.85 63
2487.96 67
2488.08 69
2488.19 69
2488.31 65
2488.42 60
2488.53 52
2488.65 44
2488.76 36
2488.88 27
2488.99 19
2489.11 11
2489.22 3
2489.34 0
2489.45 0
2489.56 0
2489.68 0
2489.79 1
2489.91 10
2490.02 21
2490.14 33
2490.25 44
2490.37 54
2490.48 61
2490.59 66
2490.71 69
2490.82 70
2490.94 71
2491.05 71
2491.17 72
2491.28 74
2491.40 75
2491.51 76
2491.62 77
2491.74 78
2491.85 77
2491.97 75
2492.08 72
2492.20 68
2492.31 63
2492.43 59
2492.54 55
2492.65 53
2492.77 54
2492.88 57
2493.00 62
2493.11 69
2493.23 77
2493.34 85
2493.46 92
2493.57 97
2493.69 99
2493.80 97
2493.91 93
2494.03 87
2494.14 80
2494.26 73
2494.37 68
2494.49 64
2494.60 63
2494.72 63
2494.83 63
2494.95 64
2495.06 64
2495.17 64
2495.29 64
2495.40 66
2495.52 69
2495.63 74
2495.75 80
2495.86 86
2495.98 90
2496.09 91
2496.21 87
2496.32 79
2496.43 68
2496.55 57
2496.66 47
2496.78 41
2496.89 39
2497.01 41
2497.12 46
2497.24 52
2497.35 57
2497.47 60
2497.58 61
2497.70 59
2497.81 56
2497.92 51
2498.04 46
2498.15 42
2498.27 40
2498.38 39
2498.50 40
2498.61 43
2498.73 48
2498.84 55
2498.96 64
2499.07 74
2499.19 87
2499.30 103
2499.41 122
2499.53 143
2499.64 165
2499.76 186
2499.87 206
2499.99 223
2500.10 239
2500.22 253
2500.33 267
2500.45 280
2500.56 293
2500.68 302
2500.79 308
2500.91 307
2501.02 301
2501.13 289
2501.25 273
2501.36 254
2501.48 234
2501.59 215
2501.71 196
2501.82 177
2501.94 158
2502.05 139
2502.17 119
2502.28 101
2502.40 85
2502.51 74
2502.63 69
2502.74 69
2502.86 72
2502.97 75
2503.08 77
2503.20 76
2503.31 70
2503.43 59
2503.54 46
2503.66 32
2503.77 20
2503.89 10
2504.00 6
2504.12 6
2504.23 10
2504.35 18
2504.46 30
2504.58 43
2504.69 56
2504.81 68
2504.92 76
2505.04 81
2505.15 80
2505.27 74
2505.38 65
2505.49 54
2505.61 43
2505.72 32
2505.84 24
2505.95 17
2506.07 12
2506.18 9
2506.30 6
2506.41 3
2506.53 1
2506.64 0
2506.76 0
2506.87 0
2506.99 4
2507.10 8
2507.22 13
2507.33 17
2507.45 20
2507.56 20
2507.68 17
2507.79 13
2507.91 7
2508.02 2
2508.14 0
2508.25 0
2508.37 0
2508.48 0
2508.60 0
2508.71 0
2508.82 0
2508.94 0
2509.05 1
2509.17 6
2509.28 12
2509.40 17
2509.51 23
2509.63 29
2509.74 33
2509.86 36
2509.97 37
2510.09 36
2510.20 33
2510.32 29
2510.43 26
2510.55 23
2510.66 22
2510.78 22
2510.89 24
2511.01 27
2511.12 28
2511.24 28
2511.35 25
2511.47 21
2511.58 15
2511.70 9
2511.81 4
2511.93 1
2512.04 1
2512.16 4
2512.27 9
2512.39 14
2512.50 17
2512.62 19
2512.73 17
2512.85 13
2512.96 6
2513.08 0
2513.19 0
2513.31 0
2513.42 0
2513.54 0
2513.65 0
2513.77 0
2513.88 0
2514.00 3
2514.11 8
2514.23 12
2514.34 15
2514.46 18
2514.57 19
2514.69 18
2514.80 15
2514.92 10
2515.03 6
2515.15 4
2515.26 5
2515.38 11
2515.49 20
2515.61 32
2515.72 43
2515.84 52
2515.95 57
2516.07 57
2516.18 52
2516.30 45
2516.41 37
2516.53 29
2516.64 22
2516.76 18
2516.87 15
2516.99 14
2517.10 14
2517.22 15
2517.33 18
2517.45 22
2517.56 28
2517.68 35
2517.79 43
2517.91 52
2518.02 63
2518.14 75
2518.25 88
2518.37 102
2518.48 117
2518.60 133
2518.71 147
2518.83 158
2518.94 164
2519.06 164
2519.17 158
2519.29 147
2519.40 133
2519.52 118
2519.63 104
2519.75 93
2519.86 85
2519.98 80
2520.09 77
2520.21 76
2520.32 74
2520.44 73
2520.56 74
2520.67 75
2520.79 78
2520.90 84
2521.02 92
2521.13 102
2521.25 112
2521.36 122
2521.48 130
2521.59 136
2521.71 139
2521.82 139
2521.94 137
2522.05 132
2522.17 125
2522.28 117
2522.40 109
2522.51 102
2522.63 96
2522.74 95
2522.86 99
2522.97 109
2523.09 124
2523.20 142
2523.32 163
2523.43 182
2523.55 197
2523.66 208
2523.78 213
2523.90 213
2524.01 208
2524.13 199
2524.24 188
2524.36 175
2524.47 162
2524.59 149
2524.70 139
2524.82 133
2524.93 131
2525.05 132
2525.16 135
2525.28 138
2525.39 138
2525.51 134
2525.62 126
2525.74 114
2525.85 100
2525.97 86
2526.08 74
2526.20 66
2526.32 62
2526.43 61
2526.55 63
2526.66 67
2526.78 73
2526.89 79
2527.01 86
2527.12 93
2527.24 101
2527.35 109
2527.47 118
2527.58 127
2527.70 138
2527.81 151
2527.93 164
2528.04 178
2528.16 191
2528.27 203
2528.39 211
2528.51 215
2528.62 216
2528.74 213
2528.85 209
2528.97 206
2529.08 206
2529.20 208
2529.31 215
2529.43 226
2529.54 241
2529.66 259
2529.77 278
2529.89 298
2530.00 315
2530.12 329
2530.24 338
2530.35 341
2530.47 339
2530.58 332
2530.70 323
2530.81 311
2530.93 300
2531.04 289
2531.16 280
2531.27 273
2531.39 267
2531.50 262
2531.62 258
2531.74 254
2531.85 251
2531.97 250
2532.08 249
2532.20 250
2532.31 254
2532.43 261
2532.54 270
2532.66 281
2532.77 293
2532.89 304
2533.00 314
2533.12 321
2533.24 325
2533.35 325
2533.47 321
2533.58 314
2533.70 303
2533.81 290
2533.93 277
2534.04 264
2534.16 253
2534.27 244
2534.39 237
2534.51 232
2534.62 230
2534.74 228
2534.85 227
2534.97 228
2535.08 230
2535.20 234
2535.31 240
2535.43 248
2535.54 257
2535.66 266
2535.78 274
2535.89 278
2536.01 279
2536.12 277
2536.24 272
2536.35 265
2536.47 257
2536.58 252
2536.70 249
2536.82 249
2536.93 252
2537.05 258
2537.16 267
2537.28 278
2537.39 290
2537.51 304
2537.62 318
2537.74 333
2537.85 349
2537.97 367
2538.09 385
2538.20 406
2538.32 429
2538.43 454
2538.55 480
2538.66 507
2538.78 533
2538.89 558
2539.01 581
2539.13 601
2539.24 619
2539.36 634
2539.47 647
2539.59 658
2539.70 665
2539.82 670
2539.93 672
2540.05 672
2540.17 671
2540.28 671
2540.40 673
2540.51 677
2540.63 683
2540.74 691
2540.86 697
2540.98 700
2541.09 697
2541.21 687
2541.32 670
2541.44 647
2541.55 621
2541.67 593
2541.78 567
2541.90 544
2542.02 525
2542.13 509
2542.25 497
2542.36 486
2542.48 477
2542.59 467
2542.71 456
2542.83 444
2542.94 430
2543.06 414
2543.17 396
2543.29 377
2543.40 357
2543.52 338
2543.63 320
2543.75 305
2543.87 292
2543.98 280
2544.10 269
2544.21 259
2544.33 250
2544.44 242
2544.56 234
2544.68 227
2544.79 220
2544.91 213
2545.02 204
2545.14 194
2545.25 183
2545.37 171
2545.49 159
2545.60 149
2545.72 141
2545.83 134
2545.95 130
2546.06 128
2546.18 127
2546.30 129
2546.41 133
2546.53 139
2546.64 146
2546.76 153
2546.87 161
2546.99 167
2547.11 171
2547.22 172
2547.34 170
2547.45 166
2547.57 160
2547.68 154
2547.80 149
2547.92 146
2548.03 145
2548.15 144
2548.26 144
2548.38 142
2548.49 139
2548.61 134
2548.73 126
2548.84 118
2548.96 111
2549.07 105
2549.19 102
2549.31 102
2549.42 106
2549.54 112
2549.65 122
2549.77 134
2549.88 147
2550.00 161
2550.12 174
2550.23 185
2550.35 194
2550.46 198
2550.58 198
2550.69 194
2550.81 187
2550.93 180
2551.04 173
2551.16 168
2551.27 166
2551.39 168
2551.51 173
2551.62 179
2551.74 184
2551.85 188
2551.97 191
2552.08 191
2552.20 190
2552.32 187
2552.43 182
2552.55 177
2552.66 171
2552.78 164
2552.90 154
2553.01 144
2553.13 132
2553.24 119
2553.36 107
2553.48 97
2553.59 90
2553.71 87
2553.82 88
2553.94 94
2554.05 102
2554.17 111
2554.29 120
2554.40 126
2554.52 129
2554.63 129
2554.75 125
2554.87 120
2554.98 115
2555.10 110
2555.21 107
2555.33 104
2555.45 101
2555.56 97
2555.68 93
2555.79 87
2555.91 81
2556.03 75
2556.14 71
2556.26 70
2556.37 71
2556.49 74
2556.61 78
2556.72 83
2556.84 88
2556.95 95
2557.07 103
2557.18 112
2557.30 122
2557.42 132
2557.53 141
2557.65 148
2557.76 150
2557.88 148
2558.00 142
2558.11 133
2558.23 122
2558.34 111
2558.46 99
2558.58 88
2558.69 76
2558.81 62
2558.92 47
2559.04 29
2559.16 10
2559.27 0
2559.39 0
2559.50 0
2559.62 0
2559.74 0
2559.85 0
2559.97 0
2560.08 0
2560.20 13
2560.32 35
2560.43 57
2560.55 76
2560.67 93
2560.78 107
2560.90 118
2561.01 127
2561.13 135
2561.25 142
2561.36 148
2561.48 155
2561.59 161
2561.71 168
2561.83 176
2561.94 184
2562.06 193
2562.17 202
2562.29 210
2562.41 217
2562.52 222
2562.64 226
2562.75 227
2562.87 227
2562.99 226
2563.10 224
2563.22 221
2563.33 217
2563.45 212
2563.57 208
2563.68 204
2563.80 201
2563.92 199
2564.03 199
2564.15 199
2564.26 199
2564.38 197
2564.50 191
2564.61 182
2564.73 170
2564.84 156
2564.96 142
2565.08 129
2565.19 120
2565.31 114
2565.43 113
2565.54 114
2565.66 118
2565.77 121
2565.89 125
2566.01 127
2566.12 129
2566.24 131
2566.35 135
2566.47 139
2566.59 144
2566.70 148
2566.82 152
2566.94 154
2567.05 154
2567.17 152
2567.28 149
2567.40 145
2567.52 141
2567.63 137
2567.75 134
2567.87 133
2567.98 133
2568.10 134
2568.21 136
2568.33 137
2568.45 138
2568.56 137
2568.68 135
2568.79 133
2568.91 132
2569.03 133
2569.14 138
2569.26 145
2569.38 153
2569.49 159
2569.61 160
2569.72 156
2569.84 146
2569.96 130
2570.07 111
2570.19 89
2570.31 68
2570.42 48
2570.54 32
2570.65 20
2570.77 15
2570.89 17
2571.00 26
2571.12 41
2571.24 61
2571.35 82
2571.47 101
2571.59 118
2571.70 131
2571.82 140
2571.93 146
2572.05 151
2572.17 155
2572.28 158
2572.40 159
2572.52 158
2572.63 154
2572.75 146
2572.86 134
2572.98 120
2573.10 106
2573.21 92
2573.33 81
2573.45 72
2573.56 66
2573.68 64
2573.80 65
2573.91 69
2574.03 76
2574.14 84
2574.26 94
2574.38 104
2574.49 112
2574.61 119
2574.73 124
2574.84 127
2574.96 129
2575.08 129
2575.19 129
2575.31 127
2575.42 124
2575.54 119
2575.66 113
2575.77 106
2575.89 99
2576.01 93
2576.12 88
2576.24 84
2576.36 80
2576.47 76
2576.59 71
2576.70 64
2576.82 55
2576.94 45
2577.05 34
2577.17 24
2577.29 16
2577.40 10
2577.52 6
2577.64 4
2577.75 3
2577.87 2
2577.99 1
2578.10 0
2578.22 0
2578.33 0
2578.45 0
2578.57 0
2578.68 0
2578.80 0
2578.92 2
2579.03 9
2579.15 19
2579.27 29
2579.38 40
2579.50 49
2579.62 57
2579.73 62
2579.85 66
2579.97 67
2580.08 67
2580.20 66
2580.31 66
2580.43 66
2580.55 68
2580.66 70
2580.78 74
2580.90 77
2581.01 81
2581.13 85
2581.25 89
2581.36 91
2581.48 92
2581.60 90
2581.71 87
2581.83 83
2581.95 78
2582.06 75
2582.18 74
2582.30 76
2582.41 81
2582.53 87
2582.65 94
2582.76 100
2582.88 103
2582.99 104
2583.11 102
2583.23 98
2583.34 93
2583.46 89
2583.58 86
2583.69 85
2583.81 86
2583.93 89
2584.04 94
2584.16 100
2584.28 106
2584.39 111
2584.51 115
2584.63 117
2584.74 118
2584.86 116
2584.98 111
2585.09 104
2585.21 94
2585.33 80
2585.44 63
2585.56 45
2585.68 26
2585.79 10
2585.91 0
2586.03 0
2586.14 0
2586.26 0
2586.38 3
2586.49 15
2586.61 28
2586.73 41
2586.84 53
2586.96 62
2587.08 71
2587.19 79
2587.31 86
2587.43 93
2587.54 100
2587.66 108
2587.78 115
2587.89 123
2588.01 129
2588.13 134
2588.24 135
2588.36 134
2588.48 129
2588.59 122
2588.71 112
2588.83 102
2588.94 91
2589.06 80
2589.18 69
2589.29 58
2589.41 48
2589.53 38
2589.64 28
2589.76 19
2589.88 10
2589.99 1
2590.11 0
2590.23 0
2590.34 0
2590.46 0
2590.58 0
2590.69 0
2590.81 0
2590.93 0
2591.04 11
2591.16 29
2591.28 48
2591.39 66
2591.51 79
2591.63 88
2591.74 90
2591.86 88
2591.98 83
2592.09 77
2592.21 72
2592.33 70
2592.44 70
2592.56 74
2592.68 80
2592.79 88
2592.91 95
2593.03 100
2593.14 102
2593.26 98
2593.38 88
2593.49 74
2593.61 56
2593.73 37
2593.85 18
2593.96 4
2594.08 0
2594.20 0
2594.31 0
2594.43 11
2594.55 26
2594.66 41
2594.78 53
2594.90 61
2595.01 63
2595.13 59
2595.25 50
2595.36 39
2595.48 29
2595.60 21
2595.71 19
2595.83 21
2595.95 29
2596.06 39
2596.18 50
2596.30 60
2596.42 66
2596.53 69
2596.65 69
2596.77 67
2596.88 63
2597.00 60
2597.12 57
2597.23 55
2597.35 53
2597.47 51
2597.58 48
2597.70 45
2597.82 42
2597.93 39
2598.05 37
2598.17 38
2598.29 41
2598.40 45
2598.52 49
2598.64 52
2598.75 52
2598.87 49
2598.99 42
2599.10 34
2599.22 26
2599.34 20
2599.45 16
2599.57 14
2599.69 15
2599.81 16
2599.92 18
2600.04 19
2600.16 19
2600.27 19
2600.39 21
2600.51 25
2600.62 30
2600.74 37
2600.86 44
2600.97 50
2601.09 55
2601.21 60
2601.33 65
2601.44 71
2601.56 81
2601.68 93
2601.79 108
2601.91 124
2602.03 139
2602.14 152
2602.26 162
2602.38 168
2602.50 170
2602.61 168
2602.73 163
2602.85 155
2602.96 145
2603.08 134
2603.20 123
2603.31 114
2603.43 106
2603.55 101
2603.67 100
2603.78 101
2603.90 105
2604.02 109
2604.13 114
2604.25 119
2604.37 121
2604.48 122
2604.60 120
2604.72 118
2604.84 115
2604.95 114
2605.07 113
2605.19 114
2605.30 117
2605.42 120
2605.54 124
2605.66 128
2605.77 132
2605.89 137
2606.01 142
2606.12 149
2606.24 157
2606.36 166
2606.47 175
2606.59 185
2606.71 195
2606.83 206
2606.94 219
2607.06 236
2607.18 256
2607.29 280
2607.41 307
2607.53 333
2607.65 358
2607.76 379
2607.88 396
2608.00 407
2608.11 415
2608.23 421
2608.35 426
2608.47 432
2608.58 442
2608.70 455
2608.82 474
2608.93 497
2609.05 525
2609.17 555
2609.29 585
2609.40 612
2609.52 633
2609.64 647
2609.75 651
2609.87 646
2609.99 633
2610.11 615
2610.22 594
2610.34 573
2610.46 554
2610.57 537
2610.69 524
2610.81 513
2610.93 504
2611.04 496
2611.16 489
2611.28 481
2611.39 473
2611.51 465
2611.63 457
2611.75 450
2611.86 444
2611.98 438
2612.10 432
2612.21 425
2612.33 416
2612.45 406
2612.57 395
2612.68 384
2612.80 372
2612.92 360
2613.04 347
2613.15 333
2613.27 318
2613.39 302
2613.50 286
2613.62 270
2613.74 256
2613.86 244
2613.97 236
2614.09 231
2614.21 229
2614.33 228
2614.44 226
2614.56 222
2614.68 216
2614.79 206
2614.91 193
2615.03 179
2615.15 166
2615.26 153
2615.38 143
2615.50 135
2615.61 131
2615.73 130
2615.85 130
2615.97 129
2616.08 128
2616.20 125
2616.32 119
2616.44 113
2616.55 105
2616.67 98
2616.79 92
2616.91 87
2617.02 83
2617.14 79
2617.26 74
2617.37 69
2617.49 64
2617.61 58
2617.73 53
2617.84 49
2617.96 47
2618.08 46
2618.20 47
2618.31 48
2618.43 51
2618.55 55
2618.67 61
2618.78 69
2618.90 79
2619.02 89
2619.13 98
2619.25 106
2619.37 111
2619.49 113
2619.60 113
2619.72 113
2619.84 112
2619.96 113
2620.07 117
2620.19 123
2620.31 132
2620.43 142
2620.54 153
2620.66 163
2620.78 171
2620.90 178
2621.01 185
2621.13 192
2621.25 199
2621.37 209
2621.48 219
2621.60 228
2621.72 236
2621.83 239
2621.95 238
2622.07 232
2622.19 221
2622.30 208
2622.42 194
2622.54 181
2622.66 171
2622.77 164
2622.89 160
2623.01 159
2623.13 160
2623.24 161
2623.36 162
2623.48 163
2623.60 163
2623.71 162
2623.83 161
2623.95 161
2624.07 162
2624.18 164
2624.30 167
2624.42 171
2624.54 172
2624.65 172
2624.77 169
2624.89 164
2625.01 158
2625.12 154
2625.24 152
2625.36 153
2625.48 158
2625.59 163
2625.71 166
2625.83 166
2625.95 162
2626.06 154
2626.18 143
2626.30 132
2626.42 121
2626.53 114
2626.65 109
2626.77 107
2626.89 106
2627.00 106
2627.12 106
2627.24 107
2627.36 108
2627.47 109
2627.59 110
2627.71 112
2627.83 115
2627.94 116
2628.06 116
2628.18 114
2628.30 112
2628.41 109
2628.53 104
2628.65 99
2628.77 94
2628.89 88
2629.00 81
2629.12 73
2629.24 64
2629.36 53
2629.47 42
2629.59 30
2629.71 17
2629.83 6
2629.94 0
2630.06 0
2630.18 0
2630.30 9
2630.41 26
2630.53 49
2630.65 74
2630.77 98
2630.88 116
2631.00 126
2631.12 127
2631.24 117
2631.35 100
2631.47 79
2631.59 56
2631.71 35
2631.83 20
2631.94 10
2632.06 5
2632.18 5
2632.30 6
2632.41 8
2632.53 8
2632.65 6
2632.77 3
2632.88 0
2633.00 0
2633.12 0
2633.24 0
2633.36 0
2633.47 0
2633.59 0
2633.71 0
2633.83 0
2633.94 0
2634.06 1
2634.18 4
2634.30 8
2634.41 12
2634.53 17
2634.65 23
2634.77 30
2634.89 39
2635.00 50
2635.12 62
2635.24 77
2635.36 91
2635.47 104
2635.59 114
2635.71 122
2635.83 126
2635.94 128
2636.06 130
2636.18 132
2636.30 136
2636.42 140
2636.53 145
2636.65 149
2636.77 151
2636.89 150
2637.00 145
2637.12 138
2637.24 128
2637.36 117
2637.48 105
2637.59 94
2637.71 85
2637.83 78
2637.95 73
2638.06 70
2638.18 68
2638.30 68
2638.42 68
2638.54 70
2638.65 72
2638.77 75
2638.89 81
2639.01 87
2639.12 94
2639.24 100
2639.36 106
2639.48 109
2639.60 109
2639.71 107
2639.83 103
2639.95 98
2640.07 93
2640.19 90
2640.30 89
2640.42 91
2640.54 95
2640.66 101
2640.77 109
2640.89 118
2641.01 127
2641.13 137
2641.25 146
2641.36 153
2641.48 160
2641.60 164
2641.72 166
2641.84 165
2641.95 162
2642.07 156
2642.19 147
2642.31 136
2642.42 123
2642.54 109
2642.66 96
2642.78 85
2642.90 76
2643.01 71
2643.13 68
2643.25 67
2643.37 66
2643.49 65
2643.60 62
2643.72 57
2643.84 51
2643.96 44
2644.08 38
2644.19 33
2644.31 28
2644.43 25
2644.55 21
2644.66 16
2644.78 11
2644.90 5
2645.02 0
2645.14 0
2645.25 0
2645.37 0
2645.49 0
2645.61 0
2645.73 0
2645.84 0
2645.96 5
2646.08 16
2646.20 29
2646.32 42
2646.43 57
2646.55 72
2646.67 88
2646.79 102
2646.91 114
2647.02 123
2647.14 127
2647.26 128
2647.38 126
2647.50 123
2647.61 121
2647.73 120
2647.85 121
2647.97 123
2648.09 126
2648.20 129
2648.32 131
2648.44 132
2648.56 131
2648.68 128
2648.79 124
2648.91 118
2649.03 112
2649.15 105
2649.27 100
2649.38 97
2649.50 96
2649.62 96
2649.74 97
2649.86 98
2649.97 97
2650.09 95
2650.21 92
2650.33 89
2650.45 89
2650.56 91
2650.68 96
2650.80 105
2650.92 115
2651.04 125
2651.16 133
2651.27 137
2651.39 139
2651.51 138
2651.63 138
2651.75 140
2651.86 145
2651.98 155
2652.10 170
2652.22 186
2652.34 202
2652.45 215
2652.57 222
2652.69 222
2652.81 217
2652.93 206
2653.04 191
2653.16 175
2653.28 159
2653.40 144
2653.52 131
2653.64 121
2653.75 114
2653.87 109
2653.99 106
2654.11 105
2654.23 103
2654.34 100
2654.46 95
2654.58 88
2654.70 81
2654.82 75
2654.93 71
2655.05 70
2655.17 73
2655.29 80
2655.41 90
2655.53 102
2655.64 116
2655.76 128
2655.88 140
2656.00 150
2656.12 157
2656.23 161
2656.35 163
2656.47 163
2656.59 161
2656.71 159
2656.83 157
2656.94 156
2657.06 156
2657.18 158
2657.30 162
2657.42 167
2657.54 175
2657.65 184
2657.77 194
2657.89 202
2658.01 207
2658.13 209
2658.24 205
2658.36 197
2658.48 185
2658.60 171
2658.72 156
2658.84 140
2658.95 125
2659.07 112
2659.19 101
2659.31 93
2659.43 88
2659.55 84
2659.66 82
2659.78 81
2659.90 80
2660.02 76
2660.14 70
2660.25 62
2660.37 52
2660.49 42
2660.61 33
2660.73 28
2660.85 28
2660.96 34
2661.08 45
2661.20 61
2661.32 80
2661.44 99
2661.56 116
2661.67 129
2661.79 138
2661.91 143
2662.03 145
2662.15 145
2662.27 144
2662.38 142
2662.50 141
2662.62 139
2662.74 139
2662.86 139
2662.98 143
2663.09 151
2663.21 162
2663.33 177
2663.45 194
2663.57 209
2663.69 222
2663.80 229
2663.92 229
2664.04 225
2664.16 216
2664.28 205
2664.40 195
2664.51 186
2664.63 179
2664.75 174
2664.87 171
2664.99 168
2665.11 166
2665.23 163
2665.34 160
2665.46 156
2665.58 150
2665.70 144
2665.82 137
2665.94 129
2666.05 122
2666.17 116
2666.29 112
2666.41 110
2666.53 110
2666.65 112
2666.76 115
2666.88 117
2667.00 118
2667.12 117
2667.24 115
2667.36 112
2667.48 111
2667.59 111
2667.71 113
2667.83 116
2667.95 119
2668.07 120
2668.19 118
2668.30 113
2668.42 104
2668.54 93
2668.66 83
2668.78 74
2668.90 67
2669.02 63
2669.13 60
2669.25 57
2669.37 54
2669.49 48
2669.61 40
2669.73 31
2669.84 22
2669.96 14
2670.08 8
2670.20 4
2670.32 2
2670.44 2
2670.56 2
2670.67 3
2670.79 3
2670.91 1
2671.03 0
2671.15 0
2671.27 0
2671.39 0
2671.50 0
2671.62 0
2671.74 5
2671.86 18
2671.98 34
2672.10 52
2672.21 72
2672.33 93
2672.45 112
2672.57 129
2672.69 142
2672.81 150
2672.93 154
2673.04 153
2673.16 148
2673.28 141
2673.40 132
2673.52 124
2673.64 119
2673.76 117
2673.87 119
2673.99 122
2674.11 125
2674.23 127
2674.35 124
2674.47 118
2674.59 110
2674.70 100
2674.82 93
2674.94 89
2675.06 87
2675.18 88
2675.30 88
2675.42 87
2675.54 83
2675.65 77
2675.77 71
2675.89 65
2676.01 62
2676.13 64
2676.25 70
2676.37 79
2676.48 89
2676.60 101
2676.72 112
2676.84 122
2676.96 133
2677.08 145
2677.20 161
2677.31 180
2677.43 201
2677.55 222
2677.67 241
2677.79 255
2677.91 263
2678.03 263
2678.15 258
2678.26 249
2678.38 239
2678.50 228
2678.62 218
2678.74 209
2678.86 201
2678.98 194
2679.10 187
2679.21 182
2679.33 178
2679.45 176
2679.57 176
2679.69 177
2679.81 177
2679.93 176
2680.04 173
2680.16 168
2680.28 161
2680.40 155
2680.52 149
2680.64 146
2680.76 145
2680.88 147
2680.99 151
2681.11 158
2681.23 168
2681.35 179
2681.47 194
2681.59 210
2681.71 227
2681.83 244
2681.94 258
2682.06 268
2682.18 273
2682.30 273
2682.42 268
2682.54 259
2682.66 249
2682.78 239
2682.89 231
2683.01 224
2683.13 220
2683.25 216
2683.37 214
2683.49 212
2683.61 210
2683.73 209
2683.85 208
2683.96 209
2684.08 210
2684.20 212
2684.32 216
2684.44 221
2684.56 229
2684.68 241
2684.80 257
2684.91 276
2685.03 298
2685.15 322
2685.27 346
2685.39 371
2685.51 394
2685.63 416
2685.75 436
2685.87 455
2685.98 473
2686.10 490
2686.22 508
2686.34 527
2686.46 547
2686.58 569
2686.70 594
2686.82 621
2686.93 650
2687.05 679
2687.17 708
2687.29 735
2687.41 757
2687.53 775
2687.65 788
2687.77 797
2687.89 803
2688.00 805
2688.12 807
2688.24 809
2688.36 812
2688.48 816
2688.60 822
2688.72 830
2688.84 839
2688.96 848
2689.08 855
2689.19 861
2689.31 863
2689.43 863
2689.55 862
2689.67 860
2689.79 858
2689.91 859
2690.03 863
2690.15 868
2690.26 877
2690.38 888
2690.50 901
2690.62 915
2690.74 929
2690.86 942
2690.98 952
2691.10 958
2691.22 958
2691.34 955
2691.45 953
2691.57 954
2691.69 966
2691.81 990
2691.93 1031
2692.05 1086
2692.17 1153
2692.29 1227
2692.41 1304
2692.52 1378
2692.64 1449
2692.76 1516
2692.88 1581
2693.00 1647
2693.12 1717
2693.24 1793
2693.36 1875
2693.48 1960
2693.60 2046
2693.71 2129
2693.83 2207
2693.95 2276
2694.07 2340
2694.19 2399
2694.31 2457
2694.43 2515
2694.55 2576
2694.67 2639
2694.79 2702
2694.91 2760
2695.02 2811
2695.14 2852
2695.26 2880
2695.38 2895
2695.50 2897
2695.62 2888
2695.74 2868
2695.86 2840
2695.98 2806
2696.10 2769
2696.22 2730
2696.33 2690
2696.45 2648
2696.57 2605
2696.69 2558
2696.81 2507
2696.93 2451
2697.05 2393
2697.17 2332
2697.29 2273
2697.41 2216
2697.53 2163
2697.64 2112
2697.76 2062
2697.88 2010
2698.00 1954
2698.12 1892
2698.24 1825
2698.36 1755
2698.48 1685
2698.60 1617
2698.72 1553
2698.84 1494
2698.95 1438
2699.07 1386
2699.19 1334
2699.31 1283
2699.43 1231
2699.55 1180
2699.67 1130
2699.79 1082
2699.91 1037
2700.03 996
2700.15 959
2700.27 927
2700.38 900
2700.50 879
2700.62 863
2700.74 848
2700.86 834
2700.98 816
2701.10 792
2701.22 761
2701.34 724
2701.46 682
2701.58 639
2701.70 598
2701.81 560
2701.93 525
2702.05 494
2702.17 463
2702.29 434
2702.41 404
2702.53 375
2702.65 349
2702.77 327
2702.89 310
2703.01 298
2703.13 290
2703.25 286
2703.36 282
2703.48 279
2703.60 275
2703.72 269
2703.84 262
2703.96 252
2704.08 240
2704.20 226
2704.32 212
2704.44 199
2704.56 189
2704.68 184
2704.80 185
2704.91 190
2705.03 197
2705.15 206
2705.27 213
2705.39 218
2705.51 219
2705.63 218
2705.75 216
2705.87 213
2705.99 209
2706.11 206
2706.23 202
2706.35 199
2706.47 196
2706.58 195
2706.70 196
2706.82 197
2706.94 198
2707.06 198
2707.18 196
2707.30 191
2707.42 184
2707.54 176
2707.66 168
2707.78 162
2707.90 158
2708.02 155
2708.14 153
2708.26 150
2708.37 146
2708.49 140
2708.61 134
2708.73 129
2708.85 125
2708.97 125
2709.09 129
2709.21 134
2709.33 142
2709.45 150
2709.57 157
2709.69 164
2709.81 169
2709.93 173
2710.05 176
2710.17 178
2710.28 179
2710.40 179
2710.52 178
2710.64 175
2710.76 170
2710.88 163
2711.00 155
2711.12 145
2711.24 135
2711.36 124
2711.48 115
2711.60 108
2711.72 103
2711.84 102
2711.96 103
2712.08 106
2712.20 109
2712.31 110
2712.43 109
2712.55 105
2712.67 97
2712.79 88
2712.91 80
2713.03 76
2713.15 77
2713.27 85
2713.39 99
2713.51 117
2713.63 136
2713.75 153
2713.87 166
2713.99 175
2714.11 179
2714.23 180
2714.35 179
2714.46 177
2714.58 174
2714.70 171
2714.82 166
2714.94 161
2715.06 157
2715.18 155
2715.30 158
2715.42 167
2715.54 182
2715.66 203
2715.78 227
2715.90 253
2716.02 277
2716.14 297
2716.26 313
2716.38 325
2716.50 335
2716.62 345
2716.74 356
2716.85 369
2716.97 387
2717.09 408
2717.21 432
2717.33 460
2717.45 492
2717.57 528
2717.69 569
2717.81 616
2717.93 669
2718.05 728
2718.17 790
2718.29 856
2718.41 924
2718.53 991
2718.65 1056
2718.77 1119
2718.89 1179
2719.01 1235
2719.13 1288
2719.25 1337
2719.37 1383
2719.49 1423
2719.60 1458
2719.72 1487
2719.84 1511
2719.96 1529
2720.08 1542
2720.20 1552
2720.32 1559
2720.44 1563
2720.56 1563
2720.68 1556
2720.80 1542
2720.92 1520
2721.04 1491
2721.16 1458
2721.28 1424
2721.40 1391
2721.52 1361
2721.64 1335
2721.76 1311
2721.88 1288
2722.00 1263
2722.12 1235
2722.24 1205
2722.36 1173
2722.48 1141
2722.60 1108
2722.72 1076
2722.83 1044
2722.95 1011
2723.07 978
2723.19 943
2723.31 909
2723.43 876
2723.55 845
2723.67 815
2723.79 786
2723.91 757
2724.03 725
2724.15 691
2724.27 652
2724.39 613
2724.51 573
2724.63 538
2724.75 509
2724.87 487
2724.99 471
2725.11 459
2725.23 448
2725.35 437
2725.47 425
2725.59 411
2725.71 397
2725.83 383
2725.95 370
2726.07 359
2726.19 348
2726.31 336
2726.43 324
2726.55 312
2726.67 302
2726.79 294
2726.90 289
2727.02 286
2727.14 285
2727.26 283
2727.38 279
2727.50 272
2727.62 263
2727.74 252
2727.86 241
2727.98 230
2728.10 221
2728.22 212
2728.34 203
2728.46 194
2728.58 184
2728.70 172
2728.82 159
2728.94 144
2729.06 129
2729.18 114
2729.30 101
2729.42 90
2729.54 83
2729.66 80
2729.78 81
2729.90 85
2730.02 90
2730.14 95
2730.26 98
2730.38 99
2730.50 96
2730.62 92
2730.74 86
2730.86 80
2730.98 74
2731.10 70
2731.22 67
2731.34 65
2731.46 64
2731.58 62
2731.70 60
2731.82 56
2731.94 50
2732.06 42
2732.18 33
2732.30 23
2732.42 14
2732.54 6
2732.66 0
2732.78 0
2732.90 0
2733.02 0
2733.14 0
2733.26 0
2733.38 0
2733.50 0
2733.62 0
2733.74 0
2733.86 0
2733.98 1
2734.09 13
2734.21 30
2734.33 52
2734.45 75
2734.57 99
2734.69 120
2734.81 139
2734.93 153
2735.05 164
2735.17 172
2735.29 178
2735.41 183
2735.53 187
2735.65 189
2735.77 189
2735.89 186
2736.01 180
2736.13 172
2736.25 162
2736.37 151
2736.49 140
2736.61 130
2736.73 121
2736.85 113
2736.97 106
2737.09 100
2737.21 94
2737.33 86
2737.45 77
2737.57 67
2737.69 56
2737.81 46
2737.93 38
2738.05 34
2738.17 35
2738.29 40
2738.41 47
2738.53 57
2738.65 67
2738.77 76
2738.89 85
2739.01 91
2739.13 97
2739.25 100
2739.37 103
2739.49 103
2739.61 102
2739.73 99
2739.85 95
2739.97 91
2740.09 88
2740.21 85
2740.33 83
2740.45 81
2740.57 79
2740.69 77
2740.81 75
2740.93 73
2741.05 71
2741.17 68
2741.29 65
2741.41 60
2741.53 55
2741.65 49
2741.77 43
2741.89 38
2742.01 35
2742.13 32
2742.26 29
2742.38 25
2742.50 19
2742.62 10
2742.74 0
2742.86 0
2742.98 0
2743.10 0
2743.22 0
2743.34 0
2743.46 0
2743.58 0
2743.70 9
2743.82 26
2743.94 42
2744.06 56
2744.18 67
2744.30 74
2744.42 77
2744.54 77
2744.66 73
2744.78 66
2744.90 57
2745.02 48
2745.14 39
2745.26 31
2745.38 23
2745.50 16
2745.62 9
2745.74 2
2745.86 0
2745.98 0
2746.10 0
2746.22 0
2746.34 0
2746.46 0
2746.58 0
2746.70 0
2746.82 4
2746.94 12
2747.06 20
2747.18 29
2747.30 37
2747.42 46
2747.54 54
2747.66 60
2747.78 63
2747.90 63
2748.02 60
2748.14 55
2748.26 47
2748.38 39
2748.50 31
2748.62 25
2748.74 21
2748.86 19
2748.98 20
2749.10 24
2749.22 30
2749.34 36
2749.47 44
2749.59 52
2749.71 59
2749.83 66
2749.95 73
2750.07 78
2750.19 83
2750.31 85
2750.43 86
2750.55 84
2750.67 81
2750.79 77
2750.91 74
2751.03 72
2751.15 72
2751.27 73
2751.39 77
2751.51 82
2751.63 86
2751.75 90
2751.87 92
2751.99 92
2752.11 89
2752.23 85
2752.35 80
2752.47 73
2752.59 68
2752.71 65
2752.83 65
2752.95 68
2753.07 75
2753.19 83
2753.31 91
2753.43 98
2753.56 102
2753.68 103
2753.80 102
2753.92 99
2754.04 96
2754.16 93
2754.28 90
2754.40 88
2754.52 85
2754.64 83
2754.76 79
2754.88 74
2755.00 69
2755.12 62
2755.24 56
2755.36 50
2755.48 45
2755.60 41
2755.72 38
2755.84 37
2755.96 37
2756.08 38
2756.20 38
2756.32 36
2756.44 32
2756.56 26
2756.68 19
2756.81 12
2756.93 7
2757.05 4
2757.17 4
2757.29 8
2757.41 14
2757.53 23
2757.65 32
2757.77 42
2757.89 52
2758.01 61
2758.13 68
2758.25 74
2758.37 76
2758.49 77
2758.61 74
2758.73 71
2758.85 67
2758.97 62
2759.09 58
2759.21 55
2759.33 51
2759.45 46
2759.58 40
2759.70 33
2759.82 24
2759.94 15
2760.06 5
2760.18 0
2760.30 0
2760.42 0
2760.54 0
2760.66 0
2760.78 0
2760.90 0
2761.02 0
2761.14 6
2761.26 14
2761.38 19
2761.50 23
2761.62 24
2761.74 25
2761.86 28
2761.99 32
2762.11 39
2762.23 47
2762.35 55
2762.47 62
2762.59 67
2762.71 70
2762.83 73
2762.95 75
2763.07 78
2763.19 81
2763.31 84
2763.43 87
2763.55 87
2763.67 85
2763.79 81
2763.91 75
2764.03 69
2764.16 63
2764.28 59
2764.40 57
2764.52 58
2764.64 60
2764.76 63
2764.88 67
2765.00 71
2765.12 74
2765.24 77
2765.36 81
2765.48 86
2765.60 91
2765.72 98
2765.84 105
2765.96 114
2766.08 123
2766.21 134
2766.33 147
2766.45 162
2766.57 180
2766.69 200
2766.81 221
2766.93 243
2767.05 264
2767.17 283
2767.29 298
2767.41 308
2767.53 314
2767.65 315
2767.77 314
2767.89 312
2768.01 309
2768.14 306
2768.26 303
2768.38 299
2768.50 294
2768.62 286
2768.74 276
2768.86 264
2768.98 252
2769.10 240
2769.22 231
2769.34 224
2769.46 219
2769.58 216
2769.70 214
2769.82 213
2769.95 212
2770.07 213
2770.19 214
2770.31 216
2770.43 218
2770.55 219
2770.67 219
2770.79 216
2770.91 211
2771.03 203
2771.15 194
2771.27 185
2771.39 176
2771.51 165
2771.64 154
2771.76 140
2771.88 123
2772.00 102
2772.12 77
2772.24 51
2772.36 24
2772.48 1
2772.60 0
2772.72 0
2772.84 0
2772.96 0
2773.08 0
2773.21 18
2773.33 38
2773.45 54
2773.57 65
2773.69 70
2773.81 68
2773.93 60
2774.05 50
2774.17 38
2774.29 27
2774.41 19
2774.53 13
2774.65 9
2774.78 9
2774.90 10
2775.02 15
2775.14 21
2775.26 30
2775.38 39
2775.50 48
2775.62 56
2775.74 62
2775.86 64
2775.98 64
2776.10 61
2776.23 57
2776.35 54
2776.47 50
2776.59 48
2776.71 45
2776.83 43
2776.95 39
2777.07 34
2777.19 27
2777.31 19
2777.43 11
2777.55 3
2777.68 0
2777.80 0
2777.92 0
2778.04 0
2778.16 0
2778.28 0
2778.40 0
2778.52 9
2778.64 18
2778.76 24
2778.88 27
2779.00 26
2779.13 20
2779.25 11
2779.37 2
2779.49 0
2779.61 0
2779.73 0
2779.85 0
2779.97 0
2780.09 0
2780.21 1
2780.33 6
2780.46 9
2780.58 11
2780.70 11
2780.82 10
2780.94 8
2781.06 4
2781.18 2
2781.30 0
2781.42 1
2781.54 5
2781.67 14
2781.79 25
2781.91 40
2782.03 55
2782.15 70
2782.27 84
2782.39 94
2782.51 101
2782.63 105
2782.75 107
2782.87 107
2783.00 105
2783.12 104
2783.24 103
2783.36 104
2783.48 105
2783.60 106
2783.72 107
2783.84 108
2783.96 105
2784.08 99
2784.21 89
2784.33 74
2784.45 56
2784.57 37
2784.69 17
2784.81 0
2784.93 0
2785.05 0
2785.17 0
2785.29 0
2785.42 0
2785.54 0
2785.66 0
2785.78 4
2785.90 12
2786.02 19
2786.14 24
2786.26 28
2786.38 33
2786.51 38
2786.63 43
2786.75 49
2786.87 55
2786.99 61
2787.11 66
2787.23 70
2787.35 75
2787.47 80
2787.59 86
2787.72 93
2787.84 100
2787.96 108
2788.08 117
2788.20 128
2788.32 141
2788.44 157
2788.56 175
2788.68 195
2788.81 213
2788.93 227
2789.05 237
2789.17 241
2789.29 241
2789.41 236
2789.53 230
2789.65 222
2789.77 215
2789.90 208
2790.02 200
2790.14 191
2790.26 181
2790.38 169
2790.50 155
2790.62 140
2790.74 126
2790.86 112
2790.99 102
2791.11 95
2791.23 93
2791.35 94
2791.47 98
2791.59 103
2791.71 107
2791.83 110
2791.96 110
2792.08 109
2792.20 107
2792.32 105
2792.44 102
2792.56 100
2792.68 98
2792.80 96
2792.92 93
2793.05 88
2793.17 80
2793.29 70
2793.41 59
2793.53 47
2793.65 37
2793.77 29
2793.89 26
2794.02 28
2794.14 34
2794.26 43
2794.38 55
2794.50 66
2794.62 77
2794.74 87
2794.86 95
2794.99 102
2795.11 109
2795.23 114
2795.35 120
2795.47 124
2795.59 128
2795.71 131
2795.83 133
2795.96 133
2796.08 132
2796.20 130
2796.32 124
2796.44 115
2796.56 103
2796.68 89
2796.80 75
2796.93 63
2797.05 54
2797.17 49
2797.29 49
2797.41 52
2797.53 55
2797.65 59
2797.77 60
2797.90 59
2798.02 57
2798.14 53
2798.26 49
2798.38 46
2798.50 45
2798.62 44
2798.75 44
2798.87 45
2798.99 47
2799.11 49
2799.23 52
2799.35 56
2799.47 61
2799.59 66
2799.72 71
2799.84 75
2799.96 77
2800.08 78
2800.20 78
2800.32 78
2800.44 79
2800.57 82
2800.69 85
2800.81 89
2800.93 93
2801.05 98
2801.17 102
2801.29 105
2801.41 108
2801.54 109
2801.66 109
2801.78 107
2801.90 103
2802.02 98
2802.14 94
2802.26 91
2802.39 91
2802.51 95
2802.63 102
2802.75 111
2802.87 119
2802.99 125
2803.11 126
2803.24 122
2803.36 114
2803.48 103
2803.60 91
2803.72 79
2803.84 70
2803.96 64
2804.09 63
2804.21 66
2804.33 71
2804.45 76
2804.57 80
2804.69 81
2804.81 80
2804.94 77
2805.06 73
2805.18 71
2805.30 72
2805.42 75
2805.54 80
2805.66 84
2805.79 87
2805.91 87
2806.03 83
2806.15 74
2806.27 62
2806.39 48
2806.52 33
2806.64 19
2806.76 7
2806.88 0
2807.00 0
2807.12 0
2807.24 7
2807.37 21
2807.49 39
2807.61 59
2807.73 79
2807.85 97
2807.97 112
2808.09 123
2808.22 131
2808.34 135
2808.46 137
2808.58 137
2808.70 135
2808.82 129
2808.95 121
2809.07 109
2809.19 94
2809.31 76
2809.43 58
2809.55 42
2809.67 30
2809.80 22
2809.92 21
2810.04 27
2810.16 38
2810.28 53
2810.40 70
2810.53 87
2810.65 101
2810.77 111
2810.89 118
2811.01 121
2811.13 122
2811.26 121
2811.38 119
2811.50 118
2811.62 118
2811.74 117
2811.86 115
2811.98 113
2812.11 109
2812.23 105
2812.35 100
2812.47 97
2812.59 94
2812.71 94
2812.84 95
2812.96 97
2813.08 100
2813.20 103
2813.32 107
2813.44 110
2813.57 113
2813.69 114
2813.81 114
2813.93 113
2814.05 111
2814.17 109
2814.30 109
2814.42 109
2814.54 112
2814.66 115
2814.78 118
2814.90 120
2815.03 118
2815.15 113
2815.27 105
2815.39 94
2815.51 83
2815.63 71
2815.76 60
2815.88 50
2816.00 40
2816.12 30
2816.24 20
2816.36 10
2816.49 0
2816.61 0
2816.73 0
2816.85 0
2816.97 0
2817.09 0
2817.22 0
2817.34 2
2817.46 9
2817.58 15
2817.70 16
2817.82 15
2817.95 11
2818.07 8
2818.19 6
2818.31 8
2818.43 14
2818.56 25
2818.68 38
2818.80 53
2818.92 66
2819.04 77
2819.16 84
2819.29 87
2819.41 85
2819.53 79
2819.65 70
2819.77 58
2819.89 46
2820.02 34
2820.14 24
2820.26 18
2820.38 14
2820.50 14
2820.63 15
2820.75 18
2820.87 22
2820.99 25
2821.11 27
2821.23 28
2821.36 28
2821.48 27
2821.60 25
2821.72 23
2821.84 21
2821.97 19
2822.09 19
2822.21 20
2822.33 23
2822.45 27
2822.57 32
2822.70 37
2822.82 42
2822.94 47
2823.06 51
2823.18 54
2823.31 59
2823.43 63
2823.55 68
2823.67 74
2823.79 80
2823.91 86
2824.04 92
2824.16 97
2824.28 101
2824.40 105
2824.52 107
2824.65 109
2824.77 109
2824.89 107
2825.01 104
2825.13 101
2825.26 97
2825.38 94
2825.50 92
2825.62 91
2825.74 89
2825.87 87
2825.99 84
2826.11 78
2826.23 71
2826.35 62
2826.47 53
2826.60 46
2826.72 42
2826.84 42
2826.96 46
2827.08 53
2827.21 62
2827.33 72
2827.45 80
2827.57 86
2827.69 89
2827.82 90
2827.94 88
2828.06 86
2828.18 87
2828.30 91
2828.43 99
2828.55 112
2828.67 126
2828.79 141
2828.91 155
2829.04 165
2829.16 172
2829.28 177
2829.40 180
2829.52 184
2829.65 187
2829.77 190
2829.89 190
2830.01 186
2830.13 178
2830.26 167
2830.38 154
2830.50 142
2830.62 133
2830.74 129
2830.87 127
2830.99 128
2831.11 128
2831.23 128
2831.35 125
2831.48 122
2831.60 119
2831.72 117
2831.84 119
2831.96 124
2832.09 131
2832.21 138
2832.33 143
2832.45 143
2832.57 140
2832.70 133
2832.82 123
2832.94 112
2833.06 100
2833.18 89
2833.31 79
2833.43 70
2833.55 61
2833.67 53
2833.79 46
2833.92 40
2834.04 35
2834.16 33
2834.28 33
2834.41 34
2834.53 35
2834.65 36
2834.77 35
2834.89 31
2835.02 25
2835.14 16
2835.26 5
2835.38 0
2835.50 0
2835.63 0
2835.75 0
2835.87 0
2835.99 0
2836.11 0
2836.24 0
2836.36 13
2836.48 30
2836.60 46
2836.73 62
2836.85 77
2836.97 90
2837.09 102
2837.21 113
2837.34 121
2837.46 127
2837.58 129
2837.70 127
2837.82 124
2837.95 119
2838.07 115
2838.19 113
2838.31 115
2838.44 120
2838.56 127
2838.68 136
2838.80 144
2838.92 150
2839.05 153
2839.17 152
2839.29 148
2839.41 141
2839.54 133
2839.66 124
2839.78 117
2839.90 113
2840.02 114
2840.15 120
2840.27 131
2840.39 146
2840.51 163
2840.64 180
2840.76 193
2840.88 203
2841.00 206
2841.12 204
2841.25 197
2841.37 188
2841.49 177
2841.61 167
2841.74 159
2841.86 153
2841.98 149
2842.10 146
2842.22 143
2842.35 140
2842.47 138
2842.59 137
2842.71 137
2842.84 138
2842.96 141
2843.08 144
2843.20 147
2843.32 148
2843.45 147
2843.57 143
2843.69 136
2843.81 126
2843.94 115
2844.06 102
2844.18 90
2844.30 78
2844.43 68
2844.55 61
2844.67 56
2844.79 55
2844.91 58
2845.04 63
2845.16 70
2845.28 78
2845.40 86
2845.53 94
2845.65 100
2845.77 104
2845.89 106
2846.02 107
2846.14 105
2846.26 101
2846.38 96
2846.50 89
2846.63 80
2846.75 72
2846.87 63
2846.99 56
2847.12 51
2847.24 49
2847.36 48
2847.48 49
2847.61 48
2847.73 45
2847.85 39
2847.97 31
2848.10 21
2848.22 13
2848.34 7
2848.46 4
2848.59 3
2848.71 5
2848.83 6
2848.95 5
2849.07 2
2849.20 0
2849.32 0
2849.44 0
2849.56 0
2849.69 0
2849.81 0
2849.93 0
2850.05 0
2850.18 0
2850.30 0
2850.42 1
2850.54 7
2850.67 16
2850.79 28
2850.91 44
2851.03 60
2851.16 76
2851.28 90
2851.40 100
2851.52 106
2851.65 108
2851.77 105
2851.89 97
2852.01 88
2852.14 77
2852.26 67
2852.38 58
2852.50 52
2852.63 50
2852.75 52
2852.87 58
2852.99 66
2853.12 76
2853.24 87
2853.36 96
2853.48 104
2853.61 109
2853.73 111
2853.85 110
2853.97 108
2854.10 105
2854.22 103
2854.34 100
2854.46 99
2854.59 99
2854.71 100
2854.83 104
2854.95 109
2855.08 116
2855.20 125
2855.32 135
2855.44 145
2855.57 155
2855.69 164
2855.81 173
2855.93 179
2856.06 185
2856.18 188
2856.30 189
2856.42 188
2856.55 185
2856.67 180
2856.79 175
2856.91 168
2857.04 162
2857.16 157
2857.28 153
2857.40 152
2857.53 153
2857.65 156
2857.77 162
2857.89 170
2858.02 179
2858.14 188
2858.26 194
2858.39 198
2858.51 197
2858.63 192
2858.75 185
2858.88 176
2859.00 168
2859.12 163
2859.24 161
2859.37 162
2859.49 166
2859.61 170
2859.73 173
2859.86 174
2859.98 173
2860.10 170
2860.22 166
2860.35 162
2860.47 158
2860.59 156
2860.72 156
2860.84 158
2860.96 161
2861.08 165
2861.21 169
2861.33 172
2861.45 173
2861.57 171
2861.70 167
2861.82 160
2861.94 151
2862.06 142
2862.19 134
2862.31 128
2862.43 126
2862.56 127
2862.68 132
2862.80 141
2862.92 153
2863.05 167
2863.17 182
2863.29 196
2863.41 209
2863.54 220
2863.66 228
2863.78 233
2863.91 234
2864.03 231
2864.15 223
2864.27 211
2864.40 197
2864.52 183
2864.64 170
2864.76 161
2864.89 156
2865.01 156
2865.13 157
2865.26 160
2865.38 160
2865.50 158
2865.62 152
2865.75 143
2865.87 133
2865.99 121
2866.11 111
2866.24 101
2866.36 92
2866.48 85
2866.61 79
2866.73 73
2866.85 68
2866.97 65
2867.10 62
2867.22 61
2867.34 60
2867.47 60
2867.59 61
2867.71 61
2867.83 63
2867.96 65
2868.08 68
2868.20 72
2868.33 77
2868.45 81
2868.57 85
2868.69 87
2868.82 90
2868.94 92
2869.06 95
2869.18 99
2869.31 105
2869.43 111
2869.55 117
2869.68 123
2869.80 128
2869.92 132
2870.04 136
2870.17 140
2870.29 146
2870.41 155
2870.54 169
2870.66 186
2870.78 208
2870.90 232
2871.03 257
2871.15 282
2871.27 305
2871.40 325
2871.52 342
2871.64 357
2871.77 372
2871.89 386
2872.01 401
2872.13 417
2872.26 432
2872.38 447
2872.50 461
2872.63 473
2872.75 483
2872.87 489
2872.99 494
2873.12 497
2873.24 497
2873.36 497
2873.49 495
2873.61 493
2873.73 489
2873.85 484
2873.98 479
2874.10 472
2874.22 464
2874.35 453
2874.47 441
2874.59 424
2874.72 403
2874.84 378
2874.96 349
2875.08 317
2875.21 284
2875.33 253
2875.45 226
2875.58 205
2875.70 190
2875.82 182
2875.94 178
2876.07 178
2876.19 180
2876.31 182
2876.44 183
2876.56 183
2876.68 183
2876.81 180
2876.93 176
2877.05 169
2877.17 160
2877.30 148
2877.42 134
2877.54 119
2877.67 104
2877.79 90
2877.91 78
2878.04 68
2878.16 61
2878.28 56
2878.41 52
2878.53 48
2878.65 45
2878.77 42
2878.90 39
2879.02 36
2879.14 34
2879.27 31
2879.39 28
2879.51 24
2879.64 20
2879.76 15
2879.88 9
2880.00 2
2880.13 0
2880.25 0
2880.37 0
2880.50 0
2880.62 0
2880.74 0
2880.87 0
2880.99 0
2881.11 6
2881.24 11
2881.36 14
2881.48 15
2881.60 13
2881.73 10
2881.85 7
2881.97 6
2882.10 6
2882.22 9
2882.34 12
2882.47 16
2882.59 18
2882.71 19
2882.84 19
2882.96 19
2883.08 19
2883.21 22
2883.33 27
2883.45 36
2883.57 48
2883.70 61
2883.82 74
2883.94 87
2884.07 97
2884.19 104
2884.31 108
2884.44 109
2884.56 108
2884.68 105
2884.81 101
2884.93 97
2885.05 92
2885.18 88
2885.30 85
2885.42 81
2885.55 78
2885.67 74
2885.79 70
2885.92 63
2886.04 56
2886.16 47
2886.28 38
2886.41 29
2886.53 22
2886.65 18
2886.78 16
2886.90 18
2887.02 20
2887.15 23
2887.27 24
2887.39 22
2887.52 17
2887.64 9
2887.76 0
2887.89 0
2888.01 0
2888.13 0
2888.26 0
2888.38 0
2888.50 0
2888.63 0
2888.75 8
2888.87 20
2889.00 32
2889.12 42
2889.24 50
2889.37 56
2889.49 60
2889.61 63
2889.74 65
2889.86 65
2889.98 64
2890.11 62
2890.23 57
2890.35 51
2890.48 45
2890.60 37
2890.72 30
2890.84 22
2890.97 15
2891.09 9
2891.21 3
2891.34 0
2891.46 0
2891.58 0
2891.71 0
2891.83 0
2891.95 0
2892.08 0
2892.20 1
2892.32 8
2892.45 15
2892.57 20
2892.69 23
2892.82 24
2892.94 22
2893.06 20
2893.19 18
2893.31 16
2893.43 18
2893.56 23
2893.68 32
2893.80 46
2893.93 63
2894.05 83
2894.18 103
2894.30 120
2894.42 134
2894.55 141
2894.67 143
2894.79 139
2894.92 132
2895.04 124
2895.16 117
2895.29 111
2895.41 109
2895.53 109
2895.66 112
2895.78 116
2895.90 120
2896.03 123
2896.15 124
2896.27 124
2896.40 123
2896.52 120
2896.64 118
2896.77 116
2896.89 116
2897.01 116
2897.14 115
2897.26 114
2897.38 112
2897.51 108
2897.63 104
2897.75 101
2897.88 100
2898.00 101
2898.12 104
2898.25 106
2898.37 107
2898.49 106
2898.62 102
2898.74 96
2898.87 89
2898.99 82
2899.11 76
2899.24 71
2899.36 66
2899.48 61
2899.61 55
2899.73 47
2899.85 37
2899.98 27
2900.10 17
2900.22 9
2900.35 4
2900.47 2
2900.59 3
2900.72 7
2900.84 12
2900.96 17
2901.09 23
2901.21 29
2901.33 36
2901.46 44
2901.58 55
2901.71 68
2901.83 82
2901.95 97
2902.08 109
2902.20 116
2902.32 119
2902.45 116
2902.57 109
2902.69 100
2902.82 90
2902.94 83
2903.06 80
2903.19 81
2903.31 86
2903.44 93
2903.56 102
2903.68 111
2903.81 117
2903.93 121
2904.05 122
2904.18 119
2904.30 115
2904.42 109
2904.55 103
2904.67 98
2904.79 93
2904.92 91
2905.04 90
2905.17 90
2905.29 90
2905.41 89
2905.54 87
2905.66 83
2905.78 77
2905.91 72
2906.03 68
2906.15 69
2906.28 75
2906.40 86
2906.53 101
2906.65 116
2906.77 129
2906.90 138
2907.02 142
2907.14 139
2907.27 133
2907.39 124
2907.51 116
2907.64 109
2907.76 106
2907.89 107
2908.01 113
2908.13 120
2908.26 129
2908.38 138
2908.50 144
2908.63 149
2908.75 153
2908.87 155
2909.00 157
2909.12 159
2909.25 160
2909.37 160
2909.49 156
2909.62 147
2909.74 134
2909.86 118
2909.99 99
2910.11 82
2910.24 69
2910.36 62
2910.48 62
2910.61 70
2910.73 83
2910.85 101
2910.98 118
2911.10 134
2911.23 147
2911.35 154
2911.47 155
2911.60 152
2911.72 145
2911.84 135
2911.97 124
2912.09 112
2912.22 101
2912.34 91
2912.46 83
2912.59 79
2912.71 77
2912.83 79
2912.96 84
2913.08 93
2913.21 103
2913.33 113
2913.45 121
2913.58 127
2913.70 128
2913.82 126
2913.95 119
2914.07 111
2914.20 102
2914.32 93
2914.44 86
2914.57 80
2914.69 74
2914.81 68
2914.94 60
2915.06 51
2915.19 42
2915.31 34
2915.43 28
2915.56 26
2915.68 28
2915.81 33
2915.93 40
2916.05 50
2916.18 63
2916.30 77
2916.42 93
2916.55 111
2916.67 128
2916.80 145
2916.92 159
2917.04 172
2917.17 182
2917.29 193
2917.42 206
2917.54 222
2917.66 243
2917.79 267
2917.91 293
2918.03 319
2918.16 344
2918.28 365
2918.41 383
2918.53 398
2918.65 409
2918.78 417
2918.90 422
2919.03 427
2919.15 431
2919.27 437
2919.40 446
2919.52 459
2919.65 479
2919.77 504
2919.89 532
2920.02 561
2920.14 587
2920.26 608
2920.39 622
2920.51 628
2920.64 628
2920.76 623
2920.88 617
2921.01 611
2921.13 607
2921.26 605
2921.38 603
2921.50 600
2921.63 592
2921.75 578
2921.88 556
2922.00 528
2922.12 496
2922.25 462
2922.37 431
2922.50 404
2922.62 384
2922.74 368
2922.87 356
2922.99 345
2923.12 332
2923.24 316
2923.36 296
2923.49 275
2923.61 253
2923.74 234
2923.86 218
2923.98 206
2924.11 198
2924.23 191
2924.36 185
2924.48 179
2924.60 173
2924.73 168
2924.85 165
2924.98 164
2925.10 167
2925.22 172
2925.35 178
2925.47 186
2925.60 194
2925.72 201
2925.84 208
2925.97 214
2926.09 220
2926.22 225
2926.34 231
2926.46 236
2926.59 240
2926.71 244
2926.84 248
2926.96 250
2927.08 251
2927.21 251
2927.33 249
2927.46 244
2927.58 238
2927.71 229
2927.83 219
2927.95 208
2928.08 197
2928.20 185
2928.33 175
2928.45 165
2928.57 157
2928.70 151
2928.82 146
2928.95 143
2929.07 141
2929.19 141
2929.32 140
2929.44 138
2929.57 134
2929.69 130
2929.81 124
2929.94 118
2930.06 112
2930.19 106
2930.31 101
2930.44 97
2930.56 92
2930.68 87
2930.81 84
2930.93 82
2931.06 82
2931.18 85
2931.30 90
2931.43 97
2931.55 105
2931.68 114
2931.80 122
2931.93 132
2932.05 143
2932.17 157
2932.30 174
2932.42 196
2932.55 222
2932.67 253
2932.79 288
2932.92 327
2933.04 369
2933.17 413
2933.29 458
2933.42 501
2933.54 543
2933.66 583
2933.79 620
2933.91 657
2934.04 694
2934.16 731
2934.29 771
2934.41 813
2934.53 857
2934.66 904
2934.78 952
2934.91 1004
2935.03 1058
2935.15 1116
2935.28 1177
2935.40 1239
2935.53 1303
2935.65 1364
2935.78 1421
2935.90 1471
2936.02 1513
2936.15 1544
2936.27 1566
2936.40 1578
2936.52 1584
2936.65 1585
2936.77 1583
2936.89 1583
2937.02 1583
2937.14 1586
2937.27 1590
2937.39 1593
2937.52 1593
2937.64 1589
2937.76 1581
2937.89 1568
2938.01 1549
2938.14 1527
2938.26 1501
2938.39 1473
2938.51 1443
2938.63 1410
2938.76 1376
2938.88 1341
2939.01 1305
2939.13 1268
2939.26 1231
2939.38 1194
2939.50 1158
2939.63 1122
2939.75 1089
2939.88 1059
2940.00 1031
2940.13 1006
2940.25 980
2940.38 953
2940.50 923
2940.62 887
2940.75 847
2940.87 805
2941.00 764
2941.12 726
2941.25 693
2941.37 666
2941.49 645
2941.62 628
2941.74 612
2941.87 595
2941.99 576
2942.12 555
2942.24 532
2942.37 509
2942.49 488
2942.61 469
2942.74 452
2942.86 438
2942.99 424
2943.11 410
2943.24 394
2943.36 378
2943.48 362
2943.61 348
2943.73 336
2943.86 328
2943.98 321
2944.11 315
2944.23 309
2944.36 302
2944.48 292
2944.60 282
2944.73 273
2944.85 264
2944.98 258
2945.10 253
2945.23 248
2945.35 243
2945.48 236
2945.60 226
2945.72 214
2945.85 201
2945.97 186
2946.10 171
2946.22 157
2946.35 146
2946.47 138
2946.60 136
2946.72 138
2946.85 145
2946.97 154
2947.09 163
2947.22 169
2947.34 171
2947.47 167
2947.59 158
2947.72 145
2947.84 130
2947.97 114
2948.09 101
2948.21 92
2948.34 87
2948.46 86
2948.59 88
2948.71 91
2948.84 93
2948.96 92
2949.09 87
2949.21 79
2949.34 68
2949.46 58
2949.58 48
2949.71 41
2949.83 36
2949.96 33
2950.08 32
2950.21 33
2950.33 34
2950.46 35
2950.58 38
2950.71 41
2950.83 45
2950.95 50
2951.08 54
2951.20 59
2951.33 63
2951.45 65
2951.58 65
2951.70 65
2951.83 65
2951.95 65
2952.08 66
2952.20 67
2952.33 70
2952.45 72
2952.57 73
2952.70 73
2952.82 71
2952.95 69
2953.07 65
2953.20 61
2953.32 57
2953.45 52
2953.57 46
2953.70 38
2953.82 29
2953.95 18
2954.07 7
2954.19 0
2954.32 0
2954.44 0
2954.57 0
2954.69 0
2954.82 1
2954.94 17
2955.07 34
2955.19 51
2955.32 65
2955.44 76
2955.57 85
2955.69 90
2955.82 94
2955.94 98
2956.06 102
2956.19 105
2956.31 107
2956.44 107
2956.56 104
2956.69 97
2956.81 87
2956.94 75
2957.06 61
2957.19 48
2957.31 37
2957.44 28
2957.56 24
2957.69 23
2957.81 27
2957.94 36
2958.06 47
2958.18 61
2958.31 76
2958.43 91
2958.56 105
2958.68 119
2958.81 132
2958.93 145
2959.06 156
2959.18 164
2959.31 167
2959.43 165
2959.56 155
2959.68 138
2959.81 116
2959.93 91
2960.06 67
2960.18 48
2960.31 35
2960.43 30
2960.55 34
2960.68 43
2960.80 56
2960.93 70
2961.05 83
2961.18 94
2961.30 100
2961.43 103
2961.55 103
2961.68 102
2961.80 100
2961.93 98
2962.05 98
2962.18 98
2962.30 98
2962.43 99
2962.55 99
2962.68 97
2962.80 95
2962.93 91
2963.05 86
2963.18 81
2963.30 75
2963.43 71
2963.55 66
2963.68 60
2963.80 53
2963.92 43
2964.05 32
2964.17 20
2964.30 8
2964.42 0
2964.55 0
2964.67 0
2964.80 0
2964.92 0
2965.05 0
2965.17 0
2965.30 0
2965.42 1
2965.55 9
2965.67 17
2965.80 25
2965.92 32
2966.05 37
2966.17 41
2966.30 42
2966.42 42
2966.55 40
2966.67 37
2966.80 32
2966.92 28
2967.05 23
2967.17 18
2967.30 14
2967.42 11
2967.55 11
2967.67 13
2967.80 18
2967.92 23
2968.05 29
2968.17 34
2968.30 36
2968.42 34
2968.55 31
2968.67 25
2968.80 18
2968.92 11
2969.05 4
2969.17 0
2969.30 0
2969.42 0
2969.55 0
2969.67 0
2969.80 0
2969.92 0
2970.05 0
2970.17 10
2970.30 30
2970.42 51
2970.55 72
2970.67 90
2970.80 106
2970.92 118
2971.05 126
2971.17 129
2971.30 128
2971.42 122
2971.55 111
2971.67 96
2971.80 79
2971.92 60
2972.05 43
2972.17 30
2972.30 20
2972.42 16
2972.55 17
2972.67 22
2972.80 31
2972.92 41
2973.05 52
2973.17 61
2973.30 69
2973.42 73
2973.55 75
2973.67 74
2973.80 72
2973.92 69
2974.05 67
2974.17 66
2974.30 67
2974.42 69
2974.55 72
2974.67 76
2974.80 79
2974.92 82
2975.05 86
2975.17 91
2975.30 95
2975.42 99
2975.55 101
2975.67 100
2975.80 96
2975.92 90
2976.05 81
2976.17 72
2976.30 64
2976.42 57
2976.55 49
2976.67 42
2976.80 34
2976.92 23
2977.05 12
2977.17 0
2977.30 0
2977.42 0
2977.55 0
2977.67 0
2977.80 0
2977.92 0
2978.05 10
2978.17 22
2978.30 30
2978.42 34
2978.55 34
2978.68 29
2978.80 21
2978.93 11
2979.05 2
2979.18 0
2979.30 0
2979.43 0
2979.55 0
2979.68 0
2979.80 0
2979.93 0
2980.05 0
2980.18 6
2980.30 12
2980.43 17
2980.55 19
2980.68 21
2980.80 22
2980.93 24
2981.05 28
2981.18 35
2981.30 43
2981.43 53
2981.55 63
2981.68 71
2981.80 76
2981.93 78
2982.06 77
2982.18 75
2982.31 72
2982.43 70
2982.56 68
2982.68 66
2982.81 63
2982.93 58
2983.06 52
2983.18 46
2983.31 40
2983.43 37
2983.56 39
2983.68 46
2983.81 58
2983.93 72
2984.06 86
2984.18 97
2984.31 103
2984.44 104
2984.56 100
2984.69 93
2984.81 85
2984.94 76
2985.06 68
2985.19 61
2985.31 56
2985.44 51
2985.56 47
2985.69 44
2985.81 42
2985.94 40
2986.06 39
2986.19 36
2986.31 33
2986.44 29
2986.57 24
2986.69 19
2986.82 15
2986.94 11
2987.07 9
2987.19 7
2987.32 7
2987.44 8
2987.57 10
2987.69 12
2987.82 15
2987.94 18
2988.07 22
2988.19 26
2988.32 30
2988.45 34
2988.57 37
2988.70 39
2988.82 40
2988.95 39
2989.07 37
2989.20 35
2989.32 33
2989.45 32
2989.57 33
2989.70 36
2989.82 42
2989.95 50
2990.08 59
2990.20 67
2990.33 74
2990.45 78
2990.58 79
2990.70 77
2990.83 72
2990.95 66
2991.08 60
2991.20 56
2991.33 55
2991.46 56
2991.58 60
2991.71 65
2991.83 72
2991.96 80
2992.08 90
2992.21 101
2992.33 114
2992.46 129
2992.58 146
2992.71 163
2992.83 179
2992.96 194
2993.09 205
2993.21 213
2993.34 217
2993.46 218
2993.59 216
2993.71 211
2993.84 206
2993.96 200
2994.09 194
2994.22 189
2994.34 184
2994.47 181
2994.59 180
2994.72 179
2994.84 181
2994.97 183
2995.09 185
2995.22 187
2995.34 188
2995.47 189
2995.60 188
2995.72 186
2995.85 184
2995.97 183
2996.10 182
2996.22 182
2996.35 183
2996.47 185
2996.60 188
2996.73 192
2996.85 199
2996.98 207
2997.10 217
2997.23 228
2997.35 240
2997.48 250
2997.60 259
2997.73 265
2997.86 269
2997.98 270
2998.11 269
2998.23 265
2998.36 259
2998.48 250
2998.61 238
2998.73 223
2998.86 208
2998.99 193
2999.11 179
2999.24 168
2999.36 159
2999.49 152
2999.61 146
2999.74 140
2999.86 134
2999.99 127
3000.12 122
3000.24 119
3000.37 119
3000.49 122
3000.62 126
3000.74 131
3000.87 135
3001.00 135
3001.12 132
3001.25 126
3001.37 117
3001.50 107
3001.62 99
3001.75 92
3001.87 86
3002.00 82
3002.13 77
3002.25 72
3002.38 64
3002.50 53
3002.63 40
3002.75 25
3002.88 12
3003.01 0
3003.13 0
3003.26 0
3003.38 0
3003.51 0
3003.63 0
3003.76 0
3003.89 1
3004.01 4
3004.14 6
3004.26 7
3004.39 8
3004.51 10
3004.64 13
3004.77 19
3004.89 28
3005.02 38
3005.14 49
3005.27 59
3005.39 67
3005.52 73
3005.65 77
3005.77 80
3005.90 82
3006.02 85
3006.15 89
3006.27 94
3006.40 99
3006.53 103
3006.65 105
3006.78 103
3006.90 97
3007.03 87
3007.15 73
3007.28 58
3007.41 43
3007.53 31
3007.66 22
3007.78 16
3007.91 13
3008.03 12
3008.16 12
3008.29 10
3008.41 6
3008.54 1
3008.66 0
3008.79 0
3008.91 0
3009.04 0
3009.17 0
3009.29 0
3009.42 0
3009.54 14
3009.67 28
3009.80 42
3009.92 54
3010.05 64
3010.17 69
3010.30 72
3010.42 73
3010.55 71
3010.68 69
3010.80 67
3010.93 65
3011.05 63
3011.18 60
3011.31 55
3011.43 49
3011.56 41
3011.68 34
3011.81 27
3011.93 23
3012.06 21
3012.19 23
3012.31 28
3012.44 36
3012.56 44
3012.69 52
3012.82 59
3012.94 63
3013.07 66
3013.19 67
3013.32 67
3013.44 69
3013.57 72
3013.70 76
3013.82 82
3013.95 89
3014.07 94
3014.20 96
3014.33 96
3014.45 93
3014.58 89
3014.70 86
3014.83 88
3014.96 95
3015.08 107
3015.21 123
3015.33 141
3015.46 159
3015.59 173
3015.71 182
3015.84 186
3015.96 186
3016.09 185
3016.22 183
3016.34 182
3016.47 182
3016.59 183
3016.72 185
3016.84 186
3016.97 187
3017.10 188
3017.22 188
3017.35 190
3017.47 192
3017.60 195
3017.73 197
3017.85 200
3017.98 203
3018.10 206
3018.23 210
3018.36 215
3018.48 219
3018.61 224
3018.73 227
3018.86 229
3018.99 228
3019.11 227
3019.24 227
3019.36 227
3019.49 230
3019.62 236
3019.74 245
3019.87 255
3019.99 265
3020.12 274
3020.25 280
3020.37 283
3020.50 283
3020.62 281
3020.75 277
3020.88 272
3021.00 267
3021.13 261
3021.25 255
3021.38 249
3021.51 244
3021.63 241
3021.76 240
3021.89 241
3022.01 244
3022.14 246
3022.26 246
3022.39 242
3022.52 235
3022.64 223
3022.77 207
3022.89 191
3023.02 175
3023.15 162
3023.27 153
3023.40 147
3023.52 144
3023.65 143
3023.78 143
3023.90 142
3024.03 139
3024.15 135
3024.28 130
3024.41 123
3024.53 115
3024.66 106
3024.79 96
3024.91 86
3025.04 75
3025.16 65
3025.29 55
3025.42 46
3025.54 39
3025.67 33
3025.79 28
3025.92 25
3026.05 25
3026.17 27
3026.30 32
3026.43 38
3026.55 45
3026.68 50
3026.80 53
3026.93 51
3027.06 46
3027.18 39
3027.31 30
3027.43 21
3027.56 15
3027.69 11
3027.81 10
3027.94 9
3028.07 9
3028.19 9
3028.32 7
3028.44 5
3028.57 2
3028.70 0
3028.82 0
3028.95 0
3029.08 0
3029.20 0
3029.33 0
3029.45 0
3029.58 0
3029.71 0
3029.83 0
3029.96 4
3030.08 11
3030.21 20
3030.34 30
3030.46 40
3030.59 50
3030.72 57
3030.84 59
3030.97 58
3031.09 52
3031.22 42
3031.35 32
3031.47 23
3031.60 17
3031.73 15
3031.85 18
3031.98 25
3032.10 33
3032.23 42
3032.36 50
3032.48 55
3032.61 58
3032.74 59
3032.86 57
3032.99 54
3033.12 49
3033.24 44
3033.37 37
3033.49 31
3033.62 27
3033.75 24
3033.87 25
3034.00 29
3034.13 36
3034.25 44
3034.38 51
3034.50 58
3034.63 62
3034.76 64
3034.88 66
3035.01 67
3035.14 69
3035.26 72
3035.39 76
3035.52 80
3035.64 84
3035.77 87
3035.89 88
3036.02 86
3036.15 82
3036.27 76
3036.40 68
3036.53 58
3036.65 49
3036.78 41
3036.91 36
3037.03 34
3037.16 36
3037.28 40
3037.41 45
3037.54 49
3037.66 51
3037.79 50
3037.92 45
3038.04 37
3038.17 29
3038.30 20
3038.42 12
3038.55 7
3038.67 5
3038.80 5
3038.93 6
3039.05 5
3039.18 4
3039.31 0
3039.43 0
3039.56 0
3039.69 0
3039.81 0
3039.94 0
3040.07 0
3040.19 10
3040.32 26
3040.44 42
3040.57 58
3040.70 71
3040.82 80
3040.95 86
3041.08 88
3041.20 87
3041.33 85
3041.46 84
3041.58 84
3041.71 88
3041.84 94
3041.96 102
3042.09 112
3042.22 120
3042.34 128
3042.47 134
3042.59 138
3042.72 141
3042.85 143
3042.97 144
3043.10 144
3043.23 144
3043.35 142
3043.48 139
3043.61 136
3043.73 133
3043.86 131
3043.99 130
3044.11 127
3044.24 124
3044.37 118
3044.49 111
3044.62 103
3044.75 95
3044.87 89
3045.00 85
3045.13 83
3045.25 84
3045.38 85
3045.50 86
3045.63 86
3045.76 85
3045.88 81
3046.01 77
3046.14 73
3046.26 69
3046.39 66
3046.52 64
3046.64 62
3046.77 61
3046.90 59
3047.02 57
3047.15 56
3047.28 57
3047.40 58
3047.53 62
3047.66 67
3047.78 72
3047.91 78
3048.04 84
3048.16 89
3048.29 94
3048.42 100
3048.54 106
3048.67 114
3048.80 121
3048.92 128
3049.05 132
3049.18 133
3049.30 131
3049.43 125
3049.56 117
3049.68 108
3049.81 99
3049.94 91
3050.06 86
3050.19 84
3050.32 85
3050.44 87
3050.57 91
3050.70 96
3050.82 99
3050.95 100
3051.08 99
3051.20 95
3051.33 89
3051.46 84
3051.58 81
3051.71 82
3051.84 87
3051.96 97
3052.09 110
3052.22 124
3052.34 137
3052.47 149
3052.60 159
3052.72 168
3052.85 175
3052.98 182
3053.10 187
3053.23 193
3053.36 196
3053.48 198
3053.61 198
3053.74 198
3053.86 196
3053.99 194
3054.12 192
3054.24 190
3054.37 186
3054.50 182
3054.62 176
3054.75 169
3054.88 163
3055.00 157
3055.13 152
3055.26 148
3055.38 146
3055.51 143
3055.64 140
3055.76 134
3055.89 127
3056.02 118
3056.14 107
3056.27 97
3056.40 89
3056.53 84
3056.65 83
3056.78 84
3056.91 88
3057.03 93
3057.16 98
3057.29 102
3057.41 104
3057.54 105
3057.67 103
3057.79 99
3057.92 93
3058.05 84
3058.17 75
3058.30 66
3058.43 59
3058.55 55
3058.68 56
3058.81 62
3058.93 73
3059.06 87
3059.19 101
3059.32 114
3059.44 124
3059.57 129
3059.70 131
3059.82 129
3059.95 125
3060.08 120
3060.20 116
3060.33 112
3060.46 107
3060.58 101
3060.71 95
3060.84 87
3060.96 78
3061.09 70
3061.22 63
3061.34 58
3061.47 56
3061.60 56
3061.73 58
3061.85 61
3061.98 64
3062.11 66
3062.23 67
3062.36 67
3062.49 67
3062.61 65
3062.74 64
3062.87 63
3062.99 63
3063.12 64
3063.25 65
3063.38 65
3063.50 64
3063.63 62
3063.76 59
3063.88 56
3064.01 52
3064.14 49
3064.26 47
3064.39 48
3064.52 51
3064.64 55
3064.77 59
3064.90 64
3065.03 66
3065.15 66
3065.28 63
3065.41 58
3065.53 51
3065.66 45
3065.79 39
3065.91 36
3066.04 35
3066.17 36
3066.30 37
3066.42 38
3066.55 37
3066.68 35
3066.80 33
3066.93 30
3067.06 30
3067.18 32
3067.31 37
3067.44 45
3067.57 55
3067.69 66
3067.82 75
3067.95 82
3068.07 85
3068.20 85
3068.33 81
3068.45 75
3068.58 67
3068.71 58
3068.84 51
3068.96 45
3069.09 41
3069.22 40
3069.34 42
3069.47 46
3069.60 51
3069.72 54
3069.85 57
3069.98 56
3070.11 54
3070.23 50
3070.36 47
3070.49 44
3070.61 43
3070.74 44
3070.87 47
3071.00 50
3071.12 54
3071.25 58
3071.38 63
3071.50 68
3071.63 74
3071.76 80
3071.89 87
3072.01 92
3072.14 97
3072.27 100
3072.39 103
3072.52 105
3072.65 108
3072.77 110
3072.90 113
3073.03 114
3073.16 114
3073.28 113
3073.41 110
3073.54 106
3073.66 102
3073.79 100
3073.92 100
3074.05 101
3074.17 104
3074.30 106
3074.43 107
3074.55 104
3074.68 97
3074.81 86
3074.94 73
3075.06 59
3075.19 48
3075.32 39
3075.45 36
3075.57 37
3075.70 42
3075.83 49
3075.95 55
3076.08 61
3076.21 63
3076.34 64
3076.46 64
3076.59 65
3076.72 68
3076.84 74
3076.97 85
3077.10 98
3077.23 114
3077.35 130
3077.48 145
3077.61 157
3077.73 165
3077.86 170
3077.99 171
3078.12 169
3078.24 165
3078.37 159
3078.50 151
3078.63 144
3078.75 137
3078.88 133
3079.01 132
3079.13 136
3079.26 143
3079.39 153
3079.52 165
3079.64 175
3079.77 184
3079.90 189
3080.03 190
3080.15 189
3080.28 186
3080.41 183
3080.53 179
3080.66 175
3080.79 172
3080.92 169
3081.04 166
3081.17 163
3081.30 162
3081.43 161
3081.55 162
3081.68 163
3081.81 165
3081.93 166
3082.06 165
3082.19 163
3082.32 158
3082.44 151
3082.57 142
3082.70 132
3082.83 119
3082.95 106
3083.08 90
3083.21 73
3083.33 55
3083.46 37
3083.59 20
3083.72 5
3083.84 0
3083.97 0
3084.10 0
3084.23 0
3084.35 0
3084.48 0
3084.61 0
3084.74 0
3084.86 4
3084.99 7
3085.12 11
3085.25 15
3085.37 20
3085.50 24
3085.63 28
3085.75 31
3085.88 33
3086.01 33
3086.14 33
3086.26 32
3086.39 29
3086.52 27
3086.65 24
3086.77 21
3086.90 19
3087.03 18
3087.16 19
3087.28 22
3087.41 28
3087.54 34
3087.67 39
3087.79 42
3087.92 43
3088.05 41
3088.18 36
3088.30 31
3088.43 26
3088.56 22
3088.69 18
3088.81 14
3088.94 9
3089.07 3
3089.20 0
3089.32 0
3089.45 0
3089.58 0
3089.71 0
3089.83 0
3089.96 0
3090.09 0
3090.22 3
3090.34 7
3090.47 12
3090.60 18
3090.72 26
3090.85 37
3090.98 49
3091.11 64
3091.23 79
3091.36 94
3091.49 107
3091.62 118
3091.74 124
3091.87 125
3092.00 123
3092.13 116
3092.26 108
3092.38 98
3092.51 89
3092.64 82
3092.77 79
3092.89 78
3093.02 80
3093.15 84
3093.28 89
3093.40 95
3093.53 102
3093.66 108
3093.79 114
3093.91 121
3094.04 127
3094.17 135
3094.30 142
3094.42 151
3094.55 159
3094.68 167
3094.81 173
3094.93 178
3095.06 180
3095.19 180
3095.32 177
3095.44 174
3095.57 170
3095.70 167
3095.83 165
3095.95 164
3096.08 164
3096.21 163
3096.34 162
3096.46 160
3096.59 157
3096.72 154
3096.85 152
3096.98 151
3097.10 153
3097.23 156
3097.36 160
3097.49 165
3097.61 171
3097.74 176
3097.87 181
3098.00 186
3098.12 191
3098.25 197
3098.38 202
3098.51 207
3098.63 210
3098.76 211
3098.89 209
3099.02 203
3099.15 194
3099.27 182
3099.40 168
3099.53 153
3099.66 138
3099.78 124
3099.91 112
3100.04 101
3100.17 93
3100.29 86
3100.42 80
3100.55 74
3100.68 67
3100.80 61
3100.93 55
3101.06 52
3101.19 51
3101.32 51
3101.44 52
3101.57 52
3101.70 51
3101.83 47
3101.95 42
3102.08 37
3102.21 33
3102.34 30
3102.47 31
3102.59 35
3102.72 41
3102.85 49
3102.98 57
3103.10 67
3103.23 76
3103.36 86
3103.49 95
3103.61 102
3103.74 108
3103.87 112
3104.00 112
3104.13 111
3104.25 109
3104.38 106
3104.51 104
3104.64 103
3104.76 102
3104.89 101
3105.02 98
3105.15 92
3105.28 82
3105.40 69
3105.53 53
3105.66 36
3105.79 20
3105.91 5
3106.04 0
3106.17 0
3106.30 0
3106.43 0
3106.55 0
3106.68 0
3106.81 0
3106.94 0
3107.07 2
3107.19 9
3107.32 16
3107.45 23
3107.58 29
3107.70 34
3107.83 38
3107.96 38
3108.09 36
3108.22 32
3108.34 25
3108.47 17
3108.60 10
3108.73 4
3108.86 2
3108.98 3
3109.11 8
3109.24 14
3109.37 21
3109.49 28
3109.62 32
3109.75 34
3109.88 33
3110.01 31
3110.13 29
3110.26 28
3110.39 31
3110.52 36
3110.65 44
3110.77 54
3110.90 63
3111.03 70
3111.16 73
3111.28 74
3111.41 71
3111.54 67
3111.67 62
3111.80 58
3111.92 56
3112.05 54
3112.18 53
3112.31 51
3112.44 50
3112.56 50
3112.69 50
3112.82 52
3112.95 55
3113.08 59
3113.20 63
3113.33 66
3113.46 68
3113.59 68
3113.72 67
3113.84 66
3113.97 66
3114.10 67
3114.23 71
3114.36 78
3114.48 87
3114.61 98
3114.74 108
3114.87 117
3115.00 125
3115.12 132
3115.25 137
3115.38 140
3115.51 141
3115.64 139
3115.76 136
3115.89 130
3116.02 122
3116.15 113
3116.28 104
3116.40 95
3116.53 87
3116.66 80
3116.79 75
3116.92 72
3117.04 71
3117.17 73
3117.30 77
3117.43 82
3117.56 89
3117.68 96
3117.81 102
3117.94 106
3118.07 109
3118.20 109
3118.32 108
3118.45 106
3118.58 104
3118.71 101
3118.84 98
3118.96 95
3119.09 91
3119.22 86
3119.35 79
3119.48 73
3119.60 66
3119.73 61
3119.86 56
3119.99 53
3120.12 49
3120.25 45
3120.37 39
3120.50 33
3120.63 26
3120.76 19
3120.89 15
3121.01 14
3121.14 17
3121.27 25
3121.40 37
3121.53 51
3121.65 65
3121.78 79
3121.91 89
3122.04 97
3122.17 102
3122.30 105
3122.42 106
3122.55 107
3122.68 107
3122.81 107
3122.94 108
3123.06 108
3123.19 107
3123.32 106
3123.45 103
3123.58 99
3123.70 93
3123.83 87
3123.96 79
3124.09 73
3124.22 68
3124.35 65
3124.47 65
3124.60 69
3124.73 75
3124.86 84
3124.99 93
3125.11 101
3125.24 107
3125.37 111
3125.50 111
3125.63 107
3125.76 99
3125.88 89
3126.01 78
3126.14 68
3126.27 59
3126.40 53
3126.53 50
3126.65 51
3126.78 53
3126.91 56
3127.04 59
3127.17 61
3127.29 63
3127.42 63
3127.55 62
3127.68 60
3127.81 56
3127.94 51
3128.06 43
3128.19 34
3128.32 23
3128.45 12
3128.58 2
3128.71 0
3128.83 0
3128.96 0
3129.09 0
3129.22 0
3129.35 0
3129.48 0
3129.60 7
3129.73 19
3129.86 33
3129.99 48
3130.12 63
3130.24 75
3130.37 82
3130.50 85
3130.63 82
3130.76 76
3130.89 71
3131.01 67
3131.14 67
3131.27 71
3131.40 79
3131.53 90
3131.66 100
3131.78 108
3131.91 113
3132.04 115
3132.17 115
3132.30 113
3132.43 110
3132.55 107
3132.68 106
3132.81 106
3132.94 108
3133.07 111
3133.20 113
3133.32 115
3133.45 115
3133.58 112
3133.71 107
3133.84 102
3133.97 97
3134.10 93
3134.22 92
3134.35 91
3134.48 91
3134.61 91
3134.74 89
3134.87 86
3134.99 83
3135.12 81
3135.25 81
3135.38 85
3135.51 91
3135.64 99
3135.76 108
3135.89 117
3136.02 124
3136.15 129
3136.28 132
3136.41 132
3136.53 129
3136.66 124
3136.79 117
3136.92 110
3137.05 104
3137.18 99
3137.31 97
3137.43 97
3137.56 100
3137.69 104
3137.82 109
3137.95 114
3138.08 117
3138.20 118
3138.33 115
3138.46 110
3138.59 102
3138.72 94
3138.85 85
3138.98 76
3139.10 65
3139.23 54
3139.36 42
3139.49 29
3139.62 17
3139.75 5
3139.88 0
3140.00 0
3140.13 0
3140.26 0
3140.39 0
3140.52 0
3140.65 0
3140.77 0
3140.90 0
3141.03 7
3141.16 18
3141.29 30
3141.42 43
3141.55 56
3141.67 71
3141.80 86
3141.93 101
3142.06 115
3142.19 128
3142.32 139
3142.45 147
3142.57 150
3142.70 151
3142.83 148
3142.96 144
3143.09 140
3143.22 137
3143.35 134
3143.47 132
3143.60 130
3143.73 127
3143.86 123
3143.99 117
3144.12 109
3144.25 100
3144.37 91
3144.50 82
3144.63 75
3144.76 70
3144.89 69
3145.02 72
3145.15 80
3145.27 91
3145.40 105
3145.53 120
3145.66 135
3145.79 149
3145.92 160
3146.05 168
3146.17 175
3146.30 181
3146.43 188
3146.56 197
3146.69 209
3146.82 221
3146.95 233
3147.08 243
3147.20 248
3147.33 248
3147.46 243
3147.59 233
3147.72 222
3147.85 211
3147.98 202
3148.10 197
3148.23 195
3148.36 198
3148.49 203
3148.62 212
3148.75 222
3148.88 234
3149.01 247
3149.13 260
3149.26 272
3149.39 283
3149.52 291
3149.65 297
3149.78 300
3149.91 300
3150.03 298
3150.16 294
3150.29 287
3150.42 279
3150.55 268
3150.68 257
3150.81 245
3150.94 233
3151.06 221
3151.19 210
3151.32 198
3151.45 187
3151.58 176
3151.71 165
3151.84 154
3151.97 144
3152.09 137
3152.22 134
3152.35 135
3152.48 139
3152.61 146
3152.74 156
3152.87 168
3153.00 182
3153.12 197
3153.25 212
3153.38 228
3153.51 243
3153.64 257
3153.77 269
3153.90 278
3154.03 285
3154.15 290
3154.28 294
3154.41 297
3154.54 300
3154.67 302
3154.80 302
3154.93 298
3155.06 289
3155.19 276
3155.31 259
3155.44 239
3155.57 218
3155.70 199
3155.83 185
3155.96 176
3156.09 173
3156.22 175
3156.34 180
3156.47 185
3156.60 188
3156.73 189
3156.86 187
3156.99 183
3157.12 178
3157.25 175
3157.38 173
3157.50 172
3157.63 173
3157.76 175
3157.89 177
3158.02 178
3158.15 180
3158.28 184
3158.41 190
3158.54 199
3158.66 212
3158.79 228
3158.92 247
3159.05 267
3159.18 288
3159.31 308
3159.44 327
3159.57 347
3159.70 368
3159.82 391
3159.95 418
3160.08 448
3160.21 480
3160.34 516
3160.47 553
3160.60 590
3160.73 627
3160.86 664
3160.98 700
3161.11 734
3161.24 769
3161.37 806
3161.50 846
3161.63 892
3161.76 947
3161.89 1009
3162.02 1079
3162.14 1153
3162.27 1229
3162.40 1303
3162.53 1376
3162.66 1446
3162.79 1513
3162.92 1580
3163.05 1645
3163.18 1711
3163.31 1774
3163.43 1835
3163.56 1892
3163.69 1947
3163.82 1999
3163.95 2048
3164.08 2094
3164.21 2136
3164.34 2172
3164.47 2203
3164.60 2224
3164.72 2237
3164.85 2240
3164.98 2236
3165.11 2225
3165.24 2208
3165.37 2187
3165.50 2163
3165.63 2139
3165.76 2114
3165.89 2088
3166.01 2061
3166.14 2031
3166.27 1997
3166.40 1957
3166.53 1911
3166.66 1857
3166.79 1799
3166.92 1739
3167.05 1679
3167.18 1622
3167.31 1571
3167.43 1526
3167.56 1488
3167.69 1455
3167.82 1426
3167.95 1399
3168.08 1372
3168.21 1344
3168.34 1315
3168.47 1284
3168.60 1251
3168.72 1217
3168.85 1181
3168.98 1144
3169.11 1105
3169.24 1064
3169.37 1023
3169.50 981
3169.63 942
3169.76 905
3169.89 873
3170.02 845
3170.15 821
3170.27 801
3170.40 782
3170.53 764
3170.66 746
3170.79 726
3170.92 704
3171.05 682
3171.18 658
3171.31 634
3171.44 611
3171.57 590
3171.69 570
3171.82 554
3171.95 542
3172.08 533
3172.21 527
3172.34 523
3172.47 519
3172.60 513
3172.73 506
3172.86 495
3172.99 481
3173.12 465
3173.24 448
3173.37 433
3173.50 421
3173.63 411
3173.76 406
3173.89 403
3174.02 404
3174.15 405
3174.28 406
3174.41 406
3174.54 404
3174.67 400
3174.79 392
3174.92 381
3175.05 368
3175.18 352
3175.31 334
3175.44 316
3175.57 298
3175.70 282
3175.83 267
3175.96 256
3176.09 248
3176.22 245
3176.35 247
3176.47 253
3176.60 263
3176.73 274
3176.86 285
3176.99 294
3177.12 299
3177.25 299
3177.38 294
3177.51 286
3177.64 275
3177.77 262
3177.90 249
3178.03 237
3178.16 225
3178.28 216
3178.41 210
3178.54 206
3178.67 206
3178.80 208
3178.93 211
3179.06 214
3179.19 216
3179.32 215
3179.45 212
3179.58 205
3179.71 197
3179.84 189
3179.97 182
3180.09 177
3180.22 175
3180.35 175
3180.48 175
3180.61 173
3180.74 170
3180.87 163
3181.00 154
3181.13 142
3181.26 128
3181.39 114
3181.52 99
3181.65 85
3181.78 73
3181.91 64
3182.03 59
3182.16 58
3182.29 62
3182.42 70
3182.55 80
3182.68 92
3182.81 103
3182.94 112
3183.07 119
3183.20 122
3183.33 123
3183.46 123
3183.59 121
3183.72 118
3183.85 115
3183.98 111
3184.11 108
3184.23 106
3184.36 105
3184.49 107
3184.62 110
3184.75 116
3184.88 122
3185.01 128
3185.14 134
3185.27 139
3185.40 141
3185.53 141
3185.66 140
3185.79 136
3185.92 131
3186.05 125
3186.18 119
3186.31 113
3186.43 107
3186.56 103
3186.69 100
3186.82 98
3186.95 96
3187.08 96
3187.21 98
3187.34 101
3187.47 106
3187.60 112
3187.73 119
3187.86 126
3187.99 132
3188.12 137
3188.25 139
3188.38 141
3188.51 142
3188.64 143
3188.77 142
3188.89 141
3189.02 136
3189.15 128
3189.28 117
3189.41 103
3189.54 89
3189.67 77
3189.80 69
3189.93 65
3190.06 67
3190.19 73
3190.32 80
3190.45 86
3190.58 90
3190.71 90
3190.84 86
3190.97 80
3191.10 73
3191.23 64
3191.36 55
3191.49 45
3191.61 33
3191.74 20
3191.87 6
3192.00 0
3192.13 0
3192.26 0
3192.39 0
3192.52 0
3192.65 0
3192.78 0
3192.91 0
3193.04 6
3193.17 13
3193.30 20
3193.43 28
3193.56 37
3193.69 48
3193.82 60
3193.95 73
3194.08 85
3194.21 97
3194.34 107
3194.47 114
3194.60 117
3194.72 117
3194.85 114
3194.98 109
3195.11 102
3195.24 95
3195.37 91
3195.50 89
3195.63 91
3195.76 96
3195.89 103
3196.02 110
3196.15 114
3196.28 114
3196.41 110
3196.54 101
3196.67 89
3196.80 76
3196.93 64
3197.06 55
3197.19 52
3197.32 54
3197.45 61
3197.58 73
3197.71 88
3197.84 103
3197.97 117
3198.10 126
3198.23 132
3198.36 132
3198.48 127
3198.61 119
3198.74 110
3198.87 100
3199.00 92
3199.13 86
3199.26 84
3199.39 84
3199.52 87
3199.65 91
3199.78 95
3199.91 99
3200.04 101
3200.17 101
3200.30 97
3200.43 92
3200.56 84
3200.69 75
3200.82 66
3200.95 58
3201.08 52
3201.21 47
3201.34 45
3201.47 44
3201.60 44
3201.73 43
3201.86 41
3201.99 36
3202.12 30
3202.25 22
3202.38 13
3202.51 4
3202.64 0
3202.77 0
3202.90 0
3203.03 0
3203.16 0
3203.29 0
3203.42 0
3203.54 1
3203.67 5
3203.80 8
3203.93 10
3204.06 11
3204.19 12
3204.32 13
3204.45 14
3204.58 15
3204.71 18
3204.84 21
3204.97 26
3205.10 32
3205.23 40
3205.36 49
3205.49 59
3205.62 70
3205.75 80
3205.88 89
3206.01 95
3206.14 100
3206.27 102
3206.40 102
3206.53 100
3206.66 98
3206.79 94
3206.92 91
3207.05 88
3207.18 87
3207.31 86
3207.44 86
3207.57 87
3207.70 89
3207.83 91
3207.96 93
3208.09 95
3208.22 99
3208.35 103
3208.48 108
3208.61 115
3208.74 123
3208.87 131
3209.00 138
3209.13 145
3209.26 149
3209.39 151
3209.52 151
3209.65 150
3209.78 148
3209.91 148
3210.04 149
3210.17 154
3210.30 160
3210.43 166
3210.56 172
3210.69 176
3210.82 176
3210.95 174
3211.08 169
3211.21 164
3211.34 159
3211.47 157
3211.60 158
3211.73 162
3211.86 169
3211.99 179
3212.12 190
3212.25 203
3212.38 216
3212.51 229
3212.64 239
3212.77 246
3212.90 249
3213.03 250
3213.16 249
3213.29 248
3213.42 249
3213.55 252
3213.68 258
3213.81 265
3213.94 272
3214.07 278
3214.20 280
3214.33 279
3214.46 276
3214.59 271
3214.72 264
3214.85 256
3214.98 248
3215.11 240
3215.24 231
3215.37 224
3215.50 218
3215.63 213
3215.76 212
3215.89 212
3216.02 214
3216.15 217
3216.28 220
3216.41 223
3216.54 225
3216.67 226
3216.80 227
3216.93 227
3217.06 228
3217.19 228
3217.32 226
3217.45 223
3217.58 217
3217.71 209
3217.84 199
3217.97 189
3218.10 179
3218.23 169
3218.36 162
3218.49 156
3218.62 152
3218.75 150
3218.88 150
3219.01 151
3219.14 154
3219.27 158
3219.40 162
3219.53 165
3219.66 166
3219.79 164
3219.92 158
3220.05 150
3220.18 140
3220.31 128
3220.44 117
3220.57 107
3220.70 99
3220.83 91
3220.96 84
3221.09 75
3221.22 64
3221.35 51
3221.48 37
3221.61 22
3221.74 8
3221.87 0
3222.00 0
3222.13 0
3222.26 0
3222.39 0
3222.52 5
3222.65 12
3222.78 18
3222.91 23
3223.04 26
3223.17 28
3223.30 27
3223.43 25
3223.56 21
3223.69 16
3223.82 10
3223.96 7
3224.09 7
3224.22 12
3224.35 24
3224.48 41
3224.61 61
3224.74 83
3224.87 103
3225.00 119
3225.13 129
3225.26 135
3225.39 135
3225.52 132
3225.65 128
3225.78 125
3225.91 123
3226.04 124
3226.17 127
3226.30 133
3226.43 142
3226.56 151
3226.69 160
3226.82 168
3226.95 173
3227.08 176
3227.21 176
3227.34 175
3227.47 175
3227.60 174
3227.73 174
3227.86 175
3227.99 175
3228.12 172
3228.25 167
3228.38 158
3228.51 146
3228.64 134
3228.77 122
3228.90 113
3229.04 108
3229.17 108
3229.30 113
3229.43 120
3229.56 128
3229.69 135
3229.82 141
3229.95 143
3230.08 143
3230.21 139
3230.34 133
3230.47 126
3230.60 118
3230.73 109
3230.86 101
3230.99 93
3231.12 86
3231.25 81
3231.38 77
3231.51 76
3231.64 77
3231.77 79
3231.90 82
3232.03 85
3232.16 86
3232.29 87
3232.42 86
3232.55 86
3232.69 87
3232.82 91
3232.95 97
3233.08 105
3233.21 115
3233.34 124
3233.47 130
3233.60 134
3233.73 134
3233.86 131
3233.99 125
3234.12 119
3234.25 112
3234.38 107
3234.51 103
3234.64 101
3234.77 99
3234.90 98
3235.03 95
3235.16 91
3235.29 84
3235.42 76
3235.55 65
3235.68 54
3235.82 44
3235.95 37
3236.08 33
3236.21 33
3236.34 37
3236.47 46
3236.60 58
3236.73 71
3236.86 85
3236.99 96
3237.12 104
3237.25 107
3237.38 105
3237.51 98
3237.64 87
3237.77 73
3237.90 60
3238.03 46
3238.16 34
3238.29 24
3238.42 15
3238.55 9
3238.69 5
3238.82 3
3238.95 3
3239.08 3
3239.21 5
3239.34 7
3239.47 9
3239.60 9
3239.73 8
3239.86 4
3239.99 0
3240.12 0
3240.25 0
3240.38 0
3240.51 0
3240.64 0
3240.77 3
3240.90 18
3241.04 35
3241.17 53
3241.30 67
3241.43 78
3241.56 85
3241.69 89
3241.82 91
3241.95 94
3242.08 98
3242.21 104
3242.34 109
3242.47 114
3242.60 118
3242.73 122
3242.86 126
3242.99 131
3243.12 139
3243.25 150
3243.39 164
3243.52 177
3243.65 190
3243.78 199
3243.91 204
3244.04 207
3244.17 208
3244.30 209
3244.43 212
3244.56 219
3244.69 230
3244.82 242
3244.95 254
3245.08 263
3245.21 267
3245.34 265
3245.48 258
3245.61 248
3245.74 240
3245.87 236
3246.00 239
3246.13 248
3246.26 263
3246.39 283
3246.52 305
3246.65 329
3246.78 355
3246.91 384
3247.04 416
3247.17 452
3247.30 490
3247.44 528
3247.57 564
3247.70 597
3247.83 625
3247.96 649
3248.09 672
3248.22 694
3248.35 718
3248.48 746
3248.61 777
3248.74 812
3248.87 848
3249.00 887
3249.13 927
3249.27 967
3249.40 1008
3249.53 1050
3249.66 1091
3249.79 1133
3249.92 1173
3250.05 1212
3250.18 1249
3250.31 1283
3250.44 1313
3250.57 1338
3250.70 1354
3250.83 1362
3250.96 1360
3251.10 1349
3251.23 1331
3251.36 1310
3251.49 1289
3251.62 1270
3251.75 1256
3251.88 1245
3252.01 1237
3252.14 1228
3252.27 1217
3252.40 1204
3252.53 1187
3252.66 1168
3252.80 1147
3252.93 1127
3253.06 1107
3253.19 1087
3253.32 1067
3253.45 1046
3253.58 1023
3253.71 998
3253.84 971
3253.97 942
3254.10 910
3254.23 876
3254.37 842
3254.50 809
3254.63 777
3254.76 750
3254.89 726
3255.02 706
3255.15 689
3255.28 674
3255.41 661
3255.54 646
3255.67 631
3255.80 615
3255.94 598
3256.07 580
3256.20 563
3256.33 546
3256.46 530
3256.59 515
3256.72 500
3256.85 485
3256.98 471
3257.11 457
3257.24 445
3257.37 436
3257.51 428
3257.64 423
3257.77 418
3257.90 411
3258.03 403
3258.16 391
3258.29 376
3258.42 359
3258.55 344
3258.68 331
3258.81 324
3258.95 320
3259.08 321
3259.21 323
3259.34 324
3259.47 321
3259.60 315
3259.73 304
3259.86 291
3259.99 278
3260.12 265
3260.25 255
3260.39 248
3260.52 245
3260.65 244
3260.78 247
3260.91 253
3261.04 263
3261.17 277
3261.30 295
3261.43 317
3261.56 341
3261.70 366
3261.83 391
3261.96 415
3262.09 438
3262.22 460
3262.35 482
3262.48 504
3262.61 523
3262.74 541
3262.87 555
3263.00 566
3263.14 575
3263.27 586
3263.40 600
3263.53 621
3263.66 651
3263.79 691
3263.92 740
3264.05 798
3264.18 865
3264.32 940
3264.45 1023
3264.58 1114
3264.71 1212
3264.84 1317
3264.97 1429
3265.10 1547
3265.23 1669
3265.36 1795
3265.49 1925
3265.63 2056
3265.76 2188
3265.89 2319
3266.02 2451
3266.15 2583
3266.28 2715
3266.41 2848
3266.54 2983
3266.67 3121
3266.80 3260
3266.94 3401
3267.07 3540
3267.20 3677
3267.33 3811
3267.46 3938
3267.59 4060
3267.72 4176
3267.85 4286
3267.98 4388
3268.12 4483
3268.25 4570
3268.38 4645
3268.51 4706
3268.64 4751
3268.77 4778
3268.90 4786
3269.03 4775
3269.16 4747
3269.30 4703
3269.43 4646
3269.56 4579
3269.69 4502
3269.82 4418
3269.95 4329
3270.08 4236
3270.21 4141
3270.34 4044
3270.48 3946
3270.61 3848
3270.74 3749
3270.87 3649
3271.00 3550
3271.13 3451
3271.26 3354
3271.39 3257
3271.53 3162
3271.66 3067
3271.79 2970
3271.92 2871
3272.05 2771
3272.18 2669
3272.31 2567
3272.44 2466
3272.57 2368
3272.71 2273
3272.84 2180
3272.97 2089
3273.10 2001
3273.23 1918
3273.36 1841
3273.49 1771
3273.62 1710
3273.76 1657
3273.89 1609
3274.02 1563
3274.15 1514
3274.28 1462
3274.41 1404
3274.54 1343
3274.67 1281
3274.81 1219
3274.94 1161
3275.07 1106
3275.20 1056
3275.33 1008
3275.46 962
3275.59 917
3275.72 874
3275.86 833
3275.99 795
3276.12 763
3276.25 736
3276.38 714
3276.51 696
3276.64 680
3276.77 664
3276.91 646
3277.04 625
3277.17 602
3277.30 578
3277.43 556
3277.56 536
3277.69 518
3277.82 504
3277.96 492
3278.09 483
3278.22 474
3278.35 465
3278.48 456
3278.61 446
3278.74 437
3278.87 426
3279.01 414
3279.14 402
3279.27 389
3279.40 375
3279.53 361
3279.66 346
3279.79 330
3279.93 314
3280.06 296
3280.19 279
3280.32 263
3280.45 248
3280.58 237
3280.71 228
3280.84 222
3280.98 217
3281.11 213
3281.24 208
3281.37 201
3281.50 192
3281.63 181
3281.76 170
3281.90 160
3282.03 151
3282.16 145
3282.29 142
3282.42 143
3282.55 149
3282.68 159
3282.82 174
3282.95 193
3283.08 213
3283.21 232
3283.34 248
3283.47 259
3283.60 264
3283.73 263
3283.87 257
3284.00 247
3284.13 234
3284.26 218
3284.39 201
3284.52 181
3284.65 160
3284.79 137
3284.92 115
3285.05 95
3285.18 80
3285.31 69
3285.44 64
3285.57 64
3285.71 67
3285.84 72
3285.97 78
3286.10 84
3286.23 90
3286.36 95
3286.50 101
3286.63 107
3286.76 113
3286.89 118
3287.02 124
3287.15 128
3287.28 133
3287.42 137
3287.55 140
3287.68 141
3287.81 140
3287.94 137
3288.07 131
3288.20 123
3288.34 116
3288.47 110
3288.60 106
3288.73 104
3288.86 105
3288.99 108
3289.12 110
3289.26 111
3289.39 110
3289.52 108
3289.65 104
3289.78 100
3289.91 96
3290.05 92
3290.18 89
3290.31 87
3290.44 85
3290.57 82
3290.70 78
3290.83 71
3290.97 61
3291.10 48
3291.23 32
3291.36 13
3291.49 0
3291.62 0
3291.76 0
3291.89 0
3292.02 0
3292.15 0
3292.28 0
3292.41 0
3292.55 7
3292.68 20
3292.81 31
3292.94 41
3293.07 48
3293.20 54
3293.33 59
3293.47 62
3293.60 63
3293.73 62
3293.86 60
3293.99 55
3294.12 50
3294.26 44
3294.39 39
3294.52 33
3294.65 26
3294.78 19
3294.91 12
3295.05 6
3295.18 2
3295.31 1
3295.44 4
3295.57 9
3295.70 17
3295.84 27
3295.97 37
3296.10 47
3296.23 56
3296.36 65
3296.49 73
3296.63 81
3296.76 88
3296.89 93
3297.02 96
3297.15 97
3297.28 94
3297.42 89
3297.55 82
3297.68 75
3297.81 67
3297.94 61
3298.07 57
3298.21 55
3298.34 58
3298.47 64
3298.60 74
3298.73 85
3298.86 97
3299.00 109
3299.13 119
3299.26 129
3299.39 138
3299.52 146
3299.65 155
3299.79 165
3299.92 175
3300.05 184
3300.18 192
3300.31 196
3300.45 197
3300.58 195
3300.71 189
3300.84 181
3300.97 172
3301.10 163
3301.24 155
3301.37 150
3301.50 148
3301.63 150
3301.76 155
3301.89 162
3302.03 171
3302.16 180
3302.29 189
3302.42 195
3302.55 199
3302.69 199
3302.82 196
3302.95 192
3303.08 187
3303.21 183
3303.34 180
3303.48 178
3303.61 177
3303.74 177
3303.87 178
3304.00 179
3304.13 181
3304.27 182
3304.40 184
3304.53 186
3304.66 188
3304.79 189
3304.93 189
3305.06 189
3305.19 186
3305.32 182
3305.45 177
3305.59 171
3305.72 165
3305.85 159
3305.98 153
3306.11 149
3306.24 145
3306.38 142
3306.51 139
3306.64 136
3306.77 131
3306.90 125
3307.04 115
3307.17 104
3307.30 92
3307.43 80
3307.56 69
3307.69 60
3307.83 53
3307.96 49
3308.09 47
3308.22 47
3308.35 49
3308.49 53
3308.62 58
3308.75 64
3308.88 69
3309.01 73
3309.15 76
3309.28 77
3309.41 78
3309.54 79
3309.67 82
3309.81 88
3309.94 97
3310.07 108
3310.20 118
3310.33 127
3310.47 132
3310.60 131
3310.73 124
3310.86 112
3310.99 98
3311.12 83
3311.26 70
3311.39 60
3311.52 54
3311.65 49
3311.78 46
3311.92 43
3312.05 40
3312.18 37
3312.31 35
3312.44 35
3312.58 36
3312.71 39
3312.84 44
3312.97 48
3313.10 52
3313.24 56
3313.37 59
3313.50 61
3313.63 64
3313.76 67
3313.90 71
3314.03 75
3314.16 78
3314.29 80
3314.42 79
3314.56 76
3314.69 70
3314.82 62
3314.95 53
3315.08 44
3315.22 35
3315.35 28
3315.48 22
3315.61 17
3315.74 12
3315.88 7
3316.01 2
3316.14 0
3316.27 0
3316.41 0
3316.54 0
3316.67 0
3316.80 0
3316.93 2
3317.07 4
3317.20 5
3317.33 6
3317.46 6
3317.59 5
3317.73 5
3317.86 4
3317.99 2
3318.12 0
3318.25 0
3318.39 0
3318.52 0
3318.65 0
3318.78 0
3318.91 0
3319.05 6
3319.18 17
3319.31 28
3319.44 38
3319.58 47
3319.71 53
3319.84 56
3319.97 56
3320.10 56
3320.24 55
3320.37 56
3320.50 60
3320.63 65
3320.76 70
3320.90 76
3321.03 81
3321.16 84
3321.29 86
3321.43 86
3321.56 85
3321.69 83
3321.82 79
3321.95 75
3322.09 69
3322.22 61
3322.35 53
3322.48 45
3322.62 38
3322.75 33
3322.88 31
3323.01 31
3323.14 33
3323.28 36
3323.41 39
3323.54 41
3323.67 43
3323.80 44
3323.94 46
3324.07 49
3324.20 54
3324.33 60
3324.47 68
3324.60 75
3324.73 81
3324.86 85
3324.99 87
3325.13 88
3325.26 91
3325.39 96
3325.52 105
3325.66 119
3325.79 137
3325.92 159
3326.05 181
3326.19 203
3326.32 223
3326.45 239
3326.58 250
3326.71 257
3326.85 260
3326.98 260
3327.11 259
3327.24 258
3327.38 260
3327.51 263
3327.64 270
3327.77 277
3327.90 285
3328.04 290
3328.17 292
3328.30 289
3328.43 282
3328.57 272
3328.70 260
3328.83 248
3328.96 238
3329.10 229
3329.23 222
3329.36 216
3329.49 211
3329.62 205
3329.76 198
3329.89 191
3330.02 183
3330.15 177
3330.29 172
3330.42 170
3330.55 171
3330.68 176
3330.82 185
3330.95 195
3331.08 207
3331.21 219
3331.35 229
3331.48 237
3331.61 241
3331.74 240
3331.87 236
3332.01 227
3332.14 217
3332.27 205
3332.40 194
3332.54 185
3332.67 179
3332.80 176
3332.93 175
3333.07 174
3333.20 173
3333.33 169
3333.46 163
3333.60 154
3333.73 144
3333.86 133
3333.99 124
3334.13 116
3334.26 111
3334.39 108
3334.52 105
3334.65 103
3334.79 99
3334.92 94
3335.05 89
3335.18 83
3335.32 79
3335.45 75
3335.58 73
3335.71 71
3335.85 69
3335.98 65
3336.11 61
3336.24 55
3336.38 49
3336.51 44
3336.64 39
3336.77 35
3336.91 32
3337.04 30
3337.17 29
3337.30 28
3337.44 28
3337.57 31
3337.70 34
3337.83 39
3337.97 43
3338.10 46
3338.23 47
3338.36 45
3338.50 42
3338.63 37
3338.76 33
3338.89 29
3339.03 28
3339.16 29
3339.29 31
3339.42 34
3339.56 38
3339.69 41
3339.82 43
3339.95 45
3340.09 48
3340.22 51
3340.35 54
3340.48 58
3340.62 61
3340.75 65
3340.88 68
3341.01 70
3341.15 70
3341.28 69
3341.41 67
3341.54 62
3341.68 55
3341.81 46
3341.94 36
3342.07 27
3342.21 19
3342.34 13
3342.47 8
3342.60 5
3342.74 4
3342.87 2
3343.00 0
3343.14 0
3343.27 0
3343.40 0
3343.53 0
3343.67 0
3343.80 0
3343.93 0
3344.06 0
3344.20 2
3344.33 8
3344.46 13
3344.59 17
3344.73 21
3344.86 26
3344.99 33
3345.12 43
3345.26 55
3345.39 68
3345.52 80
3345.66 90
3345.79 95
3345.92 94
3346.05 88
3346.19 79
3346.32 70
3346.45 61
3346.58 56
3346.72 55
3346.85 57
3346.98 60
3347.11 64
3347.25 69
3347.38 73
3347.51 78
3347.64 82
3347.78 85
3347.91 87
3348.04 86
3348.18 83
3348.31 75
3348.44 65
3348.57 54
3348.71 45
3348.84 40
3348.97 38
3349.10 42
3349.24 48
3349.37 56
3349.50 62
3349.64 65
3349.77 65
3349.90 61
3350.03 54
3350.17 45
3350.30 36
3350.43 28
3350.56 21
3350.70 16
3350.83 14
3350.96 15
3351.10 18
3351.23 23
3351.36 28
3351.49 35
3351.63 40
3351.76 45
3351.89 50
3352.02 55
3352.16 60
3352.29 65
3352.42 69
3352.56 71
3352.69 72
3352.82 69
3352.95 65
3353.09 59
3353.22 53
3353.35 48
3353.49 44
3353.62 42
3353.75 43
3353.88 47
3354.02 53
3354.15 62
3354.28 72
3354.42 83
3354.55 93
3354.68 101
3354.81 106
3354.95 108
3355.08 107
3355.21 104
3355.34 101
3355.48 99
3355.61 99
3355.74 102
3355.88 106
3356.01 111
3356.14 116
3356.27 120
3356.41 121
3356.54 121
3356.67 118
3356.81 113
3356.94 108
3357.07 103
3357.20 100
3357.34 100
3357.47 104
3357.60 112
3357.74 122
3357.87 134
3358.00 146
3358.14 156
3358.27 165
3358.40 171
3358.53 176
3358.67 180
3358.80 183
3358.93 186
3359.07 188
3359.20 188
3359.33 186
3359.46 181
3359.60 173
3359.73 165
3359.86 156
3360.00 148
3360.13 143
3360.26 143
3360.39 145
3360.53 151
3360.66 157
3360.79 163
3360.93 167
3361.06 169
3361.19 168
3361.33 165
3361.46 160
3361.59 156
3361.72 151
3361.86 148
3361.99 144
3362.12 142
3362.26 140
3362.39 137
3362.52 134
3362.65 131
3362.79 127
3362.92 122
3363.05 117
3363.19 112
3363.32 107
3363.45 103
3363.59 97
3363.72 91
3363.85 85
3363.98 78
3364.12 72
3364.25 68
3364.38 66
3364.52 69
3364.65 76
3364.78 85
3364.92 97
3365.05 110
3365.18 122
3365.31 133
3365.45 140
3365.58 143
3365.71 144
3365.85 142
3365.98 138
3366.11 135
3366.25 133
3366.38 132
3366.51 133
3366.65 135
3366.78 136
3366.91 136
3367.04 134
3367.18 130
3367.31 125
3367.44 121
3367.58 119
3367.71 119
3367.84 124
3367.98 131
3368.11 140
3368.24 151
3368.38 163
3368.51 175
3368.64 187
3368.77 198
3368.91 209
3369.04 219
3369.17 228
3369.31 237
3369.44 245
3369.57 254
3369.71 262
3369.84 270
3369.97 276
3370.11 279
3370.24 280
3370.37 276
3370.51 270
3370.64 263
3370.77 258
3370.90 254
3371.04 254
3371.17 257
3371.30 261
3371.44 264
3371.57 264
3371.70 261
3371.84 254
3371.97 246
3372.10 237
3372.24 230
3372.37 226
3372.50 224
3372.64 224
3372.77 225
3372.90 225
3373.04 224
3373.17 220
3373.30 214
3373.43 205
3373.57 196
3373.70 187
3373.83 180
3373.97 176
3374.10 175
3374.23 175
3374.37 177
3374.50 179
3374.63 181
3374.77 183
3374.90 186
3375.03 189
3375.17 194
3375.30 202
3375.43 212
3375.57 223
3375.70 236
3375.83 249
3375.97 261
3376.10 271
3376.23 279
3376.37 283
3376.50 284
3376.63 281
3376.77 275
3376.90 267
3377.03 258
3377.17 249
3377.30 240
3377.43 232
3377.56 225
3377.70 218
3377.83 211
3377.96 203
3378.10 195
3378.23 186
3378.36 175
3378.50 162
3378.63 148
3378.76 133
3378.90 117
3379.03 102
3379.16 90
3379.30 82
3379.43 79
3379.56 80
3379.70 84
3379.83 91
3379.96 97
3380.10 104
3380.23 108
3380.36 111
3380.50 111
3380.63 110
3380.76 107
3380.90 103
3381.03 99
3381.16 96
3381.30 95
3381.43 96
3381.56 99
3381.70 105
3381.83 112
3381.96 120
3382.10 128
3382.23 135
3382.36 139
3382.50 140
3382.63 138
3382.76 133
3382.90 127
3383.03 119
3383.16 112
3383.30 107
3383.43 105
3383.56 104
3383.70 106
3383.83 108
3383.97 109
3384.10 108
3384.23 107
3384.37 106
3384.50 105
3384.63 105
3384.77 109
3384.90 114
3385.03 122
3385.17 130
3385.30 139
3385.43 148
3385.57 157
3385.70 164
3385.83 170
3385.97 173
3386.10 175
3386.23 174
3386.37 171
3386.50 167
3386.63 163
3386.77 160
3386.90 158
3387.03 159
3387.17 162
3387.30 166
3387.43 170
3387.57 174
3387.70 177
3387.83 178
3387.97 178
3388.10 177
3388.24 175
3388.37 173
3388.50 170
3388.64 167
3388.77 164
3388.90 163
3389.04 162
3389.17 162
3389.30 164
3389.44 167
3389.57 170
3389.70 172
3389.84 174
3389.97 175
3390.10 175
3390.24 174
3390.37 172
3390.50 170
3390.64 167
3390.77 163
3390.91 158
3391.04 151
3391.17 143
3391.31 133
3391.44 122
3391.57 111
3391.71 100
3391.84 89
3391.97 78
3392.11 68
3392.24 57
3392.37 46
3392.51 35
3392.64 24
3392.78 13
3392.91 3
3393.04 0
3393.18 0
3393.31 0
3393.44 0
3393.58 0
3393.71 0
3393.84 0
3393.98 0
3394.11 3
3394.24 12
3394.38 23
3394.51 35
3394.65 47
3394.78 60
3394.91 71
3395.05 82
3395.18 90
3395.31 96
3395.45 99
3395.58 99
3395.71 96
3395.85 90
3395.98 82
3396.12 70
3396.25 56
3396.38 41
3396.52 27
3396.65 14
3396.78 4
3396.92 0
3397.05 0
3397.18 5
3397.32 15
3397.45 29
3397.59 44
3397.72 60
3397.85 74
3397.99 87
3398.12 97
3398.25 105
3398.39 111
3398.52 115
3398.65 117
3398.79 117
3398.92 116
3399.06 112
3399.19 106
3399.32 99
3399.46 92
3399.59 86
3399.72 82
3399.86 81
3399.99 82
3400.13 84
3400.26 88
3400.39 92
3400.53 95
3400.66 97
3400.79 98
3400.93 99
3401.06 99
3401.20 99
3401.33 101
3401.46 105
3401.60 110
3401.73 116
3401.86 124
3402.00 131
3402.13 138
3402.27 145
3402.40 152
3402.53 161
3402.67 172
3402.80 185
3402.93 202
3403.07 221
3403.20 243
3403.34 265
3403.47 286
3403.60 305
3403.74 322
3403.87 335
3404.00 345
3404.14 353
3404.27 359
3404.41 365
3404.54 372
3404.67 379
3404.81 388
3404.94 397
3405.07 407
3405.21 415
3405.34 423
3405.48 429
3405.61 433
3405.74 436
3405.88 437
3406.01 437
3406.15 436
3406.28 433
3406.41 428
3406.55 420
3406.68 411
3406.81 399
3406.95 386
3407.08 374
3407.22 363
3407.35 356
3407.48 354
3407.62 357
3407.75 364
3407.89 373
3408.02 381
3408.15 384
3408.29 381
3408.42 371
3408.56 354
3408.69 332
3408.82 308
3408.96 284
3409.09 261
3409.22 241
3409.36 222
3409.49 205
3409.63 189
3409.76 173
3409.89 157
3410.03 144
3410.16 134
3410.30 128
3410.43 128
3410.56 131
3410.70 138
3410.83 146
3410.97 153
3411.10 157
3411.23 158
3411.37 154
3411.50 149
3411.64 143
3411.77 138
3411.90 135
3412.04 135
3412.17 137
3412.30 141
3412.44 144
3412.57 147
3412.71 150
3412.84 152
3412.97 154
3413.11 156
3413.24 160
3413.38 165
3413.51 171
3413.64 177
3413.78 181
3413.91 185
3414.05 186
3414.18 186
3414.31 186
3414.45 187
3414.58 190
3414.72 196
3414.85 203
3414.98 209
3415.12 213
3415.25 212
3415.39 205
3415.52 195
3415.65 182
3415.79 169
3415.92 158
3416.06 151
3416.19 148
3416.32 150
3416.46 155
3416.59 164
3416.73 175
3416.86 187
3416.99 201
3417.13 215
3417.26 227
3417.40 236
3417.53 239
3417.67 237
3417.80 229
3417.93 214
3418.07 197
3418.20 178
3418.34 161
3418.47 148
3418.60 141
3418.74 141
3418.87 147
3419.01 159
3419.14 173
3419.27 189
3419.41 202
3419.54 212
3419.68 217
3419.81 216
3419.94 210
3420.08 199
3420.21 186
3420.35 172
3420.48 159
3420.62 150
3420.75 143
3420.88 141
3421.02 141
3421.15 143
3421.29 144
3421.42 144
3421.55 141
3421.69 135
3421.82 128
3421.96 122
3422.09 117
3422.22 114
3422.36 114
3422.49 115
3422.63 117
3422.76 120
3422.90 123
3423.03 125
3423.16 127
3423.30 129
3423.43 130
3423.57 130
3423.70 128
3423.83 124
3423.97 118
3424.10 109
3424.24 99
3424.37 89
3424.51 79
3424.64 70
3424.77 61
3424.91 53
3425.04 46
3425.18 40
3425.31 36
3425.45 35
3425.58 37
3425.71 41
3425.85 48
3425.98 55
3426.12 62
3426.25 66
3426.38 69
3426.52 68
3426.65 66
3426.79 65
3426.92 66
3427.06 70
3427.19 77
3427.32 88
3427.46 100
3427.59 111
3427.73 119
3427.86 125
3428.00 127
3428.13 128
3428.26 128
3428.40 129
3428.53 134
3428.67 141
3428.80 152
3428.94 165
3429.07 178
3429.20 192
3429.34 204
3429.47 214
3429.61 223
3429.74 231
3429.88 238
3430.01 246
3430.14 257
3430.28 270
3430.41 289
3430.55 313
3430.68 343
3430.82 377
3430.95 414
3431.08 451
3431.22 485
3431.35 515
3431.49 541
3431.62 563
3431.76 582
3431.89 598
3432.02 614
3432.16 630
3432.29 645
3432.43 658
3432.56 668
3432.70 676
3432.83 679
3432.97 679
3433.10 677
3433.23 674
3433.37 672
3433.50 670
3433.64 669
3433.77 669
3433.91 668
3434.04 666
3434.17 661
3434.31 653
3434.44 642
3434.58 628
3434.71 614
3434.85 601
3434.98 590
3435.12 582
3435.25 577
3435.38 574
3435.52 570
3435.65 563
3435.79 552
3435.92 535
3436.06 512
3436.19 484
3436.33 454
3436.46 423
3436.59 393
3436.73 367
3436.86 345
3437.00 328
3437.13 315
3437.27 307
3437.40 302
3437.54 299
3437.67 297
3437.80 294
3437.94 291
3438.07 286
3438.21 278
3438.34 269
3438.48 259
3438.61 247
3438.75 236
3438.88 225
3439.01 216
3439.15 210
3439.28 207
3439.42 207
3439.55 208
3439.69 210
3439.82 212
3439.96 213
3440.09 212
3440.22 210
3440.36 207
3440.49 205
3440.63 205
3440.76 206
3440.90 210
3441.03 217
3441.17 226
3441.30 237
3441.44 249
3441.57 262
3441.70 274
3441.84 284
3441.97 291
3442.11 296
3442.24 297
3442.38 295
3442.51 292
3442.65 287
3442.78 282
3442.92 275
3443.05 267
3443.18 258
3443.32 248
3443.45 237
3443.59 227
3443.72 217
3443.86 208
3443.99 199
3444.13 191
3444.26 183
3444.40 174
3444.53 165
3444.66 155
3444.80 143
3444.93 132
3445.07 120
3445.20 108
3445.34 95
3445.47 83
3445.61 70
3445.74 57
3445.88 45
3446.01 35
3446.15 26
3446.28 20
3446.41 18
3446.55 19
3446.68 22
3446.82 28
3446.95 34
3447.09 40
3447.22 44
3447.36 47
3447.49 47
3447.63 44
3447.76 41
3447.90 36
3448.03 31
3448.16 27
3448.30 24
3448.43 23
3448.57 24
3448.70 26
3448.84 30
3448.97 33
3449.11 35
3449.24 35
3449.38 32
3449.51 28
3449.65 24
3449.78 21
3449.92 23
3450.05 29
3450.19 40
3450.32 53
3450.45 68
3450.59 81
3450.72 91
3450.86 98
3450.99 101
3451.13 101
3451.26 99
3451.40 97
3451.53 96
3451.67 95
3451.80 94
3451.94 92
3452.07 89
3452.21 84
3452.34 77
3452.48 68
3452.61 57
3452.74 45
3452.88 32
3453.01 19
3453.15 8
3453.28 0
3453.42 0
3453.55 0
3453.69 0
3453.82 0
3453.96 0
3454.09 0
3454.23 0
3454.36 0
3454.50 6
3454.63 14
3454.77 23
3454.90 32
3455.04 42
3455.17 52
3455.31 64
3455.44 75
3455.58 86
3455.71 96
3455.84 105
3455.98 114
3456.11 123
3456.25 135
3456.38 148
3456.52 163
3456.65 178
3456.79 192
3456.92 203
3457.06 209
3457.19 210
3457.33 207
3457.46 200
3457.60 191
3457.73 183
3457.87 176
3458.00 173
3458.14 172
3458.27 174
3458.41 178
3458.54 183
3458.68 186
3458.81 186
3458.95 184
3459.08 179
3459.22 170
3459.35 160
3459.49 149
3459.62 140
3459.76 133
3459.89 128
3460.03 127
3460.16 127
3460.29 128
3460.43 128
3460.56 127
3460.70 125
3460.83 120
3460.97 113
3461.10 105
3461.24 95
3461.37 85
3461.51 74
3461.64 63
3461.78 51
3461.91 41
3462.05 32
3462.18 26
3462.32 24
3462.45 27
3462.59 34
3462.72 46
3462.86 60
3462.99 76
3463.13 91
3463.26 105
3463.40 118
3463.53 128
3463.67 139
3463.80 150
3463.94 162
3464.07 175
3464.21 190
3464.34 205
3464.48 218
3464.61 229
3464.75 237
3464.88 240
3465.02 238
3465.15 234
3465.29 227
3465.42 221
3465.56 217
3465.69 215
3465.83 214
3465.96 215
3466.10 213
3466.23 208
3466.37 197
3466.50 181
3466.64 162
3466.77 143
3466.91 128
3467.04 119
3467.18 118
3467.31 123
3467.45 134
3467.58 146
3467.72 157
3467.85 164
3467.99 168
3468.12 167
3468.26 163
3468.39 156
3468.53 149
3468.66 141
3468.80 133
3468.93 126
3469.07 119
3469.20 114
3469.34 110
3469.47 107
3469.61 106
3469.74 107
3469.88 110
3470.01 112
3470.15 115
3470.28 117
3470.42 118
3470.55 119
3470.69 121
3470.82 124
3470.96 129
3471.09 137
3471.23 147
3471.37 159
3471.50 170
3471.64 180
3471.77 186
3471.91 190
3472.04 190
3472.18 189
3472.31 186
3472.45 184
3472.58 182
3472.72 180
3472.85 180
3472.99 179
3473.12 178
3473.26 177
3473.39 176
3473.53 175
3473.66 175
3473.80 177
3473.93 179
3474.07 182
3474.20 185
3474.34 189
3474.47 193
3474.61 198
3474.74 204
3474.88 211
3475.01 220
3475.15 231
3475.28 242
3475.42 254
3475.55 266
3475.69 278
3475.83 288
3475.96 298
3476.10 305
3476.23 309
3476.37 311
3476.50 310
3476.64 306
3476.77 299
3476.91 289
3477.04 275
3477.18 259
3477.31 241
3477.45 221
3477.58 201
3477.72 183
3477.85 166
3477.99 154
3478.12 144
3478.26 136
3478.39 131
3478.53 126
3478.66 121
3478.80 115
3478.94 108
3479.07 101
3479.21 94
3479.34 88
3479.48 83
3479.61 78
3479.75 75
3479.88 72
3480.02 70
3480.15 68
3480.29 67
3480.42 66
3480.56 64
3480.69 63
3480.83 62
3480.96 60
3481.10 59
3481.24 58
3481.37 59
3481.51 60
3481.64 63
3481.78 66
3481.91 68
3482.05 69
3482.18 67
3482.32 63
3482.45 56
3482.59 46
3482.72 33
3482.86 18
3482.99 3
3483.13 0
3483.27 0
3483.40 0
3483.54 0
3483.67 0
3483.81 0
3483.94 0
3484.08 0
3484.21 16
3484.35 32
3484.48 47
3484.62 59
3484.75 69
3484.89 77
3485.02 83
3485.16 86
3485.30 87
3485.43 84
3485.57 78
3485.70 70
3485.84 62
3485.97 55
3486.11 52
3486.24 52
3486.38 55
3486.51 60
3486.65 65
3486.78 67
3486.92 67
3487.06 64
3487.19 60
3487.33 57
3487.46 56
3487.60 59
3487.73 67
3487.87 80
3488.00 96
3488.14 113
3488.27 131
3488.41 147
3488.55 159
3488.68 166
3488.82 169
3488.95 168
3489.09 164
3489.22 157
3489.36 150
3489.49 143
3489.63 138
3489.76 134
3489.90 133
3490.04 135
3490.17 139
3490.31 144
3490.44 149
3490.58 155
3490.71 160
3490.85 164
3490.98 168
3491.12 171
3491.25 174
3491.39 176
3491.53 178
3491.66 180
3491.80 182
3491.93 185
3492.07 189
3492.20 193
3492.34 198
3492.47 202
3492.61 205
3492.75 207
3492.88 207
3493.02 205
3493.15 202
3493.29 197
3493.42 192
3493.56 187
3493.69 182
3493.83 178
3493.97 177
3494.10 178
3494.24 180
3494.37 182
3494.51 183
3494.64 181
3494.78 175
3494.91 164
3495.05 150
3495.19 136
3495.32 121
3495.46 109
3495.59 100
3495.73 94
3495.86 91
3496.00 89
3496.13 89
3496.27 90
3496.41 90
3496.54 90
3496.68 89
3496.81 88
3496.95 86
3497.08 83
3497.22 81
3497.35 79
3497.49 78
3497.63 77
3497.76 77
3497.90 77
3498.03 77
3498.17 77
3498.30 76
3498.44 75
3498.58 74
3498.71 73
3498.85 71
3498.98 70
3499.12 69
3499.25 70
3499.39 72
3499.52 75
3499.66 79
3499.80 83
3499.93 87
3500.07 88
3500.20 88
3500.34 85
3500.47 79
3500.61 73
3500.75 67
3500.88 61
3501.02 57
3501.15 53
3501.29 51
3501.42 48
3501.56 44
3501.70 38
3501.83 29
3501.97 20
3502.10 12
3502.24 7
3502.37 6
3502.51 11
3502.65 21
3502.78 35
3502.92 50
3503.05 65
3503.19 78
3503.32 88
3503.46 94
3503.60 96
3503.73 95
3503.87 93
3504.00 90
3504.14 86
3504.27 81
3504.41 74
3504.55 66
3504.68 55
3504.82 41
3504.95 26
3505.09 11
3505.22 0
3505.36 0
3505.50 0
3505.63 0
3505.77 0
3505.90 0
3506.04 0
3506.18 0
3506.31 5
3506.45 12
3506.58 19
3506.72 24
3506.85 28
3506.99 31
3507.13 34
3507.26 36
3507.40 38
3507.53 40
3507.67 40
3507.80 40
3507.94 40
3508.08 39
3508.21 38
3508.35 39
3508.48 42
3508.62 47
3508.76 54
3508.89 62
3509.03 69
3509.16 75
3509.30 80
3509.43 83
3509.57 85
3509.71 89
3509.84 93
3509.98 98
3510.11 104
3510.25 109
3510.39 113
3510.52 113
3510.66 112
3510.79 108
3510.93 105
3511.07 103
3511.20 104
3511.34 109
3511.47 117
3511.61 126
3511.74 136
3511.88 143
3512.02 146
3512.15 144
3512.29 138
3512.42 127
3512.56 114
3512.70 102
3512.83 92
3512.97 86
3513.10 85
3513.24 88
3513.38 97
3513.51 109
3513.65 123
3513.78 140
3513.92 160
3514.06 182
3514.19 208
3514.33 237
3514.46 271
3514.60 307
3514.74 344
3514.87 383
3515.01 420
3515.14 454
3515.28 483
3515.41 507
3515.55 526
3515.69 540
3515.82 550
3515.96 558
3516.09 564
3516.23 571
3516.37 577
3516.50 583
3516.64 588
3516.77 592
3516.91 593
3517.05 592
3517.18 588
3517.32 581
3517.45 571
3517.59 557
3517.73 540
3517.86 521
3518.00 502
3518.13 483
3518.27 467
3518.41 454
3518.54 444
3518.68 438
3518.81 434
3518.95 431
3519.09 428
3519.22 423
3519.36 416
3519.49 407
3519.63 396
3519.77 384
3519.90 373
3520.04 364
3520.18 358
3520.31 357
3520.45 359
3520.58 366
3520.72 376
3520.86 390
3520.99 406
3521.13 424
3521.26 444
3521.40 466
3521.54 488
3521.67 512
3521.81 535
3521.94 557
3522.08 577
3522.22 594
3522.35 607
3522.49 618
3522.62 626
3522.76 631
3522.90 636
3523.03 639
3523.17 642
3523.31 643
3523.44 642
3523.58 638
3523.71 631
3523.85 620
3523.99 606
3524.12 592
3524.26 578
3524.39 566
3524.53 559
3524.67 555
3524.80 555
3524.94 557
3525.07 559
3525.21 559
3525.35 557
3525.48 552
3525.62 544
3525.76 535
3525.89 525
3526.03 514
3526.16 502
3526.30 488
3526.44 473
3526.57 456
3526.71 438
3526.85 418
3526.98 398
3527.12 376
3527.25 353
3527.39 329
3527.53 305
3527.66 280
3527.80 255
3527.93 230
3528.07 207
3528.21 185
3528.34 166
3528.48 152
3528.62 142
3528.75 136
3528.89 134
3529.02 134
3529.16 135
3529.30 138
3529.43 140
3529.57 143
3529.71 147
3529.84 150
3529.98 155
3530.11 158
3530.25 161
3530.39 162
3530.52 163
3530.66 163
3530.80 163
3530.93 165
3531.07 168
3531.20 172
3531.34 178
3531.48 184
3531.61 189
3531.75 193
3531.89 196
3532.02 198
3532.16 198
3532.29 197
3532.43 196
3532.57 193
3532.70 190
3532.84 186
3532.98 182
3533.11 178
3533.25 174
3533.39 170
3533.52 167
3533.66 164
3533.79 163
3533.93 163
3534.07 163
3534.20 163
3534.34 163
3534.48 161
3534.61 158
3534.75 152
3534.88 146
3535.02 139
3535.16 131
3535.29 124
3535.43 119
3535.57 116
3535.70 115
3535.84 117
3535.98 121
3536.11 127
3536.25 134
3536.38 140
3536.52 144
3536.66 146
3536.79 146
3536.93 143
3537.07 140
3537.20 136
3537.34 132
3537.48 131
3537.61 130
3537.75 130
3537.88 131
3538.02 130
3538.16 129
3538.29 125
3538.43 120
3538.57 113
3538.70 106
3538.84 99
3538.98 93
3539.11 89
3539.25 87
3539.39 86
3539.52 85
3539.66 84
3539.79 82
3539.93 77
3540.07 71
3540.20 63
3540.34 56
3540.48 50
3540.61 45
3540.75 43
3540.89 45
3541.02 49
3541.16 55
3541.30 63
3541.43 71
3541.57 79
3541.71 84
3541.84 86
3541.98 85
3542.11 81
3542.25 74
3542.39 64
3542.52 55
3542.66 46
3542.80 38
3542.93 34
3543.07 33
3543.21 36
3543.34 42
3543.48 50
3543.62 61
3543.75 71
3543.89 80
3544.03 86
3544.16 90
3544.30 91
3544.44 92
3544.57 92
3544.71 93
3544.84 95
3544.98 99
3545.12 104
3545.25 110
3545.39 116
3545.53 124
3545.66 132
3545.80 141
3545.94 149
3546.07 157
3546.21 163
3546.35 165
3546.48 162
3546.62 154
3546.76 143
3546.89 128
3547.03 112
3547.17 98
3547.30 87
3547.44 79
3547.58 75
3547.71 75
3547.85 78
3547.99 82
3548.12 84
3548.26 84
3548.40 81
3548.53 74
3548.67 64
3548.81 51
3548.94 38
3549.08 27
3549.21 19
3549.35 16
3549.49 17
3549.62 22
3549.76 29
3549.90 35
3550.03 40
3550.17 42
3550.31 40
3550.44 37
3550.58 33
3550.72 30
3550.85 30
3550.99 34
3551.13 41
3551.26 51
3551.40 61
3551.54 70
3551.67 78
3551.81 82
3551.95 84
3552.08 82
3552.22 79
3552.36 73
3552.49 66
3552.63 59
3552.77 52
3552.90 45
3553.04 39
3553.18 35
3553.31 32
3553.45 30
3553.59 28
3553.72 26
3553.86 25
3554.00 24
3554.13 25
3554.27 27
3554.41 31
3554.55 36
3554.68 41
3554.82 46
3554.96 49
3555.09 49
3555.23 46
3555.37 41
3555.50 34
3555.64 26
3555.78 19
3555.91 14
3556.05 11
3556.19 10
3556.32 12
3556.46 16
3556.60 20
3556.73 25
3556.87 29
3557.01 31
3557.14 33
3557.28 33
3557.42 32
3557.55 30
3557.69 28
3557.83 26
3557.96 23
3558.10 20
3558.24 17
3558.37 14
3558.51 12
3558.65 10
3558.78 9
3558.92 8
3559.06 6
3559.20 4
3559.33 2
3559.47 0
3559.61 0
3559.74 0
3559.88 3
3560.02 8
3560.15 15
3560.29 21
3560.43 27
3560.56 31
3560.70 32
3560.84 32
3560.97 31
3561.11 28
3561.25 25
3561.38 21
3561.52 17
3561.66 11
3561.79 5
3561.93 0
3562.07 0
3562.21 0
3562.34 0
3562.48 0
3562.62 0
3562.75 0
3562.89 0
3563.03 2
3563.16 5
3563.30 9
3563.44 14
3563.57 21
3563.71 30
3563.85 41
3563.98 53
3564.12 63
3564.26 70
3564.40 73
3564.53 73
3564.67 70
3564.81 65
3564.94 59
3565.08 52
3565.22 45
3565.35 36
3565.49 26
3565.63 15
3565.76 2
3565.90 0
3566.04 0
3566.18 0
3566.31 0
3566.45 0
3566.59 0
3566.72 0
3566.86 2
3567.00 17
3567.13 30
3567.27 42
3567.41 51
3567.55 59
3567.68 66
3567.82 72
3567.96 79
3568.09 84
3568.23 89
3568.37 91
3568.50 90
3568.64 86
3568.78 81
3568.92 73
3569.05 66
3569.19 58
3569.33 51
3569.46 46
3569.60 43
3569.74 42
3569.87 45
3570.01 51
3570.15 60
3570.29 70
3570.42 81
3570.56 91
3570.70 99
3570.83 104
3570.97 108
3571.11 110
3571.24 110
3571.38 108
3571.52 104
3571.66 98
3571.79 90
3571.93 79
3572.07 66
3572.20 54
3572.34 42
3572.48 31
3572.61 23
3572.75 18
3572.89 14
3573.03 14
3573.16 15
3573.30 19
3573.44 24
3573.57 31
3573.71 39
3573.85 45
3573.99 48
3574.12 49
3574.26 47
3574.40 42
3574.53 37
3574.67 31
3574.81 27
3574.95 25
3575.08 25
3575.22 27
3575.36 30
3575.49 34
3575.63 38
3575.77 41
3575.91 43
3576.04 42
3576.18 39
3576.32 34
3576.45 27
3576.59 18
3576.73 9
3576.87 1
3577.00 0
3577.14 0
3577.28 0
3577.41 0
3577.55 0
3577.69 2
3577.83 5
3577.96 8
3578.10 8
3578.24 7
3578.37 5
3578.51 2
3578.65 0
3578.79 0
3578.92 0
3579.06 0
3579.20 0
3579.33 0
3579.47 0
3579.61 0
3579.75 0
3579.88 3
3580.02 10
3580.16 18
3580.29 28
3580.43 38
3580.57 50
3580.71 62
3580.84 74
3580.98 87
3581.12 101
3581.26 113
3581.39 123
3581.53 132
3581.67 138
3581.80 142
3581.94 146
3582.08 150
3582.22 155
3582.35 162
3582.49 172
3582.63 182
3582.76 193
3582.90 203
3583.04 211
3583.18 216
3583.31 219
3583.45 220
3583.59 220
3583.73 222
3583.86 225
3584.00 231
3584.14 238
3584.28 247
3584.41 255
3584.55 261
3584.69 264
3584.82 265
3584.96 263
3585.10 261
3585.24 261
3585.37 262
3585.51 267
3585.65 275
3585.79 285
3585.92 295
3586.06 304
3586.20 311
3586.33 316
3586.47 318
3586.61 319
3586.75 319
3586.88 318
3587.02 317
3587.16 316
3587.30 314
3587.43 312
3587.57 311
3587.71 309
3587.85 307
3587.98 304
3588.12 301
3588.26 297
3588.39 293
3588.53 289
3588.67 286
3588.81 284
3588.94 282
3589.08 280
3589.22 277
3589.36 272
3589.49 265
3589.63 255
3589.77 242
3589.91 227
3590.04 211
3590.18 194
3590.32 178
3590.46 163
3590.59 150
3590.73 141
3590.87 135
3591.01 133
3591.14 133
3591.28 134
3591.42 135
3591.56 136
3591.69 136
3591.83 135
3591.97 133
3592.10 133
3592.24 133
3592.38 132
3592.52 131
3592.65 127
3592.79 120
3592.93 111
3593.07 100
3593.20 88
3593.34 79
3593.48 73
3593.62 71
3593.75 73
3593.89 77
3594.03 81
3594.17 83
3594.30 82
3594.44 79
3594.58 74
3594.72 70
3594.85 68
3594.99 69
3595.13 73
3595.27 80
3595.40 88
3595.54 96
3595.68 102
3595.82 106
3595.95 109
3596.09 113
3596.23 118
3596.37 124
3596.50 132
3596.64 141
3596.78 149
3596.92 155
3597.05 158
3597.19 159
3597.33 157
3597.47 155
3597.60 153
3597.74 153
3597.88 153
3598.02 152
3598.15 149
3598.29 141
3598.43 129
3598.57 115
3598.70 101
3598.84 89
3598.98 82
3599.12 81
3599.26 86
3599.39 94
3599.53 102
3599.67 107
3599.81 109
3599.94 107
3600.08 101
3600.22 95
3600.36 90
3600.49 88
3600.63 89
3600.77 92
3600.91 95
3601.04 97
3601.18 98
3601.32 97
3601.46 94
3601.59 90
3601.73 87
3601.87 84
3602.01 82
3602.14 82
3602.28 81
3602.42 81
3602.56 81
3602.70 82
3602.83 83
3602.97 86
3603.11 89
3603.25 93
3603.38 96
3603.52 100
3603.66 102
3603.80 106
3603.93 110
3604.07 116
3604.21 125
3604.35 136
3604.48 147
3604.62 158
3604.76 166
3604.90 169
3605.04 168
3605.17 162
3605.31 153
3605.45 144
3605.59 134
3605.72 125
3605.86 117
3606.00 109
3606.14 101
3606.27 92
3606.41 82
3606.55 72
3606.69 63
3606.83 56
3606.96 52
3607.10 51
3607.24 53
3607.38 56
3607.51 59
3607.65 62
3607.79 63
3607.93 61
3608.07 57
3608.20 51
3608.34 45
3608.48 38
3608.62 32
3608.75 28
3608.89 25
3609.03 23
3609.17 22
3609.31 22
3609.44 21
3609.58 20
3609.72 20
3609.86 21
3609.99 23
3610.13 27
3610.27 33
3610.41 41
3610.55 48
3610.68 56
3610.82 62
3610.96 66
3611.10 67
3611.23 67
3611.37 64
3611.51 61
3611.65 57
3611.79 54
3611.92 52
3612.06 52
3612.20 53
3612.34 54
3612.47 54
3612.61 54
3612.75 54
3612.89 54
3613.03 54
3613.16 56
3613.30 60
3613.44 66
3613.58 72
3613.72 79
3613.85 86
3613.99 94
3614.13 101
3614.27 108
3614.40 114
3614.54 117
3614.68 118
3614.82 115
3614.96 110
3615.09 105
3615.23 100
3615.37 98
3615.51 101
3615.65 108
3615.78 117
3615.92 126
3616.06 132
3616.20 134
3616.33 131
3616.47 122
3616.61 110
3616.75 97
3616.89 85
3617.02 77
3617.16 72
3617.30 71
3617.44 74
3617.58 79
3617.71 83
3617.85 86
3617.99 87
3618.13 85
3618.27 81
3618.40 74
3618.54 67
3618.68 58
3618.82 48
3618.96 37
3619.09 26
3619.23 15
3619.37 6
3619.51 0
3619.65 0
3619.78 0
3619.92 0
3620.06 0
3620.20 0
3620.34 1
3620.47 2
3620.61 2
3620.75 2
3620.89 2
3621.03 2
3621.16 3
3621.30 4
3621.44 6
3621.58 8
3621.72 9
3621.85 10
3621.99 9
3622.13 7
3622.27 3
3622.41 0
3622.54 0
3622.68 0
3622.82 0
3622.96 0
3623.10 1
3623.23 9
3623.37 18
3623.51 24
3623.65 28
3623.79 28
3623.92 25
3624.06 21
3624.20 18
3624.34 17
3624.48 19
3624.61 24
3624.75 31
3624.89 39
3625.03 46
3625.17 51
3625.30 53
3625.44 54
3625.58 54
3625.72 53
3625.86 53
3625.99 53
3626.13 54
3626.27 55
3626.41 56
3626.55 55
3626.68 53
3626.82 50
3626.96 49
3627.10 49
3627.24 51
3627.38 54
3627.51 57
3627.65 59
3627.79 58
3627.93 54
3628.07 45
3628.20 33
3628.34 20
3628.48 6
3628.62 0
3628.76 0
3628.89 0
3629.03 0
3629.17 0
3629.31 0
3629.45 7
3629.59 12
3629.72 15
3629.86 16
3630.00 13
3630.14 8
3630.28 2
3630.41 0
3630.55 0
3630.69 0
3630.83 0
3630.97 0
3631.11 0
3631.24 7
3631.38 14
3631.52 21
3631.66 28
3631.80 35
3631.93 41
3632.07 46
3632.21 50
3632.35 53
3632.49 55
3632.63 57
3632.76 58
3632.90 60
3633.04 65
3633.18 73
3633.32 84
3633.45 97
3633.59 109
3633.73 120
3633.87 125
3634.01 126
3634.15 121
3634.28 111
3634.42 98
3634.56 84
3634.70 72
3634.84 60
3634.98 51
3635.11 44
3635.25 39
3635.39 36
3635.53 34
3635.67 32
3635.81 32
3635.94 31
3636.08 30
3636.22 30
3636.36 30
3636.50 31
3636.63 35
3636.77 42
3636.91 51
3637.05 63
3637.19 76
3637.33 88
3637.46 98
3637.60 105
3637.74 109
3637.88 109
3638.02 106
3638.16 101
3638.29 95
3638.43 90
3638.57 85
3638.71 82
3638.85 82
3638.99 82
3639.12 84
3639.26 85
3639.40 85
3639.54 83
3639.68 79
3639.82 74
3639.95 68
3640.09 63
3640.23 60
3640.37 58
3640.51 59
3640.65 61
3640.78 63
3640.92 63
3641.06 61
3641.20 57
3641.34 50
3641.48 43
3641.61 38
3641.75 34
3641.89 34
3642.03 36
3642.17 41
3642.31 45
3642.45 49
3642.58 51
3642.72 51
3642.86 50
3643.00 47
3643.14 44
3643.28 42
3643.41 41
3643.55 43
3643.69 46
3643.83 50
3643.97 55
3644.11 58
3644.24 59
3644.38 56
3644.52 50
3644.66 41
3644.80 32
3644.94 25
3645.08 22
3645.21 23
3645.35 29
3645.49 40
3645.63 53
3645.77 69
3645.91 84
3646.04 98
3646.18 111
3646.32 122
3646.46 131
3646.60 139
3646.74 147
3646.88 155
3647.01 163
3647.15 170
3647.29 175
3647.43 179
3647.57 181
3647.71 179
3647.84 175
3647.98 169
3648.12 162
3648.26 154
3648.40 146
3648.54 139
3648.68 134
3648.81 131
3648.95 131
3649.09 134
3649.23 139
3649.37 144
3649.51 149
3649.65 151
3649.78 149
3649.92 143
3650.06 132
3650.20 117
3650.34 99
3650.48 80
3650.62 61
3650.75 46
3650.89 33
3651.03 24
3651.17 18
3651.31 16
3651.45 16
3651.59 17
3651.72 21
3651.86 25
3652.00 30
3652.14 35
3652.28 39
3652.42 41
3652.56 42
3652.69 41
3652.83 39
3652.97 36
3653.11 32
3653.25 28
3653.39 23
3653.53 18
3653.66 12
3653.80 8
3653.94 5
3654.08 5
3654.22 9
3654.36 14
3654.50 22
3654.63 30
3654.77 38
3654.91 44
3655.05 50
3655.19 57
3655.33 65
3655.47 75
3655.61 88
3655.74 104
3655.88 121
3656.02 137
3656.16 152
3656.30 165
3656.44 177
3656.58 188
3656.71 198
3656.85 208
3656.99 218
3657.13 226
3657.27 233
3657.41 237
3657.55 237
3657.69 234
3657.82 229
3657.96 221
3658.10 213
3658.24 205
3658.38 197
3658.52 190
3658.66 184
3658.79 179
3658.93 174
3659.07 169
3659.21 165
3659.35 161
3659.49 157
3659.63 155
3659.77 155
3659.90 158
3660.04 162
3660.18 168
3660.32 175
3660.46 182
3660.60 189
3660.74 196
3660.88 202
3661.01 205
3661.15 206
3661.29 203
3661.43 196
3661.57 184
3661.71 169
3661.85 153
3661.99 138
3662.12 127
3662.26 120
3662.40 117
3662.54 115
3662.68 115
3662.82 115
3662.96 116
3663.10 116
3663.23 118
3663.37 121
3663.51 126
3663.65 131
3663.79 136
3663.93 138
3664.07 138
3664.21 136
3664.35 132
3664.48 128
3664.62 124
3664.76 120
3664.90 118
3665.04 116
3665.18 116
3665.32 116
3665.46 117
3665.59 120
3665.73 124
3665.87 128
3666.01 131
3666.15 133
3666.29 131
3666.43 127
3666.57 119
3666.71 110
3666.84 100
3666.98 91
3667.12 84
3667.26 78
3667.40 76
3667.54 75
3667.68 77
3667.82 80
3667.96 86
3668.09 94
3668.23 104
3668.37 116
3668.51 130
3668.65 144
3668.79 157
3668.93 167
3669.07 173
3669.21 172
3669.34 164
3669.48 151
3669.62 133
3669.76 113
3669.90 93
3670.04 74
3670.18 59
3670.32 48
3670.46 39
3670.59 32
3670.73 26
3670.87 20
3671.01 16
3671.15 13
3671.29 11
3671.43 12
3671.57 14
3671.71 17
3671.84 20
3671.98 22
3672.12 21
3672.26 19
3672.40 15
3672.54 9
3672.68 3
3672.82 0
3672.96 0
3673.10 0
3673.23 0
3673.37 0
3673.51 0
3673.65 0
3673.79 0
3673.93 3
3674.07 12
3674.21 21
3674.35 31
3674.49 40
3674.62 47
3674.76 52
3674.90 54
3675.04 54
3675.18 51
3675.32 46
3675.46 41
3675.60 37
3675.74 36
3675.88 36
3676.01 39
3676.15 41
3676.29 43
3676.43 42
3676.57 39
3676.71 34
3676.85 30
3676.99 27
3677.13 28
3677.27 34
3677.41 44
3677.54 57
3677.68 70
3677.82 81
3677.96 88
3678.10 90
3678.24 86
3678.38 77
3678.52 64
3678.66 52
3678.80 40
3678.94 32
3679.07 30
3679.21 33
3679.35 42
3679.49 55
3679.63 71
3679.77 86
3679.91 101
3680.05 112
3680.19 118
3680.33 121
3680.47 120
3680.60 117
3680.74 113
3680.88 110
3681.02 109
3681.16 110
3681.30 114
3681.44 120
3681.58 126
3681.72 131
3681.86 136
3682.00 139
3682.13 141
3682.27 142
3682.41 143
3682.55 144
3682.69 145
3682.83 145
3682.97 142
3683.11 137
3683.25 131
3683.39 122
3683.53 114
3683.67 108
3683.80 104
3683.94 104
3684.08 106
3684.22 109
3684.36 113
3684.50 116
3684.64 118
3684.78 121
3684.92 124
3685.06 128
3685.20 134
3685.34 140
3685.48 146
3685.61 150
3685.75 151
3685.89 148
3686.03 142
3686.17 134
3686.31 124
3686.45 115
3686.59 106
3686.73 99
3686.87 93
3687.01 87
3687.15 82
3687.29 76
3687.42 70
3687.56 63
3687.70 57
3687.84 52
3687.98 49
3688.12 47
3688.26 47
3688.40 48
3688.54 49
3688.68 51
3688.82 52
3688.96 53
3689.10 54
3689.23 56
3689.37 57
3689.51 60
3689.65 63
3689.79 67
3689.93 70
3690.07 75
3690.21 79
3690.35 83
3690.49 86
3690.63 88
3690.77 89
3690.91 89
3691.05 89
3691.19 88
3691.32 87
3691.46 86
3691.60 85
3691.74 86
3691.88 88
3692.02 92
3692.16 98
3692.30 105
3692.44 113
3692.58 120
3692.72 125
3692.86 126
3693.00 126
3693.14 125
3693.28 125
3693.41 127
3693.55 132
3693.69 140
3693.83 148
3693.97 155
3694.11 160
3694.25 160
3694.39 156
3694.53 150
3694.67 142
3694.81 134
3694.95 127
3695.09 122
3695.23 120
3695.37 118
3695.51 118
3695.64 117
3695.78 117
3695.92 117
3696.06 116
3696.20 115
3696.34 113
3696.48 111
3696.62 107
3696.76 104
3696.90 101
3697.04 99
3697.18 100
3697.32 102
3697.46 106
3697.60 110
3697.74 113
3697.88 114
3698.02 115
3698.15 114
3698.29 114
3698.43 114
3698.57 116
3698.71 118
3698.85 121
3698.99 123
3699.13 123
3699.27 121
3699.41 118
3699.55 114
3699.69 111
3699.83 108
3699.97 105
3700.11 104
3700.25 103
3700.39 102
3700.53 101
3700.67 101
3700.80 102
3700.94 107
3701.08 115
3701.22 128
3701.36 143
3701.50 161
3701.64 178
3701.78 192
3701.92 203
3702.06 208
3702.20 209
3702.34 204
3702.48 196
3702.62 185
3702.76 172
3702.90 158
3703.04 144
3703.18 130
3703.32 117
3703.46 105
3703.60 96
3703.73 89
3703.87 84
3704.01 81
3704.15 78
3704.29 76
3704.43 75
3704.57 73
3704.71 71
3704.85 69
3704.99 69
3705.13 69
3705.27 70
3705.41 71
3705.55 72
3705.69 73
3705.83 72
3705.97 69
3706.11 64
3706.25 58
3706.39 51
3706.53 45
3706.67 40
3706.81 37
3706.95 35
3707.08 35
3707.22 35
3707.36 37
3707.50 39
3707.64 42
3707.78 45
3707.92 49
3708.06 54
3708.20 57
3708.34 59
3708.48 59
3708.62 56
3708.76 50
3708.90 43
3709.04 35
3709.18 27
3709.32 20
3709.46 15
3709.60 11
3709.74 9
3709.88 8
3710.02 7
3710.16 6
3710.30 4
3710.44 2
3710.58 0
3710.72 0
3710.86 0
3711.00 0
3711.14 0
3711.27 0
3711.41 0
3711.55 2
3711.69 11
3711.83 21
3711.97 32
3712.11 42
3712.25 50
3712.39 54
3712.53 54
3712.67 50
3712.81 41
3712.95 31
3713.09 20
3713.23 12
3713.37 6
3713.51 5
3713.65 7
3713.79 11
3713.93 15
3714.07 16
3714.21 13
3714.35 8
3714.49 0
3714.63 0
3714.77 0
3714.91 0
3715.05 0
3715.19 0
3715.33 0
3715.47 0
3715.61 8
3715.75 16
3715.89 25
3716.03 35
3716.17 47
3716.31 59
3716.45 70
3716.59 79
3716.73 84
3716.86 83
3717.00 77
3717.14 65
3717.28 51
3717.42 36
3717.56 23
3717.70 13
3717.84 7
3717.98 6
3718.12 9
3718.26 14
3718.40 22
3718.54 32
3718.68 43
3718.82 56
3718.96 71
3719.10 87
3719.24 102
3719.38 115
3719.52 126
3719.66 133
3719.80 137
3719.94 138
3720.08 138
3720.22 137
3720.36 135
3720.50 134
3720.64 134
3720.78 133
3720.92 131
3721.06 129
3721.20 125
3721.34 120
3721.48 115
3721.62 109
3721.76 104
3721.90 101
3722.04 99
3722.18 99
3722.32 101
3722.46 104
3722.60 107
3722.74 108
3722.88 107
3723.02 103
3723.16 96
3723.30 88
3723.44 80
3723.58 72
3723.72 66
3723.86 62
3724.00 58
3724.14 55
3724.28 53
3724.42 53
3724.56 54
3724.70 59
3724.84 68
3724.98 81
3725.12 96
3725.26 111
3725.40 124
3725.54 133
3725.68 137
3725.82 135
3725.96 128
3726.10 118
3726.24 107
3726.38 96
3726.52 88
3726.66 83
3726.80 82
3726.94 83
3727.08 87
3727.22 93
3727.36 100
3727.50 108
3727.64 114
3727.78 119
3727.92 121
3728.06 119
3728.20 114
3728.34 106
3728.48 96
3728.62 84
3728.76 73
3728.90 64
3729.04 57
3729.18 53
3729.32 52
3729.46 53
3729.60 55
3729.74 56
3729.88 57
3730.02 57
3730.16 56
3730.30 54
3730.44 53
3730.58 52
3730.72 51
3730.86 52
3731.00 54
3731.14 55
3731.28 54
3731.42 51
3731.56 45
3731.70 35
3731.84 23
3731.98 10
3732.12 0
3732.26 0
3732.40 0
3732.54 0
3732.68 0
3732.82 0
3732.96 0
3733.10 0
3733.24 0
3733.38 8
3733.52 18
3733.66 27
3733.80 36
3733.94 42
3734.08 46
3734.22 47
3734.36 45
3734.50 40
3734.64 35
3734.78 29
3734.92 24
3735.06 21
3735.20 22
3735.34 27
3735.48 37
3735.62 52
3735.76 71
3735.90 94
3736.04 118
3736.18 144
3736.32 169
3736.46 193
3736.60 217
3736.74 239
3736.88 259
3737.02 278
3737.16 297
3737.30 316
3737.44 336
3737.58 356
3737.72 377
3737.87 398
3738.01 417
3738.15 434
3738.29 448
3738.43 460
3738.57 472
3738.71 484
3738.85 498
3738.99 515
3739.13 535
3739.27 557
3739.41 581
3739.55 605
3739.69 629
3739.83 653
3739.97 676
3740.11 695
3740.25 711
3740.39 723
3740.53 731
3740.67 735
3740.81 737
3740.95 740
3741.09 745
3741.23 752
3741.37 762
3741.51 772
3741.65 781
3741.79 787
3741.93 787
3742.07 782
3742.21 772
3742.35 757
3742.49 740
3742.63 722
3742.77 703
3742.91 684
3743.05 667
3743.19 649
3743.33 632
3743.48 615
3743.62 598
3743.76 580
3743.90 561
3744.04 541
3744.18 521
3744.32 501
3744.46 481
3744.60 464
3744.74 450
3744.88 439
3745.02 431
3745.16 427
3745.30 423
3745.44 420
3745.58 416
3745.72 409
3745.86 398
3746.00 384
3746.14 367
3746.28 347
3746.42 327
3746.56 308
3746.70 293
3746.84 282
3746.98 275
3747.12 273
3747.26 274
3747.40 277
3747.55 279
3747.69 278
3747.83 275
3747.97 268
3748.11 259
3748.25 248
3748.39 237
3748.53 228
3748.67 223
3748.81 221
3748.95 223
3749.09 229
3749.23 238
3749.37 247
3749.51 253
3749.65 257
3749.79 255
3749.93 248
3750.07 237
3750.21 225
3750.35 212
3750.49 202
3750.63 193
3750.77 188
3750.92 184
3751.06 181
3751.20 178
3751.34 174
3751.48 168
3751.62 161
3751.76 154
3751.90 148
3752.04 143
3752.18 139
3752.32 137
3752.46 135
3752.60 132
3752.74 129
3752.88 125
3753.02 119
3753.16 113
3753.30 106
3753.44 98
3753.58 88
3753.72 78
3753.86 66
3754.01 54
3754.15 44
3754.29 37
3754.43 35
3754.57 39
3754.71 47
3754.85 60
3754.99 75
3755.13 90
3755.27 102
3755.41 112
3755.55 118
3755.69 123
3755.83 127
3755.97 132
3756.11 139
3756.25 149
3756.39 160
3756.53 171
3756.68 181
3756.82 188
3756.96 190
3757.10 187
3757.24 177
3757.38 163
3757.52 145
3757.66 127
3757.80 108
3757.94 93
3758.08 81
3758.22 74
3758.36 71
3758.50 71
3758.64 74
3758.78 78
3758.92 82
3759.07 85
3759.21 85
3759.35 83
3759.49 78
3759.63 73
3759.77 68
3759.91 65
3760.05 65
3760.19 68
3760.33 73
3760.47 78
3760.61 82
3760.75 84
3760.89 84
3761.03 83
3761.17 82
3761.32 83
3761.46 84
3761.60 86
3761.74 86
3761.88 84
3762.02 78
3762.16 69
3762.30 60
3762.44 51
3762.58 45
3762.72 44
3762.86 49
3763.00 58
3763.14 71
3763.28 84
3763.42 97
3763.57 107
3763.71 115
3763.85 120
3763.99 124
3764.13 125
3764.27 125
3764.41 123
3764.55 118
3764.69 111
3764.83 102
3764.97 91
3765.11 81
3765.25 71
3765.39 63
3765.54 59
3765.68 56
3765.82 56
3765.96 57
3766.10 58
3766.24 58
3766.38 57
3766.52 56
3766.66 55
3766.80 56
3766.94 59
3767.08 65
3767.22 73
3767.36 82
3767.51 90
3767.65 95
3767.79 99
3767.93 99
3768.07 98
3768.21 95
3768.35 92
3768.49 88
3768.63 85
3768.77 82
3768.91 79
3769.05 77
3769.19 74
3769.34 72
3769.48 69
3769.62 66
3769.76 62
3769.90 57
3770.04 51
3770.18 45
3770.32 40
3770.46 37
3770.60 36
3770.74 39
3770.88 44
3771.03 52
3771.17 60
3771.31 67
3771.45 72
3771.59 74
3771.73 73
3771.87 69
3772.01 64
3772.15 58
3772.29 52
3772.43 47
3772.57 44
3772.72 43
3772.86 45
3773.00 49
3773.14 55
3773.28 63
3773.42 72
3773.56 81
3773.70 89
3773.84 94
3773.98 97
3774.12 98
3774.26 96
3774.41 93
3774.55 90
3774.69 87
3774.83 85
3774.97 83
3775.11 83
3775.25 84
3775.39 85
3775.53 87
3775.67 90
3775.81 93
3775.96 96
3776.10 99
3776.24 101
3776.38 101
3776.52 99
3776.66 94
3776.80 87
3776.94 77
3777.08 67
3777.22 56
3777.36 45
3777.51 36
3777.65 27
3777.79 20
3777.93 15
3778.07 11
3778.21 8
3778.35 8
3778.49 10
3778.63 12
3778.77 15
3778.92 17
3779.06 18
3779.20 18
3779.34 16
3779.48 14
3779.62 12
3779.76 11
3779.90 11
3780.04 11
3780.18 11
3780.33 10
3780.47 9
3780.61 7
3780.75 4
3780.89 1
3781.03 0
3781.17 0
3781.31 0
3781.45 0
3781.59 0
3781.74 2
3781.88 6
3782.02 10
3782.16 12
3782.30 13
3782.44 11
3782.58 7
3782.72 2
3782.86 0
3783.00 0
3783.15 0
3783.29 0
3783.43 0
3783.57 0
3783.71 0
3783.85 0
3783.99 8
3784.13 17
3784.27 26
3784.42 34
3784.56 42
3784.70 49
3784.84 55
3784.98 60
3785.12 66
3785.26 72
3785.40 78
3785.54 84
3785.68 91
3785.83 96
3785.97 102
3786.11 108
3786.25 113
3786.39 119
3786.53 124
3786.67 130
3786.81 136
3786.95 143
3787.10 150
3787.24 158
3787.38 165
3787.52 172
3787.66 176
3787.80 177
3787.94 175
3788.08 168
3788.22 159
3788.37 147
3788.51 136
3788.65 126
3788.79 117
3788.93 111
3789.07 106
3789.21 102
3789.35 99
3789.50 96
3789.64 92
3789.78 88
3789.92 83
3790.06 78
3790.20 72
3790.34 66
3790.48 61
3790.62 54
3790.77 48
3790.91 42
3791.05 35
3791.19 28
3791.33 22
3791.47 17
3791.61 14
3791.75 12
3791.90 11
3792.04 12
3792.18 16
3792.32 21
3792.46 27
3792.60 35
3792.74 44
3792.88 53
3793.03 61
3793.17 68
3793.31 71
3793.45 73
3793.59 72
3793.73 69
3793.87 66
3794.01 61
3794.16 57
3794.30 52
3794.44 49
3794.58 46
3794.72 44
3794.86 44
3795.00 45
3795.14 49
3795.29 54
3795.43 60
3795.57 66
3795.71 71
3795.85 76
3795.99 80
3796.13 83
3796.27 85
3796.42 86
3796.56 88
3796.70 91
3796.84 96
3796.98 102
3797.12 110
3797.26 119
3797.40 128
3797.55 137
3797.69 144
3797.83 147
3797.97 147
3798.11 142
3798.25 134
3798.39 123
3798.54 112
3798.68 101
3798.82 92
3798.96 87
3799.10 84
3799.24 83
3799.38 82
3799.52 82
3799.67 80
3799.81 79
3799.95 78
3800.09 80
3800.23 84
3800.37 92
3800.51 101
3800.66 110
3800.80 117
3800.94 123
3801.08 127
3801.22 129
3801.36 129
3801.50 128
3801.65 127
3801.79 124
3801.93 120
3802.07 113
3802.21 106
3802.35 100
3802.49 95
3802.63 94
3802.78 96
3802.92 102
3803.06 109
3803.20 116
3803.34 120
3803.48 121
3803.62 118
3803.77 112
3803.91 104
3804.05 96
3804.19 88
3804.33 83
3804.47 80
3804.61 80
3804.76 81
3804.90 85
3805.04 90
3805.18 98
3805.32 109
3805.46 121
3805.61 135
3805.75 147
3805.89 157
3806.03 161
3806.17 158
3806.31 149
3806.45 133
3806.60 113
3806.74 91
3806.88 71
3807.02 56
3807.16 47
3807.30 46
3807.44 54
3807.59 68
3807.73 87
3807.87 109
3808.01 132
3808.15 153
3808.29 171
3808.43 189
3808.58 207
3808.72 227
3808.86 253
3809.00 286
3809.14 325
3809.28 369
3809.43 415
3809.57 459
3809.71 499
3809.85 533
3809.99 561
3810.13 585
3810.27 607
3810.42 631
3810.56 658
3810.70 689
3810.84 723
3810.98 759
3811.12 795
3811.27 830
3811.41 860
3811.55 886
3811.69 906
3811.83 920
3811.97 928
3812.12 931
3812.26 928
3812.40 921
3812.54 911
3812.68 899
3812.82 887
3812.96 876
3813.11 866
3813.25 858
3813.39 850
3813.53 843
3813.67 837
3813.81 832
3813.96 830
3814.10 833
3814.24 841
3814.38 854
3814.52 869
3814.66 885
3814.81 897
3814.95 903
3815.09 899
3815.23 886
3815.37 864
3815.51 836
3815.66 804
3815.80 770
3815.94 736
3816.08 704
3816.22 675
3816.36 647
3816.51 621
3816.65 596
3816.79 572
3816.93 549
3817.07 527
3817.21 506
3817.36 486
3817.50 469
3817.64 452
3817.78 436
3817.92 420
3818.06 404
3818.21 387
3818.35 371
3818.49 356
3818.63 342
3818.77 329
3818.91 316
3819.06 303
3819.20 290
3819.34 276
3819.48 264
3819.62 254
3819.76 249
3819.91 248
3820.05 251
3820.19 258
3820.33 267
3820.47 276
3820.62 283
3820.76 286
3820.90 286
3821.04 282
3821.18 274
3821.32 263
3821.47 251
3821.61 238
3821.75 227
3821.89 218
3822.03 212
3822.17 210
3822.32 211
3822.46 215
3822.60 222
3822.74 228
3822.88 234
3823.03 236
3823.17 235
3823.31 231
3823.45 222
3823.59 211
3823.73 200
3823.88 189
3824.02 180
3824.16 175
3824.30 171
3824.44 168
3824.58 165
3824.73 160
3824.87 153
3825.01 145
3825.15 135
3825.29 125
3825.44 117
3825.58 111
3825.72 106
3825.86 101
3826.00 97
3826.14 92
3826.29 87
3826.43 81
3826.57 76
3826.71 72
3826.85 69
3827.00 68
3827.14 68
3827.28 68
3827.42 67
3827.56 64
3827.71 60
3827.85 54
3827.99 47
3828.13 39
3828.27 32
3828.41 26
3828.56 22
3828.70 17
3828.84 13
3828.98 10
3829.12 6
3829.27 3
3829.41 1
3829.55 0
3829.69 0
3829.83 0
3829.98 2
3830.12 3
3830.26 3
3830.40 1
3830.54 0
3830.69 0
3830.83 0
3830.97 0
3831.11 0
3831.25 6
3831.40 15
3831.54 24
3831.68 33
3831.82 39
3831.96 43
3832.10 45
3832.25 46
3832.39 48
3832.53 51
3832.67 56
3832.81 64
3832.96 73
3833.10 81
3833.24 87
3833.38 90
3833.52 89
3833.67 82
3833.81 72
3833.95 59
3834.09 47
3834.23 36
3834.38 30
3834.52 26
3834.66 25
3834.80 26
3834.94 26
3835.09 24
3835.23 20
3835.37 15
3835.51 10
3835.65 6
3835.80 5
3835.94 6
3836.08 8
3836.22 10
3836.36 11
3836.51 12
3836.65 13
3836.79 15
3836.93 18
3837.07 23
3837.22 30
3837.36 35
3837.50 39
3837.64 40
3837.79 38
3837.93 32
3838.07 26
3838.21 20
3838.35 15
3838.50 13
3838.64 13
3838.78 16
3838.92 21
3839.06 27
3839.21 36
3839.35 45
3839.49 55
3839.63 64
3839.77 71
3839.92 76
3840.06 77
3840.20 75
3840.34 70
3840.48 63
3840.63 55
3840.77 48
3840.91 42
3841.05 37
3841.20 35
3841.34 35
3841.48 37
3841.62 41
3841.76 46
3841.91 53
3842.05 60
3842.19 66
3842.33 71
3842.47 74
3842.62 74
3842.76 72
3842.90 68
3843.04 65
3843.19 62
3843.33 61
3843.47 62
3843.61 65
3843.75 68
3843.90 73
3844.04 76
3844.18 79
3844.32 81
3844.46 83
3844.61 86
3844.75 89
3844.89 94
3845.03 100
3845.18 108
3845.32 117
3845.46 127
3845.60 136
3845.74 143
3845.89 149
3846.03 153
3846.17 155
3846.31 154
3846.46 152
3846.60 149
3846.74 144
3846.88 139
3847.02 132
3847.17 126
3847.31 120
3847.45 118
3847.59 118
3847.74 123
3847.88 132
3848.02 143
3848.16 155
3848.30 167
3848.45 177
3848.59 185
3848.73 191
3848.87 196
3849.02 201
3849.16 205
3849.30 209
3849.44 210
3849.59 210
3849.73 208
3849.87 205
3850.01 201
3850.15 198
3850.30 195
3850.44 193
3850.58 189
3850.72 184
3850.87 177
3851.01 168
3851.15 160
3851.29 154
3851.43 151
3851.58 152
3851.72 157
3851.86 164
3852.00 171
3852.15 177
3852.29 181
3852.43 181
3852.57 178
3852.72 173
3852.86 164
3853.00 155
3853.14 144
3853.29 133
3853.43 122
3853.57 111
3853.71 100
3853.85 89
3854.00 78
3854.14 69
3854.28 61
3854.42 56
3854.57 53
3854.71 53
3854.85 54
3854.99 57
3855.14 59
3855.28 60
3855.42 61
3855.56 61
3855.71 60
3855.85 59
3855.99 57
3856.13 56
3856.28 56
3856.42 55
3856.56 55
3856.70 55
3856.84 54
3856.99 52
3857.13 46
3857.27 38
3857.41 27
3857.56 14
3857.70 0
3857.84 0
3857.98 0
3858.13 0
3858.27 0
3858.41 0
3858.55 0
3858.70 0
3858.84 0
3858.98 12
3859.12 24
3859.27 35
3859.41 44
3859.55 51
3859.69 53
3859.84 53
3859.98 49
3860.12 43
3860.26 36
3860.41 29
3860.55 23
3860.69 19
3860.83 17
3860.98 16
3861.12 17
3861.26 18
3861.40 19
3861.55 21
3861.69 23
3861.83 26
3861.97 31
3862.12 36
3862.26 43
3862.40 50
3862.54 56
3862.69 62
3862.83 66
3862.97 67
3863.11 66
3863.26 62
3863.40 56
3863.54 50
3863.68 44
3863.83 40
3863.97 38
3864.11 39
3864.25 42
3864.40 48
3864.54 56
3864.68 65
3864.82 74
3864.97 84
3865.11 93
3865.25 100
3865.39 106
3865.54 109
3865.68 110
3865.82 107
3865.96 102
3866.11 94
3866.25 84
3866.39 74
3866.53 63
3866.68 53
3866.82 44
3866.96 37
3867.11 31
3867.25 26
3867.39 23
3867.53 23
3867.68 25
3867.82 29
3867.96 36
3868.10 43
3868.25 50
3868.39 56
3868.53 61
3868.67 65
3868.82 69
3868.96 74
3869.10 81
3869.24 88
3869.39 96
3869.53 102
3869.67 107
3869.82 109
3869.96 109
3870.10 108
3870.24 107
3870.39 107
3870.53 108
3870.67 108
3870.81 106
3870.96 103
3871.10 97
3871.24 90
3871.38 80
3871.53 71
3871.67 63
3871.81 57
3871.96 52
3872.10 50
3872.24 49
3872.38 49
3872.53 50
3872.67 52
3872.81 55
3872.95 59
3873.10 65
3873.24 71
3873.38 78
3873.53 85
3873.67 92
3873.81 99
3873.95 106
3874.10 114
3874.24 122
3874.38 130
3874.52 138
3874.67 146
3874.81 153
3874.95 160
3875.10 166
3875.24 170
3875.38 173
3875.52 174
3875.67 172
3875.81 167
3875.95 159
3876.09 148
3876.24 134
3876.38 120
3876.52 107
3876.67 97
3876.81 91
3876.95 89
3877.09 91
3877.24 96
3877.38 101
3877.52 106
3877.66 109
3877.81 110
3877.95 107
3878.09 103
3878.24 97
3878.38 91
3878.52 85
3878.66 80
3878.81 78
3878.95 78
3879.09 81
3879.24 85
3879.38 90
3879.52 95
3879.66 99
3879.81 100
3879.95 99
3880.09 97
3880.24 94
3880.38 92
3880.52 92
3880.66 93
3880.81 96
3880.95 100
3881.09 104
3881.24 106
3881.38 107
3881.52 107
3881.66 105
3881.81 102
3881.95 99
3882.09 97
3882.24 95
3882.38 94
3882.52 94
3882.66 94
3882.81 94
3882.95 95
3883.09 95
3883.24 95
3883.38 95
3883.52 94
3883.66 93
3883.81 91
3883.95 89
3884.09 87
3884.24 86
3884.38 87
3884.52 89
3884.67 93
3884.81 99
3884.95 107
3885.09 115
3885.24 123
3885.38 132
3885.52 140
3885.67 148
3885.81 156
3885.95 162
3886.09 167
3886.24 170
3886.38 172
3886.52 174
3886.67 176
3886.81 177
3886.95 177
3887.10 177
3887.24 176
3887.38 173
3887.52 168
3887.67 161
3887.81 152
3887.95 142
3888.10 132
3888.24 121
3888.38 110
3888.53 100
3888.67 92
3888.81 87
3888.95 84
3889.10 84
3889.24 87
3889.38 91
3889.53 96
3889.67 100
3889.81 103
3889.96 105
3890.10 105
3890.24 103
3890.38 101
3890.53 98
3890.67 96
3890.81 95
3890.96 95
3891.10 96
3891.24 97
3891.39 99
3891.53 100
3891.67 101
3891.81 101
3891.96 102
3892.10 102
3892.24 104
3892.39 105
3892.53 107
3892.67 108
3892.82 108
3892.96 107
3893.10 104
3893.25 102
3893.39 101
3893.53 101
3893.67 103
3893.82 106
3893.96 109
3894.10 111
3894.25 112
3894.39 110
3894.53 106
3894.68 103
3894.82 101
3894.96 101
3895.11 104
3895.25 109
3895.39 117
3895.54 125
3895.68 132
3895.82 138
3895.96 142
3896.11 145
3896.25 147
3896.39 148
3896.54 149
3896.68 150
3896.82 152
3896.97 153
3897.11 153
3897.25 153
3897.40 152
3897.54 150
3897.68 148
3897.83 145
3897.97 140
3898.11 135
3898.25 128
3898.40 121
3898.54 115
3898.68 110
3898.83 108
3898.97 110
3899.11 114
3899.26 120
3899.40 127
3899.54 134
3899.69 140
3899.83 144
3899.97 146
3900.12 146
3900.26 145
3900.40 143
3900.55 140
3900.69 135
3900.83 131
3900.98 126
3901.12 121
3901.26 118
3901.41 116
3901.55 117
3901.69 119
3901.84 124
3901.98 131
3902.12 138
3902.26 146
3902.41 152
3902.55 157
3902.69 160
3902.84 160
3902.98 156
3903.12 150
3903.27 142
3903.41 132
3903.55 121
3903.70 112
3903.84 104
3903.98 99
3904.13 96
3904.27 96
3904.41 96
3904.56 97
3904.70 95
3904.84 92
3904.99 85
3905.13 76
3905.27 66
3905.42 55
3905.56 44
3905.70 37
3905.85 32
3905.99 30
3906.13 32
3906.28 37
3906.42 43
3906.56 49
3906.71 54
3906.85 58
3906.99 60
3907.14 60
3907.28 60
3907.42 59
3907.57 58
3907.71 56
3907.85 54
3908.00 50
3908.14 46
3908.28 40
3908.43 32
3908.57 25
3908.71 17
3908.86 12
3909.00 8
3909.14 6
3909.29 6
3909.43 7
3909.57 7
3909.72 7
3909.86 4
3910.00 0
3910.15 0
3910.29 0
3910.43 0
3910.58 0
3910.72 0
3910.86 0
3911.01 12
3911.15 25
3911.29 36
3911.44 45
3911.58 49
3911.72 49
3911.87 47
3912.01 45
3912.16 46
3912.30 49
3912.44 57
3912.59 67
3912.73 77
3912.87 86
3913.02 92
3913.16 94
3913.30 93
3913.45 91
3913.59 88
3913.73 86
3913.88 85
3914.02 86
3914.16 89
3914.31 91
3914.45 94
3914.59 96
3914.74 98
3914.88 99
3915.02 100
3915.17 100
3915.31 98
3915.45 96
3915.60 92
3915.74 88
3915.89 83
3916.03 79
3916.17 76
3916.32 74
3916.46 73
3916.60 74
3916.75 73
3916.89 73
3917.03 70
3917.18 66
3917.32 61
3917.46 54
3917.61 47
3917.75 41
3917.89 36
3918.04 34
3918.18 36
3918.33 40
3918.47 46
3918.61 53
3918.76 59
3918.90 63
3919.04 64
3919.19 62
3919.33 58
3919.47 53
3919.62 49
3919.76 48
3919.90 50
3920.05 55
3920.19 62
3920.33 70
3920.48 76
3920.62 78
3920.77 77
3920.91 71
3921.05 61
3921.20 50
3921.34 38
3921.48 29
3921.63 24
3921.77 23
3921.91 25
3922.06 30
3922.20 37
3922.35 43
3922.49 48
3922.63 51
3922.78 51
3922.92 49
3923.06 44
3923.21 37
3923.35 29
3923.49 20
3923.64 10
3923.78 1
3923.93 0
3924.07 0
3924.21 0
3924.36 0
3924.50 0
3924.64 0
3924.79 0
3924.93 0
3925.07 6
3925.22 13
3925.36 18
3925.51 22
3925.65 25
3925.79 26
3925.94 25
3926.08 22
3926.22 18
3926.37 14
3926.51 11
3926.66 10
3926.80 11
3926.94 15
3927.09 21
3927.23 29
3927.37 38
3927.52 46
3927.66 53
3927.80 59
3927.95 63
3928.09 65
3928.24 66
3928.38 65
3928.52 63
3928.67 62
3928.81 62
3928.95 66
3929.10 74
3929.24 85
3929.39 99
3929.53 113
3929.67 127
3929.82 137
3929.96 142
3930.10 144
3930.25 143
3930.39 140
3930.54 137
3930.68 135
3930.82 135
3930.97 135
3931.11 134
3931.25 132
3931.40 128
3931.54 123
3931.69 116
3931.83 108
3931.97 101
3932.12 94
3932.26 89
3932.40 86
3932.55 84
3932.69 83
3932.84 84
3932.98 86
3933.12 88
3933.27 90
3933.41 92
3933.56 93
3933.70 95
3933.84 97
3933.99 101
3934.13 105
3934.27 111
3934.42 118
3934.56 126
3934.71 133
3934.85 140
3934.99 145
3935.14 150
3935.28 151
3935.43 150
3935.57 145
3935.71 136
3935.86 125
3936.00 112
3936.14 99
3936.29 87
3936.43 76
3936.58 69
3936.72 63
3936.86 59
3937.01 56
3937.15 54
3937.30 53
3937.44 52
3937.58 51
3937.73 51
3937.87 53
3938.02 56
3938.16 61
3938.30 68
3938.45 77
3938.59 86
3938.73 95
3938.88 101
3939.02 104
3939.17 102
3939.31 96
3939.45 87
3939.60 76
3939.74 65
3939.89 55
3940.03 46
3940.17 39
3940.32 31
3940.46 23
3940.61 15
3940.75 6
3940.89 0
3941.04 0
3941.18 0
3941.33 0
3941.47 0
3941.61 0
3941.76 3
3941.90 7
3942.05 8
3942.19 7
3942.33 5
3942.48 2
3942.62 1
3942.77 3
3942.91 7
3943.05 13
3943.20 21
3943.34 30
3943.49 40
3943.63 49
3943.77 58
3943.92 65
3944.06 70
3944.21 72
3944.35 73
3944.49 72
3944.64 71
3944.78 69
3944.93 69
3945.07 71
3945.21 76
3945.36 84
3945.50 95
3945.65 109
3945.79 126
3945.93 144
3946.08 162
3946.22 180
3946.37 195
3946.51 207
3946.65 216
3946.80 220
3946.94 219
3947.09 215
3947.23 207
3947.37 197
3947.52 187
3947.66 178
3947.81 171
3947.95 167
3948.09 166
3948.24 167
3948.38 168
3948.53 168
3948.67 166
3948.82 160
3948.96 151
3949.10 141
3949.25 129
3949.39 118
3949.54 110
3949.68 106
3949.82 104
3949.97 106
3950.11 109
3950.26 112
3950.40 114
3950.54 114
3950.69 111
3950.83 107
3950.98 101
3951.12 96
3951.27 91
3951.41 87
3951.55 84
3951.70 81
3951.84 79
3951.99 76
3952.13 73
3952.27 71
3952.42 71
3952.56 73
3952.71 77
3952.85 84
3953.00 91
3953.14 99
3953.28 105
3953.43 109
3953.57 111
3953.72 109
3953.86 106
3954.00 101
3954.15 96
3954.29 91
3954.44 89
3954.58 88
3954.73 90
3954.87 94
3955.01 99
3955.16 105
3955.30 110
3955.45 114
3955.59 116
3955.74 118
3955.88 118
3956.02 116
3956.17 113
3956.31 108
3956.46 102
3956.60 97
3956.74 92
3956.89 89
3957.03 88
3957.18 89
3957.32 91
3957.47 93
3957.61 96
3957.75 97
3957.90 97
3958.04 96
3958.19 93
3958.33 90
3958.48 87
3958.62 84
3958.76 82
3958.91 81
3959.05 81
3959.20 83
3959.34 87
3959.49 91
3959.63 96
3959.77 101
3959.92 105
3960.06 106
3960.21 105
3960.35 100
3960.50 93
3960.64 83
3960.78 73
3960.93 62
3961.07 53
3961.22 47
3961.36 43
3961.51 43
3961.65 45
3961.79 50
3961.94 55
3962.08 60
3962.23 64
3962.37 66
3962.52 67
3962.66 65
3962.81 61
3962.95 56
3963.09 51
3963.24 48
3963.38 46
3963.53 48
3963.67 53
3963.82 62
3963.96 72
3964.10 83
3964.25 93
3964.39 101
3964.54 106
3964.68 109
3964.83 109
3964.97 108
3965.12 106
3965.26 103
3965.40 99
3965.55 95
3965.69 90
3965.84 86
3965.98 83
3966.13 80
3966.27 78
3966.41 77
3966.56 76
3966.70 76
3966.85 75
3966.99 75
3967.14 74
3967.28 73
3967.43 72
3967.57 71
3967.71 70
3967.86 68
3968.00 67
3968.15 66
3968.29 66
3968.44 69
3968.58 74
3968.73 81
3968.87 89
3969.01 97
3969.16 103
3969.30 106
3969.45 106
3969.59 104
3969.74 100
3969.88 97
3970.03 95
3970.17 97
3970.32 101
3970.46 107
3970.60 116
3970.75 124
3970.89 131
3971.04 137
3971.18 140
3971.33 140
3971.47 139
3971.62 136
3971.76 134
3971.90 132
3972.05 132
3972.19 134
3972.34 138
3972.48 142
3972.63 146
3972.77 149
3972.92 151
3973.06 150
3973.21 146
3973.35 141
3973.49 135
3973.64 127
3973.78 117
3973.93 108
3974.07 99
3974.22 90
3974.36 84
3974.51 81
3974.65 81
3974.80 83
3974.94 87
3975.08 91
3975.23 95
3975.37 97
3975.52 98
3975.66 99
3975.81 99
3975.95 99
3976.10 102
3976.24 106
3976.39 111
3976.53 118
3976.68 123
3976.82 128
3976.96 130
3977.11 129
3977.25 126
3977.40 122
3977.54 118
3977.69 115
3977.83 114
3977.98 117
3978.12 123
3978.27 131
3978.41 140
3978.56 150
3978.70 158
3978.84 165
3978.99 169
3979.13 171
3979.28 172
3979.42 170
3979.57 168
3979.71 163
3979.86 157
3980.00 148
3980.15 138
3980.29 128
3980.44 118
3980.58 109
3980.73 102
3980.87 98
3981.01 97
3981.16 97
3981.30 97
3981.45 97
3981.59 96
3981.74 96
3981.88 96
3982.03 98
3982.17 102
3982.32 109
3982.46 119
3982.61 130
3982.75 141
3982.90 151
3983.04 159
3983.19 165
3983.33 167
3983.47 166
3983.62 162
3983.76 155
3983.91 146
3984.05 135
3984.20 123
3984.34 114
3984.49 107
3984.63 104
3984.78 104
3984.92 108
3985.07 113
3985.21 119
3985.36 125
3985.50 130
3985.65 135
3985.79 140
3985.94 146
3986.08 151
3986.23 155
3986.37 158
3986.51 157
3986.66 153
3986.80 145
3986.95 133
3987.09 120
3987.24 107
3987.38 96
3987.53 88
3987.67 83
3987.82 82
3987.96 81
3988.11 81
3988.25 78
3988.40 73
3988.54 65
3988.69 54
3988.83 42
3988.98 30
3989.12 18
3989.27 9
3989.41 1
3989.56 0
3989.70 0
3989.85 0
3989.99 0
3990.14 0
3990.28 0
3990.43 0
3990.57 0
3990.71 0
3990.86 10
3991.00 20
3991.15 30
3991.29 39
3991.44 45
3991.58 48
3991.73 49
3991.87 48
3992.02 46
3992.16 45
3992.31 45
3992.45 47
3992.60 50
3992.74 55
3992.89 59
3993.03 63
3993.18 65
3993.32 64
3993.47 61
3993.61 55
3993.76 46
3993.90 35
3994.05 23
3994.19 12
3994.34 3
3994.48 0
3994.63 0
3994.77 0
3994.92 3
3995.06 9
3995.21 14
3995.35 18
3995.50 18
3995.64 16
3995.79 11
3995.93 6
3996.08 3
3996.22 2
3996.37 3
3996.51 7
3996.66 12
3996.80 17
3996.95 21
3997.09 23
3997.24 24
3997.38 22
3997.53 20
3997.67 18
3997.82 16
3997.96 14
3998.11 11
3998.25 8
3998.40 6
3998.54 3
3998.69 2
3998.83 2
3998.98 5
3999.12 9
3999.27 14
3999.41 19
3999.56 21
3999.70 21
3999.85 19
3999.99 15
4000.14 11
4000.28 7
4000.43 6
4000.57 6
4000.72 7
4000.86 9
4001.01 12
4001.15 14
4001.30 17
4001.44 20
4001.59 23
4001.73 27
4001.88 32
4002.02 39
4002.17 47
4002.31 56
4002.46 67
4002.60 79
4002.75 92
4002.89 103
4003.04 111
4003.18 116
4003.33 119
4003.47 118
4003.62 117
4003.76 115
4003.91 116
4004.05 118
4004.20 122
4004.34 128
4004.49 133
4004.63 137
4004.78 140
4004.92 142
4005.07 144
4005.21 145
4005.36 147
4005.50 150
4005.65 152
4005.79 154
4005.94 156
4006.08 159
4006.23 161
4006.38 165
4006.52 170
4006.67 176
4006.81 183
4006.96 188
4007.10 191
4007.25 192
4007.39 188
4007.54 182
4007.68 173
4007.83 162
4007.97 150
4008.12 138
4008.26 125
4008.41 114
4008.55 104
4008.70 95
4008.84 90
4008.99 87
4009.13 86
4009.28 88
4009.42 91
4009.57 96
4009.71 102
4009.86 109
4010.00 116
4010.15 122
4010.30 129
4010.44 133
4010.59 137
4010.73 138
4010.88 138
4011.02 138
4011.17 139
4011.31 140
4011.46 143
4011.60 148
4011.75 152
4011.89 156
4012.04 158
4012.18 157
4012.33 153
4012.47 146
4012.62 138
4012.76 129
4012.91 120
4013.05 113
4013.20 108
4013.35 104
4013.49 103
4013.64 103
4013.78 105
4013.93 108
4014.07 114
4014.22 121
4014.36 130
4014.51 139
4014.65 149
4014.80 156
4014.94 161
4015.09 164
4015.23 164
4015.38 162
4015.52 161
4015.67 160
4015.82 160
4015.96 160
4016.11 161
4016.25 161
4016.40 159
4016.54 155
4016.69 150
4016.83 144
4016.98 139
4017.12 135
4017.27 131
4017.41 127
4017.56 122
4017.70 115
4017.85 107
4018.00 97
4018.14 87
4018.29 78
4018.43 71
4018.58 68
4018.72 67
4018.87 70
4019.01 74
4019.16 79
4019.30 83
4019.45 86
4019.59 89
4019.74 91
4019.89 93
4020.03 96
4020.18 100
4020.32 107
4020.47 116
4020.61 125
4020.76 137
4020.90 148
4021.05 160
4021.19 171
4021.34 181
4021.48 188
4021.63 192
4021.78 192
4021.92 188
4022.07 182
4022.21 175
4022.36 169
4022.50 165
4022.65 163
4022.79 164
4022.94 167
4023.08 169
4023.23 171
4023.38 172
4023.52 171
4023.67 169
4023.81 167
4023.96 166
4024.10 165
4024.25 166
4024.39 168
4024.54 170
4024.68 174
4024.83 177
4024.98 181
4025.12 183
4025.27 184
4025.41 184
4025.56 182
4025.70 179
4025.85 175
4025.99 172
4026.14 170
4026.28 169
4026.43 169
4026.58 169
4026.72 168
4026.87 165
4027.01 160
4027.16 154
4027.30 145
4027.45 137
4027.59 128
4027.74 121
4027.89 114
4028.03 108
4028.18 101
4028.32 93
4028.47 84
4028.61 74
4028.76 63
4028.90 54
4029.05 47
4029.20 43
4029.34 43
4029.49 48
4029.63 54
4029.78 62
4029.92 68
4030.07 71
4030.21 70
4030.36 66
4030.51 59
4030.65 51
4030.80 43
4030.94 36
4031.09 30
4031.23 26
4031.38 24
4031.52 22
4031.67 20
4031.82 18
4031.96 17
4032.11 15
4032.25 14
4032.40 12
4032.54 9
4032.69 5
4032.84 0
4032.98 0
4033.13 0
4033.27 0
4033.42 0
4033.56 0
4033.71 0
4033.85 0
4034.00 3
4034.15 11
4034.29 19
4034.44 28
4034.58 38
4034.73 49
4034.87 60
4035.02 71
4035.17 80
4035.31 86
4035.46 90
4035.60 90
4035.75 88
4035.89 85
4036.04 82
4036.19 80
4036.33 80
4036.48 79
4036.62 80
4036.77 81
4036.91 83
4037.06 87
4037.21 92
4037.35 100
4037.50 110
4037.64 121
4037.79 132
4037.93 142
4038.08 150
4038.23 155
4038.37 158
4038.52 158
4038.66 155
4038.81 151
4038.95 146
4039.10 141
4039.25 135
4039.39 129
4039.54 122
4039.68 113
4039.83 104
4039.97 92
4040.12 79
4040.27 65
4040.41 51
4040.56 39
4040.70 30
4040.85 23
4040.99 20
4041.14 18
4041.29 18
4041.43 19
4041.58 19
4041.72 21
4041.87 24
4042.01 28
4042.16 34
4042.31 41
4042.45 49
4042.60 58
4042.74 65
4042.89 70
4043.04 73
4043.18 73
4043.33 72
4043.47 70
4043.62 68
4043.76 65
4043.91 63
4044.06 61
4044.20 59
4044.35 57
4044.49 57
4044.64 57
4044.79 59
4044.93 62
4045.08 64
4045.22 65
4045.37 62
4045.51 56
4045.66 45
4045.81 33
4045.95 21
4046.10 12
4046.24 6
4046.39 6
4046.54 11
4046.68 20
4046.83 30
4046.97 40
4047.12 49
4047.26 55
4047.41 59
4047.56 60
4047.70 59
4047.85 57
4047.99 54
4048.14 52
4048.29 51
4048.43 51
4048.58 52
4048.72 54
4048.87 57
4049.02 61
4049.16 65
4049.31 70
4049.45 73
4049.60 75
4049.75 75
4049.89 71
4050.04 66
4050.18 60
4050.33 54
4050.48 51
4050.62 51
4050.77 55
4050.91 60
4051.06 65
4051.20 69
4051.35 70
4051.50 69
4051.64 66
4051.79 64
4051.93 64
4052.08 66
4052.23 70
4052.37 75
4052.52 79
4052.66 81
4052.81 81
4052.96 79
4053.10 76
4053.25 75
4053.39 77
4053.54 82
4053.69 91
4053.83 104
4053.98 120
4054.12 138
4054.27 156
4054.42 174
4054.56 189
4054.71 202
4054.85 212
4055.00 219
4055.15 222
4055.29 223
4055.44 222
4055.58 220
4055.73 216
4055.88 210
4056.02 203
4056.17 194
4056.31 183
4056.46 170
4056.61 156
4056.75 142
4056.90 128
4057.05 116
4057.19 105
4057.34 96
4057.48 88
4057.63 82
4057.78 75
4057.92 69
4058.07 61
4058.21 54
4058.36 46
4058.51 40
4058.65 35
4058.80 32
4058.94 32
4059.09 33
4059.24 36
4059.38 41
4059.53 45
4059.67 49
4059.82 53
4059.97 55
4060.11 56
4060.26 56
4060.41 55
4060.55 54
4060.70 52
4060.84 51
4060.99 49
4061.14 48
4061.28 47
4061.43 46
4061.57 47
4061.72 50
4061.87 54
4062.01 59
4062.16 65
4062.31 69
4062.45 72
4062.60 72
4062.74 70
4062.89 67
4063.04 62
4063.18 58
4063.33 53
4063.47 48
4063.62 43
4063.77 37
4063.91 30
4064.06 22
4064.21 12
4064.35 3
4064.50 0
4064.64 0
4064.79 0
4064.94 0
4065.08 0
4065.23 0
4065.37 0
4065.52 0
4065.67 2
4065.81 9
4065.96 19
4066.11 30
4066.25 43
4066.40 57
4066.54 71
4066.69 84
4066.84 94
4066.98 100
4067.13 104
4067.28 105
4067.42 107
4067.57 108
4067.71 111
4067.86 115
4068.01 119
4068.15 121
4068.30 121
4068.45 117
4068.59 110
4068.74 98
4068.88 84
4069.03 68
4069.18 52
4069.32 37
4069.47 25
4069.62 16
4069.76 9
4069.91 5
4070.05 3
4070.20 3
4070.35 4
4070.49 7
4070.64 12
4070.79 19
4070.93 28
4071.08 39
4071.23 51
4071.37 63
4071.52 74
4071.66 83
4071.81 87
4071.96 88
4072.10 84
4072.25 76
4072.40 68
4072.54 59
4072.69 54
4072.83 52
4072.98 54
4073.13 59
4073.27 65
4073.42 72
4073.57 78
4073.71 83
4073.86 88
4074.01 95
4074.15 103
4074.30 113
4074.44 123
4074.59 132
4074.74 137
4074.88 138
4075.03 132
4075.18 122
4075.32 106
4075.47 89
4075.62 71
4075.76 54
4075.91 41
4076.06 31
4076.20 27
4076.35 28
4076.49 33
4076.64 42
4076.79 53
4076.93 64
4077.08 74
4077.23 80
4077.37 82
4077.52 81
4077.67 78
4077.81 72
4077.96 66
4078.11 59
4078.25 52
4078.40 44
4078.54 36
4078.69 27
4078.84 19
4078.98 13
4079.13 10
4079.28 11
4079.42 17
4079.57 24
4079.72 32
4079.86 37
4080.01 39
4080.16 35
4080.30 26
4080.45 15
4080.59 3
4080.74 0
4080.89 0
4081.03 0
4081.18 0
4081.33 0
4081.47 0
4081.62 0
4081.77 0
4081.91 5
4082.06 14
4082.21 22
4082.35 31
4082.50 39
4082.65 48
4082.79 57
4082.94 66
4083.09 75
4083.23 83
4083.38 89
4083.53 92
4083.67 93
4083.82 93
4083.96 91
4084.11 88
4084.26 86
4084.40 84
4084.55 83
4084.70 80
4084.84 78
4084.99 75
4085.14 72
4085.28 71
4085.43 71
4085.58 72
4085.72 75
4085.87 79
4086.02 82
4086.16 84
4086.31 84
4086.46 80
4086.60 75
4086.75 67
4086.90 58
4087.04 50
4087.19 44
4087.34 40
4087.48 40
4087.63 42
4087.78 46
4087.92 51
4088.07 55
4088.22 58
4088.36 60
4088.51 62
4088.66 64
4088.80 67
4088.95 71
4089.10 76
4089.24 82
4089.39 88
4089.54 93
4089.68 99
4089.83 103
4089.98 108
4090.12 112
4090.27 115
4090.42 119
4090.56 122
4090.71 125
4090.86 128
4091.00 133
4091.15 138
4091.30 146
4091.44 156
4091.59 168
4091.74 180
4091.88 192
4092.03 201
4092.18 208
4092.32 212
4092.47 212
4092.62 209
4092.76 205
4092.91 201
4093.06 197
4093.20 193
4093.35 190
4093.50 187
4093.64 184
4093.79 181
4093.94 179
4094.08 177
4094.23 175
4094.38 172
4094.52 168
4094.67 163
4094.82 156
4094.96 148
4095.11 140
4095.26 134
4095.40 132
4095.55 133
4095.70 138
4095.84 145
4095.99 152
4096.14 158
4096.28 160
4096.43 157
4096.58 151
4096.72 141
4096.87 129
4097.02 117
4097.16 107
4097.31 98
4097.46 91
4097.60 87
4097.75 84
4097.90 83
4098.05 84
4098.19 86
4098.34 90
4098.49 95
4098.63 100
4098.78 107
4098.93 112
4099.07 117
4099.22 118
4099.37 117
4099.51 114
4099.66 108
4099.81 103
4099.95 100
4100.10 100
4100.25 103
4100.39 109
4100.54 117
4100.69 126
4100.83 134
4100.98 138
4101.13 139
4101.28 136
4101.42 130
4101.57 121
4101.72 110
4101.86 99
4102.01 88
4102.16 78
4102.30 69
4102.45 62
4102.60 57
4102.74 55
4102.89 55
4103.04 58
4103.18 64
4103.33 70
4103.48 77
4103.63 83
4103.77 88
4103.92 91
4104.07 94
4104.21 96
4104.36 97
4104.51 97
4104.65 96
4104.80 93
4104.95 89
4105.09 83
4105.24 77
4105.39 70
4105.54 63
4105.68 56
4105.83 49
4105.98 43
4106.12 38
4106.27 35
4106.42 33
4106.56 33
4106.71 34
4106.86 35
4107.00 36
4107.15 36
4107.30 34
4107.45 31
4107.59 28
4107.74 25
4107.89 22
4108.03 19
4108.18 17
4108.33 16
4108.47 17
4108.62 19
4108.77 24
4108.92 31
4109.06 39
4109.21 49
4109.36 60
4109.50 72
4109.65 84
4109.80 96
4109.94 107
4110.09 117
4110.24 125
4110.39 131
4110.53 135
4110.68 137
4110.83 137
4110.97 135
4111.12 131
4111.27 125
4111.41 117
4111.56 106
4111.71 95
4111.86 82
4112.00 70
4112.15 59
4112.30 50
4112.44 44
4112.59 39
4112.74 37
4112.88 35
4113.03 34
4113.18 34
4113.33 33
4113.47 33
4113.62 34
4113.77 36
4113.91 40
4114.06 44
4114.21 48
4114.36 51
4114.50 52
4114.65 49
4114.80 42
4114.94 34
4115.09 24
4115.24 16
4115.39 11
4115.53 9
4115.68 11
4115.83 15
4115.97 20
4116.12 23
4116.27 24
4116.42 22
4116.56 15
4116.71 5
4116.86 0
4117.00 0
4117.15 0
4117.30 0
4117.45 0
4117.59 0
4117.74 0
4117.89 0
4118.03 7
4118.18 14
4118.33 20
4118.48 24
4118.62 27
4118.77 28
4118.92 27
4119.06 24
4119.21 20
4119.36 16
4119.51 13
4119.65 11
4119.80 11
4119.95 12
4120.09 14
4120.24 18
4120.39 21
4120.54 26
4120.68 31
4120.83 36
4120.98 42
4121.12 48
4121.27 56
4121.42 64
4121.57 74
4121.71 85
4121.86 97
4122.01 110
4122.16 121
4122.30 131
4122.45 139
4122.60 143
4122.74 146
4122.89 146
4123.04 145
4123.19 142
4123.33 140
4123.48 137
4123.63 134
4123.77 131
4123.92 129
4124.07 127
4124.22 125
4124.36 123
4124.51 121
4124.66 119
4124.81 117
4124.95 116
4125.10 117
4125.25 119
4125.39 122
4125.54 125
4125.69 128
4125.84 129
4125.98 128
4126.13 124
4126.28 119
4126.43 114
4126.57 110
4126.72 106
4126.87 103
4127.02 101
4127.16 99
4127.31 96
4127.46 93
4127.60 91
4127.75 90
4127.90 92
4128.05 97
4128.19 106
4128.34 116
4128.49 127
4128.64 137
4128.78 144
4128.93 148
4129.08 149
4129.23 147
4129.37 144
4129.52 141
4129.67 137
4129.81 133
4129.96 130
4130.11 127
4130.26 123
4130.40 119
4130.55 115
4130.70 109
4130.85 102
4130.99 95
4131.14 88
4131.29 81
4131.44 75
4131.58 71
4131.73 69
4131.88 69
4132.03 70
4132.17 73
4132.32 75
4132.47 78
4132.61 80
4132.76 81
4132.91 83
4133.06 84
4133.20 86
4133.35 89
4133.50 93
4133.65 96
4133.79 99
4133.94 100
4134.09 100
4134.24 100
4134.38 98
4134.53 97
4134.68 97
4134.83 98
4134.97 99
4135.12 100
4135.27 100
4135.42 97
4135.56 91
4135.71 83
4135.86 72
4136.01 60
4136.15 48
4136.30 36
4136.45 26
4136.60 18
4136.74 12
4136.89 10
4137.04 12
4137.19 17
4137.33 27
4137.48 38
4137.63 52
4137.78 65
4137.92 79
4138.07 90
4138.22 99
4138.37 106
4138.51 109
4138.66 108
4138.81 104
4138.96 97
4139.10 88
4139.25 79
4139.40 73
4139.55 71
4139.69 74
4139.84 81
4139.99 89
4140.14 98
4140.28 103
4140.43 105
4140.58 103
4140.73 98
4140.87 91
4141.02 85
4141.17 80
4141.32 77
4141.46 76
4141.61 77
4141.76 79
4141.91 83
4142.05 88
4142.20 94
4142.35 101
4142.50 107
4142.65 113
4142.79 119
4142.94 123
4143.09 125
4143.24 126
4143.38 126
4143.53 125
4143.68 124
4143.83 123
4143.97 122
4144.12 123
4144.27 124
4144.42 126
4144.56 128
4144.71 129
4144.86 128
4145.01 126
4145.15 123
4145.30 119
4145.45 113
4145.60 108
4145.75 102
4145.89 97
4146.04 92
4146.19 88
4146.34 85
4146.48 84
4146.63 87
4146.78 94
4146.93 105
4147.07 118
4147.22 134
4147.37 150
4147.52 164
4147.66 174
4147.81 178
4147.96 178
4148.11 172
4148.26 162
4148.40 149
4148.55 135
4148.70 121
4148.85 106
4148.99 92
4149.14 79
4149.29 67
4149.44 57
4149.58 51
4149.73 47
4149.88 47
4150.03 50
4150.18 56
4150.32 65
4150.47 75
4150.62 86
4150.77 98
4150.91 110
4151.06 120
4151.21 129
4151.36 135
4151.51 138
4151.65 138
4151.80 136
4151.95 131
4152.10 125
4152.24 119
4152.39 113
4152.54 108
4152.69 103
4152.84 99
4152.98 95
4153.13 94
4153.28 94
4153.43 96
4153.57 102
4153.72 109
4153.87 118
4154.02 127
4154.17 134
4154.31 137
4154.46 137
4154.61 133
4154.76 125
4154.90 114
4155.05 101
4155.20 88
4155.35 75
4155.50 63
4155.64 53
4155.79 46
4155.94 41
4156.09 38
4156.23 37
4156.38 38
4156.53 41
4156.68 44
4156.83 49
4156.97 53
4157.12 58
4157.27 61
4157.42 63
4157.57 62
4157.71 59
4157.86 54
4158.01 47
4158.16 40
4158.30 34
4158.45 30
4158.60 29
4158.75 31
4158.90 35
4159.04 42
4159.19 48
4159.34 53
4159.49 55
4159.64 55
4159.78 52
4159.93 48
4160.08 44
4160.23 40
4160.38 37
4160.52 34
4160.67 30
4160.82 23
4160.97 14
4161.11 4
4161.26 0
4161.41 0
4161.56 0
4161.71 0
4161.85 0
4162.00 0
4162.15 0
4162.30 0
4162.45 13
4162.59 24
4162.74 34
4162.89 42
4163.04 48
4163.19 54
4163.33 59
4163.48 63
4163.63 68
4163.78 72
4163.93 76
4164.07 79
4164.22 80
4164.37 79
4164.52 77
4164.67 72
4164.81 66
4164.96 60
4165.11 56
4165.26 53
4165.41 54
4165.55 57
4165.70 62
4165.85 68
4166.00 74
4166.15 80
4166.29 85
4166.44 87
4166.59 88
4166.74 86
4166.89 83
4167.03 78
4167.18 72
4167.33 66
4167.48 62
4167.63 60
4167.77 60
4167.92 64
4168.07 71
4168.22 82
4168.37 94
4168.51 109
4168.66 123
4168.81 136
4168.96 147
4169.11 156
4169.25 162
4169.40 167
4169.55 169
4169.70 170
4169.85 171
4169.99 170
4170.14 169
4170.29 167
4170.44 162
4170.59 156
4170.74 149
4170.88 140
4171.03 132
4171.18 124
4171.33 117
4171.48 111
4171.62 107
4171.77 104
4171.92 102
4172.07 101
4172.22 102
4172.36 104
4172.51 108
4172.66 113
4172.81 119
4172.96 124
4173.11 127
4173.25 129
4173.40 129
4173.55 130
4173.70 131
4173.85 133
4173.99 137
4174.14 143
4174.29 149
4174.44 156
4174.59 163
4174.73 168
4174.88 173
4175.03 175
4175.18 176
4175.33 175
4175.48 172
4175.62 168
4175.77 163
4175.92 157
4176.07 151
4176.22 146
4176.36 141
4176.51 136
4176.66 134
4176.81 133
4176.96 135
4177.11 139
4177.25 145
4177.40 154
4177.55 166
4177.70 178
4177.85 190
4177.99 202
4178.14 212
4178.29 219
4178.44 223
4178.59 222
4178.74 218
4178.88 211
4179.03 202
4179.18 192
4179.33 182
4179.48 172
4179.63 163
4179.77 154
4179.92 147
4180.07 140
4180.22 135
4180.37 132
4180.52 132
4180.66 137
4180.81 144
4180.96 155
4181.11 168
4181.26 183
4181.40 197
4181.55 209
4181.70 220
4181.85 229
4182.00 236
4182.15 242
4182.29 247
4182.44 249
4182.59 250
4182.74 247
4182.89 241
4183.04 233
4183.18 222
4183.33 211
4183.48 201
4183.63 193
4183.78 186
4183.93 181
4184.07 178
4184.22 177
4184.37 176
4184.52 176
4184.67 178
4184.82 179
4184.96 181
4185.11 182
4185.26 183
4185.41 182
4185.56 180
4185.71 177
4185.85 173
4186.00 170
4186.15 166
4186.30 163
4186.45 160
4186.60 158
4186.74 155
4186.89 153
4187.04 152
4187.19 150
4187.34 149
4187.49 149
4187.63 149
4187.78 151
4187.93 154
4188.08 160
4188.23 167
4188.38 176
4188.53 186
4188.67 195
4188.82 203
4188.97 208
4189.12 212
4189.27 213
4189.42 213
4189.56 214
4189.71 215
4189.86 217
4190.01 221
4190.16 226
4190.31 230
4190.45 235
4190.60 238
4190.75 241
4190.90 243
4191.05 245
4191.20 246
4191.35 247
4191.49 248
4191.64 249
4191.79 250
4191.94 251
4192.09 254
4192.24 256
4192.38 260
4192.53 264
4192.68 267
4192.83 270
4192.98 270
4193.13 269
4193.28 265
4193.42 258
4193.57 248
4193.72 234
4193.87 218
4194.02 201
4194.17 182
4194.32 164
4194.46 149
4194.61 138
4194.76 133
4194.91 134
4195.06 141
4195.21 153
4195.35 168
4195.50 184
4195.65 200
4195.80 213
4195.95 222
4196.10 228
4196.25 230
4196.39 230
4196.54 229
4196.69 228
4196.84 226
4196.99 225
4197.14 223
4197.29 220
4197.43 214
4197.58 205
4197.73 193
4197.88 179
4198.03 163
4198.18 148
4198.33 136
4198.47 129
4198.62 128
4198.77 132
4198.92 141
4199.07 153
4199.22 166
4199.37 180
4199.51 192
4199.66 202
4199.81 210
4199.96 217
4200.11 221
4200.26 224
4200.41 224
4200.55 223
4200.70 220
4200.85 215
4201.00 210
4201.15 205
4201.30 200
4201.45 196
4201.60 192
4201.74 188
4201.89 185
4202.04 182
4202.19 180
4202.34 180
4202.49 181
4202.64 184
4202.78 189
4202.93 195
4203.08 202
4203.23 209
4203.38 214
4203.53 218
4203.68 219
4203.83 219
4203.97 216
4204.12 213
4204.27 208
4204.42 204
4204.57 200
4204.72 198
4204.87 199
4205.01 204
4205.16 214
4205.31 228
4205.46 246
4205.61 265
4205.76 283
4205.91 299
4206.06 312
4206.20 320
4206.35 326
4206.50 331
4206.65 336
4206.80 342
4206.95 350
4207.10 358
4207.25 367
4207.39 373
4207.54 376
4207.69 375
4207.84 371
4207.99 365
4208.14 356
4208.29 347
4208.44 338
4208.58 329
4208.73 321
4208.88 314
4209.03 306
4209.18 298
4209.33 292
4209.48 287
4209.63 287
4209.77 290
4209.92 297
4210.07 307
4210.22 318
4210.37 329
4210.52 337
4210.67 340
4210.82 339
4210.96 334
4211.11 326
4211.26 316
4211.41 306
4211.56 297
4211.71 289
4211.86 282
4212.01 277
4212.16 272
4212.30 268
4212.45 263
4212.60 259
4212.75 256
4212.90 254
4213.05 254
4213.20 254
4213.35 255
4213.49 255
4213.64 252
4213.79 247
4213.94 240
4214.09 231
4214.24 223
4214.39 215
4214.54 210
4214.69 208
4214.83 207
4214.98 208
4215.13 210
4215.28 211
4215.43 213
4215.58 215
4215.73 216
4215.88 217
4216.03 218
4216.17 217
4216.32 215
4216.47 209
4216.62 202
4216.77 193
4216.92 184
4217.07 175
4217.22 168
4217.37 162
4217.51 158
4217.66 155
4217.81 153
4217.96 150
4218.11 147
4218.26 144
4218.41 141
4218.56 140
4218.71 140
4218.86 143
4219.00 148
4219.15 154
4219.30 160
4219.45 165
4219.60 168
4219.75 167
4219.90 165
4220.05 161
4220.20 157
4220.34 155
4220.49 156
4220.64 159
4220.79 166
4220.94 174
4221.09 182
4221.24 190
4221.39 196
4221.54 200
4221.69 203
4221.83 206
4221.98 210
4222.13 216
4222.28 223
4222.43 231
4222.58 237
4222.73 241
4222.88 242
4223.03 237
4223.18 229
4223.32 217
4223.47 203
4223.62 189
4223.77 177
4223.92 168
4224.07 165
4224.22 166
4224.37 173
4224.52 184
4224.67 196
4224.81 208
4224.96 216
4225.11 221
4225.26 220
4225.41 214
4225.56 205
4225.71 194
4225.86 183
4226.01 173
4226.16 165
4226.31 159
4226.45 154
4226.60 150
4226.75 147
4226.90 145
4227.05 144
4227.20 144
4227.35 146
4227.50 150
4227.65 156
4227.80 163
4227.95 169
4228.09 174
4228.24 177
4228.39 177
4228.54 174
4228.69 168
4228.84 161
4228.99 155
4229.14 150
4229.29 148
4229.44 149
4229.59 153
4229.74 160
4229.88 167
4230.03 173
4230.18 177
4230.33 178
4230.48 177
4230.63 176
4230.78 175
4230.93 176
4231.08 180
4231.23 187
4231.38 196
4231.52 206
4231.67 215
4231.82 222
4231.97 225
4232.12 223
4232.27 217
4232.42 208
4232.57 196
4232.72 182
4232.87 170
4233.02 159
4233.17 152
4233.32 149
4233.46 149
4233.61 152
4233.76 154
4233.91 157
4234.06 158
4234.21 157
4234.36 154
4234.51 149
4234.66 143
4234.81 136
4234.96 129
4235.11 123
4235.25 118
4235.40 114
4235.55 112
4235.70 111
4235.85 110
4236.00 110
4236.15 109
4236.30 108
4236.45 106
4236.60 104
4236.75 103
4236.90 101
4237.05 99
4237.20 97
4237.34 94
4237.49 92
4237.64 89
4237.79 86
4237.94 85
4238.09 85
4238.24 88
4238.39 93
4238.54 100
4238.69 108
4238.84 116
4238.99 122
4239.14 126
4239.29 127
4239.43 125
4239.58 123
4239.73 121
4239.88 120
4240.03 122
4240.18 128
4240.33 137
4240.48 148
4240.63 159
4240.78 171
4240.93 180
4241.08 187
4241.23 191
4241.38 192
4241.52 189
4241.67 184
4241.82 177
4241.97 167
4242.12 157
4242.27 146
4242.42 136
4242.57 126
4242.72 117
4242.87 109
4243.02 102
4243.17 97
4243.32 91
4243.47 85
4243.62 79
4243.77 72
4243.91 65
4244.06 59
4244.21 55
4244.36 54
4244.51 56
4244.66 62
4244.81 70
4244.96 78
4245.11 87
4245.26 94
4245.41 99
4245.56 101
4245.71 99
4245.86 94
4246.01 87
4246.16 77
4246.31 65
4246.45 53
4246.60 42
4246.75 31
4246.90 23
4247.05 18
4247.20 14
4247.35 11
4247.50 9
4247.65 7
4247.80 4
4247.95 0
4248.10 0
4248.25 0
4248.40 0
4248.55 0
4248.70 0
4248.85 0
4249.00 0
4249.14 6
4249.29 17
4249.44 30
4249.59 44
4249.74 56
4249.89 68
4250.04 78
4250.19 85
4250.34 91
4250.49 94
4250.64 95
4250.79 94
4250.94 92
4251.09 89
4251.24 86
4251.39 83
4251.54 82
4251.69 83
4251.84 86
4251.99 90
4252.13 96
4252.28 101
4252.43 105
4252.58 107
4252.73 105
4252.88 101
4253.03 95
4253.18 89
4253.33 83
4253.48 78
4253.63 76
4253.78 74
4253.93 73
4254.08 72
4254.23 69
4254.38 65
4254.53 60
4254.68 55
4254.83 51
4254.98 51
4255.13 54
4255.28 59
4255.43 66
4255.57 71
4255.72 73
4255.87 71
4256.02 65
4256.17 55
4256.32 43
4256.47 31
4256.62 23
4256.77 18
4256.92 19
4257.07 24
4257.22 34
4257.37 47
4257.52 62
4257.67 78
4257.82 92
4257.97 107
4258.12 119
4258.27 130
4258.42 140
4258.57 149
4258.72 157
4258.87 166
4259.02 175
4259.17 185
4259.32 197
4259.47 211
4259.61 226
4259.76 242
4259.91 258
4260.06 275
4260.21 291
4260.36 306
4260.51 321
4260.66 336
4260.81 351
4260.96 365
4261.11 378
4261.26 391
4261.41 403
4261.56 414
4261.71 422
4261.86 429
4262.01 434
4262.16 439
4262.31 443
4262.46 446
4262.61 449
4262.76 452
4262.91 454
4263.06 454
4263.21 453
4263.36 451
4263.51 448
4263.66 443
4263.81 438
4263.96 430
4264.11 422
4264.26 412
4264.41 400
4264.55 388
4264.70 377
4264.85 367
4265.00 361
4265.15 358
4265.30 358
4265.45 360
4265.60 365
4265.75 370
4265.90 373
4266.05 374
4266.20 371
4266.35 365
4266.50 356
4266.65 344
4266.80 330
4266.95 314
4267.10 299
4267.25 283
4267.40 267
4267.55 252
4267.70 237
4267.85 224
4268.00 213
4268.15 203
4268.30 196
4268.45 190
4268.60 186
4268.75 182
4268.90 178
4269.05 173
4269.20 169
4269.35 165
4269.50 163
4269.65 163
4269.80 166
4269.95 169
4270.10 173
4270.25 175
4270.40 173
4270.55 168
4270.70 160
4270.85 148
4271.00 137
4271.15 126
4271.30 118
4271.45 114
4271.60 114
4271.75 116
4271.90 121
4272.05 126
4272.20 132
4272.35 138
4272.50 144
4272.65 150
4272.80 157
4272.95 163
4273.09 170
4273.24 175
4273.39 180
4273.54 183
4273.69 186
4273.84 187
4273.99 188
4274.14 189
4274.29 189
4274.44 188
4274.59 188
4274.74 188
4274.89 189
4275.04 191
4275.19 193
4275.34 195
4275.49 196
4275.64 196
4275.79 194
4275.94 191
4276.09 188
4276.24 188
4276.39 191
4276.54 198
4276.69 208
4276.84 219
4276.99 228
4277.14 233
4277.29 234
4277.44 230
4277.59 222
4277.74 212
4277.89 200
4278.04 189
4278.19 178
4278.34 168
4278.49 160
4278.64 153
4278.79 148
4278.94 146
4279.09 147
4279.24 152
4279.39 160
4279.54 170
4279.69 181
4279.84 191
4279.99 199
4280.14 204
4280.29 204
4280.44 201
4280.59 194
4280.74 184
4280.89 173
4281.04 162
4281.19 152
4281.34 143
4281.49 136
4281.64 131
4281.79 129
4281.94 127
4282.09 127
4282.24 128
4282.39 128
4282.54 128
4282.69 129
4282.84 129
4282.99 129
4283.14 129
4283.29 127
4283.44 125
4283.59 120
4283.74 114
4283.89 106
4284.04 98
4284.19 91
4284.34 86
4284.49 84
4284.64 85
4284.79 87
4284.95 90
4285.10 93
4285.25 94
4285.40 95
4285.55 95
4285.70 96
4285.85 97
4286.00 100
4286.15 105
4286.30 109
4286.45 113
4286.60 115
4286.75 115
4286.90 113
4287.05 110
4287.20 106
4287.35 104
4287.50 104
4287.65 106
4287.80 109
4287.95 111
4288.10 112
4288.25 110
4288.40 105
4288.55 97
4288.70 87
4288.85 78
4289.00 71
4289.15 66
4289.30 65
4289.45 66
4289.60 69
4289.75 71
4289.90 73
4290.05 72
4290.20 70
4290.35 68
4290.50 67
4290.65 69
4290.80 75
4290.95 84
4291.10 95
4291.25 108
4291.40 120
4291.55 130
4291.70 137
4291.85 141
4292.00 141
4292.15 137
4292.30 129
4292.45 117
4292.60 101
4292.75 83
4292.90 63
4293.05 43
4293.20 24
4293.36 9
4293.51 0
4293.66 0
4293.81 0
4293.96 0
4294.11 0
4294.26 0
4294.41 0
4294.56 0
4294.71 0
4294.86 1
4295.01 3
4295.16 7
4295.31 12
4295.46 17
4295.61 22
4295.76 24
4295.91 26
4296.06 27
4296.21 30
4296.36 34
4296.51 40
4296.66 49
4296.81 59
4296.96 70
4297.11 80
4297.26 88
4297.41 93
4297.56 96
4297.71 96
4297.86 94
4298.01 91
4298.16 89
4298.31 87
4298.47 87
4298.62 89
4298.77 91
4298.92 94
4299.07 97
4299.22 98
4299.37 100
4299.52 100
4299.67 100
4299.82 99
4299.97 97
4300.12 95
4300.27 92
4300.42 89
4300.57 86
4300.72 84
4300.87 83
4301.02 82
4301.17 82
4301.32 82
4301.47 81
4301.62 80
4301.77 78
4301.92 77
4302.07 75
4302.22 74
4302.37 73
4302.53 73
4302.68 71
4302.83 69
4302.98 65
4303.13 59
4303.28 51
4303.43 43
4303.58 34
4303.73 25
4303.88 18
4304.03 13
4304.18 11
4304.33 11
4304.48 12
4304.63 14
4304.78 17
4304.93 19
4305.08 20
4305.23 20
4305.38 18
4305.53 16
4305.68 12
4305.84 7
4305.99 1
4306.14 0
4306.29 0
4306.44 0
4306.59 0
4306.74 0
4306.89 6
4307.04 16
4307.19 26
4307.34 34
4307.49 40
4307.64 43
4307.79 42
4307.94 38
4308.09 32
4308.24 23
4308.39 14
4308.54 7
4308.69 1
4308.85 0
4309.00 1
4309.15 5
4309.30 10
4309.45 16
4309.60 20
4309.75 23
4309.90 25
4310.05 25
4310.20 26
4310.35 29
4310.50 32
4310.65 35
4310.80 39
4310.95 42
4311.10 43
4311.25 42
4311.40 38
4311.55 32
4311.71 25
4311.86 18
4312.01 14
4312.16 15
4312.31 21
4312.46 33
4312.61 48
4312.76 65
4312.91 81
4313.06 93
4313.21 101
4313.36 104
4313.51 102
4313.66 97
4313.81 91
4313.96 86
4314.11 81
4314.27 76
4314.42 73
4314.57 71
4314.72 68
4314.87 65
4315.02 63
4315.17 61
4315.32 59
4315.47 58
4315.62 58
4315.77 57
4315.92 57
4316.07 55
4316.22 53
4316.37 48
4316.53 41
4316.68 33
4316.83 23
4316.98 13
4317.13 4
4317.28 0
4317.43 0
4317.58 0
4317.73 0
4317.88 0
4318.03 0
4318.18 0
4318.33 0
4318.48 0
4318.63 5
4318.79 11
4318.94 19
4319.09 27
4319.24 36
4319.39 45
4319.54 54
4319.69 63
4319.84 70
4319.99 76
4320.14 80
4320.29 81
4320.44 80
4320.59 77
4320.74 73
4320.90 69
4321.05 65
4321.20 62
4321.35 61
4321.50 60
4321.65 61
4321.80 63
4321.95 64
4322.10 66
4322.25 68
4322.40 69
4322.55 70
4322.70 70
4322.86 71
4323.01 71
4323.16 73
4323.31 74
4323.46 76
4323.61 76
4323.76 76
4323.91 74
4324.06 71
4324.21 67
4324.36 65
4324.51 64
4324.66 65
4324.82 68
4324.97 73
4325.12 76
4325.27 78
4325.42 76
4325.57 71
4325.72 63
4325.87 53
4326.02 43
4326.17 34
4326.32 27
4326.47 23
4326.63 22
4326.78 21
4326.93 21
4327.08 21
4327.23 20
4327.38 18
4327.53 15
4327.68 11
4327.83 6
4327.98 0
4328.13 0
4328.28 0
4328.44 0
4328.59 0
4328.74 0
4328.89 0
4329.04 0
4329.19 0
4329.34 6
4329.49 12
4329.64 19
4329.79 26
4329.94 33
4330.09 40
4330.25 46
4330.40 51
4330.55 55
4330.70 56
4330.85 57
4331.00 58
4331.15 59
4331.30 62
4331.45 68
4331.60 75
4331.75 85
4331.91 94
4332.06 103
4332.21 110
4332.36 115
4332.51 116
4332.66 115
4332.81 110
4332.96 105
4333.11 98
4333.26 92
4333.42 88
4333.57 87
4333.72 88
4333.87 91
4334.02 95
4334.17 98
4334.32 99
4334.47 95
4334.62 88
4334.77 78
4334.92 67
4335.08 57
4335.23 51
4335.38 48
4335.53 49
4335.68 54
4335.83 60
4335.98 66
4336.13 70
4336.28 70
4336.43 68
4336.59 63
4336.74 56
4336.89 49
4337.04 44
4337.19 40
4337.34 37
4337.49 36
4337.64 35
4337.79 34
4337.95 34
4338.10 34
4338.25 37
4338.40 43
4338.55 52
4338.70 65
4338.85 79
4339.00 94
4339.15 108
4339.30 119
4339.46 128
4339.61 133
4339.76 136
4339.91 136
4340.06 133
4340.21 130
4340.36 124
4340.51 118
4340.66 111
4340.82 103
4340.97 95
4341.12 89
4341.27 83
4341.42 78
4341.57 75
4341.72 74
4341.87 75
4342.02 77
4342.17 81
4342.33 85
4342.48 89
4342.63 92
4342.78 93
4342.93 93
4343.08 90
4343.23 86
4343.38 80
4343.53 72
4343.69 64
4343.84 56
4343.99 50
4344.14 47
4344.29 46
4344.44 47
4344.59 49
4344.74 53
4344.90 56
4345.05 58
4345.20 59
4345.35 59
4345.50 60
4345.65 61
4345.80 62
4345.95 65
4346.10 67
4346.26 69
4346.41 70
4346.56 71
4346.71 70
4346.86 67
4347.01 61
4347.16 54
4347.31 46
4347.47 35
4347.62 24
4347.77 14
4347.92 4
4348.07 0
4348.22 0
4348.37 0
4348.52 0
4348.67 0
4348.83 0
4348.98 0
4349.13 3
4349.28 6
4349.43 8
4349.58 8
4349.73 7
4349.88 5
4350.04 4
4350.19 4
4350.34 6
4350.49 10
4350.64 15
4350.79 22
4350.94 28
4351.09 32
4351.25 34
4351.40 33
4351.55 30
4351.70 25
4351.85 20
4352.00 16
4352.15 14
4352.30 15
4352.46 17
4352.61 21
4352.76 25
4352.91 29
4353.06 32
4353.21 34
4353.36 36
4353.52 37
4353.67 39
4353.82 41
4353.97 43
4354.12 45
4354.27 47
4354.42 48
4354.57 49
4354.73 49
4354.88 48
4355.03 47
4355.18 46
4355.33 45
4355.48 46
4355.63 49
4355.78 54
4355.94 63
4356.09 73
4356.24 85
4356.39 98
4356.54 111
4356.69 123
4356.84 132
4357.00 138
4357.15 141
4357.30 140
4357.45 135
4357.60 127
4357.75 115
4357.90 103
4358.06 91
4358.21 81
4358.36 74
4358.51 70
4358.66 70
4358.81 73
4358.96 80
4359.12 88
4359.27 98
4359.42 108
4359.57 116
4359.72 123
4359.87 127
4360.02 129
4360.17 127
4360.33 124
4360.48 118
4360.63 110
4360.78 101
4360.93 91
4361.08 80
4361.23 70
4361.39 61
4361.54 55
4361.69 51
4361.84 50
4361.99 54
4362.14 61
4362.30 71
4362.45 83
4362.60 97
4362.75 110
4362.90 122
4363.05 129
4363.20 133
4363.36 132
4363.51 127
4363.66 121
4363.81 114
4363.96 108
4364.11 104
4364.26 102
4364.42 101
4364.57 100
4364.72 100
4364.87 99
4365.02 98
4365.17 97
4365.32 98
4365.48 99
4365.63 101
4365.78 104
4365.93 108
4366.08 110
4366.23 112
4366.39 113
4366.54 113
4366.69 112
4366.84 113
4366.99 116
4367.14 121
4367.29 130
4367.45 142
4367.60 156
4367.75 169
4367.90 181
4368.05 188
4368.20 190
4368.36 185
4368.51 176
4368.66 164
4368.81 151
4368.96 138
4369.11 128
4369.26 119
4369.42 113
4369.57 108
4369.72 103
4369.87 97
4370.02 91
4370.17 85
4370.33 78
4370.48 70
4370.63 61
4370.78 52
4370.93 44
4371.08 36
4371.24 30
4371.39 27
4371.54 28
4371.69 32
4371.84 38
4371.99 45
4372.15 50
4372.30 53
4372.45 53
4372.60 51
4372.75 46
4372.90 40
4373.05 33
4373.21 26
4373.36 19
4373.51 12
4373.66 6
4373.81 1
4373.96 0
4374.12 0
4374.27 0
4374.42 0
4374.57 0
4374.72 0
4374.87 0
4375.03 0
4375.18 1
4375.33 4
4375.48 6
4375.63 9
4375.78 12
4375.94 14
4376.09 15
4376.24 15
4376.39 14
4376.54 13
4376.70 13
4376.85 13
4377.00 16
4377.15 21
4377.30 28
4377.45 37
4377.61 47
4377.76 56
4377.91 64
4378.06 69
4378.21 73
4378.36 76
4378.52 79
4378.67 84
4378.82 91
4378.97 99
4379.12 108
4379.27 117
4379.43 124
4379.58 128
4379.73 128
4379.88 126
4380.03 122
4380.18 118
4380.34 115
4380.49 113
4380.64 113
4380.79 114
4380.94 116
4381.10 119
4381.25 122
4381.40 123
4381.55 122
4381.70 120
4381.85 117
4382.01 113
4382.16 111
4382.31 111
4382.46 114
4382.61 119
4382.77 126
4382.92 134
4383.07 142
4383.22 149
4383.37 156
4383.52 163
4383.68 170
4383.83 177
4383.98 184
4384.13 192
4384.28 199
4384.44 205
4384.59 209
4384.74 210
4384.89 210
4385.04 207
4385.19 205
4385.35 203
4385.50 202
4385.65 201
4385.80 202
4385.95 202
4386.11 201
4386.26 197
4386.41 191
4386.56 183
4386.71 175
4386.87 167
4387.02 161
4387.17 156
4387.32 153
4387.47 151
4387.62 149
4387.78 147
4387.93 143
4388.08 140
4388.23 136
4388.38 134
4388.54 132
4388.69 130
4388.84 128
4388.99 126
4389.14 123
4389.30 118
4389.45 112
4389.60 104
4389.75 97
4389.90 90
4390.06 86
4390.21 85
4390.36 89
4390.51 96
4390.66 107
4390.81 120
4390.97 134
4391.12 146
4391.27 155
4391.42 159
4391.57 158
4391.73 152
4391.88 142
4392.03 128
4392.18 113
4392.33 98
4392.49 85
4392.64 74
4392.79 68
4392.94 64
4393.09 63
4393.25 64
4393.40 66
4393.55 68
4393.70 71
4393.85 72
4394.01 74
4394.16 77
4394.31 80
4394.46 85
4394.61 91
4394.77 99
4394.92 110
4395.07 124
4395.22 140
4395.37 159
4395.53 178
4395.68 198
4395.83 216
4395.98 232
4396.13 245
4396.29 256
4396.44 265
4396.59 273
4396.74 281
4396.89 289
4397.05 298
4397.20 308
4397.35 320
4397.50 335
4397.66 354
4397.81 377
4397.96 404
4398.11 434
4398.26 466
4398.42 498
4398.57 528
4398.72 556
4398.87 579
4399.02 600
4399.18 617
4399.33 632
4399.48 644
4399.63 655
4399.78 665
4399.94 673
4400.09 681
4400.24 687
4400.39 692
4400.54 696
4400.70 699
4400.85 701
4401.00 702
4401.15 702
4401.31 702
4401.46 703
4401.61 706
4401.76 711
4401.91 717
4402.07 724
4402.22 729
4402.37 728
4402.52 722
4402.67 707
4402.83 685
4402.98 657
4403.13 627
4403.28 596
4403.44 567
4403.59 542
4403.74 521
4403.89 503
4404.04 488
4404.20 474
4404.35 460
4404.50 446
4404.65 431
4404.81 416
4404.96 402
4405.11 391
4405.26 382
4405.41 377
4405.57 374
4405.72 374
4405.87 374
4406.02 373
4406.17 369
4406.33 361
4406.48 350
4406.63 335
4406.78 319
4406.94 303
4407.09 289
4407.24 277
4407.39 269
4407.55 265
4407.70 263
4407.85 263
4408.00 262
4408.15 262
4408.31 259
4408.46 256
4408.61 253
4408.76 249
4408.92 247
4409.07 245
4409.22 244
4409.37 244
4409.52 243
4409.68 243
4409.83 241
4409.98 240
4410.13 239
4410.29 238
4410.44 236
4410.59 232
4410.74 227
4410.89 220
4411.05 211
4411.20 201
4411.35 190
4411.50 179
4411.66 169
4411.81 161
4411.96 154
4412.11 149
4412.27 146
4412.42 143
4412.57 142
4412.72 141
4412.87 143
4413.03 145
4413.18 149
4413.33 153
4413.48 159
4413.64 165
4413.79 171
4413.94 177
4414.09 182
4414.25 185
4414.40 188
4414.55 188
4414.70 187
4414.86 184
4415.01 179
4415.16 174
4415.31 168
4415.46 164
4415.62 162
4415.77 164
4415.92 170
4416.07 180
4416.23 194
4416.38 210
4416.53 226
4416.68 242
4416.84 255
4416.99 266
4417.14 275
4417.29 283
4417.45 291
4417.60 300
4417.75 311
4417.90 323
4418.06 337
4418.21 351
4418.36 367
4418.51 383
4418.67 399
4418.82 418
4418.97 439
4419.12 463
4419.28 490
4419.43 520
4419.58 551
4419.73 581
4419.88 608
4420.04 631
4420.19 648
4420.34 661
4420.49 671
4420.65 682
4420.80 696
4420.95 716
4421.10 744
4421.26 779
4421.41 819
4421.56 864
4421.71 911
4421.87 958
4422.02 1006
4422.17 1054
4422.32 1102
4422.48 1150
4422.63 1196
4422.78 1240
4422.93 1280
4423.09 1315
4423.24 1343
4423.39 1366
4423.54 1385
4423.70 1400
4423.85 1414
4424.00 1429
4424.15 1444
4424.31 1461
4424.46 1477
4424.61 1490
4424.76 1500
4424.92 1504
4425.07 1501
4425.22 1490
4425.37 1474
4425.53 1453
4425.68 1432
4425.83 1412
4425.98 1395
4426.14 1381
4426.29 1370
4426.44 1360
4426.60 1348
4426.75 1332
4426.90 1312
4427.05 1287
4427.21 1259
4427.36 1229
4427.51 1198
4427.66 1167
4427.82 1136
4427.97 1105
4428.12 1074
4428.27 1041
4428.43 1007
4428.58 972
4428.73 938
4428.88 905
4429.04 875
4429.19 846
4429.34 818
4429.49 792
4429.65 766
4429.80 740
4429.95 716
4430.10 693
4430.26 673
4430.41 656
4430.56 641
4430.72 628
4430.87 615
4431.02 600
4431.17 582
4431.33 560
4431.48 534
4431.63 505
4431.78 476
4431.94 448
4432.09 422
4432.24 400
4432.39 382
4432.55 367
4432.70 355
4432.85 344
4433.01 334
4433.16 325
4433.31 318
4433.46 312
4433.62 308
4433.77 306
4433.92 306
4434.07 304
4434.23 302
4434.38 298
4434.53 292
4434.68 285
4434.84 279
4434.99 275
4435.14 273
4435.30 272
4435.45 271
4435.60 270
4435.75 267
4435.91 262
4436.06 256
4436.21 250
4436.36 245
4436.52 241
4436.67 240
4436.82 239
4436.98 238
4437.13 234
4437.28 228
4437.43 219
4437.59 206
4437.74 192
4437.89 177
4438.04 161
4438.20 147
4438.35 133
4438.50 119
4438.66 107
4438.81 97
4438.96 88
4439.11 81
4439.27 75
4439.42 71
4439.57 66
4439.73 62
4439.88 56
4440.03 49
4440.18 42
4440.34 37
4440.49 32
4440.64 31
4440.80 32
4440.95 34
4441.10 38
4441.25 42
4441.41 46
4441.56 50
4441.71 55
4441.86 62
4442.02 70
4442.17 81
4442.32 93
4442.48 105
4442.63 116
4442.78 125
4442.93 129
4443.09 131
4443.24 130
4443.39 127
4443.55 124
4443.70 121
4443.85 119
4444.00 117
4444.16 116
4444.31 112
4444.46 108
4444.62 100
4444.77 91
4444.92 79
4445.07 68
4445.23 59
4445.38 53
4445.53 53
4445.69 59
4445.84 70
4445.99 84
4446.15 98
4446.30 110
4446.45 117
4446.60 118
4446.76 113
4446.91 105
4447.06 93
4447.22 82
4447.37 73
4447.52 66
4447.67 63
4447.83 63
4447.98 65
4448.13 70
4448.29 77
4448.44 83
4448.59 89
4448.74 94
4448.90 99
4449.05 104
4449.20 110
4449.36 117
4449.51 125
4449.66 133
4449.82 140
4449.97 144
4450.12 145
4450.27 141
4450.43 134
4450.58 126
4450.73 117
4450.89 111
4451.04 109
4451.19 112
4451.35 122
4451.50 137
4451.65 155
4451.80 175
4451.96 192
4452.11 206
4452.26 213
4452.42 214
4452.57 209
4452.72 200
4452.88 189
4453.03 177
4453.18 167
4453.33 159
4453.49 151
4453.64 145
4453.79 139
4453.95 133
4454.10 127
4454.25 121
4454.41 114
4454.56 109
4454.71 104
4454.86 101
4455.02 100
4455.17 102
4455.32 104
4455.48 107
4455.63 109
4455.78 109
4455.94 105
4456.09 97
4456.24 86
4456.40 73
4456.55 61
4456.70 51
4456.85 45
4457.01 43
4457.16 43
4457.31 46
4457.47 48
4457.62 48
4457.77 47
4457.93 45
4458.08 42
4458.23 39
4458.39 36
4458.54 35
4458.69 35
4458.85 36
4459.00 37
4459.15 39
4459.30 40
4459.46 42
4459.61 43
4459.76 44
4459.92 44
4460.07 44
4460.22 43
4460.38 40
4460.53 36
4460.68 32
4460.84 26
4460.99 21
4461.14 14
4461.30 7
4461.45 0
4461.60 0
4461.75 0
4461.91 0
4462.06 0
4462.21 0
4462.37 0
4462.52 0
4462.67 2
4462.83 11
4462.98 20
4463.13 26
4463.29 31
4463.44 35
4463.59 37
4463.75 39
4463.90 40
4464.05 41
4464.21 40
4464.36 39
4464.51 37
4464.67 36
4464.82 36
4464.97 38
4465.13 43
4465.28 50
4465.43 60
4465.58 69
4465.74 78
4465.89 85
4466.04 89
4466.20 90
4466.35 90
4466.50 90
4466.66 90
4466.81 90
4466.96 91
4467.12 91
4467.27 91
4467.42 89
4467.58 85
4467.73 80
4467.88 75
4468.04 69
4468.19 64
4468.34 60
4468.50 58
4468.65 59
4468.80 61
4468.96 64
4469.11 66
4469.26 67
4469.42 66
4469.57 63
4469.72 57
4469.88 51
4470.03 45
4470.18 41
4470.34 39
4470.49 40
4470.64 42
4470.80 45
4470.95 46
4471.10 47
4471.26 46
4471.41 46
4471.56 46
4471.72 50
4471.87 57
4472.02 67
4472.18 80
4472.33 93
4472.48 106
4472.64 116
4472.79 122
4472.94 126
4473.10 126
4473.25 124
4473.40 121
4473.56 117
4473.71 112
4473.86 106
4474.02 101
4474.17 97
4474.32 96
4474.48 97
4474.63 101
4474.78 108
4474.94 115
4475.09 122
4475.24 126
4475.40 127
4475.55 124
4475.70 120
4475.86 114
4476.01 109
4476.16 106
4476.32 103
4476.47 102
4476.62 101
4476.78 101
4476.93 101
4477.08 103
4477.24 107
4477.39 114
4477.55 124
4477.70 137
4477.85 152
4478.01 168
4478.16 183
4478.31 196
4478.47 207
4478.62 216
4478.77 222
4478.93 226
4479.08 228
4479.23 228
4479.39 227
4479.54 225
4479.69 222
4479.85 219
4480.00 216
4480.15 213
4480.31 209
4480.46 203
4480.61 196
4480.77 186
4480.92 176
4481.08 164
4481.23 154
4481.38 145
4481.54 138
4481.69 134
4481.84 132
4482.00 131
4482.15 130
4482.30 130
4482.46 131
4482.61 133
4482.76 136
4482.92 141
4483.07 148
4483.22 156
4483.38 164
4483.53 170
4483.68 174
4483.84 175
4483.99 173
4484.15 168
4484.30 163
4484.45 158
4484.61 155
4484.76 156
4484.91 159
4485.07 164
4485.22 169
4485.37 174
4485.53 176
4485.68 177
4485.83 175
4485.99 172
4486.14 168
4486.30 165
4486.45 164
4486.60 164
4486.76 165
4486.91 166
4487.06 166
4487.22 166
4487.37 163
4487.52 159
4487.68 153
4487.83 145
4487.99 136
4488.14 127
4488.29 119
4488.45 112
4488.60 108
4488.75 106
4488.91 106
4489.06 108
4489.21 110
4489.37 113
4489.52 117
4489.68 120
4489.83 123
4489.98 127
4490.14 130
4490.29 132
4490.44 131
4490.60 127
4490.75 120
4490.90 110
4491.06 98
4491.21 85
4491.37 74
4491.52 67
4491.67 63
4491.83 62
4491.98 65
4492.13 68
4492.29 73
4492.44 77
4492.60 81
4492.75 85
4492.90 90
4493.06 96
4493.21 103
4493.36 111
4493.52 120
4493.67 129
4493.82 136
4493.98 141
4494.13 145
4494.29 146
4494.44 146
4494.59 144
4494.75 141
4494.90 137
4495.05 132
4495.21 125
4495.36 118
4495.52 111
4495.67 105
4495.82 101
4495.98 98
4496.13 98
4496.28 101
4496.44 106
4496.59 113
4496.75 120
4496.90 127
4497.05 131
4497.21 133
4497.36 130
4497.51 123
4497.67 114
4497.82 104
4497.98 95
4498.13 89
4498.28 86
4498.44 87
4498.59 92
4498.75 101
4498.90 111
4499.05 124
4499.21 137
4499.36 152
4499.51 166
4499.67 179
4499.82 191
4499.98 200
4500.13 206
4500.28 208
4500.44 208
4500.59 205
4500.74 200
4500.90 194
4501.05 187
4501.21 179
4501.36 170
4501.51 159
4501.67 146
4501.82 131
4501.98 112
4502.13 93
4502.28 72
4502.44 54
4502.59 39
4502.74 28
4502.90 22
4503.05 19
4503.21 19
4503.36 18
4503.51 16
4503.67 12
4503.82 6
4503.98 1
4504.13 0
4504.28 0
4504.44 0
4504.59 5
4504.75 12
4504.90 18
4505.05 23
4505.21 24
4505.36 22
4505.51 17
4505.67 11
4505.82 5
4505.98 0
4506.13 0
4506.28 0
4506.44 0
4506.59 0
4506.75 0
4506.90 0
4507.05 0
4507.21 1
4507.36 3
4507.52 5
4507.67 7
4507.82 9
4507.98 11
4508.13 13
4508.29 15
4508.44 17
4508.59 21
4508.75 25
4508.90 31
4509.06 37
4509.21 45
4509.36 54
4509.52 64
4509.67 75
4509.83 85
4509.98 95
4510.13 103
4510.29 110
4510.44 113
4510.60 114
4510.75 113
4510.90 108
4511.06 102
4511.21 94
4511.37 86
4511.52 78
4511.67 72
4511.83 67
4511.98 65
4512.14 66
4512.29 70
4512.44 76
4512.60 84
4512.75 92
4512.91 99
4513.06 103
4513.21 103
4513.37 100
4513.52 93
4513.68 84
4513.83 73
4513.98 61
4514.14 50
4514.29 41
4514.45 34
4514.60 30
4514.75 28
4514.91 30
4515.06 34
4515.22 39
4515.37 45
4515.53 51
4515.68 57
4515.83 62
4515.99 67
4516.14 72
4516.30 76
4516.45 79
4516.60 81
4516.76 82
4516.91 82
4517.07 81
4517.22 81
4517.37 82
4517.53 84
4517.68 89
4517.84 94
4517.99 100
4518.15 105
4518.30 107
4518.45 108
4518.61 106
4518.76 104
4518.92 102
4519.07 103
4519.22 105
4519.38 110
4519.53 117
4519.69 124
4519.84 131
4520.00 137
4520.15 142
4520.30 144
4520.46 146
4520.61 147
4520.77 148
4520.92 150
4521.07 151
4521.23 151
4521.38 152
4521.54 152
4521.69 151
4521.85 150
4522.00 149
4522.15 148
4522.31 148
4522.46 148
4522.62 148
4522.77 150
4522.92 153
4523.08 157
4523.23 162
4523.39 165
4523.54 168
4523.70 168
4523.85 166
4524.00 161
4524.16 155
4524.31 149
4524.47 142
4524.62 136
4524.78 132
4524.93 129
4525.08 128
4525.24 128
4525.39 129
4525.55 131
4525.70 131
4525.86 132
4526.01 131
4526.16 129
4526.32 127
4526.47 125
4526.63 124
4526.78 125
4526.94 129
4527.09 134
4527.24 140
4527.40 147
4527.55 152
4527.71 155
4527.86 154
4528.02 150
4528.17 144
4528.32 136
4528.48 128
4528.63 121
4528.79 115
4528.94 111
4529.10 109
4529.25 109
4529.40 109
4529.56 110
4529.71 110
4529.87 111
4530.02 110
4530.18 109
4530.33 108
4530.48 106
4530.64 103
4530.79 100
4530.95 96
4531.10 91
4531.26 84
4531.41 76
4531.56 67
4531.72 59
4531.87 52
4532.03 48
4532.18 47
4532.34 47
4532.49 50
4532.65 54
4532.80 58
4532.95 62
4533.11 65
4533.26 68
4533.42 70
4533.57 72
4533.73 73
4533.88 73
4534.04 73
4534.19 75
4534.34 78
4534.50 82
4534.65 87
4534.81 93
4534.96 96
4535.12 97
4535.27 94
4535.42 86
4535.58 74
4535.73 60
4535.89 46
4536.04 33
4536.20 22
4536.35 13
4536.51 6
4536.66 0
4536.81 0
4536.97 0
4537.12 0
4537.28 0
4537.43 0
4537.59 0
4537.74 0
4537.90 0
4538.05 8
4538.20 20
4538.36 33
4538.51 46
4538.67 56
4538.82 65
4538.98 70
4539.13 73
4539.29 72
4539.44 69
4539.60 63
4539.75 56
4539.90 49
4540.06 42
4540.21 37
4540.37 33
4540.52 32
4540.68 32
4540.83 34
4540.99 39
4541.14 45
4541.29 52
4541.45 62
4541.60 73
4541.76 86
4541.91 98
4542.07 110
4542.22 120
4542.38 129
4542.53 136
4542.69 142
4542.84 147
4542.99 150
4543.15 152
4543.30 152
4543.46 149
4543.61 143
4543.77 136
4543.92 127
4544.08 118
4544.23 111
4544.39 108
4544.54 109
4544.70 115
4544.85 126
4545.00 141
4545.16 158
4545.31 176
4545.47 193
4545.62 207
4545.78 218
4545.93 227
4546.09 232
4546.24 236
4546.40 237
4546.55 237
4546.71 236
4546.86 233
4547.01 229
4547.17 224
4547.32 219
4547.48 214
4547.63 211
4547.79 209
4547.94 210
4548.10 212
4548.25 214
4548.41 217
4548.56 220
4548.72 221
4548.87 221
4549.02 220
4549.18 219
4549.33 217
4549.49 216
4549.64 215
4549.80 214
4549.95 214
4550.11 213
4550.26 213
4550.42 213
4550.57 214
4550.73 217
4550.88 223
4551.04 231
4551.19 241
4551.34 253
4551.50 264
4551.65 275
4551.81 283
4551.96 290
4552.12 296
4552.27 302
4552.43 308
4552.58 314
4552.74 320
4552.89 325
4553.05 327
4553.20 326
4553.36 322
4553.51 315
4553.67 307
4553.82 300
4553.98 295
4554.13 292
4554.28 292
4554.44 294
4554.59 298
4554.75 302
4554.90 305
4555.06 308
4555.21 310
4555.37 311
4555.52 314
4555.68 318
4555.83 325
4555.99 334
4556.14 345
4556.30 357
4556.45 367
4556.61 375
4556.76 379
4556.92 379
4557.07 375
4557.23 367
4557.38 357
4557.53 346
4557.69 335
4557.84 325
4558.00 318
4558.15 313
4558.31 310
4558.46 310
4558.62 311
4558.77 314
4558.93 318
4559.08 323
4559.24 329
4559.39 337
4559.55 347
4559.70 356
4559.86 365
4560.01 372
4560.17 377
4560.32 380
4560.48 382
4560.63 385
4560.79 389
4560.94 396
4561.10 406
4561.25 417
4561.41 429
4561.56 439
4561.72 446
4561.87 451
4562.03 454
4562.18 455
4562.34 454
4562.49 454
4562.64 453
4562.80 451
4562.95 450
4563.11 447
4563.26 445
4563.42 442
4563.57 440
4563.73 438
4563.88 436
4564.04 433
4564.19 428
4564.35 422
4564.50 414
4564.66 406
4564.81 399
4564.97 394
4565.12 391
4565.28 391
4565.43 393
4565.59 395
4565.74 397
4565.90 397
4566.05 394
4566.21 388
4566.36 380
4566.52 371
4566.67 362
4566.83 354
4566.98 348
4567.14 343
4567.29 341
4567.45 339
4567.60 337
4567.76 334
4567.91 331
4568.07 327
4568.22 323
4568.38 319
4568.53 316
4568.69 316
4568.84 318
4569.00 324
4569.15 333
4569.31 344
4569.46 357
4569.62 371
4569.77 383
4569.93 393
4570.08 400
4570.24 404
4570.39 404
4570.55 401
4570.70 395
4570.86 387
4571.01 377
4571.17 367
4571.32 356
4571.48 343
4571.63 330
4571.79 316
4571.94 300
4572.10 285
4572.25 269
4572.41 254
4572.56 241
4572.72 230
4572.87 220
4573.03 212
4573.18 206
4573.34 199
4573.49 193
4573.65 186
4573.80 179
4573.96 173
4574.11 167
4574.27 164
4574.42 162
4574.58 161
4574.73 162
4574.89 163
4575.04 164
4575.20 162
4575.35 157
4575.51 150
4575.67 139
4575.82 125
4575.98 109
4576.13 92
4576.29 76
4576.44 60
4576.60 46
4576.75 35
4576.91 27
4577.06 21
4577.22 18
4577.37 17
4577.53 18
4577.68 20
4577.84 22
4577.99 22
4578.15 22
4578.30 19
4578.46 15
4578.61 10
4578.77 4
4578.92 0
4579.08 0
4579.23 0
4579.39 0
4579.54 0
4579.70 0
4579.85 0
4580.01 0
4580.16 0
4580.32 8
4580.47 16
4580.63 23
4580.79 30
4580.94 34
4581.10 37
4581.25 39
4581.41 40
4581.56 41
4581.72 43
4581.87 45
4582.03 47
4582.18 47
4582.34 47
4582.49 47
4582.65 46
4582.80 47
4582.96 51
4583.11 57
4583.27 66
4583.42 75
4583.58 83
4583.73 89
4583.89 91
4584.05 89
4584.20 83
4584.36 75
4584.51 67
4584.67 61
4584.82 56
4584.98 55
4585.13 55
4585.29 58
4585.44 61
4585.60 64
4585.75 66
4585.91 67
4586.06 68
4586.22 68
4586.37 69
4586.53 69
4586.68 70
4586.84 70
4587.00 71
4587.15 70
4587.31 70
4587.46 69
4587.62 69
4587.77 69
4587.93 70
4588.08 72
4588.24 73
4588.39 75
4588.55 75
4588.70 75
4588.86 73
4589.01 72
4589.17 71
4589.33 71
4589.48 72
4589.64 74
4589.79 76
4589.95 79
4590.10 81
4590.26 83
4590.41 82
4590.57 81
4590.72 78
4590.88 74
4591.03 69
4591.19 63
4591.34 56
4591.50 51
4591.66 46
4591.81 43
4591.97 42
4592.12 44
4592.28 47
4592.43 51
4592.59 55
4592.74 58
4592.90 60
4593.05 58
4593.21 54
4593.37 47
4593.52 39
4593.68 29
4593.83 20
4593.99 12
4594.14 6
4594.30 2
4594.45 1
4594.61 2
4594.76 6
4594.92 11
4595.07 16
4595.23 20
4595.39 23
4595.54 23
4595.70 21
4595.85 16
4596.01 10
4596.16 2
4596.32 0
4596.47 0
4596.63 0
4596.78 0
4596.94 0
4597.10 0
4597.25 3
4597.41 7
4597.56 9
4597.72 9
4597.87 7
4598.03 4
4598.18 3
4598.34 4
4598.50 9
4598.65 17
4598.81 27
4598.96 40
4599.12 53
4599.27 66
4599.43 79
4599.58 92
4599.74 103
4599.89 112
4600.05 119
4600.21 124
4600.36 127
4600.52 127
4600.67 126
4600.83 125
4600.98 123
4601.14 123
4601.29 123
4601.45 123
4601.61 124
4601.76 125
4601.92 126
4602.07 127
4602.23 128
4602.38 129
4602.54 129
4602.69 128
4602.85 125
4603.01 119
4603.16 111
4603.32 101
4603.47 89
4603.63 78
4603.78 69
4603.94 64
4604.09 62
4604.25 65
4604.41 72
4604.56 81
4604.72 91
4604.87 100
4605.03 108
4605.18 114
4605.34 119
4605.50 122
4605.65 124
4605.81 126
4605.96 128
4606.12 131
4606.27 134
4606.43 138
4606.58 141
4606.74 145
4606.90 149
4607.05 153
4607.21 157
4607.36 160
4607.52 163
4607.67 164
4607.83 163
4607.99 160
4608.14 154
4608.30 148
4608.45 141
4608.61 134
4608.76 129
4608.92 125
4609.08 123
4609.23 121
4609.39 118
4609.54 115
4609.70 112
4609.85 108
4610.01 106
4610.16 105
4610.32 107
4610.48 112
4610.63 121
4610.79 132
4610.94 143
4611.10 155
4611.25 164
4611.41 171
4611.57 174
4611.72 175
4611.88 173
4612.03 170
4612.19 167
4612.34 164
4612.50 162
4612.66 161
4612.81 160
4612.97 161
4613.12 163
4613.28 165
4613.44 167
4613.59 170
4613.75 173
4613.90 177
4614.06 182
4614.21 187
4614.37 192
4614.53 195
4614.68 196
4614.84 194
4614.99 188
4615.15 178
4615.30 166
4615.46 152
4615.62 137
4615.77 125
4615.93 115
4616.08 109
4616.24 107
4616.39 108
4616.55 112
4616.71 115
4616.86 118
4617.02 120
4617.17 121
4617.33 121
4617.49 123
4617.64 126
4617.80 132
4617.95 139
4618.11 147
4618.26 154
4618.42 158
4618.58 159
4618.73 156
4618.89 152
4619.04 145
4619.20 139
4619.36 134
4619.51 131
4619.67 129
4619.82 128
4619.98 127
4620.13 123
4620.29 118
4620.45 111
4620.60 102
4620.76 92
4620.91 82
4621.07 74
4621.23 67
4621.38 62
4621.54 57
4621.69 53
4621.85 49
4622.01 45
4622.16 42
4622.32 39
4622.47 38
4622.63 37
4622.78 38
4622.94 40
4623.10 42
4623.25 44
4623.41 46
4623.56 49
4623.72 51
4623.88 52
4624.03 53
4624.19 52
4624.34 51
4624.50 48
4624.66 44
4624.81 39
4624.97 33
4625.12 28
4625.28 25
4625.44 23
4625.59 24
4625.75 27
4625.90 32
4626.06 38
4626.22 43
4626.37 47
4626.53 48
4626.68 46
4626.84 42
4627.00 36
4627.15 31
4627.31 28
4627.46 28
4627.62 33
4627.78 41
4627.93 53
4628.09 67
4628.24 82
4628.40 97
4628.56 110
4628.71 121
4628.87 130
4629.02 137
4629.18 141
4629.34 143
4629.49 142
4629.65 139
4629.80 135
4629.96 130
4630.12 126
4630.27 123
4630.43 123
4630.58 127
4630.74 134
4630.90 143
4631.05 152
4631.21 160
4631.36 165
4631.52 167
4631.68 164
4631.83 159
4631.99 150
4632.14 141
4632.30 131
4632.46 122
4632.61 114
4632.77 106
4632.92 100
4633.08 95
4633.24 90
4633.39 84
4633.55 79
4633.70 74
4633.86 69
4634.02 63
4634.17 59
4634.33 55
4634.49 53
4634.64 51
4634.80 49
4634.95 47
4635.11 44
4635.27 40
4635.42 33
4635.58 26
4635.73 19
4635.89 13
4636.05 9
4636.20 7
4636.36 8
4636.51 10
4636.67 14
4636.83 17
4636.98 18
4637.14 18
4637.30 16
4637.45 13
4637.61 10
4637.76 6
4637.92 3
4638.08 0
4638.23 0
4638.39 0
4638.54 0
4638.70 0
4638.86 0
4639.01 0
4639.17 0
4639.33 5
4639.48 18
4639.64 33
4639.79 48
4639.95 62
4640.11 73
4640.26 82
4640.42 86
4640.58 88
4640.73 88
4640.89 87
4641.04 86
4641.20 85
4641.36 85
4641.51 86
4641.67 87
4641.83 88
4641.98 88
4642.14 88
4642.29 87
4642.45 86
4642.61 86
4642.76 86
4642.92 88
4643.08 91
4643.23 96
4643.39 103
4643.54 110
4643.70 116
4643.86 122
4644.01 126
4644.17 128
4644.33 130
4644.48 130
4644.64 131
4644.79 131
4644.95 131
4645.11 130
4645.26 126
4645.42 118
4645.58 108
4645.73 94
4645.89 80
4646.04 67
4646.20 58
4646.36 52
4646.51 51
4646.67 53
4646.83 56
4646.98 59
4647.14 61
4647.29 62
4647.45 64
4647.61 67
4647.76 71
4647.92 78
4648.08 85
4648.23 93
4648.39 100
4648.55 106
4648.70 111
4648.86 115
4649.01 119
4649.17 124
4649.33 130
4649.48 135
4649.64 140
4649.80 143
4649.95 145
4650.11 145
4650.27 143
4650.42 142
4650.58 141
4650.73 141
4650.89 140
4651.05 139
4651.20 137
4651.36 133
4651.52 126
4651.67 117
4651.83 107
4651.99 98
4652.14 90
4652.30 86
4652.45 86
4652.61 89
4652.77 94
4652.92 99
4653.08 102
4653.24 102
4653.39 99
4653.55 90
4653.71 78
4653.86 65
4654.02 51
4654.18 40
4654.33 31
4654.49 26
4654.64 24
4654.80 25
4654.96 26
4655.11 25
4655.27 21
4655.43 15
4655.58 6
4655.74 0
4655.90 0
4656.05 0
4656.21 0
4656.37 0
4656.52 0
4656.68 0
4656.84 0
4656.99 8
4657.15 16
4657.30 21
4657.46 24
4657.62 25
4657.77 24
4657.93 22
4658.09 19
4658.24 17
4658.40 15
4658.56 15
4658.71 19
4658.87 25
4659.03 34
4659.18 44
4659.34 55
4659.50 65
4659.65 73
4659.81 79
4659.97 81
4660.12 81
4660.28 77
4660.44 70
4660.59 60
4660.75 47
4660.90 32
4661.06 16
4661.22 1
4661.37 0
4661.53 0
4661.69 0
4661.84 0
4662.00 0
4662.16 0
4662.31 0
4662.47 2
4662.63 14
4662.78 25
4662.94 32
4663.10 36
4663.25 34
4663.41 28
4663.57 20
4663.72 10
4663.88 2
4664.04 0
4664.19 0
4664.35 0
4664.51 5
4664.66 15
4664.82 26
4664.98 38
4665.13 49
4665.29 58
4665.45 65
4665.60 71
4665.76 74
4665.92 75
4666.07 74
4666.23 71
4666.39 65
4666.54 57
4666.70 49
4666.86 42
4667.01 37
4667.17 34
4667.33 33
4667.48 33
4667.64 32
4667.80 29
4667.95 23
4668.11 15
4668.27 7
4668.42 0
4668.58 0
4668.74 0
4668.89 0
4669.05 0
4669.21 0
4669.36 3
4669.52 8
4669.68 13
4669.83 16
4669.99 20
4670.15 22
4670.30 24
4670.46 24
4670.62 25
4670.77 25
4670.93 24
4671.09 24
4671.24 22
4671.40 21
4671.56 18
4671.71 14
4671.87 11
4672.03 8
4672.18 7
4672.34 8
4672.50 12
4672.65 18
4672.81 25
4672.97 33
4673.12 41
4673.28 49
4673.44 55
4673.59 59
4673.75 62
4673.91 62
4674.06 60
4674.22 58
4674.38 55
4674.53 52
4674.69 51
4674.85 52
4675.00 54
4675.16 56
4675.32 57
4675.48 56
4675.63 52
4675.79 46
4675.95 38
4676.10 29
4676.26 21
4676.42 14
4676.57 9
4676.73 6
4676.89 5
4677.04 5
4677.20 5
4677.36 6
4677.51 7
4677.67 8
4677.83 9
4677.98 11
4678.14 14
4678.30 18
4678.45 24
4678.61 30
4678.77 37
4678.93 45
4679.08 52
4679.24 58
4679.40 62
4679.55 67
4679.71 71
4679.87 75
4680.02 81
4680.18 88
4680.34 97
4680.49 105
4680.65 112
4680.81 115
4680.96 115
4681.12 111
4681.28 105
4681.44 98
4681.59 92
4681.75 90
4681.91 91
4682.06 95
4682.22 103
4682.38 111
4682.53 118
4682.69 123
4682.85 125
4683.00 122
4683.16 117
4683.32 109
4683.48 100
4683.63 93
4683.79 88
4683.95 86
4684.10 88
4684.26 93
4684.42 99
4684.57 106
4684.73 112
4684.89 116
4685.04 119
4685.20 120
4685.36 120
4685.52 119
4685.67 119
4685.83 119
4685.99 121
4686.14 125
4686.30 131
4686.46 140
4686.61 150
4686.77 161
4686.93 173
4687.09 185
4687.24 197
4687.40 208
4687.56 217
4687.71 225
4687.87 231
4688.03 233
4688.18 231
4688.34 225
4688.50 215
4688.66 202
4688.81 187
4688.97 171
4689.13 156
4689.28 143
4689.44 132
4689.60 122
4689.75 114
4689.91 107
4690.07 101
4690.23 94
4690.38 86
4690.54 78
4690.70 70
4690.85 61
4691.01 52
4691.17 44
4691.32 39
4691.48 37
4691.64 39
4691.80 45
4691.95 53
4692.11 64
4692.27 73
4692.42 81
4692.58 85
4692.74 85
4692.90 81
4693.05 73
4693.21 65
4693.37 55
4693.52 47
4693.68 39
4693.84 33
4694.00 27
4694.15 21
4694.31 16
4694.47 10
4694.62 6
4694.78 2
4694.94 0
4695.10 0
4695.25 0
4695.41 0
4695.57 0
4695.72 0
4695.88 0
4696.04 0
4696.20 0
4696.35 0
4696.51 7
4696.67 16
4696.82 26
4696.98 36
4697.14 45
4697.30 53
4697.45 58
4697.61 62
4697.77 65
4697.92 69
4698.08 73
4698.24 78
4698.40 83
4698.55 87
4698.71 91
4698.87 94
4699.02 96
4699.18 98
4699.34 98
4699.50 98
4699.65 98
4699.81 98
4699.97 99
4700.12 101
4700.28 105
4700.44 111
4700.60 118
4700.75 124
4700.91 130
4701.07 134
4701.22 136
4701.38 134
4701.54 129
4701.70 122
4701.85 113
4702.01 105
4702.17 96
4702.33 88
4702.48 79
4702.64 72
4702.80 64
4702.95 57
4703.11 51
4703.27 46
4703.43 41
4703.58 37
4703.74 34
4703.90 31
4704.06 29
4704.21 28
4704.37 29
4704.53 31
4704.68 36
4704.84 42
4705.00 48
4705.16 54
4705.31 61
4705.47 68
4705.63 75
4705.79 83
4705.94 91
4706.10 97
4706.26 103
4706.41 105
4706.57 106
4706.73 106
4706.89 107
4707.04 109
4707.20 114
4707.36 120
4707.52 126
4707.67 132
4707.83 135
4707.99 136
4708.15 135
4708.30 133
4708.46 130
4708.62 129
4708.77 128
4708.93 128
4709.09 128
4709.25 126
4709.40 121
4709.56 112
4709.72 102
4709.88 89
4710.03 77
4710.19 67
4710.35 60
4710.51 57
4710.66 58
4710.82 63
4710.98 70
4711.14 79
4711.29 90
4711.45 101
4711.61 113
4711.76 126
4711.92 139
4712.08 151
4712.24 163
4712.39 174
4712.55 183
4712.71 191
4712.87 198
4713.02 204
4713.18 210
4713.34 216
4713.50 223
4713.65 229
4713.81 236
4713.97 242
4714.13 246
4714.28 247
4714.44 245
4714.60 240
4714.76 231
4714.91 220
4715.07 207
4715.23 192
4715.39 177
4715.54 162
4715.70 148
4715.86 135
4716.02 124
4716.17 115
4716.33 109
4716.49 107
4716.65 107
4716.80 109
4716.96 112
4717.12 114
4717.28 116
4717.43 117
4717.59 117
4717.75 116
4717.91 115
4718.06 115
4718.22 114
4718.38 114
4718.54 113
4718.69 111
4718.85 108
4719.01 105
4719.17 101
4719.32 97
4719.48 92
4719.64 87
4719.80 81
4719.95 75
4720.11 69
4720.27 64
4720.43 60
4720.58 59
4720.74 59
4720.90 63
4721.06 68
4721.21 74
4721.37 79
4721.53 82
4721.69 82
4721.84 81
4722.00 79
4722.16 76
4722.32 75
4722.47 76
4722.63 79
4722.79 83
4722.95 86
4723.10 88
4723.26 86
4723.42 82
4723.58 74
4723.73 66
4723.89 57
4724.05 49
4724.21 42
4724.37 38
4724.52 34
4724.68 33
4724.84 32
4725.00 34
4725.15 37
4725.31 43
4725.47 51
4725.63 60
4725.78 70
4725.94 80
4726.10 89
4726.26 95
4726.41 99
4726.57 100
4726.73 100
4726.89 97
4727.05 94
4727.20 91
4727.36 88
4727.52 88
4727.68 90
4727.83 95
4727.99 102
4728.15 108
4728.31 113
4728.46 115
4728.62 114
4728.78 108
4728.94 100
4729.09 91
4729.25 84
4729.41 80
4729.57 79
4729.73 80
4729.88 82
4730.04 83
4730.20 82
4730.36 78
4730.51 71
4730.67 63
4730.83 57
4730.99 55
4731.15 59
4731.30 69
4731.46 84
4731.62 102
4731.78 120
4731.93 133
4732.09 141
4732.25 142
4732.41 137
4732.56 126
4732.72 113
4732.88 100
4733.04 87
4733.20 77
4733.35 69
4733.51 64
4733.67 61
4733.83 60
4733.98 61
4734.14 63
4734.30 66
4734.46 68
4734.62 68
4734.77 65
4734.93 60
4735.09 52
4735.25 42
4735.40 32
4735.56 23
4735.72 17
4735.88 14
4736.04 16
4736.19 20
4736.35 28
4736.51 36
4736.67 45
4736.82 52
4736.98 59
4737.14 63
4737.30 67
4737.46 69
4737.61 71
4737.77 73
4737.93 74
4738.09 74
4738.25 73
4738.40 71
4738.56 70
4738.72 69
4738.88 70
4739.03 75
4739.19 82
4739.35 93
4739.51 105
4739.67 118
4739.82 128
4739.98 134
4740.14 136
4740.30 133
4740.46 126
4740.61 116
4740.77 106
4740.93 96
4741.09 89
4741.24 86
4741.40 86
4741.56 90
4741.72 95
4741.88 102
4742.03 108
4742.19 111
4742.35 112
4742.51 110
4742.67 106
4742.82 101
4742.98 96
4743.14 95
4743.30 97
4743.46 103
4743.61 112
4743.77 122
4743.93 132
4744.09 139
4744.25 144
4744.40 145
4744.56 144
4744.72 140
4744.88 137
4745.04 134
4745.19 133
4745.35 132
4745.51 132
4745.67 133
4745.82 134
4745.98 135
4746.14 135
4746.30 136
4746.46 136
4746.61 137
4746.77 137
4746.93 137
4747.09 135
4747.25 131
4747.40 124
4747.56 115
4747.72 103
4747.88 90
4748.04 76
4748.19 62
4748.35 49
4748.51 39
4748.67 32
4748.83 27
4748.98 26
4749.14 27
4749.30 30
4749.46 34
4749.62 39
4749.77 44
4749.93 50
4750.09 56
4750.25 63
4750.41 70
4750.57 76
4750.72 81
4750.88 84
4751.04 87
4751.20 87
4751.36 87
4751.51 87
4751.67 87
4751.83 86
4751.99 85
4752.15 82
4752.30 78
4752.46 73
4752.62 69
4752.78 67
4752.94 67
4753.09 72
4753.25 80
4753.41 91
4753.57 103
4753.73 113
4753.88 121
4754.04 125
4754.20 126
4754.36 124
4754.52 121
4754.68 117
4754.83 114
4754.99 111
4755.15 107
4755.31 102
4755.47 96
4755.62 88
4755.78 80
4755.94 72
4756.10 64
4756.26 58
4756.41 54
4756.57 52
4756.73 51
4756.89 51
4757.05 51
4757.21 49
4757.36 47
4757.52 44
4757.68 40
4757.84 37
4758.00 34
4758.15 33
4758.31 34
4758.47 36
4758.63 38
4758.79 39
4758.95 39
4759.10 37
4759.26 32
4759.42 26
4759.58 19
4759.74 13
4759.89 8
4760.05 3
4760.21 0
4760.37 0
4760.53 0
4760.69 0
4760.84 0
4761.00 0
4761.16 0
4761.32 0
4761.48 0
4761.63 0
4761.79 0
4761.95 2
4762.11 4
4762.27 7
4762.43 12
4762.58 18
4762.74 25
4762.90 33
4763.06 40
4763.22 47
4763.38 53
4763.53 58
4763.69 64
4763.85 70
4764.01 77
4764.17 86
4764.33 96
4764.48 107
4764.64 117
4764.80 126
4764.96 133
4765.12 137
4765.27 138
4765.43 137
4765.59 134
4765.75 130
4765.91 127
4766.07 123
4766.22 119
4766.38 116
4766.54 112
4766.70 107
4766.86 103
4767.02 98
4767.17 94
4767.33 91
4767.49 88
4767.65 86
4767.81 86
4767.97 87
4768.12 91
4768.28 96
4768.44 103
4768.60 109
4768.76 115
4768.92 121
4769.07 125
4769.23 130
4769.39 135
4769.55 143
4769.71 152
4769.87 162
4770.02 173
4770.18 181
4770.34 186
4770.50 186
4770.66 181
4770.82 174
4770.98 166
4771.13 159
4771.29 156
4771.45 156
4771.61 160
4771.77 166
4771.93 172
4772.08 179
4772.24 185
4772.40 190
4772.56 194
4772.72 197
4772.88 199
4773.03 201
4773.19 202
4773.35 201
4773.51 200
4773.67 197
4773.83 194
4773.99 190
4774.14 185
4774.30 181
4774.46 177
4774.62 174
4774.78 173
4774.94 172
4775.09 173
4775.25 177
4775.41 182
4775.57 188
4775.73 194
4775.89 200
4776.04 205
4776.20 211
4776.36 216
4776.52 221
4776.68 227
4776.84 233
4777.00 237
4777.15 239
4777.31 238
4777.47 233
4777.63 225
4777.79 216
4777.95 207
4778.11 199
4778.26 192
4778.42 187
4778.58 182
4778.74 178
4778.90 173
4779.06 169
4779.21 165
4779.37 163
4779.53 163
4779.69 165
4779.85 170
4780.01 177
4780.17 184
4780.32 190
4780.48 194
4780.64 194
4780.80 191
4780.96 184
4781.12 174
4781.28 163
4781.43 152
4781.59 142
4781.75 135
4781.91 129
4782.07 126
4782.23 125
4782.39 125
4782.54 125
4782.70 126
4782.86 127
4783.02 128
4783.18 131
4783.34 134
4783.50 139
4783.65 144
4783.81 150
4783.97 157
4784.13 165
4784.29 173
4784.45 182
4784.61 191
4784.76 200
4784.92 210
4785.08 219
4785.24 229
4785.40 239
4785.56 249
4785.72 258
4785.88 266
4786.03 271
4786.19 274
4786.35 274
4786.51 273
4786.67 270
4786.83 266
4786.99 263
4787.14 260
4787.30 258
4787.46 256
4787.62 253
4787.78 248
4787.94 242
4788.10 235
4788.26 227
4788.41 219
4788.57 211
4788.73 204
4788.89 200
4789.05 198
4789.21 197
4789.37 199
4789.52 201
4789.68 204
4789.84 207
4790.00 209
4790.16 210
4790.32 208
4790.48 203
4790.64 196
4790.79 185
4790.95 173
4791.11 160
4791.27 148
4791.43 138
4791.59 131
4791.75 127
4791.91 127
4792.06 129
4792.22 133
4792.38 139
4792.54 146
4792.70 153
4792.86 161
4793.02 169
4793.18 176
4793.33 182
4793.49 185
4793.65 187
4793.81 185
4793.97 180
4794.13 173
4794.29 163
4794.45 154
4794.60 146
4794.76 142
4794.92 141
4795.08 144
4795.24 150
4795.40 158
4795.56 164
4795.72 167
4795.87 167
4796.03 163
4796.19 156
4796.35 146
4796.51 136
4796.67 127
4796.83 120
4796.99 114
4797.14 111
4797.30 109
4797.46 108
4797.62 108
4797.78 108
4797.94 109
4798.10 111
4798.26 113
4798.42 116
4798.57 118
4798.73 121
4798.89 123
4799.05 125
4799.21 127
4799.37 130
4799.53 133
4799.69 135
4799.85 136
4800.00 134
4800.16 130
4800.32 122
4800.48 113
4800.64 104
4800.80 95
4800.96 90
4801.12 86
4801.28 85
4801.43 86
4801.59 86
4801.75 85
4801.91 81
4802.07 76
4802.23 69
4802.39 61
[truncated: 750,824 more chars]
