# Supplementary material for: Methylobacterium Species Promoting Rice and Barley Growth and Interaction Specificity Revealed with Whole-Cell Matrix-Assisted Laser Desorption / Ionization-Time-of-Flight Mass Spectrometry (MALDI-TOF/MS) Analysis
Source: PLoS One. 2015 Jun 8;10(6):e0129509. doi: 10.1371/journal.pone.0129509 (PMC4460032; doi:10.1371/journal.pone.0129509)
Supplement: S3 Data — (ZIP) [file pone.0129509.s003.zip › Supplementary data 3 (ms from barley)/24a.txt]

778.75 0
778.82 0
778.88 0
778.94 0
779.01 0
779.07 0
779.14 0
779.20 0
779.26 0
779.33 0
779.39 0
779.46 0
779.52 0
779.58 0
779.65 0
779.71 0
779.78 0
779.84 0
779.90 0
779.97 0
780.03 0
780.10 0
780.16 0
780.22 0
780.29 0
780.35 0
780.42 0
780.48 0
780.55 0
780.61 0
780.67 0
780.74 0
780.80 0
780.87 0
780.93 0
780.99 0
781.06 0
781.12 0
781.19 0
781.25 0
781.31 0
781.38 0
781.44 0
781.51 0
781.57 0
781.63 0
781.70 0
781.76 0
781.83 0
781.89 0
781.96 0
782.02 0
782.08 0
782.15 0
782.21 0
782.28 0
782.34 0
782.40 0
782.47 0
782.53 0
782.60 0
782.66 0
782.73 0
782.79 0
782.85 0
782.92 0
782.98 0
783.05 0
783.11 0
783.17 0
783.24 0
783.30 0
783.37 0
783.43 0
783.50 0
783.56 0
783.62 0
783.69 0
783.75 0
783.82 0
783.88 0
783.94 0
784.01 0
784.07 0
784.14 0
784.20 0
784.27 0
784.33 0
784.39 0
784.46 0
784.52 0
784.59 0
784.65 0
784.72 0
784.78 0
784.84 0
784.91 0
784.97 0
785.04 0
785.10 0
785.17 0
785.23 0
785.29 0
785.36 0
785.42 0
785.49 0
785.55 0
785.62 0
785.68 0
785.74 0
785.81 0
785.87 0
785.94 0
786.00 0
786.07 0
786.13 0
786.19 0
786.26 0
786.32 0
786.39 0
786.45 0
786.52 0
786.58 0
786.64 0
786.71 0
786.77 0
786.84 0
786.90 0
786.97 0
787.03 0
787.09 0
787.16 0
787.22 0
787.29 0
787.35 0
787.42 0
787.48 0
787.55 0
787.61 0
787.67 0
787.74 0
787.80 0
787.87 0
787.93 0
788.00 0
788.06 0
788.12 0
788.19 0
788.25 0
788.32 0
788.38 0
788.45 0
788.51 0
788.58 0
788.64 0
788.70 0
788.77 0
788.83 0
788.90 0
788.96 0
789.03 0
789.09 0
789.16 0
789.22 0
789.28 0
789.35 0
789.41 0
789.48 0
789.54 0
789.61 0
789.67 0
789.74 0
789.80 0
789.86 0
789.93 0
789.99 0
790.06 0
790.12 0
790.19 0
790.25 0
790.32 0
790.38 0
790.44 0
790.51 0
790.57 0
790.64 0
790.70 0
790.77 0
790.83 0
790.90 0
790.96 0
791.02 0
791.09 0
791.15 0
791.22 0
791.28 0
791.35 0
791.41 0
791.48 0
791.54 0
791.61 0
791.67 0
791.73 0
791.80 0
791.86 0
791.93 0
791.99 0
792.06 0
792.12 0
792.19 0
792.25 0
792.32 0
792.38 0
792.44 0
792.51 0
792.57 0
792.64 0
792.70 0
792.77 0
792.83 0
792.90 0
792.96 0
793.03 0
793.09 0
793.15 0
793.22 0
793.28 0
793.35 0
793.41 0
793.48 0
793.54 0
793.61 0
793.67 0
793.74 0
793.80 0
793.87 0
793.93 0
793.99 0
794.06 0
794.12 0
794.19 0
794.25 0
794.32 0
794.38 0
794.45 0
794.51 0
794.58 0
794.64 0
794.71 0
794.77 0
794.84 0
794.90 0
794.96 0
795.03 0
795.09 0
795.16 0
795.22 0
795.29 0
795.35 0
795.42 0
795.48 0
795.55 0
795.61 0
795.68 0
795.74 0
795.81 0
795.87 0
795.93 0
796.00 0
796.06 0
796.13 0
796.19 0
796.26 0
796.32 0
796.39 0
796.45 0
796.52 0
796.58 0
796.65 0
796.71 0
796.78 0
796.84 0
796.91 0
796.97 0
797.04 0
797.10 0
797.16 0
797.23 0
797.29 0
797.36 0
797.42 0
797.49 0
797.55 0
797.62 0
797.68 0
797.75 0
797.81 0
797.88 0
797.94 0
798.01 0
798.07 0
798.14 0
798.20 0
798.27 0
798.33 0
798.40 0
798.46 0
798.53 0
798.59 0
798.65 0
798.72 0
798.78 0
798.85 0
798.91 0
798.98 0
799.04 0
799.11 0
799.17 0
799.24 0
799.30 0
799.37 0
799.43 0
799.50 0
799.56 0
799.63 0
799.69 0
799.76 0
799.82 0
799.89 0
799.95 0
800.02 0
800.08 0
800.15 0
800.21 0
800.28 0
800.34 0
800.41 0
800.47 0
800.54 0
800.60 0
800.67 0
800.73 0
800.80 0
800.86 0
800.93 0
800.99 0
801.05 0
801.12 0
801.18 0
801.25 0
801.31 0
801.38 0
801.44 0
801.51 0
801.57 0
801.64 0
801.70 0
801.77 0
801.83 0
801.90 0
801.96 0
802.03 0
802.09 0
802.16 0
802.22 0
802.29 0
802.35 0
802.42 0
802.48 0
802.55 0
802.61 0
802.68 0
802.74 0
802.81 0
802.87 0
802.94 0
803.00 0
803.07 0
803.13 0
803.20 0
803.26 0
803.33 0
803.39 0
803.46 0
803.52 0
803.59 0
803.65 0
803.72 0
803.78 0
803.85 0
803.91 0
803.98 0
804.04 0
804.11 0
804.17 0
804.24 0
804.30 0
804.37 0
804.43 0
804.50 0
804.56 0
804.63 0
804.69 0
804.76 0
804.82 0
804.89 0
804.95 0
805.02 0
805.08 0
805.15 0
805.21 0
805.28 0
805.35 0
805.41 0
805.48 0
805.54 0
805.61 0
805.67 0
805.74 0
805.80 0
805.87 0
805.93 0
806.00 0
806.06 0
806.13 0
806.19 0
806.26 0
806.32 0
806.39 0
806.45 0
806.52 0
806.58 0
806.65 0
806.71 0
806.78 0
806.84 0
806.91 0
806.97 0
807.04 0
807.10 0
807.17 0
807.23 0
807.30 0
807.36 0
807.43 0
807.49 0
807.56 0
807.62 0
807.69 0
807.76 0
807.82 0
807.89 0
807.95 0
808.02 0
808.08 0
808.15 0
808.21 0
808.28 0
808.34 0
808.41 0
808.47 0
808.54 0
808.60 0
808.67 0
808.73 0
808.80 0
808.86 0
808.93 0
808.99 0
809.06 0
809.12 0
809.19 0
809.26 0
809.32 0
809.39 0
809.45 0
809.52 0
809.58 0
809.65 0
809.71 0
809.78 0
809.84 0
809.91 0
809.97 0
810.04 0
810.10 0
810.17 0
810.23 0
810.30 0
810.36 0
810.43 0
810.50 0
810.56 0
810.63 0
810.69 0
810.76 0
810.82 0
810.89 0
810.95 0
811.02 0
811.08 0
811.15 0
811.21 0
811.28 0
811.34 0
811.41 0
811.47 0
811.54 0
811.61 0
811.67 0
811.74 0
811.80 0
811.87 0
811.93 0
812.00 0
812.06 0
812.13 0
812.19 0
812.26 0
812.32 0
812.39 0
812.46 0
812.52 0
812.59 0
812.65 0
812.72 0
812.78 0
812.85 0
812.91 0
812.98 0
813.04 0
813.11 0
813.17 0
813.24 0
813.31 0
813.37 0
813.44 0
813.50 0
813.57 0
813.63 0
813.70 0
813.76 0
813.83 0
813.89 0
813.96 0
814.02 0
814.09 0
814.16 0
814.22 0
814.29 0
814.35 0
814.42 0
814.48 0
814.55 0
814.61 0
814.68 0
814.74 0
814.81 0
814.88 0
814.94 0
815.01 0
815.07 0
815.14 0
815.20 0
815.27 0
815.33 0
815.40 0
815.47 0
815.53 0
815.60 0
815.66 0
815.73 0
815.79 0
815.86 0
815.92 0
815.99 0
816.05 0
816.12 0
816.19 0
816.25 0
816.32 0
816.38 0
816.45 0
816.51 0
816.58 0
816.64 0
816.71 0
816.78 0
816.84 0
816.91 0
816.97 0
817.04 0
817.10 0
817.17 0
817.23 0
817.30 0
817.37 0
817.43 0
817.50 0
817.56 0
817.63 0
817.69 0
817.76 0
817.82 0
817.89 0
817.96 0
818.02 0
818.09 0
818.15 0
818.22 0
818.28 0
818.35 0
818.42 0
818.48 0
818.55 0
818.61 0
818.68 0
818.74 0
818.81 0
818.87 0
818.94 0
819.01 0
819.07 0
819.14 0
819.20 0
819.27 0
819.33 0
819.40 0
819.47 0
819.53 0
819.60 0
819.66 0
819.73 0
819.79 0
819.86 0
819.93 0
819.99 0
820.06 0
820.12 0
820.19 0
820.25 0
820.32 0
820.38 0
820.45 0
820.52 0
820.58 0
820.65 0
820.71 0
820.78 0
820.84 0
820.91 0
820.98 0
821.04 0
821.11 0
821.17 0
821.24 0
821.30 0
821.37 0
821.44 0
821.50 0
821.57 0
821.63 0
821.70 0
821.76 0
821.83 0
821.90 0
821.96 0
822.03 0
822.09 0
822.16 0
822.23 0
822.29 0
822.36 0
822.42 0
822.49 0
822.55 0
822.62 0
822.69 0
822.75 0
822.82 0
822.88 0
822.95 0
823.01 0
823.08 0
823.15 0
823.21 0
823.28 0
823.34 0
823.41 0
823.48 0
823.54 0
823.61 0
823.67 0
823.74 0
823.80 0
823.87 0
823.94 0
824.00 0
824.07 0
824.13 0
824.20 0
824.27 0
824.33 0
824.40 0
824.46 0
824.53 0
824.59 0
824.66 0
824.73 0
824.79 0
824.86 0
824.92 0
824.99 0
825.06 0
825.12 0
825.19 0
825.25 0
825.32 0
825.39 0
825.45 0
825.52 0
825.58 0
825.65 0
825.71 0
825.78 0
825.85 0
825.91 0
825.98 0
826.04 0
826.11 0
826.18 0
826.24 0
826.31 0
826.37 0
826.44 0
826.51 0
826.57 0
826.64 0
826.70 0
826.77 0
826.84 0
826.90 0
826.97 0
827.03 0
827.10 0
827.17 0
827.23 0
827.30 0
827.36 0
827.43 0
827.49 0
827.56 0
827.63 0
827.69 0
827.76 0
827.82 0
827.89 0
827.96 0
828.02 0
828.09 0
828.15 0
828.22 0
828.29 0
828.35 0
828.42 0
828.48 0
828.55 0
828.62 0
828.68 0
828.75 0
828.82 0
828.88 0
828.95 0
829.01 0
829.08 0
829.15 0
829.21 0
829.28 0
829.34 0
829.41 0
829.48 0
829.54 0
829.61 0
829.67 0
829.74 0
829.81 0
829.87 0
829.94 0
830.00 0
830.07 0
830.14 0
830.20 0
830.27 0
830.33 0
830.40 0
830.47 0
830.53 0
830.60 0
830.66 0
830.73 0
830.80 0
830.86 0
830.93 0
831.00 0
831.06 0
831.13 0
831.19 0
831.26 0
831.33 0
831.39 0
831.46 0
831.52 0
831.59 0
831.66 0
831.72 0
831.79 0
831.86 0
831.92 0
831.99 0
832.05 0
832.12 0
832.19 0
832.25 0
832.32 0
832.38 0
832.45 0
832.52 0
832.58 0
832.65 0
832.72 0
832.78 0
832.85 0
832.91 0
832.98 0
833.05 0
833.11 0
833.18 0
833.24 0
833.31 0
833.38 0
833.44 0
833.51 0
833.58 0
833.64 0
833.71 0
833.77 0
833.84 0
833.91 0
833.97 0
834.04 0
834.11 0
834.17 0
834.24 0
834.30 0
834.37 0
834.44 0
834.50 0
834.57 0
834.64 0
834.70 0
834.77 0
834.83 0
834.90 0
834.97 0
835.03 0
835.10 0
835.17 0
835.23 0
835.30 0
835.36 0
835.43 0
835.50 0
835.56 0
835.63 0
835.70 0
835.76 0
835.83 0
835.90 0
835.96 0
836.03 0
836.09 0
836.16 0
836.23 0
836.29 0
836.36 0
836.43 0
836.49 0
836.56 0
836.62 0
836.69 0
836.76 0
836.82 0
836.89 0
836.96 0
837.02 0
837.09 0
837.16 0
837.22 0
837.29 0
837.35 0
837.42 0
837.49 0
837.55 0
837.62 0
837.69 0
837.75 0
837.82 0
837.89 0
837.95 0
838.02 0
838.08 0
838.15 0
838.22 0
838.28 0
838.35 0
838.42 0
838.48 0
838.55 0
838.62 0
838.68 0
838.75 0
838.82 0
838.88 0
838.95 0
839.01 0
839.08 0
839.15 0
839.21 0
839.28 0
839.35 0
839.41 0
839.48 0
839.55 0
839.61 0
839.68 0
839.75 0
839.81 0
839.88 0
839.95 0
840.01 0
840.08 0
840.14 0
840.21 0
840.28 0
840.34 0
840.41 0
840.48 0
840.54 0
840.61 0
840.68 0
840.74 0
840.81 0
840.88 0
840.94 0
841.01 0
841.08 0
841.14 0
841.21 0
841.28 0
841.34 0
841.41 0
841.47 0
841.54 0
841.61 0
841.67 0
841.74 0
841.81 0
841.87 0
841.94 0
842.01 0
842.07 0
842.14 0
842.21 0
842.27 0
842.34 0
842.41 0
842.47 0
842.54 0
842.61 0
842.67 0
842.74 0
842.81 0
842.87 0
842.94 0
843.01 0
843.07 0
843.14 0
843.21 0
843.27 0
843.34 0
843.41 0
843.47 0
843.54 0
843.60 0
843.67 0
843.74 0
843.80 0
843.87 0
843.94 0
844.00 0
844.07 0
844.14 0
844.20 0
844.27 0
844.34 0
844.40 0
844.47 0
844.54 0
844.60 0
844.67 0
844.74 0
844.80 0
844.87 0
844.94 0
845.00 0
845.07 0
845.14 0
845.20 0
845.27 0
845.34 0
845.40 0
845.47 0
845.54 0
845.60 0
845.67 0
845.74 0
845.80 0
845.87 0
845.94 0
846.00 0
846.07 0
846.14 0
846.21 0
846.27 0
846.34 0
846.41 0
846.47 0
846.54 0
846.61 0
846.67 0
846.74 0
846.81 0
846.87 0
846.94 0
847.01 0
847.07 0
847.14 0
847.21 0
847.27 0
847.34 0
847.41 0
847.47 0
847.54 0
847.61 0
847.67 0
847.74 0
847.81 0
847.87 0
847.94 0
848.01 0
848.07 0
848.14 0
848.21 0
848.27 0
848.34 0
848.41 0
848.47 0
848.54 0
848.61 0
848.68 0
848.74 0
848.81 0
848.88 0
848.94 0
849.01 0
849.08 0
849.14 0
849.21 0
849.28 0
849.34 0
849.41 0
849.48 0
849.54 0
849.61 0
849.68 0
849.74 0
849.81 0
849.88 0
849.95 0
850.01 0
850.08 0
850.15 0
850.21 0
850.28 0
850.35 0
850.41 0
850.48 0
850.55 0
850.61 0
850.68 0
850.75 0
850.81 0
850.88 0
850.95 0
851.02 0
851.08 0
851.15 0
851.22 0
851.28 0
851.35 0
851.42 0
851.48 0
851.55 0
851.62 0
851.68 0
851.75 0
851.82 0
851.89 0
851.95 0
852.02 0
852.09 0
852.15 0
852.22 0
852.29 0
852.35 0
852.42 0
852.49 0
852.56 0
852.62 0
852.69 0
852.76 0
852.82 0
852.89 0
852.96 0
853.02 0
853.09 0
853.16 0
853.22 0
853.29 0
853.36 0
853.43 0
853.49 0
853.56 0
853.63 0
853.69 0
853.76 0
853.83 0
853.90 0
853.96 0
854.03 0
854.10 0
854.16 0
854.23 0
854.30 0
854.36 0
854.43 0
854.50 0
854.57 0
854.63 0
854.70 0
854.77 0
854.83 0
854.90 0
854.97 0
855.03 0
855.10 0
855.17 0
855.24 0
855.30 0
855.37 0
855.44 0
855.50 0
855.57 0
855.64 0
855.71 0
855.77 0
855.84 0
855.91 0
855.97 0
856.04 0
856.11 0
856.18 0
856.24 0
856.31 0
856.38 0
856.44 0
856.51 0
856.58 0
856.65 0
856.71 0
856.78 0
856.85 0
856.91 0
856.98 0
857.05 0
857.12 0
857.18 0
857.25 0
857.32 0
857.38 0
857.45 0
857.52 0
857.59 0
857.65 0
857.72 0
857.79 0
857.85 0
857.92 0
857.99 0
858.06 0
858.12 0
858.19 0
858.26 0
858.32 0
858.39 0
858.46 0
858.53 0
858.59 0
858.66 0
858.73 0
858.79 0
858.86 0
858.93 0
859.00 0
859.06 0
859.13 0
859.20 0
859.27 0
859.33 0
859.40 0
859.47 0
859.53 0
859.60 0
859.67 0
859.74 0
859.80 0
859.87 0
859.94 0
860.00 0
860.07 0
860.14 0
860.21 0
860.27 0
860.34 0
860.41 0
860.48 0
860.54 0
860.61 0
860.68 0
860.74 0
860.81 0
860.88 0
860.95 0
861.01 0
861.08 0
861.15 0
861.22 0
861.28 0
861.35 0
861.42 0
861.49 0
861.55 0
861.62 0
861.69 0
861.75 0
861.82 0
861.89 0
861.96 0
862.02 0
862.09 0
862.16 0
862.23 0
862.29 0
862.36 0
862.43 0
862.50 0
862.56 0
862.63 0
862.70 0
862.76 0
862.83 0
862.90 0
862.97 0
863.03 0
863.10 0
863.17 0
863.24 0
863.30 0
863.37 0
863.44 0
863.51 0
863.57 0
863.64 0
863.71 0
863.78 0
863.84 0
863.91 0
863.98 0
864.05 0
864.11 0
864.18 0
864.25 0
864.31 0
864.38 0
864.45 0
864.52 0
864.58 0
864.65 0
864.72 0
864.79 0
864.85 0
864.92 0
864.99 0
865.06 0
865.12 0
865.19 0
865.26 0
865.33 0
865.39 0
865.46 0
865.53 0
865.60 0
865.66 0
865.73 0
865.80 0
865.87 0
865.93 0
866.00 0
866.07 0
866.14 0
866.20 0
866.27 0
866.34 0
866.41 0
866.47 0
866.54 0
866.61 0
866.68 0
866.74 0
866.81 0
866.88 0
866.95 0
867.01 0
867.08 0
867.15 0
867.22 0
867.28 0
867.35 0
867.42 0
867.49 0
867.55 0
867.62 0
867.69 0
867.76 0
867.82 0
867.89 0
867.96 0
868.03 0
868.09 0
868.16 0
868.23 0
868.30 0
868.37 0
868.43 0
868.50 0
868.57 0
868.64 0
868.70 0
868.77 0
868.84 0
868.91 0
868.97 0
869.04 0
869.11 0
869.18 0
869.24 0
869.31 0
869.38 0
869.45 0
869.51 0
869.58 0
869.65 0
869.72 0
869.79 0
869.85 0
869.92 0
869.99 0
870.06 0
870.12 0
870.19 0
870.26 0
870.33 0
870.39 0
870.46 0
870.53 0
870.60 0
870.66 0
870.73 0
870.80 0
870.87 0
870.94 0
871.00 0
871.07 0
871.14 0
871.21 0
871.27 0
871.34 0
871.41 0
871.48 0
871.54 0
871.61 0
871.68 0
871.75 0
871.82 0
871.88 0
871.95 0
872.02 0
872.09 0
872.15 0
872.22 0
872.29 0
872.36 0
872.43 0
872.49 0
872.56 0
872.63 0
872.70 0
872.76 0
872.83 0
872.90 0
872.97 0
873.03 0
873.10 0
873.17 0
873.24 0
873.31 0
873.37 0
873.44 0
873.51 0
873.58 0
873.65 0
873.71 0
873.78 0
873.85 0
873.92 0
873.98 0
874.05 0
874.12 0
874.19 0
874.26 0
874.32 0
874.39 0
874.46 0
874.53 0
874.59 0
874.66 0
874.73 0
874.80 0
874.87 0
874.93 0
875.00 0
875.07 0
875.14 0
875.20 0
875.27 0
875.34 0
875.41 0
875.48 0
875.54 0
875.61 0
875.68 0
875.75 0
875.82 0
875.88 0
875.95 0
876.02 0
876.09 0
876.16 0
876.22 0
876.29 0
876.36 0
876.43 0
876.49 0
876.56 0
876.63 0
876.70 0
876.77 0
876.83 0
876.90 0
876.97 0
877.04 0
877.11 0
877.17 0
877.24 0
877.31 0
877.38 0
877.45 1
877.51 1
877.58 0
877.65 0
877.72 0
877.79 0
877.85 0
877.92 0
877.99 0
878.06 0
878.12 0
878.19 0
878.26 0
878.33 0
878.40 0
878.46 0
878.53 0
878.60 0
878.67 0
878.74 0
878.80 0
878.87 0
878.94 0
879.01 0
879.08 0
879.14 0
879.21 0
879.28 0
879.35 0
879.42 0
879.48 0
879.55 0
879.62 0
879.69 0
879.76 0
879.82 0
879.89 0
879.96 0
880.03 0
880.10 0
880.17 0
880.23 0
880.30 0
880.37 0
880.44 0
880.51 0
880.57 0
880.64 0
880.71 0
880.78 0
880.85 0
880.91 0
880.98 0
881.05 0
881.12 0
881.19 0
881.25 0
881.32 0
881.39 0
881.46 0
881.53 0
881.59 0
881.66 0
881.73 0
881.80 0
881.87 0
881.94 0
882.00 0
882.07 0
882.14 0
882.21 0
882.28 0
882.34 0
882.41 0
882.48 0
882.55 0
882.62 0
882.68 0
882.75 0
882.82 0
882.89 0
882.96 0
883.03 0
883.09 0
883.16 0
883.23 0
883.30 0
883.37 0
883.43 0
883.50 0
883.57 0
883.64 0
883.71 0
883.78 0
883.84 0
883.91 0
883.98 0
884.05 0
884.12 0
884.18 0
884.25 0
884.32 0
884.39 0
884.46 0
884.53 0
884.59 0
884.66 1
884.73 1
884.80 1
884.87 1
884.93 1
885.00 1
885.07 0
885.14 0
885.21 0
885.28 0
885.34 0
885.41 0
885.48 0
885.55 0
885.62 0
885.69 0
885.75 0
885.82 0
885.89 0
885.96 0
886.03 0
886.09 0
886.16 0
886.23 0
886.30 0
886.37 0
886.44 0
886.50 0
886.57 0
886.64 0
886.71 0
886.78 0
886.85 0
886.91 0
886.98 0
887.05 0
887.12 0
887.19 0
887.26 0
887.32 0
887.39 0
887.46 0
887.53 0
887.60 0
887.67 0
887.73 0
887.80 0
887.87 0
887.94 0
888.01 1
888.08 0
888.14 0
888.21 0
888.28 0
888.35 0
888.42 0
888.49 0
888.55 0
888.62 0
888.69 0
888.76 0
888.83 0
888.90 0
888.96 0
889.03 0
889.10 0
889.17 0
889.24 0
889.31 0
889.37 0
889.44 0
889.51 0
889.58 0
889.65 0
889.72 0
889.79 0
889.85 0
889.92 0
889.99 0
890.06 0
890.13 0
890.20 0
890.26 0
890.33 0
890.40 0
890.47 0
890.54 0
890.61 0
890.68 0
890.74 0
890.81 0
890.88 0
890.95 0
891.02 0
891.09 0
891.15 0
891.22 0
891.29 0
891.36 0
891.43 0
891.50 0
891.57 0
891.63 0
891.70 0
891.77 0
891.84 0
891.91 0
891.98 0
892.04 0
892.11 0
892.18 0
892.25 0
892.32 0
892.39 0
892.46 0
892.52 0
892.59 1
892.66 1
892.73 1
892.80 1
892.87 1
892.94 1
893.00 1
893.07 1
893.14 1
893.21 0
893.28 0
893.35 0
893.42 0
893.48 0
893.55 0
893.62 0
893.69 0
893.76 0
893.83 0
893.90 0
893.96 0
894.03 0
894.10 0
894.17 0
894.24 0
894.31 0
894.38 0
894.44 0
894.51 0
894.58 0
894.65 0
894.72 0
894.79 0
894.86 0
894.92 0
894.99 0
895.06 0
895.13 0
895.20 0
895.27 0
895.34 0
895.40 0
895.47 0
895.54 0
895.61 0
895.68 0
895.75 0
895.82 0
895.88 0
895.95 0
896.02 0
896.09 0
896.16 0
896.23 0
896.30 0
896.37 0
896.43 0
896.50 0
896.57 0
896.64 0
896.71 0
896.78 0
896.85 0
896.91 0
896.98 0
897.05 0
897.12 0
897.19 0
897.26 0
897.33 0
897.40 0
897.46 0
897.53 0
897.60 0
897.67 0
897.74 0
897.81 0
897.88 0
897.95 0
898.01 0
898.08 0
898.15 0
898.22 0
898.29 0
898.36 0
898.43 0
898.50 0
898.56 0
898.63 0
898.70 0
898.77 0
898.84 0
898.91 0
898.98 0
899.05 0
899.11 0
899.18 0
899.25 0
899.32 0
899.39 0
899.46 0
899.53 0
899.60 0
899.66 0
899.73 0
899.80 0
899.87 0
899.94 0
900.01 0
900.08 0
900.15 0
900.21 0
900.28 0
900.35 0
900.42 0
900.49 0
900.56 0
900.63 0
900.70 0
900.77 0
900.83 0
900.90 0
900.97 0
901.04 0
901.11 0
901.18 0
901.25 0
901.32 0
901.39 0
901.45 0
901.52 0
901.59 0
901.66 0
901.73 0
901.80 0
901.87 0
901.94 0
902.00 0
902.07 0
902.14 0
902.21 0
902.28 0
902.35 0
902.42 0
902.49 0
902.56 0
902.62 0
902.69 0
902.76 0
902.83 0
902.90 0
902.97 0
903.04 0
903.11 0
903.18 0
903.25 0
903.31 0
903.38 0
903.45 0
903.52 0
903.59 0
903.66 0
903.73 0
903.80 0
903.87 0
903.93 0
904.00 0
904.07 0
904.14 0
904.21 0
904.28 0
904.35 0
904.42 0
904.49 0
904.56 0
904.62 0
904.69 0
904.76 0
904.83 0
904.90 0
904.97 0
905.04 0
905.11 0
905.18 0
905.25 0
905.31 0
905.38 0
905.45 0
905.52 0
905.59 0
905.66 0
905.73 0
905.80 0
905.87 0
905.94 0
906.00 0
906.07 0
906.14 0
906.21 0
906.28 0
906.35 0
906.42 0
906.49 0
906.56 0
906.63 0
906.69 0
906.76 0
906.83 0
906.90 0
906.97 0
907.04 0
907.11 0
907.18 0
907.25 0
907.32 0
907.39 0
907.45 0
907.52 0
907.59 0
907.66 0
907.73 0
907.80 0
907.87 0
907.94 0
908.01 0
908.08 0
908.15 0
908.21 0
908.28 0
908.35 0
908.42 0
908.49 0
908.56 0
908.63 0
908.70 0
908.77 0
908.84 0
908.91 0
908.98 0
909.04 0
909.11 0
909.18 0
909.25 0
909.32 0
909.39 0
909.46 0
909.53 0
909.60 0
909.67 0
909.74 0
909.81 0
909.87 0
909.94 0
910.01 0
910.08 0
910.15 0
910.22 0
910.29 0
910.36 0
910.43 0
910.50 0
910.57 0
910.64 0
910.70 0
910.77 0
910.84 0
910.91 1
910.98 1
911.05 1
911.12 1
911.19 1
911.26 1
911.33 1
911.40 0
911.47 0
911.54 0
911.60 0
911.67 0
911.74 0
911.81 0
911.88 0
911.95 0
912.02 0
912.09 0
912.16 0
912.23 0
912.30 0
912.37 0
912.44 0
912.51 0
912.57 0
912.64 0
912.71 0
912.78 0
912.85 0
912.92 0
912.99 0
913.06 0
913.13 0
913.20 0
913.27 0
913.34 0
913.41 0
913.48 0
913.54 0
913.61 0
913.68 0
913.75 0
913.82 0
913.89 0
913.96 0
914.03 0
914.10 0
914.17 0
914.24 0
914.31 0
914.38 0
914.45 0
914.52 0
914.59 0
914.65 0
914.72 0
914.79 0
914.86 0
914.93 0
915.00 0
915.07 0
915.14 0
915.21 1
915.28 1
915.35 1
915.42 1
915.49 1
915.56 1
915.63 1
915.70 1
915.76 1
915.83 0
915.90 0
915.97 0
916.04 0
916.11 0
916.18 0
916.25 0
916.32 0
916.39 0
916.46 0
916.53 0
916.60 0
916.67 0
916.74 0
916.81 0
916.88 0
916.94 0
917.01 0
917.08 0
917.15 0
917.22 0
917.29 0
917.36 0
917.43 0
917.50 0
917.57 0
917.64 0
917.71 0
917.78 0
917.85 0
917.92 0
917.99 0
918.06 0
918.13 0
918.20 0
918.26 0
918.33 0
918.40 0
918.47 0
918.54 0
918.61 0
918.68 0
918.75 0
918.82 0
918.89 0
918.96 0
919.03 0
919.10 0
919.17 0
919.24 0
919.31 0
919.38 0
919.45 0
919.52 0
919.59 0
919.66 0
919.73 0
919.79 0
919.86 0
919.93 0
920.00 0
920.07 0
920.14 0
920.21 0
920.28 0
920.35 0
920.42 0
920.49 0
920.56 0
920.63 0
920.70 0
920.77 0
920.84 0
920.91 0
920.98 0
921.05 0
921.12 0
921.19 0
921.26 0
921.33 0
921.40 0
921.46 0
921.53 0
921.60 0
921.67 0
921.74 0
921.81 0
921.88 0
921.95 0
922.02 0
922.09 0
922.16 0
922.23 0
922.30 0
922.37 0
922.44 0
922.51 0
922.58 0
922.65 0
922.72 0
922.79 0
922.86 0
922.93 0
923.00 0
923.07 0
923.14 0
923.21 0
923.28 0
923.35 0
923.42 0
923.48 0
923.55 0
923.62 0
923.69 0
923.76 0
923.83 0
923.90 0
923.97 0
924.04 0
924.11 0
924.18 0
924.25 0
924.32 0
924.39 0
924.46 0
924.53 0
924.60 0
924.67 0
924.74 0
924.81 0
924.88 0
924.95 0
925.02 0
925.09 0
925.16 0
925.23 0
925.30 0
925.37 0
925.44 0
925.51 0
925.58 0
925.65 0
925.72 0
925.79 0
925.86 0
925.93 0
926.00 0
926.07 0
926.14 0
926.21 0
926.27 0
926.34 0
926.41 0
926.48 0
926.55 0
926.62 0
926.69 0
926.76 0
926.83 0
926.90 0
926.97 0
927.04 0
927.11 0
927.18 0
927.25 0
927.32 0
927.39 0
927.46 0
927.53 0
927.60 0
927.67 0
927.74 0
927.81 0
927.88 0
927.95 0
928.02 0
928.09 0
928.16 0
928.23 0
928.30 0
928.37 0
928.44 0
928.51 0
928.58 0
928.65 0
928.72 0
928.79 0
928.86 0
928.93 0
929.00 0
929.07 0
929.14 0
929.21 0
929.28 0
929.35 0
929.42 0
929.49 0
929.56 0
929.63 1
929.70 1
929.77 1
929.84 1
929.91 1
929.98 1
930.05 1
930.12 1
930.19 1
930.26 1
930.33 1
930.40 1
930.47 1
930.54 1
930.61 1
930.68 1
930.75 1
930.82 1
930.89 1
930.96 1
931.03 1
931.10 1
931.17 1
931.24 1
931.31 1
931.38 1
931.45 1
931.52 1
931.59 1
931.66 1
931.73 1
931.80 1
931.87 1
931.94 1
932.01 1
932.08 1
932.15 1
932.22 1
932.29 1
932.36 1
932.43 1
932.50 1
932.57 1
932.64 1
932.71 1
932.78 1
932.85 1
932.92 1
932.99 1
933.06 1
933.13 1
933.20 1
933.27 1
933.34 1
933.41 1
933.48 1
933.55 1
933.62 1
933.69 1
933.76 1
933.83 1
933.90 1
933.97 1
934.04 1
934.11 1
934.18 1
934.25 1
934.32 1
934.39 1
934.46 1
934.53 1
934.60 1
934.67 1
934.74 1
934.81 1
934.88 1
934.95 1
935.02 1
935.09 1
935.16 1
935.23 1
935.30 1
935.37 1
935.44 1
935.51 1
935.58 1
935.65 1
935.72 1
935.79 1
935.86 1
935.93 1
936.00 1
936.07 1
936.14 1
936.21 1
936.28 1
936.35 1
936.42 1
936.49 1
936.56 1
936.63 1
936.70 1
936.77 1
936.85 1
936.92 1
936.99 1
937.06 1
937.13 1
937.20 1
937.27 1
937.34 1
937.41 1
937.48 1
937.55 1
937.62 1
937.69 1
937.76 1
937.83 1
937.90 1
937.97 1
938.04 1
938.11 1
938.18 1
938.25 1
938.32 1
938.39 1
938.46 1
938.53 1
938.60 1
938.67 1
938.74 1
938.81 1
938.88 1
938.95 1
939.02 1
939.09 1
939.16 1
939.23 1
939.30 1
939.37 1
939.44 1
939.51 1
939.58 1
939.66 1
939.73 1
939.80 1
939.87 1
939.94 1
940.01 1
940.08 1
940.15 1
940.22 1
940.29 1
940.36 1
940.43 1
940.50 1
940.57 1
940.64 1
940.71 1
940.78 1
940.85 1
940.92 1
940.99 1
941.06 1
941.13 1
941.20 1
941.27 1
941.34 1
941.41 1
941.48 1
941.55 1
941.62 1
941.70 1
941.77 1
941.84 1
941.91 1
941.98 1
942.05 1
942.12 1
942.19 1
942.26 1
942.33 1
942.40 1
942.47 1
942.54 1
942.61 1
942.68 1
942.75 1
942.82 1
942.89 1
942.96 1
943.03 1
943.10 1
943.17 1
943.24 1
943.31 1
943.39 1
943.46 1
943.53 1
943.60 1
943.67 1
943.74 1
943.81 1
943.88 1
943.95 1
944.02 1
944.09 1
944.16 1
944.23 1
944.30 1
944.37 1
944.44 1
944.51 1
944.58 1
944.65 1
944.72 1
944.79 1
944.87 1
944.94 1
945.01 1
945.08 1
945.15 1
945.22 1
945.29 1
945.36 1
945.43 1
945.50 1
945.57 1
945.64 1
945.71 1
945.78 1
945.85 1
945.92 1
945.99 1
946.06 1
946.13 1
946.21 1
946.28 1
946.35 1
946.42 1
946.49 1
946.56 1
946.63 1
946.70 1
946.77 1
946.84 1
946.91 1
946.98 1
947.05 1
947.12 1
947.19 1
947.26 1
947.33 1
947.40 1
947.48 1
947.55 1
947.62 1
947.69 1
947.76 1
947.83 1
947.90 1
947.97 1
948.04 1
948.11 1
948.18 1
948.25 1
948.32 1
948.39 1
948.46 1
948.53 1
948.61 1
948.68 1
948.75 1
948.82 1
948.89 1
948.96 1
949.03 1
949.10 1
949.17 1
949.24 1
949.31 1
949.38 1
949.45 1
949.52 1
949.59 1
949.67 1
949.74 1
949.81 1
949.88 1
949.95 1
950.02 1
950.09 1
950.16 1
950.23 1
950.30 1
950.37 1
950.44 1
950.51 1
950.58 1
950.65 1
950.73 1
950.80 1
950.87 1
950.94 1
951.01 1
951.08 1
951.15 1
951.22 1
951.29 1
951.36 1
951.43 1
951.50 1
951.57 1
951.65 1
951.72 1
951.79 1
951.86 1
951.93 1
952.00 1
952.07 1
952.14 1
952.21 1
952.28 1
952.35 1
952.42 1
952.49 1
952.57 1
952.64 1
952.71 1
952.78 1
952.85 1
952.92 1
952.99 1
953.06 1
953.13 1
953.20 1
953.27 1
953.34 1
953.41 1
953.49 1
953.56 1
953.63 1
953.70 1
953.77 1
953.84 1
953.91 1
953.98 1
954.05 1
954.12 1
954.19 1
954.26 1
954.34 1
954.41 1
954.48 1
954.55 1
954.62 1
954.69 1
954.76 1
954.83 1
954.90 1
954.97 1
955.04 1
955.12 1
955.19 1
955.26 1
955.33 1
955.40 1
955.47 1
955.54 1
955.61 1
955.68 1
955.75 0
955.82 0
955.90 1
955.97 1
956.04 1
956.11 1
956.18 1
956.25 1
956.32 1
956.39 1
956.46 1
956.53 1
956.60 1
956.68 1
956.75 1
956.82 1
956.89 1
956.96 0
957.03 0
957.10 0
957.17 1
957.24 1
957.31 1
957.38 1
957.46 1
957.53 1
957.60 1
957.67 1
957.74 1
957.81 1
957.88 1
957.95 1
958.02 1
958.09 0
958.17 0
958.24 0
958.31 1
958.38 1
958.45 1
958.52 1
958.59 1
958.66 1
958.73 1
958.80 1
958.88 1
958.95 1
959.02 1
959.09 1
959.16 1
959.23 1
959.30 1
959.37 1
959.44 1
959.51 1
959.59 1
959.66 1
959.73 1
959.80 1
959.87 1
959.94 1
960.01 1
960.08 1
960.15 1
960.23 1
960.30 1
960.37 1
960.44 1
960.51 1
960.58 1
960.65 1
960.72 1
960.79 1
960.87 1
960.94 1
961.01 1
961.08 1
961.15 1
961.22 1
961.29 1
961.36 1
961.43 1
961.51 1
961.58 1
961.65 1
961.72 1
961.79 1
961.86 1
961.93 0
962.00 0
962.07 0
962.15 0
962.22 0
962.29 0
962.36 0
962.43 0
962.50 0
962.57 0
962.64 0
962.71 0
962.79 0
962.86 0
962.93 0
963.00 0
963.07 0
963.14 0
963.21 0
963.28 0
963.36 0
963.43 0
963.50 0
963.57 0
963.64 0
963.71 0
963.78 0
963.85 0
963.92 0
964.00 0
964.07 0
964.14 0
964.21 0
964.28 0
964.35 0
964.42 0
964.49 0
964.57 0
964.64 0
964.71 0
964.78 0
964.85 0
964.92 0
964.99 0
965.06 0
965.14 0
965.21 0
965.28 0
965.35 0
965.42 0
965.49 0
965.56 0
965.63 0
965.71 0
965.78 0
965.85 0
965.92 0
965.99 0
966.06 0
966.13 0
966.20 0
966.28 0
966.35 0
966.42 0
966.49 0
966.56 0
966.63 0
966.70 0
966.78 0
966.85 0
966.92 0
966.99 0
967.06 0
967.13 0
967.20 0
967.27 0
967.35 0
967.42 0
967.49 0
967.56 0
967.63 0
967.70 0
967.77 0
967.85 0
967.92 0
967.99 0
968.06 0
968.13 0
968.20 0
968.27 0
968.34 0
968.42 0
968.49 0
968.56 0
968.63 0
968.70 0
968.77 0
968.84 0
968.92 0
968.99 0
969.06 0
969.13 0
969.20 0
969.27 0
969.34 1
969.42 1
969.49 1
969.56 1
969.63 1
969.70 1
969.77 1
969.84 1
969.92 1
969.99 0
970.06 0
970.13 0
970.20 0
970.27 0
970.34 0
970.42 0
970.49 0
970.56 0
970.63 0
970.70 0
970.77 0
970.84 0
970.92 0
970.99 0
971.06 0
971.13 0
971.20 0
971.27 0
971.34 0
971.42 0
971.49 0
971.56 0
971.63 0
971.70 0
971.77 0
971.84 0
971.92 0
971.99 0
972.06 0
972.13 0
972.20 0
972.27 0
972.35 0
972.42 0
972.49 0
972.56 0
972.63 0
972.70 0
972.77 0
972.85 1
972.92 1
972.99 1
973.06 1
973.13 1
973.20 1
973.28 1
973.35 1
973.42 1
973.49 1
973.56 1
973.63 1
973.70 1
973.78 1
973.85 0
973.92 0
973.99 0
974.06 0
974.13 0
974.21 0
974.28 0
974.35 0
974.42 0
974.49 0
974.56 0
974.64 0
974.71 0
974.78 0
974.85 0
974.92 0
974.99 0
975.07 0
975.14 0
975.21 0
975.28 1
975.35 1
975.42 1
975.49 1
975.57 1
975.64 1
975.71 1
975.78 1
975.85 1
975.92 1
976.00 0
976.07 0
976.14 0
976.21 0
976.28 0
976.35 0
976.43 0
976.50 0
976.57 0
976.64 0
976.71 0
976.78 0
976.86 0
976.93 0
977.00 0
977.07 0
977.14 0
977.21 0
977.29 0
977.36 0
977.43 0
977.50 0
977.57 0
977.65 0
977.72 0
977.79 0
977.86 0
977.93 0
978.00 0
978.08 0
978.15 0
978.22 0
978.29 0
978.36 0
978.43 0
978.51 0
978.58 0
978.65 0
978.72 0
978.79 0
978.86 0
978.94 0
979.01 0
979.08 0
979.15 0
979.22 0
979.30 0
979.37 0
979.44 0
979.51 0
979.58 0
979.65 0
979.73 0
979.80 0
979.87 0
979.94 0
980.01 0
980.08 0
980.16 0
980.23 0
980.30 0
980.37 0
980.44 0
980.52 0
980.59 1
980.66 1
980.73 1
980.80 1
980.87 1
980.95 1
981.02 1
981.09 0
981.16 0
981.23 0
981.31 0
981.38 0
981.45 0
981.52 0
981.59 0
981.67 0
981.74 0
981.81 0
981.88 0
981.95 0
982.02 0
982.10 0
982.17 0
982.24 0
982.31 0
982.38 0
982.46 0
982.53 0
982.60 0
982.67 0
982.74 0
982.82 0
982.89 0
982.96 0
983.03 0
983.10 0
983.17 0
983.25 0
983.32 0
983.39 0
983.46 0
983.53 0
983.61 0
983.68 0
983.75 0
983.82 0
983.89 0
983.97 0
984.04 0
984.11 0
984.18 0
984.25 0
984.33 0
984.40 0
984.47 0
984.54 0
984.61 0
984.69 0
984.76 0
984.83 0
984.90 0
984.97 0
985.05 0
985.12 0
985.19 0
985.26 0
985.33 0
985.41 0
985.48 0
985.55 0
985.62 0
985.69 0
985.77 0
985.84 0
985.91 0
985.98 0
986.05 0
986.13 0
986.20 0
986.27 0
986.34 0
986.41 1
986.49 1
986.56 1
986.63 1
986.70 1
986.77 0
986.85 0
986.92 0
986.99 0
987.06 0
987.13 0
987.21 0
987.28 0
987.35 0
987.42 0
987.49 0
987.57 0
987.64 0
987.71 0
987.78 0
987.85 0
987.93 0
988.00 0
988.07 0
988.14 0
988.22 0
988.29 0
988.36 0
988.43 0
988.50 0
988.58 0
988.65 0
988.72 0
988.79 0
988.86 0
988.94 0
989.01 0
989.08 0
989.15 0
989.22 0
989.30 0
989.37 0
989.44 1
989.51 1
989.59 1
989.66 0
989.73 0
989.80 0
989.87 0
989.95 0
990.02 0
990.09 0
990.16 0
990.23 0
990.31 0
990.38 0
990.45 0
990.52 0
990.60 0
990.67 0
990.74 0
990.81 0
990.88 0
990.96 0
991.03 0
991.10 0
991.17 0
991.25 0
991.32 0
991.39 1
991.46 0
991.53 0
991.61 0
991.68 0
991.75 0
991.82 0
991.90 0
991.97 0
992.04 0
992.11 0
992.18 0
992.26 0
992.33 0
992.40 0
992.47 0
992.55 0
992.62 0
992.69 0
992.76 0
992.83 0
992.91 0
992.98 0
993.05 0
993.12 0
993.20 0
993.27 0
993.34 0
993.41 0
993.49 0
993.56 0
993.63 0
993.70 0
993.77 0
993.85 0
993.92 0
993.99 0
994.06 0
994.14 0
994.21 0
994.28 0
994.35 0
994.43 0
994.50 0
994.57 0
994.64 0
994.71 0
994.79 0
994.86 0
994.93 0
995.00 0
995.08 0
995.15 0
995.22 0
995.29 0
995.37 0
995.44 0
995.51 0
995.58 0
995.66 0
995.73 0
995.80 0
995.87 0
995.94 0
996.02 0
996.09 0
996.16 0
996.23 0
996.31 0
996.38 0
996.45 0
996.52 0
996.60 0
996.67 0
996.74 0
996.81 0
996.89 0
996.96 0
997.03 0
997.10 0
997.18 0
997.25 0
997.32 0
997.39 0
997.47 1
997.54 1
997.61 1
997.68 1
997.76 1
997.83 0
997.90 0
997.97 0
998.04 0
998.12 0
998.19 0
998.26 0
998.33 0
998.41 0
998.48 0
998.55 0
998.62 0
998.70 0
998.77 0
998.84 0
998.91 0
998.99 0
999.06 0
999.13 0
999.20 0
999.28 0
999.35 0
999.42 0
999.49 0
999.57 0
999.64 0
999.71 0
999.78 0
999.86 0
999.93 0
1000.00 0
1000.07 0
1000.15 0
1000.22 0
1000.29 0
1000.36 0
1000.44 0
1000.51 0
1000.58 0
1000.66 0
1000.73 0
1000.80 0
1000.87 0
1000.95 0
1001.02 0
1001.09 0
1001.16 1
1001.24 1
1001.31 1
1001.38 0
1001.45 0
1001.53 0
1001.60 0
1001.67 0
1001.74 0
1001.82 0
1001.89 0
1001.96 0
1002.03 0
1002.11 0
1002.18 0
1002.25 0
1002.32 0
1002.40 0
1002.47 0
1002.54 0
1002.61 0
1002.69 0
1002.76 0
1002.83 0
1002.91 0
1002.98 0
1003.05 0
1003.12 0
1003.20 0
1003.27 0
1003.34 0
1003.41 0
1003.49 0
1003.56 0
1003.63 0
1003.70 0
1003.78 0
1003.85 0
1003.92 0
1004.00 0
1004.07 0
1004.14 0
1004.21 0
1004.29 0
1004.36 0
1004.43 0
1004.50 0
1004.58 0
1004.65 0
1004.72 0
1004.79 0
1004.87 0
1004.94 0
1005.01 0
1005.09 0
1005.16 0
1005.23 0
1005.30 0
1005.38 0
1005.45 0
1005.52 0
1005.59 0
1005.67 0
1005.74 0
1005.81 0
1005.89 0
1005.96 0
1006.03 0
1006.10 0
1006.18 0
1006.25 0
1006.32 0
1006.39 0
1006.47 0
1006.54 0
1006.61 0
1006.69 0
1006.76 0
1006.83 0
1006.90 0
1006.98 0
1007.05 0
1007.12 0
1007.20 0
1007.27 0
1007.34 0
1007.41 0
1007.49 0
1007.56 0
1007.63 0
1007.70 0
1007.78 0
1007.85 0
1007.92 0
1008.00 0
1008.07 0
1008.14 0
1008.21 0
1008.29 0
1008.36 0
1008.43 0
1008.51 1
1008.58 1
1008.65 1
1008.72 1
1008.80 1
1008.87 1
1008.94 1
1009.02 1
1009.09 1
1009.16 1
1009.23 1
1009.31 0
1009.38 0
1009.45 0
1009.53 0
1009.60 0
1009.67 0
1009.74 0
1009.82 0
1009.89 0
1009.96 0
1010.04 0
1010.11 0
1010.18 0
1010.25 0
1010.33 0
1010.40 0
1010.47 0
1010.55 0
1010.62 0
1010.69 0
1010.77 0
1010.84 0
1010.91 0
1010.98 0
1011.06 0
1011.13 0
1011.20 0
1011.28 0
1011.35 0
1011.42 0
1011.49 0
1011.57 0
1011.64 0
1011.71 0
1011.79 0
1011.86 0
1011.93 0
1012.01 0
1012.08 0
1012.15 0
1012.22 0
1012.30 0
1012.37 0
1012.44 0
1012.52 0
1012.59 0
1012.66 0
1012.73 0
1012.81 0
1012.88 0
1012.95 0
1013.03 0
1013.10 0
1013.17 0
1013.25 0
1013.32 0
1013.39 0
1013.46 0
1013.54 0
1013.61 0
1013.68 0
1013.76 0
1013.83 0
1013.90 0
1013.98 0
1014.05 0
1014.12 0
1014.20 0
1014.27 0
1014.34 0
1014.41 0
1014.49 0
1014.56 0
1014.63 0
1014.71 0
1014.78 0
1014.85 0
1014.93 0
1015.00 0
1015.07 0
1015.14 0
1015.22 0
1015.29 0
1015.36 0
1015.44 0
1015.51 0
1015.58 0
1015.66 0
1015.73 0
1015.80 0
1015.88 0
1015.95 0
1016.02 0
1016.09 0
1016.17 0
1016.24 0
1016.31 0
1016.39 0
1016.46 0
1016.53 0
1016.61 0
1016.68 0
1016.75 0
1016.83 0
1016.90 0
1016.97 0
1017.05 0
1017.12 0
1017.19 0
1017.27 0
1017.34 0
1017.41 0
1017.48 0
1017.56 0
1017.63 0
1017.70 0
1017.78 0
1017.85 0
1017.92 1
1018.00 1
1018.07 1
1018.14 1
1018.22 1
1018.29 1
1018.36 1
1018.44 0
1018.51 0
1018.58 0
1018.66 0
1018.73 0
1018.80 0
1018.88 0
1018.95 0
1019.02 0
1019.09 0
1019.17 0
1019.24 0
1019.31 0
1019.39 0
1019.46 0
1019.53 0
1019.61 0
1019.68 0
1019.75 0
1019.83 0
1019.90 1
1019.97 1
1020.05 1
1020.12 1
1020.19 1
1020.27 1
1020.34 1
1020.41 1
1020.49 1
1020.56 1
1020.63 1
1020.71 1
1020.78 0
1020.85 0
1020.93 0
1021.00 0
1021.07 1
1021.15 1
1021.22 1
1021.29 1
1021.37 1
1021.44 1
1021.51 1
1021.59 1
1021.66 1
1021.73 1
1021.81 1
1021.88 2
1021.95 2
1022.03 2
1022.10 2
1022.17 2
1022.25 1
1022.32 1
1022.39 1
1022.47 1
1022.54 1
1022.61 0
1022.69 0
1022.76 0
1022.83 0
1022.91 0
1022.98 0
1023.05 1
1023.13 1
1023.20 1
1023.27 1
1023.35 1
1023.42 1
1023.49 1
1023.57 1
1023.64 1
1023.71 1
1023.79 1
1023.86 1
1023.93 1
1024.01 0
1024.08 1
1024.15 1
1024.23 1
1024.30 1
1024.37 1
1024.45 1
1024.52 1
1024.59 1
1024.67 1
1024.74 1
1024.81 1
1024.89 0
1024.96 0
1025.03 0
1025.11 0
1025.18 0
1025.25 0
1025.33 0
1025.40 0
1025.47 0
1025.55 0
1025.62 0
1025.69 0
1025.77 0
1025.84 0
1025.92 0
1025.99 0
1026.06 0
1026.14 1
1026.21 1
1026.28 1
1026.36 1
1026.43 1
1026.50 1
1026.58 1
1026.65 1
1026.72 1
1026.80 1
1026.87 1
1026.94 1
1027.02 1
1027.09 1
1027.16 1
1027.24 1
1027.31 1
1027.38 1
1027.46 1
1027.53 1
1027.61 1
1027.68 1
1027.75 1
1027.83 1
1027.90 1
1027.97 1
1028.05 1
1028.12 1
1028.19 1
1028.27 1
1028.34 1
1028.41 1
1028.49 1
1028.56 1
1028.64 1
1028.71 0
1028.78 0
1028.86 0
1028.93 0
1029.00 0
1029.08 0
1029.15 0
1029.22 0
1029.30 0
1029.37 0
1029.44 1
1029.52 1
1029.59 1
1029.67 1
1029.74 1
1029.81 1
1029.89 1
1029.96 1
1030.03 1
1030.11 1
1030.18 1
1030.25 1
1030.33 1
1030.40 1
1030.47 1
1030.55 1
1030.62 1
1030.70 1
1030.77 1
1030.84 1
1030.92 0
1030.99 0
1031.06 0
1031.14 0
1031.21 0
1031.28 0
1031.36 0
1031.43 1
1031.51 1
1031.58 1
1031.65 1
1031.73 2
1031.80 2
1031.87 2
1031.95 2
1032.02 2
1032.10 2
1032.17 2
1032.24 2
1032.32 2
1032.39 2
1032.46 2
1032.54 2
1032.61 2
1032.68 1
1032.76 1
1032.83 1
1032.91 1
1032.98 1
1033.05 1
1033.13 1
1033.20 1
1033.27 1
1033.35 1
1033.42 1
1033.50 1
1033.57 1
1033.64 1
1033.72 1
1033.79 1
1033.86 1
1033.94 1
1034.01 1
1034.09 1
1034.16 1
1034.23 0
1034.31 0
1034.38 0
1034.45 0
1034.53 0
1034.60 0
1034.68 0
1034.75 0
1034.82 0
1034.90 0
1034.97 0
1035.04 0
1035.12 0
1035.19 0
1035.27 0
1035.34 0
1035.41 0
1035.49 0
1035.56 0
1035.63 0
1035.71 0
1035.78 1
1035.86 1
1035.93 1
1036.00 1
1036.08 1
1036.15 1
1036.23 1
1036.30 1
1036.37 1
1036.45 1
1036.52 1
1036.59 0
1036.67 0
1036.74 0
1036.82 0
1036.89 0
1036.96 0
1037.04 0
1037.11 0
1037.19 0
1037.26 0
1037.33 0
1037.41 0
1037.48 0
1037.55 0
1037.63 1
1037.70 1
1037.78 1
1037.85 0
1037.92 0
1038.00 0
1038.07 0
1038.15 1
1038.22 1
1038.29 1
1038.37 1
1038.44 1
1038.52 1
1038.59 2
1038.66 2
1038.74 2
1038.81 2
1038.89 2
1038.96 2
1039.03 1
1039.11 1
1039.18 1
1039.25 1
1039.33 1
1039.40 1
1039.48 1
1039.55 2
1039.62 2
1039.70 2
1039.77 2
1039.85 1
1039.92 1
1039.99 1
1040.07 1
1040.14 1
1040.22 1
1040.29 1
1040.36 0
1040.44 0
1040.51 0
1040.59 0
1040.66 0
1040.73 0
1040.81 0
1040.88 0
1040.96 0
1041.03 1
1041.10 1
1041.18 1
1041.25 1
1041.33 1
1041.40 0
1041.47 0
1041.55 0
1041.62 0
1041.70 0
1041.77 0
1041.84 0
1041.92 0
1041.99 0
1042.07 0
1042.14 1
1042.21 1
1042.29 1
1042.36 1
1042.44 1
1042.51 1
1042.58 1
1042.66 1
1042.73 1
1042.81 1
1042.88 1
1042.95 1
1043.03 0
1043.10 0
1043.18 0
1043.25 1
1043.33 1
1043.40 1
1043.47 1
1043.55 1
1043.62 2
1043.70 2
1043.77 2
1043.84 2
1043.92 1
1043.99 1
1044.07 1
1044.14 1
1044.21 0
1044.29 0
1044.36 0
1044.44 0
1044.51 0
1044.58 0
1044.66 0
1044.73 0
1044.81 0
1044.88 0
1044.96 0
1045.03 0
1045.10 0
1045.18 0
1045.25 0
1045.33 1
1045.40 1
1045.47 1
1045.55 1
1045.62 1
1045.70 1
1045.77 1
1045.85 1
1045.92 1
1045.99 1
1046.07 1
1046.14 0
1046.22 0
1046.29 0
1046.36 0
1046.44 0
1046.51 1
1046.59 1
1046.66 1
1046.74 1
1046.81 1
1046.88 1
1046.96 1
1047.03 1
1047.11 1
1047.18 1
1047.26 1
1047.33 0
1047.40 0
1047.48 0
1047.55 0
1047.63 0
1047.70 0
1047.77 0
1047.85 0
1047.92 0
1048.00 0
1048.07 0
1048.15 0
1048.22 0
1048.29 1
1048.37 1
1048.44 1
1048.52 2
1048.59 2
1048.67 2
1048.74 2
1048.81 2
1048.89 2
1048.96 1
1049.04 1
1049.11 1
1049.19 1
1049.26 1
1049.33 1
1049.41 1
1049.48 1
1049.56 1
1049.63 1
1049.71 1
1049.78 1
1049.85 2
1049.93 2
1050.00 2
1050.08 2
1050.15 2
1050.23 2
1050.30 2
1050.37 3
1050.45 3
1050.52 2
1050.60 2
1050.67 2
1050.75 2
1050.82 1
1050.90 1
1050.97 1
1051.04 0
1051.12 0
1051.19 0
1051.27 0
1051.34 0
1051.42 0
1051.49 0
1051.56 0
1051.64 1
1051.71 1
1051.79 1
1051.86 1
1051.94 1
1052.01 1
1052.09 1
1052.16 1
1052.23 1
1052.31 1
1052.38 1
1052.46 1
1052.53 1
1052.61 2
1052.68 2
1052.75 2
1052.83 2
1052.90 2
1052.98 2
1053.05 2
1053.13 2
1053.20 2
1053.28 2
1053.35 1
1053.42 1
1053.50 1
1053.57 1
1053.65 1
1053.72 1
1053.80 1
1053.87 1
1053.95 1
1054.02 1
1054.09 2
1054.17 2
1054.24 2
1054.32 2
1054.39 2
1054.47 2
1054.54 1
1054.62 1
1054.69 1
1054.76 1
1054.84 1
1054.91 1
1054.99 1
1055.06 1
1055.14 1
1055.21 1
1055.29 1
1055.36 1
1055.44 0
1055.51 0
1055.58 0
1055.66 0
1055.73 1
1055.81 1
1055.88 1
1055.96 1
1056.03 1
1056.11 2
1056.18 2
1056.26 2
1056.33 2
1056.40 2
1056.48 3
1056.55 3
1056.63 2
1056.70 2
1056.78 2
1056.85 1
1056.93 1
1057.00 1
1057.08 1
1057.15 1
1057.22 1
1057.30 1
1057.37 1
1057.45 1
1057.52 1
1057.60 1
1057.67 1
1057.75 0
1057.82 0
1057.90 0
1057.97 0
1058.04 0
1058.12 0
1058.19 0
1058.27 0
1058.34 0
1058.42 1
1058.49 1
1058.57 1
1058.64 1
1058.72 1
1058.79 1
1058.87 1
1058.94 1
1059.01 1
1059.09 1
1059.16 1
1059.24 1
1059.31 1
1059.39 1
1059.46 0
1059.54 0
1059.61 0
1059.69 0
1059.76 0
1059.84 1
1059.91 1
1059.99 1
1060.06 1
1060.13 1
1060.21 2
1060.28 2
1060.36 2
1060.43 2
1060.51 2
1060.58 2
1060.66 2
1060.73 2
1060.81 2
1060.88 2
1060.96 2
1061.03 2
1061.11 2
1061.18 2
1061.26 2
1061.33 2
1061.40 3
1061.48 3
1061.55 3
1061.63 2
1061.70 2
1061.78 2
1061.85 2
1061.93 2
1062.00 2
1062.08 2
1062.15 2
1062.23 2
1062.30 2
1062.38 2
1062.45 2
1062.53 2
1062.60 3
1062.68 3
1062.75 3
1062.82 3
1062.90 3
1062.97 3
1063.05 3
1063.12 3
1063.20 3
1063.27 3
1063.35 3
1063.42 3
1063.50 3
1063.57 3
1063.65 3
1063.72 3
1063.80 2
1063.87 2
1063.95 2
1064.02 2
1064.10 2
1064.17 3
1064.25 3
1064.32 4
1064.40 4
1064.47 5
1064.55 5
1064.62 5
1064.69 5
1064.77 5
1064.84 5
1064.92 4
1064.99 4
1065.07 4
1065.14 4
1065.22 4
1065.29 3
1065.37 3
1065.44 2
1065.52 2
1065.59 2
1065.67 1
1065.74 1
1065.82 1
1065.89 1
1065.97 0
1066.04 0
1066.12 0
1066.19 0
1066.27 0
1066.34 0
1066.42 0
1066.49 0
1066.57 0
1066.64 0
1066.72 0
1066.79 0
1066.87 0
1066.94 0
1067.02 0
1067.09 0
1067.17 0
1067.24 0
1067.32 0
1067.39 0
1067.47 0
1067.54 0
1067.62 0
1067.69 0
1067.77 0
1067.84 1
1067.92 1
1067.99 1
1068.07 2
1068.14 2
1068.22 3
1068.29 3
1068.37 3
1068.44 4
1068.52 4
1068.59 3
1068.66 3
1068.74 2
1068.81 2
1068.89 2
1068.96 2
1069.04 1
1069.11 1
1069.19 1
1069.26 1
1069.34 1
1069.41 1
1069.49 1
1069.56 1
1069.64 1
1069.71 1
1069.79 1
1069.86 1
1069.94 1
1070.01 2
1070.09 2
1070.16 3
1070.24 3
1070.32 4
1070.39 4
1070.47 4
1070.54 4
1070.62 3
1070.69 3
1070.77 2
1070.84 2
1070.92 2
1070.99 2
1071.07 2
1071.14 3
1071.22 3
1071.29 4
1071.37 4
1071.44 4
1071.52 4
1071.59 4
1071.67 3
1071.74 3
1071.82 3
1071.89 2
1071.97 2
1072.04 2
1072.12 1
1072.19 1
1072.27 1
1072.34 1
1072.42 1
1072.49 1
1072.57 0
1072.64 0
1072.72 0
1072.79 0
1072.87 1
1072.94 1
1073.02 1
1073.09 1
1073.17 1
1073.24 2
1073.32 2
1073.39 1
1073.47 1
1073.54 1
1073.62 1
1073.69 1
1073.77 1
1073.84 2
1073.92 2
1073.99 2
1074.07 3
1074.15 3
1074.22 3
1074.30 3
1074.37 2
1074.45 2
1074.52 2
1074.60 2
1074.67 2
1074.75 2
1074.82 2
1074.90 2
1074.97 2
1075.05 1
1075.12 1
1075.20 1
1075.27 1
1075.35 1
1075.42 1
1075.50 1
1075.57 1
1075.65 2
1075.72 2
1075.80 2
1075.87 2
1075.95 2
1076.03 2
1076.10 2
1076.18 3
1076.25 3
1076.33 3
1076.40 3
1076.48 4
1076.55 4
1076.63 4
1076.70 4
1076.78 4
1076.85 4
1076.93 3
1077.00 3
1077.08 3
1077.15 2
1077.23 2
1077.30 2
1077.38 1
1077.46 1
1077.53 0
1077.61 0
1077.68 0
1077.76 0
1077.83 0
1077.91 0
1077.98 0
1078.06 0
1078.13 0
1078.21 1
1078.28 1
1078.36 2
1078.43 3
1078.51 3
1078.58 4
1078.66 5
1078.74 6
1078.81 6
1078.89 6
1078.96 6
1079.04 6
1079.11 6
1079.19 5
1079.26 5
1079.34 5
1079.41 5
1079.49 5
1079.56 5
1079.64 4
1079.71 4
1079.79 3
1079.87 2
1079.94 2
1080.02 1
1080.09 0
1080.17 0
1080.24 0
1080.32 0
1080.39 0
1080.47 0
1080.54 0
1080.62 1
1080.69 1
1080.77 1
1080.85 1
1080.92 1
1081.00 1
1081.07 1
1081.15 0
1081.22 0
1081.30 0
1081.37 0
1081.45 0
1081.52 1
1081.60 1
1081.68 1
1081.75 1
1081.83 1
1081.90 1
1081.98 1
1082.05 1
1082.13 1
1082.20 1
1082.28 1
1082.35 1
1082.43 1
1082.50 1
1082.58 1
1082.66 1
1082.73 1
1082.81 0
1082.88 0
1082.96 0
1083.03 0
1083.11 0
1083.18 0
1083.26 1
1083.34 2
1083.41 2
1083.49 3
1083.56 3
1083.64 3
1083.71 3
1083.79 3
1083.86 4
1083.94 4
1084.01 4
1084.09 4
1084.17 3
1084.24 3
1084.32 2
1084.39 2
1084.47 1
1084.54 1
1084.62 1
1084.69 1
1084.77 1
1084.85 1
1084.92 1
1085.00 1
1085.07 1
1085.15 1
1085.22 1
1085.30 1
1085.37 1
1085.45 2
1085.53 2
1085.60 2
1085.68 2
1085.75 2
1085.83 2
1085.90 2
1085.98 1
1086.05 1
1086.13 1
1086.21 2
1086.28 2
1086.36 3
1086.43 3
1086.51 4
1086.58 4
1086.66 4
1086.73 4
1086.81 4
1086.89 4
1086.96 3
1087.04 3
1087.11 3
1087.19 3
1087.26 2
1087.34 2
1087.42 2
1087.49 2
1087.57 2
1087.64 2
1087.72 2
1087.79 1
1087.87 1
1087.94 1
1088.02 1
1088.10 1
1088.17 1
1088.25 0
1088.32 0
1088.40 0
1088.47 0
1088.55 0
1088.63 1
1088.70 1
1088.78 1
1088.85 1
1088.93 2
1089.00 2
1089.08 2
1089.16 2
1089.23 1
1089.31 1
1089.38 1
1089.46 1
1089.53 1
1089.61 1
1089.69 1
1089.76 1
1089.84 1
1089.91 1
1089.99 1
1090.06 0
1090.14 0
1090.22 0
1090.29 0
1090.37 0
1090.44 0
1090.52 0
1090.59 0
1090.67 0
1090.75 0
1090.82 0
1090.90 0
1090.97 0
1091.05 0
1091.12 1
1091.20 1
1091.28 1
1091.35 1
1091.43 1
1091.50 1
1091.58 0
1091.65 0
1091.73 0
1091.81 0
1091.88 0
1091.96 0
1092.03 0
1092.11 0
1092.19 1
1092.26 2
1092.34 3
1092.41 3
1092.49 4
1092.56 4
1092.64 4
1092.72 4
1092.79 4
1092.87 3
1092.94 3
1093.02 3
1093.10 3
1093.17 3
1093.25 3
1093.32 4
1093.40 4
1093.47 5
1093.55 6
1093.63 6
1093.70 6
1093.78 6
1093.85 6
1093.93 6
1094.01 5
1094.08 4
1094.16 3
1094.23 2
1094.31 1
1094.38 0
1094.46 0
1094.54 0
1094.61 0
1094.69 0
1094.76 0
1094.84 0
1094.92 0
1094.99 0
1095.07 0
1095.14 0
1095.22 0
1095.30 1
1095.37 1
1095.45 1
1095.52 2
1095.60 2
1095.67 2
1095.75 3
1095.83 2
1095.90 2
1095.98 2
1096.05 2
1096.13 2
1096.21 2
1096.28 2
1096.36 3
1096.43 3
1096.51 4
1096.59 4
1096.66 4
1096.74 4
1096.81 4
1096.89 3
1096.97 3
1097.04 2
1097.12 2
1097.19 2
1097.27 2
1097.35 2
1097.42 1
1097.50 2
1097.57 2
1097.65 2
1097.73 2
1097.80 2
1097.88 2
1097.95 2
1098.03 2
1098.11 2
1098.18 1
1098.26 1
1098.33 1
1098.41 1
1098.49 2
1098.56 2
1098.64 3
1098.71 3
1098.79 3
1098.87 3
1098.94 3
1099.02 3
1099.09 3
1099.17 3
1099.25 3
1099.32 4
1099.40 4
1099.47 5
1099.55 5
1099.63 5
1099.70 5
1099.78 4
1099.85 4
1099.93 3
1100.01 3
1100.08 3
1100.16 3
1100.23 4
1100.31 4
1100.39 4
1100.46 5
1100.54 5
1100.61 5
1100.69 4
1100.77 4
1100.84 4
1100.92 3
1101.00 3
1101.07 3
1101.15 2
1101.22 2
1101.30 2
1101.38 2
1101.45 2
1101.53 2
1101.60 2
1101.68 2
1101.76 2
1101.83 1
1101.91 1
1101.98 0
1102.06 0
1102.14 0
1102.21 0
1102.29 0
1102.37 0
1102.44 0
1102.52 0
1102.59 0
1102.67 0
1102.75 0
1102.82 1
1102.90 1
1102.97 1
1103.05 1
1103.13 1
1103.20 1
1103.28 1
1103.36 1
1103.43 1
1103.51 1
1103.58 1
1103.66 1
1103.74 0
1103.81 1
1103.89 1
1103.97 1
1104.04 1
1104.12 1
1104.19 1
1104.27 1
1104.35 1
1104.42 1
1104.50 1
1104.58 1
1104.65 1
1104.73 1
1104.80 2
1104.88 2
1104.96 3
1105.03 3
1105.11 4
1105.18 4
1105.26 5
1105.34 5
1105.41 5
1105.49 5
1105.57 5
1105.64 5
1105.72 5
1105.80 4
1105.87 4
1105.95 4
1106.02 4
1106.10 3
1106.18 3
1106.25 3
1106.33 3
1106.41 2
1106.48 2
1106.56 2
1106.63 2
1106.71 2
1106.79 2
1106.86 3
1106.94 4
1107.02 4
1107.09 5
1107.17 6
1107.24 7
1107.32 7
1107.40 7
1107.47 7
1107.55 7
1107.63 6
1107.70 6
1107.78 5
1107.86 5
1107.93 5
1108.01 5
1108.08 5
1108.16 5
1108.24 5
1108.31 5
1108.39 5
1108.47 5
1108.54 5
1108.62 5
1108.70 5
1108.77 4
1108.85 4
1108.92 4
1109.00 3
1109.08 3
1109.15 3
1109.23 3
1109.31 3
1109.38 3
1109.46 3
1109.54 3
1109.61 3
1109.69 3
1109.76 4
1109.84 5
1109.92 6
1109.99 7
1110.07 7
1110.15 8
1110.22 7
1110.30 7
1110.38 6
1110.45 6
1110.53 6
1110.61 5
1110.68 5
1110.76 6
1110.83 6
1110.91 6
1110.99 6
1111.06 6
1111.14 6
1111.22 6
1111.29 7
1111.37 7
1111.45 7
1111.52 7
1111.60 7
1111.68 6
1111.75 6
1111.83 6
1111.90 5
1111.98 5
1112.06 5
1112.13 5
1112.21 4
1112.29 4
1112.36 3
1112.44 3
1112.52 2
1112.59 2
1112.67 1
1112.75 1
1112.82 1
1112.90 0
1112.98 0
1113.05 0
1113.13 0
1113.21 0
1113.28 0
1113.36 0
1113.43 0
1113.51 0
1113.59 0
1113.66 0
1113.74 0
1113.82 0
1113.89 0
1113.97 0
1114.05 0
1114.12 0
1114.20 0
1114.28 1
1114.35 1
1114.43 2
1114.51 2
1114.58 2
1114.66 2
1114.74 2
1114.81 2
1114.89 2
1114.97 2
1115.04 2
1115.12 2
1115.20 2
1115.27 2
1115.35 2
1115.43 2
1115.50 1
1115.58 1
1115.66 0
1115.73 0
1115.81 0
1115.89 0
1115.96 1
1116.04 1
1116.11 2
1116.19 3
1116.27 3
1116.34 4
1116.42 4
1116.50 5
1116.57 5
1116.65 6
1116.73 7
1116.80 8
1116.88 8
1116.96 9
1117.03 9
1117.11 9
1117.19 8
1117.26 8
1117.34 7
1117.42 6
1117.49 6
1117.57 5
1117.65 6
1117.72 6
1117.80 7
1117.88 8
1117.95 9
1118.03 10
1118.11 11
1118.18 11
1118.26 10
1118.34 9
1118.41 8
1118.49 7
1118.57 7
1118.64 7
1118.72 7
1118.80 8
1118.88 9
1118.95 10
1119.03 11
1119.11 11
1119.18 11
1119.26 11
1119.34 11
1119.41 10
1119.49 10
1119.57 9
1119.64 8
1119.72 8
1119.80 7
1119.87 6
1119.95 5
1120.03 5
1120.10 4
1120.18 4
1120.26 3
1120.33 3
1120.41 4
1120.49 4
1120.56 4
1120.64 4
1120.72 4
1120.79 4
1120.87 4
1120.95 5
1121.02 5
1121.10 5
1121.18 5
1121.25 5
1121.33 5
1121.41 5
1121.48 4
1121.56 4
1121.64 4
1121.72 4
1121.79 4
1121.87 5
1121.95 5
1122.02 5
1122.10 5
1122.18 4
1122.25 4
1122.33 4
1122.41 4
1122.48 4
1122.56 4
1122.64 5
1122.71 6
1122.79 7
1122.87 7
1122.94 7
1123.02 7
1123.10 7
1123.18 6
1123.25 5
1123.33 4
1123.41 3
1123.48 2
1123.56 1
1123.64 0
1123.71 0
1123.79 0
1123.87 0
1123.94 1
1124.02 1
1124.10 2
1124.17 2
1124.25 2
1124.33 2
1124.41 1
1124.48 1
1124.56 0
1124.64 0
1124.71 0
1124.79 0
1124.87 0
1124.94 0
1125.02 0
1125.10 0
1125.17 0
1125.25 1
1125.33 2
1125.41 3
1125.48 4
1125.56 5
1125.64 5
1125.71 5
1125.79 4
1125.87 3
1125.94 2
1126.02 2
1126.10 2
1126.18 2
1126.25 2
1126.33 2
1126.41 2
1126.48 2
1126.56 2
1126.64 2
1126.71 2
1126.79 2
1126.87 2
1126.94 2
1127.02 2
1127.10 2
1127.18 2
1127.25 2
1127.33 2
1127.41 2
1127.48 2
1127.56 2
1127.64 3
1127.71 3
1127.79 4
1127.87 5
1127.95 6
1128.02 8
1128.10 8
1128.18 9
1128.25 8
1128.33 7
1128.41 6
1128.49 5
1128.56 4
1128.64 3
1128.72 3
1128.79 4
1128.87 5
1128.95 6
1129.02 7
1129.10 8
1129.18 9
1129.26 9
1129.33 9
1129.41 9
1129.49 9
1129.56 9
1129.64 8
1129.72 8
1129.80 7
1129.87 7
1129.95 7
1130.03 6
1130.10 6
1130.18 6
1130.26 5
1130.34 5
1130.41 4
1130.49 4
1130.57 3
1130.64 3
1130.72 2
1130.80 2
1130.87 1
1130.95 1
1131.03 1
1131.11 1
1131.18 1
1131.26 1
1131.34 0
1131.41 0
1131.49 0
1131.57 0
1131.65 0
1131.72 0
1131.80 0
1131.88 0
1131.95 0
1132.03 0
1132.11 1
1132.19 1
1132.26 1
1132.34 1
1132.42 1
1132.50 1
1132.57 1
1132.65 1
1132.73 2
1132.80 2
1132.88 2
1132.96 2
1133.04 2
1133.11 2
1133.19 2
1133.27 1
1133.34 1
1133.42 0
1133.50 0
1133.58 1
1133.65 2
1133.73 3
1133.81 5
1133.88 7
1133.96 9
1134.04 10
1134.12 11
1134.19 12
1134.27 12
1134.35 12
1134.43 11
1134.50 10
1134.58 10
1134.66 9
1134.73 8
1134.81 7
1134.89 7
1134.97 6
1135.04 6
1135.12 7
1135.20 8
1135.28 9
1135.35 10
1135.43 12
1135.51 13
1135.58 15
1135.66 15
1135.74 16
1135.82 16
1135.89 15
1135.97 14
1136.05 13
1136.13 11
1136.20 10
1136.28 8
1136.36 7
1136.43 6
1136.51 6
1136.59 6
1136.67 6
1136.74 7
1136.82 7
1136.90 7
1136.98 6
1137.05 5
1137.13 4
1137.21 2
1137.29 2
1137.36 2
1137.44 2
1137.52 3
1137.59 4
1137.67 5
1137.75 6
1137.83 6
1137.90 8
1137.98 9
1138.06 10
1138.14 11
1138.21 12
1138.29 13
1138.37 14
1138.45 14
1138.52 15
1138.60 15
1138.68 15
1138.76 15
1138.83 15
1138.91 14
1138.99 13
1139.07 11
1139.14 9
1139.22 7
1139.30 5
1139.37 3
1139.45 2
1139.53 2
1139.61 3
1139.68 3
1139.76 4
1139.84 5
1139.92 6
1139.99 6
1140.07 7
1140.15 7
1140.23 7
1140.30 7
1140.38 7
1140.46 7
1140.54 7
1140.61 6
1140.69 6
1140.77 6
1140.85 6
1140.92 6
1141.00 6
1141.08 7
1141.16 7
1141.23 8
1141.31 8
1141.39 9
1141.47 9
1141.54 9
1141.62 9
1141.70 9
1141.78 9
1141.85 8
1141.93 7
1142.01 6
1142.09 6
1142.16 6
1142.24 5
1142.32 6
1142.40 6
1142.47 7
1142.55 8
1142.63 8
1142.71 9
1142.78 9
1142.86 9
1142.94 9
1143.02 9
1143.09 8
1143.17 8
1143.25 7
1143.33 7
1143.40 6
1143.48 6
1143.56 7
1143.64 7
1143.71 8
1143.79 8
1143.87 9
1143.95 9
1144.02 9
1144.10 9
1144.18 9
1144.26 9
1144.33 10
1144.41 11
1144.49 12
1144.57 13
1144.65 14
1144.72 15
1144.80 16
1144.88 16
1144.96 17
1145.03 17
1145.11 17
1145.19 16
1145.27 16
1145.34 16
1145.42 16
1145.50 16
1145.58 15
1145.65 15
1145.73 15
1145.81 15
1145.89 15
1145.96 15
1146.04 15
1146.12 16
1146.20 16
1146.28 16
1146.35 16
1146.43 16
1146.51 16
1146.59 16
1146.66 17
1146.74 17
1146.82 17
1146.90 17
1146.97 17
1147.05 16
1147.13 16
1147.21 15
1147.28 14
1147.36 14
1147.44 14
1147.52 13
1147.60 12
1147.67 12
1147.75 11
1147.83 10
1147.91 10
1147.98 10
1148.06 9
1148.14 10
1148.22 10
1148.29 10
1148.37 10
1148.45 10
1148.53 10
1148.61 9
1148.68 8
1148.76 8
1148.84 6
1148.92 5
1148.99 4
1149.07 4
1149.15 3
1149.23 3
1149.31 3
1149.38 3
1149.46 4
1149.54 4
1149.62 4
1149.69 5
1149.77 5
1149.85 6
1149.93 7
1150.01 8
1150.08 8
1150.16 9
1150.24 9
1150.32 10
1150.39 11
1150.47 12
1150.55 13
1150.63 14
1150.71 16
1150.78 17
1150.86 19
1150.94 20
1151.02 20
1151.09 21
1151.17 22
1151.25 22
1151.33 23
1151.41 24
1151.48 25
1151.56 25
1151.64 25
1151.72 24
1151.79 23
1151.87 20
1151.95 17
1152.03 15
1152.11 12
1152.18 10
1152.26 9
1152.34 8
1152.42 8
1152.50 8
1152.57 7
1152.65 7
1152.73 7
1152.81 6
1152.88 6
1152.96 5
1153.04 5
1153.12 5
1153.20 6
1153.27 6
1153.35 7
1153.43 7
1153.51 7
1153.59 7
1153.66 6
1153.74 6
1153.82 6
1153.90 6
1153.98 6
1154.05 7
1154.13 7
1154.21 7
1154.29 7
1154.36 6
1154.44 5
1154.52 5
1154.60 5
1154.68 6
1154.75 7
1154.83 8
1154.91 10
1154.99 11
1155.07 12
1155.14 12
1155.22 12
1155.30 11
1155.38 11
1155.46 10
1155.53 10
1155.61 9
1155.69 9
1155.77 8
1155.85 7
1155.92 6
1156.00 5
1156.08 5
1156.16 4
1156.24 5
1156.31 5
1156.39 7
1156.47 8
1156.55 9
1156.63 10
1156.70 10
1156.78 10
1156.86 9
1156.94 8
1157.02 7
1157.09 6
1157.17 6
1157.25 5
1157.33 6
1157.41 6
1157.48 7
1157.56 7
1157.64 8
1157.72 8
1157.80 8
1157.87 8
1157.95 8
1158.03 7
1158.11 6
1158.19 5
1158.26 3
1158.34 1
1158.42 0
1158.50 0
1158.58 0
1158.65 0
1158.73 0
1158.81 0
1158.89 0
1158.97 0
1159.05 1
1159.12 2
1159.20 2
1159.28 3
1159.36 2
1159.44 2
1159.51 1
1159.59 0
1159.67 0
1159.75 0
1159.83 0
1159.90 0
1159.98 0
1160.06 1
1160.14 2
1160.22 3
1160.29 3
1160.37 4
1160.45 4
1160.53 4
1160.61 4
1160.69 5
1160.76 6
1160.84 7
1160.92 9
1161.00 11
1161.08 13
1161.15 14
1161.23 15
1161.31 16
1161.39 16
1161.47 15
1161.55 14
1161.62 13
1161.70 11
1161.78 10
1161.86 8
1161.94 7
1162.01 7
1162.09 6
1162.17 5
1162.25 5
1162.33 5
1162.41 5
1162.48 6
1162.56 7
1162.64 8
1162.72 9
1162.80 10
1162.87 11
1162.95 12
1163.03 13
1163.11 13
1163.19 13
1163.27 14
1163.34 14
1163.42 14
1163.50 14
1163.58 13
1163.66 13
1163.73 12
1163.81 11
1163.89 10
1163.97 10
1164.05 10
1164.13 10
1164.20 10
1164.28 10
1164.36 11
1164.44 11
1164.52 12
1164.60 12
1164.67 12
1164.75 11
1164.83 11
1164.91 10
1164.99 9
1165.07 9
1165.14 10
1165.22 10
1165.30 11
1165.38 12
1165.46 12
1165.53 12
1165.61 10
1165.69 8
1165.77 6
1165.85 5
1165.93 3
1166.00 3
1166.08 3
1166.16 5
1166.24 6
1166.32 8
1166.40 10
1166.47 11
1166.55 11
1166.63 11
1166.71 10
1166.79 9
1166.87 8
1166.94 7
1167.02 6
1167.10 6
1167.18 5
1167.26 5
1167.34 5
1167.41 6
1167.49 6
1167.57 7
1167.65 8
1167.73 8
1167.81 8
1167.89 8
1167.96 7
1168.04 6
1168.12 5
1168.20 4
1168.28 4
1168.36 4
1168.43 4
1168.51 5
1168.59 7
1168.67 9
1168.75 10
1168.83 11
1168.90 12
1168.98 12
1169.06 11
1169.14 11
1169.22 10
1169.30 10
1169.37 9
1169.45 9
1169.53 9
1169.61 9
1169.69 10
1169.77 10
1169.85 11
1169.92 11
1170.00 12
1170.08 12
1170.16 12
1170.24 12
1170.32 12
1170.39 12
1170.47 12
1170.55 12
1170.63 12
1170.71 12
1170.79 12
1170.87 11
1170.94 11
1171.02 11
1171.10 12
1171.18 13
1171.26 14
1171.34 15
1171.41 16
1171.49 16
1171.57 17
1171.65 17
1171.73 18
1171.81 18
1171.89 19
1171.96 20
1172.04 20
1172.12 21
1172.20 21
1172.28 21
1172.36 21
1172.44 21
1172.51 20
1172.59 20
1172.67 19
1172.75 19
1172.83 18
1172.91 17
1172.99 17
1173.06 16
1173.14 14
1173.22 13
1173.30 11
1173.38 9
1173.46 7
1173.54 5
1173.61 4
1173.69 3
1173.77 2
1173.85 2
1173.93 2
1174.01 2
1174.09 3
1174.16 3
1174.24 4
1174.32 4
1174.40 4
1174.48 5
1174.56 5
1174.64 6
1174.71 6
1174.79 7
1174.87 8
1174.95 9
1175.03 9
1175.11 10
1175.19 10
1175.26 9
1175.34 9
1175.42 8
1175.50 7
1175.58 7
1175.66 8
1175.74 9
1175.81 11
1175.89 13
1175.97 15
1176.05 16
1176.13 16
1176.21 15
1176.29 13
1176.37 10
1176.44 7
1176.52 5
1176.60 4
1176.68 4
1176.76 5
1176.84 7
1176.92 9
1176.99 11
1177.07 13
1177.15 13
1177.23 13
1177.31 11
1177.39 9
1177.47 8
1177.55 6
1177.62 6
1177.70 5
1177.78 6
1177.86 6
1177.94 7
1178.02 7
1178.10 8
1178.18 8
1178.25 8
1178.33 9
1178.41 9
1178.49 10
1178.57 11
1178.65 11
1178.73 12
1178.81 13
1178.88 14
1178.96 14
1179.04 13
1179.12 13
1179.20 12
1179.28 11
1179.36 10
1179.44 10
1179.51 11
1179.59 11
1179.67 12
1179.75 14
1179.83 15
1179.91 15
1179.99 16
1180.07 16
1180.14 16
1180.22 16
1180.30 16
1180.38 15
1180.46 15
1180.54 14
1180.62 12
1180.70 11
1180.77 9
1180.85 8
1180.93 7
1181.01 6
1181.09 6
1181.17 7
1181.25 7
1181.33 7
1181.41 8
1181.48 8
1181.56 8
1181.64 8
1181.72 9
1181.80 9
1181.88 10
1181.96 11
1182.04 12
1182.11 13
1182.19 14
1182.27 14
1182.35 14
1182.43 14
1182.51 14
1182.59 14
1182.67 13
1182.75 13
1182.82 13
1182.90 12
1182.98 11
1183.06 10
1183.14 9
1183.22 8
1183.30 7
1183.38 6
1183.46 5
1183.53 4
1183.61 4
1183.69 4
1183.77 4
1183.85 4
1183.93 4
1184.01 4
1184.09 4
1184.17 4
1184.24 4
1184.32 5
1184.40 6
1184.48 7
1184.56 9
1184.64 10
1184.72 11
1184.80 12
1184.88 13
1184.96 14
1185.03 14
1185.11 14
1185.19 14
1185.27 13
1185.35 12
1185.43 11
1185.51 10
1185.59 10
1185.67 9
1185.74 9
1185.82 9
1185.90 10
1185.98 10
1186.06 10
1186.14 9
1186.22 9
1186.30 8
1186.38 7
1186.46 7
1186.53 7
1186.61 8
1186.69 8
1186.77 10
1186.85 11
1186.93 12
1187.01 13
1187.09 13
1187.17 13
1187.25 13
1187.32 13
1187.40 12
1187.48 12
1187.56 11
1187.64 11
1187.72 10
1187.80 9
1187.88 8
1187.96 7
1188.04 7
1188.12 7
1188.19 8
1188.27 10
1188.35 11
1188.43 12
1188.51 14
1188.59 15
1188.67 16
1188.75 17
1188.83 18
1188.91 19
1188.98 19
1189.06 18
1189.14 16
1189.22 14
1189.30 11
1189.38 9
1189.46 6
1189.54 3
1189.62 1
1189.70 0
1189.78 0
1189.85 0
1189.93 0
1190.01 0
1190.09 0
1190.17 0
1190.25 0
1190.33 0
1190.41 2
1190.49 4
1190.57 6
1190.65 8
1190.73 9
1190.80 10
1190.88 11
1190.96 11
1191.04 11
1191.12 11
1191.20 10
1191.28 10
1191.36 9
1191.44 8
1191.52 7
1191.60 6
1191.68 5
1191.75 4
1191.83 5
1191.91 6
1191.99 7
1192.07 10
1192.15 12
1192.23 14
1192.31 16
1192.39 18
1192.47 20
1192.55 21
1192.63 22
1192.70 23
1192.78 24
1192.86 24
1192.94 24
1193.02 23
1193.10 22
1193.18 22
1193.26 21
1193.34 20
1193.42 20
1193.50 19
1193.58 19
1193.66 19
1193.73 19
1193.81 18
1193.89 18
1193.97 17
1194.05 17
1194.13 16
1194.21 16
1194.29 16
1194.37 17
1194.45 17
1194.53 17
1194.61 16
1194.69 16
1194.76 15
1194.84 14
1194.92 13
1195.00 11
1195.08 10
1195.16 9
1195.24 8
1195.32 7
1195.40 6
1195.48 6
1195.56 5
1195.64 6
1195.72 7
1195.80 8
1195.88 10
1195.95 12
1196.03 15
1196.11 17
1196.19 18
1196.27 19
1196.35 19
1196.43 17
1196.51 16
1196.59 14
1196.67 12
1196.75 11
1196.83 11
1196.91 11
1196.99 12
1197.07 13
1197.14 13
1197.22 14
1197.30 14
1197.38 13
1197.46 12
1197.54 10
1197.62 9
1197.70 7
1197.78 5
1197.86 4
1197.94 3
1198.02 3
1198.10 4
1198.18 6
1198.26 8
1198.34 10
1198.41 13
1198.49 14
1198.57 15
1198.65 16
1198.73 16
1198.81 15
1198.89 14
1198.97 13
1199.05 11
1199.13 10
1199.21 9
1199.29 8
1199.37 8
1199.45 7
1199.53 6
1199.61 5
1199.69 4
1199.76 4
1199.84 3
1199.92 3
1200.00 3
1200.08 3
1200.16 4
1200.24 5
1200.32 6
1200.40 7
1200.48 8
1200.56 9
1200.64 10
1200.72 10
1200.80 10
1200.88 10
1200.96 9
1201.04 7
1201.12 6
1201.19 5
1201.27 4
1201.35 4
1201.43 4
1201.51 4
1201.59 5
1201.67 5
1201.75 6
1201.83 7
1201.91 8
1201.99 9
1202.07 10
1202.15 10
1202.23 10
1202.31 10
1202.39 9
1202.47 8
1202.55 6
1202.63 5
1202.71 4
1202.79 3
1202.86 4
1202.94 5
1203.02 7
1203.10 9
1203.18 11
1203.26 13
1203.34 15
1203.42 16
1203.50 15
1203.58 15
1203.66 14
1203.74 13
1203.82 12
1203.90 11
1203.98 10
1204.06 10
1204.14 10
1204.22 10
1204.30 10
1204.38 10
1204.46 10
1204.54 10
1204.62 11
1204.69 11
1204.77 11
1204.85 12
1204.93 13
1205.01 13
1205.09 14
1205.17 15
1205.25 15
1205.33 16
1205.41 17
1205.49 18
1205.57 19
1205.65 20
1205.73 20
1205.81 20
1205.89 19
1205.97 17
1206.05 15
1206.13 13
1206.21 11
1206.29 10
1206.37 9
1206.45 10
1206.53 11
1206.61 12
1206.69 13
1206.77 15
1206.85 16
1206.92 17
1207.00 17
1207.08 18
1207.16 18
1207.24 19
1207.32 20
1207.40 22
1207.48 23
1207.56 25
1207.64 26
1207.72 28
1207.80 28
1207.88 27
1207.96 26
1208.04 24
1208.12 23
1208.20 22
1208.28 21
1208.36 21
1208.44 23
1208.52 24
1208.60 26
1208.68 28
1208.76 30
1208.84 31
1208.92 33
1209.00 34
1209.08 34
1209.16 34
1209.24 34
1209.32 32
1209.40 30
1209.48 27
1209.56 23
1209.64 19
1209.72 16
1209.79 14
1209.87 13
1209.95 13
1210.03 14
1210.11 16
1210.19 19
1210.27 22
1210.35 24
1210.43 27
1210.51 29
1210.59 30
1210.67 32
1210.75 32
1210.83 32
1210.91 32
1210.99 31
1211.07 29
1211.15 27
1211.23 25
1211.31 23
1211.39 22
1211.47 20
1211.55 19
1211.63 18
1211.71 18
1211.79 17
1211.87 17
1211.95 17
1212.03 17
1212.11 18
1212.19 18
1212.27 18
1212.35 18
1212.43 18
1212.51 18
1212.59 16
1212.67 14
1212.75 12
1212.83 10
1212.91 9
1212.99 9
1213.07 10
1213.15 12
1213.23 14
1213.31 17
1213.39 18
1213.47 19
1213.55 19
1213.63 19
1213.71 17
1213.79 15
1213.87 14
1213.95 12
1214.03 10
1214.11 7
1214.19 5
1214.27 3
1214.35 1
1214.43 0
1214.51 0
1214.59 0
1214.67 0
1214.75 0
1214.83 0
1214.91 0
1214.99 0
1215.07 1
1215.15 4
1215.23 6
1215.31 9
1215.39 11
1215.47 12
1215.55 13
1215.63 13
1215.71 13
1215.79 13
1215.87 13
1215.95 13
1216.03 13
1216.11 14
1216.19 14
1216.27 15
1216.35 15
1216.43 14
1216.51 14
1216.59 12
1216.67 11
1216.75 10
1216.83 9
1216.91 9
1216.99 9
1217.07 10
1217.15 12
1217.23 14
1217.31 16
1217.39 18
1217.47 19
1217.55 20
1217.63 20
1217.71 20
1217.79 20
1217.87 20
1217.95 19
1218.03 19
1218.11 18
1218.19 16
1218.27 15
1218.35 12
1218.43 10
1218.51 8
1218.59 6
1218.67 5
1218.75 3
1218.83 3
1218.91 2
1218.99 1
1219.07 1
1219.15 2
1219.23 2
1219.31 3
1219.39 5
1219.47 7
1219.55 8
1219.63 10
1219.71 10
1219.79 10
1219.87 8
1219.95 7
1220.03 5
1220.11 3
1220.19 1
1220.27 0
1220.35 0
1220.43 0
1220.51 1
1220.59 2
1220.67 4
1220.75 5
1220.83 6
1220.91 7
1220.99 7
1221.07 6
1221.15 6
1221.23 5
1221.31 5
1221.39 7
1221.47 10
1221.55 14
1221.63 19
1221.71 23
1221.79 27
1221.87 30
1221.95 31
1222.03 31
1222.11 29
1222.19 26
1222.27 22
1222.35 18
1222.43 14
1222.51 11
1222.59 9
1222.67 7
1222.75 6
1222.83 5
1222.91 4
1222.99 3
1223.07 2
1223.15 2
1223.23 1
1223.31 1
1223.39 1
1223.47 2
1223.55 2
1223.63 3
1223.72 4
1223.80 5
1223.88 7
1223.96 9
1224.04 12
1224.12 14
1224.20 16
1224.28 18
1224.36 19
1224.44 19
1224.52 19
1224.60 19
1224.68 19
1224.76 20
1224.84 22
1224.92 24
1225.00 25
1225.08 27
1225.16 28
1225.24 28
1225.32 28
1225.40 27
1225.48 26
1225.56 26
1225.64 26
1225.72 27
1225.80 28
1225.88 29
1225.96 29
1226.04 29
1226.12 28
1226.20 27
1226.28 25
1226.36 23
1226.44 21
1226.52 20
1226.61 19
1226.69 18
1226.77 18
1226.85 17
1226.93 16
1227.01 15
1227.09 14
1227.17 13
1227.25 12
1227.33 12
1227.41 11
1227.49 11
1227.57 11
1227.65 10
1227.73 10
1227.81 9
1227.89 8
1227.97 8
1228.05 9
1228.13 10
1228.21 12
1228.29 15
1228.37 18
1228.45 20
1228.53 23
1228.61 25
1228.69 26
1228.77 27
1228.86 27
1228.94 26
1229.02 24
1229.10 22
1229.18 19
1229.26 17
1229.34 14
1229.42 12
1229.50 11
1229.58 10
1229.66 11
1229.74 11
1229.82 12
1229.90 12
1229.98 12
1230.06 12
1230.14 12
1230.22 11
1230.30 12
1230.38 14
1230.46 16
1230.54 18
1230.62 20
1230.71 22
1230.79 23
1230.87 22
1230.95 22
1231.03 20
1231.11 19
1231.19 18
1231.27 18
1231.35 18
1231.43 19
1231.51 20
1231.59 22
1231.67 23
1231.75 25
1231.83 26
1231.91 27
1231.99 29
1232.07 30
1232.15 32
1232.23 33
1232.31 33
1232.40 32
1232.48 30
1232.56 28
1232.64 25
1232.72 22
1232.80 19
1232.88 17
1232.96 16
1233.04 16
1233.12 17
1233.20 18
1233.28 20
1233.36 22
1233.44 24
1233.52 26
1233.60 27
1233.68 28
1233.76 28
1233.84 28
1233.93 27
1234.01 25
1234.09 24
1234.17 24
1234.25 23
1234.33 24
1234.41 25
1234.49 26
1234.57 28
1234.65 29
1234.73 30
1234.81 31
1234.89 32
1234.97 32
1235.05 32
1235.13 31
1235.21 31
1235.30 30
1235.38 28
1235.46 26
1235.54 24
1235.62 21
1235.70 18
1235.78 15
1235.86 13
1235.94 12
1236.02 12
1236.10 14
1236.18 17
1236.26 21
1236.34 24
1236.42 27
1236.50 29
1236.59 30
1236.67 30
1236.75 30
1236.83 30
1236.91 29
1236.99 29
1237.07 29
1237.15 29
1237.23 28
1237.31 27
1237.39 25
1237.47 23
1237.55 21
1237.63 19
1237.71 17
1237.80 17
1237.88 16
1237.96 17
1238.04 17
1238.12 17
1238.20 18
1238.28 17
1238.36 17
1238.44 16
1238.52 15
1238.60 13
1238.68 12
1238.76 11
1238.84 11
1238.93 11
1239.01 12
1239.09 13
1239.17 14
1239.25 14
1239.33 15
1239.41 15
1239.49 14
1239.57 13
1239.65 11
1239.73 9
1239.81 7
1239.89 7
1239.98 7
1240.06 7
1240.14 9
1240.22 10
1240.30 12
1240.38 13
1240.46 13
1240.54 12
1240.62 10
1240.70 8
1240.78 6
1240.86 4
1240.94 4
1241.03 4
1241.11 6
1241.19 7
1241.27 9
1241.35 10
1241.43 12
1241.51 13
1241.59 13
1241.67 14
1241.75 15
1241.83 16
1241.91 16
1241.99 17
1242.08 17
1242.16 16
1242.24 16
1242.32 15
1242.40 14
1242.48 13
1242.56 12
1242.64 12
1242.72 11
1242.80 10
1242.88 9
1242.97 8
1243.05 7
1243.13 6
1243.21 6
1243.29 5
1243.37 6
1243.45 8
1243.53 10
1243.61 13
1243.69 16
1243.77 19
1243.85 21
1243.94 22
1244.02 22
1244.10 21
1244.18 21
1244.26 20
1244.34 20
1244.42 20
1244.50 21
1244.58 22
1244.66 24
1244.74 25
1244.83 26
1244.91 26
1244.99 25
1245.07 24
1245.15 22
1245.23 20
1245.31 19
1245.39 18
1245.47 18
1245.55 19
1245.63 20
1245.72 22
1245.80 25
1245.88 26
1245.96 28
1246.04 28
1246.12 27
1246.20 26
1246.28 24
1246.36 21
1246.44 19
1246.53 16
1246.61 14
1246.69 11
1246.77 9
1246.85 6
1246.93 4
1247.01 2
1247.09 1
1247.17 1
1247.25 2
1247.34 4
1247.42 8
1247.50 13
1247.58 17
1247.66 21
1247.74 24
1247.82 26
1247.90 26
1247.98 26
1248.06 26
1248.15 26
1248.23 26
1248.31 27
1248.39 29
1248.47 30
1248.55 31
1248.63 32
1248.71 32
1248.79 32
1248.87 31
1248.96 29
1249.04 27
1249.12 25
1249.20 23
1249.28 20
1249.36 18
1249.44 16
1249.52 14
1249.60 14
1249.69 13
1249.77 13
1249.85 14
1249.93 15
1250.01 16
1250.09 17
1250.17 17
1250.25 17
1250.33 16
1250.42 15
1250.50 14
1250.58 13
1250.66 11
1250.74 10
1250.82 9
1250.90 8
1250.98 7
1251.06 5
1251.15 3
1251.23 1
1251.31 0
1251.39 0
1251.47 0
1251.55 0
1251.63 0
1251.71 0
1251.79 0
1251.88 0
1251.96 3
1252.04 6
1252.12 9
1252.20 11
1252.28 12
1252.36 13
1252.44 14
1252.52 14
1252.61 14
1252.69 14
1252.77 14
1252.85 13
1252.93 12
1253.01 10
1253.09 8
1253.17 6
1253.26 4
1253.34 3
1253.42 1
1253.50 0
1253.58 0
1253.66 0
1253.74 0
1253.82 1
1253.90 1
1253.99 2
1254.07 3
1254.15 3
1254.23 3
1254.31 3
1254.39 3
1254.47 3
1254.55 2
1254.64 2
1254.72 1
1254.80 1
1254.88 1
1254.96 1
1255.04 2
1255.12 2
1255.20 3
1255.29 4
1255.37 5
1255.45 6
1255.53 6
1255.61 7
1255.69 7
1255.77 8
1255.85 9
1255.94 9
1256.02 10
1256.10 10
1256.18 10
1256.26 10
1256.34 9
1256.42 8
1256.51 6
1256.59 4
1256.67 3
1256.75 2
1256.83 1
1256.91 1
1256.99 2
1257.07 4
1257.16 6
1257.24 8
1257.32 11
1257.40 13
1257.48 15
1257.56 17
1257.64 18
1257.72 20
1257.81 21
1257.89 22
1257.97 23
1258.05 23
1258.13 23
1258.21 23
1258.29 23
1258.38 22
1258.46 21
1258.54 20
1258.62 19
1258.70 18
1258.78 17
1258.86 15
1258.95 13
1259.03 11
1259.11 10
1259.19 9
1259.27 10
1259.35 11
1259.43 13
1259.51 15
1259.60 16
1259.68 17
1259.76 17
1259.84 17
1259.92 17
1260.00 16
1260.08 16
1260.17 16
1260.25 16
1260.33 16
1260.41 16
1260.49 15
1260.57 15
1260.65 14
1260.74 14
1260.82 14
1260.90 13
1260.98 13
1261.06 13
1261.14 13
1261.22 13
1261.31 13
1261.39 14
1261.47 15
1261.55 16
1261.63 17
1261.71 17
1261.79 17
1261.88 16
1261.96 14
1262.04 11
1262.12 8
1262.20 5
1262.28 3
1262.37 1
1262.45 0
1262.53 0
1262.61 0
1262.69 1
1262.77 3
1262.85 4
1262.94 5
1263.02 5
1263.10 5
1263.18 5
1263.26 5
1263.34 5
1263.42 7
1263.51 9
1263.59 12
1263.67 15
1263.75 18
1263.83 20
1263.91 21
1264.00 21
1264.08 21
1264.16 21
1264.24 21
1264.32 21
1264.40 21
1264.48 20
1264.57 19
1264.65 18
1264.73 17
1264.81 15
1264.89 15
1264.97 15
1265.06 16
1265.14 17
1265.22 19
1265.30 20
1265.38 19
1265.46 18
1265.55 16
1265.63 14
1265.71 12
1265.79 9
1265.87 8
1265.95 6
1266.03 6
1266.12 6
1266.20 7
1266.28 9
1266.36 10
1266.44 12
1266.52 13
1266.61 15
1266.69 15
1266.77 15
1266.85 15
1266.93 13
1267.01 11
1267.10 9
1267.18 6
1267.26 4
1267.34 2
1267.42 1
1267.50 1
1267.59 1
1267.67 2
1267.75 4
1267.83 6
1267.91 8
1267.99 9
1268.08 11
1268.16 12
1268.24 13
1268.32 14
1268.40 15
1268.48 16
1268.57 17
1268.65 19
1268.73 20
1268.81 22
1268.89 24
1268.97 26
1269.06 28
1269.14 30
1269.22 31
1269.30 32
1269.38 33
1269.46 34
1269.55 34
1269.63 34
1269.71 34
1269.79 34
1269.87 34
1269.95 33
1270.04 33
1270.12 33
1270.20 33
1270.28 34
1270.36 35
1270.45 35
1270.53 35
1270.61 33
1270.69 30
1270.77 26
1270.85 22
1270.94 19
1271.02 18
1271.10 18
1271.18 20
1271.26 23
1271.34 26
1271.43 29
1271.51 31
1271.59 31
1271.67 30
1271.75 29
1271.84 27
1271.92 26
1272.00 26
1272.08 26
1272.16 25
1272.24 25
1272.33 25
1272.41 24
1272.49 22
1272.57 21
1272.65 20
1272.74 19
1272.82 19
1272.90 18
1272.98 18
1273.06 18
1273.14 18
1273.23 18
1273.31 16
1273.39 15
1273.47 14
1273.55 12
1273.64 11
1273.72 11
1273.80 11
1273.88 13
1273.96 14
1274.04 16
1274.13 18
1274.21 21
1274.29 23
1274.37 25
1274.45 26
1274.54 27
1274.62 26
1274.70 26
1274.78 24
1274.86 23
1274.95 21
1275.03 20
1275.11 18
1275.19 17
1275.27 17
1275.35 17
1275.44 18
1275.52 19
1275.60 21
1275.68 23
1275.76 25
1275.85 27
1275.93 29
1276.01 30
1276.09 31
1276.17 31
1276.26 30
1276.34 29
1276.42 28
1276.50 27
1276.58 27
1276.67 28
1276.75 30
1276.83 32
1276.91 35
1276.99 37
1277.08 39
1277.16 39
1277.24 38
1277.32 36
1277.40 34
1277.49 31
1277.57 29
1277.65 28
1277.73 28
1277.81 28
1277.90 28
1277.98 29
1278.06 30
1278.14 32
1278.22 33
1278.31 34
1278.39 36
1278.47 38
1278.55 40
1278.63 42
1278.72 44
1278.80 45
1278.88 46
1278.96 46
1279.04 45
1279.13 44
1279.21 42
1279.29 39
1279.37 36
1279.45 33
1279.54 30
1279.62 26
1279.70 22
1279.78 19
1279.86 16
1279.95 13
1280.03 11
1280.11 10
1280.19 10
1280.27 11
1280.36 12
1280.44 15
1280.52 18
1280.60 22
1280.68 24
1280.77 26
1280.85 27
1280.93 28
1281.01 27
1281.09 27
1281.18 26
1281.26 27
1281.34 27
1281.42 28
1281.51 29
1281.59 29
1281.67 30
1281.75 30
1281.83 30
1281.92 29
1282.00 29
1282.08 29
1282.16 28
1282.24 27
1282.33 25
1282.41 25
1282.49 24
1282.57 24
1282.65 26
1282.74 28
1282.82 30
1282.90 32
1282.98 32
1283.07 32
1283.15 30
1283.23 28
1283.31 24
1283.39 21
1283.48 18
1283.56 15
1283.64 12
1283.72 10
1283.80 7
1283.89 5
1283.97 4
1284.05 2
1284.13 2
1284.22 2
1284.30 3
1284.38 4
1284.46 6
1284.54 7
1284.63 9
1284.71 10
1284.79 11
1284.87 11
1284.96 11
1285.04 10
1285.12 10
1285.20 10
1285.28 10
1285.37 11
1285.45 12
1285.53 13
1285.61 14
1285.70 14
1285.78 14
1285.86 14
1285.94 12
1286.02 11
1286.11 9
1286.19 7
1286.27 7
1286.35 7
1286.44 7
1286.52 8
1286.60 9
1286.68 10
1286.76 9
1286.85 8
1286.93 7
1287.01 5
1287.09 3
1287.18 2
1287.26 2
1287.34 3
1287.42 5
1287.51 7
1287.59 10
1287.67 13
1287.75 16
1287.83 19
1287.92 21
1288.00 23
1288.08 25
1288.16 25
1288.25 25
1288.33 25
1288.41 24
1288.49 23
1288.58 23
1288.66 23
1288.74 23
1288.82 25
1288.90 27
1288.99 29
1289.07 31
1289.15 33
1289.23 34
1289.32 36
1289.40 37
1289.48 37
1289.56 37
1289.65 36
1289.73 34
1289.81 33
1289.89 31
1289.98 29
1290.06 28
1290.14 27
1290.22 27
1290.31 29
1290.39 31
1290.47 34
1290.55 36
1290.63 38
1290.72 39
1290.80 39
1290.88 37
1290.96 35
1291.05 33
1291.13 30
1291.21 28
1291.29 26
1291.38 25
1291.46 25
1291.54 25
1291.62 26
1291.71 27
1291.79 27
1291.87 26
1291.95 24
1292.04 21
1292.12 17
1292.20 13
1292.28 9
1292.37 6
1292.45 5
1292.53 4
1292.61 5
1292.70 7
1292.78 9
1292.86 12
1292.94 14
1293.03 16
1293.11 17
1293.19 16
1293.27 14
1293.36 11
1293.44 8
1293.52 5
1293.60 3
1293.68 2
1293.77 1
1293.85 1
1293.93 1
1294.01 2
1294.10 2
1294.18 1
1294.26 1
1294.34 1
1294.43 1
1294.51 0
1294.59 0
1294.68 0
1294.76 0
1294.84 0
1294.92 0
1295.01 0
1295.09 3
1295.17 6
1295.25 10
1295.34 13
1295.42 16
1295.50 17
1295.58 18
1295.67 17
1295.75 15
1295.83 13
1295.91 11
1296.00 9
1296.08 8
1296.16 8
1296.24 8
1296.33 9
1296.41 11
1296.49 14
1296.57 16
1296.66 17
1296.74 18
1296.82 18
1296.90 17
1296.99 15
1297.07 13
1297.15 11
1297.23 10
1297.32 9
1297.40 9
1297.48 10
1297.56 10
1297.65 11
1297.73 11
1297.81 12
1297.90 12
1297.98 13
1298.06 13
1298.14 14
1298.23 14
1298.31 13
1298.39 12
1298.47 10
1298.56 7
1298.64 4
1298.72 2
1298.80 0
1298.89 0
1298.97 0
1299.05 2
1299.14 4
1299.22 7
1299.30 11
1299.38 14
1299.47 17
1299.55 20
1299.63 22
1299.71 24
1299.80 24
1299.88 24
1299.96 23
1300.04 21
1300.13 19
1300.21 16
1300.29 14
1300.38 14
1300.46 14
1300.54 16
1300.62 18
1300.71 20
1300.79 22
1300.87 24
1300.95 24
1301.04 24
1301.12 23
1301.20 21
1301.29 20
1301.37 19
1301.45 18
1301.53 16
1301.62 15
1301.70 14
1301.78 13
1301.86 12
1301.95 12
1302.03 12
1302.11 12
1302.20 13
1302.28 14
1302.36 16
1302.44 19
1302.53 21
1302.61 23
1302.69 25
1302.77 25
1302.86 25
1302.94 23
1303.02 21
1303.11 19
1303.19 17
1303.27 16
1303.35 15
1303.44 17
1303.52 19
1303.60 23
1303.69 27
1303.77 32
1303.85 37
1303.93 41
1304.02 45
1304.10 47
1304.18 48
1304.27 48
1304.35 47
1304.43 46
1304.51 45
1304.60 44
1304.68 44
1304.76 45
1304.85 45
1304.93 46
1305.01 46
1305.09 46
1305.18 45
1305.26 44
1305.34 42
1305.43 41
1305.51 40
1305.59 40
1305.67 40
1305.76 40
1305.84 40
1305.92 40
1306.01 40
1306.09 40
1306.17 40
1306.25 41
1306.34 42
1306.42 43
1306.50 45
1306.59 46
1306.67 47
1306.75 47
1306.83 47
1306.92 46
1307.00 45
1307.08 45
1307.17 45
1307.25 46
1307.33 47
1307.41 49
1307.50 51
1307.58 52
1307.66 52
1307.75 51
1307.83 49
1307.91 47
1308.00 43
1308.08 40
1308.16 37
1308.24 34
1308.33 32
1308.41 30
1308.49 29
1308.58 28
1308.66 26
1308.74 23
1308.82 20
1308.91 16
1308.99 12
1309.07 8
1309.16 6
1309.24 5
1309.32 4
1309.41 5
1309.49 6
1309.57 7
1309.65 9
1309.74 11
1309.82 14
1309.90 18
1309.99 23
1310.07 27
1310.15 32
1310.24 35
1310.32 37
1310.40 37
1310.48 36
1310.57 34
1310.65 31
1310.73 29
1310.82 27
1310.90 26
1310.98 27
1311.07 28
1311.15 30
1311.23 33
1311.32 36
1311.40 38
1311.48 39
1311.56 40
1311.65 39
1311.73 39
1311.81 38
1311.90 38
1311.98 39
1312.06 41
1312.15 43
1312.23 46
1312.31 48
1312.40 49
1312.48 49
1312.56 47
1312.64 46
1312.73 44
1312.81 42
1312.89 41
1312.98 41
1313.06 41
1313.14 42
1313.23 42
1313.31 42
1313.39 41
1313.48 39
1313.56 37
1313.64 36
1313.72 34
1313.81 32
1313.89 31
1313.97 30
1314.06 28
1314.14 26
1314.22 25
1314.31 23
1314.39 22
1314.47 22
1314.56 21
1314.64 20
1314.72 20
1314.81 18
1314.89 18
1314.97 17
1315.06 18
1315.14 20
1315.22 24
1315.30 27
1315.39 31
1315.47 34
1315.55 35
1315.64 35
1315.72 34
1315.80 33
1315.89 33
1315.97 33
1316.05 33
1316.14 34
1316.22 35
1316.30 35
1316.39 34
1316.47 33
1316.55 31
1316.64 29
1316.72 27
1316.80 26
1316.89 25
1316.97 25
1317.05 24
1317.14 24
1317.22 22
1317.30 20
1317.38 18
1317.47 15
1317.55 13
1317.63 11
1317.72 10
1317.80 10
1317.88 11
1317.97 12
1318.05 15
1318.13 18
1318.22 21
1318.30 24
1318.38 25
1318.47 26
1318.55 27
1318.63 26
1318.72 25
1318.80 23
1318.88 21
1318.97 19
1319.05 17
1319.13 15
1319.22 14
1319.30 14
1319.38 16
1319.47 18
1319.55 21
1319.63 25
1319.72 29
1319.80 32
1319.88 34
1319.97 36
1320.05 37
1320.13 37
1320.22 38
1320.30 38
1320.38 40
1320.47 41
1320.55 43
1320.63 45
1320.72 47
1320.80 49
1320.88 51
1320.97 53
1321.05 55
1321.13 57
1321.22 58
1321.30 59
1321.38 60
1321.47 61
1321.55 63
1321.63 65
1321.72 67
1321.80 70
1321.88 72
1321.97 74
1322.05 75
1322.13 76
1322.22 75
1322.30 75
1322.38 74
1322.47 72
1322.55 71
1322.63 70
1322.72 69
1322.80 67
1322.88 65
1322.97 62
1323.05 59
1323.13 56
1323.22 54
1323.30 51
1323.39 49
1323.47 47
1323.55 47
1323.64 47
1323.72 48
1323.80 48
1323.89 48
1323.97 47
1324.05 45
1324.14 42
1324.22 38
1324.30 34
1324.39 32
1324.47 31
1324.55 31
1324.64 32
1324.72 34
1324.80 36
1324.89 38
1324.97 38
1325.05 37
1325.14 35
1325.22 33
1325.30 30
1325.39 28
1325.47 26
1325.56 24
1325.64 24
1325.72 24
1325.81 25
1325.89 26
1325.97 27
1326.06 29
1326.14 30
1326.22 31
1326.31 32
1326.39 34
1326.47 35
1326.56 36
1326.64 38
1326.72 41
1326.81 43
1326.89 46
1326.98 49
1327.06 52
1327.14 53
1327.23 54
1327.31 54
1327.39 52
1327.48 51
1327.56 49
1327.64 48
1327.73 47
1327.81 45
1327.89 44
1327.98 42
1328.06 40
1328.15 37
1328.23 33
1328.31 30
1328.40 27
1328.48 24
1328.56 22
1328.65 19
1328.73 17
1328.81 15
1328.90 14
1328.98 12
1329.06 11
1329.15 10
1329.23 9
1329.32 9
1329.40 9
1329.48 11
1329.57 13
1329.65 16
1329.73 19
1329.82 23
1329.90 26
1329.98 29
1330.07 31
1330.15 32
1330.24 33
1330.32 33
1330.40 33
1330.49 31
1330.57 30
1330.65 27
1330.74 25
1330.82 24
1330.90 23
1330.99 23
1331.07 24
1331.16 26
1331.24 27
1331.32 29
1331.41 29
1331.49 29
1331.57 29
1331.66 28
1331.74 27
1331.83 27
1331.91 27
1331.99 27
1332.08 28
1332.16 27
1332.24 27
1332.33 25
1332.41 23
1332.49 20
1332.58 16
1332.66 13
1332.75 10
1332.83 8
1332.91 6
1333.00 5
1333.08 5
1333.16 5
1333.25 5
1333.33 4
1333.42 3
1333.50 1
1333.58 0
1333.67 0
1333.75 0
1333.83 0
1333.92 0
1334.00 0
1334.09 0
1334.17 1
1334.25 4
1334.34 7
1334.42 11
1334.50 14
1334.59 17
1334.67 20
1334.76 22
1334.84 23
1334.92 25
1335.01 27
1335.09 30
1335.18 34
1335.26 39
1335.34 43
1335.43 47
1335.51 49
1335.59 51
1335.68 51
1335.76 51
1335.85 51
1335.93 50
1336.01 50
1336.10 50
1336.18 50
1336.27 48
1336.35 46
1336.43 43
1336.52 40
1336.60 36
1336.68 33
1336.77 29
1336.85 27
1336.94 25
1337.02 24
1337.10 25
1337.19 26
1337.27 28
1337.36 31
1337.44 34
1337.52 36
1337.61 37
1337.69 38
1337.77 38
1337.86 37
1337.94 37
1338.03 36
1338.11 36
1338.19 36
1338.28 37
1338.36 37
1338.45 38
1338.53 38
1338.61 38
1338.70 37
1338.78 37
1338.87 36
1338.95 37
1339.03 38
1339.12 41
1339.20 44
1339.28 47
1339.37 48
1339.45 48
1339.54 46
1339.62 43
1339.70 40
1339.79 38
1339.87 36
1339.96 37
1340.04 38
1340.12 40
1340.21 41
1340.29 41
1340.38 40
1340.46 37
1340.54 34
1340.63 30
1340.71 27
1340.80 23
1340.88 20
1340.96 16
1341.05 13
1341.13 10
1341.22 8
1341.30 7
1341.38 7
1341.47 8
1341.55 9
1341.64 11
1341.72 14
1341.80 15
1341.89 17
1341.97 18
1342.06 18
1342.14 18
1342.22 18
1342.31 18
1342.39 19
1342.48 19
1342.56 20
1342.64 21
1342.73 23
1342.81 24
1342.90 24
1342.98 25
1343.06 24
1343.15 23
1343.23 23
1343.32 22
1343.40 21
1343.48 21
1343.57 21
1343.65 22
1343.74 24
1343.82 26
1343.91 29
1343.99 32
1344.07 35
1344.16 37
1344.24 39
1344.33 39
1344.41 38
1344.49 35
1344.58 32
1344.66 28
1344.75 24
1344.83 21
1344.91 19
1345.00 18
1345.08 19
1345.17 21
1345.25 24
1345.33 27
1345.42 29
1345.50 30
1345.59 31
1345.67 31
1345.76 30
1345.84 29
1345.92 27
1346.01 26
1346.09 25
1346.18 25
1346.26 25
1346.34 26
1346.43 27
1346.51 28
1346.60 30
1346.68 31
1346.77 32
1346.85 31
1346.93 30
1347.02 28
1347.10 26
1347.19 24
1347.27 21
1347.35 19
1347.44 17
1347.52 15
1347.61 15
1347.69 15
1347.78 16
1347.86 19
1347.94 22
1348.03 27
1348.11 33
1348.20 38
1348.28 44
1348.36 49
1348.45 52
1348.53 54
1348.62 55
1348.70 54
1348.79 53
1348.87 50
1348.95 47
1349.04 44
1349.12 40
1349.21 37
1349.29 33
1349.38 29
1349.46 26
1349.54 23
1349.63 20
1349.71 18
1349.80 16
1349.88 15
1349.97 14
1350.05 14
1350.13 14
1350.22 15
1350.30 16
1350.39 19
1350.47 22
1350.56 26
1350.64 29
1350.72 31
1350.81 32
1350.89 31
1350.98 30
1351.06 28
1351.15 27
1351.23 26
1351.31 26
1351.40 27
1351.48 28
1351.57 29
1351.65 31
1351.74 32
1351.82 32
1351.90 33
1351.99 34
1352.07 34
1352.16 34
1352.24 34
1352.33 34
1352.41 34
1352.49 33
1352.58 32
1352.66 30
1352.75 28
1352.83 25
1352.92 21
1353.00 17
1353.09 14
1353.17 11
1353.25 10
1353.34 11
1353.42 13
1353.51 16
1353.59 19
1353.68 21
1353.76 22
1353.84 23
1353.93 22
1354.01 22
1354.10 21
1354.18 22
1354.27 24
1354.35 28
1354.44 32
1354.52 36
1354.60 40
1354.69 42
1354.77 43
1354.86 43
1354.94 42
1355.03 40
1355.11 38
1355.19 37
1355.28 36
1355.36 35
1355.45 35
1355.53 36
1355.62 37
1355.70 39
1355.79 40
1355.87 42
1355.95 44
1356.04 46
1356.12 47
1356.21 47
1356.29 46
1356.38 46
1356.46 45
1356.55 44
1356.63 44
1356.72 45
1356.80 46
1356.88 48
1356.97 49
1357.05 49
1357.14 49
1357.22 47
1357.31 46
1357.39 44
1357.48 42
1357.56 41
1357.64 41
1357.73 41
1357.81 42
1357.90 43
1357.98 43
1358.07 42
1358.15 41
1358.24 40
1358.32 38
1358.41 36
1358.49 34
1358.57 33
1358.66 33
1358.74 33
1358.83 34
1358.91 35
1359.00 36
1359.08 37
1359.17 38
1359.25 40
1359.34 41
1359.42 41
1359.50 42
1359.59 42
1359.67 41
1359.76 40
1359.84 38
1359.93 37
1360.01 36
1360.10 35
1360.18 35
1360.27 35
1360.35 35
1360.43 35
1360.52 35
1360.60 35
1360.69 35
1360.77 35
1360.86 36
1360.94 39
1361.03 42
1361.11 47
1361.20 51
1361.28 55
1361.37 57
1361.45 58
1361.53 58
1361.62 55
1361.70 52
1361.79 48
1361.87 44
1361.96 41
1362.04 38
1362.13 36
1362.21 35
1362.30 34
1362.38 34
1362.47 34
1362.55 34
1362.63 35
1362.72 36
1362.80 37
1362.89 37
1362.97 37
1363.06 36
1363.14 35
1363.23 33
1363.31 31
1363.40 30
1363.48 29
1363.57 29
1363.65 30
1363.74 31
1363.82 32
1363.91 33
1363.99 33
1364.07 34
1364.16 34
1364.24 34
1364.33 34
1364.41 34
1364.50 32
1364.58 29
1364.67 26
1364.75 21
1364.84 17
1364.92 13
1365.01 10
1365.09 9
1365.18 9
1365.26 9
1365.35 9
1365.43 9
1365.51 9
1365.60 8
1365.68 7
1365.77 7
1365.85 8
1365.94 9
1366.02 12
1366.11 16
1366.19 21
1366.28 25
1366.36 29
1366.45 32
1366.53 33
1366.62 33
1366.70 31
1366.79 29
1366.87 26
1366.96 24
1367.04 23
1367.13 22
1367.21 22
1367.30 22
1367.38 22
1367.46 21
1367.55 19
1367.63 16
1367.72 12
1367.80 7
1367.89 2
1367.97 0
1368.06 0
1368.14 0
1368.23 0
1368.31 0
1368.40 0
1368.48 0
1368.57 0
1368.65 2
1368.74 4
1368.82 5
1368.91 7
1368.99 9
1369.08 11
1369.16 15
1369.25 18
1369.33 23
1369.42 27
1369.50 32
1369.59 37
1369.67 41
1369.76 45
1369.84 49
1369.93 51
1370.01 52
1370.10 52
1370.18 51
1370.26 49
1370.35 46
1370.43 44
1370.52 41
1370.60 40
1370.69 39
1370.77 40
1370.86 41
1370.94 42
1371.03 44
1371.11 45
1371.20 45
1371.28 44
1371.37 42
1371.45 39
1371.54 34
1371.62 29
1371.71 23
1371.79 18
1371.88 15
1371.96 14
1372.05 15
1372.13 19
1372.22 24
1372.30 29
1372.39 33
1372.47 35
1372.56 35
1372.64 33
1372.73 29
1372.81 25
1372.90 21
1372.98 18
1373.07 16
1373.15 16
1373.24 17
1373.32 18
1373.41 20
1373.49 22
1373.58 23
1373.66 23
1373.75 23
1373.83 23
1373.92 22
1374.00 20
1374.09 18
1374.17 16
1374.26 14
1374.34 13
1374.43 11
1374.51 10
1374.60 10
1374.68 10
1374.77 9
1374.85 9
1374.94 9
1375.02 10
1375.11 11
1375.19 13
1375.28 17
1375.36 24
1375.45 32
1375.53 42
1375.62 52
1375.70 63
1375.79 72
1375.87 79
1375.96 83
1376.04 83
1376.13 82
1376.21 79
1376.30 75
1376.38 71
1376.47 69
1376.55 67
1376.64 66
1376.72 65
1376.81 64
1376.89 64
1376.98 62
1377.07 60
1377.15 58
1377.24 55
1377.32 52
1377.41 49
1377.49 47
1377.58 44
1377.66 42
1377.75 40
1377.83 38
1377.92 36
1378.00 33
1378.09 30
1378.17 28
1378.26 26
1378.34 24
1378.43 23
1378.51 23
1378.60 23
1378.68 22
1378.77 21
1378.85 20
1378.94 20
1379.02 20
1379.11 21
1379.19 23
1379.28 25
1379.36 28
1379.45 29
1379.53 30
1379.62 30
1379.70 29
1379.79 27
1379.88 25
1379.96 22
1380.05 19
1380.13 17
1380.22 16
1380.30 16
1380.39 18
1380.47 21
1380.56 24
1380.64 28
1380.73 32
1380.81 34
1380.90 35
1380.98 36
1381.07 37
1381.15 38
1381.24 40
1381.32 44
1381.41 47
1381.49 50
1381.58 51
1381.66 51
1381.75 49
1381.84 45
1381.92 40
1382.01 34
1382.09 27
1382.18 22
1382.26 17
1382.35 13
1382.43 10
1382.52 7
1382.60 4
1382.69 2
1382.77 0
1382.86 0
1382.94 0
1383.03 0
1383.11 0
1383.20 0
1383.28 0
1383.37 0
1383.46 3
1383.54 5
1383.63 6
1383.71 7
1383.80 7
1383.88 8
1383.97 10
1384.05 12
1384.14 16
1384.22 20
1384.31 24
1384.39 29
1384.48 33
1384.56 36
1384.65 37
1384.74 37
1384.82 36
1384.91 35
1384.99 33
1385.08 32
1385.16 32
1385.25 32
1385.33 32
1385.42 31
1385.50 30
1385.59 28
1385.67 24
1385.76 21
1385.85 18
1385.93 15
1386.02 14
1386.10 12
1386.19 11
1386.27 10
1386.36 9
1386.44 9
1386.53 9
1386.61 11
1386.70 13
1386.78 17
1386.87 20
1386.96 23
1387.04 25
1387.13 26
1387.21 25
1387.30 23
1387.38 21
1387.47 19
1387.55 17
1387.64 17
1387.72 17
1387.81 17
1387.89 17
1387.98 16
1388.07 14
1388.15 12
1388.24 10
1388.32 7
1388.41 5
1388.49 4
1388.58 2
1388.66 1
1388.75 1
1388.83 0
1388.92 1
1389.01 1
1389.09 3
1389.18 5
1389.26 8
1389.35 11
1389.43 14
1389.52 15
1389.60 15
1389.69 14
1389.78 12
1389.86 10
1389.95 8
1390.03 7
1390.12 6
1390.20 7
1390.29 9
1390.37 10
1390.46 12
1390.54 12
1390.63 12
1390.72 12
1390.80 10
1390.89 9
1390.97 8
1391.06 7
1391.14 6
1391.23 6
1391.31 6
1391.40 7
1391.49 8
1391.57 9
1391.66 10
1391.74 10
1391.83 10
1391.91 10
1392.00 9
1392.08 7
1392.17 6
1392.26 4
1392.34 3
1392.43 2
1392.51 0
1392.60 0
1392.68 0
1392.77 0
1392.85 0
1392.94 0
1393.03 0
1393.11 0
1393.20 3
1393.28 6
1393.37 9
1393.45 11
1393.54 12
1393.63 12
1393.71 12
1393.80 11
1393.88 11
1393.97 10
1394.05 10
1394.14 10
1394.22 11
1394.31 11
1394.40 12
1394.48 13
1394.57 12
1394.65 11
1394.74 10
1394.82 7
1394.91 4
1395.00 1
1395.08 0
1395.17 0
1395.25 0
1395.34 0
1395.42 0
1395.51 2
1395.60 5
1395.68 7
1395.77 8
1395.85 8
1395.94 8
1396.02 7
1396.11 7
1396.20 7
1396.28 8
1396.37 9
1396.45 11
1396.54 12
1396.62 13
1396.71 13
1396.80 11
1396.88 10
1396.97 7
1397.05 6
1397.14 5
1397.22 4
1397.31 4
1397.40 4
1397.48 3
1397.57 1
1397.65 0
1397.74 0
1397.82 0
1397.91 0
1398.00 0
1398.08 0
1398.17 1
1398.25 6
1398.34 12
1398.42 17
1398.51 20
1398.60 21
1398.68 20
1398.77 17
1398.85 13
1398.94 10
1399.02 7
1399.11 5
1399.20 4
1399.28 4
1399.37 4
1399.45 4
1399.54 3
1399.63 3
1399.71 3
1399.80 3
1399.88 3
1399.97 3
1400.05 4
1400.14 4
1400.23 5
1400.31 6
1400.40 8
1400.48 9
1400.57 11
1400.65 12
1400.74 12
1400.83 12
1400.91 12
1401.00 12
1401.08 13
1401.17 15
1401.26 18
1401.34 22
1401.43 25
1401.51 28
1401.60 30
1401.69 30
1401.77 29
1401.86 26
1401.94 24
1402.03 21
1402.11 18
1402.20 16
1402.29 15
1402.37 16
1402.46 17
1402.54 19
1402.63 23
1402.72 27
1402.80 31
1402.89 36
1402.97 40
1403.06 44
1403.15 48
1403.23 52
1403.32 55
1403.40 57
1403.49 59
1403.57 59
1403.66 59
1403.75 57
1403.83 55
1403.92 52
1404.00 51
1404.09 50
1404.18 51
1404.26 53
1404.35 57
1404.43 61
1404.52 65
1404.61 68
1404.69 70
1404.78 71
1404.86 69
1404.95 66
1405.04 62
1405.12 58
1405.21 53
1405.29 49
1405.38 44
1405.47 41
1405.55 37
1405.64 35
1405.72 33
1405.81 32
1405.90 31
1405.98 31
1406.07 32
1406.15 32
1406.24 34
1406.33 36
1406.41 38
1406.50 41
1406.58 43
1406.67 44
1406.76 45
1406.84 43
1406.93 40
1407.01 35
1407.10 28
1407.19 22
1407.27 15
1407.36 10
1407.44 7
1407.53 6
1407.62 7
1407.70 9
1407.79 13
1407.87 16
1407.96 19
1408.05 22
1408.13 24
1408.22 25
1408.30 27
1408.39 28
1408.48 30
1408.56 33
1408.65 35
1408.73 37
1408.82 38
1408.91 40
1408.99 42
1409.08 43
1409.17 45
1409.25 48
1409.34 49
1409.42 51
1409.51 51
1409.60 50
1409.68 49
1409.77 47
1409.85 44
1409.94 42
1410.03 41
1410.11 42
1410.20 44
1410.28 47
1410.37 52
1410.46 57
1410.54 63
1410.63 68
1410.72 72
1410.80 74
1410.89 76
1410.97 75
1411.06 73
1411.15 70
1411.23 66
1411.32 61
1411.40 56
1411.49 51
1411.58 48
1411.66 45
1411.75 44
1411.84 43
1411.92 43
1412.01 43
1412.09 42
1412.18 40
1412.27 37
1412.35 35
1412.44 32
1412.52 31
1412.61 31
1412.70 33
1412.78 37
1412.87 41
1412.96 45
1413.04 48
1413.13 50
1413.21 51
1413.30 51
1413.39 51
1413.47 51
1413.56 50
1413.65 50
1413.73 49
1413.82 47
1413.90 44
1413.99 41
1414.08 39
1414.16 37
1414.25 37
1414.34 39
1414.42 42
1414.51 46
1414.59 50
1414.68 52
1414.77 53
1414.85 52
1414.94 50
1415.03 46
1415.11 41
1415.20 36
1415.28 31
1415.37 26
1415.46 20
1415.54 15
1415.63 11
1415.72 7
1415.80 5
1415.89 4
1415.97 4
1416.06 5
1416.15 6
1416.23 6
1416.32 5
1416.41 3
1416.49 0
1416.58 0
1416.67 0
1416.75 0
1416.84 0
1416.92 0
1417.01 0
1417.10 1
1417.18 4
1417.27 7
1417.36 8
1417.44 8
1417.53 7
1417.62 4
1417.70 1
1417.79 0
1417.87 0
1417.96 0
1418.05 0
1418.13 0
1418.22 0
1418.31 1
1418.39 4
1418.48 7
1418.57 9
1418.65 11
1418.74 11
1418.82 12
1418.91 13
1419.00 14
1419.08 17
1419.17 19
1419.26 21
1419.34 23
1419.43 24
1419.52 24
1419.60 24
1419.69 25
1419.77 26
1419.86 28
1419.95 29
1420.03 30
1420.12 29
1420.21 27
1420.29 24
1420.38 21
1420.47 17
1420.55 13
1420.64 10
1420.73 8
1420.81 5
1420.90 4
1420.98 2
1421.07 0
1421.16 0
1421.24 0
1421.33 1
1421.42 3
1421.50 7
1421.59 11
1421.68 17
1421.76 23
1421.85 29
1421.94 33
1422.02 36
1422.11 37
1422.20 37
1422.28 35
1422.37 32
1422.45 29
1422.54 28
1422.63 27
1422.71 28
1422.80 31
1422.89 35
1422.97 39
1423.06 44
1423.15 48
1423.23 52
1423.32 54
1423.41 54
1423.49 52
1423.58 48
1423.67 42
1423.75 36
1423.84 29
1423.93 23
1424.01 18
1424.10 14
1424.19 12
1424.27 11
1424.36 10
1424.44 10
1424.53 9
1424.62 9
1424.70 8
1424.79 8
1424.88 8
1424.96 9
1425.05 10
1425.14 12
1425.22 13
1425.31 14
1425.40 15
1425.48 17
1425.57 19
1425.66 22
1425.74 26
1425.83 30
1425.92 34
1426.00 37
1426.09 39
1426.18 39
1426.26 36
1426.35 33
1426.44 28
1426.52 23
1426.61 19
1426.70 16
1426.78 15
1426.87 15
1426.96 16
1427.04 19
1427.13 21
1427.22 23
1427.30 24
1427.39 23
1427.48 21
1427.56 19
1427.65 16
1427.74 14
1427.82 13
1427.91 14
1428.00 18
1428.08 22
1428.17 26
1428.26 31
1428.34 34
1428.43 35
1428.52 35
1428.60 34
1428.69 32
1428.78 29
1428.86 27
1428.95 25
1429.04 23
1429.12 21
1429.21 21
1429.30 21
1429.38 22
1429.47 24
1429.56 27
1429.64 30
1429.73 34
1429.82 37
1429.90 40
1429.99 43
1430.08 46
1430.16 50
1430.25 55
1430.34 60
1430.42 66
1430.51 71
1430.60 75
1430.68 75
1430.77 73
1430.86 68
1430.94 61
1431.03 53
1431.12 46
1431.20 40
1431.29 37
1431.38 35
1431.46 36
1431.55 38
1431.64 40
1431.73 42
1431.81 44
1431.90 44
1431.99 44
1432.07 43
1432.16 42
1432.25 42
1432.33 41
1432.42 42
1432.51 43
1432.59 44
1432.68 46
1432.77 48
1432.85 51
1432.94 54
1433.03 57
1433.11 60
1433.20 63
1433.29 66
1433.37 69
1433.46 72
1433.55 76
1433.63 81
1433.72 86
1433.81 92
1433.90 98
1433.98 104
1434.07 109
1434.16 114
1434.24 118
1434.33 121
1434.42 123
1434.50 124
1434.59 124
1434.68 123
1434.76 122
1434.85 121
1434.94 119
1435.02 117
1435.11 116
1435.20 116
1435.29 115
1435.37 115
1435.46 116
1435.55 115
1435.63 113
1435.72 110
1435.81 105
1435.89 99
1435.98 91
1436.07 83
1436.15 76
1436.24 69
1436.33 63
1436.42 57
1436.50 53
1436.59 50
1436.68 47
1436.76 46
1436.85 46
1436.94 48
1437.02 50
1437.11 53
1437.20 55
1437.28 58
1437.37 59
1437.46 60
1437.55 60
1437.63 59
1437.72 59
1437.81 59
1437.89 60
1437.98 61
1438.07 62
1438.15 63
1438.24 64
1438.33 64
1438.41 63
1438.50 62
1438.59 60
1438.68 57
1438.76 53
1438.85 48
1438.94 43
1439.02 38
1439.11 32
1439.20 28
1439.28 25
1439.37 23
1439.46 23
1439.55 25
1439.63 28
1439.72 31
1439.81 33
1439.89 35
1439.98 35
1440.07 34
1440.16 33
1440.24 32
1440.33 31
1440.42 31
1440.50 30
1440.59 29
1440.68 28
1440.76 26
1440.85 24
1440.94 21
1441.03 20
1441.11 18
1441.20 18
1441.29 17
1441.37 16
1441.46 15
1441.55 13
1441.64 10
1441.72 7
1441.81 4
1441.90 1
1441.98 0
1442.07 0
1442.16 0
1442.24 0
1442.33 0
1442.42 0
1442.51 0
1442.59 0
1442.68 1
1442.77 3
1442.85 5
1442.94 6
1443.03 7
1443.12 8
1443.20 9
1443.29 11
1443.38 12
1443.46 13
1443.55 14
1443.64 15
1443.73 15
1443.81 15
1443.90 14
1443.99 13
1444.07 13
1444.16 13
1444.25 14
1444.34 16
1444.42 18
1444.51 19
1444.60 20
1444.68 20
1444.77 18
1444.86 15
1444.95 11
1445.03 6
1445.12 2
1445.21 0
1445.29 0
1445.38 0
1445.47 0
1445.56 3
1445.64 8
1445.73 13
1445.82 18
1445.91 23
1445.99 26
1446.08 29
1446.17 29
1446.25 29
1446.34 26
1446.43 22
1446.52 17
1446.60 11
1446.69 6
1446.78 2
1446.86 0
1446.95 0
1447.04 0
1447.13 0
1447.21 0
1447.30 0
1447.39 0
1447.48 0
1447.56 0
1447.65 0
1447.74 0
1447.82 1
1447.91 2
1448.00 3
1448.09 6
1448.17 10
1448.26 15
1448.35 21
1448.44 27
1448.52 33
1448.61 37
1448.70 40
1448.78 41
1448.87 41
1448.96 39
1449.05 38
1449.13 37
1449.22 37
1449.31 39
1449.40 42
1449.48 44
1449.57 46
1449.66 47
1449.74 46
1449.83 43
1449.92 40
1450.01 37
1450.09 36
1450.18 35
1450.27 36
1450.36 38
1450.44 41
1450.53 44
1450.62 48
1450.71 52
1450.79 55
1450.88 57
1450.97 58
1451.06 57
1451.14 56
1451.23 53
1451.32 50
1451.40 48
1451.49 48
1451.58 50
1451.67 54
1451.75 59
1451.84 64
1451.93 69
1452.02 71
1452.10 72
1452.19 70
1452.28 67
1452.37 64
1452.45 60
1452.54 58
1452.63 56
1452.72 54
1452.80 53
1452.89 51
1452.98 49
1453.07 47
1453.15 45
1453.24 43
1453.33 41
1453.41 39
1453.50 37
1453.59 35
1453.68 32
1453.76 28
1453.85 25
1453.94 21
1454.03 18
1454.11 16
1454.20 15
1454.29 15
1454.38 15
1454.46 16
1454.55 18
1454.64 20
1454.73 23
1454.81 26
1454.90 29
1454.99 32
1455.08 34
1455.16 37
1455.25 38
1455.34 39
1455.43 38
1455.51 36
1455.60 34
1455.69 31
1455.78 29
1455.86 28
1455.95 28
1456.04 29
1456.13 31
1456.21 32
1456.30 32
1456.39 32
1456.48 32
1456.56 31
1456.65 30
1456.74 29
1456.83 29
1456.91 30
1457.00 31
1457.09 32
1457.18 33
1457.26 33
1457.35 32
1457.44 30
1457.53 27
1457.61 24
1457.70 21
1457.79 19
1457.88 17
1457.96 17
1458.05 16
1458.14 16
1458.23 14
1458.32 12
1458.40 8
1458.49 4
1458.58 0
1458.67 0
1458.75 0
1458.84 0
1458.93 5
1459.02 12
1459.10 21
1459.19 29
1459.28 37
1459.37 42
1459.45 45
1459.54 45
1459.63 42
1459.72 39
1459.80 34
1459.89 30
1459.98 27
1460.07 25
1460.16 25
1460.24 26
1460.33 28
1460.42 31
1460.51 33
1460.59 35
1460.68 35
1460.77 35
1460.86 35
1460.94 36
1461.03 38
1461.12 41
1461.21 46
1461.29 50
1461.38 53
1461.47 55
1461.56 55
1461.65 52
1461.73 47
1461.82 42
1461.91 36
1462.00 31
1462.08 28
1462.17 28
1462.26 29
1462.35 33
1462.43 38
1462.52 43
1462.61 49
1462.70 53
1462.79 56
1462.87 57
1462.96 57
1463.05 55
1463.14 52
1463.22 48
1463.31 43
1463.40 37
1463.49 31
1463.57 25
1463.66 20
1463.75 15
1463.84 12
1463.93 9
1464.01 8
1464.10 9
1464.19 11
1464.28 14
1464.36 19
1464.45 24
1464.54 29
1464.63 34
1464.72 38
1464.80 41
1464.89 42
1464.98 43
1465.07 42
1465.15 39
1465.24 36
1465.33 32
1465.42 27
1465.51 22
1465.59 17
1465.68 14
1465.77 12
1465.86 11
1465.94 12
1466.03 13
1466.12 14
1466.21 15
1466.30 16
1466.38 16
1466.47 16
1466.56 15
1466.65 14
1466.74 12
1466.82 11
1466.91 9
1467.00 9
1467.09 9
1467.17 9
1467.26 9
1467.35 10
1467.44 11
1467.53 11
1467.61 11
1467.70 11
1467.79 11
1467.88 12
1467.97 14
1468.05 17
1468.14 20
1468.23 23
1468.32 27
1468.40 30
1468.49 33
1468.58 35
1468.67 37
1468.76 36
1468.84 34
1468.93 31
1469.02 27
1469.11 23
1469.20 19
1469.28 15
1469.37 12
1469.46 10
1469.55 9
1469.64 9
1469.72 9
1469.81 10
1469.90 11
1469.99 12
1470.07 13
1470.16 13
1470.25 13
1470.34 11
1470.43 9
1470.51 5
1470.60 2
1470.69 0
1470.78 0
1470.87 0
1470.95 0
1471.04 2
1471.13 6
1471.22 9
1471.31 12
1471.39 14
1471.48 14
1471.57 13
1471.66 12
1471.75 10
1471.83 9
1471.92 7
1472.01 6
1472.10 6
1472.19 5
1472.27 3
1472.36 1
1472.45 0
1472.54 0
1472.63 0
1472.71 0
1472.80 0
1472.89 0
1472.98 0
1473.07 2
1473.15 4
1473.24 6
1473.33 6
1473.42 6
1473.51 5
1473.59 5
1473.68 5
1473.77 6
1473.86 8
1473.95 11
1474.03 15
1474.12 20
1474.21 25
1474.30 31
1474.39 35
1474.47 38
1474.56 39
1474.65 38
1474.74 35
1474.83 32
1474.92 29
1475.00 26
1475.09 24
1475.18 24
1475.27 24
1475.36 25
1475.44 26
1475.53 27
1475.62 28
1475.71 29
1475.80 28
1475.88 26
1475.97 23
1476.06 19
1476.15 14
1476.24 9
1476.32 4
1476.41 0
1476.50 0
1476.59 0
1476.68 0
1476.77 2
1476.85 6
1476.94 12
1477.03 19
1477.12 26
1477.21 32
1477.29 37
1477.38 40
1477.47 39
1477.56 37
1477.65 32
1477.73 26
1477.82 21
1477.91 18
1478.00 17
1478.09 19
1478.18 23
1478.26 28
1478.35 32
1478.44 33
1478.53 33
1478.62 29
1478.70 23
1478.79 16
1478.88 10
1478.97 4
1479.06 0
1479.15 0
1479.23 1
1479.32 4
1479.41 8
1479.50 13
1479.59 17
1479.68 19
1479.76 20
1479.85 19
1479.94 16
1480.03 13
1480.12 9
1480.20 6
1480.29 2
1480.38 0
1480.47 0
1480.56 0
1480.65 0
1480.73 0
1480.82 1
1480.91 5
1481.00 10
1481.09 15
1481.18 21
1481.26 26
1481.35 31
1481.44 36
1481.53 41
1481.62 45
1481.70 49
1481.79 52
1481.88 52
1481.97 52
1482.06 49
1482.15 46
1482.23 41
1482.32 36
1482.41 32
1482.50 29
1482.59 27
1482.68 27
1482.76 28
1482.85 29
1482.94 29
1483.03 29
1483.12 27
1483.21 23
1483.29 18
1483.38 12
1483.47 6
1483.56 1
1483.65 0
1483.74 0
1483.82 0
1483.91 1
1484.00 5
1484.09 9
1484.18 14
1484.27 19
1484.35 24
1484.44 29
1484.53 34
1484.62 40
1484.71 46
1484.80 51
1484.88 55
1484.97 59
1485.06 62
1485.15 64
1485.24 66
1485.33 67
1485.42 67
1485.50 67
1485.59 65
1485.68 63
1485.77 59
1485.86 55
1485.95 50
1486.03 46
1486.12 42
1486.21 38
1486.30 34
1486.39 30
1486.48 26
1486.56 21
1486.65 16
1486.74 13
1486.83 10
1486.92 9
1487.01 10
1487.10 11
1487.18 13
1487.27 15
1487.36 17
1487.45 18
1487.54 19
1487.63 21
1487.71 22
1487.80 24
1487.89 27
1487.98 30
1488.07 34
1488.16 39
1488.24 44
1488.33 48
1488.42 51
1488.51 53
1488.60 53
1488.69 52
1488.78 51
1488.86 50
1488.95 49
1489.04 49
1489.13 50
1489.22 50
1489.31 50
1489.40 48
1489.48 46
1489.57 42
1489.66 38
1489.75 35
1489.84 32
1489.93 30
1490.02 29
1490.10 29
1490.19 30
1490.28 31
1490.37 33
1490.46 37
1490.55 40
1490.63 43
1490.72 45
1490.81 46
1490.90 44
1490.99 41
1491.08 36
1491.17 30
1491.25 25
1491.34 20
1491.43 16
1491.52 13
1491.61 12
1491.70 11
1491.79 11
1491.87 12
1491.96 13
1492.05 14
1492.14 15
1492.23 16
1492.32 16
1492.41 17
1492.49 17
1492.58 16
1492.67 14
1492.76 12
1492.85 8
1492.94 5
1493.03 2
1493.12 0
1493.20 0
1493.29 2
1493.38 7
1493.47 13
1493.56 20
1493.65 28
1493.74 35
1493.82 41
1493.91 45
1494.00 46
1494.09 45
1494.18 41
1494.27 36
1494.36 32
1494.44 28
1494.53 26
1494.62 27
1494.71 30
1494.80 34
1494.89 39
1494.98 43
1495.07 46
1495.15 48
1495.24 47
1495.33 45
1495.42 41
1495.51 37
1495.60 32
1495.69 27
1495.77 22
1495.86 18
1495.95 13
1496.04 9
1496.13 5
1496.22 1
1496.31 0
1496.40 0
1496.48 0
1496.57 0
1496.66 0
1496.75 0
1496.84 0
1496.93 0
1497.02 2
1497.11 4
1497.19 5
1497.28 6
1497.37 7
1497.46 8
1497.55 9
1497.64 10
1497.73 12
1497.82 13
1497.90 14
1497.99 15
1498.08 16
1498.17 17
1498.26 19
1498.35 21
1498.44 23
1498.53 25
1498.61 25
1498.70 24
1498.79 22
1498.88 19
1498.97 16
1499.06 12
1499.15 10
1499.24 8
1499.32 7
1499.41 6
1499.50 5
1499.59 4
1499.68 3
1499.77 3
1499.86 3
1499.95 3
1500.04 4
1500.12 5
1500.21 7
1500.30 8
1500.39 8
1500.48 9
1500.57 10
1500.66 13
1500.75 16
1500.84 21
1500.92 27
1501.01 35
1501.10 41
1501.19 47
1501.28 50
1501.37 50
1501.46 48
1501.55 43
1501.63 36
1501.72 29
1501.81 22
1501.90 16
1501.99 11
1502.08 8
1502.17 7
1502.26 7
1502.35 7
1502.43 8
1502.52 9
1502.61 10
1502.70 11
1502.79 12
1502.88 14
1502.97 16
1503.06 19
1503.15 21
1503.23 24
1503.32 26
1503.41 28
1503.50 30
1503.59 32
1503.68 35
1503.77 39
1503.86 43
1503.95 48
1504.04 53
1504.12 57
1504.21 60
1504.30 62
1504.39 62
1504.48 61
1504.57 60
1504.66 58
1504.75 56
1504.84 55
1504.92 54
1505.01 54
1505.10 54
1505.19 54
1505.28 54
1505.37 52
1505.46 50
1505.55 48
1505.64 45
1505.73 42
1505.81 39
1505.90 37
1505.99 34
1506.08 33
1506.17 31
1506.26 29
1506.35 27
1506.44 25
1506.53 23
1506.62 21
1506.70 20
1506.79 20
1506.88 21
1506.97 23
1507.06 26
1507.15 30
1507.24 33
1507.33 36
1507.42 38
1507.51 38
1507.60 36
1507.68 33
1507.77 30
1507.86 27
1507.95 25
1508.04 25
1508.13 25
1508.22 25
1508.31 25
1508.40 23
1508.49 21
1508.57 18
1508.66 16
1508.75 16
1508.84 17
1508.93 20
1509.02 24
1509.11 29
1509.20 32
1509.29 34
1509.38 33
1509.47 30
1509.55 24
1509.64 18
1509.73 13
1509.82 8
1509.91 6
1510.00 5
1510.09 6
1510.18 7
1510.27 9
1510.36 10
1510.45 10
1510.54 8
1510.62 6
1510.71 3
1510.80 1
1510.89 0
1510.98 0
1511.07 0
1511.16 0
1511.25 2
1511.34 4
1511.43 6
1511.52 9
1511.60 11
1511.69 14
1511.78 16
1511.87 18
1511.96 20
1512.05 20
1512.14 21
1512.23 21
1512.32 21
1512.41 23
1512.50 25
1512.59 29
1512.68 34
1512.76 39
1512.85 44
1512.94 47
1513.03 49
1513.12 47
1513.21 44
1513.30 39
1513.39 34
1513.48 30
1513.57 27
1513.66 25
1513.75 25
1513.83 26
1513.92 28
1514.01 31
1514.10 34
1514.19 37
1514.28 39
1514.37 41
1514.46 41
1514.55 40
1514.64 38
1514.73 37
1514.82 37
1514.91 38
1515.00 40
1515.08 44
1515.17 48
1515.26 53
1515.35 55
1515.44 57
1515.53 56
1515.62 54
1515.71 50
1515.80 46
1515.89 42
1515.98 37
1516.07 32
1516.16 27
1516.25 21
1516.33 16
1516.42 11
1516.51 6
1516.60 4
1516.69 3
1516.78 3
1516.87 5
1516.96 7
1517.05 8
1517.14 10
1517.23 10
1517.32 9
1517.41 9
1517.50 7
1517.59 6
1517.67 4
1517.76 3
1517.85 1
1517.94 0
1518.03 0
1518.12 0
1518.21 0
1518.30 0
1518.39 0
1518.48 0
1518.57 0
1518.66 0
1518.75 2
1518.84 6
1518.93 11
1519.01 17
1519.10 23
1519.19 30
1519.28 36
1519.37 42
1519.46 47
1519.55 52
1519.64 58
1519.73 63
1519.82 69
1519.91 75
1520.00 80
1520.09 84
1520.18 88
1520.27 90
1520.36 91
1520.45 91
1520.53 90
1520.62 89
1520.71 88
1520.80 88
1520.89 89
1520.98 91
1521.07 96
1521.16 101
1521.25 107
1521.34 112
1521.43 116
1521.52 116
1521.61 115
1521.70 111
1521.79 107
1521.88 101
1521.97 95
1522.06 89
1522.15 83
1522.23 75
1522.32 68
1522.41 60
1522.50 52
1522.59 46
1522.68 41
1522.77 36
1522.86 33
1522.95 30
1523.04 27
1523.13 24
1523.22 20
1523.31 15
1523.40 10
1523.49 5
1523.58 0
1523.67 0
1523.76 0
1523.85 0
1523.94 0
1524.02 0
1524.11 0
1524.20 5
1524.29 11
1524.38 17
1524.47 20
1524.56 22
1524.65 23
1524.74 22
1524.83 21
1524.92 20
1525.01 20
1525.10 20
1525.19 21
1525.28 22
1525.37 23
1525.46 24
1525.55 24
1525.64 24
1525.73 24
1525.82 23
1525.91 22
1525.99 21
1526.08 19
1526.17 18
1526.26 18
1526.35 18
1526.44 20
1526.53 24
1526.62 28
1526.71 32
1526.80 36
1526.89 38
1526.98 39
1527.07 39
1527.16 38
1527.25 38
1527.34 38
1527.43 41
1527.52 45
1527.61 49
1527.70 54
1527.79 58
1527.88 59
1527.97 58
1528.06 55
1528.15 51
1528.24 46
1528.33 42
1528.41 40
1528.50 41
1528.59 44
1528.68 49
1528.77 56
1528.86 64
1528.95 70
1529.04 74
1529.13 74
1529.22 71
1529.31 65
1529.40 57
1529.49 47
1529.58 39
1529.67 31
1529.76 26
1529.85 23
1529.94 21
1530.03 21
1530.12 23
1530.21 25
1530.30 28
1530.39 31
1530.48 33
1530.57 35
1530.66 35
1530.75 35
1530.84 34
1530.93 33
1531.02 32
1531.11 31
1531.20 30
1531.29 28
1531.38 25
1531.46 22
1531.55 17
1531.64 13
1531.73 9
1531.82 7
1531.91 5
1532.00 4
1532.09 4
1532.18 4
1532.27 4
1532.36 3
1532.45 2
1532.54 0
1532.63 0
1532.72 0
1532.81 0
1532.90 2
1532.99 5
1533.08 10
1533.17 15
1533.26 19
1533.35 24
1533.44 28
1533.53 31
1533.62 34
1533.71 36
1533.80 38
1533.89 39
1533.98 40
1534.07 40
1534.16 39
1534.25 37
1534.34 35
1534.43 31
1534.52 26
1534.61 20
1534.70 13
1534.79 6
1534.88 0
1534.97 0
1535.06 0
1535.15 0
1535.24 0
1535.33 0
1535.42 0
1535.51 3
1535.60 10
1535.69 17
1535.78 24
1535.87 30
1535.96 33
1536.05 35
1536.14 35
1536.23 35
1536.32 34
1536.41 33
1536.50 32
1536.58 32
1536.67 31
1536.76 30
1536.85 29
1536.94 29
1537.03 28
1537.12 28
1537.21 27
1537.30 26
1537.39 25
1537.48 23
1537.57 23
1537.66 23
1537.75 24
1537.84 28
1537.93 32
1538.02 38
1538.11 44
1538.20 49
1538.29 52
1538.38 53
1538.47 51
1538.56 47
1538.65 41
1538.74 35
1538.83 29
1538.92 24
1539.01 21
1539.10 19
1539.19 19
1539.28 21
1539.37 24
1539.46 26
1539.55 27
1539.64 26
1539.73 24
1539.82 21
1539.91 18
1540.00 15
1540.09 13
1540.18 12
1540.27 11
1540.36 11
1540.45 10
1540.54 8
1540.63 6
1540.72 3
1540.81 1
1540.90 0
1540.99 0
1541.08 0
1541.17 0
1541.26 1
1541.35 3
1541.44 4
1541.53 6
1541.62 7
1541.71 8
1541.80 9
1541.89 10
1541.98 12
1542.07 15
1542.16 19
1542.25 25
1542.34 31
1542.43 37
1542.52 42
1542.61 46
1542.70 48
1542.79 47
1542.88 45
1542.97 43
1543.06 40
1543.15 38
1543.24 37
1543.33 36
1543.42 37
1543.52 38
1543.61 39
1543.70 39
1543.79 39
1543.88 39
1543.97 38
1544.06 38
1544.15 38
1544.24 41
1544.33 46
1544.42 54
1544.51 63
1544.60 72
1544.69 82
1544.78 90
1544.87 95
1544.96 99
1545.05 99
1545.14 98
1545.23 95
1545.32 91
1545.41 87
1545.50 83
1545.59 78
1545.68 72
1545.77 66
1545.86 58
1545.95 51
1546.04 44
1546.13 39
1546.22 36
1546.31 35
1546.40 35
1546.49 37
1546.58 39
1546.67 42
1546.76 43
1546.85 43
1546.94 43
1547.03 41
1547.12 39
1547.21 37
1547.30 35
1547.39 33
1547.48 32
1547.57 32
1547.66 32
1547.75 33
1547.84 34
1547.93 36
1548.02 38
1548.11 39
1548.20 40
1548.29 40
1548.38 40
1548.47 40
1548.56 40
1548.66 41
1548.75 42
1548.84 45
1548.93 47
1549.02 50
1549.11 53
1549.20 54
1549.29 54
1549.38 52
1549.47 48
1549.56 43
1549.65 37
1549.74 31
1549.83 26
1549.92 22
1550.01 18
1550.10 14
1550.19 11
1550.28 7
1550.37 3
1550.46 0
1550.55 0
1550.64 0
1550.73 0
1550.82 0
1550.91 0
1551.00 0
1551.09 0
1551.18 3
1551.27 10
1551.36 15
1551.45 20
1551.54 22
1551.64 23
1551.73 23
1551.82 21
1551.91 19
1552.00 17
1552.09 15
1552.18 13
1552.27 11
1552.36 10
1552.45 8
1552.54 6
1552.63 5
1552.72 4
1552.81 4
1552.90 5
1552.99 6
1553.08 7
1553.17 8
1553.26 8
1553.35 8
1553.44 8
1553.53 8
1553.62 8
1553.71 9
1553.80 11
1553.89 14
1553.98 18
1554.08 24
1554.17 31
1554.26 39
1554.35 47
1554.44 55
1554.53 62
1554.62 67
1554.71 70
1554.80 70
1554.89 68
1554.98 65
1555.07 60
1555.16 56
1555.25 53
1555.34 52
1555.43 53
1555.52 54
1555.61 56
1555.70 56
1555.79 55
1555.88 53
1555.97 50
1556.06 48
1556.16 45
1556.25 43
1556.34 42
1556.43 39
1556.52 36
1556.61 31
1556.70 26
1556.79 21
1556.88 16
1556.97 13
1557.06 11
1557.15 12
1557.24 13
1557.33 14
1557.42 15
1557.51 16
1557.60 17
1557.69 18
1557.78 19
1557.87 21
1557.97 24
1558.06 28
1558.15 33
1558.24 37
1558.33 40
1558.42 41
1558.51 41
1558.60 39
1558.69 37
1558.78 35
1558.87 34
1558.96 35
1559.05 38
1559.14 42
1559.23 46
1559.32 50
1559.41 53
1559.50 54
1559.60 53
1559.69 52
1559.78 52
1559.87 53
1559.96 56
1560.05 61
1560.14 66
1560.23 73
1560.32 78
1560.41 82
1560.50 84
1560.59 84
1560.68 82
1560.77 80
1560.86 77
1560.95 73
1561.04 70
1561.14 68
1561.23 65
1561.32 63
1561.41 62
1561.50 60
1561.59 59
1561.68 59
1561.77 59
1561.86 58
1561.95 58
1562.04 58
1562.13 57
1562.22 57
1562.31 56
1562.40 56
1562.49 55
1562.59 54
1562.68 53
1562.77 51
1562.86 48
1562.95 44
1563.04 41
1563.13 38
1563.22 36
1563.31 36
1563.40 36
1563.49 38
1563.58 41
1563.67 44
1563.76 47
1563.85 52
1563.95 56
1564.04 61
1564.13 66
1564.22 71
1564.31 75
1564.40 78
1564.49 79
1564.58 79
1564.67 77
1564.76 74
1564.85 70
1564.94 66
1565.03 62
1565.12 59
1565.22 58
1565.31 57
1565.40 57
1565.49 57
1565.58 57
1565.67 57
1565.76 57
1565.85 57
1565.94 57
1566.03 56
1566.12 56
1566.21 56
1566.30 55
1566.40 54
1566.49 52
1566.58 48
1566.67 44
1566.76 38
1566.85 32
1566.94 27
1567.03 23
1567.12 21
1567.21 21
1567.30 23
1567.39 26
1567.48 30
1567.58 35
1567.67 39
1567.76 43
1567.85 46
1567.94 48
1568.03 49
1568.12 49
1568.21 48
1568.30 47
1568.39 44
1568.48 41
1568.57 38
1568.67 35
1568.76 32
1568.85 30
1568.94 27
1569.03 24
1569.12 21
1569.21 17
1569.30 12
1569.39 8
1569.48 4
1569.57 3
1569.66 3
1569.76 6
1569.85 10
1569.94 16
1570.03 21
1570.12 25
1570.21 28
1570.30 30
1570.39 32
1570.48 33
1570.57 35
1570.66 37
1570.76 40
1570.85 42
1570.94 43
1571.03 42
1571.12 39
1571.21 34
1571.30 29
1571.39 23
1571.48 18
1571.57 14
1571.66 12
1571.76 11
1571.85 11
1571.94 11
1572.03 12
1572.12 12
1572.21 12
1572.30 11
1572.39 9
1572.48 7
1572.57 4
1572.66 1
1572.76 0
1572.85 0
1572.94 0
1573.03 0
1573.12 0
1573.21 0
1573.30 0
1573.39 0
1573.48 4
1573.57 9
1573.67 15
1573.76 21
1573.85 26
1573.94 31
1574.03 35
1574.12 38
1574.21 42
1574.30 45
1574.39 48
1574.48 51
1574.58 53
1574.67 55
1574.76 56
1574.85 58
1574.94 59
1575.03 60
1575.12 62
1575.21 64
1575.30 66
1575.39 68
1575.49 70
1575.58 70
1575.67 70
1575.76 69
1575.85 68
1575.94 67
1576.03 65
1576.12 65
1576.21 65
1576.30 67
1576.40 69
1576.49 72
1576.58 74
1576.67 74
1576.76 74
1576.85 71
1576.94 67
1577.03 63
1577.12 60
1577.22 58
1577.31 59
1577.40 63
1577.49 69
1577.58 77
1577.67 85
1577.76 93
1577.85 100
1577.94 105
1578.04 108
1578.13 108
1578.22 107
1578.31 105
1578.40 102
1578.49 98
1578.58 95
1578.67 92
1578.76 88
1578.86 84
1578.95 79
1579.04 73
1579.13 66
1579.22 59
1579.31 52
1579.40 46
1579.49 42
1579.58 39
1579.68 37
1579.77 36
1579.86 36
1579.95 37
1580.04 38
1580.13 40
1580.22 42
1580.31 44
1580.40 45
1580.50 45
1580.59 44
1580.68 42
1580.77 40
1580.86 36
1580.95 32
1581.04 28
1581.13 23
1581.23 19
1581.32 14
1581.41 10
1581.50 8
1581.59 8
1581.68 10
1581.77 15
1581.86 23
1581.96 31
1582.05 39
1582.14 46
1582.23 50
1582.32 51
1582.41 50
1582.50 49
1582.59 47
1582.69 46
1582.78 47
1582.87 47
1582.96 48
1583.05 49
1583.14 47
1583.23 45
1583.32 42
1583.42 38
1583.51 36
1583.60 35
1583.69 35
1583.78 37
1583.87 40
1583.96 43
1584.05 44
1584.15 45
1584.24 43
1584.33 40
1584.42 36
1584.51 32
1584.60 28
1584.69 26
1584.78 24
1584.88 23
1584.97 23
1585.06 24
1585.15 25
1585.24 25
1585.33 25
1585.42 24
1585.51 22
1585.61 21
1585.70 19
1585.79 19
1585.88 20
1585.97 23
1586.06 28
1586.15 34
1586.25 42
1586.34 52
1586.43 61
1586.52 71
1586.61 80
1586.70 88
1586.79 95
1586.88 99
1586.98 100
1587.07 98
1587.16 93
1587.25 88
1587.34 81
1587.43 75
1587.52 70
1587.62 67
1587.71 65
1587.80 64
1587.89 64
1587.98 64
1588.07 64
1588.16 65
1588.26 66
1588.35 67
1588.44 69
1588.53 69
1588.62 68
1588.71 65
1588.80 60
1588.90 54
1588.99 48
1589.08 43
1589.17 41
1589.26 42
1589.35 46
1589.44 52
1589.54 59
1589.63 66
1589.72 72
1589.81 77
1589.90 81
1589.99 85
1590.08 88
1590.18 93
1590.27 98
1590.36 103
1590.45 109
1590.54 115
1590.63 119
1590.72 122
1590.82 124
1590.91 123
1591.00 121
1591.09 117
1591.18 111
1591.27 106
1591.36 100
1591.46 95
1591.55 90
1591.64 86
1591.73 83
1591.82 80
1591.91 77
1592.01 73
1592.10 68
1592.19 63
1592.28 58
1592.37 55
1592.46 53
1592.55 53
1592.65 53
1592.74 54
1592.83 55
1592.92 54
1593.01 52
1593.10 49
1593.19 45
1593.29 42
1593.38 38
1593.47 36
1593.56 34
1593.65 33
1593.74 34
1593.84 35
1593.93 36
1594.02 38
1594.11 40
1594.20 42
1594.29 44
1594.39 45
1594.48 47
1594.57 47
1594.66 47
1594.75 45
1594.84 42
1594.93 38
1595.03 34
1595.12 31
1595.21 29
1595.30 28
1595.39 29
1595.48 32
1595.58 36
1595.67 39
1595.76 42
1595.85 43
1595.94 42
1596.03 39
1596.13 35
1596.22 29
1596.31 24
1596.40 19
1596.49 15
1596.58 13
1596.68 12
1596.77 13
1596.86 13
1596.95 13
1597.04 12
1597.13 9
1597.23 4
1597.32 0
1597.41 0
1597.50 0
1597.59 0
1597.68 0
1597.78 0
1597.87 0
1597.96 0
1598.05 7
1598.14 14
1598.23 20
1598.33 25
1598.42 27
1598.51 27
1598.60 25
1598.69 22
1598.78 19
1598.88 16
1598.97 14
1599.06 12
1599.15 10
1599.24 8
1599.33 7
1599.43 7
1599.52 7
1599.61 8
1599.70 10
1599.79 12
1599.88 14
1599.98 16
1600.07 18
1600.16 19
1600.25 21
1600.34 22
1600.43 24
1600.53 27
1600.62 30
1600.71 33
1600.80 36
1600.89 39
1600.99 41
1601.08 42
1601.17 43
1601.26 44
1601.35 45
1601.44 47
1601.54 49
1601.63 50
1601.72 51
1601.81 51
1601.90 50
1601.99 49
1602.09 47
1602.18 46
1602.27 46
1602.36 47
1602.45 48
1602.55 49
1602.64 50
1602.73 51
1602.82 52
1602.91 53
1603.00 55
1603.10 57
1603.19 59
1603.28 61
1603.37 61
1603.46 61
1603.56 59
1603.65 56
1603.74 52
1603.83 48
1603.92 44
1604.02 39
1604.11 35
1604.20 30
1604.29 26
1604.38 21
1604.47 18
1604.57 16
1604.66 16
1604.75 16
1604.84 18
1604.93 22
1605.03 25
1605.12 28
1605.21 32
1605.30 35
1605.39 37
1605.49 39
1605.58 39
1605.67 39
1605.76 38
1605.85 36
1605.94 33
1606.04 31
1606.13 29
1606.22 30
1606.31 32
1606.40 37
1606.50 43
1606.59 51
1606.68 59
1606.77 67
1606.86 74
1606.96 79
1607.05 82
1607.14 83
1607.23 83
1607.32 82
1607.42 79
1607.51 74
1607.60 69
1607.69 63
1607.78 57
1607.88 51
1607.97 47
1608.06 44
1608.15 44
1608.24 44
1608.34 47
1608.43 50
1608.52 54
1608.61 58
1608.70 61
1608.79 63
1608.89 64
1608.98 65
1609.07 65
1609.16 63
1609.25 62
1609.35 60
1609.44 58
1609.53 55
1609.62 53
1609.71 52
1609.81 51
1609.90 51
1609.99 50
1610.08 49
1610.18 47
1610.27 43
1610.36 38
1610.45 31
1610.54 23
1610.64 17
1610.73 12
1610.82 9
1610.91 10
1611.00 12
1611.10 16
1611.19 21
1611.28 25
1611.37 29
1611.46 31
1611.56 32
1611.65 32
1611.74 32
1611.83 30
1611.92 29
1612.02 29
1612.11 30
1612.20 32
1612.29 36
1612.38 41
1612.48 46
1612.57 50
1612.66 53
1612.75 56
1612.84 57
1612.94 59
1613.03 60
1613.12 61
1613.21 61
1613.31 61
1613.40 59
1613.49 56
1613.58 52
1613.67 47
1613.77 42
1613.86 36
1613.95 32
1614.04 27
1614.13 24
1614.23 22
1614.32 21
1614.41 21
1614.50 23
1614.60 26
1614.69 30
1614.78 35
1614.87 40
1614.96 47
1615.06 53
1615.15 60
1615.24 66
1615.33 71
1615.42 75
1615.52 77
1615.61 79
1615.70 80
1615.79 81
1615.89 82
1615.98 84
1616.07 86
1616.16 89
1616.25 91
1616.35 91
1616.44 90
1616.53 88
1616.62 84
1616.72 80
1616.81 76
1616.90 72
1616.99 68
1617.08 66
1617.18 65
1617.27 65
1617.36 68
1617.45 74
1617.55 82
1617.64 93
1617.73 105
1617.82 117
1617.91 128
1618.01 137
1618.10 141
1618.19 142
1618.28 139
1618.38 133
1618.47 126
1618.56 117
1618.65 109
1618.75 101
1618.84 95
1618.93 90
1619.02 86
1619.11 85
1619.21 85
1619.30 87
1619.39 89
1619.48 90
1619.58 91
1619.67 90
1619.76 86
1619.85 81
1619.94 75
1620.04 69
1620.13 63
1620.22 59
1620.31 55
1620.41 53
1620.50 52
1620.59 51
1620.68 51
1620.78 52
1620.87 52
1620.96 52
1621.05 51
1621.14 48
1621.24 45
1621.33 41
1621.42 39
1621.51 38
1621.61 39
1621.70 42
1621.79 46
1621.88 52
1621.98 58
1622.07 64
1622.16 68
1622.25 71
1622.35 72
1622.44 71
1622.53 69
1622.62 65
1622.72 61
1622.81 56
1622.90 51
1622.99 46
1623.08 42
1623.18 37
1623.27 33
1623.36 29
1623.45 27
1623.55 25
1623.64 24
1623.73 25
1623.82 26
1623.92 29
1624.01 32
1624.10 36
1624.19 41
1624.29 46
1624.38 51
1624.47 56
1624.56 58
1624.66 60
1624.75 59
1624.84 57
1624.93 53
1625.03 48
1625.12 43
1625.21 38
1625.30 35
1625.40 32
1625.49 30
1625.58 29
1625.67 29
1625.77 29
1625.86 30
1625.95 31
1626.04 33
1626.14 35
1626.23 37
1626.32 39
1626.41 40
1626.51 41
1626.60 41
1626.69 40
1626.78 39
1626.88 38
1626.97 36
1627.06 34
1627.15 33
1627.25 33
1627.34 34
1627.43 35
1627.52 36
1627.62 38
1627.71 39
1627.80 40
1627.89 39
1627.99 37
1628.08 34
1628.17 29
1628.26 22
1628.36 15
1628.45 8
1628.54 3
1628.63 2
1628.73 5
1628.82 12
1628.91 22
1629.00 34
1629.10 45
1629.19 55
1629.28 61
1629.37 63
1629.47 63
1629.56 60
1629.65 58
1629.74 55
1629.84 53
1629.93 52
1630.02 50
1630.11 49
1630.21 46
1630.30 43
1630.39 38
1630.48 34
1630.58 29
1630.67 26
1630.76 24
1630.86 24
1630.95 26
1631.04 29
1631.13 33
1631.23 37
1631.32 39
1631.41 40
1631.50 40
1631.60 38
1631.69 34
1631.78 31
1631.87 27
1631.97 24
1632.06 22
1632.15 21
1632.24 21
1632.34 23
1632.43 25
1632.52 29
1632.62 32
1632.71 36
1632.80 38
1632.89 39
1632.99 39
1633.08 38
1633.17 38
1633.26 37
1633.36 38
1633.45 39
1633.54 41
1633.63 43
1633.73 44
1633.82 43
1633.91 40
1634.01 36
1634.10 30
1634.19 25
1634.28 21
1634.38 19
1634.47 20
1634.56 22
1634.65 27
1634.75 32
1634.84 37
1634.93 40
1635.03 41
1635.12 40
1635.21 38
1635.30 35
1635.40 33
1635.49 31
1635.58 31
1635.67 33
1635.77 36
1635.86 39
1635.95 43
1636.05 46
1636.14 49
1636.23 52
1636.32 54
1636.42 57
1636.51 60
1636.60 63
1636.70 66
1636.79 68
1636.88 71
1636.97 73
1637.07 74
1637.16 74
1637.25 72
1637.34 68
1637.44 62
1637.53 55
1637.62 47
1637.72 39
1637.81 31
1637.90 24
1637.99 18
1638.09 13
1638.18 10
1638.27 8
1638.37 6
1638.46 5
1638.55 3
1638.64 2
1638.74 1
1638.83 1
1638.92 0
1639.02 0
1639.11 0
1639.20 0
1639.29 0
1639.39 0
1639.48 0
1639.57 0
1639.67 0
1639.76 2
1639.85 3
1639.94 3
1640.04 3
1640.13 1
1640.22 0
1640.32 0
1640.41 0
1640.50 0
1640.59 0
1640.69 3
1640.78 7
1640.87 12
1640.97 17
1641.06 23
1641.15 30
1641.24 37
1641.34 44
1641.43 51
1641.52 57
1641.62 62
1641.71 65
1641.80 66
1641.90 66
1641.99 64
1642.08 62
1642.17 59
1642.27 57
1642.36 54
1642.45 52
1642.55 51
1642.64 50
1642.73 49
1642.82 49
1642.92 49
1643.01 51
1643.10 53
1643.20 56
1643.29 59
1643.38 62
1643.48 64
1643.57 64
1643.66 63
1643.75 59
1643.85 54
1643.94 47
1644.03 38
1644.13 28
1644.22 17
1644.31 6
1644.41 0
1644.50 0
1644.59 0
1644.68 0
1644.78 0
1644.87 0
1644.96 10
1645.06 19
1645.15 27
1645.24 33
1645.34 36
1645.43 38
1645.52 38
1645.61 39
1645.71 40
1645.80 41
1645.89 42
1645.99 43
1646.08 44
1646.17 45
1646.27 45
1646.36 46
1646.45 46
1646.55 46
1646.64 46
1646.73 44
1646.82 42
1646.92 39
1647.01 36
1647.10 32
1647.20 28
1647.29 25
1647.38 22
1647.48 20
1647.57 18
1647.66 18
1647.76 18
1647.85 19
1647.94 19
1648.03 20
1648.13 20
1648.22 18
1648.31 16
1648.41 14
1648.50 11
1648.59 7
1648.69 3
1648.78 0
1648.87 0
1648.97 0
1649.06 0
1649.15 0
1649.24 0
1649.34 5
1649.43 12
1649.52 21
1649.62 29
1649.71 37
1649.80 44
1649.90 50
1649.99 54
1650.08 56
1650.18 57
1650.27 58
1650.36 57
1650.46 56
1650.55 55
1650.64 54
1650.74 54
1650.83 56
1650.92 59
1651.01 63
1651.11 68
1651.20 72
1651.29 75
1651.39 77
1651.48 76
1651.57 74
1651.67 70
1651.76 65
1651.85 59
1651.95 52
1652.04 46
1652.13 40
1652.23 34
1652.32 30
1652.41 29
1652.51 31
1652.60 35
1652.69 42
1652.79 50
1652.88 57
1652.97 62
1653.07 64
1653.16 63
1653.25 59
1653.35 52
1653.44 45
1653.53 39
1653.63 33
1653.72 29
1653.81 27
1653.91 26
1654.00 25
1654.09 25
1654.18 24
1654.28 22
1654.37 19
1654.46 17
1654.56 14
1654.65 12
1654.74 12
1654.84 12
1654.93 14
1655.02 18
1655.12 24
1655.21 32
1655.30 41
1655.40 51
1655.49 61
1655.58 69
1655.68 75
1655.77 79
1655.86 80
1655.96 78
1656.05 74
1656.14 68
1656.24 61
1656.33 54
1656.42 48
1656.52 43
1656.61 38
1656.70 34
1656.80 32
1656.89 31
1656.98 32
1657.08 34
1657.17 39
1657.26 44
1657.36 50
1657.45 57
1657.54 63
1657.64 68
1657.73 73
1657.82 76
1657.92 77
1658.01 78
1658.10 78
1658.20 77
1658.29 77
1658.39 77
1658.48 80
1658.57 85
1658.67 92
1658.76 101
1658.85 109
1658.95 116
1659.04 121
1659.13 123
1659.23 122
1659.32 118
1659.41 114
1659.51 108
1659.60 101
1659.69 94
1659.79 87
1659.88 79
1659.97 71
1660.07 63
1660.16 54
1660.25 46
1660.35 38
1660.44 31
1660.53 24
1660.63 19
1660.72 15
1660.81 14
1660.91 14
1661.00 17
1661.09 21
1661.19 26
1661.28 31
1661.37 36
1661.47 40
1661.56 44
1661.66 48
1661.75 51
1661.84 52
1661.94 52
1662.03 49
1662.12 44
1662.22 37
1662.31 28
1662.40 19
1662.50 12
1662.59 5
1662.68 1
1662.78 0
1662.87 0
1662.96 0
1663.06 0
1663.15 0
1663.25 0
1663.34 0
1663.43 0
1663.53 0
1663.62 0
1663.71 4
1663.81 9
1663.90 16
1663.99 24
1664.09 33
1664.18 42
1664.27 50
1664.37 57
1664.46 62
1664.55 63
1664.65 61
1664.74 55
1664.84 46
1664.93 37
1665.02 28
1665.12 21
1665.21 18
1665.30 19
1665.40 22
1665.49 27
1665.58 31
1665.68 34
1665.77 35
1665.87 34
1665.96 30
1666.05 25
1666.15 20
1666.24 16
1666.33 13
1666.43 13
1666.52 15
1666.61 17
1666.71 20
1666.80 23
1666.89 24
1666.99 24
1667.08 23
1667.18 20
1667.27 17
1667.36 13
1667.46 10
1667.55 7
1667.64 5
1667.74 3
1667.83 2
1667.92 1
1668.02 0
1668.11 0
1668.21 0
1668.30 0
1668.39 0
1668.49 0
1668.58 2
1668.67 6
1668.77 12
1668.86 18
1668.96 24
1669.05 29
1669.14 33
1669.24 35
1669.33 36
1669.42 36
1669.52 36
1669.61 36
1669.71 36
1669.80 36
1669.89 35
1669.99 34
1670.08 33
1670.17 32
1670.27 32
1670.36 31
1670.45 32
1670.55 32
1670.64 33
1670.74 33
1670.83 34
1670.92 34
1671.02 33
1671.11 33
1671.20 32
1671.30 32
1671.39 31
1671.49 29
1671.58 26
1671.67 24
1671.77 21
1671.86 18
1671.95 15
1672.05 14
1672.14 15
1672.24 17
1672.33 21
1672.42 27
1672.52 33
1672.61 40
1672.71 47
1672.80 52
1672.89 56
1672.99 57
1673.08 56
1673.17 53
1673.27 48
1673.36 41
1673.46 34
1673.55 26
1673.64 19
1673.74 13
1673.83 9
1673.92 5
1674.02 2
1674.11 0
1674.21 0
1674.30 0
1674.39 0
1674.49 0
1674.58 0
1674.68 0
1674.77 0
1674.86 1
1674.96 2
1675.05 1
1675.14 1
1675.24 1
1675.33 2
1675.43 3
1675.52 6
1675.61 9
1675.71 11
1675.80 13
1675.90 14
1675.99 13
1676.08 12
1676.18 13
1676.27 15
1676.37 19
1676.46 26
1676.55 35
1676.65 43
1676.74 50
1676.83 56
1676.93 59
1677.02 60
1677.12 59
1677.21 59
1677.30 58
1677.40 58
1677.49 58
1677.59 59
1677.68 59
1677.77 59
1677.87 59
1677.96 58
1678.06 57
1678.15 55
1678.24 53
1678.34 50
1678.43 47
1678.53 44
1678.62 41
1678.71 38
1678.81 37
1678.90 38
1679.00 40
1679.09 44
1679.18 48
1679.28 52
1679.37 56
1679.47 58
1679.56 59
1679.65 59
1679.75 56
1679.84 53
1679.94 49
1680.03 45
1680.12 41
1680.22 39
1680.31 37
1680.41 37
1680.50 37
1680.59 36
1680.69 36
1680.78 34
1680.88 32
1680.97 29
1681.06 25
1681.16 20
1681.25 16
1681.35 12
1681.44 9
1681.53 6
1681.63 4
1681.72 3
1681.82 3
1681.91 6
1682.00 9
1682.10 14
1682.19 20
1682.29 26
1682.38 31
1682.47 35
1682.57 37
1682.66 37
1682.76 35
1682.85 32
1682.94 30
1683.04 28
1683.13 27
1683.23 28
1683.32 31
1683.42 34
1683.51 38
1683.60 42
1683.70 45
1683.79 48
1683.89 50
1683.98 52
1684.07 53
1684.17 54
1684.26 56
1684.36 58
1684.45 60
1684.54 63
1684.64 66
1684.73 71
1684.83 76
1684.92 81
1685.02 87
1685.11 92
1685.20 95
1685.30 97
1685.39 96
1685.49 92
1685.58 86
1685.67 79
1685.77 69
1685.86 60
1685.96 52
1686.05 46
1686.15 42
1686.24 41
1686.33 42
1686.43 44
1686.52 46
1686.62 47
1686.71 47
1686.80 46
1686.90 43
1686.99 41
1687.09 39
1687.18 39
1687.28 40
1687.37 42
1687.46 46
1687.56 50
1687.65 53
1687.75 57
1687.84 60
1687.93 62
1688.03 62
1688.12 61
1688.22 59
1688.31 55
1688.41 52
1688.50 50
1688.59 48
1688.69 49
1688.78 52
1688.88 57
1688.97 63
1689.07 68
1689.16 73
1689.25 76
1689.35 77
1689.44 76
1689.54 73
1689.63 69
1689.73 64
1689.82 58
1689.91 53
1690.01 48
1690.10 45
1690.20 43
1690.29 43
1690.39 45
1690.48 49
1690.57 53
1690.67 59
1690.76 64
1690.86 68
1690.95 71
1691.05 72
1691.14 72
1691.23 70
1691.33 68
1691.42 66
1691.52 63
1691.61 62
1691.71 60
1691.80 59
1691.89 57
1691.99 55
1692.08 53
1692.18 50
1692.27 49
1692.37 50
1692.46 52
1692.55 57
1692.65 62
1692.74 67
1692.84 69
1692.93 70
1693.03 70
1693.12 69
1693.22 68
1693.31 68
1693.40 70
1693.50 73
1693.59 75
1693.69 77
1693.78 76
1693.88 72
1693.97 66
1694.06 58
1694.16 49
1694.25 41
1694.35 33
1694.44 27
1694.54 22
1694.63 20
1694.73 19
1694.82 19
1694.91 18
1695.01 17
1695.10 16
1695.20 13
1695.29 11
1695.39 9
1695.48 9
1695.58 10
1695.67 14
1695.76 18
1695.86 23
1695.95 27
1696.05 31
1696.14 32
1696.24 31
1696.33 28
1696.43 23
1696.52 17
1696.61 9
1696.71 2
1696.80 0
1696.90 0
1696.99 0
1697.09 0
1697.18 0
1697.28 0
1697.37 0
1697.46 0
1697.56 5
1697.65 9
1697.75 12
1697.84 15
1697.94 17
1698.03 19
1698.13 20
1698.22 22
1698.32 23
1698.41 24
1698.50 24
1698.60 23
1698.69 22
1698.79 21
1698.88 20
1698.98 20
1699.07 21
1699.17 22
1699.26 24
1699.36 25
1699.45 25
1699.54 25
1699.64 26
1699.73 28
1699.83 30
1699.92 34
1700.02 39
1700.11 44
1700.21 49
1700.30 53
1700.40 56
1700.49 60
1700.58 64
1700.68 68
1700.77 74
1700.87 79
1700.96 85
1701.06 90
1701.15 95
1701.25 99
1701.34 102
1701.44 105
1701.53 108
1701.62 110
1701.72 111
1701.81 111
1701.91 109
1702.00 106
1702.10 101
1702.19 95
1702.29 88
1702.38 81
1702.48 75
1702.57 69
1702.67 65
1702.76 62
1702.85 61
1702.95 61
1703.04 62
1703.14 63
1703.23 63
1703.33 63
1703.42 61
1703.52 59
1703.61 57
1703.71 55
1703.80 53
1703.90 53
1703.99 54
1704.09 57
1704.18 59
1704.27 61
1704.37 62
1704.46 59
1704.56 54
1704.65 46
1704.75 37
1704.84 28
1704.94 22
1705.03 20
1705.13 21
1705.22 26
1705.32 34
1705.41 44
1705.51 53
1705.60 60
1705.70 66
1705.79 71
1705.88 74
1705.98 77
1706.07 79
1706.17 81
1706.26 82
1706.36 83
1706.45 83
1706.55 81
1706.64 79
1706.74 75
1706.83 70
1706.93 65
1707.02 59
1707.12 52
1707.21 44
1707.31 36
1707.40 29
1707.50 22
1707.59 18
1707.68 16
1707.78 17
1707.87 20
1707.97 27
1708.06 35
1708.16 43
1708.25 50
1708.35 56
1708.44 60
1708.54 62
1708.63 63
1708.73 62
1708.82 60
1708.92 58
1709.01 56
1709.11 55
1709.20 54
1709.30 53
1709.39 53
1709.49 53
1709.58 52
1709.68 51
1709.77 48
1709.87 45
1709.96 41
1710.06 37
1710.15 33
1710.24 30
1710.34 29
1710.43 28
1710.53 30
1710.62 32
1710.72 35
1710.81 38
1710.91 40
1711.00 43
1711.10 44
1711.19 46
1711.29 47
1711.38 49
1711.48 51
1711.57 53
1711.67 54
1711.76 56
1711.86 57
1711.95 58
1712.05 60
1712.14 62
1712.24 65
1712.33 68
1712.43 71
1712.52 73
1712.62 74
1712.71 73
1712.81 71
1712.90 68
1713.00 65
1713.09 62
1713.19 60
1713.28 57
1713.38 54
1713.47 51
1713.57 48
1713.66 45
1713.76 43
1713.85 41
1713.95 39
1714.04 38
1714.14 38
1714.23 37
1714.33 37
1714.42 37
1714.52 37
1714.61 36
1714.71 34
1714.80 30
1714.90 26
1714.99 20
1715.09 15
1715.18 10
1715.28 6
1715.37 3
1715.47 2
1715.56 2
1715.66 3
1715.75 4
1715.85 7
1715.94 12
1716.04 18
1716.13 26
1716.23 35
1716.32 44
1716.42 50
1716.51 54
1716.61 55
1716.70 52
1716.80 47
1716.89 40
1716.99 32
1717.08 26
1717.18 21
1717.27 18
1717.37 17
1717.46 18
1717.56 21
1717.65 24
1717.75 27
1717.84 31
1717.94 35
1718.03 39
1718.13 42
1718.22 46
1718.32 50
1718.41 54
1718.51 56
1718.60 57
1718.70 56
1718.79 52
1718.89 46
1718.98 39
1719.08 32
1719.17 24
1719.27 17
1719.36 11
1719.46 7
1719.55 4
1719.65 2
1719.74 2
1719.84 3
1719.93 7
1720.03 12
1720.12 18
1720.22 24
1720.31 30
1720.41 34
1720.50 37
1720.60 37
1720.69 34
1720.79 31
1720.88 26
1720.98 22
1721.07 18
1721.17 16
1721.26 15
1721.36 15
1721.45 17
1721.55 19
1721.65 22
1721.74 24
1721.84 26
1721.93 27
1722.03 27
1722.12 25
1722.22 22
1722.31 18
1722.41 13
1722.50 9
1722.60 6
1722.69 4
1722.79 5
1722.88 6
1722.98 8
1723.07 10
1723.17 10
1723.26 10
1723.36 8
1723.45 8
1723.55 8
1723.64 10
1723.74 13
1723.83 18
1723.93 22
1724.02 26
1724.12 30
1724.22 32
1724.31 33
1724.41 33
1724.50 34
1724.60 34
1724.69 35
1724.79 35
1724.88 34
1724.98 32
1725.07 28
1725.17 23
1725.26 17
1725.36 11
1725.45 6
1725.55 2
1725.64 0
1725.74 1
1725.83 3
1725.93 6
1726.03 11
1726.12 16
1726.22 20
1726.31 23
1726.41 25
1726.50 26
1726.60 27
1726.69 28
1726.79 29
1726.88 31
1726.98 34
1727.07 38
1727.17 43
1727.26 48
1727.36 52
1727.45 56
1727.55 59
1727.65 61
1727.74 64
1727.84 66
1727.93 67
1728.03 69
1728.12 69
1728.22 69
1728.31 68
1728.41 66
1728.50 64
1728.60 62
1728.69 58
1728.79 54
1728.88 50
1728.98 46
1729.08 42
1729.17 39
1729.27 37
1729.36 36
1729.46 35
1729.55 35
1729.65 34
1729.74 34
1729.84 33
1729.93 33
1730.03 34
1730.12 38
1730.22 43
1730.32 50
1730.41 57
1730.51 64
1730.60 68
1730.70 68
1730.79 65
1730.89 58
1730.98 48
1731.08 38
1731.17 28
1731.27 20
1731.36 16
1731.46 16
1731.56 19
1731.65 24
1731.75 29
1731.84 33
1731.94 34
1732.03 33
1732.13 30
1732.22 26
1732.32 23
1732.41 22
1732.51 23
1732.61 26
1732.70 31
1732.80 35
1732.89 40
1732.99 43
1733.08 44
1733.18 45
1733.27 44
1733.37 43
1733.46 41
1733.56 39
1733.66 37
1733.75 34
1733.85 31
1733.94 27
1734.04 22
1734.13 16
1734.23 10
1734.32 4
1734.42 0
1734.52 0
1734.61 0
1734.71 0
1734.80 0
1734.90 0
1734.99 0
1735.09 0
1735.18 2
1735.28 10
1735.38 19
1735.47 27
1735.57 34
1735.66 39
1735.76 42
1735.85 43
1735.95 41
1736.04 38
1736.14 34
1736.24 29
1736.33 25
1736.43 20
1736.52 16
1736.62 12
1736.71 9
1736.81 6
1736.90 3
1737.00 1
1737.10 0
1737.19 0
1737.29 0
1737.38 0
1737.48 3
1737.57 9
1737.67 18
1737.76 29
1737.86 41
1737.96 54
1738.05 65
1738.15 73
1738.24 79
1738.34 83
1738.43 85
1738.53 86
1738.63 86
1738.72 85
1738.82 82
1738.91 79
1739.01 74
1739.10 68
1739.20 61
1739.29 55
1739.39 51
1739.49 47
1739.58 44
1739.68 42
1739.77 41
1739.87 41
1739.96 41
1740.06 43
1740.16 46
1740.25 50
1740.35 56
1740.44 62
1740.54 68
1740.63 72
1740.73 74
1740.83 74
1740.92 72
1741.02 69
1741.11 66
1741.21 65
1741.30 66
1741.40 70
1741.50 76
1741.59 83
1741.69 90
1741.78 95
1741.88 98
1741.97 98
1742.07 96
1742.17 94
1742.26 91
1742.36 88
1742.45 87
1742.55 86
1742.64 85
1742.74 86
1742.84 86
1742.93 88
1743.03 92
1743.12 97
1743.22 103
1743.31 111
1743.41 119
1743.51 127
1743.60 133
1743.70 138
1743.79 141
1743.89 144
1743.98 145
1744.08 146
1744.18 146
1744.27 146
1744.37 147
1744.46 149
1744.56 152
1744.65 159
1744.75 169
1744.85 183
1744.94 200
1745.04 219
1745.13 241
1745.23 263
1745.33 285
1745.42 307
1745.52 329
1745.61 353
1745.71 380
1745.80 410
1745.90 446
1746.00 490
1746.09 542
1746.19 604
1746.28 677
1746.38 758
1746.48 845
1746.57 937
1746.67 1028
1746.76 1116
1746.86 1198
1746.95 1272
1747.05 1337
1747.15 1394
1747.24 1444
1747.34 1490
1747.43 1533
1747.53 1574
1747.63 1614
1747.72 1651
1747.82 1686
1747.91 1716
1748.01 1742
1748.11 1762
1748.20 1775
1748.30 1780
1748.39 1777
1748.49 1763
1748.58 1740
1748.68 1705
1748.78 1661
1748.87 1609
1748.97 1552
1749.06 1493
1749.16 1435
1749.26 1378
1749.35 1324
1749.45 1271
1749.54 1220
1749.64 1168
1749.74 1116
1749.83 1063
1749.93 1010
1750.02 959
1750.12 911
1750.22 867
1750.31 829
1750.41 797
1750.50 769
1750.60 745
1750.69 723
1750.79 701
1750.89 679
1750.98 657
1751.08 633
1751.17 608
1751.27 584
1751.37 558
1751.46 532
1751.56 506
1751.65 480
1751.75 453
1751.85 425
1751.94 397
1752.04 370
1752.13 343
1752.23 318
1752.33 295
1752.42 276
1752.52 261
1752.61 249
1752.71 240
1752.81 232
1752.90 223
1753.00 212
1753.09 200
1753.19 188
1753.29 175
1753.38 164
1753.48 155
1753.57 148
1753.67 143
1753.77 141
1753.86 140
1753.96 141
1754.06 143
1754.15 148
1754.25 153
1754.34 160
1754.44 165
1754.54 168
1754.63 169
1754.73 166
1754.82 161
1754.92 153
1755.02 146
1755.11 140
1755.21 136
1755.30 134
1755.40 136
1755.50 139
1755.59 142
1755.69 146
1755.78 149
1755.88 150
1755.98 150
1756.07 148
1756.17 146
1756.26 144
1756.36 141
1756.46 138
1756.55 134
1756.65 128
1756.75 121
1756.84 114
1756.94 106
1757.03 99
1757.13 93
1757.23 88
1757.32 83
1757.42 78
1757.51 72
1757.61 67
1757.71 62
1757.80 58
1757.90 57
1758.00 58
1758.09 61
1758.19 65
1758.28 68
1758.38 71
1758.48 73
1758.57 73
1758.67 73
1758.76 74
1758.86 75
1758.96 77
1759.05 80
1759.15 83
1759.25 85
1759.34 87
1759.44 89
1759.53 90
1759.63 90
1759.73 90
1759.82 90
1759.92 88
1760.02 86
1760.11 83
1760.21 78
1760.30 73
1760.40 66
1760.50 59
1760.59 51
1760.69 44
1760.79 39
1760.88 35
1760.98 34
1761.07 36
1761.17 41
1761.27 49
1761.36 58
1761.46 67
1761.56 77
1761.65 85
1761.75 93
1761.84 98
1761.94 102
1762.04 104
1762.13 104
1762.23 103
1762.33 100
1762.42 97
1762.52 93
1762.61 89
1762.71 85
1762.81 81
1762.90 77
1763.00 74
1763.10 72
1763.19 73
1763.29 76
1763.38 83
1763.48 92
1763.58 102
1763.67 111
1763.77 120
1763.87 127
1763.96 131
1764.06 135
1764.15 138
1764.25 142
1764.35 145
1764.44 148
1764.54 150
1764.64 150
1764.73 147
1764.83 142
1764.93 135
1765.02 128
1765.12 120
1765.21 113
1765.31 107
1765.41 103
1765.50 100
1765.60 97
1765.70 94
1765.79 91
1765.89 87
1765.99 81
1766.08 74
1766.18 66
1766.27 57
1766.37 48
1766.47 40
1766.56 33
1766.66 28
1766.76 26
1766.85 26
1766.95 27
1767.05 30
1767.14 34
1767.24 37
1767.34 40
1767.43 42
1767.53 43
1767.62 43
1767.72 42
1767.82 40
1767.91 38
1768.01 37
1768.11 36
1768.20 36
1768.30 37
1768.40 41
1768.49 47
1768.59 53
1768.69 60
1768.78 67
1768.88 72
1768.97 74
1769.07 74
1769.17 72
1769.26 68
1769.36 63
1769.46 57
1769.55 52
1769.65 47
1769.75 43
1769.84 40
1769.94 37
1770.04 34
1770.13 31
1770.23 29
1770.33 26
1770.42 24
1770.52 22
1770.61 20
1770.71 18
1770.81 18
1770.90 18
1771.00 19
1771.10 21
1771.19 22
1771.29 23
1771.39 23
1771.48 22
1771.58 22
1771.68 22
1771.77 23
1771.87 25
1771.97 27
1772.06 29
1772.16 30
1772.26 30
1772.35 30
1772.45 28
1772.55 27
1772.64 25
1772.74 24
1772.83 23
1772.93 22
1773.03 21
1773.12 19
1773.22 18
1773.32 15
1773.41 13
1773.51 10
1773.61 7
1773.70 5
1773.80 2
1773.90 0
1773.99 0
1774.09 0
1774.19 0
1774.28 0
1774.38 0
1774.48 0
1774.57 0
1774.67 2
1774.77 8
1774.86 13
1774.96 16
1775.06 17
1775.15 16
1775.25 12
1775.35 6
1775.44 1
1775.54 0
1775.64 0
1775.73 0
1775.83 0
1775.93 3
1776.02 11
1776.12 20
1776.22 29
1776.31 37
1776.41 42
1776.51 45
1776.60 46
1776.70 43
1776.80 39
1776.89 34
1776.99 30
1777.09 27
1777.18 27
1777.28 29
1777.38 32
1777.47 36
1777.57 41
1777.67 45
1777.76 48
1777.86 49
1777.96 50
1778.05 49
1778.15 49
1778.25 48
1778.34 48
1778.44 47
1778.54 46
1778.63 44
1778.73 41
1778.83 38
1778.92 33
1779.02 29
1779.12 24
1779.21 20
1779.31 16
1779.41 12
1779.50 10
1779.60 8
1779.70 7
1779.79 8
1779.89 9
1779.99 10
1780.08 12
1780.18 13
1780.28 14
1780.37 13
1780.47 11
1780.57 8
1780.67 5
1780.76 2
1780.86 0
1780.96 0
1781.05 0
1781.15 2
1781.25 6
1781.34 11
1781.44 18
1781.54 24
1781.63 31
1781.73 36
1781.83 41
1781.92 44
1782.02 46
1782.12 47
1782.21 46
1782.31 45
1782.41 43
1782.50 40
1782.60 37
1782.70 33
1782.79 29
1782.89 24
1782.99 20
1783.09 15
1783.18 10
1783.28 6
1783.38 2
1783.47 0
1783.57 0
1783.67 0
1783.76 0
1783.86 2
1783.96 9
1784.05 19
1784.15 30
1784.25 40
1784.34 50
1784.44 57
1784.54 62
1784.64 64
1784.73 64
1784.83 63
1784.93 61
1785.02 58
1785.12 55
1785.22 52
1785.31 49
1785.41 46
1785.51 44
1785.60 42
1785.70 41
1785.80 42
1785.89 43
1785.99 45
1786.09 48
1786.19 52
1786.28 57
1786.38 63
1786.48 70
1786.57 76
1786.67 82
1786.77 85
1786.86 86
1786.96 85
1787.06 82
1787.16 77
1787.25 71
1787.35 65
1787.45 59
1787.54 53
1787.64 48
1787.74 45
1787.83 44
1787.93 44
1788.03 44
1788.12 45
1788.22 46
1788.32 47
1788.42 47
1788.51 46
1788.61 46
1788.71 45
1788.80 46
1788.90 47
1789.00 49
1789.09 51
1789.19 53
1789.29 54
1789.39 55
1789.48 55
1789.58 53
1789.68 51
1789.77 47
1789.87 41
1789.97 34
1790.06 26
1790.16 17
1790.26 9
1790.36 3
1790.45 0
1790.55 0
1790.65 0
1790.74 0
1790.84 4
1790.94 8
1791.04 13
1791.13 18
1791.23 24
1791.33 30
1791.42 36
1791.52 42
1791.62 46
1791.71 48
1791.81 48
1791.91 45
1792.01 40
1792.10 34
1792.20 27
1792.30 21
1792.39 17
1792.49 14
1792.59 13
1792.69 12
1792.78 12
1792.88 11
1792.98 9
1793.07 6
1793.17 2
1793.27 0
1793.37 0
1793.46 0
1793.56 0
1793.66 0
1793.75 0
1793.85 0
1793.95 0
1794.05 6
1794.14 13
1794.24 20
1794.34 27
1794.43 35
1794.53 41
1794.63 47
1794.73 52
1794.82 55
1794.92 56
1795.02 54
1795.11 50
1795.21 44
1795.31 37
1795.41 30
1795.50 22
1795.60 16
1795.70 12
1795.79 10
1795.89 10
1795.99 12
1796.09 14
1796.18 18
1796.28 21
1796.38 24
1796.47 27
1796.57 29
1796.67 31
1796.77 31
1796.86 29
1796.96 26
1797.06 21
1797.16 14
1797.25 7
1797.35 0
1797.45 0
1797.54 0
1797.64 0
1797.74 0
1797.84 6
1797.93 12
1798.03 17
1798.13 20
1798.22 22
1798.32 21
1798.42 19
1798.52 16
1798.61 13
1798.71 12
1798.81 12
1798.91 13
1799.00 14
1799.10 15
1799.20 16
1799.29 17
1799.39 16
1799.49 16
1799.59 17
1799.68 19
1799.78 22
1799.88 26
1799.98 32
1800.07 39
1800.17 48
1800.27 57
1800.36 66
1800.46 76
1800.56 85
1800.66 92
1800.75 97
1800.85 99
1800.95 99
1801.05 95
1801.14 91
1801.24 86
1801.34 84
1801.44 84
1801.53 87
1801.63 93
1801.73 101
1801.82 108
1801.92 115
1802.02 120
1802.12 123
1802.21 126
1802.31 129
1802.41 135
1802.51 143
1802.60 154
1802.70 168
1802.80 184
1802.90 201
1802.99 219
1803.09 238
1803.19 258
1803.29 278
1803.38 299
1803.48 323
1803.58 348
1803.68 374
1803.77 401
1803.87 426
1803.97 450
1804.06 471
1804.16 489
1804.26 503
1804.36 514
1804.45 524
1804.55 534
1804.65 543
1804.75 552
1804.84 560
1804.94 567
1805.04 570
1805.14 569
1805.23 565
1805.33 558
1805.43 548
1805.53 538
1805.62 527
1805.72 516
1805.82 504
1805.92 492
1806.01 480
1806.11 468
1806.21 455
1806.31 444
1806.40 432
1806.50 420
1806.60 407
1806.70 392
1806.79 376
1806.89 358
1806.99 339
1807.09 319
1807.18 300
1807.28 281
1807.38 263
1807.48 247
1807.57 232
1807.67 219
1807.77 209
1807.87 200
1807.96 194
1808.06 190
1808.16 187
1808.26 183
1808.35 177
1808.45 169
1808.55 159
1808.65 147
1808.74 135
1808.84 123
1808.94 113
1809.04 105
1809.13 98
1809.23 91
1809.33 84
1809.43 76
1809.52 67
1809.62 58
1809.72 50
1809.82 44
1809.91 39
1810.01 36
1810.11 34
1810.21 32
1810.30 30
1810.40 27
1810.50 23
1810.60 20
1810.69 16
1810.79 14
1810.89 14
1810.99 16
1811.08 21
1811.18 27
1811.28 34
1811.38 42
1811.48 49
1811.57 56
1811.67 61
1811.77 63
1811.87 63
1811.96 61
1812.06 56
1812.16 51
1812.26 44
1812.35 38
1812.45 32
1812.55 27
1812.65 23
1812.74 20
1812.84 18
1812.94 17
1813.04 17
1813.14 18
1813.23 19
1813.33 21
1813.43 23
1813.53 25
1813.62 25
1813.72 24
1813.82 21
1813.92 17
1814.01 12
1814.11 8
1814.21 4
1814.31 0
1814.40 0
1814.50 0
1814.60 0
1814.70 0
1814.80 0
1814.89 0
1814.99 1
1815.09 0
1815.19 0
1815.28 0
1815.38 0
1815.48 1
1815.58 6
1815.68 13
1815.77 22
1815.87 31
1815.97 39
1816.07 45
1816.16 48
1816.26 47
1816.36 44
1816.46 40
1816.55 37
1816.65 36
1816.75 38
1816.85 41
1816.95 45
1817.04 50
1817.14 53
1817.24 55
1817.34 56
1817.43 55
1817.53 55
1817.63 55
1817.73 56
1817.83 59
1817.92 64
1818.02 70
1818.12 79
1818.22 89
1818.31 100
1818.41 110
1818.51 119
1818.61 126
1818.71 131
1818.80 133
1818.90 134
1819.00 133
1819.10 131
1819.19 127
1819.29 122
1819.39 114
1819.49 105
1819.59 94
1819.68 83
1819.78 71
1819.88 60
1819.98 51
1820.08 43
1820.17 38
1820.27 34
1820.37 32
1820.47 31
1820.56 32
1820.66 34
1820.76 37
1820.86 40
1820.96 42
1821.05 44
1821.15 45
1821.25 46
1821.35 45
1821.45 45
1821.54 44
1821.64 44
1821.74 45
1821.84 46
1821.93 46
1822.03 47
1822.13 49
1822.23 50
1822.33 53
1822.42 56
1822.52 61
1822.62 65
1822.72 69
1822.82 71
1822.91 71
1823.01 68
1823.11 64
1823.21 58
1823.31 52
1823.40 47
1823.50 43
1823.60 41
1823.70 39
1823.80 38
1823.89 35
1823.99 30
1824.09 25
1824.19 21
1824.28 17
1824.38 17
1824.48 21
1824.58 28
1824.68 38
1824.77 49
1824.87 60
1824.97 69
1825.07 75
1825.17 76
1825.26 74
1825.36 69
1825.46 63
1825.56 56
1825.66 49
1825.75 45
1825.85 43
1825.95 44
1826.05 47
1826.15 50
1826.24 52
1826.34 53
1826.44 51
1826.54 48
1826.64 43
1826.73 38
1826.83 33
1826.93 30
1827.03 28
1827.13 29
1827.22 32
1827.32 35
1827.42 40
1827.52 45
1827.62 48
1827.71 49
1827.81 48
1827.91 44
1828.01 39
1828.11 32
1828.21 26
1828.30 22
1828.40 20
1828.50 20
1828.60 23
1828.70 28
1828.79 33
1828.89 38
1828.99 42
1829.09 45
1829.19 46
1829.28 44
1829.38 42
1829.48 39
1829.58 35
1829.68 31
1829.77 28
1829.87 27
1829.97 27
1830.07 29
1830.17 33
1830.26 38
1830.36 43
1830.46 48
1830.56 52
1830.66 55
1830.76 56
1830.85 56
1830.95 56
1831.05 57
1831.15 59
1831.25 65
1831.34 72
1831.44 82
1831.54 92
1831.64 102
1831.74 110
1831.84 116
1831.93 120
1832.03 121
1832.13 119
1832.23 115
1832.33 110
1832.42 104
1832.52 98
1832.62 93
1832.72 88
1832.82 83
1832.91 79
1833.01 75
1833.11 71
1833.21 67
1833.31 64
1833.41 62
1833.50 60
1833.60 60
1833.70 60
1833.80 61
1833.90 62
1834.00 63
1834.09 63
1834.19 63
1834.29 62
1834.39 61
1834.49 60
1834.58 61
1834.68 64
1834.78 68
1834.88 73
1834.98 78
1835.08 83
1835.17 86
1835.27 88
1835.37 88
1835.47 87
1835.57 86
1835.67 85
1835.76 86
1835.86 86
1835.96 86
1836.06 86
1836.16 85
1836.25 82
1836.35 78
1836.45 73
1836.55 68
1836.65 63
1836.75 60
1836.84 58
1836.94 59
1837.04 61
1837.14 66
1837.24 73
1837.34 80
1837.43 86
1837.53 91
1837.63 94
1837.73 95
1837.83 94
1837.93 90
1838.02 84
1838.12 77
1838.22 70
1838.32 62
1838.42 56
1838.52 52
1838.61 50
1838.71 52
1838.81 57
1838.91 63
1839.01 70
1839.11 75
1839.20 78
1839.30 78
1839.40 75
1839.50 70
1839.60 64
1839.70 56
1839.79 49
1839.89 42
1839.99 36
1840.09 32
1840.19 30
1840.29 31
1840.38 33
1840.48 36
1840.58 40
1840.68 43
1840.78 45
1840.88 45
1840.98 43
1841.07 41
1841.17 38
1841.27 35
1841.37 33
1841.47 31
1841.57 28
1841.66 25
1841.76 21
1841.86 16
1841.96 10
1842.06 4
1842.16 0
1842.25 0
1842.35 0
1842.45 0
1842.55 0
1842.65 0
1842.75 0
1842.85 0
1842.94 0
1843.04 5
1843.14 11
1843.24 15
1843.34 19
1843.44 21
1843.53 23
1843.63 23
1843.73 23
1843.83 24
1843.93 25
1844.03 27
1844.13 29
1844.22 31
1844.32 33
1844.42 35
1844.52 35
1844.62 34
1844.72 32
1844.81 30
1844.91 30
1845.01 31
1845.11 35
1845.21 40
1845.31 46
1845.41 52
1845.50 56
1845.60 57
1845.70 55
1845.80 50
1845.90 43
1846.00 38
1846.10 34
1846.19 33
1846.29 36
1846.39 41
1846.49 47
1846.59 53
1846.69 59
1846.79 63
1846.88 66
1846.98 66
1847.08 66
1847.18 64
1847.28 63
1847.38 63
1847.48 64
1847.57 66
1847.67 70
1847.77 74
1847.87 78
1847.97 80
1848.07 80
1848.17 77
1848.26 74
1848.36 71
1848.46 68
1848.56 67
1848.66 69
1848.76 72
1848.86 77
1848.95 83
1849.05 87
1849.15 90
1849.25 92
1849.35 92
1849.45 89
1849.55 84
1849.64 77
1849.74 68
1849.84 57
1849.94 46
1850.04 34
1850.14 22
1850.24 11
1850.34 2
1850.43 0
1850.53 0
1850.63 0
1850.73 0
1850.83 6
1850.93 13
1851.03 21
1851.12 26
1851.22 31
1851.32 34
1851.42 35
1851.52 36
1851.62 36
1851.72 35
1851.82 34
1851.91 32
1852.01 29
1852.11 25
1852.21 23
1852.31 22
1852.41 22
1852.51 26
1852.60 31
1852.70 38
1852.80 45
1852.90 52
1853.00 57
1853.10 60
1853.20 61
1853.30 61
1853.39 62
1853.49 62
1853.59 64
1853.69 66
1853.79 69
1853.89 71
1853.99 72
1854.09 71
1854.18 68
1854.28 64
1854.38 60
1854.48 55
1854.58 51
1854.68 49
1854.78 48
1854.88 47
1854.97 47
1855.07 46
1855.17 45
1855.27 42
1855.37 37
1855.47 31
1855.57 25
1855.67 19
1855.76 15
1855.86 12
1855.96 11
1856.06 13
1856.16 16
1856.26 20
1856.36 23
1856.46 26
1856.56 28
1856.65 29
1856.75 29
1856.85 29
1856.95 28
1857.05 29
1857.15 31
1857.25 35
1857.35 39
1857.44 44
1857.54 50
1857.64 55
1857.74 60
1857.84 65
1857.94 68
1858.04 71
1858.14 72
1858.24 73
1858.33 73
1858.43 72
1858.53 71
1858.63 68
1858.73 64
1858.83 59
1858.93 52
1859.03 44
1859.13 35
1859.22 27
1859.32 19
1859.42 13
1859.52 7
1859.62 2
1859.72 0
1859.82 0
1859.92 0
1860.02 0
1860.11 0
1860.21 0
1860.31 0
1860.41 0
1860.51 6
1860.61 18
1860.71 32
1860.81 45
1860.91 57
1861.00 69
1861.10 79
1861.20 87
1861.30 92
1861.40 95
1861.50 95
1861.60 93
1861.70 87
1861.80 80
1861.90 72
1861.99 65
1862.09 59
1862.19 55
1862.29 54
1862.39 56
1862.49 61
1862.59 68
1862.69 76
1862.79 83
1862.88 89
1862.98 92
1863.08 91
1863.18 88
1863.28 82
1863.38 74
1863.48 64
1863.58 55
1863.68 46
1863.78 39
1863.87 36
1863.97 37
1864.07 42
1864.17 50
1864.27 59
1864.37 67
1864.47 73
1864.57 76
1864.67 75
1864.77 72
1864.87 68
1864.96 65
1865.06 64
1865.16 65
1865.26 67
1865.36 71
1865.46 74
1865.56 77
1865.66 80
1865.76 84
1865.86 89
1865.95 94
1866.05 101
1866.15 109
1866.25 115
1866.35 120
1866.45 122
1866.55 122
1866.65 119
1866.75 114
1866.85 107
1866.95 99
1867.04 90
1867.14 81
1867.24 73
1867.34 65
1867.44 59
1867.54 54
1867.64 50
1867.74 46
1867.84 42
1867.94 38
1868.04 34
1868.13 31
1868.23 30
1868.33 30
1868.43 32
1868.53 35
1868.63 38
1868.73 40
1868.83 41
1868.93 41
1869.03 39
1869.13 37
1869.23 36
1869.32 36
1869.42 38
1869.52 41
1869.62 47
1869.72 54
1869.82 62
1869.92 69
1870.02 76
1870.12 79
1870.22 81
1870.32 79
1870.42 76
1870.51 71
1870.61 66
1870.71 61
1870.81 55
1870.91 50
1871.01 45
1871.11 41
1871.21 38
1871.31 36
1871.41 37
1871.51 39
1871.61 42
1871.70 45
1871.80 48
1871.90 49
1872.00 49
1872.10 47
1872.20 45
1872.30 42
1872.40 38
1872.50 33
1872.60 27
1872.70 21
1872.80 14
1872.90 8
1873.00 2
1873.09 0
1873.19 0
1873.29 0
1873.39 0
1873.49 0
1873.59 3
1873.69 7
1873.79 11
1873.89 17
1873.99 24
1874.09 32
1874.19 40
1874.29 48
1874.38 55
1874.48 62
1874.58 67
1874.68 70
1874.78 70
1874.88 69
1874.98 67
1875.08 63
1875.18 59
1875.28 56
1875.38 52
1875.48 51
1875.58 50
1875.68 50
1875.78 51
1875.87 52
1875.97 53
1876.07 53
1876.17 53
1876.27 53
1876.37 53
1876.47 54
1876.57 55
1876.67 57
1876.77 59
1876.87 61
1876.97 62
1877.07 61
1877.17 59
1877.27 55
1877.36 50
1877.46 45
1877.56 39
1877.66 33
1877.76 29
1877.86 26
1877.96 24
1878.06 24
1878.16 24
1878.26 25
1878.36 25
1878.46 24
1878.56 23
1878.66 22
1878.76 21
1878.86 21
1878.95 22
1879.05 24
1879.15 27
1879.25 30
1879.35 34
1879.45 36
1879.55 39
1879.65 41
1879.75 43
1879.85 46
1879.95 48
1880.05 51
1880.15 54
1880.25 56
1880.35 56
1880.45 55
1880.55 52
1880.65 47
1880.74 42
1880.84 35
1880.94 27
1881.04 20
1881.14 12
1881.24 4
1881.34 0
1881.44 0
1881.54 0
1881.64 0
1881.74 0
1881.84 0
1881.94 0
1882.04 0
1882.14 3
1882.24 9
1882.34 15
1882.44 21
1882.54 27
1882.63 33
1882.73 40
1882.83 47
1882.93 53
1883.03 57
1883.13 60
1883.23 59
1883.33 57
1883.43 51
1883.53 45
1883.63 37
1883.73 29
1883.83 22
1883.93 17
1884.03 13
1884.13 11
1884.23 11
1884.33 13
1884.43 18
1884.53 24
1884.63 31
1884.73 38
1884.82 44
1884.92 50
1885.02 53
1885.12 55
1885.22 56
1885.32 54
1885.42 50
1885.52 44
1885.62 38
1885.72 30
1885.82 23
1885.92 16
1886.02 11
1886.12 8
1886.22 6
1886.32 6
1886.42 6
1886.52 8
1886.62 10
1886.72 13
1886.82 16
1886.92 20
1887.02 26
1887.12 31
1887.22 36
1887.31 41
1887.41 44
1887.51 46
1887.61 47
1887.71 47
1887.81 48
1887.91 50
1888.01 54
1888.11 61
1888.21 69
1888.31 77
1888.41 84
1888.51 89
1888.61 92
1888.71 93
1888.81 92
1888.91 90
1889.01 88
1889.11 85
1889.21 83
1889.31 81
1889.41 79
1889.51 77
1889.61 76
1889.71 74
1889.81 72
1889.91 69
1890.01 64
1890.11 57
1890.21 50
1890.30 42
1890.40 35
1890.50 30
1890.60 29
1890.70 31
1890.80 37
1890.90 45
1891.00 54
1891.10 61
1891.20 66
1891.30 68
1891.40 67
1891.50 64
1891.60 60
1891.70 56
1891.80 53
1891.90 51
1892.00 50
1892.10 50
1892.20 50
1892.30 51
1892.40 51
1892.50 51
1892.60 50
1892.70 47
1892.80 44
1892.90 38
1893.00 32
1893.10 25
1893.20 19
1893.30 14
1893.40 13
1893.50 13
1893.60 16
1893.70 19
1893.80 21
1893.90 22
1894.00 22
1894.10 20
1894.20 19
1894.30 18
1894.40 19
1894.49 23
1894.59 30
1894.69 39
1894.79 50
1894.89 61
1894.99 72
1895.09 81
1895.19 88
1895.29 92
1895.39 92
1895.49 90
1895.59 86
1895.69 82
1895.79 78
1895.89 75
1895.99 74
1896.09 75
1896.19 78
1896.29 81
1896.39 86
1896.49 90
1896.59 92
1896.69 93
1896.79 92
1896.89 88
1896.99 81
1897.09 74
1897.19 66
1897.29 61
1897.39 57
1897.49 56
1897.59 57
1897.69 59
1897.79 61
1897.89 62
1897.99 61
1898.09 59
1898.19 56
1898.29 52
1898.39 50
1898.49 47
1898.59 45
1898.69 43
1898.79 41
1898.89 39
1898.99 37
1899.09 37
1899.19 37
1899.29 40
1899.39 44
1899.49 49
1899.59 55
1899.69 61
1899.79 65
1899.89 67
1899.99 66
1900.09 62
1900.19 56
1900.29 49
1900.39 42
1900.49 36
1900.59 31
1900.69 28
1900.79 27
1900.89 27
1900.99 29
1901.09 33
1901.19 39
1901.29 47
1901.39 56
1901.49 66
1901.59 77
1901.69 87
1901.79 95
1901.89 102
1901.99 106
1902.09 106
1902.19 105
1902.29 101
1902.39 96
1902.49 90
1902.59 84
1902.69 78
1902.79 72
1902.89 67
1902.99 62
1903.09 56
1903.19 51
1903.29 45
1903.39 39
1903.49 32
1903.59 26
1903.69 19
1903.79 12
1903.89 5
1903.99 0
1904.09 0
1904.19 0
1904.29 0
1904.39 0
1904.49 0
1904.59 0
1904.69 0
1904.79 0
1904.89 8
1904.99 16
1905.09 26
1905.19 36
1905.29 46
1905.39 56
1905.49 64
1905.59 72
1905.69 78
1905.79 83
1905.89 86
1905.99 89
1906.09 91
1906.19 92
1906.29 93
1906.39 93
1906.49 92
1906.59 89
1906.69 85
1906.79 80
1906.89 74
1906.99 68
1907.09 62
1907.19 56
1907.29 52
1907.39 48
1907.49 45
1907.59 43
1907.69 41
1907.79 39
1907.89 38
1907.99 37
1908.09 37
1908.20 38
1908.30 41
1908.40 46
1908.50 52
1908.60 59
1908.70 66
1908.80 73
1908.90 77
1909.00 79
1909.10 78
1909.20 74
1909.30 69
1909.40 63
1909.50 57
1909.60 51
1909.70 46
1909.80 42
1909.90 40
1910.00 39
1910.10 39
1910.20 39
1910.30 40
1910.40 40
1910.50 40
1910.60 41
1910.70 40
1910.80 39
1910.90 39
1911.00 38
1911.10 37
1911.20 37
1911.30 37
1911.40 37
1911.50 38
1911.60 39
1911.70 40
1911.80 42
1911.90 42
1912.00 42
1912.10 41
1912.20 39
1912.30 37
1912.41 36
1912.51 35
1912.61 34
1912.71 34
1912.81 35
1912.91 37
1913.01 38
1913.11 40
1913.21 42
1913.31 45
1913.41 49
1913.51 53
1913.61 58
1913.71 63
1913.81 69
1913.91 75
1914.01 81
1914.11 85
1914.21 88
1914.31 88
1914.41 86
1914.51 82
1914.61 77
1914.71 71
1914.81 66
1914.91 60
1915.01 56
1915.11 52
1915.21 48
1915.31 45
1915.41 42
1915.52 39
1915.62 37
1915.72 36
1915.82 34
1915.92 31
1916.02 28
1916.12 25
1916.22 22
1916.32 20
1916.42 19
1916.52 20
1916.62 22
1916.72 26
1916.82 30
1916.92 33
1917.02 37
1917.12 39
1917.22 41
1917.32 43
1917.42 44
1917.52 46
1917.62 50
1917.72 53
1917.82 58
1917.93 62
1918.03 66
1918.13 68
1918.23 69
1918.33 67
1918.43 64
1918.53 61
1918.63 58
1918.73 55
1918.83 55
1918.93 55
1919.03 57
1919.13 59
1919.23 61
1919.33 62
1919.43 65
1919.53 67
1919.63 71
1919.73 75
1919.83 80
1919.93 84
1920.03 86
1920.14 87
1920.24 85
1920.34 83
1920.44 79
1920.54 75
1920.64 70
1920.74 66
1920.84 62
1920.94 57
1921.04 53
1921.14 50
1921.24 48
1921.34 49
1921.44 52
1921.54 56
1921.64 61
1921.74 66
1921.84 68
1921.94 69
1922.05 67
1922.15 63
1922.25 60
1922.35 57
1922.45 56
1922.55 57
1922.65 59
1922.75 62
1922.85 64
1922.95 66
1923.05 66
1923.15 67
1923.25 67
1923.35 69
1923.45 71
1923.55 73
1923.65 75
1923.75 76
1923.86 76
1923.96 73
1924.06 70
1924.16 66
1924.26 63
1924.36 61
1924.46 59
1924.56 58
1924.66 56
1924.76 54
1924.86 51
1924.96 48
1925.06 45
1925.16 42
1925.26 42
1925.36 43
1925.47 45
1925.57 48
1925.67 51
1925.77 54
1925.87 56
1925.97 57
1926.07 57
1926.17 57
1926.27 58
1926.37 58
1926.47 57
1926.57 57
1926.67 55
1926.77 51
1926.87 47
1926.97 42
1927.08 37
1927.18 32
1927.28 27
1927.38 24
1927.48 23
1927.58 23
1927.68 24
1927.78 28
1927.88 33
1927.98 38
1928.08 44
1928.18 49
1928.28 54
1928.38 57
1928.49 60
1928.59 63
1928.69 65
1928.79 67
1928.89 69
1928.99 70
1929.09 70
1929.19 68
1929.29 65
1929.39 61
1929.49 58
1929.59 58
1929.69 60
1929.79 67
1929.90 76
1930.00 86
1930.10 98
1930.20 108
1930.30 117
1930.40 123
1930.50 126
1930.60 128
1930.70 129
1930.80 129
1930.90 129
1931.00 129
1931.10 128
1931.21 127
1931.31 124
1931.41 121
1931.51 118
1931.61 115
1931.71 112
1931.81 110
1931.91 107
1932.01 103
1932.11 97
1932.21 88
1932.31 78
1932.42 66
1932.52 54
1932.62 45
1932.72 39
1932.82 38
1932.92 42
1933.02 51
1933.12 62
1933.22 73
1933.32 82
1933.42 88
1933.52 90
1933.63 87
1933.73 82
1933.83 75
1933.93 68
1934.03 63
1934.13 58
1934.23 56
1934.33 54
1934.43 52
1934.53 51
1934.63 51
1934.73 51
1934.84 52
1934.94 54
1935.04 56
1935.14 59
1935.24 61
1935.34 63
1935.44 63
1935.54 63
1935.64 62
1935.74 60
1935.84 57
1935.95 55
1936.05 52
1936.15 50
1936.25 48
1936.35 46
1936.45 45
1936.55 44
1936.65 44
1936.75 45
1936.85 48
1936.95 52
1937.06 58
1937.16 63
1937.26 69
1937.36 73
1937.46 75
1937.56 75
1937.66 72
1937.76 65
1937.86 56
1937.96 45
1938.06 33
1938.17 20
1938.27 10
1938.37 2
1938.47 0
1938.57 0
1938.67 0
1938.77 0
1938.87 0
1938.97 0
1939.07 0
1939.18 0
1939.28 0
1939.38 3
1939.48 5
1939.58 8
1939.68 9
1939.78 10
1939.88 11
1939.98 12
1940.08 15
1940.19 20
1940.29 26
1940.39 32
1940.49 37
1940.59 40
1940.69 42
1940.79 42
1940.89 42
1940.99 42
1941.09 43
1941.20 46
1941.30 48
1941.40 50
1941.50 50
1941.60 48
1941.70 45
1941.80 41
1941.90 37
1942.00 36
1942.11 37
1942.21 40
1942.31 46
1942.41 52
1942.51 58
1942.61 62
1942.71 65
1942.81 65
1942.91 62
1943.02 58
1943.12 53
1943.22 48
1943.32 44
1943.42 40
1943.52 38
1943.62 36
1943.72 34
1943.82 32
1943.93 30
1944.03 29
1944.13 27
1944.23 27
1944.33 29
1944.43 33
1944.53 38
1944.63 45
1944.73 52
1944.84 59
1944.94 64
1945.04 67
1945.14 68
1945.24 67
1945.34 64
1945.44 59
1945.54 53
1945.64 47
1945.75 43
1945.85 40
1945.95 39
1946.05 42
1946.15 47
1946.25 53
1946.35 61
1946.45 70
1946.55 77
1946.66 84
1946.76 88
1946.86 91
1946.96 92
1947.06 93
1947.16 95
1947.26 97
1947.36 101
1947.47 106
1947.57 111
1947.67 116
1947.77 121
1947.87 125
1947.97 128
1948.07 130
1948.17 131
1948.28 131
1948.38 129
1948.48 126
1948.58 121
1948.68 114
1948.78 106
1948.88 98
1948.98 90
1949.09 84
1949.19 80
1949.29 80
1949.39 84
1949.49 92
1949.59 101
1949.69 110
1949.79 118
1949.90 124
1950.00 126
1950.10 124
1950.20 121
1950.30 116
1950.40 111
1950.50 107
1950.60 105
1950.71 105
1950.81 107
1950.91 110
1951.01 113
1951.11 116
1951.21 118
1951.31 119
1951.41 118
1951.52 116
1951.62 113
1951.72 110
1951.82 107
1951.92 105
1952.02 104
1952.12 103
1952.23 102
1952.33 100
1952.43 97
1952.53 93
1952.63 89
1952.73 86
1952.83 85
1952.93 87
1953.04 92
1953.14 99
1953.24 109
1953.34 119
1953.44 130
1953.54 140
1953.64 150
1953.75 158
1953.85 165
1953.95 171
1954.05 176
1954.15 180
1954.25 186
1954.35 192
1954.46 201
1954.56 213
1954.66 226
1954.76 241
1954.86 256
1954.96 268
1955.06 277
1955.17 280
1955.27 279
1955.37 272
1955.47 261
1955.57 248
1955.67 234
1955.77 220
1955.87 208
1955.98 197
1956.08 187
1956.18 177
1956.28 167
1956.38 156
1956.48 144
1956.58 132
1956.69 121
1956.79 111
1956.89 102
1956.99 96
1957.09 92
1957.19 90
1957.30 89
1957.40 88
1957.50 87
1957.60 87
1957.70 87
1957.80 88
1957.90 90
1958.01 93
1958.11 96
1958.21 99
1958.31 102
1958.41 104
1958.51 105
1958.61 104
1958.72 102
1958.82 99
1958.92 95
1959.02 90
1959.12 86
1959.22 82
1959.32 78
1959.43 76
1959.53 74
1959.63 72
1959.73 70
1959.83 67
1959.93 62
1960.04 56
1960.14 49
1960.24 42
1960.34 36
1960.44 31
1960.54 29
1960.64 29
1960.75 31
1960.85 35
1960.95 39
1961.05 44
1961.15 49
1961.25 54
1961.36 59
1961.46 66
1961.56 74
1961.66 82
1961.76 91
1961.86 100
1961.97 107
1962.07 111
1962.17 112
1962.27 109
1962.37 104
1962.47 97
1962.57 91
1962.68 85
1962.78 82
1962.88 81
1962.98 82
1963.08 85
1963.18 87
1963.29 89
1963.39 91
1963.49 93
1963.59 95
1963.69 98
1963.79 101
1963.90 104
1964.00 107
1964.10 109
1964.20 111
1964.30 112
1964.40 112
1964.51 111
1964.61 108
1964.71 103
1964.81 96
1964.91 87
1965.01 79
1965.12 71
1965.22 66
1965.32 63
1965.42 63
1965.52 66
1965.62 71
1965.73 75
1965.83 79
1965.93 81
1966.03 81
1966.13 80
1966.23 78
1966.34 75
1966.44 72
1966.54 68
1966.64 64
1966.74 59
1966.84 53
1966.95 47
1967.05 40
1967.15 33
1967.25 28
1967.35 25
1967.45 23
1967.56 23
1967.66 23
1967.76 23
1967.86 23
1967.96 23
1968.06 23
1968.17 22
1968.27 23
1968.37 25
1968.47 29
1968.57 34
1968.68 40
1968.78 47
1968.88 54
1968.98 60
1969.08 66
1969.18 71
1969.29 75
1969.39 77
1969.49 78
1969.59 78
1969.69 76
1969.79 74
1969.90 71
1970.00 68
1970.10 67
1970.20 66
1970.30 67
1970.41 69
1970.51 72
1970.61 75
1970.71 78
1970.81 82
1970.91 88
1971.02 95
1971.12 103
1971.22 111
1971.32 118
1971.42 124
1971.53 127
1971.63 128
1971.73 127
1971.83 126
1971.93 125
1972.03 127
1972.14 131
1972.24 138
1972.34 146
1972.44 154
1972.54 160
1972.65 164
1972.75 164
1972.85 162
1972.95 156
1973.05 149
1973.16 142
1973.26 134
1973.36 128
1973.46 123
1973.56 119
1973.66 117
1973.77 115
1973.87 115
1973.97 116
1974.07 118
1974.17 122
1974.28 127
1974.38 133
1974.48 139
1974.58 146
1974.68 151
1974.79 153
1974.89 153
1974.99 150
1975.09 144
1975.19 136
1975.29 126
1975.40 117
1975.50 107
1975.60 100
1975.70 94
1975.80 91
1975.91 90
1976.01 90
1976.11 90
1976.21 90
1976.31 89
1976.42 87
1976.52 83
1976.62 79
1976.72 75
1976.82 71
1976.93 68
1977.03 68
1977.13 68
1977.23 70
1977.33 72
1977.44 75
1977.54 77
1977.64 79
1977.74 79
1977.84 77
1977.95 73
1978.05 66
1978.15 57
1978.25 46
1978.35 35
1978.46 23
1978.56 14
1978.66 7
1978.76 5
1978.86 5
1978.97 10
1979.07 16
1979.17 24
1979.27 32
1979.37 38
1979.48 42
1979.58 43
1979.68 42
1979.78 39
1979.88 34
1979.99 30
1980.09 25
1980.19 21
1980.29 18
1980.39 17
1980.50 16
1980.60 16
1980.70 16
1980.80 15
1980.90 13
1981.01 10
1981.11 6
1981.21 2
1981.31 0
1981.42 0
1981.52 0
1981.62 0
1981.72 0
1981.82 0
1981.93 0
1982.03 0
1982.13 4
1982.23 8
1982.33 10
1982.44 10
1982.54 9
1982.64 6
1982.74 2
1982.84 0
1982.95 0
1983.05 0
1983.15 0
1983.25 0
1983.36 1
1983.46 5
1983.56 9
1983.66 13
1983.76 16
1983.87 19
1983.97 21
1984.07 23
1984.17 27
1984.27 31
1984.38 37
1984.48 43
1984.58 50
1984.68 56
1984.79 61
1984.89 64
1984.99 65
1985.09 65
1985.19 65
1985.30 65
1985.40 66
1985.50 68
1985.60 70
1985.71 72
1985.81 73
1985.91 72
1986.01 69
1986.11 64
1986.22 58
1986.32 51
1986.42 45
1986.52 40
1986.63 35
1986.73 33
1986.83 31
1986.93 30
1987.03 30
1987.14 30
1987.24 32
1987.34 34
1987.44 36
1987.55 39
1987.65 42
1987.75 45
1987.85 47
1987.95 49
1988.06 50
1988.16 51
1988.26 51
1988.36 50
1988.47 49
1988.57 47
1988.67 45
1988.77 42
1988.87 39
1988.98 36
1989.08 34
1989.18 32
1989.28 31
1989.39 30
1989.49 30
1989.59 29
1989.69 29
1989.80 30
1989.90 32
1990.00 34
1990.10 38
1990.20 43
1990.31 48
1990.41 53
1990.51 57
1990.61 59
1990.72 60
1990.82 60
1990.92 60
1991.02 60
1991.13 60
1991.23 60
1991.33 61
1991.43 62
1991.53 61
1991.64 60
1991.74 58
1991.84 53
1991.94 47
1992.05 38
1992.15 28
1992.25 19
1992.35 12
1992.46 9
1992.56 11
1992.66 18
1992.76 29
1992.87 42
1992.97 54
1993.07 65
1993.17 74
1993.27 79
1993.38 84
1993.48 88
1993.58 93
1993.68 100
1993.79 109
1993.89 119
1993.99 129
1994.09 137
1994.20 142
1994.30 143
1994.40 141
1994.50 136
1994.61 128
1994.71 119
1994.81 110
1994.91 102
1995.02 95
1995.12 90
1995.22 86
1995.32 82
1995.43 77
1995.53 71
1995.63 63
1995.73 54
1995.84 45
1995.94 37
1996.04 31
1996.14 28
1996.25 27
1996.35 30
1996.45 36
1996.55 42
1996.66 49
1996.76 54
1996.86 58
1996.96 59
1997.07 57
1997.17 52
1997.27 46
1997.37 39
1997.48 33
1997.58 29
1997.68 26
1997.78 26
1997.89 27
1997.99 30
1998.09 32
1998.19 34
1998.30 35
1998.40 34
1998.50 33
1998.60 30
1998.71 26
1998.81 22
1998.91 16
1999.01 10
1999.12 3
1999.22 0
1999.32 0
1999.42 0
1999.53 0
1999.63 0
1999.73 0
1999.83 0
1999.94 0
2000.04 7
2000.14 19
2000.24 31
2000.35 43
2000.45 53
2000.55 61
2000.65 66
2000.76 69
2000.86 70
2000.96 71
2001.06 72
2001.17 74
2001.27 77
2001.37 82
2001.47 88
2001.58 94
2001.68 99
2001.78 102
2001.88 103
2001.99 101
2002.09 96
2002.19 90
2002.30 84
2002.40 79
2002.50 78
2002.60 80
2002.71 85
2002.81 92
2002.91 100
2003.01 108
2003.12 115
2003.22 119
2003.32 122
2003.42 123
2003.53 124
2003.63 125
2003.73 126
2003.83 126
2003.94 125
2004.04 122
2004.14 118
2004.25 114
2004.35 109
2004.45 105
2004.55 101
2004.66 98
2004.76 95
2004.86 91
2004.96 87
2005.07 81
2005.17 76
2005.27 72
2005.38 70
2005.48 69
2005.58 71
2005.68 74
2005.79 77
2005.89 80
2005.99 82
2006.09 82
2006.20 82
2006.30 83
2006.40 85
2006.50 88
2006.61 93
2006.71 97
2006.81 101
2006.92 104
2007.02 106
2007.12 107
2007.22 108
2007.33 109
2007.43 109
2007.53 111
2007.64 112
2007.74 113
2007.84 114
2007.94 115
2008.05 116
2008.15 116
2008.25 117
2008.35 116
2008.46 115
2008.56 113
2008.66 109
2008.77 105
2008.87 101
2008.97 98
2009.07 95
2009.18 92
2009.28 91
2009.38 91
2009.49 91
2009.59 92
2009.69 93
2009.79 94
2009.90 95
2010.00 97
2010.10 100
2010.20 104
2010.31 109
2010.41 115
2010.51 120
2010.62 124
2010.72 127
2010.82 126
2010.92 124
2011.03 118
2011.13 112
2011.23 105
2011.34 99
2011.44 94
2011.54 91
2011.64 88
2011.75 87
2011.85 86
2011.95 85
2012.06 84
2012.16 84
2012.26 84
2012.36 85
2012.47 88
2012.57 93
2012.67 100
2012.78 108
2012.88 116
2012.98 124
2013.08 130
2013.19 134
2013.29 135
2013.39 133
2013.50 130
2013.60 125
2013.70 121
2013.81 118
2013.91 117
2014.01 118
2014.11 120
2014.22 122
2014.32 125
2014.42 127
2014.53 127
2014.63 125
2014.73 121
2014.83 116
2014.94 109
2015.04 101
2015.14 92
2015.25 83
2015.35 75
2015.45 67
2015.56 60
2015.66 54
2015.76 48
2015.86 43
2015.97 37
2016.07 31
2016.17 25
2016.28 20
2016.38 16
2016.48 13
2016.59 12
2016.69 11
2016.79 11
2016.89 10
2017.00 9
2017.10 6
2017.20 3
2017.31 0
2017.41 0
2017.51 0
2017.62 0
2017.72 0
2017.82 0
2017.92 2
2018.03 2
2018.13 2
2018.23 0
2018.34 0
2018.44 0
2018.54 0
2018.65 3
2018.75 9
2018.85 15
2018.95 23
2019.06 29
2019.16 34
2019.26 37
2019.37 39
2019.47 41
2019.57 41
2019.68 41
2019.78 42
2019.88 43
2019.98 45
2020.09 48
2020.19 52
2020.29 56
2020.40 61
2020.50 66
2020.60 68
2020.71 68
2020.81 65
2020.91 60
2021.02 55
2021.12 50
2021.22 46
2021.33 45
2021.43 46
2021.53 49
2021.63 52
2021.74 55
2021.84 55
2021.94 54
2022.05 52
2022.15 49
2022.25 46
2022.36 44
2022.46 44
2022.56 45
2022.67 49
2022.77 55
2022.87 61
2022.98 68
2023.08 75
2023.18 82
2023.28 87
2023.39 91
2023.49 93
2023.59 91
2023.70 86
2023.80 77
2023.90 66
2024.01 55
2024.11 45
2024.21 38
2024.32 35
2024.42 37
2024.52 43
2024.63 51
2024.73 61
2024.83 71
2024.94 79
2025.04 84
2025.14 87
2025.25 88
2025.35 86
2025.45 82
2025.55 77
2025.66 72
2025.76 68
2025.86 65
2025.97 65
2026.07 66
2026.17 69
2026.28 73
2026.38 78
2026.48 82
2026.59 86
2026.69 89
2026.79 92
2026.90 95
2027.00 98
2027.10 101
2027.21 104
2027.31 106
2027.41 109
2027.52 111
2027.62 114
2027.72 116
2027.83 119
2027.93 120
2028.03 121
2028.14 120
2028.24 119
2028.34 117
2028.45 115
2028.55 115
2028.65 114
2028.76 115
2028.86 115
2028.96 116
2029.07 118
2029.17 119
2029.27 121
2029.38 124
2029.48 127
2029.58 129
2029.69 131
2029.79 130
2029.89 128
2030.00 125
2030.10 120
2030.20 116
2030.31 112
2030.41 109
2030.51 106
2030.62 103
2030.72 100
2030.82 96
2030.93 91
2031.03 87
2031.13 83
2031.24 80
2031.34 78
2031.44 78
2031.55 78
2031.65 80
2031.75 81
2031.86 83
2031.96 84
2032.06 85
2032.17 87
2032.27 88
2032.37 88
2032.48 88
2032.58 87
2032.68 84
2032.79 80
2032.89 75
2032.99 69
2033.10 64
2033.20 59
2033.30 55
2033.41 53
2033.51 51
2033.61 49
2033.72 47
2033.82 45
2033.92 42
2034.03 39
2034.13 36
2034.23 34
2034.34 33
2034.44 34
2034.54 37
2034.65 42
2034.75 47
2034.85 53
2034.96 59
2035.06 64
2035.17 69
2035.27 73
2035.37 78
2035.48 82
2035.58 85
2035.68 89
2035.79 92
2035.89 95
2035.99 99
2036.10 102
2036.20 105
2036.30 109
2036.41 111
2036.51 113
2036.61 112
2036.72 109
2036.82 104
2036.92 97
2037.03 89
2037.13 81
2037.23 74
2037.34 70
2037.44 69
2037.55 71
2037.65 76
2037.75 81
2037.86 88
2037.96 93
2038.06 97
2038.17 98
2038.27 96
2038.37 91
2038.48 83
2038.58 73
2038.68 62
2038.79 50
2038.89 39
2038.99 30
2039.10 24
2039.20 22
2039.31 24
2039.41 29
2039.51 38
2039.62 49
2039.72 61
2039.82 73
2039.93 82
2040.03 89
2040.13 92
2040.24 92
2040.34 89
2040.45 85
2040.55 80
2040.65 75
2040.76 72
2040.86 72
2040.96 74
2041.07 79
2041.17 86
2041.27 95
2041.38 105
2041.48 113
2041.58 119
2041.69 121
2041.79 120
2041.90 115
2042.00 108
2042.10 100
2042.21 93
2042.31 87
2042.41 83
2042.52 80
2042.62 78
2042.72 75
2042.83 71
2042.93 67
2043.04 61
2043.14 55
2043.24 49
2043.35 43
2043.45 39
2043.55 35
2043.66 31
2043.76 28
2043.87 27
2043.97 27
2044.07 29
2044.18 33
2044.28 39
2044.38 46
2044.49 54
2044.59 62
2044.69 68
2044.80 73
2044.90 76
2045.01 78
2045.11 79
2045.21 78
2045.32 76
2045.42 72
2045.52 67
2045.63 62
2045.73 57
2045.84 54
2045.94 52
2046.04 53
2046.15 56
2046.25 59
2046.35 63
2046.46 66
2046.56 70
2046.67 73
2046.77 76
2046.87 80
2046.98 84
2047.08 88
2047.18 91
2047.29 94
2047.39 96
2047.50 97
2047.60 98
2047.70 98
2047.81 98
2047.91 98
2048.01 98
2048.12 99
2048.22 99
2048.33 100
2048.43 101
2048.53 101
2048.64 102
2048.74 102
2048.84 101
2048.95 99
2049.05 97
2049.16 94
2049.26 91
2049.36 86
2049.47 81
2049.57 74
2049.68 67
2049.78 59
2049.88 52
2049.99 45
2050.09 39
2050.19 34
2050.30 30
2050.40 26
2050.51 22
2050.61 19
2050.71 15
2050.82 11
2050.92 6
2051.03 2
2051.13 0
2051.23 0
2051.34 1
2051.44 6
2051.54 15
2051.65 25
2051.75 36
2051.86 46
2051.96 54
2052.06 58
2052.17 61
2052.27 62
2052.38 64
2052.48 68
2052.58 73
2052.69 81
2052.79 90
2052.90 100
2053.00 109
2053.10 117
2053.21 123
2053.31 128
2053.41 131
2053.52 133
2053.62 134
2053.73 135
2053.83 135
2053.93 133
2054.04 130
2054.14 125
2054.25 118
2054.35 110
2054.45 101
2054.56 91
2054.66 81
2054.77 71
2054.87 63
2054.97 56
2055.08 51
2055.18 48
2055.29 46
2055.39 46
2055.49 46
2055.60 45
2055.70 44
2055.81 42
2055.91 39
2056.01 36
2056.12 33
2056.22 30
2056.33 27
2056.43 24
2056.53 20
2056.64 16
2056.74 12
2056.85 8
2056.95 4
2057.05 0
2057.16 0
2057.26 0
2057.37 0
2057.47 0
2057.57 0
2057.68 0
2057.78 0
2057.89 1
2057.99 11
2058.09 21
2058.20 29
2058.30 35
2058.41 37
2058.51 37
2058.61 35
2058.72 32
2058.82 32
2058.93 33
2059.03 36
2059.13 41
2059.24 49
2059.34 57
2059.45 67
2059.55 77
2059.65 87
2059.76 97
2059.86 106
2059.97 113
2060.07 117
2060.18 119
2060.28 118
2060.38 115
2060.49 112
2060.59 107
2060.70 104
2060.80 101
2060.90 100
2061.01 101
2061.11 103
2061.22 106
2061.32 109
2061.42 110
2061.53 109
2061.63 104
2061.74 95
2061.84 82
2061.95 68
2062.05 53
2062.15 40
2062.26 31
2062.36 25
2062.47 23
2062.57 24
2062.67 28
2062.78 31
2062.88 35
2062.99 37
2063.09 37
2063.20 36
2063.30 33
2063.40 30
2063.51 26
2063.61 22
2063.72 19
2063.82 17
2063.92 15
2064.03 14
2064.13 14
2064.24 13
2064.34 12
2064.45 10
2064.55 7
2064.65 3
2064.76 0
2064.86 0
2064.97 0
2065.07 0
2065.17 0
2065.28 0
2065.38 0
2065.49 0
2065.59 3
2065.70 5
2065.80 7
2065.90 8
2066.01 8
2066.11 8
2066.22 8
2066.32 10
2066.43 14
2066.53 20
2066.63 28
2066.74 36
2066.84 44
2066.95 52
2067.05 57
2067.16 61
2067.26 62
2067.36 62
2067.47 61
2067.57 59
2067.68 56
2067.78 52
2067.89 47
2067.99 42
2068.09 37
2068.20 32
2068.30 29
2068.41 29
2068.51 32
2068.62 38
2068.72 46
2068.82 55
2068.93 63
2069.03 70
2069.14 73
2069.24 74
2069.35 71
2069.45 67
2069.55 61
2069.66 55
2069.76 49
2069.87 43
2069.97 37
2070.08 32
2070.18 27
2070.28 23
2070.39 20
2070.49 17
2070.60 14
2070.70 11
2070.81 7
2070.91 2
2071.02 0
2071.12 0
2071.22 0
2071.33 0
2071.43 0
2071.54 0
2071.64 0
2071.75 2
2071.85 8
2071.95 12
2072.06 15
2072.16 14
2072.27 11
2072.37 7
2072.48 3
2072.58 0
2072.69 1
2072.79 5
2072.89 12
2073.00 22
2073.10 33
2073.21 44
2073.31 53
2073.42 60
2073.52 65
2073.63 68
2073.73 69
2073.83 69
2073.94 69
2074.04 66
2074.15 63
2074.25 58
2074.36 53
2074.46 47
2074.57 43
2074.67 40
2074.77 39
2074.88 40
2074.98 43
2075.09 46
2075.19 50
2075.30 52
2075.40 54
2075.51 53
2075.61 52
2075.71 49
2075.82 47
2075.92 45
2076.03 46
2076.13 50
2076.24 58
2076.34 70
2076.45 84
2076.55 99
2076.65 113
2076.76 125
2076.86 134
2076.97 139
2077.07 140
2077.18 139
2077.28 135
2077.39 129
2077.49 123
2077.60 116
2077.70 109
2077.80 103
2077.91 99
2078.01 97
2078.12 95
2078.22 95
2078.33 95
2078.43 94
2078.54 93
2078.64 90
2078.75 85
2078.85 79
2078.95 71
2079.06 63
2079.16 54
2079.27 45
2079.37 36
2079.48 29
2079.58 22
2079.69 17
2079.79 13
2079.90 11
2080.00 11
2080.11 12
2080.21 14
2080.31 16
2080.42 18
2080.52 21
2080.63 24
2080.73 27
2080.84 32
2080.94 38
2081.05 45
2081.15 54
2081.26 62
2081.36 69
2081.47 74
2081.57 77
2081.67 76
2081.78 74
2081.88 69
2081.99 63
2082.09 57
2082.20 52
2082.30 46
2082.41 42
2082.51 39
2082.62 38
2082.72 38
2082.83 39
2082.93 40
2083.03 41
2083.14 40
2083.24 37
2083.35 33
2083.45 28
2083.56 24
2083.66 21
2083.77 20
2083.87 23
2083.98 27
2084.08 34
2084.19 41
2084.29 48
2084.40 54
2084.50 58
2084.61 59
2084.71 58
2084.81 53
2084.92 47
2085.02 40
2085.13 33
2085.23 28
2085.34 24
2085.44 22
2085.55 22
2085.65 23
2085.76 24
2085.86 26
2085.97 27
2086.07 28
2086.18 30
2086.28 32
2086.39 34
2086.49 37
2086.60 39
2086.70 42
2086.80 44
2086.91 47
2087.01 49
2087.12 51
2087.22 52
2087.33 53
2087.43 53
2087.54 52
2087.64 51
2087.75 50
2087.85 52
2087.96 57
2088.06 64
2088.17 74
2088.27 83
2088.38 92
2088.48 97
2088.59 99
2088.69 96
2088.80 90
2088.90 82
2089.01 74
2089.11 67
2089.21 61
2089.32 56
2089.42 52
2089.53 47
2089.63 42
2089.74 36
2089.84 30
2089.95 23
2090.05 16
2090.16 10
2090.26 6
2090.37 4
2090.47 4
2090.58 5
2090.68 8
2090.79 12
2090.89 18
2091.00 25
2091.10 32
2091.21 39
2091.31 45
2091.42 49
2091.52 50
2091.63 49
2091.73 46
2091.84 42
2091.94 37
2092.05 33
2092.15 31
2092.26 31
2092.36 33
2092.47 36
2092.57 40
2092.68 42
2092.78 42
2092.89 40
2092.99 36
2093.10 31
2093.20 25
2093.30 21
2093.41 18
2093.51 17
2093.62 18
2093.72 20
2093.83 21
2093.93 22
2094.04 20
2094.14 17
2094.25 12
2094.35 6
2094.46 0
2094.56 0
2094.67 0
2094.77 0
2094.88 0
2094.98 0
2095.09 0
2095.19 0
2095.30 0
2095.40 6
2095.51 14
2095.61 22
2095.72 31
2095.82 38
2095.93 45
2096.03 50
2096.14 52
2096.24 53
2096.35 52
2096.45 49
2096.56 45
2096.66 39
2096.77 33
2096.87 27
2096.98 20
2097.08 13
2097.19 8
2097.29 4
2097.40 2
2097.50 3
2097.61 5
2097.71 10
2097.82 16
2097.92 22
2098.03 26
2098.13 30
2098.24 31
2098.34 31
2098.45 30
2098.55 28
2098.66 26
2098.76 24
2098.87 24
2098.97 24
2099.08 25
2099.18 27
2099.29 28
2099.40 29
2099.50 29
2099.61 27
2099.71 24
2099.82 21
2099.92 18
2100.03 18
2100.13 20
2100.24 24
2100.34 30
2100.45 37
2100.55 44
2100.66 49
2100.76 52
2100.87 54
2100.97 55
2101.08 55
2101.18 55
2101.29 55
2101.39 55
2101.50 55
2101.60 56
2101.71 55
2101.81 54
2101.92 52
2102.02 49
2102.13 45
2102.23 40
2102.34 35
2102.44 29
2102.55 25
2102.65 22
2102.76 21
2102.86 21
2102.97 22
2103.07 24
2103.18 27
2103.28 29
2103.39 32
2103.50 35
2103.60 39
2103.71 43
2103.81 48
2103.92 52
2104.02 56
2104.13 58
2104.23 59
2104.34 59
2104.44 59
2104.55 59
2104.65 61
2104.76 64
2104.86 69
2104.97 73
2105.07 76
2105.18 75
2105.28 71
2105.39 63
2105.49 51
2105.60 37
2105.70 23
2105.81 10
2105.92 1
2106.02 0
2106.13 0
2106.23 0
2106.34 0
2106.44 5
2106.55 11
2106.65 18
2106.76 24
2106.86 28
2106.97 30
2107.07 31
2107.18 29
2107.28 27
2107.39 23
2107.49 19
2107.60 15
2107.70 12
2107.81 9
2107.92 7
2108.02 5
2108.13 2
2108.23 0
2108.34 0
2108.44 0
2108.55 0
2108.65 0
2108.76 0
2108.86 0
2108.97 2
2109.07 12
2109.18 23
2109.28 32
2109.39 39
2109.49 44
2109.60 46
2109.71 47
2109.81 46
2109.92 44
2110.02 41
2110.13 39
2110.23 37
2110.34 36
2110.44 38
2110.55 43
2110.65 51
2110.76 61
2110.86 72
2110.97 81
2111.08 87
2111.18 88
2111.29 85
2111.39 79
2111.50 72
2111.60 64
2111.71 58
2111.81 53
2111.92 50
2112.02 47
2112.13 44
2112.23 40
2112.34 34
2112.45 27
2112.55 20
2112.66 13
2112.76 7
2112.87 3
2112.97 3
2113.08 5
2113.18 9
2113.29 14
2113.39 21
2113.50 29
2113.60 36
2113.71 43
2113.82 48
2113.92 51
2114.03 51
2114.13 49
2114.24 45
2114.34 40
2114.45 33
2114.55 28
2114.66 22
2114.76 18
2114.87 14
2114.98 11
2115.08 9
2115.19 8
2115.29 8
2115.40 9
2115.50 11
2115.61 15
2115.71 19
2115.82 24
2115.92 27
2116.03 30
2116.14 32
2116.24 33
2116.35 34
2116.45 35
2116.56 36
2116.66 37
2116.77 38
2116.87 40
2116.98 42
2117.09 45
2117.19 50
2117.30 57
2117.40 66
2117.51 77
2117.61 86
2117.72 94
2117.82 98
2117.93 98
2118.04 94
2118.14 86
2118.25 76
2118.35 65
2118.46 56
2118.56 48
2118.67 43
2118.77 42
2118.88 43
2118.99 46
2119.09 51
2119.20 57
2119.30 62
2119.41 67
2119.51 71
2119.62 73
2119.72 74
2119.83 74
2119.94 74
2120.04 73
2120.15 73
2120.25 72
2120.36 71
2120.46 70
2120.57 68
2120.67 66
2120.78 62
2120.89 59
2120.99 55
2121.10 51
2121.20 48
2121.31 46
2121.41 46
2121.52 47
2121.63 48
2121.73 51
2121.84 54
2121.94 56
2122.05 56
2122.15 56
2122.26 53
2122.36 49
2122.47 45
2122.58 40
2122.68 36
2122.79 33
2122.89 31
2123.00 29
2123.10 28
2123.21 27
2123.32 26
2123.42 26
2123.53 26
2123.63 28
2123.74 30
2123.84 33
2123.95 37
2124.06 40
2124.16 42
2124.27 43
2124.37 42
2124.48 39
2124.58 35
2124.69 31
2124.80 28
2124.90 25
2125.01 24
2125.11 25
2125.22 28
2125.32 31
2125.43 36
2125.54 40
2125.64 44
2125.75 46
2125.85 48
2125.96 47
2126.06 45
2126.17 42
2126.28 38
2126.38 34
2126.49 30
2126.59 27
2126.70 26
2126.80 26
2126.91 27
2127.02 28
2127.12 28
2127.23 27
2127.33 24
2127.44 20
2127.54 14
2127.65 8
2127.76 3
2127.86 0
2127.97 0
2128.07 0
2128.18 1
2128.29 4
2128.39 7
2128.50 10
2128.60 12
2128.71 13
2128.81 14
2128.92 15
2129.03 17
2129.13 19
2129.24 21
2129.34 24
2129.45 26
2129.56 27
2129.66 27
2129.77 26
2129.87 24
2129.98 22
2130.08 21
2130.19 19
2130.30 18
2130.40 18
2130.51 18
2130.61 17
2130.72 15
2130.83 11
2130.93 6
2131.04 0
2131.14 0
2131.25 0
2131.35 0
2131.46 0
2131.57 0
2131.67 0
2131.78 0
2131.88 3
2131.99 10
2132.10 18
2132.20 25
2132.31 33
2132.41 40
2132.52 48
2132.63 55
2132.73 61
2132.84 66
2132.94 70
2133.05 71
2133.16 69
2133.26 66
2133.37 61
2133.47 55
2133.58 50
2133.68 47
2133.79 47
2133.90 49
2134.00 54
2134.11 60
2134.21 65
2134.32 69
2134.43 71
2134.53 70
2134.64 67
2134.74 61
2134.85 55
2134.96 50
2135.06 45
2135.17 43
2135.27 42
2135.38 42
2135.49 44
2135.59 45
2135.70 47
2135.80 48
2135.91 48
2136.02 47
2136.12 45
2136.23 40
2136.33 33
2136.44 24
2136.55 16
2136.65 9
2136.76 5
2136.86 5
2136.97 11
2137.08 21
2137.18 33
2137.29 45
2137.39 57
2137.50 66
2137.61 73
2137.71 78
2137.82 81
2137.92 85
2138.03 89
2138.14 93
2138.24 97
2138.35 101
2138.45 102
2138.56 101
2138.67 98
2138.77 93
2138.88 86
2138.98 77
2139.09 69
2139.20 62
2139.30 56
2139.41 52
2139.52 49
2139.62 47
2139.73 45
2139.83 42
2139.94 39
2140.05 34
2140.15 29
2140.26 23
2140.36 18
2140.47 14
2140.58 11
2140.68 10
2140.79 9
2140.89 9
2141.00 9
2141.11 9
2141.21 9
2141.32 9
2141.42 9
2141.53 9
2141.64 10
2141.74 12
2141.85 14
2141.96 16
2142.06 19
2142.17 22
2142.27 27
2142.38 32
2142.49 38
2142.59 44
2142.70 50
2142.80 54
2142.91 57
2143.02 58
2143.12 58
2143.23 58
2143.34 58
2143.44 58
2143.55 58
2143.65 58
2143.76 57
2143.87 53
2143.97 48
2144.08 41
2144.19 33
2144.29 25
2144.40 19
2144.50 15
2144.61 14
2144.72 15
2144.82 17
2144.93 20
2145.03 22
2145.14 23
2145.25 23
2145.35 22
2145.46 21
2145.57 22
2145.67 26
2145.78 33
2145.88 45
2145.99 59
2146.10 76
2146.20 93
2146.31 108
2146.42 119
2146.52 125
2146.63 127
2146.73 124
2146.84 118
2146.95 111
2147.05 103
2147.16 96
2147.27 91
2147.37 87
2147.48 84
2147.58 82
2147.69 80
2147.80 78
2147.90 76
2148.01 74
2148.12 71
2148.22 68
2148.33 65
2148.43 62
2148.54 59
2148.65 57
2148.75 57
2148.86 59
2148.97 62
2149.07 66
2149.18 71
2149.29 75
2149.39 79
2149.50 81
2149.60 83
2149.71 84
2149.82 85
2149.92 85
2150.03 85
2150.14 84
2150.24 82
2150.35 79
2150.46 74
2150.56 68
2150.67 63
2150.77 57
2150.88 54
2150.99 51
2151.09 50
2151.20 51
2151.31 52
2151.41 53
2151.52 54
2151.63 55
2151.73 55
2151.84 57
2151.94 60
2152.05 64
2152.16 69
2152.26 74
2152.37 79
2152.48 82
2152.58 84
2152.69 83
2152.80 82
2152.90 79
2153.01 75
2153.11 71
2153.22 67
2153.33 63
2153.43 59
2153.54 55
2153.65 51
2153.75 48
2153.86 46
2153.97 44
2154.07 43
2154.18 42
2154.29 42
2154.39 42
2154.50 43
2154.60 44
2154.71 46
2154.82 48
2154.92 49
2155.03 50
2155.14 50
2155.24 49
2155.35 47
2155.46 44
2155.56 41
2155.67 39
2155.78 36
2155.88 35
2155.99 34
2156.10 34
2156.20 36
2156.31 38
2156.41 41
2156.52 44
2156.63 48
2156.73 50
2156.84 51
2156.95 50
2157.05 46
2157.16 42
2157.27 37
2157.37 32
2157.48 29
2157.59 27
2157.69 27
2157.80 28
2157.91 29
2158.01 30
2158.12 31
2158.23 32
2158.33 31
2158.44 29
2158.55 25
2158.65 20
2158.76 13
2158.86 6
2158.97 0
2159.08 0
2159.18 0
2159.29 0
2159.40 0
2159.50 0
2159.61 1
2159.72 9
2159.82 17
2159.93 25
2160.04 32
2160.14 37
2160.25 39
2160.36 39
2160.46 37
2160.57 34
2160.68 30
2160.78 27
2160.89 28
2161.00 31
2161.10 36
2161.21 43
2161.32 49
2161.42 54
2161.53 57
2161.64 56
2161.74 54
2161.85 51
2161.96 48
2162.06 46
2162.17 44
2162.28 42
2162.38 39
2162.49 36
2162.60 32
2162.70 30
2162.81 30
2162.92 33
2163.02 40
2163.13 48
2163.24 58
2163.34 65
2163.45 71
2163.56 72
2163.66 70
2163.77 66
2163.88 60
2163.98 54
2164.09 51
2164.20 51
2164.30 53
2164.41 57
2164.52 62
2164.62 67
2164.73 72
2164.84 75
2164.94 76
2165.05 77
2165.16 76
2165.26 75
2165.37 73
2165.48 70
2165.58 64
2165.69 57
2165.80 47
2165.90 36
2166.01 26
2166.12 17
2166.22 11
2166.33 7
2166.44 6
2166.54 7
2166.65 7
2166.76 7
2166.86 6
2166.97 4
2167.08 1
2167.18 0
2167.29 0
2167.40 0
2167.50 0
2167.61 0
2167.72 0
2167.82 0
2167.93 0
2168.04 4
2168.15 10
2168.25 17
2168.36 23
2168.47 26
2168.57 27
2168.68 26
2168.79 23
2168.89 21
2169.00 21
2169.11 22
2169.21 25
2169.32 29
2169.43 31
2169.53 32
2169.64 32
2169.75 30
2169.85 29
2169.96 30
2170.07 34
2170.17 42
2170.28 53
2170.39 66
2170.50 78
2170.60 88
2170.71 94
2170.82 96
2170.92 93
2171.03 85
2171.14 75
2171.24 64
2171.35 53
2171.46 43
2171.56 36
2171.67 30
2171.78 27
2171.88 24
2171.99 22
2172.10 20
2172.20 18
2172.31 15
2172.42 12
2172.53 10
2172.63 9
2172.74 10
2172.85 13
2172.95 18
2173.06 25
2173.17 32
2173.27 39
2173.38 43
2173.49 46
2173.59 46
2173.70 43
2173.81 39
2173.92 33
2174.02 28
2174.13 24
2174.24 22
2174.34 23
2174.45 26
2174.56 32
2174.66 39
2174.77 46
2174.88 52
2174.98 57
2175.09 61
2175.20 64
2175.31 65
2175.41 66
2175.52 67
2175.63 66
2175.73 64
2175.84 61
2175.95 57
2176.05 53
2176.16 48
2176.27 44
2176.38 42
2176.48 41
2176.59 43
2176.70 46
2176.80 50
2176.91 54
2177.02 58
2177.12 60
2177.23 62
2177.34 62
2177.45 61
2177.55 59
2177.66 56
2177.77 53
2177.87 48
2177.98 44
2178.09 39
2178.19 34
2178.30 30
2178.41 28
2178.52 27
2178.62 27
2178.73 27
2178.84 29
2178.94 30
2179.05 32
2179.16 33
2179.27 34
2179.37 35
2179.48 36
2179.59 37
2179.69 37
2179.80 37
2179.91 34
2180.01 31
2180.12 25
2180.23 19
2180.34 12
2180.44 6
2180.55 1
2180.66 0
2180.76 0
2180.87 0
2180.98 0
2181.09 0
2181.19 0
2181.30 0
2181.41 0
2181.51 0
2181.62 2
2181.73 6
2181.84 11
2181.94 16
2182.05 21
2182.16 26
2182.26 29
2182.37 32
2182.48 33
2182.59 34
2182.69 34
2182.80 35
2182.91 35
2183.01 35
2183.12 35
2183.23 33
2183.34 30
2183.44 26
2183.55 21
2183.66 17
2183.76 14
2183.87 12
2183.98 11
2184.09 12
2184.19 13
2184.30 15
2184.41 17
2184.51 19
2184.62 19
2184.73 19
2184.84 18
2184.94 15
2185.05 11
2185.16 7
2185.26 2
2185.37 0
2185.48 0
2185.59 0
2185.69 0
2185.80 4
2185.91 14
2186.02 25
2186.12 37
2186.23 47
2186.34 54
2186.44 57
2186.55 56
2186.66 52
2186.77 46
2186.87 38
2186.98 31
2187.09 25
2187.19 22
2187.30 21
2187.41 25
2187.52 32
2187.62 42
2187.73 55
2187.84 67
2187.95 78
2188.05 85
2188.16 87
2188.27 84
2188.37 77
2188.48 67
2188.59 56
2188.70 47
2188.80 39
2188.91 35
2189.02 32
2189.13 31
2189.23 29
2189.34 26
2189.45 22
2189.55 16
2189.66 10
2189.77 4
2189.88 1
2189.98 1
2190.09 3
2190.20 7
2190.31 13
2190.41 20
2190.52 28
2190.63 37
2190.74 48
2190.84 60
2190.95 73
2191.06 85
2191.16 97
2191.27 106
2191.38 111
2191.49 112
2191.59 109
2191.70 102
2191.81 93
2191.92 83
2192.02 74
2192.13 66
2192.24 58
2192.35 52
2192.45 47
2192.56 44
2192.67 41
2192.78 41
2192.88 42
2192.99 45
2193.10 50
2193.20 55
2193.31 59
2193.42 62
2193.53 64
2193.63 64
2193.74 63
2193.85 61
2193.96 59
2194.06 58
2194.17 57
2194.28 57
2194.39 57
2194.49 57
2194.60 56
2194.71 55
2194.82 53
2194.92 50
2195.03 44
2195.14 37
2195.25 29
2195.35 22
2195.46 16
2195.57 13
2195.68 12
2195.78 13
2195.89 15
2196.00 16
2196.11 17
2196.21 17
2196.32 15
2196.43 14
2196.54 13
2196.64 13
2196.75 13
2196.86 13
2196.97 14
2197.07 13
2197.18 11
2197.29 8
2197.40 5
2197.50 3
2197.61 2
2197.72 1
2197.83 2
2197.93 2
2198.04 2
2198.15 2
2198.26 0
2198.36 0
2198.47 0
2198.58 0
2198.69 0
2198.79 0
2198.90 0
2199.01 0
2199.12 2
2199.22 3
2199.33 3
2199.44 2
2199.55 2
2199.65 3
2199.76 6
2199.87 9
2199.98 14
2200.08 21
2200.19 28
2200.30 36
2200.41 45
2200.51 55
2200.62 65
2200.73 76
2200.84 88
2200.94 98
2201.05 107
2201.16 114
2201.27 119
2201.37 120
2201.48 119
2201.59 115
2201.70 110
2201.81 104
2201.91 99
2202.02 96
2202.13 94
2202.24 95
2202.34 97
2202.45 99
2202.56 99
2202.67 97
2202.77 93
2202.88 86
2202.99 77
2203.10 68
2203.20 61
2203.31 57
2203.42 55
2203.53 57
2203.64 60
2203.74 65
2203.85 69
2203.96 71
2204.07 70
2204.17 68
2204.28 64
2204.39 60
2204.50 57
2204.60 57
2204.71 60
2204.82 67
2204.93 76
2205.03 86
2205.14 95
2205.25 102
2205.36 106
2205.47 106
2205.57 103
2205.68 97
2205.79 91
2205.90 86
2206.00 81
2206.11 77
2206.22 75
2206.33 73
2206.44 72
2206.54 70
2206.65 68
2206.76 65
2206.87 62
2206.97 60
2207.08 57
2207.19 55
2207.30 53
2207.40 52
2207.51 52
2207.62 53
2207.73 54
2207.84 58
2207.94 62
2208.05 66
2208.16 70
2208.27 71
2208.37 70
2208.48 65
2208.59 57
2208.70 47
2208.81 34
2208.91 21
2209.02 9
2209.13 0
2209.24 0
2209.34 0
2209.45 0
2209.56 0
2209.67 0
2209.78 0
2209.88 9
2209.99 18
2210.10 26
2210.21 34
2210.31 41
2210.42 46
2210.53 50
2210.64 52
2210.75 54
2210.85 54
2210.96 54
2211.07 54
2211.18 55
2211.29 56
2211.39 58
2211.50 60
2211.61 62
2211.72 62
2211.82 60
2211.93 55
2212.04 48
2212.15 40
2212.26 31
2212.36 24
2212.47 20
2212.58 19
2212.69 21
2212.80 27
2212.90 33
2213.01 39
2213.12 44
2213.23 47
2213.33 48
2213.44 48
2213.55 48
2213.66 50
2213.77 53
2213.87 58
2213.98 65
2214.09 73
2214.20 82
2214.31 90
2214.41 98
2214.52 104
2214.63 108
2214.74 109
2214.85 108
2214.95 105
2215.06 99
2215.17 91
2215.28 82
2215.39 71
2215.49 60
2215.60 48
2215.71 37
2215.82 28
2215.92 22
2216.03 20
2216.14 23
2216.25 29
2216.36 38
2216.46 49
2216.57 59
2216.68 68
2216.79 76
2216.90 81
2217.00 86
2217.11 91
2217.22 96
2217.33 101
2217.44 106
2217.54 109
2217.65 112
2217.76 112
2217.87 111
2217.98 108
2218.08 106
2218.19 103
2218.30 101
2218.41 101
2218.52 101
2218.62 104
2218.73 106
2218.84 110
2218.95 114
2219.06 118
2219.16 121
2219.27 123
2219.38 124
2219.49 123
2219.60 121
2219.71 117
2219.81 112
2219.92 107
2220.03 102
2220.14 98
2220.25 95
2220.35 93
2220.46 93
2220.57 94
2220.68 96
2220.79 100
2220.89 106
2221.00 112
2221.11 119
2221.22 125
2221.33 131
2221.43 136
2221.54 138
2221.65 137
2221.76 134
2221.87 128
2221.97 122
2222.08 115
2222.19 110
2222.30 107
2222.41 106
2222.52 106
2222.62 106
2222.73 106
2222.84 105
2222.95 104
2223.06 103
2223.16 103
2223.27 103
2223.38 103
2223.49 103
2223.60 102
2223.70 99
2223.81 96
2223.92 91
2224.03 85
2224.14 78
2224.25 70
2224.35 62
2224.46 53
2224.57 44
2224.68 36
2224.79 30
2224.89 27
2225.00 26
2225.11 28
2225.22 32
2225.33 35
2225.44 38
2225.54 40
2225.65 40
2225.76 39
2225.87 36
2225.98 33
2226.08 29
2226.19 24
2226.30 19
2226.41 13
2226.52 6
2226.63 1
2226.73 0
2226.84 0
2226.95 0
2227.06 5
2227.17 13
2227.27 22
2227.38 31
2227.49 41
2227.60 51
2227.71 60
2227.82 71
2227.92 82
2228.03 94
2228.14 107
2228.25 121
2228.36 134
2228.47 145
2228.57 154
2228.68 160
2228.79 161
2228.90 157
2229.01 149
2229.12 137
2229.22 122
2229.33 106
2229.44 88
2229.55 71
2229.66 55
2229.76 40
2229.87 27
2229.98 17
2230.09 9
2230.20 3
2230.31 0
2230.41 0
2230.52 0
2230.63 0
2230.74 0
2230.85 0
2230.96 0
2231.06 0
2231.17 0
2231.28 0
2231.39 6
2231.50 15
2231.61 27
2231.71 41
2231.82 55
2231.93 67
2232.04 77
2232.15 84
2232.26 87
2232.36 86
2232.47 84
2232.58 82
2232.69 80
2232.80 81
2232.91 84
2233.01 89
2233.12 96
2233.23 103
2233.34 110
2233.45 116
2233.56 120
2233.67 122
2233.77 123
2233.88 122
2233.99 120
2234.10 117
2234.21 114
2234.32 109
2234.42 103
2234.53 96
2234.64 87
2234.75 78
2234.86 69
2234.97 60
2235.07 52
2235.18 46
2235.29 42
2235.40 39
2235.51 37
2235.62 37
2235.72 38
2235.83 40
2235.94 42
2236.05 46
2236.16 50
2236.27 54
2236.38 58
2236.48 62
2236.59 66
2236.70 67
2236.81 67
2236.92 65
2237.03 59
2237.13 52
2237.24 44
2237.35 37
2237.46 33
2237.57 32
2237.68 34
2237.79 39
2237.89 46
2238.00 54
2238.11 60
2238.22 65
2238.33 65
2238.44 63
2238.55 57
2238.65 49
2238.76 40
2238.87 30
2238.98 22
2239.09 15
2239.20 11
2239.30 9
2239.41 9
2239.52 11
2239.63 15
2239.74 20
2239.85 26
2239.96 31
2240.06 34
2240.17 36
2240.28 33
2240.39 27
2240.50 19
2240.61 9
2240.72 1
2240.82 0
2240.93 0
2241.04 0
2241.15 0
2241.26 0
2241.37 0
2241.48 1
2241.58 2
2241.69 5
2241.80 10
2241.91 17
2242.02 28
2242.13 40
2242.24 52
2242.34 63
2242.45 71
2242.56 75
2242.67 75
2242.78 71
2242.89 64
2243.00 56
2243.10 48
2243.21 42
2243.32 38
2243.43 36
2243.54 34
2243.65 32
2243.76 28
2243.86 22
2243.97 13
2244.08 2
2244.19 0
2244.30 0
2244.41 0
2244.52 0
2244.63 0
2244.73 0
2244.84 0
2244.95 2
2245.06 10
2245.17 17
2245.28 22
2245.39 25
2245.49 26
2245.60 26
2245.71 26
2245.82 25
2245.93 25
2246.04 26
2246.15 28
2246.26 31
2246.36 35
2246.47 41
2246.58 47
2246.69 54
2246.80 59
2246.91 64
2247.02 67
2247.13 68
2247.23 67
2247.34 64
2247.45 61
2247.56 56
2247.67 53
2247.78 52
2247.89 52
2247.99 56
2248.10 61
2248.21 67
2248.32 72
2248.43 77
2248.54 78
2248.65 78
2248.76 76
2248.86 74
2248.97 73
2249.08 73
2249.19 75
2249.30 77
2249.41 79
2249.52 82
2249.63 84
2249.74 85
2249.84 86
2249.95 88
2250.06 89
2250.17 91
2250.28 93
2250.39 94
2250.50 96
2250.61 96
2250.71 96
2250.82 96
2250.93 95
2251.04 94
2251.15 93
2251.26 92
2251.37 91
2251.48 91
2251.58 91
2251.69 92
2251.80 93
2251.91 95
2252.02 96
2252.13 97
2252.24 98
2252.35 98
2252.46 97
2252.56 95
2252.67 93
2252.78 89
2252.89 86
2253.00 83
2253.11 81
2253.22 81
2253.33 83
2253.43 87
2253.54 93
2253.65 100
2253.76 106
2253.87 109
2253.98 109
2254.09 106
2254.20 100
2254.31 92
2254.41 83
2254.52 73
2254.63 65
2254.74 58
2254.85 54
2254.96 51
2255.07 50
2255.18 50
2255.29 53
2255.39 56
2255.50 60
2255.61 65
2255.72 69
2255.83 73
2255.94 76
2256.05 77
2256.16 77
2256.27 76
2256.38 75
2256.48 74
2256.59 73
2256.70 73
2256.81 73
2256.92 74
2257.03 74
2257.14 73
2257.25 70
2257.36 66
2257.46 60
2257.57 54
2257.68 48
2257.79 42
2257.90 38
2258.01 35
2258.12 34
2258.23 35
2258.34 37
2258.45 40
2258.55 45
2258.66 51
2258.77 57
2258.88 65
2258.99 73
2259.10 80
2259.21 86
2259.32 90
2259.43 92
2259.54 93
2259.64 91
2259.75 90
2259.86 88
2259.97 87
2260.08 87
2260.19 88
2260.30 88
2260.41 88
2260.52 88
2260.63 87
2260.73 86
2260.84 85
2260.95 84
2261.06 85
2261.17 86
2261.28 87
2261.39 89
2261.50 92
2261.61 95
2261.72 99
2261.83 103
2261.93 108
2262.04 112
2262.15 115
2262.26 118
2262.37 119
2262.48 118
2262.59 115
2262.70 111
2262.81 106
2262.92 101
2263.03 95
2263.13 92
2263.24 89
2263.35 89
2263.46 90
2263.57 91
2263.68 91
2263.79 89
2263.90 86
2264.01 80
2264.12 74
2264.23 69
2264.33 68
2264.44 71
2264.55 78
2264.66 89
2264.77 101
2264.88 113
2264.99 123
2265.10 129
2265.21 130
2265.32 126
2265.43 120
2265.54 112
2265.64 104
2265.75 98
2265.86 94
2265.97 92
2266.08 91
2266.19 92
2266.30 93
2266.41 93
2266.52 93
2266.63 92
2266.74 91
2266.85 91
2266.95 91
2267.06 93
2267.17 95
2267.28 98
2267.39 99
2267.50 99
2267.61 97
2267.72 91
2267.83 83
2267.94 74
2268.05 65
2268.16 56
2268.26 50
2268.37 45
2268.48 44
2268.59 44
2268.70 47
2268.81 52
2268.92 58
2269.03 66
2269.14 75
2269.25 84
2269.36 94
2269.47 102
2269.58 109
2269.68 113
2269.79 114
2269.90 112
2270.01 107
2270.12 101
2270.23 93
2270.34 84
2270.45 75
2270.56 67
2270.67 58
2270.78 49
2270.89 42
2271.00 35
2271.11 29
2271.21 25
2271.32 23
2271.43 24
2271.54 27
2271.65 32
2271.76 39
2271.87 47
2271.98 55
2272.09 63
2272.20 69
2272.31 75
2272.42 80
2272.53 86
2272.64 94
2272.75 103
2272.85 113
2272.96 124
2273.07 133
2273.18 140
2273.29 142
2273.40 138
2273.51 128
2273.62 114
2273.73 96
2273.84 77
2273.95 60
2274.06 46
2274.17 38
2274.28 34
2274.39 36
2274.49 42
2274.60 50
2274.71 59
2274.82 68
2274.93 75
2275.04 81
2275.15 84
2275.26 87
2275.37 87
2275.48 87
2275.59 85
2275.70 82
2275.81 79
2275.92 76
2276.03 73
2276.14 71
2276.25 69
2276.35 68
2276.46 66
2276.57 66
2276.68 66
2276.79 67
2276.90 70
2277.01 74
2277.12 78
2277.23 82
2277.34 86
2277.45 89
2277.56 91
2277.67 92
2277.78 93
2277.89 93
2278.00 94
2278.11 94
2278.22 96
2278.32 98
2278.43 100
2278.54 104
2278.65 109
2278.76 114
2278.87 119
2278.98 124
2279.09 128
2279.20 131
2279.31 134
2279.42 137
2279.53 141
2279.64 145
2279.75 150
2279.86 154
2279.97 156
2280.08 155
2280.19 151
2280.30 145
2280.40 137
2280.51 130
2280.62 125
2280.73 123
2280.84 124
2280.95 127
2281.06 131
2281.17 136
2281.28 139
2281.39 139
2281.50 138
2281.61 134
2281.72 129
2281.83 123
2281.94 119
2282.05 116
2282.16 114
2282.27 114
2282.38 116
2282.49 118
2282.60 119
2282.71 121
2282.81 121
2282.92 121
2283.03 120
2283.14 119
2283.25 118
2283.36 117
2283.47 116
2283.58 117
2283.69 118
2283.80 121
2283.91 124
2284.02 128
2284.13 131
2284.24 134
2284.35 137
2284.46 138
2284.57 139
2284.68 139
2284.79 139
2284.90 138
2285.01 136
2285.12 132
2285.23 127
2285.34 121
2285.45 113
2285.55 105
2285.66 98
2285.77 93
2285.88 89
2285.99 87
2286.10 86
2286.21 85
2286.32 83
2286.43 80
2286.54 75
2286.65 68
2286.76 61
2286.87 53
2286.98 46
2287.09 41
2287.20 37
2287.31 34
2287.42 32
2287.53 29
2287.64 25
2287.75 21
2287.86 15
2287.97 10
2288.08 5
2288.19 3
2288.30 3
2288.41 5
2288.52 11
2288.63 18
2288.74 27
2288.85 35
2288.95 41
2289.06 46
2289.17 48
2289.28 49
2289.39 50
2289.50 50
2289.61 51
2289.72 53
2289.83 55
2289.94 58
2290.05 62
2290.16 65
2290.27 67
2290.38 69
2290.49 70
2290.60 70
2290.71 69
2290.82 67
2290.93 62
2291.04 57
2291.15 51
2291.26 45
2291.37 40
2291.48 37
2291.59 37
2291.70 39
2291.81 41
2291.92 43
2292.03 44
2292.14 42
2292.25 37
2292.36 30
2292.47 22
2292.58 14
2292.69 8
2292.80 3
2292.91 0
2293.02 0
2293.13 0
2293.24 0
2293.35 0
2293.46 0
2293.57 0
2293.68 0
2293.79 0
2293.89 0
2294.00 0
2294.11 1
2294.22 3
2294.33 8
2294.44 13
2294.55 20
2294.66 29
2294.77 38
2294.88 47
2294.99 55
2295.10 62
2295.21 66
2295.32 70
2295.43 71
2295.54 72
2295.65 71
2295.76 70
2295.87 69
2295.98 68
2296.09 66
2296.20 64
2296.31 62
2296.42 60
2296.53 57
2296.64 55
2296.75 52
2296.86 48
2296.97 43
2297.08 39
2297.19 34
2297.30 30
2297.41 27
2297.52 25
2297.63 26
2297.74 28
2297.85 31
2297.96 34
2298.07 36
2298.18 36
2298.29 35
2298.40 30
2298.51 23
2298.62 16
2298.73 9
2298.84 4
2298.95 2
2299.06 4
2299.17 10
2299.28 18
2299.39 26
2299.50 33
2299.61 38
2299.72 41
2299.83 42
2299.94 42
2300.05 42
2300.16 42
2300.27 43
2300.38 46
2300.49 48
2300.60 50
2300.71 52
2300.82 53
2300.93 54
2301.04 55
2301.15 55
2301.26 55
2301.37 54
2301.48 52
2301.59 49
2301.70 44
2301.81 38
2301.92 31
2302.03 24
2302.14 18
2302.25 13
2302.36 9
2302.47 7
2302.58 7
2302.69 8
2302.80 10
2302.91 13
2303.02 18
2303.13 23
2303.24 29
2303.35 36
2303.46 44
2303.57 53
2303.68 62
2303.79 71
2303.90 78
2304.01 84
2304.12 87
2304.23 87
2304.34 86
2304.45 84
2304.56 81
2304.67 78
2304.78 75
2304.89 72
2305.00 69
2305.11 65
2305.22 61
2305.33 57
2305.44 54
2305.55 51
2305.66 50
2305.77 50
2305.88 50
2305.99 50
2306.10 49
2306.21 48
2306.32 45
2306.43 42
2306.54 39
2306.65 38
2306.76 39
2306.87 43
2306.98 49
2307.09 57
2307.20 66
2307.31 76
2307.42 86
2307.54 97
2307.65 107
2307.76 118
2307.87 128
2307.98 138
2308.09 147
2308.20 153
2308.31 158
2308.42 160
2308.53 159
2308.64 155
2308.75 149
2308.86 140
2308.97 129
2309.08 116
2309.19 103
2309.30 91
2309.41 79
2309.52 68
2309.63 58
2309.74 49
2309.85 41
2309.96 34
2310.07 28
2310.18 24
2310.29 22
2310.40 22
2310.51 23
2310.62 23
2310.73 22
2310.84 20
2310.95 15
2311.06 10
2311.17 4
2311.28 1
2311.39 0
2311.50 1
2311.61 5
2311.72 12
2311.83 19
2311.94 25
2312.05 30
2312.16 33
2312.27 34
2312.38 33
2312.50 34
2312.61 36
2312.72 40
2312.83 46
2312.94 53
2313.05 59
2313.16 64
2313.27 65
2313.38 65
2313.49 62
2313.60 60
2313.71 58
2313.82 59
2313.93 61
2314.04 64
2314.15 66
2314.26 65
2314.37 61
2314.48 53
2314.59 44
2314.70 33
2314.81 25
2314.92 19
2315.03 17
2315.14 19
2315.25 24
2315.36 29
2315.47 35
2315.58 40
2315.69 43
2315.80 46
2315.92 48
2316.03 48
2316.14 48
2316.25 45
2316.36 41
2316.47 34
2316.58 25
2316.69 15
2316.80 5
2316.91 0
2317.02 0
2317.13 0
2317.24 0
2317.35 0
2317.46 0
2317.57 0
2317.68 0
2317.79 6
2317.90 13
2318.01 18
2318.12 21
2318.23 22
2318.34 22
2318.45 20
2318.56 19
2318.67 17
2318.79 16
2318.90 14
2319.01 12
2319.12 11
2319.23 10
2319.34 11
2319.45 12
2319.56 15
2319.67 18
2319.78 21
2319.89 24
2320.00 26
2320.11 28
2320.22 29
2320.33 28
2320.44 27
2320.55 23
2320.66 19
2320.77 13
2320.88 8
2320.99 3
2321.11 0
2321.22 1
2321.33 3
2321.44 8
2321.55 14
2321.66 19
2321.77 24
2321.88 28
2321.99 31
2322.10 34
2322.21 38
2322.32 43
2322.43 49
2322.54 55
2322.65 59
2322.76 62
2322.87 61
2322.98 58
2323.09 50
2323.20 41
2323.32 30
2323.43 19
2323.54 11
2323.65 6
2323.76 5
2323.87 9
2323.98 17
2324.09 27
2324.20 37
2324.31 46
2324.42 52
2324.53 53
2324.64 50
2324.75 45
2324.86 39
2324.97 33
2325.08 31
2325.19 32
2325.31 37
2325.42 44
2325.53 52
2325.64 59
2325.75 64
2325.86 67
2325.97 68
2326.08 67
2326.19 64
2326.30 62
2326.41 59
2326.52 56
2326.63 53
2326.74 50
2326.85 48
2326.96 47
2327.08 48
2327.19 51
2327.30 56
2327.41 61
2327.52 66
2327.63 70
2327.74 72
2327.85 72
2327.96 71
2328.07 69
2328.18 67
2328.29 65
2328.40 64
2328.51 65
2328.62 66
2328.73 68
2328.85 71
2328.96 75
2329.07 80
2329.18 87
2329.29 94
2329.40 101
2329.51 107
2329.62 112
2329.73 114
2329.84 114
2329.95 112
2330.06 109
2330.17 108
2330.28 108
2330.40 109
2330.51 113
2330.62 117
2330.73 121
2330.84 125
2330.95 128
2331.06 129
2331.17 129
2331.28 128
2331.39 126
2331.50 123
2331.61 121
2331.72 118
2331.83 116
2331.95 114
2332.06 111
2332.17 108
2332.28 104
2332.39 99
2332.50 94
2332.61 89
2332.72 85
2332.83 83
2332.94 84
2333.05 87
2333.16 91
2333.27 97
2333.39 103
2333.50 109
2333.61 113
2333.72 117
2333.83 120
2333.94 122
2334.05 124
2334.16 126
2334.27 127
2334.38 128
2334.49 129
2334.60 130
2334.71 131
2334.83 133
2334.94 135
2335.05 137
2335.16 140
2335.27 142
2335.38 143
2335.49 143
2335.60 140
2335.71 134
2335.82 127
2335.93 117
2336.04 106
2336.16 94
2336.27 82
2336.38 71
2336.49 61
2336.60 54
2336.71 50
2336.82 49
2336.93 50
2337.04 53
2337.15 56
2337.26 57
2337.38 57
2337.49 54
2337.60 49
2337.71 42
2337.82 35
2337.93 30
2338.04 27
2338.15 26
2338.26 30
2338.37 36
2338.48 45
2338.59 55
2338.71 64
2338.82 72
2338.93 78
2339.04 82
2339.15 85
2339.26 87
2339.37 90
2339.48 93
2339.59 96
2339.70 98
2339.81 98
2339.93 95
2340.04 91
2340.15 85
2340.26 81
2340.37 79
2340.48 80
2340.59 84
2340.70 90
2340.81 95
2340.92 99
2341.04 99
2341.15 97
2341.26 93
2341.37 87
2341.48 82
2341.59 76
2341.70 72
2341.81 68
2341.92 64
2342.03 58
2342.15 51
2342.26 42
2342.37 32
2342.48 20
2342.59 8
2342.70 0
2342.81 0
2342.92 0
2343.03 0
2343.14 0
2343.26 0
2343.37 0
2343.48 1
2343.59 9
2343.70 15
2343.81 18
2343.92 19
2344.03 16
2344.14 13
2344.25 10
2344.37 9
2344.48 10
2344.59 14
2344.70 20
2344.81 26
2344.92 31
2345.03 36
2345.14 39
2345.25 41
2345.36 44
2345.48 48
2345.59 53
2345.70 59
2345.81 64
2345.92 68
2346.03 69
2346.14 68
2346.25 65
2346.36 61
2346.48 59
2346.59 58
2346.70 60
2346.81 65
2346.92 70
2347.03 76
2347.14 81
2347.25 84
2347.36 86
2347.48 86
2347.59 86
2347.70 86
2347.81 86
2347.92 87
2348.03 88
2348.14 91
2348.25 93
2348.36 96
2348.48 99
2348.59 101
2348.70 103
2348.81 103
2348.92 103
2349.03 102
2349.14 101
2349.25 99
2349.36 98
2349.48 97
2349.59 96
2349.70 96
2349.81 95
2349.92 95
2350.03 95
2350.14 95
2350.25 95
2350.37 94
2350.48 93
2350.59 91
2350.70 89
2350.81 86
2350.92 83
2351.03 82
2351.14 82
2351.25 85
2351.37 90
2351.48 97
2351.59 106
2351.70 114
2351.81 119
2351.92 121
2352.03 118
2352.14 110
2352.26 99
2352.37 87
2352.48 74
2352.59 64
2352.70 57
2352.81 54
2352.92 54
2353.03 55
2353.15 57
2353.26 57
2353.37 56
2353.48 53
2353.59 49
2353.70 45
2353.81 41
2353.92 38
2354.04 38
2354.15 38
2354.26 40
2354.37 43
2354.48 46
2354.59 49
2354.70 52
2354.81 54
2354.93 55
2355.04 55
2355.15 54
2355.26 50
2355.37 45
2355.48 39
2355.59 30
2355.70 21
2355.82 11
2355.93 2
2356.04 0
2356.15 0
2356.26 0
2356.37 0
2356.48 0
2356.60 0
2356.71 5
2356.82 9
2356.93 11
2357.04 10
2357.15 8
2357.26 4
2357.37 1
2357.49 0
2357.60 0
2357.71 0
2357.82 0
2357.93 0
2358.04 3
2358.15 6
2358.27 9
2358.38 14
2358.49 18
2358.60 21
2358.71 24
2358.82 25
2358.93 24
2359.05 23
2359.16 22
2359.27 23
2359.38 26
2359.49 31
2359.60 37
2359.71 43
2359.83 48
2359.94 51
2360.05 52
2360.16 50
2360.27 46
2360.38 41
2360.49 36
2360.61 32
2360.72 29
2360.83 29
2360.94 32
2361.05 37
2361.16 42
2361.27 48
2361.39 54
2361.50 58
2361.61 61
2361.72 62
2361.83 64
2361.94 64
2362.05 65
2362.17 65
2362.28 63
2362.39 61
2362.50 57
2362.61 53
2362.72 47
2362.83 41
2362.95 34
2363.06 27
2363.17 19
2363.28 12
2363.39 5
2363.50 0
2363.61 0
2363.73 0
2363.84 0
2363.95 1
2364.06 7
2364.17 13
2364.28 19
2364.39 24
2364.51 26
2364.62 27
2364.73 26
2364.84 26
2364.95 26
2365.06 27
2365.18 29
2365.29 32
2365.40 34
2365.51 34
2365.62 32
2365.73 29
2365.84 23
2365.96 16
2366.07 10
2366.18 4
2366.29 0
2366.40 0
2366.51 0
2366.63 0
2366.74 2
2366.85 7
2366.96 10
2367.07 13
2367.18 13
2367.30 12
2367.41 8
2367.52 4
2367.63 0
2367.74 0
2367.85 0
2367.96 0
2368.08 0
2368.19 0
2368.30 0
2368.41 0
2368.52 0
2368.63 1
2368.75 4
2368.86 7
2368.97 11
2369.08 17
2369.19 23
2369.30 30
2369.42 36
2369.53 41
2369.64 45
2369.75 48
2369.86 48
2369.97 47
2370.09 45
2370.20 42
2370.31 37
2370.42 32
2370.53 26
2370.64 20
2370.76 13
2370.87 8
2370.98 3
2371.09 0
2371.20 0
2371.31 0
2371.43 0
2371.54 0
2371.65 0
2371.76 0
2371.87 1
2371.98 4
2372.10 5
2372.21 6
2372.32 5
2372.43 4
2372.54 3
2372.65 3
2372.77 4
2372.88 7
2372.99 12
2373.10 18
2373.21 23
2373.32 28
2373.44 32
2373.55 33
2373.66 33
2373.77 31
2373.88 28
2373.99 26
2374.11 25
2374.22 25
2374.33 27
2374.44 30
2374.55 35
2374.67 42
2374.78 50
2374.89 58
2375.00 66
2375.11 72
2375.22 77
2375.34 80
2375.45 82
2375.56 82
2375.67 80
2375.78 78
2375.89 74
2376.01 70
2376.12 65
2376.23 60
2376.34 56
2376.45 52
2376.57 50
2376.68 48
2376.79 48
2376.90 48
2377.01 49
2377.12 52
2377.24 55
2377.35 59
2377.46 63
2377.57 67
2377.68 70
2377.80 72
2377.91 74
2378.02 75
2378.13 77
2378.24 80
2378.35 83
2378.47 88
2378.58 93
2378.69 98
2378.80 101
2378.91 104
2379.03 105
2379.14 105
2379.25 105
2379.36 105
2379.47 105
2379.58 105
2379.70 103
2379.81 101
2379.92 99
2380.03 95
2380.14 92
2380.26 89
2380.37 86
2380.48 84
2380.59 82
2380.70 80
2380.82 77
2380.93 74
2381.04 71
2381.15 69
2381.26 69
2381.38 71
2381.49 74
2381.60 79
2381.71 85
2381.82 90
2381.93 95
2382.05 99
2382.16 101
2382.27 102
2382.38 101
2382.49 98
2382.61 94
2382.72 88
2382.83 81
2382.94 73
2383.05 65
2383.17 57
2383.28 50
2383.39 44
2383.50 40
2383.61 37
2383.73 36
2383.84 35
2383.95 35
2384.06 36
2384.17 38
2384.29 40
2384.40 42
2384.51 45
2384.62 46
2384.73 47
2384.85 47
2384.96 46
2385.07 45
2385.18 45
2385.29 49
2385.41 55
2385.52 65
2385.63 76
2385.74 89
2385.85 101
2385.97 110
2386.08 116
2386.19 118
2386.30 117
2386.41 114
2386.53 110
2386.64 106
2386.75 102
2386.86 100
2386.97 99
2387.09 98
2387.20 97
2387.31 96
2387.42 94
2387.53 91
2387.65 89
2387.76 88
2387.87 89
2387.98 92
2388.09 97
2388.21 103
2388.32 109
2388.43 115
2388.54 119
2388.66 122
2388.77 123
2388.88 125
2388.99 126
2389.10 128
2389.22 132
2389.33 136
2389.44 143
2389.55 150
2389.66 158
2389.78 165
2389.89 172
2390.00 176
2390.11 177
2390.22 174
2390.34 167
2390.45 158
2390.56 149
2390.67 140
2390.79 133
2390.90 128
2391.01 127
2391.12 128
2391.23 131
2391.35 134
2391.46 135
2391.57 135
2391.68 131
2391.79 124
2391.91 115
2392.02 104
2392.13 94
2392.24 84
2392.36 77
2392.47 71
2392.58 69
2392.69 68
2392.80 69
2392.92 71
2393.03 74
2393.14 78
2393.25 83
2393.36 87
2393.48 91
2393.59 92
2393.70 91
2393.81 88
2393.93 82
2394.04 75
2394.15 67
2394.26 60
2394.37 53
2394.49 47
2394.60 42
2394.71 38
2394.82 33
2394.94 29
2395.05 26
2395.16 23
2395.27 21
2395.38 21
2395.50 23
2395.61 25
2395.72 28
2395.83 30
2395.95 32
2396.06 33
2396.17 34
2396.28 33
2396.39 33
2396.51 35
2396.62 37
2396.73 41
2396.84 47
2396.96 55
2397.07 63
2397.18 72
2397.29 81
2397.41 89
2397.52 95
2397.63 100
2397.74 103
2397.85 104
2397.97 102
2398.08 98
2398.19 93
2398.30 86
2398.42 79
2398.53 73
2398.64 68
2398.75 65
2398.87 62
2398.98 61
2399.09 59
2399.20 58
2399.31 57
2399.43 57
2399.54 58
2399.65 60
2399.76 62
2399.88 64
2399.99 66
2400.10 67
2400.21 68
2400.33 69
2400.44 72
2400.55 77
2400.66 84
2400.78 94
2400.89 105
2401.00 116
2401.11 126
2401.22 134
2401.34 139
2401.45 139
2401.56 137
2401.67 130
2401.79 121
2401.90 110
2402.01 97
2402.12 84
2402.24 72
2402.35 61
2402.46 52
2402.57 45
2402.69 40
2402.80 35
2402.91 30
2403.02 25
2403.14 19
2403.25 12
2403.36 6
2403.47 0
2403.59 0
2403.70 0
2403.81 0
2403.92 0
2404.04 3
2404.15 10
2404.26 17
2404.37 24
2404.48 31
2404.60 38
2404.71 43
2404.82 49
2404.93 53
2405.05 57
2405.16 60
2405.27 63
2405.38 65
2405.50 67
2405.61 67
2405.72 67
2405.83 66
2405.95 65
2406.06 64
2406.17 64
2406.28 64
2406.40 66
2406.51 67
2406.62 70
2406.73 72
2406.85 76
2406.96 79
2407.07 82
2407.18 85
2407.30 85
2407.41 83
2407.52 80
2407.63 75
2407.75 70
2407.86 65
2407.97 62
2408.08 60
2408.20 59
2408.31 57
2408.42 53
2408.53 46
2408.65 38
2408.76 28
2408.87 19
2408.99 11
2409.10 7
2409.21 7
2409.32 9
2409.44 13
2409.55 18
2409.66 22
2409.77 25
2409.89 26
2410.00 26
2410.11 24
2410.22 22
2410.34 20
2410.45 18
2410.56 17
2410.67 17
2410.79 17
2410.90 16
2411.01 15
2411.12 14
2411.24 12
2411.35 10
2411.46 8
2411.57 5
2411.69 2
2411.80 0
2411.91 0
2412.03 0
2412.14 0
2412.25 0
2412.36 0
2412.48 0
2412.59 3
2412.70 7
2412.81 9
2412.93 10
2413.04 8
2413.15 5
2413.26 0
2413.38 0
2413.49 0
2413.60 0
2413.71 0
2413.83 0
2413.94 1
2414.05 7
2414.17 12
2414.28 16
2414.39 17
2414.50 17
2414.62 15
2414.73 14
2414.84 12
2414.95 13
2415.07 16
2415.18 21
2415.29 29
2415.41 38
2415.52 46
2415.63 52
2415.74 55
2415.86 55
2415.97 52
2416.08 46
2416.19 39
2416.31 32
2416.42 26
2416.53 21
2416.65 18
2416.76 15
2416.87 13
2416.98 12
2417.10 13
2417.21 15
2417.32 19
2417.43 23
2417.55 28
2417.66 32
2417.77 35
2417.89 37
2418.00 38
2418.11 36
2418.22 32
2418.34 27
2418.45 22
2418.56 16
2418.67 10
2418.79 5
2418.90 2
2419.01 1
2419.13 0
2419.24 0
2419.35 0
2419.46 0
2419.58 0
2419.69 0
2419.80 0
2419.92 0
2420.03 0
2420.14 2
2420.25 6
2420.37 10
2420.48 12
2420.59 12
2420.71 10
2420.82 7
2420.93 4
2421.04 4
2421.16 6
2421.27 11
2421.38 18
2421.50 26
2421.61 34
2421.72 40
2421.83 42
2421.95 40
2422.06 35
2422.17 28
2422.29 19
2422.40 11
2422.51 5
2422.62 1
2422.74 0
2422.85 0
2422.96 2
2423.08 6
2423.19 12
2423.30 18
2423.41 24
2423.53 30
2423.64 35
2423.75 41
2423.87 45
2423.98 49
2424.09 52
2424.20 54
2424.32 56
2424.43 56
2424.54 56
2424.66 56
2424.77 56
2424.88 55
2424.99 55
2425.11 55
2425.22 56
2425.33 58
2425.45 60
2425.56 63
2425.67 68
2425.79 73
2425.90 78
2426.01 82
2426.12 86
2426.24 88
2426.35 88
2426.46 87
2426.58 84
2426.69 81
2426.80 78
2426.92 76
2427.03 74
2427.14 73
2427.25 72
2427.37 70
2427.48 67
2427.59 63
2427.71 59
2427.82 56
2427.93 53
2428.05 52
2428.16 52
2428.27 52
2428.38 53
2428.50 53
2428.61 54
2428.72 54
2428.84 56
2428.95 58
2429.06 60
2429.18 62
2429.29 63
2429.40 62
2429.51 58
2429.63 51
2429.74 41
2429.85 29
2429.97 17
2430.08 8
2430.19 1
2430.31 0
2430.42 0
2430.53 1
2430.64 7
2430.76 14
2430.87 22
2430.98 31
2431.10 39
2431.21 47
2431.32 54
2431.44 58
2431.55 60
2431.66 58
2431.78 54
2431.89 48
2432.00 43
2432.11 40
2432.23 40
2432.34 42
2432.45 46
2432.57 51
2432.68 55
2432.79 57
2432.91 58
2433.02 57
2433.13 55
2433.25 52
2433.36 50
2433.47 49
2433.59 48
2433.70 47
2433.81 46
2433.92 46
2434.04 47
2434.15 48
2434.26 50
2434.38 54
2434.49 58
2434.60 62
2434.72 67
2434.83 70
2434.94 73
2435.06 75
2435.17 77
2435.28 80
2435.40 85
2435.51 91
2435.62 99
2435.74 107
2435.85 115
2435.96 121
2436.07 126
2436.19 129
2436.30 131
2436.41 134
2436.53 136
2436.64 138
2436.75 140
2436.87 139
2436.98 136
2437.09 132
2437.21 126
2437.32 120
2437.43 115
2437.55 110
2437.66 107
2437.77 105
2437.89 103
2438.00 100
2438.11 95
2438.23 89
2438.34 82
2438.45 75
2438.57 70
2438.68 68
2438.79 69
2438.91 73
2439.02 81
2439.13 89
2439.25 96
2439.36 101
2439.47 103
2439.59 102
2439.70 97
2439.81 92
2439.92 85
2440.04 77
2440.15 70
2440.26 64
2440.38 58
2440.49 54
2440.60 50
2440.72 49
2440.83 48
2440.94 49
2441.06 51
2441.17 54
2441.28 56
2441.40 58
2441.51 60
2441.62 61
2441.74 62
2441.85 63
2441.96 63
2442.08 63
2442.19 62
2442.30 61
2442.42 60
2442.53 59
2442.64 59
2442.76 61
2442.87 63
2442.98 68
2443.10 73
2443.21 80
2443.32 86
2443.44 92
2443.55 96
2443.66 97
2443.78 95
2443.89 91
2444.00 85
2444.12 79
2444.23 76
2444.34 75
2444.46 79
2444.57 88
2444.68 99
2444.80 111
2444.91 124
2445.03 134
2445.14 143
2445.25 148
2445.37 151
2445.48 151
2445.59 148
2445.71 144
2445.82 137
2445.93 129
2446.05 120
2446.16 111
2446.27 103
2446.39 96
2446.50 91
2446.61 87
2446.73 85
2446.84 85
2446.95 87
2447.07 90
2447.18 96
2447.29 102
2447.41 109
2447.52 116
2447.63 121
2447.75 126
2447.86 130
2447.97 134
2448.09 141
2448.20 149
2448.31 159
2448.43 171
2448.54 182
2448.66 192
2448.77 200
2448.88 205
2449.00 208
2449.11 209
2449.22 208
2449.34 207
2449.45 204
2449.56 199
2449.68 192
2449.79 182
2449.90 170
2450.02 156
2450.13 142
2450.24 128
2450.36 117
2450.47 110
2450.58 107
2450.70 107
2450.81 111
2450.93 115
2451.04 120
2451.15 124
2451.27 127
2451.38 128
2451.49 127
2451.61 125
2451.72 121
2451.83 115
2451.95 109
2452.06 102
2452.17 94
2452.29 88
2452.40 82
2452.52 78
2452.63 76
2452.74 75
2452.86 74
2452.97 71
2453.08 66
2453.20 59
2453.31 48
2453.42 36
2453.54 24
2453.65 13
2453.76 4
2453.88 0
2453.99 0
2454.11 0
2454.22 2
2454.33 7
2454.45 13
2454.56 19
2454.67 24
2454.79 27
2454.90 27
2455.01 25
2455.13 19
2455.24 12
2455.36 3
2455.47 0
2455.58 0
2455.70 0
2455.81 0
2455.92 0
2456.04 0
2456.15 0
2456.26 0
2456.38 4
2456.49 8
2456.61 12
2456.72 16
2456.83 19
2456.95 21
2457.06 22
2457.17 21
2457.29 19
2457.40 15
2457.51 10
2457.63 6
2457.74 4
2457.86 4
2457.97 7
2458.08 14
2458.20 22
2458.31 33
2458.42 43
2458.54 53
2458.65 62
2458.77 70
2458.88 76
2458.99 81
2459.11 86
2459.22 91
2459.33 95
2459.45 100
2459.56 104
2459.68 107
2459.79 109
2459.90 110
2460.02 109
2460.13 106
2460.24 103
2460.36 99
2460.47 94
2460.59 90
2460.70 87
2460.81 85
2460.93 86
2461.04 88
2461.15 91
2461.27 93
2461.38 96
2461.50 96
2461.61 95
2461.72 91
2461.84 86
2461.95 79
2462.06 72
2462.18 65
2462.29 58
2462.41 53
2462.52 48
2462.63 45
2462.75 44
2462.86 44
2462.97 45
2463.09 46
2463.20 47
2463.32 48
2463.43 48
2463.54 47
2463.66 44
2463.77 40
2463.89 34
2464.00 27
2464.11 20
2464.23 13
2464.34 8
2464.45 6
2464.57 5
2464.68 6
2464.80 7
2464.91 8
2465.02 8
2465.14 6
2465.25 2
2465.37 0
2465.48 0
2465.59 0
2465.71 0
2465.82 0
2465.93 0
2466.05 0
2466.16 5
2466.28 9
2466.39 12
2466.50 12
2466.62 10
2466.73 6
2466.85 2
2466.96 0
2467.07 0
2467.19 0
2467.30 0
2467.42 0
2467.53 0
2467.64 0
2467.76 0
2467.87 1
2467.98 4
2468.10 9
2468.21 15
2468.33 22
2468.44 28
2468.55 34
2468.67 39
2468.78 41
2468.90 41
2469.01 39
2469.12 34
2469.24 28
2469.35 22
2469.47 16
2469.58 12
2469.69 8
2469.81 7
2469.92 7
2470.04 8
2470.15 10
2470.26 13
2470.38 16
2470.49 20
2470.61 25
2470.72 29
2470.83 32
2470.95 35
2471.06 37
2471.18 38
2471.29 39
2471.40 38
2471.52 38
2471.63 38
2471.75 37
2471.86 37
2471.97 36
2472.09 34
2472.20 32
2472.32 30
2472.43 30
2472.54 30
2472.66 33
2472.77 37
2472.89 43
2473.00 50
2473.11 57
2473.23 62
2473.34 65
2473.46 66
2473.57 64
2473.68 60
2473.80 54
2473.91 48
2474.03 43
2474.14 40
2474.25 41
2474.37 44
2474.48 48
2474.60 53
2474.71 57
2474.83 58
2474.94 56
2475.05 52
2475.17 46
2475.28 41
2475.40 38
2475.51 37
2475.62 38
2475.74 41
2475.85 45
2475.97 48
2476.08 49
2476.19 49
2476.31 46
2476.42 42
2476.54 39
2476.65 37
2476.77 38
2476.88 41
2476.99 47
2477.11 55
2477.22 64
2477.34 73
2477.45 80
2477.56 86
2477.68 91
2477.79 94
2477.91 96
2478.02 98
2478.13 99
2478.25 102
2478.36 104
2478.48 106
2478.59 108
2478.71 110
2478.82 110
2478.93 109
2479.05 108
2479.16 105
2479.28 103
2479.39 101
2479.51 100
2479.62 101
2479.73 102
2479.85 103
2479.96 105
2480.08 106
2480.19 105
2480.30 102
2480.42 96
2480.53 87
2480.65 77
2480.76 67
2480.88 57
2480.99 50
2481.10 46
2481.22 44
2481.33 45
2481.45 46
2481.56 47
2481.68 47
2481.79 44
2481.90 39
2482.02 31
2482.13 23
2482.25 13
2482.36 4
2482.48 0
2482.59 0
2482.70 0
2482.82 0
2482.93 0
2483.05 0
2483.16 0
2483.27 0
2483.39 10
2483.50 22
2483.62 32
2483.73 39
2483.85 44
2483.96 45
2484.07 42
2484.19 38
2484.30 31
2484.42 23
2484.53 15
2484.65 8
2484.76 3
2484.88 0
2484.99 0
2485.10 1
2485.22 5
2485.33 9
2485.45 14
2485.56 18
2485.68 21
2485.79 22
2485.90 22
2486.02 21
2486.13 18
2486.25 15
2486.36 12
2486.48 7
2486.59 1
2486.70 0
2486.82 0
2486.93 0
2487.05 0
2487.16 0
2487.28 0
2487.39 0
2487.51 3
2487.62 14
2487.73 26
2487.85 38
2487.96 49
2488.08 58
2488.19 67
2488.31 73
2488.42 79
2488.53 84
2488.65 89
2488.76 94
2488.88 98
2488.99 102
2489.11 104
2489.22 104
2489.34 101
2489.45 94
2489.56 85
2489.68 74
2489.79 62
2489.91 52
2490.02 44
2490.14 39
2490.25 37
2490.37 39
2490.48 42
2490.59 47
2490.71 53
2490.82 58
2490.94 63
2491.05 66
2491.17 68
2491.28 68
2491.40 68
2491.51 67
2491.62 65
2491.74 63
2491.85 60
2491.97 57
2492.08 54
2492.20 50
2492.31 47
2492.43 44
2492.54 40
2492.65 37
2492.77 35
2492.88 33
2493.00 33
2493.11 34
2493.23 37
2493.34 42
2493.46 47
2493.57 53
2493.69 58
2493.80 61
2493.91 62
2494.03 61
2494.14 58
2494.26 54
2494.37 49
2494.49 43
2494.60 39
2494.72 34
2494.83 31
2494.95 27
2495.06 24
2495.17 22
2495.29 21
2495.40 21
2495.52 24
2495.63 28
2495.75 36
2495.86 45
2495.98 57
2496.09 70
2496.21 84
2496.32 99
2496.43 114
2496.55 128
2496.66 141
2496.78 151
2496.89 159
2497.01 163
2497.12 163
2497.24 159
2497.35 151
2497.47 141
2497.58 129
2497.70 117
2497.81 106
2497.92 96
2498.04 87
2498.15 79
2498.27 71
2498.38 65
2498.50 59
2498.61 54
2498.73 50
2498.84 46
2498.96 43
2499.07 40
2499.19 38
2499.30 35
2499.41 32
2499.53 30
2499.64 29
2499.76 30
2499.87 32
2499.99 35
2500.10 38
2500.22 40
2500.33 41
2500.45 40
2500.56 37
2500.68 34
2500.79 31
2500.91 28
2501.02 27
2501.13 28
2501.25 29
2501.36 33
2501.48 38
2501.59 45
2501.71 55
2501.82 65
2501.94 77
2502.05 88
2502.17 97
2502.28 102
2502.40 104
2502.51 102
2502.63 96
2502.74 88
2502.86 78
2502.97 68
2503.08 59
2503.20 52
2503.31 49
2503.43 48
2503.54 50
2503.66 54
2503.77 57
2503.89 60
2504.00 61
2504.12 60
2504.23 58
2504.35 55
2504.46 53
2504.58 52
2504.69 52
2504.81 52
2504.92 53
2505.04 55
2505.15 55
2505.27 55
2505.38 54
2505.49 53
2505.61 52
2505.72 52
2505.84 53
2505.95 56
2506.07 60
2506.18 65
2506.30 71
2506.41 77
2506.53 81
2506.64 84
2506.76 85
2506.87 85
2506.99 82
2507.10 78
2507.22 72
2507.33 64
2507.45 55
2507.56 45
2507.68 34
2507.79 21
2507.91 8
2508.02 0
2508.14 0
2508.25 0
2508.37 0
2508.48 0
2508.60 0
2508.71 0
2508.82 0
2508.94 8
2509.05 14
2509.17 19
2509.28 22
2509.40 25
2509.51 29
2509.63 33
2509.74 37
2509.86 42
2509.97 45
2510.09 47
2510.20 48
2510.32 48
2510.43 48
2510.55 46
2510.66 43
2510.78 40
2510.89 35
2511.01 31
2511.12 26
2511.24 22
2511.35 18
2511.47 16
2511.58 14
2511.70 12
2511.81 9
2511.93 5
2512.04 1
2512.16 0
2512.27 0
2512.39 0
2512.50 0
2512.62 0
2512.73 6
2512.85 15
2512.96 25
2513.08 36
2513.19 47
2513.31 56
2513.42 64
2513.54 69
2513.65 72
2513.77 74
2513.88 75
2514.00 77
2514.11 80
2514.23 84
2514.34 88
2514.46 93
2514.57 96
2514.69 99
2514.80 99
2514.92 97
2515.03 93
2515.15 87
2515.26 80
2515.38 72
2515.49 63
2515.61 55
2515.72 49
2515.84 46
2515.95 46
2516.07 52
2516.18 61
2516.30 73
2516.41 85
2516.53 97
2516.64 105
2516.76 110
2516.87 112
2516.99 110
2517.10 107
2517.22 103
2517.33 99
2517.45 95
2517.56 91
2517.68 85
2517.79 78
2517.91 69
2518.02 61
2518.14 53
2518.25 48
2518.37 46
2518.48 47
2518.60 52
2518.71 59
2518.83 67
2518.94 74
2519.06 77
2519.17 77
2519.29 74
2519.40 67
2519.52 58
2519.63 49
2519.75 40
2519.86 33
2519.98 28
2520.09 25
2520.21 25
2520.32 27
2520.44 30
2520.56 31
2520.67 31
2520.79 28
2520.90 23
2521.02 16
2521.13 8
2521.25 1
2521.36 0
2521.48 0
2521.59 0
2521.71 1
2521.82 5
2521.94 9
2522.05 11
2522.17 12
2522.28 13
2522.40 14
2522.51 17
2522.63 24
2522.74 33
2522.86 45
2522.97 56
2523.09 66
2523.20 72
2523.32 75
2523.43 74
2523.55 70
2523.66 66
2523.78 62
2523.90 59
2524.01 58
2524.13 59
2524.24 59
2524.36 59
2524.47 57
2524.59 55
2524.70 51
2524.82 47
2524.93 43
2525.05 39
2525.16 34
2525.28 28
2525.39 22
2525.51 15
2525.62 8
2525.74 1
2525.85 0
2525.97 0
2526.08 0
2526.20 0
2526.32 0
2526.43 0
2526.55 0
2526.66 0
2526.78 3
2526.89 6
2527.01 10
2527.12 13
2527.24 15
2527.35 17
2527.47 17
2527.58 17
2527.70 17
2527.81 18
2527.93 20
2528.04 25
2528.16 30
2528.27 37
2528.39 46
2528.51 55
2528.62 66
2528.74 77
2528.85 90
2528.97 104
2529.08 119
2529.20 134
2529.31 149
2529.43 162
2529.54 172
2529.66 181
2529.77 187
2529.89 190
2530.00 191
2530.12 190
2530.24 187
2530.35 184
2530.47 179
2530.58 176
2530.70 173
2530.81 170
2530.93 169
2531.04 168
2531.16 168
2531.27 168
2531.39 168
2531.50 167
2531.62 165
2531.74 162
2531.85 159
2531.97 155
2532.08 152
2532.20 151
2532.31 151
2532.43 153
2532.54 157
2532.66 160
2532.77 162
2532.89 163
2533.00 162
2533.12 160
2533.24 157
2533.35 155
2533.47 154
2533.58 155
2533.70 156
2533.81 157
2533.93 157
2534.04 155
2534.16 152
2534.27 147
2534.39 141
2534.51 136
2534.62 131
2534.74 126
2534.85 123
2534.97 121
2535.08 120
2535.20 122
2535.31 126
2535.43 133
2535.54 143
2535.66 156
2535.78 171
2535.89 186
2536.01 200
2536.12 214
2536.24 228
2536.35 243
2536.47 259
2536.58 278
2536.70 301
2536.82 327
2536.93 354
2537.05 381
2537.16 407
2537.28 431
2537.39 453
2537.51 473
2537.62 494
2537.74 516
2537.85 541
2537.97 571
2538.09 604
2538.20 640
2538.32 678
2538.43 717
2538.55 755
2538.66 791
2538.78 824
2538.89 855
2539.01 882
2539.13 907
2539.24 927
2539.36 944
2539.47 956
2539.59 962
2539.70 964
2539.82 962
2539.93 957
2540.05 950
2540.17 943
2540.28 938
2540.40 935
2540.51 934
2540.63 933
2540.74 932
2540.86 929
2540.98 921
2541.09 909
2541.21 893
2541.32 872
2541.44 849
2541.55 824
2541.67 799
2541.78 772
2541.90 745
2542.02 715
2542.13 684
2542.25 651
2542.36 617
2542.48 584
2542.59 552
2542.71 523
2542.83 498
2542.94 475
2543.06 454
2543.17 435
2543.29 415
2543.40 395
2543.52 374
2543.63 352
2543.75 330
2543.87 308
2543.98 287
2544.10 269
2544.21 252
2544.33 238
2544.44 226
2544.56 216
2544.68 207
2544.79 200
2544.91 193
2545.02 187
2545.14 181
2545.25 177
2545.37 173
2545.49 171
2545.60 169
2545.72 168
2545.83 167
2545.95 166
2546.06 165
2546.18 165
2546.30 167
2546.41 171
2546.53 176
2546.64 182
2546.76 188
2546.87 192
2546.99 193
2547.11 190
2547.22 185
2547.34 177
2547.45 168
2547.57 158
2547.68 148
2547.80 138
2547.92 128
2548.03 118
2548.15 108
2548.26 98
2548.38 88
2548.49 79
2548.61 70
2548.73 63
2548.84 57
2548.96 54
2549.07 53
2549.19 55
2549.31 59
2549.42 63
2549.54 68
2549.65 72
2549.77 74
2549.88 75
2550.00 74
2550.12 72
2550.23 69
2550.35 68
2550.46 67
2550.58 69
2550.69 72
2550.81 77
2550.93 83
2551.04 89
2551.16 93
2551.27 95
2551.39 94
2551.51 89
2551.62 81
2551.74 72
2551.85 62
2551.97 52
2552.08 44
2552.20 38
2552.32 34
2552.43 31
2552.55 28
2552.66 27
2552.78 24
2552.90 22
2553.01 19
2553.13 17
2553.24 16
2553.36 16
2553.48 16
2553.59 17
2553.71 18
2553.82 18
2553.94 16
2554.05 14
2554.17 13
2554.29 12
2554.40 13
2554.52 16
2554.63 21
2554.75 26
2554.87 32
2554.98 36
2555.10 38
2555.21 38
2555.33 37
2555.45 35
2555.56 33
2555.68 33
2555.79 33
2555.91 32
2556.03 31
2556.14 27
2556.26 21
2556.37 13
2556.49 5
2556.61 0
2556.72 0
2556.84 0
2556.95 0
2557.07 2
2557.18 8
2557.30 14
2557.42 18
2557.53 20
2557.65 18
2557.76 13
2557.88 7
2558.00 0
2558.11 0
2558.23 0
2558.34 0
2558.46 0
2558.58 0
2558.69 0
2558.81 0
2558.92 6
2559.04 19
2559.16 32
2559.27 45
2559.39 55
2559.50 63
2559.62 67
2559.74 66
2559.85 61
2559.97 50
2560.08 37
2560.20 23
2560.32 10
2560.43 0
2560.55 0
2560.67 0
2560.78 5
2560.90 16
2561.01 26
2561.13 35
2561.25 40
2561.36 40
2561.48 37
2561.59 31
2561.71 24
2561.83 19
2561.94 17
2562.06 17
2562.17 20
2562.29 27
2562.41 35
2562.52 45
2562.64 55
2562.75 66
2562.87 78
2562.99 90
2563.10 103
2563.22 115
2563.33 127
2563.45 138
2563.57 146
2563.68 152
2563.80 155
2563.92 154
2564.03 151
2564.15 145
2564.26 136
2564.38 125
2564.50 113
2564.61 100
2564.73 88
2564.84 78
2564.96 72
2565.08 70
2565.19 72
2565.31 77
2565.43 83
2565.54 88
2565.66 91
2565.77 91
2565.89 87
2566.01 82
2566.12 76
2566.24 71
2566.35 68
2566.47 67
2566.59 68
2566.70 69
2566.82 71
2566.94 72
2567.05 73
2567.17 72
2567.28 70
2567.40 69
2567.52 68
2567.63 68
2567.75 71
2567.87 75
2567.98 80
2568.10 86
2568.21 90
2568.33 91
2568.45 90
2568.56 87
2568.68 82
2568.79 76
2568.91 72
2569.03 68
2569.14 66
2569.26 64
2569.38 63
2569.49 63
2569.61 63
2569.72 64
2569.84 66
2569.96 69
2570.07 72
2570.19 74
2570.31 75
2570.42 73
2570.54 71
2570.65 66
2570.77 61
2570.89 56
2571.00 52
2571.12 48
2571.24 46
2571.35 44
2571.47 42
2571.59 41
2571.70 40
2571.82 39
2571.93 37
2572.05 36
2572.17 34
2572.28 31
2572.40 30
2572.52 28
2572.63 28
2572.75 29
2572.86 30
2572.98 32
2573.10 33
2573.21 35
2573.33 37
2573.45 40
2573.56 45
2573.68 52
2573.80 63
2573.91 76
2574.03 89
2574.14 103
2574.26 114
2574.38 122
2574.49 125
2574.61 124
2574.73 118
2574.84 110
2574.96 99
2575.08 89
2575.19 79
2575.31 71
2575.42 65
2575.54 60
2575.66 57
2575.77 55
2575.89 52
2576.01 50
2576.12 47
2576.24 44
2576.36 40
2576.47 37
2576.59 34
2576.70 31
2576.82 28
2576.94 24
2577.05 22
2577.17 21
2577.29 21
2577.40 23
2577.52 28
2577.64 33
2577.75 39
2577.87 44
2577.99 48
2578.10 52
2578.22 56
2578.33 59
2578.45 63
2578.57 68
2578.68 72
2578.80 77
2578.92 80
2579.03 81
2579.15 81
2579.27 79
2579.38 78
2579.50 77
2579.62 78
2579.73 81
2579.85 85
2579.97 91
2580.08 97
2580.20 102
2580.31 106
2580.43 108
2580.55 110
2580.66 110
2580.78 109
2580.90 107
2581.01 104
2581.13 100
2581.25 94
2581.36 89
2581.48 83
2581.60 79
2581.71 76
2581.83 75
2581.95 75
2582.06 75
2582.18 75
2582.30 73
2582.41 70
2582.53 67
2582.65 63
2582.76 59
2582.88 55
2582.99 52
2583.11 47
2583.23 42
2583.34 36
2583.46 30
2583.58 24
2583.69 19
2583.81 15
2583.93 12
2584.04 10
2584.16 9
2584.28 8
2584.39 8
2584.51 9
2584.63 9
2584.74 9
2584.86 8
2584.98 6
2585.09 2
2585.21 0
2585.33 0
2585.44 0
2585.56 0
2585.68 0
2585.79 0
2585.91 0
2586.03 4
2586.14 8
2586.26 11
2586.38 12
2586.49 12
2586.61 11
2586.73 10
2586.84 9
2586.96 8
2587.08 7
2587.19 7
2587.31 8
2587.43 11
2587.54 14
2587.66 18
2587.78 21
2587.89 24
2588.01 25
2588.13 24
2588.24 23
2588.36 22
2588.48 23
2588.59 25
2588.71 27
2588.83 30
2588.94 31
2589.06 32
2589.18 31
2589.29 30
2589.41 31
2589.53 35
2589.64 42
2589.76 51
2589.88 62
2589.99 72
2590.11 79
2590.23 83
2590.34 83
2590.46 82
2590.58 81
2590.69 81
2590.81 83
2590.93 86
2591.04 90
2591.16 94
2591.28 95
2591.39 94
2591.51 91
2591.63 87
2591.74 83
2591.86 81
2591.98 80
2592.09 80
2592.21 81
2592.33 82
2592.44 79
2592.56 74
2592.68 66
2592.79 55
2592.91 41
2593.03 26
2593.14 13
2593.26 2
2593.38 0
2593.49 0
2593.61 0
2593.73 0
2593.85 0
2593.96 3
2594.08 6
2594.20 7
2594.31 6
2594.43 4
2594.55 1
2594.66 0
2594.78 1
2594.90 4
2595.01 9
2595.13 15
2595.25 23
2595.36 30
2595.48 37
2595.60 42
2595.71 45
2595.83 48
2595.95 50
2596.06 51
2596.18 54
2596.30 57
2596.42 60
2596.53 63
2596.65 65
2596.77 66
2596.88 64
2597.00 62
2597.12 60
2597.23 59
2597.35 61
2597.47 65
2597.58 70
2597.70 75
2597.82 76
2597.93 73
2598.05 66
2598.17 56
2598.29 43
2598.40 32
2598.52 23
2598.64 18
2598.75 16
2598.87 18
2598.99 20
2599.10 24
2599.22 29
2599.34 33
2599.45 39
2599.57 44
2599.69 50
2599.81 56
2599.92 61
2600.04 64
2600.16 66
2600.27 65
2600.39 64
2600.51 63
2600.62 62
2600.74 62
2600.86 64
2600.97 67
2601.09 71
2601.21 75
2601.33 78
2601.44 79
2601.56 79
2601.68 77
2601.79 75
2601.91 73
2602.03 72
2602.14 72
2602.26 75
2602.38 81
2602.50 90
2602.61 100
2602.73 113
2602.85 125
2602.96 136
2603.08 145
2603.20 150
2603.31 150
2603.43 147
2603.55 140
2603.67 131
2603.78 121
2603.90 112
2604.02 103
2604.13 97
2604.25 92
2604.37 91
2604.48 93
2604.60 99
2604.72 109
2604.84 123
2604.95 139
2605.07 157
2605.19 174
2605.30 190
2605.42 203
2605.54 213
2605.66 221
2605.77 230
2605.89 240
2606.01 253
2606.12 272
2606.24 295
2606.36 323
2606.47 354
2606.59 386
2606.71 417
2606.83 446
2606.94 472
2607.06 495
2607.18 517
2607.29 539
2607.41 563
2607.53 590
2607.65 619
2607.76 651
2607.88 684
2608.00 715
2608.11 743
2608.23 766
2608.35 785
2608.47 799
2608.58 808
2608.70 811
2608.82 809
2608.93 800
2609.05 784
2609.17 764
2609.29 739
2609.40 714
2609.52 688
2609.64 665
2609.75 645
2609.87 628
2609.99 612
2610.11 597
2610.22 581
2610.34 565
2610.46 549
2610.57 533
2610.69 518
2610.81 504
2610.93 492
2611.04 481
2611.16 470
2611.28 459
2611.39 447
2611.51 434
2611.63 418
2611.75 402
2611.86 384
2611.98 365
2612.10 346
2612.21 327
2612.33 310
2612.45 296
2612.57 284
2612.68 277
2612.80 272
2612.92 270
2613.04 268
2613.15 267
2613.27 264
2613.39 259
2613.50 251
2613.62 242
2613.74 232
2613.86 221
2613.97 211
2614.09 201
2614.21 191
2614.33 182
2614.44 175
2614.56 167
2614.68 160
2614.79 153
2614.91 147
2615.03 142
2615.15 138
2615.26 136
2615.38 135
2615.50 135
2615.61 136
2615.73 138
2615.85 140
2615.97 143
2616.08 147
2616.20 152
2616.32 158
2616.44 166
2616.55 173
2616.67 180
2616.79 184
2616.91 185
2617.02 183
2617.14 178
2617.26 172
2617.37 167
2617.49 163
2617.61 160
2617.73 160
2617.84 160
2617.96 160
2618.08 160
2618.20 157
2618.31 155
2618.43 152
2618.55 151
2618.67 151
2618.78 153
2618.90 157
2619.02 163
2619.13 168
2619.25 172
2619.37 175
2619.49 177
2619.60 178
2619.72 178
2619.84 177
2619.96 176
2620.07 174
2620.19 171
2620.31 168
2620.43 165
2620.54 163
2620.66 162
2620.78 163
2620.90 165
2621.01 168
2621.13 170
2621.25 172
2621.37 173
2621.48 172
2621.60 170
2621.72 167
2621.83 164
2621.95 160
2622.07 156
2622.19 153
2622.30 152
2622.42 151
2622.54 152
2622.66 154
2622.77 156
2622.89 157
2623.01 155
2623.13 151
2623.24 144
2623.36 136
2623.48 127
2623.60 120
2623.71 114
2623.83 109
2623.95 105
2624.07 102
2624.18 97
2624.30 92
2624.42 85
2624.54 80
2624.65 75
2624.77 71
2624.89 69
2625.01 67
2625.12 67
2625.24 67
2625.36 67
2625.48 68
2625.59 70
2625.71 73
2625.83 78
2625.95 84
2626.06 91
2626.18 97
2626.30 102
2626.42 106
2626.53 108
2626.65 109
2626.77 108
2626.89 105
2627.00 100
2627.12 93
2627.24 84
2627.36 74
2627.47 66
2627.59 59
2627.71 56
2627.83 57
2627.94 61
2628.06 68
2628.18 77
2628.30 85
2628.41 92
2628.53 96
2628.65 97
2628.77 94
2628.89 88
2629.00 80
2629.12 72
2629.24 64
2629.36 57
2629.47 53
2629.59 50
2629.71 49
2629.83 47
2629.94 45
2630.06 42
2630.18 37
2630.30 31
2630.41 23
2630.53 14
2630.65 5
2630.77 0
2630.88 0
2631.00 0
2631.12 0
2631.24 0
2631.35 0
2631.47 0
2631.59 0
2631.71 6
2631.83 13
2631.94 18
2632.06 22
2632.18 25
2632.30 29
2632.41 35
2632.53 44
2632.65 56
2632.77 70
2632.88 85
2633.00 98
2633.12 110
2633.24 119
2633.36 125
2633.47 128
2633.59 129
2633.71 127
2633.83 124
2633.94 121
2634.06 116
2634.18 111
2634.30 106
2634.41 100
2634.53 94
2634.65 88
2634.77 82
2634.89 77
2635.00 73
2635.12 71
2635.24 71
2635.36 72
2635.47 74
2635.59 75
2635.71 75
2635.83 72
2635.94 66
2636.06 58
2636.18 49
2636.30 40
2636.42 32
2636.53 26
2636.65 24
2636.77 24
2636.89 26
2637.00 29
2637.12 33
2637.24 37
2637.36 41
2637.48 44
2637.59 49
2637.71 54
2637.83 59
2637.95 64
2638.06 69
2638.18 72
2638.30 73
2638.42 72
2638.54 69
2638.65 66
2638.77 64
2638.89 64
2639.01 67
2639.12 71
2639.24 78
2639.36 86
2639.48 94
2639.60 102
2639.71 108
2639.83 113
2639.95 115
2640.07 115
2640.19 112
2640.30 107
2640.42 99
2640.54 89
2640.66 78
2640.77 66
2640.89 56
2641.01 47
2641.13 40
2641.25 36
2641.36 33
2641.48 30
2641.60 27
2641.72 23
2641.84 20
2641.95 16
2642.07 15
2642.19 16
2642.31 20
2642.42 26
2642.54 35
2642.66 43
2642.78 49
2642.90 54
2643.01 56
2643.13 56
2643.25 53
2643.37 50
2643.49 46
2643.60 41
2643.72 36
2643.84 31
2643.96 25
2644.08 20
2644.19 16
2644.31 14
2644.43 13
2644.55 15
2644.66 18
2644.78 23
2644.90 30
2645.02 38
2645.14 49
2645.25 61
2645.37 75
2645.49 89
2645.61 103
2645.73 115
2645.84 124
2645.96 129
2646.08 131
2646.20 129
2646.32 125
2646.43 120
2646.55 114
2646.67 107
2646.79 100
2646.91 93
2647.02 87
2647.14 80
2647.26 75
2647.38 72
2647.50 71
2647.61 71
2647.73 73
2647.85 76
2647.97 79
2648.09 82
2648.20 84
2648.32 84
2648.44 84
2648.56 83
2648.68 82
2648.79 79
2648.91 77
2649.03 73
2649.15 69
2649.27 63
2649.38 57
2649.50 50
2649.62 42
2649.74 33
2649.86 24
2649.97 15
2650.09 6
2650.21 0
2650.33 0
2650.45 0
2650.56 0
2650.68 0
2650.80 0
2650.92 0
2651.04 0
2651.16 2
2651.27 9
2651.39 17
2651.51 23
2651.63 30
2651.75 37
2651.86 44
2651.98 53
2652.10 63
2652.22 74
2652.34 85
2652.45 95
2652.57 103
2652.69 108
2652.81 111
2652.93 112
2653.04 111
2653.16 109
2653.28 107
2653.40 103
2653.52 100
2653.64 96
2653.75 94
2653.87 94
2653.99 96
2654.11 100
2654.23 107
2654.34 115
2654.46 123
2654.58 131
2654.70 137
2654.82 141
2654.93 145
2655.05 148
2655.17 151
2655.29 152
2655.41 151
2655.53 149
2655.64 145
2655.76 139
2655.88 132
2656.00 126
2656.12 121
2656.23 116
2656.35 113
2656.47 110
2656.59 108
2656.71 106
2656.83 104
2656.94 103
2657.06 103
2657.18 104
2657.30 105
2657.42 107
2657.54 107
2657.65 105
2657.77 103
2657.89 99
2658.01 96
2658.13 94
2658.24 95
2658.36 98
2658.48 103
2658.60 111
2658.72 118
2658.84 124
2658.95 128
2659.07 130
2659.19 130
2659.31 128
2659.43 126
2659.55 124
2659.66 123
2659.78 123
2659.90 125
2660.02 127
2660.14 130
2660.25 133
2660.37 136
2660.49 139
2660.61 142
2660.73 143
2660.85 143
2660.96 141
2661.08 137
2661.20 131
2661.32 124
2661.44 117
2661.56 110
2661.67 106
2661.79 104
2661.91 105
2662.03 109
2662.15 114
2662.27 121
2662.38 128
2662.50 134
2662.62 138
2662.74 141
2662.86 141
2662.98 139
2663.09 136
2663.21 132
2663.33 128
2663.45 123
2663.57 120
2663.69 116
2663.80 114
2663.92 113
2664.04 113
2664.16 113
2664.28 113
2664.40 113
2664.51 113
2664.63 112
2664.75 110
2664.87 106
2664.99 102
2665.11 97
2665.23 92
2665.34 88
2665.46 87
2665.58 89
2665.70 95
2665.82 103
2665.94 114
2666.05 123
2666.17 131
2666.29 134
2666.41 133
2666.53 128
2666.65 119
2666.76 108
2666.88 97
2667.00 86
2667.12 75
2667.24 65
2667.36 55
2667.48 46
2667.59 37
2667.71 28
2667.83 19
2667.95 10
2668.07 1
2668.19 0
2668.30 0
2668.42 0
2668.54 0
2668.66 0
2668.78 0
2668.90 0
2669.02 0
2669.13 8
2669.25 15
2669.37 22
2669.49 28
2669.61 34
2669.73 39
2669.84 46
2669.96 53
2670.08 62
2670.20 71
2670.32 80
2670.44 88
2670.56 95
2670.67 101
2670.79 105
2670.91 108
2671.03 109
2671.15 109
2671.27 108
2671.39 106
2671.50 104
2671.62 103
2671.74 103
2671.86 105
2671.98 110
2672.10 116
2672.21 123
2672.33 129
2672.45 132
2672.57 133
2672.69 131
2672.81 127
2672.93 122
2673.04 117
2673.16 115
2673.28 114
2673.40 116
2673.52 120
2673.64 124
2673.76 127
2673.87 128
2673.99 128
2674.11 126
2674.23 123
2674.35 119
2674.47 114
2674.59 109
2674.70 104
2674.82 99
2674.94 94
2675.06 89
2675.18 85
2675.30 83
2675.42 84
2675.54 88
2675.65 95
2675.77 105
2675.89 115
2676.01 127
2676.13 138
2676.25 149
2676.37 159
2676.48 168
2676.60 177
2676.72 184
2676.84 189
2676.96 192
2677.08 192
2677.20 189
2677.31 185
2677.43 180
2677.55 176
2677.67 176
2677.79 179
2677.91 187
2678.03 199
2678.15 212
2678.26 226
2678.38 237
2678.50 246
2678.62 251
2678.74 253
2678.86 254
2678.98 255
2679.10 256
2679.21 259
2679.33 261
2679.45 263
2679.57 263
2679.69 260
2679.81 256
2679.93 250
2680.04 243
2680.16 236
2680.28 229
2680.40 223
2680.52 216
2680.64 208
2680.76 199
2680.88 189
2680.99 180
2681.11 171
2681.23 162
2681.35 154
2681.47 147
2681.59 139
2681.71 132
2681.83 124
2681.94 116
2682.06 109
2682.18 104
2682.30 100
2682.42 98
2682.54 98
2682.66 99
2682.78 101
2682.89 105
2683.01 108
2683.13 112
2683.25 115
2683.37 116
2683.49 116
2683.61 114
2683.73 111
2683.85 106
2683.96 103
2684.08 100
2684.20 101
2684.32 105
2684.44 112
2684.56 121
2684.68 130
2684.80 139
2684.91 145
2685.03 149
2685.15 151
2685.27 151
2685.39 153
2685.51 158
2685.63 168
2685.75 183
2685.87 202
2685.98 227
2686.10 253
2686.22 280
2686.34 305
2686.46 328
2686.58 347
2686.70 364
2686.82 378
2686.93 389
2687.05 399
2687.17 407
2687.29 412
2687.41 416
2687.53 420
2687.65 424
2687.77 429
2687.89 435
2688.00 442
2688.12 450
2688.24 458
2688.36 466
2688.48 472
2688.60 480
2688.72 488
2688.84 498
2688.96 511
2689.08 525
2689.19 538
2689.31 550
2689.43 557
2689.55 560
2689.67 558
2689.79 552
2689.91 544
2690.03 536
2690.15 533
2690.26 533
2690.38 538
2690.50 546
2690.62 555
2690.74 564
2690.86 569
2690.98 573
2691.10 574
2691.22 577
2691.34 583
2691.45 593
2691.57 609
2691.69 632
2691.81 662
2691.93 697
2692.05 738
2692.17 782
2692.29 830
2692.41 878
2692.52 927
2692.64 976
2692.76 1024
2692.88 1074
2693.00 1126
2693.12 1181
2693.24 1241
2693.36 1306
2693.48 1375
2693.60 1447
2693.71 1520
2693.83 1592
2693.95 1661
2694.07 1728
2694.19 1790
2694.31 1847
2694.43 1898
2694.55 1942
2694.67 1979
2694.79 2008
2694.91 2029
2695.02 2041
2695.14 2047
2695.26 2047
2695.38 2044
2695.50 2037
2695.62 2029
2695.74 2019
2695.86 2005
2695.98 1987
2696.10 1963
2696.22 1934
2696.33 1901
2696.45 1866
2696.57 1830
2696.69 1796
2696.81 1764
2696.93 1733
2697.05 1702
2697.17 1670
2697.29 1636
2697.41 1597
2697.53 1556
2697.64 1514
2697.76 1471
2697.88 1428
2698.00 1386
2698.12 1343
2698.24 1299
2698.36 1252
2698.48 1202
2698.60 1149
2698.72 1094
2698.84 1039
2698.95 983
2699.07 929
2699.19 878
2699.31 830
2699.43 787
2699.55 748
2699.67 713
2699.79 683
2699.91 656
2700.03 632
2700.15 611
2700.27 591
2700.38 571
2700.50 551
2700.62 529
2700.74 505
2700.86 478
2700.98 450
2701.10 419
2701.22 386
2701.34 353
2701.46 319
2701.58 286
2701.70 256
2701.81 228
2701.93 205
2702.05 187
2702.17 174
2702.29 167
2702.41 164
2702.53 164
2702.65 165
2702.77 167
2702.89 167
2703.01 165
2703.13 162
2703.25 156
2703.36 150
2703.48 142
2703.60 134
2703.72 125
2703.84 116
2703.96 108
2704.08 99
2704.20 92
2704.32 88
2704.44 85
2704.56 85
2704.68 86
2704.80 87
2704.91 88
2705.03 87
2705.15 86
2705.27 84
2705.39 82
2705.51 80
2705.63 79
2705.75 79
2705.87 78
2705.99 76
2706.11 74
2706.23 72
2706.35 70
2706.47 68
2706.58 69
2706.70 72
2706.82 76
2706.94 81
2707.06 86
2707.18 89
2707.30 90
2707.42 88
2707.54 84
2707.66 78
2707.78 71
2707.90 63
2708.02 56
2708.14 52
2708.26 49
2708.37 49
2708.49 51
2708.61 55
2708.73 58
2708.85 59
2708.97 58
2709.09 56
2709.21 51
2709.33 46
2709.45 41
2709.57 39
2709.69 39
2709.81 40
2709.93 41
2710.05 42
2710.17 42
2710.28 42
2710.40 41
2710.52 41
2710.64 42
2710.76 46
2710.88 51
2711.00 56
2711.12 61
2711.24 65
2711.36 68
2711.48 71
2711.60 75
2711.72 80
2711.84 86
2711.96 92
2712.08 98
2712.20 101
2712.31 103
2712.43 103
2712.55 101
2712.67 99
2712.79 98
2712.91 101
2713.03 106
2713.15 116
2713.27 129
2713.39 144
2713.51 160
2713.63 175
2713.75 188
2713.87 197
2713.99 201
2714.11 200
2714.23 196
2714.35 189
2714.46 180
2714.58 171
2714.70 163
2714.82 156
2714.94 152
2715.06 151
2715.18 152
2715.30 156
2715.42 162
2715.54 169
2715.66 177
2715.78 185
2715.90 194
2716.02 205
2716.14 219
2716.26 237
2716.38 259
2716.50 284
2716.62 311
2716.74 339
2716.85 366
2716.97 391
2717.09 415
2717.21 438
2717.33 460
2717.45 482
2717.57 505
2717.69 527
2717.81 551
2717.93 577
2718.05 605
2718.17 636
2718.29 670
2718.41 706
2718.53 742
2718.65 777
2718.77 808
2718.89 833
2719.01 854
2719.13 872
2719.25 890
2719.37 910
2719.49 935
2719.60 965
2719.72 1001
2719.84 1039
2719.96 1075
2720.08 1106
2720.20 1129
2720.32 1142
2720.44 1146
2720.56 1142
2720.68 1131
2720.80 1117
2720.92 1099
2721.04 1078
2721.16 1054
2721.28 1026
2721.40 994
2721.52 961
2721.64 926
2721.76 892
2721.88 859
2722.00 828
2722.12 798
2722.24 768
2722.36 736
2722.48 702
2722.60 668
2722.72 635
2722.83 607
2722.95 583
2723.07 565
2723.19 552
2723.31 541
2723.43 531
2723.55 519
2723.67 505
2723.79 489
2723.91 472
2724.03 453
2724.15 435
2724.27 418
2724.39 399
2724.51 379
2724.63 358
2724.75 334
2724.87 308
2724.99 282
2725.11 257
2725.23 235
2725.35 216
2725.47 202
2725.59 193
2725.71 187
2725.83 184
2725.95 183
2726.07 182
2726.19 182
2726.31 182
2726.43 182
2726.55 184
2726.67 187
2726.79 191
2726.90 195
2727.02 199
2727.14 201
2727.26 203
2727.38 202
2727.50 200
2727.62 195
2727.74 188
2727.86 179
2727.98 168
2728.10 155
2728.22 140
2728.34 125
2728.46 111
2728.58 98
2728.70 88
2728.82 80
2728.94 73
2729.06 68
2729.18 64
2729.30 59
2729.42 54
2729.54 48
2729.66 43
2729.78 38
2729.90 35
2730.02 33
2730.14 32
2730.26 32
2730.38 32
2730.50 31
2730.62 29
2730.74 25
2730.86 20
2730.98 14
2731.10 8
2731.22 2
2731.34 0
2731.46 0
2731.58 0
2731.70 0
2731.82 0
2731.94 0
2732.06 0
2732.18 0
2732.30 3
2732.42 9
2732.54 17
2732.66 25
2732.78 34
2732.90 41
2733.02 47
2733.14 51
2733.26 54
2733.38 56
2733.50 58
2733.62 60
2733.74 63
2733.86 66
2733.98 70
2734.09 72
2734.21 74
2734.33 73
2734.45 69
2734.57 62
2734.69 54
2734.81 44
2734.93 35
2735.05 28
2735.17 24
2735.29 23
2735.41 27
2735.53 34
2735.65 43
2735.77 54
2735.89 65
2736.01 75
2736.13 83
2736.25 88
2736.37 92
2736.49 92
2736.61 91
2736.73 87
2736.85 83
2736.97 78
2737.09 73
2737.21 68
2737.33 65
2737.45 63
2737.57 61
2737.69 58
2737.81 55
2737.93 50
2738.05 44
2738.17 37
2738.29 29
2738.41 21
2738.53 16
2738.65 13
2738.77 14
2738.89 18
2739.01 25
2739.13 33
2739.25 40
2739.37 47
2739.49 51
2739.61 54
2739.73 55
2739.85 56
2739.97 57
2740.09 58
2740.21 58
2740.33 57
2740.45 54
2740.57 50
2740.69 44
2740.81 39
2740.93 35
2741.05 33
2741.17 34
2741.29 37
2741.41 42
2741.53 49
2741.65 56
2741.77 62
2741.89 67
2742.01 69
2742.13 69
2742.26 67
2742.38 63
2742.50 57
2742.62 52
2742.74 47
2742.86 44
2742.98 42
2743.10 42
2743.22 44
2743.34 45
2743.46 46
2743.58 46
2743.70 44
2743.82 40
2743.94 35
2744.06 29
2744.18 26
2744.30 24
2744.42 26
2744.54 30
2744.66 35
2744.78 42
2744.90 47
2745.02 51
2745.14 52
2745.26 52
2745.38 50
2745.50 48
2745.62 44
2745.74 40
2745.86 35
2745.98 30
2746.10 25
2746.22 20
2746.34 17
2746.46 16
2746.58 17
2746.70 21
2746.82 25
2746.94 29
2747.06 33
2747.18 37
2747.30 40
2747.42 43
2747.54 47
2747.66 53
2747.78 61
2747.90 69
2748.02 79
2748.14 88
2748.26 97
2748.38 105
2748.50 110
2748.62 113
2748.74 112
2748.86 107
2748.98 100
2749.10 91
2749.22 81
2749.34 74
2749.47 70
2749.59 71
2749.71 77
2749.83 86
2749.95 96
2750.07 106
2750.19 113
2750.31 116
2750.43 116
2750.55 111
2750.67 104
2750.79 96
2750.91 87
2751.03 77
2751.15 68
2751.27 60
2751.39 52
2751.51 44
2751.63 37
2751.75 32
2751.87 26
2751.99 22
2752.11 17
2752.23 14
2752.35 11
2752.47 8
2752.59 7
2752.71 7
2752.83 8
2752.95 9
2753.07 11
2753.19 11
2753.31 10
2753.43 7
2753.56 3
2753.68 0
2753.80 0
2753.92 0
2754.04 0
2754.16 0
2754.28 0
2754.40 0
2754.52 0
2754.64 2
2754.76 7
2754.88 13
2755.00 19
2755.12 26
2755.24 33
2755.36 41
2755.48 48
2755.60 52
2755.72 55
2755.84 55
2755.96 53
2756.08 50
2756.20 46
2756.32 42
2756.44 37
2756.56 33
2756.68 29
2756.81 25
2756.93 21
2757.05 18
2757.17 16
2757.29 14
2757.41 13
2757.53 13
2757.65 12
2757.77 12
2757.89 12
2758.01 12
2758.13 13
2758.25 16
2758.37 20
2758.49 26
2758.61 32
2758.73 39
2758.85 46
2758.97 51
2759.09 55
2759.21 56
2759.33 54
2759.45 51
2759.58 47
2759.70 42
2759.82 39
2759.94 36
2760.06 34
2760.18 33
2760.30 32
2760.42 31
2760.54 29
2760.66 27
2760.78 25
2760.90 24
2761.02 24
2761.14 24
2761.26 23
2761.38 21
2761.50 17
2761.62 11
2761.74 4
2761.86 0
2761.99 0
2762.11 0
2762.23 0
2762.35 0
2762.47 0
2762.59 6
2762.71 13
2762.83 21
2762.95 28
2763.07 36
2763.19 45
2763.31 53
2763.43 63
2763.55 72
2763.67 81
2763.79 91
2763.91 101
2764.03 111
2764.16 121
2764.28 130
2764.40 139
2764.52 148
2764.64 160
2764.76 173
2764.88 188
2765.00 205
2765.12 222
2765.24 238
2765.36 251
2765.48 260
2765.60 266
2765.72 271
2765.84 275
2765.96 281
2766.08 290
2766.21 302
2766.33 318
2766.45 334
2766.57 348
2766.69 358
2766.81 362
2766.93 358
2767.05 349
2767.17 337
2767.29 323
2767.41 311
2767.53 302
2767.65 297
2767.77 294
2767.89 292
2768.01 288
2768.14 282
2768.26 273
2768.38 263
2768.50 252
2768.62 243
2768.74 237
2768.86 233
2768.98 231
2769.10 230
2769.22 229
2769.34 226
2769.46 222
2769.58 217
2769.70 212
2769.82 206
2769.95 200
2770.07 194
2770.19 188
2770.31 181
2770.43 174
2770.55 167
2770.67 160
2770.79 152
2770.91 145
2771.03 137
2771.15 128
2771.27 119
2771.39 109
2771.51 99
2771.64 90
2771.76 81
2771.88 74
2772.00 69
2772.12 65
2772.24 62
2772.36 60
2772.48 56
2772.60 52
2772.72 47
2772.84 40
2772.96 34
2773.08 28
2773.21 24
2773.33 21
2773.45 20
2773.57 20
2773.69 20
2773.81 22
2773.93 23
2774.05 25
2774.17 25
2774.29 25
2774.41 25
2774.53 24
2774.65 23
2774.78 23
2774.90 23
2775.02 25
2775.14 28
2775.26 32
2775.38 35
2775.50 38
2775.62 40
2775.74 41
2775.86 42
2775.98 43
2776.10 44
2776.23 47
2776.35 51
2776.47 56
2776.59 61
2776.71 65
2776.83 68
2776.95 70
2777.07 70
2777.19 68
2777.31 64
2777.43 58
2777.55 50
2777.68 42
2777.80 33
2777.92 24
2778.04 16
2778.16 8
2778.28 1
2778.40 0
2778.52 0
2778.64 0
2778.76 0
2778.88 0
2779.00 0
2779.13 0
2779.25 0
2779.37 6
2779.49 14
2779.61 21
2779.73 25
2779.85 27
2779.97 26
2780.09 23
2780.21 18
2780.33 12
2780.46 7
2780.58 3
2780.70 1
2780.82 1
2780.94 5
2781.06 12
2781.18 22
2781.30 32
2781.42 43
2781.54 51
2781.67 57
2781.79 59
2781.91 57
2782.03 52
2782.15 45
2782.27 38
2782.39 30
2782.51 23
2782.63 17
2782.75 13
2782.87 11
2783.00 11
2783.12 13
2783.24 16
2783.36 19
2783.48 22
2783.60 24
2783.72 23
2783.84 20
2783.96 17
2784.08 14
2784.21 13
2784.33 15
2784.45 20
2784.57 28
2784.69 36
2784.81 44
2784.93 51
2785.05 55
2785.17 57
2785.29 55
2785.42 51
2785.54 46
2785.66 40
2785.78 33
2785.90 27
2786.02 23
2786.14 20
2786.26 19
2786.38 21
2786.51 24
2786.63 29
2786.75 35
2786.87 42
2786.99 49
2787.11 58
2787.23 67
2787.35 79
2787.47 91
2787.59 105
2787.72 119
2787.84 131
2787.96 143
2788.08 151
2788.20 156
2788.32 158
2788.44 156
2788.56 152
2788.68 146
2788.81 139
2788.93 131
2789.05 122
2789.17 114
2789.29 104
2789.41 94
2789.53 83
2789.65 71
2789.77 60
2789.90 50
2790.02 43
2790.14 41
2790.26 45
2790.38 53
2790.50 65
2790.62 78
2790.74 90
2790.86 100
2790.99 104
2791.11 104
2791.23 100
2791.35 92
2791.47 84
2791.59 76
2791.71 69
2791.83 63
2791.96 60
2792.08 57
2792.20 56
2792.32 56
2792.44 57
2792.56 58
2792.68 60
2792.80 64
2792.92 69
2793.05 77
2793.17 86
2793.29 96
2793.41 106
2793.53 116
2793.65 124
2793.77 130
2793.89 133
2794.02 133
2794.14 131
2794.26 125
2794.38 118
2794.50 109
2794.62 99
2794.74 88
2794.86 78
2794.99 70
2795.11 64
2795.23 61
2795.35 60
2795.47 61
2795.59 61
2795.71 61
2795.83 59
2795.96 55
2796.08 48
2796.20 40
2796.32 33
2796.44 27
2796.56 22
2796.68 21
2796.80 22
2796.93 24
2797.05 28
2797.17 32
2797.29 37
2797.41 42
2797.53 48
2797.65 55
2797.77 61
2797.90 67
2798.02 71
2798.14 73
2798.26 73
2798.38 70
2798.50 66
2798.62 61
2798.75 56
2798.87 53
2798.99 50
2799.11 50
2799.23 50
2799.35 51
2799.47 52
2799.59 51
2799.72 49
2799.84 46
2799.96 42
2800.08 38
2800.20 35
2800.32 34
2800.44 35
2800.57 38
2800.69 42
2800.81 45
2800.93 47
2801.05 46
2801.17 44
2801.29 41
2801.41 37
2801.54 32
2801.66 27
2801.78 23
2801.90 19
2802.02 16
2802.14 13
2802.26 11
2802.39 10
2802.51 9
2802.63 9
2802.75 9
2802.87 10
2802.99 12
2803.11 16
2803.24 21
2803.36 28
2803.48 35
2803.60 41
2803.72 46
2803.84 49
2803.96 48
2804.09 44
2804.21 38
2804.33 31
2804.45 26
2804.57 22
2804.69 22
2804.81 26
2804.94 33
2805.06 44
2805.18 55
2805.30 66
2805.42 74
2805.54 80
2805.66 82
2805.79 79
2805.91 74
2806.03 67
2806.15 59
2806.27 51
2806.39 45
2806.52 42
2806.64 40
2806.76 41
2806.88 44
2807.00 47
2807.12 52
2807.24 57
2807.37 61
2807.49 66
2807.61 69
2807.73 71
2807.85 71
2807.97 70
2808.09 67
2808.22 64
2808.34 61
2808.46 59
2808.58 58
2808.70 58
2808.82 58
2808.95 58
2809.07 57
2809.19 55
2809.31 51
2809.43 46
2809.55 40
2809.67 35
2809.80 30
2809.92 26
2810.04 22
2810.16 20
2810.28 18
2810.40 17
2810.53 16
2810.65 16
2810.77 17
2810.89 19
2811.01 22
2811.13 26
2811.26 28
2811.38 28
2811.50 26
2811.62 21
2811.74 13
2811.86 3
2811.98 0
2812.11 0
2812.23 0
2812.35 0
2812.47 0
2812.59 0
2812.71 0
2812.84 1
2812.96 11
2813.08 20
2813.20 26
2813.32 28
2813.44 27
2813.57 24
2813.69 19
2813.81 13
2813.93 7
2814.05 3
2814.17 0
2814.30 0
2814.42 0
2814.54 0
2814.66 0
2814.78 0
2814.90 0
2815.03 0
2815.15 0
2815.27 2
2815.39 10
2815.51 19
2815.63 28
2815.76 36
2815.88 43
2816.00 47
2816.12 49
2816.24 48
2816.36 45
2816.49 42
2816.61 41
2816.73 40
2816.85 42
2816.97 45
2817.09 49
2817.22 52
2817.34 54
2817.46 54
2817.58 52
2817.70 49
2817.82 44
2817.95 39
2818.07 34
2818.19 29
2818.31 25
2818.43 22
2818.56 21
2818.68 21
2818.80 23
2818.92 28
2819.04 35
2819.16 43
2819.29 52
2819.41 59
2819.53 64
2819.65 66
2819.77 66
2819.89 63
2820.02 59
2820.14 56
2820.26 53
2820.38 52
2820.50 52
2820.63 53
2820.75 55
2820.87 58
2820.99 61
2821.11 65
2821.23 69
2821.36 74
2821.48 79
2821.60 83
2821.72 85
2821.84 86
2821.97 84
2822.09 81
2822.21 77
2822.33 73
2822.45 71
2822.57 70
2822.70 72
2822.82 76
2822.94 81
2823.06 87
2823.18 92
2823.31 97
2823.43 98
2823.55 98
2823.67 94
2823.79 88
2823.91 80
2824.04 70
2824.16 59
2824.28 47
2824.40 35
2824.52 21
2824.65 8
2824.77 0
2824.89 0
2825.01 0
2825.13 0
2825.26 0
2825.38 0
2825.50 0
2825.62 0
2825.74 8
2825.87 18
2825.99 25
2826.11 28
2826.23 28
2826.35 25
2826.47 22
2826.60 20
2826.72 20
2826.84 24
2826.96 31
2827.08 38
2827.21 45
2827.33 49
2827.45 49
2827.57 46
2827.69 40
2827.82 35
2827.94 32
2828.06 31
2828.18 34
2828.30 40
2828.43 48
2828.55 58
2828.67 67
2828.79 76
2828.91 84
2829.04 92
2829.16 98
2829.28 102
2829.40 104
2829.52 103
2829.65 98
2829.77 91
2829.89 83
2830.01 75
2830.13 68
2830.26 64
2830.38 62
2830.50 63
2830.62 65
2830.74 68
2830.87 71
2830.99 72
2831.11 72
2831.23 71
2831.35 68
2831.48 65
2831.60 62
2831.72 59
2831.84 56
2831.96 54
2832.09 53
2832.21 53
2832.33 52
2832.45 52
2832.57 52
2832.70 51
2832.82 50
2832.94 48
2833.06 44
2833.18 40
2833.31 35
2833.43 29
2833.55 22
2833.67 15
2833.79 7
2833.92 1
2834.04 0
2834.16 0
2834.28 0
2834.41 0
2834.53 0
2834.65 0
2834.77 1
2834.89 3
2835.02 4
2835.14 6
2835.26 8
2835.38 10
2835.50 13
2835.63 15
2835.75 18
2835.87 19
2835.99 20
2836.11 18
2836.24 15
2836.36 11
2836.48 6
2836.60 0
2836.73 0
2836.85 0
2836.97 0
2837.09 0
2837.21 0
2837.34 0
2837.46 0
2837.58 1
2837.70 12
2837.82 26
2837.95 41
2838.07 56
2838.19 71
2838.31 82
2838.44 90
2838.56 94
2838.68 95
2838.80 94
2838.92 92
2839.05 91
2839.17 91
2839.29 93
2839.41 95
2839.54 97
2839.66 97
2839.78 97
2839.90 95
2840.02 93
2840.15 92
2840.27 95
2840.39 100
2840.51 109
2840.64 120
2840.76 130
2840.88 138
2841.00 142
2841.12 141
2841.25 135
2841.37 125
2841.49 113
2841.61 100
2841.74 89
2841.86 80
2841.98 74
2842.10 69
2842.22 67
2842.35 65
2842.47 63
2842.59 61
2842.71 58
2842.84 54
2842.96 48
2843.08 40
2843.20 32
2843.32 24
2843.45 15
2843.57 8
2843.69 2
2843.81 0
2843.94 0
2844.06 0
2844.18 0
2844.30 0
2844.43 0
2844.55 0
2844.67 3
2844.79 8
2844.91 12
2845.04 13
2845.16 12
2845.28 7
2845.40 1
2845.53 0
2845.65 0
2845.77 0
2845.89 0
2846.02 0
2846.14 7
2846.26 14
2846.38 21
2846.50 26
2846.63 29
2846.75 32
2846.87 34
2846.99 37
2847.12 40
2847.24 46
2847.36 52
2847.48 58
2847.61 65
2847.73 71
2847.85 76
2847.97 80
2848.10 83
2848.22 85
2848.34 86
2848.46 86
2848.59 84
2848.71 80
2848.83 74
2848.95 66
2849.07 56
2849.20 46
2849.32 37
2849.44 30
2849.56 24
2849.69 21
2849.81 21
2849.93 23
2850.05 27
2850.18 31
2850.30 36
2850.42 41
2850.54 45
2850.67 48
2850.79 52
2850.91 56
2851.03 61
2851.16 64
2851.28 67
2851.40 69
2851.52 69
2851.65 69
2851.77 68
2851.89 67
2852.01 68
2852.14 70
2852.26 71
2852.38 73
2852.50 73
2852.63 71
2852.75 67
2852.87 61
2852.99 55
2853.12 47
2853.24 39
2853.36 32
2853.48 26
2853.61 23
2853.73 22
2853.85 24
2853.97 28
2854.10 34
2854.22 41
2854.34 47
2854.46 53
2854.59 55
2854.71 56
2854.83 55
2854.95 52
2855.08 48
2855.20 45
2855.32 43
2855.44 43
2855.57 44
2855.69 47
2855.81 51
2855.93 57
2856.06 62
2856.18 66
2856.30 69
2856.42 71
2856.55 73
2856.67 76
2856.79 79
2856.91 83
2857.04 90
2857.16 98
2857.28 107
2857.40 116
2857.53 126
2857.65 134
2857.77 141
2857.89 145
2858.02 146
2858.14 145
2858.26 139
2858.39 131
2858.51 120
2858.63 108
2858.75 95
2858.88 83
2859.00 72
2859.12 64
2859.24 59
2859.37 55
2859.49 53
2859.61 51
2859.73 51
2859.86 51
2859.98 52
2860.10 55
2860.22 59
2860.35 65
2860.47 70
2860.59 74
2860.72 76
2860.84 77
2860.96 77
2861.08 78
2861.21 82
2861.33 90
2861.45 102
2861.57 115
2861.70 127
2861.82 138
2861.94 144
2862.06 146
2862.19 143
2862.31 137
2862.43 129
2862.56 121
2862.68 113
2862.80 108
2862.92 106
2863.05 106
2863.17 110
2863.29 115
2863.41 120
2863.54 124
2863.66 126
2863.78 125
2863.91 120
2864.03 114
2864.15 107
2864.27 100
2864.40 96
2864.52 94
2864.64 95
2864.76 99
2864.89 104
2865.01 111
2865.13 118
2865.26 124
2865.38 129
2865.50 131
2865.62 132
2865.75 131
2865.87 128
2865.99 123
2866.11 117
2866.24 111
2866.36 104
2866.48 97
2866.61 91
2866.73 86
2866.85 81
2866.97 78
2867.10 74
2867.22 70
2867.34 65
2867.47 59
2867.59 54
2867.71 49
2867.83 47
2867.96 46
2868.08 48
2868.20 51
2868.33 54
2868.45 57
2868.57 60
2868.69 62
2868.82 66
2868.94 71
2869.06 80
2869.18 91
2869.31 104
2869.43 118
2869.55 131
2869.68 143
2869.80 154
2869.92 164
2870.04 174
2870.17 186
2870.29 200
2870.41 215
2870.54 233
2870.66 252
2870.78 271
2870.90 291
2871.03 311
2871.15 331
2871.27 350
2871.40 368
2871.52 383
2871.64 394
2871.77 402
2871.89 404
2872.01 400
2872.13 393
2872.26 382
2872.38 369
2872.50 357
2872.63 346
2872.75 337
2872.87 332
2872.99 328
2873.12 325
2873.24 324
2873.36 322
2873.49 320
2873.61 319
2873.73 318
2873.85 317
2873.98 316
2874.10 314
2874.22 310
2874.35 304
2874.47 297
2874.59 289
2874.72 282
2874.84 277
2874.96 273
2875.08 270
2875.21 267
2875.33 262
2875.45 253
2875.58 241
2875.70 225
2875.82 207
2875.94 189
2876.07 174
2876.19 162
2876.31 155
2876.44 154
2876.56 156
2876.68 160
2876.81 165
2876.93 169
2877.05 172
2877.17 171
2877.30 167
2877.42 160
2877.54 152
2877.67 143
2877.79 134
2877.91 126
2878.04 117
2878.16 109
2878.28 102
2878.41 95
2878.53 89
2878.65 84
2878.77 83
2878.90 83
2879.02 84
2879.14 85
2879.27 83
2879.39 78
2879.51 69
2879.64 57
2879.76 42
2879.88 28
2880.00 15
2880.13 5
2880.25 0
2880.37 0
2880.50 0
2880.62 0
2880.74 0
2880.87 0
2880.99 0
2881.11 0
2881.24 2
2881.36 4
2881.48 5
2881.60 6
2881.73 6
2881.85 6
2881.97 5
2882.10 4
2882.22 2
2882.34 0
2882.47 0
2882.59 0
2882.71 0
2882.84 0
2882.96 0
2883.08 2
2883.21 6
2883.33 10
2883.45 16
2883.57 22
2883.70 28
2883.82 34
2883.94 38
2884.07 41
2884.19 43
2884.31 43
2884.44 42
2884.56 43
2884.68 44
2884.81 47
2884.93 52
2885.05 57
2885.18 63
2885.30 68
2885.42 74
2885.55 80
2885.67 87
2885.79 95
2885.92 102
2886.04 108
2886.16 111
2886.28 111
2886.41 106
2886.53 98
2886.65 86
2886.78 72
2886.90 59
2887.02 46
2887.15 36
2887.27 28
2887.39 23
2887.52 18
2887.64 13
2887.76 8
2887.89 3
2888.01 0
2888.13 0
2888.26 0
2888.38 0
2888.50 3
2888.63 6
2888.75 9
2888.87 9
2889.00 8
2889.12 5
2889.24 0
2889.37 0
2889.49 0
2889.61 0
2889.74 0
2889.86 0
2889.98 0
2890.11 2
2890.23 5
2890.35 8
2890.48 8
2890.60 7
2890.72 5
2890.84 3
2890.97 4
2891.09 7
2891.21 13
2891.34 22
2891.46 32
2891.58 42
2891.71 51
2891.83 59
2891.95 65
2892.08 69
2892.20 71
2892.32 72
2892.45 73
2892.57 73
2892.69 74
2892.82 76
2892.94 79
2893.06 84
2893.19 90
2893.31 98
2893.43 105
2893.56 112
2893.68 117
2893.80 118
2893.93 115
2894.05 108
2894.18 100
2894.30 90
2894.42 83
2894.55 80
2894.67 80
2894.79 84
2894.92 89
2895.04 94
2895.16 98
2895.29 98
2895.41 96
2895.53 91
2895.66 86
2895.78 82
2895.90 78
2896.03 76
2896.15 75
2896.27 75
2896.40 76
2896.52 77
2896.64 79
2896.77 82
2896.89 86
2897.01 90
2897.14 95
2897.26 99
2897.38 102
2897.51 103
2897.63 102
2897.75 99
2897.88 93
2898.00 86
2898.12 77
2898.25 69
2898.37 63
2898.49 60
2898.62 59
2898.74 63
2898.87 70
2898.99 80
2899.11 90
2899.24 101
2899.36 110
2899.48 117
2899.61 120
2899.73 122
2899.85 122
2899.98 121
2900.10 120
2900.22 120
2900.35 121
2900.47 123
2900.59 125
2900.72 128
2900.84 130
2900.96 131
2901.09 131
2901.21 131
2901.33 128
2901.46 124
2901.58 118
2901.71 109
2901.83 99
2901.95 87
2902.08 75
2902.20 64
2902.32 54
2902.45 47
2902.57 42
2902.69 41
2902.82 44
2902.94 48
2903.06 55
2903.19 61
2903.31 67
2903.44 71
2903.56 72
2903.68 71
2903.81 68
2903.93 64
2904.05 61
2904.18 58
2904.30 57
2904.42 57
2904.55 60
2904.67 62
2904.79 65
2904.92 67
2905.04 66
2905.17 64
2905.29 60
2905.41 55
2905.54 51
2905.66 47
2905.78 45
2905.91 44
2906.03 46
2906.15 50
2906.28 56
2906.40 62
2906.53 69
2906.65 77
2906.77 86
2906.90 95
2907.02 104
2907.14 111
2907.27 115
2907.39 116
2907.51 113
2907.64 107
2907.76 98
2907.89 89
2908.01 81
2908.13 74
2908.26 68
2908.38 65
2908.50 62
2908.63 60
2908.75 58
2908.87 56
2909.00 56
2909.12 58
2909.25 61
2909.37 68
2909.49 77
2909.62 87
2909.74 98
2909.86 109
2909.99 119
2910.11 127
2910.24 132
2910.36 134
2910.48 133
2910.61 130
2910.73 125
2910.85 118
2910.98 110
2911.10 101
2911.23 94
2911.35 88
2911.47 84
2911.60 81
2911.72 81
2911.84 82
2911.97 83
2912.09 85
2912.22 87
2912.34 89
2912.46 91
2912.59 94
2912.71 97
2912.83 103
2912.96 110
2913.08 119
2913.21 129
2913.33 139
2913.45 147
2913.58 153
2913.70 155
2913.82 153
2913.95 148
2914.07 140
2914.20 132
2914.32 124
2914.44 117
2914.57 111
2914.69 107
2914.81 105
2914.94 104
2915.06 104
2915.19 103
2915.31 103
2915.43 103
2915.56 103
2915.68 102
2915.81 102
2915.93 101
2916.05 100
2916.18 99
2916.30 99
2916.42 99
2916.55 100
2916.67 101
2916.80 103
2916.92 105
2917.04 108
2917.17 111
2917.29 114
2917.42 118
2917.54 125
2917.66 134
2917.79 146
2917.91 160
2918.03 176
2918.16 192
2918.28 209
2918.41 225
2918.53 240
2918.65 253
2918.78 264
2918.90 273
2919.03 279
2919.15 282
2919.27 283
2919.40 281
2919.52 277
2919.65 272
2919.77 267
2919.89 264
2920.02 264
2920.14 266
2920.26 272
2920.39 281
2920.51 293
2920.64 305
2920.76 316
2920.88 326
2921.01 333
2921.13 338
2921.26 339
2921.38 339
2921.50 337
2921.63 334
2921.75 331
2921.88 327
2922.00 323
2922.12 320
2922.25 317
2922.37 315
2922.50 313
2922.62 313
2922.74 312
2922.87 310
2922.99 307
2923.12 300
2923.24 291
2923.36 279
2923.49 266
2923.61 252
2923.74 240
2923.86 231
2923.98 225
2924.11 224
2924.23 225
2924.36 229
2924.48 233
2924.60 235
2924.73 234
2924.85 229
2924.98 221
2925.10 211
2925.22 200
2925.35 190
2925.47 181
2925.60 173
2925.72 165
2925.84 158
2925.97 150
2926.09 141
2926.22 132
2926.34 122
2926.46 114
2926.59 107
2926.71 102
2926.84 98
2926.96 97
2927.08 97
2927.21 98
2927.33 99
2927.46 102
2927.58 106
2927.71 110
2927.83 114
2927.95 119
2928.08 123
2928.20 128
2928.33 132
2928.45 137
2928.57 142
2928.70 148
2928.82 154
2928.95 159
2929.07 164
2929.19 166
2929.32 166
2929.44 163
2929.57 158
2929.69 152
2929.81 147
2929.94 143
2930.06 142
2930.19 144
2930.31 148
2930.44 154
2930.56 160
2930.68 164
2930.81 166
2930.93 166
2931.06 165
2931.18 164
2931.30 164
2931.43 167
2931.55 174
2931.68 183
2931.80 193
2931.93 202
2932.05 210
2932.17 214
2932.30 216
2932.42 217
2932.55 220
2932.67 227
2932.79 239
2932.92 258
2933.04 281
2933.17 308
2933.29 337
2933.42 366
2933.54 393
2933.66 419
2933.79 442
2933.91 464
2934.04 484
2934.16 503
2934.29 521
2934.41 539
2934.53 556
2934.66 574
2934.78 594
2934.91 615
2935.03 637
2935.15 660
2935.28 685
2935.40 710
2935.53 735
2935.65 760
2935.78 783
2935.90 804
2936.02 823
2936.15 838
2936.27 850
2936.40 859
2936.52 867
2936.65 875
2936.77 883
2936.89 892
2937.02 901
2937.14 909
2937.27 916
2937.39 918
2937.52 918
2937.64 914
2937.76 908
2937.89 901
2938.01 893
2938.14 886
2938.26 879
2938.39 872
2938.51 865
2938.63 855
2938.76 842
2938.88 825
2939.01 805
2939.13 781
2939.26 755
2939.38 729
2939.50 703
2939.63 679
2939.75 656
2939.88 634
2940.00 613
2940.13 593
2940.25 572
2940.38 552
2940.50 532
2940.62 512
2940.75 494
2940.87 478
2941.00 464
2941.12 451
2941.25 439
2941.37 427
2941.49 415
2941.62 402
2941.74 388
2941.87 373
2941.99 357
2942.12 343
2942.24 331
2942.37 321
2942.49 315
2942.61 311
2942.74 308
2942.86 306
2942.99 303
2943.11 298
2943.24 293
2943.36 287
2943.48 281
2943.61 275
2943.73 269
2943.86 263
2943.98 256
2944.11 246
2944.23 234
2944.36 220
2944.48 204
2944.60 187
2944.73 171
2944.85 158
2944.98 149
2945.10 146
2945.23 147
2945.35 153
2945.48 162
2945.60 173
2945.72 183
2945.85 192
2945.97 197
2946.10 198
2946.22 195
2946.35 187
2946.47 174
2946.60 159
2946.72 141
2946.85 122
2946.97 103
2947.09 86
2947.22 72
2947.34 61
2947.47 54
2947.59 50
2947.72 50
2947.84 54
2947.97 59
2948.09 66
2948.21 75
2948.34 83
2948.46 90
2948.59 94
2948.71 95
2948.84 92
2948.96 85
2949.09 74
2949.21 61
2949.34 47
2949.46 35
2949.58 25
2949.71 20
2949.83 18
2949.96 22
2950.08 28
2950.21 37
2950.33 47
2950.46 57
2950.58 64
2950.71 68
2950.83 69
2950.95 68
2951.08 64
2951.20 60
2951.33 56
2951.45 55
2951.58 55
2951.70 58
2951.83 63
2951.95 69
2952.08 74
2952.20 78
2952.33 79
2952.45 77
2952.57 72
2952.70 66
2952.82 59
2952.95 53
2953.07 49
2953.20 48
2953.32 50
2953.45 54
2953.57 61
2953.70 68
2953.82 75
2953.95 82
2954.07 89
2954.19 96
2954.32 101
2954.44 107
2954.57 111
2954.69 116
2954.82 119
2954.94 122
2955.07 123
2955.19 123
2955.32 121
2955.44 117
2955.57 112
2955.69 106
2955.82 101
2955.94 96
2956.06 92
2956.19 89
2956.31 87
2956.44 84
2956.56 81
2956.69 76
2956.81 71
2956.94 66
2957.06 61
2957.19 58
2957.31 58
2957.44 60
2957.56 63
2957.69 67
2957.81 70
2957.94 72
2958.06 74
2958.18 75
2958.31 77
2958.43 80
2958.56 85
2958.68 91
2958.81 98
2958.93 103
2959.06 107
2959.18 107
2959.31 105
2959.43 102
2959.56 98
2959.68 94
2959.81 92
2959.93 91
2960.06 91
2960.18 93
2960.31 94
2960.43 96
2960.55 97
2960.68 97
2960.80 95
2960.93 91
2961.05 85
2961.18 78
2961.30 69
2961.43 62
2961.55 56
2961.68 52
2961.80 51
2961.93 53
2962.05 54
2962.18 56
2962.30 56
2962.43 53
2962.55 49
2962.68 45
2962.80 40
2962.93 38
2963.05 37
2963.18 39
2963.30 44
2963.43 50
2963.55 56
2963.68 61
2963.80 65
2963.92 68
2964.05 71
2964.17 72
2964.30 75
2964.42 77
2964.55 81
2964.67 85
2964.80 88
2964.92 91
2965.05 91
2965.17 90
2965.30 87
2965.42 83
2965.55 80
2965.67 76
2965.80 75
2965.92 75
2966.05 76
2966.17 80
2966.30 84
2966.42 89
2966.55 94
2966.67 97
2966.80 99
2966.92 99
2967.05 96
2967.17 92
2967.30 88
2967.42 83
2967.55 81
2967.67 79
2967.80 79
2967.92 79
2968.05 81
2968.17 83
2968.30 85
2968.42 87
2968.55 89
2968.67 90
2968.80 91
2968.92 90
2969.05 88
2969.17 83
2969.30 79
2969.42 74
2969.55 71
2969.67 71
2969.80 73
2969.92 77
2970.05 83
2970.17 89
2970.30 94
2970.42 98
2970.55 101
2970.67 102
2970.80 104
2970.92 105
2971.05 106
2971.17 108
2971.30 109
2971.42 109
2971.55 107
2971.67 103
2971.80 97
2971.92 88
2972.05 79
2972.17 69
2972.30 62
2972.42 58
2972.55 58
2972.67 61
2972.80 67
2972.92 74
2973.05 80
2973.17 85
2973.30 87
2973.42 88
2973.55 87
2973.67 87
2973.80 88
2973.92 90
2974.05 94
2974.17 98
2974.30 101
2974.42 104
2974.55 105
2974.67 105
2974.80 106
2974.92 108
2975.05 113
2975.17 120
2975.30 129
2975.42 139
2975.55 148
2975.67 156
2975.80 163
2975.92 168
2976.05 173
2976.17 177
2976.30 180
2976.42 182
2976.55 183
2976.67 181
2976.80 176
2976.92 167
2977.05 156
2977.17 143
2977.30 130
2977.42 117
2977.55 106
2977.67 98
2977.80 93
2977.92 91
2978.05 92
2978.17 97
2978.30 104
2978.42 111
2978.55 118
2978.68 122
2978.80 123
2978.93 120
2979.05 112
2979.18 103
2979.30 94
2979.43 87
2979.55 83
2979.68 82
2979.80 86
2979.93 92
2980.05 99
2980.18 105
2980.30 108
2980.43 107
2980.55 102
2980.68 93
2980.80 80
2980.93 65
2981.05 48
2981.18 31
2981.30 15
2981.43 1
2981.55 0
2981.68 0
2981.80 0
2981.93 0
2982.06 0
2982.18 0
2982.31 0
2982.43 4
2982.56 11
2982.68 16
2982.81 19
2982.93 19
2983.06 18
2983.18 15
2983.31 12
2983.43 10
2983.56 10
2983.68 12
2983.81 16
2983.93 20
2984.06 26
2984.18 32
2984.31 38
2984.44 44
2984.56 49
2984.69 54
2984.81 58
2984.94 61
2985.06 64
2985.19 68
2985.31 72
2985.44 76
2985.56 80
2985.69 84
2985.81 85
2985.94 83
2986.06 79
2986.19 73
2986.31 65
2986.44 58
2986.57 52
2986.69 49
2986.82 48
2986.94 49
2987.07 52
2987.19 55
2987.32 59
2987.44 64
2987.57 68
2987.69 71
2987.82 73
2987.94 73
2988.07 71
2988.19 68
2988.32 65
2988.45 61
2988.57 59
2988.70 59
2988.82 61
2988.95 65
2989.07 69
2989.20 71
2989.32 71
2989.45 67
2989.57 58
2989.70 47
2989.82 35
2989.95 23
2990.08 14
2990.20 9
2990.33 9
2990.45 12
2990.58 19
2990.70 27
2990.83 35
2990.95 41
2991.08 46
2991.20 48
2991.33 49
2991.46 49
2991.58 47
2991.71 46
2991.83 43
2991.96 41
2992.08 38
2992.21 35
2992.33 33
2992.46 33
2992.58 35
2992.71 41
2992.83 49
2992.96 59
2993.09 71
2993.21 84
2993.34 95
2993.46 104
2993.59 111
2993.71 114
2993.84 115
2993.96 114
2994.09 111
2994.22 108
2994.34 104
2994.47 101
2994.59 99
2994.72 97
2994.84 94
2994.97 92
2995.09 89
2995.22 85
2995.34 80
2995.47 74
2995.60 68
2995.72 62
2995.85 56
2995.97 51
2996.10 46
2996.22 43
2996.35 41
2996.47 39
2996.60 38
2996.73 38
2996.85 38
2996.98 39
2997.10 41
2997.23 44
2997.35 48
2997.48 53
2997.60 57
2997.73 61
2997.86 64
2997.98 67
2998.11 69
2998.23 70
2998.36 70
2998.48 69
2998.61 67
2998.73 62
2998.86 56
2998.99 48
2999.11 40
2999.24 32
2999.36 25
2999.49 20
2999.61 18
2999.74 19
2999.86 23
2999.99 28
3000.12 34
3000.24 41
3000.37 46
3000.49 50
3000.62 52
3000.74 52
3000.87 50
3001.00 47
3001.12 43
3001.25 41
3001.37 41
3001.50 42
3001.62 45
3001.75 50
3001.87 56
3002.00 61
3002.13 66
3002.25 69
3002.38 71
3002.50 72
3002.63 71
3002.75 69
3002.88 65
3003.01 60
3003.13 52
3003.26 43
3003.38 33
3003.51 23
3003.63 13
3003.76 5
3003.89 0
3004.01 0
3004.14 0
3004.26 0
3004.39 0
3004.51 0
3004.64 0
3004.77 4
3004.89 8
3005.02 11
3005.14 11
3005.27 9
3005.39 5
3005.52 1
3005.65 0
3005.77 0
3005.90 2
3006.02 10
3006.15 23
3006.27 37
3006.40 52
3006.53 65
3006.65 76
3006.78 83
3006.90 86
3007.03 85
3007.15 82
3007.28 76
3007.41 69
3007.53 61
3007.66 52
3007.78 44
3007.91 36
3008.03 30
3008.16 25
3008.29 21
3008.41 19
3008.54 18
3008.66 17
3008.79 16
3008.91 15
3009.04 13
3009.17 11
3009.29 9
3009.42 7
3009.54 6
3009.67 6
3009.80 7
3009.92 9
3010.05 12
3010.17 16
3010.30 20
3010.42 23
3010.55 27
3010.68 30
3010.80 33
3010.93 35
3011.05 38
3011.18 41
3011.31 43
3011.43 45
3011.56 46
3011.68 47
3011.81 48
3011.93 49
3012.06 50
3012.19 52
3012.31 55
3012.44 57
3012.56 59
3012.69 60
3012.82 59
3012.94 57
3013.07 54
3013.19 51
3013.32 48
3013.44 45
3013.57 43
3013.70 40
3013.82 38
3013.95 35
3014.07 32
3014.20 29
3014.33 27
3014.45 25
3014.58 24
3014.70 24
3014.83 24
3014.96 25
3015.08 28
3015.21 33
3015.33 38
3015.46 45
3015.59 52
3015.71 58
3015.84 63
3015.96 65
3016.09 64
3016.22 62
3016.34 59
3016.47 54
3016.59 50
3016.72 45
3016.84 41
3016.97 38
3017.10 36
3017.22 36
3017.35 38
3017.47 43
3017.60 50
3017.73 60
3017.85 71
3017.98 83
3018.10 95
3018.23 107
3018.36 117
3018.48 126
3018.61 132
3018.73 138
3018.86 142
3018.99 147
3019.11 152
3019.24 157
3019.36 160
3019.49 161
3019.62 159
3019.74 154
3019.87 146
3019.99 136
3020.12 127
3020.25 119
3020.37 114
3020.50 111
3020.62 109
3020.75 109
3020.88 109
3021.00 108
3021.13 107
3021.25 106
3021.38 105
3021.51 104
3021.63 103
3021.76 102
3021.89 100
3022.01 98
3022.14 97
3022.26 96
3022.39 96
3022.52 98
3022.64 101
3022.77 104
3022.89 108
3023.02 111
3023.15 113
3023.27 113
3023.40 112
3023.52 110
3023.65 105
3023.78 99
3023.90 93
3024.03 86
3024.15 81
3024.28 78
3024.41 78
3024.53 79
3024.66 82
3024.79 86
3024.91 89
3025.04 90
3025.16 89
3025.29 85
3025.42 81
3025.54 77
3025.67 74
3025.79 73
3025.92 74
3026.05 77
3026.17 82
3026.30 87
3026.43 92
3026.55 95
3026.68 97
3026.80 99
3026.93 100
3027.06 101
3027.18 102
3027.31 101
3027.43 100
3027.56 97
3027.69 91
3027.81 85
3027.94 78
3028.07 72
3028.19 67
3028.32 63
3028.44 61
3028.57 58
3028.70 54
3028.82 49
3028.95 41
3029.08 32
3029.20 23
3029.33 14
3029.45 6
3029.58 0
3029.71 0
3029.83 0
3029.96 0
3030.08 0
3030.21 0
3030.34 0
3030.46 0
3030.59 0
3030.72 0
3030.84 7
3030.97 14
3031.09 21
3031.22 27
3031.35 30
3031.47 31
3031.60 29
3031.73 25
3031.85 20
3031.98 16
3032.10 13
3032.23 12
3032.36 13
3032.48 17
3032.61 22
3032.74 28
3032.86 35
3032.99 43
3033.12 52
3033.24 59
3033.37 66
3033.49 71
3033.62 74
3033.75 74
3033.87 70
3034.00 64
3034.13 56
3034.25 46
3034.38 37
3034.50 28
3034.63 22
3034.76 18
3034.88 15
3035.01 14
3035.14 13
3035.26 12
3035.39 10
3035.52 5
3035.64 0
3035.77 0
3035.89 0
3036.02 0
3036.15 0
3036.27 0
3036.40 0
3036.53 0
3036.65 2
3036.78 8
3036.91 12
3037.03 15
3037.16 18
3037.28 21
3037.41 24
3037.54 29
3037.66 35
3037.79 44
3037.92 53
3038.04 63
3038.17 72
3038.30 79
3038.42 83
3038.55 83
3038.67 81
3038.80 78
3038.93 77
3039.05 77
3039.18 80
3039.31 86
3039.43 94
3039.56 102
3039.69 108
3039.81 113
3039.94 115
3040.07 116
3040.19 116
3040.32 117
3040.44 119
3040.57 121
3040.70 125
3040.82 128
3040.95 130
3041.08 131
3041.20 128
3041.33 123
3041.46 115
3041.58 103
3041.71 89
3041.84 73
3041.96 58
3042.09 44
3042.22 32
3042.34 23
3042.47 18
3042.59 14
3042.72 13
3042.85 14
3042.97 16
3043.10 20
3043.23 26
3043.35 33
3043.48 41
3043.61 50
3043.73 57
3043.86 62
3043.99 65
3044.11 65
3044.24 63
3044.37 59
3044.49 55
3044.62 50
3044.75 47
3044.87 45
3045.00 44
3045.13 45
3045.25 47
3045.38 51
3045.50 55
3045.63 60
3045.76 65
3045.88 72
3046.01 80
3046.14 89
3046.26 97
3046.39 105
3046.52 111
3046.64 115
3046.77 115
3046.90 113
3047.02 108
3047.15 103
3047.28 97
3047.40 91
3047.53 87
3047.66 84
3047.78 83
3047.91 82
3048.04 81
3048.16 80
3048.29 79
3048.42 77
3048.54 75
3048.67 72
3048.80 69
3048.92 66
3049.05 63
3049.18 61
3049.30 58
3049.43 56
3049.56 53
3049.68 51
3049.81 48
3049.94 45
3050.06 43
3050.19 41
3050.32 41
3050.44 45
3050.57 51
3050.70 62
3050.82 76
3050.95 93
3051.08 111
3051.20 128
3051.33 143
3051.46 155
3051.58 162
3051.71 165
3051.84 164
3051.96 160
3052.09 155
3052.22 149
3052.34 141
3052.47 133
3052.60 125
3052.72 115
3052.85 104
3052.98 92
3053.10 81
3053.23 70
3053.36 61
3053.48 54
3053.61 48
3053.74 45
3053.86 44
3053.99 44
3054.12 45
3054.24 48
3054.37 52
3054.50 58
3054.62 63
3054.75 68
3054.88 71
3055.00 71
3055.13 68
3055.26 62
3055.38 56
3055.51 49
3055.64 44
3055.76 42
3055.89 41
3056.02 42
3056.14 43
3056.27 42
3056.40 38
3056.53 31
3056.65 21
3056.78 11
3056.91 1
3057.03 0
3057.16 0
3057.29 0
3057.41 0
3057.54 7
3057.67 18
3057.79 28
3057.92 37
3058.05 44
3058.17 47
3058.30 46
3058.43 43
3058.55 39
3058.68 34
3058.81 29
3058.93 27
3059.06 25
3059.19 24
3059.32 24
3059.44 23
3059.57 21
3059.70 19
3059.82 15
3059.95 11
3060.08 8
3060.20 6
3060.33 6
3060.46 7
3060.58 9
3060.71 10
3060.84 10
3060.96 8
3061.09 5
3061.22 0
3061.34 0
3061.47 0
3061.60 0
3061.73 0
3061.85 0
3061.98 0
3062.11 6
3062.23 16
3062.36 24
3062.49 29
3062.61 31
3062.74 31
3062.87 29
3062.99 26
3063.12 23
3063.25 21
3063.38 20
3063.50 19
3063.63 19
3063.76 18
3063.88 16
3064.01 13
3064.14 9
3064.26 3
3064.39 0
3064.52 0
3064.64 0
3064.77 0
3064.90 0
3065.03 0
3065.15 5
3065.28 12
3065.41 17
3065.53 20
3065.66 21
3065.79 20
3065.91 19
3066.04 18
3066.17 19
3066.30 20
3066.42 21
3066.55 22
3066.68 22
3066.80 21
3066.93 17
3067.06 12
3067.18 8
3067.31 4
3067.44 3
3067.57 4
3067.69 7
3067.82 12
3067.95 17
3068.07 21
3068.20 23
3068.33 24
3068.45 23
3068.58 23
3068.71 24
3068.84 27
3068.96 31
3069.09 36
3069.22 42
3069.34 46
3069.47 49
3069.60 50
3069.72 50
3069.85 49
3069.98 48
3070.11 48
3070.23 49
3070.36 50
3070.49 51
3070.61 52
3070.74 51
3070.87 50
3071.00 48
3071.12 46
3071.25 46
3071.38 46
3071.50 47
3071.63 48
3071.76 50
3071.89 51
3072.01 51
3072.14 49
3072.27 45
3072.39 38
3072.52 29
3072.65 19
3072.77 8
3072.90 0
3073.03 0
3073.16 0
3073.28 0
3073.41 0
3073.54 0
3073.66 5
3073.79 14
3073.92 23
3074.05 30
3074.17 36
3074.30 40
3074.43 42
3074.55 45
3074.68 48
3074.81 52
3074.94 56
3075.06 59
3075.19 62
3075.32 65
3075.45 66
3075.57 67
3075.70 67
3075.83 67
3075.95 67
3076.08 67
3076.21 68
3076.34 69
3076.46 71
3076.59 72
3076.72 73
3076.84 75
3076.97 76
3077.10 78
3077.23 81
3077.35 85
3077.48 91
3077.61 99
3077.73 107
3077.86 115
3077.99 122
3078.12 128
3078.24 132
3078.37 134
3078.50 136
3078.63 136
3078.75 136
3078.88 135
3079.01 134
3079.13 131
3079.26 128
3079.39 125
3079.52 122
3079.64 121
3079.77 122
3079.90 125
3080.03 129
3080.15 135
3080.28 141
3080.41 147
3080.53 151
3080.66 155
3080.79 156
3080.92 156
3081.04 153
3081.17 148
3081.30 142
3081.43 135
3081.55 128
3081.68 124
3081.81 124
3081.93 128
3082.06 136
3082.19 147
3082.32 160
3082.44 171
3082.57 180
3082.70 183
3082.83 182
3082.95 174
3083.08 161
3083.21 143
3083.33 123
3083.46 100
3083.59 77
3083.72 54
3083.84 33
3083.97 15
3084.10 0
3084.23 0
3084.35 0
3084.48 0
3084.61 0
3084.74 0
3084.86 0
3084.99 0
3085.12 0
3085.25 4
3085.37 17
3085.50 31
3085.63 46
3085.75 61
3085.88 73
3086.01 81
3086.14 85
3086.26 84
3086.39 78
3086.52 69
3086.65 57
3086.77 45
3086.90 33
3087.03 24
3087.16 17
3087.28 11
3087.41 7
3087.54 3
3087.67 0
3087.79 0
3087.92 0
3088.05 0
3088.18 0
3088.30 0
3088.43 5
3088.56 11
3088.69 17
3088.81 22
3088.94 27
3089.07 29
3089.20 30
3089.32 31
3089.45 33
3089.58 35
3089.71 40
3089.83 48
3089.96 57
3090.09 67
3090.22 78
3090.34 86
3090.47 92
3090.60 95
3090.72 95
3090.85 93
3090.98 91
3091.11 89
3091.23 87
3091.36 87
3091.49 88
3091.62 88
3091.74 88
3091.87 85
3092.00 81
3092.13 75
3092.26 69
3092.38 64
3092.51 59
3092.64 56
3092.77 54
3092.89 53
3093.02 51
3093.15 49
3093.28 46
3093.40 43
3093.53 40
3093.66 37
3093.79 35
3093.91 34
3094.04 34
3094.17 37
3094.30 41
3094.42 47
3094.55 54
3094.68 62
3094.81 70
3094.93 77
3095.06 83
3095.19 88
3095.32 93
3095.44 96
3095.57 100
3095.70 103
3095.83 105
3095.95 106
3096.08 106
3096.21 103
3096.34 100
3096.46 96
3096.59 91
3096.72 87
3096.85 85
3096.98 83
3097.10 84
3097.23 85
3097.36 87
3097.49 89
3097.61 89
3097.74 87
3097.87 84
3098.00 80
3098.12 74
3098.25 69
3098.38 64
3098.51 61
3098.63 59
3098.76 58
3098.89 57
3099.02 56
3099.15 54
3099.27 51
3099.40 48
3099.53 44
3099.66 42
3099.78 41
3099.91 42
3100.04 44
3100.17 47
3100.29 51
3100.42 54
3100.55 56
3100.68 57
3100.80 58
3100.93 58
3101.06 60
3101.19 62
3101.32 66
3101.44 71
3101.57 76
3101.70 81
3101.83 85
3101.95 89
3102.08 92
3102.21 93
3102.34 92
3102.47 89
3102.59 84
3102.72 77
3102.85 71
3102.98 66
3103.10 63
3103.23 63
3103.36 66
3103.49 69
3103.61 71
3103.74 72
3103.87 70
3104.00 65
3104.13 61
3104.25 56
3104.38 53
3104.51 51
3104.64 51
3104.76 53
3104.89 55
3105.02 58
3105.15 61
3105.28 65
3105.40 69
3105.53 74
3105.66 78
3105.79 81
3105.91 82
3106.04 81
3106.17 77
3106.30 70
3106.43 61
3106.55 52
3106.68 43
3106.81 36
3106.94 31
3107.07 29
3107.19 30
3107.32 33
3107.45 36
3107.58 39
3107.70 42
3107.83 43
3107.96 42
3108.09 41
3108.22 39
3108.34 37
3108.47 35
3108.60 32
3108.73 30
3108.86 28
3108.98 26
3109.11 24
3109.24 24
3109.37 24
3109.49 26
3109.62 29
3109.75 32
3109.88 36
3110.01 40
3110.13 43
3110.26 44
3110.39 43
3110.52 39
3110.65 32
3110.77 23
3110.90 11
3111.03 0
3111.16 0
3111.28 0
3111.41 0
3111.54 0
3111.67 0
3111.80 0
3111.92 0
3112.05 3
3112.18 15
3112.31 26
3112.44 35
3112.56 42
3112.69 47
3112.82 50
3112.95 53
3113.08 55
3113.20 56
3113.33 56
3113.46 55
3113.59 52
3113.72 47
3113.84 40
3113.97 32
3114.10 23
3114.23 17
3114.36 13
3114.48 13
3114.61 19
3114.74 29
3114.87 42
3115.00 57
3115.12 71
3115.25 82
3115.38 89
3115.51 91
3115.64 89
3115.76 84
3115.89 79
3116.02 75
3116.15 72
3116.28 71
3116.40 70
3116.53 69
3116.66 69
3116.79 68
3116.92 69
3117.04 71
3117.17 76
3117.30 84
3117.43 94
3117.56 105
3117.68 116
3117.81 124
3117.94 129
3118.07 131
3118.20 129
3118.32 126
3118.45 121
3118.58 118
3118.71 116
3118.84 117
3118.96 121
3119.09 127
3119.22 134
3119.35 141
3119.48 146
3119.60 149
3119.73 148
3119.86 146
3119.99 143
3120.12 140
3120.25 139
3120.37 140
3120.50 144
3120.63 151
3120.76 158
3120.89 164
3121.01 167
3121.14 168
3121.27 165
3121.40 159
3121.53 151
3121.65 142
3121.78 135
3121.91 128
3122.04 123
3122.17 119
3122.30 115
3122.42 111
3122.55 106
3122.68 100
3122.81 94
3122.94 88
3123.06 84
3123.19 82
3123.32 82
3123.45 82
3123.58 84
3123.70 86
3123.83 86
3123.96 85
3124.09 84
3124.22 83
3124.35 83
3124.47 84
3124.60 86
3124.73 89
3124.86 93
3124.99 97
3125.11 101
3125.24 106
3125.37 112
3125.50 120
3125.63 129
3125.76 139
3125.88 147
3126.01 154
3126.14 159
3126.27 162
3126.40 163
3126.53 163
3126.65 163
3126.78 164
3126.91 164
3127.04 163
3127.17 161
3127.29 159
3127.42 155
3127.55 149
3127.68 143
3127.81 136
3127.94 130
3128.06 123
3128.19 117
3128.32 111
3128.45 106
3128.58 101
3128.71 97
3128.83 94
3128.96 92
3129.09 91
3129.22 91
3129.35 91
3129.48 91
3129.60 90
3129.73 88
3129.86 85
3129.99 81
3130.12 77
3130.24 73
3130.37 70
3130.50 68
3130.63 67
3130.76 67
3130.89 68
3131.01 70
3131.14 72
3131.27 74
3131.40 76
3131.53 78
3131.66 79
3131.78 80
3131.91 79
3132.04 79
3132.17 77
3132.30 76
3132.43 75
3132.55 74
3132.68 75
3132.81 76
3132.94 78
3133.07 82
3133.20 85
3133.32 88
3133.45 90
3133.58 88
3133.71 83
3133.84 76
3133.97 67
3134.10 58
3134.22 50
3134.35 44
3134.48 40
3134.61 39
3134.74 38
3134.87 37
3134.99 36
3135.12 35
3135.25 33
3135.38 32
3135.51 31
3135.64 30
3135.76 31
3135.89 31
3136.02 33
3136.15 35
3136.28 39
3136.41 44
3136.53 50
3136.66 56
3136.79 62
3136.92 68
3137.05 71
3137.18 73
3137.31 73
3137.43 71
3137.56 68
3137.69 64
3137.82 60
3137.95 56
3138.08 53
3138.20 51
3138.33 49
3138.46 48
3138.59 48
3138.72 47
3138.85 47
3138.98 48
3139.10 48
3139.23 48
3139.36 48
3139.49 46
3139.62 44
3139.75 40
3139.88 35
3140.00 31
3140.13 27
3140.26 25
3140.39 27
3140.52 31
3140.65 37
3140.77 46
3140.90 56
3141.03 66
3141.16 74
3141.29 81
3141.42 87
3141.55 90
3141.67 92
3141.80 93
3141.93 94
3142.06 95
3142.19 96
3142.32 96
3142.45 96
3142.57 95
3142.70 93
3142.83 91
3142.96 88
3143.09 86
3143.22 86
3143.35 87
3143.47 89
3143.60 92
3143.73 95
3143.86 97
3143.99 99
3144.12 101
3144.25 103
3144.37 106
3144.50 109
3144.63 114
3144.76 121
3144.89 127
3145.02 133
3145.15 138
3145.27 142
3145.40 145
3145.53 146
3145.66 146
3145.79 146
3145.92 146
3146.05 146
3146.17 147
3146.30 149
3146.43 150
3146.56 152
3146.69 153
3146.82 153
3146.95 154
3147.08 156
3147.20 159
3147.33 163
3147.46 168
3147.59 173
3147.72 176
3147.85 178
3147.98 177
3148.10 174
3148.23 170
3148.36 165
3148.49 161
3148.62 158
3148.75 158
3148.88 160
3149.01 164
3149.13 169
3149.26 176
3149.39 182
3149.52 189
3149.65 194
3149.78 198
3149.91 200
3150.03 201
3150.16 202
3150.29 202
3150.42 201
3150.55 199
3150.68 196
3150.81 190
3150.94 181
3151.06 171
3151.19 159
3151.32 148
3151.45 140
3151.58 136
3151.71 137
3151.84 143
3151.97 151
3152.09 159
3152.22 165
3152.35 166
3152.48 163
3152.61 154
3152.74 141
3152.87 128
3153.00 115
3153.12 106
3153.25 102
3153.38 104
3153.51 110
3153.64 119
3153.77 129
3153.90 139
3154.03 148
3154.15 155
3154.28 162
3154.41 167
3154.54 172
3154.67 177
3154.80 179
3154.93 180
3155.06 179
3155.19 177
3155.31 173
3155.44 171
3155.57 171
3155.70 176
3155.83 184
3155.96 197
3156.09 211
3156.22 226
3156.34 241
3156.47 252
3156.60 258
3156.73 260
3156.86 258
3156.99 253
3157.12 247
3157.25 241
3157.38 237
3157.50 236
3157.63 238
3157.76 244
3157.89 252
3158.02 262
3158.15 272
3158.28 282
3158.41 292
3158.54 299
3158.66 305
3158.79 309
3158.92 313
3159.05 318
3159.18 325
3159.31 336
3159.44 351
3159.57 370
3159.70 393
3159.82 418
3159.95 444
3160.08 470
3160.21 494
3160.34 518
3160.47 543
3160.60 570
3160.73 602
3160.86 638
3160.98 679
3161.11 724
3161.24 771
3161.37 818
3161.50 863
3161.63 904
3161.76 941
3161.89 973
3162.02 1005
3162.14 1038
3162.27 1076
3162.40 1119
3162.53 1171
3162.66 1229
3162.79 1292
3162.92 1357
3163.05 1420
3163.18 1481
3163.31 1536
3163.43 1584
3163.56 1624
3163.69 1657
3163.82 1682
3163.95 1699
3164.08 1709
3164.21 1712
3164.34 1709
3164.47 1700
3164.60 1688
3164.72 1674
3164.85 1658
3164.98 1643
3165.11 1630
3165.24 1620
3165.37 1614
3165.50 1613
3165.63 1614
3165.76 1616
3165.89 1617
3166.01 1614
3166.14 1604
3166.27 1589
3166.40 1569
3166.53 1545
3166.66 1521
3166.79 1495
3166.92 1469
3167.05 1440
3167.18 1406
3167.31 1366
3167.43 1320
3167.56 1268
3167.69 1214
3167.82 1162
3167.95 1112
3168.08 1067
3168.21 1027
3168.34 991
3168.47 957
3168.60 925
3168.72 894
3168.85 863
3168.98 834
3169.11 806
3169.24 779
3169.37 751
3169.50 724
3169.63 696
3169.76 668
3169.89 640
3170.02 612
3170.15 585
3170.27 559
3170.40 534
3170.53 511
3170.66 488
3170.79 467
3170.92 447
3171.05 429
3171.18 411
3171.31 393
3171.44 376
3171.57 358
3171.69 339
3171.82 320
3171.95 303
3172.08 287
3172.21 274
3172.34 263
3172.47 257
3172.60 253
3172.73 252
3172.86 251
3172.99 250
3173.12 248
3173.24 244
3173.37 239
3173.50 233
3173.63 227
3173.76 221
3173.89 216
3174.02 212
3174.15 208
3174.28 205
3174.41 203
3174.54 201
3174.67 200
3174.79 200
3174.92 201
3175.05 205
3175.18 209
3175.31 215
3175.44 220
3175.57 224
3175.70 226
3175.83 226
3175.96 224
3176.09 220
3176.22 213
3176.35 206
3176.47 198
3176.60 191
3176.73 185
3176.86 181
3176.99 180
3177.12 180
3177.25 180
3177.38 180
3177.51 178
3177.64 175
3177.77 170
3177.90 163
3178.03 155
3178.16 146
3178.28 137
3178.41 129
3178.54 121
3178.67 115
3178.80 110
3178.93 106
3179.06 104
3179.19 104
3179.32 106
3179.45 110
3179.58 116
3179.71 123
3179.84 131
3179.97 137
3180.09 142
3180.22 144
3180.35 142
3180.48 137
3180.61 130
3180.74 122
3180.87 115
3181.00 110
3181.13 107
3181.26 108
3181.39 112
3181.52 118
3181.65 124
3181.78 131
3181.91 135
3182.03 138
3182.16 137
3182.29 133
3182.42 127
3182.55 120
3182.68 112
3182.81 106
3182.94 102
3183.07 102
3183.20 104
3183.33 107
3183.46 111
3183.59 113
3183.72 113
3183.85 110
3183.98 106
3184.11 99
3184.23 93
3184.36 86
3184.49 82
3184.62 80
3184.75 81
3184.88 86
3185.01 93
3185.14 103
3185.27 114
3185.40 123
3185.53 130
3185.66 132
3185.79 128
3185.92 119
3186.05 105
3186.18 87
3186.31 67
3186.43 48
3186.56 31
3186.69 18
3186.82 8
3186.95 3
3187.08 0
3187.21 0
3187.34 0
3187.47 0
3187.60 0
3187.73 0
3187.86 0
3187.99 0
3188.12 3
3188.25 5
3188.38 6
3188.51 5
3188.64 3
3188.77 0
3188.89 0
3189.02 0
3189.15 0
3189.28 0
3189.41 0
3189.54 6
3189.67 12
3189.80 19
3189.93 25
3190.06 30
3190.19 35
3190.32 39
3190.45 42
3190.58 45
3190.71 47
3190.84 48
3190.97 49
3191.10 51
3191.23 54
3191.36 57
3191.49 62
3191.61 67
3191.74 73
3191.87 78
3192.00 81
3192.13 85
3192.26 90
3192.39 96
3192.52 105
3192.65 115
3192.78 127
3192.91 139
3193.04 149
3193.17 155
3193.30 157
3193.43 154
3193.56 147
3193.69 138
3193.82 127
3193.95 116
3194.08 107
3194.21 101
3194.34 97
3194.47 95
3194.60 95
3194.72 95
3194.85 95
3194.98 94
3195.11 91
3195.24 89
3195.37 88
3195.50 88
3195.63 88
3195.76 90
3195.89 90
3196.02 90
3196.15 87
3196.28 84
3196.41 81
3196.54 79
3196.67 79
3196.80 80
3196.93 82
3197.06 84
3197.19 83
3197.32 80
3197.45 75
3197.58 70
3197.71 65
3197.84 63
3197.97 65
3198.10 69
3198.23 77
3198.36 87
3198.48 96
3198.61 103
3198.74 107
3198.87 107
3199.00 105
3199.13 100
3199.26 94
3199.39 89
3199.52 85
3199.65 83
3199.78 83
3199.91 84
3200.04 87
3200.17 90
3200.30 93
3200.43 96
3200.56 97
3200.69 97
3200.82 96
3200.95 93
3201.08 89
3201.21 83
3201.34 76
3201.47 68
3201.60 61
3201.73 54
3201.86 50
3201.99 47
3202.12 46
3202.25 48
3202.38 51
3202.51 55
3202.64 60
3202.77 64
3202.90 67
3203.03 70
3203.16 72
3203.29 76
3203.42 80
3203.54 87
3203.67 94
3203.80 102
3203.93 107
3204.06 109
3204.19 106
3204.32 98
3204.45 86
3204.58 73
3204.71 60
3204.84 49
3204.97 43
3205.10 41
3205.23 42
3205.36 47
3205.49 52
3205.62 58
3205.75 62
3205.88 66
3206.01 67
3206.14 69
3206.27 71
3206.40 74
3206.53 79
3206.66 85
3206.79 92
3206.92 98
3207.05 103
3207.18 105
3207.31 105
3207.44 103
3207.57 99
3207.70 95
3207.83 92
3207.96 90
3208.09 89
3208.22 89
3208.35 90
3208.48 90
3208.61 92
3208.74 94
3208.87 99
3209.00 105
3209.13 112
3209.26 120
3209.39 126
3209.52 131
3209.65 134
3209.78 134
3209.91 132
3210.04 130
3210.17 129
3210.30 129
3210.43 130
3210.56 133
3210.69 137
3210.82 142
3210.95 145
3211.08 147
3211.21 147
3211.34 146
3211.47 143
3211.60 140
3211.73 139
3211.86 139
3211.99 141
3212.12 146
3212.25 153
3212.38 161
3212.51 170
3212.64 181
3212.77 191
3212.90 202
3213.03 212
3213.16 221
3213.29 229
3213.42 235
3213.55 239
3213.68 241
3213.81 242
3213.94 242
3214.07 241
3214.20 240
3214.33 237
3214.46 235
3214.59 232
3214.72 228
3214.85 224
3214.98 219
3215.11 214
3215.24 209
3215.37 204
3215.50 199
3215.63 192
3215.76 184
3215.89 174
3216.02 163
3216.15 151
3216.28 141
3216.41 132
3216.54 128
3216.67 128
3216.80 131
3216.93 137
3217.06 143
3217.19 147
3217.32 148
3217.45 144
3217.58 137
3217.71 128
3217.84 118
3217.97 109
3218.10 102
3218.23 98
3218.36 96
3218.49 96
3218.62 96
3218.75 97
3218.88 97
3219.01 96
3219.14 95
3219.27 94
3219.40 93
3219.53 92
3219.66 91
3219.79 88
3219.92 84
3220.05 77
3220.18 67
3220.31 55
3220.44 41
3220.57 28
3220.70 16
3220.83 8
3220.96 2
3221.09 0
3221.22 0
3221.35 0
3221.48 2
3221.61 2
3221.74 2
3221.87 0
3222.00 0
3222.13 0
3222.26 0
3222.39 0
3222.52 0
3222.65 2
3222.78 7
3222.91 13
3223.04 19
3223.17 26
3223.30 33
3223.43 41
3223.56 50
3223.69 58
3223.82 67
3223.96 75
3224.09 81
3224.22 85
3224.35 87
3224.48 88
3224.61 89
3224.74 90
3224.87 92
3225.00 95
3225.13 100
3225.26 104
3225.39 108
3225.52 111
3225.65 112
3225.78 111
3225.91 108
3226.04 104
3226.17 101
3226.30 98
3226.43 96
3226.56 96
3226.69 96
3226.82 97
3226.95 98
3227.08 100
3227.21 100
3227.34 100
3227.47 99
3227.60 96
3227.73 92
3227.86 88
3227.99 84
3228.12 81
3228.25 77
3228.38 74
3228.51 70
3228.64 66
3228.77 61
3228.90 57
3229.04 53
3229.17 52
3229.30 53
3229.43 54
3229.56 56
3229.69 56
3229.82 55
3229.95 51
3230.08 47
3230.21 43
3230.34 40
3230.47 40
3230.60 42
3230.73 46
3230.86 51
3230.99 56
3231.12 61
3231.25 67
3231.38 74
3231.51 81
3231.64 88
3231.77 95
3231.90 101
3232.03 104
3232.16 105
3232.29 104
3232.42 102
3232.55 100
3232.69 97
3232.82 95
3232.95 93
3233.08 91
3233.21 90
3233.34 91
3233.47 92
3233.60 95
3233.73 99
3233.86 103
3233.99 107
3234.12 109
3234.25 108
3234.38 105
3234.51 100
3234.64 95
3234.77 89
3234.90 84
3235.03 81
3235.16 79
3235.29 77
3235.42 76
3235.55 74
3235.68 71
3235.82 66
3235.95 61
3236.08 57
3236.21 53
3236.34 51
3236.47 49
3236.60 48
3236.73 47
3236.86 46
3236.99 44
3237.12 40
3237.25 35
3237.38 30
3237.51 23
3237.64 16
3237.77 9
3237.90 1
3238.03 0
3238.16 0
3238.29 0
3238.42 0
3238.55 0
3238.69 0
3238.82 0
3238.95 0
3239.08 4
3239.21 11
3239.34 19
3239.47 25
3239.60 30
3239.73 32
3239.86 32
3239.99 29
3240.12 25
3240.25 19
3240.38 13
3240.51 8
3240.64 4
3240.77 2
3240.90 3
3241.04 6
3241.17 10
3241.30 14
3241.43 18
3241.56 20
3241.69 21
3241.82 21
3241.95 21
3242.08 21
3242.21 23
3242.34 26
3242.47 30
3242.60 34
3242.73 38
3242.86 41
3242.99 43
3243.12 45
3243.25 46
3243.39 47
3243.52 48
3243.65 51
3243.78 55
3243.91 59
3244.04 65
3244.17 72
3244.30 79
3244.43 87
3244.56 93
3244.69 99
3244.82 103
3244.95 107
3245.08 111
3245.21 115
3245.34 118
3245.48 121
3245.61 124
3245.74 125
3245.87 125
3246.00 124
3246.13 124
3246.26 126
3246.39 130
3246.52 139
3246.65 150
3246.78 165
3246.91 181
3247.04 198
3247.17 216
3247.30 235
3247.44 256
3247.57 279
3247.70 304
3247.83 331
3247.96 358
3248.09 384
3248.22 408
3248.35 428
3248.48 446
3248.61 462
3248.74 477
3248.87 492
3249.00 511
3249.13 533
3249.27 559
3249.40 589
3249.53 624
3249.66 661
3249.79 701
3249.92 741
3250.05 778
3250.18 812
3250.31 840
3250.44 862
3250.57 877
3250.70 887
3250.83 893
3250.96 896
3251.10 897
3251.23 897
3251.36 895
3251.49 892
3251.62 887
3251.75 881
3251.88 874
3252.01 866
3252.14 856
3252.27 846
3252.40 833
3252.53 818
3252.66 801
3252.80 780
3252.93 757
3253.06 734
3253.19 711
3253.32 689
3253.45 670
3253.58 653
3253.71 636
3253.84 620
3253.97 602
3254.10 582
3254.23 561
3254.37 539
3254.50 518
3254.63 501
3254.76 486
3254.89 475
3255.02 466
3255.15 457
3255.28 446
3255.41 431
3255.54 413
3255.67 393
3255.80 372
3255.94 352
3256.07 335
3256.20 320
3256.33 308
3256.46 298
3256.59 290
3256.72 284
3256.85 280
3256.98 278
3257.11 279
3257.24 281
3257.37 284
3257.51 288
3257.64 291
3257.77 294
3257.90 297
3258.03 301
3258.16 306
3258.29 312
3258.42 320
3258.55 327
3258.68 333
3258.81 336
3258.95 335
3259.08 330
3259.21 320
3259.34 307
3259.47 293
3259.60 278
3259.73 265
3259.86 254
3259.99 247
3260.12 243
3260.25 243
3260.39 246
3260.52 251
3260.65 257
3260.78 264
3260.91 271
3261.04 277
3261.17 281
3261.30 284
3261.43 286
3261.56 289
3261.70 295
3261.83 304
3261.96 315
3262.09 327
3262.22 339
3262.35 350
3262.48 358
3262.61 364
3262.74 370
3262.87 377
3263.00 387
3263.14 403
3263.27 422
3263.40 444
3263.53 467
3263.66 489
3263.79 511
3263.92 533
3264.05 556
3264.18 583
3264.32 616
3264.45 656
3264.58 705
3264.71 762
3264.84 826
3264.97 896
3265.10 971
3265.23 1050
3265.36 1131
3265.49 1214
3265.63 1299
3265.76 1383
3265.89 1467
3266.02 1550
3266.15 1631
3266.28 1710
3266.41 1788
3266.54 1867
3266.67 1947
3266.80 2029
3266.94 2115
3267.07 2204
3267.20 2295
3267.33 2387
3267.46 2479
3267.59 2570
3267.72 2660
3267.85 2748
3267.98 2835
3268.12 2916
3268.25 2989
3268.38 3050
3268.51 3095
3268.64 3124
3268.77 3137
3268.90 3137
3269.03 3129
3269.16 3116
3269.30 3103
3269.43 3091
3269.56 3080
3269.69 3068
3269.82 3052
3269.95 3029
3270.08 2997
3270.21 2956
3270.34 2905
3270.48 2845
3270.61 2779
3270.74 2708
3270.87 2633
3271.00 2555
3271.13 2476
3271.26 2396
3271.39 2316
3271.53 2236
3271.66 2156
3271.79 2075
3271.92 1991
3272.05 1904
3272.18 1816
3272.31 1726
3272.44 1638
3272.57 1553
3272.71 1473
3272.84 1399
3272.97 1331
3273.10 1268
3273.23 1211
3273.36 1161
3273.49 1115
3273.62 1075
3273.76 1038
3273.89 1003
3274.02 968
3274.15 932
3274.28 894
3274.41 855
3274.54 816
3274.67 777
3274.81 739
3274.94 703
3275.07 668
3275.20 634
3275.33 600
3275.46 568
3275.59 539
3275.72 513
3275.86 493
3275.99 476
3276.12 464
3276.25 453
3276.38 443
3276.51 432
3276.64 418
3276.77 400
3276.91 379
3277.04 356
3277.17 332
3277.30 310
3277.43 290
3277.56 274
3277.69 262
3277.82 252
3277.96 246
3278.09 241
3278.22 237
3278.35 233
3278.48 229
3278.61 224
3278.74 219
3278.87 214
3279.01 209
3279.14 204
3279.27 199
3279.40 193
3279.53 187
3279.66 179
3279.79 170
3279.93 161
3280.06 153
3280.19 147
3280.32 143
3280.45 142
3280.58 142
3280.71 142
3280.84 141
3280.98 139
3281.11 135
3281.24 130
3281.37 124
3281.50 118
3281.63 113
3281.76 108
3281.90 104
3282.03 101
3282.16 98
3282.29 97
3282.42 97
3282.55 97
3282.68 96
3282.82 94
3282.95 91
3283.08 85
3283.21 79
3283.34 73
3283.47 69
3283.60 66
3283.73 67
3283.87 70
3284.00 76
3284.13 83
3284.26 90
3284.39 98
3284.52 105
3284.65 111
3284.79 114
3284.92 115
3285.05 113
3285.18 108
3285.31 100
3285.44 89
3285.57 76
3285.71 63
3285.84 51
3285.97 42
3286.10 36
3286.23 34
3286.36 35
3286.50 39
3286.63 44
3286.76 49
3286.89 52
3287.02 55
3287.15 58
3287.28 60
3287.42 62
3287.55 65
3287.68 68
3287.81 71
3287.94 71
3288.07 69
3288.20 65
3288.34 59
3288.47 53
3288.60 48
3288.73 45
3288.86 45
3288.99 47
3289.12 52
3289.26 58
3289.39 64
3289.52 70
3289.65 75
3289.78 77
3289.91 77
3290.05 73
3290.18 66
3290.31 55
3290.44 41
3290.57 26
3290.70 11
3290.83 0
3290.97 0
3291.10 0
3291.23 0
3291.36 0
3291.49 0
3291.62 0
3291.76 1
3291.89 6
3292.02 9
3292.15 11
3292.28 13
3292.41 15
3292.55 19
3292.68 24
3292.81 30
3292.94 36
3293.07 41
3293.20 45
3293.33 48
3293.47 50
3293.60 53
3293.73 56
3293.86 60
3293.99 64
3294.12 68
3294.26 71
3294.39 72
3294.52 73
3294.65 72
3294.78 71
3294.91 70
3295.05 69
3295.18 70
3295.31 71
3295.44 75
3295.57 80
3295.70 87
3295.84 93
3295.97 97
3296.10 100
3296.23 99
3296.36 95
3296.49 89
3296.63 82
3296.76 78
3296.89 77
3297.02 79
3297.15 84
3297.28 89
3297.42 94
3297.55 98
3297.68 100
3297.81 100
3297.94 100
3298.07 103
3298.21 108
3298.34 116
3298.47 128
3298.60 142
3298.73 158
3298.86 174
3299.00 190
3299.13 205
3299.26 217
3299.39 227
3299.52 232
3299.65 232
3299.79 228
3299.92 221
3300.05 213
3300.18 206
3300.31 200
3300.45 199
3300.58 200
3300.71 203
3300.84 206
3300.97 209
3301.10 209
3301.24 208
3301.37 204
3301.50 200
3301.63 197
3301.76 195
3301.89 195
3302.03 196
3302.16 200
3302.29 204
3302.42 208
3302.55 210
3302.69 209
3302.82 205
3302.95 199
3303.08 191
3303.21 182
3303.34 174
3303.48 169
3303.61 169
3303.74 172
3303.87 179
3304.00 187
3304.13 195
3304.27 201
3304.40 204
3304.53 203
3304.66 202
3304.79 200
3304.93 200
3305.06 201
3305.19 202
3305.32 204
3305.45 203
3305.59 200
3305.72 194
3305.85 186
3305.98 177
3306.11 168
3306.24 159
3306.38 152
3306.51 146
3306.64 142
3306.77 139
3306.90 139
3307.04 139
3307.17 141
3307.30 142
3307.43 141
3307.56 137
3307.69 132
3307.83 124
3307.96 116
3308.09 110
3308.22 105
3308.35 103
3308.49 104
3308.62 105
3308.75 106
3308.88 106
3309.01 104
3309.15 101
3309.28 97
3309.41 92
3309.54 88
3309.67 84
3309.81 82
3309.94 80
3310.07 79
3310.20 79
3310.33 81
3310.47 84
3310.60 89
3310.73 95
3310.86 103
3310.99 109
3311.12 115
3311.26 118
3311.39 119
3311.52 117
3311.65 112
3311.78 105
3311.92 97
3312.05 89
3312.18 82
3312.31 78
3312.44 76
3312.58 78
3312.71 82
3312.84 87
3312.97 93
3313.10 97
3313.24 98
3313.37 95
3313.50 88
3313.63 78
3313.76 65
3313.90 51
3314.03 38
3314.16 27
3314.29 19
3314.42 14
3314.56 11
3314.69 11
3314.82 11
3314.95 12
3315.08 14
3315.22 16
3315.35 17
3315.48 18
3315.61 18
3315.74 18
3315.88 16
3316.01 12
3316.14 7
3316.27 1
3316.41 0
3316.54 0
3316.67 0
3316.80 0
3316.93 0
3317.07 0
3317.20 0
3317.33 3
3317.46 11
3317.59 18
3317.73 25
3317.86 31
3317.99 38
3318.12 46
3318.25 55
3318.39 63
3318.52 70
3318.65 74
3318.78 74
3318.91 71
3319.05 64
3319.18 57
3319.31 51
3319.44 47
3319.58 46
3319.71 48
3319.84 50
3319.97 51
3320.10 50
3320.24 46
3320.37 38
3320.50 29
3320.63 19
3320.76 10
3320.90 4
3321.03 1
3321.16 0
3321.29 1
3321.43 3
3321.56 3
3321.69 3
3321.82 1
3321.95 0
3322.09 0
3322.22 2
3322.35 8
3322.48 20
3322.62 36
3322.75 55
3322.88 74
3323.01 91
3323.14 105
3323.28 114
3323.41 117
3323.54 116
3323.67 111
3323.80 105
3323.94 98
3324.07 91
3324.20 84
3324.33 78
3324.47 73
3324.60 70
3324.73 68
3324.86 68
3324.99 70
3325.13 75
3325.26 81
3325.39 87
3325.52 93
3325.66 98
3325.79 102
3325.92 106
3326.05 109
3326.19 114
3326.32 121
3326.45 130
3326.58 140
3326.71 151
3326.85 161
3326.98 168
3327.11 172
3327.24 172
3327.38 170
3327.51 167
3327.64 164
3327.77 162
3327.90 162
3328.04 163
3328.17 166
3328.30 169
3328.43 173
3328.57 176
3328.70 178
3328.83 180
3328.96 180
3329.10 179
3329.23 176
3329.36 171
3329.49 163
3329.62 153
3329.76 143
3329.89 133
3330.02 123
3330.15 116
3330.29 110
3330.42 104
3330.55 99
3330.68 93
3330.82 87
3330.95 79
3331.08 73
3331.21 67
3331.35 64
3331.48 62
3331.61 62
3331.74 62
3331.87 62
3332.01 60
3332.14 55
3332.27 49
3332.40 42
3332.54 34
3332.67 27
3332.80 23
3332.93 20
3333.07 20
3333.20 22
3333.33 26
3333.46 32
3333.60 38
3333.73 44
3333.86 50
3333.99 55
3334.13 59
3334.26 61
3334.39 61
3334.52 60
3334.65 59
3334.79 57
3334.92 55
3335.05 54
3335.18 54
3335.32 53
3335.45 52
3335.58 50
3335.71 47
3335.85 43
3335.98 38
3336.11 34
3336.24 31
3336.38 29
3336.51 28
3336.64 28
3336.77 29
3336.91 29
3337.04 29
3337.17 28
3337.30 27
3337.44 26
3337.57 26
3337.70 27
3337.83 29
3337.97 33
3338.10 38
3338.23 44
3338.36 50
3338.50 56
3338.63 62
3338.76 66
3338.89 68
3339.03 70
3339.16 69
3339.29 68
3339.42 65
3339.56 62
3339.69 60
3339.82 58
3339.95 57
3340.09 56
3340.22 57
3340.35 59
3340.48 61
3340.62 64
3340.75 66
3340.88 68
3341.01 69
3341.15 68
3341.28 65
3341.41 60
3341.54 53
3341.68 45
3341.81 37
3341.94 29
3342.07 23
3342.21 17
3342.34 12
3342.47 7
3342.60 3
3342.74 0
3342.87 0
3343.00 0
3343.14 0
3343.27 0
3343.40 0
3343.53 0
3343.67 0
3343.80 2
3343.93 6
3344.06 9
3344.20 12
3344.33 15
3344.46 16
3344.59 16
3344.73 15
3344.86 12
3344.99 9
3345.12 6
3345.26 4
3345.39 4
3345.52 7
3345.66 13
3345.79 21
3345.92 30
3346.05 37
3346.19 43
3346.32 46
3346.45 46
3346.58 42
3346.72 37
3346.85 30
3346.98 22
3347.11 14
3347.25 7
3347.38 1
3347.51 0
3347.64 0
3347.78 0
3347.91 0
3348.04 0
3348.18 0
3348.31 0
3348.44 0
3348.57 1
3348.71 4
3348.84 7
3348.97 11
3349.10 15
3349.24 19
3349.37 22
3349.50 25
3349.64 27
3349.77 27
3349.90 25
3350.03 22
3350.17 19
3350.30 14
3350.43 10
3350.56 6
3350.70 4
3350.83 4
3350.96 5
3351.10 8
3351.23 12
3351.36 17
3351.49 22
3351.63 26
3351.76 30
3351.89 34
3352.02 38
3352.16 42
3352.29 48
3352.42 55
3352.56 61
3352.69 67
3352.82 71
3352.95 73
3353.09 73
3353.22 72
3353.35 69
3353.49 65
3353.62 61
3353.75 58
3353.88 57
3354.02 59
3354.15 63
3354.28 70
3354.42 78
3354.55 85
3354.68 90
3354.81 92
3354.95 89
3355.08 83
3355.21 74
3355.34 65
3355.48 58
3355.61 53
3355.74 51
3355.88 52
3356.01 53
3356.14 56
3356.27 57
3356.41 59
3356.54 59
3356.67 59
3356.81 58
3356.94 55
3357.07 51
3357.20 46
3357.34 40
3357.47 36
3357.60 33
3357.74 32
3357.87 33
3358.00 36
3358.14 39
3358.27 41
3358.40 42
3358.53 42
3358.67 41
3358.80 41
3358.93 41
3359.07 43
3359.20 45
3359.33 47
3359.46 49
3359.60 49
3359.73 47
3359.86 43
3360.00 38
3360.13 33
3360.26 27
3360.39 22
3360.53 17
3360.66 13
3360.79 7
3360.93 2
3361.06 0
3361.19 0
3361.33 0
3361.46 0
3361.59 0
3361.72 0
3361.86 0
3361.99 0
3362.12 9
3362.26 18
3362.39 25
3362.52 29
3362.65 29
3362.79 24
3362.92 17
3363.05 8
3363.19 0
3363.32 0
3363.45 0
3363.59 0
3363.72 0
3363.85 0
3363.98 0
3364.12 1
3364.25 9
3364.38 18
3364.52 27
3364.65 35
3364.78 41
3364.92 45
3365.05 49
3365.18 51
3365.31 54
3365.45 56
3365.58 58
3365.71 61
3365.85 63
3365.98 65
3366.11 66
3366.25 66
3366.38 66
3366.51 67
3366.65 68
3366.78 71
3366.91 76
3367.04 82
3367.18 90
3367.31 98
3367.44 104
3367.58 109
3367.71 111
3367.84 110
3367.98 108
3368.11 104
3368.24 100
3368.38 97
3368.51 96
3368.64 96
3368.77 99
3368.91 104
3369.04 111
3369.17 120
3369.31 130
3369.44 141
3369.57 152
3369.71 162
3369.84 171
3369.97 177
3370.11 180
3370.24 180
3370.37 179
3370.51 176
3370.64 173
3370.77 171
3370.90 168
3371.04 166
3371.17 162
3371.30 156
3371.44 150
3371.57 141
3371.70 132
3371.84 124
3371.97 116
3372.10 111
3372.24 107
3372.37 105
3372.50 103
3372.64 101
3372.77 100
3372.90 98
3373.04 97
3373.17 96
3373.30 98
3373.43 102
3373.57 108
3373.70 116
3373.83 125
3373.97 134
3374.10 142
3374.23 149
3374.37 154
3374.50 157
3374.63 158
3374.77 156
3374.90 151
3375.03 144
3375.17 135
3375.30 125
3375.43 114
3375.57 104
3375.70 95
3375.83 89
3375.97 85
3376.10 82
3376.23 81
3376.37 79
3376.50 76
3376.63 72
3376.77 66
3376.90 58
3377.03 51
3377.17 44
3377.30 39
3377.43 35
3377.56 34
3377.70 35
3377.83 37
3377.96 41
3378.10 44
3378.23 48
3378.36 49
3378.50 50
3378.63 50
3378.76 49
3378.90 48
3379.03 49
3379.16 51
3379.30 54
3379.43 57
3379.56 59
3379.70 60
3379.83 58
3379.96 56
3380.10 52
3380.23 49
3380.36 46
3380.50 45
3380.63 45
3380.76 46
3380.90 49
3381.03 51
3381.16 55
3381.30 59
3381.43 63
3381.56 68
3381.70 75
3381.83 82
3381.96 91
3382.10 100
3382.23 110
3382.36 119
3382.50 127
3382.63 133
3382.76 136
3382.90 138
3383.03 136
3383.16 133
3383.30 127
3383.43 120
3383.56 113
3383.70 105
3383.83 97
3383.97 92
3384.10 89
3384.23 90
3384.37 93
3384.50 97
3384.63 102
3384.77 107
3384.90 109
3385.03 110
3385.17 109
3385.30 107
3385.43 103
3385.57 100
3385.70 96
3385.83 93
3385.97 90
3386.10 88
3386.23 87
3386.37 86
3386.50 86
3386.63 86
3386.77 87
3386.90 87
3387.03 88
3387.17 90
3387.30 91
3387.43 93
3387.57 94
3387.70 94
3387.83 91
3387.97 87
3388.10 81
3388.24 74
3388.37 67
3388.50 63
3388.64 61
3388.77 62
3388.90 64
3389.04 68
3389.17 71
3389.30 73
3389.44 75
3389.57 76
3389.70 77
3389.84 79
3389.97 81
3390.10 85
3390.24 88
3390.37 92
3390.50 96
3390.64 100
3390.77 105
3390.91 110
3391.04 116
3391.17 122
3391.31 126
3391.44 128
3391.57 127
3391.71 122
3391.84 114
3391.97 103
3392.11 90
3392.24 78
3392.37 68
3392.51 62
3392.64 59
3392.78 61
3392.91 65
3393.04 71
3393.18 77
3393.31 82
3393.44 87
3393.58 90
3393.71 92
3393.84 93
3393.98 92
3394.11 89
3394.24 86
3394.38 81
3394.51 75
3394.65 69
3394.78 62
3394.91 55
3395.05 48
3395.18 40
3395.31 31
3395.45 23
3395.58 15
3395.71 9
3395.85 6
3395.98 7
3396.12 11
3396.25 19
3396.38 30
3396.52 40
3396.65 50
3396.78 57
3396.92 61
3397.05 62
3397.18 59
3397.32 54
3397.45 48
3397.59 42
3397.72 37
3397.85 32
3397.99 29
3398.12 27
3398.25 25
3398.39 25
3398.52 26
3398.65 27
3398.79 30
3398.92 34
3399.06 39
3399.19 45
3399.32 51
3399.46 59
3399.59 67
3399.72 77
3399.86 87
3399.99 97
3400.13 108
3400.26 117
3400.39 125
3400.53 130
3400.66 132
3400.79 131
3400.93 127
3401.06 122
3401.20 114
3401.33 105
3401.46 97
3401.60 91
3401.73 87
3401.86 86
3402.00 87
3402.13 91
3402.27 96
3402.40 100
3402.53 103
3402.67 103
3402.80 101
3402.93 96
3403.07 90
3403.20 85
3403.34 80
3403.47 78
3403.60 79
3403.74 83
3403.87 88
3404.00 93
3404.14 99
3404.27 105
3404.41 110
3404.54 114
3404.67 118
3404.81 120
3404.94 122
3405.07 120
3405.21 116
3405.34 110
3405.48 104
3405.61 97
3405.74 93
3405.88 93
3406.01 95
3406.15 101
3406.28 107
3406.41 113
3406.55 118
3406.68 121
3406.81 123
3406.95 125
3407.08 128
3407.22 132
3407.35 139
3407.48 147
3407.62 156
3407.75 165
3407.89 172
3408.02 177
3408.15 179
3408.29 176
3408.42 169
3408.56 157
3408.69 142
3408.82 125
3408.96 107
3409.09 92
3409.22 79
3409.36 69
3409.49 63
3409.63 59
3409.76 58
3409.89 59
3410.03 61
3410.16 65
3410.30 71
3410.43 77
3410.56 85
3410.70 93
3410.83 101
3410.97 106
3411.10 109
3411.23 109
3411.37 104
3411.50 96
3411.64 86
3411.77 73
3411.90 60
3412.04 48
3412.17 37
3412.30 28
3412.44 20
3412.57 12
3412.71 4
3412.84 0
3412.97 0
3413.11 0
3413.24 0
3413.38 0
3413.51 0
3413.64 0
3413.78 0
3413.91 10
3414.05 29
3414.18 47
3414.31 63
3414.45 75
3414.58 82
3414.72 82
3414.85 78
3414.98 70
3415.12 60
3415.25 50
3415.39 41
3415.52 34
3415.65 30
3415.79 29
3415.92 30
3416.06 33
3416.19 40
3416.32 48
3416.46 60
3416.59 74
3416.73 89
3416.86 105
3416.99 120
3417.13 132
3417.26 139
3417.40 141
3417.53 139
3417.67 133
3417.80 127
3417.93 121
3418.07 117
3418.20 114
3418.34 112
3418.47 111
3418.60 108
3418.74 104
3418.87 100
3419.01 95
3419.14 93
3419.27 94
3419.41 97
3419.54 104
3419.68 112
3419.81 120
3419.94 127
3420.08 133
3420.21 137
3420.35 140
3420.48 141
3420.62 142
3420.75 143
3420.88 143
3421.02 144
3421.15 145
3421.29 146
3421.42 149
3421.55 152
3421.69 156
3421.82 159
3421.96 163
3422.09 166
3422.22 167
3422.36 167
3422.49 164
3422.63 160
3422.76 154
3422.90 148
3423.03 143
3423.16 138
3423.30 135
3423.43 132
3423.57 129
3423.70 126
3423.83 123
3423.97 120
3424.10 117
3424.24 115
3424.37 115
3424.51 117
3424.64 120
3424.77 124
3424.91 127
3425.04 129
3425.18 129
3425.31 127
3425.45 123
3425.58 119
3425.71 116
3425.85 115
3425.98 116
3426.12 119
3426.25 122
3426.38 126
3426.52 130
3426.65 134
3426.79 138
3426.92 142
3427.06 147
3427.19 153
3427.32 159
3427.46 165
3427.59 169
3427.73 172
3427.86 173
3428.00 171
3428.13 168
3428.26 166
3428.40 164
3428.53 166
3428.67 171
3428.80 179
3428.94 191
3429.07 205
3429.20 220
3429.34 235
3429.47 249
3429.61 263
3429.74 276
3429.88 288
3430.01 300
3430.14 310
3430.28 320
3430.41 329
3430.55 339
3430.68 350
3430.82 363
3430.95 378
3431.08 395
3431.22 413
3431.35 431
3431.49 448
3431.62 463
3431.76 477
3431.89 491
3432.02 504
3432.16 518
3432.29 531
3432.43 544
3432.56 555
3432.70 564
3432.83 571
3432.97 576
3433.10 579
3433.23 583
3433.37 585
3433.50 588
3433.64 589
3433.77 590
3433.91 590
3434.04 589
3434.17 588
3434.31 587
3434.44 587
3434.58 587
3434.71 586
3434.85 585
3434.98 583
3435.12 577
3435.25 569
3435.38 557
3435.52 541
3435.65 522
3435.79 500
3435.92 476
3436.06 451
3436.19 427
3436.33 403
3436.46 380
3436.59 359
3436.73 339
3436.86 322
3437.00 306
3437.13 293
3437.27 283
3437.40 278
3437.54 275
3437.67 275
3437.80 275
3437.94 273
3438.07 269
3438.21 261
3438.34 251
3438.48 240
3438.61 231
3438.75 225
3438.88 222
3439.01 223
3439.15 226
3439.28 229
3439.42 231
3439.55 230
3439.69 227
3439.82 221
3439.96 214
3440.09 204
3440.22 193
3440.36 180
3440.49 167
3440.63 154
3440.76 143
3440.90 135
3441.03 130
3441.17 130
3441.30 133
3441.44 139
3441.57 146
3441.70 151
3441.84 155
3441.97 157
3442.11 156
3442.24 154
3442.38 150
3442.51 145
3442.65 139
3442.78 133
3442.92 125
3443.05 116
3443.18 108
3443.32 102
3443.45 98
3443.59 98
3443.72 101
3443.86 106
3443.99 113
3444.13 119
3444.26 123
3444.40 124
3444.53 122
3444.66 116
3444.80 108
3444.93 99
3445.07 88
3445.20 78
3445.34 68
3445.47 60
3445.61 55
3445.74 52
3445.88 53
3446.01 55
3446.15 59
3446.28 63
3446.41 66
3446.55 69
3446.68 71
3446.82 71
3446.95 71
3447.09 71
3447.22 69
3447.36 66
3447.49 61
3447.63 53
3447.76 42
3447.90 30
3448.03 18
3448.16 8
3448.30 0
3448.43 0
3448.57 0
3448.70 5
3448.84 14
3448.97 26
3449.11 37
3449.24 47
3449.38 54
3449.51 58
3449.65 59
3449.78 58
3449.92 55
3450.05 53
3450.19 51
3450.32 51
3450.45 52
3450.59 53
3450.72 52
3450.86 50
3450.99 46
3451.13 41
3451.26 37
3451.40 34
3451.53 32
3451.67 32
3451.80 34
3451.94 35
3452.07 36
3452.21 36
3452.34 36
3452.48 36
3452.61 38
3452.74 40
3452.88 43
3453.01 45
3453.15 46
3453.28 45
3453.42 40
3453.55 32
3453.69 21
3453.82 10
3453.96 0
3454.09 0
3454.23 0
3454.36 0
3454.50 0
3454.63 0
3454.77 0
3454.90 0
3455.04 0
3455.17 3
3455.31 8
3455.44 16
3455.58 25
3455.71 35
3455.84 45
3455.98 55
3456.11 63
3456.25 70
3456.38 76
3456.52 81
3456.65 86
3456.79 92
3456.92 98
3457.06 103
3457.19 108
3457.33 112
3457.46 114
3457.60 115
3457.73 115
3457.87 115
3458.00 115
3458.14 115
3458.27 116
3458.41 118
3458.54 120
3458.68 122
3458.81 123
3458.95 123
3459.08 123
3459.22 121
3459.35 118
3459.49 114
3459.62 108
3459.76 101
3459.89 93
3460.03 85
3460.16 78
3460.29 74
3460.43 72
3460.56 72
3460.70 73
3460.83 75
3460.97 77
3461.10 79
3461.24 80
3461.37 83
3461.51 86
3461.64 90
3461.78 94
3461.91 97
3462.05 98
3462.18 96
3462.32 91
3462.45 83
3462.59 74
3462.72 64
3462.86 55
3462.99 47
3463.13 40
3463.26 35
3463.40 32
3463.53 29
3463.67 27
3463.80 25
3463.94 25
3464.07 26
3464.21 28
3464.34 32
3464.48 38
3464.61 46
3464.75 56
3464.88 65
3465.02 74
3465.15 81
3465.29 86
3465.42 89
3465.56 90
3465.69 91
3465.83 92
3465.96 93
3466.10 94
3466.23 95
3466.37 93
3466.50 90
3466.64 85
3466.77 79
3466.91 75
3467.04 72
3467.18 74
3467.31 78
3467.45 84
3467.58 90
3467.72 93
3467.85 94
3467.99 91
3468.12 86
3468.26 81
3468.39 77
3468.53 77
3468.66 80
3468.80 85
3468.93 90
3469.07 94
3469.20 96
3469.34 93
3469.47 87
3469.61 79
3469.74 70
3469.88 63
3470.01 58
3470.15 58
3470.28 63
3470.42 71
3470.55 83
3470.69 97
3470.82 111
3470.96 124
3471.09 134
3471.23 141
3471.37 145
3471.50 147
3471.64 148
3471.77 148
3471.91 149
3472.04 152
3472.18 155
3472.31 157
3472.45 157
3472.58 153
3472.72 147
3472.85 139
3472.99 130
3473.12 122
3473.26 116
3473.39 112
3473.53 111
3473.66 111
3473.80 112
3473.93 114
3474.07 116
3474.20 120
3474.34 125
3474.47 131
3474.61 137
3474.74 143
3474.88 148
3475.01 150
3475.15 149
3475.28 146
3475.42 142
3475.55 140
3475.69 140
3475.83 142
3475.96 146
3476.10 152
3476.23 158
3476.37 163
3476.50 167
3476.64 169
3476.77 170
3476.91 169
3477.04 168
3477.18 166
3477.31 164
3477.45 162
3477.58 160
3477.72 159
3477.85 159
3477.99 161
3478.12 162
3478.26 162
3478.39 160
3478.53 156
3478.66 148
3478.80 138
3478.94 127
3479.07 116
3479.21 106
3479.34 97
3479.48 90
3479.61 84
3479.75 79
3479.88 76
3480.02 74
3480.15 74
3480.29 75
3480.42 77
3480.56 78
3480.69 76
3480.83 71
3480.96 63
3481.10 51
3481.24 37
3481.37 24
3481.51 12
3481.64 3
3481.78 0
3481.91 0
3482.05 0
3482.18 0
3482.32 0
3482.45 0
3482.59 0
3482.72 0
3482.86 0
3482.99 0
3483.13 1
3483.27 9
3483.40 20
3483.54 33
3483.67 48
3483.81 63
3483.94 77
3484.08 91
3484.21 103
3484.35 113
3484.48 121
3484.62 127
3484.75 131
3484.89 132
3485.02 129
3485.16 124
3485.30 117
3485.43 109
3485.57 102
3485.70 97
3485.84 95
3485.97 95
3486.11 97
3486.24 101
3486.38 105
3486.51 110
3486.65 114
3486.78 117
3486.92 118
3487.06 118
3487.19 115
3487.33 109
3487.46 100
3487.60 90
3487.73 79
3487.87 68
3488.00 59
3488.14 54
3488.27 53
3488.41 56
3488.55 62
3488.68 69
3488.82 76
3488.95 82
3489.09 86
3489.22 87
3489.36 88
3489.49 88
3489.63 87
3489.76 87
3489.90 86
3490.04 84
3490.17 81
3490.31 76
3490.44 70
3490.58 64
3490.71 59
3490.85 56
3490.98 56
3491.12 58
3491.25 63
3491.39 69
3491.53 75
3491.66 80
3491.80 85
3491.93 89
3492.07 92
3492.20 97
3492.34 102
3492.47 110
3492.61 119
3492.75 127
3492.88 134
3493.02 139
3493.15 141
3493.29 140
3493.42 138
3493.56 136
3493.69 135
3493.83 135
3493.97 136
3494.10 136
3494.24 136
3494.37 133
3494.51 128
3494.64 122
3494.78 116
3494.91 110
3495.05 106
3495.19 103
3495.32 103
3495.46 105
3495.59 107
3495.73 109
3495.86 111
3496.00 113
3496.13 114
3496.27 115
3496.41 114
3496.54 113
3496.68 110
3496.81 105
3496.95 100
3497.08 94
3497.22 88
3497.35 85
3497.49 83
3497.63 84
3497.76 88
3497.90 95
3498.03 102
3498.17 109
3498.30 116
3498.44 121
3498.58 125
3498.71 126
3498.85 126
3498.98 123
3499.12 118
3499.25 109
3499.39 99
3499.52 85
3499.66 70
3499.80 55
3499.93 41
3500.07 29
3500.20 20
3500.34 12
3500.47 6
3500.61 2
3500.75 0
3500.88 0
3501.02 0
3501.15 0
3501.29 4
3501.42 13
3501.56 25
3501.70 39
3501.83 51
3501.97 61
3502.10 67
3502.24 70
3502.37 70
3502.51 68
3502.65 67
3502.78 66
3502.92 66
3503.05 67
3503.19 69
3503.32 70
3503.46 72
3503.60 73
3503.73 74
3503.87 76
3504.00 79
3504.14 83
3504.27 88
3504.41 94
3504.55 100
3504.68 106
3504.82 111
3504.95 113
3505.09 112
3505.22 107
3505.36 98
3505.50 86
3505.63 73
3505.77 61
3505.90 53
3506.04 48
3506.18 49
3506.31 54
3506.45 63
3506.58 74
3506.72 87
3506.85 98
3506.99 108
3507.13 117
3507.26 122
3507.40 125
3507.53 126
3507.67 123
3507.80 118
3507.94 110
3508.08 100
3508.21 90
3508.35 81
3508.48 73
3508.62 67
3508.76 64
3508.89 62
3509.03 63
3509.16 64
3509.30 66
3509.43 69
3509.57 71
3509.71 74
3509.84 76
3509.98 77
3510.11 77
3510.25 76
3510.39 75
3510.52 74
3510.66 74
3510.79 76
3510.93 80
3511.07 87
3511.20 96
3511.34 107
3511.47 119
3511.61 131
3511.74 143
3511.88 154
3512.02 164
3512.15 173
3512.29 182
3512.42 191
3512.56 200
3512.70 210
3512.83 221
3512.97 233
3513.10 246
3513.24 259
3513.38 272
3513.51 284
3513.65 296
3513.78 306
3513.92 316
3514.06 325
3514.19 334
3514.33 342
3514.46 349
3514.60 356
3514.74 362
3514.87 369
3515.01 375
3515.14 383
3515.28 392
3515.41 404
3515.55 418
3515.69 434
3515.82 451
3515.96 468
3516.09 484
3516.23 499
3516.37 513
3516.50 527
3516.64 538
3516.77 548
3516.91 555
3517.05 559
3517.18 560
3517.32 557
3517.45 552
3517.59 547
3517.73 542
3517.86 537
3518.00 532
3518.13 526
3518.27 519
3518.41 510
3518.54 498
3518.68 484
3518.81 469
3518.95 456
3519.09 444
3519.22 435
3519.36 429
3519.49 425
3519.63 423
3519.77 420
3519.90 417
3520.04 414
3520.18 411
3520.31 407
3520.45 404
3520.58 401
3520.72 398
3520.86 396
3520.99 394
3521.13 392
3521.26 392
3521.40 394
3521.54 399
3521.67 406
3521.81 415
3521.94 426
3522.08 438
3522.22 450
3522.35 461
3522.49 471
3522.62 478
3522.76 484
3522.90 488
3523.03 490
3523.17 493
3523.31 495
3523.44 498
3523.58 501
3523.71 504
3523.85 506
3523.99 506
3524.12 504
3524.26 501
3524.39 498
3524.53 495
3524.67 494
3524.80 494
3524.94 495
3525.07 497
3525.21 497
3525.35 494
3525.48 488
3525.62 478
3525.76 465
3525.89 451
3526.03 437
3526.16 425
3526.30 414
3526.44 406
3526.57 400
3526.71 395
3526.85 390
3526.98 385
3527.12 379
3527.25 371
3527.39 360
3527.53 348
3527.66 334
3527.80 320
3527.93 305
3528.07 291
3528.21 280
3528.34 270
3528.48 261
3528.62 254
3528.75 248
3528.89 243
3529.02 239
3529.16 237
3529.30 236
3529.43 237
3529.57 240
3529.71 245
3529.84 251
3529.98 258
3530.11 264
3530.25 268
3530.39 270
3530.52 269
3530.66 264
3530.80 257
3530.93 247
3531.07 238
3531.20 229
3531.34 221
3531.48 215
3531.61 211
3531.75 207
3531.89 204
3532.02 200
3532.16 196
3532.29 192
3532.43 189
3532.57 187
3532.70 189
3532.84 193
3532.98 199
3533.11 206
3533.25 214
3533.39 220
3533.52 224
3533.66 225
3533.79 223
3533.93 218
3534.07 212
3534.20 205
3534.34 198
3534.48 191
3534.61 185
3534.75 182
3534.88 180
3535.02 180
3535.16 182
3535.29 185
3535.43 187
3535.57 189
3535.70 189
3535.84 186
3535.98 182
3536.11 177
3536.25 170
3536.38 164
3536.52 157
3536.66 151
3536.79 145
3536.93 138
3537.07 133
3537.20 128
3537.34 125
3537.48 125
3537.61 127
3537.75 132
3537.88 139
3538.02 146
3538.16 153
3538.29 157
3538.43 159
3538.57 161
3538.70 161
3538.84 163
3538.98 166
3539.11 170
3539.25 173
3539.39 173
3539.52 169
3539.66 159
3539.79 142
3539.93 121
3540.07 96
3540.20 70
3540.34 46
3540.48 25
3540.61 8
3540.75 0
3540.89 0
3541.02 0
3541.16 0
3541.30 0
3541.43 0
3541.57 0
3541.71 0
3541.84 2
3541.98 6
3542.11 9
3542.25 13
3542.39 18
3542.52 24
3542.66 32
3542.80 41
3542.93 51
3543.07 60
3543.21 66
3543.34 70
3543.48 72
3543.62 72
3543.75 71
3543.89 72
3544.03 74
3544.16 79
3544.30 86
3544.44 94
3544.57 102
3544.71 108
3544.84 113
3544.98 117
3545.12 119
3545.25 120
3545.39 120
3545.53 120
3545.66 120
3545.80 120
3545.94 121
3546.07 121
3546.21 122
3546.35 123
3546.48 124
3546.62 124
3546.76 121
3546.89 116
3547.03 109
3547.17 101
3547.30 92
3547.44 84
3547.58 77
3547.71 71
3547.85 67
3547.99 64
3548.12 61
3548.26 58
3548.40 56
3548.53 55
3548.67 58
3548.81 64
3548.94 74
3549.08 88
3549.21 105
3549.35 124
3549.49 143
3549.62 160
3549.76 174
3549.90 184
3550.03 189
3550.17 189
3550.31 184
3550.44 177
3550.58 168
3550.72 160
3550.85 153
3550.99 147
3551.13 144
3551.26 141
3551.40 137
3551.54 133
3551.67 127
3551.81 120
3551.95 111
3552.08 102
3552.22 93
3552.36 84
3552.49 76
3552.63 69
3552.77 63
3552.90 58
3553.04 54
3553.18 53
3553.31 53
3553.45 55
3553.59 59
3553.72 64
3553.86 69
3554.00 74
3554.13 78
3554.27 82
3554.41 86
3554.55 89
3554.68 91
3554.82 92
3554.96 92
3555.09 89
3555.23 83
3555.37 74
3555.50 63
3555.64 51
3555.78 39
3555.91 29
3556.05 22
3556.19 18
3556.32 18
3556.46 21
3556.60 26
3556.73 32
3556.87 38
3557.01 42
3557.14 44
3557.28 44
3557.42 41
3557.55 38
3557.69 34
3557.83 31
3557.96 28
3558.10 27
3558.24 28
3558.37 30
3558.51 34
3558.65 39
3558.78 46
3558.92 53
3559.06 59
3559.20 65
3559.33 69
3559.47 72
3559.61 72
3559.74 70
3559.88 68
3560.02 65
3560.15 62
3560.29 60
3560.43 59
3560.56 58
3560.70 58
3560.84 59
3560.97 61
3561.11 63
3561.25 65
3561.38 68
3561.52 70
3561.66 72
3561.79 74
3561.93 74
3562.07 74
3562.21 72
3562.34 70
3562.48 67
3562.62 65
3562.75 62
3562.89 60
3563.03 58
3563.16 55
3563.30 52
3563.44 47
3563.57 41
3563.71 35
3563.85 28
3563.98 20
3564.12 12
3564.26 3
3564.40 0
3564.53 0
3564.67 0
3564.81 0
3564.94 0
3565.08 0
3565.22 0
3565.35 0
3565.49 10
3565.63 25
3565.76 39
3565.90 52
3566.04 65
3566.18 77
3566.31 88
3566.45 98
3566.59 105
3566.72 110
3566.86 112
3567.00 111
3567.13 106
3567.27 100
3567.41 93
3567.55 86
3567.68 81
3567.82 79
3567.96 80
3568.09 84
3568.23 89
3568.37 96
3568.50 102
3568.64 106
3568.78 106
3568.92 103
3569.05 97
3569.19 88
3569.33 78
3569.46 69
3569.60 60
3569.74 53
3569.87 47
3570.01 44
3570.15 41
3570.29 40
3570.42 40
3570.56 40
3570.70 39
3570.83 37
3570.97 33
3571.11 28
3571.24 21
3571.38 15
3571.52 9
3571.66 4
3571.79 0
3571.93 0
3572.07 0
3572.20 0
3572.34 0
3572.48 0
3572.61 5
3572.75 12
3572.89 21
3573.03 30
3573.16 38
3573.30 44
3573.44 48
3573.57 48
3573.71 46
3573.85 42
3573.99 38
3574.12 34
3574.26 31
3574.40 29
3574.53 28
3574.67 28
3574.81 30
3574.95 33
3575.08 39
3575.22 46
3575.36 54
3575.49 62
3575.63 70
3575.77 76
3575.91 79
3576.04 79
3576.18 75
3576.32 70
3576.45 63
3576.59 55
3576.73 47
3576.87 41
3577.00 36
3577.14 33
3577.28 33
3577.41 34
3577.55 37
3577.69 42
3577.83 48
3577.96 54
3578.10 60
3578.24 65
3578.37 69
3578.51 73
3578.65 76
3578.79 78
3578.92 79
3579.06 78
3579.20 76
3579.33 74
3579.47 71
3579.61 68
3579.75 65
3579.88 63
3580.02 61
3580.16 58
3580.29 55
3580.43 52
3580.57 49
3580.71 47
3580.84 47
3580.98 48
3581.12 52
3581.26 58
3581.39 65
3581.53 72
3581.67 78
3581.80 83
3581.94 88
3582.08 91
3582.22 94
3582.35 97
3582.49 101
3582.63 106
3582.76 112
3582.90 119
3583.04 129
3583.18 139
3583.31 149
3583.45 160
3583.59 170
3583.73 181
3583.86 192
3584.00 203
3584.14 214
3584.28 223
3584.41 232
3584.55 238
3584.69 241
3584.82 241
3584.96 239
3585.10 236
3585.24 232
3585.37 228
3585.51 224
3585.65 222
3585.79 220
3585.92 218
3586.06 217
3586.20 216
3586.33 216
3586.47 217
3586.61 218
3586.75 220
3586.88 221
3587.02 220
3587.16 217
3587.30 212
3587.43 205
3587.57 197
3587.71 190
3587.85 184
3587.98 180
3588.12 179
3588.26 180
3588.39 184
3588.53 188
3588.67 193
3588.81 196
3588.94 198
3589.08 198
3589.22 196
3589.36 195
3589.49 195
3589.63 195
3589.77 198
3589.91 201
3590.04 205
3590.18 210
3590.32 214
3590.46 218
3590.59 222
3590.73 225
3590.87 226
3591.01 226
3591.14 224
3591.28 219
3591.42 211
3591.56 202
3591.69 191
3591.83 181
3591.97 171
3592.10 163
3592.24 156
3592.38 151
3592.52 147
3592.65 143
3592.79 139
3592.93 134
3593.07 129
3593.20 125
3593.34 124
3593.48 125
3593.62 130
3593.75 136
3593.89 143
3594.03 148
3594.17 150
3594.30 148
3594.44 142
3594.58 133
3594.72 123
3594.85 115
3594.99 108
3595.13 104
3595.27 104
3595.40 107
3595.54 111
3595.68 117
3595.82 124
3595.95 131
3596.09 137
3596.23 142
3596.37 146
3596.50 147
3596.64 145
3596.78 141
3596.92 134
3597.05 128
3597.19 121
3597.33 116
3597.47 112
3597.60 110
3597.74 109
3597.88 108
3598.02 108
3598.15 107
3598.29 107
3598.43 108
3598.57 110
3598.70 114
3598.84 119
3598.98 127
3599.12 135
3599.26 144
3599.39 153
3599.53 161
3599.67 167
3599.81 173
3599.94 177
3600.08 180
3600.22 181
3600.36 181
3600.49 178
3600.63 174
3600.77 169
3600.91 164
3601.04 160
3601.18 158
3601.32 157
3601.46 158
3601.59 159
3601.73 161
3601.87 163
3602.01 165
3602.14 168
3602.28 173
3602.42 180
3602.56 189
3602.70 201
3602.83 212
3602.97 224
3603.11 233
3603.25 239
3603.38 242
3603.52 242
3603.66 238
3603.80 232
3603.93 225
3604.07 218
3604.21 211
3604.35 205
3604.48 199
3604.62 193
3604.76 188
3604.90 182
3605.04 176
3605.17 169
3605.31 162
3605.45 154
3605.59 146
3605.72 139
3605.86 133
3606.00 129
3606.14 125
3606.27 123
3606.41 121
3606.55 120
3606.69 118
3606.83 115
3606.96 113
3607.10 110
3607.24 109
3607.38 107
3607.51 106
3607.65 105
3607.79 102
3607.93 97
3608.07 90
3608.20 81
3608.34 70
3608.48 59
3608.62 48
3608.75 39
3608.89 31
3609.03 27
3609.17 25
3609.31 27
3609.44 31
3609.58 37
3609.72 46
3609.86 54
3609.99 63
3610.13 70
3610.27 76
3610.41 80
3610.55 82
3610.68 81
3610.82 77
3610.96 70
3611.10 61
3611.23 50
3611.37 39
3611.51 29
3611.65 21
3611.79 18
3611.92 19
3612.06 24
3612.20 34
3612.34 46
3612.47 60
3612.61 74
3612.75 86
3612.89 97
3613.03 107
3613.16 116
3613.30 125
3613.44 135
3613.58 145
3613.72 156
3613.85 166
3613.99 174
3614.13 180
3614.27 182
3614.40 181
3614.54 177
3614.68 170
3614.82 160
3614.96 150
3615.09 139
3615.23 128
3615.37 116
3615.51 103
3615.65 91
3615.78 79
3615.92 67
3616.06 57
3616.20 50
3616.33 45
3616.47 42
3616.61 43
3616.75 44
3616.89 47
3617.02 50
3617.16 52
3617.30 53
3617.44 52
3617.58 50
3617.71 47
3617.85 45
3617.99 44
3618.13 45
3618.27 47
3618.40 50
3618.54 53
3618.68 56
3618.82 57
3618.96 57
3619.09 57
3619.23 55
3619.37 54
3619.51 52
3619.65 50
3619.78 48
3619.92 45
3620.06 40
3620.20 33
3620.34 25
3620.47 17
3620.61 9
3620.75 1
3620.89 0
3621.03 0
3621.16 0
3621.30 0
3621.44 0
3621.58 0
3621.72 0
3621.85 0
3621.99 4
3622.13 11
3622.27 19
3622.41 25
3622.54 32
3622.68 38
3622.82 44
3622.96 48
3623.10 51
3623.23 52
3623.37 52
3623.51 51
3623.65 48
3623.79 44
3623.92 39
3624.06 34
3624.20 29
3624.34 26
3624.48 23
3624.61 22
3624.75 23
3624.89 25
3625.03 28
3625.17 32
3625.30 38
3625.44 45
3625.58 53
3625.72 63
3625.86 72
3625.99 81
3626.13 87
3626.27 91
3626.41 92
3626.55 89
3626.68 83
3626.82 74
3626.96 64
3627.10 53
3627.24 42
3627.38 32
3627.51 25
3627.65 21
3627.79 20
3627.93 22
3628.07 26
3628.20 31
3628.34 36
3628.48 40
3628.62 42
3628.76 44
3628.89 44
3629.03 44
3629.17 45
3629.31 45
3629.45 47
3629.59 49
3629.72 51
3629.86 53
3630.00 55
3630.14 56
3630.28 57
3630.41 58
3630.55 58
3630.69 58
3630.83 58
3630.97 59
3631.11 60
3631.24 61
3631.38 62
3631.52 63
3631.66 63
3631.80 62
3631.93 61
3632.07 59
3632.21 58
3632.35 57
3632.49 56
3632.63 57
3632.76 58
3632.90 60
3633.04 63
3633.18 66
3633.32 69
3633.45 73
3633.59 78
3633.73 84
3633.87 92
3634.01 99
3634.15 106
3634.28 113
3634.42 117
3634.56 120
3634.70 120
3634.84 119
3634.98 117
3635.11 114
3635.25 110
3635.39 105
3635.53 100
3635.67 93
3635.81 87
3635.94 80
3636.08 74
3636.22 70
3636.36 68
3636.50 67
3636.63 69
3636.77 72
3636.91 76
3637.05 81
3637.19 85
3637.33 88
3637.46 90
3637.60 88
3637.74 84
3637.88 76
3638.02 66
3638.16 53
3638.29 40
3638.43 28
3638.57 19
3638.71 13
3638.85 13
3638.99 16
3639.12 23
3639.26 33
3639.40 44
3639.54 55
3639.68 66
3639.82 76
3639.95 85
3640.09 92
3640.23 97
3640.37 101
3640.51 103
3640.65 105
3640.78 105
3640.92 105
3641.06 105
3641.20 105
3641.34 104
3641.48 103
3641.61 100
3641.75 97
3641.89 92
3642.03 86
3642.17 80
3642.31 75
3642.45 71
3642.58 70
3642.72 71
3642.86 73
3643.00 76
3643.14 80
3643.28 83
3643.41 86
3643.55 88
3643.69 89
3643.83 90
3643.97 90
3644.11 91
3644.24 93
3644.38 95
3644.52 97
3644.66 99
3644.80 100
3644.94 100
3645.08 98
3645.21 96
3645.35 94
3645.49 92
3645.63 92
3645.77 94
3645.91 98
3646.04 103
3646.18 108
3646.32 112
3646.46 114
3646.60 114
3646.74 112
3646.88 108
3647.01 105
3647.15 102
3647.29 100
3647.43 99
3647.57 98
3647.71 97
3647.84 96
3647.98 95
3648.12 95
3648.26 95
3648.40 96
3648.54 97
3648.68 100
3648.81 102
3648.95 103
3649.09 103
3649.23 102
3649.37 99
3649.51 96
3649.65 93
3649.78 89
3649.92 86
3650.06 84
3650.20 83
3650.34 81
3650.48 80
3650.62 78
3650.75 77
3650.89 77
3651.03 77
3651.17 78
3651.31 80
3651.45 82
3651.59 84
3651.72 85
3651.86 86
3652.00 85
3652.14 82
3652.28 76
3652.42 69
3652.56 61
3652.69 52
3652.83 44
3652.97 37
3653.11 32
3653.25 31
3653.39 32
3653.53 38
3653.66 49
3653.80 63
3653.94 81
3654.08 102
3654.22 123
3654.36 143
3654.50 160
3654.63 172
3654.77 179
3654.91 179
3655.05 175
3655.19 166
3655.33 153
3655.47 139
3655.61 125
3655.74 112
3655.88 102
3656.02 93
3656.16 86
3656.30 81
3656.44 78
3656.58 76
3656.71 75
3656.85 78
3656.99 83
3657.13 91
3657.27 102
3657.41 115
3657.55 129
3657.69 143
3657.82 155
3657.96 166
3658.10 174
3658.24 180
3658.38 182
3658.52 182
3658.66 179
3658.79 174
3658.93 170
3659.07 165
3659.21 162
3659.35 160
3659.49 160
3659.63 160
3659.77 161
3659.90 161
3660.04 159
3660.18 156
3660.32 153
3660.46 149
3660.60 147
3660.74 147
3660.88 150
3661.01 156
3661.15 163
3661.29 170
3661.43 177
3661.57 180
3661.71 181
3661.85 180
3661.99 176
3662.12 170
3662.26 164
3662.40 156
3662.54 148
3662.68 140
3662.82 131
3662.96 122
3663.10 114
3663.23 106
3663.37 99
3663.51 94
3663.65 89
3663.79 84
3663.93 79
3664.07 74
3664.21 69
3664.35 65
3664.48 63
3664.62 63
3664.76 67
3664.90 73
3665.04 80
3665.18 89
3665.32 98
3665.46 106
3665.59 113
3665.73 119
3665.87 123
3666.01 126
3666.15 128
3666.29 127
3666.43 124
3666.57 119
3666.71 113
3666.84 106
3666.98 99
3667.12 94
3667.26 91
3667.40 91
3667.54 93
3667.68 97
3667.82 101
3667.96 105
3668.09 108
3668.23 109
3668.37 106
3668.51 100
3668.65 92
3668.79 82
3668.93 71
3669.07 61
3669.21 53
3669.34 48
3669.48 46
3669.62 47
3669.76 50
3669.90 56
3670.04 61
3670.18 66
3670.32 68
3670.46 67
3670.59 62
3670.73 53
3670.87 41
3671.01 29
3671.15 18
3671.29 9
3671.43 4
3671.57 0
3671.71 0
3671.84 0
3671.98 0
3672.12 0
3672.26 0
3672.40 0
3672.54 0
3672.68 0
3672.82 0
3672.96 3
3673.10 13
3673.23 23
3673.37 33
3673.51 42
3673.65 49
3673.79 54
3673.93 55
3674.07 55
3674.21 52
3674.35 49
3674.49 47
3674.62 45
3674.76 45
3674.90 46
3675.04 48
3675.18 49
3675.32 49
3675.46 46
3675.60 42
3675.74 37
3675.88 33
3676.01 30
3676.15 29
3676.29 31
3676.43 35
3676.57 40
3676.71 44
3676.85 48
3676.99 51
3677.13 53
3677.27 54
3677.41 56
3677.54 57
3677.68 59
3677.82 60
3677.96 62
3678.10 62
3678.24 61
3678.38 60
3678.52 59
3678.66 59
3678.80 60
3678.94 62
3679.07 65
3679.21 68
3679.35 72
3679.49 75
3679.63 78
3679.77 79
3679.91 80
3680.05 81
3680.19 80
3680.33 79
3680.47 77
3680.60 74
3680.74 72
3680.88 69
3681.02 67
3681.16 66
3681.30 66
3681.44 68
3681.58 70
3681.72 71
3681.86 71
3682.00 70
3682.13 68
3682.27 66
3682.41 64
3682.55 64
3682.69 66
3682.83 69
3682.97 73
3683.11 75
3683.25 76
3683.39 75
3683.53 72
3683.67 68
3683.80 64
3683.94 61
3684.08 58
3684.22 56
3684.36 53
3684.50 49
3684.64 44
3684.78 38
3684.92 33
3685.06 30
3685.20 31
3685.34 36
3685.48 45
3685.61 56
3685.75 67
3685.89 77
3686.03 86
3686.17 91
3686.31 93
3686.45 93
3686.59 92
3686.73 92
3686.87 93
3687.01 96
3687.15 101
3687.29 108
3687.42 115
3687.56 121
3687.70 125
3687.84 126
3687.98 126
3688.12 123
3688.26 120
3688.40 117
3688.54 115
3688.68 115
3688.82 115
3688.96 117
3689.10 120
3689.23 122
3689.37 125
3689.51 126
3689.65 127
3689.79 127
3689.93 125
3690.07 121
3690.21 116
3690.35 111
3690.49 105
3690.63 98
3690.77 93
3690.91 89
3691.05 86
3691.19 84
3691.32 84
3691.46 84
3691.60 85
3691.74 85
3691.88 85
3692.02 85
3692.16 83
3692.30 80
3692.44 75
3692.58 69
3692.72 62
3692.86 53
3693.00 43
3693.14 33
3693.28 24
3693.41 17
3693.55 14
3693.69 13
3693.83 15
3693.97 19
3694.11 25
3694.25 31
3694.39 38
3694.53 45
3694.67 51
3694.81 58
3694.95 66
3695.09 73
3695.23 80
3695.37 87
3695.51 93
3695.64 99
3695.78 106
3695.92 112
3696.06 118
3696.20 123
3696.34 124
3696.48 123
3696.62 117
3696.76 109
3696.90 99
3697.04 88
3697.18 78
3697.32 70
3697.46 64
3697.60 61
3697.74 60
3697.88 60
3698.02 62
3698.15 64
3698.29 66
3698.43 67
3698.57 67
3698.71 64
3698.85 60
3698.99 53
3699.13 47
3699.27 41
3699.41 37
3699.55 36
3699.69 37
3699.83 41
3699.97 47
3700.11 55
3700.25 63
3700.39 71
3700.53 79
3700.67 87
3700.80 96
3700.94 104
3701.08 111
3701.22 118
3701.36 123
3701.50 125
3701.64 125
3701.78 122
3701.92 117
3702.06 112
3702.20 106
3702.34 101
3702.48 97
3702.62 93
3702.76 91
3702.90 90
3703.04 90
3703.18 92
3703.32 95
3703.46 98
3703.60 102
3703.73 104
3703.87 105
3704.01 103
3704.15 99
3704.29 92
3704.43 83
3704.57 75
3704.71 68
3704.85 63
3704.99 60
3705.13 59
3705.27 58
3705.41 57
3705.55 54
3705.69 51
3705.83 46
3705.97 42
3706.11 39
3706.25 37
3706.39 38
3706.53 40
3706.67 44
3706.81 47
3706.95 50
3707.08 51
3707.22 50
3707.36 47
3707.50 43
3707.64 40
3707.78 37
3707.92 36
3708.06 37
3708.20 39
3708.34 40
3708.48 41
3708.62 39
3708.76 35
3708.90 30
3709.04 24
3709.18 19
3709.32 16
3709.46 14
3709.60 14
3709.74 14
3709.88 12
3710.02 9
3710.16 3
3710.30 0
3710.44 0
3710.58 0
3710.72 0
3710.86 0
3711.00 0
3711.14 0
3711.27 2
3711.41 8
3711.55 15
3711.69 20
3711.83 24
3711.97 26
3712.11 28
3712.25 29
3712.39 29
3712.53 28
3712.67 25
3712.81 21
3712.95 15
3713.09 8
3713.23 0
3713.37 0
3713.51 0
3713.65 0
3713.79 0
3713.93 0
3714.07 0
3714.21 0
3714.35 1
3714.49 11
3714.63 19
3714.77 26
3714.91 31
3715.05 33
3715.19 34
3715.33 35
3715.47 35
3715.61 37
3715.75 40
3715.89 45
3716.03 51
3716.17 57
3716.31 63
3716.45 68
3716.59 71
3716.73 71
3716.86 70
3717.00 67
3717.14 63
3717.28 60
3717.42 57
3717.56 57
3717.70 59
3717.84 64
3717.98 71
3718.12 80
3718.26 88
3718.40 97
3718.54 104
3718.68 110
3718.82 116
3718.96 121
3719.10 125
3719.24 129
3719.38 130
3719.52 129
3719.66 124
3719.80 116
3719.94 107
3720.08 97
3720.22 88
3720.36 81
3720.50 77
3720.64 75
3720.78 76
3720.92 78
3721.06 81
3721.20 86
3721.34 91
3721.48 98
3721.62 108
3721.76 120
3721.90 132
3722.04 145
3722.18 156
3722.32 166
3722.46 173
3722.60 177
3722.74 178
3722.88 177
3723.02 174
3723.16 169
3723.30 164
3723.44 161
3723.58 160
3723.72 162
3723.86 168
3724.00 176
3724.14 186
3724.28 194
3724.42 199
3724.56 199
3724.70 194
3724.84 184
3724.98 172
3725.12 159
3725.26 148
3725.40 138
3725.54 131
3725.68 125
3725.82 120
3725.96 115
3726.10 110
3726.24 105
3726.38 101
3726.52 97
3726.66 93
3726.80 91
3726.94 90
3727.08 90
3727.22 92
3727.36 96
3727.50 101
3727.64 106
3727.78 111
3727.92 115
3728.06 115
3728.20 112
3728.34 105
3728.48 94
3728.62 79
3728.76 63
3728.90 47
3729.04 33
3729.18 22
3729.32 16
3729.46 14
3729.60 18
3729.74 24
3729.88 33
3730.02 42
3730.16 50
3730.30 56
3730.44 60
3730.58 62
3730.72 62
3730.86 62
3731.00 62
3731.14 62
3731.28 63
3731.42 65
3731.56 68
3731.70 71
3731.84 74
3731.98 75
3732.12 74
3732.26 71
3732.40 65
3732.54 58
3732.68 51
3732.82 45
3732.96 43
3733.10 44
3733.24 49
3733.38 57
3733.52 68
3733.66 80
3733.80 92
3733.94 103
3734.08 113
3734.22 120
3734.36 126
3734.50 129
3734.64 129
3734.78 128
3734.92 126
3735.06 123
3735.20 119
3735.34 115
3735.48 111
3735.62 106
3735.76 102
3735.90 98
3736.04 95
3736.18 96
3736.32 100
3736.46 109
3736.60 123
3736.74 139
3736.88 157
3737.02 176
3737.16 195
3737.30 213
3737.44 232
3737.58 251
3737.72 271
3737.87 292
3738.01 314
3738.15 335
3738.29 355
3738.43 375
3738.57 393
3738.71 412
3738.85 431
3738.99 451
3739.13 474
3739.27 497
3739.41 522
3739.55 545
3739.69 567
3739.83 586
3739.97 602
3740.11 615
3740.25 625
3740.39 633
3740.53 637
3740.67 640
3740.81 641
3740.95 641
3741.09 641
3741.23 642
3741.37 644
3741.51 648
3741.65 653
3741.79 658
3741.93 662
3742.07 663
3742.21 662
3742.35 657
3742.49 649
3742.63 638
3742.77 624
3742.91 608
3743.05 589
3743.19 568
3743.33 544
3743.48 518
3743.62 491
3743.76 464
3743.90 438
3744.04 415
3744.18 393
3744.32 374
3744.46 355
3744.60 336
3744.74 317
3744.88 298
3745.02 280
3745.16 263
3745.30 249
3745.44 237
3745.58 227
3745.72 220
3745.86 214
3746.00 207
3746.14 200
3746.28 191
3746.42 180
3746.56 166
3746.70 152
3746.84 138
3746.98 126
3747.12 117
3747.26 110
3747.40 107
3747.55 105
3747.69 106
3747.83 107
3747.97 109
3748.11 111
3748.25 113
3748.39 115
3748.53 118
3748.67 119
3748.81 119
3748.95 117
3749.09 112
3749.23 104
3749.37 95
3749.51 87
3749.65 80
3749.79 77
3749.93 78
3750.07 83
3750.21 90
3750.35 98
3750.49 105
3750.63 110
3750.77 110
3750.92 107
3751.06 101
3751.20 93
3751.34 84
3751.48 76
3751.62 70
3751.76 66
3751.90 65
3752.04 67
3752.18 69
3752.32 73
3752.46 75
3752.60 74
3752.74 71
3752.88 65
3753.02 57
3753.16 49
3753.30 44
3753.44 43
3753.58 49
3753.72 61
3753.86 79
3754.01 100
3754.15 122
3754.29 143
3754.43 159
3754.57 171
3754.71 179
3754.85 182
3754.99 183
3755.13 182
3755.27 180
3755.41 177
3755.55 173
3755.69 169
3755.83 165
3755.97 161
3756.11 158
3756.25 156
3756.39 154
3756.53 152
3756.68 151
3756.82 149
3756.96 147
3757.10 146
3757.24 145
3757.38 146
3757.52 146
3757.66 147
3757.80 147
3757.94 145
3758.08 141
3758.22 134
3758.36 124
3758.50 112
3758.64 98
3758.78 85
3758.92 74
3759.07 65
3759.21 57
3759.35 52
3759.49 49
3759.63 45
3759.77 42
3759.91 39
3760.05 36
3760.19 34
3760.33 32
3760.47 33
3760.61 34
3760.75 37
3760.89 41
3761.03 45
3761.17 48
3761.32 50
3761.46 51
3761.60 49
3761.74 44
3761.88 37
3762.02 29
3762.16 21
3762.30 12
3762.44 4
3762.58 0
3762.72 0
3762.86 0
3763.00 0
3763.14 4
3763.28 15
3763.42 29
3763.57 43
3763.71 57
3763.85 69
3763.99 77
3764.13 81
3764.27 82
3764.41 81
3764.55 80
3764.69 79
3764.83 78
3764.97 78
3765.11 78
3765.25 77
3765.39 75
3765.54 72
3765.68 68
3765.82 64
3765.96 60
3766.10 57
3766.24 55
3766.38 53
3766.52 52
3766.66 50
3766.80 49
3766.94 47
3767.08 45
3767.22 44
3767.36 44
3767.51 45
3767.65 48
3767.79 53
3767.93 60
3768.07 68
3768.21 78
3768.35 87
3768.49 95
3768.63 101
3768.77 103
3768.91 102
3769.05 99
3769.19 94
3769.34 88
3769.48 84
3769.62 82
3769.76 81
3769.90 82
3770.04 84
3770.18 86
3770.32 88
3770.46 89
3770.60 89
3770.74 88
3770.88 87
3771.03 86
3771.17 86
3771.31 87
3771.45 89
3771.59 92
3771.73 93
3771.87 93
3772.01 91
3772.15 88
3772.29 84
3772.43 78
3772.57 73
3772.72 68
3772.86 64
3773.00 59
3773.14 54
3773.28 49
3773.42 44
3773.56 41
3773.70 39
3773.84 39
3773.98 41
3774.12 44
3774.26 47
3774.41 49
3774.55 50
3774.69 50
3774.83 48
3774.97 46
3775.11 43
3775.25 40
3775.39 38
3775.53 35
3775.67 33
3775.81 31
3775.96 29
3776.10 25
3776.24 21
3776.38 18
3776.52 15
3776.66 13
3776.80 12
3776.94 13
3777.08 17
3777.22 21
3777.36 27
3777.51 33
3777.65 40
3777.79 47
3777.93 54
3778.07 60
3778.21 65
3778.35 69
3778.49 72
3778.63 74
3778.77 75
3778.92 77
3779.06 80
3779.20 83
3779.34 86
3779.48 88
3779.62 89
3779.76 89
3779.90 86
3780.04 81
3780.18 74
3780.33 66
3780.47 57
3780.61 47
3780.75 39
3780.89 30
3781.03 23
3781.17 17
3781.31 10
3781.45 5
3781.59 0
3781.74 0
3781.88 0
3782.02 0
3782.16 0
3782.30 0
3782.44 0
3782.58 2
3782.72 14
3782.86 26
3783.00 36
3783.15 42
3783.29 44
3783.43 40
3783.57 31
3783.71 20
3783.85 7
3783.99 0
3784.13 0
3784.27 0
3784.42 0
3784.56 0
3784.70 0
3784.84 0
3784.98 1
3785.12 7
3785.26 12
3785.40 14
3785.54 16
3785.68 18
3785.83 20
3785.97 22
3786.11 24
3786.25 27
3786.39 29
3786.53 31
3786.67 33
3786.81 34
3786.95 35
3787.10 35
3787.24 35
3787.38 34
3787.52 35
3787.66 37
3787.80 41
3787.94 48
3788.08 59
3788.22 70
3788.37 82
3788.51 91
3788.65 97
3788.79 100
3788.93 99
3789.07 95
3789.21 91
3789.35 87
3789.50 84
3789.64 82
3789.78 79
3789.92 76
3790.06 71
3790.20 64
3790.34 56
3790.48 49
3790.62 42
3790.77 38
3790.91 36
3791.05 36
3791.19 39
3791.33 42
3791.47 46
3791.61 49
3791.75 52
3791.90 55
3792.04 56
3792.18 58
3792.32 60
3792.46 62
3792.60 64
3792.74 64
3792.88 63
3793.03 60
3793.17 54
3793.31 48
3793.45 41
3793.59 36
3793.73 33
3793.87 33
3794.01 36
3794.16 41
3794.30 49
3794.44 57
3794.58 64
3794.72 71
3794.86 77
3795.00 81
3795.14 84
3795.29 87
3795.43 88
3795.57 90
3795.71 91
3795.85 91
3795.99 91
3796.13 90
3796.27 88
3796.42 86
3796.56 83
3796.70 80
3796.84 78
3796.98 76
3797.12 77
3797.26 78
3797.40 81
3797.55 84
3797.69 87
3797.83 90
3797.97 92
3798.11 92
3798.25 91
3798.39 87
3798.54 82
3798.68 76
3798.82 69
3798.96 62
3799.10 55
3799.24 50
3799.38 46
3799.52 44
3799.67 44
3799.81 45
3799.95 48
3800.09 51
3800.23 53
3800.37 55
3800.51 57
3800.66 58
3800.80 60
3800.94 64
3801.08 69
3801.22 77
3801.36 86
3801.50 95
3801.65 105
3801.79 113
3801.93 118
3802.07 121
3802.21 122
3802.35 120
3802.49 116
3802.63 111
3802.78 107
3802.92 103
3803.06 100
3803.20 98
3803.34 96
3803.48 95
3803.62 94
3803.77 94
3803.91 95
3804.05 97
3804.19 99
3804.33 102
3804.47 105
3804.61 107
3804.76 107
3804.90 106
3805.04 104
3805.18 101
3805.32 98
3805.46 97
3805.61 98
3805.75 101
3805.89 107
3806.03 116
3806.17 126
3806.31 137
3806.45 148
3806.60 159
3806.74 169
3806.88 179
3807.02 188
3807.16 195
3807.30 202
3807.44 208
3807.59 213
3807.73 217
3807.87 221
3808.01 225
3808.15 231
3808.29 240
3808.43 252
3808.58 266
3808.72 283
3808.86 301
3809.00 319
3809.14 337
3809.28 352
3809.43 367
3809.57 380
3809.71 394
3809.85 408
3809.99 423
3810.13 439
3810.27 456
3810.42 473
3810.56 490
3810.70 507
3810.84 522
3810.98 538
3811.12 553
3811.27 568
3811.41 585
3811.55 604
3811.69 626
3811.83 652
3811.97 682
3812.12 713
3812.26 746
3812.40 777
3812.54 805
3812.68 828
3812.82 846
3812.96 858
3813.11 863
3813.25 864
3813.39 860
3813.53 852
3813.67 842
3813.81 829
3813.96 814
3814.10 797
3814.24 777
3814.38 756
3814.52 732
3814.66 708
3814.81 684
3814.95 661
3815.09 642
3815.23 625
3815.37 612
3815.51 601
3815.66 592
3815.80 583
3815.94 576
3816.08 568
3816.22 561
3816.36 554
3816.51 546
3816.65 536
3816.79 522
3816.93 504
3817.07 484
3817.21 461
3817.36 438
3817.50 416
3817.64 397
3817.78 383
3817.92 371
3818.06 363
3818.21 355
3818.35 348
3818.49 341
3818.63 333
3818.77 325
3818.91 317
3819.06 310
3819.20 304
3819.34 299
3819.48 294
3819.62 288
3819.76 280
3819.91 271
3820.05 261
3820.19 251
3820.33 242
3820.47 237
3820.62 235
3820.76 237
3820.90 244
3821.04 252
3821.18 261
3821.32 269
3821.47 274
3821.61 275
3821.75 272
3821.89 266
3822.03 256
3822.17 243
3822.32 227
3822.46 210
3822.60 192
3822.74 173
3822.88 155
3823.03 139
3823.17 125
3823.31 113
3823.45 105
3823.59 99
3823.73 95
3823.88 92
3824.02 92
3824.16 93
3824.30 96
3824.44 100
3824.58 104
3824.73 108
3824.87 111
3825.01 112
3825.15 112
3825.29 111
3825.44 109
3825.58 107
3825.72 105
3825.86 102
3826.00 97
3826.14 91
3826.29 83
3826.43 74
3826.57 65
3826.71 59
3826.85 56
3827.00 57
3827.14 62
3827.28 69
3827.42 77
3827.56 86
3827.71 93
3827.85 98
3827.99 102
3828.13 103
3828.27 103
3828.41 102
3828.56 101
3828.70 99
3828.84 97
3828.98 95
3829.12 94
3829.27 93
3829.41 93
3829.55 94
3829.69 96
3829.83 98
3829.98 99
3830.12 100
3830.26 100
3830.40 98
3830.54 94
3830.69 87
3830.83 77
3830.97 66
3831.11 55
3831.25 44
3831.40 34
3831.54 26
3831.68 20
3831.82 16
3831.96 12
3832.10 10
3832.25 8
3832.39 7
3832.53 8
3832.67 10
3832.81 15
3832.96 21
3833.10 27
3833.24 34
3833.38 40
3833.52 44
3833.67 45
3833.81 45
3833.95 42
3834.09 39
3834.23 37
3834.38 36
3834.52 37
3834.66 42
3834.80 50
3834.94 59
3835.09 68
3835.23 77
3835.37 82
3835.51 82
3835.65 78
3835.80 69
3835.94 57
3836.08 45
3836.22 34
3836.36 27
3836.51 24
3836.65 26
3836.79 32
3836.93 40
3837.07 50
3837.22 59
3837.36 67
3837.50 72
3837.64 76
3837.79 78
3837.93 80
3838.07 82
3838.21 83
3838.35 83
3838.50 82
3838.64 78
3838.78 71
3838.92 62
3839.06 51
3839.21 40
3839.35 30
3839.49 24
3839.63 20
3839.77 19
3839.92 20
3840.06 21
3840.20 20
3840.34 16
3840.48 9
3840.63 0
3840.77 0
3840.91 0
3841.05 0
3841.20 0
3841.34 0
3841.48 0
3841.62 0
3841.76 12
3841.91 23
3842.05 31
3842.19 36
3842.33 37
3842.47 36
3842.62 34
3842.76 31
3842.90 29
3843.04 28
3843.19 28
3843.33 30
3843.47 33
3843.61 38
3843.75 44
3843.90 52
3844.04 60
3844.18 68
3844.32 77
3844.46 85
3844.61 92
3844.75 98
3844.89 103
3845.03 108
3845.18 111
3845.32 114
3845.46 117
3845.60 119
3845.74 122
3845.89 124
3846.03 127
3846.17 129
3846.31 130
3846.46 129
3846.60 127
3846.74 124
3846.88 121
3847.02 118
3847.17 117
3847.31 118
3847.45 120
3847.59 123
3847.74 127
3847.88 131
3848.02 134
3848.16 137
3848.30 140
3848.45 142
3848.59 144
3848.73 146
3848.87 146
3849.02 145
3849.16 143
3849.30 140
3849.44 136
3849.59 133
3849.73 131
3849.87 130
3850.01 129
3850.15 127
3850.30 125
3850.44 121
3850.58 117
3850.72 112
3850.87 108
3851.01 105
3851.15 103
3851.29 102
3851.43 101
3851.58 100
3851.72 99
3851.86 96
3852.00 92
3852.15 87
3852.29 81
3852.43 76
3852.57 71
3852.72 66
3852.86 62
3853.00 59
3853.14 57
3853.29 57
3853.43 60
3853.57 64
3853.71 70
3853.85 77
3854.00 85
3854.14 91
3854.28 96
3854.42 98
3854.57 98
3854.71 95
3854.85 91
3854.99 85
3855.14 78
3855.28 71
3855.42 63
3855.56 57
3855.71 50
3855.85 44
3855.99 38
3856.13 32
3856.28 25
3856.42 20
3856.56 15
3856.70 13
3856.84 14
3856.99 17
3857.13 21
3857.27 27
3857.41 32
3857.56 37
3857.70 40
3857.84 42
3857.98 44
3858.13 47
3858.27 52
3858.41 58
3858.55 65
3858.70 72
3858.84 78
3858.98 81
3859.12 81
3859.27 77
3859.41 71
3859.55 63
3859.69 53
3859.84 44
3859.98 36
3860.12 30
3860.26 28
3860.41 29
3860.55 34
3860.69 41
3860.83 51
3860.98 60
3861.12 67
3861.26 72
3861.40 73
3861.55 71
3861.69 66
3861.83 60
3861.97 54
3862.12 47
3862.26 40
3862.40 33
3862.54 27
3862.69 20
3862.83 15
3862.97 10
3863.11 6
3863.26 4
3863.40 3
3863.54 4
3863.68 3
3863.83 2
3863.97 1
3864.11 0
3864.25 0
3864.40 0
3864.54 0
3864.68 0
3864.82 0
3864.97 4
3865.11 14
3865.25 26
3865.39 37
3865.54 47
3865.68 56
3865.82 63
3865.96 68
3866.11 73
3866.25 77
3866.39 82
3866.53 86
3866.68 89
3866.82 92
3866.96 92
3867.11 91
3867.25 88
3867.39 84
3867.53 79
3867.68 75
3867.82 70
3867.96 66
3868.10 60
3868.25 54
3868.39 48
3868.53 40
3868.67 34
3868.82 29
3868.96 28
3869.10 31
3869.24 37
3869.39 45
3869.53 54
3869.67 63
3869.82 70
3869.96 75
3870.10 78
3870.24 80
3870.39 82
3870.53 85
3870.67 88
3870.81 92
3870.96 96
3871.10 99
3871.24 103
3871.38 107
3871.53 111
3871.67 117
3871.81 123
3871.96 128
3872.10 133
3872.24 137
3872.38 139
3872.53 138
3872.67 137
3872.81 136
3872.95 135
3873.10 137
3873.24 140
3873.38 145
3873.53 149
3873.67 151
3873.81 151
3873.95 146
3874.10 139
3874.24 130
3874.38 121
3874.52 114
3874.67 111
3874.81 110
3874.95 111
3875.10 114
3875.24 115
3875.38 114
3875.52 110
3875.67 104
3875.81 95
3875.95 86
3876.09 78
3876.24 71
3876.38 65
3876.52 62
3876.67 60
3876.81 59
3876.95 60
3877.09 61
3877.24 64
3877.38 68
3877.52 72
3877.66 78
3877.81 85
3877.95 92
3878.09 100
3878.24 109
3878.38 118
3878.52 128
3878.66 138
3878.81 148
3878.95 156
3879.09 162
3879.24 165
3879.38 166
3879.52 166
3879.66 164
3879.81 160
3879.95 155
3880.09 150
3880.24 144
3880.38 137
3880.52 131
3880.66 124
3880.81 118
3880.95 113
3881.09 108
3881.24 102
3881.38 94
3881.52 86
3881.66 77
3881.81 68
3881.95 61
3882.09 56
3882.24 54
3882.38 54
3882.52 57
3882.66 61
3882.81 65
3882.95 69
3883.09 73
3883.24 76
3883.38 78
3883.52 81
3883.66 83
3883.81 86
3883.95 89
3884.09 92
3884.24 93
3884.38 93
3884.52 91
3884.67 87
3884.81 82
3884.95 76
3885.09 71
3885.24 67
3885.38 64
3885.52 64
3885.67 66
3885.81 67
3885.95 68
3886.09 68
3886.24 66
3886.38 62
3886.52 58
3886.67 54
3886.81 52
3886.95 51
3887.10 52
3887.24 53
3887.38 54
3887.52 53
3887.67 51
3887.81 48
3887.95 47
3888.10 47
3888.24 51
3888.38 57
3888.53 66
3888.67 75
3888.81 83
3888.95 87
3889.10 89
3889.24 86
3889.38 81
3889.53 75
3889.67 69
3889.81 64
3889.96 60
3890.10 56
3890.24 54
3890.38 51
3890.53 48
3890.67 45
3890.81 43
3890.96 41
3891.10 39
3891.24 38
3891.39 38
3891.53 39
3891.67 40
3891.81 41
3891.96 43
3892.10 45
3892.24 46
3892.39 47
3892.53 48
3892.67 48
3892.82 48
3892.96 48
3893.10 49
3893.25 51
3893.39 54
3893.53 57
3893.67 59
3893.82 62
3893.96 65
3894.10 68
3894.25 71
3894.39 75
3894.53 79
3894.68 82
3894.82 85
3894.96 86
3895.11 86
3895.25 84
3895.39 81
3895.54 77
3895.68 74
3895.82 70
3895.96 67
3896.11 64
3896.25 62
3896.39 59
3896.54 56
3896.68 53
3896.82 50
3896.97 48
3897.11 46
3897.25 45
3897.40 44
3897.54 44
3897.68 43
3897.83 43
3897.97 42
3898.11 41
3898.25 41
3898.40 41
3898.54 42
3898.68 44
3898.83 45
3898.97 46
3899.11 45
3899.26 44
3899.40 42
3899.54 40
3899.69 39
3899.83 39
3899.97 41
3900.12 43
3900.26 46
3900.40 50
3900.55 54
3900.69 57
3900.83 61
3900.98 64
3901.12 69
3901.26 73
3901.41 77
3901.55 81
3901.69 83
3901.84 83
3901.98 81
3902.12 77
3902.26 72
3902.41 68
3902.55 66
3902.69 67
3902.84 71
3902.98 77
3903.12 82
3903.27 85
3903.41 85
3903.55 81
3903.70 75
3903.84 67
3903.98 59
3904.13 51
3904.27 46
3904.41 43
3904.56 42
3904.70 43
3904.84 45
3904.99 47
3905.13 48
3905.27 48
3905.42 46
3905.56 43
3905.70 38
3905.85 32
3905.99 27
3906.13 23
3906.28 21
3906.42 20
3906.56 20
3906.71 21
3906.85 22
3906.99 21
3907.14 17
3907.28 12
3907.42 3
3907.57 0
3907.71 0
3907.85 0
3908.00 0
3908.14 0
3908.28 0
3908.43 0
3908.57 6
3908.71 20
3908.86 34
3909.00 46
3909.14 55
3909.29 62
3909.43 65
3909.57 66
3909.72 65
3909.86 62
3910.00 57
3910.15 51
3910.29 43
3910.43 36
3910.58 30
3910.72 24
3910.86 21
3911.01 19
3911.15 17
3911.29 16
3911.44 14
3911.58 11
3911.72 8
3911.87 5
3912.01 2
3912.16 1
3912.30 2
3912.44 6
3912.59 13
3912.73 21
3912.87 30
3913.02 37
3913.16 43
3913.30 46
3913.45 49
3913.59 51
3913.73 54
3913.88 59
3914.02 65
3914.16 73
3914.31 80
3914.45 85
3914.59 88
3914.74 88
3914.88 86
3915.02 83
3915.17 78
3915.31 75
3915.45 72
3915.60 72
3915.74 74
3915.89 78
3916.03 83
3916.17 88
3916.32 91
3916.46 91
3916.60 88
3916.75 80
3916.89 70
3917.03 58
3917.18 48
3917.32 39
3917.46 34
3917.61 32
3917.75 32
3917.89 33
3918.04 35
3918.18 37
3918.33 40
3918.47 44
3918.61 48
3918.76 53
3918.90 57
3919.04 61
3919.19 64
3919.33 65
3919.47 65
3919.62 66
3919.76 69
3919.90 73
3920.05 79
3920.19 88
3920.33 96
3920.48 104
3920.62 109
3920.77 112
3920.91 112
3921.05 109
3921.20 104
3921.34 98
3921.48 92
3921.63 87
3921.77 84
3921.91 83
3922.06 83
3922.20 85
3922.35 87
3922.49 90
3922.63 92
3922.78 93
3922.92 94
3923.06 95
3923.21 96
3923.35 96
3923.49 96
3923.64 94
3923.78 92
3923.93 88
3924.07 83
3924.21 77
3924.36 71
3924.50 65
3924.64 59
3924.79 53
3924.93 47
3925.07 39
3925.22 31
3925.36 23
3925.51 15
3925.65 8
3925.79 2
3925.94 0
3926.08 0
3926.22 0
3926.37 0
3926.51 0
3926.66 0
3926.80 0
3926.94 0
3927.09 0
3927.23 1
3927.37 7
3927.52 14
3927.66 24
3927.80 35
3927.95 47
3928.09 61
3928.24 74
3928.38 87
3928.52 98
3928.67 108
3928.81 116
3928.95 120
3929.10 120
3929.24 118
3929.39 113
3929.53 107
3929.67 103
3929.82 101
3929.96 104
3930.10 111
3930.25 121
3930.39 133
3930.54 143
3930.68 152
3930.82 157
3930.97 158
3931.11 156
3931.25 151
3931.40 145
3931.54 138
3931.69 131
3931.83 124
3931.97 116
3932.12 107
3932.26 97
3932.40 86
3932.55 75
3932.69 65
3932.84 58
3932.98 53
3933.12 51
3933.27 51
3933.41 53
3933.56 55
3933.70 57
3933.84 59
3933.99 60
3934.13 62
3934.27 64
3934.42 65
3934.56 67
3934.71 67
3934.85 66
3934.99 64
3935.14 61
3935.28 57
3935.43 55
3935.57 53
3935.71 53
3935.86 54
3936.00 55
3936.14 56
3936.29 55
3936.43 54
3936.58 52
3936.72 50
3936.86 50
3937.01 51
3937.15 54
3937.30 58
3937.44 62
3937.58 63
3937.73 62
3937.87 58
3938.02 52
3938.16 45
3938.30 38
3938.45 32
3938.59 27
3938.73 24
3938.88 22
3939.02 22
3939.17 22
3939.31 23
3939.45 25
3939.60 28
3939.74 31
3939.89 35
3940.03 37
3940.17 39
3940.32 39
3940.46 37
3940.61 35
3940.75 33
3940.89 33
3941.04 33
3941.18 36
3941.33 39
3941.47 42
3941.61 44
3941.76 46
3941.90 46
3942.05 45
3942.19 43
3942.33 40
3942.48 38
3942.62 36
3942.77 35
3942.91 35
3943.05 35
3943.20 37
3943.34 38
3943.49 39
3943.63 39
3943.77 39
3943.92 40
3944.06 43
3944.21 47
3944.35 53
3944.49 62
3944.64 71
3944.78 80
3944.93 88
3945.07 94
3945.21 96
3945.36 96
3945.50 94
3945.65 91
3945.79 89
3945.93 89
3946.08 91
3946.22 96
3946.37 101
3946.51 108
3946.65 113
3946.80 117
3946.94 118
3947.09 118
3947.23 117
3947.37 115
3947.52 113
3947.66 111
3947.81 109
3947.95 107
3948.09 103
3948.24 98
3948.38 91
3948.53 83
3948.67 75
3948.82 66
3948.96 59
3949.10 55
3949.25 53
3949.39 54
3949.54 58
3949.68 64
3949.82 71
3949.97 78
3950.11 84
3950.26 90
3950.40 95
3950.54 101
3950.69 106
3950.83 111
3950.98 115
3951.12 118
3951.27 118
3951.41 116
3951.55 112
3951.70 108
3951.84 104
3951.99 102
3952.13 100
3952.27 99
3952.42 98
3952.56 95
3952.71 92
3952.85 86
3953.00 80
3953.14 72
3953.28 65
3953.43 57
3953.57 49
3953.72 41
3953.86 34
3954.00 28
3954.15 23
3954.29 20
3954.44 19
3954.58 20
3954.73 22
3954.87 25
3955.01 27
3955.16 29
3955.30 32
3955.45 34
3955.59 36
3955.74 39
3955.88 43
3956.02 46
3956.17 50
3956.31 53
3956.46 55
3956.60 56
3956.74 57
3956.89 57
3957.03 58
3957.18 59
3957.32 61
3957.47 64
3957.61 68
3957.75 73
3957.90 79
3958.04 85
3958.19 89
3958.33 93
3958.48 95
3958.62 96
3958.76 98
3958.91 100
3959.05 103
3959.20 108
3959.34 113
3959.49 116
3959.63 117
3959.77 115
3959.92 109
3960.06 100
3960.21 90
3960.35 79
3960.50 70
3960.64 63
3960.78 58
3960.93 55
3961.07 53
3961.22 53
3961.36 53
3961.51 55
3961.65 57
3961.79 59
3961.94 60
3962.08 59
3962.23 56
3962.37 51
3962.52 43
3962.66 34
3962.81 24
3962.95 15
3963.09 7
3963.24 1
3963.38 0
3963.53 0
3963.67 0
3963.82 0
3963.96 0
3964.10 0
3964.25 0
3964.39 1
3964.54 4
3964.68 5
3964.83 6
3964.97 7
3965.12 7
3965.26 7
3965.40 7
3965.55 9
3965.69 12
3965.84 17
3965.98 24
3966.13 33
3966.27 42
3966.41 51
3966.56 58
3966.70 63
3966.85 64
3966.99 61
3967.14 56
3967.28 49
3967.43 41
3967.57 35
3967.71 31
3967.86 29
3968.00 30
3968.15 32
3968.29 37
3968.44 42
3968.58 49
3968.73 57
3968.87 66
3969.01 74
3969.16 84
3969.30 92
3969.45 101
3969.59 108
3969.74 115
3969.88 120
3970.03 124
3970.17 127
3970.32 128
3970.46 128
3970.60 127
3970.75 125
3970.89 122
3971.04 120
3971.18 118
3971.33 118
3971.47 120
3971.62 123
3971.76 125
3971.90 127
3972.05 126
3972.19 123
3972.34 118
3972.48 111
3972.63 103
3972.77 95
3972.92 89
3973.06 84
3973.21 80
3973.35 77
3973.49 74
3973.64 71
3973.78 69
3973.93 67
3974.07 66
3974.22 66
3974.36 68
3974.51 71
3974.65 75
3974.80 79
3974.94 83
3975.08 86
3975.23 88
3975.37 90
3975.52 91
3975.66 91
3975.81 92
3975.95 93
3976.10 96
3976.24 102
3976.39 110
3976.53 120
3976.68 130
3976.82 139
3976.96 146
3977.11 150
3977.25 151
3977.40 148
3977.54 143
3977.69 136
3977.83 129
3977.98 122
3978.12 114
3978.27 107
3978.41 100
3978.56 94
3978.70 89
3978.84 84
3978.99 80
3979.13 75
3979.28 70
3979.42 64
3979.57 56
3979.71 47
3979.86 37
3980.00 28
3980.15 22
3980.29 18
3980.44 18
3980.58 21
3980.73 27
3980.87 35
3981.01 43
3981.16 51
3981.30 58
3981.45 64
3981.59 69
3981.74 73
3981.88 76
3982.03 78
3982.17 79
3982.32 80
3982.46 82
3982.61 84
3982.75 87
3982.90 90
3983.04 94
3983.19 98
3983.33 101
3983.47 103
3983.62 104
3983.76 103
3983.91 99
3984.05 94
3984.20 87
3984.34 79
3984.49 69
3984.63 60
3984.78 52
3984.92 45
3985.07 40
3985.21 36
3985.36 35
3985.50 34
3985.65 34
3985.79 35
3985.94 35
3986.08 36
3986.23 37
3986.37 37
3986.51 37
3986.66 37
3986.80 37
3986.95 38
3987.09 39
3987.24 41
3987.38 44
3987.53 48
3987.67 53
3987.82 58
3987.96 62
3988.11 66
3988.25 69
3988.40 71
3988.54 74
3988.69 76
3988.83 77
3988.98 77
3989.12 76
3989.27 74
3989.41 70
3989.56 64
3989.70 58
3989.85 51
3989.99 44
3990.14 37
3990.28 31
3990.43 24
3990.57 18
3990.71 12
3990.86 7
3991.00 3
3991.15 1
3991.29 0
3991.44 0
3991.58 1
3991.73 1
3991.87 1
3992.02 0
3992.16 0
3992.31 0
3992.45 0
3992.60 0
3992.74 0
3992.89 0
3993.03 0
3993.18 1
3993.32 1
3993.47 2
3993.61 4
3993.76 5
3993.90 7
3994.05 10
3994.19 12
3994.34 13
3994.48 13
3994.63 12
3994.77 10
3994.92 9
3995.06 8
3995.21 8
3995.35 10
3995.50 13
3995.64 20
3995.79 29
3995.93 39
3996.08 52
3996.22 64
3996.37 76
3996.51 85
3996.66 91
3996.80 95
3996.95 95
3997.09 93
3997.24 91
3997.38 88
3997.53 85
3997.67 83
3997.82 80
3997.96 76
3998.11 72
3998.25 66
3998.40 61
3998.54 55
3998.69 51
3998.83 49
3998.98 48
3999.12 50
3999.27 53
3999.41 57
3999.56 61
3999.70 64
3999.85 66
3999.99 66
4000.14 65
4000.28 63
4000.43 61
4000.57 60
4000.72 60
4000.86 63
4001.01 67
4001.15 73
4001.30 79
4001.44 84
4001.59 87
4001.73 88
4001.88 88
4002.02 85
4002.17 83
4002.31 80
4002.46 79
4002.60 79
4002.75 80
4002.89 83
4003.04 85
4003.18 89
4003.33 94
4003.47 100
4003.62 108
4003.76 118
4003.91 129
4004.05 141
4004.20 151
4004.34 159
4004.49 164
4004.63 165
4004.78 163
4004.92 158
4005.07 150
4005.21 142
4005.36 134
4005.50 126
4005.65 120
4005.79 114
4005.94 109
4006.08 104
4006.23 99
4006.38 95
4006.52 91
4006.67 89
4006.81 88
4006.96 89
4007.10 90
4007.25 92
4007.39 93
4007.54 93
4007.68 90
4007.83 85
4007.97 80
4008.12 76
4008.26 74
4008.41 75
4008.55 80
4008.70 90
4008.84 102
4008.99 115
4009.13 129
4009.28 140
4009.42 149
4009.57 155
4009.71 157
4009.86 157
4010.00 155
4010.15 152
4010.30 149
4010.44 145
4010.59 142
4010.73 137
4010.88 132
4011.02 125
4011.17 117
4011.31 108
4011.46 98
4011.60 88
4011.75 79
4011.89 72
4012.04 65
4012.18 60
4012.33 56
4012.47 53
4012.62 51
4012.76 49
4012.91 48
4013.05 47
4013.20 47
4013.35 48
4013.49 51
4013.64 55
4013.78 62
4013.93 71
4014.07 82
4014.22 94
4014.36 106
4014.51 115
4014.65 122
4014.80 123
4014.94 121
4015.09 114
4015.23 106
4015.38 97
4015.52 90
4015.67 85
4015.82 82
4015.96 81
4016.11 83
4016.25 85
4016.40 88
4016.54 92
4016.69 95
4016.83 99
4016.98 102
4017.12 104
4017.27 103
4017.41 101
4017.56 97
4017.70 93
4017.85 87
4018.00 82
4018.14 78
4018.29 73
4018.43 69
4018.58 65
4018.72 61
4018.87 58
4019.01 57
4019.16 58
4019.30 61
4019.45 67
4019.59 74
4019.74 82
4019.89 90
4020.03 97
4020.18 103
4020.32 107
4020.47 111
4020.61 114
4020.76 116
4020.90 118
4021.05 120
4021.19 121
4021.34 121
4021.48 121
4021.63 120
4021.78 119
4021.92 116
4022.07 113
4022.21 109
4022.36 103
4022.50 97
4022.65 90
4022.79 83
4022.94 77
4023.08 70
4023.23 65
4023.38 59
4023.52 55
4023.67 53
4023.81 52
4023.96 53
4024.10 56
4024.25 60
4024.39 64
4024.54 67
4024.68 71
4024.83 74
4024.98 78
4025.12 82
4025.27 86
4025.41 90
4025.56 92
4025.70 93
4025.85 92
4025.99 89
4026.14 84
4026.28 78
4026.43 73
4026.58 68
4026.72 65
4026.87 62
4027.01 60
4027.16 59
4027.30 56
4027.45 54
4027.59 52
4027.74 50
4027.89 49
4028.03 50
4028.18 53
4028.32 56
4028.47 60
4028.61 63
4028.76 66
4028.90 69
4029.05 72
4029.20 74
4029.34 77
4029.49 80
4029.63 81
4029.78 80
4029.92 77
4030.07 71
4030.21 63
4030.36 54
4030.51 46
4030.65 40
4030.80 37
4030.94 37
4031.09 39
4031.23 42
4031.38 45
4031.52 45
4031.67 43
4031.82 38
4031.96 33
4032.11 26
4032.25 21
4032.40 17
4032.54 15
4032.69 14
4032.84 13
4032.98 13
4033.13 11
4033.27 9
4033.42 6
4033.56 1
4033.71 0
4033.85 0
4034.00 0
4034.15 0
4034.29 0
4034.44 0
4034.58 0
4034.73 3
4034.87 14
4035.02 25
4035.17 36
4035.31 45
4035.46 51
4035.60 54
4035.75 56
4035.89 57
4036.04 57
4036.19 58
4036.33 58
4036.48 59
4036.62 60
4036.77 60
4036.91 59
4037.06 58
4037.21 56
4037.35 54
4037.50 51
4037.64 49
4037.79 48
4037.93 47
4038.08 48
4038.23 51
4038.37 56
4038.52 63
4038.66 71
4038.81 80
4038.95 89
4039.10 97
4039.25 103
4039.39 107
4039.54 107
4039.68 106
4039.83 102
4039.97 97
4040.12 91
4040.27 85
4040.41 79
4040.56 74
4040.70 68
4040.85 62
4040.99 56
4041.14 51
4041.29 46
4041.43 41
4041.58 38
4041.72 35
4041.87 34
4042.01 33
4042.16 33
4042.31 33
4042.45 34
4042.60 34
4042.74 36
4042.89 38
4043.04 41
4043.18 46
4043.33 51
4043.47 55
4043.62 59
4043.76 62
4043.91 61
4044.06 59
4044.20 54
4044.35 49
4044.49 43
4044.64 39
4044.79 36
4044.93 37
4045.08 40
4045.22 45
4045.37 52
4045.51 60
4045.66 67
4045.81 72
4045.95 73
4046.10 71
4046.24 65
4046.39 56
4046.54 45
4046.68 34
4046.83 24
4046.97 17
4047.12 14
4047.26 13
4047.41 15
4047.56 20
4047.70 26
4047.85 33
4047.99 40
4048.14 48
4048.29 55
4048.43 61
4048.58 66
4048.72 70
4048.87 73
4049.02 76
4049.16 79
4049.31 83
4049.45 88
4049.60 92
4049.75 96
4049.89 98
4050.04 97
4050.18 94
4050.33 88
4050.48 80
4050.62 72
4050.77 63
4050.91 56
4051.06 50
4051.20 47
4051.35 46
4051.50 47
4051.64 50
4051.79 54
4051.93 58
4052.08 62
4052.23 65
4052.37 67
4052.52 68
4052.66 68
4052.81 68
4052.96 67
4053.10 65
4053.25 63
4053.39 60
4053.54 58
4053.69 55
4053.83 53
4053.98 52
4054.12 53
4054.27 54
4054.42 56
4054.56 59
4054.71 64
4054.85 68
4055.00 74
4055.15 81
4055.29 88
4055.44 96
4055.58 103
4055.73 108
4055.88 111
4056.02 112
4056.17 111
4056.31 109
4056.46 106
4056.61 104
4056.75 103
4056.90 103
4057.05 103
4057.19 102
4057.34 100
4057.48 94
4057.63 86
4057.78 75
4057.92 62
4058.07 48
4058.21 37
4058.36 28
4058.51 24
4058.65 25
4058.80 30
4058.94 38
4059.09 47
4059.24 55
4059.38 61
4059.53 64
4059.67 65
4059.82 65
4059.97 64
4060.11 63
4060.26 62
4060.41 61
4060.55 58
4060.70 54
4060.84 48
4060.99 41
4061.14 32
4061.28 24
4061.43 16
4061.57 9
4061.72 4
4061.87 1
4062.01 0
4062.16 0
4062.31 0
4062.45 0
4062.60 0
4062.74 0
4062.89 0
4063.04 0
4063.18 2
4063.33 6
4063.47 10
4063.62 14
4063.77 16
4063.91 17
4064.06 18
4064.21 17
4064.35 17
4064.50 18
4064.64 20
4064.79 23
4064.94 27
4065.08 30
4065.23 33
4065.37 34
4065.52 35
4065.67 35
4065.81 35
4065.96 35
4066.11 35
4066.25 35
4066.40 35
4066.54 34
4066.69 33
4066.84 30
4066.98 28
4067.13 26
4067.28 24
4067.42 23
4067.57 22
4067.71 23
4067.86 26
4068.01 29
4068.15 34
4068.30 40
4068.45 47
4068.59 54
4068.74 60
4068.88 65
4069.03 68
4069.18 68
4069.32 67
4069.47 65
4069.62 64
4069.76 63
4069.91 64
4070.05 64
4070.20 65
4070.35 66
4070.49 65
4070.64 63
4070.79 61
4070.93 59
4071.08 56
4071.23 54
4071.37 50
4071.52 45
4071.66 38
4071.81 31
4071.96 24
4072.10 17
4072.25 12
4072.40 10
4072.54 11
4072.69 14
4072.83 18
4072.98 24
4073.13 29
4073.27 34
4073.42 37
4073.57 39
4073.71 41
4073.86 42
4074.01 43
4074.15 45
4074.30 47
4074.44 50
4074.59 54
4074.74 57
4074.88 59
4075.03 58
4075.18 56
4075.32 52
4075.47 45
4075.62 37
4075.76 27
4075.91 17
4076.06 8
4076.20 0
4076.35 0
4076.49 0
4076.64 0
4076.79 0
4076.93 1
4077.08 5
4077.23 9
4077.37 10
4077.52 9
4077.67 6
4077.81 1
4077.96 0
4078.11 0
4078.25 0
4078.40 0
4078.54 1
4078.69 7
4078.84 13
4078.98 19
4079.13 24
4079.28 28
4079.42 32
4079.57 34
4079.72 35
4079.86 36
4080.01 36
4080.16 35
4080.30 33
4080.45 30
4080.59 26
4080.74 22
4080.89 18
4081.03 14
4081.18 12
4081.33 10
4081.47 10
4081.62 9
4081.77 9
4081.91 8
4082.06 5
4082.21 3
4082.35 1
4082.50 0
4082.65 1
4082.79 4
4082.94 10
4083.09 16
4083.23 22
4083.38 28
4083.53 31
4083.67 32
4083.82 32
4083.96 32
4084.11 31
4084.26 31
4084.40 31
4084.55 31
4084.70 30
4084.84 29
4084.99 25
4085.14 20
4085.28 14
4085.43 7
4085.58 0
4085.72 0
4085.87 0
4086.02 0
4086.16 0
4086.31 0
4086.46 0
4086.60 0
4086.75 2
4086.90 7
4087.04 11
4087.19 15
4087.34 19
4087.48 25
4087.63 32
4087.78 42
4087.92 53
4088.07 66
4088.22 79
4088.36 91
4088.51 101
4088.66 109
4088.80 116
4088.95 122
4089.10 126
4089.24 128
4089.39 129
4089.54 127
4089.68 120
4089.83 110
4089.98 96
4090.12 80
4090.27 64
4090.42 48
4090.56 35
4090.71 26
4090.86 21
4091.00 20
4091.15 22
4091.30 26
4091.44 33
4091.59 40
4091.74 47
4091.88 52
4092.03 56
4092.18 57
4092.32 56
4092.47 53
4092.62 48
4092.76 44
4092.91 41
4093.06 40
4093.20 41
4093.35 44
4093.50 48
4093.64 52
4093.79 56
4093.94 59
4094.08 62
4094.23 63
4094.38 66
4094.52 70
4094.67 75
4094.82 82
4094.96 90
4095.11 97
4095.26 103
4095.40 107
4095.55 109
4095.70 108
4095.84 105
4095.99 100
4096.14 95
4096.28 91
4096.43 87
4096.58 84
4096.72 84
4096.87 84
4097.02 84
4097.16 83
4097.31 80
4097.46 75
4097.60 68
4097.75 60
4097.90 51
4098.05 44
4098.19 38
4098.34 34
4098.49 32
4098.63 31
4098.78 30
4098.93 30
4099.07 30
4099.22 31
4099.37 33
4099.51 36
4099.66 40
4099.81 46
4099.95 53
4100.10 60
4100.25 68
4100.39 76
4100.54 83
4100.69 88
4100.83 93
4100.98 95
4101.13 95
4101.28 94
4101.42 92
4101.57 90
4101.72 87
4101.86 85
4102.01 83
4102.16 83
4102.30 83
4102.45 84
4102.60 86
4102.74 89
4102.89 92
4103.04 94
4103.18 94
4103.33 93
4103.48 92
4103.63 91
4103.77 91
4103.92 93
4104.07 98
4104.21 105
4104.36 113
4104.51 121
4104.65 125
4104.80 127
4104.95 125
4105.09 119
4105.24 112
4105.39 104
4105.54 98
4105.68 93
4105.83 91
4105.98 92
4106.12 93
4106.27 96
4106.42 98
4106.56 99
4106.71 98
4106.86 95
4107.00 90
4107.15 84
4107.30 77
4107.45 70
4107.59 64
4107.74 58
4107.89 55
4108.03 53
4108.18 53
4108.33 53
4108.47 55
4108.62 55
4108.77 54
4108.92 51
4109.06 46
4109.21 40
4109.36 34
4109.50 29
4109.65 25
4109.80 24
4109.94 24
4110.09 27
4110.24 30
4110.39 33
4110.53 35
4110.68 35
4110.83 34
4110.97 31
4111.12 28
4111.27 26
4111.41 26
4111.56 28
4111.71 33
4111.86 41
4112.00 50
4112.15 60
4112.30 68
4112.44 73
4112.59 76
4112.74 75
4112.88 71
4113.03 64
4113.18 56
4113.33 49
4113.47 43
4113.62 39
4113.77 39
4113.91 41
4114.06 44
4114.21 49
4114.36 54
4114.50 58
4114.65 59
4114.80 59
4114.94 58
4115.09 55
4115.24 52
4115.39 48
4115.53 45
4115.68 42
4115.83 37
4115.97 32
4116.12 24
4116.27 16
4116.42 7
4116.56 0
4116.71 0
4116.86 0
4117.00 0
4117.15 0
4117.30 0
4117.45 0
4117.59 5
4117.74 10
4117.89 13
4118.03 14
4118.18 12
4118.33 7
4118.48 1
4118.62 0
4118.77 0
4118.92 0
4119.06 0
4119.21 5
4119.36 16
4119.51 28
4119.65 41
4119.80 52
4119.95 61
4120.09 69
4120.24 76
4120.39 82
4120.54 87
4120.68 90
4120.83 92
4120.98 91
4121.12 88
4121.27 82
4121.42 75
4121.57 67
4121.71 60
4121.86 56
4122.01 55
4122.16 58
4122.30 64
4122.45 73
4122.60 82
4122.74 89
4122.89 94
4123.04 96
4123.19 94
4123.33 90
4123.48 85
4123.63 81
4123.77 79
4123.92 78
4124.07 78
4124.22 79
4124.36 81
4124.51 82
4124.66 82
4124.81 81
4124.95 79
4125.10 75
4125.25 71
4125.39 66
4125.54 61
4125.69 57
4125.84 54
4125.98 53
4126.13 53
4126.28 54
4126.43 56
4126.57 58
4126.72 60
4126.87 61
4127.02 62
4127.16 61
4127.31 61
4127.46 59
4127.60 56
4127.75 52
4127.90 48
4128.05 44
4128.19 40
4128.34 37
4128.49 35
4128.64 35
4128.78 36
4128.93 39
4129.08 43
4129.23 49
4129.37 54
4129.52 59
4129.67 63
4129.81 63
4129.96 60
4130.11 53
4130.26 43
4130.40 31
4130.55 18
4130.70 6
4130.85 0
4130.99 0
4131.14 0
4131.29 0
4131.44 0
4131.58 0
4131.73 0
4131.88 0
4132.03 0
4132.17 3
4132.32 8
4132.47 13
4132.61 19
4132.76 25
4132.91 31
4133.06 35
4133.20 38
4133.35 40
4133.50 43
4133.65 45
4133.79 49
4133.94 52
4134.09 56
4134.24 57
4134.38 57
4134.53 54
4134.68 49
4134.83 42
4134.97 36
4135.12 30
4135.27 28
4135.42 28
4135.56 30
4135.71 32
4135.86 35
4136.01 36
4136.15 34
4136.30 30
4136.45 25
4136.60 19
4136.74 14
4136.89 10
4137.04 8
4137.19 7
4137.33 7
4137.48 6
4137.63 4
4137.78 1
4137.92 0
4138.07 0
4138.22 0
4138.37 0
4138.51 0
4138.66 6
4138.81 19
4138.96 34
4139.10 49
4139.25 62
4139.40 70
4139.55 74
4139.69 74
4139.84 71
4139.99 67
4140.14 62
4140.28 58
4140.43 55
4140.58 54
4140.73 53
4140.87 52
4141.02 52
4141.17 51
4141.32 50
4141.46 48
4141.61 47
4141.76 46
4141.91 45
4142.05 45
4142.20 46
4142.35 49
4142.50 52
4142.65 55
4142.79 57
4142.94 58
4143.09 56
4143.24 51
4143.38 45
4143.53 38
4143.68 31
4143.83 27
4143.97 25
4144.12 26
4144.27 29
4144.42 32
4144.56 35
4144.71 37
4144.86 38
4145.01 38
4145.15 38
4145.30 40
4145.45 42
4145.60 45
4145.75 47
4145.89 48
4146.04 46
4146.19 42
4146.34 35
4146.48 29
4146.63 23
4146.78 19
4146.93 18
4147.07 20
4147.22 23
4147.37 29
4147.52 36
4147.66 45
4147.81 53
4147.96 61
4148.11 69
4148.26 76
4148.40 81
4148.55 86
4148.70 90
4148.85 94
4148.99 101
4149.14 109
4149.29 120
4149.44 131
4149.58 142
4149.73 152
4149.88 158
4150.03 160
4150.18 159
4150.32 156
4150.47 151
4150.62 147
4150.77 144
4150.91 143
4151.06 143
4151.21 144
4151.36 145
4151.51 145
4151.65 145
4151.80 144
4151.95 141
4152.10 137
4152.24 130
4152.39 122
4152.54 111
4152.69 98
4152.84 85
4152.98 71
4153.13 58
4153.28 47
4153.43 37
4153.57 29
4153.72 24
4153.87 21
4154.02 20
4154.17 22
4154.31 26
4154.46 29
4154.61 33
4154.76 35
4154.90 36
4155.05 34
4155.20 30
4155.35 24
4155.50 19
4155.64 14
4155.79 11
4155.94 11
4156.09 13
4156.23 17
4156.38 22
4156.53 28
4156.68 32
4156.83 35
4156.97 35
4157.12 33
4157.27 29
4157.42 24
4157.57 19
4157.71 14
4157.86 11
4158.01 10
4158.16 12
4158.30 16
4158.45 23
4158.60 30
4158.75 36
4158.90 41
4159.04 44
4159.19 44
4159.34 42
4159.49 40
4159.64 37
4159.78 34
4159.93 32
4160.08 29
4160.23 26
4160.38 22
4160.52 17
4160.67 11
4160.82 5
4160.97 1
4161.11 0
4161.26 0
4161.41 0
4161.56 0
4161.71 0
4161.85 2
4162.00 6
4162.15 11
4162.30 16
4162.45 22
4162.59 26
4162.74 30
4162.89 32
4163.04 33
4163.19 31
4163.33 28
4163.48 23
4163.63 17
4163.78 11
4163.93 5
4164.07 0
4164.22 0
4164.37 0
4164.52 0
4164.67 0
4164.81 0
4164.96 0
4165.11 0
4165.26 0
4165.41 1
4165.55 6
4165.70 9
4165.85 13
4166.00 16
4166.15 18
4166.29 21
4166.44 24
4166.59 27
4166.74 32
4166.89 36
4167.03 42
4167.18 48
4167.33 54
4167.48 60
4167.63 66
4167.77 70
4167.92 74
4168.07 76
4168.22 76
4168.37 76
4168.51 75
4168.66 73
4168.81 71
4168.96 69
4169.11 67
4169.25 65
4169.40 62
4169.55 60
4169.70 59
4169.85 58
4169.99 57
4170.14 58
4170.29 61
4170.44 66
4170.59 72
4170.74 80
4170.88 89
4171.03 97
4171.18 105
4171.33 111
4171.48 114
4171.62 114
4171.77 112
4171.92 107
4172.07 102
4172.22 97
4172.36 91
4172.51 86
4172.66 82
4172.81 78
4172.96 74
4173.11 70
4173.25 66
4173.40 62
4173.55 58
4173.70 53
4173.85 49
4173.99 46
4174.14 43
4174.29 42
4174.44 41
4174.59 41
4174.73 41
4174.88 40
4175.03 39
4175.18 38
4175.33 37
4175.48 36
4175.62 36
4175.77 36
4175.92 36
4176.07 36
4176.22 36
4176.36 36
4176.51 36
4176.66 36
4176.81 38
4176.96 40
4177.11 43
4177.25 47
4177.40 53
4177.55 59
4177.70 68
4177.85 78
4177.99 90
4178.14 101
4178.29 111
4178.44 118
4178.59 121
4178.74 120
4178.88 116
4179.03 110
4179.18 102
4179.33 95
4179.48 88
4179.63 82
4179.77 79
4179.92 76
4180.07 75
4180.22 75
4180.37 77
4180.52 79
4180.66 83
4180.81 87
4180.96 91
4181.11 94
4181.26 96
4181.40 98
4181.55 99
4181.70 101
4181.85 103
4182.00 106
4182.15 109
4182.29 114
4182.44 118
4182.59 122
4182.74 123
4182.89 123
4183.04 120
4183.18 115
4183.33 108
4183.48 100
4183.63 93
4183.78 85
4183.93 79
4184.07 73
4184.22 69
4184.37 67
4184.52 65
4184.67 65
4184.82 66
4184.96 67
4185.11 69
4185.26 72
4185.41 75
4185.56 79
4185.71 82
4185.85 84
4186.00 86
4186.15 85
4186.30 82
4186.45 77
4186.60 69
4186.74 60
4186.89 49
4187.04 38
4187.19 27
4187.34 18
4187.49 10
4187.63 3
4187.78 0
4187.93 0
4188.08 0
4188.23 1
4188.38 7
4188.53 13
4188.67 22
4188.82 32
4188.97 44
4189.12 56
4189.27 69
4189.42 80
4189.56 90
4189.71 96
4189.86 99
4190.01 97
4190.16 92
4190.31 86
4190.45 78
4190.60 72
4190.75 69
4190.90 67
4191.05 67
4191.20 67
4191.35 68
4191.49 68
4191.64 67
4191.79 65
4191.94 63
4192.09 61
4192.24 59
4192.38 57
4192.53 55
4192.68 53
4192.83 51
4192.98 50
4193.13 50
4193.28 51
4193.42 53
4193.57 55
4193.72 57
4193.87 59
4194.02 60
4194.17 62
4194.32 65
4194.46 69
4194.61 73
4194.76 79
4194.91 85
4195.06 90
4195.21 94
4195.35 96
4195.50 97
4195.65 97
4195.80 95
4195.95 93
4196.10 91
4196.25 88
4196.39 86
4196.54 83
4196.69 77
4196.84 69
4196.99 58
4197.14 44
4197.29 29
4197.43 14
4197.58 2
4197.73 0
4197.88 0
4198.03 0
4198.18 11
4198.33 26
4198.47 42
4198.62 56
4198.77 67
4198.92 74
4199.07 78
4199.22 79
4199.37 80
4199.51 80
4199.66 82
4199.81 84
4199.96 85
4200.11 85
4200.26 84
4200.41 81
4200.55 76
4200.70 72
4200.85 69
4201.00 68
4201.15 69
4201.30 72
4201.45 74
4201.60 75
4201.74 75
4201.89 72
4202.04 69
4202.19 66
4202.34 63
4202.49 62
4202.64 61
4202.78 59
4202.93 57
4203.08 54
4203.23 51
4203.38 48
4203.53 47
4203.68 48
4203.83 51
4203.97 57
4204.12 64
4204.27 71
4204.42 78
4204.57 84
4204.72 88
4204.87 91
4205.01 94
4205.16 97
4205.31 100
4205.46 105
4205.61 111
4205.76 118
4205.91 125
4206.06 130
4206.20 134
4206.35 135
4206.50 133
4206.65 129
4206.80 124
4206.95 118
4207.10 113
4207.25 109
4207.39 107
4207.54 106
4207.69 106
4207.84 106
4207.99 107
4208.14 108
4208.29 110
4208.44 113
4208.58 116
4208.73 119
4208.88 121
4209.03 122
4209.18 120
4209.33 117
4209.48 112
4209.63 106
4209.77 100
4209.92 92
4210.07 86
4210.22 79
4210.37 72
4210.52 66
4210.67 60
4210.82 54
4210.96 49
4211.11 44
4211.26 40
4211.41 37
4211.56 35
4211.71 35
4211.86 36
4212.01 37
4212.16 40
4212.30 42
4212.45 43
4212.60 43
4212.75 41
4212.90 37
4213.05 31
4213.20 23
4213.35 16
4213.49 10
4213.64 6
4213.79 5
4213.94 7
4214.09 12
4214.24 18
4214.39 23
4214.54 28
4214.69 31
4214.83 33
4214.98 34
4215.13 34
4215.28 35
4215.43 36
4215.58 38
4215.73 41
4215.88 43
4216.03 46
4216.17 49
4216.32 53
4216.47 58
4216.62 64
4216.77 69
4216.92 74
4217.07 78
4217.22 79
4217.37 78
4217.51 76
4217.66 74
4217.81 72
4217.96 72
4218.11 73
4218.26 75
4218.41 77
4218.56 78
4218.71 77
4218.86 72
4219.00 65
4219.15 57
4219.30 49
4219.45 42
4219.60 38
4219.75 37
4219.90 39
4220.05 43
4220.20 48
4220.34 52
4220.49 56
4220.64 59
4220.79 61
4220.94 63
4221.09 64
4221.24 65
4221.39 66
4221.54 66
4221.69 67
4221.83 68
4221.98 70
4222.13 73
4222.28 77
4222.43 83
4222.58 89
4222.73 96
4222.88 102
4223.03 107
4223.18 111
4223.32 114
4223.47 117
4223.62 120
4223.77 123
4223.92 127
4224.07 130
4224.22 134
4224.37 135
4224.52 135
4224.67 132
4224.81 126
4224.96 117
4225.11 107
4225.26 95
4225.41 83
4225.56 72
4225.71 61
4225.86 51
4226.01 42
4226.16 34
4226.31 26
4226.45 19
4226.60 13
4226.75 8
4226.90 4
4227.05 2
4227.20 1
4227.35 0
4227.50 0
4227.65 0
4227.80 0
4227.95 0
4228.09 0
4228.24 0
4228.39 0
4228.54 1
4228.69 7
4228.84 12
4228.99 18
4229.14 23
4229.29 27
4229.44 32
4229.59 38
4229.74 44
4229.88 51
4230.03 57
4230.18 62
4230.33 66
4230.48 68
4230.63 68
4230.78 68
4230.93 68
4231.08 69
4231.23 73
4231.38 78
4231.52 84
4231.67 92
4231.82 98
4231.97 103
4232.12 104
4232.27 102
4232.42 97
4232.57 90
4232.72 83
4232.87 76
4233.02 71
4233.17 68
4233.32 67
4233.46 68
4233.61 69
4233.76 70
4233.91 71
4234.06 73
4234.21 75
4234.36 78
4234.51 81
4234.66 84
4234.81 86
4234.96 87
4235.11 85
4235.25 82
4235.40 78
4235.55 73
4235.70 68
4235.85 64
4236.00 59
4236.15 54
4236.30 48
4236.45 40
4236.60 31
4236.75 21
4236.90 11
4237.05 2
4237.20 0
4237.34 0
4237.49 0
4237.64 0
4237.79 0
4237.94 9
4238.09 18
4238.24 29
4238.39 38
4238.54 47
4238.69 55
4238.84 62
4238.99 68
4239.14 75
4239.29 81
4239.43 87
4239.58 91
4239.73 94
4239.88 94
4240.03 93
4240.18 90
4240.33 87
4240.48 84
4240.63 82
4240.78 80
4240.93 79
4241.08 77
4241.23 75
4241.38 73
4241.52 70
4241.67 68
4241.82 67
4241.97 69
4242.12 72
4242.27 78
4242.42 83
4242.57 88
4242.72 90
4242.87 90
4243.02 85
4243.17 79
4243.32 70
4243.47 62
4243.62 54
4243.77 48
4243.91 44
4244.06 42
4244.21 41
4244.36 40
4244.51 41
4244.66 43
4244.81 46
4244.96 50
4245.11 54
4245.26 57
4245.41 58
4245.56 56
4245.71 51
4245.86 44
4246.01 35
4246.16 27
4246.31 20
4246.45 16
4246.60 15
4246.75 17
4246.90 21
4247.05 25
4247.20 30
4247.35 34
4247.50 36
4247.65 37
4247.80 37
4247.95 36
4248.10 36
4248.25 37
4248.40 38
4248.55 40
4248.70 43
4248.85 45
4249.00 47
4249.14 46
4249.29 43
4249.44 38
4249.59 32
4249.74 26
4249.89 21
4250.04 17
4250.19 17
4250.34 19
4250.49 24
4250.64 30
4250.79 37
4250.94 42
4251.09 47
4251.24 49
4251.39 50
4251.54 49
4251.69 46
4251.84 43
4251.99 40
4252.13 37
4252.28 35
4252.43 33
4252.58 31
4252.73 30
4252.88 30
4253.03 31
4253.18 33
4253.33 36
4253.48 39
4253.63 42
4253.78 45
4253.93 46
4254.08 45
4254.23 44
4254.38 40
4254.53 35
4254.68 30
4254.83 23
4254.98 17
4255.13 11
4255.28 6
4255.43 2
4255.57 0
4255.72 0
4255.87 0
4256.02 0
4256.17 0
4256.32 0
4256.47 0
4256.62 0
4256.77 0
4256.92 4
4257.07 7
4257.22 10
4257.37 11
4257.52 11
4257.67 10
4257.82 8
4257.97 5
4258.12 2
4258.27 0
4258.42 0
4258.57 0
4258.72 0
4258.87 0
4259.02 0
4259.17 0
4259.32 4
4259.47 12
4259.61 22
4259.76 34
4259.91 47
4260.06 61
4260.21 75
4260.36 89
4260.51 102
4260.66 112
4260.81 121
4260.96 128
4261.11 133
4261.26 137
4261.41 140
4261.56 145
4261.71 149
4261.86 155
4262.01 162
4262.16 170
4262.31 178
4262.46 187
4262.61 195
4262.76 202
4262.91 207
4263.06 210
4263.21 211
4263.36 210
4263.51 208
4263.66 208
4263.81 208
4263.96 209
4264.11 210
4264.26 211
4264.41 210
4264.55 206
4264.70 201
4264.85 194
4265.00 186
4265.15 179
4265.30 172
4265.45 166
4265.60 159
4265.75 152
4265.90 143
4266.05 133
4266.20 122
4266.35 112
4266.50 104
4266.65 98
4266.80 94
4266.95 92
4267.10 91
4267.25 89
4267.40 86
4267.55 81
4267.70 75
4267.85 68
4268.00 62
4268.15 59
4268.30 58
4268.45 60
4268.60 64
4268.75 67
4268.90 70
4269.05 70
4269.20 67
4269.35 61
4269.50 54
4269.65 45
4269.80 36
4269.95 28
4270.10 21
4270.25 17
4270.40 15
4270.55 15
4270.70 16
4270.85 19
4271.00 22
4271.15 26
4271.30 29
4271.45 31
4271.60 33
4271.75 34
4271.90 34
4272.05 33
4272.20 30
4272.35 26
4272.50 20
4272.65 14
4272.80 9
4272.95 5
4273.09 5
4273.24 8
4273.39 15
4273.54 25
4273.69 36
4273.84 48
4273.99 58
4274.14 65
4274.29 70
4274.44 70
4274.59 67
4274.74 62
4274.89 53
4275.04 44
4275.19 33
4275.34 22
4275.49 12
4275.64 4
4275.79 0
4275.94 0
4276.09 0
4276.24 3
4276.39 9
4276.54 16
4276.69 24
4276.84 30
4276.99 36
4277.14 39
4277.29 41
4277.44 40
4277.59 37
4277.74 33
4277.89 29
4278.04 25
4278.19 23
4278.34 23
4278.49 25
4278.64 29
4278.79 35
4278.94 43
4279.09 51
4279.24 58
4279.39 65
4279.54 70
4279.69 73
4279.84 75
4279.99 76
4280.14 75
4280.29 74
4280.44 72
4280.59 69
4280.74 67
4280.89 65
4281.04 65
4281.19 65
4281.34 67
4281.49 71
4281.64 74
4281.79 78
4281.94 81
4282.09 85
4282.24 87
4282.39 89
4282.54 89
4282.69 87
4282.84 83
4282.99 78
4283.14 72
4283.29 66
4283.44 62
4283.59 61
4283.74 62
4283.89 65
4284.04 70
4284.19 76
4284.34 83
4284.49 90
4284.64 97
4284.79 104
4284.95 110
4285.10 115
4285.25 118
4285.40 117
4285.55 112
4285.70 104
4285.85 92
4286.00 79
4286.15 67
4286.30 56
4286.45 49
4286.60 45
4286.75 45
4286.90 46
4287.05 49
4287.20 52
4287.35 54
4287.50 56
4287.65 59
4287.80 62
4287.95 66
4288.10 71
4288.25 75
4288.40 79
4288.55 81
4288.70 81
4288.85 77
4289.00 72
4289.15 65
4289.30 57
4289.45 50
4289.60 44
4289.75 39
4289.90 36
4290.05 35
4290.20 36
4290.35 38
4290.50 42
4290.65 46
4290.80 49
4290.95 51
4291.10 51
4291.25 48
4291.40 42
4291.55 35
4291.70 28
4291.85 22
4292.00 18
4292.15 18
4292.30 21
4292.45 27
4292.60 35
4292.75 43
4292.90 50
4293.05 57
4293.20 61
4293.36 63
4293.51 63
4293.66 61
4293.81 58
4293.96 54
4294.11 50
4294.26 46
4294.41 43
4294.56 40
4294.71 37
4294.86 35
4295.01 33
4295.16 32
4295.31 30
4295.46 29
4295.61 27
4295.76 25
4295.91 22
4296.06 17
4296.21 12
4296.36 6
4296.51 0
4296.66 0
4296.81 0
4296.96 0
4297.11 0
4297.26 0
4297.41 0
4297.56 0
4297.71 0
4297.86 4
4298.01 9
4298.16 15
4298.31 23
4298.47 31
4298.62 39
4298.77 46
4298.92 50
4299.07 52
4299.22 51
4299.37 49
4299.52 45
4299.67 42
4299.82 39
4299.97 36
4300.12 34
4300.27 31
4300.42 29
4300.57 27
4300.72 25
4300.87 24
4301.02 23
4301.17 24
4301.32 26
4301.47 29
4301.62 34
4301.77 38
4301.92 43
4302.07 49
4302.22 54
4302.37 60
4302.53 65
4302.68 70
4302.83 75
4302.98 79
4303.13 83
4303.28 86
4303.43 87
4303.58 87
4303.73 84
4303.88 80
4304.03 74
4304.18 68
4304.33 62
4304.48 58
4304.63 57
4304.78 59
4304.93 65
4305.08 73
4305.23 82
4305.38 91
4305.53 98
4305.68 103
4305.84 105
4305.99 105
4306.14 102
4306.29 97
4306.44 92
4306.59 85
4306.74 77
4306.89 69
4307.04 60
4307.19 51
4307.34 43
4307.49 35
4307.64 30
4307.79 26
4307.94 24
4308.09 24
4308.24 25
4308.39 27
4308.54 30
4308.69 33
4308.85 37
4309.00 40
4309.15 45
4309.30 52
4309.45 59
4309.60 68
4309.75 77
4309.90 85
4310.05 92
4310.20 95
4310.35 94
4310.50 90
4310.65 84
4310.80 76
4310.95 69
4311.10 64
4311.25 61
4311.40 60
4311.55 60
4311.71 61
4311.86 60
4312.01 57
4312.16 53
4312.31 49
4312.46 45
4312.61 44
4312.76 45
4312.91 50
4313.06 56
4313.21 64
4313.36 73
4313.51 81
4313.66 89
4313.81 96
4313.96 102
4314.11 108
4314.27 113
4314.42 116
4314.57 118
4314.72 119
4314.87 119
4315.02 118
4315.17 118
4315.32 119
4315.47 122
4315.62 125
4315.77 128
4315.92 131
4316.07 133
4316.22 134
4316.37 134
4316.53 133
4316.68 131
4316.83 130
4316.98 129
4317.13 128
4317.28 128
4317.43 127
4317.58 124
4317.73 121
4317.88 116
4318.03 109
4318.18 102
4318.33 94
4318.48 86
4318.63 79
4318.79 72
4318.94 64
4319.09 57
4319.24 50
4319.39 43
4319.54 35
4319.69 28
4319.84 21
4319.99 15
4320.14 9
4320.29 5
4320.44 2
4320.59 1
4320.74 3
4320.90 6
4321.05 10
4321.20 14
4321.35 18
4321.50 20
4321.65 19
4321.80 16
4321.95 12
4322.10 6
4322.25 0
4322.40 0
4322.55 0
4322.70 0
4322.86 0
4323.01 0
4323.16 0
4323.31 0
4323.46 4
4323.61 12
4323.76 19
4323.91 25
4324.06 30
4324.21 33
4324.36 38
4324.51 43
4324.66 50
4324.82 59
4324.97 68
4325.12 77
4325.27 84
4325.42 88
4325.57 89
4325.72 86
4325.87 80
4326.02 72
4326.17 64
4326.32 58
4326.47 55
4326.63 55
4326.78 59
4326.93 65
4327.08 72
4327.23 79
4327.38 86
4327.53 91
4327.68 94
4327.83 97
4327.98 99
4328.13 101
4328.28 103
4328.44 105
4328.59 106
4328.74 106
4328.89 105
4329.04 104
4329.19 103
4329.34 103
4329.49 105
4329.64 109
4329.79 114
4329.94 119
4330.09 124
4330.25 127
4330.40 130
4330.55 133
4330.70 136
4330.85 139
4331.00 143
4331.15 147
4331.30 149
4331.45 150
4331.60 149
4331.75 145
4331.91 140
4332.06 134
4332.21 129
4332.36 125
4332.51 122
4332.66 121
4332.81 121
4332.96 123
4333.11 124
4333.26 125
4333.42 125
4333.57 123
4333.72 121
4333.87 118
4334.02 115
4334.17 114
4334.32 113
4334.47 115
4334.62 117
4334.77 119
4334.92 120
4335.08 118
4335.23 115
4335.38 110
4335.53 105
4335.68 101
4335.83 98
4335.98 98
4336.13 100
4336.28 103
4336.43 105
4336.59 105
4336.74 104
4336.89 102
4337.04 100
4337.19 99
4337.34 100
4337.49 102
4337.64 105
4337.79 107
4337.95 107
4338.10 104
4338.25 99
4338.40 90
4338.55 80
4338.70 69
4338.85 57
4339.00 47
4339.15 37
4339.30 28
4339.46 20
4339.61 13
4339.76 6
4339.91 2
4340.06 0
4340.21 0
4340.36 0
4340.51 0
4340.66 0
4340.82 0
4340.97 0
4341.12 0
4341.27 0
4341.42 0
4341.57 0
4341.72 3
4341.87 8
4342.02 13
4342.17 18
4342.33 22
4342.48 25
4342.63 27
4342.78 28
4342.93 30
4343.08 33
4343.23 36
4343.38 40
4343.53 45
4343.69 49
4343.84 52
4343.99 54
4344.14 55
4344.29 55
4344.44 55
4344.59 56
4344.74 56
4344.90 58
4345.05 60
4345.20 62
4345.35 66
4345.50 71
4345.65 76
4345.80 80
4345.95 84
4346.10 86
4346.26 86
4346.41 85
4346.56 82
4346.71 79
4346.86 77
4347.01 76
4347.16 77
4347.31 79
4347.47 82
4347.62 85
4347.77 88
4347.92 92
4348.07 94
4348.22 96
4348.37 97
4348.52 96
4348.67 93
4348.83 88
4348.98 83
4349.13 78
4349.28 75
4349.43 75
4349.58 77
4349.73 81
4349.88 87
4350.04 93
4350.19 98
4350.34 101
4350.49 101
4350.64 100
4350.79 96
4350.94 90
4351.09 83
4351.25 73
4351.40 63
4351.55 53
4351.70 43
4351.85 34
4352.00 27
4352.15 21
4352.30 17
4352.46 13
4352.61 10
4352.76 7
4352.91 4
4353.06 1
4353.21 0
4353.36 0
4353.52 0
4353.67 0
4353.82 0
4353.97 0
4354.12 0
4354.27 0
4354.42 4
4354.57 9
4354.73 14
4354.88 18
4355.03 21
4355.18 24
4355.33 27
4355.48 28
4355.63 29
4355.78 28
4355.94 27
4356.09 25
4356.24 23
4356.39 22
4356.54 21
4356.69 21
4356.84 23
4357.00 28
4357.15 35
4357.30 44
4357.45 53
4357.60 64
4357.75 74
4357.90 83
4358.06 91
4358.21 99
4358.36 105
4358.51 112
4358.66 119
4358.81 127
4358.96 135
4359.12 143
4359.27 152
4359.42 161
4359.57 169
4359.72 174
4359.87 177
4360.02 178
4360.17 175
4360.33 170
4360.48 163
4360.63 155
4360.78 147
4360.93 139
4361.08 134
4361.23 130
4361.39 129
4361.54 131
4361.69 133
4361.84 136
4361.99 139
4362.14 139
4362.30 137
4362.45 133
4362.60 126
4362.75 118
4362.90 110
4363.05 103
4363.20 98
4363.36 93
4363.51 91
4363.66 90
4363.81 91
4363.96 92
4364.11 94
4364.26 98
4364.42 102
4364.57 106
4364.72 110
4364.87 112
4365.02 113
4365.17 112
4365.32 109
4365.48 105
4365.63 101
4365.78 99
4365.93 97
4366.08 98
4366.23 99
4366.39 102
4366.54 104
4366.69 107
4366.84 110
4366.99 111
4367.14 112
4367.29 112
4367.45 111
4367.60 109
4367.75 105
4367.90 101
4368.05 97
4368.20 94
4368.36 91
4368.51 89
4368.66 89
4368.81 91
4368.96 94
4369.11 98
4369.26 103
4369.42 107
4369.57 110
4369.72 111
4369.87 109
4370.02 104
4370.17 98
4370.33 92
4370.48 87
4370.63 83
4370.78 81
4370.93 81
4371.08 83
4371.24 85
4371.39 88
4371.54 91
4371.69 94
4371.84 98
4371.99 100
4372.15 103
4372.30 105
4372.45 106
4372.60 106
4372.75 107
4372.90 107
4373.05 108
4373.21 109
4373.36 110
4373.51 110
4373.66 109
4373.81 107
4373.96 105
4374.12 103
4374.27 101
4374.42 101
4374.57 100
4374.72 100
4374.87 100
4375.03 99
4375.18 97
4375.33 94
4375.48 89
4375.63 83
4375.78 76
4375.94 67
4376.09 58
4376.24 48
4376.39 38
4376.54 30
4376.70 24
4376.85 21
4377.00 22
4377.15 25
4377.30 30
4377.45 38
4377.61 47
4377.76 56
4377.91 66
4378.06 75
4378.21 83
4378.36 89
4378.52 93
4378.67 92
4378.82 89
4378.97 83
4379.12 76
4379.27 68
4379.43 60
4379.58 54
4379.73 49
4379.88 46
4380.03 43
4380.18 42
4380.34 42
4380.49 44
4380.64 47
4380.79 51
4380.94 57
4381.10 63
4381.25 69
4381.40 73
4381.55 77
4381.70 80
4381.85 84
4382.01 90
4382.16 98
4382.31 110
4382.46 123
4382.61 137
4382.77 151
4382.92 163
4383.07 173
4383.22 180
4383.37 184
4383.52 186
4383.68 187
4383.83 186
4383.98 185
4384.13 184
4384.28 182
4384.44 180
4384.59 177
4384.74 172
4384.89 166
4385.04 158
4385.19 149
4385.35 139
4385.50 131
4385.65 125
4385.80 122
4385.95 122
4386.11 126
4386.26 131
4386.41 137
4386.56 142
4386.71 146
4386.87 148
4387.02 148
4387.17 146
4387.32 142
4387.47 136
4387.62 128
4387.78 117
4387.93 106
4388.08 94
4388.23 84
4388.38 76
4388.54 73
4388.69 72
4388.84 75
4388.99 79
4389.14 84
4389.30 89
4389.45 93
4389.60 96
4389.75 98
4389.90 99
4390.06 100
4390.21 100
4390.36 98
4390.51 96
4390.66 93
4390.81 90
4390.97 89
4391.12 88
4391.27 89
4391.42 89
4391.57 89
4391.73 88
4391.88 86
4392.03 81
4392.18 75
4392.33 69
4392.49 62
4392.64 55
4392.79 48
4392.94 42
4393.09 36
4393.25 30
4393.40 26
4393.55 23
4393.70 21
4393.85 22
4394.01 25
4394.16 30
4394.31 37
4394.46 44
4394.61 51
4394.77 59
4394.92 67
4395.07 77
4395.22 87
4395.37 99
4395.53 112
4395.68 124
4395.83 135
4395.98 142
4396.13 146
4396.29 147
4396.44 145
4396.59 144
4396.74 145
4396.89 150
4397.05 161
4397.20 177
4397.35 198
4397.50 220
4397.66 244
4397.81 265
4397.96 285
4398.11 303
4398.26 319
4398.42 335
4398.57 353
4398.72 373
4398.87 396
4399.02 420
4399.18 445
4399.33 470
4399.48 493
4399.63 514
4399.78 532
4399.94 547
4400.09 558
4400.24 566
4400.39 570
4400.54 570
4400.70 568
4400.85 564
4401.00 560
4401.15 557
4401.31 556
4401.46 559
4401.61 563
4401.76 569
4401.91 573
4402.07 575
4402.22 572
4402.37 565
4402.52 553
4402.67 539
4402.83 526
4402.98 513
4403.13 502
4403.28 494
4403.44 487
4403.59 481
4403.74 473
4403.89 464
4404.04 452
4404.20 438
4404.35 421
4404.50 403
4404.65 383
4404.81 363
4404.96 343
4405.11 324
4405.26 306
4405.41 291
4405.57 277
4405.72 264
4405.87 253
4406.02 242
4406.17 231
4406.33 219
4406.48 206
4406.63 192
4406.78 178
4406.94 164
4407.09 152
4407.24 141
4407.39 132
4407.55 125
4407.70 120
4407.85 115
4408.00 109
4408.15 103
4408.31 96
4408.46 87
4408.61 79
4408.76 70
4408.92 62
4409.07 56
4409.22 51
4409.37 47
4409.52 45
4409.68 43
4409.83 42
4409.98 40
4410.13 37
4410.29 32
4410.44 26
4410.59 18
4410.74 10
4410.89 2
4411.05 0
4411.20 0
4411.35 0
4411.50 0
4411.66 0
4411.81 0
4411.96 1
4412.11 2
4412.27 3
4412.42 3
4412.57 2
4412.72 3
4412.87 6
4413.03 10
4413.18 16
4413.33 24
4413.48 33
4413.64 42
4413.79 50
4413.94 58
4414.09 63
4414.25 68
4414.40 71
4414.55 74
4414.70 76
4414.86 79
4415.01 81
4415.16 82
4415.31 81
4415.46 78
4415.62 73
4415.77 67
4415.92 59
4416.07 51
4416.23 45
4416.38 40
4416.53 38
4416.68 36
4416.84 36
4416.99 38
4417.14 40
4417.29 44
4417.45 51
4417.60 60
4417.75 71
4417.90 84
4418.06 99
4418.21 113
4418.36 128
4418.51 141
4418.67 154
4418.82 166
4418.97 179
4419.12 192
4419.28 207
4419.43 222
4419.58 237
4419.73 250
4419.88 260
4420.04 266
4420.19 268
4420.34 268
4420.49 267
4420.65 268
4420.80 272
4420.95 278
4421.10 289
4421.26 301
4421.41 317
4421.56 334
4421.71 354
4421.87 377
4422.02 403
4422.17 432
4422.32 462
4422.48 493
4422.63 522
4422.78 549
4422.93 572
4423.09 592
4423.24 609
4423.39 624
4423.54 636
4423.70 645
4423.85 651
4424.00 654
4424.15 653
4424.31 648
4424.46 641
4424.61 633
4424.76 625
4424.92 618
4425.07 613
4425.22 610
4425.37 607
4425.53 604
4425.68 600
4425.83 593
4425.98 585
4426.14 573
4426.29 560
4426.44 546
4426.60 530
4426.75 515
4426.90 499
4427.05 483
4427.21 469
4427.36 457
4427.51 445
4427.66 434
4427.82 423
4427.97 411
4428.12 397
4428.27 380
4428.43 361
4428.58 343
4428.73 326
4428.88 312
4429.04 302
4429.19 297
4429.34 295
4429.49 295
4429.65 294
4429.80 291
4429.95 285
4430.10 276
4430.26 266
4430.41 255
4430.56 244
4430.72 236
4430.87 229
4431.02 222
4431.17 215
4431.33 205
4431.48 193
4431.63 178
4431.78 160
4431.94 141
4432.09 122
4432.24 105
4432.39 90
4432.55 77
4432.70 67
4432.85 59
4433.01 53
4433.16 48
4433.31 44
4433.46 39
4433.62 35
4433.77 32
4433.92 29
4434.07 28
4434.23 28
4434.38 30
4434.53 33
4434.68 36
4434.84 38
4434.99 38
4435.14 35
4435.30 29
4435.45 23
4435.60 16
4435.75 12
4435.91 10
4436.06 11
4436.21 13
4436.36 15
4436.52 17
4436.67 16
4436.82 12
4436.98 7
4437.13 0
4437.28 0
4437.43 0
4437.59 0
4437.74 0
4437.89 0
4438.04 0
4438.20 0
4438.35 5
4438.50 13
4438.66 18
4438.81 21
4438.96 20
4439.11 16
4439.27 12
4439.42 7
4439.57 3
4439.73 1
4439.88 0
4440.03 0
4440.18 0
4440.34 0
4440.49 0
4440.64 0
4440.80 0
4440.95 0
4441.10 9
4441.25 19
4441.41 30
4441.56 40
4441.71 48
4441.86 53
4442.02 54
4442.17 53
4442.32 51
4442.48 47
4442.63 43
4442.78 39
4442.93 37
4443.09 35
4443.24 35
4443.39 38
4443.55 42
4443.70 50
4443.85 58
4444.00 68
4444.16 78
4444.31 88
4444.46 95
4444.62 100
4444.77 102
4444.92 101
4445.07 98
4445.23 93
4445.38 85
4445.53 77
4445.69 67
4445.84 57
4445.99 48
4446.15 41
4446.30 36
4446.45 34
4446.60 35
4446.76 37
4446.91 41
4447.06 45
4447.22 49
4447.37 53
4447.52 58
4447.67 64
4447.83 71
4447.98 79
4448.13 88
4448.29 97
4448.44 105
4448.59 112
4448.74 118
4448.90 123
4449.05 129
4449.20 137
4449.36 145
4449.51 154
4449.66 162
4449.82 168
4449.97 172
4450.12 172
4450.27 169
4450.43 163
4450.58 155
4450.73 147
4450.89 138
4451.04 129
4451.19 121
4451.35 114
4451.50 109
4451.65 106
4451.80 104
4451.96 104
4452.11 104
4452.26 105
4452.42 105
4452.57 105
4452.72 104
4452.88 103
4453.03 103
4453.18 102
4453.33 102
4453.49 102
4453.64 104
4453.79 106
4453.95 108
4454.10 110
4454.25 110
4454.41 109
4454.56 104
4454.71 96
4454.86 86
4455.02 73
4455.17 60
4455.32 46
4455.48 34
4455.63 22
4455.78 12
4455.94 4
4456.09 0
4456.24 0
4456.40 0
4456.55 0
4456.70 0
4456.85 0
4457.01 0
4457.16 9
4457.31 19
4457.47 30
4457.62 40
4457.77 49
4457.93 56
4458.08 62
4458.23 67
4458.39 73
4458.54 79
4458.69 86
4458.85 95
4459.00 103
4459.15 111
4459.30 116
4459.46 119
4459.61 118
4459.76 114
4459.92 108
4460.07 100
4460.22 92
4460.38 83
4460.53 75
4460.68 66
4460.84 57
4460.99 48
4461.14 37
4461.30 25
4461.45 12
4461.60 0
4461.75 0
4461.91 0
4462.06 0
4462.21 0
4462.37 0
4462.52 0
4462.67 0
4462.83 2
4462.98 15
4463.13 27
4463.29 39
4463.44 49
4463.59 58
4463.75 66
4463.90 73
4464.05 78
4464.21 81
4464.36 82
4464.51 80
4464.67 76
4464.82 70
4464.97 63
4465.13 56
4465.28 50
4465.43 46
4465.58 43
4465.74 41
4465.89 40
4466.04 40
4466.20 41
4466.35 43
4466.50 47
4466.66 51
4466.81 57
4466.96 64
4467.12 71
4467.27 77
4467.42 81
4467.58 84
4467.73 86
4467.88 87
4468.04 88
4468.19 88
4468.34 88
4468.50 87
4468.65 86
4468.80 84
4468.96 81
4469.11 78
4469.26 74
4469.42 71
4469.57 69
4469.72 68
4469.88 67
4470.03 65
4470.18 63
4470.34 59
4470.49 53
4470.64 46
4470.80 38
4470.95 30
4471.10 23
4471.26 16
4471.41 10
4471.56 6
4471.72 2
4471.87 0
4472.02 0
4472.18 0
4472.33 0
4472.48 0
4472.64 3
4472.79 7
4472.94 12
4473.10 17
4473.25 23
4473.40 28
4473.56 32
4473.71 35
4473.86 37
4474.02 36
4474.17 33
4474.32 27
4474.48 18
4474.63 6
4474.78 0
4474.94 0
4475.09 0
4475.24 0
4475.40 0
4475.55 0
4475.70 0
4475.86 0
4476.01 11
4476.16 23
4476.32 33
4476.47 42
4476.62 50
4476.78 59
4476.93 69
4477.08 78
4477.24 88
4477.39 95
4477.55 101
4477.70 104
4477.85 105
4478.01 106
4478.16 106
4478.31 107
4478.47 109
4478.62 112
4478.77 115
4478.93 118
4479.08 120
4479.23 120
4479.39 118
4479.54 115
4479.69 110
4479.85 105
4480.00 99
4480.15 93
4480.31 88
4480.46 82
4480.61 77
4480.77 73
4480.92 70
4481.08 67
4481.23 65
4481.38 63
4481.54 62
4481.69 61
4481.84 59
4482.00 57
4482.15 55
4482.30 53
4482.46 53
4482.61 56
4482.76 60
4482.92 67
4483.07 74
4483.22 79
4483.38 82
4483.53 80
4483.68 75
4483.84 66
4483.99 55
4484.15 43
4484.30 33
4484.45 25
4484.61 20
4484.76 18
4484.91 17
4485.07 19
4485.22 22
4485.37 26
4485.53 31
4485.68 36
4485.83 41
4485.99 47
4486.14 52
4486.30 57
4486.45 62
4486.60 66
4486.76 71
4486.91 74
4487.06 77
4487.22 79
4487.37 81
4487.52 82
4487.68 84
4487.83 87
4487.99 92
4488.14 100
4488.29 110
4488.45 121
4488.60 132
4488.75 142
4488.91 150
4489.06 157
4489.21 162
4489.37 165
4489.52 167
4489.68 169
4489.83 170
4489.98 170
4490.14 170
4490.29 170
4490.44 170
4490.60 169
4490.75 169
4490.90 168
4491.06 166
4491.21 163
4491.37 158
4491.52 151
4491.67 144
4491.83 136
4491.98 128
4492.13 120
4492.29 113
4492.44 107
4492.60 102
4492.75 97
4492.90 94
4493.06 91
4493.21 90
4493.36 89
4493.52 89
4493.67 87
4493.82 84
4493.98 79
4494.13 73
4494.29 68
4494.44 66
4494.59 66
4494.75 70
4494.90 78
4495.05 88
4495.21 100
4495.36 110
4495.52 117
4495.67 122
4495.82 122
4495.98 120
4496.13 115
4496.28 110
4496.44 103
4496.59 97
4496.75 92
4496.90 86
4497.05 80
4497.21 74
4497.36 67
4497.51 60
4497.67 54
4497.82 48
4497.98 42
4498.13 38
4498.28 34
4498.44 31
4498.59 29
4498.75 26
4498.90 24
4499.05 21
4499.21 17
4499.36 13
4499.51 9
4499.67 5
4499.82 2
4499.98 1
4500.13 2
4500.28 7
4500.44 16
4500.59 28
4500.74 42
4500.90 58
4501.05 72
4501.21 84
4501.36 92
4501.51 95
4501.67 93
4501.82 88
4501.98 80
4502.13 72
4502.28 67
4502.44 64
4502.59 64
4502.74 67
4502.90 70
4503.05 72
4503.21 71
4503.36 66
4503.51 58
4503.67 48
4503.82 38
4503.98 29
4504.13 22
4504.28 20
4504.44 21
4504.59 24
4504.75 30
4504.90 36
4505.05 41
4505.21 46
4505.36 48
4505.51 49
4505.67 48
4505.82 48
4505.98 48
4506.13 49
4506.28 51
4506.44 54
4506.59 57
4506.75 60
4506.90 60
4507.05 58
4507.21 53
4507.36 45
4507.52 35
4507.67 24
4507.82 12
4507.98 1
4508.13 0
4508.29 0
4508.44 0
4508.59 0
4508.75 0
4508.90 0
4509.06 0
4509.21 0
4509.36 8
4509.52 18
4509.67 27
4509.83 35
4509.98 40
4510.13 44
4510.29 48
4510.44 51
4510.60 54
4510.75 57
4510.90 60
4511.06 62
4511.21 63
4511.37 61
4511.52 58
4511.67 53
4511.83 46
4511.98 39
4512.14 31
4512.29 23
4512.44 16
4512.60 10
4512.75 6
4512.91 5
4513.06 6
4513.21 9
4513.37 14
4513.52 19
4513.68 24
4513.83 27
4513.98 30
4514.14 31
4514.29 30
4514.45 30
4514.60 29
4514.75 29
4514.91 29
4515.06 29
4515.22 30
4515.37 31
4515.53 31
4515.68 33
4515.83 34
4515.99 37
4516.14 40
4516.30 44
4516.45 48
4516.60 52
4516.76 55
4516.91 57
4517.07 60
4517.22 63
4517.37 66
4517.53 71
4517.68 75
4517.84 78
4517.99 80
4518.15 80
4518.30 79
4518.45 78
4518.61 77
4518.76 79
4518.92 82
4519.07 87
4519.22 94
4519.38 101
4519.53 109
4519.69 117
4519.84 123
4520.00 128
4520.15 131
4520.30 133
4520.46 132
4520.61 130
4520.77 126
4520.92 122
4521.07 118
4521.23 115
4521.38 113
4521.54 110
4521.69 108
4521.85 106
4522.00 103
4522.15 99
4522.31 95
4522.46 90
4522.62 85
4522.77 79
4522.92 73
4523.08 67
4523.23 61
4523.39 57
4523.54 54
4523.70 53
4523.85 53
4524.00 53
4524.16 52
4524.31 50
4524.47 47
4524.62 42
4524.78 37
4524.93 31
4525.08 26
4525.24 21
4525.39 17
4525.55 14
4525.70 11
4525.86 9
4526.01 8
4526.16 8
4526.32 10
4526.47 13
4526.63 17
4526.78 21
4526.94 26
4527.09 29
4527.24 31
4527.40 31
4527.55 31
4527.71 30
4527.86 30
4528.02 32
4528.17 36
4528.32 40
4528.48 45
4528.63 48
4528.79 50
4528.94 49
4529.10 46
4529.25 40
4529.40 34
4529.56 27
4529.71 20
4529.87 14
4530.02 8
4530.18 4
4530.33 1
4530.48 0
4530.64 0
4530.79 0
4530.95 0
4531.10 0
4531.26 0
4531.41 0
4531.56 0
4531.72 0
4531.87 0
4532.03 3
4532.18 8
4532.34 13
4532.49 17
4532.65 21
4532.80 24
4532.95 26
4533.11 27
4533.26 29
4533.42 32
4533.57 35
4533.73 39
4533.88 41
4534.04 42
4534.19 41
4534.34 38
4534.50 32
4534.65 26
4534.81 20
4534.96 14
4535.12 9
4535.27 6
4535.42 4
4535.58 3
4535.73 1
4535.89 0
4536.04 0
4536.20 0
4536.35 0
4536.51 1
4536.66 2
4536.81 2
4536.97 2
4537.12 1
4537.28 0
4537.43 0
4537.59 0
4537.74 0
4537.90 3
4538.05 9
4538.20 18
4538.36 27
4538.51 35
4538.67 40
4538.82 43
4538.98 44
4539.13 42
4539.29 39
4539.44 34
4539.60 29
4539.75 24
4539.90 19
4540.06 13
4540.21 7
4540.37 1
4540.52 0
4540.68 0
4540.83 0
4540.99 0
4541.14 5
4541.29 12
4541.45 18
4541.60 23
4541.76 26
4541.91 27
4542.07 27
4542.22 25
4542.38 23
4542.53 23
4542.69 25
4542.84 29
4542.99 36
4543.15 44
4543.30 53
4543.46 62
4543.61 69
4543.77 75
4543.92 80
4544.08 83
4544.23 86
4544.39 89
4544.54 94
4544.70 99
4544.85 106
4545.00 112
4545.16 119
4545.31 124
4545.47 127
4545.62 128
4545.78 125
4545.93 120
4546.09 112
4546.24 103
4546.40 93
4546.55 82
4546.71 73
4546.86 65
4547.01 58
4547.17 52
4547.32 48
4547.48 45
4547.63 42
4547.79 41
4547.94 41
4548.10 42
4548.25 44
4548.41 47
4548.56 51
4548.72 57
4548.87 65
4549.02 74
4549.18 86
4549.33 100
4549.49 116
4549.64 133
4549.80 149
4549.95 162
4550.11 172
4550.26 177
4550.42 177
4550.57 174
4550.73 168
4550.88 162
4551.04 157
4551.19 154
4551.34 153
4551.50 155
4551.65 158
4551.81 161
4551.96 163
4552.12 162
4552.27 159
4552.43 152
4552.58 144
4552.74 135
4552.89 128
4553.05 124
4553.20 123
4553.36 126
4553.51 133
4553.67 144
4553.82 157
4553.98 173
4554.13 190
4554.28 208
4554.44 224
4554.59 239
4554.75 250
4554.90 257
4555.06 260
4555.21 259
4555.37 256
4555.52 251
4555.68 246
4555.83 242
4555.99 238
4556.14 236
4556.30 236
4556.45 238
4556.61 242
4556.76 247
4556.92 254
4557.07 261
4557.23 267
4557.38 273
4557.53 276
4557.69 278
4557.84 277
4558.00 275
4558.15 271
4558.31 267
4558.46 263
4558.62 261
4558.77 261
4558.93 264
4559.08 270
4559.24 278
4559.39 287
4559.55 296
4559.70 305
4559.86 311
4560.01 314
4560.17 314
4560.32 312
4560.48 308
4560.63 304
4560.79 299
4560.94 296
4561.10 294
4561.25 293
4561.41 293
4561.56 294
4561.72 294
4561.87 295
4562.03 295
4562.18 294
4562.34 292
4562.49 290
4562.64 288
4562.80 288
4562.95 290
4563.11 293
4563.26 298
4563.42 302
4563.57 304
4563.73 303
4563.88 299
4564.04 291
4564.19 280
4564.35 266
4564.50 251
4564.66 235
4564.81 218
4564.97 203
4565.12 189
4565.28 177
4565.43 168
4565.59 162
4565.74 159
4565.90 158
4566.05 159
4566.21 161
4566.36 162
4566.52 163
4566.67 164
4566.83 166
4566.98 167
4567.14 170
4567.29 174
4567.45 180
4567.60 185
4567.76 192
4567.91 198
4568.07 204
4568.22 210
4568.38 216
4568.53 223
4568.69 229
4568.84 235
4569.00 240
4569.15 245
4569.31 251
4569.46 256
4569.62 263
4569.77 271
4569.93 279
4570.08 287
4570.24 293
4570.39 298
4570.55 301
4570.70 302
4570.86 302
4571.01 301
4571.17 299
4571.32 296
4571.48 292
4571.63 286
4571.79 278
4571.94 269
4572.10 258
4572.25 249
4572.41 241
4572.56 237
4572.72 235
4572.87 236
4573.03 237
4573.18 237
4573.34 235
4573.49 229
4573.65 220
4573.80 208
4573.96 194
4574.11 180
4574.27 167
4574.42 156
4574.58 147
4574.73 140
4574.89 134
4575.04 128
4575.20 123
4575.35 116
4575.51 109
4575.67 102
4575.82 96
4575.98 90
4576.13 85
4576.29 82
4576.44 80
4576.60 79
4576.75 78
4576.91 76
4577.06 73
4577.22 70
4577.37 67
4577.53 64
4577.68 60
4577.84 58
4577.99 56
4578.15 54
4578.30 53
4578.46 52
4578.61 53
4578.77 54
4578.92 57
4579.08 62
4579.23 67
4579.39 72
4579.54 77
4579.70 79
4579.85 79
4580.01 75
4580.16 69
4580.32 60
4580.47 50
4580.63 38
4580.79 25
4580.94 13
4581.10 1
4581.25 0
4581.41 0
4581.56 0
4581.72 0
4581.87 0
4582.03 0
4582.18 0
4582.34 0
4582.49 7
4582.65 18
4582.80 29
4582.96 39
4583.11 48
4583.27 54
4583.42 58
4583.58 59
4583.73 59
4583.89 59
4584.05 59
4584.20 60
4584.36 63
4584.51 67
4584.67 73
4584.82 79
4584.98 86
4585.13 92
4585.29 97
4585.44 101
4585.60 103
4585.75 105
4585.91 105
4586.06 104
4586.22 103
4586.37 101
4586.53 99
4586.68 97
4586.84 95
4587.00 93
4587.15 93
4587.31 93
4587.46 93
4587.62 94
4587.77 96
4587.93 97
4588.08 98
4588.24 97
4588.39 96
4588.55 92
4588.70 87
4588.86 78
4589.01 68
4589.17 55
4589.33 42
4589.48 29
4589.64 19
4589.79 11
4589.95 7
4590.10 6
4590.26 7
4590.41 9
4590.57 11
4590.72 12
4590.88 12
4591.03 11
4591.19 10
4591.34 9
4591.50 7
4591.66 6
4591.81 5
4591.97 3
4592.12 0
4592.28 0
4592.43 0
4592.59 0
4592.74 0
4592.90 0
4593.05 0
4593.21 0
4593.37 6
4593.52 11
4593.68 15
4593.83 16
4593.99 14
4594.14 9
4594.30 2
4594.45 0
4594.61 0
4594.76 0
4594.92 0
4595.07 0
4595.23 0
4595.39 7
4595.54 19
4595.70 30
4595.85 39
4596.01 44
4596.16 44
4596.32 40
4596.47 34
4596.63 25
4596.78 17
4596.94 10
4597.10 5
4597.25 2
4597.41 0
4597.56 0
4597.72 0
4597.87 1
4598.03 2
4598.18 4
4598.34 8
4598.50 14
4598.65 21
4598.81 28
4598.96 35
4599.12 42
4599.27 47
4599.43 49
4599.58 51
4599.74 51
4599.89 50
4600.05 50
4600.21 51
4600.36 53
4600.52 56
4600.67 59
4600.83 64
4600.98 68
4601.14 71
4601.29 74
4601.45 75
4601.61 75
4601.76 73
4601.92 70
4602.07 67
4602.23 64
4602.38 62
4602.54 61
4602.69 61
4602.85 63
4603.01 65
4603.16 68
4603.32 72
4603.47 76
4603.63 80
4603.78 84
4603.94 88
4604.09 91
4604.25 92
4604.41 91
4604.56 89
4604.72 85
4604.87 80
4605.03 75
4605.18 72
4605.34 70
4605.50 72
4605.65 76
4605.81 83
4605.96 94
4606.12 106
4606.27 120
4606.43 134
4606.58 146
4606.74 157
4606.90 165
4607.05 171
4607.21 174
4607.36 174
4607.52 172
4607.67 168
4607.83 163
4607.99 157
4608.14 151
4608.30 145
4608.45 140
4608.61 136
4608.76 133
4608.92 132
4609.08 132
4609.23 132
4609.39 131
4609.54 129
4609.70 126
4609.85 120
4610.01 114
4610.16 107
4610.32 102
4610.48 98
4610.63 98
4610.79 101
4610.94 107
4611.10 114
4611.25 121
4611.41 127
4611.57 130
4611.72 129
4611.88 126
4612.03 120
4612.19 113
4612.34 106
4612.50 100
4612.66 95
4612.81 92
4612.97 91
4613.12 91
4613.28 91
4613.44 93
4613.59 95
4613.75 97
4613.90 100
4614.06 102
4614.21 104
4614.37 106
4614.53 107
4614.68 108
4614.84 109
4614.99 109
4615.15 108
4615.30 107
4615.46 106
4615.62 106
4615.77 107
4615.93 109
4616.08 111
4616.24 114
4616.39 116
4616.55 118
4616.71 121
4616.86 123
4617.02 127
4617.17 133
4617.33 140
4617.49 148
4617.64 157
4617.80 165
4617.95 171
4618.11 174
4618.26 173
4618.42 169
4618.58 163
4618.73 155
4618.89 147
4619.04 140
4619.20 134
4619.36 128
4619.51 123
4619.67 117
4619.82 111
4619.98 105
4620.13 98
4620.29 92
4620.45 87
4620.60 83
4620.76 81
4620.91 80
4621.07 79
4621.23 80
4621.38 82
4621.54 85
4621.69 90
4621.85 95
4622.01 102
4622.16 109
4622.32 115
4622.47 119
4622.63 120
4622.78 119
4622.94 115
4623.10 110
4623.25 104
4623.41 100
4623.56 96
4623.72 93
4623.88 90
4624.03 87
4624.19 82
4624.34 77
4624.50 71
4624.66 65
4624.81 60
4624.97 56
4625.12 55
4625.28 54
4625.44 55
4625.59 56
4625.75 55
4625.90 54
4626.06 52
4626.22 48
4626.37 45
4626.53 42
4626.68 41
4626.84 42
4627.00 45
4627.15 51
4627.31 58
4627.46 66
4627.62 72
4627.78 78
4627.93 81
4628.09 82
4628.24 81
4628.40 79
4628.56 76
4628.71 74
4628.87 72
4629.02 71
4629.18 71
4629.34 72
4629.49 73
4629.65 75
4629.80 77
4629.96 80
4630.12 83
4630.27 87
4630.43 91
4630.58 95
4630.74 99
4630.90 103
4631.05 107
4631.21 111
4631.36 114
4631.52 116
4631.68 116
4631.83 115
4631.99 112
4632.14 108
4632.30 103
4632.46 97
4632.61 92
4632.77 88
4632.92 84
4633.08 81
4633.24 78
4633.39 76
4633.55 73
4633.70 71
4633.86 69
4634.02 66
4634.17 63
4634.33 60
4634.49 57
4634.64 54
4634.80 52
4634.95 52
4635.11 55
4635.27 60
4635.42 68
4635.58 78
4635.73 90
4635.89 102
4636.05 113
4636.20 122
4636.36 128
4636.51 132
4636.67 132
4636.83 131
4636.98 127
4637.14 122
4637.30 116
4637.45 110
4637.61 102
4637.76 95
4637.92 87
4638.08 79
4638.23 73
4638.39 68
4638.54 65
4638.70 63
4638.86 62
4639.01 61
4639.17 60
4639.33 58
4639.48 55
4639.64 52
4639.79 51
4639.95 51
4640.11 55
4640.26 61
4640.42 68
4640.58 76
4640.73 85
4640.89 92
4641.04 99
4641.20 105
4641.36 110
4641.51 115
4641.67 118
4641.83 120
4641.98 121
4642.14 119
4642.29 117
4642.45 114
4642.61 112
4642.76 111
4642.92 113
4643.08 117
4643.23 123
4643.39 130
4643.54 137
4643.70 143
4643.86 147
4644.01 150
4644.17 152
4644.33 154
4644.48 156
4644.64 159
4644.79 160
4644.95 161
4645.11 160
4645.26 156
4645.42 149
4645.58 140
4645.73 130
4645.89 119
4646.04 109
4646.20 100
4646.36 93
4646.51 89
4646.67 87
4646.83 86
4646.98 86
4647.14 86
4647.29 86
4647.45 87
4647.61 87
4647.76 89
4647.92 92
4648.08 96
4648.23 99
4648.39 102
4648.55 103
4648.70 104
4648.86 103
4649.01 101
4649.17 100
4649.33 98
4649.48 98
4649.64 98
4649.80 97
4649.95 95
4650.11 93
4650.27 89
4650.42 85
4650.58 81
4650.73 78
4650.89 77
4651.05 78
4651.20 82
4651.36 88
4651.52 96
4651.67 104
4651.83 111
4651.99 117
4652.14 121
4652.30 124
4652.45 124
4652.61 122
4652.77 119
4652.92 116
4653.08 112
4653.24 108
4653.39 105
4653.55 102
4653.71 98
4653.86 93
4654.02 88
4654.18 82
4654.33 76
4654.49 71
4654.64 68
4654.80 67
4654.96 69
4655.11 75
4655.27 83
4655.43 94
4655.58 105
4655.74 117
4655.90 127
4656.05 135
4656.21 140
4656.37 143
4656.52 145
4656.68 145
4656.84 145
4656.99 146
4657.15 148
4657.30 150
4657.46 151
4657.62 152
4657.77 151
4657.93 149
4658.09 146
4658.24 144
4658.40 143
4658.56 145
4658.71 148
4658.87 152
4659.03 157
4659.18 161
4659.34 165
4659.50 166
4659.65 166
4659.81 164
4659.97 161
4660.12 155
4660.28 149
4660.44 142
4660.59 135
4660.75 128
4660.90 122
4661.06 117
4661.22 112
4661.37 107
4661.53 102
4661.69 95
4661.84 86
4662.00 75
4662.16 64
4662.31 52
4662.47 43
4662.63 36
4662.78 31
4662.94 29
4663.10 27
4663.25 24
4663.41 21
4663.57 16
4663.72 9
4663.88 1
4664.04 0
4664.19 0
4664.35 0
4664.51 0
4664.66 0
4664.82 0
4664.98 0
4665.13 1
4665.29 16
4665.45 32
4665.60 48
4665.76 61
4665.92 72
4666.07 78
4666.23 81
4666.39 81
4666.54 79
4666.70 76
4666.86 73
4667.01 71
4667.17 70
4667.33 68
4667.48 65
4667.64 61
4667.80 55
4667.95 48
4668.11 40
4668.27 32
4668.42 26
4668.58 21
4668.74 19
4668.89 20
4669.05 23
4669.21 27
4669.36 34
4669.52 42
4669.68 51
4669.83 61
4669.99 72
4670.15 82
4670.30 90
4670.46 97
4670.62 102
4670.77 105
4670.93 106
4671.09 106
4671.24 104
4671.40 101
4671.56 98
4671.71 95
4671.87 91
4672.03 88
4672.18 85
4672.34 82
4672.50 81
4672.65 81
4672.81 82
4672.97 84
4673.12 87
4673.28 90
4673.44 93
4673.59 97
4673.75 100
4673.91 103
4674.06 106
4674.22 107
4674.38 108
4674.53 107
4674.69 105
4674.85 102
4675.00 99
4675.16 97
4675.32 94
4675.48 93
4675.63 93
4675.79 92
4675.95 92
4676.10 90
4676.26 87
4676.42 81
4676.57 73
4676.73 63
4676.89 52
4677.04 41
4677.20 32
4677.36 27
4677.51 25
4677.67 27
4677.83 32
4677.98 38
4678.14 44
4678.30 48
4678.45 50
4678.61 48
4678.77 44
4678.93 39
4679.08 32
4679.24 25
4679.40 18
4679.55 12
4679.71 8
4679.87 7
4680.02 10
4680.18 17
4680.34 26
4680.49 37
4680.65 47
4680.81 55
4680.96 61
4681.12 64
4681.28 65
4681.44 65
4681.59 66
4681.75 68
4681.91 70
4682.06 73
4682.22 75
4682.38 75
4682.53 74
4682.69 70
4682.85 66
4683.00 60
4683.16 56
4683.32 52
4683.48 49
4683.63 47
4683.79 46
4683.95 45
4684.10 44
4684.26 43
4684.42 43
4684.57 42
4684.73 41
4684.89 40
4685.04 38
4685.20 35
4685.36 31
4685.52 29
4685.67 28
4685.83 30
4685.99 33
4686.14 39
4686.30 45
4686.46 51
4686.61 54
4686.77 55
4686.93 54
4687.09 51
4687.24 49
4687.40 50
4687.56 53
4687.71 60
4687.87 70
4688.03 83
4688.18 97
4688.34 111
4688.50 125
4688.66 137
4688.81 147
4688.97 156
4689.13 164
4689.28 170
4689.44 175
4689.60 180
4689.75 183
4689.91 186
4690.07 187
4690.23 186
4690.38 184
4690.54 181
4690.70 176
4690.85 171
4691.01 163
4691.17 154
4691.32 143
4691.48 130
4691.64 115
4691.80 98
4691.95 81
4692.11 64
4692.27 48
4692.42 35
4692.58 24
4692.74 16
4692.90 10
4693.05 6
4693.21 5
4693.37 6
4693.52 9
4693.68 13
4693.84 18
4694.00 22
4694.15 25
4694.31 26
4694.47 25
4694.62 22
4694.78 18
4694.94 14
4695.10 10
4695.25 7
4695.41 4
4695.57 3
4695.72 1
4695.88 0
4696.04 0
4696.20 0
4696.35 0
4696.51 0
4696.67 0
4696.82 0
4696.98 0
4697.14 2
4697.30 6
4697.45 11
4697.61 17
4697.77 24
4697.92 33
4698.08 43
4698.24 55
4698.40 66
4698.55 74
4698.71 79
4698.87 79
4699.02 75
4699.18 67
4699.34 57
4699.50 49
4699.65 43
4699.81 40
4699.97 42
4700.12 46
4700.28 52
4700.44 58
4700.60 62
4700.75 65
4700.91 66
4701.07 66
4701.22 66
4701.38 66
4701.54 65
4701.70 62
4701.85 58
4702.01 52
4702.17 45
4702.33 38
4702.48 32
4702.64 28
4702.80 25
4702.95 24
4703.11 24
4703.27 26
4703.43 28
4703.58 31
4703.74 33
4703.90 35
4704.06 37
4704.21 38
4704.37 40
4704.53 42
4704.68 44
4704.84 46
4705.00 48
4705.16 49
4705.31 48
4705.47 45
4705.63 40
4705.79 33
4705.94 25
4706.10 16
4706.26 6
4706.41 0
4706.57 0
4706.73 0
4706.89 0
4707.04 0
4707.20 0
4707.36 0
4707.52 0
4707.67 0
4707.83 5
4707.99 12
4708.15 19
4708.30 27
4708.46 35
4708.62 43
4708.77 49
4708.93 53
4709.09 54
4709.25 51
4709.40 45
4709.56 37
4709.72 27
4709.88 17
4710.03 8
4710.19 0
4710.35 0
4710.51 0
4710.66 0
4710.82 0
4710.98 0
4711.14 0
4711.29 0
4711.45 0
4711.61 3
4711.76 12
4711.92 23
4712.08 34
4712.24 44
4712.39 55
4712.55 64
4712.71 72
4712.87 78
4713.02 81
4713.18 81
4713.34 78
4713.50 74
4713.65 69
4713.81 64
4713.97 60
4714.13 59
4714.28 59
4714.44 61
4714.60 63
4714.76 64
4714.91 64
4715.07 63
4715.23 62
4715.39 62
4715.54 64
4715.70 68
4715.86 74
4716.02 82
4716.17 91
4716.33 101
4716.49 110
4716.65 120
4716.80 130
4716.96 140
4717.12 149
4717.28 158
4717.43 165
4717.59 170
4717.75 171
4717.91 169
4718.06 164
4718.22 158
4718.38 151
4718.54 145
4718.69 140
4718.85 137
4719.01 134
4719.17 132
4719.32 129
4719.48 126
4719.64 122
4719.80 117
4719.95 112
4720.11 108
4720.27 103
4720.43 99
4720.58 95
4720.74 90
4720.90 86
4721.06 81
4721.21 76
4721.37 70
4721.53 65
4721.69 62
4721.84 59
4722.00 58
4722.16 59
4722.32 61
4722.47 64
4722.63 67
4722.79 69
4722.95 70
4723.10 69
4723.26 65
4723.42 59
4723.58 52
4723.73 44
4723.89 37
4724.05 31
4724.21 28
4724.37 29
4724.52 33
4724.68 40
4724.84 48
4725.00 56
4725.15 63
4725.31 67
4725.47 69
4725.63 70
4725.78 69
4725.94 68
4726.10 67
4726.26 66
4726.41 65
4726.57 63
4726.73 61
4726.89 57
4727.05 53
4727.20 49
4727.36 46
4727.52 44
4727.68 44
4727.83 44
4727.99 46
4728.15 49
4728.31 52
4728.46 55
4728.62 57
4728.78 60
4728.94 63
4729.09 66
4729.25 69
4729.41 72
4729.57 75
4729.73 77
4729.88 79
4730.04 79
4730.20 79
4730.36 78
4730.51 75
4730.67 72
4730.83 68
4730.99 63
4731.15 57
4731.30 51
4731.46 44
4731.62 37
4731.78 31
4731.93 26
4732.09 22
4732.25 21
4732.41 20
4732.56 22
4732.72 26
4732.88 30
4733.04 36
4733.20 41
4733.35 46
4733.51 50
4733.67 53
4733.83 54
4733.98 53
4734.14 52
4734.30 49
4734.46 45
4734.62 40
4734.77 33
4734.93 26
4735.09 17
4735.25 8
4735.40 0
4735.56 0
4735.72 0
4735.88 0
4736.04 0
4736.19 0
4736.35 0
4736.51 0
4736.67 1
4736.82 4
4736.98 7
4737.14 10
4737.30 13
4737.46 17
4737.61 23
4737.77 30
4737.93 37
4738.09 46
4738.25 54
4738.40 61
4738.56 65
4738.72 67
4738.88 67
4739.03 64
4739.19 59
4739.35 54
4739.51 51
4739.67 50
4739.82 50
4739.98 53
4740.14 57
4740.30 61
4740.46 66
4740.61 70
4740.77 73
4740.93 75
4741.09 76
4741.24 74
4741.40 71
4741.56 66
4741.72 62
4741.88 59
4742.03 58
4742.19 60
4742.35 65
4742.51 73
4742.67 82
4742.82 91
4742.98 96
4743.14 99
4743.30 97
4743.46 93
4743.61 87
4743.77 80
4743.93 75
4744.09 72
4744.25 72
4744.40 74
4744.56 77
4744.72 79
4744.88 80
4745.04 80
4745.19 77
4745.35 75
4745.51 72
4745.67 71
4745.82 72
4745.98 75
4746.14 80
4746.30 86
4746.46 92
4746.61 98
4746.77 102
4746.93 106
4747.09 109
4747.25 112
4747.40 114
4747.56 116
4747.72 118
4747.88 117
4748.04 115
4748.19 110
4748.35 104
4748.51 97
4748.67 90
4748.83 83
4748.98 77
4749.14 73
4749.30 71
4749.46 69
4749.62 69
4749.77 70
4749.93 72
4750.09 75
4750.25 77
4750.41 79
4750.57 80
4750.72 78
4750.88 75
4751.04 69
4751.20 62
4751.36 54
4751.51 46
4751.67 39
4751.83 32
4751.99 28
4752.15 25
4752.30 23
4752.46 24
4752.62 27
4752.78 31
4752.94 37
4753.09 44
4753.25 51
4753.41 58
4753.57 65
4753.73 72
4753.88 78
4754.04 83
4754.20 88
4754.36 92
4754.52 95
4754.68 96
4754.83 95
4754.99 92
4755.15 86
4755.31 79
4755.47 70
4755.62 61
4755.78 52
4755.94 45
4756.10 40
4756.26 37
4756.41 37
4756.57 39
4756.73 43
4756.89 46
4757.05 49
4757.21 50
4757.36 49
4757.52 47
4757.68 45
4757.84 44
4758.00 44
4758.15 44
4758.31 45
4758.47 44
4758.63 43
4758.79 39
4758.95 35
4759.10 30
4759.26 26
4759.42 25
4759.58 25
4759.74 27
4759.89 30
4760.05 34
4760.21 36
4760.37 38
4760.53 38
4760.69 39
4760.84 39
4761.00 39
4761.16 40
4761.32 41
4761.48 43
4761.63 45
4761.79 47
4761.95 50
4762.11 53
4762.27 56
4762.43 60
4762.58 64
4762.74 67
4762.90 69
4763.06 71
4763.22 71
4763.38 71
4763.53 70
4763.69 69
4763.85 69
4764.01 69
4764.17 69
4764.33 69
4764.48 68
4764.64 66
4764.80 61
4764.96 55
4765.12 47
4765.27 39
4765.43 32
4765.59 27
4765.75 23
4765.91 22
4766.07 23
4766.22 26
4766.38 29
4766.54 34
4766.70 38
4766.86 41
4767.02 44
4767.17 44
4767.33 43
4767.49 40
4767.65 38
4767.81 36
4767.97 37
4768.12 41
4768.28 49
4768.44 60
4768.60 73
4768.76 86
4768.92 97
4769.07 105
4769.23 110
4769.39 110
4769.55 107
4769.71 102
4769.87 97
4770.02 94
4770.18 93
4770.34 93
4770.50 95
4770.66 97
4770.82 98
4770.98 96
4771.13 93
4771.29 88
4771.45 83
4771.61 79
4771.77 77
4771.93 77
4772.08 78
4772.24 81
4772.40 84
4772.56 85
4772.72 86
4772.88 84
4773.03 83
4773.19 82
4773.35 83
4773.51 86
4773.67 90
4773.83 95
4773.99 99
4774.14 102
4774.30 102
4774.46 101
4774.62 98
4774.78 95
4774.94 93
4775.09 91
4775.25 91
4775.41 92
4775.57 94
4775.73 96
4775.89 99
4776.04 102
4776.20 104
4776.36 105
4776.52 107
4776.68 109
4776.84 112
4777.00 117
4777.15 123
4777.31 129
4777.47 135
4777.63 139
4777.79 141
4777.95 141
4778.11 139
4778.26 137
4778.42 134
4778.58 133
4778.74 133
4778.90 134
4779.06 135
4779.21 136
4779.37 137
4779.53 138
4779.69 138
4779.85 138
4780.01 138
4780.17 138
4780.32 138
4780.48 138
4780.64 136
4780.80 132
4780.96 127
4781.12 120
4781.28 112
4781.43 105
4781.59 99
4781.75 97
4781.91 98
4782.07 103
4782.23 110
4782.39 119
4782.54 128
4782.70 135
4782.86 140
4783.02 143
4783.18 145
4783.34 145
4783.50 145
4783.65 145
4783.81 145
4783.97 144
4784.13 144
4784.29 144
4784.45 144
4784.61 144
4784.76 144
4784.92 143
4785.08 140
4785.24 137
4785.40 133
4785.56 131
4785.72 131
4785.88 134
4786.03 142
4786.19 153
4786.35 167
4786.51 181
4786.67 193
4786.83 202
4786.99 205
4787.14 204
4787.30 197
4787.46 186
4787.62 172
4787.78 156
4787.94 141
4788.10 128
4788.26 120
4788.41 116
4788.57 117
4788.73 123
4788.89 130
4789.05 136
4789.21 140
4789.37 140
4789.52 135
4789.68 127
4789.84 115
4790.00 103
4790.16 93
4790.32 87
4790.48 85
4790.64 87
4790.79 93
4790.95 99
4791.11 106
4791.27 111
4791.43 114
4791.59 116
4791.75 116
4791.91 116
4792.06 116
4792.22 117
4792.38 118
4792.54 119
4792.70 119
4792.86 119
4793.02 117
4793.18 113
4793.33 107
4793.49 100
4793.65 91
4793.81 80
4793.97 67
4794.13 53
4794.29 39
4794.45 24
4794.60 9
4794.76 0
4794.92 0
4795.08 0
4795.24 0
4795.40 0
4795.56 4
4795.72 20
4795.87 40
4796.03 60
4796.19 80
4796.35 96
4796.51 109
4796.67 117
4796.83 121
4796.99 121
4797.14 118
4797.30 113
4797.46 106
4797.62 98
4797.78 89
4797.94 81
4798.10 73
4798.26 67
4798.42 63
4798.57 61
4798.73 62
4798.89 65
4799.05 71
4799.21 77
4799.37 85
4799.53 92
4799.69 98
4799.85 103
4800.00 107
4800.16 110
4800.32 112
4800.48 113
4800.64 113
4800.80 113
4800.96 111
4801.12 108
4801.28 104
4801.43 98
4801.59 91
4801.75 82
4801.91 74
4802.07 66
4802.23 60
4802.39 57
4802.55 56
4802.71 57
4802.86 59
4803.02 62
4803.18 64
4803.34 65
4803.50 66
4803.66 67
4803.82 68
4803.98 69
4804.14 71
4804.29 71
4804.45 71
4804.61 68
4804.77 65
4804.93 60
4805.09 55
4805.25 50
4805.41 46
4805.57 44
4805.72 42
4805.88 41
4806.04 40
4806.20 39
4806.36 38
4806.52 37
4806.68 36
4806.84 35
4807.00 33
4807.16 30
4807.31 28
4807.47 26
4807.63 25
4807.79 25
4807.95 26
4808.11 29
4808.27 32
4808.43 36
4808.59 40
4808.75 43
4808.90 45
4809.06 45
4809.22 44
4809.38 40
4809.54 35
4809.70 29
4809.86 22
4810.02 16
4810.18 11
4810.34 8
4810.50 6
4810.65 5
4810.81 3
4810.97 1
4811.13 0
4811.29 0
4811.45 0
4811.61 0
4811.77 0
4811.93 0
4812.09 0
4812.24 7
4812.40 16
4812.56 24
4812.72 31
4812.88 35
4813.04 37
4813.20 39
4813.36 41
4813.52 45
4813.68 50
4813.84 56
4813.99 61
4814.15 65
4814.31 66
4814.47 66
4814.63 64
4814.79 64
4814.95 64
4815.11 67
4815.27 73
4815.43 79
4815.59 87
4815.74 94
4815.90 99
4816.06 104
4816.22 107
4816.38 109
4816.54 111
4816.70 113
4816.86 114
4817.02 113
4817.18 110
4817.34 104
4817.50 94
4817.65 81
4817.81 65
4817.97 49
4818.13 33
4818.29 19
4818.45 9
4818.61 3
4818.77 0
4818.93 0
4819.09 0
4819.25 1
4819.41 3
4819.56 5
4819.72 8
4819.88 11
4820.04 15
4820.20 19
4820.36 22
4820.52 23
4820.68 23
4820.84 20
4821.00 16
4821.16 12
4821.32 9
4821.48 7
4821.63 6
4821.79 8
4821.95 11
4822.11 14
4822.27 18
4822.43 21
4822.59 23
4822.75 24
4822.91 24
4823.07 23
4823.23 21
4823.39 18
4823.55 16
4823.70 15
4823.86 15
4824.02 17
4824.18 21
4824.34 26
4824.50 32
4824.66 38
4824.82 42
4824.98 44
4825.14 45
4825.30 45
4825.46 45
4825.62 46
4825.78 47
4825.93 48
4826.09 49
4826.25 50
4826.41 51
4826.57 51
4826.73 51
4826.89 51
4827.05 50
4827.21 49
4827.37 46
4827.53 43
4827.69 39
4827.85 35
4828.01 31
4828.16 29
4828.32 28
4828.48 29
4828.64 32
4828.80 35
4828.96 40
4829.12 44
4829.28 49
4829.44 53
4829.60 56
4829.76 58
4829.92 59
4830.08 59
4830.24 59
4830.40 59
4830.56 60
4830.71 61
4830.87 62
4831.03 63
4831.19 64
4831.35 63
4831.51 61
4831.67 59
4831.83 57
4831.99 57
4832.15 59
4832.31 63
4832.47 68
4832.63 74
4832.79 80
4832.95 84
4833.11 84
4833.26 82
4833.42 77
4833.58 69
4833.74 59
4833.90 48
4834.06 38
4834.22 29
4834.38 20
4834.54 13
4834.70 8
4834.86 4
4835.02 1
4835.18 0
4835.34 0
4835.50 0
4835.66 1
4835.82 4
4835.98 7
4836.13 11
4836.29 16
4836.45 21
4836.61 26
4836.77 30
4836.93 31
4837.09 31
4837.25 28
4837.41 25
4837.57 21
4837.73 19
4837.89 18
4838.05 20
4838.21 23
4838.37 26
4838.53 30
4838.69 31
4838.85 31
4839.01 28
4839.17 23
4839.32 16
4839.48 9
4839.64 1
4839.80 0
4839.96 0
4840.12 0
4840.28 0
4840.44 0
4840.60 0
4840.76 0
4840.92 0
4841.08 6
4841.24 17
4841.40 27
4841.56 38
4841.72 48
4841.88 58
4842.04 66
4842.20 74
4842.36 81
4842.52 88
4842.68 94
4842.83 100
4842.99 105
4843.15 108
4843.31 109
4843.47 109
4843.63 107
4843.79 104
4843.95 100
4844.11 97
4844.27 93
4844.43 90
4844.59 87
4844.75 83
4844.91 78
4845.07 73
4845.23 69
4845.39 66
4845.55 64
4845.71 65
4845.87 67
4846.03 71
4846.19 74
4846.35 77
4846.51 78
4846.67 77
4846.82 73
4846.98 69
4847.14 63
4847.30 56
4847.46 50
4847.62 44
4847.78 40
4847.94 38
4848.10 37
4848.26 40
4848.42 44
4848.58 50
4848.74 57
4848.90 62
4849.06 66
4849.22 67
4849.38 66
4849.54 63
4849.70 59
4849.86 55
4850.02 50
4850.18 45
4850.34 40
4850.50 33
4850.66 25
4850.82 17
4850.98 9
4851.14 2
4851.30 0
4851.46 0
4851.62 0
4851.77 0
4851.93 0
4852.09 3
4852.25 5
4852.41 6
4852.57 5
4852.73 3
4852.89 0
4853.05 0
4853.21 0
4853.37 0
4853.53 2
4853.69 5
4853.85 9
4854.01 14
4854.17 20
4854.33 26
4854.49 33
4854.65 42
4854.81 50
4854.97 58
4855.13 65
4855.29 71
4855.45 75
4855.61 78
4855.77 79
4855.93 80
4856.09 80
4856.25 79
4856.41 77
4856.57 75
4856.73 72
4856.89 69
4857.05 68
4857.21 68
4857.37 71
4857.53 75
4857.69 80
4857.85 87
4858.01 93
4858.17 98
4858.33 102
4858.49 105
4858.65 106
4858.81 105
4858.97 103
4859.12 101
4859.28 98
4859.44 94
4859.60 90
4859.76 84
4859.92 79
4860.08 74
4860.24 69
4860.40 67
4860.56 66
4860.72 69
4860.88 74
4861.04 80
4861.20 87
4861.36 93
4861.52 98
4861.68 101
4861.84 101
4862.00 101
4862.16 99
4862.32 97
4862.48 95
4862.64 94
4862.80 92
4862.96 89
4863.12 86
4863.28 82
4863.44 76
4863.60 70
4863.76 64
4863.92 59
4864.08 56
4864.24 55
4864.40 55
4864.56 56
4864.72 58
4864.88 60
4865.04 60
4865.20 61
4865.36 60
4865.52 60
4865.68 59
4865.84 60
4866.00 60
4866.16 62
4866.32 63
4866.48 65
4866.64 65
4866.80 64
4866.96 61
4867.12 57
4867.28 51
4867.44 44
4867.60 38
4867.76 35
4867.92 34
4868.08 37
4868.24 43
4868.40 51
4868.56 62
4868.72 72
4868.88 81
4869.04 87
4869.20 90
4869.36 90
4869.52 87
4869.68 82
4869.84 77
4870.00 72
4870.16 69
4870.32 69
4870.48 71
4870.64 76
4870.80 82
4870.96 89
4871.12 97
4871.28 103
4871.44 109
4871.60 113
4871.76 116
4871.92 117
4872.08 119
4872.24 122
4872.40 128
4872.56 135
4872.72 145
4872.88 156
4873.04 167
4873.20 177
4873.36 186
4873.52 193
4873.68 200
4873.84 206
4874.00 213
4874.16 220
4874.32 227
4874.48 234
4874.64 240
4874.80 243
4874.96 246
4875.12 247
4875.28 247
4875.44 248
4875.60 249
4875.76 251
4875.92 254
4876.08 256
4876.24 258
4876.40 259
4876.56 258
4876.72 255
4876.88 252
4877.04 248
4877.20 245
4877.36 242
4877.52 239
4877.68 236
4877.84 234
4878.00 230
4878.16 226
4878.32 220
4878.49 214
4878.65 205
4878.81 195
4878.97 184
4879.13 171
4879.29 156
4879.45 141
4879.61 125
4879.77 111
4879.93 100
4880.09 92
4880.25 89
4880.41 89
4880.57 93
4880.73 98
4880.89 104
4881.05 109
4881.21 113
4881.37 114
4881.53 113
4881.69 110
4881.85 107
4882.01 103
4882.17 98
4882.33 94
4882.49 90
4882.65 88
4882.81 86
4882.97 85
4883.13 85
4883.29 84
4883.45 82
4883.61 78
4883.77 72
4883.93 65
4884.09 58
4884.25 53
4884.41 50
4884.57 50
4884.73 52
4884.89 56
4885.05 61
4885.21 65
4885.37 69
4885.53 73
4885.70 76
4885.86 78
4886.02 79
4886.18 79
4886.34 77
4886.50 73
4886.66 68
4886.82 62
4886.98 56
4887.14 52
4887.30 51
4887.46 52
4887.62 55
4887.78 60
4887.94 64
4888.10 66
4888.26 67
4888.42 66
4888.58 65
4888.74 65
4888.90 68
4889.06 75
4889.22 87
4889.38 101
4889.54 118
4889.70 135
4889.86 151
4890.02 164
4890.18 175
4890.34 183
4890.50 189
4890.66 195
4890.83 201
4890.99 208
4891.15 215
4891.31 223
4891.47 231
4891.63 238
4891.79 244
4891.95 248
4892.11 250
4892.27 252
4892.43 252
4892.59 251
4892.75 251
4892.91 251
4893.07 252
4893.23 254
4893.39 256
4893.55 257
4893.71 257
4893.87 253
4894.03 247
4894.19 238
4894.35 229
4894.51 219
4894.67 212
4894.84 206
4895.00 201
4895.16 197
4895.32 193
4895.48 188
4895.64 180
4895.80 172
4895.96 164
4896.12 156
4896.28 151
4896.44 149
4896.60 149
4896.76 153
4896.92 159
4897.08 166
4897.24 175
4897.40 184
4897.56 192
4897.72 199
4897.88 204
4898.04 207
4898.20 206
4898.37 203
4898.53 197
4898.69 189
4898.85 180
4899.01 171
4899.17 163
4899.33 155
4899.49 149
4899.65 144
4899.81 139
4899.97 134
4900.13 129
4900.29 125
4900.45 121
4900.61 118
4900.77 115
4900.93 113
4901.09 112
4901.25 110
4901.42 109
4901.58 106
4901.74 104
4901.90 101
4902.06 98
4902.22 94
4902.38 91
4902.54 88
4902.70 86
4902.86 85
4903.02 85
4903.18 86
4903.34 89
4903.50 92
4903.66 97
4903.82 100
4903.98 103
4904.14 105
4904.31 105
4904.47 103
4904.63 99
4904.79 94
4904.95 88
4905.11 81
4905.27 73
4905.43 66
4905.59 59
4905.75 53
4905.91 50
4906.07 49
4906.23 51
4906.39 56
4906.55 64
4906.71 72
4906.87 80
4907.04 86
4907.20 89
4907.36 89
4907.52 87
4907.68 84
4907.84 81
4908.00 81
4908.16 83
4908.32 89
4908.48 98
4908.64 110
4908.80 122
4908.96 134
4909.12 144
4909.28 152
4909.45 156
4909.61 156
4909.77 153
4909.93 147
4910.09 138
4910.25 127
[truncated: 737,737 more chars]
