# Supplementary material for: Methylobacterium Species Promoting Rice and Barley Growth and Interaction Specificity Revealed with Whole-Cell Matrix-Assisted Laser Desorption / Ionization-Time-of-Flight Mass Spectrometry (MALDI-TOF/MS) Analysis
Source: PLoS One. 2015 Jun 8;10(6):e0129509. doi: 10.1371/journal.pone.0129509 (PMC4460032; doi:10.1371/journal.pone.0129509)
Supplement: S3 Data — (ZIP) [file pone.0129509.s003.zip › Supplementary data 3 (ms from barley)/24b.txt]

778.62 0
778.69 0
778.75 0
778.82 0
778.88 0
778.94 0
779.01 0
779.07 0
779.14 0
779.20 0
779.26 0
779.33 0
779.39 0
779.46 0
779.52 0
779.58 0
779.65 0
779.71 0
779.78 0
779.84 0
779.90 0
779.97 0
780.03 0
780.10 0
780.16 0
780.22 0
780.29 0
780.35 0
780.42 0
780.48 0
780.54 0
780.61 0
780.67 0
780.74 0
780.80 0
780.86 0
780.93 0
780.99 0
781.06 0
781.12 0
781.19 0
781.25 0
781.31 0
781.38 0
781.44 0
781.51 0
781.57 0
781.63 0
781.70 0
781.76 0
781.83 0
781.89 0
781.95 0
782.02 0
782.08 0
782.15 0
782.21 0
782.27 0
782.34 0
782.40 0
782.47 0
782.53 0
782.60 0
782.66 0
782.72 0
782.79 0
782.85 0
782.92 0
782.98 0
783.04 0
783.11 0
783.17 0
783.24 0
783.30 0
783.37 0
783.43 0
783.49 0
783.56 0
783.62 0
783.69 0
783.75 0
783.81 0
783.88 0
783.94 0
784.01 0
784.07 0
784.14 0
784.20 0
784.26 0
784.33 0
784.39 0
784.46 0
784.52 0
784.58 0
784.65 0
784.71 0
784.78 0
784.84 0
784.91 0
784.97 0
785.03 0
785.10 0
785.16 0
785.23 0
785.29 0
785.36 0
785.42 0
785.48 0
785.55 0
785.61 0
785.68 0
785.74 0
785.81 0
785.87 0
785.93 0
786.00 0
786.06 0
786.13 0
786.19 0
786.26 0
786.32 0
786.38 0
786.45 0
786.51 0
786.58 0
786.64 0
786.71 0
786.77 0
786.83 0
786.90 0
786.96 0
787.03 0
787.09 0
787.16 0
787.22 0
787.28 0
787.35 0
787.41 0
787.48 0
787.54 0
787.61 0
787.67 0
787.73 0
787.80 0
787.86 0
787.93 0
787.99 0
788.06 0
788.12 0
788.18 0
788.25 0
788.31 0
788.38 0
788.44 0
788.51 0
788.57 0
788.64 0
788.70 0
788.76 0
788.83 0
788.89 0
788.96 0
789.02 0
789.09 0
789.15 0
789.21 0
789.28 0
789.34 0
789.41 0
789.47 0
789.54 0
789.60 0
789.67 0
789.73 0
789.79 0
789.86 0
789.92 0
789.99 0
790.05 0
790.12 0
790.18 0
790.25 0
790.31 0
790.37 0
790.44 0
790.50 0
790.57 0
790.63 0
790.70 0
790.76 0
790.83 0
790.89 0
790.95 0
791.02 0
791.08 0
791.15 0
791.21 0
791.28 0
791.34 0
791.41 0
791.47 0
791.53 0
791.60 0
791.66 0
791.73 0
791.79 0
791.86 0
791.92 0
791.99 0
792.05 0
792.12 0
792.18 0
792.24 0
792.31 0
792.37 0
792.44 0
792.50 0
792.57 0
792.63 0
792.70 0
792.76 0
792.83 0
792.89 0
792.95 0
793.02 0
793.08 0
793.15 0
793.21 0
793.28 0
793.34 0
793.41 0
793.47 0
793.54 0
793.60 0
793.66 0
793.73 0
793.79 0
793.86 0
793.92 0
793.99 0
794.05 0
794.12 0
794.18 0
794.25 0
794.31 0
794.37 0
794.44 0
794.50 0
794.57 0
794.63 0
794.70 0
794.76 0
794.83 0
794.89 0
794.96 0
795.02 0
795.09 0
795.15 0
795.22 0
795.28 0
795.34 0
795.41 0
795.47 0
795.54 0
795.60 0
795.67 0
795.73 0
795.80 0
795.86 0
795.93 0
795.99 0
796.06 0
796.12 0
796.19 0
796.25 0
796.31 0
796.38 0
796.44 0
796.51 0
796.57 0
796.64 0
796.70 0
796.77 0
796.83 0
796.90 0
796.96 0
797.03 0
797.09 0
797.16 0
797.22 0
797.29 0
797.35 0
797.41 0
797.48 0
797.54 0
797.61 0
797.67 0
797.74 0
797.80 0
797.87 0
797.93 0
798.00 0
798.06 0
798.13 0
798.19 0
798.26 0
798.32 0
798.39 0
798.45 0
798.52 0
798.58 0
798.64 0
798.71 0
798.77 0
798.84 0
798.90 0
798.97 0
799.03 0
799.10 0
799.16 0
799.23 0
799.29 0
799.36 0
799.42 0
799.49 0
799.55 0
799.62 0
799.68 0
799.75 0
799.81 0
799.88 0
799.94 0
800.01 0
800.07 0
800.14 0
800.20 0
800.27 0
800.33 0
800.39 0
800.46 0
800.52 0
800.59 0
800.65 0
800.72 0
800.78 0
800.85 0
800.91 0
800.98 0
801.04 0
801.11 0
801.17 0
801.24 0
801.30 0
801.37 0
801.43 0
801.50 0
801.56 0
801.63 0
801.69 0
801.76 0
801.82 0
801.89 0
801.95 0
802.02 0
802.08 0
802.15 0
802.21 0
802.28 0
802.34 0
802.41 0
802.47 0
802.54 0
802.60 0
802.67 0
802.73 0
802.80 0
802.86 0
802.93 0
802.99 0
803.06 0
803.12 0
803.19 0
803.25 0
803.32 0
803.38 0
803.45 0
803.51 0
803.58 0
803.64 0
803.71 0
803.77 0
803.84 0
803.90 0
803.97 0
804.03 0
804.10 0
804.16 0
804.23 0
804.29 0
804.36 0
804.42 0
804.49 0
804.55 0
804.62 0
804.68 0
804.75 0
804.81 0
804.88 0
804.94 0
805.01 0
805.07 0
805.14 0
805.20 0
805.27 0
805.33 0
805.40 0
805.46 0
805.53 0
805.59 0
805.66 0
805.72 0
805.79 0
805.85 0
805.92 0
805.98 0
806.05 0
806.11 0
806.18 0
806.24 0
806.31 0
806.37 0
806.44 0
806.50 0
806.57 0
806.63 0
806.70 0
806.76 1
806.83 1
806.89 1
806.96 0
807.02 0
807.09 0
807.15 0
807.22 0
807.28 0
807.35 0
807.41 0
807.48 0
807.54 0
807.61 0
807.68 0
807.74 0
807.81 0
807.87 0
807.94 0
808.00 0
808.07 0
808.13 0
808.20 0
808.26 0
808.33 0
808.39 0
808.46 0
808.52 0
808.59 0
808.65 0
808.72 0
808.78 0
808.85 0
808.91 0
808.98 0
809.04 0
809.11 0
809.17 0
809.24 0
809.30 0
809.37 0
809.43 0
809.50 0
809.57 0
809.63 0
809.70 0
809.76 0
809.83 0
809.89 0
809.96 0
810.02 0
810.09 0
810.15 0
810.22 0
810.28 0
810.35 0
810.41 0
810.48 0
810.54 0
810.61 0
810.67 0
810.74 0
810.81 0
810.87 0
810.94 0
811.00 0
811.07 0
811.13 0
811.20 0
811.26 0
811.33 0
811.39 0
811.46 0
811.52 0
811.59 0
811.65 0
811.72 0
811.78 0
811.85 0
811.92 0
811.98 0
812.05 0
812.11 0
812.18 0
812.24 0
812.31 0
812.37 0
812.44 0
812.50 0
812.57 0
812.63 0
812.70 0
812.76 0
812.83 0
812.90 0
812.96 0
813.03 0
813.09 0
813.16 0
813.22 0
813.29 0
813.35 0
813.42 0
813.48 0
813.55 0
813.61 0
813.68 0
813.75 0
813.81 1
813.88 1
813.94 1
814.01 0
814.07 0
814.14 0
814.20 0
814.27 0
814.33 0
814.40 0
814.46 0
814.53 0
814.60 0
814.66 0
814.73 0
814.79 0
814.86 0
814.92 0
814.99 0
815.05 0
815.12 0
815.18 0
815.25 0
815.32 0
815.38 0
815.45 0
815.51 0
815.58 0
815.64 0
815.71 0
815.77 0
815.84 1
815.90 1
815.97 0
816.04 0
816.10 0
816.17 0
816.23 0
816.30 0
816.36 0
816.43 0
816.49 0
816.56 0
816.62 0
816.69 0
816.76 0
816.82 0
816.89 0
816.95 0
817.02 0
817.08 0
817.15 0
817.21 0
817.28 0
817.35 0
817.41 0
817.48 0
817.54 0
817.61 0
817.67 0
817.74 0
817.80 0
817.87 0
817.94 0
818.00 0
818.07 0
818.13 0
818.20 0
818.26 0
818.33 0
818.39 0
818.46 0
818.53 0
818.59 0
818.66 0
818.72 0
818.79 0
818.85 0
818.92 0
818.98 0
819.05 0
819.12 0
819.18 0
819.25 0
819.31 0
819.38 0
819.44 0
819.51 0
819.58 0
819.64 0
819.71 0
819.77 0
819.84 0
819.90 0
819.97 0
820.03 0
820.10 0
820.17 0
820.23 0
820.30 0
820.36 0
820.43 0
820.49 0
820.56 0
820.63 0
820.69 0
820.76 0
820.82 0
820.89 0
820.95 0
821.02 0
821.09 0
821.15 0
821.22 0
821.28 0
821.35 0
821.41 0
821.48 0
821.55 0
821.61 0
821.68 0
821.74 0
821.81 0
821.87 0
821.94 0
822.01 0
822.07 0
822.14 0
822.20 0
822.27 0
822.33 0
822.40 0
822.47 0
822.53 0
822.60 0
822.66 0
822.73 0
822.79 0
822.86 0
822.93 0
822.99 0
823.06 0
823.12 0
823.19 0
823.25 0
823.32 0
823.39 0
823.45 0
823.52 0
823.58 0
823.65 0
823.72 0
823.78 0
823.85 0
823.91 0
823.98 0
824.04 0
824.11 0
824.18 0
824.24 0
824.31 0
824.37 0
824.44 0
824.50 0
824.57 0
824.64 0
824.70 0
824.77 0
824.83 0
824.90 0
824.97 0
825.03 0
825.10 0
825.16 0
825.23 0
825.29 0
825.36 0
825.43 0
825.49 0
825.56 0
825.62 0
825.69 0
825.76 0
825.82 0
825.89 0
825.95 0
826.02 0
826.09 0
826.15 0
826.22 0
826.28 0
826.35 0
826.41 0
826.48 0
826.55 0
826.61 0
826.68 0
826.74 0
826.81 0
826.88 0
826.94 0
827.01 0
827.07 0
827.14 0
827.21 0
827.27 0
827.34 0
827.40 0
827.47 0
827.54 0
827.60 0
827.67 0
827.73 0
827.80 0
827.87 0
827.93 0
828.00 0
828.06 0
828.13 0
828.20 0
828.26 0
828.33 0
828.39 0
828.46 0
828.52 0
828.59 0
828.66 0
828.72 0
828.79 0
828.85 0
828.92 0
828.99 0
829.05 0
829.12 0
829.18 0
829.25 0
829.32 0
829.38 0
829.45 0
829.51 0
829.58 0
829.65 0
829.71 0
829.78 0
829.85 0
829.91 0
829.98 0
830.04 0
830.11 0
830.18 0
830.24 0
830.31 0
830.37 0
830.44 0
830.51 0
830.57 0
830.64 0
830.70 0
830.77 0
830.84 0
830.90 0
830.97 0
831.03 0
831.10 0
831.17 0
831.23 0
831.30 0
831.36 0
831.43 0
831.50 0
831.56 0
831.63 0
831.70 0
831.76 0
831.83 0
831.89 0
831.96 0
832.03 0
832.09 0
832.16 0
832.22 0
832.29 0
832.36 0
832.42 0
832.49 0
832.55 0
832.62 0
832.69 0
832.75 0
832.82 0
832.89 0
832.95 0
833.02 0
833.08 0
833.15 0
833.22 0
833.28 0
833.35 0
833.41 0
833.48 0
833.55 0
833.61 0
833.68 0
833.75 0
833.81 0
833.88 0
833.94 0
834.01 0
834.08 0
834.14 0
834.21 0
834.28 0
834.34 0
834.41 0
834.47 0
834.54 0
834.61 0
834.67 0
834.74 0
834.81 0
834.87 0
834.94 0
835.00 0
835.07 0
835.14 0
835.20 0
835.27 0
835.34 0
835.40 0
835.47 0
835.53 0
835.60 0
835.67 0
835.73 0
835.80 0
835.87 0
835.93 0
836.00 0
836.06 0
836.13 0
836.20 0
836.26 0
836.33 0
836.40 0
836.46 0
836.53 0
836.59 0
836.66 0
836.73 0
836.79 0
836.86 0
836.93 0
836.99 0
837.06 0
837.12 0
837.19 0
837.26 0
837.32 0
837.39 0
837.46 0
837.52 0
837.59 0
837.66 0
837.72 0
837.79 0
837.85 0
837.92 0
837.99 0
838.05 0
838.12 0
838.19 0
838.25 0
838.32 0
838.39 0
838.45 0
838.52 0
838.58 0
838.65 0
838.72 0
838.78 0
838.85 0
838.92 0
838.98 0
839.05 0
839.12 0
839.18 0
839.25 0
839.32 0
839.38 0
839.45 0
839.51 0
839.58 0
839.65 0
839.71 0
839.78 0
839.85 0
839.91 0
839.98 0
840.05 0
840.11 0
840.18 0
840.25 0
840.31 0
840.38 0
840.44 0
840.51 0
840.58 0
840.64 0
840.71 0
840.78 0
840.84 0
840.91 0
840.98 0
841.04 0
841.11 0
841.18 0
841.24 0
841.31 0
841.38 0
841.44 0
841.51 0
841.57 0
841.64 0
841.71 0
841.77 0
841.84 0
841.91 0
841.97 0
842.04 0
842.11 0
842.17 0
842.24 0
842.31 0
842.37 0
842.44 0
842.51 0
842.57 0
842.64 0
842.71 0
842.77 0
842.84 0
842.91 0
842.97 0
843.04 0
843.10 0
843.17 0
843.24 0
843.30 0
843.37 0
843.44 0
843.50 0
843.57 0
843.64 0
843.70 0
843.77 0
843.84 0
843.90 0
843.97 0
844.04 0
844.10 0
844.17 0
844.24 0
844.30 0
844.37 0
844.44 0
844.50 0
844.57 0
844.64 0
844.70 0
844.77 0
844.84 0
844.90 0
844.97 0
845.04 0
845.10 0
845.17 0
845.24 0
845.30 0
845.37 0
845.44 0
845.50 0
845.57 0
845.64 0
845.70 0
845.77 0
845.84 0
845.90 0
845.97 0
846.04 0
846.10 0
846.17 0
846.24 0
846.30 0
846.37 0
846.44 0
846.50 0
846.57 0
846.64 0
846.70 0
846.77 0
846.84 0
846.90 0
846.97 0
847.04 0
847.10 0
847.17 0
847.24 0
847.30 0
847.37 0
847.44 0
847.50 0
847.57 0
847.64 0
847.70 0
847.77 0
847.84 0
847.90 0
847.97 0
848.04 0
848.10 0
848.17 0
848.24 0
848.30 0
848.37 0
848.44 0
848.50 0
848.57 0
848.64 0
848.71 0
848.77 0
848.84 0
848.91 0
848.97 0
849.04 0
849.11 0
849.17 0
849.24 0
849.31 0
849.37 0
849.44 0
849.51 0
849.57 0
849.64 0
849.71 0
849.77 0
849.84 0
849.91 0
849.97 0
850.04 0
850.11 0
850.18 0
850.24 0
850.31 0
850.38 0
850.44 0
850.51 0
850.58 0
850.64 0
850.71 0
850.78 0
850.84 0
850.91 0
850.98 0
851.04 0
851.11 0
851.18 0
851.24 0
851.31 0
851.38 0
851.45 0
851.51 0
851.58 0
851.65 0
851.71 0
851.78 0
851.85 0
851.91 0
851.98 0
852.05 0
852.11 0
852.18 0
852.25 0
852.32 0
852.38 0
852.45 0
852.52 0
852.58 0
852.65 0
852.72 0
852.78 0
852.85 0
852.92 0
852.98 0
853.05 0
853.12 0
853.19 0
853.25 0
853.32 0
853.39 0
853.45 0
853.52 0
853.59 0
853.65 0
853.72 0
853.79 0
853.86 0
853.92 0
853.99 0
854.06 0
854.12 0
854.19 0
854.26 0
854.32 0
854.39 0
854.46 0
854.53 0
854.59 0
854.66 0
854.73 0
854.79 0
854.86 0
854.93 0
854.99 0
855.06 0
855.13 0
855.20 0
855.26 0
855.33 0
855.40 0
855.46 0
855.53 0
855.60 0
855.66 0
855.73 0
855.80 0
855.87 0
855.93 0
856.00 0
856.07 0
856.13 0
856.20 0
856.27 0
856.34 0
856.40 0
856.47 0
856.54 0
856.60 0
856.67 0
856.74 0
856.81 0
856.87 0
856.94 0
857.01 0
857.07 0
857.14 0
857.21 0
857.27 0
857.34 0
857.41 0
857.48 0
857.54 0
857.61 0
857.68 0
857.74 0
857.81 0
857.88 0
857.95 0
858.01 0
858.08 0
858.15 0
858.21 0
858.28 0
858.35 0
858.42 0
858.48 0
858.55 0
858.62 0
858.69 0
858.75 0
858.82 0
858.89 0
858.95 0
859.02 0
859.09 0
859.16 0
859.22 0
859.29 0
859.36 0
859.42 0
859.49 0
859.56 0
859.63 0
859.69 0
859.76 0
859.83 0
859.89 0
859.96 0
860.03 0
860.10 0
860.16 0
860.23 0
860.30 0
860.37 0
860.43 0
860.50 0
860.57 0
860.63 0
860.70 0
860.77 0
860.84 0
860.90 0
860.97 0
861.04 0
861.11 0
861.17 0
861.24 0
861.31 0
861.37 0
861.44 0
861.51 0
861.58 0
861.64 0
861.71 0
861.78 0
861.85 0
861.91 0
861.98 0
862.05 0
862.11 0
862.18 0
862.25 0
862.32 0
862.38 0
862.45 0
862.52 0
862.59 0
862.65 0
862.72 0
862.79 0
862.85 0
862.92 0
862.99 0
863.06 0
863.12 0
863.19 0
863.26 0
863.33 0
863.39 0
863.46 0
863.53 0
863.60 0
863.66 0
863.73 0
863.80 0
863.87 0
863.93 0
864.00 0
864.07 0
864.13 0
864.20 0
864.27 0
864.34 0
864.40 0
864.47 0
864.54 0
864.61 0
864.67 0
864.74 0
864.81 0
864.88 0
864.94 0
865.01 0
865.08 0
865.15 0
865.21 0
865.28 0
865.35 0
865.42 0
865.48 0
865.55 0
865.62 0
865.69 0
865.75 0
865.82 0
865.89 0
865.96 0
866.02 0
866.09 0
866.16 0
866.23 0
866.29 0
866.36 0
866.43 0
866.49 0
866.56 0
866.63 0
866.70 0
866.76 0
866.83 0
866.90 0
866.97 0
867.03 0
867.10 0
867.17 0
867.24 0
867.30 0
867.37 0
867.44 0
867.51 0
867.57 0
867.64 0
867.71 0
867.78 0
867.85 0
867.91 0
867.98 0
868.05 0
868.12 0
868.18 0
868.25 0
868.32 0
868.39 0
868.45 0
868.52 0
868.59 0
868.66 0
868.72 0
868.79 0
868.86 0
868.93 0
868.99 0
869.06 0
869.13 0
869.20 0
869.26 0
869.33 0
869.40 0
869.47 0
869.53 0
869.60 0
869.67 0
869.74 0
869.80 0
869.87 0
869.94 0
870.01 0
870.07 0
870.14 0
870.21 0
870.28 0
870.35 0
870.41 0
870.48 0
870.55 0
870.62 0
870.68 0
870.75 0
870.82 0
870.89 0
870.95 0
871.02 0
871.09 0
871.16 0
871.22 0
871.29 0
871.36 0
871.43 0
871.50 0
871.56 0
871.63 0
871.70 0
871.77 0
871.83 0
871.90 0
871.97 0
872.04 0
872.10 0
872.17 0
872.24 0
872.31 0
872.38 0
872.44 0
872.51 0
872.58 0
872.65 0
872.71 0
872.78 0
872.85 0
872.92 0
872.98 0
873.05 0
873.12 0
873.19 0
873.26 0
873.32 0
873.39 0
873.46 0
873.53 0
873.59 0
873.66 0
873.73 0
873.80 0
873.87 0
873.93 0
874.00 0
874.07 0
874.14 0
874.20 0
874.27 0
874.34 0
874.41 0
874.48 0
874.54 0
874.61 0
874.68 0
874.75 0
874.81 0
874.88 0
874.95 0
875.02 0
875.09 0
875.15 0
875.22 0
875.29 0
875.36 0
875.43 0
875.49 0
875.56 0
875.63 0
875.70 0
875.76 0
875.83 0
875.90 0
875.97 0
876.04 0
876.10 0
876.17 0
876.24 0
876.31 0
876.37 0
876.44 0
876.51 0
876.58 0
876.65 0
876.71 0
876.78 0
876.85 0
876.92 0
876.99 0
877.05 0
877.12 0
877.19 0
877.26 0
877.33 0
877.39 0
877.46 0
877.53 0
877.60 0
877.66 0
877.73 0
877.80 0
877.87 0
877.94 0
878.00 0
878.07 0
878.14 0
878.21 0
878.28 0
878.34 0
878.41 0
878.48 0
878.55 0
878.62 0
878.68 0
878.75 0
878.82 0
878.89 0
878.96 0
879.02 0
879.09 0
879.16 0
879.23 0
879.30 0
879.36 0
879.43 0
879.50 0
879.57 0
879.64 0
879.70 0
879.77 0
879.84 0
879.91 0
879.98 0
880.04 0
880.11 0
880.18 0
880.25 0
880.32 0
880.38 0
880.45 0
880.52 0
880.59 0
880.66 0
880.72 0
880.79 0
880.86 0
880.93 0
881.00 0
881.06 0
881.13 0
881.20 0
881.27 0
881.34 0
881.40 0
881.47 0
881.54 0
881.61 0
881.68 0
881.74 0
881.81 0
881.88 0
881.95 0
882.02 0
882.08 0
882.15 0
882.22 0
882.29 0
882.36 0
882.42 0
882.49 0
882.56 0
882.63 0
882.70 0
882.77 0
882.83 0
882.90 0
882.97 0
883.04 0
883.11 0
883.17 0
883.24 0
883.31 0
883.38 0
883.45 0
883.51 0
883.58 0
883.65 0
883.72 0
883.79 0
883.86 0
883.92 0
883.99 0
884.06 0
884.13 0
884.20 0
884.26 0
884.33 0
884.40 0
884.47 0
884.54 0
884.61 0
884.67 0
884.74 0
884.81 0
884.88 0
884.95 0
885.01 0
885.08 0
885.15 0
885.22 0
885.29 0
885.36 0
885.42 0
885.49 0
885.56 0
885.63 0
885.70 0
885.76 0
885.83 0
885.90 0
885.97 0
886.04 0
886.11 0
886.17 0
886.24 0
886.31 0
886.38 0
886.45 0
886.52 0
886.58 0
886.65 0
886.72 0
886.79 0
886.86 0
886.93 0
886.99 0
887.06 0
887.13 0
887.20 0
887.27 0
887.33 0
887.40 0
887.47 0
887.54 0
887.61 0
887.68 0
887.74 0
887.81 0
887.88 0
887.95 0
888.02 0
888.09 0
888.15 0
888.22 0
888.29 0
888.36 0
888.43 0
888.50 0
888.56 0
888.63 0
888.70 0
888.77 0
888.84 0
888.91 0
888.97 0
889.04 0
889.11 0
889.18 0
889.25 0
889.32 0
889.38 0
889.45 0
889.52 0
889.59 0
889.66 0
889.73 0
889.79 0
889.86 0
889.93 0
890.00 0
890.07 0
890.14 0
890.21 0
890.27 0
890.34 0
890.41 0
890.48 0
890.55 0
890.62 0
890.68 0
890.75 0
890.82 0
890.89 0
890.96 0
891.03 0
891.09 0
891.16 0
891.23 0
891.30 0
891.37 0
891.44 0
891.51 0
891.57 0
891.64 0
891.71 0
891.78 0
891.85 0
891.92 0
891.98 0
892.05 0
892.12 0
892.19 0
892.26 0
892.33 0
892.40 0
892.46 0
892.53 0
892.60 0
892.67 0
892.74 0
892.81 0
892.87 0
892.94 0
893.01 0
893.08 0
893.15 0
893.22 0
893.29 0
893.35 0
893.42 0
893.49 0
893.56 0
893.63 0
893.70 0
893.77 0
893.83 0
893.90 0
893.97 0
894.04 0
894.11 0
894.18 0
894.24 0
894.31 0
894.38 0
894.45 0
894.52 0
894.59 0
894.66 0
894.72 0
894.79 0
894.86 0
894.93 0
895.00 0
895.07 0
895.14 0
895.20 0
895.27 0
895.34 0
895.41 0
895.48 0
895.55 0
895.62 0
895.69 0
895.75 0
895.82 0
895.89 0
895.96 0
896.03 0
896.10 0
896.17 0
896.23 0
896.30 0
896.37 0
896.44 0
896.51 0
896.58 0
896.65 0
896.71 0
896.78 0
896.85 0
896.92 0
896.99 0
897.06 0
897.13 0
897.20 0
897.26 0
897.33 0
897.40 0
897.47 0
897.54 0
897.61 0
897.68 0
897.74 0
897.81 0
897.88 0
897.95 0
898.02 0
898.09 0
898.16 0
898.23 0
898.29 0
898.36 0
898.43 0
898.50 0
898.57 0
898.64 0
898.71 0
898.78 0
898.84 0
898.91 0
898.98 0
899.05 0
899.12 0
899.19 0
899.26 0
899.32 0
899.39 0
899.46 0
899.53 0
899.60 0
899.67 0
899.74 0
899.81 0
899.87 0
899.94 0
900.01 0
900.08 0
900.15 0
900.22 0
900.29 0
900.36 0
900.43 0
900.49 0
900.56 0
900.63 0
900.70 0
900.77 0
900.84 0
900.91 0
900.98 0
901.04 0
901.11 0
901.18 0
901.25 0
901.32 0
901.39 0
901.46 0
901.53 0
901.59 0
901.66 0
901.73 0
901.80 0
901.87 0
901.94 0
902.01 0
902.08 0
902.15 0
902.21 0
902.28 0
902.35 0
902.42 0
902.49 0
902.56 0
902.63 0
902.70 0
902.77 0
902.83 0
902.90 0
902.97 0
903.04 0
903.11 0
903.18 0
903.25 0
903.32 0
903.39 0
903.45 0
903.52 0
903.59 0
903.66 0
903.73 0
903.80 0
903.87 0
903.94 0
904.01 0
904.07 0
904.14 0
904.21 0
904.28 0
904.35 0
904.42 0
904.49 0
904.56 0
904.63 0
904.70 0
904.76 0
904.83 0
904.90 0
904.97 0
905.04 0
905.11 0
905.18 0
905.25 0
905.32 0
905.38 0
905.45 0
905.52 0
905.59 0
905.66 0
905.73 0
905.80 0
905.87 0
905.94 0
906.01 0
906.07 0
906.14 0
906.21 0
906.28 0
906.35 0
906.42 0
906.49 0
906.56 0
906.63 0
906.70 0
906.76 0
906.83 0
906.90 0
906.97 0
907.04 0
907.11 0
907.18 0
907.25 0
907.32 0
907.39 0
907.46 0
907.52 0
907.59 0
907.66 0
907.73 0
907.80 0
907.87 0
907.94 0
908.01 0
908.08 0
908.15 0
908.21 0
908.28 0
908.35 0
908.42 0
908.49 0
908.56 0
908.63 0
908.70 0
908.77 0
908.84 0
908.91 0
908.98 0
909.04 0
909.11 0
909.18 0
909.25 0
909.32 0
909.39 0
909.46 0
909.53 0
909.60 0
909.67 0
909.74 0
909.80 0
909.87 0
909.94 0
910.01 0
910.08 0
910.15 0
910.22 0
910.29 0
910.36 0
910.43 0
910.50 0
910.57 0
910.63 0
910.70 0
910.77 0
910.84 0
910.91 0
910.98 0
911.05 0
911.12 0
911.19 0
911.26 0
911.33 0
911.40 0
911.46 0
911.53 0
911.60 0
911.67 0
911.74 0
911.81 0
911.88 0
911.95 0
912.02 0
912.09 0
912.16 0
912.23 0
912.30 0
912.36 0
912.43 0
912.50 0
912.57 0
912.64 0
912.71 0
912.78 0
912.85 0
912.92 0
912.99 0
913.06 0
913.13 0
913.20 0
913.27 0
913.33 0
913.40 0
913.47 0
913.54 0
913.61 0
913.68 0
913.75 0
913.82 0
913.89 0
913.96 0
914.03 0
914.10 0
914.17 0
914.24 0
914.30 0
914.37 0
914.44 0
914.51 0
914.58 0
914.65 0
914.72 0
914.79 0
914.86 0
914.93 0
915.00 0
915.07 0
915.14 0
915.21 0
915.28 0
915.34 0
915.41 0
915.48 0
915.55 0
915.62 0
915.69 0
915.76 0
915.83 0
915.90 0
915.97 0
916.04 0
916.11 0
916.18 0
916.25 0
916.32 0
916.39 0
916.45 0
916.52 0
916.59 0
916.66 0
916.73 0
916.80 0
916.87 0
916.94 0
917.01 0
917.08 0
917.15 0
917.22 0
917.29 0
917.36 0
917.43 0
917.50 0
917.57 0
917.63 0
917.70 0
917.77 0
917.84 0
917.91 0
917.98 0
918.05 0
918.12 0
918.19 0
918.26 0
918.33 0
918.40 0
918.47 0
918.54 0
918.61 0
918.68 0
918.75 0
918.82 0
918.89 0
918.95 0
919.02 0
919.09 0
919.16 0
919.23 0
919.30 0
919.37 0
919.44 0
919.51 0
919.58 0
919.65 0
919.72 0
919.79 0
919.86 0
919.93 0
920.00 0
920.07 0
920.14 0
920.21 0
920.28 0
920.34 0
920.41 0
920.48 0
920.55 0
920.62 0
920.69 0
920.76 0
920.83 0
920.90 0
920.97 0
921.04 0
921.11 0
921.18 0
921.25 0
921.32 0
921.39 0
921.46 0
921.53 0
921.60 0
921.67 0
921.74 0
921.81 0
921.88 0
921.95 0
922.01 0
922.08 0
922.15 0
922.22 0
922.29 0
922.36 0
922.43 0
922.50 0
922.57 0
922.64 0
922.71 0
922.78 0
922.85 0
922.92 0
922.99 0
923.06 0
923.13 0
923.20 0
923.27 0
923.34 0
923.41 0
923.48 0
923.55 0
923.62 0
923.69 0
923.76 0
923.83 0
923.90 0
923.96 0
924.03 0
924.10 0
924.17 0
924.24 0
924.31 0
924.38 0
924.45 0
924.52 0
924.59 0
924.66 0
924.73 0
924.80 0
924.87 0
924.94 0
925.01 0
925.08 0
925.15 0
925.22 0
925.29 0
925.36 0
925.43 0
925.50 0
925.57 0
925.64 0
925.71 0
925.78 0
925.85 0
925.92 0
925.99 0
926.06 0
926.13 0
926.20 0
926.27 0
926.34 0
926.41 0
926.48 0
926.54 0
926.61 0
926.68 0
926.75 0
926.82 0
926.89 0
926.96 0
927.03 0
927.10 0
927.17 0
927.24 0
927.31 0
927.38 0
927.45 0
927.52 0
927.59 0
927.66 0
927.73 0
927.80 0
927.87 0
927.94 0
928.01 0
928.08 0
928.15 0
928.22 0
928.29 0
928.36 0
928.43 0
928.50 0
928.57 0
928.64 0
928.71 0
928.78 0
928.85 0
928.92 0
928.99 0
929.06 0
929.13 0
929.20 0
929.27 0
929.34 0
929.41 0
929.48 0
929.55 0
929.62 0
929.69 0
929.76 0
929.83 0
929.90 0
929.97 0
930.04 0
930.11 0
930.18 0
930.25 0
930.32 0
930.39 0
930.46 0
930.53 0
930.60 0
930.67 0
930.74 0
930.81 0
930.88 0
930.95 0
931.02 0
931.09 0
931.16 0
931.23 0
931.30 0
931.37 0
931.44 0
931.51 0
931.58 0
931.65 0
931.72 0
931.79 0
931.86 0
931.93 0
932.00 0
932.07 0
932.14 0
932.21 0
932.28 0
932.35 0
932.42 0
932.49 0
932.56 0
932.63 0
932.70 0
932.77 0
932.84 0
932.91 0
932.98 0
933.05 0
933.12 0
933.19 0
933.26 0
933.33 0
933.40 0
933.47 0
933.54 0
933.61 0
933.68 0
933.75 0
933.82 0
933.89 0
933.96 0
934.03 0
934.10 0
934.17 0
934.24 0
934.31 0
934.38 0
934.45 0
934.52 0
934.59 0
934.66 0
934.73 0
934.80 0
934.87 0
934.94 0
935.01 0
935.08 0
935.15 0
935.22 0
935.29 0
935.36 0
935.43 0
935.50 0
935.57 0
935.64 0
935.71 0
935.78 0
935.85 0
935.92 0
935.99 0
936.06 0
936.13 0
936.20 0
936.27 0
936.34 0
936.41 0
936.48 0
936.55 0
936.62 0
936.69 0
936.76 0
936.83 0
936.90 0
936.97 0
937.04 0
937.11 0
937.18 0
937.25 0
937.32 0
937.39 0
937.46 0
937.53 0
937.60 0
937.67 0
937.74 0
937.81 0
937.88 0
937.95 0
938.02 0
938.09 0
938.16 0
938.23 0
938.30 0
938.37 0
938.45 0
938.52 0
938.59 0
938.66 0
938.73 0
938.80 0
938.87 0
938.94 0
939.01 0
939.08 0
939.15 0
939.22 0
939.29 0
939.36 0
939.43 0
939.50 0
939.57 0
939.64 0
939.71 0
939.78 0
939.85 0
939.92 0
939.99 0
940.06 0
940.13 0
940.20 0
940.27 0
940.34 0
940.41 0
940.48 0
940.55 0
940.62 0
940.69 0
940.76 0
940.83 0
940.90 0
940.97 0
941.05 0
941.12 0
941.19 0
941.26 0
941.33 0
941.40 0
941.47 0
941.54 0
941.61 0
941.68 0
941.75 0
941.82 0
941.89 0
941.96 0
942.03 0
942.10 0
942.17 0
942.24 0
942.31 0
942.38 0
942.45 0
942.52 0
942.59 0
942.66 0
942.73 0
942.80 0
942.87 0
942.94 0
943.02 0
943.09 0
943.16 0
943.23 0
943.30 0
943.37 0
943.44 0
943.51 0
943.58 0
943.65 0
943.72 0
943.79 0
943.86 0
943.93 0
944.00 0
944.07 0
944.14 0
944.21 0
944.28 0
944.35 0
944.42 0
944.49 0
944.56 0
944.64 0
944.71 0
944.78 0
944.85 0
944.92 0
944.99 0
945.06 0
945.13 0
945.20 0
945.27 0
945.34 0
945.41 0
945.48 0
945.55 0
945.62 0
945.69 0
945.76 0
945.83 0
945.90 0
945.97 0
946.04 0
946.12 0
946.19 0
946.26 0
946.33 0
946.40 0
946.47 0
946.54 0
946.61 0
946.68 0
946.75 0
946.82 0
946.89 0
946.96 0
947.03 0
947.10 0
947.17 0
947.24 0
947.31 0
947.38 0
947.46 0
947.53 0
947.60 0
947.67 0
947.74 0
947.81 0
947.88 0
947.95 0
948.02 0
948.09 0
948.16 0
948.23 0
948.30 0
948.37 0
948.44 0
948.51 0
948.58 0
948.66 0
948.73 0
948.80 0
948.87 0
948.94 0
949.01 0
949.08 0
949.15 0
949.22 0
949.29 0
949.36 0
949.43 0
949.50 0
949.57 0
949.64 0
949.71 0
949.79 0
949.86 0
949.93 0
950.00 0
950.07 0
950.14 0
950.21 0
950.28 0
950.35 0
950.42 0
950.49 0
950.56 0
950.63 0
950.70 0
950.77 0
950.85 0
950.92 0
950.99 0
951.06 0
951.13 0
951.20 0
951.27 0
951.34 0
951.41 0
951.48 0
951.55 0
951.62 0
951.69 0
951.76 0
951.84 0
951.91 0
951.98 0
952.05 0
952.12 0
952.19 0
952.26 0
952.33 0
952.40 0
952.47 0
952.54 0
952.61 0
952.68 0
952.75 0
952.83 0
952.90 0
952.97 0
953.04 0
953.11 0
953.18 0
953.25 0
953.32 0
953.39 0
953.46 0
953.53 0
953.60 0
953.67 0
953.75 0
953.82 0
953.89 0
953.96 0
954.03 0
954.10 0
954.17 0
954.24 0
954.31 0
954.38 0
954.45 0
954.52 0
954.60 0
954.67 0
954.74 0
954.81 0
954.88 0
954.95 0
955.02 0
955.09 0
955.16 0
955.23 0
955.30 0
955.37 0
955.45 0
955.52 0
955.59 0
955.66 0
955.73 0
955.80 0
955.87 0
955.94 0
956.01 0
956.08 0
956.15 0
956.23 0
956.30 0
956.37 0
956.44 0
956.51 0
956.58 0
956.65 0
956.72 0
956.79 0
956.86 0
956.93 0
957.01 0
957.08 0
957.15 0
957.22 0
957.29 0
957.36 0
957.43 0
957.50 0
957.57 0
957.64 0
957.71 0
957.79 0
957.86 0
957.93 0
958.00 0
958.07 0
958.14 0
958.21 0
958.28 0
958.35 0
958.42 0
958.49 0
958.57 0
958.64 0
958.71 0
958.78 0
958.85 0
958.92 0
958.99 0
959.06 0
959.13 0
959.20 0
959.28 0
959.35 0
959.42 0
959.49 0
959.56 0
959.63 0
959.70 0
959.77 0
959.84 0
959.91 0
959.99 0
960.06 0
960.13 0
960.20 0
960.27 0
960.34 0
960.41 0
960.48 0
960.55 0
960.63 0
960.70 0
960.77 0
960.84 0
960.91 0
960.98 0
961.05 0
961.12 0
961.19 0
961.26 0
961.34 0
961.41 0
961.48 0
961.55 0
961.62 0
961.69 0
961.76 0
961.83 0
961.90 0
961.98 0
962.05 0
962.12 0
962.19 0
962.26 0
962.33 0
962.40 0
962.47 0
962.54 0
962.62 0
962.69 0
962.76 0
962.83 0
962.90 0
962.97 0
963.04 0
963.11 0
963.18 0
963.26 0
963.33 0
963.40 0
963.47 0
963.54 0
963.61 0
963.68 0
963.75 0
963.83 0
963.90 0
963.97 0
964.04 0
964.11 0
964.18 0
964.25 0
964.32 0
964.39 0
964.47 0
964.54 0
964.61 0
964.68 0
964.75 0
964.82 0
964.89 0
964.96 0
965.04 0
965.11 0
965.18 0
965.25 0
965.32 0
965.39 0
965.46 0
965.53 0
965.61 0
965.68 0
965.75 0
965.82 0
965.89 0
965.96 0
966.03 0
966.10 0
966.18 0
966.25 0
966.32 0
966.39 0
966.46 0
966.53 0
966.60 0
966.67 0
966.75 0
966.82 0
966.89 0
966.96 0
967.03 0
967.10 0
967.17 0
967.24 0
967.32 0
967.39 0
967.46 0
967.53 0
967.60 0
967.67 0
967.74 0
967.81 0
967.89 0
967.96 0
968.03 0
968.10 0
968.17 0
968.24 0
968.31 0
968.39 0
968.46 0
968.53 0
968.60 0
968.67 0
968.74 0
968.81 0
968.88 0
968.96 0
969.03 0
969.10 0
969.17 0
969.24 0
969.31 0
969.38 0
969.46 0
969.53 0
969.60 0
969.67 0
969.74 0
969.81 0
969.88 0
969.96 0
970.03 0
970.10 0
970.17 0
970.24 0
970.31 0
970.38 0
970.46 0
970.53 0
970.60 0
970.67 0
970.74 0
970.81 0
970.88 0
970.96 0
971.03 0
971.10 0
971.17 0
971.24 0
971.31 0
971.38 0
971.46 0
971.53 0
971.60 0
971.67 0
971.74 0
971.81 0
971.88 0
971.96 0
972.03 0
972.10 0
972.17 0
972.24 0
972.31 0
972.38 0
972.46 0
972.53 0
972.60 0
972.67 0
972.74 0
972.81 0
972.88 0
972.96 0
973.03 0
973.10 0
973.17 0
973.24 0
973.31 0
973.39 0
973.46 0
973.53 0
973.60 0
973.67 0
973.74 0
973.81 0
973.89 0
973.96 0
974.03 0
974.10 0
974.17 0
974.24 0
974.32 0
974.39 0
974.46 0
974.53 0
974.60 0
974.67 0
974.74 0
974.82 0
974.89 0
974.96 0
975.03 0
975.10 0
975.17 0
975.25 0
975.32 0
975.39 0
975.46 0
975.53 0
975.60 0
975.68 0
975.75 0
975.82 0
975.89 0
975.96 0
976.03 0
976.11 0
976.18 0
976.25 0
976.32 0
976.39 0
976.46 0
976.53 0
976.61 0
976.68 0
976.75 0
976.82 0
976.89 0
976.96 0
977.04 0
977.11 0
977.18 0
977.25 0
977.32 0
977.39 0
977.47 0
977.54 0
977.61 0
977.68 0
977.75 0
977.82 0
977.90 0
977.97 0
978.04 0
978.11 0
978.18 0
978.25 0
978.33 0
978.40 0
978.47 0
978.54 0
978.61 0
978.69 0
978.76 0
978.83 0
978.90 0
978.97 0
979.04 0
979.12 0
979.19 0
979.26 0
979.33 0
979.40 0
979.47 0
979.55 0
979.62 0
979.69 0
979.76 0
979.83 0
979.90 0
979.98 0
980.05 0
980.12 0
980.19 0
980.26 0
980.34 0
980.41 0
980.48 0
980.55 0
980.62 0
980.69 0
980.77 0
980.84 0
980.91 0
980.98 0
981.05 0
981.12 0
981.20 0
981.27 0
981.34 0
981.41 0
981.48 0
981.56 0
981.63 0
981.70 0
981.77 0
981.84 0
981.91 0
981.99 0
982.06 0
982.13 0
982.20 0
982.27 0
982.35 0
982.42 0
982.49 0
982.56 0
982.63 0
982.71 0
982.78 0
982.85 0
982.92 0
982.99 0
983.06 0
983.14 0
983.21 0
983.28 0
983.35 0
983.42 0
983.50 0
983.57 0
983.64 0
983.71 0
983.78 0
983.86 0
983.93 0
984.00 0
984.07 0
984.14 0
984.21 0
984.29 0
984.36 0
984.43 0
984.50 0
984.57 0
984.65 0
984.72 0
984.79 0
984.86 0
984.93 0
985.01 0
985.08 0
985.15 0
985.22 0
985.29 0
985.37 0
985.44 0
985.51 0
985.58 0
985.65 0
985.73 0
985.80 0
985.87 0
985.94 0
986.01 0
986.09 0
986.16 0
986.23 0
986.30 0
986.37 0
986.45 0
986.52 0
986.59 0
986.66 0
986.73 0
986.81 0
986.88 0
986.95 0
987.02 0
987.09 0
987.17 0
987.24 0
987.31 0
987.38 0
987.45 0
987.53 0
987.60 0
987.67 0
987.74 0
987.81 0
987.89 0
987.96 0
988.03 0
988.10 0
988.17 0
988.25 0
988.32 0
988.39 0
988.46 0
988.53 0
988.61 0
988.68 0
988.75 0
988.82 0
988.90 0
988.97 0
989.04 0
989.11 0
989.18 0
989.26 0
989.33 0
989.40 0
989.47 0
989.54 0
989.62 0
989.69 0
989.76 0
989.83 0
989.90 0
989.98 0
990.05 0
990.12 0
990.19 0
990.27 0
990.34 0
990.41 0
990.48 0
990.55 0
990.63 0
990.70 0
990.77 0
990.84 0
990.91 0
990.99 0
991.06 0
991.13 0
991.20 0
991.28 0
991.35 0
991.42 0
991.49 0
991.56 0
991.64 0
991.71 0
991.78 0
991.85 0
991.93 0
992.00 0
992.07 0
992.14 0
992.21 0
992.29 0
992.36 0
992.43 0
992.50 0
992.58 0
992.65 0
992.72 0
992.79 0
992.86 0
992.94 0
993.01 0
993.08 0
993.15 0
993.23 0
993.30 0
993.37 0
993.44 0
993.51 0
993.59 0
993.66 0
993.73 0
993.80 0
993.88 0
993.95 0
994.02 0
994.09 0
994.16 0
994.24 0
994.31 0
994.38 0
994.45 0
994.53 0
994.60 0
994.67 0
994.74 0
994.82 0
994.89 0
994.96 0
995.03 0
995.10 0
995.18 0
995.25 0
995.32 0
995.39 0
995.47 0
995.54 0
995.61 0
995.68 0
995.76 0
995.83 0
995.90 0
995.97 0
996.04 0
996.12 0
996.19 0
996.26 0
996.33 0
996.41 0
996.48 0
996.55 0
996.62 0
996.70 0
996.77 0
996.84 0
996.91 0
996.99 0
997.06 0
997.13 0
997.20 0
997.28 0
997.35 0
997.42 0
997.49 0
997.56 0
997.64 0
997.71 0
997.78 0
997.85 0
997.93 0
998.00 0
998.07 0
998.14 0
998.22 0
998.29 0
998.36 0
998.43 0
998.51 0
998.58 0
998.65 0
998.72 0
998.80 0
998.87 0
998.94 0
999.01 0
999.09 0
999.16 0
999.23 0
999.30 0
999.38 0
999.45 0
999.52 0
999.59 0
999.67 0
999.74 0
999.81 0
999.88 0
999.96 0
1000.03 0
1000.10 0
1000.17 0
1000.25 0
1000.32 0
1000.39 0
1000.46 0
1000.54 0
1000.61 0
1000.68 0
1000.75 0
1000.83 0
1000.90 0
1000.97 0
1001.04 0
1001.12 0
1001.19 0
1001.26 0
1001.33 0
1001.41 0
1001.48 0
1001.55 0
1001.62 0
1001.70 0
1001.77 0
1001.84 0
1001.91 0
1001.99 0
1002.06 0
1002.13 0
1002.20 0
1002.28 0
1002.35 0
1002.42 0
1002.49 0
1002.57 0
1002.64 0
1002.71 0
1002.78 0
1002.86 0
1002.93 0
1003.00 0
1003.07 0
1003.15 0
1003.22 0
1003.29 0
1003.37 0
1003.44 0
1003.51 0
1003.58 0
1003.66 0
1003.73 0
1003.80 0
1003.87 0
1003.95 0
1004.02 0
1004.09 0
1004.16 0
1004.24 0
1004.31 0
1004.38 0
1004.45 0
1004.53 0
1004.60 0
1004.67 0
1004.75 0
1004.82 0
1004.89 0
1004.96 0
1005.04 0
1005.11 0
1005.18 0
1005.25 0
1005.33 0
1005.40 0
1005.47 0
1005.54 0
1005.62 0
1005.69 0
1005.76 0
1005.84 0
1005.91 0
1005.98 0
1006.05 0
1006.13 0
1006.20 0
1006.27 0
1006.34 0
1006.42 0
1006.49 0
1006.56 0
1006.64 0
1006.71 0
1006.78 0
1006.85 0
1006.93 0
1007.00 0
1007.07 0
1007.14 0
1007.22 0
1007.29 0
1007.36 0
1007.44 0
1007.51 0
1007.58 0
1007.65 0
1007.73 0
1007.80 0
1007.87 0
1007.95 0
1008.02 0
1008.09 0
1008.16 0
1008.24 0
1008.31 0
1008.38 0
1008.45 0
1008.53 0
1008.60 0
1008.67 0
1008.75 0
1008.82 0
1008.89 0
1008.96 0
1009.04 0
1009.11 0
1009.18 0
1009.26 0
1009.33 0
1009.40 0
1009.47 0
1009.55 0
1009.62 0
1009.69 0
1009.77 0
1009.84 0
1009.91 0
1009.98 0
1010.06 0
1010.13 0
1010.20 0
1010.28 0
1010.35 0
1010.42 0
1010.49 0
1010.57 0
1010.64 0
1010.71 0
1010.79 0
1010.86 0
1010.93 0
1011.00 0
1011.08 0
1011.15 0
1011.22 0
1011.30 0
1011.37 0
1011.44 0
1011.51 0
1011.59 0
1011.66 0
1011.73 0
1011.81 0
1011.88 0
1011.95 0
1012.02 0
1012.10 0
1012.17 0
1012.24 0
1012.32 0
1012.39 0
1012.46 0
1012.54 0
1012.61 0
1012.68 0
1012.75 0
1012.83 0
1012.90 0
1012.97 0
1013.05 0
1013.12 0
1013.19 0
1013.27 0
1013.34 0
1013.41 0
1013.48 0
1013.56 0
1013.63 0
1013.70 0
1013.78 0
1013.85 0
1013.92 0
1013.99 0
1014.07 0
1014.14 0
1014.21 0
1014.29 0
1014.36 0
1014.43 0
1014.51 0
1014.58 0
1014.65 0
1014.73 0
1014.80 0
1014.87 0
1014.94 0
1015.02 0
1015.09 0
1015.16 0
1015.24 0
1015.31 0
1015.38 0
1015.46 0
1015.53 0
1015.60 0
1015.67 0
1015.75 0
1015.82 0
1015.89 0
1015.97 0
1016.04 0
1016.11 0
1016.19 0
1016.26 0
1016.33 0
1016.41 0
1016.48 0
1016.55 0
1016.62 0
1016.70 0
1016.77 0
1016.84 0
1016.92 0
1016.99 0
1017.06 0
1017.14 0
1017.21 0
1017.28 0
1017.36 0
1017.43 0
1017.50 0
1017.57 0
1017.65 0
1017.72 0
1017.79 0
1017.87 0
1017.94 0
1018.01 0
1018.09 0
1018.16 0
1018.23 0
1018.31 0
1018.38 0
1018.45 0
1018.53 0
1018.60 0
1018.67 0
1018.75 0
1018.82 0
1018.89 0
1018.96 0
1019.04 0
1019.11 0
1019.18 0
1019.26 0
1019.33 0
1019.40 0
1019.48 0
1019.55 0
1019.62 0
1019.70 0
1019.77 0
1019.84 0
1019.92 0
1019.99 0
1020.06 0
1020.14 0
1020.21 0
1020.28 0
1020.36 0
1020.43 0
1020.50 0
1020.58 0
1020.65 0
1020.72 0
1020.80 0
1020.87 0
1020.94 0
1021.01 0
1021.09 0
1021.16 0
1021.23 0
1021.31 0
1021.38 0
1021.45 0
1021.53 0
1021.60 0
1021.67 0
1021.75 0
1021.82 0
1021.89 0
1021.97 0
1022.04 0
1022.11 0
1022.19 0
1022.26 0
1022.33 0
1022.41 0
1022.48 0
1022.55 0
1022.63 0
1022.70 0
1022.77 0
1022.85 0
1022.92 0
1022.99 0
1023.07 0
1023.14 0
1023.21 0
1023.29 0
1023.36 0
1023.43 0
1023.51 0
1023.58 0
1023.65 0
1023.73 0
1023.80 0
1023.87 0
1023.95 0
1024.02 0
1024.09 0
1024.17 0
1024.24 0
1024.31 0
1024.39 0
1024.46 0
1024.53 0
1024.61 0
1024.68 0
1024.75 0
1024.83 0
1024.90 0
1024.97 0
1025.05 0
1025.12 0
1025.19 0
1025.27 0
1025.34 0
1025.41 0
1025.49 0
1025.56 0
1025.63 0
1025.71 0
1025.78 0
1025.85 0
1025.93 0
1026.00 0
1026.08 0
1026.15 0
1026.22 0
1026.30 0
1026.37 0
1026.44 0
1026.52 0
1026.59 0
1026.66 0
1026.74 0
1026.81 0
1026.88 0
1026.96 0
1027.03 0
1027.10 0
1027.18 0
1027.25 0
1027.32 0
1027.40 0
1027.47 0
1027.54 0
1027.62 0
1027.69 0
1027.76 0
1027.84 0
1027.91 0
1027.99 0
1028.06 0
1028.13 0
1028.21 0
1028.28 0
1028.35 0
1028.43 0
1028.50 0
1028.57 0
1028.65 0
1028.72 0
1028.79 0
1028.87 0
1028.94 0
1029.01 0
1029.09 0
1029.16 0
1029.24 0
1029.31 0
1029.38 0
1029.46 0
1029.53 0
1029.60 0
1029.68 0
1029.75 0
1029.82 0
1029.90 0
1029.97 0
1030.04 0
1030.12 0
1030.19 0
1030.27 0
1030.34 0
1030.41 0
1030.49 0
1030.56 0
1030.63 0
1030.71 0
1030.78 0
1030.85 0
1030.93 0
1031.00 0
1031.07 0
1031.15 0
1031.22 0
1031.30 0
1031.37 0
1031.44 0
1031.52 0
1031.59 0
1031.66 0
1031.74 0
1031.81 0
1031.88 0
1031.96 0
1032.03 0
1032.11 0
1032.18 0
1032.25 0
1032.33 0
1032.40 0
1032.47 0
1032.55 0
1032.62 0
1032.69 0
1032.77 0
1032.84 0
1032.92 0
1032.99 0
1033.06 0
1033.14 0
1033.21 0
1033.28 0
1033.36 0
1033.43 0
1033.51 0
1033.58 0
1033.65 0
1033.73 0
1033.80 0
1033.87 0
1033.95 0
1034.02 0
1034.09 0
1034.17 0
1034.24 0
1034.32 0
1034.39 0
1034.46 0
1034.54 0
1034.61 0
1034.68 0
1034.76 0
1034.83 0
1034.91 0
1034.98 0
1035.05 0
1035.13 0
1035.20 0
1035.27 0
1035.35 0
1035.42 0
1035.50 0
1035.57 0
1035.64 0
1035.72 0
1035.79 0
1035.86 0
1035.94 0
1036.01 0
1036.09 0
1036.16 0
1036.23 0
1036.31 0
1036.38 0
1036.46 0
1036.53 0
1036.60 0
1036.68 0
1036.75 0
1036.82 0
1036.90 0
1036.97 0
1037.05 0
1037.12 0
1037.19 0
1037.27 0
1037.34 0
1037.41 0
1037.49 0
1037.56 0
1037.64 0
1037.71 0
1037.78 0
1037.86 0
1037.93 0
1038.01 0
1038.08 0
1038.15 0
1038.23 0
1038.30 0
1038.37 0
1038.45 0
1038.52 0
1038.60 0
1038.67 0
1038.74 0
1038.82 0
1038.89 0
1038.97 0
1039.04 0
1039.11 0
1039.19 0
1039.26 0
1039.34 0
1039.41 1
1039.48 1
1039.56 1
1039.63 1
1039.71 0
1039.78 0
1039.85 0
1039.93 0
1040.00 0
1040.07 0
1040.15 0
1040.22 0
1040.30 0
1040.37 0
1040.44 0
1040.52 0
1040.59 0
1040.67 0
1040.74 0
1040.81 0
1040.89 0
1040.96 0
1041.04 0
1041.11 0
1041.18 0
1041.26 0
1041.33 0
1041.41 0
1041.48 0
1041.55 0
1041.63 0
1041.70 0
1041.78 0
1041.85 0
1041.92 0
1042.00 0
1042.07 0
1042.15 0
1042.22 0
1042.29 0
1042.37 0
1042.44 0
1042.52 0
1042.59 0
1042.66 0
1042.74 0
1042.81 0
1042.89 0
1042.96 0
1043.03 0
1043.11 0
1043.18 0
1043.26 0
1043.33 0
1043.40 0
1043.48 0
1043.55 0
1043.63 0
1043.70 0
1043.77 0
1043.85 0
1043.92 0
1044.00 0
1044.07 0
1044.14 0
1044.22 0
1044.29 1
1044.37 1
1044.44 1
1044.52 0
1044.59 0
1044.66 0
1044.74 0
1044.81 0
1044.89 0
1044.96 0
1045.03 0
1045.11 0
1045.18 0
1045.26 0
1045.33 0
1045.40 0
1045.48 0
1045.55 0
1045.63 0
1045.70 0
1045.78 0
1045.85 0
1045.92 0
1046.00 0
1046.07 0
1046.15 0
1046.22 0
1046.29 0
1046.37 0
1046.44 0
1046.52 0
1046.59 0
1046.66 0
1046.74 0
1046.81 0
1046.89 0
1046.96 0
1047.04 0
1047.11 0
1047.18 0
1047.26 0
1047.33 0
1047.41 0
1047.48 0
1047.56 0
1047.63 0
1047.70 0
1047.78 0
1047.85 0
1047.93 0
1048.00 0
1048.07 0
1048.15 0
1048.22 0
1048.30 0
1048.37 0
1048.45 0
1048.52 0
1048.59 0
1048.67 0
1048.74 0
1048.82 0
1048.89 0
1048.97 0
1049.04 0
1049.11 0
1049.19 0
1049.26 0
1049.34 0
1049.41 0
1049.48 0
1049.56 0
1049.63 0
1049.71 0
1049.78 0
1049.86 0
1049.93 0
1050.00 0
1050.08 1
1050.15 1
1050.23 1
1050.30 1
1050.38 1
1050.45 0
1050.52 0
1050.60 0
1050.67 0
1050.75 0
1050.82 0
1050.90 0
1050.97 0
1051.05 0
1051.12 0
1051.19 0
1051.27 0
1051.34 0
1051.42 0
1051.49 0
1051.57 0
1051.64 0
1051.71 0
1051.79 0
1051.86 0
1051.94 0
1052.01 0
1052.09 0
1052.16 0
1052.23 0
1052.31 0
1052.38 0
1052.46 0
1052.53 0
1052.61 0
1052.68 0
1052.76 0
1052.83 0
1052.90 0
1052.98 0
1053.05 1
1053.13 1
1053.20 1
1053.28 1
1053.35 1
1053.42 0
1053.50 0
1053.57 0
1053.65 0
1053.72 0
1053.80 0
1053.87 0
1053.95 0
1054.02 0
1054.09 0
1054.17 0
1054.24 0
1054.32 0
1054.39 0
1054.47 0
1054.54 0
1054.62 0
1054.69 0
1054.76 0
1054.84 0
1054.91 0
1054.99 0
1055.06 0
1055.14 0
1055.21 0
1055.29 0
1055.36 0
1055.43 0
1055.51 0
1055.58 0
1055.66 0
1055.73 0
1055.81 0
1055.88 0
1055.96 0
1056.03 0
1056.10 0
1056.18 0
1056.25 0
1056.33 0
1056.40 0
1056.48 0
1056.55 0
1056.63 0
1056.70 0
1056.78 0
1056.85 0
1056.92 0
1057.00 0
1057.07 0
1057.15 0
1057.22 0
1057.30 0
1057.37 0
1057.45 0
1057.52 0
1057.60 0
1057.67 0
1057.74 0
1057.82 0
1057.89 0
1057.97 0
1058.04 0
1058.12 0
1058.19 0
1058.27 0
1058.34 0
1058.42 0
1058.49 1
1058.56 1
1058.64 1
1058.71 1
1058.79 1
1058.86 0
1058.94 0
1059.01 0
1059.09 0
1059.16 0
1059.24 0
1059.31 0
1059.39 0
1059.46 0
1059.53 0
1059.61 0
1059.68 0
1059.76 0
1059.83 0
1059.91 0
1059.98 0
1060.06 1
1060.13 1
1060.21 1
1060.28 1
1060.36 1
1060.43 1
1060.50 1
1060.58 1
1060.65 1
1060.73 1
1060.80 1
1060.88 0
1060.95 0
1061.03 0
1061.10 0
1061.18 0
1061.25 0
1061.33 0
1061.40 0
1061.48 0
1061.55 0
1061.62 0
1061.70 0
1061.77 0
1061.85 0
1061.92 0
1062.00 0
1062.07 0
1062.15 0
1062.22 0
1062.30 0
1062.37 0
1062.45 0
1062.52 0
1062.60 0
1062.67 0
1062.75 0
1062.82 1
1062.90 1
1062.97 1
1063.04 1
1063.12 1
1063.19 1
1063.27 1
1063.34 1
1063.42 1
1063.49 0
1063.57 0
1063.64 0
1063.72 0
1063.79 0
1063.87 0
1063.94 0
1064.02 0
1064.09 0
1064.17 0
1064.24 0
1064.32 0
1064.39 0
1064.47 0
1064.54 0
1064.61 0
1064.69 0
1064.76 1
1064.84 1
1064.91 1
1064.99 1
1065.06 1
1065.14 1
1065.21 1
1065.29 1
1065.36 0
1065.44 0
1065.51 0
1065.59 0
1065.66 0
1065.74 0
1065.81 0
1065.89 1
1065.96 1
1066.04 1
1066.11 1
1066.19 1
1066.26 1
1066.34 1
1066.41 1
1066.49 1
1066.56 1
1066.64 1
1066.71 1
1066.78 1
1066.86 1
1066.93 1
1067.01 1
1067.08 1
1067.16 1
1067.23 1
1067.31 1
1067.38 1
1067.46 1
1067.53 1
1067.61 1
1067.68 1
1067.76 1
1067.83 0
1067.91 0
1067.98 0
1068.06 0
1068.13 0
1068.21 0
1068.28 0
1068.36 0
1068.43 0
1068.51 0
1068.58 0
1068.66 0
1068.73 1
1068.81 1
1068.88 1
1068.96 1
1069.03 1
1069.11 1
1069.18 0
1069.26 0
1069.33 0
1069.41 0
1069.48 0
1069.56 0
1069.63 0
1069.71 0
1069.78 0
1069.86 0
1069.93 1
1070.01 1
1070.08 1
1070.16 1
1070.23 1
1070.31 1
1070.38 1
1070.46 1
1070.53 0
1070.61 0
1070.68 0
1070.76 0
1070.83 0
1070.91 0
1070.98 0
1071.06 1
1071.13 1
1071.21 1
1071.28 1
1071.36 1
1071.43 1
1071.51 1
1071.58 1
1071.66 1
1071.73 0
1071.81 0
1071.88 0
1071.96 0
1072.03 0
1072.11 1
1072.18 1
1072.26 1
1072.33 1
1072.41 1
1072.48 1
1072.56 0
1072.63 0
1072.71 0
1072.78 0
1072.86 0
1072.93 0
1073.01 0
1073.08 0
1073.16 0
1073.23 0
1073.31 0
1073.38 0
1073.46 0
1073.53 0
1073.61 0
1073.68 0
1073.76 0
1073.83 0
1073.91 1
1073.99 1
1074.06 1
1074.14 1
1074.21 1
1074.29 1
1074.36 1
1074.44 1
1074.51 1
1074.59 1
1074.66 1
1074.74 1
1074.81 1
1074.89 1
1074.96 1
1075.04 1
1075.11 1
1075.19 0
1075.26 0
1075.34 0
1075.41 0
1075.49 0
1075.56 0
1075.64 0
1075.71 0
1075.79 0
1075.86 0
1075.94 0
1076.01 0
1076.09 0
1076.16 0
1076.24 0
1076.32 0
1076.39 0
1076.47 0
1076.54 0
1076.62 0
1076.69 0
1076.77 0
1076.84 0
1076.92 0
1076.99 0
1077.07 0
1077.14 0
1077.22 0
1077.29 0
1077.37 1
1077.44 1
1077.52 1
1077.59 1
1077.67 1
1077.74 1
1077.82 1
1077.90 1
1077.97 1
1078.05 0
1078.12 0
1078.20 0
1078.27 0
1078.35 1
1078.42 1
1078.50 1
1078.57 1
1078.65 1
1078.72 1
1078.80 0
1078.87 0
1078.95 0
1079.02 0
1079.10 0
1079.17 0
1079.25 0
1079.33 0
1079.40 0
1079.48 1
1079.55 1
1079.63 1
1079.70 1
1079.78 1
1079.85 1
1079.93 1
1080.00 1
1080.08 1
1080.15 1
1080.23 1
1080.30 1
1080.38 1
1080.46 1
1080.53 2
1080.61 2
1080.68 2
1080.76 2
1080.83 2
1080.91 2
1080.98 2
1081.06 2
1081.13 2
1081.21 2
1081.28 1
1081.36 1
1081.44 1
1081.51 0
1081.59 0
1081.66 0
1081.74 0
1081.81 0
1081.89 0
1081.96 0
1082.04 1
1082.11 1
1082.19 1
1082.26 1
1082.34 1
1082.42 0
1082.49 0
1082.57 0
1082.64 0
1082.72 0
1082.79 0
1082.87 0
1082.94 0
1083.02 0
1083.09 0
1083.17 1
1083.25 1
1083.32 1
1083.40 1
1083.47 2
1083.55 2
1083.62 2
1083.70 2
1083.77 2
1083.85 2
1083.92 1
1084.00 1
1084.08 1
1084.15 1
1084.23 0
1084.30 0
1084.38 0
1084.45 0
1084.53 0
1084.60 0
1084.68 0
1084.75 0
1084.83 0
1084.91 0
1084.98 0
1085.06 0
1085.13 0
1085.21 1
1085.28 1
1085.36 1
1085.43 1
1085.51 1
1085.59 1
1085.66 1
1085.74 1
1085.81 1
1085.89 0
1085.96 0
1086.04 0
1086.11 0
1086.19 0
1086.27 0
1086.34 1
1086.42 1
1086.49 2
1086.57 2
1086.64 2
1086.72 3
1086.79 3
1086.87 3
1086.95 2
1087.02 2
1087.10 2
1087.17 1
1087.25 1
1087.32 1
1087.40 0
1087.47 0
1087.55 0
1087.63 0
1087.70 0
1087.78 1
1087.85 1
1087.93 1
1088.00 1
1088.08 1
1088.16 2
1088.23 2
1088.31 2
1088.38 1
1088.46 1
1088.53 1
1088.61 1
1088.68 1
1088.76 0
1088.84 0
1088.91 1
1088.99 1
1089.06 1
1089.14 1
1089.21 1
1089.29 1
1089.37 1
1089.44 1
1089.52 1
1089.59 1
1089.67 2
1089.74 2
1089.82 2
1089.90 1
1089.97 1
1090.05 1
1090.12 1
1090.20 0
1090.27 0
1090.35 0
1090.42 0
1090.50 1
1090.58 1
1090.65 1
1090.73 1
1090.80 1
1090.88 1
1090.95 1
1091.03 1
1091.11 1
1091.18 1
1091.26 1
1091.33 1
1091.41 1
1091.49 1
1091.56 1
1091.64 1
1091.71 1
1091.79 2
1091.86 2
1091.94 2
1092.02 2
1092.09 2
1092.17 2
1092.24 2
1092.32 1
1092.39 1
1092.47 1
1092.55 1
1092.62 1
1092.70 1
1092.77 1
1092.85 1
1092.92 1
1093.00 1
1093.08 1
1093.15 1
1093.23 1
1093.30 1
1093.38 1
1093.46 2
1093.53 2
1093.61 2
1093.68 2
1093.76 2
1093.83 1
1093.91 1
1093.99 1
1094.06 1
1094.14 1
1094.21 1
1094.29 2
1094.36 2
1094.44 2
1094.52 2
1094.59 2
1094.67 2
1094.74 1
1094.82 1
1094.90 1
1094.97 1
1095.05 1
1095.12 1
1095.20 1
1095.28 1
1095.35 1
1095.43 1
1095.50 1
1095.58 1
1095.65 1
1095.73 1
1095.81 1
1095.88 1
1095.96 1
1096.03 1
1096.11 1
1096.19 1
1096.26 1
1096.34 1
1096.41 0
1096.49 0
1096.57 0
1096.64 0
1096.72 0
1096.79 0
1096.87 0
1096.94 0
1097.02 0
1097.10 0
1097.17 0
1097.25 0
1097.32 0
1097.40 0
1097.48 0
1097.55 0
1097.63 0
1097.70 0
1097.78 0
1097.86 0
1097.93 0
1098.01 1
1098.08 1
1098.16 1
1098.24 1
1098.31 1
1098.39 1
1098.46 1
1098.54 1
1098.62 1
1098.69 0
1098.77 0
1098.84 0
1098.92 0
1099.00 0
1099.07 0
1099.15 0
1099.22 0
1099.30 0
1099.38 0
1099.45 0
1099.53 0
1099.60 0
1099.68 0
1099.76 0
1099.83 0
1099.91 0
1099.98 0
1100.06 0
1100.14 0
1100.21 0
1100.29 0
1100.36 0
1100.44 0
1100.52 0
1100.59 0
1100.67 0
1100.74 0
1100.82 0
1100.90 0
1100.97 0
1101.05 0
1101.12 0
1101.20 0
1101.28 0
1101.35 0
1101.43 0
1101.51 1
1101.58 1
1101.66 1
1101.73 1
1101.81 1
1101.89 1
1101.96 1
1102.04 2
1102.11 2
1102.19 2
1102.27 3
1102.34 3
1102.42 3
1102.49 4
1102.57 4
1102.65 4
1102.72 4
1102.80 4
1102.87 4
1102.95 4
1103.03 3
1103.10 3
1103.18 3
1103.26 2
1103.33 2
1103.41 1
1103.48 1
1103.56 1
1103.64 1
1103.71 1
1103.79 1
1103.86 1
1103.94 1
1104.02 1
1104.09 2
1104.17 2
1104.25 2
1104.32 2
1104.40 2
1104.47 2
1104.55 2
1104.63 2
1104.70 2
1104.78 3
1104.86 3
1104.93 3
1105.01 3
1105.08 2
1105.16 2
1105.24 2
1105.31 2
1105.39 1
1105.46 1
1105.54 1
1105.62 1
1105.69 1
1105.77 1
1105.85 1
1105.92 2
1106.00 2
1106.07 3
1106.15 3
1106.23 3
1106.30 3
1106.38 3
1106.46 2
1106.53 2
1106.61 2
1106.68 2
1106.76 2
1106.84 3
1106.91 3
1106.99 4
1107.07 4
1107.14 5
1107.22 5
1107.29 4
1107.37 4
1107.45 3
1107.52 3
1107.60 2
1107.68 2
1107.75 2
1107.83 2
1107.91 2
1107.98 2
1108.06 3
1108.13 3
1108.21 3
1108.29 3
1108.36 2
1108.44 2
1108.52 1
1108.59 1
1108.67 0
1108.74 0
1108.82 0
1108.90 0
1108.97 0
1109.05 0
1109.13 0
1109.20 1
1109.28 1
1109.36 1
1109.43 1
1109.51 1
1109.58 1
1109.66 1
1109.74 0
1109.81 0
1109.89 0
1109.97 0
1110.04 0
1110.12 1
1110.20 1
1110.27 1
1110.35 1
1110.42 1
1110.50 2
1110.58 2
1110.65 2
1110.73 2
1110.81 2
1110.88 2
1110.96 3
1111.04 3
1111.11 3
1111.19 3
1111.27 3
1111.34 2
1111.42 2
1111.49 1
1111.57 1
1111.65 0
1111.72 0
1111.80 0
1111.88 0
1111.95 1
1112.03 1
1112.11 2
1112.18 2
1112.26 3
1112.34 3
1112.41 3
1112.49 3
1112.56 3
1112.64 3
1112.72 3
1112.79 3
1112.87 3
1112.95 3
1113.02 2
1113.10 2
1113.18 2
1113.25 1
1113.33 1
1113.41 1
1113.48 0
1113.56 0
1113.64 0
1113.71 1
1113.79 1
1113.86 1
1113.94 1
1114.02 2
1114.09 2
1114.17 2
1114.25 2
1114.32 2
1114.40 1
1114.48 1
1114.55 1
1114.63 1
1114.71 1
1114.78 1
1114.86 1
1114.94 1
1115.01 0
1115.09 0
1115.17 0
1115.24 0
1115.32 0
1115.40 0
1115.47 0
1115.55 1
1115.63 1
1115.70 1
1115.78 1
1115.86 2
1115.93 2
1116.01 2
1116.08 3
1116.16 3
1116.24 3
1116.31 3
1116.39 3
1116.47 2
1116.54 2
1116.62 2
1116.70 1
1116.77 1
1116.85 1
1116.93 1
1117.00 0
1117.08 0
1117.16 1
1117.23 1
1117.31 1
1117.39 1
1117.46 1
1117.54 1
1117.62 1
1117.69 1
1117.77 1
1117.85 1
1117.92 1
1118.00 2
1118.08 2
1118.15 2
1118.23 2
1118.31 2
1118.38 1
1118.46 1
1118.54 1
1118.61 0
1118.69 0
1118.77 0
1118.84 0
1118.92 0
1119.00 1
1119.07 1
1119.15 1
1119.23 1
1119.30 2
1119.38 2
1119.46 1
1119.53 1
1119.61 1
1119.69 1
1119.76 1
1119.84 1
1119.92 2
1119.99 2
1120.07 2
1120.15 3
1120.22 3
1120.30 3
1120.38 3
1120.45 3
1120.53 3
1120.61 3
1120.68 3
1120.76 2
1120.84 2
1120.91 2
1120.99 2
1121.07 2
1121.15 2
1121.22 2
1121.30 2
1121.38 2
1121.45 3
1121.53 3
1121.61 4
1121.68 4
1121.76 4
1121.84 4
1121.91 3
1121.99 3
1122.07 3
1122.14 2
1122.22 2
1122.30 2
1122.37 2
1122.45 2
1122.53 2
1122.60 1
1122.68 1
1122.76 0
1122.83 0
1122.91 0
1122.99 0
1123.06 0
1123.14 1
1123.22 1
1123.30 2
1123.37 2
1123.45 2
1123.53 2
1123.60 2
1123.68 2
1123.76 1
1123.83 1
1123.91 1
1123.99 2
1124.06 2
1124.14 3
1124.22 3
1124.29 4
1124.37 4
1124.45 4
1124.53 4
1124.60 3
1124.68 3
1124.76 3
1124.83 2
1124.91 2
1124.99 2
1125.06 1
1125.14 1
1125.22 1
1125.29 0
1125.37 0
1125.45 0
1125.52 0
1125.60 0
1125.68 0
1125.76 0
1125.83 0
1125.91 1
1125.99 2
1126.06 3
1126.14 3
1126.22 4
1126.29 4
1126.37 5
1126.45 5
1126.52 4
1126.60 4
1126.68 4
1126.76 3
1126.83 3
1126.91 3
1126.99 2
1127.06 2
1127.14 2
1127.22 1
1127.29 1
1127.37 1
1127.45 1
1127.53 1
1127.60 1
1127.68 1
1127.76 1
1127.83 1
1127.91 1
1127.99 1
1128.06 1
1128.14 1
1128.22 1
1128.29 1
1128.37 1
1128.45 1
1128.53 1
1128.60 0
1128.68 0
1128.76 0
1128.83 0
1128.91 0
1128.99 0
1129.07 0
1129.14 0
1129.22 0
1129.30 0
1129.37 0
1129.45 0
1129.53 0
1129.60 0
1129.68 0
1129.76 1
1129.84 1
1129.91 1
1129.99 1
1130.07 1
1130.14 2
1130.22 2
1130.30 2
1130.38 2
1130.45 2
1130.53 2
1130.61 2
1130.68 1
1130.76 1
1130.84 1
1130.91 2
1130.99 2
1131.07 2
1131.15 3
1131.22 3
1131.30 3
1131.38 4
1131.45 4
1131.53 5
1131.61 6
1131.69 7
1131.76 8
1131.84 8
1131.92 9
1131.99 9
1132.07 9
1132.15 9
1132.23 8
1132.30 8
1132.38 7
1132.46 7
1132.53 7
1132.61 7
1132.69 7
1132.77 7
1132.84 8
1132.92 8
1133.00 9
1133.07 9
1133.15 9
1133.23 9
1133.31 9
1133.38 8
1133.46 7
1133.54 6
1133.61 5
1133.69 5
1133.77 4
1133.85 4
1133.92 4
1134.00 4
1134.08 4
1134.15 5
1134.23 5
1134.31 5
1134.39 5
1134.46 5
1134.54 5
1134.62 4
1134.70 4
1134.77 4
1134.85 4
1134.93 4
1135.00 4
1135.08 4
1135.16 4
1135.24 5
1135.31 5
1135.39 6
1135.47 6
1135.54 6
1135.62 7
1135.70 7
1135.78 7
1135.85 6
1135.93 6
1136.01 5
1136.09 5
1136.16 5
1136.24 5
1136.32 4
1136.39 4
1136.47 5
1136.55 5
1136.63 6
1136.70 6
1136.78 7
1136.86 8
1136.94 8
1137.01 8
1137.09 8
1137.17 7
1137.24 7
1137.32 6
1137.40 6
1137.48 6
1137.55 6
1137.63 6
1137.71 6
1137.79 6
1137.86 5
1137.94 5
1138.02 4
1138.10 4
1138.17 3
1138.25 3
1138.33 3
1138.40 3
1138.48 2
1138.56 3
1138.64 3
1138.71 3
1138.79 3
1138.87 3
1138.95 3
1139.02 3
1139.10 2
1139.18 2
1139.26 2
1139.33 1
1139.41 1
1139.49 1
1139.57 1
1139.64 1
1139.72 2
1139.80 2
1139.87 2
1139.95 2
1140.03 2
1140.11 2
1140.18 2
1140.26 2
1140.34 2
1140.42 2
1140.49 2
1140.57 3
1140.65 3
1140.73 3
1140.80 3
1140.88 3
1140.96 3
1141.04 2
1141.11 2
1141.19 2
1141.27 2
1141.35 2
1141.42 2
1141.50 1
1141.58 1
1141.66 1
1141.73 1
1141.81 1
1141.89 1
1141.97 1
1142.04 1
1142.12 1
1142.20 2
1142.28 2
1142.35 2
1142.43 2
1142.51 2
1142.59 2
1142.66 2
1142.74 2
1142.82 1
1142.90 1
1142.97 1
1143.05 0
1143.13 0
1143.21 0
1143.28 0
1143.36 0
1143.44 0
1143.52 0
1143.59 1
1143.67 1
1143.75 1
1143.83 2
1143.90 2
1143.98 2
1144.06 2
1144.14 2
1144.21 2
1144.29 2
1144.37 2
1144.45 3
1144.52 3
1144.60 3
1144.68 3
1144.76 3
1144.83 3
1144.91 3
1144.99 2
1145.07 2
1145.14 3
1145.22 3
1145.30 4
1145.38 4
1145.45 4
1145.53 4
1145.61 4
1145.69 4
1145.76 3
1145.84 3
1145.92 2
1146.00 2
1146.08 2
1146.15 3
1146.23 3
1146.31 4
1146.39 4
1146.46 5
1146.54 5
1146.62 6
1146.70 6
1146.77 7
1146.85 7
1146.93 7
1147.01 7
1147.08 7
1147.16 7
1147.24 7
1147.32 7
1147.39 7
1147.47 6
1147.55 7
1147.63 7
1147.71 7
1147.78 7
1147.86 7
1147.94 6
1148.02 6
1148.09 6
1148.17 5
1148.25 5
1148.33 5
1148.40 4
1148.48 4
1148.56 4
1148.64 4
1148.72 4
1148.79 4
1148.87 4
1148.95 4
1149.03 4
1149.10 4
1149.18 3
1149.26 3
1149.34 4
1149.41 4
1149.49 5
1149.57 5
1149.65 6
1149.73 7
1149.80 7
1149.88 7
1149.96 7
1150.04 7
1150.11 7
1150.19 7
1150.27 7
1150.35 7
1150.43 7
1150.50 7
1150.58 7
1150.66 7
1150.74 8
1150.81 8
1150.89 8
1150.97 9
1151.05 9
1151.13 9
1151.20 9
1151.28 8
1151.36 8
1151.44 7
1151.51 7
1151.59 6
1151.67 5
1151.75 5
1151.83 5
1151.90 5
1151.98 5
1152.06 5
1152.14 5
1152.21 5
1152.29 5
1152.37 5
1152.45 5
1152.53 6
1152.60 7
1152.68 8
1152.76 9
1152.84 10
1152.91 10
1152.99 11
1153.07 11
1153.15 11
1153.23 11
1153.30 10
1153.38 9
1153.46 8
1153.54 7
1153.62 7
1153.69 6
1153.77 5
1153.85 5
1153.93 5
1154.00 5
1154.08 6
1154.16 6
1154.24 6
1154.32 6
1154.39 6
1154.47 7
1154.55 7
1154.63 8
1154.71 8
1154.78 8
1154.86 8
1154.94 8
1155.02 8
1155.10 7
1155.17 7
1155.25 7
1155.33 7
1155.41 7
1155.48 7
1155.56 8
1155.64 8
1155.72 8
1155.80 7
1155.87 6
1155.95 5
1156.03 4
1156.11 2
1156.19 2
1156.26 1
1156.34 1
1156.42 2
1156.50 3
1156.58 4
1156.65 5
1156.73 6
1156.81 6
1156.89 6
1156.97 5
1157.04 5
1157.12 4
1157.20 4
1157.28 4
1157.36 4
1157.43 4
1157.51 4
1157.59 4
1157.67 3
1157.75 3
1157.82 3
1157.90 2
1157.98 2
1158.06 3
1158.14 3
1158.21 4
1158.29 5
1158.37 6
1158.45 7
1158.53 7
1158.60 7
1158.68 7
1158.76 7
1158.84 7
1158.92 6
1158.99 6
1159.07 5
1159.15 4
1159.23 3
1159.31 3
1159.38 2
1159.46 2
1159.54 2
1159.62 3
1159.70 3
1159.77 4
1159.85 5
1159.93 5
1160.01 6
1160.09 5
1160.17 5
1160.24 4
1160.32 4
1160.40 3
1160.48 3
1160.56 2
1160.63 2
1160.71 2
1160.79 2
1160.87 2
1160.95 1
1161.02 2
1161.10 2
1161.18 2
1161.26 2
1161.34 3
1161.41 3
1161.49 3
1161.57 3
1161.65 3
1161.73 3
1161.81 2
1161.88 2
1161.96 2
1162.04 2
1162.12 2
1162.20 2
1162.27 2
1162.35 2
1162.43 2
1162.51 2
1162.59 2
1162.67 3
1162.74 3
1162.82 3
1162.90 4
1162.98 5
1163.06 5
1163.13 6
1163.21 7
1163.29 7
1163.37 8
1163.45 8
1163.53 8
1163.60 8
1163.68 7
1163.76 6
1163.84 5
1163.92 4
1163.99 3
1164.07 2
1164.15 1
1164.23 0
1164.31 0
1164.39 0
1164.46 0
1164.54 1
1164.62 2
1164.70 3
1164.78 4
1164.85 6
1164.93 6
1165.01 7
1165.09 7
1165.17 7
1165.25 6
1165.32 6
1165.40 6
1165.48 6
1165.56 7
1165.64 8
1165.72 8
1165.79 9
1165.87 9
1165.95 9
1166.03 9
1166.11 9
1166.19 8
1166.26 8
1166.34 8
1166.42 8
1166.50 9
1166.58 9
1166.65 10
1166.73 10
1166.81 11
1166.89 10
1166.97 10
1167.05 9
1167.12 8
1167.20 6
1167.28 5
1167.36 4
1167.44 3
1167.52 2
1167.59 2
1167.67 2
1167.75 2
1167.83 2
1167.91 3
1167.99 3
1168.06 3
1168.14 4
1168.22 4
1168.30 5
1168.38 6
1168.46 6
1168.53 7
1168.61 7
1168.69 7
1168.77 7
1168.85 7
1168.93 6
1169.01 6
1169.08 6
1169.16 6
1169.24 6
1169.32 7
1169.40 7
1169.48 8
1169.55 8
1169.63 8
1169.71 7
1169.79 7
1169.87 7
1169.95 7
1170.02 7
1170.10 7
1170.18 8
1170.26 8
1170.34 9
1170.42 10
1170.49 10
1170.57 11
1170.65 12
1170.73 12
1170.81 12
1170.89 12
1170.97 11
1171.04 10
1171.12 8
1171.20 7
1171.28 5
1171.36 4
1171.44 3
1171.51 2
1171.59 2
1171.67 2
1171.75 2
1171.83 2
1171.91 2
1171.99 2
1172.06 2
1172.14 1
1172.22 2
1172.30 2
1172.38 3
1172.46 3
1172.53 4
1172.61 4
1172.69 4
1172.77 4
1172.85 3
1172.93 3
1173.01 2
1173.08 2
1173.16 1
1173.24 1
1173.32 0
1173.40 0
1173.48 0
1173.56 0
1173.63 0
1173.71 0
1173.79 0
1173.87 0
1173.95 0
1174.03 0
1174.11 0
1174.18 0
1174.26 0
1174.34 1
1174.42 2
1174.50 2
1174.58 3
1174.66 3
1174.73 3
1174.81 3
1174.89 2
1174.97 1
1175.05 0
1175.13 0
1175.21 0
1175.28 0
1175.36 0
1175.44 0
1175.52 0
1175.60 0
1175.68 0
1175.76 0
1175.83 1
1175.91 1
1175.99 2
1176.07 3
1176.15 4
1176.23 4
1176.31 5
1176.38 6
1176.46 6
1176.54 5
1176.62 5
1176.70 5
1176.78 5
1176.86 6
1176.93 7
1177.01 8
1177.09 10
1177.17 11
1177.25 13
1177.33 14
1177.41 15
1177.49 15
1177.56 15
1177.64 14
1177.72 13
1177.80 11
1177.88 9
1177.96 8
1178.04 7
1178.11 6
1178.19 5
1178.27 5
1178.35 5
1178.43 6
1178.51 6
1178.59 6
1178.67 6
1178.74 6
1178.82 6
1178.90 6
1178.98 6
1179.06 6
1179.14 6
1179.22 5
1179.30 5
1179.37 5
1179.45 5
1179.53 4
1179.61 4
1179.69 3
1179.77 3
1179.85 3
1179.93 2
1180.00 2
1180.08 2
1180.16 2
1180.24 2
1180.32 2
1180.40 2
1180.48 3
1180.56 3
1180.63 3
1180.71 3
1180.79 3
1180.87 3
1180.95 3
1181.03 3
1181.11 4
1181.19 4
1181.26 5
1181.34 5
1181.42 6
1181.50 6
1181.58 6
1181.66 5
1181.74 5
1181.82 5
1181.89 4
1181.97 4
1182.05 4
1182.13 4
1182.21 4
1182.29 4
1182.37 4
1182.45 4
1182.53 4
1182.60 4
1182.68 4
1182.76 5
1182.84 5
1182.92 6
1183.00 6
1183.08 6
1183.16 5
1183.23 5
1183.31 4
1183.39 4
1183.47 4
1183.55 5
1183.63 6
1183.71 7
1183.79 7
1183.87 7
1183.94 7
1184.02 6
1184.10 5
1184.18 4
1184.26 4
1184.34 3
1184.42 3
1184.50 2
1184.58 2
1184.65 2
1184.73 2
1184.81 2
1184.89 2
1184.97 2
1185.05 3
1185.13 4
1185.21 5
1185.29 7
1185.37 8
1185.44 9
1185.52 9
1185.60 10
1185.68 10
1185.76 9
1185.84 9
1185.92 9
1186.00 8
1186.08 8
1186.15 7
1186.23 6
1186.31 6
1186.39 5
1186.47 4
1186.55 4
1186.63 4
1186.71 4
1186.79 5
1186.87 6
1186.94 7
1187.02 8
1187.10 8
1187.18 8
1187.26 8
1187.34 8
1187.42 8
1187.50 8
1187.58 8
1187.65 9
1187.73 10
1187.81 10
1187.89 10
1187.97 10
1188.05 10
1188.13 10
1188.21 9
1188.29 8
1188.37 8
1188.45 7
1188.52 7
1188.60 6
1188.68 6
1188.76 6
1188.84 6
1188.92 6
1189.00 6
1189.08 6
1189.16 6
1189.24 6
1189.31 6
1189.39 6
1189.47 7
1189.55 8
1189.63 9
1189.71 10
1189.79 11
1189.87 12
1189.95 12
1190.03 12
1190.11 11
1190.18 11
1190.26 10
1190.34 9
1190.42 8
1190.50 7
1190.58 6
1190.66 6
1190.74 6
1190.82 6
1190.90 6
1190.98 6
1191.05 6
1191.13 5
1191.21 5
1191.29 4
1191.37 4
1191.45 4
1191.53 3
1191.61 4
1191.69 4
1191.77 4
1191.85 4
1191.92 5
1192.00 5
1192.08 5
1192.16 5
1192.24 5
1192.32 6
1192.40 7
1192.48 8
1192.56 9
1192.64 10
1192.72 10
1192.80 11
1192.87 11
1192.95 10
1193.03 9
1193.11 8
1193.19 7
1193.27 6
1193.35 4
1193.43 3
1193.51 2
1193.59 1
1193.67 0
1193.75 0
1193.83 0
1193.90 0
1193.98 1
1194.06 1
1194.14 2
1194.22 3
1194.30 4
1194.38 4
1194.46 4
1194.54 4
1194.62 4
1194.70 4
1194.78 4
1194.86 4
1194.93 4
1195.01 4
1195.09 4
1195.17 4
1195.25 4
1195.33 4
1195.41 4
1195.49 4
1195.57 3
1195.65 3
1195.73 2
1195.81 2
1195.89 1
1195.96 1
1196.04 1
1196.12 1
1196.20 1
1196.28 1
1196.36 2
1196.44 2
1196.52 2
1196.60 2
1196.68 2
1196.76 2
1196.84 2
1196.92 3
1197.00 3
1197.07 3
1197.15 3
1197.23 2
1197.31 2
1197.39 1
1197.47 0
1197.55 0
1197.63 0
1197.71 0
1197.79 1
1197.87 1
1197.95 2
1198.03 3
1198.11 4
1198.19 5
1198.26 5
1198.34 5
1198.42 5
1198.50 5
1198.58 5
1198.66 4
1198.74 4
1198.82 4
1198.90 5
1198.98 5
1199.06 5
1199.14 5
1199.22 4
1199.30 4
1199.38 3
1199.46 1
1199.53 0
1199.61 0
1199.69 0
1199.77 0
1199.85 0
1199.93 1
1200.01 2
1200.09 3
1200.17 3
1200.25 4
1200.33 3
1200.41 3
1200.49 3
1200.57 3
1200.65 3
1200.73 3
1200.81 3
1200.89 3
1200.96 3
1201.04 3
1201.12 3
1201.20 3
1201.28 3
1201.36 2
1201.44 2
1201.52 2
1201.60 3
1201.68 4
1201.76 5
1201.84 7
1201.92 8
1202.00 9
1202.08 9
1202.16 9
1202.24 9
1202.32 8
1202.39 7
1202.47 6
1202.55 5
1202.63 5
1202.71 4
1202.79 4
1202.87 4
1202.95 4
1203.03 3
1203.11 3
1203.19 2
1203.27 2
1203.35 2
1203.43 1
1203.51 1
1203.59 1
1203.67 1
1203.75 1
1203.83 1
1203.91 2
1203.99 3
1204.06 4
1204.14 6
1204.22 7
1204.30 8
1204.38 9
1204.46 10
1204.54 10
1204.62 11
1204.70 11
1204.78 10
1204.86 10
1204.94 9
1205.02 8
1205.10 7
1205.18 6
1205.26 6
1205.34 6
1205.42 6
1205.50 7
1205.58 8
1205.66 8
1205.74 9
1205.82 9
1205.90 9
1205.97 9
1206.05 9
1206.13 9
1206.21 8
1206.29 7
1206.37 6
1206.45 5
1206.53 3
1206.61 2
1206.69 2
1206.77 2
1206.85 2
1206.93 4
1207.01 5
1207.09 7
1207.17 8
1207.25 9
1207.33 10
1207.41 11
1207.49 11
1207.57 11
1207.65 11
1207.73 12
1207.81 13
1207.89 14
1207.97 14
1208.05 14
1208.13 14
1208.20 13
1208.28 12
1208.36 11
1208.44 11
1208.52 11
1208.60 12
1208.68 12
1208.76 13
1208.84 13
1208.92 14
1209.00 14
1209.08 14
1209.16 14
1209.24 15
1209.32 15
1209.40 16
1209.48 16
1209.56 17
1209.64 17
1209.72 17
1209.80 17
1209.88 16
1209.96 15
1210.04 14
1210.12 13
1210.20 12
1210.28 11
1210.36 10
1210.44 10
1210.52 11
1210.60 12
1210.68 14
1210.76 15
1210.84 16
1210.92 16
1211.00 16
1211.08 15
1211.15 15
1211.23 14
1211.31 13
1211.39 12
1211.47 12
1211.55 12
1211.63 12
1211.71 12
1211.79 13
1211.87 13
1211.95 13
1212.03 13
1212.11 12
1212.19 12
1212.27 11
1212.35 10
1212.43 9
1212.51 8
1212.59 7
1212.67 6
1212.75 6
1212.83 5
1212.91 5
1212.99 6
1213.07 5
1213.15 5
1213.23 5
1213.31 4
1213.39 3
1213.47 2
1213.55 1
1213.63 1
1213.71 1
1213.79 2
1213.87 2
1213.95 3
1214.03 3
1214.11 3
1214.19 3
1214.27 2
1214.35 1
1214.43 0
1214.51 0
1214.59 0
1214.67 0
1214.75 0
1214.83 0
1214.91 0
1214.99 0
1215.07 0
1215.15 2
1215.23 3
1215.31 4
1215.39 4
1215.47 5
1215.55 5
1215.63 5
1215.71 5
1215.79 5
1215.87 6
1215.95 6
1216.03 7
1216.11 7
1216.19 7
1216.27 7
1216.35 6
1216.43 5
1216.51 4
1216.59 3
1216.67 3
1216.75 3
1216.83 3
1216.91 3
1216.99 4
1217.07 4
1217.15 4
1217.23 4
1217.31 4
1217.39 4
1217.47 5
1217.55 5
1217.63 6
1217.71 6
1217.79 6
1217.87 6
1217.95 5
1218.03 4
1218.11 3
1218.19 2
1218.27 1
1218.35 0
1218.43 0
1218.51 0
1218.59 1
1218.67 1
1218.75 2
1218.83 3
1218.91 3
1218.99 4
1219.07 5
1219.15 6
1219.23 6
1219.31 7
1219.39 7
1219.47 8
1219.55 7
1219.63 7
1219.71 6
1219.79 5
1219.87 4
1219.95 4
1220.03 3
1220.11 3
1220.19 3
1220.27 3
1220.35 3
1220.43 4
1220.51 4
1220.59 5
1220.67 7
1220.75 8
1220.83 8
1220.91 9
1220.99 9
1221.07 8
1221.15 8
1221.23 8
1221.31 9
1221.39 9
1221.47 10
1221.55 10
1221.63 11
1221.71 10
1221.79 9
1221.87 7
1221.95 6
1222.03 4
1222.11 4
1222.19 4
1222.27 5
1222.35 6
1222.43 7
1222.51 8
1222.59 9
1222.67 9
1222.75 8
1222.83 8
1222.91 7
1222.99 7
1223.07 7
1223.15 6
1223.23 6
1223.31 6
1223.39 5
1223.47 4
1223.55 4
1223.63 3
1223.71 2
1223.79 2
1223.87 2
1223.95 3
1224.03 4
1224.11 5
1224.19 6
1224.27 8
1224.35 8
1224.43 9
1224.51 10
1224.60 10
1224.68 10
1224.76 11
1224.84 12
1224.92 13
1225.00 14
1225.08 16
1225.16 17
1225.24 18
1225.32 19
1225.40 20
1225.48 21
1225.56 22
1225.64 22
1225.72 22
1225.80 22
1225.88 21
1225.96 20
1226.04 18
1226.12 17
1226.20 16
1226.28 14
1226.36 13
1226.44 13
1226.52 12
1226.60 12
1226.68 12
1226.76 12
1226.84 12
1226.92 12
1227.00 13
1227.08 14
1227.16 15
1227.24 16
1227.32 17
1227.40 18
1227.48 18
1227.57 17
1227.65 17
1227.73 16
1227.81 16
1227.89 15
1227.97 14
1228.05 13
1228.13 12
1228.21 11
1228.29 9
1228.37 7
1228.45 5
1228.53 4
1228.61 2
1228.69 1
1228.77 1
1228.85 1
1228.93 1
1229.01 2
1229.09 3
1229.17 3
1229.25 4
1229.33 5
1229.41 5
1229.49 5
1229.57 5
1229.65 5
1229.73 5
1229.82 5
1229.90 5
1229.98 5
1230.06 6
1230.14 6
1230.22 6
1230.30 7
1230.38 7
1230.46 8
1230.54 8
1230.62 9
1230.70 10
1230.78 10
1230.86 11
1230.94 11
1231.02 11
1231.10 11
1231.18 10
1231.26 10
1231.34 10
1231.42 10
1231.50 10
1231.58 10
1231.66 10
1231.75 10
1231.83 10
1231.91 10
1231.99 10
1232.07 9
1232.15 8
1232.23 7
1232.31 6
1232.39 5
1232.47 4
1232.55 4
1232.63 3
1232.71 3
1232.79 3
1232.87 3
1232.95 3
1233.03 3
1233.11 3
1233.19 3
1233.27 3
1233.35 4
1233.44 4
1233.52 5
1233.60 5
1233.68 5
1233.76 4
1233.84 4
1233.92 4
1234.00 5
1234.08 6
1234.16 8
1234.24 10
1234.32 12
1234.40 14
1234.48 14
1234.56 14
1234.64 13
1234.72 12
1234.80 11
1234.89 10
1234.97 10
1235.05 11
1235.13 12
1235.21 13
1235.29 14
1235.37 15
1235.45 16
1235.53 18
1235.61 20
1235.69 21
1235.77 23
1235.85 24
1235.93 25
1236.01 25
1236.09 25
1236.17 24
1236.25 24
1236.34 23
1236.42 22
1236.50 22
1236.58 21
1236.66 21
1236.74 20
1236.82 19
1236.90 18
1236.98 17
1237.06 16
1237.14 14
1237.22 11
1237.30 9
1237.38 7
1237.46 5
1237.54 3
1237.63 1
1237.71 0
1237.79 0
1237.87 0
1237.95 0
1238.03 1
1238.11 2
1238.19 4
1238.27 5
1238.35 5
1238.43 6
1238.51 7
1238.59 8
1238.67 8
1238.75 9
1238.84 10
1238.92 10
1239.00 10
1239.08 10
1239.16 10
1239.24 9
1239.32 9
1239.40 9
1239.48 9
1239.56 9
1239.64 9
1239.72 9
1239.80 10
1239.88 10
1239.97 10
1240.05 10
1240.13 10
1240.21 11
1240.29 11
1240.37 11
1240.45 11
1240.53 11
1240.61 11
1240.69 11
1240.77 11
1240.85 10
1240.93 10
1241.02 10
1241.10 9
1241.18 8
1241.26 6
1241.34 5
1241.42 5
1241.50 5
1241.58 5
1241.66 7
1241.74 8
1241.82 10
1241.90 12
1241.98 13
1242.07 15
1242.15 16
1242.23 17
1242.31 17
1242.39 17
1242.47 17
1242.55 17
1242.63 17
1242.71 17
1242.79 18
1242.87 19
1242.95 20
1243.03 21
1243.12 22
1243.20 22
1243.28 22
1243.36 21
1243.44 20
1243.52 19
1243.60 17
1243.68 15
1243.76 13
1243.84 10
1243.92 8
1244.00 6
1244.09 4
1244.17 3
1244.25 3
1244.33 4
1244.41 5
1244.49 6
1244.57 7
1244.65 8
1244.73 8
1244.81 8
1244.89 8
1244.98 9
1245.06 9
1245.14 10
1245.22 11
1245.30 13
1245.38 14
1245.46 16
1245.54 18
1245.62 20
1245.70 21
1245.78 22
1245.87 23
1245.95 23
1246.03 22
1246.11 21
1246.19 20
1246.27 19
1246.35 17
1246.43 16
1246.51 14
1246.59 13
1246.67 12
1246.76 12
1246.84 12
1246.92 12
1247.00 14
1247.08 15
1247.16 17
1247.24 19
1247.32 21
1247.40 22
1247.48 23
1247.57 24
1247.65 24
1247.73 25
1247.81 25
1247.89 26
1247.97 26
1248.05 25
1248.13 24
1248.21 22
1248.29 19
1248.37 16
1248.46 12
1248.54 10
1248.62 8
1248.70 7
1248.78 6
1248.86 6
1248.94 6
1249.02 7
1249.10 7
1249.19 8
1249.27 8
1249.35 9
1249.43 10
1249.51 11
1249.59 12
1249.67 14
1249.75 14
1249.83 14
1249.91 14
1250.00 13
1250.08 11
1250.16 10
1250.24 9
1250.32 8
1250.40 8
1250.48 9
1250.56 10
1250.64 11
1250.73 13
1250.81 14
1250.89 15
1250.97 16
1251.05 16
1251.13 16
1251.21 16
1251.29 16
1251.37 15
1251.45 15
1251.54 15
1251.62 16
1251.70 16
1251.78 16
1251.86 15
1251.94 15
1252.02 14
1252.10 12
1252.18 11
1252.27 9
1252.35 8
1252.43 7
1252.51 6
1252.59 5
1252.67 5
1252.75 5
1252.83 6
1252.91 7
1253.00 9
1253.08 11
1253.16 14
1253.24 16
1253.32 18
1253.40 20
1253.48 21
1253.56 21
1253.65 21
1253.73 21
1253.81 21
1253.89 20
1253.97 19
1254.05 18
1254.13 17
1254.21 16
1254.29 16
1254.38 15
1254.46 15
1254.54 15
1254.62 15
1254.70 15
1254.78 15
1254.86 13
1254.94 12
1255.03 10
1255.11 8
1255.19 6
1255.27 5
1255.35 5
1255.43 5
1255.51 5
1255.59 5
1255.68 5
1255.76 4
1255.84 4
1255.92 4
1256.00 4
1256.08 5
1256.16 6
1256.24 6
1256.33 7
1256.41 7
1256.49 6
1256.57 5
1256.65 4
1256.73 2
1256.81 1
1256.89 1
1256.98 0
1257.06 0
1257.14 0
1257.22 0
1257.30 0
1257.38 0
1257.46 0
1257.54 0
1257.63 0
1257.71 0
1257.79 0
1257.87 1
1257.95 1
1258.03 2
1258.11 3
1258.19 5
1258.28 7
1258.36 9
1258.44 10
1258.52 11
1258.60 12
1258.68 13
1258.76 14
1258.85 15
1258.93 17
1259.01 19
1259.09 21
1259.17 23
1259.25 24
1259.33 25
1259.41 24
1259.50 23
1259.58 22
1259.66 20
1259.74 19
1259.82 17
1259.90 16
1259.98 16
1260.07 16
1260.15 17
1260.23 17
1260.31 18
1260.39 17
1260.47 17
1260.55 16
1260.64 14
1260.72 12
1260.80 10
1260.88 8
1260.96 6
1261.04 5
1261.12 4
1261.21 5
1261.29 6
1261.37 8
1261.45 11
1261.53 13
1261.61 15
1261.69 15
1261.78 15
1261.86 13
1261.94 11
1262.02 9
1262.10 8
1262.18 8
1262.26 9
1262.35 12
1262.43 14
1262.51 17
1262.59 19
1262.67 21
1262.75 22
1262.83 23
1262.92 24
1263.00 26
1263.08 27
1263.16 29
1263.24 30
1263.32 30
1263.40 29
1263.49 27
1263.57 25
1263.65 22
1263.73 20
1263.81 19
1263.89 18
1263.97 18
1264.06 18
1264.14 18
1264.22 18
1264.30 16
1264.38 15
1264.46 13
1264.55 12
1264.63 10
1264.71 9
1264.79 8
1264.87 6
1264.95 5
1265.03 3
1265.12 2
1265.20 1
1265.28 1
1265.36 2
1265.44 4
1265.52 8
1265.61 11
1265.69 15
1265.77 19
1265.85 21
1265.93 22
1266.01 23
1266.09 21
1266.18 19
1266.26 17
1266.34 15
1266.42 13
1266.50 13
1266.58 13
1266.67 15
1266.75 17
1266.83 18
1266.91 20
1266.99 20
1267.07 20
1267.16 19
1267.24 18
1267.32 17
1267.40 17
1267.48 17
1267.56 18
1267.65 19
1267.73 20
1267.81 20
1267.89 21
1267.97 20
1268.05 19
1268.13 18
1268.22 16
1268.30 14
1268.38 12
1268.46 10
1268.54 7
1268.62 5
1268.71 4
1268.79 3
1268.87 3
1268.95 3
1269.03 5
1269.11 8
1269.20 11
1269.28 15
1269.36 18
1269.44 21
1269.52 23
1269.60 23
1269.69 22
1269.77 20
1269.85 17
1269.93 14
1270.01 10
1270.09 7
1270.18 4
1270.26 3
1270.34 3
1270.42 3
1270.50 5
1270.59 7
1270.67 8
1270.75 10
1270.83 12
1270.91 12
1270.99 13
1271.08 12
1271.16 12
1271.24 11
1271.32 10
1271.40 9
1271.48 7
1271.57 6
1271.65 4
1271.73 2
1271.81 2
1271.89 1
1271.97 2
1272.06 4
1272.14 6
1272.22 8
1272.30 11
1272.38 12
1272.47 13
1272.55 14
1272.63 13
1272.71 12
1272.79 10
1272.87 9
1272.96 7
1273.04 5
1273.12 4
1273.20 3
1273.28 2
1273.37 1
1273.45 1
1273.53 1
1273.61 1
1273.69 2
1273.77 3
1273.86 5
1273.94 6
1274.02 6
1274.10 7
1274.18 6
1274.27 6
1274.35 5
1274.43 4
1274.51 3
1274.59 2
1274.67 2
1274.76 2
1274.84 2
1274.92 3
1275.00 4
1275.08 5
1275.17 6
1275.25 6
1275.33 7
1275.41 8
1275.49 9
1275.57 10
1275.66 11
1275.74 12
1275.82 13
1275.90 13
1275.98 13
1276.07 13
1276.15 12
1276.23 10
1276.31 8
1276.39 7
1276.48 5
1276.56 3
1276.64 1
1276.72 0
1276.80 0
1276.89 0
1276.97 0
1277.05 2
1277.13 5
1277.21 9
1277.29 13
1277.38 16
1277.46 18
1277.54 19
1277.62 18
1277.70 16
1277.79 14
1277.87 12
1277.95 10
1278.03 9
1278.11 8
1278.20 8
1278.28 8
1278.36 8
1278.44 8
1278.52 7
1278.61 6
1278.69 5
1278.77 3
1278.85 2
1278.93 1
1279.02 1
1279.10 2
1279.18 2
1279.26 3
1279.34 4
1279.43 5
1279.51 6
1279.59 6
1279.67 5
1279.75 5
1279.84 5
1279.92 4
1280.00 4
1280.08 3
1280.16 3
1280.25 3
1280.33 3
1280.41 4
1280.49 4
1280.57 5
1280.66 6
1280.74 6
1280.82 5
1280.90 4
1280.98 2
1281.07 1
1281.15 0
1281.23 0
1281.31 1
1281.39 4
1281.48 7
1281.56 12
1281.64 17
1281.72 21
1281.80 24
1281.89 26
1281.97 27
1282.05 26
1282.13 25
1282.22 23
1282.30 22
1282.38 21
1282.46 20
1282.54 20
1282.63 19
1282.71 20
1282.79 20
1282.87 20
1282.95 19
1283.04 19
1283.12 19
1283.20 18
1283.28 17
1283.36 16
1283.45 14
1283.53 12
1283.61 11
1283.69 10
1283.78 9
1283.86 9
1283.94 9
1284.02 10
1284.10 10
1284.19 11
1284.27 12
1284.35 12
1284.43 12
1284.51 12
1284.60 12
1284.68 12
1284.76 13
1284.84 13
1284.93 14
1285.01 14
1285.09 15
1285.17 15
1285.25 15
1285.34 14
1285.42 13
1285.50 12
1285.58 12
1285.67 12
1285.75 13
1285.83 15
1285.91 17
1285.99 20
1286.08 22
1286.16 24
1286.24 24
1286.32 24
1286.41 24
1286.49 23
1286.57 22
1286.65 21
1286.73 21
1286.82 21
1286.90 20
1286.98 20
1287.06 19
1287.15 17
1287.23 15
1287.31 13
1287.39 11
1287.47 10
1287.56 9
1287.64 8
1287.72 9
1287.80 9
1287.89 9
1287.97 9
1288.05 10
1288.13 10
1288.21 10
1288.30 10
1288.38 11
1288.46 12
1288.54 12
1288.63 13
1288.71 13
1288.79 14
1288.87 14
1288.96 14
1289.04 14
1289.12 14
1289.20 15
1289.28 16
1289.37 16
1289.45 16
1289.53 17
1289.61 16
1289.70 16
1289.78 15
1289.86 15
1289.94 14
1290.03 13
1290.11 11
1290.19 10
1290.27 9
1290.35 7
1290.44 6
1290.52 4
1290.60 3
1290.68 2
1290.77 1
1290.85 1
1290.93 2
1291.01 3
1291.10 5
1291.18 8
1291.26 10
1291.34 11
1291.43 12
1291.51 12
1291.59 12
1291.67 11
1291.76 9
1291.84 8
1291.92 7
1292.00 5
1292.08 4
1292.17 3
1292.25 1
1292.33 0
1292.41 0
1292.50 0
1292.58 0
1292.66 0
1292.74 1
1292.83 3
1292.91 5
1292.99 7
1293.07 8
1293.16 8
1293.24 8
1293.32 7
1293.40 6
1293.49 5
1293.57 4
1293.65 4
1293.73 3
1293.82 3
1293.90 2
1293.98 1
1294.06 1
1294.15 0
1294.23 0
1294.31 0
1294.39 1
1294.48 2
1294.56 3
1294.64 4
1294.72 4
1294.81 5
1294.89 5
1294.97 5
1295.05 5
1295.14 5
1295.22 6
1295.30 7
1295.38 8
1295.47 8
1295.55 7
1295.63 7
1295.71 6
1295.80 5
1295.88 5
1295.96 6
1296.04 7
1296.13 9
1296.21 10
1296.29 11
1296.37 11
1296.46 10
1296.54 9
1296.62 8
1296.70 7
1296.79 7
1296.87 8
1296.95 10
1297.03 13
1297.12 16
1297.20 18
1297.28 20
1297.36 22
1297.45 22
1297.53 22
1297.61 21
1297.69 19
1297.78 18
1297.86 17
1297.94 17
1298.02 16
1298.11 15
1298.19 14
1298.27 13
1298.35 12
1298.44 12
1298.52 11
1298.60 11
1298.69 11
1298.77 11
1298.85 11
1298.93 11
1299.02 11
1299.10 10
1299.18 10
1299.26 11
1299.35 11
1299.43 12
1299.51 13
1299.59 14
1299.68 14
1299.76 14
1299.84 14
1299.92 13
1300.01 12
1300.09 12
1300.17 11
1300.26 11
1300.34 10
1300.42 10
1300.50 9
1300.59 8
1300.67 7
1300.75 5
1300.83 4
1300.92 3
1301.00 1
1301.08 1
1301.16 0
1301.25 0
1301.33 0
1301.41 0
1301.50 0
1301.58 0
1301.66 0
1301.74 0
1301.83 0
1301.91 0
1301.99 1
1302.07 3
1302.16 4
1302.24 5
1302.32 6
1302.41 7
1302.49 7
1302.57 7
1302.65 7
1302.74 7
1302.82 8
1302.90 8
1302.98 9
1303.07 9
1303.15 9
1303.23 8
1303.32 6
1303.40 4
1303.48 3
1303.56 1
1303.65 1
1303.73 0
1303.81 1
1303.90 1
1303.98 2
1304.06 4
1304.14 5
1304.23 7
1304.31 8
1304.39 9
1304.47 10
1304.56 10
1304.64 10
1304.72 10
1304.81 10
1304.89 10
1304.97 11
1305.05 11
1305.14 11
1305.22 11
1305.30 12
1305.39 12
1305.47 13
1305.55 14
1305.63 15
1305.72 17
1305.80 18
1305.88 18
1305.97 18
1306.05 18
1306.13 16
1306.21 14
1306.30 11
1306.38 8
1306.46 4
1306.55 1
1306.63 0
1306.71 0
1306.79 0
1306.88 0
1306.96 0
1307.04 0
1307.13 0
1307.21 0
1307.29 2
1307.37 4
1307.46 5
1307.54 6
1307.62 6
1307.71 6
1307.79 5
1307.87 4
1307.95 4
1308.04 3
1308.12 2
1308.20 2
1308.29 2
1308.37 3
1308.45 4
1308.54 6
1308.62 8
1308.70 11
1308.78 14
1308.87 16
1308.95 18
1309.03 19
1309.12 19
1309.20 18
1309.28 17
1309.36 16
1309.45 14
1309.53 12
1309.61 10
1309.70 9
1309.78 8
1309.86 8
1309.95 9
1310.03 10
1310.11 11
1310.19 11
1310.28 12
1310.36 12
1310.44 11
1310.53 10
1310.61 8
1310.69 6
1310.78 4
1310.86 1
1310.94 0
1311.02 0
1311.11 0
1311.19 0
1311.27 0
1311.36 0
1311.44 2
1311.52 5
1311.61 7
1311.69 10
1311.77 11
1311.85 12
1311.94 13
1312.02 13
1312.10 12
1312.19 12
1312.27 12
1312.35 12
1312.44 12
1312.52 13
1312.60 13
1312.68 13
1312.77 13
1312.85 12
1312.93 11
1313.02 10
1313.10 10
1313.18 10
1313.27 10
1313.35 11
1313.43 12
1313.52 13
1313.60 14
1313.68 15
1313.76 16
1313.85 17
1313.93 18
1314.01 18
1314.10 18
1314.18 18
1314.26 17
1314.35 16
1314.43 16
1314.51 15
1314.60 15
1314.68 15
1314.76 16
1314.85 16
1314.93 16
1315.01 15
1315.09 15
1315.18 13
1315.26 11
1315.34 9
1315.43 7
1315.51 5
1315.59 4
1315.68 3
1315.76 3
1315.84 4
1315.93 5
1316.01 6
1316.09 6
1316.18 6
1316.26 6
1316.34 5
1316.42 4
1316.51 4
1316.59 4
1316.67 5
1316.76 6
1316.84 7
1316.92 8
1317.01 9
1317.09 10
1317.17 11
1317.26 12
1317.34 12
1317.42 13
1317.51 13
1317.59 14
1317.67 14
1317.76 15
1317.84 16
1317.92 16
1318.01 17
1318.09 18
1318.17 18
1318.26 18
1318.34 17
1318.42 17
1318.51 17
1318.59 17
1318.67 18
1318.75 19
1318.84 20
1318.92 21
1319.00 22
1319.09 23
1319.17 24
1319.25 24
1319.34 24
1319.42 23
1319.50 23
1319.59 24
1319.67 24
1319.75 24
1319.84 24
1319.92 23
1320.00 21
1320.09 18
1320.17 15
1320.25 12
1320.34 10
1320.42 9
1320.50 9
1320.59 9
1320.67 10
1320.75 12
1320.84 13
1320.92 14
1321.00 15
1321.09 15
1321.17 16
1321.25 16
1321.34 16
1321.42 15
1321.50 15
1321.59 14
1321.67 14
1321.75 15
1321.84 15
1321.92 16
1322.00 16
1322.09 16
1322.17 15
1322.25 13
1322.34 11
1322.42 8
1322.50 6
1322.59 5
1322.67 4
1322.75 3
1322.84 3
1322.92 4
1323.00 4
1323.09 4
1323.17 4
1323.25 3
1323.34 3
1323.42 3
1323.50 3
1323.59 2
1323.67 1
1323.75 0
1323.84 0
1323.92 0
1324.00 0
1324.09 0
1324.17 0
1324.26 0
1324.34 0
1324.42 0
1324.51 1
1324.59 2
1324.67 4
1324.76 5
1324.84 6
1324.92 6
1325.01 6
1325.09 5
1325.17 4
1325.26 3
1325.34 2
1325.42 1
1325.51 1
1325.59 1
1325.67 2
1325.76 2
1325.84 3
1325.92 3
1326.01 3
1326.09 3
1326.17 3
1326.26 3
1326.34 3
1326.42 3
1326.51 2
1326.59 2
1326.68 2
1326.76 2
1326.84 3
1326.93 5
1327.01 7
1327.09 10
1327.18 13
1327.26 16
1327.34 19
1327.43 22
1327.51 25
1327.59 27
1327.68 27
1327.76 27
1327.84 26
1327.93 25
1328.01 23
1328.10 22
1328.18 21
1328.26 20
1328.35 20
1328.43 20
1328.51 20
1328.60 20
1328.68 19
1328.76 18
1328.85 17
1328.93 15
1329.01 15
1329.10 14
1329.18 15
1329.27 17
1329.35 19
1329.43 21
1329.52 23
1329.60 24
1329.68 25
1329.77 25
1329.85 25
1329.93 24
1330.02 23
1330.10 23
1330.18 22
1330.27 22
1330.35 22
1330.44 21
1330.52 20
1330.60 19
1330.69 18
1330.77 17
1330.85 17
1330.94 18
1331.02 19
1331.10 21
1331.19 23
1331.27 26
1331.36 28
1331.44 29
1331.52 30
1331.61 31
1331.69 32
1331.77 33
1331.86 34
1331.94 34
1332.02 34
1332.11 32
1332.19 29
1332.28 26
1332.36 22
1332.44 18
1332.53 15
1332.61 13
1332.69 13
1332.78 15
1332.86 17
1332.95 20
1333.03 24
1333.11 27
1333.20 30
1333.28 33
1333.36 36
1333.45 38
1333.53 39
1333.61 39
1333.70 38
1333.78 37
1333.87 34
1333.95 32
1334.03 29
1334.12 27
1334.20 26
1334.28 26
1334.37 27
1334.45 29
1334.54 31
1334.62 32
1334.70 33
1334.79 34
1334.87 33
1334.95 31
1335.04 28
1335.12 25
1335.21 22
1335.29 19
1335.37 18
1335.46 17
1335.54 17
1335.62 18
1335.71 19
1335.79 19
1335.88 19
1335.96 19
1336.04 18
1336.13 18
1336.21 17
1336.30 17
1336.38 18
1336.46 18
1336.55 19
1336.63 19
1336.71 19
1336.80 19
1336.88 18
1336.97 17
1337.05 16
1337.13 15
1337.22 14
1337.30 12
1337.38 11
1337.47 9
1337.55 8
1337.64 7
1337.72 7
1337.80 8
1337.89 9
1337.97 9
1338.06 10
1338.14 10
1338.22 10
1338.31 10
1338.39 10
1338.48 11
1338.56 12
1338.64 14
1338.73 16
1338.81 19
1338.89 22
1338.98 26
1339.06 29
1339.15 32
1339.23 34
1339.31 36
1339.40 36
1339.48 36
1339.57 36
1339.65 35
1339.73 33
1339.82 31
1339.90 28
1339.99 25
1340.07 22
1340.15 18
1340.24 16
1340.32 13
1340.40 11
1340.49 10
1340.57 10
1340.66 10
1340.74 11
1340.82 12
1340.91 14
1340.99 15
1341.08 15
1341.16 16
1341.24 16
1341.33 15
1341.41 15
1341.50 14
1341.58 13
1341.66 12
1341.75 12
1341.83 11
1341.92 12
1342.00 13
1342.08 14
1342.17 15
1342.25 16
1342.34 17
1342.42 17
1342.50 16
1342.59 15
1342.67 14
1342.76 12
1342.84 11
1342.92 10
1343.01 9
1343.09 7
1343.18 6
1343.26 5
1343.34 4
1343.43 3
1343.51 2
1343.60 2
1343.68 2
1343.76 2
1343.85 3
1343.93 4
1344.02 4
1344.10 5
1344.18 4
1344.27 4
1344.35 3
1344.44 3
1344.52 4
1344.60 5
1344.69 7
1344.77 10
1344.86 13
1344.94 16
1345.02 19
1345.11 21
1345.19 21
1345.28 21
1345.36 20
1345.45 19
1345.53 17
1345.61 14
1345.70 11
1345.78 8
1345.87 5
1345.95 2
1346.03 0
1346.12 0
1346.20 0
1346.29 0
1346.37 0
1346.45 0
1346.54 0
1346.62 0
1346.71 1
1346.79 2
1346.88 2
1346.96 3
1347.04 4
1347.13 5
1347.21 6
1347.30 8
1347.38 9
1347.46 10
1347.55 11
1347.63 12
1347.72 13
1347.80 13
1347.88 13
1347.97 13
1348.05 13
1348.14 12
1348.22 12
1348.31 11
1348.39 11
1348.47 11
1348.56 11
1348.64 12
1348.73 13
1348.81 15
1348.90 17
1348.98 19
1349.06 20
1349.15 22
1349.23 23
1349.32 24
1349.40 24
1349.48 24
1349.57 23
1349.65 23
1349.74 22
1349.82 21
1349.91 21
1349.99 20
1350.07 20
1350.16 19
1350.24 19
1350.33 18
1350.41 18
1350.50 19
1350.58 19
1350.66 21
1350.75 23
1350.83 24
1350.92 25
1351.00 25
1351.09 25
1351.17 23
1351.25 21
1351.34 20
1351.42 19
1351.51 18
1351.59 19
1351.67 20
1351.76 21
1351.84 22
1351.93 23
1352.01 23
1352.10 22
1352.18 22
1352.27 21
1352.35 21
1352.43 21
1352.52 21
1352.60 21
1352.69 20
1352.77 19
1352.86 18
1352.94 17
1353.02 17
1353.11 17
1353.19 19
1353.28 21
1353.36 24
1353.45 26
1353.53 29
1353.61 31
1353.70 32
1353.78 33
1353.87 33
1353.95 31
1354.04 29
1354.12 26
1354.20 23
1354.29 20
1354.37 17
1354.46 14
1354.54 13
1354.63 12
1354.71 13
1354.80 13
1354.88 15
1354.96 17
1355.05 19
1355.13 22
1355.22 25
1355.30 28
1355.39 31
1355.47 33
1355.55 34
1355.64 34
1355.72 34
1355.81 33
1355.89 32
1355.98 30
1356.06 29
1356.15 28
1356.23 28
1356.31 27
1356.40 27
1356.48 25
1356.57 24
1356.65 22
1356.74 21
1356.82 19
1356.91 18
1356.99 17
1357.07 17
1357.16 16
1357.24 16
1357.33 16
1357.41 15
1357.50 14
1357.58 12
1357.67 10
1357.75 9
1357.83 9
1357.92 9
1358.00 10
1358.09 13
1358.17 15
1358.26 18
1358.34 21
1358.43 23
1358.51 25
1358.60 26
1358.68 27
1358.76 27
1358.85 28
1358.93 29
1359.02 29
1359.10 30
1359.19 30
1359.27 30
1359.36 29
1359.44 29
1359.52 28
1359.61 27
1359.69 27
1359.78 26
1359.86 24
1359.95 22
1360.03 21
1360.12 19
1360.20 18
1360.29 17
1360.37 17
1360.45 18
1360.54 19
1360.62 21
1360.71 23
1360.79 24
1360.88 25
1360.96 25
1361.05 25
1361.13 23
1361.22 22
1361.30 20
1361.38 18
1361.47 17
1361.55 17
1361.64 17
1361.72 19
1361.81 21
1361.89 23
1361.98 25
1362.06 27
1362.15 28
1362.23 29
1362.32 28
1362.40 27
1362.48 24
1362.57 21
1362.65 19
1362.74 16
1362.82 13
1362.91 11
1362.99 9
1363.08 8
1363.16 7
1363.25 7
1363.33 8
1363.42 10
1363.50 12
1363.58 14
1363.67 16
1363.75 17
1363.84 18
1363.92 18
1364.01 18
1364.09 17
1364.18 17
1364.26 18
1364.35 19
1364.43 21
1364.52 23
1364.60 25
1364.69 26
1364.77 26
1364.86 25
1364.94 22
1365.02 20
1365.11 17
1365.19 14
1365.28 12
1365.36 12
1365.45 13
1365.53 15
1365.62 16
1365.70 18
1365.79 18
1365.87 18
1365.96 16
1366.04 15
1366.13 13
1366.21 12
1366.30 12
1366.38 13
1366.46 14
1366.55 17
1366.63 20
1366.72 23
1366.80 26
1366.89 28
1366.97 31
1367.06 33
1367.14 34
1367.23 34
1367.31 34
1367.40 34
1367.48 34
1367.57 33
1367.65 33
1367.74 33
1367.82 33
1367.91 34
1367.99 34
1368.08 35
1368.16 37
1368.24 39
1368.33 41
1368.41 42
1368.50 42
1368.58 42
1368.67 41
1368.75 38
1368.84 36
1368.92 34
1369.01 33
1369.09 32
1369.18 33
1369.26 34
1369.35 35
1369.43 37
1369.52 38
1369.60 38
1369.69 39
1369.77 39
1369.86 38
1369.94 38
1370.03 37
1370.11 35
1370.20 34
1370.28 32
1370.37 29
1370.45 27
1370.54 25
1370.62 23
1370.71 21
1370.79 20
1370.87 19
1370.96 18
1371.04 18
1371.13 20
1371.21 22
1371.30 25
1371.38 30
1371.47 34
1371.55 38
1371.64 42
1371.72 44
1371.81 44
1371.89 43
1371.98 41
1372.06 37
1372.15 33
1372.23 29
1372.32 25
1372.40 22
1372.49 19
1372.57 17
1372.66 14
1372.74 12
1372.83 9
1372.91 7
1373.00 4
1373.08 2
1373.17 0
1373.25 0
1373.34 0
1373.42 0
1373.51 0
1373.59 0
1373.68 1
1373.76 2
1373.85 2
1373.93 3
1374.02 3
1374.10 2
1374.19 1
1374.27 0
1374.36 0
1374.44 0
1374.53 0
1374.61 0
1374.70 0
1374.78 0
1374.87 3
1374.95 7
1375.04 13
1375.12 18
1375.21 22
1375.29 26
1375.38 28
1375.46 28
1375.55 27
1375.63 24
1375.72 21
1375.80 17
1375.89 13
1375.97 11
1376.06 10
1376.14 10
1376.23 11
1376.31 13
1376.40 14
1376.48 15
1376.57 15
1376.65 14
1376.74 13
1376.82 12
1376.91 12
1376.99 13
1377.08 15
1377.16 17
1377.25 19
1377.33 20
1377.42 21
1377.50 20
1377.59 19
1377.67 17
1377.76 15
1377.84 13
1377.93 12
1378.01 11
1378.10 11
1378.18 11
1378.27 13
1378.35 15
1378.44 17
1378.52 20
1378.61 22
1378.69 24
1378.78 26
1378.87 28
1378.95 28
1379.04 28
1379.12 28
1379.21 28
1379.29 27
1379.38 27
1379.46 25
1379.55 24
1379.63 21
1379.72 18
1379.80 15
1379.89 13
1379.97 11
1380.06 10
1380.14 12
1380.23 15
1380.31 20
1380.40 26
1380.48 33
1380.57 39
1380.65 44
1380.74 47
1380.82 48
1380.91 47
1380.99 45
1381.08 42
1381.16 38
1381.25 35
1381.33 31
1381.42 28
1381.51 25
1381.59 22
1381.68 17
1381.76 13
1381.85 8
1381.93 4
1382.02 0
1382.10 0
1382.19 0
1382.27 0
1382.36 2
1382.44 6
1382.53 10
1382.61 14
1382.70 18
1382.78 21
1382.87 23
1382.95 24
1383.04 23
1383.12 21
1383.21 18
1383.30 14
1383.38 10
1383.47 7
1383.55 4
1383.64 2
1383.72 0
1383.81 0
1383.89 0
1383.98 0
1384.06 0
1384.15 0
1384.23 1
1384.32 4
1384.40 7
1384.49 10
1384.57 14
1384.66 17
1384.75 19
1384.83 21
1384.92 22
1385.00 23
1385.09 22
1385.17 21
1385.26 20
1385.34 18
1385.43 15
1385.51 13
1385.60 11
1385.68 9
1385.77 7
1385.85 7
1385.94 6
1386.03 6
1386.11 7
1386.20 8
1386.28 9
1386.37 11
1386.45 12
1386.54 14
1386.62 14
1386.71 14
1386.79 13
1386.88 12
1386.96 10
1387.05 8
1387.13 6
1387.22 5
1387.31 4
1387.39 3
1387.48 3
1387.56 2
1387.65 1
1387.73 0
1387.82 0
1387.90 0
1387.99 0
1388.07 0
1388.16 0
1388.24 0
1388.33 0
1388.42 3
1388.50 5
1388.59 7
1388.67 8
1388.76 9
1388.84 9
1388.93 9
1389.01 9
1389.10 8
1389.18 7
1389.27 6
1389.36 4
1389.44 3
1389.53 1
1389.61 0
1389.70 0
1389.78 0
1389.87 1
1389.95 2
1390.04 3
1390.12 5
1390.21 7
1390.30 8
1390.38 8
1390.47 8
1390.55 8
1390.64 6
1390.72 4
1390.81 2
1390.89 1
1390.98 0
1391.07 0
1391.15 1
1391.24 3
1391.32 6
1391.41 9
1391.49 12
1391.58 15
1391.66 17
1391.75 18
1391.83 18
1391.92 18
1392.01 19
1392.09 20
1392.18 21
1392.26 23
1392.35 26
1392.43 29
1392.52 31
1392.60 34
1392.69 35
1392.78 36
1392.86 35
1392.95 33
1393.03 31
1393.12 28
1393.20 25
1393.29 23
1393.37 21
1393.46 20
1393.55 20
1393.63 22
1393.72 24
1393.80 27
1393.89 31
1393.97 33
1394.06 35
1394.14 36
1394.23 36
1394.32 35
1394.40 33
1394.49 31
1394.57 29
1394.66 29
1394.74 29
1394.83 31
1394.92 34
1395.00 38
1395.09 42
1395.17 47
1395.26 51
1395.34 53
1395.43 55
1395.51 55
1395.60 53
1395.69 50
1395.77 47
1395.86 44
1395.94 42
1396.03 41
1396.11 40
1396.20 40
1396.29 40
1396.37 39
1396.46 37
1396.54 35
1396.63 32
1396.71 29
1396.80 28
1396.89 27
1396.97 29
1397.06 32
1397.14 35
1397.23 39
1397.31 42
1397.40 44
1397.49 44
1397.57 43
1397.66 43
1397.74 42
1397.83 43
1397.91 43
1398.00 44
1398.09 44
1398.17 42
1398.26 40
1398.34 36
1398.43 32
1398.51 29
1398.60 26
1398.69 25
1398.77 26
1398.86 28
1398.94 30
1399.03 33
1399.11 35
1399.20 35
1399.29 35
1399.37 34
1399.46 31
1399.54 29
1399.63 26
1399.71 23
1399.80 21
1399.89 20
1399.97 19
1400.06 20
1400.14 21
1400.23 23
1400.31 25
1400.40 28
1400.49 30
1400.57 32
1400.66 33
1400.74 33
1400.83 33
1400.92 32
1401.00 31
1401.09 30
1401.17 29
1401.26 28
1401.34 27
1401.43 26
1401.52 25
1401.60 24
1401.69 22
1401.77 21
1401.86 20
1401.95 19
1402.03 18
1402.12 17
1402.20 15
1402.29 13
1402.37 10
1402.46 7
1402.55 4
1402.63 2
1402.72 1
1402.80 1
1402.89 3
1402.98 5
1403.06 8
1403.15 10
1403.23 11
1403.32 12
1403.40 11
1403.49 10
1403.58 9
1403.66 8
1403.75 9
1403.83 10
1403.92 12
1404.01 14
1404.09 15
1404.18 16
1404.26 17
1404.35 18
1404.44 19
1404.52 20
1404.61 22
1404.69 24
1404.78 27
1404.86 29
1404.95 31
1405.04 33
1405.12 35
1405.21 36
1405.29 37
1405.38 38
1405.47 38
1405.55 38
1405.64 38
1405.72 36
1405.81 35
1405.90 33
1405.98 32
1406.07 30
1406.15 29
1406.24 29
1406.33 29
1406.41 29
1406.50 29
1406.58 29
1406.67 30
1406.76 31
1406.84 33
1406.93 34
1407.01 34
1407.10 33
1407.19 32
1407.27 30
1407.36 29
1407.44 27
1407.53 26
1407.62 26
1407.70 26
1407.79 28
1407.87 29
1407.96 31
1408.05 33
1408.13 34
1408.22 36
1408.30 38
1408.39 40
1408.48 42
1408.56 45
1408.65 47
1408.73 50
1408.82 52
1408.91 54
1408.99 56
1409.08 58
1409.16 59
1409.25 60
1409.34 60
1409.42 61
1409.51 63
1409.59 65
1409.68 68
1409.77 72
1409.85 76
1409.94 80
1410.03 82
1410.11 81
1410.20 78
1410.28 73
1410.37 66
1410.46 58
1410.54 51
1410.63 45
1410.71 41
1410.80 38
1410.89 38
1410.97 39
1411.06 41
1411.14 43
1411.23 46
1411.32 47
1411.40 48
1411.49 49
1411.58 49
1411.66 49
1411.75 49
1411.83 51
1411.92 53
1412.01 54
1412.09 56
1412.18 55
1412.26 54
1412.35 51
1412.44 47
1412.52 43
1412.61 41
1412.70 40
1412.78 41
1412.87 43
1412.95 46
1413.04 48
1413.13 50
1413.21 51
1413.30 50
1413.38 47
1413.47 44
1413.56 40
1413.64 38
1413.73 36
1413.82 36
1413.90 38
1413.99 41
1414.07 46
1414.16 50
1414.25 55
1414.33 57
1414.42 59
1414.51 58
1414.59 56
1414.68 53
1414.76 51
1414.85 49
1414.94 48
1415.02 48
1415.11 49
1415.19 50
1415.28 51
1415.37 52
1415.45 52
1415.54 50
1415.63 48
1415.71 45
1415.80 41
1415.88 38
1415.97 36
1416.06 34
1416.14 32
1416.23 30
1416.32 29
1416.40 27
1416.49 25
1416.58 22
1416.66 19
1416.75 16
1416.83 13
1416.92 9
1417.01 7
1417.09 4
1417.18 2
1417.27 1
1417.35 1
1417.44 1
1417.52 2
1417.61 4
1417.70 5
1417.78 8
1417.87 10
1417.96 13
1418.04 16
1418.13 18
1418.21 19
1418.30 20
1418.39 19
1418.47 18
1418.56 16
1418.65 13
1418.73 11
1418.82 8
1418.91 6
1418.99 4
1419.08 3
1419.16 2
1419.25 2
1419.34 2
1419.42 4
1419.51 7
1419.60 13
1419.68 20
1419.77 28
1419.86 37
1419.94 45
1420.03 51
1420.11 55
1420.20 57
1420.29 58
1420.37 57
1420.46 55
1420.55 54
1420.63 53
1420.72 54
1420.81 56
1420.89 60
1420.98 66
1421.07 71
1421.15 75
1421.24 78
1421.32 79
1421.41 80
1421.50 80
1421.58 82
1421.67 85
1421.76 90
1421.84 97
1421.93 104
1422.02 110
1422.10 114
1422.19 115
1422.28 114
1422.36 110
1422.45 106
1422.53 101
1422.62 97
1422.71 93
1422.79 90
1422.88 88
1422.97 87
1423.05 86
1423.14 86
1423.23 87
1423.31 88
1423.40 89
1423.49 91
1423.57 92
1423.66 93
1423.75 92
1423.83 91
1423.92 89
1424.01 86
1424.09 85
1424.18 85
1424.26 86
1424.35 89
1424.44 93
1424.52 97
1424.61 102
1424.70 105
1424.78 107
1424.87 108
1424.96 107
1425.04 105
1425.13 101
1425.22 95
1425.30 88
1425.39 81
1425.48 73
1425.56 66
1425.65 60
1425.74 56
1425.82 54
1425.91 53
1426.00 54
1426.08 57
1426.17 61
1426.26 66
1426.34 71
1426.43 77
1426.52 81
1426.60 85
1426.69 87
1426.77 87
1426.86 84
1426.95 81
1427.03 76
1427.12 70
1427.21 65
1427.29 61
1427.38 57
1427.47 54
1427.55 52
1427.64 51
1427.73 51
1427.81 52
1427.90 52
1427.99 53
1428.07 52
1428.16 51
1428.25 49
1428.33 46
1428.42 43
1428.51 40
1428.59 37
1428.68 36
1428.77 35
1428.85 35
1428.94 36
1429.03 36
1429.11 37
1429.20 37
1429.29 39
1429.37 40
1429.46 43
1429.55 46
1429.63 49
1429.72 52
1429.81 55
1429.89 56
1429.98 57
1430.07 58
1430.15 58
1430.24 58
1430.33 57
1430.41 56
1430.50 55
1430.59 52
1430.67 49
1430.76 46
1430.85 43
1430.93 41
1431.02 41
1431.11 42
1431.19 45
1431.28 48
1431.37 51
1431.45 54
1431.54 55
1431.63 55
1431.71 54
1431.80 52
1431.89 50
1431.98 48
1432.06 46
1432.15 45
1432.24 46
1432.32 48
1432.41 51
1432.50 55
1432.58 60
1432.67 65
1432.76 68
1432.84 71
1432.93 72
1433.02 72
1433.10 72
1433.19 73
1433.28 74
1433.36 76
1433.45 79
1433.54 82
1433.62 84
1433.71 86
1433.80 86
1433.88 84
1433.97 81
1434.06 77
1434.14 73
1434.23 69
1434.32 65
1434.41 63
1434.49 61
1434.58 60
1434.67 60
1434.75 61
1434.84 61
1434.93 61
1435.01 61
1435.10 60
1435.19 59
1435.27 58
1435.36 59
1435.45 61
1435.53 64
1435.62 69
1435.71 73
1435.79 77
1435.88 81
1435.97 82
1436.06 81
1436.14 79
1436.23 75
1436.32 70
1436.40 64
1436.49 59
1436.58 53
1436.66 49
1436.75 45
1436.84 42
1436.92 39
1437.01 38
1437.10 38
1437.18 38
1437.27 39
1437.36 40
1437.45 40
1437.53 40
1437.62 41
1437.71 41
1437.79 41
1437.88 42
1437.97 43
1438.05 44
1438.14 46
1438.23 48
1438.31 50
1438.40 52
1438.49 54
1438.58 55
1438.66 54
1438.75 53
1438.84 51
1438.92 50
1439.01 49
1439.10 48
1439.18 49
1439.27 50
1439.36 52
1439.45 54
1439.53 56
1439.62 59
1439.71 61
1439.79 63
1439.88 65
1439.97 65
1440.05 64
1440.14 62
1440.23 59
1440.32 55
1440.40 52
1440.49 51
1440.58 50
1440.66 51
1440.75 53
1440.84 55
1440.92 57
1441.01 59
1441.10 60
1441.19 61
1441.27 60
1441.36 58
1441.45 56
1441.53 53
1441.62 48
1441.71 43
1441.79 37
1441.88 31
1441.97 26
1442.06 21
1442.14 18
1442.23 16
1442.32 15
1442.40 15
1442.49 16
1442.58 18
1442.67 19
1442.75 19
1442.84 19
1442.93 18
1443.01 16
1443.10 13
1443.19 10
1443.27 7
1443.36 3
1443.45 0
1443.54 0
1443.62 0
1443.71 0
1443.80 0
1443.88 0
1443.97 0
1444.06 0
1444.15 0
1444.23 5
1444.32 10
1444.41 15
1444.49 20
1444.58 23
1444.67 26
1444.76 28
1444.84 29
1444.93 30
1445.02 31
1445.10 33
1445.19 34
1445.28 34
1445.37 34
1445.45 34
1445.54 34
1445.63 35
1445.71 36
1445.80 39
1445.89 43
1445.98 46
1446.06 50
1446.15 52
1446.24 53
1446.32 54
1446.41 53
1446.50 51
1446.59 50
1446.67 48
1446.76 48
1446.85 48
1446.94 50
1447.02 52
1447.11 56
1447.20 61
1447.28 66
1447.37 72
1447.46 77
1447.55 82
1447.63 86
1447.72 90
1447.81 93
1447.89 95
1447.98 96
1448.07 96
1448.16 96
1448.24 95
1448.33 95
1448.42 94
1448.51 93
1448.59 92
1448.68 91
1448.77 89
1448.85 87
1448.94 86
1449.03 88
1449.12 92
1449.20 97
1449.29 104
1449.38 112
1449.47 117
1449.55 120
1449.64 120
1449.73 116
1449.81 111
1449.90 104
1449.99 97
1450.08 91
1450.16 87
1450.25 84
1450.34 82
1450.43 80
1450.51 78
1450.60 76
1450.69 73
1450.77 69
1450.86 66
1450.95 62
1451.04 60
1451.12 58
1451.21 56
1451.30 56
1451.39 55
1451.47 54
1451.56 54
1451.65 54
1451.74 54
1451.82 54
1451.91 55
1452.00 55
1452.08 54
1452.17 53
1452.26 50
1452.35 48
1452.43 45
1452.52 43
1452.61 42
1452.70 42
1452.78 42
1452.87 43
1452.96 45
1453.05 48
1453.13 51
1453.22 55
1453.31 60
1453.40 65
1453.48 68
1453.57 71
1453.66 71
1453.74 69
1453.83 66
1453.92 62
1454.01 58
1454.09 55
1454.18 55
1454.27 56
1454.36 60
1454.44 65
1454.53 70
1454.62 75
1454.71 79
1454.79 82
1454.88 84
1454.97 84
1455.06 83
1455.14 81
1455.23 79
1455.32 77
1455.41 76
1455.49 74
1455.58 73
1455.67 73
1455.76 72
1455.84 72
1455.93 71
1456.02 69
1456.11 67
1456.19 65
1456.28 61
1456.37 58
1456.46 54
1456.54 50
1456.63 46
1456.72 43
1456.81 41
1456.89 39
1456.98 39
1457.07 40
1457.16 42
1457.24 44
1457.33 46
1457.42 47
1457.51 47
1457.59 46
1457.68 44
1457.77 42
1457.86 39
1457.94 37
1458.03 36
1458.12 35
1458.21 35
1458.29 35
1458.38 35
1458.47 35
1458.56 35
1458.64 35
1458.73 35
1458.82 35
1458.91 36
1458.99 36
1459.08 36
1459.17 35
1459.26 35
1459.34 36
1459.43 36
1459.52 38
1459.61 39
1459.69 41
1459.78 43
1459.87 45
1459.96 47
1460.05 47
1460.13 47
1460.22 45
1460.31 43
1460.40 39
1460.48 37
1460.57 35
1460.66 35
1460.75 38
1460.83 43
1460.92 51
1461.01 60
1461.10 68
1461.18 77
1461.27 84
1461.36 89
1461.45 93
1461.53 97
1461.62 99
1461.71 101
1461.80 101
1461.89 100
1461.97 98
1462.06 96
1462.15 93
1462.24 92
1462.32 92
1462.41 92
1462.50 94
1462.59 97
1462.67 99
1462.76 100
1462.85 99
1462.94 96
1463.02 92
1463.11 87
1463.20 81
1463.29 76
1463.38 72
1463.46 71
1463.55 71
1463.64 73
1463.73 76
1463.81 78
1463.90 80
1463.99 79
1464.08 75
1464.16 69
1464.25 62
1464.34 55
1464.43 49
1464.52 45
1464.60 43
1464.69 44
1464.78 46
1464.87 50
1464.95 54
1465.04 57
1465.13 59
1465.22 60
1465.31 59
1465.39 56
1465.48 52
1465.57 49
1465.66 46
1465.74 44
1465.83 44
1465.92 44
1466.01 46
1466.10 47
1466.18 47
1466.27 46
1466.36 45
1466.45 42
1466.53 40
1466.62 38
1466.71 36
1466.80 36
1466.89 37
1466.97 38
1467.06 42
1467.15 46
1467.24 52
1467.32 59
1467.41 66
1467.50 73
1467.59 79
1467.68 83
1467.76 85
1467.85 85
1467.94 83
1468.03 79
1468.12 75
1468.20 70
1468.29 66
1468.38 62
1468.47 59
1468.55 57
1468.64 54
1468.73 51
1468.82 48
1468.91 45
1468.99 41
1469.08 39
1469.17 38
1469.26 38
1469.35 39
1469.43 41
1469.52 43
1469.61 45
1469.70 46
1469.78 47
1469.87 47
1469.96 47
1470.05 47
1470.14 47
1470.22 48
1470.31 49
1470.40 51
1470.49 53
1470.58 55
1470.66 56
1470.75 56
1470.84 56
1470.93 55
1471.02 54
1471.10 53
1471.19 52
1471.28 53
1471.37 54
1471.45 56
1471.54 59
1471.63 62
1471.72 65
1471.81 67
1471.89 69
1471.98 70
1472.07 70
1472.16 70
1472.25 68
1472.33 64
1472.42 60
1472.51 55
1472.60 50
1472.69 45
1472.77 41
1472.86 38
1472.95 36
1473.04 36
1473.13 37
1473.21 38
1473.30 41
1473.39 44
1473.48 47
1473.57 50
1473.65 52
1473.74 54
1473.83 56
1473.92 56
1474.01 57
1474.09 57
1474.18 58
1474.27 58
1474.36 59
1474.45 59
1474.53 58
1474.62 57
1474.71 54
1474.80 49
1474.89 44
1474.97 40
1475.06 36
1475.15 33
1475.24 34
1475.33 36
1475.41 40
1475.50 44
1475.59 48
1475.68 50
1475.77 51
1475.86 50
1475.94 47
1476.03 43
1476.12 40
1476.21 36
1476.30 34
1476.38 32
1476.47 31
1476.56 30
1476.65 30
1476.74 31
1476.82 32
1476.91 34
1477.00 37
1477.09 41
1477.18 46
1477.26 51
1477.35 56
1477.44 60
1477.53 63
1477.62 64
1477.71 63
1477.79 60
1477.88 56
1477.97 52
1478.06 48
1478.15 44
1478.23 43
1478.32 43
1478.41 44
1478.50 47
1478.59 50
1478.67 53
1478.76 54
1478.85 53
1478.94 50
1479.03 47
1479.12 43
1479.20 39
1479.29 37
1479.38 36
1479.47 37
1479.56 40
1479.64 43
1479.73 47
1479.82 51
1479.91 55
1480.00 58
1480.09 59
1480.17 59
1480.26 57
1480.35 54
1480.44 50
1480.53 44
1480.61 37
1480.70 30
1480.79 23
1480.88 16
1480.97 10
1481.06 5
1481.14 2
1481.23 1
1481.32 2
1481.41 5
1481.50 9
1481.59 13
1481.67 16
1481.76 18
1481.85 18
1481.94 18
1482.03 17
1482.11 17
1482.20 19
1482.29 23
1482.38 28
1482.47 36
1482.56 44
1482.64 53
1482.73 60
1482.82 65
1482.91 68
1483.00 68
1483.09 66
1483.17 63
1483.26 59
1483.35 56
1483.44 53
1483.53 51
1483.62 51
1483.70 52
1483.79 54
1483.88 57
1483.97 61
1484.06 64
1484.15 68
1484.23 71
1484.32 73
1484.41 76
1484.50 78
1484.59 80
1484.68 83
1484.76 86
1484.85 89
1484.94 91
1485.03 91
1485.12 90
1485.21 86
1485.29 81
1485.38 75
1485.47 69
1485.56 64
1485.65 59
1485.74 56
1485.82 53
1485.91 50
1486.00 47
1486.09 44
1486.18 41
1486.27 39
1486.35 38
1486.44 37
1486.53 37
1486.62 38
1486.71 40
1486.80 42
1486.88 43
1486.97 45
1487.06 46
1487.15 47
1487.24 47
1487.33 47
1487.41 46
1487.50 45
1487.59 43
1487.68 42
1487.77 42
1487.86 42
1487.95 44
1488.03 45
1488.12 47
1488.21 49
1488.30 50
1488.39 50
1488.48 49
1488.56 47
1488.65 43
1488.74 39
1488.83 34
1488.92 29
1489.01 23
1489.10 19
1489.18 15
1489.27 12
1489.36 11
1489.45 11
1489.54 12
1489.63 15
1489.71 17
1489.80 20
1489.89 22
1489.98 24
1490.07 25
1490.16 25
1490.25 24
1490.33 22
1490.42 21
1490.51 20
1490.60 19
1490.69 19
1490.78 19
1490.86 19
1490.95 20
1491.04 22
1491.13 25
1491.22 30
1491.31 37
1491.40 44
1491.48 50
1491.57 55
1491.66 58
1491.75 57
1491.84 54
1491.93 49
1492.02 44
1492.10 39
1492.19 36
1492.28 36
1492.37 37
1492.46 39
1492.55 41
1492.64 43
1492.72 45
1492.81 45
1492.90 45
1492.99 44
1493.08 43
1493.17 42
1493.26 42
1493.34 43
1493.43 45
1493.52 48
1493.61 54
1493.70 61
1493.79 69
1493.88 76
1493.96 82
1494.05 85
1494.14 86
1494.23 84
1494.32 80
1494.41 76
1494.50 71
1494.58 67
1494.67 63
1494.76 59
1494.85 56
1494.94 52
1495.03 48
1495.12 43
1495.21 39
1495.29 36
1495.38 33
1495.47 32
1495.56 31
1495.65 30
1495.74 30
1495.83 29
1495.91 28
1496.00 27
1496.09 27
1496.18 28
1496.27 29
1496.36 31
1496.45 32
1496.54 34
1496.62 37
1496.71 39
1496.80 42
1496.89 46
1496.98 49
1497.07 51
1497.16 52
1497.24 51
1497.33 48
1497.42 44
1497.51 39
1497.60 34
1497.69 31
1497.78 29
1497.87 29
1497.95 29
1498.04 30
1498.13 30
1498.22 29
1498.31 27
1498.40 25
1498.49 24
1498.58 24
1498.66 25
1498.75 28
1498.84 33
1498.93 39
1499.02 45
1499.11 52
1499.20 58
1499.29 64
1499.37 67
1499.46 69
1499.55 68
1499.64 65
1499.73 60
1499.82 53
1499.91 46
1500.00 39
1500.08 34
1500.17 32
1500.26 32
1500.35 34
1500.44 37
1500.53 41
1500.62 43
1500.71 44
1500.80 44
1500.88 42
1500.97 38
1501.06 35
1501.15 31
1501.24 29
1501.33 27
1501.42 27
1501.51 27
1501.59 28
1501.68 28
1501.77 29
1501.86 30
1501.95 31
1502.04 33
1502.13 35
1502.22 37
1502.31 40
1502.39 42
1502.48 44
1502.57 45
1502.66 47
1502.75 48
1502.84 49
1502.93 50
1503.02 51
1503.11 51
1503.19 51
1503.28 51
1503.37 49
1503.46 47
1503.55 45
1503.64 41
1503.73 38
1503.82 34
1503.91 31
1503.99 27
1504.08 24
1504.17 21
1504.26 18
1504.35 15
1504.44 11
1504.53 7
1504.62 3
1504.71 0
1504.79 0
1504.88 0
1504.97 0
1505.06 0
1505.15 2
1505.24 6
1505.33 10
1505.42 13
1505.51 13
1505.59 12
1505.68 8
1505.77 4
1505.86 0
1505.95 0
1506.04 0
1506.13 0
1506.22 0
1506.31 0
1506.40 0
1506.48 0
1506.57 0
1506.66 3
1506.75 6
1506.84 8
1506.93 11
1507.02 13
1507.11 15
1507.20 17
1507.29 18
1507.37 19
1507.46 20
1507.55 22
1507.64 24
1507.73 27
1507.82 31
1507.91 34
1508.00 36
1508.09 37
1508.18 36
1508.26 34
1508.35 31
1508.44 28
1508.53 25
1508.62 23
1508.71 20
1508.80 19
1508.89 17
1508.98 16
1509.07 14
1509.16 14
1509.24 14
1509.33 15
1509.42 18
1509.51 21
1509.60 25
1509.69 28
1509.78 31
1509.87 33
1509.96 32
1510.05 31
1510.13 28
1510.22 26
1510.31 23
1510.40 21
1510.49 20
1510.58 19
1510.67 19
1510.76 18
1510.85 18
1510.94 17
1511.03 16
1511.12 15
1511.20 14
1511.29 13
1511.38 12
1511.47 11
1511.56 10
1511.65 9
1511.74 7
1511.83 6
1511.92 4
1512.01 2
1512.10 1
1512.18 0
1512.27 0
1512.36 0
1512.45 2
1512.54 4
1512.63 7
1512.72 10
1512.81 13
1512.90 16
1512.99 18
1513.08 20
1513.17 22
1513.25 24
1513.34 25
1513.43 26
1513.52 27
1513.61 28
1513.70 28
1513.79 28
1513.88 28
1513.97 28
1514.06 29
1514.15 31
1514.24 33
1514.32 34
1514.41 34
1514.50 32
1514.59 30
1514.68 28
1514.77 27
1514.86 27
1514.95 29
1515.04 32
1515.13 37
1515.22 43
1515.31 48
1515.40 53
1515.48 56
1515.57 58
1515.66 58
1515.75 56
1515.84 53
1515.93 49
1516.02 44
1516.11 40
1516.20 37
1516.29 36
1516.38 37
1516.47 41
1516.56 45
1516.65 50
1516.73 54
1516.82 58
1516.91 60
1517.00 61
1517.09 60
1517.18 59
1517.27 57
1517.36 54
1517.45 50
1517.54 45
1517.63 41
1517.72 36
1517.81 33
1517.90 32
1517.98 32
1518.07 35
1518.16 38
1518.25 41
1518.34 44
1518.43 46
1518.52 47
1518.61 46
1518.70 45
1518.79 43
1518.88 40
1518.97 37
1519.06 33
1519.15 29
1519.24 25
1519.32 20
1519.41 15
1519.50 9
1519.59 4
1519.68 0
1519.77 0
1519.86 0
1519.95 0
1520.04 0
1520.13 0
1520.22 0
1520.31 0
1520.40 2
1520.49 4
1520.58 6
1520.67 7
1520.75 8
1520.84 9
1520.93 11
1521.02 12
1521.11 14
1521.20 16
1521.29 17
1521.38 18
1521.47 18
1521.56 18
1521.65 18
1521.74 19
1521.83 19
1521.92 20
1522.01 22
1522.10 23
1522.19 25
1522.28 27
1522.36 29
1522.45 31
1522.54 32
1522.63 34
1522.72 35
1522.81 35
1522.90 34
1522.99 32
1523.08 30
1523.17 27
1523.26 24
1523.35 21
1523.44 20
1523.53 20
1523.62 21
1523.71 22
1523.80 23
1523.89 24
1523.98 23
1524.06 22
1524.15 19
1524.24 15
1524.33 12
1524.42 9
1524.51 7
1524.60 7
1524.69 8
1524.78 9
1524.87 12
1524.96 14
1525.05 16
1525.14 17
1525.23 17
1525.32 17
1525.41 17
1525.50 18
1525.59 19
1525.68 20
1525.77 22
1525.85 24
1525.94 25
1526.03 27
1526.12 29
1526.21 30
1526.30 31
1526.39 31
1526.48 31
1526.57 29
1526.66 26
1526.75 23
1526.84 19
1526.93 17
1527.02 17
1527.11 19
1527.20 24
1527.29 30
1527.38 38
1527.47 44
1527.56 48
1527.65 49
1527.74 47
1527.83 43
1527.92 37
1528.00 31
1528.09 25
1528.18 20
1528.27 17
1528.36 15
1528.45 14
1528.54 15
1528.63 15
1528.72 16
1528.81 15
1528.90 14
1528.99 13
1529.08 11
1529.17 9
1529.26 9
1529.35 10
1529.44 12
1529.53 16
1529.62 22
1529.71 27
1529.80 32
1529.89 37
1529.98 41
1530.07 43
1530.16 44
1530.25 44
1530.34 44
1530.43 43
1530.52 42
1530.60 41
1530.69 39
1530.78 36
1530.87 33
1530.96 29
1531.05 25
1531.14 21
1531.23 18
1531.32 16
1531.41 14
1531.50 12
1531.59 10
1531.68 7
1531.77 4
1531.86 0
1531.95 0
1532.04 0
1532.13 0
1532.22 0
1532.31 1
1532.40 6
1532.49 12
1532.58 17
1532.67 21
1532.76 24
1532.85 24
1532.94 23
1533.03 21
1533.12 19
1533.21 17
1533.30 15
1533.39 15
1533.48 16
1533.57 17
1533.66 19
1533.75 20
1533.84 21
1533.93 20
1534.01 19
1534.10 17
1534.19 14
1534.28 11
1534.37 8
1534.46 7
1534.55 6
1534.64 7
1534.73 9
1534.82 12
1534.91 15
1535.00 18
1535.09 20
1535.18 21
1535.27 22
1535.36 22
1535.45 23
1535.54 24
1535.63 25
1535.72 27
1535.81 28
1535.90 28
1535.99 28
1536.08 27
1536.17 25
1536.26 23
1536.35 22
1536.44 21
1536.53 21
1536.62 22
1536.71 23
1536.80 24
1536.89 24
1536.98 24
1537.07 23
1537.16 20
1537.25 16
1537.34 12
1537.43 6
1537.52 1
1537.61 0
1537.70 0
1537.79 0
1537.88 0
1537.97 0
1538.06 0
1538.15 0
1538.24 0
1538.33 3
1538.42 10
1538.51 16
1538.60 23
1538.69 29
1538.78 34
1538.87 38
1538.96 41
1539.05 44
1539.14 46
1539.23 47
1539.32 47
1539.41 47
1539.50 47
1539.59 46
1539.68 45
1539.77 43
1539.86 42
1539.95 40
1540.04 37
1540.13 35
1540.22 31
1540.31 28
1540.40 26
1540.49 25
1540.58 27
1540.67 30
1540.76 34
1540.85 40
1540.94 45
1541.03 50
1541.12 53
1541.21 55
1541.30 57
1541.39 58
1541.48 59
1541.57 61
1541.66 63
1541.75 67
1541.84 70
1541.93 74
1542.02 78
1542.11 82
1542.20 85
1542.29 89
1542.38 94
1542.47 98
1542.56 102
1542.65 104
1542.74 105
1542.83 104
1542.92 101
1543.01 97
1543.10 92
1543.19 87
1543.28 83
1543.37 80
1543.46 78
1543.55 77
1543.64 76
1543.73 75
1543.82 74
1543.91 73
1544.00 71
1544.09 69
1544.18 67
1544.27 64
1544.36 62
1544.45 59
1544.54 56
1544.63 54
1544.72 51
1544.81 48
1544.90 45
1544.99 42
1545.08 39
1545.17 36
1545.26 33
1545.35 30
1545.44 28
1545.53 27
1545.62 27
1545.71 27
1545.80 28
1545.89 29
1545.98 29
1546.07 28
1546.16 25
1546.25 21
1546.34 16
1546.43 12
1546.52 7
1546.61 3
1546.70 1
1546.79 0
1546.88 1
1546.97 2
1547.06 4
1547.15 6
1547.24 8
1547.33 9
1547.42 10
1547.51 10
1547.60 10
1547.69 9
1547.78 10
1547.87 11
1547.96 12
1548.05 14
1548.14 16
1548.23 17
1548.32 17
1548.41 16
1548.50 14
1548.60 13
1548.69 12
1548.78 12
1548.87 12
1548.96 13
1549.05 14
1549.14 16
1549.23 16
1549.32 17
1549.41 17
1549.50 16
1549.59 15
1549.68 14
1549.77 13
1549.86 12
1549.95 12
1550.04 13
1550.13 15
1550.22 19
1550.31 25
1550.40 31
1550.49 37
1550.58 41
1550.67 43
1550.76 43
1550.85 40
1550.94 36
1551.03 31
1551.12 25
1551.21 20
1551.30 15
1551.39 12
1551.48 9
1551.57 6
1551.66 4
1551.75 3
1551.84 2
1551.93 2
1552.03 4
1552.12 6
1552.21 10
1552.30 14
1552.39 19
1552.48 23
1552.57 27
1552.66 29
1552.75 29
1552.84 28
1552.93 25
1553.02 20
1553.11 15
1553.20 10
1553.29 5
1553.38 1
1553.47 0
1553.56 0
1553.65 0
1553.74 0
1553.83 2
1553.92 6
1554.01 10
1554.10 14
1554.19 17
1554.28 20
1554.37 22
1554.46 22
1554.56 22
1554.65 21
1554.74 19
1554.83 16
1554.92 14
1555.01 13
1555.10 11
1555.19 10
1555.28 10
1555.37 11
1555.46 12
1555.55 14
1555.64 17
1555.73 20
1555.82 23
1555.91 24
1556.00 26
1556.09 26
1556.18 27
1556.27 29
1556.36 32
1556.45 36
1556.54 41
1556.63 47
1556.73 53
1556.82 58
1556.91 62
1557.00 64
1557.09 65
1557.18 64
1557.27 63
1557.36 62
1557.45 61
1557.54 62
1557.63 62
1557.72 63
1557.81 64
1557.90 64
1557.99 63
1558.08 60
1558.17 56
1558.26 52
1558.35 50
1558.44 48
1558.53 48
1558.63 49
1558.72 51
1558.81 53
1558.90 53
1558.99 52
1559.08 48
1559.17 41
1559.26 33
1559.35 24
1559.44 16
1559.53 8
1559.62 2
1559.71 0
1559.80 0
1559.89 0
1559.98 0
1560.07 4
1560.16 8
1560.25 13
1560.35 17
1560.44 20
1560.53 22
1560.62 22
1560.71 20
1560.80 17
1560.89 13
1560.98 9
1561.07 6
1561.16 3
1561.25 1
1561.34 0
1561.43 1
1561.52 2
1561.61 5
1561.70 7
1561.79 10
1561.89 12
1561.98 13
1562.07 13
1562.16 12
1562.25 11
1562.34 9
1562.43 8
1562.52 7
1562.61 6
1562.70 7
1562.79 8
1562.88 10
1562.97 12
1563.06 16
1563.15 20
1563.24 24
1563.34 29
1563.43 33
1563.52 36
1563.61 39
1563.70 41
1563.79 42
1563.88 44
1563.97 45
1564.06 47
1564.15 49
1564.24 51
1564.33 52
1564.42 52
1564.51 50
1564.60 47
1564.70 42
1564.79 36
1564.88 31
1564.97 25
1565.06 20
1565.15 15
1565.24 12
1565.33 9
1565.42 9
1565.51 9
1565.60 12
1565.69 16
1565.78 22
1565.87 29
1565.96 36
1566.06 42
1566.15 47
1566.24 50
1566.33 52
1566.42 51
1566.51 49
1566.60 47
1566.69 43
1566.78 40
1566.87 36
1566.96 33
1567.05 31
1567.14 28
1567.24 26
1567.33 23
1567.42 21
1567.51 18
1567.60 15
1567.69 12
1567.78 9
1567.87 6
1567.96 4
1568.05 2
1568.14 2
1568.23 2
1568.32 3
1568.42 4
1568.51 4
1568.60 5
1568.69 5
1568.78 5
1568.87 6
1568.96 8
1569.05 12
1569.14 17
1569.23 22
1569.32 27
1569.41 31
1569.50 34
1569.60 35
1569.69 35
1569.78 35
1569.87 34
1569.96 33
1570.05 32
1570.14 32
1570.23 32
1570.32 32
1570.41 31
1570.50 30
1570.59 29
1570.69 27
1570.78 24
1570.87 22
1570.96 20
1571.05 19
1571.14 19
1571.23 21
1571.32 23
1571.41 27
1571.50 30
1571.59 34
1571.69 36
1571.78 37
1571.87 37
1571.96 36
1572.05 35
1572.14 35
1572.23 36
1572.32 38
1572.41 41
1572.50 44
1572.59 48
1572.69 51
1572.78 52
1572.87 52
1572.96 51
1573.05 48
1573.14 43
1573.23 38
1573.32 32
1573.41 26
1573.50 20
1573.59 14
1573.69 9
1573.78 4
1573.87 0
1573.96 0
1574.05 0
1574.14 0
1574.23 0
1574.32 0
1574.41 0
1574.50 0
1574.60 2
1574.69 5
1574.78 7
1574.87 7
1574.96 7
1575.05 5
1575.14 4
1575.23 2
1575.32 2
1575.41 2
1575.50 2
1575.60 4
1575.69 5
1575.78 7
1575.87 9
1575.96 11
1576.05 12
1576.14 12
1576.23 12
1576.32 11
1576.41 9
1576.51 8
1576.60 7
1576.69 6
1576.78 5
1576.87 5
1576.96 5
1577.05 5
1577.14 6
1577.23 7
1577.33 8
1577.42 10
1577.51 11
1577.60 11
1577.69 10
1577.78 8
1577.87 4
1577.96 0
1578.05 0
1578.14 0
1578.24 0
1578.33 0
1578.42 0
1578.51 0
1578.60 0
1578.69 1
1578.78 5
1578.87 9
1578.96 12
1579.06 16
1579.15 19
1579.24 23
1579.33 27
1579.42 31
1579.51 35
1579.60 38
1579.69 40
1579.78 41
1579.88 42
1579.97 43
1580.06 44
1580.15 46
1580.24 48
1580.33 50
1580.42 53
1580.51 55
1580.60 58
1580.70 60
1580.79 61
1580.88 62
1580.97 62
1581.06 62
1581.15 60
1581.24 57
1581.33 53
1581.43 49
1581.52 43
1581.61 38
1581.70 33
1581.79 28
1581.88 24
1581.97 21
1582.06 20
1582.15 20
1582.25 20
1582.34 22
1582.43 23
1582.52 24
1582.61 24
1582.70 24
1582.79 22
1582.88 20
1582.98 17
1583.07 14
1583.16 11
1583.25 10
1583.34 10
1583.43 11
1583.52 14
1583.61 17
1583.71 20
1583.80 23
1583.89 24
1583.98 24
1584.07 22
1584.16 19
1584.25 16
1584.34 12
1584.44 10
1584.53 8
1584.62 7
1584.71 6
1584.80 7
1584.89 9
1584.98 11
1585.07 14
1585.17 18
1585.26 23
1585.35 27
1585.44 31
1585.53 34
1585.62 36
1585.71 37
1585.80 35
1585.90 33
1585.99 30
1586.08 27
1586.17 24
1586.26 20
1586.35 18
1586.44 15
1586.53 14
1586.63 14
1586.72 15
1586.81 17
1586.90 18
1586.99 20
1587.08 20
1587.17 20
1587.27 19
1587.36 19
1587.45 18
1587.54 19
1587.63 21
1587.72 24
1587.81 27
1587.90 30
1588.00 32
1588.09 33
1588.18 33
1588.27 32
1588.36 29
1588.45 26
1588.54 23
1588.64 21
1588.73 19
1588.82 18
1588.91 18
1589.00 19
1589.09 21
1589.18 23
1589.28 26
1589.37 28
1589.46 31
1589.55 33
1589.64 34
1589.73 35
1589.82 34
1589.91 33
1590.01 30
1590.10 27
1590.19 24
1590.28 21
1590.37 19
1590.46 17
1590.55 16
1590.65 15
1590.74 15
1590.83 15
1590.92 15
1591.01 16
1591.10 17
1591.19 19
1591.29 21
1591.38 24
1591.47 26
1591.56 28
1591.65 28
1591.74 27
1591.84 25
1591.93 22
1592.02 18
1592.11 13
1592.20 9
1592.29 5
1592.38 2
1592.48 0
1592.57 0
1592.66 0
1592.75 0
1592.84 0
1592.93 0
1593.02 0
1593.12 0
1593.21 0
1593.30 2
1593.39 8
1593.48 14
1593.57 19
1593.66 22
1593.76 24
1593.85 24
1593.94 23
1594.03 20
1594.12 18
1594.21 17
1594.31 16
1594.40 17
1594.49 20
1594.58 24
1594.67 29
1594.76 34
1594.85 39
1594.95 44
1595.04 47
1595.13 50
1595.22 52
1595.31 53
1595.40 54
1595.50 55
1595.59 56
1595.68 55
1595.77 54
1595.86 52
1595.95 50
1596.05 47
1596.14 45
1596.23 43
1596.32 41
1596.41 40
1596.50 39
1596.59 38
1596.69 37
1596.78 35
1596.87 33
1596.96 31
1597.05 30
1597.14 29
1597.24 29
1597.33 31
1597.42 34
1597.51 37
1597.60 41
1597.69 44
1597.79 45
1597.88 46
1597.97 44
1598.06 42
1598.15 40
1598.24 37
1598.34 36
1598.43 36
1598.52 36
1598.61 38
1598.70 39
1598.79 40
1598.89 40
1598.98 40
1599.07 38
1599.16 36
1599.25 35
1599.34 33
1599.44 33
1599.53 33
1599.62 34
1599.71 37
1599.80 40
1599.89 44
1599.99 49
1600.08 53
1600.17 56
1600.26 58
1600.35 59
1600.44 59
1600.54 59
1600.63 59
1600.72 60
1600.81 61
1600.90 63
1600.99 66
1601.09 67
1601.18 68
1601.27 68
1601.36 67
1601.45 66
1601.55 64
1601.64 63
1601.73 61
1601.82 60
1601.91 59
1602.00 58
1602.10 57
1602.19 56
1602.28 55
1602.37 54
1602.46 51
1602.55 48
1602.65 45
1602.74 41
1602.83 38
1602.92 35
1603.01 32
1603.11 32
1603.20 33
1603.29 35
1603.38 39
1603.47 43
1603.56 48
1603.66 53
1603.75 58
1603.84 62
1603.93 65
1604.02 66
1604.12 66
1604.21 64
1604.30 60
1604.39 55
1604.48 49
1604.57 43
1604.67 36
1604.76 29
1604.85 23
1604.94 18
1605.03 14
1605.13 12
1605.22 11
1605.31 12
1605.40 13
1605.49 16
1605.58 18
1605.68 21
1605.77 22
1605.86 23
1605.95 23
1606.04 21
1606.14 19
1606.23 17
1606.32 14
1606.41 12
1606.50 11
1606.60 11
1606.69 12
1606.78 14
1606.87 16
1606.96 17
1607.05 18
1607.15 17
1607.24 15
1607.33 11
1607.42 8
1607.51 5
1607.61 4
1607.70 4
1607.79 5
1607.88 7
1607.97 9
1608.07 11
1608.16 11
1608.25 10
1608.34 9
1608.43 7
1608.53 6
1608.62 5
1608.71 4
1608.80 4
1608.89 4
1608.99 4
1609.08 5
1609.17 7
1609.26 9
1609.35 12
1609.45 15
1609.54 18
1609.63 22
1609.72 24
1609.81 26
1609.90 26
1610.00 25
1610.09 24
1610.18 23
1610.27 21
1610.36 20
1610.46 19
1610.55 18
1610.64 16
1610.73 14
1610.82 11
1610.92 8
1611.01 4
1611.10 2
1611.19 1
1611.28 2
1611.38 6
1611.47 13
1611.56 22
1611.65 34
1611.75 49
1611.84 63
1611.93 78
1612.02 91
1612.11 103
1612.21 114
1612.30 123
1612.39 133
1612.48 144
1612.57 158
1612.67 175
1612.76 195
1612.85 218
1612.94 240
1613.03 262
1613.13 282
1613.22 297
1613.31 310
1613.40 319
1613.49 326
1613.59 332
1613.68 337
1613.77 343
1613.86 349
1613.95 356
1614.05 363
1614.14 370
1614.23 376
1614.32 381
1614.42 384
1614.51 385
1614.60 383
1614.69 381
1614.78 377
1614.88 371
1614.97 364
1615.06 355
1615.15 343
1615.24 328
1615.34 311
1615.43 290
1615.52 268
1615.61 245
1615.71 223
1615.80 202
1615.89 183
1615.98 167
1616.07 154
1616.17 144
1616.26 136
1616.35 131
1616.44 126
1616.53 123
1616.63 120
1616.72 118
1616.81 117
1616.90 116
1617.00 115
1617.09 115
1617.18 113
1617.27 111
1617.36 108
1617.46 105
1617.55 101
1617.64 97
1617.73 94
1617.83 91
1617.92 87
1618.01 84
1618.10 79
1618.19 74
1618.29 67
1618.38 60
1618.47 53
1618.56 47
1618.66 42
1618.75 40
1618.84 39
1618.93 39
1619.02 40
1619.12 41
1619.21 41
1619.30 39
1619.39 37
1619.49 34
1619.58 31
1619.67 29
1619.76 27
1619.85 26
1619.95 27
1620.04 27
1620.13 29
1620.22 30
1620.32 32
1620.41 34
1620.50 36
1620.59 38
1620.68 40
1620.78 42
1620.87 44
1620.96 44
1621.05 42
1621.15 40
1621.24 37
1621.33 34
1621.42 32
1621.52 31
1621.61 32
1621.70 33
1621.79 35
1621.88 36
1621.98 37
1622.07 35
1622.16 33
1622.25 30
1622.35 26
1622.44 22
1622.53 18
1622.62 14
1622.72 11
1622.81 7
1622.90 4
1622.99 1
1623.09 0
1623.18 0
1623.27 0
1623.36 0
1623.45 0
1623.55 0
1623.64 0
1623.73 0
1623.82 0
1623.92 0
1624.01 2
1624.10 3
1624.19 5
1624.29 8
1624.38 11
1624.47 14
1624.56 18
1624.66 20
1624.75 22
1624.84 23
1624.93 22
1625.03 20
1625.12 17
1625.21 14
1625.30 11
1625.40 9
1625.49 9
1625.58 9
1625.67 10
1625.76 11
1625.86 12
1625.95 11
1626.04 9
1626.13 7
1626.23 3
1626.32 1
1626.41 0
1626.50 0
1626.60 0
1626.69 0
1626.78 1
1626.87 2
1626.97 4
1627.06 5
1627.15 6
1627.24 7
1627.34 9
1627.43 11
1627.52 14
1627.61 17
1627.71 20
1627.80 23
1627.89 25
1627.98 27
1628.08 30
1628.17 34
1628.26 38
1628.35 43
1628.45 48
1628.54 53
1628.63 59
1628.72 64
1628.82 71
1628.91 78
1629.00 85
1629.09 92
1629.19 99
1629.28 104
1629.37 106
1629.46 108
1629.56 108
1629.65 109
1629.74 109
1629.83 110
1629.93 112
1630.02 112
1630.11 112
1630.20 111
1630.30 108
1630.39 105
1630.48 101
1630.58 98
1630.67 96
1630.76 94
1630.85 93
1630.95 92
1631.04 90
1631.13 88
1631.22 84
1631.32 79
1631.41 72
1631.50 65
1631.59 58
1631.69 51
1631.78 43
1631.87 36
1631.96 30
1632.06 24
1632.15 20
1632.24 17
1632.33 15
1632.43 15
1632.52 15
1632.61 15
1632.71 15
1632.80 16
1632.89 17
1632.98 19
1633.08 21
1633.17 24
1633.26 28
1633.35 32
1633.45 35
1633.54 37
1633.63 39
1633.72 40
1633.82 41
1633.91 41
1634.00 42
1634.09 44
1634.19 46
1634.28 50
1634.37 53
1634.47 57
1634.56 60
1634.65 62
1634.74 64
1634.84 66
1634.93 68
1635.02 70
1635.11 73
1635.21 77
1635.30 81
1635.39 85
1635.49 88
1635.58 90
1635.67 92
1635.76 94
1635.86 95
1635.95 96
1636.04 97
1636.13 97
1636.23 96
1636.32 94
1636.41 91
1636.51 87
1636.60 83
1636.69 78
1636.78 73
1636.88 68
1636.97 63
1637.06 58
1637.15 54
1637.25 51
1637.34 49
1637.43 48
1637.53 48
1637.62 48
1637.71 47
1637.80 47
1637.90 45
1637.99 43
1638.08 39
1638.17 34
1638.27 30
1638.36 25
1638.45 22
1638.55 20
1638.64 19
1638.73 19
1638.82 20
1638.92 22
1639.01 24
1639.10 26
1639.20 28
1639.29 29
1639.38 31
1639.47 33
1639.57 34
1639.66 35
1639.75 36
1639.85 37
1639.94 39
1640.03 40
1640.12 43
1640.22 45
1640.31 48
1640.40 50
1640.50 52
1640.59 52
1640.68 51
1640.77 50
1640.87 47
1640.96 44
1641.05 40
1641.15 36
1641.24 32
1641.33 29
1641.42 26
1641.52 24
1641.61 22
1641.70 22
1641.80 24
1641.89 26
1641.98 30
1642.07 35
1642.17 41
1642.26 46
1642.35 52
1642.45 57
1642.54 61
1642.63 64
1642.72 67
1642.82 69
1642.91 72
1643.00 75
1643.10 77
1643.19 79
1643.28 80
1643.38 81
1643.47 79
1643.56 76
1643.65 70
1643.75 63
1643.84 55
1643.93 45
1644.03 35
1644.12 26
1644.21 19
1644.30 13
1644.40 9
1644.49 8
1644.58 8
1644.68 10
1644.77 13
1644.86 17
1644.96 20
1645.05 24
1645.14 26
1645.23 28
1645.33 29
1645.42 29
1645.51 29
1645.61 28
1645.70 27
1645.79 26
1645.89 26
1645.98 27
1646.07 28
1646.16 30
1646.26 31
1646.35 31
1646.44 30
1646.54 27
1646.63 24
1646.72 20
1646.82 17
1646.91 15
1647.00 14
1647.09 15
1647.19 16
1647.28 17
1647.37 18
1647.47 17
1647.56 15
1647.65 13
1647.75 9
1647.84 6
1647.93 3
1648.03 0
1648.12 0
1648.21 0
1648.30 0
1648.40 0
1648.49 0
1648.58 0
1648.68 0
1648.77 1
1648.86 6
1648.96 10
1649.05 14
1649.14 17
1649.24 19
1649.33 20
1649.42 21
1649.51 22
1649.61 22
1649.70 23
1649.79 24
1649.89 27
1649.98 30
1650.07 34
1650.17 38
1650.26 44
1650.35 50
1650.45 57
1650.54 63
1650.63 69
1650.73 74
1650.82 77
1650.91 79
1651.00 79
1651.10 78
1651.19 75
1651.28 72
1651.38 70
1651.47 69
1651.56 69
1651.66 70
1651.75 72
1651.84 75
1651.94 77
1652.03 79
1652.12 81
1652.22 82
1652.31 84
1652.40 86
1652.50 89
1652.59 93
1652.68 96
1652.78 98
1652.87 100
1652.96 100
1653.05 99
1653.15 97
1653.24 96
1653.33 95
1653.43 94
1653.52 93
1653.61 91
1653.71 89
1653.80 84
1653.89 79
1653.99 72
1654.08 65
1654.17 58
1654.27 53
1654.36 48
1654.45 45
1654.55 42
1654.64 39
1654.73 36
1654.83 30
1654.92 24
1655.01 17
1655.11 10
1655.20 3
1655.29 0
1655.39 0
1655.48 0
1655.57 0
1655.67 5
1655.76 11
1655.85 18
1655.95 24
1656.04 29
1656.13 33
1656.23 36
1656.32 38
1656.41 39
1656.51 40
1656.60 40
1656.69 40
1656.79 38
1656.88 36
1656.97 33
1657.07 30
1657.16 27
1657.25 26
1657.35 27
1657.44 30
1657.53 35
1657.63 42
1657.72 50
1657.81 57
1657.91 62
1658.00 64
1658.09 64
1658.19 61
1658.28 56
1658.37 51
1658.47 46
1658.56 41
1658.65 38
1658.75 37
1658.84 38
1658.93 40
1659.03 43
1659.12 45
1659.21 47
1659.31 47
1659.40 46
1659.49 44
1659.59 41
1659.68 37
1659.77 34
1659.87 31
1659.96 29
1660.05 27
1660.15 25
1660.24 24
1660.33 21
1660.43 18
1660.52 14
1660.61 10
1660.71 7
1660.80 4
1660.89 3
1660.99 3
1661.08 4
1661.17 6
1661.27 8
1661.36 10
1661.45 12
1661.55 13
1661.64 15
1661.73 16
1661.83 17
1661.92 19
1662.01 20
1662.11 21
1662.20 21
1662.30 20
1662.39 18
1662.48 16
1662.58 14
1662.67 12
1662.76 11
1662.86 10
1662.95 11
1663.04 12
1663.14 14
1663.23 15
1663.32 15
1663.42 14
1663.51 11
1663.60 7
1663.70 2
1663.79 0
1663.88 0
1663.98 0
1664.07 0
1664.17 0
1664.26 0
1664.35 1
1664.45 4
1664.54 6
1664.63 8
1664.73 9
1664.82 9
1664.91 10
1665.01 11
1665.10 12
1665.19 13
1665.29 12
1665.38 10
1665.47 7
1665.57 4
1665.66 0
1665.76 0
1665.85 0
1665.94 0
1666.04 0
1666.13 0
1666.22 0
1666.32 0
1666.41 3
1666.50 7
1666.60 11
1666.69 16
1666.78 20
1666.88 25
1666.97 29
1667.07 33
1667.16 37
1667.25 40
1667.35 42
1667.44 43
1667.53 43
1667.63 42
1667.72 40
1667.81 37
1667.91 33
1668.00 30
1668.10 26
1668.19 22
1668.28 19
1668.38 15
1668.47 12
1668.56 10
1668.66 8
1668.75 7
1668.84 7
1668.94 8
1669.03 10
1669.13 13
1669.22 16
1669.31 18
1669.41 20
1669.50 20
1669.59 19
1669.69 18
1669.78 16
1669.87 14
1669.97 12
1670.06 11
1670.16 10
1670.25 10
1670.34 9
1670.44 8
1670.53 6
1670.62 3
1670.72 0
1670.81 0
1670.91 0
1671.00 0
1671.09 0
1671.19 0
1671.28 0
1671.37 0
1671.47 2
1671.56 5
1671.66 9
1671.75 11
1671.84 13
1671.94 14
1672.03 15
1672.12 15
1672.22 16
1672.31 16
1672.41 17
1672.50 18
1672.59 20
1672.69 21
1672.78 23
1672.87 25
1672.97 28
1673.06 31
1673.16 35
1673.25 40
1673.34 44
1673.44 49
1673.53 52
1673.62 54
1673.72 56
1673.81 56
1673.91 56
1674.00 55
1674.09 54
1674.19 52
1674.28 50
1674.37 46
1674.47 42
1674.56 38
1674.66 34
1674.75 31
1674.84 28
1674.94 27
1675.03 26
1675.13 26
1675.22 26
1675.31 25
1675.41 23
1675.50 20
1675.59 17
1675.69 13
1675.78 11
1675.88 9
1675.97 9
1676.06 10
1676.16 12
1676.25 16
1676.35 21
1676.44 27
1676.53 34
1676.63 40
1676.72 47
1676.81 52
1676.91 56
1677.00 58
1677.10 59
1677.19 57
1677.28 54
1677.38 50
1677.47 45
1677.57 40
1677.66 36
1677.75 32
1677.85 30
1677.94 28
1678.03 28
1678.13 28
1678.22 28
1678.32 29
1678.41 30
1678.50 31
1678.60 31
1678.69 30
1678.79 29
1678.88 27
1678.97 23
1679.07 20
1679.16 16
1679.26 13
1679.35 11
1679.44 11
1679.54 13
1679.63 17
1679.73 24
1679.82 31
1679.91 39
1680.01 46
1680.10 53
1680.20 57
1680.29 60
1680.38 61
1680.48 60
1680.57 58
1680.67 56
1680.76 53
1680.85 51
1680.95 50
1681.04 48
1681.14 48
1681.23 48
1681.32 48
1681.42 48
1681.51 48
1681.61 46
1681.70 42
1681.79 38
1681.89 33
1681.98 27
1682.08 22
1682.17 17
1682.26 12
1682.36 8
1682.45 5
1682.55 3
1682.64 3
1682.73 3
1682.83 4
1682.92 6
1683.02 8
1683.11 9
1683.20 10
1683.30 11
1683.39 12
1683.49 13
1683.58 14
1683.67 15
1683.77 17
1683.86 17
1683.96 17
1684.05 16
1684.14 14
1684.24 11
1684.33 8
1684.43 4
1684.52 2
1684.62 0
1684.71 0
1684.80 0
1684.90 0
1684.99 0
1685.09 0
1685.18 0
1685.27 0
1685.37 0
1685.46 0
1685.56 1
1685.65 4
1685.74 8
1685.84 12
1685.93 16
1686.03 19
1686.12 20
1686.22 20
1686.31 17
1686.40 14
1686.50 11
1686.59 8
1686.69 8
1686.78 9
1686.87 13
1686.97 18
1687.06 25
1687.16 31
1687.25 35
1687.34 38
1687.44 38
1687.53 36
1687.63 33
1687.72 30
1687.82 27
1687.91 26
1688.00 26
1688.10 28
1688.19 30
1688.29 34
1688.38 36
1688.48 38
1688.57 38
1688.66 37
1688.76 35
1688.85 33
1688.95 30
1689.04 28
1689.13 27
1689.23 28
1689.32 31
1689.42 36
1689.51 41
1689.61 48
1689.70 55
1689.79 61
1689.89 67
1689.98 71
1690.08 74
1690.17 76
1690.27 77
1690.36 77
1690.45 76
1690.55 74
1690.64 71
1690.74 66
1690.83 60
1690.93 54
1691.02 47
1691.11 42
1691.21 37
1691.30 34
1691.40 32
1691.49 32
1691.59 33
1691.68 35
1691.77 37
1691.87 39
1691.96 41
1692.06 42
1692.15 41
1692.25 39
1692.34 36
1692.43 32
1692.53 27
1692.62 22
1692.72 18
1692.81 14
1692.91 11
1693.00 10
1693.09 9
1693.19 10
1693.28 11
1693.38 12
1693.47 13
1693.57 13
1693.66 14
1693.75 14
1693.85 14
1693.94 14
1694.04 14
1694.13 15
1694.23 17
1694.32 19
1694.42 23
1694.51 27
1694.60 32
1694.70 36
1694.79 40
1694.89 44
1694.98 47
1695.08 49
1695.17 52
1695.26 53
1695.36 54
1695.45 54
1695.55 53
1695.64 52
1695.74 50
1695.83 48
1695.93 46
1696.02 44
1696.11 42
1696.21 40
1696.30 37
1696.40 32
1696.49 27
1696.59 22
1696.68 17
1696.78 14
1696.87 12
1696.96 14
1697.06 17
1697.15 22
1697.25 28
1697.34 34
1697.44 38
1697.53 41
1697.63 42
1697.72 41
1697.81 40
1697.91 38
1698.00 37
1698.10 38
1698.19 39
1698.29 42
1698.38 44
1698.48 45
1698.57 45
1698.66 44
1698.76 40
1698.85 37
1698.95 32
1699.04 29
1699.14 26
1699.23 24
1699.33 24
1699.42 25
1699.51 26
1699.61 27
1699.70 29
1699.80 30
1699.89 31
1699.99 32
1700.08 34
1700.18 36
1700.27 39
1700.37 43
1700.46 47
1700.55 51
1700.65 54
1700.74 56
1700.84 56
1700.93 55
1701.03 52
1701.12 48
1701.22 44
1701.31 40
1701.41 36
1701.50 32
1701.59 29
1701.69 26
1701.78 25
1701.88 25
1701.97 26
1702.07 28
1702.16 29
1702.26 31
1702.35 32
1702.45 33
1702.54 34
1702.64 34
1702.73 35
1702.82 35
1702.92 36
1703.01 37
1703.11 38
1703.20 39
1703.30 38
1703.39 37
1703.49 35
1703.58 33
1703.68 30
1703.77 27
1703.87 25
1703.96 23
1704.05 21
1704.15 20
1704.24 18
1704.34 17
1704.43 15
1704.53 14
1704.62 13
1704.72 13
1704.81 12
1704.91 13
1705.00 14
1705.10 16
1705.19 17
1705.28 19
1705.38 20
1705.47 20
1705.57 18
1705.66 15
1705.76 11
1705.85 8
1705.95 4
1706.04 1
1706.14 0
1706.23 0
1706.33 0
1706.42 0
1706.52 1
1706.61 2
1706.71 4
1706.80 4
1706.89 5
1706.99 6
1707.08 6
1707.18 6
1707.27 6
1707.37 5
1707.46 3
1707.56 1
1707.65 0
1707.75 0
1707.84 0
1707.94 0
1708.03 0
1708.13 0
1708.22 0
1708.32 1
1708.41 4
1708.51 6
1708.60 8
1708.69 11
1708.79 14
1708.88 18
1708.98 22
1709.07 28
1709.17 33
1709.26 38
1709.36 42
1709.45 45
1709.55 47
1709.64 47
1709.74 46
1709.83 45
1709.93 42
1710.02 39
1710.12 35
1710.21 31
1710.31 28
1710.40 25
1710.50 22
1710.59 21
1710.69 20
1710.78 20
1710.87 19
1710.97 19
1711.06 18
1711.16 17
1711.25 15
1711.35 14
1711.44 12
1711.54 10
1711.63 8
1711.73 6
1711.82 5
1711.92 4
1712.01 4
1712.11 6
1712.20 9
1712.30 14
1712.39 20
1712.49 27
1712.58 34
1712.68 40
1712.77 44
1712.87 46
1712.96 46
1713.06 43
1713.15 39
1713.25 33
1713.34 28
1713.44 22
1713.53 17
1713.63 13
1713.72 10
1713.82 8
1713.91 7
1714.01 8
1714.10 11
1714.20 16
1714.29 22
1714.39 28
1714.48 34
1714.58 38
1714.67 41
1714.76 41
1714.86 38
1714.95 34
1715.05 29
1715.14 24
1715.24 20
1715.33 16
1715.43 14
1715.52 13
1715.62 13
1715.71 14
1715.81 14
1715.90 15
1716.00 15
1716.09 15
1716.19 15
1716.28 14
1716.38 14
1716.47 14
1716.57 15
1716.66 17
1716.76 20
1716.85 24
1716.95 28
1717.04 33
1717.14 38
1717.23 42
1717.33 46
1717.42 48
1717.52 48
1717.61 47
1717.71 45
1717.80 42
1717.90 38
1717.99 35
1718.09 32
1718.18 30
1718.28 29
1718.37 29
1718.47 30
1718.56 32
1718.66 33
1718.75 35
1718.85 37
1718.94 39
1719.04 41
1719.13 42
1719.23 44
1719.32 45
1719.42 45
1719.51 44
1719.61 43
1719.70 43
1719.80 42
1719.90 43
1719.99 44
1720.09 45
1720.18 47
1720.28 48
1720.37 49
1720.47 48
1720.56 47
1720.66 46
1720.75 44
1720.85 42
1720.94 40
1721.04 38
1721.13 37
1721.23 37
1721.32 37
1721.42 37
1721.51 37
1721.61 37
1721.70 37
1721.80 35
1721.89 33
1721.99 30
1722.08 26
1722.18 22
1722.27 19
1722.37 17
1722.46 16
1722.56 16
1722.65 16
1722.75 18
1722.84 19
1722.94 21
1723.03 23
1723.13 25
1723.22 27
1723.32 29
1723.41 32
1723.51 35
1723.61 37
1723.70 40
1723.80 42
1723.89 44
1723.99 46
1724.08 47
1724.18 47
1724.27 46
1724.37 46
1724.46 45
1724.56 44
1724.65 44
1724.75 45
1724.84 46
1724.94 49
1725.03 51
1725.13 53
1725.22 56
1725.32 58
1725.41 59
1725.51 60
1725.60 60
1725.70 60
1725.79 60
1725.89 60
1725.99 59
1726.08 58
1726.18 56
1726.27 54
1726.37 52
1726.46 48
1726.56 45
1726.65 41
1726.75 38
1726.84 36
1726.94 35
1727.03 37
1727.13 40
1727.22 43
1727.32 47
1727.41 49
1727.51 50
1727.60 50
1727.70 49
1727.80 47
1727.89 46
1727.99 45
1728.08 46
1728.18 46
1728.27 47
1728.37 48
1728.46 48
1728.56 49
1728.65 49
1728.75 50
1728.84 51
1728.94 53
1729.03 56
1729.13 60
1729.23 64
1729.32 67
1729.42 70
1729.51 72
1729.61 72
1729.70 70
1729.80 66
1729.89 61
1729.99 56
1730.08 51
1730.18 46
1730.27 42
1730.37 39
1730.46 36
1730.56 34
1730.66 32
1730.75 31
1730.85 29
1730.94 28
1731.04 27
1731.13 26
1731.23 25
1731.32 24
1731.42 22
1731.51 20
1731.61 17
1731.70 15
1731.80 12
1731.90 10
1731.99 9
1732.09 8
1732.18 8
1732.28 8
1732.37 9
1732.47 11
1732.56 14
1732.66 18
1732.75 22
1732.85 26
1732.94 30
1733.04 35
1733.14 39
1733.23 45
1733.33 51
1733.42 57
1733.52 64
1733.61 70
1733.71 75
1733.80 79
1733.90 80
1733.99 80
1734.09 79
1734.19 77
1734.28 75
1734.38 73
1734.47 72
1734.57 71
1734.66 71
1734.76 70
1734.85 69
1734.95 67
1735.05 65
1735.14 62
1735.24 60
1735.33 58
1735.43 58
1735.52 58
1735.62 60
1735.71 63
1735.81 65
1735.90 68
1736.00 68
1736.10 68
1736.19 65
1736.29 62
1736.38 57
1736.48 53
1736.57 50
1736.67 48
1736.76 47
1736.86 48
1736.96 50
1737.05 52
1737.15 53
1737.24 52
1737.34 49
1737.43 44
1737.53 37
1737.62 31
1737.72 25
1737.82 20
1737.91 18
1738.01 18
1738.10 19
1738.20 22
1738.29 26
1738.39 31
1738.48 35
1738.58 38
1738.68 40
1738.77 40
1738.87 39
1738.96 35
1739.06 30
1739.15 24
1739.25 19
1739.35 14
1739.44 10
1739.54 7
1739.63 5
1739.73 4
1739.82 3
1739.92 3
1740.01 3
1740.11 4
1740.21 4
1740.30 6
1740.40 7
1740.49 9
1740.59 10
1740.68 12
1740.78 13
1740.88 14
1740.97 15
1741.07 16
1741.16 15
1741.26 13
1741.35 10
1741.45 6
1741.54 1
1741.64 0
1741.74 0
1741.83 0
1741.93 0
1742.02 0
1742.12 0
1742.21 4
1742.31 11
1742.41 18
1742.50 25
1742.60 31
1742.69 36
1742.79 40
1742.88 42
1742.98 42
1743.08 41
1743.17 40
1743.27 39
1743.36 38
1743.46 39
1743.55 41
1743.65 42
1743.75 44
1743.84 44
1743.94 43
1744.03 42
1744.13 39
1744.22 36
1744.32 32
1744.42 27
1744.51 23
1744.61 19
1744.70 16
1744.80 14
1744.89 13
1744.99 13
1745.09 14
1745.18 14
1745.28 14
1745.37 12
1745.47 9
1745.57 6
1745.66 2
1745.76 0
1745.85 0
1745.95 1
1746.04 5
1746.14 10
1746.24 16
1746.33 22
1746.43 27
1746.52 31
1746.62 34
1746.71 36
1746.81 37
1746.91 37
1747.00 37
1747.10 36
1747.19 35
1747.29 32
1747.39 29
1747.48 26
1747.58 22
1747.67 20
1747.77 17
1747.86 16
1747.96 15
1748.06 15
1748.15 15
1748.25 15
1748.34 15
1748.44 16
1748.54 16
1748.63 17
1748.73 17
1748.82 18
1748.92 19
1749.02 21
1749.11 24
1749.21 28
1749.30 32
1749.40 37
1749.49 41
1749.59 44
1749.69 46
1749.78 46
1749.88 45
1749.97 43
1750.07 40
1750.17 37
1750.26 34
1750.36 30
1750.45 26
1750.55 22
1750.65 18
1750.74 15
1750.84 13
1750.93 11
1751.03 11
1751.13 11
1751.22 12
1751.32 14
1751.41 16
1751.51 18
1751.60 20
1751.70 22
1751.80 23
1751.89 23
1751.99 22
1752.08 19
1752.18 16
1752.28 12
1752.37 9
1752.47 7
1752.56 6
1752.66 7
1752.76 8
1752.85 10
1752.95 13
1753.04 15
1753.14 18
1753.24 20
1753.33 22
1753.43 23
1753.52 24
1753.62 25
1753.72 26
1753.81 27
1753.91 28
1754.00 29
1754.10 29
1754.20 30
1754.29 30
1754.39 30
1754.48 29
1754.58 28
1754.68 28
1754.77 27
1754.87 28
1754.96 29
1755.06 31
1755.16 33
1755.25 35
1755.35 36
1755.44 36
1755.54 35
1755.64 31
1755.73 27
1755.83 22
1755.93 16
1756.02 11
1756.12 7
1756.21 3
1756.31 0
1756.41 0
1756.50 0
1756.60 0
1756.69 0
1756.79 0
1756.89 0
1756.98 0
1757.08 1
1757.17 3
1757.27 5
1757.37 6
1757.46 6
1757.56 6
1757.65 6
1757.75 6
1757.85 6
1757.94 6
1758.04 6
1758.14 7
1758.23 8
1758.33 9
1758.42 11
1758.52 13
1758.62 15
1758.71 18
1758.81 19
1758.90 21
1759.00 22
1759.10 23
1759.19 23
1759.29 22
1759.39 21
1759.48 20
1759.58 18
1759.67 16
1759.77 14
1759.87 14
1759.96 14
1760.06 15
1760.15 18
1760.25 20
1760.35 22
1760.44 24
1760.54 25
1760.64 24
1760.73 23
1760.83 22
1760.92 21
1761.02 21
1761.12 22
1761.21 25
1761.31 28
1761.41 33
1761.50 38
1761.60 43
1761.69 49
1761.79 54
1761.89 59
1761.98 63
1762.08 65
1762.17 66
1762.27 64
1762.37 61
1762.46 56
1762.56 51
1762.66 45
1762.75 40
1762.85 36
1762.94 31
1763.04 27
1763.14 23
1763.23 20
1763.33 17
1763.43 16
1763.52 16
1763.62 18
1763.71 21
1763.81 24
1763.91 27
1764.00 28
1764.10 28
1764.20 27
1764.29 25
1764.39 25
1764.49 26
1764.58 30
1764.68 36
1764.77 44
1764.87 53
1764.97 60
1765.06 65
1765.16 67
1765.26 66
1765.35 62
1765.45 56
1765.54 50
1765.64 44
1765.74 38
1765.83 34
1765.93 31
1766.03 28
1766.12 27
1766.22 28
1766.32 30
1766.41 33
1766.51 38
1766.60 44
1766.70 50
1766.80 56
1766.89 62
1766.99 66
1767.09 68
1767.18 70
1767.28 70
1767.38 70
1767.47 70
1767.57 70
1767.66 70
1767.76 69
1767.86 67
1767.95 64
1768.05 59
1768.15 53
1768.24 46
1768.34 39
1768.44 33
1768.53 28
1768.63 24
1768.72 21
1768.82 20
1768.92 20
1769.01 20
1769.11 21
1769.21 23
1769.30 24
1769.40 26
1769.50 27
1769.59 28
1769.69 30
1769.79 31
1769.88 32
1769.98 33
1770.08 34
1770.17 35
1770.27 36
1770.36 37
1770.46 38
1770.56 38
1770.65 39
1770.75 40
1770.85 41
1770.94 42
1771.04 43
1771.14 44
1771.23 45
1771.33 46
1771.43 47
1771.52 49
1771.62 50
1771.72 51
1771.81 51
1771.91 49
1772.00 46
1772.10 43
1772.20 41
1772.29 40
1772.39 41
1772.49 43
1772.58 48
1772.68 52
1772.78 56
1772.87 59
1772.97 60
1773.07 58
1773.16 55
1773.26 51
1773.36 47
1773.45 43
1773.55 41
1773.65 40
1773.74 40
1773.84 42
1773.94 44
1774.03 45
1774.13 46
1774.22 46
1774.32 44
1774.42 43
1774.51 40
1774.61 38
1774.71 35
1774.80 32
1774.90 30
1775.00 27
1775.09 25
1775.19 23
1775.29 20
1775.38 19
1775.48 17
1775.58 16
1775.67 17
1775.77 18
1775.87 21
1775.96 24
1776.06 28
1776.16 32
1776.25 35
1776.35 37
1776.45 38
1776.54 40
1776.64 41
1776.74 42
1776.83 43
1776.93 44
1777.03 45
1777.12 46
1777.22 46
1777.32 47
1777.41 47
1777.51 48
1777.61 48
1777.70 47
1777.80 45
1777.90 42
1777.99 39
1778.09 35
1778.19 32
1778.28 31
1778.38 31
1778.48 33
1778.57 36
1778.67 40
1778.77 44
1778.86 47
1778.96 49
1779.06 49
1779.15 48
1779.25 46
1779.35 42
1779.44 38
1779.54 33
1779.64 27
1779.73 20
1779.83 14
1779.93 9
1780.02 4
1780.12 2
1780.22 1
1780.31 3
1780.41 7
1780.51 10
1780.60 14
1780.70 16
1780.80 17
1780.89 15
1780.99 12
1781.09 8
1781.18 4
1781.28 0
1781.38 0
1781.47 0
1781.57 0
1781.67 0
1781.76 0
1781.86 0
1781.96 0
1782.06 0
1782.15 0
1782.25 0
1782.35 2
1782.44 5
1782.54 9
1782.64 13
1782.73 18
1782.83 22
1782.93 25
1783.02 26
1783.12 26
1783.22 25
1783.31 24
1783.41 23
1783.51 24
1783.60 27
1783.70 30
1783.80 35
1783.89 40
1783.99 44
1784.09 48
1784.19 50
1784.28 52
1784.38 53
1784.48 53
1784.57 54
1784.67 56
1784.77 58
1784.86 61
1784.96 65
1785.06 68
1785.15 71
1785.25 73
1785.35 74
1785.44 74
1785.54 72
1785.64 71
1785.73 69
1785.83 67
1785.93 66
1786.03 65
1786.12 64
1786.22 64
1786.32 64
1786.41 64
1786.51 64
1786.61 64
1786.70 64
1786.80 64
1786.90 65
1786.99 66
1787.09 68
1787.19 69
1787.29 71
1787.38 72
1787.48 72
1787.58 72
1787.67 71
1787.77 70
1787.87 70
1787.96 70
1788.06 71
1788.16 73
1788.25 74
1788.35 76
1788.45 77
1788.55 78
1788.64 79
1788.74 80
1788.84 80
1788.93 81
1789.03 81
1789.13 81
1789.22 79
1789.32 78
1789.42 76
1789.51 75
1789.61 75
1789.71 76
1789.81 77
1789.90 77
1790.00 76
1790.10 72
1790.19 66
1790.29 59
1790.39 50
1790.48 41
1790.58 33
1790.68 27
1790.78 24
1790.87 23
1790.97 23
1791.07 25
1791.16 27
1791.26 28
1791.36 28
1791.46 28
1791.55 27
1791.65 26
1791.75 26
1791.84 25
1791.94 25
1792.04 24
1792.13 24
1792.23 25
1792.33 26
1792.43 28
1792.52 31
1792.62 36
1792.72 40
1792.81 45
1792.91 49
1793.01 51
1793.11 53
1793.20 53
1793.30 54
1793.40 56
1793.49 58
1793.59 61
1793.69 64
1793.78 65
1793.88 65
1793.98 62
1794.08 58
1794.17 52
1794.27 46
1794.37 42
1794.46 39
1794.56 38
1794.66 39
1794.76 40
1794.85 41
1794.95 40
1795.05 38
1795.14 34
1795.24 29
1795.34 24
1795.44 19
1795.53 14
1795.63 10
1795.73 7
1795.82 4
1795.92 2
1796.02 0
1796.12 0
1796.21 0
1796.31 0
1796.41 0
1796.50 0
1796.60 0
1796.70 0
1796.80 1
1796.89 5
1796.99 10
1797.09 15
1797.18 20
1797.28 26
1797.38 31
1797.48 35
1797.57 38
1797.67 40
1797.77 41
1797.86 40
1797.96 40
1798.06 39
1798.16 39
1798.25 39
1798.35 39
1798.45 39
1798.55 38
1798.64 37
1798.74 36
1798.84 35
1798.93 36
1799.03 36
1799.13 38
1799.23 39
1799.32 39
1799.42 38
1799.52 37
1799.62 34
1799.71 31
1799.81 28
1799.91 25
1800.00 23
1800.10 22
1800.20 22
1800.30 23
1800.39 24
1800.49 27
1800.59 30
1800.69 33
1800.78 36
1800.88 37
1800.98 38
1801.07 36
1801.17 34
1801.27 32
1801.37 32
1801.46 33
1801.56 35
1801.66 39
1801.76 43
1801.85 46
1801.95 49
1802.05 50
1802.14 51
1802.24 50
1802.34 50
1802.44 49
1802.53 47
1802.63 46
1802.73 44
1802.83 43
1802.92 42
1803.02 42
1803.12 44
1803.22 46
1803.31 48
1803.41 51
1803.51 52
1803.60 52
1803.70 51
1803.80 49
1803.90 47
1803.99 44
1804.09 40
1804.19 36
1804.29 33
1804.38 30
1804.48 27
1804.58 26
1804.68 25
1804.77 26
1804.87 28
1804.97 31
1805.07 34
1805.16 37
1805.26 39
1805.36 41
1805.46 42
1805.55 41
1805.65 41
1805.75 40
1805.84 39
1805.94 39
1806.04 40
1806.14 42
1806.23 44
1806.33 45
1806.43 45
1806.53 45
1806.62 43
1806.72 41
1806.82 39
1806.92 38
1807.01 39
1807.11 40
1807.21 41
1807.31 42
1807.40 42
1807.50 40
1807.60 37
1807.70 32
1807.79 28
1807.89 25
1807.99 23
1808.09 23
1808.18 25
1808.28 28
1808.38 33
1808.48 38
1808.57 43
1808.67 48
1808.77 52
1808.87 55
1808.96 57
1809.06 58
1809.16 57
1809.26 55
1809.35 53
1809.45 51
1809.55 49
1809.65 48
1809.74 47
1809.84 47
1809.94 49
1810.04 50
1810.13 52
1810.23 54
1810.33 55
1810.43 55
1810.52 53
1810.62 50
1810.72 46
1810.82 42
1810.91 38
1811.01 35
1811.11 33
1811.21 31
1811.30 28
1811.40 26
1811.50 24
1811.60 22
1811.69 21
1811.79 20
1811.89 22
1811.99 24
1812.09 28
1812.18 34
1812.28 40
1812.38 46
1812.48 52
1812.57 56
1812.67 59
1812.77 59
1812.87 56
1812.96 51
1813.06 44
1813.16 36
1813.26 28
1813.35 21
1813.45 16
1813.55 13
1813.65 13
1813.74 15
1813.84 18
1813.94 22
1814.04 25
1814.14 29
1814.23 31
1814.33 33
1814.43 33
1814.53 33
1814.62 32
1814.72 30
1814.82 29
1814.92 27
1815.01 25
1815.11 22
1815.21 19
1815.31 14
1815.40 8
1815.50 2
1815.60 0
1815.70 0
1815.80 0
1815.89 0
1815.99 0
1816.09 0
1816.19 0
1816.28 0
1816.38 5
1816.48 9
1816.58 12
1816.67 14
1816.77 15
1816.87 16
1816.97 17
1817.07 18
1817.16 19
1817.26 22
1817.36 25
1817.46 29
1817.55 33
1817.65 37
1817.75 41
1817.85 43
1817.95 44
1818.04 44
1818.14 43
1818.24 43
1818.34 43
1818.43 44
1818.53 46
1818.63 48
1818.73 51
1818.83 53
1818.92 54
1819.02 55
1819.12 56
1819.22 57
1819.31 58
1819.41 60
1819.51 63
1819.61 67
1819.71 72
1819.80 77
1819.90 81
1820.00 84
1820.10 87
1820.19 89
1820.29 91
1820.39 92
1820.49 94
1820.59 97
1820.68 100
1820.78 102
1820.88 104
1820.98 106
1821.07 107
1821.17 108
1821.27 108
1821.37 109
1821.47 109
1821.56 109
1821.66 109
1821.76 108
1821.86 105
1821.96 101
1822.05 95
1822.15 87
1822.25 78
1822.35 68
1822.44 59
1822.54 51
1822.64 44
1822.74 39
1822.84 36
1822.93 33
1823.03 31
1823.13 29
1823.23 27
1823.33 24
1823.42 21
1823.52 19
1823.62 18
1823.72 18
1823.81 20
1823.91 23
1824.01 28
1824.11 32
1824.21 36
1824.30 38
1824.40 39
1824.50 38
1824.60 35
1824.70 32
1824.79 29
1824.89 25
1824.99 22
1825.09 19
1825.19 17
1825.28 15
1825.38 14
1825.48 14
1825.58 16
1825.68 19
1825.77 25
1825.87 31
1825.97 38
1826.07 45
1826.17 51
1826.26 56
1826.36 60
1826.46 62
1826.56 61
1826.66 59
1826.75 54
1826.85 49
1826.95 43
1827.05 37
1827.15 34
1827.24 32
1827.34 32
1827.44 34
1827.54 37
1827.64 40
1827.73 41
1827.83 42
1827.93 41
1828.03 39
1828.13 36
1828.22 32
1828.32 28
1828.42 24
1828.52 20
1828.62 17
1828.71 15
1828.81 13
1828.91 13
1829.01 13
1829.11 14
1829.20 15
1829.30 18
1829.40 21
1829.50 24
1829.60 28
1829.69 31
1829.79 34
1829.89 36
1829.99 37
1830.09 37
1830.18 35
1830.28 34
1830.38 34
1830.48 35
1830.58 37
1830.67 39
1830.77 43
1830.87 45
1830.97 46
1831.07 45
1831.17 43
1831.26 40
1831.36 37
1831.46 34
1831.56 32
1831.66 31
1831.75 31
1831.85 32
1831.95 32
1832.05 33
1832.15 34
1832.24 35
1832.34 35
1832.44 35
1832.54 34
1832.64 32
1832.74 31
1832.83 29
1832.93 27
1833.03 25
1833.13 25
1833.23 25
1833.32 27
1833.42 29
1833.52 32
1833.62 35
1833.72 37
1833.81 38
1833.91 39
1834.01 40
1834.11 40
1834.21 41
1834.31 42
1834.40 44
1834.50 46
1834.60 48
1834.70 50
1834.80 52
1834.89 53
1834.99 53
1835.09 54
1835.19 54
1835.29 54
1835.39 53
1835.48 52
1835.58 51
1835.68 49
1835.78 47
1835.88 45
1835.98 44
1836.07 42
1836.17 41
1836.27 41
1836.37 39
1836.47 37
1836.56 34
1836.66 30
1836.76 26
1836.86 21
1836.96 17
1837.06 15
1837.15 15
1837.25 17
1837.35 21
1837.45 25
1837.55 30
1837.65 35
1837.74 38
1837.84 40
1837.94 42
1838.04 43
1838.14 43
1838.24 43
1838.33 43
1838.43 41
1838.53 39
1838.63 37
1838.73 33
1838.83 29
1838.92 25
1839.02 20
1839.12 16
1839.22 13
1839.32 10
1839.42 6
1839.51 3
1839.61 0
1839.71 0
1839.81 0
1839.91 0
1840.01 0
1840.10 0
1840.20 0
1840.30 0
1840.40 2
1840.50 4
1840.60 5
1840.69 5
1840.79 4
1840.89 3
1840.99 2
1841.09 2
1841.19 3
1841.28 4
1841.38 5
1841.48 7
1841.58 8
1841.68 9
1841.78 9
1841.87 8
1841.97 8
1842.07 8
1842.17 8
1842.27 8
1842.37 9
1842.46 9
1842.56 10
1842.66 10
1842.76 11
1842.86 12
1842.96 14
1843.05 17
1843.15 20
1843.25 23
1843.35 26
1843.45 29
1843.55 32
1843.65 34
1843.74 35
1843.84 36
1843.94 37
1844.04 38
1844.14 40
1844.24 42
1844.33 44
1844.43 46
1844.53 48
1844.63 49
1844.73 49
1844.83 49
1844.93 48
1845.02 47
1845.12 47
1845.22 47
1845.32 49
1845.42 51
1845.52 53
1845.61 56
1845.71 58
1845.81 59
1845.91 59
1846.01 58
1846.11 56
1846.21 53
1846.30 49
1846.40 45
1846.50 41
1846.60 36
1846.70 32
1846.80 29
1846.90 27
1846.99 26
1847.09 26
1847.19 29
1847.29 33
1847.39 37
1847.49 42
1847.58 47
1847.68 50
1847.78 52
1847.88 52
1847.98 50
1848.08 47
1848.18 42
1848.27 35
1848.37 28
1848.47 20
1848.57 13
1848.67 8
1848.77 6
1848.87 7
1848.96 11
1849.06 17
1849.16 25
1849.26 32
1849.36 38
1849.46 42
1849.56 44
1849.65 43
1849.75 41
1849.85 38
1849.95 34
1850.05 32
1850.15 30
1850.25 29
1850.35 28
1850.44 28
1850.54 28
1850.64 27
1850.74 26
1850.84 24
1850.94 22
1851.04 21
1851.13 18
1851.23 16
1851.33 13
1851.43 11
1851.53 8
1851.63 6
1851.73 4
1851.82 2
1851.92 2
1852.02 3
1852.12 4
1852.22 7
1852.32 9
1852.42 12
1852.52 16
1852.61 19
1852.71 23
1852.81 27
1852.91 29
1853.01 31
1853.11 30
1853.21 28
1853.30 25
1853.40 22
1853.50 20
1853.60 19
1853.70 19
1853.80 20
1853.90 21
1854.00 22
1854.09 21
1854.19 19
1854.29 17
1854.39 14
1854.49 12
1854.59 11
1854.69 11
1854.79 13
1854.88 15
1854.98 17
1855.08 20
1855.18 23
1855.28 26
1855.38 29
1855.48 31
1855.58 32
1855.67 32
1855.77 31
1855.87 28
1855.97 23
1856.07 19
1856.17 15
1856.27 12
1856.37 11
1856.46 11
1856.56 12
1856.66 14
1856.76 16
1856.86 17
1856.96 17
1857.06 16
1857.16 15
1857.25 13
1857.35 11
1857.45 8
1857.55 6
1857.65 4
1857.75 4
1857.85 5
1857.95 7
1858.05 11
1858.14 15
1858.24 19
1858.34 23
1858.44 26
1858.54 29
1858.64 29
1858.74 29
1858.84 29
1858.93 29
1859.03 29
1859.13 29
1859.23 31
1859.33 33
1859.43 35
1859.53 36
1859.63 35
1859.73 32
1859.82 27
1859.92 21
1860.02 13
1860.12 6
1860.22 0
1860.32 0
1860.42 0
1860.52 0
1860.62 0
1860.71 2
1860.81 6
1860.91 11
1861.01 14
1861.11 17
1861.21 18
1861.31 19
1861.41 19
1861.51 18
1861.60 16
1861.70 14
1861.80 11
1861.90 10
1862.00 9
1862.10 8
1862.20 9
1862.30 10
1862.40 12
1862.49 15
1862.59 18
1862.69 20
1862.79 23
1862.89 27
1862.99 31
1863.09 35
1863.19 39
1863.29 44
1863.39 48
1863.48 51
1863.58 52
1863.68 52
1863.78 50
1863.88 47
1863.98 43
1864.08 39
1864.18 36
1864.28 34
1864.37 33
1864.47 33
1864.57 35
1864.67 37
1864.77 38
1864.87 39
1864.97 39
1865.07 37
1865.17 33
1865.27 28
1865.36 22
1865.46 17
1865.56 13
1865.66 10
1865.76 8
1865.86 7
1865.96 6
1866.06 6
1866.16 6
1866.26 7
1866.36 9
1866.45 11
1866.55 15
1866.65 19
1866.75 22
1866.85 25
1866.95 27
1867.05 26
1867.15 23
1867.25 18
1867.35 13
1867.44 8
1867.54 3
1867.64 0
1867.74 0
1867.84 0
1867.94 0
1868.04 0
1868.14 0
1868.24 0
1868.34 0
1868.44 0
1868.53 0
1868.63 1
1868.73 3
1868.83 6
1868.93 10
1869.03 14
1869.13 19
1869.23 25
1869.33 30
1869.43 36
1869.53 41
1869.63 45
1869.72 48
1869.82 49
1869.92 49
1870.02 46
1870.12 43
1870.22 39
1870.32 36
1870.42 32
1870.52 29
1870.62 27
1870.72 25
1870.81 24
1870.91 24
1871.01 25
1871.11 27
1871.21 29
1871.31 33
1871.41 37
1871.51 41
1871.61 44
1871.71 47
1871.81 50
1871.91 52
1872.00 54
1872.10 55
1872.20 55
1872.30 55
1872.40 53
1872.50 51
1872.60 49
1872.70 46
1872.80 43
1872.90 41
1873.00 40
1873.10 40
1873.20 41
1873.29 43
1873.39 45
1873.49 47
1873.59 48
1873.69 48
1873.79 45
1873.89 41
1873.99 36
1874.09 29
1874.19 23
1874.29 16
1874.39 10
1874.49 5
1874.58 1
1874.68 0
1874.78 0
1874.88 0
1874.98 2
1875.08 6
1875.18 10
1875.28 13
1875.38 13
1875.48 12
1875.58 9
1875.68 4
1875.78 0
1875.88 0
1875.97 0
1876.07 0
1876.17 0
1876.27 5
1876.37 12
1876.47 20
1876.57 28
1876.67 34
1876.77 39
1876.87 42
1876.97 43
1877.07 42
1877.17 40
1877.27 37
1877.37 34
1877.46 31
1877.56 28
1877.66 26
1877.76 24
1877.86 23
1877.96 23
1878.06 25
1878.16 29
1878.26 34
1878.36 40
1878.46 44
1878.56 48
1878.66 49
1878.76 47
1878.86 43
1878.95 39
1879.05 34
1879.15 30
1879.25 26
1879.35 24
1879.45 22
1879.55 21
1879.65 20
1879.75 18
1879.85 17
1879.95 16
1880.05 15
1880.15 15
1880.25 15
1880.35 15
1880.45 15
1880.55 16
1880.64 16
1880.74 16
1880.84 16
1880.94 17
1881.04 17
1881.14 18
1881.24 19
1881.34 21
1881.44 22
1881.54 24
1881.64 25
1881.74 25
1881.84 23
1881.94 20
1882.04 16
1882.14 12
1882.24 8
1882.33 4
1882.43 2
1882.53 0
1882.63 0
1882.73 0
1882.83 0
1882.93 1
1883.03 2
1883.13 3
1883.23 4
1883.33 4
1883.43 4
1883.53 3
1883.63 2
1883.73 0
1883.83 0
1883.93 0
1884.03 0
1884.13 0
1884.23 0
1884.32 0
1884.42 4
1884.52 8
1884.62 12
1884.72 15
1884.82 16
1884.92 15
1885.02 14
1885.12 10
1885.22 6
1885.32 2
1885.42 0
1885.52 0
1885.62 0
1885.72 0
1885.82 0
1885.92 0
1886.02 0
1886.12 0
1886.22 4
1886.32 9
1886.42 15
1886.51 20
1886.61 24
1886.71 26
1886.81 27
1886.91 26
1887.01 24
1887.11 22
1887.21 21
1887.31 20
1887.41 20
1887.51 20
1887.61 22
1887.71 23
1887.81 25
1887.91 26
1888.01 27
1888.11 27
1888.21 26
1888.31 26
1888.41 27
1888.51 29
1888.61 32
1888.71 37
1888.81 42
1888.91 46
1889.00 49
1889.10 50
1889.20 50
1889.30 48
1889.40 45
1889.50 42
1889.60 41
1889.70 40
1889.80 40
1889.90 41
1890.00 42
1890.10 41
1890.20 40
1890.30 37
1890.40 32
1890.50 28
1890.60 24
1890.70 20
1890.80 18
1890.90 17
1891.00 16
1891.10 16
1891.20 16
1891.30 16
1891.40 16
1891.50 17
1891.60 18
1891.70 20
1891.80 22
1891.90 25
1892.00 27
1892.10 29
1892.19 32
1892.29 34
1892.39 35
1892.49 36
1892.59 36
1892.69 35
1892.79 34
1892.89 34
1892.99 34
1893.09 35
1893.19 38
1893.29 42
1893.39 47
1893.49 52
1893.59 56
1893.69 59
1893.79 61
1893.89 61
1893.99 60
1894.09 57
1894.19 54
1894.29 51
1894.39 47
1894.49 43
1894.59 39
1894.69 36
1894.79 35
1894.89 34
1894.99 34
1895.09 35
1895.19 36
1895.29 37
1895.39 37
1895.49 37
1895.59 37
1895.69 37
1895.79 36
1895.89 34
1895.99 31
1896.09 28
1896.19 26
1896.29 23
1896.39 22
1896.49 23
1896.59 25
1896.69 28
1896.78 32
1896.88 35
1896.98 38
1897.08 38
1897.18 38
1897.28 36
1897.38 33
1897.48 30
1897.58 29
1897.68 28
1897.78 29
1897.88 30
1897.98 32
1898.08 34
1898.18 35
1898.28 34
1898.38 33
1898.48 30
1898.58 27
1898.68 24
1898.78 21
1898.88 20
1898.98 20
1899.08 23
1899.18 26
1899.28 31
1899.38 36
1899.48 40
1899.58 42
1899.68 43
1899.78 43
1899.88 41
1899.98 39
1900.08 37
1900.18 35
1900.28 33
1900.38 31
1900.48 30
1900.58 29
1900.68 29
1900.78 29
1900.88 31
1900.98 32
1901.08 35
1901.18 37
1901.28 39
1901.38 41
1901.48 42
1901.58 42
1901.68 42
1901.78 41
1901.88 40
1901.98 40
1902.08 41
1902.18 42
1902.28 44
1902.38 46
1902.48 47
1902.58 48
1902.68 47
1902.78 45
1902.88 43
1902.98 39
1903.08 36
1903.18 33
1903.28 30
1903.38 28
1903.48 27
1903.58 26
1903.68 25
1903.78 25
1903.88 25
1903.98 25
1904.08 26
1904.18 26
1904.28 27
1904.38 27
1904.48 28
1904.58 30
1904.68 31
1904.78 34
1904.88 36
1904.98 39
1905.08 42
1905.18 46
1905.28 50
1905.38 54
1905.48 59
1905.58 63
1905.68 65
1905.78 66
1905.88 64
1905.98 60
1906.08 55
1906.18 48
1906.28 42
1906.38 36
1906.48 32
1906.58 29
1906.68 28
1906.78 27
1906.88 26
1906.98 25
1907.08 22
1907.18 19
1907.28 15
1907.38 11
1907.48 8
1907.58 7
1907.68 8
1907.78 12
1907.88 17
1907.98 24
1908.08 30
1908.18 34
1908.28 37
1908.38 38
1908.48 37
1908.58 35
1908.69 34
1908.79 33
1908.89 33
1908.99 35
1909.09 37
1909.19 39
1909.29 41
1909.39 42
1909.49 41
1909.59 39
1909.69 36
1909.79 32
1909.89 28
1909.99 25
1910.09 22
1910.19 21
1910.29 21
1910.39 22
1910.49 24
1910.59 27
1910.69 30
1910.79 33
1910.89 36
1910.99 39
1911.09 42
1911.19 44
1911.29 45
1911.39 45
1911.49 45
1911.59 45
1911.69 44
1911.79 42
1911.89 39
1911.99 35
1912.09 31
1912.19 26
1912.29 20
1912.39 15
1912.49 12
1912.59 10
1912.69 10
1912.79 12
1912.89 14
1912.99 18
1913.09 21
1913.19 23
1913.30 24
1913.40 24
1913.50 24
1913.60 23
1913.70 21
1913.80 21
1913.90 20
1914.00 21
1914.10 22
1914.20 23
1914.30 25
1914.40 27
1914.50 29
1914.60 32
1914.70 35
1914.80 39
1914.90 43
1915.00 47
1915.10 51
1915.20 53
1915.30 53
1915.40 52
1915.50 48
1915.60 43
1915.70 36
1915.80 29
1915.90 23
1916.00 16
1916.10 9
1916.20 3
1916.30 0
1916.41 0
1916.51 0
1916.61 0
1916.71 0
1916.81 0
1916.91 0
1917.01 0
1917.11 2
1917.21 7
1917.31 12
1917.41 17
1917.51 23
1917.61 27
1917.71 31
1917.81 35
1917.91 37
1918.01 38
1918.11 38
1918.21 39
1918.31 38
1918.41 38
1918.51 36
1918.61 34
1918.71 31
1918.81 28
1918.91 25
1919.02 22
1919.12 19
1919.22 17
1919.32 16
1919.42 14
1919.52 12
1919.62 10
1919.72 9
1919.82 8
1919.92 8
1920.02 9
1920.12 11
1920.22 14
1920.32 16
1920.42 17
1920.52 18
1920.62 17
1920.72 16
1920.82 14
1920.92 12
1921.02 10
1921.12 10
1921.23 10
1921.33 12
1921.43 15
1921.53 18
1921.63 20
1921.73 21
1921.83 22
1921.93 22
1922.03 22
1922.13 22
1922.23 23
1922.33 25
1922.43 27
1922.53 30
1922.63 33
1922.73 36
1922.83 39
1922.93 42
1923.03 44
1923.14 45
1923.24 46
1923.34 45
1923.44 43
1923.54 41
1923.64 39
1923.74 37
1923.84 35
1923.94 34
1924.04 35
1924.14 36
1924.24 39
1924.34 42
1924.44 45
1924.54 48
1924.64 50
1924.74 51
1924.84 50
1924.95 48
1925.05 46
1925.15 44
1925.25 42
1925.35 40
1925.45 38
1925.55 37
1925.65 37
1925.75 38
1925.85 39
1925.95 42
1926.05 45
1926.15 49
1926.25 53
1926.35 56
1926.45 58
1926.55 58
1926.66 56
1926.76 53
1926.86 49
1926.96 45
1927.06 41
1927.16 38
1927.26 37
1927.36 35
1927.46 34
1927.56 32
1927.66 29
1927.76 27
1927.86 25
1927.96 24
1928.06 25
1928.17 27
1928.27 30
1928.37 34
1928.47 37
1928.57 40
1928.67 41
1928.77 42
1928.87 42
1928.97 41
1929.07 39
1929.17 37
1929.27 35
1929.37 32
1929.47 30
1929.57 28
1929.68 27
1929.78 26
1929.88 26
1929.98 27
1930.08 29
1930.18 31
1930.28 33
1930.38 35
1930.48 38
1930.58 39
1930.68 41
1930.78 41
1930.88 41
1930.98 41
1931.09 39
1931.19 38
1931.29 35
1931.39 33
1931.49 29
1931.59 25
1931.69 21
1931.79 17
1931.89 13
1931.99 10
1932.09 9
1932.19 9
1932.29 10
1932.40 14
1932.50 18
1932.60 23
1932.70 27
1932.80 32
1932.90 36
1933.00 39
1933.10 42
1933.20 43
1933.30 44
1933.40 43
1933.50 41
1933.61 38
1933.71 34
1933.81 31
1933.91 29
1934.01 28
1934.11 29
1934.21 31
1934.31 34
1934.41 37
1934.51 38
1934.61 38
1934.71 36
1934.82 32
1934.92 28
1935.02 25
1935.12 22
1935.22 22
1935.32 22
1935.42 24
1935.52 28
1935.62 32
1935.72 36
1935.82 40
1935.92 44
1936.03 47
1936.13 48
1936.23 49
1936.33 48
1936.43 47
1936.53 44
1936.63 42
1936.73 38
1936.83 35
1936.93 31
1937.03 27
1937.14 24
1937.24 21
1937.34 19
1937.44 19
1937.54 20
1937.64 22
1937.74 25
1937.84 29
1937.94 32
1938.04 33
1938.14 33
1938.25 32
1938.35 28
1938.45 23
1938.55 16
1938.65 9
1938.75 2
1938.85 0
1938.95 0
1939.05 0
1939.15 0
1939.25 0
1939.36 0
1939.46 0
1939.56 1
1939.66 3
1939.76 3
1939.86 4
1939.96 5
1940.06 8
1940.16 12
1940.26 18
1940.37 25
1940.47 32
1940.57 37
1940.67 41
1940.77 42
1940.87 41
1940.97 38
1941.07 36
1941.17 33
1941.27 32
1941.38 32
1941.48 32
1941.58 34
1941.68 35
1941.78 37
1941.88 38
1941.98 39
1942.08 39
1942.18 39
1942.28 38
1942.39 37
1942.49 36
1942.59 36
1942.69 36
1942.79 35
1942.89 35
1942.99 35
1943.09 35
1943.19 34
1943.29 32
1943.40 30
1943.50 27
1943.60 23
1943.70 19
1943.80 15
1943.90 11
1944.00 10
1944.10 10
1944.20 13
1944.31 18
1944.41 24
1944.51 29
1944.61 33
1944.71 35
1944.81 34
1944.91 31
1945.01 27
1945.11 22
1945.22 17
1945.32 12
1945.42 7
1945.52 3
1945.62 0
1945.72 0
1945.82 0
1945.92 0
1946.02 0
1946.13 0
1946.23 0
1946.33 1
1946.43 4
1946.53 6
1946.63 8
1946.73 8
1946.83 8
1946.93 7
1947.04 6
1947.14 6
1947.24 6
1947.34 7
1947.44 8
1947.54 9
1947.64 10
1947.74 12
1947.85 13
1947.95 16
1948.05 19
1948.15 24
1948.25 31
1948.35 37
1948.45 44
1948.55 50
1948.65 54
1948.76 56
1948.86 57
1948.96 56
1949.06 55
1949.16 53
1949.26 52
1949.36 51
1949.46 50
1949.57 49
1949.67 49
1949.77 48
1949.87 48
1949.97 49
1950.07 50
1950.17 51
1950.27 53
1950.38 55
1950.48 57
1950.58 59
1950.68 61
1950.78 61
1950.88 62
1950.98 62
1951.08 63
1951.19 63
1951.29 63
1951.39 63
1951.49 63
1951.59 64
1951.69 64
1951.79 64
1951.89 62
1952.00 59
1952.10 55
1952.20 49
1952.30 41
1952.40 34
1952.50 27
1952.60 22
1952.71 18
1952.81 17
1952.91 18
1953.01 19
1953.11 21
1953.21 22
1953.31 22
1953.41 20
1953.52 18
1953.62 15
1953.72 14
1953.82 15
1953.92 18
1954.02 24
1954.12 31
1954.23 39
1954.33 47
1954.43 52
1954.53 57
1954.63 59
1954.73 60
1954.83 60
1954.93 59
1955.04 58
1955.14 56
1955.24 54
1955.34 53
1955.44 52
1955.54 53
1955.64 55
1955.75 57
1955.85 59
1955.95 61
1956.05 62
1956.15 62
1956.25 61
1956.35 61
1956.46 61
1956.56 62
1956.66 63
1956.76 66
1956.86 69
1956.96 72
1957.06 76
1957.17 80
1957.27 83
1957.37 86
1957.47 89
1957.57 90
1957.67 91
1957.77 89
1957.88 86
1957.98 81
1958.08 74
1958.18 65
1958.28 56
1958.38 47
1958.48 39
1958.59 34
1958.69 31
1958.79 31
1958.89 33
1958.99 35
1959.09 37
1959.19 39
1959.30 40
1959.40 41
1959.50 41
1959.60 42
1959.70 44
1959.80 46
1959.90 48
1960.01 51
1960.11 52
1960.21 52
1960.31 50
1960.41 48
1960.51 45
1960.62 43
1960.72 42
1960.82 42
1960.92 42
1961.02 44
1961.12 46
1961.22 49
1961.33 52
1961.43 54
1961.53 55
1961.63 55
1961.73 53
1961.83 48
1961.93 43
1962.04 37
1962.14 32
1962.24 29
1962.34 30
1962.44 32
1962.54 36
1962.65 41
1962.75 44
1962.85 47
1962.95 48
1963.05 49
1963.15 49
1963.26 50
1963.36 51
1963.46 53
1963.56 55
1963.66 56
1963.76 56
1963.86 55
1963.97 53
1964.07 49
1964.17 44
1964.27 39
1964.37 33
1964.47 27
1964.58 22
1964.68 17
1964.78 14
1964.88 12
1964.98 10
1965.08 9
1965.19 7
1965.29 6
1965.39 4
1965.49 2
1965.59 0
1965.69 0
1965.80 0
1965.90 0
1966.00 0
1966.10 0
1966.20 0
1966.30 1
1966.41 2
1966.51 3
1966.61 4
1966.71 3
1966.81 2
1966.91 1
1967.02 0
1967.12 0
1967.22 0
1967.32 0
1967.42 0
1967.52 1
1967.63 3
1967.73 4
1967.83 6
1967.93 7
1968.03 7
1968.13 8
1968.24 8
1968.34 9
1968.44 9
1968.54 9
1968.64 9
1968.74 9
1968.85 10
1968.95 10
1969.05 10
1969.15 11
1969.25 12
1969.35 13
1969.46 15
1969.56 18
1969.66 22
1969.76 26
1969.86 31
1969.97 35
1970.07 39
1970.17 42
1970.27 44
1970.37 45
1970.47 45
1970.58 45
1970.68 46
1970.78 48
1970.88 52
1970.98 56
1971.08 61
1971.19 67
1971.29 72
1971.39 78
1971.49 82
1971.59 87
1971.70 91
1971.80 93
1971.90 94
1972.00 92
1972.10 89
1972.20 83
1972.31 76
1972.41 68
1972.51 60
1972.61 53
1972.71 46
1972.82 41
1972.92 36
1973.02 32
1973.12 28
1973.22 24
1973.32 22
1973.43 20
1973.53 19
1973.63 20
1973.73 22
1973.83 24
1973.94 26
1974.04 28
1974.14 29
1974.24 30
1974.34 31
1974.44 32
1974.55 33
1974.65 35
1974.75 35
1974.85 36
1974.95 35
1975.06 33
1975.16 31
1975.26 28
1975.36 25
1975.46 23
1975.57 21
1975.67 20
1975.77 19
1975.87 19
1975.97 19
1976.08 19
1976.18 19
1976.28 20
1976.38 20
1976.48 21
1976.58 22
1976.69 22
1976.79 22
1976.89 21
1976.99 20
1977.09 19
1977.20 17
1977.30 16
1977.40 16
1977.50 16
1977.60 18
1977.71 20
1977.81 22
1977.91 25
1978.01 28
1978.11 30
1978.22 33
1978.32 36
1978.42 39
1978.52 41
1978.62 42
1978.73 42
1978.83 40
1978.93 37
1979.03 33
1979.13 29
1979.24 26
1979.34 23
1979.44 22
1979.54 22
1979.64 23
1979.75 25
1979.85 28
1979.95 30
1980.05 32
1980.15 31
1980.26 30
1980.36 27
1980.46 23
1980.56 20
1980.66 17
1980.77 17
1980.87 18
1980.97 20
1981.07 24
1981.17 29
1981.28 35
1981.38 41
1981.48 47
1981.58 53
1981.68 58
1981.79 62
1981.89 64
1981.99 65
1982.09 65
1982.19 64
1982.30 63
1982.40 61
1982.50 59
1982.60 57
1982.71 54
1982.81 51
1982.91 47
1983.01 44
1983.11 42
1983.22 41
1983.32 41
1983.42 42
1983.52 43
1983.62 44
1983.73 44
1983.83 44
1983.93 42
1984.03 40
1984.13 38
1984.24 35
1984.34 32
1984.44 28
1984.54 25
1984.65 21
1984.75 18
1984.85 15
1984.95 12
1985.05 11
1985.16 10
1985.26 10
1985.36 11
1985.46 13
1985.56 15
1985.67 17
1985.77 17
1985.87 16
1985.97 14
1986.08 10
1986.18 6
1986.28 3
1986.38 0
1986.48 0
1986.59 0
1986.69 0
1986.79 0
1986.89 0
1986.99 0
1987.10 0
1987.20 1
1987.30 2
1987.40 2
1987.51 3
1987.61 3
1987.71 3
1987.81 2
1987.91 1
1988.02 0
1988.12 0
1988.22 0
1988.32 0
1988.43 0
1988.53 2
1988.63 6
1988.73 10
1988.83 13
1988.94 16
1989.04 17
1989.14 17
1989.24 15
1989.35 13
1989.45 10
1989.55 9
1989.65 9
1989.75 9
1989.86 11
1989.96 12
1990.06 13
1990.16 14
1990.27 14
1990.37 15
1990.47 16
1990.57 18
1990.68 22
1990.78 26
1990.88 30
1990.98 33
1991.08 33
1991.19 32
1991.29 30
1991.39 27
1991.49 25
1991.60 24
1991.70 25
1991.80 28
1991.90 31
1992.01 34
1992.11 36
1992.21 37
1992.31 35
1992.41 32
1992.52 28
1992.62 24
1992.72 22
1992.82 22
1992.93 23
1993.03 25
1993.13 27
1993.23 29
1993.34 30
1993.44 31
1993.54 32
1993.64 32
1993.75 32
1993.85 31
1993.95 30
1994.05 29
1994.15 27
1994.26 24
1994.36 22
1994.46 20
1994.56 20
1994.67 21
1994.77 22
1994.87 25
1994.97 27
1995.08 29
1995.18 30
1995.28 32
1995.38 35
1995.49 39
1995.59 44
1995.69 50
1995.79 55
1995.90 59
1996.00 62
1996.10 62
1996.20 60
1996.31 57
1996.41 53
1996.51 51
1996.61 50
1996.71 51
1996.82 54
1996.92 57
1997.02 59
1997.12 61
1997.23 62
1997.33 61
1997.43 60
1997.53 58
1997.64 57
1997.74 55
1997.84 55
1997.94 54
1998.05 54
1998.15 55
1998.25 55
1998.35 57
1998.46 59
1998.56 62
1998.66 65
1998.76 67
1998.87 68
1998.97 67
1999.07 64
1999.17 60
1999.28 55
1999.38 51
1999.48 49
1999.58 49
1999.69 52
1999.79 57
1999.89 62
1999.99 67
2000.10 70
2000.20 72
2000.30 71
2000.40 67
2000.51 63
2000.61 56
2000.71 50
2000.81 42
2000.92 35
2001.02 28
2001.12 21
2001.22 15
2001.33 10
2001.43 7
2001.53 6
2001.64 6
2001.74 8
2001.84 10
2001.94 12
2002.05 14
2002.15 17
2002.25 19
2002.35 22
2002.46 25
2002.56 28
2002.66 31
2002.76 33
2002.87 34
2002.97 34
2003.07 32
2003.17 29
2003.28 25
2003.38 22
2003.48 20
2003.58 19
2003.69 20
2003.79 21
2003.89 24
2003.99 26
2004.10 29
2004.20 31
2004.30 32
2004.41 32
2004.51 31
2004.61 30
2004.71 28
2004.82 27
2004.92 27
2005.02 29
2005.12 31
2005.23 35
2005.33 39
2005.43 41
2005.53 42
2005.64 41
2005.74 38
2005.84 33
2005.95 27
2006.05 21
2006.15 16
2006.25 12
2006.36 8
2006.46 4
2006.56 0
2006.66 0
2006.77 0
2006.87 0
2006.97 0
2007.08 0
2007.18 0
2007.28 0
2007.38 3
2007.49 11
2007.59 19
2007.69 25
2007.79 30
2007.90 32
2008.00 32
2008.10 30
2008.20 27
2008.31 23
2008.41 19
2008.51 16
2008.62 14
2008.72 12
2008.82 11
2008.92 11
2009.03 11
2009.13 11
2009.23 12
2009.34 12
2009.44 12
2009.54 14
2009.64 16
2009.75 19
2009.85 22
2009.95 25
2010.05 27
2010.16 28
2010.26 27
2010.36 26
2010.47 24
2010.57 23
2010.67 22
2010.77 23
2010.88 23
2010.98 23
2011.08 22
2011.19 19
2011.29 15
2011.39 10
2011.49 5
2011.60 1
2011.70 0
2011.80 0
2011.91 0
2012.01 0
2012.11 0
2012.21 0
2012.32 3
2012.42 7
2012.52 10
2012.63 15
2012.73 19
2012.83 23
2012.93 27
2013.04 31
2013.14 33
2013.24 33
2013.35 33
2013.45 31
2013.55 29
2013.65 27
2013.76 24
2013.86 22
2013.96 21
2014.07 21
2014.17 21
2014.27 23
2014.37 25
2014.48 26
2014.58 27
2014.68 26
2014.79 23
2014.89 20
2014.99 16
2015.09 13
2015.20 11
2015.30 10
2015.40 10
2015.51 10
2015.61 11
2015.71 12
2015.81 12
2015.92 13
2016.02 14
2016.12 16
2016.23 19
2016.33 22
2016.43 25
2016.54 27
2016.64 27
2016.74 27
2016.84 25
2016.95 23
2017.05 21
2017.15 20
2017.26 20
2017.36 21
2017.46 23
2017.56 25
2017.67 28
2017.77 31
2017.87 33
2017.98 37
2018.08 41
2018.18 46
2018.29 52
2018.39 58
2018.49 64
2018.59 69
2018.70 71
2018.80 70
2018.90 65
2019.01 57
2019.11 47
2019.21 36
2019.32 25
2019.42 15
2019.52 8
2019.62 4
2019.73 3
2019.83 3
2019.93 6
2020.04 9
2020.14 13
2020.24 16
2020.35 19
2020.45 21
2020.55 23
2020.66 25
2020.76 27
2020.86 29
2020.96 30
2021.07 31
2021.17 31
2021.27 31
2021.38 29
2021.48 27
2021.58 24
2021.69 21
2021.79 18
2021.89 14
2022.00 11
2022.10 9
2022.20 8
2022.30 9
2022.41 11
2022.51 15
2022.61 19
2022.72 23
2022.82 26
2022.92 29
2023.03 29
2023.13 29
2023.23 28
2023.34 26
2023.44 24
2023.54 23
2023.65 21
2023.75 20
2023.85 21
2023.95 22
2024.06 25
2024.16 28
2024.26 31
2024.37 34
2024.47 35
2024.57 36
2024.68 35
2024.78 33
2024.88 31
2024.99 29
2025.09 28
2025.19 28
2025.30 29
2025.40 30
2025.50 31
2025.61 31
2025.71 32
2025.81 32
2025.91 32
2026.02 34
2026.12 36
2026.22 40
2026.33 43
2026.43 46
2026.53 48
2026.64 49
2026.74 49
2026.84 49
2026.95 48
2027.05 47
2027.15 47
2027.26 48
2027.36 50
2027.46 52
2027.57 55
2027.67 57
2027.77 58
2027.88 58
2027.98 58
2028.08 56
2028.19 54
2028.29 52
2028.39 50
2028.50 49
2028.60 49
2028.70 50
2028.80 51
2028.91 51
2029.01 51
2029.11 48
2029.22 44
2029.32 38
2029.42 31
2029.53 25
2029.63 20
2029.73 16
2029.84 14
2029.94 14
2030.04 16
2030.15 17
2030.25 19
2030.35 19
2030.46 19
2030.56 17
2030.66 15
2030.77 12
2030.87 9
2030.97 5
2031.08 2
2031.18 0
2031.28 0
2031.39 0
2031.49 0
2031.59 0
2031.70 0
2031.80 0
2031.90 0
2032.01 2
2032.11 4
2032.21 6
2032.32 8
2032.42 9
2032.52 11
2032.63 13
2032.73 17
2032.83 22
2032.94 28
2033.04 34
2033.14 41
2033.25 48
2033.35 54
2033.45 58
2033.56 60
2033.66 60
2033.76 57
2033.87 53
2033.97 48
2034.07 44
2034.18 39
2034.28 37
2034.38 35
2034.49 36
2034.59 38
2034.70 41
2034.80 45
2034.90 47
2035.01 48
2035.11 48
2035.21 45
2035.32 42
2035.42 37
2035.52 34
2035.63 31
2035.73 31
2035.83 32
2035.94 33
2036.04 35
2036.14 37
2036.25 38
2036.35 38
2036.45 37
2036.56 37
2036.66 36
2036.76 36
2036.87 36
2036.97 36
2037.07 35
2037.18 33
2037.28 31
2037.38 29
2037.49 27
2037.59 24
2037.70 21
2037.80 19
2037.90 15
2038.01 12
2038.11 9
2038.21 6
2038.32 3
2038.42 1
2038.52 0
2038.63 0
2038.73 0
2038.83 0
2038.94 0
2039.04 0
2039.14 0
2039.25 3
2039.35 6
2039.45 10
2039.56 15
2039.66 20
2039.77 24
2039.87 27
2039.97 30
2040.08 33
2040.18 36
2040.28 40
2040.39 45
2040.49 50
2040.59 56
2040.70 61
2040.80 65
2040.90 67
2041.01 67
2041.11 65
2041.22 60
2041.32 55
2041.42 49
2041.53 42
2041.63 35
2041.73 29
2041.84 24
2041.94 19
2042.04 16
2042.15 14
2042.25 13
2042.35 14
2042.46 16
2042.56 19
2042.67 22
2042.77 24
2042.87 26
2042.98 27
2043.08 27
2043.18 27
2043.29 27
2043.39 26
2043.49 25
2043.60 24
2043.70 23
2043.81 21
2043.91 20
2044.01 19
2044.12 20
2044.22 21
2044.32 24
2044.43 28
2044.53 32
2044.63 34
2044.74 36
2044.84 36
2044.95 35
2045.05 32
2045.15 29
2045.26 26
2045.36 23
2045.46 22
2045.57 23
2045.67 24
2045.78 25
2045.88 27
2045.98 28
2046.09 29
2046.19 30
2046.29 30
2046.40 30
2046.50 30
2046.60 32
2046.71 34
2046.81 37
2046.92 42
2047.02 47
2047.12 52
2047.23 56
2047.33 59
2047.43 60
2047.54 60
2047.64 58
2047.75 55
2047.85 52
2047.95 48
2048.06 44
2048.16 40
2048.26 36
2048.37 32
2048.47 29
2048.58 25
2048.68 21
2048.78 17
2048.89 14
2048.99 13
2049.09 12
2049.20 13
2049.30 16
2049.41 19
2049.51 23
2049.61 26
2049.72 28
2049.82 30
2049.93 31
2050.03 33
2050.13 36
2050.24 39
2050.34 42
2050.44 46
2050.55 48
2050.65 50
2050.76 50
2050.86 48
2050.96 46
2051.07 44
2051.17 42
2051.27 42
2051.38 42
2051.48 44
2051.59 45
2051.69 46
2051.79 47
2051.90 47
2052.00 46
2052.11 44
2052.21 42
2052.31 40
2052.42 39
2052.52 39
2052.62 40
2052.73 40
2052.83 41
2052.94 41
2053.04 40
2053.14 39
2053.25 39
2053.35 39
2053.46 40
2053.56 44
2053.66 49
2053.77 54
2053.87 60
2053.98 63
2054.08 64
2054.18 63
2054.29 59
2054.39 54
2054.49 48
2054.60 41
2054.70 35
2054.81 30
2054.91 24
2055.01 20
2055.12 16
2055.22 13
2055.33 10
2055.43 10
2055.53 10
2055.64 12
2055.74 14
2055.85 16
2055.95 18
2056.05 19
2056.16 19
2056.26 19
2056.37 19
2056.47 19
2056.57 20
2056.68 22
2056.78 24
2056.89 27
2056.99 29
2057.09 31
2057.20 32
2057.30 33
2057.41 33
2057.51 33
2057.61 33
2057.72 33
2057.82 34
2057.93 34
2058.03 34
2058.13 33
2058.24 31
2058.34 29
2058.45 27
2058.55 25
2058.65 23
2058.76 21
2058.86 19
2058.97 16
2059.07 12
2059.17 8
2059.28 3
2059.38 0
2059.49 0
2059.59 0
2059.69 0
2059.80 0
2059.90 0
2060.01 0
2060.11 0
2060.21 3
2060.32 10
2060.42 17
2060.53 24
2060.63 30
2060.73 35
2060.84 39
2060.94 41
2061.05 42
2061.15 41
2061.25 39
2061.36 36
2061.46 33
2061.57 29
2061.67 26
2061.78 24
2061.88 22
2061.98 20
2062.09 19
2062.19 18
2062.30 17
2062.40 15
2062.50 14
2062.61 14
2062.71 15
2062.82 16
2062.92 18
2063.02 21
2063.13 24
2063.23 26
2063.34 28
2063.44 27
2063.55 25
2063.65 22
2063.75 17
2063.86 11
2063.96 7
2064.07 4
2064.17 3
2064.27 5
2064.38 9
2064.48 15
2064.59 21
2064.69 26
2064.80 30
2064.90 32
2065.00 33
2065.11 32
2065.21 29
2065.32 26
2065.42 22
2065.52 19
2065.63 16
2065.73 14
2065.84 15
2065.94 17
2066.05 21
2066.15 26
2066.25 31
2066.36 36
2066.46 39
2066.57 40
2066.67 39
2066.77 36
2066.88 32
2066.98 28
2067.09 25
2067.19 23
2067.30 22
2067.40 22
2067.50 23
2067.61 24
2067.71 25
2067.82 26
2067.92 26
2068.03 27
2068.13 26
2068.23 26
2068.34 26
2068.44 26
2068.55 26
2068.65 26
2068.76 26
2068.86 26
2068.96 25
2069.07 25
2069.17 26
2069.28 28
2069.38 31
2069.49 35
2069.59 41
2069.69 47
2069.80 53
2069.90 58
2070.01 62
2070.11 65
2070.22 66
2070.32 66
2070.42 64
2070.53 63
2070.63 61
2070.74 60
2070.84 59
2070.95 59
2071.05 60
2071.15 62
2071.26 64
2071.36 65
2071.47 67
2071.57 68
2071.68 69
2071.78 70
2071.89 72
2071.99 74
2072.09 76
2072.20 78
2072.30 79
2072.41 80
2072.51 80
2072.62 81
2072.72 82
2072.82 83
2072.93 84
2073.03 85
2073.14 85
2073.24 83
2073.35 80
2073.45 77
2073.56 73
2073.66 70
2073.76 67
2073.87 66
2073.97 66
2074.08 67
2074.18 69
2074.29 70
2074.39 70
2074.49 70
2074.60 69
2074.70 68
2074.81 65
2074.91 62
2075.02 58
2075.12 55
2075.23 53
2075.33 51
2075.43 52
2075.54 54
2075.64 58
2075.75 63
2075.85 69
2075.96 74
2076.06 78
2076.17 81
2076.27 83
2076.37 83
2076.48 81
2076.58 79
2076.69 76
2076.79 73
2076.90 69
2077.00 66
2077.11 62
2077.21 59
2077.32 57
2077.42 55
2077.52 55
2077.63 55
2077.73 55
2077.84 56
2077.94 57
2078.05 58
2078.15 59
2078.26 60
2078.36 60
2078.46 60
2078.57 59
2078.67 57
2078.78 56
2078.88 55
2078.99 55
2079.09 55
2079.20 57
2079.30 59
2079.41 60
2079.51 61
2079.61 62
2079.72 61
2079.82 60
2079.93 58
2080.03 57
2080.14 55
2080.24 54
2080.35 52
2080.45 50
2080.56 47
2080.66 44
2080.76 40
2080.87 38
2080.97 36
2081.08 35
2081.18 34
2081.29 34
2081.39 35
2081.50 36
2081.60 38
2081.71 42
2081.81 46
2081.92 50
2082.02 55
2082.12 58
2082.23 61
2082.33 62
2082.44 62
2082.54 61
2082.65 58
2082.75 55
2082.86 50
2082.96 45
2083.07 39
2083.17 33
2083.28 29
2083.38 25
2083.48 22
2083.59 20
2083.69 20
2083.80 21
2083.90 23
2084.01 25
2084.11 28
2084.22 30
2084.32 33
2084.43 35
2084.53 36
2084.64 37
2084.74 38
2084.85 38
2084.95 38
2085.05 38
2085.16 38
2085.26 38
2085.37 38
2085.47 38
2085.58 39
2085.68 40
2085.79 41
2085.89 42
2086.00 44
2086.10 45
2086.21 47
2086.31 47
2086.42 47
2086.52 46
2086.63 45
2086.73 42
2086.83 39
2086.94 34
2087.04 29
2087.15 24
2087.25 19
2087.36 15
2087.46 13
2087.57 13
2087.67 15
2087.78 19
2087.88 23
2087.99 29
2088.09 34
2088.20 39
2088.30 43
2088.41 47
2088.51 50
2088.62 53
2088.72 55
2088.82 57
2088.93 58
2089.03 59
2089.14 60
2089.24 61
2089.35 63
2089.45 65
2089.56 67
2089.66 70
2089.77 71
2089.87 72
2089.98 71
2090.08 68
2090.19 63
2090.29 58
2090.40 52
2090.50 47
2090.61 43
2090.71 41
2090.82 41
2090.92 43
2091.03 45
2091.13 48
2091.24 51
2091.34 52
2091.45 52
2091.55 51
2091.65 48
2091.76 45
2091.86 41
2091.97 38
2092.07 35
2092.18 32
2092.28 31
2092.39 30
2092.49 30
2092.60 30
2092.70 30
2092.81 29
2092.91 29
2093.02 27
2093.12 26
2093.23 25
2093.33 24
2093.44 24
2093.54 25
2093.65 27
2093.75 30
2093.86 35
2093.96 41
2094.07 48
2094.17 56
2094.28 65
2094.38 73
2094.49 79
2094.59 82
2094.70 82
2094.80 79
2094.91 74
2095.01 68
2095.12 61
2095.22 56
2095.33 52
2095.43 50
2095.54 49
2095.64 50
2095.75 52
2095.85 55
2095.96 57
2096.06 59
2096.17 61
2096.27 61
2096.38 61
2096.48 59
2096.59 57
2096.69 56
2096.80 54
2096.90 53
2097.01 52
2097.11 51
2097.22 49
2097.32 47
2097.43 44
2097.53 41
2097.64 40
2097.74 40
2097.85 42
2097.95 46
2098.06 51
2098.16 57
2098.27 61
2098.37 63
2098.48 63
2098.58 61
2098.69 57
2098.79 53
2098.90 51
2099.00 50
2099.11 51
2099.21 53
2099.32 56
2099.42 60
2099.53 63
2099.63 65
2099.74 67
2099.84 68
2099.95 68
2100.05 68
2100.16 67
2100.26 65
2100.37 61
2100.47 57
2100.58 51
2100.68 46
2100.79 40
2100.89 34
2101.00 30
2101.10 28
2101.21 28
2101.31 31
2101.42 36
2101.52 44
2101.63 53
2101.73 62
2101.84 70
2101.94 75
2102.05 77
2102.15 77
2102.26 73
2102.36 69
2102.47 64
2102.57 59
2102.68 56
2102.78 55
2102.89 54
2102.99 54
2103.10 53
2103.20 52
2103.31 51
2103.41 49
2103.52 47
2103.62 46
2103.73 45
2103.84 45
2103.94 45
2104.05 46
2104.15 48
2104.26 49
2104.36 51
2104.47 52
2104.57 53
2104.68 54
2104.78 54
2104.89 55
2104.99 56
2105.10 56
2105.20 57
2105.31 57
2105.41 57
2105.52 56
2105.62 54
2105.73 52
2105.83 49
2105.94 46
2106.04 42
2106.15 39
2106.25 36
2106.36 34
2106.46 34
2106.57 36
2106.68 38
2106.78 42
2106.89 45
2106.99 48
2107.10 50
2107.20 51
2107.31 51
2107.41 51
2107.52 50
2107.62 49
2107.73 47
2107.83 45
2107.94 43
2108.04 40
2108.15 37
2108.25 34
2108.36 32
2108.46 31
2108.57 32
2108.68 33
2108.78 37
2108.89 41
2108.99 46
2109.10 51
2109.20 56
2109.31 60
2109.41 64
2109.52 65
2109.62 66
2109.73 66
2109.83 66
2109.94 65
2110.04 65
2110.15 66
2110.25 67
2110.36 69
2110.47 71
2110.57 72
2110.68 74
2110.78 74
2110.89 75
2110.99 76
2111.10 76
2111.20 77
2111.31 77
2111.41 76
2111.52 75
2111.62 74
2111.73 72
2111.83 71
2111.94 70
2112.05 70
2112.15 71
2112.26 72
2112.36 74
2112.47 75
2112.57 76
2112.68 76
2112.78 75
2112.89 75
2112.99 76
2113.10 77
2113.20 78
2113.31 81
2113.42 83
2113.52 84
2113.63 85
2113.73 85
2113.84 84
2113.94 82
2114.05 81
2114.15 81
2114.26 81
2114.36 81
2114.47 80
2114.57 77
2114.68 73
2114.79 68
2114.89 61
2115.00 55
2115.10 49
2115.21 44
2115.31 42
2115.42 42
2115.52 43
2115.63 47
2115.73 51
2115.84 55
2115.95 59
2116.05 62
2116.16 64
2116.26 65
2116.37 64
2116.47 63
2116.58 61
2116.68 58
2116.79 55
2116.89 52
2117.00 49
2117.11 45
2117.21 42
2117.32 38
2117.42 34
2117.53 31
2117.63 29
2117.74 29
2117.84 31
2117.95 34
2118.06 39
2118.16 44
2118.27 48
2118.37 51
2118.48 52
2118.58 51
2118.69 48
2118.79 43
2118.90 37
2119.00 30
2119.11 23
2119.22 15
2119.32 8
2119.43 2
2119.53 0
2119.64 0
2119.74 0
2119.85 0
2119.95 0
2120.06 0
2120.17 0
2120.27 2
2120.38 4
2120.48 5
2120.59 6
2120.69 7
2120.80 9
2120.90 11
2121.01 15
2121.12 19
2121.22 23
2121.33 28
2121.43 32
2121.54 36
2121.64 39
2121.75 42
2121.86 44
2121.96 45
2122.07 46
2122.17 45
2122.28 44
2122.38 44
2122.49 43
2122.59 43
2122.70 43
2122.81 43
2122.91 43
2123.02 42
2123.12 42
2123.23 42
2123.33 43
2123.44 45
2123.55 48
2123.65 51
2123.76 54
2123.86 57
2123.97 58
2124.07 59
2124.18 58
2124.28 57
2124.39 57
2124.50 56
2124.60 56
2124.71 57
2124.81 57
2124.92 57
2125.02 57
2125.13 57
2125.24 56
2125.34 56
2125.45 57
2125.55 60
2125.66 63
2125.76 67
2125.87 71
2125.98 75
2126.08 77
2126.19 77
2126.29 76
2126.40 75
2126.50 73
2126.61 70
2126.72 68
2126.82 64
2126.93 60
2127.03 54
2127.14 48
2127.24 41
2127.35 36
2127.46 31
2127.56 29
2127.67 29
2127.77 31
2127.88 35
2127.98 39
2128.09 43
2128.20 46
2128.30 49
2128.41 51
2128.51 53
2128.62 54
2128.72 55
2128.83 57
2128.94 59
2129.04 62
2129.15 67
2129.25 72
2129.36 78
2129.47 82
2129.57 86
2129.68 87
2129.78 87
2129.89 85
2129.99 83
2130.10 81
2130.21 79
2130.31 79
2130.42 79
2130.52 79
2130.63 79
2130.74 78
2130.84 75
2130.95 70
2131.05 64
2131.16 56
2131.26 49
2131.37 41
2131.48 34
2131.58 29
2131.69 25
2131.79 23
2131.90 22
2132.01 23
2132.11 24
2132.22 26
2132.32 29
2132.43 31
2132.53 33
2132.64 34
2132.75 35
2132.85 35
2132.96 34
2133.06 34
2133.17 34
2133.28 36
2133.38 39
2133.49 43
2133.59 49
2133.70 56
2133.81 63
2133.91 70
2134.02 75
2134.12 78
2134.23 80
2134.33 78
2134.44 75
2134.55 70
2134.65 64
2134.76 59
2134.86 54
2134.97 51
2135.08 48
2135.18 47
2135.29 47
2135.39 47
2135.50 47
2135.61 47
2135.71 47
2135.82 47
2135.92 47
2136.03 47
2136.14 46
2136.24 45
2136.35 44
2136.45 43
2136.56 42
2136.67 41
2136.77 41
2136.88 42
2136.98 43
2137.09 45
2137.20 46
2137.30 48
2137.41 49
2137.51 51
2137.62 53
2137.73 56
2137.83 60
2137.94 66
2138.04 72
2138.15 78
2138.26 82
2138.36 86
2138.47 88
2138.57 89
2138.68 88
2138.79 87
2138.89 85
2139.00 84
2139.10 82
2139.21 80
2139.32 79
2139.42 77
2139.53 75
2139.63 73
2139.74 70
2139.85 67
2139.95 63
2140.06 58
2140.16 53
2140.27 49
2140.38 46
2140.48 44
2140.59 44
2140.69 45
2140.80 48
2140.91 52
2141.01 57
2141.12 62
2141.22 67
2141.33 71
2141.44 74
2141.54 76
2141.65 76
2141.76 76
2141.86 76
2141.97 75
2142.07 76
2142.18 77
2142.29 79
2142.39 81
2142.50 81
2142.60 81
2142.71 78
2142.82 74
2142.92 69
2143.03 65
2143.13 62
2143.24 60
2143.35 59
2143.45 60
2143.56 61
2143.67 62
2143.77 63
2143.88 64
2143.98 64
2144.09 64
2144.20 64
2144.30 65
2144.41 65
2144.51 66
2144.62 66
2144.73 65
2144.83 63
2144.94 59
2145.05 54
2145.15 49
2145.26 43
2145.36 36
2145.47 30
2145.58 26
2145.68 22
2145.79 21
2145.90 21
2146.00 23
2146.11 26
2146.21 29
2146.32 32
2146.43 34
2146.53 35
2146.64 35
2146.74 34
2146.85 32
2146.96 31
2147.06 31
2147.17 32
2147.28 35
2147.38 40
2147.49 45
2147.59 51
2147.70 58
2147.81 65
2147.91 71
2148.02 77
2148.13 82
2148.23 86
2148.34 89
2148.44 90
2148.55 90
2148.66 89
2148.76 87
2148.87 85
2148.98 83
2149.08 81
2149.19 80
2149.29 80
2149.40 80
2149.51 81
2149.61 81
2149.72 80
2149.83 79
2149.93 77
2150.04 75
2150.15 73
2150.25 72
2150.36 71
2150.46 71
2150.57 70
2150.68 69
2150.78 67
2150.89 64
2151.00 61
2151.10 58
2151.21 56
2151.31 55
2151.42 55
2151.53 58
2151.63 62
2151.74 68
2151.85 75
2151.95 83
2152.06 92
2152.17 101
2152.27 110
2152.38 118
2152.48 125
2152.59 131
2152.70 135
2152.80 139
2152.91 141
2153.02 142
2153.12 141
2153.23 137
2153.34 131
2153.44 123
2153.55 114
2153.65 104
2153.76 94
2153.87 87
2153.97 83
2154.08 81
2154.19 83
2154.29 86
2154.40 89
2154.51 93
2154.61 95
2154.72 96
2154.83 95
2154.93 92
2155.04 88
2155.14 82
2155.25 76
2155.36 70
2155.46 65
2155.57 60
2155.68 56
2155.78 52
2155.89 50
2156.00 48
2156.10 48
2156.21 48
2156.32 50
2156.42 52
2156.53 54
2156.63 56
2156.74 58
2156.85 59
2156.95 60
2157.06 60
2157.17 61
2157.27 62
2157.38 62
2157.49 61
2157.59 60
2157.70 57
2157.81 54
2157.91 50
2158.02 46
2158.13 43
2158.23 40
2158.34 38
2158.45 36
2158.55 35
2158.66 33
2158.76 32
2158.87 31
2158.98 31
2159.08 33
2159.19 36
2159.30 40
2159.40 44
2159.51 48
2159.62 50
2159.72 51
2159.83 51
2159.94 51
2160.04 52
2160.15 55
2160.26 61
2160.36 69
2160.47 79
2160.58 89
2160.68 99
2160.79 108
2160.90 113
2161.00 117
2161.11 118
2161.22 117
2161.32 115
2161.43 112
2161.54 110
2161.64 108
2161.75 105
2161.85 102
2161.96 98
2162.07 95
2162.17 91
2162.28 88
2162.39 87
2162.49 87
2162.60 88
2162.71 90
2162.81 93
2162.92 94
2163.03 94
2163.13 93
2163.24 91
2163.35 89
2163.45 86
2163.56 83
2163.67 81
2163.77 80
2163.88 81
2163.99 81
2164.09 83
2164.20 85
2164.31 87
2164.41 90
2164.52 92
2164.63 94
2164.73 95
2164.84 95
2164.95 95
2165.05 94
2165.16 94
2165.27 93
2165.37 91
2165.48 90
2165.59 87
2165.69 83
2165.80 78
2165.91 72
2166.01 65
2166.12 57
2166.23 50
2166.33 44
2166.44 39
2166.55 36
2166.65 34
2166.76 33
2166.87 33
2166.97 34
2167.08 35
2167.19 36
2167.29 36
2167.40 37
2167.51 38
2167.61 40
2167.72 42
2167.83 46
2167.94 49
2168.04 52
2168.15 55
2168.26 57
2168.36 59
2168.47 62
2168.58 66
2168.68 70
2168.79 76
2168.90 82
2169.00 88
2169.11 92
2169.22 94
2169.32 93
2169.43 89
2169.54 84
2169.64 78
2169.75 71
2169.86 65
2169.96 60
2170.07 56
2170.18 54
2170.28 52
2170.39 52
2170.50 54
2170.60 56
2170.71 59
2170.82 62
2170.92 66
2171.03 69
2171.14 71
2171.25 72
2171.35 71
2171.46 70
2171.57 68
2171.67 67
2171.78 68
2171.89 71
2171.99 76
2172.10 82
2172.21 88
2172.31 93
2172.42 95
2172.53 95
2172.63 92
2172.74 88
2172.85 83
2172.95 79
2173.06 75
2173.17 73
2173.28 72
2173.38 73
2173.49 73
2173.60 73
2173.70 72
2173.81 71
2173.92 70
2174.02 69
2174.13 71
2174.24 75
2174.34 81
2174.45 89
2174.56 98
2174.67 106
2174.77 111
2174.88 115
2174.99 116
2175.09 116
2175.20 117
2175.31 117
2175.41 120
2175.52 124
2175.63 129
2175.73 134
2175.84 138
2175.95 141
2176.06 142
2176.16 140
2176.27 137
2176.38 132
2176.48 127
2176.59 122
2176.70 118
2176.80 114
2176.91 111
2177.02 109
2177.12 107
2177.23 106
2177.34 104
2177.45 102
2177.55 100
2177.66 98
2177.77 98
2177.87 98
2177.98 98
2178.09 98
2178.19 99
2178.30 99
2178.41 98
2178.52 97
2178.62 97
2178.73 97
2178.84 98
2178.94 99
2179.05 100
2179.16 101
2179.26 101
2179.37 100
2179.48 98
2179.59 95
2179.69 92
2179.80 89
2179.91 87
2180.01 85
2180.12 84
2180.23 83
2180.34 83
2180.44 83
2180.55 85
2180.66 87
2180.76 91
2180.87 95
2180.98 100
2181.08 102
2181.19 103
2181.30 102
2181.41 98
2181.51 94
2181.62 89
2181.73 85
2181.83 82
2181.94 82
2182.05 83
2182.16 86
2182.26 91
2182.37 96
2182.48 101
2182.58 105
2182.69 107
2182.80 107
2182.91 106
2183.01 104
2183.12 101
2183.23 100
2183.33 100
2183.44 101
2183.55 103
2183.66 105
2183.76 105
2183.87 104
2183.98 102
2184.08 99
2184.19 97
2184.30 96
2184.41 97
2184.51 100
2184.62 104
2184.73 109
2184.83 114
2184.94 118
2185.05 121
2185.16 124
2185.26 127
2185.37 129
2185.48 133
2185.58 137
2185.69 141
2185.80 145
2185.91 148
2186.01 152
2186.12 154
2186.23 156
2186.33 157
2186.44 157
2186.55 155
2186.66 151
2186.76 146
2186.87 139
2186.98 131
2187.08 123
2187.19 116
2187.30 110
2187.41 106
2187.51 104
2187.62 105
2187.73 107
2187.84 110
2187.94 113
2188.05 116
2188.16 118
2188.26 119
2188.37 119
2188.48 117
2188.59 115
2188.69 113
2188.80 109
2188.91 106
2189.01 102
2189.12 98
2189.23 94
2189.34 91
2189.44 88
2189.55 85
2189.66 83
2189.77 81
2189.87 81
2189.98 82
2190.09 85
2190.19 91
2190.30 98
2190.41 107
2190.52 116
2190.62 124
2190.73 130
2190.84 133
2190.95 132
2191.05 129
2191.16 124
2191.27 118
2191.38 112
2191.48 106
2191.59 102
2191.70 97
2191.80 93
2191.91 89
2192.02 84
2192.13 79
2192.23 75
2192.34 73
2192.45 72
2192.56 73
2192.66 76
2192.77 79
2192.88 82
2192.99 84
2193.09 84
2193.20 83
2193.31 81
2193.41 80
2193.52 80
2193.63 80
2193.74 82
2193.84 84
2193.95 85
2194.06 85
2194.17 85
2194.27 84
2194.38 82
2194.49 81
2194.60 80
2194.70 80
2194.81 81
2194.92 84
2195.03 86
2195.13 89
2195.24 91
2195.35 92
2195.46 92
2195.56 92
2195.67 90
2195.78 88
2195.89 86
2195.99 86
2196.10 87
2196.21 89
2196.31 91
2196.42 94
2196.53 97
2196.64 97
2196.74 95
2196.85 91
2196.96 85
2197.07 78
2197.17 71
2197.28 64
2197.39 60
2197.50 57
2197.60 57
2197.71 57
2197.82 59
2197.93 60
2198.03 61
2198.14 61
2198.25 60
2198.36 58
2198.46 57
2198.57 57
2198.68 58
2198.79 59
2198.89 62
2199.00 65
2199.11 67
2199.22 70
2199.32 71
2199.43 72
2199.54 73
2199.65 74
2199.75 76
2199.86 79
2199.97 83
2200.08 87
2200.18 91
2200.29 93
2200.40 93
2200.51 92
2200.61 89
2200.72 85
2200.83 80
2200.94 75
2201.04 69
2201.15 63
2201.26 58
2201.37 53
2201.48 49
2201.58 47
2201.69 47
2201.80 50
2201.91 55
2202.01 61
2202.12 67
2202.23 73
2202.34 78
2202.44 82
2202.55 84
2202.66 85
2202.77 84
2202.87 83
2202.98 82
2203.09 80
2203.20 79
2203.30 79
2203.41 79
2203.52 80
2203.63 82
2203.73 83
2203.84 85
2203.95 86
2204.06 86
2204.17 86
2204.27 85
2204.38 83
2204.49 82
2204.60 80
2204.70 77
2204.81 76
2204.92 74
2205.03 73
2205.13 73
2205.24 75
2205.35 77
2205.46 80
2205.56 83
2205.67 85
2205.78 86
2205.89 85
2206.00 83
2206.10 78
2206.21 73
2206.32 66
2206.43 59
2206.53 53
2206.64 47
2206.75 43
2206.86 42
2206.96 42
2207.07 44
2207.18 48
2207.29 52
2207.40 56
2207.50 59
2207.61 61
2207.72 60
2207.83 59
2207.93 57
2208.04 55
2208.15 54
2208.26 53
2208.36 54
2208.47 55
2208.58 56
2208.69 57
2208.80 58
2208.90 58
2209.01 58
2209.12 57
2209.23 56
2209.33 53
2209.44 51
2209.55 47
2209.66 42
2209.77 35
2209.87 29
2209.98 22
2210.09 15
2210.20 10
2210.30 6
2210.41 4
2210.52 2
2210.63 2
2210.74 1
2210.84 0
2210.95 0
2211.06 0
2211.17 0
2211.27 0
2211.38 0
2211.49 0
2211.60 0
2211.71 2
2211.81 6
2211.92 10
2212.03 14
2212.14 19
2212.25 24
2212.35 29
2212.46 35
2212.57 42
2212.68 47
2212.78 51
2212.89 54
2213.00 56
2213.11 56
2213.22 55
2213.32 54
2213.43 52
2213.54 51
2213.65 49
2213.75 47
2213.86 44
2213.97 41
2214.08 38
2214.19 36
2214.29 34
2214.40 33
2214.51 32
2214.62 31
2214.73 31
2214.83 29
2214.94 28
2215.05 28
2215.16 29
2215.27 31
2215.37 34
2215.48 38
2215.59 43
2215.70 49
2215.80 54
2215.91 58
2216.02 63
2216.13 68
2216.24 72
2216.34 77
2216.45 80
2216.56 83
2216.67 85
2216.78 85
2216.88 85
2216.99 84
2217.10 84
2217.21 85
2217.32 87
2217.42 91
2217.53 95
2217.64 99
2217.75 102
2217.86 103
2217.96 101
2218.07 98
2218.18 94
2218.29 89
2218.40 85
2218.50 84
2218.61 84
2218.72 87
2218.83 92
2218.94 98
2219.04 104
2219.15 108
2219.26 110
2219.37 109
2219.48 106
2219.58 100
2219.69 92
2219.80 84
2219.91 77
2220.02 72
2220.12 69
2220.23 69
2220.34 71
2220.45 75
2220.56 80
2220.66 86
2220.77 91
2220.88 95
2220.99 97
2221.10 99
2221.20 99
2221.31 98
2221.42 98
2221.53 96
2221.64 95
2221.74 92
2221.85 89
2221.96 85
2222.07 82
2222.18 79
2222.28 77
2222.39 77
2222.50 79
2222.61 83
2222.72 88
2222.83 93
2222.93 97
2223.04 101
2223.15 104
2223.26 106
2223.37 107
2223.47 107
2223.58 107
2223.69 107
2223.80 106
2223.91 105
2224.01 105
2224.12 104
2224.23 103
2224.34 102
2224.45 101
2224.55 100
2224.66 99
2224.77 97
2224.88 94
2224.99 89
2225.10 82
2225.20 74
2225.31 64
2225.42 55
2225.53 45
2225.64 38
2225.74 32
2225.85 28
2225.96 25
2226.07 24
2226.18 24
2226.29 25
2226.39 26
2226.50 27
2226.61 30
2226.72 32
2226.83 36
2226.93 39
2227.04 42
2227.15 44
2227.26 45
2227.37 46
2227.48 45
2227.58 45
2227.69 45
2227.80 46
2227.91 48
2228.02 51
2228.12 54
2228.23 56
2228.34 57
2228.45 57
2228.56 56
2228.67 54
2228.77 51
2228.88 48
2228.99 45
2229.10 42
2229.21 39
2229.32 37
2229.42 35
2229.53 33
2229.64 31
2229.75 30
2229.86 30
2229.96 30
2230.07 30
2230.18 30
2230.29 29
2230.40 29
2230.51 28
2230.61 26
2230.72 25
2230.83 24
2230.94 24
2231.05 24
2231.16 24
2231.26 25
2231.37 27
2231.48 29
2231.59 30
2231.70 30
2231.81 30
2231.91 29
2232.02 29
2232.13 30
2232.24 32
2232.35 36
2232.46 41
2232.56 46
2232.67 50
2232.78 53
2232.89 53
2233.00 50
2233.11 46
2233.21 40
2233.32 35
2233.43 31
2233.54 29
2233.65 29
2233.76 32
2233.86 36
2233.97 41
2234.08 45
2234.19 48
2234.30 49
2234.41 48
2234.51 45
2234.62 41
2234.73 36
2234.84 33
2234.95 31
2235.06 30
2235.16 32
2235.27 35
2235.38 38
2235.49 41
2235.60 43
2235.71 44
2235.81 45
2235.92 47
2236.03 50
2236.14 54
2236.25 60
2236.36 66
2236.47 72
2236.57 76
2236.68 79
2236.79 79
2236.90 78
2237.01 76
2237.12 74
2237.22 72
2237.33 71
2237.44 71
2237.55 71
2237.66 72
2237.77 73
2237.87 74
2237.98 74
2238.09 74
2238.20 73
2238.31 71
2238.42 67
2238.53 63
2238.63 57
2238.74 53
2238.85 49
2238.96 48
2239.07 48
2239.18 50
2239.28 52
2239.39 54
2239.50 55
2239.61 54
2239.72 51
2239.83 46
2239.94 40
2240.04 34
2240.15 28
2240.26 22
2240.37 17
2240.48 13
2240.59 11
2240.70 11
2240.80 12
2240.91 14
2241.02 16
2241.13 18
2241.24 20
2241.35 22
2241.46 23
2241.56 25
2241.67 26
2241.78 28
2241.89 29
2242.00 30
2242.11 30
2242.22 30
2242.32 29
2242.43 28
2242.54 27
2242.65 26
2242.76 25
2242.87 24
2242.98 21
2243.08 18
2243.19 13
2243.30 7
2243.41 2
2243.52 0
2243.63 0
2243.74 0
2243.84 0
2243.95 0
2244.06 0
2244.17 0
2244.28 0
2244.39 3
2244.50 6
2244.60 8
2244.71 9
2244.82 11
2244.93 12
2245.04 14
2245.15 16
2245.26 18
2245.36 21
2245.47 23
2245.58 25
2245.69 26
2245.80 25
2245.91 24
2246.02 22
2246.12 20
2246.23 19
2246.34 19
2246.45 22
2246.56 27
2246.67 33
2246.78 39
2246.89 45
2246.99 50
2247.10 52
2247.21 53
2247.32 53
2247.43 51
2247.54 49
2247.65 46
2247.76 44
2247.86 43
2247.97 41
2248.08 41
2248.19 41
2248.30 41
2248.41 41
2248.52 40
2248.62 38
2248.73 36
2248.84 32
2248.95 29
2249.06 27
2249.17 26
2249.28 27
2249.39 30
2249.49 34
2249.60 38
2249.71 42
2249.82 45
2249.93 48
2250.04 50
2250.15 51
2250.26 53
2250.36 54
2250.47 56
2250.58 56
2250.69 57
2250.80 57
2250.91 56
2251.02 55
2251.13 53
2251.23 51
2251.34 48
2251.45 44
2251.56 40
2251.67 37
2251.78 33
2251.89 32
2252.00 31
2252.10 32
2252.21 33
2252.32 33
2252.43 32
2252.54 30
2252.65 26
2252.76 21
2252.87 17
2252.98 15
2253.08 15
2253.19 18
2253.30 23
2253.41 29
2253.52 36
2253.63 41
2253.74 46
2253.85 49
2253.95 52
2254.06 54
2254.17 57
2254.28 60
2254.39 63
2254.50 66
2254.61 68
2254.72 69
2254.83 68
2254.93 64
2255.04 60
2255.15 53
2255.26 47
2255.37 40
2255.48 35
2255.59 31
2255.70 29
2255.81 29
2255.91 31
2256.02 33
2256.13 35
2256.24 38
2256.35 40
2256.46 41
2256.57 41
2256.68 41
2256.79 40
2256.89 40
2257.00 39
2257.11 39
2257.22 39
2257.33 39
2257.44 40
2257.55 40
2257.66 40
2257.77 40
2257.87 40
2257.98 40
2258.09 40
2258.20 40
2258.31 41
2258.42 41
2258.53 41
2258.64 41
2258.75 39
2258.86 36
2258.96 33
2259.07 28
2259.18 23
2259.29 18
2259.40 14
2259.51 11
2259.62 8
2259.73 8
2259.84 8
2259.95 10
2260.05 13
2260.16 16
2260.27 20
2260.38 24
2260.49 27
2260.60 29
2260.71 31
2260.82 31
2260.93 32
2261.04 32
2261.14 32
2261.25 33
2261.36 34
2261.47 36
2261.58 38
2261.69 39
2261.80 40
2261.91 40
2262.02 39
2262.13 37
2262.23 35
2262.34 32
2262.45 30
2262.56 28
2262.67 27
2262.78 27
2262.89 29
2263.00 30
2263.11 32
2263.22 33
2263.33 34
2263.43 35
2263.54 35
2263.65 35
2263.76 36
2263.87 38
2263.98 41
2264.09 44
2264.20 48
2264.31 51
2264.42 54
2264.52 57
2264.63 61
2264.74 65
2264.85 69
2264.96 74
2265.07 79
2265.18 82
2265.29 83
2265.40 82
2265.51 78
2265.62 73
2265.73 67
2265.83 62
2265.94 58
2266.05 55
2266.16 53
2266.27 53
2266.38 52
2266.49 50
2266.60 48
2266.71 44
2266.82 40
2266.93 34
2267.03 29
2267.14 24
2267.25 19
2267.36 16
2267.47 14
2267.58 13
2267.69 14
2267.80 15
2267.91 18
2268.02 22
2268.13 26
2268.24 30
2268.35 34
2268.45 37
2268.56 37
2268.67 37
2268.78 34
2268.89 31
2269.00 27
2269.11 23
2269.22 20
2269.33 18
2269.44 17
2269.55 17
2269.66 18
2269.76 19
2269.87 19
2269.98 20
2270.09 19
2270.20 17
2270.31 15
2270.42 11
2270.53 8
2270.64 6
2270.75 4
2270.86 4
2270.97 5
2271.08 8
2271.18 12
2271.29 17
2271.40 21
2271.51 24
2271.62 26
2271.73 25
2271.84 23
2271.95 20
2272.06 16
2272.17 11
2272.28 7
2272.39 3
2272.50 0
2272.61 0
2272.71 0
2272.82 0
2272.93 0
2273.04 1
2273.15 3
2273.26 4
2273.37 6
2273.48 7
2273.59 8
2273.70 9
2273.81 10
2273.92 13
2274.03 16
2274.14 19
2274.25 23
2274.35 26
2274.46 28
2274.57 29
2274.68 29
2274.79 29
2274.90 28
2275.01 27
2275.12 27
2275.23 27
2275.34 27
2275.45 28
2275.56 28
2275.67 27
2275.78 27
2275.89 26
2275.99 25
2276.10 23
2276.21 22
2276.32 21
2276.43 20
2276.54 18
2276.65 18
2276.76 17
2276.87 17
2276.98 18
2277.09 18
2277.20 18
2277.31 19
2277.42 19
2277.53 19
2277.64 20
2277.75 21
2277.85 22
2277.96 23
2278.07 24
2278.18 24
2278.29 24
2278.40 23
2278.51 22
2278.62 22
2278.73 22
2278.84 23
2278.95 24
2279.06 26
2279.17 27
2279.28 26
2279.39 25
2279.50 22
2279.61 19
2279.71 17
2279.82 15
2279.93 14
2280.04 15
2280.15 17
2280.26 20
2280.37 24
2280.48 27
2280.59 31
2280.70 33
2280.81 35
2280.92 35
2281.03 33
2281.14 31
2281.25 27
2281.36 24
2281.47 21
2281.58 19
2281.69 18
2281.80 19
2281.90 20
2282.01 22
2282.12 25
2282.23 28
2282.34 31
2282.45 34
2282.56 38
2282.67 41
2282.78 44
2282.89 46
2283.00 47
2283.11 47
2283.22 47
2283.33 45
2283.44 44
2283.55 42
2283.66 40
2283.77 38
2283.88 36
2283.99 36
2284.10 36
2284.21 38
2284.31 41
2284.42 44
2284.53 47
2284.64 50
2284.75 52
2284.86 52
2284.97 52
2285.08 50
2285.19 46
2285.30 42
2285.41 36
2285.52 30
2285.63 24
2285.74 18
2285.85 12
2285.96 7
2286.07 3
2286.18 0
2286.29 0
2286.40 0
2286.51 0
2286.62 0
2286.73 0
2286.84 0
2286.95 0
2287.05 0
2287.16 5
2287.27 11
2287.38 18
2287.49 23
2287.60 27
2287.71 30
2287.82 31
2287.93 30
2288.04 27
2288.15 23
2288.26 18
2288.37 12
2288.48 7
2288.59 1
2288.70 0
2288.81 0
2288.92 0
2289.03 0
2289.14 0
2289.25 1
2289.36 5
2289.47 9
2289.58 12
2289.69 15
2289.80 16
2289.91 17
2290.02 17
2290.13 16
2290.24 14
2290.35 12
2290.46 8
2290.56 5
2290.67 2
2290.78 0
2290.89 0
2291.00 0
2291.11 0
2291.22 0
2291.33 0
2291.44 0
2291.55 0
2291.66 0
2291.77 0
2291.88 1
2291.99 3
2292.10 6
2292.21 8
2292.32 12
2292.43 15
2292.54 17
2292.65 19
2292.76 21
2292.87 21
2292.98 22
2293.09 21
2293.20 21
2293.31 20
2293.42 20
2293.53 19
2293.64 19
2293.75 20
2293.86 20
2293.97 21
2294.08 20
2294.19 19
2294.30 16
2294.41 13
2294.52 10
2294.63 7
2294.74 5
2294.85 5
2294.96 6
2295.07 10
2295.18 15
2295.29 22
2295.40 29
2295.50 36
2295.61 41
2295.72 44
2295.83 46
2295.94 46
2296.05 45
2296.16 43
2296.27 41
2296.38 38
2296.49 37
2296.60 35
2296.71 35
2296.82 36
2296.93 37
2297.04 39
2297.15 41
2297.26 43
2297.37 45
2297.48 45
2297.59 45
2297.70 44
2297.81 42
2297.92 41
2298.03 40
2298.14 38
2298.25 36
2298.36 34
2298.47 31
2298.58 29
2298.69 26
2298.80 25
2298.91 25
2299.02 27
2299.13 31
2299.24 37
2299.35 44
2299.46 50
2299.57 56
2299.68 60
2299.79 63
2299.90 65
2300.01 66
2300.12 66
2300.23 67
2300.34 67
2300.45 68
2300.56 67
2300.67 66
2300.78 64
2300.89 61
2301.00 57
2301.11 53
2301.22 48
2301.33 44
2301.44 40
2301.55 36
2301.66 32
2301.77 28
2301.88 25
2301.99 23
2302.10 21
2302.21 20
2302.32 19
2302.43 18
2302.54 18
2302.65 17
2302.76 17
2302.87 18
2302.98 19
2303.09 21
2303.20 24
2303.31 26
2303.42 27
2303.53 28
2303.64 29
2303.75 31
2303.86 33
2303.97 35
2304.08 38
2304.19 40
2304.30 42
2304.41 42
2304.52 40
2304.63 38
2304.74 36
2304.85 35
2304.96 36
2305.07 39
2305.18 43
2305.29 47
2305.40 51
2305.51 52
2305.62 51
2305.73 49
2305.84 45
2305.95 42
2306.06 39
2306.17 37
2306.28 37
2306.39 38
2306.50 40
2306.61 43
2306.72 45
2306.83 47
2306.94 48
2307.05 48
2307.16 45
2307.27 41
2307.38 35
2307.49 28
2307.60 22
2307.71 17
2307.82 14
2307.93 14
2308.04 17
2308.15 21
2308.26 27
2308.37 33
2308.48 38
2308.59 43
2308.70 47
2308.82 51
2308.93 55
2309.04 58
2309.15 60
2309.26 62
2309.37 62
2309.48 62
2309.59 61
2309.70 59
2309.81 57
2309.92 55
2310.03 53
2310.14 52
2310.25 52
2310.36 53
2310.47 55
2310.58 60
2310.69 65
2310.80 71
2310.91 77
2311.02 82
2311.13 86
2311.24 88
2311.35 88
2311.46 87
2311.57 86
2311.68 86
2311.79 86
2311.90 86
2312.01 88
2312.12 91
2312.23 94
2312.34 98
2312.45 100
2312.56 103
2312.67 104
2312.78 105
2312.89 105
2313.00 106
2313.11 108
2313.22 110
2313.33 114
2313.44 117
2313.55 118
2313.66 118
2313.77 115
2313.89 109
2314.00 101
2314.11 92
2314.22 84
2314.33 79
2314.44 76
2314.55 75
2314.66 77
2314.77 81
2314.88 84
2314.99 88
2315.10 93
2315.21 98
2315.32 103
2315.43 108
2315.54 114
2315.65 118
2315.76 120
2315.87 119
2315.98 115
2316.09 108
2316.20 99
2316.31 88
2316.42 78
2316.53 68
2316.64 59
2316.75 52
2316.86 47
2316.97 43
2317.08 40
2317.19 37
2317.31 36
2317.42 35
2317.53 34
2317.64 34
2317.75 35
2317.86 36
2317.97 37
2318.08 39
2318.19 40
2318.30 42
2318.41 44
2318.52 47
2318.63 51
2318.74 57
2318.85 63
2318.96 71
2319.07 78
2319.18 84
2319.29 88
2319.40 88
2319.51 85
2319.62 79
2319.73 71
2319.84 63
2319.95 55
2320.07 49
2320.18 46
2320.29 45
2320.40 45
2320.51 45
2320.62 44
2320.73 42
2320.84 39
2320.95 33
2321.06 27
2321.17 21
2321.28 16
2321.39 13
2321.50 11
2321.61 10
2321.72 10
2321.83 11
2321.94 11
2322.05 11
2322.16 11
2322.27 11
2322.38 12
2322.50 14
2322.61 17
2322.72 21
2322.83 25
2322.94 29
2323.05 32
2323.16 34
2323.27 34
2323.38 34
2323.49 34
2323.60 34
2323.71 34
2323.82 36
2323.93 38
2324.04 40
2324.15 41
2324.26 41
2324.37 40
2324.48 37
2324.59 33
2324.71 29
2324.82 25
2324.93 22
2325.04 20
2325.15 20
2325.26 19
2325.37 19
2325.48 20
2325.59 20
2325.70 21
2325.81 22
2325.92 25
2326.03 29
2326.14 33
2326.25 37
2326.36 40
2326.47 41
2326.58 41
2326.70 39
2326.81 37
2326.92 35
2327.03 32
2327.14 30
2327.25 28
2327.36 26
2327.47 25
2327.58 25
2327.69 25
2327.80 26
2327.91 27
2328.02 28
2328.13 29
2328.24 29
2328.35 28
2328.47 27
2328.58 26
2328.69 25
2328.80 26
2328.91 26
2329.02 28
2329.13 29
2329.24 30
2329.35 31
2329.46 31
2329.57 31
2329.68 30
2329.79 30
2329.90 30
2330.01 29
2330.12 29
2330.24 29
2330.35 29
2330.46 30
2330.57 31
2330.68 33
2330.79 36
2330.90 40
2331.01 44
2331.12 48
2331.23 51
2331.34 54
2331.45 57
2331.56 58
2331.67 59
2331.79 59
2331.90 58
2332.01 57
2332.12 55
2332.23 52
2332.34 49
2332.45 45
2332.56 42
2332.67 39
2332.78 37
2332.89 37
2333.00 38
2333.11 41
2333.22 46
2333.34 51
2333.45 56
2333.56 61
2333.67 64
2333.78 65
2333.89 65
2334.00 64
2334.11 62
2334.22 59
2334.33 57
2334.44 54
2334.55 52
2334.66 50
2334.78 49
2334.89 49
2335.00 49
2335.11 49
2335.22 49
2335.33 49
2335.44 49
2335.55 48
2335.66 48
2335.77 48
2335.88 50
2335.99 52
2336.10 56
2336.22 61
2336.33 67
2336.44 73
2336.55 78
2336.66 83
2336.77 85
2336.88 84
2336.99 82
2337.10 77
2337.21 72
2337.32 67
2337.43 63
2337.55 59
2337.66 57
2337.77 54
2337.88 51
2337.99 48
2338.10 44
2338.21 40
2338.32 37
2338.43 34
2338.54 32
2338.65 32
2338.77 32
2338.88 34
2338.99 35
2339.10 37
2339.21 38
2339.32 39
2339.43 39
2339.54 39
2339.65 38
2339.76 38
2339.87 37
2339.98 37
2340.10 36
2340.21 34
2340.32 32
2340.43 29
2340.54 26
2340.65 24
2340.76 22
2340.87 21
2340.98 20
2341.09 20
2341.20 19
2341.32 17
2341.43 15
2341.54 12
2341.65 9
2341.76 7
2341.87 5
2341.98 5
2342.09 5
2342.20 6
2342.31 7
2342.43 8
2342.54 9
2342.65 10
2342.76 12
2342.87 14
2342.98 18
2343.09 23
2343.20 28
2343.31 33
2343.42 38
2343.53 42
2343.65 44
2343.76 46
2343.87 46
2343.98 46
2344.09 46
2344.20 45
2344.31 45
2344.42 44
2344.53 43
2344.64 42
2344.76 39
2344.87 36
2344.98 32
2345.09 29
2345.20 25
2345.31 22
2345.42 20
2345.53 17
2345.64 14
2345.76 12
2345.87 9
2345.98 7
2346.09 6
2346.20 7
2346.31 10
2346.42 15
2346.53 20
2346.64 26
2346.75 32
2346.87 36
2346.98 39
2347.09 40
2347.20 39
2347.31 37
2347.42 35
2347.53 32
2347.64 28
2347.75 26
2347.87 24
2347.98 24
2348.09 25
2348.20 26
2348.31 28
2348.42 30
2348.53 32
2348.64 33
2348.75 33
2348.87 32
2348.98 30
2349.09 28
2349.20 27
2349.31 27
2349.42 28
2349.53 31
2349.64 36
2349.75 40
2349.87 45
2349.98 49
2350.09 54
2350.20 57
2350.31 61
2350.42 64
2350.53 66
2350.64 65
2350.75 63
2350.87 57
2350.98 49
2351.09 40
2351.20 30
2351.31 20
2351.42 11
2351.53 4
2351.64 0
2351.76 0
2351.87 0
2351.98 0
2352.09 0
2352.20 0
2352.31 0
2352.42 0
2352.53 0
2352.64 4
2352.76 7
2352.87 10
2352.98 11
2353.09 11
2353.20 9
2353.31 7
2353.42 5
2353.53 3
2353.65 3
2353.76 3
2353.87 6
2353.98 8
2354.09 12
2354.20 15
2354.31 18
2354.42 20
2354.54 22
2354.65 23
2354.76 24
2354.87 24
2354.98 24
2355.09 25
2355.20 25
2355.31 26
2355.43 26
2355.54 27
2355.65 27
2355.76 26
2355.87 25
2355.98 23
2356.09 21
2356.20 18
2356.32 16
2356.43 13
2356.54 10
2356.65 8
2356.76 5
2356.87 4
2356.98 2
2357.09 2
2357.21 2
2357.32 3
2357.43 4
2357.54 6
2357.65 7
2357.76 9
2357.87 11
2357.99 13
2358.10 15
2358.21 17
2358.32 19
2358.43 22
2358.54 24
2358.65 26
2358.76 26
2358.88 26
2358.99 26
2359.10 25
2359.21 24
2359.32 24
2359.43 25
2359.54 26
2359.66 29
2359.77 32
2359.88 35
2359.99 37
2360.10 38
2360.21 38
2360.32 38
2360.44 36
2360.55 34
2360.66 31
2360.77 29
2360.88 27
2360.99 26
2361.10 25
2361.21 26
2361.33 28
2361.44 30
2361.55 32
2361.66 35
2361.77 36
2361.88 38
2361.99 38
2362.11 38
2362.22 39
2362.33 40
2362.44 42
2362.55 44
2362.66 47
2362.77 50
2362.89 52
2363.00 54
2363.11 54
2363.22 52
2363.33 50
2363.44 48
2363.55 46
2363.67 44
2363.78 43
2363.89 42
2364.00 42
2364.11 41
2364.22 40
2364.34 37
2364.45 34
2364.56 29
2364.67 23
2364.78 17
2364.89 11
2365.00 6
2365.12 4
2365.23 5
2365.34 10
2365.45 17
2365.56 27
2365.67 37
2365.78 47
2365.90 56
2366.01 63
2366.12 69
2366.23 72
2366.34 74
2366.45 74
2366.57 74
2366.68 74
2366.79 74
2366.90 75
2367.01 76
2367.12 78
2367.23 81
2367.35 85
2367.46 89
2367.57 94
2367.68 99
2367.79 104
2367.90 109
2368.02 112
2368.13 115
2368.24 116
2368.35 116
2368.46 113
2368.57 109
2368.68 104
2368.80 98
2368.91 92
2369.02 86
2369.13 80
2369.24 76
2369.35 73
2369.47 70
2369.58 67
2369.69 64
2369.80 61
2369.91 58
2370.02 55
2370.14 53
2370.25 52
2370.36 53
2370.47 55
2370.58 59
2370.69 62
2370.81 64
2370.92 65
2371.03 65
2371.14 65
2371.25 63
2371.36 61
2371.48 60
2371.59 58
2371.70 57
2371.81 56
2371.92 55
2372.03 54
2372.15 53
2372.26 52
2372.37 50
2372.48 48
2372.59 46
2372.70 44
2372.82 42
2372.93 41
2373.04 39
2373.15 38
2373.26 36
2373.37 34
2373.49 32
2373.60 29
2373.71 27
2373.82 24
2373.93 21
2374.04 19
2374.16 17
2374.27 16
2374.38 16
2374.49 16
2374.60 16
2374.71 17
2374.83 17
2374.94 18
2375.05 19
2375.16 21
2375.27 24
2375.38 27
2375.50 31
2375.61 34
2375.72 37
2375.83 40
2375.94 41
2376.05 42
2376.17 43
2376.28 42
2376.39 41
2376.50 39
2376.61 37
2376.73 34
2376.84 31
2376.95 29
2377.06 28
2377.17 28
2377.28 31
2377.40 36
2377.51 41
2377.62 47
2377.73 52
2377.84 57
2377.95 60
2378.07 61
2378.18 60
2378.29 58
2378.40 55
2378.51 52
2378.63 49
2378.74 47
2378.85 47
2378.96 47
2379.07 47
2379.18 46
2379.30 45
2379.41 43
2379.52 40
2379.63 36
2379.74 33
2379.86 30
2379.97 29
2380.08 29
2380.19 30
2380.30 32
2380.42 34
2380.53 36
2380.64 38
2380.75 39
2380.86 40
2380.97 39
2381.09 37
2381.20 34
2381.31 30
2381.42 27
2381.53 25
2381.65 24
2381.76 27
2381.87 31
2381.98 38
2382.09 46
2382.21 53
2382.32 58
2382.43 61
2382.54 61
2382.65 59
2382.76 56
2382.88 52
2382.99 48
2383.10 44
2383.21 42
2383.32 39
2383.44 38
2383.55 37
2383.66 36
2383.77 36
2383.88 37
2384.00 38
2384.11 39
2384.22 41
2384.33 44
2384.44 47
2384.56 50
2384.67 54
2384.78 59
2384.89 64
2385.00 69
2385.12 74
2385.23 78
2385.34 81
2385.45 82
2385.56 83
2385.68 81
2385.79 79
2385.90 75
2386.01 72
2386.12 68
2386.24 64
2386.35 60
2386.46 57
2386.57 54
2386.68 51
2386.80 48
2386.91 45
2387.02 41
2387.13 38
2387.24 35
2387.36 33
2387.47 31
2387.58 31
2387.69 32
2387.80 33
2387.92 34
2388.03 36
2388.14 36
2388.25 37
2388.36 37
2388.48 37
2388.59 37
2388.70 36
2388.81 35
2388.92 35
2389.04 34
2389.15 34
2389.26 33
2389.37 33
2389.48 33
2389.60 32
2389.71 31
2389.82 30
2389.93 28
2390.04 27
2390.16 25
2390.27 24
2390.38 23
2390.49 22
2390.60 21
2390.72 20
2390.83 18
2390.94 17
2391.05 16
2391.17 15
2391.28 15
2391.39 15
2391.50 16
2391.61 17
2391.73 19
2391.84 22
2391.95 25
2392.06 27
2392.17 29
2392.29 31
2392.40 32
2392.51 32
2392.62 32
2392.74 31
2392.85 30
2392.96 29
2393.07 27
2393.18 24
2393.30 22
2393.41 19
2393.52 17
2393.63 15
2393.74 15
2393.86 15
2393.97 17
2394.08 19
2394.19 22
2394.31 25
2394.42 27
2394.53 28
2394.64 29
2394.75 30
2394.87 31
2394.98 33
2395.09 36
2395.20 41
2395.32 47
2395.43 54
2395.54 61
2395.65 67
2395.76 72
2395.88 75
2395.99 77
2396.10 76
2396.21 74
2396.33 69
2396.44 64
2396.55 57
2396.66 50
2396.77 45
2396.89 41
2397.00 40
2397.11 41
2397.22 44
2397.34 48
2397.45 52
2397.56 57
2397.67 60
2397.78 63
2397.90 64
2398.01 63
2398.12 62
2398.23 59
2398.35 56
2398.46 51
2398.57 47
2398.68 41
2398.79 36
2398.91 32
2399.02 28
2399.13 24
2399.24 22
2399.36 20
2399.47 19
2399.58 19
2399.69 18
2399.81 17
2399.92 15
2400.03 12
2400.14 9
2400.25 5
2400.37 2
2400.48 0
2400.59 0
2400.70 0
2400.82 0
2400.93 0
2401.04 0
2401.15 0
2401.27 0
2401.38 1
2401.49 5
2401.60 9
2401.72 14
2401.83 19
2401.94 23
2402.05 26
2402.16 28
2402.28 29
2402.39 29
2402.50 27
2402.61 25
2402.73 22
2402.84 19
2402.95 17
2403.06 16
2403.18 14
2403.29 14
2403.40 14
2403.51 15
2403.63 16
2403.74 18
2403.85 22
2403.96 26
2404.08 31
2404.19 36
2404.30 40
2404.41 45
2404.52 48
2404.64 50
2404.75 50
2404.86 50
2404.97 48
2405.09 46
2405.20 43
2405.31 41
2405.42 40
2405.54 39
2405.65 39
2405.76 40
2405.87 42
2405.99 45
2406.10 48
2406.21 51
2406.32 52
2406.44 53
2406.55 51
2406.66 49
2406.77 45
2406.89 40
2407.00 36
2407.11 32
2407.22 29
2407.34 27
2407.45 26
2407.56 26
2407.67 26
2407.79 26
2407.90 25
2408.01 25
2408.12 24
2408.24 22
2408.35 20
2408.46 17
2408.57 14
2408.69 11
2408.80 9
2408.91 8
2409.02 9
2409.14 12
2409.25 16
2409.36 22
2409.47 28
2409.59 34
2409.70 37
2409.81 39
2409.92 39
2410.04 37
2410.15 34
2410.26 32
2410.37 31
2410.49 31
2410.60 32
2410.71 35
2410.82 37
2410.94 39
2411.05 40
2411.16 41
2411.27 42
2411.39 43
2411.50 43
2411.61 45
2411.73 46
2411.84 47
2411.95 47
2412.06 47
2412.18 46
2412.29 46
2412.40 47
2412.51 48
2412.63 50
2412.74 52
2412.85 53
2412.96 54
2413.08 54
2413.19 53
2413.30 52
2413.41 52
2413.53 53
2413.64 55
2413.75 59
2413.86 64
2413.98 69
2414.09 74
2414.20 78
2414.32 81
2414.43 81
2414.54 79
2414.65 76
2414.77 71
2414.88 67
2414.99 63
2415.10 59
2415.22 56
2415.33 54
2415.44 53
2415.55 52
2415.67 50
2415.78 49
2415.89 47
2416.01 46
2416.12 46
2416.23 46
2416.34 48
2416.46 51
2416.57 55
2416.68 59
2416.79 65
2416.91 70
2417.02 74
2417.13 77
2417.25 79
2417.36 79
2417.47 78
2417.58 75
2417.70 71
2417.81 67
2417.92 62
2418.03 57
2418.15 52
2418.26 47
2418.37 43
2418.49 39
2418.60 36
2418.71 34
2418.82 33
2418.94 33
2419.05 34
2419.16 36
2419.27 39
2419.39 42
2419.50 45
2419.61 48
2419.73 50
2419.84 50
2419.95 50
2420.06 48
2420.18 47
2420.29 45
2420.40 44
2420.52 43
2420.63 43
2420.74 42
2420.85 41
2420.97 39
2421.08 38
2421.19 38
2421.30 40
2421.42 45
2421.53 52
2421.64 61
2421.76 72
2421.87 82
2421.98 93
2422.09 102
2422.21 109
2422.32 113
2422.43 115
2422.55 115
2422.66 112
2422.77 108
2422.88 102
2423.00 96
2423.11 90
2423.22 84
2423.34 80
2423.45 76
2423.56 73
2423.67 71
2423.79 69
2423.90 66
2424.01 63
2424.13 59
2424.24 55
2424.35 51
2424.46 46
2424.58 42
2424.69 39
2424.80 36
2424.92 35
2425.03 34
2425.14 34
2425.25 34
2425.37 35
2425.48 37
2425.59 40
2425.71 42
2425.82 44
2425.93 45
2426.05 45
2426.16 44
2426.27 41
2426.38 38
2426.50 34
2426.61 31
2426.72 29
2426.84 28
2426.95 29
2427.06 30
2427.17 32
2427.29 35
2427.40 38
2427.51 41
2427.63 43
2427.74 45
2427.85 45
2427.97 44
2428.08 42
2428.19 40
2428.30 37
2428.42 34
2428.53 32
2428.64 29
2428.76 27
2428.87 26
2428.98 27
2429.10 30
2429.21 35
2429.32 43
2429.43 53
2429.55 64
2429.66 74
2429.77 83
2429.89 89
2430.00 91
2430.11 89
2430.23 85
2430.34 80
2430.45 74
2430.56 70
2430.68 67
2430.79 65
2430.90 66
2431.02 67
2431.13 68
2431.24 68
2431.36 68
2431.47 67
2431.58 65
2431.69 63
2431.81 62
2431.92 61
2432.03 61
2432.15 60
2432.26 60
2432.37 58
2432.49 55
2432.60 51
2432.71 47
2432.83 43
2432.94 39
2433.05 35
2433.16 32
2433.28 29
2433.39 26
2433.50 22
2433.62 19
2433.73 17
2433.84 16
2433.96 17
2434.07 19
2434.18 23
2434.30 28
2434.41 33
2434.52 38
2434.63 43
2434.75 47
2434.86 50
2434.97 54
2435.09 58
2435.20 61
2435.31 64
2435.43 66
2435.54 68
2435.65 69
2435.77 70
2435.88 73
2435.99 76
2436.11 80
2436.22 85
2436.33 91
2436.45 96
2436.56 101
2436.67 103
2436.78 104
2436.90 103
2437.01 100
2437.12 96
2437.24 92
2437.35 87
2437.46 82
2437.58 77
2437.69 72
2437.80 68
2437.92 64
2438.03 61
2438.14 57
2438.26 53
2438.37 49
2438.48 46
2438.60 43
2438.71 40
2438.82 37
2438.94 34
2439.05 32
2439.16 29
2439.28 26
2439.39 24
2439.50 21
2439.61 19
2439.73 16
2439.84 14
2439.95 11
2440.07 9
2440.18 7
2440.29 5
2440.41 4
2440.52 5
2440.63 6
2440.75 9
2440.86 13
2440.97 18
2441.09 24
2441.20 30
2441.31 37
2441.43 42
2441.54 47
2441.65 49
2441.77 50
2441.88 50
2441.99 48
2442.11 45
2442.22 43
2442.33 41
2442.45 40
2442.56 42
2442.67 45
2442.79 49
2442.90 54
2443.01 58
2443.13 61
2443.24 61
2443.35 58
2443.47 55
2443.58 51
2443.69 48
2443.81 45
2443.92 44
2444.03 44
2444.15 45
2444.26 44
2444.37 44
2444.49 44
2444.60 44
2444.71 44
2444.83 45
2444.94 46
2445.05 46
2445.17 46
2445.28 43
2445.39 40
2445.51 35
2445.62 29
2445.73 24
2445.85 20
2445.96 18
2446.07 17
2446.19 17
2446.30 18
2446.41 21
2446.53 24
2446.64 28
2446.75 32
2446.87 35
2446.98 38
2447.09 41
2447.21 43
2447.32 44
2447.43 45
2447.55 46
2447.66 47
2447.77 48
2447.89 48
2448.00 47
2448.12 44
2448.23 42
2448.34 38
2448.46 35
2448.57 32
2448.68 30
2448.80 28
2448.91 26
2449.02 25
2449.14 24
2449.25 23
2449.36 22
2449.48 21
2449.59 21
2449.70 20
2449.82 20
2449.93 21
2450.04 22
2450.16 24
2450.27 26
2450.38 29
2450.50 31
2450.61 32
2450.72 32
2450.84 31
2450.95 30
2451.07 28
2451.18 27
2451.29 25
2451.41 24
2451.52 23
2451.63 22
2451.75 20
2451.86 18
2451.97 17
2452.09 16
2452.20 16
2452.31 17
2452.43 19
2452.54 21
2452.65 23
2452.77 24
2452.88 25
2453.00 24
2453.11 23
2453.22 21
2453.34 18
2453.45 16
2453.56 16
2453.68 16
2453.79 19
2453.90 24
2454.02 31
2454.13 39
2454.24 47
2454.36 55
2454.47 61
2454.59 67
2454.70 70
2454.81 72
2454.93 73
2455.04 71
2455.15 68
2455.27 64
2455.38 58
2455.49 52
2455.61 46
2455.72 42
2455.83 39
2455.95 37
2456.06 36
2456.18 35
2456.29 34
2456.40 31
2456.52 27
2456.63 23
2456.74 18
2456.86 14
2456.97 11
2457.08 10
2457.20 11
2457.31 13
2457.43 16
2457.54 19
2457.65 22
2457.77 24
2457.88 24
2457.99 22
2458.11 19
2458.22 14
2458.33 9
2458.45 4
2458.56 1
2458.68 0
2458.79 0
2458.90 0
2459.02 0
2459.13 0
2459.24 0
2459.36 0
2459.47 0
2459.59 0
2459.70 1
2459.81 4
2459.93 8
2460.04 13
2460.15 17
2460.27 20
2460.38 22
2460.50 22
2460.61 21
2460.72 20
2460.84 18
2460.95 16
2461.06 14
2461.18 13
2461.29 11
2461.41 10
2461.52 9
2461.63 8
2461.75 7
2461.86 7
2461.97 6
2462.09 6
2462.20 5
2462.32 5
2462.43 3
2462.54 1
2462.66 0
2462.77 0
2462.88 0
2463.00 0
2463.11 2
2463.23 9
2463.34 17
2463.45 25
2463.57 34
2463.68 40
2463.79 45
2463.91 47
2464.02 46
2464.14 43
2464.25 40
2464.36 35
2464.48 31
2464.59 28
2464.70 25
2464.82 23
2464.93 22
2465.05 21
2465.16 21
2465.27 22
2465.39 25
2465.50 29
2465.62 34
2465.73 40
2465.84 47
2465.96 53
2466.07 57
2466.18 60
2466.30 61
2466.41 60
2466.53 58
2466.64 56
2466.75 53
2466.87 50
2466.98 47
2467.10 44
2467.21 42
2467.32 40
2467.44 39
2467.55 40
2467.66 42
2467.78 44
2467.89 47
2468.01 50
2468.12 51
2468.23 52
2468.35 51
2468.46 48
2468.58 45
2468.69 41
2468.80 38
2468.92 36
2469.03 35
2469.15 37
2469.26 39
2469.37 42
2469.49 45
2469.60 47
2469.72 48
2469.83 48
2469.94 45
2470.06 42
2470.17 39
2470.29 36
2470.40 33
2470.51 33
2470.63 34
2470.74 36
2470.85 40
2470.97 44
2471.08 49
2471.20 53
2471.31 56
2471.42 59
2471.54 60
2471.65 61
2471.77 62
2471.88 63
2471.99 63
2472.11 63
2472.22 63
2472.34 62
2472.45 62
2472.56 61
2472.68 61
2472.79 62
2472.91 63
2473.02 65
2473.13 65
2473.25 64
2473.36 62
2473.48 57
2473.59 52
2473.70 47
2473.82 41
2473.93 36
2474.05 32
2474.16 30
2474.27 27
2474.39 26
2474.50 25
2474.62 25
2474.73 25
2474.85 26
2474.96 28
2475.07 31
2475.19 35
2475.30 39
2475.42 43
2475.53 46
2475.64 48
2475.76 49
2475.87 49
2475.99 48
2476.10 45
2476.21 43
2476.33 40
2476.44 38
2476.56 37
2476.67 37
2476.78 38
2476.90 39
2477.01 40
2477.13 40
2477.24 38
2477.35 34
2477.47 30
2477.58 26
2477.70 22
2477.81 20
2477.93 19
2478.04 20
2478.15 22
2478.27 24
2478.38 27
2478.50 29
2478.61 31
2478.72 33
2478.84 35
2478.95 36
2479.07 38
2479.18 39
2479.30 39
2479.41 37
2479.52 34
2479.64 28
2479.75 22
2479.87 17
2479.98 13
2480.09 11
2480.21 13
2480.32 18
2480.44 25
2480.55 32
2480.67 40
2480.78 46
2480.89 51
2481.01 56
2481.12 61
2481.24 66
2481.35 72
2481.46 78
2481.58 84
2481.69 89
2481.81 93
2481.92 96
2482.04 98
2482.15 101
2482.26 103
2482.38 107
2482.49 111
2482.61 117
2482.72 123
2482.84 131
2482.95 139
2483.06 148
2483.18 156
2483.29 164
2483.41 170
2483.52 174
2483.63 176
2483.75 174
2483.86 170
2483.98 164
2484.09 156
2484.21 148
2484.32 139
2484.43 132
2484.55 125
2484.66 119
2484.78 114
2484.89 110
2485.01 107
2485.12 103
2485.23 99
2485.35 95
2485.46 90
2485.58 87
2485.69 84
2485.81 82
2485.92 81
2486.03 79
2486.15 78
2486.26 76
2486.38 72
2486.49 69
2486.61 66
2486.72 64
2486.84 64
2486.95 66
2487.06 69
2487.18 73
2487.29 75
2487.41 76
2487.52 75
2487.64 71
2487.75 65
2487.86 59
2487.98 53
2488.09 48
2488.21 46
2488.32 45
2488.44 46
2488.55 47
2488.66 48
2488.78 48
2488.89 46
2489.01 42
2489.12 37
2489.24 31
2489.35 24
2489.47 17
2489.58 11
2489.69 5
2489.81 0
2489.92 0
2490.04 0
2490.15 0
2490.27 0
2490.38 0
2490.50 0
2490.61 1
2490.72 3
2490.84 4
2490.95 4
2491.07 3
2491.18 3
2491.30 4
2491.41 5
2491.52 7
2491.64 9
2491.75 11
2491.87 12
2491.98 13
2492.10 13
2492.21 13
2492.33 13
2492.44 12
2492.55 12
2492.67 12
2492.78 12
2492.90 13
2493.01 15
2493.13 18
2493.24 22
2493.36 27
2493.47 32
2493.59 38
2493.70 42
2493.81 46
2493.93 48
2494.04 50
2494.16 51
2494.27 51
2494.39 51
2494.50 51
2494.62 50
2494.73 49
2494.84 49
2494.96 48
2495.07 48
2495.19 48
2495.30 48
2495.42 47
2495.53 45
2495.65 43
2495.76 42
2495.88 40
2495.99 40
2496.10 42
2496.22 44
2496.33 46
2496.45 49
2496.56 50
2496.68 49
2496.79 47
2496.91 45
2497.02 42
2497.14 41
2497.25 41
2497.36 42
2497.48 44
2497.59 46
2497.71 48
2497.82 49
2497.94 49
2498.05 49
2498.17 48
2498.28 47
2498.40 46
2498.51 44
2498.62 42
2498.74 40
2498.85 38
2498.97 34
2499.08 31
2499.20 28
2499.31 26
2499.43 25
2499.54 24
2499.66 24
2499.77 26
2499.89 30
2500.00 34
2500.12 40
2500.23 46
2500.34 53
2500.46 59
2500.57 64
2500.69 67
2500.80 68
2500.92 67
2501.03 65
2501.15 61
2501.26 56
2501.38 51
2501.49 46
2501.61 41
2501.72 36
2501.83 32
2501.95 29
2502.06 25
2502.18 22
2502.29 18
2502.41 14
2502.52 10
2502.64 7
2502.75 5
2502.87 5
2502.98 7
2503.10 11
2503.21 18
2503.33 25
2503.44 31
2503.56 37
2503.67 41
2503.78 44
2503.90 46
2504.01 48
2504.13 51
2504.24 55
2504.36 59
2504.47 62
2504.59 65
2504.70 66
2504.82 66
2504.93 65
2505.05 64
2505.16 62
2505.28 62
2505.39 62
2505.51 61
2505.62 60
2505.74 58
2505.85 54
2505.96 49
2506.08 43
2506.19 37
2506.31 31
2506.42 25
2506.54 21
2506.65 18
2506.77 16
2506.88 16
2507.00 16
2507.11 17
2507.23 18
2507.34 20
2507.46 21
2507.57 22
2507.69 22
2507.80 22
2507.92 21
2508.03 19
2508.15 16
2508.26 13
2508.38 10
2508.49 7
2508.61 5
2508.72 3
2508.83 2
2508.95 1
2509.06 0
2509.18 0
2509.29 1
2509.41 2
2509.52 3
2509.64 5
2509.75 7
2509.87 9
2509.98 11
2510.10 12
2510.21 12
2510.33 11
2510.44 10
2510.56 8
2510.67 7
2510.79 5
2510.90 2
2511.02 0
2511.13 0
2511.25 0
2511.36 0
2511.48 0
2511.59 0
2511.71 0
2511.82 0
2511.94 0
2512.05 4
2512.17 8
2512.28 12
2512.40 15
2512.51 18
2512.63 19
2512.74 20
2512.86 20
2512.97 19
2513.09 18
2513.20 16
2513.32 15
2513.43 13
2513.55 12
2513.66 11
2513.78 11
2513.89 11
2514.01 11
2514.12 10
2514.23 9
2514.35 8
2514.46 6
2514.58 4
2514.69 4
2514.81 5
2514.92 9
2515.04 13
2515.15 19
2515.27 26
2515.38 32
2515.50 36
2515.61 39
2515.73 41
2515.84 41
2515.96 39
2516.07 37
2516.19 34
2516.30 32
2516.42 31
2516.53 30
2516.65 30
2516.76 30
2516.88 31
2516.99 33
2517.11 35
2517.22 37
2517.34 39
2517.45 42
2517.57 44
2517.68 46
2517.80 48
2517.91 50
2518.03 51
2518.14 51
2518.26 51
2518.38 51
2518.49 50
2518.61 49
2518.72 47
2518.84 44
2518.95 40
2519.07 36
2519.18 31
2519.30 27
2519.41 23
2519.53 20
2519.64 19
2519.76 18
2519.87 18
2519.99 19
2520.10 21
2520.22 23
2520.33 26
2520.45 30
2520.56 34
2520.68 38
2520.79 42
2520.91 45
2521.02 48
2521.14 50
2521.25 52
2521.37 53
2521.48 55
2521.60 57
2521.71 58
2521.83 60
2521.94 62
2522.06 63
2522.17 64
2522.29 64
2522.40 64
2522.52 64
2522.63 62
2522.75 59
2522.86 55
2522.98 49
2523.09 42
2523.21 34
2523.32 27
2523.44 21
2523.56 18
2523.67 16
2523.79 16
2523.90 17
2524.02 18
2524.13 19
2524.25 20
2524.36 20
2524.48 20
2524.59 21
2524.71 23
2524.82 27
2524.94 30
2525.05 34
2525.17 38
2525.28 40
2525.40 42
2525.51 42
2525.63 42
2525.74 42
2525.86 41
2525.97 39
2526.09 38
2526.20 36
2526.32 34
2526.44 32
2526.55 30
2526.67 28
2526.78 27
2526.90 26
2527.01 26
2527.13 27
2527.24 28
2527.36 29
2527.47 29
2527.59 29
2527.70 28
2527.82 26
2527.93 23
2528.05 18
2528.16 14
2528.28 9
2528.39 4
2528.51 0
2528.63 0
2528.74 0
2528.86 0
2528.97 0
2529.09 0
2529.20 0
2529.32 2
2529.43 5
2529.55 8
2529.66 10
2529.78 13
2529.89 15
2530.01 17
2530.12 18
2530.24 19
2530.35 19
2530.47 18
2530.59 17
2530.70 15
2530.82 14
2530.93 12
2531.05 12
2531.16 13
2531.28 14
2531.39 16
2531.51 17
2531.62 18
2531.74 18
2531.85 18
2531.97 17
2532.08 16
2532.20 15
2532.32 14
2532.43 14
2532.55 14
2532.66 14
2532.78 14
2532.89 15
2533.01 16
2533.12 16
2533.24 17
2533.35 18
2533.47 20
2533.58 21
2533.70 24
2533.82 26
2533.93 28
2534.05 30
2534.16 31
2534.28 30
2534.39 29
2534.51 27
2534.62 25
2534.74 24
2534.85 23
2534.97 24
2535.09 24
2535.20 25
2535.32 25
2535.43 24
2535.55 23
2535.66 21
2535.78 18
2535.89 16
2536.01 15
2536.12 13
2536.24 13
2536.36 13
2536.47 13
2536.59 14
2536.70 15
2536.82 15
2536.93 16
2537.05 16
2537.16 16
2537.28 16
2537.39 16
2537.51 16
2537.63 16
2537.74 17
2537.86 18
2537.97 19
2538.09 18
2538.20 17
2538.32 15
2538.43 14
2538.55 12
2538.66 10
2538.78 9
2538.90 8
2539.01 7
2539.13 7
2539.24 7
2539.36 8
2539.47 10
2539.59 13
2539.70 16
2539.82 19
2539.94 22
2540.05 24
2540.17 26
2540.28 26
2540.40 26
2540.51 26
2540.63 25
2540.74 25
2540.86 25
2540.98 25
2541.09 24
2541.21 23
2541.32 22
2541.44 21
2541.55 21
2541.67 21
2541.78 21
2541.90 20
2542.02 20
2542.13 19
2542.25 16
2542.36 13
2542.48 11
2542.59 9
2542.71 10
2542.83 13
2542.94 18
2543.06 26
2543.17 36
2543.29 46
2543.40 56
2543.52 64
2543.63 71
2543.75 74
2543.87 75
2543.98 74
2544.10 71
2544.21 66
2544.33 61
2544.44 55
2544.56 50
2544.68 45
2544.79 40
2544.91 35
2545.02 31
2545.14 28
2545.25 24
2545.37 21
2545.48 18
2545.60 15
2545.72 13
2545.83 10
2545.95 8
2546.06 6
2546.18 5
2546.29 4
2546.41 4
2546.53 4
2546.64 6
2546.76 8
2546.87 11
2546.99 15
2547.10 20
2547.22 25
2547.34 30
2547.45 35
2547.57 39
2547.68 42
2547.80 44
2547.91 44
2548.03 44
2548.15 42
2548.26 41
2548.38 40
2548.49 40
2548.61 43
2548.72 46
2548.84 52
2548.96 58
2549.07 63
2549.19 68
2549.30 71
2549.42 73
2549.54 73
2549.65 71
2549.77 69
2549.88 67
2550.00 64
2550.11 62
2550.23 60
2550.35 57
2550.46 54
2550.58 50
2550.69 46
2550.81 41
2550.92 38
2551.04 35
2551.16 34
2551.27 33
2551.39 33
2551.50 34
2551.62 34
2551.73 34
2551.85 34
2551.97 34
2552.08 35
2552.20 38
2552.31 40
2552.43 43
2552.55 45
2552.66 46
2552.78 46
2552.89 45
2553.01 43
2553.12 41
2553.24 40
2553.36 40
2553.47 40
2553.59 41
2553.70 41
2553.82 40
2553.94 38
2554.05 36
2554.17 34
2554.28 32
2554.40 31
2554.52 32
2554.63 35
2554.75 39
2554.86 44
2554.98 50
2555.09 54
2555.21 57
2555.33 57
2555.44 56
2555.56 54
2555.67 51
2555.79 48
2555.91 46
2556.02 44
2556.14 44
2556.25 43
2556.37 42
2556.49 42
2556.60 42
2556.72 43
2556.83 44
2556.95 47
2557.07 49
2557.18 51
2557.30 52
2557.41 51
2557.53 49
2557.64 46
2557.76 43
2557.88 40
2557.99 38
2558.11 36
2558.22 36
2558.34 36
2558.46 37
2558.57 37
2558.69 38
2558.80 38
2558.92 38
2559.04 37
2559.15 35
2559.27 33
2559.38 30
2559.50 27
2559.62 24
2559.73 21
2559.85 18
2559.96 15
2560.08 11
2560.20 7
2560.31 3
2560.43 0
2560.54 0
2560.66 0
2560.78 0
2560.89 0
2561.01 0
2561.12 0
2561.24 0
2561.36 3
2561.47 6
2561.59 9
2561.70 10
2561.82 11
2561.94 12
2562.05 13
2562.17 14
2562.28 15
2562.40 17
2562.52 18
2562.63 20
2562.75 22
2562.87 25
2562.98 27
2563.10 29
2563.21 30
2563.33 30
2563.45 29
2563.56 28
2563.68 26
2563.79 25
2563.91 23
2564.03 21
2564.14 20
2564.26 18
2564.37 15
2564.49 13
2564.61 11
2564.72 9
2564.84 9
2564.95 10
2565.07 13
2565.19 16
2565.30 19
2565.42 21
2565.54 22
2565.65 23
2565.77 22
2565.88 21
2566.00 21
2566.12 22
2566.23 23
2566.35 25
2566.46 28
2566.58 31
2566.70 33
2566.81 35
2566.93 36
2567.05 37
2567.16 38
2567.28 38
2567.39 39
2567.51 39
2567.63 39
2567.74 39
2567.86 40
2567.97 41
2568.09 43
2568.21 46
2568.32 48
2568.44 51
2568.56 52
2568.67 53
2568.79 52
2568.90 49
2569.02 45
2569.14 40
2569.25 35
2569.37 30
2569.48 27
2569.60 24
2569.72 23
2569.83 24
2569.95 25
2570.07 26
2570.18 26
2570.30 25
2570.41 22
2570.53 20
2570.65 18
2570.76 17
2570.88 18
2571.00 20
2571.11 22
2571.23 25
2571.34 28
2571.46 29
2571.58 30
2571.69 30
2571.81 29
2571.93 28
2572.04 28
2572.16 27
2572.27 26
2572.39 24
2572.51 23
2572.62 22
2572.74 21
2572.86 21
2572.97 21
2573.09 23
2573.21 25
2573.32 27
2573.44 30
2573.55 32
2573.67 34
2573.79 36
2573.90 38
2574.02 39
2574.14 40
2574.25 41
2574.37 42
2574.48 44
2574.60 46
2574.72 49
2574.83 52
2574.95 54
2575.07 55
2575.18 54
2575.30 51
2575.42 45
2575.53 37
2575.65 27
2575.76 18
2575.88 9
2576.00 1
2576.11 0
2576.23 0
2576.35 0
2576.46 0
2576.58 0
2576.70 0
2576.81 0
2576.93 1
2577.04 2
2577.16 2
2577.28 3
2577.39 4
2577.51 5
2577.63 7
2577.74 10
2577.86 13
2577.98 17
2578.09 20
2578.21 23
2578.32 26
2578.44 28
2578.56 30
2578.67 32
2578.79 34
2578.91 37
2579.02 40
2579.14 43
2579.26 45
2579.37 45
2579.49 44
2579.61 41
2579.72 37
2579.84 32
2579.95 27
2580.07 23
2580.19 19
2580.30 16
2580.42 14
2580.54 12
2580.65 11
2580.77 9
2580.89 8
2581.00 6
2581.12 5
2581.24 5
2581.35 4
2581.47 4
2581.59 5
2581.70 7
2581.82 9
2581.93 12
2582.05 17
2582.17 21
2582.28 26
2582.40 29
2582.52 31
2582.63 31
2582.75 31
2582.87 29
2582.98 28
2583.10 28
2583.22 28
2583.33 29
2583.45 30
2583.57 30
2583.68 29
2583.80 27
2583.92 24
2584.03 20
2584.15 16
2584.27 12
2584.38 10
2584.50 9
2584.62 9
2584.73 11
2584.85 15
2584.96 19
2585.08 24
2585.20 29
2585.31 33
2585.43 37
2585.55 39
2585.66 40
2585.78 39
2585.90 38
2586.01 36
2586.13 34
2586.25 32
2586.36 31
2586.48 29
2586.60 28
2586.71 28
2586.83 28
2586.95 29
2587.06 30
2587.18 32
2587.30 34
2587.41 36
2587.53 37
2587.65 39
2587.76 39
2587.88 38
2588.00 37
2588.11 34
2588.23 30
2588.35 26
2588.46 22
2588.58 19
2588.70 18
2588.81 19
2588.93 21
2589.05 25
2589.16 30
2589.28 35
2589.40 39
2589.51 43
2589.63 45
2589.75 46
2589.86 45
2589.98 43
2590.10 39
2590.21 34
2590.33 28
2590.45 23
2590.56 17
2590.68 13
2590.80 10
2590.91 9
2591.03 9
2591.15 10
2591.26 13
2591.38 15
2591.50 18
2591.61 21
2591.73 23
2591.85 24
2591.96 24
2592.08 22
2592.20 19
2592.31 16
2592.43 12
2592.55 9
2592.66 6
2592.78 6
2592.90 7
2593.01 9
2593.13 13
2593.25 17
2593.36 22
2593.48 27
2593.60 31
2593.71 35
2593.83 37
2593.95 39
2594.06 39
2594.18 38
2594.30 36
2594.41 34
2594.53 31
2594.65 29
2594.77 27
2594.88 26
2595.00 24
2595.12 23
2595.23 22
2595.35 20
2595.47 19
2595.58 17
2595.70 16
2595.82 16
2595.93 17
2596.05 18
2596.17 21
2596.28 25
2596.40 30
2596.52 35
2596.63 40
2596.75 44
2596.87 47
2596.98 48
2597.10 46
2597.22 42
2597.34 37
2597.45 31
2597.57 26
2597.69 22
2597.80 21
2597.92 21
2598.04 23
2598.15 26
2598.27 28
2598.39 29
2598.50 29
2598.62 27
2598.74 23
2598.85 19
2598.97 16
2599.09 14
2599.21 14
2599.32 15
2599.44 16
2599.56 18
2599.67 18
2599.79 18
2599.91 17
2600.02 16
2600.14 15
2600.26 16
2600.37 18
2600.49 21
2600.61 25
2600.72 31
2600.84 37
2600.96 44
2601.08 49
2601.19 52
2601.31 53
2601.43 52
2601.54 48
2601.66 43
2601.78 37
2601.89 32
2602.01 29
2602.13 28
2602.24 28
2602.36 30
2602.48 33
2602.60 35
2602.71 37
2602.83 38
2602.95 39
2603.06 40
2603.18 41
2603.30 43
2603.41 46
2603.53 49
2603.65 53
2603.77 56
2603.88 59
2604.00 62
2604.12 64
2604.23 66
2604.35 68
2604.47 70
2604.58 72
2604.70 74
2604.82 76
2604.94 76
2605.05 76
2605.17 75
2605.29 74
2605.40 73
2605.52 72
2605.64 72
2605.75 72
2605.87 73
2605.99 74
2606.11 74
2606.22 74
2606.34 74
2606.46 73
2606.57 72
2606.69 71
2606.81 69
2606.93 67
2607.04 65
2607.16 62
2607.28 59
2607.39 56
2607.51 54
2607.63 52
2607.74 50
2607.86 49
2607.98 48
2608.10 49
2608.21 50
2608.33 52
2608.45 56
2608.56 60
2608.68 64
2608.80 68
2608.92 71
2609.03 72
2609.15 71
2609.27 68
2609.38 63
2609.50 56
2609.62 48
2609.74 41
2609.85 35
2609.97 30
2610.09 27
2610.20 25
2610.32 24
2610.44 23
2610.56 22
2610.67 20
2610.79 18
2610.91 17
2611.02 15
2611.14 14
2611.26 14
2611.38 14
2611.49 16
2611.61 18
2611.73 21
2611.84 24
2611.96 28
2612.08 33
2612.20 38
2612.31 43
2612.43 49
2612.55 55
2612.66 60
2612.78 64
2612.90 67
2613.02 68
2613.13 67
2613.25 64
2613.37 61
2613.48 57
2613.60 53
2613.72 50
2613.84 48
2613.95 47
2614.07 48
2614.19 50
2614.31 53
2614.42 56
2614.54 59
2614.66 61
2614.77 61
2614.89 60
2615.01 56
2615.13 51
2615.24 44
2615.36 37
2615.48 30
2615.59 24
2615.71 19
2615.83 16
2615.95 14
2616.06 15
2616.18 16
2616.30 19
2616.42 23
2616.53 28
2616.65 33
2616.77 39
2616.88 45
2617.00 50
2617.12 54
2617.24 58
2617.35 59
2617.47 60
2617.59 58
2617.71 56
2617.82 53
2617.94 49
2618.06 46
2618.17 44
2618.29 43
2618.41 42
2618.53 43
2618.64 45
2618.76 46
2618.88 47
2619.00 48
2619.11 47
2619.23 45
2619.35 42
2619.47 38
2619.58 33
2619.70 28
2619.82 24
2619.93 21
2620.05 19
2620.17 20
2620.29 21
2620.40 24
2620.52 27
2620.64 30
2620.76 33
2620.87 34
2620.99 35
2621.11 36
2621.23 36
2621.34 37
2621.46 38
2621.58 40
2621.70 42
2621.81 44
2621.93 45
2622.05 45
2622.16 45
2622.28 45
2622.40 43
2622.52 42
2622.63 40
2622.75 38
2622.87 35
2622.99 32
2623.10 30
2623.22 29
2623.34 27
2623.46 26
2623.57 25
2623.69 24
2623.81 21
2623.93 18
2624.04 14
2624.16 10
2624.28 7
2624.40 4
2624.51 2
2624.63 1
2624.75 2
2624.87 5
2624.98 9
2625.10 15
2625.22 22
2625.34 30
2625.45 39
2625.57 48
2625.69 57
2625.81 64
2625.92 70
2626.04 74
2626.16 77
2626.28 78
2626.39 78
2626.51 78
2626.63 77
2626.75 77
2626.86 77
2626.98 77
2627.10 77
2627.22 78
2627.33 77
2627.45 76
2627.57 74
2627.69 71
2627.80 68
2627.92 64
2628.04 60
2628.16 57
2628.27 55
2628.39 54
2628.51 53
2628.63 53
2628.74 51
2628.86 49
2628.98 46
2629.10 42
2629.21 38
2629.33 34
2629.45 31
2629.57 30
2629.68 31
2629.80 33
2629.92 35
2630.04 36
2630.15 36
2630.27 34
2630.39 30
2630.51 26
2630.62 23
2630.74 22
2630.86 23
2630.98 26
2631.09 30
2631.21 36
2631.33 40
2631.45 44
2631.57 46
2631.68 46
2631.80 46
2631.92 45
2632.04 45
2632.15 44
2632.27 43
2632.39 43
2632.51 41
2632.62 40
2632.74 38
2632.86 36
2632.98 34
2633.09 32
2633.21 30
2633.33 30
2633.45 30
2633.57 30
2633.68 31
2633.80 33
2633.92 35
2634.04 37
2634.15 39
2634.27 42
2634.39 45
2634.51 48
2634.62 51
2634.74 55
2634.86 58
2634.98 61
2635.09 65
2635.21 67
2635.33 70
2635.45 72
2635.57 74
2635.68 75
2635.80 76
2635.92 76
2636.04 73
2636.15 69
2636.27 64
2636.39 57
2636.51 49
2636.62 42
2636.74 37
2636.86 32
2636.98 30
2637.10 30
2637.21 30
2637.33 30
2637.45 30
2637.57 28
2637.68 26
2637.80 24
2637.92 21
2638.04 18
2638.16 17
2638.27 16
2638.39 16
2638.51 17
2638.63 19
2638.74 20
2638.86 21
2638.98 21
2639.10 20
2639.22 18
2639.33 15
2639.45 11
2639.57 7
2639.69 4
2639.80 1
2639.92 0
2640.04 0
2640.16 0
2640.28 0
2640.39 0
2640.51 0
2640.63 0
2640.75 0
2640.86 0
2640.98 0
2641.10 1
2641.22 4
2641.34 7
2641.45 11
2641.57 15
2641.69 17
2641.81 19
2641.93 19
2642.04 18
2642.16 17
2642.28 18
2642.40 19
2642.51 23
2642.63 27
2642.75 32
2642.87 37
2642.99 41
2643.10 45
2643.22 49
2643.34 51
2643.46 53
2643.58 53
2643.69 52
2643.81 50
2643.93 47
2644.05 44
2644.16 41
2644.28 38
2644.40 37
2644.52 36
2644.64 36
2644.75 35
2644.87 34
2644.99 32
2645.11 28
2645.23 23
2645.34 19
2645.46 15
2645.58 13
2645.70 12
2645.82 13
2645.93 15
2646.05 18
2646.17 23
2646.29 28
2646.41 34
2646.52 39
2646.64 45
2646.76 49
2646.88 52
2646.99 52
2647.11 50
2647.23 45
2647.35 38
2647.47 30
2647.58 21
2647.70 13
2647.82 5
2647.94 0
2648.06 0
2648.17 0
2648.29 0
2648.41 2
2648.53 7
2648.65 11
2648.76 15
2648.88 18
2649.00 20
2649.12 21
2649.24 23
2649.35 25
2649.47 28
2649.59 33
2649.71 39
2649.83 46
2649.94 53
2650.06 59
2650.18 64
2650.30 68
2650.42 71
2650.53 72
2650.65 73
2650.77 72
2650.89 71
2651.01 69
2651.12 67
2651.24 64
2651.36 61
2651.48 58
2651.60 55
2651.72 53
2651.83 51
2651.95 48
2652.07 46
2652.19 45
2652.31 44
2652.42 44
2652.54 44
2652.66 45
2652.78 47
2652.90 49
2653.01 50
2653.13 52
2653.25 52
2653.37 51
2653.49 48
2653.60 45
2653.72 40
2653.84 34
2653.96 29
2654.08 26
2654.19 24
2654.31 24
2654.43 26
2654.55 30
2654.67 34
2654.79 39
2654.90 43
2655.02 46
2655.14 47
2655.26 48
2655.38 48
2655.49 47
2655.61 45
2655.73 43
2655.85 40
2655.97 37
2656.09 34
2656.20 30
2656.32 26
2656.44 23
2656.56 22
2656.68 22
2656.79 24
2656.91 28
2657.03 33
2657.15 38
2657.27 42
2657.38 44
2657.50 44
2657.62 42
2657.74 41
2657.86 39
2657.98 39
2658.09 40
2658.21 41
2658.33 42
2658.45 43
2658.57 42
2658.69 41
2658.80 39
2658.92 36
2659.04 34
2659.16 33
2659.28 33
2659.39 34
2659.51 35
2659.63 37
2659.75 38
2659.87 39
2659.99 39
2660.10 39
2660.22 39
2660.34 39
2660.46 39
2660.58 38
2660.70 36
2660.81 33
2660.93 31
2661.05 28
2661.17 26
2661.29 25
2661.40 24
2661.52 24
2661.64 24
2661.76 24
2661.88 23
2662.00 21
2662.11 19
2662.23 17
2662.35 15
2662.47 15
2662.59 16
2662.71 18
2662.82 23
2662.94 30
2663.06 38
2663.18 47
2663.30 56
2663.42 64
2663.53 69
2663.65 72
2663.77 73
2663.89 71
2664.01 68
2664.13 62
2664.24 57
2664.36 50
2664.48 44
2664.60 39
2664.72 34
2664.84 30
2664.95 28
2665.07 26
2665.19 26
2665.31 27
2665.43 28
2665.55 30
2665.66 32
2665.78 34
2665.90 36
2666.02 39
2666.14 41
2666.26 42
2666.37 43
2666.49 43
2666.61 41
2666.73 38
2666.85 33
2666.97 28
2667.09 24
2667.20 20
2667.32 17
2667.44 16
2667.56 16
2667.68 17
2667.80 19
2667.91 20
2668.03 21
2668.15 21
2668.27 20
2668.39 19
2668.51 18
2668.62 18
2668.74 17
2668.86 16
2668.98 16
2669.10 16
2669.22 16
2669.34 17
2669.45 19
2669.57 20
2669.69 22
2669.81 22
2669.93 22
2670.05 21
2670.16 18
2670.28 14
2670.40 9
2670.52 4
2670.64 0
2670.76 0
2670.88 0
2670.99 0
2671.11 0
2671.23 0
2671.35 0
2671.47 0
2671.59 1
2671.70 6
2671.82 11
2671.94 15
2672.06 18
2672.18 19
2672.30 20
2672.42 20
2672.53 20
2672.65 21
2672.77 22
2672.89 24
2673.01 25
2673.13 27
2673.25 29
2673.36 30
2673.48 31
2673.60 32
2673.72 33
2673.84 34
2673.96 35
2674.08 36
2674.19 37
2674.31 37
2674.43 35
2674.55 33
2674.67 30
2674.79 27
2674.91 25
2675.02 23
2675.14 23
2675.26 24
2675.38 26
2675.50 28
2675.62 29
2675.74 30
2675.85 29
2675.97 27
2676.09 24
2676.21 20
2676.33 15
2676.45 11
2676.57 7
2676.68 4
2676.80 3
2676.92 4
2677.04 6
2677.16 11
2677.28 15
2677.40 20
2677.51 23
2677.63 24
2677.75 24
2677.87 22
2677.99 19
2678.11 15
2678.23 12
2678.35 9
2678.46 7
2678.58 6
2678.70 5
2678.82 5
2678.94 7
2679.06 10
2679.18 15
2679.29 22
2679.41 29
2679.53 38
2679.65 46
2679.77 53
2679.89 59
2680.01 63
2680.13 64
2680.24 64
2680.36 61
2680.48 56
2680.60 50
2680.72 43
2680.84 38
2680.96 33
2681.07 30
2681.19 29
2681.31 29
2681.43 30
2681.55 30
2681.67 29
2681.79 27
2681.91 24
2682.02 21
2682.14 19
2682.26 17
2682.38 17
2682.50 17
2682.62 18
2682.74 18
2682.86 18
2682.97 18
2683.09 17
2683.21 18
2683.33 19
2683.45 21
2683.57 25
2683.69 31
2683.81 37
2683.92 43
2684.04 49
2684.16 53
2684.28 55
2684.40 56
2684.52 55
2684.64 53
2684.76 51
2684.87 50
2684.99 50
2685.11 51
2685.23 52
2685.35 53
2685.47 53
2685.59 53
2685.71 51
2685.83 48
2685.94 44
2686.06 40
2686.18 36
2686.30 33
2686.42 31
2686.54 28
2686.66 27
2686.78 26
2686.89 26
2687.01 27
2687.13 30
2687.25 33
2687.37 37
2687.49 43
2687.61 48
2687.73 52
2687.85 56
2687.96 58
2688.08 59
2688.20 59
2688.32 58
2688.44 56
2688.56 53
2688.68 50
2688.80 47
2688.92 43
2689.03 39
2689.15 35
2689.27 31
2689.39 27
2689.51 25
2689.63 24
2689.75 23
2689.87 24
2689.99 26
2690.10 28
2690.22 30
2690.34 32
2690.46 32
2690.58 32
2690.70 31
2690.82 29
2690.94 26
2691.06 24
2691.17 21
2691.29 18
2691.41 16
2691.53 14
2691.65 12
2691.77 11
2691.89 11
2692.01 11
2692.13 11
2692.25 12
2692.36 13
2692.48 13
2692.60 14
2692.72 14
2692.84 14
2692.96 14
2693.08 14
2693.20 14
2693.32 15
2693.43 17
2693.55 19
2693.67 21
2693.79 23
2693.91 25
2694.03 27
2694.15 27
2694.27 28
2694.39 27
2694.51 27
2694.62 27
2694.74 27
2694.86 28
2694.98 30
2695.10 32
2695.22 36
2695.34 39
2695.46 43
2695.58 47
2695.70 49
2695.82 51
2695.93 51
2696.05 51
2696.17 51
2696.29 50
2696.41 48
2696.53 47
2696.65 46
2696.77 46
2696.89 46
2697.01 45
2697.12 45
2697.24 45
2697.36 45
2697.48 45
2697.60 45
2697.72 45
2697.84 45
2697.96 44
2698.08 44
2698.20 43
2698.32 43
2698.43 42
2698.55 42
2698.67 42
2698.79 44
2698.91 45
2699.03 47
2699.15 49
2699.27 50
2699.39 50
2699.51 49
2699.63 47
2699.74 44
2699.86 41
2699.98 38
2700.10 36
2700.22 34
2700.34 32
2700.46 29
2700.58 28
2700.70 26
2700.82 27
2700.94 28
2701.06 31
2701.17 36
2701.29 40
2701.41 43
2701.53 44
2701.65 43
2701.77 39
2701.89 34
2702.01 28
2702.13 24
2702.25 21
2702.37 21
2702.49 24
2702.60 30
2702.72 37
2702.84 45
2702.96 51
2703.08 56
2703.20 58
2703.32 58
2703.44 55
2703.56 52
2703.68 49
2703.80 47
2703.92 46
2704.03 48
2704.15 51
2704.27 54
2704.39 57
2704.51 60
2704.63 62
2704.75 64
2704.87 64
2704.99 64
2705.11 63
2705.23 61
2705.35 59
2705.47 56
2705.59 54
2705.70 52
2705.82 51
2705.94 50
2706.06 50
2706.18 50
2706.30 50
2706.42 50
2706.54 50
2706.66 49
2706.78 47
2706.90 46
2707.02 44
2707.14 44
2707.25 45
2707.37 47
2707.49 52
2707.61 57
2707.73 63
2707.85 68
2707.97 72
2708.09 73
2708.21 71
2708.33 67
2708.45 61
2708.57 54
2708.69 47
2708.81 41
2708.93 37
2709.04 35
2709.16 35
2709.28 36
2709.40 38
2709.52 41
2709.64 43
2709.76 43
2709.88 42
2710.00 41
2710.12 38
2710.24 35
2710.36 33
2710.48 32
2710.60 31
2710.72 30
2710.83 30
2710.95 30
2711.07 30
2711.19 30
2711.31 29
2711.43 28
2711.55 27
2711.67 25
2711.79 21
2711.91 17
2712.03 12
2712.15 7
2712.27 3
2712.39 0
2712.51 0
2712.63 0
2712.74 0
2712.86 0
2712.98 0
2713.10 3
2713.22 7
2713.34 11
2713.46 14
2713.58 17
2713.70 19
2713.82 20
2713.94 20
2714.06 20
2714.18 18
2714.30 17
2714.42 15
2714.54 12
2714.66 10
2714.78 8
2714.89 5
2715.01 3
2715.13 1
2715.25 0
2715.37 0
2715.49 0
2715.61 0
2715.73 0
2715.85 0
2715.97 0
2716.09 0
2716.21 1
2716.33 4
2716.45 7
2716.57 10
2716.69 13
2716.81 14
2716.93 15
2717.05 16
2717.16 16
2717.28 16
2717.40 15
2717.52 13
2717.64 12
2717.76 10
2717.88 8
2718.00 7
2718.12 6
2718.24 7
2718.36 9
2718.48 12
2718.60 14
2718.72 18
2718.84 21
2718.96 25
2719.08 29
2719.20 34
2719.32 38
2719.44 42
2719.56 44
2719.68 45
2719.79 45
2719.91 43
2720.03 40
2720.15 36
2720.27 32
2720.39 28
2720.51 24
2720.63 20
2720.75 15
2720.87 11
2720.99 7
2721.11 4
2721.23 2
2721.35 2
2721.47 3
2721.59 5
2721.71 8
2721.83 11
2721.95 14
2722.07 17
2722.19 19
2722.31 20
2722.43 21
2722.55 23
2722.67 25
2722.78 29
2722.90 34
2723.02 39
2723.14 44
2723.26 49
2723.38 54
2723.50 57
2723.62 60
2723.74 63
2723.86 64
2723.98 64
2724.10 63
2724.22 61
2724.34 57
2724.46 53
2724.58 49
2724.70 45
2724.82 42
2724.94 42
2725.06 43
2725.18 47
2725.30 51
2725.42 56
2725.54 62
2725.66 67
2725.78 71
2725.90 74
2726.02 76
2726.14 77
2726.26 78
2726.37 77
2726.49 76
2726.61 74
2726.73 72
2726.85 70
2726.97 68
2727.09 67
2727.21 66
2727.33 65
2727.45 65
2727.57 66
2727.69 67
2727.81 68
2727.93 68
2728.05 67
2728.17 65
2728.29 61
2728.41 56
2728.53 51
2728.65 46
2728.77 42
2728.89 38
2729.01 36
2729.13 35
2729.25 35
2729.37 34
2729.49 34
2729.61 33
2729.73 33
2729.85 33
2729.97 34
2730.09 35
2730.21 37
2730.33 40
2730.45 43
2730.57 46
2730.69 49
2730.81 51
2730.93 53
2731.05 54
2731.17 53
2731.29 52
2731.41 49
2731.52 47
2731.64 45
2731.76 43
2731.88 42
2732.00 41
2732.12 40
2732.24 40
2732.36 40
2732.48 40
2732.60 40
2732.72 40
2732.84 40
2732.96 40
2733.08 39
2733.20 37
2733.32 36
2733.44 34
2733.56 34
2733.68 35
2733.80 37
2733.92 40
2734.04 44
2734.16 49
2734.28 54
2734.40 58
2734.52 62
2734.64 65
2734.76 67
2734.88 68
2735.00 67
2735.12 65
2735.24 62
2735.36 58
2735.48 54
2735.60 50
2735.72 47
2735.84 46
2735.96 47
2736.08 51
2736.20 58
2736.32 67
2736.44 76
2736.56 86
2736.68 93
2736.80 98
2736.92 100
2737.04 99
2737.16 95
2737.28 90
2737.40 85
2737.52 80
2737.64 77
2737.76 75
2737.88 74
2738.00 74
2738.12 75
2738.24 75
2738.36 75
2738.48 73
2738.60 69
2738.72 64
2738.84 58
2738.96 51
2739.08 46
2739.20 42
2739.32 40
2739.44 40
2739.56 43
2739.68 46
2739.80 51
2739.92 56
2740.04 60
2740.16 64
2740.28 66
2740.40 67
2740.52 66
2740.64 65
2740.76 64
2740.88 63
2741.00 63
2741.12 64
2741.24 65
2741.36 67
2741.48 68
2741.60 69
2741.72 68
2741.84 66
2741.96 63
2742.08 58
2742.20 53
2742.32 48
2742.44 43
2742.56 39
2742.68 36
2742.80 33
2742.92 32
2743.04 31
2743.16 31
2743.28 31
2743.40 31
2743.52 30
2743.64 29
2743.76 27
2743.88 25
2744.00 24
2744.12 22
2744.24 21
2744.36 21
2744.48 20
2744.60 20
2744.72 20
2744.84 20
2744.96 22
2745.08 24
2745.20 27
2745.32 30
2745.44 33
2745.56 34
2745.68 35
2745.80 34
2745.92 32
2746.04 29
2746.16 26
2746.28 24
2746.40 21
2746.52 20
2746.64 18
2746.76 17
2746.88 16
2747.00 15
2747.12 13
2747.24 11
2747.36 9
2747.48 8
2747.60 7
2747.73 9
2747.85 13
2747.97 18
2748.09 24
2748.21 31
2748.33 37
2748.45 41
2748.57 44
2748.69 44
2748.81 43
2748.93 41
2749.05 39
2749.17 36
2749.29 35
2749.41 35
2749.53 35
2749.65 37
2749.77 39
2749.89 41
2750.01 43
2750.13 44
2750.25 45
2750.37 46
2750.49 47
2750.61 49
2750.73 51
2750.85 53
2750.97 55
2751.09 56
2751.21 56
2751.33 55
2751.45 51
2751.57 46
2751.69 41
2751.81 35
2751.93 30
2752.05 26
2752.17 23
2752.29 21
2752.41 19
2752.53 18
2752.65 18
2752.77 18
2752.90 19
2753.02 21
2753.14 24
2753.26 27
2753.38 29
2753.50 30
2753.62 29
2753.74 26
2753.86 20
2753.98 13
2754.10 4
2754.22 0
2754.34 0
2754.46 0
2754.58 0
2754.70 0
2754.82 0
2754.94 0
2755.06 0
2755.18 4
2755.30 8
2755.42 12
2755.54 15
2755.66 17
2755.78 19
2755.90 22
2756.02 24
2756.14 26
2756.26 28
2756.38 30
2756.51 31
2756.63 32
2756.75 33
2756.87 33
2756.99 34
2757.11 34
2757.23 34
2757.35 33
2757.47 32
2757.59 30
2757.71 28
2757.83 26
2757.95 25
2758.07 25
2758.19 26
2758.31 28
2758.43 31
2758.55 35
2758.67 38
2758.79 42
2758.91 45
2759.03 47
2759.15 48
2759.27 47
2759.39 45
2759.52 41
2759.64 37
2759.76 33
2759.88 30
2760.00 29
2760.12 29
2760.24 31
2760.36 34
2760.48 36
2760.60 37
2760.72 37
2760.84 35
2760.96 32
2761.08 28
2761.20 23
2761.32 19
2761.44 16
2761.56 13
2761.68 10
2761.80 9
2761.92 8
2762.04 8
2762.17 9
2762.29 11
2762.41 13
2762.53 16
2762.65 19
2762.77 22
2762.89 24
2763.01 25
2763.13 27
2763.25 29
2763.37 31
2763.49 33
2763.61 35
2763.73 36
2763.85 37
2763.97 36
2764.09 35
2764.21 32
2764.33 29
2764.46 25
2764.58 22
2764.70 20
2764.82 19
2764.94 19
2765.06 20
2765.18 22
2765.30 24
2765.42 27
2765.54 31
2765.66 36
2765.78 40
2765.90 45
2766.02 48
2766.14 50
2766.26 52
2766.38 52
2766.50 51
2766.63 50
2766.75 49
2766.87 46
2766.99 43
2767.11 39
2767.23 34
2767.35 28
2767.47 23
2767.59 18
2767.71 14
2767.83 10
2767.95 8
2768.07 6
2768.19 5
2768.31 5
2768.43 5
2768.56 6
2768.68 9
2768.80 13
2768.92 18
2769.04 22
2769.16 27
2769.28 31
2769.40 35
2769.52 37
2769.64 40
2769.76 42
2769.88 43
2770.00 45
2770.12 46
2770.24 46
2770.37 47
2770.49 47
2770.61 48
2770.73 50
2770.85 51
2770.97 52
2771.09 53
2771.21 53
2771.33 51
2771.45 49
2771.57 47
2771.69 45
2771.81 44
2771.93 44
2772.05 44
2772.18 44
2772.30 43
2772.42 41
2772.54 36
2772.66 30
2772.78 24
2772.90 18
2773.02 15
2773.14 14
2773.26 17
2773.38 22
2773.50 30
2773.62 39
2773.74 47
2773.87 53
2773.99 56
2774.11 57
2774.23 54
2774.35 50
2774.47 44
2774.59 37
2774.71 31
2774.83 26
2774.95 22
2775.07 21
2775.19 21
2775.31 22
2775.44 24
2775.56 27
2775.68 29
2775.80 29
2775.92 30
2776.04 29
2776.16 28
2776.28 28
2776.40 27
2776.52 27
2776.64 27
2776.76 27
2776.89 27
2777.01 28
2777.13 30
2777.25 32
2777.37 35
2777.49 39
2777.61 42
2777.73 45
2777.85 47
2777.97 49
2778.09 51
2778.21 52
2778.34 53
2778.46 55
2778.58 56
2778.70 57
2778.82 58
2778.94 59
2779.06 59
2779.18 58
2779.30 56
2779.42 53
2779.54 49
2779.66 45
2779.79 43
2779.91 43
2780.03 45
2780.15 50
2780.27 57
2780.39 63
2780.51 67
2780.63 69
2780.75 67
2780.87 62
2780.99 56
2781.12 50
2781.24 44
2781.36 39
2781.48 35
2781.60 32
2781.72 29
2781.84 26
2781.96 22
2782.08 20
2782.20 17
2782.32 16
2782.45 15
2782.57 15
2782.69 16
2782.81 17
2782.93 19
2783.05 21
2783.17 25
2783.29 31
2783.41 37
2783.53 45
2783.65 52
2783.78 58
2783.90 61
2784.02 62
2784.14 59
2784.26 55
2784.38 49
2784.50 42
2784.62 37
2784.74 34
2784.86 33
2784.99 34
2785.11 35
2785.23 37
2785.35 38
2785.47 39
2785.59 39
2785.71 39
2785.83 39
2785.95 40
2786.07 41
2786.20 43
2786.32 44
2786.44 45
2786.56 45
2786.68 43
2786.80 40
2786.92 36
2787.04 30
2787.16 25
2787.28 19
2787.41 14
2787.53 10
2787.65 7
2787.77 6
2787.89 6
2788.01 7
2788.13 8
2788.25 10
2788.37 12
2788.50 14
2788.62 18
2788.74 22
2788.86 27
2788.98 32
2789.10 37
2789.22 39
2789.34 39
2789.46 37
2789.59 31
2789.71 23
2789.83 15
2789.95 7
2790.07 2
2790.19 0
2790.31 0
2790.43 3
2790.55 9
2790.68 15
2790.80 21
2790.92 27
2791.04 32
2791.16 36
2791.28 38
2791.40 40
2791.52 41
2791.64 41
2791.77 40
2791.89 38
2792.01 35
2792.13 31
2792.25 27
2792.37 23
2792.49 19
2792.61 14
2792.73 10
2792.86 6
2792.98 3
2793.10 0
2793.22 0
2793.34 0
2793.46 0
2793.58 0
2793.70 0
2793.83 0
2793.95 0
2794.07 0
2794.19 3
2794.31 7
2794.43 10
2794.55 13
2794.67 14
2794.79 15
2794.92 14
2795.04 13
2795.16 11
2795.28 9
2795.40 7
2795.52 5
2795.64 4
2795.76 5
2795.89 8
2796.01 14
2796.13 22
2796.25 31
2796.37 41
2796.49 50
2796.61 57
2796.73 62
2796.86 65
2796.98 67
2797.10 68
2797.22 69
2797.34 70
2797.46 69
2797.58 68
2797.70 64
2797.83 57
2797.95 50
2798.07 41
2798.19 33
2798.31 26
2798.43 23
2798.55 22
2798.67 23
2798.80 25
2798.92 28
2799.04 29
2799.16 30
2799.28 29
2799.40 27
2799.52 24
2799.64 23
2799.77 22
2799.89 23
2800.01 25
2800.13 27
2800.25 30
2800.37 32
2800.49 34
2800.62 35
2800.74 35
2800.86 36
2800.98 37
2801.10 39
2801.22 41
2801.34 42
2801.46 43
2801.59 43
2801.71 43
2801.83 42
2801.95 41
2802.07 39
2802.19 39
2802.31 37
2802.44 36
2802.56 33
2802.68 30
2802.80 25
2802.92 20
2803.04 16
2803.16 13
2803.29 11
2803.41 12
2803.53 14
2803.65 18
2803.77 22
2803.89 25
2804.01 27
2804.14 28
2804.26 28
2804.38 26
2804.50 25
2804.62 24
2804.74 23
2804.86 22
2804.98 22
2805.11 23
2805.23 24
2805.35 25
2805.47 27
2805.59 29
2805.71 32
2805.84 34
2805.96 36
2806.08 38
2806.20 40
2806.32 43
2806.44 46
2806.56 49
2806.69 52
2806.81 54
2806.93 56
2807.05 57
2807.17 58
2807.29 58
2807.41 60
2807.54 62
2807.66 65
2807.78 69
2807.90 73
2808.02 76
2808.14 78
2808.26 77
2808.39 75
2808.51 72
2808.63 69
2808.75 65
2808.87 63
2808.99 61
2809.11 61
2809.24 61
2809.36 62
2809.48 62
2809.60 61
2809.72 60
2809.84 59
2809.97 58
2810.09 58
2810.21 58
2810.33 58
2810.45 59
2810.57 60
2810.69 59
2810.82 58
2810.94 56
2811.06 53
2811.18 49
2811.30 45
2811.42 41
2811.55 37
2811.67 32
2811.79 28
2811.91 24
2812.03 20
2812.15 18
2812.28 17
2812.40 17
2812.52 20
2812.64 25
2812.76 31
2812.88 37
2813.00 42
2813.13 47
2813.25 50
2813.37 51
2813.49 52
2813.61 52
2813.73 52
2813.86 52
2813.98 51
2814.10 51
2814.22 50
2814.34 48
2814.46 46
2814.59 43
2814.71 39
2814.83 35
2814.95 31
2815.07 27
2815.19 24
2815.32 22
2815.44 21
2815.56 22
2815.68 24
2815.80 27
2815.92 30
2816.05 32
2816.17 34
2816.29 34
2816.41 33
2816.53 30
2816.65 27
2816.78 25
2816.90 22
2817.02 21
2817.14 20
2817.26 21
2817.38 23
2817.51 25
2817.63 28
2817.75 32
2817.87 37
2817.99 42
2818.11 49
2818.24 55
2818.36 62
2818.48 67
2818.60 71
2818.72 73
2818.84 73
2818.97 72
2819.09 70
2819.21 68
2819.33 66
2819.45 65
2819.57 65
2819.70 65
2819.82 65
2819.94 63
2820.06 59
2820.18 54
2820.31 48
2820.43 42
2820.55 37
2820.67 32
2820.79 30
2820.91 30
2821.04 32
2821.16 35
2821.28 39
2821.40 43
2821.52 47
2821.64 49
2821.77 51
2821.89 51
2822.01 51
2822.13 50
2822.25 49
2822.38 47
2822.50 45
2822.62 44
2822.74 43
2822.86 42
2822.98 42
2823.11 42
2823.23 43
2823.35 45
2823.47 46
2823.59 47
2823.72 48
2823.84 49
2823.96 50
2824.08 51
2824.20 52
2824.32 52
2824.45 53
2824.57 52
2824.69 51
2824.81 48
2824.93 43
2825.06 37
2825.18 30
2825.30 23
2825.42 16
2825.54 9
2825.67 3
2825.79 0
2825.91 0
2826.03 0
2826.15 0
2826.27 0
2826.40 0
2826.52 0
2826.64 0
2826.76 1
2826.88 5
2827.01 8
2827.13 10
2827.25 13
2827.37 17
2827.49 21
2827.62 25
2827.74 29
2827.86 33
2827.98 35
2828.10 35
2828.23 34
2828.35 32
2828.47 29
2828.59 25
2828.71 22
2828.83 20
2828.96 19
2829.08 18
2829.20 18
2829.32 19
2829.44 20
2829.57 22
2829.69 24
2829.81 28
2829.93 31
2830.05 35
2830.18 39
2830.30 43
2830.42 46
2830.54 50
2830.66 53
2830.79 57
2830.91 59
2831.03 62
2831.15 63
2831.27 64
2831.40 65
2831.52 65
2831.64 66
2831.76 67
2831.88 67
2832.01 67
2832.13 65
2832.25 63
2832.37 59
2832.49 54
2832.62 49
2832.74 45
2832.86 42
2832.98 40
2833.10 41
2833.23 42
2833.35 45
2833.47 47
2833.59 48
2833.71 48
2833.84 46
2833.96 42
2834.08 37
2834.20 31
2834.32 25
2834.45 20
2834.57 16
2834.69 14
2834.81 14
2834.93 15
2835.06 17
2835.18 18
2835.30 19
2835.42 19
2835.55 17
2835.67 13
2835.79 8
2835.91 2
2836.03 0
2836.16 0
2836.28 0
2836.40 0
2836.52 0
2836.64 0
2836.77 0
2836.89 0
2837.01 2
2837.13 6
2837.25 11
2837.38 17
2837.50 22
2837.62 27
2837.74 31
2837.87 33
2837.99 34
2838.11 33
2838.23 31
2838.35 29
2838.48 27
2838.60 26
2838.72 25
2838.84 24
2838.96 23
2839.09 21
2839.21 19
2839.33 18
2839.45 17
2839.58 17
2839.70 19
2839.82 22
2839.94 26
2840.06 29
2840.19 32
2840.31 33
2840.43 33
2840.55 33
2840.68 31
2840.80 30
2840.92 30
2841.04 29
2841.16 28
2841.29 28
2841.41 26
2841.53 24
2841.65 20
2841.78 17
2841.90 13
2842.02 11
2842.14 10
2842.26 10
2842.39 13
2842.51 17
2842.63 23
2842.75 29
2842.88 35
2843.00 40
2843.12 44
2843.24 47
2843.36 47
2843.49 46
2843.61 44
2843.73 42
2843.85 39
2843.98 38
2844.10 38
2844.22 40
2844.34 43
2844.46 46
2844.59 50
2844.71 54
2844.83 57
2844.95 60
2845.08 62
2845.20 64
2845.32 66
2845.44 69
2845.57 71
2845.69 73
2845.81 74
2845.93 73
2846.05 70
2846.18 66
2846.30 60
2846.42 53
2846.54 47
2846.67 41
2846.79 36
2846.91 31
2847.03 27
2847.16 22
2847.28 18
2847.40 14
2847.52 9
2847.64 6
2847.77 3
2847.89 2
2848.01 2
2848.13 3
2848.26 6
2848.38 9
2848.50 13
2848.62 17
2848.75 20
2848.87 22
2848.99 22
2849.11 21
2849.24 19
2849.36 16
2849.48 13
2849.60 11
2849.72 11
2849.85 13
2849.97 17
2850.09 22
2850.21 27
2850.34 33
2850.46 37
2850.58 39
2850.70 40
2850.83 40
2850.95 39
2851.07 39
2851.19 40
2851.32 42
2851.44 46
2851.56 51
2851.68 58
2851.81 66
2851.93 76
2852.05 85
2852.17 95
2852.30 103
2852.42 109
2852.54 113
2852.66 114
2852.79 112
2852.91 107
2853.03 101
2853.15 93
2853.28 85
2853.40 78
2853.52 70
2853.64 63
2853.77 56
2853.89 49
2854.01 41
2854.13 35
2854.26 30
2854.38 27
2854.50 27
2854.62 28
2854.75 32
2854.87 37
2854.99 42
2855.11 47
2855.24 51
2855.36 53
2855.48 54
2855.60 53
2855.73 52
2855.85 50
2855.97 48
2856.09 46
2856.22 46
2856.34 46
2856.46 47
2856.58 48
2856.71 48
2856.83 47
2856.95 45
2857.07 41
2857.20 36
2857.32 32
2857.44 29
2857.56 27
2857.69 25
2857.81 24
2857.93 24
2858.05 24
2858.18 23
2858.30 22
2858.42 22
2858.54 21
2858.67 21
2858.79 21
2858.91 22
2859.03 23
2859.16 25
2859.28 27
2859.40 28
2859.52 29
2859.65 31
2859.77 32
2859.89 34
2860.01 36
2860.14 39
2860.26 43
2860.38 47
2860.51 50
2860.63 51
2860.75 52
2860.87 50
2861.00 46
2861.12 41
2861.24 35
2861.36 29
2861.49 24
2861.61 19
2861.73 16
2861.85 15
2861.98 17
2862.10 22
2862.22 30
2862.34 41
2862.47 54
2862.59 69
2862.71 83
2862.84 96
2862.96 106
2863.08 114
2863.20 120
2863.33 123
2863.45 126
2863.57 128
2863.69 130
2863.82 134
2863.94 139
2864.06 145
2864.19 153
2864.31 161
2864.43 169
2864.55 176
2864.68 183
2864.80 189
2864.92 194
2865.04 198
2865.17 202
2865.29 204
2865.41 204
2865.53 203
2865.66 200
2865.78 196
2865.90 191
2866.03 185
2866.15 179
2866.27 172
2866.39 165
2866.52 158
2866.64 151
2866.76 144
2866.89 139
2867.01 135
2867.13 132
2867.25 130
2867.38 128
2867.50 127
2867.62 125
2867.74 122
2867.87 118
2867.99 113
2868.11 108
2868.24 102
2868.36 97
2868.48 93
2868.60 89
2868.73 86
2868.85 84
2868.97 82
2869.10 81
2869.22 80
2869.34 78
2869.46 75
2869.59 73
2869.71 69
2869.83 66
2869.95 63
2870.08 59
2870.20 57
2870.32 55
2870.45 53
2870.57 51
2870.69 50
2870.81 48
2870.94 46
2871.06 42
2871.18 38
2871.31 33
2871.43 28
2871.55 23
2871.67 20
2871.80 18
2871.92 18
2872.04 20
2872.17 24
2872.29 30
2872.41 36
2872.53 41
2872.66 45
2872.78 47
2872.90 47
2873.03 45
2873.15 41
2873.27 35
2873.39 29
2873.52 23
2873.64 18
2873.76 13
2873.89 8
2874.01 5
2874.13 3
2874.26 2
2874.38 4
2874.50 9
2874.62 16
2874.75 24
2874.87 34
2874.99 43
2875.12 50
2875.24 56
2875.36 59
2875.48 60
2875.61 60
2875.73 60
2875.85 60
2875.98 60
2876.10 61
2876.22 63
2876.35 64
2876.47 65
2876.59 64
2876.71 63
2876.84 61
2876.96 58
2877.08 55
2877.21 52
2877.33 50
2877.45 49
2877.58 49
2877.70 49
2877.82 50
2877.94 50
2878.07 49
2878.19 47
2878.31 45
2878.44 42
2878.56 39
2878.68 38
2878.81 40
2878.93 44
2879.05 50
2879.17 57
2879.30 64
2879.42 70
2879.54 74
2879.67 75
2879.79 75
2879.91 72
2880.04 70
2880.16 68
2880.28 66
2880.40 66
2880.53 66
2880.65 67
2880.77 68
2880.90 69
2881.02 69
2881.14 69
2881.27 69
2881.39 68
2881.51 67
2881.63 66
2881.76 66
2881.88 64
2882.00 61
2882.13 57
2882.25 51
2882.37 43
2882.50 34
2882.62 26
2882.74 18
2882.87 13
2882.99 11
2883.11 11
2883.24 13
2883.36 18
2883.48 23
2883.60 29
2883.73 35
2883.85 41
2883.97 46
2884.10 50
2884.22 52
2884.34 54
2884.47 54
2884.59 53
2884.71 51
2884.84 48
2884.96 45
2885.08 42
2885.21 39
2885.33 36
2885.45 33
2885.57 30
2885.70 27
2885.82 23
2885.94 19
2886.07 14
2886.19 9
2886.31 4
2886.44 0
2886.56 0
2886.68 0
2886.81 0
2886.93 2
2887.05 6
2887.18 10
2887.30 13
2887.42 16
2887.55 17
2887.67 18
2887.79 19
2887.92 20
2888.04 21
2888.16 23
2888.28 24
2888.41 25
2888.53 26
2888.65 26
2888.78 25
2888.90 26
2889.02 27
2889.15 31
2889.27 36
2889.39 43
2889.52 51
2889.64 59
2889.76 65
2889.89 69
2890.01 70
2890.13 69
2890.26 67
2890.38 63
2890.50 59
2890.63 56
2890.75 53
2890.87 50
2891.00 48
2891.12 47
2891.24 47
2891.37 47
2891.49 49
2891.61 53
2891.74 58
2891.86 64
2891.98 69
2892.11 74
2892.23 78
2892.35 80
2892.48 80
2892.60 78
2892.72 75
2892.85 71
2892.97 67
2893.09 64
2893.22 62
2893.34 61
2893.46 62
2893.59 65
2893.71 69
2893.83 75
2893.96 81
2894.08 87
2894.20 91
2894.33 93
2894.45 93
2894.57 90
2894.70 85
2894.82 79
2894.94 73
2895.07 67
2895.19 63
2895.31 59
2895.44 55
2895.56 53
2895.68 50
2895.81 48
2895.93 46
2896.05 45
2896.18 44
2896.30 44
2896.42 44
2896.55 43
2896.67 43
2896.79 42
2896.92 40
2897.04 39
2897.16 37
2897.29 36
2897.41 35
2897.53 34
2897.66 33
2897.78 33
2897.90 34
2898.03 36
2898.15 39
2898.27 43
2898.40 48
2898.52 53
2898.64 57
2898.77 60
2898.89 61
2899.01 59
2899.14 56
2899.26 52
2899.38 46
2899.51 40
2899.63 33
2899.76 26
2899.88 19
2900.00 13
2900.13 7
2900.25 2
2900.37 0
2900.50 0
2900.62 0
2900.74 0
2900.87 0
2900.99 0
2901.11 0
2901.24 0
2901.36 0
2901.48 0
2901.61 2
2901.73 7
2901.85 13
2901.98 20
2902.10 29
2902.22 37
2902.35 44
2902.47 50
2902.60 52
2902.72 53
2902.84 52
2902.97 49
2903.09 45
2903.21 41
2903.34 37
2903.46 33
2903.58 29
2903.71 26
2903.83 23
2903.95 19
2904.08 16
2904.20 14
2904.32 11
2904.45 9
2904.57 8
2904.70 6
2904.82 5
2904.94 5
2905.07 4
2905.19 4
2905.31 4
2905.44 5
2905.56 8
2905.68 11
2905.81 15
2905.93 20
2906.05 25
2906.18 31
2906.30 37
2906.43 42
2906.55 46
2906.67 50
2906.80 54
2906.92 57
2907.04 60
2907.17 61
2907.29 62
2907.41 61
2907.54 58
2907.66 54
2907.79 48
2907.91 42
2908.03 38
2908.16 34
2908.28 33
2908.40 35
2908.53 38
2908.65 43
2908.77 48
2908.90 54
2909.02 60
2909.15 67
2909.27 74
2909.39 81
2909.52 88
2909.64 94
2909.76 99
2909.89 101
2910.01 101
2910.13 98
2910.26 95
2910.38 92
2910.51 90
2910.63 90
2910.75 92
2910.88 97
2911.00 103
2911.12 110
2911.25 115
2911.37 118
2911.50 118
2911.62 115
2911.74 109
2911.87 101
2911.99 92
2912.11 82
2912.24 72
2912.36 64
2912.49 58
2912.61 54
2912.73 52
2912.86 52
2912.98 55
2913.10 58
2913.23 62
2913.35 66
2913.48 69
2913.60 70
2913.72 70
2913.85 68
2913.97 65
2914.09 62
2914.22 58
2914.34 54
2914.47 50
2914.59 48
2914.71 47
2914.84 46
2914.96 46
2915.08 47
2915.21 48
2915.33 50
2915.46 54
2915.58 58
2915.70 62
2915.83 66
2915.95 69
2916.07 71
2916.20 71
2916.32 69
2916.45 66
2916.57 62
2916.69 58
2916.82 55
2916.94 53
2917.07 53
2917.19 53
2917.31 54
2917.44 56
2917.56 58
2917.68 60
2917.81 62
2917.93 64
2918.06 65
2918.18 66
2918.30 66
2918.43 65
2918.55 63
2918.68 61
2918.80 58
2918.92 54
2919.05 50
2919.17 47
2919.29 44
2919.42 42
2919.54 41
2919.67 40
2919.79 40
2919.91 40
2920.04 39
2920.16 37
2920.29 35
2920.41 32
2920.53 30
2920.66 28
2920.78 27
2920.91 28
2921.03 29
2921.15 31
2921.28 34
2921.40 37
2921.52 40
2921.65 44
2921.77 47
2921.90 52
2922.02 56
2922.14 60
2922.27 63
2922.39 64
2922.52 63
2922.64 60
2922.76 56
2922.89 51
2923.01 46
2923.14 43
2923.26 43
2923.38 45
2923.51 49
2923.63 55
2923.76 61
2923.88 67
2924.00 71
2924.13 73
2924.25 74
2924.38 73
2924.50 71
2924.62 68
2924.75 65
2924.87 62
2925.00 59
2925.12 56
2925.24 54
2925.37 52
2925.49 51
2925.62 49
2925.74 49
2925.86 50
2925.99 52
2926.11 55
2926.24 58
2926.36 60
2926.48 62
2926.61 61
2926.73 59
2926.86 55
2926.98 49
2927.10 44
2927.23 38
2927.35 33
2927.48 29
2927.60 25
2927.72 23
2927.85 21
2927.97 20
2928.10 20
2928.22 20
2928.34 19
2928.47 19
2928.59 17
2928.72 15
2928.84 13
2928.96 12
2929.09 12
2929.21 13
2929.34 16
2929.46 19
2929.59 21
2929.71 24
2929.83 26
2929.96 26
2930.08 26
2930.21 25
2930.33 23
2930.45 20
2930.58 16
2930.70 13
2930.83 9
2930.95 7
2931.07 6
2931.20 8
2931.32 12
2931.45 17
2931.57 24
2931.70 31
2931.82 38
2931.94 43
2932.07 48
2932.19 51
2932.32 53
2932.44 53
2932.56 52
2932.69 50
2932.81 48
2932.94 45
2933.06 43
2933.19 40
2933.31 38
2933.43 37
2933.56 35
2933.68 34
2933.81 33
2933.93 32
2934.05 32
2934.18 32
2934.30 33
2934.43 34
2934.55 35
2934.68 35
2934.80 34
2934.92 32
2935.05 30
2935.17 27
2935.30 26
2935.42 25
2935.54 25
2935.67 26
2935.79 27
2935.92 28
2936.04 28
2936.17 27
2936.29 25
2936.41 22
2936.54 21
2936.66 20
2936.79 22
2936.91 26
2937.04 33
2937.16 40
2937.28 49
2937.41 56
2937.53 63
2937.66 67
2937.78 71
2937.91 73
2938.03 73
2938.15 73
2938.28 72
2938.40 70
2938.53 67
2938.65 64
2938.78 61
2938.90 58
2939.02 57
2939.15 56
2939.27 55
2939.40 54
2939.52 53
2939.65 51
2939.77 48
2939.89 46
2940.02 45
2940.14 44
2940.27 46
2940.39 49
2940.52 53
2940.64 56
2940.76 59
2940.89 60
2941.01 59
2941.14 56
2941.26 52
2941.39 48
2941.51 44
2941.63 40
2941.76 37
2941.88 35
2942.01 34
2942.13 33
2942.26 31
2942.38 29
2942.51 27
2942.63 24
2942.75 22
2942.88 20
2943.00 18
2943.13 18
2943.25 19
2943.38 21
2943.50 24
2943.62 28
2943.75 31
2943.87 33
2944.00 34
2944.12 33
2944.25 30
2944.37 26
2944.50 21
2944.62 16
2944.74 10
2944.87 6
2944.99 2
2945.12 0
2945.24 0
2945.37 0
2945.49 0
2945.62 0
2945.74 0
2945.86 0
2945.99 0
2946.11 0
2946.24 6
2946.36 13
2946.49 22
2946.61 32
2946.74 42
2946.86 51
2946.98 59
2947.11 65
2947.23 69
2947.36 71
2947.48 70
2947.61 68
2947.73 66
2947.86 63
2947.98 61
2948.10 61
2948.23 61
2948.35 62
2948.48 64
2948.60 66
2948.73 67
2948.85 67
2948.98 66
2949.10 64
2949.22 62
2949.35 59
2949.47 55
2949.60 51
2949.72 46
2949.85 42
2949.97 37
2950.10 32
2950.22 28
2950.35 26
2950.47 25
2950.59 27
2950.72 30
2950.84 35
2950.97 41
2951.09 48
2951.22 53
2951.34 58
2951.47 60
2951.59 61
2951.72 60
2951.84 58
2951.96 55
2952.09 53
2952.21 52
2952.34 52
2952.46 53
2952.59 54
2952.71 55
2952.84 56
2952.96 57
2953.09 58
2953.21 59
2953.33 62
2953.46 65
2953.58 69
2953.71 73
2953.83 77
2953.96 79
2954.08 80
2954.21 80
2954.33 80
2954.46 79
2954.58 78
2954.71 76
2954.83 75
2954.95 72
2955.08 70
2955.20 66
2955.33 62
2955.45 58
2955.58 54
2955.70 50
2955.83 47
2955.95 45
2956.08 42
2956.20 40
2956.33 37
2956.45 35
2956.58 33
2956.70 31
2956.82 30
2956.95 29
2957.07 29
2957.20 30
2957.32 32
2957.45 35
2957.57 39
2957.70 42
2957.82 44
2957.95 44
2958.07 43
2958.20 41
2958.32 39
2958.45 37
2958.57 35
2958.69 34
2958.82 34
2958.94 35
2959.07 36
2959.19 37
2959.32 37
2959.44 37
2959.57 36
2959.69 34
2959.82 31
2959.94 29
2960.07 26
2960.19 24
2960.32 23
2960.44 22
2960.57 22
2960.69 22
2960.82 22
2960.94 21
2961.06 21
2961.19 20
2961.31 19
2961.44 19
2961.56 20
2961.69 21
2961.81 24
2961.94 27
2962.06 30
2962.19 32
2962.31 33
2962.44 33
2962.56 33
2962.69 33
2962.81 33
2962.94 34
2963.06 36
2963.19 39
2963.31 42
2963.44 44
2963.56 45
2963.69 44
2963.81 42
2963.94 37
2964.06 32
2964.18 26
2964.31 22
2964.43 20
2964.56 19
2964.68 20
2964.81 23
2964.93 24
2965.06 24
2965.18 22
2965.31 18
2965.43 12
2965.56 5
2965.68 0
2965.81 0
2965.93 0
2966.06 0
2966.18 0
2966.31 0
2966.43 1
2966.56 5
2966.68 7
2966.81 8
2966.93 7
2967.06 5
2967.18 3
2967.31 2
2967.43 2
2967.56 4
2967.68 7
2967.81 12
2967.93 17
2968.06 21
2968.18 24
2968.31 26
2968.43 27
2968.56 27
2968.68 26
2968.80 25
2968.93 24
2969.05 23
2969.18 23
2969.30 22
2969.43 22
2969.55 22
2969.68 22
2969.80 23
2969.93 24
2970.05 26
2970.18 29
2970.30 33
2970.43 37
2970.55 41
2970.68 46
2970.80 50
2970.93 53
2971.05 55
2971.18 55
2971.30 54
2971.43 52
2971.55 49
2971.68 44
2971.80 40
2971.93 36
2972.05 33
2972.18 31
2972.30 31
2972.43 33
2972.55 37
2972.68 42
2972.80 47
2972.93 53
2973.05 58
2973.18 61
2973.30 64
2973.43 64
2973.55 63
2973.68 60
2973.80 56
2973.93 51
2974.05 47
2974.18 45
2974.30 44
2974.43 44
2974.55 46
2974.68 49
2974.80 52
2974.93 55
2975.05 56
2975.18 57
2975.30 56
2975.43 55
2975.55 54
2975.68 53
2975.80 53
2975.93 54
2976.05 57
2976.18 61
2976.30 66
2976.43 71
2976.56 76
2976.68 80
2976.81 81
2976.93 81
2977.06 79
2977.18 74
2977.31 69
2977.43 62
2977.56 56
2977.68 50
2977.81 45
2977.93 40
2978.06 37
2978.18 34
2978.31 32
2978.43 31
2978.56 29
2978.68 29
2978.81 29
2978.93 29
2979.06 31
2979.18 33
2979.31 35
2979.43 37
2979.56 38
2979.68 37
2979.81 36
2979.93 33
2980.06 29
2980.18 26
2980.31 23
2980.43 21
2980.56 20
2980.68 21
2980.81 24
2980.93 27
2981.06 31
2981.19 35
2981.31 40
2981.44 44
2981.56 47
2981.69 49
2981.81 49
2981.94 47
2982.06 43
2982.19 38
2982.31 33
2982.44 28
2982.56 24
2982.69 21
2982.81 20
2982.94 19
2983.06 20
2983.19 22
2983.31 23
2983.44 25
2983.56 27
2983.69 28
2983.81 28
2983.94 28
2984.06 27
2984.19 25
2984.32 22
2984.44 20
2984.57 18
2984.69 16
2984.82 16
2984.94 17
2985.07 20
2985.19 23
2985.32 27
2985.44 30
2985.57 34
2985.69 37
2985.82 40
2985.94 42
2986.07 43
2986.19 44
2986.32 44
2986.44 44
2986.57 42
2986.70 40
2986.82 38
2986.95 35
2987.07 32
2987.20 28
2987.32 25
2987.45 21
2987.57 18
2987.70 14
2987.82 11
2987.95 7
2988.07 5
2988.20 4
2988.32 3
2988.45 4
2988.58 7
2988.70 11
2988.83 15
2988.95 21
2989.08 26
2989.20 30
2989.33 33
2989.45 35
2989.58 34
2989.70 32
2989.83 28
2989.95 25
2990.08 22
2990.20 19
2990.33 17
2990.46 15
2990.58 14
2990.71 13
2990.83 13
2990.96 12
2991.08 13
2991.21 15
2991.33 17
2991.46 19
2991.58 22
2991.71 23
2991.83 24
2991.96 25
2992.09 25
2992.21 27
2992.34 29
2992.46 32
2992.59 37
2992.71 41
2992.84 45
2992.96 47
2993.09 47
2993.21 45
2993.34 42
2993.47 37
2993.59 32
2993.72 26
2993.84 21
2993.97 18
2994.09 17
2994.22 17
2994.34 20
2994.47 24
2994.59 28
2994.72 32
2994.85 33
2994.97 33
2995.10 32
2995.22 29
2995.35 26
2995.47 23
2995.60 21
2995.72 21
2995.85 21
2995.97 20
2996.10 20
2996.23 19
2996.35 18
2996.48 17
2996.60 17
2996.73 19
2996.85 21
2996.98 26
2997.10 31
2997.23 37
2997.36 43
2997.48 49
2997.61 55
2997.73 61
2997.86 66
2997.98 70
2998.11 72
2998.23 74
2998.36 74
2998.49 73
2998.61 72
2998.74 72
2998.86 71
2998.99 71
2999.11 72
2999.24 72
2999.36 73
2999.49 73
2999.62 72
2999.74 70
2999.87 67
2999.99 63
3000.12 59
3000.24 55
3000.37 51
3000.49 47
3000.62 43
3000.75 40
3000.87 37
3001.00 34
3001.12 30
3001.25 26
3001.37 22
3001.50 18
3001.62 15
3001.75 13
3001.88 13
3002.00 14
3002.13 18
3002.25 23
3002.38 28
3002.50 33
3002.63 37
3002.76 38
3002.88 38
3003.01 35
3003.13 31
3003.26 26
3003.38 20
3003.51 15
3003.63 9
3003.76 5
3003.89 1
3004.01 0
3004.14 0
3004.26 0
3004.39 0
3004.51 0
3004.64 1
3004.77 2
3004.89 2
3005.02 1
3005.14 0
3005.27 0
3005.39 0
3005.52 1
3005.65 5
3005.77 10
3005.90 15
3006.02 19
3006.15 21
3006.27 21
3006.40 19
3006.53 17
3006.65 14
3006.78 12
3006.90 11
3007.03 11
3007.15 13
3007.28 14
3007.41 16
3007.53 17
3007.66 17
3007.78 17
3007.91 17
3008.03 18
3008.16 18
3008.29 20
3008.41 21
3008.54 23
3008.66 24
3008.79 23
3008.91 20
3009.04 16
3009.17 11
3009.29 6
3009.42 1
3009.54 0
3009.67 0
3009.79 0
3009.92 0
3010.05 0
3010.17 0
3010.30 1
3010.42 4
3010.55 7
3010.68 10
3010.80 12
3010.93 15
3011.05 18
3011.18 20
3011.30 22
3011.43 23
3011.56 23
3011.68 23
3011.81 23
3011.93 23
3012.06 22
3012.19 21
3012.31 18
3012.44 16
3012.56 13
3012.69 10
3012.81 8
3012.94 8
3013.07 10
3013.19 13
3013.32 18
3013.44 22
3013.57 26
3013.70 29
3013.82 31
3013.95 32
3014.07 32
3014.20 32
3014.32 33
3014.45 33
3014.58 34
3014.70 35
3014.83 36
3014.95 36
3015.08 35
3015.21 35
3015.33 33
3015.46 32
3015.58 31
3015.71 29
3015.84 28
3015.96 26
3016.09 25
3016.21 24
3016.34 24
3016.46 25
3016.59 26
3016.72 27
3016.84 29
3016.97 30
3017.09 30
3017.22 30
3017.35 29
3017.47 28
3017.60 28
3017.72 28
3017.85 29
3017.98 29
3018.10 30
3018.23 31
3018.35 31
3018.48 32
3018.61 32
3018.73 34
3018.86 37
3018.98 40
3019.11 43
3019.24 46
3019.36 49
3019.49 52
3019.61 54
3019.74 57
3019.87 59
3019.99 62
3020.12 65
3020.24 68
3020.37 70
3020.50 71
3020.62 72
3020.75 72
3020.87 73
3021.00 74
3021.13 76
3021.25 78
3021.38 81
3021.50 83
3021.63 84
3021.76 83
3021.88 81
3022.01 77
3022.13 72
3022.26 67
3022.39 62
3022.51 58
3022.64 56
3022.76 56
3022.89 57
3023.02 59
3023.14 62
3023.27 65
3023.39 67
3023.52 68
3023.65 67
3023.77 65
3023.90 61
3024.02 57
3024.15 53
3024.28 50
3024.40 47
3024.53 44
3024.66 43
3024.78 42
3024.91 41
3025.03 40
3025.16 39
3025.29 37
3025.41 36
3025.54 35
3025.66 34
3025.79 33
3025.92 32
3026.04 32
3026.17 32
3026.29 32
3026.42 32
3026.55 31
3026.67 31
3026.80 30
3026.93 30
3027.05 29
3027.18 29
3027.30 29
3027.43 29
3027.56 28
3027.68 27
3027.81 25
3027.93 22
3028.06 19
3028.19 16
3028.31 13
3028.44 11
3028.57 10
3028.69 9
3028.82 10
3028.94 11
3029.07 13
3029.20 15
3029.32 17
3029.45 17
3029.57 17
3029.70 16
3029.83 13
3029.95 9
3030.08 5
3030.21 0
3030.33 0
3030.46 0
3030.58 0
3030.71 0
3030.84 0
3030.96 1
3031.09 4
3031.22 7
3031.34 10
3031.47 11
3031.59 12
3031.72 12
3031.85 11
3031.97 9
3032.10 7
3032.23 4
3032.35 0
3032.48 0
3032.60 0
3032.73 0
3032.86 0
3032.98 0
3033.11 0
3033.24 0
3033.36 1
3033.49 5
3033.61 9
3033.74 12
3033.87 15
3033.99 18
3034.12 22
3034.25 26
3034.37 29
3034.50 32
3034.62 34
3034.75 34
3034.88 32
3035.00 28
3035.13 23
3035.26 18
3035.38 13
3035.51 9
3035.64 6
3035.76 5
3035.89 4
3036.01 5
3036.14 6
3036.27 9
3036.39 12
3036.52 17
3036.65 22
3036.77 28
3036.90 34
3037.02 40
3037.15 46
3037.28 50
3037.40 55
3037.53 59
3037.66 64
3037.78 69
3037.91 77
3038.04 85
3038.16 94
3038.29 104
3038.41 112
3038.54 120
3038.67 124
3038.79 126
3038.92 125
3039.05 121
3039.17 114
3039.30 106
3039.43 99
3039.55 94
3039.68 92
3039.81 93
3039.93 98
3040.06 104
3040.18 111
3040.31 116
3040.44 119
3040.56 118
3040.69 113
3040.82 105
3040.94 94
3041.07 83
3041.20 72
3041.32 64
3041.45 58
3041.57 55
3041.70 55
3041.83 58
3041.95 62
3042.08 67
3042.21 70
3042.33 73
3042.46 75
3042.59 76
3042.71 77
3042.84 77
3042.97 77
3043.09 78
3043.22 80
3043.35 82
3043.47 84
3043.60 87
3043.72 88
3043.85 87
3043.98 84
3044.10 79
3044.23 73
3044.36 66
3044.48 60
3044.61 57
3044.74 56
3044.86 57
3044.99 61
3045.12 65
3045.24 70
3045.37 74
3045.50 77
3045.62 78
3045.75 77
3045.88 75
3046.00 71
3046.13 67
3046.26 63
3046.38 60
3046.51 57
3046.63 54
3046.76 53
3046.89 52
3047.01 51
3047.14 51
3047.27 49
3047.39 47
3047.52 44
3047.65 40
3047.77 34
3047.90 28
3048.03 23
3048.15 19
3048.28 16
3048.41 15
3048.53 16
3048.66 19
3048.79 22
3048.91 26
3049.04 31
3049.17 35
3049.29 40
3049.42 45
3049.55 51
3049.67 55
3049.80 58
3049.93 60
3050.05 59
3050.18 56
3050.31 51
3050.43 47
3050.56 44
3050.69 41
3050.81 41
3050.94 42
3051.07 44
3051.19 45
3051.32 46
3051.45 45
3051.57 43
3051.70 39
3051.83 34
3051.95 28
3052.08 22
3052.21 16
3052.33 11
3052.46 7
3052.59 5
3052.71 6
3052.84 7
3052.97 10
3053.09 13
3053.22 15
3053.35 17
3053.47 18
3053.60 19
3053.73 20
3053.85 21
3053.98 22
3054.11 23
3054.23 23
3054.36 23
3054.49 21
3054.61 18
3054.74 15
3054.87 12
3054.99 10
3055.12 8
3055.25 8
3055.37 8
3055.50 10
3055.63 13
3055.75 16
3055.88 19
3056.01 21
3056.13 22
3056.26 22
3056.39 20
3056.51 17
3056.64 14
3056.77 10
3056.89 8
3057.02 6
3057.15 5
3057.27 5
3057.40 6
3057.53 8
3057.65 10
3057.78 13
3057.91 16
3058.03 19
3058.16 21
3058.29 23
3058.42 23
3058.54 22
3058.67 21
3058.80 19
3058.92 18
3059.05 18
3059.18 18
3059.30 19
3059.43 20
3059.56 23
3059.68 26
3059.81 29
3059.94 33
3060.06 38
3060.19 43
3060.32 48
3060.44 52
3060.57 54
3060.70 54
3060.82 52
3060.95 49
3061.08 45
3061.21 39
3061.33 34
3061.46 29
3061.59 25
3061.71 22
3061.84 19
3061.97 18
3062.09 18
3062.22 19
3062.35 22
3062.47 25
3062.60 28
3062.73 31
3062.85 34
3062.98 35
3063.11 35
3063.24 35
3063.36 33
3063.49 31
3063.62 29
3063.74 27
3063.87 27
3064.00 27
3064.12 28
3064.25 31
3064.38 34
3064.50 37
3064.63 39
3064.76 39
3064.89 39
3065.01 37
3065.14 36
3065.27 35
3065.39 34
3065.52 34
3065.65 34
3065.77 35
3065.90 34
3066.03 32
3066.15 28
3066.28 24
3066.41 20
3066.54 16
3066.66 13
3066.79 11
3066.92 10
3067.04 10
3067.17 11
3067.30 12
3067.42 15
3067.55 18
3067.68 22
3067.81 26
3067.93 30
3068.06 34
3068.19 37
3068.31 41
3068.44 43
3068.57 45
3068.69 47
3068.82 48
3068.95 47
3069.08 46
3069.20 44
3069.33 42
3069.46 40
3069.58 38
3069.71 37
3069.84 36
3069.96 34
3070.09 32
3070.22 31
3070.35 30
3070.47 30
3070.60 32
3070.73 36
3070.85 41
3070.98 48
3071.11 55
3071.23 61
3071.36 65
3071.49 68
3071.62 68
3071.74 67
3071.87 64
3072.00 61
3072.12 58
3072.25 55
3072.38 52
3072.51 50
3072.63 49
3072.76 48
3072.89 46
3073.01 44
3073.14 41
3073.27 37
3073.40 33
3073.52 29
3073.65 26
3073.78 24
3073.90 22
3074.03 22
3074.16 22
3074.28 24
3074.41 26
3074.54 28
3074.67 30
3074.79 32
3074.92 34
3075.05 35
3075.17 36
3075.30 35
3075.43 34
3075.56 34
3075.68 34
3075.81 36
3075.94 38
3076.06 41
3076.19 44
3076.32 45
3076.45 45
3076.57 43
3076.70 40
3076.83 36
3076.96 32
3077.08 28
3077.21 26
3077.34 23
3077.46 21
3077.59 17
3077.72 13
3077.85 8
3077.97 2
3078.10 0
3078.23 0
3078.35 0
3078.48 0
3078.61 0
3078.74 0
3078.86 0
3078.99 0
3079.12 6
3079.24 15
3079.37 24
3079.50 32
3079.63 38
3079.75 43
3079.88 47
3080.01 50
3080.14 52
3080.26 54
3080.39 56
3080.52 57
3080.64 58
3080.77 58
3080.90 57
3081.03 55
3081.15 51
3081.28 46
3081.41 41
3081.54 35
3081.66 29
3081.79 25
3081.92 22
3082.04 20
3082.17 19
3082.30 19
3082.43 19
3082.55 19
3082.68 18
3082.81 18
3082.94 17
3083.06 17
3083.19 16
3083.32 16
3083.44 15
3083.57 15
3083.70 15
3083.83 15
3083.95 16
3084.08 17
3084.21 19
3084.34 20
3084.46 20
3084.59 19
3084.72 18
3084.85 18
3084.97 18
3085.10 19
3085.23 22
3085.35 25
3085.48 29
3085.61 31
3085.74 31
3085.86 29
3085.99 25
3086.12 21
3086.25 16
3086.37 13
3086.50 11
3086.63 10
3086.76 11
3086.88 12
3087.01 14
3087.14 14
3087.26 13
3087.39 12
3087.52 8
3087.65 4
3087.77 0
3087.90 0
3088.03 0
3088.16 0
3088.28 0
3088.41 0
3088.54 0
3088.67 5
3088.79 13
3088.92 22
3089.05 31
3089.18 39
3089.30 46
3089.43 52
3089.56 55
3089.69 57
3089.81 56
3089.94 54
3090.07 50
3090.20 45
3090.32 41
3090.45 37
3090.58 33
3090.71 30
3090.83 27
3090.96 24
3091.09 21
3091.22 18
3091.34 14
3091.47 10
3091.60 6
3091.73 3
3091.85 0
3091.98 0
3092.11 0
3092.24 1
3092.36 5
3092.49 11
3092.62 18
3092.75 26
3092.87 34
3093.00 42
3093.13 48
3093.26 53
3093.38 57
3093.51 59
3093.64 60
3093.77 61
3093.89 61
3094.02 61
3094.15 62
3094.28 62
3094.40 62
3094.53 61
3094.66 60
3094.79 58
3094.91 56
3095.04 54
3095.17 52
3095.30 50
3095.42 48
3095.55 48
3095.68 47
3095.81 46
3095.93 45
3096.06 43
3096.19 40
3096.32 37
3096.44 33
3096.57 30
3096.70 28
3096.83 28
3096.95 29
3097.08 31
3097.21 34
3097.34 37
3097.46 39
3097.59 40
3097.72 41
3097.85 42
3097.97 43
3098.10 44
3098.23 46
3098.36 48
3098.49 50
3098.61 52
3098.74 53
3098.87 52
3099.00 51
3099.12 49
3099.25 46
3099.38 42
3099.51 39
3099.63 36
3099.76 35
3099.89 34
3100.02 35
3100.14 37
3100.27 40
3100.40 42
3100.53 44
3100.66 45
3100.78 44
3100.91 41
3101.04 38
3101.17 34
3101.29 30
3101.42 27
3101.55 25
3101.68 23
3101.80 21
3101.93 20
3102.06 18
3102.19 16
3102.32 15
3102.44 14
3102.57 14
3102.70 14
3102.83 14
3102.95 15
3103.08 15
3103.21 15
3103.34 15
3103.46 15
3103.59 14
3103.72 14
3103.85 15
3103.98 16
3104.10 17
3104.23 20
3104.36 24
3104.49 29
3104.61 35
3104.74 40
3104.87 45
3105.00 48
3105.13 49
3105.25 47
3105.38 44
3105.51 40
3105.64 35
3105.76 31
3105.89 28
3106.02 25
3106.15 24
3106.28 23
3106.40 22
3106.53 21
3106.66 21
3106.79 21
3106.91 21
3107.04 21
3107.17 20
3107.30 20
3107.43 19
3107.55 17
3107.68 16
3107.81 14
3107.94 13
3108.06 12
3108.19 11
3108.32 9
3108.45 6
3108.58 3
3108.70 0
3108.83 0
3108.96 0
3109.09 0
3109.21 0
3109.34 0
3109.47 0
3109.60 0
3109.73 2
3109.85 5
3109.98 9
3110.11 13
3110.24 18
3110.37 24
3110.49 30
3110.62 37
3110.75 42
3110.88 46
3111.00 47
3111.13 46
3111.26 43
3111.39 38
3111.52 32
3111.64 27
3111.77 22
3111.90 18
3112.03 16
3112.16 14
3112.28 14
3112.41 15
3112.54 18
3112.67 21
3112.80 26
3112.92 31
3113.05 36
3113.18 39
3113.31 42
3113.44 42
3113.56 42
3113.69 40
3113.82 39
3113.95 38
3114.07 38
3114.20 38
3114.33 39
3114.46 40
3114.59 41
3114.71 40
3114.84 39
3114.97 38
3115.10 36
3115.23 34
3115.35 32
3115.48 30
3115.61 29
3115.74 29
3115.87 29
3115.99 29
3116.12 30
3116.25 31
3116.38 32
3116.51 33
3116.63 33
3116.76 33
3116.89 33
3117.02 32
3117.15 30
3117.27 28
3117.40 27
3117.53 25
3117.66 24
3117.79 23
3117.91 23
3118.04 23
3118.17 23
3118.30 23
3118.43 23
3118.55 24
3118.68 24
3118.81 24
3118.94 25
3119.07 27
3119.19 29
3119.32 31
3119.45 31
3119.58 31
3119.71 29
3119.83 27
3119.96 23
3120.09 20
3120.22 16
3120.35 13
3120.48 10
3120.60 7
3120.73 6
3120.86 5
3120.99 5
3121.12 5
3121.24 7
3121.37 8
3121.50 11
3121.63 14
3121.76 17
3121.88 22
3122.01 27
3122.14 33
3122.27 39
3122.40 45
3122.52 50
3122.65 55
3122.78 59
3122.91 61
3123.04 62
3123.17 62
3123.29 61
3123.42 59
3123.55 56
3123.68 53
3123.81 50
3123.93 47
3124.06 45
3124.19 43
3124.32 41
3124.45 40
3124.57 40
3124.70 40
3124.83 42
3124.96 45
3125.09 48
3125.22 50
3125.34 52
3125.47 52
3125.60 50
3125.73 47
3125.86 43
3125.98 38
3126.11 33
3126.24 28
3126.37 23
3126.50 19
3126.63 17
3126.75 15
3126.88 15
3127.01 15
3127.14 16
3127.27 17
3127.39 17
3127.52 17
3127.65 16
3127.78 15
3127.91 12
3128.04 10
3128.16 6
3128.29 3
3128.42 0
3128.55 0
3128.68 0
3128.81 0
3128.93 1
3129.06 6
3129.19 12
3129.32 18
3129.45 23
3129.58 27
3129.70 29
3129.83 29
3129.96 28
3130.09 27
3130.22 28
3130.34 29
3130.47 33
3130.60 37
3130.73 42
3130.86 46
3130.99 49
3131.11 51
3131.24 52
3131.37 52
3131.50 51
3131.63 50
3131.76 50
3131.88 50
3132.01 51
3132.14 53
3132.27 56
3132.40 61
3132.53 66
3132.65 70
3132.78 73
3132.91 74
3133.04 72
3133.17 68
3133.30 62
3133.42 56
3133.55 49
3133.68 44
3133.81 39
3133.94 36
3134.07 34
3134.19 32
3134.32 29
3134.45 26
3134.58 23
3134.71 19
3134.84 15
3134.96 11
3135.09 6
3135.22 2
3135.35 0
3135.48 0
3135.61 0
3135.73 0
3135.86 6
3135.99 15
3136.12 25
3136.25 35
3136.38 44
3136.50 51
3136.63 55
3136.76 58
3136.89 59
3137.02 60
3137.15 60
3137.28 61
3137.40 63
3137.53 64
3137.66 64
3137.79 63
3137.92 61
3138.05 57
3138.17 51
3138.30 45
3138.43 38
3138.56 30
3138.69 23
3138.82 17
3138.95 11
3139.07 6
3139.20 1
3139.33 0
3139.46 0
3139.59 0
3139.72 0
3139.84 0
3139.97 0
3140.10 0
3140.23 0
3140.36 2
3140.49 8
3140.62 13
3140.74 17
3140.87 19
3141.00 19
3141.13 18
3141.26 14
3141.39 10
3141.51 6
3141.64 3
3141.77 2
3141.90 2
3142.03 4
3142.16 7
3142.29 10
3142.41 13
3142.54 14
3142.67 14
3142.80 13
3142.93 11
3143.06 9
3143.19 8
3143.31 6
3143.44 6
3143.57 7
3143.70 8
3143.83 11
3143.96 14
3144.09 17
3144.21 21
3144.34 25
3144.47 27
3144.60 27
3144.73 26
3144.86 22
3144.99 16
3145.11 9
3145.24 2
3145.37 0
3145.50 0
3145.63 0
3145.76 0
3145.89 0
3146.01 0
3146.14 0
3146.27 2
3146.40 6
3146.53 9
3146.66 11
3146.79 12
3146.91 12
3147.04 11
3147.17 11
3147.30 11
3147.43 12
3147.56 13
3147.69 16
3147.81 20
3147.94 24
3148.07 29
3148.20 33
3148.33 37
3148.46 39
3148.59 40
3148.71 38
3148.84 35
3148.97 30
3149.10 25
3149.23 21
3149.36 18
3149.49 18
3149.62 20
3149.74 25
3149.87 31
3150.00 38
3150.13 45
3150.26 51
3150.39 55
3150.52 56
3150.65 54
3150.77 51
3150.90 46
3151.03 40
3151.16 34
3151.29 28
3151.42 23
3151.55 20
3151.67 18
3151.80 17
3151.93 18
3152.06 19
3152.19 21
3152.32 21
3152.45 21
3152.58 18
3152.70 14
3152.83 9
3152.96 3
3153.09 0
3153.22 0
3153.35 0
3153.48 0
3153.61 0
3153.73 0
3153.86 5
3153.99 11
3154.12 15
3154.25 18
3154.38 20
3154.51 21
3154.64 21
3154.76 21
3154.89 22
3155.02 23
3155.15 27
3155.28 31
3155.41 37
3155.54 43
3155.67 51
3155.79 60
3155.92 69
3156.05 79
3156.18 90
3156.31 101
3156.44 111
3156.57 120
3156.70 128
3156.83 135
3156.95 139
3157.08 142
3157.21 142
3157.34 141
3157.47 138
3157.60 134
3157.73 129
3157.86 124
3157.98 119
3158.11 114
3158.24 109
3158.37 105
3158.50 100
3158.63 96
3158.76 91
3158.89 88
3159.02 85
3159.14 84
3159.27 84
3159.40 86
3159.53 89
3159.66 92
3159.79 95
3159.92 97
3160.05 98
3160.18 97
3160.30 96
3160.43 94
3160.56 92
3160.69 90
3160.82 88
3160.95 85
3161.08 81
3161.21 77
3161.34 71
3161.46 67
3161.59 63
3161.72 61
3161.85 61
3161.98 62
3162.11 64
3162.24 67
3162.37 68
3162.50 68
3162.62 67
3162.75 65
3162.88 63
3163.01 60
3163.14 57
3163.27 54
3163.40 52
3163.53 49
3163.66 46
3163.79 43
3163.91 40
3164.04 37
3164.17 35
3164.30 32
3164.43 29
3164.56 27
3164.69 24
3164.82 22
3164.95 21
3165.07 21
3165.20 23
3165.33 25
3165.46 28
3165.59 31
3165.72 34
3165.85 37
3165.98 39
3166.11 41
3166.24 43
3166.36 44
3166.49 45
3166.62 46
3166.75 47
3166.88 48
3167.01 49
3167.14 50
3167.27 52
3167.40 55
3167.53 59
3167.66 63
3167.78 67
3167.91 71
3168.04 73
3168.17 73
3168.30 71
3168.43 69
3168.56 65
3168.69 62
3168.82 59
3168.95 57
3169.07 55
3169.20 52
3169.33 49
3169.46 45
3169.59 41
3169.72 38
3169.85 37
3169.98 37
3170.11 39
3170.24 42
3170.37 48
3170.49 55
3170.62 63
3170.75 71
3170.88 79
3171.01 86
3171.14 92
3171.27 97
3171.40 100
3171.53 103
3171.66 104
3171.79 104
3171.91 105
3172.04 106
3172.17 108
3172.30 111
3172.43 115
3172.56 120
3172.69 127
3172.82 134
3172.95 139
3173.08 143
3173.21 145
3173.34 143
3173.46 138
3173.59 131
3173.72 121
3173.85 110
3173.98 99
3174.11 89
3174.24 81
3174.37 75
3174.50 71
3174.63 69
3174.76 68
3174.89 68
3175.01 67
3175.14 66
3175.27 64
3175.40 63
3175.53 62
3175.66 61
3175.79 63
3175.92 65
3176.05 68
3176.18 70
3176.31 72
3176.44 72
3176.57 70
3176.69 67
3176.82 63
3176.95 59
3177.08 55
3177.21 53
3177.34 51
3177.47 51
3177.60 52
3177.73 54
3177.86 57
3177.99 60
3178.12 63
3178.25 66
3178.37 68
3178.50 70
3178.63 70
3178.76 69
3178.89 67
3179.02 66
3179.15 65
3179.28 64
3179.41 63
3179.54 61
3179.67 58
3179.80 54
3179.93 49
3180.05 43
3180.18 36
3180.31 30
3180.44 23
3180.57 18
3180.70 14
3180.83 12
3180.96 11
3181.09 12
3181.22 15
3181.35 18
3181.48 22
3181.61 25
3181.74 29
3181.87 32
3181.99 34
3182.12 37
3182.25 39
3182.38 41
3182.51 43
3182.64 46
3182.77 47
3182.90 49
3183.03 50
3183.16 50
3183.29 50
3183.42 50
3183.55 50
3183.68 50
3183.81 50
3183.93 50
3184.06 50
3184.19 49
3184.32 49
3184.45 48
3184.58 47
3184.71 47
3184.84 48
3184.97 49
3185.10 51
3185.23 53
3185.36 55
3185.49 57
3185.62 59
3185.75 61
3185.88 65
3186.01 71
3186.13 78
3186.26 88
3186.39 99
3186.52 110
3186.65 122
3186.78 132
3186.91 140
3187.04 144
3187.17 146
3187.30 145
3187.43 141
3187.56 135
3187.69 128
3187.82 120
3187.95 113
3188.08 107
3188.21 101
3188.33 97
3188.46 95
3188.59 94
3188.72 93
3188.85 93
3188.98 91
3189.11 88
3189.24 83
3189.37 77
3189.50 70
3189.63 63
3189.76 57
3189.89 53
3190.02 50
3190.15 50
3190.28 50
3190.41 51
3190.54 50
3190.67 49
3190.80 45
3190.92 40
3191.05 34
3191.18 27
3191.31 21
3191.44 15
3191.57 11
3191.70 8
3191.83 7
3191.96 6
3192.09 6
3192.22 6
3192.35 5
3192.48 3
3192.61 1
3192.74 0
3192.87 0
3193.00 0
3193.13 0
3193.26 0
3193.39 0
3193.52 0
3193.65 1
3193.77 5
3193.90 8
3194.03 9
3194.16 10
3194.29 10
3194.42 11
3194.55 11
3194.68 12
3194.81 13
3194.94 15
3195.07 17
3195.20 19
3195.33 22
3195.46 26
3195.59 31
3195.72 36
3195.85 42
3195.98 48
3196.11 54
3196.24 58
3196.37 59
3196.50 59
3196.63 57
3196.76 54
3196.88 51
3197.01 50
3197.14 50
3197.27 52
3197.40 55
3197.53 59
3197.66 63
3197.79 66
3197.92 68
3198.05 68
3198.18 68
3198.31 67
3198.44 66
3198.57 66
3198.70 67
3198.83 69
3198.96 71
3199.09 73
3199.22 74
3199.35 74
3199.48 71
3199.61 67
3199.74 62
3199.87 57
3200.00 53
3200.13 51
3200.26 51
3200.39 54
3200.52 59
3200.65 64
3200.78 69
3200.90 72
3201.03 74
3201.16 73
3201.29 71
3201.42 67
3201.55 64
3201.68 61
3201.81 59
3201.94 58
3202.07 59
3202.20 60
3202.33 60
3202.46 61
3202.59 60
3202.72 58
3202.85 55
3202.98 50
3203.11 45
3203.24 40
3203.37 34
3203.50 29
3203.63 25
3203.76 22
3203.89 20
3204.02 20
3204.15 20
3204.28 21
3204.41 21
3204.54 21
3204.67 20
3204.80 19
3204.93 17
3205.06 15
3205.19 15
3205.32 15
3205.45 17
3205.58 20
3205.71 23
3205.84 26
3205.97 29
3206.10 31
3206.23 33
3206.36 35
3206.48 35
3206.61 35
3206.74 35
3206.87 35
3207.00 34
3207.13 33
3207.26 33
3207.39 34
3207.52 36
3207.65 39
3207.78 43
3207.91 47
3208.04 51
3208.17 53
3208.30 54
3208.43 53
3208.56 51
3208.69 48
3208.82 46
3208.95 45
3209.08 46
3209.21 48
3209.34 51
3209.47 55
3209.60 60
3209.73 65
3209.86 69
3209.99 72
3210.12 73
3210.25 73
3210.38 72
3210.51 70
3210.64 67
3210.77 64
3210.90 62
3211.03 59
3211.16 56
3211.29 52
3211.42 48
3211.55 43
3211.68 38
3211.81 33
3211.94 29
3212.07 26
3212.20 24
3212.33 23
3212.46 22
3212.59 21
3212.72 21
3212.85 20
3212.98 20
3213.11 21
3213.24 21
3213.37 23
3213.50 24
3213.63 25
3213.76 27
3213.89 28
3214.02 30
3214.15 30
3214.28 31
3214.41 31
3214.54 30
3214.67 29
3214.80 28
3214.93 26
3215.06 24
3215.19 21
3215.32 19
3215.45 17
3215.58 14
3215.71 12
3215.84 9
3215.97 6
3216.10 3
3216.23 1
3216.36 0
3216.49 0
3216.62 0
3216.75 0
3216.88 0
3217.01 1
3217.14 3
3217.27 4
3217.40 5
3217.53 5
3217.66 6
3217.79 6
3217.92 8
3218.05 9
3218.18 10
3218.31 11
3218.44 11
3218.57 11
3218.70 10
3218.83 8
3218.96 6
3219.09 4
3219.22 2
3219.35 1
3219.48 0
3219.61 0
3219.74 0
3219.87 0
3220.00 0
3220.13 2
3220.26 3
3220.39 3
3220.52 2
3220.65 1
3220.78 0
3220.91 0
3221.04 0
3221.17 0
3221.30 0
3221.43 4
3221.56 9
3221.69 14
3221.82 20
3221.95 24
3222.08 26
3222.21 26
3222.34 24
3222.47 21
3222.60 18
3222.73 14
3222.86 12
3222.99 10
3223.12 11
3223.25 13
3223.38 16
3223.51 19
3223.65 22
3223.78 25
3223.91 28
3224.04 30
3224.17 32
3224.30 34
3224.43 36
3224.56 39
3224.69 41
3224.82 42
3224.95 42
3225.08 42
3225.21 40
3225.34 37
3225.47 34
3225.60 31
3225.73 28
3225.86 25
3225.99 23
3226.12 22
3226.25 21
3226.38 20
3226.51 21
3226.64 22
3226.77 23
3226.90 23
3227.03 23
3227.16 23
3227.29 21
3227.42 18
3227.55 15
3227.68 12
3227.81 10
3227.94 9
3228.07 9
3228.20 11
3228.33 15
3228.46 19
3228.59 25
3228.72 30
3228.85 34
3228.98 38
3229.11 40
3229.24 41
3229.38 41
3229.51 40
3229.64 39
3229.77 37
3229.90 36
3230.03 34
3230.16 33
3230.29 32
3230.42 31
3230.55 30
3230.68 29
3230.81 27
3230.94 25
3231.07 22
3231.20 19
3231.33 15
3231.46 10
3231.59 6
3231.72 2
3231.85 0
3231.98 0
3232.11 0
3232.24 0
3232.37 0
3232.50 5
3232.63 10
3232.76 16
3232.89 22
3233.02 28
3233.15 33
3233.29 37
3233.42 41
3233.55 43
3233.68 44
3233.81 43
3233.94 41
3234.07 36
3234.20 30
3234.33 24
3234.46 18
3234.59 13
3234.72 9
3234.85 6
3234.98 5
3235.11 4
3235.24 5
3235.37 5
3235.50 6
3235.63 7
3235.76 7
3235.89 6
3236.02 6
3236.15 6
3236.28 6
3236.41 7
3236.55 8
3236.68 9
3236.81 8
3236.94 7
3237.07 4
3237.20 0
3237.33 0
3237.46 0
3237.59 0
3237.72 0
3237.85 0
3237.98 2
3238.11 8
3238.24 13
3238.37 18
3238.50 22
3238.63 25
3238.76 29
3238.89 33
3239.02 38
3239.15 43
3239.28 48
3239.42 53
3239.55 56
3239.68 57
3239.81 55
3239.94 52
3240.07 47
3240.20 42
3240.33 37
3240.46 34
3240.59 32
3240.72 32
3240.85 33
3240.98 34
3241.11 34
3241.24 33
3241.37 31
3241.50 26
3241.63 20
3241.76 14
3241.90 8
3242.03 4
3242.16 2
3242.29 2
3242.42 6
3242.55 13
3242.68 21
3242.81 29
3242.94 38
3243.07 45
3243.20 51
3243.33 55
3243.46 58
3243.59 58
3243.72 57
3243.85 53
3243.98 49
3244.11 44
3244.25 39
3244.38 36
3244.51 36
3244.64 37
3244.77 40
3244.90 43
3245.03 47
3245.16 49
3245.29 51
3245.42 51
3245.55 50
3245.68 48
3245.81 46
3245.94 44
3246.07 43
3246.20 43
3246.34 43
3246.47 44
3246.60 45
3246.73 47
3246.86 49
3246.99 52
3247.12 55
3247.25 57
3247.38 59
3247.51 61
3247.64 62
3247.77 61
3247.90 60
3248.03 57
3248.16 52
3248.29 47
3248.43 40
3248.56 32
3248.69 25
3248.82 18
3248.95 11
3249.08 6
3249.21 2
3249.34 0
3249.47 0
3249.60 0
3249.73 0
3249.86 0
3249.99 1
3250.12 3
3250.26 5
3250.39 7
3250.52 8
3250.65 9
3250.78 8
3250.91 7
3251.04 6
3251.17 4
3251.30 2
3251.43 0
3251.56 0
3251.69 0
3251.82 0
3251.95 0
3252.09 0
3252.22 0
3252.35 0
3252.48 6
3252.61 12
3252.74 17
3252.87 21
3253.00 24
3253.13 25
3253.26 26
3253.39 27
3253.52 28
3253.65 29
3253.79 29
3253.92 29
3254.05 29
3254.18 28
3254.31 27
3254.44 27
3254.57 27
3254.70 28
3254.83 30
3254.96 32
3255.09 33
3255.22 33
3255.35 34
3255.49 35
3255.62 36
3255.75 39
3255.88 42
3256.01 45
3256.14 48
3256.27 49
3256.40 49
3256.53 47
3256.66 44
3256.79 42
3256.92 41
3257.06 40
3257.19 41
3257.32 42
3257.45 43
3257.58 45
3257.71 46
3257.84 47
3257.97 49
3258.10 50
3258.23 51
3258.36 53
3258.50 56
3258.63 58
3258.76 60
3258.89 62
3259.02 64
3259.15 65
3259.28 66
3259.41 67
3259.54 68
3259.67 70
3259.80 71
3259.94 73
3260.07 75
3260.20 79
3260.33 83
3260.46 89
3260.59 94
3260.72 98
3260.85 101
3260.98 102
3261.11 100
3261.24 96
3261.38 90
3261.51 83
3261.64 77
3261.77 71
3261.90 66
3262.03 62
3262.16 60
3262.29 59
3262.42 59
3262.55 59
3262.68 58
3262.82 56
3262.95 53
3263.08 50
3263.21 45
3263.34 41
3263.47 36
3263.60 33
3263.73 31
3263.86 29
3263.99 28
3264.13 26
3264.26 24
3264.39 22
3264.52 19
3264.65 17
3264.78 15
3264.91 15
3265.04 16
3265.17 19
3265.30 23
3265.44 27
3265.57 31
3265.70 35
3265.83 37
3265.96 39
3266.09 39
3266.22 39
3266.35 40
3266.48 40
3266.61 41
3266.75 43
3266.88 44
3267.01 46
3267.14 48
3267.27 49
3267.40 49
3267.53 48
3267.66 47
3267.79 44
3267.93 41
3268.06 36
3268.19 32
3268.32 29
3268.45 27
3268.58 27
3268.71 28
3268.84 31
3268.97 35
3269.10 38
3269.24 40
3269.37 41
3269.50 39
3269.63 36
3269.76 32
3269.89 27
3270.02 22
3270.15 18
3270.28 15
3270.42 13
3270.55 13
3270.68 15
3270.81 19
3270.94 24
3271.07 30
3271.20 37
3271.33 43
3271.46 47
3271.60 50
3271.73 50
3271.86 48
3271.99 44
3272.12 39
3272.25 35
3272.38 31
3272.51 29
3272.65 28
3272.78 30
3272.91 32
3273.04 35
3273.17 37
3273.30 38
3273.43 38
3273.56 36
3273.69 34
3273.83 32
3273.96 30
3274.09 30
3274.22 31
3274.35 33
3274.48 36
3274.61 39
3274.74 42
3274.88 45
3275.01 48
3275.14 51
3275.27 55
3275.40 58
3275.53 62
3275.66 65
3275.79 67
3275.93 68
3276.06 66
3276.19 63
3276.32 58
3276.45 52
3276.58 47
3276.71 42
3276.84 38
3276.97 37
3277.11 38
3277.24 41
3277.37 45
3277.50 51
3277.63 57
3277.76 64
3277.89 70
3278.02 75
3278.16 77
3278.29 78
3278.42 76
3278.55 74
3278.68 71
3278.81 68
3278.94 67
3279.08 67
3279.21 66
3279.34 65
3279.47 62
3279.60 58
3279.73 53
3279.86 47
3279.99 42
3280.13 38
3280.26 35
3280.39 32
3280.52 30
3280.65 28
3280.78 26
3280.91 23
3281.04 21
3281.18 20
3281.31 19
3281.44 20
3281.57 22
3281.70 23
3281.83 24
3281.96 24
3282.10 23
3282.23 20
3282.36 16
3282.49 12
3282.62 8
3282.75 4
3282.88 2
3283.02 2
3283.15 3
3283.28 7
3283.41 11
3283.54 16
3283.67 21
3283.80 26
3283.93 29
3284.07 32
3284.20 33
3284.33 34
3284.46 34
3284.59 34
3284.72 34
3284.85 34
3284.99 34
3285.12 34
3285.25 34
3285.38 32
3285.51 30
3285.64 27
3285.77 24
3285.91 22
3286.04 20
3286.17 19
3286.30 19
3286.43 20
3286.56 21
3286.69 21
3286.83 21
3286.96 21
3287.09 21
3287.22 22
3287.35 23
3287.48 25
3287.61 26
3287.75 27
3287.88 27
3288.01 25
3288.14 22
3288.27 17
3288.40 13
3288.53 9
3288.67 6
3288.80 5
3288.93 7
3289.06 9
3289.19 13
3289.32 17
3289.46 21
3289.59 23
3289.72 23
3289.85 22
3289.98 20
3290.11 16
3290.24 12
3290.38 8
3290.51 5
3290.64 4
3290.77 5
3290.90 8
3291.03 11
3291.16 14
3291.30 17
3291.43 18
3291.56 18
3291.69 16
3291.82 15
3291.95 14
3292.09 15
3292.22 17
3292.35 21
3292.48 25
3292.61 29
3292.74 32
3292.88 33
3293.01 32
3293.14 31
3293.27 28
3293.40 26
3293.53 25
3293.66 25
3293.80 25
3293.93 25
3294.06 26
3294.19 27
3294.32 27
3294.45 27
3294.59 27
3294.72 28
3294.85 29
3294.98 30
3295.11 30
3295.24 29
3295.38 27
3295.51 23
3295.64 19
3295.77 13
3295.90 8
3296.03 5
3296.16 3
3296.30 3
3296.43 6
3296.56 10
3296.69 15
3296.82 20
3296.95 26
3297.09 31
3297.22 35
3297.35 39
3297.48 42
3297.61 44
3297.74 44
3297.88 44
3298.01 41
3298.14 37
3298.27 33
3298.40 28
3298.53 24
3298.67 22
3298.80 21
3298.93 23
3299.06 26
3299.19 30
3299.32 36
3299.46 41
3299.59 45
3299.72 48
3299.85 50
3299.98 49
3300.12 48
3300.25 44
3300.38 40
3300.51 36
3300.64 32
3300.77 29
3300.91 27
3301.04 26
3301.17 25
3301.30 25
3301.43 24
3301.56 22
3301.70 21
3301.83 20
3301.96 20
3302.09 21
3302.22 23
3302.35 25
3302.49 28
3302.62 30
3302.75 32
3302.88 34
3303.01 35
3303.15 36
3303.28 38
3303.41 40
3303.54 43
3303.67 47
3303.80 52
3303.94 56
3304.07 61
3304.20 65
3304.33 69
3304.46 72
3304.59 74
3304.73 75
3304.86 75
3304.99 74
3305.12 72
3305.25 69
3305.39 66
3305.52 63
3305.65 60
3305.78 59
3305.91 59
3306.04 60
3306.18 63
3306.31 66
3306.44 71
3306.57 76
3306.70 81
3306.84 85
3306.97 89
3307.10 92
3307.23 93
3307.36 93
3307.49 92
3307.63 88
3307.76 83
3307.89 76
3308.02 69
3308.15 61
3308.29 53
3308.42 46
3308.55 40
3308.68 35
3308.81 33
3308.95 31
3309.08 31
3309.21 32
3309.34 34
3309.47 36
3309.60 38
3309.74 39
3309.87 39
3310.00 38
3310.13 37
3310.26 35
3310.40 33
3310.53 32
3310.66 31
3310.79 30
3310.92 30
3311.06 30
3311.19 30
3311.32 29
3311.45 30
3311.58 31
3311.72 32
3311.85 34
3311.98 37
3312.11 40
3312.24 43
3312.38 46
3312.51 49
3312.64 52
3312.77 55
3312.90 57
3313.04 59
3313.17 59
3313.30 59
3313.43 56
3313.56 52
3313.70 46
3313.83 39
3313.96 32
3314.09 25
3314.22 19
3314.36 14
3314.49 11
3314.62 8
3314.75 5
3314.88 2
3315.02 0
3315.15 0
3315.28 0
3315.41 0
3315.54 0
3315.68 0
3315.81 0
3315.94 0
3316.07 3
3316.20 10
3316.34 18
3316.47 26
3316.60 33
3316.73 40
3316.86 46
3317.00 52
3317.13 56
3317.26 60
3317.39 62
3317.52 64
3317.66 65
3317.79 65
3317.92 66
3318.05 67
3318.18 69
3318.32 72
3318.45 75
3318.58 78
3318.71 80
3318.84 81
3318.98 80
3319.11 78
3319.24 74
3319.37 69
3319.50 64
3319.64 59
3319.77 55
3319.90 52
3320.03 50
3320.17 49
3320.30 49
3320.43 49
3320.56 49
3320.69 50
3320.83 52
3320.96 55
3321.09 60
3321.22 66
3321.35 72
3321.49 78
3321.62 82
3321.75 83
3321.88 80
3322.02 74
3322.15 66
3322.28 57
3322.41 47
3322.54 38
3322.68 30
3322.81 24
3322.94 20
3323.07 17
3323.20 14
3323.34 13
3323.47 12
3323.60 12
3323.73 14
3323.87 16
3324.00 19
3324.13 25
3324.26 31
3324.39 37
3324.53 44
3324.66 49
3324.79 54
3324.92 57
3325.06 58
3325.19 60
3325.32 61
3325.45 63
3325.58 66
3325.72 70
3325.85 74
3325.98 78
3326.11 80
3326.25 80
3326.38 78
3326.51 74
3326.64 70
3326.77 67
3326.91 65
3327.04 64
3327.17 65
3327.30 67
3327.44 70
3327.57 73
3327.70 74
3327.83 75
3327.96 74
3328.10 72
3328.23 69
3328.36 66
3328.49 63
3328.63 59
3328.76 56
3328.89 53
3329.02 51
3329.15 48
3329.29 45
3329.42 43
3329.55 42
3329.68 41
3329.82 41
3329.95 41
3330.08 41
3330.21 40
3330.35 38
3330.48 36
3330.61 32
3330.74 28
3330.87 24
3331.01 20
3331.14 18
3331.27 17
3331.40 17
3331.54 19
3331.67 21
3331.80 24
3331.93 28
3332.07 31
3332.20 34
3332.33 37
3332.46 41
3332.60 44
3332.73 49
3332.86 54
3332.99 58
3333.12 62
3333.26 64
3333.39 64
3333.52 62
3333.65 59
3333.79 54
3333.92 49
3334.05 44
3334.18 40
3334.32 38
3334.45 38
3334.58 39
3334.71 42
3334.85 47
3334.98 52
3335.11 58
3335.24 63
3335.38 68
3335.51 71
3335.64 73
3335.77 73
3335.90 71
3336.04 69
3336.17 66
3336.30 63
3336.43 60
3336.57 56
3336.70 53
3336.83 49
3336.96 45
3337.10 42
3337.23 40
3337.36 39
3337.49 41
3337.63 44
3337.76 48
3337.89 52
3338.02 56
3338.16 58
3338.29 60
3338.42 60
3338.55 59
3338.69 57
3338.82 55
3338.95 53
3339.08 50
3339.22 47
3339.35 44
3339.48 43
3339.61 43
3339.75 45
3339.88 48
3340.01 52
3340.14 56
3340.28 58
3340.41 59
3340.54 58
3340.67 57
3340.81 55
3340.94 54
3341.07 53
3341.20 54
3341.34 55
3341.47 56
3341.60 57
3341.73 58
3341.87 58
3342.00 58
3342.13 59
3342.26 60
3342.40 62
3342.53 64
3342.66 64
3342.79 63
3342.93 60
3343.06 56
3343.19 52
3343.32 49
3343.46 47
3343.59 48
3343.72 52
3343.85 58
3343.99 65
3344.12 72
3344.25 79
3344.39 85
3344.52 88
3344.65 90
3344.78 89
3344.92 88
3345.05 85
3345.18 81
3345.31 78
3345.45 75
3345.58 72
3345.71 71
3345.84 70
3345.98 70
3346.11 72
3346.24 74
3346.37 76
3346.51 80
3346.64 84
3346.77 89
3346.90 95
3347.04 102
3347.17 108
3347.30 113
3347.44 116
3347.57 117
3347.70 115
3347.83 111
3347.97 106
3348.10 100
3348.23 97
3348.36 95
3348.50 96
3348.63 100
3348.76 107
3348.89 115
3349.03 125
3349.16 136
3349.29 146
3349.43 155
3349.56 162
3349.69 166
3349.82 167
3349.96 165
3350.09 162
3350.22 158
3350.35 154
3350.49 151
3350.62 149
3350.75 148
3350.89 146
3351.02 143
3351.15 140
3351.28 138
3351.42 136
3351.55 135
3351.68 135
3351.81 135
3351.95 135
3352.08 134
3352.21 131
3352.35 126
3352.48 120
3352.61 114
3352.74 108
3352.88 103
3353.01 98
3353.14 93
3353.27 89
3353.41 85
3353.54 82
3353.67 78
3353.81 74
3353.94 71
3354.07 69
3354.20 66
3354.34 63
3354.47 60
3354.60 56
3354.74 53
3354.87 52
3355.00 51
3355.13 53
3355.27 56
3355.40 61
3355.53 67
3355.66 72
3355.80 76
3355.93 79
3356.06 81
3356.20 82
3356.33 83
3356.46 85
3356.59 87
3356.73 89
3356.86 91
3356.99 92
3357.13 92
3357.26 90
3357.39 88
3357.52 86
3357.66 84
3357.79 84
3357.92 86
3358.06 88
3358.19 91
3358.32 93
3358.45 94
3358.59 92
3358.72 89
3358.85 85
3358.99 80
3359.12 75
3359.25 70
3359.38 66
3359.52 64
3359.65 63
3359.78 64
3359.92 67
3360.05 71
3360.18 76
3360.32 82
3360.45 88
3360.58 94
3360.71 99
3360.85 103
3360.98 106
3361.11 107
3361.25 107
3361.38 104
3361.51 99
3361.64 92
3361.78 83
3361.91 72
3362.04 60
3362.18 48
3362.31 36
3362.44 26
3362.57 19
3362.71 14
3362.84 13
3362.97 15
3363.11 19
3363.24 24
3363.37 31
3363.51 37
3363.64 42
3363.77 47
3363.90 50
3364.04 52
3364.17 54
3364.30 56
3364.44 59
3364.57 62
3364.70 67
3364.84 71
3364.97 74
3365.10 77
3365.23 78
3365.37 79
3365.50 79
3365.63 80
3365.77 82
3365.90 86
3366.03 90
3366.17 94
3366.30 98
3366.43 100
3366.56 99
3366.70 98
3366.83 96
3366.96 94
3367.10 93
3367.23 93
3367.36 93
3367.50 94
3367.63 93
3367.76 91
3367.89 87
3368.03 81
3368.16 74
3368.29 68
3368.43 62
3368.56 58
3368.69 56
3368.83 56
3368.96 58
3369.09 61
3369.23 63
3369.36 65
3369.49 66
3369.62 65
3369.76 63
3369.89 60
3370.02 57
3370.16 54
3370.29 51
3370.42 50
3370.56 49
3370.69 50
3370.82 50
3370.96 50
3371.09 50
3371.22 49
3371.36 49
3371.49 49
3371.62 50
3371.75 52
3371.89 54
3372.02 56
3372.15 58
3372.29 58
3372.42 57
3372.55 55
3372.69 52
3372.82 48
3372.95 46
3373.09 44
3373.22 45
3373.35 47
3373.49 50
3373.62 55
3373.75 60
3373.89 64
3374.02 68
3374.15 71
3374.28 73
3374.42 72
3374.55 71
3374.68 68
3374.82 65
3374.95 60
3375.08 54
3375.22 47
3375.35 39
3375.48 32
3375.62 25
3375.75 19
3375.88 17
3376.02 17
3376.15 19
3376.28 24
3376.42 30
3376.55 37
3376.68 43
3376.82 48
3376.95 51
3377.08 54
3377.22 55
3377.35 56
3377.48 56
3377.61 56
3377.75 56
3377.88 56
3378.01 55
3378.15 55
3378.28 55
3378.41 55
3378.55 55
3378.68 55
3378.81 55
3378.95 55
3379.08 55
3379.21 54
3379.35 53
3379.48 52
3379.61 51
3379.75 50
3379.88 49
3380.01 49
3380.15 49
3380.28 49
3380.41 49
3380.55 48
3380.68 47
3380.81 45
3380.95 43
3381.08 41
3381.21 38
3381.35 35
3381.48 32
3381.61 30
3381.75 28
3381.88 26
3382.01 26
3382.15 26
3382.28 28
3382.41 30
3382.55 32
3382.68 33
3382.81 34
3382.95 33
3383.08 32
3383.21 31
3383.35 30
3383.48 31
3383.61 33
3383.75 36
3383.88 41
3384.01 46
3384.15 52
3384.28 56
3384.41 60
3384.55 64
3384.68 67
3384.81 71
3384.95 74
3385.08 78
3385.21 82
3385.35 85
3385.48 87
3385.61 88
3385.75 87
3385.88 86
3386.01 85
3386.15 85
3386.28 87
3386.42 91
3386.55 95
3386.68 101
3386.82 106
3386.95 109
3387.08 110
3387.22 109
3387.35 104
3387.48 97
3387.62 88
3387.75 78
3387.88 68
3388.02 59
3388.15 51
3388.28 46
3388.42 43
3388.55 42
3388.68 43
3388.82 43
3388.95 44
3389.08 45
3389.22 45
3389.35 44
3389.48 43
3389.62 42
3389.75 41
3389.88 41
3390.02 42
3390.15 43
3390.29 47
3390.42 51
3390.55 57
3390.69 63
3390.82 70
3390.95 77
3391.09 83
3391.22 87
3391.35 91
3391.49 93
3391.62 95
3391.75 97
3391.89 99
3392.02 102
3392.15 106
3392.29 110
3392.42 115
3392.56 120
3392.69 124
3392.82 128
3392.96 131
3393.09 133
3393.22 135
3393.36 136
3393.49 136
3393.62 134
3393.76 131
3393.89 127
3394.02 121
3394.16 114
3394.29 107
3394.43 99
3394.56 91
3394.69 84
3394.83 77
3394.96 70
3395.09 65
3395.23 61
3395.36 57
3395.49 55
3395.63 52
3395.76 51
3395.89 49
3396.03 48
3396.16 46
3396.30 45
3396.43 44
3396.56 43
3396.70 42
3396.83 41
3396.96 40
3397.10 39
3397.23 38
3397.36 37
3397.50 36
3397.63 34
3397.77 33
3397.90 32
3398.03 31
3398.17 31
3398.30 31
3398.43 32
3398.57 33
3398.70 34
3398.83 35
3398.97 36
3399.10 37
3399.24 37
3399.37 36
3399.50 36
3399.64 35
3399.77 34
3399.90 33
3400.04 32
3400.17 32
3400.31 31
3400.44 31
3400.57 31
3400.71 31
3400.84 30
3400.97 30
3401.11 30
3401.24 31
3401.37 33
3401.51 35
3401.64 38
3401.78 42
3401.91 46
3402.04 50
3402.18 53
3402.31 55
3402.44 57
3402.58 58
3402.71 58
3402.85 58
3402.98 58
3403.11 57
3403.25 56
3403.38 56
3403.51 57
3403.65 58
3403.78 60
3403.92 62
3404.05 64
3404.18 65
3404.32 65
3404.45 65
3404.58 64
3404.72 63
3404.85 62
3404.99 63
3405.12 65
3405.25 67
3405.39 71
3405.52 75
3405.65 79
3405.79 82
3405.92 86
3406.06 89
3406.19 91
3406.32 92
3406.46 93
3406.59 92
3406.73 92
3406.86 91
3406.99 89
3407.13 88
3407.26 86
3407.39 86
3407.53 86
3407.66 88
3407.80 91
3407.93 94
3408.06 98
3408.20 102
3408.33 104
3408.47 105
3408.60 102
3408.73 98
3408.87 92
3409.00 85
3409.13 78
3409.27 72
3409.40 69
3409.54 68
3409.67 70
3409.80 74
3409.94 80
3410.07 87
3410.21 94
3410.34 101
3410.47 107
3410.61 111
3410.74 115
3410.88 117
3411.01 117
3411.14 116
3411.28 113
3411.41 111
3411.54 108
3411.68 105
3411.81 103
3411.95 102
3412.08 102
3412.21 102
3412.35 102
3412.48 101
3412.62 98
3412.75 94
3412.88 89
3413.02 82
3413.15 75
3413.29 69
3413.42 63
3413.55 59
3413.69 55
3413.82 52
3413.96 49
3414.09 46
3414.22 43
3414.36 41
3414.49 40
3414.63 40
3414.76 42
3414.89 46
3415.03 50
3415.16 54
3415.30 57
3415.43 59
3415.56 61
3415.70 62
3415.83 63
3415.97 65
3416.10 67
3416.23 69
3416.37 70
3416.50 70
3416.64 70
3416.77 69
3416.90 67
3417.04 65
3417.17 62
3417.31 60
3417.44 58
3417.57 55
3417.71 52
3417.84 48
3417.98 44
3418.11 40
3418.24 36
3418.38 34
3418.51 33
3418.65 33
3418.78 33
3418.91 34
3419.05 34
3419.18 33
3419.32 31
3419.45 28
3419.58 25
3419.72 22
3419.85 20
3419.99 19
3420.12 20
3420.25 22
3420.39 25
3420.52 29
3420.66 32
3420.79 34
3420.93 35
3421.06 35
3421.19 34
3421.33 31
3421.46 29
3421.60 27
3421.73 26
3421.86 27
3422.00 28
3422.13 32
3422.27 37
3422.40 44
3422.53 51
3422.67 59
3422.80 65
3422.94 71
3423.07 73
3423.21 73
3423.34 71
3423.47 65
3423.61 58
3423.74 49
3423.88 39
3424.01 30
3424.14 21
3424.28 14
3424.41 9
3424.55 6
3424.68 6
3424.82 7
3424.95 11
3425.08 15
3425.22 19
3425.35 23
3425.49 26
3425.62 27
3425.75 27
3425.89 26
3426.02 24
3426.16 23
3426.29 21
3426.43 20
3426.56 19
3426.69 18
3426.83 17
3426.96 16
3427.10 15
3427.23 14
3427.37 15
3427.50 16
3427.63 19
3427.77 23
3427.90 29
3428.04 36
3428.17 42
3428.30 48
3428.44 53
3428.57 56
3428.71 59
3428.84 60
3428.98 60
3429.11 60
3429.24 60
3429.38 60
3429.51 60
3429.65 59
3429.78 59
3429.92 58
3430.05 57
3430.18 56
3430.32 54
3430.45 52
3430.59 49
3430.72 45
3430.86 41
3430.99 37
3431.12 34
3431.26 33
3431.39 33
3431.53 35
3431.66 39
3431.80 43
3431.93 47
3432.06 50
3432.20 53
3432.33 55
3432.47 56
3432.60 56
3432.74 56
3432.87 55
3433.00 54
3433.14 51
3433.27 48
3433.41 43
3433.54 39
3433.68 34
3433.81 30
3433.95 26
3434.08 23
3434.21 19
3434.35 16
3434.48 13
3434.62 10
3434.75 8
3434.89 6
3435.02 4
3435.15 3
3435.29 3
3435.42 4
3435.56 5
3435.69 7
3435.83 9
3435.96 11
3436.10 14
3436.23 17
3436.36 20
3436.50 22
3436.63 23
3436.77 22
3436.90 20
3437.04 16
3437.17 12
3437.30 8
3437.44 5
3437.57 1
3437.71 0
3437.84 0
3437.98 0
3438.11 0
3438.25 0
3438.38 0
3438.51 0
3438.65 0
3438.78 0
3438.92 3
3439.05 7
3439.19 10
3439.32 13
3439.46 15
3439.59 17
3439.72 19
3439.86 21
3439.99 24
3440.13 28
3440.26 31
3440.40 34
3440.53 36
3440.67 37
3440.80 37
3440.94 35
3441.07 33
3441.20 30
3441.34 26
3441.47 23
3441.61 20
3441.74 18
3441.88 17
3442.01 16
3442.15 15
3442.28 16
3442.41 16
3442.55 17
3442.68 19
3442.82 20
3442.95 22
3443.09 24
3443.22 25
3443.36 27
3443.49 28
3443.63 29
3443.76 30
3443.89 30
3444.03 29
3444.16 27
3444.30 25
3444.43 22
3444.57 18
3444.70 13
3444.84 9
3444.97 5
3445.11 2
3445.24 1
3445.37 1
3445.51 3
3445.64 7
3445.78 12
3445.91 17
3446.05 23
3446.18 28
3446.32 33
3446.45 37
3446.59 40
3446.72 41
3446.86 41
3446.99 40
3447.12 38
3447.26 37
3447.39 36
3447.53 36
3447.66 38
3447.80 39
3447.93 41
3448.07 42
3448.20 42
3448.34 39
3448.47 36
3448.61 32
3448.74 27
3448.87 24
3449.01 22
3449.14 21
3449.28 22
3449.41 24
3449.55 26
3449.68 28
3449.82 30
3449.95 31
3450.09 32
3450.22 33
3450.36 34
3450.49 34
3450.63 35
3450.76 36
3450.89 38
3451.03 39
3451.16 42
3451.30 46
3451.43 50
3451.57 56
3451.70 63
3451.84 71
3451.97 78
3452.11 85
3452.24 91
3452.38 95
3452.51 98
3452.65 99
3452.78 98
3452.92 96
3453.05 92
3453.18 87
3453.32 81
3453.45 75
3453.59 68
3453.72 62
3453.86 56
3453.99 51
3454.13 45
3454.26 40
3454.40 35
3454.53 30
3454.67 27
3454.80 25
3454.94 25
3455.07 27
3455.21 30
3455.34 34
3455.48 36
3455.61 36
3455.75 35
3455.88 31
3456.01 26
3456.15 21
3456.28 15
3456.42 11
3456.55 9
3456.69 9
3456.82 10
3456.96 13
3457.09 18
3457.23 24
3457.36 30
3457.50 37
3457.63 43
3457.77 49
3457.90 54
3458.04 58
3458.17 59
3458.31 59
3458.44 57
3458.58 53
3458.71 50
3458.85 46
3458.98 43
3459.12 41
3459.25 41
3459.39 42
3459.52 43
3459.65 44
3459.79 45
3459.92 46
3460.06 46
3460.19 46
3460.33 45
3460.46 45
3460.60 45
3460.73 45
3460.87 46
3461.00 47
3461.14 48
3461.27 50
3461.41 52
3461.54 55
3461.68 58
3461.81 61
3461.95 63
3462.08 63
3462.22 63
3462.35 61
3462.49 58
3462.62 55
3462.76 53
3462.89 51
3463.03 51
3463.16 52
3463.30 53
3463.43 55
3463.57 57
3463.70 58
3463.84 59
3463.97 59
3464.11 59
3464.24 58
3464.38 57
3464.51 55
3464.65 52
3464.78 47
3464.92 40
3465.05 33
3465.19 26
3465.32 20
3465.46 15
3465.59 13
3465.73 13
3465.86 15
3466.00 19
3466.13 23
3466.27 28
3466.40 32
3466.54 35
3466.67 37
3466.81 40
3466.94 42
3467.08 44
3467.21 46
3467.35 48
3467.48 49
3467.62 49
3467.75 47
3467.89 45
3468.02 40
3468.16 35
3468.29 30
3468.43 24
3468.56 19
3468.70 14
3468.83 11
3468.97 9
3469.10 8
3469.24 9
3469.37 11
3469.51 13
3469.64 16
3469.78 18
3469.91 20
3470.05 20
3470.18 19
3470.32 18
3470.45 17
3470.59 17
3470.72 18
3470.86 19
3470.99 20
3471.13 21
3471.26 21
3471.40 20
3471.53 19
3471.67 18
3471.80 18
3471.94 20
3472.07 23
3472.21 27
3472.34 31
3472.48 35
3472.61 39
3472.75 40
3472.88 41
3473.02 40
3473.15 39
3473.29 37
3473.42 34
3473.56 31
3473.69 29
3473.83 26
3473.96 24
3474.10 23
3474.23 23
3474.37 24
3474.51 26
3474.64 27
3474.78 29
3474.91 30
3475.05 30
3475.18 28
3475.32 26
3475.45 24
3475.59 23
3475.72 23
3475.86 24
3475.99 26
3476.13 30
3476.26 35
3476.40 41
3476.53 46
3476.67 52
3476.80 56
3476.94 60
3477.07 62
3477.21 63
3477.34 62
3477.48 60
3477.61 58
3477.75 56
3477.88 54
3478.02 53
3478.15 53
3478.29 53
3478.43 54
3478.56 55
3478.70 55
3478.83 54
3478.97 51
3479.10 48
3479.24 43
3479.37 38
3479.51 33
3479.64 28
3479.78 24
3479.91 21
3480.05 19
3480.18 18
3480.32 17
3480.45 16
3480.59 14
3480.72 11
3480.86 8
3481.00 5
3481.13 4
3481.27 4
3481.40 6
3481.54 11
3481.67 17
3481.81 24
3481.94 31
3482.08 36
3482.21 40
3482.35 42
3482.48 42
3482.62 40
3482.75 37
3482.89 34
3483.02 30
3483.16 27
3483.30 24
3483.43 21
3483.57 19
3483.70 16
3483.84 14
3483.97 12
3484.11 10
3484.24 9
3484.38 10
3484.51 12
3484.65 16
3484.78 21
3484.92 27
3485.05 32
3485.19 37
3485.33 39
3485.46 40
3485.60 38
3485.73 35
3485.87 31
3486.00 26
3486.14 20
3486.27 15
3486.41 11
3486.54 8
3486.68 6
3486.81 4
3486.95 3
3487.08 3
3487.22 3
3487.36 2
3487.49 2
3487.63 1
3487.76 1
3487.90 1
3488.03 1
3488.17 3
3488.30 4
3488.44 6
3488.57 8
3488.71 10
3488.85 12
3488.98 13
3489.12 13
3489.25 14
3489.39 16
3489.52 17
3489.66 20
3489.79 23
3489.93 26
3490.06 30
3490.20 34
3490.34 38
3490.47 41
3490.61 42
3490.74 42
3490.88 39
3491.01 36
3491.15 32
3491.28 27
3491.42 24
3491.55 22
3491.69 22
3491.83 23
3491.96 26
3492.10 29
3492.23 33
3492.37 36
3492.50 38
3492.64 39
3492.77 37
3492.91 34
3493.04 30
3493.18 24
3493.32 18
3493.45 12
3493.59 6
3493.72 0
3493.86 0
3493.99 0
3494.13 0
3494.26 0
3494.40 0
3494.54 0
3494.67 0
3494.81 0
3494.94 3
3495.08 8
3495.21 13
3495.35 18
3495.48 21
3495.62 23
3495.76 24
3495.89 22
3496.03 20
3496.16 17
3496.30 14
3496.43 11
3496.57 8
3496.70 6
3496.84 5
3496.98 4
3497.11 5
3497.25 6
3497.38 8
3497.52 12
3497.65 15
3497.79 19
3497.92 24
3498.06 27
3498.20 31
3498.33 34
3498.47 36
3498.60 38
3498.74 39
3498.87 38
3499.01 36
3499.15 32
3499.28 28
3499.42 23
3499.55 17
3499.69 13
3499.82 8
3499.96 5
3500.09 3
3500.23 2
3500.37 2
3500.50 4
3500.64 6
3500.77 10
3500.91 14
3501.04 19
3501.18 24
3501.32 28
3501.45 31
3501.59 33
3501.72 33
3501.86 32
3501.99 29
3502.13 26
3502.27 23
3502.40 20
3502.54 19
3502.67 18
3502.81 19
3502.94 20
3503.08 24
3503.22 28
3503.35 32
3503.49 36
3503.62 40
3503.76 43
3503.89 43
3504.03 42
3504.16 39
3504.30 36
3504.44 32
3504.57 30
3504.71 29
3504.84 30
3504.98 31
3505.12 32
3505.25 32
3505.39 31
3505.52 29
3505.66 26
3505.79 21
3505.93 16
3506.07 11
3506.20 7
3506.34 4
3506.47 4
3506.61 7
3506.74 13
3506.88 21
3507.02 31
3507.15 42
3507.29 51
3507.42 58
3507.56 62
3507.69 64
3507.83 62
3507.97 59
3508.10 54
3508.24 49
3508.37 45
3508.51 42
3508.65 39
3508.78 37
3508.92 34
3509.05 31
3509.19 27
3509.32 24
3509.46 22
3509.60 21
3509.73 22
3509.87 25
3510.00 30
3510.14 35
3510.28 40
3510.41 44
3510.55 46
3510.68 47
3510.82 47
3510.95 45
3511.09 43
3511.23 42
3511.36 41
3511.50 42
3511.63 42
3511.77 43
3511.91 44
3512.04 45
3512.18 45
3512.31 44
3512.45 44
3512.58 42
3512.72 41
3512.86 39
3512.99 36
3513.13 33
3513.26 29
3513.40 27
3513.54 25
3513.67 25
3513.81 26
3513.94 28
3514.08 30
3514.22 32
3514.35 33
3514.49 31
3514.62 29
3514.76 25
3514.90 22
3515.03 19
3515.17 19
3515.30 21
3515.44 25
3515.57 30
3515.71 35
3515.85 39
3515.98 41
3516.12 40
3516.25 38
3516.39 34
3516.53 31
3516.66 28
3516.80 28
3516.93 29
3517.07 31
3517.21 33
3517.34 35
3517.48 36
3517.61 36
3517.75 36
3517.89 35
3518.02 36
3518.16 37
3518.29 40
3518.43 43
3518.57 47
3518.70 51
3518.84 54
3518.97 57
3519.11 58
3519.25 60
3519.38 61
3519.52 63
3519.65 66
3519.79 69
3519.93 73
3520.06 76
3520.20 80
3520.33 83
3520.47 85
3520.61 85
3520.74 83
3520.88 80
3521.01 75
3521.15 69
3521.29 62
3521.42 54
3521.56 46
3521.69 39
3521.83 33
3521.97 29
3522.10 27
3522.24 26
3522.38 27
3522.51 30
3522.65 33
3522.78 37
3522.92 42
3523.06 46
3523.19 50
3523.33 53
3523.46 56
3523.60 60
3523.74 63
3523.87 66
3524.01 69
3524.14 72
3524.28 75
3524.42 77
3524.55 78
3524.69 79
3524.83 80
3524.96 80
3525.10 79
3525.23 79
3525.37 77
3525.51 74
3525.64 70
3525.78 65
3525.91 59
3526.05 53
3526.19 46
3526.32 41
3526.46 36
3526.59 33
3526.73 30
3526.87 28
3527.00 27
3527.14 25
3527.28 24
3527.41 24
3527.55 23
3527.68 23
3527.82 24
3527.96 25
3528.09 26
3528.23 27
3528.37 28
3528.50 28
3528.64 28
3528.77 28
3528.91 27
3529.05 26
3529.18 26
3529.32 27
3529.45 28
3529.59 31
3529.73 35
3529.86 39
3530.00 44
3530.14 49
3530.27 54
3530.41 58
3530.54 61
3530.68 63
3530.82 63
3530.95 62
3531.09 59
3531.23 55
3531.36 50
3531.50 44
3531.63 37
3531.77 31
3531.91 24
3532.04 18
3532.18 13
3532.32 10
3532.45 8
3532.59 9
3532.72 12
3532.86 18
3533.00 26
3533.13 35
3533.27 45
3533.41 54
3533.54 61
3533.68 67
3533.81 70
3533.95 70
3534.09 68
3534.22 65
3534.36 60
3534.50 55
3534.63 50
3534.77 46
3534.91 42
3535.04 40
3535.18 38
3535.31 37
3535.45 36
3535.59 34
3535.72 33
3535.86 31
3536.00 28
3536.13 25
3536.27 23
3536.40 20
3536.54 18
3536.68 16
3536.81 14
3536.95 13
3537.09 12
3537.22 12
3537.36 13
3537.50 15
3537.63 18
3537.77 23
3537.90 28
3538.04 32
3538.18 36
3538.31 40
3538.45 42
3538.59 44
3538.72 46
3538.86 48
3539.00 50
3539.13 52
3539.27 54
3539.41 54
3539.54 53
3539.68 51
3539.81 48
3539.95 45
3540.09 43
3540.22 41
3540.36 40
3540.50 39
3540.63 37
3540.77 35
3540.91 32
3541.04 29
3541.18 25
3541.31 21
3541.45 19
3541.59 18
3541.72 19
3541.86 22
3542.00 26
3542.13 31
3542.27 37
3542.41 42
3542.54 45
3542.68 48
3542.82 50
3542.95 52
3543.09 53
3543.23 55
3543.36 57
3543.50 59
3543.63 60
3543.77 60
3543.91 59
3544.04 56
3544.18 54
3544.32 53
3544.45 54
3544.59 57
3544.73 63
3544.86 72
3545.00 82
3545.14 95
3545.27 109
3545.41 123
3545.55 138
3545.68 153
3545.82 167
3545.96 178
3546.09 186
3546.23 190
3546.37 192
3546.50 190
3546.64 187
3546.77 181
3546.91 176
3547.05 170
3547.18 165
3547.32 160
3547.46 155
3547.59 150
3547.73 145
3547.87 140
3548.00 135
3548.14 129
3548.28 125
3548.41 120
3548.55 116
3548.69 112
3548.82 107
3548.96 103
3549.10 98
3549.23 93
3549.37 88
3549.51 83
3549.64 77
3549.78 71
3549.92 65
3550.05 60
3550.19 55
3550.33 51
3550.46 49
3550.60 47
3550.74 46
3550.87 45
3551.01 44
3551.15 43
3551.28 41
3551.42 38
3551.56 37
3551.69 36
3551.83 36
3551.97 37
3552.10 39
3552.24 40
3552.38 41
3552.51 42
3552.65 43
3552.79 43
3552.92 43
3553.06 43
3553.20 42
3553.33 41
3553.47 40
3553.61 38
3553.74 36
3553.88 34
3554.02 33
3554.15 34
3554.29 36
3554.43 40
3554.56 43
3554.70 45
3554.84 46
3554.97 45
3555.11 42
3555.25 38
3555.38 34
3555.52 32
3555.66 32
3555.79 34
3555.93 37
3556.07 40
3556.20 43
3556.34 45
3556.48 46
3556.61 46
3556.75 47
3556.89 48
3557.02 50
3557.16 53
3557.30 56
3557.43 58
3557.57 60
3557.71 60
3557.84 59
3557.98 57
3558.12 56
3558.25 56
3558.39 57
3558.53 60
3558.66 65
3558.80 70
3558.94 76
3559.07 82
3559.21 87
3559.35 91
3559.48 96
3559.62 101
3559.76 107
3559.90 113
3560.03 119
3560.17 124
3560.31 126
3560.44 126
3560.58 122
3560.72 116
3560.85 107
3560.99 98
3561.13 89
3561.26 80
3561.40 73
3561.54 68
3561.67 64
3561.81 60
3561.95 57
3562.08 53
3562.22 49
3562.36 46
3562.49 43
3562.63 40
3562.77 37
3562.91 34
3563.04 31
3563.18 28
3563.32 25
3563.45 22
3563.59 20
3563.73 19
3563.86 18
3564.00 17
3564.14 17
3564.27 15
3564.41 14
3564.55 11
3564.68 9
3564.82 7
3564.96 6
3565.10 6
3565.23 7
3565.37 8
3565.51 8
3565.64 8
3565.78 8
3565.92 7
3566.05 5
3566.19 4
3566.33 4
3566.46 4
3566.60 5
3566.74 6
3566.88 8
3567.01 9
3567.15 10
3567.29 11
3567.42 11
3567.56 12
3567.70 12
3567.83 11
3567.97 11
3568.11 10
3568.24 10
3568.38 9
3568.52 9
3568.66 9
3568.79 10
3568.93 10
3569.07 10
3569.20 10
3569.34 9
3569.48 8
3569.61 6
3569.75 5
3569.89 3
3570.03 1
3570.16 0
3570.30 0
3570.44 0
3570.57 0
3570.71 0
3570.85 0
3570.98 0
3571.12 0
3571.26 3
3571.40 6
3571.53 10
3571.67 12
3571.81 14
3571.94 16
3572.08 18
3572.22 19
3572.35 20
3572.49 21
3572.63 22
3572.77 23
3572.90 23
3573.04 23
3573.18 23
3573.31 24
3573.45 24
3573.59 25
3573.72 28
3573.86 31
3574.00 34
3574.14 38
3574.27 41
3574.41 42
3574.55 43
3574.68 41
3574.82 38
3574.96 33
3575.10 28
3575.23 23
3575.37 19
3575.51 15
3575.64 12
3575.78 11
3575.92 10
3576.06 10
3576.19 11
3576.33 11
3576.47 12
3576.60 12
3576.74 12
3576.88 12
3577.02 13
3577.15 14
3577.29 16
3577.43 19
3577.56 21
3577.70 23
3577.84 23
3577.98 22
3578.11 19
3578.25 15
3578.39 12
3578.52 8
3578.66 5
3578.80 4
3578.94 3
3579.07 3
3579.21 4
3579.35 4
3579.48 5
3579.62 5
3579.76 5
3579.90 5
3580.03 5
3580.17 5
3580.31 4
3580.44 3
3580.58 3
3580.72 3
3580.86 2
3580.99 3
3581.13 4
3581.27 6
3581.40 8
3581.54 9
3581.68 11
3581.82 12
3581.95 12
3582.09 12
3582.23 11
3582.37 9
3582.50 8
3582.64 7
3582.78 6
3582.91 6
3583.05 5
3583.19 4
3583.33 3
3583.46 1
3583.60 0
3583.74 0
3583.87 0
3584.01 0
3584.15 0
3584.29 1
3584.42 5
3584.56 10
3584.70 14
3584.84 18
3584.97 21
3585.11 24
3585.25 26
3585.38 28
3585.52 30
3585.66 31
3585.80 31
3585.93 30
3586.07 29
3586.21 27
3586.35 26
3586.48 25
3586.62 25
3586.76 26
3586.90 28
3587.03 29
3587.17 31
3587.31 33
3587.44 35
3587.58 36
3587.72 37
3587.86 38
3587.99 38
3588.13 36
3588.27 34
3588.41 30
3588.54 25
3588.68 21
3588.82 18
3588.96 17
3589.09 18
3589.23 21
3589.37 26
3589.50 31
3589.64 36
3589.78 40
3589.92 42
3590.05 43
3590.19 42
3590.33 39
3590.47 37
3590.60 34
3590.74 31
3590.88 28
3591.02 26
3591.15 24
3591.29 22
3591.43 21
3591.57 20
3591.70 19
3591.84 19
3591.98 18
3592.11 18
3592.25 18
3592.39 18
3592.53 19
3592.66 20
3592.80 22
3592.94 24
3593.08 26
3593.21 28
3593.35 29
3593.49 29
3593.63 30
3593.76 30
3593.90 30
3594.04 31
3594.18 31
3594.31 31
3594.45 30
3594.59 28
3594.73 24
3594.86 19
3595.00 14
3595.14 9
3595.28 4
3595.41 0
3595.55 0
3595.69 0
3595.83 0
3595.96 0
3596.10 0
3596.24 0
3596.38 0
3596.51 0
3596.65 3
3596.79 6
3596.93 8
3597.06 9
3597.20 8
3597.34 7
3597.48 6
3597.61 5
3597.75 5
3597.89 7
3598.03 10
3598.16 13
3598.30 18
3598.44 22
3598.58 26
3598.71 29
3598.85 33
3598.99 36
3599.13 40
3599.26 44
3599.40 47
3599.54 50
3599.68 53
3599.81 54
3599.95 55
3600.09 54
3600.23 52
3600.36 49
3600.50 46
3600.64 42
3600.78 38
3600.91 35
3601.05 32
3601.19 29
3601.33 28
3601.47 27
3601.60 26
3601.74 25
3601.88 24
3602.02 22
3602.15 20
3602.29 18
3602.43 17
3602.57 16
3602.70 16
3602.84 17
3602.98 18
3603.12 19
3603.25 20
3603.39 20
3603.53 20
3603.67 20
3603.80 18
3603.94 17
3604.08 16
3604.22 15
3604.36 14
3604.49 14
3604.63 15
3604.77 16
3604.91 18
3605.04 21
3605.18 23
3605.32 26
3605.46 29
3605.59 33
3605.73 36
3605.87 40
3606.01 43
3606.14 46
3606.28 49
3606.42 51
3606.56 52
3606.70 54
3606.83 55
3606.97 55
3607.11 55
3607.25 55
3607.38 53
3607.52 51
3607.66 48
3607.80 47
3607.94 46
3608.07 46
3608.21 47
3608.35 48
3608.49 49
3608.62 48
3608.76 46
3608.90 44
3609.04 40
3609.17 36
3609.31 32
3609.45 28
3609.59 26
3609.73 23
3609.86 21
3610.00 19
3610.14 16
3610.28 13
3610.41 9
3610.55 6
3610.69 3
3610.83 0
3610.97 0
3611.10 0
3611.24 0
3611.38 3
3611.52 7
3611.65 11
3611.79 17
3611.93 23
3612.07 29
3612.21 36
3612.34 41
3612.48 46
3612.62 49
3612.76 51
3612.89 51
3613.03 51
3613.17 50
3613.31 49
3613.45 47
3613.58 45
3613.72 42
3613.86 39
3614.00 34
3614.13 29
3614.27 25
3614.41 21
3614.55 18
3614.69 18
3614.82 19
3614.96 22
3615.10 25
3615.24 28
3615.38 30
3615.51 30
3615.65 28
3615.79 24
3615.93 18
3616.06 12
3616.20 6
3616.34 2
3616.48 1
3616.62 2
3616.75 6
3616.89 11
3617.03 17
3617.17 23
3617.31 28
3617.44 31
3617.58 34
3617.72 34
3617.86 33
3618.00 31
3618.13 29
3618.27 26
3618.41 23
3618.55 21
3618.68 20
3618.82 20
3618.96 20
3619.10 21
3619.24 21
3619.37 21
3619.51 21
3619.65 21
3619.79 21
3619.93 22
3620.06 23
3620.20 24
3620.34 24
3620.48 23
3620.62 20
3620.75 16
3620.89 12
3621.03 8
3621.17 4
3621.31 3
3621.44 3
3621.58 6
3621.72 11
3621.86 16
3622.00 23
3622.13 30
3622.27 37
3622.41 42
3622.55 46
3622.69 48
3622.82 49
3622.96 47
3623.10 45
3623.24 42
3623.38 40
3623.51 39
3623.65 39
3623.79 39
3623.93 39
3624.07 38
3624.20 36
3624.34 34
3624.48 31
3624.62 27
3624.76 25
3624.89 23
3625.03 22
3625.17 22
3625.31 22
3625.45 22
3625.58 22
3625.72 22
3625.86 21
3626.00 19
3626.14 17
3626.27 15
3626.41 13
3626.55 11
3626.69 11
3626.83 11
3626.97 14
3627.10 17
3627.24 21
3627.38 25
3627.52 29
3627.66 30
3627.79 31
3627.93 30
3628.07 27
3628.21 24
3628.35 21
3628.48 19
3628.62 19
3628.76 20
3628.90 23
3629.04 27
3629.17 31
3629.31 34
3629.45 37
3629.59 39
3629.73 39
3629.87 39
3630.00 39
3630.14 39
3630.28 39
3630.42 40
3630.56 42
3630.69 44
3630.83 47
3630.97 51
3631.11 55
3631.25 59
3631.38 63
3631.52 67
3631.66 70
3631.80 72
3631.94 75
3632.08 76
3632.21 78
3632.35 78
3632.49 79
3632.63 78
3632.77 78
3632.90 77
3633.04 76
3633.18 75
3633.32 73
3633.46 72
3633.60 70
3633.73 66
3633.87 63
3634.01 59
3634.15 55
3634.29 53
3634.43 51
3634.56 50
3634.70 51
3634.84 51
3634.98 51
3635.12 51
3635.25 50
3635.39 48
3635.53 46
3635.67 45
3635.81 44
3635.95 44
3636.08 44
3636.22 44
3636.36 44
3636.50 44
3636.64 43
3636.78 42
3636.91 42
3637.05 41
3637.19 42
3637.33 43
3637.47 44
3637.61 46
3637.74 47
3637.88 48
3638.02 49
3638.16 50
3638.30 50
3638.43 51
3638.57 52
3638.71 52
3638.85 53
3638.99 54
3639.13 55
3639.26 57
3639.40 59
3639.54 61
3639.68 62
3639.82 61
3639.96 60
3640.09 57
3640.23 53
3640.37 49
3640.51 46
3640.65 44
3640.79 45
3640.92 48
3641.06 53
3641.20 61
3641.34 70
3641.48 79
3641.62 89
3641.75 97
3641.89 103
3642.03 108
3642.17 110
3642.31 111
3642.45 112
3642.58 114
3642.72 116
3642.86 121
3643.00 127
3643.14 133
3643.28 140
3643.42 146
3643.55 150
3643.69 153
3643.83 155
3643.97 156
3644.11 155
3644.25 154
3644.38 151
3644.52 146
3644.66 141
3644.80 134
3644.94 126
3645.08 118
3645.21 111
3645.35 104
3645.49 98
3645.63 92
3645.77 87
3645.91 83
3646.05 80
3646.18 77
3646.32 76
3646.46 75
3646.60 74
3646.74 73
3646.88 72
3647.01 71
3647.15 70
3647.29 71
3647.43 74
3647.57 78
3647.71 83
3647.85 88
3647.98 93
3648.12 95
3648.26 95
3648.40 94
3648.54 90
3648.68 86
3648.81 80
3648.95 75
3649.09 70
3649.23 66
3649.37 62
3649.51 59
3649.65 56
3649.78 56
3649.92 56
3650.06 56
3650.20 57
3650.34 59
3650.48 60
3650.62 61
3650.75 62
3650.89 63
3651.03 64
3651.17 65
3651.31 66
3651.45 67
3651.58 69
3651.72 70
3651.86 71
3652.00 73
3652.14 73
3652.28 74
3652.42 73
3652.55 71
3652.69 68
3652.83 64
3652.97 60
3653.11 56
3653.25 53
3653.39 52
3653.52 51
3653.66 51
3653.80 51
3653.94 50
3654.08 48
3654.22 45
3654.36 41
3654.50 38
3654.63 36
3654.77 36
3654.91 38
3655.05 41
3655.19 44
3655.33 46
3655.47 47
3655.60 47
3655.74 45
3655.88 44
3656.02 43
3656.16 43
3656.30 44
3656.44 46
3656.57 48
3656.71 50
3656.85 51
3656.99 51
3657.13 50
3657.27 47
3657.41 44
3657.54 41
3657.68 38
3657.82 36
3657.96 34
3658.10 34
3658.24 35
3658.38 37
3658.52 41
3658.65 47
3658.79 53
3658.93 60
3659.07 66
3659.21 71
3659.35 74
3659.49 76
3659.63 75
3659.76 74
3659.90 72
3660.04 71
3660.18 71
3660.32 72
3660.46 75
3660.60 79
3660.73 83
3660.87 87
3661.01 90
3661.15 92
3661.29 92
3661.43 92
3661.57 91
3661.71 91
3661.84 91
3661.98 91
3662.12 92
3662.26 93
3662.40 93
3662.54 92
3662.68 90
3662.82 88
3662.95 86
3663.09 84
3663.23 83
3663.37 83
3663.51 83
3663.65 84
3663.79 83
3663.93 82
3664.06 79
3664.20 74
3664.34 70
3664.48 66
3664.62 63
3664.76 62
3664.90 63
3665.04 65
3665.18 67
3665.31 70
3665.45 71
3665.59 72
3665.73 72
3665.87 72
3666.01 73
3666.15 75
3666.29 78
3666.42 82
3666.56 85
3666.70 89
3666.84 92
3666.98 95
3667.12 98
3667.26 100
3667.40 102
3667.54 103
3667.67 103
3667.81 102
3667.95 101
3668.09 98
3668.23 94
3668.37 90
3668.51 86
3668.65 81
3668.79 77
3668.92 72
3669.06 68
3669.20 64
3669.34 62
3669.48 61
3669.62 62
3669.76 64
3669.90 67
3670.04 71
3670.17 74
3670.31 76
3670.45 77
3670.59 76
3670.73 74
3670.87 71
3671.01 67
3671.15 64
3671.29 61
3671.42 59
3671.56 58
3671.70 57
3671.84 57
3671.98 58
3672.12 58
3672.26 59
3672.40 60
3672.54 61
3672.67 62
3672.81 63
3672.95 64
3673.09 64
3673.23 64
3673.37 65
3673.51 66
3673.65 66
3673.79 67
3673.93 68
3674.06 69
3674.20 69
3674.34 69
3674.48 70
3674.62 71
3674.76 73
3674.90 76
3675.04 79
3675.18 82
3675.32 85
3675.45 87
3675.59 89
3675.73 89
3675.87 89
3676.01 89
3676.15 89
3676.29 89
3676.43 89
3676.57 88
3676.71 87
3676.84 84
3676.98 79
3677.12 73
3677.26 65
3677.40 56
3677.54 47
3677.68 38
3677.82 31
3677.96 25
3678.10 22
3678.23 21
3678.37 21
3678.51 24
3678.65 26
3678.79 29
3678.93 31
3679.07 33
3679.21 33
3679.35 32
3679.49 30
3679.63 28
3679.76 26
3679.90 24
3680.04 22
3680.18 20
3680.32 17
3680.46 15
3680.60 13
3680.74 12
3680.88 14
3681.02 17
3681.16 23
3681.29 30
3681.43 38
3681.57 45
3681.71 52
3681.85 57
3681.99 60
3682.13 62
3682.27 61
3682.41 60
3682.55 58
3682.69 54
3682.82 51
3682.96 47
3683.10 43
3683.24 41
3683.38 41
3683.52 41
3683.66 43
3683.80 46
3683.94 48
3684.08 49
3684.22 49
3684.36 47
3684.49 45
3684.63 42
3684.77 40
3684.91 38
3685.05 38
3685.19 39
3685.33 41
3685.47 43
3685.61 46
3685.75 48
3685.89 50
3686.03 51
3686.16 53
3686.30 55
3686.44 57
3686.58 59
3686.72 62
3686.86 65
3687.00 69
3687.14 73
3687.28 76
3687.42 78
3687.56 79
3687.70 78
3687.84 77
3687.97 75
3688.11 73
3688.25 72
3688.39 72
3688.53 74
3688.67 76
3688.81 78
3688.95 80
3689.09 81
3689.23 81
3689.37 78
3689.51 74
3689.65 69
3689.79 63
3689.92 58
3690.06 53
3690.20 50
3690.34 48
3690.48 47
3690.62 48
3690.76 49
3690.90 50
3691.04 51
3691.18 52
3691.32 52
3691.46 51
3691.60 50
3691.74 48
3691.87 46
3692.01 43
3692.15 39
3692.29 35
3692.43 32
3692.57 28
3692.71 25
3692.85 23
3692.99 22
3693.13 21
3693.27 20
3693.41 20
3693.55 19
3693.69 19
3693.83 19
3693.96 19
3694.10 19
3694.24 21
3694.38 23
3694.52 26
3694.66 29
3694.80 31
3694.94 32
3695.08 32
3695.22 31
3695.36 29
3695.50 26
3695.64 23
3695.78 20
3695.92 17
3696.05 14
3696.19 11
3696.33 9
3696.47 9
3696.61 10
3696.75 13
3696.89 15
3697.03 18
3697.17 20
3697.31 22
3697.45 22
3697.59 21
3697.73 21
3697.87 20
3698.01 20
3698.15 20
3698.29 20
3698.42 20
3698.56 19
3698.70 17
3698.84 15
3698.98 13
3699.12 12
3699.26 12
3699.40 12
3699.54 14
3699.68 16
3699.82 18
3699.96 19
3700.10 20
3700.24 19
3700.38 18
3700.52 17
3700.66 15
3700.80 13
3700.94 11
3701.07 11
3701.21 11
3701.35 12
3701.49 14
3701.63 17
3701.77 21
3701.91 25
3702.05 28
3702.19 32
3702.33 34
3702.47 37
3702.61 38
3702.75 38
3702.89 37
3703.03 36
3703.17 34
3703.31 32
3703.45 30
3703.59 28
3703.73 27
3703.86 27
3704.00 28
3704.14 29
3704.28 30
3704.42 31
3704.56 32
3704.70 33
3704.84 34
3704.98 36
3705.12 38
3705.26 40
3705.40 43
3705.54 45
3705.68 46
3705.82 47
3705.96 46
3706.10 45
3706.24 43
3706.38 41
3706.52 39
3706.66 37
3706.80 36
3706.94 35
3707.07 34
3707.21 34
3707.35 35
3707.49 35
3707.63 35
3707.77 35
3707.91 34
3708.05 32
3708.19 29
3708.33 26
3708.47 21
3708.61 16
3708.75 12
3708.89 7
3709.03 4
3709.17 0
3709.31 0
3709.45 0
3709.59 0
3709.73 0
3709.87 0
3710.01 0
3710.15 0
3710.29 0
3710.43 2
3710.57 6
3710.71 11
3710.85 16
3710.98 20
3711.12 25
3711.26 29
3711.40 32
3711.54 34
3711.68 36
3711.82 36
3711.96 35
3712.10 33
3712.24 32
3712.38 30
3712.52 29
3712.66 28
3712.80 28
3712.94 30
3713.08 31
3713.22 33
3713.36 34
3713.50 34
3713.64 34
3713.78 33
3713.92 31
3714.06 29
3714.20 27
3714.34 24
3714.48 21
3714.62 17
3714.76 13
3714.90 10
3715.04 7
3715.18 7
3715.32 10
3715.46 14
3715.60 21
3715.74 28
3715.87 36
3716.01 42
3716.15 47
3716.29 50
3716.43 53
3716.57 55
3716.71 56
3716.85 58
3716.99 59
3717.13 61
3717.27 62
3717.41 62
3717.55 61
3717.69 58
3717.83 54
3717.97 49
3718.11 44
3718.25 40
3718.39 36
3718.53 33
3718.67 32
3718.81 33
3718.95 34
3719.09 35
3719.23 36
3719.37 37
3719.51 37
3719.65 37
3719.79 37
3719.93 37
3720.07 39
3720.21 41
3720.35 44
3720.49 46
3720.63 48
3720.77 49
3720.91 49
3721.05 49
3721.19 49
3721.33 48
3721.47 47
3721.61 46
3721.75 45
3721.89 43
3722.03 42
3722.17 41
3722.31 41
3722.45 44
3722.59 49
3722.73 55
3722.87 63
3723.01 72
3723.15 81
3723.29 89
3723.43 95
3723.57 99
3723.71 102
3723.85 102
3723.99 100
3724.13 97
3724.27 92
3724.41 87
3724.55 82
3724.69 77
3724.82 74
3724.96 71
3725.10 68
3725.24 66
3725.38 62
3725.52 59
3725.66 55
3725.80 52
3725.94 50
3726.08 49
3726.22 49
3726.36 50
3726.50 52
3726.64 53
3726.78 55
3726.92 55
3727.06 56
3727.20 55
3727.34 54
3727.48 52
3727.62 49
3727.76 46
3727.90 42
3728.04 39
3728.18 35
3728.32 33
3728.46 30
3728.60 29
3728.74 29
3728.88 29
3729.02 30
3729.16 32
3729.30 34
3729.44 36
3729.58 39
3729.72 42
3729.86 46
3730.00 50
3730.14 55
3730.28 60
3730.42 64
3730.56 67
3730.70 69
3730.84 70
3730.98 70
3731.12 70
3731.26 70
3731.40 70
3731.54 71
3731.68 72
3731.82 72
3731.96 71
3732.10 71
3732.25 71
3732.39 71
3732.53 74
3732.67 78
3732.81 84
3732.95 90
3733.09 96
3733.23 102
3733.37 106
3733.51 109
3733.65 111
3733.79 112
3733.93 111
3734.07 108
3734.21 104
3734.35 99
3734.49 93
3734.63 87
3734.77 81
3734.91 77
3735.05 73
3735.19 69
3735.33 65
3735.47 59
3735.61 52
3735.75 44
3735.89 35
3736.03 27
3736.17 20
3736.31 15
3736.45 12
3736.59 11
3736.73 11
3736.87 11
3737.01 13
3737.15 16
3737.29 21
3737.43 27
3737.57 35
3737.71 44
3737.85 54
3737.99 64
3738.13 72
3738.27 77
3738.41 79
3738.55 79
3738.69 77
3738.83 73
3738.97 68
3739.11 64
3739.25 60
3739.39 57
3739.53 55
3739.67 54
3739.81 53
3739.95 52
3740.09 51
3740.23 49
3740.37 48
3740.51 46
3740.65 43
3740.79 41
3740.93 40
3741.07 38
3741.21 37
3741.36 37
3741.50 36
3741.64 35
3741.78 33
3741.92 30
3742.06 26
3742.20 23
3742.34 21
3742.48 19
3742.62 19
3742.76 21
3742.90 23
3743.04 26
3743.18 28
3743.32 29
3743.46 29
3743.60 28
3743.74 27
3743.88 26
3744.02 25
3744.16 24
3744.30 24
3744.44 25
3744.58 27
3744.72 28
3744.86 31
3745.00 33
3745.14 36
3745.28 38
3745.42 41
3745.56 43
3745.70 45
3745.84 45
3745.98 45
3746.12 45
3746.27 44
3746.41 43
3746.55 42
3746.69 41
3746.83 42
3746.97 44
3747.11 46
3747.25 50
3747.39 54
3747.53 59
3747.67 64
3747.81 69
3747.95 72
3748.09 75
3748.23 77
3748.37 78
3748.51 78
3748.65 77
3748.79 76
3748.93 75
3749.07 72
3749.21 69
3749.35 64
3749.49 59
3749.63 53
3749.77 47
3749.91 41
3750.06 37
3750.20 34
3750.34 33
3750.48 32
3750.62 31
3750.76 31
3750.90 31
3751.04 30
3751.18 29
3751.32 28
3751.46 26
3751.60 24
3751.74 23
3751.88 23
3752.02 24
3752.16 25
3752.30 28
3752.44 30
3752.58 31
3752.72 31
3752.86 31
3753.00 29
3753.14 27
3753.29 25
3753.43 24
3753.57 24
3753.71 25
3753.85 28
3753.99 31
3754.13 35
3754.27 38
3754.41 40
3754.55 42
3754.69 43
3754.83 44
3754.97 45
3755.11 46
3755.25 47
3755.39 48
3755.53 48
3755.67 47
3755.81 46
3755.95 43
3756.09 40
3756.24 37
3756.38 35
3756.52 34
3756.66 34
3756.80 35
3756.94 36
3757.08 36
3757.22 36
3757.36 35
3757.50 34
3757.64 34
3757.78 36
3757.92 40
3758.06 45
3758.20 50
3758.34 55
3758.48 58
3758.62 59
3758.77 58
3758.91 55
3759.05 51
3759.19 48
3759.33 46
3759.47 44
3759.61 42
3759.75 41
3759.89 39
3760.03 37
3760.17 35
3760.31 33
3760.45 32
3760.59 32
3760.73 32
3760.87 34
3761.01 36
3761.16 39
3761.30 42
3761.44 45
3761.58 49
3761.72 53
3761.86 58
3762.00 63
3762.14 67
3762.28 71
3762.42 74
3762.56 76
3762.70 76
3762.84 75
3762.98 74
3763.12 71
3763.26 68
3763.41 65
3763.55 62
3763.69 58
3763.83 55
3763.97 53
3764.11 51
3764.25 50
3764.39 50
3764.53 51
3764.67 53
3764.81 55
3764.95 57
3765.09 59
3765.23 61
3765.37 63
3765.52 64
3765.66 65
3765.80 64
3765.94 62
3766.08 59
3766.22 56
3766.36 52
3766.50 49
3766.64 47
3766.78 46
3766.92 46
3767.06 47
3767.20 49
3767.34 52
3767.49 55
3767.63 58
3767.77 61
3767.91 63
3768.05 65
3768.19 66
3768.33 65
3768.47 62
3768.61 57
3768.75 50
3768.89 43
3769.03 36
3769.17 29
3769.32 23
3769.46 19
3769.60 17
3769.74 16
3769.88 17
3770.02 17
3770.16 19
3770.30 20
3770.44 22
3770.58 25
3770.72 28
3770.86 31
3771.00 34
3771.15 36
3771.29 37
3771.43 37
3771.57 36
3771.71 34
3771.85 31
3771.99 28
3772.13 26
3772.27 24
3772.41 24
3772.55 25
3772.69 27
3772.84 29
3772.98 32
3773.12 34
3773.26 36
3773.40 36
3773.54 36
3773.68 36
3773.82 37
3773.96 39
3774.10 42
3774.24 46
3774.38 52
3774.53 59
3774.67 66
3774.81 72
3774.95 77
3775.09 81
3775.23 82
3775.37 82
3775.51 81
3775.65 77
3775.79 72
3775.93 66
3776.07 59
3776.22 52
3776.36 44
3776.50 37
3776.64 30
3776.78 25
3776.92 20
3777.06 17
3777.20 14
3777.34 12
3777.48 11
3777.62 10
3777.77 10
3777.91 10
3778.05 11
3778.19 12
3778.33 12
3778.47 12
3778.61 11
3778.75 9
3778.89 5
3779.03 0
3779.18 0
3779.32 0
3779.46 0
3779.60 0
3779.74 0
3779.88 0
3780.02 0
3780.16 2
3780.30 7
3780.44 11
3780.58 13
3780.73 13
3780.87 12
3781.01 10
3781.15 9
3781.29 8
3781.43 9
3781.57 10
3781.71 13
3781.85 16
3781.99 19
3782.14 22
3782.28 26
3782.42 29
3782.56 31
3782.70 33
3782.84 35
3782.98 35
3783.12 34
3783.26 34
3783.40 34
3783.55 34
3783.69 36
3783.83 40
3783.97 44
3784.11 49
3784.25 54
3784.39 58
3784.53 61
3784.67 62
3784.82 61
3784.96 57
3785.10 52
3785.24 45
3785.38 38
3785.52 32
3785.66 28
3785.80 24
3785.94 23
3786.08 24
3786.23 26
3786.37 28
3786.51 32
3786.65 36
3786.79 40
3786.93 44
3787.07 48
3787.21 52
3787.35 54
3787.50 56
3787.64 57
3787.78 57
3787.92 56
3788.06 56
3788.20 57
3788.34 58
3788.48 60
3788.62 63
3788.77 66
3788.91 69
3789.05 71
3789.19 74
3789.33 76
3789.47 79
3789.61 80
3789.75 81
3789.89 81
3790.04 78
3790.18 73
3790.32 66
3790.46 58
3790.60 50
3790.74 42
3790.88 37
3791.02 33
3791.17 31
3791.31 30
3791.45 30
3791.59 30
3791.73 30
3791.87 30
3792.01 29
3792.15 27
3792.29 25
3792.44 23
3792.58 20
3792.72 17
3792.86 14
3793.00 11
3793.14 7
3793.28 5
3793.42 2
3793.57 1
3793.71 0
3793.85 0
3793.99 0
3794.13 1
3794.27 3
3794.41 6
3794.55 10
3794.70 15
3794.84 19
3794.98 23
3795.12 26
3795.26 27
3795.40 27
3795.54 24
3795.68 21
3795.83 17
3795.97 14
3796.11 12
3796.25 11
3796.39 11
3796.53 13
3796.67 16
3796.81 20
3796.96 25
3797.10 30
3797.24 35
3797.38 39
3797.52 43
3797.66 46
3797.80 47
3797.94 47
3798.09 47
3798.23 46
3798.37 44
3798.51 42
3798.65 40
3798.79 38
3798.93 36
3799.08 34
3799.22 31
3799.36 27
3799.50 23
3799.64 19
3799.78 13
3799.92 8
3800.06 4
3800.21 0
3800.35 0
3800.49 0
3800.63 3
3800.77 8
3800.91 16
3801.05 24
3801.20 33
3801.34 42
3801.48 49
3801.62 54
3801.76 58
3801.90 60
3802.04 61
3802.18 60
3802.33 58
3802.47 56
3802.61 54
3802.75 52
3802.89 51
3803.03 49
3803.17 48
3803.32 47
3803.46 46
3803.60 44
3803.74 43
3803.88 41
3804.02 41
3804.16 41
3804.31 42
3804.45 43
3804.59 44
3804.73 45
3804.87 45
3805.01 44
3805.15 41
3805.30 38
3805.44 35
3805.58 30
3805.72 26
3805.86 20
3806.00 15
3806.14 11
3806.29 7
3806.43 4
3806.57 3
3806.71 3
3806.85 5
3806.99 7
3807.13 11
3807.28 15
3807.42 19
3807.56 23
3807.70 26
3807.84 28
3807.98 29
3808.12 29
3808.27 27
3808.41 25
3808.55 22
3808.69 20
3808.83 19
3808.97 19
3809.12 20
3809.26 22
3809.40 24
3809.54 26
3809.68 27
3809.82 27
3809.96 27
3810.11 27
3810.25 26
3810.39 26
3810.53 26
3810.67 26
3810.81 26
3810.96 26
3811.10 26
3811.24 27
3811.38 29
3811.52 32
3811.66 35
3811.80 38
3811.95 40
3812.09 40
3812.23 38
3812.37 34
3812.51 30
3812.65 24
3812.80 18
3812.94 14
3813.08 10
3813.22 9
3813.36 9
3813.50 11
3813.64 14
3813.79 18
3813.93 22
3814.07 27
3814.21 32
3814.35 36
3814.49 38
3814.64 40
3814.78 41
3814.92 41
3815.06 40
3815.20 39
3815.34 39
3815.49 39
3815.63 38
3815.77 37
3815.91 35
3816.05 32
3816.19 29
3816.34 26
3816.48 23
3816.62 21
3816.76 21
3816.90 22
3817.04 23
3817.19 26
3817.33 27
3817.47 29
3817.61 29
3817.75 29
3817.89 28
3818.04 27
3818.18 26
3818.32 25
3818.46 23
3818.60 21
3818.74 19
3818.89 17
3819.03 15
3819.17 14
3819.31 14
3819.45 14
3819.59 15
3819.74 16
3819.88 17
3820.02 18
3820.16 19
3820.30 20
3820.44 21
3820.59 21
3820.73 22
3820.87 22
3821.01 23
3821.15 24
3821.29 26
3821.44 29
3821.58 32
3821.72 35
3821.86 38
3822.00 41
3822.15 43
3822.29 43
3822.43 43
3822.57 42
3822.71 40
3822.85 37
3823.00 34
3823.14 31
3823.28 29
3823.42 28
3823.56 28
3823.70 29
3823.85 31
3823.99 33
3824.13 36
3824.27 38
3824.41 41
3824.56 42
3824.70 43
3824.84 43
3824.98 43
3825.12 43
3825.26 43
3825.41 43
3825.55 42
3825.69 42
3825.83 41
3825.97 40
3826.12 39
3826.26 36
3826.40 33
3826.54 29
3826.68 25
3826.82 22
3826.97 18
3827.11 16
3827.25 15
3827.39 15
3827.53 18
3827.68 22
3827.82 29
3827.96 37
3828.10 47
3828.24 57
3828.38 66
3828.53 73
3828.67 76
3828.81 76
3828.95 72
3829.09 64
3829.24 54
3829.38 43
3829.52 32
3829.66 22
3829.80 14
3829.95 8
3830.09 4
3830.23 2
3830.37 1
3830.51 1
3830.65 1
3830.80 0
3830.94 0
3831.08 0
3831.22 0
3831.36 0
3831.51 0
3831.65 3
3831.79 6
3831.93 8
3832.07 10
3832.22 10
3832.36 9
3832.50 6
3832.64 3
3832.78 0
3832.93 0
3833.07 0
3833.21 0
3833.35 1
3833.49 4
3833.64 7
3833.78 10
3833.92 11
3834.06 12
3834.20 13
3834.35 13
3834.49 14
3834.63 15
3834.77 16
3834.91 16
3835.06 16
3835.20 15
3835.34 13
3835.48 11
3835.62 10
3835.76 9
3835.91 8
3836.05 8
3836.19 8
3836.33 7
3836.48 6
3836.62 4
3836.76 2
3836.90 0
3837.04 0
3837.19 0
3837.33 0
3837.47 0
3837.61 0
3837.75 0
3837.90 3
3838.04 6
3838.18 6
3838.32 6
3838.46 4
3838.61 2
3838.75 0
3838.89 0
3839.03 0
3839.17 0
3839.32 1
3839.46 5
3839.60 10
3839.74 15
3839.88 18
3840.03 21
3840.17 23
3840.31 24
3840.45 25
3840.59 26
3840.74 27
3840.88 28
3841.02 30
3841.16 32
3841.31 35
3841.45 37
3841.59 39
3841.73 42
3841.87 44
3842.02 46
3842.16 47
3842.30 49
3842.44 52
3842.58 56
3842.73 60
3842.87 65
3843.01 70
3843.15 73
3843.29 74
3843.44 74
3843.58 71
3843.72 67
3843.86 62
3844.01 58
3844.15 56
3844.29 57
3844.43 59
3844.57 62
3844.72 67
3844.86 71
3845.00 74
3845.14 77
3845.28 78
3845.43 78
3845.57 77
3845.71 75
3845.85 72
3846.00 68
3846.14 65
3846.28 62
3846.42 59
3846.56 57
3846.71 56
3846.85 54
3846.99 53
3847.13 51
3847.28 48
3847.42 45
3847.56 42
3847.70 40
3847.84 38
3847.99 37
3848.13 36
3848.27 36
3848.41 35
3848.56 35
3848.70 35
3848.84 35
3848.98 35
3849.12 36
3849.27 38
3849.41 40
3849.55 42
3849.69 45
3849.84 48
3849.98 49
3850.12 50
3850.26 50
3850.40 49
3850.55 48
3850.69 46
3850.83 44
3850.97 42
3851.12 41
3851.26 39
3851.40 38
3851.54 37
3851.69 36
3851.83 35
3851.97 34
3852.11 34
3852.25 34
3852.40 35
3852.54 36
3852.68 37
3852.82 37
3852.97 36
3853.11 34
3853.25 31
3853.39 28
3853.54 27
3853.68 26
3853.82 28
3853.96 32
3854.10 38
3854.25 46
3854.39 54
3854.53 62
3854.67 71
3854.82 80
3854.96 89
3855.10 99
3855.24 109
3855.39 120
3855.53 131
3855.67 140
3855.81 149
3855.96 155
3856.10 160
3856.24 164
3856.38 167
3856.53 171
3856.67 174
3856.81 177
3856.95 180
3857.09 182
3857.24 182
3857.38 181
3857.52 180
3857.66 179
3857.81 179
3857.95 180
3858.09 182
3858.23 184
3858.38 184
3858.52 183
3858.66 178
3858.80 170
3858.95 161
3859.09 150
3859.23 139
3859.37 129
3859.52 120
3859.66 113
3859.80 107
3859.94 102
3860.09 98
3860.23 94
3860.37 90
3860.51 88
3860.66 87
3860.80 87
3860.94 89
3861.08 92
3861.23 95
3861.37 98
3861.51 100
3861.65 100
3861.80 98
3861.94 95
3862.08 90
3862.22 85
3862.37 80
3862.51 74
3862.65 69
3862.79 65
3862.94 61
3863.08 58
3863.22 55
3863.36 52
3863.51 50
3863.65 47
3863.79 45
3863.93 42
3864.08 40
3864.22 37
3864.36 35
3864.50 33
3864.65 31
3864.79 30
3864.93 29
3865.07 29
3865.22 29
3865.36 29
3865.50 29
3865.64 29
3865.79 30
3865.93 30
3866.07 29
3866.21 28
3866.36 27
3866.50 26
3866.64 24
3866.78 24
3866.93 24
3867.07 24
3867.21 25
3867.35 27
3867.50 29
3867.64 31
3867.78 33
3867.92 35
3868.07 36
3868.21 37
3868.35 36
3868.49 35
3868.64 34
3868.78 31
3868.92 28
3869.07 24
3869.21 20
3869.35 16
3869.49 12
3869.64 7
3869.78 3
3869.92 0
3870.06 0
3870.21 0
3870.35 0
3870.49 4
3870.63 9
3870.78 16
3870.92 23
3871.06 30
3871.20 36
3871.35 41
3871.49 44
3871.63 48
3871.78 51
3871.92 53
3872.06 56
3872.20 59
3872.35 61
3872.49 63
3872.63 65
3872.77 66
3872.92 66
3873.06 65
3873.20 63
3873.34 61
3873.49 58
3873.63 55
3873.77 53
3873.92 52
3874.06 51
3874.20 52
3874.34 53
3874.49 53
3874.63 53
3874.77 52
3874.91 49
3875.06 46
3875.20 43
3875.34 40
3875.49 36
3875.63 33
3875.77 30
3875.91 26
3876.06 21
3876.20 16
3876.34 10
3876.48 4
3876.63 0
3876.77 0
3876.91 0
3877.06 0
3877.20 0
3877.34 0
3877.48 2
3877.63 8
3877.77 15
3877.91 22
3878.06 28
3878.20 34
3878.34 38
3878.48 40
3878.63 42
3878.77 42
3878.91 42
3879.05 43
3879.20 44
3879.34 46
3879.48 48
3879.63 51
3879.77 52
3879.91 53
3880.05 52
3880.20 49
3880.34 45
3880.48 39
3880.63 34
3880.77 29
3880.91 25
3881.05 23
3881.20 22
3881.34 23
3881.48 25
3881.63 27
3881.77 30
3881.91 33
3882.05 35
3882.20 36
3882.34 36
3882.48 33
3882.63 29
3882.77 24
3882.91 18
3883.05 12
3883.20 6
3883.34 1
3883.48 0
3883.63 0
3883.77 0
3883.91 0
3884.05 0
3884.20 0
3884.34 0
3884.48 4
3884.63 11
3884.77 19
3884.91 26
3885.05 32
3885.20 36
3885.34 38
3885.48 39
3885.63 39
3885.77 38
3885.91 37
3886.05 36
3886.20 35
3886.34 34
3886.48 33
3886.63 32
3886.77 31
3886.91 29
3887.06 27
3887.20 24
3887.34 22
3887.48 19
3887.63 18
3887.77 16
3887.91 15
3888.06 14
3888.20 15
3888.34 17
3888.49 20
3888.63 23
3888.77 28
3888.91 33
3889.06 37
3889.20 40
3889.34 41
3889.49 41
3889.63 39
3889.77 37
3889.91 36
3890.06 35
3890.20 35
3890.34 35
3890.49 36
3890.63 36
3890.77 37
3890.92 36
3891.06 35
3891.20 33
3891.35 31
3891.49 29
3891.63 28
3891.77 27
3891.92 28
3892.06 29
3892.20 32
3892.35 36
3892.49 40
3892.63 44
3892.78 48
3892.92 51
3893.06 53
3893.20 53
3893.35 52
3893.49 49
3893.63 47
3893.78 44
3893.92 41
3894.06 39
3894.21 36
3894.35 34
3894.49 31
3894.64 28
3894.78 26
3894.92 23
3895.06 19
3895.21 15
3895.35 11
3895.49 7
3895.64 3
3895.78 0
3895.92 0
3896.07 0
3896.21 0
3896.35 0
3896.50 0
3896.64 1
3896.78 2
3896.93 3
3897.07 3
3897.21 3
3897.35 2
3897.50 0
3897.64 0
3897.78 1
3897.93 3
3898.07 5
3898.21 9
3898.36 13
3898.50 16
3898.64 19
3898.79 20
3898.93 20
3899.07 20
3899.22 19
3899.36 18
3899.50 18
3899.65 18
3899.79 18
3899.93 20
3900.07 22
3900.22 24
3900.36 27
3900.50 29
3900.65 31
3900.79 33
3900.93 33
3901.08 32
3901.22 29
3901.36 26
3901.51 22
3901.65 19
3901.79 16
3901.94 14
3902.08 12
3902.22 10
3902.37 9
3902.51 8
3902.65 7
3902.80 6
3902.94 5
3903.08 5
3903.23 4
3903.37 4
3903.51 5
3903.66 6
3903.80 8
3903.94 11
3904.08 15
3904.23 18
3904.37 22
3904.51 24
3904.66 26
3904.80 26
3904.94 25
3905.09 23
3905.23 22
3905.37 21
3905.52 22
3905.66 23
3905.80 25
3905.95 28
3906.09 32
3906.23 36
3906.38 40
3906.52 45
3906.66 49
3906.81 53
3906.95 55
3907.09 56
3907.24 54
3907.38 50
3907.52 46
3907.67 42
3907.81 39
3907.95 39
3908.10 41
3908.24 45
3908.38 51
3908.53 57
3908.67 64
3908.81 69
3908.96 72
3909.10 73
3909.24 72
3909.39 69
3909.53 65
3909.67 60
3909.82 54
3909.96 49
3910.10 44
3910.25 39
3910.39 35
3910.53 32
3910.68 30
3910.82 28
3910.96 27
3911.11 28
3911.25 30
3911.39 33
3911.54 37
3911.68 40
3911.82 42
3911.97 44
3912.11 44
3912.25 44
3912.40 44
3912.54 45
3912.69 46
3912.83 49
3912.97 52
3913.12 56
3913.26 59
3913.40 61
3913.55 60
3913.69 56
3913.83 50
3913.98 43
3914.12 34
3914.26 27
3914.41 21
3914.55 19
3914.69 20
3914.84 23
3914.98 29
3915.12 36
3915.27 42
3915.41 47
3915.55 49
3915.70 49
3915.84 47
3915.98 43
3916.13 38
3916.27 32
3916.41 28
3916.56 24
3916.70 22
3916.85 20
3916.99 20
3917.13 20
3917.28 20
3917.42 21
3917.56 22
3917.71 23
3917.85 24
3917.99 24
3918.14 24
3918.28 23
3918.42 22
3918.57 20
3918.71 17
3918.85 13
3919.00 10
3919.14 7
3919.29 4
3919.43 2
3919.57 0
3919.72 0
3919.86 0
3920.00 0
3920.15 0
3920.29 0
3920.43 0
3920.58 0
3920.72 0
3920.86 0
3921.01 2
3921.15 5
3921.29 9
3921.44 14
3921.58 18
3921.73 21
3921.87 23
3922.01 24
3922.16 22
3922.30 20
3922.44 18
3922.59 16
3922.73 14
3922.87 14
3923.02 14
3923.16 14
3923.31 15
3923.45 15
3923.59 16
3923.74 16
3923.88 17
3924.02 19
3924.17 21
3924.31 23
3924.45 26
3924.60 29
3924.74 32
3924.89 34
3925.03 35
3925.17 35
3925.32 35
3925.46 34
3925.60 33
3925.75 33
3925.89 33
3926.03 34
3926.18 34
3926.32 34
3926.47 32
3926.61 29
3926.75 26
3926.90 21
3927.04 16
3927.18 11
3927.33 7
3927.47 4
3927.61 3
3927.76 2
3927.90 3
3928.05 3
3928.19 5
3928.33 6
3928.48 8
3928.62 11
3928.76 13
3928.91 16
3929.05 19
3929.20 21
3929.34 23
3929.48 24
3929.63 24
3929.77 23
3929.91 21
3930.06 18
3930.20 15
3930.35 13
3930.49 11
3930.63 12
3930.78 14
3930.92 18
3931.06 23
3931.21 29
3931.35 35
3931.50 40
3931.64 43
3931.78 45
3931.93 46
3932.07 46
3932.21 45
3932.36 45
3932.50 44
3932.65 42
3932.79 40
3932.93 37
3933.08 34
3933.22 30
3933.36 27
3933.51 24
3933.65 21
3933.80 18
3933.94 15
3934.08 12
3934.23 9
3934.37 6
3934.51 3
3934.66 1
3934.80 0
3934.95 1
3935.09 3
3935.23 8
3935.38 13
3935.52 18
3935.67 23
3935.81 28
3935.95 31
3936.10 33
3936.24 34
3936.38 33
3936.53 32
3936.67 31
3936.82 30
3936.96 30
3937.10 29
3937.25 29
3937.39 29
3937.54 29
3937.68 29
3937.82 28
3937.97 26
3938.11 24
3938.26 22
3938.40 19
3938.54 16
3938.69 14
3938.83 11
3938.97 8
3939.12 6
3939.26 5
3939.41 5
3939.55 5
3939.69 6
3939.84 6
3939.98 6
3940.13 6
3940.27 4
3940.41 3
3940.56 1
3940.70 0
3940.85 0
3940.99 0
3941.13 0
3941.28 0
3941.42 0
3941.57 0
3941.71 2
3941.85 10
3942.00 19
3942.14 28
3942.28 37
3942.43 43
3942.57 47
3942.72 48
3942.86 47
3943.00 43
3943.15 39
3943.29 34
3943.44 30
3943.58 26
3943.72 24
3943.87 23
3944.01 24
3944.16 26
3944.30 30
3944.44 33
3944.59 37
3944.73 41
3944.88 43
3945.02 45
3945.16 45
3945.31 44
3945.45 43
3945.60 41
3945.74 39
3945.88 37
3946.03 34
3946.17 31
3946.32 28
3946.46 26
3946.60 24
3946.75 23
3946.89 22
3947.04 23
3947.18 23
3947.33 24
3947.47 25
3947.61 26
3947.76 27
3947.90 28
3948.05 29
3948.19 30
3948.33 31
3948.48 32
3948.62 33
3948.77 34
3948.91 34
3949.05 34
3949.20 34
3949.34 36
3949.49 37
3949.63 40
3949.77 42
3949.92 44
3950.06 45
3950.21 45
3950.35 44
3950.49 42
3950.64 39
3950.78 35
3950.93 32
3951.07 30
3951.22 30
3951.36 31
3951.50 33
3951.65 37
3951.79 42
3951.94 47
3952.08 51
3952.22 54
3952.37 55
3952.51 55
3952.66 53
3952.80 52
3952.95 52
3953.09 52
3953.23 53
3953.38 55
3953.52 57
3953.67 59
3953.81 60
3953.95 60
3954.10 59
3954.24 58
3954.39 57
3954.53 57
3954.68 56
3954.82 57
3954.96 57
3955.11 58
3955.25 58
3955.40 57
3955.54 55
3955.68 53
3955.83 50
3955.97 47
3956.12 45
3956.26 43
3956.41 41
3956.55 40
3956.69 38
3956.84 35
3956.98 32
3957.13 30
3957.27 28
3957.42 27
3957.56 28
3957.70 30
3957.85 33
3957.99 37
3958.14 39
3958.28 41
3958.42 42
3958.57 43
3958.71 43
3958.86 44
3959.00 45
3959.15 47
3959.29 49
3959.43 52
3959.58 55
3959.72 58
3959.87 60
3960.01 60
3960.16 59
3960.30 57
3960.44 55
3960.59 52
3960.73 51
3960.88 51
3961.02 53
3961.17 56
3961.31 60
3961.45 64
3961.60 67
3961.74 69
3961.89 70
3962.03 69
3962.18 67
3962.32 64
3962.47 61
3962.61 59
3962.75 56
3962.90 53
3963.04 51
3963.19 48
3963.33 44
3963.48 40
3963.62 35
3963.76 30
3963.91 27
3964.05 24
3964.20 23
3964.34 23
3964.49 24
3964.63 24
3964.77 23
3964.92 23
3965.06 21
3965.21 20
3965.35 18
3965.50 17
3965.64 16
3965.79 15
3965.93 13
3966.07 11
3966.22 9
3966.36 8
3966.51 9
3966.65 12
3966.80 15
3966.94 19
3967.08 23
3967.23 26
3967.37 28
3967.52 29
3967.66 29
3967.81 30
3967.95 31
3968.10 32
3968.24 33
3968.38 33
3968.53 33
3968.67 30
3968.82 27
3968.96 23
3969.11 19
3969.25 15
3969.40 13
3969.54 13
3969.68 13
3969.83 16
3969.97 21
3970.12 26
3970.26 33
3970.41 40
3970.55 47
3970.70 53
3970.84 57
3970.98 60
3971.13 60
3971.27 58
3971.42 56
3971.56 52
3971.71 47
3971.85 42
3972.00 38
3972.14 34
3972.29 31
3972.43 30
3972.57 29
3972.72 30
3972.86 31
3973.01 33
3973.15 35
3973.30 36
3973.44 37
3973.59 37
3973.73 36
3973.88 35
3974.02 35
3974.16 37
3974.31 40
3974.45 44
3974.60 48
3974.74 53
3974.89 57
3975.03 58
3975.18 59
3975.32 57
3975.47 54
3975.61 51
3975.75 47
3975.90 43
3976.04 40
3976.19 38
3976.33 35
3976.48 34
3976.62 33
3976.77 33
3976.91 33
3977.06 35
3977.20 37
3977.34 39
3977.49 40
3977.63 41
3977.78 41
3977.92 41
3978.07 39
3978.21 37
3978.36 34
3978.50 30
3978.65 26
3978.79 22
3978.94 18
3979.08 15
3979.22 12
3979.37 10
3979.51 8
3979.66 6
3979.80 5
3979.95 4
3980.09 3
3980.24 3
3980.38 3
3980.53 3
3980.67 4
3980.82 4
3980.96 4
3981.11 3
3981.25 3
3981.39 3
3981.54 4
3981.68 5
3981.83 6
3981.97 7
3982.12 8
3982.26 9
3982.41 10
3982.55 11
3982.70 12
3982.84 12
3982.99 12
3983.13 12
3983.28 10
3983.42 7
3983.56 3
3983.71 0
3983.85 0
3984.00 0
3984.14 0
3984.29 0
3984.43 0
3984.58 0
3984.72 0
3984.87 3
3985.01 5
3985.16 8
3985.30 10
3985.45 12
3985.59 13
3985.74 15
3985.88 16
3986.03 16
3986.17 15
3986.31 14
3986.46 12
3986.60 10
3986.75 9
3986.89 8
3987.04 7
3987.18 7
3987.33 7
3987.47 8
3987.62 9
3987.76 10
3987.91 12
3988.05 14
3988.20 15
3988.34 17
3988.49 18
3988.63 18
3988.78 18
3988.92 17
3989.07 16
3989.21 15
3989.36 15
3989.50 15
3989.65 15
3989.79 17
3989.93 18
3990.08 19
3990.22 19
3990.37 19
3990.51 18
3990.66 16
3990.80 13
3990.95 10
3991.09 7
3991.24 4
3991.38 1
3991.53 0
3991.67 0
3991.82 0
3991.96 2
3992.11 8
3992.25 16
3992.40 26
3992.54 36
3992.69 47
3992.83 56
3992.98 64
3993.12 70
3993.27 74
3993.41 76
3993.56 77
3993.70 78
3993.85 79
3993.99 79
3994.14 79
3994.28 78
3994.43 77
3994.57 74
3994.72 70
3994.86 65
3995.01 58
3995.15 50
3995.30 42
3995.44 34
3995.58 27
3995.73 23
3995.87 21
3996.02 21
3996.16 24
3996.31 26
3996.45 29
3996.60 32
3996.74 34
3996.89 35
3997.03 37
3997.18 40
3997.32 43
3997.47 48
3997.61 53
3997.76 58
3997.90 62
3998.05 65
3998.19 67
3998.34 67
3998.48 66
3998.63 65
3998.77 63
3998.92 62
3999.06 61
3999.21 60
3999.35 61
3999.50 63
3999.64 65
3999.79 67
3999.93 69
4000.08 71
4000.22 71
4000.37 70
4000.51 68
4000.66 64
4000.80 60
4000.95 56
4001.09 52
4001.24 48
4001.38 44
4001.53 40
4001.67 36
4001.82 32
4001.96 28
4002.11 24
4002.25 21
4002.40 18
4002.54 16
4002.69 14
4002.83 13
4002.98 12
4003.12 11
4003.27 10
4003.41 10
4003.56 9
4003.71 8
4003.85 8
4004.00 7
4004.14 6
4004.29 6
4004.43 6
4004.58 8
4004.72 10
4004.87 12
4005.01 16
4005.16 20
4005.30 24
4005.45 27
4005.59 29
4005.74 30
4005.88 30
4006.03 29
4006.17 28
4006.32 27
4006.46 26
4006.61 24
4006.75 23
4006.90 21
4007.04 19
4007.19 17
4007.33 13
4007.48 10
4007.62 6
4007.77 2
4007.91 0
4008.06 0
4008.20 0
4008.35 1
4008.49 4
4008.64 9
4008.78 13
4008.93 16
4009.07 18
4009.22 18
4009.37 17
4009.51 15
4009.66 13
4009.80 12
4009.95 12
4010.09 13
4010.24 17
4010.38 21
4010.53 26
4010.67 31
4010.82 36
4010.96 40
4011.11 44
4011.25 46
4011.40 47
4011.54 47
4011.69 46
4011.83 46
4011.98 46
4012.12 46
4012.27 46
4012.41 46
4012.56 44
4012.70 41
4012.85 37
4013.00 33
4013.14 29
4013.29 26
4013.43 25
4013.58 24
4013.72 25
4013.87 26
4014.01 27
4014.16 27
4014.30 25
4014.45 23
4014.59 20
4014.74 18
4014.88 17
4015.03 17
4015.17 18
4015.32 20
4015.46 22
4015.61 25
4015.76 27
4015.90 29
4016.05 30
4016.19 31
4016.34 33
4016.48 34
4016.63 36
4016.77 37
4016.92 38
4017.06 39
4017.21 39
4017.35 38
4017.50 36
4017.64 35
4017.79 33
4017.94 31
4018.08 29
4018.23 27
4018.37 25
4018.52 22
4018.66 20
4018.81 18
4018.95 15
4019.10 13
4019.24 10
4019.39 7
4019.53 4
4019.68 1
4019.82 0
4019.97 0
4020.12 0
4020.26 1
4020.41 5
4020.55 10
4020.70 15
4020.84 19
4020.99 21
4021.13 22
4021.28 20
4021.42 18
4021.57 16
4021.71 15
4021.86 15
4022.01 16
4022.15 19
4022.30 24
4022.44 29
4022.59 33
4022.73 36
4022.88 37
4023.02 36
4023.17 34
4023.31 30
4023.46 26
4023.61 22
4023.75 19
4023.90 17
4024.04 16
4024.19 15
4024.33 16
4024.48 17
4024.62 18
4024.77 20
4024.91 23
4025.06 26
4025.21 31
4025.35 35
4025.50 41
4025.64 46
4025.79 51
4025.93 55
4026.08 57
4026.22 58
4026.37 56
4026.51 53
4026.66 50
4026.81 45
4026.95 41
4027.10 37
4027.24 34
4027.39 31
4027.53 28
4027.68 27
4027.82 25
4027.97 24
4028.12 23
4028.26 22
4028.41 21
4028.55 20
4028.70 18
4028.84 17
4028.99 15
4029.13 14
4029.28 14
4029.42 15
4029.57 17
4029.72 19
4029.86 21
4030.01 22
4030.15 22
4030.30 22
4030.44 21
4030.59 20
4030.73 20
4030.88 21
4031.03 23
4031.17 27
4031.32 32
4031.46 37
4031.61 42
4031.75 46
4031.90 48
4032.05 48
4032.19 47
4032.34 44
4032.48 40
4032.63 35
4032.77 31
4032.92 27
4033.06 23
4033.21 20
4033.36 17
4033.50 15
4033.65 13
4033.79 12
4033.94 11
4034.08 11
4034.23 12
4034.37 13
4034.52 14
4034.67 15
4034.81 16
4034.96 17
4035.10 18
4035.25 18
4035.39 18
4035.54 18
4035.69 18
4035.83 17
4035.98 17
4036.12 17
4036.27 18
4036.41 20
4036.56 22
4036.71 26
4036.85 29
4037.00 32
4037.14 34
4037.29 36
4037.43 36
4037.58 37
4037.73 38
4037.87 39
4038.02 40
4038.16 41
4038.31 41
4038.45 41
4038.60 39
4038.74 37
4038.89 34
4039.04 32
4039.18 30
4039.33 29
4039.47 28
4039.62 28
4039.76 28
4039.91 27
4040.06 27
4040.20 28
4040.35 29
4040.49 31
4040.64 34
4040.79 36
4040.93 38
4041.08 39
4041.22 39
4041.37 37
4041.51 34
4041.66 30
4041.81 26
4041.95 21
4042.10 18
4042.24 16
4042.39 16
4042.53 17
4042.68 19
4042.83 20
4042.97 20
4043.12 19
4043.26 16
4043.41 12
4043.55 6
4043.70 1
4043.85 0
4043.99 0
4044.14 0
4044.28 0
4044.43 0
4044.58 0
4044.72 0
4044.87 0
4045.01 5
4045.16 13
4045.30 21
4045.45 27
4045.60 32
4045.74 34
4045.89 35
4046.03 35
4046.18 34
4046.33 32
4046.47 30
4046.62 28
4046.76 26
4046.91 25
4047.05 23
4047.20 21
4047.35 20
4047.49 18
4047.64 17
4047.78 16
4047.93 15
4048.08 13
4048.22 11
4048.37 8
4048.51 6
4048.66 4
4048.81 4
4048.95 5
4049.10 8
4049.24 13
4049.39 18
4049.53 22
4049.68 26
4049.83 28
4049.97 28
4050.12 27
4050.26 26
4050.41 23
4050.56 22
4050.70 20
4050.85 19
4050.99 18
4051.14 16
4051.29 13
4051.43 9
4051.58 5
4051.72 1
4051.87 0
4052.02 0
4052.16 0
4052.31 0
4052.45 0
4052.60 0
4052.75 0
4052.89 1
4053.04 3
4053.18 4
4053.33 4
4053.48 5
4053.62 5
4053.77 5
4053.91 6
4054.06 7
4054.21 8
4054.35 9
4054.50 10
4054.64 12
4054.79 13
4054.94 15
4055.08 16
4055.23 17
4055.37 17
4055.52 17
4055.67 15
4055.81 13
4055.96 11
4056.10 9
4056.25 8
4056.40 9
4056.54 11
4056.69 15
4056.83 20
4056.98 25
4057.13 28
4057.27 29
4057.42 27
4057.56 24
4057.71 19
4057.86 13
4058.00 9
4058.15 6
4058.29 6
4058.44 9
4058.59 12
4058.73 16
4058.88 19
4059.02 21
4059.17 22
4059.32 21
4059.46 21
4059.61 22
4059.75 24
4059.90 28
4060.05 32
4060.19 36
4060.34 39
4060.48 40
4060.63 40
4060.78 39
4060.92 38
4061.07 38
4061.22 40
4061.36 45
4061.51 50
4061.65 56
4061.80 62
4061.95 66
4062.09 68
4062.24 68
4062.38 65
4062.53 60
4062.68 53
4062.82 47
4062.97 40
4063.12 34
4063.26 30
4063.41 28
4063.55 28
4063.70 29
4063.85 33
4063.99 37
4064.14 40
4064.28 43
4064.43 43
4064.58 42
4064.72 39
4064.87 36
4065.02 32
4065.16 29
4065.31 27
4065.45 27
4065.60 27
4065.75 29
4065.89 32
4066.04 36
4066.18 39
4066.33 42
4066.48 43
4066.62 44
4066.77 45
4066.92 44
4067.06 44
4067.21 44
4067.35 45
4067.50 47
4067.65 48
4067.79 48
4067.94 48
4068.09 46
4068.23 44
4068.38 41
4068.52 39
4068.67 38
4068.82 38
4068.96 39
4069.11 41
4069.26 43
4069.40 45
4069.55 48
4069.69 50
4069.84 52
4069.99 54
4070.13 57
4070.28 58
4070.43 60
4070.57 61
4070.72 61
4070.86 60
4071.01 59
4071.16 57
4071.30 55
4071.45 52
4071.60 48
4071.74 44
4071.89 40
4072.04 36
4072.18 33
4072.33 31
4072.47 29
4072.62 28
4072.77 28
4072.91 27
4073.06 27
4073.21 26
4073.35 24
4073.50 23
4073.64 21
4073.79 20
4073.94 19
4074.08 19
4074.23 19
4074.38 19
4074.52 19
4074.67 18
4074.82 16
4074.96 13
4075.11 10
4075.25 7
4075.40 6
4075.55 5
4075.69 5
4075.84 6
4075.99 7
4076.13 8
4076.28 9
4076.43 10
4076.57 10
4076.72 11
4076.86 12
4077.01 14
4077.16 15
4077.30 16
4077.45 16
4077.60 16
4077.74 15
4077.89 14
4078.04 14
4078.18 14
4078.33 15
4078.48 16
4078.62 18
4078.77 20
4078.91 22
4079.06 22
4079.21 23
4079.35 22
4079.50 21
4079.65 20
4079.79 19
4079.94 18
4080.09 18
4080.23 17
4080.38 16
4080.53 14
4080.67 12
4080.82 9
4080.97 5
4081.11 2
4081.26 0
4081.40 0
4081.55 0
4081.70 0
4081.84 0
4081.99 1
4082.14 1
4082.28 1
4082.43 0
4082.58 0
4082.72 0
4082.87 0
4083.02 0
4083.16 0
4083.31 1
4083.46 2
4083.60 2
4083.75 2
4083.89 2
4084.04 3
4084.19 4
4084.33 6
4084.48 8
4084.63 10
4084.77 13
4084.92 16
4085.07 18
4085.21 21
4085.36 23
4085.51 25
4085.65 27
4085.80 29
4085.95 30
4086.09 30
4086.24 29
4086.39 26
4086.53 23
4086.68 18
4086.83 14
4086.97 10
4087.12 8
4087.27 7
4087.41 7
4087.56 7
4087.71 8
4087.85 8
4088.00 8
4088.15 8
4088.29 8
4088.44 8
4088.59 10
4088.73 11
4088.88 14
4089.02 17
4089.17 20
4089.32 24
4089.46 28
4089.61 32
4089.76 37
4089.90 42
4090.05 46
4090.20 49
4090.34 51
4090.49 52
4090.64 52
4090.78 51
4090.93 49
4091.08 47
4091.22 44
4091.37 41
4091.52 39
4091.66 36
4091.81 34
4091.96 34
4092.10 35
4092.25 38
4092.40 42
4092.54 47
4092.69 53
4092.84 58
4092.98 61
4093.13 63
4093.28 61
4093.42 58
4093.57 52
4093.72 45
4093.86 38
4094.01 31
4094.16 25
4094.30 20
4094.45 17
4094.60 15
4094.74 14
4094.89 14
4095.04 14
4095.19 14
4095.33 13
4095.48 13
4095.63 13
4095.77 12
4095.92 12
4096.07 12
4096.21 12
4096.36 14
4096.51 17
4096.65 20
4096.80 23
4096.95 27
4097.09 29
4097.24 31
4097.39 32
4097.53 33
4097.68 34
4097.83 35
4097.97 36
4098.12 37
4098.27 37
4098.41 36
4098.56 34
4098.71 31
4098.85 28
4099.00 26
4099.15 24
4099.29 22
4099.44 21
4099.59 19
4099.73 18
4099.88 16
4100.03 14
4100.18 11
4100.32 9
4100.47 6
4100.62 3
4100.76 1
4100.91 0
4101.06 0
4101.20 0
4101.35 0
4101.50 0
4101.64 0
4101.79 0
4101.94 0
4102.08 0
4102.23 2
4102.38 5
4102.52 9
4102.67 13
4102.82 16
4102.97 18
4103.11 19
4103.26 19
4103.41 17
4103.55 16
4103.70 14
4103.85 13
4103.99 13
4104.14 12
4104.29 12
4104.43 10
4104.58 9
4104.73 7
4104.87 6
4105.02 6
4105.17 8
4105.32 10
4105.46 13
4105.61 16
4105.76 19
4105.90 20
4106.05 21
4106.20 21
4106.34 20
4106.49 18
4106.64 17
4106.78 15
4106.93 14
4107.08 12
4107.23 11
4107.37 9
4107.52 8
4107.67 8
4107.81 9
4107.96 10
4108.11 12
4108.25 15
4108.40 19
4108.55 23
4108.69 28
4108.84 33
4108.99 37
4109.14 42
4109.28 46
4109.43 49
4109.58 51
4109.72 53
4109.87 53
4110.02 52
4110.16 50
4110.31 47
4110.46 43
4110.61 39
4110.75 36
4110.90 33
4111.05 32
4111.19 32
4111.34 33
4111.49 33
4111.63 33
4111.78 32
4111.93 29
4112.08 25
4112.22 20
4112.37 16
4112.52 12
4112.66 9
4112.81 6
4112.96 5
4113.11 4
4113.25 4
4113.40 4
4113.55 5
4113.69 7
4113.84 9
4113.99 10
4114.13 12
4114.28 13
4114.43 13
4114.58 13
4114.72 12
4114.87 11
4115.02 10
4115.16 10
4115.31 10
4115.46 11
4115.61 12
4115.75 13
4115.90 15
4116.05 17
4116.19 19
4116.34 21
4116.49 23
4116.63 25
4116.78 26
4116.93 26
4117.08 25
4117.22 22
4117.37 19
4117.52 14
4117.66 9
4117.81 5
4117.96 2
4118.11 0
4118.25 0
4118.40 0
4118.55 3
4118.69 6
4118.84 9
4118.99 11
4119.14 13
4119.28 14
4119.43 14
4119.58 13
4119.72 12
4119.87 10
4120.02 9
4120.17 9
4120.31 9
4120.46 10
4120.61 11
4120.76 12
4120.90 12
4121.05 12
4121.20 11
4121.34 10
4121.49 9
4121.64 7
4121.79 7
4121.93 7
4122.08 9
4122.23 12
4122.37 15
4122.52 18
4122.67 21
4122.82 23
4122.96 24
4123.11 24
4123.26 23
4123.40 22
4123.55 21
4123.70 21
4123.85 22
4123.99 24
4124.14 27
4124.29 28
4124.44 29
4124.58 29
4124.73 28
4124.88 26
4125.02 24
4125.17 22
4125.32 20
4125.47 18
4125.61 17
4125.76 15
4125.91 14
4126.06 12
4126.20 11
4126.35 9
4126.50 8
4126.64 7
4126.79 7
4126.94 7
4127.09 7
4127.23 7
4127.38 7
4127.53 7
4127.68 7
4127.82 7
4127.97 7
4128.12 6
4128.26 6
4128.41 6
4128.56 6
4128.71 6
4128.85 6
4129.00 6
4129.15 6
4129.30 8
4129.44 10
4129.59 13
4129.74 17
4129.89 22
4130.03 26
4130.18 29
4130.33 31
4130.47 31
4130.62 31
4130.77 29
4130.92 27
4131.06 25
4131.21 24
4131.36 25
4131.51 28
4131.65 32
4131.80 36
4131.95 41
4132.10 44
4132.24 47
4132.39 47
4132.54 45
4132.69 43
4132.83 39
4132.98 36
4133.13 32
4133.28 29
4133.42 27
4133.57 27
4133.72 28
4133.86 29
4134.01 32
4134.16 34
4134.31 36
4134.45 36
4134.60 34
4134.75 30
4134.90 25
4135.04 20
4135.19 15
4135.34 11
4135.49 9
4135.63 8
4135.78 9
4135.93 9
4136.08 9
4136.22 8
4136.37 6
4136.52 3
4136.67 0
4136.81 0
4136.96 0
4137.11 0
4137.26 0
4137.40 0
4137.55 0
4137.70 1
4137.85 3
4137.99 4
4138.14 5
4138.29 5
4138.44 5
4138.58 6
4138.73 7
4138.88 9
4139.03 10
4139.17 11
4139.32 11
4139.47 11
4139.62 10
4139.76 9
4139.91 7
4140.06 6
4140.21 6
4140.35 5
4140.50 4
4140.65 4
4140.80 4
4140.94 4
4141.09 5
4141.24 7
4141.39 9
4141.53 11
4141.68 13
4141.83 14
4141.98 15
4142.12 16
4142.27 17
4142.42 18
4142.57 18
4142.71 17
4142.86 16
4143.01 14
4143.16 11
4143.30 8
4143.45 6
4143.60 3
4143.75 1
4143.90 0
4144.04 0
4144.19 1
4144.34 2
4144.49 5
4144.63 8
4144.78 11
4144.93 14
4145.08 16
4145.22 17
4145.37 15
4145.52 13
4145.67 9
4145.81 5
4145.96 1
4146.11 0
4146.26 0
4146.40 0
4146.55 0
4146.70 3
4146.85 6
4147.00 8
4147.14 11
4147.29 12
4147.44 13
4147.59 14
4147.73 15
4147.88 16
4148.03 18
4148.18 20
4148.32 22
4148.47 24
4148.62 25
4148.77 25
4148.91 25
4149.06 23
4149.21 21
4149.36 18
4149.51 15
4149.65 12
4149.80 11
4149.95 10
4150.10 10
4150.24 11
4150.39 13
4150.54 14
4150.69 15
4150.84 15
4150.98 15
4151.13 15
4151.28 15
4151.43 15
4151.57 17
4151.72 19
4151.87 21
4152.02 22
4152.16 21
4152.31 20
4152.46 17
4152.61 14
4152.76 10
4152.90 8
4153.05 6
4153.20 6
4153.35 5
4153.49 5
4153.64 4
4153.79 2
4153.94 0
4154.09 0
4154.23 0
4154.38 0
4154.53 0
4154.68 0
4154.82 0
4154.97 3
4155.12 9
4155.27 15
4155.42 20
4155.56 24
4155.71 28
4155.86 30
4156.01 32
4156.15 33
4156.30 34
4156.45 33
4156.60 31
4156.75 29
4156.89 26
4157.04 22
4157.19 19
4157.34 16
4157.49 14
4157.63 12
4157.78 11
4157.93 12
4158.08 13
4158.22 14
4158.37 16
4158.52 17
4158.67 19
4158.82 20
4158.96 20
4159.11 20
4159.26 19
4159.41 18
4159.56 15
4159.70 11
4159.85 7
4160.00 2
4160.15 0
4160.29 0
4160.44 0
4160.59 0
4160.74 0
4160.89 0
4161.03 2
4161.18 5
4161.33 8
4161.48 11
4161.63 15
4161.77 18
4161.92 22
4162.07 25
4162.22 26
4162.37 26
4162.51 24
4162.66 20
4162.81 15
4162.96 10
4163.10 6
4163.25 4
4163.40 3
4163.55 4
4163.70 7
4163.84 10
4163.99 13
4164.14 15
4164.29 17
4164.44 18
4164.58 18
4164.73 17
4164.88 16
4165.03 16
4165.18 17
4165.32 19
4165.47 21
4165.62 23
4165.77 24
4165.92 24
4166.06 23
4166.21 21
4166.36 18
4166.51 16
4166.66 14
4166.80 13
4166.95 13
4167.10 13
4167.25 13
4167.40 13
4167.54 13
4167.69 13
4167.84 13
4167.99 13
4168.14 13
4168.28 14
4168.43 16
4168.58 17
4168.73 19
4168.88 20
4169.02 20
4169.17 19
4169.32 17
4169.47 14
4169.62 11
4169.76 8
4169.91 6
4170.06 6
4170.21 7
4170.36 9
4170.51 13
4170.65 18
4170.80 23
4170.95 28
4171.10 33
4171.25 36
4171.39 39
4171.54 40
4171.69 40
4171.84 39
4171.99 37
4172.13 35
4172.28 32
4172.43 30
4172.58 27
4172.73 25
4172.87 24
4173.02 23
4173.17 23
4173.32 22
4173.47 21
4173.62 20
4173.76 19
4173.91 17
4174.06 15
4174.21 13
4174.36 12
4174.50 13
4174.65 15
4174.80 18
4174.95 23
4175.10 28
4175.24 33
4175.39 38
4175.54 40
4175.69 41
4175.84 40
4175.99 38
4176.13 35
4176.28 32
4176.43 28
4176.58 24
4176.73 20
4176.87 16
4177.02 12
4177.17 8
4177.32 5
4177.47 3
4177.62 1
4177.76 1
4177.91 1
4178.06 1
4178.21 1
4178.36 1
4178.50 0
4178.65 0
4178.80 0
4178.95 0
4179.10 1
4179.25 2
4179.39 3
4179.54 4
4179.69 6
4179.84 7
4179.99 7
4180.14 8
4180.28 10
4180.43 13
4180.58 17
4180.73 22
4180.88 28
4181.02 34
4181.17 39
4181.32 42
4181.47 44
4181.62 44
4181.77 43
4181.91 41
4182.06 39
4182.21 38
4182.36 38
4182.51 39
4182.66 40
4182.80 40
4182.95 40
4183.10 40
4183.25 38
4183.40 35
4183.55 32
4183.69 29
4183.84 25
4183.99 21
4184.14 17
4184.29 12
4184.44 9
4184.58 5
4184.73 3
4184.88 1
4185.03 0
4185.18 0
4185.33 1
4185.47 2
4185.62 2
4185.77 2
4185.92 1
4186.07 1
4186.22 0
4186.36 1
4186.51 3
4186.66 6
4186.81 9
4186.96 12
4187.11 15
4187.25 16
4187.40 16
4187.55 15
4187.70 13
4187.85 10
4188.00 7
4188.14 5
4188.29 3
4188.44 1
4188.59 0
4188.74 0
4188.89 0
4189.03 0
4189.18 0
4189.33 0
4189.48 0
4189.63 0
4189.78 4
4189.92 11
4190.07 18
4190.22 24
4190.37 28
4190.52 30
4190.67 30
4190.82 29
4190.96 28
4191.11 27
4191.26 25
4191.41 24
4191.56 22
4191.71 20
4191.85 18
4192.00 15
4192.15 13
4192.30 13
4192.45 13
4192.60 15
4192.74 18
4192.89 22
4193.04 26
4193.19 30
4193.34 32
4193.49 34
4193.64 34
4193.78 33
4193.93 30
4194.08 27
4194.23 22
4194.38 19
4194.53 16
4194.68 14
4194.82 15
4194.97 17
4195.12 21
4195.27 25
4195.42 31
4195.57 36
4195.71 41
4195.86 46
4196.01 50
4196.16 55
4196.31 59
4196.46 64
4196.61 70
4196.75 76
4196.90 83
4197.05 91
4197.20 100
4197.35 108
4197.50 116
4197.65 124
4197.79 131
4197.94 137
4198.09 143
4198.24 149
4198.39 155
4198.54 161
4198.69 168
4198.83 174
4198.98 180
4199.13 186
4199.28 190
4199.43 194
4199.58 196
4199.73 197
4199.87 196
4200.02 194
4200.17 191
4200.32 186
4200.47 181
4200.62 175
4200.77 169
4200.91 162
4201.06 156
4201.21 151
4201.36 145
4201.51 140
4201.66 134
4201.81 129
4201.95 123
4202.10 118
4202.25 112
4202.40 106
4202.55 100
4202.70 95
4202.85 90
4203.00 86
4203.14 83
4203.29 81
4203.44 80
4203.59 78
4203.74 75
4203.89 71
4204.04 66
4204.18 59
4204.33 52
4204.48 44
4204.63 36
4204.78 29
4204.93 23
4205.08 18
4205.23 14
4205.37 11
4205.52 9
4205.67 8
4205.82 7
4205.97 6
4206.12 6
4206.27 5
4206.41 3
4206.56 2
4206.71 1
4206.86 0
4207.01 0
4207.16 1
4207.31 3
4207.46 5
4207.60 7
4207.75 9
4207.90 10
4208.05 11
4208.20 12
4208.35 14
4208.50 16
4208.65 18
4208.79 22
4208.94 25
4209.09 28
4209.24 30
4209.39 31
4209.54 31
4209.69 31
4209.84 30
4209.98 30
4210.13 30
4210.28 29
4210.43 29
4210.58 29
4210.73 27
4210.88 25
4211.03 21
4211.17 19
4211.32 16
4211.47 16
4211.62 17
4211.77 19
4211.92 22
4212.07 24
4212.22 24
4212.37 23
4212.51 19
4212.66 13
4212.81 7
4212.96 1
4213.11 0
4213.26 0
4213.41 0
4213.56 0
4213.70 0
4213.85 0
4214.00 3
4214.15 7
4214.30 10
4214.45 13
4214.60 15
4214.75 17
4214.90 18
4215.04 19
4215.19 20
4215.34 21
4215.49 23
4215.64 25
4215.79 28
4215.94 31
4216.09 35
4216.24 38
4216.38 40
4216.53 42
4216.68 43
4216.83 43
4216.98 43
4217.13 41
4217.28 37
4217.43 33
4217.58 29
4217.72 24
4217.87 22
4218.02 21
4218.17 23
4218.32 28
4218.47 35
4218.62 44
4218.77 53
4218.92 62
4219.06 69
4219.21 74
4219.36 78
4219.51 81
4219.66 82
4219.81 83
4219.96 82
4220.11 79
4220.26 74
4220.40 68
4220.55 60
4220.70 52
4220.85 44
4221.00 37
4221.15 31
4221.30 26
4221.45 22
4221.60 19
4221.75 15
4221.89 12
4222.04 10
4222.19 7
4222.34 6
4222.49 7
4222.64 10
4222.79 15
4222.94 21
4223.09 29
4223.24 37
4223.38 44
4223.53 48
4223.68 51
4223.83 50
4223.98 46
4224.13 40
4224.28 33
4224.43 26
4224.58 19
4224.73 14
4224.87 10
4225.02 9
4225.17 8
4225.32 8
4225.47 9
4225.62 8
4225.77 7
4225.92 5
4226.07 2
4226.22 0
4226.36 0
4226.51 0
4226.66 0
4226.81 0
4226.96 4
4227.11 8
4227.26 13
4227.41 17
4227.56 21
4227.71 24
4227.86 27
4228.00 30
4228.15 32
4228.30 34
4228.45 35
4228.60 36
4228.75 35
4228.90 34
4229.05 32
4229.20 29
4229.35 26
4229.50 23
4229.64 20
4229.79 17
4229.94 13
4230.09 10
4230.24 6
4230.39 3
4230.54 0
4230.69 0
4230.84 0
4230.99 0
4231.14 0
4231.29 0
4231.43 0
4231.58 0
4231.73 0
4231.88 2
4232.03 6
4232.18 11
4232.33 15
4232.48 18
4232.63 20
4232.78 20
4232.93 20
4233.08 20
4233.22 20
4233.37 20
4233.52 21
4233.67 22
4233.82 23
4233.97 24
4234.12 25
4234.27 27
4234.42 29
4234.57 33
4234.72 37
4234.87 42
4235.01 47
4235.16 52
4235.31 55
4235.46 58
4235.61 58
4235.76 57
4235.91 53
4236.06 49
4236.21 44
4236.36 39
4236.51 35
4236.66 33
4236.81 32
4236.95 32
4237.10 33
4237.25 34
4237.40 34
4237.55 34
4237.70 32
4237.85 30
4238.00 28
4238.15 25
4238.30 23
4238.45 22
4238.60 21
4238.75 21
4238.89 22
4239.04 23
4239.19 22
4239.34 21
4239.49 19
4239.64 16
4239.79 13
4239.94 10
4240.09 8
4240.24 6
4240.39 5
4240.54 4
4240.69 5
4240.84 5
4240.99 8
4241.13 12
4241.28 17
4241.43 24
4241.58 31
4241.73 38
4241.88 44
4242.03 47
4242.18 48
4242.33 46
4242.48 43
4242.63 40
4242.78 37
4242.93 37
4243.08 37
4243.23 40
4243.37 42
4243.52 45
4243.67 47
4243.82 48
4243.97 48
4244.12 46
4244.27 44
4244.42 42
4244.57 41
4244.72 42
4244.87 43
4245.02 45
4245.17 48
4245.32 51
4245.47 54
4245.62 56
4245.76 59
4245.91 61
4246.06 64
4246.21 66
4246.36 69
4246.51 71
4246.66 72
4246.81 72
4246.96 70
4247.11 68
4247.26 65
4247.41 63
4247.56 62
4247.71 62
4247.86 62
4248.01 63
4248.16 64
4248.30 65
4248.45 65
4248.60 64
4248.75 62
4248.90 60
4249.05 58
4249.20 56
4249.35 54
4249.50 52
4249.65 50
4249.80 48
4249.95 45
4250.10 41
4250.25 36
4250.40 31
4250.55 26
4250.70 22
4250.85 19
4251.00 19
4251.14 22
4251.29 26
4251.44 31
4251.59 36
4251.74 39
4251.89 41
4252.04 41
4252.19 39
4252.34 35
4252.49 31
4252.64 27
4252.79 23
4252.94 21
4253.09 19
4253.24 19
4253.39 20
4253.54 21
4253.69 21
4253.84 22
4253.99 23
4254.14 23
4254.28 23
4254.43 23
4254.58 23
4254.73 23
4254.88 23
4255.03 23
4255.18 23
4255.33 23
4255.48 23
4255.63 23
4255.78 23
4255.93 23
4256.08 22
4256.23 22
4256.38 21
4256.53 21
4256.68 21
4256.83 21
4256.98 22
4257.13 22
4257.28 22
4257.43 20
4257.58 18
4257.72 14
4257.87 10
4258.02 6
4258.17 2
4258.32 0
4258.47 0
4258.62 1
4258.77 3
4258.92 5
4259.07 7
4259.22 9
4259.37 10
4259.52 12
4259.67 15
4259.82 19
4259.97 25
4260.12 32
4260.27 41
4260.42 49
4260.57 55
4260.72 59
4260.87 61
4261.02 59
4261.17 55
4261.32 50
4261.47 44
4261.62 37
4261.77 31
4261.92 26
4262.06 22
4262.21 17
4262.36 13
4262.51 10
4262.66 6
4262.81 4
4262.96 2
4263.11 2
4263.26 3
4263.41 5
4263.56 8
4263.71 10
4263.86 11
4264.01 12
4264.16 11
4264.31 8
4264.46 5
4264.61 1
4264.76 0
4264.91 0
4265.06 0
4265.21 0
4265.36 0
4265.51 0
4265.66 0
4265.81 0
4265.96 4
4266.11 8
4266.26 13
4266.41 17
4266.56 22
4266.71 25
4266.86 28
4267.01 29
4267.16 29
4267.31 27
4267.46 24
4267.60 20
4267.75 17
4267.90 15
4268.05 14
4268.20 15
4268.35 18
4268.50 22
4268.65 28
4268.80 34
4268.95 41
4269.10 48
4269.25 54
4269.40 59
4269.55 63
4269.70 66
4269.85 67
4270.00 67
4270.15 65
4270.30 62
4270.45 57
4270.60 52
4270.75 47
4270.90 42
4271.05 39
4271.20 37
4271.35 36
4271.50 36
4271.65 37
4271.80 38
4271.95 37
4272.10 35
4272.25 32
4272.40 28
4272.55 24
4272.70 19
4272.85 16
4273.00 14
4273.15 14
4273.30 16
4273.45 19
4273.60 23
4273.75 27
4273.90 30
4274.05 33
4274.20 34
4274.35 33
4274.50 31
4274.65 28
4274.80 24
4274.95 19
4275.10 14
4275.25 8
4275.40 3
4275.55 0
4275.70 0
4275.85 0
4276.00 0
4276.15 0
4276.30 3
4276.45 7
4276.60 12
4276.75 15
4276.90 16
4277.05 15
4277.20 12
4277.35 8
4277.50 3
4277.65 0
4277.80 0
4277.95 0
4278.10 0
4278.25 0
4278.40 0
4278.55 0
4278.70 0
4278.85 1
4279.00 2
4279.15 4
4279.30 6
4279.45 9
4279.60 11
4279.75 14
4279.90 16
4280.05 17
4280.20 18
4280.35 17
4280.50 16
4280.65 15
4280.80 14
4280.95 13
4281.10 13
4281.25 14
4281.40 16
4281.55 18
4281.70 20
4281.85 22
4282.00 24
4282.15 25
4282.30 26
4282.45 25
4282.60 25
4282.75 23
4282.90 22
4283.05 22
4283.20 21
4283.35 22
4283.50 22
4283.65 23
4283.80 24
4283.95 24
4284.10 23
4284.25 23
4284.40 23
4284.55 24
4284.70 25
4284.85 27
4285.00 29
4285.15 31
4285.30 32
4285.45 34
4285.60 35
4285.75 36
4285.90 38
4286.05 40
4286.20 42
4286.35 44
4286.50 45
4286.65 45
4286.80 45
4286.95 44
4287.10 43
4287.25 43
4287.40 44
4287.55 45
4287.70 46
4287.85 46
4288.00 45
4288.15 43
4288.30 39
4288.45 34
4288.60 28
4288.75 23
4288.90 18
4289.05 14
4289.20 12
4289.35 11
4289.50 10
4289.65 10
4289.80 10
4289.95 10
4290.10 11
4290.25 12
4290.40 14
4290.55 18
4290.70 22
4290.85 27
4291.00 33
4291.15 39
4291.30 45
4291.45 51
4291.60 57
4291.75 62
4291.90 67
4292.05 71
4292.20 74
4292.36 76
4292.51 76
4292.66 75
4292.81 74
4292.96 72
4293.11 72
4293.26 71
4293.41 71
4293.56 71
4293.71 70
4293.86 68
4294.01 65
4294.16 62
4294.31 58
4294.46 55
4294.61 54
4294.76 53
4294.91 53
4295.06 53
4295.21 54
4295.36 54
4295.51 55
4295.66 56
4295.81 58
4295.96 61
4296.11 64
4296.26 69
4296.41 73
4296.56 76
4296.71 78
4296.86 78
4297.01 77
4297.16 76
4297.31 74
4297.46 72
4297.61 71
4297.76 70
4297.91 71
4298.07 72
4298.22 73
4298.37 73
4298.52 73
4298.67 72
4298.82 70
4298.97 68
4299.12 66
4299.27 64
4299.42 63
4299.57 62
4299.72 62
4299.87 63
4300.02 66
4300.17 68
4300.32 72
4300.47 75
4300.62 77
4300.77 79
4300.92 78
4301.07 76
4301.22 71
4301.37 65
4301.52 59
4301.67 53
4301.82 47
4301.97 43
4302.12 39
4302.28 37
4302.43 37
4302.58 37
4302.73 38
4302.88 39
4303.03 40
4303.18 40
4303.33 40
4303.48 40
4303.63 39
4303.78 39
4303.93 39
4304.08 39
4304.23 39
4304.38 37
4304.53 36
4304.68 33
4304.83 30
4304.98 27
4305.13 25
4305.28 26
4305.43 29
4305.58 36
4305.73 45
4305.89 55
4306.04 65
4306.19 74
4306.34 80
4306.49 82
4306.64 81
4306.79 77
4306.94 70
4307.09 63
4307.24 56
4307.39 50
4307.54 46
4307.69 44
4307.84 44
4307.99 46
4308.14 48
4308.29 51
4308.44 53
4308.59 55
4308.74 58
4308.89 60
4309.05 62
4309.20 63
4309.35 64
4309.50 65
4309.65 64
4309.80 63
4309.95 62
4310.10 59
4310.25 57
4310.40 54
4310.55 52
4310.70 50
4310.85 49
4311.00 48
4311.15 48
4311.30 49
4311.45 50
4311.60 52
4311.75 54
4311.91 56
4312.06 58
4312.21 61
4312.36 66
4312.51 70
4312.66 76
4312.81 81
4312.96 85
4313.11 87
4313.26 88
4313.41 86
4313.56 84
4313.71 80
4313.86 77
4314.01 75
4314.16 73
4314.31 72
4314.47 72
4314.62 71
4314.77 70
4314.92 69
4315.07 66
4315.22 63
4315.37 58
4315.52 54
4315.67 50
4315.82 46
4315.97 44
4316.12 42
4316.27 42
4316.42 44
4316.57 46
4316.72 49
4316.88 52
4317.03 56
4317.18 58
4317.33 61
4317.48 63
4317.63 64
4317.78 66
4317.93 68
4318.08 71
4318.23 74
4318.38 78
4318.53 82
4318.68 87
4318.83 92
4318.98 97
4319.14 102
4319.29 106
4319.44 111
4319.59 115
4319.74 118
4319.89 121
4320.04 123
4320.19 125
4320.34 127
4320.49 128
4320.64 128
4320.79 129
4320.94 128
4321.09 128
4321.25 127
4321.40 126
4321.55 125
4321.70 124
4321.85 123
4322.00 122
4322.15 122
4322.30 123
4322.45 124
4322.60 126
4322.75 129
4322.90 134
4323.05 140
4323.20 148
4323.36 157
4323.51 168
4323.66 178
4323.81 186
4323.96 191
4324.11 193
4324.26 191
4324.41 185
4324.56 177
4324.71 168
4324.86 160
4325.01 156
4325.16 154
4325.32 157
4325.47 164
4325.62 173
4325.77 185
4325.92 198
4326.07 212
4326.22 228
4326.37 244
4326.52 260
4326.67 277
4326.82 294
4326.97 313
4327.13 333
4327.28 358
4327.43 387
4327.58 421
4327.73 461
4327.88 504
4328.03 550
4328.18 595
4328.33 636
4328.48 673
4328.63 704
4328.78 729
4328.94 748
4329.09 763
4329.24 773
4329.39 780
4329.54 785
4329.69 787
4329.84 788
4329.99 789
4330.14 790
4330.29 792
4330.44 795
4330.60 798
4330.75 800
4330.90 800
4331.05 797
4331.20 790
4331.35 781
4331.50 769
4331.65 757
4331.80 745
4331.95 734
4332.10 724
4332.25 715
4332.41 705
4332.56 693
4332.71 679
4332.86 662
4333.01 642
4333.16 620
4333.31 597
4333.46 575
4333.61 554
4333.76 535
4333.92 518
4334.07 501
4334.22 484
4334.37 467
4334.52 449
4334.67 431
4334.82 413
4334.97 397
4335.12 383
4335.27 370
4335.42 358
4335.58 345
4335.73 332
4335.88 318
4336.03 301
4336.18 284
4336.33 265
4336.48 247
4336.63 229
4336.78 213
4336.93 199
4337.09 186
4337.24 175
4337.39 166
4337.54 158
4337.69 151
4337.84 144
4337.99 138
4338.14 132
4338.29 127
4338.44 123
4338.60 119
4338.75 116
4338.90 112
4339.05 108
4339.20 105
4339.35 102
4339.50 99
4339.65 98
4339.80 98
4339.95 98
4340.11 99
4340.26 100
4340.41 100
4340.56 100
4340.71 98
4340.86 95
4341.01 91
4341.16 87
4341.31 82
4341.47 79
4341.62 78
4341.77 77
4341.92 78
4342.07 78
4342.22 78
4342.37 76
4342.52 73
4342.67 68
4342.83 62
4342.98 56
4343.13 50
4343.28 44
4343.43 40
4343.58 37
4343.73 36
4343.88 37
4344.03 41
4344.19 45
4344.34 52
4344.49 58
4344.64 64
4344.79 68
4344.94 71
4345.09 71
4345.24 71
4345.39 70
4345.55 69
4345.70 69
4345.85 70
4346.00 73
4346.15 77
4346.30 82
4346.45 87
4346.60 91
4346.75 95
4346.91 98
4347.06 100
4347.21 101
4347.36 100
4347.51 98
4347.66 94
4347.81 87
4347.96 79
4348.12 70
4348.27 59
4348.42 49
4348.57 40
4348.72 34
4348.87 30
4349.02 30
4349.17 33
4349.33 37
4349.48 43
4349.63 48
4349.78 51
4349.93 54
4350.08 54
4350.23 54
4350.38 52
4350.53 50
4350.69 47
4350.84 45
4350.99 44
4351.14 43
4351.29 41
4351.44 40
4351.59 39
4351.74 37
4351.90 35
4352.05 32
4352.20 28
4352.35 25
4352.50 22
4352.65 18
4352.80 16
4352.95 14
4353.11 13
4353.26 12
4353.41 14
4353.56 16
4353.71 20
4353.86 25
4354.01 30
4354.17 35
4354.32 38
4354.47 40
4354.62 41
4354.77 40
4354.92 39
4355.07 37
4355.22 36
4355.38 35
4355.53 36
4355.68 36
4355.83 36
4355.98 35
4356.13 34
4356.28 31
4356.43 28
4356.59 25
4356.74 24
4356.89 24
4357.04 26
4357.19 29
4357.34 34
4357.49 39
4357.65 45
4357.80 49
4357.95 51
4358.10 52
4358.25 51
4358.40 50
4358.55 48
4358.71 46
4358.86 44
4359.01 43
4359.16 43
4359.31 43
4359.46 44
4359.61 45
4359.76 48
4359.92 51
4360.07 54
4360.22 57
4360.37 59
4360.52 60
4360.67 60
4360.82 59
4360.98 58
4361.13 57
4361.28 57
4361.43 59
4361.58 63
4361.73 67
4361.88 71
4362.04 75
4362.19 78
4362.34 81
4362.49 82
4362.64 82
4362.79 82
4362.94 81
4363.10 81
4363.25 80
4363.40 80
4363.55 79
4363.70 79
4363.85 80
4364.00 81
4364.16 83
4364.31 85
4364.46 88
4364.61 89
4364.76 89
4364.91 88
4365.07 85
4365.22 79
4365.37 72
4365.52 64
4365.67 55
4365.82 46
4365.97 38
4366.13 32
4366.28 28
4366.43 27
4366.58 27
4366.73 29
4366.88 32
4367.03 34
4367.19 35
4367.34 34
4367.49 32
4367.64 30
4367.79 28
4367.94 26
4368.10 26
4368.25 27
4368.40 28
4368.55 29
4368.70 29
4368.85 28
4369.00 25
4369.16 22
4369.31 18
4369.46 15
4369.61 13
4369.76 12
4369.91 12
4370.07 12
4370.22 11
4370.37 11
4370.52 11
4370.67 11
4370.82 12
4370.98 13
4371.13 15
4371.28 15
4371.43 15
4371.58 14
4371.73 11
4371.88 8
4372.04 4
4372.19 0
4372.34 0
4372.49 0
4372.64 0
4372.79 0
4372.95 0
4373.10 0
4373.25 0
4373.40 0
4373.55 3
4373.70 5
4373.86 6
4374.01 8
4374.16 9
4374.31 11
4374.46 12
4374.61 14
4374.77 16
4374.92 18
4375.07 21
4375.22 24
4375.37 28
4375.52 31
4375.68 35
4375.83 38
4375.98 41
4376.13 43
4376.28 43
4376.43 43
4376.59 41
4376.74 37
4376.89 33
4377.04 27
4377.19 22
4377.34 17
4377.50 13
4377.65 12
4377.80 13
4377.95 16
4378.10 20
4378.25 24
4378.41 28
4378.56 30
4378.71 30
4378.86 29
4379.01 27
4379.16 25
4379.32 23
4379.47 21
4379.62 20
4379.77 20
4379.92 20
4380.08 21
4380.23 22
4380.38 24
4380.53 25
4380.68 26
4380.83 27
4380.99 27
4381.14 26
4381.29 25
4381.44 24
4381.59 23
4381.74 22
4381.90 23
4382.05 25
4382.20 28
4382.35 32
4382.50 37
4382.66 41
4382.81 44
4382.96 46
4383.11 45
4383.26 43
4383.41 39
4383.57 35
4383.72 30
4383.87 27
4384.02 24
4384.17 23
4384.32 24
4384.48 27
4384.63 30
4384.78 33
4384.93 36
4385.08 38
4385.24 39
4385.39 38
4385.54 35
4385.69 32
4385.84 28
4386.00 25
4386.15 23
4386.30 22
4386.45 22
4386.60 21
4386.75 20
4386.91 18
4387.06 15
4387.21 13
4387.36 12
4387.51 13
4387.67 16
4387.82 19
4387.97 23
4388.12 26
4388.27 28
4388.43 27
4388.58 23
4388.73 18
4388.88 13
4389.03 7
4389.18 3
4389.34 0
4389.49 0
4389.64 0
4389.79 0
4389.94 0
4390.10 1
4390.25 4
4390.40 9
4390.55 15
4390.70 23
4390.86 31
4391.01 38
4391.16 44
4391.31 47
4391.46 47
4391.62 44
4391.77 38
4391.92 31
4392.07 23
4392.22 15
4392.38 8
4392.53 3
4392.68 0
4392.83 0
4392.98 0
4393.13 1
4393.29 3
4393.44 5
4393.59 8
4393.74 10
4393.89 13
4394.05 15
4394.20 17
4394.35 20
4394.50 23
4394.65 27
4394.81 30
4394.96 33
4395.11 37
4395.26 40
4395.41 44
4395.57 47
4395.72 49
4395.87 51
4396.02 51
4396.17 50
4396.33 48
4396.48 46
4396.63 44
4396.78 42
4396.93 41
4397.09 40
4397.24 40
4397.39 39
4397.54 39
4397.70 38
4397.85 37
4398.00 36
4398.15 36
4398.30 37
4398.46 38
4398.61 39
4398.76 39
4398.91 38
4399.06 37
4399.22 34
4399.37 31
4399.52 28
4399.67 26
4399.82 26
4399.98 28
4400.13 31
4400.28 36
4400.43 42
4400.58 47
4400.74 51
4400.89 54
4401.04 56
4401.19 58
4401.35 58
4401.50 58
4401.65 58
4401.80 56
4401.95 55
4402.11 53
4402.26 52
4402.41 52
4402.56 54
4402.71 56
4402.87 59
4403.02 62
4403.17 64
4403.32 66
4403.48 67
4403.63 67
4403.78 67
4403.93 67
4404.08 67
4404.24 67
4404.39 68
4404.54 69
4404.69 68
4404.84 66
4405.00 63
4405.15 58
4405.30 52
4405.45 47
4405.61 42
4405.76 39
4405.91 38
4406.06 38
4406.21 40
4406.37 42
4406.52 44
4406.67 46
4406.82 46
4406.98 47
4407.13 48
4407.28 50
4407.43 53
4407.58 57
4407.74 61
4407.89 64
4408.04 66
4408.19 66
4408.35 64
4408.50 59
4408.65 52
4408.80 45
4408.95 36
4409.11 29
4409.26 23
4409.41 19
4409.56 17
4409.72 17
4409.87 17
4410.02 19
4410.17 20
4410.32 21
4410.48 22
4410.63 23
4410.78 23
4410.93 23
4411.09 23
4411.24 23
4411.39 24
4411.54 24
4411.69 25
4411.85 25
4412.00 25
4412.15 26
4412.30 26
4412.46 26
4412.61 24
4412.76 23
4412.91 20
4413.07 18
4413.22 16
4413.37 14
4413.52 13
4413.67 13
4413.83 15
4413.98 17
4414.13 19
4414.28 21
4414.44 24
4414.59 25
4414.74 26
4414.89 27
4415.05 27
4415.20 27
4415.35 25
4415.50 23
4415.66 20
4415.81 16
4415.96 10
4416.11 4
4416.26 0
4416.42 0
4416.57 0
4416.72 0
4416.87 0
4417.03 0
4417.18 0
4417.33 0
4417.48 4
4417.64 11
4417.79 17
4417.94 21
4418.09 24
4418.25 26
4418.40 26
4418.55 25
4418.70 24
4418.86 22
4419.01 20
4419.16 18
4419.31 16
4419.47 16
4419.62 16
4419.77 18
4419.92 20
4420.07 24
4420.23 28
4420.38 33
4420.53 36
4420.68 38
4420.84 40
4420.99 40
4421.14 39
4421.29 38
4421.45 37
4421.60 36
4421.75 35
4421.90 35
4422.06 34
4422.21 33
4422.36 32
4422.51 30
4422.67 29
4422.82 27
4422.97 25
4423.12 22
4423.28 20
4423.43 19
4423.58 18
4423.73 18
4423.89 18
4424.04 19
4424.19 19
4424.34 19
4424.50 17
4424.65 14
4424.80 10
4424.95 5
4425.11 0
4425.26 0
4425.41 0
4425.56 0
4425.72 0
4425.87 0
4426.02 0
4426.17 0
4426.33 0
4426.48 1
4426.63 4
4426.78 8
4426.94 13
4427.09 19
4427.24 25
4427.39 31
4427.55 35
4427.70 39
4427.85 41
4428.01 41
4428.16 41
4428.31 40
4428.46 39
4428.62 38
4428.77 36
4428.92 34
4429.07 31
4429.23 29
4429.38 28
4429.53 27
4429.68 26
4429.84 26
4429.99 25
4430.14 25
4430.29 26
4430.45 26
4430.60 27
4430.75 28
4430.90 30
4431.06 33
4431.21 36
4431.36 39
4431.52 42
4431.67 45
4431.82 49
4431.97 53
4432.13 56
4432.28 59
4432.43 60
4432.58 59
4432.74 56
4432.89 51
4433.04 45
4433.19 38
4433.35 33
4433.50 28
4433.65 26
4433.80 25
4433.96 25
4434.11 26
4434.26 28
4434.42 30
4434.57 31
4434.72 32
4434.87 33
4435.03 33
4435.18 33
4435.33 33
4435.48 33
4435.64 34
4435.79 36
4435.94 38
4436.10 41
4436.25 43
4436.40 44
4436.55 43
4436.71 41
4436.86 38
4437.01 35
4437.16 32
4437.32 30
4437.47 30
4437.62 30
4437.78 31
4437.93 32
4438.08 33
4438.23 34
4438.39 35
4438.54 36
4438.69 37
4438.84 39
4439.00 40
4439.15 40
4439.30 39
4439.46 37
4439.61 33
4439.76 29
4439.91 24
4440.07 20
4440.22 17
4440.37 17
4440.53 18
4440.68 20
4440.83 24
4440.98 29
4441.14 35
4441.29 40
4441.44 46
4441.59 51
4441.75 56
4441.90 61
4442.05 64
4442.21 65
4442.36 64
4442.51 61
4442.66 58
4442.82 54
4442.97 50
4443.12 47
4443.28 46
4443.43 46
4443.58 47
4443.73 49
4443.89 51
4444.04 53
4444.19 55
4444.35 57
4444.50 60
4444.65 62
4444.80 63
4444.96 63
4445.11 62
4445.26 60
4445.42 58
4445.57 57
4445.72 57
4445.87 59
4446.03 63
4446.18 69
4446.33 75
4446.49 82
4446.64 87
4446.79 90
4446.94 91
4447.10 90
4447.25 88
4447.40 85
4447.56 82
4447.71 79
4447.86 77
4448.01 74
4448.17 72
4448.32 69
4448.47 65
4448.63 60
4448.78 55
4448.93 51
4449.09 46
4449.24 42
4449.39 39
4449.54 37
4449.70 35
4449.85 34
4450.00 33
4450.16 32
4450.31 32
4450.46 32
4450.61 34
4450.77 36
4450.92 39
4451.07 42
4451.23 44
4451.38 45
4451.53 46
4451.69 46
4451.84 45
4451.99 45
4452.14 44
4452.30 43
4452.45 43
4452.60 41
4452.76 40
4452.91 37
4453.06 35
4453.22 32
4453.37 29
4453.52 27
4453.67 24
4453.83 22
4453.98 19
4454.13 17
4454.29 15
4454.44 14
4454.59 14
4454.75 15
4454.90 16
4455.05 17
4455.20 18
4455.36 19
4455.51 20
4455.66 19
4455.82 19
4455.97 17
4456.12 15
4456.28 13
4456.43 12
4456.58 10
4456.74 10
4456.89 10
4457.04 12
4457.19 14
4457.35 17
4457.50 21
4457.65 23
4457.81 25
4457.96 26
4458.11 26
4458.27 25
4458.42 24
4458.57 23
4458.73 23
4458.88 24
4459.03 26
4459.18 30
4459.34 34
4459.49 39
4459.64 44
4459.80 50
4459.95 56
4460.10 61
4460.26 65
4460.41 68
4460.56 70
4460.72 70
4460.87 68
4461.02 65
4461.18 61
4461.33 56
4461.48 51
4461.64 46
4461.79 41
4461.94 38
4462.09 35
4462.25 33
4462.40 30
4462.55 28
4462.71 24
4462.86 20
4463.01 17
4463.17 14
4463.32 12
4463.47 12
4463.63 13
4463.78 15
4463.93 17
4464.09 18
4464.24 18
4464.39 18
4464.55 17
4464.70 15
4464.85 14
4465.01 14
4465.16 14
4465.31 14
4465.46 14
4465.62 14
4465.77 14
4465.92 12
4466.08 10
4466.23 8
4466.38 6
4466.54 5
4466.69 4
4466.84 5
4467.00 7
4467.15 10
4467.30 14
4467.46 18
4467.61 21
4467.76 23
4467.92 23
4468.07 23
4468.22 21
4468.38 20
4468.53 18
4468.68 18
4468.84 18
4468.99 19
4469.14 21
4469.30 22
4469.45 24
4469.60 25
4469.76 25
4469.91 23
4470.06 21
4470.22 17
4470.37 13
4470.52 8
4470.68 3
4470.83 0
4470.98 0
4471.14 0
4471.29 0
4471.44 0
4471.60 1
4471.75 3
4471.90 4
4472.06 5
4472.21 4
4472.36 3
4472.52 1
4472.67 0
4472.82 0
4472.98 0
4473.13 0
4473.28 1
4473.44 5
4473.59 10
4473.74 15
4473.90 21
4474.05 26
4474.20 30
4474.36 33
4474.51 35
4474.66 36
4474.82 35
4474.97 34
4475.12 32
4475.28 29
4475.43 27
4475.58 26
4475.74 25
4475.89 24
4476.04 24
4476.20 24
4476.35 24
4476.50 25
4476.66 25
4476.81 25
4476.96 25
4477.12 24
4477.27 23
4477.42 21
4477.58 19
4477.73 16
4477.88 14
4478.04 12
4478.19 11
4478.34 10
4478.50 11
4478.65 13
4478.80 15
4478.96 19
4479.11 22
4479.26 26
4479.42 30
4479.57 33
4479.73 35
4479.88 36
4480.03 35
4480.19 33
4480.34 31
4480.49 29
4480.65 27
4480.80 27
4480.95 28
4481.11 30
4481.26 32
4481.41 34
4481.57 35
4481.72 36
4481.87 35
4482.03 34
4482.18 32
4482.33 30
4482.49 27
4482.64 25
4482.80 23
4482.95 22
4483.10 22
4483.26 22
4483.41 22
4483.56 22
4483.72 21
4483.87 19
4484.02 17
4484.18 15
4484.33 14
4484.48 15
4484.64 16
4484.79 19
4484.94 22
4485.10 25
4485.25 28
4485.41 30
4485.56 33
4485.71 35
4485.87 36
4486.02 36
4486.17 34
4486.33 31
4486.48 27
4486.63 23
4486.79 18
4486.94 15
4487.09 13
4487.25 12
4487.40 13
4487.56 16
4487.71 18
4487.86 20
4488.02 22
4488.17 24
4488.32 24
4488.48 24
4488.63 24
4488.78 25
4488.94 27
4489.09 29
4489.24 33
4489.40 36
4489.55 39
4489.71 41
4489.86 41
4490.01 41
4490.17 39
4490.32 36
4490.47 33
4490.63 30
4490.78 28
4490.94 26
4491.09 25
4491.24 25
4491.40 26
4491.55 27
4491.70 28
4491.86 29
4492.01 29
4492.16 29
4492.32 29
4492.47 29
4492.63 29
4492.78 29
4492.93 28
4493.09 28
4493.24 28
4493.39 30
4493.55 32
4493.70 35
4493.85 40
4494.01 45
4494.16 50
4494.32 54
4494.47 56
4494.62 56
4494.78 54
4494.93 51
4495.08 47
4495.24 44
4495.39 41
4495.55 39
4495.70 39
4495.85 39
4496.01 39
4496.16 39
4496.31 38
4496.47 35
4496.62 31
4496.78 26
4496.93 22
4497.08 17
4497.24 14
4497.39 13
4497.54 14
4497.70 16
4497.85 19
4498.01 22
4498.16 26
4498.31 28
4498.47 28
4498.62 28
4498.77 26
4498.93 23
4499.08 20
4499.24 19
4499.39 19
4499.54 20
4499.70 21
4499.85 23
4500.01 25
4500.16 26
4500.31 26
4500.47 26
4500.62 24
4500.77 23
4500.93 21
4501.08 19
4501.24 17
4501.39 15
4501.54 13
4501.70 12
4501.85 12
4502.00 13
4502.16 15
4502.31 17
4502.47 20
4502.62 22
4502.77 23
4502.93 23
4503.08 22
4503.24 22
4503.39 22
4503.54 23
4503.70 26
4503.85 30
4504.01 34
4504.16 39
4504.31 43
4504.47 46
4504.62 47
4504.77 48
4504.93 48
4505.08 48
4505.24 48
4505.39 49
4505.54 50
4505.70 51
4505.85 52
4506.01 53
4506.16 53
4506.31 52
4506.47 50
4506.62 47
4506.78 45
4506.93 44
4507.08 43
4507.24 44
4507.39 46
4507.54 49
4507.70 52
4507.85 55
4508.01 58
4508.16 61
4508.31 64
4508.47 67
4508.62 70
4508.78 74
4508.93 78
4509.08 83
4509.24 87
4509.39 90
4509.55 92
4509.70 93
4509.85 92
4510.01 90
4510.16 87
4510.32 83
4510.47 77
4510.62 72
4510.78 66
4510.93 60
4511.09 55
4511.24 49
4511.39 44
4511.55 40
4511.70 37
4511.86 36
4512.01 36
4512.16 37
4512.32 39
4512.47 41
4512.63 44
4512.78 45
4512.93 47
4513.09 48
4513.24 48
4513.40 49
4513.55 50
4513.70 52
4513.86 54
4514.01 56
4514.17 59
4514.32 62
4514.47 66
4514.63 70
4514.78 73
4514.94 76
4515.09 77
4515.25 78
4515.40 76
4515.55 73
4515.71 69
4515.86 63
4516.02 57
4516.17 50
4516.32 44
4516.48 39
4516.63 35
4516.79 31
4516.94 28
4517.09 25
4517.25 22
4517.40 20
4517.56 18
4517.71 16
4517.86 16
4518.02 17
4518.17 19
4518.33 22
4518.48 24
4518.64 27
4518.79 29
4518.94 31
4519.10 31
4519.25 31
4519.41 31
4519.56 30
4519.71 30
4519.87 29
4520.02 28
4520.18 27
4520.33 27
4520.49 26
4520.64 26
4520.79 26
4520.95 27
4521.10 28
4521.26 29
4521.41 30
4521.56 31
4521.72 31
4521.87 30
4522.03 29
4522.18 29
4522.34 28
4522.49 27
4522.64 26
4522.80 26
4522.95 25
4523.11 24
4523.26 23
4523.41 22
4523.57 21
4523.72 21
4523.88 21
4524.03 23
4524.19 25
4524.34 29
4524.49 33
4524.65 37
4524.80 41
4524.96 43
4525.11 44
4525.27 44
4525.42 43
4525.57 41
4525.73 38
4525.88 34
4526.04 30
4526.19 24
4526.35 19
4526.50 12
4526.65 6
4526.81 0
4526.96 0
4527.12 0
4527.27 0
4527.42 0
4527.58 0
4527.73 0
4527.89 0
4528.04 0
4528.20 3
4528.35 7
4528.50 11
4528.66 15
4528.81 19
4528.97 24
4529.12 30
4529.28 37
4529.43 43
4529.59 47
4529.74 51
4529.89 53
4530.05 54
4530.20 54
4530.36 55
4530.51 58
4530.67 62
4530.82 68
4530.97 74
4531.13 80
4531.28 84
4531.44 85
4531.59 84
4531.75 80
4531.90 75
4532.05 69
4532.21 65
4532.36 63
4532.52 62
4532.67 64
4532.83 67
4532.98 71
4533.13 75
4533.29 79
4533.44 82
4533.60 86
4533.75 89
4533.91 91
4534.06 91
4534.22 91
4534.37 90
4534.52 89
4534.68 87
4534.83 85
4534.99 84
4535.14 84
4535.30 85
4535.45 86
4535.61 87
4535.76 87
4535.91 86
4536.07 84
4536.22 81
4536.38 77
4536.53 73
4536.69 70
4536.84 67
4537.00 65
4537.15 65
4537.30 65
4537.46 67
4537.61 69
4537.77 72
4537.92 75
4538.08 78
4538.23 82
4538.39 84
4538.54 86
4538.69 87
4538.85 87
4539.00 85
4539.16 82
4539.31 79
4539.47 77
4539.62 76
4539.78 76
4539.93 77
4540.08 78
4540.24 80
4540.39 80
4540.55 80
4540.70 78
4540.86 75
4541.01 71
4541.17 66
4541.32 62
4541.48 59
4541.63 57
4541.78 55
4541.94 54
4542.09 54
4542.25 53
4542.40 51
4542.56 50
4542.71 48
4542.87 46
4543.02 45
4543.17 44
4543.33 44
4543.48 44
4543.64 44
4543.79 44
4543.95 43
4544.10 42
4544.26 39
4544.41 36
4544.57 32
4544.72 27
4544.88 21
4545.03 16
4545.18 12
4545.34 10
4545.49 10
4545.65 13
4545.80 18
4545.96 24
4546.11 30
4546.27 35
4546.42 39
4546.58 43
4546.73 45
4546.88 47
4547.04 49
4547.19 50
4547.35 50
4547.50 50
4547.66 49
4547.81 47
4547.97 45
4548.12 43
4548.28 42
4548.43 42
4548.59 43
4548.74 44
4548.89 47
4549.05 49
4549.20 52
4549.36 53
4549.51 54
4549.67 53
4549.82 52
4549.98 49
4550.13 47
4550.29 45
4550.44 45
4550.60 46
4550.75 48
4550.91 50
4551.06 52
4551.21 53
4551.37 53
4551.52 51
4551.68 50
4551.83 48
4551.99 46
4552.14 44
4552.30 43
4552.45 41
4552.61 39
4552.76 37
4552.92 36
4553.07 36
4553.23 36
4553.38 37
4553.54 38
4553.69 38
4553.84 38
4554.00 35
4554.15 32
4554.31 29
4554.46 25
4554.62 23
4554.77 22
4554.93 24
4555.08 27
4555.24 31
4555.39 36
4555.55 41
4555.70 43
4555.86 45
4556.01 44
4556.17 42
4556.32 39
4556.48 36
4556.63 33
4556.79 32
4556.94 32
4557.09 33
4557.25 34
4557.40 35
4557.56 36
4557.71 36
4557.87 35
4558.02 33
4558.18 31
4558.33 30
4558.49 29
4558.64 28
4558.80 28
4558.95 29
4559.11 30
4559.26 31
4559.42 32
4559.57 33
4559.73 33
4559.88 34
4560.04 34
4560.19 34
4560.35 34
4560.50 33
4560.66 32
4560.81 29
4560.96 26
4561.12 22
4561.27 18
4561.43 15
4561.58 12
4561.74 11
4561.89 10
4562.05 9
4562.20 8
4562.36 7
4562.51 6
4562.67 4
4562.82 3
4562.98 3
4563.13 2
4563.29 2
4563.44 1
4563.60 2
4563.75 2
4563.91 3
4564.06 4
4564.22 7
4564.37 9
4564.53 11
4564.68 14
4564.84 15
4564.99 16
4565.15 16
4565.30 15
4565.46 14
4565.61 12
4565.77 11
4565.92 11
4566.08 11
4566.23 12
4566.39 13
4566.54 15
4566.70 18
4566.85 20
4567.01 22
4567.16 24
4567.32 24
4567.47 23
4567.63 21
4567.78 18
4567.94 15
4568.09 12
4568.25 11
4568.40 12
4568.56 14
4568.71 18
4568.87 22
4569.02 26
4569.18 28
4569.33 30
4569.49 30
4569.64 28
4569.80 26
4569.95 24
4570.11 22
4570.26 21
4570.42 21
4570.57 23
4570.73 25
4570.88 27
4571.04 29
4571.19 30
4571.35 29
4571.50 27
4571.66 24
4571.81 20
4571.97 16
4572.12 12
4572.28 9
4572.43 7
4572.59 6
4572.74 6
4572.90 6
4573.05 6
4573.21 6
4573.36 6
4573.52 5
4573.67 4
4573.83 3
4573.98 2
4574.14 0
4574.29 0
4574.45 0
4574.60 0
4574.76 0
4574.91 0
4575.07 0
4575.22 0
4575.38 0
4575.53 3
4575.69 7
4575.84 10
4576.00 13
4576.15 16
4576.31 18
4576.46 19
4576.62 20
4576.77 21
4576.93 21
4577.08 22
4577.24 22
4577.39 23
4577.55 24
4577.70 24
4577.86 25
4578.01 25
4578.17 25
4578.32 25
4578.48 25
4578.63 26
4578.79 28
4578.95 32
4579.10 36
4579.26 42
4579.41 47
4579.57 52
4579.72 56
4579.88 58
4580.03 59
4580.19 57
4580.34 54
4580.50 50
4580.65 45
4580.81 40
4580.96 35
4581.12 30
4581.27 26
4581.43 23
4581.58 21
4581.74 20
4581.89 21
4582.05 22
4582.20 24
4582.36 27
4582.51 29
4582.67 31
4582.82 32
4582.98 32
4583.14 32
4583.29 31
4583.45 30
4583.60 29
4583.76 27
4583.91 26
4584.07 24
4584.22 22
4584.38 21
4584.53 20
4584.69 20
4584.84 21
4585.00 22
4585.15 24
4585.31 25
4585.46 25
4585.62 25
4585.77 23
4585.93 19
4586.08 14
4586.24 8
4586.40 2
4586.55 0
4586.71 0
4586.86 0
4587.02 0
4587.17 0
4587.33 1
4587.48 6
4587.64 11
4587.79 15
4587.95 17
4588.10 18
4588.26 18
4588.41 17
4588.57 15
4588.72 14
4588.88 12
4589.04 11
4589.19 10
4589.35 9
4589.50 9
4589.66 10
4589.81 12
4589.97 14
4590.12 16
4590.28 19
4590.43 22
4590.59 26
4590.74 30
4590.90 34
4591.05 39
4591.21 44
4591.37 48
4591.52 51
4591.68 51
4591.83 49
4591.99 45
4592.14 39
4592.30 32
4592.45 25
4592.61 20
4592.76 16
4592.92 15
4593.07 14
4593.23 15
4593.39 16
4593.54 18
4593.70 19
4593.85 19
4594.01 19
4594.16 19
4594.32 19
4594.47 18
4594.63 17
4594.78 17
4594.94 16
4595.10 15
4595.25 15
4595.41 15
4595.56 17
4595.72 19
4595.87 22
4596.03 25
4596.18 28
4596.34 29
4596.49 30
4596.65 29
4596.81 28
4596.96 27
4597.12 26
4597.27 25
4597.43 25
4597.58 25
4597.74 25
4597.89 25
4598.05 24
4598.20 22
4598.36 21
4598.52 20
4598.67 20
4598.83 20
4598.98 21
4599.14 23
4599.29 24
4599.45 25
4599.60 26
4599.76 27
4599.91 28
4600.07 29
4600.23 30
4600.38 32
4600.54 33
4600.69 33
4600.85 32
4601.00 30
4601.16 27
4601.31 23
4601.47 20
4601.63 16
4601.78 14
4601.94 13
4602.09 12
4602.25 13
4602.40 15
4602.56 18
4602.71 22
4602.87 27
4603.03 33
4603.18 38
4603.34 43
4603.49 46
4603.65 48
4603.80 50
4603.96 51
4604.11 52
4604.27 53
4604.43 55
4604.58 56
4604.74 57
4604.89 57
4605.05 56
4605.20 54
4605.36 52
4605.51 50
4605.67 48
4605.83 46
4605.98 45
4606.14 43
4606.29 41
4606.45 38
4606.60 35
4606.76 31
4606.92 26
4607.07 23
4607.23 20
4607.38 19
4607.54 20
4607.69 22
4607.85 25
4608.00 28
4608.16 30
4608.32 32
4608.47 32
4608.63 31
4608.78 30
4608.94 28
4609.09 26
4609.25 25
4609.41 25
4609.56 24
4609.72 24
4609.87 24
4610.03 23
4610.18 23
4610.34 21
4610.50 19
4610.65 17
4610.81 16
4610.96 15
4611.12 15
4611.27 16
4611.43 19
4611.59 22
4611.74 24
4611.90 27
4612.05 28
4612.21 28
4612.36 27
4612.52 26
4612.68 24
4612.83 23
4612.99 23
4613.14 22
4613.30 21
4613.45 20
4613.61 18
4613.77 15
4613.92 11
4614.08 7
4614.23 4
4614.39 1
4614.54 0
4614.70 0
4614.86 0
4615.01 0
4615.17 0
4615.32 0
4615.48 0
4615.63 0
4615.79 0
4615.95 2
4616.10 6
4616.26 11
4616.41 16
4616.57 20
4616.72 22
4616.88 24
4617.04 23
4617.19 23
4617.35 21
4617.50 20
4617.66 20
4617.82 20
4617.97 20
4618.13 22
4618.28 23
4618.44 25
4618.59 26
4618.75 28
4618.91 28
4619.06 28
4619.22 27
4619.37 25
4619.53 22
4619.69 19
4619.84 17
4620.00 16
4620.15 16
4620.31 17
4620.46 20
4620.62 22
4620.78 25
4620.93 26
4621.09 27
4621.24 27
4621.40 28
4621.56 29
4621.71 30
4621.87 32
4622.02 35
4622.18 36
4622.34 36
4622.49 35
4622.65 32
4622.80 28
4622.96 23
4623.11 19
4623.27 15
4623.43 12
4623.58 10
4623.74 9
4623.89 10
4624.05 12
4624.21 16
4624.36 20
4624.52 26
4624.67 31
4624.83 37
4624.99 41
4625.14 43
4625.30 44
4625.45 43
4625.61 41
4625.77 38
4625.92 36
4626.08 34
4626.23 34
4626.39 34
4626.54 34
4626.70 34
4626.86 33
4627.01 30
4627.17 27
4627.32 21
4627.48 16
4627.64 10
4627.79 6
4627.95 3
4628.10 1
4628.26 1
4628.42 3
4628.57 5
4628.73 6
4628.88 7
4629.04 7
4629.20 5
4629.35 4
4629.51 2
4629.66 0
4629.82 0
4629.98 1
4630.13 3
4630.29 5
4630.44 9
4630.60 13
4630.76 17
4630.91 21
4631.07 25
4631.22 28
4631.38 31
4631.54 33
4631.69 33
4631.85 32
4632.01 31
4632.16 29
4632.32 27
4632.47 25
4632.63 24
4632.79 22
4632.94 20
4633.10 18
4633.25 16
4633.41 15
4633.57 15
4633.72 15
4633.88 16
4634.03 18
4634.19 19
4634.35 19
4634.50 18
4634.66 17
4634.81 14
4634.97 11
4635.13 7
4635.28 4
4635.44 2
4635.59 0
4635.75 0
4635.91 0
4636.06 0
4636.22 0
4636.38 0
4636.53 2
4636.69 4
4636.84 7
4637.00 9
4637.16 10
4637.31 10
4637.47 10
4637.62 8
4637.78 7
4637.94 5
4638.09 4
4638.25 4
4638.41 5
4638.56 7
4638.72 9
4638.87 10
4639.03 11
4639.19 12
4639.34 12
4639.50 12
4639.65 12
4639.81 12
4639.97 13
4640.12 13
4640.28 15
4640.44 16
4640.59 18
4640.75 21
4640.90 23
4641.06 25
4641.22 27
4641.37 27
4641.53 27
4641.69 26
4641.84 24
4642.00 23
4642.15 22
4642.31 23
4642.47 25
4642.62 28
4642.78 31
4642.94 35
4643.09 37
4643.25 38
4643.40 38
4643.56 35
4643.72 32
4643.87 28
4644.03 24
4644.18 20
4644.34 18
4644.50 17
4644.65 17
4644.81 17
4644.97 17
4645.12 17
4645.28 17
4645.44 17
4645.59 17
4645.75 18
4645.90 20
4646.06 22
4646.22 25
4646.37 26
4646.53 26
4646.69 25
4646.84 22
4647.00 19
4647.15 14
4647.31 10
4647.47 7
4647.62 4
4647.78 2
4647.94 1
4648.09 0
4648.25 0
4648.40 0
4648.56 0
4648.72 0
4648.87 0
4649.03 0
4649.19 0
4649.34 0
4649.50 2
4649.66 6
4649.81 9
4649.97 13
4650.12 16
4650.28 20
4650.44 23
4650.59 27
4650.75 30
4650.91 33
4651.06 36
4651.22 39
4651.38 42
4651.53 44
4651.69 46
4651.84 48
4652.00 48
4652.16 47
4652.31 45
4652.47 42
4652.63 38
4652.78 34
4652.94 31
4653.10 28
4653.25 26
4653.41 24
4653.57 23
4653.72 21
4653.88 19
4654.03 16
4654.19 13
4654.35 9
4654.50 5
4654.66 2
4654.82 0
4654.97 0
4655.13 0
4655.29 1
4655.44 4
4655.60 7
4655.76 10
4655.91 12
4656.07 13
4656.22 14
4656.38 15
4656.54 15
4656.69 16
4656.85 17
4657.01 19
4657.16 22
4657.32 25
4657.48 27
4657.63 29
4657.79 31
4657.95 32
4658.10 32
4658.26 33
4658.42 33
4658.57 34
4658.73 36
4658.88 38
4659.04 40
4659.20 43
4659.35 45
4659.51 47
4659.67 49
4659.82 49
4659.98 49
4660.14 49
4660.29 48
4660.45 47
4660.61 45
4660.76 44
4660.92 44
4661.08 44
4661.23 45
4661.39 47
4661.55 48
4661.70 49
4661.86 50
4662.02 50
4662.17 51
4662.33 51
4662.48 51
4662.64 51
4662.80 52
4662.95 52
4663.11 52
4663.27 52
4663.42 52
4663.58 51
4663.74 50
4663.89 50
4664.05 49
4664.21 49
4664.36 48
4664.52 48
4664.68 48
4664.83 49
4664.99 51
4665.15 54
4665.30 57
4665.46 60
4665.62 62
4665.77 63
4665.93 62
4666.09 59
4666.24 54
4666.40 49
4666.56 45
4666.71 40
4666.87 37
4667.03 34
4667.18 32
4667.34 30
4667.50 29
4667.65 28
4667.81 28
4667.97 28
4668.12 28
4668.28 29
4668.44 30
4668.59 31
4668.75 32
4668.91 32
4669.06 33
4669.22 34
4669.38 34
4669.53 34
4669.69 34
4669.85 32
4670.00 30
4670.16 28
4670.32 25
4670.47 22
4670.63 19
4670.79 16
4670.94 14
4671.10 12
4671.26 9
4671.41 8
4671.57 6
4671.73 5
4671.88 5
4672.04 6
4672.20 7
4672.35 8
4672.51 10
4672.67 10
4672.82 10
4672.98 9
4673.14 9
4673.29 9
4673.45 10
4673.61 13
4673.76 17
4673.92 22
4674.08 27
4674.23 32
4674.39 36
4674.55 39
4674.70 42
4674.86 44
4675.02 46
4675.17 48
4675.33 49
4675.49 50
4675.65 50
4675.80 48
4675.96 46
4676.12 44
4676.27 41
4676.43 38
4676.59 35
4676.74 33
4676.90 31
4677.06 31
4677.21 32
4677.37 33
4677.53 36
4677.68 38
4677.84 39
4678.00 39
4678.15 37
4678.31 33
4678.47 29
4678.62 24
4678.78 21
4678.94 19
4679.10 20
4679.25 23
4679.41 26
4679.57 30
4679.72 34
4679.88 35
4680.04 36
4680.19 34
4680.35 32
4680.51 29
4680.66 25
4680.82 21
4680.98 18
4681.13 15
4681.29 14
4681.45 13
4681.60 15
4681.76 18
4681.92 23
4682.08 29
4682.23 34
4682.39 40
4682.55 43
4682.70 45
4682.86 45
4683.02 43
4683.17 40
4683.33 36
4683.49 33
4683.64 31
4683.80 30
4683.96 30
4684.12 31
4684.27 33
4684.43 35
4684.59 37
4684.74 40
4684.90 42
4685.06 45
4685.21 47
4685.37 50
4685.53 52
4685.68 53
4685.84 53
4686.00 53
4686.16 52
4686.31 50
4686.47 48
4686.63 46
4686.78 44
4686.94 44
4687.10 44
4687.25 47
4687.41 50
4687.57 54
4687.73 58
4687.88 63
4688.04 67
4688.20 71
4688.35 75
4688.51 80
4688.67 86
4688.82 91
4688.98 97
4689.14 103
4689.30 109
4689.45 114
4689.61 119
4689.77 124
4689.92 129
4690.08 134
4690.24 139
4690.39 143
4690.55 146
4690.71 149
4690.87 151
4691.02 153
4691.18 155
4691.34 156
4691.49 156
4691.65 156
4691.81 154
4691.97 150
4692.12 144
4692.28 138
4692.44 131
4692.59 125
4692.75 120
4692.91 115
4693.06 111
4693.22 107
4693.38 104
4693.54 101
4693.69 97
4693.85 94
4694.01 92
4694.16 91
4694.32 91
4694.48 92
4694.64 94
4694.79 98
4694.95 103
4695.11 108
4695.26 114
4695.42 120
4695.58 126
4695.74 130
4695.89 133
4696.05 134
4696.21 134
4696.36 135
4696.52 136
4696.68 140
4696.84 148
4696.99 161
4697.15 178
4697.31 199
4697.46 223
4697.62 248
4697.78 273
4697.94 297
4698.09 319
4698.25 339
4698.41 355
4698.56 369
4698.72 380
4698.88 388
4699.04 394
4699.19 397
4699.35 398
4699.51 399
4699.66 398
4699.82 397
4699.98 394
4700.14 389
4700.29 382
4700.45 372
4700.61 361
4700.76 350
4700.92 341
4701.08 333
4701.24 326
4701.39 320
4701.55 312
4701.71 303
4701.86 290
4702.02 273
4702.18 254
4702.34 233
4702.49 212
4702.65 193
4702.81 178
4702.97 165
4703.12 157
4703.28 152
4703.44 150
4703.59 150
4703.75 152
4703.91 154
4704.07 157
4704.22 159
4704.38 160
4704.54 160
4704.70 159
4704.85 156
4705.01 152
4705.17 147
4705.32 142
4705.48 137
4705.64 132
4705.80 127
4705.95 122
4706.11 118
4706.27 113
4706.43 108
4706.58 102
4706.74 96
4706.90 88
4707.05 81
4707.21 74
4707.37 68
4707.53 64
4707.68 61
4707.84 61
4708.00 62
4708.16 66
4708.31 70
4708.47 75
4708.63 80
4708.79 84
4708.94 87
4709.10 87
4709.26 86
4709.41 82
4709.57 78
4709.73 72
4709.89 66
4710.04 60
4710.20 55
4710.36 51
4710.52 47
4710.67 44
4710.83 41
4710.99 40
4711.15 39
4711.30 38
4711.46 38
4711.62 39
4711.78 41
4711.93 42
4712.09 45
4712.25 47
4712.40 50
4712.56 53
4712.72 57
4712.88 61
4713.03 65
4713.19 69
4713.35 73
4713.51 76
4713.66 78
4713.82 79
4713.98 80
4714.14 80
4714.29 81
4714.45 81
4714.61 81
4714.77 80
4714.92 78
4715.08 75
4715.24 70
4715.40 64
4715.55 57
4715.71 50
4715.87 43
4716.03 38
4716.18 36
4716.34 37
4716.50 39
4716.66 43
4716.81 47
4716.97 50
4717.13 51
4717.29 49
4717.44 47
4717.60 43
4717.76 40
4717.92 38
4718.07 37
4718.23 38
4718.39 40
4718.55 41
4718.70 42
4718.86 42
4719.02 40
4719.18 38
4719.33 36
4719.49 35
4719.65 34
4719.81 35
4719.96 36
4720.12 38
4720.28 40
4720.44 42
4720.59 43
4720.75 44
4720.91 44
4721.07 45
4721.22 47
4721.38 51
4721.54 55
4721.70 60
4721.85 64
4722.01 68
4722.17 69
4722.33 69
4722.48 68
4722.64 66
4722.80 64
4722.96 62
4723.11 62
4723.27 62
4723.43 62
4723.59 62
4723.74 61
4723.90 59
4724.06 55
4724.22 51
4724.37 46
4724.53 40
4724.69 35
4724.85 30
4725.00 26
4725.16 23
4725.32 22
4725.48 21
4725.64 22
4725.79 25
4725.95 29
4726.11 33
4726.27 39
4726.42 46
4726.58 53
4726.74 59
4726.90 64
4727.05 67
4727.21 69
4727.37 68
4727.53 66
4727.68 62
4727.84 57
4728.00 51
4728.16 45
4728.32 39
4728.47 35
4728.63 33
4728.79 32
4728.95 33
4729.10 36
4729.26 39
4729.42 42
4729.58 44
4729.73 46
4729.89 47
4730.05 49
4730.21 50
4730.37 53
4730.52 55
4730.68 57
4730.84 58
4731.00 58
4731.15 55
4731.31 51
4731.47 46
4731.63 42
4731.78 39
4731.94 38
4732.10 39
4732.26 42
4732.42 46
4732.57 51
4732.73 55
4732.89 59
4733.05 61
4733.20 62
4733.36 62
4733.52 60
4733.68 58
4733.84 54
4733.99 50
4734.15 46
4734.31 43
4734.47 41
4734.62 39
4734.78 38
4734.94 38
4735.10 38
4735.26 37
4735.41 35
4735.57 32
4735.73 29
4735.89 25
4736.04 22
4736.20 20
4736.36 18
4736.52 18
4736.68 19
4736.83 21
4736.99 23
4737.15 26
4737.31 29
4737.46 31
4737.62 34
4737.78 36
4737.94 37
4738.10 37
4738.25 37
4738.41 35
4738.57 32
4738.73 29
4738.88 25
4739.04 21
4739.20 17
4739.36 15
4739.52 15
4739.67 16
4739.83 19
4739.99 23
4740.15 27
4740.31 31
4740.46 35
4740.62 36
4740.78 37
4740.94 36
4741.09 34
4741.25 32
4741.41 31
4741.57 29
4741.73 28
4741.88 28
4742.04 27
4742.20 27
4742.36 27
4742.52 27
4742.67 28
4742.83 28
4742.99 28
4743.15 28
4743.31 28
4743.46 28
4743.62 28
4743.78 28
4743.94 29
4744.09 31
4744.25 33
4744.41 35
4744.57 37
4744.73 37
4744.88 38
4745.04 38
4745.20 38
4745.36 39
4745.52 41
4745.67 45
4745.83 49
4745.99 54
4746.15 58
4746.31 61
4746.46 64
4746.62 65
4746.78 65
4746.94 64
4747.10 62
4747.25 60
4747.41 57
4747.57 54
4747.73 52
4747.89 49
4748.04 46
4748.20 42
4748.36 38
4748.52 34
4748.68 30
4748.83 26
4748.99 23
4749.15 21
4749.31 20
4749.47 20
4749.62 20
4749.78 21
4749.94 21
4750.10 21
4750.26 20
4750.41 20
4750.57 19
4750.73 19
4750.89 19
4751.05 21
4751.20 23
4751.36 26
4751.52 29
4751.68 31
4751.84 32
4751.99 32
4752.15 31
4752.31 29
4752.47 27
4752.63 24
4752.78 22
4752.94 20
4753.10 19
4753.26 18
4753.42 18
4753.58 19
4753.73 21
4753.89 24
4754.05 29
4754.21 34
4754.37 40
4754.52 45
4754.68 50
4754.84 54
4755.00 56
4755.16 56
4755.31 56
4755.47 54
4755.63 52
4755.79 50
4755.95 49
4756.10 48
4756.26 48
4756.42 49
4756.58 50
4756.74 50
4756.90 50
4757.05 50
4757.21 49
4757.37 47
4757.53 45
4757.69 44
4757.84 44
4758.00 44
4758.16 45
4758.32 47
4758.48 49
4758.64 52
4758.79 54
4758.95 55
4759.11 56
4759.27 56
4759.43 56
4759.58 57
4759.74 57
4759.90 58
4760.06 60
4760.22 61
4760.38 62
4760.53 63
4760.69 62
4760.85 59
4761.01 55
4761.17 50
4761.32 44
4761.48 38
4761.64 33
4761.80 29
4761.96 26
4762.12 25
4762.27 26
4762.43 27
4762.59 30
4762.75 32
4762.91 35
4763.07 38
4763.22 40
4763.38 42
4763.54 43
4763.70 44
4763.86 44
4764.01 44
4764.17 44
4764.33 44
4764.49 43
4764.65 41
4764.81 39
4764.96 36
4765.12 33
4765.28 31
4765.44 29
4765.60 27
4765.76 28
4765.91 29
4766.07 32
4766.23 35
4766.39 39
4766.55 42
4766.71 46
4766.86 48
4767.02 51
4767.18 54
4767.34 57
4767.50 59
4767.66 60
4767.81 59
4767.97 57
4768.13 53
4768.29 49
4768.45 44
4768.61 40
4768.76 38
4768.92 38
4769.08 40
4769.24 44
4769.40 49
4769.56 54
4769.71 58
4769.87 60
4770.03 61
4770.19 59
4770.35 56
4770.51 51
4770.66 45
4770.82 39
4770.98 33
4771.14 28
4771.30 24
4771.46 20
4771.61 17
4771.77 15
4771.93 12
4772.09 10
4772.25 9
4772.41 8
4772.56 8
4772.72 8
4772.88 9
4773.04 11
4773.20 14
4773.36 17
4773.51 21
4773.67 26
4773.83 31
4773.99 36
4774.15 41
4774.31 45
4774.47 48
4774.62 50
4774.78 50
4774.94 48
4775.10 44
4775.26 41
4775.42 36
4775.57 33
4775.73 29
4775.89 27
4776.05 25
4776.21 23
4776.37 21
4776.53 19
4776.68 16
4776.84 14
4777.00 11
4777.16 9
4777.32 7
4777.48 6
4777.63 5
4777.79 5
4777.95 5
4778.11 5
4778.27 4
4778.43 4
4778.59 2
4778.74 1
4778.90 0
4779.06 0
4779.22 0
4779.38 0
4779.54 0
4779.70 0
4779.85 0
4780.01 0
4780.17 0
4780.33 1
4780.49 5
4780.65 8
4780.80 11
4780.96 13
4781.12 14
4781.28 14
4781.44 13
4781.60 11
4781.76 9
4781.91 6
4782.07 4
4782.23 1
4782.39 0
4782.55 0
4782.71 0
4782.87 0
4783.02 0
4783.18 3
4783.34 6
4783.50 9
4783.66 11
4783.82 12
4783.98 11
4784.13 10
4784.29 8
4784.45 6
4784.61 4
4784.77 3
4784.93 4
4785.09 5
4785.24 8
4785.40 12
4785.56 16
4785.72 20
4785.88 24
4786.04 26
4786.20 28
4786.36 27
4786.51 26
4786.67 23
4786.83 19
4786.99 15
4787.15 11
4787.31 9
4787.47 8
4787.62 10
4787.78 14
4787.94 20
4788.10 27
4788.26 35
4788.42 42
4788.58 47
4788.73 51
4788.89 53
4789.05 53
4789.21 51
4789.37 49
4789.53 45
4789.69 41
4789.85 37
4790.00 32
4790.16 29
4790.32 25
4790.48 23
4790.64 21
4790.80 19
4790.96 18
4791.12 16
4791.27 15
4791.43 15
4791.59 15
4791.75 15
4791.91 17
4792.07 18
4792.23 20
4792.39 22
4792.54 23
4792.70 24
4792.86 25
4793.02 25
4793.18 24
4793.34 23
4793.50 23
4793.65 23
4793.81 24
4793.97 26
4794.13 29
4794.29 33
4794.45 37
4794.61 40
4794.77 42
4794.93 41
4795.08 40
4795.24 37
4795.40 33
4795.56 28
4795.72 25
4795.88 22
4796.04 20
4796.20 19
4796.35 19
4796.51 21
4796.67 23
4796.83 25
4796.99 28
4797.15 29
4797.31 31
4797.47 31
4797.62 31
4797.78 32
4797.94 33
4798.10 35
4798.26 38
4798.42 43
4798.58 49
4798.74 55
4798.90 61
4799.05 66
4799.21 69
4799.37 69
4799.53 66
4799.69 62
4799.85 55
4800.01 49
4800.17 43
4800.32 39
4800.48 37
4800.64 37
4800.80 38
4800.96 41
4801.12 44
4801.28 47
4801.44 51
4801.60 54
4801.75 58
4801.91 61
4802.07 63
4802.23 66
4802.39 68
4802.55 71
4802.71 73
4802.87 75
4803.03 77
4803.18 78
4803.34 79
4803.50 80
4803.66 79
4803.82 77
4803.98 73
4804.14 69
4804.30 63
4804.46 58
4804.61 53
4804.77 50
4804.93 49
4805.09 51
4805.25 55
4805.41 62
4805.57 69
4805.73 75
4805.89 80
4806.05 82
4806.20 82
4806.36 79
4806.52 74
4806.68 69
4806.84 64
4807.00 61
4807.16 59
4807.32 59
4807.48 61
4807.64 63
4807.79 65
4807.95 66
4808.11 66
4808.27 65
4808.43 63
4808.59 62
4808.75 61
4808.91 61
4809.07 63
4809.23 65
4809.38 67
4809.54 69
4809.70 71
4809.86 71
4810.02 70
4810.18 69
4810.34 67
4810.50 65
4810.66 65
4810.82 66
4810.97 69
4811.13 73
4811.29 79
4811.45 85
4811.61 92
4811.77 97
4811.93 101
4812.09 103
4812.25 102
4812.41 99
4812.56 95
4812.72 90
4812.88 87
4813.04 85
4813.20 86
4813.36 88
4813.52 91
4813.68 93
4813.84 95
4814.00 96
4814.16 95
4814.31 94
4814.47 92
4814.63 91
4814.79 90
4814.95 89
4815.11 88
4815.27 87
4815.43 85
4815.59 82
4815.75 80
4815.91 77
4816.06 75
4816.22 74
4816.38 74
4816.54 74
4816.70 74
4816.86 73
4817.02 72
4817.18 71
4817.34 70
4817.50 69
4817.66 69
4817.82 69
4817.97 70
4818.13 71
4818.29 71
4818.45 70
4818.61 67
4818.77 62
4818.93 55
4819.09 48
4819.25 40
4819.41 32
4819.57 24
4819.73 18
4819.88 14
4820.04 10
4820.20 9
4820.36 9
4820.52 10
4820.68 12
4820.84 16
4821.00 19
4821.16 23
4821.32 27
4821.48 30
4821.64 33
4821.79 36
4821.95 39
4822.11 41
4822.27 43
4822.43 45
4822.59 45
4822.75 45
4822.91 45
4823.07 44
4823.23 43
4823.39 42
4823.55 40
4823.71 39
4823.86 39
4824.02 38
4824.18 37
4824.34 37
4824.50 36
4824.66 34
4824.82 33
4824.98 31
4825.14 30
4825.30 29
4825.46 27
4825.62 27
4825.78 27
4825.94 27
4826.09 29
4826.25 31
4826.41 35
4826.57 39
4826.73 42
4826.89 45
4827.05 47
4827.21 47
4827.37 47
4827.53 45
4827.69 42
4827.85 39
4828.01 36
4828.17 33
4828.32 30
4828.48 27
4828.64 24
4828.80 23
4828.96 22
4829.12 22
4829.28 24
4829.44 27
4829.60 31
4829.76 35
4829.92 38
4830.08 41
4830.24 43
4830.40 44
4830.56 45
4830.72 47
4830.87 48
4831.03 51
4831.19 54
4831.35 58
4831.51 61
4831.67 63
4831.83 63
4831.99 62
4832.15 60
4832.31 57
4832.47 53
4832.63 49
4832.79 46
4832.95 43
4833.11 42
4833.27 41
4833.42 40
4833.58 40
4833.74 40
4833.90 40
4834.06 40
4834.22 39
4834.38 39
4834.54 40
4834.70 40
4834.86 42
4835.02 44
4835.18 46
4835.34 49
4835.50 51
4835.66 54
4835.82 56
4835.98 58
4836.14 59
4836.29 59
4836.45 58
4836.61 57
4836.77 55
4836.93 54
4837.09 52
4837.25 51
4837.41 50
4837.57 51
4837.73 52
4837.89 53
4838.05 55
4838.21 56
4838.37 58
4838.53 61
4838.69 64
4838.85 67
4839.01 70
4839.17 73
4839.32 76
4839.48 78
4839.64 79
4839.80 80
4839.96 81
4840.12 81
4840.28 81
4840.44 80
4840.60 78
4840.76 75
4840.92 71
4841.08 66
4841.24 62
4841.40 58
4841.56 54
4841.72 51
4841.88 48
4842.04 46
4842.20 45
4842.36 46
4842.52 47
4842.67 51
4842.83 55
4842.99 60
4843.15 64
4843.31 68
4843.47 70
4843.63 70
4843.79 69
4843.95 67
4844.11 65
4844.27 63
4844.43 60
4844.59 57
4844.75 54
4844.91 50
4845.07 46
4845.23 42
4845.39 38
4845.55 35
4845.71 33
4845.87 32
4846.03 31
4846.19 29
4846.35 27
4846.50 24
4846.66 21
4846.82 19
4846.98 17
4847.14 16
4847.30 16
4847.46 17
4847.62 18
4847.78 19
4847.94 19
4848.10 18
4848.26 16
4848.42 14
4848.58 13
4848.74 11
4848.90 11
4849.06 11
4849.22 12
4849.38 14
4849.54 17
4849.70 19
4849.86 22
4850.02 24
4850.18 25
4850.34 27
4850.50 28
4850.66 29
4850.82 31
4850.98 33
4851.14 37
4851.29 41
4851.45 46
4851.61 50
4851.77 55
4851.93 59
4852.09 63
4852.25 66
4852.41 68
4852.57 69
4852.73 68
4852.89 67
4853.05 65
4853.21 62
4853.37 60
4853.53 58
4853.69 57
4853.85 56
4854.01 56
4854.17 56
4854.33 55
4854.49 53
4854.65 50
4854.81 46
4854.97 40
4855.13 34
4855.29 27
4855.45 21
4855.61 16
4855.77 12
4855.93 10
4856.09 9
4856.25 10
4856.41 13
4856.57 17
4856.73 20
4856.89 23
4857.05 25
4857.21 26
4857.37 25
4857.53 24
4857.69 23
4857.84 22
4858.00 21
4858.16 22
4858.32 23
4858.48 25
4858.64 28
4858.80 30
4858.96 32
4859.12 33
4859.28 33
4859.44 32
4859.60 31
4859.76 30
4859.92 29
4860.08 29
4860.24 30
4860.40 31
4860.56 33
4860.72 34
4860.88 34
4861.04 33
4861.20 31
4861.36 28
4861.52 25
4861.68 22
4861.84 20
4862.00 19
4862.16 18
4862.32 18
4862.48 18
4862.64 19
4862.80 19
4862.96 19
4863.12 18
4863.28 16
4863.44 15
4863.60 12
4863.76 11
4863.92 10
4864.08 10
4864.24 11
4864.40 13
4864.56 15
4864.72 18
4864.88 19
4865.04 20
4865.20 21
4865.36 21
4865.52 21
4865.68 23
4865.84 24
4866.00 27
4866.16 29
4866.32 31
4866.48 32
4866.64 32
4866.80 32
4866.96 31
4867.12 29
4867.28 27
4867.44 24
4867.60 22
4867.76 20
4867.92 19
4868.08 19
4868.24 21
4868.40 24
4868.56 29
4868.72 35
4868.88 41
4869.04 46
4869.20 49
4869.36 49
4869.52 48
4869.68 44
4869.84 40
4870.00 36
4870.16 32
4870.32 30
4870.48 28
4870.64 27
4870.80 27
4870.96 27
4871.12 28
4871.28 30
4871.44 32
4871.60 34
4871.76 38
4871.92 41
4872.08 45
4872.24 48
4872.40 50
4872.56 51
4872.72 50
4872.88 47
4873.04 44
4873.20 39
4873.36 35
4873.52 32
4873.68 29
4873.84 28
4874.00 27
4874.16 27
4874.32 28
4874.48 29
4874.64 30
4874.80 31
4874.96 33
4875.12 35
4875.28 37
4875.44 39
4875.60 41
4875.76 42
4875.92 44
4876.08 46
4876.24 49
4876.40 53
4876.56 56
4876.72 60
4876.88 62
4877.04 63
4877.20 62
4877.36 60
4877.52 57
4877.68 55
4877.84 53
4878.00 53
4878.16 54
4878.32 55
4878.48 56
4878.64 56
4878.80 54
4878.96 50
4879.12 46
4879.28 41
4879.44 36
4879.60 32
4879.76 30
4879.92 29
4880.08 29
4880.24 31
4880.40 34
4880.56 38
4880.72 43
4880.88 49
4881.04 54
4881.21 57
4881.37 59
4881.53 58
4881.69 55
4881.85 51
4882.01 47
4882.17 43
4882.33 41
4882.49 40
4882.65 40
4882.81 39
4882.97 39
4883.13 38
4883.29 37
4883.45 35
4883.61 34
4883.77 34
4883.93 35
4884.09 36
4884.25 37
4884.41 36
4884.57 35
4884.73 32
4884.89 28
4885.05 24
4885.21 20
4885.37 16
4885.53 14
4885.69 13
4885.85 14
4886.01 15
4886.17 17
4886.33 20
4886.49 22
4886.65 24
4886.81 25
4886.97 26
4887.13 27
4887.29 28
4887.45 28
4887.62 29
4887.78 30
4887.94 32
4888.10 34
4888.26 36
4888.42 38
4888.58 40
4888.74 41
4888.90 40
4889.06 38
4889.22 34
4889.38 29
4889.54 22
4889.70 15
4889.86 9
4890.02 2
4890.18 0
4890.34 0
4890.50 0
4890.66 0
4890.82 0
4890.98 0
4891.14 0
4891.30 0
4891.46 0
4891.62 4
4891.78 9
4891.94 14
4892.10 20
4892.26 26
4892.43 31
4892.59 35
4892.75 38
4892.91 38
4893.07 37
4893.23 36
4893.39 34
4893.55 33
4893.71 32
4893.87 33
4894.03 34
4894.19 36
4894.35 39
4894.51 41
4894.67 43
4894.83 44
4894.99 44
4895.15 43
4895.31 40
4895.47 36
4895.63 31
4895.79 24
4895.95 18
4896.11 12
4896.28 7
4896.44 3
4896.60 1
4896.76 0
4896.92 0
4897.08 0
4897.24 1
4897.40 4
4897.56 8
4897.72 12
4897.88 18
4898.04 23
4898.20 28
4898.36 31
4898.52 31
4898.68 30
4898.84 26
4899.00 22
4899.16 16
4899.32 11
4899.48 6
4899.64 2
4899.81 1
4899.97 0
4900.13 2
4900.29 5
4900.45 10
4900.61 15
4900.77 20
4900.93 24
4901.09 26
4901.25 28
4901.41 27
4901.57 26
4901.73 25
4901.89 24
4902.05 24
4902.21 25
4902.37 27
4902.53 29
4902.69 31
4902.86 33
4903.02 34
4903.18 34
4903.34 33
4903.50 31
4903.66 29
4903.82 26
4903.98 24
4904.14 22
4904.30 22
4904.46 22
4904.62 23
4904.78 25
4904.94 29
4905.10 33
4905.26 37
4905.42 41
4905.59 45
4905.75 47
4905.91 48
4906.07 48
4906.23 48
4906.39 48
4906.55 49
4906.71 50
4906.87 52
4907.03 53
4907.19 53
4907.35 52
4907.51 49
4907.67 45
4907.83 41
4907.99 38
4908.15 36
4908.32 36
4908.48 37
4908.64 38
4908.80 38
4908.96 37
4909.12 35
4909.28 30
4909.44 25
4909.60 19
4909.76 15
4909.92 13
4910.08 14
4910.24 18
4910.40 24
4910.56 30
4910.73 36
4910.89 40
4911.05 43
4911.21 44
4911.37 44
4911.53 43
4911.69 41
4911.85 41
4912.01 40
4912.17 40
4912.33 40
4912.49 41
4912.65 42
4912.81 44
4912.98 46
4913.14 47
4913.30 48
4913.46 47
4913.62 44
4913.78 40
4913.94 35
4914.10 30
4914.26 25
4914.42 22
4914.58 21
4914.74 21
4914.90 23
4915.06 27
4915.23 32
4915.39 38
4915.55 43
4915.71 48
4915.87 52
4916.03 54
4916.19 55
4916.35 55
4916.51 54
4916.67 52
4916.83 50
4916.99 47
4917.15 43
4917.32 40
4917.48 38
4917.64 36
4917.80 34
4917.96 32
4918.12 30
4918.28 27
4918.44 22
4918.60 17
4918.76 12
4918.92 8
4919.08 6
4919.25 5
4919.41 6
4919.57 8
4919.73 11
4919.89 14
4920.05 16
4920.21 17
4920.37 17
4920.53 17
4920.69 16
4920.85 15
4921.01 14
4921.18 11
4921.34 8
4921.50 5
4921.66 1
4921.82 0
4921.98 0
4922.14 0
4922.30 0
4922.46 2
4922.62 6
4922.78 12
4922.94 17
4923.11 21
4923.27 26
4923.43 29
4923.59 32
4923.75 35
4923.91 38
4924.07 39
4924.23 39
4924.39 37
4924.55 34
4924.71 29
4924.88 22
4925.04 15
4925.20 8
4925.36 1
4925.52 0
4925.68 0
4925.84 0
4926.00 3
4926.16 9
4926.32 17
4926.48 25
4926.65 33
4926.81 40
4926.97 46
4927.13 50
4927.29 53
4927.45 55
4927.61 57
4927.77 58
4927.93 60
4928.09 63
4928.25 65
4928.42 67
4928.58 69
4928.74 69
4928.90 68
4929.06 66
4929.22 63
4929.38 59
4929.54 55
4929.70 52
4929.86 49
4930.03 47
4930.19 45
4930.35 43
4930.51 42
4930.67 42
4930.83 42
4930.99 43
4931.15 44
4931.31 45
4931.47 46
4931.64 46
4931.80 44
4931.96 42
4932.12 38
4932.28 34
4932.44 31
4932.60 27
4932.76 25
4932.92 24
4933.09 24
4933.25 24
4933.41 25
4933.57 25
4933.73 26
4933.89 26
4934.05 26
4934.21 27
4934.37 28
4934.53 30
4934.70 33
4934.86 36
4935.02 38
4935.18 40
4935.34 42
4935.50 42
4935.66 40
4935.82 39
4935.98 38
4936.15 37
4936.31 37
4936.47 39
4936.63 41
4936.79 43
4936.95 45
4937.11 45
4937.27 42
4937.43 37
4937.60 31
4937.76 23
4937.92 16
4938.08 9
4938.24 3
4938.40 0
4938.56 0
4938.72 0
4938.88 0
4939.05 0
4939.21 0
4939.37 0
4939.53 0
4939.69 0
4939.85 1
4940.01 1
4940.17 2
4940.33 3
4940.50 4
4940.66 5
4940.82 5
4940.98 4
4941.14 2
4941.30 0
4941.46 0
4941.62 0
4941.79 0
4941.95 0
4942.11 0
4942.27 3
4942.43 6
4942.59 8
4942.75 9
4942.91 8
4943.07 6
4943.24 3
4943.40 0
4943.56 0
4943.72 0
4943.88 0
4944.04 0
4944.20 0
4944.36 0
4944.53 1
4944.69 6
4944.85 11
4945.01 15
4945.17 18
4945.33 21
4945.49 23
4945.65 25
4945.82 25
4945.98 25
4946.14 23
4946.30 21
4946.46 18
4946.62 15
4946.78 12
4946.94 9
4947.11 6
4947.27 4
4947.43 1
4947.59 0
4947.75 0
4947.91 0
4948.07 0
4948.23 0
4948.40 0
4948.56 4
4948.72 9
4948.88 15
4949.04 20
4949.20 25
4949.36 29
4949.53 32
4949.69 34
4949.85 36
4950.01 37
4950.17 39
4950.33 40
4950.49 42
4950.65 42
4950.82 41
4950.98 40
4951.14 37
4951.30 34
4951.46 31
4951.62 28
4951.78 26
4951.95 24
4952.11 24
4952.27 24
4952.43 25
4952.59 25
4952.75 26
4952.91 26
4953.07 26
4953.24 25
4953.40 24
4953.56 24
4953.72 24
4953.88 25
4954.04 26
4954.20 26
4954.37 28
4954.53 28
4954.69 29
4954.85 30
4955.01 31
4955.17 32
4955.33 33
4955.50 35
4955.66 37
4955.82 40
4955.98 44
4956.14 47
4956.30 50
4956.46 53
4956.63 56
4956.79 59
4956.95 62
4957.11 65
4957.27 69
4957.43 72
4957.59 76
4957.76 80
4957.92 83
4958.08 85
4958.24 87
4958.40 88
4958.56 88
4958.72 88
4958.89 88
4959.05 87
4959.21 85
4959.37 82
4959.53 78
4959.69 74
4959.85 68
4960.02 62
4960.18 57
4960.34 52
4960.50 48
4960.66 46
4960.82 46
4960.98 47
4961.15 50
4961.31 54
4961.47 58
4961.63 62
4961.79 65
4961.95 67
4962.12 67
4962.28 66
4962.44 63
4962.60 59
4962.76 55
4962.92 53
4963.08 51
4963.25 52
4963.41 56
4963.57 61
4963.73 67
4963.89 74
4964.05 80
4964.22 85
4964.38 90
4964.54 94
4964.70 99
4964.86 105
4965.02 112
4965.18 121
4965.35 130
4965.51 140
4965.67 150
4965.83 162
4965.99 174
4966.15 187
4966.32 202
4966.48 219
4966.64 236
4966.80 256
4966.96 276
4967.12 298
4967.29 322
4967.45 349
4967.61 379
4967.77 414
4967.93 453
4968.09 496
4968.25 542
4968.42 592
4968.58 643
4968.74 697
4968.90 752
4969.06 809
4969.22 869
4969.39 931
4969.55 996
4969.71 1064
4969.87 1136
4970.03 1210
4970.19 1284
4970.36 1357
4970.52 1428
4970.68 1495
4970.84 1557
4971.00 1614
4971.16 1667
4971.33 1717
4971.49 1764
4971.65 1808
4971.81 1849
4971.97 1885
4972.13 1914
4972.30 1935
4972.46 1950
4972.62 1956
4972.78 1956
4972.94 1950
4973.10 1938
4973.27 1922
4973.43 1902
4973.59 1876
4973.75 1845
4973.91 1809
4974.07 1770
4974.24 1728
4974.40 1685
4974.56 1642
4974.72 1600
4974.88 1558
4975.05 1515
4975.21 1469
4975.37 1419
4975.53 1364
4975.69 1305
4975.85 1241
4976.02 1176
4976.18 1111
4976.34 1049
4976.50 991
4976.66 937
4976.82 888
4976.99 843
4977.15 801
4977.31 761
4977.47 721
4977.63 683
4977.79 645
4977.96 609
4978.12 574
4978.28 541
4978.44 511
4978.60 483
4978.77 458
4978.93 436
4979.09 415
4979.25 395
4979.41 375
4979.57 355
4979.74 335
4979.90 313
4980.06 292
4980.22 272
4980.38 254
4980.55 239
4980.71 225
4980.87 213
4981.03 201
4981.19 190
4981.35 179
4981.52 167
4981.68 155
4981.84 144
4982.00 134
4982.16 126
4982.33 120
4982.49 115
4982.65 111
4982.81 107
4982.97 103
4983.13 99
4983.30 95
4983.46 92
4983.62 89
4983.78 86
4983.94 85
4984.11 83
4984.27 80
4984.43 77
4984.59 73
4984.75 69
4984.92 66
4985.08 63
4985.24 62
4985.40 64
4985.56 67
4985.72 71
4985.89 76
4986.05 80
4986.21 82
4986.37 82
4986.53 80
4986.70 77
4986.86 72
4987.02 68
4987.18 63
4987.34 60
4987.51 57
4987.67 55
4987.83 53
4987.99 53
4988.15 52
4988.32 53
4988.48 54
4988.64 56
4988.80 59
4988.96 63
4989.13 68
4989.29 73
4989.45 78
4989.61 81
4989.77 82
4989.94 82
4990.10 80
4990.26 77
4990.42 75
4990.58 72
4990.75 71
4990.91 70
4991.07 68
4991.23 67
4991.39 66
4991.56 64
4991.72 64
4991.88 64
4992.04 67
4992.20 70
4992.37 73
4992.53 76
4992.69 78
4992.85 78
4993.01 77
4993.18 74
4993.34 71
4993.50 68
4993.66 65
4993.82 64
4993.99 63
4994.15 63
4994.31 64
4994.47 65
4994.63 66
4994.80 66
4994.96 64
4995.12 62
4995.28 59
4995.44 56
4995.61 53
4995.77 51
4995.93 50
4996.09 50
4996.25 51
4996.42 52
4996.58 53
4996.74 53
4996.90 53
4997.06 52
4997.23 50
4997.39 49
4997.55 47
4997.71 46
4997.87 46
4998.04 47
4998.20 47
4998.36 47
4998.52 47
4998.69 45
4998.85 42
4999.01 38
4999.17 35
4999.33 32
4999.50 30
4999.66 29
4999.82 29
4999.98 30
5000.14 30
5000.31 29
5000.47 27
5000.63 24
5000.79 21
5000.96 19
5001.12 19
5001.28 19
5001.44 21
5001.60 24
5001.77 28
5001.93 31
5002.09 34
5002.25 35
5002.41 35
5002.58 34
5002.74 32
5002.90 29
5003.06 25
5003.23 23
5003.39 21
5003.55 21
5003.71 23
5003.87 26
5004.04 30
5004.20 35
5004.36 40
5004.52 44
5004.69 47
5004.85 50
5005.01 52
5005.17 54
5005.33 55
5005.50 56
5005.66 57
5005.82 58
5005.98 58
5006.15 58
5006.31 58
5006.47 59
5006.63 60
5006.79 60
5006.96 61
5007.12 62
5007.28 62
5007.44 62
5007.61 62
5007.77 63
5007.93 65
5008.09 68
5008.25 73
5008.42 78
5008.58 85
5008.74 91
5008.90 97
5009.07 102
5009.23 106
5009.39 109
5009.55 112
5009.72 114
5009.88 116
5010.04 119
5010.20 124
5010.36 130
5010.53 137
5010.69 146
5010.85 155
5011.01 164
5011.18 173
5011.34 180
5011.50 187
5011.66 193
5011.83 198
5011.99 204
5012.15 210
5012.31 217
5012.47 224
5012.64 229
5012.80 232
5012.96 232
5013.12 229
5013.29 224
5013.45 216
5013.61 207
5013.77 197
5013.94 186
5014.10 176
5014.26 166
5014.42 158
5014.58 153
5014.75 149
5014.91 147
5015.07 147
5015.23 147
5015.40 148
5015.56 148
5015.72 147
5015.88 145
5016.05 143
5016.21 140
5016.37 135
5016.53 129
5016.70 121
5016.86 113
5017.02 105
5017.18 98
5017.35 93
5017.51 91
5017.67 91
5017.83 93
5018.00 97
5018.16 102
[truncated: 710,722 more chars]
