# Supplementary material for: Methylobacterium Species Promoting Rice and Barley Growth and Interaction Specificity Revealed with Whole-Cell Matrix-Assisted Laser Desorption / Ionization-Time-of-Flight Mass Spectrometry (MALDI-TOF/MS) Analysis
Source: PLoS One. 2015 Jun 8;10(6):e0129509. doi: 10.1371/journal.pone.0129509 (PMC4460032; doi:10.1371/journal.pone.0129509)
Supplement: S3 Data — (ZIP) [file pone.0129509.s003.zip › Supplementary data 3 (ms from barley)/24c.txt]

778.75 0
778.82 0
778.88 0
778.94 0
779.01 0
779.07 0
779.14 0
779.20 0
779.26 0
779.33 0
779.39 0
779.46 0
779.52 0
779.58 0
779.65 0
779.71 0
779.78 0
779.84 0
779.90 0
779.97 0
780.03 0
780.10 0
780.16 0
780.22 0
780.29 0
780.35 0
780.42 0
780.48 0
780.55 0
780.61 0
780.67 0
780.74 0
780.80 0
780.87 0
780.93 0
780.99 0
781.06 0
781.12 0
781.19 0
781.25 0
781.31 0
781.38 0
781.44 0
781.51 0
781.57 0
781.63 0
781.70 0
781.76 0
781.83 0
781.89 0
781.96 0
782.02 0
782.08 0
782.15 0
782.21 0
782.28 0
782.34 0
782.40 0
782.47 0
782.53 0
782.60 0
782.66 0
782.73 0
782.79 0
782.85 0
782.92 0
782.98 0
783.05 0
783.11 0
783.17 0
783.24 0
783.30 0
783.37 0
783.43 0
783.50 0
783.56 0
783.62 0
783.69 0
783.75 0
783.82 0
783.88 0
783.94 0
784.01 0
784.07 0
784.14 0
784.20 0
784.27 0
784.33 0
784.39 0
784.46 0
784.52 0
784.59 0
784.65 0
784.72 0
784.78 0
784.84 0
784.91 0
784.97 0
785.04 0
785.10 0
785.17 0
785.23 0
785.29 0
785.36 0
785.42 0
785.49 0
785.55 0
785.62 0
785.68 0
785.74 0
785.81 0
785.87 0
785.94 0
786.00 0
786.07 0
786.13 0
786.19 0
786.26 0
786.32 0
786.39 0
786.45 0
786.52 0
786.58 0
786.64 0
786.71 0
786.77 0
786.84 0
786.90 0
786.97 0
787.03 0
787.09 0
787.16 0
787.22 0
787.29 0
787.35 0
787.42 0
787.48 0
787.55 0
787.61 0
787.67 0
787.74 0
787.80 0
787.87 0
787.93 0
788.00 0
788.06 0
788.12 0
788.19 0
788.25 0
788.32 0
788.38 0
788.45 0
788.51 0
788.58 0
788.64 0
788.70 0
788.77 0
788.83 0
788.90 0
788.96 0
789.03 0
789.09 0
789.16 0
789.22 0
789.28 0
789.35 0
789.41 0
789.48 0
789.54 0
789.61 0
789.67 0
789.74 0
789.80 0
789.86 0
789.93 0
789.99 0
790.06 0
790.12 0
790.19 0
790.25 0
790.32 0
790.38 0
790.44 0
790.51 0
790.57 0
790.64 0
790.70 0
790.77 0
790.83 0
790.90 0
790.96 0
791.02 0
791.09 0
791.15 0
791.22 0
791.28 0
791.35 0
791.41 0
791.48 0
791.54 0
791.61 0
791.67 0
791.73 0
791.80 0
791.86 0
791.93 0
791.99 0
792.06 0
792.12 0
792.19 0
792.25 0
792.32 0
792.38 0
792.44 0
792.51 0
792.57 0
792.64 0
792.70 0
792.77 0
792.83 0
792.90 0
792.96 0
793.03 0
793.09 0
793.15 0
793.22 0
793.28 0
793.35 0
793.41 0
793.48 0
793.54 0
793.61 0
793.67 0
793.74 0
793.80 0
793.87 0
793.93 0
793.99 0
794.06 0
794.12 0
794.19 0
794.25 0
794.32 0
794.38 0
794.45 0
794.51 0
794.58 0
794.64 0
794.71 0
794.77 0
794.84 0
794.90 0
794.96 0
795.03 0
795.09 0
795.16 0
795.22 0
795.29 0
795.35 0
795.42 0
795.48 0
795.55 0
795.61 0
795.68 0
795.74 0
795.81 0
795.87 0
795.93 0
796.00 0
796.06 0
796.13 0
796.19 0
796.26 0
796.32 0
796.39 0
796.45 0
796.52 0
796.58 0
796.65 0
796.71 0
796.78 0
796.84 0
796.91 0
796.97 0
797.04 0
797.10 0
797.16 0
797.23 0
797.29 0
797.36 0
797.42 0
797.49 0
797.55 0
797.62 0
797.68 0
797.75 0
797.81 0
797.88 0
797.94 0
798.01 0
798.07 0
798.14 0
798.20 0
798.27 0
798.33 0
798.40 0
798.46 0
798.53 0
798.59 0
798.65 0
798.72 0
798.78 0
798.85 0
798.91 0
798.98 0
799.04 0
799.11 0
799.17 0
799.24 0
799.30 0
799.37 0
799.43 0
799.50 0
799.56 0
799.63 0
799.69 0
799.76 0
799.82 0
799.89 0
799.95 0
800.02 0
800.08 0
800.15 0
800.21 0
800.28 0
800.34 0
800.41 0
800.47 0
800.54 0
800.60 0
800.67 0
800.73 0
800.80 0
800.86 0
800.93 0
800.99 0
801.05 0
801.12 0
801.18 0
801.25 0
801.31 0
801.38 0
801.44 0
801.51 0
801.57 0
801.64 0
801.70 0
801.77 0
801.83 0
801.90 0
801.96 0
802.03 0
802.09 0
802.16 0
802.22 0
802.29 0
802.35 0
802.42 0
802.48 0
802.55 0
802.61 0
802.68 0
802.74 0
802.81 0
802.87 0
802.94 0
803.00 0
803.07 0
803.13 0
803.20 0
803.26 0
803.33 0
803.39 0
803.46 0
803.52 0
803.59 0
803.65 0
803.72 0
803.78 0
803.85 0
803.91 0
803.98 0
804.04 0
804.11 0
804.17 0
804.24 0
804.30 0
804.37 0
804.43 0
804.50 0
804.56 0
804.63 0
804.69 0
804.76 0
804.82 0
804.89 0
804.95 0
805.02 0
805.08 0
805.15 0
805.21 0
805.28 0
805.35 0
805.41 0
805.48 0
805.54 0
805.61 0
805.67 0
805.74 0
805.80 0
805.87 0
805.93 0
806.00 0
806.06 0
806.13 0
806.19 0
806.26 0
806.32 0
806.39 0
806.45 0
806.52 0
806.58 0
806.65 0
806.71 0
806.78 0
806.84 0
806.91 0
806.97 0
807.04 0
807.10 0
807.17 0
807.23 0
807.30 0
807.36 0
807.43 0
807.49 0
807.56 0
807.62 0
807.69 0
807.76 0
807.82 0
807.89 0
807.95 0
808.02 0
808.08 0
808.15 0
808.21 0
808.28 0
808.34 0
808.41 0
808.47 0
808.54 0
808.60 0
808.67 1
808.73 1
808.80 1
808.86 1
808.93 1
808.99 0
809.06 0
809.12 0
809.19 0
809.26 0
809.32 0
809.39 0
809.45 0
809.52 0
809.58 0
809.65 0
809.71 0
809.78 0
809.84 0
809.91 0
809.97 0
810.04 0
810.10 0
810.17 0
810.23 0
810.30 0
810.36 0
810.43 0
810.50 0
810.56 0
810.63 0
810.69 0
810.76 0
810.82 0
810.89 0
810.95 0
811.02 0
811.08 0
811.15 0
811.21 0
811.28 0
811.34 0
811.41 0
811.47 0
811.54 0
811.61 0
811.67 0
811.74 0
811.80 0
811.87 0
811.93 0
812.00 0
812.06 0
812.13 0
812.19 0
812.26 0
812.32 0
812.39 0
812.46 0
812.52 0
812.59 0
812.65 0
812.72 0
812.78 0
812.85 0
812.91 0
812.98 0
813.04 0
813.11 0
813.17 0
813.24 0
813.31 0
813.37 0
813.44 0
813.50 0
813.57 0
813.63 0
813.70 0
813.76 0
813.83 0
813.89 0
813.96 0
814.02 0
814.09 0
814.16 0
814.22 0
814.29 0
814.35 0
814.42 0
814.48 0
814.55 0
814.61 0
814.68 0
814.74 0
814.81 0
814.88 0
814.94 0
815.01 0
815.07 0
815.14 0
815.20 0
815.27 0
815.33 0
815.40 0
815.47 0
815.53 0
815.60 0
815.66 0
815.73 0
815.79 0
815.86 0
815.92 0
815.99 0
816.05 0
816.12 0
816.19 0
816.25 0
816.32 0
816.38 0
816.45 0
816.51 0
816.58 0
816.64 0
816.71 0
816.78 0
816.84 0
816.91 0
816.97 0
817.04 0
817.10 0
817.17 0
817.23 0
817.30 0
817.37 0
817.43 0
817.50 0
817.56 0
817.63 0
817.69 0
817.76 0
817.82 0
817.89 0
817.96 0
818.02 0
818.09 0
818.15 0
818.22 0
818.28 0
818.35 0
818.42 0
818.48 0
818.55 0
818.61 0
818.68 0
818.74 0
818.81 0
818.87 0
818.94 0
819.01 0
819.07 0
819.14 0
819.20 0
819.27 0
819.33 0
819.40 0
819.47 0
819.53 0
819.60 0
819.66 0
819.73 0
819.79 0
819.86 0
819.93 0
819.99 0
820.06 0
820.12 0
820.19 0
820.25 0
820.32 0
820.38 0
820.45 0
820.52 0
820.58 0
820.65 0
820.71 0
820.78 0
820.84 0
820.91 0
820.98 0
821.04 0
821.11 0
821.17 0
821.24 0
821.30 0
821.37 0
821.44 0
821.50 0
821.57 0
821.63 0
821.70 0
821.76 0
821.83 0
821.90 0
821.96 0
822.03 0
822.09 0
822.16 0
822.23 0
822.29 0
822.36 0
822.42 0
822.49 0
822.55 0
822.62 0
822.69 0
822.75 0
822.82 0
822.88 0
822.95 0
823.01 0
823.08 0
823.15 0
823.21 0
823.28 0
823.34 0
823.41 0
823.48 0
823.54 0
823.61 0
823.67 0
823.74 0
823.80 0
823.87 0
823.94 0
824.00 0
824.07 0
824.13 0
824.20 0
824.27 0
824.33 0
824.40 0
824.46 0
824.53 0
824.59 0
824.66 0
824.73 0
824.79 0
824.86 0
824.92 0
824.99 0
825.06 0
825.12 0
825.19 0
825.25 0
825.32 0
825.39 0
825.45 0
825.52 0
825.58 0
825.65 0
825.71 0
825.78 0
825.85 0
825.91 0
825.98 0
826.04 0
826.11 0
826.18 0
826.24 0
826.31 0
826.37 0
826.44 0
826.51 0
826.57 0
826.64 0
826.70 0
826.77 0
826.84 0
826.90 0
826.97 0
827.03 0
827.10 0
827.17 0
827.23 0
827.30 0
827.36 0
827.43 0
827.49 0
827.56 0
827.63 0
827.69 0
827.76 0
827.82 0
827.89 0
827.96 0
828.02 0
828.09 0
828.15 0
828.22 0
828.29 0
828.35 0
828.42 0
828.48 0
828.55 0
828.62 0
828.68 0
828.75 0
828.82 0
828.88 0
828.95 0
829.01 0
829.08 0
829.15 0
829.21 0
829.28 0
829.34 0
829.41 0
829.48 0
829.54 0
829.61 0
829.67 0
829.74 0
829.81 0
829.87 0
829.94 0
830.00 0
830.07 0
830.14 0
830.20 0
830.27 0
830.33 0
830.40 0
830.47 0
830.53 0
830.60 0
830.66 0
830.73 0
830.80 0
830.86 0
830.93 0
831.00 0
831.06 0
831.13 0
831.19 0
831.26 0
831.33 0
831.39 0
831.46 0
831.52 0
831.59 0
831.66 0
831.72 0
831.79 0
831.86 0
831.92 0
831.99 0
832.05 0
832.12 0
832.19 0
832.25 0
832.32 0
832.38 0
832.45 0
832.52 0
832.58 0
832.65 0
832.72 0
832.78 0
832.85 0
832.91 0
832.98 0
833.05 0
833.11 0
833.18 0
833.24 0
833.31 0
833.38 0
833.44 0
833.51 0
833.58 0
833.64 0
833.71 0
833.77 0
833.84 0
833.91 0
833.97 0
834.04 0
834.11 0
834.17 0
834.24 0
834.30 0
834.37 0
834.44 0
834.50 0
834.57 0
834.64 0
834.70 0
834.77 0
834.83 0
834.90 0
834.97 0
835.03 0
835.10 0
835.17 0
835.23 0
835.30 0
835.36 0
835.43 0
835.50 0
835.56 0
835.63 0
835.70 0
835.76 0
835.83 0
835.90 0
835.96 0
836.03 0
836.09 0
836.16 0
836.23 0
836.29 0
836.36 0
836.43 0
836.49 0
836.56 0
836.62 0
836.69 0
836.76 0
836.82 0
836.89 0
836.96 0
837.02 0
837.09 0
837.16 0
837.22 0
837.29 0
837.35 0
837.42 0
837.49 0
837.55 0
837.62 0
837.69 0
837.75 0
837.82 0
837.89 0
837.95 0
838.02 0
838.08 0
838.15 0
838.22 0
838.28 0
838.35 0
838.42 0
838.48 0
838.55 0
838.62 0
838.68 0
838.75 0
838.82 0
838.88 0
838.95 0
839.01 0
839.08 0
839.15 0
839.21 0
839.28 0
839.35 0
839.41 0
839.48 0
839.55 0
839.61 0
839.68 0
839.75 0
839.81 0
839.88 0
839.95 0
840.01 0
840.08 0
840.14 0
840.21 0
840.28 0
840.34 0
840.41 0
840.48 0
840.54 0
840.61 0
840.68 0
840.74 0
840.81 0
840.88 0
840.94 0
841.01 0
841.08 0
841.14 0
841.21 0
841.28 0
841.34 0
841.41 0
841.47 0
841.54 0
841.61 0
841.67 0
841.74 0
841.81 0
841.87 0
841.94 0
842.01 0
842.07 0
842.14 0
842.21 0
842.27 0
842.34 0
842.41 0
842.47 0
842.54 0
842.61 0
842.67 0
842.74 0
842.81 0
842.87 0
842.94 0
843.01 0
843.07 0
843.14 0
843.21 0
843.27 0
843.34 0
843.41 0
843.47 0
843.54 0
843.60 0
843.67 0
843.74 0
843.80 0
843.87 0
843.94 0
844.00 0
844.07 0
844.14 0
844.20 0
844.27 0
844.34 0
844.40 0
844.47 0
844.54 0
844.60 0
844.67 0
844.74 0
844.80 0
844.87 0
844.94 0
845.00 0
845.07 0
845.14 0
845.20 0
845.27 0
845.34 0
845.40 0
845.47 0
845.54 0
845.60 0
845.67 0
845.74 0
845.80 0
845.87 0
845.94 0
846.00 0
846.07 0
846.14 0
846.21 0
846.27 0
846.34 0
846.41 0
846.47 0
846.54 0
846.61 0
846.67 0
846.74 0
846.81 0
846.87 0
846.94 0
847.01 0
847.07 0
847.14 0
847.21 0
847.27 0
847.34 0
847.41 0
847.47 0
847.54 0
847.61 0
847.67 0
847.74 0
847.81 0
847.87 0
847.94 0
848.01 0
848.07 0
848.14 0
848.21 0
848.27 0
848.34 0
848.41 0
848.47 0
848.54 0
848.61 0
848.68 0
848.74 0
848.81 0
848.88 0
848.94 0
849.01 0
849.08 0
849.14 0
849.21 0
849.28 0
849.34 0
849.41 0
849.48 0
849.54 0
849.61 0
849.68 0
849.74 0
849.81 0
849.88 0
849.95 0
850.01 0
850.08 0
850.15 0
850.21 0
850.28 0
850.35 0
850.41 0
850.48 0
850.55 0
850.61 0
850.68 0
850.75 0
850.81 0
850.88 0
850.95 0
851.02 0
851.08 0
851.15 0
851.22 0
851.28 0
851.35 0
851.42 0
851.48 0
851.55 0
851.62 0
851.68 0
851.75 0
851.82 0
851.89 0
851.95 0
852.02 0
852.09 0
852.15 0
852.22 0
852.29 0
852.35 0
852.42 0
852.49 0
852.56 0
852.62 0
852.69 0
852.76 0
852.82 0
852.89 0
852.96 0
853.02 0
853.09 0
853.16 0
853.22 0
853.29 0
853.36 0
853.43 0
853.49 0
853.56 0
853.63 0
853.69 0
853.76 0
853.83 0
853.90 0
853.96 0
854.03 0
854.10 0
854.16 0
854.23 0
854.30 0
854.36 0
854.43 0
854.50 0
854.57 0
854.63 0
854.70 0
854.77 0
854.83 0
854.90 0
854.97 0
855.03 0
855.10 0
855.17 0
855.24 0
855.30 0
855.37 0
855.44 0
855.50 0
855.57 0
855.64 0
855.71 0
855.77 0
855.84 0
855.91 0
855.97 0
856.04 0
856.11 0
856.18 0
856.24 0
856.31 0
856.38 0
856.44 0
856.51 0
856.58 0
856.65 0
856.71 0
856.78 0
856.85 0
856.91 0
856.98 0
857.05 0
857.12 0
857.18 0
857.25 0
857.32 0
857.38 0
857.45 0
857.52 0
857.59 0
857.65 0
857.72 0
857.79 0
857.85 0
857.92 0
857.99 0
858.06 0
858.12 0
858.19 0
858.26 0
858.32 0
858.39 0
858.46 0
858.53 0
858.59 0
858.66 0
858.73 0
858.79 0
858.86 0
858.93 0
859.00 0
859.06 0
859.13 0
859.20 0
859.27 0
859.33 0
859.40 0
859.47 0
859.53 0
859.60 0
859.67 0
859.74 0
859.80 0
859.87 0
859.94 0
860.00 0
860.07 0
860.14 0
860.21 0
860.27 0
860.34 0
860.41 0
860.48 0
860.54 0
860.61 0
860.68 0
860.74 0
860.81 0
860.88 0
860.95 0
861.01 0
861.08 0
861.15 0
861.22 0
861.28 0
861.35 0
861.42 0
861.49 0
861.55 0
861.62 0
861.69 0
861.75 0
861.82 0
861.89 0
861.96 0
862.02 0
862.09 0
862.16 0
862.23 0
862.29 0
862.36 0
862.43 0
862.50 0
862.56 0
862.63 0
862.70 0
862.76 0
862.83 0
862.90 0
862.97 0
863.03 0
863.10 0
863.17 0
863.24 0
863.30 0
863.37 0
863.44 0
863.51 0
863.57 0
863.64 0
863.71 0
863.78 0
863.84 0
863.91 0
863.98 0
864.05 0
864.11 0
864.18 0
864.25 0
864.31 0
864.38 0
864.45 0
864.52 0
864.58 0
864.65 0
864.72 0
864.79 0
864.85 0
864.92 0
864.99 0
865.06 0
865.12 0
865.19 0
865.26 0
865.33 0
865.39 0
865.46 0
865.53 0
865.60 0
865.66 0
865.73 0
865.80 0
865.87 0
865.93 0
866.00 0
866.07 0
866.14 0
866.20 0
866.27 0
866.34 0
866.41 0
866.47 0
866.54 0
866.61 0
866.68 0
866.74 0
866.81 0
866.88 0
866.95 0
867.01 0
867.08 0
867.15 0
867.22 0
867.28 0
867.35 0
867.42 0
867.49 0
867.55 0
867.62 0
867.69 0
867.76 0
867.82 0
867.89 0
867.96 0
868.03 0
868.09 0
868.16 0
868.23 0
868.30 0
868.37 0
868.43 0
868.50 0
868.57 0
868.64 0
868.70 0
868.77 0
868.84 0
868.91 0
868.97 0
869.04 0
869.11 0
869.18 0
869.24 0
869.31 0
869.38 0
869.45 0
869.51 0
869.58 0
869.65 0
869.72 0
869.79 0
869.85 0
869.92 0
869.99 0
870.06 0
870.12 0
870.19 0
870.26 0
870.33 0
870.39 0
870.46 0
870.53 0
870.60 0
870.66 0
870.73 0
870.80 0
870.87 0
870.94 0
871.00 0
871.07 0
871.14 0
871.21 0
871.27 0
871.34 0
871.41 0
871.48 0
871.54 0
871.61 0
871.68 0
871.75 0
871.82 0
871.88 0
871.95 0
872.02 0
872.09 0
872.15 0
872.22 0
872.29 0
872.36 0
872.43 0
872.49 0
872.56 0
872.63 0
872.70 0
872.76 0
872.83 0
872.90 0
872.97 0
873.03 0
873.10 0
873.17 0
873.24 0
873.31 0
873.37 0
873.44 0
873.51 0
873.58 0
873.65 0
873.71 0
873.78 0
873.85 0
873.92 0
873.98 0
874.05 0
874.12 0
874.19 0
874.26 0
874.32 0
874.39 0
874.46 0
874.53 0
874.59 0
874.66 0
874.73 0
874.80 0
874.87 0
874.93 0
875.00 0
875.07 0
875.14 0
875.20 0
875.27 0
875.34 0
875.41 0
875.48 0
875.54 0
875.61 0
875.68 0
875.75 0
875.82 0
875.88 0
875.95 0
876.02 0
876.09 0
876.16 0
876.22 0
876.29 0
876.36 0
876.43 0
876.49 0
876.56 0
876.63 0
876.70 0
876.77 0
876.83 0
876.90 0
876.97 0
877.04 0
877.11 0
877.17 0
877.24 0
877.31 0
877.38 0
877.45 0
877.51 0
877.58 0
877.65 0
877.72 0
877.79 0
877.85 0
877.92 0
877.99 0
878.06 0
878.12 0
878.19 0
878.26 0
878.33 0
878.40 0
878.46 0
878.53 0
878.60 0
878.67 0
878.74 0
878.80 0
878.87 0
878.94 0
879.01 0
879.08 0
879.14 0
879.21 0
879.28 0
879.35 0
879.42 0
879.48 0
879.55 0
879.62 0
879.69 0
879.76 0
879.82 0
879.89 0
879.96 0
880.03 0
880.10 0
880.17 0
880.23 0
880.30 0
880.37 0
880.44 0
880.51 0
880.57 0
880.64 0
880.71 0
880.78 0
880.85 0
880.91 0
880.98 0
881.05 0
881.12 0
881.19 0
881.25 0
881.32 0
881.39 0
881.46 0
881.53 0
881.59 0
881.66 0
881.73 0
881.80 0
881.87 0
881.94 0
882.00 0
882.07 0
882.14 0
882.21 0
882.28 0
882.34 0
882.41 0
882.48 0
882.55 0
882.62 0
882.68 0
882.75 0
882.82 0
882.89 0
882.96 0
883.03 0
883.09 0
883.16 0
883.23 0
883.30 0
883.37 0
883.43 0
883.50 0
883.57 0
883.64 0
883.71 0
883.78 0
883.84 0
883.91 0
883.98 0
884.05 0
884.12 0
884.18 0
884.25 0
884.32 0
884.39 0
884.46 0
884.53 0
884.59 0
884.66 0
884.73 0
884.80 0
884.87 0
884.93 0
885.00 0
885.07 0
885.14 0
885.21 0
885.28 0
885.34 0
885.41 0
885.48 0
885.55 0
885.62 0
885.69 0
885.75 0
885.82 0
885.89 0
885.96 0
886.03 0
886.09 0
886.16 0
886.23 0
886.30 0
886.37 0
886.44 0
886.50 0
886.57 0
886.64 0
886.71 0
886.78 0
886.85 0
886.91 0
886.98 0
887.05 0
887.12 0
887.19 0
887.26 0
887.32 0
887.39 0
887.46 0
887.53 0
887.60 0
887.67 0
887.73 0
887.80 0
887.87 0
887.94 0
888.01 0
888.08 0
888.14 0
888.21 0
888.28 0
888.35 0
888.42 0
888.49 0
888.55 0
888.62 0
888.69 0
888.76 0
888.83 0
888.90 0
888.96 0
889.03 0
889.10 0
889.17 0
889.24 0
889.31 0
889.37 0
889.44 0
889.51 0
889.58 0
889.65 0
889.72 0
889.79 0
889.85 0
889.92 0
889.99 0
890.06 0
890.13 0
890.20 0
890.26 0
890.33 0
890.40 0
890.47 0
890.54 0
890.61 0
890.68 0
890.74 0
890.81 0
890.88 0
890.95 0
891.02 0
891.09 0
891.15 0
891.22 0
891.29 0
891.36 0
891.43 0
891.50 0
891.57 0
891.63 0
891.70 0
891.77 0
891.84 0
891.91 0
891.98 0
892.04 0
892.11 0
892.18 0
892.25 0
892.32 0
892.39 0
892.46 0
892.52 0
892.59 0
892.66 0
892.73 0
892.80 0
892.87 0
892.94 0
893.00 0
893.07 0
893.14 0
893.21 0
893.28 0
893.35 0
893.42 0
893.48 0
893.55 0
893.62 0
893.69 0
893.76 0
893.83 0
893.90 0
893.96 0
894.03 0
894.10 0
894.17 0
894.24 0
894.31 0
894.38 0
894.44 0
894.51 0
894.58 0
894.65 0
894.72 0
894.79 0
894.86 0
894.92 0
894.99 0
895.06 0
895.13 0
895.20 0
895.27 0
895.34 0
895.40 0
895.47 0
895.54 0
895.61 0
895.68 0
895.75 0
895.82 0
895.88 0
895.95 0
896.02 0
896.09 0
896.16 0
896.23 0
896.30 0
896.37 0
896.43 0
896.50 0
896.57 0
896.64 0
896.71 0
896.78 0
896.85 0
896.91 0
896.98 0
897.05 0
897.12 0
897.19 0
897.26 0
897.33 0
897.40 0
897.46 0
897.53 0
897.60 0
897.67 0
897.74 0
897.81 0
897.88 0
897.95 0
898.01 0
898.08 0
898.15 0
898.22 0
898.29 0
898.36 0
898.43 0
898.50 0
898.56 0
898.63 0
898.70 0
898.77 0
898.84 0
898.91 0
898.98 0
899.05 0
899.11 0
899.18 0
899.25 0
899.32 0
899.39 0
899.46 0
899.53 0
899.60 0
899.66 0
899.73 0
899.80 0
899.87 0
899.94 0
900.01 0
900.08 0
900.15 0
900.21 0
900.28 0
900.35 0
900.42 0
900.49 0
900.56 0
900.63 0
900.70 0
900.77 0
900.83 0
900.90 0
900.97 0
901.04 0
901.11 0
901.18 0
901.25 0
901.32 0
901.39 0
901.45 0
901.52 0
901.59 0
901.66 0
901.73 0
901.80 0
901.87 0
901.94 0
902.00 0
902.07 0
902.14 0
902.21 0
902.28 0
902.35 0
902.42 0
902.49 0
902.56 0
902.62 0
902.69 0
902.76 0
902.83 0
902.90 0
902.97 0
903.04 0
903.11 0
903.18 0
903.25 0
903.31 0
903.38 0
903.45 0
903.52 0
903.59 0
903.66 0
903.73 0
903.80 0
903.87 0
903.93 0
904.00 0
904.07 0
904.14 0
904.21 0
904.28 0
904.35 0
904.42 0
904.49 0
904.56 0
904.62 0
904.69 0
904.76 0
904.83 0
904.90 0
904.97 0
905.04 0
905.11 0
905.18 0
905.25 0
905.31 0
905.38 0
905.45 0
905.52 0
905.59 0
905.66 0
905.73 0
905.80 0
905.87 0
905.94 0
906.00 0
906.07 0
906.14 0
906.21 0
906.28 0
906.35 0
906.42 0
906.49 0
906.56 0
906.63 0
906.69 0
906.76 0
906.83 0
906.90 0
906.97 0
907.04 0
907.11 0
907.18 0
907.25 0
907.32 0
907.39 0
907.45 0
907.52 0
907.59 0
907.66 0
907.73 0
907.80 0
907.87 0
907.94 0
908.01 0
908.08 0
908.15 0
908.21 0
908.28 0
908.35 0
908.42 0
908.49 0
908.56 0
908.63 0
908.70 0
908.77 0
908.84 0
908.91 0
908.98 0
909.04 0
909.11 0
909.18 0
909.25 0
909.32 0
909.39 0
909.46 0
909.53 0
909.60 0
909.67 0
909.74 0
909.81 0
909.87 0
909.94 0
910.01 0
910.08 0
910.15 0
910.22 0
910.29 0
910.36 0
910.43 0
910.50 0
910.57 0
910.64 0
910.70 0
910.77 0
910.84 0
910.91 0
910.98 0
911.05 0
911.12 0
911.19 0
911.26 0
911.33 0
911.40 0
911.47 0
911.54 0
911.60 0
911.67 0
911.74 0
911.81 0
911.88 0
911.95 0
912.02 0
912.09 0
912.16 0
912.23 0
912.30 0
912.37 0
912.44 0
912.51 0
912.57 0
912.64 0
912.71 0
912.78 0
912.85 0
912.92 0
912.99 0
913.06 0
913.13 0
913.20 0
913.27 0
913.34 0
913.41 0
913.48 0
913.54 0
913.61 0
913.68 0
913.75 0
913.82 0
913.89 0
913.96 0
914.03 0
914.10 0
914.17 0
914.24 0
914.31 0
914.38 0
914.45 0
914.52 0
914.59 0
914.65 0
914.72 0
914.79 0
914.86 0
914.93 0
915.00 0
915.07 0
915.14 0
915.21 0
915.28 0
915.35 0
915.42 0
915.49 0
915.56 0
915.63 0
915.70 0
915.76 0
915.83 0
915.90 0
915.97 0
916.04 0
916.11 0
916.18 0
916.25 0
916.32 0
916.39 0
916.46 0
916.53 0
916.60 0
916.67 0
916.74 0
916.81 0
916.88 0
916.94 0
917.01 0
917.08 0
917.15 0
917.22 0
917.29 0
917.36 0
917.43 0
917.50 0
917.57 0
917.64 0
917.71 0
917.78 0
917.85 0
917.92 0
917.99 0
918.06 0
918.13 0
918.20 0
918.26 0
918.33 0
918.40 0
918.47 0
918.54 0
918.61 0
918.68 0
918.75 0
918.82 0
918.89 0
918.96 0
919.03 0
919.10 0
919.17 0
919.24 0
919.31 0
919.38 0
919.45 0
919.52 0
919.59 0
919.66 0
919.73 0
919.79 0
919.86 0
919.93 0
920.00 0
920.07 0
920.14 0
920.21 0
920.28 0
920.35 0
920.42 0
920.49 0
920.56 0
920.63 0
920.70 0
920.77 0
920.84 0
920.91 0
920.98 0
921.05 0
921.12 0
921.19 0
921.26 0
921.33 0
921.40 0
921.46 0
921.53 0
921.60 0
921.67 0
921.74 0
921.81 0
921.88 0
921.95 0
922.02 0
922.09 0
922.16 0
922.23 0
922.30 0
922.37 0
922.44 0
922.51 0
922.58 0
922.65 0
922.72 0
922.79 0
922.86 0
922.93 0
923.00 0
923.07 0
923.14 0
923.21 0
923.28 0
923.35 0
923.42 0
923.48 0
923.55 0
923.62 0
923.69 0
923.76 0
923.83 0
923.90 0
923.97 0
924.04 0
924.11 0
924.18 0
924.25 0
924.32 0
924.39 0
924.46 0
924.53 0
924.60 0
924.67 0
924.74 0
924.81 0
924.88 0
924.95 0
925.02 0
925.09 0
925.16 0
925.23 0
925.30 0
925.37 0
925.44 0
925.51 0
925.58 0
925.65 0
925.72 0
925.79 0
925.86 0
925.93 0
926.00 0
926.07 0
926.14 0
926.21 0
926.27 0
926.34 0
926.41 0
926.48 0
926.55 0
926.62 0
926.69 0
926.76 0
926.83 0
926.90 0
926.97 0
927.04 0
927.11 0
927.18 0
927.25 0
927.32 0
927.39 0
927.46 0
927.53 0
927.60 0
927.67 0
927.74 0
927.81 0
927.88 0
927.95 0
928.02 0
928.09 0
928.16 0
928.23 0
928.30 0
928.37 0
928.44 0
928.51 0
928.58 0
928.65 0
928.72 0
928.79 0
928.86 0
928.93 0
929.00 0
929.07 0
929.14 0
929.21 0
929.28 0
929.35 0
929.42 0
929.49 0
929.56 0
929.63 0
929.70 0
929.77 0
929.84 0
929.91 0
929.98 0
930.05 0
930.12 0
930.19 0
930.26 0
930.33 0
930.40 0
930.47 0
930.54 0
930.61 0
930.68 0
930.75 0
930.82 0
930.89 0
930.96 0
931.03 0
931.10 0
931.17 0
931.24 0
931.31 0
931.38 0
931.45 0
931.52 0
931.59 0
931.66 0
931.73 0
931.80 0
931.87 0
931.94 0
932.01 0
932.08 0
932.15 0
932.22 0
932.29 0
932.36 0
932.43 0
932.50 0
932.57 0
932.64 0
932.71 0
932.78 0
932.85 0
932.92 0
932.99 0
933.06 0
933.13 0
933.20 0
933.27 0
933.34 0
933.41 0
933.48 0
933.55 0
933.62 0
933.69 0
933.76 0
933.83 0
933.90 0
933.97 0
934.04 0
934.11 0
934.18 0
934.25 0
934.32 0
934.39 0
934.46 0
934.53 0
934.60 0
934.67 0
934.74 0
934.81 0
934.88 0
934.95 0
935.02 0
935.09 0
935.16 0
935.23 0
935.30 0
935.37 0
935.44 0
935.51 0
935.58 0
935.65 0
935.72 0
935.79 0
935.86 0
935.93 0
936.00 0
936.07 0
936.14 0
936.21 0
936.28 0
936.35 0
936.42 0
936.49 0
936.56 0
936.63 0
936.70 0
936.77 0
936.85 0
936.92 0
936.99 0
937.06 0
937.13 0
937.20 0
937.27 0
937.34 0
937.41 0
937.48 0
937.55 0
937.62 0
937.69 0
937.76 0
937.83 0
937.90 0
937.97 0
938.04 0
938.11 0
938.18 0
938.25 0
938.32 0
938.39 0
938.46 0
938.53 0
938.60 0
938.67 0
938.74 0
938.81 0
938.88 0
938.95 0
939.02 0
939.09 0
939.16 0
939.23 0
939.30 0
939.37 0
939.44 0
939.51 0
939.58 0
939.66 0
939.73 0
939.80 0
939.87 0
939.94 0
940.01 0
940.08 0
940.15 0
940.22 0
940.29 0
940.36 0
940.43 0
940.50 0
940.57 0
940.64 0
940.71 0
940.78 0
940.85 0
940.92 0
940.99 0
941.06 0
941.13 0
941.20 0
941.27 0
941.34 0
941.41 0
941.48 0
941.55 0
941.62 0
941.70 0
941.77 0
941.84 0
941.91 0
941.98 0
942.05 0
942.12 0
942.19 0
942.26 0
942.33 0
942.40 0
942.47 0
942.54 0
942.61 0
942.68 0
942.75 0
942.82 0
942.89 0
942.96 0
943.03 0
943.10 0
943.17 0
943.24 0
943.31 0
943.39 0
943.46 0
943.53 0
943.60 0
943.67 0
943.74 0
943.81 0
943.88 0
943.95 0
944.02 0
944.09 0
944.16 0
944.23 0
944.30 0
944.37 0
944.44 0
944.51 0
944.58 0
944.65 0
944.72 0
944.79 0
944.87 0
944.94 0
945.01 0
945.08 0
945.15 0
945.22 0
945.29 0
945.36 0
945.43 0
945.50 0
945.57 0
945.64 0
945.71 0
945.78 0
945.85 0
945.92 0
945.99 0
946.06 0
946.13 0
946.21 0
946.28 0
946.35 0
946.42 0
946.49 0
946.56 0
946.63 0
946.70 0
946.77 0
946.84 0
946.91 0
946.98 0
947.05 0
947.12 0
947.19 0
947.26 0
947.33 0
947.40 0
947.48 0
947.55 0
947.62 0
947.69 0
947.76 0
947.83 0
947.90 0
947.97 0
948.04 0
948.11 0
948.18 0
948.25 0
948.32 0
948.39 0
948.46 0
948.53 0
948.61 0
948.68 0
948.75 0
948.82 0
948.89 0
948.96 0
949.03 0
949.10 0
949.17 0
949.24 0
949.31 0
949.38 1
949.45 1
949.52 1
949.59 1
949.67 1
949.74 1
949.81 1
949.88 1
949.95 1
950.02 1
950.09 0
950.16 0
950.23 0
950.30 0
950.37 0
950.44 0
950.51 0
950.58 0
950.65 0
950.73 1
950.80 1
950.87 1
950.94 0
951.01 0
951.08 0
951.15 0
951.22 0
951.29 0
951.36 0
951.43 0
951.50 0
951.57 0
951.65 0
951.72 0
951.79 0
951.86 0
951.93 0
952.00 0
952.07 0
952.14 0
952.21 0
952.28 0
952.35 0
952.42 0
952.49 0
952.57 0
952.64 0
952.71 0
952.78 0
952.85 0
952.92 0
952.99 0
953.06 0
953.13 0
953.20 0
953.27 0
953.34 0
953.41 0
953.49 0
953.56 0
953.63 0
953.70 0
953.77 0
953.84 0
953.91 0
953.98 0
954.05 0
954.12 0
954.19 0
954.26 0
954.34 0
954.41 0
954.48 0
954.55 0
954.62 0
954.69 0
954.76 0
954.83 0
954.90 0
954.97 0
955.04 0
955.12 0
955.19 0
955.26 0
955.33 0
955.40 0
955.47 0
955.54 0
955.61 0
955.68 0
955.75 0
955.82 0
955.90 0
955.97 0
956.04 0
956.11 0
956.18 0
956.25 0
956.32 0
956.39 0
956.46 0
956.53 0
956.60 0
956.68 0
956.75 0
956.82 0
956.89 0
956.96 0
957.03 0
957.10 0
957.17 0
957.24 0
957.31 0
957.38 0
957.46 0
957.53 0
957.60 0
957.67 0
957.74 0
957.81 0
957.88 0
957.95 0
958.02 0
958.09 0
958.17 0
958.24 0
958.31 0
958.38 0
958.45 0
958.52 0
958.59 0
958.66 0
958.73 0
958.80 0
958.88 0
958.95 0
959.02 0
959.09 0
959.16 0
959.23 0
959.30 0
959.37 0
959.44 0
959.51 0
959.59 0
959.66 0
959.73 0
959.80 0
959.87 0
959.94 0
960.01 0
960.08 0
960.15 0
960.23 0
960.30 0
960.37 0
960.44 0
960.51 0
960.58 0
960.65 0
960.72 0
960.79 0
960.87 0
960.94 0
961.01 0
961.08 0
961.15 0
961.22 0
961.29 0
961.36 0
961.43 0
961.51 0
961.58 0
961.65 0
961.72 0
961.79 0
961.86 0
961.93 0
962.00 0
962.07 0
962.15 0
962.22 0
962.29 0
962.36 0
962.43 0
962.50 0
962.57 0
962.64 0
962.71 0
962.79 0
962.86 0
962.93 0
963.00 0
963.07 0
963.14 0
963.21 0
963.28 0
963.36 0
963.43 0
963.50 0
963.57 0
963.64 0
963.71 0
963.78 0
963.85 0
963.92 0
964.00 0
964.07 0
964.14 0
964.21 0
964.28 0
964.35 0
964.42 0
964.49 0
964.57 0
964.64 0
964.71 0
964.78 0
964.85 0
964.92 0
964.99 0
965.06 0
965.14 0
965.21 0
965.28 0
965.35 0
965.42 0
965.49 0
965.56 0
965.63 0
965.71 0
965.78 0
965.85 0
965.92 0
965.99 0
966.06 0
966.13 0
966.20 0
966.28 0
966.35 0
966.42 0
966.49 0
966.56 0
966.63 0
966.70 0
966.78 0
966.85 0
966.92 0
966.99 0
967.06 0
967.13 0
967.20 0
967.27 0
967.35 0
967.42 0
967.49 0
967.56 0
967.63 0
967.70 0
967.77 0
967.85 0
967.92 0
967.99 0
968.06 0
968.13 0
968.20 0
968.27 0
968.34 0
968.42 0
968.49 0
968.56 0
968.63 0
968.70 0
968.77 0
968.84 0
968.92 0
968.99 0
969.06 0
969.13 0
969.20 0
969.27 0
969.34 0
969.42 0
969.49 0
969.56 0
969.63 0
969.70 0
969.77 0
969.84 0
969.92 0
969.99 0
970.06 0
970.13 0
970.20 0
970.27 0
970.34 0
970.42 0
970.49 0
970.56 0
970.63 0
970.70 0
970.77 0
970.84 0
970.92 0
970.99 0
971.06 0
971.13 0
971.20 0
971.27 0
971.34 0
971.42 0
971.49 0
971.56 0
971.63 0
971.70 0
971.77 0
971.84 0
971.92 0
971.99 0
972.06 0
972.13 0
972.20 0
972.27 0
972.35 0
972.42 0
972.49 0
972.56 0
972.63 0
972.70 0
972.77 0
972.85 0
972.92 0
972.99 0
973.06 0
973.13 0
973.20 0
973.28 0
973.35 0
973.42 0
973.49 0
973.56 0
973.63 0
973.70 0
973.78 0
973.85 0
973.92 0
973.99 0
974.06 0
974.13 0
974.21 0
974.28 0
974.35 0
974.42 0
974.49 0
974.56 0
974.64 0
974.71 0
974.78 0
974.85 0
974.92 0
974.99 0
975.07 0
975.14 0
975.21 0
975.28 0
975.35 0
975.42 0
975.49 0
975.57 0
975.64 0
975.71 0
975.78 0
975.85 0
975.92 0
976.00 0
976.07 0
976.14 0
976.21 0
976.28 0
976.35 0
976.43 0
976.50 0
976.57 0
976.64 0
976.71 0
976.78 0
976.86 0
976.93 0
977.00 0
977.07 0
977.14 0
977.21 0
977.29 0
977.36 0
977.43 0
977.50 0
977.57 0
977.65 0
977.72 0
977.79 0
977.86 0
977.93 0
978.00 0
978.08 0
978.15 0
978.22 0
978.29 0
978.36 0
978.43 0
978.51 0
978.58 0
978.65 0
978.72 0
978.79 0
978.86 0
978.94 0
979.01 0
979.08 1
979.15 1
979.22 1
979.30 0
979.37 0
979.44 0
979.51 0
979.58 0
979.65 0
979.73 0
979.80 0
979.87 0
979.94 0
980.01 0
980.08 0
980.16 0
980.23 0
980.30 0
980.37 0
980.44 0
980.52 0
980.59 0
980.66 0
980.73 0
980.80 0
980.87 0
980.95 0
981.02 0
981.09 0
981.16 0
981.23 0
981.31 0
981.38 0
981.45 0
981.52 0
981.59 0
981.67 0
981.74 0
981.81 0
981.88 0
981.95 0
982.02 0
982.10 0
982.17 0
982.24 0
982.31 0
982.38 0
982.46 0
982.53 0
982.60 0
982.67 0
982.74 0
982.82 0
982.89 0
982.96 0
983.03 0
983.10 0
983.17 0
983.25 0
983.32 0
983.39 0
983.46 0
983.53 0
983.61 0
983.68 0
983.75 0
983.82 0
983.89 0
983.97 0
984.04 0
984.11 0
984.18 0
984.25 0
984.33 0
984.40 0
984.47 0
984.54 0
984.61 0
984.69 0
984.76 0
984.83 0
984.90 0
984.97 0
985.05 0
985.12 0
985.19 0
985.26 0
985.33 0
985.41 0
985.48 0
985.55 0
985.62 0
985.69 0
985.77 0
985.84 0
985.91 0
985.98 0
986.05 0
986.13 0
986.20 0
986.27 0
986.34 0
986.41 0
986.49 0
986.56 0
986.63 0
986.70 0
986.77 0
986.85 0
986.92 0
986.99 0
987.06 0
987.13 0
987.21 0
987.28 0
987.35 0
987.42 0
987.49 0
987.57 0
987.64 0
987.71 0
987.78 0
987.85 0
987.93 0
988.00 0
988.07 0
988.14 0
988.22 0
988.29 0
988.36 0
988.43 0
988.50 0
988.58 0
988.65 0
988.72 0
988.79 0
988.86 0
988.94 0
989.01 0
989.08 0
989.15 0
989.22 0
989.30 0
989.37 0
989.44 0
989.51 0
989.59 0
989.66 0
989.73 0
989.80 0
989.87 0
989.95 0
990.02 0
990.09 0
990.16 0
990.23 0
990.31 0
990.38 1
990.45 1
990.52 1
990.60 1
990.67 1
990.74 1
990.81 0
990.88 0
990.96 0
991.03 0
991.10 0
991.17 1
991.25 1
991.32 1
991.39 1
991.46 1
991.53 1
991.61 0
991.68 0
991.75 0
991.82 0
991.90 0
991.97 0
992.04 0
992.11 0
992.18 0
992.26 0
992.33 0
992.40 0
992.47 0
992.55 0
992.62 0
992.69 0
992.76 0
992.83 0
992.91 0
992.98 0
993.05 0
993.12 0
993.20 0
993.27 0
993.34 0
993.41 0
993.49 0
993.56 0
993.63 0
993.70 0
993.77 0
993.85 0
993.92 0
993.99 0
994.06 0
994.14 0
994.21 0
994.28 0
994.35 0
994.43 0
994.50 0
994.57 0
994.64 0
994.71 0
994.79 0
994.86 0
994.93 0
995.00 0
995.08 0
995.15 0
995.22 0
995.29 0
995.37 0
995.44 0
995.51 0
995.58 0
995.66 0
995.73 0
995.80 0
995.87 0
995.94 0
996.02 0
996.09 0
996.16 0
996.23 0
996.31 0
996.38 0
996.45 0
996.52 0
996.60 0
996.67 0
996.74 0
996.81 0
996.89 0
996.96 0
997.03 0
997.10 0
997.18 0
997.25 0
997.32 0
997.39 0
997.47 0
997.54 0
997.61 0
997.68 0
997.76 0
997.83 0
997.90 0
997.97 0
998.04 0
998.12 0
998.19 0
998.26 0
998.33 0
998.41 0
998.48 0
998.55 0
998.62 0
998.70 0
998.77 0
998.84 0
998.91 0
998.99 0
999.06 0
999.13 0
999.20 0
999.28 0
999.35 0
999.42 0
999.49 0
999.57 0
999.64 0
999.71 0
999.78 0
999.86 0
999.93 0
1000.00 0
1000.07 0
1000.15 0
1000.22 0
1000.29 0
1000.36 0
1000.44 0
1000.51 0
1000.58 0
1000.66 0
1000.73 0
1000.80 0
1000.87 0
1000.95 0
1001.02 0
1001.09 0
1001.16 0
1001.24 0
1001.31 0
1001.38 0
1001.45 0
1001.53 0
1001.60 0
1001.67 0
1001.74 0
1001.82 0
1001.89 0
1001.96 0
1002.03 0
1002.11 0
1002.18 0
1002.25 0
1002.32 0
1002.40 0
1002.47 0
1002.54 0
1002.61 0
1002.69 0
1002.76 0
1002.83 0
1002.91 0
1002.98 0
1003.05 0
1003.12 0
1003.20 0
1003.27 0
1003.34 0
1003.41 0
1003.49 0
1003.56 0
1003.63 0
1003.70 1
1003.78 1
1003.85 1
1003.92 1
1004.00 1
1004.07 0
1004.14 0
1004.21 0
1004.29 0
1004.36 0
1004.43 0
1004.50 0
1004.58 0
1004.65 0
1004.72 0
1004.79 0
1004.87 0
1004.94 0
1005.01 0
1005.09 0
1005.16 0
1005.23 0
1005.30 0
1005.38 1
1005.45 1
1005.52 1
1005.59 1
1005.67 1
1005.74 1
1005.81 1
1005.89 1
1005.96 1
1006.03 0
1006.10 0
1006.18 0
1006.25 0
1006.32 0
1006.39 0
1006.47 0
1006.54 0
1006.61 0
1006.69 0
1006.76 0
1006.83 0
1006.90 0
1006.98 0
1007.05 0
1007.12 0
1007.20 0
1007.27 0
1007.34 0
1007.41 0
1007.49 0
1007.56 0
1007.63 0
1007.70 0
1007.78 0
1007.85 0
1007.92 0
1008.00 0
1008.07 0
1008.14 0
1008.21 0
1008.29 0
1008.36 0
1008.43 0
1008.51 0
1008.58 0
1008.65 0
1008.72 0
1008.80 0
1008.87 0
1008.94 0
1009.02 0
1009.09 0
1009.16 0
1009.23 0
1009.31 0
1009.38 0
1009.45 0
1009.53 0
1009.60 0
1009.67 0
1009.74 0
1009.82 0
1009.89 0
1009.96 0
1010.04 0
1010.11 0
1010.18 0
1010.25 0
1010.33 0
1010.40 0
1010.47 0
1010.55 0
1010.62 0
1010.69 0
1010.77 0
1010.84 0
1010.91 0
1010.98 0
1011.06 0
1011.13 0
1011.20 0
1011.28 0
1011.35 0
1011.42 0
1011.49 0
1011.57 0
1011.64 0
1011.71 0
1011.79 0
1011.86 0
1011.93 0
1012.01 0
1012.08 0
1012.15 0
1012.22 0
1012.30 0
1012.37 0
1012.44 0
1012.52 0
1012.59 0
1012.66 0
1012.73 0
1012.81 1
1012.88 1
1012.95 1
1013.03 1
1013.10 1
1013.17 1
1013.25 1
1013.32 1
1013.39 0
1013.46 0
1013.54 0
1013.61 0
1013.68 0
1013.76 0
1013.83 0
1013.90 0
1013.98 1
1014.05 1
1014.12 1
1014.20 1
1014.27 0
1014.34 0
1014.41 0
1014.49 0
1014.56 0
1014.63 0
1014.71 0
1014.78 0
1014.85 0
1014.93 0
1015.00 0
1015.07 0
1015.14 0
1015.22 0
1015.29 0
1015.36 0
1015.44 0
1015.51 0
1015.58 0
1015.66 0
1015.73 0
1015.80 0
1015.88 0
1015.95 0
1016.02 0
1016.09 0
1016.17 0
1016.24 0
1016.31 0
1016.39 0
1016.46 0
1016.53 0
1016.61 0
1016.68 0
1016.75 0
1016.83 0
1016.90 0
1016.97 0
1017.05 1
1017.12 1
1017.19 1
1017.27 1
1017.34 1
1017.41 1
1017.48 0
1017.56 0
1017.63 0
1017.70 0
1017.78 0
1017.85 0
1017.92 0
1018.00 0
1018.07 1
1018.14 1
1018.22 1
1018.29 1
1018.36 1
1018.44 1
1018.51 1
1018.58 1
1018.66 1
1018.73 1
1018.80 1
1018.88 1
1018.95 1
1019.02 1
1019.09 1
1019.17 1
1019.24 1
1019.31 0
1019.39 0
1019.46 0
1019.53 0
1019.61 0
1019.68 0
1019.75 0
1019.83 0
1019.90 0
1019.97 0
1020.05 0
1020.12 0
1020.19 0
1020.27 0
1020.34 0
1020.41 0
1020.49 0
1020.56 0
1020.63 0
1020.71 0
1020.78 0
1020.85 0
1020.93 0
1021.00 0
1021.07 0
1021.15 0
1021.22 0
1021.29 0
1021.37 0
1021.44 0
1021.51 0
1021.59 0
1021.66 0
1021.73 0
1021.81 0
1021.88 0
1021.95 1
1022.03 1
1022.10 1
1022.17 1
1022.25 1
1022.32 1
1022.39 0
1022.47 0
1022.54 0
1022.61 0
1022.69 0
1022.76 0
1022.83 0
1022.91 0
1022.98 0
1023.05 0
1023.13 0
1023.20 0
1023.27 0
1023.35 0
1023.42 0
1023.49 0
1023.57 0
1023.64 0
1023.71 0
1023.79 0
1023.86 0
1023.93 0
1024.01 0
1024.08 0
1024.15 0
1024.23 0
1024.30 0
1024.37 0
1024.45 0
1024.52 0
1024.59 0
1024.67 0
1024.74 0
1024.81 0
1024.89 0
1024.96 0
1025.03 0
1025.11 0
1025.18 0
1025.25 0
1025.33 0
1025.40 0
1025.47 0
1025.55 0
1025.62 0
1025.69 0
1025.77 0
1025.84 0
1025.92 0
1025.99 0
1026.06 0
1026.14 0
1026.21 0
1026.28 0
1026.36 1
1026.43 1
1026.50 1
1026.58 1
1026.65 1
1026.72 1
1026.80 1
1026.87 1
1026.94 1
1027.02 1
1027.09 1
1027.16 1
1027.24 1
1027.31 0
1027.38 0
1027.46 0
1027.53 0
1027.61 0
1027.68 0
1027.75 0
1027.83 0
1027.90 0
1027.97 0
1028.05 0
1028.12 1
1028.19 1
1028.27 1
1028.34 1
1028.41 1
1028.49 1
1028.56 1
1028.64 1
1028.71 1
1028.78 1
1028.86 0
1028.93 0
1029.00 0
1029.08 0
1029.15 0
1029.22 0
1029.30 0
1029.37 0
1029.44 0
1029.52 0
1029.59 0
1029.67 0
1029.74 0
1029.81 0
1029.89 0
1029.96 0
1030.03 0
1030.11 0
1030.18 0
1030.25 0
1030.33 0
1030.40 0
1030.47 0
1030.55 0
1030.62 0
1030.70 0
1030.77 0
1030.84 0
1030.92 0
1030.99 0
1031.06 0
1031.14 0
1031.21 0
1031.28 0
1031.36 0
1031.43 0
1031.51 0
1031.58 0
1031.65 0
1031.73 0
1031.80 0
1031.87 0
1031.95 0
1032.02 1
1032.10 1
1032.17 1
1032.24 1
1032.32 1
1032.39 2
1032.46 1
1032.54 1
1032.61 1
1032.68 1
1032.76 1
1032.83 1
1032.91 1
1032.98 0
1033.05 0
1033.13 0
1033.20 1
1033.27 1
1033.35 1
1033.42 1
1033.50 1
1033.57 2
1033.64 2
1033.72 2
1033.79 2
1033.86 2
1033.94 2
1034.01 2
1034.09 2
1034.16 1
1034.23 1
1034.31 1
1034.38 1
1034.45 0
1034.53 0
1034.60 0
1034.68 0
1034.75 0
1034.82 1
1034.90 1
1034.97 1
1035.04 1
1035.12 1
1035.19 2
1035.27 1
1035.34 1
1035.41 1
1035.49 1
1035.56 1
1035.63 1
1035.71 1
1035.78 1
1035.86 1
1035.93 1
1036.00 1
1036.08 2
1036.15 1
1036.23 1
1036.30 1
1036.37 1
1036.45 1
1036.52 0
1036.59 1
1036.67 1
1036.74 1
1036.82 1
1036.89 2
1036.96 2
1037.04 1
1037.11 1
1037.19 1
1037.26 0
1037.33 0
1037.41 0
1037.48 0
1037.55 1
1037.63 1
1037.70 2
1037.78 2
1037.85 2
1037.92 2
1038.00 1
1038.07 1
1038.15 0
1038.22 0
1038.29 0
1038.37 0
1038.44 0
1038.52 0
1038.59 0
1038.66 0
1038.74 0
1038.81 0
1038.89 0
1038.96 0
1039.03 0
1039.11 0
1039.18 0
1039.25 0
1039.33 0
1039.40 0
1039.48 0
1039.55 0
1039.62 0
1039.70 0
1039.77 0
1039.85 0
1039.92 0
1039.99 0
1040.07 0
1040.14 0
1040.22 0
1040.29 0
1040.36 0
1040.44 0
1040.51 0
1040.59 0
1040.66 0
1040.73 0
1040.81 0
1040.88 1
1040.96 1
1041.03 2
1041.10 2
1041.18 2
1041.25 2
1041.33 2
1041.40 2
1041.47 2
1041.55 1
1041.62 1
1041.70 1
1041.77 1
1041.84 1
1041.92 1
1041.99 1
1042.07 2
1042.14 2
1042.21 2
1042.29 2
1042.36 2
1042.44 1
1042.51 1
1042.58 1
1042.66 1
1042.73 2
1042.81 2
1042.88 2
1042.95 3
1043.03 3
1043.10 3
1043.18 3
1043.25 3
1043.33 2
1043.40 2
1043.47 2
1043.55 2
1043.62 2
1043.70 2
1043.77 2
1043.84 3
1043.92 2
1043.99 2
1044.07 2
1044.14 1
1044.21 1
1044.29 1
1044.36 1
1044.44 1
1044.51 1
1044.58 1
1044.66 1
1044.73 1
1044.81 1
1044.88 1
1044.96 0
1045.03 0
1045.10 0
1045.18 0
1045.25 0
1045.33 0
1045.40 0
1045.47 0
1045.55 0
1045.62 0
1045.70 0
1045.77 0
1045.85 1
1045.92 1
1045.99 1
1046.07 1
1046.14 1
1046.22 1
1046.29 1
1046.36 1
1046.44 1
1046.51 1
1046.59 1
1046.66 1
1046.74 1
1046.81 1
1046.88 1
1046.96 1
1047.03 0
1047.11 0
1047.18 0
1047.26 0
1047.33 0
1047.40 0
1047.48 0
1047.55 0
1047.63 0
1047.70 0
1047.77 1
1047.85 1
1047.92 1
1048.00 1
1048.07 2
1048.15 2
1048.22 2
1048.29 2
1048.37 2
1048.44 2
1048.52 2
1048.59 1
1048.67 1
1048.74 1
1048.81 1
1048.89 1
1048.96 1
1049.04 1
1049.11 1
1049.19 0
1049.26 0
1049.33 0
1049.41 0
1049.48 0
1049.56 0
1049.63 0
1049.71 0
1049.78 1
1049.85 1
1049.93 1
1050.00 1
1050.08 1
1050.15 2
1050.23 2
1050.30 2
1050.37 2
1050.45 2
1050.52 2
1050.60 1
1050.67 1
1050.75 1
1050.82 0
1050.90 0
1050.97 0
1051.04 0
1051.12 0
1051.19 0
1051.27 0
1051.34 0
1051.42 0
1051.49 0
1051.56 0
1051.64 0
1051.71 0
1051.79 1
1051.86 1
1051.94 1
1052.01 1
1052.09 1
1052.16 0
1052.23 0
1052.31 0
1052.38 0
1052.46 0
1052.53 0
1052.61 0
1052.68 0
1052.75 0
1052.83 0
1052.90 1
1052.98 1
1053.05 2
1053.13 2
1053.20 2
1053.28 2
1053.35 2
1053.42 2
1053.50 2
1053.57 2
1053.65 1
1053.72 1
1053.80 1
1053.87 1
1053.95 1
1054.02 1
1054.09 1
1054.17 1
1054.24 1
1054.32 1
1054.39 0
1054.47 0
1054.54 0
1054.62 0
1054.69 0
1054.76 0
1054.84 0
1054.91 0
1054.99 0
1055.06 0
1055.14 1
1055.21 1
1055.29 1
1055.36 1
1055.44 1
1055.51 1
1055.58 1
1055.66 1
1055.73 1
1055.81 1
1055.88 1
1055.96 1
1056.03 1
1056.11 1
1056.18 1
1056.26 1
1056.33 1
1056.40 1
1056.48 1
1056.55 1
1056.63 1
1056.70 1
1056.78 1
1056.85 1
1056.93 2
1057.00 2
1057.08 3
1057.15 3
1057.22 3
1057.30 4
1057.37 4
1057.45 3
1057.52 3
1057.60 2
1057.67 1
1057.75 0
1057.82 0
1057.90 0
1057.97 0
1058.04 0
1058.12 0
1058.19 0
1058.27 0
1058.34 0
1058.42 0
1058.49 0
1058.57 0
1058.64 1
1058.72 1
1058.79 2
1058.87 2
1058.94 2
1059.01 2
1059.09 2
1059.16 2
1059.24 1
1059.31 0
1059.39 0
1059.46 0
1059.54 0
1059.61 1
1059.69 1
1059.76 2
1059.84 2
1059.91 3
1059.99 3
1060.06 3
1060.13 2
1060.21 2
1060.28 2
1060.36 1
1060.43 1
1060.51 1
1060.58 0
1060.66 0
1060.73 0
1060.81 0
1060.88 0
1060.96 0
1061.03 0
1061.11 0
1061.18 1
1061.26 1
1061.33 2
1061.40 2
1061.48 3
1061.55 3
1061.63 4
1061.70 3
1061.78 3
1061.85 3
1061.93 3
1062.00 3
1062.08 3
1062.15 2
1062.23 3
1062.30 3
1062.38 2
1062.45 2
1062.53 2
1062.60 2
1062.68 1
1062.75 1
1062.82 1
1062.90 1
1062.97 2
1063.05 3
1063.12 3
1063.20 4
1063.27 4
1063.35 4
1063.42 4
1063.50 4
1063.57 4
1063.65 4
1063.72 4
1063.80 4
1063.87 4
1063.95 4
1064.02 4
1064.10 4
1064.17 3
1064.25 3
1064.32 3
1064.40 3
1064.47 4
1064.55 4
1064.62 5
1064.69 5
1064.77 6
1064.84 6
1064.92 6
1064.99 6
1065.07 5
1065.14 5
1065.22 5
1065.29 5
1065.37 5
1065.44 6
1065.52 6
1065.59 7
1065.67 7
1065.74 7
1065.82 7
1065.89 6
1065.97 6
1066.04 5
1066.12 5
1066.19 5
1066.27 4
1066.34 4
1066.42 4
1066.49 4
1066.57 4
1066.64 4
1066.72 4
1066.79 4
1066.87 4
1066.94 4
1067.02 4
1067.09 4
1067.17 5
1067.24 5
1067.32 6
1067.39 6
1067.47 6
1067.54 5
1067.62 5
1067.69 4
1067.77 3
1067.84 3
1067.92 2
1067.99 2
1068.07 2
1068.14 2
1068.22 2
1068.29 3
1068.37 3
1068.44 3
1068.52 3
1068.59 3
1068.66 3
1068.74 3
1068.81 3
1068.89 2
1068.96 2
1069.04 1
1069.11 1
1069.19 1
1069.26 1
1069.34 1
1069.41 1
1069.49 2
1069.56 3
1069.64 3
1069.71 4
1069.79 4
1069.86 4
1069.94 4
1070.01 4
1070.09 4
1070.16 3
1070.24 3
1070.32 2
1070.39 2
1070.47 2
1070.54 2
1070.62 1
1070.69 1
1070.77 1
1070.84 1
1070.92 1
1070.99 1
1071.07 1
1071.14 1
1071.22 0
1071.29 0
1071.37 0
1071.44 0
1071.52 0
1071.59 0
1071.67 0
1071.74 0
1071.82 0
1071.89 1
1071.97 2
1072.04 3
1072.12 4
1072.19 4
1072.27 4
1072.34 4
1072.42 3
1072.49 2
1072.57 2
1072.64 1
1072.72 1
1072.79 1
1072.87 1
1072.94 1
1073.02 1
1073.09 1
1073.17 1
1073.24 1
1073.32 1
1073.39 1
1073.47 1
1073.54 1
1073.62 1
1073.69 1
1073.77 1
1073.84 1
1073.92 1
1073.99 1
1074.07 1
1074.15 2
1074.22 3
1074.30 3
1074.37 4
1074.45 4
1074.52 4
1074.60 3
1074.67 3
1074.75 2
1074.82 2
1074.90 2
1074.97 1
1075.05 1
1075.12 1
1075.20 1
1075.27 1
1075.35 1
1075.42 2
1075.50 2
1075.57 3
1075.65 3
1075.72 2
1075.80 2
1075.87 2
1075.95 2
1076.03 2
1076.10 2
1076.18 2
1076.25 3
1076.33 3
1076.40 4
1076.48 4
1076.55 4
1076.63 4
1076.70 4
1076.78 4
1076.85 4
1076.93 4
1077.00 3
1077.08 3
1077.15 2
1077.23 2
1077.30 2
1077.38 2
1077.46 3
1077.53 3
1077.61 3
1077.68 3
1077.76 3
1077.83 3
1077.91 3
1077.98 3
1078.06 3
1078.13 3
1078.21 3
1078.28 3
1078.36 3
1078.43 3
1078.51 3
1078.58 3
1078.66 3
1078.74 3
1078.81 3
1078.89 4
1078.96 4
1079.04 5
1079.11 5
1079.19 6
1079.26 6
1079.34 6
1079.41 6
1079.49 5
1079.56 5
1079.64 5
1079.71 4
1079.79 4
1079.87 4
1079.94 4
1080.02 4
1080.09 4
1080.17 4
1080.24 4
1080.32 4
1080.39 4
1080.47 4
1080.54 4
1080.62 3
1080.69 3
1080.77 3
1080.85 2
1080.92 3
1081.00 3
1081.07 3
1081.15 4
1081.22 4
1081.30 4
1081.37 4
1081.45 4
1081.52 3
1081.60 3
1081.68 2
1081.75 2
1081.83 1
1081.90 1
1081.98 1
1082.05 1
1082.13 2
1082.20 3
1082.28 3
1082.35 4
1082.43 4
1082.50 5
1082.58 5
1082.66 5
1082.73 5
1082.81 5
1082.88 4
1082.96 4
1083.03 3
1083.11 3
1083.18 3
1083.26 2
1083.34 2
1083.41 2
1083.49 3
1083.56 3
1083.64 3
1083.71 3
1083.79 4
1083.86 4
1083.94 5
1084.01 5
1084.09 6
1084.17 6
1084.24 7
1084.32 7
1084.39 7
1084.47 7
1084.54 7
1084.62 7
1084.69 7
1084.77 8
1084.85 8
1084.92 9
1085.00 10
1085.07 10
1085.15 10
1085.22 10
1085.30 10
1085.37 9
1085.45 9
1085.53 8
1085.60 8
1085.68 8
1085.75 8
1085.83 8
1085.90 8
1085.98 8
1086.05 8
1086.13 8
1086.21 8
1086.28 8
1086.36 7
1086.43 7
1086.51 6
1086.58 6
1086.66 5
1086.73 4
1086.81 3
1086.89 2
1086.96 2
1087.04 1
1087.11 1
1087.19 1
1087.26 2
1087.34 3
1087.42 4
1087.49 5
1087.57 5
1087.64 6
1087.72 5
1087.79 5
1087.87 4
1087.94 3
1088.02 3
1088.10 2
1088.17 2
1088.25 3
1088.32 3
1088.40 4
1088.47 5
1088.55 6
1088.63 7
1088.70 7
1088.78 7
1088.85 7
1088.93 7
1089.00 6
1089.08 6
1089.16 6
1089.23 7
1089.31 7
1089.38 7
1089.46 7
1089.53 8
1089.61 8
1089.69 8
1089.76 8
1089.84 8
1089.91 8
1089.99 8
1090.06 8
1090.14 8
1090.22 9
1090.29 9
1090.37 9
1090.44 9
1090.52 9
1090.59 9
1090.67 8
1090.75 8
1090.82 8
1090.90 8
1090.97 8
1091.05 8
1091.12 8
1091.20 8
1091.28 9
1091.35 9
1091.43 9
1091.50 9
1091.58 9
1091.65 9
1091.73 9
1091.81 9
1091.88 9
1091.96 9
1092.03 8
1092.11 8
1092.19 9
1092.26 9
1092.34 10
1092.41 11
1092.49 12
1092.56 13
1092.64 14
1092.72 15
1092.79 16
1092.87 16
1092.94 16
1093.02 17
1093.10 16
1093.17 16
1093.25 16
1093.32 15
1093.40 14
1093.47 13
1093.55 12
1093.63 11
1093.70 10
1093.78 10
1093.85 10
1093.93 10
1094.01 11
1094.08 11
1094.16 12
1094.23 13
1094.31 13
1094.38 13
1094.46 12
1094.54 11
1094.61 10
1094.69 9
1094.76 8
1094.84 7
1094.92 7
1094.99 7
1095.07 8
1095.14 9
1095.22 11
1095.30 13
1095.37 14
1095.45 16
1095.52 16
1095.60 17
1095.67 17
1095.75 16
1095.83 15
1095.90 14
1095.98 13
1096.05 12
1096.13 11
1096.21 10
1096.28 9
1096.36 8
1096.43 7
1096.51 6
1096.59 5
1096.66 5
1096.74 5
1096.81 5
1096.89 5
1096.97 6
1097.04 6
1097.12 7
1097.19 8
1097.27 8
1097.35 9
1097.42 10
1097.50 10
1097.57 10
1097.65 11
1097.73 11
1097.80 12
1097.88 12
1097.95 13
1098.03 13
1098.11 13
1098.18 12
1098.26 11
1098.33 10
1098.41 9
1098.49 9
1098.56 8
1098.64 9
1098.71 9
1098.79 10
1098.87 10
1098.94 10
1099.02 10
1099.09 10
1099.17 9
1099.25 9
1099.32 8
1099.40 8
1099.47 7
1099.55 7
1099.63 7
1099.70 6
1099.78 6
1099.85 5
1099.93 5
1100.01 4
1100.08 4
1100.16 3
1100.23 2
1100.31 2
1100.39 1
1100.46 1
1100.54 1
1100.61 2
1100.69 3
1100.77 4
1100.84 5
1100.92 6
1101.00 6
1101.07 7
1101.15 7
1101.22 8
1101.30 8
1101.38 8
1101.45 8
1101.53 9
1101.60 9
1101.68 9
1101.76 10
1101.83 10
1101.91 10
1101.98 10
1102.06 10
1102.14 10
1102.21 9
1102.29 9
1102.37 8
1102.44 7
1102.52 6
1102.59 6
1102.67 5
1102.75 5
1102.82 4
1102.90 5
1102.97 5
1103.05 6
1103.13 6
1103.20 7
1103.28 8
1103.36 8
1103.43 9
1103.51 9
1103.58 9
1103.66 9
1103.74 10
1103.81 10
1103.89 10
1103.97 11
1104.04 11
1104.12 11
1104.19 11
1104.27 11
1104.35 11
1104.42 10
1104.50 10
1104.58 10
1104.65 10
1104.73 10
1104.80 10
1104.88 10
1104.96 10
1105.03 10
1105.11 9
1105.18 8
1105.26 8
1105.34 8
1105.41 8
1105.49 8
1105.57 9
1105.64 10
1105.72 11
1105.80 12
1105.87 14
1105.95 15
1106.02 16
1106.10 17
1106.18 17
1106.25 17
1106.33 17
1106.41 17
1106.48 16
1106.56 16
1106.63 15
1106.71 15
1106.79 15
1106.86 14
1106.94 14
1107.02 14
1107.09 14
1107.17 14
1107.24 14
1107.32 14
1107.40 14
1107.47 14
1107.55 13
1107.63 13
1107.70 13
1107.78 12
1107.86 11
1107.93 10
1108.01 9
1108.08 8
1108.16 6
1108.24 6
1108.31 5
1108.39 5
1108.47 6
1108.54 6
1108.62 7
1108.70 9
1108.77 10
1108.85 11
1108.92 11
1109.00 12
1109.08 12
1109.15 12
1109.23 12
1109.31 11
1109.38 11
1109.46 10
1109.54 10
1109.61 9
1109.69 9
1109.76 9
1109.84 9
1109.92 8
1109.99 8
1110.07 8
1110.15 7
1110.22 7
1110.30 6
1110.38 6
1110.45 6
1110.53 5
1110.61 5
1110.68 6
1110.76 6
1110.83 6
1110.91 7
1110.99 7
1111.06 7
1111.14 7
1111.22 7
1111.29 7
1111.37 8
1111.45 8
1111.52 9
1111.60 10
1111.68 12
1111.75 13
1111.83 14
1111.90 14
1111.98 14
1112.06 13
1112.13 12
1112.21 11
1112.29 10
1112.36 10
1112.44 9
1112.52 9
1112.59 9
1112.67 10
1112.75 10
1112.82 10
1112.90 10
1112.98 10
1113.05 9
1113.13 9
1113.21 9
1113.28 9
1113.36 9
1113.43 10
1113.51 12
1113.59 14
1113.66 16
1113.74 18
1113.82 21
1113.89 22
1113.97 23
1114.05 24
1114.12 24
1114.20 23
1114.28 23
1114.35 23
1114.43 22
1114.51 23
1114.58 23
1114.66 23
1114.74 23
1114.81 23
1114.89 22
1114.97 21
1115.04 19
1115.12 17
1115.20 15
1115.27 14
1115.35 12
1115.43 10
1115.50 9
1115.58 8
1115.66 7
1115.73 7
1115.81 6
1115.89 5
1115.96 4
1116.04 4
1116.11 4
1116.19 4
1116.27 4
1116.34 5
1116.42 5
1116.50 6
1116.57 7
1116.65 7
1116.73 7
1116.80 7
1116.88 6
1116.96 6
1117.03 5
1117.11 5
1117.19 5
1117.26 6
1117.34 7
1117.42 7
1117.49 8
1117.57 9
1117.65 9
1117.72 9
1117.80 9
1117.88 9
1117.95 9
1118.03 9
1118.11 9
1118.18 10
1118.26 10
1118.34 11
1118.41 12
1118.49 12
1118.57 13
1118.64 13
1118.72 12
1118.80 12
1118.88 11
1118.95 11
1119.03 11
1119.11 11
1119.18 11
1119.26 11
1119.34 12
1119.41 12
1119.49 13
1119.57 13
1119.64 13
1119.72 14
1119.80 14
1119.87 15
1119.95 15
1120.03 16
1120.10 17
1120.18 18
1120.26 18
1120.33 19
1120.41 19
1120.49 19
1120.56 18
1120.64 18
1120.72 17
1120.79 16
1120.87 16
1120.95 16
1121.02 16
1121.10 16
1121.18 16
1121.25 15
1121.33 15
1121.41 14
1121.48 13
1121.56 11
1121.64 10
1121.72 9
1121.79 9
1121.87 8
1121.95 8
1122.02 8
1122.10 8
1122.18 7
1122.25 7
1122.33 7
1122.41 6
1122.48 6
1122.56 6
1122.64 5
1122.71 6
1122.79 6
1122.87 7
1122.94 8
1123.02 9
1123.10 10
1123.18 11
1123.25 11
1123.33 11
1123.41 11
1123.48 10
1123.56 10
1123.64 8
1123.71 7
1123.79 6
1123.87 5
1123.94 4
1124.02 3
1124.10 3
1124.17 3
1124.25 3
1124.33 3
1124.41 3
1124.48 3
1124.56 3
1124.64 3
1124.71 2
1124.79 2
1124.87 2
1124.94 2
1125.02 2
1125.10 2
1125.17 2
1125.25 3
1125.33 4
1125.41 4
1125.48 5
1125.56 5
1125.64 5
1125.71 5
1125.79 4
1125.87 3
1125.94 1
1126.02 0
1126.10 0
1126.18 0
1126.25 0
1126.33 0
1126.41 0
1126.48 0
1126.56 0
1126.64 0
1126.71 1
1126.79 1
1126.87 1
1126.94 1
1127.02 1
1127.10 0
1127.18 0
1127.25 0
1127.33 0
1127.41 0
1127.48 0
1127.56 0
1127.64 1
1127.71 1
1127.79 2
1127.87 2
1127.95 2
1128.02 2
1128.10 2
1128.18 3
1128.25 4
1128.33 6
1128.41 8
1128.49 9
1128.56 11
1128.64 12
1128.72 12
1128.79 12
1128.87 11
1128.95 10
1129.02 9
1129.10 9
1129.18 8
1129.26 8
1129.33 7
1129.41 7
1129.49 7
1129.56 7
1129.64 7
1129.72 6
1129.80 6
1129.87 6
1129.95 6
1130.03 6
1130.10 7
1130.18 7
1130.26 8
1130.34 8
1130.41 9
1130.49 9
1130.57 9
1130.64 8
1130.72 8
1130.80 8
1130.87 8
1130.95 8
1131.03 8
1131.11 9
1131.18 9
1131.26 9
1131.34 9
1131.41 9
1131.49 8
1131.57 8
1131.65 9
1131.72 9
1131.80 9
1131.88 10
1131.95 10
1132.03 10
1132.11 10
1132.19 10
1132.26 10
1132.34 9
1132.42 9
1132.50 7
1132.57 6
1132.65 4
1132.73 3
1132.80 3
1132.88 3
1132.96 4
1133.04 6
1133.11 8
1133.19 10
1133.27 13
1133.34 14
1133.42 15
1133.50 16
1133.58 16
1133.65 16
1133.73 17
1133.81 17
1133.88 18
1133.96 19
1134.04 20
1134.12 21
1134.19 22
1134.27 22
1134.35 22
1134.43 21
1134.50 21
1134.58 21
1134.66 21
1134.73 22
1134.81 23
1134.89 24
1134.97 25
1135.04 26
1135.12 27
1135.20 27
1135.28 27
1135.35 26
1135.43 26
1135.51 25
1135.58 24
1135.66 24
1135.74 23
1135.82 23
1135.89 22
1135.97 21
1136.05 20
1136.13 19
1136.20 19
1136.28 19
1136.36 19
1136.43 19
1136.51 19
1136.59 18
1136.67 18
1136.74 18
1136.82 17
1136.90 18
1136.98 18
1137.05 19
1137.13 20
1137.21 21
1137.29 21
1137.36 22
1137.44 21
1137.52 21
1137.59 20
1137.67 20
1137.75 19
1137.83 19
1137.90 19
1137.98 18
1138.06 18
1138.14 17
1138.21 17
1138.29 16
1138.37 16
1138.45 16
1138.52 16
1138.60 16
1138.68 16
1138.76 16
1138.83 17
1138.91 17
1138.99 18
1139.07 18
1139.14 18
1139.22 18
1139.30 17
1139.37 16
1139.45 16
1139.53 15
1139.61 15
1139.68 15
1139.76 16
1139.84 17
1139.92 18
1139.99 18
1140.07 19
1140.15 19
1140.23 19
1140.30 18
1140.38 18
1140.46 17
1140.54 16
1140.61 16
1140.69 15
1140.77 15
1140.85 15
1140.92 15
1141.00 15
1141.08 15
1141.16 15
1141.23 14
1141.31 14
1141.39 14
1141.47 14
1141.54 14
1141.62 15
1141.70 14
1141.78 13
1141.85 12
1141.93 10
1142.01 8
1142.09 6
1142.16 6
1142.24 6
1142.32 6
1142.40 7
1142.47 8
1142.55 9
1142.63 10
1142.71 10
1142.78 10
1142.86 10
1142.94 9
1143.02 8
1143.09 7
1143.17 6
1143.25 5
1143.33 5
1143.40 4
1143.48 4
1143.56 4
1143.64 4
1143.71 4
1143.79 4
1143.87 4
1143.95 5
1144.02 5
1144.10 5
1144.18 5
1144.26 5
1144.33 5
1144.41 5
1144.49 4
1144.57 4
1144.65 4
1144.72 3
1144.80 3
1144.88 3
1144.96 4
1145.03 4
1145.11 5
1145.19 5
1145.27 6
1145.34 7
1145.42 8
1145.50 10
1145.58 11
1145.65 13
1145.73 14
1145.81 16
1145.89 16
1145.96 17
1146.04 17
1146.12 16
1146.20 16
1146.28 15
1146.35 14
1146.43 12
1146.51 11
1146.59 10
1146.66 9
1146.74 9
1146.82 9
1146.90 9
1146.97 10
1147.05 10
1147.13 9
1147.21 9
1147.28 8
1147.36 7
1147.44 5
1147.52 5
1147.60 5
1147.67 5
1147.75 7
1147.83 9
1147.91 11
1147.98 13
1148.06 15
1148.14 17
1148.22 18
1148.29 18
1148.37 17
1148.45 16
1148.53 14
1148.61 13
1148.68 12
1148.76 12
1148.84 12
1148.92 12
1148.99 13
1149.07 14
1149.15 15
1149.23 15
1149.31 15
1149.38 15
1149.46 14
1149.54 13
1149.62 12
1149.69 11
1149.77 10
1149.85 8
1149.93 7
1150.01 6
1150.08 5
1150.16 5
1150.24 6
1150.32 7
1150.39 10
1150.47 13
1150.55 17
1150.63 22
1150.71 26
1150.78 30
1150.86 33
1150.94 34
1151.02 35
1151.09 35
1151.17 34
1151.25 32
1151.33 30
1151.41 28
1151.48 26
1151.56 24
1151.64 23
1151.72 21
1151.79 20
1151.87 19
1151.95 17
1152.03 16
1152.11 14
1152.18 12
1152.26 10
1152.34 9
1152.42 9
1152.50 9
1152.57 10
1152.65 11
1152.73 12
1152.81 13
1152.88 13
1152.96 13
1153.04 12
1153.12 12
1153.20 12
1153.27 13
1153.35 14
1153.43 15
1153.51 16
1153.59 17
1153.66 18
1153.74 17
1153.82 17
1153.90 16
1153.98 15
1154.05 14
1154.13 14
1154.21 14
1154.29 14
1154.36 15
1154.44 16
1154.52 16
1154.60 16
1154.68 15
1154.75 14
1154.83 14
1154.91 15
1154.99 15
1155.07 17
1155.14 18
1155.22 20
1155.30 21
1155.38 21
1155.46 20
1155.53 19
1155.61 18
1155.69 16
1155.77 15
1155.85 14
1155.92 13
1156.00 13
1156.08 14
1156.16 14
1156.24 14
1156.31 14
1156.39 14
1156.47 14
1156.55 13
1156.63 13
1156.70 12
1156.78 12
1156.86 12
1156.94 13
1157.02 13
1157.09 14
1157.17 14
1157.25 15
1157.33 14
1157.41 14
1157.48 14
1157.56 14
1157.64 14
1157.72 14
1157.80 14
1157.87 13
1157.95 11
1158.03 9
1158.11 6
1158.19 4
1158.26 2
1158.34 2
1158.42 2
1158.50 3
1158.58 5
1158.65 7
1158.73 9
1158.81 10
1158.89 11
1158.97 11
1159.05 10
1159.12 9
1159.20 8
1159.28 7
1159.36 6
1159.44 5
1159.51 5
1159.59 5
1159.67 5
1159.75 5
1159.83 6
1159.90 6
1159.98 6
1160.06 6
1160.14 5
1160.22 5
1160.29 4
1160.37 4
1160.45 4
1160.53 5
1160.61 5
1160.69 5
1160.76 6
1160.84 6
1160.92 6
1161.00 6
1161.08 5
1161.15 5
1161.23 4
1161.31 3
1161.39 2
1161.47 1
1161.55 1
1161.62 1
1161.70 2
1161.78 3
1161.86 4
1161.94 5
1162.01 6
1162.09 6
1162.17 6
1162.25 6
1162.33 6
1162.41 5
1162.48 5
1162.56 4
1162.64 4
1162.72 5
1162.80 6
1162.87 7
1162.95 9
1163.03 11
1163.11 13
1163.19 15
1163.27 16
1163.34 18
1163.42 18
1163.50 18
1163.58 18
1163.66 17
1163.73 16
1163.81 14
1163.89 11
1163.97 9
1164.05 7
1164.13 5
1164.20 3
1164.28 2
1164.36 1
1164.44 1
1164.52 1
1164.60 0
1164.67 0
1164.75 0
1164.83 0
1164.91 0
1164.99 0
1165.07 0
1165.14 0
1165.22 0
1165.30 0
1165.38 1
1165.46 1
1165.53 1
1165.61 2
1165.69 2
1165.77 3
1165.85 4
1165.93 6
1166.00 8
1166.08 10
1166.16 11
1166.24 11
1166.32 10
1166.40 9
1166.47 6
1166.55 4
1166.63 3
1166.71 2
1166.79 2
1166.87 2
1166.94 3
1167.02 5
1167.10 6
1167.18 8
1167.26 9
1167.34 10
1167.41 10
1167.49 10
1167.57 9
1167.65 8
1167.73 6
1167.81 5
1167.89 4
1167.96 4
1168.04 4
1168.12 4
1168.20 4
1168.28 4
1168.36 5
1168.43 6
1168.51 8
1168.59 10
1168.67 12
1168.75 14
1168.83 16
1168.90 17
1168.98 18
1169.06 18
1169.14 18
1169.22 18
1169.30 17
1169.37 16
1169.45 15
1169.53 14
1169.61 12
1169.69 11
1169.77 10
1169.85 9
1169.92 8
1170.00 7
1170.08 7
1170.16 7
1170.24 7
1170.32 7
1170.39 7
1170.47 7
1170.55 7
1170.63 8
1170.71 8
1170.79 8
1170.87 8
1170.94 8
1171.02 8
1171.10 7
1171.18 6
1171.26 5
1171.34 4
1171.41 2
1171.49 1
1171.57 0
1171.65 0
1171.73 0
1171.81 1
1171.89 2
1171.96 4
1172.04 5
1172.12 7
1172.20 8
1172.28 9
1172.36 10
1172.44 11
1172.51 13
1172.59 14
1172.67 16
1172.75 17
1172.83 18
1172.91 19
1172.99 20
1173.06 20
1173.14 20
1173.22 19
1173.30 18
1173.38 17
1173.46 16
1173.54 15
1173.61 15
1173.69 15
1173.77 16
1173.85 17
1173.93 18
1174.01 20
1174.09 21
1174.16 23
1174.24 25
1174.32 26
1174.40 27
1174.48 27
1174.56 26
1174.64 24
1174.71 22
1174.79 20
1174.87 17
1174.95 15
1175.03 13
1175.11 12
1175.19 12
1175.26 13
1175.34 14
1175.42 16
1175.50 17
1175.58 19
1175.66 21
1175.74 23
1175.81 25
1175.89 26
1175.97 28
1176.05 29
1176.13 29
1176.21 29
1176.29 28
1176.37 26
1176.44 24
1176.52 21
1176.60 19
1176.68 17
1176.76 15
1176.84 14
1176.92 13
1176.99 13
1177.07 13
1177.15 13
1177.23 14
1177.31 14
1177.39 15
1177.47 16
1177.55 17
1177.62 18
1177.70 19
1177.78 19
1177.86 19
1177.94 18
1178.02 17
1178.10 16
1178.18 14
1178.25 13
1178.33 12
1178.41 11
1178.49 10
1178.57 10
1178.65 10
1178.73 11
1178.81 11
1178.88 12
1178.96 12
1179.04 12
1179.12 12
1179.20 12
1179.28 11
1179.36 11
1179.44 10
1179.51 9
1179.59 9
1179.67 8
1179.75 8
1179.83 7
1179.91 6
1179.99 5
1180.07 5
1180.14 4
1180.22 3
1180.30 2
1180.38 1
1180.46 0
1180.54 0
1180.62 0
1180.70 0
1180.77 1
1180.85 1
1180.93 2
1181.01 3
1181.09 3
1181.17 2
1181.25 1
1181.33 0
1181.41 0
1181.48 0
1181.56 0
1181.64 0
1181.72 0
1181.80 0
1181.88 0
1181.96 0
1182.04 1
1182.11 2
1182.19 2
1182.27 2
1182.35 2
1182.43 2
1182.51 2
1182.59 1
1182.67 1
1182.75 1
1182.82 1
1182.90 2
1182.98 2
1183.06 3
1183.14 4
1183.22 5
1183.30 6
1183.38 8
1183.46 9
1183.53 9
1183.61 10
1183.69 10
1183.77 11
1183.85 11
1183.93 12
1184.01 14
1184.09 15
1184.17 17
1184.24 18
1184.32 18
1184.40 18
1184.48 17
1184.56 16
1184.64 15
1184.72 13
1184.80 12
1184.88 10
1184.96 9
1185.03 7
1185.11 6
1185.19 4
1185.27 3
1185.35 2
1185.43 1
1185.51 1
1185.59 1
1185.67 2
1185.74 3
1185.82 5
1185.90 6
1185.98 8
1186.06 10
1186.14 11
1186.22 12
1186.30 12
1186.38 13
1186.46 13
1186.53 14
1186.61 15
1186.69 17
1186.77 19
1186.85 20
1186.93 21
1187.01 21
1187.09 20
1187.17 18
1187.25 16
1187.32 14
1187.40 13
1187.48 12
1187.56 12
1187.64 12
1187.72 12
1187.80 12
1187.88 11
1187.96 9
1188.04 7
1188.12 5
1188.19 3
1188.27 1
1188.35 1
1188.43 2
1188.51 4
1188.59 6
1188.67 8
1188.75 10
1188.83 12
1188.91 14
1188.98 16
1189.06 18
1189.14 20
1189.22 22
1189.30 23
1189.38 23
1189.46 23
1189.54 21
1189.62 19
1189.70 16
1189.78 13
1189.85 11
1189.93 10
1190.01 9
1190.09 8
1190.17 8
1190.25 7
1190.33 6
1190.41 6
1190.49 5
1190.57 5
1190.65 6
1190.73 7
1190.80 8
1190.88 9
1190.96 9
1191.04 9
1191.12 9
1191.20 9
1191.28 9
1191.36 8
1191.44 8
1191.52 8
1191.60 8
1191.68 8
1191.75 8
1191.83 8
1191.91 8
1191.99 8
1192.07 8
1192.15 8
1192.23 9
1192.31 9
1192.39 10
1192.47 10
1192.55 10
1192.63 10
1192.70 10
1192.78 9
1192.86 8
1192.94 6
1193.02 5
1193.10 3
1193.18 1
1193.26 0
1193.34 0
1193.42 0
1193.50 0
1193.58 0
1193.66 0
1193.73 0
1193.81 0
1193.89 0
1193.97 0
1194.05 0
1194.13 0
1194.21 0
1194.29 1
1194.37 1
1194.45 2
1194.53 3
1194.61 4
1194.69 6
1194.76 8
1194.84 11
1194.92 13
1195.00 15
1195.08 17
1195.16 18
1195.24 18
1195.32 19
1195.40 19
1195.48 20
1195.56 22
1195.64 24
1195.72 26
1195.80 28
1195.88 29
1195.95 29
1196.03 29
1196.11 28
1196.19 26
1196.27 24
1196.35 22
1196.43 20
1196.51 17
1196.59 14
1196.67 12
1196.75 9
1196.83 8
1196.91 7
1196.99 7
1197.07 7
1197.14 8
1197.22 9
1197.30 9
1197.38 10
1197.46 11
1197.54 12
1197.62 13
1197.70 15
1197.78 17
1197.86 19
1197.94 21
1198.02 22
1198.10 23
1198.18 22
1198.26 21
1198.34 18
1198.41 16
1198.49 13
1198.57 11
1198.65 10
1198.73 10
1198.81 11
1198.89 12
1198.97 14
1199.05 16
1199.13 18
1199.21 20
1199.29 22
1199.37 23
1199.45 24
1199.53 25
1199.61 25
1199.69 24
1199.76 23
1199.84 21
1199.92 19
1200.00 17
1200.08 15
1200.16 14
1200.24 13
1200.32 13
1200.40 12
1200.48 11
1200.56 10
1200.64 9
1200.72 8
1200.80 8
1200.88 9
1200.96 10
1201.04 11
1201.12 12
1201.19 14
1201.27 14
1201.35 14
1201.43 14
1201.51 14
1201.59 13
1201.67 12
1201.75 12
1201.83 11
1201.91 11
1201.99 10
1202.07 10
1202.15 9
1202.23 8
1202.31 7
1202.39 6
1202.47 5
1202.55 4
1202.63 4
1202.71 4
1202.79 4
1202.86 5
1202.94 5
1203.02 6
1203.10 6
1203.18 6
1203.26 5
1203.34 4
1203.42 3
1203.50 2
1203.58 2
1203.66 2
1203.74 4
1203.82 6
1203.90 10
1203.98 13
1204.06 16
1204.14 19
1204.22 21
1204.30 22
1204.38 22
1204.46 22
1204.54 21
1204.62 19
1204.69 17
1204.77 16
1204.85 14
1204.93 13
1205.01 13
1205.09 14
1205.17 15
1205.25 17
1205.33 20
1205.41 22
1205.49 24
1205.57 25
1205.65 26
1205.73 26
1205.81 25
1205.89 24
1205.97 22
1206.05 21
1206.13 20
1206.21 20
1206.29 20
1206.37 21
1206.45 22
1206.53 24
1206.61 26
1206.69 28
1206.77 29
1206.85 29
1206.92 29
1207.00 29
1207.08 28
1207.16 27
1207.24 27
1207.32 27
1207.40 27
1207.48 27
1207.56 27
1207.64 27
1207.72 28
1207.80 29
1207.88 29
1207.96 30
1208.04 31
1208.12 31
1208.20 31
1208.28 31
1208.36 31
1208.44 32
1208.52 34
1208.60 36
1208.68 39
1208.76 43
1208.84 47
1208.92 49
1209.00 51
1209.08 52
1209.16 51
1209.24 50
1209.32 49
1209.40 47
1209.48 47
1209.56 46
1209.64 46
1209.72 47
1209.79 47
1209.87 47
1209.95 46
1210.03 45
1210.11 43
1210.19 42
1210.27 40
1210.35 39
1210.43 39
1210.51 39
1210.59 40
1210.67 41
1210.75 42
1210.83 43
1210.91 44
1210.99 45
1211.07 45
1211.15 45
1211.23 44
1211.31 42
1211.39 40
1211.47 37
1211.55 34
1211.63 32
1211.71 30
1211.79 28
1211.87 26
1211.95 24
1212.03 22
1212.11 20
1212.19 18
1212.27 17
1212.35 17
1212.43 18
1212.51 20
1212.59 22
1212.67 24
1212.75 25
1212.83 26
1212.91 27
1212.99 27
1213.07 27
1213.15 28
1213.23 28
1213.31 30
1213.39 31
1213.47 31
1213.55 31
1213.63 31
1213.71 29
1213.79 27
1213.87 24
1213.95 21
1214.03 19
1214.11 16
1214.19 14
1214.27 13
1214.35 13
1214.43 12
1214.51 13
1214.59 13
1214.67 13
1214.75 14
1214.83 14
1214.91 15
1214.99 15
1215.07 15
1215.15 16
1215.23 15
1215.31 14
1215.39 13
1215.47 10
1215.55 8
1215.63 5
1215.71 3
1215.79 2
1215.87 1
1215.95 0
1216.03 0
1216.11 0
1216.19 0
1216.27 0
1216.35 0
1216.43 0
1216.51 0
1216.59 0
1216.67 0
1216.75 1
1216.83 2
1216.91 2
1216.99 2
1217.07 3
1217.15 3
1217.23 3
1217.31 5
1217.39 6
1217.47 8
1217.55 10
1217.63 11
1217.71 13
1217.79 14
1217.87 15
1217.95 17
1218.03 18
1218.11 20
1218.19 20
1218.27 20
1218.35 19
1218.43 17
1218.51 14
1218.59 10
1218.67 6
1218.75 3
1218.83 1
1218.91 0
1218.99 0
1219.07 2
1219.15 5
1219.23 8
1219.31 12
1219.39 15
1219.47 18
1219.55 20
1219.63 21
1219.71 21
1219.79 21
1219.87 20
1219.95 20
1220.03 19
1220.11 19
1220.19 18
1220.27 18
1220.35 17
1220.43 17
1220.51 16
1220.59 16
1220.67 16
1220.75 17
1220.83 18
1220.91 21
1220.99 24
1221.07 27
1221.15 30
1221.23 32
1221.31 33
1221.39 33
1221.47 32
1221.55 31
1221.63 28
1221.71 26
1221.79 23
1221.87 21
1221.95 20
1222.03 20
1222.11 20
1222.19 21
1222.27 23
1222.35 25
1222.43 26
1222.51 28
1222.59 29
1222.67 30
1222.75 31
1222.83 31
1222.91 32
1222.99 33
1223.07 34
1223.15 35
1223.23 36
1223.31 38
1223.39 38
1223.47 39
1223.55 38
1223.63 37
1223.72 35
1223.80 32
1223.88 30
1223.96 27
1224.04 26
1224.12 25
1224.20 25
1224.28 25
1224.36 26
1224.44 26
1224.52 26
1224.60 25
1224.68 23
1224.76 21
1224.84 19
1224.92 16
1225.00 14
1225.08 12
1225.16 10
1225.24 9
1225.32 8
1225.40 7
1225.48 7
1225.56 8
1225.64 8
1225.72 9
1225.80 11
1225.88 12
1225.96 13
1226.04 14
1226.12 16
1226.20 18
1226.28 20
1226.36 22
1226.44 24
1226.52 26
1226.61 28
1226.69 31
1226.77 34
1226.85 37
1226.93 39
1227.01 42
1227.09 44
1227.17 44
1227.25 44
1227.33 42
1227.41 39
1227.49 36
1227.57 32
1227.65 28
1227.73 25
1227.81 23
1227.89 21
1227.97 22
1228.05 23
1228.13 24
1228.21 26
1228.29 28
1228.37 30
1228.45 30
1228.53 31
1228.61 32
1228.69 33
1228.77 34
1228.86 35
1228.94 36
1229.02 37
1229.10 37
1229.18 37
1229.26 37
1229.34 36
1229.42 35
1229.50 35
1229.58 36
1229.66 36
1229.74 37
1229.82 37
1229.90 37
1229.98 36
1230.06 34
1230.14 32
1230.22 28
1230.30 25
1230.38 21
1230.46 17
1230.54 13
1230.62 10
1230.71 8
1230.79 7
1230.87 7
1230.95 8
1231.03 9
1231.11 10
1231.19 12
1231.27 13
1231.35 14
1231.43 15
1231.51 15
1231.59 14
1231.67 14
1231.75 13
1231.83 12
1231.91 11
1231.99 11
1232.07 11
1232.15 12
1232.23 13
1232.31 14
1232.40 15
1232.48 17
1232.56 18
1232.64 18
1232.72 19
1232.80 19
1232.88 20
1232.96 20
1233.04 19
1233.12 19
1233.20 18
1233.28 16
1233.36 15
1233.44 15
1233.52 15
1233.60 17
1233.68 19
1233.76 22
1233.84 25
1233.93 27
1234.01 28
1234.09 27
1234.17 26
1234.25 24
1234.33 23
1234.41 21
1234.49 21
1234.57 20
1234.65 20
1234.73 20
1234.81 19
1234.89 18
1234.97 17
1235.05 16
1235.13 15
1235.21 14
1235.30 14
1235.38 13
1235.46 12
1235.54 11
1235.62 10
1235.70 9
1235.78 9
1235.86 10
1235.94 11
1236.02 14
1236.10 17
1236.18 21
1236.26 25
1236.34 28
1236.42 31
1236.50 32
1236.59 33
1236.67 33
1236.75 32
1236.83 31
1236.91 28
1236.99 25
1237.07 22
1237.15 18
1237.23 15
1237.31 12
1237.39 10
1237.47 9
1237.55 9
1237.63 10
1237.71 12
1237.80 15
1237.88 17
1237.96 19
1238.04 21
1238.12 21
1238.20 21
1238.28 20
1238.36 19
1238.44 19
1238.52 19
1238.60 19
1238.68 19
1238.76 19
1238.84 19
1238.93 19
1239.01 18
1239.09 17
1239.17 16
1239.25 16
1239.33 16
1239.41 17
1239.49 18
1239.57 19
1239.65 20
1239.73 20
1239.81 19
1239.89 19
1239.98 17
1240.06 16
1240.14 15
1240.22 15
1240.30 14
1240.38 15
1240.46 15
1240.54 15
1240.62 14
1240.70 13
1240.78 11
1240.86 9
1240.94 7
1241.03 5
1241.11 3
1241.19 1
1241.27 1
1241.35 3
1241.43 5
1241.51 8
1241.59 12
1241.67 16
1241.75 19
1241.83 23
1241.91 26
1241.99 28
1242.08 30
1242.16 31
1242.24 31
1242.32 30
1242.40 28
1242.48 26
1242.56 24
1242.64 22
1242.72 21
1242.80 21
1242.88 22
1242.97 24
1243.05 26
1243.13 29
1243.21 31
1243.29 33
1243.37 35
1243.45 35
1243.53 35
1243.61 34
1243.69 32
1243.77 30
1243.85 28
1243.94 26
1244.02 24
1244.10 22
1244.18 21
1244.26 20
1244.34 19
1244.42 18
1244.50 16
1244.58 14
1244.66 12
1244.74 11
1244.83 10
1244.91 10
1244.99 12
1245.07 14
1245.15 18
1245.23 22
1245.31 26
1245.39 30
1245.47 32
1245.55 34
1245.63 34
1245.72 34
1245.80 33
1245.88 32
1245.96 31
1246.04 29
1246.12 28
1246.20 27
1246.28 25
1246.36 23
1246.44 22
1246.53 21
1246.61 20
1246.69 21
1246.77 22
1246.85 25
1246.93 29
1247.01 33
1247.09 37
1247.17 40
1247.25 43
1247.34 44
1247.42 45
1247.50 44
1247.58 44
1247.66 45
1247.74 45
1247.82 47
1247.90 49
1247.98 51
1248.06 54
1248.15 56
1248.23 58
1248.31 60
1248.39 61
1248.47 62
1248.55 63
1248.63 63
1248.71 63
1248.79 62
1248.87 61
1248.96 60
1249.04 59
1249.12 58
1249.20 57
1249.28 55
1249.36 52
1249.44 49
1249.52 46
1249.60 43
1249.69 41
1249.77 40
1249.85 40
1249.93 40
1250.01 42
1250.09 43
1250.17 44
1250.25 45
1250.33 46
1250.42 46
1250.50 47
1250.58 48
1250.66 49
1250.74 50
1250.82 51
1250.90 52
1250.98 51
1251.06 50
1251.15 48
1251.23 45
1251.31 41
1251.39 37
1251.47 34
1251.55 30
1251.63 28
1251.71 27
1251.79 27
1251.88 28
1251.96 29
1252.04 31
1252.12 33
1252.20 34
1252.28 34
1252.36 33
1252.44 31
1252.52 28
1252.61 26
1252.69 23
1252.77 22
1252.85 21
1252.93 21
1253.01 22
1253.09 23
1253.17 25
1253.26 28
1253.34 31
1253.42 34
1253.50 37
1253.58 39
1253.66 41
1253.74 41
1253.82 40
1253.90 37
1253.99 34
1254.07 30
1254.15 27
1254.23 25
1254.31 25
1254.39 26
1254.47 29
1254.55 33
1254.64 37
1254.72 41
1254.80 44
1254.88 47
1254.96 48
1255.04 48
1255.12 46
1255.20 45
1255.29 43
1255.37 41
1255.45 40
1255.53 39
1255.61 39
1255.69 40
1255.77 40
1255.85 40
1255.94 39
1256.02 38
1256.10 36
1256.18 34
1256.26 32
1256.34 31
1256.42 31
1256.51 31
1256.59 32
1256.67 33
1256.75 33
1256.83 33
1256.91 33
1256.99 32
1257.07 30
1257.16 29
1257.24 28
1257.32 27
1257.40 27
1257.48 28
1257.56 29
1257.64 30
1257.72 31
1257.81 32
1257.89 32
1257.97 33
1258.05 33
1258.13 33
1258.21 34
1258.29 34
1258.38 35
1258.46 35
1258.54 35
1258.62 35
1258.70 33
1258.78 31
1258.86 28
1258.95 24
1259.03 21
1259.11 19
1259.19 17
1259.27 17
1259.35 17
1259.43 19
1259.51 22
1259.60 26
1259.68 30
1259.76 33
1259.84 36
1259.92 37
1260.00 37
1260.08 36
1260.17 34
1260.25 32
1260.33 28
1260.41 24
1260.49 19
1260.57 14
1260.65 8
1260.74 4
1260.82 1
1260.90 0
1260.98 0
1261.06 2
1261.14 5
1261.22 8
1261.31 10
1261.39 12
1261.47 13
1261.55 13
1261.63 13
1261.71 14
1261.79 15
1261.88 16
1261.96 18
1262.04 19
1262.12 19
1262.20 19
1262.28 18
1262.37 17
1262.45 16
1262.53 15
1262.61 14
1262.69 14
1262.77 14
1262.85 13
1262.94 12
1263.02 11
1263.10 11
1263.18 10
1263.26 11
1263.34 12
1263.42 14
1263.51 16
1263.59 19
1263.67 21
1263.75 22
1263.83 23
1263.91 23
1264.00 23
1264.08 22
1264.16 21
1264.24 20
1264.32 19
1264.40 19
1264.48 19
1264.57 21
1264.65 23
1264.73 26
1264.81 29
1264.89 32
1264.97 35
1265.06 38
1265.14 39
1265.22 40
1265.30 40
1265.38 40
1265.46 39
1265.55 37
1265.63 35
1265.71 33
1265.79 32
1265.87 31
1265.95 31
1266.03 31
1266.12 32
1266.20 34
1266.28 35
1266.36 37
1266.44 38
1266.52 38
1266.61 37
1266.69 35
1266.77 32
1266.85 28
1266.93 24
1267.01 19
1267.10 15
1267.18 12
1267.26 9
1267.34 7
1267.42 5
1267.50 3
1267.59 1
1267.67 0
1267.75 0
1267.83 0
1267.91 0
1267.99 0
1268.08 0
1268.16 0
1268.24 1
1268.32 5
1268.40 9
1268.48 12
1268.57 14
1268.65 14
1268.73 14
1268.81 14
1268.89 15
1268.97 17
1269.06 20
1269.14 25
1269.22 29
1269.30 32
1269.38 35
1269.46 36
1269.55 37
1269.63 36
1269.71 35
1269.79 35
1269.87 34
1269.95 34
1270.04 35
1270.12 35
1270.20 36
1270.28 36
1270.36 36
1270.45 35
1270.53 33
1270.61 31
1270.69 28
1270.77 26
1270.85 24
1270.94 23
1271.02 24
1271.10 24
1271.18 25
1271.26 27
1271.34 28
1271.43 28
1271.51 29
1271.59 29
1271.67 30
1271.75 31
1271.84 33
1271.92 36
1272.00 39
1272.08 42
1272.16 45
1272.24 47
1272.33 48
1272.41 49
1272.49 49
1272.57 49
1272.65 49
1272.74 48
1272.82 47
1272.90 46
1272.98 43
1273.06 41
1273.14 38
1273.23 35
1273.31 34
1273.39 33
1273.47 32
1273.55 32
1273.64 32
1273.72 32
1273.80 31
1273.88 31
1273.96 31
1274.04 31
1274.13 32
1274.21 33
1274.29 34
1274.37 35
1274.45 36
1274.54 36
1274.62 36
1274.70 35
1274.78 35
1274.86 34
1274.95 33
1275.03 32
1275.11 30
1275.19 27
1275.27 23
1275.35 20
1275.44 19
1275.52 18
1275.60 20
1275.68 24
1275.76 29
1275.85 34
1275.93 40
1276.01 44
1276.09 47
1276.17 48
1276.26 48
1276.34 46
1276.42 44
1276.50 41
1276.58 38
1276.67 35
1276.75 33
1276.83 32
1276.91 32
1276.99 33
1277.08 35
1277.16 37
1277.24 40
1277.32 42
1277.40 45
1277.49 48
1277.57 50
1277.65 53
1277.73 55
1277.81 57
1277.90 60
1277.98 62
1278.06 65
1278.14 67
1278.22 69
1278.31 70
1278.39 71
1278.47 71
1278.55 70
1278.63 69
1278.72 67
1278.80 64
1278.88 61
1278.96 57
1279.04 53
1279.13 49
1279.21 45
1279.29 41
1279.37 38
1279.45 36
1279.54 35
1279.62 34
1279.70 34
1279.78 35
1279.86 36
1279.95 38
1280.03 39
1280.11 40
1280.19 40
1280.27 40
1280.36 38
1280.44 37
1280.52 34
1280.60 32
1280.68 30
1280.77 29
1280.85 27
1280.93 26
1281.01 25
1281.09 23
1281.18 21
1281.26 18
1281.34 16
1281.42 14
1281.51 13
1281.59 12
1281.67 13
1281.75 14
1281.83 15
1281.92 15
1282.00 16
1282.08 16
1282.16 15
1282.24 14
1282.33 14
1282.41 14
1282.49 14
1282.57 16
1282.65 18
1282.74 21
1282.82 25
1282.90 29
1282.98 33
1283.07 36
1283.15 39
1283.23 41
1283.31 43
1283.39 45
1283.48 45
1283.56 46
1283.64 45
1283.72 44
1283.80 42
1283.89 40
1283.97 37
1284.05 34
1284.13 32
1284.22 29
1284.30 28
1284.38 27
1284.46 27
1284.54 29
1284.63 31
1284.71 33
1284.79 35
1284.87 38
1284.96 41
1285.04 44
1285.12 47
1285.20 51
1285.28 54
1285.37 56
1285.45 59
1285.53 60
1285.61 61
1285.70 61
1285.78 61
1285.86 61
1285.94 61
1286.02 62
1286.11 62
1286.19 62
1286.27 62
1286.35 61
1286.44 58
1286.52 54
1286.60 49
1286.68 43
1286.76 38
1286.85 33
1286.93 29
1287.01 28
1287.09 27
1287.18 27
1287.26 28
1287.34 27
1287.42 26
1287.51 24
1287.59 22
1287.67 20
1287.75 18
1287.83 18
1287.92 20
1288.00 24
1288.08 28
1288.16 34
1288.25 40
1288.33 45
1288.41 48
1288.49 51
1288.58 51
1288.66 50
1288.74 47
1288.82 44
1288.90 40
1288.99 37
1289.07 34
1289.15 32
1289.23 31
1289.32 30
1289.40 29
1289.48 29
1289.56 28
1289.65 27
1289.73 26
1289.81 25
1289.89 25
1289.98 25
1290.06 26
1290.14 26
1290.22 27
1290.31 27
1290.39 28
1290.47 28
1290.55 29
1290.63 29
1290.72 30
1290.80 31
1290.88 31
1290.96 31
1291.05 31
1291.13 31
1291.21 32
1291.29 34
1291.38 36
1291.46 39
1291.54 42
1291.62 44
1291.71 44
1291.79 43
1291.87 40
1291.95 37
1292.04 34
1292.12 31
1292.20 30
1292.28 31
1292.37 33
1292.45 38
1292.53 43
1292.61 49
1292.70 54
1292.78 57
1292.86 58
1292.94 56
1293.03 52
1293.11 47
1293.19 41
1293.27 36
1293.36 32
1293.44 30
1293.52 30
1293.60 31
1293.68 33
1293.77 34
1293.85 35
1293.93 34
1294.01 32
1294.10 29
1294.18 26
1294.26 24
1294.34 22
1294.43 22
1294.51 23
1294.59 25
1294.68 28
1294.76 31
1294.84 34
1294.92 37
1295.01 38
1295.09 39
1295.17 39
1295.25 39
1295.34 37
1295.42 36
1295.50 34
1295.58 31
1295.67 29
1295.75 26
1295.83 23
1295.91 20
1296.00 17
1296.08 14
1296.16 11
1296.24 8
1296.33 6
1296.41 5
1296.49 5
1296.57 7
1296.66 8
1296.74 10
1296.82 13
1296.90 16
1296.99 20
1297.07 24
1297.15 29
1297.23 34
1297.32 39
1297.40 43
1297.48 46
1297.56 48
1297.65 50
1297.73 50
1297.81 51
1297.90 53
1297.98 56
1298.06 60
1298.14 64
1298.23 69
1298.31 72
1298.39 74
1298.47 74
1298.56 73
1298.64 72
1298.72 70
1298.80 68
1298.89 66
1298.97 66
1299.05 66
1299.14 67
1299.22 68
1299.30 70
1299.38 71
1299.47 73
1299.55 75
1299.63 78
1299.71 81
1299.80 84
1299.88 87
1299.96 89
1300.04 90
1300.13 90
1300.21 90
1300.29 88
1300.38 86
1300.46 83
1300.54 79
1300.62 74
1300.71 69
1300.79 64
1300.87 58
1300.95 54
1301.04 50
1301.12 48
1301.20 47
1301.29 46
1301.37 46
1301.45 45
1301.53 44
1301.62 43
1301.70 41
1301.78 39
1301.86 37
1301.95 36
1302.03 36
1302.11 36
1302.20 36
1302.28 36
1302.36 37
1302.44 37
1302.53 37
1302.61 36
1302.69 34
1302.77 33
1302.86 31
1302.94 31
1303.02 31
1303.11 33
1303.19 35
1303.27 38
1303.35 41
1303.44 43
1303.52 44
1303.60 44
1303.69 42
1303.77 40
1303.85 37
1303.93 36
1304.02 35
1304.10 35
1304.18 36
1304.27 37
1304.35 38
1304.43 40
1304.51 41
1304.60 42
1304.68 42
1304.76 42
1304.85 42
1304.93 42
1305.01 42
1305.09 42
1305.18 42
1305.26 41
1305.34 40
1305.43 38
1305.51 36
1305.59 34
1305.67 31
1305.76 30
1305.84 30
1305.92 31
1306.01 33
1306.09 36
1306.17 40
1306.25 44
1306.34 46
1306.42 48
1306.50 48
1306.59 46
1306.67 44
1306.75 40
1306.83 37
1306.92 34
1307.00 31
1307.08 28
1307.17 26
1307.25 23
1307.33 21
1307.41 18
1307.50 15
1307.58 12
1307.66 11
1307.75 10
1307.83 12
1307.91 15
1308.00 19
1308.08 23
1308.16 27
1308.24 31
1308.33 35
1308.41 38
1308.49 40
1308.58 43
1308.66 44
1308.74 46
1308.82 47
1308.91 48
1308.99 47
1309.07 47
1309.16 45
1309.24 42
1309.32 39
1309.41 35
1309.49 31
1309.57 27
1309.65 23
1309.74 20
1309.82 18
1309.90 17
1309.99 17
1310.07 17
1310.15 18
1310.24 19
1310.32 20
1310.40 21
1310.48 20
1310.57 19
1310.65 16
1310.73 12
1310.82 8
1310.90 3
1310.98 0
1311.07 0
1311.15 0
1311.23 0
1311.32 0
1311.40 0
1311.48 0
1311.56 1
1311.65 0
1311.73 0
1311.81 0
1311.90 2
1311.98 5
1312.06 10
1312.15 15
1312.23 20
1312.31 25
1312.40 28
1312.48 30
1312.56 31
1312.64 32
1312.73 33
1312.81 35
1312.89 37
1312.98 38
1313.06 37
1313.14 34
1313.23 28
1313.31 22
1313.39 15
1313.48 9
1313.56 5
1313.64 4
1313.72 5
1313.81 9
1313.89 13
1313.97 17
1314.06 21
1314.14 23
1314.22 25
1314.31 26
1314.39 29
1314.47 32
1314.56 36
1314.64 41
1314.72 45
1314.81 48
1314.89 49
1314.97 47
1315.06 42
1315.14 36
1315.22 29
1315.30 22
1315.39 16
1315.47 11
1315.55 7
1315.64 4
1315.72 2
1315.80 1
1315.89 1
1315.97 3
1316.05 6
1316.14 10
1316.22 15
1316.30 20
1316.39 26
1316.47 31
1316.55 35
1316.64 39
1316.72 43
1316.80 47
1316.89 52
1316.97 58
1317.05 63
1317.14 68
1317.22 70
1317.30 69
1317.38 66
1317.47 60
1317.55 53
1317.63 46
1317.72 39
1317.80 33
1317.88 28
1317.97 24
1318.05 21
1318.13 18
1318.22 14
1318.30 11
1318.38 9
1318.47 9
1318.55 10
1318.63 14
1318.72 19
1318.80 25
1318.88 32
1318.97 36
1319.05 39
1319.13 40
1319.22 39
1319.30 37
1319.38 35
1319.47 33
1319.55 31
1319.63 31
1319.72 31
1319.80 32
1319.88 32
1319.97 32
1320.05 32
1320.13 31
1320.22 29
1320.30 27
1320.38 25
1320.47 22
1320.55 20
1320.63 19
1320.72 17
1320.80 17
1320.88 18
1320.97 20
1321.05 23
1321.13 28
1321.22 33
1321.30 39
1321.38 44
1321.47 50
1321.55 54
1321.63 56
1321.72 57
1321.80 56
1321.88 54
1321.97 50
1322.05 45
1322.13 40
1322.22 36
1322.30 32
1322.38 31
1322.47 30
1322.55 31
1322.63 33
1322.72 35
1322.80 36
1322.88 37
1322.97 36
1323.05 34
1323.13 32
1323.22 29
1323.30 28
1323.39 27
1323.47 27
1323.55 29
1323.64 31
1323.72 33
1323.80 34
1323.89 34
1323.97 33
1324.05 30
1324.14 26
1324.22 21
1324.30 17
1324.39 14
1324.47 13
1324.55 14
1324.64 16
1324.72 18
1324.80 21
1324.89 23
1324.97 24
1325.05 25
1325.14 24
1325.22 24
1325.30 25
1325.39 26
1325.47 28
1325.56 31
1325.64 33
1325.72 36
1325.81 37
1325.89 37
1325.97 36
1326.06 34
1326.14 31
1326.22 28
1326.31 26
1326.39 25
1326.47 24
1326.56 24
1326.64 23
1326.72 22
1326.81 21
1326.89 18
1326.98 16
1327.06 13
1327.14 11
1327.23 9
1327.31 9
1327.39 11
1327.48 13
1327.56 16
1327.64 18
1327.73 20
1327.81 22
1327.89 24
1327.98 27
1328.06 30
1328.15 34
1328.23 39
1328.31 43
1328.40 46
1328.48 47
1328.56 46
1328.65 42
1328.73 37
1328.81 31
1328.90 25
1328.98 19
1329.06 15
1329.15 13
1329.23 12
1329.32 12
1329.40 13
1329.48 14
1329.57 15
1329.65 15
1329.73 16
1329.82 18
1329.90 20
1329.98 22
1330.07 25
1330.15 27
1330.24 29
1330.32 30
1330.40 29
1330.49 28
1330.57 26
1330.65 25
1330.74 24
1330.82 23
1330.90 23
1330.99 23
1331.07 23
1331.16 22
1331.24 22
1331.32 22
1331.41 21
1331.49 21
1331.57 21
1331.66 21
1331.74 21
1331.83 20
1331.91 18
1331.99 16
1332.08 12
1332.16 9
1332.24 5
1332.33 1
1332.41 0
1332.49 0
1332.58 0
1332.66 0
1332.75 0
1332.83 2
1332.91 5
1333.00 6
1333.08 6
1333.16 5
1333.25 3
1333.33 0
1333.42 0
1333.50 0
1333.58 0
1333.67 0
1333.75 0
1333.83 4
1333.92 10
1334.00 16
1334.09 21
1334.17 27
1334.25 31
1334.34 35
1334.42 38
1334.50 41
1334.59 43
1334.67 45
1334.76 47
1334.84 48
1334.92 50
1335.01 52
1335.09 55
1335.18 58
1335.26 61
1335.34 63
1335.43 65
1335.51 67
1335.59 68
1335.68 68
1335.76 68
1335.85 68
1335.93 67
1336.01 65
1336.10 63
1336.18 60
1336.27 58
1336.35 55
1336.43 52
1336.52 50
1336.60 48
1336.68 47
1336.77 47
1336.85 47
1336.94 47
1337.02 49
1337.10 50
1337.19 52
1337.27 54
1337.36 56
1337.44 57
1337.52 57
1337.61 57
1337.69 55
1337.77 53
1337.86 52
1337.94 50
1338.03 49
1338.11 47
1338.19 46
1338.28 45
1338.36 44
1338.45 42
1338.53 41
1338.61 39
1338.70 38
1338.78 37
1338.87 36
1338.95 35
1339.03 33
1339.12 32
1339.20 29
1339.28 26
1339.37 22
1339.45 19
1339.54 16
1339.62 15
1339.70 15
1339.79 17
1339.87 20
1339.96 23
1340.04 25
1340.12 27
1340.21 27
1340.29 27
1340.38 26
1340.46 25
1340.54 25
1340.63 26
1340.71 30
1340.80 36
1340.88 44
1340.96 52
1341.05 60
1341.13 67
1341.22 73
1341.30 76
1341.38 78
1341.47 77
1341.55 74
1341.64 70
1341.72 66
1341.80 62
1341.89 58
1341.97 56
1342.06 54
1342.14 52
1342.22 51
1342.31 51
1342.39 50
1342.48 50
1342.56 50
1342.64 51
1342.73 53
1342.81 55
1342.90 58
1342.98 61
1343.06 62
1343.15 63
1343.23 64
1343.32 63
1343.40 62
1343.48 61
1343.57 60
1343.65 58
1343.74 56
1343.82 54
1343.91 53
1343.99 51
1344.07 50
1344.16 49
1344.24 49
1344.33 49
1344.41 50
1344.49 51
1344.58 52
1344.66 52
1344.75 53
1344.83 52
1344.91 51
1345.00 50
1345.08 49
1345.17 47
1345.25 46
1345.33 45
1345.42 43
1345.50 40
1345.59 37
1345.67 33
1345.76 29
1345.84 24
1345.92 20
1346.01 18
1346.09 16
1346.18 14
1346.26 13
1346.34 12
1346.43 10
1346.51 7
1346.60 4
1346.68 1
1346.77 0
1346.85 0
1346.93 0
1347.02 0
1347.10 3
1347.19 7
1347.27 10
1347.35 13
1347.44 14
1347.52 15
1347.61 13
1347.69 12
1347.78 10
1347.86 8
1347.94 7
1348.03 8
1348.11 10
1348.20 13
1348.28 16
1348.36 20
1348.45 23
1348.53 26
1348.62 28
1348.70 29
1348.79 28
1348.87 27
1348.95 25
1349.04 22
1349.12 20
1349.21 18
1349.29 17
1349.38 15
1349.46 13
1349.54 10
1349.63 6
1349.71 2
1349.80 0
1349.88 0
1349.97 0
1350.05 0
1350.13 0
1350.22 1
1350.30 5
1350.39 8
1350.47 10
1350.56 11
1350.64 10
1350.72 9
1350.81 7
1350.89 5
1350.98 4
1351.06 4
1351.15 4
1351.23 5
1351.31 5
1351.40 6
1351.48 6
1351.57 5
1351.65 4
1351.74 1
1351.82 0
1351.90 0
1351.99 0
1352.07 0
1352.16 0
1352.24 0
1352.33 0
1352.41 1
1352.49 4
1352.58 7
1352.66 10
1352.75 11
1352.83 12
1352.92 12
1353.00 11
1353.09 10
1353.17 9
1353.25 8
1353.34 8
1353.42 8
1353.51 10
1353.59 12
1353.68 15
1353.76 19
1353.84 23
1353.93 26
1354.01 28
1354.10 29
1354.18 29
1354.27 29
1354.35 28
1354.44 28
1354.52 28
1354.60 28
1354.69 28
1354.77 27
1354.86 26
1354.94 23
1355.03 20
1355.11 17
1355.19 15
1355.28 15
1355.36 17
1355.45 20
1355.53 23
1355.62 27
1355.70 28
1355.79 28
1355.87 26
1355.95 21
1356.04 16
1356.12 11
1356.21 7
1356.29 6
1356.38 6
1356.46 9
1356.55 13
1356.63 18
1356.72 22
1356.80 25
1356.88 28
1356.97 28
1357.05 28
1357.14 26
1357.22 24
1357.31 21
1357.39 19
1357.48 16
1357.56 15
1357.64 14
1357.73 15
1357.81 16
1357.90 18
1357.98 21
1358.07 24
1358.15 27
1358.24 30
1358.32 32
1358.41 33
1358.49 34
1358.57 34
1358.66 33
1358.74 34
1358.83 35
1358.91 37
1359.00 40
1359.08 44
1359.17 49
1359.25 53
1359.34 56
1359.42 58
1359.50 58
1359.59 57
1359.67 55
1359.76 52
1359.84 49
1359.93 46
1360.01 43
1360.10 40
1360.18 39
1360.27 38
1360.35 39
1360.43 41
1360.52 44
1360.60 48
1360.69 52
1360.77 55
1360.86 57
1360.94 58
1361.03 57
1361.11 56
1361.20 54
1361.28 52
1361.37 50
1361.45 48
1361.53 46
1361.62 45
1361.70 44
1361.79 43
1361.87 43
1361.96 43
1362.04 43
1362.13 43
1362.21 43
1362.30 43
1362.38 43
1362.47 43
1362.55 43
1362.63 43
1362.72 42
1362.80 41
1362.89 40
1362.97 38
1363.06 36
1363.14 35
1363.23 33
1363.31 32
1363.40 32
1363.48 32
1363.57 33
1363.65 35
1363.74 36
1363.82 38
1363.91 39
1363.99 40
1364.07 41
1364.16 41
1364.24 42
1364.33 42
1364.41 42
1364.50 42
1364.58 42
1364.67 41
1364.75 39
1364.84 37
1364.92 35
1365.01 33
1365.09 31
1365.18 31
1365.26 31
1365.35 31
1365.43 32
1365.51 33
1365.60 34
1365.68 34
1365.77 33
1365.85 32
1365.94 30
1366.02 28
1366.11 26
1366.19 25
1366.28 24
1366.36 25
1366.45 26
1366.53 27
1366.62 28
1366.70 28
1366.79 27
1366.87 25
1366.96 22
1367.04 20
1367.13 19
1367.21 18
1367.30 19
1367.38 22
1367.46 25
1367.55 29
1367.63 33
1367.72 36
1367.80 40
1367.89 44
1367.97 47
1368.06 50
1368.14 51
1368.23 51
1368.31 49
1368.40 46
1368.48 41
1368.57 36
1368.65 31
1368.74 27
1368.82 24
1368.91 23
1368.99 22
1369.08 22
1369.16 21
1369.25 20
1369.33 19
1369.42 18
1369.50 17
1369.59 17
1369.67 17
1369.76 16
1369.84 15
1369.93 13
1370.01 11
1370.10 10
1370.18 10
1370.26 12
1370.35 17
1370.43 22
1370.52 29
1370.60 35
1370.69 38
1370.77 40
1370.86 38
1370.94 35
1371.03 30
1371.11 25
1371.20 20
1371.28 17
1371.37 16
1371.45 17
1371.54 19
1371.62 23
1371.71 28
1371.79 33
1371.88 36
1371.96 38
1372.05 39
1372.13 37
1372.22 35
1372.30 32
1372.39 30
1372.47 30
1372.56 30
1372.64 31
1372.73 32
1372.81 33
1372.90 33
1372.98 32
1373.07 31
1373.15 31
1373.24 31
1373.32 31
1373.41 31
1373.49 31
1373.58 30
1373.66 29
1373.75 27
1373.83 25
1373.92 24
1374.00 23
1374.09 24
1374.17 26
1374.26 29
1374.34 33
1374.43 37
1374.51 41
1374.60 45
1374.68 48
1374.77 50
1374.85 51
1374.94 51
1375.02 51
1375.11 50
1375.19 50
1375.28 51
1375.36 52
1375.45 54
1375.53 55
1375.62 57
1375.70 58
1375.79 59
1375.87 60
1375.96 61
1376.04 63
1376.13 64
1376.21 65
1376.30 65
1376.38 63
1376.47 59
1376.55 55
1376.64 51
1376.72 47
1376.81 46
1376.89 48
1376.98 52
1377.07 58
1377.15 65
1377.24 71
1377.32 75
1377.41 77
1377.49 76
1377.58 72
1377.66 66
1377.75 60
1377.83 55
1377.92 50
1378.00 45
1378.09 42
1378.17 38
1378.26 35
1378.34 31
1378.43 29
1378.51 27
1378.60 28
1378.68 30
1378.77 35
1378.85 41
1378.94 47
1379.02 53
1379.11 57
1379.19 59
1379.28 59
1379.36 58
1379.45 55
1379.53 52
1379.62 49
1379.70 47
1379.79 47
1379.88 48
1379.96 52
1380.05 57
1380.13 63
1380.22 69
1380.30 75
1380.39 81
1380.47 85
1380.56 88
1380.64 89
1380.73 88
1380.81 85
1380.90 80
1380.98 75
1381.07 68
1381.15 61
1381.24 54
1381.32 47
1381.41 39
1381.49 32
1381.58 25
1381.66 18
1381.75 11
1381.84 5
1381.92 0
1382.01 0
1382.09 0
1382.18 0
1382.26 0
1382.35 0
1382.43 0
1382.52 0
1382.60 1
1382.69 3
1382.77 5
1382.86 6
1382.94 7
1383.03 9
1383.11 9
1383.20 10
1383.28 11
1383.37 11
1383.46 10
1383.54 9
1383.63 8
1383.71 6
1383.80 5
1383.88 5
1383.97 5
1384.05 5
1384.14 6
1384.22 7
1384.31 8
1384.39 9
1384.48 9
1384.56 9
1384.65 9
1384.74 9
1384.82 9
1384.91 10
1384.99 10
1385.08 11
1385.16 12
1385.25 13
1385.33 14
1385.42 14
1385.50 14
1385.59 14
1385.67 13
1385.76 12
1385.85 11
1385.93 10
1386.02 9
1386.10 9
1386.19 9
1386.27 9
1386.36 10
1386.44 10
1386.53 10
1386.61 10
1386.70 10
1386.78 8
1386.87 7
1386.96 6
1387.04 4
1387.13 3
1387.21 3
1387.30 4
1387.38 6
1387.47 8
1387.55 12
1387.64 16
1387.72 21
1387.81 26
1387.89 31
1387.98 36
1388.07 39
1388.15 42
1388.24 44
1388.32 45
1388.41 47
1388.49 49
1388.58 51
1388.66 54
1388.75 57
1388.83 59
1388.92 59
1389.01 57
1389.09 54
1389.18 50
1389.26 47
1389.35 44
1389.43 42
1389.52 40
1389.60 39
1389.69 38
1389.78 36
1389.86 34
1389.95 33
1390.03 31
1390.12 30
1390.20 29
1390.29 26
1390.37 23
1390.46 19
1390.54 14
1390.63 10
1390.72 7
1390.80 7
1390.89 10
1390.97 17
1391.06 25
1391.14 34
1391.23 42
1391.31 48
1391.40 51
1391.49 52
1391.57 52
1391.66 50
1391.74 50
1391.83 49
1391.91 49
1392.00 50
1392.08 51
1392.17 51
1392.26 51
1392.34 50
1392.43 50
1392.51 49
1392.60 50
1392.68 50
1392.77 51
1392.85 52
1392.94 53
1393.03 54
1393.11 55
1393.20 56
1393.28 56
1393.37 57
1393.45 58
1393.54 58
1393.63 58
1393.71 57
1393.80 55
1393.88 53
1393.97 51
1394.05 48
1394.14 45
1394.22 43
1394.31 41
1394.40 40
1394.48 39
1394.57 40
1394.65 41
1394.74 41
1394.82 41
1394.91 40
1395.00 37
1395.08 34
1395.17 31
1395.25 30
1395.34 30
1395.42 32
1395.51 36
1395.60 40
1395.68 44
1395.77 47
1395.85 48
1395.94 49
1396.02 49
1396.11 48
1396.20 49
1396.28 50
1396.37 51
1396.45 52
1396.54 52
1396.62 50
1396.71 48
1396.80 45
1396.88 42
1396.97 39
1397.05 36
1397.14 35
1397.22 34
1397.31 34
1397.40 33
1397.48 32
1397.57 30
1397.65 28
1397.74 25
1397.82 22
1397.91 20
1398.00 20
1398.08 20
1398.17 21
1398.25 23
1398.34 25
1398.42 26
1398.51 26
1398.60 26
1398.68 26
1398.77 25
1398.85 25
1398.94 26
1399.02 28
1399.11 29
1399.20 31
1399.28 31
1399.37 32
1399.45 31
1399.54 30
1399.63 30
1399.71 30
1399.80 31
1399.88 31
1399.97 32
1400.05 31
1400.14 30
1400.23 28
1400.31 27
1400.40 26
1400.48 26
1400.57 28
1400.65 31
1400.74 34
1400.83 38
1400.91 41
1401.00 43
1401.08 45
1401.17 46
1401.26 46
1401.34 46
1401.43 47
1401.51 48
1401.60 51
1401.69 54
1401.77 59
1401.86 64
1401.94 69
1402.03 73
1402.11 76
1402.20 76
1402.29 74
1402.37 71
1402.46 67
1402.54 62
1402.63 57
1402.72 52
1402.80 46
1402.89 40
1402.97 34
1403.06 29
1403.15 24
1403.23 21
1403.32 18
1403.40 18
1403.49 18
1403.57 19
1403.66 21
1403.75 24
1403.83 27
1403.92 29
1404.00 32
1404.09 35
1404.18 38
1404.26 42
1404.35 46
1404.43 51
1404.52 58
1404.61 66
1404.69 73
1404.78 81
1404.86 87
1404.95 91
1405.04 92
1405.12 91
1405.21 87
1405.29 83
1405.38 79
1405.47 76
1405.55 73
1405.64 71
1405.72 69
1405.81 67
1405.90 65
1405.98 62
1406.07 58
1406.15 54
1406.24 51
1406.33 48
1406.41 46
1406.50 46
1406.58 48
1406.67 51
1406.76 54
1406.84 58
1406.93 62
1407.01 64
1407.10 66
1407.19 68
1407.27 68
1407.36 68
1407.44 67
1407.53 67
1407.62 67
1407.70 68
1407.79 69
1407.87 69
1407.96 70
1408.05 71
1408.13 72
1408.22 73
1408.30 75
1408.39 77
1408.48 79
1408.56 81
1408.65 83
1408.73 84
1408.82 83
1408.91 82
1408.99 79
1409.08 77
1409.17 75
1409.25 74
1409.34 74
1409.42 75
1409.51 77
1409.60 79
1409.68 80
1409.77 80
1409.85 79
1409.94 77
1410.03 74
1410.11 71
1410.20 68
1410.28 66
1410.37 65
1410.46 65
1410.54 64
1410.63 63
1410.72 61
1410.80 58
1410.89 55
1410.97 53
1411.06 50
1411.15 48
1411.23 47
1411.32 47
1411.40 47
1411.49 46
1411.58 46
1411.66 45
1411.75 44
1411.84 43
1411.92 41
1412.01 40
1412.09 38
1412.18 37
1412.27 37
1412.35 37
1412.44 37
1412.52 38
1412.61 39
1412.70 41
1412.78 42
1412.87 44
1412.96 45
1413.04 46
1413.13 47
1413.21 50
1413.30 53
1413.39 57
1413.47 62
1413.56 66
1413.65 68
1413.73 70
1413.82 71
1413.90 70
1413.99 70
1414.08 69
1414.16 67
1414.25 66
1414.34 63
1414.42 60
1414.51 56
1414.59 51
1414.68 46
1414.77 42
1414.85 39
1414.94 37
1415.03 36
1415.11 34
1415.20 31
1415.28 27
1415.37 22
1415.46 15
1415.54 9
1415.63 2
1415.72 0
1415.80 0
1415.89 0
1415.97 0
1416.06 0
1416.15 0
1416.23 0
1416.32 0
1416.41 2
1416.49 7
1416.58 12
1416.67 17
1416.75 21
1416.84 24
1416.92 26
1417.01 27
1417.10 28
1417.18 28
1417.27 27
1417.36 27
1417.44 27
1417.53 28
1417.62 28
1417.70 29
1417.79 30
1417.87 31
1417.96 31
1418.05 31
1418.13 30
1418.22 30
1418.31 30
1418.39 30
1418.48 31
1418.57 32
1418.65 33
1418.74 34
1418.82 35
1418.91 34
1419.00 33
1419.08 32
1419.17 30
1419.26 28
1419.34 26
1419.43 23
1419.52 19
1419.60 16
1419.69 13
1419.77 10
1419.86 8
1419.95 7
1420.03 8
1420.12 9
1420.21 12
1420.29 15
1420.38 19
1420.47 24
1420.55 28
1420.64 31
1420.73 33
1420.81 35
1420.90 36
1420.98 37
1421.07 38
1421.16 40
1421.24 42
1421.33 46
1421.42 50
1421.50 55
1421.59 60
1421.68 65
1421.76 69
1421.85 72
1421.94 74
1422.02 76
1422.11 77
1422.20 76
1422.28 75
1422.37 72
1422.45 69
1422.54 64
1422.63 59
1422.71 55
1422.80 51
1422.89 49
1422.97 47
1423.06 47
1423.15 48
1423.23 48
1423.32 48
1423.41 47
1423.49 45
1423.58 42
1423.67 39
1423.75 37
1423.84 35
1423.93 34
1424.01 34
1424.10 35
1424.19 37
1424.27 40
1424.36 43
1424.44 44
1424.53 45
1424.62 43
1424.70 40
1424.79 35
1424.88 30
1424.96 24
1425.05 19
1425.14 14
1425.22 9
1425.31 4
1425.40 0
1425.48 0
1425.57 0
1425.66 0
1425.74 0
1425.83 0
1425.92 0
1426.00 0
1426.09 0
1426.18 3
1426.26 7
1426.35 10
1426.44 14
1426.52 17
1426.61 21
1426.70 24
1426.78 27
1426.87 30
1426.96 32
1427.04 33
1427.13 34
1427.22 34
1427.30 33
1427.39 32
1427.48 30
1427.56 30
1427.65 30
1427.74 31
1427.82 33
1427.91 36
1428.00 38
1428.08 39
1428.17 39
1428.26 38
1428.34 35
1428.43 32
1428.52 27
1428.60 23
1428.69 19
1428.78 16
1428.86 14
1428.95 14
1429.04 15
1429.12 16
1429.21 18
1429.30 20
1429.38 21
1429.47 21
1429.56 20
1429.64 19
1429.73 18
1429.82 18
1429.90 17
1429.99 18
1430.08 19
1430.16 20
1430.25 22
1430.34 25
1430.42 27
1430.51 30
1430.60 32
1430.68 33
1430.77 34
1430.86 33
1430.94 32
1431.03 31
1431.12 30
1431.20 30
1431.29 30
1431.38 31
1431.46 33
1431.55 35
1431.64 36
1431.73 37
1431.81 37
1431.90 36
1431.99 36
1432.07 36
1432.16 36
1432.25 36
1432.33 36
1432.42 35
1432.51 34
1432.59 33
1432.68 33
1432.77 35
1432.85 38
1432.94 43
1433.03 48
1433.11 53
1433.20 57
1433.29 58
1433.37 58
1433.46 56
1433.55 54
1433.63 52
1433.72 50
1433.81 50
1433.90 51
1433.98 52
1434.07 54
1434.16 56
1434.24 58
1434.33 61
1434.42 63
1434.50 65
1434.59 65
1434.68 64
1434.76 62
1434.85 59
1434.94 56
1435.02 53
1435.11 53
1435.20 54
1435.29 56
1435.37 59
1435.46 62
1435.55 63
1435.63 62
1435.72 59
1435.81 55
1435.89 50
1435.98 45
1436.07 42
1436.15 41
1436.24 43
1436.33 47
1436.42 53
1436.50 58
1436.59 62
1436.68 64
1436.76 64
1436.85 60
1436.94 55
1437.02 50
1437.11 43
1437.20 37
1437.28 32
1437.37 26
1437.46 21
1437.55 17
1437.63 13
1437.72 10
1437.81 9
1437.89 10
1437.98 12
1438.07 16
1438.15 20
1438.24 24
1438.33 27
1438.41 29
1438.50 30
1438.59 30
1438.68 30
1438.76 29
1438.85 29
1438.94 28
1439.02 28
1439.11 27
1439.20 26
1439.28 24
1439.37 20
1439.46 16
1439.55 12
1439.63 8
1439.72 5
1439.81 3
1439.89 2
1439.98 3
1440.07 5
1440.16 7
1440.24 9
1440.33 12
1440.42 15
1440.50 18
1440.59 23
1440.68 29
1440.76 36
1440.85 42
1440.94 47
1441.03 50
1441.11 53
1441.20 53
1441.29 53
1441.37 51
1441.46 48
1441.55 45
1441.64 40
1441.72 34
1441.81 30
1441.90 26
1441.98 24
1442.07 25
1442.16 27
1442.24 30
1442.33 33
1442.42 34
1442.51 33
1442.59 29
1442.68 23
1442.77 16
1442.85 10
1442.94 6
1443.03 3
1443.12 1
1443.20 1
1443.29 2
1443.38 3
1443.46 5
1443.55 7
1443.64 10
1443.73 13
1443.81 16
1443.90 19
1443.99 22
1444.07 24
1444.16 25
1444.25 26
1444.34 26
1444.42 26
1444.51 25
1444.60 24
1444.68 22
1444.77 20
1444.86 18
1444.95 15
1445.03 13
1445.12 11
1445.21 10
1445.29 9
1445.38 8
1445.47 7
1445.56 6
1445.64 5
1445.73 4
1445.82 4
1445.91 4
1445.99 4
1446.08 4
1446.17 3
1446.25 2
1446.34 0
1446.43 0
1446.52 0
1446.60 0
1446.69 0
1446.78 0
1446.86 0
1446.95 1
1447.04 4
1447.13 7
1447.21 10
1447.30 12
1447.39 14
1447.48 17
1447.56 19
1447.65 20
1447.74 21
1447.82 21
1447.91 20
1448.00 18
1448.09 15
1448.17 13
1448.26 10
1448.35 9
1448.44 8
1448.52 9
1448.61 11
1448.70 14
1448.78 18
1448.87 22
1448.96 27
1449.05 31
1449.13 35
1449.22 39
1449.31 44
1449.40 49
1449.48 54
1449.57 60
1449.66 67
1449.74 72
1449.83 77
1449.92 81
1450.01 84
1450.09 85
1450.18 84
1450.27 82
1450.36 78
1450.44 73
1450.53 68
1450.62 62
1450.71 55
1450.79 47
1450.88 40
1450.97 32
1451.06 24
1451.14 16
1451.23 10
1451.32 4
1451.40 0
1451.49 0
1451.58 0
1451.67 0
1451.75 1
1451.84 3
1451.93 5
1452.02 6
1452.10 7
1452.19 7
1452.28 8
1452.37 9
1452.45 11
1452.54 13
1452.63 16
1452.72 19
1452.80 22
1452.89 23
1452.98 23
1453.07 21
1453.15 17
1453.24 12
1453.33 6
1453.41 0
1453.50 0
1453.59 0
1453.68 0
1453.76 0
1453.85 0
1453.94 0
1454.03 1
1454.11 4
1454.20 6
1454.29 7
1454.38 7
1454.46 7
1454.55 6
1454.64 6
1454.73 6
1454.81 7
1454.90 9
1454.99 13
1455.08 18
1455.16 26
1455.25 34
1455.34 43
1455.43 51
1455.51 59
1455.60 66
1455.69 70
1455.78 73
1455.86 73
1455.95 71
1456.04 67
1456.13 63
1456.21 57
1456.30 52
1456.39 47
1456.48 42
1456.56 39
1456.65 37
1456.74 36
1456.83 37
1456.91 39
1457.00 41
1457.09 44
1457.18 47
1457.26 49
1457.35 51
1457.44 50
1457.53 49
1457.61 46
1457.70 42
1457.79 37
1457.88 31
1457.96 25
1458.05 19
1458.14 14
1458.23 10
1458.32 7
1458.40 6
1458.49 7
1458.58 8
1458.67 10
1458.75 12
1458.84 15
1458.93 18
1459.02 21
1459.10 25
1459.19 28
1459.28 31
1459.37 32
1459.45 30
1459.54 27
1459.63 21
1459.72 14
1459.80 7
1459.89 1
1459.98 0
1460.07 0
1460.16 0
1460.24 0
1460.33 0
1460.42 0
1460.51 3
1460.59 6
1460.68 8
1460.77 10
1460.86 12
1460.94 13
1461.03 13
1461.12 12
1461.21 11
1461.29 10
1461.38 9
1461.47 9
1461.56 10
1461.65 11
1461.73 13
1461.82 15
1461.91 16
1462.00 17
1462.08 17
1462.17 17
1462.26 17
1462.35 19
1462.43 21
1462.52 24
1462.61 28
1462.70 31
1462.79 33
1462.87 33
1462.96 33
1463.05 31
1463.14 29
1463.22 27
1463.31 25
1463.40 24
1463.49 23
1463.57 22
1463.66 21
1463.75 20
1463.84 18
1463.93 15
1464.01 13
1464.10 10
1464.19 7
1464.28 4
1464.36 3
1464.45 2
1464.54 3
1464.63 5
1464.72 8
1464.80 11
1464.89 14
1464.98 15
1465.07 16
1465.15 14
1465.24 12
1465.33 9
1465.42 6
1465.51 5
1465.59 4
1465.68 5
1465.77 8
1465.86 12
1465.94 17
1466.03 21
1466.12 25
1466.21 27
1466.30 26
1466.38 24
1466.47 21
1466.56 16
1466.65 12
1466.74 10
1466.82 8
1466.91 9
1467.00 11
1467.09 14
1467.17 17
1467.26 20
1467.35 21
1467.44 22
1467.53 23
1467.61 24
1467.70 25
1467.79 26
1467.88 28
1467.97 29
1468.05 30
1468.14 30
1468.23 29
1468.32 27
1468.40 24
1468.49 21
1468.58 17
1468.67 13
1468.76 9
1468.84 6
1468.93 3
1469.02 1
1469.11 0
1469.20 0
1469.28 0
1469.37 0
1469.46 0
1469.55 0
1469.64 0
1469.72 0
1469.81 0
1469.90 1
1469.99 5
1470.07 9
1470.16 13
1470.25 17
1470.34 19
1470.43 21
1470.51 21
1470.60 19
1470.69 17
1470.78 15
1470.87 14
1470.95 14
1471.04 15
1471.13 16
1471.22 18
1471.31 19
1471.39 21
1471.48 22
1471.57 23
1471.66 24
1471.75 25
1471.83 26
1471.92 26
1472.01 25
1472.10 23
1472.19 21
1472.27 18
1472.36 15
1472.45 12
1472.54 11
1472.63 10
1472.71 11
1472.80 12
1472.89 13
1472.98 14
1473.07 15
1473.15 16
1473.24 17
1473.33 17
1473.42 18
1473.51 20
1473.59 21
1473.68 23
1473.77 25
1473.86 27
1473.95 30
1474.03 33
1474.12 37
1474.21 40
1474.30 43
1474.39 45
1474.47 44
1474.56 42
1474.65 37
1474.74 30
1474.83 22
1474.92 14
1475.00 6
1475.09 0
1475.18 0
1475.27 0
1475.36 0
1475.44 1
1475.53 5
1475.62 10
1475.71 15
1475.80 18
1475.88 20
1475.97 22
1476.06 22
1476.15 22
1476.24 22
1476.32 24
1476.41 26
1476.50 30
1476.59 33
1476.68 37
1476.77 41
1476.85 43
1476.94 45
1477.03 46
1477.12 46
1477.21 47
1477.29 47
1477.38 47
1477.47 47
1477.56 46
1477.65 44
1477.73 44
1477.82 45
1477.91 49
1478.00 56
1478.09 64
1478.18 75
1478.26 85
1478.35 93
1478.44 99
1478.53 101
1478.62 100
1478.70 98
1478.79 94
1478.88 90
1478.97 87
1479.06 84
1479.15 81
1479.23 78
1479.32 74
1479.41 70
1479.50 65
1479.59 62
1479.68 59
1479.76 58
1479.85 60
1479.94 63
1480.03 67
1480.12 71
1480.20 74
1480.29 76
1480.38 74
1480.47 70
1480.56 65
1480.65 58
1480.73 52
1480.82 47
1480.91 44
1481.00 44
1481.09 44
1481.18 46
1481.26 48
1481.35 48
1481.44 48
1481.53 46
1481.62 42
1481.70 38
1481.79 33
1481.88 29
1481.97 24
1482.06 19
1482.15 15
1482.23 10
1482.32 5
1482.41 1
1482.50 0
1482.59 0
1482.68 0
1482.76 0
1482.85 0
1482.94 0
1483.03 1
1483.12 6
1483.21 11
1483.29 17
1483.38 22
1483.47 27
1483.56 31
1483.65 34
1483.74 37
1483.82 40
1483.91 41
1484.00 42
1484.09 42
1484.18 40
1484.27 38
1484.35 35
1484.44 32
1484.53 30
1484.62 29
1484.71 28
1484.80 27
1484.88 26
1484.97 24
1485.06 20
1485.15 16
1485.24 11
1485.33 6
1485.42 2
1485.50 0
1485.59 0
1485.68 0
1485.77 0
1485.86 2
1485.95 4
1486.03 7
1486.12 10
1486.21 14
1486.30 18
1486.39 22
1486.48 25
1486.56 28
1486.65 29
1486.74 29
1486.83 28
1486.92 27
1487.01 26
1487.10 25
1487.18 26
1487.27 26
1487.36 27
1487.45 28
1487.54 27
1487.63 25
1487.71 21
1487.80 15
1487.89 8
1487.98 1
1488.07 0
1488.16 0
1488.24 0
1488.33 0
1488.42 0
1488.51 0
1488.60 1
1488.69 4
1488.78 6
1488.86 7
1488.95 7
1489.04 8
1489.13 10
1489.22 14
1489.31 19
1489.40 25
1489.48 31
1489.57 36
1489.66 40
1489.75 44
1489.84 48
1489.93 53
1490.02 59
1490.10 65
1490.19 72
1490.28 78
1490.37 82
1490.46 83
1490.55 83
1490.63 80
1490.72 76
1490.81 72
1490.90 69
1490.99 66
1491.08 65
1491.17 64
1491.25 64
1491.34 64
1491.43 61
1491.52 57
1491.61 51
1491.70 44
1491.79 35
1491.87 27
1491.96 19
1492.05 12
1492.14 7
1492.23 3
1492.32 0
1492.41 0
1492.49 0
1492.58 0
1492.67 0
1492.76 0
1492.85 4
1492.94 10
1493.03 16
1493.12 24
1493.20 31
1493.29 38
1493.38 42
1493.47 45
1493.56 44
1493.65 40
1493.74 35
1493.82 29
1493.91 25
1494.00 24
1494.09 28
1494.18 36
1494.27 47
1494.36 60
1494.44 72
1494.53 81
1494.62 86
1494.71 87
1494.80 83
1494.89 77
1494.98 68
1495.07 59
1495.15 50
1495.24 41
1495.33 33
1495.42 26
1495.51 20
1495.60 16
1495.69 13
1495.77 11
1495.86 10
1495.95 10
1496.04 8
1496.13 6
1496.22 4
1496.31 1
1496.40 0
1496.48 0
1496.57 0
1496.66 4
1496.75 10
1496.84 19
1496.93 29
1497.02 39
1497.11 47
1497.19 53
1497.28 57
1497.37 58
1497.46 57
1497.55 54
1497.64 51
1497.73 48
1497.82 45
1497.90 43
1497.99 41
1498.08 40
1498.17 39
1498.26 38
1498.35 36
1498.44 34
1498.53 32
1498.61 30
1498.70 28
1498.79 28
1498.88 28
1498.97 29
1499.06 30
1499.15 31
1499.24 31
1499.32 29
1499.41 27
1499.50 24
1499.59 21
1499.68 18
1499.77 16
1499.86 14
1499.95 11
1500.04 9
1500.12 8
1500.21 7
1500.30 8
1500.39 9
1500.48 12
1500.57 15
1500.66 18
1500.75 20
1500.84 21
1500.92 20
1501.01 19
1501.10 18
1501.19 17
1501.28 16
1501.37 16
1501.46 17
1501.55 17
1501.63 17
1501.72 15
1501.81 14
1501.90 11
1501.99 9
1502.08 7
1502.17 7
1502.26 8
1502.35 11
1502.43 15
1502.52 20
1502.61 25
1502.70 29
1502.79 32
1502.88 33
1502.97 33
1503.06 31
1503.15 28
1503.23 25
1503.32 21
1503.41 18
1503.50 17
1503.59 16
1503.68 17
1503.77 19
1503.86 21
1503.95 24
1504.04 26
1504.12 28
1504.21 30
1504.30 30
1504.39 30
1504.48 28
1504.57 25
1504.66 21
1504.75 16
1504.84 11
1504.92 6
1505.01 3
1505.10 1
1505.19 0
1505.28 0
1505.37 0
1505.46 0
1505.55 0
1505.64 0
1505.73 0
1505.81 0
1505.90 0
1505.99 0
1506.08 0
1506.17 2
1506.26 4
1506.35 9
1506.44 15
1506.53 24
1506.62 35
1506.70 47
1506.79 58
1506.88 67
1506.97 73
1507.06 76
1507.15 76
1507.24 75
1507.33 74
1507.42 75
1507.51 78
1507.60 83
1507.68 89
1507.77 96
1507.86 101
1507.95 105
1508.04 106
1508.13 105
1508.22 101
1508.31 97
1508.40 91
1508.49 86
1508.57 81
1508.66 76
1508.75 71
1508.84 65
1508.93 60
1509.02 53
1509.11 47
1509.20 40
1509.29 33
1509.38 27
1509.47 22
1509.55 19
1509.64 18
1509.73 19
1509.82 21
1509.91 25
1510.00 28
1510.09 31
1510.18 33
1510.27 34
1510.36 35
1510.45 35
1510.54 36
1510.62 38
1510.71 41
1510.80 45
1510.89 49
1510.98 53
1511.07 55
1511.16 57
1511.25 57
1511.34 56
1511.43 55
1511.52 54
1511.60 55
1511.69 56
1511.78 60
1511.87 65
1511.96 71
1512.05 78
1512.14 83
1512.23 88
1512.32 91
1512.41 92
1512.50 91
1512.59 89
1512.68 85
1512.76 82
1512.85 78
1512.94 75
1513.03 72
1513.12 71
1513.21 71
1513.30 72
1513.39 74
1513.48 76
1513.57 78
1513.66 80
1513.75 82
1513.83 82
1513.92 82
1514.01 81
1514.10 79
1514.19 77
1514.28 74
1514.37 70
1514.46 67
1514.55 65
1514.64 63
1514.73 62
1514.82 63
1514.91 64
1515.00 67
1515.08 70
1515.17 74
1515.26 78
1515.35 83
1515.44 87
1515.53 89
1515.62 89
1515.71 87
1515.80 82
1515.89 76
1515.98 69
1516.07 62
1516.16 55
1516.25 50
1516.33 48
1516.42 46
1516.51 47
1516.60 48
1516.69 50
1516.78 52
1516.87 52
1516.96 52
1517.05 51
1517.14 50
1517.23 47
1517.32 45
1517.41 42
1517.50 40
1517.59 37
1517.67 33
1517.76 29
1517.85 25
1517.94 21
1518.03 18
1518.12 18
1518.21 20
1518.30 25
1518.39 33
1518.48 43
1518.57 53
1518.66 62
1518.75 69
1518.84 73
1518.93 74
1519.01 72
1519.10 69
1519.19 64
1519.28 58
1519.37 51
1519.46 45
1519.55 38
1519.64 33
1519.73 29
1519.82 26
1519.91 25
1520.00 26
1520.09 29
1520.18 32
1520.27 37
1520.36 42
1520.45 46
1520.53 50
1520.62 53
1520.71 54
1520.80 54
1520.89 53
1520.98 51
1521.07 50
1521.16 49
1521.25 50
1521.34 52
1521.43 56
1521.52 60
1521.61 64
1521.70 67
1521.79 69
1521.88 71
1521.97 70
1522.06 69
1522.15 67
1522.23 64
1522.32 60
1522.41 57
1522.50 54
1522.59 52
1522.68 50
1522.77 49
1522.86 49
1522.95 48
1523.04 46
1523.13 42
1523.22 37
1523.31 30
1523.40 23
1523.49 16
1523.58 10
1523.67 7
1523.76 6
1523.85 8
1523.94 13
1524.02 18
1524.11 25
1524.20 31
1524.29 37
1524.38 41
1524.47 44
1524.56 45
1524.65 44
1524.74 43
1524.83 42
1524.92 41
1525.01 41
1525.10 42
1525.19 43
1525.28 44
1525.37 45
1525.46 44
1525.55 43
1525.64 41
1525.73 39
1525.82 38
1525.91 39
1525.99 41
1526.08 45
1526.17 50
1526.26 55
1526.35 59
1526.44 62
1526.53 63
1526.62 62
1526.71 59
1526.80 54
1526.89 50
1526.98 45
1527.07 42
1527.16 39
1527.25 37
1527.34 36
1527.43 34
1527.52 31
1527.61 27
1527.70 23
1527.79 20
1527.88 18
1527.97 19
1528.06 22
1528.15 27
1528.24 35
1528.33 43
1528.41 51
1528.50 58
1528.59 63
1528.68 66
1528.77 65
1528.86 63
1528.95 59
1529.04 55
1529.13 51
1529.22 49
1529.31 50
1529.40 54
1529.49 61
1529.58 69
1529.67 77
1529.76 83
1529.85 87
1529.94 88
1530.03 86
1530.12 83
1530.21 78
1530.30 75
1530.39 72
1530.48 70
1530.57 69
1530.66 69
1530.75 68
1530.84 66
1530.93 65
1531.02 63
1531.11 62
1531.20 63
1531.29 63
1531.38 65
1531.46 66
1531.55 68
1531.64 69
1531.73 70
1531.82 72
1531.91 74
1532.00 78
1532.09 82
1532.18 86
1532.27 89
1532.36 92
1532.45 93
1532.54 92
1532.63 90
1532.72 88
1532.81 86
1532.90 84
1532.99 84
1533.08 83
1533.17 83
1533.26 82
1533.35 80
1533.44 77
1533.53 74
1533.62 70
1533.71 66
1533.80 61
1533.89 56
1533.98 50
1534.07 45
1534.16 41
1534.25 38
1534.34 38
1534.43 41
1534.52 48
1534.61 57
1534.70 68
1534.79 80
1534.88 90
1534.97 99
1535.06 103
1535.15 103
1535.24 100
1535.33 92
1535.42 83
1535.51 72
1535.60 63
1535.69 55
1535.78 51
1535.87 49
1535.96 49
1536.05 50
1536.14 50
1536.23 49
1536.32 45
1536.41 40
1536.50 35
1536.58 31
1536.67 29
1536.76 30
1536.85 34
1536.94 39
1537.03 46
1537.12 52
1537.21 58
1537.30 62
1537.39 65
1537.48 67
1537.57 69
1537.66 71
1537.75 73
1537.84 75
1537.93 77
1538.02 78
1538.11 78
1538.20 77
1538.29 75
1538.38 72
1538.47 69
1538.56 66
1538.65 63
1538.74 61
1538.83 60
1538.92 61
1539.01 62
1539.10 64
1539.19 66
1539.28 69
1539.37 72
1539.46 75
1539.55 79
1539.64 82
1539.73 85
1539.82 87
1539.91 89
1540.00 90
1540.09 90
1540.18 91
1540.27 94
1540.36 98
1540.45 103
1540.54 110
1540.63 118
1540.72 126
1540.81 132
1540.90 135
1540.99 135
1541.08 133
1541.17 129
1541.26 123
1541.35 116
1541.44 110
1541.53 104
1541.62 99
1541.71 95
1541.80 91
1541.89 87
1541.98 84
1542.07 81
1542.16 78
1542.25 76
1542.34 75
1542.43 75
1542.52 75
1542.61 75
1542.70 75
1542.79 74
1542.88 72
1542.97 67
1543.06 62
1543.15 55
1543.24 48
1543.33 43
1543.42 39
1543.52 37
1543.61 37
1543.70 39
1543.79 42
1543.88 45
1543.97 49
1544.06 52
1544.15 54
1544.24 57
1544.33 58
1544.42 59
1544.51 59
1544.60 59
1544.69 57
1544.78 55
1544.87 52
1544.96 48
1545.05 43
1545.14 37
1545.23 32
1545.32 27
1545.41 23
1545.50 22
1545.59 22
1545.68 24
1545.77 27
1545.86 31
1545.95 34
1546.04 37
1546.13 39
1546.22 40
1546.31 40
1546.40 41
1546.49 42
1546.58 43
1546.67 44
1546.76 45
1546.85 47
1546.94 47
1547.03 47
1547.12 46
1547.21 45
1547.30 44
1547.39 45
1547.48 47
1547.57 49
1547.66 53
1547.75 56
1547.84 59
1547.93 58
1548.02 56
1548.11 51
1548.20 43
1548.29 35
1548.38 26
1548.47 18
1548.56 11
1548.66 6
1548.75 3
1548.84 0
1548.93 0
1549.02 0
1549.11 0
1549.20 0
1549.29 0
1549.38 0
1549.47 0
1549.56 0
1549.65 0
1549.74 7
1549.83 14
1549.92 22
1550.01 28
1550.10 34
1550.19 37
1550.28 38
1550.37 38
1550.46 38
1550.55 38
1550.64 38
1550.73 40
1550.82 44
1550.91 49
1551.00 55
1551.09 61
1551.18 65
1551.27 66
1551.36 65
1551.45 62
1551.54 58
1551.64 53
1551.73 48
1551.82 43
1551.91 37
1552.00 31
1552.09 24
1552.18 16
1552.27 10
1552.36 6
1552.45 4
1552.54 6
1552.63 11
1552.72 18
1552.81 25
1552.90 31
1552.99 36
1553.08 39
1553.17 41
1553.26 42
1553.35 43
1553.44 45
1553.53 48
1553.62 51
1553.71 54
1553.80 57
1553.89 59
1553.98 60
1554.08 59
1554.17 58
1554.26 54
1554.35 50
1554.44 46
1554.53 42
1554.62 40
1554.71 40
1554.80 42
1554.89 47
1554.98 54
1555.07 62
1555.16 69
1555.25 75
1555.34 80
1555.43 82
1555.52 83
1555.61 83
1555.70 84
1555.79 85
1555.88 86
1555.97 88
1556.06 91
1556.16 93
1556.25 94
1556.34 94
1556.43 93
1556.52 91
1556.61 89
1556.70 87
1556.79 85
1556.88 84
1556.97 85
1557.06 87
1557.15 88
1557.24 89
1557.33 89
1557.42 86
1557.51 82
1557.60 76
1557.69 70
1557.78 65
1557.87 61
1557.97 59
1558.06 59
1558.15 61
1558.24 64
1558.33 67
1558.42 68
1558.51 68
1558.60 66
1558.69 63
1558.78 60
1558.87 58
1558.96 57
1559.05 57
1559.14 57
1559.23 58
1559.32 58
1559.41 57
1559.50 55
1559.60 52
1559.69 49
1559.78 45
1559.87 41
1559.96 35
1560.05 29
1560.14 23
1560.23 17
1560.32 12
1560.41 9
1560.50 9
1560.59 10
1560.68 14
1560.77 19
1560.86 24
1560.95 28
1561.04 32
1561.14 35
1561.23 37
1561.32 38
1561.41 39
1561.50 38
1561.59 38
1561.68 36
1561.77 34
1561.86 31
1561.95 27
1562.04 24
1562.13 22
1562.22 21
1562.31 22
1562.40 26
1562.49 31
1562.59 37
1562.68 43
1562.77 49
1562.86 54
1562.95 58
1563.04 62
1563.13 65
1563.22 67
1563.31 70
1563.40 72
1563.49 74
1563.58 76
1563.67 77
1563.76 78
1563.85 78
1563.95 77
1564.04 75
1564.13 71
1564.22 65
1564.31 59
1564.40 52
1564.49 47
1564.58 45
1564.67 44
1564.76 47
1564.85 51
1564.94 57
1565.03 63
1565.12 68
1565.22 72
1565.31 75
1565.40 77
1565.49 77
1565.58 76
1565.67 75
1565.76 72
1565.85 70
1565.94 67
1566.03 64
1566.12 62
1566.21 61
1566.30 60
1566.40 60
1566.49 60
1566.58 60
1566.67 60
1566.76 59
1566.85 58
1566.94 56
1567.03 55
1567.12 54
1567.21 56
1567.30 59
1567.39 65
1567.48 73
1567.58 81
1567.67 90
1567.76 98
1567.85 104
1567.94 108
1568.03 111
1568.12 113
1568.21 114
1568.30 116
1568.39 118
1568.48 120
1568.57 122
1568.67 122
1568.76 121
1568.85 118
1568.94 113
1569.03 107
1569.12 100
1569.21 93
1569.30 86
1569.39 78
1569.48 70
1569.57 63
1569.66 55
1569.76 48
1569.85 42
1569.94 38
1570.03 36
1570.12 35
1570.21 37
1570.30 40
1570.39 43
1570.48 45
1570.57 45
1570.66 42
1570.76 38
1570.85 33
1570.94 27
1571.03 22
1571.12 19
1571.21 18
1571.30 18
1571.39 20
1571.48 23
1571.57 27
1571.66 32
1571.76 38
1571.85 44
1571.94 52
1572.03 59
1572.12 65
1572.21 70
1572.30 72
1572.39 73
1572.48 71
1572.57 69
1572.66 68
1572.76 67
1572.85 67
1572.94 68
1573.03 69
1573.12 70
1573.21 68
1573.30 64
1573.39 59
1573.48 54
1573.57 48
1573.67 45
1573.76 44
1573.85 45
1573.94 47
1574.03 50
1574.12 51
1574.21 50
1574.30 46
1574.39 40
1574.48 32
1574.58 23
1574.67 14
1574.76 6
1574.85 0
1574.94 0
1575.03 0
1575.12 0
1575.21 0
1575.30 0
1575.39 0
1575.49 0
1575.58 0
1575.67 3
1575.76 6
1575.85 8
1575.94 12
1576.03 16
1576.12 22
1576.21 28
1576.30 34
1576.40 38
1576.49 41
1576.58 42
1576.67 40
1576.76 36
1576.85 32
1576.94 29
1577.03 27
1577.12 27
1577.22 30
1577.31 34
1577.40 39
1577.49 44
1577.58 48
1577.67 51
1577.76 51
1577.85 50
1577.94 48
1578.04 48
1578.13 49
1578.22 52
1578.31 57
1578.40 63
1578.49 69
1578.58 74
1578.67 77
1578.76 77
1578.86 76
1578.95 73
1579.04 69
1579.13 66
1579.22 64
1579.31 64
1579.40 64
1579.49 65
1579.58 67
1579.68 69
1579.77 70
1579.86 71
1579.95 71
1580.04 72
1580.13 73
1580.22 75
1580.31 79
1580.40 86
1580.50 93
1580.59 102
1580.68 111
1580.77 119
1580.86 126
1580.95 130
1581.04 131
1581.13 130
1581.23 127
1581.32 122
1581.41 116
1581.50 109
1581.59 103
1581.68 99
1581.77 95
1581.86 93
1581.96 92
1582.05 90
1582.14 88
1582.23 86
1582.32 83
1582.41 79
1582.50 76
1582.59 75
1582.69 74
1582.78 75
1582.87 77
1582.96 79
1583.05 81
1583.14 82
1583.23 83
1583.32 84
1583.42 84
1583.51 85
1583.60 86
1583.69 88
1583.78 90
1583.87 92
1583.96 94
1584.05 94
1584.15 94
1584.24 91
1584.33 87
1584.42 82
1584.51 76
1584.60 69
1584.69 62
1584.78 56
1584.88 52
1584.97 50
1585.06 50
1585.15 52
1585.24 55
1585.33 58
1585.42 62
1585.51 65
1585.61 67
1585.70 68
1585.79 69
1585.88 69
1585.97 71
1586.06 75
1586.15 81
1586.25 90
1586.34 99
1586.43 109
1586.52 116
1586.61 119
1586.70 118
1586.79 111
1586.88 102
1586.98 90
1587.07 78
1587.16 69
1587.25 63
1587.34 61
1587.43 63
1587.52 67
1587.62 72
1587.71 76
1587.80 80
1587.89 82
1587.98 84
1588.07 84
1588.16 84
1588.26 84
1588.35 84
1588.44 83
1588.53 82
1588.62 80
1588.71 78
1588.80 76
1588.90 76
1588.99 78
1589.08 82
1589.17 88
1589.26 95
1589.35 103
1589.44 109
1589.54 112
1589.63 113
1589.72 110
1589.81 104
1589.90 95
1589.99 85
1590.08 74
1590.18 63
1590.27 53
1590.36 44
1590.45 37
1590.54 31
1590.63 26
1590.72 23
1590.82 20
1590.91 18
1591.00 16
1591.09 15
1591.18 14
1591.27 16
1591.36 19
1591.46 25
1591.55 32
1591.64 41
1591.73 49
1591.82 57
1591.91 63
1592.01 67
1592.10 68
1592.19 68
1592.28 66
1592.37 63
1592.46 60
1592.55 56
1592.65 51
1592.74 46
1592.83 41
1592.92 37
1593.01 34
1593.10 33
1593.19 34
1593.29 36
1593.38 40
1593.47 43
1593.56 44
1593.65 44
1593.74 41
1593.84 36
1593.93 29
1594.02 21
1594.11 13
1594.20 6
1594.29 0
1594.39 0
1594.48 0
1594.57 0
1594.66 0
1594.75 0
1594.84 4
1594.93 11
1595.03 19
1595.12 26
1595.21 32
1595.30 35
1595.39 37
1595.48 38
1595.58 37
1595.67 37
1595.76 37
1595.85 38
1595.94 39
1596.03 39
1596.13 38
1596.22 36
1596.31 33
1596.40 30
1596.49 26
1596.58 22
1596.68 20
1596.77 18
1596.86 17
1596.95 17
1597.04 16
1597.13 15
1597.23 14
1597.32 12
1597.41 10
1597.50 9
1597.59 9
1597.68 10
1597.78 13
1597.87 16
1597.96 19
1598.05 22
1598.14 24
1598.23 26
1598.33 25
1598.42 24
1598.51 21
1598.60 19
1598.69 16
1598.78 14
1598.88 13
1598.97 12
1599.06 11
1599.15 10
1599.24 7
1599.33 4
1599.43 0
1599.52 0
1599.61 0
1599.70 0
1599.79 0
1599.88 0
1599.98 0
1600.07 0
1600.16 3
1600.25 8
1600.34 12
1600.43 15
1600.53 18
1600.62 19
1600.71 21
1600.80 22
1600.89 24
1600.99 26
1601.08 28
1601.17 29
1601.26 30
1601.35 30
1601.44 29
1601.54 27
1601.63 24
1601.72 19
1601.81 13
1601.90 7
1601.99 2
1602.09 0
1602.18 0
1602.27 0
1602.36 1
1602.45 4
1602.55 8
1602.64 11
1602.73 14
1602.82 17
1602.91 19
1603.00 21
1603.10 24
1603.19 28
1603.28 31
1603.37 34
1603.46 36
1603.56 37
1603.65 38
1603.74 39
1603.83 41
1603.92 43
1604.02 47
1604.11 51
1604.20 53
1604.29 54
1604.38 53
1604.47 50
1604.57 46
1604.66 42
1604.75 38
1604.84 35
1604.93 33
1605.03 33
1605.12 32
1605.21 31
1605.30 30
1605.39 29
1605.49 28
1605.58 28
1605.67 29
1605.76 30
1605.85 31
1605.94 32
1606.04 32
1606.13 32
1606.22 31
1606.31 31
1606.40 32
1606.50 34
1606.59 36
1606.68 38
1606.77 41
1606.86 44
1606.96 48
1607.05 52
1607.14 56
1607.23 60
1607.32 64
1607.42 65
1607.51 65
1607.60 62
1607.69 57
1607.78 50
1607.88 44
1607.97 37
1608.06 31
1608.15 26
1608.24 22
1608.34 18
1608.43 15
1608.52 13
1608.61 12
1608.70 13
1608.79 15
1608.89 19
1608.98 23
1609.07 28
1609.16 33
1609.25 38
1609.35 43
1609.44 47
1609.53 51
1609.62 55
1609.71 59
1609.81 64
1609.90 68
1609.99 73
1610.08 77
1610.18 82
1610.27 85
1610.36 87
1610.45 86
1610.54 83
1610.64 78
1610.73 71
1610.82 61
1610.91 50
1611.00 38
1611.10 26
1611.19 13
1611.28 2
1611.37 0
1611.46 0
1611.56 0
1611.65 0
1611.74 0
1611.83 0
1611.92 0
1612.02 0
1612.11 3
1612.20 9
1612.29 15
1612.38 22
1612.48 30
1612.57 37
1612.66 43
1612.75 47
1612.84 49
1612.94 48
1613.03 45
1613.12 41
1613.21 36
1613.31 32
1613.40 29
1613.49 26
1613.58 25
1613.67 25
1613.77 26
1613.86 29
1613.95 34
1614.04 41
1614.13 50
1614.23 60
1614.32 71
1614.41 81
1614.50 91
1614.60 99
1614.69 104
1614.78 108
1614.87 109
1614.96 107
1615.06 103
1615.15 97
1615.24 89
1615.33 80
1615.42 71
1615.52 63
1615.61 56
1615.70 51
1615.79 47
1615.89 44
1615.98 42
1616.07 39
1616.16 34
1616.25 28
1616.35 22
1616.44 16
1616.53 11
1616.62 8
1616.72 8
1616.81 9
1616.90 12
1616.99 15
1617.08 17
1617.18 18
1617.27 18
1617.36 16
1617.45 14
1617.55 11
1617.64 9
1617.73 8
1617.82 9
1617.91 12
1618.01 17
1618.10 25
1618.19 33
1618.28 43
1618.38 51
1618.47 58
1618.56 63
1618.65 65
1618.75 65
1618.84 62
1618.93 58
1619.02 53
1619.11 48
1619.21 45
1619.30 44
1619.39 45
1619.48 48
1619.58 53
1619.67 57
1619.76 62
1619.85 65
1619.94 66
1620.04 66
1620.13 65
1620.22 62
1620.31 60
1620.41 57
1620.50 54
1620.59 50
1620.68 45
1620.78 39
1620.87 33
1620.96 27
1621.05 22
1621.14 19
1621.24 18
1621.33 19
1621.42 22
1621.51 25
1621.61 27
1621.70 28
1621.79 28
1621.88 26
1621.98 23
1622.07 20
1622.16 16
1622.25 13
1622.35 10
1622.44 8
1622.53 7
1622.62 8
1622.72 12
1622.81 17
1622.90 25
1622.99 34
1623.08 43
1623.18 51
1623.27 57
1623.36 60
1623.45 60
1623.55 56
1623.64 49
1623.73 40
1623.82 29
1623.92 18
1624.01 8
1624.10 1
1624.19 0
1624.29 0
1624.38 0
1624.47 2
1624.56 8
1624.66 15
1624.75 21
1624.84 27
1624.93 31
1625.03 35
1625.12 38
1625.21 40
1625.30 41
1625.40 41
1625.49 40
1625.58 39
1625.67 36
1625.77 33
1625.86 30
1625.95 26
1626.04 21
1626.14 17
1626.23 14
1626.32 12
1626.41 12
1626.51 13
1626.60 16
1626.69 20
1626.78 25
1626.88 29
1626.97 33
1627.06 36
1627.15 39
1627.25 42
1627.34 44
1627.43 46
1627.52 49
1627.62 50
1627.71 51
1627.80 51
1627.89 49
1627.99 46
1628.08 41
1628.17 36
1628.26 31
1628.36 27
1628.45 26
1628.54 27
1628.63 30
1628.73 36
1628.82 43
1628.91 49
1629.00 55
1629.10 59
1629.19 62
1629.28 64
1629.37 65
1629.47 66
1629.56 67
1629.65 69
1629.74 69
1629.84 69
1629.93 69
1630.02 67
1630.11 66
1630.21 66
1630.30 67
1630.39 69
1630.48 71
1630.58 73
1630.67 74
1630.76 73
1630.86 70
1630.95 66
1631.04 60
1631.13 55
1631.23 51
1631.32 50
1631.41 51
1631.50 54
1631.60 58
1631.69 62
1631.78 65
1631.87 66
1631.97 65
1632.06 62
1632.15 57
1632.24 52
1632.34 47
1632.43 43
1632.52 41
1632.62 40
1632.71 40
1632.80 42
1632.89 43
1632.99 44
1633.08 44
1633.17 42
1633.26 40
1633.36 36
1633.45 32
1633.54 28
1633.63 25
1633.73 24
1633.82 24
1633.91 24
1634.01 25
1634.10 25
1634.19 24
1634.28 22
1634.38 19
1634.47 15
1634.56 11
1634.65 8
1634.75 5
1634.84 3
1634.93 2
1635.03 2
1635.12 2
1635.21 3
1635.30 4
1635.40 5
1635.49 6
1635.58 6
1635.67 5
1635.77 3
1635.86 0
1635.95 0
1636.05 0
1636.14 0
1636.23 0
1636.32 0
1636.42 2
1636.51 8
1636.60 15
1636.70 21
1636.79 26
1636.88 30
1636.97 32
1637.07 33
1637.16 33
1637.25 32
1637.34 30
1637.44 27
1637.53 23
1637.62 18
1637.72 12
1637.81 6
1637.90 0
1637.99 0
1638.09 0
1638.18 0
1638.27 0
1638.37 0
1638.46 0
1638.55 0
1638.64 3
1638.74 8
1638.83 11
1638.92 13
1639.02 13
1639.11 12
1639.20 12
1639.29 12
1639.39 13
1639.48 16
1639.57 19
1639.67 22
1639.76 25
1639.85 28
1639.94 31
1640.04 34
1640.13 37
1640.22 41
1640.32 46
1640.41 50
1640.50 53
1640.59 55
1640.69 56
1640.78 55
1640.87 54
1640.97 53
1641.06 52
1641.15 53
1641.24 54
1641.34 56
1641.43 58
1641.52 60
1641.62 62
1641.71 64
1641.80 67
1641.90 70
1641.99 74
1642.08 79
1642.17 84
1642.27 88
1642.36 92
1642.45 96
1642.55 99
1642.64 102
1642.73 103
1642.82 102
1642.92 100
1643.01 96
1643.10 90
1643.20 83
1643.29 75
1643.38 67
1643.48 62
1643.57 58
1643.66 57
1643.75 57
1643.85 57
1643.94 57
1644.03 55
1644.13 52
1644.22 49
1644.31 45
1644.41 42
1644.50 41
1644.59 42
1644.68 46
1644.78 52
1644.87 58
1644.96 65
1645.06 70
1645.15 74
1645.24 76
1645.34 76
1645.43 74
1645.52 71
1645.61 66
1645.71 61
1645.80 56
1645.89 52
1645.99 49
1646.08 47
1646.17 47
1646.27 48
1646.36 51
1646.45 54
1646.55 58
1646.64 62
1646.73 66
1646.82 70
1646.92 74
1647.01 77
1647.10 79
1647.20 80
1647.29 80
1647.38 79
1647.48 78
1647.57 76
1647.66 75
1647.76 74
1647.85 72
1647.94 71
1648.03 68
1648.13 64
1648.22 59
1648.31 52
1648.41 45
1648.50 37
1648.59 29
1648.69 22
1648.78 18
1648.87 15
1648.97 15
1649.06 19
1649.15 24
1649.24 31
1649.34 38
1649.43 45
1649.52 50
1649.62 53
1649.71 54
1649.80 54
1649.90 53
1649.99 52
1650.08 52
1650.18 52
1650.27 51
1650.36 51
1650.46 50
1650.55 48
1650.64 46
1650.74 43
1650.83 42
1650.92 41
1651.01 42
1651.11 45
1651.20 50
1651.29 56
1651.39 64
1651.48 72
1651.57 79
1651.67 86
1651.76 91
1651.85 94
1651.95 94
1652.04 93
1652.13 89
1652.23 85
1652.32 80
1652.41 75
1652.51 69
1652.60 64
1652.69 58
1652.79 52
1652.88 47
1652.97 42
1653.07 38
1653.16 36
1653.25 35
1653.35 36
1653.44 37
1653.53 39
1653.63 42
1653.72 44
1653.81 47
1653.91 50
1654.00 53
1654.09 56
1654.18 58
1654.28 59
1654.37 60
1654.46 59
1654.56 59
1654.65 58
1654.74 57
1654.84 57
1654.93 58
1655.02 60
1655.12 61
1655.21 62
1655.30 61
1655.40 59
1655.49 55
1655.58 49
1655.68 41
1655.77 32
1655.86 23
1655.96 15
1656.05 9
1656.14 4
1656.24 2
1656.33 1
1656.42 3
1656.52 6
1656.61 11
1656.70 17
1656.80 22
1656.89 27
1656.98 31
1657.08 32
1657.17 32
1657.26 30
1657.36 28
1657.45 26
1657.54 26
1657.64 27
1657.73 28
1657.82 31
1657.92 34
1658.01 36
1658.10 39
1658.20 42
1658.29 46
1658.39 51
1658.48 58
1658.57 65
1658.67 73
1658.76 81
1658.85 89
1658.95 96
1659.04 101
1659.13 104
1659.23 106
1659.32 104
1659.41 100
1659.51 93
1659.60 85
1659.69 76
1659.79 69
1659.88 62
1659.97 58
1660.07 55
1660.16 53
1660.25 50
1660.35 46
1660.44 40
1660.53 33
1660.63 26
1660.72 19
1660.81 15
1660.91 14
1661.00 16
1661.09 21
1661.19 29
1661.28 39
1661.37 49
1661.47 59
1661.56 66
1661.66 72
1661.75 74
1661.84 75
1661.94 73
1662.03 71
1662.12 69
1662.22 68
1662.31 68
1662.40 69
1662.50 71
1662.59 73
1662.68 75
1662.78 75
1662.87 74
1662.96 73
1663.06 73
1663.15 73
1663.25 73
1663.34 75
1663.43 78
1663.53 80
1663.62 81
1663.71 81
1663.81 79
1663.90 76
1663.99 74
1664.09 72
1664.18 73
1664.27 76
1664.37 80
1664.46 84
1664.55 87
1664.65 89
1664.74 88
1664.84 85
1664.93 81
1665.02 77
1665.12 75
1665.21 75
1665.30 77
1665.40 80
1665.49 81
1665.58 81
1665.68 77
1665.77 70
1665.87 61
1665.96 50
1666.05 38
1666.15 28
1666.24 19
1666.33 12
1666.43 7
1666.52 3
1666.61 0
1666.71 0
1666.80 0
1666.89 1
1666.99 3
1667.08 7
1667.18 12
1667.27 17
1667.36 24
1667.46 32
1667.55 41
1667.64 51
1667.74 61
1667.83 70
1667.92 77
1668.02 81
1668.11 81
1668.21 77
1668.30 70
1668.39 61
1668.49 51
1668.58 40
1668.67 32
1668.77 27
1668.86 26
1668.96 28
1669.05 34
1669.14 42
1669.24 50
1669.33 58
1669.42 63
1669.52 66
1669.61 66
1669.71 64
1669.80 61
1669.89 57
1669.99 53
1670.08 49
1670.17 45
1670.27 40
1670.36 36
1670.45 31
1670.55 27
1670.64 24
1670.74 21
1670.83 19
1670.92 17
1671.02 15
1671.11 16
1671.20 18
1671.30 24
1671.39 32
1671.49 42
1671.58 52
1671.67 60
1671.77 66
1671.86 69
1671.95 69
1672.05 66
1672.14 62
1672.24 58
1672.33 53
1672.42 49
1672.52 45
1672.61 40
1672.71 36
1672.80 31
1672.89 27
1672.99 23
1673.08 20
1673.17 17
1673.27 16
1673.36 15
1673.46 14
1673.55 12
1673.64 10
1673.74 7
1673.83 4
1673.92 0
1674.02 0
1674.11 0
1674.21 0
1674.30 0
1674.39 0
1674.49 0
1674.58 0
1674.68 1
1674.77 9
1674.86 17
1674.96 26
1675.05 33
1675.14 39
1675.24 42
1675.33 44
1675.43 44
1675.52 43
1675.61 41
1675.71 39
1675.80 36
1675.90 33
1675.99 29
1676.08 26
1676.18 25
1676.27 26
1676.37 28
1676.46 33
1676.55 38
1676.65 44
1676.74 48
1676.83 50
1676.93 50
1677.02 48
1677.12 46
1677.21 43
1677.30 42
1677.40 42
1677.49 44
1677.59 48
1677.68 54
1677.77 59
1677.87 64
1677.96 67
1678.06 67
1678.15 66
1678.24 62
1678.34 58
1678.43 54
1678.53 51
1678.62 49
1678.71 48
1678.81 47
1678.90 45
1679.00 42
1679.09 37
1679.18 31
1679.28 24
1679.37 16
1679.47 9
1679.56 4
1679.65 1
1679.75 1
1679.84 4
1679.94 9
1680.03 15
1680.12 22
1680.22 27
1680.31 30
1680.41 31
1680.50 30
1680.59 26
1680.69 22
1680.78 17
1680.88 12
1680.97 8
1681.06 4
1681.16 0
1681.25 0
1681.35 0
1681.44 0
1681.53 0
1681.63 0
1681.72 0
1681.82 0
1681.91 0
1682.00 3
1682.10 7
1682.19 10
1682.29 13
1682.38 17
1682.47 21
1682.57 26
1682.66 32
1682.76 39
1682.85 45
1682.94 50
1683.04 54
1683.13 56
1683.23 57
1683.32 58
1683.42 58
1683.51 58
1683.60 57
1683.70 57
1683.79 57
1683.89 56
1683.98 56
1684.07 55
1684.17 54
1684.26 54
1684.36 56
1684.45 59
1684.54 65
1684.64 72
1684.73 82
1684.83 92
1684.92 102
1685.02 110
1685.11 116
1685.20 117
1685.30 116
1685.39 111
1685.49 105
1685.58 98
1685.67 92
1685.77 87
1685.86 84
1685.96 82
1686.05 80
1686.15 79
1686.24 77
1686.33 73
1686.43 70
1686.52 66
1686.62 62
1686.71 59
1686.80 58
1686.90 59
1686.99 63
1687.09 68
1687.18 74
1687.28 79
1687.37 84
1687.46 86
1687.56 87
1687.65 85
1687.75 82
1687.84 78
1687.93 75
1688.03 72
1688.12 70
1688.22 69
1688.31 69
1688.41 69
1688.50 68
1688.59 68
1688.69 66
1688.78 64
1688.88 60
1688.97 56
1689.07 51
1689.16 47
1689.25 44
1689.35 43
1689.44 45
1689.54 49
1689.63 55
1689.73 62
1689.82 69
1689.91 74
1690.01 79
1690.10 81
1690.20 83
1690.29 82
1690.39 81
1690.48 80
1690.57 78
1690.67 76
1690.76 74
1690.86 72
1690.95 69
1691.05 65
1691.14 61
1691.23 55
1691.33 50
1691.42 44
1691.52 39
1691.61 34
1691.71 31
1691.80 28
1691.89 27
1691.99 27
1692.08 28
1692.18 30
1692.27 33
1692.37 36
1692.46 41
1692.55 45
1692.65 48
1692.74 51
1692.84 53
1692.93 55
1693.03 57
1693.12 60
1693.22 62
1693.31 65
1693.40 67
1693.50 67
1693.59 65
1693.69 61
1693.78 56
1693.88 51
1693.97 47
1694.06 44
1694.16 42
1694.25 42
1694.35 43
1694.44 44
1694.54 45
1694.63 44
1694.73 42
1694.82 40
1694.91 37
1695.01 34
1695.10 33
1695.20 33
1695.29 34
1695.39 37
1695.48 41
1695.58 44
1695.67 46
1695.76 46
1695.86 43
1695.95 39
1696.05 32
1696.14 25
1696.24 18
1696.33 12
1696.43 7
1696.52 4
1696.61 2
1696.71 1
1696.80 1
1696.90 1
1696.99 0
1697.09 0
1697.18 0
1697.28 0
1697.37 0
1697.46 0
1697.56 0
1697.65 0
1697.75 1
1697.84 2
1697.94 4
1698.03 5
1698.13 8
1698.22 12
1698.32 19
1698.41 27
1698.50 37
1698.60 49
1698.69 61
1698.79 72
1698.88 81
1698.98 88
1699.07 91
1699.17 90
1699.26 87
1699.36 83
1699.45 77
1699.54 73
1699.64 69
1699.73 67
1699.83 67
1699.92 69
1700.02 72
1700.11 75
1700.21 77
1700.30 78
1700.40 77
1700.49 76
1700.58 75
1700.68 74
1700.77 73
1700.87 74
1700.96 76
1701.06 78
1701.15 80
1701.25 82
1701.34 82
1701.44 80
1701.53 75
1701.62 69
1701.72 60
1701.81 51
1701.91 43
1702.00 36
1702.10 32
1702.19 30
1702.29 32
1702.38 37
1702.48 44
1702.57 52
1702.67 60
1702.76 66
1702.85 70
1702.95 72
1703.04 72
1703.14 71
1703.23 70
1703.33 71
1703.42 72
1703.52 75
1703.61 77
1703.71 78
1703.80 77
1703.90 74
1703.99 69
1704.09 61
1704.18 52
1704.27 44
1704.37 36
1704.46 29
1704.56 26
1704.65 25
1704.75 27
1704.84 33
1704.94 42
1705.03 51
1705.13 60
1705.22 67
1705.32 72
1705.41 72
1705.51 70
1705.60 66
1705.70 61
1705.79 57
1705.88 55
1705.98 55
1706.07 57
1706.17 60
1706.26 64
1706.36 68
1706.45 72
1706.55 75
1706.64 76
1706.74 76
1706.83 75
1706.93 74
1707.02 72
1707.12 71
1707.21 71
1707.31 73
1707.40 76
1707.50 80
1707.59 85
1707.68 90
1707.78 94
1707.87 97
1707.97 99
1708.06 100
1708.16 101
1708.25 101
1708.35 101
1708.44 100
1708.54 98
1708.63 95
1708.73 90
1708.82 85
1708.92 80
1709.01 75
1709.11 73
1709.20 72
1709.30 72
1709.39 74
1709.49 77
1709.58 80
1709.68 83
1709.77 87
1709.87 91
1709.96 96
1710.06 100
1710.15 103
1710.24 104
1710.34 104
1710.43 102
1710.53 99
1710.62 94
1710.72 90
1710.81 86
1710.91 82
1711.00 78
1711.10 75
1711.19 72
1711.29 71
1711.38 71
1711.48 72
1711.57 75
1711.67 79
1711.76 84
1711.86 88
1711.95 90
1712.05 92
1712.14 92
1712.24 91
1712.33 90
1712.43 89
1712.52 88
1712.62 88
1712.71 89
1712.81 89
1712.90 87
1713.00 85
1713.09 81
1713.19 76
1713.28 71
1713.38 68
1713.47 67
1713.57 70
1713.66 75
1713.76 81
1713.85 87
1713.95 93
1714.04 96
1714.14 96
1714.23 95
1714.33 91
1714.42 87
1714.52 83
1714.61 78
1714.71 74
1714.80 70
1714.90 67
1714.99 63
1715.09 61
1715.18 59
1715.28 58
1715.37 58
1715.47 59
1715.56 60
1715.66 62
1715.75 64
1715.85 67
1715.94 68
1716.04 68
1716.13 67
1716.23 64
1716.32 59
1716.42 52
1716.51 45
1716.61 38
1716.70 31
1716.80 25
1716.89 21
1716.99 19
1717.08 17
1717.18 16
1717.27 16
1717.37 15
1717.46 13
1717.56 12
1717.65 11
1717.75 10
1717.84 10
1717.94 12
1718.03 15
1718.13 19
1718.22 25
1718.32 31
1718.41 38
1718.51 44
1718.60 50
1718.70 55
1718.79 58
1718.89 59
1718.98 60
1719.08 59
1719.17 60
1719.27 61
1719.36 64
1719.46 68
1719.55 72
1719.65 77
1719.74 80
1719.84 81
1719.93 81
1720.03 78
1720.12 74
1720.22 69
1720.31 65
1720.41 62
1720.50 59
1720.60 58
1720.69 56
1720.79 55
1720.88 52
1720.98 49
1721.07 46
1721.17 42
1721.26 38
1721.36 36
1721.45 34
1721.55 32
1721.65 32
1721.74 32
1721.84 32
1721.93 33
1722.03 34
1722.12 36
1722.22 39
1722.31 43
1722.41 47
1722.50 51
1722.60 56
1722.69 62
1722.79 67
1722.88 72
1722.98 77
1723.07 80
1723.17 82
1723.26 80
1723.36 75
1723.45 67
1723.55 58
1723.64 47
1723.74 37
1723.83 28
1723.93 21
1724.02 17
1724.12 16
1724.22 18
1724.31 22
1724.41 28
1724.50 35
1724.60 42
1724.69 48
1724.79 52
1724.88 55
1724.98 56
1725.07 57
1725.17 58
1725.26 61
1725.36 65
1725.45 68
1725.55 71
1725.64 72
1725.74 71
1725.83 68
1725.93 62
1726.03 56
1726.12 50
1726.22 45
1726.31 41
1726.41 39
1726.50 39
1726.60 41
1726.69 45
1726.79 51
1726.88 58
1726.98 65
1727.07 72
1727.17 78
1727.26 80
1727.36 80
1727.45 77
1727.55 71
1727.65 62
1727.74 54
1727.84 45
1727.93 37
1728.03 32
1728.12 29
1728.22 28
1728.31 29
1728.41 32
1728.50 37
1728.60 43
1728.69 49
1728.79 56
1728.88 63
1728.98 71
1729.08 78
1729.17 85
1729.27 91
1729.36 95
1729.46 99
1729.55 101
1729.65 101
1729.74 100
1729.84 97
1729.93 92
1730.03 85
1730.12 75
1730.22 65
1730.32 54
1730.41 46
1730.51 40
1730.60 38
1730.70 40
1730.79 44
1730.89 50
1730.98 55
1731.08 58
1731.17 58
1731.27 57
1731.36 53
1731.46 48
1731.56 42
1731.65 38
1731.75 35
1731.84 33
1731.94 33
1732.03 35
1732.13 38
1732.22 41
1732.32 46
1732.41 51
1732.51 55
1732.61 58
1732.70 59
1732.80 57
1732.89 53
1732.99 47
1733.08 40
1733.18 33
1733.27 27
1733.37 22
1733.46 20
1733.56 19
1733.66 19
1733.75 20
1733.85 21
1733.94 22
1734.04 22
1734.13 21
1734.23 18
1734.32 15
1734.42 12
1734.52 9
1734.61 6
1734.71 5
1734.80 6
1734.90 8
1734.99 12
1735.09 16
1735.18 20
1735.28 22
1735.38 22
1735.47 20
1735.57 17
1735.66 13
1735.76 9
1735.85 6
1735.95 4
1736.04 3
1736.14 2
1736.24 1
1736.33 0
1736.43 0
1736.52 0
1736.62 0
1736.71 0
1736.81 0
1736.90 0
1737.00 0
1737.10 3
1737.19 7
1737.29 10
1737.38 13
1737.48 16
1737.57 20
1737.67 22
1737.76 23
1737.86 23
1737.96 21
1738.05 17
1738.15 13
1738.24 9
1738.34 6
1738.43 4
1738.53 5
1738.63 7
1738.72 11
1738.82 17
1738.91 22
1739.01 28
1739.10 33
1739.20 37
1739.29 40
1739.39 41
1739.49 41
1739.58 40
1739.68 40
1739.77 41
1739.87 44
1739.96 48
1740.06 54
1740.16 61
1740.25 68
1740.35 76
1740.44 83
1740.54 90
1740.63 97
1740.73 101
1740.83 105
1740.92 106
1741.02 105
1741.11 102
1741.21 99
1741.30 96
1741.40 92
1741.50 90
1741.59 89
1741.69 90
1741.78 92
1741.88 96
1741.97 100
1742.07 104
1742.17 106
1742.26 106
1742.36 103
1742.45 96
1742.55 88
1742.64 79
1742.74 70
1742.84 65
1742.93 63
1743.03 63
1743.12 67
1743.22 71
1743.31 74
1743.41 77
1743.51 78
1743.60 78
1743.70 78
1743.79 78
1743.89 78
1743.98 80
1744.08 82
1744.18 85
1744.27 89
1744.37 95
1744.46 102
1744.56 110
1744.65 117
1744.75 123
1744.85 126
1744.94 126
1745.04 123
1745.13 119
1745.23 114
1745.33 109
1745.42 106
1745.52 103
1745.61 102
1745.71 102
1745.80 103
1745.90 103
1746.00 104
1746.09 105
1746.19 107
1746.28 110
1746.38 114
1746.48 120
1746.57 127
1746.67 134
1746.76 143
1746.86 152
1746.95 164
1747.05 177
1747.15 194
1747.24 216
1747.34 242
1747.43 271
1747.53 302
1747.63 331
1747.72 359
1747.82 381
1747.91 399
1748.01 414
1748.11 426
1748.20 438
1748.30 451
1748.39 465
1748.49 483
1748.58 502
1748.68 522
1748.78 543
1748.87 562
1748.97 579
1749.06 593
1749.16 603
1749.26 607
1749.35 607
1749.45 603
1749.54 595
1749.64 585
1749.74 574
1749.83 561
1749.93 548
1750.02 535
1750.12 521
1750.22 506
1750.31 492
1750.41 477
1750.50 462
1750.60 448
1750.69 434
1750.79 420
1750.89 406
1750.98 391
1751.08 375
1751.17 358
1751.27 339
1751.37 321
1751.46 302
1751.56 286
1751.65 273
1751.75 264
1751.85 258
1751.94 256
1752.04 254
1752.13 252
1752.23 248
1752.33 243
1752.42 235
1752.52 226
1752.61 218
1752.71 209
1752.81 201
1752.90 193
1753.00 185
1753.09 175
1753.19 164
1753.29 152
1753.38 139
1753.48 127
1753.57 117
1753.67 109
1753.77 104
1753.86 102
1753.96 101
1754.06 103
1754.15 105
1754.25 107
1754.34 110
1754.44 112
1754.54 114
1754.63 116
1754.73 118
1754.82 119
1754.92 120
1755.02 120
1755.11 119
1755.21 118
1755.30 115
1755.40 113
1755.50 109
1755.59 105
1755.69 101
1755.78 95
1755.88 89
1755.98 81
1756.07 74
1756.17 66
1756.26 59
1756.36 54
1756.46 50
1756.55 46
1756.65 43
1756.75 39
1756.84 34
1756.94 28
1757.03 21
1757.13 15
1757.23 9
1757.32 5
1757.42 3
1757.51 2
1757.61 1
1757.71 0
1757.80 0
1757.90 0
1758.00 0
1758.09 0
1758.19 0
1758.28 0
1758.38 0
1758.48 7
1758.57 12
1758.67 16
1758.76 16
1758.86 15
1758.96 12
1759.05 10
1759.15 10
1759.25 12
1759.34 17
1759.44 24
1759.53 31
1759.63 39
1759.73 45
1759.82 51
1759.92 55
1760.02 58
1760.11 60
1760.21 61
1760.30 62
1760.40 63
1760.50 64
1760.59 66
1760.69 70
1760.79 76
1760.88 83
1760.98 92
1761.07 102
1761.17 112
1761.27 120
1761.36 126
1761.46 130
1761.56 130
1761.65 127
1761.75 122
1761.84 114
1761.94 105
1762.04 95
1762.13 86
1762.23 77
1762.33 70
1762.42 64
1762.52 60
1762.61 58
1762.71 56
1762.81 56
1762.90 57
1763.00 58
1763.10 61
1763.19 65
1763.29 70
1763.38 76
1763.48 83
1763.58 91
1763.67 97
1763.77 103
1763.87 107
1763.96 109
1764.06 110
1764.15 110
1764.25 110
1764.35 110
1764.44 110
1764.54 110
1764.64 111
1764.73 111
1764.83 111
1764.93 110
1765.02 108
1765.12 105
1765.21 103
1765.31 99
1765.41 95
1765.50 90
1765.60 84
1765.70 78
1765.79 72
1765.89 68
1765.99 65
1766.08 63
1766.18 63
1766.27 64
1766.37 64
1766.47 64
1766.56 64
1766.66 64
1766.76 65
1766.85 67
1766.95 72
1767.05 78
1767.14 85
1767.24 92
1767.34 97
1767.43 100
1767.53 99
1767.62 95
1767.72 89
1767.82 82
1767.91 74
1768.01 68
1768.11 64
1768.20 62
1768.30 63
1768.40 64
1768.49 67
1768.59 68
1768.69 69
1768.78 68
1768.88 66
1768.97 64
1769.07 62
1769.17 60
1769.26 58
1769.36 58
1769.46 59
1769.55 61
1769.65 64
1769.75 69
1769.84 75
1769.94 82
1770.04 88
1770.13 92
1770.23 95
1770.33 94
1770.42 91
1770.52 86
1770.61 81
1770.71 76
1770.81 72
1770.90 70
1771.00 70
1771.10 72
1771.19 74
1771.29 77
1771.39 80
1771.48 82
1771.58 83
1771.68 82
1771.77 80
1771.87 77
1771.97 73
1772.06 70
1772.16 69
1772.26 70
1772.35 74
1772.45 80
1772.55 87
1772.64 94
1772.74 100
1772.83 104
1772.93 105
1773.03 105
1773.12 103
1773.22 102
1773.32 99
1773.41 96
1773.51 91
1773.61 86
1773.70 79
1773.80 73
1773.90 68
1773.99 64
1774.09 63
1774.19 64
1774.28 68
1774.38 72
1774.48 78
1774.57 83
1774.67 88
1774.77 91
1774.86 94
1774.96 95
1775.06 95
1775.15 95
1775.25 94
1775.35 94
1775.44 95
1775.54 96
1775.64 97
1775.73 98
1775.83 97
1775.93 94
1776.02 89
1776.12 82
1776.22 73
1776.31 66
1776.41 60
1776.51 56
1776.60 56
1776.70 58
1776.80 62
1776.89 68
1776.99 73
1777.09 78
1777.18 82
1777.28 83
1777.38 81
1777.47 78
1777.57 72
1777.67 67
1777.76 61
1777.86 57
1777.96 55
1778.05 55
1778.15 57
1778.25 59
1778.34 61
1778.44 63
1778.54 64
1778.63 64
1778.73 63
1778.83 63
1778.92 63
1779.02 64
1779.12 64
1779.21 65
1779.31 65
1779.41 64
1779.50 62
1779.60 59
1779.70 55
1779.79 50
1779.89 44
1779.99 37
1780.08 31
1780.18 26
1780.28 22
1780.37 20
1780.47 20
1780.57 22
1780.67 25
1780.76 30
1780.86 35
1780.96 40
1781.05 45
1781.15 50
1781.25 55
1781.34 60
1781.44 64
1781.54 67
1781.63 68
1781.73 69
1781.83 69
1781.92 68
1782.02 68
1782.12 69
1782.21 73
1782.31 78
1782.41 85
1782.50 91
1782.60 96
1782.70 99
1782.79 101
1782.89 101
1782.99 101
1783.09 102
1783.18 103
1783.28 106
1783.38 108
1783.47 108
1783.57 107
1783.67 102
1783.76 96
1783.86 87
1783.96 77
1784.05 67
1784.15 58
1784.25 50
1784.34 42
1784.44 35
1784.54 29
1784.64 24
1784.73 20
1784.83 19
1784.93 19
1785.02 22
1785.12 26
1785.22 32
1785.31 37
1785.41 42
1785.51 46
1785.60 50
1785.70 53
1785.80 55
1785.89 58
1785.99 59
1786.09 60
1786.19 61
1786.28 61
1786.38 62
1786.48 64
1786.57 65
1786.67 66
1786.77 66
1786.86 64
1786.96 61
1787.06 55
1787.16 49
1787.25 43
1787.35 39
1787.45 37
1787.54 38
1787.64 40
1787.74 44
1787.83 48
1787.93 50
1788.03 52
1788.12 51
1788.22 49
1788.32 47
1788.42 45
1788.51 43
1788.61 42
1788.71 41
1788.80 41
1788.90 41
1789.00 40
1789.09 39
1789.19 38
1789.29 38
1789.39 39
1789.48 41
1789.58 45
1789.68 50
1789.77 57
1789.87 63
1789.97 68
1790.06 72
1790.16 74
1790.26 75
1790.36 74
1790.45 73
1790.55 71
1790.65 68
1790.74 65
1790.84 61
1790.94 57
1791.04 52
1791.13 47
1791.23 44
1791.33 41
1791.42 41
1791.52 42
1791.62 46
1791.71 50
1791.81 54
1791.91 57
1792.01 60
1792.10 62
1792.20 63
1792.30 62
1792.39 60
1792.49 57
1792.59 52
1792.69 47
1792.78 42
1792.88 38
1792.98 37
1793.07 38
1793.17 43
1793.27 49
1793.37 56
1793.46 63
1793.56 68
1793.66 70
1793.75 71
1793.85 70
1793.95 69
1794.05 68
1794.14 67
1794.24 65
1794.34 64
1794.43 62
1794.53 60
1794.63 59
1794.73 57
1794.82 57
1794.92 57
1795.02 59
1795.11 61
1795.21 61
1795.31 61
1795.41 58
1795.50 54
1795.60 48
1795.70 42
1795.79 36
1795.89 31
1795.99 25
1796.09 20
1796.18 14
1796.28 7
1796.38 0
1796.47 0
1796.57 0
1796.67 0
1796.77 0
1796.86 0
1796.96 0
1797.06 0
1797.16 1
1797.25 7
1797.35 13
1797.45 18
1797.54 24
1797.64 30
1797.74 38
1797.84 46
1797.93 56
1798.03 67
1798.13 78
1798.22 89
1798.32 98
1798.42 106
1798.52 111
1798.61 114
1798.71 114
1798.81 112
1798.91 108
1799.00 103
1799.10 98
1799.20 94
1799.29 93
1799.39 94
1799.49 98
1799.59 104
1799.68 111
1799.78 119
1799.88 125
1799.98 129
1800.07 130
1800.17 127
1800.27 122
1800.36 115
1800.46 108
1800.56 103
1800.66 101
1800.75 102
1800.85 106
1800.95 111
1801.05 117
1801.14 122
1801.24 124
1801.34 122
1801.44 116
1801.53 107
1801.63 96
1801.73 83
1801.82 70
1801.92 59
1802.02 50
1802.12 45
1802.21 42
1802.31 41
1802.41 41
1802.51 43
1802.60 45
1802.70 47
1802.80 51
1802.90 56
1802.99 64
1803.09 72
1803.19 82
1803.29 92
1803.38 101
1803.48 107
1803.58 111
1803.68 111
1803.77 108
1803.87 104
1803.97 100
1804.06 97
1804.16 98
1804.26 101
1804.36 108
1804.45 117
1804.55 128
1804.65 138
1804.75 148
1804.84 156
1804.94 162
1805.04 167
1805.14 171
1805.23 174
1805.33 176
1805.43 176
1805.53 175
1805.62 173
1805.72 172
1805.82 172
1805.92 175
1806.01 180
1806.11 188
1806.21 197
1806.31 206
1806.40 212
1806.50 216
1806.60 216
1806.70 214
1806.79 210
1806.89 206
1806.99 202
1807.09 198
1807.18 194
1807.28 189
1807.38 184
1807.48 177
1807.57 170
1807.67 162
1807.77 156
1807.87 152
1807.96 149
1808.06 148
1808.16 147
1808.26 144
1808.35 140
1808.45 134
1808.55 126
1808.65 117
1808.74 109
1808.84 102
1808.94 96
1809.04 91
1809.13 86
1809.23 81
1809.33 74
1809.43 67
1809.52 59
1809.62 52
1809.72 46
1809.82 42
1809.91 40
1810.01 39
1810.11 40
1810.21 42
1810.30 45
1810.40 47
1810.50 50
1810.60 51
1810.69 52
1810.79 52
1810.89 50
1810.99 47
1811.08 43
1811.18 38
1811.28 33
1811.38 28
1811.48 24
1811.57 22
1811.67 21
1811.77 22
1811.87 25
1811.96 29
1812.06 33
1812.16 37
1812.26 40
1812.35 39
1812.45 37
1812.55 31
1812.65 24
1812.74 15
1812.84 6
1812.94 0
1813.04 0
1813.14 0
1813.23 0
1813.33 0
1813.43 0
1813.53 0
1813.62 0
1813.72 3
1813.82 10
1813.92 15
1814.01 19
1814.11 20
1814.21 18
1814.31 16
1814.40 12
1814.50 8
1814.60 5
1814.70 3
1814.80 2
1814.89 3
1814.99 6
1815.09 11
1815.19 17
1815.28 25
1815.38 35
1815.48 44
1815.58 52
1815.68 59
1815.77 64
1815.87 68
1815.97 70
1816.07 72
1816.16 75
1816.26 79
1816.36 83
1816.46 89
1816.55 94
1816.65 99
1816.75 102
1816.85 104
1816.95 104
1817.04 104
1817.14 104
1817.24 104
1817.34 103
1817.43 103
1817.53 101
1817.63 99
1817.73 94
1817.83 89
1817.92 82
1818.02 75
1818.12 68
1818.22 61
1818.31 53
1818.41 44
1818.51 36
1818.61 29
1818.71 23
1818.80 19
1818.90 19
1819.00 22
1819.10 27
1819.19 34
1819.29 43
1819.39 51
1819.49 58
1819.59 64
1819.68 68
1819.78 70
1819.88 69
1819.98 68
1820.08 67
1820.17 67
1820.27 70
1820.37 75
1820.47 83
1820.56 92
1820.66 100
1820.76 107
1820.86 112
1820.96 114
1821.05 113
1821.15 111
1821.25 107
1821.35 102
1821.45 96
1821.54 91
1821.64 87
1821.74 85
1821.84 86
1821.93 89
1822.03 94
1822.13 100
1822.23 106
1822.33 109
1822.42 109
1822.52 105
1822.62 100
1822.72 94
1822.82 88
1822.91 83
1823.01 82
1823.11 82
1823.21 83
1823.31 85
1823.40 85
1823.50 82
1823.60 77
1823.70 70
1823.80 62
1823.89 54
1823.99 49
1824.09 45
1824.19 44
1824.28 45
1824.38 47
1824.48 48
1824.58 49
1824.68 50
1824.77 50
1824.87 51
1824.97 52
1825.07 54
1825.17 57
1825.26 60
1825.36 63
1825.46 66
1825.56 68
1825.66 69
1825.75 69
1825.85 67
1825.95 64
1826.05 61
1826.15 56
1826.24 52
1826.34 49
1826.44 46
1826.54 44
1826.64 43
1826.73 41
1826.83 39
1826.93 36
1827.03 31
1827.13 27
1827.22 23
1827.32 20
1827.42 19
1827.52 20
1827.62 23
1827.71 26
1827.81 29
1827.91 32
1828.01 33
1828.11 34
1828.21 35
1828.30 36
1828.40 39
1828.50 44
1828.60 49
1828.70 55
1828.79 61
1828.89 66
1828.99 71
1829.09 75
1829.19 78
1829.28 81
1829.38 81
1829.48 80
1829.58 76
1829.68 71
1829.77 63
1829.87 56
1829.97 49
1830.07 44
1830.17 41
1830.26 40
1830.36 41
1830.46 44
1830.56 49
1830.66 54
1830.76 59
1830.85 64
1830.95 68
1831.05 68
1831.15 66
1831.25 60
1831.34 50
1831.44 39
1831.54 27
1831.64 15
1831.74 5
1831.84 0
1831.93 0
1832.03 0
1832.13 0
1832.23 0
1832.33 0
1832.42 0
1832.52 0
1832.62 0
1832.72 2
1832.82 7
1832.91 15
1833.01 25
1833.11 36
1833.21 48
1833.31 58
1833.41 64
1833.50 65
1833.60 60
1833.70 51
1833.80 40
1833.90 31
1834.00 24
1834.09 21
1834.19 23
1834.29 29
1834.39 37
1834.49 44
1834.58 51
1834.68 54
1834.78 54
1834.88 51
1834.98 44
1835.08 34
1835.17 24
1835.27 14
1835.37 6
1835.47 1
1835.57 0
1835.67 3
1835.76 9
1835.86 17
1835.96 26
1836.06 36
1836.16 44
1836.25 51
1836.35 57
1836.45 62
1836.55 64
1836.65 66
1836.75 67
1836.84 66
1836.94 66
1837.04 65
1837.14 65
1837.24 65
1837.34 66
1837.43 68
1837.53 71
1837.63 74
1837.73 76
1837.83 78
1837.93 78
1838.02 76
1838.12 74
1838.22 72
1838.32 71
1838.42 72
1838.52 75
1838.61 80
1838.71 86
1838.81 91
1838.91 94
1839.01 96
1839.11 94
1839.20 90
1839.30 83
1839.40 76
1839.50 69
1839.60 61
1839.70 53
1839.79 47
1839.89 41
1839.99 37
1840.09 35
1840.19 36
1840.29 40
1840.38 47
1840.48 56
1840.58 65
1840.68 75
1840.78 84
1840.88 90
1840.98 93
1841.07 93
1841.17 91
1841.27 86
1841.37 81
1841.47 74
1841.57 68
1841.66 63
1841.76 59
1841.86 56
1841.96 54
1842.06 53
1842.16 53
1842.25 53
1842.35 52
1842.45 51
1842.55 49
1842.65 47
1842.75 44
1842.85 41
1842.94 39
1843.04 38
1843.14 37
1843.24 37
1843.34 37
1843.44 39
1843.53 40
1843.63 42
1843.73 43
1843.83 44
1843.93 44
1844.03 44
1844.13 43
1844.22 42
1844.32 42
1844.42 42
1844.52 43
1844.62 45
1844.72 49
1844.81 54
1844.91 59
1845.01 64
1845.11 69
1845.21 72
1845.31 74
1845.41 75
1845.50 75
1845.60 74
1845.70 72
1845.80 69
1845.90 65
1846.00 60
1846.10 54
1846.19 47
1846.29 40
1846.39 33
1846.49 27
1846.59 22
1846.69 19
1846.79 18
1846.88 19
1846.98 22
1847.08 26
1847.18 30
1847.28 35
1847.38 39
1847.48 43
1847.57 46
1847.67 48
1847.77 49
1847.87 48
1847.97 45
1848.07 40
1848.17 32
1848.26 23
1848.36 13
1848.46 4
1848.56 0
1848.66 0
1848.76 0
1848.86 0
1848.95 0
1849.05 2
1849.15 8
1849.25 14
1849.35 20
1849.45 24
1849.55 26
1849.64 28
1849.74 29
1849.84 31
1849.94 33
1850.04 35
1850.14 36
1850.24 38
1850.34 38
1850.43 39
1850.53 39
1850.63 40
1850.73 42
1850.83 43
1850.93 43
1851.03 42
1851.12 39
1851.22 34
1851.32 29
1851.42 24
1851.52 20
1851.62 18
1851.72 19
1851.82 22
1851.91 27
1852.01 33
1852.11 40
1852.21 49
1852.31 57
1852.41 66
1852.51 76
1852.60 84
1852.70 92
1852.80 98
1852.90 102
1853.00 102
1853.10 98
1853.20 91
1853.30 81
1853.39 70
1853.49 57
1853.59 45
1853.69 35
1853.79 28
1853.89 25
1853.99 25
1854.09 28
1854.18 33
1854.28 39
1854.38 45
1854.48 50
1854.58 54
1854.68 55
1854.78 55
1854.88 53
1854.97 50
1855.07 48
1855.17 45
1855.27 43
1855.37 41
1855.47 40
1855.57 38
1855.67 37
1855.76 35
1855.86 34
1855.96 32
1856.06 31
1856.16 28
1856.26 25
1856.36 20
1856.46 14
1856.56 7
1856.65 0
1856.75 0
1856.85 0
1856.95 0
1857.05 0
1857.15 0
1857.25 0
1857.35 1
1857.44 5
1857.54 8
1857.64 9
1857.74 9
1857.84 8
1857.94 6
1858.04 3
1858.14 0
1858.24 0
1858.33 0
1858.43 0
1858.53 0
1858.63 0
1858.73 0
1858.83 0
1858.93 5
1859.03 13
1859.13 22
1859.22 32
1859.32 41
1859.42 49
1859.52 57
1859.62 63
1859.72 69
1859.82 73
1859.92 75
1860.02 75
1860.11 73
1860.21 68
1860.31 61
1860.41 53
1860.51 44
1860.61 36
1860.71 31
1860.81 29
1860.91 30
1861.00 34
1861.10 40
1861.20 47
1861.30 55
1861.40 61
1861.50 66
1861.60 68
1861.70 68
1861.80 65
1861.90 60
1861.99 53
1862.09 46
1862.19 40
1862.29 34
1862.39 31
1862.49 30
1862.59 32
1862.69 36
1862.79 42
1862.88 49
1862.98 55
1863.08 60
1863.18 61
1863.28 60
1863.38 56
1863.48 50
1863.58 43
1863.68 37
1863.78 32
1863.87 29
1863.97 27
1864.07 26
1864.17 24
1864.27 22
1864.37 20
1864.47 19
1864.57 18
1864.67 19
1864.77 21
1864.87 25
1864.96 29
1865.06 34
1865.16 37
1865.26 40
1865.36 41
1865.46 41
1865.56 41
1865.66 41
1865.76 41
1865.86 41
1865.95 42
1866.05 43
1866.15 44
1866.25 45
1866.35 45
1866.45 45
1866.55 44
1866.65 43
1866.75 43
1866.85 43
1866.95 44
1867.04 45
1867.14 46
1867.24 47
1867.34 48
1867.44 48
1867.54 46
1867.64 43
1867.74 39
1867.84 35
1867.94 32
1868.04 30
1868.13 30
1868.23 32
1868.33 36
1868.43 41
1868.53 46
1868.63 49
1868.73 50
1868.83 50
1868.93 49
1869.03 46
1869.13 44
1869.23 41
1869.32 38
1869.42 36
1869.52 34
1869.62 33
1869.72 34
1869.82 37
1869.92 44
1870.02 53
1870.12 65
1870.22 77
1870.32 88
1870.42 97
1870.51 103
1870.61 106
1870.71 106
1870.81 105
1870.91 104
1871.01 102
1871.11 100
1871.21 98
1871.31 94
1871.41 88
1871.51 80
1871.61 70
1871.70 61
1871.80 52
1871.90 46
1872.00 42
1872.10 40
1872.20 39
1872.30 39
1872.40 37
1872.50 35
1872.60 31
1872.70 25
1872.80 20
1872.90 14
1873.00 9
1873.09 5
1873.19 3
1873.29 4
1873.39 6
1873.49 10
1873.59 14
1873.69 19
1873.79 24
1873.89 28
1873.99 34
1874.09 40
1874.19 47
1874.29 55
1874.38 63
1874.48 69
1874.58 74
1874.68 76
1874.78 76
1874.88 72
1874.98 67
1875.08 59
1875.18 51
1875.28 44
1875.38 37
1875.48 32
1875.58 30
1875.68 30
1875.78 33
1875.87 38
1875.97 44
1876.07 51
1876.17 57
1876.27 62
1876.37 67
1876.47 71
1876.57 75
1876.67 79
1876.77 83
1876.87 86
1876.97 87
1877.07 86
1877.17 82
1877.27 77
1877.36 70
1877.46 65
1877.56 63
1877.66 66
1877.76 73
1877.86 83
1877.96 95
1878.06 107
1878.16 117
1878.26 124
1878.36 127
1878.46 127
1878.56 125
1878.66 122
1878.76 119
1878.86 114
1878.95 110
1879.05 105
1879.15 99
1879.25 94
1879.35 89
1879.45 84
1879.55 81
1879.65 78
1879.75 75
1879.85 71
1879.95 67
1880.05 63
1880.15 59
1880.25 57
1880.35 57
1880.45 60
1880.55 66
1880.65 74
1880.74 82
1880.84 90
1880.94 97
1881.04 101
1881.14 103
1881.24 103
1881.34 101
1881.44 97
1881.54 93
1881.64 87
1881.74 81
1881.84 72
1881.94 63
1882.04 53
1882.14 44
1882.24 35
1882.34 29
1882.44 25
1882.54 24
1882.63 24
1882.73 25
1882.83 26
1882.93 26
1883.03 27
1883.13 27
1883.23 27
1883.33 28
1883.43 30
1883.53 31
1883.63 33
1883.73 35
1883.83 36
1883.93 37
1884.03 37
1884.13 37
1884.23 37
1884.33 36
1884.43 35
1884.53 34
1884.63 34
1884.73 34
1884.82 36
1884.92 39
1885.02 42
1885.12 46
1885.22 50
1885.32 53
1885.42 55
1885.52 56
1885.62 57
1885.72 58
1885.82 58
1885.92 58
1886.02 59
1886.12 60
1886.22 60
1886.32 61
1886.42 62
1886.52 61
1886.62 61
1886.72 60
1886.82 59
1886.92 59
1887.02 59
1887.12 60
1887.22 63
1887.31 65
1887.41 67
1887.51 69
1887.61 70
1887.71 70
1887.81 70
1887.91 70
1888.01 71
1888.11 73
1888.21 75
1888.31 78
1888.41 81
1888.51 83
1888.61 83
1888.71 83
1888.81 82
1888.91 82
1889.01 81
1889.11 82
1889.21 84
1889.31 86
1889.41 90
1889.51 93
1889.61 94
1889.71 94
1889.81 92
1889.91 88
1890.01 83
1890.11 79
1890.21 76
1890.30 76
1890.40 78
1890.50 82
1890.60 85
1890.70 88
1890.80 90
1890.90 89
1891.00 88
1891.10 86
1891.20 85
1891.30 84
1891.40 85
1891.50 85
1891.60 85
1891.70 82
1891.80 78
1891.90 72
1892.00 66
1892.10 59
1892.20 53
1892.30 48
1892.40 44
1892.50 42
1892.60 41
1892.70 42
1892.80 46
1892.90 52
1893.00 60
1893.10 69
1893.20 78
1893.30 87
1893.40 94
1893.50 99
1893.60 102
1893.70 102
1893.80 99
1893.90 94
1894.00 88
1894.10 81
1894.20 74
1894.30 69
1894.40 66
1894.49 64
1894.59 63
1894.69 62
1894.79 61
1894.89 59
1894.99 57
1895.09 56
1895.19 55
1895.29 56
1895.39 59
1895.49 62
1895.59 65
1895.69 66
1895.79 66
1895.89 64
1895.99 60
1896.09 54
1896.19 48
1896.29 41
1896.39 36
1896.49 32
1896.59 30
1896.69 29
1896.79 30
1896.89 33
1896.99 37
1897.09 41
1897.19 47
1897.29 54
1897.39 62
1897.49 69
1897.59 76
1897.69 82
1897.79 84
1897.89 84
1897.99 80
1898.09 73
1898.19 64
1898.29 54
1898.39 43
1898.49 33
1898.59 25
1898.69 16
1898.79 9
1898.89 2
1898.99 0
1899.09 0
1899.19 0
1899.29 0
1899.39 0
1899.49 0
1899.59 0
1899.69 0
1899.79 9
1899.89 22
1899.99 33
1900.09 43
1900.19 51
1900.29 56
1900.39 58
1900.49 57
1900.59 54
1900.69 50
1900.79 46
1900.89 41
1900.99 38
1901.09 36
1901.19 37
1901.29 40
1901.39 45
1901.49 50
1901.59 56
1901.69 61
1901.79 66
1901.89 70
1901.99 74
1902.09 78
1902.19 83
1902.29 88
1902.39 93
1902.49 96
1902.59 98
1902.69 97
1902.79 95
1902.89 92
1902.99 88
1903.09 85
1903.19 82
1903.29 79
1903.39 77
1903.49 75
1903.59 72
1903.69 69
1903.79 66
1903.89 62
1903.99 57
1904.09 53
1904.19 50
1904.29 47
1904.39 46
1904.49 46
1904.59 47
1904.69 47
1904.79 47
1904.89 46
1904.99 46
1905.09 45
1905.19 46
1905.29 50
1905.39 54
1905.49 60
1905.59 66
1905.69 70
1905.79 73
1905.89 74
1905.99 73
1906.09 74
1906.19 75
1906.29 78
1906.39 84
1906.49 89
1906.59 95
1906.69 98
1906.79 100
1906.89 98
1906.99 96
1907.09 93
1907.19 91
1907.29 90
1907.39 90
1907.49 91
1907.59 91
1907.69 91
1907.79 89
1907.89 87
1907.99 84
1908.09 83
1908.20 83
1908.30 84
1908.40 86
1908.50 89
1908.60 93
1908.70 96
1908.80 101
1908.90 105
1909.00 111
1909.10 117
1909.20 124
1909.30 131
1909.40 137
1909.50 142
1909.60 145
1909.70 145
1909.80 144
1909.90 142
1910.00 138
1910.10 134
1910.20 130
1910.30 125
1910.40 119
1910.50 113
1910.60 106
1910.70 98
1910.80 91
1910.90 85
1911.00 80
1911.10 77
1911.20 76
1911.30 76
1911.40 76
1911.50 76
1911.60 76
1911.70 74
1911.80 73
1911.90 72
1912.00 72
1912.10 73
1912.20 76
1912.30 79
1912.41 83
1912.51 86
1912.61 89
1912.71 91
1912.81 93
1912.91 94
1913.01 94
1913.11 93
1913.21 92
1913.31 90
1913.41 88
1913.51 87
1913.61 87
1913.71 89
1913.81 92
1913.91 96
1914.01 99
1914.11 102
1914.21 104
1914.31 105
1914.41 105
1914.51 105
1914.61 106
1914.71 108
1914.81 111
1914.91 114
1915.01 116
1915.11 118
1915.21 117
1915.31 114
1915.41 109
1915.52 101
1915.62 92
1915.72 82
1915.82 73
1915.92 66
1916.02 60
1916.12 56
1916.22 53
1916.32 53
1916.42 53
1916.52 55
1916.62 58
1916.72 62
1916.82 66
1916.92 71
1917.02 76
1917.12 80
1917.22 83
1917.32 85
1917.42 87
1917.52 89
1917.62 91
1917.72 92
1917.82 94
1917.93 95
1918.03 94
1918.13 92
1918.23 89
1918.33 86
1918.43 83
1918.53 83
1918.63 85
1918.73 89
1918.83 95
1918.93 102
1919.03 107
1919.13 111
1919.23 111
1919.33 108
1919.43 104
1919.53 98
1919.63 92
1919.73 86
1919.83 81
1919.93 76
1920.03 72
1920.14 69
1920.24 68
1920.34 67
1920.44 69
1920.54 72
1920.64 77
1920.74 82
1920.84 87
1920.94 93
1921.04 98
1921.14 104
1921.24 110
1921.34 117
1921.44 124
1921.54 131
1921.64 137
1921.74 141
1921.84 142
1921.94 139
1922.05 134
1922.15 126
1922.25 117
1922.35 109
1922.45 102
1922.55 97
1922.65 96
1922.75 98
1922.85 102
1922.95 107
1923.05 112
1923.15 115
1923.25 115
1923.35 112
1923.45 106
1923.55 98
1923.65 88
1923.75 78
1923.86 68
1923.96 59
1924.06 50
1924.16 41
1924.26 33
1924.36 26
1924.46 20
1924.56 17
1924.66 16
1924.76 18
1924.86 22
1924.96 28
1925.06 34
1925.16 40
1925.26 45
1925.36 47
1925.47 47
1925.57 44
1925.67 40
1925.77 35
1925.87 31
1925.97 28
1926.07 30
1926.17 35
1926.27 43
1926.37 53
1926.47 64
1926.57 73
1926.67 80
1926.77 83
1926.87 83
1926.97 79
1927.08 72
1927.18 63
1927.28 52
1927.38 42
1927.48 32
1927.58 24
1927.68 19
1927.78 15
1927.88 14
1927.98 15
1928.08 17
1928.18 21
1928.28 25
1928.38 30
1928.49 36
1928.59 42
1928.69 48
1928.79 53
1928.89 59
1928.99 64
1929.09 68
1929.19 71
1929.29 72
1929.39 72
1929.49 70
1929.59 67
1929.69 64
1929.79 60
1929.90 57
1930.00 54
1930.10 51
1930.20 49
1930.30 46
1930.40 43
1930.50 38
1930.60 32
1930.70 26
1930.80 19
1930.90 14
1931.00 10
1931.10 8
1931.21 11
1931.31 16
1931.41 25
1931.51 37
1931.61 49
1931.71 61
1931.81 73
1931.91 84
1932.01 93
1932.11 100
1932.21 105
1932.31 108
1932.42 110
1932.52 110
1932.62 109
1932.72 106
1932.82 102
1932.92 97
1933.02 91
1933.12 85
1933.22 77
1933.32 70
1933.42 64
1933.52 58
1933.63 55
1933.73 54
1933.83 56
1933.93 60
1934.03 66
1934.13 71
1934.23 76
1934.33 78
1934.43 77
1934.53 72
1934.63 65
1934.73 56
1934.84 48
1934.94 43
1935.04 41
1935.14 44
1935.24 50
1935.34 57
1935.44 64
1935.54 70
1935.64 72
1935.74 72
1935.84 69
1935.95 66
1936.05 63
1936.15 61
1936.25 61
1936.35 62
1936.45 64
1936.55 66
1936.65 68
1936.75 69
1936.85 70
1936.95 72
1937.06 73
1937.16 75
1937.26 76
1937.36 75
1937.46 72
1937.56 67
1937.66 59
1937.76 49
1937.86 38
1937.96 28
1938.06 19
1938.17 13
1938.27 9
1938.37 7
1938.47 6
1938.57 7
1938.67 7
1938.77 7
1938.87 7
1938.97 6
1939.07 6
1939.18 6
1939.28 5
1939.38 3
1939.48 1
1939.58 0
1939.68 0
1939.78 0
1939.88 0
1939.98 0
1940.08 0
1940.19 0
1940.29 2
1940.39 6
1940.49 12
1940.59 18
1940.69 24
1940.79 32
1940.89 40
1940.99 48
1941.09 54
1941.20 59
1941.30 61
1941.40 61
1941.50 60
1941.60 58
1941.70 57
1941.80 56
1941.90 56
1942.00 57
1942.11 59
1942.21 60
1942.31 61
1942.41 60
1942.51 58
1942.61 54
1942.71 50
1942.81 45
1942.91 41
1943.02 40
1943.12 41
1943.22 45
1943.32 51
1943.42 58
1943.52 66
1943.62 74
1943.72 81
1943.82 87
1943.93 91
1944.03 96
1944.13 99
1944.23 103
1944.33 106
1944.43 108
1944.53 111
1944.63 112
1944.73 113
1944.84 112
1944.94 110
1945.04 108
1945.14 105
1945.24 103
1945.34 101
1945.44 99
1945.54 97
1945.64 95
1945.75 92
1945.85 88
1945.95 83
1946.05 78
1946.15 75
1946.25 73
1946.35 73
1946.45 75
1946.55 78
1946.66 82
1946.76 85
1946.86 86
1946.96 86
1947.06 83
1947.16 79
1947.26 73
1947.36 67
1947.47 61
1947.57 56
1947.67 51
1947.77 47
1947.87 44
1947.97 42
1948.07 42
1948.17 42
1948.28 43
1948.38 44
1948.48 44
1948.58 43
1948.68 42
1948.78 40
1948.88 39
1948.98 39
1949.09 41
1949.19 45
1949.29 50
1949.39 58
1949.49 65
1949.59 73
1949.69 80
1949.79 84
1949.90 87
1950.00 87
1950.10 86
1950.20 83
1950.30 80
1950.40 78
1950.50 76
1950.60 76
1950.71 76
1950.81 76
1950.91 76
1951.01 74
1951.11 69
1951.21 62
1951.31 53
1951.41 43
1951.52 33
1951.62 25
1951.72 18
1951.82 14
1951.92 12
1952.02 13
1952.12 15
1952.23 20
1952.33 26
1952.43 33
1952.53 41
1952.63 49
1952.73 56
1952.83 61
1952.93 64
1953.04 65
1953.14 64
1953.24 61
1953.34 57
1953.44 51
1953.54 44
1953.64 36
1953.75 29
1953.85 22
1953.95 18
1954.05 15
1954.15 15
1954.25 15
1954.35 15
1954.46 14
1954.56 12
1954.66 8
1954.76 3
1954.86 0
1954.96 0
1955.06 0
1955.17 0
1955.27 0
1955.37 0
1955.47 2
1955.57 4
1955.67 5
1955.77 4
1955.87 3
1955.98 2
1956.08 0
1956.18 0
1956.28 0
1956.38 0
1956.48 0
1956.58 2
1956.69 5
1956.79 9
1956.89 13
1956.99 17
1957.09 21
1957.19 26
1957.30 30
1957.40 34
1957.50 35
1957.60 35
1957.70 33
1957.80 29
1957.90 25
1958.01 22
1958.11 20
1958.21 20
1958.31 22
1958.41 23
1958.51 23
1958.61 21
1958.72 16
1958.82 10
1958.92 2
1959.02 0
1959.12 0
1959.22 0
1959.32 0
1959.43 1
1959.53 9
1959.63 18
1959.73 26
1959.83 32
1959.93 36
1960.04 37
1960.14 37
1960.24 34
1960.34 32
1960.44 29
1960.54 27
1960.64 26
1960.75 24
1960.85 23
1960.95 20
1961.05 17
1961.15 14
1961.25 11
1961.36 9
1961.46 9
1961.56 10
1961.66 12
1961.76 16
1961.86 20
1961.97 26
1962.07 33
1962.17 40
1962.27 49
1962.37 58
1962.47 68
1962.57 77
1962.68 84
1962.78 89
1962.88 91
1962.98 91
1963.08 88
1963.18 83
1963.29 76
1963.39 68
1963.49 59
1963.59 50
1963.69 42
1963.79 35
1963.90 30
1964.00 28
1964.10 27
1964.20 28
1964.30 31
1964.40 36
1964.51 41
1964.61 47
1964.71 52
1964.81 55
1964.91 56
1965.01 53
1965.12 47
1965.22 38
1965.32 28
1965.42 17
1965.52 8
1965.62 1
1965.73 0
1965.83 0
1965.93 0
1966.03 2
1966.13 8
1966.23 15
1966.34 23
1966.44 32
1966.54 44
1966.64 56
1966.74 70
1966.84 84
1966.95 98
1967.05 109
1967.15 116
1967.25 119
1967.35 118
1967.45 114
1967.56 109
1967.66 102
1967.76 96
1967.86 90
1967.96 82
1968.06 74
1968.17 64
1968.27 51
1968.37 38
1968.47 24
1968.57 12
1968.68 1
1968.78 0
1968.88 0
1968.98 0
1969.08 0
1969.18 0
1969.29 0
1969.39 0
1969.49 0
1969.59 0
1969.69 3
1969.79 10
1969.90 21
1970.00 34
1970.10 50
1970.20 66
1970.30 81
1970.41 94
1970.51 104
1970.61 110
1970.71 113
1970.81 115
1970.91 116
1971.02 119
1971.12 123
1971.22 127
1971.32 132
1971.42 136
1971.53 138
1971.63 137
1971.73 133
1971.83 127
1971.93 119
1972.03 111
1972.14 104
1972.24 99
1972.34 95
1972.44 92
1972.54 91
1972.65 90
1972.75 90
1972.85 90
1972.95 91
1973.05 93
1973.16 97
1973.26 102
1973.36 107
1973.46 112
1973.56 117
1973.66 120
1973.77 122
1973.87 123
1973.97 122
1974.07 121
1974.17 118
1974.28 115
1974.38 111
1974.48 106
1974.58 101
1974.68 97
1974.79 94
1974.89 92
1974.99 90
1975.09 90
1975.19 88
1975.29 86
1975.40 81
1975.50 75
1975.60 68
1975.70 62
1975.80 57
1975.91 55
1976.01 54
1976.11 55
1976.21 55
1976.31 55
1976.42 53
1976.52 50
1976.62 47
1976.72 45
1976.82 44
1976.93 45
1977.03 48
1977.13 50
1977.23 51
1977.33 51
1977.44 50
1977.54 47
1977.64 45
1977.74 46
1977.84 49
1977.95 57
1978.05 67
1978.15 78
1978.25 88
1978.35 94
1978.46 95
1978.56 92
1978.66 84
1978.76 73
1978.86 63
1978.97 54
1979.07 47
1979.17 44
1979.27 44
1979.37 45
1979.48 47
1979.58 50
1979.68 51
1979.78 51
1979.88 50
1979.99 47
1980.09 44
1980.19 41
1980.29 39
1980.39 37
1980.50 36
1980.60 35
1980.70 34
1980.80 31
1980.90 26
1981.01 20
1981.11 15
1981.21 11
1981.31 9
1981.42 10
1981.52 13
1981.62 18
1981.72 24
1981.82 29
1981.93 34
1982.03 38
1982.13 41
1982.23 44
1982.33 45
1982.44 45
1982.54 45
1982.64 43
1982.74 41
1982.84 39
1982.95 38
1983.05 39
1983.15 42
1983.25 46
1983.36 50
1983.46 54
1983.56 57
1983.66 59
1983.76 60
1983.87 62
1983.97 64
1984.07 67
1984.17 71
1984.27 74
1984.38 78
1984.48 82
1984.58 86
1984.68 90
1984.79 92
1984.89 93
1984.99 92
1985.09 88
1985.19 80
1985.30 71
1985.40 60
1985.50 50
1985.60 40
1985.71 32
1985.81 27
1985.91 24
1986.01 24
1986.11 25
1986.22 27
1986.32 31
1986.42 36
1986.52 42
1986.63 49
1986.73 56
1986.83 63
1986.93 69
1987.03 74
1987.14 77
1987.24 78
1987.34 78
1987.44 76
1987.55 74
1987.65 70
1987.75 65
1987.85 60
1987.95 54
1988.06 47
1988.16 40
1988.26 33
1988.36 25
1988.47 18
1988.57 10
1988.67 3
1988.77 0
1988.87 0
1988.98 0
1989.08 0
1989.18 0
1989.28 0
1989.39 0
1989.49 0
1989.59 7
1989.69 19
1989.80 31
1989.90 40
1990.00 47
1990.10 49
1990.20 48
1990.31 44
1990.41 38
1990.51 31
1990.61 26
1990.72 23
1990.82 22
1990.92 22
1991.02 24
1991.13 26
1991.23 30
1991.33 33
1991.43 37
1991.53 41
1991.64 46
1991.74 51
1991.84 56
1991.94 60
1992.05 63
1992.15 63
1992.25 61
1992.35 57
1992.46 50
1992.56 42
1992.66 34
1992.76 27
1992.87 22
1992.97 21
1993.07 23
1993.17 29
1993.27 37
1993.38 47
1993.48 56
1993.58 63
1993.68 67
1993.79 69
1993.89 67
1993.99 64
1994.09 60
1994.20 55
1994.30 51
1994.40 47
1994.50 44
1994.61 41
1994.71 39
1994.81 38
1994.91 38
1995.02 41
1995.12 46
1995.22 53
1995.32 62
1995.43 73
1995.53 83
1995.63 92
1995.73 99
1995.84 104
1995.94 107
1996.04 109
1996.14 111
1996.25 113
1996.35 116
1996.45 120
1996.55 124
1996.66 128
1996.76 132
1996.86 134
1996.96 134
1997.07 132
1997.17 129
1997.27 124
1997.37 118
1997.48 111
1997.58 104
1997.68 97
1997.78 91
1997.89 87
1997.99 85
1998.09 84
1998.19 85
1998.30 88
1998.40 91
1998.50 94
1998.60 96
1998.71 97
1998.81 96
1998.91 95
1999.01 94
1999.12 92
1999.22 90
1999.32 87
1999.42 83
1999.53 79
1999.63 74
1999.73 69
1999.83 66
1999.94 63
2000.04 64
2000.14 66
2000.24 70
2000.35 74
2000.45 77
2000.55 80
2000.65 81
2000.76 82
2000.86 83
2000.96 87
2001.06 91
2001.17 98
2001.27 105
2001.37 112
2001.47 118
2001.58 122
2001.68 125
2001.78 126
2001.88 126
2001.99 126
2002.09 125
2002.19 125
2002.30 125
2002.40 125
2002.50 124
2002.60 122
2002.71 119
2002.81 115
2002.91 111
2003.01 109
2003.12 109
2003.22 113
2003.32 120
2003.42 130
2003.53 139
2003.63 148
2003.73 154
2003.83 156
2003.94 155
2004.04 153
2004.14 151
2004.25 148
2004.35 147
2004.45 146
2004.55 146
2004.66 146
2004.76 146
2004.86 145
2004.96 143
2005.07 141
2005.17 137
2005.27 133
2005.38 127
2005.48 121
2005.58 113
2005.68 105
2005.79 97
2005.89 88
2005.99 79
2006.09 71
2006.20 63
2006.30 57
2006.40 52
2006.50 50
2006.61 50
2006.71 52
2006.81 56
2006.92 61
2007.02 67
2007.12 73
2007.22 77
2007.33 80
2007.43 82
2007.53 84
2007.64 86
2007.74 89
2007.84 93
2007.94 100
2008.05 107
2008.15 114
2008.25 119
2008.35 122
2008.46 123
2008.56 121
2008.66 118
2008.77 115
2008.87 112
2008.97 109
2009.07 106
2009.18 104
2009.28 103
2009.38 102
2009.49 101
2009.59 100
2009.69 100
2009.79 101
2009.90 102
2010.00 103
2010.10 105
2010.20 106
2010.31 107
2010.41 106
2010.51 104
2010.62 99
2010.72 93
2010.82 85
2010.92 76
2011.03 67
2011.13 60
2011.23 54
2011.34 51
2011.44 50
2011.54 51
2011.64 53
2011.75 56
2011.85 57
2011.95 58
2012.06 57
2012.16 54
2012.26 50
2012.36 46
2012.47 41
2012.57 37
2012.67 33
2012.78 32
2012.88 33
2012.98 35
2013.08 40
2013.19 45
2013.29 50
2013.39 56
2013.50 62
2013.60 67
2013.70 71
2013.81 74
2013.91 75
2014.01 74
2014.11 71
2014.22 66
2014.32 60
2014.42 53
2014.53 47
2014.63 43
2014.73 41
2014.83 40
2014.94 41
2015.04 42
2015.14 42
2015.25 41
2015.35 39
2015.45 35
2015.56 31
2015.66 26
2015.76 22
2015.86 19
2015.97 17
2016.07 17
2016.17 18
2016.28 22
2016.38 27
2016.48 34
2016.59 41
2016.69 49
2016.79 56
2016.89 62
2017.00 66
2017.10 70
2017.20 73
2017.31 76
2017.41 80
2017.51 85
2017.62 89
2017.72 93
2017.82 95
2017.92 96
2018.03 96
2018.13 95
2018.23 94
2018.34 93
2018.44 92
2018.54 91
2018.65 89
2018.75 86
2018.85 82
2018.95 77
2019.06 73
2019.16 68
2019.26 64
2019.37 61
2019.47 57
2019.57 52
2019.68 48
2019.78 42
2019.88 37
2019.98 30
2020.09 23
2020.19 15
2020.29 7
2020.40 0
2020.50 0
2020.60 0
2020.71 0
2020.81 0
2020.91 0
2021.02 0
2021.12 0
2021.22 0
2021.33 3
2021.43 9
2021.53 15
2021.63 23
2021.74 30
2021.84 38
2021.94 45
2022.05 51
2022.15 55
2022.25 59
2022.36 62
2022.46 63
2022.56 63
2022.67 60
2022.77 56
2022.87 49
2022.98 42
2023.08 35
2023.18 30
2023.28 28
2023.39 30
2023.49 36
2023.59 45
2023.70 56
2023.80 67
2023.90 75
2024.01 81
2024.11 83
2024.21 81
2024.32 77
2024.42 71
2024.52 64
2024.63 59
2024.73 56
2024.83 56
2024.94 57
2025.04 61
2025.14 66
2025.25 72
2025.35 79
2025.45 87
2025.55 96
2025.66 105
2025.76 114
2025.86 123
2025.97 132
2026.07 139
2026.17 145
2026.28 150
2026.38 153
2026.48 155
2026.59 154
2026.69 152
2026.79 149
2026.90 144
2027.00 137
2027.10 130
2027.21 121
2027.31 111
2027.41 100
2027.52 90
2027.62 80
2027.72 73
2027.83 68
2027.93 65
2028.03 65
2028.14 67
2028.24 69
2028.34 72
2028.45 74
2028.55 76
2028.65 78
2028.76 82
2028.86 87
2028.96 94
2029.07 103
2029.17 113
2029.27 122
2029.38 128
2029.48 132
2029.58 131
2029.69 126
2029.79 119
2029.89 111
2030.00 102
2030.10 94
2030.20 88
2030.31 86
2030.41 86
2030.51 88
2030.62 92
2030.72 96
2030.82 99
2030.93 101
2031.03 101
2031.13 98
2031.24 93
2031.34 87
2031.44 80
2031.55 74
2031.65 69
2031.75 67
2031.86 66
2031.96 66
2032.06 68
2032.17 69
2032.27 70
2032.37 70
2032.48 69
2032.58 67
2032.68 63
2032.79 60
2032.89 56
2032.99 53
2033.10 51
2033.20 49
2033.30 48
2033.41 48
2033.51 49
2033.61 50
2033.72 51
2033.82 52
2033.92 52
2034.03 53
2034.13 52
2034.23 52
2034.34 52
2034.44 53
2034.54 54
2034.65 56
2034.75 58
2034.85 59
2034.96 59
2035.06 59
2035.17 58
2035.27 58
2035.37 58
2035.48 60
2035.58 62
2035.68 65
2035.79 68
2035.89 71
2035.99 73
2036.10 75
2036.20 77
2036.30 79
2036.41 81
2036.51 84
2036.61 88
2036.72 90
2036.82 92
2036.92 93
2037.03 92
2037.13 89
2037.23 85
2037.34 79
2037.44 73
2037.55 67
2037.65 61
2037.75 55
2037.86 49
2037.96 43
2038.06 37
2038.17 31
2038.27 25
2038.37 21
2038.48 19
2038.58 18
2038.68 18
2038.79 18
2038.89 18
2038.99 18
2039.10 16
2039.20 14
2039.31 11
2039.41 9
2039.51 9
2039.62 9
2039.72 11
2039.82 13
2039.93 17
2040.03 20
2040.13 22
2040.24 24
2040.34 25
2040.45 25
2040.55 24
2040.65 22
2040.76 18
2040.86 12
2040.96 6
2041.07 0
2041.17 0
2041.27 0
2041.38 0
2041.48 0
2041.58 0
2041.69 0
2041.79 0
2041.90 3
2042.00 5
2042.10 7
2042.21 8
2042.31 10
2042.41 12
2042.52 16
2042.62 20
2042.72 24
2042.83 28
2042.93 31
2043.04 33
2043.14 34
2043.24 33
2043.35 31
2043.45 28
2043.55 24
2043.66 20
2043.76 18
2043.87 17
2043.97 20
2044.07 24
2044.18 30
2044.28 38
2044.38 46
2044.49 54
2044.59 62
2044.69 69
2044.80 76
2044.90 82
2045.01 89
2045.11 95
2045.21 102
2045.32 107
2045.42 112
2045.52 116
2045.63 119
2045.73 121
2045.84 123
2045.94 123
2046.04 123
2046.15 123
2046.25 121
2046.35 118
2046.46 113
2046.56 107
2046.67 99
2046.77 91
2046.87 83
2046.98 76
2047.08 72
2047.18 70
2047.29 70
2047.39 71
2047.50 74
2047.60 75
2047.70 76
2047.81 76
2047.91 74
2048.01 71
2048.12 68
2048.22 65
2048.33 63
2048.43 61
2048.53 60
2048.64 59
2048.74 58
2048.84 56
2048.95 52
2049.05 48
2049.16 43
2049.26 39
2049.36 37
2049.47 36
2049.57 38
2049.68 41
2049.78 45
2049.88 49
2049.99 51
2050.09 52
2050.19 52
2050.30 51
2050.40 51
2050.51 52
2050.61 55
2050.71 58
2050.82 62
2050.92 64
2051.03 65
2051.13 63
2051.23 58
2051.34 51
2051.44 43
2051.54 34
2051.65 27
2051.75 21
2051.86 19
2051.96 20
2052.06 24
2052.17 29
2052.27 35
2052.38 40
2052.48 44
2052.58 45
2052.69 45
2052.79 44
2052.90 41
2053.00 37
2053.10 33
2053.21 29
2053.31 25
2053.41 21
2053.52 18
2053.62 17
2053.73 17
2053.83 19
2053.93 23
2054.04 28
2054.14 34
2054.25 38
2054.35 42
2054.45 43
2054.56 43
2054.66 42
2054.77 39
2054.87 36
2054.97 34
2055.08 34
2055.18 35
2055.29 37
2055.39 41
2055.49 46
2055.60 51
2055.70 56
2055.81 59
2055.91 62
2056.01 64
2056.12 66
2056.22 66
2056.33 68
2056.43 70
2056.53 74
2056.64 78
2056.74 82
2056.85 84
2056.95 83
2057.05 80
2057.16 73
2057.26 65
2057.37 57
2057.47 52
2057.57 49
2057.68 51
2057.78 55
2057.89 61
2057.99 67
2058.09 72
2058.20 75
2058.30 76
2058.41 77
2058.51 78
2058.61 79
2058.72 81
2058.82 81
2058.93 81
2059.03 78
2059.13 74
2059.24 69
2059.34 65
2059.45 63
2059.55 65
2059.65 69
2059.76 75
2059.86 83
2059.97 90
2060.07 96
2060.18 98
2060.28 98
2060.38 96
2060.49 93
2060.59 90
2060.70 87
2060.80 84
2060.90 83
2061.01 83
2061.11 84
2061.22 86
2061.32 89
2061.42 94
2061.53 101
2061.63 109
2061.74 116
2061.84 122
2061.95 124
2062.05 122
2062.15 115
2062.26 105
2062.36 92
2062.47 80
2062.57 69
2062.67 62
2062.78 59
2062.88 58
2062.99 59
2063.09 60
2063.20 59
2063.30 56
2063.40 51
2063.51 45
2063.61 39
2063.72 35
2063.82 32
2063.92 32
2064.03 35
2064.13 40
2064.24 48
2064.34 57
2064.45 67
2064.55 77
2064.65 88
2064.76 98
2064.86 107
2064.97 115
2065.07 123
2065.17 129
2065.28 134
2065.38 138
2065.49 140
2065.59 140
2065.70 137
2065.80 130
2065.90 121
2066.01 109
2066.11 95
2066.22 80
2066.32 67
2066.43 55
2066.53 47
2066.63 42
2066.74 41
2066.84 42
2066.95 46
2067.05 52
2067.16 59
2067.26 66
2067.36 73
2067.47 80
2067.57 85
2067.68 90
2067.78 94
2067.89 97
2067.99 99
2068.09 101
2068.20 101
2068.30 100
2068.41 98
2068.51 95
2068.62 92
2068.72 89
2068.82 88
2068.93 89
2069.03 93
2069.14 98
2069.24 104
2069.35 108
2069.45 111
2069.55 110
2069.66 107
2069.76 101
2069.87 94
2069.97 87
2070.08 81
2070.18 77
2070.28 73
2070.39 72
2070.49 71
2070.60 72
2070.70 73
2070.81 73
2070.91 74
2071.02 74
2071.12 75
2071.22 76
2071.33 77
2071.43 79
2071.54 83
2071.64 86
2071.75 88
2071.85 89
2071.95 88
2072.06 84
2072.16 79
2072.27 73
2072.37 68
2072.48 65
2072.58 64
2072.69 65
2072.79 67
2072.89 69
2073.00 70
2073.10 70
2073.21 68
2073.31 67
2073.42 67
2073.52 70
2073.63 76
2073.73 84
2073.83 95
2073.94 107
2074.04 117
2074.15 125
2074.25 130
2074.36 131
2074.46 130
2074.57 127
2074.67 124
2074.77 123
2074.88 123
2074.98 125
2075.09 128
2075.19 131
2075.30 135
2075.40 138
2075.51 140
2075.61 142
2075.71 143
2075.82 145
2075.92 146
2076.03 148
2076.13 148
2076.24 148
2076.34 146
2076.45 142
2076.55 137
2076.65 131
2076.76 124
2076.86 118
2076.97 113
2077.07 109
2077.18 106
2077.28 105
2077.39 105
2077.49 107
2077.60 110
2077.70 113
2077.80 117
2077.91 120
2078.01 120
2078.12 118
2078.22 112
2078.33 105
2078.43 98
2078.54 92
2078.64 88
2078.75 89
2078.85 93
2078.95 100
2079.06 110
2079.16 119
2079.27 128
2079.37 135
2079.48 140
2079.58 141
2079.69 141
2079.79 139
2079.90 135
2080.00 131
2080.11 127
2080.21 124
2080.31 122
2080.42 121
2080.52 123
2080.63 126
2080.73 131
2080.84 135
2080.94 139
2081.05 140
2081.15 138
2081.26 133
2081.36 126
2081.47 117
2081.57 109
2081.67 101
2081.78 93
2081.88 85
2081.99 77
2082.09 66
2082.20 54
2082.30 42
2082.41 31
2082.51 23
2082.62 18
2082.72 18
2082.83 23
2082.93 30
2083.03 38
2083.14 46
2083.24 54
2083.35 61
2083.45 67
2083.56 73
2083.66 78
2083.77 82
2083.87 85
2083.98 87
2084.08 87
2084.19 85
2084.29 83
2084.40 81
2084.50 78
2084.61 76
2084.71 75
2084.81 74
2084.92 72
2085.02 70
2085.13 66
2085.23 61
2085.34 54
2085.44 46
2085.55 38
2085.65 31
2085.76 24
2085.86 20
2085.97 18
2086.07 18
2086.18 20
2086.28 23
2086.39 28
2086.49 31
2086.60 33
2086.70 34
2086.80 33
2086.91 31
2087.01 29
2087.12 29
2087.22 31
2087.33 35
2087.43 41
2087.54 47
2087.64 51
2087.75 53
2087.85 53
2087.96 51
2088.06 47
2088.17 42
2088.27 37
2088.38 34
2088.48 32
2088.59 31
2088.69 33
2088.80 38
2088.90 45
2089.01 54
2089.11 64
2089.21 76
2089.32 88
2089.42 98
2089.53 105
2089.63 109
2089.74 109
2089.84 107
2089.95 101
2090.05 94
2090.16 86
2090.26 77
2090.37 68
2090.47 60
2090.58 51
2090.68 43
2090.79 36
2090.89 30
2091.00 24
2091.10 18
2091.21 15
2091.31 12
2091.42 12
2091.52 13
2091.63 17
2091.73 22
2091.84 28
2091.94 33
2092.05 36
2092.15 37
2092.26 37
2092.36 34
2092.47 32
2092.57 30
2092.68 31
2092.78 35
2092.89 42
2092.99 53
2093.10 65
2093.20 79
2093.30 92
2093.41 103
2093.51 112
2093.62 118
2093.72 121
2093.83 123
2093.93 123
2094.04 124
2094.14 126
2094.25 128
2094.35 131
2094.46 135
2094.56 139
2094.67 143
2094.77 146
2094.88 147
2094.98 147
2095.09 145
2095.19 141
2095.30 134
2095.40 127
2095.51 119
2095.61 111
2095.72 104
2095.82 98
2095.93 94
2096.03 90
2096.14 88
2096.24 85
2096.35 83
2096.45 79
2096.56 76
2096.66 71
2096.77 67
2096.87 63
2096.98 59
2097.08 57
2097.19 56
2097.29 57
2097.40 60
2097.50 65
2097.61 70
2097.71 76
2097.82 82
2097.92 86
2098.03 88
2098.13 87
2098.24 83
2098.34 77
2098.45 69
2098.55 58
2098.66 48
2098.76 36
2098.87 25
2098.97 14
2099.08 4
2099.18 0
2099.29 0
2099.40 0
2099.50 0
2099.61 0
2099.71 0
2099.82 0
2099.92 0
2100.03 3
2100.13 12
2100.24 20
2100.34 29
2100.45 36
2100.55 43
2100.66 49
2100.76 54
2100.87 58
2100.97 62
2101.08 66
2101.18 72
2101.29 78
2101.39 85
2101.50 93
2101.60 100
2101.71 105
2101.81 109
2101.92 110
2102.02 110
2102.13 108
2102.23 104
2102.34 100
2102.44 94
2102.55 87
2102.65 79
2102.76 71
2102.86 63
2102.97 57
2103.07 53
2103.18 53
2103.28 57
2103.39 66
2103.50 78
2103.60 92
2103.71 107
2103.81 120
2103.92 131
2104.02 138
2104.13 141
2104.23 140
2104.34 136
2104.44 130
2104.55 123
2104.65 117
2104.76 111
2104.86 107
2104.97 105
2105.07 104
2105.18 103
2105.28 103
2105.39 102
2105.49 102
2105.60 101
2105.70 99
2105.81 97
2105.92 94
2106.02 90
2106.13 84
2106.23 78
2106.34 71
2106.44 64
2106.55 59
2106.65 57
2106.76 56
2106.86 58
2106.97 62
2107.07 66
2107.18 69
2107.28 70
2107.39 70
2107.49 67
2107.60 62
2107.70 55
2107.81 49
2107.92 43
2108.02 38
2108.13 34
2108.23 32
2108.34 30
2108.44 28
2108.55 25
2108.65 22
2108.76 19
2108.86 16
2108.97 16
2109.07 18
2109.18 24
2109.28 32
2109.39 43
2109.49 54
2109.60 64
2109.71 72
2109.81 77
2109.92 79
2110.02 80
2110.13 79
2110.23 78
2110.34 76
2110.44 74
2110.55 74
2110.65 74
2110.76 76
2110.86 79
2110.97 86
2111.08 93
2111.18 102
2111.29 110
2111.39 116
2111.50 117
2111.60 115
2111.71 109
2111.81 101
2111.92 92
2112.02 85
2112.13 81
2112.23 81
2112.34 86
2112.45 95
2112.55 106
2112.66 117
2112.76 128
2112.87 138
2112.97 146
2113.08 153
2113.18 158
2113.29 162
2113.39 163
2113.50 161
2113.60 156
2113.71 147
2113.82 136
2113.92 122
2114.03 109
2114.13 96
2114.24 84
2114.34 74
2114.45 64
2114.55 54
2114.66 45
2114.76 36
2114.87 28
2114.98 23
2115.08 21
2115.19 22
2115.29 27
2115.40 35
2115.50 45
2115.61 57
2115.71 69
2115.82 81
2115.92 92
2116.03 100
2116.14 104
2116.24 105
2116.35 101
2116.45 94
2116.56 86
2116.66 79
2116.77 74
2116.87 72
2116.98 73
2117.09 77
2117.19 82
2117.30 86
2117.40 88
2117.51 87
2117.61 84
2117.72 79
2117.82 75
2117.93 70
2118.04 68
2118.14 68
2118.25 69
2118.35 70
2118.46 71
2118.56 73
2118.67 73
2118.77 73
2118.88 72
2118.99 72
2119.09 73
2119.20 76
2119.30 80
2119.41 85
2119.51 89
2119.62 94
2119.72 97
2119.83 98
2119.94 97
2120.04 96
2120.15 94
2120.25 92
2120.36 90
2120.46 88
2120.57 86
2120.67 85
2120.78 84
2120.89 83
2120.99 82
2121.10 81
2121.20 80
2121.31 79
2121.41 79
2121.52 78
2121.63 77
2121.73 76
2121.84 75
2121.94 74
2122.05 73
2122.15 72
2122.26 70
2122.36 69
2122.47 70
2122.58 71
2122.68 75
2122.79 81
2122.89 88
2123.00 96
2123.10 105
2123.21 112
2123.32 118
2123.42 123
2123.53 126
2123.63 128
2123.74 128
2123.84 127
2123.95 125
2124.06 121
2124.16 116
2124.27 109
2124.37 102
2124.48 95
2124.58 90
2124.69 86
2124.80 84
2124.90 85
2125.01 88
2125.11 91
2125.22 94
2125.32 96
2125.43 95
2125.54 94
2125.64 92
2125.75 91
2125.85 93
2125.96 98
2126.06 105
2126.17 113
2126.28 121
2126.38 126
2126.49 127
2126.59 123
2126.70 115
2126.80 103
2126.91 90
2127.02 77
2127.12 64
2127.23 52
2127.33 42
2127.44 34
2127.54 29
2127.65 26
2127.76 27
2127.86 30
2127.97 35
2128.07 42
2128.18 48
2128.29 53
2128.39 55
2128.50 54
2128.60 51
2128.71 48
2128.81 45
2128.92 45
2129.03 47
2129.13 53
2129.24 61
2129.34 70
2129.45 78
2129.56 85
2129.66 90
2129.77 93
2129.87 93
2129.98 91
2130.08 88
2130.19 84
2130.30 78
2130.40 72
2130.51 64
2130.61 56
2130.72 48
2130.83 40
2130.93 32
2131.04 26
2131.14 20
2131.25 15
2131.35 11
2131.46 9
2131.57 7
2131.67 6
2131.78 8
2131.88 11
2131.99 17
2132.10 23
2132.20 31
2132.31 39
2132.41 47
2132.52 54
2132.63 61
2132.73 66
2132.84 70
2132.94 72
2133.05 72
2133.16 70
2133.26 67
2133.37 62
2133.47 58
2133.58 54
2133.68 51
2133.79 50
2133.90 50
2134.00 51
2134.11 52
2134.21 52
2134.32 50
2134.43 48
2134.53 44
2134.64 39
2134.74 33
2134.85 29
2134.96 25
2135.06 23
2135.17 23
2135.27 25
2135.38 28
2135.49 31
2135.59 34
2135.70 34
2135.80 33
2135.91 29
2136.02 23
2136.12 16
2136.23 8
2136.33 1
2136.44 0
2136.55 0
2136.65 0
2136.76 0
2136.86 0
2136.97 0
2137.08 0
2137.18 0
2137.29 3
2137.39 8
2137.50 13
2137.61 18
2137.71 23
2137.82 26
2137.92 29
2138.03 31
2138.14 33
2138.24 36
2138.35 39
2138.45 44
2138.56 50
2138.67 56
2138.77 62
2138.88 65
2138.98 66
2139.09 65
2139.20 62
2139.30 59
2139.41 55
2139.52 52
2139.62 49
2139.73 48
2139.83 47
2139.94 46
2140.05 44
2140.15 42
2140.26 39
2140.36 36
2140.47 32
2140.58 28
2140.68 24
2140.79 22
2140.89 23
2141.00 26
2141.11 33
2141.21 43
2141.32 55
2141.42 69
2141.53 81
2141.64 93
2141.74 101
2141.85 107
2141.96 110
2142.06 112
2142.17 112
2142.27 111
2142.38 108
2142.49 105
2142.59 101
2142.70 97
2142.80 93
2142.91 89
2143.02 86
2143.12 84
2143.23 81
2143.34 79
2143.44 76
2143.55 72
2143.65 68
2143.76 64
2143.87 60
2143.97 56
2144.08 52
2144.19 48
2144.29 44
2144.40 39
2144.50 33
2144.61 27
2144.72 20
2144.82 14
2144.93 8
2145.03 4
2145.14 3
2145.25 4
2145.35 7
2145.46 13
2145.57 20
2145.67 28
2145.78 36
2145.88 42
2145.99 47
2146.10 50
2146.20 49
2146.31 47
2146.42 43
2146.52 38
2146.63 33
2146.73 28
2146.84 25
2146.95 23
2147.05 22
2147.16 22
2147.27 23
2147.37 25
2147.48 27
2147.58 29
2147.69 31
2147.80 33
2147.90 36
2148.01 38
2148.12 40
2148.22 43
2148.33 44
2148.43 46
2148.54 46
2148.65 46
2148.75 44
2148.86 43
2148.97 41
2149.07 41
2149.18 41
2149.29 43
2149.39 46
2149.50 49
2149.60 50
2149.71 50
2149.82 47
2149.92 42
2150.03 36
2150.14 30
2150.24 25
2150.35 23
2150.46 23
2150.56 26
2150.67 30
2150.77 35
2150.88 39
2150.99 42
2151.09 43
2151.20 43
2151.31 42
2151.41 40
2151.52 38
2151.63 38
2151.73 41
2151.84 45
2151.94 52
2152.05 60
2152.16 68
2152.26 75
2152.37 80
2152.48 85
2152.58 88
2152.69 93
2152.80 98
2152.90 104
2153.01 110
2153.11 115
2153.22 118
2153.33 116
2153.43 111
2153.54 102
2153.65 92
2153.75 81
2153.86 70
2153.97 62
2154.07 56
2154.18 54
2154.29 54
2154.39 56
2154.50 59
2154.60 63
2154.71 67
2154.82 70
2154.92 71
2155.03 71
2155.14 70
2155.24 67
2155.35 64
2155.46 61
2155.56 57
2155.67 54
2155.78 49
2155.88 44
2155.99 39
2156.10 33
2156.20 27
2156.31 23
2156.41 22
2156.52 25
2156.63 31
2156.73 40
2156.84 52
2156.95 65
2157.05 76
2157.16 84
2157.27 90
2157.37 91
2157.48 88
2157.59 82
2157.69 75
2157.80 65
2157.91 56
2158.01 47
2158.12 40
2158.23 35
2158.33 34
2158.44 36
2158.55 42
2158.65 52
2158.76 63
2158.86 74
2158.97 83
2159.08 90
2159.18 94
2159.29 94
2159.40 91
2159.50 86
2159.61 80
2159.72 72
2159.82 65
2159.93 58
2160.04 52
2160.14 48
2160.25 45
2160.36 43
2160.46 43
2160.57 43
2160.68 42
2160.78 40
2160.89 37
2161.00 33
2161.10 29
2161.21 25
2161.32 22
2161.42 22
2161.53 24
2161.64 28
2161.74 34
2161.85 40
2161.96 47
2162.06 54
2162.17 60
2162.28 65
2162.38 68
2162.49 72
2162.60 76
2162.70 80
2162.81 84
2162.92 89
2163.02 93
2163.13 97
2163.24 98
2163.34 97
2163.45 94
2163.56 89
2163.66 84
2163.77 79
2163.88 76
2163.98 75
2164.09 76
2164.20 80
2164.30 88
2164.41 98
2164.52 110
2164.62 123
2164.73 134
2164.84 144
2164.94 149
2165.05 151
2165.16 150
2165.26 145
2165.37 139
2165.48 133
2165.58 126
2165.69 119
2165.80 113
2165.90 106
2166.01 99
2166.12 93
2166.22 87
2166.33 83
2166.44 81
2166.54 81
2166.65 82
2166.76 82
2166.86 81
2166.97 79
2167.08 74
2167.18 69
2167.29 63
2167.40 57
2167.50 53
2167.61 50
2167.72 49
2167.82 47
2167.93 46
2168.04 43
2168.15 39
2168.25 35
2168.36 31
2168.47 30
2168.57 31
2168.68 35
2168.79 42
2168.89 50
2169.00 59
2169.11 68
2169.21 75
2169.32 80
2169.43 84
2169.53 86
2169.64 86
2169.75 83
2169.85 79
2169.96 74
2170.07 67
2170.17 59
2170.28 51
2170.39 43
2170.50 36
2170.60 32
2170.71 30
2170.82 31
2170.92 36
2171.03 44
2171.14 54
2171.24 66
2171.35 77
2171.46 86
2171.56 93
2171.67 97
2171.78 97
2171.88 93
2171.99 87
2172.10 80
2172.20 71
2172.31 61
2172.42 52
2172.53 44
2172.63 38
2172.74 33
2172.85 31
2172.95 30
2173.06 30
2173.17 32
2173.27 33
2173.38 35
2173.49 36
2173.59 37
2173.70 39
2173.81 41
2173.92 43
2174.02 46
2174.13 49
2174.24 53
2174.34 56
2174.45 59
2174.56 62
2174.66 63
2174.77 63
2174.88 61
2174.98 57
2175.09 53
2175.20 48
2175.31 44
2175.41 40
2175.52 37
2175.63 34
2175.73 31
2175.84 28
2175.95 24
2176.05 20
2176.16 16
2176.27 12
2176.38 9
2176.48 6
2176.59 3
2176.70 1
2176.80 0
2176.91 0
2177.02 0
2177.12 0
2177.23 0
2177.34 0
2177.45 0
2177.55 0
2177.66 4
2177.77 11
2177.87 20
2177.98 29
2178.09 38
2178.19 48
2178.30 57
2178.41 65
2178.52 72
2178.62 78
2178.73 82
2178.84 85
2178.94 87
2179.05 88
2179.16 90
2179.27 92
2179.37 94
2179.48 97
2179.59 101
2179.69 105
2179.80 107
2179.91 109
2180.01 109
2180.12 107
2180.23 104
2180.34 100
2180.44 95
2180.55 91
2180.66 88
2180.76 85
2180.87 83
2180.98 80
2181.09 78
2181.19 76
2181.30 76
2181.41 76
2181.51 78
2181.62 81
2181.73 85
2181.84 87
2181.94 88
2182.05 85
2182.16 80
2182.26 73
2182.37 64
2182.48 54
2182.59 45
2182.69 39
2182.80 36
2182.91 36
2183.01 40
2183.12 47
2183.23 57
2183.34 67
2183.44 75
2183.55 81
2183.66 83
2183.76 82
2183.87 79
2183.98 75
2184.09 70
2184.19 65
2184.30 61
2184.41 57
2184.51 53
2184.62 49
2184.73 45
2184.84 41
2184.94 37
2185.05 34
2185.16 31
2185.26 30
2185.37 31
2185.48 33
2185.59 38
2185.69 44
2185.80 53
2185.91 64
2186.02 75
2186.12 87
2186.23 97
2186.34 106
2186.44 113
2186.55 117
2186.66 118
2186.77 116
2186.87 113
2186.98 110
2187.09 105
2187.19 101
2187.30 97
2187.41 94
2187.52 92
2187.62 89
2187.73 87
2187.84 85
2187.95 83
2188.05 81
2188.16 77
2188.27 73
2188.37 67
2188.48 61
2188.59 54
2188.70 46
2188.80 39
2188.91 33
2189.02 27
2189.13 23
2189.23 18
2189.34 15
2189.45 13
2189.55 12
2189.66 14
2189.77 18
2189.88 26
2189.98 37
2190.09 50
2190.20 64
2190.31 77
2190.41 88
2190.52 94
2190.63 97
2190.74 97
2190.84 94
2190.95 90
2191.06 86
2191.16 83
2191.27 80
2191.38 78
2191.49 75
2191.59 72
2191.70 68
2191.81 63
2191.92 59
2192.02 56
2192.13 54
2192.24 53
2192.35 53
2192.45 52
2192.56 52
2192.67 50
2192.78 49
2192.88 48
2192.99 49
2193.10 49
2193.20 50
2193.31 51
2193.42 51
2193.53 51
2193.63 51
2193.74 52
2193.85 53
2193.96 55
2194.06 56
2194.17 57
2194.28 56
2194.39 54
2194.49 50
2194.60 47
2194.71 43
2194.82 40
2194.92 38
2195.03 37
2195.14 35
2195.25 32
2195.35 29
2195.46 26
2195.57 23
2195.68 22
2195.78 22
2195.89 24
2196.00 28
2196.11 33
2196.21 38
2196.32 41
2196.43 43
2196.54 43
2196.64 42
2196.75 41
2196.86 40
2196.97 39
2197.07 39
2197.18 39
2197.29 38
2197.40 35
2197.50 32
2197.61 28
2197.72 25
2197.83 24
2197.93 25
2198.04 28
2198.15 32
2198.26 36
2198.36 37
2198.47 37
2198.58 34
2198.69 29
2198.79 25
2198.90 21
2199.01 19
2199.12 18
2199.22 19
2199.33 21
2199.44 22
2199.55 22
2199.65 20
2199.76 17
2199.87 13
2199.98 9
2200.08 7
2200.19 6
2200.30 7
2200.41 10
2200.51 13
2200.62 16
2200.73 18
2200.84 18
2200.94 16
2201.05 13
2201.16 8
2201.27 3
2201.37 0
2201.48 0
2201.59 0
2201.70 0
2201.81 0
2201.91 0
2202.02 0
2202.13 0
2202.24 4
2202.34 13
2202.45 21
2202.56 26
2202.67 27
2202.77 23
2202.88 16
2202.99 7
2203.10 0
2203.20 0
2203.31 0
2203.42 0
2203.53 0
2203.64 0
2203.74 3
2203.85 7
2203.96 10
2204.07 14
2204.17 18
2204.28 24
2204.39 31
2204.50 39
2204.60 47
2204.71 55
2204.82 61
2204.93 65
2205.03 67
2205.14 68
2205.25 67
2205.36 66
2205.47 64
2205.57 62
2205.68 59
2205.79 57
2205.90 55
2206.00 53
2206.11 52
2206.22 52
2206.33 52
2206.44 52
2206.54 53
2206.65 55
2206.76 56
2206.87 58
2206.97 60
2207.08 61
2207.19 61
2207.30 58
2207.40 54
2207.51 47
2207.62 39
2207.73 31
2207.84 23
2207.94 16
2208.05 12
2208.16 11
2208.27 12
2208.37 14
2208.48 18
2208.59 22
2208.70 26
2208.81 28
2208.91 30
2209.02 31
2209.13 32
2209.24 34
2209.34 35
2209.45 36
2209.56 36
2209.67 35
2209.78 31
2209.88 26
2209.99 19
2210.10 13
2210.21 10
2210.31 10
2210.42 16
2210.53 26
2210.64 41
2210.75 57
2210.85 74
2210.96 88
2211.07 98
2211.18 103
2211.29 104
2211.39 101
2211.50 96
2211.61 91
2211.72 85
2211.82 80
2211.93 77
2212.04 76
2212.15 77
2212.26 79
2212.36 83
2212.47 87
2212.58 92
2212.69 95
2212.80 98
2212.90 98
2213.01 97
2213.12 95
2213.23 92
2213.33 89
2213.44 87
2213.55 85
2213.66 83
2213.77 81
2213.87 77
2213.98 73
2214.09 67
2214.20 61
2214.31 56
2214.41 51
2214.52 47
2214.63 44
2214.74 41
2214.85 39
2214.95 37
2215.06 35
2215.17 34
2215.28 36
2215.39 39
2215.49 46
2215.60 55
2215.71 67
2215.82 81
2215.92 94
2216.03 107
2216.14 117
2216.25 124
2216.36 127
2216.46 126
2216.57 122
2216.68 116
2216.79 107
2216.90 99
2217.00 91
2217.11 84
2217.22 79
2217.33 75
2217.44 74
2217.54 74
2217.65 77
2217.76 81
2217.87 86
2217.98 92
2218.08 98
2218.19 104
2218.30 108
2218.41 111
2218.52 112
2218.62 110
2218.73 107
2218.84 101
2218.95 95
2219.06 89
2219.16 84
2219.27 80
2219.38 78
2219.49 78
2219.60 79
2219.71 82
2219.81 85
2219.92 88
2220.03 90
2220.14 91
2220.25 90
2220.35 88
2220.46 84
2220.57 79
2220.68 73
2220.79 69
2220.89 65
2221.00 64
2221.11 63
2221.22 65
2221.33 66
2221.43 68
2221.54 70
2221.65 70
2221.76 69
2221.87 67
2221.97 65
2222.08 62
2222.19 60
2222.30 58
2222.41 57
2222.52 57
2222.62 56
2222.73 54
2222.84 51
2222.95 46
2223.06 41
2223.16 35
2223.27 30
2223.38 27
2223.49 26
2223.60 28
2223.70 32
2223.81 38
2223.92 45
2224.03 52
2224.14 58
2224.25 63
2224.35 66
2224.46 67
2224.57 65
2224.68 61
2224.79 55
2224.89 49
2225.00 43
2225.11 37
2225.22 32
2225.33 28
2225.44 25
2225.54 24
2225.65 23
2225.76 24
2225.87 25
2225.98 26
2226.08 27
2226.19 28
2226.30 30
2226.41 32
2226.52 34
2226.63 37
2226.73 39
2226.84 41
2226.95 42
2227.06 42
2227.17 40
2227.27 38
2227.38 35
2227.49 33
2227.60 33
2227.71 35
2227.82 38
2227.92 42
2228.03 46
2228.14 50
2228.25 52
2228.36 52
2228.47 51
2228.57 49
2228.68 48
2228.79 49
2228.90 52
2229.01 57
2229.12 63
2229.22 70
2229.33 76
2229.44 82
2229.55 86
2229.66 88
2229.76 88
2229.87 87
2229.98 85
2230.09 81
2230.20 75
2230.31 68
2230.41 61
2230.52 56
2230.63 52
2230.74 50
2230.85 52
2230.96 55
2231.06 61
2231.17 66
2231.28 71
2231.39 76
2231.50 79
2231.61 82
2231.71 84
2231.82 84
2231.93 84
2232.04 82
2232.15 78
2232.26 73
2232.36 67
2232.47 62
2232.58 57
2232.69 54
2232.80 53
2232.91 55
2233.01 58
2233.12 62
2233.23 65
2233.34 67
2233.45 66
2233.56 64
2233.67 61
2233.77 58
2233.88 57
2233.99 59
2234.10 64
2234.21 72
2234.32 83
2234.42 94
2234.53 104
2234.64 112
2234.75 116
2234.86 116
2234.97 114
2235.07 111
2235.18 107
2235.29 105
2235.40 103
2235.51 103
2235.62 103
2235.72 103
2235.83 103
2235.94 102
2236.05 101
2236.16 100
2236.27 98
2236.38 97
2236.48 95
2236.59 93
2236.70 90
2236.81 87
2236.92 82
2237.03 78
2237.13 73
2237.24 69
2237.35 65
2237.46 61
2237.57 58
2237.68 56
2237.79 54
2237.89 51
2238.00 47
2238.11 43
2238.22 37
2238.33 30
2238.44 22
2238.55 15
2238.65 9
2238.76 5
2238.87 2
2238.98 0
2239.09 0
2239.20 0
2239.30 0
2239.41 1
2239.52 3
2239.63 6
2239.74 11
2239.85 18
2239.96 26
2240.06 34
2240.17 42
2240.28 49
2240.39 53
2240.50 56
2240.61 58
2240.72 59
2240.82 59
2240.93 60
2241.04 61
2241.15 62
2241.26 62
2241.37 61
2241.48 58
2241.58 53
2241.69 45
2241.80 36
2241.91 27
2242.02 19
2242.13 14
2242.24 13
2242.34 16
2242.45 22
2242.56 31
2242.67 40
2242.78 48
2242.89 54
2243.00 57
2243.10 58
2243.21 56
2243.32 52
2243.43 48
2243.54 44
2243.65 40
2243.76 37
2243.86 34
2243.97 31
2244.08 28
2244.19 24
2244.30 20
2244.41 15
2244.52 10
2244.63 5
2244.73 1
2244.84 0
2244.95 0
2245.06 0
2245.17 0
2245.28 0
2245.39 0
2245.49 0
2245.60 1
2245.71 3
2245.82 5
2245.93 6
2246.04 5
2246.15 5
2246.26 5
2246.36 7
2246.47 10
2246.58 15
2246.69 20
2246.80 25
2246.91 30
2247.02 32
2247.13 33
2247.23 33
2247.34 33
2247.45 34
2247.56 35
2247.67 37
2247.78 38
2247.89 38
2247.99 37
2248.10 36
2248.21 34
2248.32 33
2248.43 34
2248.54 35
2248.65 37
2248.76 40
2248.86 44
2248.97 48
2249.08 54
2249.19 61
2249.30 70
2249.41 80
2249.52 91
2249.63 100
2249.74 107
2249.84 110
2249.95 109
2250.06 104
2250.17 98
2250.28 90
2250.39 83
2250.50 77
2250.61 73
2250.71 70
2250.82 69
2250.93 70
2251.04 72
2251.15 74
2251.26 77
2251.37 79
2251.48 81
2251.58 83
2251.69 85
2251.80 88
2251.91 90
2252.02 92
2252.13 93
2252.24 93
2252.35 90
2252.46 85
2252.56 78
2252.67 69
2252.78 61
2252.89 55
2253.00 50
2253.11 49
2253.22 50
2253.33 54
2253.43 60
2253.54 66
2253.65 72
2253.76 77
2253.87 81
2253.98 84
2254.09 84
2254.20 83
2254.31 82
2254.41 79
2254.52 77
2254.63 74
2254.74 72
2254.85 69
2254.96 67
2255.07 63
2255.18 59
2255.29 52
2255.39 44
2255.50 34
2255.61 23
2255.72 12
2255.83 1
2255.94 0
2256.05 0
2256.16 0
2256.27 0
2256.38 0
2256.48 0
2256.59 0
2256.70 0
2256.81 8
2256.92 15
2257.03 21
2257.14 25
2257.25 28
2257.36 29
2257.46 30
2257.57 30
2257.68 32
2257.79 35
2257.90 38
2258.01 43
2258.12 48
2258.23 53
2258.34 58
2258.45 63
2258.55 67
2258.66 71
2258.77 75
2258.88 78
2258.99 81
2259.10 81
2259.21 80
2259.32 77
2259.43 72
2259.54 65
2259.64 58
2259.75 51
2259.86 46
2259.97 42
2260.08 42
2260.19 45
2260.30 51
2260.41 59
2260.52 69
2260.63 81
2260.73 94
2260.84 106
2260.95 118
2261.06 129
2261.17 137
2261.28 143
2261.39 146
2261.50 144
2261.61 139
2261.72 132
2261.83 123
2261.93 114
2262.04 107
2262.15 101
2262.26 96
2262.37 92
2262.48 87
2262.59 81
2262.70 73
2262.81 63
2262.92 53
2263.03 43
2263.13 35
2263.24 30
2263.35 27
2263.46 28
2263.57 31
2263.68 37
2263.79 44
2263.90 53
2264.01 62
2264.12 70
2264.23 78
2264.33 85
2264.44 91
2264.55 96
2264.66 100
2264.77 102
2264.88 103
2264.99 102
2265.10 100
2265.21 98
2265.32 95
2265.43 92
2265.54 89
2265.64 86
2265.75 83
2265.86 81
2265.97 79
2266.08 77
2266.19 75
2266.30 71
2266.41 67
2266.52 62
2266.63 57
2266.74 51
2266.85 45
2266.95 39
2267.06 34
2267.17 30
2267.28 26
2267.39 24
2267.50 23
2267.61 23
2267.72 24
2267.83 26
2267.94 30
2268.05 35
2268.16 39
2268.26 44
2268.37 49
2268.48 53
2268.59 57
2268.70 59
2268.81 60
2268.92 59
2269.03 58
2269.14 55
2269.25 52
2269.36 49
2269.47 48
2269.58 48
2269.68 49
2269.79 50
2269.90 51
2270.01 52
2270.12 52
2270.23 52
2270.34 54
2270.45 58
2270.56 63
2270.67 70
2270.78 78
2270.89 85
2271.00 91
2271.11 94
2271.21 94
2271.32 94
2271.43 93
2271.54 93
2271.65 95
2271.76 99
2271.87 105
2271.98 112
2272.09 119
2272.20 127
2272.31 133
2272.42 138
2272.53 141
2272.64 142
2272.75 142
2272.85 140
2272.96 136
2273.07 129
2273.18 121
2273.29 112
2273.40 102
2273.51 93
2273.62 84
2273.73 79
2273.84 76
2273.95 76
2274.06 79
2274.17 83
2274.28 88
2274.39 91
2274.49 93
2274.60 93
2274.71 93
2274.82 93
2274.93 94
2275.04 96
2275.15 99
2275.26 103
2275.37 107
2275.48 110
2275.59 112
2275.70 112
2275.81 112
2275.92 113
2276.03 114
2276.14 117
2276.25 121
2276.35 126
2276.46 131
2276.57 134
2276.68 137
2276.79 137
2276.90 135
2277.01 131
2277.12 127
2277.23 122
2277.34 117
2277.45 114
2277.56 112
2277.67 112
2277.78 114
2277.89 117
2278.00 121
2278.11 126
2278.22 131
2278.32 136
2278.43 140
2278.54 141
2278.65 141
2278.76 139
2278.87 135
2278.98 129
2279.09 122
2279.20 116
2279.31 113
2279.42 114
2279.53 118
2279.64 125
2279.75 133
2279.86 141
2279.97 147
2280.08 151
2280.19 152
2280.30 152
2280.40 152
2280.51 153
2280.62 156
2280.73 159
2280.84 162
2280.95 163
2281.06 161
2281.17 157
2281.28 150
2281.39 143
2281.50 137
2281.61 133
2281.72 131
2281.83 131
2281.94 133
2282.05 135
2282.16 136
2282.27 137
2282.38 136
2282.49 132
2282.60 127
2282.71 120
2282.81 111
2282.92 102
2283.03 91
2283.14 82
2283.25 73
2283.36 67
2283.47 61
2283.58 58
2283.69 54
2283.80 50
2283.91 46
2284.02 42
2284.13 38
2284.24 37
2284.35 38
2284.46 43
2284.57 50
2284.68 58
2284.79 66
2284.90 73
2285.01 77
2285.12 80
2285.23 82
2285.34 84
2285.45 87
2285.55 92
2285.66 99
2285.77 105
2285.88 110
2285.99 111
2286.10 109
2286.21 103
2286.32 94
2286.43 85
2286.54 76
2286.65 71
2286.76 70
2286.87 73
2286.98 79
2287.09 87
2287.20 95
2287.31 102
2287.42 106
2287.53 108
2287.64 109
2287.75 109
2287.86 108
2287.97 109
2288.08 110
2288.19 111
2288.30 113
2288.41 114
2288.52 114
2288.63 114
2288.74 113
2288.85 112
2288.95 111
2289.06 109
2289.17 108
2289.28 106
2289.39 104
2289.50 101
2289.61 97
2289.72 90
2289.83 82
2289.94 72
2290.05 61
2290.16 52
2290.27 43
2290.38 38
2290.49 36
2290.60 36
2290.71 39
2290.82 44
2290.93 48
2291.04 51
2291.15 53
2291.26 52
2291.37 50
2291.48 48
2291.59 46
2291.70 46
2291.81 47
2291.92 50
2292.03 53
2292.14 55
2292.25 58
2292.36 59
2292.47 60
2292.58 61
2292.69 63
2292.80 66
2292.91 72
2293.02 79
2293.13 87
2293.24 94
2293.35 98
2293.46 100
2293.57 98
2293.68 93
2293.79 86
2293.89 79
2294.00 72
2294.11 68
2294.22 64
2294.33 62
2294.44 61
2294.55 60
2294.66 60
2294.77 61
2294.88 63
2294.99 66
2295.10 71
2295.21 77
2295.32 84
2295.43 90
2295.54 95
2295.65 99
2295.76 102
2295.87 104
2295.98 106
2296.09 109
2296.20 112
2296.31 117
2296.42 122
2296.53 127
2296.64 132
2296.75 135
2296.86 136
2296.97 136
2297.08 134
2297.19 132
2297.30 129
2297.41 126
2297.52 124
2297.63 121
2297.74 119
2297.85 117
2297.96 113
2298.07 110
2298.18 107
2298.29 103
2298.40 100
2298.51 97
2298.62 94
2298.73 91
2298.84 88
2298.95 85
2299.06 80
2299.17 74
2299.28 67
2299.39 59
2299.50 49
2299.61 39
2299.72 30
2299.83 22
2299.94 17
2300.05 15
2300.16 16
2300.27 18
2300.38 22
2300.49 26
2300.60 29
2300.71 31
2300.82 32
2300.93 34
2301.04 37
2301.15 41
2301.26 46
2301.37 50
2301.48 52
2301.59 51
2301.70 45
2301.81 36
2301.92 24
2302.03 12
2302.14 3
2302.25 0
2302.36 0
2302.47 0
2302.58 0
2302.69 2
2302.80 5
2302.91 6
2303.02 5
2303.13 3
2303.24 0
2303.35 0
2303.46 0
2303.57 0
2303.68 1
2303.79 7
2303.90 13
2304.01 20
2304.12 27
2304.23 33
2304.34 38
2304.45 42
2304.56 46
2304.67 50
2304.78 54
2304.89 57
2305.00 58
2305.11 58
2305.22 56
2305.33 52
2305.44 47
2305.55 43
2305.66 38
2305.77 34
2305.88 30
2305.99 25
2306.10 18
2306.21 10
2306.32 1
2306.43 0
2306.54 0
2306.65 0
2306.76 0
2306.87 0
2306.98 0
2307.09 6
2307.20 18
2307.31 29
2307.42 38
2307.54 45
2307.65 49
2307.76 51
2307.87 52
2307.98 53
2308.09 55
2308.20 57
2308.31 59
2308.42 61
2308.53 62
2308.64 62
2308.75 61
2308.86 61
2308.97 61
2309.08 61
2309.19 63
2309.30 65
2309.41 68
2309.52 71
2309.63 74
2309.74 77
2309.85 79
2309.96 81
2310.07 82
2310.18 82
2310.29 81
2310.40 80
2310.51 79
2310.62 78
2310.73 77
2310.84 77
2310.95 78
2311.06 78
2311.17 77
2311.28 74
2311.39 69
2311.50 63
2311.61 55
2311.72 48
2311.83 41
2311.94 37
2312.05 33
2312.16 31
2312.27 30
2312.38 30
2312.50 29
2312.61 27
2312.72 25
2312.83 22
2312.94 18
2313.05 16
2313.16 14
2313.27 15
2313.38 17
2313.49 22
2313.60 28
2313.71 34
2313.82 39
2313.93 43
2314.04 44
2314.15 43
2314.26 39
2314.37 33
2314.48 26
2314.59 18
2314.70 11
2314.81 4
2314.92 0
2315.03 0
2315.14 0
2315.25 1
2315.36 11
2315.47 24
2315.58 40
2315.69 55
2315.80 68
2315.92 76
2316.03 78
2316.14 73
2316.25 63
2316.36 50
2316.47 38
2316.58 28
2316.69 21
2316.80 20
2316.91 21
2317.02 26
2317.13 31
2317.24 37
2317.35 42
2317.46 46
2317.57 48
2317.68 49
2317.79 48
2317.90 45
2318.01 42
2318.12 37
2318.23 32
2318.34 29
2318.45 26
2318.56 27
2318.67 30
2318.79 36
2318.90 45
2319.01 56
2319.12 69
2319.23 81
2319.34 91
2319.45 100
2319.56 106
2319.67 110
2319.78 111
2319.89 111
2320.00 110
2320.11 109
2320.22 107
2320.33 105
2320.44 102
2320.55 96
2320.66 87
2320.77 75
2320.88 61
2320.99 46
2321.11 33
2321.22 24
2321.33 19
2321.44 19
2321.55 23
2321.66 31
2321.77 40
2321.88 49
2321.99 58
2322.10 64
2322.21 68
2322.32 69
2322.43 69
2322.54 67
2322.65 63
2322.76 59
2322.87 54
2322.98 50
2323.09 45
2323.20 41
2323.32 37
2323.43 34
2323.54 34
2323.65 35
2323.76 38
2323.87 44
2323.98 52
2324.09 60
2324.20 67
2324.31 73
2324.42 75
2324.53 73
2324.64 68
2324.75 60
2324.86 50
2324.97 39
2325.08 29
2325.19 20
2325.31 13
2325.42 9
2325.53 7
2325.64 7
2325.75 8
2325.86 11
2325.97 14
2326.08 16
2326.19 18
2326.30 18
2326.41 18
2326.52 17
2326.63 16
2326.74 14
2326.85 14
2326.96 14
2327.08 14
2327.19 15
2327.30 16
2327.41 17
2327.52 18
2327.63 20
2327.74 22
2327.85 24
2327.96 26
2328.07 27
2328.18 27
2328.29 25
2328.40 23
2328.51 20
2328.62 19
2328.73 21
2328.85 25
2328.96 33
2329.07 43
2329.18 54
2329.29 64
2329.40 72
2329.51 77
2329.62 80
2329.73 80
2329.84 78
2329.95 74
2330.06 69
2330.17 62
2330.28 56
2330.40 49
2330.51 43
2330.62 38
2330.73 34
2330.84 32
2330.95 32
2331.06 35
2331.17 38
2331.28 42
2331.39 46
2331.50 48
2331.61 47
2331.72 45
2331.83 41
2331.95 36
2332.06 32
2332.17 30
2332.28 29
2332.39 29
2332.50 29
2332.61 28
2332.72 25
2332.83 20
2332.94 14
2333.05 8
2333.16 4
2333.27 2
2333.39 4
2333.50 9
2333.61 18
2333.72 30
2333.83 45
2333.94 62
2334.05 79
2334.16 96
2334.27 110
2334.38 120
2334.49 125
2334.60 124
2334.71 119
2334.83 110
2334.94 98
2335.05 86
2335.16 74
2335.27 64
2335.38 56
2335.49 50
2335.60 46
2335.71 45
2335.82 46
2335.93 49
2336.04 54
2336.16 59
2336.27 65
2336.38 70
2336.49 74
2336.60 76
2336.71 78
2336.82 79
2336.93 80
2337.04 81
2337.15 83
2337.26 87
2337.38 93
2337.49 99
2337.60 106
2337.71 111
2337.82 114
2337.93 115
2338.04 112
2338.15 107
2338.26 100
2338.37 92
2338.48 85
2338.59 79
2338.71 75
2338.82 73
2338.93 74
2339.04 76
2339.15 79
2339.26 81
2339.37 81
2339.48 80
2339.59 77
2339.70 73
2339.81 70
2339.93 67
2340.04 67
2340.15 69
2340.26 72
2340.37 77
2340.48 82
2340.59 88
2340.70 93
2340.81 98
2340.92 101
2341.04 103
2341.15 104
2341.26 104
2341.37 103
2341.48 101
2341.59 100
2341.70 99
2341.81 98
2341.92 97
2342.03 96
2342.15 95
2342.26 93
2342.37 90
2342.48 86
2342.59 83
2342.70 81
2342.81 80
2342.92 80
2343.03 80
2343.14 80
2343.26 79
2343.37 76
2343.48 71
2343.59 63
2343.70 53
2343.81 43
2343.92 33
2344.03 26
2344.14 22
2344.25 21
2344.37 23
2344.48 27
2344.59 31
2344.70 35
2344.81 38
2344.92 39
2345.03 39
2345.14 39
2345.25 40
2345.36 44
2345.48 49
2345.59 56
2345.70 62
2345.81 67
2345.92 70
2346.03 70
2346.14 68
2346.25 63
2346.36 57
2346.48 50
2346.59 44
2346.70 38
2346.81 32
2346.92 26
2347.03 20
2347.14 15
2347.25 10
2347.36 6
2347.48 3
2347.59 1
2347.70 0
2347.81 0
2347.92 0
2348.03 0
2348.14 0
2348.25 0
2348.36 0
2348.48 0
2348.59 0
2348.70 6
2348.81 14
2348.92 24
2349.03 35
2349.14 47
2349.25 59
2349.36 73
2349.48 87
2349.59 103
2349.70 119
2349.81 134
2349.92 147
2350.03 156
2350.14 160
2350.25 159
2350.37 153
2350.48 143
2350.59 131
2350.70 120
2350.81 111
2350.92 105
2351.03 102
2351.14 102
2351.25 105
2351.37 109
2351.48 113
2351.59 117
2351.70 121
2351.81 124
2351.92 128
2352.03 131
2352.14 134
2352.26 138
2352.37 141
2352.48 145
2352.59 148
2352.70 151
2352.81 153
2352.92 154
2353.03 154
2353.15 152
2353.26 149
2353.37 145
2353.48 140
2353.59 135
2353.70 129
2353.81 124
2353.92 120
2354.04 117
2354.15 114
2354.26 111
2354.37 109
2354.48 107
2354.59 105
2354.70 102
2354.81 100
2354.93 97
2355.04 97
2355.15 98
2355.26 101
2355.37 107
2355.48 115
2355.59 124
2355.70 134
2355.82 143
2355.93 151
2356.04 156
2356.15 159
2356.26 159
2356.37 157
2356.48 152
2356.60 146
2356.71 139
2356.82 130
2356.93 121
2357.04 111
2357.15 102
2357.26 93
2357.37 85
2357.49 79
2357.60 73
2357.71 69
2357.82 65
2357.93 63
2358.04 61
2358.15 59
2358.27 58
2358.38 55
2358.49 52
2358.60 48
2358.71 43
2358.82 37
2358.93 33
2359.05 30
2359.16 28
2359.27 29
2359.38 30
2359.49 31
2359.60 33
2359.71 33
2359.83 33
2359.94 32
2360.05 30
2360.16 28
2360.27 25
2360.38 22
2360.49 17
2360.61 12
2360.72 5
2360.83 0
2360.94 0
2361.05 0
2361.16 0
2361.27 0
2361.39 0
2361.50 0
2361.61 0
2361.72 5
2361.83 15
2361.94 25
2362.05 33
2362.17 39
2362.28 42
2362.39 43
2362.50 42
2362.61 41
2362.72 41
2362.83 42
2362.95 45
2363.06 48
2363.17 51
2363.28 53
2363.39 53
2363.50 50
2363.61 45
2363.73 39
2363.84 30
2363.95 21
2364.06 12
2364.17 3
2364.28 0
2364.39 0
2364.51 0
2364.62 0
2364.73 0
2364.84 0
2364.95 9
2365.06 21
2365.18 35
2365.29 49
2365.40 60
2365.51 69
2365.62 74
2365.73 74
2365.84 71
2365.96 64
2366.07 57
2366.18 49
2366.29 42
2366.40 37
2366.51 34
2366.63 32
2366.74 33
2366.85 35
2366.96 37
2367.07 39
2367.18 40
2367.30 40
2367.41 38
2367.52 34
2367.63 29
2367.74 24
2367.85 20
2367.96 19
2368.08 20
2368.19 24
2368.30 31
2368.41 39
2368.52 47
2368.63 55
2368.75 61
2368.86 65
2368.97 68
2369.08 68
2369.19 67
2369.30 65
2369.42 62
2369.53 58
2369.64 53
2369.75 47
2369.86 42
2369.97 37
2370.09 34
2370.20 32
2370.31 33
2370.42 36
2370.53 42
2370.64 49
2370.76 56
2370.87 62
2370.98 65
2371.09 66
2371.20 63
2371.31 59
2371.43 55
2371.54 52
2371.65 51
2371.76 51
2371.87 54
2371.98 59
2372.10 65
2372.21 72
2372.32 79
2372.43 85
2372.54 90
2372.65 94
2372.77 97
2372.88 99
2372.99 101
2373.10 102
2373.21 102
2373.32 103
2373.44 102
2373.55 100
2373.66 97
2373.77 93
2373.88 88
2373.99 83
2374.11 77
2374.22 71
2374.33 65
2374.44 60
2374.55 54
2374.67 50
2374.78 47
2374.89 45
2375.00 45
2375.11 46
2375.22 48
2375.34 51
2375.45 52
2375.56 51
2375.67 47
2375.78 42
2375.89 36
2376.01 31
2376.12 28
2376.23 28
2376.34 33
2376.45 42
2376.57 53
2376.68 66
2376.79 78
2376.90 87
2377.01 94
2377.12 98
2377.24 100
2377.35 102
2377.46 104
2377.57 106
2377.68 107
2377.80 107
2377.91 105
2378.02 101
2378.13 95
2378.24 90
2378.35 85
2378.47 83
2378.58 84
2378.69 88
2378.80 94
2378.91 100
2379.03 104
2379.14 106
2379.25 105
2379.36 102
2379.47 96
2379.58 90
2379.70 83
2379.81 77
2379.92 70
2380.03 63
2380.14 55
2380.26 47
2380.37 38
2380.48 30
2380.59 23
2380.70 19
2380.82 17
2380.93 16
2381.04 17
2381.15 18
2381.26 18
2381.38 17
2381.49 15
2381.60 13
2381.71 13
2381.82 14
2381.93 17
2382.05 22
2382.16 29
2382.27 36
2382.38 43
2382.49 48
2382.61 52
2382.72 53
2382.83 52
2382.94 50
2383.05 46
2383.17 42
2383.28 39
2383.39 38
2383.50 39
2383.61 41
2383.73 45
2383.84 50
2383.95 54
2384.06 57
2384.17 59
2384.29 59
2384.40 57
2384.51 54
2384.62 51
2384.73 47
2384.85 45
2384.96 44
2385.07 46
2385.18 53
2385.29 65
2385.41 81
2385.52 100
2385.63 119
2385.74 137
2385.85 151
2385.97 160
2386.08 164
2386.19 163
2386.30 159
2386.41 153
2386.53 147
2386.64 142
2386.75 138
2386.86 135
2386.97 132
2387.09 131
2387.20 130
2387.31 131
2387.42 133
2387.53 136
2387.65 141
2387.76 147
2387.87 152
2387.98 157
2388.09 160
2388.21 163
2388.32 166
2388.43 169
2388.54 172
2388.66 176
2388.77 180
2388.88 183
2388.99 186
2389.10 187
2389.22 186
2389.33 183
2389.44 179
2389.55 174
2389.66 170
2389.78 166
2389.89 164
2390.00 164
2390.11 165
2390.22 168
2390.34 171
2390.45 176
2390.56 183
2390.67 192
2390.79 204
2390.90 218
2391.01 231
2391.12 244
2391.23 252
2391.35 255
2391.46 252
2391.57 244
2391.68 232
2391.79 219
2391.91 206
2392.02 195
2392.13 187
2392.24 181
2392.36 177
2392.47 173
2392.58 169
2392.69 163
2392.80 157
2392.92 150
2393.03 145
2393.14 140
2393.25 138
2393.36 136
2393.48 135
2393.59 134
2393.70 132
2393.81 129
2393.93 125
2394.04 119
2394.15 113
2394.26 106
2394.37 99
2394.49 93
2394.60 88
2394.71 83
2394.82 80
2394.94 77
2395.05 74
2395.16 72
2395.27 69
2395.38 66
2395.50 63
2395.61 61
2395.72 60
2395.83 59
2395.95 58
2396.06 57
2396.17 55
2396.28 53
2396.39 51
2396.51 49
2396.62 49
2396.73 50
2396.84 53
2396.96 57
2397.07 62
2397.18 67
2397.29 72
2397.41 78
2397.52 82
2397.63 87
2397.74 90
2397.85 92
2397.97 93
2398.08 92
2398.19 91
2398.30 89
2398.42 87
2398.53 85
2398.64 84
2398.75 83
2398.87 82
2398.98 81
2399.09 81
2399.20 80
2399.31 79
2399.43 77
2399.54 74
2399.65 70
2399.76 66
2399.88 61
2399.99 57
2400.10 54
2400.21 54
2400.33 55
2400.44 57
2400.55 59
2400.66 61
2400.78 61
2400.89 59
2401.00 56
2401.11 54
2401.22 52
2401.34 52
2401.45 53
2401.56 56
2401.67 59
2401.79 61
2401.90 61
2402.01 59
2402.12 56
2402.24 53
2402.35 51
2402.46 50
2402.57 52
2402.69 55
2402.80 58
2402.91 60
2403.02 60
2403.14 57
2403.25 52
2403.36 45
2403.47 38
2403.59 32
2403.70 28
2403.81 27
2403.92 28
2404.04 30
2404.15 33
2404.26 35
2404.37 37
2404.48 37
2404.60 36
2404.71 34
2404.82 33
2404.93 31
2405.05 30
2405.16 29
2405.27 30
2405.38 31
2405.50 31
2405.61 32
2405.72 31
2405.83 30
2405.95 28
2406.06 26
2406.17 24
2406.28 22
2406.40 22
2406.51 23
2406.62 25
2406.73 27
2406.85 29
2406.96 30
2407.07 30
2407.18 28
2407.30 24
2407.41 20
2407.52 14
2407.63 10
2407.75 7
2407.86 6
2407.97 7
2408.08 9
2408.20 14
2408.31 19
2408.42 25
2408.53 32
2408.65 40
2408.76 49
2408.87 59
2408.99 67
2409.10 74
2409.21 79
2409.32 80
2409.44 77
2409.55 72
2409.66 66
2409.77 60
2409.89 56
2410.00 53
2410.11 52
2410.22 52
2410.34 52
2410.45 52
2410.56 51
2410.67 49
2410.79 49
2410.90 49
2411.01 50
2411.12 53
2411.24 57
2411.35 62
2411.46 66
2411.57 69
2411.69 69
2411.80 67
2411.91 63
2412.03 57
2412.14 51
2412.25 45
2412.36 41
2412.48 37
2412.59 35
2412.70 32
2412.81 29
2412.93 24
2413.04 18
2413.15 11
2413.26 5
2413.38 0
2413.49 0
2413.60 0
2413.71 0
2413.83 0
2413.94 0
2414.05 0
2414.17 0
2414.28 0
2414.39 0
2414.50 3
2414.62 7
2414.73 13
2414.84 18
2414.95 23
2415.07 27
2415.18 29
2415.29 29
2415.41 29
2415.52 28
2415.63 27
2415.74 28
2415.86 31
2415.97 36
2416.08 44
2416.19 53
2416.31 63
2416.42 73
2416.53 83
2416.65 91
2416.76 97
2416.87 102
2416.98 105
2417.10 107
2417.21 106
2417.32 104
2417.43 101
2417.55 96
2417.66 90
2417.77 85
2417.89 80
2418.00 76
2418.11 74
2418.22 73
2418.34 73
2418.45 73
2418.56 73
2418.67 71
2418.79 69
2418.90 65
2419.01 59
2419.13 53
2419.24 47
2419.35 41
2419.46 36
2419.58 33
2419.69 32
2419.80 32
2419.92 33
2420.03 33
2420.14 31
2420.25 28
2420.37 23
2420.48 17
2420.59 12
2420.71 8
2420.82 5
2420.93 6
2421.04 8
2421.16 13
2421.27 19
2421.38 26
2421.50 33
2421.61 38
2421.72 42
2421.83 44
2421.95 45
2422.06 44
2422.17 42
2422.29 40
2422.40 37
2422.51 35
2422.62 32
2422.74 31
2422.85 30
2422.96 29
2423.08 30
2423.19 31
2423.30 32
2423.41 35
2423.53 37
2423.64 41
2423.75 44
2423.87 47
2423.98 50
2424.09 52
2424.20 53
2424.32 51
2424.43 47
2424.54 40
2424.66 32
2424.77 23
2424.88 14
2424.99 6
2425.11 0
2425.22 0
2425.33 0
2425.45 0
2425.56 0
2425.67 0
2425.79 0
2425.90 0
2426.01 0
2426.12 5
2426.24 17
2426.35 32
2426.46 48
2426.58 62
2426.69 75
2426.80 84
2426.92 90
2427.03 93
2427.14 93
2427.25 92
2427.37 90
2427.48 88
2427.59 84
2427.71 80
2427.82 74
2427.93 68
2428.05 63
2428.16 58
2428.27 54
2428.38 54
2428.50 57
2428.61 62
2428.72 68
2428.84 76
2428.95 82
2429.06 87
2429.18 89
2429.29 88
2429.40 86
2429.51 81
2429.63 76
2429.74 69
2429.85 63
2429.97 56
2430.08 49
2430.19 44
2430.31 41
2430.42 40
2430.53 43
2430.64 48
2430.76 56
2430.87 66
2430.98 75
2431.10 83
2431.21 88
2431.32 90
2431.44 88
2431.55 84
2431.66 78
2431.78 70
2431.89 63
2432.00 56
2432.11 50
2432.23 45
2432.34 41
2432.45 40
2432.57 40
2432.68 43
2432.79 47
2432.91 52
2433.02 56
2433.13 59
2433.25 59
2433.36 57
2433.47 52
2433.59 46
2433.70 41
2433.81 37
2433.92 36
2434.04 39
2434.15 45
2434.26 54
2434.38 65
2434.49 77
2434.60 88
2434.72 97
2434.83 103
2434.94 106
2435.06 106
2435.17 104
2435.28 100
2435.40 96
2435.51 93
2435.62 91
2435.74 90
2435.85 90
2435.96 91
2436.07 92
2436.19 93
2436.30 94
2436.41 95
2436.53 97
2436.64 100
2436.75 103
2436.87 107
2436.98 111
2437.09 112
2437.21 112
2437.32 110
2437.43 106
2437.55 102
2437.66 98
2437.77 97
2437.89 97
2438.00 99
2438.11 102
2438.23 105
2438.34 106
2438.45 103
2438.57 97
2438.68 87
2438.79 74
2438.91 61
2439.02 48
2439.13 37
2439.25 30
2439.36 26
2439.47 27
2439.59 31
2439.70 38
2439.81 48
2439.92 59
2440.04 70
2440.15 82
2440.26 92
2440.38 100
2440.49 105
2440.60 107
2440.72 107
2440.83 104
2440.94 101
2441.06 97
2441.17 94
2441.28 92
2441.40 91
2441.51 89
2441.62 86
2441.74 82
2441.85 78
2441.96 72
2442.08 67
2442.19 61
2442.30 56
2442.42 53
2442.53 51
2442.64 52
2442.76 53
2442.87 57
2442.98 61
2443.10 66
2443.21 70
2443.32 73
2443.44 76
2443.55 77
2443.66 79
2443.78 81
2443.89 83
2444.00 85
2444.12 88
2444.23 90
2444.34 92
2444.46 91
2444.57 90
2444.68 86
2444.80 81
2444.91 74
2445.03 68
2445.14 63
2445.25 59
2445.37 57
2445.48 56
2445.59 56
2445.71 57
2445.82 58
2445.93 58
2446.05 57
2446.16 55
2446.27 54
2446.39 54
2446.50 56
2446.61 62
2446.73 72
2446.84 87
2446.95 106
2447.07 127
2447.18 150
2447.29 172
2447.41 191
2447.52 206
2447.63 217
2447.75 223
2447.86 225
2447.97 225
2448.09 223
2448.20 221
2448.31 218
2448.43 215
2448.54 212
2448.66 209
2448.77 206
2448.88 204
2449.00 200
2449.11 195
2449.22 188
2449.34 178
2449.45 167
2449.56 154
2449.68 140
2449.79 129
2449.90 119
2450.02 114
2450.13 112
2450.24 112
2450.36 115
2450.47 120
2450.58 125
2450.70 130
2450.81 135
2450.93 139
2451.04 142
2451.15 143
2451.27 141
2451.38 138
2451.49 133
2451.61 128
2451.72 125
2451.83 123
2451.95 124
2452.06 127
2452.17 130
2452.29 132
2452.40 132
2452.52 129
2452.63 125
2452.74 119
2452.86 113
2452.97 108
2453.08 104
2453.20 103
2453.31 104
2453.42 106
2453.54 108
2453.65 111
2453.76 114
2453.88 116
2453.99 117
2454.11 117
2454.22 115
2454.33 113
2454.45 109
2454.56 104
2454.67 99
2454.79 93
2454.90 86
2455.01 78
2455.13 70
2455.24 62
2455.36 54
2455.47 45
2455.58 38
2455.70 32
2455.81 26
2455.92 22
2456.04 19
2456.15 19
2456.26 20
2456.38 23
2456.49 30
2456.61 39
2456.72 52
2456.83 68
2456.95 86
2457.06 104
2457.17 122
2457.29 137
2457.40 148
2457.51 154
2457.63 156
2457.74 153
2457.86 148
2457.97 142
2458.08 135
2458.20 129
2458.31 123
2458.42 118
2458.54 113
2458.65 108
2458.77 103
2458.88 100
2458.99 97
2459.11 96
2459.22 97
2459.33 97
2459.45 97
2459.56 97
2459.68 96
2459.79 94
2459.90 92
2460.02 92
2460.13 92
2460.24 92
2460.36 92
2460.47 91
2460.59 88
2460.70 83
2460.81 76
2460.93 68
2461.04 61
2461.15 54
2461.27 47
2461.38 41
2461.50 34
2461.61 26
2461.72 18
2461.84 9
2461.95 1
2462.06 0
2462.18 0
2462.29 0
2462.41 0
2462.52 0
2462.63 0
2462.75 2
2462.86 5
2462.97 6
2463.09 7
2463.20 6
2463.32 5
2463.43 4
2463.54 4
2463.66 5
2463.77 6
2463.89 8
2464.00 10
2464.11 13
2464.23 16
2464.34 20
2464.45 26
2464.57 33
2464.68 41
2464.80 51
2464.91 61
2465.02 71
2465.14 81
2465.25 90
2465.37 98
2465.48 106
2465.59 112
2465.71 115
2465.82 117
2465.93 116
2466.05 112
2466.16 107
2466.28 101
2466.39 96
2466.50 92
2466.62 88
2466.73 86
2466.85 84
2466.96 83
2467.07 83
2467.19 82
2467.30 81
2467.42 80
2467.53 79
2467.64 77
2467.76 73
2467.87 70
2467.98 66
2468.10 63
2468.21 63
2468.33 65
2468.44 71
2468.55 79
2468.67 88
2468.78 97
2468.90 102
2469.01 104
2469.12 103
2469.24 98
2469.35 92
2469.47 87
2469.58 84
2469.69 85
2469.81 89
2469.92 96
2470.04 102
2470.15 107
2470.26 109
2470.38 108
2470.49 102
2470.61 94
2470.72 85
2470.83 75
2470.95 67
2471.06 61
2471.18 58
2471.29 57
2471.40 58
2471.52 61
2471.63 63
2471.75 63
2471.86 62
2471.97 59
2472.09 54
2472.20 48
2472.32 44
2472.43 41
2472.54 40
2472.66 41
2472.77 45
2472.89 50
2473.00 55
2473.11 59
2473.23 62
2473.34 64
2473.46 66
2473.57 66
2473.68 67
2473.80 68
2473.91 69
2474.03 69
2474.14 70
2474.25 71
2474.37 71
2474.48 70
2474.60 68
2474.71 66
2474.83 63
2474.94 59
2475.05 54
2475.17 49
2475.28 44
2475.40 38
2475.51 33
2475.62 27
2475.74 23
2475.85 20
2475.97 18
2476.08 19
2476.19 21
2476.31 25
2476.42 29
2476.54 33
2476.65 36
2476.77 38
2476.88 38
2476.99 37
2477.11 35
2477.22 32
2477.34 30
2477.45 28
2477.56 26
2477.68 25
2477.79 23
2477.91 22
2478.02 21
2478.13 21
2478.25 20
2478.36 20
2478.48 20
2478.59 21
2478.71 20
2478.82 20
2478.93 19
2479.05 18
2479.16 18
2479.28 19
2479.39 22
2479.51 26
2479.62 32
2479.73 38
2479.85 45
2479.96 50
2480.08 53
2480.19 54
2480.30 55
2480.42 54
2480.53 55
2480.65 56
2480.76 59
2480.88 63
2480.99 66
2481.10 68
2481.22 66
2481.33 61
2481.45 53
2481.56 42
2481.68 31
2481.79 22
2481.90 14
2482.02 10
2482.13 7
2482.25 6
2482.36 5
2482.48 3
2482.59 0
2482.70 0
2482.82 0
2482.93 0
2483.05 0
2483.16 0
2483.27 0
2483.39 0
2483.50 2
2483.62 6
2483.73 10
2483.85 14
2483.96 18
2484.07 23
2484.19 27
2484.30 30
2484.42 30
2484.53 27
2484.65 21
2484.76 13
2484.88 4
2484.99 0
2485.10 0
2485.22 0
2485.33 0
2485.45 2
2485.56 10
2485.68 19
2485.79 27
2485.90 32
2486.02 36
2486.13 40
2486.25 43
2486.36 48
2486.48 54
2486.59 61
2486.70 68
2486.82 75
2486.93 82
2487.05 86
2487.16 90
2487.28 91
2487.39 91
2487.51 89
2487.62 86
2487.73 82
2487.85 78
2487.96 76
2488.08 75
2488.19 75
2488.31 78
2488.42 81
2488.53 83
2488.65 85
2488.76 85
2488.88 84
2488.99 82
2489.11 80
2489.22 79
2489.34 79
2489.45 80
2489.56 81
2489.68 82
2489.79 82
2489.91 81
2490.02 80
2490.14 78
2490.25 76
2490.37 73
2490.48 69
2490.59 63
2490.71 54
2490.82 44
2490.94 33
2491.05 22
2491.17 14
2491.28 8
2491.40 6
2491.51 7
2491.62 11
2491.74 16
2491.85 22
2491.97 27
2492.08 31
2492.20 34
2492.31 36
2492.43 38
2492.54 41
2492.65 43
2492.77 47
2492.88 50
2493.00 52
2493.11 53
2493.23 52
2493.34 50
2493.46 47
2493.57 44
2493.69 43
2493.80 43
2493.91 46
2494.03 51
2494.14 57
2494.26 64
2494.37 70
2494.49 76
2494.60 82
2494.72 87
2494.83 92
2494.95 97
2495.06 101
2495.17 104
2495.29 104
2495.40 101
2495.52 96
2495.63 90
2495.75 83
2495.86 78
2495.98 75
2496.09 75
2496.21 77
2496.32 80
2496.43 84
2496.55 86
2496.66 88
2496.78 87
2496.89 84
2497.01 81
2497.12 77
2497.24 73
2497.35 69
2497.47 65
2497.58 61
2497.70 56
2497.81 52
2497.92 48
2498.04 45
2498.15 43
2498.27 44
2498.38 45
2498.50 48
2498.61 51
2498.73 55
2498.84 59
2498.96 62
2499.07 66
2499.19 68
2499.30 71
2499.41 74
2499.53 76
2499.64 79
2499.76 82
2499.87 84
2499.99 86
2500.10 87
2500.22 87
2500.33 87
2500.45 88
2500.56 90
2500.68 94
2500.79 100
2500.91 106
2501.02 114
2501.13 120
2501.25 125
2501.36 129
2501.48 132
2501.59 132
2501.71 130
2501.82 125
2501.94 119
2502.05 111
2502.17 103
2502.28 97
2502.40 92
2502.51 90
2502.63 91
2502.74 94
2502.86 97
2502.97 99
2503.08 100
2503.20 100
2503.31 99
2503.43 96
2503.54 94
2503.66 91
2503.77 90
2503.89 89
2504.00 88
2504.12 87
2504.23 87
2504.35 86
2504.46 85
2504.58 83
2504.69 81
2504.81 79
2504.92 77
2505.04 75
2505.15 73
2505.27 72
2505.38 72
2505.49 71
2505.61 69
2505.72 66
2505.84 62
2505.95 56
2506.07 50
2506.18 44
2506.30 39
2506.41 34
2506.53 30
2506.64 28
2506.76 28
2506.87 29
2506.99 31
2507.10 35
2507.22 39
2507.33 44
2507.45 47
2507.56 49
2507.68 48
2507.79 47
2507.91 44
2508.02 41
2508.14 39
2508.25 37
2508.37 36
2508.48 36
2508.60 35
2508.71 35
2508.82 35
2508.94 36
2509.05 38
2509.17 42
2509.28 48
2509.40 53
2509.51 57
2509.63 59
2509.74 58
2509.86 53
2509.97 47
2510.09 39
2510.20 31
2510.32 24
2510.43 18
2510.55 15
2510.66 14
2510.78 15
2510.89 18
2511.01 23
2511.12 27
2511.24 31
2511.35 32
2511.47 30
2511.58 24
2511.70 14
2511.81 3
2511.93 0
2512.04 0
2512.16 0
2512.27 0
2512.39 0
2512.50 3
2512.62 9
2512.73 13
2512.85 13
2512.96 9
2513.08 4
2513.19 0
2513.31 0
2513.42 0
2513.54 7
2513.65 19
2513.77 34
2513.88 50
2514.00 65
2514.11 79
2514.23 89
2514.34 96
2514.46 99
2514.57 99
2514.69 95
2514.80 89
2514.92 81
2515.03 72
2515.15 62
2515.26 53
2515.38 45
2515.49 39
2515.61 36
2515.72 35
2515.84 36
2515.95 38
2516.07 41
2516.18 44
2516.30 44
2516.41 42
2516.53 38
2516.64 32
2516.76 26
2516.87 22
2516.99 19
2517.10 18
2517.22 21
2517.33 26
2517.45 32
2517.56 38
2517.68 43
2517.79 48
2517.91 51
2518.02 53
2518.14 54
2518.25 55
2518.37 55
2518.48 54
2518.60 54
2518.71 52
2518.83 51
2518.94 49
2519.06 47
2519.17 46
2519.29 46
2519.40 47
2519.52 49
2519.63 51
2519.75 54
2519.86 56
2519.98 58
2520.09 59
2520.21 58
2520.32 56
2520.44 52
2520.56 47
2520.67 42
2520.79 38
2520.90 36
2521.02 36
2521.13 40
2521.25 47
2521.36 55
2521.48 63
2521.59 70
2521.71 74
2521.82 75
2521.94 75
2522.05 72
2522.17 70
2522.28 69
2522.40 69
2522.51 72
2522.63 75
2522.74 79
2522.86 84
2522.97 87
2523.09 90
2523.20 92
2523.32 94
2523.43 96
2523.55 97
2523.66 99
2523.78 99
2523.90 99
2524.01 97
2524.13 94
2524.24 90
2524.36 85
2524.47 81
2524.59 76
2524.70 72
2524.82 68
2524.93 63
2525.05 58
2525.16 52
2525.28 46
2525.39 42
2525.51 39
2525.62 38
2525.74 39
2525.85 41
2525.97 43
2526.08 43
2526.20 41
2526.32 37
2526.43 32
2526.55 25
2526.66 19
2526.78 15
2526.89 13
2527.01 13
2527.12 15
2527.24 18
2527.35 21
2527.47 25
2527.58 28
2527.70 31
2527.81 36
2527.93 42
2528.04 50
2528.16 59
2528.27 68
2528.39 78
2528.51 85
2528.62 89
2528.74 90
2528.85 89
2528.97 87
2529.08 85
2529.20 85
2529.31 88
2529.43 93
2529.54 100
2529.66 107
2529.77 114
2529.89 121
2530.00 126
2530.12 129
2530.24 131
2530.35 132
2530.47 132
2530.58 132
2530.70 132
2530.81 132
2530.93 134
2531.04 137
2531.16 142
2531.27 149
2531.39 157
2531.50 166
2531.62 176
2531.74 186
2531.85 195
2531.97 204
2532.08 212
2532.20 218
2532.31 223
2532.43 227
2532.54 228
2532.66 228
2532.77 227
2532.89 225
2533.00 224
2533.12 222
2533.24 222
2533.35 223
2533.47 225
2533.58 228
2533.70 230
2533.81 231
2533.93 230
2534.04 227
2534.16 222
2534.27 214
2534.39 206
2534.51 199
2534.62 194
2534.74 192
2534.85 193
2534.97 197
2535.08 203
2535.20 209
2535.31 215
2535.43 219
2535.54 220
2535.66 220
2535.78 219
2535.89 217
2536.01 214
2536.12 212
2536.24 209
2536.35 205
2536.47 201
2536.58 197
2536.70 193
2536.82 192
2536.93 192
2537.05 196
2537.16 203
2537.28 212
2537.39 222
2537.51 232
2537.62 240
2537.74 247
2537.85 254
2537.97 264
2538.09 278
2538.20 298
2538.32 324
2538.43 355
2538.55 391
2538.66 430
2538.78 469
2538.89 507
2539.01 544
2539.13 579
2539.24 613
2539.36 647
2539.47 679
2539.59 709
2539.70 738
2539.82 766
2539.93 791
2540.05 815
2540.17 839
2540.28 862
2540.40 884
2540.51 907
2540.63 928
2540.74 947
2540.86 962
2540.98 973
2541.09 980
2541.21 981
2541.32 979
2541.44 975
2541.55 969
2541.67 964
2541.78 958
2541.90 950
2542.02 941
2542.13 927
2542.25 910
2542.36 888
2542.48 863
2542.59 834
2542.71 805
2542.83 775
2542.94 746
2543.06 718
2543.17 694
2543.29 672
2543.40 654
2543.52 640
2543.63 628
2543.75 617
2543.87 606
2543.98 592
2544.10 575
2544.21 554
2544.33 530
2544.44 504
2544.56 477
2544.68 451
2544.79 426
2544.91 404
2545.02 386
2545.14 371
2545.25 359
2545.37 351
2545.49 345
2545.60 340
2545.72 335
2545.83 329
2545.95 321
2546.06 312
2546.18 300
2546.30 288
2546.41 275
2546.53 263
2546.64 253
2546.76 244
2546.87 237
2546.99 232
2547.11 228
2547.22 226
2547.34 226
2547.45 226
2547.57 227
2547.68 228
2547.80 227
2547.92 224
2548.03 218
2548.15 208
2548.26 196
2548.38 182
2548.49 169
2548.61 157
2548.73 148
2548.84 142
2548.96 138
2549.07 136
2549.19 133
2549.31 129
2549.42 126
2549.54 122
2549.65 120
2549.77 120
2549.88 122
2550.00 125
2550.12 127
2550.23 129
2550.35 127
2550.46 123
2550.58 117
2550.69 109
2550.81 102
2550.93 96
2551.04 92
2551.16 88
2551.27 84
2551.39 79
2551.51 75
2551.62 70
2551.74 66
2551.85 63
2551.97 62
2552.08 64
2552.20 67
2552.32 71
2552.43 75
2552.55 78
2552.66 80
2552.78 80
2552.90 78
2553.01 73
2553.13 67
2553.24 59
2553.36 52
2553.48 46
2553.59 41
2553.71 39
2553.82 40
2553.94 43
2554.05 49
2554.17 56
2554.29 63
2554.40 69
2554.52 74
2554.63 77
2554.75 78
2554.87 78
2554.98 77
2555.10 76
2555.21 74
2555.33 73
2555.45 72
2555.56 69
2555.68 64
2555.79 58
2555.91 50
2556.03 42
2556.14 35
2556.26 29
2556.37 27
2556.49 26
2556.61 27
2556.72 29
2556.84 30
2556.95 30
2557.07 28
2557.18 26
2557.30 23
2557.42 19
2557.53 15
2557.65 10
2557.76 5
2557.88 0
2558.00 0
2558.11 0
2558.23 0
2558.34 0
2558.46 0
2558.58 0
2558.69 0
2558.81 4
2558.92 10
2559.04 16
2559.16 19
2559.27 21
2559.39 21
2559.50 21
2559.62 22
2559.74 23
2559.85 27
2559.97 32
2560.08 39
2560.20 47
2560.32 56
2560.43 62
2560.55 66
2560.67 66
2560.78 63
2560.90 56
2561.01 47
2561.13 38
2561.25 30
2561.36 24
2561.48 20
2561.59 19
2561.71 19
2561.83 21
2561.94 24
2562.06 27
2562.17 31
2562.29 34
2562.41 37
2562.52 41
2562.64 44
2562.75 46
2562.87 48
2562.99 48
2563.10 47
2563.22 44
2563.33 40
2563.45 34
2563.57 28
2563.68 21
2563.80 15
2563.92 10
2564.03 7
2564.15 7
2564.26 10
2564.38 15
2564.50 23
2564.61 32
2564.73 43
2564.84 54
2564.96 65
2565.08 75
2565.19 83
2565.31 88
2565.43 91
2565.54 92
2565.66 90
2565.77 88
2565.89 85
2566.01 82
2566.12 80
2566.24 79
2566.35 79
2566.47 80
2566.59 80
2566.70 81
2566.82 82
2566.94 82
2567.05 83
2567.17 84
2567.28 83
2567.40 82
2567.52 79
2567.63 73
2567.75 64
2567.87 53
2567.98 40
2568.10 28
2568.21 17
2568.33 7
2568.45 2
2568.56 0
2568.68 0
2568.79 2
2568.91 5
2569.03 7
2569.14 8
2569.26 8
2569.38 7
2569.49 7
2569.61 9
2569.72 14
2569.84 22
2569.96 32
2570.07 42
2570.19 53
2570.31 62
2570.42 68
2570.54 71
2570.65 72
2570.77 71
2570.89 71
2571.00 71
2571.12 72
2571.24 75
2571.35 79
2571.47 83
2571.59 86
2571.70 87
2571.82 85
2571.93 80
2572.05 72
2572.17 62
2572.28 50
2572.40 39
2572.52 29
2572.63 22
2572.75 16
2572.86 13
2572.98 11
2573.10 11
2573.21 12
2573.33 13
2573.45 15
2573.56 18
2573.68 21
2573.80 24
2573.91 26
2574.03 26
2574.14 24
2574.26 20
2574.38 15
2574.49 10
2574.61 6
2574.73 3
2574.84 3
2574.96 6
2575.08 9
2575.19 13
2575.31 17
2575.42 18
2575.54 18
2575.66 17
2575.77 14
2575.89 13
2576.01 13
2576.12 15
2576.24 21
2576.36 29
2576.47 38
2576.59 47
2576.70 53
2576.82 57
2576.94 56
2577.05 51
2577.17 44
2577.29 36
2577.40 27
2577.52 20
2577.64 15
2577.75 11
2577.87 10
2577.99 11
2578.10 12
2578.22 15
2578.33 18
2578.45 21
2578.57 24
2578.68 27
2578.80 28
2578.92 27
2579.03 24
2579.15 20
2579.27 14
2579.38 9
2579.50 5
2579.62 3
2579.73 3
2579.85 7
2579.97 14
2580.08 22
2580.20 30
2580.31 37
2580.43 43
2580.55 47
2580.66 49
2580.78 50
2580.90 49
2581.01 47
2581.13 43
2581.25 38
2581.36 31
2581.48 23
2581.60 15
2581.71 8
2581.83 3
2581.95 1
2582.06 1
2582.18 4
2582.30 8
2582.41 14
2582.53 21
2582.65 28
2582.76 36
2582.88 44
2582.99 51
2583.11 57
2583.23 62
2583.34 65
2583.46 66
2583.58 65
2583.69 63
2583.81 61
2583.93 59
2584.04 58
2584.16 57
2584.28 57
2584.39 55
2584.51 53
2584.63 50
2584.74 47
2584.86 45
2584.98 44
2585.09 47
2585.21 53
2585.33 60
2585.44 69
2585.56 78
2585.68 85
2585.79 89
2585.91 90
2586.03 86
2586.14 79
2586.26 70
2586.38 61
2586.49 51
2586.61 44
2586.73 40
2586.84 37
2586.96 35
2587.08 34
2587.19 32
2587.31 29
2587.43 26
2587.54 23
2587.66 21
2587.78 20
2587.89 21
2588.01 22
2588.13 23
2588.24 23
2588.36 22
2588.48 19
2588.59 15
2588.71 10
2588.83 6
2588.94 2
2589.06 0
2589.18 0
2589.29 0
2589.41 1
2589.53 6
2589.64 13
2589.76 21
2589.88 28
2589.99 33
2590.11 35
2590.23 35
2590.34 32
2590.46 27
2590.58 20
2590.69 13
2590.81 6
2590.93 1
2591.04 0
2591.16 0
2591.28 0
2591.39 5
2591.51 11
2591.63 17
2591.74 24
2591.86 30
2591.98 35
2592.09 40
2592.21 43
2592.33 46
2592.44 48
2592.56 48
2592.68 45
2592.79 40
2592.91 33
2593.03 24
2593.14 15
2593.26 5
2593.38 0
2593.49 0
2593.61 0
2593.73 0
2593.85 0
2593.96 0
2594.08 0
2594.20 0
2594.31 0
2594.43 4
2594.55 13
2594.66 25
2594.78 38
2594.90 52
2595.01 66
2595.13 79
2595.25 91
2595.36 101
2595.48 108
2595.60 113
2595.71 115
2595.83 115
2595.95 113
2596.06 111
2596.18 110
2596.30 110
2596.42 113
2596.53 117
2596.65 120
2596.77 122
2596.88 120
2597.00 114
2597.12 105
2597.23 92
2597.35 78
2597.47 65
2597.58 55
2597.70 47
2597.82 43
2597.93 42
2598.05 44
2598.17 47
2598.29 50
2598.40 53
2598.52 55
2598.64 58
2598.75 59
2598.87 61
2598.99 63
2599.10 65
2599.22 67
2599.34 69
2599.45 69
2599.57 69
2599.69 69
2599.81 68
2599.92 67
2600.04 66
2600.16 66
2600.27 66
2600.39 65
2600.51 64
2600.62 64
2600.74 62
2600.86 61
2600.97 59
2601.09 57
2601.21 54
2601.33 51
2601.44 49
2601.56 47
2601.68 45
2601.79 43
2601.91 41
2602.03 38
2602.14 35
2602.26 33
2602.38 32
2602.50 32
2602.61 36
2602.73 42
2602.85 50
2602.96 60
2603.08 70
2603.20 79
2603.31 88
2603.43 95
2603.55 101
2603.67 105
2603.78 107
2603.90 108
2604.02 106
2604.13 101
2604.25 96
2604.37 89
2604.48 82
2604.60 76
2604.72 72
2604.84 70
2604.95 71
2605.07 73
2605.19 77
2605.30 82
2605.42 88
2605.54 93
2605.66 99
2605.77 103
2605.89 108
2606.01 112
2606.12 117
2606.24 123
2606.36 129
2606.47 135
2606.59 141
2606.71 146
2606.83 151
2606.94 157
2607.06 163
2607.18 171
2607.29 183
2607.41 198
2607.53 215
2607.65 235
2607.76 256
2607.88 277
2608.00 297
2608.11 315
2608.23 332
2608.35 348
2608.47 366
2608.58 385
2608.70 406
2608.82 430
2608.93 456
2609.05 483
2609.17 508
2609.29 532
2609.40 554
2609.52 574
2609.64 593
2609.75 611
2609.87 626
2609.99 639
2610.11 648
2610.22 652
2610.34 651
2610.46 646
2610.57 638
2610.69 630
2610.81 623
2610.93 619
2611.04 616
2611.16 615
2611.28 615
2611.39 613
2611.51 610
2611.63 606
2611.75 600
2611.86 595
2611.98 590
2612.10 585
2612.21 581
2612.33 577
2612.45 572
2612.57 567
2612.68 560
2612.80 552
2612.92 542
2613.04 531
2613.15 518
2613.27 503
2613.39 485
2613.50 465
2613.62 442
2613.74 418
2613.86 392
2613.97 367
2614.09 343
2614.21 322
2614.33 304
2614.44 290
2614.56 279
2614.68 273
2614.79 270
2614.91 269
2615.03 269
2615.15 270
2615.26 271
2615.38 271
2615.50 270
2615.61 267
2615.73 261
2615.85 251
2615.97 239
2616.08 223
2616.20 206
2616.32 188
2616.44 172
2616.55 158
2616.67 148
2616.79 140
2616.91 135
2617.02 131
2617.14 127
2617.26 122
2617.37 117
2617.49 112
2617.61 107
2617.73 104
2617.84 103
2617.96 102
2618.08 102
2618.20 103
2618.31 104
2618.43 104
2618.55 104
2618.67 104
2618.78 102
2618.90 100
2619.02 97
2619.13 95
2619.25 93
2619.37 91
2619.49 90
2619.60 90
2619.72 91
2619.84 93
2619.96 94
2620.07 97
2620.19 100
2620.31 105
2620.43 112
2620.54 121
2620.66 131
2620.78 142
2620.90 153
2621.01 163
2621.13 170
2621.25 175
2621.37 176
2621.48 174
2621.60 170
2621.72 164
2621.83 157
2621.95 151
2622.07 148
2622.19 148
2622.30 151
2622.42 157
2622.54 164
2622.66 169
2622.77 172
2622.89 171
2623.01 165
2623.13 156
2623.24 143
2623.36 130
2623.48 118
2623.60 107
2623.71 98
2623.83 91
2623.95 85
2624.07 80
2624.18 75
2624.30 71
2624.42 67
2624.54 64
2624.65 63
2624.77 62
2624.89 61
2625.01 61
2625.12 61
2625.24 62
2625.36 62
2625.48 63
2625.59 64
2625.71 66
2625.83 67
2625.95 66
2626.06 64
2626.18 61
2626.30 56
2626.42 50
2626.53 46
2626.65 44
2626.77 43
2626.89 45
2627.00 47
2627.12 49
2627.24 49
2627.36 48
2627.47 45
2627.59 40
2627.71 37
2627.83 36
2627.94 38
2628.06 44
2628.18 55
2628.30 69
2628.41 84
2628.53 100
2628.65 114
2628.77 126
2628.89 133
2629.00 137
2629.12 136
2629.24 132
2629.36 127
2629.47 120
2629.59 115
2629.71 111
2629.83 109
2629.94 110
2630.06 112
2630.18 115
2630.30 117
2630.41 118
2630.53 118
2630.65 114
2630.77 108
2630.88 100
2631.00 90
2631.12 79
2631.24 68
2631.35 57
2631.47 48
2631.59 40
2631.71 32
2631.83 26
2631.94 19
2632.06 13
2632.18 7
2632.30 3
2632.41 0
2632.53 0
2632.65 1
2632.77 4
2632.88 8
2633.00 13
2633.12 18
2633.24 23
2633.36 27
2633.47 33
2633.59 39
2633.71 47
2633.83 54
2633.94 61
2634.06 67
2634.18 73
2634.30 77
2634.41 80
2634.53 83
2634.65 85
2634.77 86
2634.89 84
2635.00 80
2635.12 73
2635.24 63
2635.36 50
2635.47 36
2635.59 22
2635.71 10
2635.83 0
2635.94 0
2636.06 0
2636.18 0
2636.30 0
2636.42 0
2636.53 0
2636.65 1
2636.77 1
2636.89 0
2637.00 0
2637.12 0
2637.24 5
2637.36 14
2637.48 28
2637.59 45
2637.71 64
2637.83 81
2637.95 96
2638.06 105
2638.18 110
2638.30 110
2638.42 109
2638.54 105
2638.65 103
2638.77 102
2638.89 103
2639.01 107
2639.12 112
2639.24 117
2639.36 122
2639.48 126
2639.60 129
2639.71 128
2639.83 126
2639.95 121
2640.07 114
2640.19 107
2640.30 100
2640.42 94
2640.54 90
2640.66 87
2640.77 85
2640.89 83
2641.01 81
2641.13 77
2641.25 73
2641.36 69
2641.48 67
2641.60 67
2641.72 70
2641.84 78
2641.95 88
2642.07 101
2642.19 115
2642.31 128
2642.42 139
2642.54 147
2642.66 153
2642.78 156
2642.90 158
2643.01 158
2643.13 159
2643.25 161
2643.37 164
2643.49 167
2643.60 169
2643.72 170
2643.84 169
2643.96 163
2644.08 155
2644.19 144
2644.31 133
2644.43 123
2644.55 115
2644.66 111
2644.78 110
2644.90 113
2645.02 117
2645.14 121
2645.25 125
2645.37 127
2645.49 126
2645.61 124
2645.73 119
2645.84 114
2645.96 109
2646.08 104
2646.20 100
2646.32 96
2646.43 91
2646.55 84
2646.67 75
2646.79 64
2646.91 52
2647.02 39
2647.14 29
2647.26 21
2647.38 17
2647.50 18
2647.61 22
2647.73 29
2647.85 38
2647.97 48
2648.09 58
2648.20 68
2648.32 76
2648.44 84
2648.56 90
2648.68 95
2648.79 100
2648.91 106
2649.03 111
2649.15 115
2649.27 119
2649.38 121
2649.50 120
2649.62 118
2649.74 114
2649.86 111
2649.97 110
2650.09 110
2650.21 114
2650.33 119
2650.45 127
2650.56 134
2650.68 139
2650.80 142
2650.92 141
2651.04 137
2651.16 130
2651.27 121
2651.39 111
2651.51 103
2651.63 97
2651.75 93
2651.86 92
2651.98 94
2652.10 97
2652.22 102
2652.34 107
2652.45 112
2652.57 117
2652.69 120
2652.81 121
2652.93 121
2653.04 120
2653.16 116
2653.28 112
2653.40 106
2653.52 99
2653.64 92
2653.75 85
2653.87 78
2653.99 71
2654.11 66
2654.23 61
2654.34 57
2654.46 55
2654.58 56
2654.70 59
2654.82 64
2654.93 71
2655.05 77
2655.17 82
2655.29 83
2655.41 81
2655.53 76
2655.64 70
2655.76 64
2655.88 60
2656.00 59
2656.12 60
2656.23 62
2656.35 65
2656.47 67
2656.59 66
2656.71 63
2656.83 59
2656.94 53
2657.06 48
2657.18 43
2657.30 41
2657.42 41
2657.54 43
2657.65 47
2657.77 50
2657.89 52
2658.01 52
2658.13 50
2658.24 47
2658.36 43
2658.48 40
2658.60 38
2658.72 38
2658.84 40
2658.95 45
2659.07 51
2659.19 57
2659.31 64
2659.43 71
2659.55 76
2659.66 81
2659.78 85
2659.90 88
2660.02 90
2660.14 91
2660.25 92
2660.37 93
2660.49 94
2660.61 95
2660.73 96
2660.85 95
2660.96 93
2661.08 88
2661.20 79
2661.32 69
2661.44 58
2661.56 47
2661.67 38
2661.79 33
2661.91 33
2662.03 36
2662.15 42
2662.27 50
2662.38 59
2662.50 67
2662.62 74
2662.74 79
2662.86 82
2662.98 83
2663.09 81
2663.21 75
2663.33 67
2663.45 57
2663.57 47
2663.69 37
2663.80 29
2663.92 23
2664.04 21
2664.16 22
2664.28 23
2664.40 24
2664.51 25
2664.63 23
2664.75 19
2664.87 14
2664.99 8
2665.11 4
2665.23 0
2665.34 0
2665.46 0
2665.58 1
2665.70 3
2665.82 3
2665.94 2
2666.05 0
2666.17 0
2666.29 0
2666.41 0
2666.53 0
2666.65 0
2666.76 5
2666.88 10
2667.00 15
2667.12 20
2667.24 27
2667.36 35
2667.48 45
2667.59 56
2667.71 67
2667.83 77
2667.95 84
2668.07 88
2668.19 89
2668.30 87
2668.42 83
2668.54 78
2668.66 73
2668.78 67
2668.90 62
2669.02 56
2669.13 51
2669.25 47
2669.37 44
2669.49 42
2669.61 41
2669.73 42
2669.84 45
2669.96 49
2670.08 54
2670.20 58
2670.32 62
2670.44 65
2670.56 66
2670.67 66
2670.79 65
2670.91 64
2671.03 63
2671.15 63
2671.27 62
2671.39 62
2671.50 60
2671.62 58
2671.74 54
2671.86 49
2671.98 43
2672.10 37
2672.21 32
2672.33 30
2672.45 30
2672.57 33
2672.69 36
2672.81 40
2672.93 41
2673.04 39
2673.16 35
2673.28 29
2673.40 23
2673.52 18
2673.64 15
2673.76 14
2673.87 15
2673.99 18
2674.11 21
2674.23 25
2674.35 29
2674.47 34
2674.59 38
2674.70 43
2674.82 47
2674.94 52
2675.06 56
2675.18 60
2675.30 65
2675.42 71
2675.54 78
2675.65 86
2675.77 93
2675.89 98
2676.01 102
2676.13 102
2676.25 101
2676.37 97
2676.48 91
2676.60 84
2676.72 77
2676.84 71
2676.96 65
2677.08 60
2677.20 57
2677.31 56
2677.43 56
2677.55 57
2677.67 57
2677.79 57
2677.91 56
2678.03 54
2678.15 51
2678.26 48
2678.38 47
2678.50 49
2678.62 54
2678.74 62
2678.86 72
2678.98 84
2679.10 97
2679.21 109
2679.33 118
2679.45 126
2679.57 132
2679.69 135
2679.81 136
2679.93 136
2680.04 135
2680.16 134
2680.28 134
2680.40 135
2680.52 138
2680.64 142
2680.76 146
2680.88 151
2680.99 154
2681.11 155
2681.23 154
2681.35 152
2681.47 149
2681.59 145
2681.71 142
2681.83 141
2681.94 140
2682.06 140
2682.18 140
2682.30 138
2682.42 134
2682.54 127
2682.66 119
2682.78 108
2682.89 97
2683.01 86
2683.13 76
2683.25 68
2683.37 62
2683.49 59
2683.61 57
2683.73 58
2683.85 61
2683.96 65
2684.08 70
2684.20 75
2684.32 79
2684.44 83
2684.56 86
2684.68 87
2684.80 89
2684.91 93
2685.03 98
2685.15 106
2685.27 117
2685.39 131
2685.51 146
2685.63 162
2685.75 177
2685.87 190
2685.98 201
2686.10 209
2686.22 215
2686.34 217
2686.46 217
2686.58 213
2686.70 207
2686.82 198
2686.93 189
2687.05 182
2687.17 179
2687.29 181
2687.41 188
2687.53 201
2687.65 216
2687.77 233
2687.89 250
2688.00 267
2688.12 282
2688.24 296
2688.36 308
2688.48 319
2688.60 328
2688.72 337
2688.84 345
2688.96 353
2689.08 362
2689.19 372
2689.31 383
2689.43 395
2689.55 406
2689.67 417
2689.79 427
2689.91 437
2690.03 446
2690.15 455
2690.26 464
2690.38 471
2690.50 475
2690.62 477
2690.74 476
2690.86 472
2690.98 467
2691.10 460
2691.22 454
2691.34 449
2691.45 447
2691.57 448
2691.69 452
2691.81 459
2691.93 470
2692.05 485
2692.17 506
2692.29 532
2692.41 564
2692.52 601
2692.64 642
2692.76 684
2692.88 726
2693.00 764
2693.12 799
2693.24 831
2693.36 863
2693.48 896
2693.60 934
2693.71 981
2693.83 1039
2693.95 1107
2694.07 1184
2694.19 1267
2694.31 1351
2694.43 1434
2694.55 1514
2694.67 1590
2694.79 1660
2694.91 1727
2695.02 1792
2695.14 1855
2695.26 1915
2695.38 1974
2695.50 2031
2695.62 2087
2695.74 2139
2695.86 2188
2695.98 2231
2696.10 2268
2696.22 2296
2696.33 2315
2696.45 2326
2696.57 2329
2696.69 2328
2696.81 2322
2696.93 2314
2697.05 2301
2697.17 2283
2697.29 2259
2697.41 2229
2697.53 2194
2697.64 2157
2697.76 2120
2697.88 2082
2698.00 2046
2698.12 2009
2698.24 1969
2698.36 1926
2698.48 1878
2698.60 1827
2698.72 1773
2698.84 1717
2698.95 1660
2699.07 1603
2699.19 1546
2699.31 1489
2699.43 1435
2699.55 1382
2699.67 1334
2699.79 1290
2699.91 1250
2700.03 1213
2700.15 1178
2700.27 1145
2700.38 1111
2700.50 1077
2700.62 1043
2700.74 1009
2700.86 974
2700.98 937
2701.10 897
2701.22 854
2701.34 807
2701.46 758
2701.58 708
2701.70 659
2701.81 614
2701.93 573
2702.05 538
2702.17 508
2702.29 485
2702.41 466
2702.53 453
2702.65 444
2702.77 437
2702.89 431
2703.01 425
2703.13 416
2703.25 403
2703.36 386
2703.48 366
2703.60 343
2703.72 318
2703.84 294
2703.96 272
2704.08 253
2704.20 237
2704.32 223
2704.44 213
2704.56 205
2704.68 198
2704.80 193
2704.91 187
2705.03 183
2705.15 178
2705.27 173
2705.39 169
2705.51 164
2705.63 158
2705.75 152
2705.87 145
2705.99 137
2706.11 129
2706.23 121
2706.35 114
2706.47 109
2706.58 106
2706.70 105
2706.82 105
2706.94 105
2707.06 104
2707.18 102
2707.30 98
2707.42 91
2707.54 83
2707.66 75
2707.78 67
2707.90 60
2708.02 53
2708.14 48
2708.26 44
2708.37 40
2708.49 36
2708.61 31
2708.73 26
2708.85 21
2708.97 16
2709.09 12
2709.21 10
2709.33 10
2709.45 13
2709.57 20
2709.69 29
2709.81 40
2709.93 52
2710.05 66
2710.17 79
2710.28 91
2710.40 103
2710.52 114
2710.64 125
2710.76 135
2710.88 145
2711.00 153
2711.12 159
2711.24 162
2711.36 162
2711.48 161
2711.60 158
2711.72 155
2711.84 152
2711.96 149
2712.08 147
2712.20 144
2712.31 141
2712.43 138
2712.55 134
2712.67 130
2712.79 127
2712.91 123
2713.03 121
2713.15 119
2713.27 117
2713.39 116
2713.51 115
2713.63 112
2713.75 109
2713.87 106
2713.99 102
2714.11 99
2714.23 96
2714.35 96
2714.46 98
2714.58 102
2714.70 106
2714.82 111
2714.94 114
2715.06 115
2715.18 114
2715.30 111
2715.42 107
2715.54 102
2715.66 96
2715.78 91
2715.90 87
2716.02 84
2716.14 81
2716.26 80
2716.38 81
2716.50 83
2716.62 86
2716.74 89
2716.85 91
2716.97 93
2717.09 92
2717.21 89
2717.33 84
2717.45 79
2717.57 73
2717.69 70
2717.81 68
2717.93 70
2718.05 74
2718.17 80
2718.29 86
2718.41 93
2718.53 100
2718.65 107
2718.77 114
2718.89 123
2719.01 135
2719.13 148
2719.25 162
2719.37 176
2719.49 189
2719.60 202
2719.72 213
2719.84 222
2719.96 231
2720.08 239
2720.20 246
2720.32 252
2720.44 258
2720.56 263
2720.68 267
2720.80 271
2720.92 275
2721.04 279
2721.16 283
2721.28 286
2721.40 287
2721.52 288
2721.64 288
2721.76 288
2721.88 286
2722.00 284
2722.12 280
2722.24 274
2722.36 266
2722.48 255
2722.60 242
2722.72 228
2722.83 214
2722.95 202
2723.07 192
2723.19 185
2723.31 179
2723.43 175
2723.55 170
2723.67 165
2723.79 159
2723.91 152
2724.03 145
2724.15 141
2724.27 139
2724.39 140
2724.51 143
2724.63 147
2724.75 151
2724.87 153
2724.99 152
2725.11 147
2725.23 139
2725.35 129
2725.47 117
2725.59 105
2725.71 93
2725.83 83
2725.95 75
2726.07 70
2726.19 67
2726.31 65
2726.43 66
2726.55 68
2726.67 70
2726.79 72
2726.90 74
2727.02 75
2727.14 75
2727.26 74
2727.38 73
2727.50 71
2727.62 71
2727.74 71
2727.86 73
2727.98 77
2728.10 83
2728.22 91
2728.34 100
2728.46 111
2728.58 121
2728.70 131
2728.82 138
2728.94 144
2729.06 147
2729.18 148
2729.30 147
2729.42 144
2729.54 139
2729.66 132
2729.78 126
2729.90 119
2730.02 112
2730.14 105
2730.26 98
2730.38 91
2730.50 84
2730.62 76
2730.74 68
2730.86 62
2730.98 58
2731.10 57
2731.22 58
2731.34 62
2731.46 66
2731.58 69
2731.70 70
2731.82 68
2731.94 65
2732.06 61
2732.18 57
2732.30 54
2732.42 52
2732.54 51
2732.66 50
2732.78 49
2732.90 47
2733.02 45
2733.14 44
2733.26 44
2733.38 45
2733.50 46
2733.62 49
2733.74 51
2733.86 53
2733.98 53
2734.09 51
2734.21 49
2734.33 46
2734.45 43
2734.57 41
2734.69 40
2734.81 39
2734.93 39
2735.05 40
2735.17 41
2735.29 42
2735.41 43
2735.53 46
2735.65 49
2735.77 52
2735.89 56
2736.01 59
2736.13 62
2736.25 65
2736.37 68
2736.49 70
2736.61 73
2736.73 76
2736.85 79
2736.97 82
2737.09 83
2737.21 82
2737.33 78
2737.45 72
2737.57 63
2737.69 53
2737.81 43
2737.93 33
2738.05 25
2738.17 20
2738.29 17
2738.41 15
2738.53 15
2738.65 16
2738.77 16
2738.89 16
2739.01 14
2739.13 13
2739.25 11
2739.37 9
2739.49 8
2739.61 6
2739.73 5
2739.85 4
2739.97 2
2740.09 0
2740.21 0
2740.33 0
2740.45 0
2740.57 0
2740.69 0
2740.81 0
2740.93 0
2741.05 4
2741.17 13
2741.29 23
2741.41 36
2741.53 49
2741.65 63
2741.77 76
2741.89 89
2742.01 102
2742.13 112
2742.26 122
2742.38 129
2742.50 133
2742.62 135
2742.74 133
2742.86 128
2742.98 120
2743.10 109
2743.22 97
2743.34 83
2743.46 69
2743.58 55
2743.70 42
2743.82 31
2743.94 21
2744.06 15
2744.18 12
2744.30 12
2744.42 16
2744.54 23
2744.66 34
2744.78 48
2744.90 63
2745.02 77
2745.14 90
2745.26 99
2745.38 104
2745.50 104
2745.62 99
2745.74 91
2745.86 79
2745.98 67
2746.10 55
2746.22 45
2746.34 37
2746.46 30
2746.58 25
2746.70 20
2746.82 16
2746.94 11
2747.06 7
2747.18 5
2747.30 5
2747.42 9
2747.54 17
2747.66 28
2747.78 42
2747.90 57
2748.02 74
2748.14 90
2748.26 106
2748.38 121
2748.50 134
2748.62 145
2748.74 154
2748.86 160
2748.98 163
2749.10 164
2749.22 163
2749.34 162
2749.47 163
2749.59 166
2749.71 172
2749.83 180
2749.95 188
2750.07 195
2750.19 199
2750.31 198
2750.43 193
2750.55 185
2750.67 174
2750.79 164
2750.91 155
2751.03 148
2751.15 145
2751.27 145
2751.39 147
2751.51 149
2751.63 151
2751.75 151
2751.87 149
2751.99 147
2752.11 144
2752.23 142
2752.35 142
2752.47 144
2752.59 147
2752.71 151
2752.83 155
2752.95 157
2753.07 156
2753.19 153
2753.31 147
2753.43 140
2753.56 132
2753.68 125
2753.80 120
2753.92 117
2754.04 116
2754.16 117
2754.28 119
2754.40 120
2754.52 120
2754.64 119
2754.76 117
2754.88 116
2755.00 114
2755.12 112
2755.24 111
2755.36 109
2755.48 105
2755.60 101
2755.72 95
2755.84 91
2755.96 87
2756.08 85
2756.20 86
2756.32 87
2756.44 90
2756.56 94
2756.68 97
2756.81 99
2756.93 99
2757.05 98
2757.17 96
2757.29 92
2757.41 87
2757.53 81
2757.65 76
2757.77 73
2757.89 71
2758.01 72
2758.13 73
2758.25 75
2758.37 77
2758.49 79
2758.61 81
2758.73 85
2758.85 91
2758.97 100
2759.09 111
2759.21 124
2759.33 136
2759.45 145
2759.58 150
2759.70 150
2759.82 145
2759.94 135
2760.06 123
2760.18 111
2760.30 98
2760.42 88
2760.54 80
2760.66 74
2760.78 69
2760.90 64
2761.02 58
2761.14 52
2761.26 44
2761.38 35
2761.50 27
2761.62 21
2761.74 17
2761.86 15
2761.99 16
2762.11 19
2762.23 23
2762.35 28
2762.47 34
2762.59 41
2762.71 48
2762.83 54
2762.95 59
2763.07 61
2763.19 60
2763.31 56
2763.43 51
2763.55 47
2763.67 45
2763.79 47
2763.91 55
2764.03 67
2764.16 83
2764.28 101
2764.40 118
2764.52 133
2764.64 143
2764.76 148
2764.88 149
2765.00 146
2765.12 141
2765.24 135
2765.36 128
2765.48 122
2765.60 118
2765.72 117
2765.84 119
2765.96 126
2766.08 136
2766.21 151
2766.33 168
2766.45 186
2766.57 203
2766.69 218
2766.81 230
2766.93 240
2767.05 247
2767.17 254
2767.29 262
2767.41 273
2767.53 286
2767.65 302
2767.77 320
2767.89 338
2768.01 354
2768.14 368
2768.26 378
2768.38 385
2768.50 390
2768.62 392
2768.74 394
2768.86 396
2768.98 398
2769.10 401
2769.22 404
2769.34 405
2769.46 403
2769.58 397
2769.70 388
2769.82 376
2769.95 362
2770.07 347
2770.19 333
2770.31 320
2770.43 308
2770.55 296
2770.67 283
2770.79 270
2770.91 255
2771.03 241
2771.15 227
2771.27 214
2771.39 205
2771.51 200
2771.64 199
2771.76 202
2771.88 209
2772.00 218
2772.12 226
2772.24 234
2772.36 239
2772.48 241
2772.60 240
2772.72 235
2772.84 228
2772.96 218
2773.08 206
2773.21 193
2773.33 179
2773.45 166
2773.57 154
2773.69 145
2773.81 138
2773.93 134
2774.05 133
2774.17 132
2774.29 133
2774.41 133
2774.53 131
2774.65 129
2774.78 125
2774.90 119
2775.02 114
2775.14 109
2775.26 105
2775.38 104
2775.50 106
2775.62 110
2775.74 117
2775.86 125
2775.98 132
2776.10 139
2776.23 142
2776.35 143
2776.47 140
2776.59 134
2776.71 127
2776.83 119
2776.95 112
2777.07 106
2777.19 101
2777.31 98
2777.43 95
2777.55 93
2777.68 92
2777.80 91
2777.92 92
2778.04 93
2778.16 95
2778.28 98
2778.40 100
2778.52 103
2778.64 105
2778.76 106
2778.88 106
2779.00 105
2779.13 102
2779.25 97
2779.37 92
2779.49 87
2779.61 82
2779.73 79
2779.85 78
2779.97 79
2780.09 82
2780.21 86
2780.33 89
2780.46 90
2780.58 88
2780.70 84
2780.82 78
2780.94 73
2781.06 69
2781.18 68
2781.30 69
2781.42 74
2781.54 78
2781.67 83
2781.79 86
2781.91 88
2782.03 88
2782.15 89
2782.27 89
2782.39 92
2782.51 95
2782.63 99
2782.75 102
2782.87 103
2783.00 103
2783.12 99
2783.24 93
2783.36 84
2783.48 73
2783.60 60
2783.72 47
2783.84 34
2783.96 21
2784.08 11
2784.21 3
2784.33 0
2784.45 0
2784.57 0
2784.69 0
2784.81 0
2784.93 0
2785.05 0
2785.17 0
2785.29 0
2785.42 8
2785.54 20
2785.66 34
2785.78 46
2785.90 56
2786.02 64
2786.14 69
2786.26 71
2786.38 73
2786.51 72
2786.63 71
2786.75 68
2786.87 66
2786.99 63
2787.11 61
2787.23 61
2787.35 61
2787.47 62
2787.59 63
2787.72 64
2787.84 63
2787.96 60
2788.08 58
2788.20 57
2788.32 59
2788.44 65
2788.56 76
2788.68 90
2788.81 106
2788.93 120
2789.05 131
2789.17 137
2789.29 138
2789.41 135
2789.53 131
2789.65 127
2789.77 124
2789.90 125
2790.02 129
2790.14 134
2790.26 138
2790.38 140
2790.50 139
2790.62 135
2790.74 129
2790.86 123
2790.99 116
2791.11 111
2791.23 107
2791.35 106
2791.47 105
2791.59 106
2791.71 109
2791.83 112
2791.96 116
2792.08 121
2792.20 127
2792.32 133
2792.44 139
2792.56 145
2792.68 150
2792.80 153
2792.92 155
2793.05 155
2793.17 151
2793.29 145
2793.41 137
2793.53 126
2793.65 113
2793.77 100
2793.89 86
2794.02 72
2794.14 61
2794.26 51
2794.38 45
2794.50 42
2794.62 44
2794.74 49
2794.86 58
2794.99 68
2795.11 79
2795.23 89
2795.35 97
2795.47 100
2795.59 100
2795.71 96
2795.83 89
2795.96 80
2796.08 72
2796.20 65
2796.32 61
2796.44 60
2796.56 61
2796.68 65
2796.80 69
2796.93 73
2797.05 77
2797.17 80
2797.29 83
2797.41 86
2797.53 89
2797.65 93
2797.77 95
2797.90 97
2798.02 97
2798.14 95
2798.26 91
2798.38 86
2798.50 81
2798.62 76
2798.75 71
2798.87 66
2798.99 60
2799.11 55
2799.23 50
2799.35 47
2799.47 46
2799.59 48
2799.72 54
2799.84 62
2799.96 71
2800.08 80
2800.20 87
2800.32 92
2800.44 95
2800.57 96
2800.69 95
2800.81 94
2800.93 92
2801.05 91
2801.17 90
2801.29 90
2801.41 93
2801.54 97
2801.66 104
2801.78 113
2801.90 123
2802.02 133
2802.14 142
2802.26 148
2802.39 152
2802.51 153
2802.63 152
2802.75 150
2802.87 147
2802.99 144
2803.11 141
2803.24 140
2803.36 141
2803.48 143
2803.60 146
2803.72 149
2803.84 153
2803.96 156
2804.09 157
2804.21 157
2804.33 154
2804.45 149
2804.57 144
2804.69 138
2804.81 134
2804.94 131
2805.06 132
2805.18 135
2805.30 139
2805.42 144
2805.54 148
2805.66 152
2805.79 155
2805.91 157
2806.03 159
2806.15 159
2806.27 159
2806.39 157
2806.52 153
2806.64 147
2806.76 139
2806.88 130
2807.00 121
2807.12 112
2807.24 103
2807.37 95
2807.49 88
2807.61 82
2807.73 78
2807.85 76
2807.97 76
2808.09 77
2808.22 80
2808.34 84
2808.46 89
2808.58 93
2808.70 98
2808.82 102
2808.95 107
2809.07 112
2809.19 116
2809.31 120
2809.43 122
2809.55 123
2809.67 122
2809.80 120
2809.92 119
2810.04 118
2810.16 118
2810.28 120
2810.40 123
2810.53 127
2810.65 132
2810.77 136
2810.89 142
2811.01 147
2811.13 153
2811.26 158
2811.38 162
2811.50 165
2811.62 166
2811.74 165
2811.86 163
2811.98 160
2812.11 156
2812.23 152
2812.35 146
2812.47 138
2812.59 130
2812.71 119
2812.84 108
2812.96 97
2813.08 88
2813.20 80
2813.32 75
2813.44 70
2813.57 66
2813.69 62
2813.81 57
2813.93 50
2814.05 44
2814.17 38
2814.30 34
2814.42 34
2814.54 38
2814.66 47
2814.78 61
2814.90 78
2815.03 98
2815.15 118
2815.27 138
2815.39 156
2815.51 169
2815.63 178
2815.76 181
2815.88 180
2816.00 175
2816.12 169
2816.24 161
2816.36 153
2816.49 145
2816.61 139
2816.73 133
2816.85 128
2816.97 124
2817.09 121
2817.22 119
2817.34 118
2817.46 118
2817.58 118
2817.70 118
2817.82 117
2817.95 116
2818.07 113
2818.19 111
2818.31 109
2818.43 108
2818.56 108
2818.68 110
2818.80 113
2818.92 116
2819.04 118
2819.16 118
2819.29 117
2819.41 114
2819.53 112
2819.65 111
2819.77 112
2819.89 114
2820.02 116
2820.14 117
2820.26 117
2820.38 115
2820.50 111
2820.63 106
2820.75 100
2820.87 95
2820.99 91
2821.11 87
2821.23 83
2821.36 79
2821.48 75
2821.60 72
2821.72 70
2821.84 70
2821.97 71
2822.09 74
2822.21 78
2822.33 82
2822.45 87
2822.57 90
2822.70 93
2822.82 96
2822.94 97
2823.06 98
2823.18 98
2823.31 96
2823.43 95
2823.55 94
2823.67 92
2823.79 92
2823.91 92
2824.04 93
2824.16 94
2824.28 95
2824.40 96
2824.52 96
2824.65 97
2824.77 97
2824.89 97
2825.01 98
2825.13 99
2825.26 101
2825.38 103
2825.50 104
2825.62 106
2825.74 107
2825.87 108
2825.99 107
2826.11 106
2826.23 104
2826.35 101
2826.47 99
2826.60 97
2826.72 97
2826.84 99
2826.96 102
2827.08 108
2827.21 115
2827.33 122
2827.45 128
2827.57 133
2827.69 136
2827.82 135
2827.94 132
2828.06 126
2828.18 118
2828.30 109
2828.43 99
2828.55 89
2828.67 79
2828.79 69
2828.91 60
2829.04 52
2829.16 46
2829.28 41
2829.40 38
2829.52 36
2829.65 36
2829.77 37
2829.89 39
2830.01 42
2830.13 46
2830.26 51
2830.38 56
2830.50 62
2830.62 68
2830.74 74
2830.87 80
2830.99 86
2831.11 93
2831.23 101
2831.35 109
2831.48 116
2831.60 120
2831.72 123
2831.84 123
2831.96 122
2832.09 118
2832.21 115
2832.33 111
2832.45 108
2832.57 107
2832.70 105
2832.82 104
2832.94 102
2833.06 100
2833.18 97
2833.31 93
2833.43 89
2833.55 85
2833.67 82
2833.79 80
2833.92 78
2834.04 76
2834.16 74
2834.28 71
2834.41 67
2834.53 63
2834.65 58
2834.77 53
2834.89 50
2835.02 47
2835.14 45
2835.26 43
2835.38 38
2835.50 32
2835.63 23
2835.75 13
2835.87 3
2835.99 0
2836.11 0
2836.24 0
2836.36 0
2836.48 0
2836.60 0
2836.73 0
2836.85 0
2836.97 0
2837.09 3
2837.21 8
2837.34 15
2837.46 23
2837.58 32
2837.70 42
2837.82 51
2837.95 59
2838.07 65
2838.19 70
2838.31 72
2838.44 72
2838.56 70
2838.68 67
2838.80 63
2838.92 60
2839.05 59
2839.17 60
2839.29 65
2839.41 73
2839.54 83
2839.66 95
2839.78 106
2839.90 115
2840.02 124
2840.15 131
2840.27 137
2840.39 142
2840.51 147
2840.64 151
2840.76 155
2840.88 159
2841.00 161
2841.12 162
2841.25 163
2841.37 162
2841.49 161
2841.61 161
2841.74 160
2841.86 161
2841.98 163
2842.10 167
2842.22 171
2842.35 175
2842.47 178
2842.59 179
2842.71 176
2842.84 170
2842.96 162
2843.08 153
2843.20 144
2843.32 138
2843.45 132
2843.57 128
2843.69 123
2843.81 118
2843.94 111
2844.06 102
2844.18 92
2844.30 82
2844.43 73
2844.55 67
2844.67 63
2844.79 62
2844.91 64
2845.04 69
2845.16 77
2845.28 85
2845.40 94
2845.53 101
2845.65 106
2845.77 106
2845.89 102
2846.02 95
2846.14 86
2846.26 77
2846.38 69
2846.50 64
2846.63 62
2846.75 65
2846.87 70
2846.99 78
2847.12 86
2847.24 93
2847.36 99
2847.48 102
2847.61 104
2847.73 103
2847.85 101
2847.97 99
2848.10 97
2848.22 95
2848.34 93
2848.46 92
2848.59 92
2848.71 91
2848.83 90
2848.95 89
2849.07 88
2849.20 88
2849.32 89
2849.44 91
2849.56 93
2849.69 94
2849.81 93
2849.93 89
2850.05 81
2850.18 72
2850.30 61
2850.42 51
2850.54 43
2850.67 40
2850.79 40
2850.91 45
2851.03 53
2851.16 62
2851.28 70
2851.40 75
2851.52 77
2851.65 77
2851.77 75
2851.89 74
2852.01 74
2852.14 77
2852.26 82
2852.38 87
2852.50 93
2852.63 96
2852.75 96
2852.87 94
2852.99 90
2853.12 85
2853.24 82
2853.36 80
2853.48 82
2853.61 85
2853.73 89
2853.85 92
2853.97 93
2854.10 92
2854.22 90
2854.34 89
2854.46 89
2854.59 93
2854.71 100
2854.83 110
2854.95 121
2855.08 133
2855.20 145
2855.32 155
2855.44 162
2855.57 167
2855.69 170
2855.81 171
2855.93 170
2856.06 167
2856.18 164
2856.30 161
2856.42 160
2856.55 159
2856.67 159
2856.79 158
2856.91 157
2857.04 155
2857.16 151
2857.28 146
2857.40 141
2857.53 136
2857.65 131
2857.77 127
2857.89 123
2858.02 118
2858.14 114
2858.26 109
2858.39 104
2858.51 100
2858.63 97
2858.75 97
2858.88 98
2859.00 101
2859.12 105
2859.24 110
2859.37 115
2859.49 118
2859.61 121
2859.73 122
2859.86 124
2859.98 126
2860.10 129
2860.22 134
2860.35 141
2860.47 150
2860.59 159
2860.72 168
2860.84 176
2860.96 182
2861.08 186
2861.21 187
2861.33 187
2861.45 186
2861.57 183
2861.70 178
2861.82 172
2861.94 165
2862.06 157
2862.19 149
2862.31 143
2862.43 139
2862.56 139
2862.68 140
2862.80 144
2862.92 148
2863.05 151
2863.17 153
2863.29 153
2863.41 153
2863.54 154
2863.66 156
2863.78 159
2863.91 164
2864.03 168
2864.15 170
2864.27 169
2864.40 165
2864.52 157
2864.64 149
2864.76 141
2864.89 134
2865.01 128
2865.13 123
2865.26 118
2865.38 112
2865.50 105
2865.62 96
2865.75 88
2865.87 81
2865.99 77
2866.11 74
2866.24 74
2866.36 76
2866.48 80
2866.61 86
2866.73 92
2866.85 99
2866.97 106
2867.10 113
2867.22 119
2867.34 122
2867.47 122
2867.59 120
2867.71 115
2867.83 110
2867.96 105
2868.08 100
2868.20 96
2868.33 94
2868.45 93
2868.57 92
2868.69 91
2868.82 91
2868.94 91
2869.06 91
2869.18 93
2869.31 95
2869.43 98
2869.55 102
2869.68 106
2869.80 110
2869.92 112
2870.04 114
2870.17 114
2870.29 115
2870.41 116
2870.54 120
2870.66 127
2870.78 137
2870.90 151
2871.03 167
2871.15 185
2871.27 202
2871.40 219
2871.52 234
2871.64 248
2871.77 263
2871.89 277
2872.01 293
2872.13 307
2872.26 319
2872.38 327
2872.50 331
2872.63 330
2872.75 325
2872.87 316
2872.99 306
2873.12 298
2873.24 293
2873.36 291
2873.49 294
2873.61 300
2873.73 307
2873.85 314
2873.98 320
2874.10 323
2874.22 324
2874.35 322
2874.47 319
2874.59 315
2874.72 311
2874.84 307
2874.96 302
2875.08 296
2875.21 288
2875.33 278
2875.45 267
2875.58 255
2875.70 243
2875.82 233
2875.94 225
2876.07 218
2876.19 211
2876.31 204
2876.44 196
2876.56 190
2876.68 183
2876.81 179
2876.93 176
2877.05 175
2877.17 175
2877.30 176
2877.42 177
2877.54 178
2877.67 178
2877.79 178
2877.91 179
2878.04 180
2878.16 180
2878.28 179
2878.41 176
2878.53 171
2878.65 162
2878.77 152
2878.90 139
2879.02 125
2879.14 111
2879.27 97
2879.39 85
2879.51 74
2879.64 65
2879.76 57
2879.88 49
2880.00 42
2880.13 37
2880.25 32
2880.37 30
2880.50 30
2880.62 33
2880.74 39
2880.87 47
2880.99 56
2881.11 66
2881.24 75
2881.36 82
2881.48 88
2881.60 91
2881.73 93
2881.85 93
2881.97 91
2882.10 90
2882.22 88
2882.34 87
2882.47 85
2882.59 82
2882.71 78
2882.84 72
2882.96 64
2883.08 55
2883.21 46
2883.33 37
2883.45 30
2883.57 24
2883.70 19
2883.82 15
2883.94 9
2884.07 2
2884.19 0
2884.31 0
2884.44 0
2884.56 0
2884.68 0
2884.81 0
2884.93 0
2885.05 1
2885.18 10
2885.30 18
2885.42 24
2885.55 30
2885.67 35
2885.79 39
2885.92 44
2886.04 49
2886.16 55
2886.28 61
2886.41 68
2886.53 73
2886.65 79
2886.78 83
2886.90 86
2887.02 88
2887.15 89
2887.27 90
2887.39 90
2887.52 90
2887.64 89
2887.76 88
2887.89 86
2888.01 83
2888.13 79
2888.26 74
2888.38 70
2888.50 67
2888.63 65
2888.75 64
2888.87 64
2889.00 66
2889.12 67
2889.24 67
2889.37 66
2889.49 64
2889.61 60
2889.74 55
2889.86 50
2889.98 46
2890.11 44
2890.23 45
2890.35 47
2890.48 50
2890.60 53
2890.72 55
2890.84 56
2890.97 55
2891.09 53
2891.21 51
2891.34 50
2891.46 50
2891.58 52
2891.71 56
2891.83 59
2891.95 63
2892.08 65
2892.20 66
2892.32 66
2892.45 65
2892.57 63
2892.69 60
2892.82 56
2892.94 51
2893.06 47
2893.19 44
2893.31 41
2893.43 41
2893.56 41
2893.68 43
2893.80 44
2893.93 44
2894.05 44
2894.18 41
2894.30 38
2894.42 34
2894.55 31
2894.67 30
2894.79 30
2894.92 31
2895.04 35
2895.16 40
2895.29 46
2895.41 53
2895.53 60
2895.66 67
2895.78 74
2895.90 81
2896.03 86
2896.15 90
2896.27 91
2896.40 90
2896.52 87
2896.64 82
2896.77 78
2896.89 74
2897.01 73
2897.14 75
2897.26 77
2897.38 80
2897.51 82
2897.63 82
2897.75 81
2897.88 78
2898.00 76
2898.12 76
2898.25 79
2898.37 85
2898.49 93
2898.62 103
2898.74 111
2898.87 118
2898.99 121
2899.11 121
2899.24 118
2899.36 112
2899.48 105
2899.61 97
2899.73 90
2899.85 83
2899.98 78
2900.10 73
2900.22 69
2900.35 65
2900.47 62
2900.59 59
2900.72 56
2900.84 53
2900.96 51
2901.09 49
2901.21 49
2901.33 50
2901.46 52
2901.58 56
2901.71 62
2901.83 71
2901.95 80
2902.08 91
2902.20 101
2902.32 110
2902.45 117
2902.57 123
2902.69 128
2902.82 132
2902.94 136
2903.06 140
2903.19 145
2903.31 151
2903.44 156
2903.56 161
2903.68 165
2903.81 167
2903.93 169
2904.05 171
2904.18 173
2904.30 175
2904.42 177
2904.55 179
2904.67 179
2904.79 179
2904.92 176
2905.04 171
2905.17 164
2905.29 156
2905.41 147
2905.54 139
2905.66 133
2905.78 129
2905.91 128
2906.03 129
2906.15 132
2906.28 137
2906.40 141
2906.53 145
2906.65 147
2906.77 148
2906.90 149
2907.02 149
2907.14 149
2907.27 150
2907.39 151
2907.51 151
2907.64 150
2907.76 146
2907.89 138
2908.01 127
2908.13 112
2908.26 96
2908.38 80
2908.50 66
2908.63 56
2908.75 51
2908.87 49
2909.00 51
2909.12 54
2909.25 57
2909.37 59
2909.49 58
2909.62 55
2909.74 49
2909.86 41
2909.99 30
2910.11 19
2910.24 8
2910.36 0
2910.48 0
2910.61 0
2910.73 0
2910.85 3
2910.98 12
2911.10 21
2911.23 30
2911.35 37
2911.47 44
2911.60 50
2911.72 55
2911.84 61
2911.97 66
2912.09 70
2912.22 73
2912.34 74
2912.46 73
2912.59 70
2912.71 65
2912.83 60
2912.96 55
2913.08 49
2913.21 43
2913.33 38
2913.45 32
2913.58 27
2913.70 24
2913.82 23
2913.95 24
2914.07 27
2914.20 33
2914.32 40
2914.44 49
2914.57 58
2914.69 68
2914.81 77
2914.94 84
2915.06 89
2915.19 91
2915.31 88
2915.43 82
2915.56 72
2915.68 61
2915.81 50
2915.93 41
2916.05 35
2916.18 33
2916.30 34
2916.42 37
2916.55 43
2916.67 49
2916.80 56
2916.92 62
2917.04 69
2917.17 75
2917.29 80
2917.42 84
2917.54 87
2917.66 90
2917.79 92
2917.91 96
2918.03 100
2918.16 107
2918.28 115
2918.41 123
2918.53 132
2918.65 139
2918.78 145
2918.90 150
2919.03 154
2919.15 159
2919.27 165
2919.40 173
2919.52 184
2919.65 197
2919.77 212
2919.89 229
2920.02 246
2920.14 263
2920.26 279
2920.39 292
2920.51 304
2920.64 312
2920.76 319
2920.88 323
2921.01 326
2921.13 329
2921.26 332
2921.38 335
2921.50 339
2921.63 344
2921.75 349
2921.88 354
2922.00 356
2922.12 357
2922.25 356
2922.37 354
2922.50 350
2922.62 346
2922.74 341
2922.87 335
2922.99 329
2923.12 322
2923.24 314
2923.36 306
2923.49 297
2923.61 289
2923.74 281
2923.86 275
2923.98 269
2924.11 265
2924.23 260
2924.36 256
2924.48 250
2924.60 244
2924.73 237
2924.85 229
2924.98 221
2925.10 212
2925.22 203
2925.35 195
2925.47 188
2925.60 183
2925.72 178
2925.84 175
2925.97 172
2926.09 169
2926.22 164
2926.34 159
2926.46 153
2926.59 147
2926.71 141
2926.84 136
2926.96 133
2927.08 130
2927.21 129
2927.33 129
2927.46 131
2927.58 135
2927.71 141
2927.83 149
2927.95 158
2928.08 167
2928.20 174
2928.33 178
2928.45 179
2928.57 176
2928.70 169
2928.82 161
2928.95 152
2929.07 144
2929.19 138
2929.32 135
2929.44 135
2929.57 136
2929.69 138
2929.81 139
2929.94 139
2930.06 138
2930.19 137
2930.31 137
2930.44 139
2930.56 143
2930.68 147
2930.81 151
2930.93 152
2931.06 151
2931.18 147
2931.30 140
2931.43 130
2931.55 120
2931.68 110
2931.80 101
2931.93 93
2932.05 86
2932.17 81
2932.30 77
2932.42 76
2932.55 78
2932.67 82
2932.79 89
2932.92 99
2933.04 111
2933.17 125
2933.29 141
2933.42 159
2933.54 176
2933.66 194
2933.79 210
2933.91 225
2934.04 237
2934.16 248
2934.29 257
2934.41 264
2934.53 269
2934.66 273
2934.78 276
2934.91 278
2935.03 281
2935.15 285
2935.28 292
2935.40 302
2935.53 315
2935.65 332
2935.78 351
2935.90 373
2936.02 398
2936.15 424
2936.27 453
2936.40 484
2936.52 516
2936.65 548
2936.77 581
2936.89 612
2937.02 642
2937.14 672
2937.27 700
2937.39 727
2937.52 753
2937.64 776
2937.76 797
2937.89 814
2938.01 828
2938.14 840
2938.26 849
2938.39 858
2938.51 867
2938.63 874
2938.76 879
2938.88 882
2939.01 880
2939.13 873
2939.26 862
2939.38 848
2939.50 832
2939.63 815
2939.75 799
2939.88 783
2940.00 768
2940.13 753
2940.25 738
2940.38 723
2940.50 709
2940.62 696
2940.75 683
2940.87 672
2941.00 662
2941.12 654
2941.25 647
2941.37 640
2941.49 633
2941.62 625
2941.74 615
2941.87 604
2941.99 590
2942.12 575
2942.24 559
2942.37 541
2942.49 521
2942.61 499
2942.74 475
2942.86 450
2942.99 423
2943.11 397
2943.24 371
2943.36 348
2943.48 326
2943.61 306
2943.73 287
2943.86 269
2943.98 251
2944.11 234
2944.23 218
2944.36 205
2944.48 194
2944.60 187
2944.73 184
2944.85 183
2944.98 183
2945.10 183
2945.23 183
2945.35 182
2945.48 178
2945.60 171
2945.72 163
2945.85 154
2945.97 146
2946.10 141
2946.22 138
2946.35 138
2946.47 140
2946.60 142
2946.72 141
2946.85 135
2946.97 125
2947.09 110
2947.22 91
2947.34 71
2947.47 52
2947.59 36
2947.72 25
2947.84 19
2947.97 18
2948.09 20
2948.21 26
2948.34 33
2948.46 40
2948.59 47
2948.71 52
2948.84 55
2948.96 54
2949.09 51
2949.21 46
2949.34 39
2949.46 32
2949.58 26
2949.71 20
2949.83 16
2949.96 13
2950.08 10
2950.21 6
2950.33 1
2950.46 0
2950.58 0
2950.71 0
2950.83 0
2950.95 0
2951.08 0
2951.20 5
2951.33 16
2951.45 29
2951.58 42
2951.70 57
2951.83 71
2951.95 84
2952.08 97
2952.20 107
2952.33 115
2952.45 120
2952.57 123
2952.70 122
2952.82 119
2952.95 113
2953.07 104
2953.20 93
2953.32 80
2953.45 67
2953.57 52
2953.70 38
2953.82 24
2953.95 10
2954.07 0
2954.19 0
2954.32 0
2954.44 0
2954.57 0
2954.69 0
2954.82 0
2954.94 0
2955.07 0
2955.19 11
2955.32 25
2955.44 39
2955.57 52
2955.69 63
2955.82 73
2955.94 81
2956.06 89
2956.19 96
2956.31 104
2956.44 112
2956.56 119
2956.69 124
2956.81 128
2956.94 130
2957.06 131
2957.19 131
2957.31 130
2957.44 128
2957.56 126
2957.69 123
2957.81 120
2957.94 117
2958.06 115
2958.18 114
2958.31 115
2958.43 116
2958.56 118
2958.68 118
2958.81 117
2958.93 113
2959.06 107
2959.18 100
2959.31 94
2959.43 89
2959.56 85
2959.68 84
2959.81 83
2959.93 83
2960.06 85
2960.18 88
2960.31 94
2960.43 103
2960.55 115
2960.68 128
2960.80 141
2960.93 152
2961.05 157
2961.18 157
2961.30 151
2961.43 141
2961.55 127
2961.68 112
2961.80 97
2961.93 84
2962.05 74
2962.18 67
2962.30 63
2962.43 61
2962.55 62
2962.68 65
2962.80 69
2962.93 75
2963.05 82
2963.18 89
2963.30 95
2963.43 99
2963.55 101
2963.68 102
2963.80 102
2963.92 102
2964.05 103
2964.17 107
2964.30 112
2964.42 119
2964.55 127
2964.67 132
2964.80 135
2964.92 133
2965.05 125
2965.17 113
2965.30 97
2965.42 80
2965.55 63
2965.67 48
2965.80 37
2965.92 29
2966.05 23
2966.17 19
2966.30 16
2966.42 13
2966.55 11
2966.67 10
2966.80 10
2966.92 10
2967.05 11
2967.17 11
2967.30 10
2967.42 7
2967.55 3
2967.67 0
2967.80 0
2967.92 0
2968.05 0
2968.17 0
2968.30 0
2968.42 0
2968.55 0
2968.67 6
2968.80 10
2968.92 15
2969.05 19
2969.17 22
2969.30 24
2969.42 25
2969.55 25
2969.67 23
2969.80 20
2969.92 15
2970.05 11
2970.17 6
2970.30 2
2970.42 0
2970.55 1
2970.67 4
2970.80 11
2970.92 19
2971.05 29
2971.17 38
2971.30 46
2971.42 51
2971.55 54
2971.67 54
2971.80 52
2971.92 50
2972.05 47
2972.17 46
2972.30 46
2972.42 46
2972.55 47
2972.67 48
2972.80 47
2972.92 45
2973.05 42
2973.17 38
2973.30 33
2973.42 28
2973.55 23
2973.67 20
2973.80 17
2973.92 15
2974.05 13
2974.17 11
2974.30 9
2974.42 8
2974.55 7
2974.67 10
2974.80 16
2974.92 26
2975.05 40
2975.17 56
2975.30 73
2975.42 88
2975.55 101
2975.67 110
2975.80 115
2975.92 117
2976.05 117
2976.17 115
2976.30 114
2976.42 112
2976.55 111
2976.67 109
2976.80 106
2976.92 101
2977.05 96
2977.17 90
2977.30 84
2977.42 79
2977.55 74
2977.67 70
2977.80 68
2977.92 64
2978.05 61
2978.17 56
2978.30 51
2978.42 46
2978.55 40
2978.68 34
2978.80 29
2978.93 25
2979.05 22
2979.18 20
2979.30 18
2979.43 17
2979.55 17
2979.68 18
2979.80 21
2979.93 26
2980.05 32
2980.18 39
2980.30 46
2980.43 51
2980.55 54
2980.68 53
2980.80 48
2980.93 41
2981.05 33
2981.18 25
2981.30 19
2981.43 14
2981.55 12
2981.68 12
2981.80 14
2981.93 16
2982.06 19
2982.18 22
2982.31 24
2982.43 26
2982.56 27
2982.68 29
2982.81 31
2982.93 34
2983.06 38
2983.18 45
2983.31 52
2983.43 59
2983.56 66
2983.68 72
2983.81 75
2983.93 76
2984.06 76
2984.18 74
2984.31 71
2984.44 69
2984.56 67
2984.69 66
2984.81 66
2984.94 67
2985.06 68
2985.19 70
2985.31 73
2985.44 75
2985.56 78
2985.69 79
2985.81 80
2985.94 79
2986.06 77
2986.19 74
2986.31 70
2986.44 67
2986.57 65
2986.69 65
2986.82 68
2986.94 74
2987.07 81
2987.19 89
2987.32 97
2987.44 102
2987.57 105
2987.69 104
2987.82 101
2987.94 95
2988.07 88
2988.19 80
2988.32 70
2988.45 59
2988.57 47
2988.70 36
2988.82 27
2988.95 19
2989.07 16
2989.20 16
2989.32 19
2989.45 25
2989.57 31
2989.70 38
2989.82 45
2989.95 52
2990.08 59
2990.20 66
2990.33 72
2990.45 77
2990.58 81
2990.70 84
2990.83 85
2990.95 86
2991.08 87
2991.20 89
2991.33 93
2991.46 97
2991.58 103
2991.71 107
2991.83 109
2991.96 108
2992.08 105
2992.21 100
2992.33 95
2992.46 90
2992.58 86
2992.71 83
2992.83 80
2992.96 78
2993.09 75
2993.21 71
2993.34 66
2993.46 60
2993.59 54
2993.71 48
2993.84 43
2993.96 39
2994.09 39
2994.22 41
2994.34 46
2994.47 53
2994.59 62
2994.72 72
2994.84 83
2994.97 93
2995.09 103
2995.22 111
2995.34 118
2995.47 124
2995.60 127
2995.72 127
2995.85 125
2995.97 122
2996.10 118
2996.22 114
2996.35 112
2996.47 110
2996.60 109
2996.73 107
2996.85 105
2996.98 100
2997.10 94
2997.23 87
2997.35 81
2997.48 75
2997.60 73
2997.73 72
2997.86 75
2997.98 79
2998.11 85
2998.23 91
2998.36 96
2998.48 101
2998.61 106
2998.73 110
2998.86 113
2998.99 114
2999.11 113
2999.24 109
2999.36 103
2999.49 94
2999.61 84
2999.74 75
2999.86 68
2999.99 64
3000.12 63
3000.24 65
3000.37 69
3000.49 76
3000.62 83
3000.74 91
3000.87 100
3001.00 109
3001.12 119
3001.25 127
3001.37 135
3001.50 140
3001.62 144
3001.75 144
3001.87 142
3002.00 136
3002.13 129
3002.25 121
3002.38 111
3002.50 103
3002.63 95
3002.75 89
3002.88 86
3003.01 85
3003.13 86
3003.26 89
3003.38 93
3003.51 96
3003.63 99
3003.76 100
3003.89 99
3004.01 96
3004.14 90
3004.26 82
3004.39 73
3004.51 62
3004.64 51
3004.77 40
3004.89 29
3005.02 20
3005.14 12
3005.27 5
3005.39 0
3005.52 0
3005.65 0
3005.77 0
3005.90 0
3006.02 0
3006.15 0
3006.27 0
3006.40 0
3006.53 5
3006.65 16
3006.78 29
3006.90 41
3007.03 52
3007.15 60
3007.28 66
3007.41 70
3007.53 71
3007.66 71
3007.78 69
3007.91 66
3008.03 61
3008.16 56
3008.29 50
3008.41 43
3008.54 36
3008.66 30
3008.79 26
3008.91 23
3009.04 22
3009.17 21
3009.29 20
3009.42 19
3009.54 16
3009.67 12
3009.80 6
3009.92 0
3010.05 0
3010.17 0
3010.30 0
3010.42 0
3010.55 0
3010.68 0
3010.80 0
3010.93 1
3011.05 10
3011.18 20
3011.31 30
3011.43 38
3011.56 43
3011.68 45
3011.81 45
3011.93 43
3012.06 40
3012.19 37
3012.31 34
3012.44 31
3012.56 29
3012.69 26
3012.82 23
3012.94 20
3013.07 16
3013.19 14
3013.32 12
3013.44 12
3013.57 14
3013.70 18
3013.82 24
3013.95 32
3014.07 42
3014.20 51
3014.33 61
3014.45 69
3014.58 76
3014.70 81
3014.83 86
3014.96 89
3015.08 91
3015.21 94
3015.33 95
3015.46 97
3015.59 98
3015.71 100
3015.84 104
3015.96 107
3016.09 111
3016.22 115
3016.34 117
3016.47 117
3016.59 116
3016.72 113
3016.84 110
3016.97 106
3017.10 103
3017.22 100
3017.35 99
3017.47 98
3017.60 98
3017.73 97
3017.85 96
3017.98 94
3018.10 92
3018.23 89
3018.36 86
3018.48 83
3018.61 81
3018.73 80
3018.86 79
3018.99 78
3019.11 76
3019.24 73
3019.36 68
3019.49 62
3019.62 54
3019.74 46
3019.87 37
3019.99 27
3020.12 18
3020.25 9
3020.37 0
3020.50 0
3020.62 0
3020.75 0
3020.88 0
3021.00 0
3021.13 0
3021.25 4
3021.38 15
3021.51 27
3021.63 39
3021.76 50
3021.89 59
3022.01 65
3022.14 67
3022.26 67
3022.39 65
3022.52 60
3022.64 55
3022.77 50
3022.89 46
3023.02 44
3023.15 43
3023.27 43
3023.40 43
3023.52 43
3023.65 42
3023.78 42
3023.90 42
3024.03 44
3024.15 49
3024.28 55
3024.41 63
3024.53 71
3024.66 78
3024.79 81
3024.91 81
3025.04 78
3025.16 73
3025.29 66
3025.42 62
3025.54 60
3025.67 62
3025.79 65
3025.92 70
3026.05 74
3026.17 76
3026.30 75
3026.43 71
3026.55 64
3026.68 56
3026.80 49
3026.93 43
3027.06 38
3027.18 34
3027.31 32
3027.43 32
3027.56 32
3027.69 34
3027.81 35
3027.94 37
3028.07 38
3028.19 38
3028.32 37
3028.44 37
3028.57 38
3028.70 40
3028.82 44
3028.95 49
3029.08 54
3029.20 57
3029.33 58
3029.45 56
3029.58 52
3029.71 47
3029.83 41
3029.96 37
3030.08 35
3030.21 35
3030.34 37
3030.46 40
3030.59 43
3030.72 46
3030.84 49
3030.97 51
3031.09 52
3031.22 52
3031.35 50
3031.47 46
3031.60 41
3031.73 33
3031.85 23
3031.98 12
3032.10 1
3032.23 0
3032.36 0
3032.48 0
3032.61 0
3032.74 0
3032.86 0
3032.99 0
3033.12 1
3033.24 8
3033.37 13
3033.49 18
3033.62 21
3033.75 23
3033.87 23
3034.00 22
3034.13 20
3034.25 17
3034.38 15
3034.50 13
3034.63 12
3034.76 12
3034.88 14
3035.01 18
3035.14 24
3035.26 30
3035.39 36
3035.52 41
3035.64 46
3035.77 49
3035.89 50
3036.02 50
3036.15 50
3036.27 49
3036.40 49
3036.53 50
3036.65 52
3036.78 54
3036.91 57
3037.03 60
3037.16 62
3037.28 64
3037.41 65
3037.54 66
3037.66 67
3037.79 69
3037.92 72
3038.04 75
3038.17 79
3038.30 81
3038.42 81
3038.55 79
3038.67 75
3038.80 68
3038.93 60
3039.05 50
3039.18 41
3039.31 32
3039.43 23
3039.56 17
3039.69 12
3039.81 9
3039.94 9
3040.07 10
3040.19 14
3040.32 19
3040.44 25
3040.57 30
3040.70 35
3040.82 39
3040.95 42
3041.08 44
3041.20 45
3041.33 46
3041.46 46
3041.58 45
3041.71 43
3041.84 42
3041.96 41
3042.09 40
3042.22 41
3042.34 41
3042.47 42
3042.59 44
3042.72 46
3042.85 50
3042.97 54
3043.10 59
3043.23 66
3043.35 72
3043.48 78
3043.61 82
3043.73 85
3043.86 87
3043.99 87
3044.11 85
3044.24 81
3044.37 75
3044.49 67
3044.62 59
3044.75 51
3044.87 45
3045.00 44
3045.13 47
3045.25 56
3045.38 69
3045.50 85
3045.63 101
3045.76 116
3045.88 127
3046.01 136
3046.14 140
3046.26 143
3046.39 145
3046.52 146
3046.64 147
3046.77 149
3046.90 151
3047.02 153
3047.15 154
3047.28 154
3047.40 151
3047.53 147
3047.66 140
3047.78 131
3047.91 121
3048.04 112
3048.16 104
3048.29 99
3048.42 95
3048.54 94
3048.67 94
3048.80 95
3048.92 97
3049.05 97
3049.18 98
3049.30 99
3049.43 99
3049.56 100
3049.68 102
3049.81 103
3049.94 104
3050.06 104
3050.19 102
3050.32 100
3050.44 96
3050.57 92
3050.70 89
3050.82 86
3050.95 83
3051.08 81
3051.20 80
3051.33 80
3051.46 80
3051.58 81
3051.71 83
3051.84 86
3051.96 90
3052.09 94
3052.22 99
3052.34 105
3052.47 112
3052.60 120
3052.72 130
3052.85 141
3052.98 153
3053.10 165
3053.23 175
3053.36 182
3053.48 185
3053.61 184
3053.74 179
3053.86 171
3053.99 161
3054.12 150
3054.24 139
3054.37 129
3054.50 120
3054.62 113
3054.75 109
3054.88 106
3055.00 104
3055.13 103
3055.26 101
3055.38 100
3055.51 97
3055.64 95
3055.76 93
3055.89 92
3056.02 95
3056.14 101
3056.27 111
3056.40 122
3056.53 135
3056.65 147
3056.78 155
3056.91 160
3057.03 159
3057.16 153
3057.29 144
3057.41 132
3057.54 121
3057.67 110
3057.79 102
3057.92 95
3058.05 90
3058.17 85
3058.30 79
3058.43 71
3058.55 63
3058.68 54
3058.81 46
3058.93 40
3059.06 36
3059.19 36
3059.32 39
3059.44 45
3059.57 53
3059.70 62
3059.82 73
3059.95 82
3060.08 90
3060.20 95
3060.33 96
3060.46 93
3060.58 87
3060.71 79
3060.84 71
3060.96 63
3061.09 57
3061.22 53
3061.34 51
3061.47 50
3061.60 48
3061.73 45
3061.85 42
3061.98 39
3062.11 35
3062.23 33
3062.36 33
3062.49 34
3062.61 36
3062.74 39
3062.87 41
3062.99 42
3063.12 42
3063.25 41
3063.38 39
3063.50 37
3063.63 35
3063.76 34
3063.88 34
3064.01 33
3064.14 32
3064.26 29
3064.39 26
3064.52 22
3064.64 16
3064.77 10
3064.90 3
3065.03 0
3065.15 0
3065.28 0
3065.41 0
3065.53 0
3065.66 0
3065.79 0
3065.91 0
3066.04 4
3066.17 11
3066.30 17
3066.42 22
3066.55 26
3066.68 31
3066.80 35
3066.93 41
3067.06 47
3067.18 53
3067.31 59
3067.44 64
3067.57 68
3067.69 70
3067.82 73
3067.95 76
3068.07 80
3068.20 86
3068.33 93
3068.45 101
3068.58 108
3068.71 115
3068.84 121
3068.96 126
3069.09 130
3069.22 132
3069.34 132
3069.47 130
3069.60 125
3069.72 119
3069.85 111
3069.98 104
3070.11 98
3070.23 94
3070.36 90
3070.49 87
3070.61 84
3070.74 78
3070.87 71
3071.00 63
3071.12 56
3071.25 50
3071.38 47
3071.50 48
3071.63 51
3071.76 57
3071.89 64
3072.01 69
3072.14 72
3072.27 75
3072.39 76
3072.52 77
3072.65 79
3072.77 82
3072.90 84
3073.03 87
3073.16 88
3073.28 87
3073.41 84
3073.54 80
3073.66 74
3073.79 67
3073.92 60
3074.05 54
3074.17 49
3074.30 45
3074.43 42
3074.55 41
3074.68 42
3074.81 44
3074.94 49
3075.06 55
3075.19 63
3075.32 73
3075.45 83
3075.57 93
3075.70 101
3075.83 107
3075.95 109
3076.08 108
3076.21 105
3076.34 100
3076.46 96
3076.59 93
3076.72 92
3076.84 91
3076.97 91
3077.10 91
3077.23 90
3077.35 89
3077.48 87
3077.61 86
3077.73 87
3077.86 90
3077.99 94
3078.12 101
3078.24 109
3078.37 117
3078.50 126
3078.63 134
3078.75 140
3078.88 145
3079.01 147
3079.13 146
3079.26 142
3079.39 137
3079.52 132
3079.64 127
3079.77 125
3079.90 125
3080.03 127
3080.15 131
3080.28 134
3080.41 135
3080.53 133
3080.66 126
3080.79 116
3080.92 103
3081.04 89
3081.17 75
3081.30 64
3081.43 56
3081.55 51
3081.68 49
3081.81 48
3081.93 48
3082.06 47
3082.19 45
3082.32 42
3082.44 39
3082.57 37
3082.70 35
3082.83 35
3082.95 36
3083.08 37
3083.21 39
3083.33 41
3083.46 44
3083.59 48
3083.72 54
3083.84 62
3083.97 71
3084.10 80
3084.23 89
3084.35 96
3084.48 99
3084.61 100
3084.74 99
3084.86 95
3084.99 89
3085.12 83
3085.25 75
3085.37 66
3085.50 57
3085.63 47
3085.75 39
3085.88 32
3086.01 28
3086.14 27
3086.26 29
3086.39 33
3086.52 39
3086.65 44
3086.77 47
3086.90 49
3087.03 48
3087.16 45
3087.28 41
3087.41 36
3087.54 31
3087.67 26
3087.79 23
3087.92 20
3088.05 19
3088.18 20
3088.30 25
3088.43 32
3088.56 42
3088.69 54
3088.81 67
3088.94 79
3089.07 89
3089.20 97
3089.32 102
3089.45 104
3089.58 105
3089.71 104
3089.83 101
3089.96 97
3090.09 90
3090.22 82
3090.34 74
3090.47 66
3090.60 61
3090.72 60
3090.85 62
3090.98 66
3091.11 72
3091.23 77
3091.36 81
3091.49 82
3091.62 82
3091.74 79
3091.87 77
3092.00 75
3092.13 73
3092.26 73
3092.38 73
3092.51 74
3092.64 76
3092.77 78
3092.89 81
3093.02 84
3093.15 88
3093.28 91
3093.40 93
3093.53 93
3093.66 92
3093.79 89
3093.91 84
3094.04 80
3094.17 76
3094.30 75
3094.42 75
3094.55 79
3094.68 84
3094.81 90
3094.93 97
3095.06 103
3095.19 107
3095.32 110
3095.44 110
3095.57 107
3095.70 101
3095.83 92
3095.95 82
3096.08 70
3096.21 59
3096.34 50
3096.46 44
3096.59 41
3096.72 41
3096.85 45
3096.98 50
3097.10 56
3097.23 62
3097.36 67
3097.49 71
3097.61 75
3097.74 79
3097.87 84
3098.00 90
3098.12 98
3098.25 107
3098.38 115
3098.51 122
3098.63 126
3098.76 125
3098.89 120
3099.02 111
3099.15 101
3099.27 91
3099.40 83
3099.53 78
3099.66 77
3099.78 79
3099.91 81
3100.04 83
3100.17 83
3100.29 81
3100.42 78
3100.55 74
3100.68 70
3100.80 68
3100.93 67
3101.06 68
3101.19 70
3101.32 71
3101.44 69
3101.57 65
3101.70 58
3101.83 47
3101.95 35
3102.08 23
3102.21 12
3102.34 3
3102.47 0
3102.59 0
3102.72 0
3102.85 0
3102.98 1
3103.10 7
3103.23 14
3103.36 22
3103.49 29
3103.61 36
3103.74 41
3103.87 47
3104.00 51
3104.13 55
3104.25 58
3104.38 60
3104.51 60
3104.64 59
3104.76 57
3104.89 53
3105.02 50
3105.15 47
3105.28 43
3105.40 38
3105.53 32
3105.66 26
3105.79 20
3105.91 15
3106.04 10
3106.17 7
3106.30 5
3106.43 4
3106.55 2
3106.68 1
3106.81 0
3106.94 0
3107.07 0
3107.19 0
3107.32 0
3107.45 2
3107.58 6
3107.70 11
3107.83 17
3107.96 23
3108.09 29
3108.22 34
3108.34 37
3108.47 37
3108.60 34
3108.73 29
3108.86 22
3108.98 15
3109.11 7
3109.24 0
3109.37 0
3109.49 0
3109.62 0
3109.75 0
3109.88 0
3110.01 0
3110.13 0
3110.26 0
3110.39 5
3110.52 16
3110.65 29
3110.77 42
3110.90 53
3111.03 61
3111.16 67
3111.28 69
3111.41 70
3111.54 68
3111.67 67
3111.80 66
3111.92 68
3112.05 71
3112.18 76
3112.31 82
3112.44 87
3112.56 92
3112.69 96
3112.82 99
3112.95 101
3113.08 102
3113.20 103
3113.33 104
3113.46 106
3113.59 109
3113.72 112
3113.84 116
3113.97 119
3114.10 121
3114.23 122
3114.36 120
3114.48 117
3114.61 111
3114.74 105
3114.87 99
3115.00 93
3115.12 88
3115.25 85
3115.38 84
3115.51 85
3115.64 88
3115.76 93
3115.89 100
3116.02 109
3116.15 119
3116.28 129
3116.40 137
3116.53 142
3116.66 144
3116.79 142
3116.92 136
3117.04 128
3117.17 120
3117.30 114
3117.43 112
3117.56 115
3117.68 123
3117.81 136
3117.94 149
3118.07 161
3118.20 170
3118.32 175
3118.45 177
3118.58 177
3118.71 178
3118.84 180
3118.96 185
3119.09 193
3119.22 202
3119.35 211
3119.48 219
3119.60 226
3119.73 232
3119.86 237
3119.99 241
3120.12 244
3120.25 245
3120.37 245
3120.50 242
3120.63 236
3120.76 229
3120.89 220
3121.01 209
3121.14 198
3121.27 187
3121.40 176
3121.53 166
3121.65 158
3121.78 153
3121.91 150
3122.04 151
3122.17 154
3122.30 157
3122.42 160
3122.55 161
3122.68 159
3122.81 155
3122.94 149
3123.06 142
3123.19 135
3123.32 130
3123.45 125
3123.58 123
3123.70 122
3123.83 124
3123.96 127
3124.09 131
3124.22 135
3124.35 138
3124.47 140
3124.60 139
3124.73 135
3124.86 130
3124.99 123
3125.11 117
3125.24 112
3125.37 107
3125.50 103
3125.63 99
3125.76 94
3125.88 88
3126.01 81
3126.14 74
3126.27 69
3126.40 66
3126.53 67
3126.65 70
3126.78 76
3126.91 83
3127.04 89
3127.17 93
3127.29 95
3127.42 93
3127.55 90
3127.68 85
3127.81 79
3127.94 74
3128.06 70
3128.19 68
3128.32 67
3128.45 66
3128.58 66
3128.71 66
3128.83 65
3128.96 65
3129.09 64
3129.22 62
3129.35 60
3129.48 57
3129.60 52
3129.73 46
3129.86 40
3129.99 32
3130.12 25
3130.24 19
3130.37 16
3130.50 14
3130.63 14
3130.76 14
3130.89 14
3131.01 13
3131.14 10
3131.27 5
3131.40 0
3131.53 0
3131.66 0
3131.78 0
3131.91 0
3132.04 0
3132.17 0
3132.30 1
3132.43 14
3132.55 28
3132.68 41
3132.81 54
3132.94 66
3133.07 75
3133.20 83
3133.32 89
3133.45 93
3133.58 95
3133.71 96
3133.84 96
3133.97 95
3134.10 94
3134.22 92
3134.35 91
3134.48 90
3134.61 90
3134.74 89
3134.87 89
3134.99 88
3135.12 87
3135.25 85
3135.38 82
3135.51 77
3135.64 72
3135.76 66
3135.89 61
3136.02 57
3136.15 56
3136.28 58
3136.41 63
3136.53 70
3136.66 78
3136.79 86
3136.92 92
3137.05 95
3137.18 95
3137.31 93
3137.43 88
3137.56 81
3137.69 75
3137.82 71
3137.95 67
3138.08 66
3138.20 67
3138.33 69
3138.46 72
3138.59 75
3138.72 78
3138.85 81
3138.98 83
3139.10 84
3139.23 84
3139.36 83
3139.49 82
3139.62 80
3139.75 78
3139.88 74
3140.00 68
3140.13 60
3140.26 49
3140.39 37
3140.52 25
3140.65 14
3140.77 7
3140.90 5
3141.03 9
3141.16 18
3141.29 31
3141.42 46
3141.55 60
3141.67 72
3141.80 81
3141.93 85
3142.06 87
3142.19 86
3142.32 85
3142.45 85
3142.57 87
3142.70 91
3142.83 96
3142.96 102
3143.09 108
3143.22 114
3143.35 119
3143.47 123
3143.60 128
3143.73 132
3143.86 136
3143.99 141
3144.12 145
3144.25 148
3144.37 151
3144.50 152
3144.63 152
3144.76 150
3144.89 147
3145.02 142
3145.15 136
3145.27 130
3145.40 125
3145.53 122
3145.66 122
3145.79 125
3145.92 131
3146.05 138
3146.17 147
3146.30 156
3146.43 164
3146.56 172
3146.69 178
3146.82 182
3146.95 185
3147.08 186
3147.20 187
3147.33 188
3147.46 190
3147.59 193
3147.72 195
3147.85 197
3147.98 198
3148.10 197
3148.23 195
3148.36 191
3148.49 186
3148.62 182
3148.75 178
3148.88 174
3149.01 172
3149.13 169
3149.26 167
3149.39 164
3149.52 159
3149.65 154
3149.78 148
3149.91 142
3150.03 138
3150.16 137
3150.29 141
3150.42 148
3150.55 159
3150.68 170
3150.81 181
3150.94 190
3151.06 195
3151.19 196
3151.32 194
3151.45 190
3151.58 184
3151.71 178
3151.84 171
3151.97 165
3152.09 160
3152.22 157
3152.35 156
3152.48 158
3152.61 164
3152.74 173
3152.87 185
3153.00 198
3153.12 210
3153.25 220
3153.38 226
3153.51 227
3153.64 224
3153.77 217
3153.90 207
3154.03 196
3154.15 185
3154.28 175
3154.41 166
3154.54 159
3154.67 155
3154.80 152
3154.93 151
3155.06 152
3155.19 152
3155.31 152
3155.44 149
3155.57 144
3155.70 137
3155.83 129
3155.96 121
3156.09 115
3156.22 111
3156.34 111
3156.47 113
3156.60 117
3156.73 121
3156.86 125
3156.99 128
3157.12 130
3157.25 131
3157.38 132
3157.50 132
3157.63 132
3157.76 132
3157.89 133
3158.02 134
3158.15 136
3158.28 139
3158.41 144
3158.54 150
3158.66 158
3158.79 166
3158.92 174
3159.05 181
3159.18 189
3159.31 197
3159.44 205
3159.57 214
3159.70 223
3159.82 234
3159.95 246
3160.08 259
3160.21 274
3160.34 288
3160.47 302
3160.60 315
3160.73 327
3160.86 339
3160.98 350
3161.11 364
3161.24 381
3161.37 404
3161.50 431
3161.63 463
3161.76 499
3161.89 536
3162.02 573
3162.14 609
3162.27 644
3162.40 680
3162.53 717
3162.66 759
3162.79 805
3162.92 858
3163.05 918
3163.18 985
3163.31 1056
3163.43 1131
3163.56 1208
3163.69 1286
3163.82 1364
3163.95 1440
3164.08 1514
3164.21 1584
3164.34 1649
3164.47 1709
3164.60 1763
3164.72 1810
3164.85 1853
3164.98 1892
3165.11 1929
3165.24 1964
3165.37 1996
3165.50 2027
3165.63 2054
3165.76 2077
3165.89 2095
3166.01 2110
3166.14 2121
3166.27 2131
3166.40 2138
3166.53 2141
3166.66 2141
3166.79 2135
3166.92 2123
3167.05 2105
3167.18 2082
3167.31 2054
3167.43 2024
3167.56 1991
3167.69 1957
3167.82 1922
3167.95 1884
3168.08 1843
3168.21 1797
3168.34 1747
3168.47 1693
3168.60 1636
3168.72 1580
3168.85 1526
3168.98 1476
3169.11 1432
3169.24 1392
3169.37 1353
3169.50 1313
3169.63 1269
3169.76 1219
3169.89 1165
3170.02 1108
3170.15 1052
3170.27 1001
3170.40 955
3170.53 917
3170.66 885
3170.79 856
3170.92 828
3171.05 800
3171.18 771
3171.31 741
3171.44 711
3171.57 682
3171.69 654
3171.82 629
3171.95 605
3172.08 583
3172.21 561
3172.34 539
3172.47 518
3172.60 497
3172.73 478
3172.86 461
3172.99 444
3173.12 429
3173.24 414
3173.37 399
3173.50 384
3173.63 370
3173.76 356
3173.89 344
3174.02 334
3174.15 326
3174.28 321
3174.41 318
3174.54 317
3174.67 316
3174.79 316
3174.92 316
3175.05 315
3175.18 314
3175.31 313
3175.44 309
3175.57 304
3175.70 298
3175.83 291
3175.96 285
3176.09 280
3176.22 276
3176.35 274
3176.47 272
3176.60 270
3176.73 266
3176.86 260
3176.99 253
3177.12 246
3177.25 239
3177.38 234
3177.51 230
3177.64 226
3177.77 222
3177.90 215
3178.03 207
3178.16 196
3178.28 183
3178.41 170
3178.54 158
3178.67 149
3178.80 142
3178.93 137
3179.06 135
3179.19 134
3179.32 134
3179.45 133
3179.58 131
3179.71 127
3179.84 121
3179.97 113
3180.09 103
3180.22 92
3180.35 81
3180.48 72
3180.61 64
3180.74 59
3180.87 57
3181.00 57
3181.13 59
3181.26 63
3181.39 70
3181.52 79
3181.65 90
3181.78 101
3181.91 114
3182.03 125
3182.16 135
3182.29 140
3182.42 142
3182.55 141
3182.68 136
3182.81 130
3182.94 122
3183.07 113
3183.20 106
3183.33 99
3183.46 93
3183.59 89
3183.72 87
3183.85 86
3183.98 86
3184.11 87
3184.23 89
3184.36 90
3184.49 92
3184.62 94
3184.75 96
3184.88 98
3185.01 99
3185.14 99
3185.27 97
3185.40 95
3185.53 92
3185.66 88
3185.79 86
3185.92 83
3186.05 81
3186.18 78
3186.31 75
3186.43 72
3186.56 70
3186.69 69
3186.82 71
3186.95 75
3187.08 82
3187.21 89
3187.34 98
3187.47 105
3187.60 111
3187.73 115
3187.86 117
3187.99 117
3188.12 116
3188.25 115
3188.38 112
3188.51 109
3188.64 106
3188.77 102
3188.89 98
3189.02 94
3189.15 91
3189.28 87
3189.41 84
3189.54 81
3189.67 79
3189.80 78
3189.93 77
3190.06 78
3190.19 79
3190.32 82
3190.45 86
3190.58 92
3190.71 98
3190.84 105
3190.97 112
3191.10 117
3191.23 121
3191.36 124
3191.49 125
3191.61 127
3191.74 129
3191.87 133
3192.00 139
3192.13 146
3192.26 154
3192.39 162
3192.52 166
3192.65 167
3192.78 163
3192.91 156
3193.04 145
3193.17 133
3193.30 121
3193.43 110
3193.56 99
3193.69 91
3193.82 84
3193.95 79
3194.08 76
3194.21 75
3194.34 74
3194.47 75
3194.60 77
3194.72 79
3194.85 80
3194.98 82
3195.11 83
3195.24 82
3195.37 80
3195.50 78
3195.63 75
3195.76 73
3195.89 74
3196.02 77
3196.15 83
3196.28 91
3196.41 99
3196.54 106
3196.67 110
3196.80 111
3196.93 108
3197.06 102
3197.19 96
3197.32 90
3197.45 86
3197.58 83
3197.71 80
3197.84 77
3197.97 73
3198.10 67
3198.23 61
3198.36 54
3198.48 49
3198.61 46
3198.74 46
3198.87 48
3199.00 52
3199.13 57
3199.26 61
3199.39 64
3199.52 66
3199.65 66
3199.78 65
3199.91 64
3200.04 63
3200.17 61
3200.30 59
3200.43 57
3200.56 55
3200.69 53
3200.82 51
3200.95 50
3201.08 49
3201.21 48
3201.34 46
3201.47 41
3201.60 35
3201.73 28
3201.86 20
3201.99 13
3202.12 8
3202.25 6
3202.38 8
3202.51 13
3202.64 21
3202.77 31
3202.90 42
3203.03 52
3203.16 59
3203.29 65
3203.42 67
3203.54 66
3203.67 63
3203.80 59
3203.93 55
3204.06 50
3204.19 46
3204.32 42
3204.45 38
3204.58 33
3204.71 26
3204.84 18
3204.97 8
3205.10 0
3205.23 0
3205.36 0
3205.49 0
3205.62 0
3205.75 0
3205.88 0
3206.01 0
3206.14 4
3206.27 23
3206.40 43
3206.53 64
3206.66 83
3206.79 99
3206.92 112
3207.05 121
3207.18 126
3207.31 126
3207.44 124
3207.57 120
3207.70 115
3207.83 108
3207.96 102
3208.09 97
3208.22 93
3208.35 90
3208.48 88
3208.61 86
3208.74 85
3208.87 83
3209.00 81
3209.13 79
3209.26 77
3209.39 75
3209.52 74
3209.65 73
3209.78 72
3209.91 69
3210.04 65
3210.17 60
3210.30 54
3210.43 48
3210.56 42
3210.69 38
3210.82 36
3210.95 38
3211.08 43
3211.21 51
3211.34 62
3211.47 75
3211.60 88
3211.73 101
3211.86 113
3211.99 124
3212.12 133
3212.25 141
3212.38 149
3212.51 158
3212.64 166
3212.77 174
3212.90 180
3213.03 185
3213.16 186
3213.29 185
3213.42 183
3213.55 180
3213.68 178
3213.81 180
3213.94 185
3214.07 196
3214.20 211
3214.33 230
3214.46 252
3214.59 273
3214.72 293
3214.85 310
3214.98 323
3215.11 331
3215.24 335
3215.37 335
3215.50 331
3215.63 325
3215.76 317
3215.89 309
3216.02 302
3216.15 298
3216.28 298
3216.41 301
3216.54 306
3216.67 313
3216.80 319
3216.93 322
3217.06 320
3217.19 314
3217.32 304
3217.45 291
3217.58 276
3217.71 261
3217.84 246
3217.97 232
3218.10 219
3218.23 207
3218.36 196
3218.49 187
3218.62 180
3218.75 174
3218.88 171
3219.01 168
3219.14 167
3219.27 165
3219.40 164
3219.53 163
3219.66 162
3219.79 161
3219.92 159
3220.05 156
3220.18 153
3220.31 149
3220.44 144
3220.57 137
3220.70 131
3220.83 125
3220.96 120
3221.09 116
3221.22 115
3221.35 115
3221.48 118
3221.61 122
3221.74 125
3221.87 127
3222.00 127
3222.13 123
3222.26 117
3222.39 109
3222.52 100
3222.65 92
3222.78 85
3222.91 82
3223.04 83
3223.17 86
3223.30 93
3223.43 101
3223.56 109
3223.69 115
3223.82 119
3223.96 119
3224.09 115
3224.22 108
3224.35 99
3224.48 89
3224.61 80
3224.74 72
3224.87 65
3225.00 61
3225.13 58
3225.26 57
3225.39 56
3225.52 57
3225.65 57
3225.78 58
3225.91 57
3226.04 54
3226.17 50
3226.30 44
3226.43 38
3226.56 34
3226.69 31
3226.82 31
3226.95 33
3227.08 36
3227.21 40
3227.34 44
3227.47 46
3227.60 49
3227.73 51
3227.86 55
3227.99 60
3228.12 67
3228.25 76
3228.38 84
3228.51 90
3228.64 93
3228.77 93
3228.90 89
3229.04 84
3229.17 78
3229.30 74
3229.43 73
3229.56 76
3229.69 82
3229.82 91
3229.95 99
3230.08 106
3230.21 110
3230.34 109
3230.47 105
3230.60 96
3230.73 86
3230.86 76
3230.99 65
3231.12 56
3231.25 47
3231.38 38
3231.51 30
3231.64 21
3231.77 12
3231.90 4
3232.03 0
3232.16 0
3232.29 0
3232.42 0
3232.55 0
3232.69 3
3232.82 12
3232.95 22
3233.08 31
3233.21 38
3233.34 43
3233.47 45
3233.60 45
3233.73 44
3233.86 42
3233.99 42
3234.12 43
3234.25 44
3234.38 45
3234.51 45
3234.64 42
3234.77 37
3234.90 29
3235.03 20
3235.16 11
3235.29 3
3235.42 0
3235.55 0
3235.68 0
3235.82 0
3235.95 0
3236.08 0
3236.21 0
3236.34 0
3236.47 3
3236.60 6
3236.73 9
3236.86 12
3236.99 18
3237.12 25
3237.25 35
3237.38 46
3237.51 59
3237.64 72
3237.77 84
3237.90 94
3238.03 103
3238.16 110
3238.29 113
3238.42 113
3238.55 110
3238.69 104
3238.82 95
3238.95 85
3239.08 75
3239.21 66
3239.34 61
3239.47 59
3239.60 60
3239.73 62
3239.86 63
3239.99 64
3240.12 62
3240.25 57
3240.38 50
3240.51 43
3240.64 37
3240.77 33
3240.90 33
3241.04 35
3241.17 39
3241.30 43
3241.43 46
3241.56 46
3241.69 44
3241.82 38
3241.95 31
3242.08 21
3242.21 11
3242.34 2
3242.47 0
3242.60 0
3242.73 0
3242.86 2
3242.99 14
3243.12 29
3243.25 45
3243.39 61
3243.52 75
3243.65 87
3243.78 95
3243.91 100
3244.04 103
3244.17 105
3244.30 104
3244.43 104
3244.56 103
3244.69 102
3244.82 102
3244.95 102
3245.08 102
3245.21 101
3245.34 97
3245.48 91
3245.61 82
3245.74 70
3245.87 58
3246.00 48
3246.13 40
3246.26 37
3246.39 37
3246.52 40
3246.65 46
3246.78 53
3246.91 60
3247.04 67
3247.17 74
3247.30 82
3247.44 91
3247.57 99
3247.70 107
3247.83 115
3247.96 121
3248.09 126
3248.22 133
3248.35 142
3248.48 155
3248.61 174
3248.74 197
3248.87 223
3249.00 249
3249.13 273
3249.27 293
3249.40 310
3249.53 325
3249.66 338
3249.79 350
3249.92 363
3250.05 375
3250.18 386
3250.31 396
3250.44 404
3250.57 412
3250.70 419
3250.83 427
3250.96 438
3251.10 450
3251.23 465
3251.36 481
3251.49 498
3251.62 515
3251.75 532
3251.88 548
3252.01 562
3252.14 574
3252.27 583
3252.40 589
3252.53 594
3252.66 597
3252.80 600
3252.93 603
3253.06 607
3253.19 610
3253.32 613
3253.45 615
3253.58 614
3253.71 612
3253.84 607
3253.97 600
3254.10 592
3254.23 582
3254.37 572
3254.50 560
3254.63 547
3254.76 535
3254.89 522
3255.02 510
3255.15 498
3255.28 487
3255.41 474
3255.54 460
3255.67 444
3255.80 425
3255.94 406
3256.07 386
3256.20 367
3256.33 349
3256.46 332
3256.59 317
3256.72 303
3256.85 289
3256.98 275
3257.11 263
3257.24 252
3257.37 243
3257.51 237
3257.64 233
3257.77 232
3257.90 232
3258.03 234
3258.16 235
3258.29 236
3258.42 237
3258.55 238
3258.68 239
3258.81 240
3258.95 243
3259.08 247
3259.21 253
3259.34 260
3259.47 267
3259.60 275
3259.73 282
3259.86 288
3259.99 290
3260.12 291
3260.25 289
3260.39 285
3260.52 281
3260.65 277
3260.78 274
3260.91 272
3261.04 269
3261.17 266
3261.30 262
3261.43 257
3261.56 251
3261.70 244
3261.83 237
3261.96 231
3262.09 227
3262.22 224
3262.35 223
3262.48 223
3262.61 226
3262.74 229
3262.87 235
3263.00 240
3263.14 246
3263.27 252
3263.40 256
3263.53 259
3263.66 261
3263.79 263
3263.92 265
3264.05 268
3264.18 273
3264.32 280
3264.45 289
3264.58 299
3264.71 311
3264.84 324
3264.97 338
3265.10 353
3265.23 369
3265.36 386
3265.49 406
3265.63 430
3265.76 457
3265.89 490
3266.02 526
3266.15 565
3266.28 606
3266.41 646
3266.54 687
3266.67 726
3266.80 766
3266.94 807
3267.07 854
3267.20 906
3267.33 965
3267.46 1029
3267.59 1098
3267.72 1167
3267.85 1235
3267.98 1298
3268.12 1358
3268.25 1413
3268.38 1466
3268.51 1518
3268.64 1570
3268.77 1622
3268.90 1674
3269.03 1722
3269.16 1767
3269.30 1805
3269.43 1835
3269.56 1858
3269.69 1874
3269.82 1883
3269.95 1888
3270.08 1888
3270.21 1886
3270.34 1880
3270.48 1873
3270.61 1865
3270.74 1854
3270.87 1841
3271.00 1826
3271.13 1807
3271.26 1784
3271.39 1758
3271.53 1727
3271.66 1693
3271.79 1656
3271.92 1618
3272.05 1578
3272.18 1539
3272.31 1500
3272.44 1462
3272.57 1425
3272.71 1387
3272.84 1349
3272.97 1310
3273.10 1270
3273.23 1229
3273.36 1190
3273.49 1151
3273.62 1113
3273.76 1077
3273.89 1041
3274.02 1004
3274.15 967
3274.28 929
3274.41 891
3274.54 853
3274.67 816
3274.81 781
3274.94 745
3275.07 711
3275.20 676
3275.33 641
3275.46 607
3275.59 573
3275.72 543
3275.86 517
3275.99 496
3276.12 480
3276.25 468
3276.38 459
3276.51 451
3276.64 440
3276.77 427
3276.91 409
3277.04 388
3277.17 365
3277.30 340
3277.43 316
3277.56 294
3277.69 275
3277.82 258
3277.96 245
3278.09 234
3278.22 227
3278.35 221
3278.48 217
3278.61 214
3278.74 210
3278.87 204
3279.01 197
3279.14 188
3279.27 178
3279.40 168
3279.53 159
3279.66 151
3279.79 146
3279.93 144
3280.06 144
3280.19 145
3280.32 146
3280.45 147
3280.58 148
3280.71 150
3280.84 154
3280.98 159
3281.11 166
3281.24 175
3281.37 185
3281.50 194
3281.63 201
3281.76 206
3281.90 207
3282.03 205
3282.16 199
3282.29 192
3282.42 184
3282.55 177
3282.68 171
3282.82 167
3282.95 165
3283.08 164
3283.21 164
3283.34 165
3283.47 165
3283.60 167
3283.73 171
3283.87 177
3284.00 186
3284.13 198
3284.26 212
3284.39 226
3284.52 239
3284.65 249
3284.79 256
3284.92 260
3285.05 260
3285.18 258
3285.31 254
3285.44 249
3285.57 244
3285.71 240
3285.84 235
3285.97 232
3286.10 229
3286.23 228
3286.36 226
3286.50 225
3286.63 224
3286.76 223
3286.89 222
3287.02 220
3287.15 219
3287.28 218
3287.42 218
3287.55 217
3287.68 216
3287.81 214
3287.94 208
3288.07 201
3288.20 192
3288.34 182
3288.47 173
3288.60 166
3288.73 160
3288.86 156
3288.99 154
3289.12 152
3289.26 150
3289.39 149
3289.52 147
3289.65 146
3289.78 144
3289.91 144
3290.05 143
3290.18 142
3290.31 140
3290.44 138
3290.57 134
3290.70 131
3290.83 127
3290.97 125
3291.10 123
3291.23 123
3291.36 123
3291.49 124
3291.62 126
3291.76 127
3291.89 129
3292.02 130
3292.15 132
3292.28 134
3292.41 136
3292.55 137
3292.68 138
3292.81 139
3292.94 139
3293.07 138
3293.20 136
3293.33 134
3293.47 130
3293.60 125
3293.73 120
3293.86 114
3293.99 109
3294.12 105
3294.26 102
3294.39 100
3294.52 98
3294.65 96
3294.78 94
3294.91 90
3295.05 86
3295.18 82
3295.31 79
3295.44 77
3295.57 75
3295.70 75
3295.84 75
3295.97 74
3296.10 74
3296.23 72
3296.36 70
3296.49 68
3296.63 66
3296.76 65
3296.89 65
3297.02 64
3297.15 64
3297.28 64
3297.42 63
3297.55 62
3297.68 61
3297.81 61
3297.94 64
3298.07 69
3298.21 77
3298.34 86
3298.47 97
3298.60 109
3298.73 121
3298.86 134
3299.00 146
3299.13 159
3299.26 172
3299.39 185
3299.52 197
3299.65 206
3299.79 213
3299.92 215
3300.05 213
3300.18 207
3300.31 199
3300.45 190
3300.58 183
3300.71 178
3300.84 176
3300.97 177
3301.10 179
3301.24 182
3301.37 183
3301.50 181
3301.63 177
3301.76 172
3301.89 165
3302.03 159
3302.16 153
3302.29 149
3302.42 146
3302.55 143
3302.69 141
3302.82 140
3302.95 138
3303.08 138
3303.21 138
3303.34 140
3303.48 142
3303.61 145
3303.74 147
3303.87 149
3304.00 149
3304.13 148
3304.27 147
3304.40 147
3304.53 148
3304.66 152
3304.79 158
3304.93 168
3305.06 179
3305.19 190
3305.32 200
3305.45 209
3305.59 215
3305.72 219
3305.85 221
3305.98 220
3306.11 217
3306.24 211
3306.38 204
3306.51 195
3306.64 185
3306.77 175
3306.90 166
3307.04 159
3307.17 153
3307.30 149
3307.43 147
3307.56 145
3307.69 142
3307.83 140
3307.96 137
3308.09 133
3308.22 127
3308.35 120
3308.49 112
3308.62 102
3308.75 92
3308.88 83
3309.01 75
3309.15 69
3309.28 66
3309.41 65
3309.54 65
3309.67 67
3309.81 69
3309.94 72
3310.07 76
3310.20 81
3310.33 87
3310.47 95
3310.60 101
3310.73 106
3310.86 108
3310.99 107
3311.12 102
3311.26 95
3311.39 87
3311.52 79
3311.65 72
3311.78 69
3311.92 69
3312.05 73
3312.18 81
3312.31 93
3312.44 107
3312.58 124
3312.71 141
3312.84 157
3312.97 170
3313.10 180
3313.24 184
3313.37 183
3313.50 178
3313.63 170
3313.76 160
3313.90 151
3314.03 144
3314.16 140
3314.29 138
3314.42 137
3314.56 137
3314.69 136
3314.82 133
3314.95 128
3315.08 123
3315.22 117
3315.35 113
3315.48 110
3315.61 108
3315.74 107
3315.88 108
3316.01 109
3316.14 111
3316.27 115
3316.41 121
3316.54 129
3316.67 137
3316.80 144
3316.93 150
3317.07 152
3317.20 150
3317.33 144
3317.46 135
3317.59 123
3317.73 111
3317.86 100
3317.99 92
3318.12 87
3318.25 86
3318.39 87
3318.52 90
3318.65 92
3318.78 91
3318.91 87
3319.05 78
3319.18 67
3319.31 53
3319.44 41
3319.58 31
3319.71 23
3319.84 19
3319.97 17
3320.10 15
3320.24 12
3320.37 7
3320.50 0
3320.63 0
3320.76 0
3320.90 0
3321.03 0
3321.16 0
3321.29 0
3321.43 0
3321.56 17
3321.69 35
3321.82 54
3321.95 70
3322.09 83
3322.22 93
3322.35 99
3322.48 102
3322.62 103
3322.75 104
3322.88 104
3323.01 106
3323.14 108
3323.28 111
3323.41 113
3323.54 116
3323.67 117
3323.80 118
3323.94 119
3324.07 119
3324.20 120
3324.33 122
3324.47 122
3324.60 121
3324.73 117
3324.86 111
3324.99 103
3325.13 94
3325.26 86
3325.39 81
3325.52 80
3325.66 83
3325.79 89
3325.92 95
3326.05 101
3326.19 106
3326.32 108
3326.45 109
3326.58 111
3326.71 113
3326.85 117
3326.98 124
3327.11 132
3327.24 142
3327.38 151
3327.51 159
3327.64 167
3327.77 173
3327.90 180
3328.04 187
3328.17 194
3328.30 202
3328.43 209
3328.57 217
3328.70 224
3328.83 231
3328.96 237
3329.10 243
3329.23 248
3329.36 251
3329.49 253
3329.62 252
3329.76 248
3329.89 241
3330.02 233
3330.15 225
3330.29 218
3330.42 213
3330.55 211
3330.68 213
3330.82 217
3330.95 224
3331.08 232
3331.21 240
3331.35 246
3331.48 250
3331.61 250
3331.74 246
3331.87 238
3332.01 226
3332.14 211
3332.27 195
3332.40 179
3332.54 164
3332.67 151
3332.80 141
3332.93 134
3333.07 129
3333.20 126
3333.33 123
3333.46 122
3333.60 119
3333.73 115
3333.86 110
3333.99 103
3334.13 96
3334.26 88
3334.39 82
3334.52 76
3334.65 73
3334.79 72
3334.92 71
3335.05 72
3335.18 72
3335.32 71
3335.45 69
3335.58 65
3335.71 61
3335.85 57
3335.98 52
3336.11 48
3336.24 45
3336.38 43
3336.51 41
3336.64 41
3336.77 41
3336.91 41
3337.04 41
3337.17 41
3337.30 40
3337.44 38
3337.57 36
3337.70 36
3337.83 37
3337.97 39
3338.10 44
3338.23 50
3338.36 56
3338.50 62
3338.63 66
3338.76 69
3338.89 70
3339.03 71
3339.16 71
3339.29 72
3339.42 73
3339.56 77
3339.69 81
3339.82 86
3339.95 91
3340.09 97
3340.22 102
3340.35 107
3340.48 110
3340.62 113
3340.75 115
3340.88 115
3341.01 115
3341.15 113
3341.28 111
3341.41 108
3341.54 105
3341.68 101
3341.81 96
3341.94 90
3342.07 83
3342.21 76
3342.34 69
3342.47 64
3342.60 60
3342.74 59
3342.87 60
3343.00 63
3343.14 67
3343.27 71
3343.40 74
3343.53 77
3343.67 78
3343.80 78
3343.93 77
3344.06 76
3344.20 75
3344.33 73
3344.46 72
3344.59 72
3344.73 73
3344.86 73
3344.99 74
3345.12 74
3345.26 73
3345.39 72
3345.52 70
3345.66 67
3345.79 66
3345.92 66
3346.05 67
3346.19 70
3346.32 72
3346.45 74
3346.58 75
3346.72 75
3346.85 73
3346.98 71
3347.11 68
3347.25 66
3347.38 65
3347.51 65
3347.64 66
3347.78 68
3347.91 70
3348.04 72
3348.18 74
3348.31 75
3348.44 75
3348.57 73
3348.71 71
3348.84 67
3348.97 62
3349.10 56
3349.24 49
3349.37 43
3349.50 37
3349.64 32
3349.77 28
3349.90 26
3350.03 25
3350.17 25
3350.30 27
3350.43 29
3350.56 32
3350.70 36
3350.83 40
3350.96 44
3351.10 47
3351.23 49
3351.36 51
3351.49 51
3351.63 51
3351.76 49
3351.89 47
3352.02 45
3352.16 42
3352.29 40
3352.42 37
3352.56 35
3352.69 32
3352.82 29
3352.95 25
3353.09 20
3353.22 14
3353.35 7
3353.49 0
3353.62 0
3353.75 0
3353.88 0
3354.02 0
3354.15 0
3354.28 0
3354.42 0
3354.55 0
3354.68 9
3354.81 22
3354.95 37
3355.08 51
3355.21 63
3355.34 72
3355.48 77
3355.61 80
3355.74 81
3355.88 81
3356.01 80
3356.14 80
3356.27 79
3356.41 76
3356.54 73
3356.67 68
3356.81 63
3356.94 57
3357.07 51
3357.20 46
3357.34 42
3357.47 39
3357.60 36
3357.74 34
3357.87 31
3358.00 29
3358.14 26
3358.27 22
3358.40 18
3358.53 12
3358.67 6
3358.80 1
3358.93 0
3359.07 0
3359.20 0
3359.33 7
3359.46 19
3359.60 34
3359.73 50
3359.86 64
3360.00 76
3360.13 85
3360.26 90
3360.39 93
3360.53 95
3360.66 97
3360.79 99
3360.93 100
3361.06 100
3361.19 98
3361.33 94
3361.46 87
3361.59 79
3361.72 70
3361.86 60
3361.99 52
3362.12 45
3362.26 40
3362.39 38
3362.52 37
3362.65 39
3362.79 42
3362.92 47
3363.05 52
3363.19 58
3363.32 62
3363.45 65
3363.59 64
3363.72 61
3363.85 55
3363.98 48
3364.12 41
3364.25 36
3364.38 32
3364.52 30
3364.65 31
3364.78 31
3364.92 31
3365.05 30
3365.18 28
3365.31 23
3365.45 18
3365.58 12
3365.71 6
3365.85 1
3365.98 0
3366.11 0
3366.25 0
3366.38 0
3366.51 0
3366.65 0
3366.78 0
3366.91 0
3367.04 1
3367.18 6
3367.31 11
3367.44 16
3367.58 21
3367.71 25
3367.84 27
3367.98 28
3368.11 29
3368.24 29
3368.38 28
3368.51 28
3368.64 28
3368.77 29
3368.91 30
3369.04 33
3369.17 36
3369.31 41
3369.44 47
3369.57 55
3369.71 63
3369.84 72
3369.97 81
3370.11 91
3370.24 99
3370.37 106
3370.51 110
3370.64 113
3370.77 113
3370.90 111
3371.04 108
3371.17 105
3371.30 102
3371.44 100
3371.57 100
3371.70 101
3371.84 105
3371.97 111
3372.10 119
3372.24 127
3372.37 136
3372.50 144
3372.64 150
3372.77 154
3372.90 156
3373.04 158
3373.17 160
3373.30 164
3373.43 169
3373.57 177
3373.70 184
3373.83 191
3373.97 195
3374.10 196
3374.23 195
3374.37 191
3374.50 188
3374.63 186
3374.77 187
3374.90 191
3375.03 197
3375.17 204
3375.30 209
3375.43 212
3375.57 211
3375.70 206
3375.83 199
3375.97 190
3376.10 181
3376.23 171
3376.37 161
3376.50 149
3376.63 137
3376.77 123
3376.90 109
3377.03 95
3377.17 83
3377.30 73
3377.43 66
3377.56 62
3377.70 60
3377.83 60
3377.96 59
3378.10 58
3378.23 57
3378.36 55
3378.50 53
3378.63 52
3378.76 52
3378.90 53
3379.03 55
3379.16 57
3379.30 58
3379.43 59
3379.56 59
3379.70 58
3379.83 58
3379.96 58
3380.10 59
3380.23 61
3380.36 66
3380.50 71
3380.63 77
3380.76 84
3380.90 91
3381.03 96
3381.16 100
3381.30 103
3381.43 103
3381.56 100
3381.70 95
3381.83 86
3381.96 75
3382.10 61
3382.23 47
3382.36 32
3382.50 19
3382.63 8
3382.76 1
3382.90 0
3383.03 0
3383.16 5
3383.30 13
3383.43 22
3383.56 31
3383.70 39
3383.83 44
3383.97 47
3384.10 46
3384.23 44
3384.37 41
3384.50 39
3384.63 38
3384.77 40
3384.90 43
3385.03 49
3385.17 56
3385.30 64
3385.43 72
3385.57 80
3385.70 89
3385.83 96
3385.97 103
3386.10 107
3386.23 108
3386.37 106
3386.50 102
3386.63 97
3386.77 92
3386.90 89
3387.03 86
3387.17 85
3387.30 84
3387.43 83
3387.57 80
3387.70 75
3387.83 70
3387.97 65
3388.10 61
3388.24 59
3388.37 58
3388.50 58
3388.64 59
3388.77 58
3388.90 55
3389.04 49
3389.17 41
3389.30 31
3389.44 21
3389.57 11
3389.70 2
3389.84 0
3389.97 0
3390.10 0
3390.24 0
3390.37 6
3390.50 14
3390.64 22
3390.77 30
3390.91 36
3391.04 40
3391.17 41
3391.31 39
3391.44 36
3391.57 33
3391.71 32
3391.84 32
3391.97 35
3392.11 40
3392.24 45
3392.37 48
3392.51 49
3392.64 47
3392.78 41
3392.91 34
3393.04 25
3393.18 18
3393.31 12
3393.44 9
3393.58 8
3393.71 9
3393.84 10
3393.98 10
3394.11 9
3394.24 7
3394.38 3
3394.51 0
3394.65 0
3394.78 0
3394.91 0
3395.05 0
3395.18 3
3395.31 6
3395.45 9
3395.58 10
3395.71 9
3395.85 5
3395.98 1
3396.12 0
3396.25 0
3396.38 0
3396.52 0
3396.65 0
3396.78 0
3396.92 6
3397.05 13
3397.18 20
3397.32 27
3397.45 32
3397.59 37
3397.72 40
3397.85 41
3397.99 43
3398.12 43
3398.25 44
3398.39 46
3398.52 50
3398.65 55
3398.79 62
3398.92 72
3399.06 82
3399.19 93
3399.32 103
3399.46 110
3399.59 115
3399.72 115
3399.86 113
3399.99 108
3400.13 101
3400.26 95
3400.39 88
3400.53 83
3400.66 79
3400.79 77
3400.93 77
3401.06 78
3401.20 80
3401.33 82
3401.46 84
3401.60 85
3401.73 83
3401.86 80
3402.00 73
3402.13 65
3402.27 57
3402.40 50
3402.53 44
3402.67 41
3402.80 41
3402.93 44
3403.07 48
3403.20 52
3403.34 56
3403.47 59
3403.60 61
3403.74 63
3403.87 65
3404.00 69
3404.14 75
3404.27 82
3404.41 89
3404.54 96
3404.67 102
3404.81 106
3404.94 108
3405.07 109
3405.21 110
3405.34 113
3405.48 119
3405.61 128
3405.74 141
3405.88 156
3406.01 174
3406.15 191
3406.28 208
3406.41 222
3406.55 233
3406.68 240
3406.81 244
3406.95 245
3407.08 243
3407.22 238
3407.35 231
3407.48 222
3407.62 212
3407.75 201
3407.89 189
3408.02 179
3408.15 170
3408.29 164
3408.42 159
3408.56 158
3408.69 158
3408.82 161
3408.96 164
3409.09 166
3409.22 168
3409.36 167
3409.49 164
3409.63 159
3409.76 151
3409.89 141
3410.03 130
3410.16 119
3410.30 109
3410.43 100
3410.56 94
3410.70 89
3410.83 88
3410.97 89
3411.10 93
3411.23 98
3411.37 103
3411.50 109
3411.64 114
3411.77 118
3411.90 121
3412.04 121
3412.17 120
3412.30 117
3412.44 111
3412.57 104
3412.71 95
3412.84 85
3412.97 76
3413.11 68
3413.24 63
3413.38 61
3413.51 62
3413.64 66
3413.78 71
3413.91 77
3414.05 81
3414.18 82
3414.31 82
3414.45 79
3414.58 75
3414.72 70
3414.85 67
3414.98 65
3415.12 66
3415.25 68
3415.39 72
3415.52 76
3415.65 78
3415.79 78
3415.92 75
3416.06 70
3416.19 62
3416.32 53
3416.46 44
3416.59 37
3416.73 32
3416.86 31
3416.99 34
3417.13 39
3417.26 47
3417.40 55
3417.53 64
3417.67 73
3417.80 81
3417.93 87
3418.07 91
3418.20 95
3418.34 98
3418.47 100
3418.60 103
3418.74 106
3418.87 109
3419.01 112
3419.14 116
3419.27 118
3419.41 120
3419.54 119
3419.68 115
3419.81 109
3419.94 101
3420.08 91
3420.21 82
3420.35 75
3420.48 70
3420.62 70
3420.75 74
3420.88 82
3421.02 92
3421.15 104
3421.29 117
3421.42 128
3421.55 137
3421.69 142
3421.82 144
3421.96 141
3422.09 134
3422.22 123
3422.36 110
3422.49 96
3422.63 83
3422.76 71
3422.90 63
3423.03 58
3423.16 56
3423.30 57
3423.43 60
3423.57 62
3423.70 63
3423.83 61
3423.97 56
3424.10 50
3424.24 44
3424.37 38
3424.51 34
3424.64 33
3424.77 33
3424.91 34
3425.04 33
3425.18 30
3425.31 25
3425.45 19
3425.58 11
3425.71 5
3425.85 0
3425.98 0
3426.12 0
3426.25 0
3426.38 1
3426.52 2
3426.65 3
3426.79 2
3426.92 0
3427.06 0
3427.19 0
3427.32 0
3427.46 0
3427.59 0
3427.73 5
3427.86 11
3428.00 18
3428.13 25
3428.26 32
3428.40 38
3428.53 44
3428.67 48
3428.80 52
3428.94 54
3429.07 57
3429.20 59
3429.34 62
3429.47 65
3429.61 68
3429.74 70
3429.88 71
3430.01 70
3430.14 68
3430.28 64
3430.41 59
3430.55 55
3430.68 51
3430.82 48
3430.95 47
3431.08 48
3431.22 51
3431.35 55
3431.49 61
3431.62 70
3431.76 83
3431.89 100
3432.02 121
3432.16 146
3432.29 175
3432.43 206
3432.56 238
3432.70 268
3432.83 294
3432.97 316
3433.10 332
3433.23 342
3433.37 347
3433.50 350
3433.64 350
3433.77 349
3433.91 349
3434.04 349
3434.17 349
3434.31 348
3434.44 346
3434.58 343
3434.71 340
3434.85 338
3434.98 337
3435.12 338
3435.25 341
3435.38 345
3435.52 349
3435.65 350
3435.79 347
3435.92 340
3436.06 328
3436.19 312
3436.33 295
3436.46 279
3436.59 268
3436.73 262
3436.86 262
3437.00 268
3437.13 278
3437.27 290
3437.40 302
3437.54 311
3437.67 317
3437.80 319
3437.94 318
3438.07 315
3438.21 309
3438.34 301
3438.48 291
3438.61 281
3438.75 269
3438.88 258
3439.01 248
3439.15 239
3439.28 231
3439.42 224
3439.55 219
3439.69 213
3439.82 207
3439.96 201
3440.09 195
3440.22 189
3440.36 183
3440.49 176
3440.63 169
3440.76 161
3440.90 153
3441.03 143
3441.17 134
3441.30 125
3441.44 117
3441.57 112
3441.70 109
3441.84 111
3441.97 115
3442.11 123
3442.24 132
3442.38 142
3442.51 151
3442.65 159
3442.78 166
3442.92 171
3443.05 174
3443.18 176
3443.32 176
3443.45 175
3443.59 173
3443.72 169
3443.86 165
3443.99 160
3444.13 154
3444.26 148
3444.40 140
3444.53 130
3444.66 118
3444.80 105
3444.93 92
3445.07 79
3445.20 69
3445.34 62
3445.47 59
3445.61 59
3445.74 64
3445.88 70
3446.01 78
3446.15 85
3446.28 91
3446.41 95
3446.55 96
3446.68 93
3446.82 86
3446.95 77
3447.09 67
3447.22 56
3447.36 47
3447.49 41
3447.63 38
3447.76 38
3447.90 40
3448.03 42
3448.16 45
3448.30 47
3448.43 49
3448.57 50
3448.70 51
3448.84 53
3448.97 57
3449.11 60
3449.24 63
3449.38 64
3449.51 64
3449.65 62
3449.78 59
3449.92 56
3450.05 53
3450.19 51
3450.32 50
3450.45 49
3450.59 49
3450.72 49
3450.86 49
3450.99 51
3451.13 54
3451.26 57
3451.40 60
3451.53 62
3451.67 60
3451.80 55
3451.94 46
3452.07 36
3452.21 27
3452.34 20
3452.48 18
3452.61 21
3452.74 29
3452.88 41
3453.01 56
3453.15 71
3453.28 84
3453.42 94
3453.55 99
3453.69 99
3453.82 94
3453.96 85
3454.09 72
3454.23 58
3454.36 44
3454.50 31
3454.63 21
3454.77 12
3454.90 6
3455.04 2
3455.17 0
3455.31 0
3455.44 0
3455.58 0
3455.71 0
3455.84 0
3455.98 0
3456.11 0
3456.25 2
3456.38 5
3456.52 6
3456.65 8
3456.79 9
3456.92 12
3457.06 17
3457.19 23
3457.33 31
3457.46 41
3457.60 51
3457.73 61
3457.87 71
3458.00 80
3458.14 88
3458.27 95
3458.41 100
3458.54 103
3458.68 105
3458.81 106
3458.95 106
3459.08 107
3459.22 107
3459.35 109
3459.49 111
3459.62 113
3459.76 116
3459.89 119
3460.03 122
3460.16 125
3460.29 127
3460.43 129
3460.56 130
3460.70 129
3460.83 125
3460.97 120
3461.10 114
3461.24 107
3461.37 101
3461.51 96
3461.64 93
3461.78 92
3461.91 90
3462.05 90
3462.18 89
3462.32 89
3462.45 89
3462.59 91
3462.72 94
3462.86 98
3462.99 102
3463.13 105
3463.26 107
3463.40 108
3463.53 107
3463.67 107
3463.80 106
3463.94 106
3464.07 106
3464.21 106
3464.34 106
3464.48 105
3464.61 105
3464.75 106
3464.88 109
3465.02 112
3465.15 117
3465.29 121
3465.42 124
3465.56 124
3465.69 121
3465.83 113
3465.96 102
3466.10 90
3466.23 77
3466.37 66
3466.50 58
3466.64 54
3466.77 53
3466.91 54
3467.04 54
3467.18 53
3467.31 49
3467.45 45
3467.58 39
3467.72 35
3467.85 32
3467.99 33
3468.12 36
3468.26 41
3468.39 47
3468.53 54
3468.66 61
3468.80 68
3468.93 77
3469.07 86
3469.20 97
3469.34 109
3469.47 121
3469.61 132
3469.74 141
3469.88 148
3470.01 153
3470.15 156
3470.28 157
3470.42 157
3470.55 155
3470.69 153
3470.82 149
3470.96 144
3471.09 139
3471.23 133
3471.37 126
3471.50 120
3471.64 113
3471.77 106
3471.91 100
3472.04 95
3472.18 92
3472.31 90
3472.45 90
3472.58 91
3472.72 92
3472.85 92
3472.99 92
3473.12 90
3473.26 87
3473.39 84
3473.53 81
3473.66 79
3473.80 77
3473.93 75
3474.07 72
3474.20 69
3474.34 63
3474.47 57
3474.61 51
3474.74 45
3474.88 40
3475.01 38
3475.15 37
3475.28 39
3475.42 42
3475.55 47
3475.69 53
3475.83 62
3475.96 73
3476.10 86
3476.23 101
3476.37 117
3476.50 132
3476.64 144
3476.77 151
3476.91 152
3477.04 149
3477.18 144
3477.31 137
3477.45 132
3477.58 130
3477.72 131
3477.85 133
3477.99 135
3478.12 135
3478.26 132
3478.39 127
3478.53 121
3478.66 114
3478.80 107
3478.94 101
3479.07 94
3479.21 88
3479.34 81
3479.48 75
3479.61 71
3479.75 69
3479.88 71
3480.02 76
3480.15 83
3480.29 93
3480.42 102
3480.56 111
3480.69 120
3480.83 127
3480.96 134
3481.10 141
3481.24 148
3481.37 154
3481.51 157
3481.64 158
3481.78 154
3481.91 147
3482.05 135
3482.18 121
3482.32 106
3482.45 93
3482.59 82
3482.72 75
3482.86 70
3482.99 68
3483.13 65
3483.27 62
3483.40 58
3483.54 52
3483.67 47
3483.81 44
3483.94 43
3484.08 46
3484.21 51
3484.35 59
3484.48 67
3484.62 75
3484.75 80
3484.89 83
3485.02 82
3485.16 78
3485.30 74
3485.43 70
3485.57 66
3485.70 64
3485.84 64
3485.97 63
3486.11 63
3486.24 63
3486.38 62
3486.51 62
3486.65 63
3486.78 65
3486.92 68
3487.06 71
3487.19 72
3487.33 71
3487.46 67
3487.60 59
3487.73 48
3487.87 35
3488.00 22
3488.14 9
3488.27 0
3488.41 0
3488.55 0
3488.68 0
3488.82 0
3488.95 0
3489.09 0
3489.22 0
3489.36 5
3489.49 8
3489.63 10
3489.76 12
3489.90 15
3490.04 18
3490.17 24
3490.31 31
3490.44 41
3490.58 51
3490.71 63
3490.85 74
3490.98 84
3491.12 93
3491.25 98
3491.39 101
3491.53 99
3491.66 94
3491.80 85
3491.93 74
3492.07 60
3492.20 47
3492.34 34
3492.47 22
3492.61 12
3492.75 5
3492.88 0
3493.02 0
3493.15 0
3493.29 1
3493.42 6
3493.56 12
3493.69 20
3493.83 27
3493.97 35
3494.10 42
3494.24 49
3494.37 56
3494.51 64
3494.64 72
3494.78 79
3494.91 86
3495.05 91
3495.19 94
3495.32 94
3495.46 91
3495.59 88
3495.73 85
3495.86 83
3496.00 82
3496.13 82
3496.27 82
3496.41 82
3496.54 80
3496.68 77
3496.81 72
3496.95 65
3497.08 57
3497.22 49
3497.35 39
3497.49 28
3497.63 17
3497.76 5
3497.90 0
3498.03 0
3498.17 0
3498.30 0
3498.44 0
3498.58 0
3498.71 0
3498.85 0
3498.98 9
3499.12 17
3499.25 22
3499.39 23
3499.52 21
3499.66 17
3499.80 11
3499.93 5
3500.07 0
3500.20 0
3500.34 0
3500.47 0
3500.61 0
3500.75 0
3500.88 2
3501.02 4
3501.15 5
3501.29 5
3501.42 5
3501.56 6
3501.70 10
3501.83 15
3501.97 23
3502.10 32
3502.24 42
3502.37 50
3502.51 56
3502.65 60
3502.78 61
3502.92 59
3503.05 55
3503.19 50
3503.32 46
3503.46 43
3503.60 41
3503.73 42
3503.87 45
3504.00 49
3504.14 53
3504.27 56
3504.41 59
3504.55 60
3504.68 60
3504.82 59
3504.95 57
3505.09 55
3505.22 53
3505.36 49
3505.50 45
3505.63 41
3505.77 38
3505.90 35
3506.04 33
3506.18 32
3506.31 30
3506.45 27
3506.58 24
3506.72 20
3506.85 16
3506.99 15
3507.13 16
3507.26 20
3507.40 27
3507.53 34
3507.67 41
3507.80 45
3507.94 45
3508.08 42
3508.21 36
3508.35 30
3508.48 25
3508.62 21
3508.76 19
3508.89 18
3509.03 18
3509.16 17
3509.30 17
3509.43 16
3509.57 15
3509.71 15
3509.84 16
3509.98 17
3510.11 19
3510.25 21
3510.39 22
3510.52 22
3510.66 21
3510.79 18
3510.93 15
3511.07 11
3511.20 8
3511.34 6
3511.47 6
3511.61 8
3511.74 11
3511.88 15
3512.02 21
3512.15 26
3512.29 32
3512.42 38
3512.56 44
3512.70 51
3512.83 57
3512.97 63
3513.10 69
3513.24 75
3513.38 82
3513.51 91
3513.65 102
3513.78 115
3513.92 131
3514.06 147
3514.19 163
3514.33 175
3514.46 183
3514.60 187
3514.74 187
3514.87 186
3515.01 185
3515.14 187
3515.28 192
3515.41 200
3515.55 209
3515.69 218
3515.82 225
3515.96 228
3516.09 228
3516.23 226
3516.37 226
3516.50 230
3516.64 240
3516.77 258
3516.91 281
3517.05 309
3517.18 338
3517.32 366
3517.45 390
3517.59 411
3517.73 430
3517.86 446
3518.00 462
3518.13 479
3518.27 494
3518.41 507
3518.54 516
3518.68 521
3518.81 521
3518.95 517
3519.09 510
3519.22 502
3519.36 495
3519.49 490
3519.63 484
3519.77 479
3519.90 472
3520.04 466
3520.18 458
3520.31 450
3520.45 442
3520.58 434
3520.72 425
3520.86 417
3520.99 409
3521.13 399
3521.26 388
3521.40 377
3521.54 365
3521.67 351
3521.81 336
3521.94 321
3522.08 306
3522.22 292
3522.35 280
3522.49 272
3522.62 266
3522.76 265
3522.90 265
3523.03 268
3523.17 270
3523.31 272
3523.44 274
3523.58 274
3523.71 273
3523.85 273
3523.99 274
3524.12 275
3524.26 278
3524.39 280
3524.53 281
3524.67 283
3524.80 284
3524.94 285
3525.07 286
3525.21 287
3525.35 288
3525.48 288
3525.62 284
3525.76 278
3525.89 268
3526.03 257
3526.16 245
3526.30 233
3526.44 224
3526.57 218
3526.71 216
3526.85 215
3526.98 217
3527.12 220
3527.25 222
3527.39 223
3527.53 223
3527.66 220
3527.80 213
3527.93 204
3528.07 191
3528.21 177
3528.34 161
3528.48 147
3528.62 135
3528.75 127
3528.89 123
3529.02 123
3529.16 125
3529.30 129
3529.43 133
3529.57 135
3529.71 134
3529.84 131
3529.98 125
3530.11 118
3530.25 111
3530.39 103
3530.52 95
3530.66 88
3530.80 82
3530.93 77
3531.07 75
3531.20 74
3531.34 77
3531.48 82
3531.61 88
3531.75 96
3531.89 104
3532.02 112
3532.16 120
3532.29 127
3532.43 134
3532.57 141
3532.70 149
3532.84 156
3532.98 163
3533.11 168
3533.25 171
3533.39 171
3533.52 170
3533.66 166
3533.79 161
3533.93 155
3534.07 149
3534.20 142
3534.34 134
3534.48 126
3534.61 118
3534.75 110
3534.88 103
3535.02 98
3535.16 98
3535.29 102
3535.43 110
3535.57 123
3535.70 137
3535.84 151
3535.98 162
3536.11 171
3536.25 177
3536.38 180
3536.52 180
3536.66 179
3536.79 176
3536.93 173
3537.07 169
3537.20 164
3537.34 157
3537.48 149
3537.61 142
3537.75 136
3537.88 133
3538.02 133
3538.16 135
3538.29 139
3538.43 142
3538.57 144
3538.70 144
3538.84 140
3538.98 134
3539.11 126
3539.25 117
3539.39 109
3539.52 102
3539.66 97
3539.79 94
3539.93 92
3540.07 91
3540.20 92
3540.34 93
3540.48 96
3540.61 98
3540.75 101
3540.89 105
3541.02 108
3541.16 111
3541.30 113
3541.43 114
3541.57 115
3541.71 116
3541.84 117
3541.98 120
3542.11 124
3542.25 129
3542.39 135
3542.52 140
3542.66 144
3542.80 148
3542.93 150
3543.07 152
3543.21 154
3543.34 156
3543.48 156
3543.62 155
3543.75 151
3543.89 144
3544.03 135
3544.16 125
3544.30 115
3544.44 105
3544.57 98
3544.71 93
3544.84 90
3544.98 90
3545.12 92
3545.25 96
3545.39 102
3545.53 107
3545.66 112
3545.80 115
3545.94 115
3546.07 112
3546.21 108
3546.35 103
3546.48 99
3546.62 97
3546.76 98
3546.89 100
3547.03 104
3547.17 108
3547.30 111
3547.44 113
3547.58 113
3547.71 112
3547.85 111
3547.99 110
3548.12 109
3548.26 108
3548.40 107
3548.53 106
3548.67 104
3548.81 99
3548.94 92
3549.08 83
3549.21 72
3549.35 60
3549.49 49
3549.62 39
3549.76 33
3549.90 29
3550.03 29
3550.17 30
3550.31 32
3550.44 33
3550.58 32
3550.72 31
3550.85 29
3550.99 27
3551.13 27
3551.26 29
3551.40 33
3551.54 38
3551.67 43
3551.81 46
3551.95 48
3552.08 49
3552.22 50
3552.36 50
3552.49 51
3552.63 53
3552.77 56
3552.90 59
3553.04 61
3553.18 63
3553.31 64
3553.45 64
3553.59 64
3553.72 64
3553.86 64
3554.00 63
3554.13 61
3554.27 59
3554.41 56
3554.55 52
3554.68 46
3554.82 40
3554.96 34
3555.09 27
3555.23 19
3555.37 11
3555.50 3
3555.64 0
3555.78 0
3555.91 0
3556.05 0
3556.19 0
3556.32 0
3556.46 0
3556.60 2
3556.73 5
3556.87 6
3557.01 7
3557.14 7
3557.28 7
3557.42 8
3557.55 8
3557.69 9
3557.83 10
3557.96 11
3558.10 12
3558.24 13
3558.37 15
3558.51 16
3558.65 18
3558.78 20
3558.92 22
3559.06 23
3559.20 23
3559.33 22
3559.47 20
3559.61 18
3559.74 17
3559.88 17
3560.02 17
3560.15 19
3560.29 20
3560.43 21
3560.56 21
3560.70 20
3560.84 17
3560.97 14
3561.11 11
3561.25 9
3561.38 8
3561.52 8
3561.66 9
3561.79 10
3561.93 11
3562.07 12
3562.21 11
3562.34 9
3562.48 6
3562.62 4
3562.75 4
3562.89 6
3563.03 10
3563.16 17
3563.30 24
3563.44 30
3563.57 35
3563.71 36
3563.85 33
3563.98 28
3564.12 22
3564.26 15
3564.40 10
3564.53 7
3564.67 6
3564.81 7
3564.94 8
3565.08 11
3565.22 13
3565.35 14
3565.49 15
3565.63 15
3565.76 15
3565.90 16
3566.04 17
3566.18 19
3566.31 23
3566.45 27
3566.59 32
3566.72 37
3566.86 40
3567.00 42
3567.13 42
3567.27 41
3567.41 39
3567.55 36
3567.68 33
3567.82 30
3567.96 28
3568.09 26
3568.23 25
3568.37 25
3568.50 26
3568.64 29
3568.78 34
3568.92 41
3569.05 49
3569.19 57
3569.33 64
3569.46 69
3569.60 72
3569.74 72
3569.87 70
3570.01 66
3570.15 62
3570.29 59
3570.42 59
3570.56 61
3570.70 67
3570.83 75
3570.97 83
3571.11 91
3571.24 97
3571.38 100
3571.52 99
3571.66 97
3571.79 93
3571.93 89
3572.07 84
3572.20 79
3572.34 74
3572.48 68
3572.61 59
3572.75 49
3572.89 38
3573.03 27
3573.16 17
3573.30 10
3573.44 6
3573.57 4
3573.71 4
3573.85 6
3573.99 8
3574.12 11
3574.26 14
3574.40 17
3574.53 21
3574.67 24
3574.81 28
3574.95 31
3575.08 32
3575.22 33
3575.36 32
3575.49 31
3575.63 30
3575.77 28
3575.91 28
3576.04 28
3576.18 30
3576.32 33
3576.45 38
3576.59 44
3576.73 51
3576.87 57
3577.00 61
3577.14 62
3577.28 60
3577.41 56
3577.55 49
3577.69 41
3577.83 33
3577.96 25
3578.10 18
3578.24 12
3578.37 7
3578.51 3
3578.65 0
3578.79 0
3578.92 0
3579.06 0
3579.20 0
3579.33 0
3579.47 0
3579.61 0
3579.75 0
3579.88 8
3580.02 19
3580.16 31
3580.29 42
3580.43 52
3580.57 60
3580.71 66
3580.84 72
3580.98 77
3581.12 81
3581.26 86
3581.39 90
3581.53 95
3581.67 98
3581.80 102
3581.94 105
3582.08 109
3582.22 113
3582.35 119
3582.49 126
3582.63 133
3582.76 142
3582.90 152
3583.04 163
3583.18 175
3583.31 189
3583.45 204
3583.59 220
3583.73 235
3583.86 249
3584.00 261
3584.14 269
3584.28 274
3584.41 276
3584.55 276
3584.69 276
3584.82 278
3584.96 282
3585.10 289
3585.24 298
3585.37 309
3585.51 320
3585.65 331
3585.79 340
3585.92 348
3586.06 354
3586.20 359
3586.33 361
3586.47 360
3586.61 356
3586.75 349
3586.88 340
3587.02 329
3587.16 319
3587.30 311
3587.43 306
3587.57 304
3587.71 305
3587.85 308
3587.98 311
3588.12 314
3588.26 316
3588.39 317
3588.53 318
3588.67 318
3588.81 319
3588.94 318
3589.08 315
3589.22 310
3589.36 302
3589.49 291
3589.63 278
3589.77 265
3589.91 251
3590.04 239
3590.18 228
3590.32 220
3590.46 213
3590.59 208
3590.73 203
3590.87 199
3591.01 195
3591.14 190
3591.28 184
3591.42 177
3591.56 170
3591.69 164
3591.83 159
3591.97 156
3592.10 155
3592.24 156
3592.38 157
3592.52 159
3592.65 162
3592.79 165
3592.93 169
3593.07 173
3593.20 179
3593.34 184
3593.48 188
3593.62 191
3593.75 191
3593.89 188
3594.03 183
3594.17 176
3594.30 167
3594.44 157
3594.58 147
3594.72 139
3594.85 132
3594.99 128
3595.13 127
3595.27 130
3595.40 136
3595.54 143
3595.68 149
3595.82 154
3595.95 156
3596.09 154
3596.23 149
3596.37 140
3596.50 130
3596.64 120
3596.78 111
3596.92 105
3597.05 102
3597.19 103
3597.33 107
3597.47 115
3597.60 125
3597.74 136
3597.88 146
3598.02 155
3598.15 160
3598.29 161
3598.43 158
3598.57 151
3598.70 141
3598.84 129
3598.98 117
3599.12 106
3599.26 96
3599.39 89
3599.53 85
3599.67 82
3599.81 82
3599.94 83
3600.08 87
3600.22 92
3600.36 99
3600.49 107
3600.63 116
3600.77 124
3600.91 131
3601.04 137
3601.18 141
3601.32 143
3601.46 145
3601.59 146
3601.73 147
3601.87 149
3602.01 150
3602.14 151
3602.28 150
3602.42 149
3602.56 146
3602.70 143
3602.83 141
3602.97 141
3603.11 143
3603.25 148
3603.38 156
3603.52 167
3603.66 179
3603.80 192
3603.93 202
3604.07 209
3604.21 212
3604.35 211
3604.48 205
3604.62 197
3604.76 187
3604.90 177
3605.04 167
3605.17 160
3605.31 154
3605.45 151
3605.59 149
3605.72 148
3605.86 149
3606.00 150
3606.14 151
3606.27 152
3606.41 153
3606.55 154
3606.69 155
3606.83 156
3606.96 156
3607.10 155
3607.24 154
3607.38 151
3607.51 148
3607.65 144
3607.79 141
3607.93 138
3608.07 136
3608.20 134
3608.34 131
3608.48 128
3608.62 124
3608.75 120
3608.89 115
3609.03 112
3609.17 111
3609.31 112
3609.44 115
3609.58 119
3609.72 123
3609.86 127
3609.99 129
3610.13 128
3610.27 126
3610.41 121
3610.55 114
3610.68 106
3610.82 97
3610.96 88
3611.10 81
3611.23 76
3611.37 75
3611.51 77
3611.65 83
3611.79 92
3611.92 102
3612.06 112
3612.20 121
3612.34 129
3612.47 136
3612.61 142
3612.75 146
3612.89 150
3613.03 153
3613.16 154
3613.30 153
3613.44 150
3613.58 147
3613.72 142
3613.85 136
3613.99 131
3614.13 126
3614.27 123
3614.40 122
3614.54 122
3614.68 124
3614.82 127
3614.96 131
3615.09 134
3615.23 135
3615.37 134
3615.51 131
3615.65 126
3615.78 119
3615.92 112
3616.06 106
3616.20 101
3616.33 97
3616.47 94
3616.61 89
3616.75 83
3616.89 74
3617.02 62
3617.16 49
3617.30 36
3617.44 25
3617.58 17
3617.71 13
3617.85 11
3617.99 12
3618.13 13
3618.27 14
3618.40 15
3618.54 15
3618.68 14
3618.82 13
3618.96 13
3619.09 14
3619.23 17
3619.37 20
3619.51 25
3619.65 29
3619.78 33
3619.92 35
3620.06 35
3620.20 31
3620.34 25
3620.47 17
3620.61 8
3620.75 0
3620.89 0
3621.03 0
3621.16 0
3621.30 0
3621.44 0
3621.58 0
3621.72 0
3621.85 2
3621.99 7
3622.13 11
3622.27 14
3622.41 15
3622.54 17
3622.68 19
3622.82 22
3622.96 27
3623.10 33
3623.23 39
3623.37 44
3623.51 49
3623.65 53
3623.79 56
3623.92 59
3624.06 62
3624.20 66
3624.34 69
3624.48 72
3624.61 73
3624.75 73
3624.89 72
3625.03 70
3625.17 68
3625.30 67
3625.44 67
3625.58 68
3625.72 69
3625.86 71
3625.99 73
3626.13 76
3626.27 78
3626.41 81
3626.55 83
3626.68 85
3626.82 87
3626.96 91
3627.10 97
3627.24 104
3627.38 113
3627.51 122
3627.65 131
3627.79 139
3627.93 144
3628.07 147
3628.20 148
3628.34 146
3628.48 142
3628.62 137
3628.76 131
3628.89 124
3629.03 117
3629.17 109
3629.31 103
3629.45 97
3629.59 92
3629.72 90
3629.86 89
3630.00 91
3630.14 94
3630.28 97
3630.41 100
3630.55 101
3630.69 101
3630.83 99
3630.97 95
3631.11 91
3631.24 87
3631.38 83
3631.52 81
3631.66 80
3631.80 81
3631.93 81
3632.07 82
3632.21 83
3632.35 83
3632.49 83
3632.63 82
3632.76 81
3632.90 78
3633.04 75
3633.18 72
3633.32 69
3633.45 66
3633.59 64
3633.73 62
3633.87 62
3634.01 61
3634.15 60
3634.28 60
3634.42 59
3634.56 58
3634.70 57
3634.84 56
3634.98 54
3635.11 51
3635.25 48
3635.39 44
3635.53 40
3635.67 36
3635.81 33
3635.94 31
3636.08 30
3636.22 30
3636.36 30
3636.50 31
3636.63 35
3636.77 40
3636.91 47
3637.05 55
3637.19 62
3637.33 68
3637.46 72
3637.60 72
3637.74 70
3637.88 66
3638.02 61
3638.16 57
3638.29 55
3638.43 55
3638.57 55
3638.71 55
3638.85 54
3638.99 52
3639.12 47
3639.26 41
3639.40 33
3639.54 26
3639.68 21
3639.82 18
3639.95 19
3640.09 23
3640.23 30
3640.37 42
3640.51 55
3640.65 70
3640.78 84
3640.92 96
3641.06 103
3641.20 105
3641.34 100
3641.48 90
3641.61 75
3641.75 58
3641.89 41
3642.03 27
3642.17 19
3642.31 17
3642.45 21
3642.58 31
3642.72 44
3642.86 57
3643.00 70
3643.14 79
3643.28 84
3643.41 86
3643.55 84
3643.69 80
3643.83 74
3643.97 69
3644.11 64
3644.24 60
3644.38 59
3644.52 59
3644.66 63
3644.80 68
3644.94 77
3645.08 86
3645.21 97
3645.35 108
3645.49 117
3645.63 125
3645.77 130
3645.91 133
3646.04 135
3646.18 136
3646.32 138
3646.46 140
3646.60 142
3646.74 145
3646.88 148
3647.01 151
3647.15 152
3647.29 152
3647.43 150
3647.57 146
3647.71 140
3647.84 132
3647.98 124
3648.12 117
3648.26 111
3648.40 108
3648.54 109
3648.68 113
3648.81 118
3648.95 123
3649.09 126
3649.23 126
3649.37 122
3649.51 115
3649.65 105
3649.78 95
3649.92 85
3650.06 76
3650.20 69
3650.34 64
3650.48 61
3650.62 58
3650.75 55
3650.89 53
3651.03 50
3651.17 47
3651.31 45
3651.45 42
3651.59 40
3651.72 38
3651.86 35
3652.00 33
3652.14 31
3652.28 28
3652.42 25
3652.56 22
3652.69 19
3652.83 18
3652.97 18
3653.11 20
3653.25 24
3653.39 29
3653.53 35
3653.66 41
3653.80 47
3653.94 52
3654.08 55
3654.22 57
3654.36 58
3654.50 58
3654.63 58
3654.77 57
3654.91 55
3655.05 54
3655.19 53
3655.33 52
3655.47 53
3655.61 54
3655.74 56
3655.88 59
3656.02 62
3656.16 64
3656.30 65
3656.44 66
3656.58 65
3656.71 65
3656.85 63
3656.99 62
3657.13 61
3657.27 59
3657.41 57
3657.55 55
3657.69 53
3657.82 53
3657.96 56
3658.10 61
3658.24 71
3658.38 83
3658.52 96
3658.66 108
3658.79 117
3658.93 124
3659.07 127
3659.21 126
3659.35 124
3659.49 119
3659.63 115
3659.77 110
3659.90 105
3660.04 101
3660.18 96
3660.32 91
3660.46 85
3660.60 79
3660.74 72
3660.88 65
3661.01 60
3661.15 57
3661.29 58
3661.43 63
3661.57 72
3661.71 85
3661.85 99
3661.99 112
3662.12 122
3662.26 128
3662.40 129
3662.54 126
3662.68 121
3662.82 115
3662.96 111
3663.10 109
3663.23 109
3663.37 111
3663.51 114
3663.65 116
3663.79 115
3663.93 112
3664.07 107
3664.21 100
3664.35 92
3664.48 86
3664.62 81
3664.76 79
3664.90 77
3665.04 76
3665.18 74
3665.32 71
3665.46 66
3665.59 59
3665.73 51
3665.87 43
3666.01 35
3666.15 29
3666.29 24
3666.43 21
3666.57 18
3666.71 17
3666.84 16
3666.98 15
3667.12 15
3667.26 15
3667.40 16
3667.54 18
3667.68 22
3667.82 26
3667.96 30
3668.09 33
3668.23 36
3668.37 36
3668.51 34
3668.65 30
3668.79 26
3668.93 21
3669.07 18
3669.21 16
3669.34 16
3669.48 18
3669.62 21
3669.76 25
3669.90 28
3670.04 30
3670.18 31
3670.32 30
3670.46 27
3670.59 25
3670.73 22
3670.87 18
3671.01 15
3671.15 11
3671.29 7
3671.43 3
3671.57 0
3671.71 0
3671.84 0
3671.98 3
3672.12 7
3672.26 11
3672.40 14
3672.54 17
3672.68 18
3672.82 18
3672.96 19
3673.10 19
3673.23 20
3673.37 22
3673.51 25
3673.65 29
3673.79 33
3673.93 38
3674.07 43
3674.21 50
3674.35 58
3674.49 66
3674.62 74
3674.76 81
3674.90 86
3675.04 90
3675.18 93
3675.32 94
3675.46 94
3675.60 93
3675.74 90
3675.88 87
3676.01 81
3676.15 73
3676.29 64
3676.43 55
3676.57 45
3676.71 35
3676.85 27
3676.99 21
3677.13 15
3677.27 10
3677.41 5
3677.54 0
3677.68 0
3677.82 0
3677.96 0
3678.10 0
3678.24 0
3678.38 0
3678.52 0
3678.66 3
3678.80 8
3678.94 11
3679.07 13
3679.21 15
3679.35 17
3679.49 21
3679.63 26
3679.77 33
3679.91 42
3680.05 52
3680.19 62
3680.33 71
3680.47 78
3680.60 83
3680.74 85
3680.88 85
3681.02 83
3681.16 80
3681.30 77
3681.44 74
3681.58 71
3681.72 68
3681.86 67
3682.00 66
3682.13 68
3682.27 71
3682.41 75
3682.55 80
3682.69 85
3682.83 89
3682.97 91
3683.11 91
3683.25 90
3683.39 86
3683.53 82
3683.67 78
3683.80 74
3683.94 72
3684.08 71
3684.22 73
3684.36 75
3684.50 78
3684.64 81
3684.78 82
3684.92 83
3685.06 82
3685.20 82
3685.34 83
3685.48 87
3685.61 92
3685.75 98
3685.89 105
3686.03 111
3686.17 114
3686.31 116
3686.45 116
3686.59 115
3686.73 116
3686.87 119
3687.01 123
3687.15 128
3687.29 132
3687.42 133
3687.56 132
3687.70 127
3687.84 120
3687.98 113
3688.12 106
3688.26 102
3688.40 101
3688.54 103
3688.68 108
3688.82 116
3688.96 126
3689.10 136
3689.23 146
3689.37 155
3689.51 161
3689.65 163
3689.79 161
3689.93 156
3690.07 148
3690.21 138
3690.35 128
3690.49 117
3690.63 107
3690.77 99
3690.91 91
3691.05 83
3691.19 77
3691.32 72
3691.46 68
3691.60 66
3691.74 66
3691.88 69
3692.02 74
3692.16 79
3692.30 84
3692.44 87
3692.58 88
3692.72 85
3692.86 81
3693.00 75
3693.14 68
3693.28 61
3693.41 56
3693.55 52
3693.69 49
3693.83 47
3693.97 45
3694.11 44
3694.25 41
3694.39 40
3694.53 39
3694.67 39
3694.81 40
3694.95 43
3695.09 47
3695.23 52
3695.37 56
3695.51 60
3695.64 63
3695.78 65
3695.92 66
3696.06 66
3696.20 66
3696.34 67
3696.48 68
3696.62 71
3696.76 74
3696.90 76
3697.04 78
3697.18 78
3697.32 75
3697.46 71
3697.60 65
3697.74 60
3697.88 55
3698.02 52
3698.15 51
3698.29 51
3698.43 53
3698.57 56
3698.71 59
3698.85 62
3698.99 63
3699.13 64
3699.27 65
3699.41 66
3699.55 68
3699.69 70
3699.83 73
3699.97 77
3700.11 80
3700.25 82
3700.39 82
3700.53 79
3700.67 75
3700.80 71
3700.94 67
3701.08 64
3701.22 64
3701.36 65
3701.50 68
3701.64 71
3701.78 72
3701.92 73
3702.06 73
3702.20 72
3702.34 73
3702.48 74
3702.62 77
3702.76 81
3702.90 86
3703.04 91
3703.18 96
3703.32 101
3703.46 104
3703.60 108
3703.73 112
3703.87 116
3704.01 120
3704.15 122
3704.29 124
3704.43 125
3704.57 124
3704.71 123
3704.85 120
3704.99 116
3705.13 111
3705.27 106
3705.41 101
3705.55 96
3705.69 92
3705.83 90
3705.97 90
3706.11 91
3706.25 92
3706.39 93
3706.53 91
3706.67 88
3706.81 83
3706.95 76
3707.08 70
3707.22 65
3707.36 62
3707.50 61
3707.64 61
3707.78 62
3707.92 63
3708.06 65
3708.20 66
3708.34 68
3708.48 68
3708.62 68
3708.76 66
3708.90 62
3709.04 57
3709.18 52
3709.32 49
3709.46 47
3709.60 47
3709.74 50
3709.88 56
3710.02 62
3710.16 69
3710.30 75
3710.44 81
3710.58 88
3710.72 94
3710.86 101
3711.00 108
3711.14 115
3711.27 121
3711.41 124
3711.55 125
3711.69 123
3711.83 119
3711.97 112
3712.11 104
3712.25 95
3712.39 86
3712.53 77
3712.67 69
3712.81 61
3712.95 56
3713.09 52
3713.23 50
3713.37 50
3713.51 51
3713.65 52
3713.79 52
3713.93 52
3714.07 52
3714.21 52
3714.35 53
3714.49 57
3714.63 62
3714.77 69
3714.91 76
3715.05 81
3715.19 83
3715.33 81
3715.47 76
3715.61 68
3715.75 57
3715.89 46
3716.03 36
3716.17 29
3716.31 23
3716.45 21
3716.59 21
3716.73 22
3716.86 25
3717.00 27
3717.14 29
3717.28 30
3717.42 32
3717.56 34
3717.70 38
3717.84 44
3717.98 50
3718.12 58
3718.26 65
3718.40 71
3718.54 74
3718.68 74
3718.82 72
3718.96 68
3719.10 63
3719.24 59
3719.38 55
3719.52 53
3719.66 54
3719.80 55
3719.94 58
3720.08 60
3720.22 60
3720.36 58
3720.50 54
3720.64 49
3720.78 43
3720.92 39
3721.06 35
3721.20 33
3721.34 31
3721.48 31
3721.62 31
3721.76 32
3721.90 33
3722.04 34
3722.18 35
3722.32 38
3722.46 40
3722.60 43
3722.74 46
3722.88 48
3723.02 49
3723.16 49
3723.30 50
3723.44 50
3723.58 49
3723.72 49
3723.86 48
3724.00 47
3724.14 47
3724.28 47
3724.42 48
3724.56 53
3724.70 59
3724.84 68
3724.98 77
3725.12 86
3725.26 93
3725.40 98
3725.54 100
3725.68 101
3725.82 102
3725.96 104
3726.10 107
3726.24 112
3726.38 116
3726.52 120
3726.66 122
3726.80 121
3726.94 118
3727.08 111
3727.22 102
3727.36 93
3727.50 83
3727.64 73
3727.78 64
3727.92 57
3728.06 50
3728.20 45
3728.34 42
3728.48 39
3728.62 38
3728.76 37
3728.90 39
3729.04 41
3729.18 44
3729.32 46
3729.46 47
3729.60 45
3729.74 41
3729.88 35
3730.02 29
3730.16 22
3730.30 17
3730.44 14
3730.58 13
3730.72 15
3730.86 17
3731.00 19
3731.14 20
3731.28 19
3731.42 16
3731.56 11
3731.70 6
3731.84 1
3731.98 0
3732.12 0
3732.26 0
3732.40 0
3732.54 0
3732.68 0
3732.82 0
3732.96 0
3733.10 0
3733.24 9
3733.38 22
3733.52 37
3733.66 54
3733.80 71
3733.94 86
3734.08 99
3734.22 108
3734.36 112
3734.50 113
3734.64 110
3734.78 105
3734.92 99
3735.06 93
3735.20 88
3735.34 84
3735.48 81
3735.62 78
3735.76 76
3735.90 74
3736.04 72
3736.18 71
3736.32 71
3736.46 72
3736.60 73
3736.74 75
3736.88 75
3737.02 74
3737.16 71
3737.30 66
3737.44 62
3737.58 59
3737.72 58
3737.87 61
3738.01 65
3738.15 73
3738.29 81
3738.43 90
3738.57 100
3738.71 111
3738.85 122
3738.99 134
3739.13 145
3739.27 156
3739.41 165
3739.55 173
3739.69 180
3739.83 185
3739.97 190
3740.11 193
3740.25 196
3740.39 197
3740.53 196
3740.67 194
3740.81 189
3740.95 185
3741.09 181
3741.23 180
3741.37 181
3741.51 185
3741.65 192
3741.79 200
3741.93 209
3742.07 218
3742.21 226
3742.35 234
3742.49 242
3742.63 249
3742.77 256
3742.91 262
3743.05 265
3743.19 266
3743.33 262
3743.48 255
3743.62 245
3743.76 233
3743.90 220
3744.04 207
3744.18 195
3744.32 185
3744.46 177
3744.60 171
3744.74 167
3744.88 164
3745.02 162
3745.16 160
3745.30 158
3745.44 156
3745.58 154
3745.72 152
3745.86 152
3746.00 154
3746.14 160
3746.28 169
3746.42 179
3746.56 190
3746.70 200
3746.84 207
3746.98 210
3747.12 209
3747.26 204
3747.40 197
3747.55 189
3747.69 182
3747.83 177
3747.97 175
3748.11 176
3748.25 179
3748.39 183
3748.53 188
3748.67 193
3748.81 198
3748.95 201
3749.09 203
3749.23 204
3749.37 202
3749.51 198
3749.65 191
3749.79 182
3749.93 171
3750.07 158
3750.21 146
3750.35 136
3750.49 128
3750.63 122
3750.77 120
3750.92 119
3751.06 119
3751.20 118
3751.34 115
3751.48 112
3751.62 106
3751.76 100
3751.90 94
3752.04 89
3752.18 85
3752.32 83
3752.46 82
3752.60 83
3752.74 86
3752.88 88
3753.02 91
3753.16 93
3753.30 93
3753.44 92
3753.58 89
3753.72 87
3753.86 86
3754.01 86
3754.15 89
3754.29 94
3754.43 101
3754.57 108
3754.71 115
3754.85 120
3754.99 121
3755.13 118
3755.27 110
3755.41 98
3755.55 82
3755.69 65
3755.83 49
3755.97 35
3756.11 26
3756.25 22
3756.39 23
3756.53 28
3756.68 35
3756.82 44
3756.96 52
3757.10 59
3757.24 65
3757.38 69
3757.52 73
3757.66 75
3757.80 77
3757.94 80
3758.08 82
3758.22 85
3758.36 88
3758.50 91
3758.64 92
3758.78 91
3758.92 88
3759.07 84
3759.21 78
3759.35 72
3759.49 67
3759.63 65
3759.77 66
3759.91 71
3760.05 79
3760.19 89
3760.33 101
3760.47 111
3760.61 119
3760.75 123
3760.89 123
3761.03 119
3761.17 112
3761.32 105
3761.46 98
3761.60 92
3761.74 89
3761.88 87
3762.02 85
3762.16 83
3762.30 79
3762.44 75
3762.58 69
3762.72 63
3762.86 58
3763.00 56
3763.14 56
3763.28 60
3763.42 66
3763.57 75
3763.71 86
3763.85 97
3763.99 110
3764.13 122
3764.27 134
3764.41 143
3764.55 150
3764.69 153
3764.83 153
3764.97 149
3765.11 144
3765.25 138
3765.39 131
3765.54 127
3765.68 124
3765.82 124
3765.96 125
3766.10 128
3766.24 131
3766.38 133
3766.52 134
3766.66 133
3766.80 131
3766.94 129
3767.08 129
3767.22 131
3767.36 135
3767.51 143
3767.65 152
3767.79 161
3767.93 168
3768.07 172
3768.21 170
3768.35 164
3768.49 153
3768.63 139
3768.77 124
3768.91 109
3769.05 96
3769.19 87
3769.34 81
3769.48 77
3769.62 75
3769.76 71
3769.90 66
3770.04 58
3770.18 48
3770.32 39
3770.46 31
3770.60 28
3770.74 30
3770.88 38
3771.03 50
3771.17 64
3771.31 78
3771.45 89
3771.59 95
3771.73 96
3771.87 91
3772.01 84
3772.15 74
3772.29 65
3772.43 57
3772.57 52
3772.72 50
3772.86 50
3773.00 51
3773.14 54
3773.28 58
3773.42 63
3773.56 67
3773.70 70
3773.84 71
3773.98 71
3774.12 69
3774.26 66
3774.41 61
3774.55 55
3774.69 50
3774.83 45
3774.97 42
3775.11 41
3775.25 43
3775.39 48
3775.53 56
3775.67 66
3775.81 77
3775.96 88
3776.10 97
3776.24 103
3776.38 107
3776.52 109
3776.66 109
3776.80 109
3776.94 108
3777.08 107
3777.22 107
3777.36 106
3777.51 105
3777.65 103
3777.79 100
3777.93 96
3778.07 91
3778.21 85
3778.35 79
3778.49 73
3778.63 69
3778.77 65
3778.92 61
3779.06 59
3779.20 56
3779.34 53
3779.48 49
3779.62 45
3779.76 41
3779.90 38
3780.04 38
3780.18 42
3780.33 49
3780.47 60
3780.61 73
3780.75 86
3780.89 98
3781.03 105
3781.17 107
3781.31 106
3781.45 101
3781.59 94
3781.74 86
3781.88 79
3782.02 72
3782.16 65
3782.30 58
3782.44 51
3782.58 44
3782.72 38
3782.86 33
3783.00 31
3783.15 30
3783.29 31
3783.43 33
3783.57 34
3783.71 35
3783.85 34
3783.99 34
3784.13 33
3784.27 34
3784.42 35
3784.56 36
3784.70 37
3784.84 36
3784.98 33
3785.12 28
3785.26 21
3785.40 13
3785.54 6
3785.68 2
3785.83 1
3785.97 3
3786.11 8
3786.25 15
3786.39 22
3786.53 29
3786.67 34
3786.81 36
3786.95 36
3787.10 33
3787.24 28
3787.38 22
3787.52 15
3787.66 8
3787.80 3
3787.94 0
3788.08 0
3788.22 0
3788.37 0
3788.51 0
3788.65 0
3788.79 0
3788.93 0
3789.07 1
3789.21 4
3789.35 6
3789.50 8
3789.64 9
3789.78 9
3789.92 8
3790.06 6
3790.20 5
3790.34 5
3790.48 7
3790.62 12
3790.77 20
3790.91 31
3791.05 43
3791.19 55
3791.33 65
3791.47 71
3791.61 71
3791.75 67
3791.90 59
3792.04 50
3792.18 42
3792.32 37
3792.46 35
3792.60 37
3792.74 40
3792.88 45
3793.03 49
3793.17 53
3793.31 56
3793.45 60
3793.59 64
3793.73 70
3793.87 77
3794.01 83
3794.16 89
3794.30 92
3794.44 94
3794.58 94
3794.72 91
3794.86 87
3795.00 81
3795.14 75
3795.29 69
3795.43 66
3795.57 66
3795.71 70
3795.85 80
3795.99 93
3796.13 108
3796.27 123
3796.42 135
3796.56 142
3796.70 145
3796.84 144
3796.98 139
3797.12 135
3797.26 131
3797.40 130
3797.55 132
3797.69 136
3797.83 141
3797.97 146
3798.11 149
3798.25 150
3798.39 149
3798.54 144
3798.68 138
3798.82 131
3798.96 125
3799.10 120
3799.24 116
3799.38 115
3799.52 114
3799.67 114
3799.81 113
3799.95 111
3800.09 106
3800.23 100
3800.37 93
3800.51 86
3800.66 79
3800.80 72
3800.94 66
3801.08 62
3801.22 60
3801.36 60
3801.50 61
3801.65 63
3801.79 65
3801.93 66
3802.07 66
3802.21 64
3802.35 60
3802.49 54
3802.63 47
3802.78 41
3802.92 35
3803.06 31
3803.20 28
3803.34 25
3803.48 21
3803.62 17
3803.77 11
3803.91 5
3804.05 0
3804.19 0
3804.33 0
3804.47 0
3804.61 6
3804.76 19
3804.90 34
3805.04 51
3805.18 67
3805.32 81
3805.46 91
3805.61 97
3805.75 99
3805.89 97
3806.03 94
3806.17 91
3806.31 89
3806.45 89
3806.60 91
3806.74 95
3806.88 100
3807.02 106
3807.16 111
3807.30 116
3807.44 119
3807.59 122
3807.73 123
3807.87 124
3808.01 126
3808.15 127
3808.29 128
3808.43 130
3808.58 131
3808.72 132
3808.86 134
3809.00 136
3809.14 141
3809.28 148
3809.43 159
3809.57 174
3809.71 192
3809.85 213
3809.99 237
3810.13 262
3810.27 287
3810.42 312
3810.56 337
3810.70 361
3810.84 384
3810.98 406
3811.12 427
3811.27 446
3811.41 464
3811.55 481
3811.69 496
3811.83 512
3811.97 529
3812.12 549
3812.26 571
3812.40 597
3812.54 626
3812.68 658
3812.82 690
3812.96 723
3813.11 754
3813.25 782
3813.39 806
3813.53 826
3813.67 841
3813.81 852
3813.96 860
3814.10 866
3814.24 872
3814.38 877
3814.52 881
3814.66 885
3814.81 886
3814.95 883
3815.09 876
3815.23 866
3815.37 854
3815.51 842
3815.66 831
3815.80 823
3815.94 821
3816.08 822
3816.22 827
3816.36 832
3816.51 835
3816.65 834
3816.79 828
3816.93 817
3817.07 802
3817.21 785
3817.36 766
3817.50 746
3817.64 726
3817.78 705
3817.92 681
3818.06 657
3818.21 630
3818.35 602
3818.49 574
3818.63 544
3818.77 515
3818.91 486
3819.06 458
3819.20 431
3819.34 406
3819.48 382
3819.62 361
3819.76 341
3819.91 324
3820.05 308
3820.19 295
3820.33 283
3820.47 274
3820.62 265
3820.76 257
3820.90 249
3821.04 241
3821.18 233
3821.32 225
3821.47 217
3821.61 209
3821.75 202
3821.89 195
3822.03 188
3822.17 180
3822.32 171
3822.46 162
3822.60 154
3822.74 147
3822.88 140
3823.03 135
3823.17 129
3823.31 123
3823.45 117
3823.59 110
3823.73 104
3823.88 98
3824.02 94
3824.16 93
3824.30 93
3824.44 95
3824.58 97
3824.73 100
3824.87 102
3825.01 103
3825.15 103
3825.29 102
3825.44 101
3825.58 99
3825.72 98
3825.86 96
3826.00 93
3826.14 90
3826.29 86
3826.43 82
3826.57 77
3826.71 73
3826.85 71
3827.00 70
3827.14 72
3827.28 78
3827.42 86
3827.56 97
3827.71 108
3827.85 118
3827.99 125
3828.13 127
3828.27 125
3828.41 117
3828.56 105
3828.70 91
3828.84 75
3828.98 60
3829.12 48
3829.27 39
3829.41 33
3829.55 30
3829.69 29
3829.83 31
3829.98 34
3830.12 37
3830.26 42
3830.40 46
3830.54 51
3830.69 57
3830.83 62
3830.97 66
3831.11 68
3831.25 68
3831.40 64
3831.54 57
3831.68 48
3831.82 38
3831.96 27
3832.10 17
3832.25 9
3832.39 4
3832.53 1
3832.67 0
3832.81 1
3832.96 2
3833.10 2
3833.24 1
3833.38 0
3833.52 0
3833.67 0
3833.81 0
3833.95 0
3834.09 0
3834.23 0
3834.38 2
3834.52 4
3834.66 5
3834.80 6
3834.94 7
3835.09 9
3835.23 12
3835.37 18
3835.51 25
3835.65 34
3835.80 42
3835.94 49
3836.08 55
3836.22 58
3836.36 60
3836.51 62
3836.65 62
3836.79 63
3836.93 63
3837.07 64
3837.22 64
3837.36 63
3837.50 63
3837.64 63
3837.79 64
3837.93 67
3838.07 73
3838.21 79
3838.35 87
3838.50 94
3838.64 100
3838.78 104
3838.92 105
3839.06 103
3839.21 98
3839.35 90
3839.49 79
3839.63 66
3839.77 51
3839.92 35
3840.06 19
3840.20 5
3840.34 0
3840.48 0
3840.63 0
3840.77 0
3840.91 0
3841.05 4
3841.20 13
3841.34 23
3841.48 33
3841.62 42
3841.76 50
3841.91 56
3842.05 62
3842.19 65
3842.33 67
3842.47 65
3842.62 59
3842.76 51
3842.90 40
3843.04 28
3843.19 17
3843.33 8
3843.47 2
3843.61 0
3843.75 2
3843.90 7
3844.04 13
3844.18 19
3844.32 24
3844.46 27
3844.61 28
3844.75 30
3844.89 33
3845.03 38
3845.18 47
3845.32 58
3845.46 71
3845.60 83
3845.74 94
3845.89 101
3846.03 105
3846.17 106
3846.31 103
3846.46 99
3846.60 95
3846.74 90
3846.88 87
3847.02 85
3847.17 86
3847.31 90
3847.45 95
3847.59 103
3847.74 111
3847.88 119
3848.02 126
3848.16 132
3848.30 136
3848.45 140
3848.59 144
3848.73 148
3848.87 153
3849.02 159
3849.16 165
3849.30 170
3849.44 174
3849.59 174
3849.73 172
3849.87 166
3850.01 158
3850.15 149
3850.30 141
3850.44 135
3850.58 133
3850.72 134
3850.87 141
3851.01 150
3851.15 162
3851.29 174
3851.43 184
3851.58 192
3851.72 197
3851.86 199
3852.00 198
3852.15 196
3852.29 192
3852.43 189
3852.57 187
3852.72 186
3852.86 187
3853.00 189
3853.14 193
3853.29 198
3853.43 202
3853.57 204
3853.71 204
3853.85 202
3854.00 196
3854.14 189
3854.28 181
3854.42 172
3854.57 164
3854.71 155
3854.85 146
3854.99 138
3855.14 129
3855.28 121
3855.42 115
3855.56 110
3855.71 106
3855.85 104
3855.99 101
3856.13 96
3856.28 90
3856.42 81
3856.56 72
3856.70 64
3856.84 57
3856.99 52
3857.13 50
3857.27 50
3857.41 52
3857.56 54
3857.70 56
3857.84 57
3857.98 55
3858.13 51
3858.27 45
3858.41 37
3858.55 30
3858.70 23
3858.84 19
3858.98 17
3859.12 17
3859.27 19
3859.41 22
3859.55 26
3859.69 28
3859.84 30
3859.98 32
3860.12 33
3860.26 34
3860.41 35
3860.55 34
3860.69 33
3860.83 29
3860.98 23
3861.12 16
3861.26 7
3861.40 0
3861.55 0
3861.69 0
3861.83 0
3861.97 0
3862.12 0
3862.26 0
3862.40 0
3862.54 0
3862.69 11
3862.83 23
3862.97 37
3863.11 50
3863.26 61
3863.40 71
3863.54 78
3863.68 83
3863.83 86
3863.97 87
3864.11 87
3864.25 87
3864.40 87
3864.54 86
3864.68 87
3864.82 87
3864.97 87
3865.11 88
3865.25 88
3865.39 87
3865.54 84
3865.68 80
3865.82 73
3865.96 65
3866.11 56
3866.25 48
3866.39 42
3866.53 39
3866.68 39
3866.82 42
3866.96 46
3867.11 52
3867.25 57
3867.39 60
3867.53 62
3867.68 63
3867.82 62
3867.96 61
3868.10 61
3868.25 61
3868.39 61
3868.53 62
3868.67 63
3868.82 62
3868.96 60
3869.10 56
3869.24 51
3869.39 45
3869.53 40
3869.67 38
3869.82 38
3869.96 43
3870.10 50
3870.24 59
3870.39 69
3870.53 77
3870.67 83
3870.81 85
3870.96 84
3871.10 81
3871.24 76
3871.38 70
3871.53 63
3871.67 57
3871.81 50
3871.96 44
3872.10 37
3872.24 30
3872.38 23
3872.53 17
3872.67 14
3872.81 14
3872.95 17
3873.10 23
3873.24 32
3873.38 43
3873.53 54
3873.67 64
3873.81 71
3873.95 75
3874.10 74
3874.24 70
3874.38 62
3874.52 53
3874.67 44
3874.81 35
3874.95 28
3875.10 23
3875.24 19
3875.38 16
3875.52 13
3875.67 11
3875.81 9
3875.95 6
3876.09 3
3876.24 0
3876.38 0
3876.52 0
3876.67 0
3876.81 0
3876.95 0
3877.09 0
3877.24 0
3877.38 2
3877.52 9
3877.66 16
3877.81 22
3877.95 26
3878.09 29
3878.24 30
3878.38 30
3878.52 28
3878.66 27
3878.81 25
3878.95 24
3879.09 23
3879.24 21
3879.38 17
3879.52 13
3879.66 7
3879.81 1
3879.95 0
3880.09 0
3880.24 0
3880.38 0
3880.52 0
3880.66 0
3880.81 0
3880.95 2
3881.09 7
3881.24 13
3881.38 20
3881.52 28
3881.66 37
3881.81 46
3881.95 54
3882.09 62
3882.24 67
3882.38 71
3882.52 72
3882.66 71
3882.81 69
3882.95 66
3883.09 63
3883.24 61
3883.38 61
3883.52 64
3883.66 70
3883.81 78
3883.95 89
3884.09 100
3884.24 111
3884.38 120
3884.52 127
3884.67 130
3884.81 130
3884.95 128
3885.09 125
3885.24 121
3885.38 117
3885.52 115
3885.67 115
3885.81 117
3885.95 121
3886.09 126
3886.24 132
3886.38 136
3886.52 138
3886.67 137
3886.81 134
3886.95 129
3887.10 122
3887.24 115
3887.38 107
3887.52 99
3887.67 90
3887.81 81
3887.95 71
3888.10 61
3888.24 51
3888.38 41
3888.53 33
3888.67 27
3888.81 23
3888.95 21
3889.10 21
3889.24 21
3889.38 22
3889.53 23
3889.67 24
3889.81 24
3889.96 24
3890.10 25
3890.24 27
3890.38 30
3890.53 36
3890.67 42
3890.81 50
3890.96 57
3891.10 64
3891.24 70
3891.39 74
3891.53 77
3891.67 80
3891.81 80
3891.96 80
3892.10 77
3892.24 72
3892.39 66
3892.53 59
3892.67 53
3892.82 49
3892.96 48
3893.10 49
3893.25 53
3893.39 58
3893.53 63
3893.67 66
3893.82 68
3893.96 67
3894.10 64
3894.25 61
3894.39 56
3894.53 50
3894.68 44
3894.82 37
3894.96 30
3895.11 24
3895.25 20
3895.39 18
3895.54 20
3895.68 23
3895.82 28
3895.96 33
3896.11 37
3896.25 38
3896.39 36
3896.54 33
3896.68 27
3896.82 22
3896.97 17
3897.11 14
3897.25 13
3897.40 12
3897.54 12
3897.68 12
3897.83 14
3897.97 16
3898.11 21
3898.25 28
3898.40 38
3898.54 50
3898.68 64
3898.83 78
3898.97 91
3899.11 104
3899.26 114
3899.40 122
3899.54 128
3899.69 133
3899.83 138
3899.97 142
3900.12 147
3900.26 150
3900.40 152
3900.55 152
3900.69 149
3900.83 142
3900.98 132
3901.12 120
3901.26 106
3901.41 92
3901.55 79
3901.69 66
3901.84 54
3901.98 44
3902.12 35
3902.26 30
3902.41 27
3902.55 28
3902.69 32
3902.84 38
3902.98 43
3903.12 46
3903.27 45
3903.41 41
3903.55 35
3903.70 29
3903.84 25
3903.98 23
3904.13 24
3904.27 28
3904.41 33
3904.56 38
3904.70 40
3904.84 41
3904.99 40
3905.13 37
3905.27 33
3905.42 30
3905.56 26
3905.70 22
3905.85 18
3905.99 14
3906.13 12
3906.28 11
3906.42 13
3906.56 18
3906.71 25
3906.85 34
3906.99 42
3907.14 49
3907.28 54
3907.42 57
3907.57 59
3907.71 60
3907.85 61
3908.00 61
3908.14 61
3908.28 60
3908.43 58
3908.57 56
3908.71 53
3908.86 51
3909.00 51
3909.14 52
3909.29 55
3909.43 58
3909.57 60
3909.72 62
3909.86 61
3910.00 59
3910.15 55
3910.29 51
3910.43 46
3910.58 41
3910.72 38
3910.86 36
3911.01 35
3911.15 36
3911.29 38
3911.44 41
3911.58 45
3911.72 49
3911.87 55
3912.01 63
3912.16 70
3912.30 78
3912.44 86
3912.59 92
3912.73 96
3912.87 96
3913.02 93
3913.16 87
3913.30 78
3913.45 69
3913.59 60
3913.73 52
3913.88 48
3914.02 47
3914.16 48
3914.31 52
3914.45 57
3914.59 62
3914.74 66
3914.88 69
3915.02 70
3915.17 70
3915.31 69
3915.45 67
3915.60 66
3915.74 65
3915.89 64
3916.03 65
3916.17 66
3916.32 69
3916.46 72
3916.60 74
3916.75 77
3916.89 77
3917.03 76
3917.18 73
3917.32 66
3917.46 57
3917.61 46
3917.75 33
3917.89 20
3918.04 6
3918.18 0
3918.33 0
3918.47 0
3918.61 0
3918.76 0
3918.90 0
3919.04 0
3919.19 0
3919.33 4
3919.47 13
3919.62 22
3919.76 30
3919.90 36
3920.05 41
3920.19 44
3920.33 46
3920.48 47
3920.62 48
3920.77 47
3920.91 45
3921.05 43
3921.20 41
3921.34 37
3921.48 33
3921.63 27
3921.77 22
3921.91 18
3922.06 15
3922.20 13
3922.35 15
3922.49 18
3922.63 23
3922.78 29
3922.92 35
3923.06 39
3923.21 43
3923.35 45
3923.49 47
3923.64 48
3923.78 51
3923.93 53
3924.07 56
3924.21 58
3924.36 59
3924.50 59
3924.64 58
3924.79 57
3924.93 57
3925.07 58
3925.22 61
3925.36 67
3925.51 72
3925.65 77
3925.79 80
3925.94 81
3926.08 80
3926.22 76
3926.37 71
3926.51 67
3926.66 64
3926.80 63
3926.94 64
3927.09 68
3927.23 74
3927.37 82
3927.52 90
3927.66 97
3927.80 102
3927.95 105
3928.09 104
3928.24 101
3928.38 95
3928.52 89
3928.67 82
3928.81 76
3928.95 71
3929.10 68
3929.24 66
3929.39 66
3929.53 68
3929.67 69
3929.82 70
3929.96 68
3930.10 63
3930.25 55
3930.39 44
3930.54 32
3930.68 20
3930.82 12
3930.97 8
3931.11 9
3931.25 14
3931.40 21
3931.54 28
3931.69 34
3931.83 38
3931.97 40
3932.12 41
3932.26 42
3932.40 44
3932.55 47
3932.69 52
3932.84 58
3932.98 63
3933.12 68
3933.27 71
3933.41 72
3933.56 72
3933.70 71
3933.84 69
3933.99 67
3934.13 65
3934.27 64
3934.42 65
3934.56 68
3934.71 71
3934.85 76
3934.99 81
3935.14 85
3935.28 88
3935.43 90
3935.57 92
3935.71 92
3935.86 93
3936.00 92
3936.14 92
3936.29 90
3936.43 87
3936.58 84
3936.72 80
3936.86 77
3937.01 74
3937.15 73
3937.30 73
3937.44 74
3937.58 75
3937.73 76
3937.87 76
3938.02 76
3938.16 75
3938.30 74
3938.45 72
3938.59 71
3938.73 69
3938.88 67
3939.02 64
3939.17 62
3939.31 61
3939.45 62
3939.60 65
3939.74 70
3939.89 76
3940.03 83
3940.17 88
3940.32 90
3940.46 90
3940.61 88
3940.75 84
3940.89 78
3941.04 72
3941.18 66
3941.33 59
3941.47 51
3941.61 42
3941.76 31
3941.90 19
3942.05 7
3942.19 0
3942.33 0
3942.48 0
3942.62 0
3942.77 0
3942.91 0
3943.05 0
3943.20 0
3943.34 5
3943.49 11
3943.63 15
3943.77 19
3943.92 22
3944.06 26
3944.21 30
3944.35 33
3944.49 37
3944.64 39
3944.78 40
3944.93 40
3945.07 39
3945.21 39
3945.36 40
3945.50 42
3945.65 44
3945.79 47
3945.93 49
3946.08 50
3946.22 51
3946.37 50
3946.51 50
3946.65 50
3946.80 51
3946.94 53
3947.09 56
3947.23 58
3947.37 60
3947.52 60
3947.66 60
3947.81 60
3947.95 60
3948.09 61
3948.24 62
3948.38 63
3948.53 64
3948.67 65
3948.82 66
3948.96 68
3949.10 70
3949.25 73
3949.39 75
3949.54 77
3949.68 76
3949.82 73
3949.97 68
3950.11 61
3950.26 55
3950.40 50
3950.54 46
3950.69 43
3950.83 41
3950.98 40
3951.12 38
3951.27 37
3951.41 36
3951.55 36
3951.70 39
3951.84 44
3951.99 51
3952.13 59
3952.27 67
3952.42 74
3952.56 83
3952.71 91
3952.85 100
3953.00 110
3953.14 119
3953.28 127
3953.43 134
3953.57 139
3953.72 141
3953.86 142
3954.00 142
3954.15 142
3954.29 141
3954.44 140
3954.58 139
3954.73 139
3954.87 138
3955.01 137
3955.16 135
3955.30 133
3955.45 130
3955.59 126
3955.74 122
3955.88 117
3956.02 113
3956.17 109
3956.31 106
3956.46 104
3956.60 102
3956.74 100
3956.89 97
3957.03 95
3957.18 92
3957.32 89
3957.47 86
3957.61 83
3957.75 81
3957.90 79
3958.04 78
3958.19 78
3958.33 80
3958.48 83
3958.62 89
3958.76 94
3958.91 99
3959.05 103
3959.20 105
3959.34 104
3959.49 101
3959.63 98
3959.77 94
3959.92 90
3960.06 87
3960.21 84
3960.35 80
3960.50 76
3960.64 70
3960.78 63
3960.93 55
3961.07 46
3961.22 38
3961.36 31
3961.51 26
3961.65 23
3961.79 21
3961.94 21
3962.08 22
3962.23 24
3962.37 27
3962.52 30
3962.66 34
3962.81 39
3962.95 45
3963.09 51
3963.24 56
3963.38 61
3963.53 63
3963.67 64
3963.82 63
3963.96 60
3964.10 55
3964.25 50
3964.39 45
3964.54 39
3964.68 35
3964.83 32
3964.97 30
3965.12 32
3965.26 37
3965.40 45
3965.55 56
3965.69 69
3965.84 82
3965.98 94
3966.13 103
3966.27 108
3966.41 110
3966.56 108
3966.70 106
3966.85 104
3966.99 104
3967.14 104
3967.28 106
3967.43 107
3967.57 107
3967.71 106
3967.86 103
3968.00 99
3968.15 96
3968.29 94
3968.44 93
3968.58 93
3968.73 95
3968.87 95
3969.01 94
3969.16 91
3969.30 85
3969.45 77
3969.59 67
3969.74 56
3969.88 45
3970.03 36
3970.17 27
3970.32 21
3970.46 16
3970.60 12
3970.75 10
3970.89 8
3971.04 6
3971.18 5
3971.33 3
3971.47 2
3971.62 0
3971.76 0
3971.90 0
3972.05 0
3972.19 0
3972.34 0
3972.48 0
3972.63 0
3972.77 4
3972.92 10
3973.06 15
3973.21 20
3973.35 24
3973.49 29
3973.64 33
3973.78 36
3973.93 40
3974.07 44
3974.22 48
3974.36 52
3974.51 57
3974.65 63
3974.80 70
3974.94 77
3975.08 84
3975.23 90
3975.37 95
3975.52 99
3975.66 102
3975.81 105
3975.95 107
3976.10 110
3976.24 113
3976.39 117
3976.53 120
3976.68 124
3976.82 130
3976.96 138
3977.11 148
3977.25 160
3977.40 174
3977.54 188
3977.69 200
3977.83 210
3977.98 215
3978.12 215
3978.27 211
3978.41 205
3978.56 196
3978.70 185
3978.84 175
3978.99 164
3979.13 153
3979.28 142
3979.42 131
3979.57 118
3979.71 105
3979.86 93
3980.00 81
3980.15 72
3980.29 65
3980.44 62
3980.58 61
3980.73 63
3980.87 64
3981.01 65
3981.16 65
3981.30 63
3981.45 60
3981.59 58
3981.74 58
3981.88 60
3982.03 63
3982.17 68
3982.32 72
3982.46 74
3982.61 74
3982.75 72
3982.90 67
3983.04 60
3983.19 54
3983.33 48
3983.47 44
3983.62 42
3983.76 41
3983.91 41
3984.05 42
3984.20 42
3984.34 41
3984.49 39
3984.63 36
3984.78 32
3984.92 27
3985.07 23
3985.21 18
3985.36 14
3985.50 11
3985.65 9
3985.79 8
3985.94 8
3986.08 10
3986.23 12
3986.37 14
3986.51 16
3986.66 17
3986.80 18
3986.95 20
3987.09 22
3987.24 25
3987.38 28
3987.53 30
3987.67 30
3987.82 29
3987.96 27
3988.11 24
3988.25 21
3988.40 20
3988.54 19
3988.69 20
3988.83 22
3988.98 24
3989.12 27
3989.27 29
3989.41 31
3989.56 31
3989.70 31
3989.85 29
3989.99 26
3990.14 22
3990.28 17
3990.43 13
3990.57 11
3990.71 11
3990.86 14
3991.00 20
3991.15 27
3991.29 33
3991.44 39
3991.58 44
3991.73 47
3991.87 49
3992.02 50
3992.16 53
3992.31 57
3992.45 61
3992.60 65
3992.74 68
3992.89 69
3993.03 68
3993.18 64
3993.32 59
3993.47 54
3993.61 49
3993.76 44
3993.90 41
3994.05 38
3994.19 34
3994.34 31
3994.48 27
3994.63 21
3994.77 16
3994.92 10
3995.06 5
3995.21 0
3995.35 0
3995.50 0
3995.64 0
3995.79 0
3995.93 0
3996.08 0
3996.22 0
3996.37 0
3996.51 7
3996.66 18
3996.80 28
3996.95 39
3997.09 48
3997.24 56
3997.38 62
3997.53 64
3997.67 64
3997.82 62
3997.96 59
3998.11 55
3998.25 52
3998.40 50
3998.54 49
3998.69 50
3998.83 50
3998.98 49
3999.12 47
3999.27 44
3999.41 39
3999.56 34
3999.70 29
3999.85 25
3999.99 23
4000.14 23
4000.28 24
4000.43 27
4000.57 30
4000.72 31
4000.86 32
4001.01 30
4001.15 27
4001.30 22
4001.44 17
4001.59 12
4001.73 8
4001.88 5
4002.02 4
4002.17 5
4002.31 7
4002.46 10
4002.60 14
4002.75 17
4002.89 21
4003.04 24
4003.18 27
4003.33 28
4003.47 28
4003.62 26
4003.76 24
4003.91 21
4004.05 17
4004.20 13
4004.34 10
4004.49 8
4004.63 8
4004.78 11
4004.92 18
4005.07 28
4005.21 43
4005.36 60
4005.50 79
4005.65 98
4005.79 116
4005.94 130
4006.08 140
4006.23 146
4006.38 148
4006.52 147
4006.67 143
4006.81 138
4006.96 133
4007.10 128
4007.25 124
4007.39 122
4007.54 120
4007.68 118
4007.83 115
4007.97 112
4008.12 106
4008.26 98
4008.41 90
4008.55 81
4008.70 74
4008.84 68
4008.99 64
4009.13 61
4009.28 57
4009.42 53
4009.57 46
4009.71 39
4009.86 30
4010.00 21
4010.15 13
4010.30 7
4010.44 4
4010.59 4
4010.73 7
4010.88 12
4011.02 19
4011.17 27
4011.31 36
4011.46 45
4011.60 53
4011.75 59
4011.89 64
4012.04 65
4012.18 65
4012.33 61
4012.47 56
4012.62 50
4012.76 44
4012.91 40
4013.05 37
4013.20 37
4013.35 40
4013.49 46
4013.64 53
4013.78 60
4013.93 67
4014.07 74
4014.22 79
4014.36 83
4014.51 85
4014.65 87
4014.80 88
4014.94 87
4015.09 86
4015.23 83
4015.38 81
4015.52 78
4015.67 75
4015.82 73
4015.96 71
4016.11 71
4016.25 71
4016.40 73
4016.54 77
4016.69 82
4016.83 90
4016.98 100
4017.12 109
4017.27 117
4017.41 123
4017.56 126
4017.70 125
4017.85 123
4018.00 120
4018.14 118
4018.29 119
4018.43 123
4018.58 130
4018.72 137
4018.87 143
4019.01 147
4019.16 146
4019.30 143
4019.45 137
4019.59 130
4019.74 123
4019.89 118
4020.03 115
4020.18 116
4020.32 120
4020.47 126
4020.61 134
4020.76 142
4020.90 149
4021.05 156
4021.19 162
4021.34 167
4021.48 172
4021.63 177
4021.78 182
4021.92 186
4022.07 191
4022.21 194
4022.36 197
4022.50 199
4022.65 201
4022.79 203
4022.94 204
4023.08 203
4023.23 199
4023.38 194
4023.52 187
4023.67 178
4023.81 169
4023.96 160
4024.10 152
4024.25 146
4024.39 141
4024.54 138
4024.68 136
4024.83 136
4024.98 137
4025.12 138
4025.27 139
4025.41 139
4025.56 138
4025.70 133
4025.85 126
4025.99 118
4026.14 108
4026.28 100
4026.43 93
4026.58 89
4026.72 87
4026.87 87
4027.01 86
4027.16 84
4027.30 80
4027.45 74
4027.59 67
4027.74 60
4027.89 55
4028.03 51
4028.18 50
4028.32 50
4028.47 51
4028.61 53
4028.76 53
4028.90 54
4029.05 53
4029.20 52
4029.34 50
4029.49 48
4029.63 46
4029.78 44
4029.92 42
4030.07 40
4030.21 38
4030.36 36
4030.51 35
4030.65 33
4030.80 31
4030.94 29
4031.09 27
4031.23 25
4031.38 22
4031.52 19
4031.67 15
4031.82 10
4031.96 5
4032.11 0
4032.25 0
4032.40 0
4032.54 0
4032.69 0
4032.84 0
4032.98 0
4033.13 0
4033.27 0
4033.42 5
4033.56 11
4033.71 16
4033.85 22
4034.00 27
4034.15 31
4034.29 35
4034.44 37
4034.58 38
4034.73 37
4034.87 37
4035.02 36
4035.17 36
4035.31 36
4035.46 36
4035.60 37
4035.75 37
4035.89 36
4036.04 34
4036.19 32
4036.33 31
4036.48 30
4036.62 30
4036.77 30
4036.91 31
4037.06 31
4037.21 31
4037.35 30
4037.50 29
4037.64 30
4037.79 31
4037.93 34
4038.08 40
4038.23 46
4038.37 54
4038.52 62
4038.66 71
4038.81 79
4038.95 88
4039.10 97
4039.25 106
4039.39 113
4039.54 118
4039.68 120
4039.83 119
4039.97 114
4040.12 109
4040.27 103
4040.41 98
4040.56 95
4040.70 93
4040.85 94
4040.99 94
4041.14 94
4041.29 94
4041.43 93
4041.58 91
4041.72 90
4041.87 90
4042.01 91
4042.16 95
4042.31 100
4042.45 106
4042.60 112
4042.74 117
4042.89 121
4043.04 123
4043.18 122
4043.33 120
4043.47 117
4043.62 114
4043.76 111
4043.91 110
4044.06 109
4044.20 107
4044.35 106
4044.49 103
4044.64 99
4044.79 95
4044.93 90
4045.08 86
4045.22 84
4045.37 82
4045.51 81
4045.66 81
4045.81 80
4045.95 77
4046.10 74
4046.24 68
4046.39 61
4046.54 54
4046.68 47
4046.83 42
4046.97 39
4047.12 38
4047.26 40
4047.41 43
4047.56 47
4047.70 51
4047.85 54
4047.99 56
4048.14 57
4048.29 58
4048.43 59
4048.58 60
4048.72 62
4048.87 65
4049.02 69
4049.16 73
4049.31 78
4049.45 83
4049.60 89
4049.75 94
4049.89 98
4050.04 99
4050.18 98
4050.33 94
4050.48 89
4050.62 83
4050.77 77
4050.91 73
4051.06 70
4051.20 69
4051.35 66
4051.50 63
4051.64 58
4051.79 51
4051.93 43
4052.08 35
4052.23 28
4052.37 23
4052.52 19
4052.66 17
4052.81 15
4052.96 12
4053.10 7
4053.25 1
4053.39 0
4053.54 0
4053.69 0
4053.83 0
4053.98 0
4054.12 0
4054.27 0
4054.42 3
4054.56 11
4054.71 19
4054.85 26
4055.00 33
4055.15 38
4055.29 43
4055.44 48
4055.58 53
4055.73 58
4055.88 62
4056.02 66
4056.17 67
4056.31 66
4056.46 63
4056.61 57
4056.75 50
4056.90 44
4057.05 39
4057.19 38
4057.34 40
4057.48 45
4057.63 53
4057.78 62
4057.92 71
4058.07 80
4058.21 88
4058.36 96
4058.51 103
4058.65 110
4058.80 116
4058.94 122
4059.09 128
4059.24 132
4059.38 135
4059.53 135
4059.67 134
4059.82 131
4059.97 127
4060.11 123
4060.26 120
4060.41 117
4060.55 116
4060.70 116
4060.84 117
4060.99 118
4061.14 117
4061.28 116
4061.43 113
4061.57 109
4061.72 103
4061.87 98
4062.01 92
4062.16 88
4062.31 84
4062.45 81
4062.60 78
4062.74 75
4062.89 70
4063.04 63
4063.18 55
4063.33 45
4063.47 34
4063.62 23
4063.77 13
4063.91 4
4064.06 0
4064.21 0
4064.35 0
4064.50 0
4064.64 0
4064.79 0
4064.94 3
4065.08 4
4065.23 4
4065.37 4
4065.52 2
4065.67 1
4065.81 0
4065.96 1
4066.11 4
4066.25 9
4066.40 16
4066.54 24
4066.69 33
4066.84 42
4066.98 50
4067.13 57
4067.28 61
4067.42 64
4067.57 65
4067.71 66
4067.86 66
4068.01 67
4068.15 68
4068.30 68
4068.45 69
4068.59 68
4068.74 67
4068.88 65
4069.03 62
4069.18 60
4069.32 58
4069.47 57
4069.62 56
4069.76 55
4069.91 54
4070.05 54
4070.20 53
4070.35 53
4070.49 53
4070.64 54
4070.79 56
4070.93 59
4071.08 61
4071.23 61
4071.37 61
4071.52 58
4071.66 54
4071.81 50
4071.96 47
4072.10 46
4072.25 47
4072.40 51
4072.54 58
4072.69 66
4072.83 74
4072.98 81
4073.13 86
4073.27 88
4073.42 87
4073.57 84
4073.71 80
4073.86 75
4074.01 70
4074.15 66
4074.30 63
4074.44 61
4074.59 60
4074.74 60
4074.88 61
4075.03 62
4075.18 63
4075.32 64
4075.47 64
4075.62 65
4075.76 64
4075.91 63
4076.06 61
4076.20 57
4076.35 52
4076.49 46
4076.64 41
4076.79 36
4076.93 32
4077.08 31
4077.23 32
4077.37 34
4077.52 37
4077.67 38
4077.81 37
4077.96 35
4078.11 31
4078.25 27
4078.40 24
4078.54 24
4078.69 27
4078.84 33
4078.98 39
4079.13 44
4079.28 47
4079.42 46
4079.57 43
4079.72 39
4079.86 34
4080.01 32
4080.16 32
4080.30 35
4080.45 39
4080.59 42
4080.74 44
4080.89 43
4081.03 40
4081.18 33
4081.33 25
4081.47 16
4081.62 7
4081.77 0
4081.91 0
4082.06 0
4082.21 0
4082.35 0
4082.50 0
4082.65 0
4082.79 0
4082.94 0
4083.09 5
4083.23 13
4083.38 21
4083.53 28
4083.67 34
4083.82 38
4083.96 40
4084.11 40
4084.26 39
4084.40 38
4084.55 39
4084.70 40
4084.84 45
4084.99 52
4085.14 62
4085.28 73
4085.43 84
4085.58 94
4085.72 101
4085.87 105
4086.02 105
4086.16 102
4086.31 97
4086.46 92
4086.60 89
4086.75 88
4086.90 88
4087.04 90
4087.19 92
4087.34 92
4087.48 91
4087.63 88
4087.78 85
4087.92 81
4088.07 79
4088.22 78
4088.36 77
4088.51 77
4088.66 76
4088.80 72
4088.95 67
4089.10 60
4089.24 51
4089.39 41
4089.54 31
4089.68 22
4089.83 15
4089.98 11
4090.12 10
4090.27 12
4090.42 17
4090.56 24
4090.71 31
4090.86 38
4091.00 45
4091.15 51
4091.30 57
4091.44 62
4091.59 68
4091.74 74
4091.88 79
4092.03 84
4092.18 88
4092.32 90
4092.47 91
4092.62 93
4092.76 94
4092.91 95
4093.06 97
4093.20 98
4093.35 98
4093.50 97
4093.64 95
4093.79 91
4093.94 88
4094.08 85
4094.23 85
4094.38 87
4094.52 92
4094.67 101
4094.82 112
4094.96 125
4095.11 138
4095.26 151
4095.40 161
4095.55 170
4095.70 175
4095.84 179
4095.99 181
4096.14 182
4096.28 183
4096.43 186
4096.58 189
4096.72 193
4096.87 197
4097.02 199
4097.16 200
4097.31 199
4097.46 197
4097.60 193
4097.75 191
4097.90 190
4098.05 191
4098.19 196
4098.34 202
4098.49 209
4098.63 214
4098.78 217
4098.93 217
4099.07 212
4099.22 204
4099.37 194
4099.51 184
4099.66 174
4099.81 165
4099.95 156
4100.10 149
4100.25 142
4100.39 136
4100.54 130
4100.69 125
4100.83 121
4100.98 118
4101.13 116
4101.28 114
4101.42 111
4101.57 107
4101.72 103
4101.86 99
4102.01 96
4102.16 94
4102.30 94
4102.45 96
4102.60 100
4102.74 103
4102.89 105
4103.04 104
4103.18 102
4103.33 97
4103.48 90
4103.63 84
4103.77 78
4103.92 75
4104.07 75
4104.21 77
4104.36 82
4104.51 88
4104.65 93
4104.80 98
4104.95 100
4105.09 102
4105.24 103
4105.39 104
4105.54 107
4105.68 112
4105.83 119
4105.98 126
4106.12 134
4106.27 141
4106.42 146
4106.56 148
4106.71 149
4106.86 149
4107.00 148
4107.15 147
4107.30 147
4107.45 147
4107.59 149
4107.74 150
4107.89 152
4108.03 154
4108.18 156
4108.33 158
4108.47 157
4108.62 155
4108.77 152
4108.92 146
4109.06 140
4109.21 132
4109.36 126
4109.50 120
4109.65 115
4109.80 110
4109.94 106
4110.09 103
4110.24 101
4110.39 99
4110.53 97
4110.68 95
4110.83 93
4110.97 92
4111.12 90
4111.27 89
4111.41 88
4111.56 88
4111.71 89
4111.86 90
4112.00 90
4112.15 91
4112.30 90
4112.44 87
4112.59 82
4112.74 75
4112.88 68
4113.03 60
4113.18 53
4113.33 48
4113.47 46
4113.62 45
4113.77 46
4113.91 48
4114.06 49
4114.21 48
4114.36 46
4114.50 42
4114.65 37
4114.80 33
4114.94 28
4115.09 24
4115.24 20
4115.39 15
4115.53 9
4115.68 4
4115.83 0
4115.97 0
4116.12 0
4116.27 0
4116.42 0
4116.56 0
4116.71 1
4116.86 4
4117.00 6
4117.15 7
4117.30 6
4117.45 4
4117.59 2
4117.74 0
4117.89 0
4118.03 0
4118.18 0
4118.33 3
4118.48 8
4118.62 15
4118.77 21
4118.92 28
4119.06 33
4119.21 36
4119.36 37
4119.51 35
4119.65 31
4119.80 27
4119.95 22
4120.09 18
4120.24 13
4120.39 8
4120.54 3
4120.68 0
4120.83 0
4120.98 0
4121.12 0
4121.27 0
4121.42 0
4121.57 0
4121.71 0
4121.86 9
4122.01 18
4122.16 24
4122.30 28
4122.45 30
4122.60 29
4122.74 26
4122.89 22
4123.04 16
4123.19 10
4123.33 4
4123.48 0
4123.63 0
4123.77 0
4123.92 0
4124.07 0
4124.22 0
4124.36 2
4124.51 9
4124.66 16
4124.81 23
4124.95 30
4125.10 37
4125.25 44
4125.39 51
4125.54 58
4125.69 66
4125.84 73
4125.98 80
4126.13 86
4126.28 92
4126.43 97
4126.57 101
4126.72 106
4126.87 110
4127.02 114
4127.16 118
4127.31 122
4127.46 127
4127.60 131
4127.75 136
4127.90 140
4128.05 143
4128.19 146
4128.34 148
4128.49 147
4128.64 146
4128.78 143
4128.93 139
4129.08 134
4129.23 128
4129.37 122
4129.52 116
4129.67 110
4129.81 104
4129.96 99
4130.11 95
4130.26 92
4130.40 91
4130.55 91
4130.70 92
4130.85 93
4130.99 94
4131.14 94
4131.29 93
4131.44 91
4131.58 89
4131.73 88
4131.88 86
4132.03 84
4132.17 81
4132.32 78
4132.47 73
4132.61 68
4132.76 62
4132.91 57
4133.06 53
4133.20 50
4133.35 49
4133.50 49
4133.65 50
4133.79 53
4133.94 57
4134.09 62
4134.24 69
4134.38 76
4134.53 83
4134.68 90
4134.83 95
4134.97 99
4135.12 102
4135.27 104
4135.42 104
4135.56 105
4135.71 105
4135.86 107
4136.01 109
4136.15 111
4136.30 113
4136.45 113
4136.60 110
4136.74 106
4136.89 98
4137.04 90
4137.19 81
4137.33 73
4137.48 68
4137.63 65
4137.78 64
4137.92 64
4138.07 64
4138.22 64
4138.37 63
4138.51 62
4138.66 61
4138.81 60
4138.96 59
4139.10 57
4139.25 54
4139.40 49
4139.55 43
4139.69 34
4139.84 26
4139.99 18
4140.14 13
4140.28 11
4140.43 12
4140.58 17
4140.73 23
4140.87 30
4141.02 37
4141.17 45
4141.32 52
4141.46 58
4141.61 65
4141.76 71
4141.91 75
4142.05 77
4142.20 77
4142.35 75
4142.50 72
4142.65 69
4142.79 69
4142.94 70
4143.09 74
4143.24 79
4143.38 84
4143.53 87
4143.68 87
4143.83 84
4143.97 78
4144.12 72
4144.27 65
4144.42 59
4144.56 54
4144.71 51
4144.86 49
4145.01 48
4145.15 46
4145.30 44
4145.45 41
4145.60 38
4145.75 37
4145.89 36
4146.04 38
4146.19 42
4146.34 47
4146.48 52
4146.63 57
4146.78 60
4146.93 60
4147.07 57
4147.22 52
4147.37 46
4147.52 39
4147.66 33
4147.81 29
4147.96 28
4148.11 28
4148.26 30
4148.40 33
4148.55 37
4148.70 41
4148.85 48
4148.99 56
4149.14 64
4149.29 73
4149.44 81
4149.58 88
4149.73 92
4149.88 94
4150.03 94
4150.18 95
4150.32 97
4150.47 101
4150.62 108
4150.77 118
4150.91 130
4151.06 143
4151.21 156
4151.36 167
4151.51 177
4151.65 185
4151.80 189
4151.95 192
4152.10 194
4152.24 194
4152.39 194
4152.54 192
4152.69 190
4152.84 186
4152.98 180
4153.13 172
4153.28 164
4153.43 156
4153.57 150
4153.72 145
4153.87 142
4154.02 141
4154.17 141
4154.31 140
4154.46 137
4154.61 131
4154.76 122
4154.90 111
4155.05 98
4155.20 86
4155.35 74
4155.50 64
4155.64 54
4155.79 46
4155.94 38
4156.09 30
4156.23 23
4156.38 17
4156.53 13
4156.68 12
4156.83 13
4156.97 17
4157.12 23
4157.27 31
4157.42 40
4157.57 48
4157.71 54
4157.86 59
4158.01 60
4158.16 58
4158.30 53
4158.45 45
4158.60 35
4158.75 23
4158.90 12
4159.04 1
4159.19 0
4159.34 0
4159.49 0
4159.64 0
4159.78 0
4159.93 0
4160.08 3
4160.23 8
4160.38 10
4160.52 10
4160.67 9
4160.82 6
4160.97 4
4161.11 2
4161.26 1
4161.41 1
4161.56 1
4161.71 0
4161.85 0
4162.00 0
4162.15 0
4162.30 0
4162.45 0
4162.59 0
4162.74 3
4162.89 11
4163.04 20
4163.19 29
4163.33 36
4163.48 40
4163.63 41
4163.78 39
4163.93 34
4164.07 29
4164.22 25
4164.37 24
4164.52 26
4164.67 33
4164.81 43
4164.96 55
4165.11 67
4165.26 78
4165.41 86
4165.55 92
4165.70 96
4165.85 98
4166.00 100
4166.15 102
4166.29 103
4166.44 104
4166.59 104
4166.74 102
4166.89 98
4167.03 93
4167.18 85
4167.33 76
4167.48 65
4167.63 55
4167.77 45
4167.92 36
4168.07 31
4168.22 29
4168.37 30
4168.51 36
4168.66 45
4168.81 57
4168.96 70
4169.11 84
4169.25 98
4169.40 110
4169.55 120
4169.70 128
4169.85 133
4169.99 134
4170.14 134
4170.29 131
4170.44 127
4170.59 121
4170.74 114
4170.88 106
4171.03 99
4171.18 93
4171.33 88
4171.48 84
4171.62 81
4171.77 78
4171.92 74
4172.07 70
4172.22 65
4172.36 61
4172.51 58
4172.66 55
4172.81 54
4172.96 53
4173.11 52
4173.25 51
4173.40 50
4173.55 49
4173.70 48
4173.85 49
4173.99 52
4174.14 58
4174.29 67
4174.44 76
4174.59 86
4174.73 95
4174.88 102
4175.03 105
4175.18 103
4175.33 97
4175.48 87
4175.62 76
4175.77 64
4175.92 54
4176.07 47
4176.22 46
4176.36 48
4176.51 54
4176.66 61
4176.81 68
4176.96 74
4177.11 76
4177.25 77
4177.40 74
4177.55 70
4177.70 65
4177.85 60
4177.99 54
4178.14 49
4178.29 45
4178.44 42
4178.59 41
4178.74 40
4178.88 41
4179.03 42
4179.18 43
4179.33 44
4179.48 44
4179.63 43
4179.77 42
4179.92 40
4180.07 39
4180.22 38
4180.37 40
4180.52 43
4180.66 47
4180.81 53
4180.96 59
4181.11 66
4181.26 73
4181.40 80
4181.55 85
4181.70 89
4181.85 92
4182.00 94
4182.15 93
4182.29 92
4182.44 89
4182.59 85
4182.74 80
4182.89 73
4183.04 66
4183.18 58
4183.33 51
4183.48 46
4183.63 44
4183.78 47
4183.93 53
4184.07 63
4184.22 75
4184.37 88
4184.52 100
4184.67 110
4184.82 118
4184.96 123
4185.11 124
4185.26 123
4185.41 119
4185.56 113
4185.71 106
4185.85 99
4186.00 94
4186.15 90
4186.30 89
4186.45 91
4186.60 95
4186.74 100
4186.89 106
4187.04 111
4187.19 116
4187.34 117
4187.49 117
4187.63 114
4187.78 110
4187.93 105
4188.08 100
4188.23 97
4188.38 96
4188.53 96
4188.67 98
4188.82 99
4188.97 100
4189.12 99
4189.27 98
4189.42 95
4189.56 93
4189.71 93
4189.86 94
4190.01 95
4190.16 98
4190.31 100
4190.45 101
4190.60 102
4190.75 102
4190.90 104
4191.05 108
4191.20 116
4191.35 127
4191.49 142
4191.64 160
4191.79 178
4191.94 196
4192.09 210
4192.24 221
4192.38 227
4192.53 228
4192.68 224
4192.83 216
4192.98 205
4193.13 192
4193.28 178
4193.42 164
4193.57 152
4193.72 140
4193.87 129
4194.02 118
4194.17 108
4194.32 99
4194.46 92
4194.61 86
4194.76 82
4194.91 80
4195.06 78
4195.21 77
4195.35 76
4195.50 75
4195.65 74
4195.80 74
4195.95 75
4196.10 78
4196.25 82
4196.39 86
4196.54 90
4196.69 94
4196.84 96
4196.99 96
4197.14 94
4197.29 91
4197.43 86
4197.58 81
4197.73 74
4197.88 67
4198.03 59
4198.18 50
4198.33 41
4198.47 32
4198.62 22
4198.77 12
4198.92 2
4199.07 0
4199.22 0
4199.37 0
4199.51 0
4199.66 0
4199.81 0
4199.96 0
4200.11 3
4200.26 11
4200.41 16
4200.55 19
4200.70 20
4200.85 20
4201.00 19
4201.15 19
4201.30 20
4201.45 22
4201.60 25
4201.74 28
4201.89 30
4202.04 33
4202.19 36
4202.34 39
4202.49 42
4202.64 46
4202.78 51
4202.93 56
4203.08 61
4203.23 68
4203.38 75
4203.53 83
4203.68 90
4203.83 97
4203.97 103
4204.12 107
4204.27 109
4204.42 109
4204.57 108
4204.72 107
4204.87 106
4205.01 106
4205.16 106
4205.31 107
4205.46 107
4205.61 108
4205.76 107
4205.91 106
4206.06 103
4206.20 99
4206.35 95
4206.50 91
4206.65 88
4206.80 86
4206.95 85
4207.10 85
4207.25 85
4207.39 86
4207.54 87
4207.69 89
4207.84 91
4207.99 94
4208.14 96
4208.29 97
4208.44 97
4208.58 97
4208.73 98
4208.88 100
4209.03 105
4209.18 113
4209.33 123
4209.48 134
4209.63 143
4209.77 149
4209.92 151
4210.07 148
4210.22 141
4210.37 131
4210.52 120
4210.67 109
4210.82 99
4210.96 91
4211.11 85
4211.26 80
4211.41 78
4211.56 77
4211.71 77
4211.86 78
4212.01 79
4212.16 81
4212.30 83
4212.45 85
4212.60 87
4212.75 88
4212.90 90
4213.05 90
4213.20 91
4213.35 90
4213.49 90
4213.64 89
4213.79 89
4213.94 90
4214.09 93
4214.24 99
4214.39 108
4214.54 119
4214.69 130
4214.83 141
4214.98 151
4215.13 158
4215.28 162
4215.43 162
4215.58 158
4215.73 150
4215.88 140
4216.03 128
4216.17 117
4216.32 108
4216.47 102
4216.62 99
4216.77 101
4216.92 104
4217.07 109
4217.22 112
4217.37 114
4217.51 112
4217.66 108
4217.81 101
4217.96 94
4218.11 88
4218.26 85
4218.41 84
4218.56 85
4218.71 89
4218.86 94
4219.00 99
4219.15 104
4219.30 108
4219.45 111
4219.60 112
4219.75 112
4219.90 110
4220.05 107
4220.20 103
4220.34 98
4220.49 93
4220.64 88
4220.79 84
4220.94 81
4221.09 80
4221.24 80
4221.39 82
4221.54 86
4221.69 91
4221.83 95
4221.98 97
4222.13 96
4222.28 90
4222.43 82
4222.58 72
4222.73 62
4222.88 53
4223.03 48
4223.18 45
4223.32 45
4223.47 47
4223.62 48
4223.77 50
4223.92 51
4224.07 52
4224.22 54
4224.37 56
4224.52 60
4224.67 65
4224.81 72
4224.96 78
4225.11 84
4225.26 87
4225.41 89
4225.56 88
4225.71 85
4225.86 81
4226.01 78
4226.16 76
4226.31 76
4226.45 77
4226.60 79
4226.75 79
4226.90 78
4227.05 74
4227.20 69
4227.35 62
4227.50 56
4227.65 53
4227.80 51
4227.95 52
4228.09 53
4228.24 55
4228.39 55
4228.54 55
4228.69 53
4228.84 51
4228.99 47
4229.14 43
4229.29 37
4229.44 30
4229.59 22
4229.74 13
4229.88 5
4230.03 0
4230.18 0
4230.33 0
4230.48 6
4230.63 15
4230.78 25
4230.93 35
4231.08 44
4231.23 51
4231.38 56
4231.52 59
4231.67 60
4231.82 60
4231.97 59
4232.12 58
4232.27 57
4232.42 56
4232.57 55
4232.72 54
4232.87 52
4233.02 50
4233.17 48
4233.32 47
4233.46 46
4233.61 45
4233.76 44
4233.91 42
4234.06 38
4234.21 34
4234.36 28
4234.51 23
4234.66 18
4234.81 15
4234.96 12
4235.11 11
4235.25 11
4235.40 11
4235.55 12
4235.70 14
4235.85 16
4236.00 19
4236.15 23
4236.30 27
4236.45 30
4236.60 31
4236.75 31
4236.90 29
4237.05 25
4237.20 20
4237.34 15
4237.49 10
4237.64 6
4237.79 4
4237.94 4
4238.09 4
4238.24 5
4238.39 5
4238.54 6
4238.69 6
4238.84 7
4238.99 8
4239.14 11
4239.29 15
4239.43 19
4239.58 25
4239.73 30
4239.88 34
4240.03 38
4240.18 39
4240.33 39
4240.48 36
4240.63 33
4240.78 29
4240.93 25
4241.08 23
4241.23 24
4241.38 27
4241.52 33
4241.67 40
4241.82 47
4241.97 53
4242.12 56
4242.27 57
4242.42 57
4242.57 56
4242.72 56
4242.87 59
4243.02 64
4243.17 71
4243.32 79
4243.47 86
4243.62 90
4243.77 92
4243.91 91
4244.06 88
4244.21 84
4244.36 80
4244.51 77
4244.66 74
4244.81 73
4244.96 71
4245.11 70
4245.26 68
4245.41 65
4245.56 62
4245.71 60
4245.86 58
4246.01 58
4246.16 59
4246.31 62
4246.45 65
4246.60 69
4246.75 73
4246.90 77
4247.05 79
4247.20 80
4247.35 80
4247.50 79
4247.65 77
4247.80 74
4247.95 70
4248.10 65
4248.25 60
4248.40 53
4248.55 46
4248.70 38
4248.85 29
4249.00 22
4249.14 17
4249.29 14
4249.44 14
4249.59 18
4249.74 25
4249.89 34
4250.04 43
4250.19 50
4250.34 56
4250.49 58
4250.64 58
4250.79 57
4250.94 54
4251.09 52
4251.24 50
4251.39 48
4251.54 46
4251.69 44
4251.84 40
4251.99 36
4252.13 30
4252.28 24
4252.43 16
4252.58 7
4252.73 0
4252.88 0
4253.03 0
4253.18 0
4253.33 0
4253.48 0
4253.63 0
4253.78 0
4253.93 4
4254.08 14
4254.23 24
4254.38 30
4254.53 35
4254.68 37
4254.83 37
4254.98 37
4255.13 36
4255.28 35
4255.43 34
4255.57 33
4255.72 32
4255.87 31
4256.02 30
4256.17 28
4256.32 25
4256.47 24
4256.62 23
4256.77 23
4256.92 24
4257.07 27
4257.22 30
4257.37 33
4257.52 35
4257.67 36
4257.82 34
4257.97 30
4258.12 25
4258.27 20
4258.42 14
4258.57 8
4258.72 4
4258.87 1
4259.02 0
4259.17 2
4259.32 7
4259.47 15
4259.61 25
4259.76 36
4259.91 45
4260.06 53
4260.21 57
4260.36 60
4260.51 60
4260.66 60
4260.81 59
4260.96 58
4261.11 56
4261.26 54
4261.41 50
4261.56 45
4261.71 40
4261.86 36
4262.01 35
4262.16 39
4262.31 46
4262.46 57
4262.61 70
4262.76 83
4262.91 97
4263.06 109
4263.21 121
4263.36 133
4263.51 146
4263.66 160
4263.81 174
4263.96 187
4264.11 200
4264.26 211
4264.41 219
4264.55 226
4264.70 229
4264.85 229
4265.00 226
4265.15 218
4265.30 206
4265.45 190
4265.60 172
4265.75 153
4265.90 135
4266.05 120
4266.20 108
4266.35 102
4266.50 99
4266.65 100
4266.80 104
4266.95 108
4267.10 111
4267.25 111
4267.40 108
4267.55 100
4267.70 90
4267.85 78
4268.00 67
4268.15 58
4268.30 53
4268.45 52
4268.60 56
4268.75 62
4268.90 70
4269.05 77
4269.20 82
4269.35 87
4269.50 89
4269.65 90
4269.80 90
4269.95 89
4270.10 86
4270.25 81
4270.40 74
4270.55 65
4270.70 57
4270.85 50
4271.00 45
4271.15 43
4271.30 42
4271.45 44
4271.60 46
4271.75 49
4271.90 51
4272.05 54
4272.20 57
4272.35 61
4272.50 67
4272.65 74
4272.80 82
4272.95 92
4273.09 101
4273.24 108
4273.39 113
4273.54 115
4273.69 113
4273.84 108
4273.99 100
4274.14 90
4274.29 80
4274.44 71
4274.59 62
4274.74 55
4274.89 48
4275.04 43
4275.19 40
4275.34 38
4275.49 38
4275.64 39
4275.79 41
4275.94 44
4276.09 47
4276.24 50
4276.39 53
4276.54 56
4276.69 58
4276.84 58
4276.99 56
4277.14 52
4277.29 47
4277.44 41
4277.59 36
4277.74 35
4277.89 39
4278.04 47
4278.19 59
4278.34 72
4278.49 86
4278.64 97
4278.79 104
4278.94 107
4279.09 108
4279.24 107
4279.39 106
4279.54 108
4279.69 112
4279.84 117
4279.99 123
4280.14 128
4280.29 131
4280.44 132
4280.59 129
4280.74 124
4280.89 118
4281.04 113
4281.19 107
4281.34 104
4281.49 102
4281.64 102
4281.79 104
4281.94 106
4282.09 109
4282.24 112
4282.39 114
4282.54 116
4282.69 118
4282.84 119
4282.99 119
4283.14 118
4283.29 116
4283.44 114
4283.59 113
4283.74 112
4283.89 114
4284.04 118
4284.19 124
4284.34 130
4284.49 136
4284.64 141
4284.79 144
4284.95 144
4285.10 142
4285.25 138
4285.40 132
4285.55 126
4285.70 118
4285.85 110
4286.00 101
4286.15 91
4286.30 80
4286.45 68
4286.60 57
4286.75 46
4286.90 35
4287.05 26
4287.20 18
4287.35 11
4287.50 6
4287.65 2
4287.80 1
4287.95 1
4288.10 2
4288.25 4
4288.40 7
4288.55 8
4288.70 8
4288.85 6
4289.00 3
4289.15 0
4289.30 0
4289.45 0
4289.60 0
4289.75 0
4289.90 0
4290.05 0
4290.20 5
4290.35 9
4290.50 12
4290.65 14
4290.80 15
4290.95 15
4291.10 14
4291.25 12
4291.40 9
4291.55 6
4291.70 2
4291.85 0
4292.00 0
4292.15 0
4292.30 0
4292.45 0
4292.60 0
4292.75 0
4292.90 0
4293.05 2
4293.20 7
4293.36 12
4293.51 17
4293.66 22
4293.81 27
4293.96 31
4294.11 34
4294.26 38
4294.41 41
4294.56 44
4294.71 47
4294.86 51
4295.01 54
4295.16 57
4295.31 58
4295.46 57
4295.61 56
4295.76 53
4295.91 49
4296.06 45
4296.21 42
4296.36 39
4296.51 38
4296.66 40
4296.81 43
4296.96 48
4297.11 56
4297.26 63
4297.41 70
4297.56 75
4297.71 76
4297.86 74
4298.01 70
4298.16 64
4298.31 57
4298.47 52
4298.62 49
4298.77 48
4298.92 49
4299.07 50
4299.22 52
4299.37 55
4299.52 58
4299.67 61
4299.82 64
4299.97 68
4300.12 72
4300.27 74
4300.42 74
4300.57 71
4300.72 66
4300.87 59
4301.02 52
4301.17 47
4301.32 46
4301.47 50
4301.62 58
4301.77 70
4301.92 83
4302.07 95
4302.22 106
4302.37 115
4302.53 121
4302.68 125
4302.83 128
4302.98 130
4303.13 132
4303.28 132
4303.43 131
4303.58 128
4303.73 123
4303.88 117
4304.03 111
4304.18 105
4304.33 100
4304.48 97
4304.63 96
4304.78 96
4304.93 96
4305.08 97
4305.23 98
4305.38 100
4305.53 102
4305.68 103
4305.84 105
4305.99 106
4306.14 106
4306.29 105
4306.44 102
4306.59 99
4306.74 94
4306.89 89
4307.04 83
4307.19 79
4307.34 75
4307.49 73
4307.64 72
4307.79 72
4307.94 73
4308.09 74
4308.24 73
4308.39 71
4308.54 66
4308.69 60
4308.85 53
4309.00 47
4309.15 41
4309.30 37
4309.45 36
4309.60 36
4309.75 38
4309.90 42
4310.05 47
4310.20 53
4310.35 60
4310.50 68
4310.65 77
4310.80 85
4310.95 92
4311.10 99
4311.25 103
4311.40 106
4311.55 108
4311.71 108
4311.86 107
4312.01 105
4312.16 102
4312.31 97
4312.46 91
4312.61 84
4312.76 76
4312.91 68
4313.06 61
4313.21 57
4313.36 55
4313.51 55
4313.66 58
4313.81 60
4313.96 63
4314.11 64
4314.27 64
4314.42 64
4314.57 63
4314.72 63
4314.87 63
4315.02 64
4315.17 65
4315.32 65
4315.47 64
4315.62 63
4315.77 62
4315.92 60
4316.07 59
4316.22 56
4316.37 52
4316.53 47
4316.68 40
4316.83 32
4316.98 24
4317.13 18
4317.28 13
4317.43 12
4317.58 13
4317.73 16
4317.88 20
4318.03 23
4318.18 25
4318.33 26
4318.48 25
4318.63 25
4318.79 24
4318.94 24
4319.09 25
4319.24 26
4319.39 27
4319.54 28
4319.69 29
4319.84 30
4319.99 33
4320.14 36
4320.29 40
4320.44 44
4320.59 49
4320.74 52
4320.90 54
4321.05 54
4321.20 53
4321.35 51
4321.50 49
4321.65 46
4321.80 44
4321.95 43
4322.10 44
4322.25 45
4322.40 48
4322.55 52
4322.70 56
4322.86 61
4323.01 67
4323.16 72
4323.31 77
4323.46 81
4323.61 85
4323.76 89
4323.91 92
4324.06 95
4324.21 99
4324.36 101
4324.51 104
4324.66 105
4324.82 105
4324.97 103
4325.12 100
4325.27 94
4325.42 88
4325.57 81
4325.72 76
4325.87 72
4326.02 72
4326.17 74
4326.32 79
4326.47 84
4326.63 89
4326.78 92
4326.93 94
4327.08 93
4327.23 91
4327.38 88
4327.53 86
4327.68 84
4327.83 84
4327.98 84
4328.13 84
4328.28 85
4328.44 85
4328.59 86
4328.74 86
4328.89 86
4329.04 87
4329.19 88
4329.34 88
4329.49 89
4329.64 89
4329.79 88
4329.94 87
4330.09 85
4330.25 82
4330.40 78
4330.55 74
4330.70 70
4330.85 67
4331.00 65
4331.15 64
4331.30 64
4331.45 66
4331.60 69
4331.75 71
4331.91 73
4332.06 74
4332.21 72
4332.36 69
4332.51 64
4332.66 58
4332.81 51
4332.96 43
4333.11 34
4333.26 25
4333.42 15
4333.57 5
4333.72 0
4333.87 0
4334.02 0
4334.17 0
4334.32 0
4334.47 0
4334.62 0
4334.77 0
4334.92 8
4335.08 25
4335.23 43
4335.38 59
4335.53 72
4335.68 79
4335.83 81
4335.98 76
4336.13 67
4336.28 55
4336.43 44
4336.59 34
4336.74 27
4336.89 23
4337.04 21
4337.19 21
4337.34 22
4337.49 23
4337.64 26
4337.79 29
4337.95 34
4338.10 40
4338.25 48
4338.40 55
4338.55 63
4338.70 69
4338.85 73
4339.00 75
4339.15 76
4339.30 76
4339.46 75
4339.61 72
4339.76 69
4339.91 65
4340.06 61
4340.21 57
4340.36 54
4340.51 52
4340.66 51
4340.82 52
4340.97 53
4341.12 55
4341.27 58
4341.42 62
4341.57 67
4341.72 74
4341.87 83
4342.02 93
4342.17 103
4342.33 112
4342.48 118
4342.63 121
4342.78 119
4342.93 114
4343.08 106
4343.23 97
4343.38 86
4343.53 74
4343.69 61
4343.84 48
4343.99 35
4344.14 23
4344.29 12
4344.44 2
4344.59 0
4344.74 0
4344.90 0
4345.05 0
4345.20 0
4345.35 0
4345.50 0
4345.65 0
4345.80 4
4345.95 9
4346.10 13
4346.26 15
4346.41 15
4346.56 12
4346.71 7
4346.86 0
4347.01 0
4347.16 0
4347.31 0
4347.47 0
4347.62 0
4347.77 0
4347.92 9
4348.07 20
4348.22 31
4348.37 40
4348.52 46
4348.67 49
4348.83 49
4348.98 48
4349.13 45
4349.28 42
4349.43 38
4349.58 34
4349.73 30
4349.88 27
4350.04 25
4350.19 23
4350.34 21
4350.49 18
4350.64 14
4350.79 8
4350.94 1
4351.09 0
4351.25 0
4351.40 0
4351.55 0
4351.70 0
4351.85 0
4352.00 0
4352.15 5
4352.30 12
4352.46 16
4352.61 18
4352.76 18
4352.91 17
4353.06 16
4353.21 17
4353.36 19
4353.52 23
4353.67 29
4353.82 36
4353.97 45
4354.12 55
4354.27 65
4354.42 75
4354.57 84
4354.73 92
4354.88 96
4355.03 98
4355.18 97
4355.33 93
4355.48 88
4355.63 83
4355.78 78
4355.94 74
4356.09 72
4356.24 70
4356.39 70
4356.54 70
4356.69 70
4356.84 72
4357.00 74
4357.15 78
4357.30 82
4357.45 86
4357.60 89
4357.75 91
4357.90 93
4358.06 94
4358.21 94
4358.36 96
4358.51 98
4358.66 101
4358.81 105
4358.96 110
4359.12 114
4359.27 117
4359.42 119
4359.57 120
4359.72 120
4359.87 118
4360.02 115
4360.17 111
4360.33 105
4360.48 98
4360.63 90
4360.78 81
4360.93 72
4361.08 63
4361.23 55
4361.39 48
4361.54 41
4361.69 35
4361.84 29
4361.99 22
4362.14 16
4362.30 9
4362.45 3
4362.60 0
4362.75 0
4362.90 2
4363.05 9
4363.20 17
4363.36 27
4363.51 37
4363.66 46
4363.81 54
4363.96 60
4364.11 65
4364.26 69
4364.42 73
4364.57 75
4364.72 77
4364.87 79
4365.02 81
4365.17 83
4365.32 85
4365.48 87
4365.63 88
4365.78 88
4365.93 87
4366.08 83
4366.23 78
4366.39 73
4366.54 67
4366.69 63
4366.84 60
4366.99 57
4367.14 55
4367.29 52
4367.45 49
4367.60 44
4367.75 39
4367.90 34
4368.05 28
4368.20 24
4368.36 20
4368.51 16
4368.66 13
4368.81 10
4368.96 7
4369.11 5
4369.26 5
4369.42 5
4369.57 8
4369.72 12
4369.87 17
4370.02 24
4370.17 30
4370.33 36
4370.48 41
4370.63 45
4370.78 48
4370.93 49
4371.08 50
4371.24 52
4371.39 53
4371.54 55
4371.69 57
4371.84 59
4371.99 60
4372.15 59
4372.30 56
4372.45 51
4372.60 44
4372.75 36
4372.90 28
4373.05 21
4373.21 15
4373.36 12
4373.51 10
4373.66 9
4373.81 9
4373.96 10
4374.12 9
4374.27 8
4374.42 6
4374.57 5
4374.72 4
4374.87 4
4375.03 4
4375.18 5
4375.33 5
4375.48 5
4375.63 5
4375.78 3
4375.94 0
4376.09 0
4376.24 0
4376.39 0
4376.54 0
4376.70 0
4376.85 0
4377.00 4
4377.15 12
4377.30 22
4377.45 33
4377.61 44
4377.76 54
4377.91 62
4378.06 67
4378.21 70
4378.36 71
4378.52 70
4378.67 67
4378.82 65
4378.97 62
4379.12 58
4379.27 54
4379.43 50
4379.58 45
4379.73 39
4379.88 35
4380.03 31
4380.18 30
4380.34 31
4380.49 35
4380.64 42
4380.79 50
4380.94 59
4381.10 69
4381.25 78
4381.40 86
4381.55 94
4381.70 100
4381.85 106
4382.01 110
4382.16 113
4382.31 116
4382.46 118
4382.61 120
4382.77 121
4382.92 122
4383.07 123
4383.22 122
4383.37 119
4383.52 114
4383.68 109
4383.83 102
4383.98 96
4384.13 90
4384.28 86
4384.44 83
4384.59 82
4384.74 80
4384.89 79
4385.04 77
4385.19 76
4385.35 76
4385.50 76
4385.65 78
4385.80 81
4385.95 84
4386.11 88
4386.26 90
4386.41 93
4386.56 95
4386.71 97
4386.87 100
4387.02 104
4387.17 109
4387.32 116
4387.47 124
4387.62 133
4387.78 141
4387.93 149
4388.08 154
4388.23 156
4388.38 155
4388.54 151
4388.69 145
4388.84 138
4388.99 130
4389.14 122
4389.30 114
4389.45 106
4389.60 98
4389.75 90
4389.90 82
4390.06 76
4390.21 72
4390.36 70
4390.51 70
4390.66 72
4390.81 75
4390.97 77
4391.12 77
4391.27 76
4391.42 72
4391.57 68
4391.73 63
4391.88 59
4392.03 55
4392.18 53
4392.33 51
4392.49 51
4392.64 51
4392.79 50
4392.94 50
4393.09 48
4393.25 47
4393.40 46
4393.55 46
4393.70 46
4393.85 48
4394.01 50
4394.16 53
4394.31 56
4394.46 58
4394.61 61
4394.77 62
4394.92 62
4395.07 61
4395.22 58
4395.37 54
4395.53 50
4395.68 47
4395.83 46
4395.98 45
4396.13 46
4396.29 47
4396.44 47
4396.59 47
4396.74 45
4396.89 43
4397.05 42
4397.20 41
4397.35 42
4397.50 46
4397.66 52
4397.81 60
4397.96 71
4398.11 83
4398.26 96
4398.42 108
4398.57 120
4398.72 130
4398.87 137
4399.02 143
4399.18 145
4399.33 147
4399.48 148
4399.63 151
4399.78 157
4399.94 167
4400.09 181
4400.24 199
4400.39 220
4400.54 242
4400.70 264
4400.85 283
4401.00 299
4401.15 311
4401.31 319
4401.46 325
4401.61 329
4401.76 333
4401.91 339
4402.07 349
4402.22 359
4402.37 371
4402.52 381
4402.67 389
4402.83 393
4402.98 392
4403.13 388
4403.28 381
4403.44 375
4403.59 371
4403.74 369
4403.89 371
4404.04 375
4404.20 380
4404.35 386
4404.50 391
4404.65 393
4404.81 391
4404.96 386
4405.11 376
4405.26 361
4405.41 344
4405.57 326
4405.72 306
4405.87 288
4406.02 272
4406.17 258
4406.33 247
4406.48 237
4406.63 230
4406.78 224
4406.94 218
4407.09 212
4407.24 206
4407.39 197
4407.55 188
4407.70 177
4407.85 165
4408.00 153
4408.15 142
4408.31 132
4408.46 123
4408.61 115
4408.76 107
4408.92 100
4409.07 94
4409.22 89
4409.37 86
4409.52 87
4409.68 90
4409.83 95
4409.98 102
4410.13 109
4410.29 117
4410.44 124
4410.59 129
4410.74 134
4410.89 136
4411.05 137
4411.20 135
4411.35 131
4411.50 125
4411.66 120
4411.81 114
4411.96 110
4412.11 109
4412.27 109
4412.42 111
4412.57 115
4412.72 119
4412.87 125
4413.03 130
4413.18 134
4413.33 136
4413.48 137
4413.64 136
4413.79 133
4413.94 130
4414.09 127
4414.25 125
4414.40 124
4414.55 125
4414.70 125
4414.86 125
4415.01 124
4415.16 121
4415.31 117
4415.46 113
4415.62 108
4415.77 101
4415.92 94
4416.07 85
4416.23 75
4416.38 65
4416.53 57
4416.68 51
4416.84 49
4416.99 51
4417.14 57
4417.29 65
4417.45 74
4417.60 83
4417.75 91
4417.90 98
4418.06 106
4418.21 114
4418.36 122
4418.51 131
4418.67 140
4418.82 147
4418.97 151
4419.12 154
4419.28 154
4419.43 154
4419.58 155
4419.73 158
4419.88 163
4420.04 172
4420.19 182
4420.34 194
4420.49 207
4420.65 221
4420.80 235
4420.95 251
4421.10 270
4421.26 291
4421.41 315
4421.56 339
4421.71 365
4421.87 390
4422.02 413
4422.17 435
4422.32 455
4422.48 474
4422.63 492
4422.78 509
4422.93 526
4423.09 542
4423.24 558
4423.39 577
4423.54 598
4423.70 622
4423.85 651
4424.00 683
4424.15 716
4424.31 751
4424.46 784
4424.61 817
4424.76 848
4424.92 879
4425.07 909
4425.22 940
4425.37 970
4425.53 997
4425.68 1021
4425.83 1040
4425.98 1053
4426.14 1061
4426.29 1064
4426.44 1063
4426.60 1059
4426.75 1053
4426.90 1046
4427.05 1037
4427.21 1027
4427.36 1015
4427.51 1001
4427.66 987
4427.82 971
4427.97 956
4428.12 943
4428.27 932
4428.43 924
4428.58 918
4428.73 913
4428.88 907
4429.04 899
4429.19 886
4429.34 867
4429.49 844
4429.65 818
4429.80 790
4429.95 764
4430.10 740
4430.26 720
4430.41 705
4430.56 693
4430.72 683
4430.87 672
4431.02 658
4431.17 640
4431.33 616
4431.48 590
4431.63 563
4431.78 538
4431.94 517
4432.09 501
4432.24 491
4432.39 484
4432.55 478
4432.70 471
4432.85 460
4433.01 446
4433.16 429
4433.31 408
4433.46 386
4433.62 362
4433.77 337
4433.92 313
4434.07 290
4434.23 270
4434.38 253
4434.53 239
4434.68 230
4434.84 224
4434.99 219
4435.14 215
4435.30 211
4435.45 206
4435.60 200
4435.75 194
4435.91 187
4436.06 181
4436.21 176
4436.36 172
4436.52 169
4436.67 166
4436.82 165
4436.98 163
4437.13 161
4437.28 157
4437.43 152
4437.59 146
4437.74 139
4437.89 132
4438.04 127
4438.20 124
4438.35 124
4438.50 126
4438.66 130
4438.81 134
4438.96 136
4439.11 136
4439.27 133
4439.42 127
4439.57 119
4439.73 111
4439.88 102
4440.03 93
4440.18 84
4440.34 76
4440.49 67
4440.64 59
4440.80 51
4440.95 45
4441.10 39
4441.25 35
4441.41 31
4441.56 27
4441.71 22
4441.86 17
4442.02 11
4442.17 5
4442.32 0
4442.48 0
4442.63 0
4442.78 3
4442.93 11
4443.09 21
4443.24 32
4443.39 43
4443.55 52
4443.70 59
4443.85 63
4444.00 65
4444.16 66
4444.31 65
4444.46 64
4444.62 63
4444.77 63
4444.92 64
4445.07 67
4445.23 72
4445.38 77
4445.53 81
4445.69 83
4445.84 83
4445.99 80
4446.15 76
4446.30 71
4446.45 67
4446.60 66
4446.76 68
4446.91 72
4447.06 76
4447.22 81
4447.37 84
4447.52 86
4447.67 88
4447.83 88
4447.98 88
4448.13 89
4448.29 89
4448.44 88
4448.59 87
4448.74 86
4448.90 85
4449.05 85
4449.20 88
4449.36 93
4449.51 101
4449.66 110
4449.82 118
4449.97 125
4450.12 129
4450.27 130
4450.43 127
4450.58 121
4450.73 112
4450.89 102
4451.04 91
4451.19 80
4451.35 70
4451.50 61
4451.65 53
4451.80 47
4451.96 44
4452.11 43
4452.26 46
4452.42 51
4452.57 59
4452.72 68
4452.88 76
4453.03 83
4453.18 87
4453.33 88
4453.49 87
4453.64 85
4453.79 82
4453.95 79
4454.10 77
4454.25 76
4454.41 75
4454.56 74
4454.71 74
4454.86 73
4455.02 73
4455.17 73
4455.32 73
4455.48 75
4455.63 77
4455.78 79
4455.94 82
4456.09 85
4456.24 86
4456.40 87
4456.55 86
4456.70 83
4456.85 78
4457.01 71
4457.16 63
4457.31 54
4457.47 45
4457.62 36
4457.77 28
4457.93 21
4458.08 16
4458.23 12
4458.39 11
4458.54 11
4458.69 11
4458.85 11
4459.00 10
4459.15 9
4459.30 8
4459.46 6
4459.61 4
4459.76 2
4459.92 0
4460.07 0
4460.22 0
4460.38 0
4460.53 0
4460.68 0
4460.84 0
4460.99 0
4461.14 6
4461.30 14
4461.45 23
4461.60 31
4461.75 38
4461.91 42
4462.06 44
4462.21 42
4462.37 38
4462.52 32
4462.67 25
4462.83 18
4462.98 13
4463.13 10
4463.29 10
4463.44 11
4463.59 13
4463.75 13
4463.90 12
4464.05 8
4464.21 2
4464.36 0
4464.51 0
4464.67 0
4464.82 0
4464.97 0
4465.13 8
4465.28 19
4465.43 30
4465.58 40
4465.74 46
4465.89 50
4466.04 51
4466.20 50
4466.35 47
4466.50 44
4466.66 40
4466.81 36
4466.96 32
4467.12 27
4467.27 21
4467.42 14
4467.58 6
4467.73 0
4467.88 0
4468.04 0
4468.19 0
4468.34 0
4468.50 0
4468.65 0
4468.80 0
4468.96 5
4469.11 11
4469.26 16
4469.42 19
4469.57 21
4469.72 23
4469.88 25
4470.03 29
4470.18 34
4470.34 41
4470.49 49
4470.64 56
4470.80 63
4470.95 67
4471.10 69
4471.26 67
4471.41 63
4471.56 57
4471.72 51
4471.87 45
4472.02 40
4472.18 39
4472.33 39
4472.48 42
4472.64 46
4472.79 50
4472.94 53
4473.10 54
4473.25 53
4473.40 50
4473.56 47
4473.71 44
4473.86 40
4474.02 38
4474.17 36
4474.32 34
4474.48 33
4474.63 31
4474.78 28
4474.94 24
4475.09 19
4475.24 15
4475.40 12
4475.55 11
4475.70 13
4475.86 18
4476.01 25
4476.16 33
4476.32 40
4476.47 45
4476.62 46
4476.78 44
4476.93 39
4477.08 33
4477.24 27
4477.39 24
4477.55 24
4477.70 28
4477.85 35
4478.01 45
4478.16 55
4478.31 64
4478.47 70
4478.62 74
4478.77 75
4478.93 74
4479.08 71
4479.23 66
4479.39 60
4479.54 55
4479.69 49
4479.85 45
4480.00 42
4480.15 40
4480.31 40
4480.46 40
4480.61 41
4480.77 41
4480.92 42
4481.08 43
4481.23 45
4481.38 48
4481.54 54
4481.69 60
4481.84 67
4482.00 73
4482.15 78
4482.30 80
4482.46 80
4482.61 79
4482.76 80
4482.92 82
4483.07 87
4483.22 94
4483.38 101
4483.53 108
4483.68 113
4483.84 115
4483.99 114
4484.15 111
4484.30 106
4484.45 102
4484.61 99
4484.76 99
4484.91 100
4485.07 103
4485.22 107
4485.37 111
4485.53 114
4485.68 116
4485.83 116
4485.99 114
4486.14 112
4486.30 109
4486.45 106
4486.60 104
4486.76 102
4486.91 101
4487.06 99
4487.22 96
4487.37 93
4487.52 88
4487.68 84
4487.83 79
4487.99 74
4488.14 70
4488.29 67
4488.45 65
4488.60 65
4488.75 66
4488.91 69
4489.06 72
4489.21 76
4489.37 80
4489.52 84
4489.68 87
4489.83 88
4489.98 88
4490.14 87
4490.29 84
4490.44 81
4490.60 78
4490.75 75
4490.90 73
4491.06 71
4491.21 71
4491.37 71
4491.52 71
4491.67 70
4491.83 70
4491.98 68
4492.13 67
4492.29 66
4492.44 66
4492.60 67
4492.75 68
4492.90 69
4493.06 69
4493.21 69
4493.36 69
4493.52 69
4493.67 70
4493.82 72
4493.98 76
4494.13 82
4494.29 88
4494.44 92
4494.59 96
4494.75 96
4494.90 95
4495.05 92
4495.21 88
4495.36 84
4495.52 81
4495.67 80
4495.82 79
4495.98 77
4496.13 76
4496.28 73
4496.44 69
4496.59 65
4496.75 61
4496.90 56
4497.05 53
4497.21 50
4497.36 46
4497.51 43
4497.67 39
4497.82 34
4497.98 29
4498.13 24
4498.28 20
4498.44 16
4498.59 12
4498.75 9
4498.90 4
4499.05 0
4499.21 0
4499.36 0
4499.51 0
4499.67 0
4499.82 0
4499.98 0
4500.13 0
4500.28 4
4500.44 14
4500.59 24
4500.74 31
4500.90 35
4501.05 36
4501.21 33
4501.36 29
4501.51 23
4501.67 17
4501.82 12
4501.98 10
4502.13 10
4502.28 13
4502.44 18
4502.59 25
4502.74 33
4502.90 39
4503.05 44
4503.21 48
4503.36 49
4503.51 50
4503.67 51
4503.82 53
4503.98 56
4504.13 61
4504.28 66
4504.44 72
4504.59 77
4504.75 79
4504.90 78
4505.05 73
4505.21 64
4505.36 51
4505.51 37
4505.67 23
4505.82 10
4505.98 0
4506.13 0
4506.28 0
4506.44 0
4506.59 0
4506.75 3
4506.90 10
4507.05 16
4507.21 22
4507.36 27
4507.52 31
4507.67 34
4507.82 36
4507.98 37
4508.13 39
4508.29 40
4508.44 40
4508.59 40
4508.75 39
4508.90 36
4509.06 31
4509.21 26
4509.36 19
4509.52 12
4509.67 6
4509.83 2
4509.98 0
4510.13 0
4510.29 0
4510.44 0
4510.60 0
4510.75 0
4510.90 0
4511.06 0
4511.21 0
4511.37 0
4511.52 4
4511.67 8
4511.83 13
4511.98 18
4512.14 24
4512.29 31
4512.44 37
4512.60 42
4512.75 47
4512.91 50
4513.06 53
4513.21 54
4513.37 55
4513.52 56
4513.68 57
4513.83 58
4513.98 60
4514.14 61
4514.29 62
4514.45 62
4514.60 61
4514.75 59
4514.91 55
4515.06 52
4515.22 49
4515.37 47
4515.53 47
4515.68 48
4515.83 51
4515.99 54
4516.14 58
4516.30 63
4516.45 68
4516.60 74
4516.76 80
4516.91 85
4517.07 89
4517.22 91
4517.37 91
4517.53 90
4517.68 87
4517.84 85
4517.99 83
4518.15 81
4518.30 80
4518.45 78
4518.61 75
4518.76 71
4518.92 65
4519.07 58
4519.22 51
4519.38 44
4519.53 37
4519.69 31
4519.84 26
4520.00 22
4520.15 18
4520.30 16
4520.46 14
4520.61 12
4520.77 10
4520.92 7
4521.07 4
4521.23 2
4521.38 2
4521.54 4
4521.69 9
4521.85 15
4522.00 24
4522.15 33
4522.31 42
4522.46 50
4522.62 57
4522.77 63
4522.92 68
4523.08 69
4523.23 68
4523.39 65
4523.54 59
4523.70 52
4523.85 45
4524.00 41
4524.16 39
4524.31 39
4524.47 42
4524.62 45
4524.78 49
4524.93 51
4525.08 53
4525.24 54
4525.39 53
4525.55 53
4525.70 52
4525.86 51
4526.01 50
4526.16 50
4526.32 51
4526.47 53
4526.63 55
4526.78 57
4526.94 59
4527.09 59
4527.24 57
4527.40 52
4527.55 45
4527.71 37
4527.86 28
4528.02 21
4528.17 14
4528.32 9
4528.48 6
4528.63 5
4528.79 3
4528.94 3
4529.10 2
4529.25 1
4529.40 1
4529.56 2
4529.71 6
4529.87 12
4530.02 21
4530.18 29
4530.33 37
4530.48 42
4530.64 45
4530.79 44
4530.95 41
4531.10 37
4531.26 33
4531.41 29
4531.56 26
4531.72 22
4531.87 18
4532.03 12
4532.18 5
4532.34 0
4532.49 0
4532.65 0
4532.80 0
4532.95 0
4533.11 0
4533.26 0
4533.42 0
4533.57 7
4533.73 18
4533.88 29
4534.04 40
4534.19 50
4534.34 59
4534.50 66
4534.65 71
4534.81 74
4534.96 74
4535.12 73
4535.27 71
4535.42 67
4535.58 62
4535.73 57
4535.89 51
4536.04 45
4536.20 39
4536.35 33
4536.51 28
4536.66 24
4536.81 21
4536.97 19
4537.12 19
4537.28 18
4537.43 16
4537.59 12
4537.74 7
4537.90 0
4538.05 0
4538.20 0
4538.36 0
4538.51 0
4538.67 0
4538.82 3
4538.98 14
4539.13 24
4539.29 31
4539.44 36
4539.60 36
4539.75 34
4539.90 31
4540.06 27
4540.21 25
4540.37 24
4540.52 26
4540.68 28
4540.83 32
4540.99 36
4541.14 39
4541.29 41
4541.45 42
4541.60 41
4541.76 38
4541.91 33
4542.07 26
4542.22 19
4542.38 12
4542.53 8
4542.69 6
4542.84 8
4542.99 12
4543.15 18
4543.30 24
4543.46 28
4543.61 29
4543.77 29
4543.92 27
4544.08 26
4544.23 25
4544.39 27
4544.54 31
4544.70 36
4544.85 40
4545.00 44
4545.16 45
4545.31 43
4545.47 39
4545.62 34
4545.78 28
4545.93 21
4546.09 15
4546.24 9
4546.40 5
4546.55 3
4546.71 3
4546.86 7
4547.01 15
4547.17 26
4547.32 39
4547.48 52
4547.63 63
4547.79 72
4547.94 79
4548.10 85
4548.25 89
4548.41 93
4548.56 97
4548.72 100
4548.87 102
4549.02 102
4549.18 100
4549.33 96
4549.49 90
4549.64 84
4549.80 79
4549.95 74
4550.11 69
4550.26 65
4550.42 60
4550.57 56
4550.73 51
4550.88 48
4551.04 48
4551.19 50
4551.34 55
4551.50 62
4551.65 69
4551.81 77
4551.96 82
4552.12 86
4552.27 88
4552.43 90
4552.58 93
4552.74 98
4552.89 106
4553.05 116
4553.20 129
4553.36 142
4553.51 155
4553.67 167
4553.82 177
4553.98 185
4554.13 190
4554.28 193
4554.44 195
4554.59 195
4554.75 196
4554.90 196
4555.06 196
4555.21 197
4555.37 200
4555.52 204
4555.68 208
4555.83 213
4555.99 217
4556.14 220
4556.30 221
4556.45 219
4556.61 215
4556.76 209
4556.92 201
4557.07 193
4557.23 185
4557.38 179
4557.53 174
4557.69 172
4557.84 172
4558.00 176
4558.15 181
4558.31 187
4558.46 194
4558.62 200
4558.77 204
4558.93 205
4559.08 203
4559.24 198
4559.39 190
4559.55 181
4559.70 173
4559.86 165
4560.01 160
4560.17 158
4560.32 159
4560.48 161
4560.63 163
4560.79 164
4560.94 165
4561.10 163
4561.25 161
4561.41 159
4561.56 158
4561.72 160
4561.87 164
4562.03 171
4562.18 181
4562.34 192
4562.49 204
4562.64 216
4562.80 225
4562.95 231
4563.11 234
4563.26 235
4563.42 234
4563.57 232
4563.73 230
4563.88 230
4564.04 231
4564.19 232
4564.35 232
4564.50 231
4564.66 227
4564.81 223
4564.97 218
4565.12 214
4565.28 212
4565.43 214
4565.59 219
4565.74 226
4565.90 234
4566.05 241
4566.21 246
4566.36 248
4566.52 246
4566.67 242
4566.83 236
4566.98 229
4567.14 222
4567.29 216
4567.45 210
4567.60 205
4567.76 201
4567.91 198
4568.07 196
4568.22 196
4568.38 196
4568.53 197
4568.69 197
4568.84 197
4569.00 197
4569.15 195
4569.31 194
4569.46 194
4569.62 196
4569.77 199
4569.93 205
4570.08 211
4570.24 216
4570.39 220
4570.55 220
4570.70 217
4570.86 209
4571.01 197
4571.17 183
4571.32 168
4571.48 154
4571.63 142
4571.79 133
4571.94 128
4572.10 127
4572.25 130
4572.41 135
4572.56 143
4572.72 152
4572.87 161
4573.03 171
4573.18 181
4573.34 190
4573.49 198
4573.65 205
4573.80 209
4573.96 210
4574.11 207
4574.27 200
4574.42 188
4574.58 173
4574.73 155
4574.89 137
4575.04 120
4575.20 107
4575.35 99
4575.51 97
4575.67 100
4575.82 107
4575.98 116
4576.13 125
4576.29 131
4576.44 135
4576.60 137
4576.75 136
4576.91 135
4577.06 132
4577.22 129
4577.37 124
4577.53 117
4577.68 109
4577.84 100
4577.99 90
4578.15 82
4578.30 76
4578.46 72
4578.61 70
4578.77 69
4578.92 68
4579.08 68
4579.23 69
4579.39 70
4579.54 72
4579.70 76
4579.85 81
4580.01 86
4580.16 90
4580.32 92
4580.47 93
4580.63 93
4580.79 92
4580.94 93
4581.10 94
4581.25 96
4581.41 99
4581.56 103
4581.72 107
4581.87 110
4582.03 112
4582.18 114
4582.34 113
4582.49 111
4582.65 108
4582.80 103
4582.96 97
4583.11 91
4583.27 85
4583.42 79
4583.58 74
4583.73 69
4583.89 63
4584.05 58
4584.20 54
4584.36 53
4584.51 54
4584.67 60
4584.82 70
4584.98 84
4585.13 100
4585.29 116
4585.44 131
4585.60 144
4585.75 155
4585.91 163
4586.06 171
4586.22 177
4586.37 183
4586.53 189
4586.68 193
4586.84 196
4587.00 197
4587.15 195
4587.31 191
4587.46 185
4587.62 180
4587.77 174
4587.93 170
4588.08 167
4588.24 164
4588.39 161
4588.55 157
4588.70 152
4588.86 146
4589.01 138
4589.17 131
4589.33 123
4589.48 117
4589.64 113
4589.79 110
4589.95 110
4590.10 111
4590.26 112
4590.41 114
4590.57 115
4590.72 114
4590.88 113
4591.03 110
4591.19 107
4591.34 103
4591.50 99
4591.66 96
4591.81 94
4591.97 93
4592.12 93
4592.28 94
4592.43 95
4592.59 98
4592.74 100
4592.90 101
4593.05 101
4593.21 98
4593.37 93
4593.52 85
4593.68 75
4593.83 64
4593.99 53
4594.14 44
4594.30 37
4594.45 34
4594.61 33
4594.76 34
4594.92 37
4595.07 40
4595.23 44
4595.39 47
4595.54 51
4595.70 56
4595.85 60
4596.01 65
4596.16 70
4596.32 75
4596.47 78
4596.63 81
4596.78 84
4596.94 87
4597.10 90
4597.25 94
4597.41 98
4597.56 101
4597.72 102
4597.87 100
4598.03 94
4598.18 84
4598.34 72
4598.50 59
4598.65 46
4598.81 36
4598.96 30
4599.12 28
4599.27 30
4599.43 36
4599.58 42
4599.74 49
4599.89 54
4600.05 58
4600.21 60
4600.36 60
4600.52 61
4600.67 62
4600.83 65
4600.98 70
4601.14 78
4601.29 87
4601.45 96
4601.61 105
4601.76 112
4601.92 118
4602.07 122
4602.23 125
4602.38 127
4602.54 129
4602.69 130
4602.85 132
4603.01 134
4603.16 136
4603.32 136
4603.47 135
4603.63 132
4603.78 127
4603.94 119
4604.09 110
4604.25 99
4604.41 88
4604.56 77
4604.72 68
4604.87 60
4605.03 55
4605.18 51
4605.34 50
4605.50 52
4605.65 56
4605.81 62
4605.96 71
4606.12 82
4606.27 94
4606.43 108
4606.58 122
4606.74 134
4606.90 143
4607.05 148
4607.21 149
4607.36 145
4607.52 138
4607.67 128
4607.83 117
4607.99 107
4608.14 97
4608.30 88
4608.45 79
4608.61 71
4608.76 63
4608.92 55
4609.08 49
4609.23 45
4609.39 42
4609.54 41
4609.70 40
4609.85 40
4610.01 40
4610.16 37
4610.32 33
4610.48 27
4610.63 21
4610.79 15
4610.94 9
4611.10 4
4611.25 0
4611.41 0
4611.57 0
4611.72 0
4611.88 0
4612.03 0
4612.19 0
4612.34 0
4612.50 0
4612.66 6
4612.81 15
4612.97 26
4613.12 36
4613.28 45
4613.44 54
4613.59 62
4613.75 68
4613.90 72
4614.06 74
4614.21 75
4614.37 75
4614.53 75
4614.68 76
4614.84 77
4614.99 80
4615.15 83
4615.30 86
4615.46 89
4615.62 91
4615.77 94
4615.93 97
4616.08 102
4616.24 107
4616.39 112
4616.55 117
4616.71 119
4616.86 120
4617.02 118
4617.17 113
4617.33 108
4617.49 102
4617.64 97
4617.80 92
4617.95 90
4618.11 88
4618.26 89
4618.42 92
4618.58 96
4618.73 103
4618.89 110
4619.04 118
4619.20 124
4619.36 129
4619.51 130
4619.67 128
4619.82 122
4619.98 113
4620.13 103
4620.29 93
4620.45 85
4620.60 80
4620.76 79
4620.91 81
4621.07 87
4621.23 94
4621.38 102
4621.54 108
4621.69 113
4621.85 114
4622.01 113
4622.16 109
4622.32 104
4622.47 99
4622.63 95
4622.78 94
4622.94 95
4623.10 98
4623.25 104
4623.41 110
4623.56 117
4623.72 122
4623.88 126
4624.03 128
4624.19 127
4624.34 125
4624.50 122
4624.66 119
4624.81 116
4624.97 114
4625.12 113
4625.28 113
4625.44 114
4625.59 115
4625.75 116
4625.90 117
4626.06 118
4626.22 120
4626.37 121
4626.53 122
4626.68 122
4626.84 121
4627.00 120
4627.15 119
4627.31 118
4627.46 117
4627.62 117
4627.78 118
4627.93 118
4628.09 115
4628.24 111
4628.40 104
4628.56 96
4628.71 89
4628.87 83
4629.02 80
4629.18 81
4629.34 87
4629.49 95
4629.65 106
4629.80 116
4629.96 125
4630.12 132
4630.27 136
4630.43 138
4630.58 138
4630.74 138
4630.90 139
4631.05 141
4631.21 145
4631.36 150
4631.52 156
4631.68 162
4631.83 167
4631.99 172
4632.14 176
4632.30 179
4632.46 182
4632.61 184
4632.77 185
4632.92 184
4633.08 179
4633.24 173
4633.39 163
4633.55 152
4633.70 141
4633.86 130
4634.02 121
4634.17 115
4634.33 110
4634.49 108
4634.64 107
4634.80 109
4634.95 112
4635.11 117
4635.27 124
4635.42 131
4635.58 137
4635.73 142
4635.89 143
4636.05 141
4636.20 135
4636.36 126
4636.51 115
4636.67 104
4636.83 93
4636.98 85
4637.14 78
4637.30 74
4637.45 73
4637.61 72
4637.76 73
4637.92 76
4638.08 78
4638.23 81
4638.39 84
4638.54 88
4638.70 91
4638.86 95
4639.01 98
4639.17 102
4639.33 105
4639.48 108
4639.64 110
4639.79 111
4639.95 111
4640.11 112
4640.26 112
4640.42 113
4640.58 114
4640.73 115
4640.89 116
4641.04 116
4641.20 115
4641.36 115
4641.51 116
4641.67 117
4641.83 118
4641.98 121
4642.14 123
4642.29 126
4642.45 130
4642.61 134
4642.76 139
4642.92 146
4643.08 154
4643.23 163
4643.39 173
4643.54 182
4643.70 189
4643.86 195
4644.01 198
4644.17 198
4644.33 196
4644.48 191
4644.64 185
4644.79 177
4644.95 167
4645.11 158
4645.26 150
4645.42 144
4645.58 140
4645.73 138
4645.89 138
4646.04 140
4646.20 141
4646.36 140
4646.51 139
4646.67 136
4646.83 131
4646.98 125
4647.14 118
4647.29 111
4647.45 105
4647.61 98
4647.76 93
4647.92 88
4648.08 84
4648.23 80
4648.39 75
4648.55 69
4648.70 61
4648.86 53
4649.01 44
4649.17 37
4649.33 31
4649.48 28
4649.64 27
4649.80 28
4649.95 30
4650.11 32
4650.27 33
4650.42 32
4650.58 31
4650.73 30
4650.89 31
4651.05 33
4651.20 38
4651.36 45
4651.52 54
4651.67 63
4651.83 70
4651.99 76
4652.14 80
4652.30 81
4652.45 81
4652.61 80
4652.77 79
4652.92 78
4653.08 77
4653.24 75
4653.39 72
4653.55 69
4653.71 64
4653.86 61
4654.02 58
4654.18 58
4654.33 59
4654.49 62
4654.64 66
4654.80 68
4654.96 69
4655.11 69
4655.27 68
4655.43 66
4655.58 64
4655.74 62
4655.90 60
4656.05 58
4656.21 56
4656.37 55
4656.52 55
4656.68 56
4656.84 59
4656.99 65
4657.15 71
4657.30 79
4657.46 87
4657.62 94
4657.77 98
4657.93 100
4658.09 98
4658.24 93
4658.40 85
4658.56 77
4658.71 67
4658.87 57
4659.03 47
4659.18 37
4659.34 27
4659.50 17
4659.65 7
4659.81 0
4659.97 0
4660.12 0
4660.28 0
4660.44 0
4660.59 0
4660.75 0
4660.90 0
4661.06 0
4661.22 1
4661.37 5
4661.53 11
4661.69 19
4661.84 30
4662.00 42
4662.16 54
4662.31 66
4662.47 76
4662.63 84
4662.78 90
4662.94 93
4663.10 95
4663.25 94
4663.41 92
4663.57 90
4663.72 86
4663.88 83
4664.04 78
4664.19 73
4664.35 67
4664.51 60
4664.66 53
4664.82 47
4664.98 43
4665.13 41
4665.29 42
4665.45 45
4665.60 48
4665.76 51
4665.92 52
4666.07 51
4666.23 47
4666.39 41
4666.54 35
4666.70 29
4666.86 24
4667.01 20
4667.17 19
4667.33 19
4667.48 22
4667.64 26
4667.80 32
4667.95 37
4668.11 43
4668.27 48
4668.42 52
4668.58 55
4668.74 56
4668.89 57
4669.05 56
4669.21 55
4669.36 53
4669.52 50
4669.68 47
4669.83 46
4669.99 45
4670.15 47
4670.30 49
4670.46 52
4670.62 56
4670.77 58
4670.93 59
4671.09 58
4671.24 55
4671.40 52
4671.56 49
4671.71 45
4671.87 43
4672.03 42
4672.18 43
4672.34 45
4672.50 48
4672.65 53
4672.81 58
4672.97 63
4673.12 68
4673.28 73
4673.44 76
4673.59 77
4673.75 77
4673.91 76
4674.06 73
4674.22 70
4674.38 67
4674.53 63
4674.69 58
4674.85 54
4675.00 50
4675.16 48
4675.32 46
4675.48 46
4675.63 47
4675.79 49
4675.95 50
4676.10 50
4676.26 48
4676.42 45
4676.57 42
4676.73 38
4676.89 36
4677.04 35
4677.20 35
4677.36 37
4677.51 39
4677.67 41
4677.83 43
4677.98 44
4678.14 46
4678.30 48
4678.45 50
4678.61 53
4678.77 56
4678.93 60
4679.08 64
4679.24 68
4679.40 73
4679.55 78
4679.71 84
4679.87 91
4680.02 100
4680.18 109
4680.34 117
4680.49 123
4680.65 126
4680.81 125
4680.96 120
4681.12 110
4681.28 98
4681.44 83
4681.59 68
4681.75 53
4681.91 40
4682.06 30
4682.22 24
4682.38 20
4682.53 20
4682.69 22
4682.85 26
4683.00 31
4683.16 36
4683.32 41
4683.48 46
4683.63 49
4683.79 52
4683.95 55
4684.10 57
4684.26 59
4684.42 60
4684.57 61
4684.73 63
4684.89 64
4685.04 67
4685.20 70
4685.36 74
4685.52 78
4685.67 82
4685.83 84
4685.99 84
4686.14 82
4686.30 77
4686.46 70
4686.61 65
4686.77 61
4686.93 61
4687.09 65
4687.24 72
4687.40 81
4687.56 91
4687.71 98
4687.87 102
4688.03 103
4688.18 100
4688.34 96
4688.50 91
4688.66 86
4688.81 84
4688.97 83
4689.13 83
4689.28 85
4689.44 87
4689.60 91
4689.75 97
4689.91 103
4690.07 111
4690.23 119
4690.38 127
4690.54 133
4690.70 138
4690.85 141
4691.01 141
4691.17 141
4691.32 140
4691.48 139
4691.64 138
4691.80 138
4691.95 136
4692.11 133
4692.27 128
4692.42 121
4692.58 114
4692.74 108
4692.90 103
4693.05 100
4693.21 100
4693.37 100
4693.52 100
4693.68 99
4693.84 97
4694.00 93
4694.15 88
4694.31 83
4694.47 78
4694.62 74
4694.78 69
4694.94 65
4695.10 59
4695.25 53
4695.41 47
4695.57 40
4695.72 34
4695.88 30
4696.04 27
4696.20 26
4696.35 26
4696.51 28
4696.67 31
4696.82 36
4696.98 43
4697.14 51
4697.30 60
4697.45 69
4697.61 77
4697.77 82
4697.92 85
4698.08 84
4698.24 79
4698.40 71
4698.55 60
4698.71 49
4698.87 40
4699.02 33
4699.18 30
4699.34 31
4699.50 36
4699.65 44
4699.81 52
4699.97 60
4700.12 65
4700.28 67
4700.44 67
4700.60 64
4700.75 60
4700.91 56
4701.07 52
4701.22 47
4701.38 43
4701.54 38
4701.70 32
4701.85 25
4702.01 18
4702.17 11
4702.33 6
4702.48 3
4702.64 1
4702.80 0
4702.95 0
4703.11 0
4703.27 0
4703.43 0
4703.58 0
4703.74 0
4703.90 0
4704.06 0
4704.21 7
4704.37 17
4704.53 29
4704.68 39
4704.84 49
4705.00 57
4705.16 62
4705.31 66
4705.47 68
4705.63 68
4705.79 67
4705.94 64
4706.10 61
4706.26 56
4706.41 51
4706.57 46
4706.73 39
4706.89 32
4707.04 24
4707.20 16
4707.36 8
4707.52 1
4707.67 0
4707.83 0
4707.99 0
4708.15 1
4708.30 6
4708.46 11
4708.62 15
4708.77 15
4708.93 14
4709.09 9
4709.25 4
4709.40 0
4709.56 0
4709.72 0
4709.88 0
4710.03 0
4710.19 0
4710.35 0
4710.51 0
4710.66 1
4710.82 4
4710.98 7
4711.14 11
4711.29 15
4711.45 20
4711.61 27
4711.76 36
4711.92 46
4712.08 57
4712.24 68
4712.39 79
4712.55 88
4712.71 96
4712.87 101
4713.02 105
4713.18 107
4713.34 106
4713.50 103
4713.65 97
4713.81 88
4713.97 76
4714.13 62
4714.28 48
4714.44 35
4714.60 25
4714.76 19
4714.91 17
4715.07 18
4715.23 22
4715.39 28
4715.54 36
4715.70 43
4715.86 50
4716.02 57
4716.17 63
4716.33 67
4716.49 70
4716.65 71
4716.80 70
4716.96 68
4717.12 66
4717.28 64
4717.43 62
4717.59 62
4717.75 62
4717.91 62
4718.06 63
4718.22 62
4718.38 62
4718.54 61
4718.69 60
4718.85 59
4719.01 58
4719.17 57
4719.32 57
4719.48 58
4719.64 60
4719.80 62
4719.95 65
4720.11 67
4720.27 70
4720.43 72
4720.58 74
4720.74 75
4720.90 76
4721.06 75
4721.21 73
4721.37 69
4721.53 63
4721.69 57
4721.84 50
4722.00 43
4722.16 36
4722.32 30
4722.47 25
4722.63 21
4722.79 18
4722.95 16
4723.10 14
4723.26 13
4723.42 12
4723.58 12
4723.73 12
4723.89 12
4724.05 13
4724.21 16
4724.37 19
4724.52 25
4724.68 32
4724.84 40
4725.00 49
4725.15 57
4725.31 63
4725.47 68
4725.63 70
4725.78 70
4725.94 68
4726.10 65
4726.26 61
4726.41 58
4726.57 55
4726.73 52
4726.89 50
4727.05 48
4727.20 46
4727.36 42
4727.52 38
4727.68 34
4727.83 29
4727.99 25
4728.15 21
4728.31 18
4728.46 13
4728.62 8
4728.78 2
4728.94 0
4729.09 0
4729.25 0
4729.41 0
4729.57 0
4729.73 0
4729.88 0
4730.04 13
4730.20 28
4730.36 42
4730.51 53
4730.67 61
4730.83 66
4730.99 69
4731.15 71
4731.30 73
4731.46 75
4731.62 79
4731.78 83
4731.93 86
4732.09 88
4732.25 87
4732.41 84
4732.56 77
4732.72 69
4732.88 60
4733.04 50
4733.20 41
4733.35 34
4733.51 29
4733.67 27
4733.83 28
4733.98 31
4734.14 37
4734.30 45
4734.46 52
4734.62 60
4734.77 65
4734.93 69
4735.09 69
4735.25 68
4735.40 63
4735.56 57
4735.72 49
4735.88 41
4736.04 34
4736.19 28
4736.35 24
4736.51 22
4736.67 22
4736.82 23
4736.98 24
4737.14 26
4737.30 28
4737.46 30
4737.61 32
4737.77 34
4737.93 37
4738.09 40
4738.25 42
4738.40 42
4738.56 40
4738.72 37
4738.88 33
4739.03 28
4739.19 26
4739.35 25
4739.51 27
4739.67 30
4739.82 33
4739.98 36
4740.14 37
4740.30 37
4740.46 35
4740.61 33
4740.77 33
4740.93 34
4741.09 36
4741.24 41
4741.40 46
4741.56 51
4741.72 53
4741.88 53
4742.03 50
4742.19 43
4742.35 35
4742.51 26
4742.67 18
4742.82 12
4742.98 8
4743.14 8
4743.30 11
4743.46 17
4743.61 25
4743.77 33
4743.93 41
4744.09 47
4744.25 50
4744.40 50
4744.56 48
4744.72 44
4744.88 41
4745.04 39
4745.19 39
4745.35 41
4745.51 45
4745.67 49
4745.82 52
4745.98 52
4746.14 51
4746.30 47
4746.46 42
4746.61 37
4746.77 33
4746.93 30
4747.09 28
4747.25 28
4747.40 28
4747.56 29
4747.72 28
4747.88 26
4748.04 23
4748.19 18
4748.35 14
4748.51 9
4748.67 7
4748.83 6
4748.98 8
4749.14 11
4749.30 15
4749.46 20
4749.62 24
4749.77 26
4749.93 27
4750.09 26
4750.25 23
4750.41 21
4750.57 18
4750.72 17
4750.88 17
4751.04 20
4751.20 27
4751.36 36
4751.51 47
4751.67 58
4751.83 69
4751.99 77
4752.15 80
4752.30 77
4752.46 70
4752.62 58
4752.78 43
4752.94 29
4753.09 16
4753.25 5
4753.41 0
4753.57 0
4753.73 0
4753.88 0
4754.04 0
4754.20 0
4754.36 0
4754.52 0
4754.68 0
4754.83 3
4754.99 6
4755.15 9
4755.31 12
4755.47 15
4755.62 19
4755.78 22
4755.94 23
4756.10 23
4756.26 21
4756.41 17
4756.57 11
4756.73 6
4756.89 1
4757.05 0
4757.21 0
4757.36 0
4757.52 0
4757.68 0
4757.84 0
4758.00 0
4758.15 0
4758.31 0
4758.47 1
4758.63 6
4758.79 12
4758.95 18
4759.10 22
4759.26 24
4759.42 25
4759.58 24
4759.74 23
4759.89 21
4760.05 19
4760.21 19
4760.37 19
4760.53 20
4760.69 21
4760.84 23
4761.00 26
4761.16 31
4761.32 38
4761.48 48
4761.63 59
4761.79 71
4761.95 83
4762.11 93
4762.27 100
4762.43 103
4762.58 104
4762.74 102
4762.90 98
4763.06 95
4763.22 91
4763.38 88
4763.53 85
4763.69 82
4763.85 79
4764.01 76
4764.17 74
4764.33 72
4764.48 70
4764.64 70
4764.80 71
4764.96 71
4765.12 71
4765.27 69
4765.43 65
4765.59 60
4765.75 54
4765.91 48
4766.07 43
4766.22 39
4766.38 38
4766.54 38
4766.70 39
4766.86 42
4767.02 45
4767.17 48
4767.33 50
4767.49 52
4767.65 52
4767.81 51
4767.97 49
4768.12 48
4768.28 47
4768.44 48
4768.60 49
4768.76 52
4768.92 53
4769.07 53
4769.23 51
4769.39 46
4769.55 37
4769.71 28
4769.87 17
4770.02 8
4770.18 0
4770.34 0
4770.50 0
4770.66 0
4770.82 0
4770.98 0
4771.13 0
4771.29 0
4771.45 0
4771.61 4
4771.77 14
4771.93 26
4772.08 38
4772.24 49
4772.40 60
4772.56 68
4772.72 75
4772.88 79
4773.03 82
4773.19 85
4773.35 88
4773.51 91
4773.67 95
4773.83 99
4773.99 103
4774.14 106
4774.30 107
4774.46 106
4774.62 103
4774.78 98
4774.94 93
4775.09 88
4775.25 82
4775.41 78
4775.57 73
4775.73 70
4775.89 67
4776.04 64
4776.20 62
4776.36 59
4776.52 55
4776.68 50
4776.84 45
4777.00 40
4777.15 36
4777.31 34
4777.47 35
4777.63 40
4777.79 47
4777.95 56
4778.11 67
4778.26 76
4778.42 84
4778.58 90
4778.74 92
4778.90 92
4779.06 90
4779.21 87
4779.37 83
4779.53 81
4779.69 81
4779.85 83
4780.01 88
4780.17 93
4780.32 97
4780.48 100
4780.64 100
4780.80 97
4780.96 93
4781.12 88
4781.28 83
4781.43 81
4781.59 81
4781.75 84
4781.91 89
4782.07 95
4782.23 101
4782.39 107
4782.54 111
4782.70 113
4782.86 112
4783.02 109
4783.18 105
4783.34 101
4783.50 98
4783.65 96
4783.81 96
4783.97 98
4784.13 101
4784.29 105
4784.45 109
4784.61 113
4784.76 116
4784.92 118
4785.08 118
4785.24 117
4785.40 114
4785.56 109
4785.72 102
4785.88 94
4786.03 85
4786.19 78
4786.35 71
4786.51 67
4786.67 66
4786.83 68
4786.99 72
4787.14 78
4787.30 86
4787.46 94
4787.62 102
4787.78 110
4787.94 116
4788.10 121
4788.26 123
4788.41 123
4788.57 121
4788.73 118
4788.89 112
4789.05 105
4789.21 99
4789.37 92
4789.52 87
4789.68 84
4789.84 82
4790.00 84
4790.16 87
4790.32 93
4790.48 99
4790.64 105
4790.79 111
4790.95 116
4791.11 119
4791.27 120
4791.43 120
4791.59 118
4791.75 116
4791.91 114
4792.06 112
4792.22 110
4792.38 109
4792.54 107
4792.70 106
4792.86 104
4793.02 101
4793.18 98
4793.33 95
4793.49 93
4793.65 91
4793.81 89
4793.97 88
4794.13 87
4794.29 87
4794.45 88
4794.60 90
4794.76 93
4794.92 96
4795.08 100
4795.24 103
4795.40 105
4795.56 106
4795.72 107
4795.87 108
4796.03 110
4796.19 111
4796.35 112
4796.51 112
4796.67 109
4796.83 103
4796.99 93
4797.14 81
4797.30 68
4797.46 55
4797.62 44
4797.78 37
4797.94 34
4798.10 35
4798.26 38
4798.42 42
4798.57 46
4798.73 48
4798.89 48
4799.05 45
4799.21 41
4799.37 36
4799.53 31
4799.69 28
4799.85 27
4800.00 30
4800.16 35
4800.32 42
4800.48 51
4800.64 59
4800.80 66
4800.96 71
4801.12 73
4801.28 73
4801.43 71
4801.59 69
4801.75 67
4801.91 67
4802.07 67
4802.23 67
4802.39 67
4802.55 67
4802.71 67
4802.86 68
4803.02 68
4803.18 70
4803.34 71
4803.50 73
4803.66 73
4803.82 73
4803.98 72
4804.14 71
4804.29 69
4804.45 69
4804.61 69
4804.77 71
4804.93 73
4805.09 75
4805.25 77
4805.41 77
4805.57 77
4805.72 76
4805.88 73
4806.04 71
4806.20 68
4806.36 65
4806.52 63
4806.68 61
4806.84 60
4807.00 60
4807.16 62
4807.31 64
4807.47 67
4807.63 70
4807.79 73
4807.95 74
4808.11 73
4808.27 71
4808.43 69
4808.59 67
4808.75 66
4808.90 67
4809.06 69
4809.22 72
4809.38 75
4809.54 77
4809.70 76
4809.86 72
4810.02 64
4810.18 55
4810.34 45
4810.50 37
4810.65 31
4810.81 29
4810.97 30
4811.13 33
4811.29 37
4811.45 41
4811.61 43
4811.77 43
4811.93 41
4812.09 39
4812.24 37
4812.40 37
4812.56 38
4812.72 41
4812.88 45
4813.04 48
4813.20 49
4813.36 49
4813.52 48
4813.68 47
4813.84 46
4813.99 46
4814.15 47
4814.31 48
4814.47 50
4814.63 50
4814.79 49
4814.95 47
4815.11 44
4815.27 41
4815.43 39
4815.59 37
4815.74 36
4815.90 34
4816.06 33
4816.22 31
4816.38 29
4816.54 28
4816.70 26
4816.86 25
4817.02 25
4817.18 25
4817.34 26
4817.50 26
4817.65 25
4817.81 22
4817.97 19
4818.13 14
4818.29 8
4818.45 2
4818.61 0
4818.77 0
4818.93 0
4819.09 0
4819.25 0
4819.41 6
4819.56 11
4819.72 17
4819.88 21
4820.04 24
4820.20 27
4820.36 29
4820.52 32
4820.68 35
4820.84 38
4821.00 42
4821.16 45
4821.32 47
4821.48 48
4821.63 46
4821.79 43
4821.95 38
4822.11 33
4822.27 29
4822.43 26
4822.59 25
4822.75 25
4822.91 27
4823.07 29
4823.23 31
4823.39 33
4823.55 34
4823.70 35
4823.86 36
4824.02 38
4824.18 39
4824.34 40
4824.50 41
4824.66 40
4824.82 38
4824.98 34
4825.14 28
4825.30 20
4825.46 12
4825.62 5
4825.78 0
4825.93 0
4826.09 0
4826.25 0
4826.41 0
4826.57 0
4826.73 3
4826.89 7
4827.05 8
4827.21 7
4827.37 5
4827.53 2
4827.69 0
4827.85 0
4828.01 1
4828.16 6
4828.32 13
4828.48 20
4828.64 27
4828.80 34
4828.96 41
4829.12 47
4829.28 54
4829.44 62
4829.60 70
4829.76 77
4829.92 84
4830.08 89
4830.24 91
4830.40 92
4830.56 90
4830.71 88
4830.87 85
4831.03 81
4831.19 78
4831.35 75
4831.51 73
4831.67 71
4831.83 69
4831.99 69
4832.15 68
4832.31 67
4832.47 64
4832.63 61
4832.79 56
4832.95 51
4833.11 46
4833.26 43
4833.42 41
4833.58 41
4833.74 43
4833.90 46
4834.06 49
4834.22 52
4834.38 53
4834.54 54
4834.70 54
4834.86 53
4835.02 51
4835.18 49
4835.34 47
4835.50 45
4835.66 41
4835.82 38
4835.98 34
4836.13 29
4836.29 25
4836.45 21
4836.61 17
4836.77 14
4836.93 12
4837.09 11
4837.25 11
4837.41 13
4837.57 16
4837.73 20
4837.89 24
4838.05 28
4838.21 31
4838.37 31
4838.53 29
4838.69 24
4838.85 18
4839.01 10
4839.17 3
4839.32 0
4839.48 0
4839.64 2
4839.80 9
4839.96 19
4840.12 30
4840.28 40
4840.44 49
4840.60 55
4840.76 58
4840.92 60
4841.08 60
4841.24 60
4841.40 60
4841.56 61
4841.72 63
4841.88 67
4842.04 70
4842.20 73
4842.36 76
4842.52 78
4842.68 78
4842.83 76
4842.99 74
4843.15 71
4843.31 68
4843.47 65
4843.63 63
4843.79 62
4843.95 62
4844.11 63
4844.27 64
4844.43 65
4844.59 66
4844.75 67
4844.91 67
4845.07 68
4845.23 68
4845.39 69
4845.55 70
4845.71 72
4845.87 74
4846.03 76
4846.19 78
4846.35 81
4846.51 84
4846.67 88
4846.82 92
4846.98 96
4847.14 99
4847.30 101
4847.46 102
4847.62 102
4847.78 100
4847.94 98
4848.10 95
4848.26 91
4848.42 88
4848.58 85
4848.74 82
4848.90 80
4849.06 77
4849.22 74
4849.38 72
4849.54 69
4849.70 66
4849.86 63
4850.02 59
4850.18 54
4850.34 50
4850.50 46
4850.66 43
4850.82 41
4850.98 40
4851.14 41
4851.30 43
4851.46 45
4851.62 47
4851.77 48
4851.93 48
4852.09 48
4852.25 47
4852.41 45
4852.57 42
4852.73 39
4852.89 34
4853.05 29
4853.21 24
4853.37 18
4853.53 12
4853.69 7
4853.85 3
4854.01 1
4854.17 0
4854.33 1
4854.49 4
4854.65 7
4854.81 11
4854.97 14
4855.13 16
4855.29 15
4855.45 11
4855.61 5
4855.77 0
4855.93 0
4856.09 0
4856.25 0
4856.41 0
4856.57 0
4856.73 0
4856.89 0
4857.05 11
4857.21 22
4857.37 31
4857.53 39
4857.69 45
4857.85 49
4858.01 53
4858.17 55
4858.33 58
4858.49 61
4858.65 65
4858.81 70
4858.97 76
4859.12 82
4859.28 87
4859.44 91
4859.60 93
4859.76 93
4859.92 92
4860.08 93
4860.24 97
4860.40 104
4860.56 114
4860.72 127
4860.88 140
4861.04 151
4861.20 159
4861.36 163
4861.52 164
4861.68 163
4861.84 161
4862.00 161
4862.16 162
4862.32 166
4862.48 172
4862.64 180
4862.80 188
4862.96 196
4863.12 203
4863.28 209
4863.44 214
4863.60 218
4863.76 221
4863.92 221
4864.08 218
4864.24 213
4864.40 204
4864.56 191
4864.72 177
4864.88 162
4865.04 147
4865.20 135
4865.36 125
4865.52 119
4865.68 114
4865.84 111
4866.00 108
4866.16 103
4866.32 98
4866.48 93
4866.64 88
4866.80 85
4866.96 84
4867.12 85
4867.28 87
4867.44 89
4867.60 91
4867.76 92
4867.92 93
4868.08 94
4868.24 95
4868.40 96
4868.56 98
4868.72 101
4868.88 104
4869.04 108
4869.20 112
4869.36 116
4869.52 119
4869.68 122
4869.84 123
4870.00 122
4870.16 118
4870.32 113
4870.48 107
4870.64 101
4870.80 95
4870.96 90
4871.12 88
4871.28 87
4871.44 90
4871.60 94
4871.76 99
4871.92 104
4872.08 109
4872.24 113
4872.40 114
4872.56 113
4872.72 109
4872.88 105
4873.04 101
4873.20 97
4873.36 96
4873.52 97
4873.68 100
4873.84 106
4874.00 115
4874.16 125
4874.32 137
4874.48 150
4874.64 163
4874.80 174
4874.96 184
4875.12 190
4875.28 193
4875.44 193
4875.60 191
4875.76 186
4875.92 180
4876.08 175
4876.24 170
4876.40 166
4876.56 161
4876.72 157
4876.88 153
4877.04 148
4877.20 142
4877.36 138
4877.52 134
4877.68 133
4877.84 134
4878.00 137
4878.16 142
4878.32 149
4878.49 156
4878.65 162
4878.81 167
4878.97 171
4879.13 173
4879.29 173
4879.45 172
4879.61 170
4879.77 166
4879.93 161
4880.09 155
4880.25 148
4880.41 142
4880.57 136
4880.73 131
4880.89 127
4881.05 123
4881.21 120
4881.37 116
4881.53 112
4881.69 106
4881.85 99
4882.01 91
4882.17 83
4882.33 75
4882.49 70
4882.65 66
4882.81 65
4882.97 68
4883.13 72
4883.29 78
4883.45 85
4883.61 92
4883.77 97
4883.93 100
4884.09 103
4884.25 104
4884.41 105
4884.57 107
4884.73 108
4884.89 110
4885.05 112
4885.21 114
4885.37 115
4885.53 116
4885.70 115
4885.86 113
4886.02 110
4886.18 107
4886.34 104
4886.50 101
4886.66 100
4886.82 101
4886.98 103
4887.14 107
4887.30 112
4887.46 117
4887.62 121
4887.78 122
4887.94 121
4888.10 118
4888.26 113
4888.42 107
4888.58 100
4888.74 94
4888.90 88
4889.06 82
[truncated: 741,637 more chars]
