# Supplementary material for: Methylobacterium Species Promoting Rice and Barley Growth and Interaction Specificity Revealed with Whole-Cell Matrix-Assisted Laser Desorption / Ionization-Time-of-Flight Mass Spectrometry (MALDI-TOF/MS) Analysis
Source: PLoS One. 2015 Jun 8;10(6):e0129509. doi: 10.1371/journal.pone.0129509 (PMC4460032; doi:10.1371/journal.pone.0129509)
Supplement: S3 Data — (ZIP) [file pone.0129509.s003.zip › Supplementary data 3 (ms from barley)/25a.txt]

778.75 0
778.82 0
778.88 0
778.94 0
779.01 0
779.07 0
779.14 0
779.20 0
779.26 0
779.33 0
779.39 0
779.46 0
779.52 0
779.58 0
779.65 0
779.71 0
779.78 0
779.84 0
779.90 0
779.97 0
780.03 0
780.10 0
780.16 0
780.22 0
780.29 0
780.35 0
780.42 0
780.48 0
780.55 0
780.61 0
780.67 0
780.74 0
780.80 0
780.87 0
780.93 0
780.99 0
781.06 0
781.12 0
781.19 0
781.25 0
781.31 0
781.38 0
781.44 0
781.51 0
781.57 0
781.63 0
781.70 0
781.76 0
781.83 0
781.89 0
781.96 0
782.02 0
782.08 0
782.15 0
782.21 0
782.28 0
782.34 0
782.40 0
782.47 0
782.53 0
782.60 0
782.66 0
782.73 0
782.79 0
782.85 0
782.92 0
782.98 0
783.05 0
783.11 0
783.17 0
783.24 0
783.30 0
783.37 0
783.43 0
783.50 0
783.56 0
783.62 0
783.69 0
783.75 0
783.82 0
783.88 0
783.94 0
784.01 0
784.07 0
784.14 0
784.20 0
784.27 0
784.33 0
784.39 0
784.46 0
784.52 0
784.59 0
784.65 0
784.72 0
784.78 0
784.84 0
784.91 0
784.97 0
785.04 0
785.10 0
785.17 0
785.23 0
785.29 0
785.36 0
785.42 0
785.49 0
785.55 0
785.62 0
785.68 0
785.74 0
785.81 0
785.87 0
785.94 0
786.00 0
786.07 0
786.13 0
786.19 0
786.26 0
786.32 0
786.39 0
786.45 0
786.52 0
786.58 0
786.64 0
786.71 0
786.77 0
786.84 0
786.90 0
786.97 0
787.03 0
787.09 0
787.16 0
787.22 0
787.29 0
787.35 0
787.42 0
787.48 0
787.55 0
787.61 0
787.67 0
787.74 0
787.80 0
787.87 0
787.93 0
788.00 0
788.06 0
788.12 0
788.19 0
788.25 0
788.32 0
788.38 0
788.45 0
788.51 0
788.58 0
788.64 0
788.70 0
788.77 0
788.83 0
788.90 0
788.96 0
789.03 0
789.09 0
789.16 0
789.22 0
789.28 0
789.35 0
789.41 0
789.48 0
789.54 0
789.61 0
789.67 0
789.74 0
789.80 0
789.86 0
789.93 0
789.99 0
790.06 0
790.12 0
790.19 0
790.25 0
790.32 0
790.38 0
790.44 0
790.51 0
790.57 0
790.64 0
790.70 0
790.77 0
790.83 0
790.90 0
790.96 0
791.02 0
791.09 0
791.15 0
791.22 0
791.28 0
791.35 0
791.41 0
791.48 0
791.54 0
791.61 0
791.67 0
791.73 0
791.80 0
791.86 0
791.93 0
791.99 0
792.06 0
792.12 0
792.19 0
792.25 0
792.32 0
792.38 0
792.44 0
792.51 0
792.57 0
792.64 0
792.70 0
792.77 0
792.83 0
792.90 0
792.96 0
793.03 0
793.09 0
793.15 0
793.22 0
793.28 0
793.35 0
793.41 0
793.48 0
793.54 0
793.61 0
793.67 0
793.74 0
793.80 0
793.87 0
793.93 0
793.99 0
794.06 0
794.12 0
794.19 0
794.25 0
794.32 0
794.38 0
794.45 0
794.51 0
794.58 0
794.64 0
794.71 0
794.77 0
794.84 0
794.90 0
794.96 0
795.03 0
795.09 0
795.16 0
795.22 0
795.29 0
795.35 0
795.42 0
795.48 0
795.55 0
795.61 0
795.68 0
795.74 0
795.81 0
795.87 0
795.93 0
796.00 0
796.06 0
796.13 0
796.19 0
796.26 0
796.32 0
796.39 0
796.45 0
796.52 0
796.58 0
796.65 0
796.71 0
796.78 0
796.84 0
796.91 0
796.97 0
797.04 0
797.10 0
797.16 0
797.23 0
797.29 0
797.36 0
797.42 0
797.49 0
797.55 0
797.62 0
797.68 0
797.75 0
797.81 0
797.88 0
797.94 0
798.01 0
798.07 0
798.14 0
798.20 0
798.27 0
798.33 0
798.40 0
798.46 0
798.53 0
798.59 0
798.65 0
798.72 0
798.78 0
798.85 0
798.91 0
798.98 0
799.04 0
799.11 0
799.17 0
799.24 0
799.30 0
799.37 0
799.43 0
799.50 0
799.56 0
799.63 0
799.69 0
799.76 0
799.82 0
799.89 0
799.95 0
800.02 0
800.08 0
800.15 0
800.21 0
800.28 0
800.34 0
800.41 0
800.47 0
800.54 0
800.60 0
800.67 0
800.73 0
800.80 0
800.86 0
800.93 0
800.99 0
801.05 0
801.12 0
801.18 0
801.25 0
801.31 0
801.38 0
801.44 0
801.51 0
801.57 0
801.64 0
801.70 0
801.77 0
801.83 0
801.90 0
801.96 0
802.03 0
802.09 0
802.16 0
802.22 0
802.29 0
802.35 0
802.42 0
802.48 0
802.55 0
802.61 0
802.68 0
802.74 0
802.81 0
802.87 0
802.94 0
803.00 0
803.07 0
803.13 0
803.20 0
803.26 0
803.33 0
803.39 0
803.46 0
803.52 0
803.59 0
803.65 0
803.72 0
803.78 0
803.85 0
803.91 0
803.98 0
804.04 0
804.11 0
804.17 0
804.24 0
804.30 0
804.37 0
804.43 0
804.50 0
804.56 0
804.63 0
804.69 0
804.76 0
804.82 0
804.89 0
804.95 0
805.02 0
805.08 0
805.15 0
805.21 0
805.28 0
805.35 0
805.41 0
805.48 0
805.54 0
805.61 0
805.67 0
805.74 0
805.80 0
805.87 0
805.93 0
806.00 0
806.06 0
806.13 0
806.19 0
806.26 0
806.32 0
806.39 0
806.45 0
806.52 0
806.58 0
806.65 0
806.71 0
806.78 0
806.84 0
806.91 0
806.97 0
807.04 0
807.10 0
807.17 0
807.23 0
807.30 0
807.36 0
807.43 0
807.49 0
807.56 0
807.62 0
807.69 0
807.76 0
807.82 0
807.89 0
807.95 0
808.02 0
808.08 0
808.15 0
808.21 0
808.28 0
808.34 0
808.41 0
808.47 0
808.54 0
808.60 0
808.67 0
808.73 0
808.80 0
808.86 0
808.93 0
808.99 0
809.06 0
809.12 0
809.19 0
809.26 0
809.32 0
809.39 0
809.45 0
809.52 0
809.58 0
809.65 0
809.71 0
809.78 0
809.84 0
809.91 0
809.97 0
810.04 0
810.10 0
810.17 0
810.23 0
810.30 0
810.36 0
810.43 0
810.50 0
810.56 0
810.63 0
810.69 0
810.76 0
810.82 0
810.89 0
810.95 0
811.02 0
811.08 0
811.15 0
811.21 0
811.28 0
811.34 0
811.41 0
811.47 0
811.54 0
811.61 0
811.67 0
811.74 0
811.80 0
811.87 0
811.93 0
812.00 0
812.06 0
812.13 0
812.19 0
812.26 0
812.32 0
812.39 0
812.46 0
812.52 0
812.59 0
812.65 0
812.72 0
812.78 0
812.85 0
812.91 0
812.98 0
813.04 0
813.11 0
813.17 0
813.24 0
813.31 0
813.37 0
813.44 0
813.50 0
813.57 0
813.63 0
813.70 0
813.76 0
813.83 1
813.89 1
813.96 1
814.02 1
814.09 1
814.16 1
814.22 0
814.29 0
814.35 0
814.42 0
814.48 0
814.55 0
814.61 0
814.68 0
814.74 0
814.81 0
814.88 0
814.94 0
815.01 0
815.07 0
815.14 0
815.20 0
815.27 0
815.33 0
815.40 0
815.47 0
815.53 0
815.60 0
815.66 0
815.73 0
815.79 0
815.86 0
815.92 0
815.99 0
816.05 0
816.12 0
816.19 0
816.25 0
816.32 0
816.38 0
816.45 0
816.51 0
816.58 0
816.64 0
816.71 0
816.78 0
816.84 0
816.91 0
816.97 0
817.04 0
817.10 0
817.17 0
817.23 0
817.30 0
817.37 0
817.43 0
817.50 0
817.56 0
817.63 0
817.69 0
817.76 0
817.82 0
817.89 0
817.96 0
818.02 0
818.09 0
818.15 0
818.22 0
818.28 0
818.35 0
818.42 0
818.48 0
818.55 0
818.61 0
818.68 0
818.74 0
818.81 0
818.87 0
818.94 0
819.01 0
819.07 0
819.14 0
819.20 0
819.27 0
819.33 0
819.40 0
819.47 0
819.53 0
819.60 0
819.66 0
819.73 0
819.79 0
819.86 0
819.93 0
819.99 0
820.06 0
820.12 0
820.19 0
820.25 0
820.32 0
820.38 0
820.45 0
820.52 0
820.58 0
820.65 0
820.71 0
820.78 0
820.84 0
820.91 0
820.98 0
821.04 0
821.11 0
821.17 0
821.24 0
821.30 0
821.37 0
821.44 0
821.50 0
821.57 0
821.63 0
821.70 0
821.76 0
821.83 0
821.90 0
821.96 0
822.03 0
822.09 0
822.16 0
822.23 0
822.29 0
822.36 0
822.42 0
822.49 0
822.55 0
822.62 0
822.69 0
822.75 0
822.82 0
822.88 0
822.95 0
823.01 0
823.08 0
823.15 0
823.21 0
823.28 0
823.34 0
823.41 0
823.48 0
823.54 0
823.61 0
823.67 0
823.74 0
823.80 0
823.87 0
823.94 0
824.00 0
824.07 0
824.13 0
824.20 0
824.27 0
824.33 0
824.40 0
824.46 0
824.53 0
824.59 0
824.66 0
824.73 0
824.79 0
824.86 0
824.92 0
824.99 0
825.06 0
825.12 0
825.19 0
825.25 0
825.32 0
825.39 0
825.45 0
825.52 0
825.58 0
825.65 0
825.71 0
825.78 0
825.85 0
825.91 0
825.98 0
826.04 0
826.11 0
826.18 0
826.24 0
826.31 0
826.37 0
826.44 0
826.51 0
826.57 0
826.64 0
826.70 0
826.77 0
826.84 0
826.90 0
826.97 0
827.03 0
827.10 0
827.17 0
827.23 0
827.30 0
827.36 0
827.43 0
827.49 0
827.56 0
827.63 0
827.69 0
827.76 0
827.82 0
827.89 0
827.96 0
828.02 0
828.09 0
828.15 0
828.22 0
828.29 0
828.35 0
828.42 0
828.48 0
828.55 0
828.62 0
828.68 0
828.75 0
828.82 0
828.88 0
828.95 0
829.01 0
829.08 0
829.15 0
829.21 0
829.28 0
829.34 0
829.41 0
829.48 0
829.54 0
829.61 0
829.67 0
829.74 0
829.81 0
829.87 0
829.94 0
830.00 0
830.07 0
830.14 0
830.20 0
830.27 0
830.33 0
830.40 0
830.47 0
830.53 0
830.60 0
830.66 0
830.73 0
830.80 0
830.86 0
830.93 0
831.00 0
831.06 0
831.13 0
831.19 0
831.26 0
831.33 0
831.39 0
831.46 0
831.52 0
831.59 0
831.66 0
831.72 0
831.79 0
831.86 0
831.92 0
831.99 0
832.05 0
832.12 0
832.19 0
832.25 0
832.32 0
832.38 0
832.45 0
832.52 0
832.58 0
832.65 0
832.72 0
832.78 0
832.85 0
832.91 0
832.98 0
833.05 0
833.11 0
833.18 0
833.24 0
833.31 0
833.38 0
833.44 0
833.51 0
833.58 0
833.64 0
833.71 0
833.77 0
833.84 0
833.91 0
833.97 0
834.04 0
834.11 0
834.17 0
834.24 0
834.30 0
834.37 0
834.44 0
834.50 0
834.57 0
834.64 0
834.70 0
834.77 0
834.83 0
834.90 0
834.97 0
835.03 0
835.10 0
835.17 0
835.23 0
835.30 0
835.36 0
835.43 0
835.50 0
835.56 0
835.63 0
835.70 0
835.76 0
835.83 0
835.90 0
835.96 0
836.03 0
836.09 0
836.16 0
836.23 0
836.29 0
836.36 0
836.43 0
836.49 0
836.56 0
836.62 0
836.69 0
836.76 0
836.82 0
836.89 0
836.96 0
837.02 0
837.09 0
837.16 0
837.22 0
837.29 0
837.35 0
837.42 0
837.49 0
837.55 0
837.62 0
837.69 0
837.75 0
837.82 0
837.89 0
837.95 0
838.02 0
838.08 0
838.15 0
838.22 0
838.28 0
838.35 0
838.42 0
838.48 0
838.55 0
838.62 0
838.68 0
838.75 0
838.82 0
838.88 0
838.95 0
839.01 0
839.08 0
839.15 0
839.21 0
839.28 0
839.35 0
839.41 0
839.48 0
839.55 0
839.61 0
839.68 0
839.75 0
839.81 0
839.88 0
839.95 0
840.01 0
840.08 0
840.14 0
840.21 0
840.28 0
840.34 0
840.41 0
840.48 0
840.54 0
840.61 0
840.68 0
840.74 0
840.81 0
840.88 0
840.94 0
841.01 0
841.08 0
841.14 0
841.21 0
841.28 0
841.34 0
841.41 0
841.47 0
841.54 0
841.61 0
841.67 0
841.74 0
841.81 0
841.87 0
841.94 0
842.01 0
842.07 0
842.14 0
842.21 0
842.27 0
842.34 0
842.41 0
842.47 0
842.54 0
842.61 0
842.67 0
842.74 0
842.81 0
842.87 0
842.94 0
843.01 0
843.07 0
843.14 0
843.21 0
843.27 0
843.34 0
843.41 0
843.47 0
843.54 0
843.60 0
843.67 0
843.74 0
843.80 0
843.87 0
843.94 0
844.00 0
844.07 0
844.14 0
844.20 0
844.27 0
844.34 0
844.40 0
844.47 0
844.54 0
844.60 0
844.67 0
844.74 0
844.80 0
844.87 0
844.94 0
845.00 0
845.07 0
845.14 0
845.20 0
845.27 0
845.34 0
845.40 0
845.47 0
845.54 0
845.60 0
845.67 0
845.74 0
845.80 0
845.87 0
845.94 0
846.00 0
846.07 0
846.14 0
846.21 0
846.27 0
846.34 0
846.41 0
846.47 0
846.54 0
846.61 0
846.67 0
846.74 0
846.81 0
846.87 0
846.94 0
847.01 0
847.07 0
847.14 0
847.21 0
847.27 0
847.34 0
847.41 0
847.47 0
847.54 0
847.61 0
847.67 0
847.74 0
847.81 0
847.87 0
847.94 0
848.01 0
848.07 0
848.14 0
848.21 0
848.27 0
848.34 0
848.41 0
848.47 0
848.54 0
848.61 0
848.68 0
848.74 0
848.81 0
848.88 0
848.94 0
849.01 0
849.08 0
849.14 0
849.21 0
849.28 0
849.34 0
849.41 0
849.48 0
849.54 0
849.61 0
849.68 0
849.74 0
849.81 0
849.88 0
849.95 0
850.01 0
850.08 0
850.15 0
850.21 0
850.28 0
850.35 0
850.41 0
850.48 0
850.55 0
850.61 0
850.68 0
850.75 0
850.81 0
850.88 0
850.95 0
851.02 0
851.08 0
851.15 0
851.22 0
851.28 0
851.35 0
851.42 0
851.48 0
851.55 0
851.62 0
851.68 0
851.75 0
851.82 0
851.89 0
851.95 0
852.02 0
852.09 0
852.15 0
852.22 0
852.29 0
852.35 0
852.42 0
852.49 0
852.56 0
852.62 0
852.69 0
852.76 0
852.82 0
852.89 0
852.96 0
853.02 0
853.09 0
853.16 0
853.22 0
853.29 0
853.36 0
853.43 0
853.49 0
853.56 0
853.63 0
853.69 0
853.76 0
853.83 0
853.90 0
853.96 0
854.03 0
854.10 0
854.16 0
854.23 0
854.30 0
854.36 0
854.43 0
854.50 0
854.57 0
854.63 0
854.70 0
854.77 0
854.83 0
854.90 0
854.97 0
855.03 0
855.10 0
855.17 0
855.24 0
855.30 0
855.37 0
855.44 0
855.50 0
855.57 0
855.64 0
855.71 0
855.77 0
855.84 0
855.91 0
855.97 0
856.04 0
856.11 0
856.18 0
856.24 0
856.31 0
856.38 0
856.44 0
856.51 0
856.58 0
856.65 0
856.71 0
856.78 0
856.85 0
856.91 0
856.98 0
857.05 0
857.12 0
857.18 0
857.25 0
857.32 0
857.38 0
857.45 0
857.52 0
857.59 0
857.65 0
857.72 0
857.79 0
857.85 0
857.92 0
857.99 0
858.06 0
858.12 0
858.19 0
858.26 0
858.32 0
858.39 0
858.46 0
858.53 0
858.59 0
858.66 0
858.73 0
858.79 0
858.86 0
858.93 0
859.00 0
859.06 0
859.13 0
859.20 0
859.27 0
859.33 0
859.40 0
859.47 0
859.53 0
859.60 0
859.67 0
859.74 0
859.80 0
859.87 0
859.94 0
860.00 0
860.07 0
860.14 0
860.21 0
860.27 0
860.34 0
860.41 0
860.48 0
860.54 0
860.61 0
860.68 0
860.74 0
860.81 0
860.88 0
860.95 0
861.01 0
861.08 0
861.15 0
861.22 0
861.28 0
861.35 0
861.42 0
861.49 0
861.55 0
861.62 0
861.69 0
861.75 0
861.82 0
861.89 0
861.96 0
862.02 0
862.09 0
862.16 0
862.23 0
862.29 0
862.36 0
862.43 0
862.50 0
862.56 0
862.63 0
862.70 0
862.76 0
862.83 0
862.90 0
862.97 0
863.03 0
863.10 0
863.17 0
863.24 0
863.30 0
863.37 0
863.44 0
863.51 0
863.57 0
863.64 0
863.71 0
863.78 0
863.84 0
863.91 0
863.98 0
864.05 0
864.11 0
864.18 0
864.25 0
864.31 0
864.38 0
864.45 0
864.52 0
864.58 0
864.65 0
864.72 0
864.79 0
864.85 0
864.92 0
864.99 0
865.06 0
865.12 0
865.19 0
865.26 0
865.33 0
865.39 0
865.46 0
865.53 0
865.60 0
865.66 0
865.73 0
865.80 0
865.87 0
865.93 0
866.00 0
866.07 0
866.14 0
866.20 0
866.27 0
866.34 0
866.41 0
866.47 0
866.54 0
866.61 0
866.68 0
866.74 0
866.81 0
866.88 0
866.95 0
867.01 0
867.08 0
867.15 0
867.22 0
867.28 0
867.35 0
867.42 0
867.49 0
867.55 0
867.62 0
867.69 0
867.76 0
867.82 0
867.89 0
867.96 0
868.03 0
868.09 0
868.16 0
868.23 0
868.30 0
868.37 0
868.43 0
868.50 0
868.57 0
868.64 0
868.70 0
868.77 0
868.84 0
868.91 0
868.97 0
869.04 0
869.11 0
869.18 0
869.24 0
869.31 0
869.38 0
869.45 0
869.51 0
869.58 0
869.65 0
869.72 0
869.79 0
869.85 0
869.92 0
869.99 0
870.06 0
870.12 0
870.19 0
870.26 0
870.33 0
870.39 0
870.46 0
870.53 0
870.60 0
870.66 0
870.73 0
870.80 0
870.87 0
870.94 0
871.00 0
871.07 0
871.14 0
871.21 0
871.27 0
871.34 0
871.41 0
871.48 0
871.54 0
871.61 0
871.68 0
871.75 0
871.82 0
871.88 0
871.95 0
872.02 0
872.09 0
872.15 0
872.22 0
872.29 0
872.36 0
872.43 0
872.49 0
872.56 0
872.63 0
872.70 0
872.76 0
872.83 0
872.90 0
872.97 0
873.03 0
873.10 0
873.17 0
873.24 0
873.31 0
873.37 0
873.44 0
873.51 0
873.58 0
873.65 0
873.71 0
873.78 0
873.85 0
873.92 0
873.98 0
874.05 0
874.12 0
874.19 0
874.26 0
874.32 0
874.39 0
874.46 0
874.53 0
874.59 0
874.66 0
874.73 0
874.80 0
874.87 0
874.93 0
875.00 0
875.07 0
875.14 0
875.20 0
875.27 0
875.34 0
875.41 0
875.48 0
875.54 0
875.61 0
875.68 0
875.75 0
875.82 0
875.88 0
875.95 0
876.02 0
876.09 0
876.16 0
876.22 0
876.29 0
876.36 0
876.43 0
876.49 0
876.56 0
876.63 0
876.70 0
876.77 0
876.83 0
876.90 0
876.97 0
877.04 0
877.11 0
877.17 0
877.24 0
877.31 0
877.38 0
877.45 0
877.51 0
877.58 0
877.65 0
877.72 0
877.79 0
877.85 0
877.92 0
877.99 0
878.06 0
878.12 0
878.19 0
878.26 0
878.33 0
878.40 0
878.46 0
878.53 0
878.60 0
878.67 0
878.74 0
878.80 0
878.87 0
878.94 0
879.01 0
879.08 0
879.14 0
879.21 0
879.28 0
879.35 0
879.42 0
879.48 0
879.55 0
879.62 0
879.69 0
879.76 0
879.82 0
879.89 0
879.96 0
880.03 0
880.10 0
880.17 0
880.23 0
880.30 0
880.37 0
880.44 0
880.51 0
880.57 0
880.64 0
880.71 0
880.78 0
880.85 0
880.91 0
880.98 0
881.05 0
881.12 0
881.19 0
881.25 0
881.32 0
881.39 0
881.46 0
881.53 0
881.59 0
881.66 0
881.73 0
881.80 0
881.87 0
881.94 0
882.00 0
882.07 0
882.14 0
882.21 0
882.28 0
882.34 0
882.41 0
882.48 0
882.55 0
882.62 0
882.68 0
882.75 0
882.82 0
882.89 0
882.96 0
883.03 0
883.09 0
883.16 0
883.23 0
883.30 0
883.37 0
883.43 0
883.50 0
883.57 0
883.64 0
883.71 0
883.78 0
883.84 0
883.91 0
883.98 0
884.05 0
884.12 0
884.18 0
884.25 0
884.32 0
884.39 0
884.46 0
884.53 0
884.59 0
884.66 0
884.73 0
884.80 0
884.87 0
884.93 0
885.00 0
885.07 0
885.14 0
885.21 0
885.28 0
885.34 0
885.41 0
885.48 0
885.55 0
885.62 0
885.69 0
885.75 0
885.82 0
885.89 0
885.96 0
886.03 0
886.09 0
886.16 0
886.23 0
886.30 0
886.37 0
886.44 0
886.50 0
886.57 0
886.64 0
886.71 0
886.78 0
886.85 0
886.91 0
886.98 0
887.05 0
887.12 0
887.19 0
887.26 0
887.32 0
887.39 0
887.46 0
887.53 0
887.60 0
887.67 0
887.73 0
887.80 0
887.87 0
887.94 0
888.01 0
888.08 0
888.14 0
888.21 0
888.28 0
888.35 0
888.42 0
888.49 0
888.55 0
888.62 0
888.69 0
888.76 0
888.83 0
888.90 0
888.96 0
889.03 0
889.10 0
889.17 0
889.24 0
889.31 0
889.37 0
889.44 0
889.51 0
889.58 0
889.65 0
889.72 0
889.79 0
889.85 0
889.92 0
889.99 0
890.06 0
890.13 0
890.20 0
890.26 0
890.33 0
890.40 0
890.47 0
890.54 0
890.61 0
890.68 0
890.74 0
890.81 0
890.88 0
890.95 0
891.02 0
891.09 0
891.15 0
891.22 0
891.29 0
891.36 0
891.43 0
891.50 0
891.57 0
891.63 0
891.70 0
891.77 0
891.84 0
891.91 0
891.98 0
892.04 0
892.11 0
892.18 0
892.25 0
892.32 0
892.39 0
892.46 0
892.52 0
892.59 0
892.66 0
892.73 0
892.80 0
892.87 0
892.94 0
893.00 0
893.07 0
893.14 0
893.21 0
893.28 0
893.35 0
893.42 0
893.48 0
893.55 0
893.62 0
893.69 0
893.76 0
893.83 0
893.90 0
893.96 0
894.03 0
894.10 0
894.17 0
894.24 0
894.31 0
894.38 0
894.44 0
894.51 0
894.58 0
894.65 0
894.72 0
894.79 0
894.86 0
894.92 0
894.99 0
895.06 0
895.13 0
895.20 0
895.27 0
895.34 0
895.40 0
895.47 0
895.54 0
895.61 0
895.68 0
895.75 0
895.82 0
895.88 0
895.95 0
896.02 0
896.09 0
896.16 0
896.23 0
896.30 0
896.37 0
896.43 0
896.50 0
896.57 0
896.64 0
896.71 0
896.78 0
896.85 0
896.91 0
896.98 0
897.05 0
897.12 0
897.19 0
897.26 0
897.33 0
897.40 0
897.46 0
897.53 0
897.60 0
897.67 0
897.74 0
897.81 0
897.88 0
897.95 0
898.01 0
898.08 0
898.15 0
898.22 0
898.29 0
898.36 0
898.43 0
898.50 0
898.56 0
898.63 0
898.70 0
898.77 0
898.84 0
898.91 0
898.98 0
899.05 0
899.11 0
899.18 0
899.25 0
899.32 0
899.39 0
899.46 0
899.53 0
899.60 0
899.66 0
899.73 0
899.80 0
899.87 0
899.94 0
900.01 0
900.08 0
900.15 0
900.21 0
900.28 0
900.35 0
900.42 0
900.49 0
900.56 0
900.63 0
900.70 0
900.77 0
900.83 0
900.90 0
900.97 0
901.04 0
901.11 0
901.18 0
901.25 0
901.32 0
901.39 0
901.45 0
901.52 0
901.59 0
901.66 0
901.73 0
901.80 0
901.87 0
901.94 0
902.00 0
902.07 0
902.14 0
902.21 0
902.28 0
902.35 0
902.42 0
902.49 0
902.56 0
902.62 0
902.69 0
902.76 0
902.83 0
902.90 0
902.97 0
903.04 0
903.11 0
903.18 0
903.25 0
903.31 0
903.38 0
903.45 0
903.52 0
903.59 0
903.66 0
903.73 0
903.80 0
903.87 0
903.93 0
904.00 0
904.07 0
904.14 0
904.21 0
904.28 0
904.35 0
904.42 0
904.49 0
904.56 0
904.62 0
904.69 0
904.76 0
904.83 0
904.90 0
904.97 0
905.04 0
905.11 0
905.18 0
905.25 0
905.31 0
905.38 0
905.45 0
905.52 0
905.59 0
905.66 0
905.73 0
905.80 0
905.87 0
905.94 0
906.00 0
906.07 0
906.14 0
906.21 0
906.28 0
906.35 0
906.42 0
906.49 0
906.56 0
906.63 0
906.69 0
906.76 0
906.83 0
906.90 0
906.97 0
907.04 0
907.11 0
907.18 0
907.25 0
907.32 0
907.39 0
907.45 0
907.52 0
907.59 0
907.66 0
907.73 0
907.80 0
907.87 0
907.94 0
908.01 0
908.08 0
908.15 0
908.21 0
908.28 0
908.35 0
908.42 0
908.49 0
908.56 0
908.63 0
908.70 0
908.77 0
908.84 0
908.91 0
908.98 0
909.04 0
909.11 0
909.18 0
909.25 0
909.32 0
909.39 0
909.46 0
909.53 0
909.60 0
909.67 0
909.74 0
909.81 0
909.87 0
909.94 0
910.01 0
910.08 0
910.15 0
910.22 0
910.29 0
910.36 0
910.43 0
910.50 0
910.57 0
910.64 0
910.70 0
910.77 0
910.84 0
910.91 0
910.98 0
911.05 0
911.12 0
911.19 0
911.26 0
911.33 0
911.40 0
911.47 0
911.54 0
911.60 0
911.67 0
911.74 0
911.81 0
911.88 0
911.95 0
912.02 0
912.09 0
912.16 0
912.23 0
912.30 0
912.37 0
912.44 0
912.51 0
912.57 0
912.64 0
912.71 0
912.78 0
912.85 0
912.92 0
912.99 0
913.06 0
913.13 0
913.20 0
913.27 0
913.34 0
913.41 0
913.48 0
913.54 0
913.61 0
913.68 0
913.75 0
913.82 0
913.89 0
913.96 0
914.03 0
914.10 0
914.17 0
914.24 0
914.31 0
914.38 0
914.45 0
914.52 0
914.59 0
914.65 0
914.72 0
914.79 0
914.86 0
914.93 0
915.00 0
915.07 0
915.14 0
915.21 0
915.28 0
915.35 0
915.42 0
915.49 0
915.56 0
915.63 0
915.70 0
915.76 0
915.83 0
915.90 0
915.97 0
916.04 0
916.11 0
916.18 0
916.25 0
916.32 0
916.39 0
916.46 0
916.53 0
916.60 0
916.67 0
916.74 0
916.81 0
916.88 0
916.94 0
917.01 0
917.08 0
917.15 0
917.22 0
917.29 0
917.36 0
917.43 0
917.50 0
917.57 0
917.64 0
917.71 0
917.78 0
917.85 0
917.92 0
917.99 0
918.06 0
918.13 0
918.20 0
918.26 0
918.33 0
918.40 0
918.47 0
918.54 0
918.61 0
918.68 0
918.75 0
918.82 0
918.89 0
918.96 0
919.03 0
919.10 0
919.17 0
919.24 0
919.31 0
919.38 0
919.45 0
919.52 0
919.59 0
919.66 0
919.73 0
919.79 0
919.86 0
919.93 0
920.00 0
920.07 0
920.14 0
920.21 0
920.28 0
920.35 0
920.42 0
920.49 0
920.56 0
920.63 0
920.70 0
920.77 0
920.84 0
920.91 0
920.98 0
921.05 0
921.12 0
921.19 0
921.26 0
921.33 0
921.40 0
921.46 0
921.53 0
921.60 0
921.67 0
921.74 0
921.81 0
921.88 0
921.95 0
922.02 0
922.09 0
922.16 0
922.23 0
922.30 0
922.37 0
922.44 0
922.51 0
922.58 0
922.65 0
922.72 0
922.79 0
922.86 0
922.93 0
923.00 0
923.07 0
923.14 0
923.21 0
923.28 0
923.35 0
923.42 0
923.48 0
923.55 0
923.62 0
923.69 0
923.76 0
923.83 0
923.90 0
923.97 0
924.04 0
924.11 0
924.18 0
924.25 0
924.32 0
924.39 0
924.46 0
924.53 0
924.60 0
924.67 0
924.74 0
924.81 0
924.88 0
924.95 0
925.02 0
925.09 0
925.16 0
925.23 0
925.30 0
925.37 0
925.44 0
925.51 0
925.58 0
925.65 0
925.72 0
925.79 0
925.86 0
925.93 0
926.00 0
926.07 0
926.14 0
926.21 0
926.27 0
926.34 0
926.41 0
926.48 0
926.55 0
926.62 0
926.69 0
926.76 0
926.83 0
926.90 0
926.97 0
927.04 0
927.11 0
927.18 0
927.25 0
927.32 0
927.39 0
927.46 0
927.53 0
927.60 0
927.67 0
927.74 0
927.81 0
927.88 0
927.95 0
928.02 0
928.09 0
928.16 0
928.23 0
928.30 0
928.37 0
928.44 0
928.51 0
928.58 0
928.65 0
928.72 0
928.79 0
928.86 0
928.93 0
929.00 0
929.07 0
929.14 0
929.21 0
929.28 0
929.35 0
929.42 0
929.49 0
929.56 0
929.63 0
929.70 0
929.77 0
929.84 0
929.91 0
929.98 0
930.05 0
930.12 0
930.19 0
930.26 0
930.33 0
930.40 0
930.47 0
930.54 0
930.61 0
930.68 0
930.75 0
930.82 0
930.89 0
930.96 0
931.03 0
931.10 0
931.17 0
931.24 0
931.31 0
931.38 0
931.45 0
931.52 0
931.59 0
931.66 0
931.73 0
931.80 0
931.87 0
931.94 0
932.01 0
932.08 0
932.15 0
932.22 0
932.29 0
932.36 0
932.43 0
932.50 0
932.57 0
932.64 0
932.71 0
932.78 0
932.85 0
932.92 0
932.99 0
933.06 0
933.13 0
933.20 0
933.27 0
933.34 0
933.41 0
933.48 0
933.55 0
933.62 0
933.69 0
933.76 0
933.83 0
933.90 0
933.97 0
934.04 0
934.11 0
934.18 0
934.25 0
934.32 0
934.39 0
934.46 0
934.53 0
934.60 0
934.67 0
934.74 0
934.81 0
934.88 0
934.95 0
935.02 0
935.09 0
935.16 0
935.23 0
935.30 0
935.37 0
935.44 0
935.51 0
935.58 0
935.65 0
935.72 0
935.79 0
935.86 0
935.93 0
936.00 0
936.07 0
936.14 0
936.21 0
936.28 0
936.35 0
936.42 0
936.49 0
936.56 0
936.63 0
936.70 0
936.77 0
936.85 0
936.92 0
936.99 0
937.06 0
937.13 0
937.20 0
937.27 0
937.34 0
937.41 0
937.48 0
937.55 0
937.62 0
937.69 0
937.76 0
937.83 0
937.90 0
937.97 0
938.04 0
938.11 0
938.18 0
938.25 0
938.32 0
938.39 0
938.46 0
938.53 0
938.60 0
938.67 0
938.74 0
938.81 0
938.88 0
938.95 0
939.02 0
939.09 0
939.16 0
939.23 0
939.30 0
939.37 0
939.44 0
939.51 0
939.58 0
939.66 0
939.73 0
939.80 0
939.87 0
939.94 0
940.01 0
940.08 0
940.15 0
940.22 0
940.29 0
940.36 0
940.43 0
940.50 0
940.57 0
940.64 0
940.71 0
940.78 0
940.85 0
940.92 0
940.99 0
941.06 0
941.13 0
941.20 0
941.27 0
941.34 0
941.41 0
941.48 0
941.55 0
941.62 0
941.70 0
941.77 0
941.84 0
941.91 0
941.98 0
942.05 0
942.12 0
942.19 0
942.26 0
942.33 0
942.40 0
942.47 0
942.54 0
942.61 0
942.68 0
942.75 0
942.82 0
942.89 0
942.96 0
943.03 0
943.10 0
943.17 0
943.24 0
943.31 0
943.39 0
943.46 0
943.53 0
943.60 0
943.67 0
943.74 0
943.81 0
943.88 0
943.95 0
944.02 0
944.09 0
944.16 0
944.23 0
944.30 0
944.37 0
944.44 0
944.51 0
944.58 0
944.65 0
944.72 0
944.79 0
944.87 0
944.94 0
945.01 0
945.08 0
945.15 0
945.22 0
945.29 0
945.36 0
945.43 0
945.50 0
945.57 0
945.64 0
945.71 0
945.78 0
945.85 0
945.92 0
945.99 0
946.06 0
946.13 0
946.21 0
946.28 0
946.35 0
946.42 0
946.49 0
946.56 0
946.63 0
946.70 0
946.77 0
946.84 0
946.91 0
946.98 0
947.05 0
947.12 0
947.19 0
947.26 0
947.33 0
947.40 0
947.48 0
947.55 0
947.62 0
947.69 0
947.76 0
947.83 0
947.90 0
947.97 0
948.04 0
948.11 0
948.18 0
948.25 0
948.32 0
948.39 0
948.46 0
948.53 0
948.61 0
948.68 0
948.75 0
948.82 0
948.89 0
948.96 0
949.03 0
949.10 0
949.17 0
949.24 0
949.31 0
949.38 0
949.45 0
949.52 0
949.59 0
949.67 0
949.74 0
949.81 0
949.88 0
949.95 0
950.02 0
950.09 0
950.16 0
950.23 0
950.30 0
950.37 0
950.44 0
950.51 0
950.58 0
950.65 0
950.73 0
950.80 0
950.87 0
950.94 0
951.01 0
951.08 0
951.15 0
951.22 0
951.29 0
951.36 0
951.43 0
951.50 0
951.57 0
951.65 0
951.72 0
951.79 0
951.86 0
951.93 0
952.00 0
952.07 0
952.14 0
952.21 0
952.28 0
952.35 0
952.42 0
952.49 0
952.57 0
952.64 0
952.71 0
952.78 0
952.85 0
952.92 0
952.99 0
953.06 0
953.13 0
953.20 0
953.27 0
953.34 0
953.41 0
953.49 0
953.56 0
953.63 0
953.70 0
953.77 0
953.84 0
953.91 0
953.98 0
954.05 0
954.12 0
954.19 0
954.26 0
954.34 0
954.41 0
954.48 0
954.55 0
954.62 0
954.69 0
954.76 0
954.83 0
954.90 0
954.97 0
955.04 0
955.12 0
955.19 0
955.26 0
955.33 0
955.40 0
955.47 0
955.54 0
955.61 0
955.68 0
955.75 0
955.82 0
955.90 0
955.97 0
956.04 0
956.11 0
956.18 0
956.25 0
956.32 0
956.39 0
956.46 0
956.53 0
956.60 0
956.68 0
956.75 0
956.82 0
956.89 0
956.96 0
957.03 0
957.10 0
957.17 0
957.24 0
957.31 0
957.38 0
957.46 0
957.53 0
957.60 0
957.67 0
957.74 0
957.81 0
957.88 0
957.95 0
958.02 0
958.09 0
958.17 0
958.24 0
958.31 0
958.38 0
958.45 0
958.52 0
958.59 0
958.66 0
958.73 0
958.80 0
958.88 0
958.95 0
959.02 0
959.09 0
959.16 0
959.23 0
959.30 0
959.37 0
959.44 0
959.51 0
959.59 0
959.66 0
959.73 0
959.80 0
959.87 0
959.94 0
960.01 0
960.08 0
960.15 0
960.23 0
960.30 0
960.37 0
960.44 0
960.51 0
960.58 0
960.65 0
960.72 0
960.79 0
960.87 0
960.94 0
961.01 0
961.08 0
961.15 0
961.22 0
961.29 0
961.36 0
961.43 0
961.51 0
961.58 0
961.65 0
961.72 0
961.79 0
961.86 0
961.93 0
962.00 0
962.07 0
962.15 0
962.22 0
962.29 0
962.36 0
962.43 0
962.50 0
962.57 0
962.64 0
962.71 0
962.79 0
962.86 0
962.93 0
963.00 0
963.07 0
963.14 0
963.21 0
963.28 0
963.36 0
963.43 0
963.50 0
963.57 0
963.64 0
963.71 0
963.78 0
963.85 0
963.92 0
964.00 0
964.07 0
964.14 0
964.21 0
964.28 0
964.35 0
964.42 0
964.49 0
964.57 0
964.64 0
964.71 0
964.78 0
964.85 0
964.92 0
964.99 0
965.06 0
965.14 0
965.21 0
965.28 0
965.35 0
965.42 0
965.49 0
965.56 0
965.63 0
965.71 0
965.78 0
965.85 0
965.92 0
965.99 0
966.06 0
966.13 0
966.20 0
966.28 0
966.35 0
966.42 0
966.49 0
966.56 0
966.63 0
966.70 0
966.78 0
966.85 0
966.92 0
966.99 0
967.06 0
967.13 0
967.20 0
967.27 0
967.35 0
967.42 0
967.49 0
967.56 0
967.63 0
967.70 0
967.77 0
967.85 0
967.92 0
967.99 0
968.06 0
968.13 0
968.20 0
968.27 0
968.34 0
968.42 0
968.49 0
968.56 0
968.63 0
968.70 0
968.77 0
968.84 0
968.92 0
968.99 0
969.06 0
969.13 0
969.20 0
969.27 0
969.34 0
969.42 0
969.49 0
969.56 0
969.63 0
969.70 0
969.77 0
969.84 0
969.92 0
969.99 0
970.06 0
970.13 0
970.20 0
970.27 0
970.34 0
970.42 0
970.49 0
970.56 0
970.63 0
970.70 0
970.77 0
970.84 0
970.92 0
970.99 0
971.06 0
971.13 0
971.20 0
971.27 0
971.34 0
971.42 0
971.49 0
971.56 0
971.63 0
971.70 0
971.77 0
971.84 0
971.92 0
971.99 0
972.06 0
972.13 0
972.20 0
972.27 0
972.35 0
972.42 0
972.49 0
972.56 0
972.63 0
972.70 0
972.77 0
972.85 0
972.92 0
972.99 0
973.06 0
973.13 0
973.20 0
973.28 0
973.35 0
973.42 0
973.49 0
973.56 0
973.63 0
973.70 0
973.78 0
973.85 0
973.92 0
973.99 0
974.06 0
974.13 0
974.21 0
974.28 0
974.35 0
974.42 0
974.49 0
974.56 0
974.64 0
974.71 0
974.78 0
974.85 0
974.92 0
974.99 0
975.07 0
975.14 0
975.21 0
975.28 0
975.35 0
975.42 0
975.49 0
975.57 0
975.64 0
975.71 0
975.78 0
975.85 0
975.92 0
976.00 0
976.07 0
976.14 0
976.21 0
976.28 0
976.35 0
976.43 0
976.50 0
976.57 0
976.64 0
976.71 0
976.78 0
976.86 0
976.93 0
977.00 0
977.07 0
977.14 0
977.21 0
977.29 0
977.36 0
977.43 0
977.50 0
977.57 0
977.65 0
977.72 0
977.79 0
977.86 0
977.93 0
978.00 0
978.08 0
978.15 0
978.22 0
978.29 0
978.36 0
978.43 0
978.51 0
978.58 0
978.65 0
978.72 0
978.79 0
978.86 0
978.94 0
979.01 0
979.08 0
979.15 0
979.22 0
979.30 0
979.37 0
979.44 0
979.51 0
979.58 0
979.65 0
979.73 0
979.80 0
979.87 0
979.94 0
980.01 0
980.08 0
980.16 0
980.23 0
980.30 0
980.37 0
980.44 0
980.52 0
980.59 0
980.66 0
980.73 0
980.80 0
980.87 0
980.95 0
981.02 0
981.09 0
981.16 0
981.23 0
981.31 0
981.38 0
981.45 0
981.52 0
981.59 0
981.67 0
981.74 0
981.81 0
981.88 0
981.95 0
982.02 0
982.10 0
982.17 0
982.24 0
982.31 0
982.38 0
982.46 0
982.53 0
982.60 0
982.67 0
982.74 0
982.82 0
982.89 0
982.96 0
983.03 0
983.10 0
983.17 0
983.25 0
983.32 0
983.39 0
983.46 0
983.53 0
983.61 0
983.68 0
983.75 0
983.82 0
983.89 0
983.97 0
984.04 0
984.11 0
984.18 0
984.25 0
984.33 0
984.40 0
984.47 0
984.54 0
984.61 0
984.69 0
984.76 0
984.83 0
984.90 0
984.97 0
985.05 0
985.12 0
985.19 0
985.26 0
985.33 0
985.41 0
985.48 0
985.55 0
985.62 0
985.69 0
985.77 0
985.84 0
985.91 0
985.98 0
986.05 0
986.13 0
986.20 0
986.27 0
986.34 0
986.41 0
986.49 0
986.56 0
986.63 0
986.70 0
986.77 0
986.85 0
986.92 0
986.99 0
987.06 0
987.13 0
987.21 0
987.28 0
987.35 0
987.42 0
987.49 0
987.57 0
987.64 0
987.71 0
987.78 0
987.85 0
987.93 0
988.00 0
988.07 0
988.14 0
988.22 0
988.29 0
988.36 0
988.43 0
988.50 0
988.58 0
988.65 0
988.72 0
988.79 0
988.86 0
988.94 0
989.01 0
989.08 0
989.15 0
989.22 0
989.30 0
989.37 0
989.44 0
989.51 0
989.59 0
989.66 0
989.73 0
989.80 0
989.87 0
989.95 0
990.02 0
990.09 0
990.16 0
990.23 0
990.31 0
990.38 0
990.45 0
990.52 0
990.60 0
990.67 0
990.74 0
990.81 0
990.88 0
990.96 0
991.03 0
991.10 0
991.17 0
991.25 0
991.32 0
991.39 0
991.46 0
991.53 0
991.61 0
991.68 0
991.75 0
991.82 0
991.90 0
991.97 0
992.04 0
992.11 0
992.18 0
992.26 0
992.33 0
992.40 0
992.47 0
992.55 0
992.62 0
992.69 0
992.76 0
992.83 0
992.91 0
992.98 0
993.05 0
993.12 0
993.20 0
993.27 0
993.34 0
993.41 0
993.49 0
993.56 0
993.63 0
993.70 0
993.77 0
993.85 0
993.92 0
993.99 0
994.06 0
994.14 0
994.21 0
994.28 0
994.35 0
994.43 0
994.50 0
994.57 0
994.64 0
994.71 0
994.79 0
994.86 0
994.93 0
995.00 0
995.08 0
995.15 0
995.22 0
995.29 0
995.37 0
995.44 0
995.51 0
995.58 0
995.66 0
995.73 0
995.80 0
995.87 0
995.94 0
996.02 0
996.09 0
996.16 0
996.23 0
996.31 0
996.38 0
996.45 0
996.52 0
996.60 0
996.67 0
996.74 0
996.81 0
996.89 0
996.96 0
997.03 0
997.10 0
997.18 0
997.25 0
997.32 0
997.39 0
997.47 0
997.54 0
997.61 0
997.68 0
997.76 0
997.83 0
997.90 0
997.97 0
998.04 0
998.12 0
998.19 0
998.26 0
998.33 0
998.41 0
998.48 0
998.55 0
998.62 0
998.70 0
998.77 0
998.84 0
998.91 0
998.99 0
999.06 0
999.13 0
999.20 0
999.28 0
999.35 0
999.42 0
999.49 0
999.57 0
999.64 0
999.71 0
999.78 0
999.86 0
999.93 0
1000.00 0
1000.07 0
1000.15 0
1000.22 0
1000.29 0
1000.36 0
1000.44 0
1000.51 0
1000.58 0
1000.66 0
1000.73 0
1000.80 0
1000.87 0
1000.95 0
1001.02 0
1001.09 0
1001.16 0
1001.24 0
1001.31 0
1001.38 0
1001.45 0
1001.53 0
1001.60 0
1001.67 0
1001.74 0
1001.82 0
1001.89 0
1001.96 0
1002.03 0
1002.11 0
1002.18 0
1002.25 0
1002.32 0
1002.40 0
1002.47 0
1002.54 0
1002.61 0
1002.69 0
1002.76 0
1002.83 0
1002.91 0
1002.98 0
1003.05 0
1003.12 0
1003.20 0
1003.27 0
1003.34 0
1003.41 0
1003.49 0
1003.56 0
1003.63 0
1003.70 0
1003.78 0
1003.85 0
1003.92 0
1004.00 0
1004.07 0
1004.14 0
1004.21 0
1004.29 0
1004.36 0
1004.43 0
1004.50 0
1004.58 0
1004.65 0
1004.72 0
1004.79 0
1004.87 0
1004.94 0
1005.01 0
1005.09 0
1005.16 0
1005.23 0
1005.30 0
1005.38 0
1005.45 0
1005.52 0
1005.59 0
1005.67 0
1005.74 0
1005.81 0
1005.89 0
1005.96 0
1006.03 0
1006.10 0
1006.18 0
1006.25 0
1006.32 0
1006.39 0
1006.47 0
1006.54 0
1006.61 0
1006.69 0
1006.76 0
1006.83 0
1006.90 0
1006.98 0
1007.05 0
1007.12 0
1007.20 0
1007.27 0
1007.34 0
1007.41 0
1007.49 0
1007.56 0
1007.63 0
1007.70 0
1007.78 0
1007.85 0
1007.92 0
1008.00 0
1008.07 0
1008.14 0
1008.21 0
1008.29 0
1008.36 0
1008.43 0
1008.51 0
1008.58 0
1008.65 0
1008.72 0
1008.80 0
1008.87 0
1008.94 0
1009.02 0
1009.09 0
1009.16 0
1009.23 0
1009.31 0
1009.38 0
1009.45 0
1009.53 0
1009.60 0
1009.67 0
1009.74 0
1009.82 0
1009.89 0
1009.96 0
1010.04 0
1010.11 0
1010.18 1
1010.25 1
1010.33 1
1010.40 0
1010.47 0
1010.55 0
1010.62 0
1010.69 0
1010.77 0
1010.84 1
1010.91 1
1010.98 1
1011.06 1
1011.13 1
1011.20 1
1011.28 1
1011.35 0
1011.42 0
1011.49 0
1011.57 0
1011.64 0
1011.71 0
1011.79 0
1011.86 0
1011.93 0
1012.01 0
1012.08 0
1012.15 0
1012.22 0
1012.30 0
1012.37 0
1012.44 0
1012.52 0
1012.59 0
1012.66 0
1012.73 0
1012.81 0
1012.88 0
1012.95 0
1013.03 0
1013.10 0
1013.17 0
1013.25 0
1013.32 0
1013.39 0
1013.46 0
1013.54 0
1013.61 0
1013.68 0
1013.76 0
1013.83 0
1013.90 0
1013.98 0
1014.05 0
1014.12 0
1014.20 0
1014.27 0
1014.34 0
1014.41 0
1014.49 0
1014.56 0
1014.63 0
1014.71 0
1014.78 0
1014.85 0
1014.93 0
1015.00 0
1015.07 0
1015.14 0
1015.22 0
1015.29 0
1015.36 0
1015.44 0
1015.51 0
1015.58 0
1015.66 0
1015.73 0
1015.80 0
1015.88 0
1015.95 0
1016.02 0
1016.09 0
1016.17 0
1016.24 0
1016.31 0
1016.39 0
1016.46 0
1016.53 0
1016.61 0
1016.68 0
1016.75 0
1016.83 0
1016.90 0
1016.97 0
1017.05 0
1017.12 0
1017.19 0
1017.27 0
1017.34 0
1017.41 0
1017.48 0
1017.56 0
1017.63 0
1017.70 0
1017.78 0
1017.85 0
1017.92 0
1018.00 0
1018.07 0
1018.14 0
1018.22 0
1018.29 0
1018.36 0
1018.44 1
1018.51 1
1018.58 1
1018.66 1
1018.73 1
1018.80 1
1018.88 1
1018.95 1
1019.02 1
1019.09 1
1019.17 1
1019.24 1
1019.31 2
1019.39 2
1019.46 2
1019.53 2
1019.61 2
1019.68 2
1019.75 2
1019.83 2
1019.90 2
1019.97 2
1020.05 1
1020.12 1
1020.19 1
1020.27 1
1020.34 1
1020.41 1
1020.49 1
1020.56 1
1020.63 1
1020.71 1
1020.78 1
1020.85 1
1020.93 1
1021.00 1
1021.07 1
1021.15 1
1021.22 1
1021.29 1
1021.37 0
1021.44 0
1021.51 0
1021.59 0
1021.66 0
1021.73 0
1021.81 0
1021.88 0
1021.95 0
1022.03 0
1022.10 0
1022.17 0
1022.25 0
1022.32 0
1022.39 0
1022.47 0
1022.54 0
1022.61 0
1022.69 0
1022.76 0
1022.83 0
1022.91 0
1022.98 0
1023.05 0
1023.13 0
1023.20 0
1023.27 0
1023.35 0
1023.42 0
1023.49 1
1023.57 1
1023.64 1
1023.71 1
1023.79 1
1023.86 2
1023.93 2
1024.01 2
1024.08 2
1024.15 1
1024.23 1
1024.30 1
1024.37 1
1024.45 1
1024.52 1
1024.59 1
1024.67 1
1024.74 1
1024.81 1
1024.89 1
1024.96 0
1025.03 0
1025.11 0
1025.18 0
1025.25 0
1025.33 0
1025.40 0
1025.47 0
1025.55 0
1025.62 0
1025.69 0
1025.77 0
1025.84 0
1025.92 0
1025.99 0
1026.06 0
1026.14 0
1026.21 0
1026.28 0
1026.36 1
1026.43 1
1026.50 1
1026.58 1
1026.65 1
1026.72 1
1026.80 1
1026.87 1
1026.94 1
1027.02 1
1027.09 1
1027.16 1
1027.24 2
1027.31 2
1027.38 2
1027.46 2
1027.53 2
1027.61 2
1027.68 2
1027.75 2
1027.83 2
1027.90 1
1027.97 1
1028.05 1
1028.12 1
1028.19 1
1028.27 1
1028.34 1
1028.41 1
1028.49 1
1028.56 0
1028.64 0
1028.71 0
1028.78 0
1028.86 0
1028.93 0
1029.00 0
1029.08 0
1029.15 0
1029.22 0
1029.30 0
1029.37 0
1029.44 0
1029.52 0
1029.59 0
1029.67 0
1029.74 0
1029.81 0
1029.89 1
1029.96 1
1030.03 1
1030.11 1
1030.18 1
1030.25 1
1030.33 1
1030.40 1
1030.47 1
1030.55 1
1030.62 1
1030.70 1
1030.77 1
1030.84 1
1030.92 0
1030.99 0
1031.06 0
1031.14 0
1031.21 0
1031.28 0
1031.36 0
1031.43 0
1031.51 0
1031.58 0
1031.65 0
1031.73 0
1031.80 0
1031.87 0
1031.95 0
1032.02 0
1032.10 0
1032.17 0
1032.24 0
1032.32 0
1032.39 0
1032.46 0
1032.54 0
1032.61 0
1032.68 0
1032.76 0
1032.83 1
1032.91 1
1032.98 1
1033.05 1
1033.13 1
1033.20 1
1033.27 1
1033.35 1
1033.42 1
1033.50 1
1033.57 1
1033.64 1
1033.72 1
1033.79 1
1033.86 1
1033.94 1
1034.01 1
1034.09 1
1034.16 1
1034.23 1
1034.31 1
1034.38 1
1034.45 1
1034.53 1
1034.60 1
1034.68 1
1034.75 1
1034.82 2
1034.90 2
1034.97 2
1035.04 2
1035.12 2
1035.19 2
1035.27 1
1035.34 1
1035.41 1
1035.49 0
1035.56 0
1035.63 0
1035.71 0
1035.78 1
1035.86 1
1035.93 1
1036.00 1
1036.08 1
1036.15 1
1036.23 1
1036.30 1
1036.37 1
1036.45 1
1036.52 1
1036.59 1
1036.67 2
1036.74 2
1036.82 2
1036.89 2
1036.96 2
1037.04 2
1037.11 2
1037.19 2
1037.26 2
1037.33 1
1037.41 1
1037.48 1
1037.55 1
1037.63 1
1037.70 1
1037.78 1
1037.85 1
1037.92 1
1038.00 1
1038.07 1
1038.15 1
1038.22 1
1038.29 1
1038.37 0
1038.44 0
1038.52 0
1038.59 0
1038.66 0
1038.74 0
1038.81 0
1038.89 0
1038.96 1
1039.03 1
1039.11 1
1039.18 1
1039.25 1
1039.33 1
1039.40 1
1039.48 0
1039.55 0
1039.62 0
1039.70 0
1039.77 0
1039.85 0
1039.92 1
1039.99 1
1040.07 1
1040.14 1
1040.22 1
1040.29 1
1040.36 1
1040.44 2
1040.51 2
1040.59 2
1040.66 2
1040.73 2
1040.81 2
1040.88 2
1040.96 2
1041.03 2
1041.10 2
1041.18 2
1041.25 2
1041.33 2
1041.40 2
1041.47 2
1041.55 2
1041.62 2
1041.70 2
1041.77 2
1041.84 2
1041.92 2
1041.99 2
1042.07 2
1042.14 1
1042.21 1
1042.29 1
1042.36 0
1042.44 0
1042.51 0
1042.58 0
1042.66 0
1042.73 1
1042.81 1
1042.88 1
1042.95 1
1043.03 1
1043.10 1
1043.18 0
1043.25 0
1043.33 0
1043.40 0
1043.47 0
1043.55 0
1043.62 0
1043.70 0
1043.77 0
1043.84 1
1043.92 1
1043.99 1
1044.07 0
1044.14 0
1044.21 0
1044.29 0
1044.36 0
1044.44 0
1044.51 0
1044.58 0
1044.66 0
1044.73 0
1044.81 0
1044.88 0
1044.96 0
1045.03 0
1045.10 0
1045.18 0
1045.25 0
1045.33 0
1045.40 0
1045.47 0
1045.55 0
1045.62 1
1045.70 1
1045.77 1
1045.85 1
1045.92 0
1045.99 0
1046.07 0
1046.14 0
1046.22 0
1046.29 0
1046.36 0
1046.44 0
1046.51 1
1046.59 1
1046.66 1
1046.74 1
1046.81 1
1046.88 1
1046.96 1
1047.03 1
1047.11 1
1047.18 2
1047.26 2
1047.33 2
1047.40 2
1047.48 2
1047.55 2
1047.63 2
1047.70 2
1047.77 2
1047.85 2
1047.92 2
1048.00 2
1048.07 1
1048.15 1
1048.22 1
1048.29 1
1048.37 1
1048.44 1
1048.52 1
1048.59 1
1048.67 2
1048.74 2
1048.81 3
1048.89 3
1048.96 4
1049.04 4
1049.11 4
1049.19 4
1049.26 4
1049.33 3
1049.41 3
1049.48 3
1049.56 2
1049.63 2
1049.71 3
1049.78 3
1049.85 4
1049.93 4
1050.00 4
1050.08 4
1050.15 4
1050.23 3
1050.30 3
1050.37 2
1050.45 2
1050.52 1
1050.60 1
1050.67 2
1050.75 2
1050.82 3
1050.90 3
1050.97 4
1051.04 5
1051.12 5
1051.19 5
1051.27 5
1051.34 4
1051.42 4
1051.49 4
1051.56 4
1051.64 4
1051.71 4
1051.79 5
1051.86 5
1051.94 5
1052.01 5
1052.09 5
1052.16 4
1052.23 4
1052.31 4
1052.38 4
1052.46 3
1052.53 3
1052.61 3
1052.68 3
1052.75 3
1052.83 3
1052.90 3
1052.98 3
1053.05 3
1053.13 3
1053.20 3
1053.28 2
1053.35 2
1053.42 2
1053.50 2
1053.57 1
1053.65 1
1053.72 1
1053.80 1
1053.87 1
1053.95 1
1054.02 1
1054.09 1
1054.17 1
1054.24 0
1054.32 0
1054.39 0
1054.47 0
1054.54 0
1054.62 0
1054.69 0
1054.76 0
1054.84 0
1054.91 0
1054.99 0
1055.06 0
1055.14 0
1055.21 0
1055.29 0
1055.36 1
1055.44 1
1055.51 1
1055.58 1
1055.66 1
1055.73 1
1055.81 1
1055.88 1
1055.96 0
1056.03 0
1056.11 0
1056.18 0
1056.26 1
1056.33 1
1056.40 1
1056.48 1
1056.55 1
1056.63 1
1056.70 1
1056.78 1
1056.85 1
1056.93 1
1057.00 1
1057.08 0
1057.15 0
1057.22 0
1057.30 0
1057.37 0
1057.45 0
1057.52 0
1057.60 0
1057.67 0
1057.75 0
1057.82 0
1057.90 0
1057.97 0
1058.04 0
1058.12 0
1058.19 1
1058.27 1
1058.34 1
1058.42 1
1058.49 1
1058.57 1
1058.64 1
1058.72 1
1058.79 1
1058.87 1
1058.94 1
1059.01 1
1059.09 0
1059.16 0
1059.24 0
1059.31 0
1059.39 1
1059.46 1
1059.54 2
1059.61 2
1059.69 3
1059.76 3
1059.84 3
1059.91 2
1059.99 2
1060.06 2
1060.13 2
1060.21 2
1060.28 2
1060.36 2
1060.43 2
1060.51 3
1060.58 3
1060.66 3
1060.73 3
1060.81 3
1060.88 3
1060.96 3
1061.03 3
1061.11 3
1061.18 3
1061.26 2
1061.33 2
1061.40 2
1061.48 2
1061.55 2
1061.63 3
1061.70 3
1061.78 4
1061.85 4
1061.93 4
1062.00 4
1062.08 4
1062.15 4
1062.23 3
1062.30 3
1062.38 3
1062.45 3
1062.53 4
1062.60 4
1062.68 4
1062.75 4
1062.82 5
1062.90 5
1062.97 5
1063.05 5
1063.12 5
1063.20 4
1063.27 4
1063.35 3
1063.42 3
1063.50 3
1063.57 3
1063.65 3
1063.72 3
1063.80 4
1063.87 5
1063.95 6
1064.02 7
1064.10 7
1064.17 8
1064.25 8
1064.32 8
1064.40 7
1064.47 6
1064.55 6
1064.62 5
1064.69 4
1064.77 4
1064.84 3
1064.92 3
1064.99 3
1065.07 3
1065.14 4
1065.22 5
1065.29 5
1065.37 6
1065.44 7
1065.52 7
1065.59 7
1065.67 7
1065.74 7
1065.82 7
1065.89 7
1065.97 7
1066.04 7
1066.12 7
1066.19 7
1066.27 7
1066.34 7
1066.42 6
1066.49 6
1066.57 6
1066.64 6
1066.72 7
1066.79 7
1066.87 7
1066.94 7
1067.02 7
1067.09 6
1067.17 6
1067.24 5
1067.32 4
1067.39 4
1067.47 3
1067.54 3
1067.62 2
1067.69 2
1067.77 3
1067.84 3
1067.92 3
1067.99 4
1068.07 4
1068.14 5
1068.22 5
1068.29 5
1068.37 5
1068.44 6
1068.52 6
1068.59 6
1068.66 6
1068.74 6
1068.81 6
1068.89 5
1068.96 5
1069.04 5
1069.11 4
1069.19 5
1069.26 5
1069.34 5
1069.41 6
1069.49 6
1069.56 6
1069.64 6
1069.71 6
1069.79 5
1069.86 4
1069.94 3
1070.01 3
1070.09 3
1070.16 3
1070.24 3
1070.32 4
1070.39 5
1070.47 5
1070.54 5
1070.62 5
1070.69 5
1070.77 4
1070.84 4
1070.92 3
1070.99 2
1071.07 2
1071.14 2
1071.22 1
1071.29 1
1071.37 1
1071.44 1
1071.52 1
1071.59 1
1071.67 1
1071.74 1
1071.82 1
1071.89 1
1071.97 1
1072.04 1
1072.12 1
1072.19 1
1072.27 1
1072.34 0
1072.42 0
1072.49 0
1072.57 0
1072.64 0
1072.72 1
1072.79 1
1072.87 2
1072.94 2
1073.02 3
1073.09 3
1073.17 3
1073.24 4
1073.32 4
1073.39 5
1073.47 5
1073.54 6
1073.62 6
1073.69 6
1073.77 6
1073.84 6
1073.92 5
1073.99 4
1074.07 3
1074.15 3
1074.22 2
1074.30 2
1074.37 2
1074.45 2
1074.52 3
1074.60 3
1074.67 4
1074.75 4
1074.82 5
1074.90 5
1074.97 6
1075.05 6
1075.12 6
1075.20 6
1075.27 6
1075.35 5
1075.42 4
1075.50 3
1075.57 3
1075.65 2
1075.72 2
1075.80 3
1075.87 4
1075.95 4
1076.03 5
1076.10 6
1076.18 7
1076.25 7
1076.33 7
1076.40 6
1076.48 5
1076.55 5
1076.63 4
1076.70 4
1076.78 4
1076.85 4
1076.93 4
1077.00 4
1077.08 5
1077.15 5
1077.23 5
1077.30 5
1077.38 5
1077.46 5
1077.53 5
1077.61 5
1077.68 4
1077.76 4
1077.83 4
1077.91 4
1077.98 4
1078.06 4
1078.13 5
1078.21 5
1078.28 5
1078.36 6
1078.43 7
1078.51 8
1078.58 10
1078.66 11
1078.74 13
1078.81 14
1078.89 15
1078.96 15
1079.04 15
1079.11 14
1079.19 12
1079.26 11
1079.34 9
1079.41 9
1079.49 8
1079.56 8
1079.64 8
1079.71 7
1079.79 7
1079.87 6
1079.94 6
1080.02 6
1080.09 6
1080.17 6
1080.24 6
1080.32 6
1080.39 6
1080.47 6
1080.54 6
1080.62 6
1080.69 6
1080.77 7
1080.85 8
1080.92 8
1081.00 9
1081.07 9
1081.15 9
1081.22 9
1081.30 9
1081.37 8
1081.45 8
1081.52 8
1081.60 8
1081.68 7
1081.75 7
1081.83 7
1081.90 7
1081.98 6
1082.05 6
1082.13 5
1082.20 4
1082.28 4
1082.35 4
1082.43 4
1082.50 4
1082.58 4
1082.66 5
1082.73 5
1082.81 5
1082.88 6
1082.96 6
1083.03 6
1083.11 5
1083.18 5
1083.26 6
1083.34 6
1083.41 6
1083.49 6
1083.56 6
1083.64 5
1083.71 5
1083.79 5
1083.86 5
1083.94 5
1084.01 5
1084.09 5
1084.17 6
1084.24 7
1084.32 8
1084.39 9
1084.47 9
1084.54 8
1084.62 8
1084.69 7
1084.77 7
1084.85 7
1084.92 8
1085.00 9
1085.07 9
1085.15 10
1085.22 11
1085.30 11
1085.37 11
1085.45 10
1085.53 10
1085.60 10
1085.68 10
1085.75 10
1085.83 11
1085.90 11
1085.98 11
1086.05 11
1086.13 10
1086.21 9
1086.28 7
1086.36 6
1086.43 5
1086.51 4
1086.58 3
1086.66 3
1086.73 3
1086.81 3
1086.89 3
1086.96 2
1087.04 2
1087.11 1
1087.19 1
1087.26 0
1087.34 0
1087.42 0
1087.49 0
1087.57 1
1087.64 1
1087.72 2
1087.79 2
1087.87 3
1087.94 3
1088.02 4
1088.10 5
1088.17 5
1088.25 6
1088.32 8
1088.40 9
1088.47 9
1088.55 10
1088.63 10
1088.70 9
1088.78 9
1088.85 8
1088.93 6
1089.00 5
1089.08 4
1089.16 4
1089.23 4
1089.31 4
1089.38 4
1089.46 5
1089.53 6
1089.61 7
1089.69 8
1089.76 8
1089.84 9
1089.91 9
1089.99 8
1090.06 7
1090.14 6
1090.22 5
1090.29 5
1090.37 4
1090.44 3
1090.52 3
1090.59 3
1090.67 3
1090.75 4
1090.82 4
1090.90 4
1090.97 4
1091.05 4
1091.12 4
1091.20 5
1091.28 5
1091.35 5
1091.43 5
1091.50 6
1091.58 6
1091.65 7
1091.73 7
1091.81 7
1091.88 7
1091.96 7
1092.03 6
1092.11 6
1092.19 6
1092.26 6
1092.34 7
1092.41 8
1092.49 10
1092.56 11
1092.64 13
1092.72 13
1092.79 14
1092.87 14
1092.94 14
1093.02 14
1093.10 14
1093.17 14
1093.25 14
1093.32 14
1093.40 14
1093.47 13
1093.55 13
1093.63 12
1093.70 12
1093.78 11
1093.85 11
1093.93 11
1094.01 12
1094.08 12
1094.16 13
1094.23 14
1094.31 15
1094.38 16
1094.46 16
1094.54 16
1094.61 16
1094.69 15
1094.76 14
1094.84 13
1094.92 12
1094.99 11
1095.07 10
1095.14 9
1095.22 8
1095.30 7
1095.37 6
1095.45 5
1095.52 4
1095.60 3
1095.67 2
1095.75 2
1095.83 3
1095.90 4
1095.98 5
1096.05 7
1096.13 8
1096.21 9
1096.28 9
1096.36 9
1096.43 9
1096.51 9
1096.59 9
1096.66 9
1096.74 8
1096.81 8
1096.89 8
1096.97 8
1097.04 7
1097.12 7
1097.19 7
1097.27 7
1097.35 7
1097.42 7
1097.50 6
1097.57 6
1097.65 6
1097.73 6
1097.80 6
1097.88 6
1097.95 6
1098.03 6
1098.11 6
1098.18 5
1098.26 5
1098.33 4
1098.41 4
1098.49 3
1098.56 3
1098.64 4
1098.71 4
1098.79 4
1098.87 5
1098.94 5
1099.02 5
1099.09 4
1099.17 4
1099.25 3
1099.32 2
1099.40 2
1099.47 1
1099.55 1
1099.63 1
1099.70 1
1099.78 1
1099.85 1
1099.93 1
1100.01 1
1100.08 1
1100.16 0
1100.23 0
1100.31 0
1100.39 0
1100.46 0
1100.54 1
1100.61 2
1100.69 3
1100.77 3
1100.84 4
1100.92 4
1101.00 3
1101.07 3
1101.15 2
1101.22 0
1101.30 0
1101.38 0
1101.45 0
1101.53 0
1101.60 0
1101.68 0
1101.76 0
1101.83 0
1101.91 0
1101.98 2
1102.06 3
1102.14 4
1102.21 5
1102.29 5
1102.37 5
1102.44 5
1102.52 4
1102.59 4
1102.67 4
1102.75 3
1102.82 3
1102.90 3
1102.97 3
1103.05 3
1103.13 3
1103.20 3
1103.28 3
1103.36 3
1103.43 3
1103.51 3
1103.58 3
1103.66 3
1103.74 3
1103.81 4
1103.89 4
1103.97 4
1104.04 4
1104.12 4
1104.19 4
1104.27 4
1104.35 3
1104.42 2
1104.50 1
1104.58 0
1104.65 0
1104.73 0
1104.80 0
1104.88 0
1104.96 0
1105.03 1
1105.11 2
1105.18 4
1105.26 5
1105.34 7
1105.41 9
1105.49 10
1105.57 11
1105.64 12
1105.72 11
1105.80 11
1105.87 10
1105.95 10
1106.02 9
1106.10 9
1106.18 9
1106.25 10
1106.33 10
1106.41 11
1106.48 11
1106.56 11
1106.63 10
1106.71 9
1106.79 9
1106.86 8
1106.94 8
1107.02 7
1107.09 7
1107.17 7
1107.24 7
1107.32 7
1107.40 8
1107.47 8
1107.55 9
1107.63 9
1107.70 10
1107.78 11
1107.86 11
1107.93 12
1108.01 12
1108.08 12
1108.16 12
1108.24 12
1108.31 12
1108.39 11
1108.47 10
1108.54 10
1108.62 10
1108.70 9
1108.77 9
1108.85 9
1108.92 9
1109.00 8
1109.08 8
1109.15 8
1109.23 7
1109.31 7
1109.38 7
1109.46 7
1109.54 7
1109.61 7
1109.69 7
1109.76 7
1109.84 7
1109.92 7
1109.99 7
1110.07 8
1110.15 9
1110.22 10
1110.30 11
1110.38 12
1110.45 13
1110.53 12
1110.61 11
1110.68 10
1110.76 8
1110.83 6
1110.91 4
1110.99 3
1111.06 3
1111.14 3
1111.22 4
1111.29 5
1111.37 6
1111.45 8
1111.52 10
1111.60 11
1111.68 12
1111.75 12
1111.83 12
1111.90 12
1111.98 13
1112.06 13
1112.13 15
1112.21 16
1112.29 18
1112.36 21
1112.44 23
1112.52 24
1112.59 26
1112.67 27
1112.75 28
1112.82 28
1112.90 28
1112.98 28
1113.05 27
1113.13 26
1113.21 25
1113.28 23
1113.36 21
1113.43 19
1113.51 18
1113.59 17
1113.66 16
1113.74 16
1113.82 16
1113.89 16
1113.97 16
1114.05 15
1114.12 14
1114.20 13
1114.28 12
1114.35 11
1114.43 11
1114.51 11
1114.58 12
1114.66 12
1114.74 13
1114.81 13
1114.89 12
1114.97 12
1115.04 12
1115.12 11
1115.20 12
1115.27 12
1115.35 12
1115.43 13
1115.50 13
1115.58 13
1115.66 13
1115.73 13
1115.81 13
1115.89 13
1115.96 13
1116.04 13
1116.11 13
1116.19 13
1116.27 13
1116.34 12
1116.42 10
1116.50 9
1116.57 7
1116.65 5
1116.73 3
1116.80 1
1116.88 1
1116.96 0
1117.03 1
1117.11 2
1117.19 3
1117.26 5
1117.34 6
1117.42 8
1117.49 9
1117.57 9
1117.65 8
1117.72 7
1117.80 7
1117.88 6
1117.95 6
1118.03 7
1118.11 8
1118.18 9
1118.26 11
1118.34 12
1118.41 12
1118.49 11
1118.57 10
1118.64 8
1118.72 7
1118.80 4
1118.88 3
1118.95 1
1119.03 0
1119.11 0
1119.18 0
1119.26 1
1119.34 2
1119.41 4
1119.49 6
1119.57 8
1119.64 9
1119.72 10
1119.80 11
1119.87 12
1119.95 12
1120.03 12
1120.10 12
1120.18 12
1120.26 12
1120.33 12
1120.41 11
1120.49 11
1120.56 10
1120.64 9
1120.72 8
1120.79 7
1120.87 6
1120.95 5
1121.02 4
1121.10 3
1121.18 3
1121.25 3
1121.33 3
1121.41 4
1121.48 5
1121.56 6
1121.64 7
1121.72 9
1121.79 10
1121.87 11
1121.95 11
1122.02 12
1122.10 12
1122.18 12
1122.25 11
1122.33 11
1122.41 11
1122.48 11
1122.56 10
1122.64 10
1122.71 9
1122.79 9
1122.87 8
1122.94 7
1123.02 6
1123.10 5
1123.18 4
1123.25 4
1123.33 3
1123.41 2
1123.48 2
1123.56 1
1123.64 1
1123.71 1
1123.79 1
1123.87 1
1123.94 2
1124.02 3
1124.10 3
1124.17 3
1124.25 4
1124.33 4
1124.41 4
1124.48 4
1124.56 4
1124.64 4
1124.71 5
1124.79 6
1124.87 7
1124.94 8
1125.02 8
1125.10 8
1125.17 8
1125.25 8
1125.33 8
1125.41 7
1125.48 7
1125.56 7
1125.64 6
1125.71 5
1125.79 5
1125.87 4
1125.94 3
1126.02 3
1126.10 3
1126.18 3
1126.25 3
1126.33 3
1126.41 3
1126.48 3
1126.56 3
1126.64 3
1126.71 4
1126.79 5
1126.87 6
1126.94 7
1127.02 8
1127.10 8
1127.18 7
1127.25 6
1127.33 6
1127.41 5
1127.48 4
1127.56 4
1127.64 4
1127.71 4
1127.79 5
1127.87 5
1127.95 6
1128.02 6
1128.10 5
1128.18 5
1128.25 5
1128.33 4
1128.41 5
1128.49 5
1128.56 6
1128.64 6
1128.72 7
1128.79 7
1128.87 7
1128.95 7
1129.02 7
1129.10 7
1129.18 7
1129.26 7
1129.33 6
1129.41 6
1129.49 6
1129.56 6
1129.64 6
1129.72 7
1129.80 7
1129.87 7
1129.95 7
1130.03 7
1130.10 8
1130.18 8
1130.26 8
1130.34 8
1130.41 8
1130.49 8
1130.57 8
1130.64 8
1130.72 7
1130.80 7
1130.87 6
1130.95 5
1131.03 5
1131.11 4
1131.18 4
1131.26 4
1131.34 4
1131.41 4
1131.49 5
1131.57 5
1131.65 6
1131.72 7
1131.80 8
1131.88 9
1131.95 11
1132.03 13
1132.11 16
1132.19 19
1132.26 22
1132.34 24
1132.42 26
1132.50 27
1132.57 27
1132.65 26
1132.73 25
1132.80 22
1132.88 20
1132.96 17
1133.04 15
1133.11 12
1133.19 10
1133.27 9
1133.34 7
1133.42 6
1133.50 6
1133.58 6
1133.65 7
1133.73 8
1133.81 10
1133.88 11
1133.96 12
1134.04 12
1134.12 12
1134.19 12
1134.27 12
1134.35 11
1134.43 11
1134.50 12
1134.58 12
1134.66 13
1134.73 13
1134.81 13
1134.89 13
1134.97 12
1135.04 11
1135.12 10
1135.20 8
1135.28 7
1135.35 6
1135.43 6
1135.51 6
1135.58 6
1135.66 6
1135.74 7
1135.82 7
1135.89 7
1135.97 7
1136.05 6
1136.13 6
1136.20 6
1136.28 5
1136.36 6
1136.43 6
1136.51 7
1136.59 9
1136.67 12
1136.74 14
1136.82 17
1136.90 20
1136.98 22
1137.05 23
1137.13 24
1137.21 24
1137.29 24
1137.36 23
1137.44 21
1137.52 20
1137.59 18
1137.67 16
1137.75 14
1137.83 13
1137.90 11
1137.98 11
1138.06 10
1138.14 10
1138.21 11
1138.29 11
1138.37 12
1138.45 12
1138.52 11
1138.60 11
1138.68 10
1138.76 10
1138.83 10
1138.91 10
1138.99 11
1139.07 11
1139.14 12
1139.22 13
1139.30 13
1139.37 13
1139.45 13
1139.53 12
1139.61 12
1139.68 11
1139.76 11
1139.84 11
1139.92 11
1139.99 11
1140.07 11
1140.15 11
1140.23 11
1140.30 11
1140.38 11
1140.46 10
1140.54 10
1140.61 9
1140.69 7
1140.77 6
1140.85 6
1140.92 6
1141.00 6
1141.08 7
1141.16 8
1141.23 9
1141.31 9
1141.39 10
1141.47 9
1141.54 9
1141.62 8
1141.70 7
1141.78 6
1141.85 6
1141.93 5
1142.01 5
1142.09 5
1142.16 4
1142.24 4
1142.32 4
1142.40 4
1142.47 4
1142.55 4
1142.63 5
1142.71 5
1142.78 5
1142.86 5
1142.94 5
1143.02 4
1143.09 3
1143.17 3
1143.25 3
1143.33 3
1143.40 3
1143.48 3
1143.56 4
1143.64 5
1143.71 5
1143.79 6
1143.87 6
1143.95 7
1144.02 7
1144.10 8
1144.18 8
1144.26 9
1144.33 10
1144.41 10
1144.49 10
1144.57 10
1144.65 9
1144.72 8
1144.80 8
1144.88 7
1144.96 7
1145.03 7
1145.11 8
1145.19 8
1145.27 8
1145.34 8
1145.42 7
1145.50 7
1145.58 7
1145.65 7
1145.73 7
1145.81 8
1145.89 8
1145.96 8
1146.04 8
1146.12 8
1146.20 8
1146.28 8
1146.35 8
1146.43 9
1146.51 10
1146.59 11
1146.66 13
1146.74 14
1146.82 15
1146.90 15
1146.97 15
1147.05 14
1147.13 12
1147.21 10
1147.28 9
1147.36 8
1147.44 7
1147.52 8
1147.60 8
1147.67 8
1147.75 8
1147.83 8
1147.91 7
1147.98 6
1148.06 4
1148.14 3
1148.22 2
1148.29 1
1148.37 1
1148.45 2
1148.53 3
1148.61 4
1148.68 5
1148.76 7
1148.84 8
1148.92 9
1148.99 11
1149.07 13
1149.15 16
1149.23 18
1149.31 21
1149.38 23
1149.46 24
1149.54 25
1149.62 25
1149.69 26
1149.77 26
1149.85 27
1149.93 27
1150.01 27
1150.08 27
1150.16 27
1150.24 26
1150.32 24
1150.39 22
1150.47 20
1150.55 18
1150.63 16
1150.71 15
1150.78 14
1150.86 13
1150.94 12
1151.02 12
1151.09 12
1151.17 12
1151.25 12
1151.33 13
1151.41 14
1151.48 16
1151.56 18
1151.64 20
1151.72 22
1151.79 23
1151.87 23
1151.95 22
1152.03 21
1152.11 19
1152.18 16
1152.26 14
1152.34 12
1152.42 10
1152.50 9
1152.57 8
1152.65 8
1152.73 8
1152.81 9
1152.88 10
1152.96 11
1153.04 12
1153.12 13
1153.20 13
1153.27 14
1153.35 14
1153.43 15
1153.51 15
1153.59 16
1153.66 16
1153.74 16
1153.82 15
1153.90 15
1153.98 13
1154.05 12
1154.13 10
1154.21 8
1154.29 6
1154.36 4
1154.44 1
1154.52 0
1154.60 0
1154.68 0
1154.75 0
1154.83 0
1154.91 0
1154.99 0
1155.07 0
1155.14 1
1155.22 3
1155.30 4
1155.38 6
1155.46 6
1155.53 7
1155.61 7
1155.69 7
1155.77 6
1155.85 6
1155.92 7
1156.00 7
1156.08 8
1156.16 9
1156.24 10
1156.31 11
1156.39 12
1156.47 13
1156.55 14
1156.63 14
1156.70 14
1156.78 14
1156.86 14
1156.94 14
1157.02 15
1157.09 15
1157.17 16
1157.25 17
1157.33 17
1157.41 17
1157.48 17
1157.56 15
1157.64 14
1157.72 13
1157.80 12
1157.87 11
1157.95 11
1158.03 11
1158.11 11
1158.19 11
1158.26 11
1158.34 11
1158.42 11
1158.50 10
1158.58 10
1158.65 9
1158.73 9
1158.81 8
1158.89 8
1158.97 8
1159.05 9
1159.12 9
1159.20 10
1159.28 10
1159.36 11
1159.44 11
1159.51 12
1159.59 12
1159.67 12
1159.75 13
1159.83 14
1159.90 14
1159.98 15
1160.06 16
1160.14 17
1160.22 17
1160.29 18
1160.37 19
1160.45 19
1160.53 19
1160.61 18
1160.69 17
1160.76 16
1160.84 15
1160.92 15
1161.00 14
1161.08 14
1161.15 14
1161.23 14
1161.31 15
1161.39 15
1161.47 16
1161.55 16
1161.62 16
1161.70 16
1161.78 15
1161.86 15
1161.94 14
1162.01 14
1162.09 14
1162.17 14
1162.25 14
1162.33 14
1162.41 15
1162.48 15
1162.56 16
1162.64 16
1162.72 16
1162.80 17
1162.87 17
1162.95 16
1163.03 16
1163.11 15
1163.19 13
1163.27 12
1163.34 10
1163.42 9
1163.50 9
1163.58 9
1163.66 9
1163.73 10
1163.81 11
1163.89 11
1163.97 12
1164.05 12
1164.13 11
1164.20 9
1164.28 8
1164.36 6
1164.44 4
1164.52 2
1164.60 1
1164.67 0
1164.75 1
1164.83 2
1164.91 3
1164.99 5
1165.07 6
1165.14 6
1165.22 6
1165.30 6
1165.38 5
1165.46 4
1165.53 4
1165.61 4
1165.69 6
1165.77 8
1165.85 10
1165.93 12
1166.00 14
1166.08 16
1166.16 17
1166.24 17
1166.32 17
1166.40 18
1166.47 18
1166.55 19
1166.63 19
1166.71 19
1166.79 19
1166.87 18
1166.94 18
1167.02 17
1167.10 16
1167.18 16
1167.26 17
1167.34 18
1167.41 19
1167.49 21
1167.57 23
1167.65 25
1167.73 25
1167.81 25
1167.89 24
1167.96 22
1168.04 20
1168.12 19
1168.20 18
1168.28 18
1168.36 18
1168.43 18
1168.51 17
1168.59 16
1168.67 14
1168.75 12
1168.83 10
1168.90 9
1168.98 8
1169.06 9
1169.14 10
1169.22 11
1169.30 13
1169.37 15
1169.45 16
1169.53 17
1169.61 18
1169.69 18
1169.77 18
1169.85 16
1169.92 14
1170.00 12
1170.08 10
1170.16 8
1170.24 7
1170.32 7
1170.39 7
1170.47 9
1170.55 10
1170.63 12
1170.71 14
1170.79 16
1170.87 18
1170.94 19
1171.02 20
1171.10 20
1171.18 20
1171.26 20
1171.34 21
1171.41 21
1171.49 23
1171.57 24
1171.65 25
1171.73 25
1171.81 24
1171.89 23
1171.96 21
1172.04 19
1172.12 17
1172.20 15
1172.28 15
1172.36 16
1172.44 17
1172.51 19
1172.59 22
1172.67 24
1172.75 25
1172.83 26
1172.91 26
1172.99 25
1173.06 24
1173.14 23
1173.22 22
1173.30 22
1173.38 22
1173.46 23
1173.54 24
1173.61 26
1173.69 28
1173.77 30
1173.85 31
1173.93 31
1174.01 30
1174.09 28
1174.16 26
1174.24 23
1174.32 21
1174.40 19
1174.48 17
1174.56 15
1174.64 14
1174.71 12
1174.79 11
1174.87 11
1174.95 10
1175.03 10
1175.11 11
1175.19 11
1175.26 11
1175.34 11
1175.42 10
1175.50 9
1175.58 8
1175.66 6
1175.74 5
1175.81 5
1175.89 5
1175.97 6
1176.05 7
1176.13 9
1176.21 11
1176.29 12
1176.37 13
1176.44 14
1176.52 13
1176.60 12
1176.68 11
1176.76 9
1176.84 7
1176.92 6
1176.99 5
1177.07 4
1177.15 5
1177.23 6
1177.31 7
1177.39 9
1177.47 10
1177.55 11
1177.62 12
1177.70 12
1177.78 12
1177.86 12
1177.94 12
1178.02 12
1178.10 12
1178.18 12
1178.25 12
1178.33 13
1178.41 13
1178.49 13
1178.57 13
1178.65 13
1178.73 13
1178.81 12
1178.88 12
1178.96 12
1179.04 12
1179.12 13
1179.20 14
1179.28 15
1179.36 15
1179.44 16
1179.51 15
1179.59 15
1179.67 14
1179.75 14
1179.83 14
1179.91 14
1179.99 15
1180.07 16
1180.14 17
1180.22 17
1180.30 17
1180.38 17
1180.46 16
1180.54 15
1180.62 14
1180.70 13
1180.77 12
1180.85 10
1180.93 9
1181.01 7
1181.09 6
1181.17 5
1181.25 4
1181.33 4
1181.41 4
1181.48 5
1181.56 5
1181.64 6
1181.72 5
1181.80 5
1181.88 3
1181.96 2
1182.04 0
1182.11 0
1182.19 0
1182.27 0
1182.35 0
1182.43 0
1182.51 0
1182.59 0
1182.67 0
1182.75 3
1182.82 5
1182.90 8
1182.98 10
1183.06 12
1183.14 13
1183.22 15
1183.30 16
1183.38 16
1183.46 16
1183.53 16
1183.61 15
1183.69 13
1183.77 12
1183.85 11
1183.93 11
1184.01 11
1184.09 13
1184.17 15
1184.24 17
1184.32 20
1184.40 22
1184.48 24
1184.56 24
1184.64 24
1184.72 23
1184.80 21
1184.88 19
1184.96 17
1185.03 16
1185.11 15
1185.19 15
1185.27 16
1185.35 17
1185.43 17
1185.51 18
1185.59 18
1185.67 19
1185.74 19
1185.82 19
1185.90 20
1185.98 21
1186.06 22
1186.14 22
1186.22 22
1186.30 21
1186.38 19
1186.46 16
1186.53 14
1186.61 12
1186.69 10
1186.77 9
1186.85 9
1186.93 10
1187.01 12
1187.09 14
1187.17 16
1187.25 18
1187.32 20
1187.40 21
1187.48 22
1187.56 23
1187.64 24
1187.72 24
1187.80 25
1187.88 26
1187.96 26
1188.04 26
1188.12 25
1188.19 23
1188.27 22
1188.35 21
1188.43 20
1188.51 21
1188.59 22
1188.67 23
1188.75 25
1188.83 26
1188.91 27
1188.98 27
1189.06 26
1189.14 24
1189.22 22
1189.30 20
1189.38 19
1189.46 18
1189.54 18
1189.62 18
1189.70 18
1189.78 19
1189.85 19
1189.93 19
1190.01 19
1190.09 18
1190.17 17
1190.25 17
1190.33 16
1190.41 16
1190.49 17
1190.57 17
1190.65 18
1190.73 18
1190.80 18
1190.88 18
1190.96 17
1191.04 16
1191.12 16
1191.20 15
1191.28 14
1191.36 14
1191.44 13
1191.52 12
1191.60 12
1191.68 11
1191.75 10
1191.83 10
1191.91 9
1191.99 10
1192.07 10
1192.15 11
1192.23 12
1192.31 13
1192.39 14
1192.47 15
1192.55 15
1192.63 15
1192.70 15
1192.78 13
1192.86 11
1192.94 9
1193.02 6
1193.10 3
1193.18 0
1193.26 0
1193.34 0
1193.42 0
1193.50 0
1193.58 0
1193.66 3
1193.73 6
1193.81 8
1193.89 10
1193.97 11
1194.05 11
1194.13 11
1194.21 11
1194.29 11
1194.37 11
1194.45 11
1194.53 11
1194.61 11
1194.69 11
1194.76 11
1194.84 11
1194.92 10
1195.00 10
1195.08 10
1195.16 10
1195.24 11
1195.32 12
1195.40 13
1195.48 14
1195.56 15
1195.64 17
1195.72 18
1195.80 20
1195.88 21
1195.95 22
1196.03 23
1196.11 23
1196.19 22
1196.27 22
1196.35 21
1196.43 21
1196.51 20
1196.59 20
1196.67 19
1196.75 19
1196.83 19
1196.91 19
1196.99 20
1197.07 22
1197.14 25
1197.22 28
1197.30 32
1197.38 35
1197.46 37
1197.54 40
1197.62 42
1197.70 44
1197.78 46
1197.86 47
1197.94 49
1198.02 50
1198.10 50
1198.18 49
1198.26 47
1198.34 45
1198.41 42
1198.49 38
1198.57 35
1198.65 32
1198.73 30
1198.81 30
1198.89 30
1198.97 30
1199.05 30
1199.13 29
1199.21 28
1199.29 26
1199.37 24
1199.45 23
1199.53 23
1199.61 23
1199.69 25
1199.76 26
1199.84 27
1199.92 28
1200.00 28
1200.08 27
1200.16 26
1200.24 25
1200.32 24
1200.40 23
1200.48 22
1200.56 20
1200.64 19
1200.72 19
1200.80 18
1200.88 19
1200.96 19
1201.04 20
1201.12 20
1201.19 20
1201.27 19
1201.35 18
1201.43 16
1201.51 15
1201.59 15
1201.67 16
1201.75 17
1201.83 18
1201.91 19
1201.99 20
1202.07 19
1202.15 18
1202.23 18
1202.31 17
1202.39 18
1202.47 20
1202.55 23
1202.63 27
1202.71 30
1202.79 33
1202.86 35
1202.94 34
1203.02 33
1203.10 30
1203.18 26
1203.26 23
1203.34 19
1203.42 17
1203.50 15
1203.58 14
1203.66 14
1203.74 14
1203.82 14
1203.90 15
1203.98 17
1204.06 19
1204.14 22
1204.22 24
1204.30 26
1204.38 27
1204.46 27
1204.54 26
1204.62 24
1204.69 20
1204.77 17
1204.85 13
1204.93 10
1205.01 8
1205.09 6
1205.17 6
1205.25 6
1205.33 7
1205.41 9
1205.49 10
1205.57 12
1205.65 13
1205.73 15
1205.81 15
1205.89 16
1205.97 16
1206.05 16
1206.13 16
1206.21 15
1206.29 15
1206.37 15
1206.45 14
1206.53 14
1206.61 14
1206.69 13
1206.77 12
1206.85 11
1206.92 10
1207.00 10
1207.08 10
1207.16 10
1207.24 11
1207.32 11
1207.40 12
1207.48 12
1207.56 12
1207.64 12
1207.72 12
1207.80 14
1207.88 15
1207.96 17
1208.04 19
1208.12 20
1208.20 22
1208.28 23
1208.36 23
1208.44 24
1208.52 24
1208.60 25
1208.68 27
1208.76 28
1208.84 30
1208.92 31
1209.00 33
1209.08 34
1209.16 34
1209.24 34
1209.32 34
1209.40 32
1209.48 30
1209.56 28
1209.64 25
1209.72 23
1209.79 21
1209.87 20
1209.95 21
1210.03 22
1210.11 24
1210.19 26
1210.27 28
1210.35 30
1210.43 31
1210.51 31
1210.59 30
1210.67 28
1210.75 26
1210.83 24
1210.91 22
1210.99 20
1211.07 19
1211.15 18
1211.23 18
1211.31 19
1211.39 20
1211.47 22
1211.55 23
1211.63 24
1211.71 25
1211.79 25
1211.87 24
1211.95 24
1212.03 25
1212.11 26
1212.19 28
1212.27 31
1212.35 33
1212.43 35
1212.51 36
1212.59 35
1212.67 33
1212.75 30
1212.83 28
1212.91 26
1212.99 24
1213.07 24
1213.15 24
1213.23 25
1213.31 26
1213.39 27
1213.47 28
1213.55 28
1213.63 28
1213.71 28
1213.79 28
1213.87 29
1213.95 29
1214.03 29
1214.11 29
1214.19 28
1214.27 28
1214.35 27
1214.43 26
1214.51 26
1214.59 25
1214.67 23
1214.75 22
1214.83 20
1214.91 18
1214.99 16
1215.07 14
1215.15 14
1215.23 14
1215.31 15
1215.39 16
1215.47 18
1215.55 18
1215.63 18
1215.71 17
1215.79 16
1215.87 14
1215.95 14
1216.03 13
1216.11 14
1216.19 15
1216.27 16
1216.35 16
1216.43 17
1216.51 17
1216.59 17
1216.67 17
1216.75 17
1216.83 17
1216.91 17
1216.99 16
1217.07 15
1217.15 13
1217.23 11
1217.31 8
1217.39 5
1217.47 3
1217.55 0
1217.63 0
1217.71 0
1217.79 0
1217.87 0
1217.95 0
1218.03 0
1218.11 0
1218.19 0
1218.27 1
1218.35 2
1218.43 2
1218.51 2
1218.59 3
1218.67 3
1218.75 2
1218.83 2
1218.91 1
1218.99 1
1219.07 1
1219.15 1
1219.23 1
1219.31 2
1219.39 4
1219.47 7
1219.55 10
1219.63 13
1219.71 16
1219.79 19
1219.87 21
1219.95 23
1220.03 24
1220.11 24
1220.19 24
1220.27 24
1220.35 23
1220.43 21
1220.51 20
1220.59 17
1220.67 16
1220.75 14
1220.83 13
1220.91 14
1220.99 14
1221.07 16
1221.15 18
1221.23 19
1221.31 20
1221.39 20
1221.47 19
1221.55 18
1221.63 16
1221.71 14
1221.79 12
1221.87 11
1221.95 11
1222.03 12
1222.11 12
1222.19 13
1222.27 14
1222.35 15
1222.43 16
1222.51 16
1222.59 16
1222.67 16
1222.75 16
1222.83 16
1222.91 16
1222.99 16
1223.07 16
1223.15 17
1223.23 17
1223.31 17
1223.39 17
1223.47 17
1223.55 16
1223.63 15
1223.72 14
1223.80 12
1223.88 11
1223.96 10
1224.04 10
1224.12 10
1224.20 10
1224.28 10
1224.36 12
1224.44 14
1224.52 17
1224.60 20
1224.68 24
1224.76 28
1224.84 31
1224.92 33
1225.00 34
1225.08 35
1225.16 34
1225.24 34
1225.32 34
1225.40 34
1225.48 33
1225.56 33
1225.64 33
1225.72 32
1225.80 31
1225.88 31
1225.96 30
1226.04 31
1226.12 31
1226.20 32
1226.28 32
1226.36 32
1226.44 31
1226.52 30
1226.61 28
1226.69 26
1226.77 24
1226.85 21
1226.93 20
1227.01 19
1227.09 18
1227.17 18
1227.25 17
1227.33 17
1227.41 17
1227.49 18
1227.57 19
1227.65 21
1227.73 24
1227.81 27
1227.89 31
1227.97 34
1228.05 37
1228.13 39
1228.21 40
1228.29 40
1228.37 40
1228.45 40
1228.53 40
1228.61 40
1228.69 41
1228.77 41
1228.86 42
1228.94 42
1229.02 42
1229.10 42
1229.18 43
1229.26 45
1229.34 47
1229.42 50
1229.50 53
1229.58 55
1229.66 57
1229.74 57
1229.82 55
1229.90 53
1229.98 49
1230.06 46
1230.14 42
1230.22 39
1230.30 36
1230.38 34
1230.46 32
1230.54 30
1230.62 29
1230.71 27
1230.79 26
1230.87 24
1230.95 23
1231.03 22
1231.11 21
1231.19 20
1231.27 20
1231.35 19
1231.43 19
1231.51 19
1231.59 19
1231.67 20
1231.75 21
1231.83 22
1231.91 24
1231.99 26
1232.07 28
1232.15 28
1232.23 28
1232.31 27
1232.40 25
1232.48 23
1232.56 22
1232.64 21
1232.72 21
1232.80 21
1232.88 21
1232.96 21
1233.04 21
1233.12 21
1233.20 21
1233.28 20
1233.36 20
1233.44 20
1233.52 20
1233.60 20
1233.68 21
1233.76 22
1233.84 24
1233.93 26
1234.01 29
1234.09 31
1234.17 33
1234.25 35
1234.33 35
1234.41 35
1234.49 35
1234.57 34
1234.65 33
1234.73 32
1234.81 30
1234.89 27
1234.97 25
1235.05 22
1235.13 20
1235.21 19
1235.30 20
1235.38 22
1235.46 24
1235.54 27
1235.62 30
1235.70 33
1235.78 35
1235.86 36
1235.94 37
1236.02 37
1236.10 38
1236.18 37
1236.26 36
1236.34 35
1236.42 33
1236.50 30
1236.59 27
1236.67 24
1236.75 21
1236.83 20
1236.91 18
1236.99 18
1237.07 18
1237.15 18
1237.23 19
1237.31 20
1237.39 21
1237.47 22
1237.55 22
1237.63 22
1237.71 22
1237.80 22
1237.88 21
1237.96 20
1238.04 20
1238.12 19
1238.20 19
1238.28 20
1238.36 20
1238.44 21
1238.52 22
1238.60 23
1238.68 24
1238.76 24
1238.84 25
1238.93 24
1239.01 23
1239.09 21
1239.17 19
1239.25 17
1239.33 15
1239.41 14
1239.49 14
1239.57 13
1239.65 13
1239.73 12
1239.81 9
1239.89 6
1239.98 3
1240.06 0
1240.14 0
1240.22 0
1240.30 0
1240.38 0
1240.46 0
1240.54 0
1240.62 0
1240.70 0
1240.78 5
1240.86 9
1240.94 14
1241.03 18
1241.11 21
1241.19 24
1241.27 26
1241.35 27
1241.43 28
1241.51 28
1241.59 28
1241.67 27
1241.75 26
1241.83 24
1241.91 22
1241.99 20
1242.08 18
1242.16 17
1242.24 16
1242.32 15
1242.40 14
1242.48 12
1242.56 10
1242.64 8
1242.72 5
1242.80 3
1242.88 1
1242.97 0
1243.05 0
1243.13 0
1243.21 0
1243.29 1
1243.37 3
1243.45 4
1243.53 6
1243.61 9
1243.69 11
1243.77 14
1243.85 17
1243.94 20
1244.02 23
1244.10 25
1244.18 27
1244.26 27
1244.34 27
1244.42 25
1244.50 23
1244.58 20
1244.66 17
1244.74 14
1244.83 10
1244.91 8
1244.99 5
1245.07 4
1245.15 3
1245.23 3
1245.31 5
1245.39 7
1245.47 10
1245.55 13
1245.63 17
1245.72 20
1245.80 22
1245.88 23
1245.96 24
1246.04 24
1246.12 24
1246.20 23
1246.28 22
1246.36 21
1246.44 19
1246.53 17
1246.61 16
1246.69 14
1246.77 13
1246.85 12
1246.93 11
1247.01 11
1247.09 10
1247.17 9
1247.25 8
1247.34 6
1247.42 4
1247.50 3
1247.58 2
1247.66 1
1247.74 1
1247.82 1
1247.90 0
1247.98 0
1248.06 0
1248.15 0
1248.23 0
1248.31 0
1248.39 0
1248.47 0
1248.55 3
1248.63 6
1248.71 9
1248.79 10
1248.87 11
1248.96 11
1249.04 10
1249.12 8
1249.20 6
1249.28 4
1249.36 3
1249.44 3
1249.52 3
1249.60 4
1249.69 4
1249.77 4
1249.85 4
1249.93 3
1250.01 2
1250.09 0
1250.17 0
1250.25 0
1250.33 0
1250.42 0
1250.50 2
1250.58 4
1250.66 6
1250.74 7
1250.82 9
1250.90 10
1250.98 10
1251.06 11
1251.15 11
1251.23 12
1251.31 13
1251.39 13
1251.47 13
1251.55 13
1251.63 13
1251.71 13
1251.79 12
1251.88 12
1251.96 13
1252.04 13
1252.12 14
1252.20 14
1252.28 15
1252.36 16
1252.44 18
1252.52 19
1252.61 20
1252.69 21
1252.77 23
1252.85 24
1252.93 26
1253.01 28
1253.09 30
1253.17 31
1253.26 33
1253.34 35
1253.42 37
1253.50 38
1253.58 38
1253.66 37
1253.74 35
1253.82 30
1253.90 25
1253.99 19
1254.07 13
1254.15 7
1254.23 3
1254.31 0
1254.39 0
1254.47 0
1254.55 0
1254.64 0
1254.72 0
1254.80 0
1254.88 5
1254.96 11
1255.04 17
1255.12 22
1255.20 26
1255.29 27
1255.37 27
1255.45 26
1255.53 23
1255.61 20
1255.69 18
1255.77 15
1255.85 13
1255.94 10
1256.02 8
1256.10 5
1256.18 3
1256.26 1
1256.34 0
1256.42 0
1256.51 0
1256.59 1
1256.67 2
1256.75 5
1256.83 7
1256.91 10
1256.99 12
1257.07 14
1257.16 15
1257.24 15
1257.32 15
1257.40 14
1257.48 12
1257.56 11
1257.64 10
1257.72 9
1257.81 8
1257.89 8
1257.97 9
1258.05 11
1258.13 14
1258.21 17
1258.29 21
1258.38 25
1258.46 28
1258.54 29
1258.62 29
1258.70 29
1258.78 27
1258.86 24
1258.95 22
1259.03 20
1259.11 19
1259.19 18
1259.27 18
1259.35 18
1259.43 18
1259.51 19
1259.60 19
1259.68 20
1259.76 20
1259.84 21
1259.92 22
1260.00 23
1260.08 24
1260.17 24
1260.25 24
1260.33 23
1260.41 22
1260.49 20
1260.57 18
1260.65 16
1260.74 15
1260.82 15
1260.90 16
1260.98 17
1261.06 19
1261.14 20
1261.22 21
1261.31 22
1261.39 23
1261.47 24
1261.55 24
1261.63 25
1261.71 26
1261.79 27
1261.88 27
1261.96 26
1262.04 25
1262.12 24
1262.20 22
1262.28 20
1262.37 17
1262.45 14
1262.53 11
1262.61 8
1262.69 5
1262.77 4
1262.85 3
1262.94 3
1263.02 4
1263.10 4
1263.18 5
1263.26 7
1263.34 8
1263.42 10
1263.51 12
1263.59 15
1263.67 19
1263.75 22
1263.83 25
1263.91 27
1264.00 28
1264.08 28
1264.16 28
1264.24 29
1264.32 29
1264.40 31
1264.48 33
1264.57 35
1264.65 37
1264.73 38
1264.81 39
1264.89 39
1264.97 39
1265.06 37
1265.14 35
1265.22 32
1265.30 30
1265.38 27
1265.46 25
1265.55 22
1265.63 21
1265.71 20
1265.79 20
1265.87 22
1265.95 25
1266.03 30
1266.12 35
1266.20 40
1266.28 46
1266.36 50
1266.44 54
1266.52 57
1266.61 58
1266.69 58
1266.77 56
1266.85 52
1266.93 48
1267.01 42
1267.10 35
1267.18 29
1267.26 25
1267.34 21
1267.42 20
1267.50 21
1267.59 23
1267.67 26
1267.75 28
1267.83 30
1267.91 31
1267.99 31
1268.08 29
1268.16 27
1268.24 25
1268.32 22
1268.40 20
1268.48 19
1268.57 18
1268.65 18
1268.73 19
1268.81 21
1268.89 23
1268.97 26
1269.06 27
1269.14 27
1269.22 25
1269.30 22
1269.38 18
1269.46 14
1269.55 10
1269.63 7
1269.71 5
1269.79 4
1269.87 4
1269.95 5
1270.04 5
1270.12 6
1270.20 7
1270.28 7
1270.36 8
1270.45 8
1270.53 9
1270.61 10
1270.69 11
1270.77 12
1270.85 13
1270.94 13
1271.02 14
1271.10 14
1271.18 14
1271.26 14
1271.34 15
1271.43 17
1271.51 19
1271.59 21
1271.67 23
1271.75 25
1271.84 25
1271.92 25
1272.00 23
1272.08 20
1272.16 17
1272.24 14
1272.33 12
1272.41 11
1272.49 12
1272.57 14
1272.65 16
1272.74 19
1272.82 21
1272.90 23
1272.98 24
1273.06 24
1273.14 24
1273.23 23
1273.31 22
1273.39 21
1273.47 20
1273.55 19
1273.64 18
1273.72 18
1273.80 18
1273.88 19
1273.96 21
1274.04 22
1274.13 23
1274.21 24
1274.29 23
1274.37 23
1274.45 22
1274.54 21
1274.62 21
1274.70 21
1274.78 22
1274.86 22
1274.95 23
1275.03 22
1275.11 21
1275.19 20
1275.27 18
1275.35 17
1275.44 17
1275.52 18
1275.60 19
1275.68 22
1275.76 24
1275.85 27
1275.93 28
1276.01 29
1276.09 29
1276.17 28
1276.26 26
1276.34 23
1276.42 20
1276.50 17
1276.58 15
1276.67 13
1276.75 13
1276.83 13
1276.91 14
1276.99 16
1277.08 18
1277.16 20
1277.24 22
1277.32 24
1277.40 26
1277.49 28
1277.57 29
1277.65 29
1277.73 29
1277.81 27
1277.90 25
1277.98 22
1278.06 18
1278.14 15
1278.22 12
1278.31 9
1278.39 8
1278.47 8
1278.55 10
1278.63 13
1278.72 16
1278.80 19
1278.88 21
1278.96 23
1279.04 24
1279.13 24
1279.21 22
1279.29 20
1279.37 18
1279.45 16
1279.54 14
1279.62 13
1279.70 12
1279.78 11
1279.86 11
1279.95 10
1280.03 9
1280.11 7
1280.19 6
1280.27 6
1280.36 6
1280.44 8
1280.52 11
1280.60 14
1280.68 16
1280.77 19
1280.85 20
1280.93 21
1281.01 21
1281.09 21
1281.18 21
1281.26 20
1281.34 20
1281.42 21
1281.51 22
1281.59 23
1281.67 25
1281.75 26
1281.83 27
1281.92 28
1282.00 27
1282.08 26
1282.16 24
1282.24 22
1282.33 20
1282.41 19
1282.49 19
1282.57 20
1282.65 22
1282.74 25
1282.82 28
1282.90 30
1282.98 31
1283.07 32
1283.15 32
1283.23 31
1283.31 30
1283.39 29
1283.48 28
1283.56 28
1283.64 28
1283.72 28
1283.80 28
1283.89 28
1283.97 27
1284.05 27
1284.13 26
1284.22 26
1284.30 25
1284.38 25
1284.46 26
1284.54 27
1284.63 28
1284.71 29
1284.79 29
1284.87 28
1284.96 27
1285.04 24
1285.12 21
1285.20 17
1285.28 14
1285.37 12
1285.45 10
1285.53 9
1285.61 7
1285.70 7
1285.78 6
1285.86 7
1285.94 7
1286.02 9
1286.11 10
1286.19 12
1286.27 14
1286.35 15
1286.44 15
1286.52 15
1286.60 14
1286.68 13
1286.76 13
1286.85 13
1286.93 14
1287.01 15
1287.09 17
1287.18 18
1287.26 19
1287.34 20
1287.42 21
1287.51 23
1287.59 24
1287.67 26
1287.75 29
1287.83 31
1287.92 32
1288.00 33
1288.08 32
1288.16 30
1288.25 28
1288.33 25
1288.41 22
1288.49 20
1288.58 19
1288.66 18
1288.74 18
1288.82 18
1288.90 17
1288.99 16
1289.07 14
1289.15 12
1289.23 10
1289.32 8
1289.40 6
1289.48 5
1289.56 3
1289.65 3
1289.73 2
1289.81 2
1289.89 2
1289.98 2
1290.06 3
1290.14 2
1290.22 2
1290.31 1
1290.39 0
1290.47 0
1290.55 0
1290.63 0
1290.72 0
1290.80 0
1290.88 0
1290.96 0
1291.05 1
1291.13 3
1291.21 6
1291.29 9
1291.38 13
1291.46 18
1291.54 23
1291.62 29
1291.71 33
1291.79 37
1291.87 40
1291.95 41
1292.04 41
1292.12 40
1292.20 38
1292.28 34
1292.37 31
1292.45 27
1292.53 23
1292.61 20
1292.70 17
1292.78 16
1292.86 15
1292.94 14
1293.03 12
1293.11 11
1293.19 9
1293.27 6
1293.36 4
1293.44 3
1293.52 2
1293.60 3
1293.68 5
1293.77 9
1293.85 13
1293.93 18
1294.01 23
1294.10 27
1294.18 31
1294.26 34
1294.34 36
1294.43 37
1294.51 36
1294.59 35
1294.68 33
1294.76 31
1294.84 29
1294.92 27
1295.01 25
1295.09 24
1295.17 22
1295.25 20
1295.34 17
1295.42 14
1295.50 11
1295.58 9
1295.67 7
1295.75 7
1295.83 8
1295.91 10
1296.00 14
1296.08 19
1296.16 25
1296.24 31
1296.33 37
1296.41 42
1296.49 46
1296.57 49
1296.66 51
1296.74 50
1296.82 49
1296.90 47
1296.99 45
1297.07 43
1297.15 41
1297.23 39
1297.32 39
1297.40 38
1297.48 38
1297.56 38
1297.65 38
1297.73 38
1297.81 38
1297.90 39
1297.98 40
1298.06 41
1298.14 44
1298.23 48
1298.31 52
1298.39 56
1298.47 58
1298.56 59
1298.64 58
1298.72 55
1298.80 50
1298.89 45
1298.97 41
1299.05 38
1299.14 37
1299.22 38
1299.30 40
1299.38 41
1299.47 43
1299.55 43
1299.63 43
1299.71 42
1299.80 41
1299.88 41
1299.96 42
1300.04 44
1300.13 47
1300.21 49
1300.29 51
1300.38 52
1300.46 52
1300.54 52
1300.62 50
1300.71 49
1300.79 48
1300.87 46
1300.95 44
1301.04 42
1301.12 40
1301.20 37
1301.29 36
1301.37 36
1301.45 37
1301.53 41
1301.62 46
1301.70 52
1301.78 58
1301.86 63
1301.95 67
1302.03 69
1302.11 68
1302.20 67
1302.28 64
1302.36 61
1302.44 58
1302.53 55
1302.61 54
1302.69 53
1302.77 53
1302.86 54
1302.94 53
1303.02 52
1303.11 50
1303.19 46
1303.27 43
1303.35 39
1303.44 35
1303.52 33
1303.60 31
1303.69 29
1303.77 28
1303.85 27
1303.93 25
1304.02 24
1304.10 23
1304.18 22
1304.27 22
1304.35 22
1304.43 23
1304.51 24
1304.60 24
1304.68 24
1304.76 24
1304.85 23
1304.93 22
1305.01 21
1305.09 20
1305.18 20
1305.26 20
1305.34 22
1305.43 24
1305.51 28
1305.59 32
1305.67 37
1305.76 41
1305.84 46
1305.92 49
1306.01 52
1306.09 55
1306.17 57
1306.25 58
1306.34 60
1306.42 61
1306.50 62
1306.59 63
1306.67 62
1306.75 61
1306.83 59
1306.92 56
1307.00 53
1307.08 51
1307.17 48
1307.25 47
1307.33 46
1307.41 45
1307.50 45
1307.58 45
1307.66 45
1307.75 45
1307.83 46
1307.91 46
1308.00 45
1308.08 44
1308.16 43
1308.24 40
1308.33 38
1308.41 35
1308.49 33
1308.58 31
1308.66 29
1308.74 28
1308.82 28
1308.91 28
1308.99 28
1309.07 28
1309.16 29
1309.24 29
1309.32 29
1309.41 29
1309.49 28
1309.57 27
1309.65 25
1309.74 22
1309.82 19
1309.90 16
1309.99 15
1310.07 14
1310.15 16
1310.24 18
1310.32 22
1310.40 25
1310.48 27
1310.57 27
1310.65 25
1310.73 21
1310.82 16
1310.90 11
1310.98 7
1311.07 5
1311.15 5
1311.23 5
1311.32 6
1311.40 7
1311.48 8
1311.56 9
1311.65 11
1311.73 13
1311.81 16
1311.90 20
1311.98 23
1312.06 27
1312.15 29
1312.23 31
1312.31 32
1312.40 32
1312.48 32
1312.56 32
1312.64 32
1312.73 32
1312.81 32
1312.89 33
1312.98 33
1313.06 33
1313.14 34
1313.23 36
1313.31 37
1313.39 38
1313.48 39
1313.56 39
1313.64 39
1313.72 38
1313.81 37
1313.89 36
1313.97 35
1314.06 35
1314.14 34
1314.22 33
1314.31 32
1314.39 30
1314.47 28
1314.56 25
1314.64 23
1314.72 21
1314.81 20
1314.89 21
1314.97 22
1315.06 23
1315.14 25
1315.22 27
1315.30 28
1315.39 30
1315.47 32
1315.55 33
1315.64 35
1315.72 36
1315.80 36
1315.89 35
1315.97 33
1316.05 30
1316.14 26
1316.22 21
1316.30 17
1316.39 13
1316.47 10
1316.55 8
1316.64 8
1316.72 10
1316.80 12
1316.89 14
1316.97 17
1317.05 18
1317.14 18
1317.22 17
1317.30 15
1317.38 12
1317.47 9
1317.55 7
1317.63 5
1317.72 4
1317.80 4
1317.88 5
1317.97 8
1318.05 10
1318.13 13
1318.22 16
1318.30 19
1318.38 22
1318.47 24
1318.55 26
1318.63 27
1318.72 28
1318.80 29
1318.88 29
1318.97 30
1319.05 32
1319.13 34
1319.22 37
1319.30 40
1319.38 43
1319.47 44
1319.55 44
1319.63 42
1319.72 39
1319.80 35
1319.88 32
1319.97 29
1320.05 29
1320.13 30
1320.22 33
1320.30 37
1320.38 41
1320.47 44
1320.55 47
1320.63 49
1320.72 51
1320.80 52
1320.88 54
1320.97 56
1321.05 59
1321.13 63
1321.22 67
1321.30 72
1321.38 77
1321.47 81
1321.55 84
1321.63 85
1321.72 85
1321.80 83
1321.88 80
1321.97 76
1322.05 73
1322.13 70
1322.22 69
1322.30 69
1322.38 69
1322.47 69
1322.55 68
1322.63 66
1322.72 64
1322.80 61
1322.88 58
1322.97 55
1323.05 54
1323.13 54
1323.22 56
1323.30 58
1323.39 62
1323.47 66
1323.55 70
1323.64 73
1323.72 73
1323.80 72
1323.89 69
1323.97 64
1324.05 59
1324.14 55
1324.22 51
1324.30 48
1324.39 46
1324.47 44
1324.55 41
1324.64 37
1324.72 33
1324.80 29
1324.89 25
1324.97 23
1325.05 22
1325.14 21
1325.22 21
1325.30 20
1325.39 18
1325.47 15
1325.56 10
1325.64 6
1325.72 1
1325.81 0
1325.89 0
1325.97 0
1326.06 0
1326.14 0
1326.22 0
1326.31 0
1326.39 1
1326.47 3
1326.56 5
1326.64 6
1326.72 7
1326.81 7
1326.89 7
1326.98 7
1327.06 7
1327.14 8
1327.23 9
1327.31 11
1327.39 12
1327.48 13
1327.56 14
1327.64 14
1327.73 15
1327.81 16
1327.89 18
1327.98 21
1328.06 25
1328.15 29
1328.23 33
1328.31 37
1328.40 40
1328.48 43
1328.56 45
1328.65 46
1328.73 47
1328.81 48
1328.90 47
1328.98 47
1329.06 46
1329.15 45
1329.23 44
1329.32 43
1329.40 42
1329.48 42
1329.57 42
1329.65 42
1329.73 42
1329.82 42
1329.90 42
1329.98 41
1330.07 39
1330.15 37
1330.24 34
1330.32 31
1330.40 29
1330.49 28
1330.57 28
1330.65 29
1330.74 30
1330.82 32
1330.90 35
1330.99 37
1331.07 39
1331.16 40
1331.24 40
1331.32 40
1331.41 39
1331.49 38
1331.57 37
1331.66 36
1331.74 35
1331.83 33
1331.91 31
1331.99 29
1332.08 27
1332.16 25
1332.24 22
1332.33 20
1332.41 17
1332.49 16
1332.58 15
1332.66 14
1332.75 15
1332.83 17
1332.91 19
1333.00 21
1333.08 24
1333.16 28
1333.25 31
1333.33 33
1333.42 36
1333.50 39
1333.58 41
1333.67 44
1333.75 47
1333.83 51
1333.92 55
1334.00 60
1334.09 65
1334.17 69
1334.25 74
1334.34 79
1334.42 84
1334.50 88
1334.59 93
1334.67 98
1334.76 101
1334.84 104
1334.92 105
1335.01 104
1335.09 101
1335.18 96
1335.26 91
1335.34 86
1335.43 81
1335.51 78
1335.59 77
1335.68 76
1335.76 77
1335.85 77
1335.93 76
1336.01 75
1336.10 72
1336.18 68
1336.27 64
1336.35 60
1336.43 57
1336.52 57
1336.60 57
1336.68 59
1336.77 62
1336.85 65
1336.94 67
1337.02 67
1337.10 67
1337.19 65
1337.27 63
1337.36 61
1337.44 59
1337.52 58
1337.61 57
1337.69 57
1337.77 56
1337.86 55
1337.94 53
1338.03 50
1338.11 48
1338.19 46
1338.28 45
1338.36 46
1338.45 47
1338.53 50
1338.61 52
1338.70 55
1338.78 57
1338.87 57
1338.95 56
1339.03 54
1339.12 51
1339.20 47
1339.28 43
1339.37 40
1339.45 37
1339.54 36
1339.62 36
1339.70 37
1339.79 39
1339.87 42
1339.96 45
1340.04 48
1340.12 52
1340.21 57
1340.29 62
1340.38 67
1340.46 71
1340.54 73
1340.63 74
1340.71 74
1340.80 73
1340.88 72
1340.96 72
1341.05 72
1341.13 73
1341.22 75
1341.30 76
1341.38 77
1341.47 78
1341.55 79
1341.64 79
1341.72 80
1341.80 80
1341.89 82
1341.97 83
1342.06 85
1342.14 87
1342.22 90
1342.31 92
1342.39 95
1342.48 97
1342.56 100
1342.64 102
1342.73 105
1342.81 107
1342.90 110
1342.98 113
1343.06 117
1343.15 121
1343.23 125
1343.32 128
1343.40 131
1343.48 133
1343.57 134
1343.65 132
1343.74 128
1343.82 122
1343.91 114
1343.99 105
1344.07 97
1344.16 90
1344.24 84
1344.33 80
1344.41 78
1344.49 78
1344.58 77
1344.66 75
1344.75 73
1344.83 70
1344.91 66
1345.00 61
1345.08 57
1345.17 52
1345.25 47
1345.33 42
1345.42 37
1345.50 33
1345.59 29
1345.67 25
1345.76 23
1345.84 21
1345.92 19
1346.01 17
1346.09 15
1346.18 13
1346.26 12
1346.34 12
1346.43 14
1346.51 19
1346.60 26
1346.68 34
1346.77 43
1346.85 51
1346.93 57
1347.02 61
1347.10 62
1347.19 62
1347.27 61
1347.35 58
1347.44 55
1347.52 51
1347.61 47
1347.69 43
1347.78 39
1347.86 36
1347.94 34
1348.03 34
1348.11 34
1348.20 34
1348.28 35
1348.36 34
1348.45 33
1348.53 30
1348.62 27
1348.70 24
1348.79 20
1348.87 17
1348.95 16
1349.04 15
1349.12 16
1349.21 17
1349.29 20
1349.38 22
1349.46 26
1349.54 29
1349.63 32
1349.71 35
1349.80 39
1349.88 42
1349.97 45
1350.05 49
1350.13 53
1350.22 57
1350.30 60
1350.39 63
1350.47 64
1350.56 64
1350.64 62
1350.72 60
1350.81 56
1350.89 53
1350.98 50
1351.06 48
1351.15 46
1351.23 44
1351.31 42
1351.40 40
1351.48 37
1351.57 34
1351.65 30
1351.74 27
1351.82 24
1351.90 23
1351.99 23
1352.07 24
1352.16 27
1352.24 32
1352.33 37
1352.41 43
1352.49 49
1352.58 53
1352.66 56
1352.75 57
1352.83 56
1352.92 53
1353.00 50
1353.09 47
1353.17 45
1353.25 46
1353.34 47
1353.42 50
1353.51 53
1353.59 55
1353.68 56
1353.76 54
1353.84 50
1353.93 45
1354.01 39
1354.10 35
1354.18 32
1354.27 30
1354.35 31
1354.44 32
1354.52 34
1354.60 36
1354.69 36
1354.77 35
1354.86 33
1354.94 30
1355.03 27
1355.11 24
1355.19 21
1355.28 20
1355.36 20
1355.45 21
1355.53 23
1355.62 25
1355.70 27
1355.79 29
1355.87 30
1355.95 30
1356.04 31
1356.12 32
1356.21 32
1356.29 34
1356.38 36
1356.46 39
1356.55 43
1356.63 48
1356.72 54
1356.80 61
1356.88 68
1356.97 74
1357.05 78
1357.14 80
1357.22 80
1357.31 79
1357.39 76
1357.48 74
1357.56 72
1357.64 73
1357.73 74
1357.81 76
1357.90 77
1357.98 77
1358.07 76
1358.15 73
1358.24 70
1358.32 67
1358.41 64
1358.49 62
1358.57 60
1358.66 56
1358.74 52
1358.83 45
1358.91 39
1359.00 31
1359.08 25
1359.17 20
1359.25 17
1359.34 16
1359.42 17
1359.50 18
1359.59 21
1359.67 23
1359.76 25
1359.84 28
1359.93 29
1360.01 31
1360.10 33
1360.18 34
1360.27 35
1360.35 36
1360.43 38
1360.52 41
1360.60 45
1360.69 49
1360.77 54
1360.86 59
1360.94 64
1361.03 68
1361.11 70
1361.20 71
1361.28 70
1361.37 68
1361.45 64
1361.53 61
1361.62 58
1361.70 55
1361.79 54
1361.87 53
1361.96 53
1362.04 52
1362.13 50
1362.21 47
1362.30 43
1362.38 39
1362.47 33
1362.55 29
1362.63 24
1362.72 20
1362.80 16
1362.89 12
1362.97 9
1363.06 5
1363.14 3
1363.23 1
1363.31 2
1363.40 5
1363.48 10
1363.57 17
1363.65 25
1363.74 32
1363.82 37
1363.91 41
1363.99 43
1364.07 43
1364.16 42
1364.24 42
1364.33 42
1364.41 42
1364.50 44
1364.58 46
1364.67 48
1364.75 51
1364.84 52
1364.92 54
1365.01 55
1365.09 55
1365.18 54
1365.26 51
1365.35 48
1365.43 44
1365.51 40
1365.60 37
1365.68 34
1365.77 33
1365.85 34
1365.94 34
1366.02 34
1366.11 34
1366.19 32
1366.28 29
1366.36 25
1366.45 21
1366.53 17
1366.62 15
1366.70 13
1366.79 13
1366.87 15
1366.96 17
1367.04 20
1367.13 22
1367.21 23
1367.30 23
1367.38 21
1367.46 19
1367.55 17
1367.63 15
1367.72 14
1367.80 15
1367.89 16
1367.97 18
1368.06 19
1368.14 20
1368.23 19
1368.31 17
1368.40 14
1368.48 11
1368.57 10
1368.65 10
1368.74 11
1368.82 14
1368.91 17
1368.99 20
1369.08 21
1369.16 19
1369.25 16
1369.33 11
1369.42 6
1369.50 1
1369.59 0
1369.67 0
1369.76 0
1369.84 0
1369.93 0
1370.01 0
1370.10 0
1370.18 0
1370.26 0
1370.35 1
1370.43 3
1370.52 6
1370.60 8
1370.69 11
1370.77 13
1370.86 15
1370.94 15
1371.03 15
1371.11 15
1371.20 14
1371.28 14
1371.37 15
1371.45 16
1371.54 18
1371.62 21
1371.71 23
1371.79 25
1371.88 27
1371.96 27
1372.05 28
1372.13 27
1372.22 26
1372.30 25
1372.39 24
1372.47 25
1372.56 26
1372.64 29
1372.73 32
1372.81 36
1372.90 38
1372.98 40
1373.07 39
1373.15 38
1373.24 36
1373.32 33
1373.41 30
1373.49 28
1373.58 26
1373.66 26
1373.75 27
1373.83 28
1373.92 31
1374.00 33
1374.09 36
1374.17 38
1374.26 40
1374.34 42
1374.43 43
1374.51 45
1374.60 47
1374.68 48
1374.77 49
1374.85 50
1374.94 50
1375.02 49
1375.11 49
1375.19 48
1375.28 47
1375.36 47
1375.45 46
1375.53 45
1375.62 43
1375.70 40
1375.79 37
1375.87 34
1375.96 31
1376.04 29
1376.13 29
1376.21 31
1376.30 34
1376.38 38
1376.47 42
1376.55 46
1376.64 49
1376.72 50
1376.81 50
1376.89 48
1376.98 46
1377.07 43
1377.15 41
1377.24 40
1377.32 41
1377.41 44
1377.49 48
1377.58 53
1377.66 58
1377.75 61
1377.83 62
1377.92 60
1378.00 56
1378.09 52
1378.17 48
1378.26 45
1378.34 45
1378.43 46
1378.51 50
1378.60 53
1378.68 57
1378.77 60
1378.85 61
1378.94 60
1379.02 58
1379.11 53
1379.19 48
1379.28 41
1379.36 35
1379.45 29
1379.53 24
1379.62 20
1379.70 18
1379.79 18
1379.88 19
1379.96 22
1380.05 24
1380.13 27
1380.22 29
1380.30 29
1380.39 29
1380.47 27
1380.56 25
1380.64 23
1380.73 23
1380.81 23
1380.90 26
1380.98 30
1381.07 35
1381.15 40
1381.24 44
1381.32 47
1381.41 47
1381.49 46
1381.58 43
1381.66 39
1381.75 35
1381.84 32
1381.92 30
1382.01 28
1382.09 26
1382.18 24
1382.26 22
1382.35 20
1382.43 17
1382.52 15
1382.60 13
1382.69 11
1382.77 10
1382.86 10
1382.94 11
1383.03 13
1383.11 15
1383.20 18
1383.28 21
1383.37 23
1383.46 24
1383.54 23
1383.63 21
1383.71 19
1383.80 15
1383.88 12
1383.97 9
1384.05 7
1384.14 6
1384.22 6
1384.31 7
1384.39 8
1384.48 10
1384.56 13
1384.65 16
1384.74 18
1384.82 20
1384.91 21
1384.99 21
1385.08 21
1385.16 20
1385.25 18
1385.33 16
1385.42 14
1385.50 11
1385.59 8
1385.67 6
1385.76 4
1385.85 3
1385.93 3
1386.02 4
1386.10 5
1386.19 6
1386.27 7
1386.36 7
1386.44 7
1386.53 6
1386.61 5
1386.70 4
1386.78 3
1386.87 2
1386.96 0
1387.04 0
1387.13 0
1387.21 0
1387.30 0
1387.38 0
1387.47 0
1387.55 0
1387.64 2
1387.72 4
1387.81 6
1387.89 6
1387.98 6
1388.07 4
1388.15 3
1388.24 1
1388.32 0
1388.41 0
1388.49 0
1388.58 0
1388.66 0
1388.75 1
1388.83 3
1388.92 6
1389.01 11
1389.09 17
1389.18 24
1389.26 32
1389.35 39
1389.43 44
1389.52 48
1389.60 49
1389.69 48
1389.78 44
1389.86 40
1389.95 34
1390.03 28
1390.12 23
1390.20 18
1390.29 15
1390.37 14
1390.46 14
1390.54 15
1390.63 16
1390.72 19
1390.80 22
1390.89 27
1390.97 32
1391.06 38
1391.14 44
1391.23 49
1391.31 51
1391.40 52
1391.49 50
1391.57 45
1391.66 41
1391.74 36
1391.83 33
1391.91 31
1392.00 31
1392.08 34
1392.17 37
1392.26 41
1392.34 45
1392.43 48
1392.51 51
1392.60 53
1392.68 55
1392.77 57
1392.85 59
1392.94 60
1393.03 60
1393.11 61
1393.20 61
1393.28 61
1393.37 61
1393.45 61
1393.54 60
1393.63 59
1393.71 57
1393.80 54
1393.88 50
1393.97 47
1394.05 45
1394.14 43
1394.22 43
1394.31 43
1394.40 44
1394.48 45
1394.57 46
1394.65 46
1394.74 46
1394.82 45
1394.91 45
1395.00 46
1395.08 47
1395.17 48
1395.25 49
1395.34 51
1395.42 51
1395.51 52
1395.60 51
1395.68 48
1395.77 45
1395.85 42
1395.94 37
1396.02 34
1396.11 31
1396.20 29
1396.28 29
1396.37 30
1396.45 33
1396.54 36
1396.62 39
1396.71 42
1396.80 46
1396.88 48
1396.97 49
1397.05 50
1397.14 48
1397.22 46
1397.31 42
1397.40 37
1397.48 34
1397.57 31
1397.65 29
1397.74 29
1397.82 31
1397.91 33
1398.00 35
1398.08 37
1398.17 39
1398.25 39
1398.34 39
1398.42 39
1398.51 38
1398.60 36
1398.68 35
1398.77 33
1398.85 32
1398.94 30
1399.02 29
1399.11 28
1399.20 28
1399.28 28
1399.37 27
1399.45 26
1399.54 24
1399.63 21
1399.71 18
1399.80 15
1399.88 12
1399.97 9
1400.05 8
1400.14 8
1400.23 8
1400.31 8
1400.40 8
1400.48 8
1400.57 8
1400.65 9
1400.74 10
1400.83 12
1400.91 15
1401.00 18
1401.08 20
1401.17 22
1401.26 23
1401.34 23
1401.43 23
1401.51 23
1401.60 23
1401.69 24
1401.77 25
1401.86 27
1401.94 28
1402.03 28
1402.11 27
1402.20 25
1402.29 22
1402.37 18
1402.46 14
1402.54 12
1402.63 11
1402.72 12
1402.80 15
1402.89 20
1402.97 25
1403.06 30
1403.15 34
1403.23 37
1403.32 40
1403.40 41
1403.49 40
1403.57 39
1403.66 37
1403.75 35
1403.83 34
1403.92 33
1404.00 32
1404.09 33
1404.18 33
1404.26 34
1404.35 33
1404.43 32
1404.52 30
1404.61 27
1404.69 25
1404.78 24
1404.86 23
1404.95 25
1405.04 28
1405.12 32
1405.21 37
1405.29 42
1405.38 49
1405.47 55
1405.55 62
1405.64 67
1405.72 71
1405.81 74
1405.90 75
1405.98 74
1406.07 71
1406.15 68
1406.24 64
1406.33 61
1406.41 59
1406.50 59
1406.58 59
1406.67 61
1406.76 64
1406.84 68
1406.93 73
1407.01 78
1407.10 82
1407.19 85
1407.27 86
1407.36 86
1407.44 83
1407.53 79
1407.62 74
1407.70 70
1407.79 66
1407.87 63
1407.96 61
1408.05 61
1408.13 61
1408.22 61
1408.30 62
1408.39 63
1408.48 63
1408.56 63
1408.65 62
1408.73 61
1408.82 59
1408.91 57
1408.99 55
1409.08 52
1409.17 49
1409.25 46
1409.34 43
1409.42 40
1409.51 37
1409.60 34
1409.68 31
1409.77 28
1409.85 27
1409.94 25
1410.03 25
1410.11 26
1410.20 27
1410.28 29
1410.37 33
1410.46 37
1410.54 41
1410.63 46
1410.72 51
1410.80 55
1410.89 59
1410.97 62
1411.06 64
1411.15 64
1411.23 64
1411.32 63
1411.40 62
1411.49 61
1411.58 60
1411.66 58
1411.75 57
1411.84 55
1411.92 54
1412.01 52
1412.09 50
1412.18 48
1412.27 47
1412.35 45
1412.44 44
1412.52 44
1412.61 44
1412.70 44
1412.78 45
1412.87 47
1412.96 49
1413.04 51
1413.13 53
1413.21 55
1413.30 56
1413.39 55
1413.47 54
1413.56 52
1413.65 48
1413.73 44
1413.82 39
1413.90 33
1413.99 29
1414.08 25
1414.16 23
1414.25 22
1414.34 22
1414.42 24
1414.51 27
1414.59 29
1414.68 32
1414.77 35
1414.85 37
1414.94 39
1415.03 41
1415.11 41
1415.20 41
1415.28 40
1415.37 38
1415.46 35
1415.54 32
1415.63 28
1415.72 25
1415.80 22
1415.89 20
1415.97 19
1416.06 18
1416.15 18
1416.23 19
1416.32 20
1416.41 21
1416.49 22
1416.58 24
1416.67 26
1416.75 28
1416.84 31
1416.92 34
1417.01 36
1417.10 39
1417.18 42
1417.27 45
1417.36 48
1417.44 50
1417.53 53
1417.62 55
1417.70 55
1417.79 54
1417.87 50
1417.96 44
1418.05 37
1418.13 29
1418.22 22
1418.31 17
1418.39 14
1418.48 12
1418.57 12
1418.65 13
1418.74 13
1418.82 13
1418.91 14
1419.00 14
1419.08 16
1419.17 20
1419.26 25
1419.34 32
1419.43 39
1419.52 47
1419.60 54
1419.69 61
1419.77 66
1419.86 71
1419.95 75
1420.03 77
1420.12 77
1420.21 76
1420.29 72
1420.38 67
1420.47 60
1420.55 53
1420.64 47
1420.73 43
1420.81 40
1420.90 38
1420.98 38
1421.07 38
1421.16 38
1421.24 40
1421.33 42
1421.42 46
1421.50 52
1421.59 59
1421.68 65
1421.76 71
1421.85 74
1421.94 75
1422.02 73
1422.11 69
1422.20 65
1422.28 61
1422.37 59
1422.45 59
1422.54 61
1422.63 64
1422.71 69
1422.80 74
1422.89 78
1422.97 82
1423.06 84
1423.15 86
1423.23 88
1423.32 89
1423.41 90
1423.49 90
1423.58 90
1423.67 88
1423.75 85
1423.84 81
1423.93 75
1424.01 68
1424.10 61
1424.19 54
1424.27 48
1424.36 44
1424.44 41
1424.53 39
1424.62 39
1424.70 40
1424.79 42
1424.88 44
1424.96 47
1425.05 49
1425.14 51
1425.22 52
1425.31 52
1425.40 51
1425.48 50
1425.57 47
1425.66 44
1425.74 41
1425.83 37
1425.92 35
1426.00 34
1426.09 34
1426.18 35
1426.26 36
1426.35 38
1426.44 39
1426.52 39
1426.61 37
1426.70 35
1426.78 33
1426.87 31
1426.96 30
1427.04 30
1427.13 31
1427.22 33
1427.30 36
1427.39 40
1427.48 43
1427.56 45
1427.65 48
1427.74 49
1427.82 50
1427.91 50
1428.00 49
1428.08 47
1428.17 45
1428.26 43
1428.34 41
1428.43 41
1428.52 42
1428.60 45
1428.69 50
1428.78 56
1428.86 62
1428.95 69
1429.04 74
1429.12 76
1429.21 77
1429.30 75
1429.38 71
1429.47 66
1429.56 61
1429.64 57
1429.73 55
1429.82 55
1429.90 56
1429.99 59
1430.08 62
1430.16 63
1430.25 63
1430.34 60
1430.42 56
1430.51 50
1430.60 43
1430.68 37
1430.77 33
1430.86 32
1430.94 33
1431.03 37
1431.12 43
1431.20 50
1431.29 57
1431.38 63
1431.46 67
1431.55 69
1431.64 70
1431.73 71
1431.81 72
1431.90 73
1431.99 74
1432.07 76
1432.16 78
1432.25 80
1432.33 82
1432.42 84
1432.51 86
1432.59 88
1432.68 90
1432.77 92
1432.85 94
1432.94 95
1433.03 96
1433.11 96
1433.20 95
1433.29 94
1433.37 91
1433.46 89
1433.55 86
1433.63 84
1433.72 84
1433.81 84
1433.90 85
1433.98 88
1434.07 92
1434.16 97
1434.24 103
1434.33 109
1434.42 116
1434.50 123
1434.59 129
1434.68 134
1434.76 138
1434.85 140
1434.94 140
1435.02 138
1435.11 136
1435.20 133
1435.29 130
1435.37 129
1435.46 129
1435.55 130
1435.63 132
1435.72 133
1435.81 134
1435.89 133
1435.98 130
1436.07 126
1436.15 119
1436.24 112
1436.33 104
1436.42 96
1436.50 88
1436.59 82
1436.68 77
1436.76 75
1436.85 74
1436.94 75
1437.02 78
1437.11 83
1437.20 88
1437.28 94
1437.37 100
1437.46 104
1437.55 108
1437.63 109
1437.72 109
1437.81 107
1437.89 104
1437.98 101
1438.07 97
1438.15 94
1438.24 92
1438.33 90
1438.41 89
1438.50 89
1438.59 90
1438.68 90
1438.76 90
1438.85 90
1438.94 91
1439.02 91
1439.11 92
1439.20 93
1439.28 95
1439.37 95
1439.46 96
1439.55 95
1439.63 95
1439.72 94
1439.81 93
1439.89 92
1439.98 91
1440.07 91
1440.16 90
1440.24 90
1440.33 89
1440.42 89
1440.50 89
1440.59 90
1440.68 91
1440.76 93
1440.85 94
1440.94 96
1441.03 96
1441.11 95
1441.20 93
1441.29 90
1441.37 85
1441.46 79
1441.55 73
1441.64 66
1441.72 60
1441.81 54
1441.90 50
1441.98 48
1442.07 48
1442.16 49
1442.24 52
1442.33 56
1442.42 59
1442.51 61
1442.59 61
1442.68 58
1442.77 53
1442.85 45
1442.94 36
1443.03 27
1443.12 18
1443.20 10
1443.29 4
1443.38 0
1443.46 0
1443.55 0
1443.64 0
1443.73 0
1443.81 0
1443.90 0
1443.99 0
1444.07 0
1444.16 0
1444.25 4
1444.34 8
1444.42 13
1444.51 18
1444.60 22
1444.68 25
1444.77 28
1444.86 29
1444.95 30
1445.03 29
1445.12 27
1445.21 24
1445.29 21
1445.38 17
1445.47 13
1445.56 10
1445.64 8
1445.73 9
1445.82 11
1445.91 15
1445.99 22
1446.08 31
1446.17 41
1446.25 53
1446.34 66
1446.43 78
1446.52 90
1446.60 100
1446.69 108
1446.78 113
1446.86 116
1446.95 118
1447.04 118
1447.13 119
1447.21 120
1447.30 121
1447.39 123
1447.48 125
1447.56 126
1447.65 125
1447.74 123
1447.82 119
1447.91 113
1448.00 105
1448.09 97
1448.17 89
1448.26 83
1448.35 77
1448.44 74
1448.52 71
1448.61 68
1448.70 66
1448.78 64
1448.87 62
1448.96 60
1449.05 59
1449.13 60
1449.22 62
1449.31 65
1449.40 69
1449.48 74
1449.57 79
1449.66 84
1449.74 89
1449.83 93
1449.92 97
1450.01 100
1450.09 103
1450.18 105
1450.27 106
1450.36 105
1450.44 101
1450.53 95
1450.62 86
1450.71 76
1450.79 66
1450.88 57
1450.97 51
1451.06 47
1451.14 46
1451.23 48
1451.32 53
1451.40 59
1451.49 67
1451.58 75
1451.67 84
1451.75 92
1451.84 99
1451.93 105
1452.02 108
1452.10 110
1452.19 110
1452.28 108
1452.37 106
1452.45 103
1452.54 100
1452.63 98
1452.72 96
1452.80 96
1452.89 98
1452.98 100
1453.07 104
1453.15 107
1453.24 109
1453.33 110
1453.41 109
1453.50 106
1453.59 102
1453.68 98
1453.76 94
1453.85 92
1453.94 93
1454.03 96
1454.11 100
1454.20 104
1454.29 108
1454.38 110
1454.46 110
1454.55 108
1454.64 106
1454.73 104
1454.81 102
1454.90 102
1454.99 103
1455.08 104
1455.16 105
1455.25 105
1455.34 105
1455.43 104
1455.51 102
1455.60 99
1455.69 95
1455.78 90
1455.86 83
1455.95 76
1456.04 69
1456.13 61
1456.21 53
1456.30 46
1456.39 39
1456.48 33
1456.56 28
1456.65 25
1456.74 22
1456.83 21
1456.91 21
1457.00 22
1457.09 25
1457.18 28
1457.26 33
1457.35 38
1457.44 44
1457.53 50
1457.61 56
1457.70 62
1457.79 67
1457.88 71
1457.96 74
1458.05 77
1458.14 77
1458.23 77
1458.32 75
1458.40 72
1458.49 67
1458.58 62
1458.67 56
1458.75 50
1458.84 44
1458.93 40
1459.02 38
1459.10 39
1459.19 41
1459.28 46
1459.37 52
1459.45 58
1459.54 65
1459.63 70
1459.72 74
1459.80 77
1459.89 78
1459.98 77
1460.07 76
1460.16 73
1460.24 69
1460.33 65
1460.42 62
1460.51 59
1460.59 56
1460.68 55
1460.77 54
1460.86 54
1460.94 54
1461.03 54
1461.12 54
1461.21 53
1461.29 53
1461.38 53
1461.47 52
1461.56 53
1461.65 54
1461.73 56
1461.82 59
1461.91 62
1462.00 65
1462.08 67
1462.17 67
1462.26 66
1462.35 64
1462.43 61
1462.52 59
1462.61 58
1462.70 59
1462.79 61
1462.87 66
1462.96 71
1463.05 75
1463.14 78
1463.22 81
1463.31 82
1463.40 84
1463.49 85
1463.57 87
1463.66 89
1463.75 91
1463.84 93
1463.93 93
1464.01 92
1464.10 91
1464.19 89
1464.28 88
1464.36 88
1464.45 89
1464.54 90
1464.63 92
1464.72 95
1464.80 98
1464.89 102
1464.98 107
1465.07 113
1465.15 119
1465.24 125
1465.33 129
1465.42 132
1465.51 131
1465.59 129
1465.68 126
1465.77 122
1465.86 119
1465.94 117
1466.03 116
1466.12 116
1466.21 116
1466.30 115
1466.38 113
1466.47 110
1466.56 104
1466.65 98
1466.74 92
1466.82 87
1466.91 82
1467.00 79
1467.09 77
1467.17 77
1467.26 77
1467.35 78
1467.44 80
1467.53 81
1467.61 83
1467.70 84
1467.79 86
1467.88 86
1467.97 85
1468.05 83
1468.14 81
1468.23 78
1468.32 74
1468.40 72
1468.49 70
1468.58 69
1468.67 68
1468.76 67
1468.84 66
1468.93 64
1469.02 61
1469.11 58
1469.20 54
1469.28 50
1469.37 47
1469.46 45
1469.55 43
1469.64 43
1469.72 43
1469.81 44
1469.90 46
1469.99 48
1470.07 51
1470.16 53
1470.25 55
1470.34 56
1470.43 56
1470.51 55
1470.60 53
1470.69 50
1470.78 47
1470.87 43
1470.95 39
1471.04 36
1471.13 32
1471.22 30
1471.31 28
1471.39 27
1471.48 27
1471.57 28
1471.66 30
1471.75 33
1471.83 37
1471.92 42
1472.01 46
1472.10 51
1472.19 53
1472.27 54
1472.36 53
1472.45 49
1472.54 45
1472.63 39
1472.71 34
1472.80 30
1472.89 27
1472.98 27
1473.07 29
1473.15 32
1473.24 38
1473.33 45
1473.42 53
1473.51 60
1473.59 66
1473.68 71
1473.77 73
1473.86 73
1473.95 71
1474.03 68
1474.12 66
1474.21 65
1474.30 65
1474.39 67
1474.47 70
1474.56 72
1474.65 75
1474.74 77
1474.83 77
1474.92 77
1475.00 77
1475.09 78
1475.18 78
1475.27 80
1475.36 83
1475.44 85
1475.53 88
1475.62 90
1475.71 92
1475.80 93
1475.88 94
1475.97 95
1476.06 96
1476.15 98
1476.24 99
1476.32 100
1476.41 100
1476.50 99
1476.59 97
1476.68 94
1476.77 91
1476.85 88
1476.94 86
1477.03 84
1477.12 82
1477.21 81
1477.29 79
1477.38 77
1477.47 74
1477.56 70
1477.65 67
1477.73 65
1477.82 65
1477.91 68
1478.00 74
1478.09 82
1478.18 91
1478.26 101
1478.35 110
1478.44 117
1478.53 121
1478.62 122
1478.70 120
1478.79 117
1478.88 112
1478.97 108
1479.06 104
1479.15 100
1479.23 97
1479.32 94
1479.41 92
1479.50 89
1479.59 85
1479.68 82
1479.76 78
1479.85 74
1479.94 71
1480.03 70
1480.12 69
1480.20 69
1480.29 70
1480.38 69
1480.47 67
1480.56 64
1480.65 60
1480.73 55
1480.82 50
1480.91 47
1481.00 46
1481.09 47
1481.18 50
1481.26 55
1481.35 61
1481.44 68
1481.53 74
1481.62 79
1481.70 83
1481.79 86
1481.88 88
1481.97 88
1482.06 87
1482.15 85
1482.23 82
1482.32 79
1482.41 75
1482.50 70
1482.59 65
1482.68 60
1482.76 55
1482.85 51
1482.94 47
1483.03 44
1483.12 42
1483.21 41
1483.29 40
1483.38 40
1483.47 40
1483.56 40
1483.65 40
1483.74 38
1483.82 37
1483.91 35
1484.00 34
1484.09 33
1484.18 33
1484.27 35
1484.35 37
1484.44 41
1484.53 45
1484.62 50
1484.71 54
1484.80 58
1484.88 62
1484.97 64
1485.06 66
1485.15 66
1485.24 66
1485.33 65
1485.42 64
1485.50 62
1485.59 59
1485.68 56
1485.77 52
1485.86 48
1485.95 44
1486.03 40
1486.12 37
1486.21 36
1486.30 35
1486.39 34
1486.48 35
1486.56 35
1486.65 35
1486.74 36
1486.83 36
1486.92 37
1487.01 38
1487.10 39
1487.18 41
1487.27 43
1487.36 44
1487.45 47
1487.54 48
1487.63 50
1487.71 51
1487.80 51
1487.89 49
1487.98 46
1488.07 43
1488.16 40
1488.24 39
1488.33 39
1488.42 42
1488.51 47
1488.60 54
1488.69 63
1488.78 74
1488.86 84
1488.95 95
1489.04 103
1489.13 110
1489.22 114
1489.31 116
1489.40 115
1489.48 111
1489.57 106
1489.66 99
1489.75 91
1489.84 84
1489.93 76
1490.02 69
1490.10 63
1490.19 58
1490.28 55
1490.37 54
1490.46 54
1490.55 56
1490.63 59
1490.72 61
1490.81 63
1490.90 63
1490.99 63
1491.08 61
1491.17 60
1491.25 59
1491.34 61
1491.43 64
1491.52 68
1491.61 73
1491.70 78
1491.79 83
1491.87 86
1491.96 88
1492.05 89
1492.14 90
1492.23 91
1492.32 91
1492.41 91
1492.49 90
1492.58 88
1492.67 84
1492.76 80
1492.85 74
1492.94 68
1493.03 63
1493.12 60
1493.20 59
1493.29 60
1493.38 64
1493.47 70
1493.56 78
1493.65 84
1493.74 88
1493.82 90
1493.91 88
1494.00 84
1494.09 77
1494.18 69
1494.27 61
1494.36 55
1494.44 50
1494.53 46
1494.62 43
1494.71 40
1494.80 37
1494.89 35
1494.98 33
1495.07 32
1495.15 33
1495.24 36
1495.33 40
1495.42 45
1495.51 50
1495.60 53
1495.69 54
1495.77 54
1495.86 51
1495.95 48
1496.04 45
1496.13 42
1496.22 39
1496.31 37
1496.40 35
1496.48 34
1496.57 33
1496.66 33
1496.75 34
1496.84 36
1496.93 39
1497.02 42
1497.11 45
1497.19 47
1497.28 48
1497.37 48
1497.46 46
1497.55 44
1497.64 42
1497.73 40
1497.82 39
1497.90 39
1497.99 39
1498.08 41
1498.17 43
1498.26 46
1498.35 50
1498.44 55
1498.53 60
1498.61 65
1498.70 71
1498.79 76
1498.88 79
1498.97 82
1499.06 83
1499.15 83
1499.24 83
1499.32 82
1499.41 81
1499.50 81
1499.59 81
1499.68 80
1499.77 78
1499.86 75
1499.95 71
1500.04 66
1500.12 61
1500.21 57
1500.30 54
1500.39 53
1500.48 54
1500.57 57
1500.66 60
1500.75 64
1500.84 68
1500.92 72
1501.01 74
1501.10 76
1501.19 77
1501.28 77
1501.37 78
1501.46 78
1501.55 78
1501.63 79
1501.72 80
1501.81 81
1501.90 81
1501.99 81
1502.08 81
1502.17 81
1502.26 79
1502.35 77
1502.43 74
1502.52 70
1502.61 64
1502.70 58
1502.79 51
1502.88 44
1502.97 38
1503.06 33
1503.15 29
1503.23 26
1503.32 25
1503.41 25
1503.50 26
1503.59 27
1503.68 28
1503.77 28
1503.86 28
1503.95 28
1504.04 28
1504.12 28
1504.21 28
1504.30 29
1504.39 28
1504.48 27
1504.57 25
1504.66 23
1504.75 22
1504.84 22
1504.92 24
1505.01 27
1505.10 32
1505.19 37
1505.28 43
1505.37 47
1505.46 51
1505.55 53
1505.64 54
1505.73 55
1505.81 55
1505.90 55
1505.99 54
1506.08 53
1506.17 53
1506.26 51
1506.35 49
1506.44 47
1506.53 45
1506.62 43
1506.70 41
1506.79 39
1506.88 37
1506.97 36
1507.06 34
1507.15 33
1507.24 32
1507.33 33
1507.42 33
1507.51 35
1507.60 38
1507.68 42
1507.77 46
1507.86 50
1507.95 53
1508.04 56
1508.13 58
1508.22 60
1508.31 61
1508.40 62
1508.49 62
1508.57 61
1508.66 59
1508.75 56
1508.84 51
1508.93 45
1509.02 38
1509.11 30
1509.20 23
1509.29 16
1509.38 10
1509.47 6
1509.55 4
1509.64 4
1509.73 6
1509.82 11
1509.91 18
1510.00 25
1510.09 33
1510.18 39
1510.27 44
1510.36 47
1510.45 47
1510.54 46
1510.62 43
1510.71 40
1510.80 38
1510.89 36
1510.98 36
1511.07 37
1511.16 39
1511.25 41
1511.34 44
1511.43 45
1511.52 47
1511.60 48
1511.69 48
1511.78 49
1511.87 50
1511.96 51
1512.05 52
1512.14 53
1512.23 54
1512.32 55
1512.41 55
1512.50 54
1512.59 54
1512.68 53
1512.76 52
1512.85 50
1512.94 49
1513.03 47
1513.12 45
1513.21 43
1513.30 42
1513.39 41
1513.48 42
1513.57 45
1513.66 49
1513.75 55
1513.83 62
1513.92 68
1514.01 73
1514.10 75
1514.19 76
1514.28 75
1514.37 73
1514.46 70
1514.55 68
1514.64 66
1514.73 67
1514.82 69
1514.91 72
1515.00 76
1515.08 80
1515.17 84
1515.26 87
1515.35 90
1515.44 92
1515.53 93
1515.62 94
1515.71 93
1515.80 91
1515.89 88
1515.98 83
1516.07 77
1516.16 71
1516.25 65
1516.33 61
1516.42 57
1516.51 55
1516.60 54
1516.69 53
1516.78 51
1516.87 48
1516.96 43
1517.05 37
1517.14 31
1517.23 25
1517.32 18
1517.41 13
1517.50 9
1517.59 6
1517.67 5
1517.76 3
1517.85 2
1517.94 1
1518.03 0
1518.12 0
1518.21 0
1518.30 0
1518.39 0
1518.48 0
1518.57 0
1518.66 0
1518.75 4
1518.84 9
1518.93 15
1519.01 22
1519.10 27
1519.19 32
1519.28 36
1519.37 39
1519.46 40
1519.55 41
1519.64 41
1519.73 42
1519.82 44
1519.91 47
1520.00 50
1520.09 53
1520.18 56
1520.27 57
1520.36 56
1520.45 54
1520.53 51
1520.62 48
1520.71 45
1520.80 43
1520.89 43
1520.98 43
1521.07 45
1521.16 46
1521.25 48
1521.34 49
1521.43 50
1521.52 51
1521.61 51
1521.70 51
1521.79 50
1521.88 50
1521.97 50
1522.06 51
1522.15 52
1522.23 55
1522.32 58
1522.41 60
1522.50 62
1522.59 62
1522.68 59
1522.77 54
1522.86 48
1522.95 42
1523.04 37
1523.13 34
1523.22 35
1523.31 38
1523.40 43
1523.49 49
1523.58 55
1523.67 58
1523.76 59
1523.85 57
1523.94 53
1524.02 48
1524.11 44
1524.20 40
1524.29 39
1524.38 38
1524.47 37
1524.56 35
1524.65 32
1524.74 27
1524.83 21
1524.92 15
1525.01 10
1525.10 8
1525.19 9
1525.28 12
1525.37 18
1525.46 25
1525.55 32
1525.64 37
1525.73 41
1525.82 43
1525.91 43
1525.99 44
1526.08 44
1526.17 46
1526.26 48
1526.35 51
1526.44 53
1526.53 54
1526.62 52
1526.71 47
1526.80 41
1526.89 33
1526.98 25
1527.07 19
1527.16 14
1527.25 13
1527.34 14
1527.43 18
1527.52 24
1527.61 32
1527.70 41
1527.79 50
1527.88 59
1527.97 66
1528.06 71
1528.15 74
1528.24 75
1528.33 73
1528.41 70
1528.50 65
1528.59 60
1528.68 56
1528.77 53
1528.86 52
1528.95 52
1529.04 54
1529.13 58
1529.22 61
1529.31 64
1529.40 66
1529.49 68
1529.58 68
1529.67 67
1529.76 65
1529.85 63
1529.94 60
1530.03 56
1530.12 52
1530.21 48
1530.30 44
1530.39 41
1530.48 39
1530.57 38
1530.66 38
1530.75 38
1530.84 38
1530.93 37
1531.02 36
1531.11 35
1531.20 33
1531.29 32
1531.38 31
1531.46 31
1531.55 31
1531.64 32
1531.73 34
1531.82 36
1531.91 39
1532.00 41
1532.09 44
1532.18 47
1532.27 50
1532.36 53
1532.45 55
1532.54 56
1532.63 56
1532.72 55
1532.81 52
1532.90 48
1532.99 43
1533.08 38
1533.17 33
1533.26 30
1533.35 28
1533.44 27
1533.53 27
1533.62 27
1533.71 27
1533.80 26
1533.89 24
1533.98 22
1534.07 19
1534.16 18
1534.25 18
1534.34 20
1534.43 22
1534.52 25
1534.61 29
1534.70 32
1534.79 34
1534.88 35
1534.97 36
1535.06 37
1535.15 38
1535.24 41
1535.33 44
1535.42 48
1535.51 53
1535.60 58
1535.69 63
1535.78 67
1535.87 71
1535.96 73
1536.05 74
1536.14 72
1536.23 68
1536.32 61
1536.41 52
1536.50 43
1536.58 32
1536.67 23
1536.76 15
1536.85 9
1536.94 5
1537.03 4
1537.12 5
1537.21 7
1537.30 10
1537.39 13
1537.48 17
1537.57 21
1537.66 25
1537.75 29
1537.84 33
1537.93 36
1538.02 38
1538.11 39
1538.20 38
1538.29 36
1538.38 34
1538.47 32
1538.56 30
1538.65 30
1538.74 30
1538.83 33
1538.92 35
1539.01 39
1539.10 42
1539.19 45
1539.28 48
1539.37 49
1539.46 50
1539.55 50
1539.64 48
1539.73 47
1539.82 46
1539.91 47
1540.00 50
1540.09 55
1540.18 61
1540.27 67
1540.36 73
1540.45 78
1540.54 80
1540.63 80
1540.72 77
1540.81 73
1540.90 68
1540.99 63
1541.08 59
1541.17 56
1541.26 55
1541.35 54
1541.44 54
1541.53 54
1541.62 53
1541.71 52
1541.80 50
1541.89 48
1541.98 46
1542.07 44
1542.16 43
1542.25 41
1542.34 40
1542.43 37
1542.52 32
1542.61 27
1542.70 21
1542.79 15
1542.88 9
1542.97 5
1543.06 2
1543.15 0
1543.24 0
1543.33 0
1543.42 0
1543.52 0
1543.61 0
1543.70 0
1543.79 0
1543.88 0
1543.97 7
1544.06 16
1544.15 24
1544.24 31
1544.33 36
1544.42 38
1544.51 39
1544.60 38
1544.69 37
1544.78 35
1544.87 34
1544.96 32
1545.05 31
1545.14 29
1545.23 26
1545.32 24
1545.41 22
1545.50 21
1545.59 21
1545.68 22
1545.77 23
1545.86 24
1545.95 26
1546.04 27
1546.13 28
1546.22 30
1546.31 32
1546.40 34
1546.49 36
1546.58 38
1546.67 39
1546.76 40
1546.85 39
1546.94 38
1547.03 37
1547.12 37
1547.21 37
1547.30 37
1547.39 38
1547.48 39
1547.57 40
1547.66 42
1547.75 44
1547.84 45
1547.93 46
1548.02 47
1548.11 49
1548.20 50
1548.29 53
1548.38 57
1548.47 62
1548.56 68
1548.66 74
1548.75 81
1548.84 86
1548.93 89
1549.02 91
1549.11 91
1549.20 91
1549.29 90
1549.38 89
1549.47 90
1549.56 90
1549.65 91
1549.74 91
1549.83 91
1549.92 88
1550.01 83
1550.10 76
1550.19 67
1550.28 57
1550.37 46
1550.46 36
1550.55 26
1550.64 17
1550.73 11
1550.82 6
1550.91 4
1551.00 4
1551.09 6
1551.18 9
1551.27 14
1551.36 19
1551.45 25
1551.54 31
1551.64 35
1551.73 40
1551.82 43
1551.91 45
1552.00 47
1552.09 47
1552.18 46
1552.27 45
1552.36 44
1552.45 44
1552.54 46
1552.63 48
1552.72 52
1552.81 56
1552.90 59
1552.99 62
1553.08 62
1553.17 61
1553.26 57
1553.35 53
1553.44 48
1553.53 45
1553.62 43
1553.71 43
1553.80 44
1553.89 47
1553.98 50
1554.08 52
1554.17 53
1554.26 53
1554.35 52
1554.44 52
1554.53 53
1554.62 56
1554.71 60
1554.80 67
1554.89 74
1554.98 81
1555.07 88
1555.16 93
1555.25 96
1555.34 97
1555.43 97
1555.52 94
1555.61 90
1555.70 86
1555.79 81
1555.88 76
1555.97 72
1556.06 69
1556.16 68
1556.25 68
1556.34 69
1556.43 70
1556.52 71
1556.61 71
1556.70 71
1556.79 70
1556.88 68
1556.97 65
1557.06 63
1557.15 60
1557.24 57
1557.33 55
1557.42 54
1557.51 53
1557.60 53
1557.69 53
1557.78 53
1557.87 54
1557.97 54
1558.06 55
1558.15 56
1558.24 57
1558.33 57
1558.42 57
1558.51 58
1558.60 58
1558.69 59
1558.78 60
1558.87 61
1558.96 61
1559.05 61
1559.14 59
1559.23 57
1559.32 55
1559.41 51
1559.50 48
1559.60 44
1559.69 40
1559.78 37
1559.87 35
1559.96 33
1560.05 33
1560.14 35
1560.23 38
1560.32 42
1560.41 47
1560.50 52
1560.59 58
1560.68 64
1560.77 69
1560.86 73
1560.95 76
1561.04 78
1561.14 78
1561.23 77
1561.32 76
1561.41 73
1561.50 71
1561.59 70
1561.68 70
1561.77 70
1561.86 70
1561.95 71
1562.04 70
1562.13 69
1562.22 68
1562.31 66
1562.40 63
1562.49 60
1562.59 58
1562.68 54
1562.77 51
1562.86 49
1562.95 46
1563.04 45
1563.13 45
1563.22 46
1563.31 48
1563.40 51
1563.49 55
1563.58 58
1563.67 61
1563.76 63
1563.85 63
1563.95 62
1564.04 60
1564.13 57
1564.22 54
1564.31 51
1564.40 48
1564.49 47
1564.58 46
1564.67 47
1564.76 48
1564.85 48
1564.94 49
1565.03 50
1565.12 52
1565.22 56
1565.31 60
1565.40 67
1565.49 75
1565.58 83
1565.67 92
1565.76 101
1565.85 108
1565.94 113
1566.03 115
1566.12 115
1566.21 114
1566.30 110
1566.40 106
1566.49 102
1566.58 97
1566.67 92
1566.76 87
1566.85 81
1566.94 75
1567.03 69
1567.12 65
1567.21 62
1567.30 62
1567.39 64
1567.48 68
1567.58 72
1567.67 76
1567.76 79
1567.85 81
1567.94 81
1568.03 81
1568.12 80
1568.21 78
1568.30 77
1568.39 76
1568.48 76
1568.57 75
1568.67 75
1568.76 74
1568.85 72
1568.94 70
1569.03 66
1569.12 62
1569.21 57
1569.30 52
1569.39 47
1569.48 43
1569.57 38
1569.66 35
1569.76 32
1569.85 30
1569.94 29
1570.03 28
1570.12 27
1570.21 26
1570.30 24
1570.39 21
1570.48 17
1570.57 14
1570.66 10
1570.76 7
1570.85 5
1570.94 3
1571.03 2
1571.12 0
1571.21 0
1571.30 0
1571.39 0
1571.48 0
1571.57 0
1571.66 0
1571.76 0
1571.85 0
1571.94 2
1572.03 5
1572.12 9
1572.21 13
1572.30 18
1572.39 22
1572.48 26
1572.57 28
1572.66 29
1572.76 28
1572.85 25
1572.94 20
1573.03 14
1573.12 8
1573.21 2
1573.30 0
1573.39 0
1573.48 0
1573.57 0
1573.67 0
1573.76 2
1573.85 10
1573.94 18
1574.03 27
1574.12 36
1574.21 43
1574.30 47
1574.39 48
1574.48 46
1574.58 42
1574.67 35
1574.76 29
1574.85 23
1574.94 20
1575.03 19
1575.12 21
1575.21 23
1575.30 26
1575.39 28
1575.49 28
1575.58 28
1575.67 27
1575.76 26
1575.85 26
1575.94 28
1576.03 32
1576.12 37
1576.21 43
1576.30 50
1576.40 57
1576.49 64
1576.58 71
1576.67 77
1576.76 83
1576.85 89
1576.94 93
1577.03 96
1577.12 99
1577.22 100
1577.31 103
1577.40 106
1577.49 111
1577.58 118
1577.67 126
1577.76 134
1577.85 141
1577.94 146
1578.04 149
1578.13 149
1578.22 146
1578.31 140
1578.40 134
1578.49 128
1578.58 123
1578.67 119
1578.76 117
1578.86 116
1578.95 116
1579.04 116
1579.13 118
1579.22 119
1579.31 121
1579.40 122
1579.49 123
1579.58 124
1579.68 124
1579.77 123
1579.86 121
1579.95 118
1580.04 114
1580.13 110
1580.22 104
1580.31 99
1580.40 93
1580.50 87
1580.59 82
1580.68 79
1580.77 77
1580.86 76
1580.95 75
1581.04 74
1581.13 72
1581.23 69
1581.32 64
1581.41 59
1581.50 54
1581.59 50
1581.68 47
1581.77 47
1581.86 49
1581.96 53
1582.05 59
1582.14 66
1582.23 72
1582.32 78
1582.41 83
1582.50 87
1582.59 89
1582.69 91
1582.78 92
1582.87 94
1582.96 97
1583.05 101
1583.14 106
1583.23 110
1583.32 113
1583.42 114
1583.51 113
1583.60 109
1583.69 103
1583.78 97
1583.87 92
1583.96 88
1584.05 87
1584.15 89
1584.24 91
1584.33 95
1584.42 97
1584.51 99
1584.60 99
1584.69 98
1584.78 95
1584.88 90
1584.97 85
1585.06 79
1585.15 73
1585.24 68
1585.33 64
1585.42 61
1585.51 60
1585.61 61
1585.70 63
1585.79 66
1585.88 70
1585.97 74
1586.06 80
1586.15 85
1586.25 90
1586.34 95
1586.43 99
1586.52 100
1586.61 99
1586.70 96
1586.79 90
1586.88 83
1586.98 76
1587.07 69
1587.16 64
1587.25 61
1587.34 59
1587.43 59
1587.52 58
1587.62 59
1587.71 59
1587.80 59
1587.89 59
1587.98 59
1588.07 58
1588.16 57
1588.26 56
1588.35 53
1588.44 50
1588.53 46
1588.62 42
1588.71 39
1588.80 35
1588.90 31
1588.99 27
1589.08 23
1589.17 19
1589.26 15
1589.35 12
1589.44 10
1589.54 10
1589.63 11
1589.72 13
1589.81 16
1589.90 20
1589.99 23
1590.08 27
1590.18 30
1590.27 32
1590.36 34
1590.45 35
1590.54 36
1590.63 36
1590.72 36
1590.82 36
1590.91 35
1591.00 33
1591.09 31
1591.18 28
1591.27 25
1591.36 22
1591.46 20
1591.55 18
1591.64 18
1591.73 19
1591.82 21
1591.91 23
1592.01 26
1592.10 28
1592.19 31
1592.28 34
1592.37 37
1592.46 40
1592.55 44
1592.65 48
1592.74 51
1592.83 55
1592.92 57
1593.01 58
1593.10 59
1593.19 58
1593.29 55
1593.38 51
1593.47 47
1593.56 41
1593.65 37
1593.74 33
1593.84 31
1593.93 31
1594.02 33
1594.11 34
1594.20 35
1594.29 34
1594.39 30
1594.48 23
1594.57 15
1594.66 6
1594.75 0
1594.84 0
1594.93 0
1595.03 0
1595.12 0
1595.21 0
1595.30 0
1595.39 0
1595.48 3
1595.58 6
1595.67 7
1595.76 9
1595.85 10
1595.94 11
1596.03 12
1596.13 13
1596.22 15
1596.31 16
1596.40 18
1596.49 19
1596.58 20
1596.68 20
1596.77 18
1596.86 15
1596.95 11
1597.04 7
1597.13 4
1597.23 2
1597.32 3
1597.41 7
1597.50 14
1597.59 22
1597.68 31
1597.78 40
1597.87 46
1597.96 50
1598.05 52
1598.14 50
1598.23 48
1598.33 44
1598.42 40
1598.51 37
1598.60 34
1598.69 31
1598.78 29
1598.88 28
1598.97 27
1599.06 27
1599.15 27
1599.24 29
1599.33 31
1599.43 34
1599.52 38
1599.61 40
1599.70 42
1599.79 43
1599.88 43
1599.98 42
1600.07 40
1600.16 39
1600.25 39
1600.34 39
1600.43 40
1600.53 42
1600.62 44
1600.71 46
1600.80 48
1600.89 49
1600.99 51
1601.08 52
1601.17 54
1601.26 55
1601.35 56
1601.44 56
1601.54 56
1601.63 55
1601.72 54
1601.81 53
1601.90 52
1601.99 51
1602.09 50
1602.18 49
1602.27 48
1602.36 47
1602.45 45
1602.55 43
1602.64 40
1602.73 38
1602.82 38
1602.91 38
1603.00 39
1603.10 41
1603.19 44
1603.28 48
1603.37 51
1603.46 54
1603.56 57
1603.65 60
1603.74 64
1603.83 67
1603.92 70
1604.02 73
1604.11 75
1604.20 76
1604.29 76
1604.38 75
1604.47 73
1604.57 69
1604.66 63
1604.75 57
1604.84 51
1604.93 46
1605.03 44
1605.12 44
1605.21 47
1605.30 52
1605.39 58
1605.49 64
1605.58 68
1605.67 71
1605.76 72
1605.85 71
1605.94 70
1606.04 69
1606.13 68
1606.22 69
1606.31 70
1606.40 71
1606.50 71
1606.59 69
1606.68 66
1606.77 61
1606.86 56
1606.96 50
1607.05 46
1607.14 43
1607.23 43
1607.32 45
1607.42 48
1607.51 52
1607.60 57
1607.69 61
1607.78 64
1607.88 66
1607.97 66
1608.06 64
1608.15 60
1608.24 56
1608.34 50
1608.43 44
1608.52 38
1608.61 31
1608.70 26
1608.79 21
1608.89 19
1608.98 18
1609.07 20
1609.16 24
1609.25 29
1609.35 34
1609.44 39
1609.53 42
1609.62 43
1609.71 41
1609.81 38
1609.90 34
1609.99 28
1610.08 23
1610.18 17
1610.27 13
1610.36 9
1610.45 7
1610.54 6
1610.64 5
1610.73 5
1610.82 4
1610.91 4
1611.00 3
1611.10 1
1611.19 1
1611.28 1
1611.37 2
1611.46 5
1611.56 9
1611.65 15
1611.74 22
1611.83 31
1611.92 40
1612.02 50
1612.11 60
1612.20 69
1612.29 75
1612.38 79
1612.48 80
1612.57 78
1612.66 75
1612.75 70
1612.84 66
1612.94 63
1613.03 60
1613.12 59
1613.21 57
1613.31 56
1613.40 55
1613.49 55
1613.58 54
1613.67 54
1613.77 53
1613.86 52
1613.95 50
1614.04 46
1614.13 42
1614.23 37
1614.32 33
1614.41 31
1614.50 32
1614.60 36
1614.69 44
1614.78 53
1614.87 62
1614.96 70
1615.06 75
1615.15 77
1615.24 76
1615.33 73
1615.42 70
1615.52 67
1615.61 65
1615.70 63
1615.79 62
1615.89 60
1615.98 57
1616.07 55
1616.16 53
1616.25 52
1616.35 53
1616.44 55
1616.53 57
1616.62 58
1616.72 57
1616.81 55
1616.90 52
1616.99 50
1617.08 50
1617.18 53
1617.27 59
1617.36 69
1617.45 79
1617.55 89
1617.64 97
1617.73 102
1617.82 103
1617.91 102
1618.01 99
1618.10 95
1618.19 89
1618.28 83
1618.38 77
1618.47 69
1618.56 61
1618.65 53
1618.75 45
1618.84 38
1618.93 33
1619.02 29
1619.11 27
1619.21 26
1619.30 26
1619.39 27
1619.48 27
1619.58 26
1619.67 24
1619.76 22
1619.85 21
1619.94 19
1620.04 19
1620.13 19
1620.22 22
1620.31 26
1620.41 31
1620.50 37
1620.59 44
1620.68 51
1620.78 58
1620.87 63
1620.96 66
1621.05 67
1621.14 64
1621.24 60
1621.33 53
1621.42 46
1621.51 38
1621.61 32
1621.70 28
1621.79 25
1621.88 22
1621.98 20
1622.07 18
1622.16 16
1622.25 14
1622.35 14
1622.44 17
1622.53 21
1622.62 28
1622.72 37
1622.81 45
1622.90 53
1622.99 58
1623.08 61
1623.18 61
1623.27 58
1623.36 54
1623.45 48
1623.55 42
1623.64 37
1623.73 32
1623.82 30
1623.92 29
1624.01 30
1624.10 33
1624.19 37
1624.29 41
1624.38 45
1624.47 47
1624.56 48
1624.66 47
1624.75 46
1624.84 45
1624.93 43
1625.03 43
1625.12 43
1625.21 44
1625.30 45
1625.40 47
1625.49 48
1625.58 49
1625.67 50
1625.77 50
1625.86 49
1625.95 48
1626.04 47
1626.14 45
1626.23 44
1626.32 44
1626.41 44
1626.51 45
1626.60 45
1626.69 45
1626.78 44
1626.88 41
1626.97 36
1627.06 32
1627.15 28
1627.25 26
1627.34 27
1627.43 30
1627.52 35
1627.62 41
1627.71 46
1627.80 50
1627.89 50
1627.99 49
1628.08 45
1628.17 40
1628.26 35
1628.36 32
1628.45 32
1628.54 36
1628.63 43
1628.73 53
1628.82 65
1628.91 77
1629.00 88
1629.10 97
1629.19 103
1629.28 107
1629.37 109
1629.47 109
1629.56 108
1629.65 108
1629.74 107
1629.84 106
1629.93 105
1630.02 102
1630.11 99
1630.21 94
1630.30 89
1630.39 84
1630.48 81
1630.58 80
1630.67 81
1630.76 83
1630.86 86
1630.95 89
1631.04 89
1631.13 86
1631.23 81
1631.32 72
1631.41 63
1631.50 54
1631.60 46
1631.69 42
1631.78 40
1631.87 41
1631.97 44
1632.06 46
1632.15 47
1632.24 47
1632.34 44
1632.43 39
1632.52 34
1632.62 29
1632.71 25
1632.80 22
1632.89 21
1632.99 21
1633.08 22
1633.17 24
1633.26 26
1633.36 29
1633.45 31
1633.54 33
1633.63 36
1633.73 39
1633.82 43
1633.91 48
1634.01 53
1634.10 59
1634.19 64
1634.28 67
1634.38 69
1634.47 68
1634.56 64
1634.65 58
1634.75 51
1634.84 42
1634.93 33
1635.03 25
1635.12 18
1635.21 12
1635.30 9
1635.40 6
1635.49 6
1635.58 8
1635.67 12
1635.77 17
1635.86 24
1635.95 31
1636.05 38
1636.14 44
1636.23 48
1636.32 51
1636.42 53
1636.51 55
1636.60 56
1636.70 57
1636.79 57
1636.88 56
1636.97 53
1637.07 49
1637.16 45
1637.25 40
1637.34 36
1637.44 33
1637.53 31
1637.62 30
1637.72 30
1637.81 31
1637.90 33
1637.99 36
1638.09 39
1638.18 43
1638.27 48
1638.37 55
1638.46 62
1638.55 70
1638.64 77
1638.74 83
1638.83 87
1638.92 88
1639.02 87
1639.11 83
1639.20 78
1639.29 71
1639.39 65
1639.48 59
1639.57 56
1639.67 55
1639.76 58
1639.85 63
1639.94 70
1640.04 77
1640.13 83
1640.22 87
1640.32 88
1640.41 85
1640.50 80
1640.59 72
1640.69 63
1640.78 55
1640.87 47
1640.97 42
1641.06 39
1641.15 38
1641.24 39
1641.34 40
1641.43 42
1641.52 43
1641.62 45
1641.71 48
1641.80 51
1641.90 55
1641.99 59
1642.08 64
1642.17 67
1642.27 68
1642.36 68
1642.45 67
1642.55 66
1642.64 65
1642.73 67
1642.82 71
1642.92 76
1643.01 82
1643.10 87
1643.20 91
1643.29 93
1643.38 91
1643.48 88
1643.57 83
1643.66 77
1643.75 71
1643.85 67
1643.94 64
1644.03 63
1644.13 64
1644.22 65
1644.31 66
1644.41 67
1644.50 68
1644.59 70
1644.68 72
1644.78 76
1644.87 81
1644.96 86
1645.06 91
1645.15 95
1645.24 97
1645.34 97
1645.43 95
1645.52 93
1645.61 90
1645.71 87
1645.80 83
1645.89 78
1645.99 72
1646.08 63
1646.17 53
1646.27 42
1646.36 31
1646.45 21
1646.55 12
1646.64 6
1646.73 1
1646.82 0
1646.92 0
1647.01 2
1647.10 8
1647.20 16
1647.29 25
1647.38 34
1647.48 43
1647.57 49
1647.66 53
1647.76 54
1647.85 53
1647.94 51
1648.03 49
1648.13 48
1648.22 50
1648.31 53
1648.41 58
1648.50 63
1648.59 68
1648.69 70
1648.78 71
1648.87 69
1648.97 65
1649.06 59
1649.15 53
1649.24 47
1649.34 42
1649.43 38
1649.52 36
1649.62 34
1649.71 33
1649.80 33
1649.90 32
1649.99 31
1650.08 29
1650.18 27
1650.27 24
1650.36 23
1650.46 22
1650.55 24
1650.64 26
1650.74 29
1650.83 32
1650.92 34
1651.01 32
1651.11 29
1651.20 22
1651.29 13
1651.39 4
1651.48 0
1651.57 0
1651.67 0
1651.76 0
1651.85 0
1651.95 0
1652.04 0
1652.13 0
1652.23 0
1652.32 3
1652.41 7
1652.51 12
1652.60 19
1652.69 25
1652.79 32
1652.88 37
1652.97 40
1653.07 42
1653.16 41
1653.25 41
1653.35 40
1653.44 40
1653.53 42
1653.63 44
1653.72 47
1653.81 50
1653.91 50
1654.00 48
1654.09 44
1654.18 38
1654.28 30
1654.37 22
1654.46 15
1654.56 10
1654.65 7
1654.74 4
1654.84 4
1654.93 3
1655.02 3
1655.12 3
1655.21 2
1655.30 1
1655.40 0
1655.49 0
1655.58 0
1655.68 0
1655.77 0
1655.86 0
1655.96 0
1656.05 0
1656.14 3
1656.24 6
1656.33 8
1656.42 9
1656.52 9
1656.61 9
1656.70 8
1656.80 7
1656.89 7
1656.98 8
1657.08 9
1657.17 12
1657.26 16
1657.36 20
1657.45 24
1657.54 29
1657.64 34
1657.73 38
1657.82 42
1657.92 45
1658.01 48
1658.10 50
1658.20 53
1658.29 54
1658.39 55
1658.48 55
1658.57 54
1658.67 52
1658.76 49
1658.85 47
1658.95 46
1659.04 46
1659.13 47
1659.23 49
1659.32 51
1659.41 52
1659.51 52
1659.60 52
1659.69 50
1659.79 49
1659.88 47
1659.97 46
1660.07 46
1660.16 46
1660.25 46
1660.35 46
1660.44 47
1660.53 48
1660.63 50
1660.72 53
1660.81 57
1660.91 61
1661.00 65
1661.09 68
1661.19 71
1661.28 73
1661.37 73
1661.47 72
1661.56 70
1661.66 67
1661.75 63
1661.84 58
1661.94 53
1662.03 48
1662.12 44
1662.22 42
1662.31 42
1662.40 44
1662.50 48
1662.59 55
1662.68 62
1662.78 71
1662.87 79
1662.96 86
1663.06 92
1663.15 96
1663.25 98
1663.34 96
1663.43 91
1663.53 85
1663.62 79
1663.71 75
1663.81 72
1663.90 72
1663.99 73
1664.09 76
1664.18 79
1664.27 80
1664.37 81
1664.46 80
1664.55 80
1664.65 80
1664.74 83
1664.84 87
1664.93 93
1665.02 100
1665.12 106
1665.21 112
1665.30 115
1665.40 116
1665.49 115
1665.58 112
1665.68 108
1665.77 103
1665.87 98
1665.96 93
1666.05 89
1666.15 85
1666.24 82
1666.33 79
1666.43 77
1666.52 76
1666.61 75
1666.71 76
1666.80 78
1666.89 81
1666.99 86
1667.08 91
1667.18 97
1667.27 102
1667.36 107
1667.46 110
1667.55 112
1667.64 112
1667.74 112
1667.83 111
1667.92 111
1668.02 111
1668.11 112
1668.21 112
1668.30 112
1668.39 110
1668.49 106
1668.58 100
1668.67 92
1668.77 82
1668.86 73
1668.96 65
1669.05 61
1669.14 60
1669.24 62
1669.33 66
1669.42 72
1669.52 77
1669.61 80
1669.71 80
1669.80 78
1669.89 73
1669.99 67
1670.08 60
1670.17 53
1670.27 47
1670.36 41
1670.45 36
1670.55 33
1670.64 32
1670.74 32
1670.83 35
1670.92 38
1671.02 43
1671.11 48
1671.20 53
1671.30 58
1671.39 62
1671.49 65
1671.58 68
1671.67 70
1671.77 72
1671.86 74
1671.95 75
1672.05 75
1672.14 75
1672.24 74
1672.33 72
1672.42 69
1672.52 66
1672.61 62
1672.71 58
1672.80 53
1672.89 48
1672.99 43
1673.08 39
1673.17 35
1673.27 32
1673.36 30
1673.46 28
1673.55 27
1673.64 27
1673.74 27
1673.83 28
1673.92 30
1674.02 32
1674.11 34
1674.21 36
1674.30 37
1674.39 36
1674.49 35
1674.58 32
1674.68 28
1674.77 24
1674.86 19
1674.96 15
1675.05 11
1675.14 7
1675.24 4
1675.33 1
1675.43 0
1675.52 0
1675.61 1
1675.71 4
1675.80 8
1675.90 14
1675.99 22
1676.08 32
1676.18 42
1676.27 54
1676.37 66
1676.46 77
1676.55 88
1676.65 96
1676.74 103
1676.83 105
1676.93 105
1677.02 101
1677.12 95
1677.21 88
1677.30 82
1677.40 76
1677.49 73
1677.59 72
1677.68 73
1677.77 75
1677.87 76
1677.96 75
1678.06 73
1678.15 69
1678.24 63
1678.34 57
1678.43 51
1678.53 46
1678.62 44
1678.71 44
1678.81 47
1678.90 52
1679.00 57
1679.09 63
1679.18 68
1679.28 72
1679.37 75
1679.47 77
1679.56 79
1679.65 80
1679.75 81
1679.84 83
1679.94 84
1680.03 85
1680.12 86
1680.22 85
1680.31 82
1680.41 79
1680.50 73
1680.59 67
1680.69 59
1680.78 52
1680.88 45
1680.97 40
1681.06 37
1681.16 35
1681.25 36
1681.35 39
1681.44 43
1681.53 48
1681.63 52
1681.72 57
1681.82 60
1681.91 63
1682.00 65
1682.10 68
1682.19 70
1682.29 74
1682.38 79
1682.47 83
1682.57 88
1682.66 91
1682.76 92
1682.85 92
1682.94 91
1683.04 90
1683.13 90
1683.23 92
1683.32 95
1683.42 99
1683.51 102
1683.60 104
1683.70 103
1683.79 99
1683.89 93
1683.98 87
1684.07 80
1684.17 74
1684.26 70
1684.36 66
1684.45 64
1684.54 63
1684.64 62
1684.73 62
1684.83 63
1684.92 65
1685.02 67
1685.11 68
1685.20 70
1685.30 70
1685.39 70
1685.49 70
1685.58 70
1685.67 71
1685.77 72
1685.86 74
1685.96 75
1686.05 75
1686.15 74
1686.24 72
1686.33 68
1686.43 64
1686.52 60
1686.62 57
1686.71 55
1686.80 54
1686.90 55
1686.99 57
1687.09 60
1687.18 64
1687.28 70
1687.37 75
1687.46 81
1687.56 86
1687.65 89
1687.75 92
1687.84 93
1687.93 94
1688.03 93
1688.12 92
1688.22 91
1688.31 90
1688.41 89
1688.50 88
1688.59 89
1688.69 89
1688.78 91
1688.88 93
1688.97 95
1689.07 96
1689.16 98
1689.25 98
1689.35 99
1689.44 98
1689.54 97
1689.63 94
1689.73 89
1689.82 82
1689.91 74
1690.01 65
1690.10 56
1690.20 48
1690.29 42
1690.39 38
1690.48 36
1690.57 37
1690.67 40
1690.76 45
1690.86 53
1690.95 61
1691.05 70
1691.14 80
1691.23 90
1691.33 101
1691.42 111
1691.52 119
1691.61 127
1691.71 132
1691.80 134
1691.89 133
1691.99 128
1692.08 121
1692.18 113
1692.27 104
1692.37 94
1692.46 86
1692.55 80
1692.65 75
1692.74 71
1692.84 69
1692.93 67
1693.03 66
1693.12 64
1693.22 62
1693.31 60
1693.40 57
1693.50 55
1693.59 52
1693.69 50
1693.78 49
1693.88 47
1693.97 46
1694.06 45
1694.16 45
1694.25 47
1694.35 51
1694.44 58
1694.54 67
1694.63 77
1694.73 86
1694.82 93
1694.91 96
1695.01 96
1695.10 92
1695.20 85
1695.29 76
1695.39 66
1695.48 56
1695.58 47
1695.67 40
1695.76 36
1695.86 35
1695.95 37
1696.05 42
1696.14 48
1696.24 55
1696.33 61
1696.43 66
1696.52 69
1696.61 70
1696.71 70
1696.80 69
1696.90 68
1696.99 66
1697.09 64
1697.18 63
1697.28 62
1697.37 61
1697.46 61
1697.56 61
1697.65 61
1697.75 62
1697.84 63
1697.94 64
1698.03 66
1698.13 68
1698.22 70
1698.32 72
1698.41 73
1698.50 73
1698.60 72
1698.69 69
1698.79 66
1698.88 61
1698.98 55
1699.07 48
1699.17 42
1699.26 37
1699.36 32
1699.45 28
1699.54 25
1699.64 24
1699.73 23
1699.83 23
1699.92 24
1700.02 25
1700.11 26
1700.21 29
1700.30 32
1700.40 37
1700.49 43
1700.58 50
1700.68 58
1700.77 66
1700.87 74
1700.96 81
1701.06 87
1701.15 92
1701.25 95
1701.34 96
1701.44 97
1701.53 97
1701.62 96
1701.72 94
1701.81 91
1701.91 87
1702.00 82
1702.10 76
1702.19 71
1702.29 67
1702.38 64
1702.48 62
1702.57 61
1702.67 61
1702.76 62
1702.85 62
1702.95 63
1703.04 64
1703.14 66
1703.23 68
1703.33 71
1703.42 74
1703.52 78
1703.61 80
1703.71 82
1703.80 83
1703.90 83
1703.99 83
1704.09 83
1704.18 83
1704.27 85
1704.37 88
1704.46 93
1704.56 98
1704.65 103
1704.75 107
1704.84 110
1704.94 110
1705.03 107
1705.13 102
1705.22 95
1705.32 87
1705.41 80
1705.51 75
1705.60 73
1705.70 74
1705.79 78
1705.88 82
1705.98 87
1706.07 91
1706.17 93
1706.26 93
1706.36 92
1706.45 90
1706.55 88
1706.64 85
1706.74 81
1706.83 77
1706.93 72
1707.02 68
1707.12 64
1707.21 61
1707.31 60
1707.40 61
1707.50 63
1707.59 65
1707.68 67
1707.78 68
1707.87 67
1707.97 63
1708.06 56
1708.16 47
1708.25 38
1708.35 28
1708.44 20
1708.54 15
1708.63 13
1708.73 14
1708.82 19
1708.92 24
1709.01 30
1709.11 35
1709.20 38
1709.30 40
1709.39 40
1709.49 38
1709.58 36
1709.68 35
1709.77 33
1709.87 33
1709.96 34
1710.06 36
1710.15 38
1710.24 42
1710.34 45
1710.43 49
1710.53 53
1710.62 58
1710.72 63
1710.81 69
1710.91 77
1711.00 85
1711.10 93
1711.19 99
1711.29 102
1711.38 103
1711.48 100
1711.57 94
1711.67 86
1711.76 78
1711.86 69
1711.95 63
1712.05 58
1712.14 57
1712.24 58
1712.33 62
1712.43 68
1712.52 74
1712.62 81
1712.71 86
1712.81 91
1712.90 93
1713.00 93
1713.09 91
1713.19 88
1713.28 85
1713.38 83
1713.47 82
1713.57 83
1713.66 85
1713.76 88
1713.85 90
1713.95 92
1714.04 92
1714.14 91
1714.23 89
1714.33 88
1714.42 87
1714.52 88
1714.61 90
1714.71 91
1714.80 93
1714.90 94
1714.99 95
1715.09 96
1715.18 96
1715.28 97
1715.37 98
1715.47 99
1715.56 98
1715.66 96
1715.75 92
1715.85 87
1715.94 81
1716.04 75
1716.13 68
1716.23 61
1716.32 54
1716.42 48
1716.51 41
1716.61 35
1716.70 29
1716.80 25
1716.89 22
1716.99 20
1717.08 20
1717.18 20
1717.27 22
1717.37 24
1717.46 26
1717.56 27
1717.65 28
1717.75 28
1717.84 27
1717.94 26
1718.03 23
1718.13 21
1718.22 17
1718.32 14
1718.41 10
1718.51 6
1718.60 3
1718.70 1
1718.79 0
1718.89 0
1718.98 0
1719.08 0
1719.17 0
1719.27 0
1719.36 0
1719.46 0
1719.55 0
1719.65 4
1719.74 7
1719.84 10
1719.93 12
1720.03 13
1720.12 14
1720.22 17
1720.31 21
1720.41 28
1720.50 37
1720.60 49
1720.69 61
1720.79 72
1720.88 82
1720.98 89
1721.07 93
1721.17 95
1721.26 96
1721.36 97
1721.45 98
1721.55 101
1721.65 104
1721.74 107
1721.84 110
1721.93 113
1722.03 114
1722.12 114
1722.22 113
1722.31 111
1722.41 110
1722.50 109
1722.60 109
1722.69 110
1722.79 111
1722.88 113
1722.98 115
1723.07 117
1723.17 118
1723.26 116
1723.36 113
1723.45 107
1723.55 99
1723.64 90
1723.74 80
1723.83 72
1723.93 67
1724.02 65
1724.12 66
1724.22 71
1724.31 77
1724.41 83
1724.50 88
1724.60 90
1724.69 88
1724.79 83
1724.88 76
1724.98 67
1725.07 58
1725.17 51
1725.26 45
1725.36 43
1725.45 43
1725.55 44
1725.64 47
1725.74 50
1725.83 52
1725.93 54
1726.03 55
1726.12 54
1726.22 53
1726.31 51
1726.41 48
1726.50 44
1726.60 38
1726.69 32
1726.79 27
1726.88 22
1726.98 19
1727.07 17
1727.17 17
1727.26 18
1727.36 19
1727.45 20
1727.55 21
1727.65 22
1727.74 23
1727.84 26
1727.93 30
1728.03 37
1728.12 45
1728.22 54
1728.31 62
1728.41 69
1728.50 73
1728.60 74
1728.69 71
1728.79 65
1728.88 57
1728.98 48
1729.08 41
1729.17 36
1729.27 34
1729.36 35
1729.46 38
1729.55 42
1729.65 45
1729.74 48
1729.84 50
1729.93 52
1730.03 53
1730.12 55
1730.22 56
1730.32 58
1730.41 59
1730.51 59
1730.60 58
1730.70 57
1730.79 56
1730.89 55
1730.98 54
1731.08 54
1731.17 53
1731.27 51
1731.36 49
1731.46 46
1731.56 43
1731.65 41
1731.75 39
1731.84 38
1731.94 37
1732.03 36
1732.13 34
1732.22 30
1732.32 24
1732.41 16
1732.51 7
1732.61 0
1732.70 0
1732.80 0
1732.89 0
1732.99 0
1733.08 0
1733.18 0
1733.27 0
1733.37 1
1733.46 13
1733.56 26
1733.66 39
1733.75 51
1733.85 61
1733.94 70
1734.04 76
1734.13 79
1734.23 79
1734.32 77
1734.42 73
1734.52 69
1734.61 65
1734.71 63
1734.80 65
1734.90 71
1734.99 80
1735.09 92
1735.18 103
1735.28 112
1735.38 116
1735.47 114
1735.57 107
1735.66 95
1735.76 81
1735.85 66
1735.95 53
1736.04 42
1736.14 34
1736.24 28
1736.33 25
1736.43 24
1736.52 24
1736.62 26
1736.71 29
1736.81 33
1736.90 38
1737.00 44
1737.10 49
1737.19 54
1737.29 58
1737.38 61
1737.48 62
1737.57 62
1737.67 60
1737.76 59
1737.86 57
1737.96 55
1738.05 53
1738.15 51
1738.24 50
1738.34 49
1738.43 49
1738.53 50
1738.63 52
1738.72 55
1738.82 59
1738.91 65
1739.01 72
1739.10 80
1739.20 88
1739.29 95
1739.39 101
1739.49 105
1739.58 105
1739.68 103
1739.77 99
1739.87 92
1739.96 85
1740.06 77
1740.16 69
1740.25 61
1740.35 52
1740.44 43
1740.54 35
1740.63 26
1740.73 20
1740.83 16
1740.92 16
1741.02 20
1741.11 27
1741.21 36
1741.30 46
1741.40 55
1741.50 63
1741.59 68
1741.69 71
1741.78 74
1741.88 78
1741.97 82
1742.07 88
1742.17 94
1742.26 100
1742.36 106
1742.45 110
1742.55 113
1742.64 114
1742.74 114
1742.84 113
1742.93 112
1743.03 111
1743.12 109
1743.22 108
1743.31 107
1743.41 108
1743.51 109
1743.60 112
1743.70 115
1743.79 117
1743.89 119
1743.98 119
1744.08 118
1744.18 114
1744.27 109
1744.37 103
1744.46 98
1744.56 93
1744.65 90
1744.75 88
1744.85 90
1744.94 94
1745.04 101
1745.13 110
1745.23 119
1745.33 128
1745.42 136
1745.52 144
1745.61 153
1745.71 162
1745.80 173
1745.90 188
1746.00 206
1746.09 227
1746.19 250
1746.28 276
1746.38 302
1746.48 329
1746.57 358
1746.67 388
1746.76 421
1746.86 458
1746.95 497
1747.05 540
1747.15 584
1747.24 629
1747.34 674
1747.43 716
1747.53 755
1747.63 789
1747.72 817
1747.82 839
1747.91 856
1748.01 867
1748.11 874
1748.20 877
1748.30 879
1748.39 878
1748.49 874
1748.58 868
1748.68 858
1748.78 845
1748.87 829
1748.97 812
1749.06 793
1749.16 773
1749.26 752
1749.35 729
1749.45 704
1749.54 676
1749.64 647
1749.74 616
1749.83 586
1749.93 556
1750.02 529
1750.12 505
1750.22 483
1750.31 465
1750.41 448
1750.50 434
1750.60 421
1750.69 408
1750.79 396
1750.89 384
1750.98 370
1751.08 355
1751.17 338
1751.27 318
1751.37 296
1751.46 274
1751.56 252
1751.65 233
1751.75 217
1751.85 205
1751.94 199
1752.04 197
1752.13 197
1752.23 198
1752.33 199
1752.42 197
1752.52 192
1752.61 184
1752.71 173
1752.81 160
1752.90 147
1753.00 135
1753.09 124
1753.19 113
1753.29 104
1753.38 96
1753.48 87
1753.57 79
1753.67 70
1753.77 62
1753.86 55
1753.96 48
1754.06 43
1754.15 39
1754.25 36
1754.34 35
1754.44 35
1754.54 35
1754.63 36
1754.73 37
1754.82 38
1754.92 39
1755.02 40
1755.11 41
1755.21 44
1755.30 48
1755.40 53
1755.50 58
1755.59 64
1755.69 69
1755.78 73
1755.88 76
1755.98 77
1756.07 77
1756.17 75
1756.26 73
1756.36 70
1756.46 66
1756.55 62
1756.65 59
1756.75 57
1756.84 57
1756.94 60
1757.03 66
1757.13 75
1757.23 86
1757.32 97
1757.42 107
1757.51 114
1757.61 119
1757.71 120
1757.80 119
1757.90 115
1758.00 111
1758.09 106
1758.19 102
1758.28 100
1758.38 99
1758.48 100
1758.57 102
1758.67 105
1758.76 109
1758.86 113
1758.96 117
1759.05 121
1759.15 125
1759.25 126
1759.34 126
1759.44 123
1759.53 119
1759.63 112
1759.73 104
1759.82 97
1759.92 89
1760.02 82
1760.11 76
1760.21 70
1760.30 66
1760.40 63
1760.50 62
1760.59 64
1760.69 69
1760.79 77
1760.88 86
1760.98 95
1761.07 102
1761.17 105
1761.27 105
1761.36 101
1761.46 95
1761.56 89
1761.65 84
1761.75 81
1761.84 80
1761.94 80
1762.04 81
1762.13 82
1762.23 83
1762.33 83
1762.42 82
1762.52 83
1762.61 83
1762.71 85
1762.81 88
1762.90 91
1763.00 93
1763.10 96
1763.19 98
1763.29 99
1763.38 99
1763.48 98
1763.58 95
1763.67 91
1763.77 86
1763.87 79
1763.96 72
1764.06 66
1764.15 62
1764.25 62
1764.35 65
1764.44 71
1764.54 79
1764.64 88
1764.73 95
1764.83 100
1764.93 104
1765.02 105
1765.12 106
1765.21 108
1765.31 110
1765.41 112
1765.50 114
1765.60 115
1765.70 115
1765.79 113
1765.89 110
1765.99 107
1766.08 105
1766.18 104
1766.27 104
1766.37 104
1766.47 105
1766.56 106
1766.66 105
1766.76 104
1766.85 101
1766.95 98
1767.05 92
1767.14 85
1767.24 75
1767.34 64
1767.43 52
1767.53 40
1767.62 29
1767.72 22
1767.82 18
1767.91 19
1768.01 23
1768.11 31
1768.20 39
1768.30 48
1768.40 55
1768.49 60
1768.59 63
1768.69 63
1768.78 59
1768.88 54
1768.97 47
1769.07 39
1769.17 31
1769.26 24
1769.36 19
1769.46 16
1769.55 13
1769.65 11
1769.75 9
1769.84 7
1769.94 4
1770.04 2
1770.13 0
1770.23 0
1770.33 0
1770.42 0
1770.52 0
1770.61 0
1770.71 0
1770.81 0
1770.90 0
1771.00 0
1771.10 3
1771.19 9
1771.29 17
1771.39 25
1771.48 34
1771.58 43
1771.68 51
1771.77 59
1771.87 65
1771.97 69
1772.06 72
1772.16 72
1772.26 71
1772.35 69
1772.45 66
1772.55 62
1772.64 60
1772.74 57
1772.83 56
1772.93 55
1773.03 55
1773.12 55
1773.22 54
1773.32 54
1773.41 53
1773.51 52
1773.61 51
1773.70 50
1773.80 50
1773.90 52
1773.99 54
1774.09 58
1774.19 63
1774.28 67
1774.38 69
1774.48 71
1774.57 71
1774.67 70
1774.77 70
1774.86 71
1774.96 73
1775.06 76
1775.15 79
1775.25 81
1775.35 80
1775.44 77
1775.54 70
1775.64 62
1775.73 53
1775.83 47
1775.93 44
1776.02 45
1776.12 50
1776.22 58
1776.31 68
1776.41 78
1776.51 88
1776.60 96
1776.70 102
1776.80 107
1776.89 110
1776.99 111
1777.09 110
1777.18 107
1777.28 102
1777.38 96
1777.47 90
1777.57 84
1777.67 80
1777.76 78
1777.86 77
1777.96 77
1778.05 76
1778.15 74
1778.25 70
1778.34 64
1778.44 57
1778.54 50
1778.63 42
1778.73 36
1778.83 30
1778.92 26
1779.02 23
1779.12 21
1779.21 20
1779.31 21
1779.41 24
1779.50 28
1779.60 32
1779.70 38
1779.79 44
1779.89 50
1779.99 55
1780.08 61
1780.18 66
1780.28 71
1780.37 75
1780.47 78
1780.57 80
1780.67 82
1780.76 83
1780.86 84
1780.96 86
1781.05 88
1781.15 91
1781.25 93
1781.34 95
1781.44 95
1781.54 94
1781.63 93
1781.73 90
1781.83 86
1781.92 82
1782.02 78
1782.12 73
1782.21 69
1782.31 65
1782.41 62
1782.50 58
1782.60 56
1782.70 55
1782.79 56
1782.89 60
1782.99 66
1783.09 74
1783.18 83
1783.28 91
1783.38 97
1783.47 101
1783.57 101
1783.67 99
1783.76 94
1783.86 88
1783.96 82
1784.05 75
1784.15 70
1784.25 64
1784.34 58
1784.44 51
1784.54 44
1784.64 37
1784.73 30
1784.83 24
1784.93 19
1785.02 15
1785.12 13
1785.22 10
1785.31 8
1785.41 5
1785.51 2
1785.60 0
1785.70 0
1785.80 0
1785.89 0
1785.99 1
1786.09 2
1786.19 2
1786.28 1
1786.38 0
1786.48 0
1786.57 0
1786.67 0
1786.77 0
1786.86 4
1786.96 9
1787.06 15
1787.16 21
1787.25 27
1787.35 32
1787.45 37
1787.54 42
1787.64 46
1787.74 51
1787.83 56
1787.93 61
1788.03 66
1788.12 71
1788.22 77
1788.32 81
1788.42 84
1788.51 86
1788.61 86
1788.71 86
1788.80 84
1788.90 83
1789.00 82
1789.09 82
1789.19 82
1789.29 81
1789.39 78
1789.48 73
1789.58 66
1789.68 57
1789.77 47
1789.87 39
1789.97 35
1790.06 35
1790.16 39
1790.26 47
1790.36 58
1790.45 70
1790.55 82
1790.65 92
1790.74 100
1790.84 105
1790.94 107
1791.04 107
1791.13 104
1791.23 101
1791.33 96
1791.42 91
1791.52 85
1791.62 80
1791.71 75
1791.81 72
1791.91 70
1792.01 69
1792.10 71
1792.20 73
1792.30 75
1792.39 78
1792.49 79
1792.59 79
1792.69 78
1792.78 75
1792.88 72
1792.98 69
1793.07 65
1793.17 62
1793.27 60
1793.37 59
1793.46 58
1793.56 58
1793.66 56
1793.75 54
1793.85 49
1793.95 42
1794.05 35
1794.14 27
1794.24 22
1794.34 19
1794.43 21
1794.53 25
1794.63 32
1794.73 39
1794.82 46
1794.92 51
1795.02 56
1795.11 60
1795.21 63
1795.31 66
1795.41 68
1795.50 69
1795.60 68
1795.70 65
1795.79 61
1795.89 57
1795.99 53
1796.09 50
1796.18 48
1796.28 46
1796.38 44
1796.47 42
1796.57 38
1796.67 34
1796.77 30
1796.86 26
1796.96 23
1797.06 22
1797.16 22
1797.25 23
1797.35 24
1797.45 25
1797.54 26
1797.64 27
1797.74 27
1797.84 28
1797.93 31
1798.03 36
1798.13 42
1798.22 48
1798.32 55
1798.42 62
1798.52 69
1798.61 74
1798.71 79
1798.81 83
1798.91 87
1799.00 89
1799.10 91
1799.20 92
1799.29 93
1799.39 94
1799.49 96
1799.59 100
1799.68 104
1799.78 109
1799.88 114
1799.98 116
1800.07 117
1800.17 114
1800.27 109
1800.36 103
1800.46 97
1800.56 92
1800.66 89
1800.75 91
1800.85 96
1800.95 103
1801.05 113
1801.14 123
1801.24 131
1801.34 137
1801.44 138
1801.53 135
1801.63 128
1801.73 119
1801.82 111
1801.92 102
1802.02 96
1802.12 92
1802.21 89
1802.31 87
1802.41 85
1802.51 82
1802.60 79
1802.70 76
1802.80 74
1802.90 73
1802.99 75
1803.09 78
1803.19 84
1803.29 90
1803.38 96
1803.48 103
1803.58 110
1803.68 118
1803.77 127
1803.87 137
1803.97 147
1804.06 159
1804.16 171
1804.26 182
1804.36 193
1804.45 202
1804.55 210
1804.65 217
1804.75 223
1804.84 227
1804.94 231
1805.04 234
1805.14 236
1805.23 237
1805.33 237
1805.43 236
1805.53 235
1805.62 232
1805.72 229
1805.82 224
1805.92 219
1806.01 213
1806.11 208
1806.21 204
1806.31 201
1806.40 199
1806.50 198
1806.60 198
1806.70 197
1806.79 194
1806.89 190
1806.99 185
1807.09 179
1807.18 173
1807.28 166
1807.38 160
1807.48 155
1807.57 151
1807.67 147
1807.77 144
1807.87 139
1807.96 134
1808.06 129
1808.16 124
1808.26 118
1808.35 115
1808.45 112
1808.55 112
1808.65 112
1808.74 114
1808.84 117
1808.94 118
1809.04 118
1809.13 116
1809.23 113
1809.33 109
1809.43 103
1809.52 97
1809.62 91
1809.72 85
1809.82 78
1809.91 71
1810.01 62
1810.11 54
1810.21 44
1810.30 35
1810.40 26
1810.50 19
1810.60 14
1810.69 11
1810.79 11
1810.89 15
1810.99 21
1811.08 29
1811.18 39
1811.28 50
1811.38 59
1811.48 67
1811.57 72
1811.67 72
1811.77 69
1811.87 62
1811.96 52
1812.06 41
1812.16 30
1812.26 21
1812.35 14
1812.45 9
1812.55 7
1812.65 8
1812.74 11
1812.84 16
1812.94 21
1813.04 27
1813.14 32
1813.23 37
1813.33 40
1813.43 44
1813.53 46
1813.62 50
1813.72 53
1813.82 56
1813.92 59
1814.01 62
1814.11 63
1814.21 64
1814.31 64
1814.40 64
1814.50 64
1814.60 63
1814.70 62
1814.80 61
1814.89 57
1814.99 53
1815.09 46
1815.19 40
1815.28 33
1815.38 28
1815.48 26
1815.58 27
1815.68 30
1815.77 35
1815.87 40
1815.97 44
1816.07 47
1816.16 48
1816.26 48
1816.36 46
1816.46 45
1816.55 44
1816.65 45
1816.75 47
1816.85 49
1816.95 51
1817.04 53
1817.14 53
1817.24 51
1817.34 47
1817.43 43
1817.53 39
1817.63 36
1817.73 35
1817.83 35
1817.92 36
1818.02 39
1818.12 41
1818.22 43
1818.31 44
1818.41 45
1818.51 45
1818.61 46
1818.71 47
1818.80 50
1818.90 55
1819.00 62
1819.10 71
1819.19 81
1819.29 90
1819.39 100
1819.49 108
1819.59 115
1819.68 119
1819.78 122
1819.88 124
1819.98 124
1820.08 124
1820.17 124
1820.27 123
1820.37 122
1820.47 121
1820.56 120
1820.66 118
1820.76 118
1820.86 117
1820.96 117
1821.05 118
1821.15 119
1821.25 120
1821.35 121
1821.45 123
1821.54 124
1821.64 126
1821.74 127
1821.84 127
1821.93 126
1822.03 124
1822.13 120
1822.23 115
1822.33 108
1822.42 100
1822.52 92
1822.62 86
1822.72 81
1822.82 79
1822.91 80
1823.01 82
1823.11 86
1823.21 90
1823.31 95
1823.40 99
1823.50 103
1823.60 107
1823.70 112
1823.80 117
1823.89 121
1823.99 126
1824.09 128
1824.19 129
1824.28 127
1824.38 123
1824.48 116
1824.58 108
1824.68 100
1824.77 91
1824.87 83
1824.97 76
1825.07 70
1825.17 65
1825.26 60
1825.36 57
1825.46 55
1825.56 54
1825.66 56
1825.75 58
1825.85 61
1825.95 63
1826.05 63
1826.15 62
1826.24 58
1826.34 54
1826.44 50
1826.54 47
1826.64 46
1826.73 47
1826.83 50
1826.93 54
1827.03 58
1827.13 60
1827.22 61
1827.32 61
1827.42 59
1827.52 56
1827.62 55
1827.71 55
1827.81 58
1827.91 63
1828.01 70
1828.11 77
1828.21 85
1828.30 90
1828.40 92
1828.50 90
1828.60 85
1828.70 77
1828.79 66
1828.89 56
1828.99 46
1829.09 39
1829.19 36
1829.28 35
1829.38 38
1829.48 43
1829.58 48
1829.68 52
1829.77 54
1829.87 53
1829.97 51
1830.07 48
1830.17 45
1830.26 44
1830.36 45
1830.46 47
1830.56 50
1830.66 51
1830.76 51
1830.85 47
1830.95 40
1831.05 32
1831.15 22
1831.25 11
1831.34 1
1831.44 0
1831.54 0
1831.64 0
1831.74 0
1831.84 0
1831.93 0
1832.03 0
1832.13 0
1832.23 5
1832.33 13
1832.42 22
1832.52 32
1832.62 41
1832.72 51
1832.82 61
1832.91 69
1833.01 76
1833.11 80
1833.21 81
1833.31 78
1833.41 74
1833.50 68
1833.60 61
1833.70 56
1833.80 52
1833.90 50
1834.00 50
1834.09 51
1834.19 54
1834.29 57
1834.39 61
1834.49 65
1834.58 68
1834.68 69
1834.78 68
1834.88 65
1834.98 60
1835.08 54
1835.17 46
1835.27 39
1835.37 32
1835.47 28
1835.57 25
1835.67 24
1835.76 26
1835.86 29
1835.96 33
1836.06 36
1836.16 38
1836.25 38
1836.35 37
1836.45 35
1836.55 34
1836.65 36
1836.75 41
1836.84 49
1836.94 61
1837.04 73
1837.14 84
1837.24 92
1837.34 96
1837.43 96
1837.53 92
1837.63 85
1837.73 77
1837.83 70
1837.93 63
1838.02 58
1838.12 53
1838.22 48
1838.32 44
1838.42 40
1838.52 37
1838.61 35
1838.71 34
1838.81 35
1838.91 38
1839.01 41
1839.11 44
1839.20 46
1839.30 46
1839.40 44
1839.50 41
1839.60 36
1839.70 31
1839.79 28
1839.89 27
1839.99 28
1840.09 31
1840.19 36
1840.29 42
1840.38 46
1840.48 50
1840.58 51
1840.68 52
1840.78 51
1840.88 50
1840.98 50
1841.07 50
1841.17 50
1841.27 49
1841.37 48
1841.47 45
1841.57 42
1841.66 38
1841.76 34
1841.86 31
1841.96 31
1842.06 33
1842.16 38
1842.25 46
1842.35 54
1842.45 63
1842.55 70
1842.65 75
1842.75 77
1842.85 78
1842.94 79
1843.04 79
1843.14 80
1843.24 81
1843.34 83
1843.44 83
1843.53 81
1843.63 77
1843.73 70
1843.83 63
1843.93 57
1844.03 52
1844.13 50
1844.22 50
1844.32 53
1844.42 57
1844.52 60
1844.62 62
1844.72 62
1844.81 61
1844.91 59
1845.01 55
1845.11 50
1845.21 44
1845.31 37
1845.41 30
1845.50 23
1845.60 17
1845.70 12
1845.80 8
1845.90 5
1846.00 3
1846.10 0
1846.19 0
1846.29 0
1846.39 0
1846.49 0
1846.59 0
1846.69 0
1846.79 0
1846.88 0
1846.98 1
1847.08 8
1847.18 17
1847.28 29
1847.38 43
1847.48 57
1847.57 70
1847.67 82
1847.77 90
1847.87 94
1847.97 94
1848.07 92
1848.17 88
1848.26 82
1848.36 77
1848.46 72
1848.56 69
1848.66 68
1848.76 69
1848.86 70
1848.95 72
1849.05 73
1849.15 72
1849.25 70
1849.35 64
1849.45 58
1849.55 52
1849.64 46
1849.74 43
1849.84 42
1849.94 45
1850.04 49
1850.14 54
1850.24 59
1850.34 62
1850.43 64
1850.53 63
1850.63 61
1850.73 60
1850.83 58
1850.93 58
1851.03 59
1851.12 62
1851.22 67
1851.32 73
1851.42 80
1851.52 88
1851.62 95
1851.72 101
1851.82 106
1851.91 109
1852.01 109
1852.11 107
1852.21 102
1852.31 96
1852.41 88
1852.51 80
1852.60 72
1852.70 63
1852.80 56
1852.90 49
1853.00 45
1853.10 42
1853.20 40
1853.30 41
1853.39 42
1853.49 45
1853.59 47
1853.69 49
1853.79 48
1853.89 46
1853.99 43
1854.09 37
1854.18 32
1854.28 26
1854.38 22
1854.48 20
1854.58 21
1854.68 26
1854.78 34
1854.88 44
1854.97 55
1855.07 65
1855.17 74
1855.27 80
1855.37 83
1855.47 85
1855.57 85
1855.67 86
1855.76 87
1855.86 88
1855.96 89
1856.06 89
1856.16 87
1856.26 83
1856.36 77
1856.46 71
1856.56 64
1856.65 59
1856.75 55
1856.85 51
1856.95 49
1857.05 46
1857.15 43
1857.25 38
1857.35 33
1857.44 27
1857.54 21
1857.64 15
1857.74 9
1857.84 4
1857.94 0
1858.04 0
1858.14 0
1858.24 0
1858.33 0
1858.43 0
1858.53 0
1858.63 0
1858.73 3
1858.83 14
1858.93 24
1859.03 35
1859.13 44
1859.22 52
1859.32 60
1859.42 66
1859.52 72
1859.62 75
1859.72 77
1859.82 77
1859.92 75
1860.02 72
1860.11 69
1860.21 68
1860.31 69
1860.41 72
1860.51 76
1860.61 80
1860.71 83
1860.81 85
1860.91 83
1861.00 79
1861.10 74
1861.20 69
1861.30 63
1861.40 59
1861.50 56
1861.60 55
1861.70 55
1861.80 56
1861.90 57
1861.99 59
1862.09 60
1862.19 62
1862.29 64
1862.39 66
1862.49 68
1862.59 69
1862.69 70
1862.79 70
1862.88 70
1862.98 69
1863.08 68
1863.18 66
1863.28 65
1863.38 63
1863.48 63
1863.58 63
1863.68 65
1863.78 68
1863.87 73
1863.97 77
1864.07 82
1864.17 86
1864.27 88
1864.37 89
1864.47 90
1864.57 90
1864.67 91
1864.77 93
1864.87 96
1864.96 100
1865.06 104
1865.16 109
1865.26 114
1865.36 119
1865.46 124
1865.56 129
1865.66 133
1865.76 137
1865.86 139
1865.95 141
1866.05 141
1866.15 140
1866.25 139
1866.35 137
1866.45 133
1866.55 129
1866.65 124
1866.75 117
1866.85 109
1866.95 100
1867.04 90
1867.14 80
1867.24 70
1867.34 60
1867.44 51
1867.54 44
1867.64 39
1867.74 37
1867.84 37
1867.94 40
1868.04 46
1868.13 54
1868.23 64
1868.33 75
1868.43 86
1868.53 96
1868.63 104
1868.73 110
1868.83 112
1868.93 110
1869.03 104
1869.13 95
1869.23 84
1869.32 72
1869.42 62
1869.52 53
1869.62 48
1869.72 45
1869.82 45
1869.92 47
1870.02 50
1870.12 52
1870.22 55
1870.32 58
1870.42 61
1870.51 66
1870.61 71
1870.71 78
1870.81 84
1870.91 89
1871.01 92
1871.11 92
1871.21 88
1871.31 81
1871.41 71
1871.51 60
1871.61 50
1871.70 42
1871.80 37
1871.90 34
1872.00 35
1872.10 38
1872.20 41
1872.30 43
1872.40 44
1872.50 44
1872.60 43
1872.70 43
1872.80 45
1872.90 51
1873.00 59
1873.09 70
1873.19 82
1873.29 93
1873.39 102
1873.49 106
1873.59 106
1873.69 103
1873.79 97
1873.89 91
1873.99 87
1874.09 85
1874.19 86
1874.29 88
1874.38 91
1874.48 94
1874.58 96
1874.68 96
1874.78 95
1874.88 94
1874.98 92
1875.08 92
1875.18 92
1875.28 94
1875.38 96
1875.48 99
1875.58 103
1875.68 106
1875.78 109
1875.87 111
1875.97 112
1876.07 110
1876.17 107
1876.27 102
1876.37 95
1876.47 89
1876.57 83
1876.67 79
1876.77 76
1876.87 74
1876.97 73
1877.07 71
1877.17 70
1877.27 67
1877.36 63
1877.46 58
1877.56 54
1877.66 50
1877.76 47
1877.86 46
1877.96 47
1878.06 48
1878.16 51
1878.26 53
1878.36 55
1878.46 56
1878.56 56
1878.66 56
1878.76 54
1878.86 52
1878.95 51
1879.05 51
1879.15 53
1879.25 57
1879.35 62
1879.45 68
1879.55 73
1879.65 77
1879.75 77
1879.85 75
1879.95 70
1880.05 63
1880.15 56
1880.25 49
1880.35 43
1880.45 40
1880.55 39
1880.65 40
1880.74 45
1880.84 51
1880.94 60
1881.04 69
1881.14 77
1881.24 84
1881.34 89
1881.44 92
1881.54 94
1881.64 96
1881.74 99
1881.84 103
1881.94 108
1882.04 113
1882.14 116
1882.24 116
1882.34 113
1882.44 107
1882.54 99
1882.63 91
1882.73 85
1882.83 83
1882.93 84
1883.03 89
1883.13 96
1883.23 104
1883.33 112
1883.43 118
1883.53 121
1883.63 120
1883.73 116
1883.83 108
1883.93 100
1884.03 91
1884.13 84
1884.23 80
1884.33 78
1884.43 79
1884.53 81
1884.63 85
1884.73 88
1884.82 90
1884.92 91
1885.02 91
1885.12 90
1885.22 87
1885.32 84
1885.42 80
1885.52 76
1885.62 72
1885.72 68
1885.82 64
1885.92 60
1886.02 58
1886.12 57
1886.22 56
1886.32 54
1886.42 52
1886.52 49
1886.62 44
1886.72 38
1886.82 32
1886.92 27
1887.02 23
1887.12 19
1887.22 17
1887.31 14
1887.41 10
1887.51 6
1887.61 0
1887.71 0
1887.81 0
1887.91 0
1888.01 0
1888.11 0
1888.21 0
1888.31 0
1888.41 2
1888.51 5
1888.61 7
1888.71 9
1888.81 11
1888.91 13
1889.01 15
1889.11 17
1889.21 19
1889.31 21
1889.41 23
1889.51 25
1889.61 28
1889.71 33
1889.81 37
1889.91 43
1890.01 49
1890.11 54
1890.21 58
1890.30 61
1890.40 64
1890.50 66
1890.60 69
1890.70 74
1890.80 79
1890.90 85
1891.00 91
1891.10 96
1891.20 99
1891.30 98
1891.40 94
1891.50 88
1891.60 81
1891.70 73
1891.80 66
1891.90 61
1892.00 59
1892.10 59
1892.20 61
1892.30 63
1892.40 65
1892.50 68
1892.60 69
1892.70 69
1892.80 69
1892.90 68
1893.00 66
1893.10 65
1893.20 63
1893.30 61
1893.40 59
1893.50 57
1893.60 56
1893.70 55
1893.80 56
1893.90 58
1894.00 61
1894.10 65
1894.20 68
1894.30 71
1894.40 71
1894.49 69
1894.59 64
1894.69 58
1894.79 50
1894.89 42
1894.99 37
1895.09 34
1895.19 34
1895.29 36
1895.39 40
1895.49 46
1895.59 51
1895.69 56
1895.79 60
1895.89 63
1895.99 65
1896.09 67
1896.19 67
1896.29 67
1896.39 67
1896.49 67
1896.59 67
1896.69 68
1896.79 70
1896.89 73
1896.99 76
1897.09 79
1897.19 81
1897.29 82
1897.39 80
1897.49 78
1897.59 75
1897.69 71
1897.79 67
1897.89 64
1897.99 60
1898.09 57
1898.19 53
1898.29 48
1898.39 44
1898.49 39
1898.59 35
1898.69 32
1898.79 31
1898.89 32
1898.99 34
1899.09 38
1899.19 42
1899.29 46
1899.39 48
1899.49 49
1899.59 49
1899.69 47
1899.79 45
1899.89 42
1899.99 41
1900.09 41
1900.19 42
1900.29 45
1900.39 50
1900.49 56
1900.59 63
1900.69 70
1900.79 78
1900.89 85
1900.99 91
1901.09 95
1901.19 97
1901.29 98
1901.39 97
1901.49 96
1901.59 95
1901.69 94
1901.79 95
1901.89 95
1901.99 96
1902.09 97
1902.19 98
1902.29 98
1902.39 99
1902.49 100
1902.59 103
1902.69 106
1902.79 109
1902.89 111
1902.99 111
1903.09 109
1903.19 105
1903.29 101
1903.39 98
1903.49 97
1903.59 99
1903.69 103
1903.79 109
1903.89 115
1903.99 119
1904.09 120
1904.19 119
1904.29 117
1904.39 113
1904.49 109
1904.59 106
1904.69 105
1904.79 105
1904.89 106
1904.99 106
1905.09 104
1905.19 101
1905.29 95
1905.39 89
1905.49 83
1905.59 79
1905.69 77
1905.79 77
1905.89 80
1905.99 84
1906.09 89
1906.19 93
1906.29 96
1906.39 98
1906.49 99
1906.59 101
1906.69 102
1906.79 103
1906.89 104
1906.99 103
1907.09 102
1907.19 98
1907.29 93
1907.39 87
1907.49 81
1907.59 77
1907.69 74
1907.79 74
1907.89 78
1907.99 86
1908.09 95
1908.20 105
1908.30 114
1908.40 120
1908.50 122
1908.60 121
1908.70 118
1908.80 112
1908.90 107
1909.00 103
1909.10 99
1909.20 96
1909.30 94
1909.40 92
1909.50 90
1909.60 87
1909.70 86
1909.80 86
1909.90 89
1910.00 94
1910.10 101
1910.20 108
1910.30 116
1910.40 121
1910.50 123
1910.60 123
1910.70 118
1910.80 111
1910.90 102
1911.00 92
1911.10 82
1911.20 72
1911.30 65
1911.40 60
1911.50 57
1911.60 57
1911.70 59
1911.80 61
1911.90 63
1912.00 65
1912.10 66
1912.20 64
1912.30 61
1912.41 57
1912.51 52
1912.61 46
1912.71 41
1912.81 37
1912.91 33
1913.01 30
1913.11 29
1913.21 28
1913.31 30
1913.41 33
1913.51 38
1913.61 44
1913.71 51
1913.81 59
1913.91 67
1914.01 74
1914.11 81
1914.21 87
1914.31 92
1914.41 97
1914.51 102
1914.61 107
1914.71 113
1914.81 120
1914.91 128
1915.01 135
1915.11 142
1915.21 146
1915.31 147
1915.41 143
1915.52 135
1915.62 123
1915.72 109
1915.82 94
1915.92 81
1916.02 71
1916.12 66
1916.22 67
1916.32 74
1916.42 86
1916.52 101
1916.62 116
1916.72 130
1916.82 140
1916.92 146
1917.02 146
1917.12 143
1917.22 137
1917.32 130
1917.42 124
1917.52 120
1917.62 117
1917.72 116
1917.82 114
1917.93 112
1918.03 108
1918.13 102
1918.23 94
1918.33 85
1918.43 76
1918.53 68
1918.63 62
1918.73 58
1918.83 56
1918.93 55
1919.03 54
1919.13 52
1919.23 50
1919.33 47
1919.43 43
1919.53 39
1919.63 36
1919.73 34
1919.83 33
1919.93 33
1920.03 34
1920.14 35
1920.24 36
1920.34 35
1920.44 33
1920.54 31
1920.64 28
1920.74 25
1920.84 23
1920.94 22
1921.04 22
1921.14 24
1921.24 27
1921.34 31
1921.44 35
1921.54 39
1921.64 44
1921.74 48
1921.84 52
1921.94 56
1922.05 59
1922.15 61
1922.25 61
1922.35 60
1922.45 56
1922.55 51
1922.65 46
1922.75 40
1922.85 34
1922.95 29
1923.05 24
1923.15 19
1923.25 15
1923.35 12
1923.45 12
1923.55 13
1923.65 18
1923.75 25
1923.86 33
1923.96 42
1924.06 50
1924.16 57
1924.26 61
1924.36 63
1924.46 63
1924.56 61
1924.66 60
1924.76 58
1924.86 58
1924.96 59
1925.06 61
1925.16 64
1925.26 69
1925.36 74
1925.47 80
1925.57 86
1925.67 91
1925.77 94
1925.87 95
1925.97 94
1926.07 91
1926.17 88
1926.27 85
1926.37 83
1926.47 83
1926.57 86
1926.67 90
1926.77 94
1926.87 98
1926.97 101
1927.08 101
1927.18 99
1927.28 96
1927.38 91
1927.48 86
1927.58 80
1927.68 74
1927.78 67
1927.88 59
1927.98 52
1928.08 44
1928.18 37
1928.28 31
1928.38 27
1928.49 26
1928.59 26
1928.69 29
1928.79 33
1928.89 37
1928.99 41
1929.09 45
1929.19 47
1929.29 48
1929.39 48
1929.49 47
1929.59 46
1929.69 47
1929.79 49
1929.90 52
1930.00 57
1930.10 63
1930.20 70
1930.30 76
1930.40 82
1930.50 88
1930.60 92
1930.70 95
1930.80 97
1930.90 97
1931.00 96
1931.10 93
1931.21 89
1931.31 85
1931.41 82
1931.51 81
1931.61 81
1931.71 82
1931.81 84
1931.91 86
1932.01 88
1932.11 90
1932.21 91
1932.31 93
1932.42 93
1932.52 94
1932.62 93
1932.72 91
1932.82 88
1932.92 82
1933.02 76
1933.12 70
1933.22 66
1933.32 63
1933.42 62
1933.52 64
1933.63 66
1933.73 70
1933.83 73
1933.93 75
1934.03 77
1934.13 78
1934.23 78
1934.33 80
1934.43 81
1934.53 83
1934.63 86
1934.73 88
1934.84 90
1934.94 91
1935.04 91
1935.14 90
1935.24 89
1935.34 86
1935.44 84
1935.54 81
1935.64 78
1935.74 77
1935.84 76
1935.95 76
1936.05 78
1936.15 80
1936.25 82
1936.35 82
1936.45 81
1936.55 79
1936.65 75
1936.75 72
1936.85 69
1936.95 67
1937.06 67
1937.16 69
1937.26 70
1937.36 71
1937.46 71
1937.56 69
1937.66 66
1937.76 61
1937.86 54
1937.96 47
1938.06 40
1938.17 34
1938.27 28
1938.37 24
1938.47 21
1938.57 19
1938.67 18
1938.77 17
1938.87 16
1938.97 16
1939.07 15
1939.18 15
1939.28 15
1939.38 15
1939.48 14
1939.58 12
1939.68 9
1939.78 5
1939.88 1
1939.98 0
1940.08 0
1940.19 0
1940.29 0
1940.39 0
1940.49 0
1940.59 0
1940.69 1
1940.79 3
1940.89 4
1940.99 4
1941.09 4
1941.20 4
1941.30 5
1941.40 6
1941.50 9
1941.60 11
1941.70 14
1941.80 17
1941.90 19
1942.00 22
1942.11 24
1942.21 27
1942.31 31
1942.41 34
1942.51 38
1942.61 40
1942.71 41
1942.81 42
1942.91 41
1943.02 40
1943.12 39
1943.22 39
1943.32 41
1943.42 43
1943.52 47
1943.62 51
1943.72 55
1943.82 59
1943.93 63
1944.03 67
1944.13 70
1944.23 73
1944.33 76
1944.43 79
1944.53 82
1944.63 85
1944.73 87
1944.84 89
1944.94 90
1945.04 89
1945.14 86
1945.24 82
1945.34 77
1945.44 72
1945.54 68
1945.64 66
1945.75 64
1945.85 63
1945.95 64
1946.05 66
1946.15 70
1946.25 76
1946.35 84
1946.45 95
1946.55 106
1946.66 116
1946.76 124
1946.86 128
1946.96 130
1947.06 127
1947.16 122
1947.26 114
1947.36 105
1947.47 96
1947.57 87
1947.67 79
1947.77 74
1947.87 71
1947.97 72
1948.07 76
1948.17 82
1948.28 91
1948.38 99
1948.48 106
1948.58 111
1948.68 114
1948.78 115
1948.88 115
1948.98 115
1949.09 115
1949.19 116
1949.29 118
1949.39 119
1949.49 119
1949.59 117
1949.69 113
1949.79 106
1949.90 98
1950.00 89
1950.10 80
1950.20 74
1950.30 70
1950.40 70
1950.50 73
1950.60 79
1950.71 88
1950.81 97
1950.91 106
1951.01 114
1951.11 122
1951.21 129
1951.31 135
1951.41 141
1951.52 147
1951.62 152
1951.72 157
1951.82 160
1951.92 161
1952.02 162
1952.12 161
1952.23 159
1952.33 156
1952.43 152
1952.53 148
1952.63 144
1952.73 141
1952.83 138
1952.93 137
1953.04 137
1953.14 138
1953.24 140
1953.34 141
1953.44 142
1953.54 142
1953.64 139
1953.75 136
1953.85 131
1953.95 124
1954.05 117
1954.15 108
1954.25 98
1954.35 87
1954.46 76
1954.56 66
1954.66 57
1954.76 51
1954.86 49
1954.96 50
1955.06 55
1955.17 63
1955.27 72
1955.37 81
1955.47 88
1955.57 95
1955.67 100
1955.77 103
1955.87 106
1955.98 109
1956.08 112
1956.18 116
1956.28 122
1956.38 127
1956.48 133
1956.58 138
1956.69 141
1956.79 143
1956.89 143
1956.99 140
1957.09 137
1957.19 132
1957.30 127
1957.40 122
1957.50 117
1957.60 114
1957.70 113
1957.80 112
1957.90 111
1958.01 111
1958.11 109
1958.21 107
1958.31 104
1958.41 100
1958.51 97
1958.61 95
1958.72 94
1958.82 95
1958.92 98
1959.02 104
1959.12 110
1959.22 117
1959.32 123
1959.43 127
1959.53 130
1959.63 129
1959.73 127
1959.83 122
1959.93 117
1960.04 111
1960.14 105
1960.24 100
1960.34 96
1960.44 94
1960.54 93
1960.64 94
1960.75 97
1960.85 102
1960.95 107
1961.05 113
1961.15 117
1961.25 120
1961.36 120
1961.46 117
1961.56 112
1961.66 105
1961.76 96
1961.86 87
1961.97 78
1962.07 70
1962.17 64
1962.27 59
1962.37 56
1962.47 54
1962.57 53
1962.68 53
1962.78 53
1962.88 53
1962.98 52
1963.08 51
1963.18 50
1963.29 48
1963.39 46
1963.49 43
1963.59 41
1963.69 40
1963.79 39
1963.90 40
1964.00 42
1964.10 44
1964.20 47
1964.30 50
1964.40 52
1964.51 54
1964.61 56
1964.71 58
1964.81 62
1964.91 67
1965.01 73
1965.12 77
1965.22 80
1965.32 79
1965.42 76
1965.52 70
1965.62 63
1965.73 56
1965.83 52
1965.93 50
1966.03 52
1966.13 56
1966.23 62
1966.34 69
1966.44 76
1966.54 82
1966.64 85
1966.74 88
1966.84 88
1966.95 88
1967.05 87
1967.15 85
1967.25 84
1967.35 83
1967.45 82
1967.56 82
1967.66 81
1967.76 80
1967.86 78
1967.96 76
1968.06 74
1968.17 72
1968.27 71
1968.37 71
1968.47 72
1968.57 72
1968.68 73
1968.78 72
1968.88 72
1968.98 71
1969.08 71
1969.18 71
1969.29 71
1969.39 73
1969.49 76
1969.59 80
1969.69 84
1969.79 88
1969.90 91
1970.00 94
1970.10 96
1970.20 97
1970.30 98
1970.41 99
1970.51 101
1970.61 103
1970.71 106
1970.81 108
1970.91 110
1971.02 110
1971.12 110
1971.22 109
1971.32 109
1971.42 109
1971.53 110
1971.63 112
1971.73 114
1971.83 115
1971.93 115
1972.03 112
1972.14 107
1972.24 100
1972.34 92
1972.44 83
1972.54 75
1972.65 67
1972.75 61
1972.85 55
1972.95 51
1973.05 48
1973.16 45
1973.26 44
1973.36 42
1973.46 41
1973.56 39
1973.66 37
1973.77 34
1973.87 31
1973.97 28
1974.07 25
1974.17 23
1974.28 22
1974.38 24
1974.48 28
1974.58 33
1974.68 39
1974.79 46
1974.89 54
1974.99 62
1975.09 71
1975.19 81
1975.29 91
1975.40 102
1975.50 112
1975.60 120
1975.70 126
1975.80 128
1975.91 125
1976.01 119
1976.11 110
1976.21 99
1976.31 86
1976.42 74
1976.52 63
1976.62 53
1976.72 45
1976.82 38
1976.93 33
1977.03 28
1977.13 25
1977.23 23
1977.33 22
1977.44 23
1977.54 24
1977.64 27
1977.74 31
1977.84 34
1977.95 38
1978.05 41
1978.15 43
1978.25 43
1978.35 43
1978.46 40
1978.56 37
1978.66 33
1978.76 28
1978.86 24
1978.97 22
1979.07 21
1979.17 22
1979.27 23
1979.37 25
1979.48 25
1979.58 25
1979.68 22
1979.78 17
1979.88 11
1979.99 6
1980.09 1
1980.19 0
1980.29 0
1980.39 0
1980.50 0
1980.60 0
1980.70 0
1980.80 0
1980.90 0
1981.01 0
1981.11 2
1981.21 3
1981.31 5
1981.42 7
1981.52 9
1981.62 12
1981.72 15
1981.82 18
1981.93 23
1982.03 28
1982.13 34
1982.23 40
1982.33 46
1982.44 53
1982.54 58
1982.64 63
1982.74 67
1982.84 69
1982.95 70
1983.05 68
1983.15 64
1983.25 57
1983.36 49
1983.46 40
1983.56 31
1983.66 22
1983.76 16
1983.87 11
1983.97 8
1984.07 6
1984.17 5
1984.27 6
1984.38 8
1984.48 12
1984.58 17
1984.68 24
1984.79 31
1984.89 38
1984.99 43
1985.09 46
1985.19 47
1985.30 47
1985.40 48
1985.50 49
1985.60 52
1985.71 56
1985.81 63
1985.91 70
1986.01 77
1986.11 82
1986.22 86
1986.32 86
1986.42 85
1986.52 81
1986.63 76
1986.73 70
1986.83 64
1986.93 60
1987.03 58
1987.14 58
1987.24 59
1987.34 62
1987.44 65
1987.55 68
1987.65 69
1987.75 70
1987.85 70
1987.95 68
1988.06 67
1988.16 64
1988.26 62
1988.36 58
1988.47 54
1988.57 49
1988.67 43
1988.77 39
1988.87 36
1988.98 35
1989.08 35
1989.18 38
1989.28 41
1989.39 44
1989.49 49
1989.59 53
1989.69 58
1989.80 63
1989.90 67
1990.00 70
1990.10 69
1990.20 64
1990.31 56
1990.41 44
1990.51 30
1990.61 17
1990.72 5
1990.82 0
1990.92 0
1991.02 0
1991.13 0
1991.23 0
1991.33 0
1991.43 0
1991.53 0
1991.64 0
1991.74 6
1991.84 11
1991.94 16
1992.05 19
1992.15 20
1992.25 19
1992.35 15
1992.46 9
1992.56 3
1992.66 0
1992.76 0
1992.87 0
1992.97 0
1993.07 0
1993.17 7
1993.27 15
1993.38 23
1993.48 30
1993.58 35
1993.68 38
1993.79 39
1993.89 40
1993.99 40
1994.09 39
1994.20 38
1994.30 37
1994.40 36
1994.50 34
1994.61 32
1994.71 28
1994.81 25
1994.91 22
1995.02 19
1995.12 19
1995.22 20
1995.32 24
1995.43 29
1995.53 34
1995.63 39
1995.73 44
1995.84 48
1995.94 52
1996.04 55
1996.14 59
1996.25 63
1996.35 66
1996.45 69
1996.55 71
1996.66 71
1996.76 69
1996.86 66
1996.96 63
1997.07 59
1997.17 56
1997.27 53
1997.37 51
1997.48 50
1997.58 51
1997.68 55
1997.78 60
1997.89 67
1997.99 74
1998.09 79
1998.19 83
1998.30 82
1998.40 79
1998.50 74
1998.60 68
1998.71 65
1998.81 63
1998.91 65
1999.01 68
1999.12 72
1999.22 74
1999.32 73
1999.42 67
1999.53 59
1999.63 47
1999.73 35
1999.83 24
1999.94 15
2000.04 9
2000.14 7
2000.24 7
2000.35 10
2000.45 13
2000.55 16
2000.65 19
2000.76 21
2000.86 23
2000.96 25
2001.06 27
2001.17 28
2001.27 29
2001.37 27
2001.47 22
2001.58 17
2001.68 10
2001.78 5
2001.88 2
2001.99 2
2002.09 5
2002.19 12
2002.30 19
2002.40 25
2002.50 29
2002.60 30
2002.71 28
2002.81 23
2002.91 17
2003.01 11
2003.12 7
2003.22 5
2003.32 5
2003.42 7
2003.53 9
2003.63 12
2003.73 13
2003.83 12
2003.94 10
2004.04 7
2004.14 4
2004.25 1
2004.35 0
2004.45 1
2004.55 4
2004.66 8
2004.76 12
2004.86 16
2004.96 19
2005.07 21
2005.17 22
2005.27 24
2005.38 25
2005.48 27
2005.58 28
2005.68 29
2005.79 29
2005.89 28
2005.99 27
2006.09 26
2006.20 27
2006.30 29
2006.40 32
2006.50 36
2006.61 38
2006.71 39
2006.81 37
2006.92 33
2007.02 28
2007.12 22
2007.22 17
2007.33 12
2007.43 7
2007.53 3
2007.64 0
2007.74 0
2007.84 0
2007.94 0
2008.05 0
2008.15 0
2008.25 0
2008.35 8
2008.46 17
2008.56 25
2008.66 33
2008.77 39
2008.87 44
2008.97 47
2009.07 49
2009.18 50
2009.28 50
2009.38 48
2009.49 47
2009.59 45
2009.69 43
2009.79 42
2009.90 40
2010.00 39
2010.10 36
2010.20 33
2010.31 30
2010.41 26
2010.51 23
2010.62 20
2010.72 16
2010.82 11
2010.92 5
2011.03 0
2011.13 0
2011.23 0
2011.34 0
2011.44 0
2011.54 1
2011.64 14
2011.75 28
2011.85 43
2011.95 56
2012.06 68
2012.16 76
2012.26 83
2012.36 87
2012.47 89
2012.57 89
2012.67 87
2012.78 83
2012.88 77
2012.98 71
2013.08 64
2013.19 57
2013.29 52
2013.39 48
2013.50 45
2013.60 42
2013.70 38
2013.81 33
2013.91 28
2014.01 21
2014.11 16
2014.22 12
2014.32 11
2014.42 13
2014.53 16
2014.63 21
2014.73 26
2014.83 31
2014.94 34
2015.04 37
2015.14 38
2015.25 40
2015.35 40
2015.45 41
2015.56 40
2015.66 38
2015.76 35
2015.86 33
2015.97 30
2016.07 27
2016.17 24
2016.28 21
2016.38 18
2016.48 15
2016.59 11
2016.69 7
2016.79 4
2016.89 1
2017.00 0
2017.10 0
2017.20 0
2017.31 0
2017.41 0
2017.51 0
2017.62 0
2017.72 0
2017.82 0
2017.92 2
2018.03 5
2018.13 6
2018.23 7
2018.34 8
2018.44 8
2018.54 9
2018.65 11
2018.75 13
2018.85 17
2018.95 21
2019.06 26
2019.16 30
2019.26 34
2019.37 37
2019.47 39
2019.57 38
2019.68 36
2019.78 32
2019.88 27
2019.98 21
2020.09 17
2020.19 14
2020.29 14
2020.40 15
2020.50 18
2020.60 21
2020.71 25
2020.81 28
2020.91 30
2021.02 31
2021.12 30
2021.22 27
2021.33 23
2021.43 19
2021.53 17
2021.63 18
2021.74 23
2021.84 33
2021.94 47
2022.05 64
2022.15 80
2022.25 94
2022.36 103
2022.46 107
2022.56 105
2022.67 98
2022.77 89
2022.87 78
2022.98 67
2023.08 57
2023.18 49
2023.28 43
2023.39 38
2023.49 35
2023.59 34
2023.70 35
2023.80 37
2023.90 40
2024.01 44
2024.11 47
2024.21 50
2024.32 51
2024.42 51
2024.52 50
2024.63 47
2024.73 44
2024.83 40
2024.94 35
2025.04 31
2025.14 27
2025.25 25
2025.35 25
2025.45 27
2025.55 31
2025.66 36
2025.76 42
2025.86 48
2025.97 53
2026.07 57
2026.17 60
2026.28 61
2026.38 62
2026.48 60
2026.59 57
2026.69 51
2026.79 44
2026.90 35
2027.00 26
2027.10 18
2027.21 11
2027.31 7
2027.41 6
2027.52 8
2027.62 11
2027.72 15
2027.83 20
2027.93 25
2028.03 30
2028.14 34
2028.24 37
2028.34 39
2028.45 40
2028.55 41
2028.65 40
2028.76 39
2028.86 38
2028.96 38
2029.07 40
2029.17 44
2029.27 50
2029.38 58
2029.48 66
2029.58 76
2029.69 85
2029.79 94
2029.89 103
2030.00 112
2030.10 121
2030.20 130
2030.31 137
2030.41 143
2030.51 147
2030.62 149
2030.72 148
2030.82 145
2030.93 139
2031.03 132
2031.13 122
2031.24 111
2031.34 99
2031.44 86
2031.55 73
2031.65 62
2031.75 54
2031.86 48
2031.96 44
2032.06 41
2032.17 38
2032.27 34
2032.37 27
2032.48 19
2032.58 9
2032.68 0
2032.79 0
2032.89 0
2032.99 0
2033.10 0
2033.20 0
2033.30 0
2033.41 0
2033.51 3
2033.61 10
2033.72 17
2033.82 24
2033.92 29
2034.03 34
2034.13 40
2034.23 46
2034.34 53
2034.44 60
2034.54 66
2034.65 71
2034.75 74
2034.85 76
2034.96 75
2035.06 73
2035.17 71
2035.27 69
2035.37 67
2035.48 65
2035.58 62
2035.68 57
2035.79 50
2035.89 41
2035.99 33
2036.10 25
2036.20 20
2036.30 17
2036.41 17
2036.51 19
2036.61 22
2036.72 24
2036.82 26
2036.92 28
2037.03 28
2037.13 28
2037.23 27
2037.34 26
2037.44 25
2037.55 25
2037.65 25
2037.75 27
2037.86 30
2037.96 33
2038.06 36
2038.17 40
2038.27 45
2038.37 49
2038.48 54
2038.58 59
2038.68 64
2038.79 67
2038.89 69
2038.99 69
2039.10 68
2039.20 65
2039.31 63
2039.41 62
2039.51 62
2039.62 64
2039.72 67
2039.82 70
2039.93 72
2040.03 72
2040.13 70
2040.24 66
2040.34 61
2040.45 57
2040.55 53
2040.65 51
2040.76 49
2040.86 48
2040.96 47
2041.07 45
2041.17 42
2041.27 39
2041.38 36
2041.48 34
2041.58 32
2041.69 33
2041.79 34
2041.90 37
2042.00 39
2042.10 40
2042.21 38
2042.31 35
2042.41 29
2042.52 21
2042.62 14
2042.72 8
2042.83 4
2042.93 2
2043.04 2
2043.14 4
2043.24 5
2043.35 5
2043.45 4
2043.55 3
2043.66 0
2043.76 0
2043.87 0
2043.97 0
2044.07 0
2044.18 0
2044.28 0
2044.38 6
2044.49 18
2044.59 34
2044.69 52
2044.80 71
2044.90 89
2045.01 104
2045.11 115
2045.21 121
2045.32 123
2045.42 121
2045.52 118
2045.63 114
2045.73 109
2045.84 104
2045.94 98
2046.04 91
2046.15 83
2046.25 74
2046.35 65
2046.46 57
2046.56 50
2046.67 45
2046.77 43
2046.87 43
2046.98 46
2047.08 50
2047.18 55
2047.29 60
2047.39 63
2047.50 64
2047.60 63
2047.70 61
2047.81 57
2047.91 53
2048.01 49
2048.12 46
2048.22 44
2048.33 44
2048.43 46
2048.53 49
2048.64 54
2048.74 58
2048.84 63
2048.95 66
2049.05 68
2049.16 68
2049.26 67
2049.36 65
2049.47 62
2049.57 59
2049.68 58
2049.78 58
2049.88 59
2049.99 62
2050.09 65
2050.19 68
2050.30 70
2050.40 70
2050.51 68
2050.61 65
2050.71 62
2050.82 59
2050.92 58
2051.03 58
2051.13 59
2051.23 60
2051.34 61
2051.44 59
2051.54 56
2051.65 50
2051.75 45
2051.86 38
2051.96 33
2052.06 28
2052.17 26
2052.27 26
2052.38 28
2052.48 32
2052.58 39
2052.69 47
2052.79 55
2052.90 61
2053.00 65
2053.10 67
2053.21 65
2053.31 61
2053.41 57
2053.52 52
2053.62 48
2053.73 47
2053.83 47
2053.93 50
2054.04 54
2054.14 60
2054.25 65
2054.35 68
2054.45 70
2054.56 68
2054.66 64
2054.77 59
2054.87 52
2054.97 46
2055.08 41
2055.18 38
2055.29 36
2055.39 36
2055.49 36
2055.60 36
2055.70 37
2055.81 39
2055.91 40
2056.01 42
2056.12 43
2056.22 42
2056.33 38
2056.43 33
2056.53 26
2056.64 20
2056.74 15
2056.85 15
2056.95 18
2057.05 26
2057.16 36
2057.26 47
2057.37 57
2057.47 65
2057.57 70
2057.68 72
2057.78 72
2057.89 70
2057.99 68
2058.09 66
2058.20 65
2058.30 64
2058.41 65
2058.51 64
2058.61 62
2058.72 58
2058.82 51
2058.93 42
2059.03 32
2059.13 23
2059.24 17
2059.34 16
2059.45 20
2059.55 29
2059.65 42
2059.76 59
2059.86 78
2059.97 96
2060.07 114
2060.18 129
2060.28 140
2060.38 148
2060.49 151
2060.59 149
2060.70 143
2060.80 134
2060.90 124
2061.01 114
2061.11 106
2061.22 100
2061.32 96
2061.42 93
2061.53 92
2061.63 90
2061.74 88
2061.84 86
2061.95 85
2062.05 87
2062.15 91
2062.26 97
2062.36 105
2062.47 114
2062.57 122
2062.67 127
2062.78 129
2062.88 127
2062.99 122
2063.09 115
2063.20 106
2063.30 97
2063.40 89
2063.51 83
2063.61 80
2063.72 79
2063.82 79
2063.92 81
2064.03 82
2064.13 84
2064.24 86
2064.34 88
2064.45 91
2064.55 94
2064.65 97
2064.76 101
2064.86 103
2064.97 104
2065.07 105
2065.17 104
2065.28 102
2065.38 100
2065.49 96
2065.59 91
2065.70 85
2065.80 77
2065.90 69
2066.01 62
2066.11 55
2066.22 51
2066.32 50
2066.43 51
2066.53 55
2066.63 59
2066.74 64
2066.84 71
2066.95 77
2067.05 84
2067.16 92
2067.26 99
2067.36 105
2067.47 109
2067.57 110
2067.68 109
2067.78 105
2067.89 99
2067.99 91
2068.09 82
2068.20 74
2068.30 66
2068.41 59
2068.51 52
2068.62 48
2068.72 45
2068.82 44
2068.93 44
2069.03 45
2069.14 47
2069.24 47
2069.35 47
2069.45 44
2069.55 38
2069.66 31
2069.76 22
2069.87 12
2069.97 3
2070.08 0
2070.18 0
2070.28 0
2070.39 0
2070.49 0
2070.60 0
2070.70 1
2070.81 3
2070.91 3
2071.02 3
2071.12 3
2071.22 4
2071.33 7
2071.43 10
2071.54 13
2071.64 15
2071.75 16
2071.85 16
2071.95 16
2072.06 16
2072.16 17
2072.27 20
2072.37 24
2072.48 30
2072.58 35
2072.69 38
2072.79 40
2072.89 39
2073.00 38
2073.10 36
2073.21 35
2073.31 34
2073.42 36
2073.52 38
2073.63 42
2073.73 46
2073.83 51
2073.94 56
2074.04 61
2074.15 65
2074.25 68
2074.36 71
2074.46 73
2074.57 75
2074.67 76
2074.77 77
2074.88 77
2074.98 77
2075.09 76
2075.19 75
2075.30 73
2075.40 71
2075.51 68
2075.61 64
2075.71 60
2075.82 56
2075.92 52
2076.03 48
2076.13 45
2076.24 42
2076.34 41
2076.45 41
2076.55 43
2076.65 46
2076.76 51
2076.86 57
2076.97 64
2077.07 71
2077.18 78
2077.28 85
2077.39 90
2077.49 94
2077.60 95
2077.70 95
2077.80 92
2077.91 87
2078.01 80
2078.12 72
2078.22 64
2078.33 56
2078.43 50
2078.54 45
2078.64 41
2078.75 38
2078.85 36
2078.95 34
2079.06 32
2079.16 29
2079.27 26
2079.37 23
2079.48 20
2079.58 19
2079.69 18
2079.79 20
2079.90 23
2080.00 27
2080.11 32
2080.21 37
2080.31 40
2080.42 41
2080.52 40
2080.63 37
2080.73 34
2080.84 31
2080.94 28
2081.05 28
2081.15 28
2081.26 28
2081.36 29
2081.47 30
2081.57 30
2081.67 30
2081.78 32
2081.88 35
2081.99 40
2082.09 48
2082.20 56
2082.30 64
2082.41 70
2082.51 74
2082.62 74
2082.72 71
2082.83 67
2082.93 62
2083.03 57
2083.14 53
2083.24 48
2083.35 44
2083.45 38
2083.56 31
2083.66 22
2083.77 12
2083.87 2
2083.98 0
2084.08 0
2084.19 0
2084.29 0
2084.40 0
2084.50 0
2084.61 0
2084.71 0
2084.81 6
2084.92 12
2085.02 18
2085.13 24
2085.23 31
2085.34 39
2085.44 48
2085.55 56
2085.65 63
2085.76 66
2085.86 67
2085.97 63
2086.07 56
2086.18 47
2086.28 39
2086.39 33
2086.49 30
2086.60 32
2086.70 37
2086.80 44
2086.91 54
2087.01 63
2087.12 71
2087.22 78
2087.33 81
2087.43 82
2087.54 80
2087.64 76
2087.75 70
2087.85 63
2087.96 55
2088.06 48
2088.17 41
2088.27 35
2088.38 30
2088.48 26
2088.59 23
2088.69 21
2088.80 22
2088.90 23
2089.01 26
2089.11 28
2089.21 30
2089.32 30
2089.42 28
2089.53 24
2089.63 18
2089.74 13
2089.84 7
2089.95 3
2090.05 2
2090.16 2
2090.26 5
2090.37 9
2090.47 15
2090.58 22
2090.68 32
2090.79 42
2090.89 54
2091.00 67
2091.10 80
2091.21 91
2091.31 99
2091.42 104
2091.52 104
2091.63 101
2091.73 96
2091.84 90
2091.94 83
2092.05 77
2092.15 72
2092.26 69
2092.36 67
2092.47 66
2092.57 65
2092.68 65
2092.78 67
2092.89 69
2092.99 72
2093.10 75
2093.20 80
2093.30 84
2093.41 87
2093.51 89
2093.62 89
2093.72 86
2093.83 81
2093.93 72
2094.04 61
2094.14 49
2094.25 36
2094.35 24
2094.46 14
2094.56 8
2094.67 5
2094.77 6
2094.88 9
2094.98 13
2095.09 17
2095.19 19
2095.30 21
2095.40 21
2095.51 21
2095.61 21
2095.72 22
2095.82 23
2095.93 25
2096.03 26
2096.14 27
2096.24 27
2096.35 26
2096.45 25
2096.56 25
2096.66 28
2096.77 34
2096.87 42
2096.98 52
2097.08 63
2097.19 74
2097.29 82
2097.40 88
2097.50 91
2097.61 90
2097.71 86
2097.82 79
2097.92 70
2098.03 59
2098.13 49
2098.24 39
2098.34 31
2098.45 25
2098.55 22
2098.66 21
2098.76 22
2098.87 25
2098.97 27
2099.08 28
2099.18 28
2099.29 27
2099.40 24
2099.50 20
2099.61 15
2099.71 9
2099.82 3
2099.92 0
2100.03 0
2100.13 0
2100.24 0
2100.34 0
2100.45 0
2100.55 0
2100.66 0
2100.76 5
2100.87 9
2100.97 11
2101.08 10
2101.18 9
2101.29 6
2101.39 3
2101.50 2
2101.60 2
2101.71 5
2101.81 10
2101.92 17
2102.02 25
2102.13 33
2102.23 41
2102.34 48
2102.44 55
2102.55 60
2102.65 64
2102.76 68
2102.86 71
2102.97 75
2103.07 78
2103.18 82
2103.28 87
2103.39 92
2103.50 97
2103.60 102
2103.71 105
2103.81 106
2103.92 104
2104.02 98
2104.13 91
2104.23 83
2104.34 76
2104.44 72
2104.55 71
2104.65 73
2104.76 77
2104.86 82
2104.97 87
2105.07 89
2105.18 89
2105.28 87
2105.39 83
2105.49 79
2105.60 75
2105.70 71
2105.81 68
2105.92 65
2106.02 62
2106.13 58
2106.23 55
2106.34 51
2106.44 48
2106.55 45
2106.65 42
2106.76 40
2106.86 37
2106.97 35
2107.07 32
2107.18 30
2107.28 29
2107.39 29
2107.49 30
2107.60 33
2107.70 38
2107.81 44
2107.92 51
2108.02 59
2108.13 67
2108.23 74
2108.34 80
2108.44 85
2108.55 87
2108.65 86
2108.76 82
2108.86 76
2108.97 68
2109.07 59
2109.18 50
2109.28 41
2109.39 33
2109.49 24
2109.60 16
2109.71 8
2109.81 0
2109.92 0
2110.02 0
2110.13 0
2110.23 0
2110.34 0
2110.44 0
2110.55 0
2110.65 1
2110.76 4
2110.86 6
2110.97 9
2111.08 14
2111.18 20
2111.29 29
2111.39 38
2111.50 49
2111.60 58
2111.71 66
2111.81 72
2111.92 74
2112.02 74
2112.13 71
2112.23 68
2112.34 65
2112.45 65
2112.55 67
2112.66 72
2112.76 79
2112.87 86
2112.97 92
2113.08 96
2113.18 97
2113.29 94
2113.39 88
2113.50 80
2113.60 72
2113.71 64
2113.82 57
2113.92 52
2114.03 50
2114.13 48
2114.24 48
2114.34 48
2114.45 48
2114.55 47
2114.66 45
2114.76 41
2114.87 35
2114.98 28
2115.08 21
2115.19 15
2115.29 12
2115.40 11
2115.50 14
2115.61 19
2115.71 27
2115.82 34
2115.92 39
2116.03 42
2116.14 43
2116.24 43
2116.35 43
2116.45 46
2116.56 52
2116.66 61
2116.77 74
2116.87 88
2116.98 101
2117.09 111
2117.19 118
2117.30 121
2117.40 121
2117.51 118
2117.61 115
2117.72 111
2117.82 109
2117.93 106
2118.04 104
2118.14 102
2118.25 101
2118.35 99
2118.46 97
2118.56 94
2118.67 90
2118.77 85
2118.88 79
2118.99 72
2119.09 64
2119.20 55
2119.30 47
2119.41 41
2119.51 35
2119.62 31
2119.72 27
2119.83 24
2119.94 22
2120.04 19
2120.15 17
2120.25 16
2120.36 15
2120.46 16
2120.57 18
2120.67 21
2120.78 25
2120.89 30
2120.99 36
2121.10 41
2121.20 45
2121.31 48
2121.41 49
2121.52 49
2121.63 46
2121.73 42
2121.84 37
2121.94 32
2122.05 27
2122.15 21
2122.26 16
2122.36 12
2122.47 7
2122.58 3
2122.68 0
2122.79 0
2122.89 0
2123.00 0
2123.10 1
2123.21 5
2123.32 11
2123.42 18
2123.53 24
2123.63 30
2123.74 33
2123.84 34
2123.95 32
2124.06 29
2124.16 24
2124.27 19
2124.37 14
2124.48 10
2124.58 7
2124.69 6
2124.80 6
2124.90 6
2125.01 8
2125.11 10
2125.22 11
2125.32 13
2125.43 16
2125.54 18
2125.64 19
2125.75 21
2125.85 21
2125.96 19
2126.06 16
2126.17 12
2126.28 7
2126.38 1
2126.49 0
2126.59 0
2126.70 0
2126.80 0
2126.91 0
2127.02 0
2127.12 0
2127.23 0
2127.33 3
2127.44 6
2127.54 10
2127.65 12
2127.76 15
2127.86 16
2127.97 17
2128.07 17
2128.18 17
2128.29 18
2128.39 21
2128.50 25
2128.60 32
2128.71 40
2128.81 49
2128.92 58
2129.03 67
2129.13 74
2129.24 79
2129.34 82
2129.45 83
2129.56 83
2129.66 83
2129.77 83
2129.87 83
2129.98 83
2130.08 82
2130.19 81
2130.30 79
2130.40 75
2130.51 72
2130.61 69
2130.72 68
2130.83 70
2130.93 74
2131.04 79
2131.14 83
2131.25 86
2131.35 86
2131.46 81
2131.57 72
2131.67 61
2131.78 49
2131.88 37
2131.99 29
2132.10 23
2132.20 21
2132.31 22
2132.41 24
2132.52 27
2132.63 30
2132.73 33
2132.84 34
2132.94 36
2133.05 37
2133.16 39
2133.26 40
2133.37 42
2133.47 43
2133.58 44
2133.68 45
2133.79 46
2133.90 48
2134.00 51
2134.11 54
2134.21 57
2134.32 60
2134.43 63
2134.53 64
2134.64 65
2134.74 64
2134.85 62
2134.96 57
2135.06 51
2135.17 44
2135.27 37
2135.38 31
2135.49 27
2135.59 25
2135.70 26
2135.80 29
2135.91 33
2136.02 38
2136.12 42
2136.23 45
2136.33 49
2136.44 54
2136.55 61
2136.65 70
2136.76 80
2136.86 91
2136.97 103
2137.08 112
2137.18 120
2137.29 124
2137.39 124
2137.50 121
2137.61 114
2137.71 106
2137.82 96
2137.92 85
2138.03 75
2138.14 66
2138.24 59
2138.35 54
2138.45 51
2138.56 48
2138.67 46
2138.77 42
2138.88 37
2138.98 30
2139.09 22
2139.20 15
2139.30 10
2139.41 8
2139.52 9
2139.62 13
2139.73 17
2139.83 21
2139.94 24
2140.05 24
2140.15 23
2140.26 21
2140.36 18
2140.47 16
2140.58 15
2140.68 16
2140.79 18
2140.89 20
2141.00 22
2141.11 24
2141.21 26
2141.32 27
2141.42 28
2141.53 29
2141.64 31
2141.74 35
2141.85 40
2141.96 47
2142.06 54
2142.17 61
2142.27 67
2142.38 70
2142.49 71
2142.59 69
2142.70 65
2142.80 59
2142.91 52
2143.02 43
2143.12 34
2143.23 24
2143.34 15
2143.44 7
2143.55 2
2143.65 0
2143.76 0
2143.87 4
2143.97 12
2144.08 21
2144.19 31
2144.29 41
2144.40 50
2144.50 56
2144.61 61
2144.72 65
2144.82 68
2144.93 71
2145.03 74
2145.14 77
2145.25 79
2145.35 79
2145.46 78
2145.57 74
2145.67 69
2145.78 64
2145.88 59
2145.99 55
2146.10 53
2146.20 53
2146.31 53
2146.42 53
2146.52 53
2146.63 51
2146.73 49
2146.84 45
2146.95 42
2147.05 39
2147.16 36
2147.27 35
2147.37 34
2147.48 36
2147.58 39
2147.69 44
2147.80 50
2147.90 57
2148.01 64
2148.12 71
2148.22 76
2148.33 80
2148.43 83
2148.54 85
2148.65 84
2148.75 83
2148.86 79
2148.97 73
2149.07 64
2149.18 54
2149.29 43
2149.39 31
2149.50 21
2149.60 14
2149.71 9
2149.82 8
2149.92 9
2150.03 12
2150.14 15
2150.24 19
2150.35 22
2150.46 23
2150.56 24
2150.67 24
2150.77 24
2150.88 26
2150.99 29
2151.09 33
2151.20 39
2151.31 46
2151.41 53
2151.52 58
2151.63 63
2151.73 65
2151.84 65
2151.94 65
2152.05 64
2152.16 64
2152.26 65
2152.37 67
2152.48 70
2152.58 75
2152.69 79
2152.80 84
2152.90 88
2153.01 90
2153.11 91
2153.22 90
2153.33 88
2153.43 84
2153.54 79
2153.65 76
2153.75 75
2153.86 77
2153.97 83
2154.07 91
2154.18 101
2154.29 113
2154.39 123
2154.50 132
2154.60 138
2154.71 142
2154.82 144
2154.92 144
2155.03 145
2155.14 145
2155.24 147
2155.35 150
2155.46 153
2155.56 156
2155.67 158
2155.78 157
2155.88 154
2155.99 148
2156.10 140
2156.20 130
2156.31 120
2156.41 111
2156.52 104
2156.63 99
2156.73 98
2156.84 100
2156.95 104
2157.05 111
2157.16 119
2157.27 128
2157.37 137
2157.48 146
2157.59 154
2157.69 160
2157.80 163
2157.91 162
2158.01 158
2158.12 149
2158.23 138
2158.33 125
2158.44 113
2158.55 102
2158.65 93
2158.76 88
2158.86 85
2158.97 85
2159.08 86
2159.18 88
2159.29 90
2159.40 92
2159.50 95
2159.61 98
2159.72 102
2159.82 106
2159.93 109
2160.04 112
2160.14 114
2160.25 115
2160.36 113
2160.46 111
2160.57 108
2160.68 106
2160.78 104
2160.89 103
2161.00 104
2161.10 105
2161.21 107
2161.32 109
2161.42 110
2161.53 111
2161.64 111
2161.74 109
2161.85 107
2161.96 103
2162.06 99
2162.17 95
2162.28 92
2162.38 89
2162.49 87
2162.60 85
2162.70 84
2162.81 82
2162.92 81
2163.02 79
2163.13 77
2163.24 73
2163.34 69
2163.45 64
2163.56 57
2163.66 49
2163.77 40
2163.88 31
2163.98 22
2164.09 14
2164.20 7
2164.30 3
2164.41 2
2164.52 4
2164.62 8
2164.73 14
2164.84 21
2164.94 28
2165.05 33
2165.16 38
2165.26 42
2165.37 45
2165.48 49
2165.58 53
2165.69 57
2165.80 62
2165.90 64
2166.01 65
2166.12 64
2166.22 60
2166.33 56
2166.44 50
2166.54 45
2166.65 41
2166.76 38
2166.86 36
2166.97 35
2167.08 34
2167.18 34
2167.29 34
2167.40 34
2167.50 34
2167.61 34
2167.72 33
2167.82 32
2167.93 30
2168.04 29
2168.15 29
2168.25 30
2168.36 33
2168.47 38
2168.57 44
2168.68 49
2168.79 54
2168.89 58
2169.00 60
2169.11 61
2169.21 62
2169.32 61
2169.43 60
2169.53 60
2169.64 59
2169.75 59
2169.85 59
2169.96 60
2170.07 62
2170.17 63
2170.28 65
2170.39 67
2170.50 68
2170.60 69
2170.71 70
2170.82 71
2170.92 71
2171.03 72
2171.14 72
2171.24 74
2171.35 75
2171.46 77
2171.56 79
2171.67 80
2171.78 80
2171.88 79
2171.99 75
2172.10 70
2172.20 65
2172.31 61
2172.42 59
2172.53 60
2172.63 62
2172.74 67
2172.85 71
2172.95 75
2173.06 76
2173.17 76
2173.27 74
2173.38 73
2173.49 71
2173.59 71
2173.70 71
2173.81 71
2173.92 70
2174.02 67
2174.13 62
2174.24 55
2174.34 47
2174.45 39
2174.56 33
2174.66 29
2174.77 27
2174.88 26
2174.98 26
2175.09 24
2175.20 20
2175.31 14
2175.41 7
2175.52 0
2175.63 0
2175.73 0
2175.84 0
2175.95 0
2176.05 0
2176.16 0
2176.27 0
2176.38 0
2176.48 6
2176.59 14
2176.70 24
2176.80 34
2176.91 44
2177.02 53
2177.12 60
2177.23 65
2177.34 67
2177.45 67
2177.55 65
2177.66 63
2177.77 61
2177.87 59
2177.98 59
2178.09 60
2178.19 61
2178.30 63
2178.41 65
2178.52 68
2178.62 73
2178.73 79
2178.84 87
2178.94 95
2179.05 103
2179.16 109
2179.27 112
2179.37 112
2179.48 109
2179.59 103
2179.69 96
2179.80 87
2179.91 78
2180.01 69
2180.12 59
2180.23 49
2180.34 39
2180.44 30
2180.55 22
2180.66 17
2180.76 14
2180.87 14
2180.98 16
2181.09 22
2181.19 30
2181.30 40
2181.41 51
2181.51 63
2181.62 75
2181.73 86
2181.84 94
2181.94 99
2182.05 101
2182.16 100
2182.26 97
2182.37 93
2182.48 89
2182.59 86
2182.69 85
2182.80 87
2182.91 91
2183.01 96
2183.12 102
2183.23 106
2183.34 108
2183.44 109
2183.55 109
2183.66 109
2183.76 111
2183.87 115
2183.98 121
2184.09 126
2184.19 129
2184.30 127
2184.41 121
2184.51 109
2184.62 94
2184.73 77
2184.84 62
2184.94 49
2185.05 41
2185.16 36
2185.26 35
2185.37 36
2185.48 39
2185.59 44
2185.69 49
2185.80 53
2185.91 57
2186.02 60
2186.12 61
2186.23 60
2186.34 58
2186.44 56
2186.55 54
2186.66 54
2186.77 56
2186.87 60
2186.98 67
2187.09 74
2187.19 82
2187.30 90
2187.41 96
2187.52 102
2187.62 106
2187.73 110
2187.84 112
2187.95 114
2188.05 116
2188.16 115
2188.27 114
2188.37 109
2188.48 104
2188.59 96
2188.70 89
2188.80 82
2188.91 77
2189.02 74
2189.13 73
2189.23 74
2189.34 76
2189.45 79
2189.55 83
2189.66 89
2189.77 95
2189.88 102
2189.98 110
2190.09 118
2190.20 124
2190.31 128
2190.41 129
2190.52 126
2190.63 120
2190.74 112
2190.84 102
2190.95 91
2191.06 80
2191.16 71
2191.27 64
2191.38 60
2191.49 59
2191.59 63
2191.70 70
2191.81 81
2191.92 93
2192.02 106
2192.13 117
2192.24 124
2192.35 126
2192.45 124
2192.56 118
2192.67 109
2192.78 99
2192.88 88
2192.99 79
2193.10 71
2193.20 65
2193.31 61
2193.42 57
2193.53 54
2193.63 52
2193.74 51
2193.85 50
2193.96 51
2194.06 53
2194.17 56
2194.28 59
2194.39 63
2194.49 66
2194.60 68
2194.71 70
2194.82 70
2194.92 70
2195.03 70
2195.14 71
2195.25 72
2195.35 76
2195.46 80
2195.57 86
2195.68 92
2195.78 95
2195.89 95
2196.00 89
2196.11 79
2196.21 64
2196.32 46
2196.43 27
2196.54 10
2196.64 0
2196.75 0
2196.86 0
2196.97 0
2197.07 0
2197.18 0
2197.29 0
2197.40 1
2197.50 5
2197.61 7
2197.72 10
2197.83 11
2197.93 12
2198.04 13
2198.15 14
2198.26 14
2198.36 14
2198.47 14
2198.58 15
2198.69 16
2198.79 17
2198.90 17
2199.01 17
2199.12 15
2199.22 10
2199.33 5
2199.44 0
2199.55 0
2199.65 0
2199.76 0
2199.87 0
2199.98 0
2200.08 2
2200.19 12
2200.30 21
2200.41 28
2200.51 32
2200.62 32
2200.73 29
2200.84 25
2200.94 19
2201.05 15
2201.16 12
2201.27 11
2201.37 11
2201.48 14
2201.59 17
2201.70 20
2201.81 24
2201.91 27
2202.02 30
2202.13 33
2202.24 36
2202.34 40
2202.45 45
2202.56 50
2202.67 56
2202.77 60
2202.88 63
2202.99 64
2203.10 62
2203.20 58
2203.31 53
2203.42 48
2203.53 45
2203.64 44
2203.74 46
2203.85 48
2203.96 51
2204.07 53
2204.17 54
2204.28 53
2204.39 52
2204.50 51
2204.60 51
2204.71 53
2204.82 56
2204.93 62
2205.03 68
2205.14 76
2205.25 83
2205.36 90
2205.47 97
2205.57 101
2205.68 105
2205.79 106
2205.90 104
2206.00 100
2206.11 94
2206.22 87
2206.33 79
2206.44 71
2206.54 65
2206.65 62
2206.76 61
2206.87 62
2206.97 65
2207.08 69
2207.19 73
2207.30 77
2207.40 80
2207.51 82
2207.62 83
2207.73 84
2207.84 84
2207.94 84
2208.05 85
2208.16 86
2208.27 89
2208.37 92
2208.48 98
2208.59 104
2208.70 111
2208.81 117
2208.91 121
2209.02 124
2209.13 125
2209.24 125
2209.34 124
2209.45 125
2209.56 127
2209.67 132
2209.78 139
2209.88 146
2209.99 153
2210.10 158
2210.21 160
2210.31 158
2210.42 155
2210.53 150
2210.64 145
2210.75 141
2210.85 137
2210.96 134
2211.07 130
2211.18 125
2211.29 118
2211.39 110
2211.50 103
2211.61 96
2211.72 90
2211.82 85
2211.93 81
2212.04 77
2212.15 71
2212.26 65
2212.36 59
2212.47 55
2212.58 54
2212.69 57
2212.80 64
2212.90 73
2213.01 85
2213.12 95
2213.23 104
2213.33 109
2213.44 110
2213.55 108
2213.66 104
2213.77 99
2213.87 94
2213.98 90
2214.09 87
2214.20 85
2214.31 83
2214.41 82
2214.52 79
2214.63 74
2214.74 66
2214.85 56
2214.95 45
2215.06 34
2215.17 24
2215.28 18
2215.39 16
2215.49 18
2215.60 25
2215.71 35
2215.82 46
2215.92 55
2216.03 62
2216.14 66
2216.25 66
2216.36 64
2216.46 59
2216.57 54
2216.68 50
2216.79 47
2216.90 45
2217.00 45
2217.11 48
2217.22 53
2217.33 59
2217.44 67
2217.54 76
2217.65 85
2217.76 95
2217.87 104
2217.98 112
2218.08 118
2218.19 121
2218.30 122
2218.41 120
2218.52 115
2218.62 109
2218.73 103
2218.84 97
2218.95 91
2219.06 86
2219.16 81
2219.27 78
2219.38 75
2219.49 73
2219.60 72
2219.71 73
2219.81 76
2219.92 81
2220.03 86
2220.14 92
2220.25 97
2220.35 100
2220.46 101
2220.57 100
2220.68 99
2220.79 97
2220.89 95
2221.00 95
2221.11 95
2221.22 95
2221.33 95
2221.43 93
2221.54 90
2221.65 86
2221.76 81
2221.87 76
2221.97 72
2222.08 70
2222.19 69
2222.30 72
2222.41 75
2222.52 80
2222.62 85
2222.73 89
2222.84 92
2222.95 93
2223.06 92
2223.16 91
2223.27 90
2223.38 90
2223.49 91
2223.60 92
2223.70 93
2223.81 92
2223.92 90
2224.03 86
2224.14 80
2224.25 72
2224.35 64
2224.46 56
2224.57 50
2224.68 44
2224.79 41
2224.89 39
2225.00 39
2225.11 39
2225.22 39
2225.33 39
2225.44 37
2225.54 35
2225.65 32
2225.76 29
2225.87 27
2225.98 26
2226.08 28
2226.19 32
2226.30 38
2226.41 44
2226.52 50
2226.63 53
2226.73 52
2226.84 48
2226.95 40
2227.06 31
2227.17 20
2227.27 10
2227.38 3
2227.49 0
2227.60 2
2227.71 7
2227.82 15
2227.92 25
2228.03 35
2228.14 44
2228.25 51
2228.36 55
2228.47 55
2228.57 53
2228.68 49
2228.79 44
2228.90 38
2229.01 34
2229.12 32
2229.22 32
2229.33 35
2229.44 41
2229.55 48
2229.66 55
2229.76 61
2229.87 67
2229.98 71
2230.09 74
2230.20 77
2230.31 81
2230.41 86
2230.52 93
2230.63 100
2230.74 107
2230.85 113
2230.96 116
2231.06 116
2231.17 111
2231.28 104
2231.39 94
2231.50 84
2231.61 75
2231.71 68
2231.82 64
2231.93 62
2232.04 61
2232.15 62
2232.26 63
2232.36 64
2232.47 65
2232.58 66
2232.69 66
2232.80 66
2232.91 64
2233.01 62
2233.12 60
2233.23 59
2233.34 59
2233.45 61
2233.56 65
2233.67 71
2233.77 77
2233.88 83
2233.99 88
2234.10 93
2234.21 95
2234.32 97
2234.42 96
2234.53 94
2234.64 90
2234.75 84
2234.86 75
2234.97 65
2235.07 54
2235.18 43
2235.29 32
2235.40 23
2235.51 16
2235.62 11
2235.72 8
2235.83 8
2235.94 10
2236.05 13
2236.16 18
2236.27 22
2236.38 26
2236.48 29
2236.59 29
2236.70 28
2236.81 26
2236.92 25
2237.03 25
2237.13 27
2237.24 31
2237.35 37
2237.46 44
2237.57 50
2237.68 53
2237.79 54
2237.89 51
2238.00 44
2238.11 35
2238.22 24
2238.33 14
2238.44 4
2238.55 0
2238.65 0
2238.76 0
2238.87 0
2238.98 0
2239.09 0
2239.20 0
2239.30 0
2239.41 1
2239.52 9
2239.63 18
2239.74 25
2239.85 31
2239.96 37
2240.06 41
2240.17 46
2240.28 52
2240.39 59
2240.50 66
2240.61 72
2240.72 76
2240.82 77
2240.93 74
2241.04 66
2241.15 56
2241.26 44
2241.37 32
2241.48 23
2241.58 16
2241.69 13
2241.80 13
2241.91 16
2242.02 21
2242.13 27
2242.24 35
2242.34 42
2242.45 49
2242.56 56
2242.67 62
2242.78 67
2242.89 70
2243.00 72
2243.10 73
2243.21 73
2243.32 72
2243.43 71
2243.54 70
2243.65 68
2243.76 66
2243.86 64
2243.97 61
2244.08 58
2244.19 55
2244.30 52
2244.41 50
2244.52 48
2244.63 47
2244.73 46
2244.84 45
2244.95 43
2245.06 40
2245.17 35
2245.28 29
2245.39 22
2245.49 16
2245.60 10
2245.71 7
2245.82 6
2245.93 6
2246.04 7
2246.15 9
2246.26 10
2246.36 11
2246.47 10
2246.58 9
2246.69 6
2246.80 4
2246.91 3
2247.02 3
2247.13 4
2247.23 6
2247.34 9
2247.45 13
2247.56 17
2247.67 22
2247.78 26
2247.89 30
2247.99 34
2248.10 39
2248.21 43
2248.32 49
2248.43 54
2248.54 60
2248.65 65
2248.76 69
2248.86 71
2248.97 71
2249.08 68
2249.19 62
2249.30 55
2249.41 46
2249.52 37
2249.63 29
2249.74 22
2249.84 16
2249.95 12
2250.06 9
2250.17 7
2250.28 6
2250.39 8
2250.50 11
2250.61 16
2250.71 23
2250.82 30
2250.93 38
2251.04 45
2251.15 50
2251.26 55
2251.37 58
2251.48 60
2251.58 63
2251.69 66
2251.80 71
2251.91 77
2252.02 85
2252.13 93
2252.24 100
2252.35 105
2252.46 107
2252.56 105
2252.67 99
2252.78 90
2252.89 80
2253.00 70
2253.11 62
2253.22 55
2253.33 51
2253.43 49
2253.54 47
2253.65 46
2253.76 43
2253.87 38
2253.98 31
2254.09 22
2254.20 13
2254.31 3
2254.41 0
2254.52 0
2254.63 0
2254.74 0
2254.85 0
2254.96 0
2255.07 0
2255.18 0
2255.29 3
2255.39 9
2255.50 15
2255.61 20
2255.72 22
2255.83 23
2255.94 21
2256.05 18
2256.16 15
2256.27 13
2256.38 13
2256.48 16
2256.59 21
2256.70 26
2256.81 30
2256.92 32
2257.03 29
2257.14 24
2257.25 16
2257.36 7
2257.46 0
2257.57 0
2257.68 0
2257.79 0
2257.90 0
2258.01 0
2258.12 0
2258.23 0
2258.34 3
2258.45 11
2258.55 21
2258.66 30
2258.77 38
2258.88 45
2258.99 50
2259.10 55
2259.21 60
2259.32 67
2259.43 75
2259.54 84
2259.64 94
2259.75 102
2259.86 107
2259.97 109
2260.08 108
2260.19 105
2260.30 101
2260.41 98
2260.52 94
2260.63 91
2260.73 87
2260.84 81
2260.95 73
2261.06 64
2261.17 55
2261.28 46
2261.39 40
2261.50 38
2261.61 38
2261.72 42
2261.83 47
2261.93 52
2262.04 56
2262.15 58
2262.26 57
2262.37 54
2262.48 48
2262.59 42
2262.70 35
2262.81 30
2262.92 27
2263.03 27
2263.13 30
2263.24 35
2263.35 41
2263.46 48
2263.57 55
2263.68 60
2263.79 64
2263.90 67
2264.01 68
2264.12 69
2264.23 69
2264.33 70
2264.44 72
2264.55 76
2264.66 79
2264.77 84
2264.88 88
2264.99 93
2265.10 96
2265.21 99
2265.32 100
2265.43 102
2265.54 103
2265.64 104
2265.75 105
2265.86 107
2265.97 109
2266.08 111
2266.19 113
2266.30 114
2266.41 114
2266.52 113
2266.63 111
2266.74 108
2266.85 103
2266.95 98
2267.06 93
2267.17 87
2267.28 81
2267.39 74
2267.50 68
2267.61 63
2267.72 60
2267.83 60
2267.94 63
2268.05 69
2268.16 78
2268.26 87
2268.37 96
2268.48 101
2268.59 103
2268.70 101
2268.81 95
2268.92 87
2269.03 79
2269.14 73
2269.25 69
2269.36 69
2269.47 72
2269.58 76
2269.68 83
2269.79 90
2269.90 97
2270.01 105
2270.12 113
2270.23 120
2270.34 126
2270.45 131
2270.56 132
2270.67 130
2270.78 123
2270.89 113
2271.00 101
2271.11 88
2271.21 78
2271.32 70
2271.43 68
2271.54 72
2271.65 80
2271.76 91
2271.87 103
2271.98 116
2272.09 127
2272.20 136
2272.31 142
2272.42 145
2272.53 145
2272.64 145
2272.75 143
2272.85 139
2272.96 135
2273.07 130
2273.18 123
2273.29 114
2273.40 104
2273.51 94
2273.62 82
2273.73 71
2273.84 61
2273.95 53
2274.06 47
2274.17 43
2274.28 43
2274.39 45
2274.49 49
2274.60 54
2274.71 59
2274.82 63
2274.93 64
2275.04 63
2275.15 60
2275.26 54
2275.37 49
2275.48 43
2275.59 40
2275.70 38
2275.81 39
2275.92 43
2276.03 49
2276.14 58
2276.25 69
2276.35 81
2276.46 94
2276.57 107
2276.68 119
2276.79 130
2276.90 139
2277.01 147
2277.12 155
2277.23 161
2277.34 167
2277.45 174
2277.56 180
2277.67 186
2277.78 190
2277.89 193
2278.00 193
2278.11 190
2278.22 185
2278.32 177
2278.43 169
2278.54 161
2278.65 153
2278.76 146
2278.87 141
2278.98 135
2279.09 130
2279.20 125
2279.31 119
2279.42 113
2279.53 108
2279.64 104
2279.75 102
2279.86 100
2279.97 100
2280.08 99
2280.19 97
2280.30 93
2280.40 88
2280.51 80
2280.62 72
2280.73 63
2280.84 55
2280.95 49
2281.06 44
2281.17 42
2281.28 42
2281.39 44
2281.50 46
2281.61 47
2281.72 48
2281.83 50
2281.94 51
2282.05 53
2282.16 56
2282.27 59
2282.38 62
2282.49 62
2282.60 59
2282.71 53
2282.81 44
2282.92 34
2283.03 23
2283.14 14
2283.25 9
2283.36 8
2283.47 11
2283.58 19
2283.69 29
2283.80 41
2283.91 54
2284.02 66
2284.13 75
2284.24 82
2284.35 86
2284.46 87
2284.57 86
2284.68 83
2284.79 80
2284.90 78
2285.01 76
2285.12 75
2285.23 74
2285.34 74
2285.45 73
2285.55 71
2285.66 69
2285.77 65
2285.88 60
2285.99 54
2286.10 48
2286.21 42
2286.32 38
2286.43 35
2286.54 33
2286.65 33
2286.76 33
2286.87 32
2286.98 30
2287.09 25
2287.20 19
2287.31 13
2287.42 7
2287.53 3
2287.64 2
2287.75 5
2287.86 10
2287.97 18
2288.08 26
2288.19 34
2288.30 39
2288.41 41
2288.52 40
2288.63 36
2288.74 31
2288.85 26
2288.95 22
2289.06 20
2289.17 21
2289.28 26
2289.39 33
2289.50 43
2289.61 54
2289.72 65
2289.83 74
2289.94 80
2290.05 83
2290.16 83
2290.27 81
2290.38 79
2290.49 76
2290.60 75
2290.71 74
2290.82 74
2290.93 75
2291.04 75
2291.15 75
2291.26 74
2291.37 73
2291.48 72
2291.59 71
2291.70 71
2291.81 71
2291.92 71
2292.03 69
2292.14 66
2292.25 61
2292.36 55
2292.47 48
2292.58 41
2292.69 35
2292.80 30
2292.91 27
2293.02 25
2293.13 24
2293.24 24
2293.35 24
2293.46 26
2293.57 29
2293.68 33
2293.79 37
2293.89 41
2294.00 43
2294.11 44
2294.22 42
2294.33 39
2294.44 35
2294.55 30
2294.66 27
2294.77 26
2294.88 26
2294.99 27
2295.10 29
2295.21 30
2295.32 31
2295.43 29
2295.54 27
2295.65 25
2295.76 25
2295.87 26
2295.98 31
2296.09 37
2296.20 45
2296.31 52
2296.42 58
2296.53 62
2296.64 66
2296.75 69
2296.86 75
2296.97 82
2297.08 90
2297.19 99
2297.30 106
2297.41 111
2297.52 113
2297.63 112
2297.74 108
2297.85 104
2297.96 100
2298.07 96
2298.18 94
2298.29 92
2298.40 90
2298.51 88
2298.62 85
2298.73 81
2298.84 76
2298.95 69
2299.06 61
2299.17 52
2299.28 43
2299.39 35
2299.50 29
2299.61 24
2299.72 22
2299.83 22
2299.94 23
2300.05 24
2300.16 25
2300.27 25
2300.38 25
2300.49 24
2300.60 24
2300.71 25
2300.82 28
2300.93 33
2301.04 38
2301.15 44
2301.26 49
2301.37 51
2301.48 51
2301.59 48
2301.70 43
2301.81 37
2301.92 32
2302.03 27
2302.14 24
2302.25 22
2302.36 22
2302.47 22
2302.58 22
2302.69 21
2302.80 19
2302.91 16
2303.02 13
2303.13 10
2303.24 6
2303.35 4
2303.46 2
2303.57 0
2303.68 0
2303.79 0
2303.90 0
2304.01 0
2304.12 0
2304.23 0
2304.34 0
2304.45 0
2304.56 1
2304.67 5
2304.78 10
2304.89 15
2305.00 20
2305.11 27
2305.22 33
2305.33 40
2305.44 46
2305.55 51
2305.66 55
2305.77 58
2305.88 60
2305.99 63
2306.10 66
2306.21 71
2306.32 77
2306.43 84
2306.54 91
2306.65 96
2306.76 99
2306.87 99
2306.98 94
2307.09 86
2307.20 75
2307.31 61
2307.42 47
2307.54 35
2307.65 24
2307.76 17
2307.87 12
2307.98 11
2308.09 11
2308.20 14
2308.31 17
2308.42 22
2308.53 28
2308.64 34
2308.75 40
2308.86 45
2308.97 49
2309.08 52
2309.19 54
2309.30 54
2309.41 54
2309.52 54
2309.63 54
2309.74 54
2309.85 52
2309.96 50
2310.07 46
2310.18 41
2310.29 35
2310.40 28
2310.51 21
2310.62 15
2310.73 10
2310.84 7
2310.95 6
2311.06 8
2311.17 11
2311.28 15
2311.39 20
2311.50 25
2311.61 28
2311.72 28
2311.83 26
2311.94 22
2312.05 15
2312.16 8
2312.27 2
2312.38 0
2312.50 0
2312.61 0
2312.72 0
2312.83 0
2312.94 0
2313.05 0
2313.16 3
2313.27 6
2313.38 7
2313.49 7
2313.60 6
2313.71 5
2313.82 5
2313.93 6
2314.04 10
2314.15 16
2314.26 23
2314.37 30
2314.48 36
2314.59 38
2314.70 36
2314.81 29
2314.92 20
2315.03 8
2315.14 0
2315.25 0
2315.36 0
2315.47 0
2315.58 0
2315.69 2
2315.80 13
2315.92 25
2316.03 36
2316.14 46
2316.25 55
2316.36 62
2316.47 67
2316.58 69
2316.69 70
2316.80 69
2316.91 67
2317.02 65
2317.13 64
2317.24 63
2317.35 63
2317.46 65
2317.57 66
2317.68 68
2317.79 69
2317.90 71
2318.01 72
2318.12 75
2318.23 78
2318.34 83
2318.45 89
2318.56 97
2318.67 104
2318.79 110
2318.90 115
2319.01 117
2319.12 117
2319.23 115
2319.34 110
2319.45 104
2319.56 97
2319.67 90
2319.78 83
2319.89 77
2320.00 72
2320.11 68
2320.22 64
2320.33 61
2320.44 58
2320.55 55
2320.66 52
2320.77 50
2320.88 49
2320.99 49
2321.11 49
2321.22 50
2321.33 50
2321.44 51
2321.55 51
2321.66 52
2321.77 52
2321.88 52
2321.99 54
2322.10 55
2322.21 57
2322.32 60
2322.43 62
2322.54 63
2322.65 63
2322.76 60
2322.87 56
2322.98 50
2323.09 45
2323.20 40
2323.32 37
2323.43 37
2323.54 40
2323.65 45
2323.76 51
2323.87 55
2323.98 58
2324.09 58
2324.20 56
2324.31 52
2324.42 47
2324.53 42
2324.64 38
2324.75 35
2324.86 33
2324.97 31
2325.08 29
2325.19 26
2325.31 23
2325.42 20
2325.53 16
2325.64 14
2325.75 12
2325.86 12
2325.97 13
2326.08 15
2326.19 18
2326.30 21
2326.41 24
2326.52 25
2326.63 26
2326.74 26
2326.85 25
2326.96 24
2327.08 23
2327.19 24
2327.30 25
2327.41 26
2327.52 27
2327.63 27
2327.74 25
2327.85 23
2327.96 20
2328.07 16
2328.18 14
2328.29 12
2328.40 12
2328.51 13
2328.62 15
2328.73 19
2328.85 22
2328.96 26
2329.07 30
2329.18 34
2329.29 38
2329.40 43
2329.51 49
2329.62 55
2329.73 62
2329.84 69
2329.95 76
2330.06 81
2330.17 86
2330.28 90
2330.40 91
2330.51 91
2330.62 88
2330.73 83
2330.84 77
2330.95 71
2331.06 65
2331.17 61
2331.28 59
2331.39 60
2331.50 62
2331.61 65
2331.72 66
2331.83 66
2331.95 63
2332.06 59
2332.17 54
2332.28 50
2332.39 48
2332.50 48
2332.61 51
2332.72 54
2332.83 58
2332.94 60
2333.05 61
2333.16 58
2333.27 52
2333.39 44
2333.50 34
2333.61 24
2333.72 13
2333.83 4
2333.94 0
2334.05 0
2334.16 0
2334.27 0
2334.38 0
2334.49 8
2334.60 20
2334.71 33
2334.83 46
2334.94 58
2335.05 71
2335.16 84
2335.27 98
2335.38 112
2335.49 127
2335.60 141
2335.71 153
2335.82 160
2335.93 163
2336.04 161
2336.16 154
2336.27 145
2336.38 135
2336.49 129
2336.60 126
2336.71 128
2336.82 133
2336.93 139
2337.04 146
2337.15 151
2337.26 153
2337.38 151
2337.49 146
2337.60 139
2337.71 131
2337.82 123
2337.93 116
2338.04 111
2338.15 108
2338.26 108
2338.37 110
2338.48 113
2338.59 116
2338.71 119
2338.82 119
2338.93 116
2339.04 112
2339.15 106
2339.26 100
2339.37 93
2339.48 87
2339.59 82
2339.70 76
2339.81 70
2339.93 65
2340.04 60
2340.15 56
2340.26 54
2340.37 53
2340.48 53
2340.59 54
2340.70 56
2340.81 56
2340.92 56
2341.04 55
2341.15 53
2341.26 49
2341.37 45
2341.48 40
2341.59 34
2341.70 29
2341.81 25
2341.92 22
2342.03 22
2342.15 25
2342.26 29
2342.37 34
2342.48 40
2342.59 44
2342.70 46
2342.81 46
2342.92 43
2343.03 39
2343.14 33
2343.26 28
2343.37 24
2343.48 21
2343.59 21
2343.70 22
2343.81 22
2343.92 22
2344.03 20
2344.14 16
2344.25 11
2344.37 6
2344.48 2
2344.59 0
2344.70 1
2344.81 4
2344.92 8
2345.03 11
2345.14 14
2345.25 14
2345.36 13
2345.48 11
2345.59 10
2345.70 10
2345.81 12
2345.92 16
2346.03 22
2346.14 27
2346.25 31
2346.36 34
2346.48 33
2346.59 30
2346.70 27
2346.81 24
2346.92 23
2347.03 25
2347.14 32
2347.25 42
2347.36 55
2347.48 68
2347.59 78
2347.70 85
2347.81 87
2347.92 85
2348.03 79
2348.14 72
2348.25 66
2348.36 61
2348.48 57
2348.59 55
2348.70 54
2348.81 52
2348.92 49
2349.03 43
2349.14 36
2349.25 27
2349.36 18
2349.48 8
2349.59 0
2349.70 0
2349.81 0
2349.92 0
2350.03 0
2350.14 0
2350.25 0
2350.37 0
2350.48 3
2350.59 11
2350.70 17
2350.81 22
2350.92 23
2351.03 24
2351.14 23
2351.25 24
2351.37 26
2351.48 30
2351.59 37
2351.70 46
2351.81 55
2351.92 65
2352.03 73
2352.14 79
2352.26 83
2352.37 84
2352.48 82
2352.59 77
2352.70 72
2352.81 65
2352.92 58
2353.03 51
2353.15 44
2353.26 38
2353.37 32
2353.48 27
2353.59 22
2353.70 18
2353.81 14
2353.92 10
2354.04 6
2354.15 4
2354.26 2
2354.37 2
2354.48 4
2354.59 9
2354.70 17
2354.81 30
2354.93 46
2355.04 65
2355.15 85
2355.26 107
2355.37 127
2355.48 143
2355.59 155
2355.70 161
2355.82 163
2355.93 162
2356.04 159
2356.15 157
2356.26 157
2356.37 159
2356.48 165
2356.60 172
2356.71 180
2356.82 187
2356.93 191
2357.04 192
2357.15 189
2357.26 182
2357.37 173
2357.49 163
2357.60 155
2357.71 147
2357.82 140
2357.93 134
2358.04 126
2358.15 117
2358.27 106
2358.38 93
2358.49 79
2358.60 65
2358.71 52
2358.82 40
2358.93 31
2359.05 25
2359.16 20
2359.27 17
2359.38 15
2359.49 13
2359.60 11
2359.71 9
2359.83 6
2359.94 2
2360.05 0
2360.16 0
2360.27 0
2360.38 0
2360.49 0
2360.61 0
2360.72 0
2360.83 0
2360.94 8
2361.05 15
2361.16 21
2361.27 25
2361.39 27
2361.50 29
2361.61 30
2361.72 33
2361.83 36
2361.94 40
2362.05 44
2362.17 46
2362.28 46
2362.39 44
2362.50 40
2362.61 36
2362.72 31
2362.83 27
2362.95 24
2363.06 21
2363.17 19
2363.28 17
2363.39 16
2363.50 15
2363.61 17
2363.73 21
2363.84 26
2363.95 32
2364.06 38
2364.17 44
2364.28 50
2364.39 54
2364.51 58
2364.62 60
2364.73 62
2364.84 63
2364.95 62
2365.06 61
2365.18 60
2365.29 60
2365.40 60
2365.51 61
2365.62 63
2365.73 64
2365.84 66
2365.96 67
2366.07 67
2366.18 68
2366.29 69
2366.40 69
2366.51 69
2366.63 68
2366.74 66
2366.85 62
2366.96 58
2367.07 54
2367.18 51
2367.30 50
2367.41 50
2367.52 52
2367.63 54
2367.74 57
2367.85 59
2367.96 61
2368.08 63
2368.19 66
2368.30 68
2368.41 71
2368.52 72
2368.63 73
2368.75 73
2368.86 71
2368.97 68
2369.08 64
2369.19 60
2369.30 57
2369.42 54
2369.53 53
2369.64 54
2369.75 57
2369.86 62
2369.97 69
2370.09 76
2370.20 82
2370.31 87
2370.42 91
2370.53 93
2370.64 94
2370.76 95
2370.87 96
2370.98 97
2371.09 98
2371.20 98
2371.31 97
2371.43 94
2371.54 91
2371.65 88
2371.76 85
2371.87 85
2371.98 85
2372.10 87
2372.21 89
2372.32 89
2372.43 88
2372.54 85
2372.65 81
2372.77 77
2372.88 74
2372.99 72
2373.10 71
2373.21 71
2373.32 73
2373.44 75
2373.55 77
2373.66 78
2373.77 80
2373.88 82
2373.99 82
2374.11 82
2374.22 78
2374.33 73
2374.44 65
2374.55 55
2374.67 44
2374.78 35
2374.89 28
2375.00 23
2375.11 22
2375.22 24
2375.34 27
2375.45 31
2375.56 36
2375.67 41
2375.78 45
2375.89 49
2376.01 52
2376.12 54
2376.23 54
2376.34 54
2376.45 53
2376.57 52
2376.68 50
2376.79 49
2376.90 48
2377.01 47
2377.12 46
2377.24 45
2377.35 44
2377.46 44
2377.57 44
2377.68 44
2377.80 45
2377.91 47
2378.02 48
2378.13 50
2378.24 52
2378.35 52
2378.47 52
2378.58 51
2378.69 50
2378.80 50
2378.91 51
2379.03 54
2379.14 58
2379.25 62
2379.36 67
2379.47 71
2379.58 73
2379.70 74
2379.81 73
2379.92 71
2380.03 67
2380.14 63
2380.26 60
2380.37 56
2380.48 53
2380.59 51
2380.70 48
2380.82 46
2380.93 44
2381.04 44
2381.15 44
2381.26 46
2381.38 51
2381.49 56
2381.60 62
2381.71 66
2381.82 68
2381.93 67
2382.05 62
2382.16 55
2382.27 48
2382.38 41
2382.49 37
2382.61 34
2382.72 34
2382.83 33
2382.94 32
2383.05 30
2383.17 28
2383.28 25
2383.39 24
2383.50 24
2383.61 27
2383.73 31
2383.84 36
2383.95 41
2384.06 44
2384.17 46
2384.29 46
2384.40 46
2384.51 44
2384.62 43
2384.73 42
2384.85 41
2384.96 42
2385.07 43
2385.18 45
2385.29 47
2385.41 48
2385.52 49
2385.63 49
2385.74 48
2385.85 46
2385.97 43
2386.08 41
2386.19 40
2386.30 41
2386.41 44
2386.53 50
2386.64 58
2386.75 69
2386.86 81
2386.97 95
2387.09 109
2387.20 124
2387.31 140
2387.42 156
2387.53 172
2387.65 189
2387.76 205
2387.87 222
2387.98 239
2388.09 255
2388.21 270
2388.32 283
2388.43 296
2388.54 308
2388.66 318
2388.77 328
2388.88 335
2388.99 340
2389.10 342
2389.22 341
2389.33 336
2389.44 327
2389.55 315
2389.66 302
2389.78 288
2389.89 276
2390.00 265
2390.11 255
2390.22 248
2390.34 241
2390.45 234
2390.56 226
2390.67 217
2390.79 208
2390.90 200
2391.01 192
2391.12 187
2391.23 184
2391.35 181
2391.46 180
2391.57 178
2391.68 176
2391.79 173
2391.91 170
2392.02 167
2392.13 166
2392.24 165
2392.36 166
2392.47 168
2392.58 170
2392.69 171
2392.80 172
2392.92 172
2393.03 170
2393.14 167
2393.25 162
2393.36 156
2393.48 148
2393.59 140
2393.70 132
2393.81 124
2393.93 116
2394.04 108
2394.15 102
2394.26 97
2394.37 94
2394.49 92
2394.60 91
2394.71 91
2394.82 92
2394.94 94
2395.05 97
2395.16 101
2395.27 105
2395.38 109
2395.50 114
2395.61 117
2395.72 118
2395.83 117
2395.95 115
2396.06 111
2396.17 105
2396.28 100
2396.39 96
2396.51 92
2396.62 90
2396.73 87
2396.84 85
2396.96 83
2397.07 80
2397.18 77
2397.29 75
2397.41 72
2397.52 70
2397.63 69
2397.74 70
2397.85 71
2397.97 74
2398.08 78
2398.19 82
2398.30 87
2398.42 90
2398.53 92
2398.64 90
2398.75 87
2398.87 82
2398.98 77
2399.09 72
2399.20 69
2399.31 68
2399.43 69
2399.54 72
2399.65 78
2399.76 84
2399.88 92
2399.99 99
2400.10 105
2400.21 108
2400.33 108
2400.44 104
2400.55 97
2400.66 88
2400.78 78
2400.89 67
2401.00 57
2401.11 47
2401.22 38
2401.34 29
2401.45 21
2401.56 13
2401.67 6
2401.79 1
2401.90 0
2402.01 0
2402.12 0
2402.24 0
2402.35 0
2402.46 0
2402.57 0
2402.69 0
2402.80 4
2402.91 8
2403.02 12
2403.14 13
2403.25 13
2403.36 12
2403.47 9
2403.59 7
2403.70 7
2403.81 9
2403.92 14
2404.04 21
2404.15 31
2404.26 42
2404.37 54
2404.48 67
2404.60 79
2404.71 91
2404.82 101
2404.93 108
2405.05 112
2405.16 112
2405.27 108
2405.38 99
2405.50 87
2405.61 73
2405.72 58
2405.83 43
2405.95 30
2406.06 19
2406.17 12
2406.28 8
2406.40 8
2406.51 10
2406.62 15
2406.73 20
2406.85 25
2406.96 30
2407.07 33
2407.18 34
2407.30 36
2407.41 37
2407.52 40
2407.63 43
2407.75 48
2407.86 52
2407.97 57
2408.08 61
2408.20 63
2408.31 63
2408.42 62
2408.53 60
2408.65 58
2408.76 56
2408.87 55
2408.99 54
2409.10 53
2409.21 53
2409.32 52
2409.44 51
2409.55 51
2409.66 52
2409.77 55
2409.89 61
2410.00 68
2410.11 77
2410.22 84
2410.34 89
2410.45 90
2410.56 88
2410.67 82
2410.79 74
2410.90 66
2411.01 59
2411.12 54
2411.24 51
2411.35 50
2411.46 51
2411.57 51
2411.69 52
2411.80 52
2411.91 52
2412.03 51
2412.14 51
2412.25 50
2412.36 50
2412.48 49
2412.59 47
2412.70 45
2412.81 43
2412.93 40
2413.04 35
2413.15 31
2413.26 26
2413.38 21
2413.49 16
2413.60 11
2413.71 7
2413.83 4
2413.94 2
2414.05 0
2414.17 0
2414.28 0
2414.39 0
2414.50 0
2414.62 0
2414.73 0
2414.84 0
2414.95 0
2415.07 0
2415.18 2
2415.29 5
2415.41 7
2415.52 10
2415.63 12
2415.74 15
2415.86 17
2415.97 19
2416.08 21
2416.19 24
2416.31 26
2416.42 30
2416.53 33
2416.65 37
2416.76 40
2416.87 43
2416.98 43
2417.10 41
2417.21 38
2417.32 35
2417.43 32
2417.55 32
2417.66 33
2417.77 37
2417.89 43
2418.00 49
2418.11 55
2418.22 61
2418.34 65
2418.45 69
2418.56 73
2418.67 79
2418.79 87
2418.90 96
2419.01 106
2419.13 116
2419.24 122
2419.35 125
2419.46 124
2419.58 118
2419.69 109
2419.80 98
2419.92 86
2420.03 76
2420.14 67
2420.25 61
2420.37 58
2420.48 55
2420.59 54
2420.71 53
2420.82 52
2420.93 50
2421.04 48
2421.16 45
2421.27 41
2421.38 36
2421.50 30
2421.61 23
2421.72 16
2421.83 10
2421.95 5
2422.06 3
2422.17 4
2422.29 7
2422.40 11
2422.51 16
2422.62 20
2422.74 22
2422.85 22
2422.96 20
2423.08 16
2423.19 12
2423.30 9
2423.41 7
2423.53 6
2423.64 7
2423.75 8
2423.87 8
2423.98 8
2424.09 7
2424.20 4
2424.32 1
2424.43 0
2424.54 0
2424.66 0
2424.77 0
2424.88 0
2424.99 5
2425.11 11
2425.22 16
2425.33 22
2425.45 28
2425.56 34
2425.67 42
2425.79 50
2425.90 58
2426.01 65
2426.12 72
2426.24 76
2426.35 78
2426.46 79
2426.58 79
2426.69 77
2426.80 73
2426.92 68
2427.03 61
2427.14 51
2427.25 40
2427.37 29
2427.48 18
2427.59 10
2427.71 5
2427.82 3
2427.93 6
2428.05 11
2428.16 19
2428.27 27
2428.38 36
2428.50 44
2428.61 51
2428.72 57
2428.84 63
2428.95 68
2429.06 73
2429.18 78
2429.29 81
2429.40 83
2429.51 84
2429.63 83
2429.74 81
2429.85 79
2429.97 76
2430.08 75
2430.19 74
2430.31 75
2430.42 76
2430.53 76
2430.64 76
2430.76 75
2430.87 71
2430.98 66
2431.10 59
2431.21 52
2431.32 45
2431.44 38
2431.55 33
2431.66 30
2431.78 28
2431.89 28
2432.00 28
2432.11 28
2432.23 28
2432.34 28
2432.45 27
2432.57 27
2432.68 25
2432.79 24
2432.91 22
2433.02 20
2433.13 18
2433.25 16
2433.36 15
2433.47 14
2433.59 15
2433.70 16
2433.81 18
2433.92 19
2434.04 21
2434.15 22
2434.26 21
2434.38 18
2434.49 13
2434.60 7
2434.72 0
2434.83 0
2434.94 0
2435.06 0
2435.17 0
2435.28 0
2435.40 0
2435.51 0
2435.62 0
2435.74 7
2435.85 16
2435.96 25
2436.07 34
2436.19 42
2436.30 49
2436.41 53
2436.53 54
2436.64 53
2436.75 51
2436.87 48
2436.98 44
2437.09 40
2437.21 37
2437.32 35
2437.43 34
2437.55 34
2437.66 36
2437.77 38
2437.89 42
2438.00 46
2438.11 49
2438.23 53
2438.34 56
2438.45 58
2438.57 62
2438.68 66
2438.79 71
2438.91 79
2439.02 88
2439.13 98
2439.25 108
2439.36 117
2439.47 123
2439.59 125
2439.70 124
2439.81 120
2439.92 114
2440.04 108
2440.15 102
2440.26 97
2440.38 93
2440.49 89
2440.60 86
2440.72 83
2440.83 80
2440.94 77
2441.06 74
2441.17 72
2441.28 72
2441.40 74
2441.51 78
2441.62 83
2441.74 87
2441.85 90
2441.96 90
2442.08 88
2442.19 83
2442.30 77
2442.42 71
2442.53 66
2442.64 64
2442.76 64
2442.87 66
2442.98 67
2443.10 68
2443.21 67
2443.32 63
2443.44 58
2443.55 52
2443.66 47
2443.78 44
2443.89 44
2444.00 48
2444.12 53
2444.23 61
2444.34 69
2444.46 76
2444.57 82
2444.68 87
2444.80 90
2444.91 93
2445.03 95
2445.14 97
2445.25 100
2445.37 103
2445.48 108
2445.59 113
2445.71 118
2445.82 123
2445.93 125
2446.05 126
2446.16 124
2446.27 120
2446.39 116
2446.50 113
2446.61 112
2446.73 114
2446.84 120
2446.95 127
2447.07 134
2447.18 140
2447.29 143
2447.41 143
2447.52 140
2447.63 136
2447.75 132
2447.86 129
2447.97 127
2448.09 127
2448.20 130
2448.31 135
2448.43 141
2448.54 150
2448.66 160
2448.77 171
2448.88 183
2449.00 196
2449.11 206
2449.22 215
2449.34 221
2449.45 222
2449.56 221
2449.68 216
2449.79 209
2449.90 200
2450.02 190
2450.13 179
2450.24 168
2450.36 156
2450.47 145
2450.58 136
2450.70 128
2450.81 123
2450.93 120
2451.04 119
2451.15 117
2451.27 116
2451.38 113
2451.49 109
2451.61 104
2451.72 98
2451.83 92
2451.95 86
2452.06 81
2452.17 78
2452.29 76
2452.40 74
2452.52 73
2452.63 72
2452.74 70
2452.86 68
2452.97 65
2453.08 61
2453.20 56
2453.31 50
2453.42 44
2453.54 39
2453.65 34
2453.76 31
2453.88 29
2453.99 30
2454.11 33
2454.22 37
2454.33 43
2454.45 50
2454.56 56
2454.67 61
2454.79 63
2454.90 63
2455.01 61
2455.13 57
2455.24 52
2455.36 46
2455.47 40
2455.58 34
2455.70 29
2455.81 24
2455.92 20
2456.04 18
2456.15 18
2456.26 20
2456.38 24
2456.49 29
2456.61 35
2456.72 40
2456.83 45
2456.95 49
2457.06 52
2457.17 53
2457.29 54
2457.40 53
2457.51 51
2457.63 47
2457.74 43
2457.86 39
2457.97 35
2458.08 35
2458.20 37
2458.31 41
2458.42 48
2458.54 56
2458.65 62
2458.77 67
2458.88 68
2458.99 66
2459.11 63
2459.22 58
2459.33 54
2459.45 53
2459.56 54
2459.68 58
2459.79 64
2459.90 71
2460.02 79
2460.13 84
2460.24 87
2460.36 86
2460.47 82
2460.59 75
2460.70 65
2460.81 56
2460.93 48
2461.04 41
2461.15 38
2461.27 38
2461.38 39
2461.50 42
2461.61 47
2461.72 52
2461.84 58
2461.95 64
2462.06 72
2462.18 79
2462.29 87
2462.41 94
2462.52 99
2462.63 102
2462.75 102
2462.86 101
2462.97 97
2463.09 92
2463.20 88
2463.32 84
2463.43 83
2463.54 85
2463.66 89
2463.77 95
2463.89 102
2464.00 110
2464.11 117
2464.23 121
2464.34 122
2464.45 122
2464.57 119
2464.68 116
2464.80 113
2464.91 111
2465.02 110
2465.14 111
2465.25 111
2465.37 111
2465.48 109
2465.59 106
2465.71 102
2465.82 98
2465.93 95
2466.05 94
2466.16 96
2466.28 100
2466.39 104
2466.50 107
2466.62 109
2466.73 107
2466.85 102
2466.96 95
2467.07 88
2467.19 82
2467.30 79
2467.42 79
2467.53 80
2467.64 83
2467.76 86
2467.87 87
2467.98 88
2468.10 87
2468.21 85
2468.33 82
2468.44 79
2468.55 76
2468.67 72
2468.78 66
2468.90 60
2469.01 53
2469.12 45
2469.24 37
2469.35 29
2469.47 23
2469.58 19
2469.69 19
2469.81 22
2469.92 28
2470.04 36
2470.15 46
2470.26 57
2470.38 66
2470.49 75
2470.61 82
2470.72 87
2470.83 90
2470.95 92
2471.06 91
2471.18 89
2471.29 86
2471.40 82
2471.52 77
2471.63 72
2471.75 66
2471.86 60
2471.97 53
2472.09 47
2472.20 41
2472.32 36
2472.43 32
2472.54 30
2472.66 30
2472.77 31
2472.89 34
2473.00 37
2473.11 41
2473.23 44
2473.34 46
2473.46 47
2473.57 46
2473.68 45
2473.80 42
2473.91 39
2474.03 35
2474.14 31
2474.25 27
2474.37 23
2474.48 20
2474.60 19
2474.71 19
2474.83 21
2474.94 25
2475.05 32
2475.17 39
2475.28 47
2475.40 56
2475.51 63
2475.62 68
2475.74 72
2475.85 72
2475.97 69
2476.08 63
2476.19 54
2476.31 44
2476.42 34
2476.54 25
2476.65 17
2476.77 13
2476.88 11
2476.99 11
2477.11 13
2477.22 16
2477.34 18
2477.45 21
2477.56 23
2477.68 25
2477.79 26
2477.91 28
2478.02 30
2478.13 34
2478.25 37
2478.36 41
2478.48 44
2478.59 45
2478.71 44
2478.82 42
2478.93 38
2479.05 33
2479.16 30
2479.28 27
2479.39 27
2479.51 28
2479.62 30
2479.73 33
2479.85 36
2479.96 38
2480.08 39
2480.19 40
2480.30 41
2480.42 41
2480.53 42
2480.65 43
2480.76 43
2480.88 41
2480.99 36
2481.10 28
2481.22 16
2481.33 3
2481.45 0
2481.56 0
2481.68 0
2481.79 0
2481.90 0
2482.02 0
2482.13 0
2482.25 2
2482.36 14
2482.48 24
2482.59 33
2482.70 40
2482.82 45
2482.93 50
2483.05 55
2483.16 59
2483.27 62
2483.39 65
2483.50 66
2483.62 67
2483.73 67
2483.85 67
2483.96 66
2484.07 65
2484.19 64
2484.30 62
2484.42 59
2484.53 54
2484.65 49
2484.76 42
2484.88 36
2484.99 32
2485.10 30
2485.22 30
2485.33 34
2485.45 39
2485.56 46
2485.68 53
2485.79 59
2485.90 63
2486.02 66
2486.13 69
2486.25 71
2486.36 73
2486.48 77
2486.59 81
2486.70 85
2486.82 89
2486.93 91
2487.05 91
2487.16 86
2487.28 79
2487.39 68
2487.51 56
2487.62 44
2487.73 33
2487.85 26
2487.96 22
2488.08 21
2488.19 24
2488.31 29
2488.42 35
2488.53 41
2488.65 46
2488.76 50
2488.88 53
2488.99 54
2489.11 53
2489.22 51
2489.34 48
2489.45 43
2489.56 38
2489.68 33
2489.79 28
2489.91 23
2490.02 21
2490.14 20
2490.25 23
2490.37 27
2490.48 32
2490.59 37
2490.71 39
2490.82 39
2490.94 35
2491.05 29
2491.17 22
2491.28 15
2491.40 10
2491.51 7
2491.62 7
2491.74 9
2491.85 12
2491.97 16
2492.08 19
2492.20 23
2492.31 26
2492.43 30
2492.54 33
2492.65 35
2492.77 37
2492.88 40
2493.00 42
2493.11 44
2493.23 48
2493.34 52
2493.46 56
2493.57 59
2493.69 61
2493.80 60
2493.91 57
2494.03 51
2494.14 43
2494.26 35
2494.37 28
2494.49 24
2494.60 23
2494.72 25
2494.83 28
2494.95 33
2495.06 39
2495.17 44
2495.29 49
2495.40 53
2495.52 56
2495.63 58
2495.75 59
2495.86 58
2495.98 57
2496.09 55
2496.21 52
2496.32 51
2496.43 52
2496.55 54
2496.66 59
2496.78 64
2496.89 70
2497.01 73
2497.12 72
2497.24 68
2497.35 61
2497.47 53
2497.58 44
2497.70 39
2497.81 36
2497.92 37
2498.04 41
2498.15 46
2498.27 51
2498.38 54
2498.50 56
2498.61 55
2498.73 54
2498.84 52
2498.96 51
2499.07 51
2499.19 51
2499.30 51
2499.41 51
2499.53 51
2499.64 51
2499.76 52
2499.87 53
2499.99 56
2500.10 60
2500.22 66
2500.33 72
2500.45 79
2500.56 84
2500.68 89
2500.79 91
2500.91 92
2501.02 93
2501.13 93
2501.25 94
2501.36 95
2501.48 97
2501.59 97
2501.71 97
2501.82 97
2501.94 95
2502.05 93
2502.17 90
2502.28 87
2502.40 85
2502.51 84
2502.63 83
2502.74 82
2502.86 82
2502.97 82
2503.08 81
2503.20 79
2503.31 76
2503.43 71
2503.54 65
2503.66 57
2503.77 49
2503.89 41
2504.00 34
2504.12 30
2504.23 28
2504.35 28
2504.46 29
2504.58 30
2504.69 31
2504.81 30
2504.92 28
2505.04 24
2505.15 21
2505.27 20
2505.38 21
2505.49 25
2505.61 32
2505.72 40
2505.84 50
2505.95 58
2506.07 64
2506.18 67
2506.30 68
2506.41 68
2506.53 67
2506.64 68
2506.76 70
2506.87 74
2506.99 80
2507.10 86
2507.22 92
2507.33 95
2507.45 97
2507.56 96
2507.68 94
2507.79 90
2507.91 87
2508.02 84
2508.14 82
2508.25 78
2508.37 73
2508.48 66
2508.60 58
2508.71 47
2508.82 36
2508.94 27
2509.05 20
2509.17 18
2509.28 19
2509.40 24
2509.51 33
2509.63 43
2509.74 52
2509.86 60
2509.97 65
2510.09 68
2510.20 69
2510.32 68
2510.43 66
2510.55 64
2510.66 62
2510.78 58
2510.89 54
2511.01 47
2511.12 39
2511.24 31
2511.35 22
2511.47 14
2511.58 9
2511.70 8
2511.81 10
2511.93 15
2512.04 23
2512.16 32
2512.27 42
2512.39 49
2512.50 54
2512.62 56
2512.73 54
2512.85 49
2512.96 42
2513.08 36
2513.19 31
2513.31 30
2513.42 31
2513.54 35
2513.65 40
2513.77 45
2513.88 49
2514.00 50
2514.11 50
2514.23 48
2514.34 47
2514.46 47
2514.57 49
2514.69 53
2514.80 57
2514.92 63
2515.03 67
2515.15 71
2515.26 73
2515.38 76
2515.49 79
2515.61 83
2515.72 88
2515.84 94
2515.95 99
2516.07 104
2516.18 106
2516.30 107
2516.41 105
2516.53 101
2516.64 96
2516.76 91
2516.87 86
2516.99 82
2517.10 78
2517.22 75
2517.33 72
2517.45 70
2517.56 67
2517.68 64
2517.79 61
2517.91 59
2518.02 56
2518.14 53
2518.25 49
2518.37 45
2518.48 40
2518.60 33
2518.71 26
2518.83 19
2518.94 13
2519.06 9
2519.17 9
2519.29 11
2519.40 18
2519.52 27
2519.63 37
2519.75 46
2519.86 55
2519.98 61
2520.09 65
2520.21 67
2520.32 68
2520.44 69
2520.56 69
2520.67 68
2520.79 65
2520.90 60
2521.02 52
2521.13 44
2521.25 35
2521.36 27
2521.48 22
2521.59 21
2521.71 23
2521.82 28
2521.94 33
2522.05 38
2522.17 41
2522.28 41
2522.40 38
2522.51 33
2522.63 25
2522.74 17
2522.86 9
2522.97 2
2523.09 0
2523.20 0
2523.32 0
2523.43 0
2523.55 5
2523.66 13
2523.78 22
2523.90 31
2524.01 38
2524.13 43
2524.24 46
2524.36 46
2524.47 46
2524.59 46
2524.70 47
2524.82 49
2524.93 52
2525.05 56
2525.16 58
2525.28 59
2525.39 58
2525.51 54
2525.62 48
2525.74 40
2525.85 31
2525.97 22
2526.08 13
2526.20 5
2526.32 0
2526.43 0
2526.55 0
2526.66 0
2526.78 0
2526.89 0
2527.01 0
2527.12 0
2527.24 3
2527.35 6
2527.47 9
2527.58 11
2527.70 11
2527.81 10
2527.93 8
2528.04 6
2528.16 2
2528.27 0
2528.39 0
2528.51 0
2528.62 0
2528.74 0
2528.85 0
2528.97 5
2529.08 20
2529.20 37
2529.31 56
2529.43 73
2529.54 87
2529.66 97
2529.77 105
2529.89 110
2530.00 116
2530.12 125
2530.24 136
2530.35 151
2530.47 166
2530.58 182
2530.70 195
2530.81 205
2530.93 212
2531.04 216
2531.16 218
2531.27 219
2531.39 220
2531.50 221
2531.62 221
2531.74 220
2531.85 218
2531.97 215
2532.08 211
2532.20 207
2532.31 204
2532.43 202
2532.54 200
2532.66 198
2532.77 196
2532.89 192
2533.00 185
2533.12 177
2533.24 167
2533.35 156
2533.47 146
2533.58 135
2533.70 126
2533.81 118
2533.93 112
2534.04 108
2534.16 106
2534.27 106
2534.39 109
2534.51 115
2534.62 123
2534.74 133
2534.85 143
2534.97 153
2535.08 161
2535.20 168
2535.31 172
2535.43 174
2535.54 175
2535.66 175
2535.78 176
2535.89 177
2536.01 180
2536.12 184
2536.24 188
2536.35 193
2536.47 199
2536.58 207
2536.70 219
2536.82 235
2536.93 257
2537.05 286
2537.16 321
2537.28 360
2537.39 399
2537.51 438
2537.62 476
2537.74 512
2537.85 550
2537.97 591
2538.09 638
2538.20 691
2538.32 748
2538.43 808
2538.55 866
2538.66 919
2538.78 965
2538.89 1003
2539.01 1033
2539.13 1056
2539.24 1076
2539.36 1092
2539.47 1107
2539.59 1123
2539.70 1138
2539.82 1155
2539.93 1171
2540.05 1187
2540.17 1200
2540.28 1209
2540.40 1214
2540.51 1214
2540.63 1208
2540.74 1195
2540.86 1177
2540.98 1154
2541.09 1126
2541.21 1096
2541.32 1064
2541.44 1033
2541.55 1003
2541.67 977
2541.78 955
2541.90 938
2542.02 924
2542.13 914
2542.25 903
2542.36 890
2542.48 873
2542.59 851
2542.71 823
2542.83 790
2542.94 756
2543.06 723
2543.17 693
2543.29 668
2543.40 647
2543.52 629
2543.63 612
2543.75 592
2543.87 568
2543.98 540
2544.10 508
2544.21 474
2544.33 440
2544.44 405
2544.56 372
2544.68 341
2544.79 311
2544.91 283
2545.02 257
2545.14 236
2545.25 220
2545.37 209
2545.49 204
2545.60 202
2545.72 203
2545.83 204
2545.95 205
2546.06 205
2546.18 203
2546.30 199
2546.41 195
2546.53 190
2546.64 184
2546.76 179
2546.87 174
2546.99 171
2547.11 167
2547.22 165
2547.34 164
2547.45 163
2547.57 163
2547.68 164
2547.80 166
2547.92 169
2548.03 172
2548.15 175
2548.26 177
2548.38 178
2548.49 177
2548.61 173
2548.73 167
2548.84 159
2548.96 150
2549.07 140
2549.19 133
2549.31 128
2549.42 126
2549.54 126
2549.65 127
2549.77 128
2549.88 128
2550.00 126
2550.12 121
2550.23 114
2550.35 106
2550.46 98
2550.58 91
2550.69 85
2550.81 81
2550.93 77
2551.04 73
2551.16 68
2551.27 63
2551.39 55
2551.51 47
2551.62 38
2551.74 30
2551.85 22
2551.97 17
2552.08 16
2552.20 19
2552.32 26
2552.43 35
2552.55 47
2552.66 59
2552.78 70
2552.90 79
2553.01 85
2553.13 88
2553.24 90
2553.36 89
2553.48 87
2553.59 83
2553.71 80
2553.82 76
2553.94 71
2554.05 66
2554.17 60
2554.29 53
2554.40 45
2554.52 37
2554.63 30
2554.75 23
2554.87 18
2554.98 14
2555.10 11
2555.21 9
2555.33 8
2555.45 8
2555.56 8
2555.68 8
2555.79 9
2555.91 10
2556.03 11
2556.14 13
2556.26 14
2556.37 16
2556.49 16
2556.61 17
2556.72 18
2556.84 18
2556.95 19
2557.07 20
2557.18 20
2557.30 21
2557.42 21
2557.53 22
2557.65 22
2557.76 23
2557.88 23
2558.00 22
2558.11 20
2558.23 16
2558.34 10
2558.46 5
2558.58 0
2558.69 0
2558.81 0
2558.92 0
2559.04 0
2559.16 0
2559.27 0
2559.39 3
2559.50 6
2559.62 11
2559.74 16
2559.85 21
2559.97 24
2560.08 25
2560.20 24
2560.32 20
2560.43 13
2560.55 5
2560.67 0
2560.78 0
2560.90 0
2561.01 0
2561.13 0
2561.25 0
2561.36 0
2561.48 0
2561.59 10
2561.71 24
2561.83 38
2561.94 51
2562.06 60
2562.17 68
2562.29 72
2562.41 75
2562.52 76
2562.64 76
2562.75 78
2562.87 80
2562.99 84
2563.10 89
2563.22 94
2563.33 99
2563.45 104
2563.57 107
2563.68 108
2563.80 108
2563.92 105
2564.03 101
2564.15 95
2564.26 88
2564.38 81
2564.50 74
2564.61 69
2564.73 65
2564.84 63
2564.96 64
2565.08 68
2565.19 74
2565.31 81
2565.43 88
2565.54 95
2565.66 102
2565.77 108
2565.89 113
2566.01 117
2566.12 121
2566.24 123
2566.35 126
2566.47 127
2566.59 127
2566.70 126
2566.82 123
2566.94 119
2567.05 113
2567.17 107
2567.28 101
2567.40 95
2567.52 91
2567.63 86
2567.75 80
2567.87 73
2567.98 63
2568.10 52
2568.21 39
2568.33 27
2568.45 17
2568.56 11
2568.68 9
2568.79 11
2568.91 16
2569.03 21
2569.14 26
2569.26 29
2569.38 30
2569.49 29
2569.61 27
2569.72 24
2569.84 22
2569.96 20
2570.07 18
2570.19 18
2570.31 19
2570.42 21
2570.54 26
2570.65 33
2570.77 42
2570.89 53
2571.00 63
2571.12 72
2571.24 78
2571.35 82
2571.47 83
2571.59 82
2571.70 79
2571.82 75
2571.93 70
2572.05 64
2572.17 59
2572.28 53
2572.40 49
2572.52 45
2572.63 44
2572.75 45
2572.86 48
2572.98 55
2573.10 64
2573.21 75
2573.33 87
2573.45 98
2573.56 109
2573.68 117
2573.80 123
2573.91 125
2574.03 124
2574.14 122
2574.26 118
2574.38 115
2574.49 114
2574.61 114
2574.73 117
2574.84 120
2574.96 124
2575.08 126
2575.19 126
2575.31 123
2575.42 117
2575.54 109
2575.66 101
2575.77 94
2575.89 89
2576.01 87
2576.12 88
2576.24 89
2576.36 90
2576.47 90
2576.59 87
2576.70 82
2576.82 76
2576.94 69
2577.05 63
2577.17 59
2577.29 57
2577.40 56
2577.52 56
2577.64 55
2577.75 54
2577.87 51
2577.99 49
2578.10 47
2578.22 46
2578.33 48
2578.45 52
2578.57 57
2578.68 63
2578.80 69
2578.92 75
2579.03 80
2579.15 84
2579.27 87
2579.38 89
2579.50 89
2579.62 87
2579.73 82
2579.85 76
2579.97 70
2580.08 64
2580.20 60
2580.31 59
2580.43 61
2580.55 64
2580.66 66
2580.78 67
2580.90 64
2581.01 59
2581.13 51
2581.25 43
2581.36 35
2581.48 30
2581.60 29
2581.71 31
2581.83 36
2581.95 43
2582.06 50
2582.18 57
2582.30 60
2582.41 59
2582.53 55
2582.65 47
2582.76 36
2582.88 24
2582.99 12
2583.11 2
2583.23 0
2583.34 0
2583.46 0
2583.58 0
2583.69 0
2583.81 3
2583.93 8
2584.04 11
2584.16 12
2584.28 11
2584.39 7
2584.51 2
2584.63 0
2584.74 0
2584.86 0
2584.98 0
2585.09 0
2585.21 0
2585.33 1
2585.44 9
2585.56 16
2585.68 23
2585.79 30
2585.91 35
2586.03 39
2586.14 41
2586.26 41
2586.38 39
2586.49 35
2586.61 30
2586.73 24
2586.84 19
2586.96 14
2587.08 13
2587.19 14
2587.31 19
2587.43 27
2587.54 38
2587.66 50
2587.78 63
2587.89 75
2588.01 84
2588.13 90
2588.24 93
2588.36 91
2588.48 87
2588.59 82
2588.71 75
2588.83 68
2588.94 61
2589.06 54
2589.18 47
2589.29 41
2589.41 35
2589.53 32
2589.64 31
2589.76 31
2589.88 33
2589.99 35
2590.11 36
2590.23 36
2590.34 34
2590.46 30
2590.58 25
2590.69 21
2590.81 19
2590.93 19
2591.04 21
2591.16 24
2591.28 27
2591.39 31
2591.51 33
2591.63 35
2591.74 36
2591.86 36
2591.98 37
2592.09 39
2592.21 41
2592.33 43
2592.44 45
2592.56 47
2592.68 47
2592.79 47
2592.91 45
2593.03 44
2593.14 43
2593.26 45
2593.38 48
2593.49 53
2593.61 59
2593.73 67
2593.85 74
2593.96 80
2594.08 85
2594.20 89
2594.31 92
2594.43 93
2594.55 93
2594.66 90
2594.78 85
2594.90 79
2595.01 72
2595.13 64
2595.25 57
2595.36 52
2595.48 47
2595.60 43
2595.71 41
2595.83 39
2595.95 38
2596.06 38
2596.18 39
2596.30 41
2596.42 45
2596.53 50
2596.65 55
2596.77 61
2596.88 65
2597.00 67
2597.12 67
2597.23 66
2597.35 64
2597.47 60
2597.58 55
2597.70 51
2597.82 46
2597.93 42
2598.05 38
2598.17 36
2598.29 36
2598.40 37
2598.52 40
2598.64 45
2598.75 50
2598.87 55
2598.99 59
2599.10 61
2599.22 62
2599.34 62
2599.45 61
2599.57 59
2599.69 57
2599.81 54
2599.92 51
2600.04 48
2600.16 46
2600.27 45
2600.39 45
2600.51 47
2600.62 51
2600.74 56
2600.86 61
2600.97 66
2601.09 68
2601.21 68
2601.33 68
2601.44 67
2601.56 66
2601.68 67
2601.79 70
2601.91 72
2602.03 74
2602.14 75
2602.26 73
2602.38 70
2602.50 66
2602.61 63
2602.73 60
2602.85 58
2602.96 56
2603.08 53
2603.20 48
2603.31 42
2603.43 36
2603.55 31
2603.67 31
2603.78 36
2603.90 46
2604.02 59
2604.13 74
2604.25 87
2604.37 97
2604.48 101
2604.60 102
2604.72 100
2604.84 97
2604.95 96
2605.07 97
2605.19 101
2605.30 107
2605.42 114
2605.54 124
2605.66 134
2605.77 146
2605.89 160
2606.01 176
2606.12 194
2606.24 214
2606.36 236
2606.47 259
2606.59 283
2606.71 307
2606.83 332
2606.94 357
2607.06 383
2607.18 410
2607.29 437
2607.41 466
2607.53 496
2607.65 527
2607.76 557
2607.88 586
2608.00 614
2608.11 642
2608.23 669
2608.35 697
2608.47 726
2608.58 755
2608.70 784
2608.82 811
2608.93 837
2609.05 858
2609.17 876
2609.29 890
2609.40 899
2609.52 905
2609.64 908
2609.75 908
2609.87 905
2609.99 900
2610.11 893
2610.22 884
2610.34 874
2610.46 862
2610.57 847
2610.69 829
2610.81 808
2610.93 783
2611.04 757
2611.16 729
2611.28 703
2611.39 680
2611.51 662
2611.63 649
2611.75 641
2611.86 636
2611.98 631
2612.10 623
2612.21 611
2612.33 594
2612.45 572
2612.57 545
2612.68 517
2612.80 490
2612.92 465
2613.04 444
2613.15 427
2613.27 414
2613.39 403
2613.50 393
2613.62 383
2613.74 370
2613.86 355
2613.97 336
2614.09 314
2614.21 288
2614.33 261
2614.44 234
2614.56 209
2614.68 187
2614.79 168
2614.91 153
2615.03 142
2615.15 133
2615.26 124
2615.38 115
2615.50 106
2615.61 96
2615.73 86
2615.85 78
2615.97 72
2616.08 69
2616.20 68
2616.32 69
2616.44 69
2616.55 68
2616.67 66
2616.79 63
2616.91 58
2617.02 54
2617.14 51
2617.26 49
2617.37 47
2617.49 45
2617.61 42
2617.73 38
2617.84 33
2617.96 27
2618.08 22
2618.20 18
2618.31 14
2618.43 12
2618.55 10
2618.67 9
2618.78 9
2618.90 8
2619.02 9
2619.13 10
2619.25 12
2619.37 16
2619.49 19
2619.60 23
2619.72 26
2619.84 28
2619.96 30
2620.07 30
2620.19 30
2620.31 30
2620.43 31
2620.54 32
2620.66 35
2620.78 39
2620.90 42
2621.01 46
2621.13 48
2621.25 51
2621.37 54
2621.48 57
2621.60 63
2621.72 71
2621.83 80
2621.95 90
2622.07 98
2622.19 104
2622.30 107
2622.42 107
2622.54 104
2622.66 98
2622.77 91
2622.89 84
2623.01 78
2623.13 72
2623.24 68
2623.36 66
2623.48 66
2623.60 68
2623.71 72
2623.83 77
2623.95 81
2624.07 84
2624.18 86
2624.30 86
2624.42 84
2624.54 81
2624.65 78
2624.77 75
2624.89 71
2625.01 67
2625.12 61
2625.24 54
2625.36 46
2625.48 37
2625.59 28
2625.71 19
2625.83 11
2625.95 4
2626.06 0
2626.18 0
2626.30 0
2626.42 0
2626.53 0
2626.65 1
2626.77 7
2626.89 13
2627.00 17
2627.12 18
2627.24 15
2627.36 9
2627.47 1
2627.59 0
2627.71 0
2627.83 0
2627.94 0
2628.06 0
2628.18 0
2628.30 9
2628.41 20
2628.53 31
2628.65 38
2628.77 43
2628.89 45
2629.00 45
2629.12 43
2629.24 40
2629.36 36
2629.47 32
2629.59 28
2629.71 25
2629.83 22
2629.94 21
2630.06 21
2630.18 22
2630.30 25
2630.41 28
2630.53 31
2630.65 34
2630.77 36
2630.88 38
2631.00 38
2631.12 38
2631.24 38
2631.35 37
2631.47 35
2631.59 33
2631.71 31
2631.83 29
2631.94 27
2632.06 27
2632.18 28
2632.30 31
2632.41 36
2632.53 43
2632.65 51
2632.77 58
2632.88 66
2633.00 72
2633.12 76
2633.24 79
2633.36 79
2633.47 78
2633.59 75
2633.71 71
2633.83 66
2633.94 61
2634.06 57
2634.18 53
2634.30 52
2634.41 52
2634.53 55
2634.65 59
2634.77 65
2634.89 71
2635.00 77
2635.12 82
2635.24 85
2635.36 87
2635.47 87
2635.59 86
2635.71 85
2635.83 83
2635.94 81
2636.06 78
2636.18 74
2636.30 68
2636.42 63
2636.53 57
2636.65 53
2636.77 50
2636.89 50
2637.00 51
2637.12 55
2637.24 59
2637.36 63
2637.48 66
2637.59 67
2637.71 66
2637.83 63
2637.95 58
2638.06 51
2638.18 44
2638.30 36
2638.42 30
2638.54 26
2638.65 24
2638.77 24
2638.89 26
2639.01 28
2639.12 30
2639.24 32
2639.36 32
2639.48 31
2639.60 29
2639.71 26
2639.83 22
2639.95 18
2640.07 15
2640.19 11
2640.30 8
2640.42 5
2640.54 3
2640.66 1
2640.77 0
2640.89 0
2641.01 0
2641.13 0
2641.25 0
2641.36 0
2641.48 0
2641.60 0
2641.72 0
2641.84 5
2641.95 11
2642.07 18
2642.19 24
2642.31 29
2642.42 32
2642.54 32
2642.66 30
2642.78 26
2642.90 21
2643.01 17
2643.13 15
2643.25 15
2643.37 17
2643.49 21
2643.60 26
2643.72 32
2643.84 37
2643.96 42
2644.08 45
2644.19 45
2644.31 43
2644.43 39
2644.55 33
2644.66 27
2644.78 20
2644.90 14
2645.02 11
2645.14 9
2645.25 10
2645.37 12
2645.49 14
2645.61 15
2645.73 16
2645.84 15
2645.96 12
2646.08 7
2646.20 2
2646.32 0
2646.43 0
2646.55 0
2646.67 0
2646.79 0
2646.91 0
2647.02 0
2647.14 2
2647.26 5
2647.38 7
2647.50 8
2647.61 8
2647.73 7
2647.85 6
2647.97 6
2648.09 7
2648.20 11
2648.32 17
2648.44 26
2648.56 37
2648.68 48
2648.79 59
2648.91 69
2649.03 77
2649.15 84
2649.27 89
2649.38 92
2649.50 94
2649.62 96
2649.74 97
2649.86 98
2649.97 99
2650.09 100
2650.21 101
2650.33 100
2650.45 99
2650.56 97
2650.68 94
2650.80 90
2650.92 87
2651.04 84
2651.16 82
2651.27 82
2651.39 82
2651.51 84
2651.63 85
2651.75 87
2651.86 88
2651.98 89
2652.10 90
2652.22 90
2652.34 91
2652.45 92
2652.57 94
2652.69 96
2652.81 97
2652.93 98
2653.04 98
2653.16 96
2653.28 93
2653.40 89
2653.52 84
2653.64 81
2653.75 78
2653.87 76
2653.99 75
2654.11 74
2654.23 73
2654.34 71
2654.46 68
2654.58 64
2654.70 61
2654.82 60
2654.93 60
2655.05 63
2655.17 68
2655.29 75
2655.41 83
2655.53 92
2655.64 99
2655.76 104
2655.88 106
2656.00 106
2656.12 105
2656.23 102
2656.35 98
2656.47 93
2656.59 87
2656.71 80
2656.83 71
2656.94 61
2657.06 51
2657.18 44
2657.30 40
2657.42 40
2657.54 45
2657.65 53
2657.77 62
2657.89 70
2658.01 76
2658.13 80
2658.24 81
2658.36 80
2658.48 80
2658.60 81
2658.72 83
2658.84 85
2658.95 85
2659.07 82
2659.19 74
2659.31 62
2659.43 47
2659.55 30
2659.66 13
2659.78 0
2659.90 0
2660.02 0
2660.14 0
2660.25 0
2660.37 0
2660.49 0
2660.61 0
2660.73 0
2660.85 11
2660.96 22
2661.08 31
2661.20 37
2661.32 40
2661.44 40
2661.56 37
2661.67 32
2661.79 26
2661.91 19
2662.03 12
2662.15 6
2662.27 1
2662.38 0
2662.50 0
2662.62 0
2662.74 0
2662.86 0
2662.98 5
2663.09 11
2663.21 17
2663.33 24
2663.45 30
2663.57 36
2663.69 42
2663.80 47
2663.92 50
2664.04 52
2664.16 51
2664.28 48
2664.40 43
2664.51 36
2664.63 28
2664.75 20
2664.87 12
2664.99 5
2665.11 0
2665.23 0
2665.34 0
2665.46 0
2665.58 2
2665.70 6
2665.82 10
2665.94 14
2666.05 16
2666.17 17
2666.29 17
2666.41 18
2666.53 18
2666.65 18
2666.76 16
2666.88 13
2667.00 8
2667.12 2
2667.24 0
2667.36 0
2667.48 0
2667.59 0
2667.71 0
2667.83 0
2667.95 6
2668.07 13
2668.19 19
2668.30 24
2668.42 28
2668.54 30
2668.66 31
2668.78 31
2668.90 30
2669.02 30
2669.13 29
2669.25 29
2669.37 28
2669.49 26
2669.61 23
2669.73 20
2669.84 18
2669.96 15
2670.08 15
2670.20 17
2670.32 22
2670.44 28
2670.56 34
2670.67 39
2670.79 42
2670.91 42
2671.03 39
2671.15 33
2671.27 26
2671.39 18
2671.50 11
2671.62 5
2671.74 0
2671.86 0
2671.98 0
2672.10 0
2672.21 0
2672.33 3
2672.45 7
2672.57 11
2672.69 13
2672.81 13
2672.93 11
2673.04 7
2673.16 1
2673.28 0
2673.40 0
2673.52 0
2673.64 0
2673.76 0
2673.87 0
2673.99 0
2674.11 2
2674.23 7
2674.35 12
2674.47 16
2674.59 22
2674.70 29
2674.82 38
2674.94 48
2675.06 58
2675.18 68
2675.30 77
2675.42 83
2675.54 87
2675.65 89
2675.77 89
2675.89 87
2676.01 86
2676.13 84
2676.25 81
2676.37 79
2676.48 76
2676.60 72
2676.72 69
2676.84 65
2676.96 61
2677.08 58
2677.20 56
2677.31 55
2677.43 55
2677.55 55
2677.67 57
2677.79 59
2677.91 63
2678.03 68
2678.15 76
2678.26 85
2678.38 96
2678.50 109
2678.62 120
2678.74 130
2678.86 136
2678.98 138
2679.10 136
2679.21 132
2679.33 126
2679.45 121
2679.57 120
2679.69 121
2679.81 126
2679.93 132
2680.04 138
2680.16 142
2680.28 144
2680.40 144
2680.52 142
2680.64 141
2680.76 140
2680.88 141
2680.99 144
2681.11 147
2681.23 150
2681.35 151
2681.47 150
2681.59 147
2681.71 141
2681.83 134
2681.94 125
2682.06 116
2682.18 106
2682.30 97
2682.42 88
2682.54 79
2682.66 71
2682.78 63
2682.89 56
2683.01 49
2683.13 44
2683.25 39
2683.37 36
2683.49 34
2683.61 34
2683.73 36
2683.85 38
2683.96 42
2684.08 46
2684.20 51
2684.32 55
2684.44 59
2684.56 62
2684.68 66
2684.80 71
2684.91 78
2685.03 86
2685.15 97
2685.27 108
2685.39 120
2685.51 132
2685.63 144
2685.75 154
2685.87 163
2685.98 171
2686.10 180
2686.22 190
2686.34 202
2686.46 217
2686.58 234
2686.70 252
2686.82 272
2686.93 292
2687.05 311
2687.17 328
2687.29 342
2687.41 355
2687.53 366
2687.65 377
2687.77 387
2687.89 397
2688.00 408
2688.12 418
2688.24 427
2688.36 435
2688.48 441
2688.60 446
2688.72 449
2688.84 452
2688.96 456
2689.08 460
2689.19 466
2689.31 474
2689.43 481
2689.55 489
2689.67 495
2689.79 498
2689.91 499
2690.03 497
2690.15 494
2690.26 491
2690.38 489
2690.50 489
2690.62 493
2690.74 502
2690.86 516
2690.98 533
2691.10 554
2691.22 578
2691.34 604
2691.45 631
2691.57 660
2691.69 692
2691.81 727
2691.93 768
2692.05 812
2692.17 861
2692.29 911
2692.41 963
2692.52 1015
2692.64 1066
2692.76 1120
2692.88 1178
2693.00 1245
2693.12 1320
2693.24 1403
2693.36 1493
2693.48 1587
2693.60 1681
2693.71 1773
2693.83 1860
2693.95 1942
2694.07 2021
2694.19 2098
2694.31 2173
2694.43 2247
2694.55 2320
2694.67 2388
2694.79 2451
2694.91 2507
2695.02 2553
2695.14 2591
2695.26 2622
2695.38 2647
2695.50 2670
2695.62 2691
2695.74 2711
2695.86 2729
2695.98 2741
2696.10 2742
2696.22 2731
2696.33 2704
2696.45 2663
2696.57 2611
2696.69 2551
2696.81 2489
2696.93 2427
2697.05 2368
2697.17 2312
2697.29 2257
2697.41 2202
2697.53 2144
2697.64 2082
2697.76 2016
2697.88 1947
2698.00 1877
2698.12 1808
2698.24 1741
2698.36 1676
2698.48 1614
2698.60 1554
2698.72 1496
2698.84 1439
2698.95 1383
2699.07 1328
2699.19 1275
2699.31 1224
2699.43 1175
2699.55 1128
2699.67 1083
2699.79 1039
2699.91 995
2700.03 951
2700.15 906
2700.27 861
2700.38 817
2700.50 775
2700.62 735
2700.74 700
2700.86 669
2700.98 642
2701.10 619
2701.22 597
2701.34 575
2701.46 553
2701.58 530
2701.70 506
2701.81 483
2701.93 461
2702.05 442
2702.17 427
2702.29 415
2702.41 405
2702.53 396
2702.65 385
2702.77 373
2702.89 357
2703.01 338
2703.13 317
2703.25 295
2703.36 274
2703.48 255
2703.60 240
2703.72 227
2703.84 215
2703.96 203
2704.08 191
2704.20 178
2704.32 165
2704.44 153
2704.56 143
2704.68 137
2704.80 134
2704.91 135
2705.03 140
2705.15 147
2705.27 156
2705.39 166
2705.51 176
2705.63 184
2705.75 190
2705.87 192
2705.99 191
2706.11 187
2706.23 179
2706.35 169
2706.47 158
2706.58 147
2706.70 137
2706.82 130
2706.94 124
2707.06 119
2707.18 116
2707.30 113
2707.42 110
2707.54 109
2707.66 110
2707.78 112
2707.90 114
2708.02 117
2708.14 119
2708.26 118
2708.37 114
2708.49 108
2708.61 98
2708.73 87
2708.85 76
2708.97 66
2709.09 56
2709.21 48
2709.33 43
2709.45 40
2709.57 40
2709.69 42
2709.81 46
2709.93 51
2710.05 56
2710.17 59
2710.28 60
2710.40 59
2710.52 55
2710.64 50
2710.76 46
2710.88 44
2711.00 47
2711.12 54
2711.24 66
2711.36 80
2711.48 96
2711.60 109
2711.72 120
2711.84 126
2711.96 128
2712.08 127
2712.20 126
2712.31 126
2712.43 129
2712.55 136
2712.67 146
2712.79 159
2712.91 173
2713.03 185
2713.15 195
2713.27 200
2713.39 200
2713.51 197
2713.63 193
2713.75 187
2713.87 183
2713.99 179
2714.11 175
2714.23 172
2714.35 167
2714.46 160
2714.58 152
2714.70 144
2714.82 136
2714.94 131
2715.06 128
2715.18 128
2715.30 130
2715.42 133
2715.54 136
2715.66 136
2715.78 133
2715.90 127
2716.02 118
2716.14 107
2716.26 95
2716.38 83
2716.50 74
2716.62 67
2716.74 64
2716.85 66
2716.97 72
2717.09 80
2717.21 91
2717.33 103
2717.45 114
2717.57 125
2717.69 133
2717.81 140
2717.93 145
2718.05 149
2718.17 154
2718.29 158
2718.41 162
2718.53 166
2718.65 171
2718.77 177
2718.89 185
2719.01 195
2719.13 209
2719.25 225
2719.37 244
2719.49 265
2719.60 287
2719.72 307
2719.84 325
2719.96 339
2720.08 349
2720.20 355
2720.32 357
2720.44 356
2720.56 353
2720.68 350
2720.80 347
2720.92 346
2721.04 346
2721.16 346
2721.28 347
2721.40 346
2721.52 345
2721.64 343
2721.76 340
2721.88 337
2722.00 335
2722.12 333
2722.24 330
2722.36 325
2722.48 316
2722.60 302
2722.72 284
2722.83 262
2722.95 239
2723.07 218
2723.19 200
2723.31 186
2723.43 176
2723.55 168
2723.67 161
2723.79 154
2723.91 145
2724.03 134
2724.15 122
2724.27 110
2724.39 100
2724.51 93
2724.63 88
2724.75 85
2724.87 85
2724.99 86
2725.11 89
2725.23 93
2725.35 98
2725.47 104
2725.59 111
2725.71 119
2725.83 126
2725.95 132
2726.07 137
2726.19 139
2726.31 139
2726.43 138
2726.55 135
2726.67 131
2726.79 126
2726.90 120
2727.02 114
2727.14 107
2727.26 100
2727.38 94
2727.50 89
2727.62 87
2727.74 86
2727.86 87
2727.98 88
2728.10 88
2728.22 85
2728.34 80
2728.46 72
2728.58 62
2728.70 51
2728.82 41
2728.94 34
2729.06 30
2729.18 32
2729.30 36
2729.42 44
2729.54 52
2729.66 59
2729.78 65
2729.90 67
2730.02 67
2730.14 65
2730.26 61
2730.38 56
2730.50 49
2730.62 41
2730.74 33
2730.86 23
2730.98 14
2731.10 6
2731.22 0
2731.34 0
2731.46 0
2731.58 0
2731.70 3
2731.82 8
2731.94 12
2732.06 15
2732.18 18
2732.30 19
2732.42 20
2732.54 22
2732.66 23
2732.78 25
2732.90 27
2733.02 28
2733.14 28
2733.26 25
2733.38 21
2733.50 15
2733.62 8
2733.74 1
2733.86 0
2733.98 0
2734.09 0
2734.21 0
2734.33 0
2734.45 0
2734.57 0
2734.69 0
2734.81 0
2734.93 6
2735.05 13
2735.17 22
2735.29 32
2735.41 42
2735.53 50
2735.65 56
2735.77 59
2735.89 61
2736.01 61
2736.13 61
2736.25 60
2736.37 60
2736.49 61
2736.61 63
2736.73 64
2736.85 64
2736.97 61
2737.09 56
2737.21 49
2737.33 39
2737.45 28
2737.57 17
2737.69 7
2737.81 0
2737.93 0
2738.05 0
2738.17 0
2738.29 0
2738.41 0
2738.53 0
2738.65 0
2738.77 0
2738.89 9
2739.01 21
2739.13 32
2739.25 43
2739.37 52
2739.49 58
2739.61 62
2739.73 64
2739.85 65
2739.97 65
2740.09 66
2740.21 67
2740.33 69
2740.45 72
2740.57 75
2740.69 78
2740.81 80
2740.93 82
2741.05 82
2741.17 81
2741.29 80
2741.41 78
2741.53 76
2741.65 75
2741.77 74
2741.89 74
2742.01 76
2742.13 79
2742.26 83
2742.38 87
2742.50 92
2742.62 96
2742.74 99
2742.86 100
2742.98 98
2743.10 95
2743.22 91
2743.34 85
2743.46 80
2743.58 76
2743.70 72
2743.82 68
2743.94 67
2744.06 67
2744.18 69
2744.30 74
2744.42 81
2744.54 89
2744.66 99
2744.78 108
2744.90 116
2745.02 122
2745.14 128
2745.26 132
2745.38 136
2745.50 138
2745.62 140
2745.74 141
2745.86 141
2745.98 140
2746.10 138
2746.22 138
2746.34 139
2746.46 143
2746.58 149
2746.70 158
2746.82 167
2746.94 176
2747.06 182
2747.18 185
2747.30 183
2747.42 179
2747.54 173
2747.66 166
2747.78 160
2747.90 157
2748.02 155
2748.14 155
2748.26 156
2748.38 158
2748.50 160
2748.62 162
2748.74 164
2748.86 164
2748.98 163
2749.10 161
2749.22 156
2749.34 151
2749.47 144
2749.59 137
2749.71 130
2749.83 125
2749.95 122
2750.07 122
2750.19 124
2750.31 128
2750.43 134
2750.55 139
2750.67 145
2750.79 149
2750.91 152
2751.03 154
2751.15 154
2751.27 153
2751.39 150
2751.51 145
2751.63 139
2751.75 131
2751.87 123
2751.99 115
2752.11 108
2752.23 102
2752.35 98
2752.47 96
2752.59 96
2752.71 96
2752.83 99
2752.95 103
2753.07 108
2753.19 115
2753.31 121
2753.43 128
2753.56 133
2753.68 137
2753.80 140
2753.92 140
2754.04 140
2754.16 138
2754.28 135
2754.40 132
2754.52 128
2754.64 123
2754.76 119
2754.88 114
2755.00 109
2755.12 105
2755.24 103
2755.36 101
2755.48 101
2755.60 103
2755.72 106
2755.84 110
2755.96 115
2756.08 120
2756.20 126
2756.32 131
2756.44 134
2756.56 137
2756.68 137
2756.81 136
2756.93 132
2757.05 126
2757.17 118
2757.29 107
2757.41 95
2757.53 83
2757.65 71
2757.77 61
2757.89 55
2758.01 51
2758.13 51
2758.25 52
2758.37 54
2758.49 56
2758.61 59
2758.73 63
2758.85 68
2758.97 75
2759.09 81
2759.21 87
2759.33 92
2759.45 93
2759.58 90
2759.70 84
2759.82 75
2759.94 66
2760.06 57
2760.18 50
2760.30 46
2760.42 45
2760.54 47
2760.66 51
2760.78 55
2760.90 59
2761.02 61
2761.14 61
2761.26 59
2761.38 53
2761.50 46
2761.62 39
2761.74 34
2761.86 32
2761.99 34
2762.11 41
2762.23 52
2762.35 65
2762.47 78
2762.59 90
2762.71 99
2762.83 105
2762.95 108
2763.07 109
2763.19 108
2763.31 108
2763.43 108
2763.55 110
2763.67 113
2763.79 117
2763.91 122
2764.03 126
2764.16 130
2764.28 132
2764.40 132
2764.52 131
2764.64 129
2764.76 128
2764.88 127
2765.00 128
2765.12 131
2765.24 137
2765.36 145
2765.48 155
2765.60 169
2765.72 185
2765.84 203
2765.96 222
2766.08 240
2766.21 258
2766.33 275
2766.45 289
2766.57 302
2766.69 314
2766.81 324
2766.93 334
2767.05 342
2767.17 348
2767.29 353
2767.41 357
2767.53 360
2767.65 364
2767.77 369
2767.89 376
2768.01 385
2768.14 396
2768.26 407
2768.38 416
2768.50 423
2768.62 425
2768.74 422
2768.86 414
2768.98 401
2769.10 384
2769.22 364
2769.34 343
2769.46 322
2769.58 303
2769.70 286
2769.82 271
2769.95 259
2770.07 249
2770.19 240
2770.31 235
2770.43 231
2770.55 231
2770.67 234
2770.79 239
2770.91 244
2771.03 249
2771.15 251
2771.27 249
2771.39 242
2771.51 231
2771.64 215
2771.76 196
2771.88 175
2772.00 153
2772.12 133
2772.24 114
2772.36 98
2772.48 86
2772.60 77
2772.72 71
2772.84 67
2772.96 64
2773.08 61
2773.21 57
2773.33 53
2773.45 50
2773.57 49
2773.69 50
2773.81 55
2773.93 64
2774.05 76
2774.17 89
2774.29 101
2774.41 112
2774.53 120
2774.65 125
2774.78 125
2774.90 122
2775.02 116
2775.14 108
2775.26 99
2775.38 90
2775.50 83
2775.62 78
2775.74 77
2775.86 78
2775.98 82
2776.10 89
2776.23 97
2776.35 105
2776.47 112
2776.59 117
2776.71 120
2776.83 121
2776.95 120
2777.07 118
2777.19 116
2777.31 116
2777.43 118
2777.55 122
2777.68 128
2777.80 134
2777.92 140
2778.04 144
2778.16 146
2778.28 145
2778.40 142
2778.52 137
2778.64 131
2778.76 126
2778.88 122
2779.00 119
2779.13 117
2779.25 115
2779.37 114
2779.49 111
2779.61 105
2779.73 98
2779.85 87
2779.97 76
2780.09 64
2780.21 52
2780.33 41
2780.46 32
2780.58 26
2780.70 22
2780.82 21
2780.94 25
2781.06 32
2781.18 41
2781.30 53
2781.42 65
2781.54 75
2781.67 83
2781.79 88
2781.91 91
2782.03 92
2782.15 93
2782.27 94
2782.39 95
2782.51 97
2782.63 98
2782.75 100
2782.87 101
2783.00 102
2783.12 102
2783.24 103
2783.36 104
2783.48 107
2783.60 110
2783.72 113
2783.84 116
2783.96 118
2784.08 119
2784.21 118
2784.33 116
2784.45 112
2784.57 106
2784.69 100
2784.81 92
2784.93 84
2785.05 76
2785.17 67
2785.29 60
2785.42 54
2785.54 50
2785.66 48
2785.78 48
2785.90 49
2786.02 52
2786.14 53
2786.26 53
2786.38 50
2786.51 44
2786.63 35
2786.75 23
2786.87 11
2786.99 0
2787.11 0
2787.23 0
2787.35 0
2787.47 0
2787.59 0
2787.72 0
2787.84 0
2787.96 1
2788.08 16
2788.20 30
2788.32 44
2788.44 57
2788.56 70
2788.68 83
2788.81 95
2788.93 106
2789.05 116
2789.17 123
2789.29 127
2789.41 127
2789.53 124
2789.65 117
2789.77 110
2789.90 102
2790.02 95
2790.14 89
2790.26 84
2790.38 79
2790.50 75
2790.62 71
2790.74 68
2790.86 67
2790.99 68
2791.11 72
2791.23 77
2791.35 84
2791.47 91
2791.59 97
2791.71 101
2791.83 104
2791.96 106
2792.08 108
2792.20 109
2792.32 110
2792.44 111
2792.56 110
2792.68 108
2792.80 103
2792.92 98
2793.05 93
2793.17 90
2793.29 89
2793.41 92
2793.53 97
2793.65 102
2793.77 104
2793.89 103
2794.02 97
2794.14 87
2794.26 75
2794.38 62
2794.50 50
2794.62 42
2794.74 37
2794.86 35
2794.99 34
2795.11 34
2795.23 32
2795.35 29
2795.47 24
2795.59 18
2795.71 11
2795.83 5
2795.96 0
2796.08 0
2796.20 0
2796.32 0
2796.44 0
2796.56 0
2796.68 3
2796.80 11
2796.93 20
2797.05 30
2797.17 42
2797.29 54
2797.41 67
2797.53 79
2797.65 92
2797.77 103
2797.90 114
2798.02 124
2798.14 131
2798.26 137
2798.38 140
2798.50 141
2798.62 141
2798.75 141
2798.87 139
2798.99 138
2799.11 137
2799.23 135
2799.35 132
2799.47 128
2799.59 123
2799.72 118
2799.84 116
2799.96 116
2800.08 119
2800.20 125
2800.32 131
2800.44 137
2800.57 140
2800.69 141
2800.81 138
2800.93 135
2801.05 134
2801.17 135
2801.29 141
2801.41 151
2801.54 166
2801.66 182
2801.78 198
2801.90 212
2802.02 221
2802.14 227
2802.26 229
2802.39 228
2802.51 226
2802.63 224
2802.75 222
2802.87 222
2802.99 222
2803.11 224
2803.24 225
2803.36 226
2803.48 225
2803.60 222
2803.72 217
2803.84 209
2803.96 200
2804.09 190
2804.21 181
2804.33 171
2804.45 163
2804.57 157
2804.69 153
2804.81 152
2804.94 155
2805.06 161
2805.18 171
2805.30 182
2805.42 194
2805.54 204
2805.66 212
2805.79 215
2805.91 216
2806.03 214
2806.15 211
2806.27 207
2806.39 204
2806.52 201
2806.64 199
2806.76 197
2806.88 196
2807.00 194
2807.12 190
2807.24 184
2807.37 176
2807.49 165
2807.61 151
2807.73 138
2807.85 127
2807.97 120
2808.09 119
2808.22 124
2808.34 132
2808.46 142
2808.58 150
2808.70 154
2808.82 154
2808.95 148
2809.07 139
2809.19 127
2809.31 115
2809.43 102
2809.55 89
2809.67 76
2809.80 62
2809.92 49
2810.04 37
2810.16 28
2810.28 22
2810.40 21
2810.53 23
2810.65 28
2810.77 36
2810.89 44
2811.01 51
2811.13 58
2811.26 64
2811.38 70
2811.50 75
2811.62 80
2811.74 86
2811.86 92
2811.98 98
2812.11 104
2812.23 109
2812.35 113
2812.47 116
2812.59 119
2812.71 120
2812.84 122
2812.96 123
2813.08 124
2813.20 126
2813.32 129
2813.44 131
2813.57 132
2813.69 133
2813.81 132
2813.93 130
2814.05 125
2814.17 119
2814.30 112
2814.42 105
2814.54 98
2814.66 94
2814.78 91
2814.90 90
2815.03 91
2815.15 94
2815.27 98
2815.39 103
2815.51 108
2815.63 111
2815.76 114
2815.88 114
2816.00 113
2816.12 111
2816.24 107
2816.36 103
2816.49 100
2816.61 97
2816.73 95
2816.85 94
2816.97 92
2817.09 90
2817.22 88
2817.34 85
2817.46 84
2817.58 83
2817.70 85
2817.82 88
2817.95 93
2818.07 98
2818.19 104
2818.31 107
2818.43 109
2818.56 108
2818.68 105
2818.80 101
2818.92 97
2819.04 93
2819.16 91
2819.29 90
2819.41 89
2819.53 88
2819.65 86
2819.77 84
2819.89 81
2820.02 79
2820.14 78
2820.26 78
2820.38 79
2820.50 81
2820.63 82
2820.75 83
2820.87 83
2820.99 82
2821.11 81
2821.23 78
2821.36 75
2821.48 71
2821.60 67
2821.72 62
2821.84 56
2821.97 50
2822.09 45
2822.21 40
2822.33 37
2822.45 34
2822.57 31
2822.70 30
2822.82 28
2822.94 27
2823.06 27
2823.18 25
2823.31 23
2823.43 19
2823.55 14
2823.67 8
2823.79 0
2823.91 0
2824.04 0
2824.16 0
2824.28 0
2824.40 0
2824.52 0
2824.65 0
2824.77 0
2824.89 8
2825.01 16
2825.13 23
2825.26 29
2825.38 34
2825.50 38
2825.62 40
2825.74 42
2825.87 44
2825.99 47
2826.11 51
2826.23 54
2826.35 57
2826.47 58
2826.60 57
2826.72 52
2826.84 46
2826.96 38
2827.08 32
2827.21 26
2827.33 24
2827.45 23
2827.57 25
2827.69 27
2827.82 29
2827.94 30
2828.06 30
2828.18 28
2828.30 25
2828.43 22
2828.55 18
2828.67 14
2828.79 12
2828.91 11
2829.04 11
2829.16 14
2829.28 18
2829.40 25
2829.52 33
2829.65 43
2829.77 53
2829.89 64
2830.01 74
2830.13 84
2830.26 92
2830.38 99
2830.50 103
2830.62 105
2830.74 105
2830.87 102
2830.99 98
2831.11 93
2831.23 88
2831.35 81
2831.48 75
2831.60 68
2831.72 61
2831.84 54
2831.96 49
2832.09 46
2832.21 47
2832.33 51
2832.45 57
2832.57 65
2832.70 70
2832.82 73
2832.94 70
2833.06 61
2833.18 48
2833.31 33
2833.43 18
2833.55 6
2833.67 0
2833.79 0
2833.92 1
2834.04 10
2834.16 22
2834.28 36
2834.41 50
2834.53 64
2834.65 76
2834.77 87
2834.89 95
2835.02 99
2835.14 100
2835.26 97
2835.38 91
2835.50 82
2835.63 72
2835.75 62
2835.87 54
2835.99 47
2836.11 43
2836.24 43
2836.36 46
2836.48 52
2836.60 62
2836.73 73
2836.85 85
2836.97 97
2837.09 106
2837.21 111
2837.34 111
2837.46 105
2837.58 94
2837.70 78
2837.82 60
2837.95 41
2838.07 23
2838.19 9
2838.31 0
2838.44 0
2838.56 0
2838.68 0
2838.80 0
2838.92 0
2839.05 0
2839.17 0
2839.29 0
2839.41 2
2839.54 10
2839.66 21
2839.78 33
2839.90 46
2840.02 58
2840.15 68
2840.27 75
2840.39 78
2840.51 78
2840.64 75
2840.76 69
2840.88 62
2841.00 55
2841.12 48
2841.25 42
2841.37 39
2841.49 38
2841.61 40
2841.74 45
2841.86 52
2841.98 62
2842.10 73
2842.22 84
2842.35 96
2842.47 105
2842.59 112
2842.71 116
2842.84 115
2842.96 110
2843.08 102
2843.20 92
2843.32 81
2843.45 71
2843.57 63
2843.69 58
2843.81 56
2843.94 58
2844.06 61
2844.18 64
2844.30 67
2844.43 69
2844.55 69
2844.67 67
2844.79 63
2844.91 58
2845.04 52
2845.16 47
2845.28 43
2845.40 40
2845.53 37
2845.65 36
2845.77 35
2845.89 33
2846.02 30
2846.14 26
2846.26 23
2846.38 20
2846.50 18
2846.63 18
2846.75 20
2846.87 23
2846.99 28
2847.12 33
2847.24 39
2847.36 47
2847.48 56
2847.61 67
2847.73 80
2847.85 92
2847.97 103
2848.10 110
2848.22 112
2848.34 109
2848.46 102
2848.59 92
2848.71 81
2848.83 72
2848.95 64
2849.07 60
2849.20 58
2849.32 56
2849.44 55
2849.56 54
2849.69 51
2849.81 46
2849.93 40
2850.05 33
2850.18 25
2850.30 18
2850.42 12
2850.54 8
2850.67 7
2850.79 8
2850.91 11
2851.03 14
2851.16 16
2851.28 16
2851.40 13
2851.52 9
2851.65 4
2851.77 0
2851.89 0
2852.01 0
2852.14 0
2852.26 0
2852.38 0
2852.50 0
2852.63 0
2852.75 2
2852.87 5
2852.99 7
2853.12 10
2853.24 12
2853.36 13
2853.48 14
2853.61 15
2853.73 14
2853.85 13
2853.97 10
2854.10 7
2854.22 3
2854.34 0
2854.46 0
2854.59 0
2854.71 0
2854.83 3
2854.95 11
2855.08 22
2855.20 33
2855.32 44
2855.44 54
2855.57 62
2855.69 67
2855.81 70
2855.93 72
2856.06 72
2856.18 72
2856.30 72
2856.42 72
2856.55 71
2856.67 71
2856.79 72
2856.91 72
2857.04 74
2857.16 78
2857.28 82
2857.40 88
2857.53 93
2857.65 99
2857.77 102
2857.89 103
2858.02 101
2858.14 96
2858.26 89
2858.39 80
2858.51 71
2858.63 63
2858.75 57
2858.88 51
2859.00 45
2859.12 40
2859.24 33
2859.37 25
2859.49 17
2859.61 10
2859.73 4
2859.86 2
2859.98 3
2860.10 10
2860.22 21
2860.35 35
2860.47 50
2860.59 65
2860.72 79
2860.84 88
2860.96 94
2861.08 96
2861.21 94
2861.33 89
2861.45 82
2861.57 74
2861.70 66
2861.82 57
2861.94 49
2862.06 42
2862.19 36
2862.31 32
2862.43 31
2862.56 33
2862.68 37
2862.80 43
2862.92 50
2863.05 59
2863.17 68
2863.29 77
2863.41 87
2863.54 96
2863.66 106
2863.78 117
2863.91 127
2864.03 136
2864.15 142
2864.27 144
2864.40 142
2864.52 136
2864.64 127
2864.76 117
2864.89 107
2865.01 98
2865.13 89
2865.26 82
2865.38 75
2865.50 68
2865.62 62
2865.75 59
2865.87 59
2865.99 64
2866.11 72
2866.24 82
2866.36 95
2866.48 107
2866.61 117
2866.73 125
2866.85 130
2866.97 131
2867.10 128
2867.22 122
2867.34 113
2867.47 102
2867.59 90
2867.71 77
2867.83 65
2867.96 55
2868.08 46
2868.20 39
2868.33 36
2868.45 35
2868.57 36
2868.69 38
2868.82 43
2868.94 48
2869.06 55
2869.18 62
2869.31 71
2869.43 81
2869.55 91
2869.68 100
2869.80 108
2869.92 115
2870.04 119
2870.17 123
2870.29 125
2870.41 128
2870.54 132
2870.66 136
2870.78 142
2870.90 149
2871.03 158
2871.15 167
2871.27 178
2871.40 190
2871.52 202
2871.64 214
2871.77 226
2871.89 236
2872.01 245
2872.13 252
2872.26 258
2872.38 263
2872.50 268
2872.63 273
2872.75 278
2872.87 283
2872.99 287
2873.12 292
2873.24 295
2873.36 297
2873.49 297
2873.61 295
2873.73 292
2873.85 287
2873.98 282
2874.10 276
2874.22 269
2874.35 262
2874.47 255
2874.59 246
2874.72 237
2874.84 227
2874.96 217
2875.08 207
2875.21 200
2875.33 195
2875.45 193
2875.58 194
2875.70 198
2875.82 202
2875.94 206
2876.07 206
2876.19 203
2876.31 195
2876.44 183
2876.56 166
2876.68 147
2876.81 126
2876.93 106
2877.05 88
2877.17 72
2877.30 60
2877.42 53
2877.54 51
2877.67 53
2877.79 58
2877.91 65
2878.04 71
2878.16 76
2878.28 78
2878.41 78
2878.53 77
2878.65 74
2878.77 72
2878.90 70
2879.02 68
2879.14 66
2879.27 63
2879.39 59
2879.51 56
2879.64 51
2879.76 47
2879.88 42
2880.00 37
2880.13 30
2880.25 21
2880.37 10
2880.50 0
2880.62 0
2880.74 0
2880.87 0
2880.99 0
2881.11 0
2881.24 0
2881.36 0
2881.48 9
2881.60 17
2881.73 25
2881.85 31
2881.97 37
2882.10 42
2882.22 46
2882.34 48
2882.47 49
2882.59 49
2882.71 48
2882.84 46
2882.96 43
2883.08 40
2883.21 36
2883.33 32
2883.45 27
2883.57 22
2883.70 17
2883.82 13
2883.94 9
2884.07 6
2884.19 3
2884.31 1
2884.44 0
2884.56 0
2884.68 0
2884.81 0
2884.93 0
2885.05 0
2885.18 0
2885.30 0
2885.42 4
2885.55 10
2885.67 16
2885.79 23
2885.92 30
2886.04 36
2886.16 42
2886.28 47
2886.41 52
2886.53 57
2886.65 62
2886.78 66
2886.90 70
2887.02 73
2887.15 76
2887.27 76
2887.39 76
2887.52 74
2887.64 72
2887.76 69
2887.89 66
2888.01 62
2888.13 58
2888.26 53
2888.38 50
2888.50 47
2888.63 47
2888.75 49
2888.87 54
2889.00 59
2889.12 65
2889.24 69
2889.37 73
2889.49 75
2889.61 76
2889.74 78
2889.86 81
2889.98 86
2890.11 92
2890.23 100
2890.35 108
2890.48 115
2890.60 121
2890.72 126
2890.84 129
2890.97 131
2891.09 132
2891.21 131
2891.34 130
2891.46 129
2891.58 126
2891.71 124
2891.83 121
2891.95 118
2892.08 115
2892.20 113
2892.32 111
2892.45 109
2892.57 108
2892.69 106
2892.82 107
2892.94 108
2893.06 111
2893.19 115
2893.31 119
2893.43 123
2893.56 124
2893.68 124
2893.80 122
2893.93 120
2894.05 118
2894.18 118
2894.30 120
2894.42 122
2894.55 124
2894.67 126
2894.79 126
2894.92 125
2895.04 124
2895.16 122
2895.29 120
2895.41 118
2895.53 116
2895.66 114
2895.78 111
2895.90 108
2896.03 106
2896.15 105
2896.27 105
2896.40 106
2896.52 106
2896.64 107
2896.77 107
2896.89 107
2897.01 107
2897.14 108
2897.26 111
2897.38 114
2897.51 119
2897.63 124
2897.75 128
2897.88 131
2898.00 134
2898.12 135
2898.25 136
2898.37 136
2898.49 135
2898.62 133
2898.74 130
2898.87 127
2898.99 124
2899.11 122
2899.24 122
2899.36 126
2899.48 132
2899.61 142
2899.73 154
2899.85 167
2899.98 180
2900.10 193
2900.22 204
2900.35 215
2900.47 224
2900.59 232
2900.72 238
2900.84 243
2900.96 247
2901.09 250
2901.21 251
2901.33 253
2901.46 254
2901.58 257
2901.71 261
2901.83 266
2901.95 272
2902.08 277
2902.20 282
2902.32 285
2902.45 287
2902.57 288
2902.69 288
2902.82 287
2902.94 287
2903.06 286
2903.19 284
2903.31 282
2903.44 281
2903.56 279
2903.68 277
2903.81 275
2903.93 271
2904.05 265
2904.18 256
2904.30 245
2904.42 231
2904.55 217
2904.67 203
2904.79 191
2904.92 181
2905.04 174
2905.17 169
2905.29 166
2905.41 163
2905.54 160
2905.66 155
2905.78 149
2905.91 142
2906.03 134
2906.15 126
2906.28 119
2906.40 114
2906.53 112
2906.65 110
2906.77 109
2906.90 107
2907.02 105
2907.14 102
2907.27 99
2907.39 96
2907.51 94
2907.64 93
2907.76 92
2907.89 90
2908.01 86
2908.13 80
2908.26 72
2908.38 62
2908.50 52
2908.63 43
2908.75 36
2908.87 33
2909.00 34
2909.12 37
2909.25 43
2909.37 48
2909.49 55
2909.62 61
2909.74 67
2909.86 75
2909.99 83
2910.11 93
2910.24 104
2910.36 114
2910.48 122
2910.61 129
2910.73 133
2910.85 136
2910.98 137
2911.10 137
2911.23 136
2911.35 135
2911.47 134
2911.60 132
2911.72 129
2911.84 126
2911.97 123
2912.09 120
2912.22 119
2912.34 119
2912.46 120
2912.59 122
2912.71 124
2912.83 126
2912.96 127
2913.08 126
2913.21 124
2913.33 120
2913.45 114
2913.58 108
2913.70 102
2913.82 96
2913.95 93
2914.07 91
2914.20 92
2914.32 95
2914.44 100
2914.57 106
2914.69 113
2914.81 120
2914.94 128
2915.06 134
2915.19 141
2915.31 146
2915.43 151
2915.56 155
2915.68 158
2915.81 160
2915.93 161
2916.05 160
2916.18 158
2916.30 157
2916.42 156
2916.55 156
2916.67 159
2916.80 163
2916.92 169
2917.04 177
2917.17 186
2917.29 196
2917.42 207
2917.54 219
2917.66 233
2917.79 249
2917.91 265
2918.03 283
2918.16 299
2918.28 314
2918.41 326
2918.53 336
2918.65 345
2918.78 354
2918.90 363
2919.03 373
2919.15 385
2919.27 397
2919.40 410
2919.52 421
2919.65 429
2919.77 435
2919.89 437
2920.02 437
2920.14 434
2920.26 432
2920.39 430
2920.51 429
2920.64 430
2920.76 434
2920.88 439
2921.01 445
2921.13 451
2921.26 456
2921.38 461
2921.50 465
2921.63 468
2921.75 470
2921.88 471
2922.00 470
2922.12 467
2922.25 463
2922.37 457
2922.50 448
2922.62 439
2922.74 428
2922.87 417
2922.99 407
2923.12 397
2923.24 389
2923.36 382
2923.49 375
2923.61 367
2923.74 358
2923.86 348
2923.98 336
2924.11 324
2924.23 311
2924.36 298
2924.48 285
2924.60 272
2924.73 260
2924.85 249
2924.98 240
2925.10 233
2925.22 229
2925.35 229
2925.47 232
2925.60 238
2925.72 246
2925.84 255
2925.97 264
2926.09 272
2926.22 279
2926.34 284
2926.46 287
2926.59 288
2926.71 287
2926.84 283
2926.96 276
2927.08 267
2927.21 257
2927.33 246
2927.46 235
2927.58 225
2927.71 217
2927.83 211
2927.95 207
2928.08 203
2928.20 198
2928.33 192
2928.45 184
2928.57 175
2928.70 165
2928.82 155
2928.95 147
2929.07 141
2929.19 137
2929.32 134
2929.44 133
2929.57 131
2929.69 130
2929.81 130
2929.94 131
2930.06 133
2930.19 138
2930.31 145
2930.44 152
2930.56 158
2930.68 163
2930.81 167
2930.93 169
2931.06 170
2931.18 171
2931.30 171
2931.43 171
2931.55 172
2931.68 172
2931.80 172
2931.93 171
2932.05 171
2932.17 171
2932.30 171
2932.42 171
2932.55 171
2932.67 173
2932.79 176
2932.92 181
2933.04 188
2933.17 198
2933.29 211
2933.42 227
2933.54 246
2933.66 266
2933.79 288
2933.91 312
2934.04 338
2934.16 365
2934.29 394
2934.41 423
2934.53 453
2934.66 483
2934.78 511
2934.91 538
2935.03 563
2935.15 586
2935.28 609
2935.40 632
2935.53 656
2935.65 680
2935.78 706
2935.90 730
2936.02 753
2936.15 771
2936.27 785
2936.40 796
2936.52 803
2936.65 810
2936.77 817
2936.89 827
2937.02 840
2937.14 854
2937.27 869
2937.39 882
2937.52 891
2937.64 897
2937.76 898
2937.89 895
2938.01 888
2938.14 880
2938.26 870
2938.39 859
2938.51 846
2938.63 832
2938.76 817
2938.88 799
2939.01 780
2939.13 760
2939.26 739
2939.38 718
2939.50 696
2939.63 676
2939.75 656
2939.88 638
2940.00 621
2940.13 606
2940.25 591
2940.38 577
2940.50 561
2940.62 544
2940.75 525
2940.87 505
2941.00 482
2941.12 459
2941.25 436
2941.37 414
2941.49 395
2941.62 377
2941.74 361
2941.87 345
2941.99 329
2942.12 311
2942.24 292
2942.37 273
2942.49 256
2942.61 241
2942.74 230
2942.86 224
2942.99 222
2943.11 222
2943.24 222
2943.36 222
2943.48 221
2943.61 216
2943.73 211
2943.86 204
2943.98 200
2944.11 198
2944.23 199
2944.36 203
2944.48 210
2944.60 216
2944.73 221
2944.85 223
2944.98 220
2945.10 212
2945.23 200
2945.35 185
2945.48 170
2945.60 154
2945.72 141
2945.85 131
2945.97 124
2946.10 120
2946.22 119
2946.35 120
2946.47 123
2946.60 129
2946.72 136
2946.85 144
2946.97 151
2947.09 158
2947.22 162
2947.34 162
2947.47 159
2947.59 152
2947.72 143
2947.84 131
2947.97 117
2948.09 103
2948.21 89
2948.34 75
2948.46 61
2948.59 47
2948.71 35
2948.84 24
2948.96 17
2949.09 13
2949.21 14
2949.34 20
2949.46 29
2949.58 40
2949.71 52
2949.83 64
2949.96 74
2950.08 82
2950.21 87
2950.33 90
2950.46 91
2950.58 91
2950.71 89
2950.83 87
2950.95 86
2951.08 84
2951.20 85
2951.33 86
2951.45 91
2951.58 96
2951.70 104
2951.83 111
2951.95 117
2952.08 122
2952.20 125
2952.33 126
2952.45 124
2952.57 122
2952.70 118
2952.82 113
2952.95 108
2953.07 103
2953.20 99
2953.32 96
2953.45 96
2953.57 99
2953.70 104
2953.82 110
2953.95 117
2954.07 123
2954.19 126
2954.32 126
2954.44 123
2954.57 117
2954.69 108
2954.82 98
2954.94 88
2955.07 78
2955.19 69
2955.32 61
2955.44 55
2955.57 50
2955.69 45
2955.82 42
2955.94 39
2956.06 37
2956.19 36
2956.31 36
2956.44 37
2956.56 39
2956.69 43
2956.81 46
2956.94 51
2957.06 55
2957.19 59
2957.31 63
2957.44 66
2957.56 68
2957.69 70
2957.81 72
2957.94 73
2958.06 75
2958.18 79
2958.31 84
2958.43 91
2958.56 101
2958.68 111
2958.81 122
2958.93 132
2959.06 138
2959.18 140
2959.31 137
2959.43 130
2959.56 120
2959.68 109
2959.81 99
2959.93 92
2960.06 90
2960.18 91
2960.31 97
2960.43 104
2960.55 111
2960.68 116
2960.80 119
2960.93 120
2961.05 118
2961.18 117
2961.30 116
2961.43 117
2961.55 121
2961.68 126
2961.80 132
2961.93 135
2962.05 136
2962.18 133
2962.30 126
2962.43 118
2962.55 108
2962.68 99
2962.80 92
2962.93 87
2963.05 83
2963.18 80
2963.30 76
2963.43 71
2963.55 64
2963.68 58
2963.80 52
2963.92 49
2964.05 49
2964.17 53
2964.30 62
2964.42 73
2964.55 85
2964.67 98
2964.80 108
2964.92 115
2965.05 118
2965.17 118
2965.30 115
2965.42 111
2965.55 107
2965.67 103
2965.80 102
2965.92 100
2966.05 99
2966.17 95
2966.30 90
2966.42 82
2966.55 74
2966.67 66
2966.80 59
2966.92 55
2967.05 53
2967.17 52
2967.30 53
2967.42 53
2967.55 52
2967.67 50
2967.80 48
2967.92 45
2968.05 43
2968.17 41
2968.30 39
2968.42 39
2968.55 38
2968.67 38
2968.80 39
2968.92 42
2969.05 47
2969.17 55
2969.30 66
2969.42 78
2969.55 91
2969.67 104
2969.80 113
2969.92 119
2970.05 121
2970.17 119
2970.30 115
2970.42 109
2970.55 102
2970.67 96
2970.80 92
2970.92 88
2971.05 85
2971.17 81
2971.30 76
2971.42 69
2971.55 61
2971.67 53
2971.80 46
2971.92 42
2972.05 40
2972.17 41
2972.30 43
2972.42 47
2972.55 51
2972.67 53
2972.80 55
2972.92 55
2973.05 56
2973.17 57
2973.30 59
2973.42 62
2973.55 66
2973.67 70
2973.80 75
2973.92 80
2974.05 86
2974.17 93
2974.30 100
2974.42 107
2974.55 113
2974.67 119
2974.80 122
2974.92 123
2975.05 122
2975.17 119
2975.30 113
2975.42 106
2975.55 99
2975.67 91
2975.80 84
2975.92 78
2976.05 73
2976.17 68
2976.30 63
2976.42 57
2976.55 51
2976.67 43
2976.80 35
2976.92 27
2977.05 21
2977.17 15
2977.30 11
2977.42 9
2977.55 7
2977.67 5
2977.80 4
2977.92 1
2978.05 0
2978.17 0
2978.30 0
2978.42 0
2978.55 0
2978.68 0
2978.80 0
2978.93 0
2979.05 4
2979.18 8
2979.30 12
2979.43 15
2979.55 17
2979.68 19
2979.80 21
2979.93 23
2980.05 26
2980.18 29
2980.30 32
2980.43 35
2980.55 37
2980.68 38
2980.80 39
2980.93 39
2981.05 39
2981.18 39
2981.30 38
2981.43 36
2981.55 35
2981.68 34
2981.80 34
2981.93 34
2982.06 37
2982.18 40
2982.31 45
2982.43 52
2982.56 59
2982.68 65
2982.81 71
2982.93 74
2983.06 75
2983.18 74
2983.31 70
2983.43 64
2983.56 58
2983.68 51
2983.81 45
2983.93 41
2984.06 38
2984.18 37
2984.31 38
2984.44 38
2984.56 38
2984.69 37
2984.81 34
2984.94 30
2985.06 26
2985.19 23
2985.31 21
2985.44 22
2985.56 23
2985.69 26
2985.81 27
2985.94 27
2986.06 26
2986.19 23
2986.31 21
2986.44 20
2986.57 21
2986.69 26
2986.82 32
2986.94 39
2987.07 46
2987.19 52
2987.32 55
2987.44 56
2987.57 56
2987.69 55
2987.82 54
2987.94 55
2988.07 58
2988.19 63
2988.32 68
2988.45 73
2988.57 78
2988.70 80
2988.82 81
2988.95 80
2989.07 78
2989.20 76
2989.32 73
2989.45 71
2989.57 69
2989.70 68
2989.82 68
2989.95 69
2990.08 73
2990.20 79
2990.33 87
2990.45 96
2990.58 104
2990.70 111
2990.83 116
2990.95 116
2991.08 113
2991.20 107
2991.33 99
2991.46 90
2991.58 81
2991.71 73
2991.83 67
2991.96 64
2992.08 63
2992.21 65
2992.33 70
2992.46 78
2992.58 88
2992.71 101
2992.83 115
2992.96 130
2993.09 146
2993.21 162
2993.34 178
2993.46 193
2993.59 205
2993.71 216
2993.84 223
2993.96 228
2994.09 231
2994.22 234
2994.34 236
2994.47 239
2994.59 242
2994.72 245
2994.84 248
2994.97 248
2995.09 245
2995.22 238
2995.34 228
2995.47 216
2995.60 204
2995.72 193
2995.85 183
2995.97 175
2996.10 168
2996.22 160
2996.35 153
2996.47 144
2996.60 136
2996.73 127
2996.85 120
2996.98 115
2997.10 111
2997.23 109
2997.35 109
2997.48 109
2997.60 111
2997.73 113
2997.86 115
2997.98 119
2998.11 122
2998.23 127
2998.36 130
2998.48 132
2998.61 134
2998.73 134
2998.86 134
2998.99 134
2999.11 136
2999.24 139
2999.36 142
2999.49 145
2999.61 146
2999.74 144
2999.86 139
2999.99 131
3000.12 123
3000.24 115
3000.37 108
3000.49 103
3000.62 101
3000.74 100
3000.87 99
3001.00 97
3001.12 95
3001.25 91
3001.37 86
3001.50 80
3001.62 74
3001.75 68
3001.87 62
3002.00 58
3002.13 55
3002.25 53
3002.38 53
3002.50 55
3002.63 59
3002.75 63
3002.88 68
3003.01 72
3003.13 74
3003.26 76
3003.38 75
3003.51 74
3003.63 72
3003.76 71
3003.89 71
3004.01 73
3004.14 75
3004.26 78
3004.39 79
3004.51 80
3004.64 79
3004.77 78
3004.89 77
3005.02 76
3005.14 76
3005.27 77
3005.39 78
3005.52 78
3005.65 78
3005.77 76
3005.90 73
3006.02 68
3006.15 62
3006.27 55
3006.40 48
3006.53 41
3006.65 34
3006.78 26
3006.90 18
3007.03 10
3007.15 3
3007.28 0
3007.41 0
3007.53 0
3007.66 0
3007.78 0
3007.91 0
3008.03 0
3008.16 2
3008.29 4
3008.41 5
3008.54 6
3008.66 7
3008.79 8
3008.91 10
3009.04 13
3009.17 15
3009.29 17
3009.42 19
3009.54 22
3009.67 25
3009.80 29
3009.92 35
3010.05 42
3010.17 49
3010.30 57
3010.42 63
3010.55 67
3010.68 67
3010.80 64
3010.93 56
3011.05 46
3011.18 34
3011.31 23
3011.43 14
3011.56 7
3011.68 5
3011.81 7
3011.93 14
3012.06 24
3012.19 37
3012.31 52
3012.44 66
3012.56 79
3012.69 87
3012.82 92
3012.94 93
3013.07 91
3013.19 87
3013.32 83
3013.44 81
3013.57 80
3013.70 81
3013.82 83
3013.95 86
3014.07 89
3014.20 92
3014.33 95
3014.45 96
3014.58 96
3014.70 95
3014.83 92
3014.96 89
3015.08 86
3015.21 83
3015.33 81
3015.46 80
3015.59 80
3015.71 80
3015.84 80
3015.96 80
3016.09 81
3016.22 82
3016.34 85
3016.47 89
3016.59 93
3016.72 96
3016.84 97
3016.97 96
3017.10 92
3017.22 87
3017.35 81
3017.47 77
3017.60 75
3017.73 77
3017.85 82
3017.98 90
3018.10 100
3018.23 109
3018.36 116
3018.48 119
3018.61 117
3018.73 113
3018.86 105
3018.99 97
3019.11 89
3019.24 84
3019.36 81
3019.49 81
3019.62 82
3019.74 84
3019.87 85
3019.99 85
3020.12 85
3020.25 84
3020.37 85
3020.50 88
3020.62 92
3020.75 99
3020.88 107
3021.00 115
3021.13 123
3021.25 129
3021.38 132
3021.51 132
3021.63 130
3021.76 126
3021.89 120
3022.01 112
3022.14 105
3022.26 98
3022.39 91
3022.52 85
3022.64 81
3022.77 78
3022.89 78
3023.02 81
3023.15 86
3023.27 92
3023.40 99
3023.52 105
3023.65 109
3023.78 110
3023.90 109
3024.03 106
3024.15 103
3024.28 100
3024.41 98
3024.53 97
3024.66 96
3024.79 95
3024.91 93
3025.04 90
3025.16 86
3025.29 81
3025.42 77
3025.54 74
3025.67 74
3025.79 77
3025.92 83
3026.05 91
3026.17 98
3026.30 105
3026.43 108
3026.55 108
3026.68 103
3026.80 96
3026.93 86
3027.06 76
3027.18 68
3027.31 61
3027.43 57
3027.56 56
3027.69 58
3027.81 62
3027.94 67
3028.07 73
3028.19 80
3028.32 87
3028.44 95
3028.57 102
3028.70 108
3028.82 113
3028.95 116
3029.08 116
3029.20 114
3029.33 108
3029.45 99
3029.58 87
3029.71 75
3029.83 62
3029.96 50
3030.08 40
3030.21 32
3030.34 27
3030.46 24
3030.59 22
3030.72 20
3030.84 18
3030.97 16
3031.09 12
3031.22 8
3031.35 6
3031.47 5
3031.60 7
3031.73 14
3031.85 23
3031.98 35
3032.10 47
3032.23 58
3032.36 67
3032.48 73
3032.61 75
3032.74 74
3032.86 72
3032.99 68
3033.12 65
3033.24 62
3033.37 61
3033.49 61
3033.62 62
3033.75 63
3033.87 63
3034.00 62
3034.13 60
3034.25 56
3034.38 53
3034.50 50
3034.63 48
3034.76 48
3034.88 50
3035.01 53
3035.14 57
3035.26 61
3035.39 64
3035.52 68
3035.64 71
3035.77 73
3035.89 76
3036.02 78
3036.15 80
3036.27 81
3036.40 82
3036.53 81
3036.65 80
3036.78 77
3036.91 73
3037.03 68
3037.16 62
3037.28 54
3037.41 46
3037.54 36
3037.66 25
3037.79 14
3037.92 4
3038.04 0
3038.17 0
3038.30 0
3038.42 0
3038.55 0
3038.67 0
3038.80 0
3038.93 6
3039.05 11
3039.18 14
3039.31 16
3039.43 16
3039.56 13
3039.69 9
3039.81 4
3039.94 0
3040.07 0
3040.19 0
3040.32 0
3040.44 0
3040.57 0
3040.70 0
3040.82 0
3040.95 4
3041.08 14
3041.20 25
3041.33 35
3041.46 44
3041.58 51
3041.71 54
3041.84 55
3041.96 52
3042.09 48
3042.22 42
3042.34 38
3042.47 36
3042.59 36
3042.72 39
3042.85 44
3042.97 49
3043.10 55
3043.23 60
3043.35 63
3043.48 65
3043.61 66
3043.73 66
3043.86 65
3043.99 64
3044.11 65
3044.24 66
3044.37 71
3044.49 77
3044.62 85
3044.75 93
3044.87 101
3045.00 107
3045.13 110
3045.25 110
3045.38 109
3045.50 107
3045.63 106
3045.76 107
3045.88 108
3046.01 109
3046.14 110
3046.26 109
3046.39 105
3046.52 100
3046.64 94
3046.77 87
3046.90 80
3047.02 73
3047.15 66
3047.28 59
3047.40 53
3047.53 48
3047.66 44
3047.78 42
3047.91 42
3048.04 45
3048.16 50
3048.29 58
3048.42 66
3048.54 74
3048.67 82
3048.80 87
3048.92 90
3049.05 92
3049.18 93
3049.30 94
3049.43 96
3049.56 99
3049.68 102
3049.81 105
3049.94 108
3050.06 111
3050.19 114
3050.32 116
3050.44 119
3050.57 124
3050.70 129
3050.82 135
3050.95 142
3051.08 150
3051.20 158
3051.33 166
3051.46 173
3051.58 178
3051.71 180
3051.84 181
3051.96 181
3052.09 179
3052.22 176
3052.34 173
3052.47 170
3052.60 168
3052.72 167
3052.85 166
3052.98 166
3053.10 166
3053.23 166
3053.36 166
3053.48 165
3053.61 165
3053.74 164
3053.86 164
3053.99 165
3054.12 167
3054.24 169
3054.37 173
3054.50 177
3054.62 181
3054.75 185
3054.88 187
3055.00 188
3055.13 188
3055.26 186
3055.38 182
3055.51 176
3055.64 169
3055.76 160
3055.89 150
3056.02 138
3056.14 127
3056.27 117
3056.40 109
3056.53 104
3056.65 101
3056.78 101
3056.91 102
3057.03 102
3057.16 102
3057.29 100
3057.41 98
3057.54 96
3057.67 95
3057.79 97
3057.92 101
3058.05 108
3058.17 115
3058.30 122
3058.43 127
3058.55 129
3058.68 129
3058.81 125
3058.93 117
3059.06 108
3059.19 97
3059.32 85
3059.44 73
3059.57 61
3059.70 52
3059.82 44
3059.95 40
3060.08 38
3060.20 39
3060.33 43
3060.46 48
3060.58 55
3060.71 61
3060.84 68
3060.96 75
3061.09 82
3061.22 90
3061.34 97
3061.47 105
3061.60 111
3061.73 115
3061.85 116
3061.98 114
3062.11 108
3062.23 100
3062.36 90
3062.49 80
3062.61 72
3062.74 66
3062.87 63
3062.99 61
3063.12 61
3063.25 62
3063.38 62
3063.50 61
3063.63 58
3063.76 55
3063.88 49
3064.01 43
3064.14 36
3064.26 30
3064.39 24
3064.52 20
3064.64 18
3064.77 18
3064.90 20
3065.03 22
3065.15 24
3065.28 26
3065.41 27
3065.53 28
3065.66 31
3065.79 35
3065.91 43
3066.04 52
3066.17 62
3066.30 72
3066.42 80
3066.55 85
3066.68 88
3066.80 88
3066.93 86
3067.06 83
3067.18 80
3067.31 77
3067.44 74
3067.57 71
3067.69 69
3067.82 66
3067.95 65
3068.07 63
3068.20 61
3068.33 59
3068.45 57
3068.58 54
3068.71 52
3068.84 49
3068.96 47
3069.09 45
3069.22 45
3069.34 46
3069.47 49
3069.60 54
3069.72 60
3069.85 68
3069.98 77
3070.11 86
3070.23 94
3070.36 101
3070.49 107
3070.61 112
3070.74 117
3070.87 122
3071.00 126
3071.12 129
3071.25 128
3071.38 125
3071.50 118
3071.63 108
3071.76 98
3071.89 89
3072.01 82
3072.14 79
3072.27 79
3072.39 81
3072.52 84
3072.65 86
3072.77 86
3072.90 82
3073.03 75
3073.16 66
3073.28 57
3073.41 49
3073.54 43
3073.66 41
3073.79 42
3073.92 46
3074.05 52
3074.17 59
3074.30 67
3074.43 76
3074.55 84
3074.68 93
3074.81 101
3074.94 109
3075.06 115
3075.19 120
3075.32 125
3075.45 128
3075.57 130
3075.70 131
3075.83 131
3075.95 129
3076.08 126
3076.21 121
3076.34 116
3076.46 110
3076.59 105
3076.72 101
3076.84 98
3076.97 95
3077.10 92
3077.23 88
3077.35 82
3077.48 75
3077.61 68
3077.73 62
3077.86 59
3077.99 60
3078.12 63
3078.24 70
3078.37 79
3078.50 89
3078.63 99
3078.75 108
3078.88 116
3079.01 124
3079.13 131
3079.26 137
3079.39 142
3079.52 146
3079.64 149
3079.77 150
3079.90 150
3080.03 149
3080.15 147
3080.28 143
3080.41 139
3080.53 134
3080.66 129
3080.79 122
3080.92 116
3081.04 109
3081.17 104
3081.30 101
3081.43 100
3081.55 100
3081.68 100
3081.81 100
3081.93 98
3082.06 94
3082.19 88
3082.32 81
3082.44 72
3082.57 63
3082.70 55
3082.83 47
3082.95 41
3083.08 36
3083.21 33
3083.33 31
3083.46 29
3083.59 29
3083.72 27
3083.84 26
3083.97 23
3084.10 19
3084.23 14
3084.35 8
3084.48 3
3084.61 0
3084.74 0
3084.86 0
3084.99 2
3085.12 7
3085.25 12
3085.37 17
3085.50 21
3085.63 23
3085.75 23
3085.88 22
3086.01 21
3086.14 18
3086.26 14
3086.39 10
3086.52 5
3086.65 0
3086.77 0
3086.90 0
3087.03 0
3087.16 0
3087.28 0
3087.41 0
3087.54 0
3087.67 4
3087.79 10
3087.92 15
3088.05 18
3088.18 20
3088.30 21
3088.43 23
3088.56 24
3088.69 26
3088.81 28
3088.94 29
3089.07 28
3089.20 27
3089.32 25
3089.45 23
3089.58 21
3089.71 19
3089.83 18
3089.96 18
3090.09 19
3090.22 20
3090.34 23
3090.47 25
3090.60 28
3090.72 30
3090.85 32
3090.98 33
3091.11 34
3091.23 36
3091.36 37
3091.49 38
3091.62 38
3091.74 37
3091.87 35
3092.00 31
3092.13 26
3092.26 22
3092.38 18
3092.51 15
3092.64 15
3092.77 16
3092.89 20
3093.02 24
3093.15 29
3093.28 32
3093.40 34
3093.53 33
3093.66 29
3093.79 23
3093.91 16
3094.04 9
3094.17 5
3094.30 4
3094.42 7
3094.55 13
3094.68 22
3094.81 31
3094.93 39
3095.06 45
3095.19 48
3095.32 49
3095.44 49
3095.57 48
3095.70 48
3095.83 48
3095.95 48
3096.08 49
3096.21 51
3096.34 53
3096.46 56
3096.59 60
3096.72 64
3096.85 66
3096.98 68
3097.10 67
3097.23 63
3097.36 59
3097.49 53
3097.61 48
3097.74 44
3097.87 40
3098.00 36
3098.12 33
3098.25 29
3098.38 24
3098.51 20
3098.63 17
3098.76 14
3098.89 14
3099.02 16
3099.15 21
3099.27 28
3099.40 36
3099.53 46
3099.66 58
3099.78 69
3099.91 80
3100.04 89
3100.17 95
3100.29 99
3100.42 98
3100.55 95
3100.68 90
3100.80 85
3100.93 81
3101.06 78
3101.19 78
3101.32 79
3101.44 81
3101.57 82
3101.70 80
3101.83 77
3101.95 72
3102.08 66
3102.21 60
3102.34 55
3102.47 52
3102.59 49
3102.72 48
3102.85 47
3102.98 46
3103.10 45
3103.23 44
3103.36 45
3103.49 46
3103.61 49
3103.74 53
3103.87 58
3104.00 64
3104.13 70
3104.25 75
3104.38 78
3104.51 80
3104.64 80
3104.76 80
3104.89 79
3105.02 77
3105.15 76
3105.28 75
3105.40 75
3105.53 76
3105.66 76
3105.79 75
3105.91 73
3106.04 70
3106.17 66
3106.30 60
3106.43 53
3106.55 45
3106.68 37
3106.81 30
3106.94 24
3107.07 21
3107.19 20
3107.32 20
3107.45 21
3107.58 23
3107.70 24
3107.83 25
3107.96 25
3108.09 26
3108.22 27
3108.34 29
3108.47 32
3108.60 36
3108.73 40
3108.86 43
3108.98 46
3109.11 46
3109.24 45
3109.37 42
3109.49 37
3109.62 31
3109.75 23
3109.88 16
3110.01 9
3110.13 5
3110.26 3
3110.39 4
3110.52 7
3110.65 13
3110.77 19
3110.90 25
3111.03 30
3111.16 35
3111.28 37
3111.41 39
3111.54 39
3111.67 39
3111.80 37
3111.92 35
3112.05 32
3112.18 29
3112.31 25
3112.44 22
3112.56 19
3112.69 17
3112.82 14
3112.95 12
3113.08 8
3113.20 4
3113.33 0
3113.46 0
3113.59 0
3113.72 0
3113.84 0
3113.97 0
3114.10 0
3114.23 0
3114.36 12
3114.48 27
3114.61 43
3114.74 58
3114.87 71
3115.00 81
3115.12 88
3115.25 94
3115.38 98
3115.51 102
3115.64 108
3115.76 116
3115.89 126
3116.02 139
3116.15 154
3116.28 170
3116.40 185
3116.53 198
3116.66 207
3116.79 212
3116.92 214
3117.04 213
3117.17 213
3117.30 214
3117.43 218
3117.56 227
3117.68 239
3117.81 253
3117.94 267
3118.07 279
3118.20 288
3118.32 293
3118.45 295
3118.58 294
3118.71 294
3118.84 293
3118.96 294
3119.09 295
3119.22 295
3119.35 293
3119.48 288
3119.60 282
3119.73 276
3119.86 271
3119.99 269
3120.12 270
3120.25 273
3120.37 278
3120.50 282
3120.63 284
3120.76 282
3120.89 279
3121.01 275
3121.14 271
3121.27 267
3121.40 265
3121.53 262
3121.65 258
3121.78 252
3121.91 243
3122.04 231
3122.17 217
3122.30 202
3122.42 188
3122.55 175
3122.68 164
3122.81 155
3122.94 146
3123.06 137
3123.19 127
3123.32 118
3123.45 108
3123.58 100
3123.70 93
3123.83 88
3123.96 85
3124.09 84
3124.22 83
3124.35 82
3124.47 80
3124.60 78
3124.73 74
3124.86 69
3124.99 64
3125.11 59
3125.24 54
3125.37 49
3125.50 45
3125.63 43
3125.76 40
3125.88 39
3126.01 38
3126.14 37
3126.27 36
3126.40 36
3126.53 36
3126.65 37
3126.78 39
3126.91 42
3127.04 46
3127.17 52
3127.29 57
3127.42 63
3127.55 70
3127.68 75
3127.81 81
3127.94 85
3128.06 88
3128.19 89
3128.32 88
3128.45 85
3128.58 82
3128.71 78
3128.83 76
3128.96 76
3129.09 80
3129.22 87
3129.35 99
3129.48 113
3129.60 129
3129.73 145
3129.86 158
3129.99 168
3130.12 173
3130.24 174
3130.37 171
3130.50 165
3130.63 157
3130.76 148
3130.89 139
3131.01 132
3131.14 125
3131.27 121
3131.40 118
3131.53 116
3131.66 115
3131.78 114
3131.91 111
3132.04 105
3132.17 95
3132.30 83
3132.43 68
3132.55 52
3132.68 37
3132.81 27
3132.94 22
3133.07 23
3133.20 29
3133.32 41
3133.45 55
3133.58 69
3133.71 81
3133.84 91
3133.97 96
3134.10 99
3134.22 100
3134.35 100
3134.48 102
3134.61 104
3134.74 107
3134.87 110
3134.99 112
3135.12 113
3135.25 112
3135.38 110
3135.51 107
3135.64 105
3135.76 105
3135.89 108
3136.02 113
3136.15 119
3136.28 126
3136.41 132
3136.53 136
3136.66 136
3136.79 133
3136.92 125
3137.05 115
3137.18 103
3137.31 93
3137.43 85
3137.56 81
3137.69 83
3137.82 90
3137.95 102
3138.08 117
3138.20 133
3138.33 148
3138.46 161
3138.59 170
3138.72 175
3138.85 177
3138.98 176
3139.10 172
3139.23 167
3139.36 162
3139.49 157
3139.62 153
3139.75 150
3139.88 150
3140.00 151
3140.13 154
3140.26 157
3140.39 159
3140.52 160
3140.65 159
3140.77 154
3140.90 147
3141.03 137
3141.16 127
3141.29 116
3141.42 107
3141.55 98
3141.67 92
3141.80 89
3141.93 88
3142.06 91
3142.19 95
3142.32 102
3142.45 110
3142.57 119
3142.70 128
3142.83 135
3142.96 140
3143.09 142
3143.22 141
3143.35 137
3143.47 131
3143.60 122
3143.73 114
3143.86 105
3143.99 97
3144.12 91
3144.25 85
3144.37 81
3144.50 79
3144.63 78
3144.76 80
3144.89 86
3145.02 95
3145.15 107
3145.27 121
3145.40 134
3145.53 146
3145.66 154
3145.79 157
3145.92 155
3146.05 149
3146.17 140
3146.30 129
3146.43 118
3146.56 109
3146.69 103
3146.82 101
3146.95 102
3147.08 107
3147.20 114
3147.33 122
3147.46 129
3147.59 133
3147.72 134
3147.85 132
3147.98 128
3148.10 125
3148.23 124
3148.36 128
3148.49 136
3148.62 149
3148.75 166
3148.88 184
3149.01 202
3149.13 218
3149.26 230
3149.39 238
3149.52 241
3149.65 241
3149.78 237
3149.91 232
3150.03 225
3150.16 218
3150.29 210
3150.42 204
3150.55 197
3150.68 192
3150.81 186
3150.94 180
3151.06 174
3151.19 168
3151.32 161
3151.45 155
3151.58 150
3151.71 145
3151.84 139
3151.97 134
3152.09 128
3152.22 122
3152.35 114
3152.48 106
3152.61 98
3152.74 90
3152.87 83
3153.00 78
3153.12 76
3153.25 77
3153.38 83
3153.51 92
3153.64 106
3153.77 122
3153.90 140
3154.03 156
3154.15 168
3154.28 176
3154.41 178
3154.54 177
3154.67 174
3154.80 171
3154.93 170
3155.06 172
3155.19 178
3155.31 186
3155.44 195
3155.57 203
3155.70 208
3155.83 210
3155.96 210
3156.09 207
3156.22 202
3156.34 197
3156.47 192
3156.60 188
3156.73 185
3156.86 182
3156.99 180
3157.12 181
3157.25 184
3157.38 191
3157.50 201
3157.63 214
3157.76 228
3157.89 243
3158.02 255
3158.15 265
3158.28 272
3158.41 277
3158.54 280
3158.66 282
3158.79 284
3158.92 287
3159.05 291
3159.18 297
3159.31 305
3159.44 316
3159.57 330
3159.70 347
3159.82 368
3159.95 393
3160.08 423
3160.21 456
3160.34 491
3160.47 528
3160.60 566
3160.73 604
3160.86 644
3160.98 684
3161.11 726
3161.24 770
3161.37 816
3161.50 864
3161.63 915
3161.76 969
3161.89 1027
3162.02 1090
3162.14 1159
3162.27 1234
3162.40 1314
3162.53 1398
3162.66 1482
3162.79 1564
3162.92 1640
3163.05 1712
3163.18 1779
3163.31 1843
3163.43 1908
3163.56 1973
3163.69 2040
3163.82 2106
3163.95 2169
3164.08 2225
3164.21 2269
3164.34 2300
3164.47 2318
3164.60 2327
3164.72 2329
3164.85 2330
3164.98 2333
3165.11 2341
3165.24 2353
3165.37 2367
3165.50 2380
3165.63 2387
3165.76 2385
3165.89 2372
3166.01 2345
3166.14 2305
3166.27 2256
3166.40 2201
3166.53 2144
3166.66 2089
3166.79 2038
3166.92 1993
3167.05 1953
3167.18 1915
3167.31 1877
3167.43 1836
3167.56 1791
3167.69 1741
3167.82 1687
3167.95 1631
3168.08 1573
3168.21 1515
3168.34 1458
3168.47 1403
3168.60 1350
3168.72 1299
3168.85 1251
3168.98 1205
3169.11 1163
3169.24 1122
3169.37 1083
3169.50 1046
3169.63 1009
3169.76 973
3169.89 939
3170.02 908
3170.15 879
3170.27 853
3170.40 830
3170.53 810
3170.66 790
3170.79 771
3170.92 749
3171.05 726
3171.18 700
3171.31 671
3171.44 641
3171.57 611
3171.69 580
3171.82 551
3171.95 525
3172.08 502
3172.21 482
3172.34 466
3172.47 452
3172.60 440
3172.73 429
3172.86 418
3172.99 405
3173.12 390
3173.24 375
3173.37 359
3173.50 343
3173.63 329
3173.76 316
3173.89 306
3174.02 297
3174.15 290
3174.28 282
3174.41 275
3174.54 268
3174.67 262
3174.79 256
3174.92 251
3175.05 247
3175.18 244
3175.31 241
3175.44 236
3175.57 230
3175.70 223
3175.83 214
3175.96 206
3176.09 200
3176.22 196
3176.35 195
3176.47 196
3176.60 198
3176.73 199
3176.86 198
3176.99 195
3177.12 190
3177.25 184
3177.38 178
3177.51 173
3177.64 170
3177.77 169
3177.90 169
3178.03 169
3178.16 170
3178.28 171
3178.41 171
3178.54 172
3178.67 171
3178.80 171
3178.93 169
3179.06 167
3179.19 164
3179.32 161
3179.45 158
3179.58 154
3179.71 149
3179.84 144
3179.97 138
3180.09 132
3180.22 125
3180.35 120
3180.48 117
3180.61 115
3180.74 116
3180.87 119
3181.00 122
3181.13 125
3181.26 128
3181.39 132
3181.52 137
3181.65 143
3181.78 152
3181.91 162
3182.03 172
3182.16 178
3182.29 181
3182.42 179
3182.55 172
3182.68 162
3182.81 150
3182.94 138
3183.07 128
3183.20 118
3183.33 111
3183.46 106
3183.59 104
3183.72 103
3183.85 105
3183.98 110
3184.11 116
3184.23 124
3184.36 131
3184.49 138
3184.62 144
3184.75 149
3184.88 152
3185.01 153
3185.14 152
3185.27 147
3185.40 138
3185.53 126
3185.66 111
3185.79 96
3185.92 81
3186.05 70
3186.18 62
3186.31 58
3186.43 59
3186.56 63
3186.69 69
3186.82 76
3186.95 81
3187.08 86
3187.21 87
3187.34 87
3187.47 84
3187.60 79
3187.73 74
3187.86 68
3187.99 63
3188.12 59
3188.25 57
3188.38 57
3188.51 58
3188.64 60
3188.77 63
3188.89 67
3189.02 71
3189.15 74
3189.28 75
3189.41 74
3189.54 69
3189.67 62
3189.80 53
3189.93 43
3190.06 35
3190.19 29
3190.32 26
3190.45 26
3190.58 28
3190.71 31
3190.84 34
3190.97 36
3191.10 37
3191.23 37
3191.36 37
3191.49 38
3191.61 40
3191.74 44
3191.87 48
3192.00 52
3192.13 55
3192.26 58
3192.39 62
3192.52 66
3192.65 70
3192.78 76
3192.91 83
3193.04 90
3193.17 96
3193.30 100
3193.43 102
3193.56 102
3193.69 101
3193.82 100
3193.95 98
3194.08 96
3194.21 94
3194.34 91
3194.47 88
3194.60 83
3194.72 77
3194.85 71
3194.98 65
3195.11 59
3195.24 54
3195.37 49
3195.50 45
3195.63 42
3195.76 39
3195.89 36
3196.02 33
3196.15 31
3196.28 28
3196.41 25
3196.54 22
3196.67 20
3196.80 19
3196.93 19
3197.06 20
3197.19 21
3197.32 22
3197.45 22
3197.58 22
3197.71 22
3197.84 21
3197.97 18
3198.10 15
3198.23 11
3198.36 5
3198.48 0
3198.61 0
3198.74 0
3198.87 0
3199.00 0
3199.13 0
3199.26 0
3199.39 0
3199.52 2
3199.65 6
3199.78 8
3199.91 11
3200.04 16
3200.17 21
3200.30 28
3200.43 35
3200.56 43
3200.69 51
3200.82 59
3200.95 66
3201.08 73
3201.21 81
3201.34 91
3201.47 102
3201.60 114
3201.73 126
3201.86 137
3201.99 145
3202.12 148
3202.25 147
3202.38 141
3202.51 131
3202.64 120
3202.77 107
3202.90 96
3203.03 87
3203.16 80
3203.29 75
3203.42 71
3203.54 68
3203.67 66
3203.80 65
3203.93 66
3204.06 68
3204.19 71
3204.32 75
3204.45 80
3204.58 83
3204.71 86
3204.84 86
3204.97 85
3205.10 82
3205.23 78
3205.36 73
3205.49 66
3205.62 59
3205.75 50
3205.88 41
3206.01 34
3206.14 28
3206.27 27
3206.40 29
3206.53 37
3206.66 47
3206.79 60
3206.92 73
3207.05 84
3207.18 93
3207.31 100
3207.44 103
3207.57 105
3207.70 103
3207.83 100
3207.96 95
3208.09 88
3208.22 81
3208.35 74
3208.48 68
3208.61 63
3208.74 60
3208.87 58
3209.00 55
3209.13 51
3209.26 46
3209.39 41
3209.52 35
3209.65 31
3209.78 30
3209.91 32
3210.04 38
3210.17 46
3210.30 56
3210.43 66
3210.56 74
3210.69 80
3210.82 83
3210.95 84
3211.08 84
3211.21 83
3211.34 84
3211.47 87
3211.60 90
3211.73 95
3211.86 101
3211.99 106
3212.12 110
3212.25 112
3212.38 114
3212.51 114
3212.64 113
3212.77 112
3212.90 111
3213.03 110
3213.16 110
3213.29 113
3213.42 117
3213.55 124
3213.68 133
3213.81 144
3213.94 156
3214.07 169
3214.20 182
3214.33 195
3214.46 208
3214.59 218
3214.72 227
3214.85 234
3214.98 238
3215.11 240
3215.24 240
3215.37 239
3215.50 238
3215.63 238
3215.76 237
3215.89 237
3216.02 236
3216.15 234
3216.28 229
3216.41 222
3216.54 213
3216.67 201
3216.80 187
3216.93 171
3217.06 154
3217.19 135
3217.32 116
3217.45 98
3217.58 82
3217.71 70
3217.84 63
3217.97 61
3218.10 63
3218.23 68
3218.36 74
3218.49 80
3218.62 83
3218.75 84
3218.88 82
3219.01 79
3219.14 74
3219.27 68
3219.40 61
3219.53 53
3219.66 44
3219.79 33
3219.92 21
3220.05 9
3220.18 0
3220.31 0
3220.44 0
3220.57 0
3220.70 0
3220.83 0
3220.96 0
3221.09 0
3221.22 1
3221.35 9
3221.48 17
3221.61 27
3221.74 38
3221.87 52
3222.00 67
3222.13 81
3222.26 95
3222.39 106
3222.52 113
3222.65 118
3222.78 118
3222.91 117
3223.04 113
3223.17 109
3223.30 103
3223.43 97
3223.56 91
3223.69 86
3223.82 83
3223.96 82
3224.09 84
3224.22 89
3224.35 96
3224.48 104
3224.61 111
3224.74 115
3224.87 118
3225.00 118
3225.13 118
3225.26 116
3225.39 115
3225.52 112
3225.65 108
3225.78 102
3225.91 94
3226.04 85
3226.17 75
3226.30 66
3226.43 59
3226.56 54
3226.69 51
3226.82 51
3226.95 52
3227.08 55
3227.21 57
3227.34 59
3227.47 61
3227.60 64
3227.73 68
3227.86 72
3227.99 75
3228.12 77
3228.25 77
3228.38 75
3228.51 72
3228.64 67
3228.77 63
3228.90 59
3229.04 57
3229.17 55
3229.30 53
3229.43 50
3229.56 46
3229.69 39
3229.82 32
3229.95 25
3230.08 17
3230.21 12
3230.34 8
3230.47 5
3230.60 5
3230.73 5
3230.86 5
3230.99 6
3231.12 7
3231.25 7
3231.38 8
3231.51 8
3231.64 10
3231.77 12
3231.90 16
3232.03 22
3232.16 28
3232.29 35
3232.42 42
3232.55 48
3232.69 52
3232.82 54
3232.95 55
3233.08 53
3233.21 51
3233.34 48
3233.47 45
3233.60 43
3233.73 43
3233.86 44
3233.99 48
3234.12 53
3234.25 60
3234.38 68
3234.51 74
3234.64 77
3234.77 78
3234.90 75
3235.03 70
3235.16 62
3235.29 53
3235.42 44
3235.55 36
3235.68 29
3235.82 24
3235.95 20
3236.08 19
3236.21 19
3236.34 21
3236.47 22
3236.60 24
3236.73 25
3236.86 24
3236.99 21
3237.12 16
3237.25 11
3237.38 6
3237.51 1
3237.64 0
3237.77 0
3237.90 0
3238.03 0
3238.16 2
3238.29 4
3238.42 7
3238.55 8
3238.69 9
3238.82 11
3238.95 12
3239.08 15
3239.21 19
3239.34 23
3239.47 26
3239.60 29
3239.73 31
3239.86 31
3239.99 29
3240.12 27
3240.25 25
3240.38 24
3240.51 23
3240.64 22
3240.77 22
3240.90 21
3241.04 19
3241.17 15
3241.30 11
3241.43 6
3241.56 0
3241.69 0
3241.82 0
3241.95 0
3242.08 0
3242.21 0
3242.34 0
3242.47 0
3242.60 3
3242.73 4
3242.86 5
3242.99 6
3243.12 6
3243.25 9
3243.39 14
3243.52 22
3243.65 32
3243.78 44
3243.91 57
3244.04 69
3244.17 79
3244.30 87
3244.43 92
3244.56 94
3244.69 94
3244.82 92
3244.95 88
3245.08 85
3245.21 81
3245.34 78
3245.48 77
3245.61 76
3245.74 77
3245.87 77
3246.00 78
3246.13 79
3246.26 80
3246.39 82
3246.52 86
3246.65 93
3246.78 104
3246.91 119
3247.04 138
3247.17 161
3247.30 187
3247.44 216
3247.57 245
3247.70 273
3247.83 299
3247.96 321
3248.09 341
3248.22 358
3248.35 373
3248.48 387
3248.61 402
3248.74 418
3248.87 436
3249.00 455
3249.13 474
3249.27 492
3249.40 508
3249.53 523
3249.66 535
3249.79 548
3249.92 560
3250.05 575
3250.18 592
3250.31 611
3250.44 632
3250.57 653
3250.70 672
3250.83 688
3250.96 702
3251.10 711
3251.23 717
3251.36 718
3251.49 716
3251.62 710
3251.75 699
3251.88 685
3252.01 667
3252.14 647
3252.27 626
3252.40 605
3252.53 586
3252.66 569
3252.80 553
3252.93 539
3253.06 524
3253.19 509
3253.32 492
3253.45 474
3253.58 455
3253.71 435
3253.84 415
3253.97 397
3254.10 381
3254.23 366
3254.37 352
3254.50 340
3254.63 328
3254.76 317
3254.89 306
3255.02 297
3255.15 289
3255.28 283
3255.41 279
3255.54 276
3255.67 272
3255.80 266
3255.94 259
3256.07 248
3256.20 236
3256.33 221
3256.46 207
3256.59 193
3256.72 181
3256.85 171
3256.98 164
3257.11 159
3257.24 155
3257.37 153
3257.51 153
3257.64 154
3257.77 157
3257.90 163
3258.03 171
3258.16 182
3258.29 194
3258.42 207
3258.55 219
3258.68 230
3258.81 239
3258.95 246
3259.08 250
3259.21 251
3259.34 249
3259.47 243
3259.60 234
3259.73 223
3259.86 211
3259.99 197
3260.12 185
3260.25 173
3260.39 162
3260.52 152
3260.65 143
3260.78 135
3260.91 128
3261.04 123
3261.17 119
3261.30 118
3261.43 120
3261.56 126
3261.70 134
3261.83 144
3261.96 156
3262.09 166
3262.22 176
3262.35 183
3262.48 186
3262.61 187
3262.74 185
3262.87 181
3263.00 175
3263.14 168
3263.27 163
3263.40 161
3263.53 164
3263.66 172
3263.79 188
3263.92 210
3264.05 237
3264.18 267
3264.32 298
3264.45 328
3264.58 357
3264.71 384
3264.84 410
3264.97 437
3265.10 466
3265.23 499
3265.36 537
3265.49 580
3265.63 627
3265.76 679
3265.89 735
3266.02 792
3266.15 850
3266.28 908
3266.41 967
3266.54 1024
3266.67 1080
3266.80 1134
3266.94 1185
3267.07 1233
3267.20 1277
3267.33 1318
3267.46 1357
3267.59 1395
3267.72 1433
3267.85 1472
3267.98 1513
3268.12 1556
3268.25 1600
3268.38 1642
3268.51 1681
3268.64 1714
3268.77 1741
3268.90 1760
3269.03 1771
3269.16 1774
3269.30 1769
3269.43 1756
3269.56 1736
3269.69 1709
3269.82 1677
3269.95 1640
3270.08 1602
3270.21 1564
3270.34 1528
3270.48 1494
3270.61 1462
3270.74 1432
3270.87 1403
3271.00 1372
3271.13 1341
3271.26 1308
3271.39 1274
3271.53 1236
3271.66 1196
3271.79 1152
3271.92 1107
3272.05 1059
3272.18 1012
3272.31 966
3272.44 921
3272.57 877
3272.71 834
3272.84 791
3272.97 746
3273.10 701
3273.23 657
3273.36 615
3273.49 576
3273.62 542
3273.76 513
3273.89 489
3274.02 470
3274.15 454
3274.28 440
3274.41 428
3274.54 417
3274.67 405
3274.81 393
3274.94 381
3275.07 368
3275.20 354
3275.33 341
3275.46 328
3275.59 314
3275.72 302
3275.86 289
3275.99 278
3276.12 267
3276.25 258
3276.38 248
3276.51 239
3276.64 228
3276.77 216
3276.91 201
3277.04 185
3277.17 167
3277.30 148
3277.43 130
3277.56 113
3277.69 100
3277.82 91
3277.96 87
3278.09 87
3278.22 89
3278.35 92
3278.48 95
3278.61 97
3278.74 97
3278.87 97
3279.01 96
3279.14 96
3279.27 98
3279.40 102
3279.53 107
3279.66 112
3279.79 116
3279.93 119
3280.06 120
3280.19 119
3280.32 117
3280.45 116
3280.58 115
3280.71 116
3280.84 118
3280.98 120
3281.11 122
3281.24 122
3281.37 120
3281.50 116
3281.63 111
3281.76 105
3281.90 100
3282.03 97
3282.16 96
3282.29 96
3282.42 98
3282.55 102
3282.68 107
3282.82 113
3282.95 120
3283.08 129
3283.21 138
3283.34 149
3283.47 161
3283.60 173
3283.73 184
3283.87 193
3284.00 200
3284.13 203
3284.26 204
3284.39 201
3284.52 196
3284.65 189
3284.79 181
3284.92 174
3285.05 169
3285.18 164
3285.31 161
3285.44 159
3285.57 157
3285.71 154
3285.84 150
3285.97 143
3286.10 136
3286.23 129
3286.36 121
3286.50 114
3286.63 108
3286.76 103
3286.89 99
3287.02 95
3287.15 92
3287.28 88
3287.42 85
3287.55 84
3287.68 83
3287.81 85
3287.94 87
3288.07 91
3288.20 95
3288.34 98
3288.47 100
3288.60 100
3288.73 99
3288.86 97
3288.99 95
3289.12 94
3289.26 93
3289.39 93
3289.52 93
3289.65 93
3289.78 92
3289.91 92
3290.05 92
3290.18 94
3290.31 98
3290.44 102
3290.57 107
3290.70 110
3290.83 111
3290.97 108
3291.10 102
3291.23 94
3291.36 83
3291.49 73
3291.62 63
3291.76 53
3291.89 45
3292.02 37
3292.15 30
3292.28 22
3292.41 15
3292.55 8
3292.68 1
3292.81 0
3292.94 0
3293.07 0
3293.20 0
3293.33 0
3293.47 0
3293.60 0
3293.73 0
3293.86 6
3293.99 13
3294.12 18
3294.26 22
3294.39 26
3294.52 28
3294.65 31
3294.78 33
3294.91 36
3295.05 40
3295.18 44
3295.31 48
3295.44 51
3295.57 55
3295.70 58
3295.84 60
3295.97 63
3296.10 67
3296.23 71
3296.36 77
3296.49 84
3296.63 91
3296.76 97
3296.89 103
3297.02 109
3297.15 114
3297.28 120
3297.42 127
3297.55 133
3297.68 139
3297.81 143
3297.94 145
3298.07 143
3298.21 139
3298.34 133
3298.47 126
3298.60 121
3298.73 117
3298.86 116
3299.00 118
3299.13 121
3299.26 126
3299.39 133
3299.52 139
3299.65 147
3299.79 154
3299.92 160
3300.05 166
3300.18 171
3300.31 174
3300.45 176
3300.58 176
3300.71 174
3300.84 171
3300.97 166
3301.10 160
3301.24 154
3301.37 150
3301.50 149
3301.63 150
3301.76 154
3301.89 159
3302.03 165
3302.16 169
3302.29 170
3302.42 169
3302.55 167
3302.69 163
3302.82 160
3302.95 159
3303.08 161
3303.21 165
3303.34 171
3303.48 179
3303.61 186
3303.74 193
3303.87 198
3304.00 202
3304.13 204
3304.27 204
3304.40 202
3304.53 198
3304.66 192
3304.79 186
3304.93 178
3305.06 171
3305.19 163
3305.32 155
3305.45 147
3305.59 139
3305.72 132
3305.85 126
3305.98 120
3306.11 116
3306.24 112
3306.38 108
3306.51 101
3306.64 92
3306.77 81
3306.90 68
3307.04 54
3307.17 40
3307.30 28
3307.43 19
3307.56 14
3307.69 12
3307.83 13
3307.96 17
3308.09 22
3308.22 29
3308.35 36
3308.49 43
3308.62 49
3308.75 54
3308.88 58
3309.01 63
3309.15 68
3309.28 73
3309.41 78
3309.54 82
3309.67 85
3309.81 87
3309.94 87
3310.07 85
3310.20 82
3310.33 78
3310.47 74
3310.60 71
3310.73 69
3310.86 67
3310.99 65
3311.12 64
3311.26 62
3311.39 60
3311.52 58
3311.65 56
3311.78 54
3311.92 53
3312.05 52
3312.18 52
3312.31 52
3312.44 52
3312.58 52
3312.71 51
3312.84 48
3312.97 43
3313.10 37
3313.24 30
3313.37 21
3313.50 12
3313.63 4
3313.76 0
3313.90 0
3314.03 0
3314.16 0
3314.29 0
3314.42 0
3314.56 6
3314.69 13
3314.82 20
3314.95 24
3315.08 27
3315.22 27
3315.35 26
3315.48 26
3315.61 27
3315.74 30
3315.88 36
3316.01 43
3316.14 51
3316.27 56
3316.41 59
3316.54 58
3316.67 54
3316.80 47
3316.93 39
3317.07 32
3317.20 26
3317.33 23
3317.46 21
3317.59 20
3317.73 19
3317.86 17
3317.99 14
3318.12 11
3318.25 7
3318.39 4
3318.52 1
3318.65 0
3318.78 0
3318.91 0
3319.05 0
3319.18 0
3319.31 0
3319.44 0
3319.58 0
3319.71 0
3319.84 4
3319.97 10
3320.10 16
3320.24 22
3320.37 29
3320.50 34
3320.63 38
3320.76 40
3320.90 41
3321.03 42
3321.16 43
3321.29 44
3321.43 46
3321.56 49
3321.69 54
3321.82 60
3321.95 67
3322.09 75
3322.22 84
3322.35 93
3322.48 100
3322.62 106
3322.75 108
3322.88 108
3323.01 106
3323.14 103
3323.28 99
3323.41 96
3323.54 91
3323.67 86
3323.80 80
3323.94 73
3324.07 65
3324.20 58
3324.33 53
3324.47 51
3324.60 53
3324.73 61
3324.86 74
3324.99 91
3325.13 109
3325.26 127
3325.39 144
3325.52 158
3325.66 169
3325.79 175
3325.92 179
3326.05 180
3326.19 179
3326.32 178
3326.45 179
3326.58 181
3326.71 185
3326.85 192
3326.98 201
3327.11 210
3327.24 219
3327.38 227
3327.51 233
3327.64 238
3327.77 242
3327.90 245
3328.04 249
3328.17 253
3328.30 259
3328.43 265
3328.57 271
3328.70 275
3328.83 277
3328.96 276
3329.10 273
3329.23 267
3329.36 260
3329.49 252
3329.62 245
3329.76 238
3329.89 232
3330.02 226
3330.15 219
3330.29 212
3330.42 205
3330.55 198
3330.68 194
3330.82 191
3330.95 190
3331.08 189
3331.21 189
3331.35 188
3331.48 183
3331.61 176
3331.74 166
3331.87 153
3332.01 139
3332.14 123
3332.27 108
3332.40 93
3332.54 79
3332.67 67
3332.80 58
3332.93 52
3333.07 49
3333.20 50
3333.33 52
3333.46 56
3333.60 60
3333.73 63
3333.86 65
3333.99 66
3334.13 65
3334.26 63
3334.39 61
3334.52 58
3334.65 54
3334.79 49
3334.92 44
3335.05 39
3335.18 35
3335.32 33
3335.45 33
3335.58 36
3335.71 41
3335.85 47
3335.98 54
3336.11 59
3336.24 62
3336.38 62
3336.51 59
3336.64 53
3336.77 45
3336.91 36
3337.04 27
3337.17 19
3337.30 12
3337.44 6
3337.57 1
3337.70 0
3337.83 0
3337.97 0
3338.10 0
3338.23 0
3338.36 0
3338.50 0
3338.63 0
3338.76 2
3338.89 5
3339.03 8
3339.16 10
3339.29 11
3339.42 12
3339.56 12
3339.69 12
3339.82 13
3339.95 15
3340.09 17
3340.22 20
3340.35 21
3340.48 23
3340.62 23
3340.75 24
3340.88 24
3341.01 24
3341.15 25
3341.28 28
3341.41 31
3341.54 36
3341.68 42
3341.81 49
3341.94 56
3342.07 62
3342.21 67
3342.34 71
3342.47 73
3342.60 74
3342.74 74
3342.87 75
3343.00 77
3343.14 79
3343.27 81
3343.40 81
3343.53 79
3343.67 75
3343.80 68
3343.93 58
3344.06 47
3344.20 35
3344.33 24
3344.46 12
3344.59 1
3344.73 0
3344.86 0
3344.99 0
3345.12 0
3345.26 0
3345.39 0
3345.52 0
3345.66 0
3345.79 3
3345.92 18
3346.05 35
3346.19 53
3346.32 71
3346.45 85
3346.58 96
3346.72 101
3346.85 102
3346.98 99
3347.11 92
3347.25 84
3347.38 76
3347.51 69
3347.64 63
3347.78 59
3347.91 56
3348.04 54
3348.18 52
3348.31 49
3348.44 46
3348.57 42
3348.71 37
3348.84 31
3348.97 24
3349.10 16
3349.24 8
3349.37 1
3349.50 0
3349.64 0
3349.77 0
3349.90 0
3350.03 0
3350.17 0
3350.30 0
3350.43 4
3350.56 10
3350.70 17
3350.83 25
3350.96 34
3351.10 44
3351.23 54
3351.36 62
3351.49 68
3351.63 71
3351.76 70
3351.89 66
3352.02 59
3352.16 49
3352.29 37
3352.42 24
3352.56 11
3352.69 0
3352.82 0
3352.95 0
3353.09 0
3353.22 0
3353.35 0
3353.49 0
3353.62 0
3353.75 7
3353.88 13
3354.02 17
3354.15 19
3354.28 20
3354.42 20
3354.55 20
3354.68 20
3354.81 20
3354.95 22
3355.08 24
3355.21 26
3355.34 30
3355.48 35
3355.61 41
3355.74 48
3355.88 55
3356.01 62
3356.14 67
3356.27 70
3356.41 70
3356.54 68
3356.67 65
3356.81 61
3356.94 58
3357.07 56
3357.20 55
3357.34 54
3357.47 54
3357.60 53
3357.74 51
3357.87 48
3358.00 45
3358.14 43
3358.27 44
3358.40 48
3358.53 53
3358.67 60
3358.80 67
3358.93 72
3359.07 75
3359.20 75
3359.33 72
3359.46 69
3359.60 65
3359.73 63
3359.86 61
3360.00 59
3360.13 56
3360.26 51
3360.39 43
3360.53 32
3360.66 20
3360.79 7
3360.93 0
3361.06 0
3361.19 0
3361.33 0
3361.46 0
3361.59 5
3361.72 13
3361.86 19
3361.99 23
3362.12 24
3362.26 23
3362.39 20
3362.52 17
3362.65 13
3362.79 9
3362.92 6
3363.05 4
3363.19 3
3363.32 4
3363.45 5
3363.59 7
3363.72 8
3363.85 9
3363.98 10
3364.12 9
3364.25 7
3364.38 4
3364.52 1
3364.65 0
3364.78 0
3364.92 0
3365.05 0
3365.18 0
3365.31 0
3365.45 0
3365.58 0
3365.71 9
3365.85 20
3365.98 32
3366.11 46
3366.25 58
3366.38 68
3366.51 75
3366.65 78
3366.78 76
3366.91 71
3367.04 64
3367.18 56
3367.31 50
3367.44 47
3367.58 49
3367.71 55
3367.84 65
3367.98 77
3368.11 91
3368.24 103
3368.38 113
3368.51 117
3368.64 117
3368.77 111
3368.91 103
3369.04 93
3369.17 84
3369.31 77
3369.44 73
3369.57 73
3369.71 77
3369.84 84
3369.97 93
3370.11 103
3370.24 114
3370.37 125
3370.51 135
3370.64 145
3370.77 155
3370.90 164
3371.04 173
3371.17 181
3371.30 187
3371.44 192
3371.57 194
3371.70 195
3371.84 194
3371.97 193
3372.10 190
3372.24 188
3372.37 186
3372.50 184
3372.64 183
3372.77 182
3372.90 181
3373.04 181
3373.17 182
3373.30 183
3373.43 185
3373.57 188
3373.70 193
3373.83 199
3373.97 205
3374.10 210
3374.23 213
3374.37 213
3374.50 211
3374.63 206
3374.77 200
3374.90 194
3375.03 191
3375.17 191
3375.30 193
3375.43 196
3375.57 199
3375.70 200
3375.83 197
3375.97 190
3376.10 180
3376.23 167
3376.37 152
3376.50 138
3376.63 124
3376.77 112
3376.90 102
3377.03 94
3377.17 89
3377.30 87
3377.43 88
3377.56 92
3377.70 98
3377.83 104
3377.96 108
3378.10 110
3378.23 110
3378.36 107
3378.50 103
3378.63 101
3378.76 103
3378.90 109
3379.03 118
3379.16 128
3379.30 138
3379.43 144
3379.56 145
3379.70 142
3379.83 134
3379.96 125
3380.10 115
3380.23 106
3380.36 100
3380.50 97
3380.63 96
3380.76 97
3380.90 100
3381.03 104
3381.16 107
3381.30 110
3381.43 112
3381.56 113
3381.70 113
3381.83 112
3381.96 113
3382.10 114
3382.23 116
3382.36 120
3382.50 123
3382.63 127
3382.76 131
3382.90 136
3383.03 141
3383.16 147
3383.30 152
3383.43 156
3383.56 160
3383.70 161
3383.83 160
3383.97 159
3384.10 156
3384.23 155
3384.37 153
3384.50 152
3384.63 152
3384.77 151
3384.90 148
3385.03 144
3385.17 138
3385.30 132
3385.43 126
3385.57 121
3385.70 117
3385.83 114
3385.97 113
3386.10 112
3386.23 111
3386.37 109
3386.50 107
3386.63 103
3386.77 100
3386.90 96
3387.03 94
3387.17 93
3387.30 93
3387.43 96
3387.57 99
3387.70 103
3387.83 106
3387.97 107
3388.10 106
3388.24 102
3388.37 96
3388.50 90
3388.64 84
3388.77 80
3388.90 79
3389.04 81
3389.17 85
3389.30 90
3389.44 95
3389.57 98
3389.70 98
3389.84 96
3389.97 91
3390.10 86
3390.24 81
3390.37 77
3390.50 76
3390.64 76
3390.77 78
3390.91 79
3391.04 80
3391.17 80
3391.31 78
3391.44 75
3391.57 71
3391.71 67
3391.84 65
3391.97 63
3392.11 63
3392.24 63
3392.37 64
3392.51 63
3392.64 60
3392.78 56
3392.91 49
3393.04 41
3393.18 33
3393.31 26
3393.44 20
3393.58 17
3393.71 17
3393.84 19
3393.98 21
3394.11 23
3394.24 25
3394.38 24
3394.51 22
3394.65 18
3394.78 14
3394.91 10
3395.05 8
3395.18 7
3395.31 7
3395.45 9
3395.58 12
3395.71 16
3395.85 20
3395.98 25
3396.12 32
3396.25 41
3396.38 52
3396.52 65
3396.65 80
3396.78 94
3396.92 108
3397.05 118
3397.18 125
3397.32 128
3397.45 128
3397.59 126
3397.72 122
3397.85 117
3397.99 113
3398.12 108
3398.25 102
3398.39 97
3398.52 90
3398.65 82
3398.79 73
3398.92 63
3399.06 52
3399.19 41
3399.32 30
3399.46 20
3399.59 11
3399.72 4
3399.86 0
3399.99 0
3400.13 0
3400.26 0
3400.39 0
3400.53 0
3400.66 0
3400.79 0
3400.93 2
3401.06 10
3401.20 16
3401.33 22
3401.46 26
3401.60 30
3401.73 33
3401.86 37
3402.00 42
3402.13 50
3402.27 60
3402.40 73
3402.53 89
3402.67 107
3402.80 126
3402.93 145
3403.07 165
3403.20 183
3403.34 200
3403.47 215
3403.60 228
3403.74 238
3403.87 246
3404.00 253
3404.14 260
3404.27 267
3404.41 274
3404.54 282
3404.67 291
3404.81 301
3404.94 312
3405.07 322
3405.21 333
3405.34 344
3405.48 356
3405.61 368
3405.74 380
3405.88 392
3406.01 403
3406.15 413
3406.28 421
3406.41 426
3406.55 426
3406.68 422
3406.81 413
3406.95 399
3407.08 382
3407.22 362
3407.35 343
3407.48 325
3407.62 311
3407.75 302
3407.89 297
3408.02 296
3408.15 297
3408.29 298
3408.42 300
3408.56 299
3408.69 296
3408.82 289
3408.96 279
3409.09 265
3409.22 249
3409.36 231
3409.49 212
3409.63 193
3409.76 176
3409.89 161
3410.03 148
3410.16 137
3410.30 129
3410.43 121
3410.56 113
3410.70 105
3410.83 97
3410.97 89
3411.10 82
3411.23 77
3411.37 74
3411.50 74
3411.64 76
3411.77 81
3411.90 87
3412.04 94
3412.17 101
3412.30 105
3412.44 107
3412.57 107
3412.71 104
3412.84 100
3412.97 97
3413.11 96
3413.24 96
3413.38 99
3413.51 102
3413.64 104
3413.78 105
3413.91 105
3414.05 102
3414.18 100
3414.31 98
3414.45 98
3414.58 100
3414.72 105
3414.85 110
3414.98 117
3415.12 123
3415.25 127
3415.39 129
3415.52 129
3415.65 127
3415.79 123
3415.92 118
3416.06 112
3416.19 107
3416.32 102
3416.46 97
3416.59 94
3416.73 92
3416.86 92
3416.99 92
3417.13 93
3417.26 94
3417.40 94
3417.53 95
3417.67 95
3417.80 94
3417.93 94
3418.07 94
3418.20 95
3418.34 96
3418.47 96
3418.60 94
3418.74 91
3418.87 86
3419.01 81
3419.14 76
3419.27 74
3419.41 75
3419.54 79
3419.68 84
3419.81 91
3419.94 96
3420.08 99
3420.21 99
3420.35 96
3420.48 92
3420.62 87
3420.75 82
3420.88 78
3421.02 75
3421.15 72
3421.29 69
3421.42 65
3421.55 59
3421.69 51
3421.82 40
3421.96 29
3422.09 19
3422.22 10
3422.36 6
3422.49 7
3422.63 12
3422.76 21
3422.90 32
3423.03 42
3423.16 50
3423.30 55
3423.43 56
3423.57 55
3423.70 53
3423.83 50
3423.97 46
3424.10 43
3424.24 39
3424.37 33
3424.51 26
3424.64 18
3424.77 10
3424.91 1
3425.04 0
3425.18 0
3425.31 0
3425.45 0
3425.58 0
3425.71 0
3425.85 0
3425.98 1
3426.12 2
3426.25 3
3426.38 5
3426.52 8
3426.65 14
3426.79 21
3426.92 31
3427.06 41
3427.19 50
3427.32 57
3427.46 62
3427.59 64
3427.73 64
3427.86 61
3428.00 56
3428.13 50
3428.26 45
3428.40 40
3428.53 38
3428.67 39
3428.80 44
3428.94 51
3429.07 60
3429.20 70
3429.34 82
3429.47 94
3429.61 107
3429.74 121
3429.88 135
3430.01 151
3430.14 168
3430.28 186
3430.41 204
3430.55 222
3430.68 240
3430.82 257
3430.95 274
3431.08 290
3431.22 304
3431.35 318
3431.49 330
3431.62 341
3431.76 353
3431.89 366
3432.02 381
3432.16 400
3432.29 421
3432.43 444
3432.56 468
3432.70 490
3432.83 509
3432.97 524
3433.10 535
3433.23 544
3433.37 550
3433.50 554
3433.64 557
3433.77 557
3433.91 554
3434.04 547
3434.17 535
3434.31 520
3434.44 504
3434.58 489
3434.71 476
3434.85 467
3434.98 461
3435.12 458
3435.25 456
3435.38 452
3435.52 446
3435.65 437
3435.79 425
3435.92 411
3436.06 395
3436.19 378
3436.33 361
3436.46 345
3436.59 330
3436.73 317
3436.86 305
3437.00 295
3437.13 287
3437.27 279
3437.40 272
3437.54 264
3437.67 255
3437.80 245
3437.94 235
3438.07 224
3438.21 214
3438.34 206
3438.48 198
3438.61 192
3438.75 187
3438.88 185
3439.01 184
3439.15 185
3439.28 187
3439.42 190
3439.55 195
3439.69 199
3439.82 203
3439.96 206
3440.09 207
3440.22 207
3440.36 206
3440.49 204
3440.63 203
3440.76 203
3440.90 207
3441.03 214
3441.17 224
3441.30 235
3441.44 248
3441.57 259
3441.70 267
3441.84 272
3441.97 274
3442.11 272
3442.24 267
3442.38 261
3442.51 253
3442.65 243
3442.78 233
3442.92 221
3443.05 208
3443.18 193
3443.32 177
3443.45 160
3443.59 144
3443.72 130
3443.86 119
3443.99 112
3444.13 108
3444.26 107
3444.40 107
3444.53 107
3444.66 105
3444.80 100
3444.93 93
3445.07 85
3445.20 77
3445.34 69
3445.47 63
3445.61 59
3445.74 58
3445.88 60
3446.01 64
3446.15 70
3446.28 77
3446.41 84
3446.55 90
3446.68 96
3446.82 100
3446.95 105
3447.09 109
3447.22 114
3447.36 118
3447.49 122
3447.63 126
3447.76 127
3447.90 127
3448.03 125
3448.16 121
3448.30 115
3448.43 109
3448.57 102
3448.70 97
3448.84 93
3448.97 93
3449.11 95
3449.24 101
3449.38 109
3449.51 117
3449.65 125
3449.78 131
3449.92 134
3450.05 133
3450.19 129
3450.32 122
3450.45 114
3450.59 105
3450.72 96
3450.86 89
3450.99 83
3451.13 80
3451.26 79
3451.40 80
3451.53 84
3451.67 88
3451.80 93
3451.94 97
3452.07 100
3452.21 102
3452.34 104
3452.48 104
3452.61 105
3452.74 105
3452.88 107
3453.01 108
3453.15 111
3453.28 112
3453.42 113
3453.55 112
3453.69 109
3453.82 104
3453.96 98
3454.09 90
3454.23 82
3454.36 74
3454.50 67
3454.63 61
3454.77 55
3454.90 51
3455.04 46
3455.17 43
3455.31 41
3455.44 41
3455.58 43
3455.71 47
3455.84 52
3455.98 57
3456.11 63
3456.25 67
3456.38 71
3456.52 74
3456.65 78
3456.79 81
3456.92 85
3457.06 90
3457.19 94
3457.33 99
3457.46 103
3457.60 106
3457.73 108
3457.87 109
3458.00 108
3458.14 107
3458.27 104
3458.41 102
3458.54 100
3458.68 98
3458.81 97
3458.95 95
3459.08 94
3459.22 91
3459.35 87
3459.49 82
3459.62 77
3459.76 72
3459.89 68
3460.03 66
3460.16 66
3460.29 67
3460.43 70
3460.56 74
3460.70 78
3460.83 80
3460.97 81
3461.10 81
3461.24 79
3461.37 78
3461.51 77
3461.64 78
3461.78 80
3461.91 85
3462.05 91
3462.18 97
3462.32 102
3462.45 104
3462.59 105
3462.72 103
3462.86 99
3462.99 94
3463.13 89
3463.26 86
3463.40 85
3463.53 88
3463.67 92
3463.80 99
3463.94 106
3464.07 113
3464.21 117
3464.34 119
3464.48 117
3464.61 112
3464.75 103
3464.88 93
3465.02 82
3465.15 71
3465.29 62
3465.42 54
3465.56 48
3465.69 44
3465.83 41
3465.96 41
3466.10 43
3466.23 47
3466.37 53
3466.50 60
3466.64 67
3466.77 74
3466.91 78
3467.04 80
3467.18 80
3467.31 77
3467.45 72
3467.58 66
3467.72 59
3467.85 52
3467.99 46
3468.12 40
3468.26 36
3468.39 35
3468.53 37
3468.66 42
3468.80 48
3468.93 56
3469.07 62
3469.20 67
3469.34 70
3469.47 71
3469.61 73
3469.74 75
3469.88 78
3470.01 84
3470.15 90
3470.28 96
3470.42 100
3470.55 103
3470.69 104
3470.82 104
3470.96 104
3471.09 105
3471.23 107
3471.37 111
3471.50 116
3471.64 122
3471.77 127
3471.91 131
3472.04 132
3472.18 132
3472.31 129
3472.45 124
3472.58 118
3472.72 112
3472.85 108
3472.99 105
3473.12 105
3473.26 108
3473.39 114
3473.53 122
3473.66 132
3473.80 142
3473.93 150
3474.07 155
3474.20 156
3474.34 154
3474.47 149
3474.61 142
3474.74 136
3474.88 130
3475.01 126
3475.15 122
3475.28 118
3475.42 114
3475.55 108
3475.69 100
3475.83 91
3475.96 83
3476.10 76
3476.23 71
3476.37 70
3476.50 72
3476.64 77
3476.77 83
3476.91 90
3477.04 95
3477.18 99
3477.31 101
3477.45 102
3477.58 102
3477.72 100
3477.85 97
3477.99 93
3478.12 89
3478.26 84
3478.39 80
3478.53 76
3478.66 73
3478.80 72
3478.94 73
3479.07 75
3479.21 79
3479.34 82
3479.48 85
3479.61 86
3479.75 87
3479.88 86
3480.02 84
3480.15 82
3480.29 78
3480.42 74
3480.56 68
3480.69 62
3480.83 55
3480.96 50
3481.10 46
3481.24 44
3481.37 45
3481.51 48
3481.64 52
3481.78 56
3481.91 57
3482.05 56
3482.18 52
3482.32 45
3482.45 36
3482.59 26
3482.72 15
3482.86 6
3482.99 0
3483.13 0
3483.27 0
3483.40 0
3483.54 0
3483.67 1
3483.81 5
3483.94 7
3484.08 6
3484.21 3
3484.35 0
3484.48 0
3484.62 0
3484.75 4
3484.89 14
3485.02 26
3485.16 39
3485.30 49
3485.43 55
3485.57 56
3485.70 53
3485.84 46
3485.97 38
3486.11 30
3486.24 23
3486.38 18
3486.51 14
3486.65 11
3486.78 9
3486.92 7
3487.06 5
3487.19 4
3487.33 3
3487.46 1
3487.60 0
3487.73 0
3487.87 0
3488.00 0
3488.14 0
3488.27 0
3488.41 0
3488.55 0
3488.68 7
3488.82 15
3488.95 24
3489.09 33
3489.22 40
3489.36 46
3489.49 50
3489.63 53
3489.76 55
3489.90 55
3490.04 55
3490.17 54
3490.31 52
3490.44 48
3490.58 44
3490.71 39
3490.85 36
3490.98 33
3491.12 30
3491.25 28
3491.39 26
3491.53 23
3491.66 20
3491.80 16
3491.93 12
3492.07 10
3492.20 11
3492.34 14
3492.47 22
3492.61 33
3492.75 47
3492.88 63
3493.02 78
3493.15 93
3493.29 105
3493.42 114
3493.56 119
3493.69 122
3493.83 122
3493.97 121
3494.10 119
3494.24 116
3494.37 113
3494.51 109
3494.64 104
3494.78 98
3494.91 91
3495.05 85
3495.19 78
3495.32 72
3495.46 66
3495.59 60
3495.73 54
3495.86 47
3496.00 40
3496.13 34
3496.27 28
3496.41 24
3496.54 22
3496.68 22
3496.81 25
3496.95 30
3497.08 36
3497.22 42
3497.35 48
3497.49 51
3497.63 52
3497.76 49
3497.90 43
3498.03 35
3498.17 25
3498.30 16
3498.44 9
3498.58 4
3498.71 2
3498.85 3
3498.98 7
3499.12 13
3499.25 21
3499.39 28
3499.52 36
3499.66 43
3499.80 48
3499.93 51
3500.07 52
3500.20 50
3500.34 46
3500.47 42
3500.61 37
3500.75 35
3500.88 34
3501.02 35
3501.15 39
3501.29 43
3501.42 47
3501.56 51
3501.70 54
3501.83 57
3501.97 58
3502.10 59
3502.24 60
3502.37 62
3502.51 63
3502.65 65
3502.78 67
3502.92 69
3503.05 70
3503.19 69
3503.32 67
3503.46 63
3503.60 59
3503.73 55
3503.87 53
3504.00 54
3504.14 57
3504.27 62
3504.41 69
3504.55 77
3504.68 85
3504.82 91
3504.95 96
3505.09 99
3505.22 101
3505.36 102
3505.50 103
3505.63 106
3505.77 111
3505.90 118
3506.04 127
3506.18 136
3506.31 145
3506.45 151
3506.58 155
3506.72 156
3506.85 156
3506.99 155
3507.13 155
3507.26 157
3507.40 159
3507.53 163
3507.67 166
3507.80 169
3507.94 171
3508.08 172
3508.21 171
3508.35 170
3508.48 169
3508.62 169
3508.76 170
3508.89 173
3509.03 178
3509.16 186
3509.30 195
3509.43 204
3509.57 212
3509.71 217
3509.84 218
3509.98 216
3510.11 211
3510.25 204
3510.39 197
3510.52 190
3510.66 183
3510.79 175
3510.93 166
3511.07 155
3511.20 143
3511.34 130
3511.47 117
3511.61 107
3511.74 101
3511.88 99
3512.02 103
3512.15 111
3512.29 123
3512.42 137
3512.56 153
3512.70 167
3512.83 179
3512.97 188
3513.10 194
3513.24 197
3513.38 199
3513.51 201
3513.65 204
3513.78 209
3513.92 215
3514.06 224
3514.19 234
3514.33 247
3514.46 263
3514.60 280
3514.74 298
3514.87 317
3515.01 335
3515.14 352
3515.28 366
3515.41 379
3515.55 391
3515.69 405
3515.82 420
3515.96 437
3516.09 456
3516.23 474
3516.37 489
3516.50 502
3516.64 510
3516.77 515
3516.91 515
3517.05 513
3517.18 508
3517.32 500
3517.45 489
3517.59 476
3517.73 462
3517.86 447
3518.00 434
3518.13 422
3518.27 413
3518.41 407
3518.54 401
3518.68 395
3518.81 388
3518.95 378
3519.09 366
3519.22 354
3519.36 342
3519.49 331
3519.63 323
3519.77 319
3519.90 316
3520.04 314
3520.18 311
3520.31 307
3520.45 302
3520.58 294
3520.72 286
3520.86 279
3520.99 273
3521.13 270
3521.26 269
3521.40 270
3521.54 271
3521.67 272
3521.81 271
3521.94 269
3522.08 267
3522.22 265
3522.35 264
3522.49 264
3522.62 266
3522.76 269
3522.90 272
3523.03 273
3523.17 273
3523.31 270
3523.44 265
3523.58 259
3523.71 253
3523.85 248
3523.99 244
3524.12 242
3524.26 241
3524.39 240
3524.53 238
3524.67 236
3524.80 233
3524.94 230
3525.07 228
3525.21 226
3525.35 225
3525.48 225
3525.62 225
3525.76 225
3525.89 222
3526.03 217
3526.16 209
3526.30 199
3526.44 188
3526.57 177
3526.71 167
3526.85 160
3526.98 155
3527.12 153
3527.25 153
3527.39 153
3527.53 153
3527.66 153
3527.80 152
3527.93 151
3528.07 152
3528.21 154
3528.34 158
3528.48 165
3528.62 174
3528.75 183
3528.89 193
3529.02 202
3529.16 210
3529.30 216
3529.43 221
3529.57 224
3529.71 226
3529.84 227
3529.98 226
3530.11 224
3530.25 221
3530.39 218
3530.52 215
3530.66 212
3530.80 210
3530.93 210
3531.07 211
3531.20 213
3531.34 215
3531.48 216
3531.61 216
3531.75 213
3531.89 210
3532.02 207
3532.16 204
3532.29 204
3532.43 207
3532.57 213
3532.70 221
3532.84 229
3532.98 235
3533.11 236
3533.25 234
3533.39 229
3533.52 222
3533.66 215
3533.79 210
3533.93 207
3534.07 208
3534.20 209
3534.34 212
3534.48 213
3534.61 213
3534.75 211
3534.88 207
3535.02 201
3535.16 194
3535.29 187
3535.43 181
3535.57 176
3535.70 172
3535.84 170
3535.98 167
3536.11 164
3536.25 157
3536.38 148
3536.52 136
3536.66 122
3536.79 107
3536.93 94
3537.07 84
3537.20 77
3537.34 74
3537.48 74
3537.61 76
3537.75 79
3537.88 84
3538.02 88
3538.16 92
3538.29 94
3538.43 95
3538.57 95
3538.70 94
3538.84 93
3538.98 92
3539.11 93
3539.25 95
3539.39 97
3539.52 98
3539.66 98
3539.79 97
3539.93 94
3540.07 90
3540.20 87
3540.34 86
3540.48 88
3540.61 92
3540.75 100
3540.89 109
3541.02 119
3541.16 130
3541.30 138
3541.43 145
3541.57 148
3541.71 148
3541.84 146
3541.98 141
3542.11 134
3542.25 127
3542.39 119
3542.52 113
3542.66 107
3542.80 103
3542.93 101
3543.07 99
3543.21 99
3543.34 99
3543.48 100
3543.62 102
3543.75 104
3543.89 109
3544.03 115
3544.16 122
3544.30 130
3544.44 138
3544.57 146
3544.71 152
3544.84 157
3544.98 161
3545.12 163
3545.25 163
3545.39 163
3545.53 161
3545.66 159
3545.80 156
3545.94 152
3546.07 147
3546.21 143
3546.35 139
3546.48 135
3546.62 132
3546.76 129
3546.89 127
3547.03 125
3547.17 124
3547.30 124
3547.44 124
3547.58 125
3547.71 125
3547.85 125
3547.99 123
3548.12 119
3548.26 113
3548.40 106
3548.53 100
3548.67 93
3548.81 89
3548.94 85
3549.08 83
3549.21 81
3549.35 79
3549.49 76
3549.62 73
3549.76 69
3549.90 66
3550.03 65
3550.17 67
3550.31 71
3550.44 77
3550.58 84
3550.72 91
3550.85 97
3550.99 100
3551.13 100
3551.26 97
3551.40 92
3551.54 84
3551.67 76
3551.81 68
3551.95 60
3552.08 55
3552.22 52
3552.36 52
3552.49 54
3552.63 60
3552.77 68
3552.90 76
3553.04 84
3553.18 91
3553.31 96
3553.45 100
3553.59 101
3553.72 102
3553.86 103
3554.00 104
3554.13 104
3554.27 103
3554.41 102
3554.55 100
3554.68 98
3554.82 96
3554.96 97
3555.09 101
3555.23 106
3555.37 113
3555.50 120
3555.64 124
3555.78 127
3555.91 127
3556.05 126
3556.19 125
3556.32 125
3556.46 126
3556.60 130
3556.73 135
3556.87 139
3557.01 142
3557.14 141
3557.28 136
3557.42 128
3557.55 118
3557.69 107
3557.83 98
3557.96 91
3558.10 87
3558.24 87
3558.37 89
3558.51 94
3558.65 98
3558.78 102
3558.92 103
3559.06 102
3559.20 98
3559.33 91
3559.47 82
3559.61 72
3559.74 62
3559.88 53
3560.02 45
3560.15 40
3560.29 35
3560.43 32
3560.56 31
3560.70 30
3560.84 31
3560.97 33
3561.11 36
3561.25 40
3561.38 44
3561.52 49
3561.66 52
3561.79 54
3561.93 54
3562.07 52
3562.21 48
3562.34 42
3562.48 35
3562.62 28
3562.75 21
3562.89 15
3563.03 10
3563.16 7
3563.30 5
3563.44 6
3563.57 9
3563.71 14
3563.85 19
3563.98 24
3564.12 29
3564.26 34
3564.40 37
3564.53 40
3564.67 43
3564.81 46
3564.94 51
3565.08 56
3565.22 61
3565.35 66
3565.49 71
3565.63 74
3565.76 76
3565.90 77
3566.04 77
3566.18 77
3566.31 76
3566.45 76
3566.59 76
3566.72 77
3566.86 77
3567.00 77
3567.13 77
3567.27 75
3567.41 73
3567.55 69
3567.68 64
3567.82 59
3567.96 53
3568.09 48
3568.23 44
3568.37 41
3568.50 38
3568.64 37
3568.78 37
3568.92 38
3569.05 40
3569.19 44
3569.33 48
3569.46 53
3569.60 58
3569.74 63
3569.87 68
3570.01 72
3570.15 75
3570.29 78
3570.42 81
3570.56 82
3570.70 81
3570.83 79
3570.97 77
3571.11 74
3571.24 72
3571.38 70
3571.52 70
3571.66 70
3571.79 69
3571.93 67
3572.07 63
3572.20 56
3572.34 49
3572.48 41
3572.61 33
3572.75 27
3572.89 22
3573.03 19
3573.16 16
3573.30 14
3573.44 11
3573.57 8
3573.71 4
3573.85 0
3573.99 0
3574.12 0
3574.26 0
3574.40 0
3574.53 0
3574.67 0
3574.81 0
3574.95 0
3575.08 7
3575.22 16
3575.36 26
3575.49 36
3575.63 45
3575.77 51
3575.91 56
3576.04 57
3576.18 56
3576.32 52
3576.45 46
3576.59 39
3576.73 31
3576.87 23
3577.00 16
3577.14 9
3577.28 5
3577.41 3
3577.55 4
3577.69 7
3577.83 13
3577.96 19
3578.10 26
3578.24 32
3578.37 37
3578.51 40
3578.65 43
3578.79 46
3578.92 52
3579.06 59
3579.20 69
3579.33 81
3579.47 93
3579.61 102
3579.75 109
3579.88 113
3580.02 114
3580.16 113
3580.29 112
3580.43 112
3580.57 114
3580.71 116
3580.84 120
3580.98 122
3581.12 124
3581.26 124
3581.39 122
3581.53 119
3581.67 116
3581.80 115
3581.94 117
3582.08 122
3582.22 129
3582.35 138
3582.49 148
3582.63 157
3582.76 164
3582.90 170
3583.04 173
3583.18 174
3583.31 173
3583.45 172
3583.59 170
3583.73 168
3583.86 165
3584.00 164
3584.14 162
3584.28 161
3584.41 161
3584.55 162
3584.69 162
3584.82 162
3584.96 162
3585.10 161
3585.24 160
3585.37 159
3585.51 160
3585.65 162
3585.79 166
3585.92 174
3586.06 184
3586.20 197
3586.33 211
3586.47 225
3586.61 238
3586.75 246
3586.88 251
3587.02 250
3587.16 245
3587.30 236
3587.43 226
3587.57 215
3587.71 206
3587.85 198
3587.98 192
3588.12 187
3588.26 183
3588.39 179
3588.53 175
3588.67 171
3588.81 167
3588.94 164
3589.08 161
3589.22 160
3589.36 159
3589.49 159
3589.63 159
3589.77 159
3589.91 159
3590.04 160
3590.18 162
3590.32 165
3590.46 168
3590.59 170
3590.73 172
3590.87 171
3591.01 168
3591.14 164
3591.28 159
3591.42 153
3591.56 148
3591.69 142
3591.83 135
3591.97 127
3592.10 118
3592.24 108
3592.38 98
3592.52 91
3592.65 87
3592.79 87
3592.93 91
3593.07 97
3593.20 104
3593.34 110
3593.48 115
3593.62 116
3593.75 115
3593.89 112
3594.03 108
3594.17 102
3594.30 96
3594.44 91
3594.58 86
3594.72 84
3594.85 84
3594.99 86
3595.13 91
3595.27 98
3595.40 106
3595.54 114
3595.68 121
3595.82 125
3595.95 126
3596.09 126
3596.23 124
3596.37 121
3596.50 118
3596.64 116
3596.78 114
3596.92 115
3597.05 116
3597.19 119
3597.33 122
3597.47 126
3597.60 129
3597.74 132
3597.88 132
3598.02 132
3598.15 130
3598.29 127
3598.43 126
3598.57 126
3598.70 128
3598.84 132
3598.98 137
3599.12 142
3599.26 145
3599.39 147
3599.53 146
3599.67 143
3599.81 140
3599.94 136
3600.08 134
3600.22 134
3600.36 135
3600.49 138
3600.63 142
3600.77 148
3600.91 155
3601.04 164
3601.18 173
3601.32 184
3601.46 195
3601.59 206
3601.73 217
3601.87 225
3602.01 231
3602.14 235
3602.28 235
3602.42 233
3602.56 229
3602.70 223
3602.83 217
3602.97 211
3603.11 205
3603.25 201
3603.38 197
3603.52 193
3603.66 189
3603.80 184
3603.93 177
3604.07 168
3604.21 158
3604.35 146
3604.48 134
3604.62 123
3604.76 116
3604.90 112
3605.04 111
3605.17 114
3605.31 119
3605.45 124
3605.59 129
3605.72 132
3605.86 133
3606.00 134
3606.14 134
3606.27 134
3606.41 134
3606.55 134
3606.69 132
3606.83 127
3606.96 119
3607.10 108
3607.24 94
3607.38 78
3607.51 62
3607.65 46
3607.79 33
3607.93 23
3608.07 17
3608.20 14
3608.34 13
3608.48 15
3608.62 18
3608.75 21
3608.89 24
3609.03 26
3609.17 29
3609.31 31
3609.44 35
3609.58 40
3609.72 45
3609.86 51
3609.99 56
3610.13 60
3610.27 62
3610.41 62
3610.55 63
3610.68 63
3610.82 64
3610.96 66
3611.10 68
3611.23 69
3611.37 69
3611.51 67
3611.65 63
3611.79 58
3611.92 52
3612.06 49
3612.20 47
3612.34 48
3612.47 51
3612.61 55
3612.75 60
3612.89 64
3613.03 67
3613.16 69
3613.30 71
3613.44 73
3613.58 77
3613.72 82
3613.85 89
3613.99 98
3614.13 106
3614.27 114
3614.40 121
3614.54 125
3614.68 126
3614.82 124
3614.96 119
3615.09 112
3615.23 102
3615.37 92
3615.51 82
3615.65 75
3615.78 69
3615.92 66
3616.06 65
3616.20 66
3616.33 68
3616.47 72
3616.61 75
3616.75 79
3616.89 81
3617.02 83
3617.16 83
3617.30 82
3617.44 79
3617.58 76
3617.71 72
3617.85 68
3617.99 64
3618.13 60
3618.27 57
3618.40 53
3618.54 50
3618.68 47
3618.82 46
3618.96 48
3619.09 51
3619.23 57
3619.37 63
3619.51 68
3619.65 71
3619.78 70
3619.92 66
3620.06 58
3620.20 49
3620.34 38
3620.47 28
3620.61 21
3620.75 16
3620.89 14
3621.03 15
3621.16 18
3621.30 22
3621.44 26
3621.58 29
3621.72 30
3621.85 28
3621.99 25
3622.13 22
3622.27 18
3622.41 16
3622.54 14
3622.68 13
3622.82 13
3622.96 14
3623.10 14
3623.23 15
3623.37 17
3623.51 20
3623.65 23
3623.79 27
3623.92 29
3624.06 30
3624.20 30
3624.34 28
3624.48 26
3624.61 25
3624.75 27
3624.89 32
3625.03 40
3625.17 51
3625.30 61
3625.44 70
3625.58 74
3625.72 74
3625.86 69
3625.99 60
3626.13 51
3626.27 41
3626.41 33
3626.55 27
3626.68 22
3626.82 18
3626.96 12
3627.10 6
3627.24 0
3627.38 0
3627.51 0
3627.65 0
3627.79 0
3627.93 0
3628.07 0
3628.20 0
3628.34 8
3628.48 23
3628.62 39
3628.76 54
3628.89 66
3629.03 76
3629.17 82
3629.31 85
3629.45 86
3629.59 84
3629.72 82
3629.86 78
3630.00 75
3630.14 72
3630.28 70
3630.41 69
3630.55 68
3630.69 69
3630.83 70
3630.97 73
3631.11 76
3631.24 79
3631.38 82
3631.52 84
3631.66 85
3631.80 83
3631.93 81
3632.07 77
3632.21 74
3632.35 72
3632.49 72
3632.63 76
3632.76 82
3632.90 89
3633.04 97
3633.18 103
3633.32 107
3633.45 108
3633.59 106
3633.73 102
3633.87 96
3634.01 90
3634.15 85
3634.28 82
3634.42 81
3634.56 82
3634.70 85
3634.84 88
3634.98 94
3635.11 100
3635.25 106
3635.39 114
3635.53 120
3635.67 125
3635.81 128
3635.94 129
3636.08 129
3636.22 128
3636.36 127
3636.50 126
3636.63 124
3636.77 122
3636.91 118
3637.05 113
3637.19 108
3637.33 102
3637.46 99
3637.60 97
3637.74 99
3637.88 104
3638.02 110
3638.16 117
3638.29 123
3638.43 129
3638.57 135
3638.71 139
3638.85 143
3638.99 145
3639.12 146
3639.26 144
3639.40 140
3639.54 135
3639.68 130
3639.82 126
3639.95 125
3640.09 127
3640.23 133
3640.37 142
3640.51 151
3640.65 159
3640.78 164
3640.92 166
3641.06 164
3641.20 160
3641.34 153
3641.48 145
3641.61 137
3641.75 129
3641.89 121
3642.03 114
3642.17 108
3642.31 102
3642.45 99
3642.58 97
3642.72 96
3642.86 97
3643.00 98
3643.14 101
3643.28 105
3643.41 109
3643.55 116
3643.69 125
3643.83 135
3643.97 145
3644.11 155
3644.24 162
3644.38 165
3644.52 164
3644.66 160
3644.80 152
3644.94 144
3645.08 135
3645.21 126
3645.35 119
3645.49 113
3645.63 108
3645.77 105
3645.91 102
3646.04 101
3646.18 100
3646.32 99
3646.46 100
3646.60 100
3646.74 100
3646.88 100
3647.01 99
3647.15 98
3647.29 96
3647.43 92
3647.57 88
3647.71 83
3647.84 78
3647.98 73
3648.12 68
3648.26 64
3648.40 61
3648.54 59
3648.68 57
3648.81 58
3648.95 60
3649.09 64
3649.23 69
3649.37 75
3649.51 81
3649.65 86
3649.78 89
3649.92 89
3650.06 88
3650.20 85
3650.34 81
3650.48 77
3650.62 73
3650.75 70
3650.89 67
3651.03 64
3651.17 60
3651.31 56
3651.45 51
3651.59 46
3651.72 41
3651.86 36
3652.00 32
3652.14 28
3652.28 24
3652.42 20
3652.56 16
3652.69 12
3652.83 7
3652.97 2
3653.11 0
3653.25 0
3653.39 0
3653.53 0
3653.66 0
3653.80 0
3653.94 0
3654.08 0
3654.22 1
3654.36 7
3654.50 16
3654.63 25
3654.77 35
3654.91 45
3655.05 54
3655.19 61
3655.33 66
3655.47 68
3655.61 69
3655.74 68
3655.88 65
3656.02 61
3656.16 56
3656.30 52
3656.44 50
3656.58 50
3656.71 53
3656.85 58
3656.99 64
3657.13 72
3657.27 81
3657.41 88
3657.55 95
3657.69 101
3657.82 106
3657.96 109
3658.10 112
3658.24 113
3658.38 112
3658.52 109
3658.66 104
3658.79 98
3658.93 92
3659.07 86
3659.21 82
3659.35 81
3659.49 82
3659.63 86
3659.77 90
3659.90 93
3660.04 94
3660.18 93
3660.32 89
3660.46 84
3660.60 80
3660.74 78
3660.88 78
3661.01 79
3661.15 82
3661.29 84
3661.43 85
3661.57 82
3661.71 77
3661.85 71
3661.99 64
3662.12 57
3662.26 52
3662.40 48
3662.54 46
3662.68 45
3662.82 44
3662.96 43
3663.10 42
3663.23 42
3663.37 41
3663.51 40
3663.65 40
3663.79 41
3663.93 42
3664.07 46
3664.21 51
3664.35 57
3664.48 66
3664.62 75
3664.76 83
3664.90 90
3665.04 94
3665.18 94
3665.32 91
3665.46 84
3665.59 75
3665.73 65
3665.87 55
3666.01 46
3666.15 40
3666.29 37
3666.43 37
3666.57 39
3666.71 43
3666.84 46
3666.98 49
3667.12 52
3667.26 53
3667.40 53
3667.54 53
3667.68 53
3667.82 53
3667.96 53
3668.09 54
3668.23 56
3668.37 58
3668.51 61
3668.65 64
3668.79 66
3668.93 68
3669.07 68
3669.21 67
3669.34 65
3669.48 61
3669.62 57
3669.76 53
3669.90 51
3670.04 49
3670.18 48
3670.32 48
3670.46 48
3670.59 47
3670.73 44
3670.87 41
3671.01 37
3671.15 32
3671.29 27
3671.43 22
3671.57 18
3671.71 14
3671.84 10
3671.98 6
3672.12 3
3672.26 0
3672.40 0
3672.54 0
3672.68 0
3672.82 0
3672.96 0
3673.10 0
3673.23 0
3673.37 1
3673.51 2
3673.65 2
3673.79 2
3673.93 2
3674.07 3
3674.21 3
3674.35 4
3674.49 5
3674.62 6
3674.76 7
3674.90 8
3675.04 8
3675.18 8
3675.32 8
3675.46 8
3675.60 10
3675.74 13
3675.88 17
3676.01 22
3676.15 27
3676.29 31
3676.43 33
3676.57 31
3676.71 26
3676.85 18
3676.99 10
3677.13 2
3677.27 0
3677.41 0
3677.54 2
3677.68 13
3677.82 26
3677.96 41
3678.10 55
3678.24 66
3678.38 73
3678.52 77
3678.66 77
3678.80 75
3678.94 72
3679.07 70
3679.21 69
3679.35 70
3679.49 71
3679.63 71
3679.77 71
3679.91 69
3680.05 65
3680.19 60
3680.33 55
3680.47 51
3680.60 49
3680.74 49
3680.88 53
3681.02 58
3681.16 63
3681.30 68
3681.44 72
3681.58 73
3681.72 72
3681.86 69
3682.00 66
3682.13 63
3682.27 61
3682.41 60
3682.55 60
3682.69 61
3682.83 63
3682.97 63
3683.11 62
3683.25 58
3683.39 53
3683.53 46
3683.67 38
3683.80 30
3683.94 25
3684.08 23
3684.22 23
3684.36 26
3684.50 31
3684.64 36
3684.78 39
3684.92 41
3685.06 41
3685.20 39
3685.34 38
3685.48 36
3685.61 36
3685.75 38
3685.89 41
3686.03 46
3686.17 50
3686.31 55
3686.45 58
3686.59 59
3686.73 59
3686.87 57
3687.01 55
3687.15 54
3687.29 55
3687.42 58
3687.56 63
3687.70 69
3687.84 73
3687.98 76
3688.12 75
3688.26 72
3688.40 68
3688.54 63
3688.68 60
3688.82 58
3688.96 59
3689.10 62
3689.23 66
3689.37 70
3689.51 74
3689.65 77
3689.79 77
3689.93 76
3690.07 74
3690.21 70
3690.35 67
3690.49 64
3690.63 62
3690.77 61
3690.91 61
3691.05 62
3691.19 63
3691.32 65
3691.46 67
3691.60 71
3691.74 76
3691.88 81
3692.02 87
3692.16 93
3692.30 97
3692.44 101
3692.58 104
3692.72 107
3692.86 111
3693.00 116
3693.14 120
3693.28 124
3693.41 126
3693.55 125
3693.69 121
3693.83 113
3693.97 103
3694.11 92
3694.25 80
3694.39 69
3694.53 59
3694.67 51
3694.81 43
3694.95 36
3695.09 30
3695.23 25
3695.37 21
3695.51 18
3695.64 17
3695.78 16
3695.92 17
3696.06 18
3696.20 21
3696.34 23
3696.48 27
3696.62 30
3696.76 35
3696.90 39
3697.04 43
3697.18 47
3697.32 51
3697.46 55
3697.60 59
3697.74 63
3697.88 68
3698.02 74
3698.15 81
3698.29 89
3698.43 98
3698.57 107
3698.71 117
3698.85 125
3698.99 132
3699.13 137
3699.27 141
3699.41 143
3699.55 143
3699.69 143
3699.83 143
3699.97 144
3700.11 145
3700.25 145
3700.39 144
3700.53 141
3700.67 136
3700.80 130
3700.94 123
3701.08 117
3701.22 115
3701.36 117
3701.50 124
3701.64 136
3701.78 152
3701.92 170
3702.06 187
3702.20 202
3702.34 214
3702.48 220
3702.62 221
3702.76 219
3702.90 213
3703.04 206
3703.18 199
3703.32 193
3703.46 189
3703.60 187
3703.73 185
3703.87 183
3704.01 181
3704.15 176
3704.29 170
3704.43 163
3704.57 154
3704.71 146
3704.85 138
3704.99 131
3705.13 125
3705.27 119
3705.41 114
3705.55 110
3705.69 105
3705.83 100
3705.97 96
3706.11 91
3706.25 85
3706.39 79
3706.53 72
3706.67 64
3706.81 57
3706.95 51
3707.08 47
3707.22 46
3707.36 46
3707.50 49
3707.64 53
3707.78 57
3707.92 60
3708.06 62
3708.20 63
3708.34 63
3708.48 62
3708.62 61
3708.76 60
3708.90 59
3709.04 57
3709.18 55
3709.32 53
3709.46 49
3709.60 45
3709.74 41
3709.88 39
3710.02 38
3710.16 39
3710.30 42
3710.44 48
3710.58 54
3710.72 61
3710.86 70
3711.00 78
3711.14 86
3711.27 92
3711.41 97
3711.55 98
3711.69 97
3711.83 94
3711.97 88
3712.11 81
3712.25 74
3712.39 67
3712.53 59
3712.67 53
3712.81 46
3712.95 40
3713.09 36
3713.23 35
3713.37 37
3713.51 43
3713.65 52
3713.79 64
3713.93 77
3714.07 90
3714.21 101
3714.35 111
3714.49 119
3714.63 125
3714.77 131
3714.91 137
3715.05 142
3715.19 147
3715.33 151
3715.47 154
3715.61 155
3715.75 155
3715.89 153
3716.03 149
3716.17 145
3716.31 140
3716.45 136
3716.59 132
3716.73 129
3716.86 127
3717.00 126
3717.14 126
3717.28 126
3717.42 126
3717.56 127
3717.70 128
3717.84 130
3717.98 131
3718.12 131
3718.26 131
3718.40 129
3718.54 125
3718.68 120
3718.82 114
3718.96 107
3719.10 101
3719.24 95
3719.38 90
3719.52 86
3719.66 83
3719.80 81
3719.94 80
3720.08 80
3720.22 81
3720.36 83
3720.50 86
3720.64 89
3720.78 90
3720.92 88
3721.06 85
3721.20 79
3721.34 73
3721.48 68
3721.62 66
3721.76 69
3721.90 74
3722.04 81
3722.18 87
3722.32 91
3722.46 91
3722.60 88
3722.74 82
3722.88 77
3723.02 72
3723.16 71
3723.30 73
3723.44 77
3723.58 84
3723.72 90
3723.86 97
3724.00 102
3724.14 105
3724.28 107
3724.42 107
3724.56 105
3724.70 102
3724.84 98
3724.98 92
3725.12 87
3725.26 81
3725.40 75
3725.54 69
3725.68 63
3725.82 56
3725.96 49
3726.10 42
3726.24 36
3726.38 32
3726.52 31
3726.66 33
3726.80 38
3726.94 44
3727.08 50
3727.22 54
3727.36 57
3727.50 58
3727.64 58
3727.78 59
3727.92 61
3728.06 66
3728.20 74
3728.34 83
3728.48 93
3728.62 101
3728.76 106
3728.90 109
3729.04 108
3729.18 105
3729.32 100
3729.46 95
3729.60 91
3729.74 89
3729.88 88
3730.02 88
3730.16 89
3730.30 89
3730.44 87
3730.58 84
3730.72 79
3730.86 72
3731.00 66
3731.14 60
3731.28 56
3731.42 54
3731.56 55
3731.70 58
3731.84 61
3731.98 64
3732.12 65
3732.26 64
3732.40 60
3732.54 53
3732.68 45
3732.82 36
3732.96 27
3733.10 19
3733.24 11
3733.38 4
3733.52 0
3733.66 0
3733.80 0
3733.94 0
3734.08 0
3734.22 0
3734.36 0
3734.50 0
3734.64 1
3734.78 15
3734.92 30
3735.06 44
3735.20 56
3735.34 65
3735.48 71
3735.62 74
3735.76 75
3735.90 76
3736.04 78
3736.18 80
3736.32 81
3736.46 83
3736.60 83
3736.74 82
3736.88 80
3737.02 79
3737.16 78
3737.30 79
3737.44 83
3737.58 87
3737.72 93
3737.87 99
3738.01 104
3738.15 109
3738.29 112
3738.43 114
3738.57 116
3738.71 119
3738.85 124
3738.99 130
3739.13 140
3739.27 151
3739.41 163
3739.55 175
3739.69 184
3739.83 190
3739.97 193
3740.11 193
3740.25 192
3740.39 191
3740.53 192
3740.67 197
3740.81 205
3740.95 216
3741.09 227
3741.23 238
3741.37 245
3741.51 248
3741.65 246
3741.79 240
3741.93 231
3742.07 221
3742.21 211
3742.35 202
3742.49 196
3742.63 191
3742.77 188
3742.91 185
3743.05 183
3743.19 181
3743.33 178
3743.48 174
3743.62 170
3743.76 165
3743.90 161
3744.04 157
3744.18 153
3744.32 152
3744.46 152
3744.60 153
3744.74 156
3744.88 158
3745.02 158
3745.16 157
3745.30 153
3745.44 148
3745.58 141
3745.72 135
3745.86 129
3746.00 126
3746.14 125
3746.28 125
3746.42 128
3746.56 132
3746.70 137
3746.84 143
3746.98 149
3747.12 153
3747.26 156
3747.40 156
3747.55 153
3747.69 148
3747.83 141
3747.97 133
3748.11 125
3748.25 116
3748.39 107
3748.53 97
3748.67 87
3748.81 76
3748.95 66
3749.09 58
3749.23 52
3749.37 49
3749.51 48
3749.65 50
3749.79 52
3749.93 54
3750.07 56
3750.21 57
3750.35 59
3750.49 60
3750.63 63
3750.77 67
3750.92 71
3751.06 75
3751.20 78
3751.34 79
3751.48 79
3751.62 78
3751.76 76
3751.90 74
3752.04 71
3752.18 69
3752.32 66
3752.46 64
3752.60 60
3752.74 56
3752.88 50
3753.02 46
3753.16 42
3753.30 40
3753.44 41
3753.58 43
3753.72 48
3753.86 54
3754.01 59
3754.15 63
3754.29 65
3754.43 65
3754.57 63
3754.71 60
3754.85 56
3754.99 51
3755.13 45
3755.27 39
3755.41 34
3755.55 28
3755.69 25
3755.83 22
3755.97 21
3756.11 22
3756.25 24
3756.39 26
3756.53 30
3756.68 34
3756.82 39
3756.96 45
3757.10 51
3757.24 59
3757.38 65
3757.52 71
3757.66 74
3757.80 76
3757.94 74
3758.08 72
3758.22 70
3758.36 70
3758.50 72
3758.64 78
3758.78 85
3758.92 94
3759.07 103
3759.21 110
3759.35 115
3759.49 118
3759.63 118
3759.77 117
3759.91 116
3760.05 115
3760.19 115
3760.33 115
3760.47 115
3760.61 115
3760.75 114
3760.89 112
3761.03 109
3761.17 106
3761.32 104
3761.46 104
3761.60 106
3761.74 109
3761.88 114
3762.02 118
3762.16 119
3762.30 116
3762.44 108
3762.58 97
3762.72 82
3762.86 67
3763.00 54
3763.14 44
3763.28 40
3763.42 42
3763.57 49
3763.71 59
3763.85 71
3763.99 82
3764.13 91
3764.27 97
3764.41 99
3764.55 99
3764.69 99
3764.83 98
3764.97 99
3765.11 102
3765.25 106
3765.39 113
3765.54 121
3765.68 130
3765.82 137
3765.96 142
3766.10 145
3766.24 145
3766.38 141
3766.52 134
3766.66 126
3766.80 116
3766.94 105
3767.08 95
3767.22 85
3767.36 76
3767.51 67
3767.65 60
3767.79 53
3767.93 48
3768.07 44
3768.21 42
3768.35 41
3768.49 41
3768.63 40
3768.77 39
3768.91 37
3769.05 34
3769.19 31
3769.34 28
3769.48 25
3769.62 23
3769.76 23
3769.90 24
3770.04 25
3770.18 26
3770.32 27
3770.46 25
3770.60 22
3770.74 18
3770.88 12
3771.03 6
3771.17 0
3771.31 0
3771.45 0
3771.59 0
3771.73 0
3771.87 0
3772.01 0
3772.15 0
3772.29 0
3772.43 1
3772.57 6
3772.72 11
3772.86 18
3773.00 26
3773.14 34
3773.28 42
3773.42 49
3773.56 54
3773.70 58
3773.84 61
3773.98 64
3774.12 68
3774.26 74
3774.41 79
3774.55 85
3774.69 90
3774.83 95
3774.97 98
3775.11 100
3775.25 103
3775.39 104
3775.53 106
3775.67 106
3775.81 105
3775.96 101
3776.10 94
3776.24 86
3776.38 77
3776.52 68
3776.66 62
3776.80 58
3776.94 58
3777.08 61
3777.22 66
3777.36 71
3777.51 76
3777.65 79
3777.79 79
3777.93 78
3778.07 74
3778.21 68
3778.35 60
3778.49 52
3778.63 44
3778.77 37
3778.92 29
3779.06 23
3779.20 18
3779.34 14
3779.48 13
3779.62 15
3779.76 20
3779.90 28
3780.04 38
3780.18 49
3780.33 60
3780.47 69
3780.61 75
3780.75 78
3780.89 77
3781.03 75
3781.17 70
3781.31 66
3781.45 62
3781.59 59
3781.74 58
3781.88 60
3782.02 62
3782.16 65
3782.30 67
3782.44 67
3782.58 65
3782.72 61
3782.86 56
3783.00 50
3783.15 44
3783.29 38
3783.43 32
3783.57 24
3783.71 16
3783.85 7
3783.99 0
3784.13 0
3784.27 0
3784.42 0
3784.56 0
3784.70 0
3784.84 0
3784.98 0
3785.12 3
3785.26 10
3785.40 16
3785.54 21
3785.68 24
3785.83 27
3785.97 28
3786.11 28
3786.25 29
3786.39 30
3786.53 32
3786.67 32
3786.81 32
3786.95 30
3787.10 26
3787.24 19
3787.38 11
3787.52 3
3787.66 0
3787.80 0
3787.94 0
3788.08 0
3788.22 8
3788.37 18
3788.51 26
3788.65 32
3788.79 34
3788.93 31
3789.07 25
3789.21 15
3789.35 5
3789.50 0
3789.64 0
3789.78 0
3789.92 0
3790.06 0
3790.20 0
3790.34 0
3790.48 7
3790.62 15
3790.77 22
3790.91 29
3791.05 34
3791.19 39
3791.33 43
3791.47 47
3791.61 49
3791.75 50
3791.90 50
3792.04 48
3792.18 45
3792.32 42
3792.46 38
3792.60 36
3792.74 36
3792.88 38
3793.03 41
3793.17 47
3793.31 53
3793.45 61
3793.59 68
3793.73 73
3793.87 76
3794.01 77
3794.16 76
3794.30 74
3794.44 72
3794.58 72
3794.72 73
3794.86 78
3795.00 84
3795.14 93
3795.29 102
3795.43 110
3795.57 117
3795.71 123
3795.85 127
3795.99 130
3796.13 132
3796.27 132
3796.42 130
3796.56 127
3796.70 121
3796.84 114
3796.98 106
3797.12 98
3797.26 90
3797.40 85
3797.55 82
3797.69 82
3797.83 84
3797.97 88
3798.11 92
3798.25 95
3798.39 97
3798.54 98
3798.68 97
3798.82 94
3798.96 90
3799.10 86
3799.24 81
3799.38 77
3799.52 73
3799.67 70
3799.81 67
3799.95 65
3800.09 63
3800.23 62
3800.37 60
3800.51 58
3800.66 54
3800.80 48
3800.94 40
3801.08 32
3801.22 24
3801.36 18
3801.50 16
3801.65 18
3801.79 24
3801.93 35
3802.07 49
3802.21 63
3802.35 76
3802.49 87
3802.63 93
3802.78 94
3802.92 92
3803.06 86
3803.20 79
3803.34 73
3803.48 68
3803.62 66
3803.77 67
3803.91 70
3804.05 74
3804.19 77
3804.33 79
3804.47 80
3804.61 79
3804.76 78
3804.90 78
3805.04 80
3805.18 83
3805.32 89
3805.46 95
3805.61 101
3805.75 106
3805.89 109
3806.03 110
3806.17 109
3806.31 107
3806.45 103
3806.60 100
3806.74 99
3806.88 99
3807.02 104
3807.16 111
3807.30 123
3807.44 136
3807.59 150
3807.73 164
3807.87 176
3808.01 187
3808.15 196
3808.29 204
3808.43 213
3808.58 222
3808.72 232
3808.86 243
3809.00 256
3809.14 270
3809.28 286
3809.43 305
3809.57 326
3809.71 349
3809.85 374
3809.99 400
3810.13 427
3810.27 452
3810.42 477
3810.56 501
3810.70 525
3810.84 548
3810.98 572
3811.12 596
3811.27 620
3811.41 642
3811.55 662
3811.69 680
3811.83 696
3811.97 710
3812.12 723
3812.26 737
3812.40 751
3812.54 766
3812.68 780
3812.82 790
3812.96 796
3813.11 795
3813.25 789
3813.39 778
3813.53 764
3813.67 751
3813.81 741
3813.96 734
3814.10 729
3814.24 725
3814.38 720
3814.52 711
3814.66 698
3814.81 681
3814.95 660
3815.09 637
3815.23 615
3815.37 594
3815.51 577
3815.66 562
3815.80 550
3815.94 539
3816.08 530
3816.22 521
3816.36 511
3816.51 501
3816.65 491
3816.79 481
3816.93 471
3817.07 461
3817.21 449
3817.36 437
3817.50 424
3817.64 409
3817.78 395
3817.92 381
3818.06 369
3818.21 358
3818.35 348
3818.49 339
3818.63 330
3818.77 321
3818.91 311
3819.06 302
3819.20 294
3819.34 287
3819.48 280
3819.62 275
3819.76 270
3819.91 265
3820.05 260
3820.19 253
3820.33 246
3820.47 238
3820.62 230
3820.76 223
3820.90 216
3821.04 212
3821.18 210
3821.32 210
3821.47 212
3821.61 214
3821.75 215
3821.89 215
3822.03 212
3822.17 206
3822.32 200
3822.46 192
3822.60 185
3822.74 180
3822.88 176
3823.03 173
3823.17 171
3823.31 169
3823.45 167
3823.59 165
3823.73 163
3823.88 162
3824.02 162
3824.16 163
3824.30 166
3824.44 168
3824.58 170
3824.73 170
3824.87 167
3825.01 162
3825.15 154
3825.29 146
3825.44 138
3825.58 133
3825.72 131
3825.86 133
3826.00 139
3826.14 148
3826.29 157
3826.43 165
3826.57 170
3826.71 172
3826.85 171
3827.00 169
3827.14 166
3827.28 163
3827.42 159
3827.56 154
3827.71 148
3827.85 141
3827.99 132
3828.13 123
3828.27 116
3828.41 110
3828.56 107
3828.70 105
3828.84 104
3828.98 104
3829.12 104
3829.27 102
3829.41 100
3829.55 98
3829.69 95
3829.83 92
3829.98 89
3830.12 87
3830.26 84
3830.40 81
3830.54 78
3830.69 76
3830.83 74
3830.97 73
3831.11 73
3831.25 73
3831.40 74
3831.54 75
3831.68 76
3831.82 79
3831.96 82
3832.10 87
3832.25 94
3832.39 101
3832.53 107
3832.67 113
3832.81 115
3832.96 114
3833.10 111
3833.24 105
3833.38 98
3833.52 92
3833.67 87
3833.81 85
3833.95 84
3834.09 85
3834.23 86
3834.38 87
3834.52 87
3834.66 85
3834.80 83
3834.94 79
3835.09 74
3835.23 68
3835.37 61
3835.51 53
3835.65 43
3835.80 33
3835.94 22
3836.08 11
3836.22 2
3836.36 0
3836.51 0
3836.65 0
3836.79 0
3836.93 0
3837.07 0
3837.22 0
3837.36 0
3837.50 0
3837.64 3
3837.79 8
3837.93 14
3838.07 22
3838.21 31
3838.35 42
3838.50 52
3838.64 62
3838.78 70
3838.92 75
3839.06 77
3839.21 75
3839.35 71
3839.49 64
3839.63 57
3839.77 49
3839.92 43
3840.06 38
3840.20 36
3840.34 36
3840.48 37
3840.63 41
3840.77 46
3840.91 51
3841.05 56
3841.20 60
3841.34 63
3841.48 65
3841.62 66
3841.76 68
3841.91 71
3842.05 76
3842.19 83
3842.33 91
3842.47 100
3842.62 108
3842.76 114
3842.90 117
3843.04 117
3843.19 113
3843.33 109
3843.47 104
3843.61 101
3843.75 100
3843.90 101
3844.04 103
3844.18 106
3844.32 107
3844.46 107
3844.61 104
3844.75 98
3844.89 91
3845.03 84
3845.18 77
3845.32 73
3845.46 71
3845.60 73
3845.74 77
3845.89 84
3846.03 93
3846.17 102
3846.31 112
3846.46 120
3846.60 128
3846.74 133
3846.88 137
3847.02 139
3847.17 142
3847.31 144
3847.45 148
3847.59 153
3847.74 159
3847.88 166
3848.02 173
3848.16 181
3848.30 188
3848.45 193
3848.59 197
3848.73 200
3848.87 200
3849.02 199
3849.16 196
3849.30 193
3849.44 191
3849.59 190
3849.73 190
3849.87 191
3850.01 194
3850.15 199
3850.30 205
3850.44 211
3850.58 218
3850.72 225
3850.87 229
3851.01 232
3851.15 231
3851.29 227
3851.43 221
3851.58 213
3851.72 205
3851.86 198
3852.00 191
3852.15 186
3852.29 181
3852.43 176
3852.57 172
3852.72 168
3852.86 164
3853.00 160
3853.14 157
3853.29 155
3853.43 153
3853.57 151
3853.71 149
3853.85 147
3854.00 145
3854.14 143
3854.28 142
3854.42 141
3854.57 141
3854.71 140
3854.85 139
3854.99 137
3855.14 134
3855.28 130
3855.42 125
3855.56 120
3855.71 116
3855.85 113
3855.99 112
3856.13 113
3856.28 115
3856.42 116
3856.56 117
3856.70 115
3856.84 111
3856.99 105
3857.13 99
3857.27 94
3857.41 90
3857.56 90
3857.70 92
3857.84 97
3857.98 103
3858.13 108
3858.27 111
3858.41 111
3858.55 109
3858.70 105
3858.84 101
3858.98 98
3859.12 98
3859.27 100
3859.41 105
3859.55 111
3859.69 115
3859.84 117
3859.98 115
3860.12 110
3860.26 101
3860.41 91
3860.55 81
3860.69 72
3860.83 63
3860.98 57
3861.12 54
3861.26 53
3861.40 55
3861.55 59
3861.69 64
3861.83 72
3861.97 79
3862.12 85
3862.26 88
3862.40 89
3862.54 87
3862.69 83
3862.83 77
3862.97 71
3863.11 66
3863.26 64
3863.40 64
3863.54 68
3863.68 73
3863.83 81
3863.97 89
3864.11 96
3864.25 102
3864.40 106
3864.54 108
3864.68 108
3864.82 106
3864.97 103
3865.11 99
3865.25 94
3865.39 89
3865.54 84
3865.68 79
3865.82 76
3865.96 76
3866.11 79
3866.25 86
3866.39 96
3866.53 107
3866.68 118
3866.82 126
3866.96 131
3867.11 133
3867.25 130
3867.39 126
3867.53 120
3867.68 114
3867.82 108
3867.96 103
3868.10 98
3868.25 95
3868.39 92
3868.53 90
3868.67 89
3868.82 87
3868.96 83
3869.10 78
3869.24 70
3869.39 59
3869.53 47
3869.67 35
3869.82 23
3869.96 14
3870.10 8
3870.24 6
3870.39 8
3870.53 14
3870.67 22
3870.81 32
3870.96 43
3871.10 54
3871.24 64
3871.38 70
3871.53 74
3871.67 75
3871.81 72
3871.96 68
3872.10 64
3872.24 60
3872.38 58
3872.53 58
3872.67 59
3872.81 61
3872.95 64
3873.10 66
3873.24 67
3873.38 67
3873.53 67
3873.67 66
3873.81 65
3873.95 64
3874.10 62
3874.24 62
3874.38 62
3874.52 64
3874.67 66
3874.81 70
3874.95 74
3875.10 78
3875.24 82
3875.38 83
3875.52 83
3875.67 81
3875.81 77
3875.95 72
3876.09 66
3876.24 61
3876.38 55
3876.52 50
3876.67 45
3876.81 41
3876.95 37
3877.09 34
3877.24 33
3877.38 33
3877.52 35
3877.66 38
3877.81 41
3877.95 43
3878.09 44
3878.24 42
3878.38 39
3878.52 34
3878.66 28
3878.81 22
3878.95 17
3879.09 12
3879.24 10
3879.38 10
3879.52 13
3879.66 20
3879.81 29
3879.95 42
3880.09 57
3880.24 73
3880.38 90
3880.52 106
3880.66 121
3880.81 133
3880.95 141
3881.09 146
3881.24 148
3881.38 147
3881.52 144
3881.66 139
3881.81 134
3881.95 128
3882.09 122
3882.24 116
3882.38 112
3882.52 109
3882.66 108
3882.81 110
3882.95 114
3883.09 120
3883.24 125
3883.38 129
3883.52 130
3883.66 129
3883.81 124
3883.95 118
3884.09 111
3884.24 105
3884.38 100
3884.52 97
3884.67 96
3884.81 97
3884.95 99
3885.09 100
3885.24 102
3885.38 102
3885.52 101
3885.67 100
3885.81 97
3885.95 93
3886.09 90
3886.24 86
3886.38 83
3886.52 81
3886.67 79
3886.81 78
3886.95 77
3887.10 75
3887.24 72
3887.38 67
3887.52 62
3887.67 57
3887.81 52
3887.95 50
3888.10 49
3888.24 50
3888.38 54
3888.53 59
3888.67 64
3888.81 70
3888.95 74
3889.10 78
3889.24 81
3889.38 83
3889.53 84
3889.67 85
3889.81 84
3889.96 83
3890.10 79
3890.24 75
3890.38 69
3890.53 63
3890.67 58
3890.81 54
3890.96 51
3891.10 49
3891.24 46
3891.39 43
3891.53 38
3891.67 31
3891.81 23
3891.96 16
3892.10 11
3892.24 8
3892.39 8
3892.53 11
3892.67 15
3892.82 21
3892.96 26
3893.10 29
3893.25 31
3893.39 30
3893.53 27
3893.67 22
3893.82 16
3893.96 9
3894.10 3
3894.25 0
3894.39 0
3894.53 0
3894.68 0
3894.82 0
3894.96 0
3895.11 0
3895.25 0
3895.39 2
3895.54 9
3895.68 14
3895.82 19
3895.96 21
3896.11 21
3896.25 20
3896.39 17
3896.54 14
3896.68 12
3896.82 12
3896.97 14
3897.11 17
3897.25 20
3897.40 23
3897.54 25
3897.68 26
3897.83 25
3897.97 25
3898.11 25
3898.25 27
3898.40 32
3898.54 38
3898.68 46
3898.83 55
3898.97 64
3899.11 71
3899.26 77
3899.40 79
3899.54 79
3899.69 77
3899.83 73
3899.97 69
3900.12 64
3900.26 60
3900.40 57
3900.55 54
3900.69 52
3900.83 50
3900.98 48
3901.12 46
3901.26 45
3901.41 45
3901.55 45
3901.69 45
3901.84 46
3901.98 47
3902.12 47
3902.26 47
3902.41 46
3902.55 44
3902.69 41
3902.84 37
3902.98 34
3903.12 30
3903.27 27
3903.41 26
3903.55 25
3903.70 26
3903.84 28
3903.98 31
3904.13 34
3904.27 39
3904.41 43
3904.56 46
3904.70 49
3904.84 50
3904.99 49
3905.13 46
3905.27 42
3905.42 36
3905.56 30
3905.70 23
3905.85 17
3905.99 13
3906.13 9
3906.28 7
3906.42 7
3906.56 9
3906.71 11
3906.85 15
3906.99 18
3907.14 20
3907.28 21
3907.42 20
3907.57 17
3907.71 12
3907.85 7
3908.00 2
3908.14 0
3908.28 0
3908.43 0
3908.57 2
3908.71 9
3908.86 18
3909.00 27
3909.14 34
3909.29 40
3909.43 42
3909.57 40
3909.72 36
3909.86 30
3910.00 24
3910.15 19
3910.29 17
3910.43 18
3910.58 22
3910.72 27
3910.86 33
3911.01 37
3911.15 41
3911.29 42
3911.44 41
3911.58 37
3911.72 32
3911.87 24
3912.01 16
3912.16 8
3912.30 0
3912.44 0
3912.59 0
3912.73 0
3912.87 0
3913.02 0
3913.16 0
3913.30 0
3913.45 0
3913.59 2
3913.73 7
3913.88 13
3914.02 20
3914.16 26
3914.31 30
3914.45 32
3914.59 33
3914.74 31
3914.88 29
3915.02 27
3915.17 26
3915.31 27
3915.45 29
3915.60 32
3915.74 37
3915.89 41
3916.03 45
3916.17 47
3916.32 49
3916.46 49
3916.60 47
3916.75 46
3916.89 44
3917.03 43
3917.18 44
3917.32 45
3917.46 48
3917.61 50
3917.75 52
3917.89 53
3918.04 51
3918.18 47
3918.33 41
3918.47 35
3918.61 29
3918.76 25
3918.90 23
3919.04 25
3919.19 28
3919.33 34
3919.47 40
3919.62 46
3919.76 52
3919.90 57
3920.05 62
3920.19 65
3920.33 68
3920.48 69
3920.62 70
3920.77 68
3920.91 64
3921.05 59
3921.20 53
3921.34 48
3921.48 45
3921.63 45
3921.77 49
3921.91 56
3922.06 66
3922.20 76
3922.35 87
3922.49 97
3922.63 106
3922.78 114
3922.92 119
3923.06 123
3923.21 124
3923.35 123
3923.49 118
3923.64 111
3923.78 101
3923.93 91
3924.07 80
3924.21 70
3924.36 61
3924.50 54
3924.64 49
3924.79 45
3924.93 41
3925.07 39
3925.22 38
3925.36 39
3925.51 42
3925.65 45
3925.79 48
3925.94 51
3926.08 51
3926.22 48
3926.37 43
3926.51 36
3926.66 28
3926.80 21
3926.94 15
3927.09 10
3927.23 7
3927.37 4
3927.52 1
3927.66 0
3927.80 0
3927.95 0
3928.09 0
3928.24 0
3928.38 2
3928.52 8
3928.67 15
3928.81 21
3928.95 25
3929.10 26
3929.24 25
3929.39 23
3929.53 21
3929.67 21
3929.82 23
3929.96 27
3930.10 32
3930.25 39
3930.39 45
3930.54 50
3930.68 56
3930.82 60
3930.97 65
3931.11 70
3931.25 75
3931.40 81
3931.54 85
3931.69 89
3931.83 91
3931.97 92
3932.12 92
3932.26 91
3932.40 89
3932.55 87
3932.69 83
3932.84 79
3932.98 74
3933.12 67
3933.27 59
3933.41 50
3933.56 39
3933.70 28
3933.84 17
3933.99 7
3934.13 0
3934.27 0
3934.42 0
3934.56 0
3934.71 0
3934.85 0
3934.99 0
3935.14 0
3935.28 0
3935.43 3
3935.57 7
3935.71 12
3935.86 17
3936.00 22
3936.14 26
3936.29 29
3936.43 29
3936.58 28
3936.72 26
3936.86 23
3937.01 20
3937.15 16
3937.30 13
3937.44 9
3937.58 5
3937.73 1
3937.87 0
3938.02 0
3938.16 0
3938.30 0
3938.45 1
3938.59 11
3938.73 23
3938.88 38
3939.02 53
3939.17 66
3939.31 76
3939.45 82
3939.60 85
3939.74 84
3939.89 80
3940.03 74
3940.17 67
3940.32 59
3940.46 52
3940.61 46
3940.75 41
3940.89 38
3941.04 38
3941.18 39
3941.33 42
3941.47 44
3941.61 45
3941.76 45
3941.90 44
3942.05 42
3942.19 42
3942.33 43
3942.48 46
3942.62 51
3942.77 55
3942.91 58
3943.05 58
3943.20 56
3943.34 50
3943.49 44
3943.63 38
3943.77 33
3943.92 31
3944.06 31
3944.21 34
3944.35 39
3944.49 45
3944.64 51
3944.78 57
3944.93 61
3945.07 63
3945.21 64
3945.36 64
3945.50 64
3945.65 63
3945.79 62
3945.93 62
3946.08 60
3946.22 58
3946.37 55
3946.51 52
3946.65 48
3946.80 46
3946.94 46
3947.09 49
3947.23 54
3947.37 60
3947.52 67
3947.66 73
3947.81 78
3947.95 82
3948.09 84
3948.24 84
3948.38 84
3948.53 83
3948.67 82
3948.82 81
3948.96 80
3949.10 80
3949.25 79
3949.39 77
3949.54 73
3949.68 67
3949.82 58
3949.97 47
3950.11 36
3950.26 26
3950.40 19
3950.54 15
3950.69 16
3950.83 21
3950.98 28
3951.12 37
3951.27 46
3951.41 54
3951.55 61
3951.70 66
3951.84 70
3951.99 72
3952.13 73
3952.27 72
3952.42 70
3952.56 67
3952.71 64
3952.85 61
3953.00 59
3953.14 59
3953.28 61
3953.43 65
3953.57 70
3953.72 76
3953.86 80
3954.00 83
3954.15 83
3954.29 80
3954.44 75
3954.58 69
3954.73 62
3954.87 55
3955.01 48
3955.16 43
3955.30 37
3955.45 33
3955.59 28
3955.74 24
3955.88 21
3956.02 20
3956.17 20
3956.31 22
3956.46 27
3956.60 33
3956.74 42
3956.89 51
3957.03 62
3957.18 73
3957.32 83
3957.47 92
3957.61 97
3957.75 98
3957.90 95
3958.04 87
3958.19 75
3958.33 62
3958.48 48
3958.62 38
3958.76 32
3958.91 31
3959.05 35
3959.20 43
3959.34 53
3959.49 63
3959.63 72
3959.77 79
3959.92 83
3960.06 86
3960.21 88
3960.35 89
3960.50 93
3960.64 98
3960.78 105
3960.93 113
3961.07 121
3961.22 127
3961.36 130
3961.51 131
3961.65 128
3961.79 122
3961.94 114
3962.08 105
3962.23 95
3962.37 86
3962.52 77
3962.66 68
3962.81 59
3962.95 51
3963.09 43
3963.24 35
3963.38 27
3963.53 19
3963.67 12
3963.82 6
3963.96 2
3964.10 1
3964.25 3
3964.39 8
3964.54 16
3964.68 26
3964.83 37
3964.97 47
3965.12 56
3965.26 62
3965.40 66
3965.55 68
3965.69 68
3965.84 67
3965.98 65
3966.13 65
3966.27 65
3966.41 66
3966.56 67
3966.70 69
3966.85 70
3966.99 69
3967.14 68
3967.28 64
3967.43 58
3967.57 51
3967.71 43
3967.86 36
3968.00 30
3968.15 26
3968.29 23
3968.44 22
3968.58 22
3968.73 22
3968.87 22
3969.01 20
3969.16 19
3969.30 17
3969.45 18
3969.59 21
3969.74 26
3969.88 35
3970.03 46
3970.17 58
3970.32 69
3970.46 78
3970.60 84
3970.75 89
3970.89 91
3971.04 92
3971.18 94
3971.33 95
3971.47 98
3971.62 100
3971.76 104
3971.90 107
3972.05 111
3972.19 114
3972.34 118
3972.48 123
3972.63 127
3972.77 130
3972.92 132
3973.06 132
3973.21 129
3973.35 124
3973.49 118
3973.64 113
3973.78 108
3973.93 106
3974.07 107
3974.22 111
3974.36 116
3974.51 123
3974.65 129
3974.80 135
3974.94 140
3975.08 144
3975.23 146
3975.37 146
3975.52 144
3975.66 141
3975.81 135
3975.95 128
3976.10 120
3976.24 111
3976.39 101
3976.53 92
3976.68 85
3976.82 78
3976.96 74
3977.11 70
3977.25 68
3977.40 66
3977.54 63
3977.69 61
3977.83 60
3977.98 59
3978.12 60
3978.27 62
3978.41 67
3978.56 73
3978.70 80
3978.84 86
3978.99 90
3979.13 93
3979.28 92
3979.42 89
3979.57 84
3979.71 78
3979.86 71
3980.00 64
3980.15 59
3980.29 55
3980.44 54
3980.58 54
3980.73 55
3980.87 57
3981.01 60
3981.16 62
3981.30 64
3981.45 66
3981.59 68
3981.74 69
3981.88 70
3982.03 71
3982.17 70
3982.32 69
3982.46 67
3982.61 65
3982.75 63
3982.90 62
3983.04 61
3983.19 59
3983.33 56
3983.47 51
3983.62 45
3983.76 36
3983.91 26
3984.05 15
3984.20 4
3984.34 0
3984.49 0
3984.63 0
3984.78 0
3984.92 0
3985.07 0
3985.21 0
3985.36 0
3985.50 5
3985.65 15
3985.79 24
3985.94 34
3986.08 44
3986.23 54
3986.37 63
3986.51 70
3986.66 76
3986.80 78
3986.95 77
3987.09 73
3987.24 68
3987.38 63
3987.53 59
3987.67 56
3987.82 54
3987.96 53
3988.11 52
3988.25 50
3988.40 47
3988.54 43
3988.69 39
3988.83 35
3988.98 33
3989.12 33
3989.27 34
3989.41 37
3989.56 41
3989.70 46
3989.85 50
3989.99 55
3990.14 59
3990.28 63
3990.43 66
3990.57 67
3990.71 67
3990.86 64
3991.00 59
3991.15 52
3991.29 44
3991.44 35
3991.58 28
3991.73 24
3991.87 22
3992.02 24
3992.16 27
3992.31 33
3992.45 38
3992.60 42
3992.74 45
3992.89 47
3993.03 47
3993.18 47
3993.32 45
3993.47 43
3993.61 41
3993.76 39
3993.90 38
3994.05 38
3994.19 39
3994.34 41
3994.48 43
3994.63 45
3994.77 46
3994.92 45
3995.06 42
3995.21 37
3995.35 30
3995.50 23
3995.64 16
3995.79 9
3995.93 4
3996.08 0
3996.22 0
3996.37 0
3996.51 0
3996.66 3
3996.80 6
3996.95 8
3997.09 9
3997.24 8
3997.38 6
3997.53 2
3997.67 0
3997.82 0
3997.96 0
3998.11 0
3998.25 0
3998.40 0
3998.54 0
3998.69 1
3998.83 5
3998.98 9
3999.12 14
3999.27 18
3999.41 24
3999.56 29
3999.70 35
3999.85 40
3999.99 45
4000.14 49
4000.28 53
4000.43 56
4000.57 60
4000.72 63
4000.86 66
4001.01 69
4001.15 72
4001.30 74
4001.44 77
4001.59 80
4001.73 83
4001.88 86
4002.02 89
4002.17 92
4002.31 95
4002.46 98
4002.60 102
4002.75 107
4002.89 113
4003.04 120
4003.18 130
4003.33 139
4003.47 149
4003.62 159
4003.76 168
4003.91 175
4004.05 182
4004.20 188
4004.34 194
4004.49 201
4004.63 208
4004.78 217
4004.92 226
4005.07 236
4005.21 246
4005.36 255
4005.50 264
4005.65 272
4005.79 280
4005.94 287
4006.08 293
4006.23 299
4006.38 303
4006.52 306
4006.67 306
4006.81 305
4006.96 302
4007.10 297
4007.25 290
4007.39 283
4007.54 276
4007.68 269
4007.83 262
4007.97 255
4008.12 248
4008.26 240
4008.41 230
4008.55 218
4008.70 203
4008.84 187
4008.99 168
4009.13 150
4009.28 131
4009.42 114
4009.57 99
4009.71 85
4009.86 72
4010.00 61
4010.15 50
4010.30 39
4010.44 29
4010.59 20
4010.73 12
4010.88 5
4011.02 2
4011.17 0
4011.31 1
4011.46 5
4011.60 9
4011.75 14
4011.89 18
4012.04 23
4012.18 26
4012.33 29
4012.47 31
4012.62 32
4012.76 32
4012.91 32
4013.05 32
4013.20 33
4013.35 34
4013.49 36
4013.64 39
4013.78 43
4013.93 48
4014.07 53
4014.22 57
4014.36 61
4014.51 64
4014.65 66
4014.80 68
4014.94 69
4015.09 72
4015.23 76
4015.38 81
4015.52 86
4015.67 91
4015.82 95
4015.96 96
4016.11 95
4016.25 92
4016.40 89
4016.54 88
4016.69 88
4016.83 91
4016.98 95
4017.12 100
4017.27 102
4017.41 104
4017.56 103
4017.70 103
4017.85 104
4018.00 109
4018.14 117
4018.29 128
4018.43 141
4018.58 154
4018.72 166
4018.87 173
4019.01 177
4019.16 177
4019.30 174
4019.45 169
4019.59 162
4019.74 156
4019.89 150
4020.03 147
4020.18 147
4020.32 149
4020.47 154
4020.61 159
4020.76 165
4020.90 169
4021.05 171
4021.19 171
4021.34 167
4021.48 162
4021.63 155
4021.78 146
4021.92 136
4022.07 126
4022.21 116
4022.36 106
4022.50 97
4022.65 90
4022.79 86
4022.94 84
4023.08 86
4023.23 91
4023.38 98
4023.52 106
4023.67 113
4023.81 117
4023.96 118
4024.10 115
4024.25 109
4024.39 102
4024.54 96
4024.68 91
4024.83 88
4024.98 88
4025.12 89
4025.27 91
4025.41 94
4025.56 96
4025.70 99
4025.85 103
4025.99 105
4026.14 107
4026.28 106
4026.43 101
4026.58 92
4026.72 80
4026.87 65
4027.01 49
4027.16 34
4027.30 22
4027.45 14
4027.59 10
4027.74 8
4027.89 9
4028.03 11
4028.18 13
4028.32 13
4028.47 13
4028.61 11
4028.76 9
4028.90 5
4029.05 2
4029.20 0
4029.34 0
4029.49 0
4029.63 0
4029.78 0
4029.92 0
4030.07 0
4030.21 0
4030.36 1
4030.51 3
4030.65 6
4030.80 9
4030.94 13
4031.09 17
4031.23 21
4031.38 24
4031.52 25
4031.67 24
4031.82 20
4031.96 16
4032.11 14
4032.25 13
4032.40 16
4032.54 21
4032.69 29
4032.84 37
4032.98 45
4033.13 50
4033.27 54
4033.42 56
4033.56 58
4033.71 59
4033.85 60
4034.00 61
4034.15 61
4034.29 60
4034.44 58
4034.58 55
4034.73 52
4034.87 49
4035.02 49
4035.17 51
4035.31 57
4035.46 64
4035.60 74
4035.75 84
4035.89 94
4036.04 103
4036.19 110
4036.33 116
4036.48 121
4036.62 125
4036.77 127
4036.91 127
4037.06 124
4037.21 119
4037.35 112
4037.50 103
4037.64 94
4037.79 87
4037.93 83
4038.08 83
4038.23 88
4038.37 96
4038.52 107
4038.66 120
4038.81 133
4038.95 144
4039.10 151
4039.25 155
4039.39 156
4039.54 152
4039.68 147
4039.83 140
4039.97 133
4040.12 127
4040.27 122
4040.41 117
4040.56 112
4040.70 106
4040.85 101
4040.99 96
4041.14 94
4041.29 94
4041.43 97
4041.58 101
4041.72 106
4041.87 108
4042.01 108
4042.16 104
4042.31 97
4042.45 88
4042.60 78
4042.74 70
4042.89 63
4043.04 58
4043.18 55
4043.33 54
4043.47 54
4043.62 55
4043.76 57
4043.91 61
4044.06 64
4044.20 66
4044.35 68
4044.49 67
4044.64 64
4044.79 60
4044.93 56
4045.08 52
4045.22 51
4045.37 51
4045.51 53
4045.66 56
4045.81 59
4045.95 60
4046.10 60
4046.24 58
4046.39 54
4046.54 50
4046.68 45
4046.83 41
4046.97 37
4047.12 35
4047.26 33
4047.41 32
4047.56 31
4047.70 30
4047.85 28
4047.99 26
4048.14 24
4048.29 23
4048.43 23
4048.58 25
4048.72 29
4048.87 35
4049.02 42
4049.16 48
4049.31 54
4049.45 57
4049.60 59
4049.75 60
4049.89 60
4050.04 61
4050.18 62
4050.33 63
4050.48 64
4050.62 64
4050.77 62
4050.91 59
4051.06 54
4051.20 49
4051.35 44
4051.50 39
4051.64 35
4051.79 32
4051.93 30
4052.08 29
4052.23 29
4052.37 30
4052.52 33
4052.66 37
4052.81 41
4052.96 45
4053.10 49
4053.25 52
4053.39 53
4053.54 53
4053.69 53
4053.83 54
4053.98 56
4054.12 59
4054.27 63
4054.42 69
4054.56 76
4054.71 84
4054.85 91
4055.00 98
4055.15 104
4055.29 110
4055.44 115
4055.58 120
4055.73 124
4055.88 128
4056.02 131
4056.17 133
4056.31 133
4056.46 130
4056.61 126
4056.75 120
4056.90 113
4057.05 104
4057.19 94
4057.34 84
4057.48 75
4057.63 67
4057.78 60
4057.92 55
4058.07 53
4058.21 53
4058.36 55
4058.51 58
4058.65 62
4058.80 65
4058.94 68
4059.09 69
4059.24 69
4059.38 67
4059.53 64
4059.67 61
4059.82 59
4059.97 57
4060.11 56
4060.26 55
4060.41 55
4060.55 53
4060.70 50
4060.84 45
4060.99 39
4061.14 31
4061.28 24
4061.43 16
4061.57 10
4061.72 6
4061.87 4
4062.01 3
4062.16 3
4062.31 4
4062.45 5
4062.60 6
4062.74 7
4062.89 9
4063.04 10
4063.18 12
4063.33 14
4063.47 15
4063.62 15
4063.77 13
4063.91 10
4064.06 6
4064.21 1
4064.35 0
4064.50 0
4064.64 0
4064.79 0
4064.94 0
4065.08 0
4065.23 0
4065.37 0
4065.52 3
4065.67 9
4065.81 15
4065.96 22
4066.11 30
4066.25 39
4066.40 48
4066.54 57
4066.69 65
4066.84 71
4066.98 76
4067.13 78
4067.28 77
4067.42 76
4067.57 73
4067.71 70
4067.86 68
4068.01 68
4068.15 70
4068.30 74
4068.45 79
4068.59 84
4068.74 88
4068.88 90
4069.03 89
4069.18 84
4069.32 76
4069.47 66
4069.62 55
4069.76 44
4069.91 34
4070.05 27
4070.20 21
4070.35 18
4070.49 16
4070.64 16
4070.79 16
4070.93 16
4071.08 17
4071.23 19
4071.37 22
4071.52 26
4071.66 30
4071.81 35
4071.96 38
4072.10 41
4072.25 42
4072.40 43
4072.54 44
4072.69 44
4072.83 43
4072.98 42
4073.13 39
4073.27 35
4073.42 30
4073.57 25
4073.71 21
4073.86 19
4074.01 20
4074.15 25
4074.30 33
4074.44 43
4074.59 54
4074.74 64
4074.88 72
4075.03 79
4075.18 84
4075.32 89
4075.47 92
4075.62 96
4075.76 100
4075.91 104
4076.06 108
4076.20 112
4076.35 116
4076.49 120
4076.64 122
4076.79 123
4076.93 123
4077.08 120
4077.23 115
4077.37 109
4077.52 102
4077.67 96
4077.81 91
4077.96 88
4078.11 86
4078.25 86
4078.40 85
4078.54 83
4078.69 80
4078.84 76
4078.98 70
4079.13 65
4079.28 59
4079.42 55
4079.57 52
4079.72 51
4079.86 49
4080.01 47
4080.16 45
4080.30 43
4080.45 40
4080.59 38
4080.74 36
4080.89 36
4081.03 38
4081.18 41
4081.33 46
4081.47 51
4081.62 57
4081.77 63
4081.91 67
4082.06 71
4082.21 73
4082.35 74
4082.50 75
4082.65 75
4082.79 75
4082.94 76
4083.09 79
4083.23 82
4083.38 87
4083.53 92
4083.67 96
4083.82 99
4083.96 100
4084.11 98
4084.26 94
4084.40 88
4084.55 83
4084.70 79
4084.84 77
4084.99 76
4085.14 77
4085.28 78
4085.43 77
4085.58 74
4085.72 68
4085.87 60
4086.02 50
4086.16 41
4086.31 33
4086.46 26
4086.60 20
4086.75 16
4086.90 13
4087.04 10
4087.19 10
4087.34 10
4087.48 12
4087.63 16
4087.78 20
4087.92 24
4088.07 27
4088.22 29
4088.36 30
4088.51 30
4088.66 32
4088.80 34
4088.95 37
4089.10 41
4089.24 48
4089.39 55
4089.54 64
4089.68 74
4089.83 84
4089.98 95
4090.12 105
4090.27 114
4090.42 122
4090.56 129
4090.71 136
4090.86 142
4091.00 148
4091.15 153
4091.30 158
4091.44 163
4091.59 170
4091.74 177
4091.88 187
4092.03 198
4092.18 211
4092.32 224
4092.47 237
4092.62 249
4092.76 259
4092.91 266
4093.06 273
4093.20 279
4093.35 285
4093.50 292
4093.64 299
4093.79 306
4093.94 312
4094.08 315
4094.23 316
4094.38 314
4094.52 311
4094.67 306
4094.82 302
4094.96 299
4095.11 298
4095.26 299
4095.40 302
4095.55 306
4095.70 309
4095.84 311
4095.99 311
4096.14 308
4096.28 304
4096.43 299
4096.58 294
4096.72 290
4096.87 286
4097.02 284
4097.16 281
4097.31 278
4097.46 272
4097.60 263
4097.75 253
4097.90 241
4098.05 229
4098.19 216
4098.34 205
4098.49 196
4098.63 188
4098.78 181
4098.93 175
4099.07 168
4099.22 161
4099.37 154
4099.51 147
4099.66 141
4099.81 136
4099.95 134
4100.10 134
4100.25 136
4100.39 139
4100.54 143
4100.69 146
4100.83 148
4100.98 147
4101.13 145
4101.28 142
4101.42 137
4101.57 133
4101.72 128
4101.86 122
4102.01 117
4102.16 113
4102.30 109
4102.45 105
4102.60 104
4102.74 104
4102.89 107
4103.04 111
4103.18 116
4103.33 121
4103.48 125
4103.63 128
4103.77 128
4103.92 127
4104.07 123
4104.21 117
4104.36 111
4104.51 105
4104.65 99
4104.80 92
4104.95 84
4105.09 76
4105.24 67
4105.39 59
4105.54 50
4105.68 44
4105.83 41
4105.98 41
4106.12 43
4106.27 46
4106.42 49
4106.56 50
4106.71 48
4106.86 45
4107.00 41
4107.15 37
4107.30 34
4107.45 35
4107.59 37
4107.74 42
4107.89 48
4108.03 54
4108.18 61
4108.33 67
4108.47 73
4108.62 77
4108.77 80
4108.92 81
4109.06 79
4109.21 74
4109.36 67
4109.50 57
4109.65 47
4109.80 37
4109.94 28
4110.09 20
4110.24 15
4110.39 11
4110.53 10
4110.68 10
4110.83 12
4110.97 16
4111.12 21
4111.27 28
4111.41 37
4111.56 46
4111.71 55
4111.86 61
4112.00 66
4112.15 67
4112.30 65
4112.44 60
4112.59 54
4112.74 47
4112.88 40
4113.03 34
4113.18 30
4113.33 28
4113.47 27
4113.62 28
4113.77 30
4113.91 32
4114.06 36
4114.21 39
4114.36 43
4114.50 46
4114.65 48
4114.80 50
4114.94 52
4115.09 53
4115.24 54
4115.39 54
4115.53 55
4115.68 55
4115.83 55
4115.97 52
4116.12 47
4116.27 39
4116.42 31
4116.56 22
4116.71 14
4116.86 8
4117.00 5
4117.15 4
4117.30 4
4117.45 4
4117.59 3
4117.74 0
4117.89 0
4118.03 0
4118.18 0
4118.33 0
4118.48 0
4118.62 0
4118.77 4
4118.92 12
4119.06 19
4119.21 26
4119.36 32
4119.51 36
4119.65 39
4119.80 41
4119.95 42
4120.09 41
4120.24 39
4120.39 35
4120.54 30
4120.68 25
4120.83 20
4120.98 16
4121.12 13
4121.27 11
4121.42 10
4121.57 10
4121.71 11
4121.86 14
4122.01 18
4122.16 25
4122.30 35
4122.45 48
4122.60 62
4122.74 78
4122.89 92
4123.04 105
4123.19 114
4123.33 120
4123.48 123
4123.63 123
4123.77 122
4123.92 120
4124.07 118
4124.22 116
4124.36 115
4124.51 113
4124.66 112
4124.81 109
4124.95 106
4125.10 102
4125.25 99
4125.39 97
4125.54 96
4125.69 97
4125.84 99
4125.98 104
4126.13 109
4126.28 114
4126.43 117
4126.57 119
4126.72 118
4126.87 115
4127.02 110
4127.16 103
4127.31 96
4127.46 89
4127.60 84
4127.75 80
4127.90 77
4128.05 76
4128.19 76
4128.34 77
4128.49 80
4128.64 85
4128.78 89
4128.93 93
4129.08 95
4129.23 95
4129.37 92
4129.52 87
4129.67 82
4129.81 77
4129.96 75
4130.11 75
4130.26 78
4130.40 84
4130.55 91
4130.70 99
4130.85 107
4130.99 115
4131.14 122
4131.29 129
4131.44 136
4131.58 141
4131.73 144
4131.88 145
4132.03 142
4132.17 136
4132.32 129
4132.47 122
4132.61 115
4132.76 110
4132.91 107
4133.06 104
4133.20 101
4133.35 98
4133.50 95
4133.65 92
4133.79 88
4133.94 86
4134.09 84
4134.24 82
4134.38 80
4134.53 78
4134.68 76
4134.83 72
4134.97 68
4135.12 62
4135.27 56
4135.42 50
4135.56 43
4135.71 37
4135.86 32
4136.01 29
4136.15 27
4136.30 27
4136.45 29
4136.60 33
4136.74 39
4136.89 45
4137.04 53
4137.19 60
4137.33 66
4137.48 70
4137.63 72
4137.78 71
4137.92 69
4138.07 66
4138.22 62
4138.37 57
4138.51 53
4138.66 48
4138.81 43
4138.96 37
4139.10 30
4139.25 21
4139.40 12
4139.55 3
4139.69 0
4139.84 0
4139.99 0
4140.14 0
4140.28 0
4140.43 0
4140.58 0
4140.73 0
4140.87 7
4141.02 23
4141.17 39
4141.32 54
4141.46 65
4141.61 72
4141.76 74
4141.91 73
4142.05 71
4142.20 67
4142.35 64
4142.50 61
4142.65 60
4142.79 61
4142.94 62
4143.09 65
4143.24 68
4143.38 73
4143.53 77
4143.68 81
4143.83 84
4143.97 84
4144.12 83
4144.27 80
4144.42 76
4144.56 72
4144.71 66
4144.86 61
4145.01 55
4145.15 49
4145.30 42
4145.45 36
4145.60 31
4145.75 29
4145.89 29
4146.04 31
4146.19 35
4146.34 40
4146.48 44
4146.63 45
4146.78 45
4146.93 41
4147.07 36
4147.22 31
4147.37 26
4147.52 23
4147.66 22
4147.81 23
4147.96 26
4148.11 30
4148.26 35
4148.40 40
4148.55 44
4148.70 47
4148.85 48
4148.99 48
4149.14 47
4149.29 45
4149.44 42
4149.58 38
4149.73 34
4149.88 30
4150.03 25
4150.18 19
4150.32 14
4150.47 9
4150.62 5
4150.77 4
4150.91 4
4151.06 6
4151.21 11
4151.36 16
4151.51 23
4151.65 30
4151.80 36
4151.95 42
4152.10 47
4152.24 52
4152.39 57
4152.54 61
4152.69 64
4152.84 67
4152.98 69
4153.13 70
4153.28 69
4153.43 68
4153.57 66
4153.72 63
4153.87 61
4154.02 58
4154.17 56
4154.31 53
4154.46 51
4154.61 47
4154.76 44
4154.90 40
4155.05 36
4155.20 32
4155.35 30
4155.50 28
4155.64 28
4155.79 30
4155.94 34
4156.09 40
4156.23 48
4156.38 57
4156.53 66
4156.68 73
4156.83 78
4156.97 81
4157.12 83
4157.27 83
4157.42 84
4157.57 85
4157.71 88
4157.86 91
4158.01 94
4158.16 97
4158.30 98
4158.45 98
4158.60 96
4158.75 93
4158.90 90
4159.04 85
4159.19 81
4159.34 76
4159.49 70
4159.64 65
4159.78 60
4159.93 55
4160.08 50
4160.23 46
4160.38 43
4160.52 40
4160.67 38
4160.82 36
4160.97 34
4161.11 32
4161.26 27
4161.41 22
4161.56 14
4161.71 6
4161.85 0
4162.00 0
4162.15 0
4162.30 0
4162.45 0
4162.59 0
4162.74 0
4162.89 0
4163.04 2
4163.19 10
4163.33 19
4163.48 26
4163.63 31
4163.78 33
4163.93 34
4164.07 32
4164.22 29
4164.37 27
4164.52 24
4164.67 24
4164.81 25
4164.96 28
4165.11 33
4165.26 38
4165.41 44
4165.55 49
4165.70 53
4165.85 56
4166.00 57
4166.15 57
4166.29 56
4166.44 55
4166.59 54
4166.74 54
4166.89 54
4167.03 55
4167.18 56
4167.33 57
4167.48 59
4167.63 62
4167.77 64
4167.92 68
4168.07 71
4168.22 73
4168.37 73
4168.51 70
4168.66 65
4168.81 58
4168.96 50
4169.11 41
4169.25 34
4169.40 27
4169.55 23
4169.70 20
4169.85 19
4169.99 19
4170.14 20
4170.29 21
4170.44 22
4170.59 23
4170.74 25
4170.88 27
4171.03 32
4171.18 38
4171.33 46
4171.48 56
4171.62 67
4171.77 78
4171.92 87
4172.07 93
4172.22 96
4172.36 96
4172.51 95
4172.66 92
4172.81 89
4172.96 87
4173.11 85
4173.25 82
4173.40 79
4173.55 75
4173.70 70
4173.85 64
4173.99 58
4174.14 53
4174.29 48
4174.44 45
4174.59 42
4174.73 39
4174.88 36
4175.03 32
4175.18 27
4175.33 23
4175.48 20
4175.62 18
4175.77 18
4175.92 19
4176.07 22
4176.22 25
4176.36 29
4176.51 33
4176.66 37
4176.81 42
4176.96 48
4177.11 53
4177.25 58
4177.40 63
4177.55 67
4177.70 68
4177.85 68
4177.99 65
4178.14 62
4178.29 58
4178.44 54
4178.59 50
4178.74 46
4178.88 43
4179.03 40
4179.18 36
4179.33 33
4179.48 30
4179.63 28
4179.77 27
4179.92 27
4180.07 27
4180.22 28
4180.37 29
4180.52 30
4180.66 33
4180.81 36
4180.96 42
4181.11 49
4181.26 59
4181.40 69
4181.55 80
4181.70 90
4181.85 98
4182.00 104
4182.15 106
4182.29 105
4182.44 101
4182.59 95
4182.74 87
4182.89 78
4183.04 71
4183.18 65
4183.33 61
4183.48 59
4183.63 59
4183.78 60
4183.93 61
4184.07 60
4184.22 58
4184.37 54
4184.52 49
4184.67 42
4184.82 34
4184.96 27
4185.11 21
4185.26 15
4185.41 11
4185.56 7
4185.71 4
4185.85 0
4186.00 0
4186.15 0
4186.30 0
4186.45 0
4186.60 0
4186.74 0
4186.89 0
4187.04 0
4187.19 5
4187.34 12
4187.49 18
4187.63 24
4187.78 27
4187.93 27
4188.08 25
4188.23 22
4188.38 17
4188.53 13
4188.67 10
4188.82 10
4188.97 13
4189.12 18
4189.27 24
4189.42 31
4189.56 38
4189.71 43
4189.86 48
4190.01 54
4190.16 60
4190.31 68
4190.45 77
4190.60 88
4190.75 99
4190.90 109
4191.05 116
4191.20 122
4191.35 125
4191.49 125
4191.64 124
4191.79 121
4191.94 117
4192.09 112
4192.24 107
4192.38 100
4192.53 92
4192.68 83
4192.83 74
4192.98 65
4193.13 56
4193.28 48
4193.42 42
4193.57 36
4193.72 32
4193.87 29
4194.02 27
4194.17 25
4194.32 25
4194.46 25
4194.61 28
4194.76 32
4194.91 37
4195.06 45
4195.21 53
4195.35 60
4195.50 66
4195.65 69
4195.80 68
4195.95 65
4196.10 58
4196.25 51
4196.39 43
4196.54 38
4196.69 34
4196.84 33
4196.99 33
4197.14 33
4197.29 32
4197.43 29
4197.58 25
4197.73 20
4197.88 17
4198.03 16
4198.18 18
4198.33 23
4198.47 28
4198.62 34
4198.77 38
4198.92 41
4199.07 43
4199.22 45
4199.37 47
4199.51 51
4199.66 56
4199.81 62
4199.96 68
4200.11 72
4200.26 74
4200.41 73
4200.55 70
4200.70 66
4200.85 62
4201.00 60
4201.15 60
4201.30 64
4201.45 70
4201.60 78
4201.74 88
4201.89 98
4202.04 107
4202.19 115
4202.34 120
4202.49 123
4202.64 125
4202.78 126
4202.93 128
4203.08 130
4203.23 132
4203.38 134
4203.53 137
4203.68 138
4203.83 139
4203.97 139
4204.12 138
4204.27 135
4204.42 132
4204.57 127
4204.72 122
4204.87 115
4205.01 107
4205.16 99
4205.31 90
4205.46 82
4205.61 75
4205.76 69
4205.91 64
4206.06 59
4206.20 53
4206.35 48
4206.50 43
4206.65 38
4206.80 35
4206.95 35
4207.10 36
4207.25 39
4207.39 43
4207.54 48
4207.69 53
4207.84 59
4207.99 65
4208.14 72
4208.29 81
4208.44 92
4208.58 103
4208.73 116
4208.88 128
4209.03 139
4209.18 149
4209.33 156
4209.48 162
4209.63 166
4209.77 167
4209.92 166
4210.07 164
4210.22 160
4210.37 155
4210.52 149
4210.67 144
4210.82 139
4210.96 135
4211.11 132
4211.26 131
4211.41 131
4211.56 132
4211.71 134
4211.86 135
4212.01 135
4212.16 133
4212.30 130
4212.45 125
4212.60 118
4212.75 111
4212.90 103
4213.05 95
4213.20 88
4213.35 84
4213.49 81
4213.64 81
4213.79 83
4213.94 86
4214.09 89
4214.24 92
4214.39 94
4214.54 93
4214.69 91
4214.83 87
4214.98 81
4215.13 75
4215.28 69
4215.43 64
4215.58 60
4215.73 58
4215.88 58
4216.03 60
4216.17 63
4216.32 66
4216.47 68
4216.62 67
4216.77 63
4216.92 57
4217.07 48
4217.22 39
4217.37 32
4217.51 28
4217.66 29
4217.81 34
4217.96 43
4218.11 55
4218.26 67
4218.41 77
4218.56 86
4218.71 92
4218.86 95
4219.00 97
4219.15 99
4219.30 100
4219.45 102
4219.60 103
4219.75 103
4219.90 100
4220.05 97
4220.20 91
4220.34 85
4220.49 80
4220.64 76
4220.79 73
4220.94 71
4221.09 71
4221.24 71
4221.39 71
4221.54 71
4221.69 70
4221.83 68
4221.98 66
4222.13 62
4222.28 58
4222.43 53
4222.58 47
4222.73 43
4222.88 39
4223.03 36
4223.18 35
4223.32 33
4223.47 33
4223.62 32
4223.77 32
4223.92 33
4224.07 36
4224.22 40
4224.37 46
4224.52 55
4224.67 64
4224.81 73
4224.96 81
4225.11 87
4225.26 92
4225.41 93
4225.56 92
4225.71 89
4225.86 85
4226.01 79
4226.16 73
4226.31 67
4226.45 62
4226.60 58
4226.75 54
4226.90 52
4227.05 52
4227.20 54
4227.35 57
4227.50 62
4227.65 67
4227.80 71
4227.95 74
4228.09 76
4228.24 76
4228.39 74
4228.54 73
4228.69 72
4228.84 72
4228.99 73
4229.14 73
4229.29 73
4229.44 71
4229.59 68
4229.74 63
4229.88 57
4230.03 51
4230.18 45
4230.33 40
4230.48 36
4230.63 35
4230.78 35
4230.93 38
4231.08 42
4231.23 48
4231.38 54
4231.52 61
4231.67 67
4231.82 72
4231.97 76
4232.12 77
4232.27 77
4232.42 75
4232.57 72
4232.72 68
4232.87 64
4233.02 60
4233.17 58
4233.32 58
4233.46 61
4233.61 65
4233.76 71
4233.91 78
4234.06 85
4234.21 90
4234.36 91
4234.51 89
4234.66 83
4234.81 75
4234.96 66
4235.11 57
4235.25 51
4235.40 48
4235.55 48
4235.70 49
4235.85 52
4236.00 54
4236.15 54
4236.30 53
4236.45 50
4236.60 48
4236.75 48
4236.90 50
4237.05 56
4237.20 65
4237.34 76
4237.49 87
4237.64 97
4237.79 104
4237.94 106
4238.09 104
4238.24 99
4238.39 91
4238.54 82
4238.69 74
4238.84 66
4238.99 59
4239.14 52
4239.29 46
4239.43 40
4239.58 33
4239.73 27
4239.88 21
4240.03 18
4240.18 17
4240.33 19
4240.48 23
4240.63 29
4240.78 37
4240.93 46
4241.08 56
4241.23 67
4241.38 79
4241.52 91
4241.67 102
4241.82 111
4241.97 118
4242.12 123
4242.27 125
4242.42 125
4242.57 123
4242.72 121
4242.87 118
4243.02 115
4243.17 114
4243.32 113
4243.47 114
4243.62 116
4243.77 119
4243.91 123
4244.06 128
4244.21 132
4244.36 136
4244.51 138
4244.66 140
4244.81 140
4244.96 139
4245.11 138
4245.26 137
4245.41 136
4245.56 133
4245.71 130
4245.86 126
4246.01 122
4246.16 117
4246.31 113
4246.45 109
4246.60 106
4246.75 104
4246.90 101
4247.05 99
4247.20 96
4247.35 93
4247.50 88
4247.65 83
4247.80 78
4247.95 72
4248.10 66
4248.25 61
4248.40 57
4248.55 53
4248.70 50
4248.85 47
4249.00 44
4249.14 41
4249.29 38
4249.44 36
4249.59 34
4249.74 34
4249.89 35
4250.04 38
4250.19 43
4250.34 48
4250.49 54
4250.64 59
4250.79 63
4250.94 64
4251.09 63
4251.24 60
4251.39 55
4251.54 48
4251.69 41
4251.84 35
4251.99 28
4252.13 22
4252.28 17
4252.43 11
4252.58 6
4252.73 1
4252.88 0
4253.03 0
4253.18 0
4253.33 0
4253.48 0
4253.63 0
4253.78 0
4253.93 0
4254.08 7
4254.23 17
4254.38 26
4254.53 32
4254.68 36
4254.83 37
4254.98 37
4255.13 36
4255.28 37
4255.43 41
4255.57 48
4255.72 56
4255.87 66
4256.02 75
4256.17 83
4256.32 88
4256.47 91
4256.62 92
4256.77 91
4256.92 91
4257.07 90
4257.22 89
4257.37 89
4257.52 89
4257.67 88
4257.82 86
4257.97 83
4258.12 79
4258.27 74
4258.42 71
4258.57 69
4258.72 68
4258.87 69
4259.02 71
4259.17 74
4259.32 76
4259.47 77
4259.61 77
4259.76 78
4259.91 78
4260.06 77
4260.21 76
4260.36 75
4260.51 73
4260.66 71
4260.81 69
4260.96 67
4261.11 65
4261.26 65
4261.41 65
4261.56 66
4261.71 67
4261.86 68
4262.01 70
4262.16 71
4262.31 73
4262.46 73
4262.61 73
4262.76 71
4262.91 69
4263.06 68
4263.21 68
4263.36 71
4263.51 76
4263.66 84
4263.81 91
4263.96 98
4264.11 101
4264.26 99
4264.41 93
4264.55 84
4264.70 75
4264.85 66
4265.00 61
4265.15 60
4265.30 62
4265.45 67
4265.60 72
4265.75 77
4265.90 79
4266.05 79
4266.20 77
4266.35 74
4266.50 72
4266.65 70
4266.80 69
4266.95 70
4267.10 70
4267.25 69
4267.40 67
4267.55 62
4267.70 55
4267.85 47
4268.00 40
4268.15 34
4268.30 30
4268.45 28
4268.60 27
4268.75 28
4268.90 30
4269.05 31
4269.20 34
4269.35 37
4269.50 42
4269.65 48
4269.80 55
4269.95 62
4270.10 69
4270.25 75
4270.40 77
4270.55 76
4270.70 72
4270.85 65
4271.00 56
4271.15 48
4271.30 42
4271.45 38
4271.60 38
4271.75 39
4271.90 42
4272.05 45
4272.20 47
4272.35 47
4272.50 45
4272.65 41
4272.80 37
4272.95 33
4273.09 30
4273.24 28
4273.39 29
4273.54 31
4273.69 35
4273.84 39
4273.99 43
4274.14 46
4274.29 49
4274.44 52
4274.59 54
4274.74 55
4274.89 57
4275.04 58
4275.19 59
4275.34 59
4275.49 60
4275.64 61
4275.79 62
4275.94 62
4276.09 62
4276.24 60
4276.39 58
4276.54 56
4276.69 53
4276.84 52
4276.99 53
4277.14 56
4277.29 60
4277.44 65
4277.59 70
4277.74 75
4277.89 77
4278.04 78
4278.19 77
4278.34 75
4278.49 73
4278.64 72
4278.79 71
4278.94 70
4279.09 69
4279.24 68
4279.39 68
4279.54 68
4279.69 69
4279.84 72
4279.99 75
4280.14 79
4280.29 84
4280.44 90
4280.59 96
4280.74 102
4280.89 108
4281.04 115
4281.19 122
4281.34 127
4281.49 131
4281.64 132
4281.79 130
4281.94 125
4282.09 118
4282.24 109
4282.39 100
4282.54 93
4282.69 88
4282.84 87
4282.99 90
4283.14 96
4283.29 105
4283.44 116
4283.59 127
4283.74 138
4283.89 147
4284.04 154
4284.19 157
4284.34 157
4284.49 154
4284.64 147
4284.79 137
4284.95 125
4285.10 114
4285.25 104
4285.40 96
4285.55 91
4285.70 88
4285.85 86
4286.00 85
4286.15 82
4286.30 78
4286.45 72
4286.60 66
4286.75 60
4286.90 55
4287.05 53
4287.20 54
4287.35 57
4287.50 61
4287.65 67
4287.80 72
4287.95 76
4288.10 78
4288.25 78
4288.40 76
4288.55 73
4288.70 69
4288.85 64
4289.00 60
4289.15 58
4289.30 57
4289.45 58
4289.60 60
4289.75 62
4289.90 65
4290.05 66
4290.20 66
4290.35 65
4290.50 63
4290.65 60
4290.80 57
4290.95 54
4291.10 51
4291.25 49
4291.40 48
4291.55 48
4291.70 50
4291.85 52
4292.00 56
4292.15 60
4292.30 64
4292.45 68
4292.60 72
4292.75 74
4292.90 75
4293.05 75
4293.20 75
4293.36 73
4293.51 71
4293.66 68
4293.81 64
4293.96 60
4294.11 56
4294.26 52
4294.41 48
4294.56 43
4294.71 39
4294.86 34
4295.01 28
4295.16 21
4295.31 14
4295.46 6
4295.61 0
4295.76 0
4295.91 0
4296.06 0
4296.21 0
4296.36 0
4296.51 0
4296.66 0
4296.81 1
4296.96 9
4297.11 16
4297.26 24
4297.41 31
4297.56 38
4297.71 45
4297.86 51
4298.01 55
4298.16 58
4298.31 60
4298.47 61
4298.62 61
4298.77 62
4298.92 63
4299.07 65
4299.22 68
4299.37 70
4299.52 72
4299.67 72
4299.82 70
4299.97 67
4300.12 62
4300.27 57
4300.42 52
4300.57 47
4300.72 43
4300.87 40
4301.02 37
4301.17 36
4301.32 36
4301.47 38
4301.62 42
4301.77 49
4301.92 57
4302.07 67
4302.22 77
4302.37 86
4302.53 94
4302.68 99
4302.83 102
4302.98 102
4303.13 99
4303.28 94
4303.43 87
4303.58 79
4303.73 71
4303.88 64
4304.03 57
4304.18 53
4304.33 49
4304.48 47
4304.63 46
4304.78 45
4304.93 45
4305.08 45
4305.23 44
4305.38 44
4305.53 44
4305.68 45
4305.84 46
4305.99 48
4306.14 50
4306.29 54
4306.44 58
4306.59 62
4306.74 67
4306.89 70
4307.04 73
4307.19 75
4307.34 76
4307.49 76
4307.64 75
4307.79 74
4307.94 72
4308.09 69
4308.24 67
4308.39 66
4308.54 65
4308.69 65
4308.85 67
4309.00 69
4309.15 71
4309.30 72
4309.45 72
4309.60 71
4309.75 69
4309.90 68
4310.05 67
4310.20 68
4310.35 72
4310.50 76
4310.65 81
4310.80 84
4310.95 86
4311.10 85
4311.25 81
4311.40 77
4311.55 73
4311.71 71
4311.86 71
4312.01 75
4312.16 81
4312.31 88
4312.46 95
4312.61 101
4312.76 105
4312.91 109
4313.06 110
4313.21 112
4313.36 112
4313.51 112
4313.66 112
4313.81 110
4313.96 108
4314.11 104
4314.27 100
4314.42 97
4314.57 94
4314.72 94
4314.87 97
4315.02 102
4315.17 108
4315.32 113
4315.47 117
4315.62 119
4315.77 118
4315.92 116
4316.07 112
4316.22 107
4316.37 103
4316.53 98
4316.68 93
4316.83 88
4316.98 82
4317.13 75
4317.28 70
4317.43 65
4317.58 60
4317.73 56
4317.88 52
4318.03 46
4318.18 39
4318.33 31
4318.48 21
4318.63 12
4318.79 4
4318.94 0
4319.09 0
4319.24 0
4319.39 0
4319.54 0
4319.69 0
4319.84 0
4319.99 0
4320.14 0
4320.29 1
4320.44 4
4320.59 9
4320.74 15
4320.90 22
4321.05 29
4321.20 35
4321.35 40
4321.50 45
4321.65 49
4321.80 51
4321.95 53
4322.10 53
4322.25 52
4322.40 50
4322.55 46
4322.70 42
4322.86 39
4323.01 37
4323.16 38
4323.31 41
4323.46 46
4323.61 52
4323.76 59
4323.91 65
4324.06 69
4324.21 70
4324.36 68
4324.51 64
4324.66 58
4324.82 50
4324.97 41
4325.12 32
4325.27 24
4325.42 18
4325.57 15
4325.72 14
4325.87 17
4326.02 23
4326.17 31
4326.32 40
4326.47 50
4326.63 59
4326.78 66
4326.93 72
4327.08 77
4327.23 79
4327.38 79
4327.53 77
4327.68 74
4327.83 68
4327.98 60
4328.13 52
4328.28 43
4328.44 35
4328.59 30
4328.74 29
4328.89 32
4329.04 39
4329.19 49
4329.34 60
4329.49 71
4329.64 81
4329.79 87
4329.94 90
4330.09 91
4330.25 90
4330.40 88
4330.55 86
4330.70 85
4330.85 84
4331.00 84
4331.15 85
4331.30 84
4331.45 84
4331.60 82
4331.75 81
4331.91 80
4332.06 82
4332.21 85
4332.36 90
4332.51 97
4332.66 105
4332.81 113
4332.96 120
4333.11 126
4333.26 130
4333.42 133
4333.57 134
4333.72 134
4333.87 133
4334.02 130
4334.17 125
4334.32 118
4334.47 108
4334.62 97
4334.77 85
4334.92 75
4335.08 67
4335.23 61
4335.38 57
4335.53 55
4335.68 53
4335.83 51
4335.98 48
4336.13 44
4336.28 40
4336.43 34
4336.59 29
4336.74 25
4336.89 22
4337.04 20
4337.19 19
4337.34 18
4337.49 19
4337.64 20
4337.79 21
4337.95 24
4338.10 26
4338.25 29
4338.40 31
4338.55 33
4338.70 34
4338.85 34
4339.00 34
4339.15 35
4339.30 38
4339.46 42
4339.61 48
4339.76 55
4339.91 62
4340.06 67
4340.21 70
4340.36 69
4340.51 64
4340.66 56
4340.82 47
4340.97 38
4341.12 30
4341.27 25
4341.42 23
4341.57 24
4341.72 27
4341.87 32
4342.02 38
4342.17 44
4342.33 51
4342.48 59
4342.63 65
4342.78 71
4342.93 75
4343.08 78
4343.23 78
4343.38 76
4343.53 73
4343.69 68
4343.84 61
4343.99 53
4344.14 43
4344.29 33
4344.44 23
4344.59 14
4344.74 7
4344.90 3
4345.05 1
4345.20 2
4345.35 3
4345.50 4
4345.65 3
4345.80 2
4345.95 0
4346.10 0
4346.26 0
4346.41 0
4346.56 0
4346.71 0
4346.86 0
4347.01 4
4347.16 8
4347.31 12
4347.47 16
4347.62 19
4347.77 21
4347.92 22
4348.07 23
4348.22 24
4348.37 24
4348.52 26
4348.67 28
4348.83 32
4348.98 37
4349.13 43
4349.28 49
4349.43 53
4349.58 55
4349.73 55
4349.88 52
4350.04 47
4350.19 40
4350.34 35
4350.49 31
4350.64 31
4350.79 33
4350.94 37
4351.09 42
4351.25 46
4351.40 48
4351.55 47
4351.70 44
4351.85 39
4352.00 33
4352.15 29
4352.30 26
4352.46 26
4352.61 27
4352.76 31
4352.91 35
4353.06 38
4353.21 41
4353.36 42
4353.52 43
4353.67 42
4353.82 41
4353.97 41
4354.12 42
4354.27 45
4354.42 50
4354.57 55
4354.73 61
4354.88 65
4355.03 67
4355.18 66
4355.33 63
4355.48 57
4355.63 49
4355.78 41
4355.94 34
4356.09 28
4356.24 23
4356.39 21
4356.54 21
4356.69 23
4356.84 26
4357.00 31
4357.15 37
4357.30 43
4357.45 49
4357.60 54
4357.75 58
4357.90 61
4358.06 61
4358.21 59
4358.36 56
4358.51 51
4358.66 47
4358.81 43
4358.96 40
4359.12 38
4359.27 36
4359.42 34
4359.57 31
4359.72 28
4359.87 25
4360.02 22
4360.17 20
4360.33 19
4360.48 19
4360.63 20
4360.78 22
4360.93 24
4361.08 25
4361.23 26
4361.39 28
4361.54 29
4361.69 31
4361.84 32
4361.99 33
4362.14 32
4362.30 30
4362.45 26
4362.60 21
4362.75 16
4362.90 13
4363.05 11
4363.20 10
4363.36 11
4363.51 13
4363.66 16
4363.81 19
4363.96 23
4364.11 27
4364.26 32
4364.42 37
4364.57 42
4364.72 46
4364.87 49
4365.02 51
4365.17 52
4365.32 53
4365.48 53
4365.63 51
4365.78 49
4365.93 44
4366.08 38
4366.23 31
4366.39 24
4366.54 17
4366.69 12
4366.84 9
4366.99 8
4367.14 10
4367.29 13
4367.45 16
4367.60 20
4367.75 23
4367.90 26
4368.05 27
4368.20 28
4368.36 30
4368.51 32
4368.66 35
4368.81 39
4368.96 46
4369.11 52
4369.26 59
4369.42 63
4369.57 64
4369.72 62
4369.87 56
4370.02 48
4370.17 38
4370.33 29
4370.48 22
4370.63 18
4370.78 18
4370.93 22
4371.08 29
4371.24 39
4371.39 51
4371.54 62
4371.69 74
4371.84 83
4371.99 91
4372.15 97
4372.30 99
4372.45 100
4372.60 98
4372.75 94
4372.90 89
4373.05 83
4373.21 77
4373.36 72
4373.51 67
4373.66 64
4373.81 61
4373.96 59
4374.12 58
4374.27 57
4374.42 56
4374.57 56
4374.72 56
4374.87 57
4375.03 56
4375.18 53
4375.33 48
4375.48 40
4375.63 30
4375.78 20
4375.94 10
4376.09 3
4376.24 0
4376.39 0
4376.54 0
4376.70 1
4376.85 1
4377.00 0
4377.15 0
4377.30 0
4377.45 0
4377.61 0
4377.76 0
4377.91 1
4378.06 6
4378.21 13
4378.36 20
4378.52 27
4378.67 35
4378.82 43
4378.97 51
4379.12 59
4379.27 65
4379.43 70
4379.58 72
4379.73 72
4379.88 70
4380.03 67
4380.18 64
4380.34 63
4380.49 64
4380.64 67
4380.79 71
4380.94 77
4381.10 82
4381.25 88
4381.40 93
4381.55 97
4381.70 102
4381.85 107
4382.01 114
4382.16 122
4382.31 130
4382.46 137
4382.61 141
4382.77 144
4382.92 144
4383.07 141
4383.22 137
4383.37 133
4383.52 128
4383.68 125
4383.83 122
4383.98 120
4384.13 118
4384.28 117
4384.44 117
4384.59 117
4384.74 118
4384.89 119
4385.04 119
4385.19 119
4385.35 118
4385.50 117
4385.65 116
4385.80 115
4385.95 115
4386.11 116
4386.26 117
4386.41 120
4386.56 122
4386.71 123
4386.87 123
4387.02 122
4387.17 120
4387.32 117
4387.47 115
4387.62 114
4387.78 115
4387.93 118
4388.08 122
4388.23 127
4388.38 131
4388.54 134
4388.69 133
4388.84 129
4388.99 123
4389.14 115
4389.30 107
4389.45 100
4389.60 93
4389.75 87
4389.90 82
4390.06 78
4390.21 75
4390.36 70
4390.51 66
4390.66 61
4390.81 55
4390.97 49
4391.12 43
4391.27 39
4391.42 36
4391.57 36
4391.73 38
4391.88 42
4392.03 47
4392.18 52
4392.33 56
4392.49 60
4392.64 63
4392.79 65
4392.94 67
4393.09 70
4393.25 73
4393.40 76
4393.55 80
4393.70 83
4393.85 86
4394.01 88
4394.16 90
4394.31 92
4394.46 95
4394.61 99
4394.77 105
4394.92 113
4395.07 122
4395.22 131
4395.37 139
4395.53 143
4395.68 143
4395.83 139
4395.98 132
4396.13 122
4396.29 110
4396.44 100
4396.59 91
4396.74 86
4396.89 83
4397.05 84
4397.20 88
4397.35 95
4397.50 104
4397.66 115
4397.81 128
4397.96 141
4398.11 155
4398.26 172
4398.42 190
4398.57 210
4398.72 232
4398.87 256
4399.02 279
4399.18 301
4399.33 319
4399.48 332
4399.63 340
4399.78 344
4399.94 344
4400.09 343
4400.24 342
4400.39 341
4400.54 342
4400.70 345
4400.85 350
4401.00 358
4401.15 367
4401.31 376
4401.46 384
4401.61 389
4401.76 390
4401.91 385
4402.07 375
4402.22 360
4402.37 342
4402.52 324
4402.67 306
4402.83 290
4402.98 277
4403.13 266
4403.28 257
4403.44 250
4403.59 244
4403.74 240
4403.89 237
4404.04 236
4404.20 235
4404.35 235
4404.50 236
4404.65 235
4404.81 232
4404.96 228
4405.11 221
4405.26 212
4405.41 203
4405.57 193
4405.72 184
4405.87 175
4406.02 169
4406.17 163
4406.33 158
4406.48 153
4406.63 147
4406.78 142
4406.94 137
4407.09 132
4407.24 128
4407.39 126
4407.55 126
4407.70 127
4407.85 130
4408.00 134
4408.15 138
4408.31 144
4408.46 149
4408.61 153
4408.76 155
4408.92 155
4409.07 153
4409.22 148
4409.37 141
4409.52 134
4409.68 126
4409.83 120
4409.98 114
4410.13 110
4410.29 106
4410.44 103
4410.59 101
4410.74 99
4410.89 100
4411.05 101
4411.20 104
4411.35 106
4411.50 108
4411.66 109
4411.81 108
4411.96 105
4412.11 100
4412.27 93
4412.42 87
4412.57 81
4412.72 78
4412.87 77
4413.03 80
4413.18 85
4413.33 93
4413.48 102
4413.64 111
4413.79 119
4413.94 126
4414.09 131
4414.25 135
4414.40 139
4414.55 143
4414.70 148
4414.86 154
4415.01 160
4415.16 167
4415.31 173
4415.46 178
4415.62 182
4415.77 185
4415.92 185
4416.07 185
4416.23 184
4416.38 184
4416.53 186
4416.68 192
4416.84 200
4416.99 212
4417.14 225
4417.29 238
4417.45 250
4417.60 258
4417.75 263
4417.90 266
4418.06 268
4418.21 270
4418.36 273
4418.51 279
4418.67 286
4418.82 295
4418.97 306
4419.12 317
4419.28 329
4419.43 341
4419.58 355
4419.73 371
4419.88 390
4420.04 411
4420.19 436
4420.34 463
4420.49 492
4420.65 522
4420.80 552
4420.95 582
4421.10 613
4421.26 645
4421.41 677
4421.56 711
4421.71 745
4421.87 779
4422.02 814
4422.17 848
4422.32 881
4422.48 915
4422.63 948
4422.78 981
4422.93 1015
4423.09 1048
4423.24 1081
4423.39 1113
4423.54 1143
4423.70 1171
4423.85 1196
4424.00 1217
4424.15 1233
4424.31 1244
4424.46 1248
4424.61 1248
4424.76 1243
4424.92 1234
4425.07 1224
4425.22 1214
4425.37 1204
4425.53 1196
4425.68 1189
4425.83 1182
4425.98 1176
4426.14 1170
4426.29 1163
4426.44 1154
4426.60 1145
4426.75 1134
4426.90 1120
4427.05 1102
4427.21 1081
4427.36 1057
4427.51 1030
4427.66 1001
4427.82 970
4427.97 938
4428.12 904
4428.27 870
4428.43 834
4428.58 799
4428.73 764
4428.88 732
4429.04 703
4429.19 678
4429.34 655
4429.49 634
4429.65 611
4429.80 587
4429.95 561
4430.10 535
4430.26 511
4430.41 491
4430.56 476
4430.72 468
4430.87 466
4431.02 465
4431.17 464
4431.33 459
4431.48 449
4431.63 433
4431.78 412
4431.94 389
4432.09 366
4432.24 346
4432.39 331
4432.55 320
4432.70 314
4432.85 310
4433.01 308
4433.16 305
4433.31 300
4433.46 292
4433.62 283
4433.77 272
4433.92 259
4434.07 246
4434.23 232
4434.38 220
4434.53 208
4434.68 198
4434.84 190
4434.99 183
4435.14 178
4435.30 174
4435.45 171
4435.60 167
4435.75 162
4435.91 156
4436.06 148
4436.21 139
4436.36 129
4436.52 119
4436.67 110
4436.82 102
4436.98 97
4437.13 94
4437.28 93
4437.43 93
4437.59 94
4437.74 95
4437.89 95
4438.04 96
4438.20 98
4438.35 100
4438.50 104
4438.66 110
4438.81 117
4438.96 125
4439.11 130
4439.27 134
4439.42 134
4439.57 132
4439.73 127
4439.88 122
4440.03 116
4440.18 112
4440.34 109
4440.49 109
4440.64 110
4440.80 113
4440.95 117
4441.10 122
4441.25 128
4441.41 134
4441.56 140
4441.71 146
4441.86 153
4442.02 158
4442.17 163
4442.32 167
4442.48 170
4442.63 170
4442.78 167
4442.93 162
4443.09 156
4443.24 148
4443.39 140
4443.55 133
4443.70 127
4443.85 122
4444.00 119
4444.16 118
4444.31 119
4444.46 122
4444.62 126
4444.77 132
4444.92 138
4445.07 144
4445.23 150
4445.38 154
4445.53 157
4445.69 157
4445.84 156
4445.99 153
4446.15 149
4446.30 144
4446.45 139
4446.60 133
4446.76 128
4446.91 124
4447.06 120
4447.22 116
4447.37 112
4447.52 107
4447.67 102
4447.83 97
4447.98 92
4448.13 89
4448.29 86
4448.44 84
4448.59 81
4448.74 78
4448.90 74
4449.05 70
4449.20 66
4449.36 62
4449.51 60
4449.66 61
4449.82 63
4449.97 67
4450.12 72
4450.27 78
4450.43 85
4450.58 93
4450.73 99
4450.89 105
4451.04 109
4451.19 109
4451.35 107
4451.50 102
4451.65 94
4451.80 85
4451.96 76
4452.11 67
4452.26 59
4452.42 52
4452.57 45
4452.72 39
4452.88 33
4453.03 29
4453.18 27
4453.33 27
4453.49 31
4453.64 39
4453.79 49
4453.95 60
4454.10 70
4454.25 79
4454.41 84
4454.56 85
4454.71 82
4454.86 76
4455.02 69
4455.17 63
4455.32 57
4455.48 53
4455.63 51
4455.78 50
4455.94 50
4456.09 50
4456.24 48
4456.40 45
4456.55 42
4456.70 38
4456.85 34
4457.01 32
4457.16 31
4457.31 32
4457.47 34
4457.62 36
4457.77 37
4457.93 37
4458.08 36
4458.23 34
4458.39 32
4458.54 29
4458.69 28
4458.85 28
4459.00 29
4459.15 30
4459.30 33
4459.46 36
4459.61 40
4459.76 46
4459.92 53
4460.07 61
4460.22 71
4460.38 81
4460.53 90
4460.68 97
4460.84 99
4460.99 97
4461.14 92
4461.30 84
4461.45 76
4461.60 70
4461.75 68
4461.91 70
4462.06 78
4462.21 87
4462.37 97
4462.52 103
4462.67 106
4462.83 103
4462.98 94
4463.13 82
4463.29 69
4463.44 55
4463.59 43
4463.75 33
4463.90 25
4464.05 19
4464.21 15
4464.36 12
4464.51 10
4464.67 10
4464.82 10
4464.97 12
4465.13 15
4465.28 18
4465.43 20
4465.58 21
4465.74 20
4465.89 17
4466.04 13
4466.20 9
4466.35 6
4466.50 4
4466.66 5
4466.81 8
4466.96 13
4467.12 17
4467.27 21
4467.42 23
4467.58 22
4467.73 19
4467.88 13
4468.04 6
4468.19 0
4468.34 0
4468.50 0
4468.65 0
4468.80 0
4468.96 0
4469.11 0
4469.26 2
4469.42 17
4469.57 33
4469.72 45
4469.88 54
4470.03 56
4470.18 54
4470.34 48
4470.49 39
4470.64 28
4470.80 18
4470.95 8
4471.10 1
4471.26 0
4471.41 0
4471.56 0
4471.72 2
4471.87 7
4472.02 11
4472.18 14
4472.33 14
4472.48 12
4472.64 9
4472.79 7
4472.94 7
4473.10 10
4473.25 17
4473.40 28
4473.56 39
4473.71 51
4473.86 61
4474.02 68
4474.17 72
4474.32 74
4474.48 74
4474.63 73
4474.78 72
4474.94 71
4475.09 70
4475.24 69
4475.40 68
4475.55 67
4475.70 66
4475.86 65
4476.01 64
4476.16 63
4476.32 61
4476.47 58
4476.62 55
4476.78 52
4476.93 49
4477.08 48
4477.24 49
4477.39 53
4477.55 60
4477.70 68
4477.85 77
4478.01 84
4478.16 88
4478.31 90
4478.47 88
4478.62 85
4478.77 82
4478.93 80
4479.08 79
4479.23 79
4479.39 80
4479.54 80
4479.69 77
4479.85 72
4480.00 64
4480.15 56
4480.31 47
4480.46 39
4480.61 33
4480.77 31
4480.92 30
4481.08 32
4481.23 33
4481.38 35
4481.54 35
4481.69 34
4481.84 32
4482.00 28
4482.15 25
4482.30 22
4482.46 20
4482.61 18
4482.76 17
4482.92 17
4483.07 18
4483.22 18
4483.38 18
4483.53 19
4483.68 19
4483.84 19
4483.99 19
4484.15 18
4484.30 18
4484.45 17
4484.61 15
4484.76 13
4484.91 10
4485.07 7
4485.22 4
4485.37 0
4485.53 0
4485.68 0
4485.83 0
4485.99 0
4486.14 0
4486.30 1
4486.45 6
4486.60 14
4486.76 22
4486.91 30
4487.06 39
4487.22 46
4487.37 53
4487.52 59
4487.68 63
4487.83 66
4487.99 69
4488.14 71
4488.29 72
4488.45 72
4488.60 69
4488.75 65
4488.91 59
4489.06 52
4489.21 44
4489.37 36
4489.52 29
4489.68 24
4489.83 21
4489.98 19
4490.14 19
4490.29 21
4490.44 23
4490.60 26
4490.75 30
4490.90 34
4491.06 39
4491.21 44
4491.37 49
4491.52 53
4491.67 57
4491.83 59
4491.98 60
4492.13 59
4492.29 56
4492.44 54
4492.60 51
4492.75 49
4492.90 48
4493.06 50
4493.21 54
4493.36 59
4493.52 63
4493.67 68
4493.82 71
4493.98 72
4494.13 73
4494.29 72
4494.44 70
4494.59 68
4494.75 65
4494.90 62
4495.05 58
4495.21 52
4495.36 46
4495.52 40
4495.67 34
4495.82 28
4495.98 22
4496.13 18
4496.28 15
4496.44 13
4496.59 13
4496.75 13
4496.90 16
4497.05 19
4497.21 24
4497.36 29
4497.51 34
4497.67 38
4497.82 40
4497.98 40
4498.13 38
4498.28 34
4498.44 29
4498.59 24
4498.75 18
4498.90 14
4499.05 9
4499.21 5
4499.36 1
4499.51 0
4499.67 0
4499.82 0
4499.98 0
4500.13 0
4500.28 0
4500.44 0
4500.59 0
4500.74 2
4500.90 5
4501.05 10
4501.21 15
4501.36 22
4501.51 28
4501.67 35
4501.82 43
4501.98 50
4502.13 59
4502.28 67
4502.44 75
4502.59 83
4502.74 91
4502.90 98
4503.05 104
4503.21 108
4503.36 109
4503.51 108
4503.67 105
4503.82 100
4503.98 94
4504.13 88
4504.28 81
4504.44 74
4504.59 68
4504.75 63
4504.90 59
4505.05 56
4505.21 55
4505.36 55
4505.51 56
4505.67 58
4505.82 60
4505.98 61
4506.13 60
4506.28 58
4506.44 54
4506.59 49
4506.75 43
4506.90 38
4507.05 35
4507.21 34
4507.36 35
4507.52 38
4507.67 43
4507.82 49
4507.98 55
4508.13 61
4508.29 65
4508.44 67
4508.59 67
4508.75 64
4508.90 58
4509.06 50
4509.21 40
4509.36 31
4509.52 22
4509.67 17
4509.83 15
4509.98 17
4510.13 22
4510.29 29
4510.44 37
4510.60 43
4510.75 46
4510.90 46
4511.06 43
4511.21 37
4511.37 30
4511.52 24
4511.67 18
4511.83 14
4511.98 11
4512.14 9
4512.29 9
4512.44 9
4512.60 9
4512.75 10
4512.91 13
4513.06 16
4513.21 21
4513.37 25
4513.52 30
4513.68 34
4513.83 36
4513.98 36
4514.14 34
4514.29 31
4514.45 28
4514.60 26
4514.75 26
4514.91 29
4515.06 33
4515.22 39
4515.37 45
4515.53 49
4515.68 52
4515.83 53
4515.99 53
4516.14 53
4516.30 53
4516.45 54
4516.60 57
4516.76 61
4516.91 66
4517.07 72
4517.22 78
4517.37 84
4517.53 89
4517.68 94
4517.84 98
4517.99 101
4518.15 102
4518.30 103
4518.45 103
4518.61 104
4518.76 105
4518.92 108
4519.07 113
4519.22 119
4519.38 127
4519.53 134
4519.69 140
4519.84 143
4520.00 143
4520.15 139
4520.30 132
4520.46 122
4520.61 111
4520.77 100
4520.92 91
4521.07 85
4521.23 82
4521.38 82
4521.54 85
4521.69 90
4521.85 95
4522.00 100
4522.15 104
4522.31 107
4522.46 109
4522.62 110
4522.77 111
4522.92 111
4523.08 110
4523.23 108
4523.39 104
4523.54 100
4523.70 94
4523.85 90
4524.00 87
4524.16 86
4524.31 89
4524.47 94
4524.62 100
4524.78 106
4524.93 111
4525.08 114
4525.24 112
4525.39 107
4525.55 99
4525.70 90
4525.86 80
4526.01 71
4526.16 65
4526.32 61
4526.47 58
4526.63 55
4526.78 52
4526.94 47
4527.09 40
4527.24 33
4527.40 24
4527.55 16
4527.71 10
4527.86 5
4528.02 2
4528.17 1
4528.32 2
4528.48 5
4528.63 9
4528.79 14
4528.94 19
4529.10 23
4529.25 26
4529.40 29
4529.56 32
4529.71 35
4529.87 39
4530.02 44
4530.18 50
4530.33 56
4530.48 62
4530.64 66
4530.79 70
4530.95 72
4531.10 74
4531.26 76
4531.41 78
4531.56 80
4531.72 84
4531.87 88
4532.03 92
4532.18 97
4532.34 100
4532.49 103
4532.65 105
4532.80 105
4532.95 103
4533.11 100
4533.26 96
4533.42 92
4533.57 86
4533.73 81
4533.88 74
4534.04 68
4534.19 61
4534.34 54
4534.50 49
4534.65 45
4534.81 43
4534.96 41
4535.12 41
4535.27 42
4535.42 42
4535.58 42
4535.73 42
4535.89 42
4536.04 43
4536.20 44
4536.35 44
4536.51 43
4536.66 41
4536.81 37
4536.97 31
4537.12 23
4537.28 14
4537.43 6
4537.59 0
4537.74 0
4537.90 0
4538.05 0
4538.20 0
4538.36 0
4538.51 0
4538.67 0
4538.82 0
4538.98 2
4539.13 9
4539.29 16
4539.44 23
4539.60 30
4539.75 37
4539.90 45
4540.06 52
4540.21 60
4540.37 69
4540.52 79
4540.68 89
4540.83 100
4540.99 111
4541.14 122
4541.29 132
4541.45 141
4541.60 148
4541.76 153
4541.91 156
4542.07 157
4542.22 156
4542.38 152
4542.53 146
4542.69 137
4542.84 128
4542.99 118
4543.15 109
4543.30 102
4543.46 98
4543.61 98
4543.77 100
4543.92 103
4544.08 108
4544.23 112
4544.39 114
4544.54 115
4544.70 115
4544.85 114
4545.00 113
4545.16 112
4545.31 112
4545.47 112
4545.62 112
4545.78 112
4545.93 113
4546.09 114
4546.24 115
4546.40 118
4546.55 122
4546.71 127
4546.86 132
4547.01 138
4547.17 144
4547.32 147
4547.48 148
4547.63 147
4547.79 143
4547.94 139
4548.10 134
4548.25 129
4548.41 124
4548.56 120
4548.72 117
4548.87 115
4549.02 113
4549.18 111
4549.33 111
4549.49 112
4549.64 114
4549.80 118
4549.95 122
4550.11 127
4550.26 131
4550.42 134
4550.57 137
4550.73 138
4550.88 139
4551.04 139
4551.19 139
4551.34 139
4551.50 138
4551.65 136
4551.81 134
4551.96 132
4552.12 130
4552.27 128
4552.43 128
4552.58 128
4552.74 130
4552.89 132
4553.05 136
4553.20 140
4553.36 145
4553.51 151
4553.67 157
4553.82 163
4553.98 168
4554.13 173
4554.28 177
4554.44 180
4554.59 183
4554.75 185
4554.90 187
4555.06 188
4555.21 189
4555.37 189
4555.52 188
4555.68 185
4555.83 180
4555.99 173
4556.14 165
4556.30 156
4556.45 148
4556.61 140
4556.76 135
4556.92 133
4557.07 134
4557.23 138
4557.38 143
4557.53 150
4557.69 157
4557.84 165
4558.00 171
4558.15 177
4558.31 182
4558.46 187
4558.62 191
4558.77 195
4558.93 198
4559.08 200
4559.24 199
4559.39 196
4559.55 192
4559.70 188
4559.86 184
4560.01 182
4560.17 182
4560.32 185
4560.48 190
4560.63 194
4560.79 197
4560.94 198
4561.10 197
4561.25 195
4561.41 192
4561.56 188
4561.72 186
4561.87 185
4562.03 184
4562.18 183
4562.34 183
4562.49 184
4562.64 185
4562.80 188
4562.95 192
4563.11 198
4563.26 205
4563.42 213
4563.57 221
4563.73 230
4563.88 237
4564.04 244
4564.19 251
4564.35 259
4564.50 267
4564.66 276
4564.81 285
4564.97 295
4565.12 303
4565.28 310
4565.43 313
4565.59 312
4565.74 307
4565.90 298
4566.05 285
4566.21 272
4566.36 258
4566.52 247
4566.67 239
4566.83 235
4566.98 233
4567.14 233
4567.29 233
4567.45 231
4567.60 227
4567.76 220
4567.91 212
4568.07 203
4568.22 196
4568.38 190
4568.53 186
4568.69 185
4568.84 184
4569.00 184
4569.15 182
4569.31 180
4569.46 177
4569.62 173
4569.77 169
4569.93 166
4570.08 164
4570.24 161
4570.39 159
4570.55 157
4570.70 155
4570.86 151
4571.01 147
4571.17 143
4571.32 138
4571.48 134
4571.63 129
4571.79 125
4571.94 120
4572.10 116
4572.25 113
4572.41 111
4572.56 110
4572.72 110
4572.87 110
4573.03 112
4573.18 115
4573.34 119
4573.49 123
4573.65 127
4573.80 131
4573.96 134
4574.11 136
4574.27 136
4574.42 134
4574.58 130
4574.73 126
4574.89 120
4575.04 115
4575.20 110
4575.35 105
4575.51 101
4575.67 96
4575.82 91
4575.98 86
4576.13 82
4576.29 79
4576.44 78
4576.60 78
4576.75 79
4576.91 80
4577.06 79
4577.22 77
4577.37 73
4577.53 67
4577.68 60
4577.84 53
4577.99 48
4578.15 44
4578.30 43
4578.46 43
4578.61 44
4578.77 46
4578.92 47
4579.08 48
4579.23 49
4579.39 48
4579.54 47
4579.70 46
4579.85 45
4580.01 44
4580.16 44
4580.32 45
4580.47 48
4580.63 52
4580.79 57
4580.94 64
4581.10 72
4581.25 80
4581.41 89
4581.56 97
4581.72 104
4581.87 110
4582.03 115
4582.18 117
4582.34 117
4582.49 115
4582.65 113
4582.80 112
4582.96 112
4583.11 113
4583.27 115
4583.42 117
4583.58 119
4583.73 120
4583.89 120
4584.05 119
4584.20 119
4584.36 119
4584.51 121
4584.67 123
4584.82 126
4584.98 130
4585.13 134
4585.29 137
4585.44 140
4585.60 142
4585.75 143
4585.91 143
4586.06 142
4586.22 138
4586.37 134
4586.53 128
4586.68 124
4586.84 120
4587.00 119
4587.15 121
4587.31 126
4587.46 132
4587.62 139
4587.77 146
4587.93 150
4588.08 153
4588.24 152
4588.39 150
4588.55 146
4588.70 142
4588.86 140
4589.01 139
4589.17 140
4589.33 142
4589.48 143
4589.64 144
4589.79 142
4589.95 138
4590.10 131
4590.26 123
4590.41 114
4590.57 104
4590.72 95
4590.88 87
4591.03 80
4591.19 75
4591.34 71
4591.50 70
4591.66 70
4591.81 72
4591.97 76
4592.12 80
4592.28 85
4592.43 89
4592.59 92
4592.74 94
4592.90 93
4593.05 90
4593.21 85
4593.37 78
4593.52 71
4593.68 64
4593.83 59
4593.99 55
4594.14 52
4594.30 49
4594.45 46
4594.61 43
4594.76 40
4594.92 37
4595.07 37
4595.23 38
4595.39 43
4595.54 49
4595.70 57
4595.85 66
4596.01 73
4596.16 80
4596.32 84
4596.47 86
4596.63 84
4596.78 80
4596.94 73
4597.10 64
4597.25 54
4597.41 43
4597.56 33
4597.72 25
4597.87 20
4598.03 18
4598.18 19
4598.34 23
4598.50 27
4598.65 32
4598.81 38
4598.96 43
4599.12 48
4599.27 55
4599.43 63
4599.58 71
4599.74 80
4599.89 86
4600.05 90
4600.21 89
4600.36 84
4600.52 74
4600.67 60
4600.83 44
4600.98 28
4601.14 12
4601.29 0
4601.45 0
4601.61 0
4601.76 0
4601.92 0
4602.07 0
4602.23 0
4602.38 0
4602.54 0
4602.69 14
4602.85 32
4603.01 52
4603.16 71
4603.32 89
4603.47 102
4603.63 112
4603.78 116
4603.94 117
4604.09 115
4604.25 113
4604.41 110
4604.56 109
4604.72 109
4604.87 111
4605.03 114
4605.18 117
4605.34 118
4605.50 117
4605.65 113
4605.81 107
4605.96 98
4606.12 89
4606.27 79
4606.43 70
4606.58 63
4606.74 58
4606.90 56
4607.05 55
4607.21 56
4607.36 58
4607.52 60
4607.67 62
4607.83 63
4607.99 63
4608.14 62
4608.30 61
4608.45 60
4608.61 58
4608.76 57
4608.92 57
4609.08 58
4609.23 61
4609.39 64
4609.54 67
4609.70 70
4609.85 71
4610.01 70
4610.16 68
4610.32 65
4610.48 63
4610.63 62
4610.79 63
4610.94 65
4611.10 68
4611.25 71
4611.41 72
4611.57 72
4611.72 69
4611.88 65
4612.03 59
4612.19 53
4612.34 47
4612.50 41
4612.66 35
4612.81 31
4612.97 27
4613.12 25
4613.28 24
4613.44 24
4613.59 24
4613.75 25
4613.90 26
4614.06 27
4614.21 27
4614.37 26
4614.53 26
4614.68 26
4614.84 26
4614.99 27
4615.15 29
4615.30 30
4615.46 32
4615.62 32
4615.77 31
4615.93 30
4616.08 29
4616.24 28
4616.39 28
4616.55 31
4616.71 35
4616.86 40
4617.02 47
4617.17 54
4617.33 60
4617.49 65
4617.64 69
4617.80 72
4617.95 75
4618.11 78
4618.26 82
4618.42 87
4618.58 93
4618.73 101
4618.89 110
4619.04 119
4619.20 128
4619.36 136
4619.51 143
4619.67 147
4619.82 149
4619.98 149
4620.13 147
4620.29 142
4620.45 136
4620.60 128
4620.76 121
4620.91 114
4621.07 108
4621.23 105
4621.38 102
4621.54 102
4621.69 103
4621.85 105
4622.01 107
4622.16 110
4622.32 111
4622.47 112
4622.63 111
4622.78 108
4622.94 106
4623.10 104
4623.25 104
4623.41 108
4623.56 114
4623.72 124
4623.88 135
4624.03 145
4624.19 153
4624.34 158
4624.50 158
4624.66 155
4624.81 150
4624.97 143
4625.12 135
4625.28 127
4625.44 121
4625.59 115
4625.75 111
4625.90 107
4626.06 106
4626.22 106
4626.37 107
4626.53 111
4626.68 115
4626.84 121
4627.00 128
4627.15 135
4627.31 142
4627.46 147
4627.62 151
4627.78 152
4627.93 151
4628.09 147
4628.24 141
4628.40 135
4628.56 128
4628.71 121
4628.87 115
4629.02 110
4629.18 105
4629.34 100
4629.49 95
4629.65 91
4629.80 86
4629.96 83
4630.12 80
4630.27 78
4630.43 76
4630.58 75
4630.74 76
4630.90 79
4631.05 85
4631.21 95
4631.36 109
4631.52 125
4631.68 142
4631.83 157
4631.99 168
4632.14 173
4632.30 173
4632.46 166
4632.61 154
4632.77 140
4632.92 125
4633.08 113
4633.24 103
4633.39 96
4633.55 92
4633.70 90
4633.86 88
4634.02 86
4634.17 83
4634.33 80
4634.49 78
4634.64 76
4634.80 76
4634.95 77
4635.11 80
4635.27 83
4635.42 86
4635.58 89
4635.73 93
4635.89 96
4636.05 101
4636.20 107
4636.36 113
4636.51 119
4636.67 124
4636.83 128
4636.98 132
4637.14 134
4637.30 136
4637.45 137
4637.61 137
4637.76 137
4637.92 136
4638.08 134
4638.23 131
4638.39 127
4638.54 124
4638.70 120
4638.86 117
4639.01 113
4639.17 110
4639.33 107
4639.48 105
4639.64 104
4639.79 104
4639.95 105
4640.11 107
4640.26 110
4640.42 114
4640.58 118
4640.73 123
4640.89 127
4641.04 132
4641.20 137
4641.36 143
4641.51 149
4641.67 153
4641.83 157
4641.98 157
4642.14 155
4642.29 148
4642.45 140
4642.61 130
4642.76 121
4642.92 114
4643.08 111
4643.23 113
4643.39 119
4643.54 129
4643.70 143
4643.86 158
4644.01 173
4644.17 187
4644.33 198
4644.48 205
4644.64 208
4644.79 207
4644.95 204
4645.11 200
4645.26 196
4645.42 195
4645.58 195
4645.73 197
4645.89 200
4646.04 202
4646.20 201
4646.36 197
4646.51 190
4646.67 182
4646.83 172
4646.98 163
4647.14 156
4647.29 152
4647.45 151
4647.61 152
4647.76 154
4647.92 155
4648.08 155
4648.23 154
4648.39 150
4648.55 145
4648.70 139
4648.86 133
4649.01 128
4649.17 123
4649.33 118
4649.48 112
4649.64 106
4649.80 98
4649.95 91
4650.11 85
4650.27 81
4650.42 79
4650.58 80
4650.73 82
4650.89 85
4651.05 86
4651.20 85
4651.36 81
4651.52 75
4651.67 68
4651.83 61
4651.99 55
4652.14 50
4652.30 47
4652.45 46
4652.61 45
4652.77 45
4652.92 46
4653.08 48
4653.24 50
4653.39 53
4653.55 57
4653.71 61
4653.86 65
4654.02 68
4654.18 71
4654.33 72
4654.49 73
4654.64 74
4654.80 74
4654.96 75
4655.11 75
4655.27 75
4655.43 73
4655.58 71
4655.74 68
4655.90 63
4656.05 58
4656.21 51
4656.37 43
4656.52 34
4656.68 23
4656.84 12
4656.99 1
4657.15 0
4657.30 0
4657.46 0
4657.62 0
4657.77 0
4657.93 0
4658.09 0
4658.24 0
4658.40 12
4658.56 28
4658.71 46
4658.87 62
4659.03 75
4659.18 86
4659.34 95
4659.50 100
4659.65 104
4659.81 107
4659.97 109
4660.12 110
4660.28 111
4660.44 112
4660.59 112
4660.75 111
4660.90 109
4661.06 106
4661.22 102
4661.37 98
4661.53 94
4661.69 91
4661.84 90
4662.00 90
4662.16 91
4662.31 94
4662.47 97
4662.63 100
4662.78 102
4662.94 104
4663.10 104
4663.25 104
4663.41 103
4663.57 100
4663.72 95
4663.88 90
4664.04 83
4664.19 77
4664.35 71
4664.51 65
4664.66 61
4664.82 57
4664.98 54
4665.13 49
4665.29 44
4665.45 38
4665.60 30
4665.76 23
4665.92 16
4666.07 12
4666.23 12
4666.39 16
4666.54 22
4666.70 31
4666.86 41
4667.01 49
4667.17 55
4667.33 59
4667.48 60
4667.64 60
4667.80 59
4667.95 60
4668.11 61
4668.27 63
4668.42 65
4668.58 65
4668.74 64
4668.89 60
4669.05 54
4669.21 46
4669.36 37
4669.52 28
4669.68 21
4669.83 15
4669.99 13
4670.15 12
4670.30 14
4670.46 17
4670.62 22
4670.77 27
4670.93 31
4671.09 34
4671.24 37
4671.40 40
4671.56 44
4671.71 48
4671.87 54
4672.03 61
4672.18 69
4672.34 77
4672.50 84
4672.65 91
4672.81 96
4672.97 100
4673.12 102
4673.28 104
4673.44 105
4673.59 105
4673.75 105
4673.91 106
4674.06 106
4674.22 107
4674.38 109
4674.53 110
4674.69 111
4674.85 112
4675.00 113
4675.16 113
4675.32 113
4675.48 113
4675.63 112
4675.79 112
4675.95 111
4676.10 110
4676.26 107
4676.42 104
4676.57 100
4676.73 96
4676.89 92
4677.04 88
4677.20 87
4677.36 87
4677.51 88
4677.67 90
4677.83 91
4677.98 91
4678.14 89
4678.30 83
4678.45 76
4678.61 66
4678.77 56
4678.93 48
4679.08 41
4679.24 38
4679.40 38
4679.55 41
4679.71 47
4679.87 53
4680.02 61
4680.18 69
4680.34 76
4680.49 82
4680.65 87
4680.81 90
4680.96 92
4681.12 92
4681.28 90
4681.44 87
4681.59 82
4681.75 77
4681.91 71
4682.06 66
4682.22 62
4682.38 59
4682.53 57
4682.69 57
4682.85 57
4683.00 58
4683.16 58
4683.32 58
4683.48 57
4683.63 55
4683.79 54
4683.95 54
4684.10 54
4684.26 57
4684.42 61
4684.57 67
4684.73 74
4684.89 82
4685.04 91
4685.20 100
4685.36 108
4685.52 114
4685.67 118
4685.83 120
4685.99 119
4686.14 116
4686.30 111
4686.46 107
4686.61 103
4686.77 101
4686.93 102
4687.09 107
4687.24 113
4687.40 122
4687.56 131
4687.71 140
4687.87 147
4688.03 151
4688.18 153
4688.34 153
4688.50 151
4688.66 148
4688.81 145
4688.97 144
4689.13 144
4689.28 146
4689.44 150
4689.60 153
4689.75 156
4689.91 157
4690.07 156
4690.23 152
4690.38 145
4690.54 138
4690.70 130
4690.85 124
4691.01 121
4691.17 121
4691.32 124
4691.48 129
4691.64 136
4691.80 143
4691.95 148
4692.11 152
4692.27 153
4692.42 152
4692.58 148
4692.74 144
4692.90 139
4693.05 135
4693.21 130
4693.37 126
4693.52 121
4693.68 116
4693.84 109
4694.00 101
4694.15 91
4694.31 80
4694.47 68
4694.62 55
4694.78 43
4694.94 32
4695.10 23
4695.25 17
4695.41 12
4695.57 9
4695.72 7
4695.88 6
4696.04 4
4696.20 2
4696.35 0
4696.51 0
4696.67 0
4696.82 0
4696.98 0
4697.14 0
4697.30 0
4697.45 1
4697.61 1
4697.77 2
4697.92 2
4698.08 2
4698.24 2
4698.40 1
4698.55 0
4698.71 0
4698.87 0
4699.02 0
4699.18 1
4699.34 4
4699.50 8
4699.65 14
4699.81 20
4699.97 25
4700.12 31
4700.28 36
4700.44 40
4700.60 44
4700.75 46
4700.91 47
4701.07 46
4701.22 43
4701.38 40
4701.54 38
4701.70 36
4701.85 37
4702.01 39
4702.17 43
4702.33 49
4702.48 54
4702.64 59
4702.80 63
4702.95 66
4703.11 68
4703.27 70
4703.43 72
4703.58 75
4703.74 79
4703.90 83
4704.06 87
4704.21 91
4704.37 93
4704.53 95
4704.68 96
4704.84 96
4705.00 95
4705.16 94
4705.31 92
4705.47 90
4705.63 87
4705.79 84
4705.94 82
4706.10 80
4706.26 79
4706.41 78
4706.57 78
4706.73 78
4706.89 78
4707.04 78
4707.20 78
4707.36 78
4707.52 79
4707.67 80
4707.83 81
4707.99 82
4708.15 81
4708.30 80
4708.46 77
4708.62 74
4708.77 71
4708.93 69
4709.09 68
4709.25 68
4709.40 70
4709.56 73
4709.72 75
4709.88 77
4710.03 77
4710.19 75
4710.35 72
4710.51 68
4710.66 63
4710.82 59
4710.98 56
4711.14 54
4711.29 52
4711.45 52
4711.61 53
4711.76 54
4711.92 55
4712.08 56
4712.24 56
4712.39 55
4712.55 53
4712.71 50
4712.87 47
4713.02 43
4713.18 40
4713.34 38
4713.50 36
4713.65 35
4713.81 35
4713.97 37
4714.13 40
4714.28 46
4714.44 54
4714.60 64
4714.76 76
4714.91 88
4715.07 99
4715.23 109
4715.39 118
4715.54 126
4715.70 135
4715.86 143
4716.02 152
4716.17 160
4716.33 166
4716.49 169
4716.65 168
4716.80 163
4716.96 156
4717.12 146
4717.28 135
4717.43 126
4717.59 118
4717.75 111
4717.91 106
4718.06 102
4718.22 100
4718.38 98
4718.54 97
4718.69 98
4718.85 99
4719.01 102
4719.17 104
4719.32 106
4719.48 108
4719.64 108
4719.80 106
4719.95 103
4720.11 98
4720.27 93
4720.43 87
4720.58 83
4720.74 79
4720.90 78
4721.06 79
4721.21 81
4721.37 83
4721.53 86
4721.69 87
4721.84 88
4722.00 88
4722.16 86
4722.32 84
4722.47 82
4722.63 80
4722.79 78
4722.95 76
4723.10 75
4723.26 73
4723.42 70
4723.58 67
4723.73 63
4723.89 59
4724.05 56
4724.21 53
4724.37 51
4724.52 50
4724.68 49
4724.84 47
4725.00 44
4725.15 39
4725.31 32
4725.47 25
4725.63 16
4725.78 8
4725.94 1
4726.10 0
4726.26 0
4726.41 0
4726.57 0
4726.73 2
4726.89 8
4727.05 15
4727.20 23
4727.36 31
4727.52 40
4727.68 48
4727.83 57
4727.99 66
4728.15 74
4728.31 80
4728.46 84
4728.62 86
4728.78 86
4728.94 84
4729.09 81
4729.25 77
4729.41 72
4729.57 66
4729.73 59
4729.88 53
4730.04 46
4730.20 41
4730.36 37
4730.51 37
4730.67 39
4730.83 43
4730.99 49
4731.15 56
4731.30 64
4731.46 72
4731.62 80
4731.78 88
4731.93 96
4732.09 104
4732.25 110
4732.41 117
4732.56 122
4732.72 128
4732.88 133
4733.04 137
4733.20 142
4733.35 144
4733.51 146
4733.67 144
4733.83 140
4733.98 133
4734.14 125
4734.30 115
4734.46 106
4734.62 98
4734.77 92
4734.93 89
4735.09 89
4735.25 92
4735.40 96
4735.56 100
4735.72 105
4735.88 108
4736.04 109
4736.19 110
4736.35 109
4736.51 108
4736.67 106
4736.82 103
4736.98 97
4737.14 89
4737.30 78
4737.46 66
4737.61 53
4737.77 40
4737.93 29
4738.09 21
4738.25 15
4738.40 11
4738.56 10
4738.72 10
4738.88 11
4739.03 14
4739.19 17
4739.35 22
4739.51 28
4739.67 33
4739.82 37
4739.98 40
4740.14 40
4740.30 37
4740.46 33
4740.61 28
4740.77 23
4740.93 20
4741.09 21
4741.24 25
4741.40 34
4741.56 47
4741.72 63
4741.88 80
4742.03 97
4742.19 113
4742.35 126
4742.51 136
4742.67 141
4742.82 143
4742.98 141
4743.14 138
4743.30 133
4743.46 130
4743.61 128
4743.77 127
4743.93 128
4744.09 129
4744.25 131
4744.40 131
4744.56 131
4744.72 129
4744.88 126
4745.04 124
4745.19 122
4745.35 121
4745.51 121
4745.67 120
4745.82 120
4745.98 118
4746.14 115
4746.30 112
4746.46 107
4746.61 103
4746.77 100
4746.93 99
4747.09 100
4747.25 103
4747.40 107
4747.56 114
4747.72 120
4747.88 127
4748.04 131
4748.19 134
4748.35 133
4748.51 129
4748.67 122
4748.83 112
4748.98 101
4749.14 89
4749.30 78
4749.46 67
4749.62 58
4749.77 50
4749.93 43
4750.09 38
4750.25 34
4750.41 30
4750.57 29
4750.72 29
4750.88 30
4751.04 32
4751.20 36
4751.36 39
4751.51 43
4751.67 46
4751.83 47
4751.99 48
4752.15 46
4752.30 44
4752.46 42
4752.62 39
4752.78 36
4752.94 33
4753.09 30
4753.25 27
4753.41 24
4753.57 19
4753.73 13
4753.88 7
4754.04 1
4754.20 0
4754.36 0
4754.52 0
4754.68 0
4754.83 0
4754.99 0
4755.15 0
4755.31 0
4755.47 4
4755.62 15
4755.78 28
4755.94 41
4756.10 55
4756.26 66
4756.41 74
4756.57 79
4756.73 79
4756.89 77
4757.05 73
4757.21 69
4757.36 66
4757.52 64
4757.68 62
4757.84 60
4758.00 58
4758.15 56
4758.31 53
4758.47 50
4758.63 48
4758.79 47
4758.95 48
4759.10 49
4759.26 51
4759.42 53
4759.58 53
4759.74 53
4759.89 51
4760.05 48
4760.21 45
4760.37 41
4760.53 38
4760.69 34
4760.84 31
4761.00 29
4761.16 26
4761.32 25
4761.48 24
4761.63 24
4761.79 26
4761.95 29
4762.11 33
4762.27 36
4762.43 38
4762.58 37
4762.74 35
4762.90 31
4763.06 26
4763.22 20
4763.38 15
4763.53 13
4763.69 12
4763.85 13
4764.01 15
4764.17 18
4764.33 20
4764.48 22
4764.64 24
4764.80 25
4764.96 27
4765.12 29
4765.27 31
4765.43 35
4765.59 39
4765.75 43
4765.91 47
4766.07 51
4766.22 55
4766.38 58
4766.54 61
4766.70 63
4766.86 66
4767.02 69
4767.17 71
4767.33 73
4767.49 74
4767.65 75
4767.81 74
4767.97 73
4768.12 71
4768.28 69
4768.44 66
4768.60 64
4768.76 61
4768.92 59
4769.07 58
4769.23 59
4769.39 60
4769.55 64
4769.71 69
4769.87 75
4770.02 83
4770.18 92
4770.34 102
4770.50 112
4770.66 123
4770.82 134
4770.98 144
4771.13 153
4771.29 159
4771.45 163
4771.61 163
4771.77 160
4771.93 154
4772.08 147
4772.24 141
4772.40 135
4772.56 130
4772.72 127
4772.88 124
4773.03 121
4773.19 116
4773.35 111
4773.51 103
4773.67 96
4773.83 89
4773.99 84
4774.14 81
4774.30 82
4774.46 86
4774.62 92
4774.78 100
4774.94 107
4775.09 113
4775.25 117
4775.41 118
4775.57 117
4775.73 113
4775.89 107
4776.04 100
4776.20 94
4776.36 88
4776.52 84
4776.68 81
4776.84 79
4777.00 80
4777.15 81
4777.31 84
4777.47 88
4777.63 92
4777.79 96
4777.95 101
4778.11 106
4778.26 109
4778.42 112
4778.58 114
4778.74 115
4778.90 115
4779.06 116
4779.21 117
4779.37 120
4779.53 124
4779.69 128
4779.85 133
4780.01 137
4780.17 139
4780.32 138
4780.48 133
4780.64 124
4780.80 112
4780.96 99
4781.12 87
4781.28 77
4781.43 70
4781.59 67
4781.75 67
4781.91 69
4782.07 73
4782.23 76
4782.39 80
4782.54 84
4782.70 87
4782.86 91
4783.02 95
4783.18 100
4783.34 104
4783.50 107
4783.65 109
4783.81 110
4783.97 110
4784.13 109
4784.29 110
4784.45 111
4784.61 115
4784.76 121
4784.92 130
4785.08 141
4785.24 153
4785.40 165
4785.56 176
4785.72 186
4785.88 194
4786.03 201
4786.19 207
4786.35 213
4786.51 219
4786.67 227
4786.83 236
4786.99 245
4787.14 253
4787.30 259
4787.46 262
4787.62 261
4787.78 256
4787.94 247
4788.10 236
4788.26 222
4788.41 209
4788.57 195
4788.73 183
4788.89 171
4789.05 161
4789.21 153
4789.37 146
4789.52 139
4789.68 134
4789.84 128
4790.00 122
4790.16 116
4790.32 109
4790.48 103
4790.64 99
4790.79 95
4790.95 94
4791.11 94
4791.27 95
4791.43 98
4791.59 100
4791.75 103
4791.91 105
4792.06 106
4792.22 105
4792.38 102
4792.54 97
4792.70 91
4792.86 84
4793.02 77
4793.18 72
4793.33 69
4793.49 68
4793.65 71
4793.81 75
4793.97 80
4794.13 85
4794.29 88
4794.45 89
4794.60 87
4794.76 82
4794.92 74
4795.08 65
4795.24 55
4795.40 46
4795.56 40
4795.72 36
4795.87 34
4796.03 35
4796.19 36
4796.35 37
4796.51 37
4796.67 36
4796.83 35
4796.99 35
4797.14 37
4797.30 40
4797.46 45
4797.62 51
4797.78 57
4797.94 62
4798.10 66
4798.26 67
4798.42 67
4798.57 65
4798.73 63
4798.89 60
4799.05 57
4799.21 53
4799.37 49
4799.53 45
4799.69 41
4799.85 38
4800.00 37
4800.16 37
4800.32 39
4800.48 44
4800.64 50
4800.80 58
4800.96 67
4801.12 76
4801.28 85
4801.43 93
4801.59 99
4801.75 103
4801.91 105
4802.07 106
4802.23 105
4802.39 105
4802.55 104
4802.71 103
4802.86 103
4803.02 102
4803.18 100
4803.34 98
4803.50 94
4803.66 90
4803.82 86
4803.98 82
4804.14 77
4804.29 72
4804.45 67
4804.61 61
4804.77 54
4804.93 48
4805.09 43
4805.25 40
4805.41 40
4805.57 42
4805.72 46
4805.88 53
4806.04 60
4806.20 67
4806.36 74
4806.52 78
4806.68 81
4806.84 82
4807.00 82
4807.16 81
4807.31 80
4807.47 78
4807.63 77
4807.79 75
4807.95 72
4808.11 67
4808.27 62
4808.43 55
4808.59 48
4808.75 42
4808.90 37
4809.06 35
4809.22 35
4809.38 37
4809.54 40
4809.70 43
4809.86 48
4810.02 52
4810.18 57
4810.34 62
4810.50 68
4810.65 74
4810.81 80
4810.97 84
4811.13 86
4811.29 85
4811.45 82
4811.61 77
4811.77 72
4811.93 66
4812.09 63
4812.24 60
4812.40 60
4812.56 61
4812.72 64
4812.88 68
4813.04 72
4813.20 76
4813.36 81
4813.52 84
4813.68 87
4813.84 88
4813.99 87
4814.15 83
4814.31 79
4814.47 74
4814.63 69
4814.79 65
4814.95 63
4815.11 63
4815.27 65
4815.43 68
4815.59 71
4815.74 73
4815.90 76
4816.06 78
4816.22 79
4816.38 81
4816.54 82
4816.70 84
4816.86 84
4817.02 84
4817.18 83
4817.34 81
4817.50 79
4817.65 76
4817.81 74
4817.97 73
4818.13 73
4818.29 74
4818.45 78
4818.61 82
4818.77 86
4818.93 90
4819.09 91
4819.25 90
4819.41 87
4819.56 81
4819.72 75
4819.88 70
4820.04 67
4820.20 68
4820.36 71
4820.52 76
4820.68 80
4820.84 82
4821.00 79
4821.16 73
4821.32 62
4821.48 49
4821.63 35
4821.79 21
4821.95 10
4822.11 1
4822.27 0
4822.43 0
4822.59 0
4822.75 0
4822.91 0
4823.07 0
4823.23 0
4823.39 0
4823.55 1
4823.70 12
4823.86 25
4824.02 38
4824.18 50
4824.34 59
4824.50 65
4824.66 67
4824.82 65
4824.98 62
4825.14 58
4825.30 55
4825.46 53
4825.62 53
4825.78 55
4825.93 58
4826.09 62
4826.25 66
4826.41 69
4826.57 72
4826.73 74
4826.89 74
4827.05 73
4827.21 70
4827.37 68
4827.53 66
4827.69 64
4827.85 64
4828.01 65
4828.16 67
4828.32 69
4828.48 72
4828.64 73
4828.80 75
4828.96 77
4829.12 80
4829.28 82
4829.44 84
4829.60 86
4829.76 87
4829.92 86
4830.08 84
4830.24 80
4830.40 76
4830.56 72
4830.71 68
4830.87 66
4831.03 66
4831.19 67
4831.35 68
4831.51 70
4831.67 72
4831.83 72
4831.99 71
4832.15 68
4832.31 66
4832.47 64
4832.63 63
4832.79 64
4832.95 65
4833.11 68
4833.26 70
4833.42 71
4833.58 71
4833.74 70
4833.90 68
4834.06 66
4834.22 65
4834.38 65
4834.54 66
4834.70 67
4834.86 68
4835.02 70
4835.18 72
4835.34 76
4835.50 81
4835.66 88
4835.82 95
4835.98 103
4836.13 109
4836.29 114
4836.45 117
4836.61 118
4836.77 118
4836.93 116
4837.09 113
4837.25 109
4837.41 104
4837.57 97
4837.73 88
4837.89 76
4838.05 63
4838.21 48
4838.37 33
4838.53 20
4838.69 10
4838.85 3
4839.01 0
4839.17 0
4839.32 0
4839.48 0
4839.64 0
4839.80 0
4839.96 0
4840.12 0
4840.28 0
4840.44 0
4840.60 2
4840.76 8
4840.92 14
4841.08 19
4841.24 24
4841.40 29
4841.56 35
4841.72 42
4841.88 51
4842.04 61
4842.20 71
4842.36 80
4842.52 87
4842.68 92
4842.83 94
4842.99 94
4843.15 92
4843.31 89
4843.47 87
4843.63 86
4843.79 86
4843.95 87
4844.11 89
4844.27 90
4844.43 92
4844.59 93
4844.75 93
4844.91 92
4845.07 91
4845.23 88
4845.39 84
4845.55 79
4845.71 75
4845.87 70
4846.03 66
4846.19 63
4846.35 62
4846.51 61
4846.67 61
4846.82 62
4846.98 62
4847.14 62
4847.30 62
4847.46 61
4847.62 61
4847.78 61
4847.94 63
4848.10 67
4848.26 73
4848.42 80
4848.58 89
4848.74 98
4848.90 106
4849.06 112
4849.22 115
4849.38 116
4849.54 114
4849.70 110
4849.86 105
4850.02 99
4850.18 95
4850.34 91
4850.50 90
4850.66 90
4850.82 91
4850.98 93
4851.14 94
4851.30 96
4851.46 96
4851.62 96
4851.77 95
4851.93 94
4852.09 93
4852.25 91
4852.41 90
4852.57 90
4852.73 89
4852.89 88
4853.05 85
4853.21 81
4853.37 76
4853.53 69
4853.69 60
4853.85 52
4854.01 43
4854.17 35
4854.33 28
4854.49 22
4854.65 17
4854.81 14
4854.97 14
4855.13 16
4855.29 20
4855.45 26
4855.61 33
4855.77 40
4855.93 47
4856.09 51
4856.25 52
4856.41 50
4856.57 46
4856.73 41
4856.89 35
4857.05 32
4857.21 31
4857.37 33
4857.53 39
4857.69 48
4857.85 58
4858.01 68
4858.17 75
4858.33 80
4858.49 83
4858.65 85
4858.81 86
4858.97 89
4859.12 94
4859.28 101
4859.44 109
4859.60 118
4859.76 126
4859.92 134
4860.08 140
4860.24 146
4860.40 151
4860.56 155
4860.72 159
4860.88 163
4861.04 166
4861.20 168
4861.36 169
4861.52 170
4861.68 170
4861.84 171
4862.00 171
4862.16 171
4862.32 170
4862.48 167
4862.64 162
4862.80 155
4862.96 146
4863.12 138
4863.28 131
4863.44 126
4863.60 122
4863.76 120
4863.92 118
4864.08 115
4864.24 112
4864.40 107
4864.56 101
4864.72 94
4864.88 86
4865.04 77
4865.20 68
4865.36 59
4865.52 52
4865.68 45
4865.84 40
4866.00 36
4866.16 34
4866.32 31
4866.48 29
4866.64 25
4866.80 20
4866.96 15
4867.12 10
4867.28 8
4867.44 7
4867.60 10
4867.76 16
4867.92 24
4868.08 34
4868.24 43
4868.40 51
4868.56 58
4868.72 63
4868.88 67
4869.04 69
4869.20 69
4869.36 68
4869.52 66
4869.68 63
4869.84 61
4870.00 59
4870.16 58
4870.32 60
4870.48 63
4870.64 68
4870.80 73
4870.96 78
4871.12 82
4871.28 85
4871.44 86
4871.60 86
4871.76 85
4871.92 86
4872.08 88
4872.24 93
4872.40 100
4872.56 110
4872.72 121
4872.88 134
4873.04 146
4873.20 158
4873.36 168
4873.52 176
4873.68 181
4873.84 185
4874.00 187
4874.16 188
4874.32 190
4874.48 192
4874.64 194
4874.80 197
4874.96 201
4875.12 205
4875.28 209
4875.44 214
4875.60 217
4875.76 220
4875.92 220
4876.08 218
4876.24 213
4876.40 206
4876.56 198
4876.72 189
4876.88 181
4877.04 173
4877.20 166
4877.36 160
4877.52 155
4877.68 150
4877.84 146
4878.00 141
4878.16 136
4878.32 129
4878.49 122
4878.65 113
4878.81 102
4878.97 91
4879.13 80
4879.29 70
4879.45 62
4879.61 56
4879.77 54
4879.93 54
4880.09 55
4880.25 58
4880.41 61
4880.57 63
4880.73 63
4880.89 63
4881.05 61
[truncated: 737,484 more chars]
