# Supplementary material for: Methylobacterium Species Promoting Rice and Barley Growth and Interaction Specificity Revealed with Whole-Cell Matrix-Assisted Laser Desorption / Ionization-Time-of-Flight Mass Spectrometry (MALDI-TOF/MS) Analysis
Source: PLoS One. 2015 Jun 8;10(6):e0129509. doi: 10.1371/journal.pone.0129509 (PMC4460032; doi:10.1371/journal.pone.0129509)
Supplement: S3 Data — (ZIP) [file pone.0129509.s003.zip › Supplementary data 3 (ms from barley)/25b.txt]

778.75 0
778.82 0
778.88 0
778.94 0
779.01 0
779.07 0
779.14 0
779.20 0
779.26 0
779.33 0
779.39 0
779.46 0
779.52 0
779.58 0
779.65 0
779.71 0
779.78 0
779.84 0
779.90 0
779.97 0
780.03 0
780.10 0
780.16 0
780.22 0
780.29 0
780.35 0
780.42 0
780.48 0
780.55 0
780.61 0
780.67 0
780.74 0
780.80 0
780.87 0
780.93 0
780.99 0
781.06 0
781.12 0
781.19 0
781.25 0
781.31 0
781.38 0
781.44 0
781.51 0
781.57 0
781.63 0
781.70 0
781.76 0
781.83 0
781.89 0
781.96 0
782.02 0
782.08 0
782.15 0
782.21 0
782.28 0
782.34 0
782.40 0
782.47 0
782.53 0
782.60 0
782.66 0
782.73 0
782.79 0
782.85 0
782.92 0
782.98 0
783.05 0
783.11 0
783.17 0
783.24 0
783.30 0
783.37 0
783.43 0
783.50 0
783.56 0
783.62 0
783.69 0
783.75 0
783.82 0
783.88 0
783.94 0
784.01 0
784.07 0
784.14 0
784.20 0
784.27 0
784.33 0
784.39 0
784.46 0
784.52 0
784.59 0
784.65 0
784.72 0
784.78 0
784.84 0
784.91 0
784.97 0
785.04 0
785.10 0
785.17 0
785.23 0
785.29 0
785.36 0
785.42 0
785.49 0
785.55 0
785.62 0
785.68 0
785.74 0
785.81 0
785.87 0
785.94 0
786.00 0
786.07 0
786.13 0
786.19 0
786.26 0
786.32 0
786.39 0
786.45 0
786.52 0
786.58 0
786.64 0
786.71 0
786.77 0
786.84 0
786.90 0
786.97 0
787.03 0
787.09 0
787.16 0
787.22 0
787.29 0
787.35 0
787.42 0
787.48 0
787.55 0
787.61 0
787.67 0
787.74 0
787.80 0
787.87 0
787.93 0
788.00 0
788.06 0
788.12 0
788.19 0
788.25 0
788.32 0
788.38 0
788.45 0
788.51 0
788.58 0
788.64 0
788.70 0
788.77 0
788.83 0
788.90 0
788.96 0
789.03 0
789.09 0
789.16 0
789.22 0
789.28 0
789.35 0
789.41 0
789.48 0
789.54 0
789.61 0
789.67 0
789.74 0
789.80 0
789.86 0
789.93 0
789.99 0
790.06 0
790.12 0
790.19 0
790.25 0
790.32 0
790.38 0
790.44 0
790.51 0
790.57 0
790.64 0
790.70 0
790.77 0
790.83 0
790.90 0
790.96 0
791.02 0
791.09 0
791.15 0
791.22 0
791.28 0
791.35 0
791.41 0
791.48 0
791.54 0
791.61 0
791.67 0
791.73 0
791.80 0
791.86 0
791.93 0
791.99 0
792.06 0
792.12 0
792.19 0
792.25 0
792.32 0
792.38 0
792.44 0
792.51 0
792.57 0
792.64 0
792.70 0
792.77 0
792.83 0
792.90 0
792.96 0
793.03 0
793.09 0
793.15 0
793.22 0
793.28 0
793.35 0
793.41 0
793.48 0
793.54 0
793.61 0
793.67 0
793.74 0
793.80 0
793.87 0
793.93 0
793.99 0
794.06 0
794.12 0
794.19 0
794.25 0
794.32 0
794.38 0
794.45 0
794.51 0
794.58 0
794.64 0
794.71 0
794.77 0
794.84 0
794.90 0
794.96 0
795.03 0
795.09 0
795.16 0
795.22 0
795.29 0
795.35 0
795.42 0
795.48 0
795.55 0
795.61 0
795.68 0
795.74 0
795.81 0
795.87 0
795.93 0
796.00 0
796.06 0
796.13 0
796.19 0
796.26 0
796.32 0
796.39 0
796.45 0
796.52 0
796.58 0
796.65 0
796.71 0
796.78 0
796.84 0
796.91 0
796.97 0
797.04 0
797.10 0
797.16 0
797.23 0
797.29 0
797.36 0
797.42 0
797.49 0
797.55 0
797.62 0
797.68 0
797.75 0
797.81 0
797.88 0
797.94 0
798.01 0
798.07 0
798.14 0
798.20 0
798.27 0
798.33 0
798.40 0
798.46 0
798.53 0
798.59 0
798.65 0
798.72 0
798.78 0
798.85 0
798.91 0
798.98 0
799.04 0
799.11 0
799.17 0
799.24 0
799.30 0
799.37 0
799.43 0
799.50 0
799.56 0
799.63 0
799.69 0
799.76 0
799.82 0
799.89 0
799.95 0
800.02 0
800.08 0
800.15 0
800.21 0
800.28 0
800.34 0
800.41 0
800.47 0
800.54 0
800.60 0
800.67 0
800.73 0
800.80 0
800.86 0
800.93 0
800.99 0
801.05 0
801.12 0
801.18 0
801.25 0
801.31 0
801.38 0
801.44 0
801.51 0
801.57 0
801.64 0
801.70 0
801.77 0
801.83 0
801.90 0
801.96 0
802.03 0
802.09 0
802.16 0
802.22 0
802.29 0
802.35 0
802.42 0
802.48 0
802.55 0
802.61 0
802.68 0
802.74 0
802.81 0
802.87 0
802.94 0
803.00 0
803.07 0
803.13 0
803.20 0
803.26 0
803.33 0
803.39 0
803.46 0
803.52 0
803.59 0
803.65 0
803.72 0
803.78 0
803.85 0
803.91 0
803.98 0
804.04 0
804.11 0
804.17 0
804.24 0
804.30 0
804.37 0
804.43 0
804.50 0
804.56 0
804.63 0
804.69 0
804.76 0
804.82 0
804.89 0
804.95 0
805.02 0
805.08 0
805.15 0
805.21 0
805.28 0
805.35 0
805.41 0
805.48 0
805.54 0
805.61 0
805.67 0
805.74 0
805.80 0
805.87 0
805.93 0
806.00 0
806.06 0
806.13 0
806.19 0
806.26 0
806.32 0
806.39 0
806.45 0
806.52 0
806.58 0
806.65 0
806.71 0
806.78 0
806.84 0
806.91 0
806.97 0
807.04 0
807.10 0
807.17 0
807.23 0
807.30 0
807.36 0
807.43 0
807.49 0
807.56 0
807.62 0
807.69 0
807.76 0
807.82 0
807.89 0
807.95 0
808.02 0
808.08 0
808.15 0
808.21 0
808.28 0
808.34 0
808.41 0
808.47 0
808.54 0
808.60 0
808.67 0
808.73 0
808.80 0
808.86 0
808.93 0
808.99 0
809.06 0
809.12 0
809.19 0
809.26 0
809.32 0
809.39 0
809.45 0
809.52 0
809.58 0
809.65 0
809.71 0
809.78 0
809.84 0
809.91 0
809.97 0
810.04 0
810.10 0
810.17 0
810.23 0
810.30 0
810.36 0
810.43 0
810.50 0
810.56 0
810.63 0
810.69 0
810.76 0
810.82 0
810.89 0
810.95 0
811.02 0
811.08 0
811.15 0
811.21 0
811.28 0
811.34 0
811.41 0
811.47 0
811.54 0
811.61 0
811.67 0
811.74 0
811.80 0
811.87 0
811.93 0
812.00 0
812.06 0
812.13 0
812.19 0
812.26 0
812.32 0
812.39 0
812.46 0
812.52 0
812.59 0
812.65 0
812.72 0
812.78 0
812.85 0
812.91 0
812.98 0
813.04 0
813.11 0
813.17 0
813.24 0
813.31 0
813.37 0
813.44 0
813.50 0
813.57 0
813.63 0
813.70 0
813.76 0
813.83 0
813.89 0
813.96 0
814.02 0
814.09 0
814.16 0
814.22 0
814.29 0
814.35 0
814.42 0
814.48 0
814.55 0
814.61 0
814.68 0
814.74 0
814.81 0
814.88 0
814.94 0
815.01 0
815.07 0
815.14 0
815.20 0
815.27 0
815.33 0
815.40 0
815.47 0
815.53 0
815.60 0
815.66 0
815.73 0
815.79 0
815.86 0
815.92 0
815.99 0
816.05 0
816.12 0
816.19 0
816.25 0
816.32 0
816.38 0
816.45 0
816.51 0
816.58 0
816.64 0
816.71 0
816.78 0
816.84 0
816.91 0
816.97 0
817.04 0
817.10 0
817.17 0
817.23 0
817.30 0
817.37 0
817.43 0
817.50 0
817.56 0
817.63 0
817.69 0
817.76 0
817.82 0
817.89 0
817.96 0
818.02 0
818.09 0
818.15 0
818.22 0
818.28 0
818.35 0
818.42 0
818.48 0
818.55 0
818.61 0
818.68 0
818.74 0
818.81 0
818.87 0
818.94 0
819.01 0
819.07 0
819.14 0
819.20 0
819.27 0
819.33 0
819.40 0
819.47 0
819.53 0
819.60 0
819.66 0
819.73 0
819.79 0
819.86 0
819.93 0
819.99 0
820.06 0
820.12 0
820.19 0
820.25 0
820.32 0
820.38 0
820.45 0
820.52 0
820.58 0
820.65 0
820.71 0
820.78 0
820.84 0
820.91 0
820.98 0
821.04 0
821.11 0
821.17 0
821.24 0
821.30 0
821.37 0
821.44 0
821.50 0
821.57 0
821.63 0
821.70 0
821.76 0
821.83 0
821.90 0
821.96 0
822.03 0
822.09 0
822.16 0
822.23 0
822.29 0
822.36 0
822.42 0
822.49 0
822.55 0
822.62 0
822.69 0
822.75 0
822.82 0
822.88 0
822.95 0
823.01 0
823.08 0
823.15 0
823.21 0
823.28 0
823.34 0
823.41 0
823.48 0
823.54 0
823.61 0
823.67 0
823.74 0
823.80 0
823.87 0
823.94 0
824.00 0
824.07 0
824.13 0
824.20 0
824.27 0
824.33 0
824.40 0
824.46 0
824.53 0
824.59 0
824.66 0
824.73 0
824.79 0
824.86 0
824.92 0
824.99 0
825.06 0
825.12 0
825.19 0
825.25 0
825.32 0
825.39 0
825.45 0
825.52 0
825.58 0
825.65 0
825.71 0
825.78 0
825.85 0
825.91 0
825.98 0
826.04 0
826.11 0
826.18 0
826.24 0
826.31 0
826.37 0
826.44 0
826.51 0
826.57 0
826.64 0
826.70 0
826.77 0
826.84 0
826.90 0
826.97 0
827.03 0
827.10 0
827.17 0
827.23 0
827.30 0
827.36 0
827.43 0
827.49 0
827.56 0
827.63 0
827.69 0
827.76 0
827.82 0
827.89 0
827.96 0
828.02 0
828.09 0
828.15 0
828.22 0
828.29 0
828.35 0
828.42 0
828.48 0
828.55 0
828.62 0
828.68 0
828.75 0
828.82 0
828.88 0
828.95 0
829.01 0
829.08 0
829.15 0
829.21 0
829.28 0
829.34 0
829.41 0
829.48 0
829.54 0
829.61 0
829.67 0
829.74 0
829.81 0
829.87 0
829.94 0
830.00 0
830.07 0
830.14 0
830.20 0
830.27 0
830.33 0
830.40 0
830.47 0
830.53 0
830.60 0
830.66 0
830.73 0
830.80 0
830.86 0
830.93 0
831.00 0
831.06 0
831.13 0
831.19 0
831.26 0
831.33 0
831.39 0
831.46 0
831.52 0
831.59 0
831.66 0
831.72 0
831.79 0
831.86 0
831.92 0
831.99 0
832.05 0
832.12 0
832.19 0
832.25 0
832.32 0
832.38 0
832.45 0
832.52 0
832.58 0
832.65 0
832.72 0
832.78 0
832.85 0
832.91 0
832.98 0
833.05 0
833.11 0
833.18 0
833.24 0
833.31 0
833.38 0
833.44 0
833.51 0
833.58 0
833.64 0
833.71 0
833.77 0
833.84 0
833.91 0
833.97 0
834.04 0
834.11 0
834.17 0
834.24 0
834.30 0
834.37 0
834.44 0
834.50 0
834.57 0
834.64 0
834.70 0
834.77 0
834.83 0
834.90 0
834.97 0
835.03 0
835.10 0
835.17 0
835.23 0
835.30 0
835.36 0
835.43 0
835.50 0
835.56 0
835.63 0
835.70 0
835.76 0
835.83 0
835.90 0
835.96 0
836.03 0
836.09 0
836.16 0
836.23 0
836.29 0
836.36 0
836.43 0
836.49 0
836.56 0
836.62 0
836.69 0
836.76 0
836.82 0
836.89 0
836.96 0
837.02 0
837.09 0
837.16 0
837.22 0
837.29 0
837.35 0
837.42 0
837.49 0
837.55 0
837.62 0
837.69 0
837.75 0
837.82 0
837.89 0
837.95 0
838.02 0
838.08 0
838.15 0
838.22 0
838.28 0
838.35 0
838.42 0
838.48 0
838.55 0
838.62 0
838.68 0
838.75 0
838.82 0
838.88 0
838.95 0
839.01 0
839.08 0
839.15 0
839.21 0
839.28 0
839.35 0
839.41 0
839.48 0
839.55 0
839.61 0
839.68 0
839.75 0
839.81 0
839.88 0
839.95 0
840.01 0
840.08 0
840.14 0
840.21 0
840.28 0
840.34 0
840.41 0
840.48 0
840.54 0
840.61 0
840.68 0
840.74 0
840.81 0
840.88 0
840.94 0
841.01 0
841.08 0
841.14 0
841.21 0
841.28 0
841.34 0
841.41 0
841.47 0
841.54 0
841.61 0
841.67 0
841.74 0
841.81 0
841.87 0
841.94 0
842.01 0
842.07 0
842.14 0
842.21 0
842.27 0
842.34 0
842.41 0
842.47 0
842.54 0
842.61 0
842.67 0
842.74 0
842.81 0
842.87 0
842.94 0
843.01 0
843.07 0
843.14 0
843.21 0
843.27 0
843.34 0
843.41 0
843.47 0
843.54 0
843.60 0
843.67 0
843.74 0
843.80 0
843.87 0
843.94 0
844.00 0
844.07 0
844.14 0
844.20 0
844.27 0
844.34 0
844.40 0
844.47 0
844.54 0
844.60 0
844.67 0
844.74 0
844.80 0
844.87 0
844.94 0
845.00 0
845.07 0
845.14 0
845.20 0
845.27 0
845.34 0
845.40 0
845.47 0
845.54 0
845.60 0
845.67 0
845.74 0
845.80 0
845.87 0
845.94 0
846.00 0
846.07 0
846.14 0
846.21 0
846.27 0
846.34 0
846.41 0
846.47 0
846.54 0
846.61 0
846.67 0
846.74 0
846.81 0
846.87 0
846.94 0
847.01 0
847.07 0
847.14 0
847.21 0
847.27 0
847.34 0
847.41 0
847.47 0
847.54 0
847.61 0
847.67 0
847.74 0
847.81 0
847.87 0
847.94 0
848.01 0
848.07 0
848.14 0
848.21 0
848.27 0
848.34 0
848.41 0
848.47 0
848.54 0
848.61 0
848.68 0
848.74 0
848.81 0
848.88 0
848.94 0
849.01 0
849.08 0
849.14 0
849.21 0
849.28 0
849.34 0
849.41 0
849.48 0
849.54 0
849.61 0
849.68 0
849.74 0
849.81 0
849.88 0
849.95 0
850.01 0
850.08 0
850.15 0
850.21 0
850.28 0
850.35 0
850.41 0
850.48 0
850.55 0
850.61 0
850.68 0
850.75 0
850.81 0
850.88 0
850.95 0
851.02 0
851.08 0
851.15 0
851.22 0
851.28 0
851.35 0
851.42 0
851.48 0
851.55 0
851.62 0
851.68 0
851.75 0
851.82 0
851.89 0
851.95 0
852.02 0
852.09 0
852.15 0
852.22 0
852.29 0
852.35 0
852.42 0
852.49 0
852.56 0
852.62 0
852.69 0
852.76 0
852.82 0
852.89 0
852.96 0
853.02 0
853.09 0
853.16 0
853.22 0
853.29 0
853.36 0
853.43 0
853.49 0
853.56 0
853.63 0
853.69 0
853.76 0
853.83 0
853.90 0
853.96 0
854.03 0
854.10 0
854.16 0
854.23 0
854.30 0
854.36 0
854.43 0
854.50 0
854.57 0
854.63 0
854.70 0
854.77 0
854.83 0
854.90 0
854.97 0
855.03 0
855.10 0
855.17 0
855.24 0
855.30 0
855.37 0
855.44 0
855.50 0
855.57 0
855.64 0
855.71 0
855.77 0
855.84 0
855.91 0
855.97 0
856.04 0
856.11 0
856.18 0
856.24 0
856.31 0
856.38 0
856.44 0
856.51 0
856.58 0
856.65 0
856.71 0
856.78 0
856.85 0
856.91 0
856.98 0
857.05 0
857.12 0
857.18 0
857.25 0
857.32 0
857.38 0
857.45 0
857.52 0
857.59 0
857.65 0
857.72 0
857.79 0
857.85 0
857.92 0
857.99 0
858.06 0
858.12 0
858.19 0
858.26 0
858.32 0
858.39 0
858.46 0
858.53 0
858.59 0
858.66 0
858.73 0
858.79 0
858.86 0
858.93 0
859.00 0
859.06 0
859.13 0
859.20 0
859.27 0
859.33 0
859.40 0
859.47 0
859.53 0
859.60 0
859.67 0
859.74 0
859.80 0
859.87 0
859.94 0
860.00 0
860.07 0
860.14 0
860.21 0
860.27 0
860.34 0
860.41 0
860.48 0
860.54 0
860.61 0
860.68 0
860.74 0
860.81 0
860.88 0
860.95 0
861.01 0
861.08 0
861.15 0
861.22 0
861.28 0
861.35 0
861.42 0
861.49 0
861.55 0
861.62 0
861.69 0
861.75 0
861.82 0
861.89 0
861.96 0
862.02 0
862.09 0
862.16 0
862.23 0
862.29 0
862.36 0
862.43 0
862.50 0
862.56 0
862.63 0
862.70 0
862.76 0
862.83 0
862.90 0
862.97 0
863.03 0
863.10 0
863.17 0
863.24 0
863.30 0
863.37 0
863.44 0
863.51 0
863.57 0
863.64 0
863.71 0
863.78 0
863.84 0
863.91 0
863.98 0
864.05 0
864.11 0
864.18 0
864.25 0
864.31 0
864.38 0
864.45 0
864.52 0
864.58 0
864.65 0
864.72 0
864.79 0
864.85 0
864.92 0
864.99 0
865.06 0
865.12 0
865.19 0
865.26 0
865.33 0
865.39 0
865.46 0
865.53 0
865.60 0
865.66 0
865.73 0
865.80 0
865.87 0
865.93 0
866.00 0
866.07 0
866.14 0
866.20 0
866.27 0
866.34 0
866.41 0
866.47 0
866.54 0
866.61 0
866.68 0
866.74 0
866.81 0
866.88 0
866.95 0
867.01 0
867.08 0
867.15 0
867.22 0
867.28 0
867.35 0
867.42 0
867.49 0
867.55 0
867.62 0
867.69 0
867.76 0
867.82 0
867.89 0
867.96 0
868.03 0
868.09 0
868.16 0
868.23 0
868.30 0
868.37 0
868.43 0
868.50 0
868.57 0
868.64 0
868.70 0
868.77 0
868.84 0
868.91 0
868.97 0
869.04 0
869.11 0
869.18 0
869.24 0
869.31 0
869.38 0
869.45 0
869.51 0
869.58 0
869.65 0
869.72 0
869.79 0
869.85 0
869.92 0
869.99 0
870.06 0
870.12 0
870.19 0
870.26 0
870.33 0
870.39 0
870.46 0
870.53 0
870.60 0
870.66 0
870.73 0
870.80 0
870.87 0
870.94 0
871.00 0
871.07 0
871.14 0
871.21 0
871.27 0
871.34 0
871.41 0
871.48 0
871.54 0
871.61 0
871.68 0
871.75 0
871.82 0
871.88 0
871.95 0
872.02 0
872.09 0
872.15 0
872.22 0
872.29 0
872.36 0
872.43 0
872.49 0
872.56 0
872.63 0
872.70 0
872.76 0
872.83 0
872.90 0
872.97 0
873.03 0
873.10 0
873.17 0
873.24 0
873.31 0
873.37 0
873.44 0
873.51 0
873.58 0
873.65 0
873.71 0
873.78 0
873.85 0
873.92 0
873.98 0
874.05 0
874.12 0
874.19 0
874.26 0
874.32 0
874.39 0
874.46 0
874.53 0
874.59 0
874.66 0
874.73 0
874.80 0
874.87 0
874.93 0
875.00 0
875.07 0
875.14 0
875.20 0
875.27 0
875.34 0
875.41 0
875.48 0
875.54 0
875.61 0
875.68 0
875.75 0
875.82 0
875.88 0
875.95 0
876.02 0
876.09 0
876.16 0
876.22 0
876.29 0
876.36 0
876.43 0
876.49 0
876.56 0
876.63 0
876.70 0
876.77 0
876.83 0
876.90 0
876.97 0
877.04 0
877.11 0
877.17 0
877.24 0
877.31 0
877.38 0
877.45 0
877.51 0
877.58 0
877.65 0
877.72 0
877.79 0
877.85 0
877.92 0
877.99 0
878.06 0
878.12 0
878.19 0
878.26 0
878.33 0
878.40 0
878.46 0
878.53 0
878.60 0
878.67 0
878.74 0
878.80 0
878.87 0
878.94 0
879.01 0
879.08 0
879.14 0
879.21 0
879.28 0
879.35 0
879.42 0
879.48 0
879.55 0
879.62 0
879.69 0
879.76 0
879.82 0
879.89 0
879.96 0
880.03 0
880.10 0
880.17 0
880.23 0
880.30 0
880.37 0
880.44 0
880.51 0
880.57 0
880.64 0
880.71 0
880.78 0
880.85 0
880.91 0
880.98 0
881.05 0
881.12 0
881.19 0
881.25 0
881.32 0
881.39 0
881.46 0
881.53 0
881.59 0
881.66 0
881.73 0
881.80 0
881.87 0
881.94 0
882.00 0
882.07 0
882.14 0
882.21 0
882.28 0
882.34 0
882.41 0
882.48 0
882.55 0
882.62 0
882.68 0
882.75 0
882.82 0
882.89 0
882.96 0
883.03 0
883.09 0
883.16 0
883.23 0
883.30 0
883.37 0
883.43 0
883.50 0
883.57 0
883.64 0
883.71 0
883.78 0
883.84 0
883.91 0
883.98 0
884.05 0
884.12 0
884.18 0
884.25 0
884.32 0
884.39 0
884.46 0
884.53 0
884.59 0
884.66 0
884.73 0
884.80 0
884.87 0
884.93 0
885.00 0
885.07 0
885.14 0
885.21 0
885.28 0
885.34 0
885.41 0
885.48 0
885.55 0
885.62 0
885.69 0
885.75 0
885.82 0
885.89 0
885.96 0
886.03 0
886.09 0
886.16 0
886.23 0
886.30 0
886.37 0
886.44 0
886.50 0
886.57 0
886.64 0
886.71 0
886.78 0
886.85 0
886.91 0
886.98 0
887.05 0
887.12 0
887.19 0
887.26 0
887.32 0
887.39 0
887.46 0
887.53 0
887.60 0
887.67 0
887.73 0
887.80 0
887.87 0
887.94 0
888.01 0
888.08 0
888.14 0
888.21 0
888.28 0
888.35 0
888.42 0
888.49 0
888.55 0
888.62 0
888.69 0
888.76 0
888.83 0
888.90 0
888.96 0
889.03 0
889.10 0
889.17 0
889.24 0
889.31 0
889.37 0
889.44 0
889.51 0
889.58 0
889.65 0
889.72 0
889.79 0
889.85 0
889.92 0
889.99 0
890.06 0
890.13 0
890.20 0
890.26 0
890.33 0
890.40 0
890.47 0
890.54 0
890.61 0
890.68 0
890.74 0
890.81 0
890.88 0
890.95 0
891.02 0
891.09 0
891.15 0
891.22 0
891.29 0
891.36 0
891.43 0
891.50 0
891.57 0
891.63 0
891.70 0
891.77 0
891.84 0
891.91 0
891.98 0
892.04 0
892.11 0
892.18 0
892.25 0
892.32 0
892.39 0
892.46 0
892.52 0
892.59 0
892.66 0
892.73 0
892.80 0
892.87 0
892.94 0
893.00 0
893.07 0
893.14 0
893.21 0
893.28 0
893.35 0
893.42 0
893.48 0
893.55 0
893.62 0
893.69 0
893.76 0
893.83 0
893.90 0
893.96 0
894.03 0
894.10 0
894.17 0
894.24 0
894.31 0
894.38 0
894.44 0
894.51 0
894.58 0
894.65 0
894.72 0
894.79 0
894.86 0
894.92 0
894.99 0
895.06 0
895.13 0
895.20 0
895.27 0
895.34 0
895.40 0
895.47 0
895.54 0
895.61 0
895.68 0
895.75 0
895.82 0
895.88 0
895.95 0
896.02 0
896.09 0
896.16 0
896.23 0
896.30 0
896.37 0
896.43 0
896.50 0
896.57 0
896.64 0
896.71 0
896.78 0
896.85 0
896.91 0
896.98 0
897.05 0
897.12 0
897.19 0
897.26 0
897.33 0
897.40 0
897.46 0
897.53 0
897.60 0
897.67 0
897.74 0
897.81 0
897.88 0
897.95 0
898.01 0
898.08 0
898.15 0
898.22 0
898.29 0
898.36 0
898.43 0
898.50 0
898.56 0
898.63 0
898.70 0
898.77 0
898.84 0
898.91 0
898.98 0
899.05 0
899.11 0
899.18 0
899.25 0
899.32 0
899.39 0
899.46 0
899.53 0
899.60 0
899.66 0
899.73 0
899.80 0
899.87 0
899.94 0
900.01 0
900.08 0
900.15 0
900.21 0
900.28 0
900.35 0
900.42 0
900.49 0
900.56 0
900.63 0
900.70 0
900.77 0
900.83 0
900.90 0
900.97 0
901.04 0
901.11 0
901.18 0
901.25 0
901.32 0
901.39 0
901.45 0
901.52 0
901.59 0
901.66 0
901.73 0
901.80 0
901.87 0
901.94 0
902.00 0
902.07 0
902.14 0
902.21 0
902.28 0
902.35 0
902.42 0
902.49 0
902.56 0
902.62 0
902.69 0
902.76 0
902.83 0
902.90 0
902.97 0
903.04 0
903.11 0
903.18 0
903.25 0
903.31 0
903.38 0
903.45 0
903.52 0
903.59 0
903.66 0
903.73 0
903.80 0
903.87 0
903.93 0
904.00 0
904.07 0
904.14 0
904.21 0
904.28 0
904.35 0
904.42 0
904.49 0
904.56 0
904.62 0
904.69 0
904.76 0
904.83 0
904.90 0
904.97 0
905.04 0
905.11 0
905.18 0
905.25 0
905.31 0
905.38 0
905.45 0
905.52 0
905.59 0
905.66 0
905.73 0
905.80 0
905.87 0
905.94 0
906.00 0
906.07 0
906.14 0
906.21 0
906.28 0
906.35 0
906.42 0
906.49 0
906.56 0
906.63 0
906.69 0
906.76 0
906.83 0
906.90 0
906.97 0
907.04 0
907.11 0
907.18 0
907.25 0
907.32 0
907.39 0
907.45 0
907.52 0
907.59 0
907.66 0
907.73 0
907.80 0
907.87 0
907.94 0
908.01 0
908.08 0
908.15 0
908.21 0
908.28 0
908.35 0
908.42 0
908.49 0
908.56 0
908.63 0
908.70 0
908.77 0
908.84 0
908.91 0
908.98 0
909.04 0
909.11 0
909.18 0
909.25 0
909.32 0
909.39 0
909.46 0
909.53 0
909.60 0
909.67 0
909.74 0
909.81 0
909.87 0
909.94 0
910.01 0
910.08 0
910.15 0
910.22 0
910.29 0
910.36 0
910.43 0
910.50 0
910.57 0
910.64 0
910.70 0
910.77 0
910.84 0
910.91 0
910.98 0
911.05 0
911.12 0
911.19 0
911.26 0
911.33 0
911.40 0
911.47 0
911.54 0
911.60 0
911.67 0
911.74 0
911.81 0
911.88 0
911.95 0
912.02 0
912.09 0
912.16 0
912.23 0
912.30 0
912.37 0
912.44 0
912.51 0
912.57 0
912.64 0
912.71 0
912.78 0
912.85 0
912.92 0
912.99 0
913.06 0
913.13 0
913.20 0
913.27 0
913.34 0
913.41 0
913.48 0
913.54 0
913.61 0
913.68 0
913.75 0
913.82 0
913.89 0
913.96 0
914.03 0
914.10 0
914.17 0
914.24 0
914.31 0
914.38 0
914.45 0
914.52 0
914.59 0
914.65 0
914.72 0
914.79 0
914.86 0
914.93 0
915.00 0
915.07 0
915.14 0
915.21 0
915.28 0
915.35 0
915.42 0
915.49 0
915.56 0
915.63 0
915.70 0
915.76 0
915.83 0
915.90 0
915.97 0
916.04 0
916.11 0
916.18 0
916.25 0
916.32 0
916.39 0
916.46 0
916.53 0
916.60 0
916.67 0
916.74 0
916.81 0
916.88 0
916.94 0
917.01 0
917.08 0
917.15 0
917.22 0
917.29 0
917.36 0
917.43 0
917.50 0
917.57 0
917.64 0
917.71 0
917.78 0
917.85 0
917.92 0
917.99 0
918.06 0
918.13 0
918.20 0
918.26 0
918.33 0
918.40 0
918.47 0
918.54 0
918.61 0
918.68 0
918.75 0
918.82 0
918.89 0
918.96 0
919.03 0
919.10 0
919.17 0
919.24 0
919.31 0
919.38 0
919.45 0
919.52 0
919.59 0
919.66 0
919.73 0
919.79 0
919.86 0
919.93 0
920.00 0
920.07 0
920.14 0
920.21 0
920.28 0
920.35 0
920.42 0
920.49 0
920.56 0
920.63 0
920.70 0
920.77 0
920.84 0
920.91 0
920.98 0
921.05 0
921.12 0
921.19 0
921.26 0
921.33 0
921.40 0
921.46 0
921.53 0
921.60 0
921.67 0
921.74 0
921.81 0
921.88 0
921.95 0
922.02 0
922.09 0
922.16 0
922.23 0
922.30 0
922.37 0
922.44 0
922.51 0
922.58 0
922.65 0
922.72 0
922.79 0
922.86 0
922.93 0
923.00 0
923.07 0
923.14 0
923.21 0
923.28 0
923.35 0
923.42 0
923.48 0
923.55 0
923.62 0
923.69 0
923.76 0
923.83 0
923.90 0
923.97 0
924.04 0
924.11 0
924.18 0
924.25 0
924.32 0
924.39 0
924.46 0
924.53 0
924.60 0
924.67 0
924.74 0
924.81 0
924.88 0
924.95 0
925.02 0
925.09 0
925.16 0
925.23 0
925.30 0
925.37 0
925.44 0
925.51 0
925.58 0
925.65 0
925.72 0
925.79 0
925.86 0
925.93 0
926.00 0
926.07 0
926.14 0
926.21 0
926.27 0
926.34 0
926.41 0
926.48 0
926.55 0
926.62 0
926.69 0
926.76 0
926.83 0
926.90 0
926.97 0
927.04 0
927.11 0
927.18 0
927.25 0
927.32 0
927.39 0
927.46 0
927.53 0
927.60 0
927.67 0
927.74 0
927.81 0
927.88 0
927.95 0
928.02 0
928.09 0
928.16 0
928.23 0
928.30 0
928.37 0
928.44 0
928.51 0
928.58 0
928.65 0
928.72 0
928.79 0
928.86 0
928.93 0
929.00 0
929.07 0
929.14 0
929.21 0
929.28 0
929.35 0
929.42 0
929.49 0
929.56 0
929.63 0
929.70 0
929.77 0
929.84 0
929.91 0
929.98 0
930.05 0
930.12 0
930.19 0
930.26 0
930.33 0
930.40 0
930.47 0
930.54 0
930.61 0
930.68 0
930.75 0
930.82 0
930.89 0
930.96 0
931.03 0
931.10 0
931.17 0
931.24 0
931.31 0
931.38 0
931.45 0
931.52 0
931.59 0
931.66 0
931.73 0
931.80 0
931.87 0
931.94 0
932.01 0
932.08 0
932.15 0
932.22 0
932.29 0
932.36 0
932.43 0
932.50 0
932.57 0
932.64 0
932.71 0
932.78 0
932.85 0
932.92 0
932.99 0
933.06 0
933.13 0
933.20 0
933.27 0
933.34 0
933.41 0
933.48 0
933.55 0
933.62 0
933.69 0
933.76 0
933.83 0
933.90 0
933.97 0
934.04 0
934.11 0
934.18 0
934.25 0
934.32 0
934.39 0
934.46 0
934.53 0
934.60 0
934.67 0
934.74 0
934.81 0
934.88 0
934.95 0
935.02 0
935.09 0
935.16 0
935.23 0
935.30 0
935.37 0
935.44 0
935.51 0
935.58 0
935.65 0
935.72 0
935.79 0
935.86 0
935.93 0
936.00 0
936.07 0
936.14 0
936.21 0
936.28 0
936.35 0
936.42 0
936.49 0
936.56 0
936.63 0
936.70 0
936.77 0
936.85 0
936.92 0
936.99 0
937.06 0
937.13 0
937.20 0
937.27 0
937.34 0
937.41 0
937.48 0
937.55 0
937.62 0
937.69 0
937.76 0
937.83 0
937.90 0
937.97 0
938.04 0
938.11 0
938.18 0
938.25 0
938.32 0
938.39 0
938.46 0
938.53 0
938.60 0
938.67 0
938.74 0
938.81 0
938.88 0
938.95 0
939.02 0
939.09 0
939.16 0
939.23 0
939.30 0
939.37 0
939.44 0
939.51 0
939.58 0
939.66 0
939.73 0
939.80 0
939.87 0
939.94 0
940.01 0
940.08 0
940.15 0
940.22 0
940.29 0
940.36 0
940.43 0
940.50 0
940.57 0
940.64 0
940.71 0
940.78 0
940.85 0
940.92 0
940.99 0
941.06 0
941.13 0
941.20 0
941.27 0
941.34 0
941.41 0
941.48 0
941.55 0
941.62 0
941.70 0
941.77 0
941.84 0
941.91 0
941.98 0
942.05 0
942.12 0
942.19 0
942.26 0
942.33 0
942.40 0
942.47 0
942.54 0
942.61 0
942.68 0
942.75 0
942.82 0
942.89 0
942.96 0
943.03 0
943.10 0
943.17 0
943.24 0
943.31 0
943.39 0
943.46 0
943.53 0
943.60 0
943.67 0
943.74 0
943.81 0
943.88 0
943.95 0
944.02 0
944.09 0
944.16 0
944.23 0
944.30 0
944.37 0
944.44 0
944.51 0
944.58 0
944.65 0
944.72 0
944.79 0
944.87 0
944.94 0
945.01 0
945.08 0
945.15 0
945.22 0
945.29 0
945.36 0
945.43 0
945.50 0
945.57 0
945.64 0
945.71 0
945.78 0
945.85 0
945.92 0
945.99 0
946.06 0
946.13 0
946.21 0
946.28 0
946.35 0
946.42 0
946.49 0
946.56 0
946.63 0
946.70 0
946.77 0
946.84 0
946.91 0
946.98 0
947.05 0
947.12 0
947.19 0
947.26 0
947.33 0
947.40 0
947.48 0
947.55 0
947.62 0
947.69 0
947.76 0
947.83 0
947.90 0
947.97 0
948.04 0
948.11 0
948.18 0
948.25 0
948.32 0
948.39 0
948.46 0
948.53 0
948.61 0
948.68 0
948.75 0
948.82 0
948.89 0
948.96 0
949.03 0
949.10 0
949.17 0
949.24 0
949.31 0
949.38 0
949.45 0
949.52 0
949.59 0
949.67 0
949.74 0
949.81 0
949.88 0
949.95 0
950.02 0
950.09 0
950.16 0
950.23 0
950.30 0
950.37 0
950.44 0
950.51 0
950.58 0
950.65 0
950.73 0
950.80 0
950.87 0
950.94 0
951.01 0
951.08 0
951.15 0
951.22 0
951.29 0
951.36 0
951.43 0
951.50 0
951.57 0
951.65 0
951.72 0
951.79 0
951.86 0
951.93 0
952.00 0
952.07 0
952.14 0
952.21 0
952.28 0
952.35 0
952.42 0
952.49 0
952.57 0
952.64 0
952.71 0
952.78 0
952.85 0
952.92 0
952.99 0
953.06 0
953.13 0
953.20 0
953.27 0
953.34 0
953.41 0
953.49 0
953.56 0
953.63 0
953.70 0
953.77 0
953.84 0
953.91 0
953.98 0
954.05 0
954.12 0
954.19 0
954.26 0
954.34 0
954.41 0
954.48 0
954.55 0
954.62 0
954.69 0
954.76 0
954.83 0
954.90 0
954.97 0
955.04 0
955.12 0
955.19 0
955.26 0
955.33 0
955.40 0
955.47 0
955.54 0
955.61 0
955.68 0
955.75 0
955.82 0
955.90 0
955.97 0
956.04 0
956.11 0
956.18 0
956.25 0
956.32 0
956.39 0
956.46 0
956.53 0
956.60 0
956.68 0
956.75 0
956.82 0
956.89 0
956.96 0
957.03 0
957.10 0
957.17 0
957.24 0
957.31 0
957.38 0
957.46 0
957.53 0
957.60 0
957.67 0
957.74 0
957.81 0
957.88 0
957.95 0
958.02 0
958.09 0
958.17 0
958.24 0
958.31 0
958.38 0
958.45 0
958.52 0
958.59 0
958.66 0
958.73 0
958.80 0
958.88 0
958.95 0
959.02 0
959.09 0
959.16 0
959.23 0
959.30 0
959.37 0
959.44 0
959.51 0
959.59 0
959.66 0
959.73 0
959.80 0
959.87 0
959.94 0
960.01 0
960.08 0
960.15 0
960.23 0
960.30 0
960.37 0
960.44 0
960.51 0
960.58 0
960.65 0
960.72 0
960.79 0
960.87 0
960.94 0
961.01 0
961.08 0
961.15 0
961.22 0
961.29 0
961.36 0
961.43 0
961.51 0
961.58 0
961.65 0
961.72 0
961.79 0
961.86 0
961.93 0
962.00 0
962.07 0
962.15 0
962.22 0
962.29 0
962.36 0
962.43 0
962.50 0
962.57 0
962.64 0
962.71 0
962.79 0
962.86 0
962.93 0
963.00 0
963.07 0
963.14 0
963.21 0
963.28 0
963.36 0
963.43 0
963.50 0
963.57 0
963.64 0
963.71 0
963.78 0
963.85 0
963.92 0
964.00 0
964.07 0
964.14 0
964.21 0
964.28 0
964.35 0
964.42 0
964.49 0
964.57 0
964.64 0
964.71 0
964.78 0
964.85 0
964.92 0
964.99 0
965.06 0
965.14 0
965.21 0
965.28 0
965.35 0
965.42 0
965.49 0
965.56 0
965.63 0
965.71 0
965.78 0
965.85 0
965.92 0
965.99 0
966.06 0
966.13 0
966.20 0
966.28 0
966.35 0
966.42 0
966.49 0
966.56 0
966.63 0
966.70 0
966.78 0
966.85 0
966.92 0
966.99 0
967.06 0
967.13 0
967.20 0
967.27 0
967.35 0
967.42 0
967.49 0
967.56 0
967.63 0
967.70 0
967.77 0
967.85 0
967.92 0
967.99 0
968.06 0
968.13 0
968.20 0
968.27 0
968.34 0
968.42 0
968.49 0
968.56 0
968.63 0
968.70 0
968.77 0
968.84 0
968.92 0
968.99 0
969.06 0
969.13 0
969.20 0
969.27 0
969.34 0
969.42 0
969.49 0
969.56 0
969.63 0
969.70 0
969.77 0
969.84 0
969.92 0
969.99 0
970.06 0
970.13 0
970.20 0
970.27 0
970.34 0
970.42 0
970.49 0
970.56 0
970.63 0
970.70 0
970.77 0
970.84 0
970.92 0
970.99 0
971.06 0
971.13 0
971.20 0
971.27 0
971.34 0
971.42 0
971.49 0
971.56 0
971.63 0
971.70 0
971.77 0
971.84 0
971.92 0
971.99 0
972.06 0
972.13 0
972.20 0
972.27 0
972.35 0
972.42 0
972.49 0
972.56 0
972.63 0
972.70 0
972.77 0
972.85 0
972.92 0
972.99 0
973.06 0
973.13 0
973.20 0
973.28 0
973.35 0
973.42 0
973.49 0
973.56 0
973.63 0
973.70 0
973.78 0
973.85 0
973.92 0
973.99 0
974.06 0
974.13 0
974.21 0
974.28 0
974.35 0
974.42 0
974.49 0
974.56 0
974.64 0
974.71 0
974.78 0
974.85 0
974.92 0
974.99 0
975.07 0
975.14 0
975.21 0
975.28 0
975.35 0
975.42 0
975.49 0
975.57 0
975.64 0
975.71 0
975.78 0
975.85 0
975.92 0
976.00 0
976.07 0
976.14 0
976.21 0
976.28 0
976.35 0
976.43 0
976.50 0
976.57 0
976.64 0
976.71 0
976.78 0
976.86 0
976.93 0
977.00 0
977.07 0
977.14 0
977.21 0
977.29 0
977.36 0
977.43 0
977.50 0
977.57 0
977.65 0
977.72 0
977.79 0
977.86 0
977.93 0
978.00 0
978.08 0
978.15 0
978.22 0
978.29 0
978.36 0
978.43 0
978.51 0
978.58 0
978.65 0
978.72 0
978.79 0
978.86 0
978.94 0
979.01 0
979.08 0
979.15 0
979.22 0
979.30 0
979.37 0
979.44 0
979.51 0
979.58 0
979.65 0
979.73 0
979.80 0
979.87 0
979.94 0
980.01 0
980.08 0
980.16 0
980.23 0
980.30 0
980.37 0
980.44 0
980.52 0
980.59 0
980.66 0
980.73 0
980.80 0
980.87 0
980.95 0
981.02 0
981.09 0
981.16 0
981.23 0
981.31 0
981.38 0
981.45 0
981.52 0
981.59 0
981.67 0
981.74 0
981.81 0
981.88 0
981.95 0
982.02 0
982.10 0
982.17 0
982.24 0
982.31 0
982.38 0
982.46 0
982.53 0
982.60 0
982.67 0
982.74 0
982.82 0
982.89 0
982.96 0
983.03 0
983.10 0
983.17 0
983.25 0
983.32 0
983.39 0
983.46 0
983.53 0
983.61 0
983.68 0
983.75 0
983.82 0
983.89 0
983.97 0
984.04 0
984.11 0
984.18 0
984.25 0
984.33 0
984.40 0
984.47 0
984.54 0
984.61 0
984.69 0
984.76 0
984.83 0
984.90 0
984.97 0
985.05 0
985.12 0
985.19 0
985.26 0
985.33 0
985.41 0
985.48 0
985.55 0
985.62 0
985.69 0
985.77 0
985.84 0
985.91 0
985.98 0
986.05 0
986.13 0
986.20 0
986.27 0
986.34 0
986.41 0
986.49 0
986.56 0
986.63 0
986.70 0
986.77 0
986.85 0
986.92 0
986.99 0
987.06 0
987.13 0
987.21 0
987.28 0
987.35 0
987.42 0
987.49 0
987.57 0
987.64 0
987.71 0
987.78 0
987.85 0
987.93 0
988.00 0
988.07 0
988.14 0
988.22 0
988.29 0
988.36 0
988.43 0
988.50 0
988.58 0
988.65 0
988.72 0
988.79 0
988.86 0
988.94 0
989.01 0
989.08 0
989.15 0
989.22 0
989.30 0
989.37 0
989.44 0
989.51 0
989.59 0
989.66 0
989.73 0
989.80 0
989.87 0
989.95 0
990.02 0
990.09 0
990.16 0
990.23 0
990.31 0
990.38 0
990.45 0
990.52 0
990.60 0
990.67 0
990.74 0
990.81 0
990.88 0
990.96 0
991.03 0
991.10 0
991.17 0
991.25 0
991.32 0
991.39 0
991.46 0
991.53 0
991.61 0
991.68 0
991.75 0
991.82 0
991.90 0
991.97 0
992.04 0
992.11 0
992.18 0
992.26 0
992.33 0
992.40 0
992.47 0
992.55 0
992.62 0
992.69 0
992.76 0
992.83 0
992.91 0
992.98 0
993.05 0
993.12 0
993.20 0
993.27 0
993.34 0
993.41 0
993.49 0
993.56 0
993.63 0
993.70 0
993.77 0
993.85 0
993.92 0
993.99 0
994.06 0
994.14 0
994.21 0
994.28 0
994.35 0
994.43 0
994.50 0
994.57 0
994.64 0
994.71 0
994.79 0
994.86 0
994.93 0
995.00 0
995.08 0
995.15 0
995.22 0
995.29 0
995.37 0
995.44 0
995.51 0
995.58 0
995.66 0
995.73 0
995.80 0
995.87 0
995.94 0
996.02 0
996.09 0
996.16 0
996.23 0
996.31 0
996.38 0
996.45 0
996.52 0
996.60 0
996.67 0
996.74 0
996.81 0
996.89 0
996.96 0
997.03 0
997.10 0
997.18 0
997.25 0
997.32 0
997.39 0
997.47 0
997.54 0
997.61 0
997.68 0
997.76 0
997.83 0
997.90 0
997.97 0
998.04 0
998.12 0
998.19 0
998.26 0
998.33 0
998.41 0
998.48 0
998.55 0
998.62 0
998.70 0
998.77 0
998.84 0
998.91 0
998.99 0
999.06 0
999.13 0
999.20 0
999.28 0
999.35 0
999.42 0
999.49 0
999.57 0
999.64 0
999.71 0
999.78 0
999.86 0
999.93 0
1000.00 0
1000.07 0
1000.15 0
1000.22 0
1000.29 0
1000.36 0
1000.44 0
1000.51 0
1000.58 0
1000.66 0
1000.73 0
1000.80 0
1000.87 0
1000.95 0
1001.02 0
1001.09 0
1001.16 0
1001.24 0
1001.31 0
1001.38 0
1001.45 0
1001.53 0
1001.60 0
1001.67 0
1001.74 0
1001.82 0
1001.89 0
1001.96 0
1002.03 0
1002.11 0
1002.18 0
1002.25 0
1002.32 0
1002.40 0
1002.47 0
1002.54 0
1002.61 0
1002.69 0
1002.76 0
1002.83 0
1002.91 0
1002.98 0
1003.05 0
1003.12 0
1003.20 0
1003.27 0
1003.34 0
1003.41 0
1003.49 0
1003.56 0
1003.63 0
1003.70 1
1003.78 1
1003.85 1
1003.92 1
1004.00 1
1004.07 1
1004.14 0
1004.21 0
1004.29 0
1004.36 0
1004.43 0
1004.50 0
1004.58 0
1004.65 0
1004.72 0
1004.79 0
1004.87 0
1004.94 0
1005.01 0
1005.09 0
1005.16 0
1005.23 0
1005.30 0
1005.38 0
1005.45 0
1005.52 0
1005.59 0
1005.67 0
1005.74 0
1005.81 0
1005.89 0
1005.96 0
1006.03 0
1006.10 0
1006.18 0
1006.25 0
1006.32 0
1006.39 0
1006.47 0
1006.54 0
1006.61 0
1006.69 0
1006.76 0
1006.83 0
1006.90 0
1006.98 0
1007.05 0
1007.12 0
1007.20 0
1007.27 0
1007.34 0
1007.41 0
1007.49 1
1007.56 1
1007.63 1
1007.70 1
1007.78 1
1007.85 1
1007.92 1
1008.00 1
1008.07 1
1008.14 1
1008.21 0
1008.29 0
1008.36 0
1008.43 0
1008.51 0
1008.58 0
1008.65 0
1008.72 0
1008.80 0
1008.87 0
1008.94 0
1009.02 0
1009.09 0
1009.16 0
1009.23 0
1009.31 0
1009.38 0
1009.45 0
1009.53 0
1009.60 0
1009.67 0
1009.74 0
1009.82 0
1009.89 0
1009.96 0
1010.04 0
1010.11 0
1010.18 0
1010.25 0
1010.33 0
1010.40 0
1010.47 0
1010.55 0
1010.62 0
1010.69 0
1010.77 0
1010.84 0
1010.91 0
1010.98 0
1011.06 0
1011.13 0
1011.20 0
1011.28 0
1011.35 0
1011.42 0
1011.49 0
1011.57 0
1011.64 0
1011.71 0
1011.79 0
1011.86 0
1011.93 0
1012.01 0
1012.08 0
1012.15 0
1012.22 0
1012.30 0
1012.37 0
1012.44 0
1012.52 0
1012.59 0
1012.66 0
1012.73 0
1012.81 0
1012.88 0
1012.95 0
1013.03 0
1013.10 0
1013.17 0
1013.25 0
1013.32 0
1013.39 0
1013.46 0
1013.54 0
1013.61 0
1013.68 0
1013.76 0
1013.83 0
1013.90 0
1013.98 0
1014.05 0
1014.12 0
1014.20 0
1014.27 0
1014.34 0
1014.41 0
1014.49 0
1014.56 0
1014.63 0
1014.71 0
1014.78 0
1014.85 0
1014.93 0
1015.00 0
1015.07 0
1015.14 0
1015.22 0
1015.29 0
1015.36 0
1015.44 0
1015.51 0
1015.58 0
1015.66 0
1015.73 0
1015.80 0
1015.88 0
1015.95 0
1016.02 0
1016.09 0
1016.17 0
1016.24 0
1016.31 0
1016.39 0
1016.46 0
1016.53 0
1016.61 0
1016.68 0
1016.75 0
1016.83 0
1016.90 0
1016.97 0
1017.05 0
1017.12 0
1017.19 0
1017.27 0
1017.34 0
1017.41 0
1017.48 0
1017.56 0
1017.63 0
1017.70 0
1017.78 0
1017.85 0
1017.92 0
1018.00 0
1018.07 0
1018.14 0
1018.22 0
1018.29 0
1018.36 0
1018.44 0
1018.51 0
1018.58 0
1018.66 0
1018.73 0
1018.80 0
1018.88 0
1018.95 0
1019.02 0
1019.09 0
1019.17 0
1019.24 0
1019.31 0
1019.39 0
1019.46 0
1019.53 0
1019.61 0
1019.68 0
1019.75 0
1019.83 0
1019.90 0
1019.97 0
1020.05 0
1020.12 0
1020.19 0
1020.27 0
1020.34 0
1020.41 0
1020.49 0
1020.56 0
1020.63 0
1020.71 0
1020.78 0
1020.85 0
1020.93 0
1021.00 0
1021.07 0
1021.15 0
1021.22 0
1021.29 0
1021.37 0
1021.44 0
1021.51 0
1021.59 0
1021.66 0
1021.73 0
1021.81 0
1021.88 0
1021.95 0
1022.03 0
1022.10 0
1022.17 0
1022.25 0
1022.32 0
1022.39 0
1022.47 0
1022.54 0
1022.61 0
1022.69 0
1022.76 0
1022.83 0
1022.91 0
1022.98 0
1023.05 0
1023.13 0
1023.20 0
1023.27 0
1023.35 0
1023.42 0
1023.49 0
1023.57 0
1023.64 0
1023.71 0
1023.79 0
1023.86 0
1023.93 0
1024.01 0
1024.08 0
1024.15 0
1024.23 0
1024.30 0
1024.37 0
1024.45 0
1024.52 0
1024.59 0
1024.67 0
1024.74 0
1024.81 0
1024.89 0
1024.96 0
1025.03 0
1025.11 1
1025.18 1
1025.25 1
1025.33 1
1025.40 1
1025.47 0
1025.55 0
1025.62 0
1025.69 0
1025.77 0
1025.84 0
1025.92 0
1025.99 0
1026.06 0
1026.14 0
1026.21 0
1026.28 0
1026.36 0
1026.43 0
1026.50 0
1026.58 0
1026.65 0
1026.72 0
1026.80 0
1026.87 0
1026.94 0
1027.02 0
1027.09 0
1027.16 0
1027.24 0
1027.31 0
1027.38 0
1027.46 0
1027.53 0
1027.61 0
1027.68 0
1027.75 0
1027.83 0
1027.90 0
1027.97 0
1028.05 0
1028.12 0
1028.19 0
1028.27 0
1028.34 0
1028.41 0
1028.49 0
1028.56 0
1028.64 1
1028.71 0
1028.78 0
1028.86 0
1028.93 0
1029.00 0
1029.08 0
1029.15 0
1029.22 0
1029.30 0
1029.37 0
1029.44 0
1029.52 0
1029.59 0
1029.67 0
1029.74 0
1029.81 1
1029.89 1
1029.96 1
1030.03 1
1030.11 1
1030.18 1
1030.25 1
1030.33 1
1030.40 1
1030.47 0
1030.55 0
1030.62 0
1030.70 0
1030.77 0
1030.84 0
1030.92 0
1030.99 0
1031.06 0
1031.14 0
1031.21 0
1031.28 0
1031.36 0
1031.43 0
1031.51 0
1031.58 0
1031.65 1
1031.73 1
1031.80 1
1031.87 1
1031.95 1
1032.02 1
1032.10 0
1032.17 0
1032.24 0
1032.32 0
1032.39 0
1032.46 0
1032.54 0
1032.61 0
1032.68 0
1032.76 0
1032.83 0
1032.91 0
1032.98 0
1033.05 1
1033.13 1
1033.20 1
1033.27 1
1033.35 1
1033.42 0
1033.50 0
1033.57 0
1033.64 0
1033.72 0
1033.79 0
1033.86 0
1033.94 0
1034.01 0
1034.09 1
1034.16 1
1034.23 1
1034.31 1
1034.38 1
1034.45 1
1034.53 1
1034.60 1
1034.68 1
1034.75 1
1034.82 1
1034.90 1
1034.97 1
1035.04 1
1035.12 1
1035.19 1
1035.27 1
1035.34 1
1035.41 1
1035.49 1
1035.56 1
1035.63 1
1035.71 1
1035.78 1
1035.86 1
1035.93 1
1036.00 1
1036.08 1
1036.15 1
1036.23 1
1036.30 2
1036.37 1
1036.45 1
1036.52 1
1036.59 1
1036.67 1
1036.74 0
1036.82 0
1036.89 0
1036.96 0
1037.04 0
1037.11 0
1037.19 1
1037.26 1
1037.33 1
1037.41 1
1037.48 1
1037.55 1
1037.63 1
1037.70 1
1037.78 0
1037.85 0
1037.92 0
1038.00 0
1038.07 0
1038.15 0
1038.22 0
1038.29 0
1038.37 0
1038.44 0
1038.52 0
1038.59 0
1038.66 0
1038.74 0
1038.81 0
1038.89 0
1038.96 0
1039.03 0
1039.11 0
1039.18 0
1039.25 0
1039.33 0
1039.40 0
1039.48 0
1039.55 0
1039.62 0
1039.70 0
1039.77 0
1039.85 0
1039.92 0
1039.99 0
1040.07 0
1040.14 0
1040.22 0
1040.29 0
1040.36 0
1040.44 0
1040.51 0
1040.59 0
1040.66 0
1040.73 1
1040.81 1
1040.88 1
1040.96 1
1041.03 1
1041.10 1
1041.18 1
1041.25 0
1041.33 0
1041.40 0
1041.47 0
1041.55 0
1041.62 0
1041.70 0
1041.77 0
1041.84 0
1041.92 0
1041.99 0
1042.07 0
1042.14 0
1042.21 0
1042.29 0
1042.36 0
1042.44 0
1042.51 0
1042.58 0
1042.66 0
1042.73 0
1042.81 0
1042.88 0
1042.95 0
1043.03 0
1043.10 0
1043.18 0
1043.25 1
1043.33 1
1043.40 1
1043.47 1
1043.55 1
1043.62 1
1043.70 1
1043.77 1
1043.84 1
1043.92 1
1043.99 1
1044.07 1
1044.14 1
1044.21 1
1044.29 1
1044.36 1
1044.44 1
1044.51 1
1044.58 1
1044.66 1
1044.73 0
1044.81 0
1044.88 0
1044.96 0
1045.03 1
1045.10 1
1045.18 1
1045.25 1
1045.33 1
1045.40 1
1045.47 1
1045.55 1
1045.62 1
1045.70 1
1045.77 1
1045.85 1
1045.92 1
1045.99 1
1046.07 1
1046.14 1
1046.22 1
1046.29 1
1046.36 1
1046.44 1
1046.51 1
1046.59 1
1046.66 1
1046.74 1
1046.81 1
1046.88 1
1046.96 1
1047.03 1
1047.11 2
1047.18 2
1047.26 2
1047.33 2
1047.40 2
1047.48 1
1047.55 1
1047.63 1
1047.70 1
1047.77 0
1047.85 0
1047.92 0
1048.00 0
1048.07 1
1048.15 1
1048.22 1
1048.29 1
1048.37 1
1048.44 1
1048.52 1
1048.59 1
1048.67 1
1048.74 1
1048.81 1
1048.89 1
1048.96 1
1049.04 1
1049.11 0
1049.19 0
1049.26 0
1049.33 0
1049.41 0
1049.48 0
1049.56 1
1049.63 1
1049.71 1
1049.78 2
1049.85 2
1049.93 2
1050.00 2
1050.08 2
1050.15 2
1050.23 3
1050.30 3
1050.37 3
1050.45 3
1050.52 3
1050.60 2
1050.67 2
1050.75 1
1050.82 1
1050.90 1
1050.97 1
1051.04 1
1051.12 1
1051.19 1
1051.27 2
1051.34 2
1051.42 2
1051.49 2
1051.56 2
1051.64 2
1051.71 2
1051.79 2
1051.86 1
1051.94 1
1052.01 1
1052.09 1
1052.16 1
1052.23 0
1052.31 0
1052.38 0
1052.46 0
1052.53 0
1052.61 0
1052.68 0
1052.75 0
1052.83 0
1052.90 0
1052.98 0
1053.05 0
1053.13 0
1053.20 0
1053.28 0
1053.35 0
1053.42 1
1053.50 1
1053.57 1
1053.65 1
1053.72 1
1053.80 1
1053.87 1
1053.95 0
1054.02 0
1054.09 0
1054.17 1
1054.24 1
1054.32 1
1054.39 1
1054.47 1
1054.54 1
1054.62 1
1054.69 1
1054.76 1
1054.84 0
1054.91 0
1054.99 0
1055.06 0
1055.14 0
1055.21 0
1055.29 0
1055.36 1
1055.44 1
1055.51 2
1055.58 2
1055.66 2
1055.73 2
1055.81 2
1055.88 1
1055.96 1
1056.03 1
1056.11 1
1056.18 0
1056.26 0
1056.33 0
1056.40 0
1056.48 0
1056.55 0
1056.63 0
1056.70 0
1056.78 0
1056.85 0
1056.93 0
1057.00 0
1057.08 0
1057.15 1
1057.22 1
1057.30 1
1057.37 1
1057.45 2
1057.52 2
1057.60 2
1057.67 2
1057.75 2
1057.82 2
1057.90 2
1057.97 1
1058.04 1
1058.12 1
1058.19 1
1058.27 1
1058.34 1
1058.42 1
1058.49 2
1058.57 2
1058.64 2
1058.72 2
1058.79 2
1058.87 2
1058.94 2
1059.01 2
1059.09 2
1059.16 3
1059.24 3
1059.31 3
1059.39 2
1059.46 2
1059.54 2
1059.61 1
1059.69 1
1059.76 1
1059.84 0
1059.91 0
1059.99 0
1060.06 0
1060.13 0
1060.21 0
1060.28 0
1060.36 1
1060.43 1
1060.51 2
1060.58 3
1060.66 3
1060.73 4
1060.81 4
1060.88 4
1060.96 3
1061.03 3
1061.11 2
1061.18 2
1061.26 2
1061.33 2
1061.40 2
1061.48 2
1061.55 2
1061.63 3
1061.70 3
1061.78 4
1061.85 4
1061.93 5
1062.00 5
1062.08 5
1062.15 5
1062.23 5
1062.30 4
1062.38 3
1062.45 3
1062.53 2
1062.60 2
1062.68 2
1062.75 2
1062.82 2
1062.90 3
1062.97 4
1063.05 4
1063.12 5
1063.20 5
1063.27 6
1063.35 5
1063.42 5
1063.50 5
1063.57 4
1063.65 4
1063.72 3
1063.80 3
1063.87 3
1063.95 3
1064.02 3
1064.10 3
1064.17 2
1064.25 2
1064.32 2
1064.40 2
1064.47 2
1064.55 2
1064.62 2
1064.69 2
1064.77 2
1064.84 2
1064.92 2
1064.99 2
1065.07 2
1065.14 2
1065.22 2
1065.29 2
1065.37 2
1065.44 2
1065.52 2
1065.59 2
1065.67 2
1065.74 2
1065.82 2
1065.89 3
1065.97 3
1066.04 3
1066.12 4
1066.19 4
1066.27 3
1066.34 3
1066.42 3
1066.49 2
1066.57 2
1066.64 2
1066.72 2
1066.79 2
1066.87 1
1066.94 1
1067.02 1
1067.09 1
1067.17 0
1067.24 0
1067.32 0
1067.39 0
1067.47 0
1067.54 1
1067.62 1
1067.69 1
1067.77 1
1067.84 1
1067.92 1
1067.99 0
1068.07 0
1068.14 0
1068.22 0
1068.29 0
1068.37 0
1068.44 0
1068.52 0
1068.59 0
1068.66 1
1068.74 1
1068.81 1
1068.89 1
1068.96 1
1069.04 1
1069.11 1
1069.19 1
1069.26 1
1069.34 0
1069.41 0
1069.49 0
1069.56 0
1069.64 0
1069.71 0
1069.79 0
1069.86 0
1069.94 0
1070.01 1
1070.09 1
1070.16 2
1070.24 2
1070.32 3
1070.39 3
1070.47 3
1070.54 3
1070.62 3
1070.69 2
1070.77 2
1070.84 1
1070.92 1
1070.99 1
1071.07 0
1071.14 0
1071.22 0
1071.29 1
1071.37 1
1071.44 1
1071.52 2
1071.59 2
1071.67 2
1071.74 2
1071.82 2
1071.89 2
1071.97 2
1072.04 2
1072.12 3
1072.19 3
1072.27 3
1072.34 3
1072.42 3
1072.49 3
1072.57 2
1072.64 2
1072.72 1
1072.79 1
1072.87 0
1072.94 0
1073.02 0
1073.09 0
1073.17 0
1073.24 1
1073.32 1
1073.39 1
1073.47 2
1073.54 2
1073.62 2
1073.69 3
1073.77 3
1073.84 3
1073.92 3
1073.99 3
1074.07 3
1074.15 3
1074.22 3
1074.30 3
1074.37 2
1074.45 2
1074.52 2
1074.60 2
1074.67 2
1074.75 2
1074.82 2
1074.90 2
1074.97 2
1075.05 2
1075.12 1
1075.20 1
1075.27 1
1075.35 0
1075.42 0
1075.50 0
1075.57 0
1075.65 0
1075.72 0
1075.80 0
1075.87 0
1075.95 0
1076.03 0
1076.10 0
1076.18 1
1076.25 1
1076.33 2
1076.40 2
1076.48 3
1076.55 3
1076.63 3
1076.70 3
1076.78 3
1076.85 3
1076.93 2
1077.00 2
1077.08 2
1077.15 2
1077.23 2
1077.30 2
1077.38 2
1077.46 2
1077.53 3
1077.61 3
1077.68 4
1077.76 4
1077.83 4
1077.91 4
1077.98 4
1078.06 3
1078.13 3
1078.21 3
1078.28 3
1078.36 3
1078.43 4
1078.51 4
1078.58 4
1078.66 3
1078.74 3
1078.81 3
1078.89 3
1078.96 3
1079.04 3
1079.11 3
1079.19 3
1079.26 2
1079.34 2
1079.41 2
1079.49 2
1079.56 2
1079.64 2
1079.71 2
1079.79 2
1079.87 2
1079.94 2
1080.02 2
1080.09 2
1080.17 2
1080.24 3
1080.32 3
1080.39 3
1080.47 3
1080.54 3
1080.62 2
1080.69 2
1080.77 1
1080.85 0
1080.92 0
1081.00 0
1081.07 0
1081.15 0
1081.22 0
1081.30 1
1081.37 1
1081.45 1
1081.52 1
1081.60 1
1081.68 1
1081.75 2
1081.83 2
1081.90 2
1081.98 2
1082.05 2
1082.13 3
1082.20 3
1082.28 3
1082.35 3
1082.43 3
1082.50 2
1082.58 2
1082.66 2
1082.73 2
1082.81 1
1082.88 1
1082.96 1
1083.03 1
1083.11 1
1083.18 2
1083.26 2
1083.34 2
1083.41 3
1083.49 3
1083.56 3
1083.64 3
1083.71 3
1083.79 3
1083.86 2
1083.94 2
1084.01 2
1084.09 1
1084.17 1
1084.24 1
1084.32 1
1084.39 1
1084.47 1
1084.54 0
1084.62 0
1084.69 0
1084.77 0
1084.85 0
1084.92 0
1085.00 0
1085.07 0
1085.15 0
1085.22 0
1085.30 1
1085.37 1
1085.45 1
1085.53 1
1085.60 1
1085.68 1
1085.75 0
1085.83 0
1085.90 0
1085.98 0
1086.05 1
1086.13 1
1086.21 2
1086.28 2
1086.36 3
1086.43 3
1086.51 3
1086.58 2
1086.66 2
1086.73 2
1086.81 2
1086.89 2
1086.96 2
1087.04 2
1087.11 2
1087.19 2
1087.26 2
1087.34 2
1087.42 3
1087.49 3
1087.57 4
1087.64 5
1087.72 5
1087.79 6
1087.87 6
1087.94 6
1088.02 6
1088.10 5
1088.17 4
1088.25 3
1088.32 2
1088.40 1
1088.47 1
1088.55 0
1088.63 0
1088.70 1
1088.78 1
1088.85 2
1088.93 3
1089.00 4
1089.08 4
1089.16 5
1089.23 5
1089.31 5
1089.38 5
1089.46 5
1089.53 4
1089.61 4
1089.69 4
1089.76 4
1089.84 4
1089.91 4
1089.99 4
1090.06 4
1090.14 4
1090.22 4
1090.29 3
1090.37 3
1090.44 2
1090.52 2
1090.59 2
1090.67 3
1090.75 3
1090.82 3
1090.90 4
1090.97 4
1091.05 5
1091.12 5
1091.20 6
1091.28 6
1091.35 6
1091.43 6
1091.50 7
1091.58 7
1091.65 7
1091.73 7
1091.81 8
1091.88 8
1091.96 8
1092.03 8
1092.11 7
1092.19 6
1092.26 5
1092.34 4
1092.41 4
1092.49 3
1092.56 4
1092.64 4
1092.72 5
1092.79 6
1092.87 7
1092.94 8
1093.02 8
1093.10 9
1093.17 8
1093.25 8
1093.32 7
1093.40 6
1093.47 5
1093.55 5
1093.63 4
1093.70 4
1093.78 4
1093.85 5
1093.93 5
1094.01 6
1094.08 6
1094.16 7
1094.23 7
1094.31 8
1094.38 8
1094.46 9
1094.54 9
1094.61 9
1094.69 8
1094.76 7
1094.84 6
1094.92 5
1094.99 5
1095.07 5
1095.14 6
1095.22 7
1095.30 8
1095.37 10
1095.45 11
1095.52 12
1095.60 12
1095.67 12
1095.75 12
1095.83 12
1095.90 12
1095.98 12
1096.05 12
1096.13 12
1096.21 12
1096.28 12
1096.36 12
1096.43 11
1096.51 10
1096.59 9
1096.66 8
1096.74 7
1096.81 6
1096.89 6
1096.97 5
1097.04 5
1097.12 5
1097.19 5
1097.27 5
1097.35 5
1097.42 5
1097.50 4
1097.57 4
1097.65 3
1097.73 3
1097.80 2
1097.88 2
1097.95 2
1098.03 2
1098.11 2
1098.18 3
1098.26 3
1098.33 3
1098.41 3
1098.49 4
1098.56 3
1098.64 3
1098.71 3
1098.79 3
1098.87 3
1098.94 3
1099.02 3
1099.09 3
1099.17 3
1099.25 3
1099.32 3
1099.40 3
1099.47 3
1099.55 3
1099.63 3
1099.70 3
1099.78 3
1099.85 3
1099.93 3
1100.01 3
1100.08 3
1100.16 3
1100.23 2
1100.31 2
1100.39 2
1100.46 2
1100.54 2
1100.61 2
1100.69 2
1100.77 2
1100.84 2
1100.92 2
1101.00 2
1101.07 2
1101.15 2
1101.22 2
1101.30 2
1101.38 3
1101.45 3
1101.53 3
1101.60 4
1101.68 4
1101.76 4
1101.83 4
1101.91 4
1101.98 4
1102.06 4
1102.14 4
1102.21 4
1102.29 4
1102.37 4
1102.44 4
1102.52 4
1102.59 3
1102.67 3
1102.75 3
1102.82 2
1102.90 2
1102.97 3
1103.05 3
1103.13 3
1103.20 3
1103.28 3
1103.36 3
1103.43 2
1103.51 2
1103.58 2
1103.66 2
1103.74 3
1103.81 4
1103.89 5
1103.97 6
1104.04 8
1104.12 9
1104.19 10
1104.27 10
1104.35 10
1104.42 10
1104.50 10
1104.58 10
1104.65 9
1104.73 10
1104.80 10
1104.88 10
1104.96 10
1105.03 10
1105.11 10
1105.18 10
1105.26 10
1105.34 10
1105.41 10
1105.49 10
1105.57 10
1105.64 10
1105.72 10
1105.80 10
1105.87 11
1105.95 12
1106.02 13
1106.10 14
1106.18 16
1106.25 17
1106.33 18
1106.41 18
1106.48 18
1106.56 17
1106.63 16
1106.71 15
1106.79 14
1106.86 13
1106.94 12
1107.02 12
1107.09 11
1107.17 12
1107.24 12
1107.32 12
1107.40 13
1107.47 13
1107.55 12
1107.63 12
1107.70 11
1107.78 11
1107.86 10
1107.93 10
1108.01 10
1108.08 10
1108.16 10
1108.24 10
1108.31 10
1108.39 10
1108.47 10
1108.54 10
1108.62 10
1108.70 10
1108.77 9
1108.85 9
1108.92 8
1109.00 7
1109.08 6
1109.15 5
1109.23 4
1109.31 4
1109.38 3
1109.46 3
1109.54 4
1109.61 4
1109.69 5
1109.76 7
1109.84 8
1109.92 9
1109.99 10
1110.07 10
1110.15 10
1110.22 9
1110.30 7
1110.38 6
1110.45 4
1110.53 3
1110.61 2
1110.68 2
1110.76 2
1110.83 2
1110.91 3
1110.99 4
1111.06 5
1111.14 5
1111.22 6
1111.29 6
1111.37 6
1111.45 6
1111.52 6
1111.60 6
1111.68 7
1111.75 7
1111.83 8
1111.90 9
1111.98 10
1112.06 11
1112.13 12
1112.21 13
1112.29 13
1112.36 14
1112.44 15
1112.52 15
1112.59 15
1112.67 15
1112.75 15
1112.82 14
1112.90 13
1112.98 12
1113.05 11
1113.13 10
1113.21 9
1113.28 9
1113.36 8
1113.43 8
1113.51 8
1113.59 9
1113.66 10
1113.74 11
1113.82 12
1113.89 13
1113.97 14
1114.05 14
1114.12 13
1114.20 12
1114.28 11
1114.35 10
1114.43 9
1114.51 9
1114.58 9
1114.66 9
1114.74 9
1114.81 9
1114.89 9
1114.97 8
1115.04 7
1115.12 6
1115.20 5
1115.27 5
1115.35 5
1115.43 5
1115.50 6
1115.58 6
1115.66 7
1115.73 7
1115.81 7
1115.89 7
1115.96 6
1116.04 6
1116.11 6
1116.19 6
1116.27 6
1116.34 7
1116.42 7
1116.50 8
1116.57 8
1116.65 8
1116.73 8
1116.80 7
1116.88 6
1116.96 5
1117.03 5
1117.11 4
1117.19 4
1117.26 5
1117.34 6
1117.42 8
1117.49 10
1117.57 11
1117.65 12
1117.72 12
1117.80 12
1117.88 11
1117.95 10
1118.03 10
1118.11 10
1118.18 10
1118.26 10
1118.34 10
1118.41 11
1118.49 10
1118.57 10
1118.64 9
1118.72 8
1118.80 8
1118.88 7
1118.95 6
1119.03 5
1119.11 5
1119.18 5
1119.26 5
1119.34 5
1119.41 6
1119.49 6
1119.57 7
1119.64 7
1119.72 8
1119.80 8
1119.87 9
1119.95 9
1120.03 10
1120.10 10
1120.18 10
1120.26 9
1120.33 9
1120.41 8
1120.49 7
1120.56 7
1120.64 7
1120.72 7
1120.79 7
1120.87 8
1120.95 9
1121.02 9
1121.10 9
1121.18 9
1121.25 9
1121.33 9
1121.41 9
1121.48 8
1121.56 8
1121.64 7
1121.72 6
1121.79 6
1121.87 5
1121.95 5
1122.02 4
1122.10 4
1122.18 4
1122.25 4
1122.33 5
1122.41 4
1122.48 4
1122.56 4
1122.64 4
1122.71 3
1122.79 3
1122.87 3
1122.94 3
1123.02 3
1123.10 3
1123.18 3
1123.25 3
1123.33 2
1123.41 2
1123.48 2
1123.56 3
1123.64 3
1123.71 5
1123.79 6
1123.87 7
1123.94 7
1124.02 7
1124.10 7
1124.17 7
1124.25 6
1124.33 6
1124.41 5
1124.48 5
1124.56 4
1124.64 4
1124.71 3
1124.79 3
1124.87 2
1124.94 2
1125.02 2
1125.10 2
1125.17 2
1125.25 1
1125.33 1
1125.41 0
1125.48 0
1125.56 0
1125.64 0
1125.71 1
1125.79 1
1125.87 2
1125.94 3
1126.02 3
1126.10 3
1126.18 2
1126.25 1
1126.33 0
1126.41 0
1126.48 0
1126.56 0
1126.64 0
1126.71 0
1126.79 0
1126.87 0
1126.94 0
1127.02 1
1127.10 2
1127.18 2
1127.25 3
1127.33 3
1127.41 4
1127.48 3
1127.56 3
1127.64 2
1127.71 1
1127.79 0
1127.87 0
1127.95 0
1128.02 0
1128.10 0
1128.18 1
1128.25 1
1128.33 1
1128.41 2
1128.49 2
1128.56 2
1128.64 2
1128.72 2
1128.79 2
1128.87 2
1128.95 2
1129.02 3
1129.10 3
1129.18 4
1129.26 4
1129.33 4
1129.41 5
1129.49 5
1129.56 5
1129.64 5
1129.72 5
1129.80 5
1129.87 5
1129.95 5
1130.03 5
1130.10 5
1130.18 5
1130.26 4
1130.34 3
1130.41 2
1130.49 1
1130.57 1
1130.64 1
1130.72 2
1130.80 3
1130.87 4
1130.95 6
1131.03 7
1131.11 8
1131.18 8
1131.26 9
1131.34 9
1131.41 10
1131.49 11
1131.57 11
1131.65 12
1131.72 12
1131.80 12
1131.88 11
1131.95 11
1132.03 10
1132.11 10
1132.19 10
1132.26 11
1132.34 11
1132.42 12
1132.50 13
1132.57 13
1132.65 14
1132.73 14
1132.80 14
1132.88 14
1132.96 14
1133.04 15
1133.11 15
1133.19 15
1133.27 16
1133.34 17
1133.42 17
1133.50 18
1133.58 19
1133.65 20
1133.73 21
1133.81 21
1133.88 22
1133.96 23
1134.04 24
1134.12 24
1134.19 25
1134.27 26
1134.35 27
1134.43 28
1134.50 29
1134.58 29
1134.66 29
1134.73 28
1134.81 27
1134.89 26
1134.97 24
1135.04 23
1135.12 23
1135.20 24
1135.28 25
1135.35 26
1135.43 28
1135.51 29
1135.58 30
1135.66 30
1135.74 30
1135.82 29
1135.89 28
1135.97 27
1136.05 26
1136.13 24
1136.20 23
1136.28 21
1136.36 20
1136.43 18
1136.51 16
1136.59 15
1136.67 14
1136.74 13
1136.82 13
1136.90 13
1136.98 13
1137.05 13
1137.13 14
1137.21 14
1137.29 14
1137.36 14
1137.44 14
1137.52 14
1137.59 14
1137.67 14
1137.75 14
1137.83 13
1137.90 13
1137.98 13
1138.06 13
1138.14 14
1138.21 14
1138.29 14
1138.37 14
1138.45 13
1138.52 12
1138.60 11
1138.68 9
1138.76 8
1138.83 6
1138.91 4
1138.99 3
1139.07 2
1139.14 2
1139.22 1
1139.30 2
1139.37 2
1139.45 3
1139.53 4
1139.61 5
1139.68 5
1139.76 5
1139.84 4
1139.92 4
1139.99 3
1140.07 3
1140.15 3
1140.23 2
1140.30 2
1140.38 2
1140.46 2
1140.54 1
1140.61 1
1140.69 1
1140.77 1
1140.85 2
1140.92 3
1141.00 4
1141.08 4
1141.16 5
1141.23 5
1141.31 5
1141.39 4
1141.47 4
1141.54 4
1141.62 3
1141.70 4
1141.78 4
1141.85 4
1141.93 5
1142.01 6
1142.09 6
1142.16 6
1142.24 6
1142.32 6
1142.40 5
1142.47 5
1142.55 4
1142.63 3
1142.71 3
1142.78 3
1142.86 3
1142.94 3
1143.02 3
1143.09 3
1143.17 3
1143.25 3
1143.33 2
1143.40 1
1143.48 0
1143.56 0
1143.64 0
1143.71 0
1143.79 0
1143.87 0
1143.95 0
1144.02 0
1144.10 0
1144.18 0
1144.26 1
1144.33 1
1144.41 2
1144.49 2
1144.57 2
1144.65 1
1144.72 1
1144.80 1
1144.88 0
1144.96 0
1145.03 0
1145.11 0
1145.19 0
1145.27 0
1145.34 1
1145.42 1
1145.50 1
1145.58 2
1145.65 2
1145.73 2
1145.81 2
1145.89 2
1145.96 3
1146.04 4
1146.12 5
1146.20 6
1146.28 7
1146.35 8
1146.43 8
1146.51 8
1146.59 9
1146.66 9
1146.74 9
1146.82 9
1146.90 9
1146.97 10
1147.05 10
1147.13 9
1147.21 9
1147.28 9
1147.36 10
1147.44 10
1147.52 11
1147.60 12
1147.67 12
1147.75 13
1147.83 13
1147.91 13
1147.98 13
1148.06 13
1148.14 13
1148.22 13
1148.29 13
1148.37 13
1148.45 13
1148.53 12
1148.61 12
1148.68 11
1148.76 11
1148.84 10
1148.92 11
1148.99 12
1149.07 13
1149.15 16
1149.23 18
1149.31 20
1149.38 21
1149.46 23
1149.54 23
1149.62 24
1149.69 24
1149.77 25
1149.85 26
1149.93 27
1150.01 28
1150.08 29
1150.16 30
1150.24 31
1150.32 33
1150.39 34
1150.47 35
1150.55 36
1150.63 37
1150.71 37
1150.78 37
1150.86 37
1150.94 37
1151.02 38
1151.09 39
1151.17 40
1151.25 42
1151.33 44
1151.41 46
1151.48 47
1151.56 48
1151.64 47
1151.72 44
1151.79 42
1151.87 39
1151.95 36
1152.03 34
1152.11 32
1152.18 32
1152.26 32
1152.34 33
1152.42 34
1152.50 35
1152.57 35
1152.65 36
1152.73 36
1152.81 35
1152.88 34
1152.96 33
1153.04 31
1153.12 30
1153.20 28
1153.27 26
1153.35 24
1153.43 22
1153.51 20
1153.59 19
1153.66 18
1153.74 18
1153.82 18
1153.90 18
1153.98 19
1154.05 20
1154.13 20
1154.21 20
1154.29 19
1154.36 17
1154.44 16
1154.52 14
1154.60 13
1154.68 12
1154.75 11
1154.83 11
1154.91 10
1154.99 10
1155.07 10
1155.14 9
1155.22 9
1155.30 8
1155.38 7
1155.46 7
1155.53 7
1155.61 7
1155.69 7
1155.77 8
1155.85 9
1155.92 10
1156.00 11
1156.08 11
1156.16 12
1156.24 12
1156.31 13
1156.39 13
1156.47 13
1156.55 13
1156.63 13
1156.70 12
1156.78 10
1156.86 9
1156.94 8
1157.02 8
1157.09 8
1157.17 8
1157.25 9
1157.33 10
1157.41 11
1157.48 12
1157.56 13
1157.64 13
1157.72 14
1157.80 15
1157.87 16
1157.95 17
1158.03 18
1158.11 18
1158.19 18
1158.26 17
1158.34 16
1158.42 15
1158.50 14
1158.58 13
1158.65 13
1158.73 13
1158.81 14
1158.89 15
1158.97 16
1159.05 17
1159.12 17
1159.20 16
1159.28 15
1159.36 14
1159.44 13
1159.51 11
1159.59 10
1159.67 9
1159.75 8
1159.83 7
1159.90 6
1159.98 6
1160.06 5
1160.14 5
1160.22 5
1160.29 5
1160.37 6
1160.45 6
1160.53 7
1160.61 8
1160.69 9
1160.76 10
1160.84 11
1160.92 13
1161.00 14
1161.08 16
1161.15 17
1161.23 18
1161.31 18
1161.39 19
1161.47 19
1161.55 19
1161.62 18
1161.70 18
1161.78 17
1161.86 16
1161.94 16
1162.01 16
1162.09 16
1162.17 16
1162.25 16
1162.33 16
1162.41 16
1162.48 15
1162.56 14
1162.64 13
1162.72 11
1162.80 11
1162.87 10
1162.95 10
1163.03 10
1163.11 10
1163.19 10
1163.27 10
1163.34 9
1163.42 9
1163.50 9
1163.58 9
1163.66 10
1163.73 12
1163.81 14
1163.89 16
1163.97 17
1164.05 19
1164.13 19
1164.20 19
1164.28 18
1164.36 16
1164.44 14
1164.52 12
1164.60 10
1164.67 9
1164.75 8
1164.83 7
1164.91 7
1164.99 8
1165.07 9
1165.14 10
1165.22 12
1165.30 14
1165.38 16
1165.46 17
1165.53 19
1165.61 20
1165.69 20
1165.77 19
1165.85 18
1165.93 16
1166.00 14
1166.08 13
1166.16 11
1166.24 9
1166.32 8
1166.40 8
1166.47 8
1166.55 9
1166.63 10
1166.71 12
1166.79 14
1166.87 15
1166.94 17
1167.02 17
1167.10 17
1167.18 16
1167.26 15
1167.34 13
1167.41 12
1167.49 11
1167.57 11
1167.65 12
1167.73 12
1167.81 13
1167.89 14
1167.96 14
1168.04 14
1168.12 13
1168.20 13
1168.28 12
1168.36 12
1168.43 12
1168.51 13
1168.59 14
1168.67 15
1168.75 17
1168.83 19
1168.90 22
1168.98 24
1169.06 25
1169.14 26
1169.22 25
1169.30 24
1169.37 22
1169.45 20
1169.53 18
1169.61 16
1169.69 14
1169.77 12
1169.85 11
1169.92 11
1170.00 10
1170.08 10
1170.16 11
1170.24 12
1170.32 13
1170.39 15
1170.47 17
1170.55 18
1170.63 19
1170.71 19
1170.79 18
1170.87 17
1170.94 16
1171.02 14
1171.10 12
1171.18 10
1171.26 9
1171.34 9
1171.41 9
1171.49 9
1171.57 10
1171.65 11
1171.73 12
1171.81 12
1171.89 13
1171.96 13
1172.04 13
1172.12 13
1172.20 13
1172.28 14
1172.36 14
1172.44 15
1172.51 15
1172.59 15
1172.67 14
1172.75 14
1172.83 13
1172.91 13
1172.99 14
1173.06 14
1173.14 16
1173.22 17
1173.30 17
1173.38 18
1173.46 17
1173.54 17
1173.61 16
1173.69 16
1173.77 16
1173.85 17
1173.93 18
1174.01 18
1174.09 19
1174.16 18
1174.24 18
1174.32 18
1174.40 17
1174.48 17
1174.56 18
1174.64 18
1174.71 19
1174.79 19
1174.87 19
1174.95 19
1175.03 19
1175.11 19
1175.19 19
1175.26 19
1175.34 19
1175.42 20
1175.50 20
1175.58 21
1175.66 21
1175.74 22
1175.81 22
1175.89 22
1175.97 21
1176.05 21
1176.13 21
1176.21 20
1176.29 20
1176.37 20
1176.44 20
1176.52 19
1176.60 19
1176.68 19
1176.76 19
1176.84 19
1176.92 19
1176.99 19
1177.07 20
1177.15 20
1177.23 21
1177.31 21
1177.39 22
1177.47 22
1177.55 21
1177.62 20
1177.70 19
1177.78 17
1177.86 15
1177.94 13
1178.02 11
1178.10 9
1178.18 8
1178.25 6
1178.33 5
1178.41 4
1178.49 3
1178.57 2
1178.65 1
1178.73 1
1178.81 1
1178.88 1
1178.96 1
1179.04 1
1179.12 0
1179.20 0
1179.28 0
1179.36 0
1179.44 0
1179.51 0
1179.59 0
1179.67 0
1179.75 1
1179.83 1
1179.91 2
1179.99 2
1180.07 2
1180.14 2
1180.22 2
1180.30 2
1180.38 2
1180.46 3
1180.54 4
1180.62 5
1180.70 6
1180.77 8
1180.85 9
1180.93 10
1181.01 11
1181.09 11
1181.17 11
1181.25 11
1181.33 10
1181.41 10
1181.48 8
1181.56 7
1181.64 5
1181.72 4
1181.80 2
1181.88 1
1181.96 2
1182.04 4
1182.11 6
1182.19 10
1182.27 13
1182.35 16
1182.43 17
1182.51 17
1182.59 16
1182.67 14
1182.75 12
1182.82 10
1182.90 8
1182.98 7
1183.06 6
1183.14 6
1183.22 7
1183.30 7
1183.38 8
1183.46 9
1183.53 9
1183.61 10
1183.69 10
1183.77 11
1183.85 11
1183.93 11
1184.01 12
1184.09 13
1184.17 14
1184.24 15
1184.32 16
1184.40 17
1184.48 17
1184.56 18
1184.64 18
1184.72 18
1184.80 18
1184.88 18
1184.96 18
1185.03 19
1185.11 20
1185.19 21
1185.27 22
1185.35 23
1185.43 24
1185.51 24
1185.59 25
1185.67 26
1185.74 28
1185.82 29
1185.90 30
1185.98 31
1186.06 30
1186.14 29
1186.22 28
1186.30 26
1186.38 24
1186.46 23
1186.53 21
1186.61 21
1186.69 20
1186.77 19
1186.85 19
1186.93 18
1187.01 18
1187.09 18
1187.17 18
1187.25 17
1187.32 17
1187.40 17
1187.48 17
1187.56 16
1187.64 16
1187.72 15
1187.80 14
1187.88 14
1187.96 13
1188.04 13
1188.12 13
1188.19 13
1188.27 13
1188.35 13
1188.43 13
1188.51 13
1188.59 12
1188.67 11
1188.75 10
1188.83 9
1188.91 8
1188.98 7
1189.06 7
1189.14 7
1189.22 7
1189.30 7
1189.38 8
1189.46 10
1189.54 12
1189.62 14
1189.70 16
1189.78 17
1189.85 19
1189.93 19
1190.01 20
1190.09 20
1190.17 20
1190.25 21
1190.33 21
1190.41 22
1190.49 22
1190.57 22
1190.65 21
1190.73 20
1190.80 19
1190.88 18
1190.96 18
1191.04 18
1191.12 19
1191.20 20
1191.28 22
1191.36 24
1191.44 25
1191.52 25
1191.60 24
1191.68 23
1191.75 21
1191.83 18
1191.91 16
1191.99 14
1192.07 13
1192.15 12
1192.23 13
1192.31 13
1192.39 14
1192.47 14
1192.55 15
1192.63 14
1192.70 13
1192.78 12
1192.86 11
1192.94 10
1193.02 9
1193.10 8
1193.18 8
1193.26 7
1193.34 7
1193.42 6
1193.50 5
1193.58 4
1193.66 3
1193.73 2
1193.81 1
1193.89 1
1193.97 2
1194.05 4
1194.13 7
1194.21 10
1194.29 13
1194.37 17
1194.45 20
1194.53 23
1194.61 25
1194.69 27
1194.76 28
1194.84 27
1194.92 26
1195.00 24
1195.08 22
1195.16 19
1195.24 17
1195.32 15
1195.40 14
1195.48 13
1195.56 14
1195.64 14
1195.72 15
1195.80 16
1195.88 16
1195.95 15
1196.03 14
1196.11 13
1196.19 11
1196.27 9
1196.35 7
1196.43 5
1196.51 4
1196.59 3
1196.67 2
1196.75 2
1196.83 2
1196.91 3
1196.99 4
1197.07 5
1197.14 5
1197.22 6
1197.30 6
1197.38 6
1197.46 6
1197.54 6
1197.62 6
1197.70 6
1197.78 7
1197.86 8
1197.94 10
1198.02 12
1198.10 14
1198.18 16
1198.26 18
1198.34 19
1198.41 20
1198.49 20
1198.57 20
1198.65 19
1198.73 17
1198.81 15
1198.89 13
1198.97 11
1199.05 9
1199.13 7
1199.21 6
1199.29 6
1199.37 7
1199.45 8
1199.53 10
1199.61 12
1199.69 14
1199.76 16
1199.84 18
1199.92 19
1200.00 20
1200.08 20
1200.16 20
1200.24 19
1200.32 18
1200.40 16
1200.48 14
1200.56 12
1200.64 10
1200.72 8
1200.80 6
1200.88 5
1200.96 4
1201.04 3
1201.12 3
1201.19 4
1201.27 5
1201.35 6
1201.43 8
1201.51 9
1201.59 9
1201.67 9
1201.75 8
1201.83 6
1201.91 5
1201.99 3
1202.07 2
1202.15 1
1202.23 1
1202.31 0
1202.39 0
1202.47 0
1202.55 0
1202.63 0
1202.71 0
1202.79 0
1202.86 0
1202.94 0
1203.02 0
1203.10 1
1203.18 2
1203.26 3
1203.34 3
1203.42 4
1203.50 5
1203.58 6
1203.66 6
1203.74 7
1203.82 7
1203.90 7
1203.98 7
1204.06 7
1204.14 6
1204.22 5
1204.30 5
1204.38 4
1204.46 3
1204.54 3
1204.62 4
1204.69 5
1204.77 7
1204.85 9
1204.93 11
1205.01 13
1205.09 14
1205.17 15
1205.25 16
1205.33 16
1205.41 15
1205.49 15
1205.57 14
1205.65 12
1205.73 11
1205.81 10
1205.89 8
1205.97 7
1206.05 6
1206.13 4
1206.21 3
1206.29 2
1206.37 1
1206.45 0
1206.53 0
1206.61 1
1206.69 3
1206.77 4
1206.85 6
1206.92 7
1207.00 8
1207.08 9
1207.16 10
1207.24 11
1207.32 12
1207.40 13
1207.48 14
1207.56 15
1207.64 15
1207.72 14
1207.80 12
1207.88 10
1207.96 8
1208.04 7
1208.12 5
1208.20 4
1208.28 3
1208.36 3
1208.44 4
1208.52 5
1208.60 6
1208.68 8
1208.76 10
1208.84 12
1208.92 14
1209.00 15
1209.08 15
1209.16 15
1209.24 14
1209.32 12
1209.40 9
1209.48 7
1209.56 5
1209.64 3
1209.72 3
1209.79 4
1209.87 5
1209.95 7
1210.03 9
1210.11 11
1210.19 11
1210.27 12
1210.35 12
1210.43 11
1210.51 11
1210.59 10
1210.67 10
1210.75 9
1210.83 8
1210.91 6
1210.99 4
1211.07 2
1211.15 0
1211.23 0
1211.31 0
1211.39 0
1211.47 1
1211.55 3
1211.63 5
1211.71 7
1211.79 9
1211.87 10
1211.95 10
1212.03 10
1212.11 9
1212.19 9
1212.27 9
1212.35 9
1212.43 11
1212.51 13
1212.59 15
1212.67 16
1212.75 17
1212.83 17
1212.91 17
1212.99 16
1213.07 15
1213.15 15
1213.23 15
1213.31 16
1213.39 18
1213.47 19
1213.55 20
1213.63 19
1213.71 18
1213.79 16
1213.87 14
1213.95 12
1214.03 9
1214.11 7
1214.19 6
1214.27 4
1214.35 3
1214.43 2
1214.51 1
1214.59 1
1214.67 1
1214.75 2
1214.83 3
1214.91 4
1214.99 4
1215.07 4
1215.15 3
1215.23 2
1215.31 0
1215.39 0
1215.47 0
1215.55 0
1215.63 0
1215.71 0
1215.79 0
1215.87 0
1215.95 1
1216.03 3
1216.11 5
1216.19 6
1216.27 7
1216.35 7
1216.43 6
1216.51 6
1216.59 5
1216.67 5
1216.75 5
1216.83 4
1216.91 3
1216.99 3
1217.07 2
1217.15 1
1217.23 0
1217.31 0
1217.39 0
1217.47 0
1217.55 1
1217.63 3
1217.71 4
1217.79 6
1217.87 7
1217.95 8
1218.03 10
1218.11 11
1218.19 11
1218.27 12
1218.35 13
1218.43 13
1218.51 13
1218.59 13
1218.67 13
1218.75 14
1218.83 14
1218.91 14
1218.99 15
1219.07 16
1219.15 17
1219.23 19
1219.31 20
1219.39 20
1219.47 20
1219.55 20
1219.63 19
1219.71 17
1219.79 15
1219.87 14
1219.95 12
1220.03 12
1220.11 11
1220.19 12
1220.27 12
1220.35 13
1220.43 13
1220.51 13
1220.59 12
1220.67 11
1220.75 10
1220.83 9
1220.91 8
1220.99 7
1221.07 8
1221.15 9
1221.23 10
1221.31 11
1221.39 13
1221.47 13
1221.55 14
1221.63 14
1221.71 14
1221.79 13
1221.87 13
1221.95 14
1222.03 14
1222.11 15
1222.19 16
1222.27 16
1222.35 16
1222.43 15
1222.51 14
1222.59 12
1222.67 11
1222.75 10
1222.83 9
1222.91 9
1222.99 10
1223.07 10
1223.15 10
1223.23 10
1223.31 9
1223.39 8
1223.47 7
1223.55 6
1223.63 6
1223.72 6
1223.80 7
1223.88 9
1223.96 10
1224.04 11
1224.12 12
1224.20 13
1224.28 14
1224.36 14
1224.44 15
1224.52 15
1224.60 15
1224.68 15
1224.76 15
1224.84 14
1224.92 12
1225.00 11
1225.08 11
1225.16 11
1225.24 12
1225.32 12
1225.40 13
1225.48 14
1225.56 15
1225.64 15
1225.72 16
1225.80 17
1225.88 18
1225.96 19
1226.04 21
1226.12 22
1226.20 23
1226.28 24
1226.36 25
1226.44 26
1226.52 27
1226.61 29
1226.69 30
1226.77 32
1226.85 34
1226.93 37
1227.01 39
1227.09 41
1227.17 42
1227.25 42
1227.33 42
1227.41 41
1227.49 39
1227.57 36
1227.65 34
1227.73 32
1227.81 31
1227.89 30
1227.97 29
1228.05 28
1228.13 27
1228.21 26
1228.29 24
1228.37 22
1228.45 20
1228.53 19
1228.61 18
1228.69 19
1228.77 21
1228.86 24
1228.94 27
1229.02 30
1229.10 32
1229.18 34
1229.26 34
1229.34 34
1229.42 33
1229.50 32
1229.58 31
1229.66 31
1229.74 31
1229.82 31
1229.90 32
1229.98 31
1230.06 30
1230.14 28
1230.22 26
1230.30 23
1230.38 20
1230.46 18
1230.54 16
1230.62 14
1230.71 13
1230.79 12
1230.87 11
1230.95 9
1231.03 8
1231.11 7
1231.19 6
1231.27 5
1231.35 6
1231.43 8
1231.51 9
1231.59 11
1231.67 13
1231.75 14
1231.83 14
1231.91 14
1231.99 13
1232.07 14
1232.15 14
1232.23 15
1232.31 17
1232.40 18
1232.48 19
1232.56 19
1232.64 18
1232.72 16
1232.80 14
1232.88 12
1232.96 10
1233.04 8
1233.12 7
1233.20 6
1233.28 7
1233.36 8
1233.44 10
1233.52 13
1233.60 15
1233.68 17
1233.76 18
1233.84 18
1233.93 16
1234.01 13
1234.09 10
1234.17 7
1234.25 5
1234.33 3
1234.41 3
1234.49 3
1234.57 3
1234.65 4
1234.73 5
1234.81 6
1234.89 7
1234.97 8
1235.05 9
1235.13 10
1235.21 11
1235.30 11
1235.38 12
1235.46 12
1235.54 12
1235.62 11
1235.70 10
1235.78 9
1235.86 8
1235.94 6
1236.02 5
1236.10 4
1236.18 4
1236.26 4
1236.34 4
1236.42 5
1236.50 6
1236.59 7
1236.67 8
1236.75 8
1236.83 9
1236.91 9
1236.99 10
1237.07 10
1237.15 11
1237.23 13
1237.31 14
1237.39 15
1237.47 15
1237.55 15
1237.63 15
1237.71 14
1237.80 13
1237.88 14
1237.96 15
1238.04 17
1238.12 19
1238.20 22
1238.28 24
1238.36 26
1238.44 27
1238.52 27
1238.60 27
1238.68 27
1238.76 27
1238.84 26
1238.93 26
1239.01 26
1239.09 24
1239.17 22
1239.25 19
1239.33 16
1239.41 13
1239.49 10
1239.57 7
1239.65 6
1239.73 7
1239.81 8
1239.89 11
1239.98 13
1240.06 15
1240.14 17
1240.22 18
1240.30 19
1240.38 19
1240.46 20
1240.54 20
1240.62 21
1240.70 22
1240.78 23
1240.86 24
1240.94 25
1241.03 26
1241.11 27
1241.19 28
1241.27 29
1241.35 31
1241.43 33
1241.51 36
1241.59 39
1241.67 42
1241.75 45
1241.83 47
1241.91 48
1241.99 47
1242.08 46
1242.16 44
1242.24 42
1242.32 40
1242.40 40
1242.48 40
1242.56 41
1242.64 43
1242.72 44
1242.80 46
1242.88 47
1242.97 47
1243.05 48
1243.13 48
1243.21 47
1243.29 47
1243.37 47
1243.45 47
1243.53 47
1243.61 48
1243.69 50
1243.77 52
1243.85 53
1243.94 54
1244.02 54
1244.10 53
1244.18 50
1244.26 45
1244.34 40
1244.42 35
1244.50 30
1244.58 26
1244.66 22
1244.74 20
1244.83 18
1244.91 17
1244.99 17
1245.07 17
1245.15 17
1245.23 17
1245.31 17
1245.39 19
1245.47 21
1245.55 24
1245.63 27
1245.72 29
1245.80 32
1245.88 34
1245.96 35
1246.04 36
1246.12 37
1246.20 37
1246.28 37
1246.36 37
1246.44 36
1246.53 34
1246.61 32
1246.69 29
1246.77 26
1246.85 23
1246.93 21
1247.01 19
1247.09 17
1247.17 16
1247.25 14
1247.34 12
1247.42 10
1247.50 8
1247.58 6
1247.66 5
1247.74 4
1247.82 4
1247.90 5
1247.98 5
1248.06 6
1248.15 7
1248.23 7
1248.31 7
1248.39 7
1248.47 6
1248.55 7
1248.63 7
1248.71 9
1248.79 11
1248.87 14
1248.96 17
1249.04 21
1249.12 26
1249.20 31
1249.28 36
1249.36 41
1249.44 45
1249.52 49
1249.60 51
1249.69 52
1249.77 51
1249.85 51
1249.93 50
1250.01 49
1250.09 49
1250.17 49
1250.25 49
1250.33 48
1250.42 46
1250.50 44
1250.58 41
1250.66 38
1250.74 35
1250.82 33
1250.90 32
1250.98 31
1251.06 30
1251.15 29
1251.23 28
1251.31 26
1251.39 25
1251.47 24
1251.55 24
1251.63 26
1251.71 30
1251.79 35
1251.88 41
1251.96 47
1252.04 52
1252.12 57
1252.20 59
1252.28 60
1252.36 59
1252.44 56
1252.52 53
1252.61 48
1252.69 43
1252.77 37
1252.85 32
1252.93 26
1253.01 21
1253.09 17
1253.17 14
1253.26 12
1253.34 10
1253.42 8
1253.50 7
1253.58 5
1253.66 4
1253.74 4
1253.82 5
1253.90 7
1253.99 10
1254.07 14
1254.15 19
1254.23 23
1254.31 27
1254.39 31
1254.47 33
1254.55 35
1254.64 36
1254.72 37
1254.80 37
1254.88 36
1254.96 35
1255.04 33
1255.12 31
1255.20 28
1255.29 27
1255.37 26
1255.45 26
1255.53 26
1255.61 25
1255.69 25
1255.77 23
1255.85 20
1255.94 17
1256.02 13
1256.10 9
1256.18 5
1256.26 3
1256.34 2
1256.42 3
1256.51 4
1256.59 7
1256.67 10
1256.75 13
1256.83 17
1256.91 20
1256.99 22
1257.07 24
1257.16 24
1257.24 24
1257.32 23
1257.40 22
1257.48 20
1257.56 18
1257.64 15
1257.72 13
1257.81 10
1257.89 7
1257.97 5
1258.05 3
1258.13 2
1258.21 2
1258.29 2
1258.38 2
1258.46 2
1258.54 2
1258.62 1
1258.70 0
1258.78 0
1258.86 0
1258.95 0
1259.03 0
1259.11 0
1259.19 0
1259.27 0
1259.35 1
1259.43 2
1259.51 3
1259.60 5
1259.68 6
1259.76 7
1259.84 8
1259.92 9
1260.00 9
1260.08 9
1260.17 8
1260.25 8
1260.33 8
1260.41 9
1260.49 10
1260.57 13
1260.65 16
1260.74 19
1260.82 22
1260.90 24
1260.98 27
1261.06 29
1261.14 30
1261.22 32
1261.31 33
1261.39 35
1261.47 38
1261.55 41
1261.63 46
1261.71 51
1261.79 57
1261.88 62
1261.96 68
1262.04 73
1262.12 78
1262.20 81
1262.28 84
1262.37 87
1262.45 88
1262.53 89
1262.61 89
1262.69 88
1262.77 86
1262.85 83
1262.94 79
1263.02 75
1263.10 72
1263.18 69
1263.26 67
1263.34 66
1263.42 66
1263.51 66
1263.59 67
1263.67 67
1263.75 66
1263.83 66
1263.91 65
1264.00 64
1264.08 63
1264.16 62
1264.24 61
1264.32 59
1264.40 56
1264.48 53
1264.57 49
1264.65 46
1264.73 43
1264.81 41
1264.89 39
1264.97 37
1265.06 36
1265.14 35
1265.22 34
1265.30 34
1265.38 34
1265.46 34
1265.55 35
1265.63 35
1265.71 36
1265.79 36
1265.87 36
1265.95 36
1266.03 36
1266.12 35
1266.20 33
1266.28 32
1266.36 30
1266.44 29
1266.52 27
1266.61 25
1266.69 23
1266.77 22
1266.85 20
1266.93 19
1267.01 17
1267.10 17
1267.18 17
1267.26 17
1267.34 19
1267.42 20
1267.50 23
1267.59 25
1267.67 27
1267.75 29
1267.83 30
1267.91 31
1267.99 31
1268.08 31
1268.16 31
1268.24 32
1268.32 32
1268.40 31
1268.48 30
1268.57 28
1268.65 26
1268.73 23
1268.81 22
1268.89 21
1268.97 20
1269.06 21
1269.14 22
1269.22 22
1269.30 22
1269.38 21
1269.46 19
1269.55 17
1269.63 15
1269.71 13
1269.79 12
1269.87 12
1269.95 13
1270.04 15
1270.12 18
1270.20 22
1270.28 26
1270.36 29
1270.45 31
1270.53 32
1270.61 32
1270.69 30
1270.77 27
1270.85 23
1270.94 19
1271.02 15
1271.10 11
1271.18 7
1271.26 5
1271.34 3
1271.43 3
1271.51 5
1271.59 7
1271.67 9
1271.75 11
1271.84 12
1271.92 12
1272.00 11
1272.08 10
1272.16 8
1272.24 6
1272.33 6
1272.41 6
1272.49 6
1272.57 6
1272.65 6
1272.74 6
1272.82 4
1272.90 3
1272.98 1
1273.06 0
1273.14 0
1273.23 0
1273.31 0
1273.39 0
1273.47 1
1273.55 2
1273.64 2
1273.72 2
1273.80 2
1273.88 1
1273.96 1
1274.04 0
1274.13 0
1274.21 0
1274.29 0
1274.37 0
1274.45 0
1274.54 1
1274.62 2
1274.70 3
1274.78 4
1274.86 4
1274.95 5
1275.03 5
1275.11 4
1275.19 4
1275.27 3
1275.35 2
1275.44 2
1275.52 1
1275.60 1
1275.68 2
1275.76 2
1275.85 4
1275.93 5
1276.01 6
1276.09 7
1276.17 7
1276.26 7
1276.34 5
1276.42 4
1276.50 2
1276.58 0
1276.67 0
1276.75 0
1276.83 0
1276.91 0
1276.99 0
1277.08 0
1277.16 0
1277.24 0
1277.32 1
1277.40 4
1277.49 6
1277.57 7
1277.65 8
1277.73 8
1277.81 7
1277.90 6
1277.98 6
1278.06 5
1278.14 6
1278.22 8
1278.31 11
1278.39 15
1278.47 18
1278.55 21
1278.63 24
1278.72 26
1278.80 27
1278.88 26
1278.96 25
1279.04 23
1279.13 21
1279.21 18
1279.29 16
1279.37 14
1279.45 12
1279.54 12
1279.62 14
1279.70 16
1279.78 18
1279.86 21
1279.95 24
1280.03 27
1280.11 28
1280.19 29
1280.27 28
1280.36 27
1280.44 25
1280.52 23
1280.60 20
1280.68 19
1280.77 18
1280.85 17
1280.93 18
1281.01 19
1281.09 20
1281.18 21
1281.26 23
1281.34 24
1281.42 25
1281.51 25
1281.59 24
1281.67 23
1281.75 22
1281.83 21
1281.92 20
1282.00 19
1282.08 19
1282.16 19
1282.24 19
1282.33 19
1282.41 18
1282.49 18
1282.57 17
1282.65 16
1282.74 15
1282.82 14
1282.90 13
1282.98 12
1283.07 12
1283.15 12
1283.23 13
1283.31 14
1283.39 17
1283.48 20
1283.56 23
1283.64 27
1283.72 30
1283.80 33
1283.89 36
1283.97 38
1284.05 40
1284.13 42
1284.22 44
1284.30 45
1284.38 46
1284.46 47
1284.54 47
1284.63 48
1284.71 48
1284.79 48
1284.87 48
1284.96 47
1285.04 46
1285.12 43
1285.20 39
1285.28 34
1285.37 30
1285.45 26
1285.53 23
1285.61 21
1285.70 20
1285.78 19
1285.86 19
1285.94 19
1286.02 18
1286.11 16
1286.19 14
1286.27 11
1286.35 8
1286.44 5
1286.52 3
1286.60 3
1286.68 4
1286.76 6
1286.85 10
1286.93 14
1287.01 19
1287.09 24
1287.18 29
1287.26 33
1287.34 36
1287.42 39
1287.51 39
1287.59 39
1287.67 38
1287.75 35
1287.83 33
1287.92 32
1288.00 31
1288.08 32
1288.16 34
1288.25 36
1288.33 38
1288.41 40
1288.49 40
1288.58 39
1288.66 37
1288.74 34
1288.82 29
1288.90 25
1288.99 21
1289.07 17
1289.15 13
1289.23 10
1289.32 8
1289.40 7
1289.48 7
1289.56 7
1289.65 9
1289.73 11
1289.81 15
1289.89 18
1289.98 21
1290.06 23
1290.14 24
1290.22 24
1290.31 23
1290.39 22
1290.47 20
1290.55 18
1290.63 16
1290.72 15
1290.80 14
1290.88 13
1290.96 14
1291.05 16
1291.13 19
1291.21 22
1291.29 25
1291.38 28
1291.46 29
1291.54 30
1291.62 30
1291.71 29
1291.79 28
1291.87 27
1291.95 26
1292.04 25
1292.12 24
1292.20 23
1292.28 21
1292.37 19
1292.45 17
1292.53 14
1292.61 12
1292.70 11
1292.78 10
1292.86 9
1292.94 9
1293.03 10
1293.11 11
1293.19 13
1293.27 17
1293.36 21
1293.44 27
1293.52 34
1293.60 40
1293.68 45
1293.77 49
1293.85 51
1293.93 52
1294.01 51
1294.10 50
1294.18 48
1294.26 46
1294.34 43
1294.43 40
1294.51 37
1294.59 34
1294.68 30
1294.76 27
1294.84 24
1294.92 22
1295.01 20
1295.09 19
1295.17 18
1295.25 17
1295.34 17
1295.42 17
1295.50 17
1295.58 18
1295.67 20
1295.75 21
1295.83 23
1295.91 23
1296.00 23
1296.08 23
1296.16 21
1296.24 20
1296.33 19
1296.41 19
1296.49 19
1296.57 19
1296.66 20
1296.74 21
1296.82 22
1296.90 23
1296.99 25
1297.07 28
1297.15 30
1297.23 32
1297.32 32
1297.40 30
1297.48 28
1297.56 25
1297.65 22
1297.73 20
1297.81 20
1297.90 21
1297.98 23
1298.06 26
1298.14 28
1298.23 30
1298.31 30
1298.39 28
1298.47 26
1298.56 23
1298.64 19
1298.72 15
1298.80 12
1298.89 8
1298.97 5
1299.05 3
1299.14 1
1299.22 0
1299.30 0
1299.38 0
1299.47 1
1299.55 3
1299.63 6
1299.71 10
1299.80 14
1299.88 18
1299.96 21
1300.04 24
1300.13 26
1300.21 26
1300.29 27
1300.38 27
1300.46 27
1300.54 28
1300.62 30
1300.71 32
1300.79 34
1300.87 35
1300.95 36
1301.04 36
1301.12 35
1301.20 34
1301.29 32
1301.37 30
1301.45 29
1301.53 27
1301.62 26
1301.70 25
1301.78 23
1301.86 21
1301.95 18
1302.03 14
1302.11 10
1302.20 7
1302.28 5
1302.36 4
1302.44 5
1302.53 6
1302.61 8
1302.69 10
1302.77 12
1302.86 14
1302.94 16
1303.02 19
1303.11 22
1303.19 25
1303.27 29
1303.35 32
1303.44 35
1303.52 38
1303.60 40
1303.69 42
1303.77 42
1303.85 42
1303.93 41
1304.02 39
1304.10 36
1304.18 33
1304.27 29
1304.35 25
1304.43 21
1304.51 19
1304.60 17
1304.68 17
1304.76 17
1304.85 18
1304.93 20
1305.01 21
1305.09 22
1305.18 22
1305.26 21
1305.34 20
1305.43 18
1305.51 16
1305.59 14
1305.67 13
1305.76 13
1305.84 13
1305.92 13
1306.01 14
1306.09 14
1306.17 13
1306.25 12
1306.34 11
1306.42 9
1306.50 8
1306.59 6
1306.67 4
1306.75 2
1306.83 0
1306.92 0
1307.00 0
1307.08 0
1307.17 0
1307.25 1
1307.33 2
1307.41 2
1307.50 2
1307.58 0
1307.66 0
1307.75 0
1307.83 0
1307.91 0
1308.00 4
1308.08 9
1308.16 15
1308.24 21
1308.33 26
1308.41 29
1308.49 30
1308.58 30
1308.66 29
1308.74 27
1308.82 25
1308.91 24
1308.99 23
1309.07 23
1309.16 23
1309.24 24
1309.32 24
1309.41 24
1309.49 23
1309.57 21
1309.65 19
1309.74 15
1309.82 12
1309.90 8
1309.99 5
1310.07 3
1310.15 3
1310.24 3
1310.32 4
1310.40 6
1310.48 7
1310.57 9
1310.65 9
1310.73 10
1310.82 11
1310.90 12
1310.98 12
1311.07 14
1311.15 15
1311.23 16
1311.32 17
1311.40 18
1311.48 18
1311.56 17
1311.65 16
1311.73 14
1311.81 12
1311.90 11
1311.98 10
1312.06 9
1312.15 8
1312.23 8
1312.31 7
1312.40 5
1312.48 3
1312.56 1
1312.64 0
1312.73 0
1312.81 0
1312.89 0
1312.98 1
1313.06 2
1313.14 4
1313.23 6
1313.31 8
1313.39 10
1313.48 12
1313.56 14
1313.64 15
1313.72 16
1313.81 16
1313.89 15
1313.97 14
1314.06 13
1314.14 12
1314.22 11
1314.31 10
1314.39 11
1314.47 13
1314.56 15
1314.64 18
1314.72 20
1314.81 23
1314.89 26
1314.97 29
1315.06 31
1315.14 32
1315.22 34
1315.30 35
1315.39 35
1315.47 35
1315.55 35
1315.64 34
1315.72 32
1315.80 31
1315.89 30
1315.97 29
1316.05 29
1316.14 28
1316.22 27
1316.30 25
1316.39 22
1316.47 17
1316.55 13
1316.64 9
1316.72 6
1316.80 5
1316.89 6
1316.97 9
1317.05 13
1317.14 16
1317.22 20
1317.30 22
1317.38 24
1317.47 25
1317.55 26
1317.63 25
1317.72 24
1317.80 22
1317.88 19
1317.97 16
1318.05 13
1318.13 10
1318.22 8
1318.30 7
1318.38 8
1318.47 10
1318.55 12
1318.63 15
1318.72 18
1318.80 22
1318.88 26
1318.97 30
1319.05 35
1319.13 41
1319.22 46
1319.30 49
1319.38 52
1319.47 52
1319.55 50
1319.63 46
1319.72 41
1319.80 37
1319.88 32
1319.97 29
1320.05 28
1320.13 28
1320.22 29
1320.30 32
1320.38 34
1320.47 37
1320.55 40
1320.63 43
1320.72 46
1320.80 50
1320.88 53
1320.97 56
1321.05 58
1321.13 58
1321.22 58
1321.30 56
1321.38 53
1321.47 48
1321.55 44
1321.63 39
1321.72 35
1321.80 32
1321.88 28
1321.97 25
1322.05 23
1322.13 21
1322.22 21
1322.30 21
1322.38 23
1322.47 26
1322.55 30
1322.63 35
1322.72 40
1322.80 45
1322.88 49
1322.97 52
1323.05 54
1323.13 55
1323.22 54
1323.30 53
1323.39 50
1323.47 48
1323.55 45
1323.64 42
1323.72 40
1323.80 38
1323.89 38
1323.97 37
1324.05 37
1324.14 38
1324.22 38
1324.30 38
1324.39 38
1324.47 37
1324.55 36
1324.64 35
1324.72 35
1324.80 34
1324.89 35
1324.97 36
1325.05 38
1325.14 40
1325.22 43
1325.30 45
1325.39 47
1325.47 50
1325.56 52
1325.64 55
1325.72 57
1325.81 59
1325.89 59
1325.97 58
1326.06 55
1326.14 51
1326.22 45
1326.31 39
1326.39 33
1326.47 29
1326.56 25
1326.64 24
1326.72 23
1326.81 24
1326.89 26
1326.98 28
1327.06 31
1327.14 34
1327.23 37
1327.31 39
1327.39 40
1327.48 41
1327.56 41
1327.64 40
1327.73 40
1327.81 39
1327.89 39
1327.98 38
1328.06 37
1328.15 36
1328.23 35
1328.31 33
1328.40 31
1328.48 29
1328.56 26
1328.65 24
1328.73 23
1328.81 22
1328.90 22
1328.98 23
1329.06 25
1329.15 27
1329.23 30
1329.32 34
1329.40 37
1329.48 42
1329.57 46
1329.65 50
1329.73 54
1329.82 58
1329.90 60
1329.98 62
1330.07 63
1330.15 63
1330.24 62
1330.32 60
1330.40 57
1330.49 55
1330.57 53
1330.65 51
1330.74 50
1330.82 49
1330.90 49
1330.99 48
1331.07 48
1331.16 47
1331.24 45
1331.32 43
1331.41 41
1331.49 39
1331.57 37
1331.66 37
1331.74 36
1331.83 37
1331.91 37
1331.99 37
1332.08 36
1332.16 34
1332.24 33
1332.33 30
1332.41 29
1332.49 27
1332.58 25
1332.66 24
1332.75 24
1332.83 23
1332.91 23
1333.00 23
1333.08 22
1333.16 21
1333.25 20
1333.33 18
1333.42 16
1333.50 13
1333.58 11
1333.67 8
1333.75 7
1333.83 6
1333.92 7
1334.00 9
1334.09 11
1334.17 13
1334.25 16
1334.34 17
1334.42 18
1334.50 17
1334.59 16
1334.67 13
1334.76 11
1334.84 8
1334.92 5
1335.01 2
1335.09 0
1335.18 0
1335.26 0
1335.34 0
1335.43 0
1335.51 0
1335.59 0
1335.68 0
1335.76 1
1335.85 3
1335.93 5
1336.01 6
1336.10 6
1336.18 6
1336.27 6
1336.35 5
1336.43 3
1336.52 2
1336.60 1
1336.68 1
1336.77 2
1336.85 4
1336.94 7
1337.02 11
1337.10 17
1337.19 22
1337.27 28
1337.36 34
1337.44 38
1337.52 42
1337.61 44
1337.69 45
1337.77 45
1337.86 44
1337.94 43
1338.03 41
1338.11 40
1338.19 38
1338.28 37
1338.36 37
1338.45 36
1338.53 36
1338.61 36
1338.70 36
1338.78 35
1338.87 35
1338.95 35
1339.03 36
1339.12 38
1339.20 42
1339.28 47
1339.37 54
1339.45 60
1339.54 65
1339.62 69
1339.70 70
1339.79 70
1339.87 68
1339.96 65
1340.04 61
1340.12 57
1340.21 53
1340.29 51
1340.38 51
1340.46 52
1340.54 54
1340.63 57
1340.71 60
1340.80 63
1340.88 65
1340.96 66
1341.05 67
1341.13 66
1341.22 64
1341.30 62
1341.38 58
1341.47 53
1341.55 47
1341.64 41
1341.72 35
1341.80 30
1341.89 25
1341.97 22
1342.06 19
1342.14 18
1342.22 18
1342.31 19
1342.39 20
1342.48 23
1342.56 26
1342.64 30
1342.73 35
1342.81 41
1342.90 47
1342.98 53
1343.06 58
1343.15 61
1343.23 63
1343.32 64
1343.40 64
1343.48 62
1343.57 61
1343.65 59
1343.74 56
1343.82 54
1343.91 51
1343.99 48
1344.07 45
1344.16 42
1344.24 39
1344.33 36
1344.41 33
1344.49 30
1344.58 28
1344.66 27
1344.75 26
1344.83 26
1344.91 27
1345.00 28
1345.08 29
1345.17 29
1345.25 29
1345.33 29
1345.42 28
1345.50 28
1345.59 28
1345.67 28
1345.76 29
1345.84 31
1345.92 33
1346.01 36
1346.09 37
1346.18 37
1346.26 37
1346.34 35
1346.43 32
1346.51 28
1346.60 24
1346.68 20
1346.77 16
1346.85 13
1346.93 12
1347.02 11
1347.10 12
1347.19 14
1347.27 16
1347.35 18
1347.44 18
1347.52 18
1347.61 16
1347.69 14
1347.78 11
1347.86 7
1347.94 5
1348.03 2
1348.11 0
1348.20 0
1348.28 0
1348.36 0
1348.45 0
1348.53 0
1348.62 0
1348.70 0
1348.79 0
1348.87 0
1348.95 1
1349.04 4
1349.12 7
1349.21 12
1349.29 18
1349.38 24
1349.46 30
1349.54 36
1349.63 41
1349.71 44
1349.80 46
1349.88 46
1349.97 45
1350.05 43
1350.13 40
1350.22 37
1350.30 33
1350.39 30
1350.47 27
1350.56 25
1350.64 23
1350.72 22
1350.81 21
1350.89 20
1350.98 20
1351.06 19
1351.15 19
1351.23 19
1351.31 18
1351.40 18
1351.48 17
1351.57 16
1351.65 15
1351.74 14
1351.82 14
1351.90 14
1351.99 14
1352.07 15
1352.16 16
1352.24 17
1352.33 18
1352.41 19
1352.49 21
1352.58 23
1352.66 27
1352.75 31
1352.83 35
1352.92 40
1353.00 44
1353.09 47
1353.17 48
1353.25 49
1353.34 48
1353.42 47
1353.51 45
1353.59 43
1353.68 40
1353.76 38
1353.84 36
1353.93 34
1354.01 33
1354.10 33
1354.18 33
1354.27 34
1354.35 37
1354.44 40
1354.52 43
1354.60 48
1354.69 53
1354.77 57
1354.86 59
1354.94 61
1355.03 60
1355.11 58
1355.19 54
1355.28 49
1355.36 45
1355.45 41
1355.53 37
1355.62 34
1355.70 32
1355.79 31
1355.87 29
1355.95 29
1356.04 29
1356.12 29
1356.21 31
1356.29 33
1356.38 36
1356.46 40
1356.55 43
1356.63 46
1356.72 49
1356.80 51
1356.88 54
1356.97 58
1357.05 63
1357.14 68
1357.22 74
1357.31 79
1357.39 84
1357.48 87
1357.56 89
1357.64 88
1357.73 86
1357.81 83
1357.90 78
1357.98 72
1358.07 66
1358.15 59
1358.24 52
1358.32 46
1358.41 40
1358.49 36
1358.57 34
1358.66 34
1358.74 35
1358.83 36
1358.91 38
1359.00 39
1359.08 39
1359.17 39
1359.25 38
1359.34 38
1359.42 39
1359.50 41
1359.59 44
1359.67 47
1359.76 50
1359.84 51
1359.93 51
1360.01 49
1360.10 44
1360.18 38
1360.27 30
1360.35 23
1360.43 15
1360.52 9
1360.60 4
1360.69 1
1360.77 0
1360.86 0
1360.94 0
1361.03 0
1361.11 0
1361.20 0
1361.28 0
1361.37 0
1361.45 0
1361.53 0
1361.62 1
1361.70 1
1361.79 1
1361.87 1
1361.96 1
1362.04 1
1362.13 1
1362.21 3
1362.30 6
1362.38 10
1362.47 16
1362.55 21
1362.63 27
1362.72 31
1362.80 33
1362.89 34
1362.97 34
1363.06 33
1363.14 30
1363.23 28
1363.31 25
1363.40 23
1363.48 22
1363.57 21
1363.65 22
1363.74 23
1363.82 25
1363.91 25
1363.99 24
1364.07 22
1364.16 18
1364.24 13
1364.33 9
1364.41 6
1364.50 5
1364.58 6
1364.67 7
1364.75 11
1364.84 14
1364.92 18
1365.01 22
1365.09 26
1365.18 29
1365.26 31
1365.35 33
1365.43 34
1365.51 34
1365.60 34
1365.68 33
1365.77 33
1365.85 33
1365.94 34
1366.02 36
1366.11 38
1366.19 40
1366.28 41
1366.36 42
1366.45 41
1366.53 40
1366.62 38
1366.70 35
1366.79 33
1366.87 30
1366.96 28
1367.04 26
1367.13 24
1367.21 22
1367.30 20
1367.38 18
1367.46 17
1367.55 17
1367.63 16
1367.72 15
1367.80 13
1367.89 12
1367.97 10
1368.06 8
1368.14 7
1368.23 6
1368.31 6
1368.40 5
1368.48 5
1368.57 4
1368.65 3
1368.74 2
1368.82 1
1368.91 0
1368.99 0
1369.08 0
1369.16 0
1369.25 0
1369.33 0
1369.42 2
1369.50 5
1369.59 9
1369.67 12
1369.76 14
1369.84 15
1369.93 16
1370.01 16
1370.10 17
1370.18 19
1370.26 22
1370.35 27
1370.43 31
1370.52 36
1370.60 40
1370.69 43
1370.77 46
1370.86 48
1370.94 50
1371.03 51
1371.11 52
1371.20 52
1371.28 51
1371.37 49
1371.45 47
1371.54 44
1371.62 41
1371.71 38
1371.79 37
1371.88 35
1371.96 34
1372.05 34
1372.13 34
1372.22 35
1372.30 37
1372.39 39
1372.47 41
1372.56 43
1372.64 46
1372.73 47
1372.81 49
1372.90 49
1372.98 50
1373.07 49
1373.15 47
1373.24 45
1373.32 42
1373.41 38
1373.49 34
1373.58 30
1373.66 29
1373.75 29
1373.83 32
1373.92 37
1374.00 44
1374.09 52
1374.17 59
1374.26 65
1374.34 68
1374.43 69
1374.51 67
1374.60 64
1374.68 61
1374.77 58
1374.85 57
1374.94 57
1375.02 59
1375.11 61
1375.19 64
1375.28 65
1375.36 65
1375.45 64
1375.53 61
1375.62 58
1375.70 53
1375.79 49
1375.87 45
1375.96 43
1376.04 41
1376.13 40
1376.21 39
1376.30 40
1376.38 41
1376.47 43
1376.55 45
1376.64 47
1376.72 50
1376.81 53
1376.89 57
1376.98 61
1377.07 65
1377.15 67
1377.24 68
1377.32 67
1377.41 63
1377.49 57
1377.58 50
1377.66 42
1377.75 35
1377.83 29
1377.92 24
1378.00 20
1378.09 17
1378.17 15
1378.26 13
1378.34 10
1378.43 7
1378.51 5
1378.60 2
1378.68 0
1378.77 0
1378.85 0
1378.94 0
1379.02 0
1379.11 0
1379.19 0
1379.28 0
1379.36 0
1379.45 1
1379.53 2
1379.62 3
1379.70 4
1379.79 5
1379.88 5
1379.96 5
1380.05 5
1380.13 5
1380.22 4
1380.30 4
1380.39 3
1380.47 3
1380.56 2
1380.64 1
1380.73 0
1380.81 0
1380.90 0
1380.98 0
1381.07 0
1381.15 0
1381.24 0
1381.32 0
1381.41 3
1381.49 6
1381.58 9
1381.66 11
1381.75 14
1381.84 16
1381.92 18
1382.01 20
1382.09 22
1382.18 24
1382.26 27
1382.35 29
1382.43 31
1382.52 32
1382.60 32
1382.69 31
1382.77 29
1382.86 25
1382.94 22
1383.03 18
1383.11 15
1383.20 13
1383.28 11
1383.37 11
1383.46 11
1383.54 12
1383.63 14
1383.71 16
1383.80 18
1383.88 20
1383.97 22
1384.05 23
1384.14 24
1384.22 23
1384.31 21
1384.39 19
1384.48 15
1384.56 11
1384.65 7
1384.74 3
1384.82 0
1384.91 0
1384.99 0
1385.08 0
1385.16 0
1385.25 2
1385.33 6
1385.42 10
1385.50 13
1385.59 15
1385.67 16
1385.76 16
1385.85 15
1385.93 15
1386.02 14
1386.10 15
1386.19 17
1386.27 20
1386.36 24
1386.44 27
1386.53 30
1386.61 32
1386.70 34
1386.78 34
1386.87 33
1386.96 32
1387.04 31
1387.13 30
1387.21 28
1387.30 26
1387.38 23
1387.47 20
1387.55 17
1387.64 14
1387.72 11
1387.81 9
1387.89 7
1387.98 6
1388.07 4
1388.15 3
1388.24 3
1388.32 4
1388.41 6
1388.49 9
1388.58 12
1388.66 16
1388.75 19
1388.83 22
1388.92 24
1389.01 26
1389.09 26
1389.18 26
1389.26 25
1389.35 24
1389.43 22
1389.52 20
1389.60 18
1389.69 17
1389.78 16
1389.86 15
1389.95 14
1390.03 14
1390.12 13
1390.20 12
1390.29 11
1390.37 9
1390.46 6
1390.54 3
1390.63 1
1390.72 0
1390.80 0
1390.89 0
1390.97 0
1391.06 2
1391.14 6
1391.23 10
1391.31 14
1391.40 18
1391.49 20
1391.57 21
1391.66 20
1391.74 19
1391.83 17
1391.91 15
1392.00 13
1392.08 12
1392.17 12
1392.26 13
1392.34 15
1392.43 18
1392.51 19
1392.60 21
1392.68 21
1392.77 20
1392.85 18
1392.94 15
1393.03 12
1393.11 9
1393.20 6
1393.28 5
1393.37 4
1393.45 4
1393.54 5
1393.63 7
1393.71 9
1393.80 11
1393.88 13
1393.97 15
1394.05 17
1394.14 19
1394.22 21
1394.31 22
1394.40 22
1394.48 21
1394.57 18
1394.65 14
1394.74 9
1394.82 3
1394.91 0
1395.00 0
1395.08 0
1395.17 0
1395.25 0
1395.34 0
1395.42 0
1395.51 5
1395.60 12
1395.68 19
1395.77 24
1395.85 29
1395.94 32
1396.02 35
1396.11 35
1396.20 35
1396.28 34
1396.37 32
1396.45 29
1396.54 27
1396.62 24
1396.71 23
1396.80 23
1396.88 25
1396.97 28
1397.05 31
1397.14 35
1397.22 39
1397.31 42
1397.40 43
1397.48 43
1397.57 42
1397.65 40
1397.74 39
1397.82 38
1397.91 37
1398.00 38
1398.08 39
1398.17 41
1398.25 43
1398.34 44
1398.42 46
1398.51 48
1398.60 49
1398.68 50
1398.77 51
1398.85 52
1398.94 52
1399.02 53
1399.11 53
1399.20 54
1399.28 56
1399.37 57
1399.45 58
1399.54 59
1399.63 58
1399.71 56
1399.80 53
1399.88 49
1399.97 45
1400.05 41
1400.14 37
1400.23 34
1400.31 32
1400.40 29
1400.48 27
1400.57 23
1400.65 20
1400.74 17
1400.83 15
1400.91 13
1401.00 13
1401.08 13
1401.17 13
1401.26 13
1401.34 12
1401.43 11
1401.51 10
1401.60 9
1401.69 10
1401.77 12
1401.86 15
1401.94 19
1402.03 23
1402.11 27
1402.20 30
1402.29 32
1402.37 34
1402.46 35
1402.54 37
1402.63 38
1402.72 40
1402.80 42
1402.89 44
1402.97 45
1403.06 46
1403.15 45
1403.23 44
1403.32 41
1403.40 38
1403.49 36
1403.57 34
1403.66 33
1403.75 34
1403.83 36
1403.92 39
1404.00 42
1404.09 45
1404.18 46
1404.26 46
1404.35 45
1404.43 43
1404.52 40
1404.61 38
1404.69 35
1404.78 32
1404.86 30
1404.95 28
1405.04 25
1405.12 23
1405.21 21
1405.29 19
1405.38 17
1405.47 16
1405.55 16
1405.64 16
1405.72 18
1405.81 19
1405.90 21
1405.98 23
1406.07 25
1406.15 26
1406.24 28
1406.33 30
1406.41 32
1406.50 35
1406.58 38
1406.67 41
1406.76 43
1406.84 44
1406.93 45
1407.01 44
1407.10 43
1407.19 41
1407.27 38
1407.36 35
1407.44 32
1407.53 29
1407.62 25
1407.70 21
1407.79 18
1407.87 15
1407.96 13
1408.05 12
1408.13 12
1408.22 13
1408.30 15
1408.39 17
1408.48 18
1408.56 19
1408.65 20
1408.73 20
1408.82 19
1408.91 19
1408.99 18
1409.08 18
1409.17 18
1409.25 18
1409.34 19
1409.42 20
1409.51 21
1409.60 22
1409.68 22
1409.77 22
1409.85 21
1409.94 19
1410.03 17
1410.11 15
1410.20 13
1410.28 11
1410.37 10
1410.46 9
1410.54 8
1410.63 6
1410.72 4
1410.80 2
1410.89 0
1410.97 0
1411.06 0
1411.15 0
1411.23 0
1411.32 0
1411.40 0
1411.49 1
1411.58 3
1411.66 4
1411.75 5
1411.84 4
1411.92 4
1412.01 3
1412.09 2
1412.18 2
1412.27 2
1412.35 3
1412.44 5
1412.52 6
1412.61 8
1412.70 9
1412.78 10
1412.87 11
1412.96 11
1413.04 12
1413.13 11
1413.21 11
1413.30 9
1413.39 7
1413.47 5
1413.56 4
1413.65 3
1413.73 4
1413.82 6
1413.90 9
1413.99 13
1414.08 16
1414.16 18
1414.25 19
1414.34 19
1414.42 18
1414.51 16
1414.59 15
1414.68 14
1414.77 14
1414.85 16
1414.94 18
1415.03 21
1415.11 24
1415.20 27
1415.28 29
1415.37 31
1415.46 31
1415.54 30
1415.63 29
1415.72 27
1415.80 27
1415.89 27
1415.97 29
1416.06 32
1416.15 37
1416.23 43
1416.32 49
1416.41 54
1416.49 58
1416.58 60
1416.67 59
1416.75 57
1416.84 52
1416.92 47
1417.01 41
1417.10 35
1417.18 28
1417.27 23
1417.36 18
1417.44 14
1417.53 11
1417.62 9
1417.70 9
1417.79 11
1417.87 15
1417.96 19
1418.05 24
1418.13 29
1418.22 33
1418.31 37
1418.39 39
1418.48 41
1418.57 43
1418.65 43
1418.74 44
1418.82 44
1418.91 43
1419.00 42
1419.08 40
1419.17 38
1419.26 35
1419.34 32
1419.43 28
1419.52 26
1419.60 23
1419.69 21
1419.77 21
1419.86 21
1419.95 23
1420.03 26
1420.12 30
1420.21 34
1420.29 38
1420.38 41
1420.47 44
1420.55 46
1420.64 47
1420.73 49
1420.81 51
1420.90 53
1420.98 55
1421.07 55
1421.16 54
1421.24 52
1421.33 48
1421.42 44
1421.50 40
1421.59 36
1421.68 33
1421.76 32
1421.85 32
1421.94 34
1422.02 35
1422.11 37
1422.20 38
1422.28 39
1422.37 39
1422.45 38
1422.54 38
1422.63 37
1422.71 37
1422.80 38
1422.89 38
1422.97 38
1423.06 38
1423.15 38
1423.23 38
1423.32 37
1423.41 36
1423.49 35
1423.58 33
1423.67 32
1423.75 30
1423.84 28
1423.93 27
1424.01 26
1424.10 27
1424.19 28
1424.27 30
1424.36 31
1424.44 33
1424.53 34
1424.62 35
1424.70 36
1424.79 38
1424.88 42
1424.96 47
1425.05 53
1425.14 59
1425.22 65
1425.31 70
1425.40 74
1425.48 77
1425.57 80
1425.66 83
1425.74 88
1425.83 93
1425.92 99
1426.00 105
1426.09 110
1426.18 114
1426.26 116
1426.35 116
1426.44 115
1426.52 113
1426.61 110
1426.70 107
1426.78 103
1426.87 101
1426.96 98
1427.04 96
1427.13 94
1427.22 92
1427.30 91
1427.39 88
1427.48 86
1427.56 83
1427.65 81
1427.74 78
1427.82 76
1427.91 73
1428.00 71
1428.08 69
1428.17 67
1428.26 64
1428.34 62
1428.43 59
1428.52 57
1428.60 56
1428.69 55
1428.78 54
1428.86 53
1428.95 51
1429.04 50
1429.12 49
1429.21 48
1429.30 47
1429.38 46
1429.47 44
1429.56 42
1429.64 40
1429.73 36
1429.82 31
1429.90 25
1429.99 20
1430.08 16
1430.16 13
1430.25 12
1430.34 12
1430.42 14
1430.51 16
1430.60 20
1430.68 23
1430.77 27
1430.86 31
1430.94 35
1431.03 38
1431.12 40
1431.20 40
1431.29 39
1431.38 37
1431.46 35
1431.55 33
1431.64 31
1431.73 31
1431.81 32
1431.90 34
1431.99 36
1432.07 38
1432.16 38
1432.25 37
1432.33 34
1432.42 31
1432.51 27
1432.59 24
1432.68 21
1432.77 19
1432.85 18
1432.94 18
1433.03 20
1433.11 22
1433.20 25
1433.29 29
1433.37 33
1433.46 36
1433.55 39
1433.63 41
1433.72 41
1433.81 40
1433.90 37
1433.98 34
1434.07 32
1434.16 30
1434.24 29
1434.33 29
1434.42 31
1434.50 32
1434.59 33
1434.68 34
1434.76 34
1434.85 35
1434.94 36
1435.02 38
1435.11 40
1435.20 42
1435.29 44
1435.37 45
1435.46 44
1435.55 41
1435.63 37
1435.72 33
1435.81 28
1435.89 24
1435.98 23
1436.07 23
1436.15 26
1436.24 30
1436.33 36
1436.42 42
1436.50 49
1436.59 55
1436.68 60
1436.76 63
1436.85 65
1436.94 65
1437.02 64
1437.11 63
1437.20 61
1437.28 59
1437.37 58
1437.46 57
1437.55 56
1437.63 55
1437.72 54
1437.81 52
1437.89 50
1437.98 47
1438.07 44
1438.15 40
1438.24 37
1438.33 34
1438.41 32
1438.50 30
1438.59 30
1438.68 29
1438.76 30
1438.85 31
1438.94 33
1439.02 35
1439.11 36
1439.20 37
1439.28 37
1439.37 35
1439.46 32
1439.55 29
1439.63 25
1439.72 21
1439.81 16
1439.89 12
1439.98 9
1440.07 7
1440.16 5
1440.24 4
1440.33 4
1440.42 3
1440.50 3
1440.59 2
1440.68 1
1440.76 0
1440.85 0
1440.94 0
1441.03 0
1441.11 0
1441.20 0
1441.29 0
1441.37 0
1441.46 2
1441.55 5
1441.64 8
1441.72 11
1441.81 14
1441.90 18
1441.98 22
1442.07 26
1442.16 29
1442.24 31
1442.33 31
1442.42 30
1442.51 29
1442.59 27
1442.68 27
1442.77 27
1442.85 28
1442.94 29
1443.03 30
1443.12 32
1443.20 33
1443.29 33
1443.38 34
1443.46 35
1443.55 35
1443.64 35
1443.73 35
1443.81 34
1443.90 33
1443.99 32
1444.07 32
1444.16 31
1444.25 31
1444.34 31
1444.42 32
1444.51 32
1444.60 31
1444.68 31
1444.77 30
1444.86 29
1444.95 29
1445.03 30
1445.12 31
1445.21 32
1445.29 33
1445.38 34
1445.47 35
1445.56 35
1445.64 34
1445.73 33
1445.82 32
1445.91 31
1445.99 31
1446.08 31
1446.17 32
1446.25 33
1446.34 34
1446.43 35
1446.52 36
1446.60 38
1446.69 40
1446.78 43
1446.86 47
1446.95 51
1447.04 56
1447.13 59
1447.21 61
1447.30 62
1447.39 61
1447.48 59
1447.56 57
1447.65 55
1447.74 53
1447.82 53
1447.91 54
1448.00 55
1448.09 57
1448.17 59
1448.26 58
1448.35 57
1448.44 53
1448.52 48
1448.61 42
1448.70 36
1448.78 32
1448.87 29
1448.96 28
1449.05 28
1449.13 30
1449.22 32
1449.31 34
1449.40 36
1449.48 37
1449.57 38
1449.66 38
1449.74 37
1449.83 36
1449.92 33
1450.01 30
1450.09 26
1450.18 23
1450.27 21
1450.36 20
1450.44 21
1450.53 23
1450.62 26
1450.71 29
1450.79 32
1450.88 33
1450.97 33
1451.06 31
1451.14 27
1451.23 23
1451.32 19
1451.40 16
1451.49 13
1451.58 13
1451.67 14
1451.75 17
1451.84 22
1451.93 28
1452.02 33
1452.10 38
1452.19 41
1452.28 42
1452.37 41
1452.45 39
1452.54 37
1452.63 36
1452.72 35
1452.80 36
1452.89 38
1452.98 41
1453.07 45
1453.15 48
1453.24 50
1453.33 51
1453.41 50
1453.50 48
1453.59 44
1453.68 40
1453.76 37
1453.85 36
1453.94 36
1454.03 38
1454.11 42
1454.20 47
1454.29 52
1454.38 57
1454.46 60
1454.55 62
1454.64 63
1454.73 63
1454.81 61
1454.90 60
1454.99 59
1455.08 58
1455.16 59
1455.25 61
1455.34 65
1455.43 69
1455.51 73
1455.60 76
1455.69 77
1455.78 76
1455.86 72
1455.95 65
1456.04 57
1456.13 48
1456.21 39
1456.30 31
1456.39 23
1456.48 17
1456.56 11
1456.65 6
1456.74 2
1456.83 0
1456.91 0
1457.00 0
1457.09 0
1457.18 0
1457.26 0
1457.35 0
1457.44 0
1457.53 0
1457.61 4
1457.70 8
1457.79 13
1457.88 18
1457.96 22
1458.05 25
1458.14 27
1458.23 28
1458.32 28
1458.40 29
1458.49 31
1458.58 33
1458.67 37
1458.75 42
1458.84 46
1458.93 49
1459.02 50
1459.10 49
1459.19 46
1459.28 43
1459.37 39
1459.45 35
1459.54 32
1459.63 31
1459.72 29
1459.80 29
1459.89 29
1459.98 29
1460.07 29
1460.16 28
1460.24 28
1460.33 26
1460.42 24
1460.51 22
1460.59 19
1460.68 16
1460.77 14
1460.86 13
1460.94 14
1461.03 17
1461.12 21
1461.21 27
1461.29 34
1461.38 41
1461.47 47
1461.56 51
1461.65 51
1461.73 50
1461.82 46
1461.91 41
1462.00 35
1462.08 31
1462.17 29
1462.26 29
1462.35 31
1462.43 34
1462.52 36
1462.61 39
1462.70 41
1462.79 41
1462.87 41
1462.96 39
1463.05 37
1463.14 33
1463.22 29
1463.31 25
1463.40 22
1463.49 20
1463.57 20
1463.66 21
1463.75 23
1463.84 26
1463.93 29
1464.01 33
1464.10 36
1464.19 39
1464.28 42
1464.36 45
1464.45 47
1464.54 48
1464.63 49
1464.72 48
1464.80 47
1464.89 46
1464.98 44
1465.07 44
1465.15 44
1465.24 44
1465.33 45
1465.42 45
1465.51 46
1465.59 47
1465.68 47
1465.77 48
1465.86 49
1465.94 50
1466.03 51
1466.12 51
1466.21 49
1466.30 46
1466.38 41
1466.47 36
1466.56 32
1466.65 28
1466.74 25
1466.82 25
1466.91 25
1467.00 25
1467.09 26
1467.17 26
1467.26 26
1467.35 26
1467.44 26
1467.53 25
1467.61 25
1467.70 24
1467.79 22
1467.88 20
1467.97 17
1468.05 15
1468.14 12
1468.23 10
1468.32 9
1468.40 9
1468.49 9
1468.58 11
1468.67 13
1468.76 15
1468.84 17
1468.93 20
1469.02 24
1469.11 29
1469.20 34
1469.28 39
1469.37 44
1469.46 48
1469.55 51
1469.64 52
1469.72 53
1469.81 52
1469.90 52
1469.99 51
1470.07 51
1470.16 51
1470.25 52
1470.34 53
1470.43 53
1470.51 53
1470.60 53
1470.69 52
1470.78 51
1470.87 51
1470.95 51
1471.04 52
1471.13 54
1471.22 56
1471.31 60
1471.39 63
1471.48 66
1471.57 68
1471.66 67
1471.75 66
1471.83 62
1471.92 58
1472.01 52
1472.10 47
1472.19 42
1472.27 38
1472.36 37
1472.45 38
1472.54 41
1472.63 45
1472.71 50
1472.80 55
1472.89 59
1472.98 62
1473.07 65
1473.15 68
1473.24 73
1473.33 79
1473.42 86
1473.51 94
1473.59 101
1473.68 107
1473.77 111
1473.86 113
1473.95 113
1474.03 112
1474.12 110
1474.21 107
1474.30 102
1474.39 96
1474.47 89
1474.56 81
1474.65 72
1474.74 65
1474.83 59
1474.92 56
1475.00 54
1475.09 54
1475.18 54
1475.27 54
1475.36 52
1475.44 49
1475.53 44
1475.62 39
1475.71 34
1475.80 29
1475.88 26
1475.97 24
1476.06 23
1476.15 22
1476.24 21
1476.32 20
1476.41 18
1476.50 16
1476.59 14
1476.68 13
1476.77 13
1476.85 15
1476.94 17
1477.03 20
1477.12 22
1477.21 24
1477.29 26
1477.38 27
1477.47 28
1477.56 29
1477.65 30
1477.73 31
1477.82 32
1477.91 32
1478.00 32
1478.09 32
1478.18 31
1478.26 30
1478.35 30
1478.44 29
1478.53 28
1478.62 27
1478.70 25
1478.79 22
1478.88 18
1478.97 13
1479.06 8
1479.15 5
1479.23 3
1479.32 2
1479.41 4
1479.50 8
1479.59 12
1479.68 17
1479.76 22
1479.85 25
1479.94 27
1480.03 28
1480.12 27
1480.20 25
1480.29 22
1480.38 19
1480.47 16
1480.56 13
1480.65 11
1480.73 10
1480.82 10
1480.91 12
1481.00 16
1481.09 20
1481.18 24
1481.26 28
1481.35 32
1481.44 34
1481.53 35
1481.62 35
1481.70 35
1481.79 34
1481.88 32
1481.97 31
1482.06 30
1482.15 30
1482.23 31
1482.32 32
1482.41 32
1482.50 32
1482.59 30
1482.68 28
1482.76 25
1482.85 21
1482.94 18
1483.03 16
1483.12 15
1483.21 16
1483.29 18
1483.38 21
1483.47 25
1483.56 29
1483.65 34
1483.74 38
1483.82 41
1483.91 43
1484.00 45
1484.09 46
1484.18 47
1484.27 47
1484.35 47
1484.44 48
1484.53 49
1484.62 50
1484.71 51
1484.80 50
1484.88 48
1484.97 46
1485.06 43
1485.15 39
1485.24 37
1485.33 35
1485.42 35
1485.50 35
1485.59 37
1485.68 38
1485.77 38
1485.86 38
1485.95 37
1486.03 35
1486.12 33
1486.21 32
1486.30 31
1486.39 31
1486.48 32
1486.56 33
1486.65 35
1486.74 36
1486.83 37
1486.92 37
1487.01 36
1487.10 35
1487.18 33
1487.27 31
1487.36 30
1487.45 28
1487.54 27
1487.63 26
1487.71 25
1487.80 23
1487.89 21
1487.98 19
1488.07 17
1488.16 15
1488.24 13
1488.33 13
1488.42 13
1488.51 15
1488.60 19
1488.69 25
1488.78 33
1488.86 41
1488.95 49
1489.04 56
1489.13 61
1489.22 64
1489.31 64
1489.40 62
1489.48 58
1489.57 53
1489.66 47
1489.75 41
1489.84 35
1489.93 30
1490.02 26
1490.10 23
1490.19 23
1490.28 23
1490.37 25
1490.46 28
1490.55 31
1490.63 35
1490.72 38
1490.81 40
1490.90 42
1490.99 45
1491.08 47
1491.17 50
1491.25 52
1491.34 54
1491.43 54
1491.52 53
1491.61 51
1491.70 48
1491.79 45
1491.87 41
1491.96 36
1492.05 31
1492.14 26
1492.23 20
1492.32 15
1492.41 9
1492.49 5
1492.58 2
1492.67 1
1492.76 2
1492.85 4
1492.94 7
1493.03 10
1493.12 12
1493.20 13
1493.29 14
1493.38 15
1493.47 15
1493.56 14
1493.65 14
1493.74 14
1493.82 14
1493.91 14
1494.00 16
1494.09 18
1494.18 21
1494.27 25
1494.36 29
1494.44 32
1494.53 34
1494.62 35
1494.71 34
1494.80 33
1494.89 32
1494.98 32
1495.07 32
1495.15 34
1495.24 37
1495.33 39
1495.42 42
1495.51 44
1495.60 45
1495.69 45
1495.77 45
1495.86 45
1495.95 44
1496.04 42
1496.13 40
1496.22 39
1496.31 37
1496.40 36
1496.48 36
1496.57 37
1496.66 38
1496.75 40
1496.84 41
1496.93 41
1497.02 41
1497.11 41
1497.19 40
1497.28 39
1497.37 38
1497.46 38
1497.55 37
1497.64 36
1497.73 34
1497.82 32
1497.90 29
1497.99 25
1498.08 20
1498.17 15
1498.26 10
1498.35 6
1498.44 2
1498.53 0
1498.61 0
1498.70 0
1498.79 0
1498.88 0
1498.97 0
1499.06 0
1499.15 0
1499.24 0
1499.32 4
1499.41 8
1499.50 12
1499.59 16
1499.68 20
1499.77 22
1499.86 24
1499.95 25
1500.04 25
1500.12 25
1500.21 24
1500.30 24
1500.39 23
1500.48 23
1500.57 23
1500.66 22
1500.75 21
1500.84 18
1500.92 16
1501.01 13
1501.10 11
1501.19 10
1501.28 11
1501.37 14
1501.46 19
1501.55 25
1501.63 31
1501.72 37
1501.81 42
1501.90 46
1501.99 48
1502.08 48
1502.17 46
1502.26 44
1502.35 41
1502.43 38
1502.52 36
1502.61 34
1502.70 34
1502.79 36
1502.88 38
1502.97 41
1503.06 44
1503.15 47
1503.23 50
1503.32 52
1503.41 52
1503.50 51
1503.59 49
1503.68 46
1503.77 42
1503.86 37
1503.95 34
1504.04 31
1504.12 29
1504.21 29
1504.30 31
1504.39 33
1504.48 36
1504.57 39
1504.66 41
1504.75 42
1504.84 41
1504.92 40
1505.01 39
1505.10 38
1505.19 39
1505.28 41
1505.37 46
1505.46 53
1505.55 61
1505.64 70
1505.73 77
1505.81 82
1505.90 84
1505.99 83
1506.08 79
1506.17 74
1506.26 67
1506.35 59
1506.44 53
1506.53 47
1506.62 43
1506.70 41
1506.79 41
1506.88 41
1506.97 43
1507.06 44
1507.15 45
1507.24 45
1507.33 45
1507.42 44
1507.51 44
1507.60 44
1507.68 46
1507.77 50
1507.86 55
1507.95 60
1508.04 64
1508.13 67
1508.22 67
1508.31 66
1508.40 63
1508.49 60
1508.57 57
1508.66 55
1508.75 55
1508.84 55
1508.93 55
1509.02 54
1509.11 52
1509.20 50
1509.29 48
1509.38 47
1509.47 49
1509.55 52
1509.64 57
1509.73 63
1509.82 69
1509.91 73
1510.00 75
1510.09 74
1510.18 71
1510.27 65
1510.36 60
1510.45 55
1510.54 50
1510.62 48
1510.71 46
1510.80 45
1510.89 43
1510.98 42
1511.07 41
1511.16 40
1511.25 39
1511.34 39
1511.43 39
1511.52 39
1511.60 40
1511.69 40
1511.78 39
1511.87 38
1511.96 35
1512.05 33
1512.14 31
1512.23 28
1512.32 27
1512.41 25
1512.50 25
1512.59 24
1512.68 25
1512.76 26
1512.85 27
1512.94 30
1513.03 33
1513.12 37
1513.21 40
1513.30 44
1513.39 48
1513.48 51
1513.57 53
1513.66 55
1513.75 57
1513.83 59
1513.92 59
1514.01 59
1514.10 58
1514.19 56
1514.28 54
1514.37 53
1514.46 53
1514.55 55
1514.64 57
1514.73 60
1514.82 63
1514.91 65
1515.00 65
1515.08 62
1515.17 58
1515.26 52
1515.35 45
1515.44 38
1515.53 31
1515.62 26
1515.71 22
1515.80 19
1515.89 16
1515.98 14
1516.07 12
1516.16 10
1516.25 8
1516.33 7
1516.42 6
1516.51 6
1516.60 8
1516.69 10
1516.78 13
1516.87 16
1516.96 19
1517.05 20
1517.14 21
1517.23 20
1517.32 19
1517.41 16
1517.50 14
1517.59 12
1517.67 11
1517.76 11
1517.85 12
1517.94 14
1518.03 14
1518.12 14
1518.21 13
1518.30 11
1518.39 8
1518.48 5
1518.57 2
1518.66 0
1518.75 0
1518.84 0
1518.93 0
1519.01 0
1519.10 0
1519.19 0
1519.28 0
1519.37 1
1519.46 5
1519.55 8
1519.64 10
1519.73 10
1519.82 10
1519.91 8
1520.00 7
1520.09 7
1520.18 9
1520.27 11
1520.36 15
1520.45 19
1520.53 23
1520.62 26
1520.71 28
1520.80 30
1520.89 31
1520.98 31
1521.07 31
1521.16 30
1521.25 28
1521.34 25
1521.43 20
1521.52 14
1521.61 8
1521.70 3
1521.79 0
1521.88 0
1521.97 1
1522.06 6
1522.15 15
1522.23 26
1522.32 38
1522.41 49
1522.50 58
1522.59 64
1522.68 67
1522.77 67
1522.86 65
1522.95 62
1523.04 59
1523.13 57
1523.22 56
1523.31 56
1523.40 56
1523.49 56
1523.58 55
1523.67 53
1523.76 49
1523.85 44
1523.94 38
1524.02 32
1524.11 27
1524.20 21
1524.29 17
1524.38 12
1524.47 9
1524.56 5
1524.65 3
1524.74 0
1524.83 0
1524.92 0
1525.01 2
1525.10 5
1525.19 9
1525.28 13
1525.37 16
1525.46 18
1525.55 18
1525.64 16
1525.73 13
1525.82 11
1525.91 9
1525.99 8
1526.08 10
1526.17 14
1526.26 20
1526.35 28
1526.44 36
1526.53 44
1526.62 50
1526.71 54
1526.80 55
1526.89 54
1526.98 51
1527.07 46
1527.16 41
1527.25 36
1527.34 34
1527.43 33
1527.52 35
1527.61 38
1527.70 42
1527.79 47
1527.88 50
1527.97 52
1528.06 53
1528.15 51
1528.24 48
1528.33 44
1528.41 38
1528.50 32
1528.59 26
1528.68 19
1528.77 12
1528.86 6
1528.95 0
1529.04 0
1529.13 0
1529.22 0
1529.31 0
1529.40 0
1529.49 0
1529.58 0
1529.67 7
1529.76 16
1529.85 25
1529.94 33
1530.03 40
1530.12 44
1530.21 44
1530.30 42
1530.39 39
1530.48 35
1530.57 33
1530.66 32
1530.75 33
1530.84 35
1530.93 38
1531.02 42
1531.11 45
1531.20 47
1531.29 49
1531.38 49
1531.46 49
1531.55 48
1531.64 48
1531.73 47
1531.82 47
1531.91 46
1532.00 45
1532.09 43
1532.18 40
1532.27 37
1532.36 33
1532.45 28
1532.54 23
1532.63 19
1532.72 14
1532.81 10
1532.90 8
1532.99 6
1533.08 6
1533.17 7
1533.26 10
1533.35 15
1533.44 20
1533.53 26
1533.62 32
1533.71 36
1533.80 39
1533.89 39
1533.98 38
1534.07 35
1534.16 31
1534.25 28
1534.34 25
1534.43 25
1534.52 26
1534.61 29
1534.70 34
1534.79 39
1534.88 44
1534.97 48
1535.06 50
1535.15 50
1535.24 48
1535.33 44
1535.42 40
1535.51 36
1535.60 32
1535.69 29
1535.78 27
1535.87 25
1535.96 24
1536.05 23
1536.14 21
1536.23 20
1536.32 17
1536.41 15
1536.50 11
1536.58 7
1536.67 2
1536.76 0
1536.85 0
1536.94 0
1537.03 0
1537.12 0
1537.21 0
1537.30 0
1537.39 0
1537.48 3
1537.57 8
1537.66 12
1537.75 16
1537.84 20
1537.93 24
1538.02 28
1538.11 32
1538.20 36
1538.29 39
1538.38 42
1538.47 43
1538.56 44
1538.65 44
1538.74 45
1538.83 46
1538.92 49
1539.01 53
1539.10 57
1539.19 61
1539.28 64
1539.37 65
1539.46 65
1539.55 63
1539.64 60
1539.73 57
1539.82 54
1539.91 50
1540.00 47
1540.09 45
1540.18 42
1540.27 40
1540.36 39
1540.45 38
1540.54 38
1540.63 38
1540.72 37
1540.81 36
1540.90 34
1540.99 31
1541.08 28
1541.17 23
1541.26 19
1541.35 14
1541.44 10
1541.53 6
1541.62 2
1541.71 0
1541.80 0
1541.89 0
1541.98 0
1542.07 1
1542.16 6
1542.25 12
1542.34 19
1542.43 27
1542.52 35
1542.61 43
1542.70 50
1542.79 56
1542.88 59
1542.97 62
1543.06 62
1543.15 60
1543.24 57
1543.33 53
1543.42 48
1543.52 44
1543.61 40
1543.70 36
1543.79 34
1543.88 31
1543.97 28
1544.06 25
1544.15 22
1544.24 20
1544.33 18
1544.42 16
1544.51 15
1544.60 14
1544.69 12
1544.78 9
1544.87 5
1544.96 2
1545.05 0
1545.14 0
1545.23 2
1545.32 7
1545.41 15
1545.50 24
1545.59 33
1545.68 41
1545.77 47
1545.86 50
1545.95 52
1546.04 52
1546.13 52
1546.22 53
1546.31 55
1546.40 59
1546.49 63
1546.58 66
1546.67 67
1546.76 66
1546.85 64
1546.94 60
1547.03 55
1547.12 52
1547.21 51
1547.30 51
1547.39 52
1547.48 54
1547.57 56
1547.66 56
1547.75 57
1547.84 56
1547.93 57
1548.02 58
1548.11 60
1548.20 63
1548.29 67
1548.38 70
1548.47 73
1548.56 74
1548.66 73
1548.75 72
1548.84 70
1548.93 68
1549.02 67
1549.11 66
1549.20 65
1549.29 65
1549.38 65
1549.47 65
1549.56 66
1549.65 66
1549.74 66
1549.83 66
1549.92 66
1550.01 65
1550.10 64
1550.19 62
1550.28 59
1550.37 57
1550.46 55
1550.55 54
1550.64 54
1550.73 55
1550.82 58
1550.91 62
1551.00 66
1551.09 71
1551.18 75
1551.27 78
1551.36 80
1551.45 81
1551.54 81
1551.64 80
1551.73 78
1551.82 74
1551.91 69
1552.00 64
1552.09 58
1552.18 52
1552.27 47
1552.36 43
1552.45 41
1552.54 40
1552.63 40
1552.72 40
1552.81 39
1552.90 38
1552.99 36
1553.08 32
1553.17 28
1553.26 25
1553.35 22
1553.44 21
1553.53 22
1553.62 25
1553.71 30
1553.80 37
1553.89 43
1553.98 49
1554.08 54
1554.17 58
1554.26 61
1554.35 64
1554.44 68
1554.53 74
1554.62 82
1554.71 90
1554.80 98
1554.89 105
1554.98 108
1555.07 109
1555.16 105
1555.25 99
1555.34 92
1555.43 84
1555.52 77
1555.61 73
1555.70 70
1555.79 70
1555.88 72
1555.97 75
1556.06 78
1556.16 81
1556.25 83
1556.34 85
1556.43 86
1556.52 86
1556.61 87
1556.70 87
1556.79 87
1556.88 88
1556.97 87
1557.06 86
1557.15 83
1557.24 80
1557.33 76
1557.42 71
1557.51 66
1557.60 62
1557.69 59
1557.78 57
1557.87 57
1557.97 57
1558.06 59
1558.15 60
1558.24 61
1558.33 61
1558.42 62
1558.51 64
1558.60 67
1558.69 72
1558.78 77
1558.87 81
1558.96 85
1559.05 86
1559.14 84
1559.23 81
1559.32 77
1559.41 73
1559.50 71
1559.60 70
1559.69 71
1559.78 73
1559.87 75
1559.96 76
1560.05 76
1560.14 73
1560.23 69
1560.32 64
1560.41 58
1560.50 53
1560.59 49
1560.68 46
1560.77 44
1560.86 46
1560.95 50
1561.04 57
1561.14 66
1561.23 76
1561.32 85
1561.41 92
1561.50 97
1561.59 98
1561.68 96
1561.77 91
1561.86 84
1561.95 77
1562.04 70
1562.13 64
1562.22 60
1562.31 57
1562.40 56
1562.49 55
1562.59 54
1562.68 55
1562.77 55
1562.86 54
1562.95 53
1563.04 52
1563.13 49
1563.22 46
1563.31 42
1563.40 38
1563.49 33
1563.58 30
1563.67 28
1563.76 28
1563.85 30
1563.95 33
1564.04 38
1564.13 44
1564.22 51
1564.31 58
1564.40 65
1564.49 70
1564.58 73
1564.67 75
1564.76 75
1564.85 74
1564.94 72
1565.03 72
1565.12 72
1565.22 72
1565.31 73
1565.40 73
1565.49 74
1565.58 75
1565.67 76
1565.76 78
1565.85 79
1565.94 80
1566.03 80
1566.12 78
1566.21 73
1566.30 68
1566.40 61
1566.49 53
1566.58 46
1566.67 40
1566.76 36
1566.85 33
1566.94 31
1567.03 31
1567.12 31
1567.21 32
1567.30 34
1567.39 37
1567.48 42
1567.58 47
1567.67 54
1567.76 60
1567.85 66
1567.94 69
1568.03 71
1568.12 72
1568.21 73
1568.30 74
1568.39 78
1568.48 85
1568.57 95
1568.67 105
1568.76 115
1568.85 122
1568.94 124
1569.03 123
1569.12 118
1569.21 111
1569.30 104
1569.39 97
1569.48 93
1569.57 90
1569.66 89
1569.76 89
1569.85 90
1569.94 90
1570.03 90
1570.12 89
1570.21 88
1570.30 85
1570.39 81
1570.48 77
1570.57 74
1570.66 72
1570.76 71
1570.85 71
1570.94 73
1571.03 75
1571.12 76
1571.21 77
1571.30 77
1571.39 75
1571.48 72
1571.57 70
1571.66 68
1571.76 66
1571.85 65
1571.94 63
1572.03 61
1572.12 57
1572.21 51
1572.30 44
1572.39 35
1572.48 27
1572.57 20
1572.66 14
1572.76 10
1572.85 8
1572.94 8
1573.03 8
1573.12 8
1573.21 7
1573.30 6
1573.39 5
1573.48 4
1573.57 3
1573.67 2
1573.76 2
1573.85 1
1573.94 0
1574.03 0
1574.12 0
1574.21 0
1574.30 0
1574.39 0
1574.48 0
1574.58 0
1574.67 2
1574.76 5
1574.85 8
1574.94 10
1575.03 11
1575.12 12
1575.21 12
1575.30 14
1575.39 16
1575.49 19
1575.58 23
1575.67 28
1575.76 33
1575.85 39
1575.94 45
1576.03 51
1576.12 57
1576.21 63
1576.30 68
1576.40 71
1576.49 72
1576.58 70
1576.67 67
1576.76 62
1576.85 56
1576.94 50
1577.03 45
1577.12 42
1577.22 39
1577.31 37
1577.40 35
1577.49 33
1577.58 31
1577.67 28
1577.76 25
1577.85 23
1577.94 23
1578.04 25
1578.13 29
1578.22 34
1578.31 40
1578.40 45
1578.49 50
1578.58 53
1578.67 54
1578.76 52
1578.86 49
1578.95 45
1579.04 39
1579.13 35
1579.22 31
1579.31 29
1579.40 29
1579.49 32
1579.58 35
1579.68 40
1579.77 45
1579.86 48
1579.95 50
1580.04 51
1580.13 50
1580.22 48
1580.31 46
1580.40 44
1580.50 44
1580.59 46
1580.68 49
1580.77 53
1580.86 58
1580.95 62
1581.04 65
1581.13 65
1581.23 62
1581.32 57
1581.41 51
1581.50 45
1581.59 41
1581.68 38
1581.77 39
1581.86 42
1581.96 47
1582.05 53
1582.14 59
1582.23 64
1582.32 67
1582.41 67
1582.50 65
1582.59 62
1582.69 58
1582.78 55
1582.87 53
1582.96 53
1583.05 56
1583.14 60
1583.23 64
1583.32 70
1583.42 75
1583.51 79
1583.60 82
1583.69 83
1583.78 82
1583.87 79
1583.96 74
1584.05 68
1584.15 60
1584.24 53
1584.33 47
1584.42 43
1584.51 41
1584.60 40
1584.69 41
1584.78 43
1584.88 46
1584.97 48
1585.06 51
1585.15 54
1585.24 56
1585.33 57
1585.42 58
1585.51 57
1585.61 57
1585.70 56
1585.79 54
1585.88 51
1585.97 47
1586.06 43
1586.15 37
1586.25 32
1586.34 27
1586.43 23
1586.52 22
1586.61 22
1586.70 24
1586.79 27
1586.88 29
1586.98 31
1587.07 31
1587.16 30
1587.25 28
1587.34 26
1587.43 23
1587.52 21
1587.62 21
1587.71 21
1587.80 23
1587.89 26
1587.98 30
1588.07 34
1588.16 36
1588.26 38
1588.35 38
1588.44 37
1588.53 35
1588.62 32
1588.71 30
1588.80 28
1588.90 27
1588.99 28
1589.08 30
1589.17 32
1589.26 35
1589.35 38
1589.44 41
1589.54 43
1589.63 44
1589.72 44
1589.81 44
1589.90 43
1589.99 42
1590.08 42
1590.18 42
1590.27 41
1590.36 40
1590.45 39
1590.54 38
1590.63 38
1590.72 38
1590.82 38
1590.91 39
1591.00 41
1591.09 42
1591.18 43
1591.27 44
1591.36 43
1591.46 43
1591.55 41
1591.64 40
1591.73 39
1591.82 38
1591.91 38
1592.01 38
1592.10 39
1592.19 40
1592.28 41
1592.37 41
1592.46 41
1592.55 41
1592.65 40
1592.74 39
1592.83 38
1592.92 37
1593.01 36
1593.10 36
1593.19 37
1593.29 38
1593.38 40
1593.47 44
1593.56 48
1593.65 53
1593.74 56
1593.84 58
1593.93 57
1594.02 53
1594.11 47
1594.20 38
1594.29 29
1594.39 21
1594.48 16
1594.57 13
1594.66 14
1594.75 18
1594.84 24
1594.93 29
1595.03 33
1595.12 35
1595.21 35
1595.30 32
1595.39 29
1595.48 25
1595.58 22
1595.67 20
1595.76 20
1595.85 21
1595.94 21
1596.03 21
1596.13 21
1596.22 19
1596.31 17
1596.40 15
1596.49 12
1596.58 11
1596.68 11
1596.77 11
1596.86 12
1596.95 14
1597.04 15
1597.13 16
1597.23 17
1597.32 17
1597.41 17
1597.50 17
1597.59 17
1597.68 18
1597.78 19
1597.87 22
1597.96 26
1598.05 31
1598.14 36
1598.23 42
1598.33 46
1598.42 49
1598.51 50
1598.60 48
1598.69 43
1598.78 36
1598.88 27
1598.97 18
1599.06 9
1599.15 2
1599.24 0
1599.33 0
1599.43 0
1599.52 0
1599.61 0
1599.70 0
1599.79 0
1599.88 0
1599.98 1
1600.07 2
1600.16 4
1600.25 8
1600.34 12
1600.43 16
1600.53 21
1600.62 25
1600.71 28
1600.80 29
1600.89 29
1600.99 28
1601.08 25
1601.17 21
1601.26 18
1601.35 14
1601.44 11
1601.54 9
1601.63 6
1601.72 4
1601.81 3
1601.90 2
1601.99 2
1602.09 5
1602.18 10
1602.27 17
1602.36 26
1602.45 36
1602.55 45
1602.64 53
1602.73 59
1602.82 63
1602.91 65
1603.00 65
1603.10 64
1603.19 63
1603.28 61
1603.37 59
1603.46 58
1603.56 56
1603.65 53
1603.74 51
1603.83 49
1603.92 46
1604.02 44
1604.11 42
1604.20 41
1604.29 40
1604.38 41
1604.47 42
1604.57 44
1604.66 47
1604.75 50
1604.84 53
1604.93 55
1605.03 57
1605.12 59
1605.21 61
1605.30 63
1605.39 65
1605.49 66
1605.58 67
1605.67 67
1605.76 67
1605.85 66
1605.94 64
1606.04 61
1606.13 58
1606.22 54
1606.31 50
1606.40 46
1606.50 41
1606.59 37
1606.68 35
1606.77 34
1606.86 34
1606.96 36
1607.05 38
1607.14 41
1607.23 44
1607.32 45
1607.42 46
1607.51 45
1607.60 44
1607.69 42
1607.78 40
1607.88 39
1607.97 39
1608.06 40
1608.15 43
1608.24 46
1608.34 50
1608.43 53
1608.52 56
1608.61 57
1608.70 56
1608.79 54
1608.89 51
1608.98 48
1609.07 44
1609.16 40
1609.25 35
1609.35 31
1609.44 27
1609.53 25
1609.62 25
1609.71 26
1609.81 30
1609.90 35
1609.99 41
1610.08 47
1610.18 52
1610.27 55
1610.36 56
1610.45 56
1610.54 53
1610.64 49
1610.73 45
1610.82 40
1610.91 36
1611.00 32
1611.10 29
1611.19 27
1611.28 24
1611.37 23
1611.46 21
1611.56 21
1611.65 21
1611.74 22
1611.83 23
1611.92 25
1612.02 27
1612.11 29
1612.20 31
1612.29 33
1612.38 35
1612.48 38
1612.57 40
1612.66 42
1612.75 44
1612.84 45
1612.94 44
1613.03 43
1613.12 40
1613.21 37
1613.31 32
1613.40 27
1613.49 22
1613.58 18
1613.67 14
1613.77 12
1613.86 12
1613.95 14
1614.04 17
1614.13 20
1614.23 23
1614.32 25
1614.41 26
1614.50 26
1614.60 26
1614.69 25
1614.78 26
1614.87 27
1614.96 30
1615.06 34
1615.15 39
1615.24 43
1615.33 46
1615.42 47
1615.52 45
1615.61 41
1615.70 35
1615.79 30
1615.89 25
1615.98 22
1616.07 21
1616.16 23
1616.25 26
1616.35 28
1616.44 29
1616.53 28
1616.62 24
1616.72 18
1616.81 10
1616.90 3
1616.99 0
1617.08 0
1617.18 0
1617.27 0
1617.36 0
1617.45 3
1617.55 10
1617.64 19
1617.73 27
1617.82 36
1617.91 44
1618.01 51
1618.10 56
1618.19 60
1618.28 62
1618.38 63
1618.47 64
1618.56 63
1618.65 62
1618.75 60
1618.84 57
1618.93 54
1619.02 51
1619.11 48
1619.21 45
1619.30 42
1619.39 39
1619.48 36
1619.58 33
1619.67 30
1619.76 28
1619.85 27
1619.94 27
1620.04 28
1620.13 28
1620.22 29
1620.31 28
1620.41 26
1620.50 22
1620.59 16
1620.68 10
1620.78 4
1620.87 0
1620.96 0
1621.05 0
1621.14 0
1621.24 0
1621.33 0
1621.42 2
1621.51 8
1621.61 15
1621.70 21
1621.79 26
1621.88 30
1621.98 32
1622.07 32
1622.16 29
1622.25 25
1622.35 20
1622.44 14
1622.53 8
1622.62 3
1622.72 0
1622.81 0
1622.90 0
1622.99 0
1623.08 1
1623.18 4
1623.27 8
1623.36 13
1623.45 18
1623.55 22
1623.64 26
1623.73 30
1623.82 33
1623.92 35
1624.01 38
1624.10 41
1624.19 44
1624.29 46
1624.38 47
1624.47 46
1624.56 44
1624.66 41
1624.75 36
1624.84 31
1624.93 27
1625.03 24
1625.12 23
1625.21 23
1625.30 24
1625.40 26
1625.49 26
1625.58 26
1625.67 24
1625.77 20
1625.86 15
1625.95 9
1626.04 3
1626.14 0
1626.23 0
1626.32 0
1626.41 0
1626.51 0
1626.60 0
1626.69 0
1626.78 4
1626.88 12
1626.97 20
1627.06 26
1627.15 30
1627.25 32
1627.34 31
1627.43 28
1627.52 25
1627.62 22
1627.71 21
1627.80 21
1627.89 23
1627.99 26
1628.08 29
1628.17 32
1628.26 35
1628.36 36
1628.45 36
1628.54 33
1628.63 29
1628.73 23
1628.82 15
1628.91 7
1629.00 0
1629.10 0
1629.19 0
1629.28 0
1629.37 0
1629.47 0
1629.56 0
1629.65 0
1629.74 2
1629.84 7
1629.93 12
1630.02 16
1630.11 19
1630.21 21
1630.30 23
1630.39 25
1630.48 28
1630.58 31
1630.67 34
1630.76 37
1630.86 39
1630.95 41
1631.04 42
1631.13 43
1631.23 43
1631.32 42
1631.41 40
1631.50 38
1631.60 37
1631.69 37
1631.78 38
1631.87 42
1631.97 47
1632.06 54
1632.15 59
1632.24 63
1632.34 65
1632.43 63
1632.52 59
1632.62 54
1632.71 49
1632.80 45
1632.89 43
1632.99 42
1633.08 43
1633.17 44
1633.26 46
1633.36 47
1633.45 47
1633.54 47
1633.63 46
1633.73 44
1633.82 43
1633.91 43
1634.01 43
1634.10 43
1634.19 44
1634.28 44
1634.38 44
1634.47 43
1634.56 41
1634.65 39
1634.75 38
1634.84 38
1634.93 39
1635.03 41
1635.12 45
1635.21 50
1635.30 55
1635.40 59
1635.49 63
1635.58 65
1635.67 66
1635.77 66
1635.86 65
1635.95 63
1636.05 61
1636.14 58
1636.23 55
1636.32 52
1636.42 49
1636.51 46
1636.60 45
1636.70 45
1636.79 46
1636.88 48
1636.97 50
1637.07 52
1637.16 53
1637.25 53
1637.34 52
1637.44 50
1637.53 47
1637.62 43
1637.72 39
1637.81 35
1637.90 32
1637.99 31
1638.09 31
1638.18 33
1638.27 37
1638.37 41
1638.46 46
1638.55 49
1638.64 50
1638.74 50
1638.83 49
1638.92 47
1639.02 46
1639.11 45
1639.20 45
1639.29 45
1639.39 44
1639.48 42
1639.57 41
1639.67 39
1639.76 39
1639.85 41
1639.94 44
1640.04 48
1640.13 52
1640.22 56
1640.32 58
1640.41 58
1640.50 55
1640.59 50
1640.69 45
1640.78 40
1640.87 36
1640.97 34
1641.06 34
1641.15 36
1641.24 39
1641.34 43
1641.43 47
1641.52 49
1641.62 50
1641.71 48
1641.80 44
1641.90 38
1641.99 30
1642.08 23
1642.17 16
1642.27 10
1642.36 7
1642.45 5
1642.55 4
1642.64 4
1642.73 3
1642.82 1
1642.92 0
1643.01 0
1643.10 0
1643.20 0
1643.29 0
1643.38 0
1643.48 0
1643.57 7
1643.66 15
1643.75 22
1643.85 27
1643.94 30
1644.03 31
1644.13 29
1644.22 26
1644.31 22
1644.41 18
1644.50 14
1644.59 12
1644.68 10
1644.78 9
1644.87 7
1644.96 5
1645.06 1
1645.15 0
1645.24 0
1645.34 0
1645.43 0
1645.52 0
1645.61 0
1645.71 0
1645.80 1
1645.89 4
1645.99 6
1646.08 7
1646.17 8
1646.27 9
1646.36 10
1646.45 11
1646.55 11
1646.64 11
1646.73 11
1646.82 9
1646.92 8
1647.01 6
1647.10 5
1647.20 4
1647.29 4
1647.38 4
1647.48 5
1647.57 6
1647.66 8
1647.76 10
1647.85 12
1647.94 14
1648.03 15
1648.13 15
1648.22 15
1648.31 15
1648.41 15
1648.50 16
1648.59 17
1648.69 19
1648.78 21
1648.87 24
1648.97 25
1649.06 26
1649.15 27
1649.24 28
1649.34 29
1649.43 31
1649.52 36
1649.62 42
1649.71 50
1649.80 59
1649.90 68
1649.99 77
1650.08 84
1650.18 89
1650.27 91
1650.36 90
1650.46 88
1650.55 84
1650.64 78
1650.74 72
1650.83 67
1650.92 62
1651.01 59
1651.11 58
1651.20 60
1651.29 64
1651.39 69
1651.48 74
1651.57 77
1651.67 77
1651.76 73
1651.85 66
1651.95 57
1652.04 48
1652.13 40
1652.23 34
1652.32 30
1652.41 28
1652.51 25
1652.60 21
1652.69 16
1652.79 11
1652.88 5
1652.97 0
1653.07 0
1653.16 0
1653.25 0
1653.35 6
1653.44 12
1653.53 21
1653.63 29
1653.72 38
1653.81 46
1653.91 53
1654.00 59
1654.09 62
1654.18 63
1654.28 62
1654.37 59
1654.46 56
1654.56 53
1654.65 51
1654.74 49
1654.84 47
1654.93 45
1655.02 42
1655.12 37
1655.21 32
1655.30 27
1655.40 22
1655.49 18
1655.58 17
1655.68 17
1655.77 20
1655.86 25
1655.96 30
1656.05 36
1656.14 41
1656.24 44
1656.33 45
1656.42 44
1656.52 41
1656.61 36
1656.70 31
1656.80 25
1656.89 21
1656.98 19
1657.08 19
1657.17 20
1657.26 22
1657.36 25
1657.45 26
1657.54 26
1657.64 23
1657.73 19
1657.82 14
1657.92 9
1658.01 5
1658.10 3
1658.20 4
1658.29 8
1658.39 15
1658.48 23
1658.57 31
1658.67 37
1658.76 42
1658.85 45
1658.95 46
1659.04 46
1659.13 46
1659.23 47
1659.32 48
1659.41 49
1659.51 48
1659.60 46
1659.69 42
1659.79 36
1659.88 28
1659.97 20
1660.07 13
1660.16 7
1660.25 3
1660.35 1
1660.44 0
1660.53 1
1660.63 2
1660.72 2
1660.81 2
1660.91 1
1661.00 0
1661.09 0
1661.19 0
1661.28 0
1661.37 0
1661.47 0
1661.56 0
1661.66 3
1661.75 6
1661.84 9
1661.94 12
1662.03 15
1662.12 19
1662.22 24
1662.31 29
1662.40 35
1662.50 42
1662.59 49
1662.68 57
1662.78 66
1662.87 75
1662.96 84
1663.06 93
1663.15 101
1663.25 107
1663.34 112
1663.43 114
1663.53 114
1663.62 113
1663.71 110
1663.81 105
1663.90 100
1663.99 94
1664.09 88
1664.18 82
1664.27 77
1664.37 72
1664.46 67
1664.55 62
1664.65 58
1664.74 54
1664.84 51
1664.93 48
1665.02 45
1665.12 42
1665.21 40
1665.30 38
1665.40 37
1665.49 37
1665.58 37
1665.68 39
1665.77 40
1665.87 41
1665.96 42
1666.05 42
1666.15 41
1666.24 40
1666.33 39
1666.43 39
1666.52 39
1666.61 40
1666.71 40
1666.80 39
1666.89 38
1666.99 36
1667.08 34
1667.18 33
1667.27 32
1667.36 32
1667.46 34
1667.55 37
1667.64 39
1667.74 42
1667.83 44
1667.92 45
1668.02 47
1668.11 49
1668.21 52
1668.30 57
1668.39 62
1668.49 68
1668.58 74
1668.67 78
1668.77 80
1668.86 81
1668.96 81
1669.05 79
1669.14 77
1669.24 74
1669.33 70
1669.42 65
1669.52 60
1669.61 53
1669.71 47
1669.80 41
1669.89 36
1669.99 34
1670.08 33
1670.17 34
1670.27 37
1670.36 40
1670.45 42
1670.55 42
1670.64 42
1670.74 40
1670.83 37
1670.92 35
1671.02 34
1671.11 33
1671.20 33
1671.30 34
1671.39 34
1671.49 34
1671.58 33
1671.67 30
1671.77 28
1671.86 24
1671.95 20
1672.05 16
1672.14 12
1672.24 8
1672.33 5
1672.42 4
1672.52 3
1672.61 4
1672.71 5
1672.80 6
1672.89 5
1672.99 3
1673.08 0
1673.17 0
1673.27 0
1673.36 0
1673.46 0
1673.55 0
1673.64 0
1673.74 7
1673.83 16
1673.92 25
1674.02 34
1674.11 43
1674.21 50
1674.30 55
1674.39 60
1674.49 65
1674.58 69
1674.68 75
1674.77 80
1674.86 86
1674.96 92
1675.05 97
1675.14 101
1675.24 104
1675.33 105
1675.43 106
1675.52 104
1675.61 102
1675.71 98
1675.80 92
1675.90 85
1675.99 79
1676.08 72
1676.18 67
1676.27 62
1676.37 58
1676.46 54
1676.55 50
1676.65 45
1676.74 40
1676.83 35
1676.93 31
1677.02 28
1677.12 26
1677.21 25
1677.30 23
1677.40 21
1677.49 18
1677.59 15
1677.68 12
1677.77 11
1677.87 12
1677.96 16
1678.06 21
1678.15 27
1678.24 34
1678.34 42
1678.43 49
1678.53 55
1678.62 60
1678.71 64
1678.81 66
1678.90 67
1679.00 66
1679.09 62
1679.18 57
1679.28 51
1679.37 44
1679.47 38
1679.56 33
1679.65 29
1679.75 25
1679.84 23
1679.94 21
1680.03 19
1680.12 16
1680.22 14
1680.31 12
1680.41 10
1680.50 9
1680.59 9
1680.69 10
1680.78 11
1680.88 13
1680.97 14
1681.06 15
1681.16 16
1681.25 16
1681.35 16
1681.44 16
1681.53 16
1681.63 16
1681.72 17
1681.82 17
1681.91 18
1682.00 20
1682.10 21
1682.19 24
1682.29 26
1682.38 28
1682.47 30
1682.57 30
1682.66 30
1682.76 29
1682.85 29
1682.94 28
1683.04 28
1683.13 29
1683.23 31
1683.32 34
1683.42 36
1683.51 37
1683.60 37
1683.70 36
1683.79 36
1683.89 36
1683.98 39
1684.07 43
1684.17 50
1684.26 59
1684.36 69
1684.45 77
1684.54 84
1684.64 87
1684.73 86
1684.83 82
1684.92 75
1685.02 66
1685.11 56
1685.20 45
1685.30 35
1685.39 25
1685.49 17
1685.58 10
1685.67 6
1685.77 5
1685.86 7
1685.96 11
1686.05 16
1686.15 21
1686.24 26
1686.33 29
1686.43 32
1686.52 34
1686.62 35
1686.71 36
1686.80 37
1686.90 38
1686.99 40
1687.09 44
1687.18 48
1687.28 53
1687.37 60
1687.46 66
1687.56 72
1687.65 76
1687.75 79
1687.84 80
1687.93 79
1688.03 78
1688.12 76
1688.22 75
1688.31 75
1688.41 75
1688.50 76
1688.59 76
1688.69 75
1688.78 74
1688.88 72
1688.97 70
1689.07 67
1689.16 66
1689.25 65
1689.35 64
1689.44 65
1689.54 66
1689.63 67
1689.73 68
1689.82 69
1689.91 70
1690.01 70
1690.10 70
1690.20 69
1690.29 67
1690.39 64
1690.48 62
1690.57 59
1690.67 55
1690.76 51
1690.86 47
1690.95 44
1691.05 41
1691.14 40
1691.23 41
1691.33 44
1691.42 49
1691.52 54
1691.61 59
1691.71 63
1691.80 65
1691.89 66
1691.99 66
1692.08 66
1692.18 65
1692.27 65
1692.37 64
1692.46 62
1692.55 58
1692.65 53
1692.74 46
1692.84 38
1692.93 29
1693.03 21
1693.12 14
1693.22 8
1693.31 5
1693.40 3
1693.50 4
1693.59 6
1693.69 9
1693.78 14
1693.88 19
1693.97 23
1694.06 27
1694.16 30
1694.25 32
1694.35 33
1694.44 33
1694.54 33
1694.63 33
1694.73 34
1694.82 34
1694.91 35
1695.01 35
1695.10 34
1695.20 32
1695.29 30
1695.39 29
1695.48 28
1695.58 29
1695.67 33
1695.76 37
1695.86 41
1695.95 45
1696.05 47
1696.14 48
1696.24 46
1696.33 43
1696.43 38
1696.52 34
1696.61 30
1696.71 26
1696.80 23
1696.90 21
1696.99 19
1697.09 17
1697.18 17
1697.28 18
1697.37 21
1697.46 26
1697.56 32
1697.65 39
1697.75 46
1697.84 52
1697.94 56
1698.03 60
1698.13 61
1698.22 62
1698.32 62
1698.41 61
1698.50 61
1698.60 60
1698.69 58
1698.79 58
1698.88 57
1698.98 57
1699.07 58
1699.17 59
1699.26 61
1699.36 64
1699.45 67
1699.54 69
1699.64 71
1699.73 71
1699.83 71
1699.92 69
1700.02 67
1700.11 65
1700.21 63
1700.30 62
1700.40 61
1700.49 61
1700.58 60
1700.68 59
1700.77 58
1700.87 55
1700.96 52
1701.06 48
1701.15 44
1701.25 40
1701.34 37
1701.44 34
1701.53 31
1701.62 29
1701.72 28
1701.81 28
1701.91 28
1702.00 30
1702.10 31
1702.19 34
1702.29 36
1702.38 37
1702.48 36
1702.57 35
1702.67 31
1702.76 27
1702.85 22
1702.95 17
1703.04 13
1703.14 9
1703.23 7
1703.33 5
1703.42 4
1703.52 2
1703.61 1
1703.71 0
1703.80 0
1703.90 0
1703.99 0
1704.09 0
1704.18 0
1704.27 0
1704.37 0
1704.46 3
1704.56 6
1704.65 10
1704.75 14
1704.84 19
1704.94 23
1705.03 28
1705.13 34
1705.22 40
1705.32 46
1705.41 51
1705.51 55
1705.60 57
1705.70 57
1705.79 55
1705.88 52
1705.98 47
1706.07 43
1706.17 38
1706.26 35
1706.36 33
1706.45 32
1706.55 32
1706.64 34
1706.74 36
1706.83 36
1706.93 35
1707.02 32
1707.12 27
1707.21 21
1707.31 15
1707.40 10
1707.50 8
1707.59 8
1707.68 10
1707.78 14
1707.87 19
1707.97 24
1708.06 27
1708.16 30
1708.25 32
1708.35 34
1708.44 35
1708.54 36
1708.63 37
1708.73 38
1708.82 38
1708.92 36
1709.01 35
1709.11 32
1709.20 28
1709.30 24
1709.39 20
1709.49 15
1709.58 10
1709.68 6
1709.77 3
1709.87 2
1709.96 3
1710.06 6
1710.15 10
1710.24 15
1710.34 20
1710.43 24
1710.53 27
1710.62 29
1710.72 31
1710.81 32
1710.91 33
1711.00 36
1711.10 38
1711.19 41
1711.29 44
1711.38 46
1711.48 48
1711.57 50
1711.67 51
1711.76 52
1711.86 53
1711.95 55
1712.05 56
1712.14 57
1712.24 57
1712.33 56
1712.43 55
1712.52 55
1712.62 56
1712.71 59
1712.81 65
1712.90 72
1713.00 82
1713.09 91
1713.19 99
1713.28 105
1713.38 107
1713.47 105
1713.57 100
1713.66 93
1713.76 85
1713.85 77
1713.95 71
1714.04 66
1714.14 64
1714.23 63
1714.33 64
1714.42 65
1714.52 67
1714.61 69
1714.71 70
1714.80 71
1714.90 72
1714.99 73
1715.09 73
1715.18 74
1715.28 74
1715.37 73
1715.47 71
1715.56 68
1715.66 64
1715.75 59
1715.85 54
1715.94 50
1716.04 47
1716.13 45
1716.23 45
1716.32 46
1716.42 49
1716.51 52
1716.61 54
1716.70 56
1716.80 57
1716.89 58
1716.99 58
1717.08 57
1717.18 57
1717.27 57
1717.37 57
1717.46 57
1717.56 58
1717.65 59
1717.75 60
1717.84 61
1717.94 62
1718.03 63
1718.13 63
1718.22 62
1718.32 59
1718.41 55
1718.51 49
1718.60 42
1718.70 35
1718.79 30
1718.89 27
1718.98 25
1719.08 26
1719.17 28
1719.27 30
1719.36 30
1719.46 29
1719.55 26
1719.65 22
1719.74 18
1719.84 14
1719.93 11
1720.03 10
1720.12 9
1720.22 8
1720.31 7
1720.41 5
1720.50 2
1720.60 0
1720.69 0
1720.79 0
1720.88 0
1720.98 0
1721.07 0
1721.17 0
1721.26 1
1721.36 7
1721.45 12
1721.55 18
1721.65 23
1721.74 27
1721.84 30
1721.93 32
1722.03 33
1722.12 32
1722.22 30
1722.31 27
1722.41 24
1722.50 21
1722.60 20
1722.69 20
1722.79 22
1722.88 25
1722.98 30
1723.07 35
1723.17 40
1723.26 44
1723.36 47
1723.45 49
1723.55 49
1723.64 46
1723.74 41
1723.83 34
1723.93 27
1724.02 19
1724.12 13
1724.22 9
1724.31 7
1724.41 8
1724.50 10
1724.60 13
1724.69 16
1724.79 18
1724.88 22
1724.98 26
1725.07 31
1725.17 38
1725.26 45
1725.36 53
1725.45 60
1725.55 64
1725.64 66
1725.74 65
1725.83 62
1725.93 58
1726.03 53
1726.12 48
1726.22 44
1726.31 42
1726.41 41
1726.50 41
1726.60 42
1726.69 42
1726.79 43
1726.88 44
1726.98 44
1727.07 43
1727.17 43
1727.26 41
1727.36 40
1727.45 37
1727.55 34
1727.65 31
1727.74 28
1727.84 26
1727.93 26
1728.03 28
1728.12 30
1728.22 33
1728.31 35
1728.41 36
1728.50 36
1728.60 35
1728.69 35
1728.79 36
1728.88 38
1728.98 43
1729.08 50
1729.17 58
1729.27 66
1729.36 75
1729.46 82
1729.55 86
1729.65 89
1729.74 88
1729.84 85
1729.93 79
1730.03 71
1730.12 62
1730.22 52
1730.32 42
1730.41 32
1730.51 23
1730.60 16
1730.70 11
1730.79 9
1730.89 10
1730.98 13
1731.08 19
1731.17 26
1731.27 33
1731.36 39
1731.46 43
1731.56 44
1731.65 43
1731.75 41
1731.84 37
1731.94 34
1732.03 32
1732.13 33
1732.22 35
1732.32 40
1732.41 45
1732.51 51
1732.61 56
1732.70 59
1732.80 60
1732.89 59
1732.99 55
1733.08 50
1733.18 44
1733.27 37
1733.37 31
1733.46 26
1733.56 22
1733.66 20
1733.75 18
1733.85 18
1733.94 19
1734.04 21
1734.13 24
1734.23 28
1734.32 33
1734.42 38
1734.52 43
1734.61 46
1734.71 47
1734.80 45
1734.90 42
1734.99 38
1735.09 33
1735.18 29
1735.28 25
1735.38 21
1735.47 18
1735.57 16
1735.66 14
1735.76 12
1735.85 11
1735.95 11
1736.04 11
1736.14 11
1736.24 10
1736.33 9
1736.43 8
1736.52 7
1736.62 5
1736.71 3
1736.81 1
1736.90 0
1737.00 0
1737.10 0
1737.19 0
1737.29 0
1737.38 0
1737.48 0
1737.57 2
1737.67 9
1737.76 16
1737.86 23
1737.96 29
1738.05 33
1738.15 37
1738.24 39
1738.34 41
1738.43 42
1738.53 43
1738.63 42
1738.72 41
1738.82 38
1738.91 34
1739.01 28
1739.10 22
1739.20 15
1739.29 8
1739.39 1
1739.49 0
1739.58 0
1739.68 0
1739.77 0
1739.87 0
1739.96 0
1740.06 0
1740.16 4
1740.25 11
1740.35 17
1740.44 22
1740.54 25
1740.63 28
1740.73 30
1740.83 32
1740.92 34
1741.02 36
1741.11 38
1741.21 39
1741.30 40
1741.40 39
1741.50 39
1741.59 37
1741.69 36
1741.78 34
1741.88 33
1741.97 31
1742.07 30
1742.17 29
1742.26 29
1742.36 30
1742.45 33
1742.55 36
1742.64 38
1742.74 40
1742.84 40
1742.93 38
1743.03 34
1743.12 31
1743.22 29
1743.31 28
1743.41 29
1743.51 31
1743.60 34
1743.70 38
1743.79 40
1743.89 41
1743.98 42
1744.08 41
1744.18 39
1744.27 35
1744.37 31
1744.46 26
1744.56 20
1744.65 15
1744.75 10
1744.85 7
1744.94 5
1745.04 5
1745.13 8
1745.23 12
1745.33 18
1745.42 26
1745.52 34
1745.61 42
1745.71 50
1745.80 57
1745.90 64
1746.00 70
1746.09 76
1746.19 81
1746.28 86
1746.38 89
1746.48 91
1746.57 91
1746.67 89
1746.76 87
1746.86 84
1746.95 82
1747.05 80
1747.15 78
1747.24 75
1747.34 71
1747.43 66
1747.53 61
1747.63 57
1747.72 55
1747.82 55
1747.91 57
1748.01 60
1748.11 64
1748.20 67
1748.30 69
1748.39 69
1748.49 69
1748.58 67
1748.68 66
1748.78 64
1748.87 63
1748.97 62
1749.06 62
1749.16 62
1749.26 62
1749.35 62
1749.45 61
1749.54 61
1749.64 61
1749.74 61
1749.83 63
1749.93 65
1750.02 68
1750.12 71
1750.22 73
1750.31 73
1750.41 71
1750.50 67
1750.60 60
1750.69 52
1750.79 45
1750.89 38
1750.98 33
1751.08 30
1751.17 27
1751.27 25
1751.37 23
1751.46 21
1751.56 19
1751.65 19
1751.75 18
1751.85 18
1751.94 18
1752.04 18
1752.13 18
1752.23 17
1752.33 18
1752.42 20
1752.52 25
1752.61 32
1752.71 41
1752.81 50
1752.90 60
1753.00 66
1753.09 70
1753.19 69
1753.29 65
1753.38 59
1753.48 52
1753.57 46
1753.67 42
1753.77 40
1753.86 40
1753.96 42
1754.06 44
1754.15 46
1754.25 46
1754.34 44
1754.44 40
1754.54 34
1754.63 27
1754.73 20
1754.82 12
1754.92 7
1755.02 3
1755.11 1
1755.21 1
1755.30 2
1755.40 6
1755.50 10
1755.59 14
1755.69 19
1755.78 24
1755.88 28
1755.98 32
1756.07 35
1756.17 37
1756.26 39
1756.36 40
1756.46 40
1756.55 38
1756.65 36
1756.75 34
1756.84 31
1756.94 29
1757.03 27
1757.13 25
1757.23 23
1757.32 20
1757.42 17
1757.51 14
1757.61 12
1757.71 11
1757.80 13
1757.90 16
1758.00 21
1758.09 26
1758.19 30
1758.28 34
1758.38 37
1758.48 40
1758.57 43
1758.67 47
1758.76 52
1758.86 58
1758.96 62
1759.05 66
1759.15 67
1759.25 65
1759.34 62
1759.44 57
1759.53 52
1759.63 48
1759.73 45
1759.82 44
1759.92 45
1760.02 48
1760.11 51
1760.21 55
1760.30 57
1760.40 59
1760.50 59
1760.59 58
1760.69 57
1760.79 54
1760.88 51
1760.98 48
1761.07 44
1761.17 39
1761.27 34
1761.36 29
1761.46 23
1761.56 19
1761.65 15
1761.75 12
1761.84 9
1761.94 8
1762.04 7
1762.13 7
1762.23 8
1762.33 10
1762.42 12
1762.52 16
1762.61 20
1762.71 24
1762.81 28
1762.90 31
1763.00 34
1763.10 36
1763.19 38
1763.29 38
1763.38 37
1763.48 35
1763.58 32
1763.67 29
1763.77 27
1763.87 25
1763.96 25
1764.06 25
1764.15 26
1764.25 27
1764.35 28
1764.44 27
1764.54 26
1764.64 23
1764.73 21
1764.83 19
1764.93 19
1765.02 20
1765.12 22
1765.21 25
1765.31 27
1765.41 28
1765.50 27
1765.60 24
1765.70 21
1765.79 17
1765.89 14
1765.99 11
1766.08 11
1766.18 13
1766.27 16
1766.37 21
1766.47 27
1766.56 33
1766.66 38
1766.76 43
1766.85 45
1766.95 46
1767.05 46
1767.14 45
1767.24 45
1767.34 45
1767.43 46
1767.53 50
1767.62 55
1767.72 60
1767.82 64
1767.91 68
1768.01 69
1768.11 67
1768.20 64
1768.30 60
1768.40 57
1768.49 55
1768.59 56
1768.69 59
1768.78 63
1768.88 68
1768.97 71
1769.07 72
1769.17 69
1769.26 62
1769.36 54
1769.46 46
1769.55 39
1769.65 35
1769.75 35
1769.84 39
1769.94 44
1770.04 50
1770.13 56
1770.23 60
1770.33 63
1770.42 64
1770.52 64
1770.61 65
1770.71 67
1770.81 70
1770.90 73
1771.00 75
1771.10 77
1771.19 76
1771.29 73
1771.39 68
1771.48 61
1771.58 54
1771.68 47
1771.77 40
1771.87 34
1771.97 29
1772.06 25
1772.16 22
1772.26 21
1772.35 22
1772.45 25
1772.55 28
1772.64 33
1772.74 37
1772.83 39
1772.93 40
1773.03 40
1773.12 39
1773.22 38
1773.32 37
1773.41 38
1773.51 38
1773.61 39
1773.70 39
1773.80 38
1773.90 36
1773.99 33
1774.09 29
1774.19 26
1774.28 23
1774.38 19
1774.48 15
1774.57 10
1774.67 4
1774.77 0
1774.86 0
1774.96 0
1775.06 0
1775.15 0
1775.25 0
1775.35 0
1775.44 0
1775.54 2
1775.64 5
1775.73 6
1775.83 8
1775.93 9
1776.02 11
1776.12 13
1776.22 15
1776.31 18
1776.41 21
1776.51 25
1776.60 28
1776.70 32
1776.80 36
1776.89 41
1776.99 46
1777.09 51
1777.18 55
1777.28 58
1777.38 60
1777.47 59
1777.57 58
1777.67 56
1777.76 54
1777.86 53
1777.96 53
1778.05 55
1778.15 57
1778.25 61
1778.34 64
1778.44 68
1778.54 71
1778.63 73
1778.73 75
1778.83 75
1778.92 74
1779.02 71
1779.12 66
1779.21 59
1779.31 52
1779.41 44
1779.50 37
1779.60 31
1779.70 27
1779.79 24
1779.89 23
1779.99 23
1780.08 24
1780.18 24
1780.28 25
1780.37 26
1780.47 27
1780.57 28
1780.67 27
1780.76 25
1780.86 20
1780.96 13
1781.05 5
1781.15 0
1781.25 0
1781.34 0
1781.44 0
1781.54 0
1781.63 0
1781.73 0
1781.83 0
1781.92 7
1782.02 17
1782.12 26
1782.21 35
1782.31 43
1782.41 50
1782.50 56
1782.60 59
1782.70 61
1782.79 59
1782.89 56
1782.99 52
1783.09 49
1783.18 49
1783.28 51
1783.38 55
1783.47 62
1783.57 68
1783.67 74
1783.76 77
1783.86 77
1783.96 74
1784.05 68
1784.15 61
1784.25 54
1784.34 48
1784.44 43
1784.54 40
1784.64 38
1784.73 37
1784.83 36
1784.93 34
1785.02 32
1785.12 31
1785.22 30
1785.31 30
1785.41 31
1785.51 33
1785.60 35
1785.70 37
1785.80 38
1785.89 37
1785.99 36
1786.09 35
1786.19 35
1786.28 36
1786.38 38
1786.48 42
1786.57 47
1786.67 52
1786.77 56
1786.86 60
1786.96 63
1787.06 65
1787.16 67
1787.25 68
1787.35 67
1787.45 65
1787.54 61
1787.64 55
1787.74 48
1787.83 42
1787.93 36
1788.03 32
1788.12 31
1788.22 33
1788.32 38
1788.42 45
1788.51 53
1788.61 61
1788.71 68
1788.80 73
1788.90 75
1789.00 75
1789.09 71
1789.19 65
1789.29 57
1789.39 48
1789.48 38
1789.58 30
1789.68 24
1789.77 20
1789.87 19
1789.97 21
1790.06 26
1790.16 32
1790.26 39
1790.36 46
1790.45 52
1790.55 57
1790.65 59
1790.74 60
1790.84 59
1790.94 57
1791.04 56
1791.13 54
1791.23 53
1791.33 52
1791.42 51
1791.52 52
1791.62 53
1791.71 55
1791.81 58
1791.91 61
1792.01 65
1792.10 69
1792.20 73
1792.30 76
1792.39 79
1792.49 82
1792.59 84
1792.69 86
1792.78 88
1792.88 89
1792.98 90
1793.07 89
1793.17 87
1793.27 84
1793.37 78
1793.46 72
1793.56 64
1793.66 57
1793.75 50
1793.85 45
1793.95 42
1794.05 41
1794.14 41
1794.24 43
1794.34 44
1794.43 45
1794.53 45
1794.63 44
1794.73 44
1794.82 43
1794.92 44
1795.02 45
1795.11 47
1795.21 49
1795.31 50
1795.41 51
1795.50 51
1795.60 52
1795.70 54
1795.79 57
1795.89 62
1795.99 68
1796.09 74
1796.18 80
1796.28 84
1796.38 87
1796.47 88
1796.57 88
1796.67 86
1796.77 84
1796.86 83
1796.96 81
1797.06 79
1797.16 77
1797.25 75
1797.35 72
1797.45 69
1797.54 65
1797.64 63
1797.74 62
1797.84 64
1797.93 69
1798.03 77
1798.13 86
1798.22 94
1798.32 101
1798.42 105
1798.52 106
1798.61 103
1798.71 99
1798.81 94
1798.91 90
1799.00 86
1799.10 84
1799.20 83
1799.29 82
1799.39 80
1799.49 78
1799.59 74
1799.68 68
1799.78 62
1799.88 55
1799.98 49
1800.07 45
1800.17 44
1800.27 45
1800.36 49
1800.46 55
1800.56 61
1800.66 68
1800.75 73
1800.85 76
1800.95 76
1801.05 74
1801.14 69
1801.24 63
1801.34 56
1801.44 50
1801.53 45
1801.63 42
1801.73 40
1801.82 39
1801.92 38
1802.02 38
1802.12 38
1802.21 37
1802.31 37
1802.41 37
1802.51 36
1802.60 35
1802.70 35
1802.80 34
1802.90 33
1802.99 33
1803.09 31
1803.19 29
1803.29 27
1803.38 23
1803.48 20
1803.58 17
1803.68 14
1803.77 13
1803.87 13
1803.97 16
1804.06 20
1804.16 27
1804.26 34
1804.36 42
1804.45 49
1804.55 55
1804.65 58
1804.75 60
1804.84 60
1804.94 59
1805.04 57
1805.14 56
1805.23 55
1805.33 55
1805.43 56
1805.53 58
1805.62 61
1805.72 65
1805.82 70
1805.92 75
1806.01 81
1806.11 87
1806.21 92
1806.31 95
1806.40 97
1806.50 96
1806.60 93
1806.70 89
1806.79 84
1806.89 79
1806.99 74
1807.09 70
1807.18 68
1807.28 68
1807.38 68
1807.48 70
1807.57 71
1807.67 72
1807.77 71
1807.87 69
1807.96 66
1808.06 62
1808.16 58
1808.26 54
1808.35 51
1808.45 48
1808.55 47
1808.65 45
1808.74 44
1808.84 42
1808.94 40
1809.04 36
1809.13 33
1809.23 29
1809.33 25
1809.43 23
1809.52 23
1809.62 24
1809.72 26
1809.82 30
1809.91 34
1810.01 37
1810.11 40
1810.21 42
1810.30 43
1810.40 45
1810.50 46
1810.60 48
1810.69 51
1810.79 54
1810.89 57
1810.99 60
1811.08 61
1811.18 62
1811.28 62
1811.38 61
1811.48 60
1811.57 60
1811.67 62
1811.77 65
1811.87 69
1811.96 75
1812.06 80
1812.16 84
1812.26 86
1812.35 86
1812.45 85
1812.55 81
1812.65 76
1812.74 70
1812.84 64
1812.94 59
1813.04 54
1813.14 50
1813.23 47
1813.33 46
1813.43 45
1813.53 45
1813.62 45
1813.72 46
1813.82 48
1813.92 50
1814.01 52
1814.11 54
1814.21 55
1814.31 54
1814.40 52
1814.50 49
1814.60 45
1814.70 41
1814.80 38
1814.89 35
1814.99 33
1815.09 31
1815.19 29
1815.28 27
1815.38 25
1815.48 24
1815.58 25
1815.68 28
1815.77 33
1815.87 41
1815.97 49
1816.07 58
1816.16 67
1816.26 75
1816.36 81
1816.46 86
1816.55 89
1816.65 90
1816.75 91
1816.85 93
1816.95 95
1817.04 99
1817.14 104
1817.24 111
1817.34 118
1817.43 125
1817.53 130
1817.63 134
1817.73 136
1817.83 137
1817.92 136
1818.02 135
1818.12 135
1818.22 136
1818.31 138
1818.41 142
1818.51 146
1818.61 150
1818.71 154
1818.80 157
1818.90 159
1819.00 159
1819.10 158
1819.19 155
1819.29 151
1819.39 146
1819.49 141
1819.59 134
1819.68 128
1819.78 121
1819.88 116
1819.98 111
1820.08 109
1820.17 108
1820.27 109
1820.37 109
1820.47 110
1820.56 109
1820.66 106
1820.76 102
1820.86 96
1820.96 90
1821.05 83
1821.15 77
1821.25 71
1821.35 65
1821.45 61
1821.54 57
1821.64 55
1821.74 54
1821.84 55
1821.93 57
1822.03 61
1822.13 67
1822.23 73
1822.33 79
1822.42 83
1822.52 85
1822.62 84
1822.72 80
1822.82 75
1822.91 69
1823.01 65
1823.11 62
1823.21 63
1823.31 66
1823.40 72
1823.50 79
1823.60 86
1823.70 92
1823.80 97
1823.89 102
1823.99 105
1824.09 107
1824.19 110
1824.28 111
1824.38 112
1824.48 112
1824.58 110
1824.68 107
1824.77 104
1824.87 100
1824.97 96
1825.07 93
1825.17 91
1825.26 91
1825.36 93
1825.46 95
1825.56 97
1825.66 98
1825.75 98
1825.85 98
1825.95 96
1826.05 93
1826.15 91
1826.24 89
1826.34 88
1826.44 87
1826.54 87
1826.64 86
1826.73 86
1826.83 86
1826.93 87
1827.03 88
1827.13 89
1827.22 90
1827.32 91
1827.42 90
1827.52 88
1827.62 84
1827.71 79
1827.81 74
1827.91 69
1828.01 65
1828.11 62
1828.21 60
1828.30 60
1828.40 60
1828.50 61
1828.60 63
1828.70 65
1828.79 67
1828.89 71
1828.99 75
1829.09 80
1829.19 85
1829.28 89
1829.38 92
1829.48 94
1829.58 93
1829.68 90
1829.77 85
1829.87 79
1829.97 72
1830.07 65
1830.17 59
1830.26 55
1830.36 53
1830.46 54
1830.56 58
1830.66 63
1830.76 68
1830.85 73
1830.95 76
1831.05 77
1831.15 75
1831.25 71
1831.34 66
1831.44 59
1831.54 52
1831.64 46
1831.74 40
1831.84 35
1831.93 31
1832.03 29
1832.13 27
1832.23 27
1832.33 28
1832.42 29
1832.52 30
1832.62 30
1832.72 29
1832.82 26
1832.91 23
1833.01 20
1833.11 17
1833.21 14
1833.31 12
1833.41 9
1833.50 8
1833.60 7
1833.70 7
1833.80 9
1833.90 12
1834.00 17
1834.09 24
1834.19 31
1834.29 38
1834.39 44
1834.49 49
1834.58 54
1834.68 57
1834.78 60
1834.88 63
1834.98 67
1835.08 72
1835.17 77
1835.27 83
1835.37 89
1835.47 94
1835.57 98
1835.67 100
1835.76 101
1835.86 99
1835.96 96
1836.06 92
1836.16 88
1836.25 83
1836.35 79
1836.45 76
1836.55 73
1836.65 70
1836.75 68
1836.84 66
1836.94 64
1837.04 64
1837.14 64
1837.24 65
1837.34 67
1837.43 69
1837.53 71
1837.63 72
1837.73 72
1837.83 71
1837.93 69
1838.02 67
1838.12 65
1838.22 63
1838.32 62
1838.42 61
1838.52 59
1838.61 57
1838.71 54
1838.81 51
1838.91 49
1839.01 47
1839.11 47
1839.20 49
1839.30 53
1839.40 58
1839.50 63
1839.60 68
1839.70 71
1839.79 74
1839.89 75
1839.99 75
1840.09 75
1840.19 75
1840.29 74
1840.38 72
1840.48 70
1840.58 67
1840.68 64
1840.78 62
1840.88 59
1840.98 57
1841.07 55
1841.17 53
1841.27 51
1841.37 49
1841.47 47
1841.57 46
1841.66 46
1841.76 46
1841.86 46
1841.96 46
1842.06 45
1842.16 41
1842.25 36
1842.35 30
1842.45 24
1842.55 17
1842.65 12
1842.75 8
1842.85 5
1842.94 4
1843.04 3
1843.14 2
1843.24 2
1843.34 1
1843.44 0
1843.53 0
1843.63 0
1843.73 0
1843.83 0
1843.93 0
1844.03 0
1844.13 0
1844.22 0
1844.32 5
1844.42 12
1844.52 21
1844.62 31
1844.72 42
1844.81 51
1844.91 59
1845.01 64
1845.11 66
1845.21 67
1845.31 66
1845.41 66
1845.50 67
1845.60 68
1845.70 71
1845.80 74
1845.90 77
1846.00 79
1846.10 79
1846.19 78
1846.29 76
1846.39 73
1846.49 70
1846.59 65
1846.69 61
1846.79 57
1846.88 53
1846.98 50
1847.08 49
1847.18 50
1847.28 52
1847.38 55
1847.48 58
1847.57 61
1847.67 63
1847.77 64
1847.87 63
1847.97 61
1848.07 58
1848.17 55
1848.26 50
1848.36 46
1848.46 41
1848.56 36
1848.66 30
1848.76 25
1848.86 20
1848.95 16
1849.05 13
1849.15 12
1849.25 12
1849.35 13
1849.45 14
1849.55 16
1849.64 17
1849.74 17
1849.84 16
1849.94 16
1850.04 15
1850.14 15
1850.24 17
1850.34 20
1850.43 25
1850.53 32
1850.63 40
1850.73 48
1850.83 55
1850.93 60
1851.03 62
1851.12 62
1851.22 59
1851.32 55
1851.42 49
1851.52 44
1851.62 41
1851.72 39
1851.82 39
1851.91 41
1852.01 44
1852.11 48
1852.21 51
1852.31 53
1852.41 55
1852.51 57
1852.60 59
1852.70 61
1852.80 63
1852.90 64
1853.00 65
1853.10 66
1853.20 66
1853.30 66
1853.39 65
1853.49 64
1853.59 63
1853.69 60
1853.79 57
1853.89 54
1853.99 51
1854.09 49
1854.18 48
1854.28 48
1854.38 49
1854.48 50
1854.58 52
1854.68 52
1854.78 53
1854.88 53
1854.97 53
1855.07 53
1855.17 54
1855.27 56
1855.37 58
1855.47 61
1855.57 65
1855.67 68
1855.76 72
1855.86 77
1855.96 81
1856.06 86
1856.16 91
1856.26 96
1856.36 100
1856.46 102
1856.56 103
1856.65 102
1856.75 101
1856.85 99
1856.95 97
1857.05 96
1857.15 95
1857.25 94
1857.35 92
1857.44 91
1857.54 89
1857.64 87
1857.74 85
1857.84 84
1857.94 84
1858.04 84
1858.14 84
1858.24 83
1858.33 82
1858.43 79
1858.53 76
1858.63 73
1858.73 71
1858.83 70
1858.93 72
1859.03 76
1859.13 82
1859.22 89
1859.32 97
1859.42 105
1859.52 112
1859.62 118
1859.72 122
1859.82 123
1859.92 123
1860.02 120
1860.11 115
1860.21 109
1860.31 103
1860.41 98
1860.51 93
1860.61 90
1860.71 89
1860.81 90
1860.91 93
1861.00 96
1861.10 99
1861.20 102
1861.30 103
1861.40 102
1861.50 100
1861.60 98
1861.70 96
1861.80 96
1861.90 97
1861.99 99
1862.09 103
1862.19 106
1862.29 109
1862.39 112
1862.49 115
1862.59 117
1862.69 121
1862.79 125
1862.88 131
1862.98 137
1863.08 144
1863.18 150
1863.28 155
1863.38 156
1863.48 155
1863.58 152
1863.68 148
1863.78 142
1863.87 137
1863.97 132
1864.07 129
1864.17 125
1864.27 122
1864.37 119
1864.47 115
1864.57 111
1864.67 107
1864.77 103
1864.87 101
1864.96 99
1865.06 99
1865.16 99
1865.26 100
1865.36 102
1865.46 103
1865.56 103
1865.66 102
1865.76 100
1865.86 95
1865.95 90
1866.05 84
1866.15 79
1866.25 74
1866.35 71
1866.45 69
1866.55 69
1866.65 70
1866.75 70
1866.85 71
1866.95 71
1867.04 70
1867.14 69
1867.24 66
1867.34 64
1867.44 62
1867.54 63
1867.64 65
1867.74 70
1867.84 75
1867.94 81
1868.04 85
1868.13 87
1868.23 86
1868.33 82
1868.43 78
1868.53 72
1868.63 67
1868.73 61
1868.83 56
1868.93 49
1869.03 42
1869.13 33
1869.23 25
1869.32 17
1869.42 12
1869.52 10
1869.62 10
1869.72 13
1869.82 19
1869.92 25
1870.02 32
1870.12 39
1870.22 47
1870.32 54
1870.42 60
1870.51 64
1870.61 66
1870.71 66
1870.81 65
1870.91 62
1871.01 59
1871.11 56
1871.21 55
1871.31 55
1871.41 56
1871.51 56
1871.61 55
1871.70 53
1871.80 48
1871.90 42
1872.00 36
1872.10 29
1872.20 23
1872.30 20
1872.40 18
1872.50 19
1872.60 22
1872.70 26
1872.80 31
1872.90 35
1873.00 39
1873.09 42
1873.19 43
1873.29 45
1873.39 46
1873.49 47
1873.59 50
1873.69 54
1873.79 58
1873.89 64
1873.99 69
1874.09 74
1874.19 78
1874.29 80
1874.38 80
1874.48 79
1874.58 77
1874.68 75
1874.78 71
1874.88 68
1874.98 64
1875.08 60
1875.18 56
1875.28 54
1875.38 53
1875.48 53
1875.58 55
1875.68 59
1875.78 63
1875.87 67
1875.97 70
1876.07 74
1876.17 77
1876.27 81
1876.37 86
1876.47 91
1876.57 97
1876.67 102
1876.77 105
1876.87 107
1876.97 107
1877.07 106
1877.17 103
1877.27 99
1877.36 95
1877.46 89
1877.56 83
1877.66 78
1877.76 73
1877.86 70
1877.96 70
1878.06 72
1878.16 76
1878.26 81
1878.36 86
1878.46 88
1878.56 89
1878.66 87
1878.76 85
1878.86 82
1878.95 80
1879.05 80
1879.15 81
1879.25 83
1879.35 84
1879.45 84
1879.55 83
1879.65 80
1879.75 76
1879.85 71
1879.95 68
1880.05 67
1880.15 68
1880.25 71
1880.35 75
1880.45 79
1880.55 82
1880.65 85
1880.74 86
1880.84 85
1880.94 82
1881.04 77
1881.14 71
1881.24 63
1881.34 54
1881.44 45
1881.54 35
1881.64 25
1881.74 17
1881.84 9
1881.94 3
1882.04 0
1882.14 0
1882.24 0
1882.34 0
1882.44 0
1882.54 0
1882.63 0
1882.73 0
1882.83 1
1882.93 4
1883.03 7
1883.13 9
1883.23 10
1883.33 10
1883.43 9
1883.53 9
1883.63 10
1883.73 12
1883.83 16
1883.93 20
1884.03 25
1884.13 30
1884.23 34
1884.33 36
1884.43 35
1884.53 33
1884.63 30
1884.73 25
1884.82 20
1884.92 15
1885.02 12
1885.12 11
1885.22 12
1885.32 16
1885.42 22
1885.52 31
1885.62 39
1885.72 48
1885.82 55
1885.92 59
1886.02 61
1886.12 60
1886.22 57
1886.32 54
1886.42 51
1886.52 49
1886.62 50
1886.72 53
1886.82 57
1886.92 62
1887.02 67
1887.12 71
1887.22 75
1887.31 76
1887.41 77
1887.51 76
1887.61 74
1887.71 71
1887.81 68
1887.91 63
1888.01 58
1888.11 52
1888.21 46
1888.31 40
1888.41 34
1888.51 30
1888.61 27
1888.71 26
1888.81 27
1888.91 30
1889.01 33
1889.11 36
1889.21 38
1889.31 40
1889.41 40
1889.51 39
1889.61 37
1889.71 34
1889.81 31
1889.91 29
1890.01 28
1890.11 27
1890.21 28
1890.30 29
1890.40 32
1890.50 35
1890.60 39
1890.70 42
1890.80 45
1890.90 47
1891.00 49
1891.10 51
1891.20 53
1891.30 56
1891.40 60
1891.50 65
1891.60 71
1891.70 78
1891.80 85
1891.90 91
1892.00 97
1892.10 100
1892.20 103
1892.30 103
1892.40 103
1892.50 101
1892.60 99
1892.70 97
1892.80 93
1892.90 90
1893.00 85
1893.10 80
1893.20 76
1893.30 73
1893.40 72
1893.50 73
1893.60 75
1893.70 77
1893.80 79
1893.90 79
1894.00 78
1894.10 75
1894.20 72
1894.30 69
1894.40 68
1894.49 69
1894.59 72
1894.69 77
1894.79 83
1894.89 89
1894.99 93
1895.09 97
1895.19 99
1895.29 101
1895.39 104
1895.49 106
1895.59 109
1895.69 112
1895.79 114
1895.89 113
1895.99 110
1896.09 103
1896.19 93
1896.29 81
1896.39 68
1896.49 55
1896.59 41
1896.69 29
1896.79 19
1896.89 10
1896.99 3
1897.09 0
1897.19 0
1897.29 0
1897.39 0
1897.49 0
1897.59 0
1897.69 1
1897.79 3
1897.89 3
1897.99 2
1898.09 2
1898.19 2
1898.29 3
1898.39 5
1898.49 9
1898.59 14
1898.69 20
1898.79 25
1898.89 28
1898.99 31
1899.09 32
1899.19 33
1899.29 33
1899.39 32
1899.49 32
1899.59 31
1899.69 31
1899.79 30
1899.89 28
1899.99 26
1900.09 24
1900.19 22
1900.29 20
1900.39 19
1900.49 19
1900.59 19
1900.69 19
1900.79 19
1900.89 19
1900.99 19
1901.09 20
1901.19 22
1901.29 27
1901.39 34
1901.49 42
1901.59 51
1901.69 59
1901.79 65
1901.89 69
1901.99 70
1902.09 69
1902.19 66
1902.29 60
1902.39 54
1902.49 47
1902.59 40
1902.69 35
1902.79 32
1902.89 31
1902.99 32
1903.09 35
1903.19 38
1903.29 41
1903.39 42
1903.49 41
1903.59 39
1903.69 35
1903.79 32
1903.89 29
1903.99 28
1904.09 29
1904.19 31
1904.29 35
1904.39 39
1904.49 42
1904.59 45
1904.69 48
1904.79 50
1904.89 52
1904.99 55
1905.09 58
1905.19 60
1905.29 61
1905.39 61
1905.49 57
1905.59 50
1905.69 41
1905.79 31
1905.89 20
1905.99 11
1906.09 4
1906.19 1
1906.29 0
1906.39 1
1906.49 3
1906.59 5
1906.69 7
1906.79 8
1906.89 7
1906.99 4
1907.09 0
1907.19 0
1907.29 0
1907.39 0
1907.49 0
1907.59 0
1907.69 0
1907.79 5
1907.89 13
1907.99 21
1908.09 29
1908.20 37
1908.30 45
1908.40 50
1908.50 54
1908.60 55
1908.70 54
1908.80 50
1908.90 44
1909.00 38
1909.10 31
1909.20 25
1909.30 21
1909.40 17
1909.50 16
1909.60 15
1909.70 16
1909.80 18
1909.90 21
1910.00 25
1910.10 31
1910.20 36
1910.30 42
1910.40 48
1910.50 52
1910.60 57
1910.70 60
1910.80 64
1910.90 68
1911.00 73
1911.10 80
1911.20 87
1911.30 94
1911.40 100
1911.50 104
1911.60 107
1911.70 108
1911.80 107
1911.90 104
1912.00 100
1912.10 95
1912.20 89
1912.30 83
1912.41 78
1912.51 74
1912.61 71
1912.71 68
1912.81 65
1912.91 60
1913.01 54
1913.11 47
1913.21 39
1913.31 32
1913.41 26
1913.51 23
1913.61 22
1913.71 25
1913.81 29
1913.91 35
1914.01 41
1914.11 47
1914.21 52
1914.31 57
1914.41 61
1914.51 65
1914.61 68
1914.71 72
1914.81 76
1914.91 81
1915.01 87
1915.11 94
1915.21 102
1915.31 111
1915.41 121
1915.52 130
1915.62 140
1915.72 149
1915.82 158
1915.92 166
1916.02 172
1916.12 178
1916.22 182
1916.32 185
1916.42 187
1916.52 190
1916.62 192
1916.72 194
1916.82 197
1916.92 200
1917.02 205
1917.12 210
1917.22 216
1917.32 223
1917.42 229
1917.52 236
1917.62 241
1917.72 243
1917.82 243
1917.93 240
1918.03 234
1918.13 225
1918.23 216
1918.33 207
1918.43 199
1918.53 194
1918.63 192
1918.73 191
1918.83 192
1918.93 192
1919.03 191
1919.13 187
1919.23 182
1919.33 174
1919.43 166
1919.53 158
1919.63 149
1919.73 141
1919.83 132
1919.93 123
1920.03 112
1920.14 102
1920.24 91
1920.34 81
1920.44 73
1920.54 68
1920.64 64
1920.74 63
1920.84 64
1920.94 67
1921.04 71
1921.14 76
1921.24 82
1921.34 88
1921.44 93
1921.54 98
1921.64 101
1921.74 102
1921.84 103
1921.94 104
1922.05 105
1922.15 106
1922.25 109
1922.35 112
1922.45 115
1922.55 118
1922.65 121
1922.75 122
1922.85 122
1922.95 120
1923.05 117
1923.15 113
1923.25 108
1923.35 103
1923.45 97
1923.55 92
1923.65 86
1923.75 79
1923.86 71
1923.96 64
1924.06 57
1924.16 51
1924.26 46
1924.36 42
1924.46 39
1924.56 36
1924.66 33
1924.76 30
1924.86 27
1924.96 25
1925.06 26
1925.16 29
1925.26 35
1925.36 43
1925.47 53
1925.57 63
1925.67 71
1925.77 76
1925.87 79
1925.97 79
1926.07 77
1926.17 74
1926.27 70
1926.37 67
1926.47 64
1926.57 61
1926.67 59
1926.77 58
1926.87 58
1926.97 60
1927.08 65
1927.18 71
1927.28 80
1927.38 89
1927.48 98
1927.58 105
1927.68 109
1927.78 109
1927.88 106
1927.98 102
1928.08 96
1928.18 90
1928.28 86
1928.38 82
1928.49 80
1928.59 78
1928.69 77
1928.79 76
1928.89 74
1928.99 72
1929.09 69
1929.19 67
1929.29 65
1929.39 63
1929.49 62
1929.59 61
1929.69 60
1929.79 58
1929.90 57
1930.00 56
1930.10 55
1930.20 55
1930.30 55
1930.40 55
1930.50 53
1930.60 49
1930.70 43
1930.80 37
1930.90 31
1931.00 27
1931.10 27
1931.21 30
1931.31 38
1931.41 49
1931.51 61
1931.61 73
1931.71 84
1931.81 92
1931.91 99
1932.01 103
1932.11 105
1932.21 107
1932.31 108
1932.42 110
1932.52 112
1932.62 113
1932.72 113
1932.82 112
1932.92 111
1933.02 108
1933.12 104
1933.22 101
1933.32 98
1933.42 97
1933.52 98
1933.63 101
1933.73 105
1933.83 110
1933.93 114
1934.03 116
1934.13 116
1934.23 113
1934.33 108
1934.43 102
1934.53 96
1934.63 91
1934.73 88
1934.84 87
1934.94 88
1935.04 89
1935.14 90
1935.24 90
1935.34 87
1935.44 82
1935.54 76
1935.64 68
1935.74 60
1935.84 52
1935.95 47
1936.05 43
1936.15 42
1936.25 42
1936.35 44
1936.45 47
1936.55 50
1936.65 52
1936.75 52
1936.85 50
1936.95 47
1937.06 43
1937.16 39
1937.26 37
1937.36 37
1937.46 39
1937.56 44
1937.66 50
1937.76 58
1937.86 65
1937.96 72
1938.06 78
1938.17 85
1938.27 91
1938.37 98
1938.47 106
1938.57 113
1938.67 120
1938.77 124
1938.87 126
1938.97 124
1939.07 118
1939.18 109
1939.28 98
1939.38 87
1939.48 75
1939.58 66
1939.68 60
1939.78 57
1939.88 56
1939.98 56
1940.08 57
1940.19 56
1940.29 54
1940.39 49
1940.49 42
1940.59 35
1940.69 28
1940.79 24
1940.89 22
1940.99 23
1941.09 27
1941.20 33
1941.30 38
1941.40 42
1941.50 43
1941.60 43
1941.70 40
1941.80 36
1941.90 31
1942.00 26
1942.11 22
1942.21 20
1942.31 18
1942.41 17
1942.51 16
1942.61 15
1942.71 12
1942.81 9
1942.91 5
1943.02 2
1943.12 0
1943.22 0
1943.32 0
1943.42 0
1943.52 1
1943.62 2
1943.72 2
1943.82 2
1943.93 1
1944.03 0
1944.13 0
1944.23 0
1944.33 0
1944.43 0
1944.53 2
1944.63 4
1944.73 6
1944.84 9
1944.94 12
1945.04 16
1945.14 21
1945.24 28
1945.34 35
1945.44 43
1945.54 50
1945.64 55
1945.75 57
1945.85 57
1945.95 55
1946.05 51
1946.15 47
1946.25 43
1946.35 41
1946.45 41
1946.55 42
1946.66 43
1946.76 45
1946.86 45
1946.96 44
1947.06 42
1947.16 39
1947.26 36
1947.36 33
1947.47 33
1947.57 34
1947.67 37
1947.77 41
1947.87 46
1947.97 52
1948.07 57
1948.17 61
1948.28 64
1948.38 66
1948.48 67
1948.58 66
1948.68 64
1948.78 61
1948.88 57
1948.98 53
1949.09 50
1949.19 48
1949.29 46
1949.39 46
1949.49 47
1949.59 48
1949.69 49
1949.79 51
1949.90 52
1950.00 53
1950.10 53
1950.20 53
1950.30 52
1950.40 51
1950.50 48
1950.60 45
1950.71 42
1950.81 38
1950.91 34
1951.01 31
1951.11 29
1951.21 29
1951.31 31
1951.41 34
1951.52 39
1951.62 44
1951.72 49
1951.82 54
1951.92 57
1952.02 58
1952.12 58
1952.23 58
1952.33 57
1952.43 56
1952.53 57
1952.63 60
1952.73 65
1952.83 72
1952.93 80
1953.04 89
1953.14 97
1953.24 102
1953.34 105
1953.44 105
1953.54 102
1953.64 96
1953.75 89
1953.85 82
1953.95 76
1954.05 72
1954.15 70
1954.25 71
1954.35 73
1954.46 77
1954.56 81
1954.66 87
1954.76 92
1954.86 97
1954.96 103
1955.06 108
1955.17 114
1955.27 118
1955.37 121
1955.47 124
1955.57 125
1955.67 126
1955.77 127
1955.87 129
1955.98 132
1956.08 135
1956.18 139
1956.28 142
1956.38 144
1956.48 144
1956.58 143
1956.69 140
1956.79 136
1956.89 132
1956.99 128
1957.09 123
1957.19 119
1957.30 115
1957.40 111
1957.50 106
1957.60 101
1957.70 96
1957.80 91
1957.90 87
1958.01 82
1958.11 78
1958.21 74
1958.31 69
1958.41 64
1958.51 58
1958.61 52
1958.72 46
1958.82 40
1958.92 37
1959.02 35
1959.12 36
1959.22 39
1959.32 43
1959.43 48
1959.53 53
1959.63 56
1959.73 59
1959.83 60
1959.93 60
1960.04 58
1960.14 56
1960.24 53
1960.34 51
1960.44 50
1960.54 50
1960.64 52
1960.75 55
1960.85 60
1960.95 66
1961.05 71
1961.15 76
1961.25 78
1961.36 78
1961.46 75
1961.56 71
1961.66 65
1961.76 59
1961.86 52
1961.97 46
1962.07 41
1962.17 37
1962.27 33
1962.37 29
1962.47 26
1962.57 23
1962.68 22
1962.78 24
1962.88 27
1962.98 33
1963.08 39
1963.18 45
1963.29 49
1963.39 51
1963.49 51
1963.59 48
1963.69 44
1963.79 40
1963.90 37
1964.00 35
1964.10 34
1964.20 35
1964.30 37
1964.40 39
1964.51 41
1964.61 42
1964.71 42
1964.81 41
1964.91 40
1965.01 38
1965.12 39
1965.22 41
1965.32 47
1965.42 55
1965.52 66
1965.62 77
1965.73 88
1965.83 95
1965.93 99
1966.03 99
1966.13 96
1966.23 90
1966.34 84
1966.44 79
1966.54 75
1966.64 74
1966.74 75
1966.84 78
1966.95 82
1967.05 86
1967.15 88
1967.25 90
1967.35 89
1967.45 88
1967.56 86
1967.66 84
1967.76 83
1967.86 83
1967.96 83
1968.06 83
1968.17 83
1968.27 82
1968.37 80
1968.47 77
1968.57 74
1968.68 71
1968.78 69
1968.88 68
1968.98 67
1969.08 67
1969.18 68
1969.29 70
1969.39 73
1969.49 78
1969.59 83
1969.69 88
1969.79 93
1969.90 96
1970.00 97
1970.10 96
1970.20 93
1970.30 89
1970.41 85
1970.51 82
1970.61 80
1970.71 80
1970.81 81
1970.91 84
1971.02 86
1971.12 89
1971.22 91
1971.32 92
1971.42 91
1971.53 90
1971.63 86
1971.73 82
1971.83 76
1971.93 70
1972.03 63
1972.14 56
1972.24 51
1972.34 47
1972.44 44
1972.54 43
1972.65 44
1972.75 46
1972.85 49
1972.95 52
1973.05 56
1973.16 60
1973.26 65
1973.36 71
1973.46 78
1973.56 86
1973.66 93
1973.77 99
1973.87 104
1973.97 108
1974.07 110
1974.17 111
1974.28 112
1974.38 111
1974.48 110
1974.58 108
1974.68 104
1974.79 99
1974.89 93
1974.99 88
1975.09 85
1975.19 83
1975.29 84
1975.40 87
1975.50 92
1975.60 97
1975.70 101
1975.80 104
1975.91 104
1976.01 101
1976.11 94
1976.21 85
1976.31 74
1976.42 62
1976.52 50
1976.62 40
1976.72 33
1976.82 28
1976.93 27
1977.03 28
1977.13 32
1977.23 37
1977.33 44
1977.44 52
1977.54 61
1977.64 71
1977.74 80
1977.84 89
1977.95 96
1978.05 100
1978.15 101
1978.25 99
1978.35 92
1978.46 83
1978.56 73
1978.66 62
1978.76 53
1978.86 47
1978.97 43
1979.07 43
1979.17 44
1979.27 46
1979.37 46
1979.48 45
1979.58 41
1979.68 36
1979.78 30
1979.88 26
1979.99 24
1980.09 26
1980.19 32
1980.29 41
1980.39 54
1980.50 68
1980.60 82
1980.70 95
1980.80 104
1980.90 111
1981.01 115
1981.11 116
1981.21 116
1981.31 115
1981.42 116
1981.52 118
1981.62 120
1981.72 123
1981.82 125
1981.93 125
1982.03 122
1982.13 117
1982.23 110
1982.33 102
1982.44 95
1982.54 89
1982.64 83
1982.74 78
1982.84 72
1982.95 65
1983.05 57
1983.15 47
1983.25 36
1983.36 26
1983.46 18
1983.56 12
1983.66 7
1983.76 4
1983.87 2
1983.97 0
1984.07 0
1984.17 0
1984.27 0
1984.38 0
1984.48 0
1984.58 0
1984.68 0
1984.79 0
1984.89 0
1984.99 0
1985.09 2
1985.19 4
1985.30 9
1985.40 15
1985.50 23
1985.60 32
1985.71 42
1985.81 52
1985.91 60
1986.01 68
1986.11 75
1986.22 80
1986.32 83
1986.42 84
1986.52 83
1986.63 81
1986.73 77
1986.83 73
1986.93 69
1987.03 66
1987.14 65
1987.24 67
1987.34 70
1987.44 75
1987.55 81
1987.65 87
1987.75 93
1987.85 99
1987.95 103
1988.06 106
1988.16 108
1988.26 109
1988.36 110
1988.47 112
1988.57 114
1988.67 116
1988.77 120
1988.87 123
1988.98 126
1989.08 129
1989.18 131
1989.28 133
1989.39 136
1989.49 138
1989.59 140
1989.69 140
1989.80 139
1989.90 136
1990.00 131
1990.10 124
1990.20 116
1990.31 107
1990.41 100
1990.51 95
1990.61 92
1990.72 91
1990.82 92
1990.92 94
1991.02 97
1991.13 100
1991.23 101
1991.33 103
1991.43 103
1991.53 104
1991.64 105
1991.74 107
1991.84 109
1991.94 112
1992.05 115
1992.15 116
1992.25 115
1992.35 113
1992.46 109
1992.56 106
1992.66 104
1992.76 104
1992.87 105
1992.97 108
1993.07 111
1993.17 112
1993.27 112
1993.38 109
1993.48 105
1993.58 101
1993.68 97
1993.79 94
1993.89 93
1993.99 94
1994.09 96
1994.20 99
1994.30 100
1994.40 101
1994.50 100
1994.61 98
1994.71 94
1994.81 90
1994.91 85
1995.02 79
1995.12 72
1995.22 66
1995.32 60
1995.43 55
1995.53 51
1995.63 50
1995.73 51
1995.84 54
1995.94 57
1996.04 60
1996.14 62
1996.25 62
1996.35 62
1996.45 62
1996.55 62
1996.66 62
1996.76 62
1996.86 62
1996.96 62
1997.07 61
1997.17 59
1997.27 56
1997.37 52
1997.48 48
1997.58 44
1997.68 41
1997.78 37
1997.89 35
1997.99 32
1998.09 30
1998.19 27
1998.30 25
1998.40 24
1998.50 24
1998.60 26
1998.71 29
1998.81 35
1998.91 41
1999.01 48
1999.12 53
1999.22 56
1999.32 57
1999.42 57
1999.53 57
1999.63 58
1999.73 60
1999.83 65
1999.94 71
2000.04 79
2000.14 86
2000.24 93
2000.35 97
2000.45 100
2000.55 101
2000.65 101
2000.76 101
2000.86 102
2000.96 103
2001.06 105
2001.17 108
2001.27 112
2001.37 116
2001.47 122
2001.58 128
2001.68 134
2001.78 140
2001.88 146
2001.99 150
2002.09 153
2002.19 155
2002.30 156
2002.40 156
2002.50 156
2002.60 155
2002.71 155
2002.81 155
2002.91 155
2003.01 154
2003.12 153
2003.22 151
2003.32 147
2003.42 141
2003.53 133
2003.63 124
2003.73 115
2003.83 106
2003.94 97
2004.04 90
2004.14 85
2004.25 82
2004.35 80
2004.45 80
2004.55 80
2004.66 79
2004.76 79
2004.86 77
2004.96 75
2005.07 72
2005.17 69
2005.27 67
2005.38 65
2005.48 64
2005.58 64
2005.68 64
2005.79 64
2005.89 63
2005.99 63
2006.09 63
2006.20 63
2006.30 64
2006.40 66
2006.50 67
2006.61 68
2006.71 68
2006.81 66
2006.92 63
2007.02 60
2007.12 56
2007.22 52
2007.33 48
2007.43 44
2007.53 42
2007.64 40
2007.74 40
2007.84 41
2007.94 43
2008.05 46
2008.15 50
2008.25 54
2008.35 59
2008.46 62
2008.56 64
2008.66 63
2008.77 60
2008.87 55
2008.97 49
2009.07 43
2009.18 39
2009.28 39
2009.38 42
2009.49 50
2009.59 62
2009.69 74
2009.79 85
2009.90 94
2010.00 98
2010.10 98
2010.20 95
2010.31 88
2010.41 80
2010.51 72
2010.62 66
2010.72 60
2010.82 57
2010.92 56
2011.03 57
2011.13 59
2011.23 63
2011.34 67
2011.44 73
2011.54 78
2011.64 84
2011.75 87
2011.85 89
2011.95 89
2012.06 86
2012.16 80
2012.26 73
2012.36 65
2012.47 58
2012.57 53
2012.67 51
2012.78 51
2012.88 54
2012.98 57
2013.08 61
2013.19 65
2013.29 68
2013.39 70
2013.50 71
2013.60 72
2013.70 71
2013.81 70
2013.91 67
2014.01 62
2014.11 55
2014.22 47
2014.32 39
2014.42 32
2014.53 26
2014.63 22
2014.73 19
2014.83 18
2014.94 18
2015.04 18
2015.14 18
2015.25 18
2015.35 16
2015.45 14
2015.56 10
2015.66 6
2015.76 1
2015.86 0
2015.97 0
2016.07 0
2016.17 0
2016.28 0
2016.38 0
2016.48 0
2016.59 3
2016.69 15
2016.79 28
2016.89 41
2017.00 52
2017.10 61
2017.20 69
2017.31 76
2017.41 82
2017.51 88
2017.62 92
2017.72 95
2017.82 98
2017.92 99
2018.03 99
2018.13 99
2018.23 99
2018.34 99
2018.44 99
2018.54 100
2018.65 101
2018.75 103
2018.85 105
2018.95 108
2019.06 112
2019.16 115
2019.26 118
2019.37 120
2019.47 120
2019.57 118
2019.68 114
2019.78 109
2019.88 103
2019.98 96
2020.09 89
2020.19 83
2020.29 77
2020.40 72
2020.50 68
2020.60 65
2020.71 63
2020.81 63
2020.91 64
2021.02 67
2021.12 71
2021.22 76
2021.33 81
2021.43 86
2021.53 89
2021.63 91
2021.74 92
2021.84 91
2021.94 91
2022.05 89
2022.15 89
2022.25 88
2022.36 88
2022.46 88
2022.56 88
2022.67 87
2022.77 86
2022.87 85
2022.98 83
2023.08 83
2023.18 84
2023.28 86
2023.39 89
2023.49 92
2023.59 95
2023.70 97
2023.80 98
2023.90 98
2024.01 97
2024.11 95
2024.21 93
2024.32 91
2024.42 87
2024.52 84
2024.63 79
2024.73 74
2024.83 67
2024.94 61
2025.04 54
2025.14 48
2025.25 42
2025.35 38
2025.45 36
2025.55 35
2025.66 37
2025.76 40
2025.86 45
2025.97 52
2026.07 60
2026.17 69
2026.28 78
2026.38 87
2026.48 96
2026.59 104
2026.69 111
2026.79 116
2026.90 121
2027.00 126
2027.10 130
2027.21 134
2027.31 138
2027.41 142
2027.52 146
2027.62 149
2027.72 152
2027.83 153
2027.93 153
2028.03 151
2028.14 147
2028.24 142
2028.34 135
2028.45 127
2028.55 118
2028.65 108
2028.76 98
2028.86 89
2028.96 82
2029.07 76
2029.17 71
2029.27 67
2029.38 63
2029.48 58
2029.58 53
2029.69 47
2029.79 41
2029.89 36
2030.00 32
2030.10 30
2030.20 30
2030.31 32
2030.41 34
2030.51 35
2030.62 36
2030.72 36
2030.82 36
2030.93 36
2031.03 38
2031.13 41
2031.24 46
2031.34 50
2031.44 53
2031.55 54
2031.65 54
2031.75 50
2031.86 46
2031.96 41
2032.06 36
2032.17 32
2032.27 30
2032.37 29
2032.48 29
2032.58 30
2032.68 30
2032.79 30
2032.89 30
2032.99 29
2033.10 29
2033.20 30
2033.30 31
2033.41 33
2033.51 36
2033.61 39
2033.72 43
2033.82 45
2033.92 47
2034.03 47
2034.13 47
2034.23 47
2034.34 46
2034.44 46
2034.54 47
2034.65 50
2034.75 54
2034.85 59
2034.96 65
2035.06 71
2035.17 75
2035.27 77
2035.37 76
2035.48 72
2035.58 66
2035.68 60
2035.79 55
2035.89 53
2035.99 54
2036.10 58
2036.20 64
2036.30 71
2036.41 77
2036.51 82
2036.61 84
2036.72 84
2036.82 82
2036.92 80
2037.03 77
2037.13 76
2037.23 76
2037.34 76
2037.44 78
2037.55 79
2037.65 82
2037.75 84
2037.86 87
2037.96 92
2038.06 97
2038.17 104
2038.27 113
2038.37 122
2038.48 132
2038.58 141
2038.68 148
2038.79 154
2038.89 157
2038.99 160
2039.10 162
2039.20 165
2039.31 170
2039.41 178
2039.51 190
2039.62 204
2039.72 219
2039.82 236
2039.93 252
2040.03 268
2040.13 286
2040.24 303
2040.34 321
2040.45 338
2040.55 354
2040.65 366
2040.76 374
2040.86 379
2040.96 383
2041.07 386
2041.17 392
2041.27 400
2041.38 412
2041.48 427
2041.58 442
2041.69 457
2041.79 471
2041.90 481
2042.00 487
2042.10 490
2042.21 488
2042.31 483
2042.41 475
2042.52 465
2042.62 453
2042.72 439
2042.83 426
2042.93 412
2043.04 397
2043.14 382
2043.24 366
2043.35 351
2043.45 336
2043.55 322
2043.66 309
2043.76 298
2043.87 289
2043.97 280
2044.07 271
2044.18 262
2044.28 252
2044.38 241
2044.49 229
2044.59 218
2044.69 207
2044.80 197
2044.90 189
2045.01 183
2045.11 180
2045.21 178
2045.32 179
2045.42 180
2045.52 181
2045.63 181
2045.73 180
2045.84 177
2045.94 172
2046.04 165
2046.15 158
2046.25 151
2046.35 147
2046.46 145
2046.56 145
2046.67 147
2046.77 151
2046.87 155
2046.98 158
2047.08 161
2047.18 163
2047.29 164
2047.39 164
2047.50 164
2047.60 163
2047.70 160
2047.81 157
2047.91 152
2048.01 147
2048.12 140
2048.22 133
2048.33 125
2048.43 116
2048.53 108
2048.64 99
2048.74 90
2048.84 81
2048.95 73
2049.05 67
2049.16 62
2049.26 60
2049.36 59
2049.47 62
2049.57 66
2049.68 73
2049.78 80
2049.88 88
2049.99 95
2050.09 101
2050.19 105
2050.30 108
2050.40 108
2050.51 106
2050.61 103
2050.71 98
2050.82 91
2050.92 85
2051.03 79
2051.13 73
2051.23 70
2051.34 69
2051.44 69
2051.54 71
2051.65 73
2051.75 75
2051.86 77
2051.96 77
2052.06 78
2052.17 78
2052.27 79
2052.38 82
2052.48 85
2052.58 89
2052.69 93
2052.79 97
2052.90 99
2053.00 100
2053.10 99
2053.21 97
2053.31 93
2053.41 88
2053.52 83
2053.62 76
2053.73 69
2053.83 62
2053.93 55
2054.04 48
2054.14 43
2054.25 40
2054.35 40
2054.45 41
2054.56 44
2054.66 49
2054.77 55
2054.87 62
2054.97 69
2055.08 75
2055.18 81
2055.29 86
2055.39 90
2055.49 93
2055.60 95
2055.70 96
2055.81 96
2055.91 94
2056.01 92
2056.12 90
2056.22 87
2056.33 86
2056.43 85
2056.53 85
2056.64 86
2056.74 89
2056.85 92
2056.95 96
2057.05 99
2057.16 102
2057.26 105
2057.37 108
2057.47 111
2057.57 114
2057.68 116
2057.78 116
2057.89 116
2057.99 113
2058.09 108
2058.20 99
2058.30 89
2058.41 76
2058.51 63
2058.61 49
2058.72 36
2058.82 25
2058.93 18
2059.03 15
2059.13 16
2059.24 21
2059.34 29
2059.45 38
2059.55 46
2059.65 51
2059.76 54
2059.86 55
2059.97 54
2060.07 53
2060.18 54
2060.28 58
2060.38 63
2060.49 70
2060.59 77
2060.70 83
2060.80 87
2060.90 90
2061.01 94
2061.11 98
2061.22 105
2061.32 114
2061.42 124
2061.53 135
2061.63 144
2061.74 150
2061.84 152
2061.95 151
2062.05 148
2062.15 145
2062.26 144
2062.36 146
2062.47 152
2062.57 160
2062.67 169
2062.78 176
2062.88 181
2062.99 181
2063.09 179
2063.20 174
2063.30 169
2063.40 165
2063.51 163
2063.61 163
2063.72 164
2063.82 165
2063.92 165
2064.03 164
2064.13 162
2064.24 159
2064.34 157
2064.45 157
2064.55 157
2064.65 159
2064.76 162
2064.86 165
2064.97 167
2065.07 168
2065.17 168
2065.28 166
2065.38 163
2065.49 159
2065.59 154
2065.70 148
2065.80 141
2065.90 134
2066.01 127
2066.11 120
2066.22 113
2066.32 107
2066.43 103
2066.53 100
2066.63 99
2066.74 99
2066.84 100
2066.95 101
2067.05 101
2067.16 101
2067.26 101
2067.36 100
2067.47 100
2067.57 99
2067.68 98
2067.78 96
2067.89 93
2067.99 89
2068.09 84
2068.20 78
2068.30 72
2068.41 66
2068.51 62
2068.62 59
2068.72 58
2068.82 59
2068.93 62
2069.03 67
2069.14 74
2069.24 83
2069.35 92
2069.45 101
2069.55 109
2069.66 115
2069.76 120
2069.87 124
2069.97 125
2070.08 126
2070.18 126
2070.28 125
2070.39 125
2070.49 125
2070.60 124
2070.70 122
2070.81 118
2070.91 112
2071.02 106
2071.12 99
2071.22 94
2071.33 91
2071.43 91
2071.54 93
2071.64 97
2071.75 100
2071.85 103
2071.95 103
2072.06 100
2072.16 94
2072.27 87
2072.37 79
2072.48 71
2072.58 64
2072.69 59
2072.79 56
2072.89 55
2073.00 55
2073.10 57
2073.21 60
2073.31 64
2073.42 69
2073.52 75
2073.63 82
2073.73 89
2073.83 96
2073.94 101
2074.04 104
2074.15 103
2074.25 99
2074.36 91
2074.46 82
2074.57 73
2074.67 64
2074.77 59
2074.88 56
2074.98 55
2075.09 57
2075.19 59
2075.30 61
2075.40 62
2075.51 63
2075.61 62
2075.71 61
2075.82 60
2075.92 59
2076.03 60
2076.13 61
2076.24 64
2076.34 68
2076.45 71
2076.55 74
2076.65 75
2076.76 75
2076.86 73
2076.97 70
2077.07 66
2077.18 61
2077.28 56
2077.39 52
2077.49 48
2077.60 46
2077.70 45
2077.80 46
2077.91 49
2078.01 55
2078.12 61
2078.22 67
2078.33 73
2078.43 78
2078.54 80
2078.64 81
2078.75 80
2078.85 80
2078.95 79
2079.06 78
2079.16 77
2079.27 77
2079.37 77
2079.48 78
2079.58 80
2079.69 83
2079.79 88
2079.90 93
2080.00 97
2080.11 100
2080.21 101
2080.31 98
2080.42 93
2080.52 86
2080.63 77
2080.73 70
2080.84 63
2080.94 59
2081.05 57
2081.15 58
2081.26 59
2081.36 62
2081.47 65
2081.57 69
2081.67 73
2081.78 76
2081.88 79
2081.99 82
2082.09 83
2082.20 83
2082.30 82
2082.41 81
2082.51 79
2082.62 77
2082.72 76
2082.83 76
2082.93 76
2083.03 78
2083.14 80
2083.24 82
2083.35 83
2083.45 83
2083.56 83
2083.66 81
2083.77 80
2083.87 79
2083.98 79
2084.08 79
2084.19 80
2084.29 81
2084.40 82
2084.50 80
2084.61 76
2084.71 70
2084.81 61
2084.92 52
2085.02 43
2085.13 36
2085.23 29
2085.34 24
2085.44 21
2085.55 19
2085.65 18
2085.76 19
2085.86 21
2085.97 23
2086.07 27
2086.18 30
2086.28 33
2086.39 34
2086.49 35
2086.60 35
2086.70 34
2086.80 34
2086.91 34
2087.01 35
2087.12 37
2087.22 40
2087.33 43
2087.43 45
2087.54 47
2087.64 47
2087.75 46
2087.85 43
2087.96 40
2088.06 36
2088.17 32
2088.27 28
2088.38 23
2088.48 19
2088.59 14
2088.69 9
2088.80 4
2088.90 0
2089.01 0
2089.11 0
2089.21 0
2089.32 0
2089.42 0
2089.53 0
2089.63 0
2089.74 3
2089.84 5
2089.95 6
2090.05 7
2090.16 7
2090.26 6
2090.37 5
2090.47 5
2090.58 6
2090.68 9
2090.79 13
2090.89 19
2091.00 25
2091.10 31
2091.21 36
2091.31 40
2091.42 42
2091.52 43
2091.63 44
2091.73 46
2091.84 48
2091.94 53
2092.05 58
2092.15 63
2092.26 68
2092.36 72
2092.47 75
2092.57 75
2092.68 74
2092.78 71
2092.89 67
2092.99 61
2093.10 55
2093.20 47
2093.30 40
2093.41 32
2093.51 24
2093.62 18
2093.72 12
2093.83 8
2093.93 7
2094.04 8
2094.14 12
2094.25 18
2094.35 25
2094.46 32
2094.56 38
2094.67 42
2094.77 45
2094.88 46
2094.98 46
2095.09 47
2095.19 48
2095.30 51
2095.40 56
2095.51 63
2095.61 71
2095.72 80
2095.82 90
2095.93 98
2096.03 103
2096.14 105
2096.24 105
2096.35 101
2096.45 96
2096.56 91
2096.66 87
2096.77 84
2096.87 85
2096.98 87
2097.08 92
2097.19 97
2097.29 102
2097.40 106
2097.50 108
2097.61 107
2097.71 103
2097.82 96
2097.92 88
2098.03 80
2098.13 72
2098.24 67
2098.34 63
2098.45 61
2098.55 61
2098.66 61
2098.76 61
2098.87 60
2098.97 59
2099.08 56
2099.18 54
2099.29 52
2099.40 50
2099.50 50
2099.61 50
2099.71 50
2099.82 51
2099.92 51
2100.03 50
2100.13 50
2100.24 51
2100.34 52
2100.45 55
2100.55 57
2100.66 60
2100.76 63
2100.87 64
2100.97 64
2101.08 62
2101.18 59
2101.29 56
2101.39 52
2101.50 49
2101.60 47
2101.71 46
2101.81 46
2101.92 47
2102.02 49
2102.13 52
2102.23 56
2102.34 59
2102.44 62
2102.55 63
2102.65 62
2102.76 59
2102.86 54
2102.97 46
2103.07 38
2103.18 30
2103.28 24
2103.39 20
2103.50 19
2103.60 20
2103.71 23
2103.81 27
2103.92 32
2104.02 36
2104.13 39
2104.23 42
2104.34 45
2104.44 48
2104.55 52
2104.65 57
2104.76 61
2104.86 66
2104.97 71
2105.07 74
2105.18 76
2105.28 77
2105.39 78
2105.49 78
2105.60 78
2105.70 79
2105.81 80
2105.92 80
2106.02 80
2106.13 78
2106.23 74
2106.34 68
2106.44 60
2106.55 50
2106.65 38
2106.76 26
2106.86 14
2106.97 3
2107.07 0
2107.18 0
2107.28 0
2107.39 0
2107.49 0
2107.60 0
2107.70 0
2107.81 0
2107.92 2
2108.02 10
2108.13 19
2108.23 28
2108.34 37
2108.44 45
2108.55 51
2108.65 56
2108.76 59
2108.86 60
2108.97 59
2109.07 56
2109.18 52
2109.28 48
2109.39 44
2109.49 41
2109.60 39
2109.71 39
2109.81 40
2109.92 42
2110.02 45
2110.13 50
2110.23 56
2110.34 62
2110.44 69
2110.55 77
2110.65 85
2110.76 94
2110.86 103
2110.97 111
2111.08 119
2111.18 126
2111.29 131
2111.39 134
2111.50 135
2111.60 134
2111.71 133
2111.81 131
2111.92 131
2112.02 131
2112.13 132
2112.23 135
2112.34 138
2112.45 143
2112.55 148
2112.66 154
2112.76 160
2112.87 165
2112.97 168
2113.08 169
2113.18 165
2113.29 157
2113.39 145
2113.50 130
2113.60 114
2113.71 99
2113.82 85
2113.92 74
2114.03 65
2114.13 59
2114.24 55
2114.34 51
2114.45 47
2114.55 43
2114.66 39
2114.76 37
2114.87 36
2114.98 37
2115.08 39
2115.19 42
2115.29 45
2115.40 48
2115.50 49
2115.61 50
2115.71 50
2115.82 50
2115.92 52
2116.03 55
2116.14 59
2116.24 64
2116.35 69
2116.45 72
2116.56 74
2116.66 73
2116.77 71
2116.87 69
2116.98 68
2117.09 69
2117.19 71
2117.30 75
2117.40 81
2117.51 87
2117.61 93
2117.72 98
2117.82 102
2117.93 104
2118.04 104
2118.14 100
2118.25 94
2118.35 87
2118.46 78
2118.56 69
2118.67 62
2118.77 56
2118.88 51
2118.99 48
2119.09 45
2119.20 41
2119.30 38
2119.41 36
2119.51 34
2119.62 33
2119.72 35
2119.83 38
2119.94 43
2120.04 48
2120.15 53
2120.25 57
2120.36 59
2120.46 59
2120.57 56
2120.67 52
2120.78 47
2120.89 43
2120.99 39
2121.10 37
2121.20 37
2121.31 37
2121.41 38
2121.52 39
2121.63 40
2121.73 41
2121.84 43
2121.94 47
2122.05 51
2122.15 58
2122.26 66
2122.36 73
2122.47 81
2122.58 86
2122.68 91
2122.79 93
2122.89 95
2123.00 96
2123.10 98
2123.21 100
2123.32 102
2123.42 104
2123.53 105
2123.63 104
2123.74 101
2123.84 96
2123.95 89
2124.06 82
2124.16 76
2124.27 72
2124.37 69
2124.48 68
2124.58 67
2124.69 67
2124.80 67
2124.90 66
2125.01 67
2125.11 69
2125.22 72
2125.32 75
2125.43 79
2125.54 82
2125.64 85
2125.75 86
2125.85 86
2125.96 86
2126.06 87
2126.17 91
2126.28 96
2126.38 103
2126.49 111
2126.59 119
2126.70 125
2126.80 129
2126.91 129
2127.02 128
2127.12 124
2127.23 121
2127.33 118
2127.44 116
2127.54 116
2127.65 117
2127.76 119
2127.86 121
2127.97 122
2128.07 121
2128.18 119
2128.29 114
2128.39 108
2128.50 101
2128.60 95
2128.71 90
2128.81 87
2128.92 85
2129.03 85
2129.13 84
2129.24 83
2129.34 82
2129.45 82
2129.56 82
2129.66 84
2129.77 86
2129.87 90
2129.98 94
2130.08 98
2130.19 100
2130.30 101
2130.40 100
2130.51 97
2130.61 92
2130.72 88
2130.83 83
2130.93 79
2131.04 76
2131.14 75
2131.25 75
2131.35 78
2131.46 81
2131.57 85
2131.67 88
2131.78 91
2131.88 93
2131.99 93
2132.10 91
2132.20 89
2132.31 86
2132.41 83
2132.52 81
2132.63 81
2132.73 81
2132.84 82
2132.94 82
2133.05 82
2133.16 80
2133.26 78
2133.37 74
2133.47 71
2133.58 68
2133.68 67
2133.79 69
2133.90 73
2134.00 79
2134.11 85
2134.21 90
2134.32 94
2134.43 96
2134.53 95
2134.64 93
2134.74 90
2134.85 86
2134.96 82
2135.06 78
2135.17 73
2135.27 68
2135.38 63
2135.49 59
2135.59 55
2135.70 53
2135.80 53
2135.91 54
2136.02 57
2136.12 61
2136.23 64
2136.33 66
2136.44 66
2136.55 65
2136.65 62
2136.76 58
2136.86 53
2136.97 49
2137.08 46
2137.18 44
2137.29 43
2137.39 44
2137.50 45
2137.61 46
2137.71 48
2137.82 48
2137.92 49
2138.03 48
2138.14 48
2138.24 47
2138.35 46
2138.45 46
2138.56 46
2138.67 47
2138.77 48
2138.88 49
2138.98 51
2139.09 52
2139.20 52
2139.30 51
2139.41 50
2139.52 47
2139.62 44
2139.73 42
2139.83 40
2139.94 39
2140.05 40
2140.15 43
2140.26 46
2140.36 50
2140.47 53
2140.58 54
2140.68 55
2140.79 54
2140.89 52
2141.00 49
2141.11 46
2141.21 43
2141.32 40
2141.42 37
2141.53 33
2141.64 29
2141.74 24
2141.85 19
2141.96 15
2142.06 11
2142.17 9
2142.27 9
2142.38 11
2142.49 15
2142.59 21
2142.70 28
2142.80 35
2142.91 41
2143.02 45
2143.12 47
2143.23 47
2143.34 45
2143.44 41
2143.55 37
2143.65 33
2143.76 30
2143.87 29
2143.97 31
2144.08 35
2144.19 41
2144.29 48
2144.40 56
2144.50 64
2144.61 72
2144.72 79
2144.82 86
2144.93 92
2145.03 98
2145.14 104
2145.25 111
2145.35 117
2145.46 122
2145.57 125
2145.67 126
2145.78 124
2145.88 119
2145.99 111
2146.10 101
2146.20 90
2146.31 77
2146.42 65
2146.52 54
2146.63 45
2146.73 39
2146.84 37
2146.95 39
2147.05 44
2147.16 50
2147.27 56
2147.37 59
2147.48 59
2147.58 56
2147.69 48
2147.80 39
2147.90 29
2148.01 20
2148.12 14
2148.22 13
2148.33 16
2148.43 22
2148.54 31
2148.65 40
2148.75 48
2148.86 53
2148.97 55
2149.07 53
2149.18 47
2149.29 39
2149.39 30
2149.50 19
2149.60 9
2149.71 1
2149.82 0
2149.92 0
2150.03 0
2150.14 0
2150.24 5
2150.35 14
2150.46 24
2150.56 32
2150.67 40
2150.77 44
2150.88 47
2150.99 48
2151.09 48
2151.20 48
2151.31 48
2151.41 49
2151.52 50
2151.63 52
2151.73 55
2151.84 58
2151.94 60
2152.05 62
2152.16 63
2152.26 64
2152.37 63
2152.48 63
2152.58 62
2152.69 61
2152.80 60
2152.90 59
2153.01 58
2153.11 58
2153.22 59
2153.33 60
2153.43 62
2153.54 65
2153.65 67
2153.75 68
2153.86 68
2153.97 66
2154.07 63
2154.18 59
2154.29 54
2154.39 49
2154.50 42
2154.60 35
2154.71 27
2154.82 19
2154.92 11
2155.03 5
2155.14 3
2155.24 4
2155.35 9
2155.46 18
2155.56 28
2155.67 39
2155.78 48
2155.88 55
2155.99 60
2156.10 62
2156.20 62
2156.31 61
2156.41 59
2156.52 55
2156.63 49
2156.73 42
2156.84 31
2156.95 20
2157.05 7
2157.16 0
2157.27 0
2157.37 0
2157.48 0
2157.59 0
2157.69 0
2157.80 0
2157.91 0
2158.01 2
2158.12 9
2158.23 17
2158.33 26
2158.44 35
2158.55 45
2158.65 53
2158.76 60
2158.86 65
2158.97 66
2159.08 64
2159.18 60
2159.29 53
2159.40 47
2159.50 41
2159.61 38
2159.72 39
2159.82 43
2159.93 50
2160.04 58
2160.14 67
2160.25 73
2160.36 76
2160.46 75
2160.57 72
2160.68 66
2160.78 60
2160.89 54
2161.00 49
2161.10 45
2161.21 41
2161.32 37
2161.42 33
2161.53 31
2161.64 31
2161.74 35
2161.85 41
2161.96 50
2162.06 61
2162.17 72
2162.28 81
2162.38 88
2162.49 93
2162.60 95
2162.70 97
2162.81 98
2162.92 99
2163.02 100
2163.13 100
2163.24 101
2163.34 100
2163.45 98
2163.56 96
2163.66 92
2163.77 88
2163.88 84
2163.98 80
2164.09 76
2164.20 72
2164.30 68
2164.41 65
2164.52 63
2164.62 62
2164.73 61
2164.84 60
2164.94 58
2165.05 56
2165.16 53
2165.26 48
2165.37 43
2165.48 38
2165.58 34
2165.69 31
2165.80 30
2165.90 32
2166.01 36
2166.12 43
2166.22 51
2166.33 60
2166.44 68
2166.54 74
2166.65 79
2166.76 81
2166.86 80
2166.97 78
2167.08 75
2167.18 71
2167.29 66
2167.40 61
2167.50 55
2167.61 49
2167.72 42
2167.82 35
2167.93 29
2168.04 24
2168.15 22
2168.25 22
2168.36 26
2168.47 32
2168.57 40
2168.68 48
2168.79 56
2168.89 63
2169.00 67
2169.11 68
2169.21 66
2169.32 63
2169.43 60
2169.53 57
2169.64 56
2169.75 56
2169.85 58
2169.96 61
2170.07 65
2170.17 69
2170.28 71
2170.39 72
2170.50 72
2170.60 70
2170.71 67
2170.82 63
2170.92 59
2171.03 54
2171.14 50
2171.24 47
2171.35 44
2171.46 41
2171.56 38
2171.67 35
2171.78 32
2171.88 29
2171.99 27
2172.10 25
2172.20 24
2172.31 25
2172.42 28
2172.53 33
2172.63 38
2172.74 43
2172.85 47
2172.95 49
2173.06 49
2173.17 46
2173.27 41
2173.38 34
2173.49 26
2173.59 18
2173.70 10
2173.81 3
2173.92 0
2174.02 0
2174.13 0
2174.24 0
2174.34 0
2174.45 0
2174.56 0
2174.66 2
2174.77 6
2174.88 11
2174.98 15
2175.09 18
2175.20 20
2175.31 20
2175.41 19
2175.52 16
2175.63 11
2175.73 6
2175.84 0
2175.95 0
2176.05 0
2176.16 0
2176.27 0
2176.38 0
2176.48 0
2176.59 4
2176.70 8
2176.80 10
2176.91 10
2177.02 8
2177.12 5
2177.23 1
2177.34 0
2177.45 0
2177.55 0
2177.66 0
2177.77 0
2177.87 0
2177.98 2
2178.09 7
2178.19 11
2178.30 14
2178.41 15
2178.52 15
2178.62 14
2178.73 13
2178.84 14
2178.94 18
2179.05 24
2179.16 33
2179.27 43
2179.37 53
2179.48 61
2179.59 68
2179.69 72
2179.80 74
2179.91 75
2180.01 76
2180.12 76
2180.23 77
2180.34 78
2180.44 80
2180.55 83
2180.66 86
2180.76 92
2180.87 98
2180.98 105
2181.09 112
2181.19 118
2181.30 121
2181.41 121
2181.51 119
2181.62 114
2181.73 109
2181.84 104
2181.94 100
2182.05 99
2182.16 101
2182.26 104
2182.37 109
2182.48 114
2182.59 119
2182.69 124
2182.80 127
2182.91 128
2183.01 129
2183.12 127
2183.23 123
2183.34 117
2183.44 110
2183.55 102
2183.66 94
2183.76 86
2183.87 79
2183.98 73
2184.09 69
2184.19 66
2184.30 65
2184.41 66
2184.51 68
2184.62 71
2184.73 73
2184.84 74
2184.94 74
2185.05 72
2185.16 67
2185.26 62
2185.37 55
2185.48 49
2185.59 44
2185.69 39
2185.80 37
2185.91 37
2186.02 38
2186.12 40
2186.23 43
2186.34 46
2186.44 49
2186.55 52
2186.66 54
2186.77 55
2186.87 56
2186.98 55
2187.09 55
2187.19 54
2187.30 53
2187.41 51
2187.52 50
2187.62 48
2187.73 46
2187.84 44
2187.95 45
2188.05 47
2188.16 53
2188.27 61
2188.37 72
2188.48 83
2188.59 93
2188.70 101
2188.80 105
2188.91 105
2189.02 103
2189.13 100
2189.23 98
2189.34 97
2189.45 98
2189.55 101
2189.66 105
2189.77 109
2189.88 111
2189.98 112
2190.09 111
2190.20 108
2190.31 103
2190.41 95
2190.52 87
2190.63 77
2190.74 66
2190.84 55
2190.95 44
2191.06 35
2191.16 26
2191.27 19
2191.38 13
2191.49 7
2191.59 3
2191.70 0
2191.81 0
2191.92 0
2192.02 0
2192.13 0
2192.24 2
2192.35 10
2192.45 18
2192.56 26
2192.67 32
2192.78 36
2192.88 36
2192.99 33
2193.10 30
2193.20 25
2193.31 21
2193.42 18
2193.53 15
2193.63 13
2193.74 12
2193.85 11
2193.96 10
2194.06 11
2194.17 13
2194.28 17
2194.39 22
2194.49 27
2194.60 34
2194.71 40
2194.82 46
2194.92 51
2195.03 55
2195.14 59
2195.25 63
2195.35 67
2195.46 70
2195.57 73
2195.68 74
2195.78 74
2195.89 73
2196.00 69
2196.11 65
2196.21 60
2196.32 54
2196.43 48
2196.54 42
2196.64 36
2196.75 30
2196.86 26
2196.97 22
2197.07 21
2197.18 22
2197.29 26
2197.40 31
2197.50 37
2197.61 44
2197.72 49
2197.83 53
2197.93 55
2198.04 54
2198.15 51
2198.26 47
2198.36 42
2198.47 36
2198.58 31
2198.69 26
2198.79 22
2198.90 20
2199.01 18
2199.12 18
2199.22 18
2199.33 20
2199.44 21
2199.55 24
2199.65 27
2199.76 30
2199.87 33
2199.98 34
2200.08 35
2200.19 34
2200.30 33
2200.41 31
2200.51 29
2200.62 28
2200.73 28
2200.84 30
2200.94 31
2201.05 32
2201.16 32
2201.27 29
2201.37 25
2201.48 18
2201.59 11
2201.70 4
2201.81 0
2201.91 0
2202.02 0
2202.13 0
2202.24 0
2202.34 0
2202.45 0
2202.56 0
2202.67 1
2202.77 6
2202.88 10
2202.99 15
2203.10 20
2203.20 27
2203.31 35
2203.42 44
2203.53 52
2203.64 59
2203.74 64
2203.85 67
2203.96 68
2204.07 68
2204.17 67
2204.28 65
2204.39 62
2204.50 59
2204.60 55
2204.71 52
2204.82 50
2204.93 49
2205.03 49
2205.14 51
2205.25 52
2205.36 54
2205.47 53
2205.57 51
2205.68 47
2205.79 42
2205.90 36
2206.00 32
2206.11 31
2206.22 32
2206.33 37
2206.44 43
2206.54 51
2206.65 58
2206.76 64
2206.87 67
2206.97 68
2207.08 67
2207.19 65
2207.30 61
2207.40 58
2207.51 54
2207.62 49
2207.73 42
2207.84 35
2207.94 26
2208.05 17
2208.16 10
2208.27 4
2208.37 0
2208.48 0
2208.59 1
2208.70 5
2208.81 12
2208.91 22
2209.02 34
2209.13 47
2209.24 62
2209.34 76
2209.45 87
2209.56 97
2209.67 103
2209.78 106
2209.88 107
2209.99 108
2210.10 107
2210.21 106
2210.31 103
2210.42 99
2210.53 92
2210.64 84
2210.75 75
2210.85 68
2210.96 62
2211.07 60
2211.18 60
2211.29 63
2211.39 67
2211.50 72
2211.61 75
2211.72 78
2211.82 78
2211.93 77
2212.04 73
2212.15 68
2212.26 61
2212.36 53
2212.47 46
2212.58 40
2212.69 36
2212.80 35
2212.90 37
2213.01 42
2213.12 48
2213.23 55
2213.33 61
2213.44 66
2213.55 70
2213.66 73
2213.77 76
2213.87 78
2213.98 81
2214.09 84
2214.20 87
2214.31 89
2214.41 89
2214.52 86
2214.63 81
2214.74 74
2214.85 65
2214.95 55
2215.06 46
2215.17 38
2215.28 32
2215.39 28
2215.49 26
2215.60 26
2215.71 27
2215.82 29
2215.92 30
2216.03 30
2216.14 28
2216.25 24
2216.36 19
2216.46 13
2216.57 7
2216.68 2
2216.79 0
2216.90 0
2217.00 0
2217.11 0
2217.22 0
2217.33 0
2217.44 0
2217.54 0
2217.65 1
2217.76 6
2217.87 11
2217.98 16
2218.08 19
2218.19 22
2218.30 24
2218.41 25
2218.52 27
2218.62 29
2218.73 32
2218.84 37
2218.95 43
2219.06 51
2219.16 61
2219.27 71
2219.38 80
2219.49 87
2219.60 91
2219.71 91
2219.81 88
2219.92 82
2220.03 76
2220.14 69
2220.25 65
2220.35 61
2220.46 58
2220.57 55
2220.68 51
2220.79 46
2220.89 41
2221.00 36
2221.11 33
2221.22 33
2221.33 35
2221.43 39
2221.54 43
2221.65 45
2221.76 45
2221.87 43
2221.97 38
2222.08 32
2222.19 26
2222.30 21
2222.41 19
2222.52 19
2222.62 22
2222.73 27
2222.84 34
2222.95 43
2223.06 53
2223.16 64
2223.27 74
2223.38 84
2223.49 91
2223.60 96
2223.70 99
2223.81 100
2223.92 100
2224.03 99
2224.14 100
2224.25 101
2224.35 103
2224.46 105
2224.57 108
2224.68 110
2224.79 111
2224.89 111
2225.00 111
2225.11 110
2225.22 110
2225.33 111
2225.44 113
2225.54 117
2225.65 121
2225.76 126
2225.87 130
2225.98 133
2226.08 134
2226.19 134
2226.30 131
2226.41 126
2226.52 120
2226.63 113
2226.73 104
2226.84 95
2226.95 84
2227.06 74
2227.17 64
2227.27 54
2227.38 46
2227.49 39
2227.60 35
2227.71 32
2227.82 32
2227.92 33
2228.03 37
2228.14 42
2228.25 48
2228.36 55
2228.47 62
2228.57 67
2228.68 70
2228.79 72
2228.90 71
2229.01 69
2229.12 65
2229.22 61
2229.33 55
2229.44 49
2229.55 43
2229.66 37
2229.76 33
2229.87 31
2229.98 31
2230.09 33
2230.20 36
2230.31 41
2230.41 46
2230.52 49
2230.63 51
2230.74 51
2230.85 51
2230.96 51
2231.06 53
2231.17 57
2231.28 62
2231.39 67
2231.50 72
2231.61 75
2231.71 75
2231.82 71
2231.93 66
2232.04 58
2232.15 51
2232.26 44
2232.36 39
2232.47 35
2232.58 33
2232.69 33
2232.80 35
2232.91 38
2233.01 42
2233.12 46
2233.23 51
2233.34 54
2233.45 56
2233.56 56
2233.67 56
2233.77 54
2233.88 54
2233.99 55
2234.10 58
2234.21 63
2234.32 69
2234.42 75
2234.53 79
2234.64 81
2234.75 79
2234.86 74
2234.97 67
2235.07 58
2235.18 50
2235.29 42
2235.40 36
2235.51 32
2235.62 31
2235.72 30
2235.83 29
2235.94 28
2236.05 26
2236.16 24
2236.27 22
2236.38 23
2236.48 26
2236.59 32
2236.70 41
2236.81 52
2236.92 62
2237.03 71
2237.13 79
2237.24 84
2237.35 88
2237.46 93
2237.57 97
2237.68 102
2237.79 105
2237.89 107
2238.00 108
2238.11 107
2238.22 105
2238.33 103
2238.44 104
2238.55 107
2238.65 113
2238.76 121
2238.87 131
2238.98 143
2239.09 155
2239.20 168
2239.30 181
2239.41 194
2239.52 207
2239.63 221
2239.74 233
2239.85 245
2239.96 256
2240.06 264
2240.17 271
2240.28 277
2240.39 283
2240.50 288
2240.61 293
2240.72 299
2240.82 306
2240.93 313
2241.04 319
2241.15 323
2241.26 324
2241.37 320
2241.48 312
2241.58 299
2241.69 282
2241.80 263
2241.91 245
2242.02 228
2242.13 215
2242.24 206
2242.34 200
2242.45 198
2242.56 197
2242.67 196
2242.78 193
2242.89 187
2243.00 178
2243.10 167
2243.21 155
2243.32 142
2243.43 130
2243.54 118
2243.65 108
2243.76 98
2243.86 89
2243.97 80
2244.08 72
2244.19 66
2244.30 61
2244.41 57
2244.52 53
2244.63 50
2244.73 46
2244.84 42
2244.95 36
2245.06 30
2245.17 23
2245.28 17
2245.39 12
2245.49 8
2245.60 6
2245.71 6
2245.82 8
2245.93 12
2246.04 18
2246.15 24
2246.26 31
2246.36 37
2246.47 43
2246.58 47
2246.69 49
2246.80 50
2246.91 50
2247.02 49
2247.13 46
2247.23 43
2247.34 39
2247.45 35
2247.56 32
2247.67 29
2247.78 26
2247.89 23
2247.99 20
2248.10 18
2248.21 16
2248.32 16
2248.43 17
2248.54 22
2248.65 30
2248.76 40
2248.86 51
2248.97 60
2249.08 68
2249.19 74
2249.30 76
2249.41 77
2249.52 77
2249.63 77
2249.74 78
2249.84 80
2249.95 83
2250.06 86
2250.17 88
2250.28 89
2250.39 89
2250.50 86
2250.61 81
2250.71 76
2250.82 70
2250.93 65
2251.04 62
2251.15 62
2251.26 65
2251.37 71
2251.48 77
2251.58 83
2251.69 88
2251.80 90
2251.91 89
2252.02 86
2252.13 80
2252.24 73
2252.35 64
2252.46 56
2252.56 49
2252.67 43
2252.78 39
2252.89 36
2253.00 34
2253.11 33
2253.22 32
2253.33 31
2253.43 30
2253.54 29
2253.65 28
2253.76 29
2253.87 30
2253.98 32
2254.09 35
2254.20 39
2254.31 42
2254.41 45
2254.52 49
2254.63 52
2254.74 55
2254.85 59
2254.96 62
2255.07 66
2255.18 70
2255.29 73
2255.39 75
2255.50 75
2255.61 75
2255.72 74
2255.83 72
2255.94 70
2256.05 68
2256.16 66
2256.27 63
2256.38 59
2256.48 53
2256.59 46
2256.70 38
2256.81 30
2256.92 23
2257.03 18
2257.14 17
2257.25 19
2257.36 24
2257.46 31
2257.57 38
2257.68 45
2257.79 50
2257.90 54
2258.01 55
2258.12 54
2258.23 52
2258.34 48
2258.45 43
2258.55 38
2258.66 32
2258.77 25
2258.88 19
2258.99 13
2259.10 7
2259.21 2
2259.32 0
2259.43 0
2259.54 0
2259.64 0
2259.75 0
2259.86 1
2259.97 4
2260.08 6
2260.19 7
2260.30 7
2260.41 5
2260.52 2
2260.63 0
2260.73 0
2260.84 0
2260.95 0
2261.06 0
2261.17 0
2261.28 7
2261.39 14
2261.50 22
2261.61 30
2261.72 37
2261.83 43
2261.93 48
2262.04 52
2262.15 53
2262.26 52
2262.37 50
2262.48 44
2262.59 38
2262.70 29
2262.81 21
2262.92 13
2263.03 6
2263.13 1
2263.24 0
2263.35 0
2263.46 2
2263.57 8
2263.68 14
2263.79 22
2263.90 29
2264.01 36
2264.12 42
2264.23 49
2264.33 56
2264.44 63
2264.55 69
2264.66 73
2264.77 75
2264.88 73
2264.99 68
2265.10 62
2265.21 54
2265.32 47
2265.43 43
2265.54 41
2265.64 42
2265.75 44
2265.86 48
2265.97 52
2266.08 56
2266.19 62
2266.30 68
2266.41 75
2266.52 82
2266.63 88
2266.74 93
2266.85 95
2266.95 94
2267.06 91
2267.17 88
2267.28 86
2267.39 86
2267.50 90
2267.61 96
2267.72 106
2267.83 117
2267.94 127
2268.05 135
2268.16 139
2268.26 140
2268.37 137
2268.48 132
2268.59 127
2268.70 121
2268.81 116
2268.92 112
2269.03 109
2269.14 106
2269.25 104
2269.36 102
2269.47 102
2269.58 104
2269.68 106
2269.79 110
2269.90 114
2270.01 117
2270.12 118
2270.23 116
2270.34 112
2270.45 104
2270.56 95
2270.67 85
2270.78 74
2270.89 64
2271.00 56
2271.11 51
2271.21 48
2271.32 49
2271.43 52
2271.54 57
2271.65 62
2271.76 66
2271.87 67
2271.98 64
2272.09 60
2272.20 53
2272.31 46
2272.42 39
2272.53 33
2272.64 28
2272.75 24
2272.85 20
2272.96 17
2273.07 14
2273.18 11
2273.29 9
2273.40 9
2273.51 9
2273.62 11
2273.73 12
2273.84 12
2273.95 12
2274.06 11
2274.17 9
2274.28 7
2274.39 6
2274.49 5
2274.60 6
2274.71 8
2274.82 10
2274.93 12
2275.04 12
2275.15 11
2275.26 7
2275.37 1
2275.48 0
2275.59 0
2275.70 0
2275.81 0
2275.92 0
2276.03 0
2276.14 0
2276.25 1
2276.35 10
2276.46 19
2276.57 26
2276.68 30
2276.79 31
2276.90 30
2277.01 28
2277.12 25
2277.23 22
2277.34 20
2277.45 20
2277.56 20
2277.67 21
2277.78 22
2277.89 22
2278.00 20
2278.11 18
2278.22 15
2278.32 13
2278.43 12
2278.54 13
2278.65 16
2278.76 21
2278.87 26
2278.98 31
2279.09 35
2279.20 37
2279.31 37
2279.42 35
2279.53 30
2279.64 25
2279.75 19
2279.86 13
2279.97 10
2280.08 8
2280.19 9
2280.30 12
2280.40 18
2280.51 25
2280.62 33
2280.73 40
2280.84 45
2280.95 47
2281.06 46
2281.17 42
2281.28 36
2281.39 30
2281.50 23
2281.61 17
2281.72 13
2281.83 11
2281.94 11
2282.05 14
2282.16 18
2282.27 23
2282.38 30
2282.49 36
2282.60 42
2282.71 48
2282.81 52
2282.92 54
2283.03 53
2283.14 51
2283.25 46
2283.36 40
2283.47 34
2283.58 29
2283.69 26
2283.80 25
2283.91 25
2284.02 26
2284.13 27
2284.24 28
2284.35 27
2284.46 27
2284.57 25
2284.68 23
2284.79 21
2284.90 18
2285.01 14
2285.12 10
2285.23 6
2285.34 3
2285.45 1
2285.55 0
2285.66 0
2285.77 1
2285.88 2
2285.99 2
2286.10 1
2286.21 0
2286.32 0
2286.43 0
2286.54 0
2286.65 0
2286.76 1
2286.87 5
2286.98 8
2287.09 10
2287.20 10
2287.31 8
2287.42 6
2287.53 4
2287.64 3
2287.75 4
2287.86 7
2287.97 13
2288.08 20
2288.19 29
2288.30 39
2288.41 49
2288.52 59
2288.63 68
2288.74 75
2288.85 81
2288.95 86
2289.06 89
2289.17 92
2289.28 93
2289.39 92
2289.50 90
2289.61 87
2289.72 84
2289.83 80
2289.94 78
2290.05 77
2290.16 78
2290.27 81
2290.38 85
2290.49 90
2290.60 96
2290.71 102
2290.82 108
2290.93 113
2291.04 118
2291.15 121
2291.26 122
2291.37 122
2291.48 121
2291.59 118
2291.70 115
2291.81 110
2291.92 106
2292.03 102
2292.14 99
2292.25 96
2292.36 93
2292.47 91
2292.58 88
2292.69 85
2292.80 81
2292.91 78
2293.02 75
2293.13 71
2293.24 68
2293.35 64
2293.46 61
2293.57 57
2293.68 54
2293.79 51
2293.89 50
2294.00 52
2294.11 55
2294.22 60
2294.33 64
2294.44 68
2294.55 69
2294.66 66
2294.77 60
2294.88 51
2294.99 40
2295.10 29
2295.21 18
2295.32 10
2295.43 4
2295.54 0
2295.65 0
2295.76 0
2295.87 0
2295.98 4
2296.09 11
2296.20 21
2296.31 33
2296.42 46
2296.53 60
2296.64 73
2296.75 83
2296.86 89
2296.97 92
2297.08 91
2297.19 89
2297.30 87
2297.41 85
2297.52 83
2297.63 83
2297.74 83
2297.85 83
2297.96 82
2298.07 81
2298.18 79
2298.29 77
2298.40 74
2298.51 70
2298.62 67
2298.73 63
2298.84 58
2298.95 53
2299.06 49
2299.17 47
2299.28 45
2299.39 45
2299.50 46
2299.61 47
2299.72 48
2299.83 47
2299.94 45
2300.05 40
2300.16 35
2300.27 29
2300.38 23
2300.49 18
2300.60 14
2300.71 13
2300.82 13
2300.93 15
2301.04 18
2301.15 22
2301.26 26
2301.37 30
2301.48 34
2301.59 37
2301.70 40
2301.81 42
2301.92 45
2302.03 48
2302.14 50
2302.25 53
2302.36 56
2302.47 59
2302.58 63
2302.69 69
2302.80 77
2302.91 87
2303.02 98
2303.13 110
2303.24 121
2303.35 130
2303.46 135
2303.57 137
2303.68 135
2303.79 130
2303.90 123
2304.01 115
2304.12 107
2304.23 101
2304.34 97
2304.45 95
2304.56 94
2304.67 95
2304.78 97
2304.89 99
2305.00 102
2305.11 105
2305.22 107
2305.33 110
2305.44 112
2305.55 114
2305.66 114
2305.77 112
2305.88 106
2305.99 98
2306.10 88
2306.21 76
2306.32 65
2306.43 55
2306.54 49
2306.65 46
2306.76 47
2306.87 50
2306.98 53
2307.09 56
2307.20 58
2307.31 57
2307.42 56
2307.54 53
2307.65 50
2307.76 47
2307.87 44
2307.98 41
2308.09 39
2308.20 36
2308.31 33
2308.42 31
2308.53 31
2308.64 32
2308.75 35
2308.86 41
2308.97 48
2309.08 55
2309.19 62
2309.30 67
2309.41 69
2309.52 70
2309.63 69
2309.74 67
2309.85 65
2309.96 65
2310.07 67
2310.18 71
2310.29 76
2310.40 81
2310.51 86
2310.62 91
2310.73 94
2310.84 98
2310.95 101
2311.06 105
2311.17 110
2311.28 115
2311.39 119
2311.50 122
2311.61 124
2311.72 123
2311.83 121
2311.94 117
2312.05 112
2312.16 106
2312.27 100
2312.38 95
2312.50 89
2312.61 84
2312.72 79
2312.83 74
2312.94 69
2313.05 66
2313.16 65
2313.27 66
2313.38 70
2313.49 77
2313.60 86
2313.71 97
2313.82 109
2313.93 120
2314.04 129
2314.15 134
2314.26 136
2314.37 134
2314.48 130
2314.59 125
2314.70 119
2314.81 115
2314.92 112
2315.03 110
2315.14 107
2315.25 103
2315.36 98
2315.47 92
2315.58 85
2315.69 79
2315.80 74
2315.92 71
2316.03 70
2316.14 70
2316.25 71
2316.36 72
2316.47 72
2316.58 72
2316.69 71
2316.80 69
2316.91 67
2317.02 63
2317.13 58
2317.24 52
2317.35 47
2317.46 41
2317.57 36
2317.68 32
2317.79 28
2317.90 23
2318.01 17
2318.12 11
2318.23 3
2318.34 0
2318.45 0
2318.56 0
2318.67 0
2318.79 0
2318.90 0
2319.01 0
2319.12 1
2319.23 10
2319.34 17
2319.45 22
2319.56 23
2319.67 22
2319.78 20
2319.89 18
2320.00 17
2320.11 16
2320.22 17
2320.33 19
2320.44 20
2320.55 22
2320.66 24
2320.77 26
2320.88 29
2320.99 33
2321.11 38
2321.22 44
2321.33 50
2321.44 55
2321.55 60
2321.66 62
2321.77 63
2321.88 61
2321.99 58
2322.10 55
2322.21 51
2322.32 49
2322.43 47
2322.54 47
2322.65 49
2322.76 52
2322.87 56
2322.98 62
2323.09 67
2323.20 73
2323.32 79
2323.43 84
2323.54 87
2323.65 90
2323.76 90
2323.87 90
2323.98 87
2324.09 83
2324.20 77
2324.31 70
2324.42 63
2324.53 55
2324.64 48
2324.75 41
2324.86 37
2324.97 34
2325.08 32
2325.19 32
2325.31 32
2325.42 33
2325.53 34
2325.64 35
2325.75 36
2325.86 36
2325.97 36
2326.08 36
2326.19 35
2326.30 34
2326.41 33
2326.52 32
2326.63 33
2326.74 35
2326.85 38
2326.96 41
2327.08 44
2327.19 46
2327.30 46
2327.41 45
2327.52 42
2327.63 38
2327.74 33
2327.85 28
2327.96 23
2328.07 18
2328.18 14
2328.29 11
2328.40 9
2328.51 8
2328.62 9
2328.73 12
2328.85 16
2328.96 21
2329.07 28
2329.18 35
2329.29 41
2329.40 46
2329.51 49
2329.62 50
2329.73 48
2329.84 44
2329.95 39
2330.06 34
2330.17 30
2330.28 27
2330.40 24
2330.51 22
2330.62 18
2330.73 14
2330.84 8
2330.95 2
2331.06 0
2331.17 0
2331.28 0
2331.39 0
2331.50 0
2331.61 0
2331.72 9
2331.83 20
2331.95 30
2332.06 38
2332.17 44
2332.28 46
2332.39 46
2332.50 44
2332.61 42
2332.72 39
2332.83 39
2332.94 39
2333.05 41
2333.16 44
2333.27 46
2333.39 48
2333.50 50
2333.61 52
2333.72 55
2333.83 59
2333.94 65
2334.05 71
2334.16 79
2334.27 86
2334.38 92
2334.49 97
2334.60 102
2334.71 105
2334.83 108
2334.94 109
2335.05 110
2335.16 109
2335.27 106
2335.38 101
2335.49 93
2335.60 84
2335.71 73
2335.82 62
2335.93 51
2336.04 42
2336.16 34
2336.27 29
2336.38 27
2336.49 26
2336.60 27
2336.71 30
2336.82 33
2336.93 37
2337.04 42
2337.15 46
2337.26 51
2337.38 55
2337.49 59
2337.60 62
2337.71 64
2337.82 65
2337.93 65
2338.04 65
2338.15 64
2338.26 65
2338.37 66
2338.48 67
2338.59 68
2338.71 69
2338.82 69
2338.93 68
2339.04 68
2339.15 68
2339.26 70
2339.37 73
2339.48 77
2339.59 80
2339.70 83
2339.81 86
2339.93 88
2340.04 90
2340.15 93
2340.26 98
2340.37 103
2340.48 109
2340.59 114
2340.70 118
2340.81 119
2340.92 119
2341.04 117
2341.15 114
2341.26 111
2341.37 109
2341.48 108
2341.59 108
2341.70 109
2341.81 109
2341.92 109
2342.03 109
2342.15 108
2342.26 107
2342.37 105
2342.48 103
2342.59 101
2342.70 98
2342.81 95
2342.92 92
2343.03 89
2343.14 87
2343.26 84
2343.37 83
2343.48 81
2343.59 81
2343.70 80
2343.81 81
2343.92 83
2344.03 85
2344.14 88
2344.25 90
2344.37 91
2344.48 90
2344.59 86
2344.70 80
2344.81 70
2344.92 59
2345.03 48
2345.14 39
2345.25 32
2345.36 27
2345.48 26
2345.59 27
2345.70 30
2345.81 34
2345.92 38
2346.03 42
2346.14 46
2346.25 50
2346.36 52
2346.48 54
2346.59 55
2346.70 55
2346.81 54
2346.92 54
2347.03 53
2347.14 54
2347.25 55
2347.36 57
2347.48 59
2347.59 62
2347.70 64
2347.81 65
2347.92 64
2348.03 61
2348.14 57
2348.25 53
2348.36 50
2348.48 49
2348.59 52
2348.70 59
2348.81 69
2348.92 80
2349.03 90
2349.14 98
2349.25 102
2349.36 102
2349.48 97
2349.59 90
2349.70 81
2349.81 73
2349.92 65
2350.03 59
2350.14 55
2350.25 52
2350.37 50
2350.48 48
2350.59 46
2350.70 44
2350.81 42
2350.92 39
2351.03 36
2351.14 33
2351.25 30
2351.37 27
2351.48 26
2351.59 26
2351.70 28
2351.81 32
2351.92 37
2352.03 42
2352.14 47
2352.26 51
2352.37 53
2352.48 53
2352.59 52
2352.70 50
2352.81 49
2352.92 48
2353.03 48
2353.15 49
2353.26 51
2353.37 52
2353.48 52
2353.59 51
2353.70 49
2353.81 46
2353.92 43
2354.04 40
2354.15 39
2354.26 41
2354.37 45
2354.48 50
2354.59 56
2354.70 61
2354.81 65
2354.93 68
2355.04 69
2355.15 69
2355.26 67
2355.37 66
2355.48 63
2355.59 60
2355.70 57
2355.82 53
2355.93 50
2356.04 46
2356.15 43
2356.26 41
2356.37 39
2356.48 37
2356.60 35
2356.71 33
2356.82 30
2356.93 26
2357.04 20
2357.15 13
2357.26 6
2357.37 0
2357.49 0
2357.60 0
2357.71 0
2357.82 0
2357.93 0
2358.04 0
2358.15 0
2358.27 4
2358.38 9
2358.49 14
2358.60 17
2358.71 18
2358.82 18
2358.93 18
2359.05 18
2359.16 19
2359.27 20
2359.38 23
2359.49 26
2359.60 30
2359.71 35
2359.83 40
2359.94 43
2360.05 46
2360.16 47
2360.27 46
2360.38 44
2360.49 41
2360.61 37
2360.72 34
2360.83 31
2360.94 29
2361.05 28
2361.16 28
2361.27 28
2361.39 28
2361.50 27
2361.61 24
2361.72 20
2361.83 14
2361.94 10
2362.05 6
2362.17 4
2362.28 4
2362.39 5
2362.50 8
2362.61 11
2362.72 12
2362.83 13
2362.95 12
2363.06 11
2363.17 10
2363.28 8
2363.39 6
2363.50 5
2363.61 3
2363.73 1
2363.84 0
2363.95 0
2364.06 0
2364.17 0
2364.28 0
2364.39 1
2364.51 5
2364.62 10
2364.73 15
2364.84 20
2364.95 24
2365.06 28
2365.18 30
2365.29 32
2365.40 32
2365.51 30
2365.62 28
2365.73 26
2365.84 23
2365.96 21
2366.07 18
2366.18 17
2366.29 15
2366.40 12
2366.51 9
2366.63 7
2366.74 4
2366.85 1
2366.96 0
2367.07 1
2367.18 2
2367.30 5
2367.41 8
2367.52 11
2367.63 13
2367.74 15
2367.85 17
2367.96 20
2368.08 23
2368.19 28
2368.30 35
2368.41 44
2368.52 53
2368.63 61
2368.75 68
2368.86 72
2368.97 73
2369.08 71
2369.19 67
2369.30 62
2369.42 58
2369.53 55
2369.64 55
2369.75 57
2369.86 62
2369.97 68
2370.09 73
2370.20 77
2370.31 79
2370.42 77
2370.53 74
2370.64 69
2370.76 63
2370.87 58
2370.98 55
2371.09 52
2371.20 52
2371.31 54
2371.43 57
2371.54 61
2371.65 66
2371.76 70
2371.87 73
2371.98 74
2372.10 71
2372.21 65
2372.32 55
2372.43 44
2372.54 31
2372.65 18
2372.77 6
2372.88 0
2372.99 0
2373.10 0
2373.21 0
2373.32 0
2373.44 0
2373.55 0
2373.66 0
2373.77 1
2373.88 7
2373.99 14
2374.11 21
2374.22 28
2374.33 35
2374.44 41
2374.55 46
2374.67 50
2374.78 51
2374.89 49
2375.00 44
2375.11 36
2375.22 27
2375.34 17
2375.45 10
2375.56 4
2375.67 1
2375.78 0
2375.89 0
2376.01 0
2376.12 0
2376.23 0
2376.34 0
2376.45 0
2376.57 2
2376.68 5
2376.79 9
2376.90 13
2377.01 16
2377.12 17
2377.24 16
2377.35 13
2377.46 8
2377.57 2
2377.68 0
2377.80 0
2377.91 0
2378.02 0
2378.13 0
2378.24 3
2378.35 6
2378.47 9
2378.58 12
2378.69 14
2378.80 16
2378.91 19
2379.03 24
2379.14 28
2379.25 32
2379.36 33
2379.47 33
2379.58 30
2379.70 25
2379.81 19
2379.92 14
2380.03 11
2380.14 11
2380.26 14
2380.37 18
2380.48 24
2380.59 30
2380.70 36
2380.82 41
2380.93 45
2381.04 50
2381.15 55
2381.26 61
2381.38 68
2381.49 77
2381.60 88
2381.71 99
2381.82 111
2381.93 122
2382.05 131
2382.16 138
2382.27 142
2382.38 143
2382.49 141
2382.61 137
2382.72 134
2382.83 131
2382.94 130
2383.05 132
2383.17 135
2383.28 140
2383.39 144
2383.50 146
2383.61 145
2383.73 140
2383.84 134
2383.95 125
2384.06 118
2384.17 111
2384.29 107
2384.40 106
2384.51 107
2384.62 109
2384.73 111
2384.85 114
2384.96 116
2385.07 118
2385.18 120
2385.29 122
2385.41 125
2385.52 129
2385.63 133
2385.74 137
2385.85 140
2385.97 142
2386.08 142
2386.19 140
2386.30 137
2386.41 134
2386.53 133
2386.64 132
2386.75 132
2386.86 132
2386.97 132
2387.09 131
2387.20 128
2387.31 125
2387.42 121
2387.53 117
2387.65 115
2387.76 114
2387.87 115
2387.98 116
2388.09 118
2388.21 119
2388.32 118
2388.43 116
2388.54 114
2388.66 110
2388.77 106
2388.88 102
2388.99 99
2389.10 96
2389.22 93
2389.33 91
2389.44 90
2389.55 88
2389.66 86
2389.78 84
2389.89 81
2390.00 79
2390.11 78
2390.22 78
2390.34 80
2390.45 83
2390.56 87
2390.67 91
2390.79 93
2390.90 92
2391.01 88
2391.12 81
2391.23 73
2391.35 64
2391.46 55
2391.57 46
2391.68 40
2391.79 34
2391.91 31
2392.02 28
2392.13 26
2392.24 25
2392.36 24
2392.47 25
2392.58 27
2392.69 31
2392.80 37
2392.92 45
2393.03 54
2393.14 62
2393.25 69
2393.36 75
2393.48 78
2393.59 79
2393.70 79
2393.81 78
2393.93 77
2394.04 76
2394.15 77
2394.26 79
2394.37 83
2394.49 88
2394.60 96
2394.71 104
2394.82 113
2394.94 120
2395.05 124
2395.16 124
2395.27 119
2395.38 112
2395.50 102
2395.61 93
2395.72 85
2395.83 80
2395.95 77
2396.06 77
2396.17 79
2396.28 81
2396.39 84
2396.51 87
2396.62 90
2396.73 93
2396.84 95
2396.96 94
2397.07 90
2397.18 82
2397.29 71
2397.41 57
2397.52 43
2397.63 29
2397.74 18
2397.85 9
2397.97 3
2398.08 1
2398.19 1
2398.30 4
2398.42 8
2398.53 14
2398.64 21
2398.75 29
2398.87 37
2398.98 44
2399.09 48
2399.20 51
2399.31 51
2399.43 50
2399.54 48
2399.65 47
2399.76 47
2399.88 50
2399.99 54
2400.10 60
2400.21 65
2400.33 70
2400.44 73
2400.55 73
2400.66 71
2400.78 67
2400.89 62
2401.00 58
2401.11 54
2401.22 52
2401.34 52
2401.45 52
2401.56 52
2401.67 51
2401.79 48
2401.90 43
2402.01 39
2402.12 35
2402.24 33
2402.35 34
2402.46 38
2402.57 44
2402.69 50
2402.80 55
2402.91 57
2403.02 57
2403.14 55
2403.25 51
2403.36 48
2403.47 45
2403.59 45
2403.70 47
2403.81 51
2403.92 55
2404.04 60
2404.15 64
2404.26 67
2404.37 70
2404.48 71
2404.60 73
2404.71 74
2404.82 76
2404.93 77
2405.05 79
2405.16 82
2405.27 84
2405.38 87
2405.50 90
2405.61 93
2405.72 95
2405.83 96
2405.95 94
2406.06 91
2406.17 85
2406.28 77
2406.40 67
2406.51 54
2406.62 41
2406.73 27
2406.85 15
2406.96 4
2407.07 0
2407.18 0
2407.30 0
2407.41 3
2407.52 13
2407.63 24
2407.75 34
2407.86 43
2407.97 49
2408.08 52
2408.20 52
2408.31 49
2408.42 45
2408.53 40
2408.65 36
2408.76 31
2408.87 27
2408.99 24
2409.10 21
2409.21 18
2409.32 17
2409.44 16
2409.55 17
2409.66 19
2409.77 21
2409.89 24
2410.00 27
2410.11 29
2410.22 30
2410.34 29
2410.45 27
2410.56 24
2410.67 19
2410.79 14
2410.90 8
2411.01 4
2411.12 3
2411.24 5
2411.35 10
2411.46 20
2411.57 32
2411.69 44
2411.80 55
2411.91 63
2412.03 67
2412.14 68
2412.25 66
2412.36 63
2412.48 59
2412.59 56
2412.70 54
2412.81 54
2412.93 54
2413.04 56
2413.15 58
2413.26 60
2413.38 63
2413.49 65
2413.60 66
2413.71 67
2413.83 66
2413.94 64
2414.05 59
2414.17 53
2414.28 46
2414.39 38
2414.50 29
2414.62 20
2414.73 12
2414.84 5
2414.95 0
2415.07 0
2415.18 0
2415.29 0
2415.41 0
2415.52 1
2415.63 6
2415.74 12
2415.86 17
2415.97 21
2416.08 25
2416.19 27
2416.31 28
2416.42 27
2416.53 24
2416.65 18
2416.76 12
2416.87 4
2416.98 0
2417.10 0
2417.21 0
2417.32 0
2417.43 0
2417.55 0
2417.66 0
2417.77 0
2417.89 4
2418.00 7
2418.11 10
2418.22 13
2418.34 16
2418.45 20
2418.56 25
2418.67 32
2418.79 41
2418.90 51
2419.01 63
2419.13 74
2419.24 85
2419.35 95
2419.46 102
2419.58 108
2419.69 112
2419.80 114
2419.92 113
2420.03 110
2420.14 105
2420.25 97
2420.37 87
2420.48 75
2420.59 63
2420.71 51
2420.82 40
2420.93 31
2421.04 23
2421.16 16
2421.27 12
2421.38 10
2421.50 11
2421.61 15
2421.72 21
2421.83 28
2421.95 36
2422.06 43
2422.17 47
2422.29 47
2422.40 44
2422.51 39
2422.62 31
2422.74 24
2422.85 17
2422.96 13
2423.08 10
2423.19 10
2423.30 11
2423.41 13
2423.53 16
2423.64 20
2423.75 25
2423.87 31
2423.98 37
2424.09 43
2424.20 49
2424.32 54
2424.43 58
2424.54 61
2424.66 64
2424.77 65
2424.88 67
2424.99 69
2425.11 72
2425.22 74
2425.33 77
2425.45 79
2425.56 79
2425.67 79
2425.79 77
2425.90 74
2426.01 71
2426.12 69
2426.24 66
2426.35 64
2426.46 63
2426.58 62
2426.69 62
2426.80 62
2426.92 63
2427.03 65
2427.14 67
2427.25 69
2427.37 70
2427.48 70
2427.59 68
2427.71 65
2427.82 61
2427.93 56
2428.05 52
2428.16 47
2428.27 42
2428.38 37
2428.50 32
2428.61 27
2428.72 24
2428.84 24
2428.95 27
2429.06 35
2429.18 45
2429.29 57
2429.40 69
2429.51 77
2429.63 82
2429.74 82
2429.85 79
2429.97 73
2430.08 66
2430.19 60
2430.31 55
2430.42 52
2430.53 52
2430.64 52
2430.76 54
2430.87 55
2430.98 58
2431.10 61
2431.21 65
2431.32 69
2431.44 75
2431.55 82
2431.66 88
2431.78 93
2431.89 97
2432.00 98
2432.11 97
2432.23 94
2432.34 88
2432.45 82
2432.57 76
2432.68 71
2432.79 67
2432.91 66
2433.02 67
2433.13 69
2433.25 72
2433.36 75
2433.47 78
2433.59 79
2433.70 80
2433.81 79
2433.92 77
2434.04 72
2434.15 66
2434.26 59
2434.38 50
2434.49 41
2434.60 32
2434.72 26
2434.83 21
2434.94 19
2435.06 19
2435.17 21
2435.28 23
2435.40 25
2435.51 25
2435.62 24
2435.74 22
2435.85 19
2435.96 15
2436.07 12
2436.19 9
2436.30 7
2436.41 7
2436.53 9
2436.64 12
2436.75 16
2436.87 22
2436.98 29
2437.09 37
2437.21 44
2437.32 49
2437.43 53
2437.55 54
2437.66 53
2437.77 52
2437.89 51
2438.00 53
2438.11 58
2438.23 66
2438.34 76
2438.45 87
2438.57 97
2438.68 105
2438.79 109
2438.91 111
2439.02 109
2439.13 104
2439.25 97
2439.36 88
2439.47 77
2439.59 65
2439.70 53
2439.81 43
2439.92 34
2440.04 29
2440.15 27
2440.26 28
2440.38 32
2440.49 37
2440.60 42
2440.72 46
2440.83 49
2440.94 51
2441.06 54
2441.17 58
2441.28 63
2441.40 69
2441.51 75
2441.62 80
2441.74 83
2441.85 83
2441.96 82
2442.08 78
2442.19 74
2442.30 70
2442.42 66
2442.53 63
2442.64 61
2442.76 59
2442.87 56
2442.98 53
2443.10 48
2443.21 42
2443.32 35
2443.44 27
2443.55 19
2443.66 11
2443.78 4
2443.89 0
2444.00 0
2444.12 0
2444.23 0
2444.34 0
2444.46 0
2444.57 0
2444.68 3
2444.80 12
2444.91 22
2445.03 31
2445.14 40
2445.25 47
2445.37 51
2445.48 53
2445.59 52
2445.71 50
2445.82 48
2445.93 45
2446.05 44
2446.16 44
2446.27 45
2446.39 48
2446.50 51
2446.61 55
2446.73 57
2446.84 57
2446.95 56
2447.07 52
2447.18 46
2447.29 40
2447.41 34
2447.52 29
2447.63 27
2447.75 26
2447.86 26
2447.97 27
2448.09 28
2448.20 27
2448.31 24
2448.43 20
2448.54 15
2448.66 10
2448.77 5
2448.88 1
2449.00 0
2449.11 0
2449.22 0
2449.34 0
2449.45 0
2449.56 0
2449.68 0
2449.79 0
2449.90 0
2450.02 0
2450.13 2
2450.24 5
2450.36 10
2450.47 16
2450.58 22
2450.70 29
2450.81 34
2450.93 38
2451.04 40
2451.15 40
2451.27 40
2451.38 42
2451.49 45
2451.61 51
2451.72 58
2451.83 65
2451.95 71
2452.06 73
2452.17 73
2452.29 69
2452.40 63
2452.52 57
2452.63 50
2452.74 45
2452.86 41
2452.97 38
2453.08 36
2453.20 34
2453.31 31
2453.42 29
2453.54 27
2453.65 26
2453.76 26
2453.88 28
2453.99 31
2454.11 36
2454.22 41
2454.33 47
2454.45 54
2454.56 60
2454.67 68
2454.79 76
2454.90 86
2455.01 97
2455.13 108
2455.24 119
2455.36 128
2455.47 134
2455.58 137
2455.70 137
2455.81 133
2455.92 128
2456.04 121
2456.15 115
2456.26 110
2456.38 106
2456.49 102
2456.61 99
2456.72 96
2456.83 92
2456.95 88
2457.06 84
2457.17 80
2457.29 77
2457.40 74
2457.51 71
2457.63 69
2457.74 67
2457.86 66
2457.97 64
2458.08 63
2458.20 63
2458.31 62
2458.42 61
2458.54 59
2458.65 55
2458.77 51
2458.88 45
2458.99 40
2459.11 35
2459.22 32
2459.33 30
2459.45 29
2459.56 30
2459.68 31
2459.79 34
2459.90 37
2460.02 43
2460.13 50
2460.24 59
2460.36 70
2460.47 82
2460.59 93
2460.70 104
2460.81 112
2460.93 118
2461.04 122
2461.15 123
2461.27 123
2461.38 121
2461.50 119
2461.61 116
2461.72 114
2461.84 113
2461.95 114
2462.06 115
2462.18 118
2462.29 123
2462.41 127
2462.52 132
2462.63 136
2462.75 138
2462.86 139
2462.97 137
2463.09 132
2463.20 125
2463.32 115
2463.43 104
2463.54 91
2463.66 79
2463.77 68
2463.89 58
2464.00 51
2464.11 45
2464.23 42
2464.34 40
2464.45 38
2464.57 36
2464.68 34
2464.80 30
2464.91 27
2465.02 24
2465.14 23
2465.25 23
2465.37 27
2465.48 31
2465.59 37
2465.71 43
2465.82 47
2465.93 49
2466.05 49
2466.16 47
2466.28 44
2466.39 41
2466.50 38
2466.62 37
2466.73 37
2466.85 40
2466.96 44
2467.07 50
2467.19 58
2467.30 66
2467.42 73
2467.53 79
2467.64 82
2467.76 82
2467.87 77
2467.98 70
2468.10 60
2468.21 49
2468.33 40
2468.44 33
2468.55 29
2468.67 28
2468.78 29
2468.90 32
2469.01 36
2469.12 41
2469.24 46
2469.35 51
2469.47 55
2469.58 59
2469.69 62
2469.81 62
2469.92 61
2470.04 59
2470.15 55
2470.26 51
2470.38 47
2470.49 42
2470.61 38
2470.72 35
2470.83 31
2470.95 28
2471.06 26
2471.18 25
2471.29 25
2471.40 28
2471.52 33
2471.63 39
2471.75 45
2471.86 50
2471.97 53
2472.09 53
2472.20 50
2472.32 45
2472.43 38
2472.54 31
2472.66 26
2472.77 23
2472.89 22
2473.00 24
2473.11 28
2473.23 32
2473.34 37
2473.46 42
2473.57 45
2473.68 46
2473.80 46
2473.91 44
2474.03 42
2474.14 40
2474.25 37
2474.37 35
2474.48 32
2474.60 31
2474.71 29
2474.83 29
2474.94 29
2475.05 30
2475.17 32
2475.28 34
2475.40 36
2475.51 38
2475.62 39
2475.74 39
2475.85 37
2475.97 34
2476.08 31
2476.19 26
2476.31 21
2476.42 15
2476.54 9
2476.65 4
2476.77 0
2476.88 0
2476.99 0
2477.11 0
2477.22 0
2477.34 0
2477.45 3
2477.56 7
2477.68 11
2477.79 15
2477.91 20
2478.02 25
2478.13 30
2478.25 36
2478.36 40
2478.48 44
2478.59 46
2478.71 48
2478.82 49
2478.93 50
2479.05 51
2479.16 53
2479.28 56
2479.39 60
2479.51 65
2479.62 70
2479.73 74
2479.85 76
2479.96 75
2480.08 72
2480.19 67
2480.30 62
2480.42 57
2480.53 53
2480.65 51
2480.76 50
2480.88 49
2480.99 49
2481.10 47
2481.22 44
2481.33 40
2481.45 34
2481.56 28
2481.68 22
2481.79 17
2481.90 14
2482.02 13
2482.13 14
2482.25 16
2482.36 17
2482.48 19
2482.59 19
2482.70 18
2482.82 15
2482.93 12
2483.05 7
2483.16 2
2483.27 0
2483.39 0
2483.50 0
2483.62 0
2483.73 0
2483.85 0
2483.96 0
2484.07 0
2484.19 1
2484.30 7
2484.42 14
2484.53 21
2484.65 27
2484.76 31
2484.88 34
2484.99 35
2485.10 35
2485.22 36
2485.33 37
2485.45 40
2485.56 44
2485.68 50
2485.79 56
2485.90 63
2486.02 69
2486.13 74
2486.25 79
2486.36 81
2486.48 83
2486.59 84
2486.70 85
2486.82 85
2486.93 83
2487.05 80
2487.16 75
2487.28 68
2487.39 60
2487.51 52
2487.62 43
2487.73 35
2487.85 29
2487.96 24
2488.08 20
2488.19 18
2488.31 18
2488.42 20
2488.53 24
2488.65 32
2488.76 41
2488.88 52
2488.99 62
2489.11 72
2489.22 79
2489.34 85
2489.45 89
2489.56 92
2489.68 96
2489.79 99
2489.91 103
2490.02 107
2490.14 111
2490.25 117
2490.37 123
2490.48 131
2490.59 140
2490.71 150
2490.82 161
2490.94 170
2491.05 177
2491.17 182
2491.28 182
2491.40 180
2491.51 176
2491.62 170
2491.74 165
2491.85 159
2491.97 154
2492.08 149
2492.20 144
2492.31 140
2492.43 136
2492.54 132
2492.65 129
2492.77 126
2492.88 124
2493.00 121
2493.11 118
2493.23 116
2493.34 113
2493.46 110
2493.57 109
2493.69 108
2493.80 109
2493.91 110
2494.03 111
2494.14 111
2494.26 109
2494.37 106
2494.49 101
2494.60 95
2494.72 90
2494.83 88
2494.95 88
2495.06 91
2495.17 97
2495.29 104
2495.40 110
2495.52 114
2495.63 115
2495.75 115
2495.86 113
2495.98 112
2496.09 112
2496.21 112
2496.32 113
2496.43 114
2496.55 113
2496.66 110
2496.78 106
2496.89 100
2497.01 95
2497.12 91
2497.24 90
2497.35 92
2497.47 97
2497.58 105
2497.70 114
2497.81 124
2497.92 134
2498.04 141
2498.15 145
2498.27 145
2498.38 141
2498.50 134
2498.61 125
2498.73 116
2498.84 108
2498.96 102
2499.07 100
2499.19 102
2499.30 107
2499.41 115
2499.53 125
2499.64 136
2499.76 147
2499.87 158
2499.99 167
2500.10 173
2500.22 177
2500.33 179
2500.45 179
2500.56 178
2500.68 177
2500.79 176
2500.91 176
2501.02 177
2501.13 180
2501.25 184
2501.36 189
2501.48 193
2501.59 196
2501.71 196
2501.82 194
2501.94 188
2502.05 179
2502.17 169
2502.28 158
2502.40 148
2502.51 140
2502.63 135
2502.74 133
2502.86 132
2502.97 133
2503.08 133
2503.20 132
2503.31 130
2503.43 127
2503.54 124
2503.66 121
2503.77 121
2503.89 122
2504.00 125
2504.12 128
2504.23 131
2504.35 132
2504.46 131
2504.58 128
2504.69 124
2504.81 118
2504.92 112
2505.04 108
2505.15 106
2505.27 107
2505.38 111
2505.49 118
2505.61 126
2505.72 136
2505.84 145
2505.95 152
2506.07 156
2506.18 157
2506.30 156
2506.41 152
2506.53 148
2506.64 143
2506.76 139
2506.87 134
2506.99 128
2507.10 121
2507.22 114
2507.33 107
2507.45 103
2507.56 101
2507.68 103
2507.79 108
2507.91 117
2508.02 127
2508.14 136
2508.25 143
2508.37 147
2508.48 147
2508.60 146
2508.71 145
2508.82 144
2508.94 146
2509.05 151
2509.17 157
2509.28 163
2509.40 169
2509.51 172
2509.63 171
2509.74 168
2509.86 162
2509.97 156
2510.09 150
2510.20 146
2510.32 144
2510.43 144
2510.55 146
2510.66 149
2510.78 153
2510.89 157
2511.01 160
2511.12 163
2511.24 163
2511.35 162
2511.47 158
2511.58 154
2511.70 148
2511.81 143
2511.93 138
2512.04 135
2512.16 134
2512.27 135
2512.39 136
2512.50 139
2512.62 140
2512.73 141
2512.85 141
2512.96 140
2513.08 137
2513.19 135
2513.31 134
2513.42 134
2513.54 136
2513.65 140
2513.77 145
2513.88 150
2514.00 155
2514.11 158
2514.23 160
2514.34 160
2514.46 159
2514.57 156
2514.69 153
2514.80 147
2514.92 141
2515.03 132
2515.15 122
2515.26 111
2515.38 100
2515.49 90
2515.61 81
2515.72 74
2515.84 70
2515.95 66
2516.07 64
2516.18 61
2516.30 58
2516.41 54
2516.53 51
2516.64 48
2516.76 47
2516.87 47
2516.99 48
2517.10 50
2517.22 51
2517.33 52
2517.45 52
2517.56 51
2517.68 50
2517.79 50
2517.91 51
2518.02 53
2518.14 56
2518.25 60
2518.37 64
2518.48 68
2518.60 72
2518.71 75
2518.83 79
2518.94 82
2519.06 85
2519.17 87
2519.29 87
2519.40 84
2519.52 78
2519.63 70
2519.75 59
2519.86 48
2519.98 37
2520.09 28
2520.21 20
2520.32 15
2520.44 13
2520.56 14
2520.67 18
2520.79 24
2520.90 33
2521.02 44
2521.13 56
2521.25 69
2521.36 81
2521.48 91
2521.59 99
2521.71 102
2521.82 102
2521.94 98
2522.05 91
2522.17 82
2522.28 75
2522.40 69
2522.51 66
2522.63 68
2522.74 73
2522.86 83
2522.97 94
2523.09 105
2523.20 115
2523.32 122
2523.43 125
2523.55 126
2523.66 123
2523.78 119
2523.90 115
2524.01 109
2524.13 103
2524.24 96
2524.36 90
2524.47 83
2524.59 77
2524.70 72
2524.82 69
2524.93 69
2525.05 69
2525.16 71
2525.28 74
2525.39 77
2525.51 79
2525.62 81
2525.74 82
2525.85 81
2525.97 80
2526.08 76
2526.20 72
2526.32 68
2526.43 64
2526.55 61
2526.66 60
2526.78 61
2526.89 65
2527.01 70
2527.12 77
2527.24 83
2527.35 89
2527.47 93
2527.58 95
2527.70 96
2527.81 96
2527.93 95
2528.04 96
2528.16 97
2528.27 101
2528.39 106
2528.51 113
2528.62 120
2528.74 128
2528.85 133
2528.97 137
2529.08 137
2529.20 134
2529.31 129
2529.43 123
2529.54 116
2529.66 111
2529.77 108
2529.89 109
2530.00 114
2530.12 122
2530.24 132
2530.35 143
2530.47 153
2530.58 160
2530.70 163
2530.81 161
2530.93 156
2531.04 146
2531.16 134
2531.27 121
2531.39 108
2531.50 99
2531.62 93
2531.74 93
2531.85 97
2531.97 105
2532.08 115
2532.20 126
2532.31 136
2532.43 144
2532.54 149
2532.66 150
2532.77 148
2532.89 143
2533.00 136
2533.12 126
2533.24 115
2533.35 103
2533.47 91
2533.58 81
2533.70 72
2533.81 66
2533.93 61
2534.04 58
2534.16 56
2534.27 55
2534.39 56
2534.51 58
2534.62 61
2534.74 67
2534.85 75
2534.97 84
2535.08 94
2535.20 104
2535.31 113
2535.43 120
2535.54 125
2535.66 129
2535.78 131
2535.89 132
2536.01 133
2536.12 135
2536.24 136
2536.35 137
2536.47 136
2536.58 134
2536.70 130
2536.82 125
2536.93 121
2537.05 117
2537.16 115
2537.28 116
2537.39 119
2537.51 122
2537.62 126
2537.74 128
2537.85 129
2537.97 128
2538.09 125
2538.20 121
2538.32 115
2538.43 109
2538.55 103
2538.66 98
2538.78 93
2538.89 90
2539.01 88
2539.13 86
2539.24 86
2539.36 85
2539.47 86
2539.59 87
2539.70 89
2539.82 92
2539.93 95
2540.05 98
2540.17 100
2540.28 100
2540.40 100
2540.51 100
2540.63 101
2540.74 105
2540.86 112
2540.98 119
2541.09 127
2541.21 134
2541.32 138
2541.44 138
2541.55 137
2541.67 134
2541.78 131
2541.90 129
2542.02 128
2542.13 128
2542.25 127
2542.36 126
2542.48 124
2542.59 120
2542.71 115
2542.83 108
2542.94 101
2543.06 93
2543.17 85
2543.29 77
2543.40 70
2543.52 65
2543.63 63
2543.75 63
2543.87 66
2543.98 70
2544.10 76
2544.21 81
2544.33 87
2544.44 91
2544.56 94
2544.68 96
2544.79 98
2544.91 99
2545.02 100
2545.14 101
2545.25 104
2545.37 107
2545.49 111
2545.60 114
2545.72 117
2545.83 118
2545.95 117
2546.06 113
2546.18 108
2546.30 100
2546.41 92
2546.53 84
2546.64 76
2546.76 69
2546.87 62
2546.99 56
2547.11 51
2547.22 46
2547.34 41
2547.45 35
2547.57 29
2547.68 23
2547.80 16
2547.92 10
2548.03 6
2548.15 2
2548.26 0
2548.38 0
2548.49 0
2548.61 0
2548.73 0
2548.84 0
2548.96 0
2549.07 0
2549.19 0
2549.31 0
2549.42 2
2549.54 6
2549.65 10
2549.77 16
2549.88 24
2550.00 34
2550.12 46
2550.23 60
2550.35 76
2550.46 93
2550.58 109
2550.69 121
2550.81 128
2550.93 129
2551.04 126
2551.16 118
2551.27 108
2551.39 98
2551.51 89
2551.62 82
2551.74 76
2551.85 72
2551.97 68
2552.08 63
2552.20 58
2552.32 52
2552.43 47
2552.55 43
2552.66 41
2552.78 42
2552.90 47
2553.01 55
2553.13 66
2553.24 79
2553.36 91
2553.48 101
2553.59 107
2553.71 109
2553.82 106
2553.94 101
2554.05 94
2554.17 87
2554.29 80
2554.40 75
2554.52 71
2554.63 67
2554.75 65
2554.87 63
2554.98 62
2555.10 62
2555.21 63
2555.33 66
2555.45 69
2555.56 72
2555.68 77
2555.79 83
2555.91 89
2556.03 96
2556.14 102
2556.26 109
2556.37 115
2556.49 120
2556.61 124
2556.72 128
2556.84 131
2556.95 133
2557.07 133
2557.18 133
2557.30 132
2557.42 130
2557.53 129
2557.65 129
2557.76 130
2557.88 133
2558.00 136
2558.11 139
2558.23 141
2558.34 142
2558.46 142
2558.58 142
2558.69 143
2558.81 145
2558.92 148
2559.04 152
2559.16 156
2559.27 158
2559.39 157
2559.50 154
2559.62 149
2559.74 142
2559.85 134
2559.97 126
2560.08 118
2560.20 110
2560.32 102
2560.43 94
2560.55 86
2560.67 77
2560.78 68
2560.90 61
2561.01 55
2561.13 49
2561.25 45
2561.36 42
2561.48 38
2561.59 35
2561.71 33
2561.83 31
2561.94 30
2562.06 31
2562.17 34
2562.29 37
2562.41 39
2562.52 41
2562.64 41
2562.75 38
2562.87 35
2562.99 30
2563.10 27
2563.22 26
2563.33 28
2563.45 34
2563.57 44
2563.68 56
2563.80 69
2563.92 82
2564.03 93
2564.15 101
2564.26 106
2564.38 108
2564.50 108
2564.61 107
2564.73 106
2564.84 106
2564.96 108
2565.08 112
2565.19 118
2565.31 125
2565.43 132
2565.54 138
2565.66 143
2565.77 145
2565.89 144
2566.01 143
2566.12 140
2566.24 139
2566.35 140
2566.47 144
2566.59 151
2566.70 161
2566.82 172
2566.94 183
2567.05 194
2567.17 204
2567.28 211
2567.40 215
2567.52 217
2567.63 216
2567.75 214
2567.87 212
2567.98 209
2568.10 206
2568.21 204
2568.33 203
2568.45 202
2568.56 200
2568.68 199
2568.79 198
2568.91 196
2569.03 194
2569.14 191
2569.26 187
2569.38 182
2569.49 177
2569.61 170
2569.72 165
2569.84 160
2569.96 158
2570.07 157
2570.19 158
2570.31 158
2570.42 156
2570.54 152
2570.65 146
2570.77 137
2570.89 128
2571.00 118
2571.12 110
2571.24 104
2571.35 100
2571.47 97
2571.59 96
2571.70 95
2571.82 94
2571.93 92
2572.05 90
2572.17 88
2572.28 86
2572.40 85
2572.52 85
2572.63 86
2572.75 88
2572.86 90
2572.98 93
2573.10 95
2573.21 96
2573.33 97
2573.45 98
2573.56 98
2573.68 98
2573.80 97
2573.91 96
2574.03 94
2574.14 92
2574.26 89
2574.38 87
2574.49 86
2574.61 85
2574.73 84
2574.84 83
2574.96 81
2575.08 79
2575.19 75
2575.31 70
2575.42 65
2575.54 60
2575.66 58
2575.77 57
2575.89 58
2576.01 60
2576.12 63
2576.24 65
2576.36 66
2576.47 65
2576.59 63
2576.70 58
2576.82 52
2576.94 45
2577.05 38
2577.17 32
2577.29 27
2577.40 23
2577.52 22
2577.64 22
2577.75 24
2577.87 27
2577.99 29
2578.10 29
2578.22 27
2578.33 24
2578.45 19
2578.57 14
2578.68 10
2578.80 8
2578.92 8
2579.03 11
2579.15 15
2579.27 19
2579.38 22
2579.50 24
2579.62 24
2579.73 24
2579.85 24
2579.97 24
2580.08 24
2580.20 25
2580.31 26
2580.43 25
2580.55 24
2580.66 22
2580.78 19
2580.90 15
2581.01 11
2581.13 8
2581.25 4
2581.36 1
2581.48 0
2581.60 0
2581.71 0
2581.83 0
2581.95 0
2582.06 0
2582.18 0
2582.30 0
2582.41 4
2582.53 12
2582.65 22
2582.76 32
2582.88 42
2582.99 49
2583.11 53
2583.23 54
2583.34 52
2583.46 47
2583.58 42
2583.69 37
2583.81 34
2583.93 33
2584.04 34
2584.16 36
2584.28 39
2584.39 42
2584.51 46
2584.63 51
2584.74 57
2584.86 65
2584.98 74
2585.09 82
2585.21 90
2585.33 96
2585.44 99
2585.56 98
2585.68 95
2585.79 91
2585.91 86
2586.03 80
2586.14 75
2586.26 71
2586.38 67
2586.49 62
2586.61 57
2586.73 52
2586.84 46
2586.96 42
2587.08 39
2587.19 36
2587.31 33
2587.43 30
2587.54 26
2587.66 22
2587.78 17
2587.89 13
2588.01 10
2588.13 9
2588.24 9
2588.36 9
2588.48 10
2588.59 10
2588.71 10
2588.83 9
2588.94 8
2589.06 9
2589.18 10
2589.29 13
2589.41 17
2589.53 22
2589.64 27
2589.76 33
2589.88 38
2589.99 43
2590.11 48
2590.23 52
2590.34 56
2590.46 58
2590.58 58
2590.69 55
2590.81 49
2590.93 42
2591.04 34
2591.16 27
2591.28 21
2591.39 17
2591.51 15
2591.63 15
2591.74 15
2591.86 15
2591.98 14
2592.09 12
2592.21 10
2592.33 7
2592.44 4
2592.56 3
2592.68 2
2592.79 3
2592.91 4
2593.03 7
2593.14 12
2593.26 17
2593.38 22
2593.49 27
2593.61 31
2593.73 34
2593.85 34
2593.96 33
2594.08 31
2594.20 28
2594.31 25
2594.43 23
2594.55 22
2594.66 21
2594.78 20
2594.90 19
2595.01 17
2595.13 15
2595.25 12
2595.36 11
2595.48 10
2595.60 11
2595.71 12
2595.83 15
2595.95 18
2596.06 20
2596.18 21
2596.30 22
2596.42 23
2596.53 24
2596.65 28
2596.77 33
2596.88 40
2597.00 49
2597.12 57
2597.23 64
2597.35 68
2597.47 70
2597.58 71
2597.70 72
2597.82 74
2597.93 77
2598.05 81
2598.17 86
2598.29 89
2598.40 89
2598.52 84
2598.64 74
2598.75 61
2598.87 45
2598.99 29
2599.10 16
2599.22 7
2599.34 2
2599.45 2
2599.57 6
2599.69 13
2599.81 22
2599.92 31
2600.04 39
2600.16 43
2600.27 44
2600.39 41
2600.51 35
2600.62 28
2600.74 21
2600.86 15
2600.97 10
2601.09 9
2601.21 8
2601.33 9
2601.44 11
2601.56 13
2601.68 15
2601.79 17
2601.91 20
2602.03 23
2602.14 29
2602.26 35
2602.38 42
2602.50 50
2602.61 56
2602.73 60
2602.85 61
2602.96 59
2603.08 53
2603.20 46
2603.31 37
2603.43 28
2603.55 20
2603.67 15
2603.78 13
2603.90 13
2604.02 15
2604.13 20
2604.25 24
2604.37 30
2604.48 35
2604.60 41
2604.72 47
2604.84 54
2604.95 61
2605.07 69
2605.19 78
2605.30 86
2605.42 93
2605.54 99
2605.66 103
2605.77 107
2605.89 109
2606.01 110
2606.12 111
2606.24 112
2606.36 112
2606.47 112
2606.59 110
2606.71 108
2606.83 103
2606.94 97
2607.06 88
2607.18 78
2607.29 67
2607.41 56
2607.53 45
2607.65 36
2607.76 28
2607.88 22
2608.00 16
2608.11 11
2608.23 7
2608.35 3
2608.47 0
2608.58 0
2608.70 0
2608.82 0
2608.93 0
2609.05 0
2609.17 0
2609.29 0
2609.40 4
2609.52 14
2609.64 25
2609.75 36
2609.87 46
2609.99 54
2610.11 59
2610.22 61
2610.34 61
2610.46 58
2610.57 54
2610.69 49
2610.81 44
2610.93 40
2611.04 36
2611.16 34
2611.28 34
2611.39 36
2611.51 39
2611.63 45
2611.75 51
2611.86 59
2611.98 66
2612.10 72
2612.21 75
2612.33 77
2612.45 77
2612.57 75
2612.68 74
2612.80 76
2612.92 80
2613.04 89
2613.15 100
2613.27 112
2613.39 123
2613.50 131
2613.62 134
2613.74 131
2613.86 124
2613.97 113
2614.09 101
2614.21 89
2614.33 78
2614.44 70
2614.56 64
2614.68 59
2614.79 56
2614.91 53
2615.03 51
2615.15 50
2615.26 50
2615.38 51
2615.50 53
2615.61 57
2615.73 61
2615.85 67
2615.97 73
2616.08 78
2616.20 82
2616.32 85
2616.44 85
2616.55 82
2616.67 76
2616.79 69
2616.91 60
2617.02 51
2617.14 42
2617.26 34
2617.37 30
2617.49 31
2617.61 36
2617.73 46
2617.84 60
2617.96 76
2618.08 90
2618.20 102
2618.31 108
2618.43 109
2618.55 105
2618.67 97
2618.78 87
2618.90 78
2619.02 72
2619.13 68
2619.25 67
2619.37 69
2619.49 71
2619.60 72
2619.72 72
2619.84 70
2619.96 65
2620.07 59
2620.19 52
2620.31 46
2620.43 41
2620.54 39
2620.66 40
2620.78 43
2620.90 46
2621.01 51
2621.13 54
2621.25 58
2621.37 60
2621.48 62
2621.60 62
2621.72 62
2621.83 61
2621.95 59
2622.07 56
2622.19 53
2622.30 50
2622.42 49
2622.54 48
2622.66 49
2622.77 49
2622.89 49
2623.01 49
2623.13 46
2623.24 43
2623.36 39
2623.48 36
2623.60 33
2623.71 33
2623.83 34
2623.95 37
2624.07 42
2624.18 47
2624.30 53
2624.42 60
2624.54 66
2624.65 73
2624.77 79
2624.89 85
2625.01 90
2625.12 95
2625.24 99
2625.36 102
2625.48 105
2625.59 106
2625.71 106
2625.83 105
2625.95 104
2626.06 102
2626.18 101
2626.30 101
2626.42 103
2626.53 107
2626.65 112
2626.77 118
2626.89 125
2627.00 131
2627.12 136
2627.24 138
2627.36 136
2627.47 132
2627.59 126
2627.71 119
2627.83 112
2627.94 107
2628.06 103
2628.18 100
2628.30 98
2628.41 96
2628.53 92
2628.65 88
2628.77 81
2628.89 74
2629.00 67
2629.12 62
2629.24 59
2629.36 57
2629.47 57
2629.59 58
2629.71 59
2629.83 58
2629.94 55
2630.06 50
2630.18 45
2630.30 39
2630.41 35
2630.53 33
2630.65 34
2630.77 39
2630.88 46
2631.00 53
2631.12 60
2631.24 64
2631.35 66
2631.47 64
2631.59 59
2631.71 52
2631.83 45
2631.94 38
2632.06 33
2632.18 32
2632.30 35
2632.41 43
2632.53 55
2632.65 71
2632.77 90
2632.88 112
2633.00 134
2633.12 157
2633.24 179
2633.36 199
2633.47 217
2633.59 234
2633.71 251
2633.83 268
2633.94 286
2634.06 307
2634.18 331
2634.30 356
2634.41 381
2634.53 406
2634.65 429
2634.77 450
2634.89 468
2635.00 483
2635.12 496
2635.24 506
2635.36 513
2635.47 518
2635.59 521
2635.71 522
2635.83 524
2635.94 526
2636.06 531
2636.18 537
2636.30 545
2636.42 554
2636.53 563
2636.65 569
2636.77 573
2636.89 573
2637.00 569
2637.12 561
2637.24 551
2637.36 540
2637.48 528
2637.59 518
2637.71 509
2637.83 502
2637.95 496
2638.06 489
2638.18 482
2638.30 471
2638.42 457
2638.54 438
2638.65 416
2638.77 391
2638.89 364
2639.01 339
2639.12 318
2639.24 301
2639.36 291
2639.48 287
2639.60 288
2639.71 291
2639.83 294
2639.95 293
2640.07 288
2640.19 278
2640.30 265
2640.42 251
2640.54 237
2640.66 225
2640.77 217
2640.89 212
2641.01 210
2641.13 209
2641.25 207
2641.36 206
2641.48 202
2641.60 195
2641.72 187
2641.84 176
2641.95 163
2642.07 150
2642.19 137
2642.31 126
2642.42 117
2642.54 110
2642.66 105
2642.78 100
2642.90 96
2643.01 90
2643.13 84
2643.25 77
2643.37 70
2643.49 64
2643.60 59
2643.72 55
2643.84 51
2643.96 48
2644.08 45
2644.19 42
2644.31 38
2644.43 36
2644.55 34
2644.66 34
2644.78 34
2644.90 35
2645.02 36
2645.14 37
2645.25 38
2645.37 37
2645.49 36
2645.61 36
2645.73 35
2645.84 35
2645.96 36
2646.08 37
2646.20 40
2646.32 42
2646.43 45
2646.55 47
2646.67 48
2646.79 47
2646.91 44
2647.02 39
2647.14 33
2647.26 27
2647.38 21
2647.50 18
2647.61 16
2647.73 16
2647.85 17
2647.97 19
2648.09 21
2648.20 23
2648.32 24
2648.44 24
2648.56 24
2648.68 25
2648.79 27
2648.91 29
2649.03 32
2649.15 36
2649.27 39
2649.38 41
2649.50 42
2649.62 41
2649.74 38
2649.86 35
2649.97 32
2650.09 29
2650.21 28
2650.33 29
2650.45 30
2650.56 33
2650.68 37
2650.80 39
2650.92 41
2651.04 40
2651.16 36
2651.27 31
2651.39 26
2651.51 21
2651.63 18
2651.75 18
2651.86 20
2651.98 25
2652.10 32
2652.22 38
2652.34 41
2652.45 42
2652.57 39
2652.69 33
2652.81 26
2652.93 18
2653.04 12
2653.16 7
2653.28 5
2653.40 3
2653.52 1
2653.64 0
2653.75 0
2653.87 0
2653.99 0
2654.11 0
2654.23 0
2654.34 0
2654.46 6
2654.58 21
2654.70 37
2654.82 52
2654.93 65
2655.05 76
2655.17 85
2655.29 91
2655.41 95
2655.53 98
2655.64 97
2655.76 95
2655.88 90
2656.00 85
2656.12 80
2656.23 77
2656.35 76
2656.47 78
2656.59 82
2656.71 87
2656.83 91
2656.94 94
2657.06 95
2657.18 93
2657.30 89
2657.42 83
2657.54 77
2657.65 70
2657.77 65
2657.89 62
2658.01 60
2658.13 60
2658.24 61
2658.36 61
2658.48 61
2658.60 59
2658.72 55
2658.84 49
2658.95 42
2659.07 35
2659.19 27
2659.31 21
2659.43 15
2659.55 11
2659.66 8
2659.78 7
2659.90 9
2660.02 13
2660.14 20
2660.25 30
2660.37 43
2660.49 57
2660.61 71
2660.73 83
2660.85 92
2660.96 96
2661.08 95
2661.20 90
2661.32 84
2661.44 78
2661.56 74
2661.67 74
2661.79 79
2661.91 89
2662.03 101
2662.15 114
2662.27 125
2662.38 133
2662.50 135
2662.62 133
2662.74 126
2662.86 116
2662.98 104
2663.09 92
2663.21 80
2663.33 69
2663.45 59
2663.57 51
2663.69 46
2663.80 43
2663.92 44
2664.04 48
2664.16 56
2664.28 65
2664.40 77
2664.51 88
2664.63 99
2664.75 107
2664.87 114
2664.99 119
2665.11 120
2665.23 120
2665.34 117
2665.46 114
2665.58 109
2665.70 104
2665.82 99
2665.94 96
2666.05 94
2666.17 94
2666.29 95
2666.41 97
2666.53 98
2666.65 98
2666.76 96
2666.88 90
2667.00 82
2667.12 73
2667.24 64
2667.36 57
2667.48 52
2667.59 50
2667.71 51
2667.83 53
2667.95 54
2668.07 55
2668.19 53
2668.30 51
2668.42 46
2668.54 42
2668.66 39
2668.78 37
2668.90 36
2669.02 35
2669.13 34
2669.25 32
2669.37 30
2669.49 27
2669.61 25
2669.73 24
2669.84 25
2669.96 26
2670.08 28
2670.20 28
2670.32 28
2670.44 25
2670.56 22
2670.67 18
2670.79 14
2670.91 12
2671.03 11
2671.15 13
2671.27 17
2671.39 23
2671.50 32
2671.62 42
2671.74 53
2671.86 66
2671.98 78
2672.10 90
2672.21 101
2672.33 110
2672.45 117
2672.57 121
2672.69 124
2672.81 124
2672.93 121
2673.04 116
2673.16 109
2673.28 100
2673.40 89
2673.52 78
2673.64 69
2673.76 61
2673.87 55
2673.99 50
2674.11 48
2674.23 47
2674.35 48
2674.47 49
2674.59 51
2674.70 53
2674.82 55
2674.94 56
2675.06 55
2675.18 54
2675.30 51
2675.42 47
2675.54 44
2675.65 42
2675.77 40
2675.89 39
2676.01 39
2676.13 40
2676.25 41
2676.37 41
2676.48 42
2676.60 44
2676.72 45
2676.84 48
2676.96 51
2677.08 54
2677.20 58
2677.31 61
2677.43 64
2677.55 66
2677.67 67
2677.79 67
2677.91 66
2678.03 63
2678.15 60
2678.26 57
2678.38 55
2678.50 53
2678.62 51
2678.74 51
2678.86 50
2678.98 50
2679.10 49
2679.21 46
2679.33 42
2679.45 37
2679.57 30
2679.69 24
2679.81 17
2679.93 12
2680.04 9
2680.16 7
2680.28 7
2680.40 7
2680.52 9
2680.64 12
2680.76 17
2680.88 21
2680.99 27
2681.11 33
2681.23 40
2681.35 46
2681.47 51
2681.59 55
2681.71 57
2681.83 57
2681.94 55
2682.06 51
2682.18 45
2682.30 38
2682.42 30
2682.54 21
2682.66 13
2682.78 5
2682.89 0
2683.01 0
2683.13 0
2683.25 0
2683.37 0
2683.49 0
2683.61 0
2683.73 7
2683.85 15
2683.96 23
2684.08 30
2684.20 36
2684.32 40
2684.44 42
2684.56 41
2684.68 38
2684.80 35
2684.91 32
2685.03 30
2685.15 28
2685.27 29
2685.39 31
2685.51 34
2685.63 38
2685.75 44
2685.87 51
2685.98 60
2686.10 70
2686.22 82
2686.34 93
2686.46 105
2686.58 115
2686.70 123
2686.82 130
2686.93 133
2687.05 134
2687.17 131
2687.29 126
2687.41 118
2687.53 110
2687.65 102
2687.77 95
2687.89 92
2688.00 91
2688.12 92
2688.24 94
2688.36 96
2688.48 96
2688.60 93
2688.72 88
2688.84 80
2688.96 71
2689.08 60
2689.19 48
2689.31 37
2689.43 25
2689.55 14
2689.67 4
2689.79 0
2689.91 0
2690.03 0
2690.15 0
2690.26 0
2690.38 0
2690.50 0
2690.62 0
2690.74 3
2690.86 6
2690.98 9
2691.10 13
2691.22 19
2691.34 26
2691.45 34
2691.57 43
2691.69 49
2691.81 53
2691.93 53
2692.05 50
2692.17 44
2692.29 38
2692.41 31
2692.52 27
2692.64 23
2692.76 21
2692.88 20
2693.00 19
2693.12 18
2693.24 17
2693.36 18
2693.48 21
2693.60 27
2693.71 33
2693.83 41
2693.95 48
2694.07 53
2694.19 56
2694.31 56
2694.43 55
2694.55 52
2694.67 49
2694.79 47
2694.91 47
2695.02 47
2695.14 48
2695.26 50
2695.38 51
2695.50 53
2695.62 54
2695.74 54
2695.86 55
2695.98 57
2696.10 59
2696.22 61
2696.33 65
2696.45 69
2696.57 73
2696.69 77
2696.81 81
2696.93 85
2697.05 87
2697.17 88
2697.29 88
2697.41 85
2697.53 81
2697.64 74
2697.76 67
2697.88 60
2698.00 52
2698.12 46
2698.24 39
2698.36 34
2698.48 29
2698.60 25
2698.72 22
2698.84 20
2698.95 20
2699.07 22
2699.19 26
2699.31 30
2699.43 35
2699.55 40
2699.67 44
2699.79 49
2699.91 54
2700.03 60
2700.15 66
2700.27 72
2700.38 77
2700.50 81
2700.62 83
2700.74 82
2700.86 80
2700.98 76
2701.10 72
2701.22 68
2701.34 65
2701.46 63
2701.58 62
2701.70 62
2701.81 63
2701.93 63
2702.05 62
2702.17 61
2702.29 61
2702.41 61
2702.53 63
2702.65 67
2702.77 72
2702.89 78
2703.01 83
2703.13 87
2703.25 89
2703.36 89
2703.48 86
2703.60 83
2703.72 78
2703.84 73
2703.96 69
2704.08 66
2704.20 64
2704.32 63
2704.44 61
2704.56 60
2704.68 59
2704.80 59
2704.91 59
2705.03 60
2705.15 63
2705.27 68
2705.39 74
2705.51 82
2705.63 90
2705.75 98
2705.87 106
2705.99 112
2706.11 115
2706.23 117
2706.35 116
2706.47 114
2706.58 109
2706.70 103
2706.82 96
2706.94 88
2707.06 79
2707.18 71
2707.30 64
2707.42 59
2707.54 57
2707.66 59
2707.78 62
2707.90 67
2708.02 72
2708.14 74
2708.26 75
2708.37 72
2708.49 67
2708.61 62
2708.73 56
2708.85 51
2708.97 48
2709.09 46
2709.21 45
2709.33 45
2709.45 45
2709.57 45
2709.69 45
2709.81 45
2709.93 46
2710.05 48
2710.17 51
2710.28 54
2710.40 56
2710.52 57
2710.64 56
2710.76 54
2710.88 50
2711.00 45
2711.12 39
2711.24 33
2711.36 27
2711.48 22
2711.60 18
2711.72 16
2711.84 15
2711.96 14
2712.08 15
2712.20 15
2712.31 14
2712.43 13
2712.55 11
2712.67 9
2712.79 6
2712.91 4
2713.03 3
2713.15 2
2713.27 1
2713.39 0
2713.51 0
2713.63 0
2713.75 0
2713.87 0
2713.99 0
2714.11 0
2714.23 0
2714.35 4
2714.46 12
2714.58 20
2714.70 28
2714.82 35
2714.94 39
2715.06 42
2715.18 41
2715.30 39
2715.42 36
2715.54 32
2715.66 30
2715.78 28
2715.90 28
2716.02 29
2716.14 30
2716.26 32
2716.38 34
2716.50 36
2716.62 38
2716.74 40
2716.85 43
2716.97 47
2717.09 50
2717.21 54
2717.33 58
2717.45 62
2717.57 66
2717.69 71
2717.81 76
2717.93 80
2718.05 82
2718.17 82
2718.29 80
2718.41 77
2718.53 74
2718.65 72
2718.77 72
2718.89 73
2719.01 74
2719.13 75
2719.25 74
2719.37 72
2719.49 69
2719.60 65
2719.72 62
2719.84 62
2719.96 64
2720.08 69
2720.20 75
2720.32 81
2720.44 86
2720.56 88
2720.68 89
2720.80 88
2720.92 86
2721.04 83
2721.16 82
2721.28 81
2721.40 80
2721.52 79
2721.64 78
2721.76 77
2721.88 76
2722.00 74
2722.12 73
2722.24 71
2722.36 70
2722.48 68
2722.60 66
2722.72 63
2722.83 59
2722.95 54
2723.07 48
2723.19 44
2723.31 40
2723.43 39
2723.55 40
2723.67 42
2723.79 46
2723.91 50
2724.03 52
2724.15 51
2724.27 48
2724.39 42
2724.51 35
2724.63 27
2724.75 21
2724.87 15
2724.99 13
2725.11 12
2725.23 14
2725.35 17
2725.47 22
2725.59 28
2725.71 35
2725.83 41
2725.95 46
2726.07 50
2726.19 51
2726.31 51
2726.43 49
2726.55 44
2726.67 39
2726.79 32
2726.90 25
2727.02 18
2727.14 11
2727.26 5
2727.38 1
2727.50 0
2727.62 1
2727.74 4
2727.86 10
2727.98 16
2728.10 23
2728.22 27
2728.34 29
2728.46 28
2728.58 24
2728.70 17
2728.82 8
2728.94 0
2729.06 0
2729.18 0
2729.30 0
2729.42 0
2729.54 0
2729.66 0
2729.78 0
2729.90 3
2730.02 10
2730.14 15
2730.26 19
2730.38 21
2730.50 20
2730.62 17
2730.74 12
2730.86 6
2730.98 1
2731.10 0
2731.22 0
2731.34 0
2731.46 4
2731.58 12
2731.70 21
2731.82 29
2731.94 35
2732.06 38
2732.18 39
2732.30 39
2732.42 38
2732.54 38
2732.66 39
2732.78 40
2732.90 43
2733.02 46
2733.14 49
2733.26 53
2733.38 56
2733.50 59
2733.62 62
2733.74 64
2733.86 65
2733.98 65
2734.09 63
2734.21 59
2734.33 54
2734.45 47
2734.57 39
2734.69 31
2734.81 23
2734.93 16
2735.05 12
2735.17 11
2735.29 13
2735.41 20
2735.53 30
2735.65 41
2735.77 53
2735.89 62
2736.01 68
2736.13 70
2736.25 68
2736.37 63
2736.49 57
2736.61 51
2736.73 46
2736.85 44
2736.97 45
2737.09 48
2737.21 53
2737.33 60
2737.45 67
2737.57 74
2737.69 80
2737.81 85
2737.93 89
2738.05 93
2738.17 97
2738.29 101
2738.41 106
2738.53 110
2738.65 114
2738.77 118
2738.89 121
2739.01 124
2739.13 127
2739.25 131
2739.37 135
2739.49 140
2739.61 145
2739.73 150
2739.85 154
2739.97 157
2740.09 160
2740.21 162
2740.33 165
2740.45 167
2740.57 170
2740.69 174
2740.81 178
2740.93 181
2741.05 185
2741.17 187
2741.29 187
2741.41 185
2741.53 181
2741.65 174
2741.77 164
2741.89 153
2742.01 140
2742.13 127
2742.26 114
2742.38 101
2742.50 90
2742.62 80
2742.74 70
2742.86 61
2742.98 54
2743.10 47
2743.22 42
2743.34 39
2743.46 40
2743.58 44
2743.70 51
2743.82 60
2743.94 70
2744.06 79
2744.18 86
2744.30 89
2744.42 90
2744.54 89
2744.66 86
2744.78 83
2744.90 81
2745.02 78
2745.14 76
2745.26 73
2745.38 70
2745.50 65
2745.62 59
2745.74 52
2745.86 45
2745.98 39
2746.10 34
2746.22 31
2746.34 31
2746.46 33
2746.58 38
2746.70 44
2746.82 51
2746.94 58
2747.06 65
2747.18 71
2747.30 75
2747.42 78
2747.54 81
2747.66 82
2747.78 83
2747.90 84
2748.02 83
2748.14 81
2748.26 78
2748.38 75
2748.50 70
2748.62 66
2748.74 63
2748.86 62
2748.98 64
2749.10 68
2749.22 73
2749.34 79
2749.47 84
2749.59 88
2749.71 90
2749.83 91
2749.95 92
2750.07 93
2750.19 96
2750.31 100
2750.43 103
2750.55 105
2750.67 106
2750.79 104
2750.91 100
2751.03 94
2751.15 89
2751.27 85
2751.39 82
2751.51 79
2751.63 77
2751.75 75
2751.87 71
2751.99 66
2752.11 60
2752.23 55
2752.35 50
2752.47 47
2752.59 46
2752.71 46
2752.83 47
2752.95 48
2753.07 48
2753.19 47
2753.31 45
2753.43 43
2753.56 42
2753.68 43
2753.80 48
2753.92 57
2754.04 70
2754.16 86
2754.28 103
2754.40 119
2754.52 134
2754.64 145
2754.76 153
2754.88 158
2755.00 160
2755.12 161
2755.24 161
2755.36 160
2755.48 161
2755.60 162
2755.72 166
2755.84 171
2755.96 177
2756.08 185
2756.20 194
2756.32 202
2756.44 209
2756.56 213
2756.68 215
2756.81 213
2756.93 209
2757.05 202
2757.17 193
2757.29 184
2757.41 175
2757.53 167
2757.65 158
2757.77 149
2757.89 140
2758.01 132
2758.13 125
2758.25 119
2758.37 115
2758.49 113
2758.61 111
2758.73 110
2758.85 108
2758.97 106
2759.09 104
2759.21 103
2759.33 104
2759.45 108
2759.58 114
2759.70 122
2759.82 130
2759.94 138
2760.06 146
2760.18 152
2760.30 158
2760.42 164
2760.54 170
2760.66 178
2760.78 187
2760.90 198
2761.02 210
2761.14 223
2761.26 238
2761.38 254
2761.50 270
2761.62 284
2761.74 296
2761.86 306
2761.99 314
2762.11 321
2762.23 328
2762.35 337
2762.47 348
2762.59 359
2762.71 370
2762.83 378
2762.95 383
2763.07 382
2763.19 378
2763.31 370
2763.43 360
2763.55 351
2763.67 343
2763.79 338
2763.91 334
2764.03 332
2764.16 331
2764.28 331
2764.40 329
2764.52 327
2764.64 323
2764.76 317
2764.88 309
2765.00 299
2765.12 289
2765.24 279
2765.36 270
2765.48 261
2765.60 254
2765.72 248
2765.84 243
2765.96 237
2766.08 230
2766.21 221
2766.33 211
2766.45 200
2766.57 187
2766.69 175
2766.81 162
2766.93 151
2767.05 142
2767.17 134
2767.29 128
2767.41 123
2767.53 121
2767.65 120
2767.77 120
2767.89 121
2768.01 122
2768.14 123
2768.26 123
2768.38 124
2768.50 124
2768.62 126
2768.74 130
2768.86 136
2768.98 145
2769.10 155
2769.22 168
2769.34 180
2769.46 193
2769.58 204
2769.70 214
2769.82 222
2769.95 228
2770.07 233
2770.19 237
2770.31 241
2770.43 247
2770.55 255
2770.67 265
2770.79 277
2770.91 291
2771.03 305
2771.15 317
2771.27 326
2771.39 331
2771.51 335
2771.64 336
2771.76 338
2771.88 341
2772.00 347
2772.12 355
2772.24 365
2772.36 375
2772.48 383
2772.60 388
2772.72 388
2772.84 383
2772.96 373
2773.08 359
2773.21 342
2773.33 322
2773.45 302
2773.57 281
2773.69 263
2773.81 247
2773.93 234
2774.05 224
2774.17 217
2774.29 211
2774.41 205
2774.53 198
2774.65 189
2774.78 178
2774.90 166
2775.02 153
2775.14 142
2775.26 134
2775.38 129
2775.50 127
2775.62 128
2775.74 130
2775.86 133
2775.98 136
2776.10 138
2776.23 139
2776.35 139
2776.47 138
2776.59 137
2776.71 136
2776.83 135
2776.95 135
2777.07 134
2777.19 134
2777.31 136
2777.43 139
2777.55 144
2777.68 151
2777.80 159
2777.92 169
2778.04 178
2778.16 186
2778.28 193
2778.40 199
2778.52 202
2778.64 204
2778.76 204
2778.88 204
2779.00 203
2779.13 201
2779.25 199
2779.37 197
2779.49 194
2779.61 192
2779.73 191
2779.85 191
2779.97 192
2780.09 194
2780.21 197
2780.33 201
2780.46 206
2780.58 210
2780.70 213
2780.82 214
2780.94 214
2781.06 212
2781.18 208
2781.30 202
2781.42 196
2781.54 190
2781.67 185
2781.79 182
2781.91 181
2782.03 183
2782.15 188
2782.27 196
2782.39 204
2782.51 212
2782.63 218
2782.75 221
2782.87 220
2783.00 216
2783.12 209
2783.24 200
2783.36 191
2783.48 183
2783.60 176
2783.72 170
2783.84 164
2783.96 160
2784.08 155
2784.21 150
2784.33 144
2784.45 135
2784.57 124
2784.69 111
2784.81 96
2784.93 79
2785.05 64
2785.17 51
2785.29 43
2785.42 40
2785.54 42
2785.66 48
2785.78 56
2785.90 64
2786.02 71
2786.14 75
2786.26 77
2786.38 77
2786.51 77
2786.63 76
2786.75 77
2786.87 78
2786.99 79
2787.11 79
2787.23 77
2787.35 73
2787.47 65
2787.59 56
2787.72 44
2787.84 33
2787.96 24
2788.08 17
2788.20 14
2788.32 13
2788.44 15
2788.56 17
2788.68 18
2788.81 16
2788.93 12
2789.05 6
2789.17 0
2789.29 0
2789.41 0
2789.53 0
2789.65 0
2789.77 0
2789.90 0
2790.02 1
2790.14 5
2790.26 8
2790.38 9
2790.50 9
2790.62 8
2790.74 7
2790.86 6
2790.99 7
2791.11 9
2791.23 11
2791.35 13
2791.47 15
2791.59 17
2791.71 19
2791.83 22
2791.96 26
2792.08 33
2792.20 41
2792.32 50
2792.44 60
2792.56 69
2792.68 77
2792.80 83
2792.92 87
2793.05 90
2793.17 91
2793.29 90
2793.41 88
2793.53 85
2793.65 81
2793.77 76
2793.89 71
2794.02 66
2794.14 62
2794.26 58
2794.38 54
2794.50 51
2794.62 49
2794.74 47
2794.86 47
2794.99 49
2795.11 53
2795.23 59
2795.35 65
2795.47 70
2795.59 74
2795.71 74
2795.83 72
2795.96 66
2796.08 58
2796.20 49
2796.32 39
2796.44 32
2796.56 26
2796.68 23
2796.80 22
2796.93 23
2797.05 25
2797.17 27
2797.29 28
2797.41 29
2797.53 29
2797.65 29
2797.77 28
2797.90 27
2798.02 26
2798.14 24
2798.26 22
2798.38 19
2798.50 15
2798.62 10
2798.75 6
2798.87 2
2798.99 0
2799.11 0
2799.23 0
2799.35 0
2799.47 0
2799.59 0
2799.72 0
2799.84 5
2799.96 12
2800.08 20
2800.20 29
2800.32 39
2800.44 49
2800.57 57
2800.69 62
2800.81 65
2800.93 65
2801.05 62
2801.17 60
2801.29 57
2801.41 57
2801.54 59
2801.66 64
2801.78 71
2801.90 79
2802.02 87
2802.14 92
2802.26 96
2802.39 96
2802.51 93
2802.63 89
2802.75 84
2802.87 80
2802.99 77
2803.11 77
2803.24 78
2803.36 81
2803.48 84
2803.60 87
2803.72 87
2803.84 86
2803.96 83
2804.09 79
2804.21 77
2804.33 76
2804.45 79
2804.57 83
2804.69 90
2804.81 97
2804.94 103
2805.06 106
2805.18 108
2805.30 107
2805.42 104
2805.54 101
2805.66 98
2805.79 96
2805.91 94
2806.03 93
2806.15 91
2806.27 88
2806.39 82
2806.52 75
2806.64 66
2806.76 56
2806.88 47
2807.00 40
2807.12 35
2807.24 33
2807.37 33
2807.49 36
2807.61 39
2807.73 43
2807.85 46
2807.97 48
2808.09 50
2808.22 50
2808.34 49
2808.46 48
2808.58 46
2808.70 45
2808.82 44
2808.95 45
2809.07 49
2809.19 56
2809.31 67
2809.43 81
2809.55 96
2809.67 112
2809.80 126
2809.92 138
2810.04 145
2810.16 149
2810.28 148
2810.40 144
2810.53 137
2810.65 128
2810.77 118
2810.89 109
2811.01 101
2811.13 95
2811.26 91
2811.38 90
2811.50 91
2811.62 93
2811.74 95
2811.86 96
2811.98 95
2812.11 93
2812.23 88
2812.35 82
2812.47 74
2812.59 66
2812.71 57
2812.84 47
2812.96 38
2813.08 30
2813.20 23
2813.32 18
2813.44 16
2813.57 16
2813.69 18
2813.81 23
2813.93 28
2814.05 34
2814.17 40
2814.30 45
2814.42 50
2814.54 54
2814.66 57
2814.78 60
2814.90 61
2815.03 62
2815.15 62
2815.27 62
2815.39 61
2815.51 60
2815.63 59
2815.76 58
2815.88 57
2816.00 57
2816.12 58
2816.24 60
2816.36 64
2816.49 71
2816.61 80
2816.73 94
2816.85 111
2816.97 130
2817.09 152
2817.22 174
2817.34 195
2817.46 214
2817.58 230
2817.70 243
2817.82 252
2817.95 259
2818.07 265
2818.19 272
2818.31 281
2818.43 294
2818.56 310
2818.68 330
2818.80 353
2818.92 380
2819.04 408
2819.16 436
2819.29 463
2819.41 486
2819.53 505
2819.65 517
2819.77 524
2819.89 526
2820.02 524
2820.14 519
2820.26 512
2820.38 504
2820.50 495
2820.63 485
2820.75 475
2820.87 464
2820.99 455
2821.11 446
2821.23 437
2821.36 428
2821.48 417
2821.60 404
2821.72 389
2821.84 371
2821.97 352
2822.09 331
2822.21 312
2822.33 294
2822.45 278
2822.57 263
2822.70 249
2822.82 235
2822.94 223
2823.06 211
2823.18 200
2823.31 191
2823.43 185
2823.55 180
2823.67 177
2823.79 175
2823.91 175
2824.04 175
2824.16 177
2824.28 179
2824.40 181
2824.52 183
2824.65 184
2824.77 185
2824.89 186
2825.01 186
2825.13 187
2825.26 188
2825.38 188
2825.50 187
2825.62 184
2825.74 178
2825.87 170
2825.99 160
2826.11 149
2826.23 140
2826.35 133
2826.47 128
2826.60 126
2826.72 125
2826.84 125
2826.96 125
2827.08 124
2827.21 121
2827.33 118
2827.45 115
2827.57 113
2827.69 111
2827.82 110
2827.94 109
2828.06 107
2828.18 104
2828.30 100
2828.43 95
2828.55 91
2828.67 90
2828.79 92
2828.91 98
2829.04 108
2829.16 120
2829.28 133
2829.40 144
2829.52 152
2829.65 156
2829.77 157
2829.89 157
2830.01 154
2830.13 152
2830.26 149
2830.38 145
2830.50 140
2830.62 133
2830.74 125
2830.87 116
2830.99 108
2831.11 101
2831.23 97
2831.35 95
2831.48 96
2831.60 99
2831.72 102
2831.84 104
2831.96 105
2832.09 103
2832.21 98
2832.33 90
2832.45 81
2832.57 70
2832.70 59
2832.82 48
2832.94 38
2833.06 30
2833.18 23
2833.31 18
2833.43 13
2833.55 9
2833.67 5
2833.79 1
2833.92 0
2834.04 0
2834.16 0
2834.28 0
2834.41 0
2834.53 0
2834.65 3
2834.77 6
2834.89 8
2835.02 8
2835.14 6
2835.26 4
2835.38 1
2835.50 0
2835.63 0
2835.75 0
2835.87 0
2835.99 0
2836.11 0
2836.24 0
2836.36 0
2836.48 1
2836.60 6
2836.73 11
2836.85 18
2836.97 24
2837.09 30
2837.21 35
2837.34 38
2837.46 39
2837.58 37
2837.70 34
2837.82 30
2837.95 26
2838.07 22
2838.19 21
2838.31 23
2838.44 28
2838.56 35
2838.68 45
2838.80 56
2838.92 68
2839.05 80
2839.17 93
2839.29 105
2839.41 118
2839.54 129
2839.66 140
2839.78 149
2839.90 156
2840.02 161
2840.15 165
2840.27 166
2840.39 167
2840.51 167
2840.64 167
2840.76 168
2840.88 168
2841.00 170
2841.12 171
2841.25 173
2841.37 174
2841.49 174
2841.61 173
2841.74 170
2841.86 165
2841.98 158
2842.10 149
2842.22 139
2842.35 130
2842.47 122
2842.59 117
2842.71 115
2842.84 117
2842.96 121
2843.08 126
2843.20 129
2843.32 130
2843.45 128
2843.57 123
2843.69 118
2843.81 113
2843.94 112
2844.06 117
2844.18 126
2844.30 140
2844.43 155
2844.55 171
2844.67 184
2844.79 193
2844.91 198
2845.04 199
2845.16 196
2845.28 191
2845.40 184
2845.53 176
2845.65 167
2845.77 157
2845.89 148
2846.02 140
2846.14 133
2846.26 128
2846.38 125
2846.50 122
2846.63 121
2846.75 120
2846.87 120
2846.99 120
2847.12 119
2847.24 119
2847.36 120
2847.48 122
2847.61 125
2847.73 128
2847.85 132
2847.97 136
2848.10 138
2848.22 140
2848.34 139
2848.46 137
2848.59 133
2848.71 128
2848.83 124
2848.95 119
2849.07 115
2849.20 111
2849.32 107
2849.44 103
2849.56 99
2849.69 94
2849.81 89
2849.93 84
2850.05 79
2850.18 74
2850.30 68
2850.42 62
2850.54 56
2850.67 48
2850.79 40
2850.91 32
2851.03 26
2851.16 21
2851.28 20
2851.40 21
2851.52 25
2851.65 29
2851.77 35
2851.89 39
2852.01 43
2852.14 45
2852.26 46
2852.38 45
2852.50 43
2852.63 40
2852.75 37
2852.87 35
2852.99 33
2853.12 32
2853.24 33
2853.36 34
2853.48 37
2853.61 40
2853.73 44
2853.85 49
2853.97 55
2854.10 62
2854.22 69
2854.34 77
2854.46 85
2854.59 90
2854.71 93
2854.83 92
2854.95 89
2855.08 83
2855.20 78
2855.32 73
2855.44 71
2855.57 71
2855.69 74
2855.81 77
2855.93 81
2856.06 82
2856.18 82
2856.30 82
2856.42 81
2856.55 81
2856.67 83
2856.79 86
2856.91 91
2857.04 96
2857.16 101
2857.28 104
2857.40 107
2857.53 107
2857.65 106
2857.77 102
2857.89 96
2858.02 87
2858.14 76
2858.26 65
2858.39 54
2858.51 47
2858.63 43
2858.75 44
2858.88 49
2859.00 58
2859.12 68
2859.24 79
2859.37 89
2859.49 98
2859.61 104
2859.73 109
2859.86 111
2859.98 112
2860.10 111
2860.22 110
2860.35 110
2860.47 112
2860.59 116
2860.72 124
2860.84 134
2860.96 145
2861.08 158
2861.21 168
2861.33 176
2861.45 179
2861.57 178
2861.70 173
2861.82 165
2861.94 155
2862.06 145
2862.19 136
2862.31 128
2862.43 121
2862.56 116
2862.68 110
2862.80 105
2862.92 99
2863.05 93
2863.17 87
2863.29 79
2863.41 71
2863.54 61
2863.66 52
2863.78 45
2863.91 39
2864.03 37
2864.15 37
2864.27 41
2864.40 46
2864.52 52
2864.64 59
2864.76 65
2864.89 70
2865.01 75
2865.13 81
2865.26 87
2865.38 93
2865.50 99
2865.62 105
2865.75 109
2865.87 111
2865.99 110
2866.11 108
2866.24 105
2866.36 101
2866.48 98
2866.61 95
2866.73 95
2866.85 95
2866.97 97
2867.10 98
2867.22 100
2867.34 100
2867.47 98
2867.59 95
2867.71 90
2867.83 84
2867.96 79
2868.08 75
2868.20 74
2868.33 76
2868.45 81
2868.57 88
2868.69 95
2868.82 100
2868.94 103
2869.06 103
2869.18 99
2869.31 93
2869.43 86
2869.55 78
2869.68 72
2869.80 68
2869.92 65
2870.04 64
2870.17 64
2870.29 65
2870.41 65
2870.54 64
2870.66 63
2870.78 61
2870.90 59
2871.03 57
2871.15 55
2871.27 55
2871.40 56
2871.52 58
2871.64 61
2871.77 65
2871.89 69
2872.01 72
2872.13 73
2872.26 72
2872.38 68
2872.50 63
2872.63 57
2872.75 53
2872.87 52
2872.99 53
2873.12 57
2873.24 63
2873.36 68
2873.49 72
2873.61 73
2873.73 71
2873.85 67
2873.98 62
2874.10 56
2874.22 49
2874.35 41
2874.47 32
2874.59 22
2874.72 11
2874.84 0
2874.96 0
2875.08 0
2875.21 0
2875.33 0
2875.45 0
2875.58 0
2875.70 0
2875.82 1
2875.94 7
2876.07 12
2876.19 17
2876.31 21
2876.44 26
2876.56 29
2876.68 32
2876.81 33
2876.93 32
2877.05 30
2877.17 26
2877.30 23
2877.42 21
2877.54 20
2877.67 22
2877.79 24
2877.91 28
2878.04 32
2878.16 36
2878.28 38
2878.41 39
2878.53 39
2878.65 38
2878.77 39
2878.90 40
2879.02 44
2879.14 49
2879.27 56
2879.39 63
2879.51 70
2879.64 74
2879.76 75
2879.88 74
2880.00 72
2880.13 70
2880.25 68
2880.37 68
2880.50 70
2880.62 73
2880.74 77
2880.87 80
2880.99 83
2881.11 85
2881.24 85
2881.36 84
2881.48 82
2881.60 80
2881.73 79
2881.85 80
2881.97 83
2882.10 89
2882.22 97
2882.34 105
2882.47 114
2882.59 121
2882.71 127
2882.84 130
2882.96 132
2883.08 131
2883.21 129
2883.33 126
2883.45 124
2883.57 121
2883.70 121
2883.82 121
2883.94 123
2884.07 125
2884.19 127
2884.31 128
2884.44 126
2884.56 120
2884.68 111
2884.81 100
2884.93 86
2885.05 72
2885.18 58
2885.30 45
2885.42 34
2885.55 25
2885.67 19
2885.79 15
2885.92 14
2886.04 13
2886.16 14
2886.28 15
2886.41 14
2886.53 13
2886.65 10
2886.78 5
2886.90 1
2887.02 0
2887.15 0
2887.27 0
2887.39 0
2887.52 0
2887.64 0
2887.76 0
2887.89 1
2888.01 3
2888.13 4
2888.26 5
2888.38 6
2888.50 7
2888.63 8
2888.75 9
2888.87 9
2889.00 9
2889.12 9
2889.24 9
2889.37 11
2889.49 15
2889.61 21
2889.74 29
2889.86 38
2889.98 47
2890.11 55
2890.23 61
2890.35 64
2890.48 66
2890.60 65
2890.72 63
2890.84 61
2890.97 58
2891.09 55
2891.21 52
2891.34 49
2891.46 47
2891.58 46
2891.71 46
2891.83 47
2891.95 50
2892.08 53
2892.20 58
2892.32 64
2892.45 69
2892.57 73
2892.69 76
2892.82 78
2892.94 79
2893.06 78
2893.19 77
2893.31 76
2893.43 75
2893.56 76
2893.68 78
2893.80 81
2893.93 85
2894.05 90
2894.18 95
2894.30 101
2894.42 106
2894.55 111
2894.67 115
2894.79 116
2894.92 116
2895.04 114
2895.16 110
2895.29 106
2895.41 103
2895.53 100
2895.66 98
2895.78 97
2895.90 96
2896.03 95
2896.15 94
2896.27 94
2896.40 94
2896.52 93
2896.64 92
2896.77 89
2896.89 85
2897.01 78
2897.14 69
2897.26 61
2897.38 54
2897.51 50
2897.63 50
2897.75 53
2897.88 57
2898.00 62
2898.12 64
2898.25 64
2898.37 59
2898.49 51
2898.62 41
2898.74 31
2898.87 23
2898.99 16
2899.11 12
2899.24 10
2899.36 9
2899.48 8
2899.61 8
2899.73 7
2899.85 5
2899.98 4
2900.10 3
2900.22 3
2900.35 5
2900.47 8
2900.59 14
2900.72 21
2900.84 29
2900.96 37
2901.09 44
2901.21 51
2901.33 56
2901.46 59
2901.58 62
2901.71 64
2901.83 66
2901.95 67
2902.08 68
2902.20 68
2902.32 66
2902.45 64
2902.57 61
2902.69 59
2902.82 58
2902.94 60
2903.06 65
2903.19 72
2903.31 79
2903.44 85
2903.56 89
2903.68 90
2903.81 87
2903.93 81
2904.05 73
2904.18 65
2904.30 58
2904.42 52
2904.55 49
2904.67 48
2904.79 49
2904.92 51
2905.04 54
2905.17 58
2905.29 61
2905.41 64
2905.54 67
2905.66 70
2905.78 71
2905.91 72
2906.03 73
2906.15 72
2906.28 71
2906.40 70
2906.53 68
2906.65 67
2906.77 66
2906.90 66
2907.02 65
2907.14 65
2907.27 65
2907.39 65
2907.51 66
2907.64 67
2907.76 69
2907.89 71
2908.01 75
2908.13 78
2908.26 82
2908.38 85
2908.50 87
2908.63 88
2908.75 89
2908.87 89
2909.00 88
2909.12 87
2909.25 86
2909.37 84
2909.49 80
2909.62 76
2909.74 72
2909.86 68
2909.99 67
2910.11 69
2910.24 74
2910.36 81
2910.48 89
2910.61 96
2910.73 101
2910.85 105
2910.98 107
2911.10 108
2911.23 109
2911.35 110
2911.47 112
2911.60 113
2911.72 113
2911.84 112
2911.97 108
2912.09 103
2912.22 97
2912.34 92
2912.46 87
2912.59 84
2912.71 84
2912.83 86
2912.96 90
2913.08 94
2913.21 98
2913.33 99
2913.45 98
2913.58 95
2913.70 89
2913.82 82
2913.95 76
2914.07 70
2914.20 68
2914.32 67
2914.44 68
2914.57 70
2914.69 72
2914.81 72
2914.94 70
2915.06 66
2915.19 61
2915.31 54
2915.43 48
2915.56 43
2915.68 41
2915.81 41
2915.93 44
2916.05 48
2916.18 51
2916.30 54
2916.42 53
2916.55 50
2916.67 45
2916.80 37
2916.92 30
2917.04 23
2917.17 18
2917.29 16
2917.42 15
2917.54 15
2917.66 15
2917.79 14
2917.91 13
2918.03 10
2918.16 7
2918.28 6
2918.41 5
2918.53 7
2918.65 11
2918.78 17
2918.90 24
2919.03 30
2919.15 34
2919.27 35
2919.40 33
2919.52 28
2919.65 20
2919.77 11
2919.89 3
2920.02 0
2920.14 0
2920.26 0
2920.39 0
2920.51 0
2920.64 2
2920.76 6
2920.88 8
2921.01 8
2921.13 8
2921.26 6
2921.38 3
2921.50 0
2921.63 0
2921.75 0
2921.88 0
2922.00 0
2922.12 0
2922.25 1
2922.37 7
2922.50 13
2922.62 18
2922.74 22
2922.87 24
2922.99 25
2923.12 25
2923.24 23
2923.36 22
2923.49 20
2923.61 19
2923.74 19
2923.86 20
2923.98 22
2924.11 26
2924.23 30
2924.36 34
2924.48 38
2924.60 41
2924.73 42
2924.85 41
2924.98 40
2925.10 39
2925.22 40
2925.35 42
2925.47 47
2925.60 54
2925.72 64
2925.84 75
2925.97 87
2926.09 97
2926.22 106
2926.34 112
2926.46 114
2926.59 112
2926.71 106
2926.84 95
2926.96 82
2927.08 67
2927.21 54
2927.33 42
2927.46 34
2927.58 31
2927.71 34
2927.83 41
2927.95 53
2928.08 68
2928.20 83
2928.33 98
2928.45 110
2928.57 118
2928.70 122
2928.82 123
2928.95 120
2929.07 115
2929.19 111
2929.32 106
2929.44 103
2929.57 101
2929.69 100
2929.81 100
2929.94 99
2930.06 99
2930.19 97
2930.31 95
2930.44 92
2930.56 89
2930.68 85
2930.81 81
2930.93 77
2931.06 73
2931.18 71
2931.30 69
2931.43 68
2931.55 69
2931.68 70
2931.80 72
2931.93 74
2932.05 77
2932.17 80
2932.30 82
2932.42 83
2932.55 82
2932.67 79
2932.79 75
2932.92 69
2933.04 63
2933.17 59
2933.29 56
2933.42 56
2933.54 58
2933.66 61
2933.79 64
2933.91 67
2934.04 68
2934.16 67
2934.29 66
2934.41 64
2934.53 63
2934.66 63
2934.78 64
2934.91 66
2935.03 68
2935.15 70
2935.28 70
2935.40 67
2935.53 62
2935.65 56
2935.78 48
2935.90 39
2936.02 31
2936.15 24
2936.27 18
2936.40 14
2936.52 11
2936.65 9
2936.77 9
2936.89 9
2937.02 11
2937.14 12
2937.27 13
2937.39 15
2937.52 16
2937.64 19
2937.76 21
2937.89 25
2938.01 29
2938.14 33
2938.26 37
2938.39 39
2938.51 40
2938.63 38
2938.76 33
2938.88 26
2939.01 16
2939.13 5
2939.26 0
2939.38 0
2939.50 0
2939.63 0
2939.75 0
2939.88 0
2940.00 0
2940.13 0
2940.25 11
2940.38 25
2940.50 38
2940.62 49
2940.75 57
2940.87 63
2941.00 67
2941.12 70
2941.25 71
2941.37 72
2941.49 73
2941.62 72
2941.74 70
2941.87 67
2941.99 62
2942.12 57
2942.24 51
2942.37 46
2942.49 42
2942.61 41
2942.74 43
2942.86 47
2942.99 55
2943.11 64
2943.24 75
2943.36 85
2943.48 94
2943.61 101
2943.73 106
2943.86 109
2943.98 111
2944.11 111
2944.23 112
2944.36 114
2944.48 116
2944.60 120
2944.73 125
2944.85 131
2944.98 137
2945.10 143
2945.23 148
2945.35 150
2945.48 150
2945.60 147
2945.72 142
2945.85 136
2945.97 131
2946.10 127
2946.22 126
2946.35 128
2946.47 133
2946.60 140
2946.72 147
2946.85 152
2946.97 154
2947.09 153
2947.22 149
2947.34 143
2947.47 137
2947.59 132
2947.72 128
2947.84 126
2947.97 124
2948.09 123
2948.21 123
2948.34 122
2948.46 120
2948.59 119
2948.71 118
2948.84 118
2948.96 117
2949.09 116
2949.21 112
2949.34 106
2949.46 98
2949.58 89
2949.71 79
2949.83 70
2949.96 64
2950.08 61
2950.21 61
2950.33 63
2950.46 67
2950.58 72
2950.71 76
2950.83 79
2950.95 80
2951.08 79
2951.20 77
2951.33 72
2951.45 66
2951.58 59
2951.70 52
2951.83 47
2951.95 44
2952.08 44
2952.20 46
2952.33 50
2952.45 55
2952.57 61
2952.70 66
2952.82 71
2952.95 75
2953.07 77
2953.20 77
2953.32 76
2953.45 72
2953.57 66
2953.70 60
2953.82 53
2953.95 48
2954.07 45
2954.19 44
2954.32 47
2954.44 52
2954.57 59
2954.69 67
2954.82 75
2954.94 81
2955.07 86
2955.19 89
2955.32 90
2955.44 91
2955.57 91
2955.69 90
2955.82 90
2955.94 90
2956.06 89
2956.19 88
2956.31 87
2956.44 85
2956.56 82
2956.69 78
2956.81 73
2956.94 68
2957.06 63
2957.19 61
2957.31 60
2957.44 61
2957.56 64
2957.69 69
2957.81 75
2957.94 81
2958.06 86
2958.18 89
2958.31 93
2958.43 95
2958.56 98
2958.68 101
2958.81 104
2958.93 105
2959.06 104
2959.18 100
2959.31 96
2959.43 90
2959.56 85
2959.68 81
2959.81 80
2959.93 81
2960.06 82
2960.18 83
2960.31 82
2960.43 78
2960.55 72
2960.68 63
2960.80 53
2960.93 43
2961.05 33
2961.18 25
2961.30 18
2961.43 12
2961.55 10
2961.68 9
2961.80 11
2961.93 14
2962.05 19
2962.18 24
2962.30 29
2962.43 34
2962.55 39
2962.68 42
2962.80 44
2962.93 45
2963.05 45
2963.18 46
2963.30 46
2963.43 47
2963.55 49
2963.68 51
2963.80 55
2963.92 58
2964.05 61
2964.17 63
2964.30 64
2964.42 64
2964.55 62
2964.67 58
2964.80 54
2964.92 50
2965.05 46
2965.17 42
2965.30 39
2965.42 36
2965.55 33
2965.67 30
2965.80 28
2965.92 25
2966.05 24
2966.17 24
2966.30 26
2966.42 28
2966.55 30
2966.67 31
2966.80 31
2966.92 27
2967.05 23
2967.17 16
2967.30 10
2967.42 4
2967.55 0
2967.67 0
2967.80 0
2967.92 0
2968.05 0
2968.17 0
2968.30 0
2968.42 0
2968.55 2
2968.67 6
2968.80 9
2968.92 11
2969.05 11
2969.17 11
2969.30 10
2969.42 10
2969.55 10
2969.67 12
2969.80 16
2969.92 21
2970.05 28
2970.17 37
2970.30 46
2970.42 55
2970.55 63
2970.67 68
2970.80 70
2970.92 70
2971.05 68
2971.17 65
2971.30 63
2971.42 62
2971.55 64
2971.67 67
2971.80 72
2971.92 76
2972.05 79
2972.17 80
2972.30 79
2972.42 76
2972.55 72
2972.67 67
2972.80 61
2972.92 56
2973.05 50
2973.17 46
2973.30 44
2973.42 45
2973.55 50
2973.67 57
2973.80 66
2973.92 76
2974.05 85
2974.17 92
2974.30 97
2974.42 98
2974.55 97
2974.67 94
2974.80 89
2974.92 82
2975.05 73
2975.17 63
2975.30 53
2975.42 43
2975.55 35
2975.67 30
2975.80 29
2975.92 30
2976.05 34
2976.17 39
2976.30 42
2976.42 44
2976.55 44
2976.67 41
2976.80 36
2976.92 32
2977.05 29
2977.17 27
2977.30 27
2977.42 27
2977.55 28
2977.67 27
2977.80 24
2977.92 18
2978.05 11
2978.17 3
2978.30 0
2978.42 0
2978.55 0
2978.68 0
2978.80 0
2978.93 0
2979.05 0
2979.18 0
2979.30 7
2979.43 15
2979.55 22
2979.68 26
2979.80 26
2979.93 23
2980.05 17
2980.18 9
2980.30 1
2980.43 0
2980.55 0
2980.68 0
2980.80 0
2980.93 0
2981.05 3
2981.18 8
2981.30 11
2981.43 14
2981.55 17
2981.68 20
2981.80 24
2981.93 28
2982.06 33
2982.18 36
2982.31 38
2982.43 37
2982.56 34
2982.68 29
2982.81 24
2982.93 21
2983.06 19
2983.18 19
2983.31 22
2983.43 27
2983.56 34
2983.68 43
2983.81 53
2983.93 63
2984.06 73
2984.18 81
2984.31 88
2984.44 94
2984.56 99
2984.69 105
2984.81 111
2984.94 119
2985.06 129
2985.19 141
2985.31 153
2985.44 164
2985.56 174
2985.69 180
2985.81 183
2985.94 183
2986.06 178
2986.19 171
2986.31 162
2986.44 153
2986.57 144
2986.69 136
2986.82 130
2986.94 126
2987.07 122
2987.19 118
2987.32 112
2987.44 106
2987.57 98
2987.69 92
2987.82 88
2987.94 87
2988.07 92
2988.19 101
2988.32 114
2988.45 130
2988.57 145
2988.70 159
2988.82 169
2988.95 175
2989.07 176
2989.20 174
2989.32 170
2989.45 165
2989.57 159
2989.70 154
2989.82 150
2989.95 146
2990.08 142
2990.20 138
2990.33 134
2990.45 129
2990.58 123
2990.70 116
2990.83 109
2990.95 103
2991.08 96
2991.20 91
2991.33 85
2991.46 80
2991.58 75
2991.71 70
2991.83 65
2991.96 60
2992.08 55
2992.21 53
2992.33 52
2992.46 53
2992.58 58
2992.71 66
2992.83 76
2992.96 88
2993.09 99
2993.21 109
2993.34 117
2993.46 121
2993.59 122
2993.71 120
2993.84 115
2993.96 108
2994.09 99
2994.22 90
2994.34 81
2994.47 72
2994.59 65
2994.72 59
2994.84 55
2994.97 52
2995.09 50
2995.22 48
2995.34 45
2995.47 41
2995.60 34
2995.72 26
2995.85 16
2995.97 5
2996.10 0
2996.22 0
2996.35 0
2996.47 0
2996.60 0
2996.73 0
2996.85 0
2996.98 0
2997.10 6
2997.23 15
2997.35 23
2997.48 31
2997.60 38
2997.73 45
2997.86 52
2997.98 59
2998.11 66
2998.23 71
2998.36 74
2998.48 76
2998.61 76
2998.73 73
2998.86 70
2998.99 67
2999.11 64
2999.24 63
2999.36 64
2999.49 67
2999.61 73
2999.74 81
2999.86 90
2999.99 100
3000.12 111
3000.24 123
3000.37 134
3000.49 144
3000.62 153
3000.74 160
3000.87 165
3001.00 167
3001.12 167
3001.25 164
3001.37 159
3001.50 153
3001.62 147
3001.75 141
3001.87 136
3002.00 133
3002.13 134
3002.25 138
3002.38 146
3002.50 156
3002.63 168
3002.75 180
3002.88 188
3003.01 193
3003.13 194
3003.26 190
3003.38 184
3003.51 178
3003.63 174
3003.76 172
3003.89 175
3004.01 180
3004.14 187
3004.26 192
3004.39 194
3004.51 194
3004.64 189
3004.77 182
3004.89 172
3005.02 161
3005.14 149
3005.27 135
3005.39 120
3005.52 105
3005.65 89
3005.77 74
3005.90 62
3006.02 53
3006.15 47
3006.27 45
3006.40 45
3006.53 46
3006.65 47
3006.78 46
3006.90 43
3007.03 38
3007.15 31
3007.28 24
3007.41 17
3007.53 11
3007.66 9
3007.78 9
3007.91 12
3008.03 17
3008.16 25
3008.29 33
3008.41 40
3008.54 45
3008.66 48
3008.79 48
3008.91 47
3009.04 44
3009.17 42
3009.29 42
3009.42 44
3009.54 49
3009.67 56
3009.80 64
3009.92 72
3010.05 78
3010.17 82
3010.30 82
3010.42 79
3010.55 73
3010.68 65
3010.80 57
3010.93 49
3011.05 42
3011.18 38
3011.31 35
3011.43 35
3011.56 35
3011.68 37
3011.81 41
3011.93 48
3012.06 57
3012.19 69
3012.31 83
3012.44 98
3012.56 113
3012.69 125
3012.82 133
3012.94 136
3013.07 134
3013.19 128
3013.32 119
3013.44 109
3013.57 101
3013.70 94
3013.82 90
3013.95 89
3014.07 91
3014.20 95
3014.33 100
3014.45 107
3014.58 113
3014.70 121
3014.83 127
3014.96 134
3015.08 139
3015.21 143
3015.33 145
3015.46 146
3015.59 144
3015.71 142
3015.84 140
3015.96 139
3016.09 139
3016.22 142
3016.34 146
3016.47 152
3016.59 158
3016.72 162
3016.84 165
3016.97 166
3017.10 164
3017.22 160
3017.35 154
3017.47 149
3017.60 144
3017.73 139
3017.85 136
3017.98 133
3018.10 131
3018.23 127
3018.36 123
3018.48 118
3018.61 113
3018.73 107
3018.86 103
3018.99 99
3019.11 97
3019.24 97
3019.36 100
3019.49 104
3019.62 110
3019.74 118
3019.87 127
3019.99 137
3020.12 147
3020.25 157
3020.37 167
3020.50 178
3020.62 188
3020.75 198
3020.88 207
3021.00 212
3021.13 214
3021.25 211
3021.38 203
3021.51 190
3021.63 176
3021.76 161
3021.89 147
3022.01 135
3022.14 127
3022.26 122
3022.39 119
3022.52 116
3022.64 113
3022.77 110
3022.89 106
3023.02 101
3023.15 98
3023.27 95
3023.40 94
3023.52 95
3023.65 96
3023.78 97
3023.90 98
3024.03 98
3024.15 97
3024.28 96
3024.41 94
3024.53 92
3024.66 91
3024.79 91
3024.91 92
3025.04 93
3025.16 94
3025.29 96
3025.42 97
3025.54 97
3025.67 98
3025.79 99
3025.92 100
3026.05 101
3026.17 102
3026.30 102
3026.43 101
3026.55 99
3026.68 96
3026.80 94
3026.93 92
3027.06 91
3027.18 91
3027.31 91
3027.43 92
3027.56 91
3027.69 89
3027.81 84
3027.94 78
3028.07 70
3028.19 62
3028.32 54
3028.44 46
3028.57 38
3028.70 31
3028.82 25
3028.95 20
3029.08 15
3029.20 12
3029.33 10
3029.45 8
3029.58 7
3029.71 6
3029.83 5
3029.96 4
3030.08 2
3030.21 1
3030.34 0
3030.46 0
3030.59 2
3030.72 4
3030.84 8
3030.97 11
3031.09 15
3031.22 18
3031.35 20
3031.47 21
3031.60 21
3031.73 21
3031.85 19
3031.98 17
3032.10 13
3032.23 7
3032.36 0
3032.48 0
3032.61 0
3032.74 0
3032.86 0
3032.99 0
3033.12 0
3033.24 0
3033.37 2
3033.49 11
3033.62 21
3033.75 29
3033.87 37
3034.00 45
3034.13 52
3034.25 59
3034.38 63
3034.50 65
3034.63 64
3034.76 61
3034.88 56
3035.01 50
3035.14 43
3035.26 37
3035.39 33
3035.52 28
3035.64 24
3035.77 21
3035.89 17
3036.02 15
3036.15 13
3036.27 14
3036.40 17
3036.53 23
3036.65 31
3036.78 41
3036.91 51
3037.03 61
3037.16 71
3037.28 79
3037.41 86
3037.54 92
3037.66 94
3037.79 93
3037.92 89
3038.04 81
3038.17 70
3038.30 58
3038.42 45
3038.55 33
3038.67 23
3038.80 16
3038.93 11
3039.05 7
3039.18 4
3039.31 0
3039.43 0
3039.56 0
3039.69 0
3039.81 0
3039.94 0
3040.07 0
3040.19 0
3040.32 2
3040.44 11
3040.57 21
3040.70 30
3040.82 38
3040.95 45
3041.08 50
3041.20 55
3041.33 57
3041.46 58
3041.58 57
3041.71 55
3041.84 52
3041.96 49
3042.09 48
3042.22 48
3042.34 50
3042.47 52
3042.59 55
3042.72 58
3042.85 58
3042.97 57
3043.10 55
3043.23 51
3043.35 47
3043.48 45
3043.61 44
3043.73 44
3043.86 46
3043.99 48
3044.11 51
3044.24 52
3044.37 53
3044.49 51
3044.62 49
3044.75 45
3044.87 40
3045.00 33
3045.13 25
3045.25 17
3045.38 10
3045.50 3
3045.63 0
3045.76 0
3045.88 2
3046.01 9
3046.14 19
3046.26 31
3046.39 44
3046.52 56
3046.64 68
3046.77 78
3046.90 85
3047.02 90
3047.15 92
3047.28 91
3047.40 86
3047.53 79
3047.66 69
3047.78 59
3047.91 49
3048.04 39
3048.16 30
3048.29 23
3048.42 18
3048.54 13
3048.67 8
3048.80 5
3048.92 3
3049.05 2
3049.18 3
3049.30 3
3049.43 4
3049.56 5
3049.68 6
3049.81 7
3049.94 7
3050.06 7
3050.19 5
3050.32 4
3050.44 1
3050.57 0
3050.70 0
3050.82 0
3050.95 0
3051.08 0
3051.20 0
3051.33 0
3051.46 5
3051.58 11
3051.71 16
3051.84 19
3051.96 21
3052.09 23
3052.22 25
3052.34 29
3052.47 34
3052.60 41
3052.72 51
3052.85 62
3052.98 75
3053.10 87
3053.23 99
3053.36 110
3053.48 118
3053.61 124
3053.74 129
3053.86 133
3053.99 137
3054.12 141
3054.24 146
3054.37 151
3054.50 157
3054.62 161
3054.75 165
3054.88 167
3055.00 168
3055.13 167
3055.26 166
3055.38 164
3055.51 162
3055.64 158
3055.76 155
3055.89 151
3056.02 148
3056.14 146
3056.27 143
3056.40 140
3056.53 138
3056.65 134
3056.78 130
3056.91 125
3057.03 121
3057.16 117
3057.29 115
3057.41 113
3057.54 113
3057.67 113
3057.79 112
3057.92 110
3058.05 106
3058.17 98
3058.30 87
3058.43 73
3058.55 58
3058.68 42
3058.81 27
3058.93 15
3059.06 7
3059.19 3
3059.32 5
3059.44 11
3059.57 19
3059.70 29
3059.82 38
3059.95 45
3060.08 48
3060.20 48
3060.33 44
3060.46 39
3060.58 33
3060.71 28
3060.84 25
3060.96 23
3061.09 23
3061.22 22
3061.34 21
3061.47 18
3061.60 15
3061.73 11
3061.85 7
3061.98 3
3062.11 1
3062.23 0
3062.36 0
3062.49 2
3062.61 7
3062.74 13
3062.87 22
3062.99 32
3063.12 42
3063.25 50
3063.38 56
3063.50 60
3063.63 63
3063.76 64
3063.88 67
3064.01 72
3064.14 80
3064.26 92
3064.39 105
3064.52 119
3064.64 132
3064.77 143
3064.90 151
3065.03 155
3065.15 157
3065.28 158
3065.41 158
3065.53 158
3065.66 158
3065.79 159
3065.91 158
3066.04 156
3066.17 153
3066.30 148
3066.42 143
3066.55 138
3066.68 135
3066.80 133
3066.93 134
3067.06 136
3067.18 141
3067.31 146
3067.44 151
3067.57 157
3067.69 162
3067.82 167
3067.95 172
3068.07 176
3068.20 181
3068.33 184
3068.45 187
3068.58 188
3068.71 188
3068.84 185
3068.96 180
3069.09 174
3069.22 167
3069.34 160
3069.47 154
3069.60 151
3069.72 151
3069.85 151
3069.98 153
3070.11 154
3070.23 153
3070.36 150
3070.49 144
3070.61 136
3070.74 127
3070.87 117
3071.00 109
3071.12 101
3071.25 95
3071.38 90
3071.50 87
3071.63 85
3071.76 83
3071.89 82
3072.01 81
3072.14 80
3072.27 79
3072.39 78
3072.52 75
3072.65 70
3072.77 63
3072.90 55
3073.03 45
3073.16 34
3073.28 23
3073.41 13
3073.54 6
3073.66 1
3073.79 0
3073.92 0
3074.05 0
3074.17 4
3074.30 9
3074.43 15
3074.55 21
3074.68 25
3074.81 28
3074.94 29
3075.06 29
3075.19 30
3075.32 32
3075.45 36
3075.57 41
3075.70 48
3075.83 54
3075.95 59
3076.08 60
3076.21 60
3076.34 57
3076.46 54
3076.59 51
3076.72 50
3076.84 51
3076.97 53
3077.10 56
3077.23 60
3077.35 63
3077.48 66
3077.61 67
3077.73 68
3077.86 67
3077.99 66
3078.12 64
3078.24 63
3078.37 63
3078.50 63
3078.63 64
3078.75 65
3078.88 65
3079.01 64
3079.13 61
3079.26 59
3079.39 56
3079.52 55
3079.64 57
3079.77 62
3079.90 68
3080.03 75
3080.15 82
3080.28 88
3080.41 92
3080.53 94
3080.66 95
3080.79 95
3080.92 94
3081.04 92
3081.17 91
3081.30 90
3081.43 90
3081.55 92
3081.68 95
3081.81 99
3081.93 105
3082.06 112
3082.19 117
3082.32 122
3082.44 124
3082.57 123
3082.70 121
3082.83 118
3082.95 115
3083.08 112
3083.21 110
3083.33 107
3083.46 104
3083.59 101
3083.72 96
3083.84 90
3083.97 82
3084.10 74
3084.23 64
3084.35 54
3084.48 44
3084.61 34
3084.74 26
3084.86 19
3084.99 15
3085.12 13
3085.25 12
3085.37 12
3085.50 13
3085.63 14
3085.75 15
3085.88 15
3086.01 15
3086.14 13
3086.26 11
3086.39 8
3086.52 5
3086.65 1
3086.77 0
3086.90 0
3087.03 0
3087.16 0
3087.28 0
3087.41 1
3087.54 5
3087.67 8
3087.79 11
3087.92 13
3088.05 14
3088.18 15
3088.30 17
3088.43 18
3088.56 19
3088.69 20
3088.81 20
3088.94 19
3089.07 18
3089.20 18
3089.32 18
3089.45 20
3089.58 24
3089.71 29
3089.83 34
3089.96 39
3090.09 44
3090.22 48
3090.34 52
3090.47 55
3090.60 59
3090.72 62
3090.85 64
3090.98 67
3091.11 68
3091.23 69
3091.36 70
3091.49 71
3091.62 73
3091.74 75
3091.87 77
3092.00 80
3092.13 81
3092.26 81
3092.38 79
3092.51 76
3092.64 72
3092.77 67
3092.89 61
3093.02 56
3093.15 50
3093.28 46
3093.40 42
3093.53 39
3093.66 37
3093.79 37
3093.91 38
3094.04 39
3094.17 41
3094.30 43
3094.42 44
3094.55 43
3094.68 41
3094.81 38
3094.93 35
3095.06 31
3095.19 27
3095.32 24
3095.44 20
3095.57 15
3095.70 9
3095.83 3
3095.95 0
3096.08 0
3096.21 0
3096.34 0
3096.46 0
3096.59 0
3096.72 0
3096.85 0
3096.98 9
3097.10 21
3097.23 33
3097.36 44
3097.49 52
3097.61 57
3097.74 60
3097.87 61
3098.00 61
3098.12 60
3098.25 59
3098.38 58
3098.51 58
3098.63 58
3098.76 58
3098.89 59
3099.02 60
3099.15 62
3099.27 63
3099.40 64
3099.53 64
3099.66 64
3099.78 62
3099.91 60
3100.04 57
3100.17 55
3100.29 52
3100.42 50
3100.55 48
3100.68 45
3100.80 41
3100.93 37
3101.06 32
3101.19 27
3101.32 22
3101.44 17
3101.57 14
3101.70 13
3101.83 13
3101.95 15
3102.08 18
3102.21 22
3102.34 26
3102.47 31
3102.59 36
3102.72 41
3102.85 46
3102.98 52
3103.10 58
3103.23 65
3103.36 72
3103.49 80
3103.61 88
3103.74 96
3103.87 104
3104.00 111
3104.13 119
3104.25 126
3104.38 133
3104.51 140
3104.64 145
3104.76 150
3104.89 151
3105.02 149
3105.15 143
3105.28 134
3105.40 123
3105.53 112
3105.66 104
3105.79 99
3105.91 98
3106.04 100
3106.17 106
3106.30 114
3106.43 123
3106.55 131
3106.68 138
3106.81 143
3106.94 148
3107.07 152
3107.19 156
3107.32 161
3107.45 168
3107.58 174
3107.70 179
3107.83 182
3107.96 181
3108.09 176
3108.22 168
3108.34 158
3108.47 147
3108.60 137
3108.73 129
3108.86 123
3108.98 118
3109.11 114
3109.24 109
3109.37 104
3109.49 98
3109.62 93
3109.75 88
3109.88 84
3110.01 82
3110.13 81
3110.26 83
3110.39 86
3110.52 91
3110.65 95
3110.77 100
3110.90 103
3111.03 104
3111.16 103
3111.28 101
3111.41 99
3111.54 98
3111.67 97
3111.80 97
3111.92 97
3112.05 96
3112.18 94
3112.31 90
3112.44 85
3112.56 80
3112.69 76
3112.82 74
3112.95 75
3113.08 79
3113.20 85
3113.33 94
3113.46 103
3113.59 112
3113.72 120
3113.84 126
3113.97 130
3114.10 131
3114.23 129
3114.36 124
3114.48 118
3114.61 111
3114.74 104
3114.87 99
3115.00 96
3115.12 96
3115.25 99
3115.38 103
3115.51 108
3115.64 113
3115.76 115
3115.89 116
3116.02 114
3116.15 111
3116.28 107
3116.40 103
3116.53 100
3116.66 99
3116.79 101
3116.92 104
3117.04 109
3117.17 114
3117.30 119
3117.43 122
3117.56 124
3117.68 123
3117.81 122
3117.94 119
3118.07 114
3118.20 109
3118.32 103
3118.45 96
3118.58 89
3118.71 82
3118.84 76
3118.96 70
3119.09 64
3119.22 58
3119.35 51
3119.48 44
3119.60 37
3119.73 31
3119.86 25
3119.99 20
3120.12 17
3120.25 15
3120.37 15
3120.50 16
3120.63 18
3120.76 21
3120.89 25
3121.01 29
3121.14 34
3121.27 39
3121.40 44
3121.53 47
3121.65 49
3121.78 48
3121.91 44
3122.04 38
3122.17 31
3122.30 25
3122.42 20
3122.55 18
3122.68 19
3122.81 22
3122.94 25
3123.06 26
3123.19 26
3123.32 24
3123.45 20
3123.58 15
3123.70 11
3123.83 8
3123.96 6
3124.09 5
3124.22 4
3124.35 1
3124.47 0
3124.60 0
3124.73 0
3124.86 0
3124.99 0
3125.11 0
3125.24 0
3125.37 3
3125.50 7
3125.63 11
3125.76 13
3125.88 12
3126.01 10
3126.14 8
3126.27 5
3126.40 4
3126.53 6
3126.65 9
3126.78 16
3126.91 24
3127.04 34
3127.17 44
3127.29 54
3127.42 64
3127.55 71
3127.68 77
3127.81 82
3127.94 84
3128.06 85
3128.19 86
3128.32 85
3128.45 84
3128.58 83
3128.71 82
3128.83 80
3128.96 79
3129.09 77
3129.22 75
3129.35 74
3129.48 74
3129.60 75
3129.73 78
3129.86 83
3129.99 90
3130.12 97
3130.24 104
3130.37 110
3130.50 114
3130.63 118
3130.76 120
3130.89 121
3131.01 120
3131.14 118
3131.27 113
3131.40 106
3131.53 97
3131.66 86
3131.78 76
3131.91 68
3132.04 62
3132.17 58
3132.30 57
3132.43 57
3132.55 58
3132.68 57
3132.81 54
3132.94 50
3133.07 45
3133.20 40
3133.32 36
3133.45 35
3133.58 36
3133.71 41
3133.84 47
3133.97 54
3134.10 60
3134.22 65
3134.35 69
3134.48 71
3134.61 71
3134.74 71
3134.87 71
3134.99 71
3135.12 71
3135.25 72
3135.38 72
3135.51 73
3135.64 72
3135.76 70
3135.89 66
3136.02 61
3136.15 54
3136.28 47
3136.41 41
3136.53 37
3136.66 35
3136.79 36
3136.92 40
3137.05 47
3137.18 57
3137.31 69
3137.43 84
3137.56 100
3137.69 115
3137.82 128
3137.95 137
3138.08 143
3138.20 143
3138.33 138
3138.46 131
3138.59 121
3138.72 111
3138.85 101
3138.98 94
3139.10 87
3139.23 82
3139.36 77
3139.49 72
3139.62 68
3139.75 65
3139.88 64
3140.00 64
3140.13 66
3140.26 67
3140.39 67
3140.52 64
3140.65 57
3140.77 47
3140.90 34
3141.03 20
3141.16 8
3141.29 0
3141.42 0
3141.55 0
3141.67 0
3141.80 0
3141.93 0
3142.06 0
3142.19 0
3142.32 0
3142.45 1
3142.57 3
3142.70 5
3142.83 9
3142.96 15
3143.09 22
3143.22 31
3143.35 39
3143.47 48
3143.60 55
3143.73 61
3143.86 65
3143.99 66
3144.12 65
3144.25 62
3144.37 56
3144.50 48
3144.63 41
3144.76 34
3144.89 29
3145.02 27
3145.15 28
3145.27 32
3145.40 38
3145.53 47
3145.66 57
3145.79 69
3145.92 82
3146.05 95
3146.17 109
3146.30 121
3146.43 130
3146.56 134
3146.69 133
3146.82 128
3146.95 119
3147.08 109
3147.20 98
3147.33 89
3147.46 82
3147.59 76
3147.72 71
3147.85 66
3147.98 62
3148.10 58
3148.23 55
3148.36 54
3148.49 56
3148.62 60
3148.75 66
3148.88 74
3149.01 82
3149.13 90
3149.26 97
3149.39 103
3149.52 107
3149.65 111
3149.78 113
3149.91 114
3150.03 113
3150.16 111
3150.29 106
3150.42 99
3150.55 91
3150.68 82
3150.81 72
3150.94 64
3151.06 58
3151.19 55
3151.32 54
3151.45 54
3151.58 56
3151.71 57
3151.84 59
3151.97 61
3152.09 63
3152.22 66
3152.35 69
3152.48 72
3152.61 75
3152.74 77
3152.87 79
3153.00 80
3153.12 82
3153.25 85
3153.38 88
3153.51 90
3153.64 91
3153.77 90
3153.90 85
3154.03 77
3154.15 67
3154.28 57
3154.41 47
3154.54 38
3154.67 32
3154.80 28
3154.93 26
3155.06 25
3155.19 25
3155.31 25
3155.44 25
3155.57 25
3155.70 25
3155.83 24
3155.96 24
3156.09 24
3156.22 24
3156.34 23
3156.47 23
3156.60 22
3156.73 22
3156.86 22
3156.99 23
3157.12 25
3157.25 29
3157.38 35
3157.50 43
3157.63 52
3157.76 62
3157.89 73
3158.02 83
3158.15 92
3158.28 98
3158.41 101
3158.54 102
3158.66 101
3158.79 99
3158.92 96
3159.05 92
3159.18 89
3159.31 86
3159.44 84
3159.57 82
3159.70 83
3159.82 85
3159.95 87
3160.08 91
3160.21 95
3160.34 98
3160.47 100
3160.60 103
3160.73 105
3160.86 108
3160.98 112
3161.11 117
3161.24 120
3161.37 123
3161.50 122
3161.63 119
3161.76 114
3161.89 107
3162.02 99
3162.14 92
3162.27 87
3162.40 83
3162.53 80
3162.66 78
3162.79 75
3162.92 71
3163.05 66
3163.18 59
3163.31 51
3163.43 41
3163.56 32
3163.69 24
3163.82 19
3163.95 15
3164.08 14
3164.21 14
3164.34 15
3164.47 15
3164.60 15
3164.72 12
3164.85 9
3164.98 6
3165.11 3
3165.24 0
3165.37 0
3165.50 0
3165.63 0
3165.76 0
3165.89 0
3166.01 0
3166.14 0
3166.27 0
3166.40 0
3166.53 4
3166.66 12
3166.79 23
3166.92 33
3167.05 42
3167.18 49
3167.31 53
3167.43 54
3167.56 52
3167.69 50
3167.82 48
3167.95 46
3168.08 47
3168.21 48
3168.34 50
3168.47 52
3168.60 51
3168.72 49
3168.85 46
3168.98 43
3169.11 41
3169.24 42
3169.37 47
3169.50 54
3169.63 64
3169.76 74
3169.89 83
3170.02 90
3170.15 93
3170.27 92
3170.40 89
3170.53 84
3170.66 78
3170.79 72
3170.92 65
3171.05 58
3171.18 51
3171.31 45
3171.44 40
3171.57 38
3171.69 40
3171.82 44
3171.95 53
3172.08 64
3172.21 76
3172.34 87
3172.47 96
3172.60 102
3172.73 105
3172.86 105
3172.99 101
3173.12 95
3173.24 88
3173.37 81
3173.50 74
3173.63 69
3173.76 64
3173.89 60
3174.02 57
3174.15 55
3174.28 54
3174.41 56
3174.54 60
3174.67 67
3174.79 75
3174.92 85
3175.05 94
3175.18 102
3175.31 106
3175.44 107
3175.57 105
3175.70 102
3175.83 98
3175.96 94
3176.09 92
3176.22 92
3176.35 92
3176.47 92
3176.60 92
3176.73 91
3176.86 90
3176.99 88
3177.12 85
3177.25 83
3177.38 82
3177.51 82
3177.64 84
3177.77 87
3177.90 90
3178.03 94
3178.16 97
3178.28 99
3178.41 99
3178.54 97
3178.67 94
3178.80 89
3178.93 84
3179.06 79
3179.19 76
3179.32 74
3179.45 73
3179.58 74
3179.71 76
3179.84 78
3179.97 80
3180.09 81
3180.22 82
3180.35 80
3180.48 78
3180.61 76
3180.74 73
3180.87 70
3181.00 67
3181.13 65
3181.26 63
3181.39 60
3181.52 56
3181.65 50
3181.78 44
3181.91 38
3182.03 34
3182.16 32
3182.29 34
3182.42 40
3182.55 49
3182.68 59
3182.81 69
3182.94 77
3183.07 81
3183.20 82
3183.33 81
3183.46 79
3183.59 77
3183.72 76
3183.85 78
3183.98 81
3184.11 84
3184.23 87
3184.36 89
3184.49 89
3184.62 89
3184.75 88
3184.88 89
3185.01 92
3185.14 97
3185.27 104
3185.40 111
3185.53 118
3185.66 123
3185.79 128
3185.92 131
3186.05 135
3186.18 139
3186.31 143
3186.43 149
3186.56 154
3186.69 159
3186.82 163
3186.95 164
3187.08 165
3187.21 163
3187.34 161
3187.47 159
3187.60 157
3187.73 156
3187.86 156
3187.99 156
3188.12 157
3188.25 157
3188.38 156
3188.51 153
3188.64 149
3188.77 143
3188.89 136
3189.02 129
3189.15 124
3189.28 119
3189.41 117
3189.54 117
3189.67 119
3189.80 121
3189.93 121
3190.06 120
3190.19 117
3190.32 110
3190.45 101
3190.58 90
3190.71 78
3190.84 67
3190.97 57
3191.10 49
3191.23 44
3191.36 42
3191.49 42
3191.61 44
3191.74 48
3191.87 51
3192.00 56
3192.13 60
3192.26 65
3192.39 68
3192.52 71
3192.65 73
3192.78 74
3192.91 73
3193.04 71
3193.17 68
3193.30 66
3193.43 63
3193.56 61
3193.69 59
3193.82 57
3193.95 55
3194.08 53
3194.21 51
3194.34 50
3194.47 50
3194.60 51
3194.72 53
3194.85 55
3194.98 58
3195.11 60
3195.24 63
3195.37 65
3195.50 67
3195.63 68
3195.76 70
3195.89 70
3196.02 69
3196.15 66
3196.28 61
3196.41 54
3196.54 46
3196.67 38
3196.80 30
3196.93 25
3197.06 22
3197.19 22
3197.32 26
3197.45 32
3197.58 40
3197.71 49
3197.84 58
3197.97 66
3198.10 73
3198.23 79
3198.36 84
3198.48 88
3198.61 90
3198.74 91
3198.87 91
3199.00 88
3199.13 84
3199.26 79
3199.39 74
3199.52 72
3199.65 72
3199.78 76
3199.91 83
3200.04 92
3200.17 102
3200.30 110
3200.43 116
3200.56 120
3200.69 121
3200.82 120
3200.95 117
3201.08 113
3201.21 107
3201.34 101
3201.47 94
3201.60 87
3201.73 82
3201.86 79
3201.99 78
3202.12 79
3202.25 81
3202.38 82
3202.51 82
3202.64 81
3202.77 78
3202.90 74
3203.03 71
3203.16 68
3203.29 68
3203.42 68
3203.54 69
3203.67 69
3203.80 69
3203.93 66
3204.06 62
3204.19 57
3204.32 53
3204.45 49
3204.58 47
3204.71 47
3204.84 48
3204.97 51
3205.10 55
3205.23 59
3205.36 64
3205.49 69
3205.62 75
3205.75 80
3205.88 84
3206.01 87
3206.14 88
3206.27 87
3206.40 85
3206.53 82
3206.66 79
3206.79 77
3206.92 77
3207.05 79
3207.18 82
3207.31 85
3207.44 89
3207.57 90
3207.70 90
3207.83 88
3207.96 83
3208.09 76
3208.22 69
3208.35 62
3208.48 57
3208.61 54
3208.74 55
3208.87 57
3209.00 62
3209.13 67
3209.26 72
3209.39 77
3209.52 80
3209.65 82
3209.78 84
3209.91 87
3210.04 89
3210.17 93
3210.30 99
3210.43 104
3210.56 111
3210.69 116
3210.82 122
3210.95 126
3211.08 129
3211.21 131
3211.34 132
3211.47 133
3211.60 134
3211.73 133
3211.86 133
3211.99 131
3212.12 129
3212.25 125
3212.38 121
3212.51 116
3212.64 111
3212.77 107
3212.90 102
3213.03 99
3213.16 96
3213.29 95
3213.42 94
3213.55 96
3213.68 100
3213.81 105
3213.94 113
3214.07 121
3214.20 129
3214.33 136
3214.46 142
3214.59 147
3214.72 151
3214.85 154
3214.98 157
3215.11 159
3215.24 161
3215.37 162
3215.50 163
3215.63 164
3215.76 164
3215.89 163
3216.02 161
3216.15 158
3216.28 153
3216.41 148
3216.54 141
3216.67 134
3216.80 127
3216.93 122
3217.06 120
3217.19 120
3217.32 122
3217.45 125
3217.58 128
3217.71 129
3217.84 128
3217.97 123
3218.10 115
3218.23 106
3218.36 97
3218.49 90
3218.62 86
3218.75 85
3218.88 88
3219.01 93
3219.14 98
3219.27 103
3219.40 106
3219.53 107
3219.66 107
3219.79 107
3219.92 107
3220.05 108
3220.18 109
3220.31 111
3220.44 112
3220.57 112
3220.70 110
3220.83 108
3220.96 106
3221.09 104
3221.22 102
3221.35 99
3221.48 96
3221.61 92
3221.74 87
3221.87 81
3222.00 76
3222.13 72
3222.26 71
3222.39 73
3222.52 76
3222.65 81
3222.78 85
3222.91 88
3223.04 89
3223.17 89
3223.30 88
3223.43 89
3223.56 93
3223.69 98
3223.82 106
3223.96 114
3224.09 121
3224.22 126
3224.35 128
3224.48 126
3224.61 123
3224.74 119
3224.87 116
3225.00 115
3225.13 115
3225.26 118
3225.39 121
3225.52 125
3225.65 129
3225.78 131
3225.91 131
3226.04 131
3226.17 129
3226.30 126
3226.43 123
3226.56 120
3226.69 118
3226.82 117
3226.95 117
3227.08 120
3227.21 125
3227.34 132
3227.47 141
3227.60 150
3227.73 160
3227.86 168
3227.99 174
3228.12 178
3228.25 180
3228.38 181
3228.51 182
3228.64 184
3228.77 187
3228.90 192
3229.04 197
3229.17 202
3229.30 205
3229.43 205
3229.56 202
3229.69 197
3229.82 191
3229.95 185
3230.08 179
3230.21 176
3230.34 175
3230.47 176
3230.60 178
3230.73 181
3230.86 182
3230.99 183
3231.12 181
3231.25 178
3231.38 174
3231.51 169
3231.64 162
3231.77 155
3231.90 146
3232.03 138
3232.16 129
3232.29 121
3232.42 115
3232.55 111
3232.69 108
3232.82 107
3232.95 106
3233.08 106
3233.21 104
3233.34 100
3233.47 93
3233.60 85
3233.73 75
3233.86 64
3233.99 52
3234.12 42
3234.25 34
3234.38 28
3234.51 24
3234.64 23
3234.77 24
3234.90 26
3235.03 29
3235.16 32
3235.29 34
3235.42 36
3235.55 38
3235.68 39
3235.82 40
3235.95 40
3236.08 40
3236.21 39
3236.34 37
3236.47 34
3236.60 30
3236.73 24
3236.86 17
3236.99 10
3237.12 3
3237.25 0
3237.38 0
3237.51 0
3237.64 0
3237.77 0
3237.90 0
3238.03 0
3238.16 0
3238.29 5
3238.42 13
3238.55 20
3238.69 27
3238.82 31
3238.95 33
3239.08 34
3239.21 34
3239.34 32
3239.47 30
3239.60 29
3239.73 27
3239.86 26
3239.99 26
3240.12 26
3240.25 26
3240.38 26
3240.51 26
3240.64 25
3240.77 23
3240.90 20
3241.04 17
3241.17 15
3241.30 13
3241.43 13
3241.56 13
3241.69 14
3241.82 15
3241.95 15
3242.08 16
3242.21 17
3242.34 19
3242.47 23
3242.60 29
3242.73 37
3242.86 45
3242.99 55
3243.12 63
3243.25 71
3243.39 76
3243.52 80
3243.65 82
3243.78 83
3243.91 83
3244.04 81
3244.17 79
3244.30 76
3244.43 72
3244.56 69
3244.69 66
3244.82 65
3244.95 65
3245.08 66
3245.21 69
3245.34 71
3245.48 73
3245.61 74
3245.74 73
3245.87 71
3246.00 66
3246.13 61
3246.26 54
3246.39 47
3246.52 42
3246.65 39
3246.78 38
3246.91 40
3247.04 45
3247.17 51
3247.30 58
3247.44 64
3247.57 69
3247.70 73
3247.83 76
3247.96 79
3248.09 84
3248.22 89
3248.35 96
3248.48 103
3248.61 109
3248.74 114
3248.87 116
3249.00 118
3249.13 118
3249.27 117
3249.40 118
3249.53 120
3249.66 123
3249.79 127
3249.92 130
3250.05 133
3250.18 135
3250.31 135
3250.44 132
3250.57 128
3250.70 123
3250.83 116
3250.96 109
3251.10 100
3251.23 92
3251.36 82
3251.49 73
3251.62 64
3251.75 56
3251.88 48
3252.01 41
3252.14 36
3252.27 32
3252.40 31
3252.53 31
3252.66 33
3252.80 36
3252.93 41
3253.06 45
3253.19 49
3253.32 52
3253.45 54
3253.58 56
3253.71 57
3253.84 59
3253.97 61
3254.10 65
3254.23 70
3254.37 76
3254.50 83
3254.63 90
3254.76 97
3254.89 104
3255.02 110
3255.15 113
3255.28 114
3255.41 112
3255.54 107
3255.67 99
3255.80 89
3255.94 80
3256.07 72
3256.20 67
3256.33 65
3256.46 67
3256.59 71
3256.72 77
3256.85 82
3256.98 86
3257.11 87
3257.24 86
3257.37 83
3257.51 79
3257.64 76
3257.77 74
3257.90 74
3258.03 75
3258.16 79
3258.29 83
3258.42 87
3258.55 91
3258.68 94
3258.81 97
3258.95 98
3259.08 98
3259.21 97
3259.34 93
3259.47 89
3259.60 84
3259.73 81
3259.86 79
3259.99 81
3260.12 86
3260.25 93
3260.39 102
3260.52 112
3260.65 120
3260.78 127
3260.91 132
3261.04 134
3261.17 135
3261.30 135
3261.43 133
3261.56 130
3261.70 126
3261.83 122
3261.96 118
3262.09 115
3262.22 114
3262.35 115
3262.48 117
3262.61 119
3262.74 122
3262.87 123
3263.00 123
3263.14 122
3263.27 119
3263.40 116
3263.53 113
3263.66 109
3263.79 106
3263.92 102
3264.05 98
3264.18 94
3264.32 88
3264.45 83
3264.58 77
3264.71 71
3264.84 66
3264.97 61
3265.10 57
3265.23 54
3265.36 53
3265.49 54
3265.63 57
3265.76 62
3265.89 68
3266.02 74
3266.15 81
3266.28 86
3266.41 91
3266.54 94
3266.67 94
3266.80 94
3266.94 92
3267.07 91
3267.20 90
3267.33 92
3267.46 96
3267.59 101
3267.72 106
3267.85 112
3267.98 118
3268.12 123
3268.25 128
3268.38 134
3268.51 139
3268.64 145
3268.77 150
3268.90 153
3269.03 154
3269.16 151
3269.30 146
3269.43 138
3269.56 130
3269.69 124
3269.82 121
3269.95 121
3270.08 126
3270.21 134
3270.34 142
3270.48 150
3270.61 156
3270.74 159
3270.87 160
3271.00 158
3271.13 155
3271.26 152
3271.39 148
3271.53 142
3271.66 136
3271.79 128
3271.92 121
3272.05 114
3272.18 108
3272.31 104
3272.44 103
3272.57 104
3272.71 107
3272.84 110
3272.97 114
3273.10 116
3273.23 118
3273.36 118
3273.49 118
3273.62 117
3273.76 116
3273.89 114
3274.02 113
3274.15 114
3274.28 116
3274.41 121
3274.54 129
3274.67 137
3274.81 146
3274.94 153
3275.07 158
3275.20 160
3275.33 159
3275.46 156
3275.59 151
3275.72 146
3275.86 139
3275.99 132
3276.12 125
3276.25 116
3276.38 106
3276.51 94
3276.64 81
3276.77 68
3276.91 55
3277.04 43
3277.17 33
3277.30 24
3277.43 16
3277.56 10
3277.69 5
3277.82 1
3277.96 0
3278.09 0
3278.22 0
3278.35 0
3278.48 0
3278.61 0
3278.74 0
3278.87 0
3279.01 6
3279.14 18
3279.27 30
3279.40 41
3279.53 49
3279.66 55
3279.79 57
3279.93 58
3280.06 59
3280.19 60
3280.32 62
3280.45 66
3280.58 69
3280.71 70
3280.84 71
3280.98 69
3281.11 66
3281.24 63
3281.37 60
3281.50 58
3281.63 57
3281.76 57
3281.90 57
3282.03 57
3282.16 56
3282.29 54
3282.42 52
3282.55 49
3282.68 46
3282.82 45
3282.95 45
3283.08 46
3283.21 48
3283.34 51
3283.47 56
3283.60 61
3283.73 66
3283.87 72
3284.00 77
3284.13 83
3284.26 87
3284.39 90
3284.52 93
3284.65 94
3284.79 95
3284.92 95
3285.05 94
3285.18 92
3285.31 89
3285.44 83
3285.57 76
3285.71 67
3285.84 58
3285.97 50
3286.10 44
3286.23 42
3286.36 45
3286.50 51
3286.63 62
3286.76 75
3286.89 90
3287.02 105
3287.15 119
3287.28 133
3287.42 145
3287.55 156
3287.68 166
3287.81 174
3287.94 180
3288.07 184
3288.20 185
3288.34 185
3288.47 184
3288.60 182
3288.73 180
3288.86 179
3288.99 178
3289.12 178
3289.26 178
3289.39 179
3289.52 179
3289.65 179
3289.78 179
3289.91 178
3290.05 176
3290.18 174
3290.31 170
3290.44 165
3290.57 158
3290.70 149
3290.83 139
3290.97 127
3291.10 114
3291.23 103
3291.36 94
3291.49 88
3291.62 87
3291.76 91
3291.89 98
3292.02 108
3292.15 118
3292.28 127
3292.41 132
3292.55 133
3292.68 131
3292.81 126
3292.94 119
3293.07 112
3293.20 104
3293.33 97
3293.47 90
3293.60 84
3293.73 78
3293.86 75
3293.99 73
3294.12 72
3294.26 73
3294.39 75
3294.52 77
3294.65 77
3294.78 75
3294.91 72
3295.05 66
3295.18 61
3295.31 57
3295.44 54
3295.57 54
3295.70 55
3295.84 58
3295.97 60
3296.10 61
3296.23 60
3296.36 58
3296.49 54
3296.63 51
3296.76 49
3296.89 48
3297.02 49
3297.15 50
3297.28 51
3297.42 51
3297.55 50
3297.68 47
3297.81 43
3297.94 38
3298.07 32
3298.21 26
3298.34 20
3298.47 15
3298.60 12
3298.73 10
3298.86 10
3299.00 13
3299.13 18
3299.26 24
3299.39 30
3299.52 36
3299.65 40
3299.79 41
3299.92 40
3300.05 38
3300.18 34
3300.31 30
3300.45 27
3300.58 24
3300.71 22
3300.84 20
3300.97 18
3301.10 16
3301.24 15
3301.37 14
3301.50 14
3301.63 14
3301.76 15
3301.89 15
3302.03 15
3302.16 13
3302.29 9
3302.42 3
3302.55 0
3302.69 0
3302.82 0
3302.95 0
3303.08 0
3303.21 0
3303.34 0
3303.48 5
3303.61 11
3303.74 14
3303.87 14
3304.00 12
3304.13 9
3304.27 7
3304.40 6
3304.53 7
3304.66 10
3304.79 13
3304.93 16
3305.06 18
3305.19 20
3305.32 20
3305.45 19
3305.59 19
3305.72 17
3305.85 16
3305.98 14
3306.11 12
3306.24 12
3306.38 13
3306.51 16
3306.64 21
3306.77 29
3306.90 38
3307.04 49
3307.17 59
3307.30 68
3307.43 75
3307.56 80
3307.69 82
3307.83 81
3307.96 77
3308.09 70
3308.22 63
3308.35 54
3308.49 46
3308.62 38
3308.75 32
3308.88 28
3309.01 26
3309.15 24
3309.28 24
3309.41 24
3309.54 24
3309.67 24
3309.81 25
3309.94 27
3310.07 31
3310.20 38
3310.33 46
3310.47 54
3310.60 62
3310.73 67
3310.86 70
3310.99 69
3311.12 66
3311.26 63
3311.39 62
3311.52 63
3311.65 66
3311.78 71
3311.92 76
3312.05 80
3312.18 82
3312.31 81
3312.44 80
3312.58 80
3312.71 83
3312.84 88
3312.97 95
3313.10 104
3313.24 112
3313.37 118
3313.50 120
3313.63 118
3313.76 112
3313.90 104
3314.03 95
3314.16 86
3314.29 79
3314.42 73
3314.56 70
3314.69 69
3314.82 69
3314.95 71
3315.08 75
3315.22 80
3315.35 85
3315.48 92
3315.61 97
3315.74 102
3315.88 106
3316.01 109
3316.14 110
3316.27 110
3316.41 109
3316.54 106
3316.67 102
3316.80 98
3316.93 92
3317.07 87
3317.20 82
3317.33 80
3317.46 80
3317.59 82
3317.73 87
3317.86 92
3317.99 98
3318.12 103
3318.25 107
3318.39 109
3318.52 110
3318.65 111
3318.78 111
3318.91 111
3319.05 111
3319.18 109
3319.31 106
3319.44 100
3319.58 93
3319.71 86
3319.84 79
3319.97 75
3320.10 74
3320.24 76
3320.37 80
3320.50 87
3320.63 93
3320.76 99
3320.90 104
3321.03 107
3321.16 108
3321.29 108
3321.43 105
3321.56 100
3321.69 94
3321.82 86
3321.95 78
3322.09 70
3322.22 63
3322.35 57
3322.48 52
3322.62 49
3322.75 48
3322.88 50
3323.01 54
3323.14 59
3323.28 65
3323.41 70
3323.54 73
3323.67 74
3323.80 71
3323.94 67
3324.07 62
3324.20 57
3324.33 54
3324.47 54
3324.60 55
3324.73 57
3324.86 59
3324.99 59
3325.13 58
3325.26 56
3325.39 51
3325.52 46
3325.66 40
3325.79 33
3325.92 26
3326.05 19
3326.19 12
3326.32 5
3326.45 0
3326.58 0
3326.71 0
3326.85 0
3326.98 0
3327.11 2
3327.24 3
3327.38 2
3327.51 0
3327.64 0
3327.77 0
3327.90 0
3328.04 0
3328.17 2
3328.30 5
3328.43 8
3328.57 11
3328.70 12
3328.83 13
3328.96 13
3329.10 15
3329.23 20
3329.36 26
3329.49 35
3329.62 45
3329.76 55
3329.89 64
3330.02 70
3330.15 73
3330.29 74
3330.42 72
3330.55 69
3330.68 67
3330.82 65
3330.95 64
3331.08 64
3331.21 64
3331.35 64
3331.48 64
3331.61 62
3331.74 59
3331.87 55
3332.01 52
3332.14 49
3332.27 47
3332.40 46
3332.54 47
3332.67 47
3332.80 48
3332.93 49
3333.07 50
3333.20 52
3333.33 55
3333.46 59
3333.60 64
3333.73 68
3333.86 71
3333.99 73
3334.13 73
3334.26 72
3334.39 71
3334.52 69
3334.65 68
3334.79 66
3334.92 65
3335.05 64
3335.18 63
3335.32 63
3335.45 63
3335.58 65
3335.71 70
3335.85 77
3335.98 86
3336.11 98
3336.24 111
3336.38 123
3336.51 133
3336.64 140
3336.77 141
3336.91 138
3337.04 131
3337.17 122
3337.30 112
3337.44 103
3337.57 96
3337.70 91
3337.83 87
3337.97 84
3338.10 82
3338.23 80
3338.36 78
3338.50 78
3338.63 77
3338.76 78
3338.89 79
3339.03 80
3339.16 81
3339.29 83
3339.42 85
3339.56 88
3339.69 93
3339.82 100
3339.95 109
3340.09 119
3340.22 130
3340.35 141
3340.48 151
3340.62 160
3340.75 166
3340.88 170
3341.01 172
3341.15 172
3341.28 170
3341.41 168
3341.54 165
3341.68 161
3341.81 157
3341.94 151
3342.07 144
3342.21 137
3342.34 129
3342.47 122
3342.60 116
3342.74 113
3342.87 112
3343.00 112
3343.14 113
3343.27 113
3343.40 114
3343.53 112
3343.67 110
3343.80 105
3343.93 100
3344.06 95
3344.20 90
3344.33 85
3344.46 81
3344.59 79
3344.73 77
3344.86 76
3344.99 76
3345.12 77
3345.26 80
3345.39 84
3345.52 90
3345.66 97
3345.79 104
3345.92 110
3346.05 114
3346.19 115
3346.32 112
3346.45 106
3346.58 97
3346.72 88
3346.85 78
3346.98 70
3347.11 64
3347.25 60
3347.38 58
3347.51 57
3347.64 57
3347.78 58
3347.91 58
3348.04 58
3348.18 57
3348.31 55
3348.44 51
3348.57 47
3348.71 42
3348.84 37
3348.97 32
3349.10 28
3349.24 25
3349.37 24
3349.50 24
3349.64 25
3349.77 26
3349.90 28
3350.03 29
3350.17 30
3350.30 31
3350.43 31
3350.56 30
3350.70 29
3350.83 28
3350.96 25
3351.10 21
3351.23 17
3351.36 11
3351.49 6
3351.63 3
3351.76 3
3351.89 7
3352.02 13
3352.16 22
3352.29 31
3352.42 39
3352.56 43
3352.69 45
3352.82 44
3352.95 41
3353.09 38
3353.22 35
3353.35 32
3353.49 29
3353.62 26
3353.75 22
3353.88 19
3354.02 17
3354.15 17
3354.28 20
3354.42 27
3354.55 35
3354.68 46
3354.81 57
3354.95 68
3355.08 79
3355.21 88
3355.34 96
3355.48 105
3355.61 113
3355.74 121
3355.88 130
3356.01 137
3356.14 143
3356.27 148
3356.41 149
3356.54 148
3356.67 145
3356.81 140
3356.94 135
3357.07 129
3357.20 125
3357.34 121
3357.47 118
3357.60 116
3357.74 115
3357.87 112
3358.00 110
3358.14 107
3358.27 104
3358.40 103
3358.53 102
3358.67 104
3358.80 106
3358.93 109
3359.07 113
3359.20 114
3359.33 115
3359.46 112
3359.60 108
3359.73 103
3359.86 96
3360.00 90
3360.13 85
3360.26 80
3360.39 77
3360.53 74
3360.66 70
3360.79 66
3360.93 61
3361.06 54
3361.19 46
3361.33 38
3361.46 30
3361.59 23
3361.72 17
3361.86 11
3361.99 7
3362.12 3
3362.26 0
3362.39 0
3362.52 0
3362.65 0
3362.79 0
3362.92 0
3363.05 0
3363.19 0
3363.32 0
3363.45 0
3363.59 1
3363.72 7
3363.85 16
3363.98 26
3364.12 35
3364.25 43
3364.38 50
3364.52 56
3364.65 60
3364.78 64
3364.92 66
3365.05 68
3365.18 68
3365.31 67
3365.45 65
3365.58 63
3365.71 62
3365.85 63
3365.98 66
3366.11 70
3366.25 76
3366.38 82
3366.51 86
3366.65 89
3366.78 91
3366.91 93
3367.04 94
3367.18 97
3367.31 100
3367.44 103
3367.58 105
3367.71 106
3367.84 105
3367.98 101
3368.11 95
3368.24 89
3368.38 84
3368.51 81
3368.64 81
3368.77 84
3368.91 89
3369.04 95
3369.17 100
3369.31 103
3369.44 103
3369.57 100
3369.71 94
3369.84 88
3369.97 82
3370.11 78
3370.24 77
3370.37 81
3370.51 89
3370.64 100
3370.77 113
3370.90 126
3371.04 138
3371.17 148
3371.30 156
3371.44 160
3371.57 162
3371.70 161
3371.84 159
3371.97 155
3372.10 150
3372.24 143
3372.37 135
3372.50 124
3372.64 112
3372.77 99
3372.90 86
3373.04 75
3373.17 67
3373.30 65
3373.43 67
3373.57 74
3373.70 85
3373.83 97
3373.97 109
3374.10 120
3374.23 129
3374.37 135
3374.50 138
3374.63 139
3374.77 138
3374.90 135
3375.03 130
3375.17 123
3375.30 115
3375.43 107
3375.57 100
3375.70 95
3375.83 91
3375.97 90
3376.10 91
3376.23 92
3376.37 93
3376.50 94
3376.63 93
3376.77 92
3376.90 90
3377.03 87
3377.17 83
3377.30 78
3377.43 73
3377.56 67
3377.70 60
3377.83 55
3377.96 51
3378.10 49
3378.23 48
3378.36 47
3378.50 46
3378.63 45
3378.76 44
3378.90 42
3379.03 41
3379.16 40
3379.30 41
3379.43 42
3379.56 44
3379.70 45
3379.83 46
3379.96 45
3380.10 44
3380.23 42
3380.36 39
3380.50 36
3380.63 34
3380.76 34
3380.90 36
3381.03 40
3381.16 46
3381.30 55
3381.43 65
3381.56 75
3381.70 84
3381.83 93
3381.96 100
3382.10 107
3382.23 113
3382.36 118
3382.50 122
3382.63 126
3382.76 128
3382.90 130
3383.03 130
3383.16 128
3383.30 126
3383.43 124
3383.56 122
3383.70 122
3383.83 123
3383.97 125
3384.10 130
3384.23 136
3384.37 141
3384.50 146
3384.63 147
3384.77 145
3384.90 140
3385.03 134
3385.17 127
3385.30 121
3385.43 118
3385.57 118
3385.70 119
3385.83 122
3385.97 125
3386.10 127
3386.23 128
3386.37 130
3386.50 132
3386.63 136
3386.77 142
3386.90 150
3387.03 156
3387.17 161
3387.30 161
3387.43 157
3387.57 150
3387.70 142
3387.83 134
3387.97 128
3388.10 125
3388.24 124
3388.37 124
3388.50 124
3388.64 123
3388.77 121
3388.90 118
3389.04 117
3389.17 119
3389.30 125
3389.44 134
3389.57 147
3389.70 161
3389.84 176
3389.97 189
3390.10 199
3390.24 204
3390.37 204
3390.50 199
3390.64 190
3390.77 178
3390.91 164
3391.04 149
3391.17 135
3391.31 122
3391.44 111
3391.57 101
3391.71 93
3391.84 86
3391.97 79
3392.11 74
3392.24 70
3392.37 67
3392.51 65
3392.64 64
3392.78 64
3392.91 66
3393.04 67
3393.18 69
3393.31 69
3393.44 69
3393.58 68
3393.71 65
3393.84 62
3393.98 59
3394.11 56
3394.24 55
3394.38 55
3394.51 57
3394.65 62
3394.78 68
3394.91 75
3395.05 83
3395.18 93
3395.31 102
3395.45 112
3395.58 123
3395.71 133
3395.85 143
3395.98 152
3396.12 160
3396.25 166
3396.38 171
3396.52 174
3396.65 177
3396.78 179
3396.92 182
3397.05 185
3397.18 188
3397.32 191
3397.45 193
3397.59 193
3397.72 190
3397.85 184
3397.99 175
3398.12 164
3398.25 152
3398.39 142
3398.52 134
3398.65 129
3398.79 127
3398.92 128
3399.06 131
3399.19 135
3399.32 139
3399.46 143
3399.59 147
3399.72 150
3399.86 152
3399.99 153
3400.13 152
3400.26 150
3400.39 145
3400.53 138
3400.66 128
3400.79 117
3400.93 105
3401.06 92
3401.20 80
3401.33 70
3401.46 63
3401.60 58
3401.73 55
3401.86 54
3402.00 54
3402.13 53
3402.27 51
3402.40 48
3402.53 42
3402.67 36
3402.80 29
3402.93 22
3403.07 16
3403.20 11
3403.34 7
3403.47 6
3403.60 7
3403.74 11
3403.87 17
3404.00 27
3404.14 38
3404.27 51
3404.41 64
3404.54 75
3404.67 85
3404.81 92
3404.94 97
3405.07 101
3405.21 104
3405.34 106
3405.48 107
3405.61 107
3405.74 106
3405.88 102
3406.01 96
3406.15 88
3406.28 80
3406.41 72
3406.55 65
3406.68 60
3406.81 57
3406.95 55
3407.08 54
3407.22 53
3407.35 53
3407.48 54
3407.62 57
3407.75 61
3407.89 67
3408.02 74
3408.15 80
3408.29 84
3408.42 86
3408.56 85
3408.69 81
3408.82 75
3408.96 67
3409.09 60
3409.22 53
3409.36 47
3409.49 43
3409.63 39
3409.76 34
3409.89 29
3410.03 23
3410.16 16
3410.30 9
3410.43 3
3410.56 0
3410.70 0
3410.83 0
3410.97 1
3411.10 3
3411.23 4
3411.37 4
3411.50 2
3411.64 0
3411.77 0
3411.90 0
3412.04 0
3412.17 0
3412.30 9
3412.44 20
3412.57 32
3412.71 44
3412.84 53
3412.97 58
3413.11 58
3413.24 53
3413.38 44
3413.51 31
3413.64 18
3413.78 7
3413.91 1
3414.05 1
3414.18 10
3414.31 26
3414.45 48
3414.58 73
3414.72 99
3414.85 123
3414.98 140
3415.12 151
3415.25 155
3415.39 152
3415.52 143
3415.65 132
3415.79 122
3415.92 113
3416.06 107
3416.19 106
3416.32 107
3416.46 109
3416.59 111
3416.73 113
3416.86 111
3416.99 108
3417.13 102
3417.26 96
3417.40 90
3417.53 85
3417.67 81
3417.80 80
3417.93 81
3418.07 85
3418.20 90
3418.34 95
3418.47 100
3418.60 103
3418.74 104
3418.87 104
3419.01 102
3419.14 101
3419.27 100
3419.41 100
3419.54 101
3419.68 102
3419.81 103
3419.94 103
3420.08 103
3420.21 101
3420.35 99
3420.48 96
3420.62 92
3420.75 88
3420.88 82
3421.02 75
3421.15 67
3421.29 58
3421.42 50
3421.55 43
3421.69 39
3421.82 37
3421.96 37
3422.09 40
3422.22 44
3422.36 48
3422.49 52
3422.63 54
3422.76 55
3422.90 54
3423.03 51
3423.16 47
3423.30 44
3423.43 41
3423.57 39
3423.70 39
3423.83 40
3423.97 44
3424.10 48
3424.24 53
3424.37 57
3424.51 60
3424.64 61
3424.77 60
3424.91 57
3425.04 53
3425.18 49
3425.31 47
3425.45 46
3425.58 48
3425.71 53
3425.85 61
3425.98 71
3426.12 82
3426.25 93
3426.38 104
3426.52 114
3426.65 122
3426.79 128
3426.92 131
3427.06 131
3427.19 128
3427.32 125
3427.46 120
3427.59 116
3427.73 113
3427.86 111
3428.00 110
3428.13 107
3428.26 103
3428.40 97
3428.53 90
3428.67 83
3428.80 76
3428.94 71
3429.07 68
3429.20 66
3429.34 66
3429.47 66
3429.61 66
3429.74 67
3429.88 69
3430.01 72
3430.14 77
3430.28 83
3430.41 92
3430.55 102
3430.68 113
3430.82 126
3430.95 140
3431.08 155
3431.22 170
3431.35 185
3431.49 198
3431.62 210
3431.76 220
3431.89 227
3432.02 230
3432.16 231
3432.29 228
3432.43 222
3432.56 216
3432.70 210
3432.83 206
3432.97 206
3433.10 208
3433.23 214
3433.37 220
3433.50 226
3433.64 229
3433.77 229
3433.91 225
3434.04 219
3434.17 212
3434.31 203
3434.44 194
3434.58 184
3434.71 173
3434.85 163
3434.98 152
3435.12 141
3435.25 131
3435.38 123
3435.52 116
3435.65 110
3435.79 106
3435.92 104
3436.06 103
3436.19 103
3436.33 104
3436.46 106
3436.59 106
3436.73 105
3436.86 103
3437.00 99
3437.13 94
3437.27 89
3437.40 84
3437.54 81
3437.67 79
3437.80 79
3437.94 81
3438.07 83
3438.21 84
3438.34 84
3438.48 82
3438.61 77
3438.75 71
3438.88 63
3439.01 54
3439.15 46
3439.28 38
3439.42 30
3439.55 23
3439.69 16
3439.82 9
3439.96 2
3440.09 0
3440.22 0
3440.36 0
3440.49 0
3440.63 0
3440.76 0
3440.90 0
3441.03 0
3441.17 4
3441.30 10
3441.44 16
3441.57 21
3441.70 25
3441.84 27
3441.97 26
3442.11 23
3442.24 18
3442.38 12
3442.51 6
3442.65 1
3442.78 0
3442.92 0
3443.05 2
3443.18 9
3443.32 18
3443.45 30
3443.59 42
3443.72 54
3443.86 65
3443.99 73
3444.13 78
3444.26 81
3444.40 81
3444.53 80
3444.66 79
3444.80 78
3444.93 76
3445.07 74
3445.20 71
3445.34 67
3445.47 61
3445.61 55
3445.74 47
3445.88 39
3446.01 31
3446.15 24
3446.28 17
3446.41 11
3446.55 7
3446.68 4
3446.82 4
3446.95 7
3447.09 12
3447.22 19
3447.36 27
3447.49 35
3447.63 42
3447.76 47
3447.90 53
3448.03 58
3448.16 64
3448.30 72
3448.43 82
3448.57 92
3448.70 102
3448.84 110
3448.97 115
3449.11 116
3449.24 115
3449.38 113
3449.51 111
3449.65 109
3449.78 109
3449.92 110
3450.05 111
3450.19 111
3450.32 111
3450.45 109
3450.59 106
3450.72 102
3450.86 97
3450.99 93
3451.13 88
3451.26 84
3451.40 81
3451.53 80
3451.67 79
3451.80 81
3451.94 85
3452.07 92
3452.21 102
3452.34 115
3452.48 131
3452.61 148
3452.74 165
3452.88 182
3453.01 196
3453.15 206
3453.28 212
3453.42 216
3453.55 216
3453.69 216
3453.82 217
3453.96 219
3454.09 225
3454.23 236
3454.36 249
3454.50 265
3454.63 283
3454.77 301
3454.90 318
3455.04 333
3455.17 348
3455.31 361
3455.44 375
3455.58 389
3455.71 402
3455.84 414
3455.98 423
3456.11 428
3456.25 429
3456.38 425
3456.52 415
3456.65 402
3456.79 387
3456.92 371
3457.06 356
3457.19 342
3457.33 330
3457.46 320
3457.60 309
3457.73 299
3457.87 287
3458.00 275
3458.14 261
3458.27 247
3458.41 233
3458.54 219
3458.68 206
3458.81 194
3458.95 184
3459.08 176
3459.22 169
3459.35 163
3459.49 157
3459.62 151
3459.76 144
3459.89 137
3460.03 130
3460.16 126
3460.29 123
3460.43 124
3460.56 128
3460.70 134
3460.83 141
3460.97 145
3461.10 146
3461.24 142
3461.37 135
3461.51 126
3461.64 116
3461.78 106
3461.91 98
3462.05 93
3462.18 90
3462.32 88
3462.45 88
3462.59 88
3462.72 88
3462.86 89
3462.99 91
3463.13 92
3463.26 94
3463.40 95
3463.53 95
3463.67 95
3463.80 93
3463.94 91
3464.07 89
3464.21 87
3464.34 85
3464.48 85
3464.61 86
3464.75 88
3464.88 92
3465.02 98
3465.15 105
3465.29 111
3465.42 116
3465.56 121
3465.69 124
3465.83 127
3465.96 130
3466.10 133
3466.23 137
3466.37 141
3466.50 143
3466.64 145
3466.77 144
3466.91 141
3467.04 138
3467.18 135
3467.31 133
3467.45 133
3467.58 134
3467.72 136
3467.85 137
3467.99 136
3468.12 133
3468.26 128
3468.39 122
3468.53 115
3468.66 109
3468.80 105
3468.93 102
3469.07 102
3469.20 102
3469.34 104
3469.47 105
3469.61 107
3469.74 109
3469.88 109
3470.01 108
3470.15 106
3470.28 102
3470.42 96
3470.55 89
3470.69 82
3470.82 74
3470.96 68
3471.09 63
3471.23 60
3471.37 57
3471.50 56
3471.64 56
3471.77 57
3471.91 59
3472.04 62
3472.18 65
3472.31 70
3472.45 76
3472.58 83
3472.72 91
3472.85 98
3472.99 105
3473.12 110
3473.26 112
3473.39 112
3473.53 109
3473.66 103
3473.80 96
3473.93 88
3474.07 80
3474.20 74
3474.34 68
3474.47 63
3474.61 58
3474.74 54
3474.88 49
3475.01 45
3475.15 40
3475.28 34
3475.42 30
3475.55 26
3475.69 24
3475.83 24
3475.96 25
3476.10 29
3476.23 33
3476.37 38
3476.50 42
3476.64 45
3476.77 47
3476.91 49
3477.04 49
3477.18 50
3477.31 51
3477.45 54
3477.58 59
3477.72 65
3477.85 74
3477.99 85
3478.12 97
3478.26 111
3478.39 125
3478.53 140
3478.66 154
3478.80 166
3478.94 175
3479.07 181
3479.21 184
3479.34 184
3479.48 181
3479.61 177
3479.75 170
3479.88 162
3480.02 154
3480.15 144
3480.29 135
3480.42 127
3480.56 121
3480.69 117
3480.83 114
3480.96 113
3481.10 111
3481.24 107
3481.37 100
3481.51 92
3481.64 82
3481.78 74
3481.91 69
3482.05 69
3482.18 73
3482.32 80
3482.45 88
3482.59 95
3482.72 98
3482.86 98
3482.99 95
3483.13 91
3483.27 88
3483.40 89
3483.54 92
3483.67 98
3483.81 105
3483.94 112
3484.08 117
3484.21 120
3484.35 120
3484.48 119
3484.62 118
3484.75 118
3484.89 119
3485.02 120
3485.16 122
3485.30 122
3485.43 122
3485.57 121
3485.70 118
3485.84 117
3485.97 116
3486.11 116
3486.24 118
3486.38 121
3486.51 125
3486.65 129
3486.78 133
3486.92 136
3487.06 138
3487.19 140
3487.33 141
3487.46 141
3487.60 141
3487.73 141
3487.87 140
3488.00 139
3488.14 135
3488.27 130
3488.41 124
3488.55 116
3488.68 108
3488.82 101
3488.95 95
3489.09 91
3489.22 88
3489.36 86
3489.49 84
3489.63 81
3489.76 78
3489.90 75
3490.04 72
3490.17 70
3490.31 69
3490.44 70
3490.58 72
3490.71 74
3490.85 76
3490.98 79
3491.12 81
3491.25 83
3491.39 85
3491.53 88
3491.66 91
3491.80 96
3491.93 101
3492.07 108
3492.20 115
3492.34 123
3492.47 131
3492.61 139
3492.75 146
3492.88 151
3493.02 154
3493.15 154
3493.29 153
3493.42 150
3493.56 147
3493.69 143
3493.83 139
3493.97 137
3494.10 137
3494.24 138
3494.37 140
3494.51 145
3494.64 151
3494.78 159
3494.91 167
3495.05 175
3495.19 182
3495.32 188
3495.46 191
3495.59 192
3495.73 192
3495.86 191
3496.00 192
3496.13 194
3496.27 196
3496.41 198
3496.54 198
3496.68 196
3496.81 190
3496.95 181
3497.08 169
3497.22 157
3497.35 146
3497.49 138
3497.63 132
3497.76 128
3497.90 125
3498.03 124
3498.17 121
3498.30 118
3498.44 114
3498.58 109
3498.71 105
3498.85 102
3498.98 101
3499.12 100
3499.25 100
3499.39 99
3499.52 98
3499.66 94
3499.80 89
3499.93 83
3500.07 77
3500.20 72
3500.34 69
3500.47 68
3500.61 72
3500.75 77
3500.88 85
3501.02 92
3501.15 97
3501.29 99
3501.42 99
3501.56 95
3501.70 88
3501.83 80
3501.97 71
3502.10 62
3502.24 54
3502.37 45
3502.51 35
3502.65 26
3502.78 16
3502.92 7
3503.05 0
3503.19 0
3503.32 0
3503.46 0
3503.60 0
3503.73 0
3503.87 0
3504.00 0
3504.14 0
3504.27 2
3504.41 14
3504.55 29
3504.68 45
3504.82 61
3504.95 77
3505.09 91
3505.22 104
3505.36 114
3505.50 123
3505.63 130
3505.77 135
3505.90 139
3506.04 140
3506.18 140
3506.31 138
3506.45 135
3506.58 132
3506.72 131
3506.85 131
3506.99 133
3507.13 136
3507.26 140
3507.40 143
3507.53 146
3507.67 146
3507.80 145
3507.94 143
3508.08 139
3508.21 135
3508.35 130
3508.48 125
3508.62 121
3508.76 118
3508.89 115
3509.03 114
3509.16 114
3509.30 115
3509.43 117
3509.57 117
3509.71 118
3509.84 117
3509.98 117
3510.11 117
3510.25 120
3510.39 124
3510.52 131
3510.66 138
3510.79 144
3510.93 148
3511.07 150
3511.20 150
3511.34 148
3511.47 148
3511.61 151
3511.74 157
3511.88 167
3512.02 180
3512.15 195
3512.29 210
3512.42 224
3512.56 236
3512.70 246
3512.83 255
3512.97 262
3513.10 266
3513.24 269
3513.38 271
3513.51 272
3513.65 273
3513.78 274
3513.92 275
3514.06 276
3514.19 276
3514.33 274
3514.46 270
3514.60 263
3514.74 254
3514.87 244
3515.01 233
3515.14 224
3515.28 217
3515.41 212
3515.55 210
3515.69 211
3515.82 212
3515.96 215
3516.09 218
3516.23 220
3516.37 222
3516.50 224
3516.64 226
3516.77 229
3516.91 232
3517.05 235
3517.18 238
3517.32 239
3517.45 239
3517.59 237
3517.73 233
3517.86 227
3518.00 220
3518.13 212
3518.27 202
3518.41 189
3518.54 174
3518.68 157
3518.81 138
3518.95 120
3519.09 103
3519.22 90
3519.36 80
3519.49 75
3519.63 74
3519.77 75
3519.90 78
3520.04 81
3520.18 83
3520.31 84
3520.45 84
3520.58 83
3520.72 82
3520.86 82
3520.99 82
3521.13 83
3521.26 84
3521.40 86
3521.54 88
3521.67 91
3521.81 95
3521.94 100
3522.08 105
3522.22 111
3522.35 116
3522.49 120
3522.62 123
3522.76 123
3522.90 120
3523.03 116
3523.17 110
3523.31 105
3523.44 100
3523.58 96
3523.71 95
3523.85 95
3523.99 97
3524.12 101
3524.26 105
3524.39 111
3524.53 118
3524.67 125
3524.80 132
3524.94 139
3525.07 144
3525.21 146
3525.35 145
3525.48 140
3525.62 131
3525.76 120
3525.89 108
3526.03 95
3526.16 83
3526.30 73
3526.44 65
3526.57 59
3526.71 55
3526.85 54
3526.98 54
3527.12 56
3527.25 60
3527.39 65
3527.53 70
3527.66 74
3527.80 76
3527.93 75
3528.07 71
3528.21 63
3528.34 53
3528.48 42
3528.62 30
3528.75 18
3528.89 8
3529.02 0
3529.16 0
3529.30 0
3529.43 0
3529.57 0
3529.71 0
3529.84 0
3529.98 0
3530.11 0
3530.25 8
3530.39 16
3530.52 24
3530.66 30
3530.80 34
3530.93 37
3531.07 39
3531.20 42
3531.34 44
3531.48 47
3531.61 52
3531.75 57
3531.89 63
3532.02 68
3532.16 72
3532.29 76
3532.43 78
3532.57 81
3532.70 84
3532.84 88
3532.98 94
3533.11 102
3533.25 111
3533.39 121
3533.52 130
3533.66 138
3533.79 143
3533.93 145
3534.07 144
3534.20 140
3534.34 135
3534.48 129
3534.61 123
3534.75 117
3534.88 113
3535.02 110
3535.16 108
3535.29 108
3535.43 108
3535.57 108
3535.70 108
3535.84 106
3535.98 103
3536.11 99
3536.25 95
3536.38 93
3536.52 93
3536.66 96
3536.79 101
3536.93 108
3537.07 116
3537.20 122
3537.34 125
3537.48 125
3537.61 122
3537.75 115
3537.88 106
3538.02 95
3538.16 83
3538.29 73
3538.43 65
3538.57 61
3538.70 62
3538.84 66
3538.98 74
3539.11 84
3539.25 94
3539.39 102
3539.52 108
3539.66 110
3539.79 110
3539.93 108
3540.07 104
3540.20 100
3540.34 97
3540.48 96
3540.61 98
3540.75 103
3540.89 111
3541.02 120
3541.16 130
3541.30 138
3541.43 144
3541.57 147
3541.71 146
3541.84 143
3541.98 138
3542.11 131
3542.25 124
3542.39 116
3542.52 108
3542.66 99
3542.80 90
3542.93 81
3543.07 72
3543.21 65
3543.34 60
3543.48 56
3543.62 53
3543.75 51
3543.89 48
3544.03 46
3544.16 43
3544.30 40
3544.44 37
3544.57 36
3544.71 38
3544.84 41
3544.98 46
3545.12 52
3545.25 58
3545.39 63
3545.53 68
3545.66 71
3545.80 74
3545.94 76
3546.07 79
3546.21 81
3546.35 84
3546.48 86
3546.62 86
3546.76 85
3546.89 82
3547.03 77
3547.17 71
3547.30 64
3547.44 56
3547.58 50
3547.71 45
3547.85 41
3547.99 39
3548.12 38
3548.26 38
3548.40 39
3548.53 41
3548.67 43
3548.81 46
3548.94 50
3549.08 54
3549.21 60
3549.35 65
3549.49 71
3549.62 77
3549.76 81
3549.90 82
3550.03 81
3550.17 77
3550.31 71
3550.44 66
3550.58 61
3550.72 59
3550.85 61
3550.99 65
3551.13 72
3551.26 78
3551.40 83
3551.54 85
3551.67 84
3551.81 79
3551.95 72
3552.08 64
3552.22 56
3552.36 48
3552.49 42
3552.63 38
3552.77 34
3552.90 30
3553.04 27
3553.18 25
3553.31 25
3553.45 27
3553.59 31
3553.72 39
3553.86 49
3554.00 59
3554.13 68
3554.27 74
3554.41 76
3554.55 75
3554.68 70
3554.82 62
3554.96 53
3555.09 44
3555.23 37
3555.37 31
3555.50 30
3555.64 31
3555.78 37
3555.91 45
3556.05 55
3556.19 64
3556.32 73
3556.46 79
3556.60 81
3556.73 80
3556.87 77
3557.01 71
3557.14 64
3557.28 57
3557.42 51
3557.55 47
3557.69 45
3557.83 46
3557.96 48
3558.10 52
3558.24 55
3558.37 57
3558.51 58
3558.65 57
3558.78 55
3558.92 52
3559.06 48
3559.20 44
3559.33 40
3559.47 37
3559.61 34
3559.74 31
3559.88 29
3560.02 26
3560.15 24
3560.29 22
3560.43 20
3560.56 18
3560.70 16
3560.84 14
3560.97 13
3561.11 13
3561.25 14
3561.38 16
3561.52 19
3561.66 22
3561.79 25
3561.93 26
3562.07 26
3562.21 24
3562.34 22
3562.48 20
3562.62 20
3562.75 23
3562.89 27
3563.03 33
3563.16 38
3563.30 41
3563.44 40
3563.57 34
3563.71 26
3563.85 15
3563.98 6
3564.12 1
3564.26 1
3564.40 6
3564.53 17
3564.67 30
3564.81 43
3564.94 55
3565.08 62
3565.22 64
3565.35 61
3565.49 55
3565.63 47
3565.76 38
3565.90 29
3566.04 21
3566.18 14
3566.31 9
3566.45 5
3566.59 2
3566.72 0
3566.86 0
3567.00 1
3567.13 4
3567.27 7
3567.41 11
3567.55 16
3567.68 21
3567.82 27
3567.96 34
3568.09 41
3568.23 48
3568.37 54
3568.50 61
3568.64 68
3568.78 75
3568.92 82
3569.05 90
3569.19 97
3569.33 104
3569.46 108
3569.60 110
3569.74 108
3569.87 102
3570.01 93
3570.15 82
3570.29 69
3570.42 57
3570.56 47
3570.70 41
3570.83 38
3570.97 40
3571.11 45
3571.24 52
3571.38 59
3571.52 65
3571.66 69
3571.79 70
3571.93 69
3572.07 66
3572.20 62
3572.34 59
3572.48 58
3572.61 59
3572.75 64
3572.89 70
3573.03 78
3573.16 86
3573.30 95
3573.44 101
3573.57 106
3573.71 108
3573.85 108
3573.99 106
3574.12 103
3574.26 100
3574.40 99
3574.53 99
3574.67 102
3574.81 106
3574.95 110
3575.08 112
3575.22 112
3575.36 109
3575.49 103
3575.63 96
3575.77 88
3575.91 81
3576.04 75
3576.18 69
3576.32 64
3576.45 59
3576.59 53
3576.73 48
3576.87 43
3577.00 40
3577.14 38
3577.28 38
3577.41 40
3577.55 43
3577.69 45
3577.83 47
3577.96 46
3578.10 44
3578.24 39
3578.37 33
3578.51 26
3578.65 20
3578.79 15
3578.92 12
3579.06 10
3579.20 8
3579.33 7
3579.47 6
3579.61 4
3579.75 2
3579.88 1
3580.02 0
3580.16 0
3580.29 0
3580.43 0
3580.57 0
3580.71 0
3580.84 0
3580.98 0
3581.12 0
3581.26 0
3581.39 3
3581.53 9
3581.67 17
3581.80 27
3581.94 38
3582.08 50
3582.22 60
3582.35 69
3582.49 76
3582.63 80
3582.76 80
3582.90 78
3583.04 75
3583.18 71
3583.31 68
3583.45 67
3583.59 69
3583.73 73
3583.86 78
3584.00 83
3584.14 88
3584.28 92
3584.41 96
3584.55 99
3584.69 101
3584.82 102
3584.96 101
3585.10 97
3585.24 91
3585.37 83
3585.51 74
3585.65 65
3585.79 59
3585.92 55
3586.06 56
3586.20 60
3586.33 67
3586.47 76
3586.61 85
3586.75 94
3586.88 102
3587.02 109
3587.16 114
3587.30 118
3587.43 120
3587.57 122
3587.71 122
3587.85 121
3587.98 119
3588.12 116
3588.26 111
3588.39 105
3588.53 97
3588.67 89
3588.81 81
3588.94 74
3589.08 69
3589.22 67
3589.36 67
3589.49 70
3589.63 76
3589.77 84
3589.91 94
3590.04 103
3590.18 111
3590.32 118
3590.46 123
3590.59 126
3590.73 126
3590.87 125
3591.01 122
3591.14 119
3591.28 115
3591.42 112
3591.56 110
3591.69 110
3591.83 111
3591.97 114
3592.10 118
3592.24 123
3592.38 127
3592.52 131
3592.65 133
3592.79 134
3592.93 134
3593.07 133
3593.20 133
3593.34 134
3593.48 136
3593.62 138
3593.75 140
3593.89 141
3594.03 141
3594.17 140
3594.30 136
3594.44 132
3594.58 126
3594.72 120
3594.85 115
3594.99 111
3595.13 109
3595.27 110
3595.40 114
3595.54 121
3595.68 133
3595.82 147
3595.95 164
3596.09 183
3596.23 201
3596.37 217
3596.50 230
3596.64 239
3596.78 243
3596.92 241
3597.05 234
3597.19 222
3597.33 206
3597.47 188
3597.60 169
3597.74 150
3597.88 133
3598.02 117
3598.15 105
3598.29 94
3598.43 87
3598.57 82
3598.70 79
3598.84 78
3598.98 79
3599.12 83
3599.26 87
3599.39 93
3599.53 98
3599.67 101
3599.81 102
3599.94 100
3600.08 96
3600.22 90
3600.36 85
3600.49 80
3600.63 77
3600.77 77
3600.91 80
3601.04 86
3601.18 93
3601.32 100
3601.46 106
3601.59 111
3601.73 115
3601.87 116
3602.01 115
3602.14 113
3602.28 109
3602.42 105
3602.56 99
3602.70 93
3602.83 87
3602.97 81
3603.11 76
3603.25 71
3603.38 66
3603.52 63
3603.66 60
3603.80 59
3603.93 58
3604.07 59
3604.21 59
3604.35 60
3604.48 61
3604.62 61
3604.76 59
3604.90 57
3605.04 53
3605.17 50
3605.31 47
3605.45 44
3605.59 42
3605.72 39
3605.86 36
3606.00 31
3606.14 24
3606.27 16
3606.41 5
3606.55 0
3606.69 0
3606.83 0
3606.96 0
3607.10 0
3607.24 0
3607.38 0
3607.51 0
3607.65 9
3607.79 25
3607.93 42
3608.07 59
3608.20 74
3608.34 85
3608.48 92
3608.62 95
3608.75 95
3608.89 92
3609.03 89
3609.17 85
3609.31 83
3609.44 81
3609.58 79
3609.72 76
3609.86 72
3609.99 65
3610.13 56
3610.27 47
3610.41 38
3610.55 31
3610.68 28
3610.82 30
3610.96 36
3611.10 44
3611.23 54
3611.37 64
3611.51 73
3611.65 79
3611.79 85
3611.92 90
3612.06 95
3612.20 101
3612.34 108
3612.47 116
3612.61 122
3612.75 126
3612.89 128
3613.03 126
3613.16 122
3613.30 117
3613.44 112
3613.58 108
3613.72 107
3613.85 108
3613.99 112
3614.13 117
3614.27 124
3614.40 130
3614.54 136
3614.68 141
3614.82 144
3614.96 146
3615.09 146
3615.23 145
3615.37 142
3615.51 137
3615.65 131
3615.78 122
3615.92 112
3616.06 102
3616.20 92
3616.33 82
3616.47 74
3616.61 68
3616.75 63
3616.89 60
3617.02 57
3617.16 55
3617.30 54
3617.44 53
3617.58 53
3617.71 54
3617.85 56
3617.99 58
3618.13 60
3618.27 62
3618.40 64
3618.54 64
3618.68 63
3618.82 60
3618.96 56
3619.09 52
3619.23 48
3619.37 46
3619.51 46
3619.65 48
3619.78 51
3619.92 55
3620.06 58
3620.20 59
3620.34 57
3620.47 52
3620.61 44
3620.75 32
3620.89 20
3621.03 7
3621.16 0
3621.30 0
3621.44 0
3621.58 0
3621.72 0
3621.85 0
3621.99 5
3622.13 19
3622.27 34
3622.41 49
3622.54 62
3622.68 74
3622.82 82
3622.96 89
3623.10 94
3623.23 98
3623.37 102
3623.51 107
3623.65 112
3623.79 117
3623.92 122
3624.06 126
3624.20 129
3624.34 131
3624.48 133
3624.61 135
3624.75 138
3624.89 141
3625.03 146
3625.17 150
3625.30 152
3625.44 151
3625.58 147
3625.72 138
3625.86 126
3625.99 112
3626.13 97
3626.27 83
3626.41 72
3626.55 63
3626.68 57
3626.82 53
3626.96 51
3627.10 50
3627.24 48
3627.38 47
3627.51 45
3627.65 44
3627.79 43
3627.93 43
3628.07 45
3628.20 47
3628.34 51
3628.48 57
3628.62 64
3628.76 72
3628.89 80
3629.03 86
3629.17 91
3629.31 93
3629.45 92
3629.59 89
3629.72 84
3629.86 78
3630.00 71
3630.14 63
3630.28 55
3630.41 47
3630.55 39
3630.69 32
3630.83 26
3630.97 21
3631.11 17
3631.24 13
3631.38 8
3631.52 3
3631.66 0
3631.80 0
3631.93 0
3632.07 0
3632.21 0
3632.35 0
3632.49 0
3632.63 0
3632.76 3
3632.90 10
3633.04 17
3633.18 23
3633.32 29
3633.45 33
3633.59 34
3633.73 33
3633.87 30
3634.01 24
3634.15 17
3634.28 10
3634.42 5
3634.56 2
3634.70 2
3634.84 4
3634.98 10
3635.11 17
3635.25 26
3635.39 36
3635.53 48
3635.67 60
3635.81 74
3635.94 88
3636.08 102
3636.22 116
3636.36 129
3636.50 140
3636.63 149
3636.77 156
3636.91 162
3637.05 167
3637.19 170
3637.33 171
3637.46 171
3637.60 170
3637.74 168
3637.88 165
3638.02 163
3638.16 161
3638.29 161
3638.43 163
3638.57 166
3638.71 170
3638.85 174
3638.99 177
3639.12 178
3639.26 178
3639.40 175
3639.54 172
3639.68 168
3639.82 165
3639.95 163
3640.09 163
3640.23 164
3640.37 165
3640.51 166
3640.65 164
3640.78 160
3640.92 154
3641.06 145
3641.20 136
3641.34 128
3641.48 121
3641.61 115
3641.75 111
3641.89 107
3642.03 104
3642.17 102
3642.31 100
3642.45 99
3642.58 99
3642.72 100
3642.86 101
3643.00 101
3643.14 101
3643.28 100
3643.41 98
3643.55 96
3643.69 94
3643.83 92
3643.97 93
3644.11 94
3644.24 97
3644.38 100
3644.52 103
3644.66 106
3644.80 108
3644.94 108
3645.08 107
3645.21 104
3645.35 100
3645.49 94
3645.63 89
3645.77 83
3645.91 78
3646.04 73
3646.18 69
3646.32 65
3646.46 61
3646.60 56
3646.74 50
3646.88 45
3647.01 39
3647.15 35
3647.29 31
3647.43 27
3647.57 24
3647.71 21
3647.84 18
3647.98 15
3648.12 13
3648.26 13
3648.40 15
3648.54 20
3648.68 28
3648.81 38
3648.95 47
3649.09 54
3649.23 59
3649.37 59
3649.51 55
3649.65 49
3649.78 42
3649.92 36
3650.06 31
3650.20 30
3650.34 31
3650.48 34
3650.62 38
3650.75 42
3650.89 45
3651.03 47
3651.17 49
3651.31 50
3651.45 53
3651.59 56
3651.72 60
3651.86 65
3652.00 71
3652.14 76
3652.28 79
3652.42 81
3652.56 80
3652.69 78
3652.83 73
3652.97 69
3653.11 64
3653.25 61
3653.39 60
3653.53 62
3653.66 66
3653.80 70
3653.94 75
3654.08 80
3654.22 83
3654.36 84
3654.50 84
3654.63 84
3654.77 82
3654.91 81
3655.05 80
3655.19 81
3655.33 82
3655.47 84
3655.61 87
3655.74 91
3655.88 95
3656.02 99
3656.16 102
3656.30 103
3656.44 102
3656.58 100
3656.71 95
3656.85 90
3656.99 85
3657.13 82
3657.27 82
3657.41 85
3657.55 91
3657.69 99
3657.82 107
3657.96 114
3658.10 119
3658.24 121
3658.38 121
3658.52 117
3658.66 112
3658.79 106
3658.93 101
3659.07 96
3659.21 94
3659.35 94
3659.49 97
3659.63 101
3659.77 105
3659.90 109
3660.04 111
3660.18 111
3660.32 109
3660.46 105
3660.60 100
3660.74 96
3660.88 92
3661.01 89
3661.15 89
3661.29 90
3661.43 93
3661.57 97
3661.71 102
3661.85 107
3661.99 110
3662.12 111
3662.26 110
3662.40 108
3662.54 106
3662.68 104
3662.82 104
3662.96 106
3663.10 110
3663.23 115
3663.37 120
3663.51 124
3663.65 126
3663.79 127
3663.93 127
3664.07 127
3664.21 126
3664.35 124
3664.48 121
3664.62 117
3664.76 113
3664.90 108
3665.04 104
3665.18 104
3665.32 106
3665.46 111
3665.59 118
3665.73 125
3665.87 130
3666.01 132
3666.15 131
3666.29 127
3666.43 123
3666.57 119
3666.71 116
3666.84 116
3666.98 118
3667.12 121
3667.26 124
3667.40 127
3667.54 130
3667.68 132
3667.82 133
3667.96 133
3668.09 134
3668.23 135
3668.37 136
3668.51 138
3668.65 139
3668.79 140
3668.93 140
3669.07 140
3669.21 140
3669.34 140
3669.48 139
3669.62 137
3669.76 134
3669.90 129
3670.04 122
3670.18 114
3670.32 104
3670.46 93
3670.59 81
3670.73 68
3670.87 56
3671.01 43
3671.15 32
3671.29 23
3671.43 16
3671.57 13
3671.71 13
3671.84 15
3671.98 19
3672.12 23
3672.26 26
3672.40 29
3672.54 29
3672.68 26
3672.82 22
3672.96 17
3673.10 12
3673.23 8
3673.37 7
3673.51 9
3673.65 15
3673.79 25
3673.93 38
3674.07 54
3674.21 70
3674.35 84
3674.49 97
3674.62 105
3674.76 110
3674.90 111
3675.04 107
3675.18 101
3675.32 93
3675.46 85
3675.60 76
3675.74 69
3675.88 64
3676.01 61
3676.15 58
3676.29 55
3676.43 50
3676.57 43
3676.71 34
3676.85 24
3676.99 12
3677.13 1
3677.27 0
3677.41 0
3677.54 0
3677.68 0
3677.82 0
3677.96 0
3678.10 0
3678.24 0
3678.38 6
3678.52 15
3678.66 23
3678.80 31
3678.94 38
3679.07 43
3679.21 47
3679.35 49
3679.49 50
3679.63 49
3679.77 47
3679.91 45
3680.05 43
3680.19 41
3680.33 40
3680.47 41
3680.60 45
3680.74 52
3680.88 60
3681.02 69
3681.16 77
3681.30 83
3681.44 88
3681.58 89
3681.72 88
3681.86 85
3682.00 81
3682.13 77
3682.27 72
3682.41 68
3682.55 65
3682.69 62
3682.83 61
3682.97 60
3683.11 61
3683.25 63
3683.39 66
3683.53 72
3683.67 80
3683.80 89
3683.94 101
3684.08 113
3684.22 125
3684.36 136
3684.50 143
3684.64 146
3684.78 145
3684.92 141
3685.06 134
3685.20 127
3685.34 120
3685.48 116
3685.61 114
3685.75 115
3685.89 117
3686.03 120
3686.17 122
3686.31 123
3686.45 123
3686.59 123
3686.73 122
3686.87 122
3687.01 123
3687.15 127
3687.29 133
3687.42 142
3687.56 153
3687.70 166
3687.84 179
3687.98 191
3688.12 200
3688.26 206
3688.40 208
3688.54 205
3688.68 198
3688.82 188
3688.96 177
3689.10 164
3689.23 152
3689.37 140
3689.51 130
3689.65 119
3689.79 110
3689.93 100
3690.07 90
3690.21 81
3690.35 73
3690.49 67
3690.63 64
3690.77 65
3690.91 70
3691.05 78
3691.19 88
3691.32 100
3691.46 110
3691.60 120
3691.74 126
3691.88 130
3692.02 131
3692.16 130
3692.30 127
3692.44 124
3692.58 120
3692.72 116
3692.86 113
3693.00 110
3693.14 106
3693.28 103
3693.41 99
3693.55 94
3693.69 90
3693.83 85
3693.97 83
3694.11 82
3694.25 84
3694.39 89
3694.53 97
3694.67 107
3694.81 118
3694.95 128
3695.09 138
3695.23 145
3695.37 151
3695.51 154
3695.64 154
3695.78 153
3695.92 149
3696.06 143
3696.20 136
3696.34 126
3696.48 116
3696.62 105
3696.76 96
3696.90 88
3697.04 83
3697.18 80
3697.32 81
3697.46 82
3697.60 84
3697.74 85
3697.88 83
3698.02 78
3698.15 71
3698.29 63
3698.43 56
3698.57 51
3698.71 49
3698.85 51
3698.99 56
3699.13 63
3699.27 71
3699.41 79
3699.55 86
3699.69 91
3699.83 95
3699.97 99
3700.11 102
3700.25 105
3700.39 108
3700.53 111
3700.67 113
3700.80 114
3700.94 115
3701.08 115
3701.22 114
3701.36 114
3701.50 115
3701.64 117
3701.78 121
3701.92 126
3702.06 133
3702.20 140
3702.34 147
3702.48 154
3702.62 158
3702.76 160
3702.90 159
3703.04 155
3703.18 148
3703.32 139
3703.46 130
3703.60 124
3703.73 120
3703.87 121
3704.01 124
3704.15 131
3704.29 138
3704.43 144
3704.57 148
3704.71 149
3704.85 147
3704.99 144
3705.13 141
3705.27 138
3705.41 138
3705.55 141
3705.69 148
3705.83 158
3705.97 169
3706.11 181
3706.25 192
3706.39 201
3706.53 207
3706.67 210
3706.81 210
3706.95 208
3707.08 204
3707.22 199
3707.36 195
3707.50 191
3707.64 188
3707.78 187
3707.92 188
3708.06 190
3708.20 193
3708.34 196
3708.48 198
3708.62 199
3708.76 198
3708.90 194
3709.04 189
3709.18 181
3709.32 173
3709.46 165
3709.60 158
3709.74 153
3709.88 149
3710.02 149
3710.16 150
3710.30 154
3710.44 160
3710.58 166
3710.72 171
3710.86 174
3711.00 176
3711.14 175
3711.27 171
3711.41 167
3711.55 162
3711.69 157
3711.83 154
3711.97 151
3712.11 150
3712.25 150
3712.39 151
3712.53 152
3712.67 153
3712.81 153
3712.95 153
3713.09 151
3713.23 149
3713.37 145
3713.51 139
3713.65 132
3713.79 125
3713.93 117
3714.07 110
3714.21 103
3714.35 97
3714.49 91
3714.63 86
3714.77 80
3714.91 75
3715.05 69
3715.19 64
3715.33 60
3715.47 55
3715.61 52
3715.75 48
3715.89 46
3716.03 44
3716.17 42
3716.31 41
3716.45 39
3716.59 37
3716.73 34
3716.86 30
3717.00 26
3717.14 21
3717.28 17
3717.42 13
3717.56 10
3717.70 6
3717.84 4
3717.98 1
3718.12 0
3718.26 0
3718.40 0
3718.54 0
3718.68 0
3718.82 0
3718.96 0
3719.10 0
3719.24 0
3719.38 0
3719.52 5
3719.66 13
3719.80 24
3719.94 36
3720.08 49
3720.22 61
3720.36 69
3720.50 72
3720.64 72
3720.78 68
3720.92 61
3721.06 52
3721.20 41
3721.34 30
3721.48 18
3721.62 8
3721.76 0
3721.90 0
3722.04 0
3722.18 0
3722.32 7
3722.46 17
3722.60 27
3722.74 37
3722.88 44
3723.02 49
3723.16 50
3723.30 49
3723.44 47
3723.58 45
3723.72 42
3723.86 41
3724.00 41
3724.14 42
3724.28 44
3724.42 48
3724.56 52
3724.70 57
3724.84 63
3724.98 69
3725.12 73
3725.26 77
3725.40 78
3725.54 77
3725.68 73
3725.82 66
3725.96 59
3726.10 52
3726.24 48
3726.38 47
3726.52 49
3726.66 55
3726.80 64
3726.94 74
3727.08 83
3727.22 91
3727.36 97
3727.50 101
3727.64 103
3727.78 103
3727.92 102
3728.06 100
3728.20 98
3728.34 96
3728.48 94
3728.62 92
3728.76 90
3728.90 89
3729.04 89
3729.18 90
3729.32 93
3729.46 96
3729.60 101
3729.74 106
3729.88 111
3730.02 116
3730.16 119
3730.30 122
3730.44 126
3730.58 131
3730.72 138
3730.86 147
3731.00 159
3731.14 171
3731.28 185
3731.42 197
3731.56 208
3731.70 217
3731.84 223
3731.98 225
3732.12 225
3732.26 222
3732.40 218
3732.54 213
3732.68 210
3732.82 209
3732.96 212
3733.10 218
3733.24 228
3733.38 241
3733.52 257
3733.66 273
3733.80 289
3733.94 304
3734.08 317
3734.22 328
3734.36 336
3734.50 343
3734.64 346
3734.78 346
3734.92 342
3735.06 333
3735.20 321
3735.34 305
3735.48 289
3735.62 275
3735.76 264
3735.90 257
3736.04 253
3736.18 252
3736.32 252
3736.46 250
3736.60 247
3736.74 243
3736.88 239
3737.02 237
3737.16 236
3737.30 236
3737.44 238
3737.58 239
3737.72 239
3737.87 236
3738.01 232
3738.15 227
3738.29 221
3738.43 217
3738.57 214
3738.71 213
3738.85 213
3738.99 215
3739.13 218
3739.27 223
3739.41 228
3739.55 234
3739.69 241
3739.83 247
3739.97 252
3740.11 255
3740.25 256
3740.39 255
3740.53 252
3740.67 246
3740.81 239
3740.95 230
3741.09 218
3741.23 204
3741.37 188
3741.51 171
3741.65 154
3741.79 138
3741.93 125
3742.07 114
3742.21 106
3742.35 100
3742.49 95
3742.63 90
3742.77 84
3742.91 79
3743.05 72
3743.19 66
3743.33 60
3743.48 54
3743.62 50
3743.76 46
3743.90 44
3744.04 44
3744.18 46
3744.32 50
3744.46 55
3744.60 63
3744.74 70
3744.88 77
3745.02 82
3745.16 84
3745.30 84
3745.44 81
3745.58 77
3745.72 71
3745.86 67
3746.00 63
3746.14 61
3746.28 60
3746.42 61
3746.56 62
3746.70 64
3746.84 67
3746.98 69
3747.12 71
3747.26 73
3747.40 75
3747.55 78
3747.69 81
3747.83 85
3747.97 90
3748.11 95
3748.25 100
3748.39 105
3748.53 109
3748.67 111
3748.81 111
3748.95 110
3749.09 109
3749.23 107
3749.37 105
3749.51 104
3749.65 103
3749.79 102
3749.93 102
3750.07 102
3750.21 104
3750.35 105
3750.49 107
3750.63 109
3750.77 110
3750.92 110
3751.06 107
3751.20 103
3751.34 97
3751.48 92
3751.62 87
3751.76 83
3751.90 83
3752.04 84
3752.18 88
3752.32 92
3752.46 97
3752.60 101
3752.74 104
3752.88 108
3753.02 111
3753.16 113
3753.30 115
3753.44 115
3753.58 113
3753.72 108
3753.86 102
3754.01 93
3754.15 84
3754.29 75
3754.43 66
3754.57 58
3754.71 50
3754.85 45
3754.99 40
3755.13 38
3755.27 39
3755.41 42
3755.55 48
3755.69 56
3755.83 65
3755.97 75
3756.11 85
3756.25 93
3756.39 98
3756.53 100
3756.68 100
3756.82 96
3756.96 91
3757.10 86
3757.24 82
3757.38 80
3757.52 80
3757.66 82
3757.80 85
3757.94 87
3758.08 90
3758.22 91
3758.36 93
3758.50 94
3758.64 96
3758.78 98
3758.92 101
3759.07 103
3759.21 104
3759.35 105
3759.49 106
3759.63 108
3759.77 109
3759.91 112
3760.05 116
3760.19 120
3760.33 123
3760.47 126
3760.61 127
3760.75 127
3760.89 125
3761.03 122
3761.17 119
3761.32 115
3761.46 111
3761.60 108
3761.74 107
3761.88 108
3762.02 111
3762.16 113
3762.30 115
3762.44 116
3762.58 115
3762.72 112
3762.86 107
3763.00 101
3763.14 95
3763.28 90
3763.42 84
3763.57 77
3763.71 70
3763.85 61
3763.99 50
3764.13 37
3764.27 23
3764.41 10
3764.55 0
3764.69 0
3764.83 0
3764.97 0
3765.11 0
3765.25 0
3765.39 0
3765.54 0
3765.68 3
3765.82 11
3765.96 18
3766.10 23
3766.24 29
3766.38 34
3766.52 39
3766.66 46
3766.80 53
3766.94 62
3767.08 72
3767.22 81
3767.36 90
3767.51 98
3767.65 103
3767.79 107
3767.93 107
3768.07 106
3768.21 104
3768.35 102
3768.49 101
3768.63 101
3768.77 102
3768.91 104
3769.05 106
3769.19 108
3769.34 109
3769.48 109
3769.62 108
3769.76 107
3769.90 106
3770.04 106
3770.18 107
3770.32 109
3770.46 113
3770.60 118
3770.74 125
3770.88 132
3771.03 138
3771.17 145
3771.31 149
3771.45 153
3771.59 155
3771.73 154
3771.87 152
3772.01 147
3772.15 140
3772.29 131
3772.43 120
3772.57 108
3772.72 95
3772.86 83
3773.00 73
3773.14 65
3773.28 61
3773.42 60
3773.56 62
3773.70 66
3773.84 70
3773.98 74
3774.12 76
3774.26 77
3774.41 75
3774.55 72
3774.69 68
3774.83 65
3774.97 63
3775.11 62
3775.25 61
3775.39 62
3775.53 63
3775.67 65
3775.81 67
3775.96 70
3776.10 72
3776.24 74
3776.38 74
3776.52 73
3776.66 71
3776.80 69
3776.94 68
3777.08 69
3777.22 73
3777.36 79
3777.51 87
3777.65 95
3777.79 101
3777.93 104
3778.07 105
3778.21 103
3778.35 99
3778.49 95
3778.63 91
3778.77 89
3778.92 88
3779.06 87
3779.20 87
3779.34 86
3779.48 85
3779.62 83
3779.76 81
3779.90 80
3780.04 82
3780.18 86
3780.33 92
3780.47 100
3780.61 107
3780.75 114
3780.89 117
3781.03 117
3781.17 113
3781.31 108
3781.45 102
3781.59 99
3781.74 98
3781.88 100
3782.02 106
3782.16 113
3782.30 121
3782.44 129
3782.58 137
3782.72 144
3782.86 153
3783.00 163
3783.15 176
3783.29 190
3783.43 207
3783.57 225
3783.71 244
3783.85 261
3783.99 278
3784.13 293
3784.27 308
3784.42 323
3784.56 340
3784.70 363
3784.84 394
3784.98 435
3785.12 485
3785.26 542
3785.40 603
3785.54 665
3785.68 725
3785.83 781
3785.97 831
3786.11 877
3786.25 920
3786.39 962
3786.53 1002
3786.67 1040
3786.81 1077
3786.95 1111
3787.10 1142
3787.24 1168
3787.38 1190
3787.52 1208
3787.66 1223
3787.80 1235
3787.94 1245
3788.08 1254
3788.22 1262
3788.37 1268
3788.51 1271
3788.65 1271
3788.79 1267
3788.93 1259
3789.07 1246
3789.21 1229
3789.35 1209
3789.50 1186
3789.64 1162
3789.78 1134
3789.92 1104
3790.06 1071
3790.20 1036
3790.34 1001
3790.48 967
3790.62 935
3790.77 905
3790.91 879
3791.05 855
3791.19 833
3791.33 810
3791.47 787
3791.61 761
3791.75 733
3791.90 702
3792.04 668
3792.18 633
3792.32 598
3792.46 565
3792.60 534
3792.74 505
3792.88 479
3793.03 455
3793.17 431
3793.31 407
3793.45 382
3793.59 359
3793.73 337
3793.87 317
3794.01 302
3794.16 289
3794.30 278
3794.44 269
3794.58 260
3794.72 251
3794.86 244
3795.00 238
3795.14 235
3795.29 234
3795.43 234
3795.57 236
3795.71 237
3795.85 239
3795.99 240
3796.13 243
3796.27 246
3796.42 250
3796.56 254
3796.70 256
3796.84 257
3796.98 255
3797.12 251
3797.26 245
3797.40 238
3797.55 232
3797.69 228
3797.83 224
3797.97 222
3798.11 220
3798.25 218
3798.39 216
3798.54 214
3798.68 212
3798.82 209
3798.96 207
3799.10 205
3799.24 202
3799.38 200
3799.52 199
3799.67 198
3799.81 200
3799.95 203
3800.09 207
3800.23 212
3800.37 217
3800.51 220
3800.66 222
3800.80 222
3800.94 222
3801.08 221
3801.22 220
3801.36 220
3801.50 220
3801.65 219
3801.79 216
3801.93 210
3802.07 202
3802.21 191
3802.35 179
3802.49 166
3802.63 155
3802.78 145
3802.92 138
3803.06 134
3803.20 133
3803.34 135
3803.48 139
3803.62 143
3803.77 147
3803.91 150
3804.05 151
3804.19 150
3804.33 149
3804.47 147
3804.61 146
3804.76 146
3804.90 148
3805.04 151
3805.18 152
3805.32 152
3805.46 150
3805.61 144
3805.75 137
3805.89 128
3806.03 119
3806.17 111
3806.31 105
3806.45 101
3806.60 98
3806.74 97
3806.88 97
3807.02 97
3807.16 96
3807.30 94
3807.44 90
3807.59 84
3807.73 76
3807.87 67
3808.01 56
3808.15 46
3808.29 39
3808.43 34
3808.58 35
3808.72 39
3808.86 48
3809.00 60
3809.14 74
3809.28 86
3809.43 96
3809.57 103
3809.71 106
3809.85 105
3809.99 101
3810.13 94
3810.27 87
3810.42 79
3810.56 73
3810.70 68
3810.84 64
3810.98 63
3811.12 62
3811.27 64
3811.41 66
3811.55 69
3811.69 73
3811.83 79
3811.97 84
3812.12 89
3812.26 94
3812.40 96
3812.54 97
3812.68 97
3812.82 97
3812.96 96
3813.11 96
3813.25 98
3813.39 100
3813.53 103
3813.67 107
3813.81 110
3813.96 113
3814.10 115
3814.24 117
3814.38 119
3814.52 120
3814.66 122
3814.81 124
3814.95 127
3815.09 132
3815.23 139
3815.37 147
3815.51 156
3815.66 167
3815.80 177
3815.94 187
3816.08 196
3816.22 203
3816.36 211
3816.51 219
3816.65 229
3816.79 240
3816.93 254
3817.07 268
3817.21 283
3817.36 299
3817.50 314
3817.64 329
3817.78 343
3817.92 356
3818.06 365
3818.21 371
3818.35 371
3818.49 366
3818.63 355
3818.77 340
3818.91 322
3819.06 302
3819.20 283
3819.34 266
3819.48 250
3819.62 236
3819.76 224
3819.91 214
3820.05 207
3820.19 202
3820.33 199
3820.47 199
3820.62 200
3820.76 201
3820.90 203
3821.04 204
3821.18 205
3821.32 205
3821.47 207
3821.61 209
3821.75 211
3821.89 214
3822.03 216
3822.17 216
3822.32 214
3822.46 210
3822.60 203
3822.74 193
3822.88 182
3823.03 170
3823.17 157
3823.31 144
3823.45 131
3823.59 120
3823.73 110
3823.88 101
3824.02 94
3824.16 87
3824.30 80
3824.44 75
3824.58 71
3824.73 69
3824.87 69
3825.01 70
3825.15 74
3825.29 78
3825.44 82
3825.58 85
3825.72 86
3825.86 87
3826.00 87
3826.14 87
3826.29 88
3826.43 91
3826.57 96
3826.71 102
3826.85 109
3827.00 114
3827.14 118
3827.28 120
3827.42 119
3827.56 118
3827.71 116
3827.85 115
3827.99 115
3828.13 116
3828.27 119
3828.41 122
3828.56 123
3828.70 122
3828.84 119
3828.98 112
3829.12 103
3829.27 91
3829.41 79
3829.55 67
3829.69 57
3829.83 48
3829.98 41
3830.12 36
3830.26 31
3830.40 28
3830.54 25
3830.69 23
3830.83 21
3830.97 20
3831.11 18
3831.25 17
3831.40 16
3831.54 16
3831.68 17
3831.82 19
3831.96 23
3832.10 27
3832.25 31
3832.39 35
3832.53 37
3832.67 39
3832.81 41
3832.96 44
3833.10 49
3833.24 56
3833.38 65
3833.52 77
3833.67 90
3833.81 102
3833.95 114
3834.09 124
3834.23 134
3834.38 142
3834.52 149
3834.66 155
3834.80 160
3834.94 165
3835.09 171
3835.23 179
3835.37 189
3835.51 203
3835.65 222
3835.80 243
3835.94 268
3836.08 293
3836.22 318
3836.36 340
3836.51 358
3836.65 372
3836.79 381
3836.93 384
3837.07 383
3837.22 377
3837.36 369
3837.50 358
3837.64 347
3837.79 336
3837.93 325
3838.07 316
3838.21 307
3838.35 299
3838.50 291
3838.64 283
3838.78 274
3838.92 264
3839.06 255
3839.21 246
3839.35 238
3839.49 231
3839.63 225
3839.77 219
3839.92 212
3840.06 205
3840.20 196
3840.34 185
3840.48 174
3840.63 163
3840.77 152
3840.91 142
3841.05 133
3841.20 126
3841.34 119
3841.48 114
3841.62 110
3841.76 109
3841.91 110
3842.05 114
3842.19 119
3842.33 124
3842.47 130
3842.62 134
3842.76 137
3842.90 138
3843.04 138
3843.19 137
3843.33 136
3843.47 134
3843.61 131
3843.75 127
3843.90 121
3844.04 114
3844.18 105
3844.32 96
3844.46 85
3844.61 75
3844.75 64
3844.89 55
3845.03 46
3845.18 38
3845.32 33
3845.46 29
3845.60 29
3845.74 31
3845.89 35
3846.03 40
3846.17 46
3846.31 52
3846.46 58
3846.60 65
3846.74 72
3846.88 79
3847.02 86
3847.17 91
3847.31 95
3847.45 95
3847.59 93
3847.74 86
3847.88 76
3848.02 63
3848.16 49
3848.30 35
3848.45 22
3848.59 10
3848.73 0
3848.87 0
3849.02 0
3849.16 0
3849.30 0
3849.44 0
3849.59 0
3849.73 7
3849.87 15
3850.01 22
3850.15 27
3850.30 28
3850.44 27
3850.58 23
3850.72 18
3850.87 13
3851.01 10
3851.15 9
3851.29 10
3851.43 12
3851.58 14
3851.72 14
3851.86 12
3852.00 8
3852.15 1
3852.29 0
3852.43 0
3852.57 0
3852.72 0
3852.86 0
3853.00 0
3853.14 3
3853.29 14
3853.43 23
3853.57 30
3853.71 34
3853.85 35
3854.00 33
3854.14 29
3854.28 22
3854.42 14
3854.57 6
3854.71 0
3854.85 0
3854.99 0
3855.14 0
3855.28 0
3855.42 0
3855.56 0
3855.71 7
3855.85 20
3855.99 33
3856.13 47
3856.28 59
3856.42 70
3856.56 78
3856.70 86
3856.84 92
3856.99 96
3857.13 100
3857.27 102
3857.41 102
3857.56 101
3857.70 98
3857.84 93
3857.98 87
3858.13 82
3858.27 77
3858.41 74
3858.55 74
3858.70 76
3858.84 80
3858.98 86
3859.12 92
3859.27 97
3859.41 101
3859.55 102
3859.69 102
3859.84 99
3859.98 94
3860.12 89
3860.26 83
3860.41 76
3860.55 69
3860.69 61
3860.83 54
3860.98 46
3861.12 39
3861.26 32
3861.40 26
3861.55 21
3861.69 16
3861.83 11
3861.97 5
3862.12 0
3862.26 0
3862.40 0
3862.54 0
3862.69 0
3862.83 0
3862.97 0
3863.11 0
3863.26 0
3863.40 9
3863.54 18
3863.68 27
3863.83 34
3863.97 39
3864.11 42
3864.25 43
3864.40 43
3864.54 44
3864.68 45
3864.82 47
3864.97 49
3865.11 51
3865.25 52
3865.39 53
3865.54 53
3865.68 52
3865.82 49
3865.96 44
3866.11 38
3866.25 31
3866.39 22
3866.53 14
3866.68 7
3866.82 2
3866.96 0
3867.11 0
3867.25 0
3867.39 3
3867.53 5
3867.68 6
3867.82 6
3867.96 6
3868.10 5
3868.25 5
3868.39 7
3868.53 10
3868.67 15
3868.82 21
3868.96 27
3869.10 33
3869.24 38
3869.39 42
3869.53 44
3869.67 44
3869.82 44
3869.96 44
3870.10 45
3870.24 48
3870.39 53
3870.53 60
3870.67 67
3870.81 75
3870.96 82
3871.10 87
3871.24 91
3871.38 92
3871.53 91
3871.67 88
3871.81 83
3871.96 76
3872.10 67
3872.24 57
3872.38 47
3872.53 37
3872.67 29
3872.81 23
3872.95 20
3873.10 21
3873.24 25
3873.38 33
3873.53 43
3873.67 55
3873.81 68
3873.95 80
3874.10 91
3874.24 100
3874.38 105
3874.52 106
3874.67 103
3874.81 95
3874.95 83
3875.10 70
3875.24 56
3875.38 44
3875.52 35
3875.67 28
3875.81 24
3875.95 21
3876.09 19
3876.24 15
3876.38 12
3876.52 8
3876.67 5
3876.81 3
3876.95 2
3877.09 1
3877.24 1
3877.38 0
3877.52 0
3877.66 0
3877.81 0
3877.95 0
3878.09 0
3878.24 0
3878.38 0
3878.52 5
3878.66 10
3878.81 16
3878.95 21
3879.09 26
3879.24 30
3879.38 32
3879.52 33
3879.66 33
3879.81 33
3879.95 32
3880.09 31
3880.24 31
3880.38 31
3880.52 31
3880.66 32
3880.81 35
3880.95 38
3881.09 42
3881.24 46
3881.38 50
3881.52 53
3881.66 56
3881.81 58
3881.95 61
3882.09 64
3882.24 68
3882.38 74
3882.52 80
3882.66 85
3882.81 90
3882.95 94
3883.09 98
3883.24 101
3883.38 106
3883.52 113
3883.66 121
3883.81 130
3883.95 139
3884.09 145
3884.24 149
3884.38 150
3884.52 147
3884.67 142
3884.81 135
3884.95 129
3885.09 123
3885.24 118
3885.38 112
3885.52 106
3885.67 98
3885.81 90
3885.95 81
3886.09 72
3886.24 65
3886.38 63
3886.52 65
3886.67 72
3886.81 83
3886.95 96
3887.10 108
3887.24 119
3887.38 125
3887.52 128
3887.67 127
3887.81 124
3887.95 121
3888.10 120
3888.24 121
3888.38 125
3888.53 131
3888.67 138
3888.81 146
3888.95 153
3889.10 158
3889.24 161
3889.38 161
3889.53 158
3889.67 154
3889.81 148
3889.96 142
3890.10 137
3890.24 133
3890.38 130
3890.53 130
3890.67 131
3890.81 133
3890.96 135
3891.10 136
3891.24 136
3891.39 135
3891.53 132
3891.67 127
3891.81 121
3891.96 115
3892.10 109
3892.24 104
3892.39 98
3892.53 93
3892.67 86
3892.82 79
3892.96 71
3893.10 63
3893.25 56
3893.39 49
3893.53 45
3893.67 44
3893.82 46
3893.96 49
3894.10 53
3894.25 58
3894.39 62
3894.53 64
3894.68 65
3894.82 65
3894.96 64
3895.11 63
3895.25 62
3895.39 61
3895.54 61
3895.68 61
3895.82 62
3895.96 64
3896.11 67
3896.25 71
3896.39 75
3896.54 80
3896.68 84
3896.82 89
3896.97 94
3897.11 100
3897.25 107
3897.40 113
3897.54 119
3897.68 124
3897.83 126
3897.97 125
3898.11 122
3898.25 117
3898.40 112
3898.54 107
3898.68 103
3898.83 102
3898.97 103
3899.11 105
3899.26 109
3899.40 114
3899.54 119
3899.69 123
3899.83 128
3899.97 131
3900.12 133
3900.26 134
3900.40 132
3900.55 128
3900.69 122
3900.83 113
3900.98 102
3901.12 91
3901.26 80
3901.41 69
3901.55 61
3901.69 54
3901.84 50
3901.98 47
3902.12 46
3902.26 47
3902.41 48
3902.55 50
3902.69 52
3902.84 55
3902.98 57
3903.12 59
3903.27 60
3903.41 61
3903.55 60
3903.70 58
3903.84 55
3903.98 54
3904.13 53
3904.27 56
3904.41 60
3904.56 67
3904.70 74
3904.84 79
3904.99 83
3905.13 83
3905.27 80
3905.42 74
3905.56 66
3905.70 57
3905.85 48
3905.99 40
3906.13 34
3906.28 30
3906.42 29
3906.56 30
3906.71 34
3906.85 39
3906.99 45
3907.14 51
3907.28 55
3907.42 58
3907.57 60
3907.71 61
3907.85 61
3908.00 61
3908.14 60
3908.28 61
3908.43 61
3908.57 62
3908.71 64
3908.86 67
3909.00 71
3909.14 75
3909.29 78
3909.43 81
3909.57 82
3909.72 83
3909.86 83
3910.00 83
3910.15 84
3910.29 86
3910.43 88
3910.58 90
3910.72 92
3910.86 94
3911.01 94
3911.15 93
3911.29 90
3911.44 86
3911.58 82
3911.72 79
3911.87 76
3912.01 75
3912.16 76
3912.30 77
3912.44 79
3912.59 81
3912.73 82
3912.87 81
3913.02 80
3913.16 78
3913.30 76
3913.45 75
3913.59 75
3913.73 76
3913.88 76
3914.02 76
3914.16 75
3914.31 72
3914.45 68
3914.59 63
3914.74 59
3914.88 56
3915.02 54
3915.17 53
3915.31 51
3915.45 49
3915.60 45
3915.74 39
3915.89 31
3916.03 24
3916.17 17
3916.32 14
3916.46 14
3916.60 17
3916.75 22
3916.89 28
3917.03 36
3917.18 42
3917.32 48
3917.46 51
3917.61 53
3917.75 53
3917.89 51
3918.04 46
3918.18 40
3918.33 32
3918.47 24
3918.61 16
3918.76 8
3918.90 2
3919.04 0
3919.19 0
3919.33 0
3919.47 0
3919.62 0
3919.76 0
3919.90 0
3920.05 2
3920.19 5
3920.33 6
3920.48 7
3920.62 6
3920.77 4
3920.91 2
3921.05 0
3921.20 0
3921.34 0
3921.48 0
3921.63 0
3921.77 1
3921.91 4
3922.06 8
3922.20 11
3922.35 14
3922.49 16
3922.63 18
3922.78 20
3922.92 21
3923.06 22
3923.21 23
3923.35 23
3923.49 21
3923.64 18
3923.78 14
3923.93 10
3924.07 6
3924.21 3
3924.36 2
3924.50 4
3924.64 8
3924.79 14
3924.93 21
3925.07 28
3925.22 35
3925.36 42
3925.51 47
3925.65 51
3925.79 54
3925.94 58
3926.08 63
3926.22 67
3926.37 73
3926.51 78
3926.66 83
3926.80 88
3926.94 91
3927.09 92
3927.23 93
3927.37 93
3927.52 94
3927.66 94
3927.80 94
3927.95 96
3928.09 97
3928.24 100
3928.38 103
3928.52 107
3928.67 111
3928.81 116
3928.95 121
3929.10 126
3929.24 130
3929.39 133
3929.53 134
3929.67 133
3929.82 129
3929.96 123
3930.10 115
3930.25 105
3930.39 95
3930.54 84
3930.68 76
3930.82 69
3930.97 67
3931.11 68
3931.25 74
3931.40 83
3931.54 96
3931.69 110
3931.83 123
3931.97 136
3932.12 145
3932.26 151
3932.40 153
3932.55 153
3932.69 149
3932.84 144
3932.98 137
3933.12 128
3933.27 117
3933.41 106
3933.56 94
3933.70 83
3933.84 72
3933.99 64
3934.13 57
3934.27 53
3934.42 50
3934.56 48
3934.71 46
3934.85 45
3934.99 45
3935.14 46
3935.28 49
3935.43 55
3935.57 63
3935.71 72
3935.86 82
3936.00 90
3936.14 95
3936.29 98
3936.43 98
3936.58 96
3936.72 95
3936.86 93
3937.01 93
3937.15 93
3937.30 94
3937.44 94
3937.58 94
3937.73 92
3937.87 89
3938.02 84
3938.16 78
3938.30 71
3938.45 64
3938.59 56
3938.73 49
3938.88 42
3939.02 37
3939.17 33
3939.31 31
3939.45 30
3939.60 30
3939.74 29
3939.89 28
3940.03 27
3940.17 27
3940.32 27
3940.46 29
3940.61 33
3940.75 39
3940.89 45
3941.04 51
3941.18 54
3941.33 56
3941.47 54
3941.61 51
3941.76 46
3941.90 42
3942.05 37
3942.19 35
3942.33 34
3942.48 35
3942.62 38
3942.77 43
3942.91 49
3943.05 54
3943.20 58
3943.34 61
3943.49 61
3943.63 60
3943.77 57
3943.92 52
3944.06 46
3944.21 39
3944.35 33
3944.49 27
3944.64 23
3944.78 20
3944.93 19
3945.07 19
3945.21 19
3945.36 19
3945.50 18
3945.65 17
3945.79 15
3945.93 14
3946.08 14
3946.22 16
3946.37 20
3946.51 26
3946.65 33
3946.80 39
3946.94 45
3947.09 49
3947.23 51
3947.37 53
3947.52 54
3947.66 57
3947.81 61
3947.95 66
3948.09 74
3948.24 83
3948.38 93
3948.53 105
3948.67 118
3948.82 130
3948.96 143
3949.10 154
3949.25 163
3949.39 172
3949.54 179
3949.68 186
3949.82 193
3949.97 202
3950.11 211
3950.26 220
3950.40 229
3950.54 237
3950.69 245
3950.83 254
3950.98 263
3951.12 273
3951.27 284
3951.41 296
3951.55 308
3951.70 319
3951.84 326
3951.99 331
3952.13 331
3952.27 328
3952.42 322
3952.56 315
3952.71 307
3952.85 299
3953.00 291
3953.14 285
3953.28 279
3953.43 274
3953.57 270
3953.72 264
3953.86 258
3954.00 248
3954.15 235
3954.29 219
3954.44 201
3954.58 181
3954.73 162
3954.87 146
3955.01 135
3955.16 130
3955.30 128
3955.45 130
3955.59 134
3955.74 137
3955.88 140
3956.02 141
3956.17 140
3956.31 138
3956.46 134
3956.60 130
3956.74 125
3956.89 119
3957.03 113
3957.18 107
3957.32 102
3957.47 98
3957.61 94
3957.75 90
3957.90 86
3958.04 82
3958.19 77
3958.33 73
3958.48 71
3958.62 71
3958.76 73
3958.91 77
3959.05 81
3959.20 83
3959.34 84
3959.49 81
3959.63 75
3959.77 68
3959.92 59
3960.06 50
3960.21 42
3960.35 33
3960.50 25
3960.64 16
3960.78 8
3960.93 0
3961.07 0
3961.22 0
3961.36 0
3961.51 0
3961.65 0
3961.79 0
3961.94 2
3962.08 5
3962.23 7
3962.37 7
3962.52 7
3962.66 8
3962.81 10
3962.95 14
3963.09 19
3963.24 24
3963.38 29
3963.53 32
3963.67 32
3963.82 31
3963.96 28
3964.10 26
3964.25 24
3964.39 23
3964.54 22
3964.68 22
3964.83 21
3964.97 19
3965.12 17
3965.26 15
3965.40 15
3965.55 16
3965.69 20
3965.84 27
3965.98 35
3966.13 44
3966.27 53
3966.41 62
3966.56 69
3966.70 76
3966.85 81
3966.99 84
3967.14 85
3967.28 84
3967.43 83
3967.57 81
3967.71 78
3967.86 76
3968.00 76
3968.15 76
3968.29 78
3968.44 81
3968.58 86
3968.73 91
3968.87 97
3969.01 103
3969.16 108
3969.30 113
3969.45 115
3969.59 117
3969.74 116
3969.88 115
3970.03 113
3970.17 110
3970.32 106
3970.46 102
3970.60 98
3970.75 93
3970.89 89
3971.04 86
3971.18 85
3971.33 86
3971.47 89
3971.62 93
3971.76 97
3971.90 101
3972.05 102
3972.19 102
3972.34 99
3972.48 94
3972.63 88
3972.77 83
3972.92 78
3973.06 74
3973.21 72
3973.35 70
3973.49 70
3973.64 70
3973.78 72
3973.93 76
3974.07 80
3974.22 86
3974.36 93
3974.51 100
3974.65 106
3974.80 110
3974.94 114
3975.08 117
3975.23 119
3975.37 121
3975.52 124
3975.66 128
3975.81 132
3975.95 135
3976.10 137
3976.24 137
3976.39 134
3976.53 128
3976.68 121
3976.82 113
3976.96 106
3977.11 103
3977.25 102
3977.40 104
3977.54 108
3977.69 113
3977.83 115
3977.98 115
3978.12 112
3978.27 106
3978.41 97
3978.56 85
3978.70 73
3978.84 61
3978.99 50
3979.13 40
3979.28 34
3979.42 29
3979.57 25
3979.71 23
3979.86 20
3980.00 19
3980.15 19
3980.29 20
3980.44 25
3980.58 32
3980.73 42
3980.87 54
3981.01 65
3981.16 75
3981.30 82
3981.45 86
3981.59 86
3981.74 84
3981.88 81
3982.03 77
3982.17 75
3982.32 75
3982.46 79
3982.61 86
3982.75 95
3982.90 106
3983.04 117
3983.19 125
3983.33 131
3983.47 133
3983.62 132
3983.76 130
3983.91 129
3984.05 128
3984.20 130
3984.34 133
3984.49 137
3984.63 140
3984.78 143
3984.92 145
3985.07 144
3985.21 143
3985.36 141
3985.50 140
3985.65 139
3985.79 140
3985.94 142
3986.08 145
3986.23 149
3986.37 152
3986.51 154
3986.66 153
3986.80 150
3986.95 144
3987.09 137
3987.24 129
3987.38 122
3987.53 116
3987.67 110
3987.82 106
3987.96 102
3988.11 98
3988.25 94
3988.40 89
3988.54 86
3988.69 85
3988.83 86
3988.98 90
3989.12 96
3989.27 103
3989.41 110
3989.56 117
3989.70 121
3989.85 124
3989.99 124
3990.14 121
3990.28 116
3990.43 109
3990.57 101
3990.71 93
3990.86 86
3991.00 80
3991.15 75
3991.29 70
3991.44 66
3991.58 61
3991.73 55
3991.87 48
3992.02 41
3992.16 33
3992.31 26
3992.45 21
3992.60 17
3992.74 16
3992.89 17
3993.03 21
3993.18 28
3993.32 36
3993.47 45
3993.61 55
3993.76 64
3993.90 72
3994.05 79
3994.19 84
3994.34 88
3994.48 89
3994.63 88
3994.77 85
3994.92 79
3995.06 71
3995.21 62
3995.35 53
3995.50 45
3995.64 38
3995.79 33
3995.93 30
3996.08 27
3996.22 24
3996.37 21
3996.51 18
3996.66 17
3996.80 17
3996.95 19
3997.09 23
3997.24 30
3997.38 37
3997.53 45
3997.67 52
3997.82 57
3997.96 60
3998.11 62
3998.25 61
3998.40 58
3998.54 54
3998.69 51
3998.83 47
3998.98 44
3999.12 42
3999.27 41
3999.41 41
3999.56 42
3999.70 43
3999.85 45
3999.99 48
4000.14 52
4000.28 58
4000.43 64
4000.57 71
4000.72 78
4000.86 86
4001.01 95
4001.15 103
4001.30 111
4001.44 119
4001.59 126
4001.73 132
4001.88 136
4002.02 138
4002.17 138
4002.31 138
4002.46 136
4002.60 135
4002.75 134
4002.89 133
4003.04 132
4003.18 132
4003.33 131
4003.47 131
4003.62 130
4003.76 129
4003.91 126
4004.05 122
4004.20 116
4004.34 109
4004.49 101
4004.63 95
4004.78 91
4004.92 91
4005.07 95
4005.21 102
4005.36 113
4005.50 124
4005.65 134
4005.79 141
4005.94 144
4006.08 144
4006.23 142
4006.38 138
4006.52 136
4006.67 136
4006.81 139
4006.96 145
4007.10 152
4007.25 159
4007.39 164
4007.54 165
4007.68 161
4007.83 155
4007.97 146
4008.12 136
4008.26 127
4008.41 118
4008.55 111
4008.70 105
4008.84 99
4008.99 94
4009.13 89
4009.28 86
4009.42 83
4009.57 83
4009.71 85
4009.86 89
4010.00 93
4010.15 97
4010.30 100
4010.44 101
4010.59 100
4010.73 97
4010.88 92
4011.02 88
4011.17 86
4011.31 87
4011.46 90
4011.60 96
4011.75 103
4011.89 110
4012.04 117
4012.18 124
4012.33 129
4012.47 135
4012.62 140
4012.76 146
4012.91 151
4013.05 154
4013.20 156
4013.35 155
4013.49 151
4013.64 146
4013.78 141
4013.93 135
4014.07 131
4014.22 127
4014.36 124
4014.51 121
4014.65 117
4014.80 112
4014.94 106
4015.09 100
4015.23 94
4015.38 88
4015.52 82
4015.67 77
4015.82 71
4015.96 66
4016.11 60
4016.25 56
4016.40 52
4016.54 49
4016.69 48
4016.83 46
4016.98 44
4017.12 41
4017.27 36
4017.41 31
4017.56 25
4017.70 20
4017.85 18
4018.00 18
4018.14 21
4018.29 25
4018.43 30
4018.58 35
4018.72 39
4018.87 42
4019.01 44
4019.16 46
4019.30 47
4019.45 45
4019.59 42
4019.74 37
4019.89 30
4020.03 21
4020.18 13
4020.32 6
4020.47 1
4020.61 0
4020.76 0
4020.90 0
4021.05 0
4021.19 0
4021.34 0
4021.48 0
4021.63 0
4021.78 0
4021.92 13
4022.07 30
4022.21 47
4022.36 65
4022.50 82
4022.65 96
4022.79 109
4022.94 118
4023.08 124
4023.23 126
4023.38 125
4023.52 121
4023.67 115
4023.81 108
4023.96 100
4024.10 92
4024.25 85
4024.39 80
4024.54 75
4024.68 72
4024.83 72
4024.98 73
4025.12 78
4025.27 85
4025.41 94
4025.56 103
4025.70 111
4025.85 118
4025.99 123
4026.14 126
4026.28 127
4026.43 127
4026.58 128
4026.72 129
4026.87 130
4027.01 132
4027.16 133
4027.30 135
4027.45 138
4027.59 142
4027.74 148
4027.89 154
4028.03 161
4028.18 166
4028.32 169
4028.47 169
4028.61 165
4028.76 159
4028.90 150
4029.05 140
4029.20 130
4029.34 121
4029.49 115
4029.63 111
4029.78 111
4029.92 115
4030.07 122
4030.21 131
4030.36 143
4030.51 154
4030.65 163
4030.80 170
4030.94 172
4031.09 171
4031.23 167
4031.38 162
4031.52 156
4031.67 151
4031.82 148
4031.96 148
4032.11 150
4032.25 154
4032.40 159
4032.54 162
4032.69 165
4032.84 165
4032.98 164
4033.13 160
4033.27 155
4033.42 148
4033.56 141
4033.71 133
4033.85 124
4034.00 117
4034.15 110
4034.29 105
4034.44 101
4034.58 100
4034.73 99
4034.87 99
4035.02 98
4035.17 96
4035.31 93
4035.46 88
4035.60 81
4035.75 73
4035.89 63
4036.04 53
4036.19 42
4036.33 31
4036.48 20
4036.62 10
4036.77 1
4036.91 0
4037.06 0
4037.21 0
4037.35 0
4037.50 0
4037.64 0
4037.79 0
4037.93 0
4038.08 4
4038.23 13
4038.37 22
4038.52 31
4038.66 38
4038.81 43
4038.95 46
4039.10 48
4039.25 48
4039.39 49
4039.54 49
4039.68 50
4039.83 51
4039.97 53
4040.12 56
4040.27 60
4040.41 64
4040.56 68
4040.70 73
4040.85 78
4040.99 83
4041.14 87
4041.29 90
4041.43 92
4041.58 93
4041.72 92
4041.87 91
4042.01 91
4042.16 92
4042.31 96
4042.45 103
4042.60 113
4042.74 124
4042.89 135
4043.04 145
4043.18 151
4043.33 153
4043.47 152
4043.62 149
4043.76 146
4043.91 144
4044.06 144
4044.20 147
4044.35 150
4044.49 154
4044.64 156
4044.79 158
4044.93 158
4045.08 159
4045.22 161
4045.37 164
4045.51 170
4045.66 176
4045.81 184
4045.95 192
4046.10 199
4046.24 207
4046.39 214
4046.54 219
4046.68 223
4046.83 224
4046.97 223
4047.12 221
4047.26 217
4047.41 213
4047.56 211
4047.70 209
4047.85 209
4047.99 208
4048.14 206
4048.29 200
4048.43 191
4048.58 177
4048.72 161
4048.87 144
4049.02 128
4049.16 114
4049.31 102
4049.45 94
4049.60 87
4049.75 81
4049.89 76
4050.04 70
4050.18 64
4050.33 58
4050.48 51
4050.62 45
4050.77 39
4050.91 34
4051.06 30
4051.20 29
4051.35 31
4051.50 35
4051.64 41
4051.79 49
4051.93 57
4052.08 64
4052.23 69
4052.37 73
4052.52 75
4052.66 75
4052.81 75
4052.96 73
4053.10 72
4053.25 71
4053.39 71
4053.54 72
4053.69 76
4053.83 82
4053.98 90
4054.12 99
4054.27 108
4054.42 115
4054.56 119
4054.71 120
4054.85 116
4055.00 108
4055.15 98
4055.29 87
4055.44 77
4055.58 70
4055.73 66
4055.88 66
4056.02 70
4056.17 75
4056.31 81
4056.46 86
4056.61 90
4056.75 92
4056.90 92
4057.05 89
4057.19 86
4057.34 83
4057.48 80
4057.63 79
4057.78 80
4057.92 82
4058.07 86
4058.21 90
4058.36 94
4058.51 96
4058.65 97
4058.80 97
4058.94 95
4059.09 93
4059.24 90
4059.38 87
4059.53 85
4059.67 83
4059.82 82
4059.97 82
4060.11 82
4060.26 83
4060.41 83
4060.55 83
4060.70 81
4060.84 79
4060.99 75
4061.14 71
4061.28 67
4061.43 64
4061.57 61
4061.72 59
4061.87 59
4062.01 60
4062.16 63
4062.31 66
4062.45 71
4062.60 76
4062.74 81
4062.89 85
4063.04 89
4063.18 91
4063.33 93
4063.47 94
4063.62 95
4063.77 97
4063.91 99
4064.06 101
4064.21 102
4064.35 103
4064.50 102
4064.64 99
4064.79 94
4064.94 89
4065.08 82
4065.23 77
4065.37 73
4065.52 72
4065.67 74
4065.81 78
4065.96 83
4066.11 90
4066.25 97
4066.40 103
4066.54 109
4066.69 114
4066.84 118
4066.98 123
4067.13 128
4067.28 133
4067.42 138
4067.57 142
4067.71 144
4067.86 144
4068.01 144
4068.15 142
4068.30 140
4068.45 138
4068.59 137
4068.74 136
4068.88 135
4069.03 135
4069.18 135
4069.32 135
4069.47 133
4069.62 130
4069.76 126
4069.91 121
4070.05 117
4070.20 114
4070.35 114
4070.49 117
4070.64 122
4070.79 130
4070.93 137
4071.08 143
4071.23 146
4071.37 149
4071.52 151
4071.66 156
4071.81 165
4071.96 180
4072.10 199
4072.25 219
4072.40 238
4072.54 253
4072.69 261
4072.83 261
4072.98 256
4073.13 247
4073.27 237
4073.42 229
4073.57 225
4073.71 226
4073.86 231
4074.01 239
4074.15 249
4074.30 259
4074.44 270
4074.59 279
4074.74 286
4074.88 292
4075.03 294
4075.18 293
4075.32 289
4075.47 281
4075.62 270
4075.76 256
4075.91 240
4076.06 223
4076.20 206
4076.35 190
4076.49 175
4076.64 161
4076.79 150
4076.93 141
4077.08 133
4077.23 127
4077.37 123
4077.52 119
4077.67 116
4077.81 114
4077.96 111
4078.11 108
4078.25 105
4078.40 102
4078.54 99
4078.69 97
4078.84 94
4078.98 92
4079.13 90
4079.28 88
4079.42 86
4079.57 86
4079.72 86
4079.86 88
4080.01 89
4080.16 90
4080.30 90
4080.45 87
4080.59 83
4080.74 78
4080.89 72
4081.03 66
4081.18 63
4081.33 61
4081.47 62
4081.62 65
4081.77 71
4081.91 80
4082.06 89
4082.21 99
4082.35 110
4082.50 119
4082.65 128
4082.79 135
4082.94 141
4083.09 145
4083.23 148
4083.38 150
4083.53 151
4083.67 152
4083.82 152
4083.96 151
4084.11 149
4084.26 144
4084.40 136
4084.55 126
4084.70 113
4084.84 100
4084.99 87
4085.14 75
4085.28 66
4085.43 60
4085.58 57
4085.72 56
4085.87 57
4086.02 59
4086.16 60
4086.31 62
4086.46 64
4086.60 65
4086.75 66
4086.90 65
4087.04 63
4087.19 59
4087.34 53
4087.48 47
4087.63 41
4087.78 38
4087.92 36
4088.07 38
4088.22 41
4088.36 46
4088.51 51
4088.66 56
4088.80 61
4088.95 67
4089.10 74
4089.24 82
4089.39 91
4089.54 100
4089.68 107
4089.83 111
4089.98 111
4090.12 107
4090.27 99
4090.42 89
4090.56 77
4090.71 65
4090.86 53
4091.00 42
4091.15 31
4091.30 20
4091.44 11
4091.59 2
4091.74 0
4091.88 0
4092.03 0
4092.18 0
4092.32 0
4092.47 3
4092.62 6
4092.76 8
4092.91 7
4093.06 5
4093.20 1
4093.35 0
4093.50 0
4093.64 2
4093.79 9
4093.94 19
4094.08 31
4094.23 43
4094.38 54
4094.52 63
4094.67 70
4094.82 76
4094.96 81
4095.11 88
4095.26 96
4095.40 107
4095.55 120
4095.70 135
4095.84 150
4095.99 162
4096.14 171
4096.28 174
4096.43 171
4096.58 164
4096.72 153
4096.87 141
4097.02 129
4097.16 119
4097.31 112
4097.46 107
4097.60 103
4097.75 100
4097.90 97
4098.05 94
4098.19 91
4098.34 90
4098.49 90
4098.63 91
4098.78 94
4098.93 97
4099.07 101
4099.22 103
4099.37 104
4099.51 102
4099.66 96
4099.81 88
4099.95 77
4100.10 65
4100.25 52
4100.39 40
4100.54 29
4100.69 20
4100.83 13
4100.98 8
4101.13 6
4101.28 7
4101.42 12
4101.57 19
4101.72 28
4101.86 38
4102.01 48
4102.16 57
4102.30 65
4102.45 72
4102.60 78
4102.74 83
4102.89 88
4103.04 92
4103.18 95
4103.33 97
4103.48 98
4103.63 97
4103.77 97
4103.92 96
4104.07 97
4104.21 101
4104.36 106
4104.51 113
4104.65 121
4104.80 129
4104.95 136
4105.09 142
4105.24 148
4105.39 153
4105.54 157
4105.68 162
4105.83 167
4105.98 173
4106.12 179
4106.27 185
4106.42 190
4106.56 196
4106.71 203
4106.86 210
4107.00 219
4107.15 229
4107.30 240
4107.45 251
4107.59 262
4107.74 272
4107.89 282
4108.03 291
4108.18 301
4108.33 311
4108.47 324
4108.62 338
4108.77 353
4108.92 370
4109.06 387
4109.21 404
4109.36 419
4109.50 434
4109.65 448
4109.80 461
4109.94 474
4110.09 487
4110.24 500
4110.39 513
4110.53 523
4110.68 531
4110.83 536
4110.97 538
4111.12 538
4111.27 537
4111.41 535
4111.56 535
4111.71 537
4111.86 542
4112.00 549
4112.15 559
4112.30 571
4112.44 584
4112.59 598
4112.74 611
4112.88 624
4113.03 635
4113.18 643
4113.33 649
4113.47 652
4113.62 653
4113.77 652
4113.91 648
4114.06 644
4114.21 639
4114.36 633
4114.50 625
4114.65 617
4114.80 608
4114.94 598
4115.09 589
4115.24 582
4115.39 577
4115.53 575
4115.68 574
4115.83 574
4115.97 573
4116.12 569
4116.27 560
4116.42 546
4116.56 528
4116.71 507
4116.86 485
4117.00 463
4117.15 443
4117.30 424
4117.45 408
4117.59 394
4117.74 381
4117.89 370
4118.03 360
4118.18 351
4118.33 342
4118.48 333
4118.62 322
4118.77 310
4118.92 296
4119.06 281
4119.21 266
4119.36 251
4119.51 238
4119.65 226
4119.80 216
4119.95 208
4120.09 201
4120.24 194
4120.39 189
4120.54 185
4120.68 182
4120.83 180
4120.98 177
4121.12 174
4121.27 169
4121.42 163
4121.57 154
4121.71 144
4121.86 134
4122.01 124
4122.16 115
4122.30 107
4122.45 101
4122.60 95
4122.74 90
4122.89 86
4123.04 84
4123.19 84
4123.33 87
4123.48 91
4123.63 97
4123.77 103
4123.92 109
4124.07 114
4124.22 118
4124.36 123
4124.51 128
4124.66 134
4124.81 142
4124.95 150
4125.10 159
4125.25 167
4125.39 172
4125.54 174
4125.69 174
4125.84 172
4125.98 169
4126.13 167
4126.28 166
4126.43 169
4126.57 173
4126.72 180
4126.87 187
4127.02 195
4127.16 201
4127.31 206
4127.46 208
4127.60 209
4127.75 210
4127.90 210
4128.05 210
4128.19 211
4128.34 213
4128.49 215
4128.64 216
4128.78 217
4128.93 217
4129.08 218
4129.23 218
4129.37 219
4129.52 220
4129.67 223
4129.81 226
4129.96 230
4130.11 235
4130.26 240
4130.40 245
4130.55 249
4130.70 252
4130.85 254
4130.99 253
4131.14 251
4131.29 247
4131.44 241
4131.58 233
4131.73 225
4131.88 217
4132.03 209
4132.17 203
4132.32 200
4132.47 198
4132.61 198
4132.76 199
4132.91 200
4133.06 200
4133.20 198
4133.35 194
4133.50 188
4133.65 182
4133.79 177
4133.94 174
4134.09 173
4134.24 176
4134.38 180
4134.53 184
4134.68 188
4134.83 190
4134.97 189
4135.12 187
4135.27 183
4135.42 179
4135.56 175
4135.71 173
4135.86 171
4136.01 170
4136.15 168
4136.30 165
4136.45 160
4136.60 152
4136.74 143
4136.89 133
4137.04 121
4137.19 110
4137.33 101
4137.48 93
4137.63 88
4137.78 85
4137.92 85
4138.07 88
4138.22 91
4138.37 95
4138.51 99
4138.66 100
4138.81 101
4138.96 100
4139.10 98
4139.25 96
4139.40 95
4139.55 94
4139.69 93
4139.84 93
4139.99 93
4140.14 93
4140.28 92
4140.43 90
4140.58 88
4140.73 86
4140.87 84
4141.02 83
4141.17 82
4141.32 84
4141.46 88
4141.61 93
4141.76 101
4141.91 110
4142.05 119
4142.20 127
4142.35 134
4142.50 139
4142.65 144
4142.79 148
4142.94 155
4143.09 163
4143.24 175
4143.38 188
4143.53 201
4143.68 213
4143.83 222
4143.97 226
4144.12 225
4144.27 220
4144.42 213
4144.56 206
4144.71 198
4144.86 192
4145.01 188
4145.15 185
4145.30 182
4145.45 179
4145.60 175
4145.75 169
4145.89 162
4146.04 154
4146.19 145
4146.34 137
4146.48 129
4146.63 121
4146.78 115
4146.93 109
4147.07 103
4147.22 97
4147.37 92
4147.52 86
4147.66 82
4147.81 78
4147.96 77
4148.11 77
4148.26 80
4148.40 84
4148.55 88
4148.70 91
4148.85 94
4148.99 94
4149.14 91
4149.29 87
4149.44 81
4149.58 75
4149.73 68
4149.88 61
4150.03 55
4150.18 50
4150.32 47
4150.47 45
4150.62 44
4150.77 44
4150.91 44
4151.06 42
4151.21 38
4151.36 31
4151.51 22
4151.65 13
4151.80 4
4151.95 0
4152.10 0
4152.24 0
4152.39 0
4152.54 0
4152.69 1
4152.84 5
4152.98 8
4153.13 10
4153.28 10
4153.43 9
4153.57 8
4153.72 6
4153.87 5
4154.02 2
4154.17 0
4154.31 0
4154.46 0
4154.61 0
4154.76 0
4154.90 0
4155.05 0
4155.20 0
4155.35 1
4155.50 5
4155.64 9
4155.79 12
4155.94 15
4156.09 15
4156.23 14
4156.38 11
4156.53 6
4156.68 1
4156.83 0
4156.97 0
4157.12 0
4157.27 0
4157.42 0
4157.57 4
4157.71 13
4157.86 23
4158.01 30
4158.16 35
4158.30 36
4158.45 34
4158.60 30
4158.75 25
4158.90 22
4159.04 21
4159.19 23
4159.34 27
4159.49 33
4159.64 40
4159.78 46
4159.93 52
4160.08 58
4160.23 64
4160.38 70
4160.52 76
4160.67 81
4160.82 85
4160.97 87
4161.11 88
4161.26 87
4161.41 85
4161.56 82
4161.71 80
4161.85 79
4162.00 79
4162.15 80
4162.30 83
4162.45 86
4162.59 89
4162.74 91
4162.89 91
4163.04 88
4163.19 82
4163.33 73
4163.48 63
4163.63 52
4163.78 44
4163.93 38
4164.07 34
4164.22 34
4164.37 35
4164.52 36
4164.67 36
4164.81 34
4164.96 30
4165.11 25
4165.26 20
4165.41 16
4165.55 14
4165.70 15
4165.85 17
4166.00 19
4166.15 20
4166.29 19
4166.44 18
4166.59 15
4166.74 13
4166.89 11
4167.03 11
4167.18 11
4167.33 10
4167.48 7
4167.63 2
4167.77 0
4167.92 0
4168.07 0
4168.22 0
4168.37 0
4168.51 0
4168.66 0
4168.81 7
4168.96 15
4169.11 21
4169.25 25
4169.40 28
4169.55 31
4169.70 34
4169.85 39
4169.99 45
4170.14 53
4170.29 61
4170.44 69
4170.59 77
4170.74 86
4170.88 94
4171.03 101
4171.18 108
4171.33 115
4171.48 120
4171.62 123
4171.77 124
4171.92 124
4172.07 122
4172.22 119
4172.36 117
4172.51 115
4172.66 115
4172.81 116
4172.96 117
4173.11 120
4173.25 122
4173.40 123
4173.55 123
4173.70 122
4173.85 119
4173.99 114
4174.14 107
4174.29 99
4174.44 89
4174.59 79
4174.73 69
4174.88 61
4175.03 54
4175.18 49
4175.33 46
4175.48 45
4175.62 45
4175.77 45
4175.92 46
4176.07 47
4176.22 47
4176.36 47
4176.51 48
4176.66 48
4176.81 50
4176.96 52
4177.11 54
4177.25 55
4177.40 55
4177.55 54
4177.70 50
4177.85 43
4177.99 37
4178.14 31
4178.29 27
4178.44 26
4178.59 28
4178.74 34
4178.88 41
4179.03 50
4179.18 58
4179.33 67
4179.48 74
4179.63 82
4179.77 88
4179.92 94
4180.07 99
4180.22 103
4180.37 106
4180.52 109
4180.66 112
4180.81 117
4180.96 124
4181.11 132
4181.26 141
4181.40 148
4181.55 153
4181.70 155
4181.85 153
4182.00 147
4182.15 138
4182.29 127
4182.44 115
4182.59 104
4182.74 95
4182.89 87
4183.04 81
4183.18 78
4183.33 75
4183.48 74
4183.63 73
4183.78 72
4183.93 70
4184.07 67
4184.22 62
4184.37 57
4184.52 53
4184.67 49
4184.82 47
4184.96 47
4185.11 47
4185.26 48
4185.41 48
4185.56 48
4185.71 45
4185.85 41
4186.00 35
4186.15 29
4186.30 21
4186.45 14
4186.60 6
4186.74 0
4186.89 0
4187.04 0
4187.19 0
4187.34 0
4187.49 4
4187.63 11
4187.78 18
4187.93 24
4188.08 30
4188.23 34
4188.38 38
4188.53 41
4188.67 44
4188.82 47
4188.97 49
4189.12 51
4189.27 51
4189.42 51
4189.56 49
4189.71 46
4189.86 42
4190.01 38
4190.16 32
4190.31 26
4190.45 20
4190.60 15
4190.75 11
4190.90 8
4191.05 7
4191.20 8
4191.35 9
4191.49 10
4191.64 10
4191.79 8
4191.94 6
4192.09 4
4192.24 3
4192.38 3
4192.53 4
4192.68 5
4192.83 7
4192.98 8
4193.13 7
4193.28 4
4193.42 1
4193.57 0
4193.72 0
4193.87 0
4194.02 0
4194.17 0
4194.32 0
4194.46 3
4194.61 12
4194.76 22
4194.91 34
4195.06 46
4195.21 58
4195.35 69
4195.50 78
4195.65 85
4195.80 88
4195.95 89
4196.10 88
4196.25 86
4196.39 84
4196.54 83
4196.69 84
4196.84 85
4196.99 86
4197.14 86
4197.29 86
4197.43 85
4197.58 84
4197.73 82
4197.88 80
4198.03 79
4198.18 79
4198.33 81
4198.47 84
4198.62 88
4198.77 95
4198.92 103
4199.07 112
4199.22 120
4199.37 127
4199.51 133
4199.66 135
4199.81 135
4199.96 133
4200.11 129
4200.26 123
4200.41 118
4200.55 113
4200.70 109
4200.85 105
4201.00 103
4201.15 103
4201.30 105
4201.45 108
4201.60 113
4201.74 120
4201.89 127
4202.04 134
4202.19 142
4202.34 148
4202.49 155
4202.64 162
4202.78 170
4202.93 179
4203.08 190
4203.23 202
4203.38 215
4203.53 227
4203.68 239
4203.83 248
4203.97 257
4204.12 265
4204.27 274
4204.42 284
4204.57 298
4204.72 314
4204.87 332
4205.01 351
4205.16 370
4205.31 387
4205.46 400
4205.61 409
4205.76 415
4205.91 418
4206.06 421
4206.20 424
4206.35 428
4206.50 434
4206.65 438
4206.80 439
4206.95 437
4207.10 428
4207.25 414
4207.39 397
4207.54 378
4207.69 360
4207.84 345
4207.99 334
4208.14 327
4208.29 321
4208.44 316
4208.58 310
4208.73 303
4208.88 293
4209.03 282
4209.18 271
4209.33 260
4209.48 250
4209.63 241
4209.77 232
4209.92 223
4210.07 214
4210.22 203
4210.37 190
4210.52 176
4210.67 162
4210.82 150
4210.96 141
4211.11 135
4211.26 134
4211.41 138
4211.56 145
4211.71 156
4211.86 168
4212.01 181
4212.16 194
4212.30 204
4212.45 212
4212.60 216
4212.75 218
4212.90 216
4213.05 213
4213.20 207
4213.35 202
4213.49 197
4213.64 192
4213.79 188
4213.94 184
4214.09 180
4214.24 177
4214.39 173
4214.54 170
4214.69 168
4214.83 168
4214.98 168
4215.13 170
4215.28 172
4215.43 174
4215.58 175
4215.73 174
4215.88 169
4216.03 161
4216.17 150
4216.32 136
4216.47 122
4216.62 109
4216.77 99
4216.92 91
4217.07 86
4217.22 84
4217.37 84
4217.51 86
4217.66 89
4217.81 93
4217.96 96
4218.11 99
4218.26 102
4218.41 104
4218.56 105
4218.71 107
4218.86 109
4219.00 113
4219.15 119
4219.30 128
4219.45 138
4219.60 149
4219.75 161
4219.90 173
4220.05 185
4220.20 196
4220.34 206
4220.49 214
4220.64 222
4220.79 230
4220.94 238
4221.09 245
4221.24 253
4221.39 260
4221.54 267
4221.69 270
4221.83 270
4221.98 266
4222.13 257
4222.28 244
4222.43 230
4222.58 216
4222.73 205
4222.88 197
4223.03 193
4223.18 191
4223.32 190
4223.47 188
4223.62 183
4223.77 175
4223.92 164
4224.07 152
4224.22 140
4224.37 130
4224.52 123
4224.67 117
4224.81 114
4224.96 110
4225.11 106
4225.26 100
4225.41 92
4225.56 83
4225.71 75
4225.86 67
4226.01 61
4226.16 57
4226.31 55
4226.45 53
4226.60 53
4226.75 52
4226.90 52
4227.05 51
4227.20 52
4227.35 52
4227.50 52
4227.65 53
4227.80 53
4227.95 53
4228.09 54
4228.24 55
4228.39 57
4228.54 59
4228.69 61
4228.84 61
4228.99 59
4229.14 52
4229.29 43
4229.44 31
4229.59 17
4229.74 4
4229.88 0
4230.03 0
4230.18 0
4230.33 0
4230.48 0
4230.63 0
4230.78 7
4230.93 17
4231.08 26
4231.23 31
4231.38 33
4231.52 32
4231.67 27
4231.82 21
4231.97 14
4232.12 8
4232.27 5
4232.42 5
4232.57 7
4232.72 13
4232.87 20
4233.02 29
4233.17 39
4233.32 49
4233.46 58
4233.61 65
4233.76 71
4233.91 74
4234.06 75
4234.21 74
4234.36 71
4234.51 67
4234.66 61
4234.81 53
4234.96 43
4235.11 32
4235.25 19
4235.40 4
4235.55 0
4235.70 0
4235.85 0
4236.00 0
4236.15 0
4236.30 0
4236.45 0
4236.60 5
4236.75 15
4236.90 22
4237.05 25
4237.20 25
4237.34 21
4237.49 15
4237.64 7
4237.79 0
4237.94 0
4238.09 0
4238.24 0
4238.39 0
4238.54 0
4238.69 2
4238.84 11
4238.99 20
4239.14 27
4239.29 31
4239.43 31
4239.58 28
4239.73 24
4239.88 22
4240.03 22
4240.18 27
4240.33 35
4240.48 46
4240.63 58
4240.78 68
4240.93 73
4241.08 74
4241.23 69
4241.38 60
4241.52 48
4241.67 35
4241.82 24
4241.97 17
4242.12 13
4242.27 13
4242.42 16
4242.57 22
4242.72 28
4242.87 33
4243.02 37
4243.17 40
4243.32 42
4243.47 45
4243.62 48
4243.77 52
4243.91 58
4244.06 66
4244.21 74
4244.36 81
4244.51 86
4244.66 89
4244.81 89
4244.96 87
4245.11 84
4245.26 80
4245.41 78
4245.56 78
4245.71 80
4245.86 83
4246.01 87
4246.16 90
4246.31 92
4246.45 91
4246.60 87
4246.75 79
4246.90 68
4247.05 54
4247.20 40
4247.35 26
4247.50 14
4247.65 6
4247.80 1
4247.95 1
4248.10 5
4248.25 12
4248.40 20
4248.55 27
4248.70 33
4248.85 37
4249.00 39
4249.14 38
4249.29 37
4249.44 35
4249.59 34
4249.74 34
4249.89 34
4250.04 35
4250.19 35
4250.34 35
4250.49 34
4250.64 31
4250.79 28
4250.94 23
4251.09 18
4251.24 13
4251.39 7
4251.54 2
4251.69 0
4251.84 0
4251.99 0
4252.13 0
4252.28 0
4252.43 0
4252.58 4
4252.73 16
4252.88 29
4253.03 42
4253.18 54
4253.33 62
4253.48 68
4253.63 69
4253.78 67
4253.93 63
4254.08 57
4254.23 51
4254.38 46
4254.53 43
4254.68 42
4254.83 43
4254.98 46
4255.13 51
4255.28 55
4255.43 60
4255.57 63
4255.72 64
4255.87 65
4256.02 64
4256.17 64
4256.32 65
4256.47 67
4256.62 69
4256.77 73
4256.92 77
4257.07 80
4257.22 83
4257.37 86
4257.52 89
4257.67 91
4257.82 94
4257.97 97
4258.12 101
4258.27 104
4258.42 106
4258.57 107
4258.72 107
4258.87 106
4259.02 106
4259.17 107
4259.32 109
4259.47 112
4259.61 118
4259.76 124
4259.91 132
4260.06 140
4260.21 148
4260.36 155
4260.51 160
4260.66 162
4260.81 160
4260.96 154
4261.11 147
4261.26 140
4261.41 136
4261.56 136
4261.71 143
4261.86 155
4262.01 173
4262.16 192
4262.31 209
4262.46 223
4262.61 232
4262.76 234
4262.91 230
4263.06 223
4263.21 214
4263.36 206
4263.51 201
4263.66 200
4263.81 203
4263.96 211
4264.11 223
4264.26 236
4264.41 248
4264.55 259
4264.70 268
4264.85 274
4265.00 277
4265.15 278
4265.30 277
4265.45 277
4265.60 276
4265.75 274
4265.90 274
4266.05 273
4266.20 272
4266.35 271
4266.50 270
4266.65 268
4266.80 265
4266.95 261
4267.10 256
4267.25 250
4267.40 243
4267.55 237
4267.70 230
4267.85 223
4268.00 215
4268.15 206
4268.30 195
4268.45 183
4268.60 170
4268.75 157
4268.90 145
4269.05 135
4269.20 127
4269.35 120
4269.50 114
4269.65 111
4269.80 110
4269.95 110
4270.10 114
4270.25 119
4270.40 127
4270.55 137
4270.70 146
4270.85 153
4271.00 158
4271.15 159
4271.30 155
4271.45 149
4271.60 141
4271.75 134
4271.90 129
4272.05 127
4272.20 130
4272.35 137
4272.50 147
4272.65 159
4272.80 171
4272.95 182
4273.09 190
4273.24 195
4273.39 197
4273.54 197
4273.69 196
4273.84 196
4273.99 199
4274.14 204
4274.29 214
4274.44 228
4274.59 245
4274.74 264
4274.89 285
4275.04 307
4275.19 328
4275.34 350
4275.49 371
4275.64 393
4275.79 415
4275.94 438
4276.09 464
4276.24 492
4276.39 524
4276.54 559
4276.69 598
4276.84 639
4276.99 682
4277.14 725
4277.29 768
4277.44 809
4277.59 851
4277.74 893
4277.89 938
4278.04 988
4278.19 1044
4278.34 1106
4278.49 1175
4278.64 1250
4278.79 1331
4278.94 1417
4279.09 1507
4279.24 1601
4279.39 1700
4279.54 1802
4279.69 1905
4279.84 2006
4279.99 2102
4280.14 2187
4280.29 2259
4280.44 2315
4280.59 2354
4280.74 2379
4280.89 2392
4281.04 2397
4281.19 2397
4281.34 2396
4281.49 2394
4281.64 2393
4281.79 2392
4281.94 2390
4282.09 2385
4282.24 2375
4282.39 2359
4282.54 2336
4282.69 2306
4282.84 2271
4282.99 2232
4283.14 2195
4283.29 2160
4283.44 2129
4283.59 2103
4283.74 2079
4283.89 2055
4284.04 2026
4284.19 1992
4284.34 1949
4284.49 1899
4284.64 1843
4284.79 1783
4284.95 1723
4285.10 1664
4285.25 1607
4285.40 1553
4285.55 1501
4285.70 1451
4285.85 1404
4286.00 1357
4286.15 1313
4286.30 1271
4286.45 1230
4286.60 1191
4286.75 1153
4286.90 1114
4287.05 1074
4287.20 1031
4287.35 987
4287.50 940
4287.65 892
4287.80 843
4287.95 794
4288.10 748
4288.25 704
4288.40 666
4288.55 633
4288.70 608
4288.85 589
4289.00 577
4289.15 570
4289.30 567
4289.45 569
4289.60 574
4289.75 582
4289.90 594
4290.05 609
4290.20 626
4290.35 646
4290.50 666
4290.65 686
4290.80 705
4290.95 724
4291.10 743
4291.25 763
4291.40 783
4291.55 803
4291.70 824
4291.85 843
4292.00 861
4292.15 876
4292.30 890
4292.45 906
4292.60 924
4292.75 948
4292.90 977
4293.05 1012
4293.20 1050
4293.36 1087
4293.51 1121
4293.66 1149
4293.81 1169
4293.96 1182
4294.11 1189
4294.26 1192
4294.41 1193
4294.56 1192
4294.71 1188
4294.86 1182
4295.01 1171
4295.16 1155
4295.31 1134
4295.46 1107
4295.61 1076
4295.76 1043
4295.91 1010
4296.06 977
4296.21 948
4296.36 921
4296.51 898
4296.66 877
4296.81 857
4296.96 838
4297.11 818
4297.26 796
4297.41 774
4297.56 751
4297.71 727
4297.86 704
4298.01 682
4298.16 660
4298.31 637
4298.47 614
4298.62 591
4298.77 568
4298.92 545
4299.07 523
4299.22 503
4299.37 483
4299.52 465
4299.67 447
4299.82 430
4299.97 416
4300.12 406
4300.27 399
4300.42 397
4300.57 398
4300.72 400
4300.87 401
4301.02 399
4301.17 394
4301.32 385
4301.47 373
4301.62 361
4301.77 349
4301.92 340
4302.07 335
4302.22 333
4302.37 334
4302.53 336
4302.68 339
4302.83 343
4302.98 345
4303.13 345
4303.28 344
4303.43 340
4303.58 335
4303.73 328
4303.88 322
4304.03 317
4304.18 312
4304.33 309
4304.48 307
4304.63 304
4304.78 299
4304.93 292
4305.08 284
4305.23 274
4305.38 264
4305.53 254
4305.68 247
4305.84 241
4305.99 238
4306.14 236
4306.29 235
4306.44 235
4306.59 235
4306.74 234
4306.89 231
4307.04 225
4307.19 217
4307.34 207
4307.49 194
4307.64 181
4307.79 168
4307.94 155
4308.09 144
4308.24 134
4308.39 127
4308.54 121
4308.69 118
4308.85 116
4309.00 115
4309.15 116
4309.30 116
4309.45 114
4309.60 111
4309.75 105
4309.90 98
4310.05 90
4310.20 82
4310.35 76
4310.50 73
4310.65 73
4310.80 76
4310.95 81
4311.10 86
4311.25 90
4311.40 91
4311.55 90
4311.71 86
4311.86 81
4312.01 75
4312.16 70
4312.31 66
4312.46 63
4312.61 61
4312.76 60
4312.91 63
4313.06 67
4313.21 74
4313.36 84
4313.51 95
4313.66 106
4313.81 116
4313.96 122
4314.11 125
4314.27 125
4314.42 121
4314.57 115
4314.72 108
4314.87 101
4315.02 92
4315.17 85
4315.32 77
4315.47 71
4315.62 67
4315.77 67
4315.92 70
4316.07 78
4316.22 89
4316.37 104
4316.53 121
4316.68 138
4316.83 156
4316.98 171
4317.13 183
4317.28 192
4317.43 197
4317.58 199
4317.73 198
4317.88 195
4318.03 191
4318.18 188
4318.33 186
4318.48 185
4318.63 187
4318.79 190
4318.94 195
4319.09 203
4319.24 211
4319.39 220
4319.54 227
4319.69 232
4319.84 233
4319.99 231
4320.14 225
4320.29 216
4320.44 208
4320.59 201
4320.74 196
4320.90 194
4321.05 193
4321.20 194
4321.35 193
4321.50 189
4321.65 182
4321.80 171
4321.95 157
4322.10 143
4322.25 130
4322.40 120
4322.55 114
4322.70 112
4322.86 114
4323.01 117
4323.16 119
4323.31 120
4323.46 117
4323.61 111
4323.76 101
4323.91 88
4324.06 75
4324.21 62
4324.36 51
4324.51 43
4324.66 37
4324.82 34
4324.97 34
4325.12 38
4325.27 44
4325.42 51
4325.57 59
4325.72 67
4325.87 74
4326.02 78
4326.17 79
4326.32 78
4326.47 74
4326.63 68
4326.78 61
4326.93 54
4327.08 48
4327.23 43
4327.38 39
4327.53 37
4327.68 35
4327.83 34
4327.98 34
4328.13 35
4328.28 37
4328.44 42
4328.59 48
4328.74 54
4328.89 60
4329.04 64
4329.19 64
4329.34 61
4329.49 54
4329.64 46
4329.79 37
4329.94 30
4330.09 25
4330.25 23
4330.40 23
4330.55 25
4330.70 28
4330.85 33
4331.00 38
4331.15 46
4331.30 56
4331.45 68
4331.60 81
4331.75 94
4331.91 105
4332.06 111
4332.21 112
4332.36 109
4332.51 101
4332.66 91
4332.81 81
4332.96 72
4333.11 65
4333.26 60
4333.42 57
4333.57 55
4333.72 54
4333.87 54
4334.02 56
4334.17 61
4334.32 67
4334.47 76
4334.62 86
4334.77 96
4334.92 104
4335.08 110
4335.23 112
4335.38 111
4335.53 108
4335.68 104
4335.83 99
4335.98 94
4336.13 91
4336.28 89
4336.43 89
4336.59 90
4336.74 91
4336.89 94
4337.04 97
4337.19 100
4337.34 103
4337.49 106
4337.64 108
4337.79 109
4337.95 111
4338.10 114
4338.25 118
4338.40 124
4338.55 131
4338.70 138
4338.85 143
4339.00 145
4339.15 144
4339.30 139
4339.46 130
4339.61 120
4339.76 109
4339.91 102
4340.06 97
4340.21 97
4340.36 99
4340.51 105
4340.66 112
4340.82 120
4340.97 128
4341.12 136
4341.27 143
4341.42 150
4341.57 158
4341.72 165
4341.87 172
4342.02 177
4342.17 182
4342.33 184
4342.48 182
4342.63 177
4342.78 168
4342.93 156
4343.08 142
4343.23 126
4343.38 112
4343.53 101
4343.69 94
4343.84 91
4343.99 92
4344.14 94
4344.29 96
4344.44 95
4344.59 91
4344.74 83
4344.90 71
4345.05 57
4345.20 42
4345.35 29
4345.50 19
4345.65 12
4345.80 8
4345.95 6
4346.10 6
4346.26 6
4346.41 6
4346.56 5
4346.71 5
4346.86 5
4347.01 6
4347.16 7
4347.31 7
4347.47 7
4347.62 5
4347.77 2
4347.92 0
4348.07 0
4348.22 0
4348.37 0
4348.52 0
4348.67 0
4348.83 0
4348.98 2
4349.13 8
4349.28 14
4349.43 18
4349.58 22
4349.73 26
4349.88 30
4350.04 34
4350.19 37
4350.34 39
4350.49 38
4350.64 34
4350.79 26
4350.94 15
4351.09 2
4351.25 0
4351.40 0
4351.55 0
4351.70 0
4351.85 0
4352.00 0
4352.15 0
4352.30 2
4352.46 11
4352.61 19
4352.76 26
4352.91 32
4353.06 36
4353.21 39
4353.36 41
4353.52 40
4353.67 37
4353.82 33
4353.97 29
4354.12 25
4354.27 24
4354.42 24
4354.57 28
4354.73 33
4354.88 40
4355.03 47
4355.18 54
4355.33 60
4355.48 65
4355.63 70
4355.78 74
4355.94 78
4356.09 82
4356.24 85
4356.39 88
4356.54 90
4356.69 93
4356.84 96
4357.00 101
4357.15 107
4357.30 115
4357.45 125
4357.60 135
4357.75 144
4357.90 152
4358.06 159
4358.21 164
4358.36 168
4358.51 172
4358.66 175
4358.81 178
4358.96 182
4359.12 187
4359.27 192
4359.42 199
4359.57 207
4359.72 215
4359.87 222
4360.02 227
4360.17 228
4360.33 225
4360.48 220
4360.63 213
4360.78 205
4360.93 200
4361.08 197
4361.23 198
4361.39 200
4361.54 203
4361.69 205
4361.84 204
4361.99 200
4362.14 193
4362.30 182
4362.45 170
4362.60 158
4362.75 147
4362.90 138
4363.05 132
4363.20 129
4363.36 128
4363.51 129
4363.66 129
4363.81 128
4363.96 124
4364.11 117
4364.26 108
4364.42 96
4364.57 84
4364.72 74
4364.87 67
4365.02 63
4365.17 63
4365.32 67
4365.48 72
4365.63 79
4365.78 86
4365.93 92
4366.08 97
4366.23 101
4366.39 103
4366.54 103
4366.69 99
4366.84 94
4366.99 86
4367.14 78
4367.29 69
4367.45 61
4367.60 55
4367.75 49
4367.90 44
4368.05 39
4368.20 33
4368.36 27
4368.51 20
4368.66 15
4368.81 10
4368.96 9
4369.11 10
4369.26 14
4369.42 22
4369.57 33
4369.72 46
4369.87 60
4370.02 73
4370.17 83
4370.33 89
4370.48 92
4370.63 91
4370.78 87
4370.93 81
4371.08 75
4371.24 68
4371.39 60
4371.54 53
4371.69 45
4371.84 36
4371.99 28
4372.15 19
4372.30 11
4372.45 4
4372.60 0
4372.75 0
4372.90 0
4373.05 0
4373.21 0
4373.36 6
4373.51 16
4373.66 28
4373.81 41
4373.96 52
4374.12 60
4374.27 64
4374.42 65
4374.57 61
4374.72 56
4374.87 49
4375.03 42
4375.18 35
4375.33 27
4375.48 20
4375.63 14
4375.78 9
4375.94 5
4376.09 2
4376.24 1
4376.39 2
4376.54 5
4376.70 9
4376.85 15
4377.00 22
4377.15 31
4377.30 42
4377.45 54
4377.61 66
4377.76 80
4377.91 92
4378.06 103
4378.21 110
4378.36 113
4378.52 112
4378.67 107
4378.82 100
4378.97 90
4379.12 81
4379.27 71
4379.43 63
4379.58 56
4379.73 51
4379.88 48
4380.03 47
4380.18 47
4380.34 48
4380.49 49
4380.64 50
4380.79 48
4380.94 44
4381.10 37
4381.25 28
4381.40 19
4381.55 10
4381.70 5
4381.85 3
4382.01 4
4382.16 8
4382.31 15
4382.46 23
4382.61 31
4382.77 39
4382.92 45
4383.07 50
4383.22 53
4383.37 55
4383.52 54
4383.68 52
4383.83 49
4383.98 45
4384.13 41
4384.28 38
4384.44 36
4384.59 34
4384.74 31
4384.89 28
4385.04 25
4385.19 20
4385.35 16
4385.50 13
4385.65 12
4385.80 14
4385.95 17
4386.11 23
4386.26 29
4386.41 34
4386.56 38
4386.71 42
4386.87 44
4387.02 45
4387.17 46
4387.32 48
4387.47 50
4387.62 52
4387.78 56
4387.93 60
4388.08 64
4388.23 70
4388.38 77
4388.54 85
4388.69 94
4388.84 103
4388.99 113
4389.14 122
4389.30 129
4389.45 135
4389.60 138
4389.75 139
4389.90 139
4390.06 138
4390.21 135
4390.36 132
4390.51 129
4390.66 124
4390.81 119
4390.97 113
4391.12 106
4391.27 98
4391.42 90
4391.57 82
4391.73 73
4391.88 66
4392.03 59
4392.18 52
4392.33 47
4392.49 43
4392.64 40
4392.79 37
4392.94 34
4393.09 32
4393.25 28
4393.40 24
4393.55 20
4393.70 16
4393.85 12
4394.01 8
4394.16 5
4394.31 1
4394.46 0
4394.61 0
4394.77 0
4394.92 0
4395.07 0
4395.22 0
4395.37 0
4395.53 0
4395.68 5
4395.83 9
4395.98 11
4396.13 12
4396.29 11
4396.44 9
4396.59 6
4396.74 5
4396.89 4
4397.05 5
4397.20 7
4397.35 10
4397.50 13
4397.66 15
4397.81 16
4397.96 15
4398.11 12
4398.26 8
4398.42 2
4398.57 0
4398.72 0
4398.87 0
4399.02 0
4399.18 0
4399.33 0
4399.48 0
4399.63 0
4399.78 5
4399.94 12
4400.09 19
4400.24 27
4400.39 36
4400.54 46
4400.70 57
4400.85 70
4401.00 85
4401.15 100
4401.31 116
4401.46 132
4401.61 147
4401.76 162
4401.91 176
4402.07 191
4402.22 205
4402.37 221
4402.52 237
4402.67 254
4402.83 272
4402.98 291
4403.13 311
4403.28 332
4403.44 353
4403.59 374
4403.74 395
4403.89 413
4404.04 428
4404.20 440
4404.35 447
4404.50 450
4404.65 449
4404.81 445
4404.96 439
4405.11 433
4405.26 428
4405.41 426
4405.57 427
4405.72 431
4405.87 438
4406.02 447
4406.17 458
4406.33 470
4406.48 483
4406.63 495
4406.78 506
4406.94 514
4407.09 519
4407.24 520
4407.39 517
4407.55 511
4407.70 503
4407.85 495
4408.00 487
4408.15 479
4408.31 471
4408.46 462
4408.61 450
4408.76 437
4408.92 420
4409.07 403
4409.22 386
4409.37 370
4409.52 356
4409.68 344
4409.83 334
4409.98 323
4410.13 312
4410.29 300
4410.44 286
4410.59 273
4410.74 261
4410.89 251
4411.05 243
4411.20 237
4411.35 231
4411.50 226
4411.66 219
4411.81 212
4411.96 204
4412.11 195
4412.27 187
4412.42 179
4412.57 171
4412.72 163
4412.87 155
4413.03 146
4413.18 137
4413.33 129
4413.48 123
4413.64 117
4413.79 113
4413.94 110
4414.09 107
4414.25 105
4414.40 103
4414.55 101
4414.70 100
4414.86 101
4415.01 104
4415.16 109
4415.31 117
4415.46 127
4415.62 139
4415.77 151
4415.92 161
4416.07 169
4416.23 173
4416.38 172
4416.53 168
4416.68 160
4416.84 150
4416.99 139
4417.14 129
4417.29 120
4417.45 114
4417.60 110
4417.75 108
4417.90 106
4418.06 106
4418.21 105
4418.36 105
4418.51 104
4418.67 104
4418.82 105
4418.97 107
4419.12 111
4419.28 116
4419.43 122
4419.58 129
4419.73 134
4419.88 138
4420.04 140
4420.19 140
4420.34 137
4420.49 132
4420.65 126
4420.80 118
4420.95 110
4421.10 102
4421.26 96
4421.41 93
4421.56 91
4421.71 92
4421.87 95
4422.02 100
4422.17 105
4422.32 109
4422.48 112
4422.63 113
4422.78 111
4422.93 106
4423.09 99
4423.24 88
4423.39 76
4423.54 63
4423.70 49
4423.85 34
4424.00 21
4424.15 9
4424.31 0
4424.46 0
4424.61 0
4424.76 0
4424.92 0
4425.07 0
4425.22 0
4425.37 0
4425.53 1
4425.68 7
4425.83 12
4425.98 16
4426.14 19
4426.29 21
4426.44 22
4426.60 22
4426.75 21
4426.90 21
4427.05 22
4427.21 23
4427.36 25
4427.51 28
4427.66 33
4427.82 40
4427.97 48
4428.12 57
4428.27 65
4428.43 71
4428.58 73
4428.73 72
4428.88 66
4429.04 56
4429.19 44
4429.34 32
4429.49 20
4429.65 11
4429.80 6
4429.95 3
4430.10 3
4430.26 6
4430.41 12
4430.56 20
4430.72 31
4430.87 43
4431.02 57
4431.17 73
4431.33 90
4431.48 107
4431.63 123
4431.78 138
4431.94 151
4432.09 160
4432.24 166
4432.39 167
4432.55 164
4432.70 157
4432.85 148
4433.01 137
4433.16 128
4433.31 120
4433.46 116
4433.62 115
4433.77 117
4433.92 119
4434.07 120
4434.23 119
4434.38 116
4434.53 111
4434.68 104
4434.84 97
4434.99 89
4435.14 82
4435.30 76
4435.45 71
4435.60 66
4435.75 64
4435.91 62
4436.06 63
4436.21 65
4436.36 70
4436.52 78
4436.67 88
4436.82 98
4436.98 109
4437.13 119
4437.28 128
4437.43 133
4437.59 136
4437.74 138
4437.89 140
4438.04 143
4438.20 148
4438.35 155
4438.50 164
4438.66 173
4438.81 180
4438.96 184
4439.11 184
4439.27 180
4439.42 174
4439.57 167
4439.73 161
4439.88 157
4440.03 154
4440.18 152
4440.34 149
4440.49 145
4440.64 139
4440.80 131
4440.95 123
4441.10 117
4441.25 114
4441.41 114
4441.56 118
4441.71 124
4441.86 132
4442.02 139
4442.17 145
4442.32 148
4442.48 150
4442.63 150
4442.78 150
4442.93 149
4443.09 149
4443.24 149
4443.39 150
4443.55 149
4443.70 148
4443.85 144
4444.00 138
4444.16 129
4444.31 119
4444.46 109
4444.62 102
4444.77 97
4444.92 96
4445.07 99
4445.23 105
4445.38 112
4445.53 119
4445.69 125
4445.84 129
4445.99 131
4446.15 130
4446.30 129
4446.45 127
4446.60 124
4446.76 121
4446.91 118
4447.06 114
4447.22 109
4447.37 105
4447.52 102
4447.67 101
4447.83 100
4447.98 100
4448.13 100
4448.29 98
4448.44 93
4448.59 87
4448.74 78
4448.90 69
4449.05 61
4449.20 54
4449.36 49
4449.51 47
4449.66 48
4449.82 51
4449.97 56
4450.12 62
4450.27 68
4450.43 74
4450.58 78
4450.73 81
4450.89 82
4451.04 83
4451.19 83
4451.35 84
4451.50 86
4451.65 88
4451.80 90
4451.96 91
4452.11 90
4452.26 89
4452.42 86
4452.57 82
4452.72 79
4452.88 77
4453.03 77
4453.18 79
4453.33 83
4453.49 88
4453.64 93
4453.79 98
4453.95 101
4454.10 101
4454.25 98
4454.41 93
4454.56 86
4454.71 79
4454.86 74
4455.02 71
4455.17 72
4455.32 76
4455.48 82
4455.63 88
4455.78 92
4455.94 95
4456.09 96
4456.24 96
4456.40 96
4456.55 96
4456.70 98
4456.85 100
4457.01 103
4457.16 106
4457.31 107
4457.47 108
4457.62 107
4457.77 106
4457.93 103
4458.08 101
4458.23 98
4458.39 96
4458.54 96
4458.69 97
4458.85 100
4459.00 103
4459.15 108
4459.30 114
4459.46 119
4459.61 125
4459.76 128
4459.92 131
4460.07 131
4460.22 129
4460.38 125
4460.53 120
4460.68 115
4460.84 112
4460.99 111
4461.14 112
4461.30 115
4461.45 119
4461.60 123
4461.75 127
4461.91 129
4462.06 130
4462.21 129
4462.37 126
4462.52 122
4462.67 118
4462.83 112
4462.98 106
4463.13 100
4463.29 94
4463.44 87
4463.59 81
4463.75 75
4463.90 70
4464.05 67
4464.21 65
4464.36 65
4464.51 67
4464.67 68
4464.82 69
4464.97 69
4465.13 69
4465.28 69
4465.43 69
4465.58 71
4465.74 75
4465.89 80
4466.04 86
4466.20 90
4466.35 92
4466.50 91
4466.66 88
4466.81 83
4466.96 76
4467.12 70
4467.27 64
4467.42 59
4467.58 56
4467.73 54
4467.88 53
4468.04 52
4468.19 51
4468.34 51
4468.50 52
4468.65 53
4468.80 54
4468.96 57
4469.11 59
4469.26 62
4469.42 63
4469.57 64
4469.72 63
4469.88 61
4470.03 57
4470.18 53
4470.34 47
4470.49 41
4470.64 35
4470.80 30
4470.95 24
4471.10 19
4471.26 15
4471.41 12
4471.56 10
4471.72 9
4471.87 10
4472.02 13
4472.18 16
4472.33 20
4472.48 25
4472.64 28
4472.79 30
4472.94 30
4473.10 29
4473.25 27
4473.40 25
4473.56 24
4473.71 25
4473.86 28
4474.02 33
4474.17 39
4474.32 45
4474.48 49
4474.63 51
4474.78 48
4474.94 42
4475.09 32
4475.24 20
4475.40 7
4475.55 0
4475.70 0
4475.86 0
4476.01 0
4476.16 0
4476.32 0
4476.47 0
4476.62 0
4476.78 5
4476.93 16
4477.08 28
4477.24 38
4477.39 47
4477.55 53
4477.70 57
4477.85 58
4478.01 58
4478.16 56
4478.31 55
4478.47 52
4478.62 50
4478.77 46
4478.93 40
4479.08 33
4479.23 25
4479.39 18
4479.54 14
4479.69 13
4479.85 17
4480.00 25
4480.15 35
4480.31 45
4480.46 54
4480.61 60
4480.77 65
4480.92 67
4481.08 70
4481.23 73
4481.38 79
4481.54 86
4481.69 94
4481.84 101
4482.00 107
4482.15 112
4482.30 115
4482.46 116
4482.61 116
4482.76 116
4482.92 116
4483.07 117
4483.22 120
4483.38 123
4483.53 129
4483.68 136
4483.84 144
4483.99 153
4484.15 162
4484.30 172
4484.45 183
4484.61 193
4484.76 204
4484.91 214
4485.07 224
4485.22 232
4485.37 240
4485.53 247
4485.68 254
4485.83 261
4485.99 268
4486.14 276
4486.30 283
4486.45 289
4486.60 292
4486.76 292
4486.91 289
4487.06 282
4487.22 273
4487.37 263
4487.52 252
4487.68 243
4487.83 234
4487.99 225
4488.14 217
4488.29 210
4488.45 204
4488.60 200
4488.75 198
4488.91 201
4489.06 206
4489.21 216
4489.37 228
4489.52 241
4489.68 254
4489.83 267
4489.98 278
4490.14 288
4490.29 296
4490.44 301
4490.60 303
4490.75 301
4490.90 295
4491.06 285
4491.21 271
4491.37 254
4491.52 235
4491.67 215
4491.83 195
4491.98 178
4492.13 163
4492.29 151
4492.44 143
4492.60 138
4492.75 136
4492.90 135
4493.06 134
4493.21 133
4493.36 129
4493.52 125
4493.67 119
4493.82 113
4493.98 107
4494.13 102
4494.29 96
4494.44 90
4494.59 85
4494.75 81
4494.90 79
4495.05 79
4495.21 82
4495.36 88
4495.52 97
4495.67 108
4495.82 119
4495.98 131
4496.13 142
4496.28 152
4496.44 162
4496.59 171
4496.75 179
4496.90 186
4497.05 192
4497.21 196
4497.36 198
4497.51 197
4497.67 195
4497.82 191
4497.98 186
4498.13 181
4498.28 176
4498.44 171
4498.59 169
4498.75 169
4498.90 172
4499.05 178
4499.21 189
4499.36 202
4499.51 218
4499.67 233
4499.82 246
4499.98 256
4500.13 262
4500.28 262
4500.44 258
4500.59 249
4500.74 237
4500.90 222
4501.05 206
4501.21 190
4501.36 174
4501.51 160
4501.67 150
4501.82 142
4501.98 138
4502.13 137
4502.28 138
4502.44 141
4502.59 144
4502.74 147
4502.90 151
4503.05 156
4503.21 161
4503.36 167
4503.51 172
4503.67 176
4503.82 178
4503.98 177
4504.13 172
4504.28 165
4504.44 156
4504.59 148
4504.75 140
4504.90 134
4505.05 131
4505.21 130
4505.36 131
4505.51 134
4505.67 139
4505.82 145
4505.98 153
4506.13 161
4506.28 169
4506.44 175
4506.59 179
4506.75 180
4506.90 178
4507.05 174
4507.21 168
4507.36 161
4507.52 155
4507.67 150
4507.82 146
4507.98 145
4508.13 145
4508.29 148
4508.44 153
4508.59 161
4508.75 171
4508.90 184
4509.06 197
4509.21 211
4509.36 224
4509.52 235
4509.67 244
4509.83 251
4509.98 257
4510.13 263
4510.29 269
4510.44 277
4510.60 286
4510.75 294
4510.90 301
4511.06 307
4511.21 311
4511.37 312
4511.52 313
4511.67 313
4511.83 314
4511.98 314
4512.14 315
4512.29 315
4512.44 316
4512.60 317
4512.75 320
4512.91 324
4513.06 330
4513.21 338
4513.37 348
4513.52 359
4513.68 369
4513.83 379
4513.98 387
4514.14 393
4514.29 395
4514.45 394
4514.60 390
4514.75 383
4514.91 374
4515.06 362
4515.22 350
4515.37 338
4515.53 326
4515.68 315
4515.83 305
4515.99 297
4516.14 289
4516.30 283
4516.45 278
4516.60 273
4516.76 268
4516.91 264
4517.07 260
4517.22 256
4517.37 252
4517.53 248
4517.68 245
4517.84 241
4517.99 238
4518.15 234
4518.30 229
4518.45 224
4518.61 218
4518.76 211
4518.92 203
4519.07 195
4519.22 187
4519.38 180
4519.53 174
4519.69 170
4519.84 167
4520.00 165
4520.15 163
4520.30 161
4520.46 159
4520.61 156
4520.77 152
4520.92 147
4521.07 142
4521.23 136
4521.38 130
4521.54 123
4521.69 115
4521.85 108
4522.00 101
4522.15 96
4522.31 92
4522.46 89
4522.62 86
4522.77 82
4522.92 78
4523.08 73
4523.23 67
4523.39 63
4523.54 61
4523.70 62
4523.85 66
4524.00 73
4524.16 81
4524.31 91
4524.47 100
4524.62 107
4524.78 114
4524.93 119
4525.08 124
4525.24 131
4525.39 138
4525.55 147
4525.70 157
4525.86 167
4526.01 175
4526.16 181
4526.32 185
4526.47 186
4526.63 185
4526.78 185
4526.94 186
4527.09 188
4527.24 192
4527.40 196
4527.55 200
4527.71 203
4527.86 203
4528.02 200
4528.17 195
4528.32 189
4528.48 182
4528.63 177
4528.79 174
4528.94 173
4529.10 175
4529.25 178
4529.40 180
4529.56 181
4529.71 180
4529.87 175
4530.02 169
4530.18 161
4530.33 152
4530.48 144
4530.64 137
4530.79 131
4530.95 125
4531.10 118
4531.26 111
4531.41 103
4531.56 97
4531.72 93
4531.87 94
4532.03 100
4532.18 111
4532.34 127
4532.49 145
4532.65 162
4532.80 175
4532.95 182
4533.11 182
4533.26 176
4533.42 164
4533.57 151
4533.73 137
4533.88 126
4534.04 119
4534.19 118
4534.34 121
4534.50 128
4534.65 135
4534.81 141
4534.96 143
4535.12 142
4535.27 136
4535.42 126
4535.58 114
4535.73 102
4535.89 91
4536.04 83
4536.20 77
4536.35 75
4536.51 75
4536.66 76
4536.81 79
4536.97 83
4537.12 89
4537.28 97
4537.43 107
4537.59 121
4537.74 137
4537.90 155
4538.05 173
4538.20 189
4538.36 200
4538.51 206
4538.67 204
4538.82 196
4538.98 185
4539.13 173
4539.29 162
4539.44 154
4539.60 150
4539.75 150
4539.90 152
4540.06 156
4540.21 159
4540.37 161
4540.52 162
4540.68 161
4540.83 160
4540.99 158
4541.14 157
4541.29 156
4541.45 156
4541.60 157
4541.76 157
4541.91 155
4542.07 152
4542.22 148
4542.38 143
4542.53 137
4542.69 131
4542.84 126
4542.99 121
4543.15 117
4543.30 114
4543.46 111
4543.61 108
4543.77 105
4543.92 103
4544.08 102
4544.23 101
4544.39 101
4544.54 102
4544.70 104
4544.85 107
4545.00 113
4545.16 120
4545.31 128
4545.47 137
4545.62 146
4545.78 152
4545.93 155
4546.09 154
4546.24 151
4546.40 146
4546.55 141
4546.71 138
4546.86 137
4547.01 138
4547.17 139
4547.32 141
4547.48 140
4547.63 137
4547.79 132
4547.94 125
4548.10 116
4548.25 107
4548.41 98
4548.56 88
4548.72 78
4548.87 68
4549.02 56
4549.18 43
4549.33 29
4549.49 16
4549.64 3
4549.80 0
4549.95 0
4550.11 0
4550.26 0
4550.42 0
4550.57 0
4550.73 0
4550.88 0
4551.04 3
4551.19 12
4551.34 22
4551.50 33
4551.65 44
4551.81 55
4551.96 63
4552.12 70
4552.27 75
4552.43 79
4552.58 81
4552.74 83
4552.89 84
4553.05 85
4553.20 84
4553.36 81
4553.51 76
4553.67 68
4553.82 60
4553.98 52
4554.13 47
4554.28 46
4554.44 51
4554.59 62
4554.75 75
4554.90 89
4555.06 101
4555.21 109
4555.37 111
4555.52 109
4555.68 102
4555.83 92
4555.99 81
4556.14 70
4556.30 61
4556.45 53
4556.61 47
4556.76 43
4556.92 41
4557.07 41
4557.23 42
4557.38 45
4557.53 48
4557.69 53
4557.84 58
4558.00 63
4558.15 70
4558.31 77
4558.46 85
4558.62 94
4558.77 102
4558.93 108
4559.08 112
4559.24 112
4559.39 110
4559.55 105
4559.70 98
4559.86 92
4560.01 87
4560.17 84
4560.32 84
4560.48 85
4560.63 87
4560.79 88
4560.94 89
4561.10 89
4561.25 89
4561.41 89
4561.56 91
4561.72 93
4561.87 95
4562.03 98
4562.18 101
4562.34 104
4562.49 107
4562.64 110
4562.80 113
4562.95 116
4563.11 117
4563.26 116
4563.42 113
4563.57 108
4563.73 101
4563.88 91
4564.04 81
4564.19 69
4564.35 58
4564.50 48
4564.66 39
4564.81 33
4564.97 31
4565.12 32
4565.28 37
4565.43 43
4565.59 49
4565.74 55
4565.90 57
4566.05 57
4566.21 54
4566.36 49
4566.52 44
4566.67 40
4566.83 39
4566.98 40
4567.14 46
4567.29 55
4567.45 65
4567.60 78
4567.76 90
4567.91 102
4568.07 112
4568.22 121
4568.38 128
4568.53 134
4568.69 138
4568.84 141
4569.00 143
4569.15 144
4569.31 144
4569.46 144
4569.62 145
4569.77 146
4569.93 149
4570.08 153
4570.24 156
4570.39 159
4570.55 161
4570.70 162
4570.86 162
4571.01 162
4571.17 162
4571.32 162
4571.48 162
4571.63 161
4571.79 158
4571.94 153
4572.10 146
4572.25 136
4572.41 125
4572.56 112
4572.72 100
4572.87 87
4573.03 76
4573.18 68
4573.34 64
4573.49 64
4573.65 69
4573.80 78
4573.96 90
4574.11 104
4574.27 118
4574.42 131
4574.58 140
4574.73 146
4574.89 147
4575.04 144
4575.20 140
4575.35 134
4575.51 130
4575.67 126
4575.82 125
4575.98 126
4576.13 128
4576.29 130
4576.44 133
4576.60 135
4576.75 137
4576.91 138
4577.06 138
4577.22 136
4577.37 133
4577.53 127
4577.68 119
4577.84 108
4577.99 96
4578.15 83
4578.30 70
4578.46 58
4578.61 48
4578.77 40
4578.92 34
4579.08 31
4579.23 31
4579.39 32
4579.54 35
4579.70 39
4579.85 43
4580.01 47
4580.16 49
4580.32 51
4580.47 52
4580.63 53
4580.79 53
4580.94 53
4581.10 53
4581.25 54
4581.41 57
4581.56 61
4581.72 68
4581.87 77
4582.03 88
4582.18 99
4582.34 110
4582.49 117
4582.65 120
4582.80 119
4582.96 115
4583.11 107
4583.27 99
4583.42 92
4583.58 86
4583.73 82
4583.89 80
4584.05 78
4584.20 76
4584.36 73
4584.51 69
4584.67 64
4584.82 59
4584.98 56
4585.13 56
4585.29 60
4585.44 69
4585.60 82
4585.75 97
4585.91 115
4586.06 133
4586.22 151
4586.37 167
4586.53 183
4586.68 197
4586.84 211
4587.00 223
4587.15 234
4587.31 242
4587.46 246
4587.62 247
4587.77 245
4587.93 239
4588.08 231
4588.24 224
4588.39 219
4588.55 218
4588.70 222
4588.86 231
4589.01 245
4589.17 260
4589.33 275
4589.48 288
4589.64 295
4589.79 297
4589.95 293
4590.10 284
4590.26 273
4590.41 260
4590.57 248
4590.72 239
4590.88 232
4591.03 229
4591.19 228
4591.34 231
4591.50 233
4591.66 235
4591.81 234
4591.97 229
4592.12 219
4592.28 205
4592.43 189
4592.59 172
4592.74 157
4592.90 145
4593.05 136
4593.21 130
4593.37 125
4593.52 122
4593.68 118
4593.83 113
4593.99 107
4594.14 101
4594.30 95
4594.45 91
4594.61 87
4594.76 85
4594.92 84
4595.07 82
4595.23 80
4595.39 77
4595.54 71
4595.70 63
4595.85 53
4596.01 42
4596.16 33
4596.32 25
4596.47 21
4596.63 20
4596.78 21
4596.94 25
4597.10 29
4597.25 33
4597.41 36
4597.56 38
4597.72 41
4597.87 44
4598.03 49
4598.18 56
4598.34 64
4598.50 71
4598.65 78
4598.81 82
4598.96 82
4599.12 78
4599.27 70
4599.43 60
4599.58 49
4599.74 37
4599.89 26
4600.05 16
4600.21 8
4600.36 3
4600.52 0
4600.67 0
4600.83 1
4600.98 5
4601.14 12
4601.29 19
4601.45 27
4601.61 35
4601.76 42
4601.92 48
4602.07 54
4602.23 57
4602.38 59
4602.54 60
4602.69 60
4602.85 60
4603.01 59
4603.16 60
4603.32 61
4603.47 62
4603.63 64
4603.78 66
4603.94 67
4604.09 69
4604.25 69
4604.41 70
4604.56 70
4604.72 70
4604.87 68
4605.03 64
4605.18 59
4605.34 52
4605.50 44
4605.65 35
4605.81 27
4605.96 21
4606.12 17
4606.27 15
4606.43 15
4606.58 15
4606.74 15
4606.90 14
4607.05 11
4607.21 6
4607.36 0
4607.52 0
4607.67 0
4607.83 0
4607.99 0
4608.14 0
4608.30 0
4608.45 0
4608.61 5
4608.76 15
4608.92 24
4609.08 33
4609.23 39
4609.39 43
4609.54 45
4609.70 45
4609.85 43
4610.01 40
4610.16 37
4610.32 34
4610.48 32
4610.63 31
4610.79 30
4610.94 29
4611.10 29
4611.25 28
4611.41 28
4611.57 29
4611.72 30
4611.88 33
4612.03 38
4612.19 43
4612.34 49
4612.50 54
4612.66 60
4612.81 66
4612.97 72
4613.12 79
4613.28 87
4613.44 97
4613.59 107
4613.75 117
4613.90 128
4614.06 138
4614.21 147
4614.37 156
4614.53 165
4614.68 175
4614.84 184
4614.99 195
4615.15 207
4615.30 219
4615.46 233
4615.62 246
4615.77 259
4615.93 270
4616.08 279
4616.24 285
4616.39 288
4616.55 287
4616.71 284
4616.86 280
4617.02 274
4617.17 269
4617.33 264
4617.49 259
4617.64 255
4617.80 252
4617.95 250
4618.11 249
4618.26 249
4618.42 251
4618.58 254
4618.73 259
4618.89 265
4619.04 272
4619.20 280
4619.36 290
4619.51 300
4619.67 310
4619.82 320
4619.98 328
4620.13 334
4620.29 337
4620.45 336
4620.60 332
4620.76 326
4620.91 318
4621.07 309
4621.23 302
4621.38 294
4621.54 288
4621.69 283
4621.85 278
4622.01 276
4622.16 275
4622.32 276
4622.47 279
4622.63 284
4622.78 289
4622.94 294
4623.10 297
4623.25 298
4623.41 297
4623.56 293
4623.72 286
4623.88 278
4624.03 271
4624.19 265
4624.34 261
4624.50 259
4624.66 259
4624.81 260
4624.97 260
4625.12 259
4625.28 257
4625.44 255
4625.59 255
4625.75 258
4625.90 266
4626.06 279
4626.22 296
4626.37 316
4626.53 336
4626.68 357
4626.84 376
4627.00 393
4627.15 410
4627.31 427
4627.46 446
4627.62 467
4627.78 490
4627.93 517
4628.09 545
4628.24 576
4628.40 609
4628.56 645
4628.71 682
4628.87 721
4629.02 763
4629.18 806
4629.34 853
4629.49 902
4629.65 955
4629.80 1015
4629.96 1083
4630.12 1161
4630.27 1251
4630.43 1353
4630.58 1466
4630.74 1588
4630.90 1715
4631.05 1842
4631.21 1969
4631.36 2092
4631.52 2213
4631.68 2333
4631.83 2457
4631.99 2587
4632.14 2724
4632.30 2868
4632.46 3015
4632.61 3162
4632.77 3303
4632.92 3435
4633.08 3555
4633.24 3663
4633.39 3759
4633.55 3845
4633.70 3921
4633.86 3986
4634.02 4042
4634.17 4087
4634.33 4120
4634.49 4139
4634.64 4143
4634.80 4133
4634.95 4108
4635.11 4069
4635.27 4018
4635.42 3959
4635.58 3892
4635.73 3820
4635.89 3745
4636.05 3667
4636.20 3588
4636.36 3508
4636.51 3428
4636.67 3348
4636.83 3268
4636.98 3189
4637.14 3108
4637.30 3025
4637.45 2938
4637.61 2848
4637.76 2753
4637.92 2656
4638.08 2557
4638.23 2458
4638.39 2364
4638.54 2275
4638.70 2193
4638.86 2118
4639.01 2048
4639.17 1982
4639.33 1917
4639.48 1851
4639.64 1785
4639.79 1718
4639.95 1653
4640.11 1590
4640.26 1531
4640.42 1477
4640.58 1426
4640.73 1379
4640.89 1332
4641.04 1287
4641.20 1241
4641.36 1194
4641.51 1145
4641.67 1096
4641.83 1045
4641.98 995
4642.14 946
4642.29 902
4642.45 863
4642.61 831
4642.76 807
4642.92 789
4643.08 775
4643.23 761
4643.39 745
4643.54 726
4643.70 703
4643.86 676
4644.01 647
4644.17 618
4644.33 589
4644.48 562
4644.64 538
4644.79 515
4644.95 495
4645.11 477
4645.26 462
4645.42 450
4645.58 440
4645.73 434
4645.89 429
4646.04 425
4646.20 420
4646.36 414
4646.51 405
4646.67 394
4646.83 379
4646.98 362
4647.14 344
4647.29 324
4647.45 304
4647.61 285
4647.76 268
4647.92 254
4648.08 244
4648.23 236
4648.39 233
4648.55 233
4648.70 234
4648.86 237
4649.01 239
4649.17 240
4649.33 239
4649.48 235
4649.64 227
4649.80 216
4649.95 202
4650.11 188
4650.27 175
4650.42 163
4650.58 155
4650.73 149
4650.89 147
4651.05 146
4651.20 145
4651.36 143
4651.52 139
4651.67 134
4651.83 128
4651.99 121
4652.14 115
4652.30 108
4652.45 102
4652.61 97
4652.77 92
4652.92 88
4653.08 86
4653.24 83
4653.39 81
4653.55 80
4653.71 78
4653.86 77
4654.02 77
4654.18 79
4654.33 82
4654.49 86
4654.64 91
4654.80 96
4654.96 98
4655.11 98
4655.27 97
4655.43 95
4655.58 93
4655.74 91
4655.90 90
4656.05 90
4656.21 89
4656.37 88
4656.52 85
4656.68 81
4656.84 76
4656.99 71
4657.15 67
4657.30 64
4657.46 62
4657.62 61
4657.77 60
4657.93 59
4658.09 56
4658.24 54
4658.40 53
4658.56 53
4658.71 57
4658.87 63
4659.03 71
4659.18 81
4659.34 91
4659.50 98
4659.65 103
4659.81 104
4659.97 102
4660.12 97
4660.28 93
4660.44 90
4660.59 90
4660.75 93
4660.90 100
4661.06 109
4661.22 120
4661.37 131
4661.53 141
4661.69 149
4661.84 155
4662.00 160
4662.16 164
4662.31 168
4662.47 172
4662.63 179
4662.78 187
4662.94 197
4663.10 209
4663.25 220
4663.41 231
4663.57 240
4663.72 245
4663.88 245
4664.04 241
4664.19 233
4664.35 222
4664.51 210
4664.66 198
4664.82 189
4664.98 181
4665.13 175
4665.29 172
4665.45 171
4665.60 171
4665.76 174
4665.92 179
4666.07 186
4666.23 193
4666.39 200
4666.54 206
4666.70 210
4666.86 213
4667.01 213
4667.17 212
4667.33 209
4667.48 206
4667.64 202
4667.80 197
4667.95 192
4668.11 186
4668.27 182
4668.42 180
4668.58 178
4668.74 177
4668.89 177
4669.05 176
4669.21 174
4669.36 171
4669.52 168
4669.68 166
4669.83 167
4669.99 170
4670.15 176
4670.30 184
4670.46 194
4670.62 204
4670.77 213
4670.93 220
4671.09 226
4671.24 230
4671.40 234
4671.56 238
4671.71 242
4671.87 247
4672.03 252
4672.18 258
4672.34 264
4672.50 268
4672.65 272
4672.81 273
4672.97 272
4673.12 270
4673.28 265
4673.44 259
4673.59 251
4673.75 241
4673.91 231
4674.06 219
4674.22 207
4674.38 195
4674.53 184
4674.69 172
4674.85 161
4675.00 150
4675.16 139
4675.32 127
4675.48 115
4675.63 103
4675.79 92
4675.95 81
4676.10 73
4676.26 67
4676.42 65
4676.57 65
4676.73 67
4676.89 72
4677.04 78
4677.20 84
4677.36 89
4677.51 93
4677.67 95
4677.83 95
4677.98 93
4678.14 90
4678.30 87
4678.45 85
4678.61 84
4678.77 84
4678.93 84
4679.08 83
4679.24 81
4679.40 77
4679.55 73
4679.71 70
4679.87 68
4680.02 70
4680.18 73
4680.34 78
4680.49 82
4680.65 86
4680.81 86
4680.96 85
4681.12 82
4681.28 78
4681.44 76
4681.59 76
4681.75 78
4681.91 83
4682.06 89
4682.22 95
4682.38 99
4682.53 102
4682.69 103
4682.85 103
4683.00 103
4683.16 102
4683.32 102
4683.48 101
4683.63 101
4683.79 100
4683.95 99
4684.10 99
4684.26 101
4684.42 105
4684.57 111
4684.73 119
4684.89 127
4685.04 136
4685.20 145
4685.36 152
4685.52 157
4685.67 161
4685.83 164
4685.99 166
4686.14 167
4686.30 167
4686.46 166
4686.61 163
4686.77 159
4686.93 154
4687.09 146
4687.24 137
4687.40 126
4687.56 114
4687.71 102
4687.87 89
4688.03 76
4688.18 65
4688.34 55
4688.50 48
4688.66 42
4688.81 40
4688.97 40
4689.13 42
4689.28 44
4689.44 47
4689.60 49
4689.75 50
4689.91 49
4690.07 48
4690.23 47
4690.38 45
4690.54 44
4690.70 42
4690.85 41
4691.01 41
4691.17 43
4691.32 46
4691.48 52
4691.64 59
4691.80 67
4691.95 75
4692.11 81
4692.27 84
4692.42 85
4692.58 82
4692.74 77
4692.90 71
4693.05 64
4693.21 57
4693.37 49
4693.52 41
4693.68 33
4693.84 26
4694.00 22
4694.15 19
4694.31 18
4694.47 18
4694.62 17
4694.78 14
4694.94 9
4695.10 2
4695.25 0
4695.41 0
4695.57 0
4695.72 0
4695.88 0
4696.04 0
4696.20 0
4696.35 12
4696.51 27
4696.67 43
4696.82 56
4696.98 66
4697.14 74
4697.30 80
4697.45 85
4697.61 90
4697.77 95
4697.92 99
4698.08 101
4698.24 102
4698.40 100
4698.55 97
4698.71 94
4698.87 92
4699.02 93
4699.18 97
4699.34 104
4699.50 114
4699.65 123
4699.81 132
4699.97 138
4700.12 142
4700.28 142
4700.44 141
4700.60 140
4700.75 139
4700.91 140
4701.07 144
4701.22 150
4701.38 157
4701.54 163
4701.70 168
4701.85 169
4702.01 167
4702.17 162
4702.33 154
4702.48 145
4702.64 136
4702.80 127
4702.95 118
4703.11 110
4703.27 100
4703.43 91
4703.58 82
4703.74 75
4703.90 69
4704.06 65
4704.21 64
4704.37 63
4704.53 64
4704.68 64
4704.84 65
4705.00 66
4705.16 67
4705.31 70
4705.47 74
4705.63 78
4705.79 81
4705.94 83
4706.10 82
4706.26 79
4706.41 75
4706.57 71
4706.73 67
4706.89 64
4707.04 62
4707.20 61
4707.36 59
4707.52 57
4707.67 54
4707.83 51
4707.99 48
4708.15 45
4708.30 43
4708.46 40
4708.62 37
4708.77 33
4708.93 29
4709.09 25
4709.25 21
4709.40 20
4709.56 22
4709.72 26
4709.88 31
4710.03 36
4710.19 39
4710.35 39
4710.51 38
4710.66 35
4710.82 33
4710.98 34
4711.14 39
4711.29 49
4711.45 62
4711.61 75
4711.76 86
4711.92 94
4712.08 98
4712.24 97
4712.39 93
4712.55 88
4712.71 83
4712.87 78
4713.02 74
4713.18 70
4713.34 65
4713.50 60
4713.65 55
4713.81 50
4713.97 47
4714.13 45
4714.28 45
4714.44 44
4714.60 43
4714.76 40
4714.91 34
4715.07 27
4715.23 20
4715.39 12
4715.54 7
4715.70 4
4715.86 4
4716.02 6
4716.17 9
4716.33 10
4716.49 10
4716.65 7
4716.80 3
4716.96 0
4717.12 0
4717.28 0
4717.43 0
4717.59 0
4717.75 0
4717.91 0
4718.06 2
4718.22 6
4718.38 11
4718.54 15
4718.69 19
4718.85 23
4719.01 28
4719.17 33
4719.32 39
4719.48 43
4719.64 47
4719.80 49
4719.95 51
4720.11 50
4720.27 49
4720.43 47
4720.58 44
4720.74 41
4720.90 37
4721.06 33
4721.21 29
4721.37 26
4721.53 26
4721.69 28
4721.84 34
4722.00 42
4722.16 51
4722.32 61
4722.47 69
4722.63 74
4722.79 74
4722.95 71
4723.10 66
4723.26 61
4723.42 56
4723.58 53
4723.73 52
4723.89 51
4724.05 49
4724.21 44
4724.37 38
4724.52 28
4724.68 17
4724.84 5
4725.00 0
4725.15 0
4725.31 0
4725.47 0
4725.63 0
4725.78 0
4725.94 0
4726.10 0
4726.26 9
4726.41 25
4726.57 40
4726.73 53
4726.89 63
4727.05 70
4727.20 74
4727.36 76
4727.52 76
4727.68 76
4727.83 74
4727.99 72
4728.15 69
4728.31 66
4728.46 61
4728.62 56
4728.78 51
4728.94 46
4729.09 43
4729.25 41
4729.41 42
4729.57 46
4729.73 52
4729.88 62
4730.04 74
4730.20 87
4730.36 101
4730.51 113
4730.67 123
4730.83 129
4730.99 131
4731.15 129
4731.30 123
4731.46 114
4731.62 103
4731.78 91
4731.93 78
4732.09 66
4732.25 54
4732.41 43
4732.56 33
4732.72 26
4732.88 22
4733.04 22
4733.20 25
4733.35 32
4733.51 40
4733.67 47
4733.83 53
4733.98 58
4734.14 59
4734.30 58
4734.46 56
4734.62 52
4734.77 47
4734.93 43
4735.09 38
4735.25 34
4735.40 31
4735.56 28
4735.72 26
4735.88 24
4736.04 22
4736.19 19
4736.35 14
4736.51 8
4736.67 2
4736.82 0
4736.98 0
4737.14 0
4737.30 0
4737.46 0
4737.61 0
4737.77 0
4737.93 1
4738.09 3
4738.25 4
4738.40 5
4738.56 7
4738.72 11
4738.88 16
4739.03 22
4739.19 28
4739.35 35
4739.51 43
4739.67 50
4739.82 58
4739.98 68
4740.14 77
4740.30 86
4740.46 95
4740.61 103
4740.77 109
4740.93 113
4741.09 115
4741.24 116
4741.40 115
4741.56 112
4741.72 108
4741.88 103
4742.03 99
4742.19 96
4742.35 96
4742.51 98
4742.67 101
4742.82 104
4742.98 105
4743.14 103
4743.30 97
4743.46 87
4743.61 76
4743.77 65
4743.93 55
4744.09 48
4744.25 43
4744.40 41
4744.56 41
4744.72 41
4744.88 42
4745.04 43
4745.19 42
4745.35 41
4745.51 38
4745.67 35
4745.82 31
4745.98 28
4746.14 27
4746.30 28
4746.46 33
4746.61 40
4746.77 49
4746.93 59
4747.09 68
4747.25 76
4747.40 83
4747.56 88
4747.72 93
4747.88 97
4748.04 101
4748.19 106
4748.35 111
4748.51 118
4748.67 126
4748.83 136
4748.98 145
4749.14 154
4749.30 161
4749.46 165
4749.62 165
4749.77 161
4749.93 155
4750.09 146
4750.25 138
4750.41 131
4750.57 127
4750.72 126
4750.88 128
4751.04 131
4751.20 133
4751.36 134
4751.51 131
4751.67 125
4751.83 116
4751.99 105
4752.15 92
4752.30 80
4752.46 70
4752.62 63
4752.78 58
4752.94 55
4753.09 54
4753.25 54
4753.41 55
4753.57 54
4753.73 53
4753.88 50
4754.04 47
4754.20 42
4754.36 36
4754.52 30
4754.68 22
4754.83 15
4754.99 7
4755.15 1
4755.31 0
4755.47 0
4755.62 0
4755.78 0
4755.94 2
4756.10 7
4756.26 11
4756.41 14
4756.57 14
4756.73 12
4756.89 9
4757.05 4
4757.21 0
4757.36 0
4757.52 0
4757.68 0
4757.84 0
4758.00 0
4758.15 0
4758.31 0
4758.47 0
4758.63 3
4758.79 8
4758.95 14
4759.10 20
4759.26 27
4759.42 32
4759.58 37
4759.74 41
4759.89 45
4760.05 50
4760.21 58
4760.37 68
4760.53 81
4760.69 95
4760.84 108
4761.00 121
4761.16 132
4761.32 141
4761.48 148
4761.63 155
4761.79 162
4761.95 172
4762.11 185
4762.27 202
4762.43 222
4762.58 244
4762.74 269
4762.90 293
4763.06 317
4763.22 339
4763.38 358
4763.53 375
4763.69 391
4763.85 405
4764.01 417
4764.17 429
4764.33 441
4764.48 451
4764.64 460
4764.80 468
4764.96 474
4765.12 479
4765.27 483
4765.43 485
4765.59 485
4765.75 483
4765.91 478
4766.07 471
4766.22 463
4766.38 454
4766.54 446
4766.70 439
4766.86 434
4767.02 432
4767.17 433
4767.33 435
4767.49 439
4767.65 442
4767.81 444
4767.97 444
4768.12 441
4768.28 434
4768.44 424
4768.60 410
4768.76 394
4768.92 376
4769.07 357
4769.23 337
4769.39 318
4769.55 300
4769.71 282
4769.87 264
4770.02 245
4770.18 226
4770.34 207
4770.50 187
4770.66 168
4770.82 150
4770.98 135
4771.13 123
4771.29 115
4771.45 112
4771.61 114
4771.77 119
4771.93 127
4772.08 135
4772.24 142
4772.40 147
4772.56 148
4772.72 146
4772.88 142
4773.03 135
4773.19 128
4773.35 122
4773.51 118
4773.67 118
4773.83 120
4773.99 124
4774.14 130
4774.30 135
4774.46 138
4774.62 138
4774.78 135
4774.94 131
4775.09 125
4775.25 119
4775.41 113
4775.57 107
4775.73 102
4775.89 96
4776.04 90
4776.20 84
4776.36 77
4776.52 71
4776.68 65
4776.84 61
4777.00 59
4777.15 59
4777.31 63
4777.47 70
4777.63 80
4777.79 91
4777.95 104
4778.11 116
4778.26 126
4778.42 135
4778.58 142
4778.74 148
4778.90 154
4779.06 159
4779.21 165
4779.37 172
4779.53 180
4779.69 187
4779.85 193
4780.01 197
4780.17 199
4780.32 198
4780.48 195
4780.64 189
4780.80 183
4780.96 176
4781.12 170
4781.28 165
4781.43 161
4781.59 157
4781.75 155
4781.91 152
4782.07 150
4782.23 147
4782.39 144
4782.54 140
4782.70 135
4782.86 130
4783.02 124
4783.18 118
4783.34 111
4783.50 106
4783.65 102
4783.81 99
4783.97 97
4784.13 96
4784.29 96
4784.45 96
4784.61 95
4784.76 92
4784.92 87
4785.08 81
4785.24 72
4785.40 61
4785.56 48
4785.72 35
4785.88 22
4786.03 11
4786.19 3
4786.35 0
4786.51 0
4786.67 0
4786.83 5
4786.99 10
4787.14 15
4787.30 18
4787.46 19
4787.62 18
4787.78 16
4787.94 14
4788.10 11
4788.26 9
4788.41 7
4788.57 5
4788.73 3
4788.89 2
4789.05 1
4789.21 1
4789.37 2
4789.52 3
4789.68 3
4789.84 3
4790.00 1
4790.16 0
4790.32 0
4790.48 0
4790.64 0
4790.79 0
4790.95 1
4791.11 5
4791.27 9
4791.43 11
4791.59 13
4791.75 13
4791.91 14
4792.06 16
4792.22 21
4792.38 27
4792.54 35
4792.70 43
4792.86 49
4793.02 53
4793.18 53
4793.33 50
4793.49 46
4793.65 42
4793.81 39
4793.97 38
4794.13 39
4794.29 41
4794.45 43
4794.60 44
4794.76 43
4794.92 41
4795.08 37
4795.24 33
4795.40 29
4795.56 26
4795.72 24
4795.87 24
4796.03 24
4796.19 26
4796.35 29
4796.51 34
4796.67 41
4796.83 49
4796.99 56
4797.14 61
4797.30 62
4797.46 59
4797.62 50
4797.78 38
4797.94 25
4798.10 12
4798.26 3
4798.42 0
4798.57 0
4798.73 0
4798.89 4
4799.05 9
4799.21 12
4799.37 13
4799.53 11
4799.69 6
4799.85 0
4800.00 0
4800.16 0
4800.32 0
4800.48 0
4800.64 0
4800.80 2
4800.96 10
4801.12 18
4801.28 25
4801.43 30
4801.59 34
4801.75 39
4801.91 43
4802.07 49
4802.23 57
4802.39 66
4802.55 75
4802.71 83
4802.86 89
4803.02 92
4803.18 91
4803.34 86
4803.50 77
4803.66 66
4803.82 55
4803.98 44
4804.14 35
4804.29 29
4804.45 26
4804.61 24
4804.77 24
4804.93 25
4805.09 25
4805.25 25
4805.41 25
4805.57 26
4805.72 29
4805.88 33
4806.04 39
4806.20 46
4806.36 52
4806.52 58
4806.68 63
4806.84 66
4807.00 69
4807.16 72
4807.31 75
4807.47 78
4807.63 81
4807.79 82
4807.95 82
4808.11 79
4808.27 74
4808.43 68
4808.59 61
4808.75 54
4808.90 48
4809.06 44
4809.22 40
4809.38 37
4809.54 34
4809.70 30
4809.86 26
4810.02 22
4810.18 19
4810.34 18
4810.50 19
4810.65 23
4810.81 29
4810.97 36
4811.13 43
4811.29 49
4811.45 53
4811.61 54
4811.77 53
4811.93 51
4812.09 49
4812.24 49
4812.40 50
4812.56 52
4812.72 56
4812.88 61
4813.04 65
4813.20 68
4813.36 70
4813.52 70
4813.68 69
4813.84 68
4813.99 66
4814.15 63
4814.31 59
4814.47 53
4814.63 46
4814.79 37
4814.95 28
4815.11 18
4815.27 11
4815.43 5
4815.59 3
4815.74 4
4815.90 8
4816.06 14
4816.22 22
4816.38 29
4816.54 37
4816.70 44
4816.86 49
4817.02 54
4817.18 57
4817.34 59
4817.50 60
4817.65 60
4817.81 59
4817.97 58
4818.13 57
4818.29 56
4818.45 54
4818.61 52
4818.77 48
4818.93 43
4819.09 37
4819.25 29
4819.41 21
4819.56 12
4819.72 5
4819.88 0
4820.04 0
4820.20 0
4820.36 0
4820.52 0
4820.68 0
4820.84 0
4821.00 1
4821.16 4
4821.32 5
4821.48 5
4821.63 5
4821.79 4
4821.95 4
4822.11 5
4822.27 8
4822.43 14
4822.59 23
4822.75 33
4822.91 42
4823.07 50
4823.23 55
4823.39 56
4823.55 52
4823.70 46
4823.86 39
4824.02 32
4824.18 28
4824.34 26
4824.50 27
4824.66 30
4824.82 33
4824.98 37
4825.14 42
4825.30 47
4825.46 52
4825.62 59
4825.78 66
4825.93 74
4826.09 82
4826.25 90
4826.41 98
4826.57 106
4826.73 113
4826.89 117
4827.05 119
4827.21 117
4827.37 112
4827.53 104
4827.69 93
4827.85 82
4828.01 73
4828.16 67
4828.32 64
4828.48 65
4828.64 68
4828.80 73
4828.96 78
4829.12 82
4829.28 86
4829.44 89
4829.60 92
4829.76 95
4829.92 99
4830.08 102
4830.24 106
4830.40 110
4830.56 113
4830.71 115
4830.87 117
4831.03 118
4831.19 116
4831.35 112
4831.51 105
4831.67 94
4831.83 80
4831.99 64
4832.15 48
4832.31 33
4832.47 21
4832.63 13
4832.79 9
4832.95 8
4833.11 10
4833.26 12
4833.42 15
4833.58 17
4833.74 19
4833.90 19
4834.06 20
4834.22 21
4834.38 23
4834.54 26
4834.70 31
4834.86 36
4835.02 41
4835.18 45
4835.34 47
4835.50 47
4835.66 44
4835.82 40
4835.98 35
4836.13 31
4836.29 28
4836.45 27
4836.61 29
4836.77 34
4836.93 41
4837.09 50
4837.25 62
4837.41 76
4837.57 93
4837.73 111
4837.89 129
4838.05 146
4838.21 159
4838.37 168
4838.53 171
4838.69 169
4838.85 163
4839.01 154
4839.17 145
4839.32 137
4839.48 131
4839.64 129
4839.80 132
4839.96 140
4840.12 153
4840.28 172
4840.44 196
4840.60 224
4840.76 253
4840.92 282
4841.08 308
4841.24 330
4841.40 347
4841.56 358
4841.72 364
4841.88 364
4842.04 360
4842.20 354
4842.36 344
4842.52 334
4842.68 325
4842.83 318
4842.99 315
4843.15 315
4843.31 320
4843.47 326
4843.63 333
4843.79 338
4843.95 339
4844.11 337
4844.27 333
4844.43 326
4844.59 320
4844.75 315
4844.91 313
4845.07 313
4845.23 314
4845.39 315
4845.55 315
4845.71 313
4845.87 308
4846.03 302
4846.19 295
4846.35 288
4846.51 283
4846.67 280
4846.82 278
4846.98 276
4847.14 274
4847.30 270
4847.46 263
4847.62 254
4847.78 244
4847.94 234
4848.10 225
4848.26 218
4848.42 214
4848.58 210
4848.74 206
4848.90 202
4849.06 196
4849.22 188
4849.38 180
4849.54 171
4849.70 163
4849.86 155
4850.02 148
4850.18 141
4850.34 133
4850.50 124
4850.66 113
4850.82 101
4850.98 88
4851.14 77
4851.30 66
4851.46 58
4851.62 50
4851.77 43
4851.93 37
4852.09 31
4852.25 27
4852.41 24
4852.57 25
4852.73 29
4852.89 36
4853.05 45
4853.21 55
4853.37 65
4853.53 73
4853.69 80
4853.85 86
4854.01 90
4854.17 94
4854.33 98
4854.49 101
4854.65 103
4854.81 103
4854.97 101
4855.13 97
4855.29 93
4855.45 89
4855.61 86
4855.77 85
4855.93 86
4856.09 90
4856.25 93
4856.41 97
4856.57 99
4856.73 99
4856.89 97
4857.05 93
4857.21 88
4857.37 84
4857.53 82
4857.69 82
4857.85 85
4858.01 92
4858.17 101
4858.33 111
4858.49 122
4858.65 130
4858.81 135
4858.97 135
4859.12 131
4859.28 124
4859.44 116
4859.60 109
4859.76 104
4859.92 102
4860.08 103
4860.24 106
4860.40 109
4860.56 111
4860.72 113
4860.88 112
4861.04 110
4861.20 107
4861.36 104
4861.52 100
4861.68 96
4861.84 93
4862.00 90
4862.16 88
4862.32 87
4862.48 89
4862.64 93
4862.80 99
4862.96 107
4863.12 116
4863.28 125
4863.44 134
4863.60 142
4863.76 149
4863.92 154
4864.08 157
4864.24 158
4864.40 156
4864.56 150
4864.72 141
4864.88 129
4865.04 116
4865.20 104
4865.36 94
4865.52 89
4865.68 88
4865.84 93
4866.00 100
4866.16 109
4866.32 118
4866.48 125
4866.64 130
4866.80 132
4866.96 133
4867.12 131
4867.28 129
4867.44 127
4867.60 125
4867.76 124
4867.92 124
4868.08 127
4868.24 131
4868.40 135
4868.56 139
4868.72 143
4868.88 145
4869.04 147
4869.20 147
4869.36 147
4869.52 146
4869.68 144
4869.84 140
4870.00 136
4870.16 131
4870.32 125
4870.48 121
4870.64 117
4870.80 114
4870.96 113
4871.12 113
4871.28 115
4871.44 118
4871.60 122
4871.76 127
4871.92 132
4872.08 136
4872.24 139
4872.40 140
4872.56 137
4872.72 133
4872.88 126
4873.04 119
4873.20 112
4873.36 108
4873.52 106
4873.68 108
4873.84 113
4874.00 121
4874.16 131
4874.32 141
4874.48 150
4874.64 154
4874.80 154
4874.96 148
4875.12 138
4875.28 125
4875.44 109
4875.60 93
4875.76 78
4875.92 65
4876.08 55
4876.24 48
4876.40 45
4876.56 45
4876.72 47
4876.88 51
4877.04 55
4877.20 59
4877.36 61
4877.52 62
4877.68 62
4877.84 61
4878.00 61
4878.16 63
4878.32 66
4878.49 72
4878.65 78
4878.81 84
4878.97 89
4879.13 92
4879.29 92
4879.45 89
4879.61 83
4879.77 74
4879.93 65
4880.09 55
4880.25 48
4880.41 44
4880.57 44
4880.73 49
4880.89 56
4881.05 67
4881.21 78
4881.37 89
4881.53 100
4881.69 109
4881.85 118
4882.01 125
4882.17 132
4882.33 139
4882.49 146
4882.65 152
4882.81 159
4882.97 167
4883.13 176
4883.29 186
4883.45 199
4883.61 213
4883.77 228
4883.93 243
4884.09 256
4884.25 268
4884.41 276
[truncated: 752,964 more chars]
