# Supplementary material for: Methylobacterium Species Promoting Rice and Barley Growth and Interaction Specificity Revealed with Whole-Cell Matrix-Assisted Laser Desorption / Ionization-Time-of-Flight Mass Spectrometry (MALDI-TOF/MS) Analysis
Source: PLoS One. 2015 Jun 8;10(6):e0129509. doi: 10.1371/journal.pone.0129509 (PMC4460032; doi:10.1371/journal.pone.0129509)
Supplement: S3 Data — (ZIP) [file pone.0129509.s003.zip › Supplementary data 3 (ms from barley)/25c.txt]

778.75 0
778.82 0
778.88 0
778.94 0
779.01 0
779.07 0
779.14 0
779.20 0
779.26 0
779.33 0
779.39 0
779.46 0
779.52 0
779.58 0
779.65 0
779.71 0
779.78 0
779.84 0
779.90 0
779.97 0
780.03 0
780.10 0
780.16 0
780.22 0
780.29 0
780.35 0
780.42 0
780.48 0
780.55 0
780.61 0
780.67 0
780.74 0
780.80 0
780.87 0
780.93 0
780.99 0
781.06 0
781.12 0
781.19 0
781.25 0
781.31 0
781.38 0
781.44 0
781.51 0
781.57 0
781.63 0
781.70 0
781.76 0
781.83 0
781.89 0
781.96 0
782.02 0
782.08 0
782.15 0
782.21 0
782.28 0
782.34 0
782.40 0
782.47 0
782.53 0
782.60 0
782.66 0
782.73 0
782.79 0
782.85 0
782.92 0
782.98 0
783.05 0
783.11 0
783.17 0
783.24 0
783.30 0
783.37 0
783.43 0
783.50 0
783.56 0
783.62 0
783.69 0
783.75 0
783.82 0
783.88 0
783.94 0
784.01 0
784.07 0
784.14 0
784.20 0
784.27 0
784.33 0
784.39 0
784.46 0
784.52 0
784.59 0
784.65 0
784.72 0
784.78 0
784.84 0
784.91 0
784.97 0
785.04 0
785.10 0
785.17 0
785.23 0
785.29 0
785.36 0
785.42 0
785.49 0
785.55 0
785.62 0
785.68 0
785.74 0
785.81 0
785.87 0
785.94 0
786.00 0
786.07 0
786.13 0
786.19 0
786.26 0
786.32 0
786.39 0
786.45 0
786.52 0
786.58 0
786.64 0
786.71 0
786.77 0
786.84 0
786.90 0
786.97 0
787.03 0
787.09 0
787.16 0
787.22 0
787.29 0
787.35 0
787.42 0
787.48 0
787.55 0
787.61 0
787.67 0
787.74 0
787.80 0
787.87 0
787.93 0
788.00 0
788.06 0
788.12 0
788.19 0
788.25 0
788.32 0
788.38 0
788.45 0
788.51 0
788.58 0
788.64 0
788.70 0
788.77 0
788.83 0
788.90 0
788.96 0
789.03 0
789.09 0
789.16 0
789.22 0
789.28 0
789.35 0
789.41 0
789.48 0
789.54 0
789.61 0
789.67 0
789.74 0
789.80 0
789.86 0
789.93 0
789.99 0
790.06 0
790.12 0
790.19 0
790.25 0
790.32 0
790.38 0
790.44 0
790.51 0
790.57 0
790.64 0
790.70 0
790.77 0
790.83 0
790.90 0
790.96 0
791.02 0
791.09 0
791.15 0
791.22 0
791.28 0
791.35 0
791.41 0
791.48 0
791.54 0
791.61 0
791.67 0
791.73 0
791.80 0
791.86 0
791.93 0
791.99 0
792.06 0
792.12 0
792.19 0
792.25 0
792.32 0
792.38 0
792.44 0
792.51 0
792.57 0
792.64 0
792.70 0
792.77 0
792.83 0
792.90 0
792.96 0
793.03 0
793.09 0
793.15 0
793.22 0
793.28 0
793.35 0
793.41 0
793.48 0
793.54 0
793.61 0
793.67 0
793.74 0
793.80 0
793.87 0
793.93 0
793.99 0
794.06 0
794.12 0
794.19 0
794.25 0
794.32 0
794.38 0
794.45 0
794.51 0
794.58 0
794.64 0
794.71 0
794.77 0
794.84 0
794.90 0
794.96 0
795.03 0
795.09 0
795.16 0
795.22 0
795.29 0
795.35 0
795.42 0
795.48 0
795.55 0
795.61 0
795.68 0
795.74 0
795.81 0
795.87 0
795.93 0
796.00 0
796.06 0
796.13 0
796.19 0
796.26 0
796.32 0
796.39 0
796.45 0
796.52 0
796.58 0
796.65 0
796.71 0
796.78 0
796.84 0
796.91 0
796.97 0
797.04 0
797.10 0
797.16 0
797.23 0
797.29 0
797.36 0
797.42 0
797.49 0
797.55 0
797.62 0
797.68 0
797.75 0
797.81 0
797.88 0
797.94 0
798.01 0
798.07 0
798.14 0
798.20 0
798.27 0
798.33 0
798.40 0
798.46 0
798.53 0
798.59 0
798.65 0
798.72 0
798.78 0
798.85 0
798.91 0
798.98 0
799.04 0
799.11 0
799.17 0
799.24 0
799.30 0
799.37 0
799.43 0
799.50 0
799.56 0
799.63 0
799.69 0
799.76 0
799.82 0
799.89 0
799.95 0
800.02 0
800.08 0
800.15 0
800.21 0
800.28 0
800.34 0
800.41 0
800.47 0
800.54 0
800.60 0
800.67 0
800.73 0
800.80 0
800.86 0
800.93 0
800.99 0
801.05 0
801.12 0
801.18 0
801.25 0
801.31 0
801.38 0
801.44 0
801.51 0
801.57 0
801.64 0
801.70 0
801.77 0
801.83 0
801.90 0
801.96 0
802.03 0
802.09 0
802.16 0
802.22 0
802.29 0
802.35 0
802.42 0
802.48 0
802.55 0
802.61 0
802.68 0
802.74 0
802.81 0
802.87 0
802.94 0
803.00 0
803.07 0
803.13 0
803.20 0
803.26 0
803.33 0
803.39 0
803.46 0
803.52 0
803.59 0
803.65 0
803.72 0
803.78 0
803.85 0
803.91 0
803.98 0
804.04 0
804.11 0
804.17 0
804.24 0
804.30 0
804.37 0
804.43 0
804.50 0
804.56 0
804.63 0
804.69 0
804.76 0
804.82 0
804.89 0
804.95 0
805.02 0
805.08 0
805.15 0
805.21 0
805.28 0
805.35 0
805.41 0
805.48 0
805.54 0
805.61 0
805.67 0
805.74 0
805.80 0
805.87 0
805.93 0
806.00 0
806.06 0
806.13 0
806.19 0
806.26 0
806.32 0
806.39 0
806.45 0
806.52 0
806.58 0
806.65 0
806.71 0
806.78 0
806.84 0
806.91 0
806.97 0
807.04 0
807.10 0
807.17 0
807.23 0
807.30 0
807.36 0
807.43 0
807.49 0
807.56 0
807.62 0
807.69 0
807.76 0
807.82 0
807.89 0
807.95 0
808.02 0
808.08 0
808.15 0
808.21 0
808.28 0
808.34 0
808.41 0
808.47 0
808.54 0
808.60 0
808.67 0
808.73 0
808.80 0
808.86 0
808.93 0
808.99 0
809.06 0
809.12 0
809.19 0
809.26 0
809.32 0
809.39 0
809.45 0
809.52 0
809.58 0
809.65 0
809.71 0
809.78 0
809.84 0
809.91 0
809.97 0
810.04 0
810.10 0
810.17 0
810.23 0
810.30 0
810.36 0
810.43 0
810.50 0
810.56 0
810.63 0
810.69 0
810.76 0
810.82 0
810.89 0
810.95 0
811.02 0
811.08 0
811.15 0
811.21 0
811.28 0
811.34 0
811.41 0
811.47 0
811.54 0
811.61 0
811.67 0
811.74 0
811.80 0
811.87 0
811.93 0
812.00 0
812.06 0
812.13 0
812.19 0
812.26 0
812.32 0
812.39 0
812.46 0
812.52 0
812.59 0
812.65 0
812.72 0
812.78 0
812.85 0
812.91 0
812.98 0
813.04 0
813.11 0
813.17 0
813.24 0
813.31 0
813.37 0
813.44 0
813.50 0
813.57 0
813.63 0
813.70 0
813.76 0
813.83 0
813.89 0
813.96 0
814.02 0
814.09 0
814.16 0
814.22 0
814.29 0
814.35 0
814.42 0
814.48 0
814.55 0
814.61 0
814.68 0
814.74 0
814.81 0
814.88 0
814.94 0
815.01 0
815.07 0
815.14 0
815.20 0
815.27 0
815.33 0
815.40 0
815.47 0
815.53 0
815.60 0
815.66 0
815.73 0
815.79 0
815.86 0
815.92 0
815.99 0
816.05 0
816.12 0
816.19 0
816.25 0
816.32 0
816.38 0
816.45 0
816.51 0
816.58 0
816.64 0
816.71 0
816.78 0
816.84 0
816.91 0
816.97 0
817.04 0
817.10 0
817.17 0
817.23 0
817.30 0
817.37 0
817.43 0
817.50 0
817.56 0
817.63 0
817.69 0
817.76 0
817.82 0
817.89 0
817.96 0
818.02 0
818.09 0
818.15 0
818.22 0
818.28 0
818.35 0
818.42 0
818.48 0
818.55 0
818.61 0
818.68 0
818.74 0
818.81 0
818.87 0
818.94 0
819.01 0
819.07 0
819.14 0
819.20 0
819.27 0
819.33 0
819.40 0
819.47 0
819.53 0
819.60 0
819.66 0
819.73 0
819.79 0
819.86 0
819.93 0
819.99 0
820.06 0
820.12 0
820.19 0
820.25 0
820.32 0
820.38 0
820.45 0
820.52 0
820.58 0
820.65 0
820.71 0
820.78 0
820.84 0
820.91 0
820.98 0
821.04 0
821.11 0
821.17 0
821.24 0
821.30 0
821.37 0
821.44 0
821.50 0
821.57 0
821.63 0
821.70 0
821.76 0
821.83 0
821.90 0
821.96 0
822.03 0
822.09 0
822.16 0
822.23 0
822.29 0
822.36 0
822.42 0
822.49 0
822.55 0
822.62 0
822.69 0
822.75 0
822.82 0
822.88 0
822.95 0
823.01 0
823.08 0
823.15 0
823.21 0
823.28 0
823.34 0
823.41 0
823.48 0
823.54 0
823.61 0
823.67 0
823.74 0
823.80 0
823.87 0
823.94 0
824.00 0
824.07 0
824.13 0
824.20 0
824.27 0
824.33 0
824.40 0
824.46 0
824.53 0
824.59 0
824.66 0
824.73 0
824.79 0
824.86 0
824.92 0
824.99 0
825.06 0
825.12 0
825.19 0
825.25 0
825.32 0
825.39 0
825.45 0
825.52 0
825.58 0
825.65 0
825.71 0
825.78 0
825.85 0
825.91 0
825.98 0
826.04 0
826.11 0
826.18 0
826.24 0
826.31 0
826.37 0
826.44 0
826.51 0
826.57 0
826.64 0
826.70 0
826.77 0
826.84 0
826.90 0
826.97 0
827.03 0
827.10 0
827.17 0
827.23 0
827.30 0
827.36 0
827.43 0
827.49 0
827.56 0
827.63 0
827.69 0
827.76 0
827.82 0
827.89 0
827.96 0
828.02 0
828.09 0
828.15 0
828.22 0
828.29 0
828.35 0
828.42 0
828.48 0
828.55 0
828.62 0
828.68 0
828.75 0
828.82 0
828.88 0
828.95 0
829.01 0
829.08 0
829.15 0
829.21 0
829.28 0
829.34 0
829.41 0
829.48 0
829.54 0
829.61 0
829.67 0
829.74 0
829.81 0
829.87 0
829.94 0
830.00 0
830.07 0
830.14 0
830.20 0
830.27 0
830.33 0
830.40 0
830.47 0
830.53 0
830.60 0
830.66 0
830.73 0
830.80 0
830.86 0
830.93 0
831.00 0
831.06 0
831.13 0
831.19 0
831.26 0
831.33 0
831.39 0
831.46 0
831.52 0
831.59 0
831.66 0
831.72 0
831.79 0
831.86 0
831.92 0
831.99 0
832.05 0
832.12 0
832.19 0
832.25 0
832.32 0
832.38 0
832.45 0
832.52 0
832.58 0
832.65 0
832.72 0
832.78 0
832.85 0
832.91 0
832.98 0
833.05 0
833.11 0
833.18 0
833.24 0
833.31 0
833.38 0
833.44 0
833.51 0
833.58 0
833.64 0
833.71 0
833.77 0
833.84 0
833.91 0
833.97 0
834.04 0
834.11 0
834.17 0
834.24 0
834.30 0
834.37 0
834.44 0
834.50 0
834.57 0
834.64 0
834.70 0
834.77 0
834.83 0
834.90 0
834.97 0
835.03 0
835.10 0
835.17 0
835.23 0
835.30 0
835.36 0
835.43 0
835.50 0
835.56 0
835.63 0
835.70 0
835.76 0
835.83 0
835.90 0
835.96 0
836.03 0
836.09 0
836.16 0
836.23 0
836.29 0
836.36 0
836.43 0
836.49 0
836.56 0
836.62 0
836.69 0
836.76 0
836.82 0
836.89 0
836.96 0
837.02 0
837.09 0
837.16 0
837.22 0
837.29 0
837.35 0
837.42 0
837.49 0
837.55 0
837.62 0
837.69 0
837.75 0
837.82 0
837.89 0
837.95 0
838.02 0
838.08 0
838.15 0
838.22 0
838.28 0
838.35 0
838.42 0
838.48 0
838.55 0
838.62 0
838.68 0
838.75 0
838.82 0
838.88 0
838.95 0
839.01 0
839.08 0
839.15 0
839.21 0
839.28 0
839.35 0
839.41 0
839.48 0
839.55 0
839.61 0
839.68 0
839.75 0
839.81 0
839.88 0
839.95 0
840.01 0
840.08 0
840.14 0
840.21 0
840.28 0
840.34 0
840.41 0
840.48 0
840.54 0
840.61 0
840.68 0
840.74 0
840.81 0
840.88 0
840.94 0
841.01 0
841.08 0
841.14 0
841.21 0
841.28 0
841.34 0
841.41 0
841.47 0
841.54 0
841.61 0
841.67 0
841.74 0
841.81 0
841.87 0
841.94 0
842.01 0
842.07 0
842.14 0
842.21 0
842.27 0
842.34 0
842.41 0
842.47 0
842.54 0
842.61 0
842.67 0
842.74 0
842.81 0
842.87 0
842.94 0
843.01 0
843.07 0
843.14 0
843.21 0
843.27 0
843.34 0
843.41 0
843.47 0
843.54 0
843.60 0
843.67 0
843.74 0
843.80 0
843.87 0
843.94 0
844.00 0
844.07 0
844.14 0
844.20 0
844.27 0
844.34 0
844.40 0
844.47 0
844.54 0
844.60 0
844.67 0
844.74 0
844.80 0
844.87 0
844.94 0
845.00 0
845.07 0
845.14 0
845.20 0
845.27 0
845.34 0
845.40 0
845.47 0
845.54 0
845.60 0
845.67 0
845.74 0
845.80 0
845.87 0
845.94 0
846.00 0
846.07 0
846.14 0
846.21 0
846.27 0
846.34 0
846.41 0
846.47 0
846.54 0
846.61 0
846.67 0
846.74 0
846.81 0
846.87 0
846.94 0
847.01 0
847.07 0
847.14 0
847.21 0
847.27 0
847.34 0
847.41 0
847.47 0
847.54 0
847.61 0
847.67 0
847.74 0
847.81 0
847.87 0
847.94 0
848.01 0
848.07 0
848.14 0
848.21 0
848.27 0
848.34 0
848.41 0
848.47 0
848.54 0
848.61 0
848.68 0
848.74 0
848.81 0
848.88 0
848.94 0
849.01 0
849.08 0
849.14 0
849.21 0
849.28 0
849.34 0
849.41 0
849.48 0
849.54 0
849.61 0
849.68 0
849.74 0
849.81 0
849.88 0
849.95 0
850.01 0
850.08 0
850.15 0
850.21 0
850.28 0
850.35 0
850.41 0
850.48 0
850.55 0
850.61 0
850.68 0
850.75 0
850.81 0
850.88 0
850.95 0
851.02 0
851.08 0
851.15 0
851.22 0
851.28 0
851.35 0
851.42 0
851.48 0
851.55 0
851.62 0
851.68 0
851.75 0
851.82 0
851.89 0
851.95 0
852.02 0
852.09 0
852.15 0
852.22 0
852.29 0
852.35 0
852.42 0
852.49 0
852.56 0
852.62 0
852.69 0
852.76 0
852.82 0
852.89 0
852.96 0
853.02 0
853.09 0
853.16 0
853.22 0
853.29 0
853.36 0
853.43 0
853.49 0
853.56 0
853.63 0
853.69 0
853.76 0
853.83 0
853.90 0
853.96 0
854.03 0
854.10 0
854.16 0
854.23 0
854.30 0
854.36 0
854.43 0
854.50 0
854.57 0
854.63 0
854.70 0
854.77 0
854.83 0
854.90 0
854.97 0
855.03 0
855.10 0
855.17 0
855.24 0
855.30 0
855.37 0
855.44 0
855.50 0
855.57 0
855.64 0
855.71 0
855.77 0
855.84 0
855.91 0
855.97 0
856.04 0
856.11 0
856.18 0
856.24 0
856.31 0
856.38 0
856.44 0
856.51 0
856.58 0
856.65 0
856.71 0
856.78 0
856.85 0
856.91 0
856.98 0
857.05 0
857.12 0
857.18 0
857.25 0
857.32 0
857.38 0
857.45 0
857.52 0
857.59 0
857.65 0
857.72 0
857.79 0
857.85 0
857.92 0
857.99 0
858.06 0
858.12 0
858.19 0
858.26 0
858.32 0
858.39 0
858.46 0
858.53 0
858.59 0
858.66 0
858.73 0
858.79 0
858.86 0
858.93 0
859.00 0
859.06 0
859.13 0
859.20 0
859.27 0
859.33 0
859.40 0
859.47 0
859.53 0
859.60 0
859.67 0
859.74 0
859.80 0
859.87 0
859.94 0
860.00 0
860.07 0
860.14 0
860.21 0
860.27 0
860.34 0
860.41 0
860.48 0
860.54 0
860.61 0
860.68 0
860.74 0
860.81 0
860.88 0
860.95 0
861.01 0
861.08 0
861.15 0
861.22 0
861.28 0
861.35 0
861.42 0
861.49 0
861.55 0
861.62 0
861.69 0
861.75 0
861.82 0
861.89 0
861.96 0
862.02 0
862.09 0
862.16 0
862.23 0
862.29 0
862.36 0
862.43 0
862.50 0
862.56 0
862.63 0
862.70 0
862.76 0
862.83 0
862.90 0
862.97 0
863.03 0
863.10 0
863.17 0
863.24 0
863.30 0
863.37 0
863.44 0
863.51 0
863.57 0
863.64 0
863.71 0
863.78 0
863.84 0
863.91 0
863.98 0
864.05 0
864.11 0
864.18 0
864.25 0
864.31 0
864.38 0
864.45 0
864.52 0
864.58 0
864.65 0
864.72 0
864.79 0
864.85 0
864.92 0
864.99 0
865.06 0
865.12 0
865.19 0
865.26 0
865.33 0
865.39 0
865.46 0
865.53 0
865.60 0
865.66 0
865.73 0
865.80 0
865.87 0
865.93 0
866.00 0
866.07 0
866.14 0
866.20 0
866.27 0
866.34 0
866.41 0
866.47 0
866.54 0
866.61 0
866.68 0
866.74 0
866.81 0
866.88 0
866.95 0
867.01 0
867.08 0
867.15 0
867.22 0
867.28 0
867.35 0
867.42 0
867.49 0
867.55 0
867.62 0
867.69 0
867.76 0
867.82 0
867.89 0
867.96 0
868.03 0
868.09 0
868.16 0
868.23 0
868.30 0
868.37 0
868.43 0
868.50 0
868.57 0
868.64 0
868.70 0
868.77 0
868.84 0
868.91 0
868.97 0
869.04 0
869.11 0
869.18 0
869.24 0
869.31 0
869.38 0
869.45 0
869.51 0
869.58 0
869.65 0
869.72 0
869.79 0
869.85 0
869.92 0
869.99 0
870.06 0
870.12 0
870.19 0
870.26 0
870.33 0
870.39 0
870.46 0
870.53 0
870.60 0
870.66 0
870.73 0
870.80 0
870.87 0
870.94 0
871.00 0
871.07 0
871.14 0
871.21 0
871.27 0
871.34 0
871.41 0
871.48 0
871.54 0
871.61 0
871.68 0
871.75 0
871.82 0
871.88 0
871.95 0
872.02 0
872.09 0
872.15 0
872.22 0
872.29 0
872.36 0
872.43 0
872.49 0
872.56 0
872.63 0
872.70 0
872.76 0
872.83 0
872.90 0
872.97 0
873.03 0
873.10 0
873.17 0
873.24 0
873.31 0
873.37 0
873.44 0
873.51 0
873.58 0
873.65 0
873.71 0
873.78 0
873.85 0
873.92 0
873.98 0
874.05 0
874.12 0
874.19 0
874.26 0
874.32 0
874.39 0
874.46 0
874.53 0
874.59 0
874.66 0
874.73 0
874.80 0
874.87 0
874.93 0
875.00 0
875.07 0
875.14 0
875.20 0
875.27 0
875.34 0
875.41 0
875.48 0
875.54 0
875.61 0
875.68 0
875.75 0
875.82 0
875.88 0
875.95 0
876.02 0
876.09 0
876.16 0
876.22 0
876.29 0
876.36 0
876.43 0
876.49 0
876.56 0
876.63 0
876.70 0
876.77 0
876.83 0
876.90 0
876.97 0
877.04 0
877.11 0
877.17 0
877.24 0
877.31 0
877.38 0
877.45 0
877.51 0
877.58 0
877.65 0
877.72 0
877.79 0
877.85 0
877.92 0
877.99 0
878.06 0
878.12 0
878.19 0
878.26 0
878.33 0
878.40 0
878.46 0
878.53 0
878.60 0
878.67 0
878.74 0
878.80 0
878.87 0
878.94 0
879.01 0
879.08 0
879.14 0
879.21 0
879.28 0
879.35 0
879.42 0
879.48 0
879.55 0
879.62 0
879.69 0
879.76 0
879.82 0
879.89 0
879.96 0
880.03 0
880.10 0
880.17 0
880.23 0
880.30 0
880.37 0
880.44 0
880.51 0
880.57 0
880.64 0
880.71 0
880.78 0
880.85 0
880.91 0
880.98 0
881.05 0
881.12 0
881.19 0
881.25 0
881.32 0
881.39 0
881.46 0
881.53 0
881.59 0
881.66 0
881.73 0
881.80 0
881.87 0
881.94 0
882.00 0
882.07 0
882.14 0
882.21 0
882.28 0
882.34 0
882.41 0
882.48 0
882.55 0
882.62 0
882.68 0
882.75 0
882.82 0
882.89 0
882.96 0
883.03 0
883.09 0
883.16 0
883.23 0
883.30 0
883.37 0
883.43 0
883.50 0
883.57 0
883.64 0
883.71 0
883.78 0
883.84 0
883.91 0
883.98 0
884.05 0
884.12 0
884.18 0
884.25 0
884.32 0
884.39 0
884.46 0
884.53 0
884.59 0
884.66 0
884.73 0
884.80 0
884.87 0
884.93 0
885.00 0
885.07 0
885.14 0
885.21 0
885.28 0
885.34 0
885.41 0
885.48 0
885.55 0
885.62 0
885.69 0
885.75 0
885.82 0
885.89 0
885.96 0
886.03 0
886.09 0
886.16 0
886.23 0
886.30 0
886.37 0
886.44 0
886.50 0
886.57 0
886.64 0
886.71 0
886.78 0
886.85 0
886.91 0
886.98 0
887.05 0
887.12 0
887.19 0
887.26 0
887.32 0
887.39 0
887.46 0
887.53 0
887.60 0
887.67 0
887.73 0
887.80 0
887.87 0
887.94 0
888.01 0
888.08 0
888.14 0
888.21 0
888.28 0
888.35 0
888.42 0
888.49 0
888.55 0
888.62 0
888.69 0
888.76 0
888.83 0
888.90 0
888.96 0
889.03 0
889.10 0
889.17 0
889.24 0
889.31 0
889.37 0
889.44 0
889.51 0
889.58 0
889.65 0
889.72 0
889.79 0
889.85 0
889.92 0
889.99 0
890.06 0
890.13 0
890.20 0
890.26 0
890.33 0
890.40 0
890.47 0
890.54 0
890.61 0
890.68 0
890.74 0
890.81 0
890.88 0
890.95 0
891.02 0
891.09 0
891.15 0
891.22 0
891.29 0
891.36 0
891.43 0
891.50 0
891.57 0
891.63 0
891.70 0
891.77 0
891.84 0
891.91 0
891.98 0
892.04 0
892.11 0
892.18 0
892.25 0
892.32 0
892.39 0
892.46 0
892.52 0
892.59 0
892.66 0
892.73 0
892.80 0
892.87 0
892.94 0
893.00 0
893.07 0
893.14 0
893.21 0
893.28 0
893.35 0
893.42 0
893.48 0
893.55 0
893.62 0
893.69 0
893.76 0
893.83 0
893.90 0
893.96 0
894.03 0
894.10 0
894.17 0
894.24 0
894.31 0
894.38 0
894.44 0
894.51 0
894.58 0
894.65 0
894.72 0
894.79 0
894.86 0
894.92 0
894.99 0
895.06 0
895.13 0
895.20 0
895.27 0
895.34 0
895.40 0
895.47 0
895.54 0
895.61 0
895.68 0
895.75 0
895.82 0
895.88 0
895.95 0
896.02 0
896.09 0
896.16 0
896.23 0
896.30 0
896.37 0
896.43 0
896.50 0
896.57 0
896.64 0
896.71 0
896.78 0
896.85 0
896.91 0
896.98 0
897.05 0
897.12 0
897.19 0
897.26 0
897.33 0
897.40 0
897.46 0
897.53 0
897.60 0
897.67 0
897.74 0
897.81 0
897.88 0
897.95 0
898.01 0
898.08 0
898.15 0
898.22 0
898.29 0
898.36 0
898.43 0
898.50 0
898.56 0
898.63 0
898.70 0
898.77 0
898.84 0
898.91 0
898.98 0
899.05 0
899.11 0
899.18 0
899.25 0
899.32 0
899.39 0
899.46 0
899.53 0
899.60 0
899.66 0
899.73 0
899.80 0
899.87 0
899.94 0
900.01 0
900.08 0
900.15 0
900.21 0
900.28 0
900.35 0
900.42 0
900.49 0
900.56 0
900.63 0
900.70 0
900.77 0
900.83 0
900.90 0
900.97 0
901.04 0
901.11 0
901.18 0
901.25 0
901.32 0
901.39 0
901.45 0
901.52 0
901.59 0
901.66 0
901.73 0
901.80 0
901.87 0
901.94 0
902.00 0
902.07 0
902.14 0
902.21 0
902.28 0
902.35 0
902.42 0
902.49 0
902.56 0
902.62 0
902.69 0
902.76 0
902.83 0
902.90 0
902.97 0
903.04 0
903.11 0
903.18 0
903.25 0
903.31 0
903.38 0
903.45 0
903.52 0
903.59 0
903.66 0
903.73 0
903.80 0
903.87 0
903.93 0
904.00 0
904.07 0
904.14 0
904.21 0
904.28 0
904.35 0
904.42 0
904.49 0
904.56 0
904.62 0
904.69 0
904.76 0
904.83 0
904.90 0
904.97 0
905.04 0
905.11 0
905.18 0
905.25 0
905.31 0
905.38 0
905.45 0
905.52 0
905.59 0
905.66 0
905.73 0
905.80 0
905.87 0
905.94 0
906.00 0
906.07 0
906.14 0
906.21 0
906.28 0
906.35 0
906.42 0
906.49 0
906.56 0
906.63 0
906.69 0
906.76 0
906.83 0
906.90 0
906.97 0
907.04 0
907.11 0
907.18 0
907.25 0
907.32 0
907.39 0
907.45 0
907.52 0
907.59 0
907.66 0
907.73 0
907.80 0
907.87 0
907.94 0
908.01 0
908.08 0
908.15 0
908.21 0
908.28 0
908.35 0
908.42 0
908.49 0
908.56 0
908.63 0
908.70 0
908.77 0
908.84 0
908.91 0
908.98 0
909.04 0
909.11 0
909.18 0
909.25 0
909.32 0
909.39 0
909.46 0
909.53 0
909.60 0
909.67 0
909.74 0
909.81 0
909.87 0
909.94 0
910.01 0
910.08 0
910.15 0
910.22 0
910.29 0
910.36 0
910.43 0
910.50 0
910.57 0
910.64 0
910.70 0
910.77 0
910.84 0
910.91 0
910.98 0
911.05 0
911.12 0
911.19 0
911.26 0
911.33 0
911.40 0
911.47 0
911.54 0
911.60 0
911.67 0
911.74 0
911.81 0
911.88 0
911.95 0
912.02 0
912.09 0
912.16 0
912.23 0
912.30 0
912.37 0
912.44 0
912.51 0
912.57 0
912.64 0
912.71 0
912.78 0
912.85 0
912.92 0
912.99 0
913.06 0
913.13 0
913.20 0
913.27 0
913.34 0
913.41 0
913.48 0
913.54 0
913.61 0
913.68 0
913.75 0
913.82 0
913.89 0
913.96 0
914.03 0
914.10 0
914.17 0
914.24 0
914.31 0
914.38 0
914.45 0
914.52 0
914.59 0
914.65 0
914.72 0
914.79 0
914.86 0
914.93 0
915.00 0
915.07 0
915.14 0
915.21 0
915.28 0
915.35 0
915.42 0
915.49 0
915.56 0
915.63 0
915.70 0
915.76 0
915.83 0
915.90 0
915.97 0
916.04 0
916.11 0
916.18 0
916.25 0
916.32 0
916.39 0
916.46 0
916.53 0
916.60 0
916.67 0
916.74 0
916.81 0
916.88 0
916.94 0
917.01 0
917.08 0
917.15 0
917.22 0
917.29 0
917.36 0
917.43 0
917.50 0
917.57 0
917.64 0
917.71 0
917.78 0
917.85 0
917.92 0
917.99 0
918.06 0
918.13 0
918.20 0
918.26 0
918.33 0
918.40 0
918.47 0
918.54 0
918.61 0
918.68 0
918.75 0
918.82 0
918.89 0
918.96 0
919.03 0
919.10 0
919.17 0
919.24 0
919.31 0
919.38 0
919.45 0
919.52 0
919.59 0
919.66 0
919.73 0
919.79 0
919.86 0
919.93 0
920.00 0
920.07 0
920.14 0
920.21 0
920.28 0
920.35 0
920.42 0
920.49 0
920.56 0
920.63 0
920.70 0
920.77 0
920.84 0
920.91 0
920.98 0
921.05 0
921.12 0
921.19 0
921.26 0
921.33 0
921.40 0
921.46 0
921.53 0
921.60 0
921.67 0
921.74 0
921.81 0
921.88 0
921.95 0
922.02 0
922.09 0
922.16 0
922.23 0
922.30 0
922.37 0
922.44 0
922.51 0
922.58 0
922.65 0
922.72 0
922.79 0
922.86 0
922.93 0
923.00 0
923.07 0
923.14 0
923.21 0
923.28 0
923.35 0
923.42 0
923.48 0
923.55 0
923.62 0
923.69 0
923.76 0
923.83 0
923.90 0
923.97 0
924.04 0
924.11 0
924.18 0
924.25 0
924.32 0
924.39 0
924.46 0
924.53 0
924.60 0
924.67 0
924.74 0
924.81 0
924.88 0
924.95 0
925.02 0
925.09 0
925.16 0
925.23 0
925.30 0
925.37 0
925.44 0
925.51 0
925.58 0
925.65 0
925.72 0
925.79 0
925.86 0
925.93 0
926.00 0
926.07 0
926.14 0
926.21 0
926.27 0
926.34 0
926.41 0
926.48 0
926.55 0
926.62 0
926.69 0
926.76 0
926.83 0
926.90 0
926.97 0
927.04 0
927.11 0
927.18 0
927.25 0
927.32 0
927.39 0
927.46 0
927.53 0
927.60 0
927.67 0
927.74 0
927.81 0
927.88 0
927.95 0
928.02 0
928.09 0
928.16 0
928.23 0
928.30 0
928.37 0
928.44 0
928.51 0
928.58 0
928.65 0
928.72 0
928.79 0
928.86 0
928.93 0
929.00 0
929.07 0
929.14 0
929.21 0
929.28 0
929.35 0
929.42 0
929.49 0
929.56 0
929.63 0
929.70 0
929.77 0
929.84 0
929.91 0
929.98 0
930.05 0
930.12 0
930.19 0
930.26 0
930.33 0
930.40 0
930.47 0
930.54 0
930.61 0
930.68 0
930.75 0
930.82 0
930.89 0
930.96 0
931.03 0
931.10 0
931.17 0
931.24 0
931.31 0
931.38 0
931.45 0
931.52 0
931.59 0
931.66 0
931.73 0
931.80 0
931.87 0
931.94 0
932.01 0
932.08 0
932.15 0
932.22 0
932.29 0
932.36 0
932.43 0
932.50 0
932.57 0
932.64 0
932.71 0
932.78 0
932.85 0
932.92 0
932.99 0
933.06 0
933.13 0
933.20 0
933.27 0
933.34 0
933.41 0
933.48 0
933.55 0
933.62 0
933.69 0
933.76 0
933.83 0
933.90 0
933.97 0
934.04 0
934.11 0
934.18 0
934.25 0
934.32 0
934.39 0
934.46 0
934.53 0
934.60 0
934.67 0
934.74 0
934.81 0
934.88 0
934.95 0
935.02 0
935.09 0
935.16 0
935.23 0
935.30 0
935.37 0
935.44 0
935.51 0
935.58 0
935.65 0
935.72 0
935.79 0
935.86 0
935.93 0
936.00 0
936.07 0
936.14 0
936.21 0
936.28 0
936.35 0
936.42 0
936.49 0
936.56 0
936.63 0
936.70 0
936.77 0
936.85 0
936.92 0
936.99 0
937.06 0
937.13 0
937.20 0
937.27 0
937.34 0
937.41 0
937.48 0
937.55 0
937.62 0
937.69 0
937.76 0
937.83 0
937.90 0
937.97 0
938.04 0
938.11 0
938.18 0
938.25 0
938.32 0
938.39 0
938.46 0
938.53 0
938.60 0
938.67 0
938.74 0
938.81 0
938.88 0
938.95 0
939.02 0
939.09 0
939.16 0
939.23 0
939.30 0
939.37 0
939.44 0
939.51 0
939.58 0
939.66 0
939.73 0
939.80 0
939.87 0
939.94 0
940.01 0
940.08 0
940.15 0
940.22 0
940.29 0
940.36 0
940.43 0
940.50 0
940.57 0
940.64 0
940.71 0
940.78 0
940.85 0
940.92 0
940.99 0
941.06 0
941.13 0
941.20 0
941.27 0
941.34 0
941.41 0
941.48 0
941.55 0
941.62 0
941.70 0
941.77 0
941.84 0
941.91 0
941.98 0
942.05 0
942.12 0
942.19 0
942.26 0
942.33 0
942.40 0
942.47 0
942.54 0
942.61 0
942.68 0
942.75 0
942.82 0
942.89 0
942.96 0
943.03 0
943.10 0
943.17 0
943.24 0
943.31 0
943.39 0
943.46 0
943.53 0
943.60 0
943.67 0
943.74 0
943.81 0
943.88 0
943.95 0
944.02 0
944.09 0
944.16 0
944.23 0
944.30 0
944.37 0
944.44 0
944.51 0
944.58 0
944.65 0
944.72 0
944.79 0
944.87 0
944.94 0
945.01 0
945.08 0
945.15 0
945.22 0
945.29 0
945.36 0
945.43 0
945.50 0
945.57 0
945.64 0
945.71 0
945.78 0
945.85 0
945.92 0
945.99 0
946.06 0
946.13 0
946.21 0
946.28 0
946.35 0
946.42 0
946.49 0
946.56 0
946.63 0
946.70 0
946.77 0
946.84 0
946.91 0
946.98 0
947.05 0
947.12 0
947.19 0
947.26 0
947.33 0
947.40 0
947.48 0
947.55 0
947.62 0
947.69 0
947.76 0
947.83 0
947.90 0
947.97 0
948.04 0
948.11 0
948.18 0
948.25 0
948.32 0
948.39 0
948.46 0
948.53 0
948.61 0
948.68 0
948.75 0
948.82 0
948.89 0
948.96 0
949.03 0
949.10 0
949.17 0
949.24 1
949.31 1
949.38 1
949.45 1
949.52 1
949.59 1
949.67 1
949.74 1
949.81 1
949.88 1
949.95 0
950.02 0
950.09 0
950.16 1
950.23 1
950.30 1
950.37 1
950.44 1
950.51 1
950.58 1
950.65 1
950.73 1
950.80 0
950.87 0
950.94 0
951.01 0
951.08 0
951.15 0
951.22 0
951.29 0
951.36 0
951.43 0
951.50 0
951.57 0
951.65 0
951.72 0
951.79 0
951.86 0
951.93 0
952.00 0
952.07 0
952.14 0
952.21 0
952.28 0
952.35 0
952.42 0
952.49 0
952.57 0
952.64 0
952.71 0
952.78 0
952.85 0
952.92 0
952.99 0
953.06 0
953.13 0
953.20 0
953.27 0
953.34 0
953.41 0
953.49 0
953.56 0
953.63 0
953.70 0
953.77 0
953.84 0
953.91 0
953.98 0
954.05 0
954.12 0
954.19 0
954.26 0
954.34 0
954.41 0
954.48 0
954.55 0
954.62 0
954.69 0
954.76 0
954.83 0
954.90 0
954.97 0
955.04 0
955.12 0
955.19 0
955.26 0
955.33 0
955.40 0
955.47 0
955.54 0
955.61 0
955.68 0
955.75 0
955.82 0
955.90 0
955.97 0
956.04 0
956.11 0
956.18 0
956.25 0
956.32 0
956.39 0
956.46 0
956.53 0
956.60 0
956.68 0
956.75 0
956.82 0
956.89 0
956.96 0
957.03 0
957.10 0
957.17 0
957.24 0
957.31 0
957.38 0
957.46 0
957.53 0
957.60 0
957.67 0
957.74 0
957.81 0
957.88 0
957.95 0
958.02 0
958.09 0
958.17 0
958.24 0
958.31 0
958.38 0
958.45 0
958.52 0
958.59 0
958.66 0
958.73 0
958.80 0
958.88 0
958.95 0
959.02 0
959.09 0
959.16 0
959.23 0
959.30 0
959.37 0
959.44 0
959.51 0
959.59 0
959.66 0
959.73 0
959.80 0
959.87 0
959.94 0
960.01 0
960.08 0
960.15 0
960.23 0
960.30 0
960.37 0
960.44 0
960.51 0
960.58 0
960.65 0
960.72 0
960.79 0
960.87 0
960.94 0
961.01 0
961.08 0
961.15 0
961.22 0
961.29 0
961.36 0
961.43 0
961.51 0
961.58 0
961.65 0
961.72 0
961.79 0
961.86 0
961.93 0
962.00 0
962.07 0
962.15 0
962.22 0
962.29 0
962.36 0
962.43 0
962.50 0
962.57 0
962.64 0
962.71 0
962.79 0
962.86 0
962.93 0
963.00 0
963.07 0
963.14 0
963.21 0
963.28 0
963.36 0
963.43 0
963.50 0
963.57 0
963.64 0
963.71 0
963.78 0
963.85 0
963.92 0
964.00 0
964.07 0
964.14 0
964.21 0
964.28 0
964.35 0
964.42 0
964.49 0
964.57 0
964.64 0
964.71 0
964.78 0
964.85 0
964.92 0
964.99 0
965.06 0
965.14 0
965.21 0
965.28 0
965.35 0
965.42 0
965.49 0
965.56 0
965.63 0
965.71 0
965.78 0
965.85 0
965.92 0
965.99 0
966.06 0
966.13 0
966.20 0
966.28 0
966.35 0
966.42 0
966.49 0
966.56 0
966.63 0
966.70 0
966.78 0
966.85 0
966.92 0
966.99 0
967.06 0
967.13 0
967.20 0
967.27 0
967.35 0
967.42 0
967.49 0
967.56 0
967.63 0
967.70 0
967.77 0
967.85 0
967.92 0
967.99 0
968.06 0
968.13 0
968.20 0
968.27 0
968.34 0
968.42 0
968.49 0
968.56 0
968.63 0
968.70 0
968.77 0
968.84 0
968.92 0
968.99 0
969.06 0
969.13 0
969.20 0
969.27 0
969.34 0
969.42 0
969.49 0
969.56 0
969.63 0
969.70 0
969.77 0
969.84 0
969.92 0
969.99 0
970.06 0
970.13 0
970.20 0
970.27 0
970.34 0
970.42 0
970.49 0
970.56 0
970.63 0
970.70 0
970.77 0
970.84 0
970.92 0
970.99 0
971.06 0
971.13 0
971.20 0
971.27 0
971.34 0
971.42 0
971.49 0
971.56 0
971.63 0
971.70 0
971.77 0
971.84 0
971.92 0
971.99 0
972.06 0
972.13 0
972.20 0
972.27 0
972.35 0
972.42 0
972.49 0
972.56 0
972.63 0
972.70 0
972.77 0
972.85 0
972.92 0
972.99 0
973.06 0
973.13 0
973.20 0
973.28 0
973.35 0
973.42 0
973.49 0
973.56 0
973.63 0
973.70 0
973.78 0
973.85 0
973.92 0
973.99 0
974.06 0
974.13 0
974.21 0
974.28 0
974.35 0
974.42 0
974.49 0
974.56 0
974.64 0
974.71 0
974.78 0
974.85 0
974.92 0
974.99 0
975.07 0
975.14 0
975.21 0
975.28 0
975.35 0
975.42 0
975.49 0
975.57 0
975.64 0
975.71 0
975.78 0
975.85 0
975.92 0
976.00 0
976.07 0
976.14 0
976.21 0
976.28 0
976.35 0
976.43 0
976.50 0
976.57 0
976.64 0
976.71 0
976.78 0
976.86 0
976.93 0
977.00 0
977.07 0
977.14 0
977.21 0
977.29 0
977.36 0
977.43 0
977.50 0
977.57 0
977.65 0
977.72 0
977.79 0
977.86 0
977.93 0
978.00 0
978.08 0
978.15 0
978.22 0
978.29 0
978.36 0
978.43 0
978.51 0
978.58 0
978.65 0
978.72 0
978.79 0
978.86 0
978.94 0
979.01 0
979.08 0
979.15 0
979.22 0
979.30 0
979.37 0
979.44 0
979.51 0
979.58 0
979.65 0
979.73 0
979.80 0
979.87 0
979.94 0
980.01 0
980.08 0
980.16 0
980.23 0
980.30 0
980.37 0
980.44 0
980.52 0
980.59 0
980.66 0
980.73 0
980.80 0
980.87 0
980.95 0
981.02 0
981.09 0
981.16 0
981.23 0
981.31 0
981.38 0
981.45 0
981.52 0
981.59 0
981.67 0
981.74 0
981.81 0
981.88 0
981.95 0
982.02 0
982.10 0
982.17 0
982.24 0
982.31 0
982.38 0
982.46 0
982.53 0
982.60 0
982.67 0
982.74 0
982.82 0
982.89 0
982.96 0
983.03 0
983.10 0
983.17 0
983.25 0
983.32 0
983.39 0
983.46 0
983.53 0
983.61 0
983.68 0
983.75 0
983.82 0
983.89 0
983.97 0
984.04 0
984.11 0
984.18 0
984.25 0
984.33 0
984.40 0
984.47 0
984.54 0
984.61 0
984.69 0
984.76 0
984.83 0
984.90 0
984.97 0
985.05 0
985.12 0
985.19 0
985.26 0
985.33 0
985.41 0
985.48 0
985.55 0
985.62 0
985.69 0
985.77 0
985.84 0
985.91 0
985.98 0
986.05 0
986.13 0
986.20 0
986.27 0
986.34 0
986.41 0
986.49 0
986.56 0
986.63 0
986.70 0
986.77 0
986.85 0
986.92 0
986.99 0
987.06 0
987.13 0
987.21 0
987.28 0
987.35 0
987.42 0
987.49 0
987.57 0
987.64 0
987.71 0
987.78 0
987.85 0
987.93 0
988.00 0
988.07 0
988.14 0
988.22 0
988.29 0
988.36 0
988.43 0
988.50 0
988.58 0
988.65 0
988.72 0
988.79 0
988.86 0
988.94 0
989.01 0
989.08 0
989.15 0
989.22 0
989.30 0
989.37 0
989.44 0
989.51 0
989.59 0
989.66 0
989.73 0
989.80 0
989.87 0
989.95 0
990.02 0
990.09 0
990.16 0
990.23 0
990.31 0
990.38 0
990.45 0
990.52 0
990.60 0
990.67 0
990.74 0
990.81 0
990.88 0
990.96 0
991.03 0
991.10 0
991.17 0
991.25 0
991.32 0
991.39 0
991.46 0
991.53 0
991.61 0
991.68 0
991.75 0
991.82 0
991.90 0
991.97 0
992.04 0
992.11 0
992.18 0
992.26 0
992.33 0
992.40 0
992.47 0
992.55 0
992.62 0
992.69 0
992.76 0
992.83 0
992.91 0
992.98 0
993.05 0
993.12 0
993.20 0
993.27 0
993.34 0
993.41 0
993.49 0
993.56 0
993.63 0
993.70 0
993.77 0
993.85 0
993.92 0
993.99 0
994.06 0
994.14 0
994.21 0
994.28 0
994.35 0
994.43 0
994.50 0
994.57 0
994.64 0
994.71 0
994.79 0
994.86 0
994.93 0
995.00 0
995.08 0
995.15 0
995.22 0
995.29 0
995.37 0
995.44 0
995.51 0
995.58 0
995.66 0
995.73 0
995.80 0
995.87 0
995.94 0
996.02 0
996.09 0
996.16 0
996.23 0
996.31 0
996.38 0
996.45 0
996.52 0
996.60 0
996.67 0
996.74 0
996.81 0
996.89 0
996.96 0
997.03 0
997.10 0
997.18 0
997.25 0
997.32 0
997.39 0
997.47 0
997.54 0
997.61 0
997.68 0
997.76 0
997.83 0
997.90 0
997.97 0
998.04 0
998.12 0
998.19 0
998.26 0
998.33 0
998.41 0
998.48 0
998.55 0
998.62 0
998.70 0
998.77 0
998.84 0
998.91 0
998.99 0
999.06 0
999.13 0
999.20 0
999.28 0
999.35 0
999.42 0
999.49 0
999.57 0
999.64 0
999.71 0
999.78 0
999.86 0
999.93 0
1000.00 0
1000.07 0
1000.15 0
1000.22 0
1000.29 0
1000.36 1
1000.44 1
1000.51 1
1000.58 1
1000.66 1
1000.73 1
1000.80 1
1000.87 1
1000.95 1
1001.02 0
1001.09 0
1001.16 0
1001.24 0
1001.31 0
1001.38 0
1001.45 0
1001.53 0
1001.60 0
1001.67 0
1001.74 0
1001.82 0
1001.89 0
1001.96 0
1002.03 0
1002.11 0
1002.18 0
1002.25 0
1002.32 0
1002.40 0
1002.47 0
1002.54 0
1002.61 0
1002.69 0
1002.76 0
1002.83 0
1002.91 0
1002.98 0
1003.05 0
1003.12 0
1003.20 0
1003.27 0
1003.34 0
1003.41 0
1003.49 0
1003.56 0
1003.63 0
1003.70 0
1003.78 0
1003.85 0
1003.92 0
1004.00 0
1004.07 0
1004.14 0
1004.21 0
1004.29 0
1004.36 0
1004.43 0
1004.50 0
1004.58 0
1004.65 0
1004.72 0
1004.79 0
1004.87 0
1004.94 0
1005.01 0
1005.09 0
1005.16 0
1005.23 0
1005.30 0
1005.38 0
1005.45 0
1005.52 0
1005.59 0
1005.67 0
1005.74 0
1005.81 0
1005.89 0
1005.96 0
1006.03 0
1006.10 0
1006.18 0
1006.25 0
1006.32 0
1006.39 0
1006.47 0
1006.54 0
1006.61 0
1006.69 0
1006.76 0
1006.83 0
1006.90 0
1006.98 0
1007.05 0
1007.12 0
1007.20 0
1007.27 0
1007.34 0
1007.41 0
1007.49 0
1007.56 0
1007.63 0
1007.70 0
1007.78 0
1007.85 0
1007.92 0
1008.00 0
1008.07 0
1008.14 0
1008.21 0
1008.29 0
1008.36 0
1008.43 0
1008.51 0
1008.58 0
1008.65 0
1008.72 0
1008.80 0
1008.87 0
1008.94 0
1009.02 0
1009.09 0
1009.16 0
1009.23 0
1009.31 0
1009.38 0
1009.45 0
1009.53 0
1009.60 0
1009.67 0
1009.74 0
1009.82 0
1009.89 0
1009.96 0
1010.04 0
1010.11 0
1010.18 0
1010.25 0
1010.33 0
1010.40 0
1010.47 0
1010.55 0
1010.62 0
1010.69 0
1010.77 0
1010.84 0
1010.91 0
1010.98 0
1011.06 0
1011.13 0
1011.20 0
1011.28 0
1011.35 0
1011.42 0
1011.49 0
1011.57 0
1011.64 0
1011.71 0
1011.79 0
1011.86 0
1011.93 0
1012.01 0
1012.08 0
1012.15 0
1012.22 0
1012.30 0
1012.37 0
1012.44 0
1012.52 0
1012.59 0
1012.66 0
1012.73 0
1012.81 0
1012.88 0
1012.95 0
1013.03 0
1013.10 0
1013.17 0
1013.25 0
1013.32 0
1013.39 0
1013.46 0
1013.54 0
1013.61 0
1013.68 0
1013.76 0
1013.83 0
1013.90 0
1013.98 0
1014.05 0
1014.12 1
1014.20 1
1014.27 1
1014.34 1
1014.41 1
1014.49 0
1014.56 0
1014.63 0
1014.71 0
1014.78 0
1014.85 0
1014.93 0
1015.00 0
1015.07 0
1015.14 0
1015.22 0
1015.29 0
1015.36 0
1015.44 0
1015.51 0
1015.58 0
1015.66 0
1015.73 0
1015.80 0
1015.88 0
1015.95 0
1016.02 0
1016.09 0
1016.17 0
1016.24 0
1016.31 0
1016.39 0
1016.46 0
1016.53 0
1016.61 0
1016.68 0
1016.75 0
1016.83 0
1016.90 0
1016.97 0
1017.05 0
1017.12 0
1017.19 0
1017.27 0
1017.34 0
1017.41 0
1017.48 0
1017.56 0
1017.63 0
1017.70 0
1017.78 0
1017.85 0
1017.92 0
1018.00 1
1018.07 1
1018.14 1
1018.22 1
1018.29 1
1018.36 1
1018.44 1
1018.51 1
1018.58 1
1018.66 1
1018.73 1
1018.80 1
1018.88 1
1018.95 1
1019.02 1
1019.09 1
1019.17 1
1019.24 1
1019.31 0
1019.39 0
1019.46 0
1019.53 0
1019.61 0
1019.68 0
1019.75 0
1019.83 0
1019.90 0
1019.97 0
1020.05 0
1020.12 0
1020.19 0
1020.27 0
1020.34 0
1020.41 0
1020.49 0
1020.56 0
1020.63 0
1020.71 0
1020.78 0
1020.85 0
1020.93 0
1021.00 0
1021.07 0
1021.15 0
1021.22 0
1021.29 0
1021.37 0
1021.44 0
1021.51 0
1021.59 0
1021.66 0
1021.73 0
1021.81 0
1021.88 0
1021.95 0
1022.03 0
1022.10 0
1022.17 0
1022.25 0
1022.32 0
1022.39 0
1022.47 0
1022.54 0
1022.61 0
1022.69 0
1022.76 0
1022.83 0
1022.91 0
1022.98 0
1023.05 0
1023.13 0
1023.20 1
1023.27 1
1023.35 1
1023.42 0
1023.49 0
1023.57 0
1023.64 0
1023.71 0
1023.79 0
1023.86 0
1023.93 0
1024.01 0
1024.08 0
1024.15 0
1024.23 0
1024.30 0
1024.37 0
1024.45 0
1024.52 0
1024.59 0
1024.67 0
1024.74 0
1024.81 0
1024.89 0
1024.96 0
1025.03 0
1025.11 0
1025.18 0
1025.25 0
1025.33 0
1025.40 0
1025.47 0
1025.55 0
1025.62 0
1025.69 0
1025.77 0
1025.84 0
1025.92 0
1025.99 0
1026.06 0
1026.14 0
1026.21 0
1026.28 0
1026.36 0
1026.43 0
1026.50 0
1026.58 0
1026.65 0
1026.72 0
1026.80 0
1026.87 0
1026.94 0
1027.02 0
1027.09 0
1027.16 0
1027.24 0
1027.31 0
1027.38 0
1027.46 0
1027.53 0
1027.61 0
1027.68 0
1027.75 0
1027.83 0
1027.90 0
1027.97 0
1028.05 0
1028.12 0
1028.19 0
1028.27 1
1028.34 1
1028.41 1
1028.49 1
1028.56 1
1028.64 1
1028.71 1
1028.78 1
1028.86 0
1028.93 0
1029.00 0
1029.08 0
1029.15 1
1029.22 1
1029.30 1
1029.37 1
1029.44 1
1029.52 1
1029.59 1
1029.67 1
1029.74 1
1029.81 1
1029.89 1
1029.96 1
1030.03 0
1030.11 0
1030.18 0
1030.25 0
1030.33 0
1030.40 0
1030.47 0
1030.55 0
1030.62 0
1030.70 0
1030.77 0
1030.84 0
1030.92 1
1030.99 1
1031.06 1
1031.14 1
1031.21 1
1031.28 1
1031.36 1
1031.43 1
1031.51 1
1031.58 1
1031.65 1
1031.73 0
1031.80 0
1031.87 0
1031.95 0
1032.02 0
1032.10 0
1032.17 1
1032.24 1
1032.32 1
1032.39 1
1032.46 1
1032.54 1
1032.61 0
1032.68 0
1032.76 0
1032.83 0
1032.91 0
1032.98 0
1033.05 0
1033.13 0
1033.20 0
1033.27 0
1033.35 0
1033.42 0
1033.50 1
1033.57 1
1033.64 1
1033.72 2
1033.79 2
1033.86 2
1033.94 2
1034.01 2
1034.09 1
1034.16 1
1034.23 1
1034.31 1
1034.38 1
1034.45 1
1034.53 1
1034.60 1
1034.68 1
1034.75 2
1034.82 1
1034.90 1
1034.97 1
1035.04 1
1035.12 1
1035.19 1
1035.27 1
1035.34 1
1035.41 1
1035.49 1
1035.56 1
1035.63 1
1035.71 1
1035.78 1
1035.86 1
1035.93 1
1036.00 1
1036.08 1
1036.15 1
1036.23 1
1036.30 1
1036.37 1
1036.45 1
1036.52 1
1036.59 2
1036.67 2
1036.74 1
1036.82 1
1036.89 1
1036.96 1
1037.04 1
1037.11 0
1037.19 0
1037.26 0
1037.33 0
1037.41 0
1037.48 0
1037.55 0
1037.63 0
1037.70 0
1037.78 0
1037.85 0
1037.92 0
1038.00 0
1038.07 0
1038.15 0
1038.22 0
1038.29 1
1038.37 1
1038.44 1
1038.52 1
1038.59 1
1038.66 0
1038.74 0
1038.81 0
1038.89 0
1038.96 0
1039.03 0
1039.11 0
1039.18 0
1039.25 0
1039.33 0
1039.40 0
1039.48 1
1039.55 1
1039.62 0
1039.70 0
1039.77 0
1039.85 0
1039.92 0
1039.99 0
1040.07 0
1040.14 0
1040.22 0
1040.29 0
1040.36 0
1040.44 0
1040.51 0
1040.59 0
1040.66 1
1040.73 1
1040.81 1
1040.88 1
1040.96 1
1041.03 2
1041.10 2
1041.18 2
1041.25 2
1041.33 2
1041.40 2
1041.47 2
1041.55 2
1041.62 2
1041.70 1
1041.77 1
1041.84 1
1041.92 1
1041.99 1
1042.07 0
1042.14 0
1042.21 0
1042.29 0
1042.36 1
1042.44 1
1042.51 1
1042.58 1
1042.66 1
1042.73 1
1042.81 1
1042.88 1
1042.95 1
1043.03 1
1043.10 2
1043.18 1
1043.25 1
1043.33 1
1043.40 1
1043.47 1
1043.55 1
1043.62 1
1043.70 1
1043.77 1
1043.84 1
1043.92 1
1043.99 1
1044.07 1
1044.14 1
1044.21 2
1044.29 2
1044.36 2
1044.44 2
1044.51 2
1044.58 2
1044.66 2
1044.73 2
1044.81 2
1044.88 2
1044.96 2
1045.03 2
1045.10 1
1045.18 1
1045.25 1
1045.33 1
1045.40 2
1045.47 2
1045.55 2
1045.62 2
1045.70 2
1045.77 2
1045.85 2
1045.92 1
1045.99 1
1046.07 1
1046.14 1
1046.22 1
1046.29 1
1046.36 2
1046.44 2
1046.51 2
1046.59 2
1046.66 2
1046.74 2
1046.81 2
1046.88 2
1046.96 2
1047.03 2
1047.11 2
1047.18 1
1047.26 1
1047.33 1
1047.40 1
1047.48 1
1047.55 1
1047.63 1
1047.70 1
1047.77 1
1047.85 1
1047.92 1
1048.00 1
1048.07 2
1048.15 2
1048.22 2
1048.29 2
1048.37 2
1048.44 2
1048.52 2
1048.59 2
1048.67 2
1048.74 1
1048.81 1
1048.89 0
1048.96 0
1049.04 0
1049.11 1
1049.19 1
1049.26 2
1049.33 2
1049.41 2
1049.48 2
1049.56 2
1049.63 1
1049.71 1
1049.78 1
1049.85 1
1049.93 1
1050.00 1
1050.08 2
1050.15 2
1050.23 2
1050.30 3
1050.37 3
1050.45 3
1050.52 3
1050.60 3
1050.67 3
1050.75 2
1050.82 2
1050.90 1
1050.97 1
1051.04 1
1051.12 1
1051.19 0
1051.27 0
1051.34 0
1051.42 0
1051.49 0
1051.56 1
1051.64 1
1051.71 1
1051.79 2
1051.86 2
1051.94 2
1052.01 3
1052.09 3
1052.16 3
1052.23 3
1052.31 3
1052.38 2
1052.46 2
1052.53 2
1052.61 2
1052.68 1
1052.75 1
1052.83 1
1052.90 1
1052.98 1
1053.05 2
1053.13 2
1053.20 3
1053.28 3
1053.35 3
1053.42 3
1053.50 3
1053.57 2
1053.65 2
1053.72 1
1053.80 1
1053.87 1
1053.95 1
1054.02 1
1054.09 1
1054.17 1
1054.24 1
1054.32 1
1054.39 1
1054.47 1
1054.54 1
1054.62 1
1054.69 1
1054.76 1
1054.84 1
1054.91 1
1054.99 1
1055.06 1
1055.14 2
1055.21 2
1055.29 2
1055.36 2
1055.44 2
1055.51 1
1055.58 1
1055.66 1
1055.73 1
1055.81 0
1055.88 0
1055.96 0
1056.03 0
1056.11 0
1056.18 0
1056.26 1
1056.33 1
1056.40 1
1056.48 1
1056.55 1
1056.63 1
1056.70 1
1056.78 1
1056.85 2
1056.93 2
1057.00 3
1057.08 3
1057.15 2
1057.22 2
1057.30 2
1057.37 1
1057.45 1
1057.52 1
1057.60 1
1057.67 1
1057.75 1
1057.82 1
1057.90 2
1057.97 2
1058.04 2
1058.12 2
1058.19 2
1058.27 2
1058.34 1
1058.42 1
1058.49 1
1058.57 2
1058.64 2
1058.72 2
1058.79 2
1058.87 2
1058.94 2
1059.01 2
1059.09 3
1059.16 3
1059.24 3
1059.31 4
1059.39 4
1059.46 3
1059.54 3
1059.61 3
1059.69 2
1059.76 2
1059.84 2
1059.91 2
1059.99 2
1060.06 2
1060.13 3
1060.21 3
1060.28 3
1060.36 4
1060.43 4
1060.51 4
1060.58 4
1060.66 4
1060.73 4
1060.81 4
1060.88 4
1060.96 4
1061.03 4
1061.11 4
1061.18 4
1061.26 3
1061.33 3
1061.40 3
1061.48 3
1061.55 3
1061.63 3
1061.70 3
1061.78 2
1061.85 2
1061.93 2
1062.00 2
1062.08 2
1062.15 2
1062.23 2
1062.30 2
1062.38 2
1062.45 2
1062.53 3
1062.60 3
1062.68 3
1062.75 3
1062.82 2
1062.90 2
1062.97 1
1063.05 0
1063.12 0
1063.20 0
1063.27 0
1063.35 0
1063.42 0
1063.50 0
1063.57 0
1063.65 0
1063.72 1
1063.80 1
1063.87 2
1063.95 2
1064.02 3
1064.10 4
1064.17 4
1064.25 4
1064.32 4
1064.40 4
1064.47 4
1064.55 4
1064.62 3
1064.69 3
1064.77 2
1064.84 2
1064.92 1
1064.99 1
1065.07 1
1065.14 1
1065.22 1
1065.29 1
1065.37 2
1065.44 2
1065.52 2
1065.59 3
1065.67 3
1065.74 3
1065.82 3
1065.89 4
1065.97 4
1066.04 4
1066.12 4
1066.19 4
1066.27 4
1066.34 4
1066.42 4
1066.49 3
1066.57 3
1066.64 2
1066.72 2
1066.79 2
1066.87 2
1066.94 2
1067.02 2
1067.09 2
1067.17 2
1067.24 2
1067.32 2
1067.39 2
1067.47 2
1067.54 2
1067.62 2
1067.69 2
1067.77 3
1067.84 3
1067.92 3
1067.99 3
1068.07 3
1068.14 3
1068.22 3
1068.29 4
1068.37 4
1068.44 4
1068.52 4
1068.59 4
1068.66 3
1068.74 3
1068.81 2
1068.89 2
1068.96 2
1069.04 2
1069.11 2
1069.19 2
1069.26 2
1069.34 2
1069.41 2
1069.49 2
1069.56 2
1069.64 2
1069.71 2
1069.79 2
1069.86 1
1069.94 1
1070.01 1
1070.09 1
1070.16 1
1070.24 1
1070.32 1
1070.39 1
1070.47 1
1070.54 1
1070.62 1
1070.69 0
1070.77 0
1070.84 0
1070.92 0
1070.99 0
1071.07 0
1071.14 0
1071.22 0
1071.29 0
1071.37 0
1071.44 1
1071.52 1
1071.59 1
1071.67 2
1071.74 2
1071.82 2
1071.89 2
1071.97 2
1072.04 2
1072.12 2
1072.19 2
1072.27 2
1072.34 3
1072.42 3
1072.49 3
1072.57 3
1072.64 2
1072.72 2
1072.79 2
1072.87 3
1072.94 3
1073.02 3
1073.09 3
1073.17 3
1073.24 3
1073.32 3
1073.39 3
1073.47 3
1073.54 3
1073.62 3
1073.69 3
1073.77 4
1073.84 4
1073.92 4
1073.99 4
1074.07 5
1074.15 5
1074.22 5
1074.30 6
1074.37 6
1074.45 7
1074.52 7
1074.60 7
1074.67 7
1074.75 7
1074.82 7
1074.90 6
1074.97 6
1075.05 6
1075.12 6
1075.20 5
1075.27 5
1075.35 5
1075.42 4
1075.50 3
1075.57 3
1075.65 3
1075.72 3
1075.80 3
1075.87 3
1075.95 4
1076.03 4
1076.10 5
1076.18 5
1076.25 5
1076.33 5
1076.40 5
1076.48 5
1076.55 5
1076.63 5
1076.70 5
1076.78 5
1076.85 5
1076.93 5
1077.00 6
1077.08 6
1077.15 6
1077.23 5
1077.30 5
1077.38 4
1077.46 4
1077.53 4
1077.61 3
1077.68 3
1077.76 4
1077.83 4
1077.91 4
1077.98 5
1078.06 5
1078.13 5
1078.21 6
1078.28 6
1078.36 6
1078.43 6
1078.51 6
1078.58 6
1078.66 6
1078.74 6
1078.81 7
1078.89 7
1078.96 7
1079.04 8
1079.11 8
1079.19 9
1079.26 9
1079.34 9
1079.41 10
1079.49 9
1079.56 9
1079.64 9
1079.71 8
1079.79 8
1079.87 7
1079.94 7
1080.02 6
1080.09 6
1080.17 6
1080.24 6
1080.32 6
1080.39 6
1080.47 5
1080.54 5
1080.62 4
1080.69 4
1080.77 3
1080.85 2
1080.92 2
1081.00 2
1081.07 2
1081.15 2
1081.22 2
1081.30 2
1081.37 3
1081.45 3
1081.52 3
1081.60 4
1081.68 4
1081.75 4
1081.83 3
1081.90 3
1081.98 3
1082.05 3
1082.13 3
1082.20 3
1082.28 3
1082.35 3
1082.43 4
1082.50 4
1082.58 4
1082.66 4
1082.73 3
1082.81 3
1082.88 2
1082.96 2
1083.03 2
1083.11 2
1083.18 3
1083.26 3
1083.34 3
1083.41 4
1083.49 4
1083.56 4
1083.64 5
1083.71 5
1083.79 5
1083.86 5
1083.94 5
1084.01 4
1084.09 3
1084.17 3
1084.24 2
1084.32 1
1084.39 1
1084.47 1
1084.54 1
1084.62 0
1084.69 0
1084.77 0
1084.85 0
1084.92 0
1085.00 0
1085.07 0
1085.15 0
1085.22 0
1085.30 0
1085.37 0
1085.45 1
1085.53 1
1085.60 1
1085.68 1
1085.75 0
1085.83 0
1085.90 0
1085.98 0
1086.05 0
1086.13 0
1086.21 1
1086.28 2
1086.36 3
1086.43 4
1086.51 5
1086.58 6
1086.66 7
1086.73 8
1086.81 8
1086.89 8
1086.96 7
1087.04 7
1087.11 6
1087.19 6
1087.26 5
1087.34 5
1087.42 4
1087.49 4
1087.57 4
1087.64 4
1087.72 4
1087.79 4
1087.87 5
1087.94 5
1088.02 5
1088.10 5
1088.17 5
1088.25 5
1088.32 5
1088.40 5
1088.47 6
1088.55 6
1088.63 6
1088.70 6
1088.78 6
1088.85 6
1088.93 6
1089.00 6
1089.08 6
1089.16 5
1089.23 5
1089.31 4
1089.38 3
1089.46 3
1089.53 2
1089.61 2
1089.69 2
1089.76 3
1089.84 3
1089.91 4
1089.99 4
1090.06 4
1090.14 4
1090.22 4
1090.29 4
1090.37 3
1090.44 3
1090.52 3
1090.59 3
1090.67 4
1090.75 4
1090.82 5
1090.90 6
1090.97 6
1091.05 7
1091.12 7
1091.20 7
1091.28 7
1091.35 7
1091.43 7
1091.50 8
1091.58 8
1091.65 8
1091.73 8
1091.81 9
1091.88 9
1091.96 9
1092.03 8
1092.11 8
1092.19 8
1092.26 8
1092.34 8
1092.41 8
1092.49 7
1092.56 7
1092.64 6
1092.72 5
1092.79 5
1092.87 4
1092.94 4
1093.02 5
1093.10 5
1093.17 6
1093.25 8
1093.32 8
1093.40 9
1093.47 9
1093.55 9
1093.63 9
1093.70 9
1093.78 10
1093.85 10
1093.93 10
1094.01 11
1094.08 11
1094.16 11
1094.23 11
1094.31 10
1094.38 9
1094.46 7
1094.54 6
1094.61 4
1094.69 3
1094.76 1
1094.84 0
1094.92 0
1094.99 0
1095.07 0
1095.14 1
1095.22 1
1095.30 2
1095.37 3
1095.45 4
1095.52 5
1095.60 5
1095.67 5
1095.75 4
1095.83 3
1095.90 2
1095.98 1
1096.05 0
1096.13 0
1096.21 0
1096.28 0
1096.36 1
1096.43 1
1096.51 2
1096.59 2
1096.66 3
1096.74 2
1096.81 2
1096.89 2
1096.97 2
1097.04 2
1097.12 2
1097.19 3
1097.27 3
1097.35 3
1097.42 3
1097.50 4
1097.57 4
1097.65 4
1097.73 4
1097.80 4
1097.88 4
1097.95 4
1098.03 5
1098.11 5
1098.18 5
1098.26 5
1098.33 5
1098.41 4
1098.49 3
1098.56 3
1098.64 2
1098.71 1
1098.79 1
1098.87 1
1098.94 1
1099.02 1
1099.09 2
1099.17 2
1099.25 1
1099.32 1
1099.40 1
1099.47 0
1099.55 0
1099.63 0
1099.70 0
1099.78 0
1099.85 0
1099.93 0
1100.01 0
1100.08 0
1100.16 1
1100.23 1
1100.31 2
1100.39 3
1100.46 3
1100.54 3
1100.61 4
1100.69 4
1100.77 4
1100.84 5
1100.92 5
1101.00 5
1101.07 5
1101.15 4
1101.22 4
1101.30 4
1101.38 4
1101.45 4
1101.53 4
1101.60 4
1101.68 5
1101.76 5
1101.83 6
1101.91 6
1101.98 7
1102.06 7
1102.14 7
1102.21 6
1102.29 6
1102.37 6
1102.44 6
1102.52 6
1102.59 5
1102.67 5
1102.75 4
1102.82 4
1102.90 4
1102.97 4
1103.05 4
1103.13 5
1103.20 5
1103.28 6
1103.36 6
1103.43 6
1103.51 6
1103.58 6
1103.66 6
1103.74 6
1103.81 7
1103.89 7
1103.97 8
1104.04 8
1104.12 8
1104.19 7
1104.27 7
1104.35 7
1104.42 7
1104.50 8
1104.58 8
1104.65 8
1104.73 9
1104.80 9
1104.88 9
1104.96 8
1105.03 8
1105.11 8
1105.18 8
1105.26 9
1105.34 10
1105.41 11
1105.49 12
1105.57 12
1105.64 12
1105.72 12
1105.80 12
1105.87 12
1105.95 12
1106.02 12
1106.10 13
1106.18 13
1106.25 13
1106.33 13
1106.41 13
1106.48 13
1106.56 12
1106.63 12
1106.71 11
1106.79 11
1106.86 12
1106.94 12
1107.02 12
1107.09 12
1107.17 13
1107.24 13
1107.32 13
1107.40 13
1107.47 12
1107.55 12
1107.63 12
1107.70 11
1107.78 11
1107.86 11
1107.93 11
1108.01 11
1108.08 11
1108.16 11
1108.24 11
1108.31 10
1108.39 9
1108.47 8
1108.54 8
1108.62 7
1108.70 7
1108.77 6
1108.85 6
1108.92 6
1109.00 6
1109.08 6
1109.15 6
1109.23 5
1109.31 5
1109.38 4
1109.46 4
1109.54 4
1109.61 4
1109.69 6
1109.76 7
1109.84 8
1109.92 10
1109.99 10
1110.07 11
1110.15 10
1110.22 10
1110.30 9
1110.38 7
1110.45 7
1110.53 6
1110.61 5
1110.68 5
1110.76 5
1110.83 5
1110.91 5
1110.99 5
1111.06 4
1111.14 4
1111.22 3
1111.29 2
1111.37 2
1111.45 1
1111.52 0
1111.60 0
1111.68 0
1111.75 0
1111.83 1
1111.90 1
1111.98 2
1112.06 2
1112.13 3
1112.21 3
1112.29 4
1112.36 5
1112.44 7
1112.52 9
1112.59 10
1112.67 11
1112.75 12
1112.82 12
1112.90 12
1112.98 11
1113.05 10
1113.13 9
1113.21 8
1113.28 7
1113.36 7
1113.43 7
1113.51 7
1113.59 7
1113.66 7
1113.74 6
1113.82 6
1113.89 6
1113.97 5
1114.05 5
1114.12 4
1114.20 4
1114.28 4
1114.35 3
1114.43 3
1114.51 3
1114.58 3
1114.66 3
1114.74 4
1114.81 4
1114.89 5
1114.97 6
1115.04 6
1115.12 6
1115.20 7
1115.27 7
1115.35 7
1115.43 8
1115.50 8
1115.58 8
1115.66 9
1115.73 9
1115.81 9
1115.89 10
1115.96 11
1116.04 12
1116.11 13
1116.19 13
1116.27 14
1116.34 15
1116.42 15
1116.50 16
1116.57 17
1116.65 18
1116.73 19
1116.80 19
1116.88 20
1116.96 20
1117.03 19
1117.11 19
1117.19 18
1117.26 16
1117.34 15
1117.42 15
1117.49 14
1117.57 14
1117.65 14
1117.72 14
1117.80 14
1117.88 14
1117.95 15
1118.03 15
1118.11 14
1118.18 14
1118.26 14
1118.34 13
1118.41 12
1118.49 11
1118.57 10
1118.64 10
1118.72 9
1118.80 8
1118.88 7
1118.95 6
1119.03 5
1119.11 5
1119.18 5
1119.26 5
1119.34 6
1119.41 6
1119.49 7
1119.57 8
1119.64 9
1119.72 9
1119.80 10
1119.87 10
1119.95 11
1120.03 11
1120.10 10
1120.18 10
1120.26 8
1120.33 6
1120.41 4
1120.49 2
1120.56 0
1120.64 0
1120.72 0
1120.79 0
1120.87 0
1120.95 0
1121.02 0
1121.10 0
1121.18 0
1121.25 0
1121.33 1
1121.41 2
1121.48 3
1121.56 5
1121.64 7
1121.72 8
1121.79 10
1121.87 11
1121.95 11
1122.02 12
1122.10 12
1122.18 11
1122.25 11
1122.33 10
1122.41 9
1122.48 8
1122.56 7
1122.64 6
1122.71 5
1122.79 4
1122.87 4
1122.94 3
1123.02 3
1123.10 3
1123.18 4
1123.25 4
1123.33 3
1123.41 3
1123.48 4
1123.56 4
1123.64 4
1123.71 5
1123.79 7
1123.87 8
1123.94 9
1124.02 11
1124.10 11
1124.17 11
1124.25 11
1124.33 11
1124.41 10
1124.48 9
1124.56 8
1124.64 7
1124.71 7
1124.79 6
1124.87 6
1124.94 5
1125.02 5
1125.10 5
1125.17 5
1125.25 5
1125.33 5
1125.41 5
1125.48 5
1125.56 4
1125.64 4
1125.71 3
1125.79 2
1125.87 1
1125.94 0
1126.02 0
1126.10 0
1126.18 0
1126.25 0
1126.33 0
1126.41 0
1126.48 0
1126.56 1
1126.64 2
1126.71 4
1126.79 5
1126.87 6
1126.94 6
1127.02 7
1127.10 7
1127.18 6
1127.25 6
1127.33 5
1127.41 5
1127.48 4
1127.56 3
1127.64 2
1127.71 1
1127.79 0
1127.87 0
1127.95 0
1128.02 0
1128.10 0
1128.18 0
1128.25 1
1128.33 1
1128.41 3
1128.49 4
1128.56 5
1128.64 7
1128.72 8
1128.79 9
1128.87 10
1128.95 10
1129.02 10
1129.10 9
1129.18 8
1129.26 7
1129.33 7
1129.41 6
1129.49 6
1129.56 6
1129.64 6
1129.72 7
1129.80 8
1129.87 9
1129.95 10
1130.03 10
1130.10 10
1130.18 9
1130.26 8
1130.34 7
1130.41 6
1130.49 5
1130.57 5
1130.64 5
1130.72 5
1130.80 5
1130.87 4
1130.95 3
1131.03 2
1131.11 1
1131.18 1
1131.26 0
1131.34 1
1131.41 1
1131.49 2
1131.57 3
1131.65 4
1131.72 5
1131.80 6
1131.88 6
1131.95 6
1132.03 6
1132.11 7
1132.19 7
1132.26 8
1132.34 10
1132.42 11
1132.50 13
1132.57 14
1132.65 16
1132.73 17
1132.80 18
1132.88 18
1132.96 19
1133.04 19
1133.11 19
1133.19 20
1133.27 20
1133.34 21
1133.42 22
1133.50 22
1133.58 22
1133.65 22
1133.73 22
1133.81 21
1133.88 21
1133.96 21
1134.04 21
1134.12 22
1134.19 24
1134.27 26
1134.35 27
1134.43 29
1134.50 30
1134.58 30
1134.66 29
1134.73 28
1134.81 26
1134.89 24
1134.97 22
1135.04 20
1135.12 19
1135.20 18
1135.28 17
1135.35 16
1135.43 15
1135.51 14
1135.58 14
1135.66 13
1135.74 13
1135.82 13
1135.89 13
1135.97 14
1136.05 14
1136.13 15
1136.20 15
1136.28 15
1136.36 14
1136.43 13
1136.51 12
1136.59 11
1136.67 11
1136.74 10
1136.82 10
1136.90 9
1136.98 10
1137.05 10
1137.13 11
1137.21 11
1137.29 12
1137.36 13
1137.44 13
1137.52 14
1137.59 14
1137.67 14
1137.75 14
1137.83 13
1137.90 13
1137.98 12
1138.06 11
1138.14 10
1138.21 10
1138.29 9
1138.37 9
1138.45 10
1138.52 11
1138.60 13
1138.68 14
1138.76 16
1138.83 17
1138.91 18
1138.99 17
1139.07 17
1139.14 16
1139.22 14
1139.30 13
1139.37 12
1139.45 12
1139.53 11
1139.61 11
1139.68 11
1139.76 11
1139.84 11
1139.92 11
1139.99 10
1140.07 9
1140.15 8
1140.23 7
1140.30 5
1140.38 4
1140.46 3
1140.54 2
1140.61 2
1140.69 2
1140.77 2
1140.85 2
1140.92 3
1141.00 3
1141.08 4
1141.16 4
1141.23 3
1141.31 3
1141.39 2
1141.47 0
1141.54 0
1141.62 0
1141.70 0
1141.78 0
1141.85 1
1141.93 2
1142.01 3
1142.09 4
1142.16 5
1142.24 5
1142.32 5
1142.40 5
1142.47 5
1142.55 5
1142.63 4
1142.71 3
1142.78 2
1142.86 2
1142.94 1
1143.02 0
1143.09 0
1143.17 0
1143.25 0
1143.33 1
1143.40 2
1143.48 2
1143.56 3
1143.64 3
1143.71 3
1143.79 2
1143.87 2
1143.95 1
1144.02 1
1144.10 0
1144.18 0
1144.26 0
1144.33 1
1144.41 1
1144.49 0
1144.57 0
1144.65 0
1144.72 0
1144.80 0
1144.88 0
1144.96 0
1145.03 1
1145.11 3
1145.19 5
1145.27 6
1145.34 7
1145.42 8
1145.50 8
1145.58 7
1145.65 6
1145.73 5
1145.81 4
1145.89 4
1145.96 4
1146.04 5
1146.12 6
1146.20 7
1146.28 8
1146.35 9
1146.43 10
1146.51 11
1146.59 12
1146.66 13
1146.74 14
1146.82 15
1146.90 16
1146.97 17
1147.05 17
1147.13 18
1147.21 18
1147.28 19
1147.36 19
1147.44 19
1147.52 19
1147.60 19
1147.67 19
1147.75 20
1147.83 21
1147.91 23
1147.98 25
1148.06 26
1148.14 27
1148.22 26
1148.29 25
1148.37 23
1148.45 21
1148.53 19
1148.61 17
1148.68 16
1148.76 16
1148.84 16
1148.92 17
1148.99 19
1149.07 20
1149.15 21
1149.23 22
1149.31 22
1149.38 22
1149.46 21
1149.54 21
1149.62 20
1149.69 21
1149.77 22
1149.85 24
1149.93 27
1150.01 30
1150.08 34
1150.16 36
1150.24 38
1150.32 40
1150.39 40
1150.47 39
1150.55 37
1150.63 35
1150.71 33
1150.78 30
1150.86 28
1150.94 27
1151.02 26
1151.09 26
1151.17 26
1151.25 27
1151.33 29
1151.41 31
1151.48 33
1151.56 34
1151.64 35
1151.72 36
1151.79 35
1151.87 33
1151.95 31
1152.03 28
1152.11 25
1152.18 22
1152.26 20
1152.34 18
1152.42 16
1152.50 15
1152.57 14
1152.65 14
1152.73 13
1152.81 14
1152.88 14
1152.96 14
1153.04 14
1153.12 14
1153.20 14
1153.27 13
1153.35 13
1153.43 13
1153.51 14
1153.59 15
1153.66 16
1153.74 17
1153.82 18
1153.90 19
1153.98 19
1154.05 19
1154.13 18
1154.21 18
1154.29 19
1154.36 20
1154.44 21
1154.52 23
1154.60 25
1154.68 27
1154.75 28
1154.83 30
1154.91 30
1154.99 31
1155.07 31
1155.14 30
1155.22 29
1155.30 27
1155.38 25
1155.46 22
1155.53 20
1155.61 17
1155.69 16
1155.77 15
1155.85 15
1155.92 16
1156.00 17
1156.08 17
1156.16 18
1156.24 17
1156.31 17
1156.39 15
1156.47 14
1156.55 12
1156.63 11
1156.70 11
1156.78 10
1156.86 10
1156.94 10
1157.02 10
1157.09 11
1157.17 11
1157.25 12
1157.33 12
1157.41 12
1157.48 11
1157.56 10
1157.64 9
1157.72 8
1157.80 7
1157.87 6
1157.95 4
1158.03 4
1158.11 3
1158.19 3
1158.26 4
1158.34 5
1158.42 7
1158.50 8
1158.58 10
1158.65 11
1158.73 11
1158.81 12
1158.89 11
1158.97 11
1159.05 11
1159.12 10
1159.20 10
1159.28 9
1159.36 8
1159.44 8
1159.51 8
1159.59 7
1159.67 7
1159.75 7
1159.83 8
1159.90 8
1159.98 9
1160.06 9
1160.14 10
1160.22 11
1160.29 11
1160.37 11
1160.45 11
1160.53 11
1160.61 10
1160.69 8
1160.76 6
1160.84 5
1160.92 3
1161.00 2
1161.08 2
1161.15 2
1161.23 2
1161.31 2
1161.39 2
1161.47 2
1161.55 2
1161.62 3
1161.70 3
1161.78 4
1161.86 5
1161.94 5
1162.01 6
1162.09 6
1162.17 6
1162.25 7
1162.33 7
1162.41 7
1162.48 8
1162.56 9
1162.64 11
1162.72 12
1162.80 13
1162.87 14
1162.95 14
1163.03 14
1163.11 13
1163.19 12
1163.27 11
1163.34 10
1163.42 9
1163.50 8
1163.58 7
1163.66 6
1163.73 5
1163.81 4
1163.89 4
1163.97 4
1164.05 3
1164.13 3
1164.20 2
1164.28 1
1164.36 1
1164.44 1
1164.52 2
1164.60 3
1164.67 6
1164.75 8
1164.83 11
1164.91 13
1164.99 13
1165.07 13
1165.14 13
1165.22 11
1165.30 10
1165.38 10
1165.46 9
1165.53 10
1165.61 11
1165.69 12
1165.77 12
1165.85 13
1165.93 13
1166.00 12
1166.08 13
1166.16 13
1166.24 13
1166.32 14
1166.40 15
1166.47 15
1166.55 14
1166.63 13
1166.71 11
1166.79 9
1166.87 7
1166.94 5
1167.02 4
1167.10 3
1167.18 3
1167.26 2
1167.34 3
1167.41 3
1167.49 3
1167.57 3
1167.65 2
1167.73 2
1167.81 1
1167.89 0
1167.96 0
1168.04 0
1168.12 1
1168.20 2
1168.28 3
1168.36 4
1168.43 5
1168.51 6
1168.59 7
1168.67 7
1168.75 8
1168.83 8
1168.90 8
1168.98 9
1169.06 9
1169.14 10
1169.22 10
1169.30 10
1169.37 10
1169.45 10
1169.53 9
1169.61 9
1169.69 9
1169.77 10
1169.85 10
1169.92 10
1170.00 11
1170.08 11
1170.16 11
1170.24 11
1170.32 10
1170.39 9
1170.47 9
1170.55 8
1170.63 7
1170.71 7
1170.79 6
1170.87 6
1170.94 5
1171.02 5
1171.10 5
1171.18 5
1171.26 6
1171.34 6
1171.41 6
1171.49 7
1171.57 7
1171.65 7
1171.73 8
1171.81 8
1171.89 9
1171.96 10
1172.04 11
1172.12 12
1172.20 13
1172.28 14
1172.36 15
1172.44 16
1172.51 17
1172.59 18
1172.67 18
1172.75 19
1172.83 19
1172.91 20
1172.99 22
1173.06 24
1173.14 26
1173.22 28
1173.30 30
1173.38 31
1173.46 31
1173.54 30
1173.61 28
1173.69 26
1173.77 25
1173.85 23
1173.93 23
1174.01 22
1174.09 22
1174.16 22
1174.24 23
1174.32 23
1174.40 23
1174.48 23
1174.56 23
1174.64 23
1174.71 22
1174.79 22
1174.87 21
1174.95 22
1175.03 23
1175.11 24
1175.19 25
1175.26 26
1175.34 27
1175.42 27
1175.50 26
1175.58 24
1175.66 23
1175.74 21
1175.81 20
1175.89 18
1175.97 17
1176.05 16
1176.13 15
1176.21 14
1176.29 13
1176.37 11
1176.44 9
1176.52 7
1176.60 5
1176.68 4
1176.76 3
1176.84 3
1176.92 3
1176.99 3
1177.07 3
1177.15 3
1177.23 2
1177.31 0
1177.39 0
1177.47 0
1177.55 0
1177.62 0
1177.70 0
1177.78 0
1177.86 0
1177.94 0
1178.02 2
1178.10 3
1178.18 4
1178.25 4
1178.33 4
1178.41 3
1178.49 2
1178.57 1
1178.65 0
1178.73 0
1178.81 0
1178.88 0
1178.96 0
1179.04 0
1179.12 0
1179.20 0
1179.28 0
1179.36 2
1179.44 3
1179.51 4
1179.59 5
1179.67 6
1179.75 7
1179.83 8
1179.91 8
1179.99 8
1180.07 8
1180.14 8
1180.22 8
1180.30 8
1180.38 9
1180.46 9
1180.54 9
1180.62 10
1180.70 10
1180.77 9
1180.85 9
1180.93 9
1181.01 8
1181.09 8
1181.17 7
1181.25 7
1181.33 7
1181.41 7
1181.48 6
1181.56 5
1181.64 4
1181.72 2
1181.80 0
1181.88 0
1181.96 0
1182.04 0
1182.11 0
1182.19 0
1182.27 0
1182.35 2
1182.43 5
1182.51 7
1182.59 8
1182.67 9
1182.75 9
1182.82 9
1182.90 8
1182.98 6
1183.06 4
1183.14 3
1183.22 1
1183.30 1
1183.38 1
1183.46 2
1183.53 5
1183.61 8
1183.69 12
1183.77 14
1183.85 16
1183.93 16
1184.01 15
1184.09 13
1184.17 10
1184.24 7
1184.32 5
1184.40 3
1184.48 3
1184.56 3
1184.64 3
1184.72 4
1184.80 5
1184.88 5
1184.96 5
1185.03 4
1185.11 4
1185.19 3
1185.27 2
1185.35 2
1185.43 2
1185.51 2
1185.59 2
1185.67 2
1185.74 2
1185.82 2
1185.90 3
1185.98 4
1186.06 6
1186.14 8
1186.22 10
1186.30 12
1186.38 13
1186.46 14
1186.53 15
1186.61 16
1186.69 16
1186.77 16
1186.85 17
1186.93 17
1187.01 17
1187.09 17
1187.17 17
1187.25 17
1187.32 16
1187.40 16
1187.48 15
1187.56 14
1187.64 13
1187.72 12
1187.80 10
1187.88 8
1187.96 6
1188.04 4
1188.12 3
1188.19 3
1188.27 4
1188.35 5
1188.43 8
1188.51 11
1188.59 13
1188.67 15
1188.75 16
1188.83 17
1188.91 17
1188.98 17
1189.06 17
1189.14 18
1189.22 19
1189.30 21
1189.38 22
1189.46 24
1189.54 25
1189.62 25
1189.70 26
1189.78 25
1189.85 26
1189.93 26
1190.01 27
1190.09 28
1190.17 29
1190.25 30
1190.33 31
1190.41 31
1190.49 30
1190.57 28
1190.65 26
1190.73 25
1190.80 23
1190.88 23
1190.96 22
1191.04 22
1191.12 22
1191.20 22
1191.28 22
1191.36 22
1191.44 22
1191.52 22
1191.60 22
1191.68 23
1191.75 23
1191.83 23
1191.91 24
1191.99 24
1192.07 24
1192.15 25
1192.23 25
1192.31 27
1192.39 28
1192.47 30
1192.55 32
1192.63 34
1192.70 36
1192.78 37
1192.86 38
1192.94 37
1193.02 34
1193.10 31
1193.18 28
1193.26 24
1193.34 20
1193.42 17
1193.50 14
1193.58 12
1193.66 11
1193.73 10
1193.81 10
1193.89 10
1193.97 10
1194.05 10
1194.13 10
1194.21 9
1194.29 9
1194.37 8
1194.45 8
1194.53 6
1194.61 5
1194.69 3
1194.76 2
1194.84 0
1194.92 0
1195.00 0
1195.08 0
1195.16 0
1195.24 0
1195.32 0
1195.40 1
1195.48 2
1195.56 2
1195.64 2
1195.72 2
1195.80 1
1195.88 0
1195.95 0
1196.03 0
1196.11 1
1196.19 2
1196.27 5
1196.35 7
1196.43 10
1196.51 12
1196.59 14
1196.67 16
1196.75 17
1196.83 17
1196.91 16
1196.99 15
1197.07 13
1197.14 11
1197.22 10
1197.30 8
1197.38 8
1197.46 7
1197.54 8
1197.62 9
1197.70 10
1197.78 11
1197.86 12
1197.94 13
1198.02 13
1198.10 12
1198.18 11
1198.26 10
1198.34 9
1198.41 9
1198.49 9
1198.57 10
1198.65 12
1198.73 14
1198.81 15
1198.89 16
1198.97 17
1199.05 17
1199.13 16
1199.21 16
1199.29 16
1199.37 17
1199.45 17
1199.53 17
1199.61 18
1199.69 18
1199.76 18
1199.84 19
1199.92 19
1200.00 19
1200.08 20
1200.16 20
1200.24 21
1200.32 22
1200.40 23
1200.48 25
1200.56 27
1200.64 29
1200.72 30
1200.80 30
1200.88 30
1200.96 28
1201.04 25
1201.12 22
1201.19 19
1201.27 15
1201.35 13
1201.43 10
1201.51 8
1201.59 7
1201.67 6
1201.75 5
1201.83 4
1201.91 4
1201.99 5
1202.07 6
1202.15 7
1202.23 9
1202.31 11
1202.39 13
1202.47 14
1202.55 14
1202.63 13
1202.71 12
1202.79 10
1202.86 8
1202.94 7
1203.02 6
1203.10 6
1203.18 7
1203.26 7
1203.34 8
1203.42 8
1203.50 9
1203.58 9
1203.66 10
1203.74 12
1203.82 14
1203.90 16
1203.98 18
1204.06 19
1204.14 20
1204.22 20
1204.30 20
1204.38 20
1204.46 20
1204.54 20
1204.62 20
1204.69 21
1204.77 21
1204.85 21
1204.93 21
1205.01 20
1205.09 20
1205.17 20
1205.25 20
1205.33 20
1205.41 20
1205.49 20
1205.57 21
1205.65 21
1205.73 22
1205.81 23
1205.89 24
1205.97 24
1206.05 25
1206.13 25
1206.21 25
1206.29 24
1206.37 24
1206.45 23
1206.53 23
1206.61 22
1206.69 22
1206.77 22
1206.85 22
1206.92 21
1207.00 20
1207.08 18
1207.16 17
1207.24 15
1207.32 14
1207.40 12
1207.48 11
1207.56 11
1207.64 10
1207.72 11
1207.80 12
1207.88 13
1207.96 15
1208.04 17
1208.12 19
1208.20 21
1208.28 21
1208.36 21
1208.44 20
1208.52 18
1208.60 17
1208.68 16
1208.76 16
1208.84 16
1208.92 16
1209.00 17
1209.08 18
1209.16 18
1209.24 18
1209.32 18
1209.40 18
1209.48 19
1209.56 19
1209.64 21
1209.72 22
1209.79 23
1209.87 24
1209.95 25
1210.03 25
1210.11 25
1210.19 25
1210.27 25
1210.35 24
1210.43 24
1210.51 23
1210.59 22
1210.67 20
1210.75 18
1210.83 17
1210.91 15
1210.99 14
1211.07 14
1211.15 14
1211.23 14
1211.31 15
1211.39 15
1211.47 16
1211.55 17
1211.63 19
1211.71 21
1211.79 23
1211.87 25
1211.95 25
1212.03 26
1212.11 25
1212.19 25
1212.27 25
1212.35 25
1212.43 25
1212.51 25
1212.59 25
1212.67 24
1212.75 23
1212.83 21
1212.91 19
1212.99 18
1213.07 17
1213.15 18
1213.23 19
1213.31 21
1213.39 23
1213.47 24
1213.55 24
1213.63 24
1213.71 24
1213.79 23
1213.87 22
1213.95 21
1214.03 20
1214.11 18
1214.19 17
1214.27 16
1214.35 14
1214.43 13
1214.51 12
1214.59 11
1214.67 10
1214.75 9
1214.83 9
1214.91 9
1214.99 10
1215.07 11
1215.15 12
1215.23 15
1215.31 17
1215.39 19
1215.47 20
1215.55 20
1215.63 20
1215.71 19
1215.79 18
1215.87 17
1215.95 17
1216.03 18
1216.11 20
1216.19 23
1216.27 25
1216.35 27
1216.43 27
1216.51 27
1216.59 27
1216.67 26
1216.75 24
1216.83 23
1216.91 21
1216.99 20
1217.07 20
1217.15 21
1217.23 22
1217.31 25
1217.39 29
1217.47 33
1217.55 37
1217.63 40
1217.71 42
1217.79 42
1217.87 41
1217.95 38
1218.03 36
1218.11 33
1218.19 30
1218.27 28
1218.35 25
1218.43 23
1218.51 21
1218.59 20
1218.67 18
1218.75 17
1218.83 17
1218.91 17
1218.99 17
1219.07 17
1219.15 17
1219.23 16
1219.31 15
1219.39 14
1219.47 13
1219.55 13
1219.63 13
1219.71 13
1219.79 14
1219.87 15
1219.95 16
1220.03 17
1220.11 19
1220.19 22
1220.27 25
1220.35 28
1220.43 32
1220.51 34
1220.59 36
1220.67 37
1220.75 36
1220.83 34
1220.91 31
1220.99 29
1221.07 26
1221.15 23
1221.23 22
1221.31 21
1221.39 21
1221.47 22
1221.55 25
1221.63 27
1221.71 30
1221.79 33
1221.87 34
1221.95 35
1222.03 35
1222.11 34
1222.19 32
1222.27 30
1222.35 27
1222.43 25
1222.51 23
1222.59 20
1222.67 18
1222.75 16
1222.83 15
1222.91 13
1222.99 12
1223.07 12
1223.15 12
1223.23 12
1223.31 12
1223.39 13
1223.47 13
1223.55 15
1223.63 16
1223.72 18
1223.80 19
1223.88 20
1223.96 21
1224.04 21
1224.12 19
1224.20 18
1224.28 16
1224.36 14
1224.44 14
1224.52 14
1224.60 14
1224.68 15
1224.76 15
1224.84 15
1224.92 15
1225.00 14
1225.08 13
1225.16 13
1225.24 13
1225.32 13
1225.40 13
1225.48 13
1225.56 13
1225.64 13
1225.72 13
1225.80 14
1225.88 15
1225.96 16
1226.04 18
1226.12 19
1226.20 19
1226.28 18
1226.36 17
1226.44 15
1226.52 13
1226.61 12
1226.69 10
1226.77 10
1226.85 9
1226.93 9
1227.01 9
1227.09 9
1227.17 10
1227.25 11
1227.33 12
1227.41 14
1227.49 16
1227.57 19
1227.65 21
1227.73 23
1227.81 25
1227.89 27
1227.97 28
1228.05 29
1228.13 30
1228.21 31
1228.29 32
1228.37 32
1228.45 33
1228.53 33
1228.61 34
1228.69 35
1228.77 36
1228.86 36
1228.94 35
1229.02 34
1229.10 31
1229.18 28
1229.26 25
1229.34 22
1229.42 19
1229.50 18
1229.58 17
1229.66 18
1229.74 20
1229.82 22
1229.90 24
1229.98 26
1230.06 28
1230.14 29
1230.22 29
1230.30 28
1230.38 28
1230.46 27
1230.54 26
1230.62 25
1230.71 25
1230.79 26
1230.87 26
1230.95 26
1231.03 25
1231.11 23
1231.19 21
1231.27 19
1231.35 16
1231.43 14
1231.51 13
1231.59 13
1231.67 13
1231.75 14
1231.83 14
1231.91 14
1231.99 13
1232.07 11
1232.15 8
1232.23 5
1232.31 1
1232.40 0
1232.48 0
1232.56 0
1232.64 0
1232.72 0
1232.80 0
1232.88 0
1232.96 2
1233.04 4
1233.12 5
1233.20 6
1233.28 5
1233.36 5
1233.44 5
1233.52 6
1233.60 7
1233.68 10
1233.76 13
1233.84 17
1233.93 21
1234.01 25
1234.09 28
1234.17 31
1234.25 32
1234.33 33
1234.41 33
1234.49 32
1234.57 31
1234.65 29
1234.73 27
1234.81 25
1234.89 23
1234.97 22
1235.05 20
1235.13 18
1235.21 16
1235.30 13
1235.38 11
1235.46 8
1235.54 6
1235.62 3
1235.70 1
1235.78 0
1235.86 0
1235.94 0
1236.02 0
1236.10 0
1236.18 0
1236.26 0
1236.34 0
1236.42 0
1236.50 4
1236.59 9
1236.67 15
1236.75 21
1236.83 27
1236.91 31
1236.99 34
1237.07 35
1237.15 35
1237.23 34
1237.31 33
1237.39 33
1237.47 33
1237.55 35
1237.63 37
1237.71 38
1237.80 40
1237.88 40
1237.96 40
1238.04 39
1238.12 37
1238.20 35
1238.28 32
1238.36 29
1238.44 26
1238.52 23
1238.60 19
1238.68 16
1238.76 13
1238.84 11
1238.93 10
1239.01 9
1239.09 10
1239.17 11
1239.25 13
1239.33 16
1239.41 20
1239.49 23
1239.57 27
1239.65 30
1239.73 33
1239.81 35
1239.89 37
1239.98 38
1240.06 38
1240.14 37
1240.22 34
1240.30 31
1240.38 26
1240.46 21
1240.54 15
1240.62 10
1240.70 6
1240.78 3
1240.86 2
1240.94 2
1241.03 3
1241.11 4
1241.19 5
1241.27 7
1241.35 8
1241.43 9
1241.51 10
1241.59 11
1241.67 12
1241.75 12
1241.83 13
1241.91 12
1241.99 12
1242.08 12
1242.16 12
1242.24 14
1242.32 16
1242.40 19
1242.48 23
1242.56 26
1242.64 29
1242.72 30
1242.80 30
1242.88 30
1242.97 28
1243.05 26
1243.13 24
1243.21 22
1243.29 20
1243.37 18
1243.45 16
1243.53 14
1243.61 12
1243.69 10
1243.77 8
1243.85 6
1243.94 4
1244.02 3
1244.10 3
1244.18 3
1244.26 4
1244.34 6
1244.42 9
1244.50 13
1244.58 17
1244.66 21
1244.74 26
1244.83 31
1244.91 35
1244.99 39
1245.07 42
1245.15 44
1245.23 45
1245.31 44
1245.39 43
1245.47 41
1245.55 40
1245.63 40
1245.72 40
1245.80 41
1245.88 43
1245.96 43
1246.04 43
1246.12 42
1246.20 39
1246.28 35
1246.36 31
1246.44 26
1246.53 22
1246.61 19
1246.69 16
1246.77 16
1246.85 16
1246.93 18
1247.01 21
1247.09 23
1247.17 25
1247.25 26
1247.34 27
1247.42 26
1247.50 25
1247.58 24
1247.66 24
1247.74 24
1247.82 25
1247.90 26
1247.98 27
1248.06 27
1248.15 27
1248.23 26
1248.31 25
1248.39 23
1248.47 21
1248.55 20
1248.63 18
1248.71 16
1248.79 15
1248.87 15
1248.96 15
1249.04 15
1249.12 15
1249.20 14
1249.28 14
1249.36 12
1249.44 11
1249.52 10
1249.60 10
1249.69 10
1249.77 11
1249.85 13
1249.93 14
1250.01 15
1250.09 15
1250.17 15
1250.25 14
1250.33 12
1250.42 10
1250.50 9
1250.58 9
1250.66 10
1250.74 11
1250.82 12
1250.90 13
1250.98 13
1251.06 12
1251.15 10
1251.23 8
1251.31 7
1251.39 7
1251.47 8
1251.55 12
1251.63 16
1251.71 21
1251.79 25
1251.88 27
1251.96 29
1252.04 29
1252.12 29
1252.20 28
1252.28 27
1252.36 26
1252.44 24
1252.52 22
1252.61 20
1252.69 17
1252.77 13
1252.85 10
1252.93 7
1253.01 5
1253.09 4
1253.17 4
1253.26 4
1253.34 4
1253.42 5
1253.50 5
1253.58 6
1253.66 6
1253.74 6
1253.82 5
1253.90 4
1253.99 3
1254.07 1
1254.15 0
1254.23 0
1254.31 0
1254.39 0
1254.47 0
1254.55 0
1254.64 0
1254.72 1
1254.80 5
1254.88 8
1254.96 11
1255.04 13
1255.12 15
1255.20 18
1255.29 21
1255.37 25
1255.45 30
1255.53 34
1255.61 38
1255.69 40
1255.77 41
1255.85 41
1255.94 39
1256.02 37
1256.10 35
1256.18 32
1256.26 30
1256.34 28
1256.42 26
1256.51 23
1256.59 20
1256.67 18
1256.75 15
1256.83 14
1256.91 12
1256.99 11
1257.07 11
1257.16 10
1257.24 9
1257.32 7
1257.40 6
1257.48 6
1257.56 6
1257.64 8
1257.72 11
1257.81 14
1257.89 18
1257.97 20
1258.05 21
1258.13 21
1258.21 20
1258.29 19
1258.38 17
1258.46 16
1258.54 16
1258.62 16
1258.70 16
1258.78 16
1258.86 16
1258.95 16
1259.03 15
1259.11 14
1259.19 12
1259.27 10
1259.35 9
1259.43 8
1259.51 7
1259.60 6
1259.68 5
1259.76 4
1259.84 3
1259.92 2
1260.00 1
1260.08 0
1260.17 0
1260.25 0
1260.33 0
1260.41 0
1260.49 1
1260.57 2
1260.65 4
1260.74 6
1260.82 8
1260.90 9
1260.98 10
1261.06 10
1261.14 11
1261.22 12
1261.31 13
1261.39 16
1261.47 19
1261.55 23
1261.63 27
1261.71 33
1261.79 39
1261.88 46
1261.96 52
1262.04 59
1262.12 65
1262.20 70
1262.28 74
1262.37 76
1262.45 78
1262.53 78
1262.61 78
1262.69 78
1262.77 77
1262.85 76
1262.94 75
1263.02 74
1263.10 74
1263.18 75
1263.26 77
1263.34 79
1263.42 81
1263.51 83
1263.59 83
1263.67 82
1263.75 80
1263.83 75
1263.91 70
1264.00 65
1264.08 60
1264.16 55
1264.24 50
1264.32 45
1264.40 40
1264.48 35
1264.57 30
1264.65 26
1264.73 24
1264.81 23
1264.89 24
1264.97 26
1265.06 29
1265.14 33
1265.22 36
1265.30 40
1265.38 43
1265.46 46
1265.55 49
1265.63 51
1265.71 53
1265.79 53
1265.87 51
1265.95 48
1266.03 42
1266.12 36
1266.20 29
1266.28 22
1266.36 16
1266.44 11
1266.52 8
1266.61 6
1266.69 6
1266.77 7
1266.85 9
1266.93 12
1267.01 14
1267.10 15
1267.18 15
1267.26 14
1267.34 12
1267.42 9
1267.50 7
1267.59 4
1267.67 3
1267.75 2
1267.83 2
1267.91 2
1267.99 3
1268.08 4
1268.16 6
1268.24 8
1268.32 9
1268.40 11
1268.48 12
1268.57 13
1268.65 15
1268.73 16
1268.81 17
1268.89 19
1268.97 20
1269.06 21
1269.14 22
1269.22 22
1269.30 21
1269.38 20
1269.46 18
1269.55 17
1269.63 16
1269.71 15
1269.79 16
1269.87 17
1269.95 20
1270.04 23
1270.12 26
1270.20 29
1270.28 31
1270.36 34
1270.45 35
1270.53 37
1270.61 37
1270.69 38
1270.77 37
1270.85 37
1270.94 35
1271.02 32
1271.10 29
1271.18 25
1271.26 21
1271.34 18
1271.43 15
1271.51 13
1271.59 12
1271.67 11
1271.75 10
1271.84 10
1271.92 10
1272.00 10
1272.08 11
1272.16 12
1272.24 13
1272.33 14
1272.41 15
1272.49 15
1272.57 14
1272.65 13
1272.74 11
1272.82 9
1272.90 6
1272.98 4
1273.06 3
1273.14 2
1273.23 2
1273.31 2
1273.39 3
1273.47 5
1273.55 7
1273.64 8
1273.72 10
1273.80 12
1273.88 14
1273.96 16
1274.04 18
1274.13 20
1274.21 21
1274.29 23
1274.37 24
1274.45 26
1274.54 28
1274.62 30
1274.70 32
1274.78 35
1274.86 37
1274.95 38
1275.03 39
1275.11 39
1275.19 38
1275.27 36
1275.35 35
1275.44 32
1275.52 30
1275.60 28
1275.68 25
1275.76 23
1275.85 22
1275.93 20
1276.01 19
1276.09 18
1276.17 18
1276.26 17
1276.34 18
1276.42 18
1276.50 19
1276.58 20
1276.67 21
1276.75 23
1276.83 25
1276.91 27
1276.99 30
1277.08 32
1277.16 33
1277.24 33
1277.32 31
1277.40 28
1277.49 23
1277.57 19
1277.65 14
1277.73 11
1277.81 10
1277.90 10
1277.98 13
1278.06 16
1278.14 19
1278.22 23
1278.31 25
1278.39 26
1278.47 25
1278.55 23
1278.63 21
1278.72 18
1278.80 15
1278.88 12
1278.96 10
1279.04 10
1279.13 10
1279.21 12
1279.29 14
1279.37 16
1279.45 19
1279.54 22
1279.62 25
1279.70 27
1279.78 30
1279.86 32
1279.95 34
1280.03 36
1280.11 37
1280.19 38
1280.27 38
1280.36 38
1280.44 37
1280.52 37
1280.60 36
1280.68 35
1280.77 33
1280.85 32
1280.93 31
1281.01 30
1281.09 29
1281.18 28
1281.26 27
1281.34 27
1281.42 28
1281.51 28
1281.59 29
1281.67 29
1281.75 30
1281.83 29
1281.92 27
1282.00 25
1282.08 23
1282.16 20
1282.24 18
1282.33 17
1282.41 17
1282.49 18
1282.57 19
1282.65 22
1282.74 25
1282.82 28
1282.90 31
1282.98 35
1283.07 38
1283.15 41
1283.23 43
1283.31 45
1283.39 47
1283.48 49
1283.56 51
1283.64 52
1283.72 52
1283.80 52
1283.89 50
1283.97 48
1284.05 45
1284.13 42
1284.22 39
1284.30 37
1284.38 36
1284.46 36
1284.54 39
1284.63 42
1284.71 45
1284.79 49
1284.87 51
1284.96 52
1285.04 51
1285.12 50
1285.20 48
1285.28 45
1285.37 44
1285.45 42
1285.53 42
1285.61 42
1285.70 43
1285.78 44
1285.86 46
1285.94 47
1286.02 47
1286.11 48
1286.19 47
1286.27 46
1286.35 45
1286.44 42
1286.52 40
1286.60 37
1286.68 35
1286.76 33
1286.85 32
1286.93 31
1287.01 30
1287.09 30
1287.18 28
1287.26 26
1287.34 23
1287.42 20
1287.51 16
1287.59 13
1287.67 11
1287.75 10
1287.83 10
1287.92 12
1288.00 14
1288.08 16
1288.16 19
1288.25 21
1288.33 23
1288.41 24
1288.49 26
1288.58 27
1288.66 29
1288.74 31
1288.82 34
1288.90 38
1288.99 41
1289.07 45
1289.15 47
1289.23 49
1289.32 49
1289.40 48
1289.48 46
1289.56 44
1289.65 42
1289.73 41
1289.81 39
1289.89 39
1289.98 38
1290.06 38
1290.14 39
1290.22 39
1290.31 40
1290.39 40
1290.47 40
1290.55 40
1290.63 40
1290.72 39
1290.80 37
1290.88 35
1290.96 31
1291.05 27
1291.13 21
1291.21 15
1291.29 8
1291.38 2
1291.46 0
1291.54 0
1291.62 0
1291.71 0
1291.79 0
1291.87 0
1291.95 0
1292.04 2
1292.12 4
1292.20 5
1292.28 6
1292.37 6
1292.45 5
1292.53 5
1292.61 4
1292.70 4
1292.78 4
1292.86 5
1292.94 6
1293.03 9
1293.11 12
1293.19 17
1293.27 21
1293.36 26
1293.44 30
1293.52 34
1293.60 38
1293.68 40
1293.77 42
1293.85 42
1293.93 42
1294.01 42
1294.10 41
1294.18 40
1294.26 40
1294.34 39
1294.43 38
1294.51 36
1294.59 34
1294.68 31
1294.76 27
1294.84 24
1294.92 21
1295.01 18
1295.09 17
1295.17 18
1295.25 19
1295.34 21
1295.42 22
1295.50 23
1295.58 22
1295.67 20
1295.75 17
1295.83 14
1295.91 10
1296.00 8
1296.08 5
1296.16 4
1296.24 3
1296.33 3
1296.41 4
1296.49 6
1296.57 9
1296.66 14
1296.74 18
1296.82 23
1296.90 27
1296.99 32
1297.07 35
1297.15 38
1297.23 41
1297.32 42
1297.40 43
1297.48 43
1297.56 42
1297.65 40
1297.73 38
1297.81 37
1297.90 36
1297.98 37
1298.06 38
1298.14 41
1298.23 43
1298.31 46
1298.39 48
1298.47 50
1298.56 51
1298.64 53
1298.72 55
1298.80 57
1298.89 59
1298.97 60
1299.05 60
1299.14 59
1299.22 56
1299.30 52
1299.38 46
1299.47 39
1299.55 32
1299.63 27
1299.71 24
1299.80 23
1299.88 24
1299.96 26
1300.04 28
1300.13 31
1300.21 34
1300.29 36
1300.38 38
1300.46 41
1300.54 46
1300.62 50
1300.71 55
1300.79 59
1300.87 62
1300.95 62
1301.04 60
1301.12 57
1301.20 52
1301.29 48
1301.37 44
1301.45 42
1301.53 40
1301.62 40
1301.70 40
1301.78 39
1301.86 39
1301.95 38
1302.03 37
1302.11 36
1302.20 36
1302.28 37
1302.36 38
1302.44 39
1302.53 41
1302.61 43
1302.69 45
1302.77 46
1302.86 47
1302.94 47
1303.02 47
1303.11 46
1303.19 45
1303.27 44
1303.35 42
1303.44 41
1303.52 41
1303.60 40
1303.69 40
1303.77 39
1303.85 38
1303.93 37
1304.02 35
1304.10 33
1304.18 31
1304.27 29
1304.35 27
1304.43 26
1304.51 24
1304.60 23
1304.68 23
1304.76 23
1304.85 22
1304.93 22
1305.01 23
1305.09 23
1305.18 24
1305.26 25
1305.34 27
1305.43 28
1305.51 29
1305.59 30
1305.67 31
1305.76 31
1305.84 30
1305.92 30
1306.01 29
1306.09 27
1306.17 26
1306.25 25
1306.34 23
1306.42 22
1306.50 21
1306.59 20
1306.67 19
1306.75 18
1306.83 18
1306.92 19
1307.00 21
1307.08 24
1307.17 28
1307.25 31
1307.33 35
1307.41 36
1307.50 36
1307.58 34
1307.66 30
1307.75 25
1307.83 20
1307.91 15
1308.00 11
1308.08 8
1308.16 7
1308.24 6
1308.33 6
1308.41 6
1308.49 5
1308.58 4
1308.66 2
1308.74 0
1308.82 0
1308.91 0
1308.99 0
1309.07 0
1309.16 0
1309.24 0
1309.32 0
1309.41 1
1309.49 2
1309.57 4
1309.65 6
1309.74 9
1309.82 12
1309.90 15
1309.99 17
1310.07 18
1310.15 18
1310.24 16
1310.32 13
1310.40 11
1310.48 8
1310.57 7
1310.65 8
1310.73 9
1310.82 12
1310.90 15
1310.98 18
1311.07 21
1311.15 23
1311.23 24
1311.32 25
1311.40 25
1311.48 25
1311.56 25
1311.65 26
1311.73 28
1311.81 30
1311.90 32
1311.98 35
1312.06 36
1312.15 38
1312.23 39
1312.31 39
1312.40 39
1312.48 39
1312.56 40
1312.64 40
1312.73 41
1312.81 41
1312.89 42
1312.98 43
1313.06 45
1313.14 47
1313.23 49
1313.31 53
1313.39 56
1313.48 59
1313.56 61
1313.64 62
1313.72 62
1313.81 60
1313.89 58
1313.97 55
1314.06 52
1314.14 50
1314.22 47
1314.31 45
1314.39 43
1314.47 43
1314.56 43
1314.64 45
1314.72 48
1314.81 51
1314.89 53
1314.97 55
1315.06 55
1315.14 54
1315.22 53
1315.30 51
1315.39 49
1315.47 48
1315.55 47
1315.64 46
1315.72 45
1315.80 45
1315.89 44
1315.97 43
1316.05 42
1316.14 43
1316.22 44
1316.30 45
1316.39 48
1316.47 51
1316.55 54
1316.64 56
1316.72 57
1316.80 57
1316.89 56
1316.97 54
1317.05 51
1317.14 48
1317.22 44
1317.30 42
1317.38 41
1317.47 41
1317.55 43
1317.63 46
1317.72 49
1317.80 53
1317.88 55
1317.97 57
1318.05 58
1318.13 59
1318.22 60
1318.30 61
1318.38 62
1318.47 63
1318.55 63
1318.63 62
1318.72 60
1318.80 57
1318.88 55
1318.97 54
1319.05 54
1319.13 56
1319.22 58
1319.30 61
1319.38 62
1319.47 63
1319.55 61
1319.63 58
1319.72 54
1319.80 49
1319.88 43
1319.97 38
1320.05 34
1320.13 30
1320.22 26
1320.30 23
1320.38 21
1320.47 20
1320.55 20
1320.63 20
1320.72 20
1320.80 21
1320.88 21
1320.97 22
1321.05 23
1321.13 24
1321.22 25
1321.30 26
1321.38 27
1321.47 28
1321.55 28
1321.63 28
1321.72 27
1321.80 26
1321.88 26
1321.97 27
1322.05 30
1322.13 33
1322.22 37
1322.30 41
1322.38 44
1322.47 46
1322.55 47
1322.63 46
1322.72 45
1322.80 43
1322.88 41
1322.97 39
1323.05 37
1323.13 36
1323.22 35
1323.30 35
1323.39 35
1323.47 37
1323.55 40
1323.64 44
1323.72 48
1323.80 53
1323.89 56
1323.97 59
1324.05 60
1324.14 60
1324.22 59
1324.30 57
1324.39 57
1324.47 57
1324.55 58
1324.64 61
1324.72 63
1324.80 64
1324.89 65
1324.97 63
1325.05 60
1325.14 55
1325.22 50
1325.30 45
1325.39 42
1325.47 42
1325.56 43
1325.64 46
1325.72 51
1325.81 55
1325.89 58
1325.97 60
1326.06 60
1326.14 57
1326.22 54
1326.31 50
1326.39 46
1326.47 43
1326.56 41
1326.64 39
1326.72 39
1326.81 38
1326.89 38
1326.98 38
1327.06 37
1327.14 37
1327.23 37
1327.31 37
1327.39 39
1327.48 41
1327.56 43
1327.64 45
1327.73 46
1327.81 46
1327.89 45
1327.98 42
1328.06 38
1328.15 34
1328.23 31
1328.31 28
1328.40 27
1328.48 26
1328.56 27
1328.65 30
1328.73 33
1328.81 36
1328.90 40
1328.98 44
1329.06 47
1329.15 50
1329.23 53
1329.32 56
1329.40 59
1329.48 62
1329.57 65
1329.65 68
1329.73 71
1329.82 73
1329.90 74
1329.98 74
1330.07 72
1330.15 69
1330.24 65
1330.32 61
1330.40 57
1330.49 55
1330.57 53
1330.65 52
1330.74 50
1330.82 49
1330.90 47
1330.99 45
1331.07 42
1331.16 41
1331.24 40
1331.32 39
1331.41 40
1331.49 40
1331.57 39
1331.66 38
1331.74 37
1331.83 34
1331.91 31
1331.99 29
1332.08 27
1332.16 26
1332.24 26
1332.33 26
1332.41 27
1332.49 27
1332.58 28
1332.66 28
1332.75 27
1332.83 27
1332.91 27
1333.00 26
1333.08 26
1333.16 27
1333.25 29
1333.33 31
1333.42 35
1333.50 39
1333.58 45
1333.67 50
1333.75 56
1333.83 61
1333.92 65
1334.00 67
1334.09 69
1334.17 69
1334.25 67
1334.34 65
1334.42 63
1334.50 60
1334.59 58
1334.67 57
1334.76 56
1334.84 55
1334.92 56
1335.01 56
1335.09 57
1335.18 58
1335.26 59
1335.34 61
1335.43 62
1335.51 63
1335.59 63
1335.68 63
1335.76 62
1335.85 62
1335.93 61
1336.01 59
1336.10 58
1336.18 57
1336.27 56
1336.35 55
1336.43 54
1336.52 54
1336.60 55
1336.68 57
1336.77 59
1336.85 62
1336.94 65
1337.02 67
1337.10 69
1337.19 70
1337.27 69
1337.36 69
1337.44 68
1337.52 67
1337.61 65
1337.69 63
1337.77 61
1337.86 58
1337.94 54
1338.03 49
1338.11 43
1338.19 37
1338.28 31
1338.36 25
1338.45 19
1338.53 13
1338.61 8
1338.70 4
1338.78 1
1338.87 0
1338.95 1
1339.03 4
1339.12 8
1339.20 15
1339.28 22
1339.37 30
1339.45 36
1339.54 42
1339.62 46
1339.70 48
1339.79 48
1339.87 47
1339.96 44
1340.04 41
1340.12 38
1340.21 35
1340.29 34
1340.38 34
1340.46 35
1340.54 37
1340.63 39
1340.71 40
1340.80 41
1340.88 41
1340.96 39
1341.05 37
1341.13 35
1341.22 34
1341.30 33
1341.38 33
1341.47 34
1341.55 35
1341.64 35
1341.72 34
1341.80 32
1341.89 29
1341.97 26
1342.06 24
1342.14 22
1342.22 22
1342.31 23
1342.39 25
1342.48 27
1342.56 30
1342.64 33
1342.73 36
1342.81 39
1342.90 41
1342.98 44
1343.06 47
1343.15 50
1343.23 53
1343.32 55
1343.40 57
1343.48 58
1343.57 57
1343.65 55
1343.74 51
1343.82 47
1343.91 42
1343.99 38
1344.07 35
1344.16 33
1344.24 32
1344.33 31
1344.41 30
1344.49 29
1344.58 28
1344.66 27
1344.75 27
1344.83 28
1344.91 29
1345.00 32
1345.08 35
1345.17 38
1345.25 40
1345.33 43
1345.42 45
1345.50 47
1345.59 48
1345.67 48
1345.76 48
1345.84 48
1345.92 47
1346.01 46
1346.09 46
1346.18 45
1346.26 44
1346.34 44
1346.43 43
1346.51 42
1346.60 42
1346.68 41
1346.77 41
1346.85 42
1346.93 42
1347.02 42
1347.10 41
1347.19 39
1347.27 37
1347.35 34
1347.44 31
1347.52 29
1347.61 28
1347.69 29
1347.78 30
1347.86 32
1347.94 34
1348.03 36
1348.11 36
1348.20 36
1348.28 36
1348.36 35
1348.45 36
1348.53 38
1348.62 42
1348.70 46
1348.79 49
1348.87 52
1348.95 53
1349.04 52
1349.12 50
1349.21 47
1349.29 43
1349.38 40
1349.46 38
1349.54 35
1349.63 34
1349.71 32
1349.80 32
1349.88 31
1349.97 31
1350.05 32
1350.13 34
1350.22 36
1350.30 37
1350.39 38
1350.47 38
1350.56 37
1350.64 36
1350.72 36
1350.81 36
1350.89 37
1350.98 40
1351.06 42
1351.15 45
1351.23 48
1351.31 49
1351.40 50
1351.48 49
1351.57 48
1351.65 46
1351.74 45
1351.82 45
1351.90 46
1351.99 47
1352.07 49
1352.16 52
1352.24 54
1352.33 56
1352.41 58
1352.49 60
1352.58 62
1352.66 63
1352.75 63
1352.83 62
1352.92 60
1353.00 56
1353.09 50
1353.17 45
1353.25 40
1353.34 36
1353.42 34
1353.51 33
1353.59 33
1353.68 34
1353.76 35
1353.84 37
1353.93 37
1354.01 37
1354.10 37
1354.18 38
1354.27 39
1354.35 42
1354.44 46
1354.52 53
1354.60 61
1354.69 70
1354.77 79
1354.86 86
1354.94 90
1355.03 92
1355.11 91
1355.19 88
1355.28 83
1355.36 78
1355.45 72
1355.53 67
1355.62 63
1355.70 59
1355.79 56
1355.87 53
1355.95 50
1356.04 47
1356.12 45
1356.21 44
1356.29 43
1356.38 43
1356.46 43
1356.55 43
1356.63 42
1356.72 42
1356.80 41
1356.88 40
1356.97 39
1357.05 39
1357.14 39
1357.22 39
1357.31 40
1357.39 40
1357.48 40
1357.56 40
1357.64 39
1357.73 38
1357.81 37
1357.90 37
1357.98 38
1358.07 40
1358.15 43
1358.24 45
1358.32 47
1358.41 48
1358.49 49
1358.57 48
1358.66 47
1358.74 46
1358.83 45
1358.91 45
1359.00 45
1359.08 45
1359.17 46
1359.25 46
1359.34 45
1359.42 44
1359.50 43
1359.59 41
1359.67 40
1359.76 40
1359.84 40
1359.93 41
1360.01 43
1360.10 44
1360.18 45
1360.27 45
1360.35 44
1360.43 43
1360.52 40
1360.60 38
1360.69 36
1360.77 34
1360.86 32
1360.94 31
1361.03 29
1361.11 28
1361.20 26
1361.28 25
1361.37 24
1361.45 24
1361.53 25
1361.62 27
1361.70 29
1361.79 31
1361.87 32
1361.96 33
1362.04 34
1362.13 34
1362.21 33
1362.30 33
1362.38 33
1362.47 33
1362.55 33
1362.63 33
1362.72 33
1362.80 33
1362.89 32
1362.97 30
1363.06 28
1363.14 26
1363.23 25
1363.31 23
1363.40 23
1363.48 23
1363.57 23
1363.65 22
1363.74 20
1363.82 17
1363.91 14
1363.99 9
1364.07 5
1364.16 1
1364.24 0
1364.33 0
1364.41 0
1364.50 0
1364.58 2
1364.67 3
1364.75 4
1364.84 5
1364.92 6
1365.01 6
1365.09 6
1365.18 6
1365.26 6
1365.35 5
1365.43 4
1365.51 2
1365.60 0
1365.68 0
1365.77 0
1365.85 0
1365.94 0
1366.02 0
1366.11 0
1366.19 0
1366.28 1
1366.36 4
1366.45 8
1366.53 12
1366.62 15
1366.70 17
1366.79 19
1366.87 19
1366.96 19
1367.04 18
1367.13 17
1367.21 16
1367.30 16
1367.38 15
1367.46 16
1367.55 16
1367.63 17
1367.72 18
1367.80 18
1367.89 19
1367.97 20
1368.06 21
1368.14 23
1368.23 25
1368.31 27
1368.40 29
1368.48 31
1368.57 34
1368.65 36
1368.74 39
1368.82 41
1368.91 42
1368.99 42
1369.08 40
1369.16 38
1369.25 34
1369.33 31
1369.42 28
1369.50 27
1369.59 27
1369.67 28
1369.76 30
1369.84 32
1369.93 33
1370.01 32
1370.10 31
1370.18 28
1370.26 26
1370.35 23
1370.43 21
1370.52 20
1370.60 20
1370.69 22
1370.77 24
1370.86 26
1370.94 28
1371.03 29
1371.11 28
1371.20 27
1371.28 24
1371.37 22
1371.45 19
1371.54 16
1371.62 15
1371.71 14
1371.79 14
1371.88 15
1371.96 17
1372.05 20
1372.13 23
1372.22 26
1372.30 28
1372.39 28
1372.47 28
1372.56 26
1372.64 25
1372.73 23
1372.81 23
1372.90 24
1372.98 26
1373.07 29
1373.15 33
1373.24 37
1373.32 40
1373.41 43
1373.49 45
1373.58 47
1373.66 48
1373.75 48
1373.83 48
1373.92 47
1374.00 46
1374.09 44
1374.17 41
1374.26 38
1374.34 36
1374.43 34
1374.51 33
1374.60 32
1374.68 33
1374.77 35
1374.85 38
1374.94 40
1375.02 42
1375.11 44
1375.19 46
1375.28 47
1375.36 48
1375.45 49
1375.53 51
1375.62 53
1375.70 55
1375.79 56
1375.87 57
1375.96 58
1376.04 59
1376.13 60
1376.21 61
1376.30 62
1376.38 63
1376.47 65
1376.55 65
1376.64 65
1376.72 65
1376.81 64
1376.89 65
1376.98 66
1377.07 68
1377.15 70
1377.24 73
1377.32 74
1377.41 73
1377.49 71
1377.58 68
1377.66 64
1377.75 60
1377.83 57
1377.92 53
1378.00 50
1378.09 47
1378.17 45
1378.26 41
1378.34 38
1378.43 35
1378.51 33
1378.60 32
1378.68 32
1378.77 33
1378.85 33
1378.94 34
1379.02 33
1379.11 33
1379.19 31
1379.28 30
1379.36 28
1379.45 28
1379.53 28
1379.62 29
1379.70 31
1379.79 33
1379.88 35
1379.96 38
1380.05 40
1380.13 42
1380.22 44
1380.30 46
1380.39 47
1380.47 49
1380.56 50
1380.64 51
1380.73 52
1380.81 52
1380.90 53
1380.98 53
1381.07 54
1381.15 54
1381.24 53
1381.32 51
1381.41 49
1381.49 47
1381.58 44
1381.66 42
1381.75 42
1381.84 43
1381.92 45
1382.01 49
1382.09 53
1382.18 57
1382.26 59
1382.35 59
1382.43 57
1382.52 54
1382.60 50
1382.69 46
1382.77 41
1382.86 37
1382.94 32
1383.03 28
1383.11 24
1383.20 21
1383.28 18
1383.37 16
1383.46 14
1383.54 13
1383.63 13
1383.71 12
1383.80 11
1383.88 9
1383.97 7
1384.05 5
1384.14 3
1384.22 1
1384.31 0
1384.39 0
1384.48 3
1384.56 8
1384.65 15
1384.74 23
1384.82 30
1384.91 36
1384.99 40
1385.08 43
1385.16 43
1385.25 41
1385.33 39
1385.42 37
1385.50 34
1385.59 31
1385.67 28
1385.76 25
1385.85 22
1385.93 18
1386.02 15
1386.10 11
1386.19 8
1386.27 6
1386.36 5
1386.44 4
1386.53 4
1386.61 5
1386.70 6
1386.78 7
1386.87 9
1386.96 9
1387.04 10
1387.13 10
1387.21 10
1387.30 11
1387.38 11
1387.47 13
1387.55 15
1387.64 16
1387.72 17
1387.81 17
1387.89 16
1387.98 13
1388.07 10
1388.15 6
1388.24 3
1388.32 0
1388.41 0
1388.49 0
1388.58 0
1388.66 0
1388.75 0
1388.83 0
1388.92 0
1389.01 1
1389.09 4
1389.18 8
1389.26 12
1389.35 16
1389.43 21
1389.52 24
1389.60 28
1389.69 31
1389.78 33
1389.86 36
1389.95 38
1390.03 40
1390.12 41
1390.20 42
1390.29 42
1390.37 40
1390.46 38
1390.54 35
1390.63 32
1390.72 29
1390.80 27
1390.89 26
1390.97 25
1391.06 24
1391.14 23
1391.23 22
1391.31 21
1391.40 19
1391.49 17
1391.57 14
1391.66 12
1391.74 8
1391.83 4
1391.91 0
1392.00 0
1392.08 0
1392.17 0
1392.26 0
1392.34 0
1392.43 0
1392.51 0
1392.60 2
1392.68 8
1392.77 13
1392.85 18
1392.94 21
1393.03 24
1393.11 27
1393.20 27
1393.28 27
1393.37 25
1393.45 21
1393.54 17
1393.63 13
1393.71 9
1393.80 7
1393.88 5
1393.97 6
1394.05 6
1394.14 8
1394.22 9
1394.31 11
1394.40 13
1394.48 15
1394.57 19
1394.65 24
1394.74 29
1394.82 36
1394.91 42
1395.00 47
1395.08 51
1395.17 53
1395.25 54
1395.34 54
1395.42 52
1395.51 50
1395.60 47
1395.68 43
1395.77 39
1395.85 34
1395.94 28
1396.02 22
1396.11 15
1396.20 8
1396.28 3
1396.37 0
1396.45 0
1396.54 0
1396.62 0
1396.71 0
1396.80 0
1396.88 2
1396.97 8
1397.05 14
1397.14 20
1397.22 26
1397.31 33
1397.40 38
1397.48 43
1397.57 48
1397.65 52
1397.74 55
1397.82 58
1397.91 60
1398.00 62
1398.08 63
1398.17 63
1398.25 64
1398.34 63
1398.42 62
1398.51 60
1398.60 57
1398.68 55
1398.77 53
1398.85 52
1398.94 52
1399.02 53
1399.11 55
1399.20 57
1399.28 59
1399.37 61
1399.45 63
1399.54 63
1399.63 63
1399.71 61
1399.80 58
1399.88 55
1399.97 50
1400.05 45
1400.14 41
1400.23 36
1400.31 32
1400.40 28
1400.48 24
1400.57 22
1400.65 19
1400.74 18
1400.83 16
1400.91 15
1401.00 15
1401.08 15
1401.17 15
1401.26 16
1401.34 17
1401.43 19
1401.51 19
1401.60 19
1401.69 17
1401.77 13
1401.86 7
1401.94 1
1402.03 0
1402.11 0
1402.20 0
1402.29 0
1402.37 0
1402.46 0
1402.54 0
1402.63 0
1402.72 6
1402.80 12
1402.89 18
1402.97 23
1403.06 27
1403.15 31
1403.23 33
1403.32 35
1403.40 36
1403.49 36
1403.57 37
1403.66 39
1403.75 40
1403.83 43
1403.92 44
1404.00 46
1404.09 46
1404.18 44
1404.26 40
1404.35 34
1404.43 28
1404.52 21
1404.61 15
1404.69 11
1404.78 10
1404.86 11
1404.95 15
1405.04 21
1405.12 27
1405.21 32
1405.29 37
1405.38 40
1405.47 42
1405.55 43
1405.64 44
1405.72 44
1405.81 45
1405.90 45
1405.98 45
1406.07 44
1406.15 42
1406.24 40
1406.33 38
1406.41 36
1406.50 34
1406.58 31
1406.67 29
1406.76 26
1406.84 23
1406.93 19
1407.01 16
1407.10 12
1407.19 10
1407.27 8
1407.36 7
1407.44 7
1407.53 8
1407.62 10
1407.70 12
1407.79 15
1407.87 18
1407.96 21
1408.05 25
1408.13 29
1408.22 34
1408.30 40
1408.39 47
1408.48 53
1408.56 58
1408.65 61
1408.73 63
1408.82 62
1408.91 61
1408.99 58
1409.08 54
1409.17 51
1409.25 48
1409.34 45
1409.42 43
1409.51 41
1409.60 40
1409.68 39
1409.77 39
1409.85 40
1409.94 42
1410.03 43
1410.11 45
1410.20 46
1410.28 46
1410.37 45
1410.46 43
1410.54 40
1410.63 36
1410.72 32
1410.80 28
1410.89 23
1410.97 18
1411.06 13
1411.15 8
1411.23 3
1411.32 0
1411.40 0
1411.49 0
1411.58 0
1411.66 0
1411.75 0
1411.84 0
1411.92 0
1412.01 2
1412.09 7
1412.18 11
1412.27 14
1412.35 17
1412.44 19
1412.52 21
1412.61 23
1412.70 25
1412.78 28
1412.87 30
1412.96 32
1413.04 33
1413.13 33
1413.21 32
1413.30 32
1413.39 32
1413.47 32
1413.56 32
1413.65 33
1413.73 33
1413.82 32
1413.90 30
1413.99 28
1414.08 25
1414.16 21
1414.25 16
1414.34 13
1414.42 10
1414.51 8
1414.59 8
1414.68 9
1414.77 11
1414.85 13
1414.94 15
1415.03 17
1415.11 17
1415.20 16
1415.28 15
1415.37 13
1415.46 11
1415.54 9
1415.63 7
1415.72 7
1415.80 7
1415.89 7
1415.97 8
1416.06 9
1416.15 12
1416.23 14
1416.32 16
1416.41 17
1416.49 17
1416.58 16
1416.67 13
1416.75 9
1416.84 4
1416.92 0
1417.01 0
1417.10 0
1417.18 0
1417.27 0
1417.36 0
1417.44 0
1417.53 5
1417.62 14
1417.70 22
1417.79 30
1417.87 36
1417.96 40
1418.05 42
1418.13 43
1418.22 42
1418.31 39
1418.39 34
1418.48 28
1418.57 20
1418.65 13
1418.74 5
1418.82 0
1418.91 0
1419.00 0
1419.08 0
1419.17 0
1419.26 0
1419.34 2
1419.43 6
1419.52 10
1419.60 13
1419.69 15
1419.77 16
1419.86 16
1419.95 15
1420.03 14
1420.12 14
1420.21 14
1420.29 15
1420.38 16
1420.47 18
1420.55 19
1420.64 20
1420.73 21
1420.81 20
1420.90 20
1420.98 19
1421.07 19
1421.16 20
1421.24 22
1421.33 25
1421.42 28
1421.50 30
1421.59 32
1421.68 33
1421.76 33
1421.85 31
1421.94 29
1422.02 26
1422.11 23
1422.20 20
1422.28 19
1422.37 19
1422.45 18
1422.54 18
1422.63 18
1422.71 16
1422.80 14
1422.89 11
1422.97 9
1423.06 9
1423.15 10
1423.23 14
1423.32 19
1423.41 25
1423.49 31
1423.58 36
1423.67 40
1423.75 42
1423.84 43
1423.93 43
1424.01 42
1424.10 40
1424.19 39
1424.27 38
1424.36 38
1424.44 38
1424.53 40
1424.62 43
1424.70 47
1424.79 50
1424.88 53
1424.96 56
1425.05 59
1425.14 62
1425.22 66
1425.31 70
1425.40 76
1425.48 81
1425.57 87
1425.66 93
1425.74 99
1425.83 104
1425.92 110
1426.00 114
1426.09 118
1426.18 120
1426.26 119
1426.35 116
1426.44 111
1426.52 105
1426.61 98
1426.70 91
1426.78 85
1426.87 79
1426.96 73
1427.04 69
1427.13 66
1427.22 65
1427.30 67
1427.39 72
1427.48 79
1427.56 88
1427.65 97
1427.74 105
1427.82 110
1427.91 111
1428.00 109
1428.08 104
1428.17 98
1428.26 90
1428.34 82
1428.43 75
1428.52 68
1428.60 62
1428.69 57
1428.78 52
1428.86 49
1428.95 46
1429.04 44
1429.12 44
1429.21 44
1429.30 45
1429.38 46
1429.47 47
1429.56 48
1429.64 50
1429.73 53
1429.82 57
1429.90 62
1429.99 67
1430.08 72
1430.16 75
1430.25 77
1430.34 76
1430.42 72
1430.51 66
1430.60 58
1430.68 48
1430.77 38
1430.86 30
1430.94 24
1431.03 20
1431.12 19
1431.20 20
1431.29 22
1431.38 25
1431.46 27
1431.55 30
1431.64 33
1431.73 36
1431.81 41
1431.90 48
1431.99 55
1432.07 62
1432.16 68
1432.25 71
1432.33 72
1432.42 69
1432.51 64
1432.59 58
1432.68 53
1432.77 50
1432.85 50
1432.94 53
1433.03 59
1433.11 67
1433.20 75
1433.29 81
1433.37 86
1433.46 88
1433.55 87
1433.63 84
1433.72 80
1433.81 74
1433.90 67
1433.98 59
1434.07 50
1434.16 42
1434.24 34
1434.33 29
1434.42 25
1434.50 23
1434.59 23
1434.68 25
1434.76 27
1434.85 29
1434.94 31
1435.02 34
1435.11 38
1435.20 42
1435.29 46
1435.37 50
1435.46 52
1435.55 52
1435.63 51
1435.72 48
1435.81 44
1435.89 40
1435.98 38
1436.07 37
1436.15 38
1436.24 39
1436.33 41
1436.42 42
1436.50 43
1436.59 44
1436.68 44
1436.76 44
1436.85 45
1436.94 45
1437.02 46
1437.11 47
1437.20 48
1437.28 50
1437.37 52
1437.46 53
1437.55 55
1437.63 56
1437.72 56
1437.81 56
1437.89 56
1437.98 54
1438.07 53
1438.15 50
1438.24 48
1438.33 45
1438.41 43
1438.50 42
1438.59 41
1438.68 42
1438.76 44
1438.85 45
1438.94 47
1439.02 49
1439.11 50
1439.20 51
1439.28 50
1439.37 49
1439.46 47
1439.55 44
1439.63 41
1439.72 37
1439.81 33
1439.89 30
1439.98 29
1440.07 30
1440.16 31
1440.24 34
1440.33 35
1440.42 35
1440.50 34
1440.59 31
1440.68 27
1440.76 23
1440.85 19
1440.94 17
1441.03 15
1441.11 15
1441.20 14
1441.29 14
1441.37 14
1441.46 14
1441.55 14
1441.64 15
1441.72 17
1441.81 20
1441.90 24
1441.98 28
1442.07 32
1442.16 36
1442.24 39
1442.33 42
1442.42 45
1442.51 48
1442.59 52
1442.68 55
1442.77 58
1442.85 60
1442.94 63
1443.03 65
1443.12 69
1443.20 73
1443.29 78
1443.38 82
1443.46 86
1443.55 89
1443.64 89
1443.73 87
1443.81 84
1443.90 79
1443.99 75
1444.07 70
1444.16 66
1444.25 62
1444.34 59
1444.42 55
1444.51 52
1444.60 50
1444.68 48
1444.77 48
1444.86 49
1444.95 50
1445.03 52
1445.12 52
1445.21 52
1445.29 49
1445.38 44
1445.47 38
1445.56 30
1445.64 22
1445.73 14
1445.82 7
1445.91 0
1445.99 0
1446.08 0
1446.17 0
1446.25 0
1446.34 0
1446.43 0
1446.52 0
1446.60 0
1446.69 3
1446.78 10
1446.86 17
1446.95 23
1447.04 30
1447.13 36
1447.21 41
1447.30 46
1447.39 50
1447.48 54
1447.56 57
1447.65 59
1447.74 61
1447.82 62
1447.91 62
1448.00 61
1448.09 61
1448.17 60
1448.26 60
1448.35 59
1448.44 59
1448.52 59
1448.61 58
1448.70 57
1448.78 55
1448.87 54
1448.96 53
1449.05 53
1449.13 54
1449.22 56
1449.31 59
1449.40 62
1449.48 65
1449.57 67
1449.66 67
1449.74 66
1449.83 63
1449.92 58
1450.01 52
1450.09 46
1450.18 40
1450.27 34
1450.36 28
1450.44 23
1450.53 20
1450.62 17
1450.71 16
1450.79 16
1450.88 18
1450.97 21
1451.06 26
1451.14 32
1451.23 39
1451.32 45
1451.40 51
1451.49 56
1451.58 59
1451.67 60
1451.75 59
1451.84 57
1451.93 55
1452.02 51
1452.10 46
1452.19 41
1452.28 37
1452.37 34
1452.45 32
1452.54 31
1452.63 32
1452.72 33
1452.80 36
1452.89 38
1452.98 39
1453.07 40
1453.15 40
1453.24 38
1453.33 37
1453.41 35
1453.50 32
1453.59 30
1453.68 28
1453.76 27
1453.85 26
1453.94 25
1454.03 25
1454.11 25
1454.20 24
1454.29 23
1454.38 21
1454.46 19
1454.55 17
1454.64 15
1454.73 15
1454.81 16
1454.90 19
1454.99 24
1455.08 29
1455.16 35
1455.25 40
1455.34 44
1455.43 46
1455.51 46
1455.60 45
1455.69 42
1455.78 39
1455.86 36
1455.95 34
1456.04 32
1456.13 31
1456.21 30
1456.30 29
1456.39 28
1456.48 26
1456.56 22
1456.65 18
1456.74 12
1456.83 6
1456.91 0
1457.00 0
1457.09 0
1457.18 0
1457.26 0
1457.35 0
1457.44 0
1457.53 0
1457.61 0
1457.70 3
1457.79 7
1457.88 11
1457.96 16
1458.05 22
1458.14 28
1458.23 34
1458.32 40
1458.40 44
1458.49 48
1458.58 50
1458.67 52
1458.75 52
1458.84 53
1458.93 53
1459.02 53
1459.10 53
1459.19 52
1459.28 52
1459.37 52
1459.45 52
1459.54 53
1459.63 54
1459.72 56
1459.80 58
1459.89 61
1459.98 63
1460.07 66
1460.16 69
1460.24 72
1460.33 75
1460.42 78
1460.51 79
1460.59 78
1460.68 75
1460.77 70
1460.86 63
1460.94 54
1461.03 45
1461.12 37
1461.21 29
1461.29 22
1461.38 17
1461.47 13
1461.56 10
1461.65 9
1461.73 8
1461.82 9
1461.91 10
1462.00 12
1462.08 13
1462.17 14
1462.26 15
1462.35 15
1462.43 16
1462.52 17
1462.61 18
1462.70 20
1462.79 21
1462.87 22
1462.96 22
1463.05 23
1463.14 22
1463.22 22
1463.31 22
1463.40 23
1463.49 23
1463.57 23
1463.66 23
1463.75 23
1463.84 22
1463.93 21
1464.01 20
1464.10 19
1464.19 18
1464.28 18
1464.36 17
1464.45 16
1464.54 15
1464.63 13
1464.72 11
1464.80 10
1464.89 9
1464.98 11
1465.07 16
1465.15 22
1465.24 30
1465.33 37
1465.42 44
1465.51 49
1465.59 51
1465.68 51
1465.77 49
1465.86 45
1465.94 40
1466.03 35
1466.12 29
1466.21 23
1466.30 17
1466.38 12
1466.47 8
1466.56 6
1466.65 5
1466.74 6
1466.82 9
1466.91 12
1467.00 16
1467.09 19
1467.17 21
1467.26 23
1467.35 24
1467.44 24
1467.53 23
1467.61 22
1467.70 21
1467.79 20
1467.88 20
1467.97 22
1468.05 24
1468.14 28
1468.23 31
1468.32 33
1468.40 34
1468.49 32
1468.58 30
1468.67 26
1468.76 21
1468.84 17
1468.93 13
1469.02 9
1469.11 5
1469.20 1
1469.28 0
1469.37 0
1469.46 0
1469.55 0
1469.64 0
1469.72 0
1469.81 0
1469.90 0
1469.99 3
1470.07 6
1470.16 9
1470.25 13
1470.34 18
1470.43 24
1470.51 32
1470.60 39
1470.69 46
1470.78 51
1470.87 54
1470.95 55
1471.04 53
1471.13 51
1471.22 49
1471.31 48
1471.39 48
1471.48 48
1471.57 47
1471.66 46
1471.75 43
1471.83 39
1471.92 33
1472.01 27
1472.10 21
1472.19 16
1472.27 13
1472.36 12
1472.45 13
1472.54 17
1472.63 22
1472.71 29
1472.80 37
1472.89 43
1472.98 48
1473.07 51
1473.15 52
1473.24 52
1473.33 52
1473.42 51
1473.51 50
1473.59 50
1473.68 50
1473.77 49
1473.86 48
1473.95 47
1474.03 45
1474.12 42
1474.21 39
1474.30 36
1474.39 33
1474.47 30
1474.56 26
1474.65 22
1474.74 18
1474.83 14
1474.92 11
1475.00 8
1475.09 6
1475.18 4
1475.27 3
1475.36 2
1475.44 2
1475.53 3
1475.62 5
1475.71 7
1475.80 9
1475.88 10
1475.97 11
1476.06 11
1476.15 11
1476.24 12
1476.32 13
1476.41 16
1476.50 19
1476.59 23
1476.68 27
1476.77 31
1476.85 34
1476.94 35
1477.03 35
1477.12 33
1477.21 30
1477.29 27
1477.38 23
1477.47 21
1477.56 20
1477.65 22
1477.73 24
1477.82 28
1477.91 32
1478.00 37
1478.09 41
1478.18 43
1478.26 44
1478.35 43
1478.44 40
1478.53 35
1478.62 29
1478.70 22
1478.79 14
1478.88 8
1478.97 4
1479.06 2
1479.15 2
1479.23 5
1479.32 10
1479.41 16
1479.50 22
1479.59 28
1479.68 33
1479.76 37
1479.85 39
1479.94 39
1480.03 38
1480.12 36
1480.20 34
1480.29 32
1480.38 31
1480.47 31
1480.56 32
1480.65 32
1480.73 33
1480.82 32
1480.91 32
1481.00 30
1481.09 29
1481.18 29
1481.26 31
1481.35 35
1481.44 40
1481.53 47
1481.62 54
1481.70 62
1481.79 70
1481.88 76
1481.97 81
1482.06 85
1482.15 87
1482.23 88
1482.32 86
1482.41 84
1482.50 80
1482.59 77
1482.68 73
1482.76 70
1482.85 69
1482.94 69
1483.03 69
1483.12 71
1483.21 72
1483.29 74
1483.38 76
1483.47 76
1483.56 76
1483.65 75
1483.74 72
1483.82 69
1483.91 66
1484.00 63
1484.09 62
1484.18 61
1484.27 61
1484.35 62
1484.44 62
1484.53 62
1484.62 61
1484.71 58
1484.80 53
1484.88 46
1484.97 38
1485.06 29
1485.15 20
1485.24 11
1485.33 4
1485.42 0
1485.50 0
1485.59 0
1485.68 0
1485.77 1
1485.86 5
1485.95 10
1486.03 14
1486.12 18
1486.21 22
1486.30 26
1486.39 29
1486.48 32
1486.56 33
1486.65 33
1486.74 32
1486.83 28
1486.92 22
1487.01 16
1487.10 10
1487.18 5
1487.27 1
1487.36 0
1487.45 0
1487.54 0
1487.63 2
1487.71 5
1487.80 9
1487.89 11
1487.98 14
1488.07 15
1488.16 14
1488.24 12
1488.33 9
1488.42 6
1488.51 4
1488.60 3
1488.69 5
1488.78 8
1488.86 14
1488.95 21
1489.04 29
1489.13 36
1489.22 43
1489.31 50
1489.40 57
1489.48 63
1489.57 69
1489.66 74
1489.75 77
1489.84 77
1489.93 75
1490.02 70
1490.10 63
1490.19 54
1490.28 44
1490.37 35
1490.46 26
1490.55 18
1490.63 11
1490.72 7
1490.81 5
1490.90 6
1490.99 10
1491.08 17
1491.17 25
1491.25 34
1491.34 42
1491.43 48
1491.52 52
1491.61 52
1491.70 50
1491.79 45
1491.87 39
1491.96 33
1492.05 28
1492.14 24
1492.23 23
1492.32 23
1492.41 24
1492.49 27
1492.58 29
1492.67 31
1492.76 31
1492.85 31
1492.94 30
1493.03 28
1493.12 25
1493.20 21
1493.29 17
1493.38 14
1493.47 11
1493.56 9
1493.65 7
1493.74 7
1493.82 7
1493.91 8
1494.00 9
1494.09 10
1494.18 12
1494.27 13
1494.36 15
1494.44 17
1494.53 19
1494.62 22
1494.71 25
1494.80 29
1494.89 34
1494.98 39
1495.07 45
1495.15 50
1495.24 55
1495.33 58
1495.42 59
1495.51 60
1495.60 59
1495.69 57
1495.77 56
1495.86 54
1495.95 52
1496.04 49
1496.13 45
1496.22 39
1496.31 32
1496.40 24
1496.48 16
1496.57 8
1496.66 2
1496.75 0
1496.84 0
1496.93 0
1497.02 0
1497.11 1
1497.19 3
1497.28 4
1497.37 3
1497.46 2
1497.55 0
1497.64 0
1497.73 0
1497.82 0
1497.90 0
1497.99 2
1498.08 6
1498.17 9
1498.26 13
1498.35 17
1498.44 19
1498.53 20
1498.61 20
1498.70 18
1498.79 16
1498.88 13
1498.97 11
1499.06 9
1499.15 8
1499.24 9
1499.32 10
1499.41 14
1499.50 18
1499.59 22
1499.68 27
1499.77 30
1499.86 33
1499.95 34
1500.04 35
1500.12 36
1500.21 37
1500.30 38
1500.39 40
1500.48 42
1500.57 43
1500.66 43
1500.75 42
1500.84 40
1500.92 36
1501.01 31
1501.10 25
1501.19 19
1501.28 13
1501.37 7
1501.46 4
1501.55 2
1501.63 2
1501.72 5
1501.81 8
1501.90 13
1501.99 17
1502.08 21
1502.17 26
1502.26 31
1502.35 36
1502.43 42
1502.52 49
1502.61 55
1502.70 60
1502.79 63
1502.88 65
1502.97 65
1503.06 64
1503.15 63
1503.23 61
1503.32 60
1503.41 59
1503.50 57
1503.59 56
1503.68 54
1503.77 52
1503.86 50
1503.95 48
1504.04 46
1504.12 44
1504.21 41
1504.30 38
1504.39 35
1504.48 33
1504.57 32
1504.66 32
1504.75 33
1504.84 35
1504.92 37
1505.01 39
1505.10 41
1505.19 41
1505.28 41
1505.37 40
1505.46 38
1505.55 34
1505.64 30
1505.73 25
1505.81 22
1505.90 20
1505.99 21
1506.08 25
1506.17 32
1506.26 40
1506.35 48
1506.44 55
1506.53 59
1506.62 62
1506.70 62
1506.79 62
1506.88 61
1506.97 61
1507.06 61
1507.15 62
1507.24 63
1507.33 65
1507.42 67
1507.51 69
1507.60 72
1507.68 76
1507.77 79
1507.86 82
1507.95 83
1508.04 83
1508.13 82
1508.22 79
1508.31 75
1508.40 72
1508.49 68
1508.57 66
1508.66 64
1508.75 63
1508.84 62
1508.93 61
1509.02 60
1509.11 59
1509.20 58
1509.29 56
1509.38 55
1509.47 53
1509.55 51
1509.64 48
1509.73 45
1509.82 43
1509.91 40
1510.00 37
1510.09 35
1510.18 34
1510.27 35
1510.36 36
1510.45 38
1510.54 41
1510.62 43
1510.71 45
1510.80 46
1510.89 45
1510.98 44
1511.07 41
1511.16 39
1511.25 39
1511.34 40
1511.43 43
1511.52 49
1511.60 56
1511.69 63
1511.78 69
1511.87 73
1511.96 74
1512.05 71
1512.14 66
1512.23 60
1512.32 53
1512.41 48
1512.50 44
1512.59 42
1512.68 40
1512.76 39
1512.85 37
1512.94 35
1513.03 33
1513.12 32
1513.21 30
1513.30 29
1513.39 29
1513.48 29
1513.57 29
1513.66 31
1513.75 32
1513.83 34
1513.92 36
1514.01 38
1514.10 39
1514.19 39
1514.28 39
1514.37 38
1514.46 38
1514.55 40
1514.64 42
1514.73 45
1514.82 49
1514.91 52
1515.00 54
1515.08 53
1515.17 51
1515.26 46
1515.35 41
1515.44 36
1515.53 32
1515.62 29
1515.71 30
1515.80 32
1515.89 36
1515.98 41
1516.07 47
1516.16 53
1516.25 59
1516.33 65
1516.42 70
1516.51 75
1516.60 78
1516.69 79
1516.78 80
1516.87 80
1516.96 79
1517.05 78
1517.14 76
1517.23 74
1517.32 71
1517.41 68
1517.50 64
1517.59 60
1517.67 56
1517.76 52
1517.85 48
1517.94 45
1518.03 42
1518.12 40
1518.21 39
1518.30 38
1518.39 38
1518.48 39
1518.57 39
1518.66 40
1518.75 40
1518.84 39
1518.93 38
1519.01 36
1519.10 35
1519.19 33
1519.28 33
1519.37 33
1519.46 35
1519.55 37
1519.64 39
1519.73 42
1519.82 45
1519.91 47
1520.00 48
1520.09 48
1520.18 49
1520.27 49
1520.36 49
1520.45 50
1520.53 51
1520.62 52
1520.71 54
1520.80 54
1520.89 54
1520.98 54
1521.07 52
1521.16 50
1521.25 47
1521.34 43
1521.43 38
1521.52 34
1521.61 31
1521.70 30
1521.79 30
1521.88 32
1521.97 36
1522.06 40
1522.15 44
1522.23 47
1522.32 48
1522.41 47
1522.50 44
1522.59 40
1522.68 35
1522.77 30
1522.86 25
1522.95 21
1523.04 18
1523.13 17
1523.22 18
1523.31 20
1523.40 24
1523.49 28
1523.58 33
1523.67 37
1523.76 40
1523.85 43
1523.94 45
1524.02 48
1524.11 51
1524.20 55
1524.29 59
1524.38 62
1524.47 65
1524.56 66
1524.65 66
1524.74 65
1524.83 64
1524.92 63
1525.01 64
1525.10 65
1525.19 66
1525.28 69
1525.37 71
1525.46 74
1525.55 76
1525.64 78
1525.73 80
1525.82 82
1525.91 84
1525.99 85
1526.08 86
1526.17 87
1526.26 89
1526.35 91
1526.44 94
1526.53 97
1526.62 99
1526.71 100
1526.80 99
1526.89 97
1526.98 94
1527.07 91
1527.16 87
1527.25 85
1527.34 84
1527.43 84
1527.52 85
1527.61 87
1527.70 88
1527.79 89
1527.88 89
1527.97 87
1528.06 84
1528.15 79
1528.24 74
1528.33 68
1528.41 62
1528.50 57
1528.59 51
1528.68 47
1528.77 44
1528.86 42
1528.95 42
1529.04 43
1529.13 45
1529.22 46
1529.31 48
1529.40 50
1529.49 51
1529.58 52
1529.67 52
1529.76 52
1529.85 51
1529.94 50
1530.03 48
1530.12 46
1530.21 45
1530.30 43
1530.39 42
1530.48 40
1530.57 38
1530.66 36
1530.75 34
1530.84 32
1530.93 31
1531.02 32
1531.11 33
1531.20 35
1531.29 38
1531.38 40
1531.46 43
1531.55 44
1531.64 45
1531.73 44
1531.82 43
1531.91 42
1532.00 41
1532.09 39
1532.18 37
1532.27 35
1532.36 33
1532.45 32
1532.54 31
1532.63 29
1532.72 28
1532.81 26
1532.90 24
1532.99 22
1533.08 21
1533.17 20
1533.26 20
1533.35 21
1533.44 23
1533.53 25
1533.62 27
1533.71 28
1533.80 27
1533.89 25
1533.98 23
1534.07 22
1534.16 21
1534.25 23
1534.34 27
1534.43 34
1534.52 43
1534.61 54
1534.70 64
1534.79 75
1534.88 83
1534.97 90
1535.06 95
1535.15 97
1535.24 96
1535.33 93
1535.42 88
1535.51 82
1535.60 75
1535.69 68
1535.78 62
1535.87 57
1535.96 55
1536.05 53
1536.14 53
1536.23 54
1536.32 55
1536.41 55
1536.50 55
1536.58 53
1536.67 51
1536.76 48
1536.85 45
1536.94 43
1537.03 42
1537.12 42
1537.21 43
1537.30 45
1537.39 47
1537.48 49
1537.57 50
1537.66 50
1537.75 49
1537.84 46
1537.93 42
1538.02 37
1538.11 31
1538.20 24
1538.29 16
1538.38 7
1538.47 0
1538.56 0
1538.65 0
1538.74 0
1538.83 0
1538.92 0
1539.01 1
1539.10 8
1539.19 15
1539.28 21
1539.37 25
1539.46 28
1539.55 30
1539.64 33
1539.73 35
1539.82 39
1539.91 43
1540.00 48
1540.09 53
1540.18 57
1540.27 62
1540.36 66
1540.45 69
1540.54 71
1540.63 72
1540.72 71
1540.81 68
1540.90 63
1540.99 55
1541.08 45
1541.17 34
1541.26 22
1541.35 11
1541.44 3
1541.53 0
1541.62 0
1541.71 0
1541.80 0
1541.89 0
1541.98 1
1542.07 3
1542.16 3
1542.25 3
1542.34 2
1542.43 1
1542.52 1
1542.61 2
1542.70 3
1542.79 6
1542.88 8
1542.97 11
1543.06 13
1543.15 16
1543.24 20
1543.33 23
1543.42 26
1543.52 29
1543.61 31
1543.70 31
1543.79 29
1543.88 26
1543.97 22
1544.06 18
1544.15 14
1544.24 12
1544.33 10
1544.42 10
1544.51 11
1544.60 12
1544.69 13
1544.78 14
1544.87 14
1544.96 14
1545.05 14
1545.14 14
1545.23 14
1545.32 15
1545.41 17
1545.50 21
1545.59 24
1545.68 29
1545.77 33
1545.86 38
1545.95 42
1546.04 46
1546.13 49
1546.22 51
1546.31 52
1546.40 51
1546.49 49
1546.58 47
1546.67 44
1546.76 41
1546.85 40
1546.94 41
1547.03 44
1547.12 50
1547.21 57
1547.30 66
1547.39 75
1547.48 85
1547.57 93
1547.66 99
1547.75 103
1547.84 105
1547.93 103
1548.02 101
1548.11 96
1548.20 92
1548.29 87
1548.38 82
1548.47 77
1548.56 71
1548.66 66
1548.75 60
1548.84 55
1548.93 51
1549.02 49
1549.11 49
1549.20 52
1549.29 55
1549.38 58
1549.47 61
1549.56 62
1549.65 61
1549.74 59
1549.83 57
1549.92 54
1550.01 53
1550.10 52
1550.19 53
1550.28 54
1550.37 57
1550.46 60
1550.55 62
1550.64 63
1550.73 64
1550.82 64
1550.91 62
1551.00 61
1551.09 60
1551.18 59
1551.27 59
1551.36 60
1551.45 60
1551.54 60
1551.64 60
1551.73 60
1551.82 60
1551.91 60
1552.00 61
1552.09 62
1552.18 63
1552.27 64
1552.36 65
1552.45 65
1552.54 63
1552.63 61
1552.72 58
1552.81 55
1552.90 51
1552.99 48
1553.08 45
1553.17 43
1553.26 42
1553.35 41
1553.44 41
1553.53 41
1553.62 40
1553.71 38
1553.80 35
1553.89 31
1553.98 27
1554.08 22
1554.17 18
1554.26 14
1554.35 13
1554.44 14
1554.53 17
1554.62 22
1554.71 28
1554.80 33
1554.89 38
1554.98 41
1555.07 42
1555.16 40
1555.25 36
1555.34 31
1555.43 25
1555.52 21
1555.61 19
1555.70 22
1555.79 28
1555.88 39
1555.97 53
1556.06 69
1556.16 84
1556.25 98
1556.34 108
1556.43 115
1556.52 120
1556.61 122
1556.70 124
1556.79 126
1556.88 129
1556.97 133
1557.06 136
1557.15 138
1557.24 138
1557.33 136
1557.42 132
1557.51 126
1557.60 119
1557.69 112
1557.78 105
1557.87 100
1557.97 94
1558.06 89
1558.15 85
1558.24 80
1558.33 75
1558.42 70
1558.51 65
1558.60 58
1558.69 52
1558.78 44
1558.87 37
1558.96 30
1559.05 25
1559.14 20
1559.23 17
1559.32 15
1559.41 13
1559.50 10
1559.60 7
1559.69 4
1559.78 2
1559.87 0
1559.96 1
1560.05 4
1560.14 9
1560.23 15
1560.32 21
1560.41 26
1560.50 29
1560.59 31
1560.68 32
1560.77 33
1560.86 34
1560.95 36
1561.04 38
1561.14 42
1561.23 47
1561.32 52
1561.41 57
1561.50 63
1561.59 67
1561.68 71
1561.77 73
1561.86 73
1561.95 71
1562.04 68
1562.13 65
1562.22 62
1562.31 61
1562.40 60
1562.49 60
1562.59 59
1562.68 56
1562.77 52
1562.86 45
1562.95 38
1563.04 31
1563.13 25
1563.22 22
1563.31 21
1563.40 22
1563.49 25
1563.58 30
1563.67 34
1563.76 39
1563.85 44
1563.95 48
1564.04 51
1564.13 54
1564.22 56
1564.31 58
1564.40 57
1564.49 56
1564.58 53
1564.67 50
1564.76 47
1564.85 45
1564.94 44
1565.03 44
1565.12 45
1565.22 47
1565.31 49
1565.40 49
1565.49 49
1565.58 46
1565.67 42
1565.76 38
1565.85 33
1565.94 30
1566.03 28
1566.12 28
1566.21 30
1566.30 33
1566.40 37
1566.49 40
1566.58 42
1566.67 42
1566.76 41
1566.85 39
1566.94 37
1567.03 34
1567.12 32
1567.21 30
1567.30 28
1567.39 28
1567.48 27
1567.58 28
1567.67 29
1567.76 30
1567.85 31
1567.94 33
1568.03 35
1568.12 36
1568.21 37
1568.30 37
1568.39 37
1568.48 37
1568.57 36
1568.67 37
1568.76 37
1568.85 39
1568.94 40
1569.03 41
1569.12 42
1569.21 42
1569.30 42
1569.39 41
1569.48 42
1569.57 43
1569.66 44
1569.76 47
1569.85 50
1569.94 51
1570.03 52
1570.12 51
1570.21 48
1570.30 44
1570.39 39
1570.48 34
1570.57 29
1570.66 26
1570.76 22
1570.85 20
1570.94 19
1571.03 17
1571.12 16
1571.21 15
1571.30 13
1571.39 11
1571.48 9
1571.57 7
1571.66 6
1571.76 5
1571.85 6
1571.94 9
1572.03 12
1572.12 15
1572.21 18
1572.30 19
1572.39 19
1572.48 17
1572.57 14
1572.66 11
1572.76 10
1572.85 10
1572.94 13
1573.03 17
1573.12 21
1573.21 25
1573.30 28
1573.39 28
1573.48 25
1573.57 20
1573.67 14
1573.76 6
1573.85 0
1573.94 0
1574.03 0
1574.12 0
1574.21 0
1574.30 0
1574.39 0
1574.48 0
1574.58 0
1574.67 7
1574.76 15
1574.85 23
1574.94 30
1575.03 36
1575.12 41
1575.21 44
1575.30 46
1575.39 48
1575.49 49
1575.58 49
1575.67 49
1575.76 47
1575.85 44
1575.94 40
1576.03 37
1576.12 33
1576.21 32
1576.30 32
1576.40 34
1576.49 37
1576.58 41
1576.67 45
1576.76 47
1576.85 50
1576.94 51
1577.03 53
1577.12 54
1577.22 56
1577.31 58
1577.40 60
1577.49 62
1577.58 62
1577.67 60
1577.76 56
1577.85 51
1577.94 44
1578.04 37
1578.13 30
1578.22 25
1578.31 21
1578.40 21
1578.49 23
1578.58 28
1578.67 35
1578.76 44
1578.86 52
1578.95 60
1579.04 66
1579.13 69
1579.22 70
1579.31 69
1579.40 66
1579.49 62
1579.58 60
1579.68 58
1579.77 58
1579.86 58
1579.95 58
1580.04 57
1580.13 55
1580.22 52
1580.31 47
1580.40 41
1580.50 35
1580.59 29
1580.68 23
1580.77 18
1580.86 14
1580.95 11
1581.04 11
1581.13 12
1581.23 15
1581.32 18
1581.41 22
1581.50 25
1581.59 27
1581.68 29
1581.77 31
1581.86 34
1581.96 37
1582.05 41
1582.14 46
1582.23 52
1582.32 57
1582.41 60
1582.50 62
1582.59 62
1582.69 59
1582.78 55
1582.87 50
1582.96 44
1583.05 39
1583.14 35
1583.23 33
1583.32 33
1583.42 36
1583.51 41
1583.60 48
1583.69 55
1583.78 61
1583.87 66
1583.96 69
1584.05 69
1584.15 66
1584.24 61
1584.33 55
1584.42 49
1584.51 43
1584.60 40
1584.69 39
1584.78 42
1584.88 47
1584.97 54
1585.06 61
1585.15 67
1585.24 71
1585.33 72
1585.42 70
1585.51 65
1585.61 59
1585.70 52
1585.79 45
1585.88 40
1585.97 36
1586.06 33
1586.15 32
1586.25 31
1586.34 30
1586.43 28
1586.52 27
1586.61 26
1586.70 25
1586.79 25
1586.88 26
1586.98 28
1587.07 31
1587.16 34
1587.25 37
1587.34 41
1587.43 44
1587.52 46
1587.62 48
1587.71 48
1587.80 48
1587.89 48
1587.98 46
1588.07 45
1588.16 43
1588.26 41
1588.35 39
1588.44 38
1588.53 38
1588.62 39
1588.71 40
1588.80 42
1588.90 44
1588.99 46
1589.08 47
1589.17 47
1589.26 45
1589.35 44
1589.44 43
1589.54 42
1589.63 44
1589.72 46
1589.81 50
1589.90 55
1589.99 59
1590.08 63
1590.18 65
1590.27 67
1590.36 67
1590.45 67
1590.54 66
1590.63 64
1590.72 64
1590.82 64
1590.91 65
1591.00 68
1591.09 72
1591.18 76
1591.27 80
1591.36 82
1591.46 81
1591.55 78
1591.64 72
1591.73 64
1591.82 57
1591.91 51
1592.01 47
1592.10 46
1592.19 47
1592.28 49
1592.37 52
1592.46 53
1592.55 54
1592.65 52
1592.74 49
1592.83 44
1592.92 37
1593.01 30
1593.10 23
1593.19 17
1593.29 13
1593.38 12
1593.47 13
1593.56 16
1593.65 19
1593.74 22
1593.84 24
1593.93 24
1594.02 22
1594.11 19
1594.20 15
1594.29 11
1594.39 7
1594.48 5
1594.57 3
1594.66 3
1594.75 5
1594.84 8
1594.93 12
1595.03 16
1595.12 21
1595.21 25
1595.30 29
1595.39 31
1595.48 31
1595.58 30
1595.67 27
1595.76 23
1595.85 18
1595.94 14
1596.03 12
1596.13 10
1596.22 11
1596.31 13
1596.40 17
1596.49 21
1596.58 25
1596.68 28
1596.77 30
1596.86 31
1596.95 31
1597.04 31
1597.13 32
1597.23 33
1597.32 36
1597.41 38
1597.50 39
1597.59 38
1597.68 35
1597.78 30
1597.87 24
1597.96 17
1598.05 11
1598.14 5
1598.23 0
1598.33 0
1598.42 0
1598.51 0
1598.60 0
1598.69 0
1598.78 0
1598.88 1
1598.97 2
1599.06 2
1599.15 2
1599.24 2
1599.33 2
1599.43 3
1599.52 5
1599.61 9
1599.70 14
1599.79 20
1599.88 26
1599.98 31
1600.07 34
1600.16 35
1600.25 33
1600.34 29
1600.43 24
1600.53 20
1600.62 16
1600.71 15
1600.80 16
1600.89 19
1600.99 24
1601.08 29
1601.17 35
1601.26 40
1601.35 44
1601.44 49
1601.54 53
1601.63 57
1601.72 62
1601.81 67
1601.90 74
1601.99 80
1602.09 85
1602.18 89
1602.27 90
1602.36 87
1602.45 82
1602.55 75
1602.64 67
1602.73 59
1602.82 53
1602.91 49
1603.00 48
1603.10 50
1603.19 53
1603.28 58
1603.37 62
1603.46 66
1603.56 69
1603.65 71
1603.74 72
1603.83 73
1603.92 72
1604.02 72
1604.11 70
1604.20 68
1604.29 64
1604.38 59
1604.47 53
1604.57 46
1604.66 39
1604.75 33
1604.84 27
1604.93 24
1605.03 24
1605.12 25
1605.21 29
1605.30 34
1605.39 39
1605.49 44
1605.58 49
1605.67 52
1605.76 54
1605.85 56
1605.94 56
1606.04 57
1606.13 58
1606.22 59
1606.31 62
1606.40 65
1606.50 68
1606.59 71
1606.68 74
1606.77 75
1606.86 75
1606.96 75
1607.05 74
1607.14 74
1607.23 73
1607.32 72
1607.42 70
1607.51 67
1607.60 62
1607.69 56
1607.78 50
1607.88 44
1607.97 41
1608.06 40
1608.15 40
1608.24 42
1608.34 45
1608.43 48
1608.52 51
1608.61 55
1608.70 59
1608.79 64
1608.89 69
1608.98 74
1609.07 79
1609.16 82
1609.25 83
1609.35 82
1609.44 79
1609.53 74
1609.62 68
1609.71 62
1609.81 57
1609.90 53
1609.99 52
1610.08 51
1610.18 53
1610.27 55
1610.36 57
1610.45 60
1610.54 62
1610.64 63
1610.73 64
1610.82 65
1610.91 67
1611.00 69
1611.10 72
1611.19 76
1611.28 80
1611.37 85
1611.46 88
1611.56 90
1611.65 90
1611.74 88
1611.83 84
1611.92 81
1612.02 79
1612.11 78
1612.20 78
1612.29 79
1612.38 80
1612.48 79
1612.57 77
1612.66 72
1612.75 65
1612.84 56
1612.94 47
1613.03 39
1613.12 31
1613.21 25
1613.31 21
1613.40 19
1613.49 19
1613.58 21
1613.67 25
1613.77 31
1613.86 36
1613.95 40
1614.04 43
1614.13 44
1614.23 44
1614.32 44
1614.41 44
1614.50 45
1614.60 47
1614.69 50
1614.78 53
1614.87 56
1614.96 57
1615.06 57
1615.15 55
1615.24 53
1615.33 51
1615.42 48
1615.52 46
1615.61 45
1615.70 45
1615.79 46
1615.89 48
1615.98 50
1616.07 52
1616.16 55
1616.25 57
1616.35 59
1616.44 60
1616.53 60
1616.62 60
1616.72 59
1616.81 58
1616.90 57
1616.99 55
1617.08 53
1617.18 51
1617.27 50
1617.36 49
1617.45 48
1617.55 48
1617.64 48
1617.73 48
1617.82 49
1617.91 49
1618.01 49
1618.10 49
1618.19 48
1618.28 48
1618.38 47
1618.47 46
1618.56 45
1618.65 46
1618.75 49
1618.84 52
1618.93 57
1619.02 63
1619.11 69
1619.21 77
1619.30 85
1619.39 94
1619.48 102
1619.58 111
1619.67 119
1619.76 126
1619.85 131
1619.94 134
1620.04 136
1620.13 135
1620.22 134
1620.31 132
1620.41 130
1620.50 130
1620.59 129
1620.68 129
1620.78 128
1620.87 126
1620.96 122
1621.05 116
1621.14 108
1621.24 100
1621.33 92
1621.42 86
1621.51 83
1621.61 83
1621.70 85
1621.79 91
1621.88 97
1621.98 103
1622.07 108
1622.16 110
1622.25 111
1622.35 110
1622.44 108
1622.53 107
1622.62 107
1622.72 109
1622.81 113
1622.90 118
1622.99 123
1623.08 127
1623.18 128
1623.27 127
1623.36 124
1623.45 119
1623.55 113
1623.64 109
1623.73 106
1623.82 104
1623.92 104
1624.01 104
1624.10 103
1624.19 102
1624.29 99
1624.38 94
1624.47 88
1624.56 82
1624.66 77
1624.75 73
1624.84 70
1624.93 69
1625.03 69
1625.12 70
1625.21 72
1625.30 74
1625.40 76
1625.49 77
1625.58 78
1625.67 78
1625.77 77
1625.86 76
1625.95 74
1626.04 72
1626.14 71
1626.23 70
1626.32 69
1626.41 69
1626.51 70
1626.60 70
1626.69 71
1626.78 72
1626.88 74
1626.97 77
1627.06 81
1627.15 87
1627.25 93
1627.34 99
1627.43 105
1627.52 110
1627.62 113
1627.71 115
1627.80 116
1627.89 117
1627.99 117
1628.08 117
1628.17 116
1628.26 115
1628.36 112
1628.45 107
1628.54 100
1628.63 93
1628.73 85
1628.82 78
1628.91 73
1629.00 69
1629.10 67
1629.19 68
1629.28 70
1629.37 73
1629.47 76
1629.56 80
1629.65 84
1629.74 87
1629.84 90
1629.93 91
1630.02 91
1630.11 91
1630.21 91
1630.30 93
1630.39 97
1630.48 103
1630.58 109
1630.67 116
1630.76 121
1630.86 123
1630.95 122
1631.04 120
1631.13 117
1631.23 114
1631.32 112
1631.41 112
1631.50 112
1631.60 112
1631.69 110
1631.78 107
1631.87 102
1631.97 97
1632.06 92
1632.15 88
1632.24 85
1632.34 83
1632.43 81
1632.52 80
1632.62 77
1632.71 75
1632.80 72
1632.89 70
1632.99 69
1633.08 69
1633.17 68
1633.26 67
1633.36 64
1633.45 59
1633.54 54
1633.63 49
1633.73 45
1633.82 45
1633.91 49
1634.01 57
1634.10 68
1634.19 80
1634.28 90
1634.38 98
1634.47 101
1634.56 100
1634.65 97
1634.75 91
1634.84 86
1634.93 82
1635.03 80
1635.12 80
1635.21 81
1635.30 83
1635.40 85
1635.49 86
1635.58 86
1635.67 85
1635.77 84
1635.86 81
1635.95 78
1636.05 73
1636.14 67
1636.23 60
1636.32 54
1636.42 49
1636.51 46
1636.60 45
1636.70 47
1636.79 51
1636.88 54
1636.97 57
1637.07 58
1637.16 58
1637.25 56
1637.34 54
1637.44 53
1637.53 54
1637.62 57
1637.72 64
1637.81 72
1637.90 81
1637.99 89
1638.09 95
1638.18 98
1638.27 98
1638.37 95
1638.46 90
1638.55 83
1638.64 75
1638.74 66
1638.83 59
1638.92 51
1639.02 45
1639.11 39
1639.20 35
1639.29 31
1639.39 28
1639.48 26
1639.57 25
1639.67 25
1639.76 26
1639.85 30
1639.94 35
1640.04 42
1640.13 50
1640.22 58
1640.32 65
1640.41 71
1640.50 75
1640.59 78
1640.69 80
1640.78 82
1640.87 85
1640.97 90
1641.06 95
1641.15 101
1641.24 106
1641.34 110
1641.43 111
1641.52 111
1641.62 108
1641.71 103
1641.80 96
1641.90 87
1641.99 78
1642.08 69
1642.17 60
1642.27 53
1642.36 48
1642.45 46
1642.55 45
1642.64 46
1642.73 47
1642.82 48
1642.92 47
1643.01 46
1643.10 43
1643.20 39
1643.29 36
1643.38 33
1643.48 31
1643.57 30
1643.66 31
1643.75 32
1643.85 34
1643.94 36
1644.03 37
1644.13 38
1644.22 38
1644.31 38
1644.41 37
1644.50 37
1644.59 38
1644.68 40
1644.78 43
1644.87 48
1644.96 53
1645.06 58
1645.15 62
1645.24 66
1645.34 68
1645.43 68
1645.52 66
1645.61 63
1645.71 58
1645.80 53
1645.89 47
1645.99 41
1646.08 36
1646.17 32
1646.27 29
1646.36 28
1646.45 27
1646.55 27
1646.64 28
1646.73 30
1646.82 31
1646.92 33
1647.01 35
1647.10 37
1647.20 40
1647.29 43
1647.38 47
1647.48 52
1647.57 56
1647.66 61
1647.76 66
1647.85 71
1647.94 77
1648.03 84
1648.13 90
1648.22 97
1648.31 102
1648.41 107
1648.50 109
1648.59 109
1648.69 107
1648.78 104
1648.87 101
1648.97 99
1649.06 97
1649.15 98
1649.24 100
1649.34 104
1649.43 108
1649.52 111
1649.62 113
1649.71 113
1649.80 110
1649.90 104
1649.99 96
1650.08 86
1650.18 76
1650.27 67
1650.36 58
1650.46 51
1650.55 46
1650.64 42
1650.74 40
1650.83 39
1650.92 39
1651.01 39
1651.11 40
1651.20 40
1651.29 40
1651.39 39
1651.48 39
1651.57 38
1651.67 37
1651.76 36
1651.85 35
1651.95 33
1652.04 31
1652.13 28
1652.23 25
1652.32 22
1652.41 20
1652.51 17
1652.60 15
1652.69 13
1652.79 12
1652.88 10
1652.97 8
1653.07 5
1653.16 2
1653.25 0
1653.35 0
1653.44 0
1653.53 0
1653.63 0
1653.72 0
1653.81 0
1653.91 0
1654.00 6
1654.09 13
1654.18 21
1654.28 27
1654.37 32
1654.46 35
1654.56 36
1654.65 36
1654.74 36
1654.84 35
1654.93 35
1655.02 36
1655.12 36
1655.21 37
1655.30 38
1655.40 38
1655.49 37
1655.58 37
1655.68 36
1655.77 35
1655.86 34
1655.96 33
1656.05 33
1656.14 33
1656.24 33
1656.33 33
1656.42 34
1656.52 36
1656.61 38
1656.70 41
1656.80 43
1656.89 46
1656.98 50
1657.08 54
1657.17 59
1657.26 64
1657.36 70
1657.45 76
1657.54 81
1657.64 84
1657.73 85
1657.82 84
1657.92 82
1658.01 78
1658.10 74
1658.20 70
1658.29 67
1658.39 65
1658.48 62
1658.57 60
1658.67 59
1658.76 57
1658.85 55
1658.95 53
1659.04 53
1659.13 53
1659.23 53
1659.32 53
1659.41 52
1659.51 49
1659.60 45
1659.69 40
1659.79 35
1659.88 30
1659.97 27
1660.07 26
1660.16 27
1660.25 29
1660.35 32
1660.44 35
1660.53 37
1660.63 37
1660.72 37
1660.81 36
1660.91 35
1661.00 34
1661.09 34
1661.19 35
1661.28 37
1661.37 42
1661.47 48
1661.56 57
1661.66 67
1661.75 78
1661.84 89
1661.94 97
1662.03 103
1662.12 105
1662.22 104
1662.31 101
1662.40 95
1662.50 90
1662.59 85
1662.68 81
1662.78 79
1662.87 77
1662.96 77
1663.06 78
1663.15 78
1663.25 77
1663.34 76
1663.43 73
1663.53 69
1663.62 64
1663.71 59
1663.81 53
1663.90 48
1663.99 43
1664.09 39
1664.18 36
1664.27 35
1664.37 35
1664.46 37
1664.55 41
1664.65 46
1664.74 51
1664.84 57
1664.93 63
1665.02 68
1665.12 73
1665.21 76
1665.30 77
1665.40 76
1665.49 73
1665.58 68
1665.68 63
1665.77 56
1665.87 51
1665.96 48
1666.05 45
1666.15 45
1666.24 47
1666.33 49
1666.43 53
1666.52 57
1666.61 61
1666.71 66
1666.80 71
1666.89 76
1666.99 81
1667.08 86
1667.18 90
1667.27 94
1667.36 96
1667.46 98
1667.55 98
1667.64 97
1667.74 94
1667.83 90
1667.92 86
1668.02 81
1668.11 77
1668.21 73
1668.30 70
1668.39 67
1668.49 65
1668.58 64
1668.67 65
1668.77 66
1668.86 68
1668.96 71
1669.05 74
1669.14 78
1669.24 81
1669.33 84
1669.42 85
1669.52 85
1669.61 83
1669.71 80
1669.80 76
1669.89 71
1669.99 67
1670.08 62
1670.17 59
1670.27 55
1670.36 52
1670.45 51
1670.55 51
1670.64 54
1670.74 60
1670.83 68
1670.92 79
1671.02 91
1671.11 104
1671.20 115
1671.30 124
1671.39 130
1671.49 134
1671.58 135
1671.67 133
1671.77 129
1671.86 122
1671.95 114
1672.05 104
1672.14 92
1672.24 79
1672.33 64
1672.42 50
1672.52 37
1672.61 25
1672.71 15
1672.80 7
1672.89 2
1672.99 0
1673.08 0
1673.17 0
1673.27 0
1673.36 3
1673.46 8
1673.55 16
1673.64 25
1673.74 36
1673.83 47
1673.92 60
1674.02 73
1674.11 87
1674.21 101
1674.30 114
1674.39 125
1674.49 133
1674.58 140
1674.68 143
1674.77 144
1674.86 142
1674.96 140
1675.05 136
1675.14 131
1675.24 126
1675.33 122
1675.43 119
1675.52 116
1675.61 114
1675.71 112
1675.80 109
1675.90 105
1675.99 100
1676.08 95
1676.18 89
1676.27 84
1676.37 80
1676.46 76
1676.55 72
1676.65 68
1676.74 64
1676.83 59
1676.93 54
1677.02 49
1677.12 46
1677.21 46
1677.30 47
1677.40 52
1677.49 58
1677.59 65
1677.68 73
1677.77 80
1677.87 85
1677.96 88
1678.06 89
1678.15 88
1678.24 83
1678.34 77
1678.43 69
1678.53 61
1678.62 53
1678.71 45
1678.81 39
1678.90 34
1679.00 31
1679.09 29
1679.18 27
1679.28 25
1679.37 23
1679.47 22
1679.56 20
1679.65 18
1679.75 16
1679.84 15
1679.94 15
1680.03 15
1680.12 15
1680.22 16
1680.31 17
1680.41 19
1680.50 20
1680.59 21
1680.69 22
1680.78 23
1680.88 23
1680.97 23
1681.06 23
1681.16 23
1681.25 22
1681.35 21
1681.44 21
1681.53 21
1681.63 23
1681.72 27
1681.82 33
1681.91 40
1682.00 48
1682.10 57
1682.19 65
1682.29 70
1682.38 73
1682.47 74
1682.57 71
1682.66 66
1682.76 60
1682.85 54
1682.94 50
1683.04 48
1683.13 49
1683.23 53
1683.32 59
1683.42 65
1683.51 69
1683.60 72
1683.70 72
1683.79 68
1683.89 63
1683.98 55
1684.07 48
1684.17 42
1684.26 38
1684.36 36
1684.45 38
1684.54 42
1684.64 47
1684.73 54
1684.83 60
1684.92 65
1685.02 67
1685.11 67
1685.20 65
1685.30 62
1685.39 60
1685.49 57
1685.58 56
1685.67 55
1685.77 55
1685.86 56
1685.96 57
1686.05 60
1686.15 64
1686.24 69
1686.33 74
1686.43 79
1686.52 82
1686.62 85
1686.71 86
1686.80 87
1686.90 88
1686.99 90
1687.09 92
1687.18 95
1687.28 99
1687.37 102
1687.46 104
1687.56 105
1687.65 105
1687.75 104
1687.84 101
1687.93 98
1688.03 93
1688.12 89
1688.22 84
1688.31 80
1688.41 76
1688.50 73
1688.59 72
1688.69 72
1688.78 73
1688.88 75
1688.97 77
1689.07 79
1689.16 80
1689.25 80
1689.35 80
1689.44 81
1689.54 81
1689.63 83
1689.73 84
1689.82 85
1689.91 84
1690.01 80
1690.10 74
1690.20 64
1690.29 53
1690.39 42
1690.48 32
1690.57 25
1690.67 23
1690.76 26
1690.86 32
1690.95 41
1691.05 51
1691.14 62
1691.23 71
1691.33 79
1691.42 84
1691.52 87
1691.61 88
1691.71 88
1691.80 86
1691.89 83
1691.99 80
1692.08 77
1692.18 75
1692.27 72
1692.37 71
1692.46 69
1692.55 67
1692.65 65
1692.74 63
1692.84 60
1692.93 56
1693.03 53
1693.12 50
1693.22 47
1693.31 44
1693.40 41
1693.50 37
1693.59 32
1693.69 25
1693.78 17
1693.88 8
1693.97 0
1694.06 0
1694.16 0
1694.25 0
1694.35 0
1694.44 0
1694.54 0
1694.63 4
1694.73 8
1694.82 10
1694.91 10
1695.01 9
1695.10 6
1695.20 4
1695.29 3
1695.39 5
1695.48 8
1695.58 12
1695.67 18
1695.76 24
1695.86 31
1695.95 36
1696.05 41
1696.14 45
1696.24 50
1696.33 57
1696.43 64
1696.52 72
1696.61 81
1696.71 90
1696.80 96
1696.90 100
1696.99 101
1697.09 99
1697.18 93
1697.28 86
1697.37 78
1697.46 72
1697.56 67
1697.65 64
1697.75 65
1697.84 68
1697.94 72
1698.03 76
1698.13 81
1698.22 86
1698.32 91
1698.41 95
1698.50 99
1698.60 103
1698.69 105
1698.79 107
1698.88 106
1698.98 103
1699.07 98
1699.17 91
1699.26 83
1699.36 74
1699.45 64
1699.54 55
1699.64 46
1699.73 37
1699.83 28
1699.92 19
1700.02 12
1700.11 6
1700.21 3
1700.30 1
1700.40 2
1700.49 4
1700.58 7
1700.68 10
1700.77 13
1700.87 16
1700.96 20
1701.06 24
1701.15 29
1701.25 35
1701.34 40
1701.44 43
1701.53 45
1701.62 44
1701.72 43
1701.81 43
1701.91 44
1702.00 48
1702.10 54
1702.19 62
1702.29 71
1702.38 78
1702.48 84
1702.57 88
1702.67 90
1702.76 91
1702.85 91
1702.95 91
1703.04 91
1703.14 91
1703.23 90
1703.33 89
1703.42 87
1703.52 86
1703.61 86
1703.71 85
1703.80 85
1703.90 86
1703.99 86
1704.09 87
1704.18 87
1704.27 87
1704.37 87
1704.46 87
1704.56 86
1704.65 85
1704.75 84
1704.84 82
1704.94 79
1705.03 77
1705.13 74
1705.22 72
1705.32 70
1705.41 70
1705.51 72
1705.60 74
1705.70 78
1705.79 83
1705.88 89
1705.98 94
1706.07 99
1706.17 103
1706.26 106
1706.36 109
1706.45 111
1706.55 113
1706.64 114
1706.74 115
1706.83 114
1706.93 112
1707.02 108
1707.12 103
1707.21 97
1707.31 90
1707.40 84
1707.50 78
1707.59 74
1707.68 70
1707.78 66
1707.87 63
1707.97 59
1708.06 57
1708.16 56
1708.25 57
1708.35 60
1708.44 65
1708.54 71
1708.63 76
1708.73 79
1708.82 80
1708.92 78
1709.01 73
1709.11 67
1709.20 61
1709.30 56
1709.39 51
1709.49 48
1709.58 47
1709.68 47
1709.77 48
1709.87 49
1709.96 50
1710.06 52
1710.15 55
1710.24 58
1710.34 61
1710.43 64
1710.53 66
1710.62 69
1710.72 70
1710.81 71
1710.91 71
1711.00 72
1711.10 73
1711.19 74
1711.29 76
1711.38 77
1711.48 78
1711.57 77
1711.67 76
1711.76 75
1711.86 74
1711.95 75
1712.05 77
1712.14 80
1712.24 84
1712.33 87
1712.43 89
1712.52 90
1712.62 89
1712.71 87
1712.81 85
1712.90 85
1713.00 85
1713.09 87
1713.19 91
1713.28 95
1713.38 99
1713.47 102
1713.57 105
1713.66 106
1713.76 107
1713.85 106
1713.95 104
1714.04 101
1714.14 97
1714.23 92
1714.33 87
1714.42 83
1714.52 78
1714.61 74
1714.71 71
1714.80 69
1714.90 67
1714.99 65
1715.09 65
1715.18 64
1715.28 64
1715.37 64
1715.47 65
1715.56 65
1715.66 64
1715.75 63
1715.85 62
1715.94 60
1716.04 60
1716.13 60
1716.23 61
1716.32 64
1716.42 67
1716.51 71
1716.61 75
1716.70 79
1716.80 82
1716.89 83
1716.99 82
1717.08 79
1717.18 74
1717.27 67
1717.37 58
1717.46 48
1717.56 39
1717.65 30
1717.75 22
1717.84 16
1717.94 11
1718.03 7
1718.13 3
1718.22 0
1718.32 0
1718.41 0
1718.51 0
1718.60 0
1718.70 0
1718.79 0
1718.89 0
1718.98 6
1719.08 13
1719.17 19
1719.27 22
1719.36 22
1719.46 21
1719.55 19
1719.65 17
1719.74 17
1719.84 20
1719.93 24
1720.03 29
1720.12 35
1720.22 39
1720.31 41
1720.41 40
1720.50 37
1720.60 33
1720.69 29
1720.79 26
1720.88 23
1720.98 22
1721.07 21
1721.17 20
1721.26 18
1721.36 16
1721.45 12
1721.55 10
1721.65 9
1721.74 11
1721.84 16
1721.93 24
1722.03 34
1722.12 45
1722.22 55
1722.31 64
1722.41 71
1722.50 77
1722.60 81
1722.69 84
1722.79 87
1722.88 90
1722.98 92
1723.07 94
1723.17 95
1723.26 94
1723.36 92
1723.45 88
1723.55 85
1723.64 81
1723.74 79
1723.83 78
1723.93 78
1724.02 79
1724.12 81
1724.22 83
1724.31 84
1724.41 84
1724.50 82
1724.60 80
1724.69 78
1724.79 76
1724.88 74
1724.98 72
1725.07 70
1725.17 66
1725.26 62
1725.36 56
1725.45 48
1725.55 39
1725.64 31
1725.74 24
1725.83 19
1725.93 18
1726.03 19
1726.12 22
1726.22 26
1726.31 29
1726.41 30
1726.50 31
1726.60 30
1726.69 30
1726.79 32
1726.88 37
1726.98 45
1727.07 55
1727.17 67
1727.26 79
1727.36 90
1727.45 99
1727.55 106
1727.65 111
1727.74 114
1727.84 115
1727.93 116
1728.03 116
1728.12 114
1728.22 110
1728.31 103
1728.41 95
1728.50 86
1728.60 77
1728.69 69
1728.79 65
1728.88 64
1728.98 66
1729.08 70
1729.17 75
1729.27 78
1729.36 80
1729.46 80
1729.55 78
1729.65 75
1729.74 72
1729.84 70
1729.93 69
1730.03 69
1730.12 71
1730.22 75
1730.32 79
1730.41 83
1730.51 86
1730.60 87
1730.70 86
1730.79 82
1730.89 76
1730.98 69
1731.08 60
1731.17 52
1731.27 44
1731.36 37
1731.46 33
1731.56 31
1731.65 32
1731.75 35
1731.84 41
1731.94 47
1732.03 53
1732.13 60
1732.22 66
1732.32 71
1732.41 77
1732.51 82
1732.61 87
1732.70 89
1732.80 90
1732.89 87
1732.99 81
1733.08 73
1733.18 64
1733.27 55
1733.37 48
1733.46 44
1733.56 41
1733.66 41
1733.75 41
1733.85 41
1733.94 42
1734.04 42
1734.13 43
1734.23 46
1734.32 51
1734.42 59
1734.52 67
1734.61 75
1734.71 81
1734.80 85
1734.90 84
1734.99 80
1735.09 75
1735.18 68
1735.28 62
1735.38 56
1735.47 51
1735.57 45
1735.66 37
1735.76 29
1735.85 19
1735.95 9
1736.04 1
1736.14 0
1736.24 0
1736.33 0
1736.43 0
1736.52 0
1736.62 0
1736.71 1
1736.81 2
1736.90 2
1737.00 2
1737.10 3
1737.19 5
1737.29 8
1737.38 13
1737.48 18
1737.57 23
1737.67 27
1737.76 29
1737.86 31
1737.96 32
1738.05 33
1738.15 35
1738.24 39
1738.34 43
1738.43 49
1738.53 55
1738.63 60
1738.72 63
1738.82 64
1738.91 64
1739.01 62
1739.10 59
1739.20 56
1739.29 54
1739.39 52
1739.49 50
1739.58 48
1739.68 45
1739.77 41
1739.87 37
1739.96 33
1740.06 29
1740.16 28
1740.25 30
1740.35 35
1740.44 44
1740.54 54
1740.63 65
1740.73 75
1740.83 83
1740.92 88
1741.02 90
1741.11 90
1741.21 88
1741.30 85
1741.40 81
1741.50 77
1741.59 72
1741.69 67
1741.78 63
1741.88 59
1741.97 57
1742.07 56
1742.17 56
1742.26 56
1742.36 55
1742.45 53
1742.55 49
1742.64 44
1742.74 40
1742.84 37
1742.93 37
1743.03 39
1743.12 42
1743.22 47
1743.31 52
1743.41 57
1743.51 61
1743.60 63
1743.70 65
1743.79 65
1743.89 64
1743.98 62
1744.08 59
1744.18 56
1744.27 54
1744.37 54
1744.46 55
1744.56 58
1744.65 62
1744.75 67
1744.85 70
1744.94 72
1745.04 73
1745.13 72
1745.23 71
1745.33 71
1745.42 70
1745.52 71
1745.61 72
1745.71 73
1745.80 74
1745.90 75
1746.00 76
1746.09 77
1746.19 78
1746.28 80
1746.38 82
1746.48 83
1746.57 83
1746.67 81
1746.76 77
1746.86 71
1746.95 64
1747.05 56
1747.15 48
1747.24 40
1747.34 33
1747.43 26
1747.53 19
1747.63 14
1747.72 10
1747.82 8
1747.91 8
1748.01 10
1748.11 15
1748.20 19
1748.30 23
1748.39 27
1748.49 29
1748.58 30
1748.68 30
1748.78 30
1748.87 32
1748.97 35
1749.06 39
1749.16 43
1749.26 48
1749.35 52
1749.45 56
1749.54 58
1749.64 61
1749.74 63
1749.83 67
1749.93 70
1750.02 75
1750.12 79
1750.22 82
1750.31 84
1750.41 84
1750.50 83
1750.60 80
1750.69 77
1750.79 73
1750.89 69
1750.98 65
1751.08 62
1751.17 59
1751.27 56
1751.37 53
1751.46 51
1751.56 50
1751.65 50
1751.75 51
1751.85 52
1751.94 55
1752.04 57
1752.13 61
1752.23 64
1752.33 68
1752.42 71
1752.52 74
1752.61 76
1752.71 77
1752.81 77
1752.90 75
1753.00 73
1753.09 70
1753.19 67
1753.29 64
1753.38 61
1753.48 57
1753.57 51
1753.67 45
1753.77 38
1753.86 31
1753.96 25
1754.06 21
1754.15 20
1754.25 20
1754.34 23
1754.44 27
1754.54 33
1754.63 39
1754.73 45
1754.82 51
1754.92 55
1755.02 58
1755.11 59
1755.21 59
1755.30 56
1755.40 53
1755.50 49
1755.59 44
1755.69 40
1755.78 37
1755.88 35
1755.98 34
1756.07 35
1756.17 39
1756.26 44
1756.36 52
1756.46 60
1756.55 68
1756.65 74
1756.75 80
1756.84 83
1756.94 84
1757.03 84
1757.13 83
1757.23 81
1757.32 80
1757.42 79
1757.51 77
1757.61 75
1757.71 72
1757.80 68
1757.90 65
1758.00 62
1758.09 60
1758.19 60
1758.28 60
1758.38 62
1758.48 64
1758.57 67
1758.67 71
1758.76 76
1758.86 81
1758.96 85
1759.05 88
1759.15 89
1759.25 87
1759.34 83
1759.44 76
1759.53 69
1759.63 62
1759.73 55
1759.82 51
1759.92 49
1760.02 49
1760.11 53
1760.21 59
1760.30 66
1760.40 74
1760.50 81
1760.59 87
1760.69 89
1760.79 88
1760.88 85
1760.98 81
1761.07 76
1761.17 73
1761.27 70
1761.36 70
1761.46 70
1761.56 70
1761.65 70
1761.75 70
1761.84 69
1761.94 68
1762.04 67
1762.13 66
1762.23 66
1762.33 65
1762.42 64
1762.52 64
1762.61 63
1762.71 63
1762.81 63
1762.90 63
1763.00 62
1763.10 61
1763.19 58
1763.29 55
1763.38 50
1763.48 46
1763.58 43
1763.67 43
1763.77 46
1763.87 51
1763.96 58
1764.06 64
1764.15 69
1764.25 72
1764.35 71
1764.44 68
1764.54 64
1764.64 61
1764.73 59
1764.83 59
1764.93 62
1765.02 67
1765.12 74
1765.21 80
1765.31 84
1765.41 86
1765.50 85
1765.60 81
1765.70 74
1765.79 67
1765.89 58
1765.99 51
1766.08 46
1766.18 43
1766.27 42
1766.37 44
1766.47 48
1766.56 54
1766.66 60
1766.76 68
1766.85 77
1766.95 85
1767.05 92
1767.14 98
1767.24 100
1767.34 101
1767.43 99
1767.53 95
1767.62 91
1767.72 87
1767.82 84
1767.91 83
1768.01 83
1768.11 85
1768.20 87
1768.30 89
1768.40 91
1768.49 92
1768.59 93
1768.69 93
1768.78 93
1768.88 93
1768.97 93
1769.07 94
1769.17 96
1769.26 99
1769.36 104
1769.46 108
1769.55 112
1769.65 114
1769.75 114
1769.84 112
1769.94 107
1770.04 101
1770.13 94
1770.23 87
1770.33 81
1770.42 77
1770.52 75
1770.61 75
1770.71 76
1770.81 77
1770.90 78
1771.00 78
1771.10 77
1771.19 75
1771.29 74
1771.39 73
1771.48 71
1771.58 69
1771.68 66
1771.77 61
1771.87 55
1771.97 47
1772.06 40
1772.16 32
1772.26 26
1772.35 21
1772.45 16
1772.55 11
1772.64 5
1772.74 0
1772.83 0
1772.93 0
1773.03 0
1773.12 0
1773.22 0
1773.32 0
1773.41 0
1773.51 7
1773.61 22
1773.70 38
1773.80 52
1773.90 65
1773.99 74
1774.09 80
1774.19 82
1774.28 81
1774.38 77
1774.48 72
1774.57 67
1774.67 62
1774.77 60
1774.86 58
1774.96 59
1775.06 60
1775.15 62
1775.25 64
1775.35 65
1775.44 66
1775.54 66
1775.64 66
1775.73 67
1775.83 69
1775.93 71
1776.02 73
1776.12 76
1776.22 77
1776.31 77
1776.41 75
1776.51 73
1776.60 70
1776.70 67
1776.80 64
1776.89 62
1776.99 62
1777.09 62
1777.18 63
1777.28 65
1777.38 65
1777.47 66
1777.57 64
1777.67 62
1777.76 57
1777.86 51
1777.96 45
1778.05 39
1778.15 34
1778.25 30
1778.34 29
1778.44 31
1778.54 34
1778.63 39
1778.73 44
1778.83 49
1778.92 53
1779.02 56
1779.12 56
1779.21 55
1779.31 53
1779.41 50
1779.50 47
1779.60 43
1779.70 39
1779.79 35
1779.89 31
1779.99 27
1780.08 23
1780.18 20
1780.28 19
1780.37 20
1780.47 23
1780.57 27
1780.67 33
1780.76 40
1780.86 48
1780.96 56
1781.05 64
1781.15 72
1781.25 79
1781.34 84
1781.44 87
1781.54 86
1781.63 83
1781.73 79
1781.83 73
1781.92 68
1782.02 64
1782.12 62
1782.21 62
1782.31 63
1782.41 64
1782.50 64
1782.60 64
1782.70 62
1782.79 58
1782.89 54
1782.99 50
1783.09 47
1783.18 44
1783.28 43
1783.38 43
1783.47 43
1783.57 42
1783.67 40
1783.76 37
1783.86 33
1783.96 30
1784.05 27
1784.15 26
1784.25 27
1784.34 30
1784.44 34
1784.54 39
1784.64 44
1784.73 48
1784.83 52
1784.93 55
1785.02 59
1785.12 62
1785.22 65
1785.31 69
1785.41 73
1785.51 77
1785.60 81
1785.70 83
1785.80 85
1785.89 84
1785.99 81
1786.09 77
1786.19 71
1786.28 66
1786.38 62
1786.48 60
1786.57 61
1786.67 66
1786.77 72
1786.86 81
1786.96 90
1787.06 99
1787.16 107
1787.25 114
1787.35 120
1787.45 124
1787.54 128
1787.64 132
1787.74 135
1787.83 138
1787.93 141
1788.03 143
1788.12 145
1788.22 146
1788.32 146
1788.42 146
1788.51 147
1788.61 148
1788.71 151
1788.80 155
1788.90 158
1789.00 160
1789.09 159
1789.19 154
1789.29 146
1789.39 134
1789.48 119
1789.58 105
1789.68 91
1789.77 80
1789.87 71
1789.97 65
1790.06 63
1790.16 63
1790.26 65
1790.36 69
1790.45 72
1790.55 76
1790.65 79
1790.74 80
1790.84 81
1790.94 80
1791.04 78
1791.13 75
1791.23 71
1791.33 66
1791.42 61
1791.52 56
1791.62 52
1791.71 48
1791.81 46
1791.91 45
1792.01 46
1792.10 47
1792.20 50
1792.30 53
1792.39 56
1792.49 58
1792.59 59
1792.69 59
1792.78 58
1792.88 56
1792.98 53
1793.07 51
1793.17 49
1793.27 49
1793.37 51
1793.46 53
1793.56 57
1793.66 61
1793.75 65
1793.85 69
1793.95 71
1794.05 72
1794.14 70
1794.24 67
1794.34 63
1794.43 57
1794.53 52
1794.63 47
1794.73 42
1794.82 38
1794.92 35
1795.02 32
1795.11 29
1795.21 28
1795.31 27
1795.41 28
1795.50 31
1795.60 35
1795.70 41
1795.79 47
1795.89 53
1795.99 59
1796.09 64
1796.18 67
1796.28 69
1796.38 70
1796.47 69
1796.57 68
1796.67 67
1796.77 66
1796.86 65
1796.96 63
1797.06 61
1797.16 59
1797.25 57
1797.35 55
1797.45 54
1797.54 54
1797.64 55
1797.74 57
1797.84 60
1797.93 63
1798.03 66
1798.13 69
1798.22 74
1798.32 79
1798.42 84
1798.52 89
1798.61 91
1798.71 90
1798.81 85
1798.91 76
1799.00 64
1799.10 52
1799.20 40
1799.29 30
1799.39 22
1799.49 16
1799.59 10
1799.68 6
1799.78 1
1799.88 0
1799.98 0
1800.07 0
1800.17 0
1800.27 0
1800.36 0
1800.46 0
1800.56 0
1800.66 4
1800.75 11
1800.85 19
1800.95 27
1801.05 35
1801.14 42
1801.24 47
1801.34 49
1801.44 49
1801.53 47
1801.63 45
1801.73 45
1801.82 46
1801.92 50
1802.02 57
1802.12 64
1802.21 71
1802.31 76
1802.41 78
1802.51 77
1802.60 74
1802.70 69
1802.80 64
1802.90 58
1802.99 53
1803.09 48
1803.19 45
1803.29 43
1803.38 41
1803.48 41
1803.58 41
1803.68 40
1803.77 40
1803.87 38
1803.97 37
1804.06 35
1804.16 34
1804.26 33
1804.36 32
1804.45 31
1804.55 30
1804.65 28
1804.75 27
1804.84 25
1804.94 25
1805.04 26
1805.14 29
1805.23 33
1805.33 38
1805.43 41
1805.53 43
1805.62 43
1805.72 41
1805.82 38
1805.92 33
1806.01 29
1806.11 25
1806.21 22
1806.31 19
1806.40 16
1806.50 14
1806.60 12
1806.70 11
1806.79 13
1806.89 16
1806.99 22
1807.09 30
1807.18 40
1807.28 51
1807.38 62
1807.48 71
1807.57 79
1807.67 84
1807.77 88
1807.87 89
1807.96 89
1808.06 87
1808.16 85
1808.26 84
1808.35 83
1808.45 83
1808.55 85
1808.65 88
1808.74 91
1808.84 94
1808.94 96
1809.04 96
1809.13 93
1809.23 87
1809.33 79
1809.43 69
1809.52 59
1809.62 48
1809.72 37
1809.82 29
1809.91 22
1810.01 17
1810.11 15
1810.21 14
1810.30 15
1810.40 18
1810.50 21
1810.60 26
1810.69 31
1810.79 37
1810.89 44
1810.99 52
1811.08 58
1811.18 64
1811.28 67
1811.38 69
1811.48 67
1811.57 63
1811.67 58
1811.77 51
1811.87 45
1811.96 39
1812.06 35
1812.16 32
1812.26 30
1812.35 28
1812.45 27
1812.55 25
1812.65 23
1812.74 21
1812.84 19
1812.94 19
1813.04 20
1813.14 22
1813.23 25
1813.33 28
1813.43 32
1813.53 34
1813.62 36
1813.72 37
1813.82 36
1813.92 35
1814.01 32
1814.11 29
1814.21 25
1814.31 21
1814.40 17
1814.50 14
1814.60 11
1814.70 8
1814.80 7
1814.89 6
1814.99 5
1815.09 4
1815.19 3
1815.28 3
1815.38 4
1815.48 6
1815.58 9
1815.68 15
1815.77 22
1815.87 29
1815.97 37
1816.07 43
1816.16 48
1816.26 51
1816.36 52
1816.46 53
1816.55 54
1816.65 55
1816.75 58
1816.85 61
1816.95 66
1817.04 72
1817.14 78
1817.24 84
1817.34 89
1817.43 93
1817.53 94
1817.63 93
1817.73 89
1817.83 83
1817.92 74
1818.02 66
1818.12 58
1818.22 52
1818.31 49
1818.41 49
1818.51 51
1818.61 53
1818.71 55
1818.80 56
1818.90 56
1819.00 55
1819.10 54
1819.19 53
1819.29 54
1819.39 56
1819.49 59
1819.59 62
1819.68 64
1819.78 66
1819.88 68
1819.98 68
1820.08 69
1820.17 70
1820.27 70
1820.37 71
1820.47 72
1820.56 72
1820.66 73
1820.76 73
1820.86 74
1820.96 75
1821.05 77
1821.15 79
1821.25 81
1821.35 84
1821.45 86
1821.54 88
1821.64 89
1821.74 90
1821.84 89
1821.93 86
1822.03 82
1822.13 78
1822.23 72
1822.33 67
1822.42 61
1822.52 56
1822.62 51
1822.72 45
1822.82 40
1822.91 34
1823.01 28
1823.11 22
1823.21 18
1823.31 14
1823.40 13
1823.50 12
1823.60 13
1823.70 15
1823.80 18
1823.89 21
1823.99 26
1824.09 31
1824.19 37
1824.28 43
1824.38 50
1824.48 57
1824.58 64
1824.68 71
1824.77 78
1824.87 84
1824.97 89
1825.07 92
1825.17 95
1825.26 96
1825.36 95
1825.46 93
1825.56 90
1825.66 87
1825.75 83
1825.85 80
1825.95 77
1826.05 76
1826.15 75
1826.24 77
1826.34 79
1826.44 82
1826.54 85
1826.64 88
1826.73 90
1826.83 89
1826.93 88
1827.03 84
1827.13 78
1827.22 72
1827.32 67
1827.42 62
1827.52 59
1827.62 57
1827.71 56
1827.81 55
1827.91 54
1828.01 52
1828.11 49
1828.21 46
1828.30 42
1828.40 40
1828.50 39
1828.60 38
1828.70 38
1828.79 38
1828.89 38
1828.99 38
1829.09 38
1829.19 38
1829.28 38
1829.38 37
1829.48 36
1829.58 33
1829.68 28
1829.77 22
1829.87 17
1829.97 12
1830.07 10
1830.17 12
1830.26 16
1830.36 22
1830.46 30
1830.56 37
1830.66 42
1830.76 44
1830.85 43
1830.95 40
1831.05 34
1831.15 27
1831.25 19
1831.34 12
1831.44 5
1831.54 0
1831.64 0
1831.74 0
1831.84 0
1831.93 0
1832.03 0
1832.13 0
1832.23 0
1832.33 1
1832.42 8
1832.52 15
1832.62 22
1832.72 28
1832.82 32
1832.91 35
1833.01 38
1833.11 40
1833.21 43
1833.31 45
1833.41 49
1833.50 54
1833.60 60
1833.70 67
1833.80 75
1833.90 83
1834.00 90
1834.09 95
1834.19 98
1834.29 99
1834.39 96
1834.49 92
1834.58 87
1834.68 82
1834.78 76
1834.88 71
1834.98 67
1835.08 63
1835.17 59
1835.27 56
1835.37 55
1835.47 56
1835.57 58
1835.67 63
1835.76 68
1835.86 73
1835.96 77
1836.06 79
1836.16 81
1836.25 80
1836.35 78
1836.45 75
1836.55 71
1836.65 66
1836.75 60
1836.84 53
1836.94 46
1837.04 40
1837.14 33
1837.24 27
1837.34 20
1837.43 13
1837.53 6
1837.63 0
1837.73 0
1837.83 0
1837.93 0
1838.02 0
1838.12 0
1838.22 0
1838.32 0
1838.42 0
1838.52 9
1838.61 18
1838.71 26
1838.81 31
1838.91 34
1839.01 33
1839.11 30
1839.20 26
1839.30 23
1839.40 20
1839.50 18
1839.60 18
1839.70 19
1839.79 21
1839.89 23
1839.99 26
1840.09 30
1840.19 36
1840.29 42
1840.38 48
1840.48 53
1840.58 57
1840.68 60
1840.78 61
1840.88 62
1840.98 63
1841.07 65
1841.17 68
1841.27 71
1841.37 74
1841.47 77
1841.57 78
1841.66 79
1841.76 79
1841.86 79
1841.96 79
1842.06 79
1842.16 78
1842.25 76
1842.35 72
1842.45 65
1842.55 57
1842.65 47
1842.75 35
1842.85 25
1842.94 16
1843.04 9
1843.14 7
1843.24 8
1843.34 12
1843.44 19
1843.53 27
1843.63 35
1843.73 41
1843.83 45
1843.93 47
1844.03 46
1844.13 44
1844.22 40
1844.32 34
1844.42 28
1844.52 21
1844.62 16
1844.72 12
1844.81 11
1844.91 15
1845.01 23
1845.11 34
1845.21 49
1845.31 64
1845.41 78
1845.50 90
1845.60 98
1845.70 102
1845.80 102
1845.90 99
1846.00 93
1846.10 87
1846.19 81
1846.29 74
1846.39 68
1846.49 62
1846.59 57
1846.69 52
1846.79 48
1846.88 45
1846.98 43
1847.08 41
1847.18 39
1847.28 37
1847.38 33
1847.48 29
1847.57 25
1847.67 22
1847.77 20
1847.87 21
1847.97 22
1848.07 26
1848.17 29
1848.26 33
1848.36 36
1848.46 39
1848.56 42
1848.66 44
1848.76 47
1848.86 50
1848.95 54
1849.05 58
1849.15 62
1849.25 67
1849.35 71
1849.45 74
1849.55 77
1849.64 78
1849.74 79
1849.84 78
1849.94 76
1850.04 73
1850.14 70
1850.24 66
1850.34 61
1850.43 57
1850.53 53
1850.63 49
1850.73 46
1850.83 43
1850.93 41
1851.03 39
1851.12 39
1851.22 40
1851.32 42
1851.42 45
1851.52 49
1851.62 54
1851.72 58
1851.82 61
1851.91 62
1852.01 61
1852.11 59
1852.21 55
1852.31 50
1852.41 45
1852.51 41
1852.60 38
1852.70 38
1852.80 38
1852.90 39
1853.00 41
1853.10 41
1853.20 40
1853.30 37
1853.39 33
1853.49 29
1853.59 24
1853.69 21
1853.79 19
1853.89 19
1853.99 21
1854.09 24
1854.18 29
1854.28 36
1854.38 43
1854.48 51
1854.58 59
1854.68 67
1854.78 74
1854.88 78
1854.97 80
1855.07 79
1855.17 75
1855.27 68
1855.37 59
1855.47 49
1855.57 40
1855.67 34
1855.76 30
1855.86 30
1855.96 34
1856.06 40
1856.16 48
1856.26 56
1856.36 64
1856.46 71
1856.56 76
1856.65 78
1856.75 80
1856.85 80
1856.95 79
1857.05 77
1857.15 74
1857.25 70
1857.35 65
1857.44 60
1857.54 54
1857.64 47
1857.74 39
1857.84 31
1857.94 23
1858.04 16
1858.14 11
1858.24 7
1858.33 5
1858.43 6
1858.53 10
1858.63 14
1858.73 19
1858.83 24
1858.93 28
1859.03 30
1859.13 31
1859.22 32
1859.32 34
1859.42 37
1859.52 42
1859.62 48
1859.72 56
1859.82 64
1859.92 72
1860.02 78
1860.11 83
1860.21 85
1860.31 87
1860.41 86
1860.51 84
1860.61 82
1860.71 78
1860.81 75
1860.91 72
1861.00 69
1861.10 66
1861.20 64
1861.30 62
1861.40 61
1861.50 61
1861.60 61
1861.70 63
1861.80 65
1861.90 68
1861.99 71
1862.09 73
1862.19 74
1862.29 74
1862.39 73
1862.49 73
1862.59 73
1862.69 74
1862.79 76
1862.88 79
1862.98 83
1863.08 88
1863.18 92
1863.28 97
1863.38 100
1863.48 102
1863.58 104
1863.68 104
1863.78 103
1863.87 102
1863.97 100
1864.07 99
1864.17 97
1864.27 94
1864.37 91
1864.47 86
1864.57 79
1864.67 72
1864.77 64
1864.87 57
1864.96 52
1865.06 49
1865.16 50
1865.26 54
1865.36 59
1865.46 66
1865.56 72
1865.66 76
1865.76 77
1865.86 75
1865.95 70
1866.05 63
1866.15 54
1866.25 44
1866.35 34
1866.45 26
1866.55 19
1866.65 13
1866.75 8
1866.85 3
1866.95 0
1867.04 0
1867.14 0
1867.24 0
1867.34 0
1867.44 0
1867.54 0
1867.64 0
1867.74 2
1867.84 7
1867.94 12
1868.04 16
1868.13 21
1868.23 25
1868.33 30
1868.43 35
1868.53 40
1868.63 43
1868.73 46
1868.83 48
1868.93 49
1869.03 50
1869.13 50
1869.23 52
1869.32 54
1869.42 56
1869.52 59
1869.62 62
1869.72 66
1869.82 69
1869.92 73
1870.02 77
1870.12 81
1870.22 84
1870.32 87
1870.42 88
1870.51 87
1870.61 84
1870.71 78
1870.81 71
1870.91 62
1871.01 54
1871.11 46
1871.21 39
1871.31 33
1871.41 28
1871.51 23
1871.61 19
1871.70 17
1871.80 16
1871.90 16
1872.00 17
1872.10 18
1872.20 19
1872.30 19
1872.40 17
1872.50 14
1872.60 11
1872.70 7
1872.80 3
1872.90 1
1873.00 0
1873.09 2
1873.19 6
1873.29 13
1873.39 22
1873.49 34
1873.59 47
1873.69 60
1873.79 73
1873.89 84
1873.99 93
1874.09 98
1874.19 100
1874.29 100
1874.38 100
1874.48 98
1874.58 97
1874.68 95
1874.78 92
1874.88 87
1874.98 79
1875.08 69
1875.18 56
1875.28 43
1875.38 30
1875.48 20
1875.58 13
1875.68 8
1875.78 6
1875.87 6
1875.97 8
1876.07 10
1876.17 12
1876.27 15
1876.37 18
1876.47 22
1876.57 27
1876.67 33
1876.77 39
1876.87 46
1876.97 52
1877.07 57
1877.17 62
1877.27 66
1877.36 70
1877.46 74
1877.56 79
1877.66 86
1877.76 95
1877.86 105
1877.96 116
1878.06 125
1878.16 132
1878.26 135
1878.36 135
1878.46 131
1878.56 126
1878.66 121
1878.76 119
1878.86 118
1878.95 120
1879.05 123
1879.15 126
1879.25 127
1879.35 125
1879.45 120
1879.55 113
1879.65 103
1879.75 93
1879.85 82
1879.95 72
1880.05 63
1880.15 55
1880.25 47
1880.35 39
1880.45 31
1880.55 23
1880.65 14
1880.74 6
1880.84 0
1880.94 0
1881.04 0
1881.14 0
1881.24 0
1881.34 0
1881.44 0
1881.54 3
1881.64 7
1881.74 9
1881.84 11
1881.94 11
1882.04 12
1882.14 13
1882.24 16
1882.34 19
1882.44 22
1882.54 25
1882.63 26
1882.73 26
1882.83 24
1882.93 21
1883.03 17
1883.13 13
1883.23 8
1883.33 5
1883.43 2
1883.53 0
1883.63 0
1883.73 0
1883.83 0
1883.93 0
1884.03 0
1884.13 0
1884.23 0
1884.33 1
1884.43 3
1884.53 5
1884.63 7
1884.73 8
1884.82 9
1884.92 11
1885.02 13
1885.12 16
1885.22 20
1885.32 24
1885.42 28
1885.52 31
1885.62 34
1885.72 35
1885.82 36
1885.92 36
1886.02 34
1886.12 30
1886.22 25
1886.32 19
1886.42 12
1886.52 5
1886.62 0
1886.72 0
1886.82 0
1886.92 0
1887.02 3
1887.12 9
1887.22 15
1887.31 21
1887.41 25
1887.51 28
1887.61 29
1887.71 29
1887.81 28
1887.91 26
1888.01 25
1888.11 23
1888.21 22
1888.31 23
1888.41 25
1888.51 29
1888.61 35
1888.71 42
1888.81 49
1888.91 55
1889.01 59
1889.11 61
1889.21 59
1889.31 57
1889.41 53
1889.51 51
1889.61 50
1889.71 51
1889.81 54
1889.91 57
1890.01 59
1890.11 60
1890.21 59
1890.30 56
1890.40 52
1890.50 48
1890.60 45
1890.70 42
1890.80 41
1890.90 42
1891.00 43
1891.10 46
1891.20 49
1891.30 51
1891.40 53
1891.50 54
1891.60 54
1891.70 51
1891.80 46
1891.90 39
1892.00 32
1892.10 24
1892.20 19
1892.30 15
1892.40 15
1892.50 19
1892.60 26
1892.70 34
1892.80 44
1892.90 54
1893.00 63
1893.10 70
1893.20 74
1893.30 76
1893.40 74
1893.50 69
1893.60 64
1893.70 58
1893.80 53
1893.90 49
1894.00 49
1894.10 51
1894.20 55
1894.30 61
1894.40 69
1894.49 78
1894.59 86
1894.69 93
1894.79 98
1894.89 100
1894.99 99
1895.09 95
1895.19 86
1895.29 74
1895.39 60
1895.49 44
1895.59 29
1895.69 15
1895.79 4
1895.89 0
1895.99 0
1896.09 0
1896.19 0
1896.29 0
1896.39 0
1896.49 3
1896.59 7
1896.69 12
1896.79 17
1896.89 22
1896.99 27
1897.09 32
1897.19 37
1897.29 41
1897.39 44
1897.49 47
1897.59 50
1897.69 53
1897.79 55
1897.89 57
1897.99 58
1898.09 57
1898.19 54
1898.29 49
1898.39 43
1898.49 38
1898.59 36
1898.69 38
1898.79 44
1898.89 54
1898.99 68
1899.09 82
1899.19 94
1899.29 104
1899.39 110
1899.49 113
1899.59 114
1899.69 113
1899.79 111
1899.89 108
1899.99 104
1900.09 99
1900.19 92
1900.29 83
1900.39 73
1900.49 63
1900.59 53
1900.69 46
1900.79 42
1900.89 41
1900.99 43
1901.09 47
1901.19 52
1901.29 57
1901.39 61
1901.49 65
1901.59 68
1901.69 69
1901.79 70
1901.89 71
1901.99 70
1902.09 69
1902.19 66
1902.29 62
1902.39 56
1902.49 50
1902.59 43
1902.69 37
1902.79 34
1902.89 32
1902.99 33
1903.09 35
1903.19 37
1903.29 39
1903.39 39
1903.49 37
1903.59 34
1903.69 30
1903.79 25
1903.89 20
1903.99 16
1904.09 12
1904.19 10
1904.29 8
1904.39 8
1904.49 8
1904.59 8
1904.69 9
1904.79 11
1904.89 14
1904.99 17
1905.09 22
1905.19 26
1905.29 32
1905.39 38
1905.49 44
1905.59 51
1905.69 58
1905.79 64
1905.89 69
1905.99 72
1906.09 72
1906.19 68
1906.29 61
1906.39 54
1906.49 47
1906.59 41
1906.69 38
1906.79 38
1906.89 39
1906.99 42
1907.09 45
1907.19 48
1907.29 50
1907.39 52
1907.49 55
1907.59 58
1907.69 63
1907.79 68
1907.89 73
1907.99 78
1908.09 81
1908.20 82
1908.30 82
1908.40 79
1908.50 75
1908.60 69
1908.70 64
1908.80 59
1908.90 54
1909.00 50
1909.10 46
1909.20 41
1909.30 36
1909.40 31
1909.50 26
1909.60 21
1909.70 18
1909.80 17
1909.90 19
1910.00 23
1910.10 29
1910.20 34
1910.30 38
1910.40 41
1910.50 41
1910.60 40
1910.70 37
1910.80 32
1910.90 27
1911.00 22
1911.10 16
1911.20 12
1911.30 10
1911.40 10
1911.50 12
1911.60 17
1911.70 23
1911.80 29
1911.90 35
1912.00 40
1912.10 43
1912.20 43
1912.30 42
1912.41 41
1912.51 38
1912.61 36
1912.71 33
1912.81 31
1912.91 28
1913.01 25
1913.11 23
1913.21 21
1913.31 21
1913.41 22
1913.51 26
1913.61 31
1913.71 37
1913.81 44
1913.91 51
1914.01 58
1914.11 65
1914.21 71
1914.31 77
1914.41 82
1914.51 85
1914.61 88
1914.71 89
1914.81 90
1914.91 91
1915.01 92
1915.11 95
1915.21 99
1915.31 104
1915.41 109
1915.52 115
1915.62 122
1915.72 128
1915.82 136
1915.92 144
1916.02 152
1916.12 161
1916.22 170
1916.32 177
1916.42 183
1916.52 186
1916.62 187
1916.72 184
1916.82 178
1916.92 171
1917.02 163
1917.12 157
1917.22 154
1917.32 154
1917.42 159
1917.52 166
1917.62 176
1917.72 186
1917.82 196
1917.93 204
1918.03 210
1918.13 212
1918.23 211
1918.33 207
1918.43 200
1918.53 192
1918.63 183
1918.73 174
1918.83 165
1918.93 156
1919.03 147
1919.13 137
1919.23 126
1919.33 116
1919.43 106
1919.53 97
1919.63 89
1919.73 82
1919.83 78
1919.93 75
1920.03 74
1920.14 75
1920.24 79
1920.34 84
1920.44 89
1920.54 94
1920.64 97
1920.74 97
1920.84 94
1920.94 89
1921.04 84
1921.14 79
1921.24 75
1921.34 73
1921.44 71
1921.54 69
1921.64 65
1921.74 59
1921.84 51
1921.94 42
1922.05 33
1922.15 26
1922.25 22
1922.35 22
1922.45 25
1922.55 29
1922.65 34
1922.75 38
1922.85 40
1922.95 41
1923.05 39
1923.15 35
1923.25 31
1923.35 26
1923.45 21
1923.55 17
1923.65 13
1923.75 10
1923.86 9
1923.96 7
1924.06 7
1924.16 6
1924.26 5
1924.36 3
1924.46 0
1924.56 0
1924.66 0
1924.76 0
1924.86 0
1924.96 0
1925.06 0
1925.16 3
1925.26 13
1925.36 25
1925.47 38
1925.57 50
1925.67 61
1925.77 71
1925.87 78
1925.97 82
1926.07 84
1926.17 82
1926.27 77
1926.37 71
1926.47 64
1926.57 57
1926.67 50
1926.77 44
1926.87 38
1926.97 32
1927.08 27
1927.18 21
1927.28 16
1927.38 12
1927.48 9
1927.58 8
1927.68 8
1927.78 10
1927.88 13
1927.98 16
1928.08 19
1928.18 23
1928.28 26
1928.38 28
1928.49 31
1928.59 34
1928.69 36
1928.79 38
1928.89 41
1928.99 43
1929.09 45
1929.19 46
1929.29 47
1929.39 48
1929.49 48
1929.59 48
1929.69 47
1929.79 46
1929.90 45
1930.00 43
1930.10 40
1930.20 37
1930.30 34
1930.40 31
1930.50 30
1930.60 29
1930.70 30
1930.80 32
1930.90 36
1931.00 40
1931.10 44
1931.21 49
1931.31 55
1931.41 61
1931.51 67
1931.61 72
1931.71 75
1931.81 77
1931.91 76
1932.01 72
1932.11 67
1932.21 60
1932.31 53
1932.42 45
1932.52 36
1932.62 29
1932.72 23
1932.82 20
1932.92 20
1933.02 23
1933.12 30
1933.22 39
1933.32 48
1933.42 56
1933.52 60
1933.63 61
1933.73 59
1933.83 55
1933.93 50
1934.03 46
1934.13 44
1934.23 43
1934.33 45
1934.43 48
1934.53 51
1934.63 55
1934.73 59
1934.84 62
1934.94 66
1935.04 68
1935.14 70
1935.24 71
1935.34 70
1935.44 68
1935.54 65
1935.64 61
1935.74 56
1935.84 50
1935.95 45
1936.05 40
1936.15 36
1936.25 33
1936.35 31
1936.45 32
1936.55 35
1936.65 40
1936.75 45
1936.85 49
1936.95 52
1937.06 52
1937.16 48
1937.26 43
1937.36 37
1937.46 31
1937.56 27
1937.66 25
1937.76 26
1937.86 29
1937.96 34
1938.06 39
1938.17 43
1938.27 46
1938.37 49
1938.47 50
1938.57 51
1938.67 52
1938.77 54
1938.87 58
1938.97 61
1939.07 65
1939.18 68
1939.28 70
1939.38 70
1939.48 68
1939.58 64
1939.68 59
1939.78 53
1939.88 47
1939.98 40
1940.08 33
1940.19 25
1940.29 18
1940.39 13
1940.49 10
1940.59 9
1940.69 13
1940.79 19
1940.89 27
1940.99 35
1941.09 43
1941.20 50
1941.30 55
1941.40 58
1941.50 61
1941.60 63
1941.70 64
1941.80 65
1941.90 64
1942.00 61
1942.11 57
1942.21 52
1942.31 47
1942.41 42
1942.51 39
1942.61 38
1942.71 38
1942.81 39
1942.91 40
1943.02 42
1943.12 44
1943.22 46
1943.32 49
1943.42 52
1943.52 57
1943.62 62
1943.72 68
1943.82 73
1943.93 76
1944.03 78
1944.13 78
1944.23 76
1944.33 73
1944.43 70
1944.53 67
1944.63 66
1944.73 65
1944.84 66
1944.94 68
1945.04 71
1945.14 73
1945.24 74
1945.34 74
1945.44 72
1945.54 67
1945.64 61
1945.75 53
1945.85 44
1945.95 36
1946.05 28
1946.15 21
1946.25 15
1946.35 12
1946.45 11
1946.55 11
1946.66 14
1946.76 17
1946.86 22
1946.96 27
1947.06 32
1947.16 36
1947.26 38
1947.36 38
1947.47 36
1947.57 32
1947.67 26
1947.77 19
1947.87 13
1947.97 6
1948.07 1
1948.17 0
1948.28 0
1948.38 0
1948.48 0
1948.58 0
1948.68 0
1948.78 4
1948.88 9
1948.98 14
1949.09 19
1949.19 23
1949.29 26
1949.39 28
1949.49 31
1949.59 34
1949.69 38
1949.79 43
1949.90 48
1950.00 53
1950.10 57
1950.20 60
1950.30 62
1950.40 65
1950.50 68
1950.60 73
1950.71 79
1950.81 84
1950.91 89
1951.01 91
1951.11 90
1951.21 86
1951.31 79
1951.41 70
1951.52 62
1951.62 56
1951.72 51
1951.82 49
1951.92 48
1952.02 48
1952.12 48
1952.23 47
1952.33 45
1952.43 41
1952.53 36
1952.63 30
1952.73 23
1952.83 16
1952.93 8
1953.04 1
1953.14 0
1953.24 0
1953.34 0
1953.44 0
1953.54 0
1953.64 0
1953.75 0
1953.85 0
1953.95 5
1954.05 16
1954.15 26
1954.25 36
1954.35 46
1954.46 55
1954.56 63
1954.66 70
1954.76 77
1954.86 83
1954.96 89
1955.06 94
1955.17 97
1955.27 99
1955.37 98
1955.47 96
1955.57 93
1955.67 90
1955.77 86
1955.87 83
1955.98 80
1956.08 77
1956.18 73
1956.28 69
1956.38 66
1956.48 62
1956.58 60
1956.69 58
1956.79 58
1956.89 60
1956.99 62
1957.09 64
1957.19 65
1957.30 65
1957.40 63
1957.50 61
1957.60 58
1957.70 56
1957.80 54
1957.90 54
1958.01 57
1958.11 61
1958.21 68
1958.31 75
1958.41 83
1958.51 89
1958.61 92
1958.72 92
1958.82 88
1958.92 80
1959.02 71
1959.12 61
1959.22 51
1959.32 44
1959.43 38
1959.53 33
1959.63 31
1959.73 29
1959.83 28
1959.93 28
1960.04 29
1960.14 31
1960.24 34
1960.34 38
1960.44 41
1960.54 43
1960.64 44
1960.75 43
1960.85 40
1960.95 37
1961.05 34
1961.15 31
1961.25 29
1961.36 29
1961.46 30
1961.56 32
1961.66 33
1961.76 33
1961.86 32
1961.97 30
1962.07 28
1962.17 25
1962.27 23
1962.37 20
1962.47 17
1962.57 15
1962.68 12
1962.78 10
1962.88 8
1962.98 6
1963.08 5
1963.18 5
1963.29 4
1963.39 3
1963.49 3
1963.59 2
1963.69 1
1963.79 2
1963.90 4
1964.00 7
1964.10 12
1964.20 16
1964.30 20
1964.40 23
1964.51 26
1964.61 28
1964.71 30
1964.81 33
1964.91 36
1965.01 40
1965.12 42
1965.22 41
1965.32 38
1965.42 32
1965.52 23
1965.62 15
1965.73 7
1965.83 3
1965.93 1
1966.03 4
1966.13 9
1966.23 16
1966.34 24
1966.44 32
1966.54 40
1966.64 46
1966.74 51
1966.84 55
1966.95 57
1967.05 57
1967.15 57
1967.25 56
1967.35 56
1967.45 57
1967.56 59
1967.66 62
1967.76 64
1967.86 65
1967.96 62
1968.06 58
1968.17 51
1968.27 43
1968.37 36
1968.47 31
1968.57 29
1968.68 29
1968.78 32
1968.88 37
1968.98 43
1969.08 48
1969.18 54
1969.29 58
1969.39 60
1969.49 60
1969.59 58
1969.69 55
1969.79 51
1969.90 47
1970.00 43
1970.10 40
1970.20 38
1970.30 36
1970.41 35
1970.51 33
1970.61 32
1970.71 30
1970.81 29
1970.91 29
1971.02 30
1971.12 33
1971.22 38
1971.32 43
1971.42 49
1971.53 54
1971.63 58
1971.73 61
1971.83 63
1971.93 63
1972.03 62
1972.14 61
1972.24 58
1972.34 54
1972.44 50
1972.54 45
1972.65 40
1972.75 36
1972.85 34
1972.95 35
1973.05 37
1973.16 41
1973.26 45
1973.36 48
1973.46 50
1973.56 50
1973.66 48
1973.77 45
1973.87 40
1973.97 35
1974.07 30
1974.17 26
1974.28 24
1974.38 25
1974.48 30
1974.58 39
1974.68 51
1974.79 66
1974.89 80
1974.99 92
1975.09 101
1975.19 105
1975.29 106
1975.40 103
1975.50 98
1975.60 93
1975.70 88
1975.80 84
1975.91 81
1976.01 79
1976.11 76
1976.21 72
1976.31 67
1976.42 61
1976.52 52
1976.62 43
1976.72 34
1976.82 26
1976.93 19
1977.03 17
1977.13 18
1977.23 22
1977.33 30
1977.44 40
1977.54 50
1977.64 60
1977.74 67
1977.84 72
1977.95 74
1978.05 74
1978.15 72
1978.25 68
1978.35 64
1978.46 60
1978.56 56
1978.66 53
1978.76 53
1978.86 54
1978.97 57
1979.07 62
1979.17 66
1979.27 69
1979.37 69
1979.48 66
1979.58 59
1979.68 48
1979.78 36
1979.88 23
1979.99 12
1980.09 2
1980.19 0
1980.29 0
1980.39 0
1980.50 0
1980.60 0
1980.70 0
1980.80 0
1980.90 0
1981.01 0
1981.11 2
1981.21 5
1981.31 8
1981.42 12
1981.52 17
1981.62 22
1981.72 26
1981.82 28
1981.93 28
1982.03 24
1982.13 18
1982.23 10
1982.33 2
1982.44 0
1982.54 0
1982.64 0
1982.74 1
1982.84 12
1982.95 27
1983.05 43
1983.15 57
1983.25 68
1983.36 76
1983.46 79
1983.56 79
1983.66 77
1983.76 73
1983.87 69
1983.97 65
1984.07 63
1984.17 60
1984.27 58
1984.38 56
1984.48 54
1984.58 52
1984.68 49
1984.79 46
1984.89 43
1984.99 38
1985.09 32
1985.19 27
1985.30 21
1985.40 17
1985.50 14
1985.60 13
1985.71 14
1985.81 17
1985.91 22
1986.01 27
1986.11 31
1986.22 36
1986.32 38
1986.42 39
1986.52 38
1986.63 35
1986.73 31
1986.83 27
1986.93 22
1987.03 19
1987.14 18
1987.24 17
1987.34 18
1987.44 20
1987.55 23
1987.65 26
1987.75 28
1987.85 30
1987.95 32
1988.06 32
1988.16 30
1988.26 28
1988.36 24
1988.47 20
1988.57 16
1988.67 15
1988.77 16
1988.87 20
1988.98 28
1989.08 39
1989.18 50
1989.28 61
1989.39 69
1989.49 75
1989.59 79
1989.69 81
1989.80 83
1989.90 87
1990.00 92
1990.10 99
1990.20 105
1990.31 109
1990.41 110
1990.51 107
1990.61 101
1990.72 92
1990.82 83
1990.92 76
1991.02 72
1991.13 72
1991.23 76
1991.33 84
1991.43 92
1991.53 100
1991.64 107
1991.74 111
1991.84 112
1991.94 111
1992.05 107
1992.15 101
1992.25 95
1992.35 89
1992.46 82
1992.56 76
1992.66 68
1992.76 60
1992.87 51
1992.97 43
1993.07 36
1993.17 32
1993.27 31
1993.38 34
1993.48 42
1993.58 52
1993.68 64
1993.79 76
1993.89 85
1993.99 91
1994.09 92
1994.20 89
1994.30 84
1994.40 78
1994.50 73
1994.61 71
1994.71 74
1994.81 80
1994.91 89
1995.02 101
1995.12 111
1995.22 119
1995.32 123
1995.43 122
1995.53 115
1995.63 105
1995.73 91
1995.84 76
1995.94 61
1996.04 47
1996.14 35
1996.25 25
1996.35 17
1996.45 13
1996.55 10
1996.66 11
1996.76 13
1996.86 16
1996.96 20
1997.07 24
1997.17 28
1997.27 32
1997.37 35
1997.48 38
1997.58 42
1997.68 47
1997.78 53
1997.89 59
1997.99 64
1998.09 68
1998.19 68
1998.30 66
1998.40 61
1998.50 53
1998.60 45
1998.71 36
1998.81 28
1998.91 22
1999.01 18
1999.12 17
1999.22 17
1999.32 18
1999.42 19
1999.53 20
1999.63 19
1999.73 17
1999.83 13
1999.94 7
2000.04 1
2000.14 0
2000.24 0
2000.35 0
2000.45 0
2000.55 0
2000.65 0
2000.76 0
2000.86 0
2000.96 6
2001.06 13
2001.17 19
2001.27 26
2001.37 33
2001.47 40
2001.58 45
2001.68 50
2001.78 52
2001.88 52
2001.99 49
2002.09 45
2002.19 40
2002.30 35
2002.40 32
2002.50 30
2002.60 29
2002.71 31
2002.81 33
2002.91 36
2003.01 39
2003.12 42
2003.22 45
2003.32 47
2003.42 48
2003.53 48
2003.63 46
2003.73 42
2003.83 36
2003.94 30
2004.04 23
2004.14 18
2004.25 15
2004.35 17
2004.45 22
2004.55 29
2004.66 38
2004.76 46
2004.86 53
2004.96 58
2005.07 61
2005.17 62
2005.27 61
2005.38 60
2005.48 58
2005.58 55
2005.68 53
2005.79 51
2005.89 50
2005.99 51
2006.09 53
2006.20 56
2006.30 59
2006.40 61
2006.50 61
2006.61 58
2006.71 53
2006.81 47
2006.92 41
2007.02 36
2007.12 32
2007.22 32
2007.33 33
2007.43 35
2007.53 38
2007.64 40
2007.74 41
2007.84 40
2007.94 37
2008.05 32
2008.15 27
2008.25 21
2008.35 17
2008.46 14
2008.56 13
2008.66 13
2008.77 13
2008.87 13
2008.97 12
2009.07 9
2009.18 5
2009.28 0
2009.38 0
2009.49 0
2009.59 0
2009.69 0
2009.79 0
2009.90 7
2010.00 18
2010.10 30
2010.20 42
2010.31 54
2010.41 64
2010.51 73
2010.62 79
2010.72 83
2010.82 85
2010.92 87
2011.03 88
2011.13 89
2011.23 90
2011.34 91
2011.44 92
2011.54 91
2011.64 88
2011.75 84
2011.85 78
2011.95 70
2012.06 62
2012.16 54
2012.26 47
2012.36 42
2012.47 38
2012.57 35
2012.67 34
2012.78 34
2012.88 34
2012.98 36
2013.08 39
2013.19 44
2013.29 51
2013.39 61
2013.50 72
2013.60 83
2013.70 93
2013.81 101
2013.91 107
2014.01 110
2014.11 111
2014.22 112
2014.32 112
2014.42 113
2014.53 115
2014.63 118
2014.73 122
2014.83 125
2014.94 129
2015.04 132
2015.14 134
2015.25 134
2015.35 133
2015.45 132
2015.56 129
2015.66 126
2015.76 123
2015.86 120
2015.97 117
2016.07 113
2016.17 109
2016.28 104
2016.38 98
2016.48 93
2016.59 89
2016.69 89
2016.79 91
2016.89 96
2017.00 102
2017.10 108
2017.20 113
2017.31 115
2017.41 113
2017.51 109
2017.62 104
2017.72 98
2017.82 94
2017.92 90
2018.03 88
2018.13 86
2018.23 84
2018.34 80
2018.44 75
2018.54 68
2018.65 61
2018.75 54
2018.85 48
2018.95 45
2019.06 44
2019.16 46
2019.26 51
2019.37 58
2019.47 65
2019.57 71
2019.68 75
2019.78 78
2019.88 80
2019.98 80
2020.09 81
2020.19 82
2020.29 84
2020.40 86
2020.50 88
2020.60 89
2020.71 89
2020.81 89
2020.91 88
2021.02 88
2021.12 88
2021.22 89
2021.33 90
2021.43 92
2021.53 92
2021.63 91
2021.74 89
2021.84 85
2021.94 80
2022.05 75
2022.15 71
2022.25 69
2022.36 69
2022.46 71
2022.56 74
2022.67 78
2022.77 82
2022.87 86
2022.98 88
2023.08 88
2023.18 87
2023.28 86
2023.39 84
2023.49 81
2023.59 78
2023.70 73
2023.80 68
2023.90 61
2024.01 55
2024.11 50
2024.21 47
2024.32 45
2024.42 47
2024.52 50
2024.63 55
2024.73 63
2024.83 71
2024.94 81
2025.04 91
2025.14 102
2025.25 113
2025.35 121
2025.45 128
2025.55 132
2025.66 133
2025.76 131
2025.86 127
2025.97 121
2026.07 114
2026.17 107
2026.28 100
2026.38 94
2026.48 87
2026.59 82
2026.69 79
2026.79 77
2026.90 78
2027.00 82
2027.10 88
2027.21 95
2027.31 102
2027.41 108
2027.52 110
2027.62 109
2027.72 105
2027.83 98
2027.93 90
2028.03 83
2028.14 77
2028.24 73
2028.34 72
2028.45 74
2028.55 76
2028.65 78
2028.76 80
2028.86 79
2028.96 78
2029.07 76
2029.17 74
2029.27 73
2029.38 72
2029.48 74
2029.58 78
2029.69 83
2029.79 89
2029.89 94
2030.00 99
2030.10 100
2030.20 99
2030.31 95
2030.41 89
2030.51 82
2030.62 76
2030.72 71
2030.82 68
2030.93 67
2031.03 68
2031.13 70
2031.24 71
2031.34 73
2031.44 75
2031.55 77
2031.65 80
2031.75 83
2031.86 87
2031.96 91
2032.06 94
2032.17 94
2032.27 93
2032.37 89
2032.48 83
2032.58 76
2032.68 68
2032.79 59
2032.89 51
2032.99 44
2033.10 36
2033.20 28
2033.30 21
2033.41 13
2033.51 7
2033.61 2
2033.72 0
2033.82 0
2033.92 0
2034.03 0
2034.13 0
2034.23 0
2034.34 0
2034.44 0
2034.54 0
2034.65 0
2034.75 2
2034.85 7
2034.96 13
2035.06 19
2035.17 25
2035.27 29
2035.37 33
2035.48 35
2035.58 36
2035.68 37
2035.79 38
2035.89 39
2035.99 40
2036.10 41
2036.20 42
2036.30 42
2036.41 43
2036.51 44
2036.61 43
2036.72 43
2036.82 41
2036.92 38
2037.03 35
2037.13 32
2037.23 30
2037.34 30
2037.44 33
2037.55 39
2037.65 48
2037.75 59
2037.86 70
2037.96 81
2038.06 91
2038.17 99
2038.27 105
2038.37 110
2038.48 113
2038.58 115
2038.68 116
2038.79 115
2038.89 114
2038.99 113
2039.10 113
2039.20 114
2039.31 119
2039.41 126
2039.51 134
2039.62 144
2039.72 153
2039.82 161
2039.93 168
2040.03 172
2040.13 174
2040.24 177
2040.34 181
2040.45 187
2040.55 199
2040.65 217
2040.76 241
2040.86 270
2040.96 301
2041.07 331
2041.17 358
2041.27 377
2041.38 388
2041.48 390
2041.58 384
2041.69 373
2041.79 358
2041.90 342
2042.00 328
2042.10 315
2042.21 306
2042.31 299
2042.41 294
2042.52 291
2042.62 289
2042.72 286
2042.83 282
2042.93 275
2043.04 266
2043.14 254
2043.24 241
2043.35 228
2043.45 216
2043.55 206
2043.66 198
2043.76 193
2043.87 190
2043.97 188
2044.07 187
2044.18 187
2044.28 187
2044.38 187
2044.49 186
2044.59 185
2044.69 183
2044.80 180
2044.90 176
2045.01 170
2045.11 162
2045.21 153
2045.32 143
2045.42 134
2045.52 126
2045.63 122
2045.73 120
2045.84 122
2045.94 126
2046.04 131
2046.15 136
2046.25 141
2046.35 144
2046.46 147
2046.56 148
2046.67 148
2046.77 146
2046.87 143
2046.98 138
2047.08 130
2047.18 121
2047.29 112
2047.39 103
2047.50 95
2047.60 89
2047.70 87
2047.81 87
2047.91 89
2048.01 92
2048.12 95
2048.22 96
2048.33 95
2048.43 92
2048.53 86
2048.64 80
2048.74 74
2048.84 68
2048.95 63
2049.05 59
2049.16 56
2049.26 53
2049.36 51
2049.47 48
2049.57 46
2049.68 45
2049.78 46
2049.88 47
2049.99 48
2050.09 48
2050.19 46
2050.30 44
2050.40 40
2050.51 37
2050.61 35
2050.71 34
2050.82 36
2050.92 39
2051.03 43
2051.13 46
2051.23 48
2051.34 50
2051.44 50
2051.54 50
2051.65 50
2051.75 51
2051.86 52
2051.96 53
2052.06 55
2052.17 58
2052.27 61
2052.38 66
2052.48 70
2052.58 76
2052.69 81
2052.79 85
2052.90 89
2053.00 92
2053.10 95
2053.21 99
2053.31 104
2053.41 109
2053.52 113
2053.62 117
2053.73 118
2053.83 115
2053.93 110
2054.04 100
2054.14 89
2054.25 77
2054.35 64
2054.45 54
2054.56 47
2054.66 42
2054.77 40
2054.87 41
2054.97 42
2055.08 45
2055.18 47
2055.29 49
2055.39 49
2055.49 48
2055.60 45
2055.70 41
2055.81 36
2055.91 32
2056.01 29
2056.12 27
2056.22 27
2056.33 28
2056.43 30
2056.53 31
2056.64 31
2056.74 29
2056.85 26
2056.95 22
2057.05 19
2057.16 18
2057.26 20
2057.37 24
2057.47 30
2057.57 37
2057.68 43
2057.78 46
2057.89 46
2057.99 44
2058.09 39
2058.20 35
2058.30 32
2058.41 30
2058.51 31
2058.61 33
2058.72 37
2058.82 43
2058.93 48
2059.03 52
2059.13 55
2059.24 57
2059.34 57
2059.45 56
2059.55 54
2059.65 51
2059.76 49
2059.86 48
2059.97 47
2060.07 47
2060.18 48
2060.28 48
2060.38 49
2060.49 49
2060.59 49
2060.70 49
2060.80 51
2060.90 53
2061.01 56
2061.11 59
2061.22 63
2061.32 66
2061.42 70
2061.53 73
2061.63 77
2061.74 80
2061.84 84
2061.95 88
2062.05 91
2062.15 94
2062.26 97
2062.36 100
2062.47 102
2062.57 106
2062.67 110
2062.78 115
2062.88 120
2062.99 124
2063.09 127
2063.20 129
2063.30 128
2063.40 126
2063.51 123
2063.61 120
2063.72 116
2063.82 113
2063.92 109
2064.03 106
2064.13 103
2064.24 101
2064.34 100
2064.45 100
2064.55 103
2064.65 107
2064.76 113
2064.86 119
2064.97 124
2065.07 129
2065.17 132
2065.28 134
2065.38 134
2065.49 134
2065.59 133
2065.70 132
2065.80 132
2065.90 131
2066.01 129
2066.11 128
2066.22 126
2066.32 124
2066.43 123
2066.53 121
2066.63 121
2066.74 121
2066.84 121
2066.95 122
2067.05 123
2067.16 123
2067.26 124
2067.36 124
2067.47 123
2067.57 122
2067.68 122
2067.78 121
2067.89 121
2067.99 121
2068.09 122
2068.20 121
2068.30 120
2068.41 118
2068.51 114
2068.62 109
2068.72 103
2068.82 96
2068.93 90
2069.03 85
2069.14 81
2069.24 80
2069.35 81
2069.45 84
2069.55 87
2069.66 90
2069.76 92
2069.87 92
2069.97 89
2070.08 84
2070.18 78
2070.28 72
2070.39 67
2070.49 64
2070.60 62
2070.70 62
2070.81 62
2070.91 63
2071.02 64
2071.12 64
2071.22 62
2071.33 59
2071.43 53
2071.54 46
2071.64 38
2071.75 30
2071.85 22
2071.95 17
2072.06 15
2072.16 15
2072.27 19
2072.37 25
2072.48 32
2072.58 40
2072.69 47
2072.79 53
2072.89 57
2073.00 60
2073.10 61
2073.21 61
2073.31 59
2073.42 56
2073.52 53
2073.63 50
2073.73 47
2073.83 44
2073.94 41
2074.04 38
2074.15 35
2074.25 31
2074.36 26
2074.46 21
2074.57 17
2074.67 13
2074.77 10
2074.88 9
2074.98 10
2075.09 13
2075.19 17
2075.30 22
2075.40 28
2075.51 33
2075.61 38
2075.71 41
2075.82 42
2075.92 43
2076.03 44
2076.13 44
2076.24 44
2076.34 44
2076.45 45
2076.55 45
2076.65 45
2076.76 44
2076.86 42
2076.97 40
2077.07 38
2077.18 37
2077.28 36
2077.39 36
2077.49 36
2077.60 35
2077.70 32
2077.80 29
2077.91 24
2078.01 20
2078.12 17
2078.22 15
2078.33 16
2078.43 20
2078.54 25
2078.64 31
2078.75 37
2078.85 41
2078.95 42
2079.06 40
2079.16 35
2079.27 29
2079.37 22
2079.48 16
2079.58 13
2079.69 11
2079.79 12
2079.90 14
2080.00 17
2080.11 21
2080.21 25
2080.31 30
2080.42 34
2080.52 38
2080.63 41
2080.73 41
2080.84 40
2080.94 36
2081.05 33
2081.15 30
2081.26 29
2081.36 32
2081.47 38
2081.57 48
2081.67 59
2081.78 70
2081.88 79
2081.99 86
2082.09 89
2082.20 89
2082.30 86
2082.41 82
2082.51 78
2082.62 74
2082.72 71
2082.83 69
2082.93 65
2083.03 61
2083.14 54
2083.24 47
2083.35 39
2083.45 32
2083.56 28
2083.66 27
2083.77 28
2083.87 32
2083.98 35
2084.08 38
2084.19 38
2084.29 37
2084.40 34
2084.50 30
2084.61 27
2084.71 24
2084.81 23
2084.92 22
2085.02 21
2085.13 21
2085.23 19
2085.34 18
2085.44 15
2085.55 13
2085.65 9
2085.76 6
2085.86 4
2085.97 2
2086.07 1
2086.18 1
2086.28 3
2086.39 6
2086.49 11
2086.60 16
2086.70 21
2086.80 25
2086.91 28
2087.01 29
2087.12 29
2087.22 28
2087.33 27
2087.43 27
2087.54 27
2087.64 29
2087.75 30
2087.85 32
2087.96 33
2088.06 33
2088.17 33
2088.27 31
2088.38 28
2088.48 24
2088.59 20
2088.69 15
2088.80 10
2088.90 6
2089.01 3
2089.11 1
2089.21 0
2089.32 1
2089.42 3
2089.53 4
2089.63 6
2089.74 6
2089.84 5
2089.95 3
2090.05 1
2090.16 0
2090.26 0
2090.37 0
2090.47 0
2090.58 0
2090.68 0
2090.79 0
2090.89 5
2091.00 11
2091.10 17
2091.21 22
2091.31 26
2091.42 27
2091.52 25
2091.63 21
2091.73 15
2091.84 8
2091.94 2
2092.05 0
2092.15 0
2092.26 0
2092.36 1
2092.47 7
2092.57 13
2092.68 19
2092.78 24
2092.89 27
2092.99 28
2093.10 30
2093.20 32
2093.30 36
2093.41 41
2093.51 48
2093.62 55
2093.72 62
2093.83 69
2093.93 76
2094.04 84
2094.14 93
2094.25 102
2094.35 111
2094.46 119
2094.56 125
2094.67 129
2094.77 130
2094.88 129
2094.98 126
2095.09 122
2095.19 117
2095.30 111
2095.40 105
2095.51 97
2095.61 89
2095.72 81
2095.82 73
2095.93 66
2096.03 60
2096.14 55
2096.24 52
2096.35 50
2096.45 49
2096.56 49
2096.66 51
2096.77 54
2096.87 58
2096.98 64
2097.08 70
2097.19 77
2097.29 83
2097.40 88
2097.50 91
2097.61 91
2097.71 89
2097.82 84
2097.92 78
2098.03 72
2098.13 65
2098.24 59
2098.34 54
2098.45 51
2098.55 49
2098.66 48
2098.76 48
2098.87 50
2098.97 52
2099.08 57
2099.18 62
2099.29 69
2099.40 76
2099.50 82
2099.61 86
2099.71 86
2099.82 85
2099.92 82
2100.03 79
2100.13 75
2100.24 74
2100.34 74
2100.45 76
2100.55 78
2100.66 80
2100.76 80
2100.87 79
2100.97 75
2101.08 70
2101.18 64
2101.29 59
2101.39 56
2101.50 56
2101.60 57
2101.71 60
2101.81 64
2101.92 68
2102.02 71
2102.13 74
2102.23 75
2102.34 77
2102.44 78
2102.55 80
2102.65 81
2102.76 82
2102.86 83
2102.97 85
2103.07 86
2103.18 88
2103.28 91
2103.39 93
2103.50 94
2103.60 94
2103.71 92
2103.81 89
2103.92 85
2104.02 82
2104.13 81
2104.23 81
2104.34 82
2104.44 82
2104.55 81
2104.65 78
2104.76 74
2104.86 68
2104.97 64
2105.07 61
2105.18 62
2105.28 66
2105.39 72
2105.49 79
2105.60 86
2105.70 92
2105.81 96
2105.92 100
2106.02 102
2106.13 103
2106.23 103
2106.34 102
2106.44 99
2106.55 96
2106.65 92
2106.76 88
2106.86 84
2106.97 81
2107.07 78
2107.18 76
2107.28 74
2107.39 74
2107.49 75
2107.60 78
2107.70 83
2107.81 91
2107.92 101
2108.02 113
2108.13 124
2108.23 133
2108.34 140
2108.44 142
2108.55 141
2108.65 135
2108.76 126
2108.86 115
2108.97 103
2109.07 91
2109.18 81
2109.28 73
2109.39 67
2109.49 64
2109.60 62
2109.71 62
2109.81 62
2109.92 64
2110.02 67
2110.13 70
2110.23 72
2110.34 73
2110.44 73
2110.55 70
2110.65 66
2110.76 60
2110.86 54
2110.97 50
2111.08 48
2111.18 50
2111.29 54
2111.39 61
2111.50 69
2111.60 77
2111.71 84
2111.81 89
2111.92 94
2112.02 99
2112.13 105
2112.23 113
2112.34 122
2112.45 130
2112.55 136
2112.66 140
2112.76 139
2112.87 134
2112.97 126
2113.08 117
2113.18 108
2113.29 101
2113.39 95
2113.50 92
2113.60 90
2113.71 89
2113.82 89
2113.92 89
2114.03 89
2114.13 89
2114.24 88
2114.34 87
2114.45 84
2114.55 81
2114.66 79
2114.76 78
2114.87 78
2114.98 79
2115.08 81
2115.19 83
2115.29 84
2115.40 83
2115.50 79
2115.61 75
2115.71 71
2115.82 67
2115.92 65
2116.03 65
2116.14 66
2116.24 68
2116.35 69
2116.45 71
2116.56 70
2116.66 69
2116.77 67
2116.87 64
2116.98 62
2117.09 60
2117.19 58
2117.30 57
2117.40 56
2117.51 55
2117.61 54
2117.72 53
2117.82 50
2117.93 47
2118.04 43
2118.14 38
2118.25 32
2118.35 26
2118.46 20
2118.56 16
2118.67 14
2118.77 15
2118.88 19
2118.99 27
2119.09 37
2119.20 49
2119.30 59
2119.41 68
2119.51 72
2119.62 72
2119.72 67
2119.83 58
2119.94 46
2120.04 33
2120.15 22
2120.25 14
2120.36 10
2120.46 10
2120.57 15
2120.67 23
2120.78 32
2120.89 41
2120.99 50
2121.10 56
2121.20 61
2121.31 63
2121.41 64
2121.52 65
2121.63 66
2121.73 67
2121.84 68
2121.94 71
2122.05 73
2122.15 76
2122.26 78
2122.36 79
2122.47 79
2122.58 78
2122.68 76
2122.79 74
2122.89 71
2123.00 69
2123.10 66
2123.21 63
2123.32 59
2123.42 55
2123.53 51
2123.63 46
2123.74 41
2123.84 37
2123.95 34
2124.06 34
2124.16 36
2124.27 40
2124.37 46
2124.48 53
2124.58 61
2124.69 69
2124.80 77
2124.90 83
2125.01 87
2125.11 90
2125.22 90
2125.32 88
2125.43 86
2125.54 83
2125.64 83
2125.75 83
2125.85 85
2125.96 88
2126.06 91
2126.17 92
2126.28 91
2126.38 89
2126.49 85
2126.59 81
2126.70 78
2126.80 78
2126.91 80
2127.02 84
2127.12 89
2127.23 96
2127.33 102
2127.44 108
2127.54 113
2127.65 117
2127.76 120
2127.86 122
2127.97 123
2128.07 124
2128.18 124
2128.29 123
2128.39 122
2128.50 119
2128.60 114
2128.71 109
2128.81 102
2128.92 95
2129.03 89
2129.13 82
2129.24 75
2129.34 69
2129.45 62
2129.56 56
2129.66 49
2129.77 43
2129.87 39
2129.98 36
2130.08 34
2130.19 33
2130.30 33
2130.40 32
2130.51 31
2130.61 28
2130.72 25
2130.83 24
2130.93 24
2131.04 26
2131.14 30
2131.25 34
2131.35 38
2131.46 40
2131.57 40
2131.67 36
2131.78 31
2131.88 25
2131.99 21
2132.10 19
2132.20 21
2132.31 25
2132.41 32
2132.52 38
2132.63 42
2132.73 44
2132.84 43
2132.94 39
2133.05 32
2133.16 25
2133.26 18
2133.37 13
2133.47 9
2133.58 8
2133.68 6
2133.79 5
2133.90 2
2134.00 0
2134.11 0
2134.21 0
2134.32 0
2134.43 0
2134.53 0
2134.64 0
2134.74 1
2134.85 6
2134.96 10
2135.06 14
2135.17 17
2135.27 21
2135.38 27
2135.49 34
2135.59 42
2135.70 51
2135.80 58
2135.91 64
2136.02 66
2136.12 65
2136.23 62
2136.33 57
2136.44 52
2136.55 49
2136.65 47
2136.76 48
2136.86 50
2136.97 53
2137.08 56
2137.18 58
2137.29 59
2137.39 58
2137.50 57
2137.61 56
2137.71 57
2137.82 59
2137.92 62
2138.03 65
2138.14 69
2138.24 73
2138.35 76
2138.45 77
2138.56 76
2138.67 74
2138.77 69
2138.88 63
2138.98 56
2139.09 50
2139.20 46
2139.30 46
2139.41 49
2139.52 56
2139.62 66
2139.73 78
2139.83 89
2139.94 99
2140.05 106
2140.15 110
2140.26 110
2140.36 106
2140.47 101
2140.58 94
2140.68 86
2140.79 78
2140.89 71
2141.00 65
2141.11 59
2141.21 54
2141.32 47
2141.42 40
2141.53 33
2141.64 27
2141.74 21
2141.85 18
2141.96 16
2142.06 17
2142.17 17
2142.27 17
2142.38 16
2142.49 14
2142.59 11
2142.70 9
2142.80 8
2142.91 8
2143.02 10
2143.12 14
2143.23 18
2143.34 21
2143.44 24
2143.55 25
2143.65 26
2143.76 27
2143.87 27
2143.97 28
2144.08 29
2144.19 29
2144.29 29
2144.40 28
2144.50 28
2144.61 29
2144.72 32
2144.82 37
2144.93 45
2145.03 55
2145.14 66
2145.25 76
2145.35 86
2145.46 93
2145.57 97
2145.67 98
2145.78 95
2145.88 89
2145.99 79
2146.10 67
2146.20 55
2146.31 45
2146.42 38
2146.52 36
2146.63 39
2146.73 46
2146.84 56
2146.95 68
2147.05 80
2147.16 91
2147.27 100
2147.37 107
2147.48 114
2147.58 118
2147.69 121
2147.80 122
2147.90 120
2148.01 115
2148.12 107
2148.22 98
2148.33 87
2148.43 76
2148.54 67
2148.65 60
2148.75 56
2148.86 54
2148.97 55
2149.07 58
2149.18 62
2149.29 66
2149.39 70
2149.50 73
2149.60 74
2149.71 75
2149.82 74
2149.92 72
2150.03 69
2150.14 66
2150.24 63
2150.35 60
2150.46 57
2150.56 56
2150.67 55
2150.77 54
2150.88 53
2150.99 52
2151.09 50
2151.20 47
2151.31 45
2151.41 43
2151.52 43
2151.63 43
2151.73 45
2151.84 48
2151.94 50
2152.05 53
2152.16 53
2152.26 53
2152.37 51
2152.48 48
2152.58 45
2152.69 42
2152.80 40
2152.90 39
2153.01 40
2153.11 41
2153.22 43
2153.33 45
2153.43 46
2153.54 47
2153.65 47
2153.75 47
2153.86 46
2153.97 47
2154.07 48
2154.18 50
2154.29 54
2154.39 58
2154.50 62
2154.60 64
2154.71 64
2154.82 62
2154.92 58
2155.03 53
2155.14 47
2155.24 43
2155.35 41
2155.46 41
2155.56 44
2155.67 47
2155.78 51
2155.88 56
2155.99 60
2156.10 64
2156.20 67
2156.31 71
2156.41 75
2156.52 78
2156.63 81
2156.73 84
2156.84 85
2156.95 85
2157.05 83
2157.16 81
2157.27 76
2157.37 71
2157.48 65
2157.59 58
2157.69 52
2157.80 46
2157.91 41
2158.01 37
2158.12 33
2158.23 30
2158.33 26
2158.44 22
2158.55 19
2158.65 16
2158.76 15
2158.86 16
2158.97 18
2159.08 22
2159.18 25
2159.29 28
2159.40 29
2159.50 29
2159.61 27
2159.72 25
2159.82 23
2159.93 23
2160.04 25
2160.14 28
2160.25 33
2160.36 38
2160.46 43
2160.57 46
2160.68 47
2160.78 46
2160.89 44
2161.00 41
2161.10 38
2161.21 36
2161.32 35
2161.42 34
2161.53 34
2161.64 34
2161.74 34
2161.85 34
2161.96 34
2162.06 35
2162.17 37
2162.28 41
2162.38 46
2162.49 51
2162.60 57
2162.70 62
2162.81 66
2162.92 70
2163.02 72
2163.13 75
2163.24 77
2163.34 79
2163.45 80
2163.56 82
2163.66 83
2163.77 85
2163.88 87
2163.98 89
2164.09 90
2164.20 91
2164.30 91
2164.41 90
2164.52 88
2164.62 87
2164.73 86
2164.84 85
2164.94 85
2165.05 85
2165.16 85
2165.26 84
2165.37 82
2165.48 78
2165.58 73
2165.69 67
2165.80 61
2165.90 56
2166.01 51
2166.12 49
2166.22 48
2166.33 49
2166.44 52
2166.54 57
2166.65 62
2166.76 66
2166.86 70
2166.97 72
2167.08 74
2167.18 74
2167.29 74
2167.40 75
2167.50 78
2167.61 83
2167.72 90
2167.82 97
2167.93 105
2168.04 110
2168.15 114
2168.25 115
2168.36 114
2168.47 112
2168.57 110
2168.68 109
2168.79 110
2168.89 112
2169.00 116
2169.11 121
2169.21 126
2169.32 130
2169.43 133
2169.53 134
2169.64 132
2169.75 128
2169.85 122
2169.96 115
2170.07 108
2170.17 101
2170.28 95
2170.39 90
2170.50 88
2170.60 86
2170.71 87
2170.82 87
2170.92 88
2171.03 88
2171.14 87
2171.24 83
2171.35 77
2171.46 68
2171.56 59
2171.67 50
2171.78 42
2171.88 38
2171.99 36
2172.10 37
2172.20 39
2172.31 42
2172.42 44
2172.53 46
2172.63 46
2172.74 48
2172.85 50
2172.95 53
2173.06 58
2173.17 63
2173.27 67
2173.38 70
2173.49 71
2173.59 70
2173.70 67
2173.81 63
2173.92 60
2174.02 58
2174.13 58
2174.24 59
2174.34 61
2174.45 64
2174.56 66
2174.66 68
2174.77 69
2174.88 69
2174.98 67
2175.09 64
2175.20 61
2175.31 57
2175.41 54
2175.52 51
2175.63 49
2175.73 48
2175.84 46
2175.95 44
2176.05 42
2176.16 39
2176.27 35
2176.38 32
2176.48 28
2176.59 26
2176.70 26
2176.80 26
2176.91 28
2177.02 30
2177.12 32
2177.23 33
2177.34 34
2177.45 34
2177.55 34
2177.66 34
2177.77 34
2177.87 34
2177.98 33
2178.09 31
2178.19 27
2178.30 22
2178.41 15
2178.52 8
2178.62 1
2178.73 0
2178.84 0
2178.94 0
2179.05 0
2179.16 0
2179.27 0
2179.37 0
2179.48 1
2179.59 3
2179.69 6
2179.80 9
2179.91 12
2180.01 18
2180.12 25
2180.23 35
2180.34 46
2180.44 59
2180.55 71
2180.66 82
2180.76 90
2180.87 94
2180.98 94
2181.09 92
2181.19 88
2181.30 83
2181.41 79
2181.51 77
2181.62 77
2181.73 77
2181.84 79
2181.94 80
2182.05 81
2182.16 81
2182.26 79
2182.37 77
2182.48 75
2182.59 71
2182.69 68
2182.80 65
2182.91 62
2183.01 59
2183.12 58
2183.23 56
2183.34 56
2183.44 57
2183.55 60
2183.66 65
2183.76 72
2183.87 79
2183.98 88
2184.09 95
2184.19 100
2184.30 102
2184.41 102
2184.51 100
2184.62 97
2184.73 93
2184.84 91
2184.94 90
2185.05 92
2185.16 95
2185.26 99
2185.37 103
2185.48 105
2185.59 106
2185.69 104
2185.80 101
2185.91 98
2186.02 95
2186.12 94
2186.23 95
2186.34 97
2186.44 100
2186.55 103
2186.66 104
2186.77 104
2186.87 104
2186.98 102
2187.09 100
2187.19 98
2187.30 95
2187.41 92
2187.52 90
2187.62 88
2187.73 87
2187.84 86
2187.95 86
2188.05 86
2188.16 85
2188.27 82
2188.37 78
2188.48 72
2188.59 66
2188.70 59
2188.80 54
2188.91 50
2189.02 47
2189.13 47
2189.23 47
2189.34 49
2189.45 51
2189.55 55
2189.66 61
2189.77 68
2189.88 77
2189.98 85
2190.09 92
2190.20 96
2190.31 97
2190.41 94
2190.52 88
2190.63 80
2190.74 71
2190.84 63
2190.95 56
2191.06 50
2191.16 46
2191.27 43
2191.38 40
2191.49 37
2191.59 33
2191.70 29
2191.81 24
2191.92 19
2192.02 16
2192.13 15
2192.24 16
2192.35 19
2192.45 25
2192.56 32
2192.67 39
2192.78 47
2192.88 54
2192.99 59
2193.10 62
2193.20 64
2193.31 64
2193.42 63
2193.53 62
2193.63 61
2193.74 61
2193.85 62
2193.96 64
2194.06 66
2194.17 69
2194.28 72
2194.39 73
2194.49 73
2194.60 72
2194.71 68
2194.82 63
2194.92 57
2195.03 50
2195.14 41
2195.25 31
2195.35 20
2195.46 10
2195.57 0
2195.68 0
2195.78 0
2195.89 0
2196.00 0
2196.11 0
2196.21 0
2196.32 0
2196.43 1
2196.54 6
2196.64 11
2196.75 15
2196.86 18
2196.97 20
2197.07 22
2197.18 24
2197.29 25
2197.40 25
2197.50 26
2197.61 27
2197.72 28
2197.83 30
2197.93 33
2198.04 36
2198.15 41
2198.26 47
2198.36 55
2198.47 63
2198.58 71
2198.69 79
2198.79 85
2198.90 89
2199.01 92
2199.12 93
2199.22 93
2199.33 93
2199.44 92
2199.55 92
2199.65 92
2199.76 92
2199.87 92
2199.98 94
2200.08 96
2200.19 98
2200.30 101
2200.41 103
2200.51 107
2200.62 110
2200.73 114
2200.84 119
2200.94 124
2201.05 130
2201.16 135
2201.27 139
2201.37 141
2201.48 142
2201.59 140
2201.70 137
2201.81 132
2201.91 126
2202.02 118
2202.13 108
2202.24 97
2202.34 85
2202.45 74
2202.56 64
2202.67 56
2202.77 51
2202.88 49
2202.99 49
2203.10 51
2203.20 54
2203.31 57
2203.42 59
2203.53 60
2203.64 60
2203.74 59
2203.85 57
2203.96 56
2204.07 56
2204.17 59
2204.28 63
2204.39 71
2204.50 80
2204.60 89
2204.71 98
2204.82 104
2204.93 107
2205.03 106
2205.14 102
2205.25 95
2205.36 86
2205.47 77
2205.57 68
2205.68 61
2205.79 57
2205.90 55
2206.00 57
2206.11 60
2206.22 64
2206.33 68
2206.44 71
2206.54 72
2206.65 70
2206.76 67
2206.87 62
2206.97 56
2207.08 51
2207.19 46
2207.30 43
2207.40 41
2207.51 40
2207.62 40
2207.73 42
2207.84 44
2207.94 47
2208.05 50
2208.16 52
2208.27 55
2208.37 56
2208.48 58
2208.59 58
2208.70 59
2208.81 60
2208.91 60
2209.02 61
2209.13 62
2209.24 63
2209.34 65
2209.45 67
2209.56 69
2209.67 71
2209.78 71
2209.88 70
2209.99 66
2210.10 59
2210.21 51
2210.31 42
2210.42 34
2210.53 27
2210.64 23
2210.75 21
2210.85 23
2210.96 26
2211.07 30
2211.18 35
2211.29 38
2211.39 41
2211.50 42
2211.61 43
2211.72 43
2211.82 44
2211.93 47
2212.04 51
2212.15 57
2212.26 63
2212.36 70
2212.47 76
2212.58 82
2212.69 87
2212.80 91
2212.90 94
2213.01 96
2213.12 97
2213.23 97
2213.33 98
2213.44 99
2213.55 102
2213.66 105
2213.77 108
2213.87 111
2213.98 113
2214.09 112
2214.20 110
2214.31 105
2214.41 99
2214.52 92
2214.63 87
2214.74 83
2214.85 81
2214.95 80
2215.06 81
2215.17 80
2215.28 79
2215.39 77
2215.49 73
2215.60 69
2215.71 65
2215.82 62
2215.92 61
2216.03 62
2216.14 65
2216.25 70
2216.36 76
2216.46 82
2216.57 88
2216.68 94
2216.79 98
2216.90 101
2217.00 103
2217.11 104
2217.22 105
2217.33 105
2217.44 105
2217.54 103
2217.65 101
2217.76 99
2217.87 95
2217.98 93
2218.08 91
2218.19 90
2218.30 91
2218.41 91
2218.52 92
2218.62 90
2218.73 86
2218.84 79
2218.95 70
2219.06 61
2219.16 52
2219.27 44
2219.38 39
2219.49 36
2219.60 36
2219.71 38
2219.81 41
2219.92 45
2220.03 49
2220.14 54
2220.25 58
2220.35 61
2220.46 63
2220.57 64
2220.68 64
2220.79 62
2220.89 60
2221.00 57
2221.11 54
2221.22 51
2221.33 49
2221.43 47
2221.54 46
2221.65 46
2221.76 48
2221.87 52
2221.97 58
2222.08 65
2222.19 74
2222.30 82
2222.41 89
2222.52 95
2222.62 99
2222.73 101
2222.84 101
2222.95 101
2223.06 101
2223.16 101
2223.27 101
2223.38 102
2223.49 104
2223.60 107
2223.70 111
2223.81 115
2223.92 120
2224.03 124
2224.14 127
2224.25 128
2224.35 126
2224.46 121
2224.57 113
2224.68 103
2224.79 92
2224.89 82
2225.00 75
2225.11 70
2225.22 68
2225.33 68
2225.44 71
2225.54 75
2225.65 81
2225.76 86
2225.87 92
2225.98 98
2226.08 105
2226.19 113
2226.30 121
2226.41 128
2226.52 135
2226.63 140
2226.73 141
2226.84 140
2226.95 136
2227.06 130
2227.17 122
2227.27 112
2227.38 103
2227.49 94
2227.60 86
2227.71 80
2227.82 75
2227.92 71
2228.03 68
2228.14 65
2228.25 61
2228.36 58
2228.47 57
2228.57 57
2228.68 60
2228.79 65
2228.90 72
2229.01 81
2229.12 90
2229.22 99
2229.33 106
2229.44 113
2229.55 118
2229.66 120
2229.76 120
2229.87 116
2229.98 110
2230.09 100
2230.20 88
2230.31 75
2230.41 62
2230.52 51
2230.63 43
2230.74 38
2230.85 37
2230.96 38
2231.06 42
2231.17 45
2231.28 47
2231.39 45
2231.50 40
2231.61 32
2231.71 21
2231.82 11
2231.93 3
2232.04 0
2232.15 0
2232.26 0
2232.36 4
2232.47 10
2232.58 18
2232.69 26
2232.80 33
2232.91 39
2233.01 45
2233.12 49
2233.23 52
2233.34 54
2233.45 55
2233.56 55
2233.67 53
2233.77 50
2233.88 47
2233.99 42
2234.10 37
2234.21 31
2234.32 26
2234.42 21
2234.53 18
2234.64 16
2234.75 16
2234.86 16
2234.97 16
2235.07 15
2235.18 13
2235.29 10
2235.40 5
2235.51 0
2235.62 0
2235.72 0
2235.83 0
2235.94 0
2236.05 0
2236.16 0
2236.27 0
2236.38 1
2236.48 5
2236.59 8
2236.70 10
2236.81 11
2236.92 12
2237.03 13
2237.13 16
2237.24 19
2237.35 24
2237.46 31
2237.57 39
2237.68 47
2237.79 55
2237.89 63
2238.00 69
2238.11 74
2238.22 79
2238.33 83
2238.44 88
2238.55 94
2238.65 101
2238.76 109
2238.87 117
2238.98 126
2239.09 134
2239.20 142
2239.30 148
2239.41 154
2239.52 157
2239.63 159
2239.74 160
2239.85 160
2239.96 159
2240.06 159
2240.17 160
2240.28 163
2240.39 169
2240.50 177
2240.61 187
2240.72 199
2240.82 213
2240.93 227
2241.04 242
2241.15 257
2241.26 270
2241.37 282
2241.48 292
2241.58 297
2241.69 299
2241.80 297
2241.91 291
2242.02 281
2242.13 268
2242.24 254
2242.34 238
2242.45 222
2242.56 206
2242.67 192
2242.78 180
2242.89 170
2243.00 162
2243.10 157
2243.21 153
2243.32 150
2243.43 148
2243.54 146
2243.65 143
2243.76 139
2243.86 132
2243.97 124
2244.08 113
2244.19 101
2244.30 89
2244.41 77
2244.52 67
2244.63 59
2244.73 52
2244.84 46
2244.95 41
2245.06 35
2245.17 30
2245.28 26
2245.39 24
2245.49 24
2245.60 28
2245.71 34
2245.82 42
2245.93 50
2246.04 56
2246.15 59
2246.26 60
2246.36 58
2246.47 54
2246.58 50
2246.69 47
2246.80 44
2246.91 42
2247.02 41
2247.13 40
2247.23 38
2247.34 35
2247.45 31
2247.56 27
2247.67 23
2247.78 19
2247.89 16
2247.99 14
2248.10 13
2248.21 15
2248.32 18
2248.43 23
2248.54 29
2248.65 35
2248.76 41
2248.86 46
2248.97 49
2249.08 50
2249.19 48
2249.30 45
2249.41 39
2249.52 33
2249.63 26
2249.74 21
2249.84 17
2249.95 14
2250.06 12
2250.17 12
2250.28 12
2250.39 14
2250.50 16
2250.61 19
2250.71 25
2250.82 32
2250.93 41
2251.04 51
2251.15 61
2251.26 70
2251.37 78
2251.48 83
2251.58 86
2251.69 88
2251.80 88
2251.91 87
2252.02 86
2252.13 84
2252.24 81
2252.35 77
2252.46 72
2252.56 66
2252.67 60
2252.78 55
2252.89 52
2253.00 52
2253.11 56
2253.22 64
2253.33 74
2253.43 85
2253.54 97
2253.65 105
2253.76 110
2253.87 111
2253.98 108
2254.09 102
2254.20 94
2254.31 85
2254.41 77
2254.52 69
2254.63 61
2254.74 54
2254.85 46
2254.96 37
2255.07 27
2255.18 17
2255.29 7
2255.39 0
2255.50 0
2255.61 0
2255.72 0
2255.83 0
2255.94 0
2256.05 0
2256.16 3
2256.27 11
2256.38 21
2256.48 31
2256.59 41
2256.70 50
2256.81 58
2256.92 65
2257.03 70
2257.14 73
2257.25 75
2257.36 75
2257.46 75
2257.57 75
2257.68 73
2257.79 71
2257.90 66
2258.01 61
2258.12 53
2258.23 45
2258.34 38
2258.45 31
2258.55 27
2258.66 25
2258.77 27
2258.88 30
2258.99 35
2259.10 40
2259.21 45
2259.32 48
2259.43 49
2259.54 49
2259.64 48
2259.75 47
2259.86 46
2259.97 43
2260.08 40
2260.19 36
2260.30 30
2260.41 23
2260.52 16
2260.63 9
2260.73 5
2260.84 2
2260.95 1
2261.06 2
2261.17 4
2261.28 8
2261.39 12
2261.50 17
2261.61 22
2261.72 26
2261.83 30
2261.93 31
2262.04 31
2262.15 30
2262.26 27
2262.37 23
2262.48 21
2262.59 19
2262.70 19
2262.81 19
2262.92 19
2263.03 19
2263.13 17
2263.24 14
2263.35 10
2263.46 5
2263.57 0
2263.68 0
2263.79 0
2263.90 0
2264.01 0
2264.12 0
2264.23 0
2264.33 0
2264.44 4
2264.55 17
2264.66 30
2264.77 42
2264.88 50
2264.99 56
2265.10 59
2265.21 60
2265.32 62
2265.43 64
2265.54 68
2265.64 73
2265.75 79
2265.86 84
2265.97 87
2266.08 87
2266.19 84
2266.30 78
2266.41 70
2266.52 61
2266.63 51
2266.74 42
2266.85 34
2266.95 29
2267.06 26
2267.17 27
2267.28 29
2267.39 34
2267.50 39
2267.61 44
2267.72 48
2267.83 50
2267.94 50
2268.05 48
2268.16 46
2268.26 44
2268.37 43
2268.48 43
2268.59 45
2268.70 47
2268.81 50
2268.92 52
2269.03 55
2269.14 58
2269.25 62
2269.36 67
2269.47 73
2269.58 77
2269.68 81
2269.79 81
2269.90 80
2270.01 76
2270.12 72
2270.23 68
2270.34 66
2270.45 68
2270.56 72
2270.67 78
2270.78 84
2270.89 91
2271.00 96
2271.11 99
2271.21 99
2271.32 98
2271.43 96
2271.54 93
2271.65 90
2271.76 87
2271.87 83
2271.98 79
2272.09 76
2272.20 72
2272.31 68
2272.42 65
2272.53 63
2272.64 62
2272.75 63
2272.85 64
2272.96 65
2273.07 65
2273.18 64
2273.29 61
2273.40 57
2273.51 53
2273.62 47
2273.73 42
2273.84 38
2273.95 35
2274.06 33
2274.17 33
2274.28 33
2274.39 34
2274.49 36
2274.60 38
2274.71 39
2274.82 41
2274.93 43
2275.04 45
2275.15 47
2275.26 48
2275.37 49
2275.48 48
2275.59 46
2275.70 44
2275.81 41
2275.92 39
2276.03 37
2276.14 35
2276.25 34
2276.35 33
2276.46 32
2276.57 31
2276.68 30
2276.79 28
2276.90 26
2277.01 24
2277.12 20
2277.23 16
2277.34 12
2277.45 8
2277.56 5
2277.67 4
2277.78 5
2277.89 7
2278.00 11
2278.11 16
2278.22 19
2278.32 20
2278.43 19
2278.54 17
2278.65 14
2278.76 11
2278.87 11
2278.98 13
2279.09 18
2279.20 24
2279.31 31
2279.42 38
2279.53 43
2279.64 46
2279.75 47
2279.86 47
2279.97 47
2280.08 48
2280.19 50
2280.30 53
2280.40 58
2280.51 63
2280.62 69
2280.73 74
2280.84 78
2280.95 80
2281.06 80
2281.17 78
2281.28 74
2281.39 68
2281.50 63
2281.61 58
2281.72 55
2281.83 54
2281.94 55
2282.05 58
2282.16 63
2282.27 68
2282.38 72
2282.49 75
2282.60 76
2282.71 75
2282.81 73
2282.92 69
2283.03 63
2283.14 57
2283.25 52
2283.36 47
2283.47 44
2283.58 41
2283.69 41
2283.80 41
2283.91 43
2284.02 46
2284.13 50
2284.24 54
2284.35 60
2284.46 67
2284.57 73
2284.68 80
2284.79 85
2284.90 90
2285.01 92
2285.12 92
2285.23 89
2285.34 84
2285.45 77
2285.55 68
2285.66 58
2285.77 48
2285.88 39
2285.99 31
2286.10 24
2286.21 18
2286.32 15
2286.43 13
2286.54 14
2286.65 16
2286.76 20
2286.87 26
2286.98 32
2287.09 39
2287.20 44
2287.31 49
2287.42 53
2287.53 55
2287.64 56
2287.75 55
2287.86 52
2287.97 48
2288.08 42
2288.19 36
2288.30 31
2288.41 28
2288.52 27
2288.63 28
2288.74 32
2288.85 37
2288.95 42
2289.06 46
2289.17 49
2289.28 51
2289.39 51
2289.50 52
2289.61 53
2289.72 55
2289.83 58
2289.94 61
2290.05 63
2290.16 65
2290.27 65
2290.38 64
2290.49 62
2290.60 60
2290.71 60
2290.82 62
2290.93 66
2291.04 73
2291.15 81
2291.26 89
2291.37 97
2291.48 103
2291.59 106
2291.70 106
2291.81 103
2291.92 97
2292.03 90
2292.14 80
2292.25 69
2292.36 57
2292.47 44
2292.58 32
2292.69 20
2292.80 9
2292.91 2
2293.02 0
2293.13 0
2293.24 4
2293.35 14
2293.46 25
2293.57 38
2293.68 48
2293.79 55
2293.89 58
2294.00 57
2294.11 53
2294.22 48
2294.33 44
2294.44 42
2294.55 44
2294.66 48
2294.77 55
2294.88 63
2294.99 70
2295.10 75
2295.21 77
2295.32 77
2295.43 75
2295.54 71
2295.65 67
2295.76 64
2295.87 61
2295.98 60
2296.09 59
2296.20 59
2296.31 60
2296.42 60
2296.53 60
2296.64 61
2296.75 62
2296.86 63
2296.97 64
2297.08 66
2297.19 67
2297.30 67
2297.41 68
2297.52 68
2297.63 69
2297.74 70
2297.85 72
2297.96 73
2298.07 75
2298.18 78
2298.29 80
2298.40 81
2298.51 83
2298.62 84
2298.73 85
2298.84 86
2298.95 86
2299.06 85
2299.17 84
2299.28 82
2299.39 81
2299.50 79
2299.61 77
2299.72 74
2299.83 71
2299.94 66
2300.05 61
2300.16 56
2300.27 51
2300.38 49
2300.49 49
2300.60 52
2300.71 56
2300.82 61
2300.93 64
2301.04 66
2301.15 65
2301.26 63
2301.37 60
2301.48 59
2301.59 59
2301.70 61
2301.81 64
2301.92 65
2302.03 65
2302.14 61
2302.25 55
2302.36 45
2302.47 35
2302.58 24
2302.69 15
2302.80 9
2302.91 5
2303.02 5
2303.13 7
2303.24 12
2303.35 18
2303.46 24
2303.57 31
2303.68 38
2303.79 44
2303.90 49
2304.01 54
2304.12 58
2304.23 63
2304.34 67
2304.45 71
2304.56 75
2304.67 78
2304.78 80
2304.89 79
2305.00 75
2305.11 68
2305.22 60
2305.33 51
2305.44 42
2305.55 36
2305.66 32
2305.77 31
2305.88 32
2305.99 34
2306.10 35
2306.21 35
2306.32 33
2306.43 29
2306.54 25
2306.65 20
2306.76 17
2306.87 16
2306.98 17
2307.09 20
2307.20 25
2307.31 30
2307.42 35
2307.54 37
2307.65 37
2307.76 34
2307.87 28
2307.98 21
2308.09 13
2308.20 5
2308.31 0
2308.42 0
2308.53 0
2308.64 0
2308.75 0
2308.86 0
2308.97 0
2309.08 0
2309.19 0
2309.30 0
2309.41 0
2309.52 2
2309.63 6
2309.74 13
2309.85 21
2309.96 30
2310.07 38
2310.18 44
2310.29 46
2310.40 44
2310.51 39
2310.62 33
2310.73 25
2310.84 19
2310.95 14
2311.06 11
2311.17 10
2311.28 10
2311.39 10
2311.50 10
2311.61 9
2311.72 7
2311.83 4
2311.94 0
2312.05 0
2312.16 0
2312.27 0
2312.38 0
2312.50 0
2312.61 0
2312.72 0
2312.83 8
2312.94 17
2313.05 25
2313.16 30
2313.27 33
2313.38 34
2313.49 33
2313.60 30
2313.71 27
2313.82 24
2313.93 23
2314.04 22
2314.15 22
2314.26 24
2314.37 27
2314.48 31
2314.59 37
2314.70 44
2314.81 52
2314.92 61
2315.03 71
2315.14 80
2315.25 89
2315.36 97
2315.47 104
2315.58 108
2315.69 109
2315.80 107
2315.92 103
2316.03 96
2316.14 88
2316.25 81
2316.36 76
2316.47 73
2316.58 72
2316.69 73
2316.80 74
2316.91 74
2317.02 73
2317.13 70
2317.24 65
2317.35 60
2317.46 54
2317.57 49
2317.68 45
2317.79 40
2317.90 36
2318.01 31
2318.12 26
2318.23 20
2318.34 16
2318.45 13
2318.56 11
2318.67 11
2318.79 13
2318.90 15
2319.01 17
2319.12 20
2319.23 23
2319.34 26
2319.45 30
2319.56 34
2319.67 37
2319.78 41
2319.89 43
2320.00 44
2320.11 44
2320.22 43
2320.33 43
2320.44 42
2320.55 42
2320.66 43
2320.77 44
2320.88 46
2320.99 48
2321.11 49
2321.22 49
2321.33 49
2321.44 47
2321.55 45
2321.66 43
2321.77 41
2321.88 41
2321.99 41
2322.10 42
2322.21 44
2322.32 46
2322.43 48
2322.54 50
2322.65 52
2322.76 54
2322.87 55
2322.98 56
2323.09 57
2323.20 57
2323.32 57
2323.43 56
2323.54 56
2323.65 56
2323.76 56
2323.87 56
2323.98 56
2324.09 55
2324.20 53
2324.31 48
2324.42 41
2324.53 32
2324.64 23
2324.75 14
2324.86 7
2324.97 2
2325.08 0
2325.19 0
2325.31 4
2325.42 10
2325.53 16
2325.64 23
2325.75 28
2325.86 32
2325.97 34
2326.08 33
2326.19 31
2326.30 28
2326.41 24
2326.52 19
2326.63 15
2326.74 11
2326.85 8
2326.96 5
2327.08 4
2327.19 4
2327.30 6
2327.41 10
2327.52 15
2327.63 21
2327.74 26
2327.85 30
2327.96 34
2328.07 36
2328.18 38
2328.29 41
2328.40 45
2328.51 51
2328.62 58
2328.73 66
2328.85 74
2328.96 81
2329.07 85
2329.18 87
2329.29 86
2329.40 84
2329.51 80
2329.62 74
2329.73 69
2329.84 62
2329.95 56
2330.06 51
2330.17 46
2330.28 43
2330.40 43
2330.51 44
2330.62 49
2330.73 55
2330.84 63
2330.95 70
2331.06 77
2331.17 82
2331.28 85
2331.39 86
2331.50 87
2331.61 87
2331.72 89
2331.83 91
2331.95 94
2332.06 98
2332.17 101
2332.28 103
2332.39 105
2332.50 104
2332.61 103
2332.72 101
2332.83 98
2332.94 95
2333.05 92
2333.16 89
2333.27 85
2333.39 82
2333.50 79
2333.61 75
2333.72 71
2333.83 67
2333.94 62
2334.05 56
2334.16 50
2334.27 43
2334.38 35
2334.49 28
2334.60 22
2334.71 19
2334.83 17
2334.94 18
2335.05 21
2335.16 24
2335.27 28
2335.38 29
2335.49 29
2335.60 27
2335.71 24
2335.82 20
2335.93 16
2336.04 13
2336.16 11
2336.27 10
2336.38 10
2336.49 11
2336.60 13
2336.71 15
2336.82 18
2336.93 20
2337.04 21
2337.15 22
2337.26 23
2337.38 23
2337.49 23
2337.60 23
2337.71 22
2337.82 21
2337.93 20
2338.04 19
2338.15 17
2338.26 17
2338.37 18
2338.48 19
2338.59 22
2338.71 26
2338.82 30
2338.93 35
2339.04 42
2339.15 49
2339.26 57
2339.37 65
2339.48 73
2339.59 79
2339.70 83
2339.81 84
2339.93 82
2340.04 77
2340.15 71
2340.26 63
2340.37 56
2340.48 51
2340.59 49
2340.70 49
2340.81 53
2340.92 59
2341.04 67
2341.15 75
2341.26 83
2341.37 89
2341.48 93
2341.59 96
2341.70 98
2341.81 98
2341.92 97
2342.03 95
2342.15 90
2342.26 84
2342.37 77
2342.48 69
2342.59 61
2342.70 56
2342.81 53
2342.92 52
2343.03 53
2343.14 55
2343.26 56
2343.37 58
2343.48 59
2343.59 60
2343.70 62
2343.81 64
2343.92 67
2344.03 69
2344.14 70
2344.25 71
2344.37 71
2344.48 71
2344.59 70
2344.70 69
2344.81 68
2344.92 65
2345.03 62
2345.14 57
2345.25 50
2345.36 43
2345.48 37
2345.59 33
2345.70 32
2345.81 34
2345.92 38
2346.03 44
2346.14 51
2346.25 57
2346.36 63
2346.48 69
2346.59 75
2346.70 82
2346.81 89
2346.92 96
2347.03 103
2347.14 108
2347.25 110
2347.36 110
2347.48 108
2347.59 105
2347.70 101
2347.81 96
2347.92 91
2348.03 86
2348.14 78
2348.25 69
2348.36 59
2348.48 50
2348.59 43
2348.70 39
2348.81 39
2348.92 44
2349.03 52
2349.14 62
2349.25 72
2349.36 80
2349.48 86
2349.59 89
2349.70 90
2349.81 91
2349.92 90
2350.03 89
2350.14 87
2350.25 85
2350.37 81
2350.48 76
2350.59 72
2350.70 68
2350.81 67
2350.92 69
2351.03 74
2351.14 82
2351.25 92
2351.37 102
2351.48 112
2351.59 119
2351.70 124
2351.81 126
2351.92 125
2352.03 124
2352.14 122
2352.26 121
2352.37 120
2352.48 121
2352.59 121
2352.70 122
2352.81 122
2352.92 122
2353.03 122
2353.15 122
2353.26 122
2353.37 123
2353.48 124
2353.59 125
2353.70 124
2353.81 122
2353.92 117
2354.04 109
2354.15 98
2354.26 86
2354.37 72
2354.48 58
2354.59 48
2354.70 42
2354.81 42
2354.93 46
2355.04 55
2355.15 67
2355.26 78
2355.37 88
2355.48 96
2355.59 100
2355.70 102
2355.82 104
2355.93 104
2356.04 105
2356.15 107
2356.26 108
2356.37 109
2356.48 109
2356.60 109
2356.71 110
2356.82 111
2356.93 114
2357.04 120
2357.15 126
2357.26 134
2357.37 141
2357.49 146
2357.60 148
2357.71 146
2357.82 142
2357.93 135
2358.04 126
2358.15 116
2358.27 107
2358.38 98
2358.49 91
2358.60 85
2358.71 79
2358.82 73
2358.93 66
2359.05 58
2359.16 49
2359.27 39
2359.38 32
2359.49 27
2359.60 26
2359.71 28
2359.83 34
2359.94 41
2360.05 47
2360.16 51
2360.27 51
2360.38 48
2360.49 41
2360.61 32
2360.72 23
2360.83 15
2360.94 8
2361.05 3
2361.16 0
2361.27 0
2361.39 0
2361.50 0
2361.61 0
2361.72 0
2361.83 0
2361.94 0
2362.05 0
2362.17 9
2362.28 19
2362.39 30
2362.50 39
2362.61 46
2362.72 51
2362.83 53
2362.95 52
2363.06 49
2363.17 46
2363.28 42
2363.39 38
2363.50 35
2363.61 34
2363.73 33
2363.84 34
2363.95 37
2364.06 42
2364.17 48
2364.28 55
2364.39 64
2364.51 71
2364.62 77
2364.73 80
2364.84 80
2364.95 77
2365.06 74
2365.18 72
2365.29 71
2365.40 72
2365.51 74
2365.62 77
2365.73 78
2365.84 78
2365.96 75
2366.07 70
2366.18 65
2366.29 59
2366.40 53
2366.51 49
2366.63 46
2366.74 44
2366.85 42
2366.96 41
2367.07 41
2367.18 42
2367.30 45
2367.41 50
2367.52 56
2367.63 62
2367.74 69
2367.85 74
2367.96 77
2368.08 79
2368.19 80
2368.30 80
2368.41 81
2368.52 81
2368.63 82
2368.75 83
2368.86 83
2368.97 84
2369.08 85
2369.19 87
2369.30 89
2369.42 93
2369.53 97
2369.64 102
2369.75 107
2369.86 111
2369.97 115
2370.09 118
2370.20 119
2370.31 119
2370.42 117
2370.53 114
2370.64 110
2370.76 106
2370.87 101
2370.98 97
2371.09 95
2371.20 93
2371.31 93
2371.43 93
2371.54 93
2371.65 93
2371.76 92
2371.87 92
2371.98 91
2372.10 90
2372.21 90
2372.32 91
2372.43 91
2372.54 92
2372.65 92
2372.77 92
2372.88 92
2372.99 91
2373.10 89
2373.21 87
2373.32 84
2373.44 81
2373.55 78
2373.66 74
2373.77 69
2373.88 64
2373.99 59
2374.11 53
2374.22 46
2374.33 39
2374.44 32
2374.55 25
2374.67 17
2374.78 10
2374.89 4
2375.00 0
2375.11 0
2375.22 0
2375.34 0
2375.45 0
2375.56 0
2375.67 0
2375.78 0
2375.89 0
2376.01 7
2376.12 16
2376.23 25
2376.34 34
2376.45 42
2376.57 51
2376.68 59
2376.79 68
2376.90 77
2377.01 87
2377.12 96
2377.24 106
2377.35 115
2377.46 123
2377.57 130
2377.68 135
2377.80 139
2377.91 143
2378.02 147
2378.13 152
2378.24 158
2378.35 166
2378.47 175
2378.58 183
2378.69 190
2378.80 195
2378.91 198
2379.03 198
2379.14 196
2379.25 192
2379.36 188
2379.47 182
2379.58 177
2379.70 172
2379.81 166
2379.92 160
2380.03 154
2380.14 148
2380.26 141
2380.37 134
2380.48 126
2380.59 118
2380.70 111
2380.82 104
2380.93 100
2381.04 97
2381.15 98
2381.26 102
2381.38 107
2381.49 114
2381.60 122
2381.71 129
2381.82 135
2381.93 140
2382.05 142
2382.16 144
2382.27 143
2382.38 141
2382.49 138
2382.61 135
2382.72 133
2382.83 131
2382.94 130
2383.05 131
2383.17 133
2383.28 136
2383.39 140
2383.50 145
2383.61 151
2383.73 156
2383.84 160
2383.95 164
2384.06 165
2384.17 164
2384.29 160
2384.40 154
2384.51 146
2384.62 137
2384.73 127
2384.85 119
2384.96 114
2385.07 111
2385.18 111
2385.29 114
2385.41 118
2385.52 124
2385.63 129
2385.74 135
2385.85 141
2385.97 148
2386.08 156
2386.19 167
2386.30 179
2386.41 191
2386.53 202
2386.64 210
2386.75 213
2386.86 212
2386.97 206
2387.09 197
2387.20 185
2387.31 174
2387.42 164
2387.53 157
2387.65 151
2387.76 148
2387.87 145
2387.98 143
2388.09 140
2388.21 136
2388.32 131
2388.43 126
2388.54 120
2388.66 114
2388.77 108
2388.88 102
2388.99 97
2389.10 93
2389.22 90
2389.33 90
2389.44 92
2389.55 95
2389.66 99
2389.78 102
2389.89 103
2390.00 102
2390.11 99
2390.22 95
2390.34 91
2390.45 88
2390.56 86
2390.67 85
2390.79 86
2390.90 88
2391.01 90
2391.12 93
2391.23 96
2391.35 98
2391.46 99
2391.57 99
2391.68 98
2391.79 95
2391.91 91
2392.02 86
2392.13 82
2392.24 80
2392.36 80
2392.47 83
2392.58 89
2392.69 96
2392.80 103
2392.92 108
2393.03 112
2393.14 113
2393.25 112
2393.36 109
2393.48 104
2393.59 98
2393.70 91
2393.81 83
2393.93 75
2394.04 68
2394.15 63
2394.26 60
2394.37 60
2394.49 64
2394.60 72
2394.71 83
2394.82 96
2394.94 110
2395.05 123
2395.16 135
2395.27 143
2395.38 147
2395.50 147
2395.61 143
2395.72 136
2395.83 126
2395.95 115
2396.06 104
2396.17 94
2396.28 85
2396.39 78
2396.51 72
2396.62 68
2396.73 65
2396.84 62
2396.96 60
2397.07 58
2397.18 55
2397.29 51
2397.41 48
2397.52 45
2397.63 44
2397.74 45
2397.85 47
2397.97 52
2398.08 59
2398.19 65
2398.30 72
2398.42 77
2398.53 80
2398.64 81
2398.75 79
2398.87 74
2398.98 68
2399.09 61
2399.20 54
2399.31 47
2399.43 40
2399.54 35
2399.65 30
2399.76 27
2399.88 26
2399.99 27
2400.10 29
2400.21 32
2400.33 36
2400.44 39
2400.55 43
2400.66 46
2400.78 48
2400.89 50
2401.00 51
2401.11 51
2401.22 50
2401.34 48
2401.45 45
2401.56 42
2401.67 40
2401.79 40
2401.90 42
2402.01 48
2402.12 55
2402.24 65
2402.35 75
2402.46 84
2402.57 92
2402.69 98
2402.80 103
2402.91 108
2403.02 112
2403.14 117
2403.25 122
2403.36 126
2403.47 130
2403.59 133
2403.70 134
2403.81 133
2403.92 130
2404.04 126
2404.15 120
2404.26 113
2404.37 106
2404.48 98
2404.60 90
2404.71 81
2404.82 72
2404.93 64
2405.05 58
2405.16 54
2405.27 53
2405.38 55
2405.50 59
2405.61 64
2405.72 68
2405.83 71
2405.95 72
2406.06 70
2406.17 67
2406.28 63
2406.40 59
2406.51 56
2406.62 52
2406.73 48
2406.85 43
2406.96 38
2407.07 33
2407.18 29
2407.30 25
2407.41 24
2407.52 24
2407.63 26
2407.75 30
2407.86 35
2407.97 40
2408.08 46
2408.20 51
2408.31 54
2408.42 56
2408.53 55
2408.65 51
2408.76 45
2408.87 36
2408.99 25
2409.10 14
2409.21 4
2409.32 0
2409.44 0
2409.55 0
2409.66 0
2409.77 0
2409.89 0
2410.00 0
2410.11 0
2410.22 1
2410.34 9
2410.45 19
2410.56 29
2410.67 41
2410.79 53
2410.90 64
2411.01 73
2411.12 80
2411.24 84
2411.35 85
2411.46 84
2411.57 81
2411.69 78
2411.80 76
2411.91 74
2412.03 74
2412.14 75
2412.25 78
2412.36 82
2412.48 86
2412.59 91
2412.70 95
2412.81 97
2412.93 98
2413.04 98
2413.15 95
2413.26 90
2413.38 85
2413.49 78
2413.60 71
2413.71 64
2413.83 58
2413.94 52
2414.05 49
2414.17 47
2414.28 48
2414.39 52
2414.50 58
2414.62 66
2414.73 74
2414.84 81
2414.95 85
2415.07 87
2415.18 87
2415.29 86
2415.41 84
2415.52 82
2415.63 80
2415.74 79
2415.86 77
2415.97 75
2416.08 72
2416.19 68
2416.31 64
2416.42 61
2416.53 59
2416.65 58
2416.76 58
2416.87 60
2416.98 62
2417.10 63
2417.21 64
2417.32 63
2417.43 62
2417.55 60
2417.66 58
2417.77 57
2417.89 57
2418.00 59
2418.11 61
2418.22 64
2418.34 65
2418.45 65
2418.56 63
2418.67 58
2418.79 52
2418.90 46
2419.01 41
2419.13 38
2419.24 38
2419.35 42
2419.46 48
2419.58 56
2419.69 66
2419.80 77
2419.92 88
2420.03 99
2420.14 111
2420.25 122
2420.37 134
2420.48 144
2420.59 154
2420.71 162
2420.82 168
2420.93 170
2421.04 169
2421.16 165
2421.27 159
2421.38 152
2421.50 146
2421.61 141
2421.72 138
2421.83 135
2421.95 133
2422.06 130
2422.17 127
2422.29 125
2422.40 123
2422.51 121
2422.62 119
2422.74 117
2422.85 114
2422.96 107
2423.08 98
2423.19 87
2423.30 74
2423.41 62
2423.53 52
2423.64 47
2423.75 47
2423.87 52
2423.98 60
2424.09 68
2424.20 75
2424.32 79
2424.43 79
2424.54 76
2424.66 70
2424.77 63
2424.88 58
2424.99 57
2425.11 58
2425.22 64
2425.33 72
2425.45 81
2425.56 90
2425.67 96
2425.79 101
2425.90 102
2426.01 100
2426.12 96
2426.24 92
2426.35 86
2426.46 81
2426.58 76
2426.69 71
2426.80 66
2426.92 61
2427.03 56
2427.14 51
2427.25 46
2427.37 42
2427.48 38
2427.59 36
2427.71 35
2427.82 35
2427.93 36
2428.05 37
2428.16 39
2428.27 41
2428.38 43
2428.50 44
2428.61 45
2428.72 46
2428.84 47
2428.95 47
2429.06 49
2429.18 50
2429.29 52
2429.40 53
2429.51 53
2429.63 52
2429.74 49
2429.85 45
2429.97 40
2430.08 34
2430.19 28
2430.31 24
2430.42 20
2430.53 19
2430.64 19
2430.76 22
2430.87 28
2430.98 36
2431.10 46
2431.21 57
2431.32 67
2431.44 76
2431.55 83
2431.66 88
2431.78 90
2431.89 91
2432.00 90
2432.11 90
2432.23 89
2432.34 88
2432.45 87
2432.57 85
2432.68 83
2432.79 80
2432.91 77
2433.02 74
2433.13 72
2433.25 70
2433.36 69
2433.47 69
2433.59 69
2433.70 70
2433.81 71
2433.92 72
2434.04 72
2434.15 72
2434.26 70
2434.38 67
2434.49 63
2434.60 59
2434.72 55
2434.83 50
2434.94 45
2435.06 39
2435.17 33
2435.28 27
2435.40 21
2435.51 16
2435.62 13
2435.74 13
2435.85 15
2435.96 19
2436.07 24
2436.19 27
2436.30 29
2436.41 29
2436.53 27
2436.64 23
2436.75 20
2436.87 19
2436.98 21
2437.09 28
2437.21 37
2437.32 50
2437.43 65
2437.55 79
2437.66 93
2437.77 104
2437.89 112
2438.00 117
2438.11 118
2438.23 117
2438.34 113
2438.45 106
2438.57 97
2438.68 88
2438.79 79
2438.91 73
2439.02 69
2439.13 70
2439.25 74
2439.36 81
2439.47 90
2439.59 98
2439.70 106
2439.81 112
2439.92 116
2440.04 119
2440.15 122
2440.26 123
2440.38 124
2440.49 124
2440.60 123
2440.72 120
2440.83 116
2440.94 111
2441.06 107
2441.17 103
2441.28 99
2441.40 97
2441.51 95
2441.62 93
2441.74 92
2441.85 91
2441.96 91
2442.08 92
2442.19 93
2442.30 94
2442.42 95
2442.53 94
2442.64 91
2442.76 87
2442.87 81
2442.98 75
2443.10 69
2443.21 64
2443.32 59
2443.44 56
2443.55 54
2443.66 53
2443.78 52
2443.89 51
2444.00 51
2444.12 49
2444.23 48
2444.34 45
2444.46 42
2444.57 39
2444.68 36
2444.80 34
2444.91 33
2445.03 34
2445.14 37
2445.25 42
2445.37 48
2445.48 56
2445.59 65
2445.71 74
2445.82 81
2445.93 87
2446.05 91
2446.16 94
2446.27 96
2446.39 97
2446.50 97
2446.61 96
2446.73 94
2446.84 92
2446.95 90
2447.07 88
2447.18 86
2447.29 84
2447.41 83
2447.52 83
2447.63 83
2447.75 83
2447.86 84
2447.97 84
2448.09 84
2448.20 83
2448.31 82
2448.43 78
2448.54 74
2448.66 68
2448.77 63
2448.88 57
2449.00 53
2449.11 52
2449.22 53
2449.34 57
2449.45 63
2449.56 72
2449.68 82
2449.79 92
2449.90 100
2450.02 107
2450.13 111
2450.24 113
2450.36 115
2450.47 115
2450.58 115
2450.70 115
2450.81 115
2450.93 116
2451.04 117
2451.15 119
2451.27 121
2451.38 124
2451.49 126
2451.61 128
2451.72 128
2451.83 126
2451.95 123
2452.06 118
2452.17 113
2452.29 108
2452.40 103
2452.52 97
2452.63 91
2452.74 84
2452.86 77
2452.97 71
2453.08 66
2453.20 62
2453.31 60
2453.42 59
2453.54 58
2453.65 56
2453.76 53
2453.88 49
2453.99 44
2454.11 40
2454.22 36
2454.33 34
2454.45 33
2454.56 33
2454.67 34
2454.79 34
2454.90 33
2455.01 32
2455.13 29
2455.24 26
2455.36 22
2455.47 20
2455.58 18
2455.70 18
2455.81 20
2455.92 23
2456.04 27
2456.15 32
2456.26 36
2456.38 39
2456.49 41
2456.61 42
2456.72 45
2456.83 48
2456.95 53
2457.06 60
2457.17 68
2457.29 77
2457.40 85
2457.51 91
2457.63 95
2457.74 96
2457.86 95
2457.97 92
2458.08 89
2458.20 87
2458.31 88
2458.42 91
2458.54 98
2458.65 106
2458.77 114
2458.88 121
2458.99 125
2459.11 126
2459.22 124
2459.33 120
2459.45 114
2459.56 107
2459.68 100
2459.79 93
2459.90 87
2460.02 81
2460.13 75
2460.24 71
2460.36 68
2460.47 67
2460.59 67
2460.70 68
2460.81 69
2460.93 70
2461.04 71
2461.15 71
2461.27 70
2461.38 68
2461.50 64
2461.61 59
2461.72 54
2461.84 48
2461.95 42
2462.06 37
2462.18 33
2462.29 28
2462.41 24
2462.52 20
2462.63 16
2462.75 12
2462.86 10
2462.97 10
2463.09 12
2463.20 14
2463.32 17
2463.43 19
2463.54 18
2463.66 16
2463.77 12
2463.89 8
2464.00 4
2464.11 2
2464.23 2
2464.34 2
2464.45 4
2464.57 5
2464.68 5
2464.80 3
2464.91 1
2465.02 0
2465.14 0
2465.25 0
2465.37 0
2465.48 0
2465.59 0
2465.71 2
2465.82 8
2465.93 13
2466.05 17
2466.16 20
2466.28 20
2466.39 18
2466.50 15
2466.62 12
2466.73 10
2466.85 10
2466.96 13
2467.07 19
2467.19 27
2467.30 36
2467.42 46
2467.53 54
2467.64 60
2467.76 63
2467.87 64
2467.98 64
2468.10 62
2468.21 61
2468.33 59
2468.44 58
2468.55 57
2468.67 56
2468.78 56
2468.90 55
2469.01 55
2469.12 56
2469.24 58
2469.35 61
2469.47 63
2469.58 64
2469.69 62
2469.81 59
2469.92 53
2470.04 48
2470.15 43
2470.26 41
2470.38 43
2470.49 49
2470.61 58
2470.72 68
2470.83 78
2470.95 86
2471.06 90
2471.18 90
2471.29 86
2471.40 80
2471.52 73
2471.63 66
2471.75 60
2471.86 56
2471.97 54
2472.09 53
2472.20 53
2472.32 53
2472.43 53
2472.54 52
2472.66 51
2472.77 50
2472.89 48
2473.00 47
2473.11 44
2473.23 40
2473.34 35
2473.46 28
2473.57 20
2473.68 12
2473.80 4
2473.91 0
2474.03 0
2474.14 0
2474.25 0
2474.37 0
2474.48 0
2474.60 0
2474.71 0
2474.83 0
2474.94 3
2475.05 10
2475.17 17
2475.28 26
2475.40 34
2475.51 40
2475.62 45
2475.74 48
2475.85 49
2475.97 50
2476.08 50
2476.19 51
2476.31 53
2476.42 55
2476.54 57
2476.65 58
2476.77 57
2476.88 55
2476.99 52
2477.11 49
2477.22 45
2477.34 42
2477.45 41
2477.56 41
2477.68 42
2477.79 43
2477.91 45
2478.02 48
2478.13 50
2478.25 52
2478.36 53
2478.48 54
2478.59 55
2478.71 54
2478.82 54
2478.93 52
2479.05 50
2479.16 48
2479.28 47
2479.39 47
2479.51 50
2479.62 56
2479.73 64
2479.85 74
2479.96 83
2480.08 91
2480.19 96
2480.30 98
2480.42 96
2480.53 91
2480.65 86
2480.76 80
2480.88 75
2480.99 72
2481.10 71
2481.22 73
2481.33 76
2481.45 80
2481.56 83
2481.68 84
2481.79 83
2481.90 80
2482.02 75
2482.13 69
2482.25 62
2482.36 56
2482.48 50
2482.59 47
2482.70 44
2482.82 43
2482.93 43
2483.05 44
2483.16 44
2483.27 44
2483.39 43
2483.50 40
2483.62 37
2483.73 33
2483.85 28
2483.96 23
2484.07 18
2484.19 12
2484.30 6
2484.42 0
2484.53 0
2484.65 0
2484.76 0
2484.88 0
2484.99 0
2485.10 0
2485.22 0
2485.33 0
2485.45 7
2485.56 15
2485.68 23
2485.79 31
2485.90 37
2486.02 41
2486.13 42
2486.25 41
2486.36 38
2486.48 32
2486.59 27
2486.70 21
2486.82 17
2486.93 13
2487.05 10
2487.16 7
2487.28 4
2487.39 0
2487.51 0
2487.62 0
2487.73 0
2487.85 0
2487.96 0
2488.08 0
2488.19 4
2488.31 12
2488.42 19
2488.53 25
2488.65 29
2488.76 31
2488.88 31
2488.99 30
2489.11 30
2489.22 31
2489.34 33
2489.45 35
2489.56 36
2489.68 36
2489.79 33
2489.91 28
2490.02 22
2490.14 14
2490.25 7
2490.37 0
2490.48 0
2490.59 0
2490.71 0
2490.82 0
2490.94 0
2491.05 0
2491.17 0
2491.28 0
2491.40 5
2491.51 15
2491.62 26
2491.74 39
2491.85 54
2491.97 72
2492.08 92
2492.20 113
2492.31 134
2492.43 154
2492.54 169
2492.65 180
2492.77 185
2492.88 184
2493.00 180
2493.11 173
2493.23 164
2493.34 155
2493.46 147
2493.57 139
2493.69 130
2493.80 121
2493.91 111
2494.03 99
2494.14 86
2494.26 73
2494.37 61
2494.49 51
2494.60 43
2494.72 39
2494.83 37
2494.95 38
2495.06 41
2495.17 44
2495.29 46
2495.40 47
2495.52 47
2495.63 45
2495.75 43
2495.86 41
2495.98 41
2496.09 44
2496.21 49
2496.32 58
2496.43 68
2496.55 80
2496.66 92
2496.78 102
2496.89 110
2497.01 115
2497.12 118
2497.24 118
2497.35 115
2497.47 110
2497.58 104
2497.70 97
2497.81 91
2497.92 86
2498.04 85
2498.15 87
2498.27 94
2498.38 104
2498.50 115
2498.61 126
2498.73 135
2498.84 139
2498.96 138
2499.07 131
2499.19 121
2499.30 110
2499.41 97
2499.53 86
2499.64 75
2499.76 67
2499.87 61
2499.99 57
2500.10 55
2500.22 57
2500.33 61
2500.45 67
2500.56 74
2500.68 80
2500.79 86
2500.91 89
2501.02 90
2501.13 90
2501.25 88
2501.36 86
2501.48 83
2501.59 79
2501.71 74
2501.82 69
2501.94 62
2502.05 54
2502.17 47
2502.28 42
2502.40 39
2502.51 39
2502.63 42
2502.74 48
2502.86 55
2502.97 62
2503.08 69
2503.20 74
2503.31 77
2503.43 79
2503.54 79
2503.66 76
2503.77 72
2503.89 66
2504.00 59
2504.12 52
2504.23 47
2504.35 43
2504.46 41
2504.58 41
2504.69 43
2504.81 47
2504.92 50
2505.04 54
2505.15 57
2505.27 59
2505.38 59
2505.49 59
2505.61 59
2505.72 61
2505.84 65
2505.95 72
2506.07 83
2506.18 97
2506.30 111
2506.41 125
2506.53 136
2506.64 142
2506.76 142
2506.87 137
2506.99 128
2507.10 116
2507.22 104
2507.33 93
2507.45 86
2507.56 83
2507.68 84
2507.79 88
2507.91 93
2508.02 98
2508.14 101
2508.25 101
2508.37 99
2508.48 95
2508.60 91
2508.71 87
2508.82 87
2508.94 89
2509.05 95
2509.17 102
2509.28 111
2509.40 120
2509.51 127
2509.63 133
2509.74 135
2509.86 135
2509.97 131
2510.09 123
2510.20 113
2510.32 100
2510.43 87
2510.55 74
2510.66 64
2510.78 58
2510.89 55
2511.01 57
2511.12 60
2511.24 65
2511.35 69
2511.47 73
2511.58 76
2511.70 79
2511.81 82
2511.93 87
2512.04 93
2512.16 99
2512.27 104
2512.39 107
2512.50 107
2512.62 105
2512.73 100
2512.85 93
2512.96 86
2513.08 79
2513.19 73
2513.31 69
2513.42 65
2513.54 62
2513.65 59
2513.77 57
2513.88 55
2514.00 54
2514.11 52
2514.23 51
2514.34 49
2514.46 45
2514.57 41
2514.69 36
2514.80 31
2514.92 26
2515.03 22
2515.15 21
2515.26 22
2515.38 26
2515.49 32
2515.61 39
2515.72 46
2515.84 52
2515.95 56
2516.07 59
2516.18 60
2516.30 61
2516.41 62
2516.53 64
2516.64 67
2516.76 70
2516.87 72
2516.99 74
2517.10 73
2517.22 71
2517.33 68
2517.45 65
2517.56 62
2517.68 60
2517.79 59
2517.91 59
2518.02 58
2518.14 57
2518.25 53
2518.37 49
2518.48 43
2518.60 37
2518.71 32
2518.83 29
2518.94 26
2519.06 25
2519.17 25
2519.29 27
2519.40 30
2519.52 34
2519.63 39
2519.75 45
2519.86 52
2519.98 57
2520.09 61
2520.21 64
2520.32 64
2520.44 62
2520.56 58
2520.67 53
2520.79 46
2520.90 39
2521.02 33
2521.13 28
2521.25 24
2521.36 21
2521.48 19
2521.59 18
2521.71 18
2521.82 20
2521.94 22
2522.05 26
2522.17 30
2522.28 35
2522.40 41
2522.51 45
2522.63 48
2522.74 48
2522.86 47
2522.97 45
2523.09 43
2523.20 42
2523.32 43
2523.43 46
2523.55 53
2523.66 61
2523.78 69
2523.90 77
2524.01 84
2524.13 88
2524.24 90
2524.36 89
2524.47 85
2524.59 79
2524.70 71
2524.82 62
2524.93 51
2525.05 40
2525.16 30
2525.28 21
2525.39 16
2525.51 13
2525.62 13
2525.74 14
2525.85 15
2525.97 15
2526.08 13
2526.20 10
2526.32 6
2526.43 3
2526.55 1
2526.66 1
2526.78 2
2526.89 4
2527.01 6
2527.12 9
2527.24 13
2527.35 19
2527.47 26
2527.58 35
2527.70 45
2527.81 54
2527.93 61
2528.04 65
2528.16 66
2528.27 63
2528.39 59
2528.51 55
2528.62 52
2528.74 50
2528.85 50
2528.97 51
2529.08 53
2529.20 55
2529.31 57
2529.43 58
2529.54 60
2529.66 61
2529.77 63
2529.89 65
2530.00 67
2530.12 68
2530.24 68
2530.35 67
2530.47 66
2530.58 65
2530.70 66
2530.81 68
2530.93 73
2531.04 79
2531.16 86
2531.27 93
2531.39 98
2531.50 101
2531.62 102
2531.74 100
2531.85 98
2531.97 94
2532.08 90
2532.20 87
2532.31 85
2532.43 83
2532.54 82
2532.66 81
2532.77 80
2532.89 77
2533.00 72
2533.12 64
2533.24 55
2533.35 45
2533.47 35
2533.58 28
2533.70 24
2533.81 25
2533.93 31
2534.04 40
2534.16 51
2534.27 62
2534.39 71
2534.51 77
2534.62 80
2534.74 79
2534.85 75
2534.97 71
2535.08 66
2535.20 64
2535.31 63
2535.43 64
2535.54 66
2535.66 70
2535.78 74
2535.89 77
2536.01 78
2536.12 78
2536.24 75
2536.35 72
2536.47 67
2536.58 61
2536.70 54
2536.82 47
2536.93 42
2537.05 38
2537.16 36
2537.28 37
2537.39 39
2537.51 43
2537.62 48
2537.74 52
2537.85 55
2537.97 57
2538.09 58
2538.20 59
2538.32 60
2538.43 62
2538.55 66
2538.66 70
2538.78 75
2538.89 80
2539.01 86
2539.13 91
2539.24 98
2539.36 104
2539.47 109
2539.59 113
2539.70 114
2539.82 112
2539.93 106
2540.05 99
2540.17 91
2540.28 84
2540.40 79
2540.51 76
2540.63 76
2540.74 79
2540.86 82
2540.98 85
2541.09 88
2541.21 87
2541.32 85
2541.44 80
2541.55 73
2541.67 66
2541.78 60
2541.90 56
2542.02 55
2542.13 57
2542.25 60
2542.36 62
2542.48 62
2542.59 60
2542.71 54
2542.83 46
2542.94 36
2543.06 26
2543.17 18
2543.29 11
2543.40 7
2543.52 3
2543.63 0
2543.75 0
2543.87 0
2543.98 0
2544.10 0
2544.21 0
2544.33 0
2544.44 0
2544.56 0
2544.68 3
2544.79 7
2544.91 11
2545.02 16
2545.14 21
2545.25 28
2545.37 35
2545.49 42
2545.60 49
2545.72 53
2545.83 55
2545.95 55
2546.06 52
2546.18 49
2546.30 45
2546.41 43
2546.53 42
2546.64 42
2546.76 42
2546.87 42
2546.99 40
2547.11 37
2547.22 33
2547.34 28
2547.45 25
2547.57 24
2547.68 26
2547.80 29
2547.92 33
2548.03 37
2548.15 39
2548.26 40
2548.38 39
2548.49 37
2548.61 36
2548.73 38
2548.84 42
2548.96 49
2549.07 57
2549.19 65
2549.31 70
2549.42 74
2549.54 74
2549.65 73
2549.77 71
2549.88 70
2550.00 69
2550.12 70
2550.23 72
2550.35 74
2550.46 75
2550.58 75
2550.69 74
2550.81 74
2550.93 74
2551.04 74
2551.16 76
2551.27 77
2551.39 79
2551.51 80
2551.62 83
2551.74 85
2551.85 89
2551.97 93
2552.08 97
2552.20 101
2552.32 104
2552.43 105
2552.55 104
2552.66 101
2552.78 97
2552.90 91
2553.01 86
2553.13 82
2553.24 79
2553.36 77
2553.48 76
2553.59 74
2553.71 73
2553.82 70
2553.94 67
2554.05 62
2554.17 57
2554.29 52
2554.40 48
2554.52 45
2554.63 43
2554.75 43
2554.87 44
2554.98 44
2555.10 45
2555.21 44
2555.33 43
2555.45 40
2555.56 38
2555.68 36
2555.79 35
2555.91 36
2556.03 37
2556.14 39
2556.26 41
2556.37 43
2556.49 44
2556.61 44
2556.72 44
2556.84 44
2556.95 44
2557.07 46
2557.18 50
2557.30 54
2557.42 60
2557.53 66
2557.65 72
2557.76 76
2557.88 77
2558.00 76
2558.11 73
2558.23 68
2558.34 64
2558.46 59
2558.58 57
2558.69 56
2558.81 57
2558.92 58
2559.04 59
2559.16 59
2559.27 57
2559.39 52
2559.50 46
2559.62 38
2559.74 30
2559.85 22
2559.97 16
2560.08 12
2560.20 11
2560.32 12
2560.43 15
2560.55 19
2560.67 23
2560.78 27
2560.90 30
2561.01 31
2561.13 31
2561.25 28
2561.36 24
2561.48 19
2561.59 12
2561.71 6
2561.83 1
2561.94 0
2562.06 0
2562.17 0
2562.29 0
2562.41 3
2562.52 5
2562.64 6
2562.75 5
2562.87 2
2562.99 0
2563.10 0
2563.22 0
2563.33 0
2563.45 0
2563.57 4
2563.68 10
2563.80 16
2563.92 21
2564.03 24
2564.15 26
2564.26 26
2564.38 26
2564.50 27
2564.61 27
2564.73 30
2564.84 34
2564.96 40
2565.08 47
2565.19 56
2565.31 64
2565.43 70
2565.54 74
2565.66 73
2565.77 70
2565.89 63
2566.01 56
2566.12 50
2566.24 46
2566.35 46
2566.47 51
2566.59 59
2566.70 71
2566.82 84
2566.94 98
2567.05 110
2567.17 119
2567.28 127
2567.40 132
2567.52 135
2567.63 136
2567.75 136
2567.87 136
2567.98 135
2568.10 135
2568.21 136
2568.33 138
2568.45 143
2568.56 151
2568.68 160
2568.79 172
2568.91 183
2569.03 194
2569.14 202
2569.26 208
2569.38 210
2569.49 209
2569.61 206
2569.72 202
2569.84 199
2569.96 197
2570.07 196
2570.19 197
2570.31 198
2570.42 198
2570.54 198
2570.65 197
2570.77 195
2570.89 193
2571.00 190
2571.12 188
2571.24 187
2571.35 186
2571.47 186
2571.59 185
2571.70 184
2571.82 182
2571.93 179
2572.05 174
2572.17 168
2572.28 160
2572.40 151
2572.52 143
2572.63 136
2572.75 130
2572.86 126
2572.98 125
2573.10 126
2573.21 129
2573.33 132
2573.45 136
2573.56 140
2573.68 144
2573.80 146
2573.91 148
2574.03 149
2574.14 149
2574.26 148
2574.38 146
2574.49 142
2574.61 136
2574.73 129
2574.84 122
2574.96 114
2575.08 106
2575.19 99
2575.31 92
2575.42 87
2575.54 81
2575.66 77
2575.77 73
2575.89 70
2576.01 68
2576.12 68
2576.24 70
2576.36 74
2576.47 78
2576.59 83
2576.70 86
2576.82 87
2576.94 86
2577.05 84
2577.17 82
2577.29 80
2577.40 79
2577.52 79
2577.64 80
2577.75 81
2577.87 82
2577.99 83
2578.10 83
2578.22 83
2578.33 84
2578.45 84
2578.57 85
2578.68 85
2578.80 84
2578.92 83
2579.03 81
2579.15 80
2579.27 78
2579.38 78
2579.50 78
2579.62 78
2579.73 79
2579.85 81
2579.97 83
2580.08 86
2580.20 89
2580.31 91
2580.43 92
2580.55 89
2580.66 84
2580.78 74
2580.90 61
2581.01 47
2581.13 32
2581.25 18
2581.36 7
2581.48 0
2581.60 0
2581.71 0
2581.83 0
2581.95 0
2582.06 0
2582.18 0
2582.30 0
2582.41 0
2582.53 7
2582.65 16
2582.76 26
2582.88 34
2582.99 43
2583.11 50
2583.23 58
2583.34 63
2583.46 68
2583.58 71
2583.69 71
2583.81 69
2583.93 65
2584.04 61
2584.16 56
2584.28 52
2584.39 50
2584.51 48
2584.63 47
2584.74 47
2584.86 46
2584.98 46
2585.09 46
2585.21 48
2585.33 50
2585.44 54
2585.56 58
2585.68 63
2585.79 67
2585.91 70
2586.03 70
2586.14 70
2586.26 70
2586.38 71
2586.49 73
2586.61 77
2586.73 82
2586.84 87
2586.96 91
2587.08 93
2587.19 92
2587.31 88
2587.43 83
2587.54 77
2587.66 71
2587.78 67
2587.89 64
2588.01 63
2588.13 63
2588.24 63
2588.36 65
2588.48 67
2588.59 71
2588.71 74
2588.83 78
2588.94 81
2589.06 82
2589.18 82
2589.29 80
2589.41 76
2589.53 71
2589.64 65
2589.76 60
2589.88 55
2589.99 52
2590.11 51
2590.23 52
2590.34 54
2590.46 57
2590.58 61
2590.69 65
2590.81 69
2590.93 72
2591.04 75
2591.16 77
2591.28 78
2591.39 79
2591.51 79
2591.63 78
2591.74 78
2591.86 78
2591.98 79
2592.09 81
2592.21 83
2592.33 85
2592.44 86
2592.56 86
2592.68 85
2592.79 82
2592.91 78
2593.03 74
2593.14 69
2593.26 65
2593.38 62
2593.49 60
2593.61 58
2593.73 57
2593.85 56
2593.96 56
2594.08 56
2594.20 57
2594.31 57
2594.43 58
2594.55 58
2594.66 59
2594.78 61
2594.90 64
2595.01 68
2595.13 72
2595.25 77
2595.36 82
2595.48 87
2595.60 94
2595.71 100
2595.83 107
2595.95 114
2596.06 121
2596.18 126
2596.30 130
2596.42 133
2596.53 136
2596.65 138
2596.77 139
2596.88 140
2597.00 139
2597.12 137
2597.23 133
2597.35 127
2597.47 122
2597.58 117
2597.70 115
2597.82 114
2597.93 114
2598.05 114
2598.17 114
2598.29 112
2598.40 109
2598.52 104
2598.64 99
2598.75 94
2598.87 89
2598.99 86
2599.10 84
2599.22 83
2599.34 81
2599.45 78
2599.57 74
2599.69 68
2599.81 61
2599.92 52
2600.04 42
2600.16 32
2600.27 22
2600.39 13
2600.51 5
2600.62 0
2600.74 0
2600.86 0
2600.97 0
2601.09 0
2601.21 0
2601.33 0
2601.44 0
2601.56 0
2601.68 7
2601.79 17
2601.91 29
2602.03 42
2602.14 54
2602.26 66
2602.38 78
2602.50 91
2602.61 104
2602.73 116
2602.85 127
2602.96 136
2603.08 140
2603.20 140
2603.31 136
2603.43 129
2603.55 119
2603.67 110
2603.78 102
2603.90 95
2604.02 89
2604.13 84
2604.25 80
2604.37 76
2604.48 73
2604.60 70
2604.72 69
2604.84 70
2604.95 72
2605.07 77
2605.19 82
2605.30 89
2605.42 95
2605.54 101
2605.66 104
2605.77 105
2605.89 103
2606.01 98
2606.12 90
2606.24 78
2606.36 65
2606.47 51
2606.59 38
2606.71 27
2606.83 18
2606.94 12
2607.06 10
2607.18 10
2607.29 12
2607.41 15
2607.53 18
2607.65 20
2607.76 21
2607.88 23
2608.00 24
2608.11 26
2608.23 29
2608.35 32
2608.47 35
2608.58 37
2608.70 38
2608.82 38
2608.93 35
2609.05 32
2609.17 30
2609.29 29
2609.40 29
2609.52 32
2609.64 36
2609.75 43
2609.87 50
2609.99 59
2610.11 68
2610.22 78
2610.34 88
2610.46 97
2610.57 104
2610.69 108
2610.81 110
2610.93 110
2611.04 108
2611.16 105
2611.28 101
2611.39 97
2611.51 93
2611.63 88
2611.75 81
2611.86 74
2611.98 65
2612.10 55
2612.21 46
2612.33 38
2612.45 30
2612.57 24
2612.68 20
2612.80 17
2612.92 17
2613.04 19
2613.15 23
2613.27 29
2613.39 34
2613.50 39
2613.62 41
2613.74 41
2613.86 38
2613.97 35
2614.09 31
2614.21 28
2614.33 27
2614.44 28
2614.56 31
2614.68 34
2614.79 38
2614.91 42
2615.03 45
2615.15 47
2615.26 47
2615.38 46
2615.50 43
2615.61 39
2615.73 35
2615.85 31
2615.97 29
2616.08 29
2616.20 31
2616.32 35
2616.44 41
2616.55 46
2616.67 50
2616.79 53
2616.91 55
2617.02 56
2617.14 58
2617.26 60
2617.37 62
2617.49 64
2617.61 64
2617.73 64
2617.84 62
2617.96 59
2618.08 56
2618.20 53
2618.31 52
2618.43 54
2618.55 58
2618.67 64
2618.78 71
2618.90 77
2619.02 83
2619.13 88
2619.25 92
2619.37 96
2619.49 101
2619.60 106
2619.72 112
2619.84 118
2619.96 123
2620.07 127
2620.19 130
2620.31 131
2620.43 132
2620.54 133
2620.66 136
2620.78 140
2620.90 145
2621.01 150
2621.13 152
2621.25 152
2621.37 148
2621.48 141
2621.60 131
2621.72 119
2621.83 109
2621.95 100
2622.07 95
2622.19 91
2622.30 90
2622.42 89
2622.54 88
2622.66 85
2622.77 82
2622.89 78
2623.01 75
2623.13 72
2623.24 71
2623.36 71
2623.48 71
2623.60 72
2623.71 73
2623.83 72
2623.95 71
2624.07 70
2624.18 68
2624.30 67
2624.42 68
2624.54 69
2624.65 73
2624.77 77
2624.89 82
2625.01 87
2625.12 91
2625.24 94
2625.36 96
2625.48 98
2625.59 99
2625.71 99
2625.83 100
2625.95 101
2626.06 102
2626.18 101
2626.30 99
2626.42 96
2626.53 92
2626.65 87
2626.77 82
2626.89 76
2627.00 72
2627.12 69
2627.24 66
2627.36 64
2627.47 64
2627.59 64
2627.71 66
2627.83 69
2627.94 74
2628.06 80
2628.18 87
2628.30 94
2628.41 102
2628.53 108
2628.65 114
2628.77 116
2628.89 117
2629.00 114
2629.12 110
2629.24 103
2629.36 96
2629.47 90
2629.59 85
2629.71 82
2629.83 83
2629.94 86
2630.06 91
2630.18 96
2630.30 101
2630.41 104
2630.53 105
2630.65 104
2630.77 100
2630.88 96
2631.00 92
2631.12 89
2631.24 88
2631.35 90
2631.47 93
2631.59 98
2631.71 103
2631.83 106
2631.94 107
2632.06 107
2632.18 104
2632.30 100
2632.41 96
2632.53 92
2632.65 90
2632.77 88
2632.88 88
2633.00 90
2633.12 94
2633.24 100
2633.36 110
2633.47 122
2633.59 136
2633.71 152
2633.83 169
2633.94 184
2634.06 198
2634.18 211
2634.30 222
2634.41 232
2634.53 241
2634.65 249
2634.77 258
2634.89 268
2635.00 280
2635.12 295
2635.24 312
2635.36 331
2635.47 349
2635.59 367
2635.71 381
2635.83 392
2635.94 398
2636.06 401
2636.18 401
2636.30 400
2636.42 398
2636.53 396
2636.65 394
2636.77 392
2636.89 389
2637.00 385
2637.12 381
2637.24 377
2637.36 374
2637.48 371
2637.59 370
2637.71 370
2637.83 371
2637.95 373
2638.06 376
2638.18 379
2638.30 382
2638.42 386
2638.54 389
2638.65 392
2638.77 393
2638.89 391
2639.01 385
2639.12 377
2639.24 367
2639.36 355
2639.48 344
2639.60 334
2639.71 323
2639.83 313
2639.95 302
2640.07 289
2640.19 275
2640.30 260
2640.42 244
2640.54 229
2640.66 215
2640.77 203
2640.89 194
2641.01 187
2641.13 183
2641.25 182
2641.36 182
2641.48 184
2641.60 187
2641.72 190
2641.84 193
2641.95 195
2642.07 198
2642.19 201
2642.31 205
2642.42 209
2642.54 211
2642.66 212
2642.78 210
2642.90 204
2643.01 194
2643.13 180
2643.25 164
2643.37 148
2643.49 132
2643.60 118
2643.72 107
2643.84 100
2643.96 96
2644.08 94
2644.19 94
2644.31 95
2644.43 97
2644.55 100
2644.66 103
2644.78 106
2644.90 110
2645.02 113
2645.14 115
2645.25 116
2645.37 116
2645.49 115
2645.61 113
2645.73 110
2645.84 107
2645.96 103
2646.08 99
2646.20 93
2646.32 86
2646.43 78
2646.55 71
2646.67 64
2646.79 58
2646.91 54
2647.02 51
2647.14 50
2647.26 50
2647.38 52
2647.50 54
2647.61 58
2647.73 63
2647.85 69
2647.97 75
2648.09 80
2648.20 85
2648.32 89
2648.44 90
2648.56 90
2648.68 87
2648.79 84
2648.91 80
2649.03 77
2649.15 74
2649.27 71
2649.38 68
2649.50 63
2649.62 57
2649.74 49
2649.86 39
2649.97 28
2650.09 18
2650.21 8
2650.33 1
2650.45 0
2650.56 0
2650.68 0
2650.80 0
2650.92 1
2651.04 6
2651.16 13
2651.27 20
2651.39 28
2651.51 35
2651.63 42
2651.75 46
2651.86 47
2651.98 45
2652.10 40
2652.22 33
2652.34 25
2652.45 16
2652.57 8
2652.69 0
2652.81 0
2652.93 0
2653.04 0
2653.16 0
2653.28 0
2653.40 0
2653.52 0
2653.64 0
2653.75 6
2653.87 14
2653.99 23
2654.11 31
2654.23 39
2654.34 46
2654.46 51
2654.58 56
2654.70 60
2654.82 63
2654.93 66
2655.05 69
2655.17 71
2655.29 74
2655.41 77
2655.53 78
2655.64 79
2655.76 78
2655.88 76
2656.00 72
2656.12 68
2656.23 63
2656.35 60
2656.47 57
2656.59 55
2656.71 54
2656.83 53
2656.94 53
2657.06 53
2657.18 54
2657.30 55
2657.42 58
2657.54 60
2657.65 62
2657.77 63
2657.89 62
2658.01 58
2658.13 54
2658.24 49
2658.36 45
2658.48 44
2658.60 44
2658.72 45
2658.84 47
2658.95 47
2659.07 46
2659.19 42
2659.31 38
2659.43 33
2659.55 29
2659.66 27
2659.78 27
2659.90 27
2660.02 28
2660.14 29
2660.25 29
2660.37 29
2660.49 30
2660.61 32
2660.73 36
2660.85 42
2660.96 51
2661.08 60
2661.20 69
2661.32 76
2661.44 83
2661.56 88
2661.67 91
2661.79 95
2661.91 97
2662.03 100
2662.15 101
2662.27 100
2662.38 99
2662.50 96
2662.62 94
2662.74 91
2662.86 90
2662.98 90
2663.09 90
2663.21 91
2663.33 92
2663.45 93
2663.57 94
2663.69 94
2663.80 94
2663.92 93
2664.04 92
2664.16 89
2664.28 86
2664.40 84
2664.51 82
2664.63 81
2664.75 82
2664.87 84
2664.99 86
2665.11 87
2665.23 88
2665.34 86
2665.46 85
2665.58 83
2665.70 82
2665.82 83
2665.94 86
2666.05 91
2666.17 96
2666.29 101
2666.41 106
2666.53 109
2666.65 111
2666.76 112
2666.88 114
2667.00 116
2667.12 119
2667.24 122
2667.36 125
2667.48 126
2667.59 125
2667.71 122
2667.83 118
2667.95 112
2668.07 105
2668.19 98
2668.30 92
2668.42 86
2668.54 81
2668.66 77
2668.78 73
2668.90 71
2669.02 71
2669.13 73
2669.25 76
2669.37 80
2669.49 85
2669.61 90
2669.73 95
2669.84 101
2669.96 107
2670.08 115
2670.20 124
2670.32 133
2670.44 143
2670.56 153
2670.67 161
2670.79 167
2670.91 171
2671.03 173
2671.15 174
2671.27 174
2671.39 172
2671.50 170
2671.62 168
2671.74 165
2671.86 162
2671.98 160
2672.10 157
2672.21 156
2672.33 155
2672.45 154
2672.57 154
2672.69 155
2672.81 155
2672.93 155
2673.04 156
2673.16 157
2673.28 158
2673.40 159
2673.52 161
2673.64 161
2673.76 161
2673.87 159
2673.99 156
2674.11 153
2674.23 149
2674.35 146
2674.47 143
2674.59 140
2674.70 136
2674.82 130
2674.94 122
2675.06 112
2675.18 101
2675.30 90
2675.42 81
2675.54 75
2675.65 71
2675.77 70
2675.89 71
2676.01 73
2676.13 74
2676.25 76
2676.37 78
2676.48 79
2676.60 80
2676.72 82
2676.84 84
2676.96 87
2677.08 91
2677.20 97
2677.31 104
2677.43 111
2677.55 118
2677.67 123
2677.79 126
2677.91 125
2678.03 122
2678.15 116
2678.26 109
2678.38 103
2678.50 97
2678.62 93
2678.74 90
2678.86 89
2678.98 88
2679.10 88
2679.21 87
2679.33 86
2679.45 83
2679.57 80
2679.69 74
2679.81 67
2679.93 58
2680.04 48
2680.16 37
2680.28 27
2680.40 17
2680.52 8
2680.64 1
2680.76 0
2680.88 0
2680.99 0
2681.11 0
2681.23 0
2681.35 0
2681.47 0
2681.59 0
2681.71 0
2681.83 4
2681.94 11
2682.06 18
2682.18 24
2682.30 28
2682.42 29
2682.54 28
2682.66 23
2682.78 18
2682.89 11
2683.01 6
2683.13 2
2683.25 2
2683.37 5
2683.49 13
2683.61 25
2683.73 38
2683.85 52
2683.96 65
2684.08 74
2684.20 79
2684.32 80
2684.44 78
2684.56 74
2684.68 71
2684.80 71
2684.91 73
2685.03 78
2685.15 86
2685.27 95
2685.39 104
2685.51 112
2685.63 118
2685.75 123
2685.87 126
2685.98 128
2686.10 128
2686.22 127
2686.34 124
2686.46 120
2686.58 115
2686.70 109
2686.82 103
2686.93 96
2687.05 91
2687.17 87
2687.29 85
2687.41 87
2687.53 92
2687.65 100
2687.77 109
2687.89 117
2688.00 123
2688.12 125
2688.24 122
2688.36 115
2688.48 104
2688.60 92
2688.72 81
2688.84 72
2688.96 66
2689.08 61
2689.19 58
2689.31 56
2689.43 54
2689.55 52
2689.67 53
2689.79 56
2689.91 61
2690.03 69
2690.15 77
2690.26 86
2690.38 94
2690.50 100
2690.62 105
2690.74 109
2690.86 113
2690.98 118
2691.10 122
2691.22 125
2691.34 127
2691.45 128
2691.57 127
2691.69 126
2691.81 124
2691.93 122
2692.05 119
2692.17 117
2692.29 115
2692.41 113
2692.52 111
2692.64 109
2692.76 107
2692.88 104
2693.00 101
2693.12 98
2693.24 92
2693.36 86
2693.48 80
2693.60 74
2693.71 69
2693.83 66
2693.95 64
2694.07 65
2694.19 67
2694.31 70
2694.43 73
2694.55 76
2694.67 80
2694.79 84
2694.91 88
2695.02 92
2695.14 95
2695.26 98
2695.38 100
2695.50 101
2695.62 101
2695.74 100
2695.86 97
2695.98 94
2696.10 90
2696.22 85
2696.33 80
2696.45 76
2696.57 72
2696.69 70
2696.81 70
2696.93 71
2697.05 74
2697.17 77
2697.29 81
2697.41 84
2697.53 86
2697.64 86
2697.76 84
2697.88 80
2698.00 75
2698.12 70
2698.24 65
2698.36 61
2698.48 58
2698.60 57
2698.72 57
2698.84 57
2698.95 58
2699.07 58
2699.19 59
2699.31 60
2699.43 61
2699.55 62
2699.67 64
2699.79 65
2699.91 66
2700.03 65
2700.15 63
2700.27 59
2700.38 54
2700.50 49
2700.62 42
2700.74 35
2700.86 27
2700.98 19
2701.10 11
2701.22 4
2701.34 0
2701.46 0
2701.58 0
2701.70 0
2701.81 0
2701.93 0
2702.05 0
2702.17 0
2702.29 3
2702.41 7
2702.53 10
2702.65 12
2702.77 14
2702.89 16
2703.01 17
2703.13 18
2703.25 18
2703.36 18
2703.48 17
2703.60 15
2703.72 14
2703.84 13
2703.96 12
2704.08 11
2704.20 10
2704.32 8
2704.44 5
2704.56 1
2704.68 0
2704.80 0
2704.91 0
2705.03 0
2705.15 0
2705.27 7
2705.39 17
2705.51 28
2705.63 38
2705.75 45
2705.87 49
2705.99 50
2706.11 49
2706.23 45
2706.35 41
2706.47 38
2706.58 35
2706.70 35
2706.82 36
2706.94 37
2707.06 39
2707.18 41
2707.30 40
2707.42 38
2707.54 34
2707.66 30
2707.78 24
2707.90 20
2708.02 16
2708.14 15
2708.26 15
2708.37 16
2708.49 18
2708.61 20
2708.73 22
2708.85 24
2708.97 25
2709.09 26
2709.21 26
2709.33 25
2709.45 24
2709.57 21
2709.69 18
2709.81 14
2709.93 9
2710.05 5
2710.17 2
2710.28 0
2710.40 0
2710.52 0
2710.64 1
2710.76 3
2710.88 8
2711.00 13
2711.12 20
2711.24 29
2711.36 39
2711.48 49
2711.60 58
2711.72 67
2711.84 74
2711.96 79
2712.08 82
2712.20 85
2712.31 87
2712.43 90
2712.55 93
2712.67 95
2712.79 96
2712.91 95
2713.03 92
2713.15 87
2713.27 81
2713.39 74
2713.51 68
2713.63 63
2713.75 60
2713.87 57
2713.99 55
2714.11 54
2714.23 54
2714.35 54
2714.46 57
2714.58 60
2714.70 66
2714.82 72
2714.94 79
2715.06 86
2715.18 93
2715.30 100
2715.42 107
2715.54 114
2715.66 120
2715.78 125
2715.90 127
2716.02 125
2716.14 120
2716.26 111
2716.38 101
2716.50 89
2716.62 79
2716.74 71
2716.85 65
2716.97 62
2717.09 62
2717.21 62
2717.33 63
2717.45 65
2717.57 65
2717.69 66
2717.81 67
2717.93 67
2718.05 67
2718.17 67
2718.29 66
2718.41 64
2718.53 62
2718.65 60
2718.77 59
2718.89 59
2719.01 62
2719.13 65
2719.25 69
2719.37 73
2719.49 76
2719.60 76
2719.72 74
2719.84 69
2719.96 63
2720.08 57
2720.20 51
2720.32 45
2720.44 41
2720.56 38
2720.68 37
2720.80 38
2720.92 40
2721.04 42
2721.16 44
2721.28 45
2721.40 45
2721.52 43
2721.64 39
2721.76 33
2721.88 27
2722.00 20
2722.12 14
2722.24 9
2722.36 7
2722.48 8
2722.60 13
2722.72 21
2722.83 32
2722.95 43
2723.07 54
2723.19 61
2723.31 65
2723.43 64
2723.55 59
2723.67 52
2723.79 44
2723.91 37
2724.03 32
2724.15 30
2724.27 30
2724.39 33
2724.51 36
2724.63 41
2724.75 45
2724.87 48
2724.99 51
2725.11 54
2725.23 57
2725.35 60
2725.47 62
2725.59 64
2725.71 65
2725.83 65
2725.95 65
2726.07 64
2726.19 63
2726.31 62
2726.43 60
2726.55 57
2726.67 53
2726.79 46
2726.90 39
2727.02 31
2727.14 24
2727.26 17
2727.38 12
2727.50 8
2727.62 5
2727.74 4
2727.86 3
2727.98 3
2728.10 2
2728.22 2
2728.34 3
2728.46 4
2728.58 4
2728.70 5
2728.82 5
2728.94 5
2729.06 3
2729.18 0
2729.30 0
2729.42 0
2729.54 0
2729.66 0
2729.78 0
2729.90 0
2730.02 2
2730.14 9
2730.26 17
2730.38 25
2730.50 34
2730.62 42
2730.74 50
2730.86 56
2730.98 61
2731.10 64
2731.22 64
2731.34 63
2731.46 59
2731.58 53
2731.70 47
2731.82 39
2731.94 32
2732.06 26
2732.18 22
2732.30 20
2732.42 20
2732.54 22
2732.66 26
2732.78 30
2732.90 34
2733.02 40
2733.14 45
2733.26 52
2733.38 59
2733.50 67
2733.62 74
2733.74 79
2733.86 82
2733.98 81
2734.09 77
2734.21 71
2734.33 64
2734.45 57
2734.57 52
2734.69 48
2734.81 47
2734.93 46
2735.05 48
2735.17 51
2735.29 54
2735.41 58
2735.53 62
2735.65 65
2735.77 67
2735.89 67
2736.01 66
2736.13 61
2736.25 55
2736.37 47
2736.49 38
2736.61 29
2736.73 20
2736.85 12
2736.97 8
2737.09 6
2737.21 8
2737.33 12
2737.45 18
2737.57 26
2737.69 34
2737.81 41
2737.93 47
2738.05 50
2738.17 51
2738.29 50
2738.41 47
2738.53 44
2738.65 40
2738.77 38
2738.89 37
2739.01 37
2739.13 38
2739.25 39
2739.37 40
2739.49 40
2739.61 39
2739.73 38
2739.85 36
2739.97 36
2740.09 38
2740.21 41
2740.33 44
2740.45 48
2740.57 51
2740.69 54
2740.81 56
2740.93 58
2741.05 61
2741.17 65
2741.29 71
2741.41 77
2741.53 85
2741.65 91
2741.77 97
2741.89 100
2742.01 102
2742.13 102
2742.26 100
2742.38 97
2742.50 94
2742.62 89
2742.74 84
2742.86 77
2742.98 69
2743.10 61
2743.22 52
2743.34 44
2743.46 38
2743.58 33
2743.70 32
2743.82 32
2743.94 33
2744.06 35
2744.18 37
2744.30 39
2744.42 41
2744.54 43
2744.66 46
2744.78 50
2744.90 52
2745.02 53
2745.14 50
2745.26 44
2745.38 35
2745.50 24
2745.62 13
2745.74 4
2745.86 0
2745.98 0
2746.10 0
2746.22 2
2746.34 7
2746.46 11
2746.58 13
2746.70 12
2746.82 9
2746.94 3
2747.06 0
2747.18 0
2747.30 0
2747.42 0
2747.54 0
2747.66 0
2747.78 2
2747.90 12
2748.02 21
2748.14 30
2748.26 37
2748.38 42
2748.50 45
2748.62 46
2748.74 47
2748.86 47
2748.98 47
2749.10 47
2749.22 47
2749.34 46
2749.47 45
2749.59 43
2749.71 41
2749.83 40
2749.95 38
2750.07 37
2750.19 38
2750.31 39
2750.43 42
2750.55 45
2750.67 47
2750.79 49
2750.91 48
2751.03 45
2751.15 41
2751.27 35
2751.39 30
2751.51 25
2751.63 22
2751.75 20
2751.87 19
2751.99 19
2752.11 19
2752.23 19
2752.35 19
2752.47 18
2752.59 19
2752.71 19
2752.83 21
2752.95 24
2753.07 26
2753.19 29
2753.31 31
2753.43 32
2753.56 33
2753.68 34
2753.80 34
2753.92 35
2754.04 36
2754.16 36
2754.28 35
2754.40 34
2754.52 31
2754.64 26
2754.76 20
2754.88 15
2755.00 10
2755.12 8
2755.24 10
2755.36 18
2755.48 31
2755.60 47
2755.72 65
2755.84 82
2755.96 96
2756.08 105
2756.20 111
2756.32 112
2756.44 112
2756.56 111
2756.68 109
2756.81 107
2756.93 105
2757.05 101
2757.17 95
2757.29 87
2757.41 78
2757.53 70
2757.65 63
2757.77 59
2757.89 58
2758.01 60
2758.13 65
2758.25 72
2758.37 77
2758.49 81
2758.61 82
2758.73 80
2758.85 76
2758.97 69
2759.09 62
2759.21 56
2759.33 51
2759.45 47
2759.58 46
2759.70 46
2759.82 48
2759.94 49
2760.06 51
2760.18 52
2760.30 51
2760.42 50
2760.54 48
2760.66 44
2760.78 42
2760.90 40
2761.02 39
2761.14 39
2761.26 39
2761.38 39
2761.50 39
2761.62 37
2761.74 34
2761.86 32
2761.99 31
2762.11 33
2762.23 38
2762.35 46
2762.47 58
2762.59 71
2762.71 84
2762.83 97
2762.95 108
2763.07 118
2763.19 126
2763.31 135
2763.43 143
2763.55 152
2763.67 160
2763.79 168
2763.91 173
2764.03 177
2764.16 178
2764.28 178
2764.40 177
2764.52 176
2764.64 176
2764.76 177
2764.88 179
2765.00 180
2765.12 181
2765.24 181
2765.36 179
2765.48 176
2765.60 173
2765.72 170
2765.84 166
2765.96 161
2766.08 156
2766.21 150
2766.33 143
2766.45 135
2766.57 126
2766.69 117
2766.81 108
2766.93 101
2767.05 97
2767.17 95
2767.29 97
2767.41 101
2767.53 106
2767.65 111
2767.77 113
2767.89 112
2768.01 106
2768.14 97
2768.26 86
2768.38 75
2768.50 64
2768.62 56
2768.74 51
2768.86 50
2768.98 52
2769.10 57
2769.22 65
2769.34 74
2769.46 84
2769.58 93
2769.70 101
2769.82 109
2769.95 117
2770.07 125
2770.19 134
2770.31 143
2770.43 153
2770.55 162
2770.67 171
2770.79 179
2770.91 186
2771.03 193
2771.15 200
2771.27 208
2771.39 214
2771.51 219
2771.64 221
2771.76 219
2771.88 213
2772.00 204
2772.12 195
2772.24 186
2772.36 181
2772.48 180
2772.60 184
2772.72 192
2772.84 201
2772.96 209
2773.08 214
2773.21 214
2773.33 210
2773.45 201
2773.57 189
2773.69 176
2773.81 163
2773.93 154
2774.05 148
2774.17 146
2774.29 148
2774.41 151
2774.53 155
2774.65 156
2774.78 154
2774.90 147
2775.02 136
2775.14 122
2775.26 107
2775.38 93
2775.50 82
2775.62 76
2775.74 74
2775.86 76
2775.98 81
2776.10 86
2776.23 90
2776.35 93
2776.47 94
2776.59 95
2776.71 95
2776.83 96
2776.95 97
2777.07 100
2777.19 102
2777.31 104
2777.43 104
2777.55 104
2777.68 103
2777.80 100
2777.92 97
2778.04 94
2778.16 90
2778.28 85
2778.40 81
2778.52 76
2778.64 71
2778.76 66
2778.88 63
2779.00 60
2779.13 58
2779.25 57
2779.37 57
2779.49 57
2779.61 56
2779.73 55
2779.85 53
2779.97 51
2780.09 49
2780.21 47
2780.33 45
2780.46 43
2780.58 42
2780.70 41
2780.82 41
2780.94 44
2781.06 48
2781.18 55
2781.30 62
2781.42 71
2781.54 78
2781.67 84
2781.79 87
2781.91 88
2782.03 88
2782.15 86
2782.27 86
2782.39 86
2782.51 89
2782.63 93
2782.75 99
2782.87 105
2783.00 110
2783.12 113
2783.24 114
2783.36 113
2783.48 111
2783.60 107
2783.72 104
2783.84 102
2783.96 101
2784.08 100
2784.21 98
2784.33 95
2784.45 91
2784.57 86
2784.69 81
2784.81 77
2784.93 73
2785.05 69
2785.17 65
2785.29 60
2785.42 53
2785.54 44
2785.66 35
2785.78 26
2785.90 20
2786.02 16
2786.14 15
2786.26 17
2786.38 22
2786.51 27
2786.63 32
2786.75 36
2786.87 38
2786.99 37
2787.11 35
2787.23 33
2787.35 30
2787.47 28
2787.59 27
2787.72 27
2787.84 28
2787.96 29
2788.08 30
2788.20 29
2788.32 26
2788.44 23
2788.56 19
2788.68 15
2788.81 13
2788.93 12
2789.05 13
2789.17 14
2789.29 16
2789.41 18
2789.53 19
2789.65 21
2789.77 21
2789.90 21
2790.02 22
2790.14 22
2790.26 24
2790.38 26
2790.50 29
2790.62 31
2790.74 32
2790.86 32
2790.99 29
2791.11 24
2791.23 17
2791.35 10
2791.47 3
2791.59 0
2791.71 0
2791.83 0
2791.96 0
2792.08 0
2792.20 0
2792.32 0
2792.44 0
2792.56 0
2792.68 3
2792.80 7
2792.92 12
2793.05 17
2793.17 22
2793.29 26
2793.41 28
2793.53 29
2793.65 27
2793.77 24
2793.89 19
2794.02 14
2794.14 9
2794.26 4
2794.38 1
2794.50 0
2794.62 0
2794.74 0
2794.86 0
2794.99 2
2795.11 8
2795.23 17
2795.35 28
2795.47 40
2795.59 52
2795.71 64
2795.83 73
2795.96 79
2796.08 84
2796.20 86
2796.32 88
2796.44 89
2796.56 90
2796.68 92
2796.80 93
2796.93 95
2797.05 96
2797.17 97
2797.29 98
2797.41 99
2797.53 101
2797.65 104
2797.77 109
2797.90 115
2798.02 124
2798.14 133
2798.26 143
2798.38 151
2798.50 158
2798.62 162
2798.75 162
2798.87 158
2798.99 152
2799.11 145
2799.23 137
2799.35 130
2799.47 124
2799.59 118
2799.72 112
2799.84 104
2799.96 95
2800.08 85
2800.20 73
2800.32 61
2800.44 50
2800.57 41
2800.69 34
2800.81 30
2800.93 30
2801.05 33
2801.17 41
2801.29 53
2801.41 67
2801.54 84
2801.66 100
2801.78 114
2801.90 124
2802.02 129
2802.14 127
2802.26 120
2802.39 108
2802.51 93
2802.63 77
2802.75 62
2802.87 48
2802.99 38
2803.11 32
2803.24 30
2803.36 31
2803.48 36
2803.60 43
2803.72 51
2803.84 58
2803.96 66
2804.09 72
2804.21 76
2804.33 80
2804.45 83
2804.57 86
2804.69 87
2804.81 88
2804.94 86
2805.06 83
2805.18 79
2805.30 74
2805.42 70
2805.54 65
2805.66 62
2805.79 58
2805.91 54
2806.03 48
2806.15 42
2806.27 35
2806.39 27
2806.52 19
2806.64 12
2806.76 6
2806.88 2
2807.00 0
2807.12 0
2807.24 0
2807.37 2
2807.49 5
2807.61 10
2807.73 15
2807.85 19
2807.97 23
2808.09 24
2808.22 24
2808.34 22
2808.46 19
2808.58 14
2808.70 10
2808.82 6
2808.95 3
2809.07 0
2809.19 0
2809.31 0
2809.43 0
2809.55 0
2809.67 0
2809.80 0
2809.92 0
2810.04 2
2810.16 13
2810.28 25
2810.40 36
2810.53 47
2810.65 55
2810.77 60
2810.89 61
2811.01 59
2811.13 56
2811.26 50
2811.38 45
2811.50 40
2811.62 36
2811.74 35
2811.86 37
2811.98 42
2812.11 51
2812.23 63
2812.35 77
2812.47 92
2812.59 106
2812.71 117
2812.84 126
2812.96 130
2813.08 131
2813.20 129
2813.32 124
2813.44 119
2813.57 113
2813.69 107
2813.81 102
2813.93 97
2814.05 93
2814.17 88
2814.30 84
2814.42 80
2814.54 76
2814.66 72
2814.78 68
2814.90 64
2815.03 60
2815.15 55
2815.27 49
2815.39 41
2815.51 32
2815.63 25
2815.76 19
2815.88 17
2816.00 18
2816.12 24
2816.24 34
2816.36 45
2816.49 56
2816.61 67
2816.73 77
2816.85 87
2816.97 96
2817.09 105
2817.22 116
2817.34 128
2817.46 140
2817.58 152
2817.70 163
2817.82 174
2817.95 184
2818.07 193
2818.19 202
2818.31 210
2818.43 217
2818.56 224
2818.68 229
2818.80 233
2818.92 237
2819.04 240
2819.16 244
2819.29 251
2819.41 261
2819.53 275
2819.65 294
2819.77 314
2819.89 335
2820.02 354
2820.14 367
2820.26 374
2820.38 374
2820.50 366
2820.63 352
2820.75 333
2820.87 314
2820.99 297
2821.11 285
2821.23 279
2821.36 280
2821.48 287
2821.60 300
2821.72 315
2821.84 331
2821.97 346
2822.09 357
2822.21 364
2822.33 366
2822.45 362
2822.57 353
2822.70 340
2822.82 321
2822.94 299
2823.06 273
2823.18 246
2823.31 218
2823.43 192
2823.55 169
2823.67 150
2823.79 137
2823.91 128
2824.04 124
2824.16 123
2824.28 124
2824.40 125
2824.52 125
2824.65 125
2824.77 122
2824.89 119
2825.01 114
2825.13 107
2825.26 99
2825.38 90
2825.50 81
2825.62 73
2825.74 66
2825.87 62
2825.99 61
2826.11 63
2826.23 68
2826.35 74
2826.47 81
2826.60 87
2826.72 92
2826.84 94
2826.96 95
2827.08 93
2827.21 89
2827.33 85
2827.45 82
2827.57 81
2827.69 81
2827.82 84
2827.94 88
2828.06 92
2828.18 95
2828.30 96
2828.43 97
2828.55 96
2828.67 96
2828.79 97
2828.91 100
2829.04 106
2829.16 114
2829.28 122
2829.40 130
2829.52 137
2829.65 141
2829.77 142
2829.89 141
2830.01 138
2830.13 131
2830.26 123
2830.38 112
2830.50 100
2830.62 88
2830.74 77
2830.87 68
2830.99 61
2831.11 57
2831.23 54
2831.35 52
2831.48 50
2831.60 47
2831.72 44
2831.84 41
2831.96 39
2832.09 38
2832.21 38
2832.33 38
2832.45 38
2832.57 37
2832.70 33
2832.82 29
2832.94 23
2833.06 17
2833.18 10
2833.31 5
2833.43 0
2833.55 0
2833.67 0
2833.79 0
2833.92 0
2834.04 0
2834.16 0
2834.28 0
2834.41 0
2834.53 4
2834.65 14
2834.77 25
2834.89 35
2835.02 43
2835.14 47
2835.26 48
2835.38 46
2835.50 41
2835.63 35
2835.75 28
2835.87 22
2835.99 17
2836.11 15
2836.24 15
2836.36 18
2836.48 22
2836.60 28
2836.73 35
2836.85 42
2836.97 48
2837.09 52
2837.21 54
2837.34 53
2837.46 50
2837.58 46
2837.70 40
2837.82 34
2837.95 27
2838.07 21
2838.19 14
2838.31 7
2838.44 0
2838.56 0
2838.68 0
2838.80 0
2838.92 0
2839.05 0
2839.17 0
2839.29 0
2839.41 3
2839.54 16
2839.66 29
2839.78 41
2839.90 51
2840.02 60
2840.15 67
2840.27 73
2840.39 79
2840.51 84
2840.64 88
2840.76 91
2840.88 94
2841.00 96
2841.12 100
2841.25 105
2841.37 112
2841.49 121
2841.61 131
2841.74 140
2841.86 147
2841.98 150
2842.10 150
2842.22 147
2842.35 141
2842.47 132
2842.59 122
2842.71 111
2842.84 100
2842.96 89
2843.08 79
2843.20 72
2843.32 68
2843.45 68
2843.57 71
2843.69 78
2843.81 86
2843.94 93
2844.06 96
2844.18 95
2844.30 90
2844.43 80
2844.55 68
2844.67 56
2844.79 47
2844.91 42
2845.04 41
2845.16 45
2845.28 51
2845.40 59
2845.53 66
2845.65 70
2845.77 71
2845.89 70
2846.02 66
2846.14 60
2846.26 54
2846.38 48
2846.50 43
2846.63 37
2846.75 30
2846.87 23
2846.99 16
2847.12 10
2847.24 5
2847.36 1
2847.48 0
2847.61 1
2847.73 5
2847.85 10
2847.97 16
2848.10 23
2848.22 31
2848.34 38
2848.46 45
2848.59 51
2848.71 56
2848.83 60
2848.95 64
2849.07 67
2849.20 69
2849.32 71
2849.44 73
2849.56 74
2849.69 74
2849.81 74
2849.93 72
2850.05 70
2850.18 68
2850.30 65
2850.42 62
2850.54 60
2850.67 58
2850.79 56
2850.91 54
2851.03 51
2851.16 50
2851.28 48
2851.40 47
2851.52 47
2851.65 47
2851.77 47
2851.89 47
2852.01 47
2852.14 47
2852.26 47
2852.38 49
2852.50 51
2852.63 54
2852.75 58
2852.87 60
2852.99 61
2853.12 59
2853.24 56
2853.36 51
2853.48 45
2853.61 40
2853.73 36
2853.85 35
2853.97 36
2854.10 40
2854.22 46
2854.34 55
2854.46 65
2854.59 77
2854.71 89
2854.83 98
2854.95 105
2855.08 108
2855.20 106
2855.32 101
2855.44 93
2855.57 84
2855.69 76
2855.81 70
2855.93 66
2856.06 66
2856.18 68
2856.30 72
2856.42 77
2856.55 83
2856.67 88
2856.79 91
2856.91 92
2857.04 91
2857.16 87
2857.28 82
2857.40 77
2857.53 73
2857.65 70
2857.77 68
2857.89 68
2858.02 68
2858.14 69
2858.26 70
2858.39 71
2858.51 71
2858.63 72
2858.75 71
2858.88 69
2859.00 66
2859.12 61
2859.24 56
2859.37 51
2859.49 49
2859.61 49
2859.73 53
2859.86 61
2859.98 71
2860.10 83
2860.22 94
2860.35 105
2860.47 113
2860.59 117
2860.72 118
2860.84 114
2860.96 109
2861.08 101
2861.21 92
2861.33 83
2861.45 75
2861.57 66
2861.70 59
2861.82 53
2861.94 48
2862.06 45
2862.19 45
2862.31 49
2862.43 55
2862.56 64
2862.68 74
2862.80 83
2862.92 92
2863.05 100
2863.17 106
2863.29 112
2863.41 119
2863.54 125
2863.66 130
2863.78 134
2863.91 136
2864.03 136
2864.15 133
2864.27 128
2864.40 123
2864.52 117
2864.64 112
2864.76 108
2864.89 105
2865.01 102
2865.13 100
2865.26 97
2865.38 94
2865.50 92
2865.62 91
2865.75 90
2865.87 90
2865.99 90
2866.11 89
2866.24 88
2866.36 85
2866.48 80
2866.61 75
2866.73 69
2866.85 64
2866.97 58
2867.10 53
2867.22 48
2867.34 42
2867.47 38
2867.59 33
2867.71 29
2867.83 27
2867.96 25
2868.08 24
2868.20 24
2868.33 24
2868.45 23
2868.57 23
2868.69 23
2868.82 23
2868.94 24
2869.06 26
2869.18 29
2869.31 33
2869.43 37
2869.55 41
2869.68 43
2869.80 43
2869.92 42
2870.04 40
2870.17 37
2870.29 33
2870.41 30
2870.54 26
2870.66 23
2870.78 19
2870.90 15
2871.03 11
2871.15 7
2871.27 3
2871.40 0
2871.52 0
2871.64 0
2871.77 0
2871.89 0
2872.01 0
2872.13 0
2872.26 0
2872.38 2
2872.50 7
2872.63 12
2872.75 18
2872.87 23
2872.99 30
2873.12 38
2873.24 47
2873.36 56
2873.49 65
2873.61 72
2873.73 78
2873.85 82
2873.98 86
2874.10 88
2874.22 91
2874.35 94
2874.47 97
2874.59 101
2874.72 103
2874.84 105
2874.96 104
2875.08 100
2875.21 95
2875.33 87
2875.45 79
2875.58 70
2875.70 62
2875.82 55
2875.94 50
2876.07 46
2876.19 42
2876.31 38
2876.44 34
2876.56 30
2876.68 26
2876.81 22
2876.93 19
2877.05 18
2877.17 18
2877.30 19
2877.42 21
2877.54 24
2877.67 27
2877.79 31
2877.91 33
2878.04 33
2878.16 31
2878.28 26
2878.41 18
2878.53 8
2878.65 0
2878.77 0
2878.90 0
2879.02 0
2879.14 0
2879.27 0
2879.39 0
2879.51 0
2879.64 4
2879.76 13
2879.88 22
2880.00 29
2880.13 34
2880.25 38
2880.37 39
2880.50 40
2880.62 40
2880.74 39
2880.87 39
2880.99 39
2881.11 39
2881.24 39
2881.36 38
2881.48 38
2881.60 38
2881.73 39
2881.85 40
2881.97 42
2882.10 46
2882.22 49
2882.34 52
2882.47 54
2882.59 55
2882.71 54
2882.84 53
2882.96 51
2883.08 48
2883.21 46
2883.33 43
2883.45 40
2883.57 36
2883.70 31
2883.82 27
2883.94 22
2884.07 20
2884.19 19
2884.31 21
2884.44 26
2884.56 34
2884.68 44
2884.81 56
2884.93 69
2885.05 80
2885.18 89
2885.30 94
2885.42 95
2885.55 92
2885.67 85
2885.79 76
2885.92 66
2886.04 58
2886.16 52
2886.28 48
2886.41 45
2886.53 44
2886.65 43
2886.78 40
2886.90 37
2887.02 31
2887.15 23
2887.27 15
2887.39 6
2887.52 0
2887.64 0
2887.76 0
2887.89 0
2888.01 0
2888.13 0
2888.26 0
2888.38 7
2888.50 13
2888.63 18
2888.75 21
2888.87 21
2889.00 20
2889.12 18
2889.24 18
2889.37 19
2889.49 23
2889.61 29
2889.74 37
2889.86 45
2889.98 52
2890.11 57
2890.23 60
2890.35 60
2890.48 57
2890.60 52
2890.72 46
2890.84 39
2890.97 34
2891.09 30
2891.21 29
2891.34 31
2891.46 34
2891.58 39
2891.71 44
2891.83 48
2891.95 51
2892.08 54
2892.20 54
2892.32 54
2892.45 54
2892.57 53
2892.69 52
2892.82 51
2892.94 51
2893.06 50
2893.19 49
2893.31 47
2893.43 45
2893.56 42
2893.68 38
2893.80 34
2893.93 29
2894.05 25
2894.18 21
2894.30 20
2894.42 20
2894.55 23
2894.67 28
2894.79 33
2894.92 40
2895.04 46
2895.16 52
2895.29 56
2895.41 60
2895.53 63
2895.66 65
2895.78 65
2895.90 64
2896.03 62
2896.15 59
2896.27 56
2896.40 53
2896.52 52
2896.64 51
2896.77 52
2896.89 52
2897.01 53
2897.14 54
2897.26 55
2897.38 57
2897.51 60
2897.63 62
2897.75 64
2897.88 64
2898.00 62
2898.12 56
2898.25 48
2898.37 39
2898.49 29
2898.62 20
2898.74 14
2898.87 11
2898.99 10
2899.11 13
2899.24 18
2899.36 23
2899.48 30
2899.61 37
2899.73 44
2899.85 50
2899.98 56
2900.10 61
2900.22 64
2900.35 67
2900.47 67
2900.59 65
2900.72 62
2900.84 58
2900.96 53
2901.09 47
2901.21 43
2901.33 40
2901.46 39
2901.58 40
2901.71 43
2901.83 45
2901.95 46
2902.08 46
2902.20 43
2902.32 38
2902.45 33
2902.57 27
2902.69 23
2902.82 21
2902.94 22
2903.06 23
2903.19 26
2903.31 28
2903.44 30
2903.56 30
2903.68 30
2903.81 29
2903.93 28
2904.05 29
2904.18 31
2904.30 34
2904.42 39
2904.55 43
2904.67 48
2904.79 51
2904.92 52
2905.04 51
2905.17 49
2905.29 45
2905.41 42
2905.54 38
2905.66 37
2905.78 37
2905.91 40
2906.03 44
2906.15 49
2906.28 54
2906.40 58
2906.53 60
2906.65 60
2906.77 58
2906.90 55
2907.02 51
2907.14 46
2907.27 41
2907.39 35
2907.51 28
2907.64 20
2907.76 13
2907.89 6
2908.01 0
2908.13 0
2908.26 0
2908.38 0
2908.50 0
2908.63 0
2908.75 0
2908.87 0
2909.00 0
2909.12 3
2909.25 10
2909.37 19
2909.49 27
2909.62 36
2909.74 44
2909.86 52
2909.99 59
2910.11 66
2910.24 73
2910.36 78
2910.48 83
2910.61 86
2910.73 88
2910.85 86
2910.98 82
2911.10 76
2911.23 68
2911.35 59
2911.47 49
2911.60 40
2911.72 31
2911.84 25
2911.97 21
2912.09 19
2912.22 19
2912.34 22
2912.46 26
2912.59 30
2912.71 33
2912.83 35
2912.96 36
2913.08 35
2913.21 34
2913.33 32
2913.45 30
2913.58 28
2913.70 26
2913.82 24
2913.95 23
2914.07 22
2914.20 23
2914.32 25
2914.44 29
2914.57 35
2914.69 42
2914.81 48
2914.94 54
2915.06 57
2915.19 58
2915.31 57
2915.43 54
2915.56 49
2915.68 43
2915.81 37
2915.93 31
2916.05 27
2916.18 25
2916.30 24
2916.42 24
2916.55 26
2916.67 28
2916.80 30
2916.92 31
2917.04 32
2917.17 33
2917.29 35
2917.42 38
2917.54 43
2917.66 48
2917.79 53
2917.91 57
2918.03 60
2918.16 61
2918.28 60
2918.41 59
2918.53 59
2918.65 59
2918.78 60
2918.90 61
2919.03 63
2919.15 66
2919.27 68
2919.40 70
2919.52 72
2919.65 75
2919.77 80
2919.89 86
2920.02 93
2920.14 101
2920.26 108
2920.39 113
2920.51 116
2920.64 115
2920.76 111
2920.88 104
2921.01 96
2921.13 89
2921.26 83
2921.38 78
2921.50 74
2921.63 72
2921.75 68
2921.88 64
2922.00 59
2922.12 52
2922.25 45
2922.37 38
2922.50 31
2922.62 25
2922.74 20
2922.87 15
2922.99 10
2923.12 7
2923.24 4
2923.36 2
2923.49 1
2923.61 0
2923.74 1
2923.86 2
2923.98 3
2924.11 4
2924.23 5
2924.36 6
2924.48 6
2924.60 6
2924.73 6
2924.85 6
2924.98 7
2925.10 8
2925.22 10
2925.35 11
2925.47 14
2925.60 16
2925.72 20
2925.84 23
2925.97 28
2926.09 32
2926.22 37
2926.34 40
2926.46 42
2926.59 42
2926.71 39
2926.84 35
2926.96 29
2927.08 24
2927.21 19
2927.33 15
2927.46 14
2927.58 14
2927.71 16
2927.83 18
2927.95 20
2928.08 21
2928.20 21
2928.33 19
2928.45 16
2928.57 13
2928.70 10
2928.82 6
2928.95 3
2929.07 1
2929.19 0
2929.32 0
2929.44 0
2929.57 0
2929.69 2
2929.81 6
2929.94 10
2930.06 14
2930.19 18
2930.31 21
2930.44 22
2930.56 21
2930.68 19
2930.81 16
2930.93 11
2931.06 6
2931.18 2
2931.30 0
2931.43 0
2931.55 0
2931.68 0
2931.80 0
2931.93 0
2932.05 0
2932.17 0
2932.30 1
2932.42 7
2932.55 14
2932.67 19
2932.79 22
2932.92 24
2933.04 23
2933.17 20
2933.29 17
2933.42 14
2933.54 12
2933.66 12
2933.79 14
2933.91 16
2934.04 19
2934.16 21
2934.29 23
2934.41 25
2934.53 28
2934.66 33
2934.78 39
2934.91 47
2935.03 54
2935.15 59
2935.28 62
2935.40 61
2935.53 58
2935.65 52
2935.78 45
2935.90 40
2936.02 37
2936.15 37
2936.27 39
2936.40 42
2936.52 47
2936.65 52
2936.77 56
2936.89 58
2937.02 58
2937.14 55
2937.27 51
2937.39 45
2937.52 39
2937.64 32
2937.76 25
2937.89 20
2938.01 15
2938.14 11
2938.26 8
2938.39 5
2938.51 3
2938.63 2
2938.76 2
2938.88 5
2939.01 10
2939.13 16
2939.26 23
2939.38 29
2939.50 33
2939.63 36
2939.75 37
2939.88 37
2940.00 37
2940.13 37
2940.25 39
2940.38 43
2940.50 47
2940.62 53
2940.75 60
2940.87 67
2941.00 73
2941.12 80
2941.25 85
2941.37 89
2941.49 92
2941.62 93
2941.74 92
2941.87 91
2941.99 91
2942.12 91
2942.24 92
2942.37 94
2942.49 97
2942.61 99
2942.74 99
2942.86 97
2942.99 93
2943.11 87
2943.24 80
2943.36 71
2943.48 63
2943.61 54
2943.73 45
2943.86 38
2943.98 31
2944.11 26
2944.23 23
2944.36 23
2944.48 23
2944.60 25
2944.73 28
2944.85 32
2944.98 37
2945.10 42
2945.23 49
2945.35 57
2945.48 65
2945.60 74
2945.72 84
2945.85 94
2945.97 104
2946.10 114
2946.22 122
2946.35 129
2946.47 134
2946.60 136
2946.72 135
2946.85 131
2946.97 127
2947.09 121
2947.22 116
2947.34 113
2947.47 111
2947.59 111
2947.72 114
2947.84 119
2947.97 126
2948.09 133
2948.21 141
2948.34 147
2948.46 149
2948.59 147
2948.71 141
2948.84 130
2948.96 117
2949.09 103
2949.21 90
2949.34 79
2949.46 71
2949.58 66
2949.71 63
2949.83 62
2949.96 62
2950.08 63
2950.21 64
2950.33 65
2950.46 67
2950.58 68
2950.71 70
2950.83 72
2950.95 74
2951.08 76
2951.20 78
2951.33 77
2951.45 75
2951.58 70
2951.70 62
2951.83 53
2951.95 45
2952.08 37
2952.20 32
2952.33 30
2952.45 31
2952.57 33
2952.70 36
2952.82 38
2952.95 39
2953.07 38
2953.20 37
2953.32 35
2953.45 34
2953.57 34
2953.70 35
2953.82 36
2953.95 38
2954.07 40
2954.19 42
2954.32 45
2954.44 49
2954.57 54
2954.69 61
2954.82 68
2954.94 77
2955.07 84
2955.19 90
2955.32 94
2955.44 96
2955.57 97
2955.69 97
2955.82 97
2955.94 95
2956.06 93
2956.19 90
2956.31 86
2956.44 81
2956.56 76
2956.69 71
2956.81 67
2956.94 64
2957.06 61
2957.19 59
2957.31 56
2957.44 53
2957.56 49
2957.69 44
2957.81 39
2957.94 34
2958.06 30
2958.18 28
2958.31 28
2958.43 30
2958.56 34
2958.68 40
2958.81 46
2958.93 53
2959.06 58
2959.18 63
2959.31 66
2959.43 68
2959.56 68
2959.68 67
2959.81 64
2959.93 59
2960.06 55
2960.18 50
2960.31 47
2960.43 45
2960.55 45
2960.68 46
2960.80 48
2960.93 50
2961.05 53
2961.18 57
2961.30 61
2961.43 67
2961.55 73
2961.68 79
2961.80 85
2961.93 89
2962.05 92
2962.18 93
2962.30 93
2962.43 92
2962.55 90
2962.68 89
2962.80 88
2962.93 87
2963.05 87
2963.18 88
2963.30 90
2963.43 94
2963.55 99
2963.68 104
2963.80 109
2963.92 112
2964.05 112
2964.17 109
2964.30 102
2964.42 93
2964.55 82
2964.67 73
2964.80 64
2964.92 57
2965.05 52
2965.17 47
2965.30 44
2965.42 40
2965.55 37
2965.67 33
2965.80 30
2965.92 27
2966.05 25
2966.17 25
2966.30 26
2966.42 28
2966.55 31
2966.67 35
2966.80 39
2966.92 41
2967.05 42
2967.17 41
2967.30 39
2967.42 37
2967.55 35
2967.67 34
2967.80 34
2967.92 35
2968.05 37
2968.17 40
2968.30 43
2968.42 46
2968.55 49
2968.67 53
2968.80 56
2968.92 59
2969.05 62
2969.17 65
2969.30 66
2969.42 66
2969.55 65
2969.67 63
2969.80 60
2969.92 57
2970.05 56
2970.17 56
2970.30 58
2970.42 63
2970.55 69
2970.67 75
2970.80 81
2970.92 85
2971.05 86
2971.17 84
2971.30 78
2971.42 69
2971.55 57
2971.67 45
2971.80 34
2971.92 24
2972.05 17
2972.17 12
2972.30 10
2972.42 10
2972.55 11
2972.67 14
2972.80 17
2972.92 21
2973.05 27
2973.17 34
2973.30 41
2973.42 50
2973.55 58
2973.67 66
2973.80 72
2973.92 76
2974.05 78
2974.17 78
2974.30 75
2974.42 72
2974.55 67
2974.67 63
2974.80 61
2974.92 59
2975.05 59
2975.17 61
2975.30 63
2975.42 65
2975.55 67
2975.67 69
2975.80 69
2975.92 69
2976.05 67
2976.17 64
2976.30 60
2976.42 55
2976.55 50
2976.67 46
2976.80 43
2976.92 43
2977.05 46
2977.17 51
2977.30 56
2977.42 62
2977.55 67
2977.67 72
2977.80 76
2977.92 79
2978.05 84
2978.17 88
2978.30 93
2978.42 96
2978.55 97
2978.68 96
2978.80 92
2978.93 86
2979.05 78
2979.18 69
2979.30 62
2979.43 56
2979.55 52
2979.68 51
2979.80 51
2979.93 52
2980.05 53
2980.18 54
2980.30 54
2980.43 52
2980.55 49
2980.68 44
2980.80 37
2980.93 29
2981.05 19
2981.18 9
2981.30 0
2981.43 0
2981.55 0
2981.68 0
2981.80 0
2981.93 0
2982.06 0
2982.18 0
2982.31 0
2982.43 6
2982.56 14
2982.68 22
2982.81 29
2982.93 35
2983.06 40
2983.18 42
2983.31 41
2983.43 40
2983.56 37
2983.68 34
2983.81 32
2983.93 32
2984.06 35
2984.18 41
2984.31 49
2984.44 58
2984.56 68
2984.69 78
2984.81 86
2984.94 93
2985.06 97
2985.19 100
2985.31 99
2985.44 98
2985.56 95
2985.69 92
2985.81 90
2985.94 90
2986.06 90
2986.19 92
2986.31 95
2986.44 99
2986.57 102
2986.69 105
2986.82 107
2986.94 107
2987.07 105
2987.19 103
2987.32 100
2987.44 96
2987.57 94
2987.69 92
2987.82 91
2987.94 91
2988.07 92
2988.19 93
2988.32 95
2988.45 97
2988.57 97
2988.70 96
2988.82 93
2988.95 88
2989.07 82
2989.20 75
2989.32 70
2989.45 65
2989.57 61
2989.70 59
2989.82 58
2989.95 58
2990.08 59
2990.20 62
2990.33 67
2990.45 73
2990.58 81
2990.70 87
2990.83 92
2990.95 94
2991.08 93
2991.20 89
2991.33 83
2991.46 78
2991.58 73
2991.71 70
2991.83 67
2991.96 65
2992.08 63
2992.21 60
2992.33 56
2992.46 52
2992.58 48
2992.71 46
2992.83 46
2992.96 47
2993.09 50
2993.21 54
2993.34 58
2993.46 62
2993.59 66
2993.71 69
2993.84 72
2993.96 74
2994.09 77
2994.22 80
2994.34 83
2994.47 87
2994.59 91
2994.72 96
2994.84 101
2994.97 105
2995.09 108
2995.22 109
2995.34 107
2995.47 102
2995.60 94
2995.72 84
2995.85 73
2995.97 63
2996.10 55
2996.22 50
2996.35 47
2996.47 47
2996.60 49
2996.73 51
2996.85 54
2996.98 57
2997.10 59
2997.23 60
2997.35 62
2997.48 64
2997.60 65
2997.73 67
2997.86 69
2997.98 70
2998.11 71
2998.23 71
2998.36 71
2998.48 70
2998.61 70
2998.73 69
2998.86 69
2998.99 69
2999.11 69
2999.24 68
2999.36 66
2999.49 63
2999.61 60
2999.74 57
2999.86 55
2999.99 56
3000.12 58
3000.24 63
3000.37 71
3000.49 79
3000.62 87
3000.74 93
3000.87 98
3001.00 99
3001.12 96
3001.25 90
3001.37 82
3001.50 73
3001.62 62
3001.75 52
3001.87 43
3002.00 37
3002.13 34
3002.25 33
3002.38 34
3002.50 36
3002.63 39
3002.75 41
3002.88 42
3003.01 42
3003.13 41
3003.26 42
3003.38 45
3003.51 50
3003.63 58
3003.76 69
3003.89 80
3004.01 92
3004.14 101
3004.26 108
3004.39 113
3004.51 115
3004.64 116
3004.77 116
3004.89 116
3005.02 116
3005.14 117
3005.27 117
3005.39 117
3005.52 117
3005.65 115
3005.77 113
3005.90 109
3006.02 105
3006.15 99
3006.27 92
3006.40 83
3006.53 74
3006.65 64
3006.78 55
3006.90 50
3007.03 49
3007.15 53
3007.28 62
3007.41 74
3007.53 86
3007.66 96
3007.78 102
3007.91 104
3008.03 102
3008.16 97
3008.29 91
3008.41 84
3008.54 79
3008.66 74
3008.79 69
3008.91 63
3009.04 57
3009.17 49
3009.29 42
3009.42 35
3009.54 29
3009.67 26
3009.80 25
3009.92 27
3010.05 29
3010.17 31
3010.30 32
3010.42 31
3010.55 28
3010.68 22
3010.80 14
3010.93 6
3011.05 0
3011.18 0
3011.31 0
3011.43 0
3011.56 0
3011.68 0
3011.81 0
3011.93 0
3012.06 4
3012.19 8
3012.31 12
3012.44 16
3012.56 19
3012.69 24
3012.82 28
3012.94 33
3013.07 38
3013.19 42
3013.32 44
3013.44 46
3013.57 46
3013.70 45
3013.82 42
3013.95 40
3014.07 38
3014.20 36
3014.33 36
3014.45 37
3014.58 40
3014.70 43
3014.83 48
3014.96 52
3015.08 57
3015.21 62
3015.33 65
3015.46 67
3015.59 68
3015.71 66
3015.84 63
3015.96 57
3016.09 51
3016.22 45
3016.34 40
3016.47 37
3016.59 37
3016.72 40
3016.84 45
3016.97 53
3017.10 63
3017.22 75
3017.35 88
3017.47 101
3017.60 113
3017.73 123
3017.85 131
3017.98 138
3018.10 143
3018.23 147
3018.36 152
3018.48 157
3018.61 163
3018.73 167
3018.86 171
3018.99 173
3019.11 173
3019.24 170
3019.36 165
3019.49 160
3019.62 155
3019.74 151
3019.87 149
3019.99 150
3020.12 152
3020.25 156
3020.37 158
3020.50 159
3020.62 157
3020.75 151
3020.88 142
3021.00 130
3021.13 115
3021.25 101
3021.38 87
3021.51 74
3021.63 64
3021.76 57
3021.89 52
3022.01 50
3022.14 51
3022.26 54
3022.39 59
3022.52 67
3022.64 76
3022.77 84
3022.89 93
3023.02 99
3023.15 103
3023.27 105
3023.40 104
3023.52 101
3023.65 97
3023.78 91
3023.90 86
3024.03 80
3024.15 74
3024.28 68
3024.41 63
3024.53 59
3024.66 57
3024.79 59
3024.91 63
3025.04 71
3025.16 81
3025.29 92
3025.42 102
3025.54 110
3025.67 114
3025.79 114
3025.92 111
3026.05 104
3026.17 97
3026.30 90
3026.43 84
3026.55 79
3026.68 74
3026.80 68
3026.93 60
3027.06 50
3027.18 40
3027.31 30
3027.43 22
3027.56 19
3027.69 22
3027.81 29
3027.94 41
3028.07 55
3028.19 70
3028.32 83
3028.44 93
3028.57 99
3028.70 101
3028.82 100
3028.95 96
3029.08 90
3029.20 84
3029.33 77
3029.45 70
3029.58 64
3029.71 58
3029.83 52
3029.96 48
3030.08 44
3030.21 42
3030.34 42
3030.46 43
3030.59 45
3030.72 48
3030.84 52
3030.97 56
3031.09 60
3031.22 63
3031.35 65
3031.47 67
3031.60 67
3031.73 66
3031.85 65
3031.98 64
3032.10 66
3032.23 70
3032.36 76
3032.48 83
3032.61 90
3032.74 95
3032.86 97
3032.99 94
3033.12 88
3033.24 79
3033.37 71
3033.49 63
3033.62 59
3033.75 56
3033.87 55
3034.00 54
3034.13 53
3034.25 50
3034.38 47
3034.50 44
3034.63 42
3034.76 43
3034.88 46
3035.01 51
3035.14 58
3035.26 66
3035.39 72
3035.52 77
3035.64 80
3035.77 82
3035.89 81
3036.02 80
3036.15 79
3036.27 79
3036.40 80
3036.53 81
3036.65 81
3036.78 81
3036.91 80
3037.03 76
3037.16 71
3037.28 64
3037.41 58
3037.54 54
3037.66 53
3037.79 56
3037.92 63
3038.04 72
3038.17 83
3038.30 94
3038.42 103
3038.55 109
3038.67 112
3038.80 111
3038.93 106
3039.05 99
3039.18 90
3039.31 81
3039.43 72
3039.56 65
3039.69 59
3039.81 56
3039.94 55
3040.07 55
3040.19 58
3040.32 61
3040.44 64
3040.57 66
3040.70 67
3040.82 65
3040.95 61
3041.08 54
3041.20 44
3041.33 33
3041.46 21
3041.58 10
3041.71 0
3041.84 0
3041.96 0
3042.09 0
3042.22 0
3042.34 0
3042.47 0
3042.59 0
3042.72 1
3042.85 5
3042.97 9
3043.10 13
3043.23 17
3043.35 21
3043.48 26
3043.61 31
3043.73 35
3043.86 38
3043.99 40
3044.11 42
3044.24 45
3044.37 50
3044.49 58
3044.62 69
3044.75 81
3044.87 93
3045.00 104
3045.13 113
3045.25 118
3045.38 119
3045.50 116
3045.63 110
3045.76 104
3045.88 97
3046.01 91
3046.14 88
3046.26 87
3046.39 88
3046.52 91
3046.64 93
3046.77 95
3046.90 95
3047.02 94
3047.15 93
3047.28 91
3047.40 90
3047.53 89
3047.66 89
3047.78 90
3047.91 90
3048.04 90
3048.16 90
3048.29 91
3048.42 91
3048.54 93
3048.67 94
3048.80 95
3048.92 95
3049.05 95
3049.18 93
3049.30 92
3049.43 90
3049.56 87
3049.68 84
3049.81 79
3049.94 73
3050.06 65
3050.19 57
3050.32 50
3050.44 45
3050.57 42
3050.70 42
3050.82 45
3050.95 50
3051.08 56
3051.20 61
3051.33 66
3051.46 71
3051.58 74
3051.71 75
3051.84 75
3051.96 73
3052.09 71
3052.22 68
3052.34 67
3052.47 68
3052.60 71
3052.72 77
3052.85 83
3052.98 89
3053.10 93
3053.23 95
3053.36 95
3053.48 93
3053.61 90
3053.74 88
3053.86 88
3053.99 88
3054.12 91
3054.24 96
3054.37 102
3054.50 110
3054.62 120
3054.75 131
3054.88 142
3055.00 153
3055.13 163
3055.26 171
3055.38 175
3055.51 175
3055.64 171
3055.76 164
3055.89 154
3056.02 144
3056.14 134
3056.27 125
3056.40 117
3056.53 110
3056.65 105
3056.78 100
3056.91 97
3057.03 94
3057.16 92
3057.29 90
3057.41 87
3057.54 85
3057.67 82
3057.79 80
3057.92 80
3058.05 81
3058.17 85
3058.30 91
3058.43 97
3058.55 102
3058.68 106
3058.81 107
3058.93 104
3059.06 99
3059.19 92
3059.32 84
3059.44 77
3059.57 72
3059.70 69
3059.82 67
3059.95 68
3060.08 72
3060.20 77
3060.33 85
3060.46 96
3060.58 107
3060.71 119
3060.84 130
3060.96 139
3061.09 145
3061.22 147
3061.34 148
3061.47 146
3061.60 143
3061.73 140
3061.85 137
3061.98 133
3062.11 129
3062.23 125
3062.36 120
3062.49 115
3062.61 108
3062.74 101
3062.87 93
3062.99 86
3063.12 78
3063.25 70
3063.38 64
3063.50 58
3063.63 53
3063.76 50
3063.88 49
3064.01 50
3064.14 53
3064.26 56
3064.39 61
3064.52 66
3064.64 72
3064.77 80
3064.90 89
3065.03 100
3065.15 112
3065.28 125
3065.41 137
3065.53 148
3065.66 157
3065.79 162
3065.91 165
3066.04 165
3066.17 163
3066.30 161
3066.42 160
3066.55 162
3066.68 166
3066.80 172
3066.93 180
3067.06 187
3067.18 192
3067.31 196
3067.44 196
3067.57 194
3067.69 191
3067.82 188
3067.95 184
3068.07 181
3068.20 180
3068.33 178
3068.45 178
3068.58 178
3068.71 179
3068.84 180
3068.96 181
3069.09 182
3069.22 181
3069.34 179
3069.47 174
3069.60 168
3069.72 160
3069.85 152
3069.98 146
3070.11 142
3070.23 140
3070.36 141
3070.49 143
3070.61 146
3070.74 149
3070.87 151
3071.00 153
3071.12 156
3071.25 159
3071.38 162
3071.50 164
3071.63 166
3071.76 164
3071.89 159
3072.01 152
3072.14 142
3072.27 132
3072.39 124
3072.52 118
3072.65 116
3072.77 118
3072.90 123
3073.03 130
3073.16 137
3073.28 143
3073.41 146
3073.54 146
3073.66 143
3073.79 137
3073.92 130
3074.05 121
3074.17 113
3074.30 105
3074.43 96
3074.55 89
3074.68 82
3074.81 77
3074.94 74
3075.06 74
3075.19 78
3075.32 84
3075.45 92
3075.57 99
3075.70 104
3075.83 105
3075.95 103
3076.08 97
3076.21 88
3076.34 78
3076.46 67
3076.59 57
3076.72 47
3076.84 39
3076.97 31
3077.10 25
3077.23 20
3077.35 17
3077.48 16
3077.61 19
3077.73 23
3077.86 30
3077.99 37
3078.12 45
3078.24 52
3078.37 58
3078.50 62
3078.63 65
3078.75 67
3078.88 70
3079.01 74
3079.13 80
3079.26 88
3079.39 97
3079.52 105
3079.64 113
3079.77 118
3079.90 121
3080.03 120
3080.15 116
3080.28 109
3080.41 101
3080.53 91
3080.66 81
3080.79 72
3080.92 65
3081.04 61
3081.17 59
3081.30 60
3081.43 63
3081.55 66
3081.68 70
3081.81 73
3081.93 75
3082.06 75
3082.19 75
3082.32 75
3082.44 75
3082.57 75
3082.70 74
3082.83 73
3082.95 71
3083.08 67
3083.21 64
3083.33 61
3083.46 60
3083.59 59
3083.72 59
3083.84 60
3083.97 60
3084.10 59
3084.23 58
3084.35 56
3084.48 54
3084.61 53
3084.74 52
3084.86 52
3084.99 51
3085.12 50
3085.25 48
3085.37 45
3085.50 43
3085.63 41
3085.75 41
3085.88 43
3086.01 46
3086.14 50
3086.26 56
3086.39 61
3086.52 66
3086.65 70
3086.77 73
3086.90 76
3087.03 80
3087.16 84
3087.28 90
3087.41 96
3087.54 104
3087.67 110
3087.79 117
3087.92 121
3088.05 124
3088.18 125
3088.30 124
3088.43 122
3088.56 119
3088.69 116
3088.81 113
3088.94 111
3089.07 108
3089.20 105
3089.32 101
3089.45 96
3089.58 92
3089.71 88
3089.83 84
3089.96 80
3090.09 77
3090.22 74
3090.34 71
3090.47 68
3090.60 65
3090.72 62
3090.85 60
3090.98 59
3091.11 58
3091.23 58
3091.36 58
3091.49 57
3091.62 55
3091.74 51
3091.87 45
3092.00 39
3092.13 32
3092.26 26
3092.38 22
3092.51 19
3092.64 19
3092.77 21
3092.89 24
3093.02 27
3093.15 30
3093.28 33
3093.40 36
3093.53 39
3093.66 43
3093.79 47
3093.91 52
3094.04 58
3094.17 64
3094.30 68
3094.42 72
3094.55 73
3094.68 71
3094.81 68
3094.93 63
3095.06 57
3095.19 50
3095.32 44
3095.44 38
3095.57 33
3095.70 29
3095.83 27
3095.95 25
3096.08 24
3096.21 21
3096.34 18
3096.46 12
3096.59 6
3096.72 0
3096.85 0
3096.98 0
3097.10 0
3097.23 0
3097.36 0
3097.49 0
3097.61 0
3097.74 1
3097.87 4
3098.00 7
3098.12 12
3098.25 17
3098.38 24
3098.51 32
3098.63 40
3098.76 47
3098.89 53
3099.02 57
3099.15 58
3099.27 58
3099.40 56
3099.53 54
3099.66 51
3099.78 49
3099.91 47
3100.04 48
3100.17 50
3100.29 54
3100.42 59
3100.55 65
3100.68 69
3100.80 73
3100.93 74
3101.06 73
3101.19 70
3101.32 67
3101.44 63
3101.57 61
3101.70 60
3101.83 61
3101.95 64
3102.08 68
3102.21 72
3102.34 76
3102.47 78
3102.59 78
3102.72 77
3102.85 74
3102.98 71
3103.10 68
3103.23 68
3103.36 70
3103.49 74
3103.61 80
3103.74 86
3103.87 93
3104.00 97
3104.13 98
3104.25 97
3104.38 93
3104.51 88
3104.64 83
3104.76 80
3104.89 81
3105.02 86
3105.15 95
3105.28 106
3105.40 118
3105.53 129
3105.66 136
3105.79 138
3105.91 134
3106.04 126
3106.17 113
3106.30 97
3106.43 81
3106.55 65
3106.68 51
3106.81 40
3106.94 31
3107.07 25
3107.19 20
3107.32 16
3107.45 14
3107.58 12
3107.70 12
3107.83 13
3107.96 15
3108.09 19
3108.22 24
3108.34 29
3108.47 35
3108.60 41
3108.73 47
3108.86 53
3108.98 59
3109.11 66
3109.24 71
3109.37 76
3109.49 79
3109.62 80
3109.75 80
3109.88 79
3110.01 78
3110.13 79
3110.26 82
3110.39 87
3110.52 94
3110.65 103
3110.77 111
3110.90 119
3111.03 125
3111.16 128
3111.28 130
3111.41 130
3111.54 129
3111.67 128
3111.80 128
3111.92 127
3112.05 127
3112.18 127
3112.31 126
3112.44 124
3112.56 122
3112.69 118
3112.82 115
3112.95 112
3113.08 110
3113.20 109
3113.33 109
3113.46 108
3113.59 108
3113.72 106
3113.84 104
3113.97 101
3114.10 98
3114.23 96
3114.36 95
3114.48 95
3114.61 96
3114.74 97
3114.87 97
3115.00 96
3115.12 93
3115.25 88
3115.38 81
3115.51 73
3115.64 64
3115.76 54
3115.89 44
3116.02 35
3116.15 27
3116.28 22
3116.40 19
3116.53 19
3116.66 22
3116.79 27
3116.92 32
3117.04 38
3117.17 44
3117.30 49
3117.43 54
3117.56 58
3117.68 61
3117.81 62
3117.94 62
3118.07 61
3118.20 59
3118.32 57
3118.45 55
3118.58 55
3118.71 54
3118.84 53
3118.96 50
3119.09 46
3119.22 40
3119.35 32
3119.48 24
3119.60 16
3119.73 10
3119.86 5
3119.99 3
3120.12 1
3120.25 0
3120.37 0
3120.50 0
3120.63 0
3120.76 0
3120.89 0
3121.01 0
3121.14 0
3121.27 0
3121.40 2
3121.53 4
3121.65 5
3121.78 7
3121.91 9
3122.04 13
3122.17 18
3122.30 23
3122.42 29
3122.55 34
3122.68 36
3122.81 36
3122.94 33
3123.06 27
3123.19 20
3123.32 14
3123.45 9
3123.58 7
3123.70 7
3123.83 10
3123.96 13
3124.09 17
3124.22 20
3124.35 21
3124.47 21
3124.60 20
3124.73 19
3124.86 19
3124.99 21
3125.11 26
3125.24 35
3125.37 46
3125.50 60
3125.63 74
3125.76 87
3125.88 97
3126.01 103
3126.14 104
3126.27 102
3126.40 96
3126.53 88
3126.65 80
3126.78 71
3126.91 62
3127.04 53
3127.17 44
3127.29 35
3127.42 28
3127.55 21
3127.68 16
3127.81 12
3127.94 11
3128.06 10
3128.19 11
3128.32 11
3128.45 13
3128.58 15
3128.71 18
3128.83 20
3128.96 22
3129.09 23
3129.22 23
3129.35 23
3129.48 21
3129.60 20
3129.73 19
3129.86 19
3129.99 21
3130.12 24
3130.24 28
3130.37 31
3130.50 35
3130.63 38
3130.76 42
3130.89 44
3131.01 46
3131.14 48
3131.27 49
3131.40 50
3131.53 49
3131.66 48
3131.78 46
3131.91 45
3132.04 45
3132.17 45
3132.30 47
3132.43 49
3132.55 52
3132.68 55
3132.81 59
3132.94 63
3133.07 66
3133.20 69
3133.32 70
3133.45 69
3133.58 67
3133.71 64
3133.84 60
3133.97 56
3134.10 52
3134.22 47
3134.35 41
3134.48 35
3134.61 28
3134.74 20
3134.87 12
3134.99 5
3135.12 0
3135.25 0
3135.38 0
3135.51 0
3135.64 5
3135.76 10
3135.89 16
3136.02 21
3136.15 24
3136.28 24
3136.41 20
3136.53 14
3136.66 6
3136.79 0
3136.92 0
3137.05 0
3137.18 0
3137.31 0
3137.43 0
3137.56 0
3137.69 0
3137.82 6
3137.95 10
3138.08 13
3138.20 15
3138.33 15
3138.46 16
3138.59 18
3138.72 19
3138.85 21
3138.98 22
3139.10 21
3139.23 20
3139.36 17
3139.49 14
3139.62 11
3139.75 9
3139.88 9
3140.00 11
3140.13 14
3140.26 19
3140.39 25
3140.52 29
3140.65 32
3140.77 33
3140.90 32
3141.03 29
3141.16 26
3141.29 24
3141.42 23
3141.55 25
3141.67 29
3141.80 35
3141.93 40
3142.06 45
3142.19 47
3142.32 45
3142.45 39
3142.57 31
3142.70 22
3142.83 15
3142.96 12
3143.09 13
3143.22 20
3143.35 31
3143.47 44
3143.60 56
3143.73 66
3143.86 72
3143.99 75
3144.12 75
3144.25 73
3144.37 70
3144.50 67
3144.63 65
3144.76 62
3144.89 61
3145.02 58
3145.15 55
3145.27 50
3145.40 43
3145.53 35
3145.66 26
3145.79 17
3145.92 9
3146.05 3
3146.17 0
3146.30 0
3146.43 1
3146.56 5
3146.69 10
3146.82 16
3146.95 23
3147.08 28
3147.20 33
3147.33 35
3147.46 36
3147.59 35
3147.72 32
3147.85 29
3147.98 27
3148.10 25
3148.23 25
3148.36 26
3148.49 27
3148.62 28
3148.75 29
3148.88 30
3149.01 29
3149.13 28
3149.26 27
3149.39 27
3149.52 28
3149.65 29
3149.78 29
3149.91 27
3150.03 22
3150.16 14
3150.29 3
3150.42 0
3150.55 0
3150.68 0
3150.81 0
3150.94 0
3151.06 0
3151.19 0
3151.32 4
3151.45 16
3151.58 28
3151.71 37
3151.84 45
3151.97 51
3152.09 56
3152.22 61
3152.35 65
3152.48 68
3152.61 69
3152.74 68
3152.87 65
3153.00 59
3153.12 53
3153.25 46
3153.38 40
3153.51 35
3153.64 31
3153.77 28
3153.90 26
3154.03 23
3154.15 21
3154.28 17
3154.41 14
3154.54 11
3154.67 8
3154.80 6
3154.93 5
3155.06 6
3155.19 6
3155.31 7
3155.44 7
3155.57 6
3155.70 4
3155.83 1
3155.96 0
3156.09 1
3156.22 7
3156.34 17
3156.47 31
3156.60 48
3156.73 66
3156.86 82
3156.99 96
3157.12 106
3157.25 113
3157.38 117
3157.50 120
3157.63 122
3157.76 124
3157.89 128
3158.02 132
3158.15 137
3158.28 144
3158.41 151
3158.54 159
3158.66 168
3158.79 177
3158.92 185
3159.05 191
3159.18 195
3159.31 197
3159.44 197
3159.57 196
3159.70 195
3159.82 196
3159.95 200
3160.08 205
3160.21 210
3160.34 214
3160.47 215
3160.60 212
3160.73 203
3160.86 190
3160.98 173
3161.11 154
3161.24 136
3161.37 119
3161.50 106
3161.63 96
3161.76 91
3161.89 91
3162.02 94
3162.14 100
3162.27 108
3162.40 116
3162.53 123
3162.66 127
3162.79 130
3162.92 130
3163.05 129
3163.18 126
3163.31 123
3163.43 120
3163.56 117
3163.69 114
3163.82 110
3163.95 105
3164.08 98
3164.21 89
3164.34 79
3164.47 68
3164.60 57
3164.72 48
3164.85 42
3164.98 39
3165.11 39
3165.24 43
3165.37 49
3165.50 57
3165.63 66
3165.76 76
3165.89 86
3166.01 95
3166.14 102
3166.27 108
3166.40 112
3166.53 113
3166.66 113
3166.79 111
3166.92 110
3167.05 110
3167.18 111
3167.31 112
3167.43 112
3167.56 111
3167.69 105
3167.82 96
3167.95 84
3168.08 70
3168.21 57
3168.34 47
3168.47 41
3168.60 40
3168.72 44
3168.85 52
3168.98 61
3169.11 70
3169.24 77
3169.37 83
3169.50 86
3169.63 89
3169.76 90
3169.89 92
3170.02 94
3170.15 96
3170.27 96
3170.40 95
3170.53 91
3170.66 86
3170.79 80
3170.92 74
3171.05 67
3171.18 62
3171.31 57
3171.44 54
3171.57 52
3171.69 50
3171.82 49
3171.95 48
3172.08 47
3172.21 46
3172.34 44
3172.47 42
3172.60 40
3172.73 38
3172.86 36
3172.99 34
3173.12 32
3173.24 30
3173.37 30
3173.50 30
3173.63 31
3173.76 32
3173.89 34
3174.02 36
3174.15 38
3174.28 40
3174.41 42
3174.54 45
3174.67 49
3174.79 54
3174.92 60
3175.05 68
3175.18 76
3175.31 85
3175.44 94
3175.57 102
3175.70 108
3175.83 111
3175.96 111
3176.09 109
3176.22 104
3176.35 99
3176.47 94
3176.60 90
3176.73 88
3176.86 89
3176.99 91
3177.12 94
3177.25 97
3177.38 98
3177.51 98
3177.64 97
3177.77 95
3177.90 92
3178.03 89
3178.16 89
3178.28 89
3178.41 92
3178.54 96
3178.67 101
3178.80 106
3178.93 109
3179.06 110
3179.19 109
3179.32 106
3179.45 101
3179.58 95
3179.71 88
3179.84 80
3179.97 72
3180.09 65
3180.22 57
3180.35 50
3180.48 42
3180.61 35
3180.74 28
3180.87 22
3181.00 17
3181.13 16
3181.26 19
3181.39 25
3181.52 34
3181.65 45
3181.78 57
3181.91 68
3182.03 79
3182.16 87
3182.29 95
3182.42 101
3182.55 106
3182.68 111
3182.81 113
3182.94 115
3183.07 114
3183.20 112
3183.33 108
3183.46 104
3183.59 101
3183.72 98
3183.85 96
3183.98 94
3184.11 93
3184.23 93
3184.36 92
3184.49 92
3184.62 92
3184.75 92
3184.88 94
3185.01 96
3185.14 99
3185.27 103
3185.40 109
3185.53 116
3185.66 124
3185.79 133
3185.92 142
3186.05 150
3186.18 156
3186.31 159
3186.43 159
3186.56 154
3186.69 145
3186.82 134
3186.95 123
3187.08 112
3187.21 103
3187.34 97
3187.47 95
3187.60 94
3187.73 96
3187.86 97
3187.99 98
3188.12 98
3188.25 98
3188.38 98
3188.51 98
3188.64 99
3188.77 101
3188.89 101
3189.02 100
3189.15 97
3189.28 92
3189.41 86
3189.54 79
3189.67 73
3189.80 68
3189.93 66
3190.06 65
3190.19 66
3190.32 69
3190.45 72
3190.58 74
3190.71 74
3190.84 72
3190.97 66
3191.10 58
3191.23 47
3191.36 35
3191.49 22
3191.61 11
3191.74 3
3191.87 0
3192.00 0
3192.13 0
3192.26 0
3192.39 0
3192.52 0
3192.65 0
3192.78 0
3192.91 0
3193.04 0
3193.17 5
3193.30 13
3193.43 22
3193.56 32
3193.69 42
3193.82 50
3193.95 56
3194.08 59
3194.21 59
3194.34 57
3194.47 52
3194.60 47
3194.72 42
3194.85 40
3194.98 40
3195.11 44
3195.24 51
3195.37 60
3195.50 71
3195.63 80
3195.76 87
3195.89 91
3196.02 91
3196.15 88
3196.28 83
3196.41 76
3196.54 70
3196.67 64
3196.80 59
3196.93 57
3197.06 56
3197.19 59
3197.32 63
3197.45 70
3197.58 78
3197.71 86
3197.84 94
3197.97 99
3198.10 102
3198.23 103
3198.36 101
3198.48 97
3198.61 91
3198.74 85
3198.87 78
3199.00 72
3199.13 65
3199.26 59
3199.39 54
3199.52 50
3199.65 47
3199.78 45
3199.91 44
3200.04 45
3200.17 47
3200.30 51
3200.43 55
3200.56 59
3200.69 63
3200.82 66
3200.95 68
3201.08 69
3201.21 69
3201.34 68
3201.47 67
3201.60 66
3201.73 67
3201.86 68
3201.99 70
3202.12 73
3202.25 75
3202.38 77
3202.51 78
3202.64 78
3202.77 77
3202.90 75
3203.03 73
3203.16 69
3203.29 65
3203.42 59
3203.54 52
3203.67 45
3203.80 38
3203.93 32
3204.06 28
3204.19 26
3204.32 27
3204.45 32
3204.58 39
3204.71 49
3204.84 61
3204.97 74
3205.10 87
3205.23 98
3205.36 107
3205.49 113
3205.62 117
3205.75 118
3205.88 117
3206.01 113
3206.14 107
3206.27 100
3206.40 91
3206.53 81
3206.66 70
3206.79 58
3206.92 47
3207.05 37
3207.18 27
3207.31 20
3207.44 15
3207.57 13
3207.70 13
3207.83 17
3207.96 24
3208.09 32
3208.22 41
3208.35 49
3208.48 57
3208.61 62
3208.74 65
3208.87 65
3209.00 63
3209.13 58
3209.26 52
3209.39 44
3209.52 38
3209.65 33
3209.78 32
3209.91 34
3210.04 39
3210.17 47
3210.30 56
3210.43 66
3210.56 75
3210.69 82
3210.82 88
3210.95 93
3211.08 97
3211.21 99
3211.34 102
3211.47 104
3211.60 106
3211.73 107
3211.86 107
3211.99 107
3212.12 106
3212.25 104
3212.38 103
3212.51 101
3212.64 100
3212.77 100
3212.90 101
3213.03 102
3213.16 102
3213.29 102
3213.42 101
3213.55 98
3213.68 95
3213.81 91
3213.94 87
3214.07 82
3214.20 77
3214.33 73
3214.46 70
3214.59 69
3214.72 70
3214.85 73
3214.98 80
3215.11 88
3215.24 97
3215.37 104
3215.50 108
3215.63 109
3215.76 105
3215.89 99
3216.02 92
3216.15 84
3216.28 79
3216.41 76
3216.54 75
3216.67 77
3216.80 82
3216.93 88
3217.06 97
3217.19 108
3217.32 119
3217.45 131
3217.58 142
3217.71 151
3217.84 158
3217.97 162
3218.10 163
3218.23 162
3218.36 159
3218.49 156
3218.62 152
3218.75 149
3218.88 146
3219.01 143
3219.14 141
3219.27 139
3219.40 138
3219.53 137
3219.66 136
3219.79 135
3219.92 134
3220.05 134
3220.18 133
3220.31 130
3220.44 127
3220.57 124
3220.70 120
3220.83 116
3220.96 111
3221.09 107
3221.22 104
3221.35 100
3221.48 96
3221.61 93
3221.74 92
3221.87 94
3222.00 99
3222.13 107
3222.26 117
3222.39 127
3222.52 136
3222.65 141
3222.78 142
3222.91 139
3223.04 133
3223.17 126
3223.30 118
3223.43 112
3223.56 107
3223.69 105
3223.82 105
3223.96 106
3224.09 110
3224.22 114
3224.35 120
3224.48 128
3224.61 136
3224.74 145
3224.87 154
3225.00 163
3225.13 170
3225.26 175
3225.39 177
3225.52 176
3225.65 172
3225.78 166
3225.91 157
3226.04 147
3226.17 136
3226.30 125
3226.43 114
3226.56 105
3226.69 99
3226.82 95
3226.95 94
3227.08 96
3227.21 100
3227.34 104
3227.47 109
3227.60 113
3227.73 117
3227.86 122
3227.99 127
3228.12 132
3228.25 139
3228.38 145
3228.51 151
3228.64 155
3228.77 157
3228.90 156
3229.04 153
3229.17 149
3229.30 145
3229.43 141
3229.56 138
3229.69 136
3229.82 133
3229.95 130
3230.08 125
3230.21 120
3230.34 113
3230.47 106
3230.60 99
3230.73 93
3230.86 88
3230.99 85
3231.12 83
3231.25 83
3231.38 84
3231.51 87
3231.64 91
3231.77 95
3231.90 100
3232.03 104
3232.16 106
3232.29 108
3232.42 107
3232.55 104
3232.69 99
3232.82 93
3232.95 85
3233.08 78
3233.21 70
3233.34 64
3233.47 58
3233.60 52
3233.73 48
3233.86 43
3233.99 39
3234.12 35
3234.25 32
3234.38 29
3234.51 28
3234.64 28
3234.77 30
3234.90 34
3235.03 40
3235.16 47
3235.29 53
3235.42 60
3235.55 64
3235.68 67
3235.82 68
3235.95 68
3236.08 67
3236.21 66
3236.34 65
3236.47 65
3236.60 65
3236.73 65
3236.86 64
3236.99 62
3237.12 60
3237.25 56
3237.38 52
3237.51 49
3237.64 45
3237.77 42
3237.90 40
3238.03 38
3238.16 38
3238.29 39
3238.42 41
3238.55 43
3238.69 45
3238.82 45
3238.95 45
3239.08 42
3239.21 39
3239.34 35
3239.47 31
3239.60 27
3239.73 26
3239.86 25
3239.99 25
3240.12 25
3240.25 26
3240.38 26
3240.51 25
3240.64 24
3240.77 22
3240.90 19
3241.04 17
3241.17 14
3241.30 12
3241.43 9
3241.56 8
3241.69 7
3241.82 8
3241.95 9
3242.08 12
3242.21 15
3242.34 19
3242.47 23
3242.60 26
3242.73 30
3242.86 34
3242.99 38
3243.12 44
3243.25 50
3243.39 57
3243.52 64
3243.65 72
3243.78 79
3243.91 86
3244.04 92
3244.17 99
3244.30 104
3244.43 107
3244.56 108
3244.69 106
3244.82 101
3244.95 95
3245.08 89
3245.21 83
3245.34 78
3245.48 74
3245.61 70
3245.74 66
3245.87 61
3246.00 56
3246.13 50
3246.26 46
3246.39 44
3246.52 43
3246.65 45
3246.78 48
3246.91 52
3247.04 54
3247.17 55
3247.30 55
3247.44 54
3247.57 52
3247.70 49
3247.83 46
3247.96 41
3248.09 35
3248.22 28
3248.35 21
3248.48 13
3248.61 7
3248.74 3
3248.87 2
3249.00 4
3249.13 7
3249.27 11
3249.40 15
3249.53 18
3249.66 19
3249.79 19
3249.92 18
3250.05 16
3250.18 14
3250.31 12
3250.44 10
3250.57 8
3250.70 6
3250.83 3
3250.96 1
3251.10 0
3251.23 0
3251.36 0
3251.49 0
3251.62 0
3251.75 0
3251.88 0
3252.01 1
3252.14 7
3252.27 12
3252.40 14
3252.53 14
3252.66 12
3252.80 9
3252.93 6
3253.06 6
3253.19 8
3253.32 14
3253.45 21
3253.58 29
3253.71 35
3253.84 40
3253.97 43
3254.10 43
3254.23 40
3254.37 36
3254.50 30
3254.63 22
3254.76 14
3254.89 7
3255.02 2
3255.15 1
3255.28 4
3255.41 11
3255.54 22
3255.67 35
3255.80 48
3255.94 59
3256.07 67
3256.20 72
3256.33 73
3256.46 70
3256.59 66
3256.72 60
3256.85 54
3256.98 49
3257.11 44
3257.24 40
3257.37 37
3257.51 36
3257.64 36
3257.77 38
3257.90 40
3258.03 43
3258.16 46
3258.29 50
3258.42 53
3258.55 55
3258.68 57
3258.81 59
3258.95 61
3259.08 62
3259.21 63
3259.34 63
3259.47 62
3259.60 62
3259.73 61
3259.86 61
3259.99 62
3260.12 64
3260.25 65
3260.39 66
3260.52 67
3260.65 66
3260.78 64
3260.91 61
3261.04 58
3261.17 55
3261.30 53
3261.43 53
3261.56 55
3261.70 57
3261.83 60
3261.96 62
3262.09 62
3262.22 61
3262.35 58
3262.48 53
3262.61 49
3262.74 45
3262.87 43
3263.00 43
3263.14 45
3263.27 49
3263.40 53
3263.53 57
3263.66 61
3263.79 64
3263.92 67
3264.05 68
3264.18 70
3264.32 72
3264.45 74
3264.58 75
3264.71 76
3264.84 74
3264.97 71
3265.10 65
3265.23 57
3265.36 49
3265.49 40
3265.63 32
3265.76 27
3265.89 23
3266.02 21
3266.15 20
3266.28 19
3266.41 19
3266.54 19
3266.67 19
3266.80 18
3266.94 17
3267.07 16
3267.20 14
3267.33 12
3267.46 10
3267.59 8
3267.72 7
3267.85 8
3267.98 10
3268.12 13
3268.25 17
3268.38 21
3268.51 25
3268.64 27
3268.77 28
3268.90 29
3269.03 30
3269.16 31
3269.30 33
3269.43 37
3269.56 41
3269.69 46
3269.82 51
3269.95 57
3270.08 62
3270.21 65
3270.34 67
3270.48 67
3270.61 66
3270.74 63
3270.87 59
3271.00 54
3271.13 50
3271.26 47
3271.39 46
3271.53 48
3271.66 54
3271.79 63
3271.92 73
3272.05 84
3272.18 94
3272.31 102
3272.44 105
3272.57 103
3272.71 97
3272.84 88
3272.97 76
3273.10 63
3273.23 52
3273.36 43
3273.49 37
3273.62 35
3273.76 37
3273.89 42
3274.02 50
3274.15 59
3274.28 68
3274.41 76
3274.54 81
3274.67 83
3274.81 84
3274.94 82
3275.07 81
3275.20 81
3275.33 82
3275.46 84
3275.59 87
3275.72 89
3275.86 91
3275.99 91
3276.12 89
3276.25 87
3276.38 84
3276.51 81
3276.64 78
3276.77 76
3276.91 73
3277.04 71
3277.17 69
3277.30 68
3277.43 66
3277.56 64
3277.69 61
3277.82 57
3277.96 51
3278.09 45
3278.22 38
3278.35 32
3278.48 27
3278.61 22
3278.74 18
3278.87 14
3279.01 11
3279.14 10
3279.27 10
3279.40 12
3279.53 17
3279.66 24
3279.79 31
3279.93 38
3280.06 45
3280.19 49
3280.32 53
3280.45 55
3280.58 57
3280.71 59
3280.84 60
3280.98 62
3281.11 63
3281.24 63
3281.37 63
3281.50 62
3281.63 60
3281.76 59
3281.90 57
3282.03 56
3282.16 56
3282.29 57
3282.42 58
3282.55 61
3282.68 65
3282.82 70
3282.95 78
3283.08 86
3283.21 96
3283.34 105
3283.47 114
3283.60 119
3283.73 122
3283.87 121
3284.00 116
3284.13 108
3284.26 98
3284.39 87
3284.52 77
3284.65 69
3284.79 63
3284.92 61
3285.05 60
3285.18 61
3285.31 62
3285.44 63
3285.57 63
3285.71 61
3285.84 59
3285.97 56
3286.10 54
3286.23 53
3286.36 52
3286.50 53
3286.63 54
3286.76 56
3286.89 59
3287.02 62
3287.15 66
3287.28 69
3287.42 73
3287.55 76
3287.68 78
3287.81 80
3287.94 80
3288.07 80
3288.20 80
3288.34 79
3288.47 78
3288.60 77
3288.73 74
3288.86 71
3288.99 66
3289.12 61
3289.26 56
3289.39 51
3289.52 47
3289.65 45
3289.78 44
3289.91 44
3290.05 47
3290.18 51
3290.31 57
3290.44 64
3290.57 71
3290.70 77
3290.83 80
3290.97 81
3291.10 78
3291.23 74
3291.36 68
3291.49 63
3291.62 59
3291.76 57
3291.89 56
3292.02 55
3292.15 54
3292.28 51
3292.41 47
3292.55 40
3292.68 34
3292.81 28
3292.94 24
3293.07 22
3293.20 22
3293.33 25
3293.47 30
3293.60 37
3293.73 44
3293.86 50
3293.99 57
3294.12 61
3294.26 64
3294.39 66
3294.52 66
3294.65 66
3294.78 67
3294.91 69
3295.05 74
3295.18 79
3295.31 85
3295.44 91
3295.57 94
3295.70 96
3295.84 96
3295.97 95
3296.10 93
3296.23 90
3296.36 87
3296.49 83
3296.63 79
3296.76 75
3296.89 71
3297.02 68
3297.15 66
3297.28 65
3297.42 65
3297.55 65
3297.68 64
3297.81 63
3297.94 62
3298.07 61
3298.21 60
3298.34 60
3298.47 60
3298.60 59
3298.73 57
3298.86 54
3299.00 49
3299.13 43
3299.26 38
3299.39 33
3299.52 28
3299.65 25
3299.79 21
3299.92 17
3300.05 13
3300.18 9
3300.31 5
3300.45 2
3300.58 0
3300.71 0
3300.84 0
3300.97 0
3301.10 0
3301.24 0
3301.37 0
3301.50 0
3301.63 0
3301.76 0
3301.89 0
3302.03 1
3302.16 3
3302.29 5
3302.42 7
3302.55 9
3302.69 11
3302.82 12
3302.95 13
3303.08 13
3303.21 13
3303.34 13
3303.48 14
3303.61 14
3303.74 16
3303.87 19
3304.00 24
3304.13 29
3304.27 36
3304.40 43
3304.53 51
3304.66 60
3304.79 68
3304.93 75
3305.06 83
3305.19 89
3305.32 94
3305.45 96
3305.59 96
3305.72 93
3305.85 88
3305.98 81
3306.11 73
3306.24 65
3306.38 56
3306.51 47
3306.64 38
3306.77 28
3306.90 19
3307.04 11
3307.17 5
3307.30 3
3307.43 4
3307.56 8
3307.69 14
3307.83 21
3307.96 29
3308.09 37
3308.22 45
3308.35 53
3308.49 61
3308.62 67
3308.75 72
3308.88 76
3309.01 77
3309.15 76
3309.28 72
3309.41 67
3309.54 61
3309.67 54
3309.81 46
3309.94 39
3310.07 32
3310.20 27
3310.33 24
3310.47 24
3310.60 27
3310.73 32
3310.86 38
3310.99 44
3311.12 49
3311.26 53
3311.39 54
3311.52 53
3311.65 49
3311.78 43
3311.92 35
3312.05 27
3312.18 19
3312.31 14
3312.44 11
3312.58 12
3312.71 15
3312.84 21
3312.97 28
3313.10 36
3313.24 43
3313.37 49
3313.50 55
3313.63 60
3313.76 64
3313.90 66
3314.03 66
3314.16 64
3314.29 59
3314.42 53
3314.56 46
3314.69 38
3314.82 32
3314.95 27
3315.08 26
3315.22 28
3315.35 32
3315.48 38
3315.61 46
3315.74 55
3315.88 64
3316.01 73
3316.14 84
3316.27 95
3316.41 106
3316.54 118
3316.67 129
3316.80 138
3316.93 144
3317.07 149
3317.20 151
3317.33 152
3317.46 151
3317.59 151
3317.73 151
3317.86 152
3317.99 152
3318.12 152
3318.25 151
3318.39 149
3318.52 146
3318.65 143
3318.78 139
3318.91 136
3319.05 133
3319.18 129
3319.31 126
3319.44 122
3319.58 118
3319.71 115
3319.84 111
3319.97 107
3320.10 104
3320.24 102
3320.37 101
3320.50 100
3320.63 102
3320.76 106
3320.90 111
3321.03 119
3321.16 126
3321.29 133
3321.43 138
3321.56 139
3321.69 136
3321.82 129
3321.95 118
3322.09 105
3322.22 91
3322.35 77
3322.48 65
3322.62 56
3322.75 49
3322.88 44
3323.01 41
3323.14 40
3323.28 39
3323.41 38
3323.54 38
3323.67 39
3323.80 41
3323.94 46
3324.07 54
3324.20 63
3324.33 73
3324.47 82
3324.60 91
3324.73 98
3324.86 102
3324.99 105
3325.13 107
3325.26 110
3325.39 114
3325.52 119
3325.66 125
3325.79 131
3325.92 136
3326.05 138
3326.19 138
3326.32 135
3326.45 129
3326.58 121
3326.71 113
3326.85 104
3326.98 97
3327.11 91
3327.24 87
3327.38 84
3327.51 80
3327.64 76
3327.77 71
3327.90 64
3328.04 56
3328.17 47
3328.30 40
3328.43 35
3328.57 34
3328.70 35
3328.83 38
3328.96 41
3329.10 43
3329.23 43
3329.36 42
3329.49 38
3329.62 34
3329.76 30
3329.89 27
3330.02 26
3330.15 25
3330.29 26
3330.42 27
3330.55 29
3330.68 32
3330.82 36
3330.95 41
3331.08 46
3331.21 52
3331.35 57
3331.48 61
3331.61 62
3331.74 61
3331.87 57
3332.01 51
3332.14 43
3332.27 35
3332.40 29
3332.54 26
3332.67 27
3332.80 33
3332.93 42
3333.07 54
3333.20 67
3333.33 80
3333.46 92
3333.60 101
3333.73 109
3333.86 115
3333.99 119
3334.13 123
3334.26 125
3334.39 127
3334.52 128
3334.65 129
3334.79 129
3334.92 128
3335.05 126
3335.18 122
3335.32 118
3335.45 112
3335.58 105
3335.71 98
3335.85 91
3335.98 84
3336.11 76
3336.24 67
3336.38 58
3336.51 48
3336.64 38
3336.77 28
3336.91 20
3337.04 13
3337.17 9
3337.30 6
3337.44 4
3337.57 3
3337.70 2
3337.83 0
3337.97 0
3338.10 0
3338.23 0
3338.36 0
3338.50 0
3338.63 0
3338.76 0
3338.89 7
3339.03 16
3339.16 24
3339.29 32
3339.42 37
3339.56 41
3339.69 44
3339.82 48
3339.95 52
3340.09 57
3340.22 64
3340.35 70
3340.48 76
3340.62 81
3340.75 85
3340.88 86
3341.01 87
3341.15 88
3341.28 88
3341.41 89
3341.54 92
3341.68 95
3341.81 101
3341.94 108
3342.07 117
3342.21 127
3342.34 136
3342.47 146
3342.60 154
3342.74 160
3342.87 165
3343.00 167
3343.14 168
3343.27 167
3343.40 164
3343.53 159
3343.67 152
3343.80 144
3343.93 136
3344.06 128
3344.20 121
3344.33 115
3344.46 110
3344.59 106
3344.73 103
3344.86 99
3344.99 96
3345.12 92
3345.26 87
3345.39 82
3345.52 77
3345.66 73
3345.79 69
3345.92 66
3346.05 64
3346.19 64
3346.32 66
3346.45 69
3346.58 75
3346.72 81
3346.85 89
3346.98 95
3347.11 100
3347.25 104
3347.38 107
3347.51 110
3347.64 114
3347.78 120
3347.91 128
3348.04 138
3348.18 147
3348.31 154
3348.44 157
3348.57 155
3348.71 149
3348.84 138
3348.97 125
3349.10 111
3349.24 99
3349.37 89
3349.50 82
3349.64 76
3349.77 73
3349.90 70
3350.03 67
3350.17 63
3350.30 59
3350.43 54
3350.56 49
3350.70 45
3350.83 42
3350.96 40
3351.10 40
3351.23 40
3351.36 41
3351.49 43
3351.63 45
3351.76 49
3351.89 53
3352.02 58
3352.16 64
3352.29 70
3352.42 76
3352.56 81
3352.69 85
3352.82 86
3352.95 84
3353.09 79
3353.22 73
3353.35 65
3353.49 57
3353.62 49
3353.75 42
3353.88 36
3354.02 32
3354.15 28
3354.28 24
3354.42 20
3354.55 16
3354.68 12
3354.81 9
3354.95 6
3355.08 4
3355.21 2
3355.34 1
3355.48 0
3355.61 0
3355.74 0
3355.88 0
3356.01 0
3356.14 0
3356.27 0
3356.41 2
3356.54 3
3356.67 5
3356.81 7
3356.94 9
3357.07 10
3357.20 11
3357.34 11
3357.47 10
3357.60 11
3357.74 12
3357.87 15
3358.00 19
3358.14 26
3358.27 35
3358.40 45
3358.53 54
3358.67 63
3358.80 70
3358.93 74
3359.07 74
3359.20 70
3359.33 64
3359.46 55
3359.60 47
3359.73 40
3359.86 36
3360.00 34
3360.13 33
3360.26 32
3360.39 30
3360.53 27
3360.66 22
3360.79 17
3360.93 14
3361.06 13
3361.19 16
3361.33 22
3361.46 31
3361.59 42
3361.72 54
3361.86 64
3361.99 73
3362.12 80
3362.26 85
3362.39 87
3362.52 88
3362.65 86
3362.79 84
3362.92 80
3363.05 76
3363.19 73
3363.32 70
3363.45 69
3363.59 70
3363.72 71
3363.85 74
3363.98 76
3364.12 78
3364.25 79
3364.38 80
3364.52 81
3364.65 81
3364.78 82
3364.92 83
3365.05 84
3365.18 85
3365.31 85
3365.45 83
3365.58 81
3365.71 77
3365.85 73
3365.98 68
3366.11 63
3366.25 58
3366.38 52
3366.51 47
3366.65 40
3366.78 33
3366.91 26
3367.04 19
3367.18 12
3367.31 6
3367.44 0
3367.58 0
3367.71 0
3367.84 0
3367.98 0
3368.11 0
3368.24 0
3368.38 0
3368.51 0
3368.64 5
3368.77 17
3368.91 30
3369.04 43
3369.17 54
3369.31 64
3369.44 72
3369.57 77
3369.71 80
3369.84 81
3369.97 82
3370.11 82
3370.24 82
3370.37 84
3370.51 86
3370.64 90
3370.77 96
3370.90 102
3371.04 108
3371.17 112
3371.30 114
3371.44 112
3371.57 106
3371.70 99
3371.84 91
3371.97 84
3372.10 81
3372.24 82
3372.37 86
3372.50 92
3372.64 99
3372.77 104
3372.90 108
3373.04 109
3373.17 107
3373.30 104
3373.43 100
3373.57 97
3373.70 94
3373.83 93
3373.97 93
3374.10 94
3374.23 96
3374.37 98
3374.50 100
3374.63 102
3374.77 104
3374.90 105
3375.03 105
3375.17 105
3375.30 102
3375.43 99
3375.57 93
3375.70 85
3375.83 76
3375.97 66
3376.10 56
3376.23 47
3376.37 41
3376.50 37
3376.63 36
3376.77 38
3376.90 41
3377.03 45
3377.17 49
3377.30 52
3377.43 54
3377.56 55
3377.70 54
3377.83 51
3377.96 47
3378.10 42
3378.23 37
3378.36 32
3378.50 27
3378.63 23
3378.76 20
3378.90 17
3379.03 14
3379.16 9
3379.30 4
3379.43 0
3379.56 0
3379.70 0
3379.83 0
3379.96 0
3380.10 0
3380.23 0
3380.36 0
3380.50 11
3380.63 23
3380.76 33
3380.90 42
3381.03 48
3381.16 52
3381.30 54
3381.43 56
3381.56 58
3381.70 61
3381.83 64
3381.96 69
3382.10 76
3382.23 85
3382.36 95
3382.50 106
3382.63 117
3382.76 128
3382.90 137
3383.03 144
3383.16 147
3383.30 148
3383.43 147
3383.56 144
3383.70 140
3383.83 136
3383.97 133
3384.10 131
3384.23 130
3384.37 130
3384.50 131
3384.63 132
3384.77 132
3384.90 131
3385.03 128
3385.17 125
3385.30 122
3385.43 120
3385.57 119
3385.70 119
3385.83 120
3385.97 120
3386.10 121
3386.23 120
3386.37 119
3386.50 117
3386.63 115
3386.77 114
3386.90 113
3387.03 112
3387.17 111
3387.30 109
3387.43 109
3387.57 109
3387.70 111
3387.83 115
3387.97 121
3388.10 128
3388.24 135
3388.37 140
3388.50 142
3388.64 141
3388.77 136
3388.90 130
3389.04 125
3389.17 122
3389.30 124
3389.44 131
3389.57 143
3389.70 159
3389.84 176
3389.97 194
3390.10 209
3390.24 220
3390.37 228
3390.50 231
3390.64 231
3390.77 227
3390.91 222
3391.04 214
3391.17 206
3391.31 197
3391.44 189
3391.57 181
3391.71 174
3391.84 168
3391.97 162
3392.11 157
3392.24 152
3392.37 147
3392.51 141
3392.64 135
3392.78 127
3392.91 119
3393.04 111
3393.18 104
3393.31 98
3393.44 94
3393.58 93
3393.71 93
3393.84 94
3393.98 94
3394.11 91
3394.24 86
3394.38 78
3394.51 67
3394.65 56
3394.78 46
3394.91 37
3395.05 32
3395.18 29
3395.31 28
3395.45 30
3395.58 33
3395.71 36
3395.85 40
3395.98 43
3396.12 46
3396.25 49
3396.38 51
3396.52 52
3396.65 53
3396.78 54
3396.92 54
3397.05 53
3397.18 51
3397.32 46
3397.45 41
3397.59 34
3397.72 29
3397.85 26
3397.99 25
3398.12 28
3398.25 34
3398.39 43
3398.52 53
3398.65 64
3398.79 74
3398.92 83
3399.06 91
3399.19 96
3399.32 100
3399.46 101
3399.59 101
3399.72 99
3399.86 97
3399.99 94
3400.13 91
3400.26 89
3400.39 88
3400.53 87
3400.66 86
3400.79 85
3400.93 83
3401.06 82
3401.20 80
3401.33 79
3401.46 78
3401.60 77
3401.73 78
3401.86 78
3402.00 79
3402.13 80
3402.27 80
3402.40 79
3402.53 78
3402.67 76
3402.80 73
3402.93 69
3403.07 65
3403.20 61
3403.34 56
3403.47 52
3403.60 48
3403.74 44
3403.87 42
3404.00 40
3404.14 41
3404.27 43
3404.41 48
3404.54 55
3404.67 63
3404.81 71
3404.94 79
3405.07 85
3405.21 90
3405.34 93
3405.48 95
3405.61 96
3405.74 96
3405.88 95
3406.01 93
3406.15 90
3406.28 86
3406.41 80
3406.55 73
3406.68 64
3406.81 55
3406.95 45
3407.08 36
3407.22 27
3407.35 20
3407.48 15
3407.62 13
3407.75 12
3407.89 12
3408.02 12
3408.15 12
3408.29 12
3408.42 11
3408.56 9
3408.69 7
3408.82 5
3408.96 3
3409.09 0
3409.22 0
3409.36 0
3409.49 0
3409.63 0
3409.76 0
3409.89 0
3410.03 0
3410.16 7
3410.30 19
3410.43 32
3410.56 45
3410.70 56
3410.83 64
3410.97 68
3411.10 69
3411.23 67
3411.37 63
3411.50 57
3411.64 51
3411.77 46
3411.90 42
3412.04 39
3412.17 39
3412.30 40
3412.44 42
3412.57 44
3412.71 46
3412.84 45
3412.97 43
3413.11 38
3413.24 32
3413.38 25
3413.51 20
3413.64 17
3413.78 16
3413.91 18
3414.05 22
3414.18 28
3414.31 33
3414.45 39
3414.58 43
3414.72 46
3414.85 48
3414.98 48
3415.12 47
3415.25 47
3415.39 47
3415.52 49
3415.65 53
3415.79 58
3415.92 65
3416.06 72
3416.19 79
3416.32 84
3416.46 87
3416.59 86
3416.73 84
3416.86 79
3416.99 73
3417.13 66
3417.26 59
3417.40 53
3417.53 48
3417.67 43
3417.80 38
3417.93 33
3418.07 30
3418.20 26
3418.34 24
3418.47 24
3418.60 25
3418.74 28
3418.87 34
3419.01 42
3419.14 50
3419.27 59
3419.41 67
3419.54 73
3419.68 77
3419.81 78
3419.94 77
3420.08 74
3420.21 69
3420.35 64
3420.48 59
3420.62 53
3420.75 48
3420.88 42
3421.02 35
3421.15 28
3421.29 22
3421.42 17
3421.55 15
3421.69 16
3421.82 19
3421.96 24
3422.09 29
3422.22 33
3422.36 35
3422.49 34
3422.63 31
3422.76 27
3422.90 21
3423.03 16
3423.16 13
3423.30 10
3423.43 10
3423.57 11
3423.70 14
3423.83 18
3423.97 22
3424.10 26
3424.24 30
3424.37 33
3424.51 35
3424.64 36
3424.77 36
3424.91 35
3425.04 35
3425.18 35
3425.31 35
3425.45 36
3425.58 37
3425.71 38
3425.85 40
3425.98 42
3426.12 45
3426.25 48
3426.38 51
3426.52 55
3426.65 58
3426.79 61
3426.92 64
3427.06 67
3427.19 70
3427.32 72
3427.46 74
3427.59 75
3427.73 76
3427.86 77
3428.00 77
3428.13 77
3428.26 77
3428.40 77
3428.53 76
3428.67 75
3428.80 72
3428.94 68
3429.07 64
3429.20 59
3429.34 54
3429.47 49
3429.61 45
3429.74 41
3429.88 39
3430.01 39
3430.14 40
3430.28 42
3430.41 44
3430.55 47
3430.68 50
3430.82 52
3430.95 54
3431.08 57
3431.22 60
3431.35 64
3431.49 67
3431.62 70
3431.76 72
3431.89 73
3432.02 74
3432.16 77
3432.29 82
3432.43 91
3432.56 103
3432.70 118
3432.83 133
3432.97 146
3433.10 154
3433.23 156
3433.37 153
3433.50 144
3433.64 133
3433.77 121
3433.91 110
3434.04 101
3434.17 93
3434.31 86
3434.44 79
3434.58 72
3434.71 65
3434.85 58
3434.98 53
3435.12 49
3435.25 48
3435.38 49
3435.52 51
3435.65 54
3435.79 55
3435.92 55
3436.06 53
3436.19 48
3436.33 42
3436.46 36
3436.59 30
3436.73 25
3436.86 22
3437.00 21
3437.13 22
3437.27 24
3437.40 27
3437.54 28
3437.67 28
3437.80 25
3437.94 21
3438.07 16
3438.21 12
3438.34 8
3438.48 6
3438.61 6
3438.75 6
3438.88 6
3439.01 6
3439.15 6
3439.28 6
3439.42 8
3439.55 13
3439.69 20
3439.82 30
3439.96 42
3440.09 54
3440.22 65
3440.36 74
3440.49 80
3440.63 82
3440.76 82
3440.90 79
3441.03 75
3441.17 70
3441.30 67
3441.44 64
3441.57 63
3441.70 62
3441.84 61
3441.97 58
3442.11 54
3442.24 49
3442.38 43
3442.51 37
3442.65 32
3442.78 29
3442.92 25
3443.05 22
3443.18 19
3443.32 14
3443.45 9
3443.59 4
3443.72 0
3443.86 0
3443.99 0
3444.13 0
3444.26 0
3444.40 1
3444.53 2
3444.66 1
3444.80 0
3444.93 0
3445.07 0
3445.20 0
3445.34 2
3445.47 8
3445.61 16
3445.74 25
3445.88 36
3446.01 47
3446.15 58
3446.28 68
3446.41 77
3446.55 83
3446.68 85
3446.82 84
3446.95 77
3447.09 67
3447.22 55
3447.36 43
3447.49 33
3447.63 27
3447.76 28
3447.90 34
3448.03 45
3448.16 58
3448.30 72
3448.43 84
3448.57 93
3448.70 99
3448.84 100
3448.97 97
3449.11 91
3449.24 83
3449.38 75
3449.51 69
3449.65 65
3449.78 64
3449.92 68
3450.05 74
3450.19 83
3450.32 92
3450.45 100
3450.59 106
3450.72 110
3450.86 113
3450.99 115
3451.13 116
3451.26 118
3451.40 120
3451.53 122
3451.67 124
3451.80 125
3451.94 125
3452.07 125
3452.21 126
3452.34 128
3452.48 132
3452.61 139
3452.74 148
3452.88 157
3453.01 166
3453.15 172
3453.28 176
3453.42 177
3453.55 175
3453.69 173
3453.82 171
3453.96 170
3454.09 171
3454.23 173
3454.36 176
3454.50 179
3454.63 182
3454.77 183
3454.90 185
3455.04 187
3455.17 189
3455.31 193
3455.44 197
3455.58 202
3455.71 206
3455.84 210
3455.98 213
3456.11 214
3456.25 214
3456.38 215
3456.52 216
3456.65 218
3456.79 222
3456.92 227
3457.06 233
3457.19 240
3457.33 248
3457.46 255
3457.60 262
3457.73 268
3457.87 273
3458.00 275
3458.14 275
3458.27 274
3458.41 271
3458.54 266
3458.68 262
3458.81 256
3458.95 249
3459.08 240
3459.22 231
3459.35 221
3459.49 211
3459.62 202
3459.76 194
3459.89 187
3460.03 182
3460.16 176
3460.29 169
3460.43 163
3460.56 155
3460.70 148
3460.83 141
3460.97 134
3461.10 128
3461.24 122
3461.37 116
3461.51 110
3461.64 103
3461.78 96
3461.91 88
3462.05 81
3462.18 74
3462.32 69
3462.45 66
3462.59 63
3462.72 62
3462.86 62
3462.99 63
3463.13 63
3463.26 63
3463.40 63
3463.53 63
3463.67 65
3463.80 70
3463.94 78
3464.07 89
3464.21 102
3464.34 114
3464.48 125
3464.61 131
3464.75 133
3464.88 130
3465.02 123
3465.15 114
3465.29 103
3465.42 93
3465.56 83
3465.69 74
3465.83 67
3465.96 61
3466.10 58
3466.23 57
3466.37 58
3466.50 61
3466.64 66
3466.77 71
3466.91 77
3467.04 83
3467.18 86
3467.31 88
3467.45 87
3467.58 83
3467.72 76
3467.85 67
3467.99 56
3468.12 45
3468.26 34
3468.39 25
3468.53 18
3468.66 12
3468.80 6
3468.93 2
3469.07 0
3469.20 0
3469.34 0
3469.47 0
3469.61 0
3469.74 0
3469.88 0
3470.01 0
3470.15 8
3470.28 22
3470.42 37
3470.55 51
3470.69 63
3470.82 73
3470.96 81
3471.09 86
3471.23 91
3471.37 97
3471.50 102
3471.64 108
3471.77 112
3471.91 114
3472.04 115
3472.18 112
3472.31 108
3472.45 103
3472.58 98
3472.72 94
3472.85 93
3472.99 93
3473.12 94
3473.26 96
3473.39 99
3473.53 103
3473.66 107
3473.80 110
3473.93 112
3474.07 113
3474.20 111
3474.34 107
3474.47 101
3474.61 93
3474.74 86
3474.88 79
3475.01 76
3475.15 74
3475.28 75
3475.42 78
3475.55 82
3475.69 85
3475.83 87
3475.96 89
3476.10 90
3476.23 91
3476.37 91
3476.50 92
3476.64 92
3476.77 92
3476.91 92
3477.04 91
3477.18 89
3477.31 87
3477.45 84
3477.58 83
3477.72 82
3477.85 83
3477.99 85
3478.12 88
3478.26 92
3478.39 97
3478.53 103
3478.66 110
3478.80 118
3478.94 128
3479.07 138
3479.21 147
3479.34 155
3479.48 161
3479.61 166
3479.75 168
3479.88 170
3480.02 173
3480.15 175
3480.29 178
3480.42 181
3480.56 182
3480.69 182
3480.83 179
3480.96 174
3481.10 167
3481.24 160
3481.37 152
3481.51 146
3481.64 141
3481.78 137
3481.91 133
3482.05 131
3482.18 129
3482.32 127
3482.45 125
3482.59 123
3482.72 122
3482.86 121
3482.99 120
3483.13 119
3483.27 118
3483.40 116
3483.54 114
3483.67 111
3483.81 107
3483.94 101
3484.08 96
3484.21 90
3484.35 87
3484.48 85
3484.62 87
3484.75 92
3484.89 100
3485.02 110
3485.16 119
3485.30 127
3485.43 132
3485.57 134
3485.70 133
3485.84 129
3485.97 123
3486.11 116
3486.24 109
3486.38 101
3486.51 94
3486.65 87
3486.78 79
3486.92 71
3487.06 64
3487.19 59
3487.33 56
3487.46 57
3487.60 61
3487.73 69
3487.87 78
3488.00 88
3488.14 96
3488.27 102
3488.41 105
3488.55 107
3488.68 108
3488.82 109
3488.95 112
3489.09 115
3489.22 118
3489.36 122
3489.49 126
3489.63 130
3489.76 134
3489.90 138
3490.04 140
3490.17 142
3490.31 141
3490.44 138
3490.58 133
3490.71 127
3490.85 121
3490.98 117
3491.12 115
3491.25 115
3491.39 116
3491.53 117
3491.66 116
3491.80 112
3491.93 105
3492.07 95
3492.20 84
3492.34 74
3492.47 67
3492.61 64
3492.75 66
3492.88 71
3493.02 79
3493.15 88
3493.29 96
3493.42 101
3493.56 103
3493.69 103
3493.83 101
3493.97 98
3494.10 95
3494.24 93
3494.37 92
3494.51 92
3494.64 91
3494.78 89
3494.91 86
3495.05 83
3495.19 81
3495.32 80
3495.46 82
3495.59 87
3495.73 94
3495.86 102
3496.00 109
3496.13 114
3496.27 116
3496.41 113
3496.54 108
3496.68 100
3496.81 91
3496.95 83
3497.08 77
3497.22 73
3497.35 72
3497.49 74
3497.63 77
3497.76 81
3497.90 84
3498.03 87
3498.17 89
3498.30 89
3498.44 88
3498.58 85
3498.71 83
3498.85 81
3498.98 81
3499.12 83
3499.25 87
3499.39 93
3499.52 99
3499.66 105
3499.80 108
3499.93 109
3500.07 107
3500.20 103
3500.34 97
3500.47 90
3500.61 83
3500.75 77
3500.88 72
3501.02 67
3501.15 65
3501.29 63
3501.42 63
3501.56 64
3501.70 65
3501.83 68
3501.97 70
3502.10 73
3502.24 77
3502.37 81
3502.51 86
3502.65 93
3502.78 101
3502.92 108
3503.05 115
3503.19 120
3503.32 122
3503.46 122
3503.60 119
3503.73 114
3503.87 109
3504.00 105
3504.14 101
3504.27 97
3504.41 93
3504.55 89
3504.68 82
3504.82 75
3504.95 66
3505.09 57
3505.22 49
3505.36 42
3505.50 36
3505.63 32
3505.77 27
3505.90 21
3506.04 14
3506.18 6
3506.31 0
3506.45 0
3506.58 0
3506.72 0
3506.85 0
3506.99 0
3507.13 0
3507.26 0
3507.40 8
3507.53 20
3507.67 32
3507.80 42
3507.94 52
3508.08 60
3508.21 65
3508.35 68
3508.48 68
3508.62 66
3508.76 63
3508.89 60
3509.03 57
3509.16 56
3509.30 56
3509.43 56
3509.57 56
3509.71 54
3509.84 50
3509.98 43
3510.11 36
3510.25 30
3510.39 25
3510.52 24
3510.66 27
3510.79 33
3510.93 42
3511.07 51
3511.20 59
3511.34 66
3511.47 70
3511.61 74
3511.74 77
3511.88 81
3512.02 86
3512.15 92
3512.29 99
3512.42 106
3512.56 113
3512.70 119
3512.83 125
3512.97 131
3513.10 136
3513.24 141
3513.38 144
3513.51 144
3513.65 142
3513.78 136
3513.92 128
3514.06 119
3514.19 110
3514.33 103
3514.46 97
3514.60 93
3514.74 90
3514.87 87
3515.01 84
3515.14 80
3515.28 75
3515.41 70
3515.55 66
3515.69 64
3515.82 63
3515.96 64
3516.09 67
3516.23 70
3516.37 74
3516.50 77
3516.64 82
3516.77 88
3516.91 95
3517.05 104
3517.18 113
3517.32 123
3517.45 130
3517.59 133
3517.73 132
3517.86 125
3518.00 113
3518.13 98
3518.27 82
3518.41 65
3518.54 51
3518.68 40
3518.81 32
3518.95 27
3519.09 24
3519.22 23
3519.36 22
3519.49 22
3519.63 22
3519.77 21
3519.90 21
3520.04 21
3520.18 20
3520.31 20
3520.45 19
3520.58 17
3520.72 16
3520.86 15
3520.99 15
3521.13 18
3521.26 21
3521.40 27
3521.54 33
3521.67 38
3521.81 41
3521.94 43
3522.08 42
3522.22 39
3522.35 35
3522.49 30
3522.62 27
3522.76 26
3522.90 28
3523.03 32
3523.17 39
3523.31 48
3523.44 58
3523.58 68
3523.71 77
3523.85 85
3523.99 90
3524.12 93
3524.26 94
3524.39 96
3524.53 98
3524.67 101
3524.80 107
3524.94 115
3525.07 124
3525.21 132
3525.35 140
3525.48 144
3525.62 146
3525.76 144
3525.89 140
3526.03 135
3526.16 128
3526.30 120
3526.44 112
3526.57 102
3526.71 91
3526.85 80
3526.98 69
3527.12 58
3527.25 49
3527.39 41
3527.53 35
3527.66 31
3527.80 29
3527.93 30
3528.07 34
3528.21 41
3528.34 50
3528.48 62
3528.62 73
3528.75 84
3528.89 92
3529.02 96
3529.16 96
3529.30 93
3529.43 88
3529.57 81
3529.71 75
3529.84 70
3529.98 67
3530.11 64
3530.25 62
3530.39 61
3530.52 61
3530.66 62
3530.80 63
3530.93 64
3531.07 64
3531.20 64
3531.34 61
3531.48 55
3531.61 46
3531.75 36
3531.89 24
3532.02 13
3532.16 3
3532.29 0
3532.43 0
3532.57 0
3532.70 0
3532.84 0
3532.98 3
3533.11 6
3533.25 8
3533.39 9
3533.52 10
3533.66 11
3533.79 13
3533.93 16
3534.07 20
3534.20 25
3534.34 32
3534.48 39
3534.61 45
3534.75 52
3534.88 56
3535.02 58
3535.16 58
3535.29 56
3535.43 53
3535.57 49
3535.70 45
3535.84 43
3535.98 42
3536.11 42
3536.25 43
3536.38 44
3536.52 45
3536.66 45
3536.79 45
3536.93 45
3537.07 45
3537.20 46
3537.34 46
3537.48 46
3537.61 45
3537.75 44
3537.88 42
3538.02 40
3538.16 37
3538.29 34
3538.43 29
3538.57 24
3538.70 18
3538.84 11
3538.98 5
3539.11 1
3539.25 0
3539.39 0
3539.52 1
3539.66 6
3539.79 12
3539.93 19
3540.07 28
3540.20 37
3540.34 47
3540.48 56
3540.61 65
3540.75 73
3540.89 80
3541.02 85
3541.16 88
3541.30 89
3541.43 88
3541.57 86
3541.71 82
3541.84 77
3541.98 72
3542.11 66
3542.25 60
3542.39 54
3542.52 48
3542.66 41
3542.80 35
3542.93 30
3543.07 27
3543.21 25
3543.34 26
3543.48 29
3543.62 32
3543.75 35
3543.89 36
3544.03 37
3544.16 38
3544.30 40
3544.44 45
3544.57 53
3544.71 65
3544.84 80
3544.98 95
3545.12 107
3545.25 114
3545.39 115
3545.53 109
3545.66 99
3545.80 84
3545.94 68
3546.07 52
3546.21 38
3546.35 26
3546.48 17
3546.62 9
3546.76 2
3546.89 0
3547.03 0
3547.17 0
3547.30 0
3547.44 0
3547.58 0
3547.71 0
3547.85 0
3547.99 2
3548.12 6
3548.26 11
3548.40 16
3548.53 23
3548.67 31
3548.81 40
3548.94 50
3549.08 59
3549.21 65
3549.35 68
3549.49 66
3549.62 62
3549.76 56
3549.90 50
3550.03 46
3550.17 45
3550.31 46
3550.44 48
3550.58 50
3550.72 52
3550.85 52
3550.99 51
3551.13 49
3551.26 46
3551.40 44
3551.54 42
3551.67 42
3551.81 42
3551.95 43
3552.08 44
3552.22 44
3552.36 43
3552.49 41
3552.63 38
3552.77 35
3552.90 32
3553.04 28
3553.18 25
3553.31 21
3553.45 17
3553.59 14
3553.72 11
3553.86 10
3554.00 11
3554.13 13
3554.27 17
3554.41 23
3554.55 28
3554.68 34
3554.82 39
3554.96 44
3555.09 48
3555.23 52
3555.37 56
3555.50 60
3555.64 64
3555.78 68
3555.91 72
3556.05 76
3556.19 79
3556.32 81
3556.46 80
3556.60 78
3556.73 73
3556.87 67
3557.01 60
3557.14 53
3557.28 48
3557.42 43
3557.55 41
3557.69 41
3557.83 41
3557.96 42
3558.10 44
3558.24 47
3558.37 49
3558.51 52
3558.65 54
3558.78 56
3558.92 57
3559.06 56
3559.20 55
3559.33 52
3559.47 48
3559.61 45
3559.74 42
3559.88 41
3560.02 40
3560.15 40
3560.29 41
3560.43 41
3560.56 41
3560.70 40
3560.84 39
3560.97 38
3561.11 38
3561.25 39
3561.38 42
3561.52 46
3561.66 52
3561.79 60
3561.93 68
3562.07 76
3562.21 84
3562.34 92
3562.48 97
3562.62 101
3562.75 102
3562.89 102
3563.03 99
3563.16 95
3563.30 89
3563.44 81
3563.57 73
3563.71 63
3563.85 53
3563.98 43
3564.12 33
3564.26 24
3564.40 17
3564.53 13
3564.67 10
3564.81 10
3564.94 12
3565.08 15
3565.22 19
3565.35 23
3565.49 27
3565.63 31
3565.76 34
3565.90 38
3566.04 42
3566.18 47
3566.31 53
3566.45 59
3566.59 66
3566.72 71
3566.86 73
3567.00 73
3567.13 70
3567.27 65
3567.41 60
3567.55 57
3567.68 56
3567.82 57
3567.96 62
3568.09 70
3568.23 78
3568.37 88
3568.50 97
3568.64 104
3568.78 111
3568.92 115
3569.05 118
3569.19 119
3569.33 117
3569.46 115
3569.60 113
3569.74 110
3569.87 109
3570.01 108
3570.15 109
3570.29 111
3570.42 112
3570.56 113
3570.70 113
3570.83 113
3570.97 113
3571.11 115
3571.24 118
3571.38 122
3571.52 126
3571.66 128
3571.79 127
3571.93 124
3572.07 118
3572.20 110
3572.34 102
3572.48 96
3572.61 91
3572.75 88
3572.89 86
3573.03 84
3573.16 81
3573.30 77
3573.44 73
3573.57 69
3573.71 66
3573.85 64
3573.99 63
3574.12 62
3574.26 62
3574.40 63
3574.53 63
3574.67 62
3574.81 59
3574.95 55
3575.08 49
3575.22 42
3575.36 34
3575.49 28
3575.63 24
3575.77 24
3575.91 29
3576.04 37
3576.18 49
3576.32 62
3576.45 75
3576.59 85
3576.73 92
3576.87 96
3577.00 97
3577.14 96
3577.28 95
3577.41 94
3577.55 95
3577.69 97
3577.83 102
3577.96 107
3578.10 114
3578.24 120
3578.37 126
3578.51 131
3578.65 133
3578.79 134
3578.92 132
3579.06 127
3579.20 119
3579.33 109
3579.47 99
3579.61 89
3579.75 81
3579.88 75
3580.02 72
3580.16 72
3580.29 72
3580.43 72
3580.57 71
3580.71 68
3580.84 63
3580.98 57
3581.12 50
3581.26 44
3581.39 39
3581.53 36
3581.67 35
3581.80 36
3581.94 38
3582.08 41
3582.22 45
3582.35 48
3582.49 51
3582.63 53
3582.76 55
3582.90 56
3583.04 56
3583.18 57
3583.31 58
3583.45 60
3583.59 63
3583.73 69
3583.86 77
3584.00 85
3584.14 93
3584.28 99
3584.41 102
3584.55 101
3584.69 97
3584.82 91
3584.96 85
3585.10 79
3585.24 76
3585.37 75
3585.51 75
3585.65 76
3585.79 76
3585.92 75
3586.06 71
3586.20 64
3586.33 57
3586.47 49
3586.61 43
3586.75 38
3586.88 36
3587.02 36
3587.16 37
3587.30 39
3587.43 42
3587.57 44
3587.71 47
3587.85 50
3587.98 54
3588.12 58
3588.26 61
3588.39 63
3588.53 64
3588.67 63
3588.81 60
3588.94 55
3589.08 50
3589.22 45
3589.36 40
3589.49 36
3589.63 33
3589.77 32
3589.91 32
3590.04 34
3590.18 37
3590.32 40
3590.46 44
3590.59 46
3590.73 46
3590.87 43
3591.01 38
3591.14 31
3591.28 22
3591.42 14
3591.56 7
3591.69 2
3591.83 0
3591.97 0
3592.10 0
3592.24 0
3592.38 0
3592.52 0
3592.65 0
3592.79 1
3592.93 1
3593.07 2
3593.20 2
3593.34 1
3593.48 1
3593.62 1
3593.75 2
3593.89 4
3594.03 8
3594.17 13
3594.30 19
3594.44 26
3594.58 35
3594.72 45
3594.85 56
3594.99 69
3595.13 83
3595.27 97
3595.40 111
3595.54 123
3595.68 133
3595.82 140
3595.95 145
3596.09 147
3596.23 147
3596.37 146
3596.50 144
3596.64 142
3596.78 140
3596.92 137
3597.05 134
3597.19 131
3597.33 129
3597.47 126
3597.60 124
3597.74 122
3597.88 120
3598.02 118
3598.15 115
3598.29 112
3598.43 108
3598.57 105
3598.70 102
3598.84 101
3598.98 100
3599.12 101
3599.26 102
3599.39 103
3599.53 104
3599.67 105
3599.81 104
3599.94 102
3600.08 98
3600.22 92
3600.36 86
3600.49 78
3600.63 71
3600.77 65
3600.91 61
3601.04 59
3601.18 61
3601.32 65
3601.46 72
3601.59 81
3601.73 92
3601.87 104
3602.01 115
3602.14 125
3602.28 132
3602.42 136
3602.56 138
3602.70 138
3602.83 136
3602.97 133
3603.11 128
3603.25 121
3603.38 112
3603.52 100
3603.66 86
3603.80 72
3603.93 60
3604.07 51
3604.21 46
3604.35 47
3604.48 51
3604.62 58
3604.76 65
3604.90 71
3605.04 74
3605.17 74
3605.31 72
3605.45 69
3605.59 66
3605.72 65
3605.86 65
3606.00 68
3606.14 74
3606.27 81
3606.41 89
3606.55 97
3606.69 105
3606.83 112
3606.96 116
3607.10 118
3607.24 118
3607.38 114
3607.51 108
3607.65 100
3607.79 91
3607.93 81
3608.07 72
3608.20 64
3608.34 57
3608.48 52
3608.62 49
3608.75 47
3608.89 46
3609.03 45
3609.17 43
3609.31 42
3609.44 41
3609.58 42
3609.72 44
3609.86 48
3609.99 54
3610.13 60
3610.27 67
3610.41 72
3610.55 76
3610.68 77
3610.82 76
3610.96 72
3611.10 67
3611.23 61
3611.37 55
3611.51 49
3611.65 45
3611.79 44
3611.92 45
3612.06 50
3612.20 55
3612.34 62
3612.47 67
3612.61 70
3612.75 72
3612.89 72
3613.03 72
3613.16 74
3613.30 78
3613.44 84
3613.58 92
3613.72 101
3613.85 109
3613.99 115
3614.13 117
3614.27 116
3614.40 112
3614.54 105
3614.68 97
3614.82 89
3614.96 82
3615.09 77
3615.23 73
3615.37 70
3615.51 68
3615.65 66
3615.78 65
3615.92 63
3616.06 61
3616.20 58
3616.33 54
3616.47 50
3616.61 46
3616.75 43
3616.89 43
3617.02 45
3617.16 51
3617.30 58
3617.44 67
3617.58 76
3617.71 84
3617.85 90
3617.99 92
3618.13 92
3618.27 88
3618.40 82
3618.54 75
3618.68 68
3618.82 62
3618.96 57
3619.09 54
3619.23 51
3619.37 50
3619.51 48
3619.65 47
3619.78 44
3619.92 41
3620.06 37
3620.20 32
3620.34 27
3620.47 22
3620.61 18
3620.75 15
3620.89 12
3621.03 11
3621.16 11
3621.30 12
3621.44 14
3621.58 17
3621.72 19
3621.85 22
3621.99 26
3622.13 29
3622.27 33
3622.41 37
3622.54 41
3622.68 44
3622.82 46
3622.96 48
3623.10 48
3623.23 47
3623.37 46
3623.51 46
3623.65 46
3623.79 47
3623.92 48
3624.06 49
3624.20 50
3624.34 51
3624.48 52
3624.61 53
3624.75 55
3624.89 57
3625.03 59
3625.17 61
3625.30 60
3625.44 58
3625.58 55
3625.72 52
3625.86 51
3625.99 52
3626.13 55
3626.27 59
3626.41 65
3626.55 69
3626.68 73
3626.82 76
3626.96 78
3627.10 80
3627.24 84
3627.38 87
3627.51 91
3627.65 95
3627.79 99
3627.93 103
3628.07 107
3628.20 111
3628.34 116
3628.48 122
3628.62 127
3628.76 132
3628.89 135
3629.03 136
3629.17 135
3629.31 132
3629.45 129
3629.59 124
3629.72 120
3629.86 115
3630.00 108
3630.14 100
3630.28 91
3630.41 81
3630.55 69
3630.69 57
3630.83 45
3630.97 35
3631.11 26
3631.24 21
3631.38 17
3631.52 16
3631.66 17
3631.80 20
3631.93 25
3632.07 30
3632.21 37
3632.35 45
3632.49 53
3632.63 61
3632.76 67
3632.90 71
3633.04 71
3633.18 68
3633.32 61
3633.45 52
3633.59 41
3633.73 30
3633.87 20
3634.01 11
3634.15 5
3634.28 1
3634.42 0
3634.56 0
3634.70 0
3634.84 0
3634.98 0
3635.11 0
3635.25 0
3635.39 0
3635.53 2
3635.67 6
3635.81 9
3635.94 11
3636.08 11
3636.22 12
3636.36 14
3636.50 18
3636.63 24
3636.77 31
3636.91 39
3637.05 47
3637.19 53
3637.33 57
3637.46 59
3637.60 59
3637.74 59
3637.88 58
3638.02 59
3638.16 60
3638.29 62
3638.43 67
3638.57 72
3638.71 78
3638.85 85
3638.99 93
3639.12 100
3639.26 106
3639.40 110
3639.54 112
3639.68 112
3639.82 111
3639.95 108
3640.09 105
3640.23 102
3640.37 101
3640.51 101
3640.65 102
3640.78 105
3640.92 108
3641.06 113
3641.20 118
3641.34 124
3641.48 131
3641.61 139
3641.75 147
3641.89 155
3642.03 162
3642.17 168
3642.31 174
3642.45 178
3642.58 181
3642.72 183
3642.86 183
3643.00 182
3643.14 181
3643.28 179
3643.41 175
3643.55 171
3643.69 164
3643.83 156
3643.97 145
3644.11 134
3644.24 123
3644.38 113
3644.52 105
3644.66 100
3644.80 98
3644.94 99
3645.08 100
3645.21 101
3645.35 102
3645.49 102
3645.63 100
3645.77 99
3645.91 96
3646.04 93
3646.18 90
3646.32 85
3646.46 80
3646.60 74
3646.74 67
3646.88 60
3647.01 55
3647.15 51
3647.29 50
3647.43 51
3647.57 54
3647.71 56
3647.84 58
3647.98 59
3648.12 58
3648.26 55
3648.40 52
3648.54 50
3648.68 47
3648.81 46
3648.95 44
3649.09 43
3649.23 41
3649.37 38
3649.51 36
3649.65 34
3649.78 33
3649.92 34
3650.06 37
3650.20 40
3650.34 42
3650.48 43
3650.62 43
3650.75 41
3650.89 38
3651.03 35
3651.17 34
3651.31 35
3651.45 37
3651.59 42
3651.72 46
3651.86 50
3652.00 51
3652.14 50
3652.28 46
3652.42 40
3652.56 34
3652.69 28
3652.83 23
3652.97 19
3653.11 17
3653.25 17
3653.39 17
3653.53 17
3653.66 17
3653.80 18
3653.94 18
3654.08 19
3654.22 21
3654.36 23
3654.50 25
3654.63 28
3654.77 33
3654.91 38
3655.05 44
3655.19 50
3655.33 56
3655.47 60
3655.61 63
3655.74 63
3655.88 62
3656.02 61
3656.16 60
3656.30 61
3656.44 64
3656.58 68
3656.71 73
3656.85 78
3656.99 83
3657.13 88
3657.27 92
3657.41 96
3657.55 100
3657.69 105
3657.82 108
3657.96 110
3658.10 109
3658.24 106
3658.38 100
3658.52 93
3658.66 86
3658.79 79
3658.93 75
3659.07 74
3659.21 75
3659.35 78
3659.49 82
3659.63 86
3659.77 89
3659.90 92
3660.04 93
3660.18 93
3660.32 92
3660.46 91
3660.60 89
3660.74 87
3660.88 86
3661.01 86
3661.15 88
3661.29 90
3661.43 94
3661.57 96
3661.71 98
3661.85 97
3661.99 95
3662.12 92
3662.26 88
3662.40 85
3662.54 83
3662.68 83
3662.82 85
3662.96 88
3663.10 91
3663.23 92
3663.37 92
3663.51 89
3663.65 86
3663.79 82
3663.93 79
3664.07 78
3664.21 78
3664.35 81
3664.48 84
3664.62 87
3664.76 89
3664.90 90
3665.04 89
3665.18 88
3665.32 85
3665.46 81
3665.59 77
3665.73 72
3665.87 68
3666.01 63
3666.15 59
3666.29 55
3666.43 51
3666.57 48
3666.71 45
3666.84 42
3666.98 39
3667.12 35
3667.26 32
3667.40 28
3667.54 25
3667.68 23
3667.82 22
3667.96 22
3668.09 23
3668.23 25
3668.37 26
3668.51 26
3668.65 26
3668.79 25
3668.93 23
3669.07 22
3669.21 21
3669.34 23
3669.48 26
3669.62 31
3669.76 37
3669.90 43
3670.04 48
3670.18 50
3670.32 49
3670.46 45
3670.59 38
3670.73 30
3670.87 23
3671.01 16
3671.15 12
3671.29 10
3671.43 10
3671.57 10
3671.71 10
3671.84 10
3671.98 9
3672.12 9
3672.26 8
3672.40 8
3672.54 8
3672.68 9
3672.82 9
3672.96 9
3673.10 9
3673.23 10
3673.37 10
3673.51 11
3673.65 11
3673.79 9
3673.93 7
3674.07 3
3674.21 0
3674.35 0
3674.49 0
3674.62 0
3674.76 0
3674.90 0
3675.04 0
3675.18 0
3675.32 1
3675.46 5
3675.60 11
3675.74 18
3675.88 27
3676.01 38
3676.15 48
3676.29 57
3676.43 62
3676.57 64
3676.71 63
3676.85 60
3676.99 58
3677.13 56
3677.27 57
3677.41 60
3677.54 64
3677.68 69
3677.82 75
3677.96 80
3678.10 86
3678.24 91
3678.38 96
3678.52 101
3678.66 103
3678.80 103
3678.94 101
3679.07 96
3679.21 91
3679.35 86
3679.49 81
3679.63 79
3679.77 78
3679.91 78
3680.05 79
3680.19 80
3680.33 81
3680.47 81
3680.60 82
3680.74 82
3680.88 81
3681.02 81
3681.16 79
3681.30 78
3681.44 77
3681.58 76
3681.72 75
3681.86 75
3682.00 76
3682.13 77
3682.27 78
3682.41 79
3682.55 79
3682.69 77
3682.83 74
3682.97 69
3683.11 63
3683.25 57
3683.39 52
3683.53 49
3683.67 47
3683.80 48
3683.94 52
3684.08 57
3684.22 63
3684.36 70
3684.50 78
3684.64 86
3684.78 93
3684.92 100
3685.06 107
3685.20 114
3685.34 119
3685.48 124
3685.61 127
3685.75 128
3685.89 127
3686.03 124
3686.17 121
3686.31 116
3686.45 110
3686.59 104
3686.73 99
3686.87 94
3687.01 90
3687.15 89
3687.29 89
3687.42 90
3687.56 92
3687.70 93
3687.84 93
3687.98 90
3688.12 87
3688.26 83
3688.40 79
3688.54 77
3688.68 77
3688.82 78
3688.96 80
3689.10 82
3689.23 83
3689.37 83
3689.51 83
3689.65 84
3689.79 86
3689.93 89
3690.07 94
3690.21 99
3690.35 103
3690.49 104
3690.63 102
3690.77 97
3690.91 91
3691.05 86
3691.19 82
3691.32 83
3691.46 87
3691.60 94
3691.74 102
3691.88 108
3692.02 112
3692.16 112
3692.30 110
3692.44 106
3692.58 103
3692.72 102
3692.86 104
3693.00 107
3693.14 111
3693.28 114
3693.41 114
3693.55 111
3693.69 105
3693.83 98
3693.97 92
3694.11 88
3694.25 86
3694.39 86
3694.53 87
3694.67 86
3694.81 84
3694.95 79
3695.09 72
3695.23 63
3695.37 55
3695.51 49
3695.64 46
3695.78 46
3695.92 48
3696.06 51
3696.20 55
3696.34 57
3696.48 58
3696.62 59
3696.76 60
3696.90 64
3697.04 71
3697.18 82
3697.32 95
3697.46 111
3697.60 125
3697.74 137
3697.88 146
3698.02 150
3698.15 152
3698.29 152
3698.43 151
3698.57 150
3698.71 149
3698.85 148
3698.99 146
3699.13 142
3699.27 137
3699.41 130
3699.55 124
3699.69 117
3699.83 112
3699.97 108
3700.11 106
3700.25 104
3700.39 104
3700.53 103
3700.67 103
3700.80 104
3700.94 105
3701.08 107
3701.22 110
3701.36 114
3701.50 119
3701.64 123
3701.78 126
3701.92 130
3702.06 134
3702.20 139
3702.34 145
3702.48 151
3702.62 157
3702.76 164
3702.90 169
3703.04 173
3703.18 175
3703.32 176
3703.46 177
3703.60 178
3703.73 179
3703.87 180
3704.01 181
3704.15 182
3704.29 181
3704.43 179
3704.57 174
3704.71 168
3704.85 159
3704.99 149
3705.13 138
3705.27 129
3705.41 122
3705.55 118
3705.69 118
3705.83 120
3705.97 126
3706.11 133
3706.25 140
3706.39 146
3706.53 150
3706.67 153
3706.81 154
3706.95 153
3707.08 153
3707.22 152
3707.36 153
3707.50 156
3707.64 159
3707.78 164
3707.92 169
3708.06 173
3708.20 176
3708.34 176
3708.48 175
3708.62 172
3708.76 168
3708.90 164
3709.04 161
3709.18 159
3709.32 158
3709.46 159
3709.60 159
3709.74 160
3709.88 161
3710.02 160
3710.16 159
3710.30 157
3710.44 154
3710.58 150
3710.72 145
3710.86 139
3711.00 133
3711.14 125
3711.27 117
3711.41 109
3711.55 101
3711.69 93
3711.83 87
3711.97 82
3712.11 79
3712.25 77
3712.39 76
3712.53 76
3712.67 76
3712.81 74
3712.95 72
3713.09 69
3713.23 66
3713.37 63
3713.51 61
3713.65 60
3713.79 59
3713.93 60
3714.07 60
3714.21 60
3714.35 59
3714.49 57
3714.63 53
3714.77 49
3714.91 44
3715.05 38
3715.19 32
3715.33 26
3715.47 20
3715.61 16
3715.75 12
3715.89 10
3716.03 8
3716.17 8
3716.31 7
3716.45 6
3716.59 5
3716.73 4
3716.86 3
3717.00 3
3717.14 4
3717.28 8
3717.42 13
3717.56 20
3717.70 29
3717.84 38
3717.98 47
3718.12 54
3718.26 59
3718.40 61
3718.54 60
3718.68 57
3718.82 53
3718.96 48
3719.10 44
3719.24 42
3719.38 41
3719.52 41
3719.66 42
3719.80 42
3719.94 41
3720.08 39
3720.22 35
3720.36 31
3720.50 27
3720.64 24
3720.78 23
3720.92 22
3721.06 20
3721.20 17
3721.34 12
3721.48 6
3721.62 0
3721.76 0
3721.90 0
3722.04 0
3722.18 0
3722.32 0
3722.46 0
3722.60 0
3722.74 6
3722.88 11
3723.02 15
3723.16 20
3723.30 26
3723.44 34
3723.58 43
3723.72 55
3723.86 68
3724.00 80
3724.14 91
3724.28 100
3724.42 107
3724.56 111
3724.70 113
3724.84 114
3724.98 114
3725.12 113
3725.26 113
3725.40 113
3725.54 113
3725.68 112
3725.82 110
3725.96 107
3726.10 101
3726.24 94
3726.38 87
3726.52 82
3726.66 80
3726.80 81
3726.94 86
3727.08 93
3727.22 101
3727.36 109
3727.50 116
3727.64 121
3727.78 125
3727.92 128
3728.06 131
3728.20 135
3728.34 140
3728.48 145
3728.62 151
3728.76 156
3728.90 158
3729.04 158
3729.18 156
3729.32 152
3729.46 146
3729.60 140
3729.74 133
3729.88 127
3730.02 120
3730.16 114
3730.30 109
3730.44 104
3730.58 102
3730.72 101
3730.86 103
3731.00 107
3731.14 112
3731.28 117
3731.42 122
3731.56 126
3731.70 129
3731.84 131
3731.98 134
3732.12 139
3732.26 144
3732.40 152
3732.54 159
3732.68 166
3732.82 172
3732.96 175
3733.10 175
3733.24 172
3733.38 168
3733.52 161
3733.66 155
3733.80 148
3733.94 143
3734.08 138
3734.22 134
3734.36 130
3734.50 126
3734.64 122
3734.78 117
3734.92 111
3735.06 105
3735.20 98
3735.34 91
3735.48 85
3735.62 80
3735.76 76
3735.90 74
3736.04 72
3736.18 72
3736.32 73
3736.46 76
3736.60 82
3736.74 90
3736.88 101
3737.02 113
3737.16 124
3737.30 135
3737.44 143
3737.58 147
3737.72 149
3737.87 147
3738.01 145
3738.15 141
3738.29 139
3738.43 137
3738.57 135
3738.71 134
3738.85 131
3738.99 128
3739.13 123
3739.27 118
3739.41 112
3739.55 107
3739.69 102
3739.83 97
3739.97 92
3740.11 86
3740.25 80
3740.39 72
3740.53 66
3740.67 60
3740.81 57
3740.95 56
3741.09 56
3741.23 57
3741.37 56
3741.51 54
3741.65 50
3741.79 45
3741.93 39
3742.07 35
3742.21 32
3742.35 31
3742.49 33
3742.63 37
3742.77 44
3742.91 54
3743.05 66
3743.19 79
3743.33 91
3743.48 103
3743.62 113
3743.76 120
3743.90 125
3744.04 127
3744.18 128
3744.32 128
3744.46 127
3744.60 125
3744.74 123
3744.88 120
3745.02 117
3745.16 114
3745.30 111
3745.44 109
3745.58 106
3745.72 103
3745.86 98
3746.00 90
3746.14 80
3746.28 67
3746.42 52
3746.56 35
3746.70 18
3746.84 4
3746.98 0
3747.12 0
3747.26 0
3747.40 0
3747.55 0
3747.69 0
3747.83 0
3747.97 3
3748.11 7
3748.25 10
3748.39 11
3748.53 12
3748.67 13
3748.81 15
3748.95 17
3749.09 20
3749.23 25
3749.37 30
3749.51 37
3749.65 44
3749.79 52
3749.93 59
3750.07 68
3750.21 76
3750.35 85
3750.49 94
3750.63 102
3750.77 108
3750.92 112
3751.06 112
3751.20 110
3751.34 105
3751.48 97
3751.62 89
3751.76 81
3751.90 75
3752.04 73
3752.18 74
3752.32 78
3752.46 85
3752.60 94
3752.74 103
3752.88 110
3753.02 115
3753.16 117
3753.30 117
3753.44 116
3753.58 112
3753.72 108
3753.86 104
3754.01 100
3754.15 97
3754.29 96
3754.43 97
3754.57 99
3754.71 103
3754.85 107
3754.99 111
3755.13 114
3755.27 115
3755.41 114
3755.55 111
3755.69 108
3755.83 104
3755.97 101
3756.11 100
3756.25 100
3756.39 101
3756.53 103
3756.68 105
3756.82 106
3756.96 105
3757.10 102
3757.24 96
3757.38 87
3757.52 78
3757.66 70
3757.80 63
3757.94 59
3758.08 57
3758.22 57
3758.36 58
3758.50 59
3758.64 61
3758.78 62
3758.92 63
3759.07 64
3759.21 66
3759.35 68
3759.49 69
3759.63 70
3759.77 70
3759.91 69
3760.05 69
3760.19 70
3760.33 73
3760.47 79
3760.61 86
3760.75 93
3760.89 100
3761.03 105
3761.17 107
3761.32 106
3761.46 104
3761.60 102
3761.74 99
3761.88 98
3762.02 97
3762.16 96
3762.30 94
3762.44 91
3762.58 88
3762.72 84
3762.86 81
3763.00 80
3763.14 80
3763.28 81
3763.42 82
3763.57 82
3763.71 79
3763.85 74
3763.99 67
3764.13 60
3764.27 53
3764.41 47
3764.55 44
3764.69 44
3764.83 45
3764.97 48
3765.11 51
3765.25 53
3765.39 55
3765.54 55
3765.68 55
3765.82 54
3765.96 54
3766.10 53
3766.24 53
3766.38 54
3766.52 56
3766.66 58
3766.80 61
3766.94 63
3767.08 66
3767.22 68
3767.36 70
3767.51 71
3767.65 71
3767.79 71
3767.93 72
3768.07 73
3768.21 74
3768.35 77
3768.49 81
3768.63 85
3768.77 90
3768.91 95
3769.05 100
3769.19 106
3769.34 111
3769.48 116
3769.62 121
3769.76 125
3769.90 129
3770.04 130
3770.18 130
3770.32 127
3770.46 121
3770.60 114
3770.74 105
3770.88 96
3771.03 88
3771.17 82
3771.31 76
3771.45 72
3771.59 67
3771.73 62
3771.87 57
3772.01 50
3772.15 44
3772.29 38
3772.43 34
3772.57 33
3772.72 35
3772.86 40
3773.00 46
3773.14 52
3773.28 58
3773.42 62
3773.56 65
3773.70 66
3773.84 67
3773.98 66
3774.12 67
3774.26 68
3774.41 70
3774.55 73
3774.69 76
3774.83 79
3774.97 81
3775.11 83
3775.25 83
3775.39 84
3775.53 84
3775.67 86
3775.81 88
3775.96 92
3776.10 95
3776.24 99
3776.38 101
3776.52 103
3776.66 103
3776.80 103
3776.94 104
3777.08 106
3777.22 109
3777.36 112
3777.51 116
3777.65 119
3777.79 121
3777.93 122
3778.07 121
3778.21 119
3778.35 116
3778.49 111
3778.63 104
3778.77 97
3778.92 88
3779.06 80
3779.20 72
3779.34 66
3779.48 60
3779.62 56
3779.76 54
3779.90 53
3780.04 53
3780.18 53
3780.33 55
3780.47 57
3780.61 60
3780.75 62
3780.89 65
3781.03 67
3781.17 69
3781.31 72
3781.45 73
3781.59 73
3781.74 72
3781.88 69
3782.02 64
3782.16 57
3782.30 48
3782.44 39
3782.58 31
3782.72 24
3782.86 19
3783.00 16
3783.15 15
3783.29 15
3783.43 16
3783.57 18
3783.71 21
3783.85 26
3783.99 33
3784.13 45
3784.27 60
3784.42 80
3784.56 103
3784.70 129
3784.84 155
3784.98 181
3785.12 204
3785.26 225
3785.40 241
3785.54 255
3785.68 265
3785.83 272
3785.97 277
3786.11 281
3786.25 286
3786.39 292
3786.53 300
3786.67 309
3786.81 320
3786.95 331
3787.10 343
3787.24 355
3787.38 367
3787.52 378
3787.66 389
3787.80 399
3787.94 408
3788.08 417
3788.22 424
3788.37 430
3788.51 435
3788.65 439
3788.79 442
3788.93 445
3789.07 448
3789.21 452
3789.35 457
3789.50 462
3789.64 467
3789.78 471
3789.92 475
3790.06 475
3790.20 473
3790.34 467
3790.48 456
3790.62 441
3790.77 423
3790.91 402
3791.05 381
3791.19 359
3791.33 338
3791.47 318
3791.61 300
3791.75 282
3791.90 264
3792.04 246
3792.18 228
3792.32 210
3792.46 194
3792.60 179
3792.74 167
3792.88 158
3793.03 152
3793.17 147
3793.31 145
3793.45 143
3793.59 142
3793.73 141
3793.87 139
3794.01 138
3794.16 136
3794.30 134
3794.44 132
3794.58 131
3794.72 130
3794.86 131
3795.00 133
3795.14 136
3795.29 142
3795.43 148
3795.57 156
3795.71 164
3795.85 172
3795.99 179
3796.13 184
3796.27 185
3796.42 183
3796.56 178
3796.70 169
3796.84 158
3796.98 148
3797.12 137
3797.26 128
3797.40 121
3797.55 113
3797.69 105
3797.83 95
3797.97 84
3798.11 72
3798.25 60
3798.39 50
3798.54 43
3798.68 40
3798.82 40
3798.96 44
3799.10 50
3799.24 58
3799.38 66
3799.52 74
3799.67 81
3799.81 88
3799.95 94
3800.09 99
3800.23 104
3800.37 108
3800.51 110
3800.66 110
3800.80 108
3800.94 102
3801.08 94
3801.22 86
3801.36 77
3801.50 70
3801.65 66
3801.79 65
3801.93 67
3802.07 72
3802.21 79
3802.35 88
3802.49 97
3802.63 106
3802.78 114
3802.92 119
3803.06 123
3803.20 125
3803.34 126
3803.48 126
3803.62 125
3803.77 123
3803.91 121
3804.05 117
3804.19 112
3804.33 106
3804.47 98
3804.61 90
3804.76 81
3804.90 71
3805.04 62
3805.18 52
3805.32 42
3805.46 33
3805.61 25
3805.75 17
3805.89 10
3806.03 4
3806.17 0
3806.31 0
3806.45 0
3806.60 1
3806.74 4
3806.88 6
3807.02 7
3807.16 7
3807.30 5
3807.44 1
3807.59 0
3807.73 0
3807.87 0
3808.01 0
3808.15 0
3808.29 1
3808.43 9
3808.58 17
3808.72 26
3808.86 34
3809.00 41
3809.14 45
3809.28 47
3809.43 46
3809.57 44
3809.71 41
3809.85 37
3809.99 32
3810.13 29
3810.27 27
3810.42 28
3810.56 31
3810.70 38
3810.84 46
3810.98 57
3811.12 67
3811.27 75
3811.41 81
3811.55 83
3811.69 81
3811.83 77
3811.97 70
3812.12 62
3812.26 54
3812.40 47
3812.54 41
3812.68 37
3812.82 36
3812.96 37
3813.11 40
3813.25 45
3813.39 50
3813.53 54
3813.67 59
3813.81 62
3813.96 65
3814.10 68
3814.24 70
3814.38 72
3814.52 73
3814.66 72
3814.81 69
3814.95 64
3815.09 59
3815.23 52
3815.37 47
3815.51 43
3815.66 42
3815.80 43
3815.94 48
3816.08 55
3816.22 63
3816.36 72
3816.51 81
3816.65 90
3816.79 99
3816.93 110
3817.07 121
3817.21 134
3817.36 148
3817.50 163
3817.64 177
3817.78 190
3817.92 200
3818.06 206
3818.21 208
3818.35 206
3818.49 201
3818.63 194
3818.77 188
3818.91 184
3819.06 183
3819.20 186
3819.34 193
3819.48 202
3819.62 212
3819.76 222
3819.91 230
3820.05 234
3820.19 235
3820.33 232
3820.47 225
3820.62 214
3820.76 202
3820.90 189
3821.04 176
3821.18 165
3821.32 157
3821.47 152
3821.61 150
3821.75 150
3821.89 152
3822.03 153
3822.17 154
3822.32 154
3822.46 152
3822.60 149
3822.74 143
3822.88 136
3823.03 127
3823.17 116
3823.31 103
3823.45 88
3823.59 73
3823.73 58
3823.88 44
3824.02 32
3824.16 22
3824.30 15
3824.44 11
3824.58 9
3824.73 8
3824.87 7
3825.01 7
3825.15 5
3825.29 3
3825.44 0
3825.58 0
3825.72 0
3825.86 0
3826.00 0
3826.14 0
3826.29 0
3826.43 0
3826.57 8
3826.71 19
3826.85 32
3827.00 45
3827.14 58
3827.28 67
3827.42 73
3827.56 75
3827.71 74
3827.85 71
3827.99 66
3828.13 63
3828.27 60
3828.41 60
3828.56 61
3828.70 62
3828.84 62
3828.98 61
3829.12 59
3829.27 55
3829.41 50
3829.55 46
3829.69 43
3829.83 43
3829.98 43
3830.12 45
3830.26 48
3830.40 51
3830.54 54
3830.69 57
3830.83 60
3830.97 65
3831.11 71
3831.25 78
3831.40 84
3831.54 89
3831.68 91
3831.82 89
3831.96 84
3832.10 75
3832.25 65
3832.39 54
3832.53 44
3832.67 38
3832.81 35
3832.96 36
3833.10 39
3833.24 44
3833.38 48
3833.52 51
3833.67 53
3833.81 54
3833.95 55
3834.09 57
3834.23 61
3834.38 66
3834.52 72
3834.66 77
3834.80 81
3834.94 84
3835.09 84
3835.23 85
3835.37 85
3835.51 86
3835.65 87
3835.80 90
3835.94 92
3836.08 95
3836.22 98
3836.36 100
3836.51 103
3836.65 107
3836.79 112
3836.93 118
3837.07 124
3837.22 130
3837.36 136
3837.50 142
3837.64 147
3837.79 154
3837.93 160
3838.07 167
3838.21 173
3838.35 178
3838.50 182
3838.64 185
3838.78 188
3838.92 190
3839.06 192
3839.21 195
3839.35 196
3839.49 197
3839.63 196
3839.77 194
3839.92 191
3840.06 188
3840.20 185
3840.34 183
3840.48 182
3840.63 181
3840.77 180
3840.91 177
3841.05 173
3841.20 167
3841.34 158
3841.48 148
3841.62 137
3841.76 124
3841.91 111
3842.05 96
3842.19 82
3842.33 67
3842.47 55
3842.62 45
3842.76 39
3842.90 38
3843.04 41
3843.19 47
3843.33 54
3843.47 59
3843.61 62
3843.75 61
3843.90 57
3844.04 50
3844.18 43
3844.32 36
3844.46 30
3844.61 26
3844.75 24
3844.89 23
3845.03 22
3845.18 22
3845.32 23
3845.46 25
3845.60 29
3845.74 35
3845.89 45
3846.03 56
3846.17 68
3846.31 80
3846.46 90
3846.60 97
3846.74 100
3846.88 99
3847.02 93
3847.17 84
3847.31 73
3847.45 61
3847.59 51
3847.74 43
3847.88 37
3848.02 35
3848.16 34
3848.30 34
3848.45 34
3848.59 34
3848.73 34
3848.87 34
3849.02 34
3849.16 34
3849.30 35
3849.44 35
3849.59 35
3849.73 35
3849.87 33
3850.01 31
3850.15 28
3850.30 24
3850.44 20
3850.58 16
3850.72 12
3850.87 10
3851.01 10
3851.15 12
3851.29 16
3851.43 22
3851.58 29
3851.72 36
3851.86 40
3852.00 43
3852.15 42
3852.29 38
3852.43 33
3852.57 26
3852.72 19
3852.86 13
3853.00 10
3853.14 9
3853.29 11
3853.43 16
3853.57 23
3853.71 31
3853.85 38
3854.00 43
3854.14 46
3854.28 48
3854.42 48
3854.57 47
3854.71 47
3854.85 47
3854.99 49
3855.14 50
3855.28 50
3855.42 48
3855.56 45
3855.71 41
3855.85 37
3855.99 34
3856.13 32
3856.28 30
3856.42 29
3856.56 27
3856.70 22
3856.84 16
3856.99 8
3857.13 1
3857.27 0
3857.41 0
3857.56 0
3857.70 0
3857.84 0
3857.98 2
3858.13 4
3858.27 4
3858.41 3
3858.55 2
3858.70 1
3858.84 1
3858.98 2
3859.12 3
3859.27 4
3859.41 4
3859.55 2
3859.69 0
3859.84 0
3859.98 0
3860.12 0
3860.26 0
3860.41 0
3860.55 0
3860.69 2
3860.83 6
3860.98 11
3861.12 18
3861.26 26
3861.40 34
3861.55 42
3861.69 47
3861.83 49
3861.97 49
3862.12 46
3862.26 42
3862.40 38
3862.54 35
3862.69 32
3862.83 29
3862.97 25
3863.11 20
3863.26 15
3863.40 10
3863.54 5
3863.68 1
3863.83 0
3863.97 0
3864.11 0
3864.25 0
3864.40 0
3864.54 0
3864.68 0
3864.82 0
3864.97 0
3865.11 2
3865.25 4
3865.39 8
3865.54 11
3865.68 15
3865.82 19
3865.96 23
3866.11 27
3866.25 31
3866.39 34
3866.53 35
3866.68 34
3866.82 32
3866.96 29
3867.11 27
3867.25 27
3867.39 29
3867.53 34
3867.68 40
3867.82 47
3867.96 53
3868.10 58
3868.25 60
3868.39 61
3868.53 59
3868.67 56
3868.82 53
3868.96 50
3869.10 48
3869.24 47
3869.39 47
3869.53 49
3869.67 51
3869.82 54
3869.96 56
3870.10 57
3870.24 59
3870.39 61
3870.53 64
3870.67 68
3870.81 73
3870.96 79
3871.10 84
3871.24 89
3871.38 93
3871.53 94
3871.67 92
3871.81 89
3871.96 84
3872.10 78
3872.24 72
3872.38 66
3872.53 60
3872.67 55
3872.81 51
3872.95 47
3873.10 44
3873.24 41
3873.38 40
3873.53 40
3873.67 42
3873.81 45
3873.95 51
3874.10 57
3874.24 64
3874.38 70
3874.52 75
3874.67 78
3874.81 80
3874.95 80
3875.10 80
3875.24 80
3875.38 79
3875.52 79
3875.67 79
3875.81 79
3875.95 79
3876.09 79
3876.24 78
3876.38 75
3876.52 71
3876.67 66
3876.81 60
3876.95 53
3877.09 46
3877.24 40
3877.38 36
3877.52 34
3877.66 35
3877.81 39
3877.95 44
3878.09 51
3878.24 57
3878.38 62
3878.52 65
3878.66 65
3878.81 63
3878.95 59
3879.09 55
3879.24 51
3879.38 48
3879.52 45
3879.66 43
3879.81 40
3879.95 38
3880.09 36
3880.24 35
3880.38 35
3880.52 35
3880.66 36
3880.81 37
3880.95 37
3881.09 36
3881.24 33
3881.38 30
3881.52 27
3881.66 26
3881.81 27
3881.95 31
3882.09 38
3882.24 47
3882.38 57
3882.52 66
3882.66 73
3882.81 77
3882.95 78
3883.09 75
3883.24 68
3883.38 58
3883.52 47
3883.66 34
3883.81 22
3883.95 13
3884.09 6
3884.24 3
3884.38 3
3884.52 6
3884.67 12
3884.81 19
3884.95 28
3885.09 38
3885.24 49
3885.38 60
3885.52 71
3885.67 80
3885.81 88
3885.95 94
3886.09 97
3886.24 97
3886.38 94
3886.52 90
3886.67 84
3886.81 77
3886.95 70
3887.10 65
3887.24 62
3887.38 62
3887.52 65
3887.67 70
3887.81 77
3887.95 85
3888.10 92
3888.24 99
3888.38 105
3888.53 109
3888.67 112
3888.81 114
3888.95 115
3889.10 114
3889.24 114
3889.38 112
3889.53 110
3889.67 108
3889.81 105
3889.96 103
3890.10 102
3890.24 101
3890.38 102
3890.53 105
3890.67 108
3890.81 111
3890.96 113
3891.10 115
3891.24 114
3891.39 113
3891.53 111
3891.67 108
3891.81 106
3891.96 105
3892.10 104
3892.24 103
3892.39 102
3892.53 99
3892.67 95
3892.82 90
3892.96 84
3893.10 77
3893.25 70
3893.39 64
3893.53 58
3893.67 53
3893.82 50
3893.96 48
3894.10 47
3894.25 47
3894.39 48
3894.53 50
3894.68 53
3894.82 57
3894.96 64
3895.11 73
3895.25 84
3895.39 96
3895.54 107
3895.68 116
3895.82 123
3895.96 126
3896.11 126
3896.25 123
3896.39 119
3896.54 115
3896.68 112
3896.82 109
3896.97 108
3897.11 108
3897.25 108
3897.40 110
3897.54 111
3897.68 113
3897.83 113
3897.97 112
3898.11 109
3898.25 106
3898.40 102
3898.54 99
3898.68 96
3898.83 95
3898.97 95
3899.11 96
3899.26 98
3899.40 102
3899.54 107
3899.69 112
3899.83 117
3899.97 121
3900.12 122
3900.26 121
3900.40 118
3900.55 113
3900.69 107
3900.83 102
3900.98 100
3901.12 99
3901.26 101
3901.41 105
3901.55 110
3901.69 115
3901.84 118
3901.98 118
3902.12 115
3902.26 109
3902.41 101
3902.55 91
3902.69 82
3902.84 74
3902.98 68
3903.12 65
3903.27 63
3903.41 64
3903.55 65
3903.70 66
3903.84 67
3903.98 67
3904.13 67
3904.27 66
3904.41 65
3904.56 64
3904.70 61
3904.84 57
3904.99 52
3905.13 46
3905.27 40
3905.42 34
3905.56 31
3905.70 29
3905.85 30
3905.99 31
3906.13 32
3906.28 32
3906.42 30
3906.56 26
3906.71 20
3906.85 12
3906.99 4
3907.14 0
3907.28 0
3907.42 0
3907.57 0
3907.71 0
3907.85 0
3908.00 0
3908.14 0
3908.28 6
3908.43 16
3908.57 24
3908.71 31
3908.86 34
3909.00 36
3909.14 35
3909.29 34
3909.43 33
3909.57 33
3909.72 36
3909.86 41
3910.00 49
3910.15 60
3910.29 71
3910.43 81
3910.58 88
3910.72 93
3910.86 95
3911.01 94
3911.15 93
3911.29 92
3911.44 93
3911.58 95
3911.72 98
3911.87 101
3912.01 102
3912.16 102
3912.30 98
3912.44 93
3912.59 86
3912.73 80
3912.87 75
3913.02 73
3913.16 72
3913.30 74
3913.45 77
3913.59 82
3913.73 87
3913.88 92
3914.02 97
3914.16 101
3914.31 105
3914.45 109
3914.59 112
3914.74 114
3914.88 116
3915.02 117
3915.17 117
3915.31 115
3915.45 111
3915.60 106
3915.74 99
3915.89 92
3916.03 86
3916.17 79
3916.32 73
3916.46 69
3916.60 64
3916.75 61
3916.89 59
3917.03 58
3917.18 57
3917.32 57
3917.46 57
3917.61 58
3917.75 60
3917.89 62
3918.04 64
3918.18 67
3918.33 69
3918.47 70
3918.61 69
3918.76 65
3918.90 59
3919.04 51
3919.19 43
3919.33 35
3919.47 29
3919.62 24
3919.76 20
3919.90 17
3920.05 14
3920.19 10
3920.33 6
3920.48 2
3920.62 0
3920.77 1
3920.91 5
3921.05 12
3921.20 20
3921.34 29
3921.48 36
3921.63 41
3921.77 43
3921.91 42
3922.06 39
3922.20 35
3922.35 31
3922.49 28
3922.63 26
3922.78 25
3922.92 25
3923.06 26
3923.21 28
3923.35 31
3923.49 36
3923.64 43
3923.78 53
3923.93 63
3924.07 74
3924.21 83
3924.36 90
3924.50 94
3924.64 94
3924.79 92
3924.93 90
3925.07 87
3925.22 84
3925.36 82
3925.51 79
3925.65 76
3925.79 71
3925.94 65
3926.08 58
3926.22 50
3926.37 43
3926.51 37
3926.66 32
3926.80 28
3926.94 26
3927.09 25
3927.23 26
3927.37 29
3927.52 34
3927.66 41
3927.80 51
3927.95 61
3928.09 72
3928.24 81
3928.38 87
3928.52 91
3928.67 91
3928.81 90
3928.95 86
3929.10 82
3929.24 77
3929.39 72
3929.53 66
3929.67 61
3929.82 56
3929.96 53
3930.10 51
3930.25 52
3930.39 55
3930.54 59
3930.68 63
3930.82 67
3930.97 69
3931.11 69
3931.25 68
3931.40 66
3931.54 65
3931.69 64
3931.83 65
3931.97 66
3932.12 68
3932.26 69
3932.40 70
3932.55 68
3932.69 65
3932.84 61
3932.98 57
3933.12 54
3933.27 51
3933.41 50
3933.56 50
3933.70 50
3933.84 50
3933.99 49
3934.13 45
3934.27 40
3934.42 33
3934.56 27
3934.71 23
3934.85 21
3934.99 22
3935.14 26
3935.28 32
3935.43 38
3935.57 42
3935.71 43
3935.86 41
3936.00 36
3936.14 28
3936.29 19
3936.43 11
3936.58 3
3936.72 0
3936.86 0
3937.01 0
3937.15 0
3937.30 0
3937.44 0
3937.58 0
3937.73 0
3937.87 4
3938.02 8
3938.16 11
3938.30 13
3938.45 14
3938.59 15
3938.73 16
3938.88 17
3939.02 19
3939.17 22
3939.31 26
3939.45 31
3939.60 38
3939.74 45
3939.89 52
3940.03 57
3940.17 59
3940.32 56
3940.46 50
3940.61 40
3940.75 28
3940.89 15
3941.04 5
3941.18 0
3941.33 0
3941.47 0
3941.61 0
3941.76 0
3941.90 0
3942.05 0
3942.19 0
3942.33 0
3942.48 3
3942.62 8
3942.77 14
3942.91 21
3943.05 28
3943.20 32
3943.34 34
3943.49 32
3943.63 27
3943.77 20
3943.92 13
3944.06 6
3944.21 2
3944.35 1
3944.49 3
3944.64 8
3944.78 15
3944.93 23
3945.07 32
3945.21 43
3945.36 53
3945.50 63
3945.65 72
3945.79 78
3945.93 81
3946.08 80
3946.22 76
3946.37 69
3946.51 61
3946.65 53
3946.80 47
3946.94 43
3947.09 41
3947.23 42
3947.37 46
3947.52 51
3947.66 57
3947.81 66
3947.95 76
3948.09 87
3948.24 98
3948.38 109
3948.53 118
3948.67 124
3948.82 125
3948.96 123
3949.10 116
3949.25 106
3949.39 96
3949.54 85
3949.68 76
3949.82 70
3949.97 67
3950.11 67
3950.26 72
3950.40 79
3950.54 89
3950.69 101
3950.83 115
3950.98 127
3951.12 139
3951.27 148
3951.41 154
3951.55 158
3951.70 159
3951.84 158
3951.99 156
3952.13 154
3952.27 151
3952.42 149
3952.56 146
3952.71 144
3952.85 141
3953.00 139
3953.14 137
3953.28 136
3953.43 137
3953.57 139
3953.72 141
3953.86 143
3954.00 144
3954.15 143
3954.29 141
3954.44 135
3954.58 128
3954.73 118
3954.87 106
3955.01 95
3955.16 84
3955.30 75
3955.45 68
3955.59 62
3955.74 58
3955.88 53
3956.02 49
3956.17 44
3956.31 40
3956.46 36
3956.60 33
3956.74 32
3956.89 33
3957.03 34
3957.18 37
3957.32 41
3957.47 46
3957.61 51
3957.75 56
3957.90 61
3958.04 65
3958.19 67
3958.33 66
3958.48 64
3958.62 59
3958.76 54
3958.91 48
3959.05 43
3959.20 40
3959.34 39
3959.49 39
3959.63 40
3959.77 43
3959.92 47
3960.06 52
3960.21 57
3960.35 62
3960.50 67
3960.64 71
3960.78 73
3960.93 73
3961.07 73
3961.22 71
3961.36 67
3961.51 63
3961.65 57
3961.79 50
3961.94 42
3962.08 33
3962.23 24
3962.37 17
3962.52 11
3962.66 8
3962.81 6
3962.95 5
3963.09 5
3963.24 4
3963.38 1
3963.53 0
3963.67 0
3963.82 0
3963.96 0
3964.10 0
3964.25 0
3964.39 0
3964.54 4
3964.68 11
3964.83 17
3964.97 22
3965.12 25
3965.26 27
3965.40 26
3965.55 23
3965.69 19
3965.84 15
3965.98 10
3966.13 7
3966.27 6
3966.41 8
3966.56 14
3966.70 22
3966.85 32
3966.99 43
3967.14 53
3967.28 63
3967.43 71
3967.57 77
3967.71 80
3967.86 80
3968.00 79
3968.15 75
3968.29 71
3968.44 67
3968.58 63
3968.73 61
3968.87 59
3969.01 58
3969.16 58
3969.30 58
3969.45 58
3969.59 56
3969.74 53
3969.88 50
3970.03 47
3970.17 45
3970.32 43
3970.46 44
3970.60 46
3970.75 50
3970.89 55
3971.04 60
3971.18 64
3971.33 66
3971.47 66
3971.62 65
3971.76 61
3971.90 58
3972.05 55
3972.19 54
3972.34 56
3972.48 60
3972.63 66
3972.77 72
3972.92 79
3973.06 84
3973.21 88
3973.35 88
3973.49 85
3973.64 79
3973.78 72
3973.93 64
3974.07 57
3974.22 52
3974.36 50
3974.51 52
3974.65 56
3974.80 63
3974.94 71
3975.08 78
3975.23 84
3975.37 88
3975.52 89
3975.66 88
3975.81 85
3975.95 81
3976.10 76
3976.24 70
3976.39 63
3976.53 56
3976.68 48
3976.82 40
3976.96 32
3977.11 25
3977.25 18
3977.40 14
3977.54 14
3977.69 17
3977.83 24
3977.98 33
3978.12 44
3978.27 55
3978.41 64
3978.56 71
3978.70 76
3978.84 80
3978.99 82
3979.13 86
3979.28 89
3979.42 94
3979.57 99
3979.71 104
3979.86 107
3980.00 108
3980.15 107
3980.29 103
3980.44 99
3980.58 94
3980.73 90
3980.87 88
3981.01 87
3981.16 88
3981.30 89
3981.45 91
3981.59 93
3981.74 94
3981.88 94
3982.03 92
3982.17 90
3982.32 86
3982.46 82
3982.61 78
3982.75 74
3982.90 71
3983.04 69
3983.19 68
3983.33 67
3983.47 66
3983.62 64
3983.76 62
3983.91 59
3984.05 57
3984.20 55
3984.34 55
3984.49 56
3984.63 57
3984.78 58
3984.92 57
3985.07 55
3985.21 53
3985.36 51
3985.50 49
3985.65 50
3985.79 51
3985.94 54
3986.08 58
3986.23 61
3986.37 63
3986.51 62
3986.66 60
3986.80 55
3986.95 49
3987.09 43
3987.24 38
3987.38 36
3987.53 37
3987.67 42
3987.82 50
3987.96 60
3988.11 69
3988.25 76
3988.40 80
3988.54 80
3988.69 77
3988.83 72
3988.98 68
3989.12 66
3989.27 67
3989.41 70
3989.56 74
3989.70 79
3989.85 82
3989.99 84
3990.14 84
3990.28 82
3990.43 78
3990.57 74
3990.71 70
3990.86 66
3991.00 64
3991.15 62
3991.29 61
3991.44 59
3991.58 56
3991.73 53
3991.87 49
3992.02 45
3992.16 42
3992.31 40
3992.45 40
3992.60 40
3992.74 42
3992.89 44
3993.03 47
3993.18 50
3993.32 54
3993.47 58
3993.61 63
3993.76 66
3993.90 68
3994.05 68
3994.19 66
3994.34 62
3994.48 59
3994.63 56
3994.77 55
3994.92 56
3995.06 59
3995.21 63
3995.35 67
3995.50 72
3995.64 75
3995.79 78
3995.93 79
3996.08 78
3996.22 75
3996.37 70
3996.51 62
3996.66 53
3996.80 43
3996.95 32
3997.09 22
3997.24 13
3997.38 7
3997.53 4
3997.67 4
3997.82 7
3997.96 13
3998.11 21
3998.25 31
3998.40 40
3998.54 50
3998.69 59
3998.83 65
3998.98 69
3999.12 71
3999.27 71
3999.41 70
3999.56 68
3999.70 66
3999.85 63
3999.99 59
4000.14 54
4000.28 47
4000.43 40
4000.57 33
4000.72 26
4000.86 22
4001.01 20
4001.15 19
4001.30 20
4001.44 19
4001.59 16
4001.73 11
4001.88 3
4002.02 0
4002.17 0
4002.31 0
4002.46 0
4002.60 0
4002.75 0
4002.89 0
4003.04 4
4003.18 16
4003.33 27
4003.47 38
4003.62 47
4003.76 56
4003.91 63
4004.05 70
4004.20 74
4004.34 77
4004.49 78
4004.63 77
4004.78 74
4004.92 71
4005.07 68
4005.21 65
4005.36 64
4005.50 63
4005.65 63
4005.79 65
4005.94 68
4006.08 72
4006.23 77
4006.38 82
4006.52 88
4006.67 93
4006.81 98
4006.96 102
4007.10 104
4007.25 105
4007.39 105
4007.54 105
4007.68 104
4007.83 103
4007.97 104
4008.12 105
4008.26 106
4008.41 108
4008.55 109
4008.70 108
4008.84 106
4008.99 102
4009.13 95
4009.28 87
4009.42 79
4009.57 70
4009.71 63
4009.86 57
4010.00 53
4010.15 52
4010.30 53
4010.44 56
4010.59 60
4010.73 65
4010.88 69
4011.02 72
4011.17 73
4011.31 71
4011.46 66
4011.60 60
4011.75 53
4011.89 46
4012.04 41
4012.18 38
4012.33 39
4012.47 42
4012.62 47
4012.76 53
4012.91 60
4013.05 67
4013.20 72
4013.35 76
4013.49 78
4013.64 78
4013.78 76
4013.93 72
4014.07 66
4014.22 61
4014.36 56
4014.51 53
4014.65 51
4014.80 52
4014.94 55
4015.09 60
4015.23 66
4015.38 73
4015.52 81
4015.67 90
4015.82 99
4015.96 108
4016.11 116
4016.25 122
4016.40 124
4016.54 123
4016.69 118
4016.83 110
4016.98 102
4017.12 94
4017.27 88
4017.41 86
4017.56 89
4017.70 94
4017.85 102
4018.00 109
4018.14 115
4018.29 118
4018.43 118
4018.58 115
4018.72 110
4018.87 104
4019.01 98
4019.16 93
4019.30 88
4019.45 84
4019.59 81
4019.74 78
4019.89 75
4020.03 74
4020.18 72
4020.32 71
4020.47 71
4020.61 71
4020.76 72
4020.90 73
4021.05 75
4021.19 77
4021.34 78
4021.48 79
4021.63 80
4021.78 79
4021.92 77
4022.07 74
4022.21 69
4022.36 64
4022.50 59
4022.65 53
4022.79 48
4022.94 43
4023.08 39
4023.23 36
4023.38 34
4023.52 33
4023.67 32
4023.81 31
4023.96 31
4024.10 32
4024.25 33
4024.39 35
4024.54 37
4024.68 40
4024.83 44
4024.98 46
4025.12 48
4025.27 48
4025.41 47
4025.56 44
4025.70 40
4025.85 36
4025.99 32
4026.14 28
4026.28 25
4026.43 21
4026.58 17
4026.72 13
4026.87 8
4027.01 5
4027.16 2
4027.30 2
4027.45 4
4027.59 7
4027.74 11
4027.89 15
4028.03 18
4028.18 19
4028.32 20
4028.47 21
4028.61 23
4028.76 26
4028.90 32
4029.05 39
4029.20 47
4029.34 55
4029.49 61
4029.63 66
4029.78 67
4029.92 67
4030.07 65
4030.21 64
4030.36 63
4030.51 65
4030.65 68
4030.80 72
4030.94 76
4031.09 79
4031.23 80
4031.38 79
4031.52 76
4031.67 72
4031.82 69
4031.96 67
4032.11 66
4032.25 67
4032.40 69
4032.54 72
4032.69 73
4032.84 74
4032.98 74
4033.13 74
4033.27 74
4033.42 74
4033.56 75
4033.71 75
4033.85 75
4034.00 74
4034.15 69
4034.29 63
4034.44 54
4034.58 45
4034.73 36
4034.87 30
4035.02 26
4035.17 25
4035.31 27
4035.46 31
4035.60 36
4035.75 42
4035.89 47
4036.04 51
4036.19 55
4036.33 58
4036.48 61
4036.62 65
4036.77 71
4036.91 78
4037.06 87
4037.21 98
4037.35 108
4037.50 117
4037.64 124
4037.79 127
4037.93 128
4038.08 124
4038.23 118
4038.37 108
4038.52 97
4038.66 85
4038.81 73
4038.95 61
4039.10 49
4039.25 39
4039.39 30
4039.54 23
4039.68 19
4039.83 18
4039.97 19
4040.12 24
4040.27 32
4040.41 41
4040.56 50
4040.70 59
4040.85 66
4040.99 70
4041.14 73
4041.29 73
4041.43 71
4041.58 68
4041.72 64
4041.87 59
4042.01 55
4042.16 52
4042.31 51
4042.45 51
4042.60 52
4042.74 54
4042.89 56
4043.04 59
4043.18 61
4043.33 64
4043.47 67
4043.62 71
4043.76 75
4043.91 81
4044.06 87
4044.20 93
4044.35 100
4044.49 107
4044.64 114
4044.79 122
4044.93 130
4045.08 138
4045.22 146
4045.37 152
4045.51 156
4045.66 160
4045.81 163
4045.95 166
4046.10 170
4046.24 175
4046.39 181
4046.54 187
4046.68 193
4046.83 197
4046.97 200
4047.12 200
4047.26 199
4047.41 197
4047.56 194
4047.70 191
4047.85 188
4047.99 185
4048.14 182
4048.29 179
4048.43 176
4048.58 172
4048.72 167
4048.87 161
4049.02 154
4049.16 145
4049.31 137
4049.45 128
4049.60 121
4049.75 115
4049.89 110
4050.04 107
4050.18 104
4050.33 101
4050.48 99
4050.62 96
4050.77 92
4050.91 87
4051.06 81
4051.20 73
4051.35 64
4051.50 53
4051.64 41
4051.79 29
4051.93 17
4052.08 7
4052.23 0
4052.37 0
4052.52 0
4052.66 0
4052.81 0
4052.96 0
4053.10 0
4053.25 0
4053.39 1
4053.54 5
4053.69 8
4053.83 11
4053.98 13
4054.12 14
4054.27 16
4054.42 18
4054.56 21
4054.71 25
4054.85 29
4055.00 33
4055.15 37
4055.29 40
4055.44 43
4055.58 46
4055.73 50
4055.88 55
4056.02 60
4056.17 67
4056.31 75
4056.46 82
4056.61 89
4056.75 95
4056.90 99
4057.05 101
4057.19 102
4057.34 101
4057.48 100
4057.63 99
4057.78 98
4057.92 100
4058.07 104
4058.21 109
4058.36 115
4058.51 121
4058.65 124
4058.80 123
4058.94 118
4059.09 110
4059.24 99
4059.38 88
4059.53 77
4059.67 68
4059.82 62
4059.97 59
4060.11 57
4060.26 57
4060.41 58
4060.55 59
4060.70 61
4060.84 61
4060.99 61
4061.14 60
4061.28 58
4061.43 54
4061.57 49
4061.72 43
4061.87 38
4062.01 34
4062.16 31
4062.31 30
4062.45 30
4062.60 31
4062.74 32
4062.89 32
4063.04 31
4063.18 28
4063.33 24
4063.47 20
4063.62 17
4063.77 15
4063.91 15
4064.06 18
4064.21 23
4064.35 30
4064.50 37
4064.64 44
4064.79 49
4064.94 52
4065.08 52
4065.23 52
4065.37 51
4065.52 50
4065.67 52
4065.81 55
4065.96 61
4066.11 67
4066.25 73
4066.40 77
4066.54 79
4066.69 77
4066.84 72
4066.98 65
4067.13 57
4067.28 50
4067.42 44
4067.57 40
4067.71 38
4067.86 37
4068.01 37
4068.15 36
4068.30 35
4068.45 34
4068.59 34
4068.74 35
4068.88 38
4069.03 41
4069.18 46
4069.32 52
4069.47 57
4069.62 62
4069.76 66
4069.91 69
4070.05 71
4070.20 74
4070.35 75
4070.49 75
4070.64 74
4070.79 71
4070.93 67
4071.08 62
4071.23 57
4071.37 54
4071.52 53
4071.66 53
4071.81 54
4071.96 55
4072.10 55
4072.25 53
4072.40 51
4072.54 48
4072.69 47
4072.83 48
4072.98 51
4073.13 56
4073.27 62
4073.42 67
4073.57 72
4073.71 75
4073.86 77
4074.01 80
4074.15 84
4074.30 89
4074.44 95
4074.59 102
4074.74 109
4074.88 116
4075.03 121
4075.18 126
4075.32 129
4075.47 131
4075.62 132
4075.76 132
4075.91 131
4076.06 129
4076.20 125
4076.35 119
4076.49 112
4076.64 104
4076.79 96
4076.93 88
4077.08 81
4077.23 75
4077.37 71
4077.52 68
4077.67 67
4077.81 68
4077.96 69
4078.11 72
4078.25 74
4078.40 76
4078.54 76
4078.69 76
4078.84 76
4078.98 75
4079.13 74
4079.28 74
4079.42 75
4079.57 75
4079.72 75
4079.86 73
4080.01 70
4080.16 65
4080.30 59
4080.45 52
4080.59 44
4080.74 36
4080.89 29
4081.03 23
4081.18 19
4081.33 17
4081.47 19
4081.62 24
4081.77 32
4081.91 41
4082.06 51
4082.21 60
4082.35 67
4082.50 70
4082.65 71
4082.79 68
4082.94 63
4083.09 55
4083.23 48
4083.38 40
4083.53 34
4083.67 30
4083.82 28
4083.96 28
4084.11 29
4084.26 30
4084.40 30
4084.55 28
4084.70 24
4084.84 19
4084.99 12
4085.14 6
4085.28 0
4085.43 0
4085.58 0
4085.72 0
4085.87 0
4086.02 0
4086.16 0
4086.31 1
4086.46 8
4086.60 15
4086.75 23
4086.90 30
4087.04 35
4087.19 38
4087.34 38
4087.48 34
4087.63 27
4087.78 18
4087.92 8
4088.07 0
4088.22 0
4088.36 0
4088.51 0
4088.66 0
4088.80 0
4088.95 0
4089.10 0
4089.24 0
4089.39 9
4089.54 20
4089.68 31
4089.83 42
4089.98 52
4090.12 59
4090.27 64
4090.42 68
4090.56 69
4090.71 70
4090.86 71
4091.00 72
4091.15 73
4091.30 74
4091.44 73
4091.59 72
4091.74 68
4091.88 62
4092.03 56
4092.18 49
4092.32 44
4092.47 42
4092.62 44
4092.76 48
4092.91 55
4093.06 64
4093.20 72
4093.35 79
4093.50 84
4093.64 86
4093.79 86
4093.94 84
4094.08 79
4094.23 73
4094.38 65
4094.52 59
4094.67 53
4094.82 49
4094.96 47
4095.11 47
4095.26 49
4095.40 51
4095.55 53
4095.70 54
4095.84 53
4095.99 53
4096.14 53
4096.28 54
4096.43 56
4096.58 60
4096.72 66
4096.87 71
4097.02 77
4097.16 81
4097.31 83
4097.46 85
4097.60 86
4097.75 86
4097.90 87
4098.05 89
4098.19 91
4098.34 94
4098.49 97
4098.63 100
4098.78 103
4098.93 106
4099.07 109
4099.22 111
4099.37 113
4099.51 115
4099.66 117
4099.81 118
4099.95 119
4100.10 118
4100.25 117
4100.39 115
4100.54 111
4100.69 107
4100.83 103
4100.98 98
4101.13 94
4101.28 92
4101.42 91
4101.57 92
4101.72 96
4101.86 102
4102.01 109
4102.16 118
4102.30 126
4102.45 134
4102.60 139
4102.74 143
4102.89 145
4103.04 145
4103.18 144
4103.33 143
4103.48 143
4103.63 142
4103.77 142
4103.92 141
4104.07 141
4104.21 141
4104.36 141
4104.51 140
4104.65 140
4104.80 139
4104.95 138
4105.09 135
4105.24 130
4105.39 124
4105.54 118
4105.68 111
4105.83 106
4105.98 103
4106.12 102
4106.27 103
4106.42 106
4106.56 109
4106.71 113
4106.86 116
4107.00 119
4107.15 123
4107.30 129
4107.45 136
4107.59 144
4107.74 154
4107.89 163
4108.03 170
4108.18 175
4108.33 176
4108.47 175
4108.62 173
4108.77 172
4108.92 174
4109.06 181
4109.21 193
4109.36 210
4109.50 230
4109.65 252
4109.80 275
4109.94 298
4110.09 320
4110.24 341
4110.39 360
4110.53 378
4110.68 395
4110.83 410
4110.97 424
4111.12 435
4111.27 444
4111.41 449
4111.56 451
4111.71 449
4111.86 444
4112.00 437
4112.15 429
4112.30 422
4112.44 416
4112.59 413
4112.74 411
4112.88 411
4113.03 411
4113.18 411
4113.33 409
4113.47 406
4113.62 401
4113.77 395
4113.91 390
4114.06 386
4114.21 384
4114.36 384
4114.50 385
4114.65 387
4114.80 388
4114.94 387
4115.09 384
4115.24 378
4115.39 371
4115.53 363
4115.68 356
4115.83 349
4115.97 343
4116.12 337
4116.27 331
4116.42 324
4116.56 315
4116.71 305
4116.86 296
4117.00 288
4117.15 281
4117.30 277
4117.45 275
4117.59 274
4117.74 272
4117.89 268
4118.03 261
4118.18 250
4118.33 235
4118.48 219
4118.62 204
4118.77 190
4118.92 181
4119.06 176
4119.21 175
4119.36 176
4119.51 179
4119.65 180
4119.80 180
4119.95 177
4120.09 172
4120.24 166
4120.39 159
4120.54 151
4120.68 144
4120.83 137
4120.98 131
4121.12 127
4121.27 123
4121.42 122
4121.57 121
4121.71 121
4121.86 122
4122.01 121
4122.16 119
4122.30 116
4122.45 111
4122.60 106
4122.74 101
4122.89 98
4123.04 95
4123.19 94
4123.33 94
4123.48 93
4123.63 93
4123.77 92
4123.92 91
4124.07 91
4124.22 91
4124.36 91
4124.51 92
4124.66 91
4124.81 89
4124.95 87
4125.10 83
4125.25 78
4125.39 73
4125.54 68
4125.69 64
4125.84 62
4125.98 60
4126.13 59
4126.28 59
4126.43 59
4126.57 59
4126.72 59
4126.87 59
4127.02 60
4127.16 62
4127.31 66
4127.46 72
4127.60 79
4127.75 87
4127.90 96
4128.05 105
4128.19 113
4128.34 122
4128.49 132
4128.64 143
4128.78 154
4128.93 165
4129.08 175
4129.23 183
4129.37 188
4129.52 191
4129.67 191
4129.81 189
4129.96 187
4130.11 186
4130.26 186
4130.40 187
4130.55 191
4130.70 194
4130.85 198
4130.99 200
4131.14 202
4131.29 204
4131.44 205
4131.58 207
4131.73 210
4131.88 213
4132.03 217
4132.17 220
4132.32 220
4132.47 218
4132.61 214
4132.76 207
4132.91 199
4133.06 190
4133.20 181
4133.35 173
4133.50 166
4133.65 159
4133.79 152
4133.94 147
4134.09 142
4134.24 138
4134.38 135
4134.53 135
4134.68 137
4134.83 142
4134.97 147
4135.12 153
4135.27 158
4135.42 162
4135.56 163
4135.71 162
4135.86 160
4136.01 157
4136.15 155
4136.30 154
4136.45 154
4136.60 155
4136.74 158
4136.89 160
4137.04 163
4137.19 164
4137.33 165
4137.48 164
4137.63 162
4137.78 158
4137.92 151
4138.07 142
4138.22 131
4138.37 119
4138.51 105
4138.66 92
4138.81 80
4138.96 69
4139.10 60
4139.25 54
4139.40 50
4139.55 47
4139.69 45
4139.84 42
4139.99 40
4140.14 37
4140.28 34
4140.43 31
4140.58 30
4140.73 32
4140.87 36
4141.02 41
4141.17 48
4141.32 55
4141.46 61
4141.61 66
4141.76 68
4141.91 69
4142.05 68
4142.20 66
4142.35 63
4142.50 59
4142.65 55
4142.79 52
4142.94 50
4143.09 50
4143.24 52
4143.38 56
4143.53 60
4143.68 63
4143.83 65
4143.97 65
4144.12 63
4144.27 60
4144.42 57
4144.56 55
4144.71 56
4144.86 59
4145.01 64
4145.15 70
4145.30 75
4145.45 77
4145.60 76
4145.75 72
4145.89 65
4146.04 57
4146.19 47
4146.34 36
4146.48 24
4146.63 11
4146.78 0
4146.93 0
4147.07 0
4147.22 0
4147.37 0
4147.52 0
4147.66 0
4147.81 0
4147.96 7
4148.11 25
4148.26 42
4148.40 56
4148.55 65
4148.70 70
4148.85 71
4148.99 70
4149.14 68
4149.29 66
4149.44 65
4149.58 65
4149.73 67
4149.88 69
4150.03 71
4150.18 72
4150.32 73
4150.47 73
4150.62 72
4150.77 70
4150.91 67
4151.06 63
4151.21 58
4151.36 52
4151.51 46
4151.65 40
4151.80 36
4151.95 34
4152.10 35
4152.24 37
4152.39 41
4152.54 47
4152.69 52
4152.84 57
4152.98 62
4153.13 66
4153.28 68
4153.43 70
4153.57 71
4153.72 71
4153.87 71
4154.02 72
4154.17 73
4154.31 75
4154.46 76
4154.61 77
4154.76 77
4154.90 75
4155.05 72
4155.20 68
4155.35 63
4155.50 58
4155.64 54
4155.79 51
4155.94 47
4156.09 43
4156.23 38
4156.38 33
4156.53 27
4156.68 21
4156.83 16
4156.97 12
4157.12 10
4157.27 9
4157.42 9
4157.57 10
4157.71 11
4157.86 14
4158.01 17
4158.16 20
4158.30 23
4158.45 27
4158.60 32
4158.75 35
4158.90 38
4159.04 40
4159.19 40
4159.34 40
4159.49 39
4159.64 36
4159.78 33
4159.93 29
4160.08 24
4160.23 18
4160.38 13
4160.52 9
4160.67 7
4160.82 7
4160.97 8
4161.11 11
4161.26 15
4161.41 20
4161.56 23
4161.71 26
4161.85 27
4162.00 26
4162.15 25
4162.30 24
4162.45 22
4162.59 22
4162.74 23
4162.89 25
4163.04 29
4163.19 34
4163.33 38
4163.48 41
4163.63 43
4163.78 43
4163.93 41
4164.07 38
4164.22 35
4164.37 30
4164.52 25
4164.67 19
4164.81 12
4164.96 4
4165.11 0
4165.26 0
4165.41 0
4165.55 0
4165.70 0
4165.85 0
4166.00 0
4166.15 0
4166.29 11
4166.44 23
4166.59 33
4166.74 42
4166.89 48
4167.03 50
4167.18 49
4167.33 46
4167.48 40
4167.63 34
4167.77 29
4167.92 26
4168.07 26
4168.22 29
4168.37 33
4168.51 38
4168.66 42
4168.81 43
4168.96 42
4169.11 38
4169.25 32
4169.40 25
4169.55 18
4169.70 11
4169.85 4
4169.99 0
4170.14 0
4170.29 0
4170.44 0
4170.59 0
4170.74 0
4170.88 0
4171.03 0
4171.18 3
4171.33 13
4171.48 23
4171.62 33
4171.77 42
4171.92 49
4172.07 53
4172.22 55
4172.36 54
4172.51 49
4172.66 43
4172.81 35
4172.96 28
4173.11 21
4173.25 17
4173.40 14
4173.55 14
4173.70 15
4173.85 18
4173.99 20
4174.14 21
4174.29 21
4174.44 20
4174.59 18
4174.73 14
4174.88 10
4175.03 5
4175.18 0
4175.33 0
4175.48 0
4175.62 0
4175.77 0
4175.92 0
4176.07 0
4176.22 0
4176.36 0
4176.51 1
4176.66 4
4176.81 9
4176.96 15
4177.11 21
4177.25 29
4177.40 37
4177.55 45
4177.70 51
4177.85 56
4177.99 60
4178.14 62
4178.29 61
4178.44 59
4178.59 56
4178.74 52
4178.88 49
4179.03 46
4179.18 47
4179.33 50
4179.48 56
4179.63 64
4179.77 72
4179.92 79
4180.07 83
4180.22 83
4180.37 79
4180.52 73
4180.66 64
4180.81 55
4180.96 48
4181.11 42
4181.26 39
4181.40 38
4181.55 38
4181.70 39
4181.85 41
4182.00 44
4182.15 47
4182.29 52
4182.44 58
4182.59 64
4182.74 71
4182.89 77
4183.04 81
4183.18 81
4183.33 79
4183.48 72
4183.63 63
4183.78 52
4183.93 40
4184.07 29
4184.22 19
4184.37 10
4184.52 4
4184.67 1
4184.82 0
4184.96 2
4185.11 7
4185.26 15
4185.41 25
4185.56 35
4185.71 45
4185.85 53
4186.00 57
4186.15 58
4186.30 56
4186.45 50
4186.60 42
4186.74 33
4186.89 24
4187.04 15
4187.19 8
4187.34 2
4187.49 0
4187.63 0
4187.78 0
4187.93 0
4188.08 0
4188.23 0
4188.38 0
4188.53 2
4188.67 2
4188.82 2
4188.97 2
4189.12 2
4189.27 4
4189.42 8
4189.56 14
4189.71 22
4189.86 32
4190.01 42
4190.16 51
4190.31 58
4190.45 63
4190.60 65
4190.75 65
4190.90 63
4191.05 60
4191.20 58
4191.35 57
4191.49 57
4191.64 59
4191.79 61
4191.94 65
4192.09 69
4192.24 73
4192.38 76
4192.53 80
4192.68 82
4192.83 84
4192.98 85
4193.13 84
4193.28 80
4193.42 74
4193.57 65
4193.72 55
4193.87 43
4194.02 31
4194.17 20
4194.32 12
4194.46 5
4194.61 1
4194.76 0
4194.91 0
4195.06 3
4195.21 9
4195.35 17
4195.50 28
4195.65 39
4195.80 50
4195.95 60
4196.10 68
4196.25 73
4196.39 74
4196.54 72
4196.69 68
4196.84 63
4196.99 57
4197.14 52
4197.29 49
4197.43 48
4197.58 50
4197.73 53
4197.88 57
4198.03 61
4198.18 63
4198.33 65
4198.47 65
4198.62 65
4198.77 66
4198.92 69
4199.07 73
4199.22 80
4199.37 88
4199.51 96
4199.66 105
4199.81 111
4199.96 117
4200.11 119
4200.26 120
4200.41 118
4200.55 116
4200.70 113
4200.85 109
4201.00 106
4201.15 103
4201.30 101
4201.45 98
4201.60 95
4201.74 92
4201.89 88
4202.04 86
4202.19 84
4202.34 85
4202.49 88
4202.64 94
4202.78 102
4202.93 111
4203.08 119
4203.23 126
4203.38 131
4203.53 134
4203.68 135
4203.83 135
4203.97 136
4204.12 138
4204.27 143
4204.42 149
4204.57 158
4204.72 167
4204.87 175
4205.01 183
4205.16 188
4205.31 193
4205.46 196
4205.61 200
4205.76 204
4205.91 211
4206.06 219
4206.20 228
4206.35 236
4206.50 244
4206.65 250
4206.80 253
4206.95 253
4207.10 251
4207.25 247
4207.39 242
4207.54 238
4207.69 235
4207.84 235
4207.99 236
4208.14 240
4208.29 246
4208.44 253
4208.58 260
4208.73 267
4208.88 271
4209.03 272
4209.18 268
4209.33 260
4209.48 247
4209.63 231
4209.77 213
4209.92 194
4210.07 177
4210.22 163
4210.37 153
4210.52 146
4210.67 143
4210.82 142
4210.96 143
4211.11 143
4211.26 143
4211.41 142
4211.56 140
4211.71 138
4211.86 136
4212.01 133
4212.16 130
4212.30 128
4212.45 124
4212.60 120
4212.75 114
4212.90 106
4213.05 97
4213.20 88
4213.35 78
4213.49 70
4213.64 66
4213.79 65
4213.94 69
4214.09 76
4214.24 87
4214.39 98
4214.54 110
4214.69 121
4214.83 130
4214.98 137
4215.13 140
4215.28 141
4215.43 139
4215.58 134
4215.73 126
4215.88 118
4216.03 108
4216.17 99
4216.32 91
4216.47 85
4216.62 81
4216.77 79
4216.92 79
4217.07 82
4217.22 85
4217.37 89
4217.51 94
4217.66 98
4217.81 102
4217.96 105
4218.11 106
4218.26 104
4218.41 99
4218.56 92
4218.71 85
4218.86 78
4219.00 74
4219.15 74
4219.30 80
4219.45 90
4219.60 104
4219.75 119
4219.90 133
4220.05 144
4220.20 152
4220.34 156
4220.49 159
4220.64 161
4220.79 165
4220.94 171
4221.09 179
4221.24 188
4221.39 196
4221.54 202
4221.69 205
4221.83 205
4221.98 203
4222.13 201
4222.28 199
4222.43 197
4222.58 195
4222.73 193
4222.88 190
4223.03 185
4223.18 179
4223.32 173
4223.47 168
4223.62 164
4223.77 162
4223.92 160
4224.07 158
4224.22 155
4224.37 150
4224.52 143
4224.67 134
4224.81 124
4224.96 113
4225.11 103
4225.26 96
4225.41 91
4225.56 90
4225.71 91
4225.86 95
4226.01 100
4226.16 104
4226.31 107
4226.45 108
4226.60 107
4226.75 105
4226.90 101
4227.05 97
4227.20 93
4227.35 90
4227.50 86
4227.65 82
4227.80 79
4227.95 77
4228.09 76
4228.24 76
4228.39 78
4228.54 80
4228.69 82
4228.84 85
4228.99 88
4229.14 90
4229.29 93
4229.44 96
4229.59 101
4229.74 106
4229.88 111
4230.03 116
4230.18 121
4230.33 124
4230.48 126
4230.63 127
4230.78 127
4230.93 125
4231.08 122
4231.23 118
4231.38 113
4231.52 108
4231.67 103
4231.82 98
4231.97 95
4232.12 94
4232.27 96
4232.42 101
4232.57 108
4232.72 116
4232.87 124
4233.02 131
4233.17 136
4233.32 138
4233.46 137
4233.61 135
4233.76 131
4233.91 128
4234.06 125
4234.21 123
4234.36 122
4234.51 121
4234.66 121
4234.81 122
4234.96 125
4235.11 130
4235.25 136
4235.40 143
4235.55 150
4235.70 155
4235.85 158
4236.00 156
4236.15 152
4236.30 146
4236.45 139
4236.60 134
4236.75 130
4236.90 130
4237.05 132
4237.20 136
4237.34 142
4237.49 148
4237.64 154
4237.79 161
4237.94 166
4238.09 171
4238.24 174
4238.39 176
4238.54 176
4238.69 174
4238.84 171
4238.99 167
4239.14 163
4239.29 159
4239.43 155
4239.58 151
4239.73 147
4239.88 142
4240.03 135
4240.18 127
4240.33 117
4240.48 106
4240.63 94
4240.78 83
4240.93 73
4241.08 64
4241.23 58
4241.38 55
4241.52 55
4241.67 59
4241.82 67
4241.97 77
4242.12 88
4242.27 99
4242.42 108
4242.57 113
4242.72 115
4242.87 115
4243.02 114
4243.17 115
4243.32 117
4243.47 122
4243.62 129
4243.77 138
4243.91 147
4244.06 156
4244.21 163
4244.36 170
4244.51 174
4244.66 178
4244.81 179
4244.96 178
4245.11 176
4245.26 172
4245.41 167
4245.56 161
4245.71 156
4245.86 151
4246.01 147
4246.16 144
4246.31 140
4246.45 135
4246.60 129
4246.75 123
4246.90 115
4247.05 108
4247.20 101
4247.35 95
4247.50 90
4247.65 86
4247.80 82
4247.95 80
4248.10 78
4248.25 79
4248.40 81
4248.55 85
4248.70 91
4248.85 97
4249.00 103
4249.14 108
4249.29 111
4249.44 112
4249.59 111
4249.74 110
4249.89 107
4250.04 103
4250.19 99
4250.34 94
4250.49 89
4250.64 84
4250.79 79
4250.94 75
4251.09 73
4251.24 72
4251.39 72
4251.54 74
4251.69 78
4251.84 82
4251.99 87
4252.13 91
4252.28 95
4252.43 98
4252.58 99
4252.73 98
4252.88 97
4253.03 94
4253.18 91
4253.33 89
4253.48 88
4253.63 88
4253.78 89
4253.93 91
4254.08 92
4254.23 93
4254.38 93
4254.53 91
4254.68 88
4254.83 84
4254.98 80
4255.13 78
4255.28 78
4255.43 81
4255.57 88
4255.72 97
4255.87 107
4256.02 118
4256.17 128
4256.32 136
4256.47 142
4256.62 147
4256.77 152
4256.92 158
4257.07 164
4257.22 170
4257.37 176
4257.52 179
4257.67 178
4257.82 172
4257.97 163
4258.12 150
4258.27 136
4258.42 122
4258.57 110
4258.72 101
4258.87 95
4259.02 94
4259.17 97
4259.32 104
4259.47 114
4259.61 126
4259.76 139
4259.91 151
4260.06 163
4260.21 171
4260.36 176
4260.51 177
4260.66 175
4260.81 170
4260.96 164
4261.11 158
4261.26 154
4261.41 153
4261.56 153
4261.71 155
4261.86 158
4262.01 160
4262.16 162
4262.31 163
4262.46 164
4262.61 166
4262.76 169
4262.91 175
4263.06 183
4263.21 193
4263.36 205
4263.51 217
4263.66 228
4263.81 237
4263.96 243
4264.11 248
4264.26 250
4264.41 253
4264.55 257
4264.70 261
4264.85 267
4265.00 272
4265.15 276
4265.30 278
4265.45 279
4265.60 279
4265.75 281
4265.90 285
4266.05 291
4266.20 300
4266.35 311
4266.50 321
4266.65 330
4266.80 337
4266.95 341
4267.10 344
4267.25 346
4267.40 347
4267.55 348
4267.70 348
4267.85 346
4268.00 344
4268.15 341
4268.30 336
4268.45 331
4268.60 326
4268.75 321
4268.90 316
4269.05 311
4269.20 306
4269.35 300
4269.50 292
4269.65 283
4269.80 271
4269.95 258
4270.10 244
4270.25 231
4270.40 218
4270.55 208
4270.70 200
4270.85 195
4271.00 193
4271.15 195
4271.30 200
4271.45 208
4271.60 220
4271.75 235
4271.90 251
4272.05 268
4272.20 284
4272.35 299
4272.50 310
4272.65 317
4272.80 321
4272.95 322
4273.09 320
4273.24 316
4273.39 313
4273.54 310
4273.69 311
4273.84 315
4273.99 323
4274.14 335
4274.29 351
4274.44 368
4274.59 385
4274.74 399
4274.89 410
4275.04 416
4275.19 418
4275.34 416
4275.49 412
4275.64 409
4275.79 407
4275.94 410
4276.09 417
4276.24 429
4276.39 445
4276.54 465
4276.69 488
4276.84 514
4276.99 544
4277.14 576
4277.29 612
4277.44 650
4277.59 691
4277.74 733
4277.89 774
4278.04 814
4278.19 854
4278.34 894
4278.49 935
4278.64 978
4278.79 1025
4278.94 1075
4279.09 1125
4279.24 1175
4279.39 1222
4279.54 1265
4279.69 1304
4279.84 1339
4279.99 1373
4280.14 1406
4280.29 1440
4280.44 1476
4280.59 1513
4280.74 1552
4280.89 1593
4281.04 1635
4281.19 1677
4281.34 1717
4281.49 1755
4281.64 1786
4281.79 1811
4281.94 1827
4282.09 1835
4282.24 1837
4282.39 1835
4282.54 1832
4282.69 1829
4282.84 1827
4282.99 1827
4283.14 1826
4283.29 1823
4283.44 1816
4283.59 1804
4283.74 1785
4283.89 1760
4284.04 1729
4284.19 1694
4284.34 1656
4284.49 1613
4284.64 1568
4284.79 1519
4284.95 1468
4285.10 1416
4285.25 1365
4285.40 1317
4285.55 1273
4285.70 1236
4285.85 1205
4286.00 1178
4286.15 1152
4286.30 1127
4286.45 1099
4286.60 1069
4286.75 1037
4286.90 1003
4287.05 971
4287.20 940
4287.35 912
4287.50 886
4287.65 862
4287.80 837
4287.95 814
4288.10 790
4288.25 768
4288.40 747
4288.55 728
4288.70 712
4288.85 698
4289.00 686
4289.15 672
4289.30 657
4289.45 640
4289.60 620
4289.75 597
4289.90 573
4290.05 548
4290.20 524
4290.35 502
4290.50 484
4290.65 470
4290.80 461
4290.95 455
4291.10 453
4291.25 454
4291.40 457
4291.55 462
4291.70 467
4291.85 472
4292.00 476
4292.15 480
4292.30 482
4292.45 485
4292.60 489
4292.75 495
4292.90 506
4293.05 521
4293.20 541
4293.36 564
4293.51 589
4293.66 612
4293.81 632
4293.96 647
4294.11 656
4294.26 660
4294.41 660
4294.56 658
4294.71 653
4294.86 648
4295.01 642
4295.16 634
4295.31 626
4295.46 617
4295.61 607
4295.76 597
4295.91 587
4296.06 577
4296.21 565
4296.36 552
4296.51 537
4296.66 521
4296.81 504
4296.96 490
4297.11 478
4297.26 472
4297.41 470
4297.56 471
4297.71 472
4297.86 473
4298.01 470
4298.16 464
4298.31 454
4298.47 440
4298.62 425
4298.77 409
4298.92 394
4299.07 379
4299.22 366
4299.37 354
4299.52 342
4299.67 331
4299.82 320
4299.97 308
4300.12 297
4300.27 286
4300.42 276
4300.57 268
4300.72 263
4300.87 262
4301.02 264
4301.17 269
4301.32 276
4301.47 283
4301.62 288
4301.77 291
4301.92 289
4302.07 284
4302.22 276
4302.37 265
4302.53 254
4302.68 242
4302.83 232
4302.98 222
4303.13 213
4303.28 204
4303.43 196
4303.58 189
4303.73 182
4303.88 176
4304.03 171
4304.18 167
4304.33 164
4304.48 162
4304.63 162
4304.78 163
4304.93 167
4305.08 172
4305.23 180
4305.38 189
4305.53 199
4305.68 210
4305.84 219
4305.99 227
4306.14 233
4306.29 237
4306.44 238
4306.59 237
4306.74 234
4306.89 228
4307.04 221
4307.19 213
4307.34 203
4307.49 193
4307.64 181
4307.79 170
4307.94 160
4308.09 152
4308.24 145
4308.39 141
4308.54 138
4308.69 136
4308.85 134
4309.00 133
4309.15 132
4309.30 132
4309.45 132
4309.60 131
4309.75 131
4309.90 130
4310.05 129
4310.20 127
4310.35 125
4310.50 123
4310.65 122
4310.80 122
4310.95 123
4311.10 125
4311.25 128
4311.40 131
4311.55 133
4311.71 134
4311.86 132
4312.01 129
4312.16 125
4312.31 121
4312.46 118
4312.61 116
4312.76 116
4312.91 116
4313.06 117
4313.21 117
4313.36 115
4313.51 111
4313.66 105
4313.81 98
4313.96 89
4314.11 81
4314.27 74
4314.42 69
4314.57 64
4314.72 59
4314.87 53
4315.02 47
4315.17 40
4315.32 33
4315.47 26
4315.62 22
4315.77 22
4315.92 26
4316.07 34
4316.22 46
4316.37 61
4316.53 76
4316.68 91
4316.83 104
4316.98 115
4317.13 124
4317.28 131
4317.43 136
4317.58 139
4317.73 141
4317.88 143
4318.03 144
4318.18 145
4318.33 148
4318.48 151
4318.63 155
4318.79 160
4318.94 165
4319.09 170
4319.24 172
4319.39 173
4319.54 171
4319.69 167
4319.84 162
4319.99 155
4320.14 148
4320.29 139
4320.44 131
4320.59 124
4320.74 119
4320.90 115
4321.05 115
4321.20 117
4321.35 120
4321.50 125
4321.65 127
4321.80 128
4321.95 124
4322.10 117
4322.25 107
4322.40 95
4322.55 82
4322.70 70
4322.86 59
4323.01 50
4323.16 42
4323.31 36
4323.46 29
4323.61 23
4323.76 18
4323.91 13
4324.06 10
4324.21 9
4324.36 11
4324.51 15
4324.66 20
4324.82 26
4324.97 30
4325.12 33
4325.27 33
4325.42 31
4325.57 28
4325.72 25
4325.87 24
4326.02 25
4326.17 29
4326.32 36
4326.47 44
4326.63 52
4326.78 59
4326.93 64
4327.08 67
4327.23 67
4327.38 67
4327.53 67
4327.68 67
4327.83 69
4327.98 72
4328.13 78
4328.28 84
4328.44 91
4328.59 95
4328.74 95
4328.89 92
4329.04 84
4329.19 73
4329.34 59
4329.49 44
4329.64 30
4329.79 17
4329.94 8
4330.09 0
4330.25 0
4330.40 0
4330.55 0
4330.70 0
4330.85 0
4331.00 0
4331.15 3
4331.30 6
4331.45 6
4331.60 6
4331.75 4
4331.91 1
4332.06 0
4332.21 0
4332.36 0
4332.51 4
4332.66 11
4332.81 19
4332.96 29
4333.11 39
4333.26 49
4333.42 58
4333.57 65
4333.72 70
4333.87 73
4334.02 75
4334.17 75
4334.32 75
4334.47 74
4334.62 72
4334.77 70
4334.92 66
4335.08 62
4335.23 56
4335.38 50
4335.53 44
4335.68 40
4335.83 39
4335.98 41
4336.13 46
4336.28 55
4336.43 64
4336.59 74
4336.74 82
4336.89 87
4337.04 89
4337.19 89
4337.34 88
4337.49 88
4337.64 90
4337.79 94
4337.95 101
4338.10 110
4338.25 118
4338.40 124
4338.55 128
4338.70 128
4338.85 124
4339.00 118
4339.15 111
4339.30 105
4339.46 100
4339.61 96
4339.76 93
4339.91 90
4340.06 85
4340.21 79
4340.36 70
4340.51 60
4340.66 50
4340.82 41
4340.97 35
4341.12 33
4341.27 34
4341.42 40
4341.57 48
4341.72 59
4341.87 71
4342.02 83
4342.17 92
4342.33 99
4342.48 103
4342.63 104
4342.78 102
4342.93 98
4343.08 93
4343.23 87
4343.38 83
4343.53 79
4343.69 77
4343.84 77
4343.99 80
4344.14 83
4344.29 88
4344.44 94
4344.59 99
4344.74 103
4344.90 106
4345.05 107
4345.20 106
4345.35 105
4345.50 104
4345.65 102
4345.80 99
4345.95 96
4346.10 93
4346.26 90
4346.41 86
4346.56 82
4346.71 79
4346.86 77
4347.01 77
4347.16 77
4347.31 79
4347.47 81
4347.62 83
4347.77 85
4347.92 84
4348.07 82
4348.22 76
4348.37 68
4348.52 58
4348.67 48
4348.83 38
4348.98 31
4349.13 28
4349.28 28
4349.43 31
4349.58 37
4349.73 44
4349.88 50
4350.04 54
4350.19 57
4350.34 57
4350.49 54
4350.64 51
4350.79 46
4350.94 42
4351.09 38
4351.25 35
4351.40 33
4351.55 32
4351.70 33
4351.85 34
4352.00 36
4352.15 38
4352.30 39
4352.46 41
4352.61 42
4352.76 44
4352.91 45
4353.06 47
4353.21 48
4353.36 49
4353.52 48
4353.67 45
4353.82 39
4353.97 32
4354.12 22
4354.27 10
4354.42 0
4354.57 0
4354.73 0
4354.88 0
4355.03 0
4355.18 0
4355.33 0
4355.48 0
4355.63 2
4355.78 12
4355.94 22
4356.09 29
4356.24 35
4356.39 39
4356.54 42
4356.69 45
4356.84 47
4357.00 49
4357.15 51
4357.30 53
4357.45 56
4357.60 58
4357.75 60
4357.90 61
4358.06 61
4358.21 60
4358.36 59
4358.51 56
4358.66 53
4358.81 51
4358.96 50
4359.12 51
4359.27 55
4359.42 63
4359.57 73
4359.72 84
4359.87 95
4360.02 104
4360.17 110
4360.33 113
4360.48 114
4360.63 113
4360.78 113
4360.93 112
4361.08 111
4361.23 109
4361.39 108
4361.54 107
4361.69 106
4361.84 106
4361.99 107
4362.14 109
4362.30 111
4362.45 112
4362.60 111
4362.75 109
4362.90 107
4363.05 106
4363.20 106
4363.36 109
4363.51 113
4363.66 117
4363.81 121
4363.96 125
4364.11 127
4364.26 130
4364.42 132
4364.57 136
4364.72 139
4364.87 141
4365.02 140
4365.17 135
4365.32 126
4365.48 114
4365.63 100
4365.78 88
4365.93 79
4366.08 74
4366.23 75
4366.39 79
4366.54 86
4366.69 92
4366.84 98
4366.99 100
4367.14 99
4367.29 94
4367.45 87
4367.60 78
4367.75 69
4367.90 60
4368.05 51
4368.20 43
4368.36 37
4368.51 32
4368.66 29
4368.81 26
4368.96 24
4369.11 23
4369.26 22
4369.42 21
4369.57 21
4369.72 20
4369.87 19
4370.02 18
4370.17 18
4370.33 18
4370.48 19
4370.63 22
4370.78 28
4370.93 37
4371.08 49
4371.24 63
4371.39 79
4371.54 96
4371.69 111
4371.84 123
4371.99 131
4372.15 135
4372.30 136
4372.45 133
4372.60 128
4372.75 121
4372.90 114
4373.05 107
4373.21 101
4373.36 96
4373.51 91
4373.66 86
4373.81 82
4373.96 77
4374.12 73
4374.27 68
4374.42 63
4374.57 59
4374.72 55
4374.87 51
4375.03 47
4375.18 44
4375.33 41
4375.48 39
4375.63 38
4375.78 40
4375.94 44
4376.09 51
4376.24 60
4376.39 69
4376.54 79
4376.70 88
4376.85 96
4377.00 101
4377.15 104
4377.30 105
4377.45 104
4377.61 102
4377.76 98
4377.91 95
4378.06 91
4378.21 88
4378.36 86
4378.52 85
4378.67 85
4378.82 85
4378.97 87
4379.12 88
4379.27 88
4379.43 88
4379.58 86
4379.73 83
4379.88 78
4380.03 74
4380.18 70
4380.34 67
4380.49 66
4380.64 66
4380.79 68
4380.94 69
4381.10 70
4381.25 70
4381.40 68
4381.55 65
4381.70 61
4381.85 58
4382.01 55
4382.16 52
4382.31 51
4382.46 51
4382.61 52
4382.77 53
4382.92 54
4383.07 55
4383.22 54
4383.37 53
4383.52 52
4383.68 49
4383.83 47
4383.98 46
4384.13 46
4384.28 47
4384.44 50
4384.59 52
4384.74 55
4384.89 56
4385.04 57
4385.19 55
4385.35 52
4385.50 48
4385.65 44
4385.80 42
4385.95 41
4386.11 44
4386.26 50
4386.41 59
4386.56 70
4386.71 81
4386.87 91
4387.02 97
4387.17 100
4387.32 99
4387.47 93
4387.62 86
4387.78 78
4387.93 70
4388.08 65
4388.23 62
4388.38 61
4388.54 62
4388.69 64
4388.84 66
4388.99 68
4389.14 69
4389.30 69
4389.45 69
4389.60 69
4389.75 69
4389.90 70
4390.06 72
4390.21 75
4390.36 77
4390.51 80
4390.66 80
4390.81 79
4390.97 75
4391.12 72
4391.27 68
4391.42 66
4391.57 67
4391.73 71
4391.88 78
4392.03 87
4392.18 96
4392.33 104
4392.49 110
4392.64 114
4392.79 115
4392.94 114
4393.09 111
4393.25 108
4393.40 105
4393.55 103
4393.70 102
4393.85 100
4394.01 98
4394.16 94
4394.31 88
4394.46 81
4394.61 73
4394.77 65
4394.92 59
4395.07 55
4395.22 54
4395.37 53
4395.53 54
4395.68 54
4395.83 53
4395.98 51
4396.13 48
4396.29 46
4396.44 44
4396.59 42
4396.74 41
4396.89 39
4397.05 37
4397.20 34
4397.35 31
4397.50 27
4397.66 23
4397.81 19
4397.96 15
4398.11 12
4398.26 8
4398.42 5
4398.57 1
4398.72 0
4398.87 0
4399.02 0
4399.18 0
4399.33 0
4399.48 0
4399.63 0
4399.78 0
4399.94 0
4400.09 3
4400.24 7
4400.39 12
4400.54 18
4400.70 26
4400.85 34
4401.00 41
4401.15 47
4401.31 50
4401.46 51
4401.61 50
4401.76 47
4401.91 43
4402.07 40
4402.22 37
4402.37 37
4402.52 40
4402.67 46
4402.83 54
4402.98 66
4403.13 79
4403.28 93
4403.44 106
4403.59 118
4403.74 128
4403.89 137
4404.04 144
4404.20 153
4404.35 164
4404.50 179
4404.65 197
4404.81 218
4404.96 239
4405.11 258
4405.26 272
4405.41 281
4405.57 284
4405.72 284
4405.87 281
4406.02 279
4406.17 279
4406.33 282
4406.48 287
4406.63 293
4406.78 298
4406.94 302
4407.09 303
4407.24 303
4407.39 300
4407.55 295
4407.70 289
4407.85 281
4408.00 271
4408.15 260
4408.31 248
4408.46 235
4408.61 221
4408.76 209
4408.92 199
4409.07 190
4409.22 182
4409.37 176
4409.52 171
4409.68 165
4409.83 158
4409.98 151
4410.13 145
4410.29 140
4410.44 136
4410.59 134
4410.74 133
4410.89 131
4411.05 127
4411.20 121
4411.35 113
4411.50 104
4411.66 96
4411.81 89
4411.96 85
4412.11 83
4412.27 82
4412.42 82
4412.57 81
4412.72 78
4412.87 74
4413.03 69
4413.18 64
4413.33 60
4413.48 57
4413.64 56
4413.79 56
4413.94 57
4414.09 58
4414.25 59
4414.40 61
4414.55 62
4414.70 64
4414.86 66
4415.01 68
4415.16 70
4415.31 72
4415.46 72
4415.62 71
4415.77 68
4415.92 64
4416.07 58
4416.23 50
4416.38 42
4416.53 34
4416.68 27
4416.84 21
4416.99 18
4417.14 17
4417.29 19
4417.45 23
4417.60 28
4417.75 34
4417.90 40
4418.06 45
4418.21 49
4418.36 52
4418.51 52
4418.67 51
4418.82 49
4418.97 46
4419.12 42
4419.28 37
4419.43 32
4419.58 28
4419.73 23
4419.88 21
4420.04 21
4420.19 23
4420.34 29
4420.49 37
4420.65 45
4420.80 53
4420.95 59
4421.10 61
4421.26 60
4421.41 56
4421.56 52
4421.71 48
4421.87 46
4422.02 47
4422.17 50
4422.32 56
4422.48 62
4422.63 68
4422.78 74
4422.93 79
4423.09 82
4423.24 84
4423.39 85
4423.54 86
4423.70 86
4423.85 86
4424.00 86
4424.15 85
4424.31 84
4424.46 82
4424.61 77
4424.76 70
4424.92 62
4425.07 51
4425.22 40
4425.37 30
4425.53 20
4425.68 13
4425.83 8
4425.98 3
4426.14 0
4426.29 0
4426.44 0
4426.60 0
4426.75 0
4426.90 0
4427.05 0
4427.21 0
4427.36 1
4427.51 9
4427.66 16
4427.82 20
4427.97 21
4428.12 19
4428.27 13
4428.43 5
4428.58 0
4428.73 0
4428.88 0
4429.04 0
4429.19 0
4429.34 0
4429.49 4
4429.65 9
4429.80 14
4429.95 17
4430.10 19
4430.26 20
4430.41 21
4430.56 23
4430.72 25
4430.87 28
4431.02 31
4431.17 35
4431.33 38
4431.48 42
4431.63 45
4431.78 47
4431.94 49
4432.09 51
4432.24 52
4432.39 54
4432.55 56
4432.70 58
4432.85 59
4433.01 58
4433.16 56
4433.31 51
4433.46 45
4433.62 38
4433.77 32
4433.92 27
4434.07 25
4434.23 26
4434.38 29
4434.53 33
4434.68 35
4434.84 36
4434.99 34
4435.14 31
4435.30 27
4435.45 23
4435.60 22
4435.75 24
4435.91 28
4436.06 33
4436.21 38
4436.36 43
4436.52 46
4436.67 47
4436.82 47
4436.98 48
4437.13 49
4437.28 52
4437.43 56
4437.59 62
4437.74 69
4437.89 77
4438.04 84
4438.20 90
4438.35 94
4438.50 94
4438.66 91
4438.81 86
4438.96 79
4439.11 72
4439.27 66
4439.42 62
4439.57 61
4439.73 62
4439.88 67
4440.03 74
4440.18 83
4440.34 93
4440.49 103
4440.64 111
4440.80 116
4440.95 119
4441.10 119
4441.25 117
4441.41 115
4441.56 113
4441.71 113
4441.86 115
4442.02 119
4442.17 123
4442.32 127
4442.48 128
4442.63 126
4442.78 119
4442.93 109
4443.09 97
4443.24 83
4443.39 69
4443.55 57
4443.70 49
4443.85 45
4444.00 47
4444.16 52
4444.31 60
4444.46 67
4444.62 73
4444.77 74
4444.92 73
4445.07 68
4445.23 62
4445.38 56
4445.53 51
4445.69 47
4445.84 42
4445.99 37
4446.15 31
4446.30 23
4446.45 15
4446.60 7
4446.76 0
4446.91 0
4447.06 0
4447.22 0
4447.37 0
4447.52 0
4447.67 0
4447.83 0
4447.98 0
4448.13 0
4448.29 6
4448.44 15
4448.59 24
4448.74 34
4448.90 42
4449.05 46
4449.20 47
4449.36 43
4449.51 37
4449.66 28
4449.82 20
4449.97 13
4450.12 9
4450.27 8
4450.43 9
4450.58 13
4450.73 17
4450.89 22
4451.04 25
4451.19 26
4451.35 26
4451.50 24
4451.65 22
4451.80 21
4451.96 21
4452.11 24
4452.26 28
4452.42 33
4452.57 37
4452.72 40
4452.88 42
4453.03 41
4453.18 37
4453.33 30
4453.49 22
4453.64 14
4453.79 5
4453.95 0
4454.10 0
4454.25 0
4454.41 0
4454.56 0
4454.71 0
4454.86 0
4455.02 0
4455.17 1
4455.32 6
4455.48 10
4455.63 12
4455.78 13
4455.94 11
4456.09 7
4456.24 2
4456.40 0
4456.55 0
4456.70 0
4456.85 0
4457.01 1
4457.16 7
4457.31 13
4457.47 21
4457.62 27
4457.77 34
4457.93 41
4458.08 48
4458.23 55
4458.39 62
4458.54 69
4458.69 75
4458.85 80
4459.00 83
4459.15 84
4459.30 83
4459.46 80
4459.61 75
4459.76 69
4459.92 64
4460.07 60
4460.22 58
4460.38 57
4460.53 57
4460.68 58
4460.84 58
4460.99 57
4461.14 55
4461.30 53
4461.45 51
4461.60 49
4461.75 48
4461.91 48
4462.06 49
4462.21 50
4462.37 51
4462.52 50
4462.67 47
4462.83 42
4462.98 37
4463.13 31
4463.29 26
4463.44 23
4463.59 22
4463.75 23
4463.90 25
4464.05 27
4464.21 29
4464.36 29
4464.51 28
4464.67 26
4464.82 23
4464.97 20
4465.13 18
4465.28 18
4465.43 20
4465.58 25
4465.74 32
4465.89 40
4466.04 49
4466.20 58
4466.35 64
4466.50 68
4466.66 70
4466.81 69
4466.96 66
4467.12 63
4467.27 60
4467.42 57
4467.58 55
4467.73 53
4467.88 51
4468.04 48
4468.19 45
4468.34 43
4468.50 41
4468.65 39
4468.80 39
4468.96 39
4469.11 39
4469.26 38
4469.42 36
4469.57 32
4469.72 28
4469.88 25
4470.03 22
4470.18 21
4470.34 22
4470.49 23
4470.64 25
4470.80 26
4470.95 26
4471.10 25
4471.26 24
4471.41 22
4471.56 21
4471.72 22
4471.87 24
4472.02 28
4472.18 34
4472.33 40
4472.48 47
4472.64 54
4472.79 60
4472.94 65
4473.10 68
4473.25 69
4473.40 69
4473.56 67
4473.71 65
4473.86 61
4474.02 57
4474.17 52
4474.32 48
4474.48 45
4474.63 43
4474.78 42
4474.94 42
4475.09 43
4475.24 42
4475.40 41
4475.55 37
4475.70 33
4475.86 27
4476.01 21
4476.16 15
4476.32 11
4476.47 8
4476.62 6
4476.78 3
4476.93 0
4477.08 0
4477.24 0
4477.39 0
4477.55 0
4477.70 0
4477.85 0
4478.01 1
4478.16 7
4478.31 11
4478.47 13
4478.62 12
4478.77 8
4478.93 3
4479.08 0
4479.23 0
4479.39 0
4479.54 0
4479.69 0
4479.85 0
4480.00 0
4480.15 1
4480.31 6
4480.46 10
4480.61 15
4480.77 19
4480.92 22
4481.08 24
4481.23 25
4481.38 26
4481.54 27
4481.69 29
4481.84 32
4482.00 36
4482.15 39
4482.30 42
4482.46 45
4482.61 46
4482.76 46
4482.92 44
4483.07 42
4483.22 40
4483.38 39
4483.53 40
4483.68 44
4483.84 52
4483.99 62
4484.15 75
4484.30 87
4484.45 98
4484.61 106
4484.76 111
4484.91 112
4485.07 110
4485.22 106
4485.37 103
4485.53 101
4485.68 100
4485.83 101
4485.99 103
4486.14 105
4486.30 105
4486.45 105
4486.60 102
4486.76 100
4486.91 97
4487.06 94
4487.22 93
4487.37 93
4487.52 94
4487.68 97
4487.83 99
4487.99 102
4488.14 104
4488.29 105
4488.45 105
4488.60 103
4488.75 100
4488.91 97
4489.06 93
4489.21 90
4489.37 87
4489.52 85
4489.68 84
4489.83 84
4489.98 86
4490.14 88
4490.29 91
4490.44 94
4490.60 98
4490.75 103
4490.90 109
4491.06 115
4491.21 121
4491.37 129
4491.52 136
4491.67 143
4491.83 150
4491.98 156
4492.13 161
4492.29 163
4492.44 162
4492.60 158
4492.75 151
4492.90 140
4493.06 127
4493.21 114
4493.36 102
4493.52 93
4493.67 87
4493.82 84
4493.98 83
4494.13 83
4494.29 82
4494.44 79
4494.59 74
4494.75 68
4494.90 60
4495.05 51
4495.21 42
4495.36 34
4495.52 26
4495.67 20
4495.82 16
4495.98 13
4496.13 14
4496.28 18
4496.44 25
4496.59 35
4496.75 48
4496.90 62
4497.05 76
4497.21 89
4497.36 98
4497.51 104
4497.67 107
4497.82 107
4497.98 105
4498.13 103
4498.28 102
4498.44 102
4498.59 102
4498.75 101
4498.90 99
4499.05 95
4499.21 89
4499.36 82
4499.51 77
4499.67 75
4499.82 78
4499.98 87
4500.13 100
4500.28 116
4500.44 134
4500.59 150
4500.74 163
4500.90 171
4501.05 173
4501.21 171
4501.36 165
4501.51 159
4501.67 152
4501.82 147
4501.98 144
4502.13 143
4502.28 142
4502.44 142
4502.59 141
4502.74 140
4502.90 139
4503.05 138
4503.21 138
4503.36 138
4503.51 139
4503.67 138
4503.82 137
4503.98 135
4504.13 132
4504.28 129
4504.44 126
4504.59 122
4504.75 119
4504.90 116
4505.05 111
4505.21 106
4505.36 103
4505.51 101
4505.67 103
4505.82 108
4505.98 116
4506.13 125
4506.28 133
4506.44 137
4506.59 138
4506.75 134
4506.90 127
4507.05 119
4507.21 112
4507.36 108
4507.52 106
4507.67 108
4507.82 111
4507.98 116
4508.13 122
4508.29 127
4508.44 132
4508.59 135
4508.75 138
4508.90 140
4509.06 141
4509.21 141
4509.36 141
4509.52 142
4509.67 143
4509.83 145
4509.98 149
4510.13 154
4510.29 161
4510.44 169
4510.60 178
4510.75 188
4510.90 198
4511.06 208
4511.21 218
4511.37 227
4511.52 235
4511.67 242
4511.83 246
4511.98 247
4512.14 246
4512.29 242
4512.44 235
4512.60 227
4512.75 219
4512.91 213
4513.06 208
4513.21 208
4513.37 210
4513.52 216
4513.68 225
4513.83 235
4513.98 246
4514.14 256
4514.29 265
4514.45 270
4514.60 273
4514.75 272
4514.91 268
4515.06 261
4515.22 251
4515.37 240
4515.53 227
4515.68 213
4515.83 200
4515.99 189
4516.14 179
4516.30 173
4516.45 168
4516.60 165
4516.76 162
4516.91 160
4517.07 156
4517.22 152
4517.37 147
4517.53 141
4517.68 136
4517.84 131
4517.99 126
4518.15 122
4518.30 118
4518.45 113
4518.61 109
4518.76 106
4518.92 104
4519.07 104
4519.22 105
4519.38 107
4519.53 110
4519.69 112
4519.84 112
4520.00 111
4520.15 108
4520.30 103
4520.46 97
4520.61 89
4520.77 80
4520.92 70
4521.07 59
4521.23 49
4521.38 39
4521.54 32
4521.69 27
4521.85 25
4522.00 26
4522.15 30
4522.31 35
4522.46 41
4522.62 47
4522.77 53
4522.92 57
4523.08 60
4523.23 60
4523.39 58
4523.54 54
4523.70 48
4523.85 42
4524.00 37
4524.16 35
4524.31 35
4524.47 40
4524.62 48
4524.78 58
4524.93 69
4525.08 79
4525.24 87
4525.39 92
4525.55 94
4525.70 93
4525.86 91
4526.01 88
4526.16 84
4526.32 82
4526.47 80
4526.63 79
4526.78 79
4526.94 80
4527.09 81
4527.24 83
4527.40 85
4527.55 89
4527.71 94
4527.86 100
4528.02 106
4528.17 112
4528.32 118
4528.48 124
4528.63 130
4528.79 138
4528.94 146
4529.10 157
4529.25 169
4529.40 181
4529.56 191
4529.71 199
4529.87 202
4530.02 200
4530.18 194
4530.33 185
4530.48 175
4530.64 165
4530.79 157
4530.95 150
4531.10 145
4531.26 141
4531.41 137
4531.56 134
4531.72 132
4531.87 131
4532.03 131
4532.18 133
4532.34 137
4532.49 144
4532.65 151
4532.80 159
4532.95 165
4533.11 169
4533.26 170
4533.42 168
4533.57 164
4533.73 159
4533.88 153
4534.04 149
4534.19 145
4534.34 142
4534.50 139
4534.65 136
4534.81 134
4534.96 132
4535.12 131
4535.27 131
4535.42 131
4535.58 132
4535.73 132
4535.89 132
4536.04 132
4536.20 132
4536.35 133
4536.51 134
4536.66 137
4536.81 140
4536.97 145
4537.12 149
4537.28 153
4537.43 157
4537.59 161
4537.74 165
4537.90 167
4538.05 169
4538.20 170
4538.36 170
4538.51 169
4538.67 166
4538.82 163
4538.98 158
4539.13 153
4539.29 148
4539.44 144
4539.60 139
4539.75 135
4539.90 130
4540.06 124
4540.21 118
4540.37 113
4540.52 107
4540.68 103
4540.83 100
4540.99 99
4541.14 98
4541.29 97
4541.45 97
4541.60 96
4541.76 95
4541.91 95
4542.07 95
4542.22 97
4542.38 100
4542.53 103
4542.69 107
4542.84 110
4542.99 113
4543.15 114
4543.30 115
4543.46 116
4543.61 117
4543.77 119
4543.92 121
4544.08 123
4544.23 127
4544.39 131
4544.54 135
4544.70 138
4544.85 141
4545.00 144
4545.16 146
4545.31 147
4545.47 148
4545.62 148
4545.78 148
4545.93 146
4546.09 142
4546.24 136
4546.40 128
4546.55 119
4546.71 109
4546.86 99
4547.01 90
4547.17 82
4547.32 77
4547.48 73
4547.63 72
4547.79 72
4547.94 74
4548.10 77
4548.25 80
4548.41 84
4548.56 86
4548.72 88
4548.87 88
4549.02 86
4549.18 83
4549.33 79
4549.49 75
4549.64 73
4549.80 71
4549.95 71
4550.11 70
4550.26 69
4550.42 69
4550.57 68
4550.73 67
4550.88 68
4551.04 69
4551.19 72
4551.34 75
4551.50 76
4551.65 76
4551.81 72
4551.96 66
4552.12 58
4552.27 49
4552.43 40
4552.58 33
4552.74 30
4552.89 30
4553.05 32
4553.20 35
4553.36 39
4553.51 43
4553.67 46
4553.82 48
4553.98 49
4554.13 48
4554.28 47
4554.44 43
4554.59 37
4554.75 29
4554.90 19
4555.06 9
4555.21 0
4555.37 0
4555.52 0
4555.68 0
4555.83 0
4555.99 0
4556.14 0
4556.30 0
4556.45 0
4556.61 6
4556.76 13
4556.92 23
4557.07 34
4557.23 47
4557.38 60
4557.53 73
4557.69 83
4557.84 89
4558.00 91
4558.15 89
4558.31 84
4558.46 77
4558.62 71
4558.77 65
4558.93 62
4559.08 60
4559.24 59
4559.39 58
4559.55 56
4559.70 54
4559.86 51
4560.01 48
4560.17 45
4560.32 42
4560.48 40
4560.63 39
4560.79 39
4560.94 38
4561.10 38
4561.25 37
4561.41 37
4561.56 37
4561.72 38
4561.87 41
4562.03 46
4562.18 52
4562.34 59
4562.49 68
4562.64 77
4562.80 87
4562.95 96
4563.11 104
4563.26 111
4563.42 118
4563.57 122
4563.73 124
4563.88 125
4564.04 124
4564.19 121
4564.35 117
4564.50 113
4564.66 107
4564.81 100
4564.97 92
4565.12 81
4565.28 70
4565.43 58
4565.59 49
4565.74 42
4565.90 40
4566.05 43
4566.21 49
4566.36 57
4566.52 64
4566.67 69
4566.83 69
4566.98 65
4567.14 58
4567.29 50
4567.45 42
4567.60 37
4567.76 34
4567.91 35
4568.07 38
4568.22 42
4568.38 46
4568.53 49
4568.69 50
4568.84 50
4569.00 49
4569.15 47
4569.31 45
4569.46 43
4569.62 40
4569.77 38
4569.93 37
4570.08 37
4570.24 39
4570.39 42
4570.55 46
4570.70 50
4570.86 54
4571.01 58
4571.17 60
4571.32 62
4571.48 64
4571.63 65
4571.79 66
4571.94 66
4572.10 67
4572.25 67
4572.41 67
4572.56 67
4572.72 69
4572.87 72
4573.03 76
4573.18 81
4573.34 87
4573.49 93
4573.65 98
4573.80 102
4573.96 106
4574.11 109
4574.27 113
4574.42 116
4574.58 118
4574.73 119
4574.89 118
4575.04 114
4575.20 107
4575.35 98
4575.51 89
4575.67 80
4575.82 73
4575.98 68
4576.13 67
4576.29 68
4576.44 71
4576.60 75
4576.75 79
4576.91 82
4577.06 84
4577.22 83
4577.37 80
4577.53 75
4577.68 69
4577.84 62
4577.99 55
4578.15 49
4578.30 44
4578.46 42
4578.61 41
4578.77 42
4578.92 45
4579.08 49
4579.23 55
4579.39 61
4579.54 67
4579.70 73
4579.85 77
4580.01 79
4580.16 78
4580.32 75
4580.47 69
4580.63 63
4580.79 55
4580.94 49
4581.10 43
4581.25 40
4581.41 38
4581.56 38
4581.72 40
4581.87 43
4582.03 47
4582.18 52
4582.34 56
4582.49 60
4582.65 62
4582.80 63
4582.96 61
4583.11 58
4583.27 53
4583.42 48
4583.58 42
4583.73 37
4583.89 31
4584.05 25
4584.20 19
4584.36 11
4584.51 3
4584.67 0
4584.82 0
4584.98 0
4585.13 0
4585.29 0
4585.44 0
4585.60 0
4585.75 1
4585.91 7
4586.06 12
4586.22 15
4586.37 17
4586.53 19
4586.68 21
4586.84 25
4587.00 32
4587.15 40
4587.31 51
4587.46 62
4587.62 73
4587.77 81
4587.93 86
4588.08 87
4588.24 83
4588.39 76
4588.55 67
4588.70 57
4588.86 48
4589.01 43
4589.17 41
4589.33 44
4589.48 49
4589.64 57
4589.79 63
4589.95 68
4590.10 70
4590.26 69
4590.41 66
4590.57 61
4590.72 56
4590.88 51
4591.03 46
4591.19 42
4591.34 39
4591.50 36
4591.66 34
4591.81 33
4591.97 34
4592.12 37
4592.28 41
4592.43 44
4592.59 47
4592.74 49
4592.90 49
4593.05 48
4593.21 48
4593.37 48
4593.52 48
4593.68 49
4593.83 48
4593.99 47
4594.14 43
4594.30 38
4594.45 33
4594.61 29
4594.76 27
4594.92 26
4595.07 27
4595.23 28
4595.39 28
4595.54 28
4595.70 27
4595.85 26
4596.01 26
4596.16 27
4596.32 28
4596.47 31
4596.63 33
4596.78 34
4596.94 34
4597.10 33
4597.25 29
4597.41 25
4597.56 21
4597.72 16
4597.87 11
4598.03 5
4598.18 0
4598.34 0
4598.50 0
4598.65 0
4598.81 0
4598.96 0
4599.12 0
4599.27 0
4599.43 0
4599.58 10
4599.74 21
4599.89 33
4600.05 43
4600.21 52
4600.36 58
4600.52 63
4600.67 66
4600.83 70
4600.98 74
4601.14 79
4601.29 86
4601.45 93
4601.61 99
4601.76 103
4601.92 106
4602.07 106
4602.23 104
4602.38 103
4602.54 101
4602.69 101
4602.85 101
4603.01 103
4603.16 104
4603.32 104
4603.47 102
4603.63 96
4603.78 87
4603.94 76
4604.09 64
4604.25 54
4604.41 46
4604.56 42
4604.72 42
4604.87 45
4605.03 50
4605.18 55
4605.34 59
4605.50 62
4605.65 65
4605.81 67
4605.96 70
4606.12 72
4606.27 73
4606.43 73
4606.58 72
4606.74 69
4606.90 66
4607.05 62
4607.21 58
4607.36 53
4607.52 48
4607.67 41
4607.83 33
4607.99 25
4608.14 17
4608.30 11
4608.45 8
4608.61 8
4608.76 11
4608.92 16
4609.08 23
4609.23 30
4609.39 37
4609.54 43
4609.70 48
4609.85 51
4610.01 52
4610.16 51
4610.32 48
4610.48 43
4610.63 38
4610.79 33
4610.94 30
4611.10 27
4611.25 24
4611.41 23
4611.57 21
4611.72 20
4611.88 19
4612.03 18
4612.19 17
4612.34 18
4612.50 20
4612.66 24
4612.81 29
4612.97 36
4613.12 45
4613.28 55
4613.44 66
4613.59 75
4613.75 83
4613.90 89
4614.06 91
4614.21 92
4614.37 92
4614.53 91
4614.68 92
4614.84 94
4614.99 98
4615.15 104
4615.30 111
4615.46 118
4615.62 124
4615.77 130
4615.93 134
4616.08 137
4616.24 137
4616.39 135
4616.55 131
4616.71 125
4616.86 119
4617.02 112
4617.17 107
4617.33 104
4617.49 105
4617.64 109
4617.80 115
4617.95 121
4618.11 126
4618.26 128
4618.42 127
4618.58 123
4618.73 116
4618.89 108
4619.04 99
4619.20 92
4619.36 86
4619.51 81
4619.67 78
4619.82 76
4619.98 75
4620.13 76
4620.29 80
4620.45 85
4620.60 91
4620.76 99
4620.91 106
4621.07 113
4621.23 119
4621.38 124
4621.54 128
4621.69 131
4621.85 135
4622.01 139
4622.16 142
4622.32 146
4622.47 148
4622.63 149
4622.78 149
4622.94 147
4623.10 144
4623.25 141
4623.41 137
4623.56 133
4623.72 129
4623.88 126
4624.03 122
4624.19 119
4624.34 118
4624.50 120
4624.66 124
4624.81 131
4624.97 141
4625.12 153
4625.28 165
4625.44 176
4625.59 185
4625.75 191
4625.90 193
4626.06 193
4626.22 189
4626.37 183
4626.53 176
4626.68 168
4626.84 163
4627.00 160
4627.15 162
4627.31 168
4627.46 178
4627.62 190
4627.78 204
4627.93 218
4628.09 230
4628.24 241
4628.40 251
4628.56 260
4628.71 268
4628.87 277
4629.02 287
4629.18 296
4629.34 305
4629.49 314
4629.65 324
4629.80 334
4629.96 346
4630.12 360
4630.27 376
4630.43 395
4630.58 416
4630.74 441
4630.90 469
4631.05 501
4631.21 537
4631.36 577
4631.52 619
4631.68 662
4631.83 706
4631.99 747
4632.14 787
4632.30 826
4632.46 866
4632.61 907
4632.77 951
4632.92 995
4633.08 1040
4633.24 1083
4633.39 1123
4633.55 1161
4633.70 1196
4633.86 1232
4634.02 1269
4634.17 1308
4634.33 1348
4634.49 1389
4634.64 1426
4634.80 1458
4634.95 1483
4635.11 1501
4635.27 1510
4635.42 1511
4635.58 1505
4635.73 1493
4635.89 1476
4636.05 1455
4636.20 1432
4636.36 1407
4636.51 1380
4636.67 1353
4636.83 1326
4636.98 1297
4637.14 1268
4637.30 1238
4637.45 1206
4637.61 1174
4637.76 1140
4637.92 1105
4638.08 1067
4638.23 1028
4638.39 988
4638.54 949
4638.70 911
4638.86 876
4639.01 846
4639.17 820
4639.33 799
4639.48 780
4639.64 763
4639.79 747
4639.95 730
4640.11 712
4640.26 695
4640.42 678
4640.58 661
4640.73 646
4640.89 632
4641.04 618
4641.20 605
4641.36 590
4641.51 574
4641.67 554
4641.83 533
4641.98 509
4642.14 483
4642.29 458
4642.45 433
4642.61 410
4642.76 389
4642.92 370
4643.08 353
4643.23 338
4643.39 325
4643.54 313
4643.70 302
4643.86 291
4644.01 282
4644.17 273
4644.33 264
4644.48 257
4644.64 250
4644.79 243
4644.95 237
4645.11 231
4645.26 226
4645.42 220
4645.58 215
4645.73 210
4645.89 206
4646.04 203
4646.20 201
4646.36 198
4646.51 193
4646.67 187
4646.83 180
4646.98 170
4647.14 159
4647.29 148
4647.45 138
4647.61 127
4647.76 118
4647.92 109
4648.08 101
4648.23 94
4648.39 89
4648.55 86
4648.70 86
4648.86 87
4649.01 90
4649.17 92
4649.33 94
4649.48 93
4649.64 88
4649.80 81
4649.95 71
4650.11 59
4650.27 46
4650.42 33
4650.58 21
4650.73 12
4650.89 7
4651.05 7
4651.20 10
4651.36 17
4651.52 26
4651.67 35
4651.83 42
4651.99 47
4652.14 47
4652.30 44
4652.45 39
4652.61 33
4652.77 27
4652.92 22
4653.08 20
4653.24 21
4653.39 26
4653.55 33
4653.71 41
4653.86 51
4654.02 59
4654.18 66
4654.33 70
4654.49 72
4654.64 72
4654.80 71
4654.96 69
4655.11 67
4655.27 65
4655.43 63
4655.58 61
4655.74 59
4655.90 56
4656.05 54
4656.21 51
4656.37 48
4656.52 45
4656.68 42
4656.84 38
4656.99 33
4657.15 28
4657.30 23
4657.46 19
4657.62 16
4657.77 14
4657.93 13
4658.09 12
4658.24 12
4658.40 11
4658.56 10
4658.71 10
4658.87 9
4659.03 8
4659.18 8
4659.34 8
4659.50 7
4659.65 6
4659.81 5
4659.97 6
4660.12 8
4660.28 12
4660.44 18
4660.59 27
4660.75 36
4660.90 45
4661.06 53
4661.22 58
4661.37 61
4661.53 61
4661.69 59
4661.84 56
4662.00 53
4662.16 51
4662.31 51
4662.47 54
4662.63 57
4662.78 62
4662.94 66
4663.10 70
4663.25 71
4663.41 71
4663.57 68
4663.72 64
4663.88 59
4664.04 53
4664.19 47
4664.35 41
4664.51 36
4664.66 31
4664.82 27
4664.98 23
4665.13 20
4665.29 17
4665.45 15
4665.60 12
4665.76 9
4665.92 5
4666.07 2
4666.23 0
4666.39 0
4666.54 0
4666.70 3
4666.86 9
4667.01 16
4667.17 23
4667.33 30
4667.48 35
4667.64 38
4667.80 41
4667.95 43
4668.11 46
4668.27 51
4668.42 59
4668.58 70
4668.74 81
4668.89 91
4669.05 98
4669.21 102
4669.36 102
4669.52 99
4669.68 96
4669.83 92
4669.99 90
4670.15 90
4670.30 92
4670.46 94
4670.62 96
4670.77 97
4670.93 95
4671.09 90
4671.24 83
4671.40 76
4671.56 68
4671.71 62
4671.87 58
4672.03 56
4672.18 57
4672.34 60
4672.50 63
4672.65 65
4672.81 65
4672.97 63
4673.12 59
4673.28 53
4673.44 46
4673.59 39
4673.75 33
4673.91 29
4674.06 27
4674.22 26
4674.38 26
4674.53 25
4674.69 25
4674.85 23
4675.00 21
4675.16 18
4675.32 15
4675.48 12
4675.63 10
4675.79 8
4675.95 8
4676.10 7
4676.26 7
4676.42 6
4676.57 5
4676.73 4
4676.89 3
4677.04 3
4677.20 3
4677.36 5
4677.51 7
4677.67 10
4677.83 12
4677.98 13
4678.14 12
4678.30 10
4678.45 7
4678.61 3
4678.77 0
4678.93 0
4679.08 0
4679.24 0
4679.40 0
4679.55 1
4679.71 2
4679.87 3
4680.02 2
4680.18 0
4680.34 0
4680.49 0
4680.65 0
4680.81 2
4680.96 8
4681.12 15
4681.28 22
4681.44 29
4681.59 34
4681.75 37
4681.91 38
4682.06 37
4682.22 37
4682.38 39
4682.53 42
4682.69 48
4682.85 55
4683.00 64
4683.16 73
4683.32 83
4683.48 91
4683.63 98
4683.79 101
4683.95 101
4684.10 97
4684.26 90
4684.42 81
4684.57 72
4684.73 64
4684.89 59
4685.04 57
4685.20 57
4685.36 59
4685.52 60
4685.67 60
4685.83 58
4685.99 54
4686.14 50
4686.30 46
4686.46 42
4686.61 39
4686.77 38
4686.93 38
4687.09 40
4687.24 44
4687.40 50
4687.56 59
4687.71 71
4687.87 85
4688.03 100
4688.18 113
4688.34 125
4688.50 134
4688.66 138
4688.81 138
4688.97 135
4689.13 130
4689.28 123
4689.44 116
4689.60 109
4689.75 103
4689.91 97
4690.07 93
4690.23 91
4690.38 89
4690.54 88
4690.70 88
4690.85 87
4691.01 86
4691.17 83
4691.32 80
4691.48 76
4691.64 71
4691.80 67
4691.95 64
4692.11 61
4692.27 57
4692.42 54
4692.58 50
4692.74 46
4692.90 41
4693.05 36
4693.21 31
4693.37 28
4693.52 26
4693.68 27
4693.84 29
4694.00 34
4694.15 39
4694.31 45
4694.47 50
4694.62 55
4694.78 59
4694.94 63
4695.10 66
4695.25 69
4695.41 71
4695.57 73
4695.72 75
4695.88 76
4696.04 78
4696.20 80
4696.35 83
4696.51 88
4696.67 94
4696.82 99
4696.98 103
4697.14 104
4697.30 104
4697.45 101
4697.61 95
4697.77 89
4697.92 82
4698.08 74
4698.24 67
4698.40 59
4698.55 51
4698.71 43
4698.87 36
4699.02 30
4699.18 26
4699.34 25
4699.50 27
4699.65 32
4699.81 40
4699.97 50
4700.12 60
4700.28 68
4700.44 74
4700.60 78
4700.75 79
4700.91 79
4701.07 78
4701.22 77
4701.38 77
4701.54 77
4701.70 78
4701.85 78
4702.01 79
4702.17 81
4702.33 83
4702.48 86
4702.64 89
4702.80 92
4702.95 95
4703.11 97
4703.27 99
4703.43 99
4703.58 97
4703.74 93
4703.90 87
4704.06 78
4704.21 67
4704.37 54
4704.53 41
4704.68 29
4704.84 19
4705.00 10
4705.16 3
4705.31 0
4705.47 0
4705.63 0
4705.79 0
4705.94 0
4706.10 5
4706.26 16
4706.41 29
4706.57 42
4706.73 53
4706.89 60
4707.04 63
4707.20 60
4707.36 52
4707.52 42
4707.67 32
4707.83 22
4707.99 14
4708.15 10
4708.30 9
4708.46 10
4708.62 13
4708.77 16
4708.93 18
4709.09 19
4709.25 17
4709.40 14
4709.56 10
4709.72 7
4709.88 6
4710.03 8
4710.19 13
4710.35 21
4710.51 32
4710.66 43
4710.82 54
4710.98 62
4711.14 67
4711.29 70
4711.45 71
4711.61 71
4711.76 70
4711.92 70
4712.08 70
4712.24 70
4712.39 70
4712.55 68
4712.71 65
4712.87 61
4713.02 56
4713.18 51
4713.34 46
4713.50 42
4713.65 39
4713.81 39
4713.97 40
4714.13 41
4714.28 43
4714.44 45
4714.60 46
4714.76 48
4714.91 50
4715.07 54
4715.23 59
4715.39 66
4715.54 72
4715.70 77
4715.86 78
4716.02 77
4716.17 71
4716.33 62
4716.49 50
4716.65 37
4716.80 23
4716.96 11
4717.12 1
4717.28 0
4717.43 0
4717.59 0
4717.75 0
4717.91 0
4718.06 0
4718.22 0
4718.38 0
4718.54 4
4718.69 12
4718.85 20
4719.01 27
4719.17 35
4719.32 41
4719.48 45
4719.64 47
4719.80 48
4719.95 46
4720.11 42
4720.27 37
4720.43 32
4720.58 27
4720.74 22
4720.90 18
4721.06 15
4721.21 12
4721.37 10
4721.53 7
4721.69 5
4721.84 1
4722.00 0
4722.16 0
4722.32 0
4722.47 0
4722.63 0
4722.79 0
4722.95 0
4723.10 4
4723.26 18
4723.42 33
4723.58 46
4723.73 56
4723.89 63
4724.05 64
4724.21 62
4724.37 58
4724.52 51
4724.68 45
4724.84 39
4725.00 34
4725.15 30
4725.31 27
4725.47 24
4725.63 20
4725.78 17
4725.94 13
4726.10 10
4726.26 8
4726.41 7
4726.57 8
4726.73 9
4726.89 12
4727.05 14
4727.20 17
4727.36 19
4727.52 21
4727.68 23
4727.83 24
4727.99 25
4728.15 25
4728.31 25
4728.46 26
4728.62 27
4728.78 28
4728.94 30
4729.09 32
4729.25 34
4729.41 36
4729.57 37
4729.73 37
4729.88 36
4730.04 36
4730.20 36
4730.36 37
4730.51 41
4730.67 46
4730.83 53
4730.99 60
4731.15 67
4731.30 73
4731.46 77
4731.62 79
4731.78 78
4731.93 76
4732.09 73
4732.25 70
4732.41 68
4732.56 68
4732.72 70
4732.88 75
4733.04 81
4733.20 89
4733.35 98
4733.51 105
4733.67 111
4733.83 115
4733.98 115
4734.14 114
4734.30 111
4734.46 106
4734.62 102
4734.77 99
4734.93 95
4735.09 92
4735.25 88
4735.40 84
4735.56 80
4735.72 75
4735.88 70
4736.04 65
4736.19 61
4736.35 56
4736.51 51
4736.67 45
4736.82 38
4736.98 30
4737.14 23
4737.30 17
4737.46 13
4737.61 12
4737.77 14
4737.93 20
4738.09 28
4738.25 38
4738.40 48
4738.56 57
4738.72 65
4738.88 70
4739.03 72
4739.19 72
4739.35 70
4739.51 67
4739.67 64
4739.82 62
4739.98 59
4740.14 56
4740.30 53
4740.46 48
4740.61 41
4740.77 32
4740.93 23
4741.09 13
4741.24 4
4741.40 0
4741.56 0
4741.72 0
4741.88 0
4742.03 0
4742.19 0
4742.35 0
4742.51 0
4742.67 0
4742.82 7
4742.98 17
4743.14 29
4743.30 41
4743.46 52
4743.61 62
4743.77 68
4743.93 70
4744.09 69
4744.25 64
4744.40 57
4744.56 50
4744.72 43
4744.88 38
4745.04 35
4745.19 33
4745.35 32
4745.51 32
4745.67 31
4745.82 30
4745.98 30
4746.14 30
4746.30 32
4746.46 35
4746.61 39
4746.77 43
4746.93 47
4747.09 50
4747.25 53
4747.40 54
4747.56 55
4747.72 56
4747.88 56
4748.04 56
4748.19 55
4748.35 54
4748.51 53
4748.67 53
4748.83 54
4748.98 55
4749.14 57
4749.30 59
4749.46 60
4749.62 59
4749.77 56
4749.93 52
4750.09 47
4750.25 42
4750.41 37
4750.57 33
4750.72 30
4750.88 28
4751.04 27
4751.20 26
4751.36 25
4751.51 25
4751.67 26
4751.83 27
4751.99 30
4752.15 34
4752.30 38
4752.46 41
4752.62 44
4752.78 46
4752.94 47
4753.09 46
4753.25 44
4753.41 42
4753.57 40
4753.73 40
4753.88 40
4754.04 40
4754.20 39
4754.36 38
4754.52 37
4754.68 35
4754.83 34
4754.99 35
4755.15 38
4755.31 43
4755.47 49
4755.62 55
4755.78 60
4755.94 63
4756.10 64
4756.26 64
4756.41 62
4756.57 61
4756.73 59
4756.89 58
4757.05 57
4757.21 56
4757.36 54
4757.52 52
4757.68 49
4757.84 46
4758.00 42
4758.15 39
4758.31 36
4758.47 34
4758.63 35
4758.79 36
4758.95 40
4759.10 46
4759.26 52
4759.42 60
4759.58 69
4759.74 77
4759.89 84
4760.05 90
4760.21 93
4760.37 94
4760.53 93
4760.69 90
4760.84 86
4761.00 83
4761.16 81
4761.32 80
4761.48 80
4761.63 81
4761.79 81
4761.95 80
4762.11 77
4762.27 72
4762.43 66
4762.58 61
4762.74 57
4762.90 55
4763.06 55
4763.22 56
4763.38 58
4763.53 60
4763.69 62
4763.85 65
4764.01 68
4764.17 73
4764.33 79
4764.48 86
4764.64 95
4764.80 105
4764.96 116
4765.12 128
4765.27 140
4765.43 152
4765.59 162
4765.75 169
4765.91 172
4766.07 172
4766.22 169
4766.38 165
4766.54 161
4766.70 159
4766.86 158
4767.02 158
4767.17 158
4767.33 157
4767.49 154
4767.65 151
4767.81 147
4767.97 145
4768.12 144
4768.28 146
4768.44 149
4768.60 152
4768.76 155
4768.92 156
4769.07 155
4769.23 152
4769.39 146
4769.55 138
4769.71 127
4769.87 116
4770.02 105
4770.18 95
4770.34 88
4770.50 85
4770.66 85
4770.82 88
4770.98 94
4771.13 100
4771.29 106
4771.45 112
4771.61 116
4771.77 121
4771.93 125
4772.08 130
4772.24 137
4772.40 143
4772.56 149
4772.72 154
4772.88 158
4773.03 159
4773.19 158
4773.35 155
4773.51 150
4773.67 144
4773.83 136
4773.99 128
4774.14 119
4774.30 110
4774.46 102
4774.62 96
4774.78 93
4774.94 91
4775.09 92
4775.25 94
4775.41 96
4775.57 97
4775.73 96
4775.89 92
4776.04 85
4776.20 76
4776.36 66
4776.52 57
4776.68 48
4776.84 42
4777.00 39
4777.15 38
4777.31 41
4777.47 45
4777.63 51
4777.79 56
4777.95 61
4778.11 65
4778.26 68
4778.42 71
4778.58 74
4778.74 78
4778.90 83
4779.06 88
4779.21 93
4779.37 97
4779.53 100
4779.69 101
4779.85 100
4780.01 98
4780.17 95
4780.32 93
4780.48 91
4780.64 89
4780.80 88
4780.96 88
4781.12 90
4781.28 92
4781.43 96
4781.59 100
4781.75 105
4781.91 110
4782.07 116
4782.23 122
4782.39 129
4782.54 135
4782.70 142
4782.86 147
4783.02 150
4783.18 150
4783.34 148
4783.50 143
4783.65 136
4783.81 128
4783.97 121
4784.13 115
4784.29 111
4784.45 109
4784.61 109
4784.76 110
4784.92 112
4785.08 114
4785.24 117
4785.40 119
4785.56 122
4785.72 125
4785.88 127
4786.03 129
4786.19 130
4786.35 131
4786.51 132
4786.67 132
4786.83 131
4786.99 130
4787.14 126
4787.30 119
4787.46 110
4787.62 98
4787.78 84
4787.94 71
4788.10 59
4788.26 50
4788.41 42
4788.57 37
4788.73 33
4788.89 30
4789.05 28
4789.21 27
4789.37 28
4789.52 31
4789.68 37
4789.84 45
4790.00 54
4790.16 65
4790.32 76
4790.48 85
4790.64 92
4790.79 97
4790.95 100
4791.11 101
4791.27 101
4791.43 100
4791.59 100
4791.75 101
4791.91 102
4792.06 103
4792.22 103
4792.38 102
4792.54 99
4792.70 94
4792.86 88
4793.02 82
4793.18 76
4793.33 71
4793.49 67
4793.65 64
4793.81 61
4793.97 59
4794.13 58
4794.29 57
4794.45 56
4794.60 56
4794.76 57
4794.92 58
4795.08 60
4795.24 62
4795.40 64
4795.56 66
4795.72 68
4795.87 68
4796.03 68
4796.19 66
4796.35 63
4796.51 60
4796.67 55
4796.83 50
4796.99 46
4797.14 43
4797.30 41
4797.46 41
4797.62 43
4797.78 46
4797.94 50
4798.10 54
4798.26 57
4798.42 58
4798.57 56
4798.73 50
4798.89 42
4799.05 32
4799.21 19
4799.37 6
4799.53 0
4799.69 0
4799.85 0
4800.00 0
4800.16 0
4800.32 0
4800.48 0
4800.64 4
4800.80 11
4800.96 15
4801.12 17
4801.28 16
4801.43 14
4801.59 10
4801.75 6
4801.91 2
4802.07 0
4802.23 2
4802.39 6
4802.55 15
4802.71 28
4802.86 43
4803.02 57
4803.18 70
4803.34 80
4803.50 86
4803.66 89
4803.82 88
4803.98 85
4804.14 80
4804.29 74
4804.45 66
4804.61 56
4804.77 46
4804.93 35
4805.09 25
4805.25 16
4805.41 10
4805.57 5
4805.72 3
4805.88 3
4806.04 4
4806.20 4
4806.36 3
4806.52 2
4806.68 1
4806.84 1
4807.00 1
4807.16 2
4807.31 5
4807.47 8
4807.63 10
4807.79 12
4807.95 12
4808.11 10
4808.27 7
4808.43 5
4808.59 3
4808.75 3
4808.90 5
4809.06 10
4809.22 18
4809.38 27
4809.54 37
4809.70 47
4809.86 56
4810.02 64
4810.18 71
4810.34 75
4810.50 79
4810.65 81
4810.81 83
4810.97 84
4811.13 84
4811.29 86
4811.45 87
4811.61 90
4811.77 92
4811.93 94
4812.09 96
4812.24 97
4812.40 97
4812.56 96
4812.72 94
4812.88 93
4813.04 91
4813.20 91
4813.36 91
4813.52 91
4813.68 93
4813.84 93
4813.99 93
4814.15 92
4814.31 89
4814.47 85
4814.63 79
4814.79 73
4814.95 65
4815.11 58
4815.27 51
4815.43 45
4815.59 40
4815.74 36
4815.90 33
4816.06 31
4816.22 30
4816.38 31
4816.54 31
4816.70 33
4816.86 36
4817.02 39
4817.18 43
4817.34 47
4817.50 50
4817.65 53
4817.81 56
4817.97 57
4818.13 57
4818.29 56
4818.45 54
4818.61 52
4818.77 50
4818.93 49
4819.09 49
4819.25 50
4819.41 54
4819.56 58
4819.72 63
4819.88 69
4820.04 74
4820.20 78
4820.36 81
4820.52 83
4820.68 83
4820.84 83
4821.00 82
4821.16 81
4821.32 80
4821.48 80
4821.63 80
4821.79 81
4821.95 82
4822.11 81
4822.27 79
4822.43 74
4822.59 65
4822.75 54
4822.91 40
4823.07 26
4823.23 13
4823.39 3
4823.55 0
4823.70 0
4823.86 0
4824.02 0
4824.18 0
4824.34 0
4824.50 0
4824.66 0
4824.82 0
4824.98 13
4825.14 29
4825.30 45
4825.46 60
4825.62 72
4825.78 81
4825.93 87
4826.09 91
4826.25 92
4826.41 92
4826.57 90
4826.73 88
4826.89 86
4827.05 83
4827.21 80
4827.37 77
4827.53 75
4827.69 72
4827.85 70
4828.01 69
4828.16 69
4828.32 70
4828.48 73
4828.64 77
4828.80 82
4828.96 86
4829.12 88
4829.28 87
4829.44 84
4829.60 79
4829.76 74
4829.92 69
4830.08 65
4830.24 62
4830.40 60
4830.56 58
4830.71 55
4830.87 50
4831.03 44
4831.19 36
4831.35 27
4831.51 17
4831.67 9
4831.83 1
4831.99 0
4832.15 0
4832.31 0
4832.47 0
4832.63 0
4832.79 0
4832.95 0
4833.11 0
4833.26 2
4833.42 6
4833.58 10
4833.74 14
4833.90 17
4834.06 20
4834.22 21
4834.38 19
4834.54 16
4834.70 13
4834.86 9
4835.02 6
4835.18 5
4835.34 7
4835.50 10
4835.66 14
4835.82 19
4835.98 23
4836.13 27
4836.29 29
4836.45 31
4836.61 33
4836.77 34
4836.93 36
4837.09 36
4837.25 37
4837.41 36
4837.57 35
4837.73 32
4837.89 29
4838.05 27
4838.21 26
4838.37 27
4838.53 29
4838.69 33
4838.85 38
4839.01 43
4839.17 48
4839.32 53
4839.48 56
4839.64 60
4839.80 64
4839.96 71
4840.12 80
4840.28 91
4840.44 105
4840.60 120
4840.76 134
4840.92 147
4841.08 157
4841.24 164
4841.40 169
4841.56 173
4841.72 176
4841.88 179
4842.04 182
4842.20 184
4842.36 185
4842.52 183
4842.68 178
4842.83 172
4842.99 165
4843.15 158
4843.31 154
4843.47 152
4843.63 154
4843.79 158
4843.95 163
4844.11 168
4844.27 172
4844.43 175
4844.59 177
4844.75 179
4844.91 180
4845.07 182
4845.23 184
4845.39 188
4845.55 191
4845.71 195
4845.87 197
4846.03 199
4846.19 199
4846.35 199
4846.51 198
4846.67 197
4846.82 196
4846.98 195
4847.14 193
4847.30 190
4847.46 187
4847.62 183
4847.78 178
4847.94 173
4848.10 167
4848.26 160
4848.42 152
4848.58 143
4848.74 134
4848.90 125
4849.06 117
4849.22 111
4849.38 107
4849.54 106
4849.70 107
4849.86 110
4850.02 114
4850.18 118
4850.34 121
4850.50 123
4850.66 123
4850.82 121
4850.98 115
4851.14 108
4851.30 99
4851.46 89
4851.62 81
4851.77 76
4851.93 73
4852.09 73
4852.25 75
4852.41 78
4852.57 80
4852.73 81
4852.89 81
4853.05 81
4853.21 80
4853.37 79
4853.53 80
4853.69 80
4853.85 82
4854.01 84
4854.17 86
4854.33 90
4854.49 94
4854.65 99
4854.81 103
4854.97 106
4855.13 107
4855.29 105
4855.45 101
4855.61 94
4855.77 86
4855.93 77
4856.09 70
4856.25 65
4856.41 62
4856.57 61
4856.73 63
4856.89 65
4857.05 67
4857.21 68
4857.37 68
4857.53 66
4857.69 63
4857.85 60
4858.01 58
4858.17 58
4858.33 61
4858.49 66
4858.65 72
4858.81 79
4858.97 84
4859.12 88
4859.28 91
4859.44 93
4859.60 95
4859.76 98
4859.92 102
4860.08 106
4860.24 110
4860.40 112
4860.56 113
4860.72 110
4860.88 106
4861.04 101
4861.20 97
4861.36 92
4861.52 90
4861.68 89
4861.84 90
4862.00 92
4862.16 96
4862.32 100
4862.48 105
4862.64 110
4862.80 115
4862.96 118
4863.12 119
4863.28 119
4863.44 115
4863.60 110
4863.76 103
4863.92 96
4864.08 89
4864.24 84
4864.40 81
4864.56 79
4864.72 80
4864.88 82
4865.04 84
4865.20 86
4865.36 88
4865.52 89
4865.68 90
4865.84 90
4866.00 88
4866.16 86
4866.32 82
4866.48 77
4866.64 71
4866.80 66
4866.96 61
4867.12 59
4867.28 59
4867.44 61
4867.60 66
4867.76 71
4867.92 78
4868.08 85
4868.24 92
4868.40 100
4868.56 107
4868.72 115
4868.88 123
4869.04 131
4869.20 138
4869.36 145
4869.52 150
4869.68 154
4869.84 156
4870.00 156
4870.16 155
4870.32 153
4870.48 151
4870.64 148
4870.80 147
4870.96 146
4871.12 147
4871.28 149
4871.44 152
4871.60 154
4871.76 155
4871.92 153
4872.08 150
4872.24 145
4872.40 138
4872.56 131
4872.72 124
4872.88 120
4873.04 116
4873.20 115
4873.36 113
4873.52 112
4873.68 109
4873.84 105
4874.00 99
4874.16 92
4874.32 83
4874.48 74
4874.64 65
4874.80 57
4874.96 50
4875.12 45
4875.28 42
4875.44 41
4875.60 42
4875.76 43
4875.92 44
4876.08 45
4876.24 44
4876.40 42
4876.56 39
4876.72 36
4876.88 32
4877.04 30
4877.20 29
4877.36 30
4877.52 33
4877.68 36
4877.84 39
4878.00 41
4878.16 41
4878.32 38
4878.49 32
4878.65 25
4878.81 16
4878.97 7
4879.13 0
4879.29 0
4879.45 0
4879.61 0
4879.77 0
4879.93 1
4880.09 6
4880.25 10
4880.41 12
4880.57 12
4880.73 10
4880.89 7
4881.05 3
4881.21 0
4881.37 0
4881.53 0
4881.69 0
4881.85 0
4882.01 0
4882.17 0
4882.33 0
4882.49 0
4882.65 6
4882.81 16
4882.97 27
4883.13 40
4883.29 53
4883.45 66
4883.61 78
4883.77 90
4883.93 101
4884.09 112
4884.25 123
4884.41 133
4884.57 142
4884.73 150
4884.89 157
4885.05 162
4885.21 167
4885.37 170
4885.53 173
4885.70 176
4885.86 178
4886.02 180
4886.18 182
4886.34 183
4886.50 184
4886.66 185
4886.82 187
4886.98 191
4887.14 197
4887.30 205
4887.46 213
4887.62 221
4887.78 228
4887.94 234
4888.10 239
4888.26 244
4888.42 251
4888.58 259
4888.74 269
4888.90 281
4889.06 291
4889.22 301
4889.38 308
4889.54 312
4889.70 314
4889.86 315
4890.02 315
4890.18 315
4890.34 314
4890.50 312
4890.66 309
4890.83 302
4890.99 292
4891.15 278
4891.31 263
4891.47 247
4891.63 232
4891.79 219
4891.95 207
4892.11 199
4892.27 192
4892.43 186
4892.59 180
4892.75 174
4892.91 167
4893.07 159
4893.23 152
4893.39 144
4893.55 138
4893.71 134
4893.87 132
4894.03 131
4894.19 130
4894.35 129
4894.51 127
4894.67 123
4894.84 119
4895.00 113
4895.16 107
4895.32 101
4895.48 96
4895.64 92
4895.80 88
4895.96 83
4896.12 77
4896.28 70
4896.44 63
4896.60 57
4896.76 51
4896.92 46
4897.08 43
4897.24 41
4897.40 39
4897.56 38
4897.72 38
4897.88 39
4898.04 41
4898.20 44
4898.37 47
4898.53 49
4898.69 51
4898.85 50
4899.01 48
4899.17 44
4899.33 38
4899.49 31
4899.65 23
4899.81 14
4899.97 6
4900.13 0
4900.29 0
4900.45 0
4900.61 0
4900.77 0
4900.93 0
4901.09 1
4901.25 11
4901.42 20
4901.58 28
4901.74 35
4901.90 38
4902.06 39
4902.22 38
4902.38 36
4902.54 35
4902.70 36
4902.86 40
4903.02 46
4903.18 53
4903.34 60
4903.50 67
4903.66 72
4903.82 74
4903.98 75
4904.14 74
4904.31 72
4904.47 70
4904.63 68
4904.79 66
4904.95 62
4905.11 57
4905.27 48
4905.43 37
4905.59 23
4905.75 7
4905.91 0
4906.07 0
4906.23 0
4906.39 0
4906.55 0
4906.71 0
4906.87 0
4907.04 0
4907.20 9
4907.36 26
4907.52 43
4907.68 59
4907.84 72
4908.00 84
4908.16 93
4908.32 100
4908.48 105
4908.64 109
4908.80 111
4908.96 112
4909.12 111
4909.28 107
4909.45 101
4909.61 94
4909.77 85
4909.93 76
4910.09 68
4910.25 62
4910.41 57
4910.57 54
4910.73 53
4910.89 53
4911.05 54
4911.21 56
4911.37 58
4911.53 60
4911.69 61
4911.86 61
4912.02 61
4912.18 60
4912.34 58
4912.50 55
4912.66 53
4912.82 52
4912.98 52
4913.14 54
4913.30 58
4913.46 64
4913.62 72
4913.78 81
4913.94 89
4914.11 95
4914.27 99
4914.43 98
4914.59 94
4914.75 86
4914.91 77
4915.07 66
4915.23 55
4915.39 46
4915.55 38
4915.71 33
4915.87 31
4916.03 32
4916.20 35
4916.36 39
4916.52 42
4916.68 45
4916.84 46
4917.00 45
4917.16 42
4917.32 37
4917.48 31
4917.64 25
4917.80 19
4917.96 14
4918.13 11
4918.29 9
4918.45 9
4918.61 10
[truncated: 743,150 more chars]
