# Supplementary material for: Methylobacterium Species Promoting Rice and Barley Growth and Interaction Specificity Revealed with Whole-Cell Matrix-Assisted Laser Desorption / Ionization-Time-of-Flight Mass Spectrometry (MALDI-TOF/MS) Analysis
Source: PLoS One. 2015 Jun 8;10(6):e0129509. doi: 10.1371/journal.pone.0129509 (PMC4460032; doi:10.1371/journal.pone.0129509)
Supplement: S3 Data — (ZIP) [file pone.0129509.s003.zip › Supplementary data 3 (ms from barley)/26a.txt]

778.62 0
778.69 0
778.75 0
778.82 0
778.88 0
778.94 0
779.01 0
779.07 0
779.14 0
779.20 0
779.26 0
779.33 0
779.39 0
779.46 0
779.52 0
779.58 0
779.65 0
779.71 0
779.78 0
779.84 0
779.90 0
779.97 0
780.03 0
780.10 0
780.16 0
780.22 0
780.29 0
780.35 0
780.42 0
780.48 0
780.54 0
780.61 0
780.67 0
780.74 0
780.80 0
780.86 0
780.93 0
780.99 0
781.06 0
781.12 0
781.19 0
781.25 0
781.31 0
781.38 0
781.44 0
781.51 0
781.57 0
781.63 0
781.70 0
781.76 0
781.83 0
781.89 0
781.95 0
782.02 0
782.08 0
782.15 0
782.21 0
782.27 0
782.34 0
782.40 0
782.47 0
782.53 0
782.60 0
782.66 0
782.72 0
782.79 0
782.85 0
782.92 0
782.98 0
783.04 0
783.11 0
783.17 0
783.24 0
783.30 0
783.37 0
783.43 0
783.49 0
783.56 0
783.62 0
783.69 0
783.75 0
783.81 0
783.88 0
783.94 0
784.01 0
784.07 0
784.14 0
784.20 0
784.26 0
784.33 0
784.39 0
784.46 0
784.52 0
784.58 0
784.65 0
784.71 0
784.78 0
784.84 0
784.91 0
784.97 0
785.03 0
785.10 0
785.16 0
785.23 0
785.29 0
785.36 0
785.42 0
785.48 0
785.55 0
785.61 0
785.68 0
785.74 0
785.81 0
785.87 0
785.93 0
786.00 0
786.06 0
786.13 0
786.19 0
786.26 0
786.32 0
786.38 0
786.45 0
786.51 0
786.58 0
786.64 0
786.71 0
786.77 0
786.83 0
786.90 0
786.96 0
787.03 0
787.09 0
787.16 0
787.22 0
787.28 0
787.35 0
787.41 0
787.48 0
787.54 0
787.61 0
787.67 0
787.73 0
787.80 0
787.86 0
787.93 0
787.99 0
788.06 0
788.12 0
788.18 0
788.25 0
788.31 0
788.38 0
788.44 0
788.51 0
788.57 0
788.64 0
788.70 0
788.76 0
788.83 0
788.89 0
788.96 0
789.02 0
789.09 0
789.15 0
789.21 0
789.28 0
789.34 0
789.41 0
789.47 0
789.54 0
789.60 0
789.67 0
789.73 0
789.79 0
789.86 0
789.92 0
789.99 0
790.05 0
790.12 0
790.18 0
790.25 0
790.31 0
790.37 0
790.44 0
790.50 0
790.57 0
790.63 0
790.70 0
790.76 0
790.83 0
790.89 0
790.95 0
791.02 0
791.08 0
791.15 0
791.21 0
791.28 0
791.34 0
791.41 0
791.47 0
791.53 0
791.60 0
791.66 0
791.73 0
791.79 0
791.86 0
791.92 0
791.99 0
792.05 0
792.12 0
792.18 0
792.24 0
792.31 0
792.37 0
792.44 0
792.50 0
792.57 0
792.63 0
792.70 0
792.76 0
792.83 0
792.89 0
792.95 0
793.02 0
793.08 0
793.15 0
793.21 0
793.28 0
793.34 0
793.41 0
793.47 0
793.54 0
793.60 0
793.66 0
793.73 0
793.79 0
793.86 0
793.92 0
793.99 0
794.05 0
794.12 0
794.18 0
794.25 0
794.31 0
794.37 0
794.44 0
794.50 0
794.57 0
794.63 0
794.70 0
794.76 0
794.83 0
794.89 0
794.96 0
795.02 0
795.09 0
795.15 0
795.22 0
795.28 0
795.34 0
795.41 0
795.47 0
795.54 0
795.60 0
795.67 0
795.73 0
795.80 0
795.86 0
795.93 0
795.99 0
796.06 0
796.12 0
796.19 0
796.25 0
796.31 0
796.38 0
796.44 0
796.51 0
796.57 0
796.64 0
796.70 0
796.77 0
796.83 0
796.90 0
796.96 0
797.03 0
797.09 0
797.16 0
797.22 0
797.29 0
797.35 0
797.41 0
797.48 0
797.54 0
797.61 0
797.67 0
797.74 0
797.80 0
797.87 0
797.93 0
798.00 0
798.06 0
798.13 0
798.19 0
798.26 0
798.32 0
798.39 0
798.45 0
798.52 0
798.58 0
798.64 0
798.71 0
798.77 0
798.84 0
798.90 0
798.97 0
799.03 0
799.10 0
799.16 0
799.23 0
799.29 0
799.36 0
799.42 0
799.49 0
799.55 0
799.62 0
799.68 0
799.75 0
799.81 0
799.88 0
799.94 0
800.01 0
800.07 0
800.14 0
800.20 0
800.27 0
800.33 0
800.39 0
800.46 0
800.52 0
800.59 0
800.65 0
800.72 0
800.78 0
800.85 0
800.91 0
800.98 0
801.04 0
801.11 0
801.17 0
801.24 0
801.30 0
801.37 0
801.43 0
801.50 0
801.56 0
801.63 0
801.69 0
801.76 0
801.82 0
801.89 0
801.95 0
802.02 0
802.08 0
802.15 0
802.21 0
802.28 0
802.34 0
802.41 0
802.47 0
802.54 0
802.60 0
802.67 0
802.73 0
802.80 0
802.86 0
802.93 0
802.99 0
803.06 0
803.12 0
803.19 0
803.25 0
803.32 0
803.38 0
803.45 0
803.51 0
803.58 0
803.64 0
803.71 0
803.77 0
803.84 0
803.90 0
803.97 0
804.03 0
804.10 0
804.16 0
804.23 0
804.29 0
804.36 0
804.42 0
804.49 0
804.55 0
804.62 0
804.68 0
804.75 0
804.81 0
804.88 0
804.94 0
805.01 0
805.07 0
805.14 0
805.20 0
805.27 0
805.33 0
805.40 0
805.46 0
805.53 0
805.59 0
805.66 0
805.72 0
805.79 0
805.85 0
805.92 0
805.98 0
806.05 0
806.11 0
806.18 0
806.24 0
806.31 0
806.37 0
806.44 0
806.50 0
806.57 0
806.63 0
806.70 0
806.76 0
806.83 0
806.89 0
806.96 0
807.02 0
807.09 0
807.15 0
807.22 0
807.28 0
807.35 0
807.41 0
807.48 0
807.54 0
807.61 0
807.68 0
807.74 0
807.81 0
807.87 0
807.94 0
808.00 0
808.07 0
808.13 0
808.20 0
808.26 0
808.33 0
808.39 0
808.46 0
808.52 0
808.59 0
808.65 0
808.72 0
808.78 0
808.85 0
808.91 0
808.98 0
809.04 0
809.11 0
809.17 0
809.24 0
809.30 0
809.37 0
809.43 0
809.50 0
809.57 0
809.63 0
809.70 0
809.76 0
809.83 0
809.89 0
809.96 0
810.02 0
810.09 0
810.15 0
810.22 0
810.28 0
810.35 0
810.41 0
810.48 0
810.54 0
810.61 0
810.67 0
810.74 0
810.81 0
810.87 0
810.94 0
811.00 0
811.07 0
811.13 0
811.20 0
811.26 0
811.33 0
811.39 0
811.46 0
811.52 0
811.59 0
811.65 0
811.72 0
811.78 0
811.85 0
811.92 0
811.98 0
812.05 0
812.11 0
812.18 0
812.24 0
812.31 0
812.37 0
812.44 0
812.50 0
812.57 0
812.63 0
812.70 0
812.76 0
812.83 0
812.90 0
812.96 0
813.03 0
813.09 0
813.16 0
813.22 0
813.29 0
813.35 0
813.42 0
813.48 0
813.55 0
813.61 0
813.68 0
813.75 0
813.81 0
813.88 0
813.94 0
814.01 0
814.07 0
814.14 0
814.20 0
814.27 0
814.33 0
814.40 0
814.46 0
814.53 0
814.60 0
814.66 0
814.73 0
814.79 0
814.86 0
814.92 0
814.99 0
815.05 0
815.12 0
815.18 0
815.25 0
815.32 0
815.38 0
815.45 0
815.51 0
815.58 0
815.64 0
815.71 0
815.77 0
815.84 0
815.90 0
815.97 0
816.04 0
816.10 0
816.17 0
816.23 0
816.30 0
816.36 0
816.43 0
816.49 0
816.56 0
816.62 0
816.69 0
816.76 0
816.82 0
816.89 0
816.95 0
817.02 0
817.08 0
817.15 0
817.21 0
817.28 0
817.35 0
817.41 0
817.48 0
817.54 0
817.61 0
817.67 0
817.74 0
817.80 0
817.87 0
817.94 0
818.00 0
818.07 0
818.13 0
818.20 0
818.26 0
818.33 0
818.39 0
818.46 0
818.53 0
818.59 0
818.66 0
818.72 0
818.79 0
818.85 0
818.92 0
818.98 0
819.05 0
819.12 0
819.18 0
819.25 0
819.31 0
819.38 0
819.44 0
819.51 0
819.58 0
819.64 0
819.71 0
819.77 0
819.84 0
819.90 0
819.97 0
820.03 0
820.10 0
820.17 0
820.23 0
820.30 0
820.36 0
820.43 0
820.49 0
820.56 0
820.63 0
820.69 0
820.76 0
820.82 0
820.89 0
820.95 0
821.02 0
821.09 0
821.15 0
821.22 0
821.28 0
821.35 0
821.41 0
821.48 0
821.55 0
821.61 0
821.68 0
821.74 0
821.81 0
821.87 0
821.94 0
822.01 0
822.07 0
822.14 0
822.20 0
822.27 0
822.33 0
822.40 0
822.47 0
822.53 0
822.60 0
822.66 0
822.73 0
822.79 0
822.86 0
822.93 0
822.99 0
823.06 0
823.12 0
823.19 0
823.25 0
823.32 0
823.39 0
823.45 0
823.52 0
823.58 0
823.65 0
823.72 0
823.78 0
823.85 0
823.91 0
823.98 0
824.04 0
824.11 0
824.18 0
824.24 0
824.31 0
824.37 0
824.44 0
824.50 0
824.57 0
824.64 0
824.70 0
824.77 0
824.83 0
824.90 0
824.97 0
825.03 0
825.10 0
825.16 0
825.23 0
825.29 0
825.36 0
825.43 0
825.49 0
825.56 0
825.62 0
825.69 0
825.76 0
825.82 0
825.89 0
825.95 0
826.02 0
826.09 0
826.15 0
826.22 0
826.28 0
826.35 0
826.41 0
826.48 0
826.55 0
826.61 0
826.68 0
826.74 0
826.81 0
826.88 0
826.94 0
827.01 0
827.07 0
827.14 0
827.21 0
827.27 0
827.34 0
827.40 0
827.47 0
827.54 0
827.60 0
827.67 0
827.73 0
827.80 0
827.87 0
827.93 0
828.00 0
828.06 0
828.13 0
828.20 0
828.26 0
828.33 0
828.39 0
828.46 0
828.52 0
828.59 0
828.66 0
828.72 0
828.79 0
828.85 0
828.92 0
828.99 0
829.05 0
829.12 0
829.18 0
829.25 0
829.32 0
829.38 0
829.45 0
829.51 0
829.58 0
829.65 0
829.71 0
829.78 0
829.85 0
829.91 0
829.98 0
830.04 0
830.11 0
830.18 0
830.24 0
830.31 0
830.37 0
830.44 0
830.51 0
830.57 0
830.64 0
830.70 0
830.77 0
830.84 0
830.90 0
830.97 0
831.03 0
831.10 0
831.17 0
831.23 0
831.30 0
831.36 0
831.43 0
831.50 0
831.56 0
831.63 0
831.70 0
831.76 0
831.83 0
831.89 0
831.96 0
832.03 0
832.09 0
832.16 0
832.22 0
832.29 0
832.36 0
832.42 0
832.49 0
832.55 0
832.62 0
832.69 0
832.75 0
832.82 0
832.89 0
832.95 0
833.02 0
833.08 0
833.15 0
833.22 0
833.28 0
833.35 0
833.41 0
833.48 0
833.55 0
833.61 0
833.68 0
833.75 0
833.81 0
833.88 0
833.94 0
834.01 0
834.08 0
834.14 0
834.21 0
834.28 0
834.34 0
834.41 0
834.47 0
834.54 0
834.61 0
834.67 0
834.74 0
834.81 0
834.87 0
834.94 0
835.00 0
835.07 0
835.14 0
835.20 0
835.27 0
835.34 0
835.40 0
835.47 0
835.53 0
835.60 0
835.67 0
835.73 0
835.80 0
835.87 0
835.93 0
836.00 0
836.06 0
836.13 0
836.20 0
836.26 0
836.33 0
836.40 0
836.46 0
836.53 0
836.59 0
836.66 0
836.73 0
836.79 0
836.86 0
836.93 0
836.99 0
837.06 0
837.12 0
837.19 0
837.26 0
837.32 0
837.39 0
837.46 0
837.52 0
837.59 0
837.66 0
837.72 0
837.79 0
837.85 0
837.92 0
837.99 0
838.05 0
838.12 0
838.19 0
838.25 0
838.32 0
838.39 0
838.45 0
838.52 0
838.58 0
838.65 0
838.72 0
838.78 0
838.85 0
838.92 0
838.98 0
839.05 0
839.12 0
839.18 0
839.25 0
839.32 0
839.38 0
839.45 0
839.51 0
839.58 0
839.65 0
839.71 0
839.78 0
839.85 0
839.91 0
839.98 0
840.05 0
840.11 0
840.18 0
840.25 0
840.31 0
840.38 0
840.44 0
840.51 0
840.58 0
840.64 0
840.71 0
840.78 0
840.84 0
840.91 0
840.98 0
841.04 0
841.11 0
841.18 0
841.24 0
841.31 0
841.38 0
841.44 0
841.51 0
841.57 0
841.64 0
841.71 0
841.77 0
841.84 0
841.91 0
841.97 0
842.04 0
842.11 0
842.17 0
842.24 0
842.31 0
842.37 0
842.44 0
842.51 0
842.57 0
842.64 0
842.71 0
842.77 0
842.84 0
842.91 0
842.97 0
843.04 0
843.10 0
843.17 0
843.24 0
843.30 0
843.37 0
843.44 0
843.50 0
843.57 0
843.64 0
843.70 0
843.77 0
843.84 0
843.90 0
843.97 0
844.04 0
844.10 0
844.17 0
844.24 0
844.30 0
844.37 0
844.44 0
844.50 0
844.57 0
844.64 0
844.70 0
844.77 0
844.84 0
844.90 0
844.97 0
845.04 0
845.10 0
845.17 0
845.24 0
845.30 0
845.37 0
845.44 0
845.50 0
845.57 0
845.64 0
845.70 0
845.77 0
845.84 0
845.90 0
845.97 0
846.04 0
846.10 0
846.17 0
846.24 0
846.30 0
846.37 0
846.44 0
846.50 0
846.57 0
846.64 0
846.70 0
846.77 0
846.84 0
846.90 0
846.97 0
847.04 0
847.10 0
847.17 0
847.24 0
847.30 0
847.37 0
847.44 0
847.50 0
847.57 0
847.64 0
847.70 0
847.77 0
847.84 0
847.90 0
847.97 0
848.04 0
848.10 0
848.17 0
848.24 0
848.30 0
848.37 0
848.44 0
848.50 0
848.57 0
848.64 0
848.71 0
848.77 0
848.84 0
848.91 0
848.97 0
849.04 0
849.11 0
849.17 0
849.24 0
849.31 0
849.37 0
849.44 0
849.51 0
849.57 0
849.64 0
849.71 0
849.77 0
849.84 0
849.91 0
849.97 0
850.04 0
850.11 0
850.18 0
850.24 0
850.31 0
850.38 0
850.44 0
850.51 0
850.58 0
850.64 0
850.71 0
850.78 0
850.84 0
850.91 0
850.98 0
851.04 0
851.11 0
851.18 0
851.24 0
851.31 0
851.38 0
851.45 0
851.51 0
851.58 0
851.65 0
851.71 0
851.78 0
851.85 0
851.91 0
851.98 0
852.05 0
852.11 0
852.18 0
852.25 0
852.32 0
852.38 0
852.45 0
852.52 0
852.58 0
852.65 0
852.72 0
852.78 0
852.85 0
852.92 0
852.98 0
853.05 0
853.12 0
853.19 0
853.25 0
853.32 0
853.39 0
853.45 0
853.52 0
853.59 0
853.65 0
853.72 0
853.79 0
853.86 0
853.92 0
853.99 0
854.06 0
854.12 0
854.19 0
854.26 0
854.32 0
854.39 0
854.46 0
854.53 0
854.59 0
854.66 0
854.73 0
854.79 0
854.86 0
854.93 0
854.99 0
855.06 0
855.13 0
855.20 0
855.26 0
855.33 0
855.40 0
855.46 0
855.53 0
855.60 0
855.66 0
855.73 0
855.80 0
855.87 0
855.93 0
856.00 0
856.07 0
856.13 0
856.20 0
856.27 0
856.34 0
856.40 0
856.47 0
856.54 0
856.60 0
856.67 0
856.74 0
856.81 0
856.87 0
856.94 0
857.01 0
857.07 0
857.14 0
857.21 0
857.27 0
857.34 0
857.41 0
857.48 0
857.54 0
857.61 0
857.68 0
857.74 0
857.81 0
857.88 0
857.95 0
858.01 0
858.08 0
858.15 0
858.21 0
858.28 0
858.35 0
858.42 0
858.48 0
858.55 0
858.62 0
858.69 0
858.75 0
858.82 0
858.89 0
858.95 0
859.02 0
859.09 0
859.16 0
859.22 0
859.29 0
859.36 0
859.42 0
859.49 0
859.56 0
859.63 0
859.69 0
859.76 0
859.83 0
859.89 0
859.96 0
860.03 0
860.10 0
860.16 0
860.23 0
860.30 0
860.37 0
860.43 0
860.50 0
860.57 0
860.63 0
860.70 0
860.77 0
860.84 0
860.90 0
860.97 0
861.04 0
861.11 0
861.17 0
861.24 0
861.31 0
861.37 0
861.44 0
861.51 0
861.58 0
861.64 0
861.71 0
861.78 0
861.85 0
861.91 0
861.98 0
862.05 0
862.11 0
862.18 0
862.25 0
862.32 0
862.38 0
862.45 0
862.52 0
862.59 0
862.65 0
862.72 0
862.79 0
862.85 0
862.92 0
862.99 0
863.06 0
863.12 0
863.19 0
863.26 0
863.33 0
863.39 0
863.46 0
863.53 0
863.60 0
863.66 0
863.73 0
863.80 0
863.87 0
863.93 0
864.00 0
864.07 0
864.13 0
864.20 0
864.27 0
864.34 0
864.40 0
864.47 0
864.54 0
864.61 0
864.67 0
864.74 0
864.81 0
864.88 0
864.94 0
865.01 0
865.08 0
865.15 0
865.21 0
865.28 0
865.35 0
865.42 0
865.48 0
865.55 0
865.62 0
865.69 0
865.75 0
865.82 0
865.89 0
865.96 0
866.02 0
866.09 0
866.16 0
866.23 0
866.29 0
866.36 0
866.43 0
866.49 0
866.56 0
866.63 0
866.70 0
866.76 0
866.83 0
866.90 0
866.97 0
867.03 0
867.10 0
867.17 0
867.24 0
867.30 0
867.37 0
867.44 0
867.51 0
867.57 0
867.64 0
867.71 0
867.78 0
867.85 0
867.91 0
867.98 0
868.05 0
868.12 0
868.18 0
868.25 0
868.32 0
868.39 0
868.45 0
868.52 0
868.59 0
868.66 0
868.72 0
868.79 0
868.86 0
868.93 0
868.99 0
869.06 0
869.13 0
869.20 0
869.26 0
869.33 0
869.40 0
869.47 0
869.53 0
869.60 0
869.67 0
869.74 0
869.80 0
869.87 0
869.94 0
870.01 0
870.07 0
870.14 0
870.21 0
870.28 0
870.35 0
870.41 0
870.48 0
870.55 0
870.62 0
870.68 0
870.75 0
870.82 0
870.89 0
870.95 0
871.02 0
871.09 0
871.16 0
871.22 0
871.29 0
871.36 0
871.43 0
871.50 0
871.56 0
871.63 0
871.70 0
871.77 0
871.83 0
871.90 0
871.97 0
872.04 0
872.10 0
872.17 0
872.24 0
872.31 0
872.38 0
872.44 0
872.51 0
872.58 0
872.65 0
872.71 0
872.78 0
872.85 0
872.92 0
872.98 0
873.05 0
873.12 0
873.19 0
873.26 0
873.32 0
873.39 0
873.46 0
873.53 0
873.59 0
873.66 0
873.73 0
873.80 0
873.87 0
873.93 0
874.00 0
874.07 0
874.14 0
874.20 0
874.27 0
874.34 0
874.41 0
874.48 0
874.54 0
874.61 0
874.68 0
874.75 0
874.81 0
874.88 0
874.95 0
875.02 0
875.09 0
875.15 0
875.22 0
875.29 0
875.36 0
875.43 0
875.49 0
875.56 0
875.63 0
875.70 0
875.76 0
875.83 0
875.90 0
875.97 0
876.04 0
876.10 0
876.17 0
876.24 0
876.31 0
876.37 0
876.44 0
876.51 0
876.58 0
876.65 0
876.71 0
876.78 0
876.85 0
876.92 0
876.99 0
877.05 0
877.12 0
877.19 0
877.26 0
877.33 0
877.39 0
877.46 0
877.53 0
877.60 0
877.66 0
877.73 0
877.80 0
877.87 0
877.94 0
878.00 0
878.07 0
878.14 0
878.21 0
878.28 0
878.34 0
878.41 0
878.48 0
878.55 0
878.62 0
878.68 0
878.75 0
878.82 0
878.89 0
878.96 0
879.02 0
879.09 0
879.16 0
879.23 0
879.30 0
879.36 0
879.43 0
879.50 0
879.57 0
879.64 0
879.70 0
879.77 0
879.84 0
879.91 0
879.98 0
880.04 0
880.11 0
880.18 0
880.25 0
880.32 0
880.38 0
880.45 0
880.52 0
880.59 0
880.66 0
880.72 0
880.79 0
880.86 0
880.93 0
881.00 0
881.06 0
881.13 0
881.20 0
881.27 0
881.34 0
881.40 0
881.47 0
881.54 0
881.61 0
881.68 0
881.74 0
881.81 0
881.88 0
881.95 0
882.02 0
882.08 0
882.15 0
882.22 0
882.29 0
882.36 0
882.42 0
882.49 0
882.56 0
882.63 0
882.70 0
882.77 0
882.83 0
882.90 0
882.97 0
883.04 0
883.11 0
883.17 0
883.24 0
883.31 0
883.38 0
883.45 0
883.51 0
883.58 0
883.65 0
883.72 0
883.79 0
883.86 0
883.92 0
883.99 0
884.06 0
884.13 0
884.20 0
884.26 0
884.33 0
884.40 0
884.47 0
884.54 0
884.61 0
884.67 0
884.74 0
884.81 0
884.88 0
884.95 0
885.01 0
885.08 0
885.15 0
885.22 0
885.29 0
885.36 0
885.42 0
885.49 0
885.56 0
885.63 0
885.70 0
885.76 0
885.83 0
885.90 0
885.97 0
886.04 0
886.11 0
886.17 0
886.24 0
886.31 0
886.38 0
886.45 0
886.52 0
886.58 0
886.65 0
886.72 0
886.79 0
886.86 0
886.93 0
886.99 0
887.06 0
887.13 0
887.20 0
887.27 0
887.33 0
887.40 0
887.47 0
887.54 0
887.61 0
887.68 0
887.74 0
887.81 0
887.88 0
887.95 0
888.02 0
888.09 0
888.15 0
888.22 0
888.29 0
888.36 0
888.43 0
888.50 0
888.56 0
888.63 0
888.70 0
888.77 0
888.84 0
888.91 0
888.97 0
889.04 0
889.11 0
889.18 0
889.25 0
889.32 0
889.38 0
889.45 0
889.52 0
889.59 0
889.66 0
889.73 0
889.79 0
889.86 0
889.93 0
890.00 0
890.07 0
890.14 0
890.21 0
890.27 0
890.34 0
890.41 0
890.48 0
890.55 0
890.62 0
890.68 0
890.75 0
890.82 0
890.89 0
890.96 0
891.03 0
891.09 0
891.16 0
891.23 0
891.30 0
891.37 0
891.44 0
891.51 0
891.57 0
891.64 0
891.71 0
891.78 0
891.85 0
891.92 0
891.98 0
892.05 0
892.12 0
892.19 0
892.26 0
892.33 0
892.40 0
892.46 0
892.53 0
892.60 0
892.67 0
892.74 0
892.81 0
892.87 0
892.94 0
893.01 0
893.08 0
893.15 0
893.22 0
893.29 0
893.35 0
893.42 0
893.49 0
893.56 0
893.63 0
893.70 0
893.77 0
893.83 0
893.90 0
893.97 0
894.04 0
894.11 0
894.18 0
894.24 0
894.31 0
894.38 0
894.45 0
894.52 0
894.59 0
894.66 0
894.72 0
894.79 0
894.86 0
894.93 0
895.00 0
895.07 0
895.14 0
895.20 0
895.27 0
895.34 0
895.41 0
895.48 0
895.55 0
895.62 0
895.69 0
895.75 0
895.82 0
895.89 0
895.96 0
896.03 0
896.10 0
896.17 0
896.23 0
896.30 0
896.37 0
896.44 0
896.51 0
896.58 0
896.65 0
896.71 0
896.78 0
896.85 0
896.92 0
896.99 0
897.06 0
897.13 0
897.20 0
897.26 0
897.33 0
897.40 0
897.47 0
897.54 0
897.61 0
897.68 0
897.74 0
897.81 0
897.88 0
897.95 0
898.02 0
898.09 0
898.16 0
898.23 0
898.29 0
898.36 0
898.43 0
898.50 0
898.57 0
898.64 0
898.71 0
898.78 0
898.84 0
898.91 0
898.98 0
899.05 0
899.12 0
899.19 0
899.26 0
899.32 0
899.39 0
899.46 0
899.53 0
899.60 0
899.67 0
899.74 0
899.81 0
899.87 0
899.94 0
900.01 0
900.08 0
900.15 0
900.22 0
900.29 0
900.36 0
900.43 0
900.49 0
900.56 0
900.63 0
900.70 0
900.77 0
900.84 0
900.91 0
900.98 0
901.04 0
901.11 0
901.18 0
901.25 0
901.32 0
901.39 0
901.46 0
901.53 0
901.59 0
901.66 0
901.73 0
901.80 0
901.87 0
901.94 0
902.01 0
902.08 0
902.15 0
902.21 0
902.28 0
902.35 0
902.42 0
902.49 0
902.56 0
902.63 0
902.70 0
902.77 0
902.83 0
902.90 0
902.97 0
903.04 0
903.11 0
903.18 0
903.25 0
903.32 0
903.39 0
903.45 0
903.52 0
903.59 0
903.66 0
903.73 0
903.80 0
903.87 0
903.94 0
904.01 0
904.07 0
904.14 0
904.21 0
904.28 0
904.35 0
904.42 0
904.49 0
904.56 0
904.63 0
904.70 0
904.76 0
904.83 0
904.90 0
904.97 0
905.04 0
905.11 0
905.18 0
905.25 0
905.32 0
905.38 0
905.45 0
905.52 0
905.59 0
905.66 0
905.73 0
905.80 0
905.87 0
905.94 0
906.01 0
906.07 0
906.14 0
906.21 0
906.28 0
906.35 0
906.42 0
906.49 0
906.56 0
906.63 0
906.70 0
906.76 0
906.83 0
906.90 0
906.97 0
907.04 0
907.11 0
907.18 0
907.25 0
907.32 0
907.39 0
907.46 0
907.52 0
907.59 0
907.66 0
907.73 0
907.80 0
907.87 0
907.94 0
908.01 0
908.08 0
908.15 0
908.21 0
908.28 0
908.35 0
908.42 0
908.49 0
908.56 0
908.63 0
908.70 0
908.77 0
908.84 0
908.91 0
908.98 0
909.04 0
909.11 0
909.18 0
909.25 0
909.32 0
909.39 0
909.46 0
909.53 0
909.60 0
909.67 0
909.74 0
909.80 0
909.87 0
909.94 0
910.01 0
910.08 0
910.15 0
910.22 0
910.29 0
910.36 0
910.43 0
910.50 0
910.57 0
910.63 0
910.70 0
910.77 0
910.84 0
910.91 0
910.98 0
911.05 0
911.12 0
911.19 0
911.26 0
911.33 0
911.40 0
911.46 0
911.53 0
911.60 0
911.67 0
911.74 0
911.81 0
911.88 0
911.95 0
912.02 0
912.09 0
912.16 0
912.23 0
912.30 0
912.36 0
912.43 0
912.50 0
912.57 0
912.64 0
912.71 0
912.78 0
912.85 0
912.92 0
912.99 0
913.06 0
913.13 0
913.20 0
913.27 0
913.33 0
913.40 0
913.47 0
913.54 0
913.61 0
913.68 0
913.75 0
913.82 0
913.89 0
913.96 0
914.03 0
914.10 0
914.17 0
914.24 0
914.30 0
914.37 0
914.44 0
914.51 0
914.58 0
914.65 0
914.72 0
914.79 0
914.86 0
914.93 0
915.00 0
915.07 0
915.14 0
915.21 0
915.28 0
915.34 0
915.41 0
915.48 0
915.55 0
915.62 0
915.69 0
915.76 0
915.83 0
915.90 0
915.97 0
916.04 0
916.11 0
916.18 0
916.25 0
916.32 0
916.39 0
916.45 0
916.52 0
916.59 0
916.66 0
916.73 0
916.80 0
916.87 0
916.94 0
917.01 0
917.08 0
917.15 0
917.22 0
917.29 0
917.36 0
917.43 0
917.50 0
917.57 0
917.63 0
917.70 0
917.77 0
917.84 0
917.91 0
917.98 0
918.05 0
918.12 0
918.19 0
918.26 0
918.33 0
918.40 0
918.47 0
918.54 0
918.61 0
918.68 0
918.75 0
918.82 0
918.89 0
918.95 0
919.02 0
919.09 0
919.16 0
919.23 0
919.30 0
919.37 0
919.44 0
919.51 0
919.58 0
919.65 0
919.72 0
919.79 0
919.86 0
919.93 0
920.00 0
920.07 0
920.14 0
920.21 0
920.28 0
920.34 0
920.41 0
920.48 0
920.55 0
920.62 0
920.69 0
920.76 0
920.83 0
920.90 0
920.97 0
921.04 0
921.11 0
921.18 0
921.25 0
921.32 0
921.39 0
921.46 0
921.53 0
921.60 0
921.67 0
921.74 0
921.81 0
921.88 0
921.95 0
922.01 0
922.08 0
922.15 0
922.22 0
922.29 0
922.36 0
922.43 0
922.50 0
922.57 0
922.64 0
922.71 0
922.78 0
922.85 0
922.92 0
922.99 0
923.06 0
923.13 0
923.20 0
923.27 0
923.34 0
923.41 0
923.48 0
923.55 0
923.62 0
923.69 0
923.76 0
923.83 0
923.90 0
923.96 0
924.03 0
924.10 0
924.17 0
924.24 0
924.31 0
924.38 0
924.45 0
924.52 0
924.59 0
924.66 0
924.73 0
924.80 0
924.87 0
924.94 0
925.01 0
925.08 0
925.15 0
925.22 0
925.29 0
925.36 0
925.43 0
925.50 0
925.57 0
925.64 0
925.71 0
925.78 0
925.85 0
925.92 0
925.99 0
926.06 0
926.13 0
926.20 0
926.27 0
926.34 0
926.41 0
926.48 0
926.54 0
926.61 0
926.68 0
926.75 0
926.82 0
926.89 0
926.96 0
927.03 0
927.10 0
927.17 0
927.24 0
927.31 0
927.38 0
927.45 0
927.52 0
927.59 0
927.66 0
927.73 0
927.80 0
927.87 0
927.94 0
928.01 0
928.08 0
928.15 0
928.22 0
928.29 0
928.36 0
928.43 0
928.50 0
928.57 0
928.64 0
928.71 0
928.78 0
928.85 0
928.92 0
928.99 0
929.06 0
929.13 0
929.20 0
929.27 0
929.34 0
929.41 0
929.48 0
929.55 0
929.62 0
929.69 0
929.76 0
929.83 0
929.90 0
929.97 0
930.04 0
930.11 0
930.18 0
930.25 0
930.32 0
930.39 0
930.46 0
930.53 0
930.60 0
930.67 0
930.74 0
930.81 0
930.88 0
930.95 0
931.02 0
931.09 0
931.16 0
931.23 0
931.30 0
931.37 0
931.44 0
931.51 0
931.58 0
931.65 0
931.72 0
931.79 0
931.86 0
931.93 0
932.00 0
932.07 0
932.14 0
932.21 0
932.28 0
932.35 0
932.42 0
932.49 0
932.56 0
932.63 0
932.70 0
932.77 0
932.84 0
932.91 0
932.98 0
933.05 0
933.12 0
933.19 0
933.26 0
933.33 0
933.40 0
933.47 0
933.54 0
933.61 0
933.68 0
933.75 0
933.82 0
933.89 0
933.96 0
934.03 0
934.10 0
934.17 0
934.24 0
934.31 0
934.38 0
934.45 0
934.52 0
934.59 0
934.66 0
934.73 0
934.80 0
934.87 0
934.94 0
935.01 0
935.08 0
935.15 0
935.22 0
935.29 0
935.36 0
935.43 0
935.50 0
935.57 0
935.64 0
935.71 0
935.78 0
935.85 0
935.92 0
935.99 0
936.06 0
936.13 0
936.20 0
936.27 0
936.34 0
936.41 0
936.48 0
936.55 0
936.62 0
936.69 0
936.76 0
936.83 0
936.90 0
936.97 0
937.04 0
937.11 0
937.18 0
937.25 0
937.32 0
937.39 0
937.46 0
937.53 0
937.60 0
937.67 0
937.74 0
937.81 0
937.88 0
937.95 0
938.02 0
938.09 0
938.16 0
938.23 0
938.30 0
938.37 0
938.45 0
938.52 0
938.59 0
938.66 0
938.73 0
938.80 0
938.87 0
938.94 0
939.01 0
939.08 0
939.15 0
939.22 0
939.29 0
939.36 0
939.43 0
939.50 0
939.57 0
939.64 0
939.71 0
939.78 0
939.85 0
939.92 0
939.99 0
940.06 0
940.13 0
940.20 0
940.27 0
940.34 0
940.41 0
940.48 0
940.55 0
940.62 0
940.69 0
940.76 0
940.83 0
940.90 0
940.97 0
941.05 0
941.12 0
941.19 0
941.26 0
941.33 0
941.40 0
941.47 0
941.54 0
941.61 0
941.68 0
941.75 0
941.82 0
941.89 0
941.96 0
942.03 0
942.10 0
942.17 0
942.24 0
942.31 0
942.38 0
942.45 0
942.52 0
942.59 0
942.66 0
942.73 0
942.80 0
942.87 0
942.94 0
943.02 0
943.09 0
943.16 0
943.23 0
943.30 0
943.37 0
943.44 0
943.51 0
943.58 0
943.65 0
943.72 0
943.79 0
943.86 0
943.93 0
944.00 0
944.07 0
944.14 0
944.21 0
944.28 0
944.35 0
944.42 0
944.49 0
944.56 0
944.64 0
944.71 0
944.78 0
944.85 0
944.92 0
944.99 0
945.06 0
945.13 0
945.20 0
945.27 0
945.34 0
945.41 0
945.48 0
945.55 0
945.62 0
945.69 0
945.76 0
945.83 0
945.90 0
945.97 0
946.04 0
946.12 0
946.19 0
946.26 0
946.33 0
946.40 0
946.47 0
946.54 0
946.61 0
946.68 0
946.75 0
946.82 0
946.89 0
946.96 0
947.03 0
947.10 0
947.17 0
947.24 0
947.31 0
947.38 0
947.46 0
947.53 0
947.60 0
947.67 0
947.74 0
947.81 0
947.88 0
947.95 0
948.02 0
948.09 0
948.16 0
948.23 0
948.30 0
948.37 0
948.44 0
948.51 0
948.58 0
948.66 0
948.73 0
948.80 0
948.87 0
948.94 0
949.01 0
949.08 0
949.15 0
949.22 0
949.29 0
949.36 0
949.43 0
949.50 0
949.57 0
949.64 0
949.71 0
949.79 0
949.86 0
949.93 0
950.00 0
950.07 0
950.14 0
950.21 0
950.28 0
950.35 0
950.42 0
950.49 0
950.56 0
950.63 0
950.70 0
950.77 0
950.85 0
950.92 0
950.99 0
951.06 0
951.13 0
951.20 0
951.27 0
951.34 0
951.41 0
951.48 0
951.55 0
951.62 0
951.69 0
951.76 0
951.84 0
951.91 0
951.98 0
952.05 0
952.12 0
952.19 0
952.26 0
952.33 0
952.40 0
952.47 0
952.54 0
952.61 0
952.68 0
952.75 0
952.83 0
952.90 0
952.97 0
953.04 0
953.11 0
953.18 0
953.25 0
953.32 0
953.39 0
953.46 0
953.53 0
953.60 0
953.67 0
953.75 0
953.82 0
953.89 0
953.96 0
954.03 0
954.10 0
954.17 0
954.24 0
954.31 0
954.38 0
954.45 0
954.52 0
954.60 0
954.67 0
954.74 0
954.81 0
954.88 0
954.95 0
955.02 0
955.09 0
955.16 0
955.23 0
955.30 0
955.37 0
955.45 0
955.52 0
955.59 0
955.66 0
955.73 0
955.80 0
955.87 0
955.94 0
956.01 0
956.08 0
956.15 0
956.23 0
956.30 0
956.37 0
956.44 0
956.51 0
956.58 0
956.65 0
956.72 0
956.79 0
956.86 0
956.93 0
957.01 0
957.08 0
957.15 0
957.22 0
957.29 0
957.36 0
957.43 0
957.50 0
957.57 0
957.64 0
957.71 0
957.79 0
957.86 0
957.93 0
958.00 0
958.07 0
958.14 0
958.21 0
958.28 0
958.35 0
958.42 0
958.49 0
958.57 0
958.64 0
958.71 0
958.78 0
958.85 0
958.92 0
958.99 0
959.06 0
959.13 0
959.20 0
959.28 0
959.35 0
959.42 0
959.49 0
959.56 0
959.63 0
959.70 0
959.77 0
959.84 0
959.91 0
959.99 0
960.06 0
960.13 0
960.20 0
960.27 0
960.34 0
960.41 0
960.48 0
960.55 0
960.63 0
960.70 0
960.77 0
960.84 0
960.91 0
960.98 0
961.05 0
961.12 0
961.19 0
961.26 0
961.34 0
961.41 0
961.48 0
961.55 0
961.62 0
961.69 0
961.76 0
961.83 0
961.90 0
961.98 0
962.05 0
962.12 0
962.19 0
962.26 0
962.33 0
962.40 0
962.47 0
962.54 0
962.62 0
962.69 0
962.76 0
962.83 0
962.90 0
962.97 0
963.04 0
963.11 0
963.18 0
963.26 0
963.33 0
963.40 0
963.47 0
963.54 0
963.61 0
963.68 0
963.75 0
963.83 0
963.90 0
963.97 0
964.04 0
964.11 0
964.18 0
964.25 0
964.32 0
964.39 0
964.47 0
964.54 0
964.61 0
964.68 0
964.75 0
964.82 0
964.89 0
964.96 0
965.04 0
965.11 0
965.18 0
965.25 0
965.32 0
965.39 0
965.46 0
965.53 0
965.61 0
965.68 0
965.75 0
965.82 0
965.89 0
965.96 0
966.03 0
966.10 0
966.18 0
966.25 0
966.32 0
966.39 0
966.46 0
966.53 0
966.60 0
966.67 0
966.75 0
966.82 0
966.89 0
966.96 0
967.03 0
967.10 0
967.17 0
967.24 0
967.32 0
967.39 0
967.46 0
967.53 0
967.60 0
967.67 0
967.74 0
967.81 0
967.89 0
967.96 0
968.03 0
968.10 0
968.17 0
968.24 0
968.31 0
968.39 0
968.46 0
968.53 0
968.60 0
968.67 0
968.74 0
968.81 0
968.88 0
968.96 0
969.03 0
969.10 0
969.17 0
969.24 0
969.31 0
969.38 0
969.46 0
969.53 0
969.60 0
969.67 0
969.74 0
969.81 0
969.88 0
969.96 0
970.03 0
970.10 0
970.17 0
970.24 0
970.31 0
970.38 0
970.46 0
970.53 0
970.60 0
970.67 0
970.74 0
970.81 0
970.88 0
970.96 0
971.03 0
971.10 0
971.17 0
971.24 0
971.31 0
971.38 0
971.46 0
971.53 0
971.60 0
971.67 0
971.74 0
971.81 0
971.88 0
971.96 0
972.03 0
972.10 0
972.17 0
972.24 0
972.31 0
972.38 0
972.46 0
972.53 0
972.60 0
972.67 0
972.74 0
972.81 0
972.88 0
972.96 0
973.03 0
973.10 0
973.17 0
973.24 0
973.31 0
973.39 0
973.46 0
973.53 0
973.60 0
973.67 0
973.74 0
973.81 0
973.89 0
973.96 0
974.03 0
974.10 0
974.17 0
974.24 0
974.32 0
974.39 0
974.46 0
974.53 0
974.60 0
974.67 0
974.74 0
974.82 0
974.89 0
974.96 0
975.03 0
975.10 0
975.17 0
975.25 0
975.32 0
975.39 0
975.46 0
975.53 0
975.60 0
975.68 0
975.75 0
975.82 0
975.89 0
975.96 0
976.03 0
976.11 0
976.18 0
976.25 0
976.32 0
976.39 0
976.46 0
976.53 0
976.61 0
976.68 0
976.75 0
976.82 0
976.89 0
976.96 0
977.04 0
977.11 0
977.18 0
977.25 0
977.32 0
977.39 0
977.47 0
977.54 0
977.61 0
977.68 0
977.75 0
977.82 0
977.90 0
977.97 0
978.04 0
978.11 0
978.18 0
978.25 0
978.33 0
978.40 0
978.47 0
978.54 0
978.61 0
978.69 0
978.76 0
978.83 0
978.90 0
978.97 0
979.04 0
979.12 0
979.19 0
979.26 0
979.33 0
979.40 0
979.47 0
979.55 0
979.62 0
979.69 0
979.76 0
979.83 0
979.90 0
979.98 0
980.05 0
980.12 0
980.19 0
980.26 0
980.34 0
980.41 0
980.48 0
980.55 0
980.62 0
980.69 0
980.77 0
980.84 0
980.91 0
980.98 0
981.05 0
981.12 0
981.20 0
981.27 0
981.34 0
981.41 0
981.48 0
981.56 0
981.63 0
981.70 0
981.77 0
981.84 0
981.91 0
981.99 0
982.06 0
982.13 0
982.20 0
982.27 0
982.35 0
982.42 0
982.49 0
982.56 0
982.63 0
982.71 0
982.78 0
982.85 0
982.92 0
982.99 0
983.06 0
983.14 0
983.21 0
983.28 0
983.35 0
983.42 0
983.50 0
983.57 0
983.64 0
983.71 0
983.78 0
983.86 0
983.93 0
984.00 0
984.07 0
984.14 0
984.21 0
984.29 0
984.36 0
984.43 0
984.50 0
984.57 0
984.65 0
984.72 0
984.79 0
984.86 0
984.93 0
985.01 0
985.08 0
985.15 0
985.22 0
985.29 0
985.37 0
985.44 0
985.51 0
985.58 0
985.65 0
985.73 0
985.80 0
985.87 0
985.94 0
986.01 0
986.09 0
986.16 0
986.23 0
986.30 0
986.37 0
986.45 0
986.52 0
986.59 0
986.66 0
986.73 0
986.81 0
986.88 0
986.95 0
987.02 0
987.09 0
987.17 0
987.24 0
987.31 0
987.38 0
987.45 0
987.53 0
987.60 0
987.67 0
987.74 0
987.81 0
987.89 0
987.96 0
988.03 0
988.10 0
988.17 0
988.25 0
988.32 0
988.39 0
988.46 0
988.53 0
988.61 0
988.68 0
988.75 0
988.82 0
988.90 0
988.97 0
989.04 0
989.11 0
989.18 0
989.26 0
989.33 0
989.40 0
989.47 0
989.54 0
989.62 0
989.69 0
989.76 0
989.83 0
989.90 0
989.98 0
990.05 0
990.12 0
990.19 0
990.27 0
990.34 0
990.41 0
990.48 0
990.55 0
990.63 0
990.70 0
990.77 0
990.84 0
990.91 0
990.99 0
991.06 0
991.13 0
991.20 0
991.28 0
991.35 0
991.42 0
991.49 0
991.56 0
991.64 0
991.71 0
991.78 0
991.85 0
991.93 0
992.00 0
992.07 0
992.14 0
992.21 0
992.29 0
992.36 0
992.43 0
992.50 0
992.58 0
992.65 0
992.72 0
992.79 0
992.86 0
992.94 0
993.01 0
993.08 0
993.15 0
993.23 0
993.30 0
993.37 0
993.44 0
993.51 0
993.59 0
993.66 0
993.73 0
993.80 0
993.88 0
993.95 0
994.02 0
994.09 0
994.16 0
994.24 0
994.31 0
994.38 0
994.45 0
994.53 0
994.60 0
994.67 0
994.74 0
994.82 0
994.89 0
994.96 0
995.03 0
995.10 0
995.18 0
995.25 0
995.32 0
995.39 0
995.47 0
995.54 0
995.61 0
995.68 0
995.76 0
995.83 0
995.90 0
995.97 0
996.04 0
996.12 0
996.19 0
996.26 0
996.33 0
996.41 0
996.48 0
996.55 0
996.62 0
996.70 0
996.77 0
996.84 0
996.91 0
996.99 0
997.06 0
997.13 0
997.20 0
997.28 0
997.35 0
997.42 0
997.49 0
997.56 0
997.64 0
997.71 0
997.78 0
997.85 0
997.93 0
998.00 0
998.07 0
998.14 0
998.22 0
998.29 0
998.36 0
998.43 0
998.51 0
998.58 0
998.65 0
998.72 0
998.80 0
998.87 0
998.94 0
999.01 0
999.09 0
999.16 0
999.23 0
999.30 0
999.38 0
999.45 0
999.52 0
999.59 0
999.67 0
999.74 0
999.81 0
999.88 0
999.96 0
1000.03 0
1000.10 0
1000.17 0
1000.25 0
1000.32 0
1000.39 0
1000.46 0
1000.54 0
1000.61 0
1000.68 0
1000.75 0
1000.83 0
1000.90 0
1000.97 0
1001.04 0
1001.12 0
1001.19 0
1001.26 0
1001.33 0
1001.41 0
1001.48 0
1001.55 0
1001.62 0
1001.70 0
1001.77 0
1001.84 0
1001.91 0
1001.99 0
1002.06 0
1002.13 0
1002.20 0
1002.28 0
1002.35 0
1002.42 0
1002.49 0
1002.57 0
1002.64 0
1002.71 0
1002.78 0
1002.86 0
1002.93 0
1003.00 0
1003.07 0
1003.15 0
1003.22 0
1003.29 0
1003.37 0
1003.44 0
1003.51 0
1003.58 0
1003.66 0
1003.73 0
1003.80 0
1003.87 0
1003.95 0
1004.02 0
1004.09 0
1004.16 0
1004.24 0
1004.31 0
1004.38 0
1004.45 0
1004.53 0
1004.60 0
1004.67 0
1004.75 0
1004.82 0
1004.89 0
1004.96 0
1005.04 0
1005.11 0
1005.18 0
1005.25 0
1005.33 0
1005.40 0
1005.47 0
1005.54 0
1005.62 0
1005.69 0
1005.76 0
1005.84 0
1005.91 0
1005.98 0
1006.05 0
1006.13 0
1006.20 0
1006.27 0
1006.34 0
1006.42 0
1006.49 0
1006.56 0
1006.64 0
1006.71 0
1006.78 0
1006.85 0
1006.93 0
1007.00 0
1007.07 0
1007.14 0
1007.22 0
1007.29 0
1007.36 0
1007.44 0
1007.51 0
1007.58 0
1007.65 1
1007.73 1
1007.80 1
1007.87 1
1007.95 1
1008.02 1
1008.09 0
1008.16 0
1008.24 0
1008.31 0
1008.38 0
1008.45 0
1008.53 0
1008.60 0
1008.67 0
1008.75 0
1008.82 0
1008.89 0
1008.96 0
1009.04 0
1009.11 0
1009.18 0
1009.26 0
1009.33 0
1009.40 0
1009.47 0
1009.55 0
1009.62 0
1009.69 0
1009.77 0
1009.84 0
1009.91 0
1009.98 0
1010.06 0
1010.13 0
1010.20 0
1010.28 0
1010.35 0
1010.42 0
1010.49 0
1010.57 0
1010.64 0
1010.71 0
1010.79 0
1010.86 0
1010.93 0
1011.00 0
1011.08 0
1011.15 0
1011.22 0
1011.30 0
1011.37 0
1011.44 0
1011.51 0
1011.59 0
1011.66 0
1011.73 0
1011.81 0
1011.88 0
1011.95 0
1012.02 0
1012.10 0
1012.17 0
1012.24 0
1012.32 0
1012.39 0
1012.46 0
1012.54 0
1012.61 0
1012.68 0
1012.75 0
1012.83 0
1012.90 0
1012.97 0
1013.05 0
1013.12 0
1013.19 0
1013.27 0
1013.34 0
1013.41 0
1013.48 0
1013.56 0
1013.63 0
1013.70 0
1013.78 0
1013.85 0
1013.92 0
1013.99 0
1014.07 0
1014.14 0
1014.21 0
1014.29 0
1014.36 0
1014.43 0
1014.51 0
1014.58 0
1014.65 0
1014.73 0
1014.80 0
1014.87 0
1014.94 0
1015.02 0
1015.09 0
1015.16 0
1015.24 0
1015.31 0
1015.38 0
1015.46 0
1015.53 0
1015.60 0
1015.67 0
1015.75 0
1015.82 0
1015.89 0
1015.97 0
1016.04 0
1016.11 0
1016.19 0
1016.26 0
1016.33 0
1016.41 0
1016.48 0
1016.55 0
1016.62 0
1016.70 0
1016.77 0
1016.84 0
1016.92 0
1016.99 0
1017.06 0
1017.14 0
1017.21 0
1017.28 0
1017.36 0
1017.43 0
1017.50 0
1017.57 0
1017.65 0
1017.72 0
1017.79 0
1017.87 0
1017.94 0
1018.01 0
1018.09 0
1018.16 0
1018.23 0
1018.31 0
1018.38 0
1018.45 0
1018.53 0
1018.60 0
1018.67 0
1018.75 0
1018.82 0
1018.89 0
1018.96 0
1019.04 0
1019.11 0
1019.18 0
1019.26 0
1019.33 0
1019.40 0
1019.48 0
1019.55 0
1019.62 0
1019.70 0
1019.77 0
1019.84 0
1019.92 0
1019.99 0
1020.06 0
1020.14 0
1020.21 0
1020.28 0
1020.36 0
1020.43 0
1020.50 0
1020.58 0
1020.65 0
1020.72 0
1020.80 0
1020.87 0
1020.94 0
1021.01 0
1021.09 0
1021.16 0
1021.23 0
1021.31 0
1021.38 0
1021.45 0
1021.53 0
1021.60 0
1021.67 0
1021.75 0
1021.82 0
1021.89 0
1021.97 0
1022.04 0
1022.11 0
1022.19 1
1022.26 1
1022.33 1
1022.41 1
1022.48 1
1022.55 1
1022.63 1
1022.70 1
1022.77 1
1022.85 1
1022.92 1
1022.99 1
1023.07 1
1023.14 1
1023.21 0
1023.29 0
1023.36 0
1023.43 0
1023.51 0
1023.58 0
1023.65 0
1023.73 0
1023.80 0
1023.87 0
1023.95 0
1024.02 0
1024.09 0
1024.17 0
1024.24 0
1024.31 0
1024.39 0
1024.46 0
1024.53 0
1024.61 0
1024.68 0
1024.75 0
1024.83 0
1024.90 0
1024.97 0
1025.05 0
1025.12 0
1025.19 0
1025.27 1
1025.34 1
1025.41 1
1025.49 1
1025.56 1
1025.63 1
1025.71 1
1025.78 1
1025.85 1
1025.93 2
1026.00 2
1026.08 2
1026.15 2
1026.22 2
1026.30 2
1026.37 1
1026.44 1
1026.52 1
1026.59 1
1026.66 1
1026.74 1
1026.81 1
1026.88 1
1026.96 1
1027.03 1
1027.10 2
1027.18 2
1027.25 2
1027.32 1
1027.40 1
1027.47 1
1027.54 1
1027.62 1
1027.69 1
1027.76 1
1027.84 1
1027.91 1
1027.99 1
1028.06 1
1028.13 1
1028.21 1
1028.28 1
1028.35 1
1028.43 1
1028.50 1
1028.57 1
1028.65 1
1028.72 1
1028.79 1
1028.87 1
1028.94 1
1029.01 1
1029.09 1
1029.16 1
1029.24 1
1029.31 1
1029.38 1
1029.46 1
1029.53 1
1029.60 0
1029.68 0
1029.75 0
1029.82 0
1029.90 0
1029.97 0
1030.04 1
1030.12 1
1030.19 1
1030.27 1
1030.34 1
1030.41 1
1030.49 0
1030.56 0
1030.63 0
1030.71 0
1030.78 0
1030.85 0
1030.93 0
1031.00 0
1031.07 0
1031.15 0
1031.22 0
1031.30 0
1031.37 0
1031.44 0
1031.52 0
1031.59 0
1031.66 0
1031.74 0
1031.81 0
1031.88 0
1031.96 0
1032.03 0
1032.11 0
1032.18 0
1032.25 0
1032.33 0
1032.40 0
1032.47 0
1032.55 0
1032.62 0
1032.69 0
1032.77 0
1032.84 0
1032.92 0
1032.99 1
1033.06 1
1033.14 1
1033.21 1
1033.28 1
1033.36 1
1033.43 1
1033.51 1
1033.58 1
1033.65 1
1033.73 1
1033.80 1
1033.87 1
1033.95 1
1034.02 0
1034.09 0
1034.17 0
1034.24 0
1034.32 0
1034.39 0
1034.46 0
1034.54 0
1034.61 0
1034.68 0
1034.76 0
1034.83 0
1034.91 0
1034.98 0
1035.05 0
1035.13 0
1035.20 0
1035.27 0
1035.35 0
1035.42 0
1035.50 0
1035.57 0
1035.64 0
1035.72 0
1035.79 0
1035.86 0
1035.94 0
1036.01 0
1036.09 0
1036.16 0
1036.23 0
1036.31 0
1036.38 0
1036.46 0
1036.53 0
1036.60 0
1036.68 0
1036.75 0
1036.82 0
1036.90 0
1036.97 0
1037.05 0
1037.12 0
1037.19 0
1037.27 0
1037.34 0
1037.41 0
1037.49 0
1037.56 0
1037.64 0
1037.71 0
1037.78 0
1037.86 0
1037.93 0
1038.01 0
1038.08 0
1038.15 0
1038.23 0
1038.30 0
1038.37 0
1038.45 0
1038.52 0
1038.60 0
1038.67 0
1038.74 0
1038.82 0
1038.89 0
1038.97 0
1039.04 0
1039.11 0
1039.19 0
1039.26 1
1039.34 1
1039.41 0
1039.48 0
1039.56 0
1039.63 0
1039.71 0
1039.78 0
1039.85 0
1039.93 0
1040.00 0
1040.07 0
1040.15 0
1040.22 0
1040.30 0
1040.37 0
1040.44 0
1040.52 0
1040.59 0
1040.67 0
1040.74 0
1040.81 0
1040.89 0
1040.96 0
1041.04 0
1041.11 0
1041.18 0
1041.26 0
1041.33 1
1041.41 1
1041.48 1
1041.55 1
1041.63 1
1041.70 1
1041.78 1
1041.85 0
1041.92 0
1042.00 0
1042.07 0
1042.15 0
1042.22 0
1042.29 1
1042.37 1
1042.44 1
1042.52 1
1042.59 2
1042.66 2
1042.74 2
1042.81 2
1042.89 1
1042.96 1
1043.03 1
1043.11 1
1043.18 0
1043.26 0
1043.33 0
1043.40 0
1043.48 1
1043.55 1
1043.63 1
1043.70 1
1043.77 1
1043.85 1
1043.92 1
1044.00 1
1044.07 1
1044.14 1
1044.22 0
1044.29 0
1044.37 0
1044.44 0
1044.52 0
1044.59 0
1044.66 0
1044.74 0
1044.81 1
1044.89 1
1044.96 1
1045.03 1
1045.11 1
1045.18 1
1045.26 1
1045.33 1
1045.40 1
1045.48 1
1045.55 1
1045.63 1
1045.70 0
1045.78 0
1045.85 0
1045.92 0
1046.00 0
1046.07 0
1046.15 0
1046.22 1
1046.29 1
1046.37 1
1046.44 1
1046.52 1
1046.59 1
1046.66 1
1046.74 1
1046.81 1
1046.89 1
1046.96 0
1047.04 0
1047.11 0
1047.18 0
1047.26 0
1047.33 0
1047.41 0
1047.48 0
1047.56 0
1047.63 0
1047.70 1
1047.78 1
1047.85 1
1047.93 1
1048.00 1
1048.07 1
1048.15 1
1048.22 1
1048.30 2
1048.37 2
1048.45 2
1048.52 3
1048.59 3
1048.67 4
1048.74 4
1048.82 4
1048.89 4
1048.97 4
1049.04 4
1049.11 4
1049.19 4
1049.26 4
1049.34 4
1049.41 4
1049.48 4
1049.56 3
1049.63 3
1049.71 3
1049.78 2
1049.86 2
1049.93 1
1050.00 1
1050.08 1
1050.15 1
1050.23 1
1050.30 1
1050.38 2
1050.45 2
1050.52 2
1050.60 2
1050.67 2
1050.75 2
1050.82 2
1050.90 2
1050.97 2
1051.05 2
1051.12 2
1051.19 2
1051.27 2
1051.34 2
1051.42 2
1051.49 1
1051.57 1
1051.64 0
1051.71 0
1051.79 0
1051.86 0
1051.94 0
1052.01 0
1052.09 0
1052.16 0
1052.23 0
1052.31 0
1052.38 0
1052.46 0
1052.53 1
1052.61 1
1052.68 1
1052.76 1
1052.83 2
1052.90 2
1052.98 1
1053.05 1
1053.13 1
1053.20 1
1053.28 0
1053.35 0
1053.42 0
1053.50 0
1053.57 0
1053.65 0
1053.72 0
1053.80 0
1053.87 0
1053.95 0
1054.02 0
1054.09 0
1054.17 0
1054.24 0
1054.32 0
1054.39 0
1054.47 0
1054.54 0
1054.62 0
1054.69 0
1054.76 0
1054.84 0
1054.91 0
1054.99 0
1055.06 0
1055.14 0
1055.21 0
1055.29 0
1055.36 0
1055.43 0
1055.51 0
1055.58 0
1055.66 0
1055.73 0
1055.81 0
1055.88 1
1055.96 1
1056.03 1
1056.10 1
1056.18 1
1056.25 0
1056.33 0
1056.40 0
1056.48 0
1056.55 0
1056.63 0
1056.70 0
1056.78 0
1056.85 0
1056.92 0
1057.00 0
1057.07 0
1057.15 0
1057.22 0
1057.30 0
1057.37 0
1057.45 0
1057.52 0
1057.60 1
1057.67 1
1057.74 1
1057.82 1
1057.89 1
1057.97 0
1058.04 0
1058.12 0
1058.19 0
1058.27 0
1058.34 0
1058.42 0
1058.49 0
1058.56 0
1058.64 1
1058.71 1
1058.79 1
1058.86 1
1058.94 0
1059.01 0
1059.09 0
1059.16 0
1059.24 0
1059.31 0
1059.39 0
1059.46 0
1059.53 0
1059.61 1
1059.68 1
1059.76 1
1059.83 1
1059.91 1
1059.98 1
1060.06 1
1060.13 1
1060.21 1
1060.28 1
1060.36 1
1060.43 1
1060.50 2
1060.58 2
1060.65 2
1060.73 3
1060.80 3
1060.88 3
1060.95 2
1061.03 2
1061.10 1
1061.18 1
1061.25 1
1061.33 0
1061.40 0
1061.48 0
1061.55 0
1061.62 1
1061.70 1
1061.77 1
1061.85 1
1061.92 1
1062.00 1
1062.07 1
1062.15 1
1062.22 1
1062.30 1
1062.37 1
1062.45 2
1062.52 2
1062.60 2
1062.67 2
1062.75 2
1062.82 2
1062.90 2
1062.97 2
1063.04 2
1063.12 1
1063.19 1
1063.27 1
1063.34 1
1063.42 1
1063.49 2
1063.57 2
1063.64 3
1063.72 3
1063.79 3
1063.87 3
1063.94 3
1064.02 3
1064.09 2
1064.17 2
1064.24 2
1064.32 1
1064.39 1
1064.47 1
1064.54 1
1064.61 2
1064.69 2
1064.76 2
1064.84 2
1064.91 2
1064.99 2
1065.06 2
1065.14 2
1065.21 2
1065.29 2
1065.36 2
1065.44 2
1065.51 2
1065.59 1
1065.66 1
1065.74 1
1065.81 1
1065.89 2
1065.96 2
1066.04 2
1066.11 2
1066.19 2
1066.26 2
1066.34 2
1066.41 2
1066.49 2
1066.56 2
1066.64 1
1066.71 1
1066.78 1
1066.86 1
1066.93 0
1067.01 0
1067.08 0
1067.16 0
1067.23 0
1067.31 1
1067.38 1
1067.46 1
1067.53 1
1067.61 0
1067.68 0
1067.76 0
1067.83 0
1067.91 0
1067.98 0
1068.06 0
1068.13 0
1068.21 1
1068.28 1
1068.36 1
1068.43 2
1068.51 2
1068.58 2
1068.66 2
1068.73 3
1068.81 3
1068.88 3
1068.96 3
1069.03 2
1069.11 2
1069.18 2
1069.26 1
1069.33 1
1069.41 1
1069.48 1
1069.56 1
1069.63 0
1069.71 0
1069.78 0
1069.86 0
1069.93 0
1070.01 0
1070.08 0
1070.16 0
1070.23 0
1070.31 0
1070.38 0
1070.46 0
1070.53 1
1070.61 1
1070.68 1
1070.76 1
1070.83 1
1070.91 1
1070.98 1
1071.06 0
1071.13 0
1071.21 0
1071.28 0
1071.36 0
1071.43 0
1071.51 0
1071.58 0
1071.66 0
1071.73 1
1071.81 1
1071.88 1
1071.96 1
1072.03 1
1072.11 1
1072.18 1
1072.26 1
1072.33 1
1072.41 1
1072.48 0
1072.56 0
1072.63 0
1072.71 0
1072.78 0
1072.86 1
1072.93 1
1073.01 1
1073.08 2
1073.16 2
1073.23 2
1073.31 2
1073.38 2
1073.46 2
1073.53 2
1073.61 2
1073.68 2
1073.76 2
1073.83 2
1073.91 2
1073.99 2
1074.06 3
1074.14 3
1074.21 3
1074.29 4
1074.36 4
1074.44 4
1074.51 4
1074.59 4
1074.66 4
1074.74 3
1074.81 3
1074.89 2
1074.96 2
1075.04 1
1075.11 1
1075.19 1
1075.26 0
1075.34 0
1075.41 0
1075.49 0
1075.56 0
1075.64 0
1075.71 0
1075.79 0
1075.86 0
1075.94 0
1076.01 0
1076.09 0
1076.16 0
1076.24 0
1076.32 0
1076.39 0
1076.47 0
1076.54 0
1076.62 1
1076.69 1
1076.77 2
1076.84 2
1076.92 3
1076.99 3
1077.07 3
1077.14 3
1077.22 3
1077.29 4
1077.37 4
1077.44 4
1077.52 4
1077.59 4
1077.67 3
1077.74 3
1077.82 2
1077.90 2
1077.97 2
1078.05 2
1078.12 1
1078.20 1
1078.27 1
1078.35 1
1078.42 1
1078.50 1
1078.57 1
1078.65 2
1078.72 2
1078.80 2
1078.87 2
1078.95 2
1079.02 2
1079.10 2
1079.17 2
1079.25 2
1079.33 2
1079.40 2
1079.48 2
1079.55 3
1079.63 4
1079.70 4
1079.78 5
1079.85 5
1079.93 5
1080.00 4
1080.08 4
1080.15 3
1080.23 3
1080.30 3
1080.38 3
1080.46 3
1080.53 3
1080.61 3
1080.68 3
1080.76 3
1080.83 3
1080.91 3
1080.98 3
1081.06 4
1081.13 4
1081.21 4
1081.28 4
1081.36 5
1081.44 5
1081.51 5
1081.59 4
1081.66 4
1081.74 4
1081.81 4
1081.89 3
1081.96 3
1082.04 3
1082.11 2
1082.19 3
1082.26 3
1082.34 3
1082.42 3
1082.49 3
1082.57 3
1082.64 3
1082.72 2
1082.79 2
1082.87 1
1082.94 0
1083.02 0
1083.09 0
1083.17 0
1083.25 0
1083.32 1
1083.40 1
1083.47 1
1083.55 2
1083.62 2
1083.70 2
1083.77 3
1083.85 3
1083.92 3
1084.00 2
1084.08 2
1084.15 2
1084.23 1
1084.30 1
1084.38 0
1084.45 0
1084.53 0
1084.60 0
1084.68 0
1084.75 0
1084.83 0
1084.91 0
1084.98 0
1085.06 0
1085.13 0
1085.21 1
1085.28 1
1085.36 2
1085.43 2
1085.51 3
1085.59 3
1085.66 3
1085.74 3
1085.81 3
1085.89 4
1085.96 4
1086.04 4
1086.11 4
1086.19 4
1086.27 4
1086.34 4
1086.42 4
1086.49 4
1086.57 4
1086.64 4
1086.72 4
1086.79 4
1086.87 4
1086.95 4
1087.02 3
1087.10 3
1087.17 3
1087.25 3
1087.32 3
1087.40 3
1087.47 3
1087.55 3
1087.63 3
1087.70 3
1087.78 3
1087.85 3
1087.93 2
1088.00 2
1088.08 2
1088.16 1
1088.23 1
1088.31 1
1088.38 2
1088.46 2
1088.53 3
1088.61 3
1088.68 4
1088.76 4
1088.84 4
1088.91 4
1088.99 4
1089.06 3
1089.14 3
1089.21 3
1089.29 3
1089.37 3
1089.44 3
1089.52 3
1089.59 4
1089.67 4
1089.74 4
1089.82 5
1089.90 5
1089.97 5
1090.05 4
1090.12 4
1090.20 3
1090.27 3
1090.35 2
1090.42 1
1090.50 1
1090.58 1
1090.65 1
1090.73 1
1090.80 1
1090.88 1
1090.95 2
1091.03 2
1091.11 2
1091.18 2
1091.26 2
1091.33 1
1091.41 1
1091.49 1
1091.56 1
1091.64 1
1091.71 1
1091.79 2
1091.86 2
1091.94 3
1092.02 3
1092.09 3
1092.17 3
1092.24 3
1092.32 3
1092.39 3
1092.47 3
1092.55 3
1092.62 3
1092.70 3
1092.77 3
1092.85 3
1092.92 3
1093.00 3
1093.08 3
1093.15 4
1093.23 4
1093.30 5
1093.38 6
1093.46 8
1093.53 10
1093.61 15
1093.68 20
1093.76 29
1093.83 40
1093.91 55
1093.99 74
1094.06 96
1094.14 122
1094.21 150
1094.29 181
1094.36 213
1094.44 248
1094.52 284
1094.59 324
1094.67 366
1094.74 409
1094.82 452
1094.90 494
1094.97 530
1095.05 561
1095.12 583
1095.20 597
1095.28 603
1095.35 603
1095.43 599
1095.50 593
1095.58 586
1095.65 579
1095.73 573
1095.81 566
1095.88 557
1095.96 547
1096.03 535
1096.11 521
1096.19 504
1096.26 486
1096.34 467
1096.41 447
1096.49 427
1096.57 408
1096.64 390
1096.72 372
1096.79 355
1096.87 338
1096.94 321
1097.02 304
1097.10 287
1097.17 270
1097.25 254
1097.32 238
1097.40 223
1097.48 209
1097.55 196
1097.63 183
1097.70 170
1097.78 158
1097.86 145
1097.93 132
1098.01 121
1098.08 110
1098.16 100
1098.24 91
1098.31 84
1098.39 78
1098.46 72
1098.54 67
1098.62 62
1098.69 57
1098.77 52
1098.84 48
1098.92 44
1099.00 41
1099.07 38
1099.15 36
1099.22 33
1099.30 31
1099.38 28
1099.45 26
1099.53 23
1099.60 21
1099.68 19
1099.76 18
1099.83 17
1099.91 16
1099.98 15
1100.06 14
1100.14 13
1100.21 13
1100.29 12
1100.36 12
1100.44 12
1100.52 11
1100.59 11
1100.67 11
1100.74 12
1100.82 12
1100.90 12
1100.97 12
1101.05 12
1101.12 12
1101.20 11
1101.28 10
1101.35 9
1101.43 8
1101.51 6
1101.58 5
1101.66 4
1101.73 4
1101.81 3
1101.89 3
1101.96 4
1102.04 4
1102.11 4
1102.19 4
1102.27 5
1102.34 5
1102.42 5
1102.49 6
1102.57 7
1102.65 8
1102.72 9
1102.80 10
1102.87 11
1102.95 11
1103.03 11
1103.10 12
1103.18 12
1103.26 12
1103.33 11
1103.41 11
1103.48 11
1103.56 11
1103.64 11
1103.71 11
1103.79 11
1103.86 11
1103.94 12
1104.02 12
1104.09 12
1104.17 12
1104.25 13
1104.32 13
1104.40 12
1104.47 12
1104.55 11
1104.63 10
1104.70 9
1104.78 8
1104.86 8
1104.93 8
1105.01 7
1105.08 7
1105.16 7
1105.24 7
1105.31 7
1105.39 7
1105.46 7
1105.54 7
1105.62 6
1105.69 6
1105.77 7
1105.85 7
1105.92 7
1106.00 7
1106.07 7
1106.15 7
1106.23 7
1106.30 7
1106.38 7
1106.46 8
1106.53 8
1106.61 10
1106.68 11
1106.76 12
1106.84 13
1106.91 14
1106.99 13
1107.07 12
1107.14 11
1107.22 10
1107.29 8
1107.37 7
1107.45 6
1107.52 6
1107.60 5
1107.68 5
1107.75 5
1107.83 5
1107.91 4
1107.98 4
1108.06 4
1108.13 5
1108.21 5
1108.29 6
1108.36 7
1108.44 8
1108.52 9
1108.59 9
1108.67 9
1108.74 9
1108.82 8
1108.90 7
1108.97 7
1109.05 6
1109.13 5
1109.20 5
1109.28 5
1109.36 6
1109.43 6
1109.51 6
1109.58 7
1109.66 7
1109.74 6
1109.81 6
1109.89 6
1109.97 6
1110.04 6
1110.12 6
1110.20 6
1110.27 7
1110.35 7
1110.42 7
1110.50 7
1110.58 7
1110.65 6
1110.73 6
1110.81 6
1110.88 5
1110.96 6
1111.04 6
1111.11 6
1111.19 6
1111.27 6
1111.34 5
1111.42 5
1111.49 5
1111.57 4
1111.65 4
1111.72 5
1111.80 5
1111.88 6
1111.95 7
1112.03 8
1112.11 9
1112.18 9
1112.26 9
1112.34 9
1112.41 9
1112.49 9
1112.56 9
1112.64 9
1112.72 9
1112.79 9
1112.87 10
1112.95 10
1113.02 10
1113.10 9
1113.18 8
1113.25 7
1113.33 6
1113.41 5
1113.48 4
1113.56 4
1113.64 3
1113.71 3
1113.79 3
1113.86 3
1113.94 4
1114.02 4
1114.09 4
1114.17 4
1114.25 5
1114.32 5
1114.40 5
1114.48 5
1114.55 5
1114.63 5
1114.71 5
1114.78 4
1114.86 4
1114.94 4
1115.01 3
1115.09 3
1115.17 3
1115.24 2
1115.32 2
1115.40 3
1115.47 3
1115.55 4
1115.63 4
1115.70 5
1115.78 6
1115.86 7
1115.93 8
1116.01 8
1116.08 8
1116.16 8
1116.24 7
1116.31 7
1116.39 6
1116.47 5
1116.54 5
1116.62 4
1116.70 4
1116.77 4
1116.85 4
1116.93 4
1117.00 4
1117.08 4
1117.16 4
1117.23 4
1117.31 4
1117.39 4
1117.46 4
1117.54 4
1117.62 5
1117.69 6
1117.77 6
1117.85 6
1117.92 6
1118.00 6
1118.08 5
1118.15 5
1118.23 5
1118.31 5
1118.38 5
1118.46 6
1118.54 6
1118.61 7
1118.69 8
1118.77 8
1118.84 8
1118.92 9
1119.00 9
1119.07 10
1119.15 11
1119.23 12
1119.30 12
1119.38 13
1119.46 13
1119.53 12
1119.61 12
1119.69 12
1119.76 11
1119.84 10
1119.92 10
1119.99 9
1120.07 9
1120.15 9
1120.22 9
1120.30 8
1120.38 8
1120.45 8
1120.53 8
1120.61 7
1120.68 7
1120.76 7
1120.84 7
1120.91 7
1120.99 7
1121.07 7
1121.15 7
1121.22 7
1121.30 8
1121.38 8
1121.45 8
1121.53 8
1121.61 9
1121.68 9
1121.76 9
1121.84 10
1121.91 10
1121.99 9
1122.07 9
1122.14 8
1122.22 7
1122.30 7
1122.37 7
1122.45 7
1122.53 8
1122.60 9
1122.68 10
1122.76 10
1122.83 10
1122.91 9
1122.99 8
1123.06 7
1123.14 6
1123.22 5
1123.30 4
1123.37 3
1123.45 2
1123.53 2
1123.60 2
1123.68 2
1123.76 3
1123.83 4
1123.91 5
1123.99 6
1124.06 7
1124.14 7
1124.22 7
1124.29 6
1124.37 6
1124.45 5
1124.53 5
1124.60 5
1124.68 5
1124.76 5
1124.83 5
1124.91 5
1124.99 5
1125.06 5
1125.14 5
1125.22 5
1125.29 5
1125.37 5
1125.45 5
1125.52 5
1125.60 4
1125.68 3
1125.76 3
1125.83 2
1125.91 2
1125.99 3
1126.06 3
1126.14 5
1126.22 6
1126.29 7
1126.37 7
1126.45 6
1126.52 6
1126.60 4
1126.68 3
1126.76 1
1126.83 1
1126.91 0
1126.99 0
1127.06 1
1127.14 2
1127.22 3
1127.29 4
1127.37 5
1127.45 6
1127.53 7
1127.60 7
1127.68 7
1127.76 7
1127.83 6
1127.91 5
1127.99 4
1128.06 3
1128.14 3
1128.22 2
1128.29 2
1128.37 3
1128.45 3
1128.53 3
1128.60 4
1128.68 4
1128.76 4
1128.83 4
1128.91 3
1128.99 3
1129.07 3
1129.14 2
1129.22 2
1129.30 1
1129.37 1
1129.45 0
1129.53 0
1129.60 0
1129.68 0
1129.76 0
1129.84 0
1129.91 0
1129.99 0
1130.07 2
1130.14 4
1130.22 5
1130.30 6
1130.38 6
1130.45 6
1130.53 5
1130.61 4
1130.68 3
1130.76 3
1130.84 2
1130.91 3
1130.99 3
1131.07 4
1131.15 6
1131.22 7
1131.30 8
1131.38 10
1131.45 11
1131.53 12
1131.61 12
1131.69 13
1131.76 13
1131.84 12
1131.92 12
1131.99 12
1132.07 12
1132.15 13
1132.23 14
1132.30 15
1132.38 17
1132.46 18
1132.53 20
1132.61 21
1132.69 22
1132.77 22
1132.84 22
1132.92 22
1133.00 22
1133.07 21
1133.15 21
1133.23 21
1133.31 21
1133.38 22
1133.46 23
1133.54 24
1133.61 26
1133.69 27
1133.77 28
1133.85 28
1133.92 28
1134.00 27
1134.08 26
1134.15 25
1134.23 24
1134.31 24
1134.39 25
1134.46 26
1134.54 27
1134.62 28
1134.70 29
1134.77 30
1134.85 30
1134.93 30
1135.00 30
1135.08 29
1135.16 28
1135.24 27
1135.31 26
1135.39 26
1135.47 26
1135.54 26
1135.62 26
1135.70 26
1135.78 26
1135.85 25
1135.93 24
1136.01 23
1136.09 22
1136.16 21
1136.24 21
1136.32 21
1136.39 22
1136.47 24
1136.55 26
1136.63 27
1136.70 29
1136.78 31
1136.86 32
1136.94 32
1137.01 32
1137.09 32
1137.17 32
1137.24 31
1137.32 29
1137.40 27
1137.48 25
1137.55 22
1137.63 19
1137.71 16
1137.79 15
1137.86 14
1137.94 14
1138.02 14
1138.10 14
1138.17 14
1138.25 14
1138.33 13
1138.40 12
1138.48 11
1138.56 10
1138.64 9
1138.71 8
1138.79 8
1138.87 8
1138.95 9
1139.02 10
1139.10 11
1139.18 12
1139.26 13
1139.33 14
1139.41 15
1139.49 16
1139.57 16
1139.64 16
1139.72 15
1139.80 14
1139.87 13
1139.95 13
1140.03 12
1140.11 13
1140.18 13
1140.26 15
1140.34 16
1140.42 17
1140.49 17
1140.57 17
1140.65 16
1140.73 15
1140.80 13
1140.88 11
1140.96 9
1141.04 8
1141.11 7
1141.19 7
1141.27 6
1141.35 6
1141.42 6
1141.50 5
1141.58 4
1141.66 4
1141.73 3
1141.81 2
1141.89 2
1141.97 2
1142.04 1
1142.12 1
1142.20 1
1142.28 1
1142.35 0
1142.43 0
1142.51 0
1142.59 0
1142.66 1
1142.74 2
1142.82 2
1142.90 3
1142.97 4
1143.05 4
1143.13 4
1143.21 4
1143.28 4
1143.36 5
1143.44 5
1143.52 5
1143.59 5
1143.67 5
1143.75 5
1143.83 4
1143.90 3
1143.98 2
1144.06 0
1144.14 0
1144.21 0
1144.29 0
1144.37 0
1144.45 0
1144.52 0
1144.60 0
1144.68 0
1144.76 1
1144.83 2
1144.91 3
1144.99 4
1145.07 4
1145.14 4
1145.22 5
1145.30 5
1145.38 6
1145.45 6
1145.53 7
1145.61 8
1145.69 9
1145.76 10
1145.84 11
1145.92 12
1146.00 13
1146.08 13
1146.15 14
1146.23 14
1146.31 14
1146.39 14
1146.46 14
1146.54 14
1146.62 14
1146.70 15
1146.77 16
1146.85 17
1146.93 18
1147.01 18
1147.08 18
1147.16 18
1147.24 17
1147.32 15
1147.39 14
1147.47 12
1147.55 11
1147.63 10
1147.71 8
1147.78 8
1147.86 7
1147.94 7
1148.02 7
1148.09 8
1148.17 8
1148.25 8
1148.33 9
1148.40 11
1148.48 12
1148.56 14
1148.64 16
1148.72 17
1148.79 19
1148.87 20
1148.95 21
1149.03 22
1149.10 23
1149.18 23
1149.26 24
1149.34 24
1149.41 25
1149.49 24
1149.57 24
1149.65 23
1149.73 22
1149.80 22
1149.88 22
1149.96 23
1150.04 24
1150.11 26
1150.19 28
1150.27 30
1150.35 32
1150.43 34
1150.50 36
1150.58 37
1150.66 38
1150.74 39
1150.81 38
1150.89 37
1150.97 37
1151.05 36
1151.13 36
1151.20 36
1151.28 36
1151.36 36
1151.44 36
1151.51 36
1151.59 37
1151.67 37
1151.75 37
1151.83 38
1151.90 37
1151.98 37
1152.06 36
1152.14 34
1152.21 33
1152.29 32
1152.37 32
1152.45 33
1152.53 35
1152.60 36
1152.68 38
1152.76 38
1152.84 38
1152.91 37
1152.99 35
1153.07 33
1153.15 30
1153.23 28
1153.30 25
1153.38 24
1153.46 22
1153.54 22
1153.62 22
1153.69 22
1153.77 21
1153.85 21
1153.93 21
1154.00 20
1154.08 20
1154.16 19
1154.24 19
1154.32 18
1154.39 18
1154.47 17
1154.55 17
1154.63 18
1154.71 18
1154.78 19
1154.86 20
1154.94 21
1155.02 22
1155.10 22
1155.17 22
1155.25 21
1155.33 20
1155.41 19
1155.48 18
1155.56 16
1155.64 15
1155.72 15
1155.80 14
1155.87 13
1155.95 12
1156.03 11
1156.11 11
1156.19 11
1156.26 11
1156.34 11
1156.42 12
1156.50 12
1156.58 12
1156.65 12
1156.73 12
1156.81 11
1156.89 10
1156.97 9
1157.04 8
1157.12 7
1157.20 7
1157.28 6
1157.36 6
1157.43 6
1157.51 7
1157.59 8
1157.67 9
1157.75 11
1157.82 14
1157.90 16
1157.98 18
1158.06 20
1158.14 21
1158.21 21
1158.29 21
1158.37 20
1158.45 19
1158.53 18
1158.60 18
1158.68 18
1158.76 19
1158.84 20
1158.92 22
1158.99 22
1159.07 23
1159.15 23
1159.23 23
1159.31 22
1159.38 22
1159.46 21
1159.54 20
1159.62 19
1159.70 18
1159.77 17
1159.85 15
1159.93 14
1160.01 13
1160.09 11
1160.17 10
1160.24 10
1160.32 9
1160.40 9
1160.48 9
1160.56 9
1160.63 10
1160.71 10
1160.79 10
1160.87 10
1160.95 10
1161.02 10
1161.10 9
1161.18 8
1161.26 7
1161.34 7
1161.41 7
1161.49 7
1161.57 7
1161.65 7
1161.73 6
1161.81 6
1161.88 5
1161.96 4
1162.04 3
1162.12 2
1162.20 2
1162.27 2
1162.35 3
1162.43 3
1162.51 4
1162.59 6
1162.67 6
1162.74 7
1162.82 8
1162.90 8
1162.98 9
1163.06 9
1163.13 10
1163.21 10
1163.29 11
1163.37 11
1163.45 12
1163.53 12
1163.60 11
1163.68 11
1163.76 10
1163.84 9
1163.92 8
1163.99 8
1164.07 7
1164.15 6
1164.23 6
1164.31 6
1164.39 6
1164.46 6
1164.54 6
1164.62 6
1164.70 6
1164.78 5
1164.85 4
1164.93 3
1165.01 2
1165.09 2
1165.17 2
1165.25 2
1165.32 3
1165.40 4
1165.48 6
1165.56 8
1165.64 11
1165.72 13
1165.79 16
1165.87 19
1165.95 22
1166.03 25
1166.11 28
1166.19 30
1166.26 31
1166.34 32
1166.42 33
1166.50 32
1166.58 31
1166.65 30
1166.73 28
1166.81 26
1166.89 25
1166.97 23
1167.05 22
1167.12 21
1167.20 20
1167.28 19
1167.36 18
1167.44 18
1167.52 17
1167.59 17
1167.67 17
1167.75 18
1167.83 19
1167.91 20
1167.99 21
1168.06 21
1168.14 20
1168.22 20
1168.30 19
1168.38 18
1168.46 17
1168.53 17
1168.61 18
1168.69 18
1168.77 19
1168.85 20
1168.93 20
1169.01 20
1169.08 20
1169.16 20
1169.24 19
1169.32 19
1169.40 19
1169.48 19
1169.55 19
1169.63 19
1169.71 19
1169.79 20
1169.87 20
1169.95 20
1170.02 20
1170.10 19
1170.18 17
1170.26 16
1170.34 15
1170.42 14
1170.49 13
1170.57 12
1170.65 12
1170.73 13
1170.81 14
1170.89 16
1170.97 18
1171.04 21
1171.12 22
1171.20 24
1171.28 24
1171.36 23
1171.44 22
1171.51 20
1171.59 19
1171.67 19
1171.75 19
1171.83 19
1171.91 20
1171.99 20
1172.06 20
1172.14 19
1172.22 18
1172.30 17
1172.38 17
1172.46 16
1172.53 16
1172.61 16
1172.69 16
1172.77 15
1172.85 14
1172.93 13
1173.01 11
1173.08 10
1173.16 10
1173.24 10
1173.32 12
1173.40 14
1173.48 17
1173.56 20
1173.63 22
1173.71 23
1173.79 23
1173.87 22
1173.95 20
1174.03 18
1174.11 16
1174.18 15
1174.26 15
1174.34 15
1174.42 15
1174.50 15
1174.58 15
1174.66 15
1174.73 14
1174.81 13
1174.89 12
1174.97 12
1175.05 11
1175.13 11
1175.21 11
1175.28 10
1175.36 9
1175.44 8
1175.52 6
1175.60 5
1175.68 4
1175.76 4
1175.83 5
1175.91 7
1175.99 9
1176.07 11
1176.15 13
1176.23 14
1176.31 15
1176.38 14
1176.46 13
1176.54 12
1176.62 11
1176.70 11
1176.78 10
1176.86 11
1176.93 12
1177.01 14
1177.09 16
1177.17 17
1177.25 19
1177.33 19
1177.41 19
1177.49 18
1177.56 16
1177.64 14
1177.72 12
1177.80 11
1177.88 10
1177.96 9
1178.04 9
1178.11 9
1178.19 10
1178.27 11
1178.35 13
1178.43 15
1178.51 17
1178.59 18
1178.67 19
1178.74 19
1178.82 19
1178.90 18
1178.98 17
1179.06 17
1179.14 17
1179.22 17
1179.30 18
1179.37 20
1179.45 22
1179.53 24
1179.61 25
1179.69 26
1179.77 27
1179.85 26
1179.93 26
1180.00 25
1180.08 24
1180.16 23
1180.24 22
1180.32 22
1180.40 22
1180.48 21
1180.56 21
1180.63 21
1180.71 21
1180.79 22
1180.87 22
1180.95 23
1181.03 24
1181.11 25
1181.19 27
1181.26 30
1181.34 33
1181.42 37
1181.50 41
1181.58 46
1181.66 50
1181.74 53
1181.82 57
1181.89 60
1181.97 63
1182.05 67
1182.13 71
1182.21 74
1182.29 77
1182.37 77
1182.45 76
1182.53 74
1182.60 71
1182.68 68
1182.76 66
1182.84 66
1182.92 68
1183.00 70
1183.08 73
1183.16 76
1183.23 77
1183.31 78
1183.39 78
1183.47 78
1183.55 78
1183.63 78
1183.71 78
1183.79 79
1183.87 78
1183.94 78
1184.02 76
1184.10 74
1184.18 72
1184.26 69
1184.34 66
1184.42 62
1184.50 58
1184.58 54
1184.65 50
1184.73 46
1184.81 43
1184.89 42
1184.97 41
1185.05 41
1185.13 42
1185.21 43
1185.29 44
1185.37 45
1185.44 44
1185.52 43
1185.60 42
1185.68 40
1185.76 39
1185.84 37
1185.92 35
1186.00 34
1186.08 33
1186.15 32
1186.23 31
1186.31 31
1186.39 30
1186.47 30
1186.55 30
1186.63 30
1186.71 30
1186.79 30
1186.87 30
1186.94 29
1187.02 29
1187.10 28
1187.18 28
1187.26 27
1187.34 26
1187.42 25
1187.50 25
1187.58 25
1187.65 24
1187.73 24
1187.81 24
1187.89 24
1187.97 24
1188.05 23
1188.13 23
1188.21 22
1188.29 21
1188.37 20
1188.45 20
1188.52 19
1188.60 19
1188.68 19
1188.76 19
1188.84 18
1188.92 18
1189.00 17
1189.08 16
1189.16 15
1189.24 14
1189.31 13
1189.39 13
1189.47 14
1189.55 15
1189.63 18
1189.71 20
1189.79 22
1189.87 25
1189.95 26
1190.03 27
1190.11 27
1190.18 27
1190.26 26
1190.34 25
1190.42 25
1190.50 24
1190.58 25
1190.66 25
1190.74 26
1190.82 28
1190.90 28
1190.98 28
1191.05 28
1191.13 26
1191.21 24
1191.29 21
1191.37 18
1191.45 16
1191.53 15
1191.61 14
1191.69 14
1191.77 15
1191.85 16
1191.92 18
1192.00 19
1192.08 20
1192.16 20
1192.24 20
1192.32 19
1192.40 17
1192.48 15
1192.56 12
1192.64 10
1192.72 9
1192.80 8
1192.87 7
1192.95 8
1193.03 8
1193.11 9
1193.19 9
1193.27 9
1193.35 10
1193.43 10
1193.51 10
1193.59 11
1193.67 11
1193.75 12
1193.83 13
1193.90 14
1193.98 14
1194.06 15
1194.14 15
1194.22 15
1194.30 14
1194.38 13
1194.46 13
1194.54 13
1194.62 13
1194.70 15
1194.78 16
1194.86 18
1194.93 19
1195.01 19
1195.09 19
1195.17 18
1195.25 17
1195.33 16
1195.41 16
1195.49 16
1195.57 16
1195.65 16
1195.73 16
1195.81 16
1195.89 16
1195.96 15
1196.04 15
1196.12 14
1196.20 14
1196.28 14
1196.36 14
1196.44 14
1196.52 14
1196.60 13
1196.68 12
1196.76 11
1196.84 9
1196.92 7
1197.00 5
1197.07 3
1197.15 2
1197.23 1
1197.31 1
1197.39 2
1197.47 3
1197.55 5
1197.63 7
1197.71 8
1197.79 9
1197.87 9
1197.95 9
1198.03 8
1198.11 7
1198.19 6
1198.26 5
1198.34 5
1198.42 5
1198.50 6
1198.58 7
1198.66 9
1198.74 11
1198.82 12
1198.90 14
1198.98 15
1199.06 15
1199.14 15
1199.22 15
1199.30 14
1199.38 13
1199.46 12
1199.53 10
1199.61 8
1199.69 7
1199.77 5
1199.85 4
1199.93 2
1200.01 1
1200.09 1
1200.17 1
1200.25 1
1200.33 2
1200.41 3
1200.49 4
1200.57 5
1200.65 7
1200.73 9
1200.81 11
1200.89 13
1200.96 15
1201.04 16
1201.12 17
1201.20 16
1201.28 14
1201.36 11
1201.44 8
1201.52 5
1201.60 4
1201.68 3
1201.76 4
1201.84 6
1201.92 8
1202.00 10
1202.08 12
1202.16 13
1202.24 13
1202.32 12
1202.39 11
1202.47 10
1202.55 9
1202.63 9
1202.71 9
1202.79 9
1202.87 10
1202.95 10
1203.03 9
1203.11 8
1203.19 6
1203.27 3
1203.35 1
1203.43 0
1203.51 0
1203.59 0
1203.67 0
1203.75 0
1203.83 0
1203.91 0
1203.99 0
1204.06 1
1204.14 4
1204.22 7
1204.30 10
1204.38 12
1204.46 13
1204.54 13
1204.62 12
1204.70 11
1204.78 9
1204.86 7
1204.94 5
1205.02 4
1205.10 3
1205.18 3
1205.26 3
1205.34 3
1205.42 4
1205.50 5
1205.58 6
1205.66 7
1205.74 8
1205.82 9
1205.90 10
1205.97 11
1206.05 13
1206.13 14
1206.21 16
1206.29 17
1206.37 19
1206.45 20
1206.53 22
1206.61 22
1206.69 23
1206.77 23
1206.85 23
1206.93 23
1207.01 23
1207.09 24
1207.17 24
1207.25 25
1207.33 25
1207.41 25
1207.49 24
1207.57 22
1207.65 19
1207.73 16
1207.81 13
1207.89 11
1207.97 9
1208.05 8
1208.13 8
1208.20 9
1208.28 9
1208.36 10
1208.44 11
1208.52 12
1208.60 13
1208.68 14
1208.76 15
1208.84 16
1208.92 16
1209.00 16
1209.08 16
1209.16 16
1209.24 15
1209.32 15
1209.40 15
1209.48 16
1209.56 19
1209.64 21
1209.72 25
1209.80 27
1209.88 29
1209.96 30
1210.04 30
1210.12 29
1210.20 28
1210.28 26
1210.36 24
1210.44 23
1210.52 22
1210.60 23
1210.68 25
1210.76 28
1210.84 31
1210.92 35
1211.00 39
1211.08 41
1211.15 44
1211.23 45
1211.31 46
1211.39 46
1211.47 45
1211.55 45
1211.63 44
1211.71 43
1211.79 42
1211.87 40
1211.95 39
1212.03 37
1212.11 35
1212.19 33
1212.27 30
1212.35 27
1212.43 24
1212.51 21
1212.59 18
1212.67 17
1212.75 17
1212.83 17
1212.91 19
1212.99 22
1213.07 25
1213.15 28
1213.23 31
1213.31 33
1213.39 35
1213.47 36
1213.55 38
1213.63 39
1213.71 41
1213.79 43
1213.87 46
1213.95 49
1214.03 52
1214.11 54
1214.19 55
1214.27 55
1214.35 54
1214.43 52
1214.51 49
1214.59 45
1214.67 42
1214.75 38
1214.83 35
1214.91 31
1214.99 28
1215.07 24
1215.15 21
1215.23 18
1215.31 17
1215.39 16
1215.47 16
1215.55 18
1215.63 20
1215.71 23
1215.79 27
1215.87 31
1215.95 35
1216.03 40
1216.11 44
1216.19 47
1216.27 50
1216.35 51
1216.43 51
1216.51 50
1216.59 49
1216.67 48
1216.75 47
1216.83 46
1216.91 46
1216.99 45
1217.07 44
1217.15 42
1217.23 39
1217.31 36
1217.39 33
1217.47 30
1217.55 27
1217.63 24
1217.71 22
1217.79 21
1217.87 20
1217.95 19
1218.03 19
1218.11 19
1218.19 21
1218.27 24
1218.35 27
1218.43 30
1218.51 33
1218.59 35
1218.67 36
1218.75 36
1218.83 36
1218.91 34
1218.99 33
1219.07 31
1219.15 30
1219.23 29
1219.31 29
1219.39 29
1219.47 30
1219.55 32
1219.63 33
1219.71 34
1219.79 34
1219.87 33
1219.95 30
1220.03 27
1220.11 23
1220.19 19
1220.27 17
1220.35 16
1220.43 17
1220.51 18
1220.59 21
1220.67 23
1220.75 25
1220.83 27
1220.91 28
1220.99 29
1221.07 30
1221.15 31
1221.23 32
1221.31 33
1221.39 33
1221.47 33
1221.55 32
1221.63 31
1221.71 30
1221.79 29
1221.87 28
1221.95 28
1222.03 28
1222.11 28
1222.19 30
1222.27 32
1222.35 34
1222.43 37
1222.51 41
1222.59 46
1222.67 50
1222.75 56
1222.83 62
1222.91 69
1222.99 78
1223.07 89
1223.15 103
1223.23 121
1223.31 141
1223.39 166
1223.47 195
1223.55 227
1223.63 262
1223.71 299
1223.79 337
1223.87 377
1223.95 417
1224.03 458
1224.11 500
1224.19 540
1224.27 579
1224.35 615
1224.43 646
1224.51 671
1224.60 689
1224.68 700
1224.76 704
1224.84 703
1224.92 699
1225.00 694
1225.08 689
1225.16 686
1225.24 684
1225.32 682
1225.40 679
1225.48 674
1225.56 664
1225.64 649
1225.72 629
1225.80 603
1225.88 573
1225.96 540
1226.04 506
1226.12 472
1226.20 440
1226.28 409
1226.36 382
1226.44 357
1226.52 336
1226.60 316
1226.68 298
1226.76 283
1226.84 268
1226.92 255
1227.00 242
1227.08 229
1227.16 216
1227.24 203
1227.32 190
1227.40 178
1227.48 167
1227.57 158
1227.65 151
1227.73 146
1227.81 142
1227.89 139
1227.97 137
1228.05 134
1228.13 131
1228.21 127
1228.29 122
1228.37 116
1228.45 109
1228.53 103
1228.61 97
1228.69 92
1228.77 88
1228.85 84
1228.93 80
1229.01 77
1229.09 74
1229.17 71
1229.25 68
1229.33 65
1229.41 62
1229.49 59
1229.57 56
1229.65 53
1229.73 49
1229.82 46
1229.90 43
1229.98 40
1230.06 38
1230.14 37
1230.22 36
1230.30 36
1230.38 37
1230.46 38
1230.54 40
1230.62 42
1230.70 44
1230.78 46
1230.86 47
1230.94 47
1231.02 47
1231.10 45
1231.18 43
1231.26 41
1231.34 39
1231.42 38
1231.50 37
1231.58 37
1231.66 37
1231.75 36
1231.83 36
1231.91 35
1231.99 34
1232.07 31
1232.15 29
1232.23 26
1232.31 24
1232.39 22
1232.47 21
1232.55 21
1232.63 23
1232.71 25
1232.79 28
1232.87 32
1232.95 35
1233.03 37
1233.11 38
1233.19 39
1233.27 39
1233.35 38
1233.44 37
1233.52 35
1233.60 34
1233.68 33
1233.76 32
1233.84 32
1233.92 32
1234.00 33
1234.08 35
1234.16 37
1234.24 39
1234.32 42
1234.40 44
1234.48 46
1234.56 47
1234.64 47
1234.72 46
1234.80 43
1234.89 40
1234.97 36
1235.05 32
1235.13 29
1235.21 27
1235.29 26
1235.37 25
1235.45 25
1235.53 25
1235.61 25
1235.69 24
1235.77 22
1235.85 21
1235.93 19
1236.01 18
1236.09 17
1236.17 18
1236.25 18
1236.34 19
1236.42 21
1236.50 21
1236.58 21
1236.66 21
1236.74 21
1236.82 21
1236.90 21
1236.98 22
1237.06 23
1237.14 24
1237.22 26
1237.30 27
1237.38 27
1237.46 27
1237.54 26
1237.63 24
1237.71 22
1237.79 21
1237.87 19
1237.95 19
1238.03 19
1238.11 20
1238.19 21
1238.27 23
1238.35 23
1238.43 23
1238.51 23
1238.59 21
1238.67 20
1238.75 19
1238.84 18
1238.92 17
1239.00 17
1239.08 18
1239.16 20
1239.24 22
1239.32 25
1239.40 27
1239.48 29
1239.56 31
1239.64 30
1239.72 29
1239.80 26
1239.88 22
1239.97 18
1240.05 15
1240.13 12
1240.21 11
1240.29 11
1240.37 11
1240.45 12
1240.53 13
1240.61 14
1240.69 15
1240.77 16
1240.85 16
1240.93 16
1241.02 17
1241.10 18
1241.18 19
1241.26 20
1241.34 22
1241.42 23
1241.50 24
1241.58 24
1241.66 24
1241.74 23
1241.82 22
1241.90 21
1241.98 20
1242.07 19
1242.15 18
1242.23 18
1242.31 17
1242.39 18
1242.47 19
1242.55 20
1242.63 22
1242.71 25
1242.79 27
1242.87 28
1242.95 29
1243.03 29
1243.12 28
1243.20 27
1243.28 25
1243.36 23
1243.44 22
1243.52 21
1243.60 20
1243.68 20
1243.76 21
1243.84 22
1243.92 23
1244.00 24
1244.09 26
1244.17 27
1244.25 29
1244.33 29
1244.41 29
1244.49 29
1244.57 28
1244.65 26
1244.73 23
1244.81 21
1244.89 18
1244.98 15
1245.06 13
1245.14 10
1245.22 8
1245.30 5
1245.38 2
1245.46 0
1245.54 0
1245.62 0
1245.70 0
1245.78 0
1245.87 0
1245.95 0
1246.03 4
1246.11 9
1246.19 13
1246.27 16
1246.35 17
1246.43 17
1246.51 16
1246.59 14
1246.67 11
1246.76 8
1246.84 6
1246.92 4
1247.00 2
1247.08 2
1247.16 2
1247.24 2
1247.32 3
1247.40 3
1247.48 3
1247.57 2
1247.65 0
1247.73 0
1247.81 0
1247.89 0
1247.97 0
1248.05 0
1248.13 1
1248.21 5
1248.29 10
1248.37 14
1248.46 17
1248.54 18
1248.62 19
1248.70 18
1248.78 16
1248.86 14
1248.94 13
1249.02 12
1249.10 11
1249.19 12
1249.27 13
1249.35 15
1249.43 17
1249.51 19
1249.59 20
1249.67 21
1249.75 22
1249.83 22
1249.91 22
1250.00 22
1250.08 21
1250.16 20
1250.24 20
1250.32 20
1250.40 21
1250.48 22
1250.56 24
1250.64 27
1250.73 30
1250.81 33
1250.89 37
1250.97 40
1251.05 43
1251.13 45
1251.21 46
1251.29 47
1251.37 47
1251.45 47
1251.54 46
1251.62 45
1251.70 44
1251.78 42
1251.86 40
1251.94 37
1252.02 35
1252.10 34
1252.18 33
1252.27 33
1252.35 34
1252.43 36
1252.51 38
1252.59 39
1252.67 39
1252.75 38
1252.83 36
1252.91 34
1253.00 31
1253.08 29
1253.16 29
1253.24 29
1253.32 30
1253.40 32
1253.48 34
1253.56 35
1253.65 35
1253.73 34
1253.81 32
1253.89 29
1253.97 26
1254.05 24
1254.13 23
1254.21 24
1254.29 26
1254.38 29
1254.46 32
1254.54 35
1254.62 37
1254.70 36
1254.78 34
1254.86 31
1254.94 27
1255.03 23
1255.11 21
1255.19 21
1255.27 22
1255.35 24
1255.43 26
1255.51 29
1255.59 31
1255.68 34
1255.76 37
1255.84 40
1255.92 43
1256.00 46
1256.08 49
1256.16 51
1256.24 51
1256.33 51
1256.41 49
1256.49 47
1256.57 44
1256.65 42
1256.73 40
1256.81 38
1256.89 37
1256.98 36
1257.06 36
1257.14 37
1257.22 38
1257.30 39
1257.38 41
1257.46 42
1257.54 43
1257.63 43
1257.71 43
1257.79 43
1257.87 43
1257.95 43
1258.03 43
1258.11 42
1258.19 41
1258.28 40
1258.36 40
1258.44 40
1258.52 40
1258.60 41
1258.68 42
1258.76 44
1258.85 44
1258.93 45
1259.01 45
1259.09 44
1259.17 44
1259.25 45
1259.33 46
1259.41 48
1259.50 49
1259.58 50
1259.66 50
1259.74 49
1259.82 46
1259.90 43
1259.98 40
1260.07 38
1260.15 37
1260.23 37
1260.31 39
1260.39 41
1260.47 43
1260.55 45
1260.64 45
1260.72 45
1260.80 45
1260.88 44
1260.96 43
1261.04 43
1261.12 43
1261.21 44
1261.29 45
1261.37 46
1261.45 46
1261.53 45
1261.61 42
1261.69 40
1261.78 36
1261.86 33
1261.94 31
1262.02 29
1262.10 29
1262.18 30
1262.26 31
1262.35 33
1262.43 34
1262.51 35
1262.59 35
1262.67 34
1262.75 33
1262.83 33
1262.92 33
1263.00 33
1263.08 34
1263.16 35
1263.24 36
1263.32 36
1263.40 35
1263.49 33
1263.57 31
1263.65 28
1263.73 26
1263.81 25
1263.89 23
1263.97 22
1264.06 21
1264.14 20
1264.22 18
1264.30 17
1264.38 16
1264.46 15
1264.55 14
1264.63 14
1264.71 15
1264.79 15
1264.87 17
1264.95 18
1265.03 20
1265.12 21
1265.20 21
1265.28 21
1265.36 21
1265.44 20
1265.52 19
1265.61 19
1265.69 18
1265.77 17
1265.85 16
1265.93 15
1266.01 13
1266.09 10
1266.18 7
1266.26 5
1266.34 3
1266.42 2
1266.50 2
1266.58 4
1266.67 6
1266.75 9
1266.83 12
1266.91 14
1266.99 16
1267.07 17
1267.16 18
1267.24 18
1267.32 19
1267.40 20
1267.48 22
1267.56 24
1267.65 28
1267.73 33
1267.81 37
1267.89 40
1267.97 43
1268.05 44
1268.13 44
1268.22 44
1268.30 45
1268.38 46
1268.46 48
1268.54 51
1268.62 55
1268.71 58
1268.79 61
1268.87 63
1268.95 63
1269.03 62
1269.11 59
1269.20 56
1269.28 53
1269.36 49
1269.44 46
1269.52 43
1269.60 41
1269.69 38
1269.77 35
1269.85 33
1269.93 32
1270.01 30
1270.09 30
1270.18 30
1270.26 31
1270.34 32
1270.42 33
1270.50 33
1270.59 34
1270.67 33
1270.75 32
1270.83 32
1270.91 31
1270.99 30
1271.08 30
1271.16 31
1271.24 31
1271.32 33
1271.40 34
1271.48 36
1271.57 38
1271.65 39
1271.73 42
1271.81 45
1271.89 49
1271.97 54
1272.06 60
1272.14 66
1272.22 72
1272.30 78
1272.38 82
1272.47 85
1272.55 86
1272.63 86
1272.71 85
1272.79 83
1272.87 79
1272.96 76
1273.04 72
1273.12 69
1273.20 67
1273.28 66
1273.37 66
1273.45 67
1273.53 68
1273.61 68
1273.69 68
1273.77 67
1273.86 65
1273.94 63
1274.02 61
1274.10 60
1274.18 59
1274.27 60
1274.35 61
1274.43 63
1274.51 66
1274.59 68
1274.67 71
1274.76 73
1274.84 74
1274.92 74
1275.00 74
1275.08 73
1275.17 72
1275.25 71
1275.33 70
1275.41 70
1275.49 71
1275.57 72
1275.66 73
1275.74 74
1275.82 74
1275.90 72
1275.98 69
1276.07 64
1276.15 59
1276.23 53
1276.31 48
1276.39 44
1276.48 42
1276.56 40
1276.64 40
1276.72 40
1276.80 40
1276.89 39
1276.97 38
1277.05 36
1277.13 33
1277.21 30
1277.29 26
1277.38 24
1277.46 22
1277.54 20
1277.62 20
1277.70 20
1277.79 22
1277.87 23
1277.95 25
1278.03 26
1278.11 27
1278.20 27
1278.28 26
1278.36 25
1278.44 23
1278.52 20
1278.61 18
1278.69 16
1278.77 15
1278.85 14
1278.93 14
1279.02 15
1279.10 16
1279.18 17
1279.26 17
1279.34 17
1279.43 15
1279.51 12
1279.59 8
1279.67 4
1279.75 0
1279.84 0
1279.92 0
1280.00 0
1280.08 0
1280.16 0
1280.25 0
1280.33 0
1280.41 1
1280.49 2
1280.57 4
1280.66 5
1280.74 6
1280.82 7
1280.90 7
1280.98 8
1281.07 10
1281.15 12
1281.23 14
1281.31 16
1281.39 19
1281.48 20
1281.56 22
1281.64 23
1281.72 24
1281.80 25
1281.89 27
1281.97 29
1282.05 31
1282.13 33
1282.22 33
1282.30 33
1282.38 32
1282.46 31
1282.54 29
1282.63 27
1282.71 25
1282.79 24
1282.87 24
1282.95 23
1283.04 23
1283.12 22
1283.20 22
1283.28 21
1283.36 20
1283.45 20
1283.53 20
1283.61 20
1283.69 20
1283.78 20
1283.86 20
1283.94 20
1284.02 20
1284.10 20
1284.19 20
1284.27 21
1284.35 22
1284.43 24
1284.51 25
1284.60 26
1284.68 27
1284.76 27
1284.84 26
1284.93 25
1285.01 24
1285.09 24
1285.17 25
1285.25 27
1285.34 29
1285.42 31
1285.50 34
1285.58 35
1285.67 36
1285.75 35
1285.83 33
1285.91 31
1285.99 28
1286.08 26
1286.16 24
1286.24 24
1286.32 25
1286.41 27
1286.49 29
1286.57 31
1286.65 31
1286.73 30
1286.82 28
1286.90 26
1286.98 24
1287.06 23
1287.15 24
1287.23 26
1287.31 30
1287.39 33
1287.47 36
1287.56 38
1287.64 37
1287.72 35
1287.80 31
1287.89 26
1287.97 21
1288.05 16
1288.13 13
1288.21 11
1288.30 10
1288.38 11
1288.46 14
1288.54 18
1288.63 22
1288.71 28
1288.79 34
1288.87 40
1288.96 46
1289.04 51
1289.12 55
1289.20 57
1289.28 58
1289.37 58
1289.45 58
1289.53 58
1289.61 59
1289.70 61
1289.78 65
1289.86 69
1289.94 73
1290.03 78
1290.11 83
1290.19 87
1290.27 90
1290.35 93
1290.44 95
1290.52 97
1290.60 99
1290.68 99
1290.77 99
1290.85 98
1290.93 97
1291.01 96
1291.10 95
1291.18 93
1291.26 92
1291.34 90
1291.43 89
1291.51 86
1291.59 83
1291.67 80
1291.76 77
1291.84 73
1291.92 69
1292.00 65
1292.08 61
1292.17 57
1292.25 53
1292.33 48
1292.41 44
1292.50 39
1292.58 35
1292.66 31
1292.74 29
1292.83 27
1292.91 26
1292.99 25
1293.07 25
1293.16 24
1293.24 23
1293.32 22
1293.40 20
1293.49 18
1293.57 17
1293.65 16
1293.73 17
1293.82 19
1293.90 22
1293.98 25
1294.06 29
1294.15 31
1294.23 33
1294.31 33
1294.39 33
1294.48 31
1294.56 28
1294.64 25
1294.72 22
1294.81 20
1294.89 18
1294.97 17
1295.05 18
1295.14 20
1295.22 24
1295.30 28
1295.38 32
1295.47 35
1295.55 38
1295.63 40
1295.71 41
1295.80 43
1295.88 45
1295.96 47
1296.04 49
1296.13 50
1296.21 50
1296.29 48
1296.37 45
1296.46 40
1296.54 34
1296.62 29
1296.70 24
1296.79 20
1296.87 17
1296.95 15
1297.03 15
1297.12 15
1297.20 17
1297.28 19
1297.36 21
1297.45 22
1297.53 23
1297.61 23
1297.69 23
1297.78 22
1297.86 20
1297.94 19
1298.02 18
1298.11 17
1298.19 18
1298.27 19
1298.35 21
1298.44 23
1298.52 25
1298.60 26
1298.69 26
1298.77 25
1298.85 22
1298.93 19
1299.02 16
1299.10 13
1299.18 11
1299.26 10
1299.35 11
1299.43 14
1299.51 17
1299.59 21
1299.68 25
1299.76 29
1299.84 32
1299.92 34
1300.01 36
1300.09 36
1300.17 36
1300.26 36
1300.34 35
1300.42 34
1300.50 33
1300.59 34
1300.67 35
1300.75 39
1300.83 43
1300.92 49
1301.00 55
1301.08 61
1301.16 65
1301.25 68
1301.33 70
1301.41 71
1301.50 72
1301.58 73
1301.66 74
1301.74 75
1301.83 77
1301.91 79
1301.99 80
1302.07 82
1302.16 85
1302.24 88
1302.32 92
1302.41 97
1302.49 104
1302.57 111
1302.65 119
1302.74 127
1302.82 133
1302.90 139
1302.98 142
1303.07 144
1303.15 144
1303.23 143
1303.32 139
1303.40 135
1303.48 129
1303.56 122
1303.65 114
1303.73 106
1303.81 98
1303.90 91
1303.98 84
1304.06 78
1304.14 74
1304.23 71
1304.31 70
1304.39 69
1304.47 68
1304.56 67
1304.64 65
1304.72 61
1304.81 57
1304.89 51
1304.97 45
1305.05 39
1305.14 32
1305.22 27
1305.30 24
1305.39 22
1305.47 23
1305.55 25
1305.63 30
1305.72 35
1305.80 39
1305.88 43
1305.97 45
1306.05 44
1306.13 41
1306.21 36
1306.30 30
1306.38 24
1306.46 19
1306.55 14
1306.63 12
1306.71 10
1306.79 10
1306.88 10
1306.96 11
1307.04 12
1307.13 12
1307.21 12
1307.29 11
1307.37 10
1307.46 8
1307.54 6
1307.62 5
1307.71 4
1307.79 4
1307.87 5
1307.95 7
1308.04 10
1308.12 13
1308.20 15
1308.29 17
1308.37 17
1308.45 17
1308.54 17
1308.62 16
1308.70 16
1308.78 16
1308.87 17
1308.95 18
1309.03 21
1309.12 23
1309.20 25
1309.28 25
1309.36 25
1309.45 23
1309.53 19
1309.61 14
1309.70 8
1309.78 3
1309.86 0
1309.95 0
1310.03 0
1310.11 0
1310.19 0
1310.28 0
1310.36 0
1310.44 0
1310.53 1
1310.61 6
1310.69 11
1310.78 17
1310.86 22
1310.94 27
1311.02 32
1311.11 38
1311.19 44
1311.27 50
1311.36 57
1311.44 64
1311.52 70
1311.61 76
1311.69 80
1311.77 83
1311.85 83
1311.94 82
1312.02 78
1312.10 73
1312.19 68
1312.27 63
1312.35 59
1312.44 57
1312.52 56
1312.60 57
1312.68 60
1312.77 63
1312.85 66
1312.93 68
1313.02 70
1313.10 72
1313.18 72
1313.27 71
1313.35 70
1313.43 67
1313.52 64
1313.60 61
1313.68 59
1313.76 57
1313.85 55
1313.93 54
1314.01 52
1314.10 50
1314.18 46
1314.26 43
1314.35 39
1314.43 35
1314.51 32
1314.60 30
1314.68 28
1314.76 27
1314.85 26
1314.93 25
1315.01 24
1315.09 24
1315.18 24
1315.26 25
1315.34 27
1315.43 29
1315.51 32
1315.59 35
1315.68 38
1315.76 42
1315.84 45
1315.93 47
1316.01 48
1316.09 49
1316.18 49
1316.26 47
1316.34 45
1316.42 43
1316.51 39
1316.59 34
1316.67 29
1316.76 24
1316.84 19
1316.92 15
1317.01 12
1317.09 11
1317.17 12
1317.26 14
1317.34 18
1317.42 22
1317.51 26
1317.59 30
1317.67 32
1317.76 33
1317.84 32
1317.92 31
1318.01 29
1318.09 27
1318.17 26
1318.26 25
1318.34 25
1318.42 27
1318.51 29
1318.59 32
1318.67 35
1318.75 38
1318.84 40
1318.92 43
1319.00 45
1319.09 46
1319.17 47
1319.25 48
1319.34 48
1319.42 48
1319.50 48
1319.59 47
1319.67 47
1319.75 46
1319.84 46
1319.92 46
1320.00 46
1320.09 47
1320.17 47
1320.25 48
1320.34 50
1320.42 51
1320.50 51
1320.59 52
1320.67 52
1320.75 51
1320.84 50
1320.92 48
1321.00 46
1321.09 44
1321.17 42
1321.25 40
1321.34 38
1321.42 35
1321.50 32
1321.59 29
1321.67 26
1321.75 22
1321.84 18
1321.92 14
1322.00 10
1322.09 7
1322.17 5
1322.25 4
1322.34 5
1322.42 8
1322.50 13
1322.59 20
1322.67 28
1322.75 37
1322.84 47
1322.92 58
1323.00 69
1323.09 79
1323.17 89
1323.25 98
1323.34 105
1323.42 111
1323.50 116
1323.59 120
1323.67 125
1323.75 130
1323.84 134
1323.92 138
1324.00 141
1324.09 142
1324.17 142
1324.26 142
1324.34 141
1324.42 142
1324.51 143
1324.59 146
1324.67 150
1324.76 155
1324.84 159
1324.92 163
1325.01 165
1325.09 166
1325.17 166
1325.26 164
1325.34 161
1325.42 157
1325.51 153
1325.59 147
1325.67 141
1325.76 135
1325.84 129
1325.92 123
1326.01 117
1326.09 111
1326.17 105
1326.26 100
1326.34 94
1326.42 88
1326.51 82
1326.59 75
1326.68 69
1326.76 62
1326.84 55
1326.93 48
1327.01 41
1327.09 35
1327.18 31
1327.26 30
1327.34 30
1327.43 33
1327.51 36
1327.59 40
1327.68 43
1327.76 44
1327.84 42
1327.93 38
1328.01 33
1328.10 28
1328.18 23
1328.26 18
1328.35 16
1328.43 14
1328.51 13
1328.60 13
1328.68 14
1328.76 16
1328.85 18
1328.93 20
1329.01 24
1329.10 28
1329.18 31
1329.27 35
1329.35 38
1329.43 40
1329.52 40
1329.60 38
1329.68 36
1329.77 32
1329.85 28
1329.93 24
1330.02 21
1330.10 18
1330.18 16
1330.27 14
1330.35 13
1330.44 13
1330.52 12
1330.60 13
1330.69 13
1330.77 14
1330.85 15
1330.94 15
1331.02 16
1331.10 16
1331.19 16
1331.27 17
1331.36 19
1331.44 21
1331.52 23
1331.61 24
1331.69 25
1331.77 25
1331.86 24
1331.94 22
1332.02 19
1332.11 16
1332.19 12
1332.28 9
1332.36 4
1332.44 0
1332.53 0
1332.61 0
1332.69 0
1332.78 0
1332.86 0
1332.95 4
1333.03 8
1333.11 12
1333.20 16
1333.28 19
1333.36 23
1333.45 28
1333.53 32
1333.61 36
1333.70 39
1333.78 39
1333.87 38
1333.95 34
1334.03 29
1334.12 23
1334.20 17
1334.28 11
1334.37 7
1334.45 3
1334.54 1
1334.62 0
1334.70 0
1334.79 0
1334.87 2
1334.95 6
1335.04 11
1335.12 15
1335.21 20
1335.29 23
1335.37 26
1335.46 27
1335.54 28
1335.62 28
1335.71 28
1335.79 29
1335.88 29
1335.96 29
1336.04 29
1336.13 28
1336.21 27
1336.30 24
1336.38 21
1336.46 17
1336.55 12
1336.63 7
1336.71 2
1336.80 0
1336.88 0
1336.97 0
1337.05 0
1337.13 0
1337.22 1
1337.30 6
1337.38 12
1337.47 18
1337.55 22
1337.64 26
1337.72 29
1337.80 31
1337.89 33
1337.97 34
1338.06 36
1338.14 36
1338.22 36
1338.31 35
1338.39 33
1338.48 30
1338.56 27
1338.64 26
1338.73 27
1338.81 29
1338.89 32
1338.98 36
1339.06 39
1339.15 42
1339.23 45
1339.31 49
1339.40 52
1339.48 57
1339.57 61
1339.65 64
1339.73 65
1339.82 65
1339.90 63
1339.99 59
1340.07 54
1340.15 49
1340.24 45
1340.32 42
1340.40 41
1340.49 42
1340.57 44
1340.66 48
1340.74 54
1340.82 59
1340.91 64
1340.99 67
1341.08 68
1341.16 66
1341.24 63
1341.33 57
1341.41 51
1341.50 45
1341.58 40
1341.66 35
1341.75 32
1341.83 29
1341.92 27
1342.00 25
1342.08 24
1342.17 25
1342.25 27
1342.34 30
1342.42 35
1342.50 40
1342.59 44
1342.67 46
1342.76 47
1342.84 45
1342.92 42
1343.01 39
1343.09 38
1343.18 39
1343.26 42
1343.34 48
1343.43 54
1343.51 60
1343.60 65
1343.68 68
1343.76 69
1343.85 68
1343.93 66
1344.02 63
1344.10 60
1344.18 55
1344.27 50
1344.35 44
1344.44 37
1344.52 31
1344.60 26
1344.69 22
1344.77 21
1344.86 21
1344.94 24
1345.02 28
1345.11 32
1345.19 34
1345.28 35
1345.36 34
1345.45 30
1345.53 26
1345.61 21
1345.70 17
1345.78 16
1345.87 18
1345.95 22
1346.03 27
1346.12 33
1346.20 39
1346.29 42
1346.37 45
1346.45 45
1346.54 46
1346.62 45
1346.71 45
1346.79 45
1346.88 45
1346.96 44
1347.04 43
1347.13 42
1347.21 40
1347.30 38
1347.38 37
1347.46 36
1347.55 36
1347.63 37
1347.72 39
1347.80 41
1347.88 44
1347.97 48
1348.05 51
1348.14 53
1348.22 55
1348.31 56
1348.39 55
1348.47 53
1348.56 51
1348.64 49
1348.73 47
1348.81 45
1348.90 43
1348.98 42
1349.06 40
1349.15 37
1349.23 32
1349.32 27
1349.40 22
1349.48 17
1349.57 12
1349.65 9
1349.74 8
1349.82 8
1349.91 9
1349.99 9
1350.07 10
1350.16 9
1350.24 8
1350.33 6
1350.41 4
1350.50 1
1350.58 0
1350.66 0
1350.75 0
1350.83 0
1350.92 0
1351.00 0
1351.09 1
1351.17 0
1351.25 0
1351.34 0
1351.42 0
1351.51 0
1351.59 1
1351.67 4
1351.76 6
1351.84 9
1351.93 10
1352.01 11
1352.10 10
1352.18 8
1352.27 7
1352.35 6
1352.43 6
1352.52 7
1352.60 10
1352.69 15
1352.77 22
1352.86 30
1352.94 39
1353.02 50
1353.11 62
1353.19 74
1353.28 86
1353.36 96
1353.45 104
1353.53 109
1353.61 112
1353.70 111
1353.78 109
1353.87 106
1353.95 102
1354.04 98
1354.12 95
1354.20 92
1354.29 89
1354.37 86
1354.46 83
1354.54 79
1354.63 76
1354.71 72
1354.80 70
1354.88 69
1354.96 69
1355.05 71
1355.13 73
1355.22 77
1355.30 80
1355.39 82
1355.47 83
1355.55 82
1355.64 80
1355.72 76
1355.81 70
1355.89 64
1355.98 57
1356.06 50
1356.15 44
1356.23 39
1356.31 37
1356.40 36
1356.48 38
1356.57 42
1356.65 47
1356.74 53
1356.82 59
1356.91 65
1356.99 70
1357.07 73
1357.16 76
1357.24 77
1357.33 78
1357.41 76
1357.50 74
1357.58 71
1357.67 68
1357.75 64
1357.83 60
1357.92 57
1358.00 54
1358.09 51
1358.17 50
1358.26 49
1358.34 50
1358.43 51
1358.51 53
1358.60 56
1358.68 57
1358.76 58
1358.85 58
1358.93 56
1359.02 53
1359.10 50
1359.19 47
1359.27 44
1359.36 43
1359.44 44
1359.52 47
1359.61 51
1359.69 57
1359.78 64
1359.86 72
1359.95 79
1360.03 86
1360.12 92
1360.20 96
1360.29 98
1360.37 98
1360.45 96
1360.54 93
1360.62 90
1360.71 87
1360.79 84
1360.88 82
1360.96 81
1361.05 81
1361.13 82
1361.22 83
1361.30 84
1361.38 85
1361.47 85
1361.55 85
1361.64 84
1361.72 81
1361.81 78
1361.89 75
1361.98 71
1362.06 68
1362.15 66
1362.23 64
1362.32 63
1362.40 61
1362.48 58
1362.57 55
1362.65 51
1362.74 46
1362.82 43
1362.91 40
1362.99 37
1363.08 36
1363.16 35
1363.25 34
1363.33 33
1363.42 31
1363.50 30
1363.58 28
1363.67 26
1363.75 26
1363.84 26
1363.92 28
1364.01 30
1364.09 32
1364.18 34
1364.26 35
1364.35 35
1364.43 35
1364.52 34
1364.60 32
1364.69 31
1364.77 29
1364.86 28
1364.94 27
1365.02 27
1365.11 27
1365.19 27
1365.28 28
1365.36 28
1365.45 28
1365.53 28
1365.62 28
1365.70 27
1365.79 27
1365.87 26
1365.96 26
1366.04 25
1366.13 24
1366.21 22
1366.30 21
1366.38 19
1366.46 17
1366.55 15
1366.63 13
1366.72 11
1366.80 10
1366.89 9
1366.97 8
1367.06 9
1367.14 11
1367.23 14
1367.31 17
1367.40 20
1367.48 22
1367.57 23
1367.65 23
1367.74 22
1367.82 20
1367.91 18
1367.99 17
1368.08 15
1368.16 13
1368.24 12
1368.33 11
1368.41 11
1368.50 11
1368.58 12
1368.67 14
1368.75 16
1368.84 19
1368.92 22
1369.01 26
1369.09 30
1369.18 34
1369.26 37
1369.35 39
1369.43 40
1369.52 39
1369.60 36
1369.69 32
1369.77 26
1369.86 20
1369.94 14
1370.03 8
1370.11 3
1370.20 0
1370.28 0
1370.37 0
1370.45 0
1370.54 0
1370.62 0
1370.71 0
1370.79 0
1370.87 0
1370.96 3
1371.04 9
1371.13 15
1371.21 20
1371.30 25
1371.38 29
1371.47 31
1371.55 33
1371.64 36
1371.72 38
1371.81 41
1371.89 45
1371.98 49
1372.06 53
1372.15 56
1372.23 60
1372.32 63
1372.40 65
1372.49 67
1372.57 68
1372.66 66
1372.74 63
1372.83 56
1372.91 48
1373.00 39
1373.08 31
1373.17 25
1373.25 22
1373.34 23
1373.42 27
1373.51 32
1373.59 38
1373.68 44
1373.76 48
1373.85 50
1373.93 52
1374.02 54
1374.10 55
1374.19 57
1374.27 60
1374.36 62
1374.44 65
1374.53 66
1374.61 66
1374.70 66
1374.78 66
1374.87 67
1374.95 69
1375.04 73
1375.12 78
1375.21 84
1375.29 90
1375.38 95
1375.46 97
1375.55 97
1375.63 96
1375.72 93
1375.80 89
1375.89 86
1375.97 84
1376.06 82
1376.14 81
1376.23 81
1376.31 80
1376.40 79
1376.48 76
1376.57 73
1376.65 68
1376.74 62
1376.82 57
1376.91 52
1376.99 49
1377.08 48
1377.16 49
1377.25 52
1377.33 56
1377.42 60
1377.50 62
1377.59 62
1377.67 60
1377.76 56
1377.84 51
1377.93 46
1378.01 42
1378.10 39
1378.18 38
1378.27 37
1378.35 37
1378.44 37
1378.52 37
1378.61 36
1378.69 35
1378.78 34
1378.87 33
1378.95 32
1379.04 32
1379.12 33
1379.21 35
1379.29 37
1379.38 39
1379.46 40
1379.55 40
1379.63 39
1379.72 38
1379.80 36
1379.89 35
1379.97 34
1380.06 35
1380.14 37
1380.23 41
1380.31 46
1380.40 51
1380.48 56
1380.57 61
1380.65 65
1380.74 68
1380.82 71
1380.91 73
1380.99 75
1381.08 77
1381.16 79
1381.25 81
1381.33 82
1381.42 83
1381.51 83
1381.59 82
1381.68 79
1381.76 75
1381.85 69
1381.93 63
1382.02 56
1382.10 50
1382.19 44
1382.27 40
1382.36 36
1382.44 34
1382.53 33
1382.61 34
1382.70 35
1382.78 37
1382.87 40
1382.95 42
1383.04 45
1383.12 47
1383.21 49
1383.30 50
1383.38 51
1383.47 50
1383.55 49
1383.64 48
1383.72 46
1383.81 44
1383.89 42
1383.98 41
1384.06 41
1384.15 40
1384.23 40
1384.32 39
1384.40 38
1384.49 35
1384.57 32
1384.66 28
1384.75 24
1384.83 21
1384.92 19
1385.00 19
1385.09 21
1385.17 23
1385.26 26
1385.34 29
1385.43 31
1385.51 32
1385.60 32
1385.68 32
1385.77 32
1385.85 31
1385.94 30
1386.03 28
1386.11 26
1386.20 23
1386.28 19
1386.37 16
1386.45 12
1386.54 10
1386.62 7
1386.71 5
1386.79 3
1386.88 0
1386.96 0
1387.05 0
1387.13 0
1387.22 0
1387.31 0
1387.39 0
1387.48 0
1387.56 0
1387.65 3
1387.73 7
1387.82 11
1387.90 16
1387.99 21
1388.07 26
1388.16 30
1388.24 33
1388.33 35
1388.42 36
1388.50 37
1388.59 38
1388.67 38
1388.76 39
1388.84 40
1388.93 40
1389.01 41
1389.10 41
1389.18 41
1389.27 40
1389.36 40
1389.44 39
1389.53 39
1389.61 38
1389.70 38
1389.78 38
1389.87 38
1389.95 38
1390.04 38
1390.12 37
1390.21 36
1390.30 34
1390.38 32
1390.47 30
1390.55 29
1390.64 28
1390.72 29
1390.81 31
1390.89 34
1390.98 38
1391.07 41
1391.15 44
1391.24 46
1391.32 47
1391.41 49
1391.49 50
1391.58 50
1391.66 50
1391.75 50
1391.83 49
1391.92 46
1392.01 42
1392.09 37
1392.18 31
1392.26 24
1392.35 17
1392.43 12
1392.52 7
1392.60 5
1392.69 5
1392.78 7
1392.86 11
1392.95 15
1393.03 19
1393.12 22
1393.20 24
1393.29 25
1393.37 26
1393.46 27
1393.55 28
1393.63 29
1393.72 30
1393.80 32
1393.89 33
1393.97 33
1394.06 32
1394.14 31
1394.23 29
1394.32 26
1394.40 23
1394.49 20
1394.57 16
1394.66 13
1394.74 9
1394.83 6
1394.92 4
1395.00 2
1395.09 2
1395.17 3
1395.26 5
1395.34 7
1395.43 8
1395.51 10
1395.60 11
1395.69 11
1395.77 11
1395.86 10
1395.94 8
1396.03 5
1396.11 2
1396.20 0
1396.29 0
1396.37 0
1396.46 0
1396.54 0
1396.63 0
1396.71 0
1396.80 0
1396.89 1
1396.97 3
1397.06 5
1397.14 7
1397.23 10
1397.31 12
1397.40 13
1397.49 15
1397.57 16
1397.66 17
1397.74 19
1397.83 21
1397.91 25
1398.00 30
1398.09 35
1398.17 40
1398.26 44
1398.34 45
1398.43 45
1398.51 42
1398.60 38
1398.69 34
1398.77 30
1398.86 28
1398.94 28
1399.03 29
1399.11 30
1399.20 31
1399.29 31
1399.37 31
1399.46 29
1399.54 29
1399.63 28
1399.71 28
1399.80 29
1399.89 29
1399.97 27
1400.06 24
1400.14 19
1400.23 15
1400.31 10
1400.40 8
1400.49 7
1400.57 9
1400.66 11
1400.74 15
1400.83 17
1400.92 19
1401.00 20
1401.09 20
1401.17 19
1401.26 18
1401.34 17
1401.43 16
1401.52 14
1401.60 11
1401.69 7
1401.77 3
1401.86 0
1401.95 0
1402.03 0
1402.12 0
1402.20 1
1402.29 5
1402.37 10
1402.46 14
1402.55 19
1402.63 23
1402.72 25
1402.80 27
1402.89 27
1402.98 25
1403.06 23
1403.15 19
1403.23 16
1403.32 14
1403.40 12
1403.49 13
1403.58 15
1403.66 18
1403.75 21
1403.83 24
1403.92 26
1404.01 27
1404.09 28
1404.18 28
1404.26 29
1404.35 31
1404.44 35
1404.52 40
1404.61 46
1404.69 53
1404.78 59
1404.86 65
1404.95 70
1405.04 74
1405.12 77
1405.21 80
1405.29 82
1405.38 83
1405.47 83
1405.55 82
1405.64 80
1405.72 75
1405.81 69
1405.90 61
1405.98 51
1406.07 41
1406.15 32
1406.24 23
1406.33 17
1406.41 13
1406.50 10
1406.58 10
1406.67 11
1406.76 13
1406.84 15
1406.93 16
1407.01 18
1407.10 19
1407.19 20
1407.27 22
1407.36 25
1407.44 29
1407.53 33
1407.62 39
1407.70 45
1407.79 52
1407.87 59
1407.96 67
1408.05 74
1408.13 81
1408.22 87
1408.30 90
1408.39 91
1408.48 90
1408.56 88
1408.65 84
1408.73 80
1408.82 76
1408.91 73
1408.99 71
1409.08 70
1409.16 70
1409.25 70
1409.34 71
1409.42 72
1409.51 71
1409.59 70
1409.68 68
1409.77 65
1409.85 61
1409.94 56
1410.03 52
1410.11 49
1410.20 46
1410.28 44
1410.37 42
1410.46 40
1410.54 38
1410.63 35
1410.71 33
1410.80 32
1410.89 30
1410.97 30
1411.06 31
1411.14 32
1411.23 34
1411.32 36
1411.40 39
1411.49 42
1411.58 46
1411.66 49
1411.75 51
1411.83 52
1411.92 53
1412.01 53
1412.09 52
1412.18 50
1412.26 49
1412.35 48
1412.44 47
1412.52 45
1412.61 42
1412.70 39
1412.78 36
1412.87 33
1412.95 32
1413.04 34
1413.13 39
1413.21 45
1413.30 53
1413.38 60
1413.47 65
1413.56 68
1413.64 69
1413.73 67
1413.82 65
1413.90 62
1413.99 60
1414.07 57
1414.16 54
1414.25 50
1414.33 46
1414.42 42
1414.51 38
1414.59 35
1414.68 35
1414.76 37
1414.85 40
1414.94 45
1415.02 51
1415.11 56
1415.19 60
1415.28 62
1415.37 62
1415.45 61
1415.54 59
1415.63 56
1415.71 53
1415.80 50
1415.88 47
1415.97 45
1416.06 44
1416.14 42
1416.23 41
1416.32 40
1416.40 38
1416.49 36
1416.58 33
1416.66 31
1416.75 29
1416.83 27
1416.92 27
1417.01 28
1417.09 29
1417.18 31
1417.27 33
1417.35 35
1417.44 36
1417.52 36
1417.61 35
1417.70 35
1417.78 34
1417.87 34
1417.96 35
1418.04 36
1418.13 37
1418.21 39
1418.30 39
1418.39 40
1418.47 39
1418.56 39
1418.65 38
1418.73 38
1418.82 39
1418.91 40
1418.99 41
1419.08 43
1419.16 44
1419.25 46
1419.34 49
1419.42 52
1419.51 55
1419.60 59
1419.68 63
1419.77 66
1419.86 68
1419.94 68
1420.03 66
1420.11 61
1420.20 55
1420.29 48
1420.37 40
1420.46 33
1420.55 27
1420.63 23
1420.72 21
1420.81 22
1420.89 23
1420.98 24
1421.07 25
1421.15 24
1421.24 23
1421.32 20
1421.41 19
1421.50 18
1421.58 17
1421.67 18
1421.76 19
1421.84 19
1421.93 18
1422.02 16
1422.10 14
1422.19 11
1422.28 9
1422.36 8
1422.45 8
1422.53 10
1422.62 13
1422.71 16
1422.79 20
1422.88 23
1422.97 25
1423.05 27
1423.14 29
1423.23 30
1423.31 31
1423.40 31
1423.49 30
1423.57 30
1423.66 28
1423.75 27
1423.83 25
1423.92 23
1424.01 21
1424.09 19
1424.18 16
1424.26 15
1424.35 14
1424.44 15
1424.52 18
1424.61 22
1424.70 26
1424.78 30
1424.87 33
1424.96 33
1425.04 31
1425.13 27
1425.22 22
1425.30 18
1425.39 14
1425.48 10
1425.56 9
1425.65 7
1425.74 6
1425.82 5
1425.91 2
1426.00 0
1426.08 0
1426.17 0
1426.26 0
1426.34 0
1426.43 0
1426.52 0
1426.60 0
1426.69 6
1426.77 10
1426.86 14
1426.95 17
1427.03 17
1427.12 16
1427.21 15
1427.29 13
1427.38 12
1427.47 12
1427.55 12
1427.64 13
1427.73 15
1427.81 17
1427.90 18
1427.99 20
1428.07 22
1428.16 24
1428.25 25
1428.33 27
1428.42 28
1428.51 29
1428.59 30
1428.68 31
1428.77 31
1428.85 32
1428.94 33
1429.03 34
1429.11 37
1429.20 40
1429.29 46
1429.37 52
1429.46 60
1429.55 69
1429.63 77
1429.72 86
1429.81 93
1429.89 100
1429.98 105
1430.07 110
1430.15 113
1430.24 115
1430.33 116
1430.41 116
1430.50 115
1430.59 113
1430.67 111
1430.76 110
1430.85 109
1430.93 108
1431.02 106
1431.11 105
1431.19 101
1431.28 97
1431.37 91
1431.45 85
1431.54 79
1431.63 75
1431.71 72
1431.80 73
1431.89 75
1431.98 80
1432.06 85
1432.15 90
1432.24 94
1432.32 97
1432.41 100
1432.50 103
1432.58 105
1432.67 107
1432.76 109
1432.84 110
1432.93 110
1433.02 107
1433.10 102
1433.19 96
1433.28 88
1433.36 81
1433.45 75
1433.54 71
1433.62 70
1433.71 72
1433.80 75
1433.88 80
1433.97 85
1434.06 91
1434.14 95
1434.23 99
1434.32 101
1434.41 103
1434.49 102
1434.58 100
1434.67 97
1434.75 93
1434.84 87
1434.93 81
1435.01 75
1435.10 69
1435.19 62
1435.27 56
1435.36 51
1435.45 46
1435.53 43
1435.62 42
1435.71 41
1435.79 43
1435.88 45
1435.97 47
1436.06 49
1436.14 49
1436.23 49
1436.32 47
1436.40 44
1436.49 41
1436.58 38
1436.66 36
1436.75 35
1436.84 35
1436.92 36
1437.01 38
1437.10 40
1437.18 41
1437.27 42
1437.36 42
1437.45 42
1437.53 43
1437.62 44
1437.71 45
1437.79 48
1437.88 50
1437.97 51
1438.05 52
1438.14 52
1438.23 51
1438.31 50
1438.40 48
1438.49 46
1438.58 44
1438.66 43
1438.75 41
1438.84 39
1438.92 38
1439.01 36
1439.10 35
1439.18 34
1439.27 34
1439.36 34
1439.45 34
1439.53 34
1439.62 34
1439.71 33
1439.79 33
1439.88 33
1439.97 33
1440.05 33
1440.14 33
1440.23 31
1440.32 28
1440.40 22
1440.49 15
1440.58 7
1440.66 0
1440.75 0
1440.84 0
1440.92 0
1441.01 0
1441.10 0
1441.19 0
1441.27 4
1441.36 7
1441.45 9
1441.53 9
1441.62 8
1441.71 6
1441.79 5
1441.88 5
1441.97 6
1442.06 7
1442.14 9
1442.23 11
1442.32 12
1442.40 13
1442.49 12
1442.58 12
1442.67 11
1442.75 10
1442.84 8
1442.93 6
1443.01 4
1443.10 3
1443.19 2
1443.27 2
1443.36 4
1443.45 8
1443.54 13
1443.62 18
1443.71 24
1443.80 28
1443.88 30
1443.97 29
1444.06 26
1444.15 21
1444.23 16
1444.32 10
1444.41 6
1444.49 4
1444.58 5
1444.67 7
1444.76 10
1444.84 13
1444.93 16
1445.02 17
1445.10 19
1445.19 20
1445.28 22
1445.37 25
1445.45 30
1445.54 36
1445.63 43
1445.71 49
1445.80 55
1445.89 59
1445.98 61
1446.06 61
1446.15 60
1446.24 58
1446.32 56
1446.41 53
1446.50 51
1446.59 48
1446.67 45
1446.76 43
1446.85 41
1446.94 39
1447.02 38
1447.11 37
1447.20 37
1447.28 38
1447.37 40
1447.46 42
1447.55 45
1447.63 46
1447.72 48
1447.81 48
1447.89 47
1447.98 46
1448.07 45
1448.16 44
1448.24 44
1448.33 44
1448.42 45
1448.51 47
1448.59 49
1448.68 50
1448.77 51
1448.85 52
1448.94 52
1449.03 51
1449.12 50
1449.20 49
1449.29 46
1449.38 44
1449.47 41
1449.55 38
1449.64 36
1449.73 35
1449.81 36
1449.90 38
1449.99 40
1450.08 43
1450.16 46
1450.25 49
1450.34 51
1450.43 53
1450.51 54
1450.60 55
1450.69 56
1450.77 57
1450.86 57
1450.95 57
1451.04 57
1451.12 57
1451.21 57
1451.30 58
1451.39 59
1451.47 61
1451.56 63
1451.65 66
1451.74 68
1451.82 69
1451.91 69
1452.00 67
1452.08 63
1452.17 58
1452.26 52
1452.35 48
1452.43 45
1452.52 46
1452.61 48
1452.70 52
1452.78 56
1452.87 60
1452.96 63
1453.05 65
1453.13 66
1453.22 66
1453.31 66
1453.40 66
1453.48 66
1453.57 67
1453.66 67
1453.74 68
1453.83 68
1453.92 67
1454.01 65
1454.09 62
1454.18 59
1454.27 55
1454.36 50
1454.44 44
1454.53 38
1454.62 32
1454.71 25
1454.79 19
1454.88 15
1454.97 12
1455.06 10
1455.14 11
1455.23 14
1455.32 18
1455.41 23
1455.49 29
1455.58 36
1455.67 42
1455.76 47
1455.84 50
1455.93 52
1456.02 52
1456.11 52
1456.19 51
1456.28 50
1456.37 49
1456.46 49
1456.54 48
1456.63 47
1456.72 45
1456.81 43
1456.89 40
1456.98 36
1457.07 33
1457.16 29
1457.24 27
1457.33 26
1457.42 27
1457.51 28
1457.59 32
1457.68 35
1457.77 39
1457.86 42
1457.94 43
1458.03 43
1458.12 41
1458.21 38
1458.29 34
1458.38 30
1458.47 26
1458.56 21
1458.64 17
1458.73 13
1458.82 9
1458.91 6
1458.99 4
1459.08 4
1459.17 5
1459.26 8
1459.34 12
1459.43 17
1459.52 23
1459.61 29
1459.69 34
1459.78 37
1459.87 38
1459.96 37
1460.05 35
1460.13 32
1460.22 30
1460.31 28
1460.40 28
1460.48 30
1460.57 34
1460.66 39
1460.75 44
1460.83 49
1460.92 53
1461.01 55
1461.10 56
1461.18 55
1461.27 54
1461.36 53
1461.45 51
1461.53 49
1461.62 47
1461.71 44
1461.80 40
1461.89 35
1461.97 30
1462.06 24
1462.15 19
1462.24 15
1462.32 13
1462.41 13
1462.50 15
1462.59 19
1462.67 24
1462.76 31
1462.85 38
1462.94 45
1463.02 52
1463.11 58
1463.20 64
1463.29 69
1463.38 72
1463.46 74
1463.55 76
1463.64 76
1463.73 77
1463.81 76
1463.90 75
1463.99 74
1464.08 72
1464.16 68
1464.25 64
1464.34 59
1464.43 54
1464.52 49
1464.60 44
1464.69 40
1464.78 35
1464.87 31
1464.95 27
1465.04 23
1465.13 19
1465.22 16
1465.31 15
1465.39 15
1465.48 16
1465.57 18
1465.66 20
1465.74 23
1465.83 24
1465.92 25
1466.01 25
1466.10 24
1466.18 22
1466.27 21
1466.36 20
1466.45 19
1466.53 20
1466.62 21
1466.71 23
1466.80 25
1466.89 27
1466.97 28
1467.06 29
1467.15 29
1467.24 29
1467.32 27
1467.41 25
1467.50 22
1467.59 17
1467.68 11
1467.76 5
1467.85 0
1467.94 0
1468.03 0
1468.12 0
1468.20 0
1468.29 0
1468.38 0
1468.47 0
1468.55 2
1468.64 5
1468.73 7
1468.82 10
1468.91 12
1468.99 13
1469.08 14
1469.17 15
1469.26 15
1469.35 14
1469.43 12
1469.52 10
1469.61 8
1469.70 7
1469.78 6
1469.87 6
1469.96 8
1470.05 10
1470.14 12
1470.22 16
1470.31 19
1470.40 22
1470.49 26
1470.58 30
1470.66 35
1470.75 40
1470.84 45
1470.93 50
1471.02 54
1471.10 58
1471.19 61
1471.28 63
1471.37 63
1471.45 63
1471.54 62
1471.63 60
1471.72 58
1471.81 54
1471.89 51
1471.98 47
1472.07 44
1472.16 42
1472.25 40
1472.33 39
1472.42 40
1472.51 40
1472.60 42
1472.69 43
1472.77 44
1472.86 45
1472.95 45
1473.04 45
1473.13 44
1473.21 42
1473.30 39
1473.39 35
1473.48 31
1473.57 27
1473.65 24
1473.74 22
1473.83 21
1473.92 21
1474.01 22
1474.09 23
1474.18 23
1474.27 23
1474.36 22
1474.45 22
1474.53 23
1474.62 25
1474.71 29
1474.80 35
1474.89 41
1474.97 48
1475.06 54
1475.15 59
1475.24 62
1475.33 65
1475.41 66
1475.50 67
1475.59 68
1475.68 69
1475.77 69
1475.86 68
1475.94 66
1476.03 62
1476.12 56
1476.21 50
1476.30 43
1476.38 38
1476.47 34
1476.56 33
1476.65 33
1476.74 36
1476.82 41
1476.91 47
1477.00 54
1477.09 62
1477.18 70
1477.26 78
1477.35 85
1477.44 92
1477.53 98
1477.62 103
1477.71 106
1477.79 109
1477.88 110
1477.97 111
1478.06 110
1478.15 109
1478.23 107
1478.32 104
1478.41 101
1478.50 98
1478.59 95
1478.67 92
1478.76 89
1478.85 86
1478.94 84
1479.03 82
1479.12 81
1479.20 80
1479.29 79
1479.38 78
1479.47 78
1479.56 77
1479.64 77
1479.73 76
1479.82 76
1479.91 75
1480.00 73
1480.09 71
1480.17 67
1480.26 63
1480.35 58
1480.44 54
1480.53 51
1480.61 48
1480.70 46
1480.79 45
1480.88 44
1480.97 43
1481.06 42
1481.14 42
1481.23 41
1481.32 42
1481.41 43
1481.50 46
1481.59 49
1481.67 53
1481.76 57
1481.85 61
1481.94 63
1482.03 65
1482.11 65
1482.20 64
1482.29 63
1482.38 62
1482.47 61
1482.56 60
1482.64 59
1482.73 58
1482.82 57
1482.91 55
1483.00 54
1483.09 55
1483.17 58
1483.26 62
1483.35 67
1483.44 73
1483.53 76
1483.62 77
1483.70 75
1483.79 71
1483.88 64
1483.97 57
1484.06 50
1484.15 45
1484.23 41
1484.32 38
1484.41 36
1484.50 34
1484.59 33
1484.68 32
1484.76 31
1484.85 30
1484.94 29
1485.03 29
1485.12 30
1485.21 31
1485.29 32
1485.38 32
1485.47 33
1485.56 34
1485.65 34
1485.74 34
1485.82 34
1485.91 33
1486.00 34
1486.09 35
1486.18 37
1486.27 40
1486.35 45
1486.44 49
1486.53 53
1486.62 56
1486.71 57
1486.80 56
1486.88 53
1486.97 48
1487.06 44
1487.15 39
1487.24 34
1487.33 31
1487.41 29
1487.50 27
1487.59 26
1487.68 26
1487.77 25
1487.86 23
1487.95 20
1488.03 17
1488.12 14
1488.21 11
1488.30 10
1488.39 11
1488.48 14
1488.56 18
1488.65 22
1488.74 27
1488.83 30
1488.92 30
1489.01 29
1489.10 26
1489.18 22
1489.27 18
1489.36 15
1489.45 14
1489.54 16
1489.63 19
1489.71 25
1489.80 32
1489.89 39
1489.98 46
1490.07 52
1490.16 56
1490.25 58
1490.33 58
1490.42 57
1490.51 55
1490.60 52
1490.69 49
1490.78 47
1490.86 44
1490.95 43
1491.04 44
1491.13 45
1491.22 47
1491.31 50
1491.40 53
1491.48 56
1491.57 59
1491.66 61
1491.75 64
1491.84 67
1491.93 70
1492.02 73
1492.10 76
1492.19 78
1492.28 79
1492.37 79
1492.46 78
1492.55 77
1492.64 76
1492.72 75
1492.81 73
1492.90 72
1492.99 72
1493.08 72
1493.17 74
1493.26 78
1493.34 82
1493.43 87
1493.52 92
1493.61 96
1493.70 100
1493.79 102
1493.88 104
1493.96 105
1494.05 106
1494.14 105
1494.23 103
1494.32 100
1494.41 95
1494.50 89
1494.58 84
1494.67 78
1494.76 75
1494.85 73
1494.94 74
1495.03 77
1495.12 81
1495.21 85
1495.29 89
1495.38 91
1495.47 91
1495.56 89
1495.65 87
1495.74 84
1495.83 81
1495.91 80
1496.00 79
1496.09 79
1496.18 79
1496.27 79
1496.36 79
1496.45 78
1496.54 77
1496.62 77
1496.71 77
1496.80 79
1496.89 81
1496.98 83
1497.07 83
1497.16 83
1497.24 79
1497.33 74
1497.42 67
1497.51 58
1497.60 49
1497.69 41
1497.78 35
1497.87 32
1497.95 32
1498.04 35
1498.13 41
1498.22 49
1498.31 59
1498.40 69
1498.49 78
1498.58 85
1498.66 91
1498.75 95
1498.84 97
1498.93 99
1499.02 100
1499.11 99
1499.20 98
1499.29 95
1499.37 89
1499.46 80
1499.55 70
1499.64 59
1499.73 47
1499.82 36
1499.91 28
1500.00 23
1500.08 21
1500.17 22
1500.26 26
1500.35 33
1500.44 41
1500.53 51
1500.62 60
1500.71 69
1500.80 77
1500.88 84
1500.97 89
1501.06 92
1501.15 92
1501.24 90
1501.33 87
1501.42 82
1501.51 77
1501.59 71
1501.68 66
1501.77 62
1501.86 59
1501.95 57
1502.04 56
1502.13 55
1502.22 56
1502.31 57
1502.39 59
1502.48 61
1502.57 62
1502.66 61
1502.75 58
1502.84 54
1502.93 47
1503.02 39
1503.11 32
1503.19 26
1503.28 22
1503.37 20
1503.46 21
1503.55 22
1503.64 23
1503.73 24
1503.82 23
1503.91 21
1503.99 18
1504.08 15
1504.17 12
1504.26 9
1504.35 8
1504.44 6
1504.53 5
1504.62 4
1504.71 3
1504.79 3
1504.88 4
1504.97 7
1505.06 10
1505.15 14
1505.24 17
1505.33 18
1505.42 16
1505.51 13
1505.59 7
1505.68 1
1505.77 0
1505.86 0
1505.95 0
1506.04 0
1506.13 0
1506.22 0
1506.31 0
1506.40 2
1506.48 5
1506.57 7
1506.66 9
1506.75 11
1506.84 13
1506.93 14
1507.02 16
1507.11 17
1507.20 19
1507.29 22
1507.37 25
1507.46 29
1507.55 34
1507.64 38
1507.73 42
1507.82 44
1507.91 45
1508.00 44
1508.09 41
1508.18 37
1508.26 31
1508.35 25
1508.44 19
1508.53 13
1508.62 8
1508.71 3
1508.80 0
1508.89 0
1508.98 0
1509.07 0
1509.16 0
1509.24 0
1509.33 1
1509.42 6
1509.51 12
1509.60 18
1509.69 23
1509.78 27
1509.87 30
1509.96 33
1510.05 36
1510.13 40
1510.22 46
1510.31 54
1510.40 64
1510.49 74
1510.58 82
1510.67 89
1510.76 93
1510.85 94
1510.94 94
1511.03 92
1511.12 91
1511.20 89
1511.29 87
1511.38 84
1511.47 80
1511.56 75
1511.65 69
1511.74 63
1511.83 59
1511.92 58
1512.01 59
1512.10 63
1512.18 68
1512.27 74
1512.36 79
1512.45 83
1512.54 85
1512.63 85
1512.72 86
1512.81 86
1512.90 86
1512.99 88
1513.08 91
1513.17 93
1513.25 96
1513.34 98
1513.43 98
1513.52 98
1513.61 97
1513.70 96
1513.79 96
1513.88 97
1513.97 99
1514.06 104
1514.15 110
1514.24 117
1514.32 125
1514.41 133
1514.50 139
1514.59 143
1514.68 145
1514.77 144
1514.86 140
1514.95 133
1515.04 125
1515.13 116
1515.22 107
1515.31 98
1515.40 92
1515.48 88
1515.57 87
1515.66 89
1515.75 93
1515.84 98
1515.93 102
1516.02 106
1516.11 107
1516.20 107
1516.29 105
1516.38 102
1516.47 100
1516.56 98
1516.65 97
1516.73 98
1516.82 99
1516.91 101
1517.00 104
1517.09 106
1517.18 107
1517.27 108
1517.36 107
1517.45 105
1517.54 102
1517.63 97
1517.72 91
1517.81 85
1517.90 79
1517.98 75
1518.07 72
1518.16 71
1518.25 73
1518.34 76
1518.43 82
1518.52 89
1518.61 98
1518.70 107
1518.79 115
1518.88 122
1518.97 127
1519.06 131
1519.15 133
1519.24 133
1519.32 132
1519.41 131
1519.50 130
1519.59 129
1519.68 129
1519.77 130
1519.86 131
1519.95 132
1520.04 132
1520.13 130
1520.22 126
1520.31 121
1520.40 115
1520.49 110
1520.58 106
1520.67 106
1520.75 108
1520.84 113
1520.93 119
1521.02 125
1521.11 130
1521.20 134
1521.29 137
1521.38 138
1521.47 139
1521.56 139
1521.65 140
1521.74 139
1521.83 138
1521.92 136
1522.01 133
1522.10 129
1522.19 124
1522.28 118
1522.36 112
1522.45 105
1522.54 97
1522.63 91
1522.72 85
1522.81 80
1522.90 77
1522.99 76
1523.08 78
1523.17 81
1523.26 86
1523.35 90
1523.44 94
1523.53 96
1523.62 96
1523.71 93
1523.80 87
1523.89 79
1523.98 71
1524.06 62
1524.15 57
1524.24 53
1524.33 53
1524.42 56
1524.51 60
1524.60 65
1524.69 68
1524.78 69
1524.87 69
1524.96 66
1525.05 63
1525.14 58
1525.23 54
1525.32 50
1525.41 48
1525.50 45
1525.59 42
1525.68 39
1525.77 36
1525.85 33
1525.94 29
1526.03 26
1526.12 24
1526.21 24
1526.30 27
1526.39 31
1526.48 37
1526.57 43
1526.66 49
1526.75 54
1526.84 58
1526.93 60
1527.02 61
1527.11 61
1527.20 60
1527.29 59
1527.38 56
1527.47 54
1527.56 52
1527.65 52
1527.74 52
1527.83 54
1527.92 56
1528.00 58
1528.09 60
1528.18 61
1528.27 60
1528.36 58
1528.45 55
1528.54 52
1528.63 48
1528.72 45
1528.81 42
1528.90 41
1528.99 40
1529.08 40
1529.17 40
1529.26 40
1529.35 40
1529.44 40
1529.53 40
1529.62 39
1529.71 39
1529.80 39
1529.89 40
1529.98 41
1530.07 43
1530.16 45
1530.25 46
1530.34 47
1530.43 45
1530.52 43
1530.60 39
1530.69 35
1530.78 31
1530.87 28
1530.96 26
1531.05 24
1531.14 24
1531.23 25
1531.32 26
1531.41 28
1531.50 31
1531.59 34
1531.68 38
1531.77 41
1531.86 43
1531.95 44
1532.04 43
1532.13 42
1532.22 39
1532.31 35
1532.40 31
1532.49 29
1532.58 27
1532.67 26
1532.76 26
1532.85 27
1532.94 27
1533.03 28
1533.12 28
1533.21 27
1533.30 26
1533.39 25
1533.48 24
1533.57 23
1533.66 22
1533.75 20
1533.84 18
1533.93 15
1534.01 13
1534.10 11
1534.19 10
1534.28 10
1534.37 10
1534.46 11
1534.55 12
1534.64 13
1534.73 15
1534.82 17
1534.91 22
1535.00 28
1535.09 35
1535.18 44
1535.27 53
1535.36 61
1535.45 67
1535.54 71
1535.63 72
1535.72 71
1535.81 69
1535.90 65
1535.99 60
1536.08 55
1536.17 51
1536.26 46
1536.35 42
1536.44 39
1536.53 37
1536.62 35
1536.71 34
1536.80 33
1536.89 32
1536.98 32
1537.07 31
1537.16 31
1537.25 32
1537.34 35
1537.43 40
1537.52 47
1537.61 56
1537.70 65
1537.79 72
1537.88 78
1537.97 82
1538.06 84
1538.15 84
1538.24 84
1538.33 85
1538.42 87
1538.51 90
1538.60 94
1538.69 99
1538.78 103
1538.87 106
1538.96 106
1539.05 103
1539.14 98
1539.23 92
1539.32 85
1539.41 78
1539.50 72
1539.59 67
1539.68 62
1539.77 58
1539.86 54
1539.95 50
1540.04 45
1540.13 41
1540.22 38
1540.31 37
1540.40 38
1540.49 42
1540.58 47
1540.67 54
1540.76 62
1540.85 71
1540.94 79
1541.03 87
1541.12 93
1541.21 97
1541.30 99
1541.39 99
1541.48 98
1541.57 96
1541.66 94
1541.75 94
1541.84 94
1541.93 96
1542.02 99
1542.11 102
1542.20 104
1542.29 105
1542.38 104
1542.47 102
1542.56 97
1542.65 92
1542.74 87
1542.83 82
1542.92 78
1543.01 74
1543.10 71
1543.19 68
1543.28 66
1543.37 66
1543.46 67
1543.55 72
1543.64 78
1543.73 86
1543.82 95
1543.91 101
1544.00 105
1544.09 105
1544.18 101
1544.27 95
1544.36 88
1544.45 83
1544.54 79
1544.63 77
1544.72 77
1544.81 77
1544.90 78
1544.99 77
1545.08 76
1545.17 74
1545.26 71
1545.35 69
1545.44 68
1545.53 69
1545.62 70
1545.71 72
1545.80 74
1545.89 75
1545.98 75
1546.07 73
1546.16 70
1546.25 67
1546.34 64
1546.43 62
1546.52 60
1546.61 60
1546.70 59
1546.79 58
1546.88 55
1546.97 50
1547.06 44
1547.15 36
1547.24 28
1547.33 20
1547.42 13
1547.51 9
1547.60 5
1547.69 2
1547.78 0
1547.87 0
1547.96 0
1548.05 0
1548.14 0
1548.23 0
1548.32 0
1548.41 0
1548.50 1
1548.60 2
1548.69 3
1548.78 3
1548.87 3
1548.96 2
1549.05 1
1549.14 2
1549.23 4
1549.32 7
1549.41 11
1549.50 16
1549.59 21
1549.68 25
1549.77 28
1549.86 30
1549.95 30
1550.04 30
1550.13 30
1550.22 32
1550.31 36
1550.40 41
1550.49 48
1550.58 56
1550.67 62
1550.76 66
1550.85 68
1550.94 68
1551.03 66
1551.12 63
1551.21 62
1551.30 61
1551.39 61
1551.48 62
1551.57 64
1551.66 68
1551.75 71
1551.84 76
1551.93 81
1552.03 86
1552.12 90
1552.21 93
1552.30 94
1552.39 93
1552.48 91
1552.57 89
1552.66 88
1552.75 88
1552.84 91
1552.93 96
1553.02 104
1553.11 112
1553.20 121
1553.29 130
1553.38 137
1553.47 143
1553.56 147
1553.65 150
1553.74 152
1553.83 153
1553.92 154
1554.01 154
1554.10 154
1554.19 152
1554.28 150
1554.37 146
1554.46 142
1554.56 137
1554.65 132
1554.74 128
1554.83 126
1554.92 125
1555.01 127
1555.10 130
1555.19 133
1555.28 138
1555.37 141
1555.46 143
1555.55 144
1555.64 143
1555.73 140
1555.82 137
1555.91 134
1556.00 131
1556.09 130
1556.18 129
1556.27 129
1556.36 130
1556.45 131
1556.54 131
1556.63 131
1556.73 131
1556.82 130
1556.91 128
1557.00 126
1557.09 122
1557.18 118
1557.27 112
1557.36 104
1557.45 96
1557.54 87
1557.63 79
1557.72 72
1557.81 67
1557.90 65
1557.99 65
1558.08 67
1558.17 70
1558.26 74
1558.35 78
1558.44 81
1558.53 83
1558.63 83
1558.72 82
1558.81 80
1558.90 75
1558.99 70
1559.08 64
1559.17 59
1559.26 56
1559.35 54
1559.44 54
1559.53 57
1559.62 61
1559.71 65
1559.80 69
1559.89 72
1559.98 74
1560.07 73
1560.16 72
1560.25 69
1560.35 65
1560.44 61
1560.53 58
1560.62 55
1560.71 53
1560.80 52
1560.89 53
1560.98 55
1561.07 58
1561.16 63
1561.25 69
1561.34 76
1561.43 84
1561.52 92
1561.61 100
1561.70 107
1561.79 111
1561.89 115
1561.98 116
1562.07 114
1562.16 111
1562.25 106
1562.34 99
1562.43 92
1562.52 83
1562.61 76
1562.70 71
1562.79 69
1562.88 70
1562.97 75
1563.06 82
1563.15 92
1563.24 101
1563.34 108
1563.43 113
1563.52 115
1563.61 113
1563.70 110
1563.79 104
1563.88 98
1563.97 92
1564.06 86
1564.15 81
1564.24 78
1564.33 76
1564.42 75
1564.51 75
1564.60 74
1564.70 73
1564.79 70
1564.88 65
1564.97 58
1565.06 51
1565.15 43
1565.24 35
1565.33 28
1565.42 22
1565.51 18
1565.60 16
1565.69 14
1565.78 13
1565.87 13
1565.96 13
1566.06 13
1566.15 14
1566.24 16
1566.33 19
1566.42 25
1566.51 34
1566.60 45
1566.69 57
1566.78 70
1566.87 83
1566.96 94
1567.05 103
1567.14 110
1567.24 114
1567.33 116
1567.42 116
1567.51 116
1567.60 116
1567.69 116
1567.78 116
1567.87 116
1567.96 115
1568.05 114
1568.14 111
1568.23 108
1568.32 104
1568.42 100
1568.51 97
1568.60 94
1568.69 91
1568.78 89
1568.87 86
1568.96 83
1569.05 78
1569.14 72
1569.23 66
1569.32 60
1569.41 54
1569.50 50
1569.60 48
1569.69 46
1569.78 46
1569.87 45
1569.96 42
1570.05 39
1570.14 33
1570.23 28
1570.32 24
1570.41 21
1570.50 22
1570.59 26
1570.69 31
1570.78 37
1570.87 42
1570.96 45
1571.05 46
1571.14 46
1571.23 45
1571.32 45
1571.41 46
1571.50 48
1571.59 50
1571.69 52
1571.78 53
1571.87 53
1571.96 51
1572.05 49
1572.14 46
1572.23 44
1572.32 41
1572.41 40
1572.50 38
1572.59 36
1572.69 33
1572.78 30
1572.87 26
1572.96 22
1573.05 18
1573.14 15
1573.23 13
1573.32 13
1573.41 15
1573.50 18
1573.59 23
1573.69 28
1573.78 32
1573.87 35
1573.96 37
1574.05 37
1574.14 36
1574.23 34
1574.32 33
1574.41 33
1574.50 34
1574.60 36
1574.69 39
1574.78 43
1574.87 46
1574.96 49
1575.05 49
1575.14 48
1575.23 46
1575.32 41
1575.41 36
1575.50 29
1575.60 23
1575.69 17
1575.78 12
1575.87 7
1575.96 3
1576.05 0
1576.14 0
1576.23 0
1576.32 0
1576.41 0
1576.51 0
1576.60 0
1576.69 0
1576.78 0
1576.87 6
1576.96 14
1577.05 22
1577.14 29
1577.23 35
1577.33 41
1577.42 45
1577.51 48
1577.60 49
1577.69 49
1577.78 47
1577.87 43
1577.96 38
1578.05 31
1578.14 25
1578.24 18
1578.33 12
1578.42 7
1578.51 5
1578.60 5
1578.69 7
1578.78 10
1578.87 15
1578.96 19
1579.06 23
1579.15 27
1579.24 30
1579.33 33
1579.42 35
1579.51 39
1579.60 42
1579.69 45
1579.78 48
1579.88 49
1579.97 50
1580.06 49
1580.15 48
1580.24 47
1580.33 47
1580.42 48
1580.51 50
1580.60 53
1580.70 55
1580.79 57
1580.88 58
1580.97 56
1581.06 53
1581.15 47
1581.24 41
1581.33 35
1581.43 29
1581.52 24
1581.61 22
1581.70 21
1581.79 22
1581.88 25
1581.97 29
1582.06 34
1582.15 40
1582.25 45
1582.34 50
1582.43 55
1582.52 59
1582.61 63
1582.70 67
1582.79 70
1582.88 72
1582.98 74
1583.07 75
1583.16 75
1583.25 74
1583.34 72
1583.43 68
1583.52 64
1583.61 60
1583.71 56
1583.80 52
1583.89 48
1583.98 45
1584.07 42
1584.16 42
1584.25 43
1584.34 45
1584.44 49
1584.53 54
1584.62 57
1584.71 60
1584.80 61
1584.89 59
1584.98 56
1585.07 51
1585.17 46
1585.26 42
1585.35 38
1585.44 34
1585.53 31
1585.62 29
1585.71 28
1585.80 28
1585.90 29
1585.99 32
1586.08 37
1586.17 42
1586.26 47
1586.35 51
1586.44 54
1586.53 54
1586.63 53
1586.72 49
1586.81 44
1586.90 39
1586.99 35
1587.08 31
1587.17 28
1587.27 27
1587.36 26
1587.45 26
1587.54 27
1587.63 28
1587.72 29
1587.81 30
1587.90 30
1588.00 31
1588.09 31
1588.18 31
1588.27 32
1588.36 33
1588.45 36
1588.54 39
1588.64 44
1588.73 50
1588.82 56
1588.91 62
1589.00 67
1589.09 72
1589.18 75
1589.28 78
1589.37 81
1589.46 83
1589.55 85
1589.64 88
1589.73 92
1589.82 97
1589.91 102
1590.01 109
1590.10 117
1590.19 126
1590.28 137
1590.37 147
1590.46 157
1590.55 164
1590.65 169
1590.74 169
1590.83 166
1590.92 161
1591.01 154
1591.10 148
1591.19 143
1591.29 141
1591.38 140
1591.47 140
1591.56 139
1591.65 137
1591.74 133
1591.84 127
1591.93 120
1592.02 114
1592.11 110
1592.20 108
1592.29 108
1592.38 110
1592.48 113
1592.57 115
1592.66 115
1592.75 114
1592.84 111
1592.93 107
1593.02 103
1593.12 99
1593.21 97
1593.30 96
1593.39 96
1593.48 97
1593.57 99
1593.66 101
1593.76 102
1593.85 103
1593.94 104
1594.03 105
1594.12 106
1594.21 109
1594.31 113
1594.40 117
1594.49 121
1594.58 124
1594.67 126
1594.76 126
1594.85 123
1594.95 119
1595.04 114
1595.13 108
1595.22 103
1595.31 97
1595.40 93
1595.50 90
1595.59 88
1595.68 89
1595.77 90
1595.86 94
1595.95 99
1596.05 104
1596.14 109
1596.23 113
1596.32 117
1596.41 121
1596.50 124
1596.59 127
1596.69 130
1596.78 131
1596.87 131
1596.96 129
1597.05 124
1597.14 119
1597.24 113
1597.33 107
1597.42 104
1597.51 101
1597.60 100
1597.69 99
1597.79 99
1597.88 98
1597.97 96
1598.06 94
1598.15 92
1598.24 90
1598.34 88
1598.43 87
1598.52 86
1598.61 85
1598.70 83
1598.79 82
1598.89 81
1598.98 79
1599.07 77
1599.16 74
1599.25 71
1599.34 66
1599.44 61
1599.53 56
1599.62 50
1599.71 44
1599.80 39
1599.89 35
1599.99 31
1600.08 28
1600.17 25
1600.26 23
1600.35 21
1600.44 21
1600.54 22
1600.63 24
1600.72 27
1600.81 30
1600.90 32
1600.99 34
1601.09 35
1601.18 34
1601.27 33
1601.36 31
1601.45 29
1601.55 28
1601.64 26
1601.73 25
1601.82 24
1601.91 23
1602.00 23
1602.10 22
1602.19 23
1602.28 23
1602.37 25
1602.46 27
1602.55 30
1602.65 32
1602.74 34
1602.83 36
1602.92 36
1603.01 35
1603.11 34
1603.20 32
1603.29 29
1603.38 26
1603.47 24
1603.56 21
1603.66 19
1603.75 17
1603.84 14
1603.93 12
1604.02 11
1604.12 9
1604.21 8
1604.30 7
1604.39 6
1604.48 4
1604.57 1
1604.67 0
1604.76 0
1604.85 0
1604.94 0
1605.03 0
1605.13 0
1605.22 2
1605.31 6
1605.40 8
1605.49 8
1605.58 7
1605.68 3
1605.77 0
1605.86 0
1605.95 0
1606.04 0
1606.14 1
1606.23 5
1606.32 9
1606.41 14
1606.50 17
1606.60 19
1606.69 20
1606.78 19
1606.87 18
1606.96 16
1607.05 12
1607.15 8
1607.24 3
1607.33 0
1607.42 0
1607.51 0
1607.61 0
1607.70 0
1607.79 2
1607.88 9
1607.97 16
1608.07 21
1608.16 25
1608.25 27
1608.34 26
1608.43 25
1608.53 24
1608.62 22
1608.71 20
1608.80 18
1608.89 16
1608.99 13
1609.08 11
1609.17 10
1609.26 9
1609.35 10
1609.45 12
1609.54 15
1609.63 17
1609.72 17
1609.81 16
1609.90 14
1610.00 11
1610.09 8
1610.18 6
1610.27 7
1610.36 9
1610.46 14
1610.55 20
1610.64 27
1610.73 34
1610.82 39
1610.92 42
1611.01 42
1611.10 40
1611.19 35
1611.28 29
1611.38 23
1611.47 18
1611.56 16
1611.65 17
1611.75 18
1611.84 21
1611.93 23
1612.02 24
1612.11 24
1612.21 24
1612.30 25
1612.39 28
1612.48 35
1612.57 43
1612.67 53
1612.76 63
1612.85 71
1612.94 78
1613.03 83
1613.13 86
1613.22 89
1613.31 91
1613.40 93
1613.49 95
1613.59 95
1613.68 92
1613.77 88
1613.86 80
1613.95 71
1614.05 61
1614.14 52
1614.23 45
1614.32 41
1614.42 39
1614.51 42
1614.60 47
1614.69 54
1614.78 60
1614.88 65
1614.97 67
1615.06 66
1615.15 62
1615.24 56
1615.34 51
1615.43 47
1615.52 46
1615.61 47
1615.71 50
1615.80 55
1615.89 59
1615.98 64
1616.07 68
1616.17 71
1616.26 74
1616.35 77
1616.44 79
1616.53 80
1616.63 80
1616.72 78
1616.81 75
1616.90 70
1617.00 63
1617.09 55
1617.18 47
1617.27 40
1617.36 33
1617.46 28
1617.55 25
1617.64 22
1617.73 20
1617.83 19
1617.92 17
1618.01 15
1618.10 13
1618.19 11
1618.29 9
1618.38 7
1618.47 5
1618.56 4
1618.66 2
1618.75 0
1618.84 0
1618.93 0
1619.02 0
1619.12 0
1619.21 1
1619.30 8
1619.39 18
1619.49 29
1619.58 39
1619.67 47
1619.76 52
1619.85 53
1619.95 51
1620.04 46
1620.13 38
1620.22 30
1620.32 21
1620.41 13
1620.50 7
1620.59 2
1620.68 0
1620.78 0
1620.87 0
1620.96 0
1621.05 0
1621.15 0
1621.24 0
1621.33 0
1621.42 0
1621.52 5
1621.61 9
1621.70 13
1621.79 17
1621.88 19
1621.98 20
1622.07 21
1622.16 22
1622.25 25
1622.35 29
1622.44 35
1622.53 42
1622.62 49
1622.72 56
1622.81 61
1622.90 66
1622.99 68
1623.09 70
1623.18 71
1623.27 71
1623.36 71
1623.45 70
1623.55 69
1623.64 67
1623.73 65
1623.82 62
1623.92 59
1624.01 55
1624.10 51
1624.19 48
1624.29 44
1624.38 41
1624.47 38
1624.56 35
1624.66 33
1624.75 31
1624.84 30
1624.93 29
1625.03 27
1625.12 24
1625.21 19
1625.30 13
1625.40 7
1625.49 2
1625.58 0
1625.67 0
1625.76 0
1625.86 0
1625.95 0
1626.04 3
1626.13 8
1626.23 13
1626.32 18
1626.41 23
1626.50 28
1626.60 33
1626.69 36
1626.78 38
1626.87 39
1626.97 38
1627.06 35
1627.15 32
1627.24 28
1627.34 23
1627.43 17
1627.52 12
1627.61 7
1627.71 2
1627.80 0
1627.89 0
1627.98 0
1628.08 0
1628.17 0
1628.26 0
1628.35 0
1628.45 2
1628.54 3
1628.63 3
1628.72 3
1628.82 3
1628.91 3
1629.00 4
1629.09 7
1629.19 12
1629.28 18
1629.37 25
1629.46 31
1629.56 38
1629.65 44
1629.74 49
1629.83 55
1629.93 59
1630.02 63
1630.11 66
1630.20 70
1630.30 73
1630.39 77
1630.48 83
1630.58 90
1630.67 100
1630.76 112
1630.85 126
1630.95 139
1631.04 152
1631.13 162
1631.22 171
1631.32 177
1631.41 182
1631.50 186
1631.59 190
1631.69 193
1631.78 196
1631.87 197
1631.96 195
1632.06 190
1632.15 182
1632.24 171
1632.33 160
1632.43 149
1632.52 138
1632.61 130
1632.71 124
1632.80 120
1632.89 118
1632.98 117
1633.08 117
1633.17 118
1633.26 119
1633.35 121
1633.45 123
1633.54 125
1633.63 127
1633.72 129
1633.82 132
1633.91 135
1634.00 139
1634.09 143
1634.19 146
1634.28 148
1634.37 148
1634.47 146
1634.56 143
1634.65 137
1634.74 131
1634.84 124
1634.93 118
1635.02 112
1635.11 108
1635.21 104
1635.30 100
1635.39 97
1635.49 93
1635.58 90
1635.67 86
1635.76 84
1635.86 83
1635.95 81
1636.04 80
1636.13 78
1636.23 74
1636.32 70
1636.41 65
1636.51 59
1636.60 54
1636.69 49
1636.78 44
1636.88 40
1636.97 37
1637.06 33
1637.15 29
1637.25 25
1637.34 23
1637.43 22
1637.53 22
1637.62 24
1637.71 28
1637.80 32
1637.90 36
1637.99 39
1638.08 41
1638.17 42
1638.27 41
1638.36 39
1638.45 37
1638.55 35
1638.64 34
1638.73 33
1638.82 34
1638.92 35
1639.01 37
1639.10 38
1639.20 40
1639.29 42
1639.38 43
1639.47 45
1639.57 46
1639.66 47
1639.75 47
1639.85 45
1639.94 41
1640.03 35
1640.12 27
1640.22 18
1640.31 9
1640.40 3
1640.50 0
1640.59 0
1640.68 0
1640.77 0
1640.87 0
1640.96 1
1641.05 3
1641.15 5
1641.24 8
1641.33 14
1641.42 21
1641.52 29
1641.61 38
1641.70 45
1641.80 51
1641.89 53
1641.98 53
1642.07 51
1642.17 47
1642.26 43
1642.35 39
1642.45 35
1642.54 30
1642.63 26
1642.72 22
1642.82 17
1642.91 13
1643.00 9
1643.10 6
1643.19 5
1643.28 4
1643.38 3
1643.47 3
1643.56 3
1643.65 3
1643.75 3
1643.84 4
1643.93 5
1644.03 6
1644.12 7
1644.21 7
1644.30 7
1644.40 7
1644.49 8
1644.58 8
1644.68 10
1644.77 13
1644.86 17
1644.96 22
1645.05 27
1645.14 32
1645.23 37
1645.33 42
1645.42 47
1645.51 51
1645.61 56
1645.70 61
1645.79 67
1645.89 72
1645.98 76
1646.07 79
1646.16 81
1646.26 83
1646.35 84
1646.44 85
1646.54 86
1646.63 87
1646.72 88
1646.82 88
1646.91 88
1647.00 87
1647.09 85
1647.19 80
1647.28 74
1647.37 67
1647.47 58
1647.56 51
1647.65 46
1647.75 44
1647.84 47
1647.93 54
1648.03 64
1648.12 76
1648.21 87
1648.30 97
1648.40 104
1648.49 108
1648.58 110
1648.68 110
1648.77 109
1648.86 108
1648.96 107
1649.05 107
1649.14 107
1649.24 107
1649.33 106
1649.42 105
1649.51 104
1649.61 103
1649.70 103
1649.79 103
1649.89 105
1649.98 106
1650.07 108
1650.17 109
1650.26 109
1650.35 108
1650.45 105
1650.54 102
1650.63 99
1650.73 98
1650.82 100
1650.91 104
1651.00 109
1651.10 116
1651.19 123
1651.28 129
1651.38 132
1651.47 132
1651.56 130
1651.66 125
1651.75 120
1651.84 115
1651.94 110
1652.03 106
1652.12 102
1652.22 99
1652.31 96
1652.40 92
1652.50 88
1652.59 84
1652.68 81
1652.78 80
1652.87 80
1652.96 82
1653.05 86
1653.15 91
1653.24 95
1653.33 97
1653.43 97
1653.52 95
1653.61 89
1653.71 81
1653.80 72
1653.89 63
1653.99 54
1654.08 48
1654.17 44
1654.27 42
1654.36 42
1654.45 43
1654.55 43
1654.64 42
1654.73 38
1654.83 34
1654.92 28
1655.01 23
1655.11 18
1655.20 16
1655.29 16
1655.39 18
1655.48 22
1655.57 28
1655.67 35
1655.76 42
1655.85 51
1655.95 59
1656.04 65
1656.13 71
1656.23 75
1656.32 77
1656.41 76
1656.51 75
1656.60 72
1656.69 69
1656.79 66
1656.88 64
1656.97 63
1657.07 61
1657.16 59
1657.25 58
1657.35 55
1657.44 53
1657.53 50
1657.63 48
1657.72 46
1657.81 45
1657.91 45
1658.00 44
1658.09 43
1658.19 42
1658.28 42
1658.37 42
1658.47 43
1658.56 45
1658.65 48
1658.75 51
1658.84 52
1658.93 51
1659.03 49
1659.12 45
1659.21 41
1659.31 38
1659.40 37
1659.49 38
1659.59 42
1659.68 47
1659.77 53
1659.87 58
1659.96 62
1660.05 66
1660.15 69
1660.24 71
1660.33 73
1660.43 74
1660.52 72
1660.61 68
1660.71 61
1660.80 51
1660.89 40
1660.99 30
1661.08 23
1661.17 20
1661.27 21
1661.36 25
1661.45 32
1661.55 39
1661.64 45
1661.73 48
1661.83 49
1661.92 47
1662.01 43
1662.11 38
1662.20 33
1662.30 27
1662.39 21
1662.48 15
1662.58 10
1662.67 5
1662.76 0
1662.86 0
1662.95 0
1663.04 0
1663.14 0
1663.23 0
1663.32 0
1663.42 0
1663.51 0
1663.60 2
1663.70 4
1663.79 6
1663.88 8
1663.98 10
1664.07 11
1664.17 11
1664.26 11
1664.35 10
1664.45 8
1664.54 6
1664.63 5
1664.73 4
1664.82 6
1664.91 9
1665.01 14
1665.10 20
1665.19 26
1665.29 32
1665.38 37
1665.47 41
1665.57 44
1665.66 46
1665.76 46
1665.85 46
1665.94 45
1666.04 44
1666.13 41
1666.22 38
1666.32 35
1666.41 32
1666.50 30
1666.60 28
1666.69 27
1666.78 27
1666.88 28
1666.97 29
1667.07 31
1667.16 34
1667.25 36
1667.35 38
1667.44 40
1667.53 41
1667.63 42
1667.72 42
1667.81 43
1667.91 43
1668.00 42
1668.10 41
1668.19 40
1668.28 38
1668.38 37
1668.47 36
1668.56 36
1668.66 37
1668.75 39
1668.84 41
1668.94 44
1669.03 48
1669.13 52
1669.22 58
1669.31 64
1669.41 71
1669.50 77
1669.59 81
1669.69 84
1669.78 85
1669.87 84
1669.97 82
1670.06 79
1670.16 75
1670.25 71
1670.34 67
1670.44 63
1670.53 58
1670.62 55
1670.72 52
1670.81 52
1670.91 54
1671.00 57
1671.09 62
1671.19 68
1671.28 73
1671.37 77
1671.47 80
1671.56 81
1671.66 81
1671.75 79
1671.84 77
1671.94 75
1672.03 74
1672.12 72
1672.22 71
1672.31 71
1672.41 71
1672.50 74
1672.59 78
1672.69 85
1672.78 95
1672.87 105
1672.97 117
1673.06 127
1673.16 135
1673.25 140
1673.34 140
1673.44 136
1673.53 128
1673.62 118
1673.72 106
1673.81 95
1673.91 85
1674.00 78
1674.09 74
1674.19 73
1674.28 74
1674.37 77
1674.47 80
1674.56 84
1674.66 87
1674.75 89
1674.84 89
1674.94 89
1675.03 87
1675.13 85
1675.22 83
1675.31 82
1675.41 81
1675.50 81
1675.59 81
1675.69 81
1675.78 82
1675.88 83
1675.97 83
1676.06 83
1676.16 83
1676.25 83
1676.35 82
1676.44 82
1676.53 82
1676.63 83
1676.72 86
1676.81 90
1676.91 96
1677.00 103
1677.10 110
1677.19 115
1677.28 118
1677.38 118
1677.47 115
1677.57 108
1677.66 100
1677.75 89
1677.85 79
1677.94 70
1678.03 64
1678.13 61
1678.22 60
1678.32 62
1678.41 66
1678.50 71
1678.60 74
1678.69 76
1678.79 76
1678.88 74
1678.97 70
1679.07 66
1679.16 61
1679.26 58
1679.35 55
1679.44 53
1679.54 50
1679.63 47
1679.73 43
1679.82 38
1679.91 32
1680.01 26
1680.10 19
1680.20 14
1680.29 10
1680.38 9
1680.48 10
1680.57 13
1680.67 19
1680.76 26
1680.85 33
1680.95 42
1681.04 50
1681.14 57
1681.23 63
1681.32 68
1681.42 71
1681.51 72
1681.61 72
1681.70 71
1681.79 68
1681.89 65
1681.98 61
1682.08 58
1682.17 55
1682.26 52
1682.36 52
1682.45 54
1682.55 59
1682.64 65
1682.73 72
1682.83 79
1682.92 85
1683.02 90
1683.11 92
1683.20 92
1683.30 89
1683.39 85
1683.49 80
1683.58 74
1683.67 69
1683.77 63
1683.86 58
1683.96 54
1684.05 52
1684.14 51
1684.24 51
1684.33 54
1684.43 59
1684.52 65
1684.62 73
1684.71 80
1684.80 87
1684.90 92
1684.99 94
1685.09 93
1685.18 88
1685.27 80
1685.37 71
1685.46 62
1685.56 55
1685.65 50
1685.74 47
1685.84 46
1685.93 46
1686.03 47
1686.12 47
1686.22 49
1686.31 51
1686.40 54
1686.50 57
1686.59 61
1686.69 64
1686.78 67
1686.87 67
1686.97 66
1687.06 63
1687.16 59
1687.25 56
1687.34 54
1687.44 53
1687.53 54
1687.63 56
1687.72 57
1687.82 58
1687.91 58
1688.00 57
1688.10 55
1688.19 54
1688.29 53
1688.38 53
1688.48 53
1688.57 53
1688.66 52
1688.76 51
1688.85 48
1688.95 45
1689.04 42
1689.13 40
1689.23 39
1689.32 39
1689.42 41
1689.51 44
1689.61 47
1689.70 52
1689.79 56
1689.89 59
1689.98 61
1690.08 61
1690.17 58
1690.27 53
1690.36 46
1690.45 40
1690.55 35
1690.64 33
1690.74 34
1690.83 38
1690.93 45
1691.02 54
1691.11 63
1691.21 72
1691.30 79
1691.40 85
1691.49 89
1691.59 91
1691.68 92
1691.77 93
1691.87 92
1691.96 91
1692.06 88
1692.15 83
1692.25 76
1692.34 68
1692.43 60
1692.53 52
1692.62 45
1692.72 40
1692.81 38
1692.91 38
1693.00 40
1693.09 43
1693.19 48
1693.28 52
1693.38 56
1693.47 60
1693.57 63
1693.66 64
1693.75 65
1693.85 64
1693.94 63
1694.04 61
1694.13 60
1694.23 59
1694.32 59
1694.42 60
1694.51 60
1694.60 61
1694.70 61
1694.79 60
1694.89 59
1694.98 57
1695.08 55
1695.17 52
1695.26 50
1695.36 46
1695.45 43
1695.55 39
1695.64 36
1695.74 32
1695.83 28
1695.93 26
1696.02 24
1696.11 24
1696.21 24
1696.30 25
1696.40 27
1696.49 29
1696.59 30
1696.68 32
1696.78 35
1696.87 37
1696.96 40
1697.06 43
1697.15 45
1697.25 47
1697.34 49
1697.44 52
1697.53 54
1697.63 57
1697.72 61
1697.81 64
1697.91 67
1698.00 69
1698.10 70
1698.19 71
1698.29 71
1698.38 71
1698.48 71
1698.57 71
1698.66 71
1698.76 71
1698.85 72
1698.95 72
1699.04 72
1699.14 72
1699.23 72
1699.33 72
1699.42 72
1699.51 73
1699.61 73
1699.70 75
1699.80 76
1699.89 77
1699.99 77
1700.08 76
1700.18 73
1700.27 69
1700.37 65
1700.46 61
1700.55 59
1700.65 59
1700.74 61
1700.84 65
1700.93 68
1701.03 70
1701.12 69
1701.22 67
1701.31 63
1701.41 60
1701.50 58
1701.59 59
1701.69 62
1701.78 66
1701.88 71
1701.97 75
1702.07 78
1702.16 78
1702.26 76
1702.35 72
1702.45 69
1702.54 65
1702.64 64
1702.73 64
1702.82 67
1702.92 71
1703.01 76
1703.11 80
1703.20 83
1703.30 84
1703.39 83
1703.49 81
1703.58 78
1703.68 76
1703.77 75
1703.87 76
1703.96 78
1704.05 81
1704.15 84
1704.24 86
1704.34 86
1704.43 85
1704.53 82
1704.62 78
1704.72 73
1704.81 67
1704.91 62
1705.00 58
1705.10 55
1705.19 55
1705.28 55
1705.38 58
1705.47 61
1705.57 64
1705.66 66
1705.76 68
1705.85 68
1705.95 68
1706.04 68
1706.14 67
1706.23 65
1706.33 64
1706.42 61
1706.52 58
1706.61 55
1706.71 51
1706.80 49
1706.89 47
1706.99 46
1707.08 46
1707.18 46
1707.27 45
1707.37 42
1707.46 39
1707.56 35
1707.65 31
1707.75 26
1707.84 23
1707.94 19
1708.03 15
1708.13 12
1708.22 9
1708.32 6
1708.41 6
1708.51 8
1708.60 14
1708.69 24
1708.79 36
1708.88 49
1708.98 63
1709.07 75
1709.17 83
1709.26 88
1709.36 90
1709.45 88
1709.55 84
1709.64 80
1709.74 76
1709.83 74
1709.93 74
1710.02 76
1710.12 80
1710.21 85
1710.31 91
1710.40 98
1710.50 104
1710.59 111
1710.69 118
1710.78 124
1710.87 129
1710.97 132
1711.06 132
1711.16 131
1711.25 129
1711.35 126
1711.44 123
1711.54 121
1711.63 121
1711.73 122
1711.82 123
1711.92 124
1712.01 124
1712.11 123
1712.20 120
1712.30 115
1712.39 110
1712.49 104
1712.58 97
1712.68 91
1712.77 86
1712.87 82
1712.96 79
1713.06 76
1713.15 74
1713.25 72
1713.34 69
1713.44 66
1713.53 62
1713.63 59
1713.72 57
1713.82 54
1713.91 52
1714.01 50
1714.10 47
1714.20 44
1714.29 41
1714.39 38
1714.48 36
1714.58 36
1714.67 37
1714.76 40
1714.86 43
1714.95 45
1715.05 47
1715.14 49
1715.24 50
1715.33 51
1715.43 54
1715.52 57
1715.62 61
1715.71 66
1715.81 71
1715.90 77
1716.00 81
1716.09 84
1716.19 86
1716.28 86
1716.38 83
1716.47 79
1716.57 74
1716.66 68
1716.76 62
1716.85 56
1716.95 52
1717.04 49
1717.14 48
1717.23 48
1717.33 49
1717.42 50
1717.52 51
1717.61 52
1717.71 53
1717.80 54
1717.90 56
1717.99 57
1718.09 58
1718.18 57
1718.28 55
1718.37 51
1718.47 46
1718.56 39
1718.66 32
1718.75 25
1718.85 19
1718.94 14
1719.04 9
1719.13 5
1719.23 1
1719.32 0
1719.42 0
1719.51 0
1719.61 0
1719.70 0
1719.80 0
1719.90 0
1719.99 0
1720.09 4
1720.18 8
1720.28 11
1720.37 14
1720.47 16
1720.56 17
1720.66 18
1720.75 20
1720.85 21
1720.94 24
1721.04 27
1721.13 32
1721.23 37
1721.32 43
1721.42 49
1721.51 55
1721.61 60
1721.70 64
1721.80 66
1721.89 66
1721.99 65
1722.08 61
1722.18 57
1722.27 53
1722.37 51
1722.46 49
1722.56 50
1722.65 50
1722.75 51
1722.84 50
1722.94 46
1723.03 41
1723.13 33
1723.22 25
1723.32 18
1723.41 12
1723.51 9
1723.61 8
1723.70 10
1723.80 14
1723.89 20
1723.99 26
1724.08 33
1724.18 41
1724.27 49
1724.37 58
1724.46 68
1724.56 77
1724.65 87
1724.75 96
1724.84 103
1724.94 108
1725.03 111
1725.13 112
1725.22 110
1725.32 107
1725.41 103
1725.51 99
1725.60 96
1725.70 95
1725.79 96
1725.89 98
1725.99 102
1726.08 105
1726.18 108
1726.27 110
1726.37 112
1726.46 112
1726.56 113
1726.65 113
1726.75 114
1726.84 116
1726.94 118
1727.03 122
1727.13 127
1727.22 133
1727.32 138
1727.41 144
1727.51 148
1727.60 151
1727.70 152
1727.80 151
1727.89 148
1727.99 143
1728.08 137
1728.18 132
1728.27 129
1728.37 129
1728.46 131
1728.56 134
1728.65 139
1728.75 142
1728.84 143
1728.94 142
1729.03 138
1729.13 133
1729.23 127
1729.32 122
1729.42 117
1729.51 113
1729.61 109
1729.70 104
1729.80 98
1729.89 91
1729.99 84
1730.08 77
1730.18 70
1730.27 64
1730.37 58
1730.46 53
1730.56 48
1730.66 44
1730.75 41
1730.85 39
1730.94 38
1731.04 36
1731.13 35
1731.23 32
1731.32 28
1731.42 24
1731.51 20
1731.61 17
1731.70 16
1731.80 17
1731.90 20
1731.99 24
1732.09 28
1732.18 32
1732.28 34
1732.37 35
1732.47 34
1732.56 34
1732.66 34
1732.75 36
1732.85 39
1732.94 43
1733.04 48
1733.14 53
1733.23 57
1733.33 58
1733.42 57
1733.52 53
1733.61 47
1733.71 40
1733.80 32
1733.90 26
1733.99 22
1734.09 21
1734.19 22
1734.28 24
1734.38 28
1734.47 33
1734.57 37
1734.66 41
1734.76 43
1734.85 45
1734.95 47
1735.05 48
1735.14 48
1735.24 49
1735.33 49
1735.43 49
1735.52 48
1735.62 45
1735.71 42
1735.81 39
1735.90 36
1736.00 34
1736.10 33
1736.19 34
1736.29 37
1736.38 41
1736.48 46
1736.57 50
1736.67 54
1736.76 57
1736.86 60
1736.96 62
1737.05 63
1737.15 65
1737.24 66
1737.34 67
1737.43 67
1737.53 67
1737.62 67
1737.72 67
1737.82 66
1737.91 66
1738.01 65
1738.10 65
1738.20 65
1738.29 65
1738.39 65
1738.48 65
1738.58 63
1738.68 61
1738.77 58
1738.87 54
1738.96 50
1739.06 45
1739.15 41
1739.25 38
1739.35 37
1739.44 36
1739.54 37
1739.63 37
1739.73 36
1739.82 33
1739.92 29
1740.01 24
1740.11 20
1740.21 18
1740.30 18
1740.40 22
1740.49 28
1740.59 36
1740.68 43
1740.78 49
1740.88 53
1740.97 55
1741.07 56
1741.16 58
1741.26 61
1741.35 66
1741.45 72
1741.54 79
1741.64 86
1741.74 90
1741.83 93
1741.93 93
1742.02 90
1742.12 87
1742.21 83
1742.31 81
1742.41 80
1742.50 80
1742.60 82
1742.69 84
1742.79 85
1742.88 86
1742.98 86
1743.08 85
1743.17 85
1743.27 85
1743.36 86
1743.46 88
1743.55 90
1743.65 92
1743.75 94
1743.84 95
1743.94 94
1744.03 93
1744.13 89
1744.22 85
1744.32 79
1744.42 73
1744.51 66
1744.61 61
1744.70 56
1744.80 55
1744.89 56
1744.99 59
1745.09 65
1745.18 71
1745.28 77
1745.37 81
1745.47 82
1745.57 79
1745.66 73
1745.76 65
1745.85 56
1745.95 48
1746.04 41
1746.14 37
1746.24 35
1746.33 36
1746.43 40
1746.52 45
1746.62 51
1746.71 57
1746.81 62
1746.91 65
1747.00 67
1747.10 66
1747.19 63
1747.29 60
1747.39 57
1747.48 55
1747.58 54
1747.67 56
1747.77 59
1747.86 64
1747.96 68
1748.06 71
1748.15 72
1748.25 71
1748.34 67
1748.44 62
1748.54 57
1748.63 52
1748.73 49
1748.82 48
1748.92 49
1749.02 51
1749.11 54
1749.21 56
1749.30 58
1749.40 59
1749.49 60
1749.59 61
1749.69 61
1749.78 63
1749.88 64
1749.97 66
1750.07 68
1750.17 69
1750.26 70
1750.36 69
1750.45 68
1750.55 66
1750.65 63
1750.74 60
1750.84 57
1750.93 54
1751.03 52
1751.13 49
1751.22 47
1751.32 45
1751.41 43
1751.51 41
1751.60 39
1751.70 37
1751.80 35
1751.89 34
1751.99 34
1752.08 34
1752.18 34
1752.28 34
1752.37 34
1752.47 34
1752.56 34
1752.66 34
1752.76 32
1752.85 30
1752.95 26
1753.04 19
1753.14 11
1753.24 3
1753.33 0
1753.43 0
1753.52 0
1753.62 0
1753.72 0
1753.81 0
1753.91 0
1754.00 0
1754.10 7
1754.20 13
1754.29 18
1754.39 21
1754.48 24
1754.58 25
1754.68 27
1754.77 29
1754.87 30
1754.96 31
1755.06 32
1755.16 30
1755.25 27
1755.35 22
1755.44 15
1755.54 7
1755.64 0
1755.73 0
1755.83 0
1755.93 0
1756.02 0
1756.12 0
1756.21 0
1756.31 0
1756.41 2
1756.50 13
1756.60 25
1756.69 36
1756.79 45
1756.89 52
1756.98 56
1757.08 56
1757.17 54
1757.27 48
1757.37 42
1757.46 35
1757.56 29
1757.65 25
1757.75 23
1757.85 23
1757.94 26
1758.04 29
1758.14 33
1758.23 37
1758.33 41
1758.42 45
1758.52 48
1758.62 52
1758.71 57
1758.81 61
1758.90 65
1759.00 69
1759.10 72
1759.19 74
1759.29 75
1759.39 77
1759.48 79
1759.58 83
1759.67 88
1759.77 95
1759.87 102
1759.96 109
1760.06 117
1760.15 124
1760.25 131
1760.35 137
1760.44 143
1760.54 149
1760.64 154
1760.73 160
1760.83 165
1760.92 170
1761.02 174
1761.12 176
1761.21 177
1761.31 176
1761.41 172
1761.50 166
1761.60 158
1761.69 150
1761.79 142
1761.89 135
1761.98 130
1762.08 128
1762.17 127
1762.27 129
1762.37 131
1762.46 134
1762.56 136
1762.66 137
1762.75 137
1762.85 135
1762.94 132
1763.04 129
1763.14 127
1763.23 126
1763.33 126
1763.43 127
1763.52 127
1763.62 126
1763.71 124
1763.81 120
1763.91 116
1764.00 112
1764.10 108
1764.20 105
1764.29 103
1764.39 99
1764.49 95
1764.58 88
1764.68 79
1764.77 68
1764.87 57
1764.97 47
1765.06 39
1765.16 33
1765.26 29
1765.35 27
1765.45 25
1765.54 23
1765.64 21
1765.74 19
1765.83 17
1765.93 16
1766.03 16
1766.12 17
1766.22 20
1766.32 24
1766.41 28
1766.51 34
1766.60 40
1766.70 46
1766.80 53
1766.89 59
1766.99 65
1767.09 70
1767.18 74
1767.28 76
1767.38 76
1767.47 75
1767.57 72
1767.66 69
1767.76 65
1767.86 62
1767.95 58
1768.05 55
1768.15 51
1768.24 48
1768.34 45
1768.44 43
1768.53 42
1768.63 43
1768.72 44
1768.82 47
1768.92 49
1769.01 52
1769.11 53
1769.21 53
1769.30 53
1769.40 53
1769.50 55
1769.59 58
1769.69 62
1769.79 66
1769.88 70
1769.98 72
1770.08 72
1770.17 69
1770.27 64
1770.36 58
1770.46 51
1770.56 44
1770.65 39
1770.75 36
1770.85 35
1770.94 35
1771.04 37
1771.14 39
1771.23 40
1771.33 41
1771.43 42
1771.52 41
1771.62 41
1771.72 39
1771.81 37
1771.91 34
1772.00 29
1772.10 25
1772.20 19
1772.29 14
1772.39 8
1772.49 4
1772.58 0
1772.68 0
1772.78 0
1772.87 0
1772.97 0
1773.07 1
1773.16 5
1773.26 10
1773.36 15
1773.45 19
1773.55 21
1773.65 21
1773.74 20
1773.84 19
1773.94 17
1774.03 18
1774.13 20
1774.22 24
1774.32 30
1774.42 36
1774.51 42
1774.61 45
1774.71 46
1774.80 44
1774.90 38
1775.00 29
1775.09 18
1775.19 7
1775.29 0
1775.38 0
1775.48 0
1775.58 0
1775.67 0
1775.77 0
1775.87 1
1775.96 8
1776.06 14
1776.16 19
1776.25 23
1776.35 25
1776.45 27
1776.54 30
1776.64 33
1776.74 37
1776.83 42
1776.93 49
1777.03 56
1777.12 63
1777.22 69
1777.32 73
1777.41 75
1777.51 73
1777.61 68
1777.70 62
1777.80 54
1777.90 46
1777.99 39
1778.09 33
1778.19 29
1778.28 27
1778.38 26
1778.48 28
1778.57 32
1778.67 37
1778.77 44
1778.86 52
1778.96 61
1779.06 69
1779.15 76
1779.25 81
1779.35 84
1779.44 86
1779.54 85
1779.64 82
1779.73 78
1779.83 74
1779.93 70
1780.02 68
1780.12 67
1780.22 68
1780.31 70
1780.41 71
1780.51 73
1780.60 73
1780.70 72
1780.80 69
1780.89 66
1780.99 63
1781.09 60
1781.18 59
1781.28 59
1781.38 61
1781.47 64
1781.57 69
1781.67 75
1781.76 80
1781.86 83
1781.96 85
1782.06 84
1782.15 81
1782.25 75
1782.35 67
1782.44 58
1782.54 49
1782.64 39
1782.73 29
1782.83 21
1782.93 14
1783.02 9
1783.12 7
1783.22 7
1783.31 11
1783.41 17
1783.51 24
1783.60 32
1783.70 40
1783.80 45
1783.89 49
1783.99 52
1784.09 52
1784.19 51
1784.28 49
1784.38 46
1784.48 43
1784.57 38
1784.67 33
1784.77 27
1784.86 20
1784.96 14
1785.06 9
1785.15 6
1785.25 6
1785.35 9
1785.44 14
1785.54 21
1785.64 28
1785.73 33
1785.83 35
1785.93 35
1786.03 32
1786.12 28
1786.22 23
1786.32 19
1786.41 17
1786.51 17
1786.61 19
1786.70 22
1786.80 27
1786.90 33
1786.99 39
1787.09 45
1787.19 54
1787.29 64
1787.38 75
1787.48 87
1787.58 99
1787.67 110
1787.77 118
1787.87 123
1787.96 125
1788.06 124
1788.16 121
1788.25 116
1788.35 110
1788.45 103
1788.55 95
1788.64 86
1788.74 75
1788.84 62
1788.93 49
1789.03 35
1789.13 22
1789.22 11
1789.32 4
1789.42 1
1789.51 2
1789.61 8
1789.71 15
1789.81 23
1789.90 30
1790.00 35
1790.10 38
1790.19 38
1790.29 38
1790.39 37
1790.48 37
1790.58 37
1790.68 38
1790.78 39
1790.87 40
1790.97 41
1791.07 41
1791.16 41
1791.26 41
1791.36 40
1791.46 38
1791.55 35
1791.65 32
1791.75 27
1791.84 21
1791.94 14
1792.04 6
1792.13 0
1792.23 0
1792.33 0
1792.43 0
1792.52 0
1792.62 0
1792.72 0
1792.81 0
1792.91 2
1793.01 8
1793.11 14
1793.20 20
1793.30 24
1793.40 27
1793.49 29
1793.59 30
1793.69 30
1793.78 31
1793.88 31
1793.98 32
1794.08 31
1794.17 30
1794.27 28
1794.37 26
1794.46 23
1794.56 22
1794.66 21
1794.76 21
1794.85 22
1794.95 24
1795.05 26
1795.14 28
1795.24 31
1795.34 34
1795.44 37
1795.53 41
1795.63 44
1795.73 46
1795.82 45
1795.92 42
1796.02 37
1796.12 30
1796.21 23
1796.31 17
1796.41 13
1796.50 11
1796.60 12
1796.70 14
1796.80 18
1796.89 24
1796.99 29
1797.09 35
1797.18 41
1797.28 46
1797.38 50
1797.48 53
1797.57 55
1797.67 57
1797.77 57
1797.86 57
1797.96 56
1798.06 54
1798.16 50
1798.25 46
1798.35 41
1798.45 35
1798.55 29
1798.64 24
1798.74 20
1798.84 17
1798.93 15
1799.03 15
1799.13 15
1799.23 16
1799.32 18
1799.42 20
1799.52 21
1799.62 22
1799.71 21
1799.81 19
1799.91 17
1800.00 12
1800.10 7
1800.20 2
1800.30 0
1800.39 0
1800.49 0
1800.59 0
1800.69 0
1800.78 0
1800.88 0
1800.98 1
1801.07 5
1801.17 7
1801.27 8
1801.37 8
1801.46 7
1801.56 5
1801.66 4
1801.76 4
1801.85 6
1801.95 9
1802.05 12
1802.14 17
1802.24 20
1802.34 23
1802.44 24
1802.53 24
1802.63 23
1802.73 21
1802.83 19
1802.92 17
1803.02 14
1803.12 12
1803.22 9
1803.31 5
1803.41 2
1803.51 0
1803.60 0
1803.70 0
1803.80 0
1803.90 0
1803.99 0
1804.09 0
1804.19 4
1804.29 10
1804.38 16
1804.48 22
1804.58 28
1804.68 32
1804.77 36
1804.87 38
1804.97 39
1805.07 39
1805.16 40
1805.26 41
1805.36 42
1805.46 43
1805.55 44
1805.65 44
1805.75 44
1805.84 42
1805.94 40
1806.04 36
1806.14 32
1806.23 27
1806.33 21
1806.43 16
1806.53 10
1806.62 6
1806.72 4
1806.82 3
1806.92 4
1807.01 6
1807.11 8
1807.21 9
1807.31 9
1807.40 7
1807.50 4
1807.60 1
1807.70 0
1807.79 2
1807.89 7
1807.99 15
1808.09 25
1808.18 36
1808.28 44
1808.38 50
1808.48 51
1808.57 48
1808.67 42
1808.77 35
1808.87 28
1808.96 22
1809.06 19
1809.16 17
1809.26 17
1809.35 18
1809.45 20
1809.55 21
1809.65 22
1809.74 21
1809.84 19
1809.94 15
1810.04 10
1810.13 6
1810.23 3
1810.33 3
1810.43 5
1810.52 10
1810.62 17
1810.72 23
1810.82 27
1810.91 28
1811.01 25
1811.11 18
1811.21 9
1811.30 0
1811.40 0
1811.50 0
1811.60 0
1811.69 0
1811.79 0
1811.89 0
1811.99 0
1812.09 5
1812.18 18
1812.28 29
1812.38 39
1812.48 46
1812.57 49
1812.67 50
1812.77 48
1812.87 44
1812.96 38
1813.06 31
1813.16 24
1813.26 18
1813.35 12
1813.45 9
1813.55 7
1813.65 7
1813.74 8
1813.84 10
1813.94 12
1814.04 14
1814.14 15
1814.23 16
1814.33 17
1814.43 17
1814.53 16
1814.62 15
1814.72 13
1814.82 11
1814.92 10
1815.01 9
1815.11 10
1815.21 12
1815.31 14
1815.40 16
1815.50 18
1815.60 20
1815.70 22
1815.80 25
1815.89 28
1815.99 32
1816.09 36
1816.19 39
1816.28 40
1816.38 40
1816.48 38
1816.58 36
1816.67 32
1816.77 28
1816.87 24
1816.97 20
1817.07 17
1817.16 15
1817.26 15
1817.36 16
1817.46 18
1817.55 21
1817.65 26
1817.75 31
1817.85 37
1817.95 43
1818.04 49
1818.14 55
1818.24 60
1818.34 64
1818.43 66
1818.53 66
1818.63 64
1818.73 61
1818.83 58
1818.92 57
1819.02 57
1819.12 60
1819.22 67
1819.31 76
1819.41 86
1819.51 95
1819.61 103
1819.71 107
1819.80 107
1819.90 103
1820.00 94
1820.10 84
1820.19 73
1820.29 63
1820.39 55
1820.49 51
1820.59 50
1820.68 53
1820.78 58
1820.88 65
1820.98 73
1821.07 81
1821.17 90
1821.27 98
1821.37 107
1821.47 117
1821.56 125
1821.66 133
1821.76 137
1821.86 139
1821.96 136
1822.05 129
1822.15 120
1822.25 109
1822.35 98
1822.44 88
1822.54 80
1822.64 75
1822.74 73
1822.84 72
1822.93 73
1823.03 75
1823.13 76
1823.23 75
1823.33 74
1823.42 72
1823.52 70
1823.62 68
1823.72 67
1823.81 67
1823.91 70
1824.01 74
1824.11 78
1824.21 82
1824.30 85
1824.40 85
1824.50 84
1824.60 82
1824.70 79
1824.79 78
1824.89 79
1824.99 82
1825.09 87
1825.19 93
1825.28 98
1825.38 101
1825.48 101
1825.58 97
1825.68 91
1825.77 83
1825.87 74
1825.97 65
1826.07 57
1826.17 52
1826.26 50
1826.36 50
1826.46 51
1826.56 54
1826.66 57
1826.75 59
1826.85 59
1826.95 57
1827.05 54
1827.15 49
1827.24 42
1827.34 35
1827.44 28
1827.54 21
1827.64 13
1827.73 7
1827.83 2
1827.93 0
1828.03 0
1828.13 0
1828.22 0
1828.32 0
1828.42 2
1828.52 5
1828.62 8
1828.71 11
1828.81 13
1828.91 16
1829.01 19
1829.11 23
1829.20 28
1829.30 33
1829.40 38
1829.50 42
1829.60 45
1829.69 48
1829.79 50
1829.89 53
1829.99 54
1830.09 56
1830.18 58
1830.28 59
1830.38 59
1830.48 59
1830.58 58
1830.67 57
1830.77 57
1830.87 56
1830.97 56
1831.07 57
1831.17 59
1831.26 62
1831.36 67
1831.46 73
1831.56 82
1831.66 93
1831.75 104
1831.85 115
1831.95 124
1832.05 131
1832.15 133
1832.24 131
1832.34 126
1832.44 117
1832.54 107
1832.64 96
1832.74 87
1832.83 80
1832.93 75
1833.03 72
1833.13 71
1833.23 73
1833.32 75
1833.42 79
1833.52 82
1833.62 85
1833.72 87
1833.81 88
1833.91 87
1834.01 86
1834.11 84
1834.21 81
1834.31 79
1834.40 78
1834.50 77
1834.60 78
1834.70 78
1834.80 80
1834.89 82
1834.99 85
1835.09 89
1835.19 93
1835.29 97
1835.39 100
1835.48 103
1835.58 104
1835.68 103
1835.78 101
1835.88 99
1835.98 97
1836.07 96
1836.17 96
1836.27 97
1836.37 99
1836.47 99
1836.56 98
1836.66 94
1836.76 88
1836.86 80
1836.96 72
1837.06 64
1837.15 58
1837.25 53
1837.35 49
1837.45 46
1837.55 44
1837.65 43
1837.74 43
1837.84 45
1837.94 48
1838.04 53
1838.14 60
1838.24 67
1838.33 75
1838.43 81
1838.53 86
1838.63 89
1838.73 89
1838.83 87
1838.92 83
1839.02 76
1839.12 68
1839.22 58
1839.32 49
1839.42 42
1839.51 36
1839.61 34
1839.71 34
1839.81 35
1839.91 38
1840.01 40
1840.10 40
1840.20 40
1840.30 40
1840.40 39
1840.50 38
1840.60 37
1840.69 36
1840.79 36
1840.89 34
1840.99 31
1841.09 27
1841.19 21
1841.28 15
1841.38 10
1841.48 6
1841.58 4
1841.68 4
1841.78 6
1841.87 8
1841.97 11
1842.07 13
1842.17 15
1842.27 16
1842.37 17
1842.46 19
1842.56 22
1842.66 27
1842.76 33
1842.86 39
1842.96 45
1843.05 51
1843.15 55
1843.25 56
1843.35 55
1843.45 50
1843.55 43
1843.65 34
1843.74 24
1843.84 14
1843.94 7
1844.04 3
1844.14 1
1844.24 2
1844.33 4
1844.43 7
1844.53 10
1844.63 12
1844.73 11
1844.83 9
1844.93 5
1845.02 1
1845.12 0
1845.22 0
1845.32 0
1845.42 0
1845.52 0
1845.61 0
1845.71 0
1845.81 2
1845.91 7
1846.01 12
1846.11 15
1846.21 17
1846.30 17
1846.40 15
1846.50 14
1846.60 13
1846.70 13
1846.80 16
1846.90 20
1846.99 26
1847.09 32
1847.19 38
1847.29 42
1847.39 45
1847.49 46
1847.58 46
1847.68 45
1847.78 43
1847.88 41
1847.98 39
1848.08 36
1848.18 33
1848.27 31
1848.37 29
1848.47 27
1848.57 26
1848.67 25
1848.77 24
1848.87 23
1848.96 20
1849.06 18
1849.16 16
1849.26 16
1849.36 17
1849.46 20
1849.56 24
1849.65 30
1849.75 37
1849.85 44
1849.95 51
1850.05 59
1850.15 67
1850.25 74
1850.35 80
1850.44 85
1850.54 89
1850.64 91
1850.74 92
1850.84 91
1850.94 90
1851.04 88
1851.13 86
1851.23 85
1851.33 83
1851.43 80
1851.53 78
1851.63 76
1851.73 73
1851.82 70
1851.92 67
1852.02 66
1852.12 65
1852.22 65
1852.32 65
1852.42 66
1852.52 67
1852.61 68
1852.71 71
1852.81 74
1852.91 79
1853.01 84
1853.11 88
1853.21 91
1853.30 92
1853.40 90
1853.50 87
1853.60 82
1853.70 78
1853.80 74
1853.90 72
1854.00 70
1854.09 70
1854.19 69
1854.29 68
1854.39 68
1854.49 67
1854.59 67
1854.69 68
1854.79 68
1854.88 68
1854.98 66
1855.08 63
1855.18 59
1855.28 54
1855.38 48
1855.48 42
1855.58 38
1855.67 36
1855.77 37
1855.87 40
1855.97 44
1856.07 50
1856.17 55
1856.27 60
1856.37 64
1856.46 66
1856.56 67
1856.66 66
1856.76 65
1856.86 64
1856.96 62
1857.06 61
1857.16 59
1857.25 58
1857.35 56
1857.45 55
1857.55 53
1857.65 52
1857.75 51
1857.85 51
1857.95 51
1858.05 52
1858.14 52
1858.24 52
1858.34 52
1858.44 51
1858.54 50
1858.64 48
1858.74 47
1858.84 47
1858.93 47
1859.03 47
1859.13 48
1859.23 49
1859.33 51
1859.43 53
1859.53 56
1859.63 59
1859.73 61
1859.82 62
1859.92 61
1860.02 59
1860.12 56
1860.22 51
1860.32 47
1860.42 43
1860.52 41
1860.62 40
1860.71 41
1860.81 44
1860.91 47
1861.01 50
1861.11 53
1861.21 56
1861.31 58
1861.41 60
1861.51 62
1861.60 64
1861.70 66
1861.80 68
1861.90 68
1862.00 68
1862.10 66
1862.20 64
1862.30 61
1862.40 57
1862.49 53
1862.59 50
1862.69 47
1862.79 46
1862.89 47
1862.99 49
1863.09 52
1863.19 55
1863.29 57
1863.39 58
1863.48 58
1863.58 55
1863.68 51
1863.78 46
1863.88 41
1863.98 37
1864.08 34
1864.18 33
1864.28 33
1864.37 35
1864.47 39
1864.57 45
1864.67 53
1864.77 62
1864.87 70
1864.97 78
1865.07 83
1865.17 85
1865.27 82
1865.36 75
1865.46 64
1865.56 52
1865.66 40
1865.76 29
1865.86 21
1865.96 17
1866.06 16
1866.16 18
1866.26 20
1866.36 22
1866.45 22
1866.55 21
1866.65 18
1866.75 13
1866.85 10
1866.95 7
1867.05 8
1867.15 12
1867.25 18
1867.35 26
1867.44 35
1867.54 42
1867.64 46
1867.74 48
1867.84 46
1867.94 42
1868.04 37
1868.14 31
1868.24 24
1868.34 16
1868.44 8
1868.53 0
1868.63 0
1868.73 0
1868.83 0
1868.93 0
1869.03 0
1869.13 0
1869.23 0
1869.33 0
1869.43 11
1869.53 21
1869.63 30
1869.72 39
1869.82 47
1869.92 53
1870.02 58
1870.12 62
1870.22 65
1870.32 68
1870.42 72
1870.52 77
1870.62 82
1870.72 89
1870.81 95
1870.91 100
1871.01 102
1871.11 101
1871.21 97
1871.31 92
1871.41 85
1871.51 79
1871.61 75
1871.71 72
1871.81 72
1871.91 73
1872.00 75
1872.10 75
1872.20 75
1872.30 72
1872.40 67
1872.50 62
1872.60 57
1872.70 54
1872.80 53
1872.90 56
1873.00 62
1873.10 70
1873.20 79
1873.29 87
1873.39 93
1873.49 96
1873.59 97
1873.69 94
1873.79 89
1873.89 83
1873.99 76
1874.09 71
1874.19 67
1874.29 66
1874.39 67
1874.49 71
1874.58 76
1874.68 82
1874.78 87
1874.88 91
1874.98 92
1875.08 91
1875.18 86
1875.28 80
1875.38 72
1875.48 63
1875.58 56
1875.68 49
1875.78 44
1875.88 39
1875.97 36
1876.07 34
1876.17 31
1876.27 28
1876.37 24
1876.47 21
1876.57 18
1876.67 15
1876.77 12
1876.87 9
1876.97 6
1877.07 3
1877.17 0
1877.27 0
1877.37 0
1877.46 0
1877.56 0
1877.66 0
1877.76 0
1877.86 0
1877.96 0
1878.06 4
1878.16 11
1878.26 18
1878.36 26
1878.46 35
1878.56 43
1878.66 51
1878.76 56
1878.86 59
1878.95 58
1879.05 55
1879.15 50
1879.25 44
1879.35 38
1879.45 33
1879.55 29
1879.65 27
1879.75 27
1879.85 29
1879.95 32
1880.05 35
1880.15 39
1880.25 43
1880.35 48
1880.45 53
1880.55 58
1880.64 63
1880.74 68
1880.84 73
1880.94 78
1881.04 82
1881.14 84
1881.24 85
1881.34 83
1881.44 79
1881.54 72
1881.64 64
1881.74 55
1881.84 47
1881.94 39
1882.04 33
1882.14 30
1882.24 28
1882.33 29
1882.43 30
1882.53 32
1882.63 34
1882.73 35
1882.83 35
1882.93 33
1883.03 31
1883.13 29
1883.23 26
1883.33 24
1883.43 23
1883.53 25
1883.63 29
1883.73 34
1883.83 40
1883.93 46
1884.03 51
1884.13 53
1884.23 52
1884.32 49
1884.42 44
1884.52 38
1884.62 33
1884.72 28
1884.82 24
1884.92 22
1885.02 20
1885.12 18
1885.22 17
1885.32 17
1885.42 16
1885.52 15
1885.62 15
1885.72 15
1885.82 15
1885.92 16
1886.02 17
1886.12 18
1886.22 20
1886.32 22
1886.42 24
1886.51 26
1886.61 27
1886.71 26
1886.81 23
1886.91 20
1887.01 15
1887.11 10
1887.21 6
1887.31 4
1887.41 3
1887.51 5
1887.61 9
1887.71 14
1887.81 20
1887.91 25
1888.01 29
1888.11 33
1888.21 34
1888.31 34
1888.41 33
1888.51 31
1888.61 28
1888.71 24
1888.81 20
1888.91 16
1889.00 12
1889.10 9
1889.20 7
1889.30 7
1889.40 9
1889.50 14
1889.60 20
1889.70 27
1889.80 34
1889.90 39
1890.00 41
1890.10 42
1890.20 40
1890.30 37
1890.40 34
1890.50 34
1890.60 36
1890.70 41
1890.80 49
1890.90 57
1891.00 65
1891.10 71
1891.20 75
1891.30 75
1891.40 73
1891.50 69
1891.60 65
1891.70 60
1891.80 54
1891.90 50
1892.00 46
1892.10 42
1892.19 40
1892.29 38
1892.39 36
1892.49 35
1892.59 35
1892.69 35
1892.79 35
1892.89 37
1892.99 38
1893.09 41
1893.19 43
1893.29 45
1893.39 46
1893.49 47
1893.59 47
1893.69 46
1893.79 44
1893.89 42
1893.99 41
1894.09 41
1894.19 42
1894.29 44
1894.39 46
1894.49 49
1894.59 52
1894.69 54
1894.79 55
1894.89 54
1894.99 52
1895.09 49
1895.19 46
1895.29 43
1895.39 40
1895.49 38
1895.59 37
1895.69 37
1895.79 37
1895.89 38
1895.99 39
1896.09 41
1896.19 43
1896.29 46
1896.39 49
1896.49 52
1896.59 56
1896.69 58
1896.78 61
1896.88 62
1896.98 63
1897.08 64
1897.18 65
1897.28 67
1897.38 69
1897.48 70
1897.58 70
1897.68 68
1897.78 64
1897.88 59
1897.98 52
1898.08 45
1898.18 40
1898.28 37
1898.38 38
1898.48 41
1898.58 47
1898.68 54
1898.78 60
1898.88 64
1898.98 65
1899.08 61
1899.18 55
1899.28 47
1899.38 38
1899.48 30
1899.58 25
1899.68 22
1899.78 22
1899.88 23
1899.98 24
1900.08 25
1900.18 23
1900.28 19
1900.38 13
1900.48 6
1900.58 0
1900.68 0
1900.78 0
1900.88 0
1900.98 0
1901.08 0
1901.18 1
1901.28 7
1901.38 12
1901.48 17
1901.58 20
1901.68 23
1901.78 24
1901.88 24
1901.98 24
1902.08 23
1902.18 22
1902.28 22
1902.38 23
1902.48 26
1902.58 29
1902.68 33
1902.78 37
1902.88 40
1902.98 42
1903.08 43
1903.18 44
1903.28 46
1903.38 49
1903.48 51
1903.58 54
1903.68 57
1903.78 58
1903.88 59
1903.98 59
1904.08 57
1904.18 55
1904.28 50
1904.38 44
1904.48 37
1904.58 27
1904.68 17
1904.78 7
1904.88 0
1904.98 0
1905.08 0
1905.18 0
1905.28 0
1905.38 0
1905.48 0
1905.58 0
1905.68 4
1905.78 9
1905.88 12
1905.98 14
1906.08 15
1906.18 14
1906.28 13
1906.38 12
1906.48 13
1906.58 16
1906.68 20
1906.78 27
1906.88 36
1906.98 44
1907.08 52
1907.18 59
1907.28 64
1907.38 66
1907.48 67
1907.58 67
1907.68 66
1907.78 65
1907.88 63
1907.98 61
1908.08 58
1908.18 55
1908.28 53
1908.38 52
1908.48 52
1908.58 53
1908.69 56
1908.79 60
1908.89 64
1908.99 69
1909.09 75
1909.19 82
1909.29 90
1909.39 99
1909.49 107
1909.59 113
1909.69 117
1909.79 118
1909.89 116
1909.99 110
1910.09 103
1910.19 96
1910.29 88
1910.39 82
1910.49 77
1910.59 73
1910.69 70
1910.79 68
1910.89 66
1910.99 64
1911.09 61
1911.19 59
1911.29 57
1911.39 55
1911.49 54
1911.59 53
1911.69 54
1911.79 54
1911.89 56
1911.99 58
1912.09 60
1912.19 62
1912.29 64
1912.39 66
1912.49 67
1912.59 67
1912.69 67
1912.79 67
1912.89 66
1912.99 65
1913.09 64
1913.19 62
1913.30 59
1913.40 56
1913.50 53
1913.60 50
1913.70 48
1913.80 48
1913.90 49
1914.00 52
1914.10 56
1914.20 59
1914.30 62
1914.40 63
1914.50 62
1914.60 59
1914.70 54
1914.80 50
1914.90 45
1915.00 41
1915.10 39
1915.20 38
1915.30 39
1915.40 40
1915.50 42
1915.60 44
1915.70 45
1915.80 45
1915.90 42
1916.00 38
1916.10 32
1916.20 25
1916.30 18
1916.41 13
1916.51 10
1916.61 10
1916.71 12
1916.81 16
1916.91 21
1917.01 25
1917.11 27
1917.21 26
1917.31 24
1917.41 19
1917.51 13
1917.61 8
1917.71 2
1917.81 0
1917.91 0
1918.01 0
1918.11 0
1918.21 0
1918.31 0
1918.41 0
1918.51 4
1918.61 10
1918.71 17
1918.81 23
1918.91 30
1919.02 36
1919.12 42
1919.22 48
1919.32 54
1919.42 60
1919.52 66
1919.62 73
1919.72 80
1919.82 87
1919.92 94
1920.02 101
1920.12 105
1920.22 107
1920.32 105
1920.42 99
1920.52 90
1920.62 78
1920.72 64
1920.82 49
1920.92 35
1921.02 22
1921.12 11
1921.23 2
1921.33 0
1921.43 0
1921.53 0
1921.63 0
1921.73 0
1921.83 0
1921.93 0
1922.03 0
1922.13 2
1922.23 9
1922.33 17
1922.43 24
1922.53 30
1922.63 35
1922.73 39
1922.83 42
1922.93 43
1923.03 45
1923.14 46
1923.24 48
1923.34 51
1923.44 55
1923.54 58
1923.64 62
1923.74 64
1923.84 66
1923.94 65
1924.04 61
1924.14 56
1924.24 48
1924.34 38
1924.44 29
1924.54 19
1924.64 11
1924.74 6
1924.84 5
1924.95 7
1925.05 13
1925.15 23
1925.25 35
1925.35 47
1925.45 59
1925.55 67
1925.65 73
1925.75 74
1925.85 72
1925.95 67
1926.05 62
1926.15 57
1926.25 53
1926.35 50
1926.45 48
1926.55 47
1926.66 46
1926.76 44
1926.86 43
1926.96 43
1927.06 45
1927.16 49
1927.26 56
1927.36 66
1927.46 76
1927.56 86
1927.66 93
1927.76 96
1927.86 96
1927.96 92
1928.06 86
1928.17 78
1928.27 69
1928.37 61
1928.47 54
1928.57 47
1928.67 42
1928.77 38
1928.87 35
1928.97 34
1929.07 34
1929.17 37
1929.27 41
1929.37 48
1929.47 55
1929.57 64
1929.68 70
1929.78 75
1929.88 76
1929.98 75
1930.08 71
1930.18 67
1930.28 62
1930.38 59
1930.48 57
1930.58 55
1930.68 53
1930.78 51
1930.88 48
1930.98 45
1931.09 43
1931.19 43
1931.29 47
1931.39 53
1931.49 63
1931.59 76
1931.69 90
1931.79 103
1931.89 115
1931.99 124
1932.09 130
1932.19 133
1932.29 132
1932.40 130
1932.50 125
1932.60 120
1932.70 115
1932.80 109
1932.90 103
1933.00 96
1933.10 88
1933.20 80
1933.30 71
1933.40 61
1933.50 51
1933.61 41
1933.71 33
1933.81 28
1933.91 25
1934.01 25
1934.11 27
1934.21 30
1934.31 34
1934.41 37
1934.51 40
1934.61 42
1934.71 43
1934.82 43
1934.92 43
1935.02 42
1935.12 42
1935.22 41
1935.32 41
1935.42 40
1935.52 39
1935.62 38
1935.72 35
1935.82 32
1935.92 27
1936.03 23
1936.13 19
1936.23 16
1936.33 17
1936.43 21
1936.53 28
1936.63 38
1936.73 50
1936.83 62
1936.93 73
1937.03 82
1937.14 87
1937.24 88
1937.34 87
1937.44 82
1937.54 75
1937.64 65
1937.74 55
1937.84 45
1937.94 36
1938.04 30
1938.14 28
1938.25 30
1938.35 34
1938.45 39
1938.55 45
1938.65 48
1938.75 49
1938.85 48
1938.95 44
1939.05 40
1939.15 35
1939.25 32
1939.36 29
1939.46 29
1939.56 29
1939.66 31
1939.76 34
1939.86 37
1939.96 40
1940.06 43
1940.16 48
1940.26 52
1940.37 56
1940.47 59
1940.57 60
1940.67 59
1940.77 56
1940.87 50
1940.97 42
1941.07 35
1941.17 28
1941.27 23
1941.38 21
1941.48 22
1941.58 24
1941.68 28
1941.78 31
1941.88 31
1941.98 29
1942.08 24
1942.18 17
1942.28 9
1942.39 2
1942.49 0
1942.59 0
1942.69 0
1942.79 0
1942.89 0
1942.99 0
1943.09 0
1943.19 0
1943.29 0
1943.40 1
1943.50 6
1943.60 13
1943.70 22
1943.80 31
1943.90 38
1944.00 43
1944.10 47
1944.20 48
1944.31 48
1944.41 48
1944.51 49
1944.61 51
1944.71 53
1944.81 54
1944.91 54
1945.01 52
1945.11 50
1945.22 47
1945.32 45
1945.42 44
1945.52 46
1945.62 49
1945.72 55
1945.82 63
1945.92 72
1946.02 82
1946.13 91
1946.23 101
1946.33 111
1946.43 122
1946.53 133
1946.63 144
1946.73 157
1946.83 169
1946.93 180
1947.04 189
1947.14 195
1947.24 198
1947.34 197
1947.44 194
1947.54 188
1947.64 181
1947.74 172
1947.85 162
1947.95 150
1948.05 139
1948.15 127
1948.25 116
1948.35 107
1948.45 102
1948.55 102
1948.65 105
1948.76 113
1948.86 123
1948.96 134
1949.06 145
1949.16 155
1949.26 162
1949.36 167
1949.46 168
1949.57 166
1949.67 161
1949.77 155
1949.87 149
1949.97 142
1950.07 135
1950.17 128
1950.27 120
1950.38 113
1950.48 105
1950.58 98
1950.68 91
1950.78 85
1950.88 81
1950.98 78
1951.08 75
1951.19 73
1951.29 70
1951.39 68
1951.49 65
1951.59 62
1951.69 59
1951.79 56
1951.89 55
1952.00 54
1952.10 54
1952.20 55
1952.30 56
1952.40 57
1952.50 58
1952.60 58
1952.71 57
1952.81 55
1952.91 52
1953.01 48
1953.11 44
1953.21 41
1953.31 39
1953.41 40
1953.52 44
1953.62 49
1953.72 57
1953.82 66
1953.92 75
1954.02 82
1954.12 87
1954.23 89
1954.33 88
1954.43 84
1954.53 78
1954.63 71
1954.73 64
1954.83 57
1954.93 52
1955.04 48
1955.14 46
1955.24 46
1955.34 46
1955.44 47
1955.54 47
1955.64 47
1955.75 46
1955.85 44
1955.95 40
1956.05 36
1956.15 31
1956.25 27
1956.35 26
1956.46 26
1956.56 30
1956.66 37
1956.76 45
1956.86 54
1956.96 62
1957.06 66
1957.17 67
1957.27 64
1957.37 57
1957.47 48
1957.57 39
1957.67 32
1957.77 27
1957.88 26
1957.98 29
1958.08 34
1958.18 40
1958.28 47
1958.38 52
1958.48 56
1958.59 58
1958.69 59
1958.79 58
1958.89 57
1958.99 55
1959.09 54
1959.19 54
1959.30 54
1959.40 55
1959.50 57
1959.60 60
1959.70 64
1959.80 69
1959.90 74
1960.01 80
1960.11 84
1960.21 87
1960.31 88
1960.41 88
1960.51 85
1960.62 83
1960.72 80
1960.82 78
1960.92 76
1961.02 75
1961.12 74
1961.22 73
1961.33 70
1961.43 67
1961.53 63
1961.63 57
1961.73 52
1961.83 47
1961.93 42
1962.04 40
1962.14 38
1962.24 39
1962.34 40
1962.44 41
1962.54 41
1962.65 40
1962.75 38
1962.85 35
1962.95 32
1963.05 29
1963.15 27
1963.26 27
1963.36 28
1963.46 30
1963.56 31
1963.66 32
1963.76 32
1963.86 31
1963.97 29
1964.07 27
1964.17 26
1964.27 24
1964.37 22
1964.47 20
1964.58 17
1964.68 14
1964.78 10
1964.88 7
1964.98 3
1965.08 1
1965.19 0
1965.29 0
1965.39 0
1965.49 0
1965.59 0
1965.69 0
1965.80 1
1965.90 2
1966.00 3
1966.10 3
1966.20 2
1966.30 1
1966.41 1
1966.51 1
1966.61 3
1966.71 8
1966.81 16
1966.91 27
1967.02 40
1967.12 54
1967.22 69
1967.32 82
1967.42 93
1967.52 102
1967.63 106
1967.73 107
1967.83 105
1967.93 100
1968.03 93
1968.13 85
1968.24 77
1968.34 70
1968.44 65
1968.54 62
1968.64 60
1968.74 59
1968.85 57
1968.95 54
1969.05 50
1969.15 45
1969.25 38
1969.35 32
1969.46 28
1969.56 26
1969.66 27
1969.76 31
1969.86 38
1969.97 46
1970.07 54
1970.17 60
1970.27 64
1970.37 65
1970.47 63
1970.58 58
1970.68 50
1970.78 39
1970.88 27
1970.98 14
1971.08 3
1971.19 0
1971.29 0
1971.39 0
1971.49 0
1971.59 0
1971.70 0
1971.80 3
1971.90 7
1972.00 10
1972.10 14
1972.20 18
1972.31 23
1972.41 30
1972.51 36
1972.61 41
1972.71 44
1972.82 44
1972.92 42
1973.02 39
1973.12 35
1973.22 30
1973.32 25
1973.43 20
1973.53 15
1973.63 10
1973.73 5
1973.83 0
1973.94 0
1974.04 0
1974.14 0
1974.24 0
1974.34 6
1974.44 16
1974.55 29
1974.65 43
1974.75 56
1974.85 68
1974.95 76
1975.06 81
1975.16 83
1975.26 82
1975.36 78
1975.46 72
1975.57 65
1975.67 58
1975.77 51
1975.87 45
1975.97 40
1976.08 36
1976.18 32
1976.28 29
1976.38 25
1976.48 20
1976.58 14
1976.69 9
1976.79 4
1976.89 1
1976.99 2
1977.09 6
1977.20 14
1977.30 24
1977.40 34
1977.50 44
1977.60 51
1977.71 55
1977.81 56
1977.91 55
1978.01 54
1978.11 53
1978.22 52
1978.32 53
1978.42 53
1978.52 53
1978.62 51
1978.73 48
1978.83 42
1978.93 36
1979.03 28
1979.13 19
1979.24 12
1979.34 4
1979.44 0
1979.54 0
1979.64 0
1979.75 0
1979.85 0
1979.95 0
1980.05 0
1980.15 0
1980.26 0
1980.36 7
1980.46 16
1980.56 24
1980.66 32
1980.77 39
1980.87 44
1980.97 48
1981.07 50
1981.17 51
1981.28 51
1981.38 51
1981.48 51
1981.58 52
1981.68 52
1981.79 52
1981.89 52
1981.99 52
1982.09 51
1982.19 51
1982.30 52
1982.40 53
1982.50 55
1982.60 56
1982.71 55
1982.81 53
1982.91 47
1983.01 40
1983.11 30
1983.22 21
1983.32 11
1983.42 3
1983.52 0
1983.62 0
1983.73 0
1983.83 0
1983.93 0
1984.03 5
1984.13 14
1984.24 23
1984.34 31
1984.44 37
1984.54 40
1984.65 40
1984.75 38
1984.85 33
1984.95 28
1985.05 23
1985.16 19
1985.26 16
1985.36 13
1985.46 11
1985.56 8
1985.67 6
1985.77 5
1985.87 5
1985.97 7
1986.08 11
1986.18 16
1986.28 23
1986.38 30
1986.48 36
1986.59 41
1986.69 44
1986.79 46
1986.89 48
1986.99 50
1987.10 53
1987.20 55
1987.30 57
1987.40 57
1987.51 55
1987.61 52
1987.71 48
1987.81 44
1987.91 42
1988.02 43
1988.12 47
1988.22 54
1988.32 62
1988.43 71
1988.53 78
1988.63 83
1988.73 85
1988.83 83
1988.94 78
1989.04 72
1989.14 64
1989.24 56
1989.35 48
1989.45 40
1989.55 35
1989.65 30
1989.75 27
1989.86 24
1989.96 23
1990.06 22
1990.16 22
1990.27 22
1990.37 23
1990.47 24
1990.57 25
1990.68 26
1990.78 27
1990.88 28
1990.98 30
1991.08 32
1991.19 35
1991.29 38
1991.39 42
1991.49 45
1991.60 47
1991.70 48
1991.80 48
1991.90 48
1992.01 47
1992.11 47
1992.21 48
1992.31 48
1992.41 49
1992.52 50
1992.62 50
1992.72 51
1992.82 54
1992.93 58
1993.03 63
1993.13 70
1993.23 78
1993.34 85
1993.44 91
1993.54 94
1993.64 95
1993.75 94
1993.85 91
1993.95 87
1994.05 82
1994.15 76
1994.26 70
1994.36 64
1994.46 58
1994.56 53
1994.67 50
1994.77 50
1994.87 51
1994.97 54
1995.08 59
1995.18 63
1995.28 67
1995.38 71
1995.49 75
1995.59 78
1995.69 81
1995.79 84
1995.90 87
1996.00 90
1996.10 94
1996.20 96
1996.31 99
1996.41 101
1996.51 102
1996.61 101
1996.71 100
1996.82 98
1996.92 97
1997.02 96
1997.12 97
1997.23 99
1997.33 103
1997.43 107
1997.53 109
1997.64 109
1997.74 107
1997.84 103
1997.94 97
1998.05 92
1998.15 88
1998.25 88
1998.35 90
1998.46 94
1998.56 100
1998.66 106
1998.76 111
1998.87 115
1998.97 116
1999.07 115
1999.17 112
1999.28 107
1999.38 101
1999.48 94
1999.58 87
1999.69 81
1999.79 76
1999.89 74
1999.99 74
2000.10 76
2000.20 80
2000.30 86
2000.40 94
2000.51 102
2000.61 111
2000.71 119
2000.81 126
2000.92 131
2001.02 135
2001.12 137
2001.22 137
2001.33 135
2001.43 132
2001.53 129
2001.64 125
2001.74 121
2001.84 119
2001.94 118
2002.05 119
2002.15 122
2002.25 126
2002.35 131
2002.46 136
2002.56 141
2002.66 144
2002.76 144
2002.87 142
2002.97 138
2003.07 133
2003.17 127
2003.28 122
2003.38 118
2003.48 116
2003.58 116
2003.69 117
2003.79 117
2003.89 117
2003.99 115
2004.10 112
2004.20 109
2004.30 105
2004.41 102
2004.51 99
2004.61 96
2004.71 94
2004.82 91
2004.92 88
2005.02 84
2005.12 80
2005.23 75
2005.33 70
2005.43 64
2005.53 58
2005.64 52
2005.74 48
2005.84 44
2005.95 42
2006.05 41
2006.15 41
2006.25 40
2006.36 39
2006.46 37
2006.56 35
2006.66 32
2006.77 29
2006.87 29
2006.97 30
2007.08 35
2007.18 42
2007.28 50
2007.38 59
2007.49 67
2007.59 73
2007.69 77
2007.79 78
2007.90 79
2008.00 79
2008.10 79
2008.20 80
2008.31 82
2008.41 84
2008.51 86
2008.62 89
2008.72 92
2008.82 96
2008.92 101
2009.03 107
2009.13 114
2009.23 120
2009.34 126
2009.44 130
2009.54 131
2009.64 130
2009.75 126
2009.85 120
2009.95 112
2010.05 103
2010.16 95
2010.26 88
2010.36 83
2010.47 81
2010.57 83
2010.67 89
2010.77 97
2010.88 106
2010.98 114
2011.08 120
2011.19 123
2011.29 123
2011.39 119
2011.49 114
2011.60 109
2011.70 104
2011.80 100
2011.91 98
2012.01 98
2012.11 99
2012.21 102
2012.32 107
2012.42 113
2012.52 119
2012.63 125
2012.73 130
2012.83 132
2012.93 132
2013.04 129
2013.14 123
2013.24 117
2013.35 110
2013.45 105
2013.55 100
2013.65 97
2013.76 95
2013.86 92
2013.96 89
2014.07 87
2014.17 85
2014.27 84
2014.37 87
2014.48 93
2014.58 101
2014.68 109
2014.79 116
2014.89 120
2014.99 120
2015.09 115
2015.20 108
2015.30 98
2015.40 89
2015.51 81
2015.61 77
2015.71 75
2015.81 76
2015.92 78
2016.02 81
2016.12 83
2016.23 86
2016.33 88
2016.43 89
2016.54 90
2016.64 91
2016.74 93
2016.84 95
2016.95 99
2017.05 104
2017.15 111
2017.26 118
2017.36 124
2017.46 129
2017.56 133
2017.67 135
2017.77 137
2017.87 140
2017.98 145
2018.08 153
2018.18 163
2018.29 176
2018.39 190
2018.49 203
2018.59 214
2018.70 222
2018.80 225
2018.90 226
2019.01 223
2019.11 219
2019.21 213
2019.32 206
2019.42 198
2019.52 189
2019.62 181
2019.73 172
2019.83 164
2019.93 157
2020.04 150
2020.14 144
2020.24 139
2020.35 135
2020.45 131
2020.55 127
2020.66 123
2020.76 119
2020.86 114
2020.96 108
2021.07 103
2021.17 96
2021.27 90
2021.38 84
2021.48 78
2021.58 74
2021.69 71
2021.79 70
2021.89 70
2022.00 72
2022.10 74
2022.20 76
2022.30 77
2022.41 77
2022.51 76
2022.61 73
2022.72 69
2022.82 66
2022.92 62
2023.03 59
2023.13 56
2023.23 53
2023.34 51
2023.44 48
2023.54 46
2023.65 43
2023.75 42
2023.85 43
2023.95 46
2024.06 51
2024.16 58
2024.26 66
2024.37 74
2024.47 81
2024.57 87
2024.68 92
2024.78 95
2024.88 97
2024.99 98
2025.09 99
2025.19 101
2025.30 103
2025.40 106
2025.50 108
2025.61 110
2025.71 111
2025.81 112
2025.91 112
2026.02 110
2026.12 107
2026.22 103
2026.33 97
2026.43 91
2026.53 84
2026.64 77
2026.74 72
2026.84 68
2026.95 67
2027.05 67
2027.15 68
2027.26 68
2027.36 67
2027.46 63
2027.57 58
2027.67 52
2027.77 46
2027.88 40
2027.98 35
2028.08 31
2028.19 27
2028.29 23
2028.39 20
2028.50 17
2028.60 15
2028.70 13
2028.80 13
2028.91 12
2029.01 13
2029.11 13
2029.22 14
2029.32 15
2029.42 15
2029.53 14
2029.63 14
2029.73 12
2029.84 11
2029.94 11
2030.04 11
2030.15 14
2030.25 19
2030.35 25
2030.46 33
2030.56 41
2030.66 48
2030.77 55
2030.87 60
2030.97 63
2031.08 64
2031.18 64
2031.28 61
2031.39 55
2031.49 46
2031.59 35
2031.70 23
2031.80 11
2031.90 0
2032.01 0
2032.11 0
2032.21 0
2032.32 0
2032.42 0
2032.52 0
2032.63 3
2032.73 9
2032.83 14
2032.94 19
2033.04 22
2033.14 26
2033.25 29
2033.35 32
2033.45 34
2033.56 35
2033.66 35
2033.76 33
2033.87 28
2033.97 21
2034.07 12
2034.18 4
2034.28 0
2034.38 0
2034.49 0
2034.59 0
2034.70 0
2034.80 0
2034.90 0
2035.01 1
2035.11 5
2035.21 8
2035.32 10
2035.42 11
2035.52 10
2035.63 8
2035.73 4
2035.83 0
2035.94 0
2036.04 0
2036.14 0
2036.25 0
2036.35 0
2036.45 0
2036.56 4
2036.66 10
2036.76 17
2036.87 23
2036.97 30
2037.07 37
2037.18 44
2037.28 51
2037.38 57
2037.49 61
2037.59 64
2037.70 66
2037.80 67
2037.90 69
2038.01 71
2038.11 76
2038.21 81
2038.32 88
2038.42 96
2038.52 103
2038.63 111
2038.73 119
2038.83 127
2038.94 135
2039.04 145
2039.14 154
2039.25 163
2039.35 171
2039.45 175
2039.56 175
2039.66 170
2039.77 162
2039.87 151
2039.97 137
2040.08 124
2040.18 111
2040.28 99
2040.39 89
2040.49 81
2040.59 74
2040.70 70
2040.80 68
2040.90 69
2041.01 73
2041.11 79
2041.22 88
2041.32 97
2041.42 105
2041.53 112
2041.63 116
2041.73 118
2041.84 118
2041.94 115
2042.04 111
2042.15 105
2042.25 97
2042.35 88
2042.46 78
2042.56 68
2042.67 59
2042.77 53
2042.87 51
2042.98 53
2043.08 59
2043.18 67
2043.29 75
2043.39 81
2043.49 86
2043.60 87
2043.70 86
2043.81 83
2043.91 78
2044.01 73
2044.12 67
2044.22 62
2044.32 57
2044.43 53
2044.53 51
2044.63 50
2044.74 51
2044.84 53
2044.95 56
2045.05 58
2045.15 58
2045.26 57
2045.36 56
2045.46 53
2045.57 51
2045.67 50
2045.78 50
2045.88 52
2045.98 54
2046.09 56
2046.19 57
2046.29 58
2046.40 58
2046.50 59
2046.60 60
2046.71 63
2046.81 68
2046.92 74
2047.02 80
2047.12 86
2047.23 91
2047.33 94
2047.43 95
2047.54 94
2047.64 94
2047.75 94
2047.85 96
2047.95 99
2048.06 103
2048.16 108
2048.26 114
2048.37 118
2048.47 120
2048.58 119
2048.68 114
2048.78 107
2048.89 98
2048.99 89
2049.09 80
2049.20 73
2049.30 69
2049.41 67
2049.51 69
2049.61 72
2049.72 75
2049.82 78
2049.93 78
2050.03 75
2050.13 70
2050.24 63
2050.34 54
2050.44 45
2050.55 37
2050.65 30
2050.76 24
2050.86 18
2050.96 14
2051.07 10
2051.17 8
2051.27 8
2051.38 11
2051.48 15
2051.59 22
2051.69 30
2051.79 38
2051.90 45
2052.00 50
2052.11 53
2052.21 53
2052.31 49
2052.42 44
2052.52 37
2052.62 31
2052.73 25
2052.83 21
2052.94 18
2053.04 17
2053.14 18
2053.25 19
2053.35 21
2053.46 22
2053.56 23
2053.66 23
2053.77 21
2053.87 19
2053.98 15
2054.08 10
2054.18 5
2054.29 0
2054.39 0
2054.49 0
2054.60 0
2054.70 0
2054.81 0
2054.91 0
2055.01 0
2055.12 0
2055.22 0
2055.33 4
2055.43 13
2055.53 25
2055.64 40
2055.74 57
2055.85 74
2055.95 89
2056.05 101
2056.16 108
2056.26 111
2056.37 111
2056.47 108
2056.57 102
2056.68 97
2056.78 90
2056.89 84
2056.99 77
2057.09 69
2057.20 62
2057.30 54
2057.41 46
2057.51 40
2057.61 37
2057.72 36
2057.82 40
2057.93 46
2058.03 56
2058.13 67
2058.24 78
2058.34 88
2058.45 95
2058.55 98
2058.65 98
2058.76 95
2058.86 88
2058.97 78
2059.07 67
2059.17 54
2059.28 42
2059.38 31
2059.49 23
2059.59 19
2059.69 19
2059.80 21
2059.90 25
2060.01 30
2060.11 33
2060.21 34
2060.32 33
2060.42 31
2060.53 29
2060.63 27
2060.73 28
2060.84 30
2060.94 34
2061.05 41
2061.15 48
2061.25 55
2061.36 63
2061.46 69
2061.57 74
2061.67 77
2061.78 78
2061.88 77
2061.98 75
2062.09 73
2062.19 73
2062.30 74
2062.40 77
2062.50 81
2062.61 84
2062.71 86
2062.82 85
2062.92 83
2063.02 78
2063.13 72
2063.23 67
2063.34 63
2063.44 60
2063.55 59
2063.65 59
2063.75 59
2063.86 60
2063.96 60
2064.07 60
2064.17 59
2064.27 59
2064.38 58
2064.48 57
2064.59 56
2064.69 54
2064.80 52
2064.90 51
2065.00 52
2065.11 55
2065.21 60
2065.32 67
2065.42 75
2065.52 84
2065.63 92
2065.73 99
2065.84 104
2065.94 108
2066.05 111
2066.15 112
2066.25 112
2066.36 109
2066.46 106
2066.57 101
2066.67 96
2066.77 91
2066.88 86
2066.98 83
2067.09 80
2067.19 78
2067.30 77
2067.40 76
2067.50 75
2067.61 74
2067.71 73
2067.82 70
2067.92 66
2068.03 60
2068.13 53
2068.23 46
2068.34 41
2068.44 37
2068.55 35
2068.65 36
2068.76 38
2068.86 41
2068.96 42
2069.07 42
2069.17 40
2069.28 37
2069.38 33
2069.49 30
2069.59 27
2069.69 26
2069.80 25
2069.90 25
2070.01 25
2070.11 25
2070.22 26
2070.32 27
2070.42 30
2070.53 34
2070.63 37
2070.74 40
2070.84 41
2070.95 40
2071.05 37
2071.15 33
2071.26 30
2071.36 29
2071.47 30
2071.57 33
2071.68 37
2071.78 42
2071.89 45
2071.99 47
2072.09 46
2072.20 43
2072.30 39
2072.41 35
2072.51 32
2072.62 29
2072.72 27
2072.82 27
2072.93 26
2073.03 25
2073.14 25
2073.24 24
2073.35 24
2073.45 24
2073.56 24
2073.66 24
2073.76 25
2073.87 26
2073.97 26
2074.08 26
2074.18 24
2074.29 22
2074.39 19
2074.49 15
2074.60 12
2074.70 10
2074.81 8
2074.91 8
2075.02 8
2075.12 9
2075.23 9
2075.33 9
2075.43 10
2075.54 11
2075.64 12
2075.75 15
2075.85 18
2075.96 22
2076.06 24
2076.17 27
2076.27 28
2076.37 30
2076.48 31
2076.58 33
2076.69 35
2076.79 36
2076.90 37
2077.00 36
2077.11 34
2077.21 30
2077.32 25
2077.42 21
2077.52 18
2077.63 17
2077.73 19
2077.84 22
2077.94 28
2078.05 34
2078.15 41
2078.26 48
2078.36 54
2078.46 58
2078.57 61
2078.67 63
2078.78 64
2078.88 63
2078.99 62
2079.09 59
2079.20 56
2079.30 53
2079.41 50
2079.51 49
2079.61 49
2079.72 52
2079.82 57
2079.93 64
2080.03 73
2080.14 81
2080.24 87
2080.35 92
2080.45 94
2080.56 93
2080.66 92
2080.76 90
2080.87 90
2080.97 91
2081.08 94
2081.18 96
2081.29 96
2081.39 95
2081.50 90
2081.60 82
2081.71 74
2081.81 66
2081.92 59
2082.02 55
2082.12 53
2082.23 53
2082.33 53
2082.44 51
2082.54 48
2082.65 44
2082.75 40
2082.86 37
2082.96 36
2083.07 37
2083.17 40
2083.28 44
2083.38 49
2083.48 52
2083.59 53
2083.69 53
2083.80 52
2083.90 49
2084.01 47
2084.11 45
2084.22 44
2084.32 44
2084.43 45
2084.53 48
2084.64 53
2084.74 59
2084.85 65
2084.95 71
2085.05 76
2085.16 81
2085.26 83
2085.37 85
2085.47 84
2085.58 82
2085.68 79
2085.79 75
2085.89 69
2086.00 62
2086.10 56
2086.21 50
2086.31 46
2086.42 44
2086.52 45
2086.63 49
2086.73 54
2086.83 59
2086.94 65
2087.04 69
2087.15 73
2087.25 75
2087.36 76
2087.46 78
2087.57 79
2087.67 80
2087.78 80
2087.88 78
2087.99 75
2088.09 69
2088.20 63
2088.30 56
2088.41 49
2088.51 44
2088.62 40
2088.72 38
2088.82 38
2088.93 38
2089.03 38
2089.14 40
2089.24 41
2089.35 43
2089.45 46
2089.56 49
2089.66 53
2089.77 58
2089.87 63
2089.98 69
2090.08 75
2090.19 82
2090.29 88
2090.40 94
2090.50 99
2090.61 102
2090.71 103
2090.82 102
2090.92 99
2091.03 95
2091.13 90
2091.24 85
2091.34 81
2091.45 78
2091.55 75
2091.65 72
2091.76 69
2091.86 65
2091.97 60
2092.07 55
2092.18 51
2092.28 47
2092.39 44
2092.49 42
2092.60 41
2092.70 41
2092.81 40
2092.91 38
2093.02 36
2093.12 33
2093.23 31
2093.33 30
2093.44 31
2093.54 35
2093.65 41
2093.75 48
2093.86 54
2093.96 59
2094.07 62
2094.17 63
2094.28 63
2094.38 62
2094.49 60
2094.59 58
2094.70 56
2094.80 52
2094.91 46
2095.01 39
2095.12 30
2095.22 21
2095.33 13
2095.43 6
2095.54 2
2095.64 1
2095.75 3
2095.85 7
2095.96 14
2096.06 21
2096.17 29
2096.27 36
2096.38 42
2096.48 47
2096.59 52
2096.69 57
2096.80 60
2096.90 63
2097.01 64
2097.11 64
2097.22 64
2097.32 63
2097.43 62
2097.53 60
2097.64 59
2097.74 57
2097.85 55
2097.95 53
2098.06 51
2098.16 51
2098.27 52
2098.37 54
2098.48 57
2098.58 61
2098.69 65
2098.79 66
2098.90 65
2099.00 61
2099.11 55
2099.21 47
2099.32 39
2099.42 31
2099.53 24
2099.63 19
2099.74 15
2099.84 12
2099.95 10
2100.05 8
2100.16 6
2100.26 4
2100.37 1
2100.47 0
2100.58 0
2100.68 0
2100.79 0
2100.89 0
2101.00 0
2101.10 0
2101.21 0
2101.31 8
2101.42 17
2101.52 26
2101.63 34
2101.73 40
2101.84 43
2101.94 44
2102.05 44
2102.15 42
2102.26 40
2102.36 39
2102.47 38
2102.57 38
2102.68 38
2102.78 37
2102.89 34
2102.99 29
2103.10 23
2103.20 16
2103.31 10
2103.41 5
2103.52 2
2103.62 1
2103.73 2
2103.84 5
2103.94 9
2104.05 12
2104.15 16
2104.26 19
2104.36 22
2104.47 25
2104.57 28
2104.68 32
2104.78 37
2104.89 42
2104.99 48
2105.10 52
2105.20 55
2105.31 56
2105.41 55
2105.52 52
2105.62 47
2105.73 41
2105.83 35
2105.94 30
2106.04 25
2106.15 23
2106.25 21
2106.36 21
2106.46 22
2106.57 25
2106.68 27
2106.78 30
2106.89 32
2106.99 34
2107.10 36
2107.20 36
2107.31 37
2107.41 37
2107.52 37
2107.62 37
2107.73 37
2107.83 36
2107.94 36
2108.04 35
2108.15 34
2108.25 33
2108.36 32
2108.46 31
2108.57 29
2108.68 26
2108.78 22
2108.89 18
2108.99 14
2109.10 11
2109.20 9
2109.31 8
2109.41 9
2109.52 10
2109.62 11
2109.73 12
2109.83 12
2109.94 12
2110.04 12
2110.15 13
2110.25 14
2110.36 16
2110.47 17
2110.57 17
2110.68 15
2110.78 13
2110.89 11
2110.99 10
2111.10 11
2111.20 14
2111.31 20
2111.41 28
2111.52 36
2111.62 45
2111.73 52
2111.83 57
2111.94 61
2112.05 64
2112.15 65
2112.26 66
2112.36 64
2112.47 62
2112.57 58
2112.68 53
2112.78 47
2112.89 41
2112.99 36
2113.10 31
2113.20 28
2113.31 25
2113.42 21
2113.52 18
2113.63 14
2113.73 10
2113.84 5
2113.94 2
2114.05 0
2114.15 0
2114.26 0
2114.36 0
2114.47 0
2114.57 0
2114.68 0
2114.79 0
2114.89 0
2115.00 3
2115.10 5
2115.21 8
2115.31 10
2115.42 11
2115.52 12
2115.63 12
2115.73 13
2115.84 13
2115.95 15
2116.05 18
2116.16 22
2116.26 27
2116.37 33
2116.47 39
2116.58 46
2116.68 52
2116.79 57
2116.89 63
2117.00 68
2117.11 72
2117.21 76
2117.32 80
2117.42 82
2117.53 83
2117.63 83
2117.74 81
2117.84 78
2117.95 74
2118.06 69
2118.16 65
2118.27 62
2118.37 60
2118.48 58
2118.58 58
2118.69 58
2118.79 59
2118.90 59
2119.00 60
2119.11 62
2119.22 65
2119.32 69
2119.43 75
2119.53 81
2119.64 87
2119.74 93
2119.85 99
2119.95 104
2120.06 109
2120.17 113
2120.27 116
2120.38 119
2120.48 120
2120.59 119
2120.69 116
2120.80 111
2120.90 104
2121.01 96
2121.12 89
2121.22 82
2121.33 77
2121.43 73
2121.54 71
2121.64 69
2121.75 69
2121.86 69
2121.96 71
2122.07 74
2122.17 77
2122.28 82
2122.38 87
2122.49 92
2122.59 96
2122.70 100
2122.81 103
2122.91 105
2123.02 108
2123.12 111
2123.23 113
2123.33 117
2123.44 120
2123.55 123
2123.65 125
2123.76 126
2123.86 125
2123.97 122
2124.07 119
2124.18 115
2124.28 110
2124.39 106
2124.50 103
2124.60 101
2124.71 100
2124.81 101
2124.92 102
2125.02 104
2125.13 106
2125.24 108
2125.34 110
2125.45 111
2125.55 111
2125.66 110
2125.76 107
2125.87 104
2125.98 100
2126.08 97
2126.19 94
2126.29 91
2126.40 88
2126.50 85
2126.61 80
2126.72 74
2126.82 69
2126.93 64
2127.03 62
2127.14 63
2127.24 66
2127.35 71
2127.46 77
2127.56 82
2127.67 84
2127.77 84
2127.88 80
2127.98 74
2128.09 66
2128.20 58
2128.30 50
2128.41 45
2128.51 41
2128.62 41
2128.72 42
2128.83 45
2128.94 49
2129.04 53
2129.15 56
2129.25 59
2129.36 61
2129.47 62
2129.57 63
2129.68 64
2129.78 64
2129.89 63
2129.99 62
2130.10 60
2130.21 57
2130.31 52
2130.42 47
2130.52 42
2130.63 37
2130.74 33
2130.84 30
2130.95 29
2131.05 30
2131.16 33
2131.26 38
2131.37 46
2131.48 56
2131.58 67
2131.69 79
2131.79 90
2131.90 100
2132.01 108
2132.11 113
2132.22 114
2132.32 113
2132.43 110
2132.53 106
2132.64 102
2132.75 99
2132.85 98
2132.96 99
2133.06 103
2133.17 109
2133.28 117
2133.38 126
2133.49 135
2133.59 144
2133.70 151
2133.81 157
2133.91 163
2134.02 169
2134.12 176
2134.23 183
2134.33 190
2134.44 195
2134.55 199
2134.65 199
2134.76 196
2134.86 190
2134.97 182
2135.08 172
2135.18 163
2135.29 154
2135.39 147
2135.50 141
2135.61 137
2135.71 133
2135.82 130
2135.92 126
2136.03 121
2136.14 116
2136.24 111
2136.35 105
2136.45 99
2136.56 95
2136.67 91
2136.77 89
2136.88 87
2136.98 86
2137.09 84
2137.20 81
2137.30 78
2137.41 73
2137.51 68
2137.62 63
2137.73 59
2137.83 56
2137.94 56
2138.04 58
2138.15 63
2138.26 69
2138.36 78
2138.47 87
2138.57 94
2138.68 100
2138.79 102
2138.89 102
2139.00 99
2139.10 96
2139.21 92
2139.32 90
2139.42 89
2139.53 90
2139.63 92
2139.74 94
2139.85 94
2139.95 93
2140.06 89
2140.16 83
2140.27 76
2140.38 69
2140.48 63
2140.59 58
2140.69 56
2140.80 55
2140.91 56
2141.01 57
2141.12 60
2141.22 62
2141.33 63
2141.44 63
2141.54 61
2141.65 56
2141.76 48
2141.86 39
2141.97 29
2142.07 18
2142.18 9
2142.29 1
2142.39 0
2142.50 0
2142.60 0
2142.71 0
2142.82 0
2142.92 2
2143.03 10
2143.13 18
2143.24 28
2143.35 37
2143.45 44
2143.56 49
2143.67 51
2143.77 50
2143.88 46
2143.98 41
2144.09 34
2144.20 27
2144.30 22
2144.41 19
2144.51 18
2144.62 21
2144.73 26
2144.83 32
2144.94 38
2145.05 42
2145.15 45
2145.26 46
2145.36 44
2145.47 43
2145.58 41
2145.68 39
2145.79 37
2145.90 34
2146.00 30
2146.11 24
2146.21 17
2146.32 10
2146.43 5
2146.53 4
2146.64 6
2146.74 13
2146.85 22
2146.96 34
2147.06 45
2147.17 54
2147.28 59
2147.38 60
2147.49 58
2147.59 52
2147.70 44
2147.81 35
2147.91 27
2148.02 20
2148.13 15
2148.23 11
2148.34 8
2148.44 5
2148.55 3
2148.66 2
2148.76 0
2148.87 0
2148.98 0
2149.08 0
2149.19 0
2149.29 1
2149.40 2
2149.51 3
2149.61 5
2149.72 8
2149.83 11
2149.93 15
2150.04 19
2150.15 21
2150.25 23
2150.36 23
2150.46 21
2150.57 17
2150.68 12
2150.78 5
2150.89 0
2151.00 0
2151.10 0
2151.21 0
2151.31 0
2151.42 0
2151.53 0
2151.63 0
2151.74 5
2151.85 15
2151.95 24
2152.06 31
2152.17 35
2152.27 36
2152.38 35
2152.48 33
2152.59 30
2152.70 27
2152.80 25
2152.91 22
2153.02 20
2153.12 19
2153.23 18
2153.34 18
2153.44 20
2153.55 23
2153.65 29
2153.76 35
2153.87 42
2153.97 47
2154.08 49
2154.19 49
2154.29 46
2154.40 40
2154.51 32
2154.61 23
2154.72 13
2154.83 4
2154.93 0
2155.04 0
2155.14 0
2155.25 0
2155.36 0
2155.46 0
2155.57 3
2155.68 9
2155.78 14
2155.89 17
2156.00 18
2156.10 17
2156.21 15
2156.32 13
2156.42 11
2156.53 9
2156.63 10
2156.74 13
2156.85 18
2156.95 27
2157.06 37
2157.17 48
2157.27 58
2157.38 66
2157.49 71
2157.59 71
2157.70 67
2157.81 61
2157.91 52
2158.02 44
2158.13 36
2158.23 30
2158.34 26
2158.45 25
2158.55 24
2158.66 25
2158.76 26
2158.87 27
2158.98 29
2159.08 32
2159.19 36
2159.30 41
2159.40 46
2159.51 51
2159.62 55
2159.72 58
2159.83 58
2159.94 55
2160.04 50
2160.15 43
2160.26 35
2160.36 28
2160.47 24
2160.58 22
2160.68 24
2160.79 28
2160.90 35
2161.00 43
2161.11 52
2161.22 60
2161.32 68
2161.43 73
2161.54 76
2161.64 75
2161.75 71
2161.85 63
2161.96 52
2162.07 38
2162.17 23
2162.28 10
2162.39 0
2162.49 0
2162.60 0
2162.71 0
2162.81 0
2162.92 0
2163.03 0
2163.13 0
2163.24 8
2163.35 16
2163.45 22
2163.56 27
2163.67 29
2163.77 28
2163.88 25
2163.99 20
2164.09 15
2164.20 11
2164.31 8
2164.41 8
2164.52 10
2164.63 14
2164.73 20
2164.84 27
2164.95 35
2165.05 43
2165.16 48
2165.27 52
2165.37 53
2165.48 51
2165.59 46
2165.69 41
2165.80 36
2165.91 33
2166.01 33
2166.12 36
2166.23 40
2166.33 44
2166.44 48
2166.55 50
2166.65 50
2166.76 49
2166.87 46
2166.97 44
2167.08 42
2167.19 41
2167.29 42
2167.40 45
2167.51 49
2167.61 54
2167.72 60
2167.83 65
2167.94 69
2168.04 71
2168.15 70
2168.26 67
2168.36 62
2168.47 56
2168.58 51
2168.68 47
2168.79 45
2168.90 45
2169.00 48
2169.11 51
2169.22 54
2169.32 57
2169.43 58
2169.54 58
2169.64 58
2169.75 58
2169.86 58
2169.96 58
2170.07 57
2170.18 54
2170.28 50
2170.39 43
2170.50 36
2170.60 29
2170.71 23
2170.82 20
2170.92 19
2171.03 21
2171.14 23
2171.25 26
2171.35 29
2171.46 32
2171.57 33
2171.67 34
2171.78 35
2171.89 35
2171.99 35
2172.10 35
2172.21 35
2172.31 35
2172.42 35
2172.53 37
2172.63 39
2172.74 44
2172.85 49
2172.95 55
2173.06 61
2173.17 65
2173.28 67
2173.38 66
2173.49 63
2173.60 57
2173.70 51
2173.81 44
2173.92 39
2174.02 34
2174.13 31
2174.24 28
2174.34 27
2174.45 26
2174.56 25
2174.67 24
2174.77 25
2174.88 28
2174.99 33
2175.09 40
2175.20 49
2175.31 58
2175.41 67
2175.52 74
2175.63 79
2175.73 81
2175.84 82
2175.95 82
2176.06 81
2176.16 80
2176.27 80
2176.38 80
2176.48 80
2176.59 79
2176.70 78
2176.80 75
2176.91 71
2177.02 66
2177.12 61
2177.23 56
2177.34 53
2177.45 52
2177.55 53
2177.66 57
2177.77 64
2177.87 72
2177.98 82
2178.09 92
2178.19 101
2178.30 109
2178.41 113
2178.52 114
2178.62 112
2178.73 108
2178.84 104
2178.94 101
2179.05 100
2179.16 103
2179.26 108
2179.37 117
2179.48 126
2179.59 135
2179.69 143
2179.80 150
2179.91 155
2180.01 159
2180.12 163
2180.23 165
2180.34 167
2180.44 169
2180.55 169
2180.66 169
2180.76 167
2180.87 165
2180.98 161
2181.08 156
2181.19 151
2181.30 144
2181.41 137
2181.51 128
2181.62 118
2181.73 109
2181.83 102
2181.94 97
2182.05 96
2182.16 100
2182.26 107
2182.37 116
2182.48 127
2182.58 136
2182.69 142
2182.80 145
2182.91 144
2183.01 141
2183.12 137
2183.23 131
2183.33 127
2183.44 123
2183.55 121
2183.66 121
2183.76 121
2183.87 121
2183.98 119
2184.08 116
2184.19 109
2184.30 100
2184.41 89
2184.51 77
2184.62 64
2184.73 52
2184.83 41
2184.94 31
2185.05 24
2185.16 17
2185.26 13
2185.37 10
2185.48 8
2185.58 8
2185.69 9
2185.80 12
2185.91 16
2186.01 21
2186.12 28
2186.23 34
2186.33 40
2186.44 44
2186.55 45
2186.66 44
2186.76 39
2186.87 33
2186.98 26
2187.08 20
2187.19 16
2187.30 15
2187.41 16
2187.51 18
2187.62 20
2187.73 22
2187.84 21
2187.94 19
2188.05 15
2188.16 11
2188.26 8
2188.37 5
2188.48 4
2188.59 4
2188.69 4
2188.80 3
2188.91 1
2189.01 0
2189.12 0
2189.23 0
2189.34 0
2189.44 0
2189.55 0
2189.66 0
2189.77 6
2189.87 15
2189.98 24
2190.09 32
2190.19 40
2190.30 47
2190.41 52
2190.52 55
2190.62 57
2190.73 57
2190.84 56
2190.95 54
2191.05 53
2191.16 54
2191.27 55
2191.38 60
2191.48 65
2191.59 73
2191.70 80
2191.80 87
2191.91 92
2192.02 94
2192.13 93
2192.23 89
2192.34 82
2192.45 73
2192.56 61
2192.66 49
2192.77 36
2192.88 25
2192.99 16
2193.09 11
2193.20 12
2193.31 18
2193.41 29
2193.52 44
2193.63 60
2193.74 76
2193.84 88
2193.95 97
2194.06 100
2194.17 99
2194.27 95
2194.38 88
2194.49 80
2194.60 71
2194.70 62
2194.81 54
2194.92 48
2195.03 43
2195.13 40
2195.24 39
2195.35 39
2195.46 40
2195.56 42
2195.67 44
2195.78 45
2195.89 46
2195.99 46
2196.10 46
2196.21 45
2196.31 42
2196.42 39
2196.53 36
2196.64 32
2196.74 28
2196.85 25
2196.96 23
2197.07 22
2197.17 23
2197.28 27
2197.39 32
2197.50 38
2197.60 44
2197.71 49
2197.82 52
2197.93 54
2198.03 55
2198.14 53
2198.25 51
2198.36 48
2198.46 45
2198.57 41
2198.68 38
2198.79 35
2198.89 34
2199.00 34
2199.11 36
2199.22 40
2199.32 44
2199.43 49
2199.54 53
2199.65 56
2199.75 57
2199.86 57
2199.97 55
2200.08 53
2200.18 51
2200.29 48
2200.40 47
2200.51 45
2200.61 44
2200.72 43
2200.83 42
2200.94 41
2201.04 41
2201.15 41
2201.26 40
2201.37 40
2201.48 39
2201.58 38
2201.69 36
2201.80 34
2201.91 32
2202.01 30
2202.12 29
2202.23 30
2202.34 31
2202.44 32
2202.55 33
2202.66 34
2202.77 33
2202.87 31
2202.98 28
2203.09 24
2203.20 21
2203.30 18
2203.41 17
2203.52 18
2203.63 21
2203.73 26
2203.84 31
2203.95 38
2204.06 43
2204.17 47
2204.27 48
2204.38 46
2204.49 42
2204.60 36
2204.70 28
2204.81 19
2204.92 11
2205.03 3
2205.13 0
2205.24 0
2205.35 0
2205.46 0
2205.56 0
2205.67 0
2205.78 0
2205.89 0
2206.00 2
2206.10 9
2206.21 15
2206.32 21
2206.43 25
2206.53 28
2206.64 29
2206.75 30
2206.86 31
2206.96 31
2207.07 32
2207.18 32
2207.29 32
2207.40 33
2207.50 34
2207.61 36
2207.72 39
2207.83 44
2207.93 49
2208.04 56
2208.15 62
2208.26 68
2208.36 74
2208.47 79
2208.58 84
2208.69 89
2208.80 93
2208.90 97
2209.01 99
2209.12 100
2209.23 99
2209.33 98
2209.44 96
2209.55 95
2209.66 94
2209.77 96
2209.87 98
2209.98 102
2210.09 107
2210.20 112
2210.30 117
2210.41 121
2210.52 124
2210.63 126
2210.74 126
2210.84 125
2210.95 123
2211.06 120
2211.17 116
2211.27 113
2211.38 111
2211.49 110
2211.60 110
2211.71 111
2211.81 113
2211.92 115
2212.03 117
2212.14 117
2212.25 117
2212.35 114
2212.46 110
2212.57 105
2212.68 98
2212.78 90
2212.89 82
2213.00 76
2213.11 71
2213.22 68
2213.32 68
2213.43 70
2213.54 74
2213.65 80
2213.75 86
2213.86 94
2213.97 101
2214.08 108
2214.19 114
2214.29 120
2214.40 124
2214.51 125
2214.62 124
2214.73 120
2214.83 114
2214.94 106
2215.05 96
2215.16 86
2215.27 77
2215.37 70
2215.48 64
2215.59 60
2215.70 57
2215.80 55
2215.91 53
2216.02 51
2216.13 49
2216.24 48
2216.34 48
2216.45 49
2216.56 52
2216.67 56
2216.78 61
2216.88 66
2216.99 68
2217.10 68
2217.21 66
2217.32 60
2217.42 53
2217.53 46
2217.64 40
2217.75 37
2217.86 36
2217.96 37
2218.07 39
2218.18 39
2218.29 38
2218.40 34
2218.50 28
2218.61 21
2218.72 13
2218.83 5
2218.94 0
2219.04 0
2219.15 0
2219.26 0
2219.37 0
2219.48 0
2219.58 0
2219.69 0
2219.80 1
2219.91 7
2220.02 13
2220.12 20
2220.23 26
2220.34 33
2220.45 40
2220.56 48
2220.66 55
2220.77 63
2220.88 70
2220.99 76
2221.10 79
2221.20 80
2221.31 79
2221.42 76
2221.53 72
2221.64 67
2221.74 63
2221.85 60
2221.96 58
2222.07 57
2222.18 56
2222.28 55
2222.39 53
2222.50 50
2222.61 47
2222.72 45
2222.83 43
2222.93 43
2223.04 44
2223.15 46
2223.26 48
2223.37 50
2223.47 51
2223.58 53
2223.69 55
2223.80 59
2223.91 65
2224.01 72
2224.12 80
2224.23 88
2224.34 94
2224.45 96
2224.55 96
2224.66 93
2224.77 87
2224.88 81
2224.99 75
2225.10 69
2225.20 65
2225.31 62
2225.42 60
2225.53 60
2225.64 61
2225.74 64
2225.85 68
2225.96 73
2226.07 78
2226.18 83
2226.29 87
2226.39 89
2226.50 89
2226.61 87
2226.72 83
2226.83 78
2226.93 72
2227.04 66
2227.15 60
2227.26 55
2227.37 51
2227.48 49
2227.58 48
2227.69 47
2227.80 47
2227.91 48
2228.02 48
2228.12 49
2228.23 50
2228.34 52
2228.45 55
2228.56 57
2228.67 59
2228.77 59
2228.88 57
2228.99 55
2229.10 53
2229.21 51
2229.32 51
2229.42 53
2229.53 58
2229.64 63
2229.75 68
2229.86 72
2229.96 74
2230.07 74
2230.18 71
2230.29 66
2230.40 58
2230.51 50
2230.61 41
2230.72 32
2230.83 24
2230.94 17
2231.05 12
2231.16 11
2231.26 12
2231.37 15
2231.48 20
2231.59 26
2231.70 32
2231.81 37
2231.91 40
2232.02 42
2232.13 43
2232.24 44
2232.35 46
2232.46 49
2232.56 55
2232.67 62
2232.78 70
2232.89 81
2233.00 91
2233.11 101
2233.21 110
2233.32 116
2233.43 119
2233.54 119
2233.65 116
2233.76 111
2233.86 105
2233.97 99
2234.08 93
2234.19 88
2234.30 84
2234.41 79
2234.51 74
2234.62 67
2234.73 60
2234.84 53
2234.95 47
2235.06 43
2235.16 42
2235.27 44
2235.38 48
2235.49 52
2235.60 56
2235.71 58
2235.81 59
2235.92 60
2236.03 60
2236.14 62
2236.25 64
2236.36 67
2236.47 71
2236.57 74
2236.68 77
2236.79 79
2236.90 80
2237.01 79
2237.12 78
2237.22 76
2237.33 73
2237.44 70
2237.55 67
2237.66 63
2237.77 61
2237.87 59
2237.98 59
2238.09 60
2238.20 64
2238.31 69
2238.42 77
2238.53 85
2238.63 93
2238.74 100
2238.85 106
2238.96 109
2239.07 110
2239.18 109
2239.28 107
2239.39 106
2239.50 105
2239.61 105
2239.72 105
2239.83 105
2239.94 105
2240.04 104
2240.15 104
2240.26 103
2240.37 102
2240.48 101
2240.59 101
2240.70 100
2240.80 99
2240.91 97
2241.02 96
2241.13 94
2241.24 93
2241.35 92
2241.46 92
2241.56 91
2241.67 91
2241.78 92
2241.89 92
2242.00 94
2242.11 96
2242.22 99
2242.32 102
2242.43 104
2242.54 104
2242.65 102
2242.76 97
2242.87 90
2242.98 82
2243.08 75
2243.19 69
2243.30 67
2243.41 67
2243.52 70
2243.63 75
2243.74 80
2243.84 85
2243.95 89
2244.06 92
2244.17 94
2244.28 94
2244.39 93
2244.50 90
2244.60 85
2244.71 78
2244.82 69
2244.93 61
2245.04 55
2245.15 51
2245.26 51
2245.36 53
2245.47 58
2245.58 65
2245.69 71
2245.80 78
2245.91 83
2246.02 87
2246.12 89
2246.23 89
2246.34 86
2246.45 80
2246.56 71
2246.67 62
2246.78 51
2246.89 41
2246.99 32
2247.10 25
2247.21 20
2247.32 17
2247.43 15
2247.54 16
2247.65 18
2247.76 21
2247.86 23
2247.97 26
2248.08 26
2248.19 26
2248.30 25
2248.41 23
2248.52 22
2248.62 22
2248.73 25
2248.84 30
2248.95 36
2249.06 43
2249.17 50
2249.28 56
2249.39 62
2249.49 67
2249.60 72
2249.71 76
2249.82 80
2249.93 83
2250.04 85
2250.15 86
2250.26 86
2250.36 86
2250.47 86
2250.58 86
2250.69 86
2250.80 87
2250.91 87
2251.02 87
2251.13 87
2251.23 87
2251.34 88
2251.45 90
2251.56 93
2251.67 96
2251.78 100
2251.89 102
2252.00 103
2252.10 102
2252.21 100
2252.32 97
2252.43 93
2252.54 88
2252.65 84
2252.76 81
2252.87 78
2252.98 76
2253.08 75
2253.19 76
2253.30 79
2253.41 84
2253.52 89
2253.63 94
2253.74 98
2253.85 101
2253.95 101
2254.06 100
2254.17 97
2254.28 92
2254.39 85
2254.50 79
2254.61 72
2254.72 66
2254.83 62
2254.93 60
2255.04 59
2255.15 61
2255.26 64
2255.37 69
2255.48 75
2255.59 80
2255.70 86
2255.81 90
2255.91 94
2256.02 98
2256.13 100
2256.24 103
2256.35 105
2256.46 108
2256.57 111
2256.68 115
2256.79 118
2256.89 121
2257.00 122
2257.11 122
2257.22 120
2257.33 118
2257.44 114
2257.55 110
2257.66 106
2257.77 103
2257.87 100
2257.98 97
2258.09 94
2258.20 92
2258.31 89
2258.42 85
2258.53 81
2258.64 78
2258.75 75
2258.86 73
2258.96 72
2259.07 71
2259.18 71
2259.29 72
2259.40 72
2259.51 73
2259.62 74
2259.73 76
2259.84 79
2259.95 82
2260.05 86
2260.16 91
2260.27 97
2260.38 104
2260.49 111
2260.60 119
2260.71 127
2260.82 136
2260.93 145
2261.04 154
2261.14 162
2261.25 168
2261.36 174
2261.47 178
2261.58 181
2261.69 183
2261.80 185
2261.91 188
2262.02 192
2262.13 197
2262.23 206
2262.34 216
2262.45 228
2262.56 241
2262.67 254
2262.78 265
2262.89 272
2263.00 277
2263.11 278
2263.22 277
2263.33 273
2263.43 267
2263.54 260
2263.65 251
2263.76 241
2263.87 229
2263.98 215
2264.09 201
2264.20 186
2264.31 171
2264.42 158
2264.52 147
2264.63 139
2264.74 133
2264.85 130
2264.96 129
2265.07 128
2265.18 126
2265.29 123
2265.40 117
2265.51 109
2265.62 99
2265.73 89
2265.83 79
2265.94 71
2266.05 65
2266.16 62
2266.27 62
2266.38 65
2266.49 70
2266.60 76
2266.71 84
2266.82 93
2266.93 101
2267.03 107
2267.14 111
2267.25 111
2267.36 107
2267.47 101
2267.58 92
2267.69 82
2267.80 74
2267.91 67
2268.02 63
2268.13 62
2268.24 63
2268.35 66
2268.45 69
2268.56 73
2268.67 76
2268.78 79
2268.89 83
2269.00 88
2269.11 94
2269.22 102
2269.33 112
2269.44 122
2269.55 129
2269.66 134
2269.76 135
2269.87 132
2269.98 126
2270.09 118
2270.20 110
2270.31 103
2270.42 96
2270.53 90
2270.64 84
2270.75 77
2270.86 70
2270.97 62
2271.08 56
2271.18 51
2271.29 48
2271.40 48
2271.51 51
2271.62 54
2271.73 56
2271.84 57
2271.95 54
2272.06 49
2272.17 43
2272.28 35
2272.39 29
2272.50 24
2272.61 22
2272.71 22
2272.82 23
2272.93 25
2273.04 26
2273.15 27
2273.26 26
2273.37 24
2273.48 21
2273.59 18
2273.70 14
2273.81 11
2273.92 8
2274.03 6
2274.14 5
2274.25 4
2274.35 3
2274.46 2
2274.57 1
2274.68 0
2274.79 0
2274.90 0
2275.01 0
2275.12 0
2275.23 0
2275.34 0
2275.45 0
2275.56 2
2275.67 6
2275.78 11
2275.89 18
2275.99 26
2276.10 35
2276.21 44
2276.32 51
2276.43 56
2276.54 60
2276.65 61
2276.76 60
2276.87 58
2276.98 55
2277.09 53
2277.20 51
2277.31 51
2277.42 51
2277.53 53
2277.64 57
2277.75 62
2277.85 69
2277.96 76
2278.07 84
2278.18 91
2278.29 97
2278.40 100
2278.51 101
2278.62 100
2278.73 97
2278.84 94
2278.95 92
2279.06 89
2279.17 85
2279.28 82
2279.39 77
2279.50 73
2279.61 67
2279.71 62
2279.82 59
2279.93 56
2280.04 56
2280.15 58
2280.26 61
2280.37 66
2280.48 73
2280.59 80
2280.70 87
2280.81 94
2280.92 98
2281.03 99
2281.14 96
2281.25 91
2281.36 85
2281.47 77
2281.58 71
2281.69 67
2281.80 67
2281.90 70
2282.01 76
2282.12 83
2282.23 90
2282.34 96
2282.45 98
2282.56 99
2282.67 97
2282.78 94
2282.89 89
2283.00 85
2283.11 80
2283.22 76
2283.33 71
2283.44 65
2283.55 59
2283.66 53
2283.77 47
2283.88 42
2283.99 37
2284.10 34
2284.21 32
2284.31 32
2284.42 32
2284.53 34
2284.64 36
2284.75 38
2284.86 39
2284.97 40
2285.08 40
2285.19 40
2285.30 41
2285.41 43
2285.52 45
2285.63 48
2285.74 50
2285.85 53
2285.96 55
2286.07 57
2286.18 59
2286.29 62
2286.40 66
2286.51 71
2286.62 76
2286.73 82
2286.84 87
2286.95 92
2287.05 96
2287.16 100
2287.27 104
2287.38 107
2287.49 110
2287.60 112
2287.71 112
2287.82 112
2287.93 109
2288.04 106
2288.15 101
2288.26 96
2288.37 89
2288.48 82
2288.59 75
2288.70 68
2288.81 62
2288.92 58
2289.03 55
2289.14 54
2289.25 56
2289.36 60
2289.47 65
2289.58 73
2289.69 82
2289.80 92
2289.91 101
2290.02 110
2290.13 117
2290.24 121
2290.35 122
2290.46 120
2290.56 116
2290.67 112
2290.78 106
2290.89 101
2291.00 96
2291.11 90
2291.22 84
2291.33 77
2291.44 68
2291.55 59
2291.66 49
2291.77 41
2291.88 35
2291.99 30
2292.10 27
2292.21 26
2292.32 26
2292.43 27
2292.54 29
2292.65 32
2292.76 36
2292.87 40
2292.98 46
2293.09 51
2293.20 57
2293.31 62
2293.42 67
2293.53 71
2293.64 73
2293.75 75
2293.86 75
2293.97 74
2294.08 73
2294.19 72
2294.30 70
2294.41 68
2294.52 66
2294.63 64
2294.74 61
2294.85 58
2294.96 54
2295.07 51
2295.18 50
2295.29 50
2295.40 51
2295.50 54
2295.61 58
2295.72 60
2295.83 61
2295.94 59
2296.05 55
2296.16 48
2296.27 40
2296.38 32
2296.49 24
2296.60 20
2296.71 18
2296.82 20
2296.93 25
2297.04 32
2297.15 41
2297.26 51
2297.37 60
2297.48 68
2297.59 75
2297.70 82
2297.81 88
2297.92 93
2298.03 98
2298.14 100
2298.25 101
2298.36 99
2298.47 95
2298.58 90
2298.69 84
2298.80 78
2298.91 72
2299.02 66
2299.13 62
2299.24 58
2299.35 54
2299.46 51
2299.57 47
2299.68 43
2299.79 39
2299.90 35
2300.01 33
2300.12 32
2300.23 35
2300.34 39
2300.45 45
2300.56 52
2300.67 58
2300.78 61
2300.89 62
2301.00 61
2301.11 59
2301.22 56
2301.33 55
2301.44 54
2301.55 55
2301.66 58
2301.77 62
2301.88 67
2301.99 72
2302.10 77
2302.21 82
2302.32 87
2302.43 91
2302.54 94
2302.65 97
2302.76 98
2302.87 99
2302.98 99
2303.09 100
2303.20 100
2303.31 100
2303.42 99
2303.53 98
2303.64 95
2303.75 91
2303.86 87
2303.97 82
2304.08 77
2304.19 73
2304.30 70
2304.41 69
2304.52 69
2304.63 71
2304.74 75
2304.85 78
2304.96 83
2305.07 87
2305.18 91
2305.29 94
2305.40 98
2305.51 101
2305.62 104
2305.73 106
2305.84 107
2305.95 107
2306.06 107
2306.17 106
2306.28 103
2306.39 100
2306.50 96
2306.61 91
2306.72 86
2306.83 81
2306.94 78
2307.05 77
2307.16 79
2307.27 83
2307.38 89
2307.49 97
2307.60 104
2307.71 111
2307.82 116
2307.93 120
2308.04 123
2308.15 125
2308.26 125
2308.37 124
2308.48 122
2308.59 119
2308.70 115
2308.82 111
2308.93 106
2309.04 102
2309.15 97
2309.26 94
2309.37 90
2309.48 87
2309.59 84
2309.70 81
2309.81 77
2309.92 74
2310.03 71
2310.14 69
2310.25 69
2310.36 69
2310.47 70
2310.58 72
2310.69 74
2310.80 74
2310.91 74
2311.02 73
2311.13 73
2311.24 74
2311.35 77
2311.46 81
2311.57 88
2311.68 96
2311.79 103
2311.90 109
2312.01 112
2312.12 113
2312.23 111
2312.34 106
2312.45 100
2312.56 92
2312.67 84
2312.78 76
2312.89 69
2313.00 63
2313.11 59
2313.22 56
2313.33 53
2313.44 51
2313.55 48
2313.66 44
2313.77 40
2313.89 36
2314.00 31
2314.11 27
2314.22 23
2314.33 20
2314.44 20
2314.55 23
2314.66 28
2314.77 35
2314.88 44
2314.99 52
2315.10 58
2315.21 61
2315.32 59
2315.43 53
2315.54 45
2315.65 37
2315.76 30
2315.87 25
2315.98 24
2316.09 26
2316.20 30
2316.31 35
2316.42 40
2316.53 42
2316.64 43
2316.75 41
2316.86 37
2316.97 32
2317.08 27
2317.19 22
2317.31 19
2317.42 17
2317.53 16
2317.64 17
2317.75 19
2317.86 22
2317.97 25
2318.08 27
2318.19 28
2318.30 27
2318.41 25
2318.52 20
2318.63 14
2318.74 8
2318.85 3
2318.96 0
2319.07 0
2319.18 1
2319.29 3
2319.40 6
2319.51 7
2319.62 6
2319.73 3
2319.84 0
2319.95 0
2320.07 0
2320.18 0
2320.29 0
2320.40 0
2320.51 7
2320.62 15
2320.73 23
2320.84 28
2320.95 32
2321.06 35
2321.17 37
2321.28 39
2321.39 43
2321.50 47
2321.61 52
2321.72 56
2321.83 59
2321.94 60
2322.05 61
2322.16 61
2322.27 62
2322.38 63
2322.50 65
2322.61 65
2322.72 64
2322.83 61
2322.94 55
2323.05 45
2323.16 34
2323.27 23
2323.38 13
2323.49 5
2323.60 0
2323.71 0
2323.82 4
2323.93 12
2324.04 22
2324.15 33
2324.26 45
2324.37 55
2324.48 64
2324.59 72
2324.71 77
2324.82 81
2324.93 83
2325.04 84
2325.15 83
2325.26 81
2325.37 77
2325.48 72
2325.59 67
2325.70 63
2325.81 59
2325.92 56
2326.03 53
2326.14 51
2326.25 49
2326.36 47
2326.47 44
2326.58 42
2326.70 39
2326.81 36
2326.92 32
2327.03 27
2327.14 23
2327.25 19
2327.36 15
2327.47 13
2327.58 12
2327.69 12
2327.80 11
2327.91 10
2328.02 9
2328.13 9
2328.24 10
2328.35 12
2328.47 18
2328.58 25
2328.69 34
2328.80 43
2328.91 50
2329.02 54
2329.13 56
2329.24 55
2329.35 52
2329.46 48
2329.57 44
2329.68 40
2329.79 37
2329.90 33
2330.01 31
2330.12 29
2330.24 28
2330.35 29
2330.46 31
2330.57 35
2330.68 40
2330.79 45
2330.90 49
2331.01 51
2331.12 51
2331.23 49
2331.34 46
2331.45 42
2331.56 39
2331.67 36
2331.79 36
2331.90 37
2332.01 38
2332.12 40
2332.23 40
2332.34 39
2332.45 35
2332.56 30
2332.67 24
2332.78 18
2332.89 12
2333.00 9
2333.11 7
2333.22 6
2333.34 5
2333.45 5
2333.56 4
2333.67 2
2333.78 1
2333.89 0
2334.00 0
2334.11 0
2334.22 0
2334.33 0
2334.44 0
2334.55 0
2334.66 0
2334.78 0
2334.89 3
2335.00 8
2335.11 13
2335.22 17
2335.33 20
2335.44 21
2335.55 21
2335.66 19
2335.77 17
2335.88 16
2335.99 16
2336.10 16
2336.22 19
2336.33 22
2336.44 28
2336.55 35
2336.66 44
2336.77 54
2336.88 65
2336.99 74
2337.10 81
2337.21 86
2337.32 87
2337.43 85
2337.55 80
2337.66 74
2337.77 68
2337.88 62
2337.99 56
2338.10 52
2338.21 49
2338.32 45
2338.43 42
2338.54 38
2338.65 33
2338.77 28
2338.88 22
2338.99 16
2339.10 12
2339.21 11
2339.32 12
2339.43 16
2339.54 23
2339.65 32
2339.76 42
2339.87 52
2339.98 61
2340.10 68
2340.21 74
2340.32 78
2340.43 80
2340.54 81
2340.65 82
2340.76 82
2340.87 83
2340.98 84
2341.09 85
2341.20 86
2341.32 87
2341.43 87
2341.54 86
2341.65 83
2341.76 79
2341.87 75
2341.98 72
2342.09 71
2342.20 71
2342.31 73
2342.43 77
2342.54 80
2342.65 82
2342.76 82
2342.87 80
2342.98 76
2343.09 70
2343.20 63
2343.31 56
2343.42 49
2343.53 43
2343.65 38
2343.76 34
2343.87 31
2343.98 29
2344.09 29
2344.20 29
2344.31 29
2344.42 30
2344.53 31
2344.64 32
2344.76 33
2344.87 35
2344.98 39
2345.09 44
2345.20 50
2345.31 58
2345.42 67
2345.53 77
2345.64 86
2345.76 94
2345.87 101
2345.98 108
2346.09 112
2346.20 116
2346.31 117
2346.42 117
2346.53 115
2346.64 112
2346.75 107
2346.87 102
2346.98 97
2347.09 92
2347.20 87
2347.31 84
2347.42 82
2347.53 81
2347.64 81
2347.75 83
2347.87 86
2347.98 89
2348.09 92
2348.20 93
2348.31 92
2348.42 89
2348.53 82
2348.64 75
2348.75 67
2348.87 61
2348.98 58
2349.09 60
2349.20 65
2349.31 72
2349.42 80
2349.53 86
2349.64 88
2349.75 86
2349.87 79
2349.98 71
2350.09 61
2350.20 52
2350.31 45
2350.42 42
2350.53 43
2350.64 48
2350.75 55
2350.87 63
2350.98 72
2351.09 79
2351.20 85
2351.31 88
2351.42 91
2351.53 92
2351.64 94
2351.76 96
2351.87 99
2351.98 102
2352.09 105
2352.20 105
2352.31 104
2352.42 99
2352.53 93
2352.64 85
2352.76 77
2352.87 70
2352.98 65
2353.09 62
2353.20 62
2353.31 62
2353.42 63
2353.53 63
2353.65 63
2353.76 62
2353.87 60
2353.98 58
2354.09 55
2354.20 52
2354.31 49
2354.42 45
2354.54 43
2354.65 40
2354.76 38
2354.87 36
2354.98 34
2355.09 32
2355.20 30
2355.31 29
2355.43 29
2355.54 30
2355.65 33
2355.76 35
2355.87 38
2355.98 39
2356.09 39
2356.20 37
2356.32 34
2356.43 29
2356.54 25
2356.65 20
2356.76 17
2356.87 15
2356.98 14
2357.09 14
2357.21 15
2357.32 17
2357.43 18
2357.54 20
2357.65 22
2357.76 25
2357.87 29
2357.99 33
2358.10 37
2358.21 42
2358.32 45
2358.43 47
2358.54 46
2358.65 44
2358.76 40
2358.88 34
2358.99 29
2359.10 24
2359.21 21
2359.32 18
2359.43 17
2359.54 16
2359.66 16
2359.77 17
2359.88 18
2359.99 18
2360.10 17
2360.21 16
2360.32 14
2360.44 12
2360.55 10
2360.66 9
2360.77 8
2360.88 9
2360.99 11
2361.10 14
2361.21 18
2361.33 22
2361.44 26
2361.55 29
2361.66 31
2361.77 31
2361.88 29
2361.99 25
2362.11 20
2362.22 16
2362.33 14
2362.44 14
2362.55 19
2362.66 27
2362.77 37
2362.89 49
2363.00 60
2363.11 69
2363.22 76
2363.33 80
2363.44 81
2363.55 81
2363.67 79
2363.78 78
2363.89 78
2364.00 78
2364.11 80
2364.22 83
2364.34 86
2364.45 89
2364.56 91
2364.67 93
2364.78 93
2364.89 93
2365.00 91
2365.12 90
2365.23 88
2365.34 87
2365.45 88
2365.56 91
2365.67 96
2365.78 103
2365.90 110
2366.01 117
2366.12 123
2366.23 126
2366.34 128
2366.45 127
2366.57 126
2366.68 126
2366.79 126
2366.90 128
2367.01 129
2367.12 131
2367.23 132
2367.35 133
2367.46 132
2367.57 130
2367.68 128
2367.79 125
2367.90 122
2368.02 119
2368.13 116
2368.24 113
2368.35 111
2368.46 108
2368.57 105
2368.68 102
2368.80 100
2368.91 98
2369.02 97
2369.13 95
2369.24 93
2369.35 91
2369.47 88
2369.58 84
2369.69 79
2369.80 73
2369.91 67
2370.02 62
2370.14 57
2370.25 55
2370.36 54
2370.47 54
2370.58 56
2370.69 58
2370.81 60
2370.92 62
2371.03 63
2371.14 63
2371.25 61
2371.36 59
2371.48 55
2371.59 51
2371.70 47
2371.81 43
2371.92 39
2372.03 35
2372.15 31
2372.26 27
2372.37 23
2372.48 19
2372.59 15
2372.70 10
2372.82 5
2372.93 1
2373.04 0
2373.15 0
2373.26 0
2373.37 0
2373.49 0
2373.60 0
2373.71 0
2373.82 0
2373.93 4
2374.04 13
2374.16 23
2374.27 33
2374.38 41
2374.49 48
2374.60 53
2374.71 57
2374.83 59
2374.94 60
2375.05 60
2375.16 60
2375.27 59
2375.38 57
2375.50 56
2375.61 56
2375.72 58
2375.83 61
2375.94 66
2376.05 71
2376.17 75
2376.28 77
2376.39 77
2376.50 74
2376.61 70
2376.73 65
2376.84 61
2376.95 59
2377.06 59
2377.17 62
2377.28 67
2377.40 71
2377.51 74
2377.62 74
2377.73 71
2377.84 66
2377.95 59
2378.07 52
2378.18 47
2378.29 43
2378.40 44
2378.51 47
2378.63 53
2378.74 60
2378.85 69
2378.96 76
2379.07 82
2379.18 84
2379.30 85
2379.41 82
2379.52 79
2379.63 75
2379.74 71
2379.86 69
2379.97 67
2380.08 67
2380.19 67
2380.30 68
2380.42 69
2380.53 70
2380.64 71
2380.75 73
2380.86 76
2380.97 80
2381.09 85
2381.20 90
2381.31 96
2381.42 102
2381.53 109
2381.65 115
2381.76 123
2381.87 130
2381.98 136
2382.09 143
2382.21 150
2382.32 156
2382.43 163
2382.54 168
2382.65 172
2382.76 173
2382.88 170
2382.99 164
2383.10 155
2383.21 144
2383.32 133
2383.44 123
2383.55 115
2383.66 109
2383.77 106
2383.88 105
2384.00 105
2384.11 105
2384.22 105
2384.33 104
2384.44 102
2384.56 98
2384.67 94
2384.78 88
2384.89 82
2385.00 75
2385.12 68
2385.23 62
2385.34 58
2385.45 55
2385.56 53
2385.68 52
2385.79 51
2385.90 50
2386.01 49
2386.12 47
2386.24 45
2386.35 43
2386.46 41
2386.57 40
2386.68 41
2386.80 44
2386.91 50
2387.02 58
2387.13 67
2387.24 76
2387.36 85
2387.47 91
2387.58 94
2387.69 95
2387.80 94
2387.92 93
2388.03 93
2388.14 95
2388.25 98
2388.36 101
2388.48 103
2388.59 103
2388.70 103
2388.81 102
2388.92 101
2389.04 101
2389.15 103
2389.26 106
2389.37 110
2389.48 114
2389.60 119
2389.71 122
2389.82 125
2389.93 126
2390.04 125
2390.16 123
2390.27 119
2390.38 116
2390.49 114
2390.60 113
2390.72 115
2390.83 120
2390.94 126
2391.05 132
2391.17 137
2391.28 141
2391.39 141
2391.50 139
2391.61 135
2391.73 129
2391.84 121
2391.95 113
2392.06 105
2392.17 96
2392.29 87
2392.40 79
2392.51 72
2392.62 65
2392.74 58
2392.85 52
2392.96 47
2393.07 41
2393.18 35
2393.30 29
2393.41 25
2393.52 23
2393.63 22
2393.74 24
2393.86 27
2393.97 31
2394.08 35
2394.19 38
2394.31 40
2394.42 40
2394.53 38
2394.64 37
2394.75 36
2394.87 37
2394.98 39
2395.09 42
2395.20 46
2395.32 49
2395.43 52
2395.54 54
2395.65 54
2395.76 52
2395.88 48
2395.99 43
2396.10 38
2396.21 34
2396.33 31
2396.44 30
2396.55 31
2396.66 35
2396.77 40
2396.89 45
2397.00 49
2397.11 52
2397.22 55
2397.34 56
2397.45 56
2397.56 56
2397.67 55
2397.78 55
2397.90 53
2398.01 51
2398.12 48
2398.23 44
2398.35 40
2398.46 35
2398.57 31
2398.68 27
2398.79 24
2398.91 22
2399.02 20
2399.13 20
2399.24 21
2399.36 24
2399.47 29
2399.58 36
2399.69 44
2399.81 52
2399.92 60
2400.03 67
2400.14 73
2400.25 76
2400.37 77
2400.48 76
2400.59 73
2400.70 69
2400.82 65
2400.93 61
2401.04 57
2401.15 54
2401.27 51
2401.38 49
2401.49 47
2401.60 46
2401.72 45
2401.83 44
2401.94 44
2402.05 43
2402.16 43
2402.28 42
2402.39 41
2402.50 38
2402.61 35
2402.73 32
2402.84 28
2402.95 24
2403.06 21
2403.18 18
2403.29 17
2403.40 17
2403.51 19
2403.63 21
2403.74 25
2403.85 28
2403.96 32
2404.08 36
2404.19 39
2404.30 42
2404.41 43
2404.52 44
2404.64 45
2404.75 45
2404.86 45
2404.97 45
2405.09 45
2405.20 43
2405.31 41
2405.42 39
2405.54 36
2405.65 35
2405.76 35
2405.87 37
2405.99 40
2406.10 45
2406.21 50
2406.32 54
2406.44 56
2406.55 57
2406.66 56
2406.77 55
2406.89 54
2407.00 53
2407.11 53
2407.22 54
2407.34 56
2407.45 59
2407.56 63
2407.67 67
2407.79 74
2407.90 81
2408.01 90
2408.12 99
2408.24 108
2408.35 114
2408.46 119
2408.57 122
2408.69 124
2408.80 127
2408.91 134
2409.02 143
2409.14 155
2409.25 170
2409.36 185
2409.47 199
2409.59 210
2409.70 220
2409.81 227
2409.92 233
2410.04 238
2410.15 242
2410.26 245
2410.37 246
2410.49 245
2410.60 241
2410.71 233
2410.82 223
2410.94 212
2411.05 200
2411.16 188
2411.27 176
2411.39 165
2411.50 155
2411.61 147
2411.73 140
2411.84 135
2411.95 131
2412.06 130
2412.18 130
2412.29 132
2412.40 134
2412.51 137
2412.63 139
2412.74 140
2412.85 138
2412.96 136
2413.08 132
2413.19 129
2413.30 126
2413.41 124
2413.53 124
2413.64 125
2413.75 127
2413.86 128
2413.98 129
2414.09 130
2414.20 130
2414.32 130
2414.43 130
2414.54 130
2414.65 129
2414.77 128
2414.88 125
2414.99 121
2415.10 117
2415.22 111
2415.33 107
2415.44 103
2415.55 100
2415.67 97
2415.78 94
2415.89 90
2416.01 84
2416.12 75
2416.23 66
2416.34 55
2416.46 44
2416.57 34
2416.68 26
2416.79 21
2416.91 19
2417.02 20
2417.13 24
2417.25 31
2417.36 38
2417.47 45
2417.58 52
2417.70 57
2417.81 61
2417.92 64
2418.03 68
2418.15 72
2418.26 77
2418.37 83
2418.49 89
2418.60 96
2418.71 102
2418.82 107
2418.94 110
2419.05 112
2419.16 110
2419.27 107
2419.39 102
2419.50 94
2419.61 86
2419.73 78
2419.84 69
2419.95 62
2420.06 56
2420.18 50
2420.29 45
2420.40 41
2420.52 38
2420.63 35
2420.74 33
2420.85 31
2420.97 29
2421.08 25
2421.19 21
2421.30 15
2421.42 10
2421.53 7
2421.64 5
2421.76 8
2421.87 12
2421.98 19
2422.09 25
2422.21 29
2422.32 30
2422.43 27
2422.55 21
2422.66 12
2422.77 3
2422.88 0
2423.00 0
2423.11 0
2423.22 0
2423.34 0
2423.45 0
2423.56 0
2423.67 0
2423.79 5
2423.90 14
2424.01 22
2424.13 29
2424.24 35
2424.35 41
2424.46 46
2424.58 51
2424.69 55
2424.80 58
2424.92 59
2425.03 59
2425.14 57
2425.25 54
2425.37 50
2425.48 45
2425.59 41
2425.71 36
2425.82 32
2425.93 29
2426.05 26
2426.16 26
2426.27 27
2426.38 31
2426.50 35
2426.61 41
2426.72 47
2426.84 52
2426.95 56
2427.06 60
2427.17 62
2427.29 65
2427.40 68
2427.51 71
2427.63 73
2427.74 75
2427.85 76
2427.97 76
2428.08 75
2428.19 73
2428.30 71
2428.42 69
2428.53 68
2428.64 68
2428.76 69
2428.87 70
2428.98 73
2429.10 76
2429.21 80
2429.32 84
2429.43 88
2429.55 91
2429.66 94
2429.77 94
2429.89 92
2430.00 89
2430.11 85
2430.23 81
2430.34 78
2430.45 77
2430.56 77
2430.68 79
2430.79 81
2430.90 83
2431.02 84
2431.13 84
2431.24 83
2431.36 82
2431.47 80
2431.58 79
2431.69 77
2431.81 77
2431.92 76
2432.03 76
2432.15 75
2432.26 75
2432.37 73
2432.49 71
2432.60 66
2432.71 60
2432.83 53
2432.94 44
2433.05 35
2433.16 26
2433.28 19
2433.39 14
2433.50 10
2433.62 8
2433.73 7
2433.84 8
2433.96 10
2434.07 14
2434.18 21
2434.30 30
2434.41 42
2434.52 54
2434.63 66
2434.75 76
2434.86 83
2434.97 87
2435.09 87
2435.20 86
2435.31 83
2435.43 80
2435.54 78
2435.65 77
2435.77 77
2435.88 78
2435.99 79
2436.11 79
2436.22 80
2436.33 80
2436.45 79
2436.56 80
2436.67 81
2436.78 83
2436.90 87
2437.01 93
2437.12 100
2437.24 109
2437.35 119
2437.46 128
2437.58 135
2437.69 141
2437.80 145
2437.92 146
2438.03 146
2438.14 146
2438.26 145
2438.37 145
2438.48 145
2438.60 145
2438.71 146
2438.82 146
2438.94 144
2439.05 140
2439.16 135
2439.28 127
2439.39 116
2439.50 104
2439.61 90
2439.73 77
2439.84 64
2439.95 52
2440.07 43
2440.18 38
2440.29 35
2440.41 35
2440.52 38
2440.63 44
2440.75 52
2440.86 63
2440.97 76
2441.09 89
2441.20 101
2441.31 112
2441.43 121
2441.54 126
2441.65 127
2441.77 126
2441.88 123
2441.99 118
2442.11 112
2442.22 105
2442.33 98
2442.45 91
2442.56 84
2442.67 78
2442.79 72
2442.90 67
2443.01 64
2443.13 62
2443.24 60
2443.35 59
2443.47 58
2443.58 55
2443.69 53
2443.81 49
2443.92 45
2444.03 42
2444.15 39
2444.26 37
2444.37 35
2444.49 35
2444.60 35
2444.71 38
2444.83 41
2444.94 46
2445.05 52
2445.17 57
2445.28 63
2445.39 67
2445.51 71
2445.62 73
2445.73 74
2445.85 75
2445.96 74
2446.07 73
2446.19 70
2446.30 67
2446.41 63
2446.53 59
2446.64 55
2446.75 52
2446.87 49
2446.98 47
2447.09 46
2447.21 46
2447.32 47
2447.43 49
2447.55 52
2447.66 55
2447.77 58
2447.89 58
2448.00 57
2448.12 55
2448.23 51
2448.34 47
2448.46 45
2448.57 46
2448.68 48
2448.80 53
2448.91 58
2449.02 63
2449.14 67
2449.25 68
2449.36 66
2449.48 62
2449.59 57
2449.70 50
2449.82 44
2449.93 39
2450.04 35
2450.16 33
2450.27 32
2450.38 33
2450.50 34
2450.61 37
2450.72 40
2450.84 44
2450.95 49
2451.07 53
2451.18 57
2451.29 59
2451.41 59
2451.52 57
2451.63 52
2451.75 47
2451.86 42
2451.97 38
2452.09 35
2452.20 35
2452.31 37
2452.43 41
2452.54 44
2452.65 48
2452.77 51
2452.88 52
2453.00 53
2453.11 52
2453.22 51
2453.34 49
2453.45 48
2453.56 47
2453.68 46
2453.79 47
2453.90 48
2454.02 50
2454.13 52
2454.24 54
2454.36 56
2454.47 59
2454.59 62
2454.70 66
2454.81 70
2454.93 74
2455.04 76
2455.15 77
2455.27 75
2455.38 71
2455.49 65
2455.61 59
2455.72 55
2455.83 53
2455.95 53
2456.06 55
2456.18 59
2456.29 63
2456.40 66
2456.52 70
2456.63 73
2456.74 77
2456.86 81
2456.97 86
2457.08 90
2457.20 93
2457.31 94
2457.43 94
2457.54 91
2457.65 87
2457.77 82
2457.88 77
2457.99 72
2458.11 67
2458.22 61
2458.33 56
2458.45 52
2458.56 49
2458.68 48
2458.79 51
2458.90 56
2459.02 63
2459.13 72
2459.24 80
2459.36 88
2459.47 94
2459.59 98
2459.70 100
2459.81 99
2459.93 96
2460.04 90
2460.15 83
2460.27 75
2460.38 67
2460.50 60
2460.61 54
2460.72 51
2460.84 50
2460.95 50
2461.06 52
2461.18 55
2461.29 57
2461.41 58
2461.52 57
2461.63 55
2461.75 52
2461.86 48
2461.97 45
2462.09 43
2462.20 44
2462.32 48
2462.43 53
2462.54 58
2462.66 63
2462.77 66
2462.88 67
2463.00 66
2463.11 63
2463.23 58
2463.34 51
2463.45 44
2463.57 36
2463.68 28
2463.79 21
2463.91 14
2464.02 8
2464.14 4
2464.25 2
2464.36 2
2464.48 5
2464.59 8
2464.70 11
2464.82 15
2464.93 18
2465.05 22
2465.16 26
2465.27 32
2465.39 40
2465.50 49
2465.62 58
2465.73 68
2465.84 75
2465.96 81
2466.07 84
2466.18 85
2466.30 85
2466.41 84
2466.53 83
2466.64 81
2466.75 80
2466.87 79
2466.98 78
2467.10 76
2467.21 75
2467.32 72
2467.44 70
2467.55 66
2467.66 62
2467.78 57
2467.89 52
2468.01 48
2468.12 43
2468.23 39
2468.35 36
2468.46 33
2468.58 30
2468.69 28
2468.80 27
2468.92 28
2469.03 32
2469.15 37
2469.26 44
2469.37 52
2469.49 58
2469.60 62
2469.72 62
2469.83 59
2469.94 54
2470.06 48
2470.17 42
2470.29 39
2470.40 39
2470.51 41
2470.63 45
2470.74 51
2470.85 56
2470.97 61
2471.08 64
2471.20 68
2471.31 71
2471.42 76
2471.54 83
2471.65 91
2471.77 102
2471.88 112
2471.99 121
2472.11 128
2472.22 131
2472.34 129
2472.45 124
2472.56 117
2472.68 108
2472.79 99
2472.91 91
2473.02 84
2473.13 78
2473.25 72
2473.36 66
2473.48 60
2473.59 54
2473.70 49
2473.82 46
2473.93 46
2474.05 49
2474.16 53
2474.27 58
2474.39 63
2474.50 66
2474.62 69
2474.73 70
2474.85 71
2474.96 71
2475.07 71
2475.19 72
2475.30 72
2475.42 72
2475.53 71
2475.64 70
2475.76 68
2475.87 64
2475.99 60
2476.10 56
2476.21 50
2476.33 44
2476.44 38
2476.56 31
2476.67 24
2476.78 18
2476.90 14
2477.01 13
2477.13 15
2477.24 20
2477.35 26
2477.47 32
2477.58 36
2477.70 37
2477.81 35
2477.93 31
2478.04 25
2478.15 20
2478.27 16
2478.38 14
2478.50 16
2478.61 19
2478.72 23
2478.84 27
2478.95 30
2479.07 31
2479.18 30
2479.30 28
2479.41 24
2479.52 20
2479.64 15
2479.75 10
2479.87 5
2479.98 1
2480.09 0
2480.21 0
2480.32 0
2480.44 0
2480.55 0
2480.67 0
2480.78 0
2480.89 0
2481.01 1
2481.12 4
2481.24 7
2481.35 11
2481.46 15
2481.58 20
2481.69 24
2481.81 28
2481.92 31
2482.04 33
2482.15 34
2482.26 32
2482.38 29
2482.49 26
2482.61 21
2482.72 16
2482.84 11
2482.95 8
2483.06 6
2483.18 6
2483.29 9
2483.41 13
2483.52 19
2483.63 26
2483.75 32
2483.86 36
2483.98 39
2484.09 39
2484.21 38
2484.32 35
2484.43 33
2484.55 33
2484.66 35
2484.78 39
2484.89 45
2485.01 51
2485.12 56
2485.23 57
2485.35 55
2485.46 50
2485.58 44
2485.69 37
2485.81 31
2485.92 29
2486.03 30
2486.15 33
2486.26 38
2486.38 43
2486.49 47
2486.61 49
2486.72 49
2486.84 46
2486.95 42
2487.06 39
2487.18 36
2487.29 33
2487.41 31
2487.52 28
2487.64 24
2487.75 17
2487.86 9
2487.98 0
2488.09 0
2488.21 0
2488.32 0
2488.44 0
2488.55 0
2488.66 0
2488.78 6
2488.89 17
2489.01 25
2489.12 31
2489.24 32
2489.35 31
2489.47 26
2489.58 21
2489.69 15
2489.81 9
2489.92 4
2490.04 0
2490.15 0
2490.27 0
2490.38 0
2490.50 0
2490.61 0
2490.72 1
2490.84 6
2490.95 10
2491.07 13
2491.18 14
2491.30 11
2491.41 6
2491.52 0
2491.64 0
2491.75 0
2491.87 0
2491.98 0
2492.10 0
2492.21 1
2492.33 8
2492.44 14
2492.55 18
2492.67 20
2492.78 20
2492.90 20
2493.01 21
2493.13 22
2493.24 26
2493.36 30
2493.47 34
2493.59 36
2493.70 37
2493.81 35
2493.93 30
2494.04 25
2494.16 21
2494.27 19
2494.39 20
2494.50 23
2494.62 28
2494.73 32
2494.84 36
2494.96 38
2495.07 39
2495.19 38
2495.30 38
2495.42 38
2495.53 39
2495.65 41
2495.76 44
2495.88 47
2495.99 50
2496.10 52
2496.22 53
2496.33 53
2496.45 52
2496.56 50
2496.68 47
2496.79 45
2496.91 44
2497.02 44
2497.14 45
2497.25 46
2497.36 46
2497.48 45
2497.59 42
2497.71 38
2497.82 31
2497.94 25
2498.05 19
2498.17 16
2498.28 14
2498.40 15
2498.51 17
2498.62 20
2498.74 21
2498.85 20
2498.97 18
2499.08 13
2499.20 6
2499.31 0
2499.43 0
2499.54 0
2499.66 0
2499.77 0
2499.89 0
2500.00 10
2500.12 21
2500.23 33
2500.34 43
2500.46 50
2500.57 55
2500.69 57
2500.80 56
2500.92 55
2501.03 54
2501.15 53
2501.26 53
2501.38 53
2501.49 53
2501.61 52
2501.72 51
2501.83 48
2501.95 44
2502.06 39
2502.18 34
2502.29 29
2502.41 23
2502.52 16
2502.64 10
2502.75 5
2502.87 2
2502.98 3
2503.10 6
2503.21 13
2503.33 23
2503.44 33
2503.56 44
2503.67 53
2503.78 59
2503.90 63
2504.01 65
2504.13 64
2504.24 62
2504.36 60
2504.47 56
2504.59 52
2504.70 49
2504.82 44
2504.93 40
2505.05 36
2505.16 32
2505.28 28
2505.39 25
2505.51 21
2505.62 19
2505.74 17
2505.85 15
2505.96 14
2506.08 13
2506.19 12
2506.31 11
2506.42 9
2506.54 8
2506.65 7
2506.77 6
2506.88 5
2507.00 4
2507.11 2
2507.23 0
2507.34 0
2507.46 0
2507.57 0
2507.69 0
2507.80 0
2507.92 0
2508.03 5
2508.15 17
2508.26 30
2508.38 43
2508.49 54
2508.61 63
2508.72 70
2508.83 74
2508.95 74
2509.06 71
2509.18 66
2509.29 59
2509.41 51
2509.52 42
2509.64 34
2509.75 27
2509.87 22
2509.98 20
2510.10 18
2510.21 19
2510.33 19
2510.44 20
2510.56 21
2510.67 21
2510.79 22
2510.90 23
2511.02 26
2511.13 30
2511.25 35
2511.36 41
2511.48 48
2511.59 54
2511.71 59
2511.82 63
2511.94 64
2512.05 65
2512.17 63
2512.28 61
2512.40 59
2512.51 56
2512.63 54
2512.74 53
2512.86 51
2512.97 49
2513.09 48
2513.20 48
2513.32 49
2513.43 53
2513.55 59
2513.66 66
2513.78 75
2513.89 84
2514.01 91
2514.12 96
2514.23 99
2514.35 100
2514.46 100
2514.58 101
2514.69 102
2514.81 103
2514.92 103
2515.04 102
2515.15 99
2515.27 94
2515.38 88
2515.50 82
2515.61 77
2515.73 74
2515.84 73
2515.96 72
2516.07 72
2516.19 72
2516.30 71
2516.42 69
2516.53 68
2516.65 66
2516.76 64
2516.88 63
2516.99 61
2517.11 59
2517.22 55
2517.34 51
2517.45 45
2517.57 39
2517.68 34
2517.80 30
2517.91 28
2518.03 29
2518.14 31
2518.26 35
2518.38 40
2518.49 44
2518.61 46
2518.72 46
2518.84 44
2518.95 40
2519.07 34
2519.18 27
2519.30 20
2519.41 15
2519.53 11
2519.64 9
2519.76 9
2519.87 10
2519.99 11
2520.10 12
2520.22 13
2520.33 15
2520.45 17
2520.56 22
2520.68 29
2520.79 36
2520.91 43
2521.02 48
2521.14 51
2521.25 51
2521.37 48
2521.48 45
2521.60 41
2521.71 39
2521.83 38
2521.94 39
2522.06 40
2522.17 41
2522.29 41
2522.40 39
2522.52 36
2522.63 32
2522.75 28
2522.86 25
2522.98 23
2523.09 24
2523.21 25
2523.32 28
2523.44 30
2523.56 31
2523.67 32
2523.79 32
2523.90 32
2524.02 34
2524.13 39
2524.25 46
2524.36 56
2524.48 67
2524.59 77
2524.71 84
2524.82 87
2524.94 88
2525.05 85
2525.17 81
2525.28 78
2525.40 75
2525.51 74
2525.63 75
2525.74 76
2525.86 77
2525.97 78
2526.09 80
2526.20 82
2526.32 84
2526.44 87
2526.55 90
2526.67 92
2526.78 92
2526.90 91
2527.01 87
2527.13 81
2527.24 73
2527.36 63
2527.47 53
2527.59 42
2527.70 31
2527.82 20
2527.93 11
2528.05 3
2528.16 0
2528.28 0
2528.39 0
2528.51 1
2528.63 4
2528.74 7
2528.86 7
2528.97 6
2529.09 2
2529.20 0
2529.32 0
2529.43 0
2529.55 0
2529.66 0
2529.78 9
2529.89 20
2530.01 34
2530.12 47
2530.24 60
2530.35 71
2530.47 79
2530.59 84
2530.70 87
2530.82 87
2530.93 85
2531.05 81
2531.16 77
2531.28 73
2531.39 70
2531.51 68
2531.62 68
2531.74 69
2531.85 70
2531.97 71
2532.08 70
2532.20 68
2532.32 64
2532.43 59
2532.55 52
2532.66 45
2532.78 38
2532.89 32
2533.01 28
2533.12 24
2533.24 23
2533.35 21
2533.47 21
2533.58 20
2533.70 20
2533.82 19
2533.93 20
2534.05 21
2534.16 22
2534.28 23
2534.39 25
2534.51 25
2534.62 25
2534.74 24
2534.85 24
2534.97 25
2535.09 28
2535.20 33
2535.32 39
2535.43 46
2535.55 54
2535.66 60
2535.78 64
2535.89 66
2536.01 66
2536.12 65
2536.24 63
2536.36 61
2536.47 60
2536.59 59
2536.70 60
2536.82 61
2536.93 63
2537.05 65
2537.16 68
2537.28 70
2537.39 72
2537.51 73
2537.63 73
2537.74 72
2537.86 69
2537.97 65
2538.09 61
2538.20 58
2538.32 55
2538.43 54
2538.55 54
2538.66 55
2538.78 57
2538.90 58
2539.01 60
2539.13 61
2539.24 61
2539.36 62
2539.47 63
2539.59 65
2539.70 69
2539.82 75
2539.94 84
2540.05 93
2540.17 102
2540.28 108
2540.40 111
2540.51 110
2540.63 104
2540.74 93
2540.86 81
2540.98 69
2541.09 59
2541.21 52
2541.32 49
2541.44 49
2541.55 51
2541.67 54
2541.78 55
2541.90 55
2542.02 54
2542.13 52
2542.25 51
2542.36 50
2542.48 50
2542.59 50
2542.71 50
2542.83 49
2542.94 47
2543.06 43
2543.17 40
2543.29 37
2543.40 36
2543.52 36
2543.63 37
2543.75 39
2543.87 41
2543.98 42
2544.10 42
2544.21 41
2544.33 40
2544.44 40
2544.56 39
2544.68 39
2544.79 40
2544.91 41
2545.02 43
2545.14 46
2545.25 51
2545.37 57
2545.48 64
2545.60 71
2545.72 80
2545.83 87
2545.95 94
2546.06 99
2546.18 103
2546.29 105
2546.41 106
2546.53 105
2546.64 104
2546.76 102
2546.87 100
2546.99 98
2547.10 96
2547.22 94
2547.34 93
2547.45 91
2547.57 89
2547.68 88
2547.80 87
2547.91 86
2548.03 87
2548.15 88
2548.26 90
2548.38 93
2548.49 94
2548.61 95
2548.72 95
2548.84 92
2548.96 89
2549.07 85
2549.19 80
2549.30 75
2549.42 69
2549.54 64
2549.65 59
2549.77 55
2549.88 52
2550.00 49
2550.11 46
2550.23 44
2550.35 42
2550.46 40
2550.58 40
2550.69 40
2550.81 42
2550.92 44
2551.04 46
2551.16 48
2551.27 49
2551.39 49
2551.50 49
2551.62 49
2551.73 51
2551.85 53
2551.97 57
2552.08 60
2552.20 62
2552.31 62
2552.43 61
2552.55 57
2552.66 52
2552.78 47
2552.89 42
2553.01 38
2553.12 35
2553.24 33
2553.36 30
2553.47 28
2553.59 26
2553.70 24
2553.82 21
2553.94 18
2554.05 14
2554.17 10
2554.28 7
2554.40 6
2554.52 7
2554.63 10
2554.75 16
2554.86 23
2554.98 31
2555.09 40
2555.21 49
2555.33 57
2555.44 65
2555.56 73
2555.67 80
2555.79 88
2555.91 95
2556.02 102
2556.14 108
2556.25 113
2556.37 117
2556.49 120
2556.60 123
2556.72 126
2556.83 128
2556.95 128
2557.07 127
2557.18 125
2557.30 123
2557.41 120
2557.53 117
2557.64 117
2557.76 118
2557.88 122
2557.99 127
2558.11 132
2558.22 137
2558.34 141
2558.46 143
2558.57 143
2558.69 141
2558.80 139
2558.92 135
2559.04 132
2559.15 129
2559.27 126
2559.38 124
2559.50 122
2559.62 119
2559.73 115
2559.85 111
2559.96 107
2560.08 103
2560.20 99
2560.31 97
2560.43 95
2560.54 94
2560.66 92
2560.78 90
2560.89 87
2561.01 83
2561.12 79
2561.24 74
2561.36 70
2561.47 67
2561.59 64
2561.70 63
2561.82 63
2561.94 63
2562.05 64
2562.17 64
2562.28 63
2562.40 62
2562.52 59
2562.63 58
2562.75 57
2562.87 58
2562.98 61
2563.10 66
2563.21 71
2563.33 76
2563.45 80
2563.56 82
2563.68 82
2563.79 83
2563.91 84
2564.03 87
2564.14 93
2564.26 99
2564.37 105
2564.49 109
2564.61 112
2564.72 111
2564.84 108
2564.95 104
2565.07 99
2565.19 95
2565.30 93
2565.42 94
2565.54 96
2565.65 101
2565.77 108
2565.88 116
2566.00 124
2566.12 131
2566.23 136
2566.35 139
2566.46 138
2566.58 134
2566.70 126
2566.81 116
2566.93 105
2567.05 92
2567.16 81
2567.28 72
2567.39 67
2567.51 65
2567.63 68
2567.74 75
2567.86 85
2567.97 97
2568.09 109
2568.21 120
2568.32 127
2568.44 130
2568.56 130
2568.67 126
2568.79 121
2568.90 114
2569.02 106
2569.14 97
2569.25 88
2569.37 77
2569.48 64
2569.60 50
2569.72 36
2569.83 23
2569.95 12
2570.07 3
2570.18 0
2570.30 0
2570.41 0
2570.53 0
2570.65 0
2570.76 0
2570.88 0
2571.00 0
2571.11 0
2571.23 0
2571.34 4
2571.46 8
2571.58 12
2571.69 18
2571.81 23
2571.93 28
2572.04 33
2572.16 38
2572.27 43
2572.39 50
2572.51 58
2572.62 66
2572.74 73
2572.86 79
2572.97 82
2573.09 83
2573.21 81
2573.32 78
2573.44 74
2573.55 69
2573.67 66
2573.79 62
2573.90 60
2574.02 58
2574.14 56
2574.25 55
2574.37 55
2574.48 56
2574.60 57
2574.72 59
2574.83 61
2574.95 63
2575.07 64
2575.18 64
2575.30 64
2575.42 63
2575.53 63
2575.65 61
2575.76 60
2575.88 59
2576.00 57
2576.11 55
2576.23 53
2576.35 51
2576.46 50
2576.58 50
2576.70 51
2576.81 52
2576.93 54
2577.04 56
2577.16 57
2577.28 56
2577.39 54
2577.51 50
2577.63 44
2577.74 38
2577.86 32
2577.98 27
2578.09 24
2578.21 22
2578.32 22
2578.44 24
2578.56 26
2578.67 29
2578.79 33
2578.91 36
2579.02 41
2579.14 45
2579.26 50
2579.37 55
2579.49 61
2579.61 67
2579.72 74
2579.84 81
2579.95 89
2580.07 97
2580.19 105
2580.30 114
2580.42 123
2580.54 132
2580.65 141
2580.77 148
2580.89 155
2581.00 160
2581.12 164
2581.24 166
2581.35 167
2581.47 167
2581.59 166
2581.70 163
2581.82 159
2581.93 152
2582.05 144
2582.17 134
2582.28 125
2582.40 117
2582.52 111
2582.63 107
2582.75 105
2582.87 104
2582.98 102
2583.10 99
2583.22 95
2583.33 89
2583.45 83
2583.57 77
2583.68 73
2583.80 72
2583.92 73
2584.03 76
2584.15 81
2584.27 86
2584.38 91
2584.50 96
2584.62 99
2584.73 102
2584.85 104
2584.96 105
2585.08 105
2585.20 105
2585.31 105
2585.43 104
2585.55 104
2585.66 105
2585.78 105
2585.90 107
2586.01 108
2586.13 110
2586.25 111
2586.36 113
2586.48 113
2586.60 112
2586.71 110
2586.83 105
2586.95 100
2587.06 93
2587.18 87
2587.30 82
2587.41 78
2587.53 76
2587.65 74
2587.76 74
2587.88 73
2588.00 72
2588.11 71
2588.23 69
2588.35 68
2588.46 67
2588.58 68
2588.70 69
2588.81 71
2588.93 72
2589.05 73
2589.16 73
2589.28 72
2589.40 69
2589.51 66
2589.63 63
2589.75 60
2589.86 58
2589.98 55
2590.10 54
2590.21 52
2590.33 51
2590.45 50
2590.56 50
2590.68 51
2590.80 52
2590.91 54
2591.03 54
2591.15 54
2591.26 52
2591.38 50
2591.50 48
2591.61 48
2591.73 50
2591.85 56
2591.96 65
2592.08 77
2592.20 88
2592.31 98
2592.43 105
2592.55 107
2592.66 105
2592.78 100
2592.90 93
2593.01 86
2593.13 81
2593.25 79
2593.36 79
2593.48 81
2593.60 84
2593.71 88
2593.83 91
2593.95 93
2594.06 92
2594.18 90
2594.30 86
2594.41 82
2594.53 77
2594.65 74
2594.77 72
2594.88 72
2595.00 74
2595.12 78
2595.23 82
2595.35 86
2595.47 89
2595.58 90
2595.70 88
2595.82 84
2595.93 79
2596.05 73
2596.17 68
2596.28 64
2596.40 61
2596.52 61
2596.63 64
2596.75 67
2596.87 72
2596.98 76
2597.10 80
2597.22 82
2597.34 83
2597.45 82
2597.57 80
2597.69 78
2597.80 76
2597.92 74
2598.04 73
2598.15 70
2598.27 66
2598.39 59
2598.50 50
2598.62 38
2598.74 26
2598.85 14
2598.97 5
2599.09 0
2599.21 0
2599.32 2
2599.44 9
2599.56 16
2599.67 24
2599.79 31
2599.91 37
2600.02 41
2600.14 44
2600.26 47
2600.37 49
2600.49 52
2600.61 54
2600.72 57
2600.84 60
2600.96 62
2601.08 64
2601.19 65
2601.31 65
2601.43 64
2601.54 61
2601.66 58
2601.78 54
2601.89 50
2602.01 47
2602.13 44
2602.24 43
2602.36 44
2602.48 44
2602.60 46
2602.71 47
2602.83 48
2602.95 49
2603.06 50
2603.18 52
2603.30 54
2603.41 55
2603.53 56
2603.65 57
2603.77 57
2603.88 56
2604.00 55
2604.12 53
2604.23 52
2604.35 52
2604.47 52
2604.58 53
2604.70 55
2604.82 56
2604.94 56
2605.05 56
2605.17 55
2605.29 53
2605.40 50
2605.52 48
2605.64 45
2605.75 43
2605.87 41
2605.99 41
2606.11 42
2606.22 44
2606.34 46
2606.46 49
2606.57 51
2606.69 53
2606.81 53
2606.93 52
2607.04 50
2607.16 47
2607.28 44
2607.39 40
2607.51 35
2607.63 31
2607.74 28
2607.86 26
2607.98 27
2608.10 31
2608.21 39
2608.33 49
2608.45 62
2608.56 76
2608.68 89
2608.80 100
2608.92 107
2609.03 109
2609.15 108
2609.27 103
2609.38 95
2609.50 87
2609.62 78
2609.74 71
2609.85 67
2609.97 66
2610.09 68
2610.20 73
2610.32 80
2610.44 87
2610.56 92
2610.67 95
2610.79 95
2610.91 92
2611.02 86
2611.14 78
2611.26 70
2611.38 62
2611.49 55
2611.61 51
2611.73 49
2611.84 48
2611.96 48
2612.08 47
2612.20 47
2612.31 46
2612.43 44
2612.55 42
2612.66 40
2612.78 38
2612.90 36
2613.02 34
2613.13 32
2613.25 30
2613.37 28
2613.48 27
2613.60 25
2613.72 23
2613.84 20
2613.95 17
2614.07 13
2614.19 8
2614.31 4
2614.42 0
2614.54 0
2614.66 0
2614.77 4
2614.89 10
2615.01 17
2615.13 25
2615.24 31
2615.36 36
2615.48 39
2615.59 41
2615.71 43
2615.83 46
2615.95 51
2616.06 58
2616.18 66
2616.30 74
2616.42 80
2616.53 85
2616.65 87
2616.77 87
2616.88 85
2617.00 81
2617.12 76
2617.24 71
2617.35 65
2617.47 58
2617.59 52
2617.71 45
2617.82 38
2617.94 31
2618.06 25
2618.17 21
2618.29 17
2618.41 14
2618.53 12
2618.64 10
2618.76 9
2618.88 8
2619.00 6
2619.11 3
2619.23 0
2619.35 0
2619.47 0
2619.58 0
2619.70 0
2619.82 0
2619.93 0
2620.05 0
2620.17 4
2620.29 12
2620.40 20
2620.52 27
2620.64 33
2620.76 38
2620.87 42
2620.99 45
2621.11 46
2621.23 48
2621.34 49
2621.46 51
2621.58 52
2621.70 53
2621.81 53
2621.93 53
2622.05 51
2622.16 48
2622.28 44
2622.40 39
2622.52 35
2622.63 31
2622.75 28
2622.87 26
2622.99 25
2623.10 25
2623.22 25
2623.34 26
2623.46 26
2623.57 27
2623.69 27
2623.81 27
2623.93 27
2624.04 27
2624.16 27
2624.28 27
2624.40 27
2624.51 27
2624.63 28
2624.75 29
2624.87 30
2624.98 33
2625.10 35
2625.22 39
2625.34 42
2625.45 47
2625.57 52
2625.69 59
2625.81 67
2625.92 75
2626.04 85
2626.16 94
2626.28 104
2626.39 113
2626.51 121
2626.63 127
2626.75 131
2626.86 133
2626.98 131
2627.10 126
2627.22 119
2627.33 111
2627.45 104
2627.57 99
2627.69 96
2627.80 95
2627.92 95
2628.04 95
2628.16 94
2628.27 90
2628.39 86
2628.51 81
2628.63 78
2628.74 77
2628.86 78
2628.98 82
2629.10 88
2629.21 94
2629.33 99
2629.45 103
2629.57 104
2629.68 103
2629.80 100
2629.92 95
2630.04 88
2630.15 81
2630.27 72
2630.39 64
2630.51 55
2630.62 47
2630.74 40
2630.86 34
2630.98 29
2631.09 26
2631.21 25
2631.33 27
2631.45 30
2631.57 36
2631.68 42
2631.80 48
2631.92 54
2632.04 59
2632.15 63
2632.27 65
2632.39 67
2632.51 67
2632.62 65
2632.74 62
2632.86 58
2632.98 53
2633.09 48
2633.21 44
2633.33 42
2633.45 41
2633.57 41
2633.68 43
2633.80 45
2633.92 48
2634.04 51
2634.15 54
2634.27 58
2634.39 62
2634.51 65
2634.62 69
2634.74 72
2634.86 73
2634.98 73
2635.09 70
2635.21 66
2635.33 61
2635.45 54
2635.57 47
2635.68 40
2635.80 34
2635.92 29
2636.04 25
2636.15 23
2636.27 22
2636.39 23
2636.51 27
2636.62 34
2636.74 44
2636.86 55
2636.98 67
2637.10 77
2637.21 84
2637.33 86
2637.45 84
2637.57 79
2637.68 72
2637.80 65
2637.92 60
2638.04 57
2638.16 56
2638.27 57
2638.39 58
2638.51 59
2638.63 59
2638.74 58
2638.86 55
2638.98 51
2639.10 47
2639.22 43
2639.33 39
2639.45 36
2639.57 33
2639.69 30
2639.80 26
2639.92 22
2640.04 18
2640.16 14
2640.28 11
2640.39 10
2640.51 12
2640.63 15
2640.75 21
2640.86 29
2640.98 36
2641.10 43
2641.22 49
2641.34 53
2641.45 55
2641.57 56
2641.69 56
2641.81 55
2641.93 55
2642.04 54
2642.16 53
2642.28 52
2642.40 49
2642.51 46
2642.63 42
2642.75 37
2642.87 33
2642.99 30
2643.10 29
2643.22 29
2643.34 30
2643.46 31
2643.58 31
2643.69 29
2643.81 27
2643.93 23
2644.05 18
2644.16 14
2644.28 11
2644.40 8
2644.52 8
2644.64 8
2644.75 9
2644.87 11
2644.99 13
2645.11 15
2645.23 16
2645.34 16
2645.46 15
2645.58 13
2645.70 13
2645.82 15
2645.93 19
2646.05 26
2646.17 35
2646.29 45
2646.41 54
2646.52 60
2646.64 63
2646.76 62
2646.88 58
2646.99 52
2647.11 45
2647.23 40
2647.35 35
2647.47 32
2647.58 30
2647.70 29
2647.82 31
2647.94 33
2648.06 37
2648.17 43
2648.29 48
2648.41 53
2648.53 56
2648.65 57
2648.76 54
2648.88 48
2649.00 41
2649.12 32
2649.24 26
2649.35 22
2649.47 22
2649.59 25
2649.71 31
2649.83 39
2649.94 46
2650.06 51
2650.18 55
2650.30 56
2650.42 55
2650.53 53
2650.65 50
2650.77 47
2650.89 44
2651.01 42
2651.12 41
2651.24 40
2651.36 40
2651.48 40
2651.60 40
2651.72 40
2651.83 40
2651.95 41
2652.07 41
2652.19 40
2652.31 40
2652.42 39
2652.54 37
2652.66 36
2652.78 35
2652.90 36
2653.01 40
2653.13 46
2653.25 56
2653.37 68
2653.49 81
2653.60 92
2653.72 100
2653.84 105
2653.96 105
2654.08 101
2654.19 95
2654.31 89
2654.43 83
2654.55 77
2654.67 72
2654.79 67
2654.90 61
2655.02 54
2655.14 45
2655.26 35
2655.38 26
2655.49 17
2655.61 10
2655.73 5
2655.85 2
2655.97 1
2656.09 2
2656.20 5
2656.32 9
2656.44 13
2656.56 18
2656.68 23
2656.79 28
2656.91 32
2657.03 36
2657.15 40
2657.27 43
2657.38 46
2657.50 48
2657.62 50
2657.74 50
2657.86 48
2657.98 46
2658.09 43
2658.21 39
2658.33 36
2658.45 33
2658.57 30
2658.69 28
2658.80 25
2658.92 22
2659.04 19
2659.16 16
2659.28 13
2659.39 11
2659.51 10
2659.63 8
2659.75 6
2659.87 3
2659.99 0
2660.10 0
2660.22 0
2660.34 0
2660.46 0
2660.58 0
2660.70 0
2660.81 0
2660.93 2
2661.05 6
2661.17 10
2661.29 13
2661.40 16
2661.52 19
2661.64 22
2661.76 23
2661.88 23
2662.00 22
2662.11 19
2662.23 14
2662.35 9
2662.47 5
2662.59 0
2662.71 0
2662.82 0
2662.94 0
2663.06 0
2663.18 0
2663.30 0
2663.42 0
2663.53 0
2663.65 2
2663.77 4
2663.89 6
2664.01 7
2664.13 7
2664.24 7
2664.36 9
2664.48 12
2664.60 19
2664.72 28
2664.84 40
2664.95 53
2665.07 67
2665.19 79
2665.31 89
2665.43 96
2665.55 99
2665.66 99
2665.78 97
2665.90 95
2666.02 93
2666.14 93
2666.26 93
2666.37 96
2666.49 99
2666.61 104
2666.73 109
2666.85 114
2666.97 119
2667.09 124
2667.20 127
2667.32 128
2667.44 127
2667.56 124
2667.68 119
2667.80 113
2667.91 107
2668.03 101
2668.15 96
2668.27 91
2668.39 88
2668.51 86
2668.62 84
2668.74 83
2668.86 82
2668.98 80
2669.10 79
2669.22 77
2669.34 76
2669.45 76
2669.57 78
2669.69 82
2669.81 89
2669.93 97
2670.05 106
2670.16 114
2670.28 122
2670.40 128
2670.52 131
2670.64 133
2670.76 134
2670.88 134
2670.99 134
2671.11 134
2671.23 136
2671.35 140
2671.47 145
2671.59 151
2671.70 158
2671.82 165
2671.94 170
2672.06 173
2672.18 174
2672.30 174
2672.42 174
2672.53 176
2672.65 178
2672.77 182
2672.89 187
2673.01 191
2673.13 194
2673.25 194
2673.36 190
2673.48 184
2673.60 176
2673.72 168
2673.84 160
2673.96 155
2674.08 152
2674.19 151
2674.31 150
2674.43 149
2674.55 146
2674.67 139
2674.79 130
2674.91 118
2675.02 105
2675.14 93
2675.26 84
2675.38 79
2675.50 77
2675.62 79
2675.74 82
2675.85 86
2675.97 89
2676.09 90
2676.21 90
2676.33 88
2676.45 85
2676.57 82
2676.68 80
2676.80 78
2676.92 76
2677.04 74
2677.16 72
2677.28 69
2677.40 66
2677.51 63
2677.63 60
2677.75 59
2677.87 59
2677.99 62
2678.11 66
2678.23 70
2678.35 74
2678.46 77
2678.58 79
2678.70 78
2678.82 76
2678.94 73
2679.06 70
2679.18 68
2679.29 66
2679.41 65
2679.53 65
2679.65 66
2679.77 66
2679.89 67
2680.01 68
2680.13 68
2680.24 67
2680.36 65
2680.48 63
2680.60 61
2680.72 59
2680.84 58
2680.96 58
2681.07 59
2681.19 59
2681.31 58
2681.43 55
2681.55 52
2681.67 47
2681.79 44
2681.91 41
2682.02 41
2682.14 42
2682.26 45
2682.38 49
2682.50 52
2682.62 54
2682.74 55
2682.86 55
2682.97 54
2683.09 53
2683.21 51
2683.33 49
2683.45 47
2683.57 46
2683.69 45
2683.81 45
2683.92 46
2684.04 47
2684.16 48
2684.28 48
2684.40 47
2684.52 45
2684.64 42
2684.76 38
2684.87 33
2684.99 29
2685.11 25
2685.23 22
2685.35 21
2685.47 19
2685.59 18
2685.71 16
2685.83 14
2685.94 11
2686.06 8
2686.18 5
2686.30 3
2686.42 3
2686.54 4
2686.66 7
2686.78 11
2686.89 16
2687.01 21
2687.13 25
2687.25 29
2687.37 31
2687.49 32
2687.61 32
2687.73 29
2687.85 26
2687.96 22
2688.08 18
2688.20 15
2688.32 15
2688.44 17
2688.56 23
2688.68 30
2688.80 38
2688.92 47
2689.03 54
2689.15 60
2689.27 63
2689.39 63
2689.51 61
2689.63 58
2689.75 54
2689.87 49
2689.99 44
2690.10 39
2690.22 35
2690.34 29
2690.46 22
2690.58 15
2690.70 7
2690.82 0
2690.94 0
2691.06 0
2691.17 0
2691.29 0
2691.41 0
2691.53 0
2691.65 0
2691.77 1
2691.89 9
2692.01 16
2692.13 24
2692.25 32
2692.36 40
2692.48 48
2692.60 55
2692.72 62
2692.84 68
2692.96 73
2693.08 78
2693.20 83
2693.32 88
2693.43 94
2693.55 100
2693.67 105
2693.79 109
2693.91 110
2694.03 108
2694.15 102
2694.27 95
2694.39 86
2694.51 77
2694.62 68
2694.74 60
2694.86 53
2694.98 48
2695.10 43
2695.22 39
2695.34 37
2695.46 35
2695.58 34
2695.70 33
2695.82 32
2695.93 30
2696.05 28
2696.17 26
2696.29 23
2696.41 22
2696.53 21
2696.65 22
2696.77 23
2696.89 24
2697.01 25
2697.12 26
2697.24 26
2697.36 25
2697.48 25
2697.60 25
2697.72 25
2697.84 26
2697.96 25
2698.08 23
2698.20 20
2698.32 16
2698.43 11
2698.55 7
2698.67 4
2698.79 2
2698.91 1
2699.03 1
2699.15 2
2699.27 3
2699.39 6
2699.51 9
2699.63 14
2699.74 19
2699.86 23
2699.98 27
2700.10 30
2700.22 30
2700.34 28
2700.46 24
2700.58 20
2700.70 16
2700.82 12
2700.94 10
2701.06 9
2701.17 10
2701.29 11
2701.41 12
2701.53 13
2701.65 14
2701.77 13
2701.89 11
2702.01 9
2702.13 6
2702.25 4
2702.37 4
2702.49 5
2702.60 8
2702.72 14
2702.84 22
2702.96 31
2703.08 41
2703.20 51
2703.32 60
2703.44 66
2703.56 70
2703.68 72
2703.80 72
2703.92 69
2704.03 65
2704.15 60
2704.27 54
2704.39 48
2704.51 43
2704.63 39
2704.75 37
2704.87 37
2704.99 39
2705.11 42
2705.23 45
2705.35 49
2705.47 51
2705.59 53
2705.70 55
2705.82 57
2705.94 59
2706.06 61
2706.18 64
2706.30 66
2706.42 67
2706.54 67
2706.66 65
2706.78 61
2706.90 57
2707.02 52
2707.14 47
2707.25 43
2707.37 40
2707.49 38
2707.61 37
2707.73 35
2707.85 34
2707.97 32
2708.09 32
2708.21 33
2708.33 36
2708.45 40
2708.57 46
2708.69 51
2708.81 56
2708.93 60
2709.04 61
2709.16 59
2709.28 55
2709.40 50
2709.52 45
2709.64 41
2709.76 37
2709.88 35
2710.00 34
2710.12 33
2710.24 33
2710.36 32
2710.48 30
2710.60 29
2710.72 27
2710.83 26
2710.95 26
2711.07 27
2711.19 29
2711.31 33
2711.43 38
2711.55 43
2711.67 47
2711.79 49
2711.91 49
2712.03 48
2712.15 44
2712.27 40
2712.39 36
2712.51 32
2712.63 30
2712.74 29
2712.86 28
2712.98 28
2713.10 26
2713.22 24
2713.34 21
2713.46 17
2713.58 13
2713.70 9
2713.82 6
2713.94 2
2714.06 0
2714.18 0
2714.30 0
2714.42 0
2714.54 3
2714.66 7
2714.78 11
2714.89 15
2715.01 16
2715.13 16
2715.25 15
2715.37 13
2715.49 11
2715.61 9
2715.73 9
2715.85 8
2715.97 7
2716.09 6
2716.21 3
2716.33 0
2716.45 0
2716.57 0
2716.69 0
2716.81 0
2716.93 0
2717.05 0
2717.16 0
2717.28 0
2717.40 2
2717.52 9
2717.64 17
2717.76 28
2717.88 40
2718.00 51
2718.12 60
2718.24 66
2718.36 66
2718.48 63
2718.60 55
2718.72 45
2718.84 35
2718.96 25
2719.08 17
2719.20 12
2719.32 9
2719.44 8
2719.56 7
2719.68 7
2719.79 7
2719.91 8
2720.03 10
2720.15 14
2720.27 20
2720.39 27
2720.51 35
2720.63 43
2720.75 50
2720.87 55
2720.99 57
2721.11 59
2721.23 59
2721.35 60
2721.47 62
2721.59 65
2721.71 68
2721.83 70
2721.95 71
2722.07 71
2722.19 69
2722.31 67
2722.43 65
2722.55 64
2722.67 63
2722.78 62
2722.90 63
2723.02 65
2723.14 68
2723.26 74
2723.38 81
2723.50 89
2723.62 98
2723.74 105
2723.86 112
2723.98 115
2724.10 117
2724.22 115
2724.34 113
2724.46 109
2724.58 105
2724.70 102
2724.82 99
2724.94 98
2725.06 97
2725.18 96
2725.30 95
2725.42 93
2725.54 91
2725.66 89
2725.78 87
2725.90 86
2726.02 87
2726.14 88
2726.26 90
2726.37 91
2726.49 92
2726.61 91
2726.73 89
2726.85 85
2726.97 82
2727.09 80
2727.21 79
2727.33 79
2727.45 81
2727.57 85
2727.69 88
2727.81 92
2727.93 95
2728.05 98
2728.17 101
2728.29 103
2728.41 105
2728.53 105
2728.65 103
2728.77 98
2728.89 89
2729.01 77
2729.13 63
2729.25 49
2729.37 35
2729.49 24
2729.61 14
2729.73 8
2729.85 5
2729.97 5
2730.09 6
2730.21 10
2730.33 14
2730.45 20
2730.57 25
2730.69 30
2730.81 35
2730.93 39
2731.05 42
2731.17 43
2731.29 44
2731.41 43
2731.52 41
2731.64 38
2731.76 36
2731.88 33
2732.00 32
2732.12 30
2732.24 29
2732.36 27
2732.48 26
2732.60 23
2732.72 20
2732.84 16
2732.96 11
2733.08 6
2733.20 1
2733.32 0
2733.44 0
2733.56 0
2733.68 0
2733.80 0
2733.92 0
2734.04 0
2734.16 0
2734.28 0
2734.40 1
2734.52 3
2734.64 6
2734.76 10
2734.88 15
2735.00 19
2735.12 22
2735.24 23
2735.36 22
2735.48 18
2735.60 12
2735.72 5
2735.84 0
2735.96 0
2736.08 0
2736.20 0
2736.32 0
2736.44 4
2736.56 13
2736.68 23
2736.80 33
2736.92 42
2737.04 51
2737.16 59
2737.28 66
2737.40 71
2737.52 74
2737.64 74
2737.76 70
2737.88 63
2738.00 54
2738.12 45
2738.24 36
2738.36 30
2738.48 27
2738.60 26
2738.72 28
2738.84 30
2738.96 33
2739.08 36
2739.20 38
2739.32 39
2739.44 40
2739.56 41
2739.68 43
2739.80 44
2739.92 45
2740.04 44
2740.16 43
2740.28 42
2740.40 40
2740.52 39
2740.64 38
2740.76 39
2740.88 40
2741.00 40
2741.12 40
2741.24 37
2741.36 31
2741.48 24
2741.60 16
2741.72 8
2741.84 1
2741.96 0
2742.08 0
2742.20 0
2742.32 0
2742.44 0
2742.56 0
2742.68 2
2742.80 4
2742.92 7
2743.04 10
2743.16 14
2743.28 20
2743.40 26
2743.52 34
2743.64 41
2743.76 48
2743.88 53
2744.00 58
2744.12 62
2744.24 65
2744.36 71
2744.48 78
2744.60 87
2744.72 97
2744.84 108
2744.96 119
2745.08 129
2745.20 135
2745.32 138
2745.44 137
2745.56 131
2745.68 123
2745.80 111
2745.92 99
2746.04 87
2746.16 77
2746.28 68
2746.40 61
2746.52 56
2746.64 51
2746.76 45
2746.88 38
2747.00 31
2747.12 22
2747.24 14
2747.36 8
2747.48 5
2747.60 4
2747.73 7
2747.85 13
2747.97 21
2748.09 28
2748.21 36
2748.33 41
2748.45 45
2748.57 47
2748.69 49
2748.81 50
2748.93 51
2749.05 53
2749.17 57
2749.29 63
2749.41 72
2749.53 83
2749.65 97
2749.77 112
2749.89 127
2750.01 142
2750.13 156
2750.25 167
2750.37 175
2750.49 179
2750.61 180
2750.73 176
2750.85 169
2750.97 159
2751.09 147
2751.21 133
2751.33 120
2751.45 108
2751.57 97
2751.69 89
2751.81 82
2751.93 77
2752.05 72
2752.17 68
2752.29 64
2752.41 61
2752.53 58
2752.65 57
2752.77 57
2752.90 59
2753.02 63
2753.14 69
2753.26 76
2753.38 85
2753.50 93
2753.62 101
2753.74 106
2753.86 109
2753.98 108
2754.10 105
2754.22 99
2754.34 93
2754.46 87
2754.58 83
2754.70 82
2754.82 84
2754.94 87
2755.06 92
2755.18 96
2755.30 97
2755.42 94
2755.54 86
2755.66 75
2755.78 61
2755.90 47
2756.02 34
2756.14 24
2756.26 18
2756.38 14
2756.51 12
2756.63 12
2756.75 13
2756.87 15
2756.99 17
2757.11 19
2757.23 22
2757.35 26
2757.47 31
2757.59 36
2757.71 42
2757.83 48
2757.95 54
2758.07 60
2758.19 66
2758.31 71
2758.43 75
2758.55 78
2758.67 78
2758.79 77
2758.91 74
2759.03 69
2759.15 64
2759.27 59
2759.39 55
2759.52 52
2759.64 50
2759.76 50
2759.88 49
2760.00 49
2760.12 48
2760.24 46
2760.36 44
2760.48 43
2760.60 42
2760.72 41
2760.84 42
2760.96 42
2761.08 43
2761.20 43
2761.32 42
2761.44 41
2761.56 40
2761.68 40
2761.80 42
2761.92 44
2762.04 47
2762.17 49
2762.29 50
2762.41 50
2762.53 48
2762.65 46
2762.77 44
2762.89 43
2763.01 44
2763.13 46
2763.25 49
2763.37 52
2763.49 54
2763.61 55
2763.73 55
2763.85 55
2763.97 54
2764.09 54
2764.21 54
2764.33 55
2764.46 56
2764.58 57
2764.70 58
2764.82 58
2764.94 58
2765.06 58
2765.18 57
2765.30 56
2765.42 54
2765.54 53
2765.66 52
2765.78 52
2765.90 51
2766.02 50
2766.14 50
2766.26 49
2766.38 50
2766.50 51
2766.63 54
2766.75 57
2766.87 60
2766.99 61
2767.11 61
2767.23 59
2767.35 54
2767.47 49
2767.59 43
2767.71 39
2767.83 37
2767.95 37
2768.07 40
2768.19 44
2768.31 49
2768.43 54
2768.56 58
2768.68 62
2768.80 65
2768.92 66
2769.04 66
2769.16 65
2769.28 63
2769.40 60
2769.52 57
2769.64 56
2769.76 57
2769.88 61
2770.00 67
2770.12 75
2770.24 83
2770.37 90
2770.49 97
2770.61 102
2770.73 108
2770.85 114
2770.97 122
2771.09 131
2771.21 142
2771.33 152
2771.45 160
2771.57 166
2771.69 169
2771.81 169
2771.93 166
2772.05 161
2772.18 155
2772.30 149
2772.42 142
2772.54 136
2772.66 129
2772.78 122
2772.90 115
2773.02 107
2773.14 98
2773.26 88
2773.38 77
2773.50 66
2773.62 54
2773.74 44
2773.87 35
2773.99 27
2774.11 20
2774.23 15
2774.35 9
2774.47 3
2774.59 0
2774.71 0
2774.83 0
2774.95 0
2775.07 0
2775.19 0
2775.31 0
2775.44 0
2775.56 2
2775.68 6
2775.80 11
2775.92 16
2776.04 23
2776.16 31
2776.28 40
2776.40 48
2776.52 54
2776.64 57
2776.76 55
2776.89 50
2777.01 42
2777.13 32
2777.25 23
2777.37 16
2777.49 12
2777.61 11
2777.73 13
2777.85 16
2777.97 19
2778.09 21
2778.21 20
2778.34 17
2778.46 11
2778.58 5
2778.70 0
2778.82 0
2778.94 0
2779.06 0
2779.18 0
2779.30 0
2779.42 7
2779.54 13
2779.66 18
2779.79 21
2779.91 21
2780.03 20
2780.15 17
2780.27 15
2780.39 13
2780.51 13
2780.63 14
2780.75 16
2780.87 21
2780.99 26
2781.12 33
2781.24 41
2781.36 49
2781.48 59
2781.60 69
2781.72 80
2781.84 91
2781.96 102
2782.08 114
2782.20 124
2782.32 133
2782.45 141
2782.57 147
2782.69 151
2782.81 155
2782.93 157
2783.05 159
2783.17 160
2783.29 159
2783.41 155
2783.53 149
2783.65 140
2783.78 129
2783.90 117
2784.02 107
2784.14 98
2784.26 92
2784.38 89
2784.50 87
2784.62 86
2784.74 86
2784.86 85
2784.99 84
2785.11 84
2785.23 85
2785.35 87
2785.47 89
2785.59 91
2785.71 93
2785.83 93
2785.95 91
2786.07 87
2786.20 82
2786.32 76
2786.44 69
2786.56 62
2786.68 57
2786.80 54
2786.92 54
2787.04 56
2787.16 61
2787.28 68
2787.41 77
2787.53 86
2787.65 96
2787.77 104
2787.89 112
2788.01 117
2788.13 120
2788.25 121
2788.37 119
2788.50 114
2788.62 108
2788.74 102
2788.86 97
2788.98 94
2789.10 93
2789.22 94
2789.34 96
2789.46 100
2789.59 103
2789.71 105
2789.83 105
2789.95 105
2790.07 103
2790.19 101
2790.31 99
2790.43 99
2790.55 99
2790.68 101
2790.80 102
2790.92 105
2791.04 108
2791.16 111
2791.28 115
2791.40 119
2791.52 124
2791.64 128
2791.77 131
2791.89 132
2792.01 132
2792.13 130
2792.25 127
2792.37 124
2792.49 121
2792.61 119
2792.73 118
2792.86 119
2792.98 120
2793.10 122
2793.22 124
2793.34 126
2793.46 128
2793.58 130
2793.70 132
2793.83 135
2793.95 138
2794.07 141
2794.19 145
2794.31 147
2794.43 148
2794.55 148
2794.67 147
2794.79 144
2794.92 141
2795.04 140
2795.16 140
2795.28 143
2795.40 148
2795.52 153
2795.64 159
2795.76 162
2795.89 162
2796.01 160
2796.13 155
2796.25 150
2796.37 145
2796.49 141
2796.61 137
2796.73 133
2796.86 129
2796.98 125
2797.10 120
2797.22 117
2797.34 115
2797.46 114
2797.58 115
2797.70 117
2797.83 120
2797.95 123
2798.07 125
2798.19 126
2798.31 127
2798.43 129
2798.55 130
2798.67 132
2798.80 134
2798.92 136
2799.04 136
2799.16 136
2799.28 133
2799.40 130
2799.52 125
2799.64 119
2799.77 112
2799.89 106
2800.01 100
2800.13 94
2800.25 89
2800.37 84
2800.49 78
2800.62 73
2800.74 69
2800.86 65
2800.98 63
2801.10 63
2801.22 64
2801.34 67
2801.46 70
2801.59 73
2801.71 75
2801.83 76
2801.95 76
2802.07 74
2802.19 72
2802.31 69
2802.44 66
2802.56 64
2802.68 61
2802.80 59
2802.92 55
2803.04 51
2803.16 46
2803.29 40
2803.41 34
2803.53 28
2803.65 22
2803.77 18
2803.89 16
2804.01 16
2804.14 18
2804.26 22
2804.38 28
2804.50 35
2804.62 43
2804.74 50
2804.86 57
2804.98 62
2805.11 65
2805.23 66
2805.35 65
2805.47 64
2805.59 61
2805.71 58
2805.84 55
2805.96 52
2806.08 50
2806.20 50
2806.32 52
2806.44 57
2806.56 63
2806.69 71
2806.81 78
2806.93 83
2807.05 85
2807.17 85
2807.29 81
2807.41 74
2807.54 65
2807.66 57
2807.78 48
2807.90 40
2808.02 35
2808.14 32
2808.26 33
2808.39 36
2808.51 41
2808.63 49
2808.75 57
2808.87 64
2808.99 69
2809.11 72
2809.24 73
2809.36 71
2809.48 68
2809.60 64
2809.72 61
2809.84 58
2809.97 56
2810.09 54
2810.21 53
2810.33 51
2810.45 49
2810.57 47
2810.69 45
2810.82 42
2810.94 41
2811.06 41
2811.18 43
2811.30 45
2811.42 48
2811.55 51
2811.67 55
2811.79 59
2811.91 63
2812.03 67
2812.15 73
2812.28 79
2812.40 86
2812.52 93
2812.64 99
2812.76 104
2812.88 106
2813.00 105
2813.13 101
2813.25 95
2813.37 87
2813.49 77
2813.61 68
2813.73 59
2813.86 52
2813.98 47
2814.10 43
2814.22 41
2814.34 39
2814.46 38
2814.59 37
2814.71 36
2814.83 33
2814.95 29
2815.07 25
2815.19 20
2815.32 15
2815.44 11
2815.56 8
2815.68 7
2815.80 8
2815.92 12
2816.05 17
2816.17 24
2816.29 32
2816.41 40
2816.53 47
2816.65 51
2816.78 52
2816.90 50
2817.02 44
2817.14 36
2817.26 26
2817.38 16
2817.51 8
2817.63 2
2817.75 0
2817.87 1
2817.99 4
2818.11 9
2818.24 14
2818.36 18
2818.48 21
2818.60 22
2818.72 22
2818.84 21
2818.97 18
2819.09 15
2819.21 11
2819.33 8
2819.45 4
2819.57 1
2819.70 0
2819.82 0
2819.94 0
2820.06 3
2820.18 7
2820.31 11
2820.43 15
2820.55 17
2820.67 18
2820.79 18
2820.91 17
2821.04 15
2821.16 13
2821.28 11
2821.40 10
2821.52 9
2821.64 10
2821.77 11
2821.89 13
2822.01 16
2822.13 21
2822.25 27
2822.38 33
2822.50 39
2822.62 44
2822.74 48
2822.86 50
2822.98 50
2823.11 48
2823.23 44
2823.35 38
2823.47 32
2823.59 24
2823.72 17
2823.84 11
2823.96 5
2824.08 0
2824.20 0
2824.32 0
2824.45 0
2824.57 0
2824.69 0
2824.81 0
2824.93 0
2825.06 2
2825.18 3
2825.30 4
2825.42 5
2825.54 5
2825.67 7
2825.79 10
2825.91 14
2826.03 19
2826.15 24
2826.27 30
2826.40 36
2826.52 41
2826.64 45
2826.76 48
2826.88 50
2827.01 52
2827.13 53
2827.25 53
2827.37 53
2827.49 52
2827.62 51
2827.74 50
2827.86 49
2827.98 47
2828.10 45
2828.23 43
2828.35 42
2828.47 42
2828.59 42
2828.71 44
2828.83 46
2828.96 50
2829.08 54
2829.20 59
2829.32 63
2829.44 65
2829.57 67
2829.69 66
2829.81 65
2829.93 63
2830.05 63
2830.18 64
2830.30 69
2830.42 76
2830.54 87
2830.66 98
2830.79 110
2830.91 121
2831.03 129
2831.15 135
2831.27 137
2831.40 136
2831.52 133
2831.64 128
2831.76 121
2831.88 113
2832.01 105
2832.13 97
2832.25 90
2832.37 84
2832.49 78
2832.62 73
2832.74 69
2832.86 66
2832.98 63
2833.10 61
2833.23 59
2833.35 57
2833.47 56
2833.59 55
2833.71 56
2833.84 57
2833.96 59
2834.08 61
2834.20 62
2834.32 62
2834.45 62
2834.57 63
2834.69 65
2834.81 69
2834.93 75
2835.06 81
2835.18 87
2835.30 90
2835.42 90
2835.55 87
2835.67 82
2835.79 76
2835.91 71
2836.03 68
2836.16 67
2836.28 68
2836.40 70
2836.52 72
2836.64 72
2836.77 71
2836.89 70
2837.01 67
2837.13 65
2837.25 63
2837.38 61
2837.50 59
2837.62 58
2837.74 57
2837.87 57
2837.99 59
2838.11 63
2838.23 68
2838.35 73
2838.48 77
2838.60 79
2838.72 79
2838.84 76
2838.96 71
2839.09 66
2839.21 60
2839.33 57
2839.45 55
2839.58 55
2839.70 57
2839.82 62
2839.94 68
2840.06 76
2840.19 86
2840.31 97
2840.43 110
2840.55 124
2840.68 139
2840.80 155
2840.92 169
2841.04 181
2841.16 191
2841.29 198
2841.41 202
2841.53 202
2841.65 201
2841.78 198
2841.90 194
2842.02 189
2842.14 185
2842.26 181
2842.39 180
2842.51 180
2842.63 182
2842.75 185
2842.88 190
2843.00 196
2843.12 203
2843.24 209
2843.36 214
2843.49 217
2843.61 217
2843.73 215
2843.85 212
2843.98 207
2844.10 202
2844.22 200
2844.34 200
2844.46 202
2844.59 206
2844.71 210
2844.83 212
2844.95 212
2845.08 210
2845.20 204
2845.32 196
2845.44 188
2845.57 180
2845.69 173
2845.81 166
2845.93 160
2846.05 153
2846.18 144
2846.30 135
2846.42 125
2846.54 114
2846.67 105
2846.79 98
2846.91 93
2847.03 90
2847.16 89
2847.28 89
2847.40 89
2847.52 88
2847.64 86
2847.77 84
2847.89 81
2848.01 78
2848.13 76
2848.26 76
2848.38 77
2848.50 77
2848.62 78
2848.75 77
2848.87 76
2848.99 75
2849.11 75
2849.24 76
2849.36 78
2849.48 83
2849.60 87
2849.72 92
2849.85 94
2849.97 95
2850.09 94
2850.21 90
2850.34 86
2850.46 81
2850.58 76
2850.70 72
2850.83 69
2850.95 66
2851.07 63
2851.19 61
2851.32 60
2851.44 59
2851.56 59
2851.68 58
2851.81 57
2851.93 56
2852.05 55
2852.17 53
2852.30 50
2852.42 48
2852.54 45
2852.66 41
2852.79 36
2852.91 31
2853.03 25
2853.15 20
2853.28 16
2853.40 12
2853.52 10
2853.64 9
2853.77 8
2853.89 8
2854.01 7
2854.13 6
2854.26 4
2854.38 2
2854.50 0
2854.62 0
2854.75 0
2854.87 0
2854.99 0
2855.11 0
2855.24 0
2855.36 0
2855.48 1
2855.60 6
2855.73 11
2855.85 15
2855.97 18
2856.09 20
2856.22 22
2856.34 23
2856.46 24
2856.58 26
2856.71 29
2856.83 33
2856.95 38
2857.07 43
2857.20 49
2857.32 56
2857.44 63
2857.56 70
2857.69 77
2857.81 82
2857.93 86
2858.05 88
2858.18 88
2858.30 87
2858.42 85
2858.54 84
2858.67 83
2858.79 83
2858.91 85
2859.03 88
2859.16 93
2859.28 97
2859.40 102
2859.52 105
2859.65 107
2859.77 107
2859.89 106
2860.01 103
2860.14 100
2860.26 97
2860.38 94
2860.51 93
2860.63 93
2860.75 94
2860.87 97
2861.00 101
2861.12 105
2861.24 109
2861.36 113
2861.49 115
2861.61 117
2861.73 116
2861.85 114
2861.98 111
2862.10 107
2862.22 102
2862.34 98
2862.47 95
2862.59 94
2862.71 97
2862.84 103
2862.96 112
2863.08 122
2863.20 131
2863.33 137
2863.45 140
2863.57 138
2863.69 132
2863.82 124
2863.94 114
2864.06 104
2864.19 94
2864.31 87
2864.43 80
2864.55 76
2864.68 75
2864.80 76
2864.92 79
2865.04 85
2865.17 92
2865.29 100
2865.41 107
2865.53 112
2865.66 114
2865.78 115
2865.90 113
2866.03 109
2866.15 103
2866.27 97
2866.39 89
2866.52 81
2866.64 72
2866.76 65
2866.89 60
2867.01 58
2867.13 58
2867.25 62
2867.38 67
2867.50 74
2867.62 79
2867.74 83
2867.87 85
2867.99 83
2868.11 80
2868.24 75
2868.36 70
2868.48 66
2868.60 64
2868.73 63
2868.85 64
2868.97 66
2869.10 68
2869.22 68
2869.34 66
2869.46 63
2869.59 58
2869.71 52
2869.83 47
2869.95 44
2870.08 42
2870.20 42
2870.32 43
2870.45 46
2870.57 50
2870.69 55
2870.81 59
2870.94 62
2871.06 66
2871.18 67
2871.31 68
2871.43 66
2871.55 63
2871.67 60
2871.80 56
2871.92 53
2872.04 50
2872.17 49
2872.29 49
2872.41 49
2872.53 50
2872.66 52
2872.78 53
2872.90 55
2873.03 56
2873.15 57
2873.27 57
2873.39 57
2873.52 55
2873.64 52
2873.76 49
2873.89 45
2874.01 42
2874.13 39
2874.26 38
2874.38 39
2874.50 40
2874.62 43
2874.75 44
2874.87 46
2874.99 46
2875.12 46
2875.24 46
2875.36 47
2875.48 50
2875.61 56
2875.73 65
2875.85 75
2875.98 85
2876.10 94
2876.22 101
2876.35 105
2876.47 106
2876.59 105
2876.71 101
2876.84 97
2876.96 91
2877.08 86
2877.21 81
2877.33 76
2877.45 73
2877.58 71
2877.70 69
2877.82 68
2877.94 67
2878.07 65
2878.19 63
2878.31 61
2878.44 59
2878.56 56
2878.68 53
2878.81 50
2878.93 46
2879.05 42
2879.17 39
2879.30 36
2879.42 35
2879.54 36
2879.67 38
2879.79 40
2879.91 43
2880.04 44
2880.16 44
2880.28 44
2880.40 42
2880.53 40
2880.65 39
2880.77 37
2880.90 36
2881.02 33
2881.14 28
2881.27 23
2881.39 16
2881.51 9
2881.63 2
2881.76 0
2881.88 0
2882.00 0
2882.13 0
2882.25 3
2882.37 10
2882.50 17
2882.62 25
2882.74 32
2882.87 37
2882.99 40
2883.11 39
2883.24 36
2883.36 30
2883.48 22
2883.60 13
2883.73 4
2883.85 0
2883.97 0
2884.10 0
2884.22 0
2884.34 0
2884.47 0
2884.59 0
2884.71 0
2884.84 0
2884.96 3
2885.08 6
2885.21 11
2885.33 18
2885.45 27
2885.57 36
2885.70 44
2885.82 50
2885.94 53
2886.07 52
2886.19 47
2886.31 40
2886.44 32
2886.56 25
2886.68 20
2886.81 17
2886.93 16
2887.05 18
2887.18 21
2887.30 25
2887.42 28
2887.55 31
2887.67 33
2887.79 33
2887.92 32
2888.04 32
2888.16 31
2888.28 33
2888.41 35
2888.53 40
2888.65 46
2888.78 54
2888.90 63
2889.02 71
2889.15 79
2889.27 85
2889.39 89
2889.52 91
2889.64 91
2889.76 90
2889.89 88
2890.01 88
2890.13 87
2890.26 88
2890.38 89
2890.50 92
2890.63 94
2890.75 96
2890.87 98
2891.00 99
2891.12 98
2891.24 97
2891.37 94
2891.49 91
2891.61 87
2891.74 84
2891.86 81
2891.98 79
2892.11 78
2892.23 77
2892.35 76
2892.48 74
2892.60 73
2892.72 71
2892.85 69
2892.97 68
2893.09 67
2893.22 67
2893.34 67
2893.46 68
2893.59 69
2893.71 71
2893.83 73
2893.96 75
2894.08 78
2894.20 80
2894.33 81
2894.45 81
2894.57 81
2894.70 80
2894.82 80
2894.94 79
2895.07 78
2895.19 77
2895.31 74
2895.44 70
2895.56 64
2895.68 57
2895.81 48
2895.93 39
2896.05 30
2896.18 21
2896.30 14
2896.42 8
2896.55 4
2896.67 3
2896.79 4
2896.92 7
2897.04 11
2897.16 17
2897.29 22
2897.41 26
2897.53 28
2897.66 29
2897.78 28
2897.90 26
2898.03 23
2898.15 20
2898.27 17
2898.40 15
2898.52 14
2898.64 14
2898.77 15
2898.89 17
2899.01 18
2899.14 19
2899.26 20
2899.38 20
2899.51 19
2899.63 18
2899.76 16
2899.88 14
2900.00 12
2900.13 10
2900.25 8
2900.37 8
2900.50 10
2900.62 13
2900.74 19
2900.87 26
2900.99 34
2901.11 41
2901.24 46
2901.36 49
2901.48 49
2901.61 47
2901.73 44
2901.85 40
2901.98 37
2902.10 36
2902.22 37
2902.35 40
2902.47 45
2902.60 50
2902.72 55
2902.84 59
2902.97 61
2903.09 62
2903.21 61
2903.34 59
2903.46 56
2903.58 52
2903.71 48
2903.83 44
2903.95 41
2904.08 40
2904.20 40
2904.32 42
2904.45 46
2904.57 51
2904.70 56
2904.82 61
2904.94 64
2905.07 65
2905.19 64
2905.31 60
2905.44 56
2905.56 51
2905.68 47
2905.81 43
2905.93 41
2906.05 40
2906.18 40
2906.30 40
2906.43 41
2906.55 41
2906.67 40
2906.80 39
2906.92 38
2907.04 38
2907.17 39
2907.29 42
2907.41 47
2907.54 53
2907.66 58
2907.79 63
2907.91 64
2908.03 64
2908.16 61
2908.28 56
2908.40 52
2908.53 48
2908.65 46
2908.77 46
2908.90 48
2909.02 52
2909.15 57
2909.27 64
2909.39 71
2909.52 79
2909.64 87
2909.76 96
2909.89 103
2910.01 110
2910.13 115
2910.26 116
2910.38 114
2910.51 109
2910.63 101
2910.75 91
2910.88 79
2911.00 69
2911.12 60
2911.25 54
2911.37 51
2911.50 51
2911.62 54
2911.74 59
2911.87 65
2911.99 73
2912.11 80
2912.24 87
2912.36 93
2912.49 98
2912.61 101
2912.73 103
2912.86 103
2912.98 101
2913.10 98
2913.23 95
2913.35 92
2913.48 90
2913.60 90
2913.72 90
2913.85 90
2913.97 89
2914.09 87
2914.22 84
2914.34 79
2914.47 75
2914.59 71
2914.71 68
2914.84 66
2914.96 65
2915.08 65
2915.21 65
2915.33 66
2915.46 67
2915.58 68
2915.70 69
2915.83 71
2915.95 72
2916.07 72
2916.20 72
2916.32 72
2916.45 70
2916.57 69
2916.69 66
2916.82 64
2916.94 60
2917.07 56
2917.19 52
2917.31 47
2917.44 43
2917.56 40
2917.68 39
2917.81 39
2917.93 40
2918.06 42
2918.18 45
2918.30 47
2918.43 50
2918.55 53
2918.68 57
2918.80 61
2918.92 65
2919.05 70
2919.17 75
2919.29 80
2919.42 85
2919.54 89
2919.67 92
2919.79 93
2919.91 93
2920.04 91
2920.16 88
2920.29 85
2920.41 80
2920.53 76
2920.66 73
2920.78 70
2920.91 68
2921.03 65
2921.15 63
2921.28 60
2921.40 56
2921.52 51
2921.65 45
2921.77 40
2921.90 34
2922.02 29
2922.14 25
2922.27 22
2922.39 20
2922.52 19
2922.64 18
2922.76 18
2922.89 18
2923.01 18
2923.14 18
2923.26 18
2923.38 19
2923.51 21
2923.63 23
2923.76 27
2923.88 30
2924.00 33
2924.13 34
2924.25 33
2924.38 29
2924.50 25
2924.62 19
2924.75 15
2924.87 12
2925.00 12
2925.12 14
2925.24 17
2925.37 21
2925.49 24
2925.62 26
2925.74 27
2925.86 27
2925.99 26
2926.11 26
2926.24 27
2926.36 29
2926.48 32
2926.61 36
2926.73 40
2926.86 45
2926.98 48
2927.10 50
2927.23 52
2927.35 52
2927.48 51
2927.60 50
2927.72 48
2927.85 47
2927.97 45
2928.10 44
2928.22 44
2928.34 44
2928.47 45
2928.59 46
2928.72 46
2928.84 45
2928.96 43
2929.09 40
2929.21 36
2929.34 32
2929.46 28
2929.59 25
2929.71 23
2929.83 23
2929.96 23
2930.08 24
2930.21 23
2930.33 22
2930.45 20
2930.58 18
2930.70 16
2930.83 16
2930.95 18
2931.07 22
2931.20 28
2931.32 35
2931.45 41
2931.57 45
2931.70 46
2931.82 44
2931.94 40
2932.07 34
2932.19 28
2932.32 22
2932.44 16
2932.56 11
2932.69 8
2932.81 6
2932.94 5
2933.06 5
2933.19 5
2933.31 5
2933.43 5
2933.56 4
2933.68 2
2933.81 0
2933.93 0
2934.05 0
2934.18 0
2934.30 0
2934.43 0
2934.55 0
2934.68 3
2934.80 10
2934.92 18
2935.05 26
2935.17 33
2935.30 38
2935.42 41
2935.54 43
2935.67 42
2935.79 41
2935.92 40
2936.04 40
2936.17 40
2936.29 42
2936.41 44
2936.54 48
2936.66 53
2936.79 59
2936.91 64
2937.04 69
2937.16 71
2937.28 72
2937.41 69
2937.53 64
2937.66 57
2937.78 50
2937.91 43
2938.03 37
2938.15 31
2938.28 27
2938.40 23
2938.53 19
2938.65 16
2938.78 14
2938.90 14
2939.02 15
2939.15 18
2939.27 24
2939.40 31
2939.52 40
2939.65 51
2939.77 62
2939.89 73
2940.02 82
2940.14 88
2940.27 92
2940.39 91
2940.52 87
2940.64 80
2940.76 70
2940.89 61
2941.01 52
2941.14 44
2941.26 39
2941.39 36
2941.51 35
2941.63 35
2941.76 38
2941.88 40
2942.01 44
2942.13 47
2942.26 51
2942.38 54
2942.51 56
2942.63 58
2942.75 58
2942.88 58
2943.00 56
2943.13 53
2943.25 50
2943.38 48
2943.50 46
2943.62 46
2943.75 48
2943.87 50
2944.00 52
2944.12 52
2944.25 51
2944.37 47
2944.50 41
2944.62 32
2944.74 22
2944.87 13
2944.99 5
2945.12 0
2945.24 0
2945.37 0
2945.49 0
2945.62 0
2945.74 0
2945.86 0
2945.99 0
2946.11 0
2946.24 2
2946.36 3
2946.49 5
2946.61 8
2946.74 13
2946.86 19
2946.98 27
2947.11 37
2947.23 48
2947.36 60
2947.48 72
2947.61 81
2947.73 88
2947.86 91
2947.98 90
2948.10 86
2948.23 80
2948.35 74
2948.48 69
2948.60 67
2948.73 67
2948.85 70
2948.98 74
2949.10 78
2949.22 83
2949.35 86
2949.47 89
2949.60 91
2949.72 91
2949.85 91
2949.97 88
2950.10 84
2950.22 79
2950.35 72
2950.47 67
2950.59 63
2950.72 62
2950.84 64
2950.97 68
2951.09 73
2951.22 79
2951.34 83
2951.47 85
2951.59 85
2951.72 83
2951.84 79
2951.96 76
2952.09 72
2952.21 69
2952.34 65
2952.46 62
2952.59 59
2952.71 56
2952.84 55
2952.96 56
2953.09 59
2953.21 64
2953.33 69
2953.46 75
2953.58 79
2953.71 82
2953.83 82
2953.96 79
2954.08 74
2954.21 69
2954.33 63
2954.46 58
2954.58 55
2954.71 53
2954.83 52
2954.95 51
2955.08 52
2955.20 52
2955.33 52
2955.45 52
2955.58 53
2955.70 55
2955.83 58
2955.95 63
2956.08 70
2956.20 79
2956.33 90
2956.45 103
2956.58 115
2956.70 127
2956.82 137
2956.95 145
2957.07 150
2957.20 151
2957.32 149
2957.45 146
2957.57 143
2957.70 141
2957.82 140
2957.95 141
2958.07 144
2958.20 148
2958.32 152
2958.45 155
2958.57 156
2958.69 156
2958.82 154
2958.94 150
2959.07 145
2959.19 140
2959.32 136
2959.44 133
2959.57 131
2959.69 131
2959.82 132
2959.94 133
2960.07 133
2960.19 133
2960.32 132
2960.44 130
2960.57 128
2960.69 126
2960.82 124
2960.94 121
2961.06 118
2961.19 115
2961.31 111
2961.44 106
2961.56 100
2961.69 96
2961.81 93
2961.94 92
2962.06 92
2962.19 95
2962.31 98
2962.44 103
2962.56 107
2962.69 110
2962.81 112
2962.94 113
2963.06 112
2963.19 110
2963.31 108
2963.44 105
2963.56 102
2963.69 98
2963.81 95
2963.94 93
2964.06 91
2964.18 90
2964.31 89
2964.43 89
2964.56 88
2964.68 87
2964.81 85
2964.93 82
2965.06 79
2965.18 75
2965.31 72
2965.43 69
2965.56 68
2965.68 67
2965.81 68
2965.93 71
2966.06 74
2966.18 78
2966.31 83
2966.43 86
2966.56 89
2966.68 91
2966.81 91
2966.93 89
2967.06 87
2967.18 84
2967.31 82
2967.43 81
2967.56 80
2967.68 80
2967.81 81
2967.93 83
2968.06 86
2968.18 90
2968.31 95
2968.43 100
2968.56 105
2968.68 108
2968.80 109
2968.93 108
2969.05 106
2969.18 102
2969.30 98
2969.43 95
2969.55 92
2969.68 88
2969.80 84
2969.93 79
2970.05 73
2970.18 66
2970.30 59
2970.43 55
2970.55 53
2970.68 53
2970.80 56
2970.93 61
2971.05 67
2971.18 72
2971.30 78
2971.43 83
2971.55 88
2971.68 93
2971.80 98
2971.93 102
2972.05 106
2972.18 109
2972.30 109
2972.43 108
2972.55 106
2972.68 103
2972.80 100
2972.93 98
2973.05 96
2973.18 95
2973.30 95
2973.43 94
2973.55 92
2973.68 90
2973.80 87
2973.93 84
2974.05 80
2974.18 77
2974.30 74
2974.43 72
2974.55 70
2974.68 68
2974.80 66
2974.93 63
2975.05 61
2975.18 60
2975.30 59
2975.43 58
2975.55 58
2975.68 57
2975.80 56
2975.93 55
2976.05 54
2976.18 54
2976.30 56
2976.43 60
2976.56 65
2976.68 71
2976.81 78
2976.93 85
2977.06 91
2977.18 96
2977.31 100
2977.43 103
2977.56 103
2977.68 101
2977.81 97
2977.93 91
2978.06 83
2978.18 75
2978.31 67
2978.43 61
2978.56 56
2978.68 53
2978.81 51
2978.93 50
2979.06 49
2979.18 48
2979.31 48
2979.43 48
2979.56 49
2979.68 50
2979.81 52
2979.93 54
2980.06 55
2980.18 55
2980.31 54
2980.43 53
2980.56 51
2980.68 49
2980.81 46
2980.93 43
2981.06 40
2981.19 37
2981.31 37
2981.44 38
2981.56 41
2981.69 46
2981.81 52
2981.94 59
2982.06 64
2982.19 67
2982.31 68
2982.44 66
2982.56 63
2982.69 58
2982.81 53
2982.94 47
2983.06 43
2983.19 40
2983.31 39
2983.44 40
2983.56 42
2983.69 45
2983.81 50
2983.94 54
2984.06 58
2984.19 61
2984.32 62
2984.44 62
2984.57 62
2984.69 62
2984.82 63
2984.94 64
2985.07 66
2985.19 68
2985.32 70
2985.44 72
2985.57 73
2985.69 75
2985.82 77
2985.94 79
2986.07 80
2986.19 82
2986.32 84
2986.44 87
2986.57 90
2986.70 95
2986.82 100
2986.95 105
2987.07 110
2987.20 113
2987.32 114
2987.45 113
2987.57 111
2987.70 106
2987.82 101
2987.95 95
2988.07 89
2988.20 82
2988.32 76
2988.45 70
2988.58 64
2988.70 60
2988.83 56
2988.95 53
2989.08 51
2989.20 49
2989.33 49
2989.45 49
2989.58 51
2989.70 54
2989.83 58
2989.95 62
2990.08 65
2990.20 67
2990.33 66
2990.46 63
2990.58 59
2990.71 54
2990.83 49
2990.96 46
2991.08 44
2991.21 45
2991.33 47
2991.46 51
2991.58 55
2991.71 59
2991.83 64
2991.96 68
2992.09 73
2992.21 78
2992.34 84
2992.46 90
2992.59 96
2992.71 102
2992.84 106
2992.96 108
2993.09 108
2993.21 106
2993.34 103
2993.47 99
2993.59 94
2993.72 88
2993.84 81
2993.97 74
2994.09 67
2994.22 61
2994.34 56
2994.47 53
2994.59 50
2994.72 49
2994.85 48
2994.97 48
2995.10 47
2995.22 45
2995.35 43
2995.47 42
2995.60 41
2995.72 41
2995.85 42
2995.97 44
2996.10 45
2996.23 46
2996.35 46
2996.48 45
2996.60 45
2996.73 44
2996.85 45
2996.98 46
2997.10 49
2997.23 54
2997.36 59
2997.48 64
2997.61 68
2997.73 72
2997.86 76
2997.98 78
2998.11 80
2998.23 83
2998.36 86
2998.49 92
2998.61 98
2998.74 106
2998.86 113
2998.99 119
2999.11 123
2999.24 125
2999.36 123
2999.49 119
2999.62 114
2999.74 107
2999.87 100
2999.99 94
3000.12 88
3000.24 82
3000.37 76
3000.49 71
3000.62 67
3000.75 63
3000.87 59
3001.00 57
3001.12 56
3001.25 55
3001.37 55
3001.50 56
3001.62 56
3001.75 57
3001.88 56
3002.00 55
3002.13 53
3002.25 49
3002.38 45
3002.50 41
3002.63 37
3002.76 34
3002.88 32
3003.01 31
3003.13 30
3003.26 30
3003.38 30
3003.51 30
3003.63 30
3003.76 31
3003.89 32
3004.01 34
3004.14 37
3004.26 40
3004.39 42
3004.51 43
3004.64 42
3004.77 38
3004.89 33
3005.02 28
3005.14 24
3005.27 21
3005.39 21
3005.52 23
3005.65 25
3005.77 27
3005.90 29
3006.02 29
3006.15 28
3006.27 28
3006.40 28
3006.53 30
3006.65 32
3006.78 34
3006.90 36
3007.03 38
3007.15 39
3007.28 41
3007.41 42
3007.53 43
3007.66 44
3007.78 45
3007.91 45
3008.03 45
3008.16 43
3008.29 42
3008.41 40
3008.54 38
3008.66 36
3008.79 35
3008.91 32
3009.04 28
3009.17 23
3009.29 17
3009.42 11
3009.54 6
3009.67 3
3009.79 2
3009.92 2
3010.05 4
3010.17 7
3010.30 9
3010.42 10
3010.55 10
3010.68 8
3010.80 4
3010.93 0
3011.05 0
3011.18 0
3011.30 0
3011.43 0
3011.56 0
3011.68 0
3011.81 0
3011.93 4
3012.06 9
3012.19 15
3012.31 20
3012.44 26
3012.56 32
3012.69 39
3012.81 46
3012.94 51
3013.07 55
3013.19 57
3013.32 56
3013.44 54
3013.57 51
3013.70 48
3013.82 46
3013.95 44
3014.07 43
3014.20 42
3014.32 41
3014.45 40
3014.58 40
3014.70 41
3014.83 42
3014.95 45
3015.08 47
3015.21 50
3015.33 53
3015.46 55
3015.58 57
3015.71 59
3015.84 61
3015.96 64
3016.09 67
3016.21 70
3016.34 73
3016.46 74
3016.59 74
3016.72 73
3016.84 72
3016.97 71
3017.09 70
3017.22 71
3017.35 74
3017.47 78
3017.60 82
3017.72 85
3017.85 86
3017.98 85
3018.10 81
3018.23 76
3018.35 71
3018.48 67
3018.61 64
3018.73 63
3018.86 63
3018.98 65
3019.11 67
3019.24 69
3019.36 69
3019.49 68
3019.61 68
3019.74 67
3019.87 68
3019.99 69
3020.12 71
3020.24 74
3020.37 76
3020.50 76
3020.62 76
3020.75 74
3020.87 71
3021.00 69
3021.13 69
3021.25 70
3021.38 72
3021.50 75
3021.63 79
3021.76 82
3021.88 83
3022.01 83
3022.13 81
3022.26 78
3022.39 74
3022.51 70
3022.64 66
3022.76 63
3022.89 60
3023.02 58
3023.14 57
3023.27 56
3023.39 55
3023.52 54
3023.65 54
3023.77 54
3023.90 54
3024.02 53
3024.15 53
3024.28 52
3024.40 51
3024.53 49
3024.66 48
3024.78 46
3024.91 45
3025.03 44
3025.16 44
3025.29 43
3025.41 41
3025.54 39
3025.66 36
3025.79 32
3025.92 29
3026.04 25
3026.17 23
3026.29 21
3026.42 22
3026.55 25
3026.67 30
3026.80 36
3026.93 42
3027.05 49
3027.18 54
3027.30 57
3027.43 59
3027.56 60
3027.68 59
3027.81 57
3027.93 55
3028.06 52
3028.19 48
3028.31 44
3028.44 38
3028.57 32
3028.69 27
3028.82 21
3028.94 17
3029.07 15
3029.20 15
3029.32 16
3029.45 19
3029.57 24
3029.70 29
3029.83 34
3029.95 38
3030.08 40
3030.21 40
3030.33 39
3030.46 37
3030.58 35
3030.71 36
3030.84 38
3030.96 43
3031.09 50
3031.22 57
3031.34 62
3031.47 65
3031.59 63
3031.72 58
3031.85 50
3031.97 41
3032.10 32
3032.23 26
3032.35 23
3032.48 24
3032.60 29
3032.73 36
3032.86 46
3032.98 55
3033.11 64
3033.24 69
3033.36 72
3033.49 71
3033.61 68
3033.74 63
3033.87 57
3033.99 51
3034.12 47
3034.25 43
3034.37 41
3034.50 41
3034.62 43
3034.75 47
3034.88 54
3035.00 63
3035.13 73
3035.26 83
3035.38 92
3035.51 97
3035.64 98
3035.76 95
3035.89 89
3036.01 81
3036.14 73
3036.27 66
3036.39 62
3036.52 59
3036.65 59
3036.77 59
3036.90 59
3037.02 58
3037.15 56
3037.28 53
3037.40 49
3037.53 46
3037.66 43
3037.78 41
3037.91 39
3038.04 38
3038.16 38
3038.29 39
3038.41 42
3038.54 47
3038.67 55
3038.79 64
3038.92 75
3039.05 85
3039.17 92
3039.30 95
3039.43 94
3039.55 90
3039.68 84
3039.81 78
3039.93 74
3040.06 73
3040.18 75
3040.31 79
3040.44 85
3040.56 90
3040.69 94
3040.82 96
3040.94 97
3041.07 97
3041.20 97
3041.32 97
3041.45 99
3041.57 102
3041.70 105
3041.83 108
3041.95 110
3042.08 113
3042.21 115
3042.33 118
3042.46 121
3042.59 126
3042.71 131
3042.84 137
3042.97 141
3043.09 145
3043.22 147
3043.35 147
3043.47 145
3043.60 143
3043.72 141
3043.85 139
3043.98 137
3044.10 135
3044.23 132
3044.36 130
3044.48 126
3044.61 122
3044.74 118
3044.86 114
3044.99 112
3045.12 110
3045.24 111
3045.37 114
3045.50 118
3045.62 124
3045.75 130
3045.88 137
3046.00 142
3046.13 147
3046.26 150
3046.38 152
3046.51 153
3046.63 153
3046.76 152
3046.89 151
3047.01 149
3047.14 148
3047.27 146
3047.39 146
3047.52 145
3047.65 145
3047.77 145
3047.90 144
3048.03 143
3048.15 141
3048.28 138
3048.41 134
3048.53 130
3048.66 127
3048.79 123
3048.91 120
3049.04 118
3049.17 117
3049.29 116
3049.42 114
3049.55 112
3049.67 108
3049.80 104
3049.93 99
3050.05 93
3050.18 87
3050.31 82
3050.43 79
3050.56 78
3050.69 80
3050.81 84
3050.94 88
3051.07 94
3051.19 98
3051.32 101
3051.45 102
3051.57 102
3051.70 100
3051.83 97
3051.95 94
3052.08 91
3052.21 88
3052.33 86
3052.46 84
3052.59 82
3052.71 81
3052.84 80
3052.97 78
3053.09 76
3053.22 73
3053.35 69
3053.47 64
3053.60 58
3053.73 52
3053.85 47
3053.98 42
3054.11 40
3054.23 38
3054.36 38
3054.49 38
3054.61 38
3054.74 37
3054.87 37
3054.99 36
3055.12 35
3055.25 34
3055.37 33
3055.50 33
3055.63 31
3055.75 28
3055.88 24
3056.01 19
3056.13 13
3056.26 7
3056.39 0
3056.51 0
3056.64 0
3056.77 0
3056.89 0
3057.02 0
3057.15 0
3057.27 0
3057.40 0
3057.53 3
3057.65 6
3057.78 10
3057.91 14
3058.03 20
3058.16 26
3058.29 34
3058.42 44
3058.54 54
3058.67 63
3058.80 72
3058.92 80
3059.05 85
3059.18 89
3059.30 89
3059.43 87
3059.56 83
3059.68 78
3059.81 73
3059.94 69
3060.06 67
3060.19 67
3060.32 68
3060.44 71
3060.57 75
3060.70 78
3060.82 82
3060.95 85
3061.08 87
3061.21 89
3061.33 91
3061.46 92
3061.59 91
3061.71 88
3061.84 83
3061.97 76
3062.09 68
3062.22 60
3062.35 54
3062.47 53
3062.60 55
3062.73 61
3062.85 69
3062.98 79
3063.11 88
3063.24 95
3063.36 100
3063.49 102
3063.62 102
3063.74 101
3063.87 101
3064.00 102
3064.12 103
3064.25 106
3064.38 108
3064.50 107
3064.63 105
3064.76 99
3064.89 91
3065.01 82
3065.14 74
3065.27 67
3065.39 63
3065.52 61
3065.65 63
3065.77 66
3065.90 70
3066.03 73
3066.15 76
3066.28 78
3066.41 78
3066.54 76
3066.66 73
3066.79 70
3066.92 67
3067.04 64
3067.17 62
3067.30 61
3067.42 61
3067.55 62
3067.68 63
3067.81 64
3067.93 64
3068.06 64
3068.19 62
3068.31 60
3068.44 57
3068.57 56
3068.69 56
3068.82 57
3068.95 60
3069.08 64
3069.20 67
3069.33 71
3069.46 74
3069.58 76
3069.71 76
3069.84 76
3069.96 75
3070.09 75
3070.22 75
3070.35 76
3070.47 77
3070.60 79
3070.73 81
3070.85 82
3070.98 80
3071.11 76
3071.23 71
3071.36 64
3071.49 57
3071.62 51
3071.74 47
3071.87 45
3072.00 45
3072.12 47
3072.25 50
3072.38 53
3072.51 56
3072.63 60
3072.76 65
3072.89 71
3073.01 79
3073.14 87
3073.27 97
3073.40 106
3073.52 113
3073.65 117
3073.78 118
3073.90 115
3074.03 110
3074.16 103
3074.28 96
3074.41 89
3074.54 85
3074.67 82
3074.79 81
3074.92 81
3075.05 82
3075.17 83
3075.30 83
3075.43 82
3075.56 81
3075.68 80
3075.81 78
3075.94 76
3076.06 74
3076.19 74
3076.32 74
3076.45 75
3076.57 77
3076.70 80
3076.83 84
3076.96 88
3077.08 91
3077.21 93
3077.34 95
3077.46 94
3077.59 92
3077.72 89
3077.85 84
3077.97 77
3078.10 68
3078.23 59
3078.35 49
3078.48 40
3078.61 33
3078.74 28
3078.86 27
3078.99 27
3079.12 30
3079.24 34
3079.37 38
3079.50 42
3079.63 44
3079.75 45
3079.88 45
3080.01 43
3080.14 41
3080.26 37
3080.39 33
3080.52 30
3080.64 28
3080.77 28
3080.90 30
3081.03 35
3081.15 40
3081.28 46
3081.41 51
3081.54 55
3081.66 55
3081.79 54
3081.92 51
3082.04 48
3082.17 46
3082.30 44
3082.43 44
3082.55 44
3082.68 45
3082.81 45
3082.94 42
3083.06 38
3083.19 33
3083.32 27
3083.44 22
3083.57 18
3083.70 17
3083.83 18
3083.95 20
3084.08 24
3084.21 29
3084.34 33
3084.46 37
3084.59 41
3084.72 43
3084.85 43
3084.97 42
3085.10 38
3085.23 33
3085.35 26
3085.48 18
3085.61 9
3085.74 1
3085.86 0
3085.99 0
3086.12 0
3086.25 0
3086.37 0
3086.50 8
3086.63 18
3086.76 28
3086.88 38
3087.01 45
3087.14 50
3087.26 51
3087.39 49
3087.52 43
3087.65 35
3087.77 25
3087.90 14
3088.03 4
3088.16 0
3088.28 0
3088.41 0
3088.54 0
3088.67 0
3088.79 0
3088.92 0
3089.05 0
3089.18 4
3089.30 12
3089.43 19
3089.56 26
3089.69 31
3089.81 34
3089.94 36
3090.07 38
3090.20 40
3090.32 42
3090.45 45
3090.58 49
3090.71 54
3090.83 59
3090.96 65
3091.09 72
3091.22 79
3091.34 86
3091.47 92
3091.60 98
3091.73 102
3091.85 105
3091.98 107
3092.11 106
3092.24 105
3092.36 101
3092.49 97
3092.62 93
3092.75 89
3092.87 86
3093.00 84
3093.13 84
3093.26 85
3093.38 87
3093.51 90
3093.64 91
3093.77 92
3093.89 91
3094.02 89
3094.15 86
3094.28 84
3094.40 83
3094.53 83
3094.66 85
3094.79 88
3094.91 91
3095.04 93
3095.17 94
3095.30 91
3095.42 86
3095.55 80
3095.68 73
3095.81 68
3095.93 64
3096.06 63
3096.19 63
3096.32 66
3096.44 69
3096.57 71
3096.70 73
3096.83 75
3096.95 75
3097.08 76
3097.21 76
3097.34 76
3097.46 76
3097.59 76
3097.72 75
3097.85 74
3097.97 73
3098.10 71
3098.23 69
3098.36 67
3098.49 66
3098.61 66
3098.74 66
3098.87 67
3099.00 69
3099.12 71
3099.25 74
3099.38 76
3099.51 77
3099.63 77
3099.76 76
3099.89 74
3100.02 71
3100.14 66
3100.27 61
3100.40 56
3100.53 50
3100.66 44
3100.78 40
3100.91 36
3101.04 35
3101.17 35
3101.29 36
3101.42 37
3101.55 38
3101.68 38
3101.80 37
3101.93 35
3102.06 33
3102.19 33
3102.32 34
3102.44 38
3102.57 43
3102.70 50
3102.83 59
3102.95 67
3103.08 74
3103.21 81
3103.34 86
3103.46 89
3103.59 91
3103.72 91
3103.85 91
3103.98 90
3104.10 89
3104.23 89
3104.36 89
3104.49 90
3104.61 90
3104.74 90
3104.87 89
3105.00 87
3105.13 84
3105.25 80
3105.38 77
3105.51 75
3105.64 75
3105.76 78
3105.89 82
3106.02 88
3106.15 95
3106.28 101
3106.40 108
3106.53 112
3106.66 116
3106.79 118
3106.91 118
3107.04 116
3107.17 113
3107.30 109
3107.43 104
3107.55 99
3107.68 94
3107.81 90
3107.94 87
3108.06 84
3108.19 82
3108.32 80
3108.45 78
3108.58 78
3108.70 79
3108.83 82
3108.96 87
3109.09 94
3109.21 102
3109.34 109
3109.47 115
3109.60 120
3109.73 123
3109.85 124
3109.98 125
3110.11 126
3110.24 126
3110.37 126
3110.49 126
3110.62 125
3110.75 123
3110.88 119
3111.00 115
3111.13 110
3111.26 105
3111.39 100
3111.52 96
3111.64 92
3111.77 88
3111.90 85
3112.03 83
3112.16 82
3112.28 82
3112.41 83
3112.54 86
3112.67 90
3112.80 96
3112.92 102
3113.05 108
3113.18 114
3113.31 120
3113.44 125
3113.56 131
3113.69 136
3113.82 142
3113.95 148
3114.07 154
3114.20 160
3114.33 166
3114.46 171
3114.59 176
3114.71 181
3114.84 186
3114.97 190
3115.10 194
3115.23 199
3115.35 202
3115.48 206
3115.61 209
3115.74 213
3115.87 217
3115.99 222
3116.12 226
3116.25 232
3116.38 237
3116.51 242
3116.63 246
3116.76 250
3116.89 254
3117.02 256
3117.15 259
3117.27 260
3117.40 262
3117.53 262
3117.66 263
3117.79 263
3117.91 263
3118.04 261
3118.17 259
3118.30 254
3118.43 249
3118.55 242
3118.68 234
3118.81 226
3118.94 218
3119.07 212
3119.19 206
3119.32 200
3119.45 194
3119.58 187
3119.71 180
3119.83 173
3119.96 166
3120.09 160
3120.22 155
3120.35 152
3120.48 149
3120.60 148
3120.73 146
3120.86 145
3120.99 143
3121.12 141
3121.24 140
3121.37 140
3121.50 142
3121.63 147
3121.76 153
3121.88 160
3122.01 167
3122.14 171
3122.27 173
3122.40 171
3122.52 167
3122.65 162
3122.78 156
3122.91 150
3123.04 145
3123.17 141
3123.29 138
3123.42 133
3123.55 129
3123.68 123
3123.81 117
3123.93 110
3124.06 104
3124.19 99
3124.32 94
3124.45 90
3124.57 86
3124.70 83
3124.83 81
3124.96 79
3125.09 78
3125.22 77
3125.34 79
3125.47 81
3125.60 86
3125.73 91
3125.86 97
3125.98 103
3126.11 110
3126.24 117
3126.37 123
3126.50 129
3126.63 135
3126.75 141
3126.88 146
3127.01 149
3127.14 150
3127.27 150
3127.39 147
3127.52 144
3127.65 139
3127.78 135
3127.91 130
3128.04 126
3128.16 121
3128.29 117
3128.42 112
3128.55 108
3128.68 105
3128.81 102
3128.93 99
3129.06 97
3129.19 96
3129.32 95
3129.45 96
3129.58 98
3129.70 103
3129.83 110
3129.96 118
3130.09 128
3130.22 137
3130.34 145
3130.47 151
3130.60 154
3130.73 156
3130.86 157
3130.99 158
3131.11 158
3131.24 159
3131.37 160
3131.50 161
3131.63 161
3131.76 160
3131.88 157
3132.01 151
3132.14 143
3132.27 132
3132.40 121
3132.53 109
3132.65 97
3132.78 87
3132.91 80
3133.04 75
3133.17 74
3133.30 78
3133.42 84
3133.55 93
3133.68 104
3133.81 114
3133.94 123
3134.07 128
3134.19 130
3134.32 129
3134.45 126
3134.58 122
3134.71 120
3134.84 120
3134.96 122
3135.09 126
3135.22 131
3135.35 136
3135.48 139
3135.61 140
3135.73 139
3135.86 136
3135.99 131
3136.12 127
3136.25 123
3136.38 121
3136.50 120
3136.63 121
3136.76 122
3136.89 123
3137.02 123
3137.15 122
3137.28 118
3137.40 114
3137.53 108
3137.66 104
3137.79 101
3137.92 101
3138.05 104
3138.17 110
3138.30 117
3138.43 125
3138.56 132
3138.69 137
3138.82 140
3138.95 141
3139.07 141
3139.20 140
3139.33 138
3139.46 136
3139.59 134
3139.72 131
3139.84 127
3139.97 123
3140.10 119
3140.23 115
3140.36 112
3140.49 110
3140.62 109
3140.74 109
3140.87 110
3141.00 111
3141.13 112
3141.26 111
3141.39 109
3141.51 106
3141.64 102
3141.77 98
3141.90 93
3142.03 89
3142.16 87
3142.29 85
3142.41 84
3142.54 82
3142.67 80
3142.80 78
3142.93 76
3143.06 75
3143.19 76
3143.31 79
3143.44 83
3143.57 89
3143.70 93
3143.83 96
3143.96 97
3144.09 95
3144.21 90
3144.34 85
3144.47 80
3144.60 75
3144.73 73
3144.86 73
3144.99 73
3145.11 75
3145.24 76
3145.37 76
3145.50 73
3145.63 70
3145.76 64
3145.89 58
3146.01 52
3146.14 46
3146.27 43
3146.40 42
3146.53 43
3146.66 46
3146.79 51
3146.91 55
3147.04 58
3147.17 60
3147.30 61
3147.43 60
3147.56 59
3147.69 58
3147.81 58
3147.94 59
3148.07 62
3148.20 64
3148.33 66
3148.46 67
3148.59 67
3148.71 65
3148.84 63
3148.97 59
3149.10 55
3149.23 52
3149.36 49
3149.49 48
3149.62 48
3149.74 50
3149.87 53
3150.00 56
3150.13 60
3150.26 64
3150.39 67
3150.52 70
3150.65 72
3150.77 72
3150.90 71
3151.03 67
3151.16 62
3151.29 54
3151.42 43
3151.55 32
3151.67 20
3151.80 9
3151.93 0
3152.06 0
3152.19 0
3152.32 0
3152.45 0
3152.58 0
3152.70 0
3152.83 1
3152.96 3
3153.09 5
3153.22 6
3153.35 6
3153.48 7
3153.61 8
3153.73 9
3153.86 11
3153.99 13
3154.12 17
3154.25 21
3154.38 26
3154.51 31
3154.64 35
3154.76 38
3154.89 39
3155.02 39
3155.15 36
3155.28 33
3155.41 30
3155.54 27
3155.67 25
3155.79 23
3155.92 22
3156.05 21
3156.18 21
3156.31 22
3156.44 24
3156.57 26
3156.70 31
3156.83 35
3156.95 39
3157.08 43
3157.21 45
3157.34 45
3157.47 45
3157.60 44
3157.73 42
3157.86 41
3157.98 40
3158.11 39
3158.24 39
3158.37 38
3158.50 38
3158.63 39
3158.76 41
3158.89 43
3159.02 47
3159.14 53
3159.27 59
3159.40 66
3159.53 73
3159.66 78
3159.79 83
3159.92 86
3160.05 87
3160.18 88
3160.30 88
3160.43 88
3160.56 88
3160.69 87
3160.82 85
3160.95 83
3161.08 78
3161.21 73
3161.34 67
3161.46 61
3161.59 57
3161.72 55
3161.85 56
3161.98 58
3162.11 63
3162.24 68
3162.37 73
3162.50 77
3162.62 79
3162.75 81
3162.88 82
3163.01 84
3163.14 88
3163.27 94
3163.40 102
3163.53 112
3163.66 122
3163.79 131
3163.91 137
3164.04 140
3164.17 139
3164.30 135
3164.43 127
3164.56 117
3164.69 107
3164.82 96
3164.95 86
3165.07 76
3165.20 67
3165.33 59
3165.46 52
3165.59 46
3165.72 42
3165.85 39
3165.98 38
3166.11 38
3166.24 39
3166.36 40
3166.49 41
3166.62 43
3166.75 46
3166.88 51
3167.01 57
3167.14 63
3167.27 70
3167.40 75
3167.53 80
3167.66 82
3167.78 85
3167.91 87
3168.04 91
3168.17 96
3168.30 104
3168.43 114
3168.56 123
3168.69 131
3168.82 137
3168.95 139
3169.07 139
3169.20 137
3169.33 135
3169.46 133
3169.59 132
3169.72 133
3169.85 135
3169.98 137
3170.11 138
3170.24 138
3170.37 136
3170.49 132
3170.62 126
3170.75 119
3170.88 110
3171.01 101
3171.14 90
3171.27 80
3171.40 69
3171.53 59
3171.66 50
3171.79 44
3171.91 39
3172.04 37
3172.17 38
3172.30 40
3172.43 44
3172.56 48
3172.69 52
3172.82 56
3172.95 61
3173.08 66
3173.21 72
3173.34 78
3173.46 83
3173.59 88
3173.72 91
3173.85 93
3173.98 94
3174.11 93
3174.24 93
3174.37 91
3174.50 90
3174.63 88
3174.76 85
3174.89 81
3175.01 77
3175.14 72
3175.27 67
3175.40 62
3175.53 58
3175.66 53
3175.79 49
3175.92 45
3176.05 42
3176.18 38
3176.31 36
3176.44 35
3176.57 35
3176.69 37
3176.82 40
3176.95 43
3177.08 45
3177.21 47
3177.34 48
3177.47 48
3177.60 47
3177.73 47
3177.86 48
3177.99 49
3178.12 51
3178.25 52
3178.37 53
3178.50 52
3178.63 50
3178.76 47
3178.89 44
3179.02 41
3179.15 40
3179.28 40
3179.41 40
3179.54 42
3179.67 44
3179.80 46
3179.93 49
3180.05 51
3180.18 53
3180.31 54
3180.44 54
3180.57 52
3180.70 48
3180.83 43
3180.96 37
3181.09 31
3181.22 28
3181.35 26
3181.48 27
3181.61 30
3181.74 34
3181.87 38
3181.99 42
3182.12 44
3182.25 45
3182.38 46
3182.51 46
3182.64 47
3182.77 48
3182.90 49
3183.03 50
3183.16 52
3183.29 53
3183.42 53
3183.55 53
3183.68 52
3183.81 51
3183.93 49
3184.06 47
3184.19 46
3184.32 47
3184.45 51
3184.58 57
3184.71 65
3184.84 74
3184.97 84
3185.10 94
3185.23 102
3185.36 108
3185.49 113
3185.62 116
3185.75 120
3185.88 122
3186.01 124
3186.13 126
3186.26 126
3186.39 124
3186.52 121
3186.65 116
3186.78 111
3186.91 107
3187.04 104
3187.17 104
3187.30 105
3187.43 109
3187.56 115
3187.69 121
3187.82 128
3187.95 134
3188.08 139
3188.21 142
3188.33 144
3188.46 143
3188.59 141
3188.72 137
3188.85 134
3188.98 130
3189.11 128
3189.24 128
3189.37 129
3189.50 131
3189.63 134
3189.76 137
3189.89 138
3190.02 137
3190.15 134
3190.28 128
3190.41 121
3190.54 113
3190.67 104
3190.80 96
3190.92 89
3191.05 84
3191.18 81
3191.31 79
3191.44 78
3191.57 78
3191.70 77
3191.83 75
3191.96 74
3192.09 72
3192.22 71
3192.35 72
3192.48 74
3192.61 78
3192.74 83
3192.87 87
3193.00 90
3193.13 90
3193.26 88
3193.39 83
3193.52 75
3193.65 66
3193.77 57
3193.90 48
3194.03 41
3194.16 36
3194.29 31
3194.42 28
3194.55 25
3194.68 21
3194.81 16
3194.94 11
3195.07 5
3195.20 1
3195.33 0
3195.46 0
3195.59 4
3195.72 9
3195.85 15
3195.98 20
3196.11 24
3196.24 25
3196.37 23
3196.50 21
3196.63 17
3196.76 13
3196.88 9
3197.01 5
3197.14 0
3197.27 0
3197.40 0
3197.53 0
3197.66 0
3197.79 0
3197.92 0
3198.05 0
3198.18 0
3198.31 5
3198.44 12
3198.57 17
3198.70 21
3198.83 23
3198.96 22
3199.09 19
3199.22 15
3199.35 10
3199.48 6
3199.61 3
3199.74 3
3199.87 4
3200.00 8
3200.13 14
3200.26 20
3200.39 27
3200.52 34
3200.65 41
3200.78 48
3200.90 55
3201.03 62
3201.16 69
3201.29 75
3201.42 79
3201.55 81
3201.68 82
3201.81 80
3201.94 76
3202.07 70
3202.20 63
3202.33 56
3202.46 50
3202.59 45
3202.72 44
3202.85 46
3202.98 51
3203.11 59
3203.24 69
3203.37 80
3203.50 90
3203.63 100
3203.76 108
3203.89 115
3204.02 119
3204.15 121
3204.28 122
3204.41 121
3204.54 118
3204.67 113
3204.80 107
3204.93 100
3205.06 94
3205.19 88
3205.32 85
3205.45 83
3205.58 82
3205.71 83
3205.84 85
3205.97 87
3206.10 91
3206.23 95
3206.36 99
3206.48 104
3206.61 107
3206.74 109
3206.87 108
3207.00 106
3207.13 102
3207.26 99
3207.39 98
3207.52 98
3207.65 101
3207.78 106
3207.91 112
3208.04 117
3208.17 121
3208.30 122
3208.43 121
3208.56 118
3208.69 114
3208.82 109
3208.95 106
3209.08 104
3209.21 104
3209.34 106
3209.47 110
3209.60 115
3209.73 120
3209.86 124
3209.99 127
3210.12 129
3210.25 129
3210.38 127
3210.51 122
3210.64 116
3210.77 109
3210.90 101
3211.03 93
3211.16 87
3211.29 83
3211.42 81
3211.55 80
3211.68 80
3211.81 80
3211.94 80
3212.07 79
3212.20 78
3212.33 77
3212.46 76
3212.59 75
3212.72 74
3212.85 74
3212.98 74
3213.11 74
3213.24 74
3213.37 75
3213.50 75
3213.63 75
3213.76 73
3213.89 71
3214.02 67
3214.15 63
3214.28 59
3214.41 54
3214.54 50
3214.67 47
3214.80 44
3214.93 41
3215.06 40
3215.19 40
3215.32 42
3215.45 46
3215.58 52
3215.71 60
3215.84 69
3215.97 76
3216.10 81
3216.23 84
3216.36 84
3216.49 83
3216.62 79
3216.75 75
3216.88 70
3217.01 64
3217.14 58
3217.27 50
3217.40 42
3217.53 34
3217.66 28
3217.79 25
3217.92 24
3218.05 26
3218.18 31
3218.31 36
3218.44 41
3218.57 45
3218.70 48
3218.83 52
3218.96 56
3219.09 61
3219.22 66
3219.35 73
3219.48 78
3219.61 80
3219.74 80
3219.87 77
3220.00 71
3220.13 65
3220.26 59
3220.39 55
3220.52 53
3220.65 55
3220.78 58
3220.91 63
3221.04 68
3221.17 75
3221.30 82
3221.43 89
3221.56 96
3221.69 102
3221.82 107
3221.95 111
3222.08 112
3222.21 112
3222.34 110
3222.47 108
3222.60 106
3222.73 105
3222.86 104
3222.99 105
3223.12 106
3223.25 106
3223.38 106
3223.51 104
3223.65 101
3223.78 97
3223.91 92
3224.04 89
3224.17 87
3224.30 86
3224.43 87
3224.56 90
3224.69 92
3224.82 95
3224.95 98
3225.08 99
3225.21 99
3225.34 99
3225.47 100
3225.60 101
3225.73 105
3225.86 110
3225.99 117
3226.12 125
3226.25 132
3226.38 138
3226.51 141
3226.64 141
3226.77 138
3226.90 132
3227.03 125
3227.16 118
3227.29 110
3227.42 102
3227.55 96
3227.68 90
3227.81 86
3227.94 84
3228.07 83
3228.20 82
3228.33 82
3228.46 82
3228.59 82
3228.72 83
3228.85 85
3228.98 88
3229.11 92
3229.24 97
3229.38 102
3229.51 107
3229.64 112
3229.77 115
3229.90 116
3230.03 116
3230.16 114
3230.29 111
3230.42 107
3230.55 103
3230.68 99
3230.81 96
3230.94 94
3231.07 93
3231.20 92
3231.33 93
3231.46 93
3231.59 93
3231.72 92
3231.85 90
3231.98 86
3232.11 82
3232.24 77
3232.37 71
3232.50 63
3232.63 56
3232.76 48
3232.89 42
3233.02 37
3233.15 34
3233.29 35
3233.42 39
3233.55 45
3233.68 54
3233.81 65
3233.94 76
3234.07 88
3234.20 100
3234.33 111
3234.46 122
3234.59 132
3234.72 143
3234.85 154
3234.98 165
3235.11 175
3235.24 184
3235.37 191
3235.50 196
3235.63 199
3235.76 202
3235.89 205
3236.02 210
3236.15 216
3236.28 225
3236.41 234
3236.55 243
3236.68 250
3236.81 254
3236.94 255
3237.07 254
3237.20 251
3237.33 248
3237.46 245
3237.59 243
3237.72 242
3237.85 241
3237.98 241
3238.11 241
3238.24 241
3238.37 240
3238.50 238
3238.63 234
3238.76 230
3238.89 224
3239.02 218
3239.15 211
3239.28 203
3239.42 195
3239.55 187
3239.68 179
3239.81 172
3239.94 166
3240.07 160
3240.20 154
3240.33 148
3240.46 141
3240.59 135
3240.72 128
3240.85 120
3240.98 113
3241.11 105
3241.24 98
3241.37 92
3241.50 86
3241.63 82
3241.76 79
3241.90 78
3242.03 79
3242.16 83
3242.29 89
3242.42 97
3242.55 107
3242.68 119
3242.81 130
3242.94 141
3243.07 152
3243.20 161
3243.33 170
3243.46 177
3243.59 182
3243.72 185
3243.85 185
3243.98 183
3244.11 179
3244.25 173
3244.38 167
3244.51 160
3244.64 155
3244.77 149
3244.90 143
3245.03 137
3245.16 130
3245.29 123
3245.42 116
3245.55 110
3245.68 104
3245.81 100
3245.94 97
3246.07 96
3246.20 97
3246.34 100
3246.47 104
3246.60 111
3246.73 118
3246.86 125
3246.99 132
3247.12 137
3247.25 139
3247.38 140
3247.51 138
3247.64 135
3247.77 130
3247.90 126
3248.03 122
3248.16 119
3248.29 117
3248.43 116
3248.56 117
3248.69 117
3248.82 118
3248.95 119
3249.08 119
3249.21 117
3249.34 114
3249.47 109
3249.60 104
3249.73 98
3249.86 92
3249.99 87
3250.12 83
3250.26 82
3250.39 83
3250.52 86
3250.65 89
3250.78 92
3250.91 95
3251.04 97
3251.17 97
3251.30 98
3251.43 98
3251.56 99
3251.69 101
3251.82 104
3251.95 106
3252.09 108
3252.22 108
3252.35 107
3252.48 105
3252.61 101
3252.74 96
3252.87 90
3253.00 83
3253.13 75
3253.26 67
3253.39 60
3253.52 54
3253.65 50
3253.79 48
3253.92 48
3254.05 49
3254.18 51
3254.31 53
3254.44 53
3254.57 53
3254.70 53
3254.83 54
3254.96 55
3255.09 57
3255.22 60
3255.35 62
3255.49 62
3255.62 60
3255.75 56
3255.88 50
3256.01 42
3256.14 35
3256.27 28
3256.40 21
3256.53 16
3256.66 10
3256.79 6
3256.92 1
3257.06 0
3257.19 0
3257.32 0
3257.45 0
3257.58 0
3257.71 0
3257.84 0
3257.97 1
3258.10 5
3258.23 8
3258.36 11
3258.50 12
3258.63 12
3258.76 13
3258.89 13
3259.02 14
3259.15 15
3259.28 18
3259.41 20
3259.54 23
3259.67 26
3259.80 30
3259.94 36
3260.07 43
3260.20 51
3260.33 60
3260.46 68
3260.59 75
3260.72 80
3260.85 82
3260.98 82
3261.11 80
3261.24 77
3261.38 75
3261.51 73
3261.64 72
3261.77 73
3261.90 76
3262.03 81
3262.16 88
3262.29 95
3262.42 104
3262.55 112
3262.68 119
3262.82 125
3262.95 129
3263.08 130
3263.21 130
3263.34 127
3263.47 124
3263.60 121
3263.73 117
3263.86 114
3263.99 111
3264.13 109
3264.26 108
3264.39 108
3264.52 108
3264.65 109
3264.78 110
3264.91 112
3265.04 113
3265.17 114
3265.30 115
3265.44 114
3265.57 113
3265.70 111
3265.83 109
3265.96 107
3266.09 105
3266.22 105
3266.35 107
3266.48 111
3266.61 119
3266.75 130
3266.88 143
3267.01 159
3267.14 176
3267.27 192
3267.40 206
3267.53 218
3267.66 227
3267.79 234
3267.93 238
3268.06 240
3268.19 240
3268.32 237
3268.45 233
3268.58 227
3268.71 219
3268.84 212
3268.97 207
3269.10 204
3269.24 205
3269.37 208
3269.50 214
3269.63 221
3269.76 228
3269.89 233
3270.02 239
3270.15 244
3270.28 249
3270.42 256
3270.55 265
3270.68 277
3270.81 290
3270.94 304
3271.07 317
3271.20 330
3271.33 342
3271.46 356
3271.60 373
3271.73 396
3271.86 424
3271.99 459
3272.12 499
3272.25 543
3272.38 589
3272.51 635
3272.65 681
3272.78 728
3272.91 777
3273.04 831
3273.17 893
3273.30 966
3273.43 1051
3273.56 1149
3273.69 1261
3273.83 1383
3273.96 1514
3274.09 1649
3274.22 1785
3274.35 1917
3274.48 2041
3274.61 2156
3274.74 2260
3274.88 2354
3275.01 2442
3275.14 2524
3275.27 2601
3275.40 2676
3275.53 2747
3275.66 2812
3275.79 2870
3275.93 2916
3276.06 2949
3276.19 2967
3276.32 2968
3276.45 2951
3276.58 2915
3276.71 2864
3276.84 2798
3276.97 2719
3277.11 2632
3277.24 2537
3277.37 2437
3277.50 2334
3277.63 2229
3277.76 2125
3277.89 2024
3278.02 1925
3278.16 1830
3278.29 1739
3278.42 1650
3278.55 1564
3278.68 1481
3278.81 1400
3278.94 1322
3279.08 1247
3279.21 1174
3279.34 1105
3279.47 1037
3279.60 971
3279.73 907
3279.86 845
3279.99 787
3280.13 733
3280.26 684
3280.39 641
3280.52 604
3280.65 572
3280.78 544
3280.91 520
3281.04 498
3281.18 479
3281.31 462
3281.44 447
3281.57 435
3281.70 424
3281.83 415
3281.96 407
3282.10 399
3282.23 391
3282.36 381
3282.49 372
3282.62 364
3282.75 357
3282.88 353
3283.02 350
3283.15 349
3283.28 349
3283.41 349
3283.54 349
3283.67 347
3283.80 344
3283.93 342
3284.07 339
3284.20 336
3284.33 333
3284.46 328
3284.59 321
3284.72 310
3284.85 297
3284.99 280
3285.12 262
3285.25 242
3285.38 223
3285.51 205
3285.64 189
3285.77 176
3285.91 165
3286.04 158
3286.17 154
3286.30 152
3286.43 152
3286.56 153
3286.69 155
3286.83 156
3286.96 157
3287.09 158
3287.22 160
3287.35 163
3287.48 170
3287.61 179
3287.75 191
3287.88 205
3288.01 218
3288.14 230
3288.27 239
3288.40 244
3288.53 245
3288.67 246
3288.80 246
3288.93 248
3289.06 254
3289.19 262
3289.32 272
3289.46 282
3289.59 290
3289.72 296
3289.85 298
3289.98 296
3290.11 289
3290.24 280
3290.38 268
3290.51 256
3290.64 244
3290.77 233
3290.90 224
3291.03 217
3291.16 212
3291.30 209
3291.43 205
3291.56 201
3291.69 195
3291.82 188
3291.95 179
3292.09 171
3292.22 164
3292.35 158
3292.48 155
3292.61 155
3292.74 157
3292.88 160
3293.01 164
3293.14 168
3293.27 171
3293.40 174
3293.53 176
3293.66 178
3293.80 180
3293.93 181
3294.06 183
3294.19 185
3294.32 188
3294.45 192
3294.59 199
3294.72 207
3294.85 218
3294.98 229
3295.11 240
3295.24 250
3295.38 259
3295.51 265
3295.64 270
3295.77 273
3295.90 275
3296.03 276
3296.16 277
3296.30 277
3296.43 277
3296.56 277
3296.69 279
3296.82 282
3296.95 288
3297.09 297
3297.22 309
3297.35 323
3297.48 341
3297.61 359
3297.74 378
3297.88 397
3298.01 414
3298.14 429
3298.27 440
3298.40 448
3298.53 453
3298.67 454
3298.80 451
3298.93 444
3299.06 434
3299.19 422
3299.32 408
3299.46 392
3299.59 378
3299.72 365
3299.85 354
3299.98 345
3300.12 339
3300.25 333
3300.38 329
3300.51 325
3300.64 321
3300.77 316
3300.91 310
3301.04 303
3301.17 294
3301.30 285
3301.43 276
3301.56 267
3301.70 261
3301.83 257
3301.96 256
3302.09 257
3302.22 258
3302.35 259
3302.49 257
3302.62 253
3302.75 246
3302.88 236
3303.01 224
3303.15 210
3303.28 195
3303.41 181
3303.54 167
3303.67 155
3303.80 146
3303.94 139
3304.07 135
3304.20 134
3304.33 136
3304.46 139
3304.59 142
3304.73 144
3304.86 145
3304.99 143
3305.12 139
3305.25 134
3305.39 127
3305.52 120
3305.65 113
3305.78 108
3305.91 103
3306.04 100
3306.18 98
3306.31 96
3306.44 94
3306.57 91
3306.70 88
3306.84 85
3306.97 82
3307.10 81
3307.23 81
3307.36 83
3307.49 86
3307.63 90
3307.76 94
3307.89 99
3308.02 103
3308.15 107
3308.29 111
3308.42 116
3308.55 120
3308.68 125
3308.81 130
3308.95 135
3309.08 139
3309.21 141
3309.34 140
3309.47 135
3309.60 128
3309.74 117
3309.87 104
3310.00 91
3310.13 79
3310.26 68
3310.40 60
3310.53 53
3310.66 49
3310.79 46
3310.92 44
3311.06 44
3311.19 43
3311.32 43
3311.45 43
3311.58 42
3311.72 41
3311.85 40
3311.98 40
3312.11 40
3312.24 43
3312.38 47
3312.51 53
3312.64 60
3312.77 66
3312.90 71
3313.04 72
3313.17 71
3313.30 67
3313.43 62
3313.56 56
3313.70 52
3313.83 48
3313.96 46
3314.09 43
3314.22 40
3314.36 36
3314.49 31
3314.62 26
3314.75 21
3314.88 18
3315.02 16
3315.15 16
3315.28 17
3315.41 20
3315.54 23
3315.68 26
3315.81 30
3315.94 34
3316.07 39
3316.20 43
3316.34 46
3316.47 47
3316.60 47
3316.73 45
3316.86 43
3317.00 39
3317.13 36
3317.26 33
3317.39 31
3317.52 29
3317.66 28
3317.79 27
3317.92 25
3318.05 24
3318.18 22
3318.32 20
3318.45 18
3318.58 17
3318.71 17
3318.84 19
3318.98 22
3319.11 27
3319.24 32
3319.37 37
3319.50 42
3319.64 46
3319.77 50
3319.90 53
3320.03 56
3320.17 59
3320.30 61
3320.43 62
3320.56 62
3320.69 61
3320.83 58
3320.96 56
3321.09 53
3321.22 50
3321.35 47
3321.49 46
3321.62 45
3321.75 45
3321.88 45
3322.02 45
3322.15 46
3322.28 46
3322.41 46
3322.54 46
3322.68 44
3322.81 42
3322.94 39
3323.07 36
3323.20 32
3323.34 30
3323.47 29
3323.60 30
3323.73 34
3323.87 41
3324.00 50
3324.13 60
3324.26 70
3324.39 77
3324.53 82
3324.66 84
3324.79 82
3324.92 78
3325.06 73
3325.19 68
3325.32 64
3325.45 60
3325.58 57
3325.72 56
3325.85 54
3325.98 52
3326.11 51
3326.25 49
3326.38 46
3326.51 45
3326.64 43
3326.77 43
3326.91 43
3327.04 44
3327.17 46
3327.30 49
3327.44 51
3327.57 52
3327.70 54
3327.83 55
3327.96 55
3328.10 55
3328.23 55
3328.36 55
3328.49 54
3328.63 54
3328.76 54
3328.89 52
3329.02 50
3329.15 46
3329.29 41
3329.42 36
3329.55 31
3329.68 27
3329.82 26
3329.95 27
3330.08 30
3330.21 36
3330.35 43
3330.48 51
3330.61 58
3330.74 63
3330.87 68
3331.01 71
3331.14 73
3331.27 75
3331.40 77
3331.54 80
3331.67 82
3331.80 84
3331.93 86
3332.07 86
3332.20 85
3332.33 83
3332.46 80
3332.60 77
3332.73 76
3332.86 76
3332.99 77
3333.12 81
3333.26 86
3333.39 92
3333.52 98
3333.65 103
3333.79 105
3333.92 105
3334.05 101
3334.18 93
3334.32 82
3334.45 69
3334.58 56
3334.71 44
3334.85 33
3334.98 25
3335.11 19
3335.24 15
3335.38 11
3335.51 8
3335.64 6
3335.77 4
3335.90 3
3336.04 4
3336.17 7
3336.30 11
3336.43 15
3336.57 19
3336.70 21
3336.83 22
3336.96 20
3337.10 15
3337.23 10
3337.36 3
3337.49 0
3337.63 0
3337.76 0
3337.89 0
3338.02 0
3338.16 0
3338.29 0
3338.42 0
3338.55 6
3338.69 14
3338.82 21
3338.95 27
3339.08 30
3339.22 31
3339.35 30
3339.48 29
3339.61 28
3339.75 28
3339.88 30
3340.01 33
3340.14 39
3340.28 46
3340.41 55
3340.54 65
3340.67 76
3340.81 85
3340.94 94
3341.07 100
3341.20 103
3341.34 103
3341.47 101
3341.60 98
3341.73 95
3341.87 93
3342.00 93
3342.13 94
3342.26 96
3342.40 99
3342.53 101
3342.66 103
3342.79 103
3342.93 104
3343.06 105
3343.19 107
3343.32 112
3343.46 119
3343.59 127
3343.72 135
3343.85 142
3343.99 147
3344.12 150
3344.25 149
3344.39 146
3344.52 142
3344.65 137
3344.78 134
3344.92 132
3345.05 133
3345.18 136
3345.31 142
3345.45 148
3345.58 154
3345.71 160
3345.84 163
3345.98 165
3346.11 166
3346.24 166
3346.37 167
3346.51 168
3346.64 169
3346.77 169
3346.90 169
3347.04 167
3347.17 163
3347.30 158
3347.44 152
3347.57 146
3347.70 140
3347.83 136
3347.97 133
3348.10 131
3348.23 131
3348.36 132
3348.50 134
3348.63 136
3348.76 138
3348.89 139
3349.03 139
3349.16 138
3349.29 136
3349.43 133
3349.56 129
3349.69 124
3349.82 117
3349.96 110
3350.09 103
3350.22 97
3350.35 91
3350.49 87
3350.62 82
3350.75 78
3350.89 73
3351.02 67
3351.15 59
3351.28 51
3351.42 43
3351.55 36
3351.68 29
3351.81 24
3351.95 21
3352.08 20
3352.21 20
3352.35 23
3352.48 28
3352.61 35
3352.74 43
3352.88 52
3353.01 60
3353.14 68
3353.27 73
3353.41 77
3353.54 79
3353.67 79
3353.81 78
3353.94 75
3354.07 72
3354.20 69
3354.34 66
3354.47 63
3354.60 60
3354.74 58
3354.87 56
3355.00 55
3355.13 53
3355.27 52
3355.40 51
3355.53 50
3355.66 51
3355.80 53
3355.93 56
3356.06 60
3356.20 65
3356.33 68
3356.46 70
3356.59 71
3356.73 72
3356.86 72
3356.99 72
3357.13 72
3357.26 72
3357.39 72
3357.52 69
3357.66 64
3357.79 57
3357.92 48
3358.06 37
3358.19 27
3358.32 17
3358.45 10
3358.59 4
3358.72 0
3358.85 0
3358.99 0
3359.12 0
3359.25 0
3359.38 0
3359.52 0
3359.65 0
3359.78 0
3359.92 2
3360.05 8
3360.18 15
3360.32 21
3360.45 26
3360.58 29
3360.71 30
3360.85 31
3360.98 31
3361.11 33
3361.25 35
3361.38 38
3361.51 41
3361.64 44
3361.78 46
3361.91 46
3362.04 45
3362.18 43
3362.31 40
3362.44 39
3362.57 39
3362.71 42
3362.84 48
3362.97 54
3363.11 62
3363.24 69
3363.37 74
3363.51 78
3363.64 79
3363.77 79
3363.90 78
3364.04 76
3364.17 75
3364.30 74
3364.44 73
3364.57 73
3364.70 73
3364.84 73
3364.97 73
3365.10 74
3365.23 75
3365.37 78
3365.50 81
3365.63 84
3365.77 87
3365.90 90
3366.03 93
3366.17 94
3366.30 94
3366.43 95
3366.56 94
3366.70 94
3366.83 93
3366.96 93
3367.10 92
3367.23 91
3367.36 91
3367.50 91
3367.63 94
3367.76 97
3367.89 101
3368.03 105
3368.16 107
3368.29 108
3368.43 106
3368.56 101
3368.69 95
3368.83 88
3368.96 82
3369.09 77
3369.23 72
3369.36 69
3369.49 66
3369.62 64
3369.76 62
3369.89 59
3370.02 56
3370.16 52
3370.29 48
3370.42 44
3370.56 38
3370.69 32
3370.82 24
3370.96 16
3371.09 7
3371.22 0
3371.36 0
3371.49 0
3371.62 0
3371.75 0
3371.89 0
3372.02 0
3372.15 9
3372.29 20
3372.42 32
3372.55 42
3372.69 50
3372.82 56
3372.95 60
3373.09 62
3373.22 63
3373.35 63
3373.49 63
3373.62 64
3373.75 65
3373.89 66
3374.02 67
3374.15 68
3374.28 69
3374.42 71
3374.55 73
3374.68 77
3374.82 83
3374.95 91
3375.08 101
3375.22 112
3375.35 122
3375.48 132
3375.62 139
3375.75 144
3375.88 146
3376.02 147
3376.15 146
3376.28 146
3376.42 148
3376.55 152
3376.68 160
3376.82 171
3376.95 185
3377.08 201
3377.22 218
3377.35 234
3377.48 248
3377.61 259
3377.75 266
3377.88 271
3378.01 274
3378.15 278
3378.28 284
3378.41 292
3378.55 302
3378.68 314
3378.81 326
3378.95 338
3379.08 347
3379.21 354
3379.35 357
3379.48 357
3379.61 353
3379.75 346
3379.88 335
3380.01 320
3380.15 304
3380.28 289
3380.41 274
3380.55 262
3380.68 253
3380.81 247
3380.95 243
3381.08 241
3381.21 239
3381.35 237
3381.48 235
3381.61 233
3381.75 230
3381.88 225
3382.01 220
3382.15 214
3382.28 209
3382.41 203
3382.55 199
3382.68 196
3382.81 195
3382.95 193
3383.08 190
3383.21 185
3383.35 177
3383.48 167
3383.61 155
3383.75 143
3383.88 131
3384.01 121
3384.15 113
3384.28 108
3384.41 106
3384.55 105
3384.68 106
3384.81 107
3384.95 108
3385.08 109
3385.21 108
3385.35 106
3385.48 104
3385.61 102
3385.75 102
3385.88 102
3386.01 104
3386.15 107
3386.28 111
3386.42 115
3386.55 119
3386.68 122
3386.82 123
3386.95 123
3387.08 120
3387.22 115
3387.35 110
3387.48 105
3387.62 102
3387.75 101
3387.88 103
3388.02 106
3388.15 110
3388.28 113
3388.42 113
3388.55 111
3388.68 106
3388.82 99
3388.95 91
3389.08 83
3389.22 75
3389.35 67
3389.48 61
3389.62 56
3389.75 51
3389.88 47
3390.02 43
3390.15 40
3390.29 37
3390.42 34
3390.55 32
3390.69 31
3390.82 31
3390.95 31
3391.09 32
3391.22 33
3391.35 34
3391.49 35
3391.62 35
3391.75 33
3391.89 30
3392.02 25
3392.15 19
3392.29 12
3392.42 7
3392.56 3
3392.69 4
3392.82 8
3392.96 15
3393.09 26
3393.22 36
3393.36 46
3393.49 54
3393.62 58
3393.76 59
3393.89 56
3394.02 51
3394.16 46
3394.29 40
3394.43 35
3394.56 31
3394.69 29
3394.83 28
3394.96 28
3395.09 27
3395.23 26
3395.36 24
3395.49 21
3395.63 19
3395.76 17
3395.89 16
3396.03 16
3396.16 17
3396.30 18
3396.43 20
3396.56 21
3396.70 22
3396.83 23
3396.96 24
3397.10 25
3397.23 24
3397.36 23
3397.50 21
3397.63 19
3397.77 15
3397.90 11
3398.03 7
3398.17 4
3398.30 3
3398.43 3
3398.57 5
3398.70 7
3398.83 10
3398.97 13
3399.10 15
3399.24 17
3399.37 19
3399.50 23
3399.64 27
3399.77 34
3399.90 42
3400.04 51
3400.17 61
3400.31 70
3400.44 78
3400.57 84
3400.71 89
3400.84 93
3400.97 95
3401.11 95
3401.24 94
3401.37 92
3401.51 87
3401.64 81
3401.78 74
3401.91 66
3402.04 59
3402.18 53
3402.31 48
3402.44 45
3402.58 43
3402.71 42
3402.85 41
3402.98 42
3403.11 43
3403.25 45
3403.38 48
3403.51 53
3403.65 59
3403.78 65
3403.92 72
3404.05 78
3404.18 82
3404.32 84
3404.45 84
3404.58 82
3404.72 78
3404.85 72
3404.99 65
3405.12 58
3405.25 51
3405.39 46
3405.52 42
3405.65 38
3405.79 35
3405.92 33
3406.06 31
3406.19 29
3406.32 28
3406.46 28
3406.59 29
3406.73 33
3406.86 38
3406.99 43
3407.13 49
3407.26 54
3407.39 58
3407.53 61
3407.66 63
3407.80 65
3407.93 66
3408.06 69
3408.20 72
3408.33 75
3408.47 79
3408.60 82
3408.73 83
3408.87 82
3409.00 79
3409.13 75
3409.27 70
3409.40 66
3409.54 61
3409.67 58
3409.80 56
3409.94 56
3410.07 56
3410.21 57
3410.34 59
3410.47 63
3410.61 68
3410.74 74
3410.88 81
3411.01 88
3411.14 93
3411.28 97
3411.41 97
3411.54 95
3411.68 89
3411.81 82
3411.95 73
3412.08 64
3412.21 54
3412.35 46
3412.48 40
3412.62 35
3412.75 34
3412.88 35
3413.02 38
3413.15 44
3413.29 51
3413.42 58
3413.55 63
3413.69 67
3413.82 70
3413.96 70
3414.09 70
3414.22 69
3414.36 67
3414.49 65
3414.63 62
3414.76 58
3414.89 54
3415.03 48
3415.16 43
3415.30 38
3415.43 33
3415.56 29
3415.70 26
3415.83 24
3415.97 21
3416.10 18
3416.23 15
3416.37 10
3416.50 4
3416.64 0
3416.77 0
3416.90 0
3417.04 0
3417.17 0
3417.31 0
3417.44 0
3417.57 0
3417.71 2
3417.84 6
3417.98 10
3418.11 15
3418.24 21
3418.38 29
3418.51 40
3418.65 52
3418.78 64
3418.91 76
3419.05 87
3419.18 96
3419.32 102
3419.45 105
3419.58 107
3419.72 106
3419.85 105
3419.99 101
3420.12 97
3420.25 92
3420.39 86
3420.52 80
3420.66 73
3420.79 66
3420.93 59
3421.06 54
3421.19 50
3421.33 47
3421.46 45
3421.60 43
3421.73 41
3421.86 39
3422.00 38
3422.13 37
3422.27 38
3422.40 40
3422.53 43
3422.67 47
3422.80 52
3422.94 56
3423.07 60
3423.21 63
3423.34 65
3423.47 67
3423.61 68
3423.74 67
3423.88 65
3424.01 62
3424.14 57
3424.28 52
3424.41 46
3424.55 41
3424.68 37
3424.82 33
3424.95 31
3425.08 30
3425.22 28
3425.35 26
3425.49 24
3425.62 21
3425.75 18
3425.89 15
3426.02 13
3426.16 12
3426.29 13
3426.43 16
3426.56 21
3426.69 26
3426.83 31
3426.96 35
3427.10 37
3427.23 37
3427.37 34
3427.50 30
3427.63 26
3427.77 23
3427.90 23
3428.04 25
3428.17 30
3428.30 38
3428.44 48
3428.57 58
3428.71 69
3428.84 79
3428.98 88
3429.11 96
3429.24 102
3429.38 107
3429.51 109
3429.65 110
3429.78 110
3429.92 109
3430.05 108
3430.18 108
3430.32 110
3430.45 114
3430.59 120
3430.72 126
3430.86 133
3430.99 138
3431.12 142
3431.26 143
3431.39 142
3431.53 139
3431.66 136
3431.80 133
3431.93 131
3432.06 130
3432.20 130
3432.33 129
3432.47 128
3432.60 126
3432.74 123
3432.87 118
3433.00 114
3433.14 108
3433.27 103
3433.41 97
3433.54 92
3433.68 87
3433.81 83
3433.95 79
3434.08 78
3434.21 78
3434.35 80
3434.48 84
3434.62 90
3434.75 95
3434.89 101
3435.02 107
3435.15 111
3435.29 114
3435.42 115
3435.56 114
3435.69 111
3435.83 107
3435.96 101
3436.10 95
3436.23 88
3436.36 82
3436.50 76
3436.63 72
3436.77 69
3436.90 69
3437.04 71
3437.17 76
3437.30 83
3437.44 91
3437.57 100
3437.71 109
3437.84 117
3437.98 122
3438.11 125
3438.25 123
3438.38 119
3438.51 111
3438.65 101
3438.78 90
3438.92 78
3439.05 66
3439.19 56
3439.32 46
3439.46 39
3439.59 32
3439.72 27
3439.86 24
3439.99 22
3440.13 21
3440.26 23
3440.40 25
3440.53 30
3440.67 35
3440.80 41
3440.94 47
3441.07 53
3441.20 58
3441.34 63
3441.47 68
3441.61 72
3441.74 78
3441.88 85
3442.01 94
3442.15 105
3442.28 118
3442.41 133
3442.55 148
3442.68 164
3442.82 179
3442.95 192
3443.09 203
3443.22 210
3443.36 213
3443.49 214
3443.63 212
3443.76 208
3443.89 203
3444.03 198
3444.16 193
3444.30 190
3444.43 188
3444.57 188
3444.70 190
3444.84 194
3444.97 202
3445.11 213
3445.24 228
3445.37 248
3445.51 272
3445.64 300
3445.78 331
3445.91 362
3446.05 393
3446.18 423
3446.32 451
3446.45 476
3446.59 499
3446.72 519
3446.86 537
3446.99 554
3447.12 570
3447.26 585
3447.39 597
3447.53 607
3447.66 615
3447.80 619
3447.93 620
3448.07 618
3448.20 614
3448.34 607
3448.47 597
3448.61 586
3448.74 572
3448.87 558
3449.01 544
3449.14 532
3449.28 523
3449.41 516
3449.55 513
3449.68 510
3449.82 508
3449.95 503
3450.09 495
3450.22 483
3450.36 469
3450.49 452
3450.63 436
3450.76 421
3450.89 408
3451.03 396
3451.16 384
3451.30 371
3451.43 357
3451.57 342
3451.70 326
3451.84 309
3451.97 294
3452.11 279
3452.24 267
3452.38 255
3452.51 245
3452.65 235
3452.78 226
3452.92 219
3453.05 214
3453.18 212
3453.32 213
3453.45 216
3453.59 221
3453.72 225
3453.86 229
3453.99 230
3454.13 230
3454.26 229
3454.40 227
3454.53 226
3454.67 227
3454.80 229
3454.94 231
3455.07 234
3455.21 237
3455.34 238
3455.48 239
3455.61 239
3455.75 239
3455.88 239
3456.01 241
3456.15 244
3456.28 249
3456.42 255
3456.55 260
3456.69 266
3456.82 269
3456.96 270
3457.09 269
3457.23 264
3457.36 256
3457.50 245
3457.63 233
3457.77 219
3457.90 204
3458.04 188
3458.17 172
3458.31 157
3458.44 142
3458.58 129
3458.71 117
3458.85 107
3458.98 98
3459.12 90
3459.25 84
3459.39 78
3459.52 74
3459.65 71
3459.79 70
3459.92 71
3460.06 74
3460.19 77
3460.33 80
3460.46 84
3460.60 86
3460.73 87
3460.87 86
3461.00 84
3461.14 82
3461.27 79
3461.41 76
3461.54 74
3461.68 72
3461.81 72
3461.95 70
3462.08 68
3462.22 65
3462.35 60
3462.49 53
3462.62 46
3462.76 38
3462.89 31
3463.03 26
3463.16 22
3463.30 21
3463.43 23
3463.57 27
3463.70 32
3463.84 38
3463.97 44
3464.11 48
3464.24 49
3464.38 47
3464.51 42
3464.65 35
3464.78 27
3464.92 18
3465.05 9
3465.19 2
3465.32 0
3465.46 0
3465.59 0
3465.73 0
3465.86 0
3466.00 0
3466.13 0
3466.27 1
3466.40 5
3466.54 7
3466.67 9
3466.81 10
3466.94 11
3467.08 12
3467.21 15
3467.35 18
3467.48 23
3467.62 27
3467.75 31
3467.89 34
3468.02 36
3468.16 37
3468.29 36
3468.43 34
3468.56 32
3468.70 29
3468.83 26
3468.97 24
3469.10 22
3469.24 22
3469.37 23
3469.51 26
3469.64 31
3469.78 37
3469.91 43
3470.05 49
3470.18 55
3470.32 58
3470.45 60
3470.59 60
3470.72 60
3470.86 59
3470.99 57
3471.13 56
3471.26 54
3471.40 51
3471.53 47
3471.67 42
3471.80 36
3471.94 29
3472.07 23
3472.21 17
3472.34 14
3472.48 12
3472.61 13
3472.75 16
3472.88 23
3473.02 31
3473.15 40
3473.29 49
3473.42 58
3473.56 64
3473.69 67
3473.83 67
3473.96 63
3474.10 56
3474.23 49
3474.37 43
3474.51 38
3474.64 35
3474.78 34
3474.91 33
3475.05 33
3475.18 33
3475.32 32
3475.45 32
3475.59 32
3475.72 35
3475.86 39
3475.99 43
3476.13 48
3476.26 52
3476.40 55
3476.53 57
3476.67 57
3476.80 57
3476.94 57
3477.07 57
3477.21 58
3477.34 59
3477.48 62
3477.61 65
3477.75 69
3477.88 73
3478.02 76
3478.15 77
3478.29 77
3478.43 73
3478.56 66
3478.70 58
3478.83 49
3478.97 41
3479.10 34
3479.24 31
3479.37 31
3479.51 33
3479.64 37
3479.78 41
3479.91 45
3480.05 47
3480.18 48
3480.32 48
3480.45 48
3480.59 48
3480.72 50
3480.86 53
3481.00 57
3481.13 61
3481.27 64
3481.40 66
3481.54 68
3481.67 68
3481.81 67
3481.94 64
3482.08 60
3482.21 55
3482.35 49
3482.48 42
3482.62 35
3482.75 29
3482.89 25
3483.02 22
3483.16 20
3483.30 19
3483.43 18
3483.57 17
3483.70 16
3483.84 13
3483.97 9
3484.11 6
3484.24 4
3484.38 4
3484.51 6
3484.65 10
3484.78 18
3484.92 26
3485.05 36
3485.19 45
3485.33 53
3485.46 59
3485.60 63
3485.73 66
3485.87 66
3486.00 64
3486.14 62
3486.27 58
3486.41 55
3486.54 51
3486.68 48
3486.81 44
3486.95 41
3487.08 37
3487.22 33
3487.36 29
3487.49 27
3487.63 25
3487.76 25
3487.90 27
3488.03 30
3488.17 35
3488.30 41
3488.44 49
3488.57 57
3488.71 65
3488.85 72
3488.98 80
3489.12 86
3489.25 90
3489.39 94
3489.52 96
3489.66 98
3489.79 98
3489.93 97
3490.06 95
3490.20 92
3490.34 88
3490.47 82
3490.61 74
3490.74 66
3490.88 58
3491.01 50
3491.15 44
3491.28 38
3491.42 34
3491.55 31
3491.69 28
3491.83 26
3491.96 23
3492.10 19
3492.23 15
3492.37 11
3492.50 8
3492.64 5
3492.77 4
3492.91 4
3493.04 5
3493.18 7
3493.32 10
3493.45 13
3493.59 16
3493.72 18
3493.86 18
3493.99 18
3494.13 16
3494.26 13
3494.40 10
3494.54 6
3494.67 3
3494.81 0
3494.94 0
3495.08 0
3495.21 0
3495.35 0
3495.48 0
3495.62 0
3495.76 0
3495.89 0
3496.03 0
3496.16 3
3496.30 6
3496.43 9
3496.57 11
3496.70 12
3496.84 12
3496.98 9
3497.11 6
3497.25 3
3497.38 0
3497.52 0
3497.65 0
3497.79 0
3497.92 0
3498.06 0
3498.20 0
3498.33 6
3498.47 15
3498.60 27
3498.74 41
3498.87 55
3499.01 68
3499.15 77
3499.28 82
3499.42 83
3499.55 80
3499.69 75
3499.82 70
3499.96 67
3500.09 66
3500.23 67
3500.37 70
3500.50 74
3500.64 79
3500.77 85
3500.91 90
3501.04 96
3501.18 102
3501.32 108
3501.45 115
3501.59 121
3501.72 126
3501.86 131
3501.99 135
3502.13 138
3502.27 141
3502.40 143
3502.54 146
3502.67 150
3502.81 155
3502.94 162
3503.08 171
3503.22 183
3503.35 199
3503.49 217
3503.62 235
3503.76 253
3503.89 268
3504.03 279
3504.16 286
3504.30 288
3504.44 286
3504.57 282
3504.71 277
3504.84 271
3504.98 267
3505.12 263
3505.25 259
3505.39 255
3505.52 251
3505.66 246
3505.79 241
3505.93 235
3506.07 229
3506.20 225
3506.34 221
3506.47 218
3506.61 216
3506.74 216
3506.88 216
3507.02 216
3507.15 216
3507.29 215
3507.42 213
3507.56 209
3507.69 203
3507.83 195
3507.97 186
3508.10 175
3508.24 164
3508.37 156
3508.51 150
3508.65 149
3508.78 150
3508.92 155
3509.05 162
3509.19 168
3509.32 171
3509.46 171
3509.60 167
3509.73 160
3509.87 151
3510.00 141
3510.14 133
3510.28 128
3510.41 126
3510.55 128
3510.68 132
3510.82 139
3510.95 145
3511.09 150
3511.23 152
3511.36 150
3511.50 145
3511.63 137
3511.77 126
3511.91 112
3512.04 98
3512.18 84
3512.31 71
3512.45 60
3512.58 51
3512.72 44
3512.86 41
3512.99 39
3513.13 39
3513.26 40
3513.40 41
3513.54 43
3513.67 44
3513.81 45
3513.94 47
3514.08 49
3514.22 51
3514.35 54
3514.49 56
3514.62 57
3514.76 58
3514.90 57
3515.03 55
3515.17 53
3515.30 51
3515.44 50
3515.57 50
3515.71 52
3515.85 55
3515.98 59
3516.12 64
3516.25 68
3516.39 71
3516.53 73
3516.66 74
3516.80 76
3516.93 79
3517.07 84
3517.21 92
3517.34 101
3517.48 111
3517.61 120
3517.75 128
3517.89 133
3518.02 135
3518.16 136
3518.29 135
3518.43 134
3518.57 133
3518.70 133
3518.84 133
3518.97 133
3519.11 133
3519.25 134
3519.38 134
3519.52 134
3519.65 135
3519.79 137
3519.93 139
3520.06 142
3520.20 146
3520.33 149
3520.47 151
3520.61 153
3520.74 153
3520.88 152
3521.01 150
3521.15 149
3521.29 150
3521.42 152
3521.56 156
3521.69 160
3521.83 165
3521.97 169
3522.10 171
3522.24 173
3522.38 174
3522.51 176
3522.65 180
3522.78 186
3522.92 194
3523.06 202
3523.19 209
3523.33 215
3523.46 217
3523.60 217
3523.74 215
3523.87 211
3524.01 207
3524.14 202
3524.28 197
3524.42 191
3524.55 185
3524.69 180
3524.83 176
3524.96 173
3525.10 171
3525.23 171
3525.37 171
3525.51 169
3525.64 166
3525.78 162
3525.91 156
3526.05 149
3526.19 144
3526.32 140
3526.46 136
3526.59 134
3526.73 132
3526.87 131
3527.00 130
3527.14 130
3527.28 130
3527.41 130
3527.55 131
3527.68 130
3527.82 126
3527.96 120
3528.09 112
3528.23 103
3528.37 95
3528.50 89
3528.64 86
3528.77 87
3528.91 91
3529.05 97
3529.18 103
3529.32 108
3529.45 111
3529.59 113
3529.73 113
3529.86 112
3530.00 109
3530.14 107
3530.27 103
3530.41 99
3530.54 95
3530.68 90
3530.82 85
3530.95 80
3531.09 75
3531.23 69
3531.36 65
3531.50 61
3531.63 59
3531.77 58
3531.91 59
3532.04 61
3532.18 63
3532.32 63
3532.45 63
3532.59 62
3532.72 61
3532.86 60
3533.00 60
3533.13 60
3533.27 61
3533.41 63
3533.54 65
3533.68 67
3533.81 68
3533.95 70
3534.09 72
3534.22 74
3534.36 77
3534.50 80
3534.63 83
3534.77 86
3534.91 89
3535.04 92
3535.18 94
3535.31 95
3535.45 94
3535.59 91
3535.72 87
3535.86 81
3536.00 75
3536.13 70
3536.27 65
3536.40 61
3536.54 58
3536.68 55
3536.81 53
3536.95 51
3537.09 49
3537.22 49
3537.36 49
3537.50 50
3537.63 53
3537.77 55
3537.90 57
3538.04 59
3538.18 59
3538.31 57
3538.45 53
3538.59 48
3538.72 42
3538.86 36
3539.00 30
3539.13 26
3539.27 23
3539.41 23
3539.54 23
3539.68 26
3539.81 28
3539.95 32
3540.09 34
3540.22 36
3540.36 37
3540.50 36
3540.63 32
3540.77 28
3540.91 22
3541.04 17
3541.18 13
3541.31 10
3541.45 9
3541.59 10
3541.72 11
3541.86 13
3542.00 15
3542.13 17
3542.27 19
3542.41 22
3542.54 25
3542.68 30
3542.82 35
3542.95 41
3543.09 47
3543.23 53
3543.36 58
3543.50 63
3543.63 68
3543.77 73
3543.91 78
3544.04 83
3544.18 86
3544.32 89
3544.45 90
3544.59 90
3544.73 88
3544.86 84
3545.00 80
3545.14 76
3545.27 73
3545.41 70
3545.55 68
3545.68 67
3545.82 66
3545.96 67
3546.09 67
3546.23 66
3546.37 66
3546.50 64
3546.64 62
3546.77 60
3546.91 57
3547.05 55
3547.18 54
3547.32 53
3547.46 52
3547.59 52
3547.73 52
3547.87 51
3548.00 50
3548.14 47
3548.28 42
3548.41 35
3548.55 27
3548.69 19
3548.82 12
3548.96 6
3549.10 4
3549.23 5
3549.37 9
3549.51 15
3549.64 23
3549.78 31
3549.92 38
3550.05 44
3550.19 49
3550.33 52
3550.46 55
3550.60 56
3550.74 57
3550.87 58
3551.01 60
3551.15 61
3551.28 64
3551.42 68
3551.56 73
3551.69 79
3551.83 85
3551.97 91
3552.10 94
3552.24 96
3552.38 96
3552.51 94
3552.65 91
3552.79 88
3552.92 85
3553.06 81
3553.20 78
3553.33 75
3553.47 72
3553.61 70
3553.74 68
3553.88 66
3554.02 65
3554.15 64
3554.29 64
3554.43 62
3554.56 61
3554.70 59
3554.84 57
3554.97 55
3555.11 54
3555.25 54
3555.38 55
3555.52 57
3555.66 60
3555.79 63
3555.93 66
3556.07 70
3556.20 74
3556.34 79
3556.48 84
3556.61 90
3556.75 97
3556.89 104
3557.02 111
3557.16 118
3557.30 125
3557.43 131
3557.57 135
3557.71 139
3557.84 141
3557.98 142
3558.12 143
3558.25 143
3558.39 143
3558.53 143
3558.66 143
3558.80 142
3558.94 142
3559.07 141
3559.21 139
3559.35 136
3559.48 133
3559.62 129
3559.76 124
3559.90 120
3560.03 116
3560.17 112
3560.31 109
3560.44 107
3560.58 106
3560.72 105
3560.85 102
3560.99 100
3561.13 96
3561.26 93
3561.40 89
3561.54 84
3561.67 80
3561.81 74
3561.95 68
3562.08 60
3562.22 50
3562.36 40
3562.49 30
3562.63 21
3562.77 13
3562.91 7
3563.04 2
3563.18 0
3563.32 0
3563.45 0
3563.59 0
3563.73 0
3563.86 0
3564.00 0
3564.14 3
3564.27 5
3564.41 6
3564.55 5
3564.68 4
3564.82 3
3564.96 2
3565.10 2
3565.23 3
3565.37 5
3565.51 7
3565.64 10
3565.78 13
3565.92 18
3566.05 23
3566.19 31
3566.33 40
3566.46 49
3566.60 58
3566.74 66
3566.88 71
3567.01 73
3567.15 72
3567.29 69
3567.42 64
3567.56 59
3567.70 54
3567.83 50
3567.97 46
3568.11 43
3568.24 39
3568.38 35
3568.52 32
3568.66 29
3568.79 28
3568.93 29
3569.07 32
3569.20 38
3569.34 44
3569.48 51
3569.61 56
3569.75 59
3569.89 58
3570.03 54
3570.16 49
3570.30 42
3570.44 36
3570.57 30
3570.71 25
3570.85 21
3570.98 17
3571.12 15
3571.26 14
3571.40 15
3571.53 17
3571.67 22
3571.81 27
3571.94 33
3572.08 39
3572.22 42
3572.35 44
3572.49 43
3572.63 39
3572.77 34
3572.90 28
3573.04 22
3573.18 18
3573.31 16
3573.45 17
3573.59 19
3573.72 23
3573.86 27
3574.00 30
3574.14 32
3574.27 33
3574.41 32
3574.55 31
3574.68 29
3574.82 28
3574.96 28
3575.10 30
3575.23 33
3575.37 38
3575.51 43
3575.64 49
3575.78 54
3575.92 58
3576.06 60
3576.19 62
3576.33 63
3576.47 64
3576.60 66
3576.74 67
3576.88 69
3577.02 70
3577.15 71
3577.29 72
3577.43 71
3577.56 69
3577.70 68
3577.84 66
3577.98 66
3578.11 66
3578.25 66
3578.39 66
3578.52 64
3578.66 61
3578.80 57
3578.94 52
3579.07 48
3579.21 45
3579.35 43
3579.48 43
3579.62 43
3579.76 42
3579.90 40
3580.03 37
3580.17 33
3580.31 28
3580.44 24
3580.58 21
3580.72 20
3580.86 20
3580.99 20
3581.13 21
3581.27 21
3581.40 20
3581.54 20
3581.68 20
3581.82 21
3581.95 23
3582.09 25
3582.23 27
3582.37 29
3582.50 30
3582.64 32
3582.78 35
3582.91 40
3583.05 46
3583.19 53
3583.33 60
3583.46 65
3583.60 66
3583.74 64
3583.87 57
3584.01 47
3584.15 34
3584.29 21
3584.42 8
3584.56 0
3584.70 0
3584.84 0
3584.97 0
3585.11 0
3585.25 0
3585.38 3
3585.52 5
3585.66 6
3585.80 5
3585.93 4
3586.07 3
3586.21 2
3586.35 2
3586.48 3
3586.62 5
3586.76 8
3586.90 12
3587.03 17
3587.17 22
3587.31 27
3587.44 31
3587.58 33
3587.72 34
3587.86 33
3587.99 32
3588.13 31
3588.27 31
3588.41 32
3588.54 33
3588.68 34
3588.82 34
3588.96 32
3589.09 29
3589.23 24
3589.37 19
3589.50 15
3589.64 13
3589.78 14
3589.92 17
3590.05 22
3590.19 27
3590.33 31
3590.47 32
3590.60 31
3590.74 27
3590.88 23
3591.02 19
3591.15 17
3591.29 17
3591.43 18
3591.57 21
3591.70 24
3591.84 27
3591.98 30
3592.11 34
3592.25 40
3592.39 47
3592.53 56
3592.66 66
3592.80 77
3592.94 86
3593.08 92
3593.21 96
3593.35 98
3593.49 97
3593.63 96
3593.76 94
3593.90 93
3594.04 93
3594.18 93
3594.31 94
3594.45 94
3594.59 95
3594.73 95
3594.86 95
3595.00 96
3595.14 96
3595.28 95
3595.41 94
3595.55 93
3595.69 91
3595.83 90
3595.96 90
3596.10 91
3596.24 95
3596.38 100
3596.51 107
3596.65 113
3596.79 117
3596.93 120
3597.06 119
3597.20 116
3597.34 111
3597.48 105
3597.61 100
3597.75 95
3597.89 92
3598.03 90
3598.16 90
3598.30 90
3598.44 92
3598.58 94
3598.71 97
3598.85 101
3598.99 105
3599.13 110
3599.26 115
3599.40 121
3599.54 127
3599.68 134
3599.81 142
3599.95 150
3600.09 159
3600.23 167
3600.36 174
3600.50 179
3600.64 182
3600.78 183
3600.91 183
3601.05 184
3601.19 186
3601.33 191
3601.47 197
3601.60 204
3601.74 212
3601.88 219
3602.02 224
3602.15 225
3602.29 224
3602.43 221
3602.57 215
3602.70 207
3602.84 199
3602.98 190
3603.12 182
3603.25 175
3603.39 168
3603.53 163
3603.67 159
3603.80 156
3603.94 154
3604.08 152
3604.22 151
3604.36 149
3604.49 147
3604.63 143
3604.77 138
3604.91 132
3605.04 125
3605.18 119
3605.32 112
3605.46 107
3605.59 102
3605.73 98
3605.87 93
3606.01 88
3606.14 83
3606.28 78
3606.42 72
3606.56 67
3606.70 63
3606.83 60
3606.97 59
3607.11 60
3607.25 62
3607.38 65
3607.52 67
3607.66 69
3607.80 69
3607.94 67
3608.07 63
3608.21 56
3608.35 49
3608.49 41
3608.62 35
3608.76 30
3608.90 26
3609.04 25
3609.17 24
3609.31 25
3609.45 26
3609.59 27
3609.73 29
3609.86 32
3610.00 35
3610.14 39
3610.28 43
3610.41 47
3610.55 50
3610.69 52
3610.83 53
3610.97 53
3611.10 52
3611.24 51
3611.38 50
3611.52 50
3611.65 51
3611.79 53
3611.93 55
3612.07 58
3612.21 59
3612.34 60
3612.48 60
3612.62 59
3612.76 58
3612.89 57
3613.03 54
3613.17 52
3613.31 49
3613.45 48
3613.58 47
3613.72 49
3613.86 52
3614.00 57
3614.13 63
3614.27 68
3614.41 72
3614.55 75
3614.69 75
3614.82 74
3614.96 72
3615.10 70
3615.24 68
3615.38 66
3615.51 63
3615.65 60
3615.79 55
3615.93 50
3616.06 44
3616.20 38
3616.34 33
3616.48 30
3616.62 28
3616.75 29
3616.89 31
3617.03 36
3617.17 41
3617.31 48
3617.44 54
3617.58 59
3617.72 64
3617.86 68
3618.00 71
3618.13 72
3618.27 73
3618.41 74
3618.55 73
3618.68 73
3618.82 71
3618.96 70
3619.10 68
3619.24 68
3619.37 68
3619.51 70
3619.65 72
3619.79 74
3619.93 76
3620.06 76
3620.20 74
3620.34 71
3620.48 66
3620.62 60
3620.75 53
3620.89 45
3621.03 38
3621.17 32
3621.31 28
3621.44 26
3621.58 26
3621.72 29
3621.86 35
3622.00 42
3622.13 52
3622.27 62
3622.41 71
3622.55 80
3622.69 87
3622.82 91
3622.96 93
3623.10 92
3623.24 90
3623.38 87
3623.51 84
3623.65 82
3623.79 82
3623.93 83
3624.07 86
3624.20 89
3624.34 92
3624.48 96
3624.62 98
3624.76 99
3624.89 98
3625.03 96
3625.17 93
3625.31 90
3625.45 86
3625.58 82
3625.72 80
3625.86 78
3626.00 77
3626.14 76
3626.27 75
3626.41 73
3626.55 71
3626.69 67
3626.83 63
3626.97 59
3627.10 57
3627.24 56
3627.38 56
3627.52 58
3627.66 61
3627.79 64
3627.93 66
3628.07 68
3628.21 68
3628.35 67
3628.48 66
3628.62 65
3628.76 65
3628.90 65
3629.04 65
3629.17 66
3629.31 66
3629.45 66
3629.59 65
3629.73 65
3629.87 64
3630.00 64
3630.14 63
3630.28 63
3630.42 61
3630.56 60
3630.69 59
3630.83 58
3630.97 59
3631.11 62
3631.25 66
3631.38 72
3631.52 78
3631.66 81
3631.80 82
3631.94 78
3632.08 71
3632.21 61
3632.35 50
3632.49 38
3632.63 27
3632.77 17
3632.90 8
3633.04 2
3633.18 0
3633.32 0
3633.46 0
3633.60 0
3633.73 0
3633.87 0
3634.01 2
3634.15 6
3634.29 9
3634.43 9
3634.56 9
3634.70 7
3634.84 4
3634.98 2
3635.12 0
3635.25 0
3635.39 0
3635.53 0
3635.67 0
3635.81 0
3635.95 0
3636.08 0
3636.22 0
3636.36 0
3636.50 2
3636.64 5
3636.78 9
3636.91 12
3637.05 14
3637.19 15
3637.33 15
3637.47 15
3637.61 15
3637.74 16
3637.88 17
3638.02 18
3638.16 18
3638.30 18
3638.43 17
3638.57 15
3638.71 13
3638.85 11
3638.99 10
3639.13 10
3639.26 12
3639.40 14
3639.54 17
3639.68 20
3639.82 23
3639.96 24
3640.09 24
3640.23 24
3640.37 22
3640.51 21
3640.65 20
3640.79 20
3640.92 20
3641.06 21
3641.20 22
3641.34 23
3641.48 24
3641.62 25
3641.75 25
3641.89 24
3642.03 23
3642.17 22
3642.31 20
3642.45 18
3642.58 15
3642.72 14
3642.86 13
3643.00 14
3643.14 17
3643.28 21
3643.42 25
3643.55 28
3643.69 32
3643.83 34
3643.97 37
3644.11 39
3644.25 40
3644.38 42
3644.52 42
3644.66 41
3644.80 39
3644.94 36
3645.08 32
3645.21 28
3645.35 25
3645.49 23
3645.63 22
3645.77 22
3645.91 24
3646.05 25
3646.18 26
3646.32 25
3646.46 23
3646.60 20
3646.74 15
3646.88 10
3647.01 4
3647.15 0
3647.29 0
3647.43 0
3647.57 1
3647.71 7
3647.85 15
3647.98 23
3648.12 32
3648.26 39
3648.40 44
3648.54 47
3648.68 48
3648.81 46
3648.95 42
3649.09 36
3649.23 30
3649.37 23
3649.51 17
3649.65 11
3649.78 7
3649.92 4
3650.06 2
3650.20 1
3650.34 0
3650.48 1
3650.62 3
3650.75 5
3650.89 8
3651.03 11
3651.17 14
3651.31 17
3651.45 19
3651.58 20
3651.72 21
3651.86 20
3652.00 18
3652.14 16
3652.28 14
3652.42 13
3652.55 13
3652.69 14
3652.83 16
3652.97 18
3653.11 19
3653.25 20
3653.39 19
3653.52 17
3653.66 14
3653.80 11
3653.94 9
3654.08 7
3654.22 6
3654.36 4
3654.50 3
3654.63 2
3654.77 3
3654.91 5
3655.05 8
3655.19 13
3655.33 18
3655.47 22
3655.60 25
3655.74 27
3655.88 28
3656.02 27
3656.16 27
3656.30 26
3656.44 26
3656.57 25
3656.71 25
3656.85 24
3656.99 23
3657.13 23
3657.27 23
3657.41 24
3657.54 26
3657.68 29
3657.82 33
3657.96 36
3658.10 40
3658.24 43
3658.38 47
3658.52 50
3658.65 53
3658.79 55
3658.93 56
3659.07 56
3659.21 56
3659.35 56
3659.49 57
3659.63 60
3659.76 64
3659.90 68
3660.04 71
3660.18 73
3660.32 72
3660.46 68
3660.60 62
3660.73 56
3660.87 52
3661.01 49
3661.15 50
3661.29 54
3661.43 62
3661.57 72
3661.71 83
3661.84 95
3661.98 107
3662.12 118
3662.26 126
3662.40 133
3662.54 137
3662.68 138
3662.82 137
3662.95 134
3663.09 129
3663.23 122
3663.37 114
3663.51 107
3663.65 100
3663.79 94
3663.93 89
3664.06 86
3664.20 85
3664.34 85
3664.48 87
3664.62 90
3664.76 94
3664.90 100
3665.04 108
3665.18 116
3665.31 123
3665.45 130
3665.59 134
3665.73 136
3665.87 137
3666.01 136
3666.15 136
3666.29 136
3666.42 138
3666.56 142
3666.70 145
3666.84 148
3666.98 150
3667.12 149
3667.26 145
3667.40 140
3667.54 133
3667.67 126
3667.81 117
3667.95 109
3668.09 100
3668.23 91
3668.37 82
3668.51 74
3668.65 67
3668.79 63
3668.92 61
3669.06 61
3669.20 63
3669.34 66
3669.48 68
3669.62 70
3669.76 70
3669.90 69
3670.04 68
3670.17 67
3670.31 66
3670.45 66
3670.59 66
3670.73 67
3670.87 66
3671.01 65
3671.15 61
3671.29 55
3671.42 49
3671.56 41
3671.70 34
3671.84 28
3671.98 23
3672.12 22
3672.26 23
3672.40 26
3672.54 30
3672.67 35
3672.81 38
3672.95 39
3673.09 38
3673.23 35
3673.37 31
3673.51 26
3673.65 22
3673.79 20
3673.93 18
3674.06 16
3674.20 16
3674.34 15
3674.48 14
3674.62 14
3674.76 13
3674.90 14
3675.04 14
3675.18 13
3675.32 11
3675.45 8
3675.59 4
3675.73 0
3675.87 0
3676.01 0
3676.15 0
3676.29 0
3676.43 0
3676.57 0
3676.71 0
3676.84 4
3676.98 9
3677.12 14
3677.26 18
3677.40 22
3677.54 26
3677.68 29
3677.82 32
3677.96 33
3678.10 34
3678.23 33
3678.37 31
3678.51 28
3678.65 23
3678.79 19
3678.93 14
3679.07 11
3679.21 9
3679.35 10
3679.49 12
3679.63 17
3679.76 22
3679.90 27
3680.04 31
3680.18 32
3680.32 31
3680.46 29
3680.60 25
3680.74 21
3680.88 18
3681.02 15
3681.16 14
3681.29 13
3681.43 12
3681.57 11
3681.71 11
3681.85 11
3681.99 13
3682.13 15
3682.27 19
3682.41 22
3682.55 25
3682.69 27
3682.82 26
3682.96 24
3683.10 22
3683.24 19
3683.38 16
3683.52 16
3683.66 17
3683.80 19
3683.94 24
3684.08 29
3684.22 36
3684.36 45
3684.49 57
3684.63 69
3684.77 82
3684.91 94
3685.05 105
3685.19 113
3685.33 117
3685.47 118
3685.61 118
3685.75 118
3685.89 118
3686.03 120
3686.16 124
3686.30 128
3686.44 133
3686.58 135
3686.72 136
3686.86 134
3687.00 130
3687.14 124
3687.28 117
3687.42 111
3687.56 105
3687.70 102
3687.84 100
3687.97 99
3688.11 99
3688.25 98
3688.39 96
3688.53 92
3688.67 88
3688.81 82
3688.95 77
3689.09 72
3689.23 67
3689.37 63
3689.51 60
3689.65 57
3689.79 56
3689.92 57
3690.06 60
3690.20 64
3690.34 69
3690.48 75
3690.62 80
3690.76 85
3690.90 88
3691.04 90
3691.18 90
3691.32 89
3691.46 88
3691.60 86
3691.74 83
3691.87 81
3692.01 79
3692.15 77
3692.29 74
3692.43 71
3692.57 67
3692.71 63
3692.85 59
3692.99 56
3693.13 54
3693.27 53
3693.41 54
3693.55 56
3693.69 59
3693.83 62
3693.96 66
3694.10 69
3694.24 71
3694.38 72
3694.52 72
3694.66 70
3694.80 68
3694.94 66
3695.08 64
3695.22 63
3695.36 63
3695.50 65
3695.64 67
3695.78 69
3695.92 71
3696.05 73
3696.19 75
3696.33 75
3696.47 74
3696.61 71
3696.75 67
3696.89 62
3697.03 57
3697.17 53
3697.31 50
3697.45 49
3697.59 49
3697.73 50
3697.87 53
3698.01 55
3698.15 57
3698.29 60
3698.42 63
3698.56 65
3698.70 66
3698.84 66
3698.98 65
3699.12 63
3699.26 60
3699.40 57
3699.54 55
3699.68 54
3699.82 56
3699.96 59
3700.10 62
3700.24 66
3700.38 68
3700.52 69
3700.66 68
3700.80 65
3700.94 62
3701.07 59
3701.21 58
3701.35 59
3701.49 61
3701.63 66
3701.77 72
3701.91 78
3702.05 83
3702.19 87
3702.33 89
3702.47 89
3702.61 88
3702.75 85
3702.89 82
3703.03 78
3703.17 75
3703.31 72
3703.45 72
3703.59 72
3703.73 73
3703.86 76
3704.00 79
3704.14 84
3704.28 89
3704.42 96
3704.56 104
3704.70 113
3704.84 122
3704.98 130
3705.12 135
3705.26 138
3705.40 139
3705.54 139
3705.68 137
3705.82 136
3705.96 136
3706.10 137
3706.24 138
3706.38 140
3706.52 143
3706.66 146
3706.80 150
3706.94 154
3707.07 159
3707.21 165
3707.35 171
3707.49 179
3707.63 189
3707.77 199
3707.91 210
3708.05 221
3708.19 231
3708.33 238
3708.47 241
3708.61 240
3708.75 236
3708.89 227
3709.03 217
3709.17 207
3709.31 198
3709.45 192
3709.59 190
3709.73 193
3709.87 199
3710.01 208
3710.15 219
3710.29 229
3710.43 238
3710.57 247
3710.71 254
3710.85 261
3710.98 267
3711.12 274
3711.26 280
3711.40 285
3711.54 288
3711.68 289
3711.82 288
3711.96 285
3712.10 281
3712.24 276
3712.38 272
3712.52 268
3712.66 264
3712.80 261
3712.94 257
3713.08 254
3713.22 250
3713.36 247
3713.50 243
3713.64 240
3713.78 237
3713.92 234
3714.06 232
3714.20 231
3714.34 233
3714.48 236
3714.62 242
3714.76 251
3714.90 260
3715.04 269
3715.18 275
3715.32 278
3715.46 277
3715.60 272
3715.74 266
3715.87 258
3716.01 252
3716.15 248
3716.29 246
3716.43 246
3716.57 246
3716.71 247
3716.85 247
3716.99 247
3717.13 247
3717.27 248
3717.41 249
3717.55 252
3717.69 256
3717.83 261
3717.97 267
3718.11 273
3718.25 278
3718.39 283
3718.53 286
3718.67 287
3718.81 288
3718.95 289
3719.09 291
3719.23 295
3719.37 302
3719.51 310
3719.65 320
3719.79 332
3719.93 344
3720.07 357
3720.21 369
3720.35 381
3720.49 393
3720.63 405
3720.77 418
3720.91 434
3721.05 452
3721.19 475
3721.33 502
3721.47 532
3721.61 564
3721.75 599
3721.89 635
3722.03 673
3722.17 714
3722.31 758
3722.45 808
3722.59 863
3722.73 923
3722.87 986
3723.01 1050
3723.15 1114
3723.29 1174
3723.43 1229
3723.57 1277
3723.71 1318
3723.85 1353
3723.99 1384
3724.13 1414
3724.27 1445
3724.41 1480
3724.55 1519
3724.69 1562
3724.82 1609
3724.96 1656
3725.10 1702
3725.24 1745
3725.38 1784
3725.52 1820
3725.66 1851
3725.80 1877
3725.94 1898
3726.08 1912
3726.22 1919
3726.36 1919
3726.50 1912
3726.64 1901
3726.78 1887
3726.92 1872
3727.06 1857
3727.20 1841
3727.34 1823
3727.48 1799
3727.62 1769
3727.76 1733
3727.90 1691
3728.04 1647
3728.18 1601
3728.32 1558
3728.46 1518
3728.60 1481
3728.74 1448
3728.88 1415
3729.02 1380
3729.16 1343
3729.30 1301
3729.44 1255
3729.58 1207
3729.72 1158
3729.86 1112
3730.00 1069
3730.14 1030
3730.28 995
3730.42 962
3730.56 931
3730.70 899
3730.84 867
3730.98 834
3731.12 803
3731.26 773
3731.40 747
3731.54 723
3731.68 701
3731.82 680
3731.96 660
3732.10 639
3732.25 617
3732.39 595
3732.53 574
3732.67 555
3732.81 537
3732.95 523
3733.09 512
3733.23 503
3733.37 496
3733.51 489
3733.65 482
3733.79 474
3733.93 465
3734.07 455
3734.21 443
3734.35 430
3734.49 415
3734.63 398
3734.77 381
3734.91 364
3735.05 347
3735.19 332
3735.33 317
3735.47 305
3735.61 293
3735.75 283
3735.89 273
3736.03 264
3736.17 256
3736.31 247
3736.45 240
3736.59 233
3736.73 228
3736.87 224
3737.01 222
3737.15 220
3737.29 219
3737.43 218
3737.57 216
3737.71 212
3737.85 207
3737.99 201
3738.13 193
3738.27 184
3738.41 175
3738.55 167
3738.69 160
3738.83 155
3738.97 152
3739.11 150
3739.25 149
3739.39 149
3739.53 148
3739.67 146
3739.81 143
3739.95 140
3740.09 137
3740.23 135
3740.37 134
3740.51 134
3740.65 134
3740.79 134
3740.93 134
3741.07 132
3741.21 130
3741.36 126
3741.50 122
3741.64 118
3741.78 114
3741.92 111
3742.06 110
3742.20 110
3742.34 111
3742.48 112
3742.62 113
3742.76 113
3742.90 111
3743.04 107
3743.18 102
3743.32 96
3743.46 90
3743.60 84
3743.74 79
3743.88 74
3744.02 69
3744.16 63
3744.30 58
3744.44 51
3744.58 45
3744.72 39
3744.86 35
3745.00 32
3745.14 33
3745.28 35
3745.42 40
3745.56 45
3745.70 51
3745.84 55
3745.98 59
3746.12 61
3746.27 62
3746.41 62
3746.55 61
3746.69 60
3746.83 57
3746.97 53
3747.11 48
3747.25 43
3747.39 37
3747.53 33
3747.67 31
3747.81 32
3747.95 35
3748.09 40
3748.23 46
3748.37 51
3748.51 54
3748.65 55
3748.79 54
3748.93 50
3749.07 46
3749.21 41
3749.35 35
3749.49 31
3749.63 26
3749.77 21
3749.91 16
3750.06 12
3750.20 9
3750.34 8
3750.48 8
3750.62 11
3750.76 16
3750.90 23
3751.04 30
3751.18 37
3751.32 44
3751.46 51
3751.60 57
3751.74 62
3751.88 66
3752.02 69
3752.16 71
3752.30 71
3752.44 68
3752.58 64
3752.72 60
3752.86 57
3753.00 56
3753.14 57
3753.29 61
3753.43 67
3753.57 75
3753.71 83
3753.85 91
3753.99 97
3754.13 102
3754.27 105
3754.41 106
3754.55 105
3754.69 103
3754.83 101
3754.97 99
3755.11 99
3755.25 101
3755.39 107
3755.53 116
3755.67 128
3755.81 142
3755.95 156
3756.09 168
3756.24 178
3756.38 184
3756.52 187
3756.66 188
3756.80 186
3756.94 183
3757.08 180
3757.22 177
3757.36 176
3757.50 175
3757.64 177
3757.78 181
3757.92 188
3758.06 197
3758.20 207
3758.34 216
3758.48 223
3758.62 226
3758.77 227
3758.91 224
3759.05 219
3759.19 214
3759.33 209
3759.47 207
3759.61 206
3759.75 207
3759.89 210
3760.03 214
3760.17 217
3760.31 219
3760.45 221
3760.59 221
3760.73 221
3760.87 219
3761.01 215
3761.16 210
3761.30 203
3761.44 193
3761.58 183
3761.72 171
3761.86 161
3762.00 152
3762.14 145
3762.28 141
3762.42 138
3762.56 138
3762.70 139
3762.84 142
3762.98 146
3763.12 151
3763.26 157
3763.41 163
3763.55 169
3763.69 174
3763.83 177
3763.97 177
3764.11 176
3764.25 173
3764.39 170
3764.53 167
3764.67 166
3764.81 166
3764.95 167
3765.09 169
3765.23 171
3765.37 172
3765.52 172
3765.66 173
3765.80 173
3765.94 174
3766.08 174
3766.22 175
3766.36 175
3766.50 175
3766.64 173
3766.78 170
3766.92 166
3767.06 162
3767.20 157
3767.34 152
3767.49 148
3767.63 144
3767.77 141
3767.91 138
3768.05 135
3768.19 130
3768.33 125
3768.47 120
3768.61 113
3768.75 106
3768.89 98
3769.03 91
3769.17 85
3769.32 80
3769.46 76
3769.60 74
3769.74 73
3769.88 72
3770.02 73
3770.16 73
3770.30 73
3770.44 71
3770.58 69
3770.72 65
3770.86 61
3771.00 58
3771.15 55
3771.29 53
3771.43 53
3771.57 53
3771.71 53
3771.85 52
3771.99 50
3772.13 46
3772.27 41
3772.41 34
3772.55 27
3772.69 21
3772.84 16
3772.98 12
3773.12 10
3773.26 9
3773.40 9
3773.54 8
3773.68 7
3773.82 5
3773.96 2
3774.10 0
3774.24 0
3774.38 0
3774.53 0
3774.67 0
3774.81 0
3774.95 0
3775.09 0
3775.23 0
3775.37 1
3775.51 2
3775.65 5
3775.79 9
3775.93 13
3776.07 18
3776.22 21
3776.36 23
3776.50 22
3776.64 20
3776.78 15
3776.92 9
3777.06 3
3777.20 0
3777.34 0
3777.48 0
3777.62 0
3777.77 7
3777.91 15
3778.05 25
3778.19 34
3778.33 43
3778.47 51
3778.61 58
3778.75 63
3778.89 67
3779.03 70
3779.18 71
3779.32 69
3779.46 66
3779.60 61
3779.74 54
3779.88 48
3780.02 42
3780.16 38
3780.30 36
3780.44 37
3780.58 40
3780.73 44
3780.87 47
3781.01 48
3781.15 47
3781.29 44
3781.43 39
3781.57 33
3781.71 27
3781.85 23
3781.99 20
3782.14 20
3782.28 21
3782.42 23
3782.56 25
3782.70 27
3782.84 29
3782.98 31
3783.12 33
3783.26 35
3783.40 40
3783.55 45
3783.69 52
3783.83 59
3783.97 66
3784.11 73
3784.25 78
3784.39 83
3784.53 86
3784.67 89
3784.82 91
3784.96 93
3785.10 95
3785.24 96
3785.38 95
3785.52 94
3785.66 91
3785.80 87
3785.94 83
3786.08 78
3786.23 74
3786.37 71
3786.51 68
3786.65 67
3786.79 66
3786.93 67
3787.07 69
3787.21 72
3787.35 73
3787.50 73
3787.64 71
3787.78 65
3787.92 57
3788.06 47
3788.20 36
3788.34 26
3788.48 19
3788.62 14
3788.77 13
3788.91 14
3789.05 17
3789.19 20
3789.33 23
3789.47 26
3789.61 28
3789.75 31
3789.89 34
3790.04 38
3790.18 43
3790.32 49
3790.46 54
3790.60 57
3790.74 58
3790.88 57
3791.02 54
3791.17 49
3791.31 46
3791.45 44
3791.59 44
3791.73 46
3791.87 51
3792.01 57
3792.15 64
3792.29 69
3792.44 74
3792.58 76
3792.72 78
3792.86 79
3793.00 78
3793.14 78
3793.28 77
3793.42 78
3793.57 79
3793.71 81
3793.85 83
3793.99 84
3794.13 86
3794.27 87
3794.41 88
3794.55 90
3794.70 94
3794.84 102
3794.98 112
3795.12 125
3795.26 137
3795.40 149
3795.54 158
3795.68 163
3795.83 166
3795.97 166
3796.11 166
3796.25 166
3796.39 167
3796.53 168
3796.67 169
3796.81 171
3796.96 170
3797.10 168
3797.24 163
3797.38 157
3797.52 149
3797.66 140
3797.80 132
3797.94 125
3798.09 118
3798.23 114
3798.37 112
3798.51 111
3798.65 112
3798.79 115
3798.93 119
3799.08 122
3799.22 125
3799.36 126
3799.50 124
3799.64 121
3799.78 114
3799.92 106
3800.06 97
3800.21 88
3800.35 81
3800.49 76
3800.63 74
3800.77 75
3800.91 78
3801.05 83
3801.20 87
3801.34 91
3801.48 94
3801.62 94
3801.76 93
3801.90 90
3802.04 85
3802.18 80
3802.33 74
3802.47 68
3802.61 61
3802.75 54
3802.89 47
3803.03 40
3803.17 35
3803.32 31
3803.46 27
3803.60 25
3803.74 22
3803.88 20
3804.02 18
3804.16 16
3804.31 14
3804.45 14
3804.59 15
3804.73 17
3804.87 21
3805.01 26
3805.15 32
3805.30 37
3805.44 41
3805.58 45
3805.72 47
3805.86 48
3806.00 48
3806.14 47
3806.29 45
3806.43 43
3806.57 40
3806.71 37
3806.85 34
3806.99 32
3807.13 32
3807.28 34
3807.42 38
3807.56 44
3807.70 51
3807.84 57
3807.98 62
3808.12 65
3808.27 66
3808.41 65
3808.55 64
3808.69 62
3808.83 60
3808.97 59
3809.12 59
3809.26 59
3809.40 60
3809.54 61
3809.68 61
3809.82 62
3809.96 61
3810.11 61
3810.25 62
3810.39 63
3810.53 65
3810.67 68
3810.81 73
3810.96 77
3811.10 81
3811.24 84
3811.38 85
3811.52 84
3811.66 81
3811.80 76
3811.95 70
3812.09 64
3812.23 58
3812.37 52
3812.51 47
3812.65 42
3812.80 38
3812.94 34
3813.08 29
3813.22 23
3813.36 17
3813.50 11
3813.64 5
3813.79 1
3813.93 0
3814.07 0
3814.21 0
3814.35 1
3814.49 3
3814.64 5
3814.78 6
3814.92 6
3815.06 5
3815.20 6
3815.34 7
3815.49 8
3815.63 10
3815.77 12
3815.91 13
3816.05 13
3816.19 11
3816.34 9
3816.48 6
3816.62 3
3816.76 1
3816.90 0
3817.04 0
3817.19 3
3817.33 7
3817.47 14
3817.61 23
3817.75 34
3817.89 44
3818.04 54
3818.18 62
3818.32 68
3818.46 71
3818.60 73
3818.74 73
3818.89 73
3819.03 74
3819.17 74
3819.31 75
3819.45 77
3819.59 79
3819.74 81
3819.88 83
3820.02 86
3820.16 88
3820.30 91
3820.44 91
3820.59 90
3820.73 87
3820.87 82
3821.01 75
3821.15 67
3821.29 60
3821.44 55
3821.58 54
3821.72 56
3821.86 60
3822.00 67
3822.15 75
3822.29 81
3822.43 86
3822.57 88
3822.71 87
3822.85 83
3823.00 76
3823.14 67
3823.28 56
3823.42 45
3823.56 33
3823.70 23
3823.85 13
3823.99 5
3824.13 0
3824.27 0
3824.41 0
3824.56 0
3824.70 0
3824.84 0
3824.98 0
3825.12 0
3825.26 2
3825.41 6
3825.55 9
3825.69 11
3825.83 12
3825.97 13
3826.12 15
3826.26 19
3826.40 25
3826.54 33
3826.68 41
3826.82 49
3826.97 53
3827.11 55
3827.25 52
3827.39 48
3827.53 41
3827.68 35
3827.82 31
3827.96 30
3828.10 31
3828.24 34
3828.38 40
3828.53 46
3828.67 52
3828.81 58
3828.95 63
3829.09 66
3829.24 68
3829.38 69
3829.52 68
3829.66 66
3829.80 63
3829.95 59
3830.09 55
3830.23 50
3830.37 44
3830.51 37
3830.65 29
3830.80 22
3830.94 15
3831.08 10
3831.22 7
3831.36 6
3831.51 7
3831.65 9
3831.79 12
3831.93 15
3832.07 17
3832.22 19
3832.36 20
3832.50 21
3832.64 22
3832.78 24
3832.93 26
3833.07 30
3833.21 35
3833.35 40
3833.49 45
3833.64 50
3833.78 52
3833.92 53
3834.06 51
3834.20 48
3834.35 45
3834.49 42
3834.63 40
3834.77 39
3834.91 39
3835.06 41
3835.20 43
3835.34 46
3835.48 50
3835.62 55
3835.76 61
3835.91 68
3836.05 76
3836.19 84
3836.33 94
3836.48 103
3836.62 112
3836.76 119
3836.90 123
3837.04 125
3837.19 125
3837.33 122
3837.47 119
3837.61 117
3837.75 115
3837.90 115
3838.04 117
3838.18 120
3838.32 123
3838.46 125
3838.61 125
3838.75 123
3838.89 118
3839.03 111
3839.17 101
3839.32 91
3839.46 82
3839.60 74
3839.74 68
3839.88 64
3840.03 61
3840.17 61
3840.31 61
3840.45 62
3840.59 63
3840.74 64
3840.88 65
3841.02 65
3841.16 66
3841.31 66
3841.45 65
3841.59 63
3841.73 61
3841.87 57
3842.02 52
3842.16 46
3842.30 41
3842.44 37
3842.58 35
3842.73 36
3842.87 38
3843.01 42
3843.15 46
3843.29 50
3843.44 51
3843.58 50
3843.72 47
3843.86 43
3844.01 38
3844.15 34
3844.29 32
3844.43 31
3844.57 32
3844.72 35
3844.86 39
3845.00 43
3845.14 48
3845.28 52
3845.43 56
3845.57 58
3845.71 60
3845.85 61
3846.00 61
3846.14 58
3846.28 55
3846.42 51
3846.56 46
3846.71 41
3846.85 37
3846.99 34
3847.13 33
3847.28 34
3847.42 36
3847.56 39
3847.70 41
3847.84 44
3847.99 45
3848.13 45
3848.27 44
3848.41 41
3848.56 37
3848.70 33
3848.84 28
3848.98 24
3849.12 21
3849.27 20
3849.41 19
3849.55 20
3849.69 20
3849.84 21
3849.98 20
3850.12 19
3850.26 17
3850.40 16
3850.55 15
3850.69 14
3850.83 13
3850.97 12
3851.12 10
3851.26 7
3851.40 4
3851.54 1
3851.69 0
3851.83 0
3851.97 0
3852.11 0
3852.25 1
3852.40 4
3852.54 7
3852.68 10
3852.82 11
3852.97 12
3853.11 13
3853.25 13
3853.39 13
3853.54 12
3853.68 10
3853.82 8
3853.96 5
3854.10 2
3854.25 0
3854.39 0
3854.53 0
3854.67 0
3854.82 0
3854.96 0
3855.10 0
3855.24 0
3855.39 3
3855.53 8
3855.67 12
3855.81 14
3855.96 17
3856.10 18
3856.24 19
3856.38 20
3856.53 20
3856.67 20
3856.81 20
3856.95 19
3857.09 19
3857.24 17
3857.38 16
3857.52 16
3857.66 15
3857.81 15
3857.95 16
3858.09 17
3858.23 19
3858.38 20
3858.52 22
3858.66 22
3858.80 20
3858.95 18
3859.09 13
3859.23 9
3859.37 5
3859.52 2
3859.66 2
3859.80 3
3859.94 7
3860.09 11
3860.23 16
3860.37 20
3860.51 24
3860.66 25
3860.80 26
3860.94 26
3861.08 25
3861.23 26
3861.37 27
3861.51 28
3861.65 28
3861.80 28
3861.94 26
3862.08 24
3862.22 21
3862.37 18
3862.51 18
3862.65 21
3862.79 26
3862.94 33
3863.08 41
3863.22 47
3863.36 51
3863.51 54
3863.65 54
3863.79 53
3863.93 53
3864.08 53
3864.22 54
3864.36 56
3864.50 57
3864.65 58
3864.79 58
3864.93 58
3865.07 57
3865.22 57
3865.36 56
3865.50 57
3865.64 58
3865.79 60
3865.93 62
3866.07 64
3866.21 66
3866.36 67
3866.50 66
3866.64 65
3866.78 63
3866.93 60
3867.07 58
3867.21 55
3867.35 53
3867.50 50
3867.64 47
3867.78 43
3867.92 39
3868.07 35
3868.21 31
3868.35 29
3868.49 27
3868.64 27
3868.78 28
3868.92 30
3869.07 33
3869.21 37
3869.35 40
3869.49 42
3869.64 44
3869.78 44
3869.92 44
3870.06 43
3870.21 42
3870.35 42
3870.49 42
3870.63 42
3870.78 43
3870.92 43
3871.06 43
3871.20 42
3871.35 40
3871.49 37
3871.63 33
3871.78 28
3871.92 24
3872.06 20
3872.20 17
3872.35 15
3872.49 15
3872.63 16
3872.77 18
3872.92 21
3873.06 23
3873.20 24
3873.34 24
3873.49 23
3873.63 20
3873.77 17
3873.92 13
3874.06 11
3874.20 10
3874.34 11
3874.49 14
3874.63 20
3874.77 26
3874.91 33
3875.06 38
3875.20 42
3875.34 45
3875.49 47
3875.63 48
3875.77 50
3875.91 54
3876.06 59
3876.20 64
3876.34 70
3876.48 75
3876.63 77
3876.77 77
3876.91 75
3877.06 71
3877.20 67
3877.34 63
3877.48 59
3877.63 56
3877.77 54
3877.91 53
3878.06 51
3878.20 51
3878.34 51
3878.48 52
3878.63 54
3878.77 58
3878.91 63
3879.05 68
3879.20 73
3879.34 77
3879.48 79
3879.63 81
3879.77 82
3879.91 82
3880.05 82
3880.20 82
3880.34 82
3880.48 83
3880.63 85
3880.77 88
3880.91 91
3881.05 95
3881.20 98
3881.34 99
3881.48 98
3881.63 96
3881.77 92
3881.91 88
3882.05 85
3882.20 83
3882.34 84
3882.48 88
3882.63 93
3882.77 100
3882.91 107
3883.05 115
3883.20 121
3883.34 128
3883.48 134
3883.63 140
3883.77 147
3883.91 154
3884.05 162
3884.20 169
3884.34 175
3884.48 178
3884.63 179
3884.77 179
3884.91 177
3885.05 175
3885.20 174
3885.34 173
3885.48 175
3885.63 176
3885.77 178
3885.91 178
3886.05 177
3886.20 174
3886.34 171
3886.48 167
3886.63 163
3886.77 160
3886.91 157
3887.06 156
3887.20 154
3887.34 154
3887.48 153
3887.63 154
3887.77 156
3887.91 159
3888.06 163
3888.20 168
3888.34 173
3888.49 176
3888.63 178
3888.77 176
3888.91 173
3889.06 168
3889.20 161
3889.34 153
3889.49 145
3889.63 137
3889.77 130
3889.91 123
3890.06 117
3890.20 113
3890.34 110
3890.49 109
3890.63 109
3890.77 110
3890.92 111
3891.06 113
3891.20 114
3891.35 113
3891.49 112
3891.63 109
3891.77 105
3891.92 100
3892.06 94
3892.20 87
3892.35 79
3892.49 70
3892.63 61
3892.78 53
3892.92 44
3893.06 37
3893.20 32
3893.35 29
3893.49 27
3893.63 26
3893.78 26
3893.92 25
3894.06 24
3894.21 21
3894.35 18
3894.49 14
3894.64 11
3894.78 10
3894.92 12
3895.06 16
3895.21 23
3895.35 30
3895.49 38
3895.64 44
3895.78 48
3895.92 49
3896.07 48
3896.21 46
3896.35 43
3896.50 41
3896.64 41
3896.78 42
3896.93 45
3897.07 49
3897.21 53
3897.35 57
3897.50 60
3897.64 62
3897.78 63
3897.93 63
3898.07 62
3898.21 62
3898.36 62
3898.50 63
3898.64 65
3898.79 66
3898.93 68
3899.07 68
3899.22 68
3899.36 66
3899.50 63
3899.65 61
3899.79 58
3899.93 56
3900.07 55
3900.22 55
3900.36 55
3900.50 55
3900.65 55
3900.79 53
3900.93 50
3901.08 47
3901.22 43
3901.36 41
3901.51 40
3901.65 41
3901.79 44
3901.94 47
3902.08 51
3902.22 54
3902.37 56
3902.51 56
3902.65 53
3902.80 50
3902.94 46
3903.08 42
3903.23 38
3903.37 36
3903.51 35
3903.66 35
3903.80 35
3903.94 37
3904.08 38
3904.23 39
3904.37 40
3904.51 41
3904.66 40
3904.80 39
3904.94 37
3905.09 35
3905.23 33
3905.37 30
3905.52 27
3905.66 24
3905.80 20
3905.95 16
3906.09 12
3906.23 9
3906.38 5
3906.52 3
3906.66 1
3906.81 0
3906.95 0
3907.09 0
3907.24 0
3907.38 0
3907.52 0
3907.67 0
3907.81 0
3907.95 1
3908.10 7
3908.24 13
3908.38 19
3908.53 25
3908.67 30
3908.81 34
3908.96 38
3909.10 41
3909.24 42
3909.39 42
3909.53 41
3909.67 38
3909.82 34
3909.96 30
3910.10 26
3910.25 23
3910.39 22
3910.53 21
3910.68 23
3910.82 25
3910.96 28
3911.11 33
3911.25 37
3911.39 41
3911.54 45
3911.68 47
3911.82 49
3911.97 50
3912.11 50
3912.25 50
3912.40 50
3912.54 51
3912.69 51
3912.83 52
3912.97 52
3913.12 53
3913.26 54
3913.40 56
3913.55 57
3913.69 57
3913.83 57
3913.98 56
3914.12 55
3914.26 55
3914.41 56
3914.55 57
3914.69 61
3914.84 65
3914.98 71
3915.12 78
3915.27 85
3915.41 91
3915.55 96
3915.70 100
3915.84 102
3915.98 103
3916.13 105
3916.27 108
3916.41 113
3916.56 122
3916.70 132
3916.85 143
3916.99 154
3917.13 162
3917.28 168
3917.42 172
3917.56 173
3917.71 174
3917.85 174
3917.99 175
3918.14 176
3918.28 176
3918.42 174
3918.57 170
3918.71 163
3918.85 155
3919.00 145
3919.14 135
3919.29 127
3919.43 119
3919.57 113
3919.72 108
3919.86 103
3920.00 99
3920.15 95
3920.29 92
3920.43 90
3920.58 90
3920.72 91
3920.86 93
3921.01 95
3921.15 96
3921.29 96
3921.44 95
3921.58 92
3921.73 88
3921.87 84
3922.01 80
3922.16 77
3922.30 74
3922.44 71
3922.59 69
3922.73 67
3922.87 64
3923.02 61
3923.16 57
3923.31 53
3923.45 49
3923.59 45
3923.74 40
3923.88 36
3924.02 32
3924.17 30
3924.31 28
3924.45 28
3924.60 31
3924.74 36
3924.89 42
3925.03 50
3925.17 58
3925.32 65
3925.46 72
3925.60 76
3925.75 79
3925.89 80
3926.03 80
3926.18 80
3926.32 79
3926.47 77
3926.61 75
3926.75 73
3926.90 69
3927.04 65
3927.18 60
3927.33 56
3927.47 53
3927.61 50
3927.76 49
3927.90 49
3928.05 50
3928.19 52
3928.33 55
3928.48 60
3928.62 67
3928.76 76
3928.91 87
3929.05 97
3929.20 107
3929.34 115
3929.48 120
3929.63 122
3929.77 122
3929.91 121
3930.06 120
3930.20 119
3930.35 120
3930.49 121
3930.63 123
3930.78 125
3930.92 127
3931.06 129
3931.21 130
3931.35 130
3931.50 131
3931.64 131
3931.78 130
3931.93 130
3932.07 130
3932.21 130
3932.36 131
3932.50 130
3932.65 129
3932.79 126
3932.93 123
3933.08 118
3933.22 113
3933.36 109
3933.51 105
3933.65 102
3933.80 100
3933.94 99
3934.08 100
3934.23 101
3934.37 103
3934.51 104
3934.66 103
3934.80 101
3934.95 97
3935.09 92
3935.23 87
3935.38 83
3935.52 81
3935.67 80
3935.81 82
3935.95 84
3936.10 88
3936.24 91
3936.38 94
3936.53 97
3936.67 99
3936.82 101
3936.96 104
3937.10 107
3937.25 110
3937.39 114
3937.54 117
3937.68 120
3937.82 121
3937.97 122
3938.11 121
3938.26 120
3938.40 118
3938.54 116
3938.69 116
3938.83 117
3938.97 121
3939.12 126
3939.26 133
3939.41 141
3939.55 149
3939.69 156
3939.84 162
3939.98 166
3940.13 168
3940.27 168
3940.41 168
3940.56 167
3940.70 166
3940.85 165
3940.99 164
3941.13 163
3941.28 161
3941.42 158
3941.57 156
3941.71 155
3941.85 156
3942.00 158
3942.14 163
3942.28 169
3942.43 176
3942.57 182
3942.72 187
3942.86 191
3943.00 194
3943.15 195
3943.29 195
3943.44 195
3943.58 196
3943.72 198
3943.87 201
3944.01 204
3944.16 208
3944.30 211
3944.44 212
3944.59 212
3944.73 209
3944.88 205
3945.02 198
3945.16 191
3945.31 184
3945.45 177
3945.60 171
3945.74 167
3945.88 165
3946.03 165
3946.17 167
3946.32 170
3946.46 174
3946.60 179
3946.75 184
3946.89 189
3947.04 192
3947.18 194
3947.33 194
3947.47 192
3947.61 188
3947.76 183
3947.90 175
3948.05 168
3948.19 162
3948.33 158
3948.48 156
3948.62 156
3948.77 159
3948.91 163
3949.05 166
3949.20 169
3949.34 171
3949.49 172
3949.63 172
3949.77 172
3949.92 172
3950.06 172
3950.21 171
3950.35 170
3950.49 168
3950.64 165
3950.78 161
3950.93 157
3951.07 153
3951.22 148
3951.36 142
3951.50 136
3951.65 130
3951.79 124
3951.94 120
3952.08 116
3952.22 114
3952.37 112
3952.51 111
3952.66 110
3952.80 108
3952.95 105
3953.09 102
3953.23 99
3953.38 96
3953.52 93
3953.67 90
3953.81 87
3953.95 84
3954.10 80
3954.24 76
3954.39 72
3954.53 67
3954.68 63
3954.82 60
3954.96 57
3955.11 55
3955.25 54
3955.40 54
3955.54 56
3955.68 58
3955.83 61
3955.97 63
3956.12 64
3956.26 64
3956.41 62
3956.55 59
3956.69 55
3956.84 51
3956.98 48
3957.13 46
3957.27 45
3957.42 45
3957.56 46
3957.70 46
3957.85 46
3957.99 45
3958.14 43
3958.28 39
3958.42 35
3958.57 30
3958.71 25
3958.86 20
3959.00 16
3959.15 15
3959.29 15
3959.43 17
3959.58 22
3959.72 28
3959.87 34
3960.01 41
3960.16 48
3960.30 52
3960.44 56
3960.59 57
3960.73 58
3960.88 58
3961.02 58
3961.17 59
3961.31 61
3961.45 64
3961.60 67
3961.74 71
3961.89 75
3962.03 78
3962.18 80
3962.32 82
3962.47 83
3962.61 84
3962.75 84
3962.90 84
3963.04 83
3963.19 82
3963.33 80
3963.48 78
3963.62 75
3963.76 73
3963.91 71
3964.05 69
3964.20 68
3964.34 68
3964.49 67
3964.63 65
3964.77 62
3964.92 59
3965.06 54
3965.21 50
3965.35 47
3965.50 46
3965.64 47
3965.79 51
3965.93 58
3966.07 66
3966.22 76
3966.36 85
3966.51 94
3966.65 100
3966.80 103
3966.94 103
3967.08 99
3967.23 92
3967.37 83
3967.52 72
3967.66 63
3967.81 54
3967.95 49
3968.10 46
3968.24 46
3968.38 47
3968.53 49
3968.67 50
3968.82 51
3968.96 50
3969.11 49
3969.25 48
3969.40 47
3969.54 47
3969.68 48
3969.83 48
3969.97 49
3970.12 50
3970.26 51
3970.41 52
3970.55 54
3970.70 57
3970.84 59
3970.98 60
3971.13 59
3971.27 56
3971.42 52
3971.56 47
3971.71 42
3971.85 39
3972.00 39
3972.14 42
3972.29 47
3972.43 53
3972.57 57
3972.72 60
3972.86 60
3973.01 58
3973.15 54
3973.30 49
3973.44 45
3973.59 42
3973.73 40
3973.88 38
3974.02 37
3974.16 35
3974.31 33
3974.45 30
3974.60 26
3974.74 22
3974.89 18
3975.03 13
3975.18 9
3975.32 6
3975.47 4
3975.61 4
3975.75 5
3975.90 8
3976.04 11
3976.19 14
3976.33 17
3976.48 18
3976.62 18
3976.77 17
3976.91 16
3977.06 13
3977.20 11
3977.34 7
3977.49 3
3977.63 0
3977.78 0
3977.92 0
3978.07 0
3978.21 0
3978.36 0
3978.50 0
3978.65 0
3978.79 2
3978.94 9
3979.08 16
3979.22 22
3979.37 26
3979.51 30
3979.66 32
3979.80 34
3979.95 36
3980.09 38
3980.24 41
3980.38 45
3980.53 49
3980.67 52
3980.82 53
3980.96 51
3981.11 46
3981.25 39
3981.39 30
3981.54 22
3981.68 16
3981.83 12
3981.97 12
3982.12 14
3982.26 18
3982.41 22
3982.55 26
3982.70 28
3982.84 30
3982.99 32
3983.13 35
3983.28 39
3983.42 44
3983.56 51
3983.71 56
3983.85 60
3984.00 62
3984.14 61
3984.29 59
3984.43 56
3984.58 52
3984.72 50
3984.87 49
3985.01 50
3985.16 51
3985.30 53
3985.45 54
3985.59 54
3985.74 52
3985.88 50
3986.03 46
3986.17 41
3986.31 36
3986.46 32
3986.60 30
3986.75 29
3986.89 30
3987.04 32
3987.18 35
3987.33 37
3987.47 38
3987.62 39
3987.76 39
3987.91 40
3988.05 40
3988.20 42
3988.34 43
3988.49 44
3988.63 44
3988.78 44
3988.92 43
3989.07 41
3989.21 40
3989.36 39
3989.50 39
3989.65 40
3989.79 43
3989.93 47
3990.08 53
3990.22 60
3990.37 68
3990.51 77
3990.66 87
3990.80 97
3990.95 107
3991.09 118
3991.24 126
3991.38 133
3991.53 138
3991.67 139
3991.82 138
3991.96 134
3992.11 130
3992.25 126
3992.40 122
3992.54 118
3992.69 114
3992.83 111
3992.98 106
3993.12 101
3993.27 95
3993.41 89
3993.56 84
3993.70 81
3993.85 79
3993.99 79
3994.14 81
3994.28 84
3994.43 87
3994.57 90
3994.72 93
3994.86 96
3995.01 99
3995.15 101
3995.30 101
3995.44 99
3995.58 96
3995.73 91
3995.87 85
3996.02 79
3996.16 73
3996.31 70
3996.45 68
3996.60 67
3996.74 69
3996.89 70
3997.03 72
3997.18 75
3997.32 78
3997.47 81
3997.61 87
3997.76 93
3997.90 102
3998.05 110
3998.19 118
3998.34 124
3998.48 128
3998.63 129
3998.77 128
3998.92 125
3999.06 120
3999.21 115
3999.35 110
3999.50 106
3999.64 102
3999.79 98
3999.93 95
4000.08 92
4000.22 88
4000.37 85
4000.51 82
4000.66 79
4000.80 76
4000.95 72
4001.09 69
4001.24 66
4001.38 63
4001.53 60
4001.67 57
4001.82 54
4001.96 51
4002.11 51
4002.25 51
4002.40 53
4002.54 56
4002.69 58
4002.83 59
4002.98 59
4003.12 57
4003.27 54
4003.41 52
4003.56 50
4003.71 51
4003.85 54
4004.00 58
4004.14 64
4004.29 69
4004.43 74
4004.58 77
4004.72 78
4004.87 76
4005.01 73
4005.16 68
4005.30 62
4005.45 56
4005.59 51
4005.74 46
4005.88 42
4006.03 38
4006.17 36
4006.32 33
4006.46 32
4006.61 31
4006.75 31
4006.90 33
4007.04 37
4007.19 42
4007.33 48
4007.48 56
4007.62 65
4007.77 73
4007.91 82
4008.06 89
4008.20 95
4008.35 100
4008.49 103
4008.64 104
4008.78 102
4008.93 98
4009.07 91
4009.22 84
4009.37 76
4009.51 68
4009.66 62
4009.80 57
4009.95 55
4010.09 55
4010.24 56
4010.38 59
4010.53 63
4010.67 68
4010.82 73
4010.96 79
4011.11 85
4011.25 91
4011.40 96
4011.54 101
4011.69 104
4011.83 106
4011.98 106
4012.12 106
4012.27 104
4012.41 102
4012.56 99
4012.70 98
4012.85 97
4013.00 98
4013.14 100
4013.29 104
4013.43 108
4013.58 112
4013.72 114
4013.87 114
4014.01 111
4014.16 106
4014.30 100
4014.45 94
4014.59 89
4014.74 84
4014.88 80
4015.03 78
4015.17 76
4015.32 75
4015.46 74
4015.61 74
4015.76 74
4015.90 75
4016.05 76
4016.19 77
4016.34 79
4016.48 81
4016.63 83
4016.77 85
4016.92 86
4017.06 87
4017.21 88
4017.35 88
4017.50 88
4017.64 88
4017.79 88
4017.94 87
4018.08 86
4018.23 85
4018.37 83
4018.52 81
4018.66 78
4018.81 75
4018.95 71
4019.10 67
4019.24 61
4019.39 55
4019.53 47
4019.68 39
4019.82 31
4019.97 23
4020.12 16
4020.26 9
4020.41 4
4020.55 0
4020.70 0
4020.84 0
4020.99 0
4021.13 0
4021.28 2
4021.42 3
4021.57 4
4021.71 4
4021.86 3
4022.01 2
4022.15 0
4022.30 0
4022.44 0
4022.59 0
4022.73 0
4022.88 0
4023.02 0
4023.17 3
4023.31 7
4023.46 12
4023.61 16
4023.75 18
4023.90 19
4024.04 18
4024.19 16
4024.33 13
4024.48 12
4024.62 11
4024.77 11
4024.91 11
4025.06 10
4025.21 9
4025.35 6
4025.50 4
4025.64 2
4025.79 2
4025.93 4
4026.08 7
4026.22 12
4026.37 16
4026.51 20
4026.66 23
4026.81 25
4026.95 26
4027.10 28
4027.24 30
4027.39 32
4027.53 35
4027.68 37
4027.82 39
4027.97 39
4028.12 39
4028.26 37
4028.41 36
4028.55 34
4028.70 32
4028.84 31
4028.99 28
4029.13 25
4029.28 20
4029.42 15
4029.57 11
4029.72 7
4029.86 4
4030.01 4
4030.15 5
4030.30 6
4030.44 8
4030.59 9
4030.73 10
4030.88 10
4031.03 10
4031.17 10
4031.32 10
4031.46 10
4031.61 11
4031.75 11
4031.90 12
4032.05 13
4032.19 14
4032.34 15
4032.48 16
4032.63 15
4032.77 14
4032.92 13
4033.06 11
4033.21 8
4033.36 6
4033.50 5
4033.65 6
4033.79 7
4033.94 10
4034.08 13
4034.23 17
4034.37 21
4034.52 26
4034.67 31
4034.81 36
4034.96 42
4035.10 47
4035.25 52
4035.39 56
4035.54 58
4035.69 58
4035.83 57
4035.98 54
4036.12 49
4036.27 43
4036.41 36
4036.56 28
4036.71 21
4036.85 15
4037.00 12
4037.14 10
4037.29 12
4037.43 15
4037.58 19
4037.73 24
4037.87 28
4038.02 31
4038.16 33
4038.31 35
4038.45 36
4038.60 37
4038.74 38
4038.89 38
4039.04 38
4039.18 36
4039.33 34
4039.47 32
4039.62 31
4039.76 30
4039.91 31
4040.06 33
4040.20 35
4040.35 38
4040.49 41
4040.64 44
4040.79 47
4040.93 49
4041.08 51
4041.22 52
4041.37 51
4041.51 50
4041.66 47
4041.81 44
4041.95 40
4042.10 36
4042.24 32
4042.39 29
4042.53 25
4042.68 22
4042.83 20
4042.97 17
4043.12 15
4043.26 13
4043.41 12
4043.55 11
4043.70 10
4043.85 10
4043.99 8
4044.14 7
4044.28 4
4044.43 1
4044.58 0
4044.72 0
4044.87 0
4045.01 0
4045.16 0
4045.30 0
4045.45 0
4045.60 1
4045.74 4
4045.89 8
4046.03 11
4046.18 15
4046.33 20
4046.47 25
4046.62 31
4046.76 37
4046.91 42
4047.05 48
4047.20 52
4047.35 55
4047.49 56
4047.64 57
4047.78 56
4047.93 54
4048.08 51
4048.22 48
4048.37 44
4048.51 42
4048.66 40
4048.81 39
4048.95 38
4049.10 38
4049.24 38
4049.39 38
4049.53 37
4049.68 37
4049.83 37
4049.97 37
4050.12 36
4050.26 36
4050.41 36
4050.56 35
4050.70 35
4050.85 35
4050.99 37
4051.14 39
4051.29 42
4051.43 47
4051.58 53
4051.72 60
4051.87 67
4052.02 74
4052.16 81
4052.31 87
4052.45 92
4052.60 97
4052.75 100
4052.89 104
4053.04 107
4053.18 110
4053.33 114
4053.48 118
4053.62 122
4053.77 125
4053.91 128
4054.06 130
4054.21 131
4054.35 132
4054.50 134
4054.64 137
4054.79 142
4054.94 149
4055.08 157
4055.23 166
4055.37 175
4055.52 183
4055.67 188
4055.81 192
4055.96 193
4056.10 191
4056.25 187
4056.40 182
4056.54 175
4056.69 168
4056.83 163
4056.98 158
4057.13 154
4057.27 150
4057.42 148
4057.56 145
4057.71 142
4057.86 140
4058.00 138
4058.15 138
4058.29 140
4058.44 145
4058.59 151
4058.73 158
4058.88 166
4059.02 173
4059.17 178
4059.32 180
4059.46 179
4059.61 174
4059.75 167
4059.90 157
4060.05 145
4060.19 133
4060.34 121
4060.48 109
4060.63 98
4060.78 88
4060.92 79
4061.07 72
4061.22 67
4061.36 63
4061.51 62
4061.65 62
4061.80 63
4061.95 65
4062.09 67
4062.24 69
4062.38 70
4062.53 70
4062.68 69
4062.82 67
4062.97 64
4063.12 59
4063.26 55
4063.41 51
4063.55 48
4063.70 47
4063.85 48
4063.99 52
4064.14 57
4064.28 63
4064.43 69
4064.58 75
4064.72 79
4064.87 82
4065.02 82
4065.16 81
4065.31 77
4065.45 73
4065.60 69
4065.75 64
4065.89 60
4066.04 56
4066.18 53
4066.33 51
4066.48 50
4066.62 49
4066.77 49
4066.92 51
4067.06 55
4067.21 60
4067.35 67
4067.50 73
4067.65 79
4067.79 82
4067.94 84
4068.09 83
4068.23 79
4068.38 74
4068.52 68
4068.67 61
4068.82 53
4068.96 47
4069.11 41
4069.26 35
4069.40 31
4069.55 28
4069.69 26
4069.84 25
4069.99 25
4070.13 25
4070.28 26
4070.43 27
4070.57 28
4070.72 29
4070.86 29
4071.01 30
4071.16 30
4071.30 31
4071.45 31
4071.60 32
4071.74 34
4071.89 36
4072.04 40
4072.18 44
4072.33 47
4072.47 50
4072.62 51
4072.77 50
4072.91 47
4073.06 42
4073.21 35
4073.35 29
4073.50 22
4073.64 15
4073.79 9
4073.94 3
4074.08 0
4074.23 0
4074.38 0
4074.52 0
4074.67 0
4074.82 0
4074.96 0
4075.11 0
4075.25 2
4075.40 7
4075.55 11
4075.69 14
4075.84 15
4075.99 15
4076.13 16
4076.28 17
4076.43 19
4076.57 22
4076.72 27
4076.86 31
4077.01 34
4077.16 35
4077.30 35
4077.45 34
4077.60 33
4077.74 33
4077.89 35
4078.04 39
4078.18 45
4078.33 52
4078.48 59
4078.62 65
4078.77 70
4078.91 75
4079.06 80
4079.21 84
4079.35 88
4079.50 90
4079.65 91
4079.79 89
4079.94 85
4080.09 78
4080.23 70
4080.38 61
4080.53 53
4080.67 47
4080.82 42
4080.97 41
4081.11 41
4081.26 43
4081.40 47
4081.55 51
4081.70 56
4081.84 61
4081.99 66
4082.14 71
4082.28 75
4082.43 78
4082.58 80
4082.72 80
4082.87 78
4083.02 75
4083.16 70
4083.31 66
4083.46 61
4083.60 57
4083.75 53
4083.89 49
4084.04 45
4084.19 41
4084.33 37
4084.48 31
4084.63 26
4084.77 21
4084.92 18
4085.07 15
4085.21 15
4085.36 15
4085.51 17
4085.65 18
4085.80 20
4085.95 21
4086.09 23
4086.24 24
4086.39 27
4086.53 31
4086.68 35
4086.83 40
4086.97 45
4087.12 48
4087.27 50
4087.41 49
4087.56 47
4087.71 44
4087.85 41
4088.00 39
4088.15 37
4088.29 37
4088.44 37
4088.59 36
4088.73 35
4088.88 33
4089.02 32
4089.17 30
4089.32 30
4089.46 32
4089.61 36
4089.76 42
4089.90 48
4090.05 54
4090.20 59
4090.34 61
4090.49 62
4090.64 59
4090.78 54
4090.93 47
4091.08 39
4091.22 31
4091.37 23
4091.52 16
4091.66 10
4091.81 4
4091.96 0
4092.10 0
4092.25 0
4092.40 0
4092.54 0
4092.69 0
4092.84 0
4092.98 0
4093.13 0
4093.28 0
4093.42 2
4093.57 6
4093.72 12
4093.86 20
4094.01 28
4094.16 36
4094.30 43
4094.45 47
4094.60 48
4094.74 47
4094.89 45
4095.04 42
4095.19 40
4095.33 37
4095.48 35
4095.63 34
4095.77 34
4095.92 35
4096.07 36
4096.21 38
4096.36 40
4096.51 43
4096.65 45
4096.80 47
4096.95 49
4097.09 50
4097.24 52
4097.39 54
4097.53 56
4097.68 59
4097.83 62
4097.97 63
4098.12 63
4098.27 62
4098.41 59
4098.56 55
4098.71 50
4098.85 46
4099.00 41
4099.15 38
4099.29 36
4099.44 35
4099.59 36
4099.73 38
4099.88 43
4100.03 49
4100.18 56
4100.32 62
4100.47 67
4100.62 69
4100.76 69
4100.91 66
4101.06 62
4101.20 57
4101.35 51
4101.50 45
4101.64 41
4101.79 37
4101.94 35
4102.08 34
4102.23 33
4102.38 34
4102.52 35
4102.67 36
4102.82 37
4102.97 39
4103.11 39
4103.26 40
4103.41 40
4103.55 40
4103.70 40
4103.85 41
4103.99 43
4104.14 45
4104.29 47
4104.43 49
4104.58 52
4104.73 54
4104.87 55
4105.02 57
4105.17 58
4105.32 58
4105.46 57
4105.61 54
4105.76 50
4105.90 45
4106.05 40
4106.20 35
4106.34 31
4106.49 28
4106.64 26
4106.78 26
4106.93 27
4107.08 30
4107.23 33
4107.37 37
4107.52 41
4107.67 46
4107.81 50
4107.96 54
4108.11 57
4108.25 59
4108.40 61
4108.55 61
4108.69 61
4108.84 61
4108.99 60
4109.14 60
4109.28 61
4109.43 62
4109.58 65
4109.72 68
4109.87 71
4110.02 73
4110.16 73
4110.31 71
4110.46 67
4110.61 61
4110.75 54
4110.90 47
4111.05 41
4111.19 37
4111.34 35
4111.49 35
4111.63 35
4111.78 36
4111.93 36
4112.08 35
4112.22 32
4112.37 29
4112.52 25
4112.66 22
4112.81 19
4112.96 18
4113.11 18
4113.25 18
4113.40 18
4113.55 18
4113.69 18
4113.84 16
4113.99 15
4114.13 13
4114.28 12
4114.43 12
4114.58 12
4114.72 13
4114.87 15
4115.02 17
4115.16 18
4115.31 18
4115.46 18
4115.61 16
4115.75 14
4115.90 12
4116.05 9
4116.19 6
4116.34 4
4116.49 3
4116.63 3
4116.78 5
4116.93 9
4117.08 13
4117.22 18
4117.37 23
4117.52 27
4117.66 28
4117.81 27
4117.96 25
4118.11 21
4118.25 16
4118.40 10
4118.55 5
4118.69 1
4118.84 0
4118.99 0
4119.14 0
4119.28 0
4119.43 0
4119.58 0
4119.72 0
4119.87 0
4120.02 4
4120.17 10
4120.31 16
4120.46 21
4120.61 25
4120.76 28
4120.90 30
4121.05 31
4121.20 32
4121.34 32
4121.49 31
4121.64 31
4121.79 30
4121.93 30
4122.08 30
4122.23 29
4122.37 29
4122.52 27
4122.67 25
4122.82 23
4122.96 20
4123.11 18
4123.26 17
4123.40 17
4123.55 16
4123.70 16
4123.85 16
4123.99 15
4124.14 13
4124.29 11
4124.44 11
4124.58 11
4124.73 14
4124.88 18
4125.02 24
4125.17 31
4125.32 39
4125.47 47
4125.61 54
4125.76 60
4125.91 65
4126.06 69
4126.20 72
4126.35 74
4126.50 74
4126.64 73
4126.79 71
4126.94 67
4127.09 63
4127.23 60
4127.38 57
4127.53 56
4127.68 58
4127.82 62
4127.97 67
4128.12 72
4128.26 75
4128.41 77
4128.56 76
4128.71 73
4128.85 68
4129.00 62
4129.15 57
4129.30 53
4129.44 50
4129.59 48
4129.74 47
4129.89 46
4130.03 44
4130.18 43
4130.33 41
4130.47 39
4130.62 38
4130.77 37
4130.92 37
4131.06 36
4131.21 36
4131.36 35
4131.51 34
4131.65 34
4131.80 36
4131.95 39
4132.10 44
4132.24 49
4132.39 55
4132.54 60
4132.69 62
4132.83 62
4132.98 59
4133.13 53
4133.28 46
4133.42 38
4133.57 30
4133.72 22
4133.86 16
4134.01 10
4134.16 5
4134.31 1
4134.45 0
4134.60 0
4134.75 0
4134.90 0
4135.04 0
4135.19 0
4135.34 0
4135.49 0
4135.63 2
4135.78 11
4135.93 21
4136.08 31
4136.22 41
4136.37 50
4136.52 58
4136.67 63
4136.81 66
4136.96 66
4137.11 63
4137.26 59
4137.40 53
4137.55 48
4137.70 44
4137.85 43
4137.99 43
4138.14 45
4138.29 49
4138.44 54
4138.58 60
4138.73 67
4138.88 74
4139.03 82
4139.17 89
4139.32 95
4139.47 99
4139.62 101
4139.76 101
4139.91 100
4140.06 98
4140.21 95
4140.35 93
4140.50 91
4140.65 90
4140.80 89
4140.94 89
4141.09 89
4141.24 89
4141.39 91
4141.53 93
4141.68 97
4141.83 101
4141.98 106
4142.12 112
4142.27 117
4142.42 122
4142.57 125
4142.71 127
4142.86 127
4143.01 126
4143.16 123
4143.30 119
4143.45 114
4143.60 108
4143.75 103
4143.90 98
4144.04 95
4144.19 94
4144.34 94
4144.49 96
4144.63 99
4144.78 102
4144.93 105
4145.08 106
4145.22 106
4145.37 105
4145.52 102
4145.67 99
4145.81 95
4145.96 92
4146.11 90
4146.26 87
4146.40 86
4146.55 84
4146.70 83
4146.85 82
4147.00 82
4147.14 83
4147.29 85
4147.44 87
4147.59 89
4147.73 91
4147.88 91
4148.03 90
4148.18 87
4148.32 84
4148.47 79
4148.62 75
4148.77 70
4148.91 67
4149.06 65
4149.21 63
4149.36 63
4149.51 64
4149.65 66
4149.80 69
4149.95 71
4150.10 72
4150.24 71
4150.39 67
4150.54 61
4150.69 53
4150.84 44
4150.98 36
4151.13 29
4151.28 25
4151.43 23
4151.57 22
4151.72 22
4151.87 22
4152.02 22
4152.16 21
4152.31 21
4152.46 21
4152.61 22
4152.76 24
4152.90 26
4153.05 28
4153.20 30
4153.35 31
4153.49 32
4153.64 34
4153.79 35
4153.94 37
4154.09 38
4154.23 40
4154.38 43
4154.53 45
4154.68 47
4154.82 50
4154.97 52
4155.12 55
4155.27 59
4155.42 62
4155.56 66
4155.71 69
4155.86 72
4156.01 75
4156.15 77
4156.30 79
4156.45 81
4156.60 81
4156.75 81
4156.89 80
4157.04 78
4157.19 75
4157.34 72
4157.49 71
4157.63 70
4157.78 70
4157.93 71
4158.08 73
4158.22 75
4158.37 76
4158.52 78
4158.67 78
4158.82 78
4158.96 79
4159.11 79
4159.26 80
4159.41 81
4159.56 83
4159.70 84
4159.85 85
4160.00 84
4160.15 83
4160.29 79
4160.44 75
4160.59 71
4160.74 67
4160.89 63
4161.03 60
4161.18 59
4161.33 61
4161.48 64
4161.63 68
4161.77 75
4161.92 81
4162.07 88
4162.22 94
4162.37 98
4162.51 100
4162.66 100
4162.81 99
4162.96 97
4163.10 94
4163.25 93
4163.40 92
4163.55 93
4163.70 95
4163.84 98
4163.99 101
4164.14 104
4164.29 105
4164.44 105
4164.58 104
4164.73 104
4164.88 104
4165.03 104
4165.18 105
4165.32 106
4165.47 107
4165.62 106
4165.77 104
4165.92 101
4166.06 98
4166.21 97
4166.36 96
4166.51 98
4166.66 100
4166.80 104
4166.95 107
4167.10 109
4167.25 110
4167.40 110
4167.54 108
4167.69 106
4167.84 104
4167.99 101
4168.14 99
4168.28 96
4168.43 94
4168.58 92
4168.73 89
4168.88 87
4169.02 85
4169.17 84
4169.32 82
4169.47 82
4169.62 82
4169.76 82
4169.91 83
4170.06 84
4170.21 85
4170.36 86
4170.51 87
4170.65 87
4170.80 87
4170.95 86
4171.10 85
4171.25 84
4171.39 84
4171.54 86
4171.69 89
4171.84 93
4171.99 96
4172.13 99
4172.28 99
4172.43 96
4172.58 90
4172.73 81
4172.87 73
4173.02 65
4173.17 60
4173.32 58
4173.47 59
4173.62 62
4173.76 66
4173.91 69
4174.06 70
4174.21 70
4174.36 66
4174.50 62
4174.65 57
4174.80 53
4174.95 50
4175.10 49
4175.24 47
4175.39 46
4175.54 46
4175.69 45
4175.84 45
4175.99 46
4176.13 49
4176.28 53
4176.43 58
4176.58 62
4176.73 66
4176.87 68
4177.02 70
4177.17 71
4177.32 73
4177.47 76
4177.62 80
4177.76 85
4177.91 91
4178.06 96
4178.21 99
4178.36 101
4178.50 100
4178.65 96
4178.80 91
4178.95 85
4179.10 80
4179.25 76
4179.39 75
4179.54 75
4179.69 77
4179.84 81
4179.99 85
4180.14 90
4180.28 95
4180.43 101
4180.58 107
4180.73 114
4180.88 122
4181.02 130
4181.17 136
4181.32 140
4181.47 142
4181.62 142
4181.77 140
4181.91 139
4182.06 139
4182.21 140
4182.36 145
4182.51 153
4182.66 162
4182.80 174
4182.95 187
4183.10 200
4183.25 213
4183.40 225
4183.55 236
4183.69 245
4183.84 251
4183.99 256
4184.14 258
4184.29 258
4184.44 257
4184.58 255
4184.73 252
4184.88 249
4185.03 246
4185.18 242
4185.33 238
4185.47 233
4185.62 227
4185.77 219
4185.92 211
4186.07 202
4186.22 192
4186.36 184
4186.51 178
4186.66 174
4186.81 173
4186.96 176
4187.11 180
4187.25 187
4187.40 195
4187.55 201
4187.70 206
4187.85 208
4188.00 208
4188.14 204
4188.29 198
4188.44 191
4188.59 183
4188.74 175
4188.89 169
4189.03 163
4189.18 160
4189.33 158
4189.48 158
4189.63 160
4189.78 163
4189.92 165
4190.07 165
4190.22 163
4190.37 159
4190.52 152
4190.67 143
4190.82 133
4190.96 124
4191.11 116
4191.26 111
4191.41 109
4191.56 109
4191.71 112
4191.85 115
4192.00 118
4192.15 120
4192.30 119
4192.45 116
4192.60 110
4192.74 104
4192.89 97
4193.04 92
4193.19 87
4193.34 85
4193.49 83
4193.64 83
4193.78 82
4193.93 81
4194.08 79
4194.23 76
4194.38 74
4194.53 71
4194.68 68
4194.82 67
4194.97 66
4195.12 67
4195.27 69
4195.42 72
4195.57 75
4195.71 78
4195.86 81
4196.01 81
4196.16 81
4196.31 79
4196.46 75
4196.61 72
4196.75 69
4196.90 67
4197.05 65
4197.20 64
4197.35 64
4197.50 64
4197.65 64
4197.79 64
4197.94 64
4198.09 63
4198.24 62
4198.39 60
4198.54 58
4198.69 54
4198.83 49
4198.98 43
4199.13 38
4199.28 33
4199.43 30
4199.58 29
4199.73 30
4199.87 34
4200.02 38
4200.17 44
4200.32 50
4200.47 55
4200.62 58
4200.77 60
4200.91 61
4201.06 60
4201.21 58
4201.36 55
4201.51 53
4201.66 52
4201.81 52
4201.95 54
4202.10 58
4202.25 62
4202.40 68
4202.55 73
4202.70 78
4202.85 80
4203.00 80
4203.14 78
4203.29 75
4203.44 70
4203.59 65
4203.74 62
4203.89 59
4204.04 58
4204.18 57
4204.33 57
4204.48 56
4204.63 55
4204.78 54
4204.93 51
4205.08 48
4205.23 44
4205.37 39
4205.52 34
4205.67 29
4205.82 22
4205.97 15
4206.12 8
4206.27 2
4206.41 0
4206.56 0
4206.71 0
4206.86 0
4207.01 0
4207.16 0
4207.31 0
4207.46 0
4207.60 3
4207.75 7
4207.90 11
4208.05 16
4208.20 21
4208.35 27
4208.50 34
4208.65 41
4208.79 47
4208.94 53
4209.09 56
4209.24 57
4209.39 57
4209.54 55
4209.69 52
4209.84 50
4209.98 49
4210.13 49
4210.28 49
4210.43 50
4210.58 51
4210.73 52
4210.88 53
4211.03 54
4211.17 55
4211.32 56
4211.47 58
4211.62 60
4211.77 63
4211.92 67
4212.07 72
4212.22 78
4212.37 85
4212.51 92
4212.66 98
4212.81 102
4212.96 105
4213.11 105
4213.26 103
4213.41 99
4213.56 95
4213.70 91
4213.85 88
4214.00 87
4214.15 87
4214.30 87
4214.45 88
4214.60 88
4214.75 88
4214.90 87
4215.04 86
4215.19 85
4215.34 84
4215.49 85
4215.64 87
4215.79 90
4215.94 94
4216.09 100
4216.24 106
4216.38 112
4216.53 117
4216.68 122
4216.83 127
4216.98 131
4217.13 134
4217.28 136
4217.43 137
4217.58 137
4217.72 136
4217.87 133
4218.02 130
4218.17 127
4218.32 124
4218.47 122
4218.62 121
4218.77 119
4218.92 118
4219.06 116
4219.21 113
4219.36 109
4219.51 105
4219.66 101
4219.81 97
4219.96 94
4220.11 91
4220.26 89
4220.40 88
4220.55 88
4220.70 89
4220.85 91
4221.00 94
4221.15 98
4221.30 101
4221.45 103
4221.60 103
4221.75 101
4221.89 98
4222.04 95
4222.19 92
4222.34 90
4222.49 90
4222.64 90
4222.79 90
4222.94 90
4223.09 89
4223.24 86
4223.38 82
4223.53 77
4223.68 72
4223.83 67
4223.98 63
4224.13 59
4224.28 55
4224.43 53
4224.58 51
4224.73 49
4224.87 47
4225.02 46
4225.17 46
4225.32 47
4225.47 49
4225.62 53
4225.77 59
4225.92 65
4226.07 70
4226.22 75
4226.36 77
4226.51 78
4226.66 78
4226.81 77
4226.96 75
4227.11 74
4227.26 73
4227.41 71
4227.56 69
4227.71 67
4227.86 63
4228.00 59
4228.15 54
4228.30 49
4228.45 44
4228.60 41
4228.75 39
4228.90 38
4229.05 40
4229.20 42
4229.35 46
4229.50 51
4229.64 55
4229.79 60
4229.94 64
4230.09 67
4230.24 70
4230.39 73
4230.54 74
4230.69 74
4230.84 73
4230.99 71
4231.14 67
4231.29 63
4231.43 59
4231.58 55
4231.73 52
4231.88 50
4232.03 49
4232.18 49
4232.33 49
4232.48 50
4232.63 51
4232.78 53
4232.93 55
4233.08 57
4233.22 59
4233.37 61
4233.52 63
4233.67 65
4233.82 66
4233.97 68
4234.12 69
4234.27 70
4234.42 70
4234.57 69
4234.72 68
4234.87 66
4235.01 63
4235.16 61
4235.31 59
4235.46 56
4235.61 53
4235.76 50
4235.91 46
4236.06 43
4236.21 41
4236.36 41
4236.51 42
4236.66 45
4236.81 48
4236.95 51
4237.10 52
4237.25 52
4237.40 51
4237.55 49
4237.70 47
4237.85 44
4238.00 41
4238.15 39
4238.30 37
4238.45 35
4238.60 36
4238.75 38
4238.89 43
4239.04 48
4239.19 54
4239.34 60
4239.49 64
4239.64 68
4239.79 70
4239.94 72
4240.09 74
4240.24 76
4240.39 80
4240.54 84
4240.69 88
4240.84 92
4240.99 94
4241.13 95
4241.28 94
4241.43 93
4241.58 91
4241.73 89
4241.88 88
4242.03 87
4242.18 86
4242.33 85
4242.48 82
4242.63 78
4242.78 72
4242.93 67
4243.08 62
4243.23 60
4243.37 59
4243.52 61
4243.67 63
4243.82 66
4243.97 68
4244.12 69
4244.27 69
4244.42 69
4244.57 70
4244.72 71
4244.87 74
4245.02 78
4245.17 82
4245.32 86
4245.47 89
4245.62 92
4245.76 93
4245.91 95
4246.06 96
4246.21 98
4246.36 99
4246.51 99
4246.66 97
4246.81 94
4246.96 89
4247.11 82
4247.26 74
4247.41 67
4247.56 59
4247.71 53
4247.86 46
4248.01 40
4248.16 34
4248.30 28
4248.45 23
4248.60 20
4248.75 18
4248.90 20
4249.05 24
4249.20 30
4249.35 38
4249.50 45
4249.65 51
4249.80 55
4249.95 57
4250.10 56
4250.25 53
4250.40 49
4250.55 44
4250.70 40
4250.85 36
4251.00 34
4251.14 32
4251.29 32
4251.44 32
4251.59 32
4251.74 33
4251.89 33
4252.04 34
4252.19 34
4252.34 34
4252.49 35
4252.64 36
4252.79 37
4252.94 39
4253.09 41
4253.24 43
4253.39 46
4253.54 47
4253.69 48
4253.84 48
4253.99 46
4254.14 44
4254.28 41
4254.43 38
4254.58 35
4254.73 34
4254.88 35
4255.03 37
4255.18 42
4255.33 48
4255.48 55
4255.63 62
4255.78 69
4255.93 76
4256.08 81
4256.23 85
4256.38 87
4256.53 88
4256.68 89
4256.83 89
4256.98 88
4257.13 88
4257.28 87
4257.43 86
4257.58 86
4257.72 86
4257.87 88
4258.02 90
4258.17 93
4258.32 97
4258.47 100
4258.62 101
4258.77 101
4258.92 99
4259.07 95
4259.22 90
4259.37 85
4259.52 81
4259.67 78
4259.82 76
4259.97 75
4260.12 74
4260.27 75
4260.42 75
4260.57 76
4260.72 76
4260.87 76
4261.02 75
4261.17 74
4261.32 71
4261.47 68
4261.62 64
4261.77 60
4261.92 57
4262.06 56
4262.21 56
4262.36 57
4262.51 60
4262.66 62
4262.81 64
4262.96 65
4263.11 64
4263.26 61
4263.41 56
4263.56 50
4263.71 45
4263.86 39
4264.01 35
4264.16 32
4264.31 31
4264.46 30
4264.61 30
4264.76 29
4264.91 29
4265.06 29
4265.21 31
4265.36 33
4265.51 38
4265.66 44
4265.81 51
4265.96 58
4266.11 64
4266.26 67
4266.41 67
4266.56 65
4266.71 62
4266.86 57
4267.01 52
4267.16 47
4267.31 43
4267.46 41
4267.60 39
4267.75 38
4267.90 39
4268.05 41
4268.20 44
4268.35 49
4268.50 53
4268.65 57
4268.80 60
4268.95 62
4269.10 61
4269.25 59
4269.40 54
4269.55 48
4269.70 41
4269.85 35
4270.00 30
4270.15 26
4270.30 25
4270.45 27
4270.60 30
4270.75 35
4270.90 40
4271.05 44
4271.20 46
4271.35 47
4271.50 45
4271.65 41
4271.80 37
4271.95 32
4272.10 28
4272.25 25
4272.40 21
4272.55 17
4272.70 13
4272.85 8
4273.00 3
4273.15 0
4273.30 0
4273.45 0
4273.60 0
4273.75 0
4273.90 0
4274.05 2
4274.20 4
4274.35 5
4274.50 5
4274.65 4
4274.80 2
4274.95 1
4275.10 1
4275.25 1
4275.40 3
4275.55 5
4275.70 6
4275.85 7
4276.00 7
4276.15 6
4276.30 5
4276.45 4
4276.60 4
4276.75 5
4276.90 6
4277.05 9
4277.20 11
4277.35 13
4277.50 14
4277.65 15
4277.80 14
4277.95 14
4278.10 14
4278.25 15
4278.40 18
4278.55 22
4278.70 26
4278.85 30
4279.00 33
4279.15 34
4279.30 34
4279.45 33
4279.60 32
4279.75 32
4279.90 32
4280.05 32
4280.20 32
4280.35 32
4280.50 31
4280.65 28
4280.80 25
4280.95 21
4281.10 16
4281.25 12
4281.40 8
4281.55 4
4281.70 1
4281.85 0
4282.00 0
4282.15 0
4282.30 0
4282.45 0
4282.60 0
4282.75 2
4282.90 5
4283.05 8
4283.20 12
4283.35 16
4283.50 20
4283.65 24
4283.80 29
4283.95 33
4284.10 38
4284.25 42
4284.40 45
4284.55 48
4284.70 51
4284.85 52
4285.00 55
4285.15 57
4285.30 61
4285.45 65
4285.60 69
4285.75 73
4285.90 76
4286.05 77
4286.20 76
4286.35 73
4286.50 67
4286.65 61
4286.80 56
4286.95 52
4287.10 51
4287.25 53
4287.40 57
4287.55 63
4287.70 69
4287.85 75
4288.00 78
4288.15 79
4288.30 78
4288.45 77
4288.60 75
4288.75 76
4288.90 79
4289.05 86
4289.20 96
4289.35 107
4289.50 117
4289.65 125
4289.80 129
4289.95 128
4290.10 125
4290.25 119
4290.40 112
4290.55 105
4290.70 99
4290.85 95
4291.00 91
4291.15 88
4291.30 86
4291.45 83
4291.60 81
4291.75 80
4291.90 79
4292.05 79
4292.20 80
4292.36 80
4292.51 79
4292.66 77
4292.81 74
4292.96 70
4293.11 65
4293.26 59
4293.41 52
4293.56 45
4293.71 38
4293.86 31
4294.01 23
4294.16 16
4294.31 11
4294.46 8
4294.61 7
4294.76 10
4294.91 14
4295.06 20
4295.21 26
4295.36 32
4295.51 36
4295.66 37
4295.81 37
4295.96 35
4296.11 32
4296.26 29
4296.41 25
4296.56 22
4296.71 21
4296.86 20
4297.01 21
4297.16 23
4297.31 25
4297.46 28
4297.61 29
4297.76 28
4297.91 24
4298.07 17
4298.22 8
4298.37 0
4298.52 0
4298.67 0
4298.82 0
4298.97 0
4299.12 0
4299.27 0
4299.42 0
4299.57 6
4299.72 13
4299.87 18
4300.02 21
4300.17 22
4300.32 20
4300.47 18
4300.62 15
4300.77 11
4300.92 8
4301.07 5
4301.22 3
4301.37 3
4301.52 5
4301.67 8
4301.82 12
4301.97 16
4302.12 19
4302.28 20
4302.43 20
4302.58 17
4302.73 13
4302.88 8
4303.03 4
4303.18 1
4303.33 0
4303.48 0
4303.63 0
4303.78 3
4303.93 7
4304.08 11
4304.23 16
4304.38 20
4304.53 23
4304.68 25
4304.83 26
4304.98 26
4305.13 26
4305.28 25
4305.43 25
4305.58 24
4305.73 23
4305.89 23
4306.04 24
4306.19 25
4306.34 27
4306.49 30
4306.64 33
4306.79 36
4306.94 38
4307.09 40
4307.24 41
4307.39 42
4307.54 42
4307.69 43
4307.84 43
4307.99 43
4308.14 42
4308.29 39
4308.44 36
4308.59 32
4308.74 28
4308.89 24
4309.05 21
4309.20 20
4309.35 19
4309.50 19
4309.65 19
4309.80 20
4309.95 20
4310.10 21
4310.25 23
4310.40 25
4310.55 28
4310.70 32
4310.85 37
4311.00 42
4311.15 47
4311.30 51
4311.45 56
4311.60 60
4311.75 65
4311.91 70
4312.06 75
4312.21 81
4312.36 87
4312.51 92
4312.66 97
4312.81 102
4312.96 105
4313.11 107
4313.26 108
4313.41 108
4313.56 108
4313.71 107
4313.86 107
4314.01 107
4314.16 108
4314.31 110
4314.47 113
4314.62 117
4314.77 122
4314.92 127
4315.07 132
4315.22 135
4315.37 138
4315.52 139
4315.67 139
4315.82 138
4315.97 137
4316.12 135
4316.27 133
4316.42 132
4316.57 129
4316.72 127
4316.88 124
4317.03 120
4317.18 116
4317.33 111
4317.48 106
4317.63 102
4317.78 97
4317.93 92
4318.08 86
4318.23 80
4318.38 73
4318.53 65
4318.68 58
4318.83 51
4318.98 46
4319.14 44
4319.29 44
4319.44 46
4319.59 49
4319.74 52
4319.89 55
4320.04 57
4320.19 56
4320.34 54
4320.49 51
4320.64 47
4320.79 43
4320.94 40
4321.09 37
4321.25 35
4321.40 33
4321.55 31
4321.70 30
4321.85 28
4322.00 26
4322.15 24
4322.30 21
4322.45 18
4322.60 15
4322.75 12
4322.90 9
4323.05 8
4323.20 7
4323.36 8
4323.51 11
4323.66 15
4323.81 19
4323.96 23
4324.11 27
4324.26 30
4324.41 31
4324.56 30
4324.71 28
4324.86 25
4325.01 22
4325.16 19
4325.32 17
4325.47 17
4325.62 19
4325.77 24
4325.92 32
4326.07 41
4326.22 53
4326.37 65
4326.52 77
4326.67 88
4326.82 97
4326.97 104
4327.13 107
4327.28 108
4327.43 105
4327.58 102
4327.73 97
4327.88 93
4328.03 89
4328.18 85
4328.33 83
4328.48 80
4328.63 78
4328.78 74
4328.94 71
4329.09 67
4329.24 63
4329.39 59
4329.54 57
4329.69 56
4329.84 57
4329.99 59
4330.14 62
4330.29 64
4330.44 65
4330.60 64
4330.75 63
4330.90 60
4331.05 58
4331.20 57
4331.35 58
4331.50 60
4331.65 63
4331.80 66
4331.95 69
4332.10 70
4332.25 69
4332.41 66
4332.56 62
4332.71 57
4332.86 52
4333.01 48
4333.16 44
4333.31 42
4333.46 41
4333.61 40
4333.76 40
4333.92 40
4334.07 39
4334.22 38
4334.37 37
4334.52 35
4334.67 34
4334.82 33
4334.97 32
4335.12 33
4335.27 34
4335.42 36
4335.58 39
4335.73 41
4335.88 43
4336.03 44
4336.18 43
4336.33 42
4336.48 41
4336.63 39
4336.78 38
4336.93 37
4337.09 37
4337.24 36
4337.39 35
4337.54 32
4337.69 29
4337.84 24
4337.99 18
4338.14 12
4338.29 6
4338.44 1
4338.60 0
4338.75 0
4338.90 0
4339.05 0
4339.20 0
4339.35 2
4339.50 3
4339.65 4
4339.80 5
4339.95 4
4340.11 2
4340.26 1
4340.41 0
4340.56 0
4340.71 0
4340.86 0
4341.01 0
4341.16 0
4341.31 0
4341.47 1
4341.62 6
4341.77 12
4341.92 19
4342.07 27
4342.22 34
4342.37 41
4342.52 46
4342.67 48
4342.83 49
4342.98 49
4343.13 47
4343.28 45
4343.43 43
4343.58 42
4343.73 40
4343.88 39
4344.03 37
4344.19 35
4344.34 34
4344.49 32
4344.64 31
4344.79 30
4344.94 30
4345.09 31
4345.24 33
4345.39 36
4345.55 40
4345.70 44
4345.85 48
4346.00 52
4346.15 55
4346.30 57
4346.45 58
4346.60 59
4346.75 60
4346.91 60
4347.06 61
4347.21 62
4347.36 64
4347.51 65
4347.66 65
4347.81 64
4347.96 62
4348.12 59
4348.27 54
4348.42 50
4348.57 46
4348.72 42
4348.87 40
4349.02 37
4349.17 35
4349.33 33
4349.48 30
4349.63 28
4349.78 26
4349.93 25
4350.08 26
4350.23 28
4350.38 31
4350.53 36
4350.69 40
4350.84 45
4350.99 49
4351.14 52
4351.29 55
4351.44 58
4351.59 60
4351.74 61
4351.90 61
4352.05 61
4352.20 60
4352.35 59
4352.50 57
4352.65 56
4352.80 55
4352.95 55
4353.11 56
4353.26 57
4353.41 59
4353.56 61
4353.71 62
4353.86 63
4354.01 63
4354.17 61
4354.32 59
4354.47 56
4354.62 53
4354.77 51
4354.92 51
4355.07 52
4355.22 55
4355.38 58
4355.53 61
4355.68 64
4355.83 67
4355.98 67
4356.13 67
4356.28 66
4356.43 64
4356.59 60
4356.74 56
4356.89 52
4357.04 48
4357.19 46
4357.34 45
4357.49 46
4357.65 48
4357.80 53
4357.95 58
4358.10 64
4358.25 69
4358.40 74
4358.55 78
4358.71 81
4358.86 83
4359.01 84
4359.16 84
4359.31 82
4359.46 81
4359.61 80
4359.76 80
4359.92 82
4360.07 85
4360.22 89
4360.37 92
4360.52 95
4360.67 96
4360.82 95
4360.98 92
4361.13 87
4361.28 81
4361.43 74
4361.58 67
4361.73 59
4361.88 52
4362.04 45
4362.19 40
4362.34 36
4362.49 35
4362.64 35
4362.79 38
4362.94 42
4363.10 46
4363.25 50
4363.40 54
4363.55 56
4363.70 56
4363.85 55
4364.00 52
4364.16 49
4364.31 46
4364.46 44
4364.61 43
4364.76 45
4364.91 48
4365.07 54
4365.22 61
4365.37 70
4365.52 78
4365.67 87
4365.82 93
4365.97 98
4366.13 101
4366.28 102
4366.43 101
4366.58 100
4366.73 100
4366.88 100
4367.03 100
4367.19 101
4367.34 101
4367.49 101
4367.64 101
4367.79 101
4367.94 101
4368.10 103
4368.25 108
4368.40 114
4368.55 121
4368.70 128
4368.85 135
4369.00 139
4369.16 141
4369.31 141
4369.46 140
4369.61 139
4369.76 138
4369.91 138
4370.07 139
4370.22 138
4370.37 136
4370.52 132
4370.67 125
4370.82 116
4370.98 106
4371.13 96
4371.28 87
4371.43 80
4371.58 74
4371.73 70
4371.88 68
4372.04 68
4372.19 69
4372.34 72
4372.49 78
4372.64 85
4372.79 92
4372.95 99
4373.10 104
4373.25 106
4373.40 106
4373.55 104
4373.70 100
4373.86 95
4374.01 90
4374.16 85
4374.31 80
4374.46 75
4374.61 70
4374.77 65
4374.92 61
4375.07 58
4375.22 56
4375.37 57
4375.52 58
4375.68 62
4375.83 65
4375.98 69
4376.13 72
4376.28 74
4376.43 75
4376.59 74
4376.74 73
4376.89 70
4377.04 66
4377.19 62
4377.34 59
4377.50 57
4377.65 55
4377.80 55
4377.95 56
4378.10 56
4378.25 57
4378.41 56
4378.56 54
4378.71 51
4378.86 48
4379.01 45
4379.16 44
4379.32 44
4379.47 47
4379.62 51
4379.77 56
4379.92 61
4380.08 64
4380.23 67
4380.38 67
4380.53 66
4380.68 65
4380.83 64
4380.99 65
4381.14 67
4381.29 70
4381.44 73
4381.59 75
4381.74 77
4381.90 76
4382.05 74
4382.20 71
4382.35 67
4382.50 64
4382.66 62
4382.81 61
4382.96 60
4383.11 60
4383.26 60
4383.41 59
4383.57 58
4383.72 57
4383.87 57
4384.02 57
4384.17 59
4384.32 62
4384.48 65
4384.63 70
4384.78 75
4384.93 81
4385.08 87
4385.24 92
4385.39 97
4385.54 101
4385.69 105
4385.84 108
4386.00 111
4386.15 112
4386.30 112
4386.45 111
4386.60 109
4386.75 107
4386.91 104
4387.06 100
4387.21 97
4387.36 93
4387.51 90
4387.67 87
4387.82 84
4387.97 81
4388.12 77
4388.27 73
4388.43 68
4388.58 63
4388.73 59
4388.88 54
4389.03 51
4389.18 48
4389.34 47
4389.49 46
4389.64 46
4389.79 47
4389.94 49
4390.10 51
4390.25 55
4390.40 59
4390.55 64
4390.70 69
4390.86 73
4391.01 76
4391.16 79
4391.31 80
4391.46 80
4391.62 80
4391.77 80
4391.92 80
4392.07 79
4392.22 78
4392.38 77
4392.53 75
4392.68 74
4392.83 73
4392.98 73
4393.13 74
4393.29 77
4393.44 79
4393.59 81
4393.74 82
4393.89 82
4394.05 81
4394.20 79
4394.35 77
4394.50 76
4394.65 75
4394.81 75
4394.96 74
4395.11 73
4395.26 72
4395.41 69
4395.57 67
4395.72 65
4395.87 63
4396.02 64
4396.17 65
4396.33 68
4396.48 70
4396.63 71
4396.78 69
4396.93 66
4397.09 60
4397.24 53
4397.39 46
4397.54 39
4397.70 33
4397.85 29
4398.00 27
4398.15 27
4398.30 27
4398.46 28
4398.61 30
4398.76 31
4398.91 32
4399.06 33
4399.22 35
4399.37 37
4399.52 39
4399.67 42
4399.82 46
4399.98 50
4400.13 55
4400.28 58
4400.43 59
4400.58 59
4400.74 56
4400.89 52
4401.04 45
4401.19 38
4401.35 30
4401.50 21
4401.65 13
4401.80 4
4401.95 0
4402.11 0
4402.26 0
4402.41 0
4402.56 0
4402.71 0
4402.87 0
4403.02 0
4403.17 3
4403.32 7
4403.48 10
4403.63 14
4403.78 18
4403.93 22
4404.08 26
4404.24 30
4404.39 33
4404.54 36
4404.69 38
4404.84 39
4405.00 39
4405.15 38
4405.30 36
4405.45 35
4405.61 33
4405.76 33
4405.91 32
4406.06 32
4406.21 31
4406.37 30
4406.52 29
4406.67 28
4406.82 26
4406.98 24
4407.13 22
4407.28 20
4407.43 18
4407.58 17
4407.74 15
4407.89 14
4408.04 13
4408.19 11
4408.35 8
4408.50 4
4408.65 0
4408.80 0
4408.95 0
4409.11 0
4409.26 0
4409.41 0
4409.56 3
4409.72 12
4409.87 22
4410.02 32
4410.17 41
4410.32 48
4410.48 53
4410.63 56
4410.78 58
4410.93 60
4411.09 61
4411.24 64
4411.39 67
4411.54 71
4411.69 74
4411.85 76
4412.00 77
4412.15 77
4412.30 75
4412.46 73
4412.61 70
4412.76 67
4412.91 65
4413.07 65
4413.22 67
4413.37 71
4413.52 77
4413.67 85
4413.83 94
4413.98 104
4414.13 113
4414.28 120
4414.44 126
4414.59 131
4414.74 133
4414.89 135
4415.05 136
4415.20 136
4415.35 136
4415.50 135
4415.66 134
4415.81 132
4415.96 129
4416.11 125
4416.26 121
4416.42 117
4416.57 112
4416.72 109
4416.87 107
4417.03 106
4417.18 108
4417.33 111
4417.48 115
4417.64 118
4417.79 121
4417.94 123
4418.09 125
4418.25 126
4418.40 129
4418.55 132
4418.70 136
4418.86 139
4419.01 142
4419.16 142
4419.31 138
4419.47 133
4419.62 126
4419.77 119
4419.92 112
4420.07 108
4420.23 106
4420.38 107
4420.53 108
4420.68 110
4420.84 112
4420.99 113
4421.14 114
4421.29 115
4421.45 114
4421.60 113
4421.75 112
4421.90 110
4422.06 108
4422.21 106
4422.36 104
4422.51 102
4422.67 101
4422.82 101
4422.97 102
4423.12 103
4423.28 105
4423.43 106
4423.58 109
4423.73 111
4423.89 114
4424.04 117
4424.19 120
4424.34 123
4424.50 125
4424.65 126
4424.80 127
4424.95 126
4425.11 124
4425.26 121
4425.41 118
4425.56 115
4425.72 114
4425.87 115
4426.02 118
4426.17 124
4426.33 132
4426.48 143
4426.63 154
4426.78 165
4426.94 175
4427.09 182
4427.24 187
4427.39 188
4427.55 186
4427.70 181
4427.85 174
4428.01 166
4428.16 158
4428.31 151
4428.46 146
4428.62 142
4428.77 139
4428.92 138
4429.07 137
4429.23 136
4429.38 134
4429.53 130
4429.68 125
4429.84 120
4429.99 113
4430.14 107
4430.29 102
4430.45 99
4430.60 98
4430.75 98
4430.90 101
4431.06 104
4431.21 107
4431.36 109
4431.52 112
4431.67 113
4431.82 115
4431.97 117
4432.13 119
4432.28 122
4432.43 126
4432.58 129
4432.74 133
4432.89 135
4433.04 137
4433.19 139
4433.35 141
4433.50 142
4433.65 144
4433.80 146
4433.96 148
4434.11 149
4434.26 148
4434.42 146
4434.57 143
4434.72 138
4434.87 133
4435.03 126
4435.18 120
4435.33 113
4435.48 107
4435.64 101
4435.79 96
4435.94 91
4436.10 88
4436.25 86
4436.40 86
4436.55 87
4436.71 90
4436.86 94
4437.01 99
4437.16 105
4437.32 110
4437.47 115
4437.62 119
4437.78 123
4437.93 124
4438.08 124
4438.23 121
4438.39 116
4438.54 108
4438.69 98
4438.84 88
4439.00 77
4439.15 68
4439.30 61
4439.46 57
4439.61 56
4439.76 57
4439.91 62
4440.07 69
4440.22 77
4440.37 85
4440.53 94
4440.68 102
4440.83 108
4440.98 112
4441.14 114
4441.29 112
4441.44 108
4441.59 103
4441.75 96
4441.90 89
4442.05 83
4442.21 77
4442.36 72
4442.51 68
4442.66 65
4442.82 63
4442.97 62
4443.12 61
4443.28 61
4443.43 61
4443.58 62
4443.73 61
4443.89 60
4444.04 57
4444.19 55
4444.35 52
4444.50 50
4444.65 50
4444.80 53
4444.96 57
4445.11 62
4445.26 68
4445.42 73
4445.57 77
4445.72 79
4445.87 79
4446.03 78
4446.18 76
4446.33 76
4446.49 76
4446.64 79
4446.79 81
4446.94 83
4447.10 83
4447.25 81
4447.40 75
4447.56 67
4447.71 57
4447.86 45
4448.01 34
4448.17 24
4448.32 15
4448.47 7
4448.63 0
4448.78 0
4448.93 0
4449.09 0
4449.24 0
4449.39 0
4449.54 0
4449.70 0
4449.85 0
4450.00 4
4450.16 8
4450.31 13
4450.46 16
4450.61 20
4450.77 24
4450.92 28
4451.07 31
4451.23 34
4451.38 35
4451.53 34
4451.69 32
4451.84 28
4451.99 23
4452.14 18
4452.30 13
4452.45 9
4452.60 6
4452.76 5
4452.91 4
4453.06 4
4453.22 6
4453.37 8
4453.52 11
4453.67 15
4453.83 19
4453.98 23
4454.13 26
4454.29 28
4454.44 29
4454.59 29
4454.75 29
4454.90 29
4455.05 30
4455.20 32
4455.36 34
4455.51 38
4455.66 41
4455.82 45
4455.97 50
4456.12 54
4456.28 59
4456.43 63
4456.58 68
4456.74 71
4456.89 74
4457.04 76
4457.19 78
4457.35 78
4457.50 78
4457.65 76
4457.81 74
4457.96 71
4458.11 67
4458.27 62
4458.42 56
4458.57 50
4458.73 44
4458.88 38
4459.03 32
4459.18 28
4459.34 24
4459.49 22
4459.64 22
4459.80 23
4459.95 26
4460.10 31
4460.26 38
4460.41 45
4460.56 52
4460.72 59
4460.87 66
4461.02 73
4461.18 79
4461.33 84
4461.48 88
4461.64 92
4461.79 94
4461.94 94
4462.09 91
4462.25 85
4462.40 76
4462.55 66
4462.71 56
4462.86 46
4463.01 38
4463.17 32
4463.32 29
4463.47 28
4463.63 29
4463.78 31
4463.93 33
4464.09 36
4464.24 40
4464.39 44
4464.55 50
4464.70 58
4464.85 66
4465.01 76
4465.16 85
4465.31 93
4465.46 98
4465.62 101
4465.77 100
4465.92 98
4466.08 94
4466.23 90
4466.38 86
4466.54 83
4466.69 80
4466.84 78
4467.00 77
4467.15 77
4467.30 79
4467.46 83
4467.61 89
4467.76 98
4467.92 108
4468.07 119
4468.22 128
4468.38 135
4468.53 138
4468.68 137
4468.84 132
4468.99 125
4469.14 117
4469.30 111
4469.45 107
4469.60 106
4469.76 109
4469.91 115
4470.06 122
4470.22 129
4470.37 135
4470.52 139
4470.68 141
4470.83 141
4470.98 140
4471.14 137
4471.29 135
4471.44 133
4471.60 131
4471.75 131
4471.90 131
4472.06 131
4472.21 132
4472.36 132
4472.52 131
4472.67 131
4472.82 130
4472.98 129
4473.13 127
4473.28 125
4473.44 123
4473.59 121
4473.74 119
4473.90 118
4474.05 117
4474.20 117
4474.36 118
4474.51 119
4474.66 119
4474.82 120
4474.97 119
4475.12 118
4475.28 117
4475.43 116
4475.58 116
4475.74 116
4475.89 116
4476.04 116
4476.20 116
4476.35 115
4476.50 113
4476.66 110
4476.81 108
4476.96 106
4477.12 105
4477.27 105
4477.42 107
4477.58 109
4477.73 112
4477.88 114
4478.04 115
4478.19 115
4478.34 113
4478.50 110
4478.65 107
4478.80 104
4478.96 103
4479.11 103
4479.26 106
4479.42 112
4479.57 120
4479.73 131
4479.88 142
4480.03 155
4480.19 169
4480.34 184
4480.49 199
4480.65 214
4480.80 229
4480.95 245
4481.11 259
4481.26 274
4481.41 289
4481.57 307
4481.72 328
4481.87 353
4482.03 383
4482.18 417
4482.33 455
4482.49 495
4482.64 534
4482.80 573
4482.95 612
4483.10 649
4483.26 687
4483.41 727
4483.56 768
4483.72 811
4483.87 856
4484.02 901
4484.18 946
4484.33 990
4484.48 1034
4484.64 1077
4484.79 1123
4484.94 1172
4485.10 1226
4485.25 1287
4485.41 1353
4485.56 1422
4485.71 1495
4485.87 1567
4486.02 1637
4486.17 1704
4486.33 1766
4486.48 1823
4486.63 1873
4486.79 1917
4486.94 1955
4487.09 1985
4487.25 2007
4487.40 2024
4487.56 2033
4487.71 2037
4487.86 2034
4488.02 2024
4488.17 2009
4488.32 1987
4488.48 1960
4488.63 1928
4488.78 1892
4488.94 1852
4489.09 1808
4489.24 1761
4489.40 1710
4489.55 1656
4489.71 1601
4489.86 1546
4490.01 1492
4490.17 1441
4490.32 1393
4490.47 1346
4490.63 1301
4490.78 1254
4490.94 1204
4491.09 1152
4491.24 1097
4491.40 1041
4491.55 983
4491.70 927
4491.86 872
4492.01 820
4492.16 769
4492.32 720
4492.47 674
4492.63 630
4492.78 589
4492.93 551
4493.09 516
4493.24 483
4493.39 452
4493.55 423
4493.70 396
4493.85 370
4494.01 345
4494.16 323
4494.32 302
4494.47 283
4494.62 266
4494.78 249
4494.93 232
4495.08 216
4495.24 201
4495.39 188
4495.55 177
4495.70 168
4495.85 163
4496.01 161
4496.16 162
4496.31 164
4496.47 167
4496.62 171
4496.78 175
4496.93 178
4497.08 180
4497.24 181
4497.39 179
4497.54 175
4497.70 169
4497.85 161
4498.01 153
4498.16 146
4498.31 140
4498.47 136
4498.62 134
4498.77 134
4498.93 134
4499.08 134
4499.24 132
4499.39 127
4499.54 121
4499.70 112
4499.85 103
4500.01 94
4500.16 86
4500.31 80
4500.47 75
4500.62 71
4500.77 69
4500.93 67
4501.08 65
4501.24 65
4501.39 64
4501.54 64
4501.70 63
4501.85 61
4502.00 59
4502.16 54
4502.31 48
4502.47 41
4502.62 33
4502.77 27
4502.93 21
4503.08 18
4503.24 16
4503.39 17
4503.54 20
4503.70 23
4503.85 27
4504.01 31
4504.16 36
4504.31 39
4504.47 43
4504.62 47
4504.77 51
4504.93 54
4505.08 56
4505.24 58
4505.39 58
4505.54 57
4505.70 55
4505.85 53
4506.01 50
4506.16 47
4506.31 44
4506.47 41
4506.62 38
4506.78 35
4506.93 31
4507.08 27
4507.24 22
4507.39 18
4507.54 14
4507.70 11
4507.85 9
4508.01 8
4508.16 9
4508.31 11
4508.47 14
4508.62 19
4508.78 24
4508.93 28
4509.08 33
4509.24 36
4509.39 38
4509.55 39
4509.70 39
4509.85 40
4510.01 41
4510.16 43
4510.32 45
4510.47 48
4510.62 51
4510.78 55
4510.93 57
4511.09 59
4511.24 61
4511.39 61
4511.55 60
4511.70 58
4511.86 54
4512.01 48
4512.16 42
4512.32 35
4512.47 30
4512.63 27
4512.78 27
4512.93 30
4513.09 35
4513.24 42
4513.40 50
4513.55 57
4513.70 62
4513.86 65
4514.01 65
4514.17 63
4514.32 60
4514.47 57
4514.63 55
4514.78 53
4514.94 53
4515.09 54
4515.25 55
4515.40 55
4515.55 55
4515.71 55
4515.86 54
4516.02 52
4516.17 51
4516.32 49
4516.48 47
4516.63 45
4516.79 42
4516.94 40
4517.09 37
4517.25 34
4517.40 31
4517.56 28
4517.71 25
4517.86 20
4518.02 15
4518.17 8
4518.33 1
4518.48 0
4518.64 0
4518.79 0
4518.94 0
4519.10 0
4519.25 0
4519.41 0
4519.56 0
4519.71 7
4519.87 15
4520.02 23
4520.18 28
4520.33 32
4520.49 33
4520.64 31
4520.79 26
4520.95 20
4521.10 13
4521.26 7
4521.41 1
4521.56 0
4521.72 0
4521.87 0
4522.03 0
4522.18 0
4522.34 1
4522.49 5
4522.64 9
4522.80 13
4522.95 15
4523.11 15
4523.26 13
4523.41 9
4523.57 5
4523.72 1
4523.88 0
4524.03 0
4524.19 0
4524.34 1
4524.49 7
4524.65 13
4524.80 21
4524.96 28
4525.11 35
4525.27 42
4525.42 48
4525.57 53
4525.73 58
4525.88 61
4526.04 63
4526.19 64
4526.35 63
4526.50 62
4526.65 59
4526.81 56
4526.96 54
4527.12 52
4527.27 51
4527.42 51
4527.58 52
4527.73 53
4527.89 54
4528.04 55
4528.20 57
4528.35 58
4528.50 60
4528.66 63
4528.81 66
4528.97 70
4529.12 73
4529.28 77
4529.43 79
4529.59 79
4529.74 77
4529.89 73
4530.05 68
4530.20 61
4530.36 53
4530.51 47
4530.67 41
4530.82 37
4530.97 35
4531.13 33
4531.28 31
4531.44 29
4531.59 28
4531.75 26
4531.90 26
4532.05 27
4532.21 30
4532.36 35
4532.52 42
4532.67 48
4532.83 54
4532.98 58
4533.13 60
4533.29 60
4533.44 58
4533.60 57
4533.75 56
4533.91 56
4534.06 58
4534.22 62
4534.37 68
4534.52 75
4534.68 83
4534.83 91
4534.99 99
4535.14 105
4535.30 109
4535.45 110
4535.61 108
4535.76 102
4535.91 95
4536.07 86
4536.22 78
4536.38 71
4536.53 66
4536.69 63
4536.84 60
4537.00 58
4537.15 55
4537.30 51
4537.46 47
4537.61 43
4537.77 41
4537.92 40
4538.08 40
4538.23 41
4538.39 42
4538.54 43
4538.69 43
4538.85 42
4539.00 39
4539.16 37
4539.31 35
4539.47 33
4539.62 32
4539.78 32
4539.93 33
4540.08 33
4540.24 32
4540.39 30
4540.55 28
4540.70 24
4540.86 18
4541.01 13
4541.17 7
4541.32 2
4541.48 0
4541.63 0
4541.78 0
4541.94 0
4542.09 0
4542.25 0
4542.40 0
4542.56 0
4542.71 3
4542.87 8
4543.02 13
4543.17 17
4543.33 18
4543.48 18
4543.64 16
4543.79 13
4543.95 9
4544.10 7
4544.26 5
4544.41 6
4544.57 8
4544.72 11
4544.88 14
4545.03 17
4545.18 19
4545.34 20
4545.49 19
4545.65 17
4545.80 15
4545.96 12
4546.11 9
4546.27 7
4546.42 7
4546.58 8
4546.73 10
4546.88 13
4547.04 16
4547.19 19
4547.35 21
4547.50 22
4547.66 23
4547.81 24
4547.97 26
4548.12 27
4548.28 28
4548.43 29
4548.59 28
4548.74 25
4548.89 21
4549.05 16
4549.20 11
4549.36 6
4549.51 3
4549.67 1
4549.82 1
4549.98 3
4550.13 6
4550.29 10
4550.44 14
4550.60 19
4550.75 25
4550.91 31
4551.06 37
4551.21 43
4551.37 48
4551.52 53
4551.68 56
4551.83 59
4551.99 61
4552.14 63
4552.30 64
4552.45 67
4552.61 69
4552.76 72
4552.92 74
4553.07 75
4553.23 77
4553.38 78
4553.54 80
4553.69 82
4553.84 85
4554.00 88
4554.15 91
4554.31 93
4554.46 96
4554.62 99
4554.77 102
4554.93 106
4555.08 109
4555.24 113
4555.39 116
4555.55 117
4555.70 117
4555.86 114
4556.01 111
4556.17 106
4556.32 100
4556.48 95
4556.63 91
4556.79 88
4556.94 87
4557.09 87
4557.25 89
4557.40 91
4557.56 94
4557.71 97
4557.87 99
4558.02 101
4558.18 103
4558.33 104
4558.49 105
4558.64 106
4558.80 107
4558.95 107
4559.11 107
4559.26 106
4559.42 104
4559.57 102
4559.73 99
4559.88 95
4560.04 90
4560.19 84
4560.35 77
4560.50 70
4560.66 62
4560.81 54
4560.96 47
4561.12 41
4561.27 36
4561.43 33
4561.58 30
4561.74 28
4561.89 27
4562.05 26
4562.20 25
4562.36 24
4562.51 22
4562.67 20
4562.82 18
4562.98 16
4563.13 14
4563.29 14
4563.44 15
4563.60 17
4563.75 20
4563.91 24
4564.06 29
4564.22 34
4564.37 40
4564.53 47
4564.68 52
4564.84 57
4564.99 60
4565.15 63
4565.30 65
4565.46 67
4565.61 70
4565.77 73
4565.92 77
4566.08 79
4566.23 81
4566.39 80
4566.54 78
4566.70 74
4566.85 69
4567.01 65
4567.16 60
4567.32 57
4567.47 53
4567.63 49
4567.78 45
4567.94 40
4568.09 34
4568.25 28
4568.40 22
4568.56 16
4568.71 11
4568.87 6
4569.02 3
4569.18 0
4569.33 0
4569.49 0
4569.64 0
4569.80 0
4569.95 0
4570.11 0
4570.26 0
4570.42 1
4570.57 2
4570.73 2
4570.88 2
4571.04 3
4571.19 3
4571.35 4
4571.50 5
4571.66 8
4571.81 10
4571.97 13
4572.12 14
4572.28 15
4572.43 14
4572.59 13
4572.74 11
4572.90 9
4573.05 8
4573.21 8
4573.36 10
4573.52 12
4573.67 15
4573.83 17
4573.98 19
4574.14 21
4574.29 22
4574.45 23
4574.60 24
4574.76 26
4574.91 27
4575.07 27
4575.22 27
4575.38 27
4575.53 27
4575.69 28
4575.84 28
4576.00 29
4576.15 29
4576.31 31
4576.46 33
4576.62 35
4576.77 39
4576.93 43
4577.08 47
4577.24 50
4577.39 51
4577.55 49
4577.70 45
4577.86 39
4578.01 31
4578.17 25
4578.32 20
4578.48 19
4578.63 20
4578.79 23
4578.95 27
4579.10 31
4579.26 33
4579.41 32
4579.57 30
4579.72 27
4579.88 22
4580.03 18
4580.19 14
4580.34 10
4580.50 6
4580.65 2
4580.81 0
4580.96 0
4581.12 0
4581.27 0
4581.43 0
4581.58 0
4581.74 3
4581.89 9
4582.05 15
4582.20 18
4582.36 20
4582.51 20
4582.67 19
4582.82 18
4582.98 17
4583.14 17
4583.29 17
4583.45 18
4583.60 17
4583.76 16
4583.91 13
4584.07 9
4584.22 6
4584.38 3
4584.53 1
4584.69 0
4584.84 0
4585.00 0
4585.15 0
4585.31 0
4585.46 0
4585.62 0
4585.77 0
4585.93 0
4586.08 1
4586.24 6
4586.40 13
4586.55 19
4586.71 26
4586.86 32
4587.02 36
4587.17 39
4587.33 40
4587.48 40
4587.64 38
4587.79 34
4587.95 28
4588.10 23
4588.26 18
4588.41 15
4588.57 14
4588.72 15
4588.88 19
4589.04 24
4589.19 29
4589.35 33
4589.50 35
4589.66 35
4589.81 33
4589.97 29
4590.12 25
4590.28 20
4590.43 17
4590.59 15
4590.74 15
4590.90 17
4591.05 20
4591.21 24
4591.37 28
4591.52 33
4591.68 38
4591.83 43
4591.99 46
4592.14 49
4592.30 50
4592.45 50
4592.61 49
4592.76 47
4592.92 46
4593.07 44
4593.23 43
4593.39 41
4593.54 38
4593.70 34
4593.85 29
4594.01 23
4594.16 15
4594.32 8
4594.47 1
4594.63 0
4594.78 0
4594.94 0
4595.10 0
4595.25 0
4595.41 0
4595.56 0
4595.72 0
4595.87 2
4596.03 6
4596.18 10
4596.34 13
4596.49 15
4596.65 16
4596.81 16
4596.96 15
4597.12 14
4597.27 12
4597.43 12
4597.58 13
4597.74 16
4597.89 20
4598.05 26
4598.20 32
4598.36 38
4598.52 42
4598.67 46
4598.83 47
4598.98 48
4599.14 48
4599.29 47
4599.45 47
4599.60 47
4599.76 48
4599.91 49
4600.07 50
4600.23 51
4600.38 51
4600.54 51
4600.69 51
4600.85 49
4601.00 48
4601.16 47
4601.31 45
4601.47 44
4601.63 43
4601.78 43
4601.94 44
4602.09 46
4602.25 50
4602.40 55
4602.56 61
4602.71 67
4602.87 71
4603.03 75
4603.18 76
4603.34 77
4603.49 78
4603.65 78
4603.80 79
4603.96 80
4604.11 81
4604.27 82
4604.43 83
4604.58 84
4604.74 85
4604.89 86
4605.05 87
4605.20 88
4605.36 87
4605.51 86
4605.67 83
4605.83 78
4605.98 73
4606.14 67
4606.29 61
4606.45 57
4606.60 53
4606.76 51
4606.92 49
4607.07 47
4607.23 46
4607.38 45
4607.54 44
4607.69 44
4607.85 44
4608.00 45
4608.16 47
4608.32 50
4608.47 53
4608.63 55
4608.78 58
4608.94 61
4609.09 63
4609.25 65
4609.41 68
4609.56 71
4609.72 74
4609.87 77
4610.03 80
4610.18 82
4610.34 83
4610.50 83
4610.65 83
4610.81 82
4610.96 82
4611.12 83
4611.27 83
4611.43 84
4611.59 85
4611.74 86
4611.90 87
4612.05 88
4612.21 89
4612.36 90
4612.52 90
4612.68 89
4612.83 88
4612.99 87
4613.14 85
4613.30 84
4613.45 84
4613.61 85
4613.77 86
4613.92 88
4614.08 91
4614.23 93
4614.39 95
4614.54 97
4614.70 98
4614.86 100
4615.01 102
4615.17 105
4615.32 107
4615.48 110
4615.63 112
4615.79 113
4615.95 114
4616.10 114
4616.26 113
4616.41 112
4616.57 110
4616.72 108
4616.88 106
4617.04 105
4617.19 104
4617.35 105
4617.50 105
4617.66 106
4617.82 106
4617.97 106
4618.13 106
4618.28 106
4618.44 108
4618.59 109
4618.75 112
4618.91 114
4619.06 116
4619.22 118
4619.37 118
4619.53 118
4619.69 116
4619.84 115
4620.00 115
4620.15 115
4620.31 117
4620.46 120
4620.62 124
4620.78 129
4620.93 134
4621.09 139
4621.24 143
4621.40 145
4621.56 145
4621.71 143
4621.87 140
4622.02 137
4622.18 134
4622.34 132
4622.49 131
4622.65 132
4622.80 133
4622.96 135
4623.11 136
4623.27 136
4623.43 135
4623.58 134
4623.74 131
4623.89 129
4624.05 127
4624.21 124
4624.36 121
4624.52 117
4624.67 113
4624.83 109
4624.99 104
4625.14 98
4625.30 93
4625.45 88
4625.61 83
4625.77 77
4625.92 73
4626.08 68
4626.23 63
4626.39 58
4626.54 52
4626.70 47
4626.86 42
4627.01 37
4627.17 33
4627.32 30
4627.48 28
4627.64 27
4627.79 27
4627.95 28
4628.10 29
4628.26 31
4628.42 35
4628.57 39
4628.73 45
4628.88 51
4629.04 58
4629.20 63
4629.35 66
4629.51 68
4629.66 68
4629.82 66
4629.98 63
4630.13 59
4630.29 55
4630.44 51
4630.60 47
4630.76 44
4630.91 40
4631.07 36
4631.22 33
4631.38 30
4631.54 28
4631.69 26
4631.85 26
4632.01 26
4632.16 26
4632.32 26
4632.47 27
4632.63 27
4632.79 28
4632.94 29
4633.10 30
4633.25 32
4633.41 33
4633.57 34
4633.72 35
4633.88 35
4634.03 33
4634.19 32
4634.35 30
4634.50 28
4634.66 27
4634.81 27
4634.97 29
4635.13 31
4635.28 34
4635.44 37
4635.59 40
4635.75 43
4635.91 46
4636.06 47
4636.22 48
4636.38 47
4636.53 46
4636.69 44
4636.84 43
4637.00 43
4637.16 44
4637.31 46
4637.47 50
4637.62 54
4637.78 59
4637.94 64
4638.09 70
4638.25 75
4638.41 81
4638.56 86
4638.72 91
4638.87 94
4639.03 96
4639.19 98
4639.34 98
4639.50 99
4639.65 101
4639.81 103
4639.97 106
4640.12 109
4640.28 112
4640.44 114
4640.59 116
4640.75 117
4640.90 118
4641.06 119
4641.22 122
4641.37 125
4641.53 129
4641.69 134
4641.84 139
4642.00 145
4642.15 151
4642.31 157
4642.47 163
4642.62 169
4642.78 175
4642.94 180
4643.09 184
4643.25 188
4643.40 189
4643.56 190
4643.72 188
4643.87 185
4644.03 180
4644.18 176
4644.34 171
4644.50 168
4644.65 167
4644.81 168
4644.97 172
4645.12 178
4645.28 185
4645.44 192
4645.59 198
4645.75 202
4645.90 203
4646.06 202
4646.22 198
4646.37 192
4646.53 186
4646.69 178
4646.84 170
4647.00 162
4647.15 153
4647.31 146
4647.47 140
4647.62 137
4647.78 136
4647.94 138
4648.09 140
4648.25 142
4648.40 142
4648.56 139
4648.72 134
4648.87 125
4649.03 114
4649.19 103
4649.34 93
4649.50 85
4649.66 78
4649.81 74
4649.97 72
4650.12 71
4650.28 70
4650.44 69
4650.59 69
4650.75 68
4650.91 69
4651.06 70
4651.22 72
4651.38 75
4651.53 79
4651.69 83
4651.84 88
4652.00 93
4652.16 98
4652.31 102
4652.47 106
4652.63 108
4652.78 110
4652.94 111
4653.10 112
4653.25 113
4653.41 115
4653.57 117
4653.72 121
4653.88 126
4654.03 131
4654.19 137
4654.35 142
4654.50 147
4654.66 149
4654.82 150
4654.97 148
4655.13 146
4655.29 143
4655.44 141
4655.60 141
4655.76 145
4655.91 151
4656.07 159
4656.22 168
4656.38 176
4656.54 182
4656.69 185
4656.85 185
4657.01 181
4657.16 176
4657.32 169
4657.48 161
4657.63 154
4657.79 147
4657.95 142
4658.10 139
4658.26 138
4658.42 138
4658.57 139
4658.73 140
4658.88 141
4659.04 141
4659.20 140
4659.35 138
4659.51 135
4659.67 131
4659.82 128
4659.98 123
4660.14 118
4660.29 113
4660.45 107
4660.61 101
4660.76 95
4660.92 91
4661.08 89
4661.23 88
4661.39 88
4661.55 89
4661.70 90
4661.86 91
4662.02 91
4662.17 89
4662.33 86
4662.48 82
4662.64 76
4662.80 69
4662.95 62
4663.11 55
4663.27 50
4663.42 47
4663.58 46
4663.74 47
4663.89 50
4664.05 54
4664.21 57
4664.36 58
4664.52 59
4664.68 58
4664.83 57
4664.99 55
4665.15 53
4665.30 51
4665.46 50
4665.62 49
4665.77 48
4665.93 46
4666.09 43
4666.24 40
4666.40 37
4666.56 34
4666.71 31
4666.87 29
4667.03 28
4667.18 28
4667.34 30
4667.50 34
4667.65 39
4667.81 46
4667.97 53
4668.12 60
4668.28 66
4668.44 71
4668.59 73
4668.75 74
4668.91 74
4669.06 73
4669.22 72
4669.38 73
4669.53 76
4669.69 81
4669.85 87
4670.00 94
4670.16 102
4670.32 108
4670.47 112
4670.63 113
4670.79 112
4670.94 108
4671.10 103
4671.26 97
4671.41 91
4671.57 85
4671.73 79
4671.88 75
4672.04 71
4672.20 68
4672.35 66
4672.51 66
4672.67 68
4672.82 72
4672.98 78
4673.14 84
4673.29 92
4673.45 99
4673.61 105
4673.76 109
4673.92 112
4674.08 112
4674.23 109
4674.39 105
4674.55 99
4674.70 93
4674.86 88
4675.02 83
4675.17 80
4675.33 77
4675.49 76
4675.65 75
4675.80 74
4675.96 73
4676.12 72
4676.27 70
4676.43 68
4676.59 66
4676.74 63
4676.90 61
4677.06 60
4677.21 61
4677.37 62
4677.53 65
4677.68 69
4677.84 74
4678.00 78
4678.15 83
4678.31 87
4678.47 90
4678.62 92
4678.78 94
4678.94 95
4679.10 95
4679.25 96
4679.41 97
4679.57 99
4679.72 102
4679.88 106
4680.04 110
4680.19 115
4680.35 118
4680.51 119
4680.66 118
4680.82 114
4680.98 108
4681.13 100
4681.29 91
4681.45 83
4681.60 75
4681.76 70
4681.92 66
4682.08 66
4682.23 67
4682.39 70
4682.55 74
4682.70 76
4682.86 78
4683.02 77
4683.17 74
4683.33 71
4683.49 67
4683.64 64
4683.80 63
4683.96 62
4684.12 62
4684.27 62
4684.43 62
4684.59 60
4684.74 56
4684.90 52
4685.06 47
4685.21 43
4685.37 41
4685.53 41
4685.68 43
4685.84 47
4686.00 53
4686.16 60
4686.31 66
4686.47 72
4686.63 76
4686.78 78
4686.94 79
4687.10 79
4687.25 78
4687.41 77
4687.57 77
4687.73 77
4687.88 79
4688.04 82
4688.20 86
4688.35 91
4688.51 96
4688.67 100
4688.82 104
4688.98 107
4689.14 109
4689.30 110
4689.45 110
4689.61 110
4689.77 108
4689.92 106
4690.08 105
4690.24 105
4690.39 106
4690.55 109
4690.71 114
4690.87 120
4691.02 127
4691.18 133
4691.34 138
4691.49 142
4691.65 144
4691.81 144
4691.97 145
4692.12 145
4692.28 147
4692.44 151
4692.59 156
4692.75 160
4692.91 165
4693.06 168
4693.22 171
4693.38 172
4693.54 173
4693.69 174
4693.85 175
4694.01 177
4694.16 179
4694.32 181
4694.48 184
4694.64 186
4694.79 188
4694.95 190
4695.11 191
4695.26 192
4695.42 191
4695.58 188
4695.74 183
4695.89 177
4696.05 169
4696.21 160
4696.36 151
4696.52 142
4696.68 134
4696.84 126
4696.99 117
4697.15 109
4697.31 101
4697.46 93
4697.62 85
4697.78 78
4697.94 73
4698.09 69
4698.25 68
4698.41 69
4698.56 74
4698.72 80
4698.88 87
4699.04 93
4699.19 98
4699.35 100
4699.51 100
4699.66 98
4699.82 95
4699.98 92
4700.14 88
4700.29 85
4700.45 83
4700.61 81
4700.76 78
4700.92 75
4701.08 71
4701.24 65
4701.39 59
4701.55 52
4701.71 45
4701.86 39
4702.02 35
4702.18 32
4702.34 32
4702.49 32
4702.65 34
4702.81 35
4702.97 36
4703.12 36
4703.28 35
4703.44 33
4703.59 30
4703.75 27
4703.91 24
4704.07 20
4704.22 16
4704.38 11
4704.54 6
4704.70 2
4704.85 0
4705.01 0
4705.17 0
4705.32 0
4705.48 0
4705.64 0
4705.80 0
4705.95 0
4706.11 2
4706.27 4
4706.43 7
4706.58 9
4706.74 11
4706.90 13
4707.05 14
4707.21 14
4707.37 14
4707.53 14
4707.68 14
4707.84 14
4708.00 15
4708.16 15
4708.31 15
4708.47 15
4708.63 13
4708.79 12
4708.94 11
4709.10 12
4709.26 15
4709.41 20
4709.57 27
4709.73 35
4709.89 43
4710.04 50
4710.20 55
4710.36 59
4710.52 62
4710.67 65
4710.83 68
4710.99 72
4711.15 76
4711.30 80
4711.46 83
4711.62 84
4711.78 84
4711.93 82
4712.09 78
4712.25 73
4712.40 68
4712.56 64
4712.72 60
4712.88 58
4713.03 58
4713.19 59
4713.35 61
4713.51 63
4713.66 65
4713.82 66
4713.98 65
4714.14 64
4714.29 63
4714.45 62
4714.61 61
4714.77 62
4714.92 63
4715.08 64
4715.24 67
4715.40 69
4715.55 71
4715.71 73
4715.87 74
4716.03 74
4716.18 74
4716.34 74
4716.50 73
4716.66 72
4716.81 71
4716.97 71
4717.13 71
4717.29 71
4717.44 72
4717.60 72
4717.76 72
4717.92 72
4718.07 72
4718.23 72
4718.39 73
4718.55 74
4718.70 76
4718.86 77
4719.02 77
4719.18 77
4719.33 77
4719.49 76
4719.65 75
4719.81 76
4719.96 77
4720.12 78
4720.28 80
4720.44 81
4720.59 82
4720.75 81
4720.91 80
4721.07 80
4721.22 80
4721.38 81
4721.54 83
4721.70 86
4721.85 89
4722.01 92
4722.17 94
4722.33 94
4722.48 92
4722.64 89
4722.80 86
4722.96 83
4723.11 81
4723.27 81
4723.43 82
4723.59 84
4723.74 86
4723.90 87
4724.06 87
4724.22 86
4724.37 82
4724.53 78
4724.69 74
4724.85 71
4725.00 69
4725.16 69
4725.32 69
4725.48 70
4725.64 72
4725.79 73
4725.95 74
4726.11 76
4726.27 78
4726.42 80
4726.58 83
4726.74 86
4726.90 89
4727.05 92
4727.21 93
4727.37 93
4727.53 92
4727.68 89
4727.84 85
4728.00 81
4728.16 76
4728.32 71
4728.47 65
4728.63 60
4728.79 54
4728.95 49
4729.10 44
4729.26 40
4729.42 38
4729.58 40
4729.73 43
4729.89 50
4730.05 58
4730.21 68
4730.37 79
4730.52 89
4730.68 98
4730.84 106
4731.00 113
4731.15 118
4731.31 122
4731.47 125
4731.63 127
4731.78 129
4731.94 130
4732.10 132
4732.26 134
4732.42 136
4732.57 137
4732.73 137
4732.89 135
4733.05 131
4733.20 124
4733.36 116
4733.52 108
4733.68 100
4733.84 93
4733.99 88
4734.15 84
4734.31 81
4734.47 78
4734.62 75
4734.78 70
4734.94 65
4735.10 60
4735.26 54
4735.41 49
4735.57 45
4735.73 43
4735.89 41
4736.04 40
4736.20 40
4736.36 40
4736.52 41
4736.68 41
4736.83 42
4736.99 42
4737.15 42
4737.31 42
4737.46 41
4737.62 40
4737.78 40
4737.94 40
4738.10 40
4738.25 40
4738.41 40
4738.57 41
4738.73 41
4738.88 42
4739.04 44
4739.20 44
4739.36 45
4739.52 44
4739.67 42
4739.83 39
4739.99 35
4740.15 31
4740.31 27
4740.46 23
4740.62 20
4740.78 17
4740.94 15
4741.09 13
4741.25 11
4741.41 10
4741.57 10
4741.73 10
4741.88 10
4742.04 12
4742.20 14
4742.36 16
4742.52 19
4742.67 21
4742.83 22
4742.99 23
4743.15 23
4743.31 23
4743.46 23
4743.62 22
4743.78 22
4743.94 23
4744.09 23
4744.25 24
4744.41 24
4744.57 22
4744.73 20
4744.88 17
4745.04 14
4745.20 11
4745.36 10
4745.52 10
4745.67 11
4745.83 14
4745.99 16
4746.15 19
4746.31 20
4746.46 21
4746.62 20
4746.78 19
4746.94 18
4747.10 17
4747.25 17
4747.41 18
4747.57 20
4747.73 24
4747.89 27
4748.04 31
4748.20 35
4748.36 38
4748.52 40
4748.68 42
4748.83 44
4748.99 45
4749.15 47
4749.31 49
4749.47 52
4749.62 56
4749.78 60
4749.94 64
4750.10 68
4750.26 70
4750.41 71
4750.57 72
4750.73 71
4750.89 69
4751.05 67
4751.20 65
4751.36 63
4751.52 61
4751.68 59
4751.84 57
4751.99 55
4752.15 52
4752.31 49
4752.47 45
4752.63 42
4752.78 39
4752.94 36
4753.10 33
4753.26 31
4753.42 29
4753.58 27
4753.73 26
4753.89 24
4754.05 23
4754.21 22
4754.37 22
4754.52 23
4754.68 25
4754.84 28
4755.00 31
4755.16 34
4755.31 37
4755.47 39
4755.63 41
4755.79 42
4755.95 42
4756.10 41
4756.26 39
4756.42 36
4756.58 34
4756.74 31
4756.90 28
4757.05 27
4757.21 26
4757.37 26
4757.53 26
4757.69 26
4757.84 26
4758.00 26
4758.16 25
4758.32 25
4758.48 25
4758.64 25
4758.79 25
4758.95 25
4759.11 25
4759.27 25
4759.43 24
4759.58 23
4759.74 21
4759.90 19
4760.06 17
4760.22 15
4760.38 12
4760.53 10
4760.69 9
4760.85 8
4761.01 7
4761.17 6
4761.32 7
4761.48 8
4761.64 11
4761.80 14
4761.96 17
4762.12 21
4762.27 25
4762.43 29
4762.59 32
4762.75 35
4762.91 38
4763.07 40
4763.22 42
4763.38 43
4763.54 43
4763.70 42
4763.86 40
4764.01 38
4764.17 36
4764.33 34
4764.49 32
4764.65 32
4764.81 32
4764.96 33
4765.12 33
4765.28 34
4765.44 35
4765.60 37
4765.76 39
4765.91 43
4766.07 46
4766.23 51
4766.39 55
4766.55 59
4766.71 63
4766.86 66
4767.02 69
4767.18 72
4767.34 75
4767.50 77
4767.66 80
4767.81 83
4767.97 85
4768.13 87
4768.29 88
4768.45 87
4768.61 86
4768.76 84
4768.92 82
4769.08 81
4769.24 79
4769.40 77
4769.56 76
4769.71 74
4769.87 71
4770.03 68
4770.19 64
4770.35 61
4770.51 59
4770.66 60
4770.82 63
4770.98 69
4771.14 77
4771.30 87
4771.46 98
4771.61 110
4771.77 121
4771.93 132
4772.09 142
4772.25 149
4772.41 154
4772.56 155
4772.72 151
4772.88 144
4773.04 133
4773.20 120
4773.36 107
4773.51 96
4773.67 88
4773.83 83
4773.99 81
4774.15 81
4774.31 81
4774.47 80
4774.62 77
4774.78 72
4774.94 65
4775.10 57
4775.26 47
4775.42 39
4775.57 31
4775.73 25
4775.89 22
4776.05 20
4776.21 19
4776.37 19
4776.53 18
4776.68 18
4776.84 17
4777.00 16
4777.16 15
4777.32 15
4777.48 15
4777.63 16
4777.79 19
4777.95 22
4778.11 25
4778.27 29
4778.43 32
4778.59 35
4778.74 38
4778.90 41
4779.06 45
4779.22 48
4779.38 51
4779.54 53
4779.70 52
4779.85 49
4780.01 43
4780.17 37
4780.33 31
4780.49 25
4780.65 22
4780.80 20
4780.96 21
4781.12 24
4781.28 27
4781.44 32
4781.60 36
4781.76 40
4781.91 43
4782.07 46
4782.23 46
4782.39 46
4782.55 44
4782.71 40
4782.87 37
4783.02 33
4783.18 29
4783.34 26
4783.50 23
4783.66 21
4783.82 18
4783.98 15
4784.13 12
4784.29 8
4784.45 4
4784.61 1
4784.77 0
4784.93 0
4785.09 0
4785.24 0
4785.40 0
4785.56 0
4785.72 0
4785.88 1
4786.04 3
4786.20 5
4786.36 6
4786.51 8
4786.67 11
4786.83 14
4786.99 20
4787.15 26
4787.31 33
4787.47 40
4787.62 46
4787.78 49
4787.94 51
4788.10 50
4788.26 47
4788.42 44
4788.58 41
4788.73 37
4788.89 34
4789.05 30
4789.21 27
4789.37 22
4789.53 18
4789.69 13
4789.85 9
4790.00 5
4790.16 3
4790.32 2
4790.48 2
4790.64 2
4790.80 1
4790.96 1
4791.12 0
4791.27 0
4791.43 0
4791.59 1
4791.75 3
4791.91 5
4792.07 8
4792.23 10
4792.39 11
4792.54 12
4792.70 13
4792.86 14
4793.02 15
4793.18 18
4793.34 21
4793.50 25
4793.65 30
4793.81 35
4793.97 40
4794.13 44
4794.29 47
4794.45 48
4794.61 48
4794.77 45
4794.93 41
4795.08 36
4795.24 31
4795.40 26
4795.56 23
4795.72 22
4795.88 23
4796.04 26
4796.20 30
4796.35 34
4796.51 37
4796.67 38
4796.83 38
4796.99 36
4797.15 34
4797.31 32
4797.47 31
4797.62 29
4797.78 29
4797.94 29
4798.10 29
4798.26 29
4798.42 29
4798.58 29
4798.74 29
4798.90 28
4799.05 28
4799.21 27
4799.37 26
4799.53 24
4799.69 24
4799.85 25
4800.01 28
4800.17 33
4800.32 41
4800.48 52
4800.64 63
4800.80 75
4800.96 86
4801.12 96
4801.28 104
4801.44 110
4801.60 113
4801.75 113
4801.91 112
4802.07 109
4802.23 105
4802.39 101
4802.55 98
4802.71 95
4802.87 94
4803.03 94
4803.18 95
4803.34 96
4803.50 98
4803.66 99
4803.82 100
4803.98 100
4804.14 99
4804.30 96
4804.46 91
4804.61 85
4804.77 78
4804.93 70
4805.09 63
4805.25 57
4805.41 52
4805.57 47
4805.73 44
4805.89 42
4806.05 40
4806.20 40
4806.36 39
4806.52 39
4806.68 38
4806.84 35
4807.00 32
4807.16 27
4807.32 22
4807.48 18
4807.64 15
4807.79 15
4807.95 17
4808.11 21
4808.27 26
4808.43 30
4808.59 33
4808.75 35
4808.91 36
4809.07 36
4809.23 38
4809.38 40
4809.54 43
4809.70 47
4809.86 52
4810.02 55
4810.18 56
4810.34 54
4810.50 50
4810.66 44
4810.82 37
4810.97 30
4811.13 23
4811.29 18
4811.45 14
4811.61 12
4811.77 11
4811.93 11
4812.09 12
4812.25 14
4812.41 16
4812.56 18
4812.72 21
4812.88 25
4813.04 28
4813.20 31
4813.36 34
4813.52 36
4813.68 38
4813.84 40
4814.00 41
4814.16 42
4814.31 42
4814.47 42
4814.63 41
4814.79 40
4814.95 39
4815.11 37
4815.27 36
4815.43 34
4815.59 33
4815.75 32
4815.91 31
4816.06 29
4816.22 27
4816.38 24
4816.54 21
4816.70 18
4816.86 15
4817.02 14
4817.18 15
4817.34 18
4817.50 21
4817.66 25
4817.82 28
4817.97 31
4818.13 32
4818.29 33
4818.45 33
4818.61 33
4818.77 32
4818.93 32
4819.09 31
4819.25 29
4819.41 27
4819.57 25
4819.73 22
4819.88 19
4820.04 16
4820.20 13
4820.36 10
4820.52 7
4820.68 4
4820.84 2
4821.00 1
4821.16 1
4821.32 1
4821.48 2
4821.64 3
4821.79 4
4821.95 6
4822.11 7
4822.27 9
4822.43 13
4822.59 17
4822.75 23
4822.91 30
4823.07 37
4823.23 43
4823.39 48
4823.55 51
4823.71 54
4823.86 56
4824.02 58
4824.18 61
4824.34 65
4824.50 70
4824.66 76
4824.82 80
4824.98 85
4825.14 88
4825.30 91
4825.46 94
4825.62 97
4825.78 100
4825.94 103
4826.09 107
4826.25 109
4826.41 110
4826.57 109
4826.73 106
4826.89 101
4827.05 94
4827.21 87
4827.37 80
4827.53 75
4827.69 70
4827.85 68
4828.01 67
4828.17 67
4828.32 68
4828.48 70
4828.64 73
4828.80 77
4828.96 81
4829.12 85
4829.28 88
4829.44 91
4829.60 92
4829.76 92
4829.92 89
4830.08 85
4830.24 79
4830.40 72
4830.56 64
4830.72 56
4830.87 49
4831.03 44
4831.19 42
4831.35 42
4831.51 45
4831.67 50
4831.83 56
4831.99 63
4832.15 69
4832.31 74
4832.47 76
4832.63 77
4832.79 74
4832.95 70
4833.11 64
4833.27 57
4833.42 51
4833.58 45
4833.74 40
4833.90 35
4834.06 31
4834.22 27
4834.38 22
4834.54 18
4834.70 14
4834.86 11
4835.02 11
4835.18 13
4835.34 17
4835.50 21
4835.66 24
4835.82 25
4835.98 23
4836.14 19
4836.29 12
4836.45 5
4836.61 0
4836.77 0
4836.93 0
4837.09 1
4837.25 9
4837.41 21
4837.57 35
4837.73 49
4837.89 64
4838.05 77
4838.21 88
4838.37 96
4838.53 103
4838.69 108
4838.85 111
4839.01 115
4839.17 118
4839.32 122
4839.48 124
4839.64 126
4839.80 126
4839.96 125
4840.12 123
4840.28 120
4840.44 117
4840.60 114
4840.76 111
4840.92 109
4841.08 108
4841.24 109
4841.40 110
4841.56 113
4841.72 115
4841.88 117
4842.04 118
4842.20 117
4842.36 115
4842.52 114
4842.67 112
4842.83 111
4842.99 110
4843.15 109
4843.31 108
4843.47 105
4843.63 101
4843.79 95
4843.95 89
4844.11 83
4844.27 79
4844.43 76
4844.59 76
4844.75 78
4844.91 80
4845.07 82
4845.23 81
4845.39 79
4845.55 74
4845.71 67
4845.87 60
4846.03 54
4846.19 50
4846.35 49
4846.50 50
4846.66 53
4846.82 56
4846.98 59
4847.14 60
4847.30 59
4847.46 56
4847.62 53
4847.78 51
4847.94 49
4848.10 49
4848.26 50
4848.42 51
4848.58 52
4848.74 53
4848.90 52
4849.06 51
4849.22 50
4849.38 48
4849.54 46
4849.70 45
4849.86 44
4850.02 43
4850.18 42
4850.34 42
4850.50 43
4850.66 44
4850.82 46
4850.98 47
4851.14 49
4851.29 50
4851.45 50
4851.61 50
4851.77 49
4851.93 47
4852.09 44
4852.25 41
4852.41 37
4852.57 33
4852.73 29
4852.89 26
4853.05 23
4853.21 22
4853.37 20
4853.53 17
4853.69 14
4853.85 9
4854.01 3
4854.17 0
4854.33 0
4854.49 0
4854.65 0
4854.81 0
4854.97 0
4855.13 0
4855.29 1
4855.45 4
4855.61 6
4855.77 8
4855.93 9
4856.09 9
4856.25 10
4856.41 11
4856.57 12
4856.73 14
4856.89 16
4857.05 19
4857.21 22
4857.37 27
4857.53 34
4857.69 41
4857.84 48
4858.00 56
4858.16 64
4858.32 70
4858.48 75
4858.64 79
4858.80 82
4858.96 83
4859.12 83
4859.28 82
4859.44 80
4859.60 77
4859.76 73
4859.92 70
4860.08 66
4860.24 62
4860.40 59
4860.56 57
4860.72 55
4860.88 53
4861.04 52
4861.20 51
4861.36 51
4861.52 50
4861.68 50
4861.84 48
4862.00 46
4862.16 43
4862.32 40
4862.48 37
4862.64 34
4862.80 32
4862.96 30
4863.12 28
4863.28 27
4863.44 26
4863.60 26
4863.76 26
4863.92 28
4864.08 31
4864.24 35
4864.40 40
4864.56 44
4864.72 48
4864.88 51
4865.04 53
4865.20 53
4865.36 52
4865.52 51
4865.68 49
4865.84 48
4866.00 46
4866.16 45
4866.32 44
4866.48 45
4866.64 46
4866.80 49
4866.96 53
4867.12 56
4867.28 59
4867.44 62
4867.60 63
4867.76 62
4867.92 61
4868.08 59
4868.24 58
4868.40 58
4868.56 60
4868.72 63
4868.88 67
4869.04 71
4869.20 76
4869.36 79
4869.52 81
4869.68 80
4869.84 78
4870.00 75
4870.16 71
4870.32 67
4870.48 64
4870.64 62
4870.80 61
4870.96 61
4871.12 62
4871.28 62
4871.44 63
4871.60 63
4871.76 64
4871.92 65
4872.08 66
4872.24 66
4872.40 66
4872.56 64
4872.72 61
4872.88 57
4873.04 52
4873.20 48
4873.36 44
4873.52 40
4873.68 37
4873.84 34
4874.00 31
4874.16 28
4874.32 25
4874.48 22
4874.64 20
4874.80 18
4874.96 17
4875.12 17
4875.28 17
4875.44 18
4875.60 21
4875.76 23
4875.92 27
4876.08 30
4876.24 33
4876.40 36
4876.56 39
4876.72 40
4876.88 42
4877.04 42
4877.20 43
4877.36 43
4877.52 42
4877.68 41
4877.84 40
4878.00 39
4878.16 38
4878.32 36
4878.48 34
4878.64 32
4878.80 28
4878.96 24
4879.12 19
4879.28 14
4879.44 9
4879.60 5
4879.76 2
4879.92 1
4880.08 1
4880.24 1
4880.40 3
4880.56 5
4880.72 6
4880.88 8
4881.04 8
4881.21 9
4881.37 10
4881.53 11
4881.69 13
4881.85 17
4882.01 22
4882.17 28
4882.33 35
4882.49 42
4882.65 48
4882.81 52
4882.97 52
4883.13 49
4883.29 43
4883.45 35
4883.61 25
4883.77 15
4883.93 6
4884.09 0
4884.25 0
4884.41 0
4884.57 0
4884.73 0
4884.89 3
4885.05 6
4885.21 6
4885.37 6
4885.53 3
4885.69 1
4885.85 0
4886.01 0
4886.17 0
4886.33 0
4886.49 0
4886.65 0
4886.81 1
4886.97 3
4887.13 5
4887.29 6
4887.45 6
4887.62 6
4887.78 6
4887.94 5
4888.10 3
4888.26 1
4888.42 0
4888.58 0
4888.74 0
4888.90 0
4889.06 0
4889.22 0
4889.38 0
4889.54 1
4889.70 6
4889.86 12
4890.02 16
4890.18 20
4890.34 22
4890.50 22
4890.66 20
4890.82 18
4890.98 16
4891.14 16
4891.30 16
4891.46 17
4891.62 19
4891.78 21
4891.94 22
4892.10 24
4892.26 25
4892.43 25
4892.59 26
4892.75 27
4892.91 28
4893.07 29
4893.23 30
4893.39 31
4893.55 32
4893.71 32
4893.87 31
4894.03 30
4894.19 28
4894.35 25
4894.51 21
4894.67 17
4894.83 11
4894.99 6
4895.15 1
4895.31 0
4895.47 0
4895.63 0
4895.79 1
4895.95 8
4896.11 15
4896.28 23
4896.44 31
4896.60 37
4896.76 42
4896.92 45
4897.08 48
4897.24 50
4897.40 52
4897.56 55
4897.72 59
4897.88 63
4898.04 68
4898.20 73
4898.36 77
4898.52 80
4898.68 83
4898.84 84
4899.00 83
4899.16 82
4899.32 81
4899.48 81
4899.64 82
4899.81 85
4899.97 89
4900.13 94
4900.29 99
4900.45 103
4900.61 104
4900.77 103
4900.93 100
4901.09 96
4901.25 91
4901.41 86
4901.57 83
4901.73 81
4901.89 81
4902.05 82
4902.21 83
4902.37 83
4902.53 83
4902.69 82
4902.86 79
4903.02 75
4903.18 72
4903.34 68
4903.50 66
4903.66 67
4903.82 69
4903.98 73
4904.14 78
4904.30 83
4904.46 88
4904.62 90
4904.78 90
4904.94 87
4905.10 83
4905.26 77
4905.42 70
4905.59 64
4905.75 59
4905.91 56
4906.07 55
4906.23 55
4906.39 56
4906.55 58
4906.71 60
4906.87 60
4907.03 59
4907.19 57
4907.35 54
4907.51 50
4907.67 47
4907.83 44
4907.99 43
4908.15 42
4908.32 42
4908.48 43
4908.64 45
4908.80 47
4908.96 52
4909.12 57
4909.28 64
4909.44 72
4909.60 79
4909.76 86
4909.92 90
4910.08 92
4910.24 91
4910.40 88
4910.56 84
4910.73 81
4910.89 79
4911.05 79
4911.21 80
4911.37 84
4911.53 88
4911.69 93
4911.85 97
4912.01 101
4912.17 105
4912.33 108
4912.49 112
4912.65 116
4912.81 120
4912.98 125
4913.14 131
4913.30 136
4913.46 141
4913.62 146
4913.78 150
4913.94 151
4914.10 151
4914.26 148
4914.42 143
4914.58 136
4914.74 128
4914.90 119
4915.06 111
4915.23 105
[truncated: 720,785 more chars]
