# Supplementary material for: Methylobacterium Species Promoting Rice and Barley Growth and Interaction Specificity Revealed with Whole-Cell Matrix-Assisted Laser Desorption / Ionization-Time-of-Flight Mass Spectrometry (MALDI-TOF/MS) Analysis
Source: PLoS One. 2015 Jun 8;10(6):e0129509. doi: 10.1371/journal.pone.0129509 (PMC4460032; doi:10.1371/journal.pone.0129509)
Supplement: S3 Data — (ZIP) [file pone.0129509.s003.zip › Supplementary data 3 (ms from barley)/26b.txt]

778.62 0
778.69 0
778.75 0
778.82 0
778.88 0
778.94 0
779.01 0
779.07 0
779.14 0
779.20 0
779.26 0
779.33 0
779.39 0
779.46 0
779.52 0
779.58 0
779.65 0
779.71 0
779.78 0
779.84 0
779.90 0
779.97 0
780.03 0
780.10 0
780.16 0
780.22 0
780.29 0
780.35 0
780.42 0
780.48 0
780.54 0
780.61 0
780.67 0
780.74 0
780.80 0
780.86 0
780.93 0
780.99 0
781.06 0
781.12 0
781.19 0
781.25 0
781.31 0
781.38 0
781.44 0
781.51 0
781.57 0
781.63 0
781.70 0
781.76 0
781.83 0
781.89 0
781.95 0
782.02 0
782.08 0
782.15 0
782.21 0
782.27 0
782.34 0
782.40 0
782.47 0
782.53 0
782.60 0
782.66 0
782.72 0
782.79 0
782.85 0
782.92 0
782.98 0
783.04 0
783.11 0
783.17 0
783.24 0
783.30 0
783.37 0
783.43 0
783.49 0
783.56 0
783.62 0
783.69 0
783.75 0
783.81 0
783.88 0
783.94 0
784.01 0
784.07 0
784.14 0
784.20 0
784.26 0
784.33 0
784.39 0
784.46 0
784.52 0
784.58 0
784.65 0
784.71 0
784.78 0
784.84 0
784.91 0
784.97 0
785.03 0
785.10 0
785.16 0
785.23 0
785.29 0
785.36 0
785.42 0
785.48 0
785.55 0
785.61 0
785.68 0
785.74 0
785.81 0
785.87 0
785.93 0
786.00 0
786.06 0
786.13 0
786.19 0
786.26 0
786.32 0
786.38 0
786.45 0
786.51 0
786.58 0
786.64 0
786.71 0
786.77 0
786.83 0
786.90 0
786.96 0
787.03 0
787.09 0
787.16 0
787.22 0
787.28 0
787.35 0
787.41 0
787.48 0
787.54 0
787.61 0
787.67 0
787.73 0
787.80 0
787.86 0
787.93 0
787.99 0
788.06 0
788.12 0
788.18 0
788.25 0
788.31 0
788.38 0
788.44 0
788.51 0
788.57 0
788.64 0
788.70 0
788.76 0
788.83 0
788.89 0
788.96 0
789.02 0
789.09 0
789.15 0
789.21 0
789.28 0
789.34 0
789.41 0
789.47 0
789.54 0
789.60 0
789.67 0
789.73 0
789.79 0
789.86 0
789.92 0
789.99 0
790.05 0
790.12 0
790.18 0
790.25 0
790.31 0
790.37 0
790.44 0
790.50 0
790.57 0
790.63 0
790.70 0
790.76 0
790.83 0
790.89 0
790.95 0
791.02 0
791.08 0
791.15 0
791.21 0
791.28 0
791.34 0
791.41 0
791.47 0
791.53 0
791.60 0
791.66 0
791.73 0
791.79 0
791.86 0
791.92 0
791.99 0
792.05 0
792.12 0
792.18 0
792.24 0
792.31 0
792.37 0
792.44 0
792.50 0
792.57 0
792.63 0
792.70 0
792.76 0
792.83 0
792.89 0
792.95 0
793.02 0
793.08 0
793.15 0
793.21 0
793.28 0
793.34 0
793.41 0
793.47 0
793.54 0
793.60 0
793.66 0
793.73 0
793.79 0
793.86 0
793.92 0
793.99 0
794.05 0
794.12 0
794.18 0
794.25 0
794.31 0
794.37 0
794.44 0
794.50 0
794.57 0
794.63 0
794.70 0
794.76 0
794.83 0
794.89 0
794.96 0
795.02 0
795.09 0
795.15 0
795.22 0
795.28 0
795.34 0
795.41 0
795.47 0
795.54 0
795.60 0
795.67 0
795.73 0
795.80 0
795.86 0
795.93 0
795.99 0
796.06 0
796.12 0
796.19 0
796.25 0
796.31 0
796.38 0
796.44 0
796.51 0
796.57 0
796.64 0
796.70 0
796.77 0
796.83 0
796.90 0
796.96 0
797.03 0
797.09 0
797.16 0
797.22 0
797.29 0
797.35 0
797.41 0
797.48 0
797.54 0
797.61 0
797.67 0
797.74 0
797.80 0
797.87 0
797.93 0
798.00 0
798.06 0
798.13 0
798.19 0
798.26 0
798.32 0
798.39 0
798.45 0
798.52 0
798.58 0
798.64 0
798.71 0
798.77 0
798.84 0
798.90 0
798.97 0
799.03 0
799.10 0
799.16 0
799.23 0
799.29 0
799.36 0
799.42 0
799.49 0
799.55 0
799.62 0
799.68 0
799.75 0
799.81 0
799.88 0
799.94 0
800.01 0
800.07 0
800.14 0
800.20 0
800.27 0
800.33 0
800.39 0
800.46 0
800.52 0
800.59 0
800.65 0
800.72 0
800.78 0
800.85 0
800.91 0
800.98 0
801.04 0
801.11 0
801.17 0
801.24 0
801.30 0
801.37 0
801.43 0
801.50 0
801.56 0
801.63 0
801.69 0
801.76 0
801.82 0
801.89 0
801.95 0
802.02 0
802.08 0
802.15 0
802.21 0
802.28 0
802.34 0
802.41 0
802.47 0
802.54 0
802.60 0
802.67 0
802.73 0
802.80 0
802.86 0
802.93 0
802.99 0
803.06 0
803.12 0
803.19 0
803.25 0
803.32 0
803.38 0
803.45 0
803.51 0
803.58 0
803.64 0
803.71 0
803.77 0
803.84 0
803.90 0
803.97 0
804.03 0
804.10 0
804.16 0
804.23 0
804.29 0
804.36 0
804.42 0
804.49 0
804.55 0
804.62 0
804.68 0
804.75 0
804.81 0
804.88 0
804.94 0
805.01 0
805.07 0
805.14 0
805.20 0
805.27 0
805.33 0
805.40 0
805.46 0
805.53 0
805.59 0
805.66 0
805.72 0
805.79 0
805.85 0
805.92 0
805.98 0
806.05 0
806.11 0
806.18 0
806.24 0
806.31 0
806.37 0
806.44 0
806.50 0
806.57 0
806.63 1
806.70 1
806.76 1
806.83 1
806.89 0
806.96 0
807.02 0
807.09 0
807.15 0
807.22 0
807.28 0
807.35 0
807.41 0
807.48 0
807.54 0
807.61 0
807.68 0
807.74 0
807.81 0
807.87 0
807.94 0
808.00 0
808.07 0
808.13 0
808.20 0
808.26 0
808.33 0
808.39 0
808.46 0
808.52 0
808.59 0
808.65 0
808.72 0
808.78 0
808.85 0
808.91 0
808.98 0
809.04 0
809.11 0
809.17 0
809.24 0
809.30 0
809.37 0
809.43 0
809.50 0
809.57 0
809.63 0
809.70 0
809.76 0
809.83 0
809.89 0
809.96 0
810.02 0
810.09 0
810.15 0
810.22 0
810.28 0
810.35 0
810.41 0
810.48 0
810.54 0
810.61 0
810.67 0
810.74 0
810.81 0
810.87 0
810.94 0
811.00 0
811.07 0
811.13 0
811.20 0
811.26 0
811.33 0
811.39 0
811.46 0
811.52 0
811.59 0
811.65 0
811.72 0
811.78 0
811.85 0
811.92 0
811.98 0
812.05 0
812.11 0
812.18 0
812.24 0
812.31 0
812.37 0
812.44 0
812.50 0
812.57 0
812.63 0
812.70 0
812.76 0
812.83 0
812.90 0
812.96 0
813.03 0
813.09 0
813.16 0
813.22 0
813.29 0
813.35 0
813.42 0
813.48 0
813.55 0
813.61 0
813.68 0
813.75 0
813.81 1
813.88 1
813.94 1
814.01 1
814.07 0
814.14 0
814.20 0
814.27 0
814.33 0
814.40 0
814.46 0
814.53 0
814.60 0
814.66 0
814.73 0
814.79 0
814.86 0
814.92 0
814.99 0
815.05 0
815.12 0
815.18 0
815.25 0
815.32 0
815.38 0
815.45 0
815.51 0
815.58 0
815.64 0
815.71 0
815.77 0
815.84 0
815.90 0
815.97 0
816.04 0
816.10 0
816.17 0
816.23 0
816.30 0
816.36 0
816.43 0
816.49 0
816.56 0
816.62 0
816.69 0
816.76 0
816.82 0
816.89 0
816.95 0
817.02 0
817.08 0
817.15 0
817.21 0
817.28 0
817.35 0
817.41 0
817.48 0
817.54 0
817.61 0
817.67 0
817.74 0
817.80 0
817.87 0
817.94 0
818.00 0
818.07 0
818.13 0
818.20 0
818.26 0
818.33 0
818.39 0
818.46 0
818.53 0
818.59 0
818.66 0
818.72 0
818.79 0
818.85 0
818.92 0
818.98 0
819.05 0
819.12 0
819.18 0
819.25 0
819.31 0
819.38 0
819.44 0
819.51 0
819.58 0
819.64 0
819.71 0
819.77 0
819.84 0
819.90 0
819.97 0
820.03 0
820.10 0
820.17 0
820.23 0
820.30 0
820.36 0
820.43 0
820.49 0
820.56 0
820.63 0
820.69 0
820.76 0
820.82 0
820.89 0
820.95 0
821.02 0
821.09 0
821.15 0
821.22 0
821.28 0
821.35 0
821.41 0
821.48 0
821.55 0
821.61 0
821.68 0
821.74 0
821.81 0
821.87 0
821.94 0
822.01 0
822.07 0
822.14 0
822.20 0
822.27 0
822.33 0
822.40 0
822.47 0
822.53 0
822.60 0
822.66 0
822.73 0
822.79 0
822.86 0
822.93 0
822.99 0
823.06 0
823.12 0
823.19 0
823.25 0
823.32 0
823.39 0
823.45 0
823.52 0
823.58 0
823.65 0
823.72 0
823.78 0
823.85 0
823.91 0
823.98 0
824.04 0
824.11 0
824.18 0
824.24 0
824.31 0
824.37 0
824.44 0
824.50 0
824.57 0
824.64 0
824.70 0
824.77 0
824.83 0
824.90 0
824.97 0
825.03 0
825.10 0
825.16 0
825.23 0
825.29 0
825.36 0
825.43 0
825.49 0
825.56 0
825.62 0
825.69 0
825.76 0
825.82 0
825.89 0
825.95 0
826.02 0
826.09 0
826.15 0
826.22 0
826.28 0
826.35 0
826.41 0
826.48 0
826.55 0
826.61 0
826.68 0
826.74 0
826.81 0
826.88 0
826.94 0
827.01 0
827.07 0
827.14 0
827.21 0
827.27 0
827.34 0
827.40 0
827.47 0
827.54 0
827.60 0
827.67 0
827.73 0
827.80 0
827.87 0
827.93 0
828.00 0
828.06 0
828.13 0
828.20 0
828.26 0
828.33 0
828.39 0
828.46 0
828.52 0
828.59 0
828.66 0
828.72 0
828.79 0
828.85 0
828.92 0
828.99 0
829.05 0
829.12 0
829.18 0
829.25 0
829.32 0
829.38 0
829.45 0
829.51 0
829.58 0
829.65 0
829.71 0
829.78 0
829.85 0
829.91 0
829.98 0
830.04 0
830.11 0
830.18 0
830.24 0
830.31 0
830.37 0
830.44 0
830.51 0
830.57 0
830.64 0
830.70 0
830.77 0
830.84 0
830.90 0
830.97 0
831.03 0
831.10 0
831.17 0
831.23 0
831.30 0
831.36 0
831.43 0
831.50 0
831.56 0
831.63 0
831.70 0
831.76 0
831.83 0
831.89 0
831.96 0
832.03 0
832.09 0
832.16 0
832.22 0
832.29 0
832.36 0
832.42 0
832.49 0
832.55 0
832.62 0
832.69 0
832.75 0
832.82 0
832.89 0
832.95 0
833.02 0
833.08 0
833.15 0
833.22 0
833.28 0
833.35 0
833.41 0
833.48 0
833.55 0
833.61 0
833.68 0
833.75 0
833.81 0
833.88 0
833.94 0
834.01 0
834.08 0
834.14 0
834.21 0
834.28 0
834.34 0
834.41 0
834.47 0
834.54 0
834.61 0
834.67 0
834.74 0
834.81 0
834.87 0
834.94 0
835.00 0
835.07 0
835.14 0
835.20 0
835.27 0
835.34 0
835.40 0
835.47 0
835.53 0
835.60 0
835.67 0
835.73 0
835.80 0
835.87 0
835.93 0
836.00 0
836.06 0
836.13 0
836.20 0
836.26 0
836.33 0
836.40 0
836.46 0
836.53 0
836.59 0
836.66 0
836.73 0
836.79 0
836.86 0
836.93 0
836.99 0
837.06 0
837.12 0
837.19 0
837.26 0
837.32 0
837.39 0
837.46 0
837.52 0
837.59 0
837.66 0
837.72 0
837.79 0
837.85 0
837.92 0
837.99 0
838.05 0
838.12 0
838.19 0
838.25 0
838.32 0
838.39 0
838.45 0
838.52 0
838.58 0
838.65 0
838.72 0
838.78 0
838.85 0
838.92 0
838.98 0
839.05 0
839.12 0
839.18 0
839.25 0
839.32 0
839.38 0
839.45 0
839.51 0
839.58 0
839.65 0
839.71 0
839.78 0
839.85 0
839.91 0
839.98 0
840.05 0
840.11 0
840.18 0
840.25 0
840.31 0
840.38 0
840.44 0
840.51 0
840.58 0
840.64 0
840.71 0
840.78 0
840.84 0
840.91 0
840.98 0
841.04 0
841.11 0
841.18 0
841.24 0
841.31 0
841.38 0
841.44 0
841.51 0
841.57 0
841.64 0
841.71 0
841.77 0
841.84 0
841.91 0
841.97 0
842.04 0
842.11 0
842.17 0
842.24 0
842.31 0
842.37 0
842.44 0
842.51 0
842.57 0
842.64 0
842.71 0
842.77 0
842.84 0
842.91 0
842.97 0
843.04 0
843.10 0
843.17 0
843.24 0
843.30 0
843.37 0
843.44 0
843.50 0
843.57 0
843.64 0
843.70 0
843.77 0
843.84 0
843.90 0
843.97 0
844.04 0
844.10 0
844.17 0
844.24 0
844.30 0
844.37 0
844.44 0
844.50 0
844.57 0
844.64 0
844.70 0
844.77 0
844.84 0
844.90 0
844.97 0
845.04 0
845.10 0
845.17 0
845.24 0
845.30 0
845.37 0
845.44 0
845.50 0
845.57 0
845.64 0
845.70 0
845.77 0
845.84 0
845.90 0
845.97 0
846.04 0
846.10 0
846.17 0
846.24 0
846.30 0
846.37 0
846.44 0
846.50 0
846.57 0
846.64 0
846.70 0
846.77 0
846.84 0
846.90 0
846.97 0
847.04 0
847.10 0
847.17 0
847.24 0
847.30 0
847.37 0
847.44 0
847.50 0
847.57 0
847.64 0
847.70 0
847.77 0
847.84 0
847.90 0
847.97 0
848.04 0
848.10 0
848.17 0
848.24 0
848.30 0
848.37 0
848.44 0
848.50 0
848.57 0
848.64 0
848.71 0
848.77 0
848.84 0
848.91 0
848.97 0
849.04 0
849.11 0
849.17 0
849.24 0
849.31 0
849.37 0
849.44 0
849.51 0
849.57 0
849.64 0
849.71 0
849.77 0
849.84 0
849.91 0
849.97 0
850.04 0
850.11 0
850.18 0
850.24 0
850.31 0
850.38 0
850.44 0
850.51 0
850.58 0
850.64 0
850.71 0
850.78 0
850.84 0
850.91 0
850.98 0
851.04 0
851.11 0
851.18 0
851.24 0
851.31 0
851.38 0
851.45 0
851.51 0
851.58 0
851.65 0
851.71 0
851.78 0
851.85 0
851.91 0
851.98 0
852.05 0
852.11 0
852.18 0
852.25 0
852.32 0
852.38 0
852.45 0
852.52 0
852.58 0
852.65 0
852.72 0
852.78 0
852.85 0
852.92 0
852.98 0
853.05 0
853.12 0
853.19 0
853.25 0
853.32 0
853.39 0
853.45 0
853.52 0
853.59 0
853.65 0
853.72 0
853.79 0
853.86 0
853.92 0
853.99 0
854.06 0
854.12 0
854.19 0
854.26 0
854.32 0
854.39 0
854.46 0
854.53 0
854.59 0
854.66 0
854.73 0
854.79 0
854.86 0
854.93 0
854.99 0
855.06 0
855.13 0
855.20 0
855.26 0
855.33 0
855.40 0
855.46 0
855.53 0
855.60 0
855.66 0
855.73 0
855.80 0
855.87 0
855.93 0
856.00 0
856.07 0
856.13 0
856.20 0
856.27 0
856.34 0
856.40 0
856.47 0
856.54 0
856.60 0
856.67 0
856.74 0
856.81 0
856.87 0
856.94 0
857.01 0
857.07 0
857.14 0
857.21 0
857.27 0
857.34 0
857.41 0
857.48 0
857.54 0
857.61 0
857.68 0
857.74 0
857.81 0
857.88 0
857.95 0
858.01 0
858.08 0
858.15 0
858.21 0
858.28 0
858.35 0
858.42 0
858.48 0
858.55 0
858.62 0
858.69 0
858.75 0
858.82 0
858.89 0
858.95 0
859.02 0
859.09 0
859.16 0
859.22 0
859.29 0
859.36 0
859.42 0
859.49 0
859.56 0
859.63 0
859.69 0
859.76 0
859.83 0
859.89 0
859.96 0
860.03 0
860.10 0
860.16 0
860.23 0
860.30 0
860.37 0
860.43 0
860.50 0
860.57 0
860.63 0
860.70 0
860.77 0
860.84 0
860.90 0
860.97 0
861.04 0
861.11 0
861.17 0
861.24 0
861.31 0
861.37 0
861.44 0
861.51 0
861.58 0
861.64 0
861.71 0
861.78 0
861.85 0
861.91 0
861.98 0
862.05 0
862.11 0
862.18 0
862.25 0
862.32 0
862.38 0
862.45 0
862.52 0
862.59 0
862.65 0
862.72 0
862.79 0
862.85 0
862.92 0
862.99 0
863.06 0
863.12 0
863.19 0
863.26 0
863.33 0
863.39 0
863.46 0
863.53 0
863.60 0
863.66 0
863.73 0
863.80 0
863.87 0
863.93 0
864.00 0
864.07 0
864.13 0
864.20 0
864.27 0
864.34 0
864.40 0
864.47 0
864.54 0
864.61 0
864.67 0
864.74 0
864.81 0
864.88 0
864.94 0
865.01 0
865.08 0
865.15 0
865.21 0
865.28 0
865.35 0
865.42 0
865.48 0
865.55 0
865.62 0
865.69 0
865.75 0
865.82 0
865.89 0
865.96 0
866.02 0
866.09 0
866.16 0
866.23 0
866.29 0
866.36 0
866.43 0
866.49 0
866.56 0
866.63 0
866.70 0
866.76 0
866.83 0
866.90 0
866.97 0
867.03 0
867.10 0
867.17 0
867.24 0
867.30 0
867.37 0
867.44 0
867.51 0
867.57 0
867.64 0
867.71 0
867.78 0
867.85 0
867.91 0
867.98 0
868.05 0
868.12 0
868.18 0
868.25 0
868.32 0
868.39 0
868.45 0
868.52 0
868.59 0
868.66 0
868.72 0
868.79 0
868.86 0
868.93 0
868.99 0
869.06 0
869.13 0
869.20 0
869.26 0
869.33 0
869.40 0
869.47 0
869.53 0
869.60 0
869.67 0
869.74 0
869.80 0
869.87 0
869.94 0
870.01 0
870.07 0
870.14 0
870.21 0
870.28 0
870.35 0
870.41 0
870.48 0
870.55 0
870.62 0
870.68 0
870.75 0
870.82 0
870.89 0
870.95 0
871.02 0
871.09 0
871.16 0
871.22 0
871.29 0
871.36 0
871.43 0
871.50 0
871.56 0
871.63 0
871.70 0
871.77 0
871.83 0
871.90 0
871.97 0
872.04 0
872.10 0
872.17 0
872.24 0
872.31 0
872.38 0
872.44 0
872.51 0
872.58 0
872.65 0
872.71 0
872.78 0
872.85 0
872.92 0
872.98 0
873.05 0
873.12 0
873.19 0
873.26 0
873.32 0
873.39 0
873.46 0
873.53 0
873.59 0
873.66 0
873.73 0
873.80 0
873.87 0
873.93 0
874.00 0
874.07 0
874.14 0
874.20 0
874.27 0
874.34 0
874.41 0
874.48 0
874.54 0
874.61 0
874.68 0
874.75 0
874.81 0
874.88 0
874.95 0
875.02 0
875.09 0
875.15 0
875.22 0
875.29 0
875.36 0
875.43 0
875.49 0
875.56 0
875.63 0
875.70 0
875.76 0
875.83 0
875.90 0
875.97 0
876.04 0
876.10 0
876.17 0
876.24 0
876.31 0
876.37 0
876.44 0
876.51 0
876.58 0
876.65 0
876.71 0
876.78 0
876.85 0
876.92 0
876.99 0
877.05 0
877.12 0
877.19 0
877.26 0
877.33 0
877.39 0
877.46 0
877.53 0
877.60 0
877.66 0
877.73 0
877.80 0
877.87 0
877.94 0
878.00 0
878.07 0
878.14 0
878.21 0
878.28 0
878.34 0
878.41 0
878.48 0
878.55 0
878.62 0
878.68 0
878.75 0
878.82 0
878.89 0
878.96 0
879.02 0
879.09 0
879.16 0
879.23 0
879.30 0
879.36 0
879.43 0
879.50 0
879.57 0
879.64 0
879.70 0
879.77 0
879.84 0
879.91 0
879.98 0
880.04 0
880.11 0
880.18 0
880.25 0
880.32 0
880.38 0
880.45 0
880.52 0
880.59 0
880.66 0
880.72 0
880.79 0
880.86 0
880.93 0
881.00 0
881.06 0
881.13 0
881.20 0
881.27 0
881.34 0
881.40 0
881.47 0
881.54 0
881.61 0
881.68 0
881.74 0
881.81 0
881.88 0
881.95 0
882.02 0
882.08 0
882.15 0
882.22 0
882.29 0
882.36 0
882.42 0
882.49 0
882.56 0
882.63 0
882.70 0
882.77 0
882.83 0
882.90 0
882.97 0
883.04 0
883.11 0
883.17 0
883.24 0
883.31 0
883.38 0
883.45 0
883.51 0
883.58 0
883.65 0
883.72 0
883.79 0
883.86 0
883.92 0
883.99 0
884.06 0
884.13 0
884.20 0
884.26 0
884.33 0
884.40 0
884.47 0
884.54 0
884.61 0
884.67 0
884.74 0
884.81 0
884.88 0
884.95 0
885.01 0
885.08 0
885.15 0
885.22 0
885.29 0
885.36 0
885.42 0
885.49 0
885.56 0
885.63 0
885.70 0
885.76 0
885.83 0
885.90 0
885.97 0
886.04 0
886.11 0
886.17 0
886.24 0
886.31 0
886.38 0
886.45 0
886.52 0
886.58 0
886.65 0
886.72 0
886.79 0
886.86 0
886.93 0
886.99 0
887.06 0
887.13 0
887.20 0
887.27 0
887.33 0
887.40 0
887.47 0
887.54 0
887.61 0
887.68 0
887.74 0
887.81 0
887.88 0
887.95 0
888.02 0
888.09 0
888.15 0
888.22 0
888.29 0
888.36 0
888.43 0
888.50 0
888.56 0
888.63 0
888.70 0
888.77 0
888.84 0
888.91 0
888.97 0
889.04 0
889.11 0
889.18 0
889.25 0
889.32 0
889.38 0
889.45 0
889.52 0
889.59 0
889.66 0
889.73 0
889.79 0
889.86 0
889.93 0
890.00 0
890.07 0
890.14 0
890.21 0
890.27 0
890.34 0
890.41 0
890.48 0
890.55 0
890.62 0
890.68 0
890.75 0
890.82 0
890.89 0
890.96 0
891.03 0
891.09 0
891.16 0
891.23 0
891.30 0
891.37 0
891.44 0
891.51 0
891.57 0
891.64 0
891.71 0
891.78 0
891.85 0
891.92 0
891.98 0
892.05 0
892.12 0
892.19 0
892.26 0
892.33 0
892.40 0
892.46 0
892.53 0
892.60 0
892.67 0
892.74 0
892.81 0
892.87 0
892.94 0
893.01 0
893.08 0
893.15 0
893.22 0
893.29 0
893.35 0
893.42 0
893.49 0
893.56 0
893.63 0
893.70 0
893.77 0
893.83 0
893.90 0
893.97 0
894.04 0
894.11 0
894.18 0
894.24 0
894.31 0
894.38 0
894.45 0
894.52 0
894.59 0
894.66 0
894.72 0
894.79 0
894.86 0
894.93 0
895.00 0
895.07 0
895.14 0
895.20 0
895.27 0
895.34 0
895.41 0
895.48 0
895.55 0
895.62 0
895.69 0
895.75 0
895.82 0
895.89 0
895.96 0
896.03 0
896.10 0
896.17 0
896.23 0
896.30 0
896.37 0
896.44 0
896.51 0
896.58 0
896.65 0
896.71 0
896.78 0
896.85 0
896.92 0
896.99 0
897.06 0
897.13 0
897.20 0
897.26 0
897.33 0
897.40 0
897.47 0
897.54 0
897.61 0
897.68 0
897.74 0
897.81 0
897.88 0
897.95 0
898.02 0
898.09 0
898.16 0
898.23 0
898.29 0
898.36 0
898.43 0
898.50 0
898.57 0
898.64 0
898.71 0
898.78 0
898.84 0
898.91 0
898.98 0
899.05 0
899.12 0
899.19 0
899.26 0
899.32 0
899.39 0
899.46 0
899.53 0
899.60 0
899.67 0
899.74 0
899.81 0
899.87 0
899.94 0
900.01 0
900.08 0
900.15 0
900.22 0
900.29 0
900.36 0
900.43 0
900.49 0
900.56 0
900.63 0
900.70 0
900.77 0
900.84 0
900.91 0
900.98 0
901.04 0
901.11 0
901.18 0
901.25 0
901.32 0
901.39 0
901.46 0
901.53 0
901.59 0
901.66 0
901.73 0
901.80 0
901.87 0
901.94 0
902.01 0
902.08 0
902.15 0
902.21 0
902.28 0
902.35 0
902.42 0
902.49 0
902.56 0
902.63 0
902.70 0
902.77 0
902.83 0
902.90 0
902.97 0
903.04 0
903.11 0
903.18 0
903.25 0
903.32 0
903.39 0
903.45 0
903.52 0
903.59 0
903.66 0
903.73 0
903.80 0
903.87 0
903.94 0
904.01 0
904.07 0
904.14 0
904.21 0
904.28 0
904.35 0
904.42 0
904.49 0
904.56 0
904.63 0
904.70 0
904.76 0
904.83 0
904.90 0
904.97 0
905.04 0
905.11 0
905.18 0
905.25 0
905.32 0
905.38 0
905.45 0
905.52 0
905.59 0
905.66 0
905.73 0
905.80 0
905.87 0
905.94 0
906.01 0
906.07 0
906.14 0
906.21 0
906.28 0
906.35 0
906.42 0
906.49 0
906.56 0
906.63 0
906.70 0
906.76 0
906.83 0
906.90 0
906.97 0
907.04 0
907.11 0
907.18 0
907.25 0
907.32 0
907.39 0
907.46 0
907.52 0
907.59 0
907.66 0
907.73 0
907.80 0
907.87 0
907.94 0
908.01 0
908.08 0
908.15 0
908.21 0
908.28 0
908.35 0
908.42 0
908.49 0
908.56 0
908.63 0
908.70 0
908.77 0
908.84 0
908.91 0
908.98 0
909.04 0
909.11 0
909.18 0
909.25 0
909.32 0
909.39 0
909.46 0
909.53 0
909.60 0
909.67 0
909.74 0
909.80 0
909.87 0
909.94 0
910.01 0
910.08 0
910.15 0
910.22 0
910.29 0
910.36 0
910.43 0
910.50 0
910.57 0
910.63 0
910.70 0
910.77 0
910.84 0
910.91 0
910.98 0
911.05 0
911.12 0
911.19 0
911.26 0
911.33 0
911.40 0
911.46 0
911.53 0
911.60 0
911.67 0
911.74 0
911.81 0
911.88 0
911.95 0
912.02 0
912.09 0
912.16 0
912.23 0
912.30 0
912.36 0
912.43 0
912.50 0
912.57 0
912.64 0
912.71 0
912.78 0
912.85 0
912.92 0
912.99 0
913.06 0
913.13 0
913.20 0
913.27 0
913.33 0
913.40 0
913.47 0
913.54 0
913.61 0
913.68 0
913.75 0
913.82 0
913.89 0
913.96 0
914.03 0
914.10 0
914.17 0
914.24 0
914.30 0
914.37 0
914.44 0
914.51 0
914.58 0
914.65 0
914.72 0
914.79 0
914.86 0
914.93 0
915.00 0
915.07 0
915.14 0
915.21 0
915.28 0
915.34 0
915.41 0
915.48 0
915.55 0
915.62 0
915.69 0
915.76 0
915.83 0
915.90 0
915.97 0
916.04 0
916.11 0
916.18 0
916.25 0
916.32 0
916.39 0
916.45 0
916.52 0
916.59 0
916.66 0
916.73 0
916.80 0
916.87 0
916.94 0
917.01 0
917.08 0
917.15 0
917.22 0
917.29 0
917.36 0
917.43 0
917.50 0
917.57 0
917.63 0
917.70 0
917.77 0
917.84 0
917.91 0
917.98 0
918.05 0
918.12 0
918.19 0
918.26 0
918.33 0
918.40 0
918.47 0
918.54 0
918.61 0
918.68 0
918.75 0
918.82 0
918.89 0
918.95 0
919.02 0
919.09 0
919.16 0
919.23 0
919.30 0
919.37 0
919.44 0
919.51 0
919.58 0
919.65 0
919.72 0
919.79 0
919.86 0
919.93 0
920.00 0
920.07 0
920.14 0
920.21 0
920.28 0
920.34 0
920.41 0
920.48 0
920.55 0
920.62 0
920.69 0
920.76 0
920.83 0
920.90 0
920.97 0
921.04 0
921.11 0
921.18 0
921.25 0
921.32 0
921.39 0
921.46 0
921.53 0
921.60 0
921.67 0
921.74 0
921.81 0
921.88 0
921.95 0
922.01 0
922.08 0
922.15 0
922.22 0
922.29 0
922.36 0
922.43 0
922.50 0
922.57 0
922.64 0
922.71 0
922.78 0
922.85 0
922.92 0
922.99 0
923.06 0
923.13 0
923.20 0
923.27 0
923.34 0
923.41 0
923.48 0
923.55 0
923.62 0
923.69 0
923.76 0
923.83 0
923.90 0
923.96 0
924.03 0
924.10 0
924.17 0
924.24 0
924.31 0
924.38 0
924.45 0
924.52 0
924.59 0
924.66 0
924.73 0
924.80 0
924.87 0
924.94 0
925.01 0
925.08 0
925.15 0
925.22 0
925.29 0
925.36 0
925.43 0
925.50 0
925.57 0
925.64 0
925.71 0
925.78 0
925.85 0
925.92 0
925.99 0
926.06 0
926.13 0
926.20 0
926.27 0
926.34 0
926.41 0
926.48 0
926.54 0
926.61 0
926.68 0
926.75 0
926.82 0
926.89 0
926.96 0
927.03 0
927.10 0
927.17 0
927.24 0
927.31 0
927.38 0
927.45 0
927.52 0
927.59 0
927.66 0
927.73 0
927.80 0
927.87 0
927.94 0
928.01 0
928.08 0
928.15 0
928.22 0
928.29 0
928.36 0
928.43 0
928.50 0
928.57 0
928.64 0
928.71 0
928.78 0
928.85 0
928.92 0
928.99 0
929.06 0
929.13 0
929.20 0
929.27 0
929.34 0
929.41 0
929.48 0
929.55 0
929.62 0
929.69 0
929.76 0
929.83 0
929.90 0
929.97 0
930.04 0
930.11 0
930.18 0
930.25 0
930.32 0
930.39 0
930.46 0
930.53 0
930.60 0
930.67 0
930.74 0
930.81 0
930.88 0
930.95 0
931.02 0
931.09 0
931.16 0
931.23 0
931.30 0
931.37 0
931.44 0
931.51 0
931.58 0
931.65 0
931.72 0
931.79 0
931.86 0
931.93 0
932.00 0
932.07 0
932.14 0
932.21 0
932.28 0
932.35 0
932.42 0
932.49 0
932.56 0
932.63 0
932.70 0
932.77 0
932.84 0
932.91 0
932.98 0
933.05 0
933.12 0
933.19 0
933.26 0
933.33 0
933.40 0
933.47 0
933.54 0
933.61 0
933.68 0
933.75 0
933.82 0
933.89 0
933.96 0
934.03 0
934.10 0
934.17 0
934.24 0
934.31 0
934.38 0
934.45 0
934.52 0
934.59 0
934.66 0
934.73 0
934.80 0
934.87 0
934.94 0
935.01 0
935.08 0
935.15 0
935.22 0
935.29 0
935.36 0
935.43 0
935.50 0
935.57 0
935.64 0
935.71 0
935.78 0
935.85 0
935.92 0
935.99 0
936.06 0
936.13 0
936.20 0
936.27 0
936.34 0
936.41 0
936.48 0
936.55 0
936.62 0
936.69 0
936.76 0
936.83 0
936.90 0
936.97 0
937.04 0
937.11 0
937.18 0
937.25 0
937.32 0
937.39 0
937.46 0
937.53 0
937.60 0
937.67 0
937.74 0
937.81 0
937.88 0
937.95 0
938.02 0
938.09 0
938.16 0
938.23 0
938.30 0
938.37 0
938.45 0
938.52 0
938.59 0
938.66 0
938.73 0
938.80 0
938.87 0
938.94 0
939.01 0
939.08 0
939.15 0
939.22 0
939.29 0
939.36 0
939.43 0
939.50 0
939.57 0
939.64 0
939.71 0
939.78 0
939.85 0
939.92 0
939.99 0
940.06 0
940.13 0
940.20 0
940.27 0
940.34 0
940.41 0
940.48 0
940.55 0
940.62 0
940.69 0
940.76 0
940.83 0
940.90 0
940.97 0
941.05 0
941.12 0
941.19 0
941.26 0
941.33 0
941.40 0
941.47 0
941.54 0
941.61 0
941.68 0
941.75 0
941.82 0
941.89 0
941.96 0
942.03 0
942.10 0
942.17 0
942.24 0
942.31 0
942.38 0
942.45 0
942.52 0
942.59 0
942.66 0
942.73 0
942.80 0
942.87 0
942.94 0
943.02 0
943.09 0
943.16 0
943.23 0
943.30 0
943.37 0
943.44 0
943.51 0
943.58 0
943.65 0
943.72 0
943.79 0
943.86 0
943.93 0
944.00 0
944.07 0
944.14 0
944.21 0
944.28 0
944.35 0
944.42 0
944.49 0
944.56 0
944.64 0
944.71 0
944.78 0
944.85 0
944.92 0
944.99 0
945.06 0
945.13 0
945.20 0
945.27 0
945.34 0
945.41 0
945.48 0
945.55 0
945.62 0
945.69 0
945.76 0
945.83 0
945.90 0
945.97 0
946.04 0
946.12 0
946.19 0
946.26 0
946.33 0
946.40 0
946.47 0
946.54 0
946.61 0
946.68 0
946.75 0
946.82 0
946.89 0
946.96 0
947.03 0
947.10 0
947.17 0
947.24 0
947.31 0
947.38 0
947.46 0
947.53 0
947.60 0
947.67 0
947.74 0
947.81 0
947.88 0
947.95 0
948.02 0
948.09 0
948.16 0
948.23 0
948.30 0
948.37 0
948.44 0
948.51 0
948.58 0
948.66 0
948.73 0
948.80 0
948.87 0
948.94 0
949.01 0
949.08 0
949.15 0
949.22 0
949.29 0
949.36 0
949.43 0
949.50 0
949.57 0
949.64 0
949.71 0
949.79 0
949.86 0
949.93 0
950.00 0
950.07 0
950.14 0
950.21 0
950.28 0
950.35 0
950.42 0
950.49 0
950.56 0
950.63 0
950.70 0
950.77 0
950.85 0
950.92 0
950.99 0
951.06 0
951.13 0
951.20 0
951.27 0
951.34 0
951.41 0
951.48 0
951.55 0
951.62 0
951.69 0
951.76 0
951.84 0
951.91 0
951.98 0
952.05 0
952.12 0
952.19 0
952.26 0
952.33 0
952.40 0
952.47 0
952.54 0
952.61 0
952.68 0
952.75 0
952.83 0
952.90 0
952.97 0
953.04 0
953.11 0
953.18 0
953.25 0
953.32 0
953.39 0
953.46 0
953.53 0
953.60 0
953.67 0
953.75 0
953.82 0
953.89 0
953.96 0
954.03 0
954.10 0
954.17 0
954.24 0
954.31 0
954.38 0
954.45 0
954.52 0
954.60 0
954.67 0
954.74 0
954.81 0
954.88 0
954.95 0
955.02 0
955.09 0
955.16 0
955.23 0
955.30 0
955.37 0
955.45 0
955.52 0
955.59 0
955.66 0
955.73 0
955.80 0
955.87 0
955.94 0
956.01 0
956.08 0
956.15 0
956.23 0
956.30 0
956.37 0
956.44 0
956.51 0
956.58 0
956.65 0
956.72 0
956.79 0
956.86 0
956.93 0
957.01 0
957.08 0
957.15 0
957.22 0
957.29 0
957.36 0
957.43 0
957.50 0
957.57 0
957.64 0
957.71 0
957.79 0
957.86 0
957.93 0
958.00 0
958.07 0
958.14 0
958.21 0
958.28 0
958.35 0
958.42 0
958.49 0
958.57 0
958.64 0
958.71 0
958.78 0
958.85 0
958.92 0
958.99 0
959.06 0
959.13 0
959.20 0
959.28 0
959.35 0
959.42 0
959.49 0
959.56 0
959.63 0
959.70 0
959.77 0
959.84 0
959.91 0
959.99 0
960.06 0
960.13 0
960.20 0
960.27 0
960.34 0
960.41 0
960.48 0
960.55 0
960.63 0
960.70 0
960.77 0
960.84 0
960.91 0
960.98 0
961.05 0
961.12 0
961.19 0
961.26 0
961.34 0
961.41 0
961.48 0
961.55 0
961.62 0
961.69 0
961.76 0
961.83 0
961.90 0
961.98 0
962.05 0
962.12 0
962.19 0
962.26 0
962.33 0
962.40 0
962.47 0
962.54 0
962.62 0
962.69 0
962.76 0
962.83 0
962.90 0
962.97 0
963.04 0
963.11 0
963.18 0
963.26 0
963.33 0
963.40 0
963.47 0
963.54 0
963.61 0
963.68 0
963.75 0
963.83 0
963.90 0
963.97 0
964.04 0
964.11 0
964.18 0
964.25 0
964.32 0
964.39 0
964.47 0
964.54 0
964.61 0
964.68 0
964.75 0
964.82 0
964.89 0
964.96 0
965.04 0
965.11 0
965.18 0
965.25 0
965.32 0
965.39 0
965.46 0
965.53 0
965.61 0
965.68 0
965.75 0
965.82 0
965.89 0
965.96 0
966.03 0
966.10 0
966.18 0
966.25 0
966.32 0
966.39 0
966.46 0
966.53 0
966.60 0
966.67 0
966.75 0
966.82 0
966.89 0
966.96 0
967.03 0
967.10 0
967.17 0
967.24 0
967.32 0
967.39 0
967.46 0
967.53 0
967.60 0
967.67 0
967.74 0
967.81 0
967.89 0
967.96 0
968.03 0
968.10 0
968.17 0
968.24 0
968.31 0
968.39 0
968.46 0
968.53 0
968.60 0
968.67 0
968.74 0
968.81 0
968.88 0
968.96 0
969.03 0
969.10 0
969.17 0
969.24 0
969.31 0
969.38 0
969.46 0
969.53 0
969.60 0
969.67 0
969.74 0
969.81 0
969.88 0
969.96 0
970.03 0
970.10 0
970.17 0
970.24 0
970.31 0
970.38 0
970.46 0
970.53 0
970.60 0
970.67 0
970.74 0
970.81 0
970.88 0
970.96 0
971.03 0
971.10 0
971.17 0
971.24 0
971.31 0
971.38 0
971.46 0
971.53 0
971.60 0
971.67 0
971.74 0
971.81 0
971.88 0
971.96 0
972.03 0
972.10 0
972.17 0
972.24 0
972.31 0
972.38 0
972.46 0
972.53 0
972.60 0
972.67 0
972.74 0
972.81 0
972.88 0
972.96 0
973.03 0
973.10 0
973.17 0
973.24 0
973.31 0
973.39 0
973.46 0
973.53 0
973.60 0
973.67 0
973.74 0
973.81 0
973.89 0
973.96 0
974.03 0
974.10 0
974.17 0
974.24 0
974.32 0
974.39 0
974.46 0
974.53 0
974.60 0
974.67 0
974.74 0
974.82 0
974.89 0
974.96 0
975.03 0
975.10 0
975.17 0
975.25 0
975.32 0
975.39 0
975.46 0
975.53 0
975.60 0
975.68 0
975.75 0
975.82 0
975.89 0
975.96 0
976.03 0
976.11 0
976.18 0
976.25 0
976.32 0
976.39 0
976.46 0
976.53 0
976.61 0
976.68 0
976.75 0
976.82 0
976.89 0
976.96 0
977.04 0
977.11 0
977.18 0
977.25 0
977.32 0
977.39 0
977.47 0
977.54 0
977.61 0
977.68 0
977.75 0
977.82 0
977.90 0
977.97 0
978.04 0
978.11 0
978.18 0
978.25 0
978.33 0
978.40 0
978.47 0
978.54 0
978.61 0
978.69 0
978.76 0
978.83 0
978.90 0
978.97 0
979.04 0
979.12 0
979.19 0
979.26 0
979.33 0
979.40 0
979.47 0
979.55 0
979.62 0
979.69 0
979.76 0
979.83 0
979.90 0
979.98 0
980.05 0
980.12 0
980.19 0
980.26 0
980.34 0
980.41 0
980.48 0
980.55 0
980.62 0
980.69 0
980.77 0
980.84 0
980.91 0
980.98 0
981.05 0
981.12 0
981.20 0
981.27 0
981.34 0
981.41 0
981.48 0
981.56 0
981.63 0
981.70 0
981.77 0
981.84 0
981.91 0
981.99 0
982.06 0
982.13 0
982.20 0
982.27 0
982.35 0
982.42 0
982.49 0
982.56 0
982.63 0
982.71 0
982.78 0
982.85 0
982.92 0
982.99 0
983.06 0
983.14 0
983.21 0
983.28 0
983.35 0
983.42 0
983.50 0
983.57 0
983.64 0
983.71 0
983.78 0
983.86 0
983.93 0
984.00 0
984.07 0
984.14 0
984.21 0
984.29 0
984.36 0
984.43 0
984.50 0
984.57 0
984.65 0
984.72 0
984.79 0
984.86 0
984.93 0
985.01 0
985.08 0
985.15 0
985.22 0
985.29 0
985.37 0
985.44 0
985.51 0
985.58 0
985.65 0
985.73 0
985.80 0
985.87 0
985.94 0
986.01 0
986.09 0
986.16 0
986.23 0
986.30 0
986.37 0
986.45 0
986.52 0
986.59 0
986.66 0
986.73 0
986.81 0
986.88 0
986.95 0
987.02 0
987.09 0
987.17 0
987.24 0
987.31 0
987.38 0
987.45 0
987.53 0
987.60 0
987.67 0
987.74 0
987.81 0
987.89 0
987.96 0
988.03 0
988.10 0
988.17 0
988.25 0
988.32 0
988.39 0
988.46 0
988.53 0
988.61 0
988.68 0
988.75 0
988.82 0
988.90 0
988.97 0
989.04 0
989.11 0
989.18 0
989.26 0
989.33 0
989.40 0
989.47 0
989.54 0
989.62 0
989.69 0
989.76 0
989.83 0
989.90 0
989.98 0
990.05 0
990.12 0
990.19 0
990.27 0
990.34 0
990.41 0
990.48 0
990.55 0
990.63 0
990.70 0
990.77 0
990.84 0
990.91 0
990.99 0
991.06 0
991.13 0
991.20 0
991.28 0
991.35 0
991.42 0
991.49 0
991.56 0
991.64 0
991.71 0
991.78 0
991.85 0
991.93 0
992.00 0
992.07 0
992.14 0
992.21 0
992.29 0
992.36 0
992.43 0
992.50 0
992.58 0
992.65 0
992.72 0
992.79 0
992.86 0
992.94 0
993.01 0
993.08 0
993.15 0
993.23 0
993.30 0
993.37 0
993.44 0
993.51 0
993.59 0
993.66 0
993.73 0
993.80 0
993.88 0
993.95 0
994.02 0
994.09 0
994.16 0
994.24 0
994.31 0
994.38 0
994.45 0
994.53 0
994.60 0
994.67 0
994.74 0
994.82 0
994.89 0
994.96 0
995.03 0
995.10 0
995.18 0
995.25 0
995.32 0
995.39 0
995.47 0
995.54 0
995.61 0
995.68 0
995.76 0
995.83 0
995.90 0
995.97 0
996.04 0
996.12 0
996.19 0
996.26 0
996.33 0
996.41 0
996.48 0
996.55 0
996.62 0
996.70 0
996.77 0
996.84 0
996.91 0
996.99 0
997.06 0
997.13 0
997.20 0
997.28 0
997.35 0
997.42 0
997.49 0
997.56 0
997.64 0
997.71 0
997.78 0
997.85 0
997.93 0
998.00 0
998.07 0
998.14 0
998.22 0
998.29 0
998.36 0
998.43 0
998.51 0
998.58 0
998.65 0
998.72 0
998.80 0
998.87 0
998.94 0
999.01 0
999.09 0
999.16 0
999.23 0
999.30 0
999.38 0
999.45 0
999.52 0
999.59 0
999.67 0
999.74 0
999.81 0
999.88 0
999.96 0
1000.03 0
1000.10 0
1000.17 0
1000.25 0
1000.32 0
1000.39 0
1000.46 0
1000.54 0
1000.61 0
1000.68 0
1000.75 0
1000.83 0
1000.90 0
1000.97 0
1001.04 0
1001.12 0
1001.19 0
1001.26 0
1001.33 0
1001.41 0
1001.48 0
1001.55 0
1001.62 0
1001.70 0
1001.77 0
1001.84 0
1001.91 0
1001.99 0
1002.06 0
1002.13 0
1002.20 0
1002.28 0
1002.35 0
1002.42 0
1002.49 0
1002.57 0
1002.64 0
1002.71 0
1002.78 0
1002.86 0
1002.93 0
1003.00 0
1003.07 0
1003.15 0
1003.22 0
1003.29 0
1003.37 0
1003.44 0
1003.51 0
1003.58 0
1003.66 0
1003.73 0
1003.80 0
1003.87 0
1003.95 0
1004.02 0
1004.09 0
1004.16 0
1004.24 0
1004.31 0
1004.38 0
1004.45 0
1004.53 1
1004.60 1
1004.67 1
1004.75 1
1004.82 1
1004.89 1
1004.96 1
1005.04 1
1005.11 1
1005.18 1
1005.25 1
1005.33 1
1005.40 1
1005.47 1
1005.54 1
1005.62 0
1005.69 0
1005.76 0
1005.84 0
1005.91 0
1005.98 0
1006.05 0
1006.13 0
1006.20 0
1006.27 0
1006.34 0
1006.42 0
1006.49 0
1006.56 0
1006.64 0
1006.71 0
1006.78 0
1006.85 0
1006.93 0
1007.00 0
1007.07 0
1007.14 0
1007.22 0
1007.29 0
1007.36 0
1007.44 0
1007.51 0
1007.58 0
1007.65 0
1007.73 0
1007.80 0
1007.87 0
1007.95 0
1008.02 0
1008.09 0
1008.16 0
1008.24 0
1008.31 0
1008.38 0
1008.45 0
1008.53 0
1008.60 0
1008.67 0
1008.75 0
1008.82 0
1008.89 0
1008.96 0
1009.04 0
1009.11 0
1009.18 0
1009.26 0
1009.33 0
1009.40 0
1009.47 0
1009.55 0
1009.62 0
1009.69 0
1009.77 0
1009.84 0
1009.91 0
1009.98 0
1010.06 0
1010.13 0
1010.20 0
1010.28 0
1010.35 0
1010.42 0
1010.49 0
1010.57 0
1010.64 0
1010.71 0
1010.79 0
1010.86 0
1010.93 0
1011.00 0
1011.08 0
1011.15 0
1011.22 0
1011.30 0
1011.37 0
1011.44 0
1011.51 0
1011.59 0
1011.66 0
1011.73 0
1011.81 0
1011.88 0
1011.95 0
1012.02 0
1012.10 0
1012.17 0
1012.24 0
1012.32 0
1012.39 0
1012.46 0
1012.54 0
1012.61 0
1012.68 0
1012.75 0
1012.83 0
1012.90 0
1012.97 0
1013.05 0
1013.12 0
1013.19 0
1013.27 0
1013.34 0
1013.41 0
1013.48 0
1013.56 0
1013.63 0
1013.70 0
1013.78 0
1013.85 0
1013.92 0
1013.99 0
1014.07 0
1014.14 0
1014.21 0
1014.29 0
1014.36 0
1014.43 0
1014.51 0
1014.58 0
1014.65 0
1014.73 0
1014.80 0
1014.87 0
1014.94 0
1015.02 0
1015.09 0
1015.16 0
1015.24 0
1015.31 0
1015.38 0
1015.46 0
1015.53 0
1015.60 0
1015.67 0
1015.75 0
1015.82 0
1015.89 0
1015.97 0
1016.04 0
1016.11 0
1016.19 0
1016.26 0
1016.33 0
1016.41 0
1016.48 0
1016.55 0
1016.62 0
1016.70 0
1016.77 0
1016.84 0
1016.92 0
1016.99 0
1017.06 0
1017.14 0
1017.21 0
1017.28 1
1017.36 1
1017.43 1
1017.50 1
1017.57 1
1017.65 1
1017.72 1
1017.79 1
1017.87 1
1017.94 1
1018.01 1
1018.09 1
1018.16 1
1018.23 0
1018.31 0
1018.38 0
1018.45 0
1018.53 0
1018.60 0
1018.67 0
1018.75 0
1018.82 0
1018.89 0
1018.96 0
1019.04 0
1019.11 0
1019.18 0
1019.26 0
1019.33 0
1019.40 0
1019.48 0
1019.55 0
1019.62 0
1019.70 1
1019.77 1
1019.84 1
1019.92 1
1019.99 1
1020.06 1
1020.14 0
1020.21 0
1020.28 0
1020.36 0
1020.43 0
1020.50 0
1020.58 0
1020.65 1
1020.72 1
1020.80 1
1020.87 1
1020.94 1
1021.01 1
1021.09 1
1021.16 1
1021.23 1
1021.31 1
1021.38 0
1021.45 0
1021.53 0
1021.60 0
1021.67 0
1021.75 0
1021.82 0
1021.89 0
1021.97 0
1022.04 0
1022.11 0
1022.19 0
1022.26 0
1022.33 0
1022.41 0
1022.48 0
1022.55 0
1022.63 0
1022.70 0
1022.77 0
1022.85 0
1022.92 0
1022.99 0
1023.07 0
1023.14 0
1023.21 0
1023.29 0
1023.36 0
1023.43 0
1023.51 0
1023.58 0
1023.65 0
1023.73 0
1023.80 0
1023.87 0
1023.95 0
1024.02 0
1024.09 0
1024.17 0
1024.24 0
1024.31 0
1024.39 0
1024.46 0
1024.53 0
1024.61 0
1024.68 0
1024.75 0
1024.83 0
1024.90 0
1024.97 0
1025.05 0
1025.12 0
1025.19 0
1025.27 0
1025.34 0
1025.41 0
1025.49 0
1025.56 0
1025.63 0
1025.71 0
1025.78 0
1025.85 0
1025.93 0
1026.00 0
1026.08 0
1026.15 0
1026.22 0
1026.30 0
1026.37 0
1026.44 0
1026.52 0
1026.59 0
1026.66 0
1026.74 0
1026.81 0
1026.88 0
1026.96 0
1027.03 0
1027.10 0
1027.18 0
1027.25 0
1027.32 0
1027.40 0
1027.47 0
1027.54 0
1027.62 0
1027.69 0
1027.76 0
1027.84 0
1027.91 0
1027.99 0
1028.06 0
1028.13 0
1028.21 0
1028.28 0
1028.35 0
1028.43 0
1028.50 0
1028.57 0
1028.65 0
1028.72 0
1028.79 0
1028.87 0
1028.94 0
1029.01 0
1029.09 0
1029.16 0
1029.24 0
1029.31 0
1029.38 0
1029.46 0
1029.53 0
1029.60 0
1029.68 0
1029.75 0
1029.82 0
1029.90 0
1029.97 0
1030.04 0
1030.12 0
1030.19 0
1030.27 0
1030.34 0
1030.41 0
1030.49 0
1030.56 0
1030.63 0
1030.71 0
1030.78 0
1030.85 0
1030.93 0
1031.00 0
1031.07 0
1031.15 0
1031.22 1
1031.30 1
1031.37 1
1031.44 1
1031.52 1
1031.59 1
1031.66 0
1031.74 0
1031.81 0
1031.88 0
1031.96 0
1032.03 0
1032.11 0
1032.18 0
1032.25 0
1032.33 1
1032.40 1
1032.47 1
1032.55 0
1032.62 0
1032.69 0
1032.77 0
1032.84 0
1032.92 0
1032.99 0
1033.06 0
1033.14 0
1033.21 0
1033.28 0
1033.36 0
1033.43 0
1033.51 0
1033.58 0
1033.65 0
1033.73 0
1033.80 0
1033.87 0
1033.95 0
1034.02 0
1034.09 0
1034.17 1
1034.24 0
1034.32 0
1034.39 0
1034.46 0
1034.54 0
1034.61 0
1034.68 0
1034.76 0
1034.83 0
1034.91 0
1034.98 0
1035.05 0
1035.13 0
1035.20 0
1035.27 0
1035.35 0
1035.42 0
1035.50 0
1035.57 0
1035.64 0
1035.72 0
1035.79 0
1035.86 0
1035.94 0
1036.01 0
1036.09 0
1036.16 0
1036.23 0
1036.31 0
1036.38 0
1036.46 0
1036.53 0
1036.60 0
1036.68 0
1036.75 0
1036.82 0
1036.90 0
1036.97 0
1037.05 0
1037.12 0
1037.19 0
1037.27 0
1037.34 0
1037.41 0
1037.49 0
1037.56 0
1037.64 0
1037.71 0
1037.78 0
1037.86 0
1037.93 0
1038.01 0
1038.08 0
1038.15 0
1038.23 0
1038.30 0
1038.37 0
1038.45 0
1038.52 0
1038.60 0
1038.67 0
1038.74 0
1038.82 0
1038.89 0
1038.97 0
1039.04 0
1039.11 0
1039.19 0
1039.26 0
1039.34 0
1039.41 0
1039.48 0
1039.56 0
1039.63 0
1039.71 0
1039.78 0
1039.85 0
1039.93 0
1040.00 0
1040.07 0
1040.15 0
1040.22 0
1040.30 0
1040.37 0
1040.44 0
1040.52 0
1040.59 0
1040.67 0
1040.74 0
1040.81 0
1040.89 0
1040.96 0
1041.04 1
1041.11 1
1041.18 1
1041.26 1
1041.33 0
1041.41 0
1041.48 0
1041.55 0
1041.63 0
1041.70 0
1041.78 0
1041.85 0
1041.92 0
1042.00 0
1042.07 0
1042.15 0
1042.22 0
1042.29 0
1042.37 0
1042.44 0
1042.52 0
1042.59 0
1042.66 0
1042.74 0
1042.81 0
1042.89 0
1042.96 0
1043.03 0
1043.11 0
1043.18 0
1043.26 0
1043.33 0
1043.40 0
1043.48 0
1043.55 0
1043.63 0
1043.70 0
1043.77 0
1043.85 0
1043.92 0
1044.00 0
1044.07 0
1044.14 0
1044.22 0
1044.29 0
1044.37 0
1044.44 0
1044.52 0
1044.59 0
1044.66 0
1044.74 0
1044.81 0
1044.89 0
1044.96 0
1045.03 0
1045.11 0
1045.18 0
1045.26 0
1045.33 0
1045.40 0
1045.48 0
1045.55 0
1045.63 0
1045.70 0
1045.78 0
1045.85 0
1045.92 0
1046.00 0
1046.07 0
1046.15 0
1046.22 0
1046.29 1
1046.37 1
1046.44 1
1046.52 0
1046.59 0
1046.66 0
1046.74 0
1046.81 0
1046.89 0
1046.96 0
1047.04 0
1047.11 0
1047.18 0
1047.26 0
1047.33 0
1047.41 0
1047.48 0
1047.56 0
1047.63 0
1047.70 0
1047.78 0
1047.85 0
1047.93 0
1048.00 0
1048.07 0
1048.15 0
1048.22 0
1048.30 0
1048.37 0
1048.45 0
1048.52 0
1048.59 0
1048.67 0
1048.74 0
1048.82 0
1048.89 0
1048.97 0
1049.04 0
1049.11 1
1049.19 1
1049.26 1
1049.34 1
1049.41 1
1049.48 1
1049.56 1
1049.63 1
1049.71 1
1049.78 1
1049.86 1
1049.93 1
1050.00 1
1050.08 1
1050.15 1
1050.23 1
1050.30 1
1050.38 1
1050.45 0
1050.52 0
1050.60 0
1050.67 0
1050.75 0
1050.82 0
1050.90 1
1050.97 1
1051.05 1
1051.12 1
1051.19 1
1051.27 1
1051.34 1
1051.42 1
1051.49 1
1051.57 1
1051.64 0
1051.71 0
1051.79 0
1051.86 0
1051.94 0
1052.01 0
1052.09 0
1052.16 0
1052.23 0
1052.31 0
1052.38 0
1052.46 0
1052.53 0
1052.61 0
1052.68 0
1052.76 0
1052.83 0
1052.90 0
1052.98 0
1053.05 0
1053.13 0
1053.20 0
1053.28 0
1053.35 0
1053.42 0
1053.50 0
1053.57 0
1053.65 0
1053.72 0
1053.80 0
1053.87 0
1053.95 0
1054.02 1
1054.09 1
1054.17 1
1054.24 1
1054.32 1
1054.39 1
1054.47 1
1054.54 1
1054.62 0
1054.69 0
1054.76 0
1054.84 0
1054.91 0
1054.99 0
1055.06 0
1055.14 0
1055.21 0
1055.29 0
1055.36 0
1055.43 0
1055.51 0
1055.58 0
1055.66 0
1055.73 0
1055.81 0
1055.88 0
1055.96 0
1056.03 0
1056.10 0
1056.18 0
1056.25 1
1056.33 1
1056.40 1
1056.48 1
1056.55 1
1056.63 1
1056.70 1
1056.78 1
1056.85 0
1056.92 0
1057.00 0
1057.07 0
1057.15 0
1057.22 0
1057.30 0
1057.37 0
1057.45 0
1057.52 0
1057.60 0
1057.67 0
1057.74 0
1057.82 0
1057.89 0
1057.97 0
1058.04 0
1058.12 0
1058.19 0
1058.27 0
1058.34 0
1058.42 0
1058.49 0
1058.56 0
1058.64 0
1058.71 1
1058.79 1
1058.86 1
1058.94 1
1059.01 1
1059.09 1
1059.16 1
1059.24 1
1059.31 1
1059.39 1
1059.46 1
1059.53 1
1059.61 1
1059.68 1
1059.76 1
1059.83 1
1059.91 1
1059.98 1
1060.06 1
1060.13 1
1060.21 1
1060.28 1
1060.36 1
1060.43 1
1060.50 1
1060.58 1
1060.65 1
1060.73 1
1060.80 0
1060.88 0
1060.95 0
1061.03 0
1061.10 0
1061.18 0
1061.25 0
1061.33 0
1061.40 1
1061.48 1
1061.55 1
1061.62 1
1061.70 1
1061.77 1
1061.85 1
1061.92 1
1062.00 1
1062.07 1
1062.15 1
1062.22 1
1062.30 1
1062.37 1
1062.45 1
1062.52 1
1062.60 1
1062.67 1
1062.75 1
1062.82 1
1062.90 1
1062.97 1
1063.04 2
1063.12 2
1063.19 2
1063.27 2
1063.34 2
1063.42 2
1063.49 2
1063.57 2
1063.64 2
1063.72 2
1063.79 2
1063.87 2
1063.94 2
1064.02 2
1064.09 2
1064.17 2
1064.24 1
1064.32 1
1064.39 1
1064.47 1
1064.54 1
1064.61 1
1064.69 1
1064.76 1
1064.84 0
1064.91 0
1064.99 0
1065.06 0
1065.14 1
1065.21 1
1065.29 1
1065.36 1
1065.44 2
1065.51 2
1065.59 2
1065.66 2
1065.74 2
1065.81 2
1065.89 2
1065.96 2
1066.04 1
1066.11 1
1066.19 1
1066.26 1
1066.34 1
1066.41 0
1066.49 0
1066.56 0
1066.64 0
1066.71 0
1066.78 0
1066.86 1
1066.93 1
1067.01 1
1067.08 1
1067.16 1
1067.23 1
1067.31 1
1067.38 1
1067.46 1
1067.53 1
1067.61 1
1067.68 1
1067.76 1
1067.83 1
1067.91 1
1067.98 1
1068.06 1
1068.13 1
1068.21 1
1068.28 1
1068.36 1
1068.43 1
1068.51 1
1068.58 1
1068.66 1
1068.73 1
1068.81 1
1068.88 1
1068.96 1
1069.03 1
1069.11 1
1069.18 1
1069.26 1
1069.33 1
1069.41 1
1069.48 1
1069.56 1
1069.63 1
1069.71 1
1069.78 1
1069.86 1
1069.93 1
1070.01 1
1070.08 1
1070.16 1
1070.23 1
1070.31 1
1070.38 1
1070.46 1
1070.53 1
1070.61 1
1070.68 1
1070.76 1
1070.83 1
1070.91 0
1070.98 0
1071.06 1
1071.13 1
1071.21 1
1071.28 1
1071.36 1
1071.43 1
1071.51 1
1071.58 1
1071.66 1
1071.73 1
1071.81 1
1071.88 1
1071.96 1
1072.03 1
1072.11 1
1072.18 1
1072.26 1
1072.33 1
1072.41 1
1072.48 1
1072.56 1
1072.63 2
1072.71 2
1072.78 2
1072.86 2
1072.93 2
1073.01 1
1073.08 1
1073.16 1
1073.23 1
1073.31 0
1073.38 0
1073.46 0
1073.53 0
1073.61 1
1073.68 1
1073.76 1
1073.83 1
1073.91 1
1073.99 1
1074.06 1
1074.14 1
1074.21 1
1074.29 1
1074.36 1
1074.44 1
1074.51 2
1074.59 2
1074.66 2
1074.74 2
1074.81 2
1074.89 2
1074.96 2
1075.04 3
1075.11 3
1075.19 3
1075.26 3
1075.34 3
1075.41 3
1075.49 2
1075.56 2
1075.64 2
1075.71 1
1075.79 1
1075.86 1
1075.94 1
1076.01 2
1076.09 2
1076.16 2
1076.24 2
1076.32 3
1076.39 3
1076.47 3
1076.54 2
1076.62 2
1076.69 2
1076.77 2
1076.84 2
1076.92 2
1076.99 1
1077.07 1
1077.14 1
1077.22 1
1077.29 1
1077.37 1
1077.44 1
1077.52 1
1077.59 1
1077.67 1
1077.74 1
1077.82 1
1077.90 1
1077.97 1
1078.05 2
1078.12 2
1078.20 2
1078.27 2
1078.35 3
1078.42 3
1078.50 4
1078.57 4
1078.65 4
1078.72 4
1078.80 4
1078.87 3
1078.95 3
1079.02 2
1079.10 2
1079.17 1
1079.25 1
1079.33 1
1079.40 1
1079.48 1
1079.55 1
1079.63 1
1079.70 2
1079.78 2
1079.85 2
1079.93 3
1080.00 3
1080.08 2
1080.15 2
1080.23 2
1080.30 2
1080.38 1
1080.46 1
1080.53 1
1080.61 1
1080.68 1
1080.76 1
1080.83 1
1080.91 2
1080.98 2
1081.06 2
1081.13 2
1081.21 2
1081.28 2
1081.36 2
1081.44 2
1081.51 2
1081.59 2
1081.66 2
1081.74 3
1081.81 3
1081.89 3
1081.96 2
1082.04 2
1082.11 1
1082.19 1
1082.26 1
1082.34 1
1082.42 1
1082.49 1
1082.57 1
1082.64 1
1082.72 1
1082.79 1
1082.87 1
1082.94 1
1083.02 1
1083.09 1
1083.17 1
1083.25 1
1083.32 1
1083.40 1
1083.47 1
1083.55 1
1083.62 1
1083.70 1
1083.77 1
1083.85 1
1083.92 1
1084.00 1
1084.08 1
1084.15 2
1084.23 2
1084.30 2
1084.38 2
1084.45 2
1084.53 2
1084.60 2
1084.68 2
1084.75 2
1084.83 2
1084.91 2
1084.98 2
1085.06 1
1085.13 1
1085.21 1
1085.28 1
1085.36 0
1085.43 0
1085.51 0
1085.59 0
1085.66 0
1085.74 0
1085.81 0
1085.89 0
1085.96 0
1086.04 0
1086.11 0
1086.19 0
1086.27 0
1086.34 0
1086.42 1
1086.49 1
1086.57 1
1086.64 1
1086.72 1
1086.79 1
1086.87 1
1086.95 1
1087.02 1
1087.10 1
1087.17 0
1087.25 1
1087.32 1
1087.40 1
1087.47 1
1087.55 1
1087.63 2
1087.70 2
1087.78 2
1087.85 1
1087.93 1
1088.00 1
1088.08 1
1088.16 2
1088.23 2
1088.31 2
1088.38 2
1088.46 2
1088.53 2
1088.61 2
1088.68 2
1088.76 2
1088.84 2
1088.91 3
1088.99 3
1089.06 4
1089.14 5
1089.21 6
1089.29 7
1089.37 8
1089.44 8
1089.52 8
1089.59 8
1089.67 8
1089.74 7
1089.82 7
1089.90 7
1089.97 7
1090.05 7
1090.12 7
1090.20 7
1090.27 7
1090.35 7
1090.42 7
1090.50 6
1090.58 6
1090.65 7
1090.73 7
1090.80 7
1090.88 8
1090.95 9
1091.03 9
1091.11 9
1091.18 9
1091.26 8
1091.33 7
1091.41 6
1091.49 5
1091.56 5
1091.64 4
1091.71 3
1091.79 3
1091.86 3
1091.94 3
1092.02 3
1092.09 3
1092.17 4
1092.24 4
1092.32 4
1092.39 4
1092.47 4
1092.55 4
1092.62 4
1092.70 4
1092.77 4
1092.85 4
1092.92 3
1093.00 3
1093.08 2
1093.15 2
1093.23 2
1093.30 2
1093.38 2
1093.46 2
1093.53 2
1093.61 2
1093.68 1
1093.76 1
1093.83 1
1093.91 0
1093.99 0
1094.06 0
1094.14 1
1094.21 1
1094.29 2
1094.36 2
1094.44 2
1094.52 2
1094.59 3
1094.67 3
1094.74 3
1094.82 4
1094.90 4
1094.97 5
1095.05 5
1095.12 5
1095.20 5
1095.28 4
1095.35 3
1095.43 3
1095.50 2
1095.58 2
1095.65 2
1095.73 3
1095.81 3
1095.88 3
1095.96 4
1096.03 4
1096.11 4
1096.19 4
1096.26 4
1096.34 4
1096.41 3
1096.49 3
1096.57 3
1096.64 2
1096.72 2
1096.79 1
1096.87 1
1096.94 1
1097.02 1
1097.10 1
1097.17 1
1097.25 1
1097.32 1
1097.40 1
1097.48 1
1097.55 1
1097.63 1
1097.70 1
1097.78 1
1097.86 1
1097.93 1
1098.01 1
1098.08 1
1098.16 1
1098.24 1
1098.31 1
1098.39 0
1098.46 0
1098.54 0
1098.62 0
1098.69 0
1098.77 0
1098.84 0
1098.92 0
1099.00 0
1099.07 0
1099.15 0
1099.22 0
1099.30 1
1099.38 1
1099.45 2
1099.53 2
1099.60 3
1099.68 3
1099.76 2
1099.83 2
1099.91 2
1099.98 1
1100.06 1
1100.14 1
1100.21 1
1100.29 1
1100.36 1
1100.44 1
1100.52 1
1100.59 1
1100.67 0
1100.74 0
1100.82 0
1100.90 0
1100.97 0
1101.05 0
1101.12 0
1101.20 0
1101.28 0
1101.35 0
1101.43 0
1101.51 1
1101.58 1
1101.66 1
1101.73 1
1101.81 2
1101.89 2
1101.96 2
1102.04 2
1102.11 3
1102.19 3
1102.27 3
1102.34 3
1102.42 4
1102.49 4
1102.57 4
1102.65 4
1102.72 3
1102.80 3
1102.87 2
1102.95 2
1103.03 1
1103.10 1
1103.18 0
1103.26 0
1103.33 0
1103.41 0
1103.48 1
1103.56 1
1103.64 1
1103.71 1
1103.79 2
1103.86 2
1103.94 2
1104.02 2
1104.09 2
1104.17 2
1104.25 2
1104.32 2
1104.40 2
1104.47 2
1104.55 3
1104.63 4
1104.70 4
1104.78 4
1104.86 4
1104.93 3
1105.01 3
1105.08 2
1105.16 2
1105.24 1
1105.31 1
1105.39 1
1105.46 2
1105.54 2
1105.62 2
1105.69 3
1105.77 3
1105.85 4
1105.92 4
1106.00 4
1106.07 4
1106.15 4
1106.23 4
1106.30 4
1106.38 4
1106.46 4
1106.53 3
1106.61 3
1106.68 3
1106.76 2
1106.84 2
1106.91 2
1106.99 2
1107.07 2
1107.14 2
1107.22 3
1107.29 3
1107.37 3
1107.45 2
1107.52 2
1107.60 2
1107.68 2
1107.75 1
1107.83 1
1107.91 1
1107.98 1
1108.06 1
1108.13 1
1108.21 1
1108.29 1
1108.36 1
1108.44 1
1108.52 2
1108.59 2
1108.67 3
1108.74 3
1108.82 3
1108.90 3
1108.97 2
1109.05 2
1109.13 1
1109.20 1
1109.28 0
1109.36 1
1109.43 1
1109.51 1
1109.58 2
1109.66 2
1109.74 2
1109.81 2
1109.89 2
1109.97 1
1110.04 1
1110.12 1
1110.20 1
1110.27 1
1110.35 1
1110.42 1
1110.50 1
1110.58 2
1110.65 2
1110.73 2
1110.81 2
1110.88 2
1110.96 2
1111.04 2
1111.11 2
1111.19 2
1111.27 2
1111.34 2
1111.42 1
1111.49 1
1111.57 1
1111.65 1
1111.72 1
1111.80 1
1111.88 2
1111.95 2
1112.03 3
1112.11 4
1112.18 4
1112.26 4
1112.34 4
1112.41 4
1112.49 3
1112.56 3
1112.64 2
1112.72 1
1112.79 1
1112.87 0
1112.95 0
1113.02 0
1113.10 0
1113.18 0
1113.25 0
1113.33 0
1113.41 0
1113.48 0
1113.56 0
1113.64 0
1113.71 0
1113.79 0
1113.86 0
1113.94 0
1114.02 1
1114.09 1
1114.17 1
1114.25 1
1114.32 1
1114.40 1
1114.48 0
1114.55 0
1114.63 0
1114.71 0
1114.78 0
1114.86 0
1114.94 0
1115.01 0
1115.09 1
1115.17 1
1115.24 1
1115.32 1
1115.40 1
1115.47 1
1115.55 1
1115.63 1
1115.70 1
1115.78 1
1115.86 0
1115.93 0
1116.01 0
1116.08 0
1116.16 0
1116.24 0
1116.31 1
1116.39 1
1116.47 2
1116.54 3
1116.62 4
1116.70 5
1116.77 5
1116.85 6
1116.93 6
1117.00 6
1117.08 5
1117.16 5
1117.23 5
1117.31 5
1117.39 6
1117.46 9
1117.54 12
1117.62 17
1117.69 23
1117.77 28
1117.85 33
1117.92 38
1118.00 41
1118.08 45
1118.15 48
1118.23 53
1118.31 58
1118.38 65
1118.46 72
1118.54 80
1118.61 87
1118.69 94
1118.77 100
1118.84 104
1118.92 109
1119.00 112
1119.07 116
1119.15 120
1119.23 124
1119.30 128
1119.38 132
1119.46 135
1119.53 138
1119.61 140
1119.69 142
1119.76 144
1119.84 145
1119.92 145
1119.99 145
1120.07 143
1120.15 141
1120.22 138
1120.30 134
1120.38 129
1120.45 124
1120.53 118
1120.61 113
1120.68 107
1120.76 102
1120.84 97
1120.91 93
1120.99 89
1121.07 85
1121.15 81
1121.22 77
1121.30 73
1121.38 69
1121.45 65
1121.53 60
1121.61 56
1121.68 51
1121.76 47
1121.84 43
1121.91 39
1121.99 35
1122.07 32
1122.14 29
1122.22 26
1122.30 24
1122.37 22
1122.45 20
1122.53 19
1122.60 18
1122.68 17
1122.76 16
1122.83 15
1122.91 14
1122.99 13
1123.06 12
1123.14 10
1123.22 9
1123.30 9
1123.37 8
1123.45 9
1123.53 9
1123.60 10
1123.68 11
1123.76 12
1123.83 13
1123.91 13
1123.99 13
1124.06 12
1124.14 12
1124.22 11
1124.29 9
1124.37 8
1124.45 7
1124.53 6
1124.60 5
1124.68 4
1124.76 3
1124.83 3
1124.91 3
1124.99 3
1125.06 4
1125.14 4
1125.22 4
1125.29 5
1125.37 5
1125.45 5
1125.52 5
1125.60 4
1125.68 4
1125.76 4
1125.83 4
1125.91 3
1125.99 3
1126.06 3
1126.14 3
1126.22 3
1126.29 3
1126.37 2
1126.45 2
1126.52 2
1126.60 2
1126.68 2
1126.76 2
1126.83 2
1126.91 2
1126.99 2
1127.06 2
1127.14 2
1127.22 2
1127.29 1
1127.37 1
1127.45 1
1127.53 1
1127.60 1
1127.68 1
1127.76 1
1127.83 1
1127.91 1
1127.99 1
1128.06 1
1128.14 1
1128.22 1
1128.29 2
1128.37 2
1128.45 2
1128.53 2
1128.60 2
1128.68 1
1128.76 0
1128.83 0
1128.91 0
1128.99 0
1129.07 0
1129.14 0
1129.22 0
1129.30 0
1129.37 0
1129.45 1
1129.53 1
1129.60 1
1129.68 1
1129.76 1
1129.84 1
1129.91 2
1129.99 2
1130.07 3
1130.14 4
1130.22 4
1130.30 5
1130.38 5
1130.45 5
1130.53 4
1130.61 4
1130.68 3
1130.76 2
1130.84 2
1130.91 1
1130.99 1
1131.07 1
1131.15 1
1131.22 1
1131.30 2
1131.38 2
1131.45 2
1131.53 2
1131.61 2
1131.69 3
1131.76 3
1131.84 4
1131.92 5
1131.99 5
1132.07 6
1132.15 7
1132.23 7
1132.30 7
1132.38 7
1132.46 7
1132.53 7
1132.61 6
1132.69 5
1132.77 5
1132.84 4
1132.92 4
1133.00 3
1133.07 3
1133.15 4
1133.23 4
1133.31 4
1133.38 5
1133.46 5
1133.54 6
1133.61 6
1133.69 7
1133.77 7
1133.85 8
1133.92 8
1134.00 9
1134.08 9
1134.15 10
1134.23 11
1134.31 11
1134.39 11
1134.46 11
1134.54 11
1134.62 11
1134.70 11
1134.77 11
1134.85 10
1134.93 10
1135.00 9
1135.08 9
1135.16 8
1135.24 8
1135.31 7
1135.39 7
1135.47 7
1135.54 8
1135.62 8
1135.70 8
1135.78 8
1135.85 9
1135.93 9
1136.01 9
1136.09 9
1136.16 9
1136.24 9
1136.32 10
1136.39 10
1136.47 9
1136.55 9
1136.63 8
1136.70 7
1136.78 7
1136.86 6
1136.94 6
1137.01 5
1137.09 5
1137.17 5
1137.24 5
1137.32 5
1137.40 5
1137.48 5
1137.55 5
1137.63 5
1137.71 4
1137.79 4
1137.86 4
1137.94 3
1138.02 2
1138.10 2
1138.17 1
1138.25 0
1138.33 0
1138.40 0
1138.48 0
1138.56 0
1138.64 0
1138.71 0
1138.79 0
1138.87 0
1138.95 0
1139.02 1
1139.10 1
1139.18 2
1139.26 2
1139.33 2
1139.41 2
1139.49 2
1139.57 2
1139.64 2
1139.72 2
1139.80 2
1139.87 2
1139.95 2
1140.03 2
1140.11 2
1140.18 2
1140.26 2
1140.34 2
1140.42 3
1140.49 3
1140.57 4
1140.65 4
1140.73 5
1140.80 5
1140.88 5
1140.96 6
1141.04 6
1141.11 5
1141.19 4
1141.27 3
1141.35 2
1141.42 1
1141.50 0
1141.58 0
1141.66 0
1141.73 0
1141.81 0
1141.89 1
1141.97 1
1142.04 2
1142.12 2
1142.20 2
1142.28 2
1142.35 2
1142.43 2
1142.51 2
1142.59 2
1142.66 1
1142.74 1
1142.82 1
1142.90 1
1142.97 0
1143.05 0
1143.13 0
1143.21 0
1143.28 0
1143.36 0
1143.44 0
1143.52 0
1143.59 0
1143.67 0
1143.75 0
1143.83 0
1143.90 0
1143.98 0
1144.06 0
1144.14 0
1144.21 0
1144.29 0
1144.37 0
1144.45 1
1144.52 1
1144.60 1
1144.68 2
1144.76 2
1144.83 2
1144.91 2
1144.99 3
1145.07 3
1145.14 3
1145.22 2
1145.30 2
1145.38 2
1145.45 1
1145.53 1
1145.61 2
1145.69 2
1145.76 3
1145.84 3
1145.92 3
1146.00 3
1146.08 3
1146.15 2
1146.23 2
1146.31 2
1146.39 2
1146.46 2
1146.54 2
1146.62 3
1146.70 3
1146.77 3
1146.85 3
1146.93 2
1147.01 2
1147.08 1
1147.16 1
1147.24 1
1147.32 0
1147.39 0
1147.47 0
1147.55 1
1147.63 1
1147.71 1
1147.78 2
1147.86 3
1147.94 4
1148.02 5
1148.09 6
1148.17 7
1148.25 8
1148.33 8
1148.40 9
1148.48 8
1148.56 8
1148.64 7
1148.72 6
1148.79 6
1148.87 6
1148.95 7
1149.03 8
1149.10 8
1149.18 9
1149.26 9
1149.34 9
1149.41 9
1149.49 10
1149.57 11
1149.65 12
1149.73 13
1149.80 14
1149.88 15
1149.96 16
1150.04 16
1150.11 15
1150.19 15
1150.27 13
1150.35 12
1150.43 11
1150.50 10
1150.58 9
1150.66 8
1150.74 8
1150.81 7
1150.89 8
1150.97 8
1151.05 9
1151.13 10
1151.20 11
1151.28 11
1151.36 12
1151.44 13
1151.51 13
1151.59 14
1151.67 14
1151.75 15
1151.83 15
1151.90 15
1151.98 15
1152.06 14
1152.14 14
1152.21 13
1152.29 12
1152.37 12
1152.45 12
1152.53 12
1152.60 12
1152.68 12
1152.76 12
1152.84 11
1152.91 10
1152.99 10
1153.07 9
1153.15 8
1153.23 8
1153.30 9
1153.38 9
1153.46 10
1153.54 12
1153.62 13
1153.69 14
1153.77 15
1153.85 15
1153.93 15
1154.00 15
1154.08 14
1154.16 13
1154.24 12
1154.32 11
1154.39 9
1154.47 8
1154.55 8
1154.63 7
1154.71 6
1154.78 5
1154.86 4
1154.94 4
1155.02 3
1155.10 3
1155.17 3
1155.25 3
1155.33 3
1155.41 3
1155.48 3
1155.56 3
1155.64 3
1155.72 3
1155.80 3
1155.87 3
1155.95 3
1156.03 3
1156.11 3
1156.19 3
1156.26 2
1156.34 2
1156.42 2
1156.50 2
1156.58 2
1156.65 3
1156.73 4
1156.81 5
1156.89 6
1156.97 7
1157.04 8
1157.12 9
1157.20 10
1157.28 10
1157.36 10
1157.43 10
1157.51 9
1157.59 9
1157.67 8
1157.75 7
1157.82 6
1157.90 6
1157.98 5
1158.06 5
1158.14 5
1158.21 5
1158.29 5
1158.37 5
1158.45 4
1158.53 4
1158.60 3
1158.68 2
1158.76 2
1158.84 1
1158.92 1
1158.99 1
1159.07 1
1159.15 1
1159.23 1
1159.31 1
1159.38 2
1159.46 2
1159.54 3
1159.62 3
1159.70 3
1159.77 4
1159.85 5
1159.93 5
1160.01 6
1160.09 7
1160.17 8
1160.24 8
1160.32 8
1160.40 7
1160.48 6
1160.56 5
1160.63 5
1160.71 4
1160.79 4
1160.87 4
1160.95 5
1161.02 5
1161.10 5
1161.18 6
1161.26 6
1161.34 6
1161.41 6
1161.49 6
1161.57 5
1161.65 5
1161.73 4
1161.81 4
1161.88 3
1161.96 3
1162.04 4
1162.12 4
1162.20 4
1162.27 4
1162.35 4
1162.43 3
1162.51 3
1162.59 3
1162.67 3
1162.74 3
1162.82 3
1162.90 3
1162.98 3
1163.06 3
1163.13 3
1163.21 2
1163.29 2
1163.37 1
1163.45 1
1163.53 0
1163.60 0
1163.68 0
1163.76 0
1163.84 0
1163.92 0
1163.99 1
1164.07 1
1164.15 2
1164.23 3
1164.31 3
1164.39 4
1164.46 4
1164.54 4
1164.62 4
1164.70 3
1164.78 2
1164.85 2
1164.93 1
1165.01 0
1165.09 0
1165.17 0
1165.25 0
1165.32 0
1165.40 0
1165.48 0
1165.56 0
1165.64 1
1165.72 1
1165.79 1
1165.87 1
1165.95 1
1166.03 1
1166.11 2
1166.19 2
1166.26 1
1166.34 1
1166.42 1
1166.50 0
1166.58 0
1166.65 0
1166.73 0
1166.81 0
1166.89 0
1166.97 1
1167.05 2
1167.12 2
1167.20 3
1167.28 4
1167.36 4
1167.44 5
1167.52 6
1167.59 6
1167.67 6
1167.75 7
1167.83 7
1167.91 8
1167.99 8
1168.06 8
1168.14 8
1168.22 8
1168.30 7
1168.38 7
1168.46 7
1168.53 6
1168.61 6
1168.69 6
1168.77 6
1168.85 6
1168.93 6
1169.01 6
1169.08 6
1169.16 6
1169.24 7
1169.32 8
1169.40 8
1169.48 9
1169.55 9
1169.63 9
1169.71 9
1169.79 9
1169.87 8
1169.95 8
1170.02 7
1170.10 7
1170.18 7
1170.26 6
1170.34 6
1170.42 6
1170.49 6
1170.57 6
1170.65 5
1170.73 5
1170.81 4
1170.89 4
1170.97 4
1171.04 4
1171.12 5
1171.20 6
1171.28 7
1171.36 8
1171.44 8
1171.51 9
1171.59 10
1171.67 10
1171.75 10
1171.83 11
1171.91 11
1171.99 12
1172.06 12
1172.14 13
1172.22 14
1172.30 14
1172.38 15
1172.46 15
1172.53 15
1172.61 15
1172.69 15
1172.77 14
1172.85 13
1172.93 13
1173.01 12
1173.08 12
1173.16 11
1173.24 10
1173.32 10
1173.40 9
1173.48 8
1173.56 8
1173.63 7
1173.71 6
1173.79 6
1173.87 5
1173.95 4
1174.03 4
1174.11 3
1174.18 3
1174.26 4
1174.34 4
1174.42 5
1174.50 7
1174.58 8
1174.66 9
1174.73 11
1174.81 12
1174.89 13
1174.97 14
1175.05 14
1175.13 14
1175.21 12
1175.28 11
1175.36 9
1175.44 7
1175.52 6
1175.60 5
1175.68 4
1175.76 4
1175.83 3
1175.91 3
1175.99 3
1176.07 3
1176.15 3
1176.23 3
1176.31 4
1176.38 4
1176.46 5
1176.54 5
1176.62 5
1176.70 5
1176.78 5
1176.86 4
1176.93 4
1177.01 4
1177.09 4
1177.17 4
1177.25 4
1177.33 5
1177.41 5
1177.49 6
1177.56 7
1177.64 7
1177.72 8
1177.80 8
1177.88 8
1177.96 8
1178.04 8
1178.11 9
1178.19 9
1178.27 9
1178.35 8
1178.43 8
1178.51 7
1178.59 6
1178.67 5
1178.74 4
1178.82 4
1178.90 4
1178.98 5
1179.06 5
1179.14 6
1179.22 7
1179.30 7
1179.37 8
1179.45 8
1179.53 8
1179.61 8
1179.69 8
1179.77 7
1179.85 6
1179.93 5
1180.00 4
1180.08 2
1180.16 1
1180.24 0
1180.32 0
1180.40 0
1180.48 0
1180.56 2
1180.63 3
1180.71 6
1180.79 8
1180.87 10
1180.95 12
1181.03 13
1181.11 14
1181.19 14
1181.26 13
1181.34 12
1181.42 11
1181.50 10
1181.58 10
1181.66 9
1181.74 8
1181.82 8
1181.89 7
1181.97 6
1182.05 5
1182.13 5
1182.21 4
1182.29 4
1182.37 5
1182.45 5
1182.53 6
1182.60 7
1182.68 8
1182.76 8
1182.84 8
1182.92 9
1183.00 9
1183.08 10
1183.16 11
1183.23 12
1183.31 13
1183.39 14
1183.47 14
1183.55 14
1183.63 13
1183.71 11
1183.79 10
1183.87 8
1183.94 7
1184.02 6
1184.10 6
1184.18 5
1184.26 6
1184.34 6
1184.42 7
1184.50 8
1184.58 9
1184.65 9
1184.73 10
1184.81 10
1184.89 9
1184.97 9
1185.05 7
1185.13 6
1185.21 4
1185.29 3
1185.37 2
1185.44 1
1185.52 1
1185.60 1
1185.68 2
1185.76 3
1185.84 4
1185.92 6
1186.00 7
1186.08 8
1186.15 9
1186.23 10
1186.31 11
1186.39 12
1186.47 12
1186.55 12
1186.63 12
1186.71 11
1186.79 10
1186.87 9
1186.94 7
1187.02 6
1187.10 6
1187.18 5
1187.26 5
1187.34 6
1187.42 7
1187.50 8
1187.58 10
1187.65 12
1187.73 14
1187.81 15
1187.89 15
1187.97 15
1188.05 14
1188.13 13
1188.21 11
1188.29 10
1188.37 10
1188.45 10
1188.52 10
1188.60 12
1188.68 13
1188.76 15
1188.84 17
1188.92 19
1189.00 21
1189.08 22
1189.16 24
1189.24 26
1189.31 28
1189.39 30
1189.47 33
1189.55 36
1189.63 40
1189.71 44
1189.79 47
1189.87 50
1189.95 52
1190.03 52
1190.11 52
1190.18 51
1190.26 49
1190.34 47
1190.42 45
1190.50 44
1190.58 43
1190.66 44
1190.74 45
1190.82 47
1190.90 49
1190.98 51
1191.05 53
1191.13 55
1191.21 56
1191.29 56
1191.37 54
1191.45 52
1191.53 49
1191.61 46
1191.69 43
1191.77 39
1191.85 37
1191.92 35
1192.00 33
1192.08 33
1192.16 32
1192.24 33
1192.32 33
1192.40 34
1192.48 34
1192.56 34
1192.64 34
1192.72 33
1192.80 33
1192.87 32
1192.95 31
1193.03 30
1193.11 29
1193.19 28
1193.27 28
1193.35 28
1193.43 29
1193.51 30
1193.59 32
1193.67 33
1193.75 34
1193.83 35
1193.90 34
1193.98 34
1194.06 32
1194.14 31
1194.22 28
1194.30 26
1194.38 23
1194.46 20
1194.54 18
1194.62 16
1194.70 14
1194.78 12
1194.86 11
1194.93 10
1195.01 10
1195.09 9
1195.17 9
1195.25 8
1195.33 8
1195.41 7
1195.49 6
1195.57 6
1195.65 6
1195.73 7
1195.81 8
1195.89 9
1195.96 11
1196.04 13
1196.12 15
1196.20 17
1196.28 18
1196.36 19
1196.44 20
1196.52 21
1196.60 21
1196.68 20
1196.76 19
1196.84 17
1196.92 16
1197.00 15
1197.07 14
1197.15 13
1197.23 13
1197.31 13
1197.39 13
1197.47 12
1197.55 12
1197.63 12
1197.71 11
1197.79 10
1197.87 10
1197.95 9
1198.03 8
1198.11 7
1198.19 6
1198.26 6
1198.34 5
1198.42 6
1198.50 6
1198.58 7
1198.66 8
1198.74 9
1198.82 10
1198.90 11
1198.98 11
1199.06 11
1199.14 10
1199.22 10
1199.30 9
1199.38 9
1199.46 9
1199.53 9
1199.61 9
1199.69 8
1199.77 8
1199.85 7
1199.93 6
1200.01 5
1200.09 3
1200.17 2
1200.25 0
1200.33 0
1200.41 0
1200.49 0
1200.57 0
1200.65 0
1200.73 1
1200.81 2
1200.89 4
1200.96 6
1201.04 7
1201.12 8
1201.20 9
1201.28 9
1201.36 9
1201.44 9
1201.52 8
1201.60 8
1201.68 8
1201.76 9
1201.84 9
1201.92 10
1202.00 10
1202.08 10
1202.16 10
1202.24 10
1202.32 10
1202.39 10
1202.47 10
1202.55 10
1202.63 11
1202.71 12
1202.79 14
1202.87 16
1202.95 18
1203.03 19
1203.11 19
1203.19 18
1203.27 17
1203.35 15
1203.43 13
1203.51 11
1203.59 9
1203.67 8
1203.75 8
1203.83 7
1203.91 7
1203.99 7
1204.06 7
1204.14 7
1204.22 7
1204.30 8
1204.38 8
1204.46 7
1204.54 7
1204.62 6
1204.70 5
1204.78 3
1204.86 2
1204.94 0
1205.02 0
1205.10 0
1205.18 0
1205.26 0
1205.34 0
1205.42 2
1205.50 5
1205.58 8
1205.66 11
1205.74 13
1205.82 14
1205.90 14
1205.97 12
1206.05 10
1206.13 8
1206.21 6
1206.29 4
1206.37 2
1206.45 1
1206.53 0
1206.61 0
1206.69 0
1206.77 0
1206.85 0
1206.93 0
1207.01 0
1207.09 0
1207.17 0
1207.25 0
1207.33 0
1207.41 0
1207.49 1
1207.57 2
1207.65 3
1207.73 5
1207.81 6
1207.89 7
1207.97 7
1208.05 7
1208.13 7
1208.20 6
1208.28 5
1208.36 5
1208.44 5
1208.52 6
1208.60 8
1208.68 10
1208.76 13
1208.84 15
1208.92 17
1209.00 17
1209.08 17
1209.16 17
1209.24 15
1209.32 14
1209.40 12
1209.48 11
1209.56 10
1209.64 10
1209.72 10
1209.80 10
1209.88 11
1209.96 12
1210.04 13
1210.12 13
1210.20 13
1210.28 13
1210.36 13
1210.44 12
1210.52 11
1210.60 11
1210.68 11
1210.76 11
1210.84 12
1210.92 13
1211.00 14
1211.08 16
1211.15 17
1211.23 17
1211.31 18
1211.39 18
1211.47 18
1211.55 18
1211.63 18
1211.71 19
1211.79 19
1211.87 19
1211.95 19
1212.03 19
1212.11 18
1212.19 18
1212.27 17
1212.35 17
1212.43 16
1212.51 17
1212.59 17
1212.67 18
1212.75 19
1212.83 20
1212.91 21
1212.99 21
1213.07 22
1213.15 22
1213.23 21
1213.31 21
1213.39 20
1213.47 19
1213.55 18
1213.63 16
1213.71 15
1213.79 14
1213.87 12
1213.95 12
1214.03 11
1214.11 12
1214.19 12
1214.27 13
1214.35 13
1214.43 14
1214.51 14
1214.59 15
1214.67 15
1214.75 14
1214.83 14
1214.91 13
1214.99 13
1215.07 13
1215.15 14
1215.23 15
1215.31 16
1215.39 17
1215.47 19
1215.55 20
1215.63 20
1215.71 20
1215.79 20
1215.87 18
1215.95 16
1216.03 14
1216.11 12
1216.19 10
1216.27 8
1216.35 7
1216.43 6
1216.51 6
1216.59 5
1216.67 6
1216.75 6
1216.83 6
1216.91 7
1216.99 8
1217.07 9
1217.15 10
1217.23 10
1217.31 10
1217.39 10
1217.47 9
1217.55 8
1217.63 7
1217.71 6
1217.79 5
1217.87 5
1217.95 5
1218.03 6
1218.11 6
1218.19 7
1218.27 7
1218.35 7
1218.43 7
1218.51 7
1218.59 7
1218.67 7
1218.75 8
1218.83 8
1218.91 9
1218.99 9
1219.07 10
1219.15 9
1219.23 9
1219.31 8
1219.39 7
1219.47 5
1219.55 4
1219.63 3
1219.71 2
1219.79 1
1219.87 0
1219.95 0
1220.03 0
1220.11 0
1220.19 1
1220.27 3
1220.35 5
1220.43 8
1220.51 10
1220.59 12
1220.67 14
1220.75 15
1220.83 16
1220.91 16
1220.99 16
1221.07 16
1221.15 15
1221.23 15
1221.31 14
1221.39 13
1221.47 11
1221.55 10
1221.63 9
1221.71 8
1221.79 7
1221.87 7
1221.95 8
1222.03 9
1222.11 10
1222.19 11
1222.27 11
1222.35 12
1222.43 13
1222.51 14
1222.59 14
1222.67 16
1222.75 17
1222.83 18
1222.91 20
1222.99 21
1223.07 22
1223.15 23
1223.23 24
1223.31 24
1223.39 24
1223.47 24
1223.55 24
1223.63 24
1223.71 24
1223.79 24
1223.87 23
1223.95 23
1224.03 21
1224.11 19
1224.19 18
1224.27 15
1224.35 13
1224.43 11
1224.51 10
1224.60 9
1224.68 8
1224.76 8
1224.84 9
1224.92 9
1225.00 9
1225.08 9
1225.16 8
1225.24 7
1225.32 6
1225.40 6
1225.48 6
1225.56 6
1225.64 7
1225.72 7
1225.80 8
1225.88 8
1225.96 9
1226.04 9
1226.12 10
1226.20 12
1226.28 14
1226.36 16
1226.44 18
1226.52 20
1226.60 21
1226.68 22
1226.76 21
1226.84 21
1226.92 20
1227.00 18
1227.08 17
1227.16 16
1227.24 16
1227.32 15
1227.40 15
1227.48 15
1227.57 15
1227.65 14
1227.73 14
1227.81 14
1227.89 15
1227.97 15
1228.05 16
1228.13 17
1228.21 17
1228.29 18
1228.37 19
1228.45 19
1228.53 19
1228.61 20
1228.69 20
1228.77 19
1228.85 18
1228.93 17
1229.01 15
1229.09 13
1229.17 10
1229.25 7
1229.33 5
1229.41 3
1229.49 3
1229.57 3
1229.65 3
1229.73 4
1229.82 5
1229.90 6
1229.98 7
1230.06 8
1230.14 10
1230.22 11
1230.30 13
1230.38 16
1230.46 18
1230.54 20
1230.62 21
1230.70 22
1230.78 23
1230.86 23
1230.94 23
1231.02 24
1231.10 24
1231.18 25
1231.26 25
1231.34 24
1231.42 24
1231.50 22
1231.58 21
1231.66 20
1231.75 19
1231.83 18
1231.91 18
1231.99 17
1232.07 16
1232.15 16
1232.23 15
1232.31 14
1232.39 14
1232.47 14
1232.55 15
1232.63 15
1232.71 16
1232.79 16
1232.87 16
1232.95 16
1233.03 16
1233.11 15
1233.19 15
1233.27 15
1233.35 15
1233.44 16
1233.52 16
1233.60 17
1233.68 18
1233.76 19
1233.84 19
1233.92 19
1234.00 19
1234.08 19
1234.16 19
1234.24 19
1234.32 19
1234.40 20
1234.48 21
1234.56 21
1234.64 21
1234.72 21
1234.80 19
1234.89 18
1234.97 16
1235.05 14
1235.13 12
1235.21 11
1235.29 10
1235.37 9
1235.45 9
1235.53 8
1235.61 7
1235.69 6
1235.77 5
1235.85 4
1235.93 4
1236.01 4
1236.09 5
1236.17 8
1236.25 10
1236.34 13
1236.42 15
1236.50 16
1236.58 17
1236.66 16
1236.74 15
1236.82 14
1236.90 12
1236.98 10
1237.06 9
1237.14 7
1237.22 6
1237.30 5
1237.38 4
1237.46 2
1237.54 1
1237.63 0
1237.71 0
1237.79 0
1237.87 1
1237.95 3
1238.03 5
1238.11 6
1238.19 8
1238.27 9
1238.35 10
1238.43 10
1238.51 10
1238.59 11
1238.67 11
1238.75 11
1238.84 12
1238.92 11
1239.00 11
1239.08 10
1239.16 10
1239.24 10
1239.32 11
1239.40 12
1239.48 13
1239.56 15
1239.64 16
1239.72 16
1239.80 15
1239.88 14
1239.97 13
1240.05 11
1240.13 10
1240.21 8
1240.29 7
1240.37 6
1240.45 5
1240.53 4
1240.61 3
1240.69 3
1240.77 2
1240.85 2
1240.93 2
1241.02 2
1241.10 1
1241.18 1
1241.26 0
1241.34 0
1241.42 0
1241.50 0
1241.58 0
1241.66 0
1241.74 0
1241.82 0
1241.90 0
1241.98 0
1242.07 0
1242.15 0
1242.23 1
1242.31 1
1242.39 2
1242.47 4
1242.55 5
1242.63 6
1242.71 8
1242.79 9
1242.87 10
1242.95 11
1243.03 12
1243.12 13
1243.20 14
1243.28 15
1243.36 15
1243.44 15
1243.52 14
1243.60 13
1243.68 11
1243.76 9
1243.84 8
1243.92 5
1244.00 3
1244.09 2
1244.17 0
1244.25 0
1244.33 0
1244.41 0
1244.49 1
1244.57 3
1244.65 4
1244.73 6
1244.81 8
1244.89 10
1244.98 11
1245.06 13
1245.14 15
1245.22 16
1245.30 17
1245.38 18
1245.46 17
1245.54 17
1245.62 15
1245.70 14
1245.78 13
1245.87 11
1245.95 11
1246.03 10
1246.11 10
1246.19 10
1246.27 10
1246.35 10
1246.43 9
1246.51 8
1246.59 7
1246.67 6
1246.76 5
1246.84 4
1246.92 4
1247.00 5
1247.08 6
1247.16 7
1247.24 9
1247.32 11
1247.40 12
1247.48 12
1247.57 12
1247.65 12
1247.73 11
1247.81 11
1247.89 10
1247.97 10
1248.05 10
1248.13 10
1248.21 9
1248.29 9
1248.37 9
1248.46 9
1248.54 9
1248.62 8
1248.70 8
1248.78 8
1248.86 7
1248.94 6
1249.02 5
1249.10 4
1249.19 3
1249.27 2
1249.35 1
1249.43 0
1249.51 0
1249.59 1
1249.67 1
1249.75 2
1249.83 3
1249.91 3
1250.00 3
1250.08 3
1250.16 2
1250.24 0
1250.32 0
1250.40 0
1250.48 0
1250.56 0
1250.64 1
1250.73 4
1250.81 7
1250.89 10
1250.97 13
1251.05 15
1251.13 17
1251.21 18
1251.29 19
1251.37 18
1251.45 17
1251.54 16
1251.62 15
1251.70 14
1251.78 13
1251.86 13
1251.94 12
1252.02 10
1252.10 9
1252.18 8
1252.27 7
1252.35 5
1252.43 4
1252.51 4
1252.59 4
1252.67 4
1252.75 5
1252.83 7
1252.91 8
1253.00 10
1253.08 12
1253.16 15
1253.24 17
1253.32 19
1253.40 21
1253.48 22
1253.56 23
1253.65 24
1253.73 25
1253.81 25
1253.89 25
1253.97 25
1254.05 24
1254.13 23
1254.21 21
1254.29 18
1254.38 16
1254.46 15
1254.54 14
1254.62 13
1254.70 14
1254.78 15
1254.86 16
1254.94 18
1255.03 21
1255.11 23
1255.19 26
1255.27 28
1255.35 30
1255.43 32
1255.51 32
1255.59 32
1255.68 31
1255.76 29
1255.84 26
1255.92 24
1256.00 22
1256.08 20
1256.16 19
1256.24 17
1256.33 16
1256.41 15
1256.49 13
1256.57 11
1256.65 9
1256.73 6
1256.81 5
1256.89 3
1256.98 3
1257.06 4
1257.14 5
1257.22 6
1257.30 8
1257.38 9
1257.46 10
1257.54 11
1257.63 12
1257.71 13
1257.79 14
1257.87 15
1257.95 17
1258.03 18
1258.11 19
1258.19 20
1258.28 20
1258.36 19
1258.44 19
1258.52 19
1258.60 18
1258.68 18
1258.76 17
1258.85 16
1258.93 15
1259.01 13
1259.09 12
1259.17 10
1259.25 8
1259.33 7
1259.41 6
1259.50 6
1259.58 6
1259.66 7
1259.74 8
1259.82 9
1259.90 10
1259.98 11
1260.07 13
1260.15 14
1260.23 15
1260.31 16
1260.39 16
1260.47 16
1260.55 15
1260.64 15
1260.72 14
1260.80 13
1260.88 13
1260.96 13
1261.04 13
1261.12 14
1261.21 14
1261.29 14
1261.37 14
1261.45 14
1261.53 13
1261.61 12
1261.69 11
1261.78 10
1261.86 9
1261.94 9
1262.02 8
1262.10 8
1262.18 8
1262.26 9
1262.35 10
1262.43 10
1262.51 11
1262.59 13
1262.67 14
1262.75 15
1262.83 17
1262.92 18
1263.00 19
1263.08 20
1263.16 21
1263.24 21
1263.32 21
1263.40 21
1263.49 20
1263.57 19
1263.65 18
1263.73 17
1263.81 15
1263.89 14
1263.97 12
1264.06 11
1264.14 10
1264.22 9
1264.30 8
1264.38 8
1264.46 8
1264.55 8
1264.63 8
1264.71 9
1264.79 9
1264.87 9
1264.95 9
1265.03 9
1265.12 9
1265.20 8
1265.28 8
1265.36 8
1265.44 7
1265.52 7
1265.61 7
1265.69 7
1265.77 7
1265.85 7
1265.93 7
1266.01 8
1266.09 8
1266.18 9
1266.26 10
1266.34 10
1266.42 12
1266.50 13
1266.58 14
1266.67 16
1266.75 19
1266.83 21
1266.91 24
1266.99 26
1267.07 28
1267.16 30
1267.24 31
1267.32 32
1267.40 33
1267.48 33
1267.56 33
1267.65 34
1267.73 34
1267.81 34
1267.89 35
1267.97 36
1268.05 38
1268.13 40
1268.22 42
1268.30 44
1268.38 45
1268.46 44
1268.54 43
1268.62 41
1268.71 38
1268.79 35
1268.87 33
1268.95 30
1269.03 29
1269.11 28
1269.20 27
1269.28 27
1269.36 27
1269.44 28
1269.52 29
1269.60 30
1269.69 31
1269.77 31
1269.85 31
1269.93 30
1270.01 29
1270.09 28
1270.18 27
1270.26 27
1270.34 26
1270.42 26
1270.50 25
1270.59 24
1270.67 23
1270.75 20
1270.83 18
1270.91 16
1270.99 15
1271.08 14
1271.16 14
1271.24 14
1271.32 14
1271.40 14
1271.48 14
1271.57 14
1271.65 14
1271.73 15
1271.81 15
1271.89 16
1271.97 16
1272.06 16
1272.14 15
1272.22 14
1272.30 13
1272.38 12
1272.47 10
1272.55 9
1272.63 8
1272.71 8
1272.79 8
1272.87 8
1272.96 9
1273.04 10
1273.12 11
1273.20 12
1273.28 13
1273.37 14
1273.45 15
1273.53 16
1273.61 17
1273.69 18
1273.77 18
1273.86 17
1273.94 16
1274.02 15
1274.10 13
1274.18 12
1274.27 11
1274.35 11
1274.43 12
1274.51 14
1274.59 16
1274.67 18
1274.76 20
1274.84 21
1274.92 21
1275.00 20
1275.08 19
1275.17 16
1275.25 14
1275.33 12
1275.41 11
1275.49 10
1275.57 11
1275.66 11
1275.74 11
1275.82 11
1275.90 11
1275.98 10
1276.07 10
1276.15 10
1276.23 10
1276.31 11
1276.39 12
1276.48 13
1276.56 13
1276.64 13
1276.72 13
1276.80 13
1276.89 12
1276.97 11
1277.05 10
1277.13 9
1277.21 9
1277.29 8
1277.38 9
1277.46 10
1277.54 11
1277.62 13
1277.70 14
1277.79 15
1277.87 16
1277.95 16
1278.03 16
1278.11 15
1278.20 14
1278.28 12
1278.36 11
1278.44 10
1278.52 9
1278.61 7
1278.69 5
1278.77 4
1278.85 1
1278.93 0
1279.02 0
1279.10 0
1279.18 0
1279.26 0
1279.34 0
1279.43 0
1279.51 0
1279.59 1
1279.67 4
1279.75 7
1279.84 9
1279.92 12
1280.00 14
1280.08 16
1280.16 18
1280.25 19
1280.33 20
1280.41 20
1280.49 18
1280.57 16
1280.66 13
1280.74 10
1280.82 7
1280.90 5
1280.98 4
1281.07 4
1281.15 4
1281.23 6
1281.31 8
1281.39 9
1281.48 10
1281.56 11
1281.64 12
1281.72 13
1281.80 13
1281.89 14
1281.97 15
1282.05 15
1282.13 15
1282.22 15
1282.30 14
1282.38 13
1282.46 12
1282.54 12
1282.63 13
1282.71 14
1282.79 16
1282.87 18
1282.95 20
1283.04 20
1283.12 20
1283.20 18
1283.28 16
1283.36 14
1283.45 13
1283.53 12
1283.61 12
1283.69 13
1283.78 14
1283.86 16
1283.94 18
1284.02 19
1284.10 21
1284.19 22
1284.27 23
1284.35 24
1284.43 24
1284.51 24
1284.60 24
1284.68 23
1284.76 22
1284.84 22
1284.93 22
1285.01 22
1285.09 23
1285.17 24
1285.25 26
1285.34 27
1285.42 28
1285.50 28
1285.58 28
1285.67 28
1285.75 28
1285.83 27
1285.91 26
1285.99 26
1286.08 26
1286.16 27
1286.24 29
1286.32 31
1286.41 34
1286.49 37
1286.57 38
1286.65 39
1286.73 38
1286.82 35
1286.90 31
1286.98 27
1287.06 24
1287.15 21
1287.23 19
1287.31 18
1287.39 18
1287.47 18
1287.56 17
1287.64 17
1287.72 16
1287.80 14
1287.89 13
1287.97 10
1288.05 8
1288.13 5
1288.21 3
1288.30 1
1288.38 0
1288.46 0
1288.54 1
1288.63 3
1288.71 7
1288.79 10
1288.87 14
1288.96 16
1289.04 18
1289.12 19
1289.20 18
1289.28 17
1289.37 15
1289.45 12
1289.53 10
1289.61 8
1289.70 6
1289.78 4
1289.86 4
1289.94 4
1290.03 4
1290.11 5
1290.19 6
1290.27 7
1290.35 9
1290.44 10
1290.52 11
1290.60 12
1290.68 12
1290.77 12
1290.85 12
1290.93 11
1291.01 10
1291.10 10
1291.18 9
1291.26 9
1291.34 9
1291.43 9
1291.51 10
1291.59 11
1291.67 13
1291.76 16
1291.84 18
1291.92 19
1292.00 20
1292.08 20
1292.17 20
1292.25 19
1292.33 18
1292.41 17
1292.50 16
1292.58 17
1292.66 17
1292.74 19
1292.83 20
1292.91 21
1292.99 21
1293.07 21
1293.16 20
1293.24 18
1293.32 16
1293.40 14
1293.49 11
1293.57 10
1293.65 8
1293.73 7
1293.82 7
1293.90 7
1293.98 8
1294.06 8
1294.15 8
1294.23 8
1294.31 8
1294.39 9
1294.48 9
1294.56 10
1294.64 11
1294.72 13
1294.81 14
1294.89 16
1294.97 17
1295.05 19
1295.14 21
1295.22 23
1295.30 26
1295.38 28
1295.47 29
1295.55 30
1295.63 30
1295.71 29
1295.80 27
1295.88 25
1295.96 23
1296.04 21
1296.13 20
1296.21 19
1296.29 20
1296.37 21
1296.46 24
1296.54 27
1296.62 30
1296.70 34
1296.79 36
1296.87 38
1296.95 40
1297.03 42
1297.12 43
1297.20 44
1297.28 45
1297.36 45
1297.45 45
1297.53 44
1297.61 42
1297.69 40
1297.78 39
1297.86 38
1297.94 38
1298.02 38
1298.11 38
1298.19 38
1298.27 37
1298.35 36
1298.44 34
1298.52 32
1298.60 30
1298.69 29
1298.77 28
1298.85 27
1298.93 27
1299.02 26
1299.10 24
1299.18 22
1299.26 20
1299.35 18
1299.43 17
1299.51 17
1299.59 18
1299.68 20
1299.76 22
1299.84 24
1299.92 26
1300.01 28
1300.09 30
1300.17 32
1300.26 34
1300.34 36
1300.42 39
1300.50 41
1300.59 42
1300.67 43
1300.75 44
1300.83 44
1300.92 44
1301.00 44
1301.08 44
1301.16 43
1301.25 42
1301.33 40
1301.41 37
1301.50 34
1301.58 30
1301.66 26
1301.74 22
1301.83 18
1301.91 15
1301.99 13
1302.07 11
1302.16 9
1302.24 8
1302.32 7
1302.41 7
1302.49 8
1302.57 8
1302.65 8
1302.74 8
1302.82 8
1302.90 8
1302.98 7
1303.07 6
1303.15 5
1303.23 4
1303.32 4
1303.40 4
1303.48 5
1303.56 6
1303.65 9
1303.73 12
1303.81 15
1303.90 18
1303.98 21
1304.06 22
1304.14 23
1304.23 23
1304.31 22
1304.39 21
1304.47 20
1304.56 19
1304.64 19
1304.72 19
1304.81 19
1304.89 20
1304.97 20
1305.05 20
1305.14 19
1305.22 17
1305.30 16
1305.39 14
1305.47 12
1305.55 11
1305.63 11
1305.72 10
1305.80 10
1305.88 9
1305.97 8
1306.05 7
1306.13 5
1306.21 3
1306.30 1
1306.38 0
1306.46 0
1306.55 0
1306.63 0
1306.71 0
1306.79 0
1306.88 0
1306.96 0
1307.04 0
1307.13 0
1307.21 2
1307.29 4
1307.37 7
1307.46 9
1307.54 13
1307.62 16
1307.71 19
1307.79 22
1307.87 23
1307.95 24
1308.04 24
1308.12 23
1308.20 22
1308.29 21
1308.37 20
1308.45 20
1308.54 21
1308.62 21
1308.70 21
1308.78 21
1308.87 21
1308.95 21
1309.03 21
1309.12 22
1309.20 24
1309.28 27
1309.36 30
1309.45 34
1309.53 36
1309.61 37
1309.70 36
1309.78 34
1309.86 32
1309.95 30
1310.03 28
1310.11 26
1310.19 26
1310.28 26
1310.36 25
1310.44 25
1310.53 24
1310.61 22
1310.69 21
1310.78 20
1310.86 19
1310.94 18
1311.02 17
1311.11 17
1311.19 17
1311.27 16
1311.36 16
1311.44 16
1311.52 17
1311.61 18
1311.69 20
1311.77 22
1311.85 26
1311.94 29
1312.02 32
1312.10 36
1312.19 39
1312.27 43
1312.35 46
1312.44 49
1312.52 52
1312.60 56
1312.68 60
1312.77 65
1312.85 70
1312.93 75
1313.02 80
1313.10 85
1313.18 90
1313.27 95
1313.35 100
1313.43 105
1313.52 111
1313.60 116
1313.68 121
1313.76 126
1313.85 131
1313.93 136
1314.01 143
1314.10 150
1314.18 158
1314.26 165
1314.35 172
1314.43 176
1314.51 178
1314.60 177
1314.68 174
1314.76 169
1314.85 165
1314.93 160
1315.01 156
1315.09 153
1315.18 150
1315.26 147
1315.34 144
1315.43 140
1315.51 135
1315.59 130
1315.68 124
1315.76 118
1315.84 112
1315.93 105
1316.01 97
1316.09 90
1316.18 82
1316.26 75
1316.34 70
1316.42 66
1316.51 63
1316.59 62
1316.67 62
1316.76 62
1316.84 61
1316.92 60
1317.01 58
1317.09 56
1317.17 53
1317.26 50
1317.34 48
1317.42 46
1317.51 44
1317.59 42
1317.67 39
1317.76 36
1317.84 34
1317.92 31
1318.01 29
1318.09 28
1318.17 27
1318.26 27
1318.34 27
1318.42 26
1318.51 25
1318.59 24
1318.67 21
1318.75 18
1318.84 15
1318.92 11
1319.00 9
1319.09 7
1319.17 7
1319.25 9
1319.34 12
1319.42 16
1319.50 20
1319.59 24
1319.67 27
1319.75 29
1319.84 29
1319.92 28
1320.00 26
1320.09 24
1320.17 22
1320.25 21
1320.34 20
1320.42 21
1320.50 22
1320.59 23
1320.67 24
1320.75 24
1320.84 24
1320.92 24
1321.00 24
1321.09 24
1321.17 25
1321.25 27
1321.34 30
1321.42 33
1321.50 37
1321.59 42
1321.67 46
1321.75 50
1321.84 53
1321.92 56
1322.00 58
1322.09 59
1322.17 60
1322.25 59
1322.34 58
1322.42 57
1322.50 56
1322.59 57
1322.67 60
1322.75 64
1322.84 72
1322.92 81
1323.00 91
1323.09 102
1323.17 112
1323.25 121
1323.34 128
1323.42 132
1323.50 133
1323.59 131
1323.67 128
1323.75 122
1323.84 116
1323.92 110
1324.00 105
1324.09 101
1324.17 99
1324.26 98
1324.34 98
1324.42 99
1324.51 100
1324.59 101
1324.67 101
1324.76 101
1324.84 100
1324.92 98
1325.01 96
1325.09 93
1325.17 91
1325.26 90
1325.34 89
1325.42 88
1325.51 89
1325.59 91
1325.67 94
1325.76 97
1325.84 100
1325.92 104
1326.01 106
1326.09 107
1326.17 107
1326.26 106
1326.34 104
1326.42 100
1326.51 96
1326.59 91
1326.68 86
1326.76 81
1326.84 76
1326.93 71
1327.01 67
1327.09 62
1327.18 59
1327.26 56
1327.34 55
1327.43 54
1327.51 55
1327.59 56
1327.68 57
1327.76 58
1327.84 58
1327.93 57
1328.01 55
1328.10 52
1328.18 49
1328.26 45
1328.35 41
1328.43 37
1328.51 33
1328.60 29
1328.68 26
1328.76 23
1328.85 20
1328.93 18
1329.01 18
1329.10 18
1329.18 20
1329.27 23
1329.35 27
1329.43 30
1329.52 33
1329.60 34
1329.68 34
1329.77 33
1329.85 31
1329.93 28
1330.02 26
1330.10 25
1330.18 24
1330.27 24
1330.35 24
1330.44 25
1330.52 25
1330.60 26
1330.69 26
1330.77 27
1330.85 28
1330.94 29
1331.02 30
1331.10 31
1331.19 32
1331.27 32
1331.36 32
1331.44 32
1331.52 32
1331.61 30
1331.69 29
1331.77 26
1331.86 23
1331.94 19
1332.02 15
1332.11 12
1332.19 10
1332.28 9
1332.36 9
1332.44 9
1332.53 10
1332.61 10
1332.69 10
1332.78 8
1332.86 6
1332.95 3
1333.03 0
1333.11 0
1333.20 0
1333.28 0
1333.36 0
1333.45 0
1333.53 2
1333.61 6
1333.70 10
1333.78 13
1333.87 16
1333.95 17
1334.03 17
1334.12 16
1334.20 15
1334.28 15
1334.37 15
1334.45 16
1334.54 16
1334.62 17
1334.70 17
1334.79 16
1334.87 14
1334.95 12
1335.04 9
1335.12 6
1335.21 3
1335.29 0
1335.37 0
1335.46 0
1335.54 0
1335.62 0
1335.71 0
1335.79 3
1335.88 5
1335.96 9
1336.04 12
1336.13 16
1336.21 19
1336.30 22
1336.38 24
1336.46 25
1336.55 26
1336.63 26
1336.71 26
1336.80 25
1336.88 25
1336.97 26
1337.05 27
1337.13 29
1337.22 31
1337.30 34
1337.38 36
1337.47 39
1337.55 41
1337.64 41
1337.72 41
1337.80 39
1337.89 36
1337.97 32
1338.06 27
1338.14 23
1338.22 20
1338.31 17
1338.39 16
1338.48 17
1338.56 18
1338.64 21
1338.73 23
1338.81 26
1338.89 28
1338.98 30
1339.06 32
1339.15 34
1339.23 35
1339.31 37
1339.40 38
1339.48 39
1339.57 40
1339.65 39
1339.73 37
1339.82 35
1339.90 33
1339.99 31
1340.07 29
1340.15 27
1340.24 25
1340.32 24
1340.40 22
1340.49 21
1340.57 20
1340.66 20
1340.74 20
1340.82 20
1340.91 21
1340.99 21
1341.08 21
1341.16 22
1341.24 22
1341.33 22
1341.41 22
1341.50 23
1341.58 25
1341.66 26
1341.75 28
1341.83 29
1341.92 31
1342.00 31
1342.08 31
1342.17 31
1342.25 29
1342.34 27
1342.42 24
1342.50 20
1342.59 17
1342.67 14
1342.76 12
1342.84 10
1342.92 9
1343.01 8
1343.09 7
1343.18 7
1343.26 7
1343.34 8
1343.43 9
1343.51 10
1343.60 12
1343.68 15
1343.76 17
1343.85 18
1343.93 19
1344.02 19
1344.10 18
1344.18 17
1344.27 16
1344.35 17
1344.44 19
1344.52 23
1344.60 27
1344.69 31
1344.77 33
1344.86 34
1344.94 33
1345.02 30
1345.11 26
1345.19 22
1345.28 18
1345.36 16
1345.45 15
1345.53 17
1345.61 19
1345.70 22
1345.78 25
1345.87 28
1345.95 30
1346.03 30
1346.12 30
1346.20 28
1346.29 26
1346.37 25
1346.45 23
1346.54 22
1346.62 22
1346.71 22
1346.79 22
1346.88 22
1346.96 21
1347.04 19
1347.13 17
1347.21 14
1347.30 11
1347.38 9
1347.46 7
1347.55 7
1347.63 7
1347.72 8
1347.80 10
1347.88 12
1347.97 14
1348.05 14
1348.14 14
1348.22 12
1348.31 9
1348.39 6
1348.47 2
1348.56 0
1348.64 0
1348.73 0
1348.81 0
1348.90 0
1348.98 0
1349.06 1
1349.15 2
1349.23 3
1349.32 3
1349.40 3
1349.48 2
1349.57 1
1349.65 0
1349.74 0
1349.82 0
1349.91 0
1349.99 0
1350.07 0
1350.16 1
1350.24 2
1350.33 3
1350.41 3
1350.50 2
1350.58 1
1350.66 0
1350.75 0
1350.83 0
1350.92 0
1351.00 0
1351.09 1
1351.17 3
1351.25 7
1351.34 10
1351.42 13
1351.51 15
1351.59 16
1351.67 16
1351.76 14
1351.84 12
1351.93 9
1352.01 5
1352.10 2
1352.18 0
1352.27 0
1352.35 0
1352.43 0
1352.52 0
1352.60 1
1352.69 2
1352.77 2
1352.86 2
1352.94 1
1353.02 0
1353.11 0
1353.19 0
1353.28 0
1353.36 0
1353.45 0
1353.53 1
1353.61 2
1353.70 2
1353.78 2
1353.87 2
1353.95 1
1354.04 1
1354.12 1
1354.20 2
1354.29 5
1354.37 7
1354.46 11
1354.54 14
1354.63 17
1354.71 20
1354.80 22
1354.88 23
1354.96 23
1355.05 23
1355.13 23
1355.22 22
1355.30 22
1355.39 23
1355.47 24
1355.55 26
1355.64 29
1355.72 32
1355.81 35
1355.89 37
1355.98 39
1356.06 39
1356.15 39
1356.23 38
1356.31 36
1356.40 35
1356.48 34
1356.57 34
1356.65 34
1356.74 35
1356.82 37
1356.91 38
1356.99 39
1357.07 40
1357.16 41
1357.24 42
1357.33 42
1357.41 43
1357.50 45
1357.58 46
1357.67 48
1357.75 50
1357.83 51
1357.92 52
1358.00 52
1358.09 52
1358.17 50
1358.26 49
1358.34 47
1358.43 46
1358.51 45
1358.60 45
1358.68 44
1358.76 44
1358.85 43
1358.93 43
1359.02 42
1359.10 41
1359.19 39
1359.27 37
1359.36 34
1359.44 30
1359.52 26
1359.61 22
1359.69 18
1359.78 15
1359.86 12
1359.95 11
1360.03 11
1360.12 12
1360.20 14
1360.29 17
1360.37 19
1360.45 22
1360.54 24
1360.62 26
1360.71 26
1360.79 26
1360.88 26
1360.96 25
1361.05 25
1361.13 24
1361.22 24
1361.30 24
1361.38 25
1361.47 25
1361.55 25
1361.64 25
1361.72 24
1361.81 22
1361.89 20
1361.98 17
1362.06 14
1362.15 11
1362.23 9
1362.32 7
1362.40 6
1362.48 7
1362.57 8
1362.65 9
1362.74 11
1362.82 13
1362.91 15
1362.99 16
1363.08 16
1363.16 15
1363.25 14
1363.33 12
1363.42 11
1363.50 10
1363.58 11
1363.67 11
1363.75 13
1363.84 14
1363.92 15
1364.01 16
1364.09 17
1364.18 17
1364.26 18
1364.35 19
1364.43 20
1364.52 21
1364.60 23
1364.69 24
1364.77 25
1364.86 26
1364.94 26
1365.02 25
1365.11 24
1365.19 23
1365.28 22
1365.36 20
1365.45 18
1365.53 16
1365.62 14
1365.70 12
1365.79 10
1365.87 9
1365.96 8
1366.04 8
1366.13 7
1366.21 7
1366.30 7
1366.38 8
1366.46 10
1366.55 12
1366.63 14
1366.72 17
1366.80 20
1366.89 23
1366.97 26
1367.06 28
1367.14 31
1367.23 33
1367.31 36
1367.40 39
1367.48 41
1367.57 42
1367.65 43
1367.74 43
1367.82 41
1367.91 39
1367.99 35
1368.08 32
1368.16 28
1368.24 26
1368.33 24
1368.41 24
1368.50 25
1368.58 26
1368.67 27
1368.75 26
1368.84 24
1368.92 21
1369.01 16
1369.09 11
1369.18 7
1369.26 3
1369.35 0
1369.43 0
1369.52 1
1369.60 3
1369.69 7
1369.77 11
1369.86 16
1369.94 20
1370.03 24
1370.11 28
1370.20 31
1370.28 33
1370.37 35
1370.45 36
1370.54 36
1370.62 36
1370.71 34
1370.79 32
1370.87 30
1370.96 27
1371.04 25
1371.13 23
1371.21 22
1371.30 22
1371.38 21
1371.47 21
1371.55 21
1371.64 21
1371.72 21
1371.81 21
1371.89 22
1371.98 22
1372.06 23
1372.15 23
1372.23 23
1372.32 23
1372.40 22
1372.49 21
1372.57 20
1372.66 19
1372.74 18
1372.83 17
1372.91 15
1373.00 14
1373.08 13
1373.17 12
1373.25 11
1373.34 11
1373.42 11
1373.51 11
1373.59 11
1373.68 12
1373.76 13
1373.85 14
1373.93 16
1374.02 18
1374.10 21
1374.19 24
1374.27 27
1374.36 30
1374.44 33
1374.53 36
1374.61 39
1374.70 43
1374.78 46
1374.87 49
1374.95 53
1375.04 55
1375.12 57
1375.21 58
1375.29 59
1375.38 59
1375.46 58
1375.55 57
1375.63 55
1375.72 54
1375.80 52
1375.89 52
1375.97 51
1376.06 52
1376.14 53
1376.23 54
1376.31 55
1376.40 55
1376.48 55
1376.57 54
1376.65 52
1376.74 50
1376.82 47
1376.91 44
1376.99 41
1377.08 38
1377.16 35
1377.25 31
1377.33 27
1377.42 23
1377.50 19
1377.59 15
1377.67 13
1377.76 12
1377.84 13
1377.93 14
1378.01 16
1378.10 19
1378.18 21
1378.27 24
1378.35 26
1378.44 28
1378.52 30
1378.61 31
1378.69 32
1378.78 33
1378.87 34
1378.95 34
1379.04 35
1379.12 36
1379.21 36
1379.29 36
1379.38 36
1379.46 37
1379.55 38
1379.63 40
1379.72 43
1379.80 46
1379.89 50
1379.97 52
1380.06 52
1380.14 50
1380.23 46
1380.31 40
1380.40 33
1380.48 26
1380.57 21
1380.65 18
1380.74 17
1380.82 18
1380.91 21
1380.99 25
1381.08 30
1381.16 36
1381.25 41
1381.33 46
1381.42 50
1381.51 55
1381.59 59
1381.68 63
1381.76 67
1381.85 71
1381.93 74
1382.02 77
1382.10 78
1382.19 78
1382.27 76
1382.36 74
1382.44 71
1382.53 68
1382.61 65
1382.70 61
1382.78 58
1382.87 54
1382.95 50
1383.04 46
1383.12 42
1383.21 39
1383.30 38
1383.38 39
1383.47 41
1383.55 45
1383.64 50
1383.72 56
1383.81 61
1383.89 66
1383.98 69
1384.06 70
1384.15 70
1384.23 69
1384.32 67
1384.40 65
1384.49 63
1384.57 61
1384.66 60
1384.75 59
1384.83 59
1384.92 60
1385.00 60
1385.09 60
1385.17 60
1385.26 59
1385.34 58
1385.43 57
1385.51 55
1385.60 54
1385.68 54
1385.77 54
1385.85 54
1385.94 54
1386.03 55
1386.11 57
1386.20 58
1386.28 59
1386.37 59
1386.45 58
1386.54 57
1386.62 55
1386.71 52
1386.79 49
1386.88 46
1386.96 43
1387.05 40
1387.13 37
1387.22 36
1387.31 35
1387.39 35
1387.48 36
1387.56 38
1387.65 40
1387.73 43
1387.82 45
1387.90 46
1387.99 47
1388.07 46
1388.16 45
1388.24 43
1388.33 40
1388.42 38
1388.50 34
1388.59 31
1388.67 28
1388.76 24
1388.84 21
1388.93 19
1389.01 16
1389.10 14
1389.18 13
1389.27 12
1389.36 11
1389.44 9
1389.53 9
1389.61 8
1389.70 8
1389.78 8
1389.87 9
1389.95 10
1390.04 12
1390.12 14
1390.21 16
1390.30 18
1390.38 20
1390.47 21
1390.55 22
1390.64 22
1390.72 21
1390.81 21
1390.89 20
1390.98 20
1391.07 19
1391.15 19
1391.24 18
1391.32 17
1391.41 15
1391.49 12
1391.58 10
1391.66 8
1391.75 7
1391.83 7
1391.92 8
1392.01 10
1392.09 11
1392.18 12
1392.26 12
1392.35 11
1392.43 10
1392.52 9
1392.60 7
1392.69 7
1392.78 6
1392.86 6
1392.95 6
1393.03 6
1393.12 5
1393.20 4
1393.29 4
1393.37 3
1393.46 4
1393.55 5
1393.63 8
1393.72 13
1393.80 18
1393.89 25
1393.97 32
1394.06 40
1394.14 47
1394.23 54
1394.32 59
1394.40 63
1394.49 64
1394.57 65
1394.66 65
1394.74 66
1394.83 67
1394.92 68
1395.00 69
1395.09 71
1395.17 72
1395.26 73
1395.34 73
1395.43 74
1395.51 74
1395.60 75
1395.69 75
1395.77 76
1395.86 75
1395.94 74
1396.03 71
1396.11 67
1396.20 63
1396.29 58
1396.37 54
1396.46 50
1396.54 48
1396.63 46
1396.71 46
1396.80 47
1396.89 47
1396.97 48
1397.06 49
1397.14 49
1397.23 50
1397.31 51
1397.40 53
1397.49 55
1397.57 57
1397.66 58
1397.74 59
1397.83 59
1397.91 57
1398.00 55
1398.09 53
1398.17 50
1398.26 47
1398.34 44
1398.43 42
1398.51 40
1398.60 38
1398.69 37
1398.77 36
1398.86 36
1398.94 36
1399.03 37
1399.11 38
1399.20 38
1399.29 39
1399.37 38
1399.46 36
1399.54 33
1399.63 29
1399.71 25
1399.80 20
1399.89 15
1399.97 12
1400.06 9
1400.14 8
1400.23 7
1400.31 8
1400.40 9
1400.49 10
1400.57 12
1400.66 14
1400.74 16
1400.83 17
1400.92 17
1401.00 17
1401.09 16
1401.17 13
1401.26 10
1401.34 7
1401.43 3
1401.52 0
1401.60 0
1401.69 0
1401.77 0
1401.86 0
1401.95 0
1402.03 0
1402.12 0
1402.20 0
1402.29 1
1402.37 4
1402.46 8
1402.55 11
1402.63 15
1402.72 18
1402.80 21
1402.89 23
1402.98 26
1403.06 29
1403.15 31
1403.23 34
1403.32 36
1403.40 38
1403.49 39
1403.58 40
1403.66 41
1403.75 41
1403.83 42
1403.92 43
1404.01 43
1404.09 43
1404.18 43
1404.26 41
1404.35 39
1404.44 37
1404.52 33
1404.61 30
1404.69 25
1404.78 21
1404.86 16
1404.95 12
1405.04 8
1405.12 6
1405.21 6
1405.29 9
1405.38 13
1405.47 18
1405.55 24
1405.64 29
1405.72 33
1405.81 35
1405.90 36
1405.98 35
1406.07 34
1406.15 32
1406.24 31
1406.33 29
1406.41 27
1406.50 26
1406.58 25
1406.67 24
1406.76 23
1406.84 22
1406.93 21
1407.01 22
1407.10 23
1407.19 25
1407.27 29
1407.36 33
1407.44 36
1407.53 39
1407.62 40
1407.70 40
1407.79 38
1407.87 35
1407.96 33
1408.05 30
1408.13 28
1408.22 27
1408.30 27
1408.39 28
1408.48 30
1408.56 31
1408.65 33
1408.73 34
1408.82 36
1408.91 37
1408.99 39
1409.08 42
1409.16 45
1409.25 49
1409.34 52
1409.42 54
1409.51 54
1409.59 54
1409.68 52
1409.77 49
1409.85 45
1409.94 42
1410.03 40
1410.11 38
1410.20 36
1410.28 35
1410.37 33
1410.46 32
1410.54 31
1410.63 30
1410.71 30
1410.80 31
1410.89 33
1410.97 36
1411.06 39
1411.14 42
1411.23 45
1411.32 46
1411.40 47
1411.49 46
1411.58 45
1411.66 42
1411.75 38
1411.83 34
1411.92 31
1412.01 28
1412.09 27
1412.18 27
1412.26 29
1412.35 31
1412.44 33
1412.52 35
1412.61 35
1412.70 33
1412.78 31
1412.87 28
1412.95 26
1413.04 24
1413.13 24
1413.21 24
1413.30 25
1413.38 26
1413.47 26
1413.56 26
1413.64 25
1413.73 23
1413.82 21
1413.90 20
1413.99 20
1414.07 20
1414.16 21
1414.25 24
1414.33 26
1414.42 29
1414.51 32
1414.59 34
1414.68 35
1414.76 35
1414.85 35
1414.94 34
1415.02 33
1415.11 33
1415.19 33
1415.28 34
1415.37 34
1415.45 35
1415.54 34
1415.63 34
1415.71 32
1415.80 30
1415.88 29
1415.97 27
1416.06 27
1416.14 27
1416.23 28
1416.32 30
1416.40 32
1416.49 35
1416.58 39
1416.66 41
1416.75 43
1416.83 44
1416.92 44
1417.01 41
1417.09 38
1417.18 34
1417.27 29
1417.35 25
1417.44 22
1417.52 21
1417.61 22
1417.70 25
1417.78 30
1417.87 36
1417.96 42
1418.04 48
1418.13 54
1418.21 58
1418.30 62
1418.39 64
1418.47 65
1418.56 65
1418.65 64
1418.73 62
1418.82 61
1418.91 60
1418.99 60
1419.08 60
1419.16 61
1419.25 62
1419.34 62
1419.42 61
1419.51 60
1419.60 58
1419.68 55
1419.77 53
1419.86 52
1419.94 51
1420.03 52
1420.11 54
1420.20 57
1420.29 60
1420.37 64
1420.46 68
1420.55 72
1420.63 75
1420.72 78
1420.81 80
1420.89 82
1420.98 84
1421.07 86
1421.15 87
1421.24 88
1421.32 86
1421.41 82
1421.50 77
1421.58 72
1421.67 66
1421.76 60
1421.84 57
1421.93 55
1422.02 54
1422.10 54
1422.19 54
1422.28 54
1422.36 52
1422.45 50
1422.53 48
1422.62 46
1422.71 44
1422.79 42
1422.88 41
1422.97 39
1423.05 37
1423.14 36
1423.23 34
1423.31 33
1423.40 32
1423.49 32
1423.57 32
1423.66 31
1423.75 30
1423.83 28
1423.92 26
1424.01 23
1424.09 19
1424.18 14
1424.26 9
1424.35 3
1424.44 0
1424.52 0
1424.61 0
1424.70 0
1424.78 0
1424.87 1
1424.96 6
1425.04 10
1425.13 14
1425.22 17
1425.30 20
1425.39 22
1425.48 24
1425.56 26
1425.65 29
1425.74 32
1425.82 36
1425.91 40
1426.00 45
1426.08 50
1426.17 53
1426.26 56
1426.34 57
1426.43 56
1426.52 54
1426.60 51
1426.69 48
1426.77 44
1426.86 41
1426.95 38
1427.03 35
1427.12 32
1427.21 29
1427.29 26
1427.38 25
1427.47 24
1427.55 25
1427.64 28
1427.73 31
1427.81 36
1427.90 41
1427.99 47
1428.07 54
1428.16 61
1428.25 69
1428.33 76
1428.42 82
1428.51 86
1428.59 88
1428.68 88
1428.77 86
1428.85 81
1428.94 76
1429.03 69
1429.11 63
1429.20 56
1429.29 51
1429.37 45
1429.46 41
1429.55 37
1429.63 33
1429.72 30
1429.81 27
1429.89 24
1429.98 23
1430.07 23
1430.15 24
1430.24 27
1430.33 31
1430.41 35
1430.50 39
1430.59 42
1430.67 43
1430.76 44
1430.85 45
1430.93 45
1431.02 46
1431.11 48
1431.19 49
1431.28 50
1431.37 51
1431.45 52
1431.54 52
1431.63 52
1431.71 54
1431.80 56
1431.89 59
1431.98 63
1432.06 68
1432.15 72
1432.24 77
1432.32 80
1432.41 82
1432.50 83
1432.58 82
1432.67 81
1432.76 81
1432.84 81
1432.93 84
1433.02 87
1433.10 92
1433.19 97
1433.28 101
1433.36 103
1433.45 103
1433.54 102
1433.62 99
1433.71 95
1433.80 93
1433.88 93
1433.97 94
1434.06 97
1434.14 100
1434.23 103
1434.32 105
1434.41 104
1434.49 103
1434.58 100
1434.67 96
1434.75 92
1434.84 88
1434.93 84
1435.01 80
1435.10 76
1435.19 71
1435.27 65
1435.36 60
1435.45 54
1435.53 50
1435.62 47
1435.71 45
1435.79 44
1435.88 45
1435.97 47
1436.06 49
1436.14 50
1436.23 52
1436.32 52
1436.40 52
1436.49 50
1436.58 48
1436.66 46
1436.75 42
1436.84 39
1436.92 36
1437.01 34
1437.10 33
1437.18 33
1437.27 34
1437.36 36
1437.45 37
1437.53 37
1437.62 36
1437.71 34
1437.79 30
1437.88 27
1437.97 23
1438.05 20
1438.14 18
1438.23 17
1438.31 17
1438.40 18
1438.49 19
1438.58 20
1438.66 21
1438.75 21
1438.84 21
1438.92 22
1439.01 24
1439.10 26
1439.18 30
1439.27 33
1439.36 37
1439.45 39
1439.53 41
1439.62 41
1439.71 40
1439.79 38
1439.88 36
1439.97 34
1440.05 32
1440.14 31
1440.23 30
1440.32 30
1440.40 30
1440.49 31
1440.58 33
1440.66 35
1440.75 37
1440.84 39
1440.92 39
1441.01 37
1441.10 33
1441.19 28
1441.27 23
1441.36 17
1441.45 13
1441.53 9
1441.62 6
1441.71 4
1441.79 2
1441.88 1
1441.97 0
1442.06 1
1442.14 2
1442.23 4
1442.32 7
1442.40 10
1442.49 13
1442.58 15
1442.67 17
1442.75 16
1442.84 15
1442.93 13
1443.01 11
1443.10 8
1443.19 7
1443.27 6
1443.36 6
1443.45 7
1443.54 7
1443.62 6
1443.71 5
1443.80 3
1443.88 0
1443.97 0
1444.06 0
1444.15 0
1444.23 0
1444.32 0
1444.41 1
1444.49 4
1444.58 6
1444.67 7
1444.76 8
1444.84 9
1444.93 11
1445.02 12
1445.10 14
1445.19 14
1445.28 14
1445.37 13
1445.45 10
1445.54 6
1445.63 3
1445.71 0
1445.80 0
1445.89 0
1445.98 2
1446.06 5
1446.15 8
1446.24 11
1446.32 12
1446.41 13
1446.50 13
1446.59 12
1446.67 11
1446.76 10
1446.85 10
1446.94 10
1447.02 11
1447.11 12
1447.20 13
1447.28 14
1447.37 14
1447.46 15
1447.55 14
1447.63 13
1447.72 12
1447.81 10
1447.89 8
1447.98 6
1448.07 5
1448.16 4
1448.24 2
1448.33 1
1448.42 0
1448.51 0
1448.59 0
1448.68 0
1448.77 0
1448.85 0
1448.94 0
1449.03 3
1449.12 9
1449.20 16
1449.29 22
1449.38 26
1449.47 28
1449.55 29
1449.64 29
1449.73 28
1449.81 28
1449.90 28
1449.99 28
1450.08 29
1450.16 30
1450.25 31
1450.34 32
1450.43 32
1450.51 32
1450.60 31
1450.69 29
1450.77 26
1450.86 22
1450.95 17
1451.04 12
1451.12 7
1451.21 3
1451.30 1
1451.39 0
1451.47 1
1451.56 4
1451.65 7
1451.74 9
1451.82 11
1451.91 11
1452.00 9
1452.08 7
1452.17 3
1452.26 0
1452.35 0
1452.43 0
1452.52 0
1452.61 0
1452.70 5
1452.78 10
1452.87 15
1452.96 20
1453.05 25
1453.13 29
1453.22 32
1453.31 35
1453.40 38
1453.48 40
1453.57 42
1453.66 44
1453.74 46
1453.83 47
1453.92 46
1454.01 45
1454.09 44
1454.18 42
1454.27 41
1454.36 41
1454.44 43
1454.53 45
1454.62 49
1454.71 53
1454.79 57
1454.88 61
1454.97 65
1455.06 69
1455.14 74
1455.23 79
1455.32 85
1455.41 91
1455.49 99
1455.58 107
1455.67 115
1455.76 123
1455.84 130
1455.93 136
1456.02 141
1456.11 143
1456.19 145
1456.28 144
1456.37 143
1456.46 142
1456.54 141
1456.63 141
1456.72 142
1456.81 142
1456.89 143
1456.98 144
1457.07 145
1457.16 145
1457.24 144
1457.33 142
1457.42 139
1457.51 135
1457.59 130
1457.68 124
1457.77 117
1457.86 108
1457.94 99
1458.03 89
1458.12 79
1458.21 70
1458.29 63
1458.38 57
1458.47 53
1458.56 49
1458.64 46
1458.73 42
1458.82 38
1458.91 34
1458.99 31
1459.08 28
1459.17 26
1459.26 25
1459.34 24
1459.43 25
1459.52 27
1459.61 29
1459.69 31
1459.78 34
1459.87 35
1459.96 36
1460.05 36
1460.13 36
1460.22 34
1460.31 33
1460.40 33
1460.48 34
1460.57 37
1460.66 40
1460.75 43
1460.83 46
1460.92 49
1461.01 50
1461.10 50
1461.18 49
1461.27 47
1461.36 46
1461.45 44
1461.53 42
1461.62 41
1461.71 40
1461.80 39
1461.89 38
1461.97 35
1462.06 32
1462.15 29
1462.24 24
1462.32 20
1462.41 16
1462.50 13
1462.59 10
1462.67 9
1462.76 8
1462.85 9
1462.94 10
1463.02 13
1463.11 16
1463.20 19
1463.29 22
1463.38 25
1463.46 28
1463.55 29
1463.64 29
1463.73 29
1463.81 27
1463.90 25
1463.99 22
1464.08 19
1464.16 16
1464.25 13
1464.34 10
1464.43 8
1464.52 6
1464.60 5
1464.69 4
1464.78 3
1464.87 2
1464.95 2
1465.04 2
1465.13 3
1465.22 4
1465.31 4
1465.39 5
1465.48 5
1465.57 5
1465.66 4
1465.74 3
1465.83 2
1465.92 1
1466.01 0
1466.10 0
1466.18 0
1466.27 0
1466.36 0
1466.45 0
1466.53 0
1466.62 0
1466.71 2
1466.80 5
1466.89 8
1466.97 11
1467.06 14
1467.15 17
1467.24 20
1467.32 24
1467.41 28
1467.50 31
1467.59 33
1467.68 32
1467.76 30
1467.85 28
1467.94 26
1468.03 25
1468.12 27
1468.20 31
1468.29 36
1468.38 41
1468.47 46
1468.55 49
1468.64 51
1468.73 52
1468.82 51
1468.91 50
1468.99 50
1469.08 50
1469.17 50
1469.26 50
1469.35 50
1469.43 50
1469.52 50
1469.61 48
1469.70 47
1469.78 45
1469.87 43
1469.96 40
1470.05 38
1470.14 36
1470.22 34
1470.31 33
1470.40 33
1470.49 34
1470.58 35
1470.66 37
1470.75 39
1470.84 42
1470.93 44
1471.02 46
1471.10 48
1471.19 48
1471.28 49
1471.37 49
1471.45 49
1471.54 50
1471.63 51
1471.72 53
1471.81 56
1471.89 59
1471.98 64
1472.07 69
1472.16 73
1472.25 78
1472.33 81
1472.42 83
1472.51 83
1472.60 81
1472.69 78
1472.77 74
1472.86 68
1472.95 63
1473.04 58
1473.13 55
1473.21 53
1473.30 53
1473.39 54
1473.48 57
1473.57 60
1473.65 63
1473.74 65
1473.83 66
1473.92 66
1474.01 65
1474.09 62
1474.18 57
1474.27 52
1474.36 47
1474.45 42
1474.53 38
1474.62 35
1474.71 34
1474.80 32
1474.89 32
1474.97 32
1475.06 32
1475.15 32
1475.24 32
1475.33 32
1475.41 33
1475.50 35
1475.59 36
1475.68 38
1475.77 39
1475.86 40
1475.94 41
1476.03 41
1476.12 41
1476.21 40
1476.30 40
1476.38 39
1476.47 39
1476.56 38
1476.65 37
1476.74 35
1476.82 34
1476.91 33
1477.00 31
1477.09 30
1477.18 29
1477.26 28
1477.35 28
1477.44 29
1477.53 30
1477.62 32
1477.71 34
1477.79 35
1477.88 36
1477.97 35
1478.06 32
1478.15 28
1478.23 23
1478.32 18
1478.41 13
1478.50 9
1478.59 6
1478.67 4
1478.76 3
1478.85 2
1478.94 1
1479.03 1
1479.12 0
1479.20 0
1479.29 0
1479.38 0
1479.47 0
1479.56 0
1479.64 0
1479.73 0
1479.82 1
1479.91 3
1480.00 6
1480.09 10
1480.17 14
1480.26 18
1480.35 21
1480.44 22
1480.53 22
1480.61 20
1480.70 16
1480.79 13
1480.88 10
1480.97 7
1481.06 7
1481.14 7
1481.23 9
1481.32 11
1481.41 13
1481.50 14
1481.59 16
1481.67 16
1481.76 17
1481.85 18
1481.94 19
1482.03 20
1482.11 20
1482.20 20
1482.29 19
1482.38 17
1482.47 15
1482.56 13
1482.64 11
1482.73 10
1482.82 10
1482.91 10
1483.00 11
1483.09 11
1483.17 10
1483.26 9
1483.35 7
1483.44 5
1483.53 4
1483.62 3
1483.70 3
1483.79 4
1483.88 6
1483.97 7
1484.06 9
1484.15 9
1484.23 9
1484.32 8
1484.41 6
1484.50 4
1484.59 2
1484.68 1
1484.76 1
1484.85 1
1484.94 2
1485.03 3
1485.12 5
1485.21 7
1485.29 9
1485.38 11
1485.47 13
1485.56 15
1485.65 17
1485.74 19
1485.82 21
1485.91 22
1486.00 24
1486.09 25
1486.18 26
1486.27 27
1486.35 29
1486.44 30
1486.53 32
1486.62 33
1486.71 34
1486.80 34
1486.88 34
1486.97 33
1487.06 31
1487.15 28
1487.24 25
1487.33 21
1487.41 18
1487.50 15
1487.59 14
1487.68 14
1487.77 16
1487.86 18
1487.95 20
1488.03 22
1488.12 23
1488.21 22
1488.30 21
1488.39 19
1488.48 17
1488.56 14
1488.65 13
1488.74 11
1488.83 9
1488.92 8
1489.01 7
1489.10 6
1489.18 5
1489.27 5
1489.36 5
1489.45 6
1489.54 7
1489.63 8
1489.71 9
1489.80 11
1489.89 14
1489.98 17
1490.07 21
1490.16 25
1490.25 29
1490.33 32
1490.42 34
1490.51 34
1490.60 33
1490.69 31
1490.78 29
1490.86 26
1490.95 25
1491.04 24
1491.13 24
1491.22 26
1491.31 29
1491.40 32
1491.48 35
1491.57 37
1491.66 39
1491.75 39
1491.84 37
1491.93 35
1492.02 31
1492.10 28
1492.19 24
1492.28 22
1492.37 19
1492.46 17
1492.55 16
1492.64 16
1492.72 16
1492.81 17
1492.90 18
1492.99 19
1493.08 21
1493.17 22
1493.26 21
1493.34 20
1493.43 18
1493.52 15
1493.61 11
1493.70 7
1493.79 3
1493.88 0
1493.96 0
1494.05 0
1494.14 0
1494.23 0
1494.32 0
1494.41 0
1494.50 2
1494.58 8
1494.67 14
1494.76 21
1494.85 26
1494.94 31
1495.03 33
1495.12 34
1495.21 32
1495.29 29
1495.38 25
1495.47 20
1495.56 15
1495.65 10
1495.74 6
1495.83 3
1495.91 1
1496.00 1
1496.09 2
1496.18 3
1496.27 6
1496.36 10
1496.45 14
1496.54 19
1496.62 24
1496.71 28
1496.80 31
1496.89 33
1496.98 35
1497.07 35
1497.16 34
1497.24 34
1497.33 33
1497.42 34
1497.51 35
1497.60 36
1497.69 38
1497.78 39
1497.87 41
1497.95 42
1498.04 44
1498.13 45
1498.22 47
1498.31 50
1498.40 52
1498.49 55
1498.58 57
1498.66 58
1498.75 58
1498.84 57
1498.93 54
1499.02 51
1499.11 47
1499.20 43
1499.29 39
1499.37 37
1499.46 37
1499.55 39
1499.64 43
1499.73 48
1499.82 54
1499.91 60
1500.00 64
1500.08 67
1500.17 67
1500.26 64
1500.35 59
1500.44 52
1500.53 45
1500.62 38
1500.71 32
1500.80 27
1500.88 25
1500.97 23
1501.06 23
1501.15 23
1501.24 24
1501.33 26
1501.42 29
1501.51 33
1501.59 38
1501.68 44
1501.77 51
1501.86 58
1501.95 62
1502.04 65
1502.13 65
1502.22 63
1502.31 59
1502.39 54
1502.48 48
1502.57 43
1502.66 38
1502.75 33
1502.84 28
1502.93 23
1503.02 19
1503.11 14
1503.19 10
1503.28 7
1503.37 5
1503.46 3
1503.55 2
1503.64 1
1503.73 0
1503.82 0
1503.91 0
1503.99 0
1504.08 0
1504.17 0
1504.26 1
1504.35 3
1504.44 6
1504.53 9
1504.62 11
1504.71 11
1504.79 11
1504.88 9
1504.97 5
1505.06 1
1505.15 0
1505.24 0
1505.33 0
1505.42 0
1505.51 0
1505.59 0
1505.68 0
1505.77 4
1505.86 10
1505.95 14
1506.04 16
1506.13 16
1506.22 14
1506.31 11
1506.40 8
1506.48 5
1506.57 3
1506.66 2
1506.75 2
1506.84 3
1506.93 5
1507.02 8
1507.11 11
1507.20 14
1507.29 17
1507.37 19
1507.46 20
1507.55 21
1507.64 20
1507.73 19
1507.82 18
1507.91 17
1508.00 16
1508.09 16
1508.18 17
1508.26 19
1508.35 22
1508.44 26
1508.53 29
1508.62 32
1508.71 34
1508.80 34
1508.89 33
1508.98 31
1509.07 28
1509.16 25
1509.24 22
1509.33 20
1509.42 18
1509.51 18
1509.60 17
1509.69 18
1509.78 18
1509.87 19
1509.96 21
1510.05 23
1510.13 26
1510.22 29
1510.31 33
1510.40 37
1510.49 39
1510.58 39
1510.67 37
1510.76 33
1510.85 29
1510.94 24
1511.03 19
1511.12 16
1511.20 13
1511.29 11
1511.38 9
1511.47 8
1511.56 8
1511.65 8
1511.74 9
1511.83 10
1511.92 12
1512.01 13
1512.10 15
1512.18 16
1512.27 17
1512.36 17
1512.45 16
1512.54 14
1512.63 13
1512.72 11
1512.81 9
1512.90 8
1512.99 8
1513.08 8
1513.17 8
1513.25 8
1513.34 7
1513.43 7
1513.52 7
1513.61 6
1513.70 6
1513.79 7
1513.88 8
1513.97 9
1514.06 10
1514.15 11
1514.24 11
1514.32 10
1514.41 9
1514.50 7
1514.59 6
1514.68 5
1514.77 6
1514.86 8
1514.95 11
1515.04 15
1515.13 20
1515.22 24
1515.31 28
1515.40 30
1515.48 31
1515.57 29
1515.66 26
1515.75 22
1515.84 17
1515.93 13
1516.02 9
1516.11 6
1516.20 5
1516.29 4
1516.38 4
1516.47 5
1516.56 6
1516.65 6
1516.73 6
1516.82 6
1516.91 6
1517.00 5
1517.09 5
1517.18 5
1517.27 5
1517.36 7
1517.45 10
1517.54 14
1517.63 17
1517.72 20
1517.81 21
1517.90 20
1517.98 17
1518.07 12
1518.16 8
1518.25 4
1518.34 1
1518.43 0
1518.52 0
1518.61 1
1518.70 3
1518.79 4
1518.88 6
1518.97 8
1519.06 10
1519.15 13
1519.24 16
1519.32 20
1519.41 23
1519.50 25
1519.59 26
1519.68 27
1519.77 27
1519.86 26
1519.95 25
1520.04 23
1520.13 20
1520.22 18
1520.31 15
1520.40 14
1520.49 13
1520.58 13
1520.67 15
1520.75 17
1520.84 19
1520.93 21
1521.02 21
1521.11 21
1521.20 20
1521.29 19
1521.38 19
1521.47 20
1521.56 23
1521.65 27
1521.74 33
1521.83 39
1521.92 45
1522.01 50
1522.10 53
1522.19 56
1522.28 57
1522.36 56
1522.45 55
1522.54 53
1522.63 51
1522.72 49
1522.81 46
1522.90 43
1522.99 39
1523.08 35
1523.17 31
1523.26 27
1523.35 24
1523.44 21
1523.53 20
1523.62 20
1523.71 22
1523.80 25
1523.89 28
1523.98 32
1524.06 34
1524.15 36
1524.24 37
1524.33 36
1524.42 34
1524.51 31
1524.60 28
1524.69 25
1524.78 23
1524.87 21
1524.96 20
1525.05 20
1525.14 21
1525.23 22
1525.32 25
1525.41 27
1525.50 30
1525.59 33
1525.68 35
1525.77 37
1525.85 38
1525.94 38
1526.03 37
1526.12 35
1526.21 34
1526.30 34
1526.39 34
1526.48 36
1526.57 40
1526.66 45
1526.75 49
1526.84 53
1526.93 56
1527.02 58
1527.11 58
1527.20 57
1527.29 57
1527.38 57
1527.47 59
1527.56 61
1527.65 65
1527.74 68
1527.83 71
1527.92 72
1528.00 72
1528.09 71
1528.18 69
1528.27 68
1528.36 66
1528.45 66
1528.54 67
1528.63 69
1528.72 72
1528.81 75
1528.90 78
1528.99 80
1529.08 81
1529.17 80
1529.26 78
1529.35 75
1529.44 71
1529.53 68
1529.62 66
1529.71 66
1529.80 65
1529.89 64
1529.98 63
1530.07 60
1530.16 56
1530.25 52
1530.34 48
1530.43 46
1530.52 45
1530.60 46
1530.69 48
1530.78 51
1530.87 54
1530.96 56
1531.05 57
1531.14 58
1531.23 59
1531.32 60
1531.41 62
1531.50 63
1531.59 63
1531.68 61
1531.77 58
1531.86 52
1531.95 46
1532.04 40
1532.13 34
1532.22 31
1532.31 30
1532.40 32
1532.49 36
1532.58 41
1532.67 47
1532.76 52
1532.85 56
1532.94 59
1533.03 59
1533.12 58
1533.21 55
1533.30 52
1533.39 49
1533.48 47
1533.57 47
1533.66 48
1533.75 50
1533.84 52
1533.93 54
1534.01 54
1534.10 53
1534.19 51
1534.28 48
1534.37 46
1534.46 43
1534.55 42
1534.64 41
1534.73 41
1534.82 40
1534.91 39
1535.00 36
1535.09 32
1535.18 27
1535.27 22
1535.36 18
1535.45 15
1535.54 12
1535.63 12
1535.72 13
1535.81 15
1535.90 18
1535.99 22
1536.08 26
1536.17 31
1536.26 36
1536.35 42
1536.44 49
1536.53 55
1536.62 62
1536.71 68
1536.80 72
1536.89 74
1536.98 75
1537.07 73
1537.16 70
1537.25 66
1537.34 61
1537.43 57
1537.52 53
1537.61 50
1537.70 49
1537.79 49
1537.88 49
1537.97 50
1538.06 49
1538.15 48
1538.24 46
1538.33 42
1538.42 37
1538.51 32
1538.60 28
1538.69 24
1538.78 20
1538.87 18
1538.96 17
1539.05 17
1539.14 18
1539.23 20
1539.32 21
1539.41 21
1539.50 21
1539.59 18
1539.68 15
1539.77 10
1539.86 4
1539.95 0
1540.04 0
1540.13 0
1540.22 0
1540.31 0
1540.40 0
1540.49 0
1540.58 0
1540.67 2
1540.76 4
1540.85 5
1540.94 7
1541.03 8
1541.12 10
1541.21 11
1541.30 11
1541.39 11
1541.48 10
1541.57 8
1541.66 5
1541.75 1
1541.84 0
1541.93 0
1542.02 0
1542.11 0
1542.20 0
1542.29 0
1542.38 0
1542.47 0
1542.56 2
1542.65 6
1542.74 10
1542.83 14
1542.92 19
1543.01 24
1543.10 28
1543.19 32
1543.28 35
1543.37 37
1543.46 38
1543.55 39
1543.64 39
1543.73 38
1543.82 36
1543.91 34
1544.00 31
1544.09 29
1544.18 27
1544.27 27
1544.36 27
1544.45 29
1544.54 32
1544.63 36
1544.72 39
1544.81 42
1544.90 45
1544.99 45
1545.08 45
1545.17 44
1545.26 41
1545.35 38
1545.44 34
1545.53 30
1545.62 26
1545.71 22
1545.80 18
1545.89 15
1545.98 13
1546.07 11
1546.16 10
1546.25 9
1546.34 9
1546.43 9
1546.52 9
1546.61 9
1546.70 9
1546.79 9
1546.88 9
1546.97 10
1547.06 11
1547.15 11
1547.24 11
1547.33 10
1547.42 9
1547.51 7
1547.60 5
1547.69 4
1547.78 3
1547.87 3
1547.96 5
1548.05 8
1548.14 10
1548.23 12
1548.32 13
1548.41 13
1548.50 13
1548.60 12
1548.69 10
1548.78 9
1548.87 8
1548.96 6
1549.05 4
1549.14 3
1549.23 1
1549.32 0
1549.41 0
1549.50 1
1549.59 4
1549.68 9
1549.77 15
1549.86 21
1549.95 27
1550.04 32
1550.13 35
1550.22 36
1550.31 34
1550.40 31
1550.49 26
1550.58 21
1550.67 15
1550.76 11
1550.85 7
1550.94 5
1551.03 3
1551.12 3
1551.21 3
1551.30 3
1551.39 4
1551.48 5
1551.57 5
1551.66 6
1551.75 7
1551.84 9
1551.93 12
1552.03 15
1552.12 19
1552.21 23
1552.30 27
1552.39 31
1552.48 35
1552.57 38
1552.66 40
1552.75 42
1552.84 44
1552.93 45
1553.02 46
1553.11 48
1553.20 49
1553.29 49
1553.38 48
1553.47 45
1553.56 40
1553.65 35
1553.74 29
1553.83 23
1553.92 18
1554.01 15
1554.10 12
1554.19 9
1554.28 7
1554.37 4
1554.46 1
1554.56 0
1554.65 0
1554.74 0
1554.83 0
1554.92 0
1555.01 0
1555.10 0
1555.19 1
1555.28 5
1555.37 10
1555.46 14
1555.55 18
1555.64 21
1555.73 25
1555.82 29
1555.91 32
1556.00 34
1556.09 35
1556.18 35
1556.27 35
1556.36 34
1556.45 33
1556.54 32
1556.63 31
1556.73 29
1556.82 28
1556.91 27
1557.00 27
1557.09 27
1557.18 26
1557.27 26
1557.36 26
1557.45 26
1557.54 26
1557.63 25
1557.72 25
1557.81 25
1557.90 25
1557.99 25
1558.08 24
1558.17 23
1558.26 23
1558.35 22
1558.44 23
1558.53 24
1558.63 28
1558.72 32
1558.81 38
1558.90 44
1558.99 49
1559.08 54
1559.17 57
1559.26 57
1559.35 56
1559.44 54
1559.53 49
1559.62 43
1559.71 36
1559.80 29
1559.89 22
1559.98 15
1560.07 9
1560.16 5
1560.25 1
1560.35 0
1560.44 0
1560.53 0
1560.62 2
1560.71 5
1560.80 8
1560.89 11
1560.98 13
1561.07 15
1561.16 16
1561.25 16
1561.34 16
1561.43 16
1561.52 16
1561.61 18
1561.70 20
1561.79 22
1561.89 25
1561.98 27
1562.07 28
1562.16 29
1562.25 29
1562.34 28
1562.43 28
1562.52 27
1562.61 27
1562.70 26
1562.79 25
1562.88 23
1562.97 20
1563.06 16
1563.15 12
1563.24 7
1563.34 2
1563.43 0
1563.52 0
1563.61 0
1563.70 0
1563.79 0
1563.88 0
1563.97 1
1564.06 4
1564.15 7
1564.24 9
1564.33 10
1564.42 10
1564.51 9
1564.60 7
1564.70 5
1564.79 4
1564.88 4
1564.97 4
1565.06 6
1565.15 9
1565.24 12
1565.33 14
1565.42 17
1565.51 18
1565.60 19
1565.69 20
1565.78 20
1565.87 21
1565.96 21
1566.06 22
1566.15 22
1566.24 21
1566.33 19
1566.42 17
1566.51 15
1566.60 12
1566.69 10
1566.78 8
1566.87 8
1566.96 9
1567.05 11
1567.14 14
1567.24 18
1567.33 22
1567.42 26
1567.51 30
1567.60 33
1567.69 36
1567.78 38
1567.87 40
1567.96 41
1568.05 43
1568.14 46
1568.23 49
1568.32 53
1568.42 58
1568.51 62
1568.60 65
1568.69 65
1568.78 63
1568.87 58
1568.96 52
1569.05 46
1569.14 41
1569.23 38
1569.32 38
1569.41 39
1569.50 42
1569.60 46
1569.69 50
1569.78 53
1569.87 55
1569.96 55
1570.05 53
1570.14 49
1570.23 45
1570.32 39
1570.41 33
1570.50 27
1570.59 21
1570.69 16
1570.78 12
1570.87 8
1570.96 6
1571.05 4
1571.14 3
1571.23 4
1571.32 6
1571.41 9
1571.50 13
1571.59 17
1571.69 21
1571.78 23
1571.87 24
1571.96 25
1572.05 24
1572.14 22
1572.23 21
1572.32 19
1572.41 18
1572.50 17
1572.59 15
1572.69 14
1572.78 12
1572.87 11
1572.96 9
1573.05 9
1573.14 8
1573.23 8
1573.32 7
1573.41 6
1573.50 5
1573.59 4
1573.69 3
1573.78 2
1573.87 1
1573.96 1
1574.05 0
1574.14 0
1574.23 0
1574.32 0
1574.41 0
1574.50 0
1574.60 0
1574.69 0
1574.78 0
1574.87 0
1574.96 2
1575.05 5
1575.14 7
1575.23 9
1575.32 11
1575.41 12
1575.50 11
1575.60 9
1575.69 6
1575.78 3
1575.87 0
1575.96 0
1576.05 0
1576.14 0
1576.23 0
1576.32 0
1576.41 3
1576.51 8
1576.60 13
1576.69 17
1576.78 21
1576.87 24
1576.96 25
1577.05 26
1577.14 27
1577.23 27
1577.33 28
1577.42 28
1577.51 28
1577.60 27
1577.69 27
1577.78 25
1577.87 23
1577.96 22
1578.05 20
1578.14 20
1578.24 21
1578.33 24
1578.42 28
1578.51 34
1578.60 40
1578.69 45
1578.78 50
1578.87 52
1578.96 53
1579.06 52
1579.15 50
1579.24 47
1579.33 45
1579.42 44
1579.51 44
1579.60 45
1579.69 46
1579.78 46
1579.88 46
1579.97 45
1580.06 45
1580.15 44
1580.24 44
1580.33 44
1580.42 45
1580.51 45
1580.60 46
1580.70 46
1580.79 46
1580.88 44
1580.97 42
1581.06 39
1581.15 37
1581.24 35
1581.33 33
1581.43 32
1581.52 31
1581.61 29
1581.70 28
1581.79 25
1581.88 23
1581.97 20
1582.06 18
1582.15 17
1582.25 17
1582.34 19
1582.43 21
1582.52 23
1582.61 25
1582.70 26
1582.79 26
1582.88 24
1582.98 20
1583.07 16
1583.16 13
1583.25 10
1583.34 9
1583.43 10
1583.52 12
1583.61 15
1583.71 20
1583.80 24
1583.89 29
1583.98 33
1584.07 36
1584.16 38
1584.25 39
1584.34 39
1584.44 38
1584.53 35
1584.62 32
1584.71 29
1584.80 26
1584.89 24
1584.98 23
1585.07 23
1585.17 24
1585.26 24
1585.35 24
1585.44 23
1585.53 22
1585.62 20
1585.71 19
1585.80 19
1585.90 20
1585.99 21
1586.08 22
1586.17 24
1586.26 25
1586.35 25
1586.44 24
1586.53 23
1586.63 20
1586.72 17
1586.81 14
1586.90 11
1586.99 8
1587.08 6
1587.17 5
1587.27 5
1587.36 7
1587.45 10
1587.54 14
1587.63 19
1587.72 25
1587.81 31
1587.90 37
1588.00 41
1588.09 45
1588.18 47
1588.27 47
1588.36 47
1588.45 47
1588.54 46
1588.64 46
1588.73 45
1588.82 43
1588.91 40
1589.00 36
1589.09 31
1589.18 27
1589.28 25
1589.37 23
1589.46 23
1589.55 24
1589.64 26
1589.73 28
1589.82 29
1589.91 29
1590.01 27
1590.10 25
1590.19 21
1590.28 17
1590.37 13
1590.46 10
1590.55 8
1590.65 7
1590.74 8
1590.83 9
1590.92 12
1591.01 15
1591.10 18
1591.19 22
1591.29 25
1591.38 29
1591.47 32
1591.56 35
1591.65 38
1591.74 41
1591.84 44
1591.93 47
1592.02 49
1592.11 50
1592.20 49
1592.29 46
1592.38 43
1592.48 38
1592.57 33
1592.66 28
1592.75 24
1592.84 20
1592.93 16
1593.02 12
1593.12 10
1593.21 8
1593.30 7
1593.39 7
1593.48 9
1593.57 11
1593.66 14
1593.76 16
1593.85 19
1593.94 22
1594.03 25
1594.12 28
1594.21 31
1594.31 34
1594.40 36
1594.49 38
1594.58 39
1594.67 39
1594.76 39
1594.85 38
1594.95 39
1595.04 40
1595.13 43
1595.22 47
1595.31 52
1595.40 58
1595.50 64
1595.59 70
1595.68 74
1595.77 78
1595.86 81
1595.95 83
1596.05 84
1596.14 84
1596.23 82
1596.32 79
1596.41 75
1596.50 71
1596.59 66
1596.69 63
1596.78 60
1596.87 57
1596.96 55
1597.05 52
1597.14 49
1597.24 45
1597.33 39
1597.42 33
1597.51 27
1597.60 23
1597.69 20
1597.79 20
1597.88 22
1597.97 25
1598.06 29
1598.15 32
1598.24 34
1598.34 35
1598.43 34
1598.52 32
1598.61 29
1598.70 25
1598.79 23
1598.89 21
1598.98 21
1599.07 23
1599.16 26
1599.25 30
1599.34 36
1599.44 41
1599.53 47
1599.62 51
1599.71 54
1599.80 55
1599.89 55
1599.99 53
1600.08 52
1600.17 51
1600.26 52
1600.35 55
1600.44 59
1600.54 65
1600.63 70
1600.72 74
1600.81 75
1600.90 73
1600.99 68
1601.09 60
1601.18 53
1601.27 45
1601.36 39
1601.45 35
1601.55 33
1601.64 32
1601.73 34
1601.82 36
1601.91 40
1602.00 44
1602.10 48
1602.19 50
1602.28 51
1602.37 49
1602.46 44
1602.55 37
1602.65 29
1602.74 21
1602.83 15
1602.92 10
1603.01 6
1603.11 5
1603.20 4
1603.29 4
1603.38 4
1603.47 4
1603.56 3
1603.66 3
1603.75 3
1603.84 3
1603.93 3
1604.02 3
1604.12 3
1604.21 2
1604.30 0
1604.39 0
1604.48 0
1604.57 0
1604.67 0
1604.76 0
1604.85 0
1604.94 1
1605.03 6
1605.13 11
1605.22 15
1605.31 19
1605.40 21
1605.49 22
1605.58 22
1605.68 21
1605.77 20
1605.86 20
1605.95 20
1606.04 19
1606.14 18
1606.23 17
1606.32 15
1606.41 13
1606.50 10
1606.60 8
1606.69 6
1606.78 6
1606.87 6
1606.96 7
1607.05 9
1607.15 12
1607.24 15
1607.33 17
1607.42 18
1607.51 17
1607.61 17
1607.70 15
1607.79 14
1607.88 13
1607.97 13
1608.07 15
1608.16 18
1608.25 21
1608.34 24
1608.43 27
1608.53 28
1608.62 29
1608.71 27
1608.80 25
1608.89 21
1608.99 17
1609.08 14
1609.17 10
1609.26 8
1609.35 7
1609.45 8
1609.54 9
1609.63 12
1609.72 15
1609.81 18
1609.90 21
1610.00 23
1610.09 25
1610.18 26
1610.27 28
1610.36 29
1610.46 31
1610.55 33
1610.64 35
1610.73 36
1610.82 36
1610.92 36
1611.01 35
1611.10 35
1611.19 34
1611.28 34
1611.38 35
1611.47 36
1611.56 38
1611.65 41
1611.75 43
1611.84 46
1611.93 48
1612.02 50
1612.11 50
1612.21 50
1612.30 49
1612.39 47
1612.48 45
1612.57 41
1612.67 38
1612.76 34
1612.85 32
1612.94 30
1613.03 29
1613.13 29
1613.22 31
1613.31 32
1613.40 34
1613.49 37
1613.59 39
1613.68 41
1613.77 42
1613.86 44
1613.95 45
1614.05 47
1614.14 49
1614.23 51
1614.32 54
1614.42 56
1614.51 59
1614.60 60
1614.69 61
1614.78 61
1614.88 61
1614.97 61
1615.06 62
1615.15 64
1615.24 65
1615.34 67
1615.43 68
1615.52 67
1615.61 65
1615.71 61
1615.80 56
1615.89 51
1615.98 46
1616.07 42
1616.17 38
1616.26 35
1616.35 32
1616.44 29
1616.53 26
1616.63 22
1616.72 19
1616.81 17
1616.90 16
1617.00 15
1617.09 16
1617.18 17
1617.27 18
1617.36 19
1617.46 19
1617.55 19
1617.64 18
1617.73 16
1617.83 15
1617.92 14
1618.01 13
1618.10 12
1618.19 12
1618.29 12
1618.38 11
1618.47 11
1618.56 12
1618.66 13
1618.75 15
1618.84 18
1618.93 22
1619.02 27
1619.12 32
1619.21 37
1619.30 41
1619.39 43
1619.49 45
1619.58 45
1619.67 43
1619.76 41
1619.85 38
1619.95 35
1620.04 32
1620.13 30
1620.22 28
1620.32 27
1620.41 27
1620.50 27
1620.59 27
1620.68 28
1620.78 28
1620.87 28
1620.96 27
1621.05 26
1621.15 24
1621.24 23
1621.33 21
1621.42 20
1621.52 19
1621.61 19
1621.70 20
1621.79 20
1621.88 20
1621.98 20
1622.07 19
1622.16 18
1622.25 16
1622.35 14
1622.44 11
1622.53 8
1622.62 5
1622.72 3
1622.81 0
1622.90 0
1622.99 0
1623.09 0
1623.18 0
1623.27 0
1623.36 0
1623.45 0
1623.55 0
1623.64 0
1623.73 4
1623.82 9
1623.92 15
1624.01 22
1624.10 28
1624.19 34
1624.29 39
1624.38 42
1624.47 45
1624.56 46
1624.66 47
1624.75 48
1624.84 48
1624.93 47
1625.03 45
1625.12 42
1625.21 37
1625.30 32
1625.40 26
1625.49 21
1625.58 17
1625.67 15
1625.76 15
1625.86 17
1625.95 19
1626.04 22
1626.13 25
1626.23 27
1626.32 29
1626.41 31
1626.50 32
1626.60 33
1626.69 35
1626.78 38
1626.87 41
1626.97 44
1627.06 47
1627.15 49
1627.24 50
1627.34 50
1627.43 49
1627.52 46
1627.61 42
1627.71 39
1627.80 35
1627.89 32
1627.98 30
1628.08 29
1628.17 30
1628.26 31
1628.35 33
1628.45 34
1628.54 36
1628.63 37
1628.72 38
1628.82 39
1628.91 40
1629.00 39
1629.09 38
1629.19 35
1629.28 32
1629.37 29
1629.46 27
1629.56 25
1629.65 25
1629.74 27
1629.83 30
1629.93 33
1630.02 37
1630.11 39
1630.20 41
1630.30 41
1630.39 39
1630.48 34
1630.58 29
1630.67 22
1630.76 16
1630.85 11
1630.95 6
1631.04 4
1631.13 2
1631.22 1
1631.32 1
1631.41 1
1631.50 1
1631.59 1
1631.69 1
1631.78 2
1631.87 3
1631.96 5
1632.06 6
1632.15 6
1632.24 6
1632.33 4
1632.43 2
1632.52 0
1632.61 0
1632.71 0
1632.80 0
1632.89 0
1632.98 0
1633.08 0
1633.17 3
1633.26 8
1633.35 13
1633.45 17
1633.54 21
1633.63 24
1633.72 25
1633.82 26
1633.91 27
1634.00 27
1634.09 27
1634.19 26
1634.28 26
1634.37 26
1634.47 25
1634.56 25
1634.65 24
1634.74 24
1634.84 24
1634.93 24
1635.02 23
1635.11 22
1635.21 21
1635.30 18
1635.39 16
1635.49 13
1635.58 11
1635.67 10
1635.76 11
1635.86 13
1635.95 16
1636.04 20
1636.13 23
1636.23 25
1636.32 26
1636.41 25
1636.51 24
1636.60 23
1636.69 22
1636.78 22
1636.88 22
1636.97 24
1637.06 27
1637.15 30
1637.25 34
1637.34 37
1637.43 39
1637.53 40
1637.62 39
1637.71 37
1637.80 34
1637.90 29
1637.99 23
1638.08 18
1638.17 15
1638.27 13
1638.36 14
1638.45 17
1638.55 23
1638.64 30
1638.73 36
1638.82 41
1638.92 45
1639.01 46
1639.10 45
1639.20 44
1639.29 43
1639.38 43
1639.47 45
1639.57 51
1639.66 58
1639.75 67
1639.85 76
1639.94 85
1640.03 91
1640.12 94
1640.22 94
1640.31 92
1640.40 88
1640.50 84
1640.59 81
1640.68 79
1640.77 79
1640.87 82
1640.96 87
1641.05 94
1641.15 101
1641.24 109
1641.33 116
1641.42 123
1641.52 129
1641.61 134
1641.70 138
1641.80 140
1641.89 140
1641.98 138
1642.07 133
1642.17 127
1642.26 120
1642.35 113
1642.45 108
1642.54 106
1642.63 105
1642.72 107
1642.82 109
1642.91 111
1643.00 112
1643.10 112
1643.19 110
1643.28 108
1643.38 107
1643.47 107
1643.56 107
1643.65 108
1643.75 109
1643.84 109
1643.93 109
1644.03 107
1644.12 105
1644.21 103
1644.30 102
1644.40 101
1644.49 100
1644.58 99
1644.68 98
1644.77 96
1644.86 93
1644.96 89
1645.05 84
1645.14 79
1645.23 73
1645.33 66
1645.42 59
1645.51 53
1645.61 47
1645.70 43
1645.79 40
1645.89 39
1645.98 39
1646.07 40
1646.16 42
1646.26 44
1646.35 45
1646.44 45
1646.54 44
1646.63 43
1646.72 41
1646.82 38
1646.91 34
1647.00 30
1647.09 26
1647.19 24
1647.28 23
1647.37 24
1647.47 27
1647.56 32
1647.65 37
1647.75 42
1647.84 46
1647.93 47
1648.03 46
1648.12 43
1648.21 38
1648.30 32
1648.40 26
1648.49 21
1648.58 16
1648.68 14
1648.77 14
1648.86 16
1648.96 19
1649.05 23
1649.14 27
1649.24 29
1649.33 31
1649.42 30
1649.51 28
1649.61 24
1649.70 21
1649.79 18
1649.89 16
1649.98 15
1650.07 16
1650.17 17
1650.26 19
1650.35 22
1650.45 24
1650.54 25
1650.63 27
1650.73 27
1650.82 27
1650.91 26
1651.00 26
1651.10 25
1651.19 24
1651.28 24
1651.38 22
1651.47 21
1651.56 19
1651.66 17
1651.75 14
1651.84 12
1651.94 10
1652.03 8
1652.12 7
1652.22 6
1652.31 5
1652.40 4
1652.50 3
1652.59 3
1652.68 2
1652.78 2
1652.87 2
1652.96 2
1653.05 4
1653.15 6
1653.24 9
1653.33 13
1653.43 16
1653.52 20
1653.61 22
1653.71 24
1653.80 25
1653.89 25
1653.99 24
1654.08 23
1654.17 21
1654.27 20
1654.36 18
1654.45 16
1654.55 15
1654.64 14
1654.73 16
1654.83 19
1654.92 24
1655.01 31
1655.11 38
1655.20 45
1655.29 50
1655.39 52
1655.48 52
1655.57 49
1655.67 45
1655.76 40
1655.85 34
1655.95 27
1656.04 21
1656.13 14
1656.23 8
1656.32 2
1656.41 0
1656.51 0
1656.60 0
1656.69 0
1656.79 0
1656.88 5
1656.97 9
1657.07 14
1657.16 18
1657.25 21
1657.35 23
1657.44 25
1657.53 27
1657.63 29
1657.72 32
1657.81 34
1657.91 37
1658.00 39
1658.09 40
1658.19 40
1658.28 40
1658.37 39
1658.47 38
1658.56 38
1658.65 39
1658.75 41
1658.84 44
1658.93 47
1659.03 49
1659.12 50
1659.21 50
1659.31 49
1659.40 47
1659.49 44
1659.59 41
1659.68 37
1659.77 32
1659.87 28
1659.96 25
1660.05 23
1660.15 22
1660.24 22
1660.33 24
1660.43 27
1660.52 29
1660.61 31
1660.71 31
1660.80 30
1660.89 27
1660.99 23
1661.08 18
1661.17 14
1661.27 9
1661.36 5
1661.45 3
1661.55 1
1661.64 0
1661.73 0
1661.83 0
1661.92 0
1662.01 0
1662.11 0
1662.20 0
1662.30 0
1662.39 0
1662.48 6
1662.58 12
1662.67 20
1662.76 26
1662.86 32
1662.95 37
1663.04 40
1663.14 42
1663.23 42
1663.32 42
1663.42 41
1663.51 40
1663.60 38
1663.70 36
1663.79 34
1663.88 33
1663.98 32
1664.07 32
1664.17 34
1664.26 36
1664.35 37
1664.45 38
1664.54 38
1664.63 37
1664.73 35
1664.82 32
1664.91 29
1665.01 25
1665.10 21
1665.19 17
1665.29 14
1665.38 10
1665.47 7
1665.57 4
1665.66 2
1665.76 1
1665.85 0
1665.94 0
1666.04 1
1666.13 1
1666.22 2
1666.32 2
1666.41 1
1666.50 1
1666.60 0
1666.69 0
1666.78 0
1666.88 0
1666.97 0
1667.07 0
1667.16 1
1667.25 2
1667.35 4
1667.44 5
1667.53 6
1667.63 6
1667.72 6
1667.81 6
1667.91 6
1668.00 7
1668.10 8
1668.19 9
1668.28 12
1668.38 15
1668.47 17
1668.56 19
1668.66 21
1668.75 21
1668.84 22
1668.94 22
1669.03 23
1669.13 25
1669.22 29
1669.31 32
1669.41 35
1669.50 37
1669.59 37
1669.69 35
1669.78 32
1669.87 28
1669.97 25
1670.06 23
1670.16 23
1670.25 26
1670.34 30
1670.44 37
1670.53 45
1670.62 54
1670.72 62
1670.81 70
1670.91 76
1671.00 80
1671.09 81
1671.19 81
1671.28 78
1671.37 74
1671.47 69
1671.56 65
1671.66 60
1671.75 56
1671.84 53
1671.94 51
1672.03 51
1672.12 51
1672.22 52
1672.31 53
1672.41 55
1672.50 56
1672.59 57
1672.69 56
1672.78 54
1672.87 52
1672.97 48
1673.06 45
1673.16 42
1673.25 41
1673.34 40
1673.44 41
1673.53 43
1673.62 44
1673.72 44
1673.81 43
1673.91 40
1674.00 36
1674.09 32
1674.19 28
1674.28 26
1674.37 26
1674.47 27
1674.56 28
1674.66 29
1674.75 29
1674.84 28
1674.94 26
1675.03 24
1675.13 21
1675.22 18
1675.31 15
1675.41 13
1675.50 11
1675.59 9
1675.69 7
1675.78 6
1675.88 5
1675.97 5
1676.06 6
1676.16 7
1676.25 8
1676.35 9
1676.44 8
1676.53 7
1676.63 5
1676.72 3
1676.81 1
1676.91 0
1677.00 0
1677.10 1
1677.19 4
1677.28 8
1677.38 12
1677.47 16
1677.57 19
1677.66 22
1677.75 24
1677.85 25
1677.94 27
1678.03 28
1678.13 29
1678.22 30
1678.32 30
1678.41 30
1678.50 28
1678.60 25
1678.69 22
1678.79 20
1678.88 18
1678.97 19
1679.07 20
1679.16 23
1679.26 26
1679.35 28
1679.44 28
1679.54 28
1679.63 27
1679.73 26
1679.82 25
1679.91 25
1680.01 25
1680.10 26
1680.20 27
1680.29 28
1680.38 28
1680.48 29
1680.57 30
1680.67 32
1680.76 34
1680.85 37
1680.95 41
1681.04 44
1681.14 46
1681.23 47
1681.32 47
1681.42 44
1681.51 41
1681.61 37
1681.70 33
1681.79 30
1681.89 28
1681.98 26
1682.08 25
1682.17 24
1682.26 22
1682.36 20
1682.45 18
1682.55 16
1682.64 16
1682.73 16
1682.83 19
1682.92 24
1683.02 30
1683.11 36
1683.20 42
1683.30 47
1683.39 50
1683.49 50
1683.58 49
1683.67 47
1683.77 44
1683.86 41
1683.96 38
1684.05 36
1684.14 35
1684.24 35
1684.33 36
1684.43 36
1684.52 37
1684.62 37
1684.71 36
1684.80 35
1684.90 32
1684.99 28
1685.09 24
1685.18 19
1685.27 15
1685.37 11
1685.46 8
1685.56 7
1685.65 7
1685.74 8
1685.84 9
1685.93 10
1686.03 10
1686.12 11
1686.22 10
1686.31 9
1686.40 9
1686.50 8
1686.59 6
1686.69 5
1686.78 3
1686.87 1
1686.97 0
1687.06 0
1687.16 0
1687.25 0
1687.34 0
1687.44 0
1687.53 0
1687.63 0
1687.72 2
1687.82 6
1687.91 10
1688.00 15
1688.10 20
1688.19 23
1688.29 24
1688.38 24
1688.48 22
1688.57 19
1688.66 15
1688.76 12
1688.85 10
1688.95 9
1689.04 9
1689.13 10
1689.23 11
1689.32 13
1689.42 15
1689.51 16
1689.61 17
1689.70 18
1689.79 18
1689.89 17
1689.98 17
1690.08 17
1690.17 17
1690.27 19
1690.36 22
1690.45 25
1690.55 28
1690.64 31
1690.74 33
1690.83 34
1690.93 33
1691.02 31
1691.11 30
1691.21 28
1691.30 27
1691.40 26
1691.49 27
1691.59 29
1691.68 32
1691.77 34
1691.87 37
1691.96 38
1692.06 39
1692.15 38
1692.25 37
1692.34 34
1692.43 32
1692.53 31
1692.62 30
1692.72 30
1692.81 31
1692.91 32
1693.00 33
1693.09 34
1693.19 35
1693.28 36
1693.38 37
1693.47 37
1693.57 38
1693.66 38
1693.75 38
1693.85 37
1693.94 37
1694.04 36
1694.13 35
1694.23 36
1694.32 37
1694.42 39
1694.51 42
1694.60 46
1694.70 50
1694.79 54
1694.89 58
1694.98 61
1695.08 63
1695.17 66
1695.26 68
1695.36 71
1695.45 74
1695.55 77
1695.64 80
1695.74 82
1695.83 82
1695.93 82
1696.02 79
1696.11 77
1696.21 74
1696.30 73
1696.40 72
1696.49 71
1696.59 71
1696.68 72
1696.78 71
1696.87 70
1696.96 68
1697.06 66
1697.15 63
1697.25 60
1697.34 57
1697.44 54
1697.53 51
1697.63 49
1697.72 47
1697.81 46
1697.91 45
1698.00 45
1698.10 45
1698.19 45
1698.29 45
1698.38 44
1698.48 43
1698.57 41
1698.66 38
1698.76 35
1698.85 33
1698.95 31
1699.04 30
1699.14 30
1699.23 32
1699.33 34
1699.42 38
1699.51 43
1699.61 48
1699.70 54
1699.80 60
1699.89 66
1699.99 69
1700.08 71
1700.18 72
1700.27 70
1700.37 68
1700.46 64
1700.55 61
1700.65 58
1700.74 55
1700.84 53
1700.93 50
1701.03 47
1701.12 45
1701.22 42
1701.31 39
1701.41 38
1701.50 37
1701.59 39
1701.69 41
1701.78 43
1701.88 46
1701.97 47
1702.07 46
1702.16 44
1702.26 40
1702.35 35
1702.45 29
1702.54 25
1702.64 22
1702.73 20
1702.82 21
1702.92 23
1703.01 26
1703.11 31
1703.20 36
1703.30 40
1703.39 43
1703.49 44
1703.58 44
1703.68 42
1703.77 39
1703.87 35
1703.96 30
1704.05 26
1704.15 22
1704.24 18
1704.34 16
1704.43 15
1704.53 14
1704.62 14
1704.72 14
1704.81 14
1704.91 14
1705.00 12
1705.10 11
1705.19 9
1705.28 7
1705.38 6
1705.47 6
1705.57 7
1705.66 10
1705.76 13
1705.85 16
1705.95 20
1706.04 23
1706.14 25
1706.23 25
1706.33 24
1706.42 22
1706.52 20
1706.61 18
1706.71 16
1706.80 16
1706.89 18
1706.99 21
1707.08 26
1707.18 31
1707.27 36
1707.37 41
1707.46 46
1707.56 49
1707.65 51
1707.75 52
1707.84 52
1707.94 51
1708.03 49
1708.13 47
1708.22 45
1708.32 44
1708.41 43
1708.51 42
1708.60 42
1708.69 41
1708.79 41
1708.88 42
1708.98 44
1709.07 48
1709.17 52
1709.26 56
1709.36 59
1709.45 60
1709.55 60
1709.64 57
1709.74 54
1709.83 51
1709.93 48
1710.02 46
1710.12 45
1710.21 44
1710.31 43
1710.40 40
1710.50 36
1710.59 31
1710.69 26
1710.78 20
1710.87 15
1710.97 13
1711.06 12
1711.16 13
1711.25 16
1711.35 20
1711.44 25
1711.54 31
1711.63 36
1711.73 41
1711.82 45
1711.92 49
1712.01 52
1712.11 54
1712.20 55
1712.30 56
1712.39 56
1712.49 56
1712.58 56
1712.68 56
1712.77 56
1712.87 56
1712.96 54
1713.06 50
1713.15 45
1713.25 39
1713.34 32
1713.44 24
1713.53 17
1713.63 11
1713.72 7
1713.82 3
1713.91 1
1714.01 1
1714.10 0
1714.20 1
1714.29 1
1714.39 0
1714.48 0
1714.58 0
1714.67 0
1714.76 0
1714.86 0
1714.95 0
1715.05 0
1715.14 0
1715.24 1
1715.33 2
1715.43 3
1715.52 5
1715.62 7
1715.71 10
1715.81 14
1715.90 17
1716.00 20
1716.09 23
1716.19 25
1716.28 27
1716.38 27
1716.47 27
1716.57 26
1716.66 25
1716.76 24
1716.85 24
1716.95 25
1717.04 28
1717.14 31
1717.23 35
1717.33 39
1717.42 41
1717.52 43
1717.61 43
1717.71 41
1717.80 39
1717.90 36
1717.99 33
1718.09 31
1718.18 29
1718.28 27
1718.37 26
1718.47 25
1718.56 23
1718.66 20
1718.75 17
1718.85 15
1718.94 13
1719.04 12
1719.13 12
1719.23 14
1719.32 15
1719.42 17
1719.51 18
1719.61 18
1719.70 17
1719.80 15
1719.90 12
1719.99 9
1720.09 7
1720.18 6
1720.28 7
1720.37 8
1720.47 9
1720.56 11
1720.66 13
1720.75 15
1720.85 15
1720.94 15
1721.04 14
1721.13 12
1721.23 10
1721.32 7
1721.42 6
1721.51 5
1721.61 5
1721.70 7
1721.80 9
1721.89 11
1721.99 13
1722.08 14
1722.18 13
1722.27 13
1722.37 12
1722.46 12
1722.56 13
1722.65 16
1722.75 19
1722.84 23
1722.94 27
1723.03 31
1723.13 33
1723.22 34
1723.32 35
1723.41 34
1723.51 32
1723.61 30
1723.70 27
1723.80 25
1723.89 24
1723.99 23
1724.08 23
1724.18 24
1724.27 25
1724.37 26
1724.46 26
1724.56 26
1724.65 26
1724.75 25
1724.84 24
1724.94 25
1725.03 26
1725.13 29
1725.22 32
1725.32 36
1725.41 38
1725.51 39
1725.60 38
1725.70 36
1725.79 33
1725.89 31
1725.99 29
1726.08 28
1726.18 30
1726.27 32
1726.37 37
1726.46 41
1726.56 46
1726.65 51
1726.75 55
1726.84 57
1726.94 58
1727.03 56
1727.13 53
1727.22 48
1727.32 41
1727.41 34
1727.51 27
1727.60 22
1727.70 18
1727.80 16
1727.89 16
1727.99 18
1728.08 21
1728.18 23
1728.27 26
1728.37 28
1728.46 29
1728.56 30
1728.65 30
1728.75 31
1728.84 32
1728.94 32
1729.03 33
1729.13 34
1729.23 34
1729.32 33
1729.42 32
1729.51 31
1729.61 29
1729.70 27
1729.80 25
1729.89 23
1729.99 20
1730.08 16
1730.18 12
1730.27 8
1730.37 4
1730.46 0
1730.56 0
1730.66 0
1730.75 0
1730.85 1
1730.94 3
1731.04 5
1731.13 6
1731.23 6
1731.32 5
1731.42 3
1731.51 2
1731.61 0
1731.70 0
1731.80 0
1731.90 2
1731.99 6
1732.09 10
1732.18 15
1732.28 20
1732.37 26
1732.47 32
1732.56 38
1732.66 44
1732.75 50
1732.85 54
1732.94 56
1733.04 55
1733.14 53
1733.23 48
1733.33 42
1733.42 36
1733.52 31
1733.61 27
1733.71 24
1733.80 24
1733.90 26
1733.99 29
1734.09 33
1734.19 38
1734.28 42
1734.38 45
1734.47 47
1734.57 46
1734.66 44
1734.76 40
1734.85 36
1734.95 32
1735.05 28
1735.14 25
1735.24 23
1735.33 21
1735.43 19
1735.52 18
1735.62 16
1735.71 15
1735.81 15
1735.90 15
1736.00 16
1736.10 18
1736.19 21
1736.29 22
1736.38 23
1736.48 23
1736.57 23
1736.67 21
1736.76 20
1736.86 18
1736.96 18
1737.05 19
1737.15 20
1737.24 21
1737.34 22
1737.43 22
1737.53 21
1737.62 17
1737.72 13
1737.82 7
1737.91 3
1738.01 0
1738.10 0
1738.20 0
1738.29 2
1738.39 6
1738.48 10
1738.58 14
1738.68 18
1738.77 21
1738.87 23
1738.96 26
1739.06 28
1739.15 29
1739.25 30
1739.35 30
1739.44 29
1739.54 26
1739.63 23
1739.73 19
1739.82 15
1739.92 11
1740.01 9
1740.11 9
1740.21 10
1740.30 12
1740.40 16
1740.49 19
1740.59 23
1740.68 27
1740.78 30
1740.88 33
1740.97 35
1741.07 37
1741.16 39
1741.26 41
1741.35 43
1741.45 46
1741.54 49
1741.64 51
1741.74 54
1741.83 55
1741.93 56
1742.02 55
1742.12 54
1742.21 52
1742.31 49
1742.41 46
1742.50 43
1742.60 39
1742.69 35
1742.79 30
1742.88 25
1742.98 20
1743.08 15
1743.17 10
1743.27 6
1743.36 4
1743.46 2
1743.55 2
1743.65 2
1743.75 4
1743.84 6
1743.94 10
1744.03 14
1744.13 17
1744.22 21
1744.32 23
1744.42 25
1744.51 25
1744.61 25
1744.70 25
1744.80 24
1744.89 24
1744.99 24
1745.09 24
1745.18 25
1745.28 26
1745.37 27
1745.47 27
1745.57 27
1745.66 26
1745.76 26
1745.85 25
1745.95 24
1746.04 24
1746.14 23
1746.24 22
1746.33 22
1746.43 21
1746.52 21
1746.62 20
1746.71 20
1746.81 21
1746.91 20
1747.00 19
1747.10 17
1747.19 13
1747.29 8
1747.39 2
1747.48 0
1747.58 0
1747.67 0
1747.77 0
1747.86 0
1747.96 0
1748.06 0
1748.15 0
1748.25 5
1748.34 10
1748.44 14
1748.54 17
1748.63 18
1748.73 18
1748.82 17
1748.92 17
1749.02 17
1749.11 18
1749.21 19
1749.30 20
1749.40 19
1749.49 19
1749.59 17
1749.69 15
1749.78 13
1749.88 12
1749.97 12
1750.07 14
1750.17 16
1750.26 17
1750.36 18
1750.45 17
1750.55 14
1750.65 10
1750.74 6
1750.84 1
1750.93 0
1751.03 0
1751.13 0
1751.22 0
1751.32 0
1751.41 0
1751.51 0
1751.60 0
1751.70 1
1751.80 2
1751.89 2
1751.99 4
1752.08 6
1752.18 8
1752.28 12
1752.37 17
1752.47 23
1752.56 29
1752.66 35
1752.76 41
1752.85 47
1752.95 51
1753.04 54
1753.14 56
1753.24 56
1753.33 56
1753.43 55
1753.52 54
1753.62 53
1753.72 54
1753.81 55
1753.91 58
1754.00 63
1754.10 68
1754.20 75
1754.29 81
1754.39 86
1754.48 91
1754.58 94
1754.68 96
1754.77 97
1754.87 97
1754.96 96
1755.06 94
1755.16 91
1755.25 88
1755.35 85
1755.44 82
1755.54 80
1755.64 80
1755.73 81
1755.83 85
1755.93 91
1756.02 100
1756.12 109
1756.21 120
1756.31 131
1756.41 140
1756.50 148
1756.60 154
1756.69 158
1756.79 159
1756.89 158
1756.98 156
1757.08 152
1757.17 147
1757.27 142
1757.37 137
1757.46 132
1757.56 129
1757.65 126
1757.75 124
1757.85 123
1757.94 122
1758.04 121
1758.14 121
1758.23 120
1758.33 120
1758.42 121
1758.52 122
1758.62 124
1758.71 127
1758.81 130
1758.90 132
1759.00 132
1759.10 131
1759.19 127
1759.29 121
1759.39 114
1759.48 106
1759.58 100
1759.67 95
1759.77 92
1759.87 91
1759.96 92
1760.06 93
1760.15 94
1760.25 94
1760.35 93
1760.44 91
1760.54 87
1760.64 83
1760.73 78
1760.83 72
1760.92 66
1761.02 60
1761.12 54
1761.21 50
1761.31 47
1761.41 45
1761.50 46
1761.60 48
1761.69 51
1761.79 54
1761.89 59
1761.98 63
1762.08 66
1762.17 69
1762.27 70
1762.37 71
1762.46 71
1762.56 69
1762.66 68
1762.75 66
1762.85 64
1762.94 64
1763.04 64
1763.14 66
1763.23 69
1763.33 72
1763.43 74
1763.52 74
1763.62 72
1763.71 69
1763.81 65
1763.91 61
1764.00 57
1764.10 55
1764.20 54
1764.29 56
1764.39 59
1764.49 64
1764.58 69
1764.68 74
1764.77 79
1764.87 82
1764.97 82
1765.06 81
1765.16 78
1765.26 73
1765.35 69
1765.45 65
1765.54 62
1765.64 62
1765.74 62
1765.83 64
1765.93 66
1766.03 66
1766.12 65
1766.22 61
1766.32 56
1766.41 49
1766.51 42
1766.60 34
1766.70 27
1766.80 21
1766.89 17
1766.99 14
1767.09 12
1767.18 12
1767.28 13
1767.38 16
1767.47 20
1767.57 24
1767.66 29
1767.76 33
1767.86 36
1767.95 39
1768.05 40
1768.15 39
1768.24 38
1768.34 35
1768.44 32
1768.53 28
1768.63 25
1768.72 22
1768.82 20
1768.92 20
1769.01 20
1769.11 21
1769.21 22
1769.30 23
1769.40 25
1769.50 27
1769.59 29
1769.69 31
1769.79 33
1769.88 33
1769.98 33
1770.08 31
1770.17 29
1770.27 26
1770.36 23
1770.46 22
1770.56 22
1770.65 24
1770.75 28
1770.85 33
1770.94 39
1771.04 43
1771.14 45
1771.23 46
1771.33 44
1771.43 40
1771.52 36
1771.62 31
1771.72 26
1771.81 22
1771.91 19
1772.00 17
1772.10 16
1772.20 16
1772.29 17
1772.39 19
1772.49 22
1772.58 26
1772.68 31
1772.78 37
1772.87 42
1772.97 47
1773.07 51
1773.16 54
1773.26 55
1773.36 55
1773.45 54
1773.55 52
1773.65 50
1773.74 48
1773.84 47
1773.94 47
1774.03 50
1774.13 53
1774.22 59
1774.32 65
1774.42 70
1774.51 74
1774.61 77
1774.71 79
1774.80 79
1774.90 77
1775.00 75
1775.09 71
1775.19 67
1775.29 63
1775.38 59
1775.48 54
1775.58 50
1775.67 46
1775.77 42
1775.87 40
1775.96 38
1776.06 38
1776.16 38
1776.25 39
1776.35 40
1776.45 42
1776.54 45
1776.64 47
1776.74 48
1776.83 49
1776.93 49
1777.03 48
1777.12 46
1777.22 44
1777.32 42
1777.41 40
1777.51 38
1777.61 37
1777.70 36
1777.80 36
1777.90 36
1777.99 36
1778.09 36
1778.19 36
1778.28 34
1778.38 32
1778.48 31
1778.57 29
1778.67 28
1778.77 29
1778.86 30
1778.96 31
1779.06 33
1779.15 35
1779.25 36
1779.35 37
1779.44 38
1779.54 38
1779.64 37
1779.73 35
1779.83 34
1779.93 32
1780.02 30
1780.12 28
1780.22 26
1780.31 24
1780.41 22
1780.51 21
1780.60 19
1780.70 17
1780.80 16
1780.89 15
1780.99 15
1781.09 15
1781.18 17
1781.28 20
1781.38 23
1781.47 27
1781.57 30
1781.67 33
1781.76 34
1781.86 34
1781.96 33
1782.06 31
1782.15 29
1782.25 27
1782.35 26
1782.44 26
1782.54 27
1782.64 28
1782.73 30
1782.83 32
1782.93 34
1783.02 34
1783.12 34
1783.22 32
1783.31 29
1783.41 26
1783.51 23
1783.60 22
1783.70 21
1783.80 21
1783.89 21
1783.99 21
1784.09 20
1784.19 19
1784.28 16
1784.38 14
1784.48 12
1784.57 12
1784.67 13
1784.77 15
1784.86 18
1784.96 22
1785.06 25
1785.15 27
1785.25 28
1785.35 28
1785.44 27
1785.54 25
1785.64 24
1785.73 23
1785.83 23
1785.93 24
1786.03 26
1786.12 28
1786.22 32
1786.32 36
1786.41 40
1786.51 43
1786.61 45
1786.70 47
1786.80 47
1786.90 47
1786.99 47
1787.09 47
1787.19 48
1787.29 50
1787.38 53
1787.48 56
1787.58 59
1787.67 61
1787.77 63
1787.87 64
1787.96 64
1788.06 63
1788.16 61
1788.25 58
1788.35 56
1788.45 53
1788.55 50
1788.64 47
1788.74 44
1788.84 41
1788.93 39
1789.03 36
1789.13 34
1789.22 34
1789.32 34
1789.42 35
1789.51 37
1789.61 39
1789.71 42
1789.81 44
1789.90 46
1790.00 46
1790.10 45
1790.19 44
1790.29 41
1790.39 38
1790.48 36
1790.58 34
1790.68 33
1790.78 33
1790.87 35
1790.97 38
1791.07 41
1791.16 45
1791.26 50
1791.36 53
1791.46 57
1791.55 60
1791.65 62
1791.75 63
1791.84 63
1791.94 62
1792.04 61
1792.13 59
1792.23 58
1792.33 57
1792.43 56
1792.52 56
1792.62 56
1792.72 55
1792.81 55
1792.91 54
1793.01 52
1793.11 51
1793.20 49
1793.30 47
1793.40 45
1793.49 43
1793.59 42
1793.69 40
1793.78 38
1793.88 35
1793.98 33
1794.08 31
1794.17 30
1794.27 31
1794.37 32
1794.46 34
1794.56 37
1794.66 40
1794.76 42
1794.85 44
1794.95 44
1795.05 44
1795.14 44
1795.24 44
1795.34 43
1795.44 43
1795.53 42
1795.63 41
1795.73 40
1795.82 39
1795.92 37
1796.02 36
1796.12 34
1796.21 33
1796.31 32
1796.41 32
1796.50 33
1796.60 33
1796.70 33
1796.80 33
1796.89 31
1796.99 28
1797.09 24
1797.18 19
1797.28 14
1797.38 9
1797.48 5
1797.57 1
1797.67 0
1797.77 0
1797.86 0
1797.96 0
1798.06 0
1798.16 0
1798.25 0
1798.35 0
1798.45 0
1798.55 0
1798.64 2
1798.74 7
1798.84 14
1798.93 21
1799.03 27
1799.13 33
1799.23 37
1799.32 40
1799.42 43
1799.52 45
1799.62 47
1799.71 49
1799.81 51
1799.91 52
1800.00 52
1800.10 50
1800.20 46
1800.30 42
1800.39 36
1800.49 30
1800.59 25
1800.69 21
1800.78 17
1800.88 15
1800.98 14
1801.07 14
1801.17 14
1801.27 16
1801.37 17
1801.46 19
1801.56 22
1801.66 24
1801.76 26
1801.85 28
1801.95 29
1802.05 30
1802.14 31
1802.24 33
1802.34 35
1802.44 37
1802.53 39
1802.63 41
1802.73 41
1802.83 40
1802.92 38
1803.02 34
1803.12 30
1803.22 27
1803.31 23
1803.41 21
1803.51 19
1803.60 18
1803.70 18
1803.80 19
1803.90 21
1803.99 23
1804.09 25
1804.19 26
1804.29 27
1804.38 26
1804.48 25
1804.58 22
1804.68 20
1804.77 19
1804.87 18
1804.97 19
1805.07 22
1805.16 24
1805.26 26
1805.36 28
1805.46 28
1805.55 28
1805.65 27
1805.75 27
1805.84 27
1805.94 27
1806.04 29
1806.14 30
1806.23 32
1806.33 34
1806.43 35
1806.53 36
1806.62 38
1806.72 40
1806.82 44
1806.92 50
1807.01 57
1807.11 66
1807.21 75
1807.31 83
1807.40 91
1807.50 96
1807.60 98
1807.70 98
1807.79 96
1807.89 92
1807.99 87
1808.09 83
1808.18 78
1808.28 73
1808.38 69
1808.48 65
1808.57 60
1808.67 55
1808.77 49
1808.87 44
1808.96 39
1809.06 36
1809.16 34
1809.26 33
1809.35 34
1809.45 36
1809.55 38
1809.65 39
1809.74 38
1809.84 35
1809.94 31
1810.04 26
1810.13 22
1810.23 18
1810.33 17
1810.43 16
1810.52 17
1810.62 18
1810.72 19
1810.82 19
1810.91 20
1811.01 20
1811.11 20
1811.21 22
1811.30 24
1811.40 26
1811.50 29
1811.60 30
1811.69 31
1811.79 31
1811.89 29
1811.99 27
1812.09 25
1812.18 23
1812.28 22
1812.38 22
1812.48 22
1812.57 24
1812.67 27
1812.77 30
1812.87 33
1812.96 37
1813.06 39
1813.16 40
1813.26 39
1813.35 36
1813.45 33
1813.55 30
1813.65 27
1813.74 26
1813.84 25
1813.94 26
1814.04 26
1814.14 26
1814.23 25
1814.33 24
1814.43 24
1814.53 24
1814.62 24
1814.72 26
1814.82 28
1814.92 30
1815.01 30
1815.11 31
1815.21 30
1815.31 29
1815.40 29
1815.50 30
1815.60 32
1815.70 35
1815.80 39
1815.89 44
1815.99 50
1816.09 55
1816.19 61
1816.28 67
1816.38 72
1816.48 76
1816.58 79
1816.67 81
1816.77 81
1816.87 80
1816.97 79
1817.07 76
1817.16 73
1817.26 70
1817.36 67
1817.46 63
1817.55 60
1817.65 56
1817.75 51
1817.85 47
1817.95 43
1818.04 40
1818.14 37
1818.24 36
1818.34 36
1818.43 38
1818.53 40
1818.63 43
1818.73 46
1818.83 47
1818.92 47
1819.02 45
1819.12 43
1819.22 40
1819.31 37
1819.41 34
1819.51 31
1819.61 29
1819.71 28
1819.80 26
1819.90 26
1820.00 26
1820.10 27
1820.19 29
1820.29 32
1820.39 35
1820.49 38
1820.59 40
1820.68 42
1820.78 43
1820.88 43
1820.98 43
1821.07 42
1821.17 41
1821.27 38
1821.37 35
1821.47 32
1821.56 29
1821.66 28
1821.76 27
1821.86 29
1821.96 33
1822.05 38
1822.15 46
1822.25 55
1822.35 65
1822.44 74
1822.54 82
1822.64 87
1822.74 88
1822.84 86
1822.93 80
1823.03 72
1823.13 63
1823.23 55
1823.33 49
1823.42 46
1823.52 45
1823.62 46
1823.72 48
1823.81 49
1823.91 50
1824.01 49
1824.11 46
1824.21 43
1824.30 40
1824.40 36
1824.50 33
1824.60 30
1824.70 28
1824.79 28
1824.89 29
1824.99 32
1825.09 36
1825.19 41
1825.28 46
1825.38 51
1825.48 56
1825.58 59
1825.68 62
1825.77 64
1825.87 65
1825.97 64
1826.07 64
1826.17 63
1826.26 62
1826.36 62
1826.46 64
1826.56 67
1826.66 73
1826.75 80
1826.85 87
1826.95 95
1827.05 101
1827.15 107
1827.24 110
1827.34 112
1827.44 112
1827.54 110
1827.64 106
1827.73 102
1827.83 98
1827.93 93
1828.03 89
1828.13 86
1828.22 83
1828.32 81
1828.42 79
1828.52 78
1828.62 77
1828.71 77
1828.81 79
1828.91 81
1829.01 84
1829.11 87
1829.20 89
1829.30 90
1829.40 89
1829.50 85
1829.60 80
1829.69 74
1829.79 67
1829.89 61
1829.99 54
1830.09 49
1830.18 44
1830.28 40
1830.38 37
1830.48 35
1830.58 32
1830.67 29
1830.77 27
1830.87 24
1830.97 22
1831.07 22
1831.17 23
1831.26 26
1831.36 29
1831.46 32
1831.56 34
1831.66 35
1831.75 34
1831.85 31
1831.95 26
1832.05 21
1832.15 15
1832.24 10
1832.34 6
1832.44 4
1832.54 2
1832.64 2
1832.74 3
1832.83 4
1832.93 6
1833.03 7
1833.13 10
1833.23 13
1833.32 16
1833.42 20
1833.52 24
1833.62 28
1833.72 31
1833.81 33
1833.91 34
1834.01 33
1834.11 31
1834.21 28
1834.31 25
1834.40 23
1834.50 21
1834.60 19
1834.70 18
1834.80 18
1834.89 17
1834.99 17
1835.09 16
1835.19 16
1835.29 15
1835.39 15
1835.48 15
1835.58 16
1835.68 17
1835.78 18
1835.88 19
1835.98 19
1836.07 20
1836.17 19
1836.27 18
1836.37 17
1836.47 16
1836.56 15
1836.66 15
1836.76 16
1836.86 17
1836.96 19
1837.06 20
1837.15 20
1837.25 18
1837.35 15
1837.45 12
1837.55 7
1837.65 3
1837.74 0
1837.84 0
1837.94 0
1838.04 4
1838.14 8
1838.24 14
1838.33 20
1838.43 24
1838.53 26
1838.63 27
1838.73 26
1838.83 24
1838.92 23
1839.02 22
1839.12 22
1839.22 24
1839.32 26
1839.42 29
1839.51 31
1839.61 34
1839.71 36
1839.81 39
1839.91 42
1840.01 45
1840.10 48
1840.20 51
1840.30 53
1840.40 54
1840.50 53
1840.60 49
1840.69 45
1840.79 39
1840.89 33
1840.99 27
1841.09 21
1841.19 15
1841.28 10
1841.38 6
1841.48 4
1841.58 4
1841.68 6
1841.78 10
1841.87 17
1841.97 25
1842.07 31
1842.17 37
1842.27 40
1842.37 40
1842.46 38
1842.56 34
1842.66 31
1842.76 29
1842.86 29
1842.96 31
1843.05 36
1843.15 41
1843.25 47
1843.35 52
1843.45 56
1843.55 57
1843.65 58
1843.74 57
1843.84 55
1843.94 53
1844.04 51
1844.14 47
1844.24 43
1844.33 38
1844.43 33
1844.53 29
1844.63 26
1844.73 25
1844.83 26
1844.93 29
1845.02 32
1845.12 35
1845.22 36
1845.32 35
1845.42 32
1845.52 29
1845.61 26
1845.71 24
1845.81 23
1845.91 22
1846.01 23
1846.11 24
1846.21 25
1846.30 27
1846.40 28
1846.50 31
1846.60 33
1846.70 37
1846.80 40
1846.90 44
1846.99 47
1847.09 49
1847.19 51
1847.29 54
1847.39 56
1847.49 59
1847.58 62
1847.68 63
1847.78 64
1847.88 62
1847.98 59
1848.08 53
1848.18 47
1848.27 41
1848.37 35
1848.47 30
1848.57 25
1848.67 21
1848.77 17
1848.87 13
1848.96 8
1849.06 3
1849.16 0
1849.26 0
1849.36 0
1849.46 0
1849.56 0
1849.65 0
1849.75 0
1849.85 0
1849.95 2
1850.05 7
1850.15 13
1850.25 19
1850.35 25
1850.44 30
1850.54 35
1850.64 38
1850.74 39
1850.84 40
1850.94 39
1851.04 37
1851.13 35
1851.23 33
1851.33 32
1851.43 31
1851.53 30
1851.63 28
1851.73 27
1851.82 26
1851.92 25
1852.02 24
1852.12 24
1852.22 23
1852.32 23
1852.42 23
1852.52 23
1852.61 23
1852.71 23
1852.81 23
1852.91 23
1853.01 23
1853.11 22
1853.21 21
1853.30 19
1853.40 18
1853.50 17
1853.60 18
1853.70 21
1853.80 25
1853.90 30
1854.00 36
1854.09 42
1854.19 47
1854.29 51
1854.39 54
1854.49 56
1854.59 57
1854.69 59
1854.79 59
1854.88 59
1854.98 59
1855.08 57
1855.18 55
1855.28 51
1855.38 47
1855.48 42
1855.58 38
1855.67 35
1855.77 33
1855.87 32
1855.97 32
1856.07 33
1856.17 34
1856.27 35
1856.37 35
1856.46 33
1856.56 30
1856.66 25
1856.76 19
1856.86 13
1856.96 6
1857.06 1
1857.16 0
1857.25 0
1857.35 0
1857.45 3
1857.55 7
1857.65 11
1857.75 14
1857.85 14
1857.95 14
1858.05 12
1858.14 11
1858.24 10
1858.34 12
1858.44 16
1858.54 21
1858.64 27
1858.74 34
1858.84 39
1858.93 43
1859.03 45
1859.13 46
1859.23 47
1859.33 46
1859.43 46
1859.53 46
1859.63 46
1859.73 45
1859.82 43
1859.92 40
1860.02 36
1860.12 33
1860.22 31
1860.32 31
1860.42 33
1860.52 37
1860.62 42
1860.71 47
1860.81 50
1860.91 53
1861.01 54
1861.11 55
1861.21 56
1861.31 58
1861.41 61
1861.51 66
1861.60 71
1861.70 75
1861.80 77
1861.90 77
1862.00 74
1862.10 70
1862.20 66
1862.30 61
1862.40 58
1862.49 56
1862.59 55
1862.69 56
1862.79 57
1862.89 58
1862.99 60
1863.09 61
1863.19 61
1863.29 61
1863.39 58
1863.48 55
1863.58 49
1863.68 42
1863.78 35
1863.88 28
1863.98 22
1864.08 18
1864.18 17
1864.28 18
1864.37 21
1864.47 26
1864.57 32
1864.67 37
1864.77 42
1864.87 45
1864.97 47
1865.07 47
1865.17 46
1865.27 44
1865.36 41
1865.46 37
1865.56 34
1865.66 30
1865.76 28
1865.86 26
1865.96 25
1866.06 25
1866.16 25
1866.26 24
1866.36 23
1866.45 20
1866.55 17
1866.65 14
1866.75 11
1866.85 11
1866.95 12
1867.05 15
1867.15 20
1867.25 25
1867.35 30
1867.44 34
1867.54 37
1867.64 39
1867.74 40
1867.84 40
1867.94 40
1868.04 40
1868.14 40
1868.24 39
1868.34 38
1868.44 38
1868.53 39
1868.63 40
1868.73 43
1868.83 46
1868.93 49
1869.03 52
1869.13 53
1869.23 54
1869.33 53
1869.43 50
1869.53 47
1869.63 45
1869.72 42
1869.82 40
1869.92 39
1870.02 38
1870.12 37
1870.22 37
1870.32 38
1870.42 38
1870.52 39
1870.62 39
1870.72 39
1870.81 37
1870.91 35
1871.01 32
1871.11 29
1871.21 26
1871.31 25
1871.41 26
1871.51 29
1871.61 33
1871.71 38
1871.81 42
1871.91 45
1872.00 46
1872.10 45
1872.20 43
1872.30 40
1872.40 37
1872.50 34
1872.60 32
1872.70 31
1872.80 31
1872.90 31
1873.00 32
1873.10 34
1873.20 36
1873.29 38
1873.39 41
1873.49 44
1873.59 47
1873.69 50
1873.79 53
1873.89 57
1873.99 60
1874.09 63
1874.19 64
1874.29 63
1874.39 61
1874.49 57
1874.58 52
1874.68 47
1874.78 44
1874.88 42
1874.98 44
1875.08 48
1875.18 54
1875.28 61
1875.38 68
1875.48 74
1875.58 77
1875.68 79
1875.78 80
1875.88 79
1875.97 76
1876.07 73
1876.17 69
1876.27 63
1876.37 56
1876.47 47
1876.57 39
1876.67 31
1876.77 24
1876.87 21
1876.97 22
1877.07 25
1877.17 31
1877.27 38
1877.37 44
1877.46 49
1877.56 52
1877.66 52
1877.76 50
1877.86 47
1877.96 43
1878.06 39
1878.16 35
1878.26 32
1878.36 30
1878.46 28
1878.56 27
1878.66 27
1878.76 26
1878.86 26
1878.95 26
1879.05 27
1879.15 27
1879.25 29
1879.35 31
1879.45 34
1879.55 38
1879.65 42
1879.75 45
1879.85 47
1879.95 49
1880.05 49
1880.15 48
1880.25 47
1880.35 45
1880.45 43
1880.55 41
1880.64 38
1880.74 34
1880.84 31
1880.94 28
1881.04 27
1881.14 27
1881.24 29
1881.34 32
1881.44 35
1881.54 38
1881.64 40
1881.74 40
1881.84 38
1881.94 35
1882.04 32
1882.14 28
1882.24 25
1882.33 22
1882.43 20
1882.53 19
1882.63 19
1882.73 20
1882.83 22
1882.93 25
1883.03 28
1883.13 31
1883.23 34
1883.33 35
1883.43 35
1883.53 33
1883.63 29
1883.73 24
1883.83 19
1883.93 14
1884.03 10
1884.13 9
1884.23 10
1884.32 14
1884.42 20
1884.52 27
1884.62 34
1884.72 40
1884.82 46
1884.92 50
1885.02 52
1885.12 54
1885.22 53
1885.32 52
1885.42 49
1885.52 45
1885.62 40
1885.72 36
1885.82 33
1885.92 31
1886.02 31
1886.12 33
1886.22 37
1886.32 41
1886.42 45
1886.51 48
1886.61 49
1886.71 50
1886.81 50
1886.91 51
1887.01 51
1887.11 53
1887.21 55
1887.31 57
1887.41 59
1887.51 58
1887.61 56
1887.71 53
1887.81 48
1887.91 43
1888.01 39
1888.11 34
1888.21 29
1888.31 23
1888.41 17
1888.51 10
1888.61 2
1888.71 0
1888.81 0
1888.91 0
1889.00 0
1889.10 0
1889.20 0
1889.30 0
1889.40 0
1889.50 4
1889.60 8
1889.70 11
1889.80 14
1889.90 17
1890.00 20
1890.10 23
1890.20 27
1890.30 31
1890.40 35
1890.50 38
1890.60 41
1890.70 43
1890.80 44
1890.90 43
1891.00 41
1891.10 38
1891.20 36
1891.30 33
1891.40 30
1891.50 28
1891.60 26
1891.70 24
1891.80 22
1891.90 19
1892.00 17
1892.10 15
1892.19 12
1892.29 10
1892.39 8
1892.49 6
1892.59 5
1892.69 5
1892.79 7
1892.89 10
1892.99 15
1893.09 21
1893.19 27
1893.29 32
1893.39 34
1893.49 34
1893.59 30
1893.69 24
1893.79 16
1893.89 9
1893.99 3
1894.09 0
1894.19 0
1894.29 1
1894.39 5
1894.49 10
1894.59 14
1894.69 17
1894.79 20
1894.89 22
1894.99 24
1895.09 26
1895.19 29
1895.29 32
1895.39 35
1895.49 37
1895.59 38
1895.69 38
1895.79 37
1895.89 35
1895.99 33
1896.09 31
1896.19 29
1896.29 29
1896.39 29
1896.49 30
1896.59 33
1896.69 35
1896.78 38
1896.88 41
1896.98 44
1897.08 46
1897.18 49
1897.28 53
1897.38 58
1897.48 63
1897.58 69
1897.68 75
1897.78 81
1897.88 88
1897.98 97
1898.08 107
1898.18 120
1898.28 134
1898.38 149
1898.48 162
1898.58 174
1898.68 183
1898.78 191
1898.88 198
1898.98 204
1899.08 212
1899.18 221
1899.28 231
1899.38 241
1899.48 251
1899.58 258
1899.68 264
1899.78 267
1899.88 268
1899.98 268
1900.08 266
1900.18 262
1900.28 257
1900.38 250
1900.48 243
1900.58 235
1900.68 228
1900.78 222
1900.88 218
1900.98 215
1901.08 214
1901.18 212
1901.28 211
1901.38 209
1901.48 206
1901.58 203
1901.68 200
1901.78 198
1901.88 197
1901.98 197
1902.08 199
1902.18 201
1902.28 204
1902.38 205
1902.48 204
1902.58 201
1902.68 196
1902.78 189
1902.88 181
1902.98 173
1903.08 165
1903.18 159
1903.28 154
1903.38 151
1903.48 148
1903.58 146
1903.68 146
1903.78 146
1903.88 146
1903.98 147
1904.08 149
1904.18 149
1904.28 148
1904.38 146
1904.48 143
1904.58 138
1904.68 133
1904.78 128
1904.88 123
1904.98 119
1905.08 116
1905.18 113
1905.28 111
1905.38 109
1905.48 107
1905.58 104
1905.68 101
1905.78 97
1905.88 92
1905.98 87
1906.08 81
1906.18 75
1906.28 69
1906.38 63
1906.48 58
1906.58 53
1906.68 49
1906.78 46
1906.88 44
1906.98 44
1907.08 44
1907.18 46
1907.28 47
1907.38 49
1907.48 51
1907.58 52
1907.68 52
1907.78 52
1907.88 50
1907.98 47
1908.08 42
1908.18 37
1908.28 32
1908.38 28
1908.48 26
1908.58 26
1908.69 28
1908.79 31
1908.89 34
1908.99 37
1909.09 39
1909.19 40
1909.29 40
1909.39 40
1909.49 39
1909.59 38
1909.69 36
1909.79 34
1909.89 32
1909.99 30
1910.09 27
1910.19 23
1910.29 20
1910.39 16
1910.49 12
1910.59 9
1910.69 6
1910.79 3
1910.89 2
1910.99 2
1911.09 3
1911.19 6
1911.29 9
1911.39 14
1911.49 18
1911.59 22
1911.69 25
1911.79 25
1911.89 25
1911.99 23
1912.09 22
1912.19 21
1912.29 21
1912.39 24
1912.49 28
1912.59 32
1912.69 37
1912.79 40
1912.89 42
1912.99 41
1913.09 40
1913.19 38
1913.30 37
1913.40 37
1913.50 40
1913.60 45
1913.70 52
1913.80 60
1913.90 67
1914.00 74
1914.10 79
1914.20 81
1914.30 81
1914.40 78
1914.50 74
1914.60 68
1914.70 62
1914.80 56
1914.90 51
1915.00 46
1915.10 42
1915.20 39
1915.30 37
1915.40 34
1915.50 32
1915.60 30
1915.70 28
1915.80 26
1915.90 25
1916.00 24
1916.10 23
1916.20 23
1916.30 22
1916.41 22
1916.51 22
1916.61 22
1916.71 23
1916.81 23
1916.91 23
1917.01 23
1917.11 21
1917.21 18
1917.31 14
1917.41 10
1917.51 7
1917.61 6
1917.71 6
1917.81 10
1917.91 16
1918.01 24
1918.11 34
1918.21 43
1918.31 52
1918.41 60
1918.51 67
1918.61 71
1918.71 74
1918.81 76
1918.91 76
1919.02 75
1919.12 73
1919.22 70
1919.32 67
1919.42 63
1919.52 59
1919.62 55
1919.72 53
1919.82 51
1919.92 50
1920.02 50
1920.12 51
1920.22 51
1920.32 51
1920.42 51
1920.52 49
1920.62 47
1920.72 45
1920.82 43
1920.92 42
1921.02 41
1921.12 41
1921.23 41
1921.33 41
1921.43 41
1921.53 39
1921.63 37
1921.73 36
1921.83 34
1921.93 34
1922.03 34
1922.13 35
1922.23 37
1922.33 38
1922.43 39
1922.53 38
1922.63 37
1922.73 35
1922.83 33
1922.93 32
1923.03 32
1923.14 32
1923.24 31
1923.34 30
1923.44 28
1923.54 24
1923.64 19
1923.74 14
1923.84 9
1923.94 6
1924.04 5
1924.14 6
1924.24 8
1924.34 11
1924.44 14
1924.54 16
1924.64 17
1924.74 17
1924.84 16
1924.95 14
1925.05 11
1925.15 9
1925.25 6
1925.35 4
1925.45 2
1925.55 0
1925.65 0
1925.75 0
1925.85 0
1925.95 0
1926.05 0
1926.15 0
1926.25 0
1926.35 0
1926.45 1
1926.55 2
1926.66 3
1926.76 5
1926.86 7
1926.96 9
1927.06 10
1927.16 10
1927.26 9
1927.36 8
1927.46 5
1927.56 3
1927.66 1
1927.76 1
1927.86 2
1927.96 4
1928.06 7
1928.17 10
1928.27 12
1928.37 13
1928.47 13
1928.57 12
1928.67 9
1928.77 6
1928.87 2
1928.97 0
1929.07 0
1929.17 0
1929.27 0
1929.37 0
1929.47 0
1929.57 0
1929.68 4
1929.78 7
1929.88 10
1929.98 11
1930.08 11
1930.18 10
1930.28 9
1930.38 9
1930.48 9
1930.58 9
1930.68 9
1930.78 10
1930.88 10
1930.98 10
1931.09 9
1931.19 7
1931.29 5
1931.39 3
1931.49 1
1931.59 1
1931.69 3
1931.79 5
1931.89 7
1931.99 10
1932.09 12
1932.19 14
1932.29 15
1932.40 16
1932.50 17
1932.60 18
1932.70 20
1932.80 21
1932.90 22
1933.00 23
1933.10 24
1933.20 24
1933.30 25
1933.40 26
1933.50 27
1933.61 30
1933.71 33
1933.81 37
1933.91 42
1934.01 48
1934.11 53
1934.21 57
1934.31 60
1934.41 62
1934.51 60
1934.61 58
1934.71 53
1934.82 48
1934.92 44
1935.02 40
1935.12 38
1935.22 37
1935.32 37
1935.42 38
1935.52 40
1935.62 40
1935.72 41
1935.82 40
1935.92 38
1936.03 36
1936.13 33
1936.23 31
1936.33 30
1936.43 30
1936.53 32
1936.63 35
1936.73 41
1936.83 47
1936.93 55
1937.03 62
1937.14 69
1937.24 75
1937.34 79
1937.44 81
1937.54 82
1937.64 81
1937.74 80
1937.84 78
1937.94 76
1938.04 72
1938.14 68
1938.25 62
1938.35 56
1938.45 50
1938.55 44
1938.65 40
1938.75 38
1938.85 38
1938.95 41
1939.05 46
1939.15 52
1939.25 59
1939.36 65
1939.46 71
1939.56 75
1939.66 78
1939.76 79
1939.86 80
1939.96 79
1940.06 79
1940.16 79
1940.26 79
1940.37 80
1940.47 79
1940.57 79
1940.67 77
1940.77 75
1940.87 71
1940.97 67
1941.07 63
1941.17 59
1941.27 55
1941.38 53
1941.48 52
1941.58 54
1941.68 57
1941.78 61
1941.88 65
1941.98 69
1942.08 72
1942.18 72
1942.28 71
1942.39 68
1942.49 63
1942.59 58
1942.69 52
1942.79 46
1942.89 42
1942.99 39
1943.09 37
1943.19 37
1943.29 38
1943.40 39
1943.50 41
1943.60 42
1943.70 43
1943.80 44
1943.90 44
1944.00 46
1944.10 47
1944.20 50
1944.31 54
1944.41 58
1944.51 63
1944.61 66
1944.71 68
1944.81 68
1944.91 67
1945.01 64
1945.11 60
1945.22 56
1945.32 52
1945.42 50
1945.52 48
1945.62 48
1945.72 49
1945.82 50
1945.92 53
1946.02 55
1946.13 58
1946.23 60
1946.33 62
1946.43 63
1946.53 63
1946.63 62
1946.73 59
1946.83 56
1946.93 52
1947.04 47
1947.14 43
1947.24 38
1947.34 33
1947.44 28
1947.54 24
1947.64 20
1947.74 17
1947.85 15
1947.95 14
1948.05 14
1948.15 16
1948.25 17
1948.35 18
1948.45 20
1948.55 20
1948.65 21
1948.76 21
1948.86 21
1948.96 20
1949.06 20
1949.16 20
1949.26 19
1949.36 18
1949.46 17
1949.57 16
1949.67 15
1949.77 14
1949.87 13
1949.97 13
1950.07 11
1950.17 9
1950.27 6
1950.38 2
1950.48 0
1950.58 0
1950.68 0
1950.78 0
1950.88 0
1950.98 0
1951.08 0
1951.19 0
1951.29 3
1951.39 7
1951.49 12
1951.59 17
1951.69 22
1951.79 27
1951.89 31
1952.00 35
1952.10 38
1952.20 39
1952.30 39
1952.40 39
1952.50 38
1952.60 39
1952.71 41
1952.81 46
1952.91 52
1953.01 60
1953.11 69
1953.21 77
1953.31 83
1953.41 87
1953.52 88
1953.62 88
1953.72 86
1953.82 83
1953.92 80
1954.02 76
1954.12 70
1954.23 64
1954.33 56
1954.43 48
1954.53 39
1954.63 31
1954.73 25
1954.83 21
1954.93 19
1955.04 20
1955.14 22
1955.24 24
1955.34 27
1955.44 30
1955.54 32
1955.64 34
1955.75 35
1955.85 36
1955.95 36
1956.05 37
1956.15 37
1956.25 37
1956.35 38
1956.46 39
1956.56 41
1956.66 44
1956.76 47
1956.86 50
1956.96 53
1957.06 55
1957.17 56
1957.27 56
1957.37 56
1957.47 56
1957.57 58
1957.67 60
1957.77 64
1957.88 68
1957.98 72
1958.08 74
1958.18 76
1958.28 76
1958.38 75
1958.48 73
1958.59 70
1958.69 68
1958.79 67
1958.89 67
1958.99 68
1959.09 69
1959.19 70
1959.30 71
1959.40 72
1959.50 72
1959.60 72
1959.70 71
1959.80 71
1959.90 70
1960.01 70
1960.11 71
1960.21 72
1960.31 74
1960.41 78
1960.51 82
1960.62 87
1960.72 92
1960.82 96
1960.92 98
1961.02 98
1961.12 98
1961.22 96
1961.33 95
1961.43 94
1961.53 94
1961.63 93
1961.73 91
1961.83 87
1961.93 82
1962.04 76
1962.14 68
1962.24 61
1962.34 54
1962.44 49
1962.54 45
1962.65 42
1962.75 40
1962.85 38
1962.95 37
1963.05 36
1963.15 35
1963.26 34
1963.36 34
1963.46 34
1963.56 34
1963.66 34
1963.76 33
1963.86 33
1963.97 33
1964.07 33
1964.17 35
1964.27 37
1964.37 40
1964.47 44
1964.58 47
1964.68 49
1964.78 51
1964.88 52
1964.98 52
1965.08 51
1965.19 50
1965.29 49
1965.39 47
1965.49 45
1965.59 44
1965.69 43
1965.80 42
1965.90 42
1966.00 42
1966.10 42
1966.20 42
1966.30 42
1966.41 42
1966.51 41
1966.61 40
1966.71 40
1966.81 40
1966.91 41
1967.02 43
1967.12 46
1967.22 49
1967.32 52
1967.42 53
1967.52 51
1967.63 48
1967.73 43
1967.83 38
1967.93 33
1968.03 30
1968.13 29
1968.24 31
1968.34 34
1968.44 38
1968.54 40
1968.64 42
1968.74 42
1968.85 40
1968.95 37
1969.05 35
1969.15 33
1969.25 32
1969.35 32
1969.46 34
1969.56 36
1969.66 39
1969.76 41
1969.86 44
1969.97 46
1970.07 49
1970.17 51
1970.27 53
1970.37 54
1970.47 55
1970.58 54
1970.68 53
1970.78 51
1970.88 50
1970.98 51
1971.08 53
1971.19 56
1971.29 60
1971.39 64
1971.49 67
1971.59 68
1971.70 67
1971.80 64
1971.90 60
1972.00 57
1972.10 55
1972.20 54
1972.31 53
1972.41 53
1972.51 52
1972.61 51
1972.71 49
1972.82 47
1972.92 46
1973.02 46
1973.12 48
1973.22 50
1973.32 52
1973.43 53
1973.53 53
1973.63 50
1973.73 45
1973.83 39
1973.94 33
1974.04 28
1974.14 24
1974.24 21
1974.34 21
1974.44 22
1974.55 24
1974.65 26
1974.75 27
1974.85 28
1974.95 27
1975.06 25
1975.16 22
1975.26 19
1975.36 16
1975.46 14
1975.57 12
1975.67 12
1975.77 12
1975.87 13
1975.97 14
1976.08 16
1976.18 18
1976.28 21
1976.38 23
1976.48 24
1976.58 25
1976.69 25
1976.79 25
1976.89 24
1976.99 25
1977.09 26
1977.20 29
1977.30 32
1977.40 37
1977.50 40
1977.60 43
1977.71 45
1977.81 46
1977.91 46
1978.01 46
1978.11 47
1978.22 49
1978.32 51
1978.42 55
1978.52 58
1978.62 61
1978.73 64
1978.83 65
1978.93 65
1979.03 64
1979.13 61
1979.24 57
1979.34 52
1979.44 47
1979.54 41
1979.64 36
1979.75 31
1979.85 28
1979.95 28
1980.05 30
1980.15 35
1980.26 41
1980.36 48
1980.46 54
1980.56 59
1980.66 60
1980.77 60
1980.87 58
1980.97 55
1981.07 52
1981.17 51
1981.28 50
1981.38 50
1981.48 50
1981.58 49
1981.68 47
1981.79 44
1981.89 40
1981.99 34
1982.09 29
1982.19 22
1982.30 17
1982.40 12
1982.50 9
1982.60 7
1982.71 7
1982.81 8
1982.91 9
1983.01 9
1983.11 8
1983.22 6
1983.32 4
1983.42 1
1983.52 0
1983.62 0
1983.73 0
1983.83 2
1983.93 4
1984.03 8
1984.13 12
1984.24 16
1984.34 20
1984.44 24
1984.54 27
1984.65 29
1984.75 31
1984.85 33
1984.95 36
1985.05 40
1985.16 45
1985.26 51
1985.36 59
1985.46 66
1985.56 74
1985.67 80
1985.77 84
1985.87 87
1985.97 89
1986.08 89
1986.18 88
1986.28 87
1986.38 85
1986.48 82
1986.59 79
1986.69 75
1986.79 73
1986.89 70
1986.99 69
1987.10 70
1987.20 72
1987.30 75
1987.40 79
1987.51 83
1987.61 87
1987.71 88
1987.81 88
1987.91 86
1988.02 82
1988.12 78
1988.22 75
1988.32 73
1988.43 73
1988.53 75
1988.63 78
1988.73 81
1988.83 85
1988.94 88
1989.04 90
1989.14 92
1989.24 93
1989.35 93
1989.45 93
1989.55 91
1989.65 88
1989.75 83
1989.86 77
1989.96 70
1990.06 63
1990.16 57
1990.27 52
1990.37 49
1990.47 48
1990.57 47
1990.68 48
1990.78 49
1990.88 49
1990.98 49
1991.08 48
1991.19 45
1991.29 42
1991.39 38
1991.49 35
1991.60 32
1991.70 30
1991.80 30
1991.90 31
1992.01 33
1992.11 35
1992.21 37
1992.31 38
1992.41 38
1992.52 38
1992.62 37
1992.72 36
1992.82 34
1992.93 33
1993.03 32
1993.13 31
1993.23 30
1993.34 29
1993.44 28
1993.54 27
1993.64 27
1993.75 27
1993.85 28
1993.95 28
1994.05 28
1994.15 28
1994.26 27
1994.36 25
1994.46 23
1994.56 21
1994.67 18
1994.77 16
1994.87 14
1994.97 13
1995.08 12
1995.18 11
1995.28 10
1995.38 10
1995.49 9
1995.59 8
1995.69 6
1995.79 4
1995.90 1
1996.00 0
1996.10 0
1996.20 0
1996.31 0
1996.41 0
1996.51 0
1996.61 0
1996.71 0
1996.82 4
1996.92 10
1997.02 16
1997.12 21
1997.23 26
1997.33 31
1997.43 34
1997.53 36
1997.64 38
1997.74 39
1997.84 40
1997.94 41
1998.05 41
1998.15 43
1998.25 45
1998.35 48
1998.46 51
1998.56 54
1998.66 57
1998.76 58
1998.87 59
1998.97 57
1999.07 55
1999.17 51
1999.28 48
1999.38 45
1999.48 44
1999.58 45
1999.69 47
1999.79 52
1999.89 58
1999.99 64
2000.10 70
2000.20 76
2000.30 80
2000.40 83
2000.51 86
2000.61 87
2000.71 86
2000.81 85
2000.92 82
2001.02 80
2001.12 77
2001.22 76
2001.33 76
2001.43 78
2001.53 82
2001.64 87
2001.74 92
2001.84 95
2001.94 97
2002.05 96
2002.15 93
2002.25 88
2002.35 81
2002.46 74
2002.56 66
2002.66 59
2002.76 53
2002.87 49
2002.97 46
2003.07 45
2003.17 45
2003.28 46
2003.38 47
2003.48 50
2003.58 52
2003.69 55
2003.79 58
2003.89 62
2003.99 65
2004.10 68
2004.20 70
2004.30 71
2004.41 71
2004.51 69
2004.61 67
2004.71 64
2004.82 60
2004.92 57
2005.02 53
2005.12 49
2005.23 46
2005.33 43
2005.43 40
2005.53 38
2005.64 37
2005.74 35
2005.84 34
2005.95 32
2006.05 29
2006.15 26
2006.25 22
2006.36 19
2006.46 17
2006.56 17
2006.66 19
2006.77 23
2006.87 29
2006.97 36
2007.08 42
2007.18 46
2007.28 49
2007.38 50
2007.49 48
2007.59 47
2007.69 44
2007.79 43
2007.90 43
2008.00 44
2008.10 47
2008.20 50
2008.31 54
2008.41 58
2008.51 61
2008.62 62
2008.72 62
2008.82 61
2008.92 58
2009.03 55
2009.13 52
2009.23 49
2009.34 48
2009.44 50
2009.54 53
2009.64 57
2009.75 62
2009.85 66
2009.95 68
2010.05 68
2010.16 66
2010.26 62
2010.36 56
2010.47 50
2010.57 43
2010.67 37
2010.77 31
2010.88 26
2010.98 22
2011.08 19
2011.19 18
2011.29 19
2011.39 19
2011.49 21
2011.60 22
2011.70 22
2011.80 22
2011.91 21
2012.01 20
2012.11 19
2012.21 19
2012.32 19
2012.42 20
2012.52 20
2012.63 20
2012.73 19
2012.83 18
2012.93 17
2013.04 17
2013.14 17
2013.24 19
2013.35 22
2013.45 25
2013.55 27
2013.65 27
2013.76 26
2013.86 24
2013.96 21
2014.07 17
2014.17 13
2014.27 10
2014.37 8
2014.48 7
2014.58 7
2014.68 6
2014.79 7
2014.89 8
2014.99 10
2015.09 12
2015.20 15
2015.30 19
2015.40 22
2015.51 25
2015.61 27
2015.71 27
2015.81 26
2015.92 25
2016.02 24
2016.12 24
2016.23 25
2016.33 26
2016.43 28
2016.54 29
2016.64 29
2016.74 29
2016.84 27
2016.95 26
2017.05 24
2017.15 22
2017.26 21
2017.36 20
2017.46 20
2017.56 21
2017.67 23
2017.77 25
2017.87 28
2017.98 30
2018.08 32
2018.18 32
2018.29 31
2018.39 30
2018.49 29
2018.59 30
2018.70 32
2018.80 36
2018.90 40
2019.01 45
2019.11 50
2019.21 54
2019.32 56
2019.42 58
2019.52 59
2019.62 58
2019.73 58
2019.83 56
2019.93 53
2020.04 49
2020.14 44
2020.24 38
2020.35 33
2020.45 29
2020.55 26
2020.66 24
2020.76 24
2020.86 25
2020.96 27
2021.07 30
2021.17 32
2021.27 35
2021.38 38
2021.48 41
2021.58 43
2021.69 44
2021.79 44
2021.89 43
2022.00 41
2022.10 38
2022.20 35
2022.30 31
2022.41 26
2022.51 23
2022.61 19
2022.72 17
2022.82 17
2022.92 18
2023.03 20
2023.13 23
2023.23 27
2023.34 30
2023.44 32
2023.54 33
2023.65 33
2023.75 31
2023.85 28
2023.95 24
2024.06 19
2024.16 14
2024.26 9
2024.37 5
2024.47 3
2024.57 2
2024.68 3
2024.78 5
2024.88 8
2024.99 12
2025.09 15
2025.19 20
2025.30 24
2025.40 30
2025.50 36
2025.61 42
2025.71 48
2025.81 52
2025.91 53
2026.02 52
2026.12 48
2026.22 44
2026.33 38
2026.43 34
2026.53 33
2026.64 34
2026.74 38
2026.84 45
2026.95 52
2027.05 60
2027.15 66
2027.26 69
2027.36 70
2027.46 69
2027.57 65
2027.67 59
2027.77 53
2027.88 47
2027.98 42
2028.08 37
2028.19 32
2028.29 29
2028.39 25
2028.50 22
2028.60 21
2028.70 20
2028.80 20
2028.91 21
2029.01 22
2029.11 23
2029.22 24
2029.32 24
2029.42 22
2029.53 20
2029.63 18
2029.73 16
2029.84 14
2029.94 12
2030.04 10
2030.15 7
2030.25 4
2030.35 1
2030.46 0
2030.56 0
2030.66 0
2030.77 0
2030.87 0
2030.97 0
2031.08 0
2031.18 3
2031.28 7
2031.39 9
2031.49 10
2031.59 9
2031.70 7
2031.80 6
2031.90 5
2032.01 6
2032.11 7
2032.21 9
2032.32 11
2032.42 13
2032.52 15
2032.63 17
2032.73 19
2032.83 22
2032.94 24
2033.04 25
2033.14 26
2033.25 26
2033.35 26
2033.45 25
2033.56 26
2033.66 27
2033.76 30
2033.87 33
2033.97 37
2034.07 42
2034.18 45
2034.28 48
2034.38 49
2034.49 49
2034.59 49
2034.70 49
2034.80 49
2034.90 50
2035.01 51
2035.11 52
2035.21 52
2035.32 51
2035.42 48
2035.52 43
2035.63 37
2035.73 30
2035.83 24
2035.94 20
2036.04 16
2036.14 14
2036.25 13
2036.35 11
2036.45 10
2036.56 7
2036.66 5
2036.76 2
2036.87 0
2036.97 0
2037.07 0
2037.18 0
2037.28 0
2037.38 0
2037.49 0
2037.59 2
2037.70 5
2037.80 8
2037.90 12
2038.01 16
2038.11 20
2038.21 23
2038.32 25
2038.42 24
2038.52 22
2038.63 18
2038.73 14
2038.83 10
2038.94 8
2039.04 7
2039.14 9
2039.25 12
2039.35 15
2039.45 18
2039.56 20
2039.66 20
2039.77 18
2039.87 15
2039.97 11
2040.08 6
2040.18 2
2040.28 0
2040.39 0
2040.49 0
2040.59 0
2040.70 2
2040.80 7
2040.90 12
2041.01 15
2041.11 15
2041.22 14
2041.32 10
2041.42 5
2041.53 0
2041.63 0
2041.73 0
2041.84 0
2041.94 0
2042.04 0
2042.15 0
2042.25 0
2042.35 2
2042.46 4
2042.56 5
2042.67 6
2042.77 6
2042.87 7
2042.98 8
2043.08 8
2043.18 9
2043.29 10
2043.39 11
2043.49 11
2043.60 11
2043.70 10
2043.81 8
2043.91 6
2044.01 4
2044.12 3
2044.22 3
2044.32 3
2044.43 4
2044.53 5
2044.63 6
2044.74 7
2044.84 8
2044.95 10
2045.05 13
2045.15 16
2045.26 19
2045.36 22
2045.46 24
2045.57 25
2045.67 25
2045.78 24
2045.88 21
2045.98 19
2046.09 16
2046.19 13
2046.29 11
2046.40 9
2046.50 9
2046.60 9
2046.71 11
2046.81 13
2046.92 14
2047.02 16
2047.12 16
2047.23 14
2047.33 12
2047.43 8
2047.54 4
2047.64 0
2047.75 0
2047.85 0
2047.95 0
2048.06 0
2048.16 0
2048.26 0
2048.37 0
2048.47 0
2048.58 4
2048.68 9
2048.78 15
2048.89 22
2048.99 28
2049.09 33
2049.20 38
2049.30 40
2049.41 42
2049.51 43
2049.61 43
2049.72 44
2049.82 46
2049.93 49
2050.03 52
2050.13 56
2050.24 60
2050.34 62
2050.44 63
2050.55 61
2050.65 59
2050.76 55
2050.86 50
2050.96 46
2051.07 42
2051.17 39
2051.27 37
2051.38 34
2051.48 31
2051.59 28
2051.69 24
2051.79 20
2051.90 15
2052.00 12
2052.11 9
2052.21 7
2052.31 6
2052.42 4
2052.52 2
2052.62 0
2052.73 0
2052.83 0
2052.94 0
2053.04 0
2053.14 0
2053.25 0
2053.35 0
2053.46 8
2053.56 19
2053.66 32
2053.77 44
2053.87 56
2053.98 65
2054.08 70
2054.18 72
2054.29 71
2054.39 67
2054.49 61
2054.60 54
2054.70 47
2054.81 40
2054.91 34
2055.01 29
2055.12 25
2055.22 20
2055.33 17
2055.43 14
2055.53 11
2055.64 10
2055.74 9
2055.85 9
2055.95 10
2056.05 10
2056.16 11
2056.26 10
2056.37 9
2056.47 8
2056.57 5
2056.68 3
2056.78 2
2056.89 1
2056.99 3
2057.09 6
2057.20 10
2057.30 15
2057.41 20
2057.51 25
2057.61 29
2057.72 32
2057.82 34
2057.93 36
2058.03 37
2058.13 39
2058.24 42
2058.34 45
2058.45 49
2058.55 54
2058.65 58
2058.76 61
2058.86 62
2058.97 62
2059.07 61
2059.17 58
2059.28 55
2059.38 52
2059.49 49
2059.59 45
2059.69 39
2059.80 33
2059.90 26
2060.01 19
2060.11 12
2060.21 7
2060.32 5
2060.42 4
2060.53 5
2060.63 5
2060.73 6
2060.84 6
2060.94 6
2061.05 6
2061.15 6
2061.25 8
2061.36 11
2061.46 14
2061.57 17
2061.67 20
2061.78 21
2061.88 21
2061.98 20
2062.09 18
2062.19 16
2062.30 15
2062.40 14
2062.50 15
2062.61 17
2062.71 19
2062.82 21
2062.92 22
2063.02 23
2063.13 23
2063.23 23
2063.34 23
2063.44 25
2063.55 28
2063.65 33
2063.75 40
2063.86 46
2063.96 51
2064.07 55
2064.17 56
2064.27 55
2064.38 52
2064.48 48
2064.59 43
2064.69 40
2064.80 38
2064.90 36
2065.00 36
2065.11 37
2065.21 38
2065.32 39
2065.42 40
2065.52 39
2065.63 38
2065.73 37
2065.84 35
2065.94 34
2066.05 34
2066.15 34
2066.25 35
2066.36 36
2066.46 37
2066.57 37
2066.67 37
2066.77 38
2066.88 38
2066.98 40
2067.09 42
2067.19 46
2067.30 50
2067.40 55
2067.50 62
2067.61 69
2067.71 76
2067.82 82
2067.92 87
2068.03 89
2068.13 89
2068.23 85
2068.34 79
2068.44 71
2068.55 63
2068.65 55
2068.76 47
2068.86 41
2068.96 36
2069.07 31
2069.17 28
2069.28 26
2069.38 25
2069.49 25
2069.59 27
2069.69 29
2069.80 33
2069.90 37
2070.01 42
2070.11 48
2070.22 54
2070.32 59
2070.42 64
2070.53 68
2070.63 72
2070.74 75
2070.84 78
2070.95 82
2071.05 86
2071.15 91
2071.26 96
2071.36 101
2071.47 105
2071.57 107
2071.68 107
2071.78 105
2071.89 101
2071.99 96
2072.09 89
2072.20 82
2072.30 76
2072.41 71
2072.51 66
2072.62 63
2072.72 60
2072.82 56
2072.93 53
2073.03 49
2073.14 45
2073.24 42
2073.35 39
2073.45 37
2073.56 37
2073.66 37
2073.76 37
2073.87 37
2073.97 35
2074.08 33
2074.18 29
2074.29 25
2074.39 22
2074.49 21
2074.60 21
2074.70 22
2074.81 25
2074.91 28
2075.02 31
2075.12 33
2075.23 33
2075.33 32
2075.43 30
2075.54 28
2075.64 26
2075.75 25
2075.85 26
2075.96 29
2076.06 33
2076.17 39
2076.27 45
2076.37 51
2076.48 56
2076.58 59
2076.69 60
2076.79 60
2076.90 59
2077.00 57
2077.11 56
2077.21 55
2077.32 54
2077.42 53
2077.52 52
2077.63 50
2077.73 49
2077.84 47
2077.94 44
2078.05 41
2078.15 37
2078.26 32
2078.36 27
2078.46 21
2078.57 16
2078.67 12
2078.78 10
2078.88 9
2078.99 10
2079.09 13
2079.20 17
2079.30 21
2079.41 26
2079.51 31
2079.61 35
2079.72 38
2079.82 41
2079.93 44
2080.03 48
2080.14 52
2080.24 56
2080.35 60
2080.45 64
2080.56 66
2080.66 67
2080.76 66
2080.87 64
2080.97 62
2081.08 59
2081.18 58
2081.29 56
2081.39 56
2081.50 55
2081.60 55
2081.71 54
2081.81 54
2081.92 53
2082.02 51
2082.12 50
2082.23 48
2082.33 45
2082.44 42
2082.54 38
2082.65 34
2082.75 30
2082.86 28
2082.96 27
2083.07 29
2083.17 32
2083.28 37
2083.38 41
2083.48 45
2083.59 47
2083.69 47
2083.80 46
2083.90 44
2084.01 41
2084.11 38
2084.22 36
2084.32 35
2084.43 34
2084.53 34
2084.64 33
2084.74 33
2084.85 32
2084.95 32
2085.05 30
2085.16 28
2085.26 26
2085.37 25
2085.47 23
2085.58 22
2085.68 21
2085.79 21
2085.89 22
2086.00 24
2086.10 27
2086.21 30
2086.31 34
2086.42 39
2086.52 44
2086.63 49
2086.73 55
2086.83 61
2086.94 69
2087.04 78
2087.15 88
2087.25 99
2087.36 111
2087.46 122
2087.57 132
2087.67 140
2087.78 146
2087.88 148
2087.99 147
2088.09 144
2088.20 139
2088.30 133
2088.41 128
2088.51 123
2088.62 120
2088.72 118
2088.82 117
2088.93 115
2089.03 113
2089.14 109
2089.24 103
2089.35 96
2089.45 88
2089.56 81
2089.66 75
2089.77 71
2089.87 70
2089.98 71
2090.08 74
2090.19 79
2090.29 84
2090.40 88
2090.50 91
2090.61 93
2090.71 94
2090.82 94
2090.92 94
2091.03 92
2091.13 89
2091.24 86
2091.34 83
2091.45 80
2091.55 79
2091.65 78
2091.76 79
2091.86 79
2091.97 79
2092.07 78
2092.18 75
2092.28 71
2092.39 66
2092.49 61
2092.60 57
2092.70 53
2092.81 50
2092.91 47
2093.02 43
2093.12 38
2093.23 33
2093.33 27
2093.44 22
2093.54 18
2093.65 17
2093.75 17
2093.86 20
2093.96 23
2094.07 27
2094.17 31
2094.28 33
2094.38 34
2094.49 33
2094.59 31
2094.70 29
2094.80 26
2094.91 24
2095.01 23
2095.12 22
2095.22 23
2095.33 25
2095.43 28
2095.54 31
2095.64 36
2095.75 41
2095.85 46
2095.96 50
2096.06 54
2096.17 56
2096.27 57
2096.38 58
2096.48 59
2096.59 60
2096.69 61
2096.80 61
2096.90 62
2097.01 61
2097.11 60
2097.22 58
2097.32 55
2097.43 51
2097.53 48
2097.64 45
2097.74 42
2097.85 42
2097.95 43
2098.06 45
2098.16 48
2098.27 51
2098.37 53
2098.48 53
2098.58 51
2098.69 46
2098.79 40
2098.90 33
2099.00 26
2099.11 18
2099.21 12
2099.32 8
2099.42 4
2099.53 1
2099.63 0
2099.74 0
2099.84 0
2099.95 0
2100.05 0
2100.16 0
2100.26 0
2100.37 0
2100.47 1
2100.58 4
2100.68 8
2100.79 11
2100.89 12
2101.00 12
2101.10 10
2101.21 8
2101.31 6
2101.42 5
2101.52 6
2101.63 9
2101.73 14
2101.84 18
2101.94 21
2102.05 22
2102.15 21
2102.26 19
2102.36 15
2102.47 11
2102.57 9
2102.68 10
2102.78 13
2102.89 18
2102.99 25
2103.10 32
2103.20 38
2103.31 42
2103.41 44
2103.52 44
2103.62 43
2103.73 41
2103.84 39
2103.94 37
2104.05 35
2104.15 33
2104.26 30
2104.36 26
2104.47 21
2104.57 18
2104.68 16
2104.78 18
2104.89 24
2104.99 33
2105.10 44
2105.20 56
2105.31 67
2105.41 74
2105.52 79
2105.62 80
2105.73 79
2105.83 78
2105.94 78
2106.04 80
2106.15 83
2106.25 88
2106.36 92
2106.46 95
2106.57 96
2106.68 94
2106.78 90
2106.89 85
2106.99 80
2107.10 78
2107.20 77
2107.31 79
2107.41 82
2107.52 86
2107.62 89
2107.73 91
2107.83 92
2107.94 92
2108.04 91
2108.15 90
2108.25 90
2108.36 90
2108.46 91
2108.57 92
2108.68 93
2108.78 92
2108.89 91
2108.99 90
2109.10 88
2109.20 86
2109.31 85
2109.41 85
2109.52 86
2109.62 88
2109.73 90
2109.83 91
2109.94 92
2110.04 92
2110.15 90
2110.25 87
2110.36 82
2110.47 76
2110.57 69
2110.68 61
2110.78 54
2110.89 47
2110.99 40
2111.10 34
2111.20 29
2111.31 25
2111.41 21
2111.52 19
2111.62 19
2111.73 19
2111.83 21
2111.94 23
2112.05 27
2112.15 31
2112.26 36
2112.36 40
2112.47 45
2112.57 50
2112.68 54
2112.78 56
2112.89 58
2112.99 59
2113.10 58
2113.20 57
2113.31 55
2113.42 54
2113.52 52
2113.63 52
2113.73 52
2113.84 52
2113.94 53
2114.05 54
2114.15 54
2114.26 54
2114.36 54
2114.47 54
2114.57 54
2114.68 54
2114.79 55
2114.89 57
2115.00 59
2115.10 61
2115.21 64
2115.31 67
2115.42 70
2115.52 73
2115.63 76
2115.73 78
2115.84 79
2115.95 77
2116.05 73
2116.16 65
2116.26 55
2116.37 44
2116.47 34
2116.58 26
2116.68 20
2116.79 18
2116.89 17
2117.00 19
2117.11 20
2117.21 22
2117.32 23
2117.42 23
2117.53 24
2117.63 26
2117.74 29
2117.84 33
2117.95 38
2118.06 43
2118.16 47
2118.27 52
2118.37 55
2118.48 59
2118.58 62
2118.69 66
2118.79 71
2118.90 76
2119.00 82
2119.11 88
2119.22 93
2119.32 99
2119.43 103
2119.53 106
2119.64 109
2119.74 109
2119.85 107
2119.95 104
2120.06 98
2120.17 91
2120.27 83
2120.38 75
2120.48 66
2120.59 59
2120.69 53
2120.80 48
2120.90 45
2121.01 43
2121.12 41
2121.22 41
2121.33 42
2121.43 44
2121.54 46
2121.64 49
2121.75 52
2121.86 55
2121.96 57
2122.07 58
2122.17 59
2122.28 58
2122.38 57
2122.49 57
2122.59 57
2122.70 58
2122.81 60
2122.91 63
2123.02 67
2123.12 71
2123.23 76
2123.33 80
2123.44 84
2123.55 88
2123.65 91
2123.76 93
2123.86 93
2123.97 92
2124.07 90
2124.18 86
2124.28 82
2124.39 77
2124.50 73
2124.60 69
2124.71 65
2124.81 63
2124.92 60
2125.02 58
2125.13 57
2125.24 56
2125.34 56
2125.45 57
2125.55 58
2125.66 60
2125.76 63
2125.87 65
2125.98 66
2126.08 67
2126.19 66
2126.29 64
2126.40 61
2126.50 57
2126.61 53
2126.72 50
2126.82 47
2126.93 45
2127.03 45
2127.14 46
2127.24 47
2127.35 50
2127.46 53
2127.56 57
2127.67 61
2127.77 65
2127.88 69
2127.98 71
2128.09 71
2128.20 69
2128.30 65
2128.41 59
2128.51 53
2128.62 46
2128.72 39
2128.83 32
2128.94 25
2129.04 19
2129.15 12
2129.25 6
2129.36 1
2129.47 0
2129.57 0
2129.68 0
2129.78 0
2129.89 0
2129.99 0
2130.10 0
2130.21 0
2130.31 3
2130.42 5
2130.52 8
2130.63 10
2130.74 12
2130.84 14
2130.95 18
2131.05 22
2131.16 27
2131.26 33
2131.37 39
2131.48 45
2131.58 49
2131.69 52
2131.79 53
2131.90 52
2132.01 50
2132.11 47
2132.22 43
2132.32 40
2132.43 37
2132.53 35
2132.64 35
2132.75 37
2132.85 40
2132.96 45
2133.06 50
2133.17 54
2133.28 56
2133.38 55
2133.49 52
2133.59 46
2133.70 39
2133.81 31
2133.91 24
2134.02 19
2134.12 16
2134.23 14
2134.33 15
2134.44 17
2134.55 19
2134.65 22
2134.76 25
2134.86 27
2134.97 29
2135.08 30
2135.18 32
2135.29 34
2135.39 37
2135.50 41
2135.61 45
2135.71 48
2135.82 51
2135.92 52
2136.03 51
2136.14 48
2136.24 44
2136.35 39
2136.45 35
2136.56 32
2136.67 31
2136.77 33
2136.88 36
2136.98 41
2137.09 47
2137.20 53
2137.30 57
2137.41 61
2137.51 63
2137.62 63
2137.73 64
2137.83 64
2137.94 65
2138.04 66
2138.15 68
2138.26 69
2138.36 70
2138.47 69
2138.57 68
2138.68 67
2138.79 65
2138.89 64
2139.00 63
2139.10 63
2139.21 64
2139.32 65
2139.42 66
2139.53 68
2139.63 71
2139.74 75
2139.85 79
2139.95 84
2140.06 87
2140.16 90
2140.27 90
2140.38 89
2140.48 86
2140.59 83
2140.69 80
2140.80 77
2140.91 76
2141.01 76
2141.12 78
2141.22 81
2141.33 85
2141.44 90
2141.54 95
2141.65 99
2141.76 103
2141.86 106
2141.97 107
2142.07 106
2142.18 104
2142.29 99
2142.39 94
2142.50 90
2142.60 86
2142.71 84
2142.82 84
2142.92 85
2143.03 88
2143.13 90
2143.24 92
2143.35 92
2143.45 91
2143.56 89
2143.67 86
2143.77 82
2143.88 78
2143.98 74
2144.09 69
2144.20 63
2144.30 58
2144.41 52
2144.51 47
2144.62 43
2144.73 38
2144.83 34
2144.94 29
2145.05 25
2145.15 21
2145.26 18
2145.36 17
2145.47 17
2145.58 20
2145.68 24
2145.79 31
2145.90 39
2146.00 48
2146.11 57
2146.21 65
2146.32 70
2146.43 74
2146.53 75
2146.64 74
2146.74 72
2146.85 71
2146.96 70
2147.06 71
2147.17 74
2147.28 78
2147.38 82
2147.49 87
2147.59 90
2147.70 91
2147.81 91
2147.91 88
2148.02 83
2148.13 77
2148.23 70
2148.34 64
2148.44 59
2148.55 54
2148.66 51
2148.76 48
2148.87 46
2148.98 43
2149.08 42
2149.19 40
2149.29 40
2149.40 40
2149.51 40
2149.61 41
2149.72 42
2149.83 42
2149.93 42
2150.04 41
2150.15 40
2150.25 39
2150.36 39
2150.46 41
2150.57 44
2150.68 49
2150.78 56
2150.89 63
2151.00 70
2151.10 76
2151.21 81
2151.31 83
2151.42 83
2151.53 81
2151.63 78
2151.74 75
2151.85 71
2151.95 67
2152.06 64
2152.17 61
2152.27 58
2152.38 55
2152.48 51
2152.59 47
2152.70 43
2152.80 39
2152.91 37
2153.02 37
2153.12 38
2153.23 40
2153.34 43
2153.44 46
2153.55 48
2153.65 50
2153.76 50
2153.87 49
2153.97 48
2154.08 47
2154.19 46
2154.29 46
2154.40 47
2154.51 49
2154.61 51
2154.72 53
2154.83 54
2154.93 53
2155.04 51
2155.14 48
2155.25 44
2155.36 39
2155.46 35
2155.57 32
2155.68 30
2155.78 30
2155.89 30
2156.00 31
2156.10 32
2156.21 33
2156.32 34
2156.42 33
2156.53 32
2156.63 29
2156.74 25
2156.85 20
2156.95 15
2157.06 11
2157.17 8
2157.27 5
2157.38 4
2157.49 4
2157.59 6
2157.70 9
2157.81 12
2157.91 17
2158.02 22
2158.13 28
2158.23 35
2158.34 40
2158.45 46
2158.55 50
2158.66 54
2158.76 58
2158.87 61
2158.98 64
2159.08 67
2159.19 70
2159.30 72
2159.40 75
2159.51 78
2159.62 82
2159.72 86
2159.83 92
2159.94 98
2160.04 103
2160.15 106
2160.26 107
2160.36 105
2160.47 100
2160.58 91
2160.68 82
2160.79 73
2160.90 66
2161.00 62
2161.11 62
2161.22 65
2161.32 70
2161.43 78
2161.54 85
2161.64 91
2161.75 96
2161.85 98
2161.96 99
2162.07 99
2162.17 98
2162.28 97
2162.39 96
2162.49 95
2162.60 93
2162.71 90
2162.81 86
2162.92 81
2163.03 75
2163.13 69
2163.24 64
2163.35 62
2163.45 62
2163.56 66
2163.67 70
2163.77 76
2163.88 81
2163.99 85
2164.09 86
2164.20 83
2164.31 77
2164.41 70
2164.52 61
2164.63 54
2164.73 49
2164.84 48
2164.95 52
2165.05 60
2165.16 71
2165.27 84
2165.37 96
2165.48 106
2165.59 113
2165.69 116
2165.80 115
2165.91 112
2166.01 109
2166.12 104
2166.23 100
2166.33 96
2166.44 92
2166.55 88
2166.65 83
2166.76 79
2166.87 74
2166.97 71
2167.08 68
2167.19 68
2167.29 68
2167.40 70
2167.51 73
2167.61 76
2167.72 80
2167.83 84
2167.94 87
2168.04 89
2168.15 90
2168.26 89
2168.36 86
2168.47 82
2168.58 76
2168.68 70
2168.79 63
2168.90 57
2169.00 52
2169.11 48
2169.22 46
2169.32 46
2169.43 47
2169.54 50
2169.64 53
2169.75 57
2169.86 61
2169.96 65
2170.07 69
2170.18 73
2170.28 76
2170.39 77
2170.50 78
2170.60 77
2170.71 75
2170.82 72
2170.92 67
2171.03 62
2171.14 56
2171.25 49
2171.35 44
2171.46 39
2171.57 35
2171.67 33
2171.78 31
2171.89 31
2171.99 31
2172.10 31
2172.21 32
2172.31 32
2172.42 33
2172.53 35
2172.63 38
2172.74 42
2172.85 47
2172.95 52
2173.06 55
2173.17 57
2173.28 56
2173.38 52
2173.49 46
2173.60 39
2173.70 31
2173.81 24
2173.92 20
2174.02 19
2174.13 20
2174.24 24
2174.34 30
2174.45 36
2174.56 41
2174.67 46
2174.77 50
2174.88 53
2174.99 55
2175.09 56
2175.20 55
2175.31 54
2175.41 52
2175.52 50
2175.63 48
2175.73 47
2175.84 47
2175.95 48
2176.06 49
2176.16 50
2176.27 49
2176.38 47
2176.48 43
2176.59 39
2176.70 34
2176.80 31
2176.91 29
2177.02 29
2177.12 30
2177.23 31
2177.34 32
2177.45 33
2177.55 34
2177.66 36
2177.77 38
2177.87 42
2177.98 47
2178.09 51
2178.19 55
2178.30 56
2178.41 54
2178.52 51
2178.62 46
2178.73 40
2178.84 35
2178.94 31
2179.05 28
2179.16 26
2179.26 25
2179.37 24
2179.48 23
2179.59 22
2179.69 21
2179.80 21
2179.91 22
2180.01 25
2180.12 28
2180.23 33
2180.34 38
2180.44 42
2180.55 45
2180.66 46
2180.76 45
2180.87 42
2180.98 38
2181.08 36
2181.19 35
2181.30 35
2181.41 37
2181.51 40
2181.62 42
2181.73 43
2181.83 42
2181.94 39
2182.05 37
2182.16 34
2182.26 33
2182.37 33
2182.48 34
2182.58 35
2182.69 37
2182.80 37
2182.91 37
2183.01 36
2183.12 35
2183.23 35
2183.33 35
2183.44 35
2183.55 36
2183.66 37
2183.76 37
2183.87 36
2183.98 35
2184.08 34
2184.19 33
2184.30 33
2184.41 33
2184.51 33
2184.62 34
2184.73 34
2184.83 33
2184.94 31
2185.05 29
2185.16 27
2185.26 24
2185.37 20
2185.48 18
2185.58 15
2185.69 13
2185.80 12
2185.91 12
2186.01 14
2186.12 19
2186.23 26
2186.33 33
2186.44 41
2186.55 48
2186.66 51
2186.76 52
2186.87 50
2186.98 47
2187.08 43
2187.19 39
2187.30 37
2187.41 37
2187.51 37
2187.62 38
2187.73 38
2187.84 37
2187.94 35
2188.05 31
2188.16 28
2188.26 24
2188.37 22
2188.48 20
2188.59 20
2188.69 21
2188.80 23
2188.91 26
2189.01 29
2189.12 33
2189.23 36
2189.34 40
2189.44 43
2189.55 47
2189.66 50
2189.77 52
2189.87 55
2189.98 58
2190.09 60
2190.19 62
2190.30 63
2190.41 63
2190.52 62
2190.62 58
2190.73 54
2190.84 49
2190.95 44
2191.05 39
2191.16 35
2191.27 30
2191.38 26
2191.48 22
2191.59 19
2191.70 16
2191.80 14
2191.91 15
2192.02 18
2192.13 22
2192.23 28
2192.34 35
2192.45 40
2192.56 43
2192.66 45
2192.77 45
2192.88 44
2192.99 42
2193.09 40
2193.20 37
2193.31 35
2193.41 33
2193.52 31
2193.63 30
2193.74 29
2193.84 29
2193.95 29
2194.06 29
2194.17 29
2194.27 26
2194.38 23
2194.49 18
2194.60 14
2194.70 10
2194.81 9
2194.92 11
2195.03 16
2195.13 24
2195.24 33
2195.35 43
2195.46 51
2195.56 58
2195.67 62
2195.78 65
2195.89 66
2195.99 66
2196.10 64
2196.21 61
2196.31 58
2196.42 53
2196.53 48
2196.64 43
2196.74 36
2196.85 30
2196.96 25
2197.07 21
2197.17 20
2197.28 20
2197.39 23
2197.50 28
2197.60 34
2197.71 40
2197.82 46
2197.93 50
2198.03 53
2198.14 56
2198.25 58
2198.36 61
2198.46 66
2198.57 71
2198.68 76
2198.79 82
2198.89 87
2199.00 92
2199.11 96
2199.22 98
2199.32 100
2199.43 100
2199.54 99
2199.65 96
2199.75 92
2199.86 87
2199.97 82
2200.08 78
2200.18 76
2200.29 74
2200.40 74
2200.51 74
2200.61 74
2200.72 74
2200.83 74
2200.94 73
2201.04 72
2201.15 71
2201.26 71
2201.37 72
2201.48 73
2201.58 73
2201.69 73
2201.80 73
2201.91 71
2202.01 69
2202.12 66
2202.23 63
2202.34 60
2202.44 57
2202.55 54
2202.66 51
2202.77 48
2202.87 45
2202.98 42
2203.09 39
2203.20 36
2203.30 32
2203.41 30
2203.52 28
2203.63 27
2203.73 27
2203.84 29
2203.95 32
2204.06 35
2204.17 38
2204.27 40
2204.38 40
2204.49 40
2204.60 38
2204.70 37
2204.81 35
2204.92 33
2205.03 31
2205.13 29
2205.24 27
2205.35 26
2205.46 25
2205.56 24
2205.67 23
2205.78 22
2205.89 20
2206.00 17
2206.10 12
2206.21 8
2206.32 3
2206.43 1
2206.53 0
2206.64 3
2206.75 8
2206.86 15
2206.96 23
2207.07 31
2207.18 36
2207.29 40
2207.40 40
2207.50 39
2207.61 36
2207.72 32
2207.83 28
2207.93 25
2208.04 22
2208.15 20
2208.26 17
2208.36 14
2208.47 10
2208.58 5
2208.69 0
2208.80 0
2208.90 0
2209.01 0
2209.12 0
2209.23 0
2209.33 0
2209.44 0
2209.55 0
2209.66 6
2209.77 13
2209.87 21
2209.98 28
2210.09 34
2210.20 39
2210.30 40
2210.41 40
2210.52 38
2210.63 35
2210.74 31
2210.84 27
2210.95 23
2211.06 20
2211.17 16
2211.27 14
2211.38 11
2211.49 10
2211.60 9
2211.71 8
2211.81 8
2211.92 8
2212.03 7
2212.14 7
2212.25 6
2212.35 5
2212.46 4
2212.57 3
2212.68 3
2212.78 3
2212.89 4
2213.00 5
2213.11 6
2213.22 7
2213.32 7
2213.43 8
2213.54 8
2213.65 8
2213.75 9
2213.86 11
2213.97 12
2214.08 12
2214.19 13
2214.29 13
2214.40 12
2214.51 12
2214.62 12
2214.73 12
2214.83 14
2214.94 16
2215.05 19
2215.16 22
2215.27 27
2215.37 31
2215.48 34
2215.59 37
2215.70 38
2215.80 38
2215.91 35
2216.02 32
2216.13 29
2216.24 27
2216.34 27
2216.45 31
2216.56 36
2216.67 43
2216.78 50
2216.88 56
2216.99 59
2217.10 61
2217.21 61
2217.32 61
2217.42 61
2217.53 61
2217.64 61
2217.75 61
2217.86 60
2217.96 57
2218.07 53
2218.18 48
2218.29 43
2218.40 38
2218.50 35
2218.61 32
2218.72 32
2218.83 33
2218.94 36
2219.04 39
2219.15 43
2219.26 47
2219.37 51
2219.48 54
2219.58 55
2219.69 56
2219.80 55
2219.91 52
2220.02 50
2220.12 47
2220.23 45
2220.34 44
2220.45 44
2220.56 45
2220.66 46
2220.77 48
2220.88 49
2220.99 49
2221.10 48
2221.20 45
2221.31 41
2221.42 36
2221.53 30
2221.64 24
2221.74 19
2221.85 15
2221.96 12
2222.07 11
2222.18 12
2222.28 15
2222.39 18
2222.50 21
2222.61 23
2222.72 23
2222.83 22
2222.93 20
2223.04 18
2223.15 15
2223.26 14
2223.37 13
2223.47 13
2223.58 14
2223.69 14
2223.80 15
2223.91 16
2224.01 16
2224.12 17
2224.23 18
2224.34 20
2224.45 21
2224.55 22
2224.66 23
2224.77 23
2224.88 23
2224.99 23
2225.10 23
2225.20 24
2225.31 27
2225.42 32
2225.53 38
2225.64 44
2225.74 50
2225.85 53
2225.96 54
2226.07 51
2226.18 47
2226.29 42
2226.39 38
2226.50 36
2226.61 36
2226.72 39
2226.83 44
2226.93 50
2227.04 54
2227.15 56
2227.26 56
2227.37 54
2227.48 50
2227.58 46
2227.69 42
2227.80 40
2227.91 39
2228.02 40
2228.12 42
2228.23 45
2228.34 48
2228.45 51
2228.56 52
2228.67 53
2228.77 53
2228.88 52
2228.99 51
2229.10 51
2229.21 51
2229.32 52
2229.42 52
2229.53 52
2229.64 50
2229.75 48
2229.86 44
2229.96 40
2230.07 35
2230.18 31
2230.29 28
2230.40 25
2230.51 23
2230.61 21
2230.72 18
2230.83 16
2230.94 13
2231.05 11
2231.16 9
2231.26 8
2231.37 7
2231.48 6
2231.59 4
2231.70 1
2231.81 0
2231.91 0
2232.02 0
2232.13 0
2232.24 0
2232.35 0
2232.46 0
2232.56 2
2232.67 6
2232.78 8
2232.89 9
2233.00 10
2233.11 12
2233.21 14
2233.32 18
2233.43 23
2233.54 28
2233.65 35
2233.76 41
2233.86 47
2233.97 52
2234.08 55
2234.19 58
2234.30 59
2234.41 58
2234.51 56
2234.62 54
2234.73 52
2234.84 50
2234.95 49
2235.06 49
2235.16 50
2235.27 52
2235.38 54
2235.49 55
2235.60 56
2235.71 56
2235.81 55
2235.92 54
2236.03 54
2236.14 53
2236.25 53
2236.36 52
2236.47 50
2236.57 46
2236.68 42
2236.79 36
2236.90 29
2237.01 23
2237.12 18
2237.22 16
2237.33 15
2237.44 17
2237.55 21
2237.66 24
2237.77 27
2237.87 29
2237.98 28
2238.09 26
2238.20 23
2238.31 20
2238.42 16
2238.53 14
2238.63 13
2238.74 12
2238.85 12
2238.96 11
2239.07 10
2239.18 9
2239.28 7
2239.39 6
2239.50 5
2239.61 4
2239.72 5
2239.83 6
2239.94 7
2240.04 7
2240.15 7
2240.26 7
2240.37 6
2240.48 5
2240.59 6
2240.70 8
2240.80 11
2240.91 15
2241.02 19
2241.13 24
2241.24 27
2241.35 30
2241.46 31
2241.56 31
2241.67 30
2241.78 28
2241.89 27
2242.00 26
2242.11 25
2242.22 24
2242.32 23
2242.43 22
2242.54 20
2242.65 18
2242.76 15
2242.87 12
2242.98 10
2243.08 9
2243.19 9
2243.30 11
2243.41 15
2243.52 19
2243.63 24
2243.74 29
2243.84 33
2243.95 37
2244.06 39
2244.17 40
2244.28 39
2244.39 38
2244.50 37
2244.60 35
2244.71 33
2244.82 32
2244.93 31
2245.04 30
2245.15 29
2245.26 27
2245.36 24
2245.47 21
2245.58 18
2245.69 16
2245.80 16
2245.91 17
2246.02 21
2246.12 25
2246.23 31
2246.34 37
2246.45 42
2246.56 47
2246.67 52
2246.78 56
2246.89 59
2246.99 62
2247.10 62
2247.21 61
2247.32 58
2247.43 54
2247.54 47
2247.65 40
2247.76 32
2247.86 25
2247.97 19
2248.08 15
2248.19 11
2248.30 9
2248.41 8
2248.52 7
2248.62 6
2248.73 7
2248.84 8
2248.95 10
2249.06 13
2249.17 16
2249.28 20
2249.39 23
2249.49 26
2249.60 28
2249.71 30
2249.82 31
2249.93 32
2250.04 34
2250.15 35
2250.26 37
2250.36 39
2250.47 43
2250.58 47
2250.69 52
2250.80 57
2250.91 61
2251.02 64
2251.13 65
2251.23 64
2251.34 61
2251.45 57
2251.56 53
2251.67 50
2251.78 48
2251.89 47
2252.00 46
2252.10 47
2252.21 47
2252.32 47
2252.43 46
2252.54 44
2252.65 43
2252.76 41
2252.87 40
2252.98 40
2253.08 40
2253.19 41
2253.30 42
2253.41 44
2253.52 45
2253.63 47
2253.74 49
2253.85 50
2253.95 50
2254.06 50
2254.17 50
2254.28 49
2254.39 48
2254.50 48
2254.61 49
2254.72 51
2254.83 54
2254.93 57
2255.04 59
2255.15 61
2255.26 62
2255.37 60
2255.48 58
2255.59 54
2255.70 50
2255.81 46
2255.91 44
2256.02 44
2256.13 46
2256.24 51
2256.35 57
2256.46 64
2256.57 71
2256.68 76
2256.79 79
2256.89 79
2257.00 77
2257.11 72
2257.22 65
2257.33 57
2257.44 49
2257.55 41
2257.66 34
2257.77 28
2257.87 24
2257.98 21
2258.09 21
2258.20 22
2258.31 24
2258.42 27
2258.53 29
2258.64 31
2258.75 33
2258.86 34
2258.96 36
2259.07 37
2259.18 38
2259.29 37
2259.40 36
2259.51 33
2259.62 29
2259.73 25
2259.84 23
2259.95 22
2260.05 23
2260.16 25
2260.27 27
2260.38 29
2260.49 30
2260.60 30
2260.71 29
2260.82 29
2260.93 29
2261.04 31
2261.14 35
2261.25 38
2261.36 40
2261.47 41
2261.58 40
2261.69 37
2261.80 33
2261.91 30
2262.02 27
2262.13 26
2262.23 26
2262.34 27
2262.45 28
2262.56 30
2262.67 32
2262.78 34
2262.89 35
2263.00 36
2263.11 35
2263.22 34
2263.33 32
2263.43 30
2263.54 28
2263.65 26
2263.76 25
2263.87 25
2263.98 26
2264.09 27
2264.20 28
2264.31 28
2264.42 27
2264.52 26
2264.63 24
2264.74 22
2264.85 20
2264.96 18
2265.07 17
2265.18 16
2265.29 15
2265.40 15
2265.51 15
2265.62 15
2265.73 15
2265.83 15
2265.94 15
2266.05 15
2266.16 15
2266.27 17
2266.38 18
2266.49 21
2266.60 23
2266.71 25
2266.82 25
2266.93 24
2267.03 21
2267.14 16
2267.25 10
2267.36 4
2267.47 0
2267.58 0
2267.69 0
2267.80 0
2267.91 0
2268.02 0
2268.13 0
2268.24 0
2268.35 0
2268.45 1
2268.56 5
2268.67 9
2268.78 16
2268.89 25
2269.00 34
2269.11 44
2269.22 53
2269.33 60
2269.44 66
2269.55 69
2269.66 70
2269.76 71
2269.87 72
2269.98 73
2270.09 74
2270.20 74
2270.31 74
2270.42 73
2270.53 71
2270.64 67
2270.75 63
2270.86 59
2270.97 55
2271.08 51
2271.18 47
2271.29 43
2271.40 38
2271.51 33
2271.62 28
2271.73 23
2271.84 18
2271.95 14
2272.06 11
2272.17 10
2272.28 9
2272.39 10
2272.50 11
2272.61 12
2272.71 13
2272.82 14
2272.93 15
2273.04 15
2273.15 14
2273.26 12
2273.37 10
2273.48 7
2273.59 4
2273.70 1
2273.81 0
2273.92 0
2274.03 0
2274.14 4
2274.25 9
2274.35 16
2274.46 24
2274.57 30
2274.68 35
2274.79 37
2274.90 36
2275.01 34
2275.12 30
2275.23 26
2275.34 22
2275.45 21
2275.56 21
2275.67 23
2275.78 26
2275.89 29
2275.99 33
2276.10 36
2276.21 38
2276.32 40
2276.43 42
2276.54 44
2276.65 45
2276.76 45
2276.87 46
2276.98 46
2277.09 46
2277.20 46
2277.31 46
2277.42 47
2277.53 48
2277.64 49
2277.75 49
2277.85 48
2277.96 47
2278.07 45
2278.18 43
2278.29 40
2278.40 37
2278.51 34
2278.62 31
2278.73 28
2278.84 26
2278.95 24
2279.06 24
2279.17 26
2279.28 30
2279.39 35
2279.50 41
2279.61 48
2279.71 56
2279.82 63
2279.93 69
2280.04 73
2280.15 77
2280.26 79
2280.37 80
2280.48 80
2280.59 79
2280.70 78
2280.81 77
2280.92 75
2281.03 73
2281.14 70
2281.25 66
2281.36 62
2281.47 57
2281.58 52
2281.69 48
2281.80 45
2281.90 43
2282.01 43
2282.12 45
2282.23 49
2282.34 53
2282.45 59
2282.56 65
2282.67 71
2282.78 76
2282.89 79
2283.00 82
2283.11 84
2283.22 85
2283.33 86
2283.44 87
2283.55 89
2283.66 90
2283.77 91
2283.88 92
2283.99 92
2284.10 92
2284.21 91
2284.31 89
2284.42 85
2284.53 81
2284.64 74
2284.75 67
2284.86 58
2284.97 50
2285.08 42
2285.19 36
2285.30 31
2285.41 29
2285.52 28
2285.63 29
2285.74 31
2285.85 33
2285.96 36
2286.07 39
2286.18 43
2286.29 45
2286.40 47
2286.51 49
2286.62 50
2286.73 49
2286.84 48
2286.95 47
2287.05 44
2287.16 42
2287.27 39
2287.38 37
2287.49 36
2287.60 35
2287.71 34
2287.82 34
2287.93 33
2288.04 33
2288.15 32
2288.26 31
2288.37 31
2288.48 31
2288.59 31
2288.70 32
2288.81 32
2288.92 32
2289.03 33
2289.14 34
2289.25 35
2289.36 37
2289.47 41
2289.58 44
2289.69 48
2289.80 51
2289.91 53
2290.02 53
2290.13 52
2290.24 49
2290.35 44
2290.46 38
2290.56 31
2290.67 22
2290.78 13
2290.89 5
2291.00 0
2291.11 0
2291.22 0
2291.33 0
2291.44 0
2291.55 0
2291.66 0
2291.77 0
2291.88 1
2291.99 12
2292.10 23
2292.21 34
2292.32 43
2292.43 50
2292.54 53
2292.65 52
2292.76 49
2292.87 43
2292.98 36
2293.09 30
2293.20 25
2293.31 21
2293.42 19
2293.53 19
2293.64 21
2293.75 24
2293.86 28
2293.97 33
2294.08 39
2294.19 44
2294.30 49
2294.41 53
2294.52 56
2294.63 57
2294.74 58
2294.85 57
2294.96 57
2295.07 57
2295.18 58
2295.29 59
2295.40 60
2295.50 61
2295.61 62
2295.72 62
2295.83 63
2295.94 63
2296.05 63
2296.16 63
2296.27 63
2296.38 62
2296.49 60
2296.60 57
2296.71 53
2296.82 49
2296.93 44
2297.04 39
2297.15 35
2297.26 30
2297.37 26
2297.48 23
2297.59 20
2297.70 18
2297.81 18
2297.92 18
2298.03 18
2298.14 19
2298.25 19
2298.36 20
2298.47 22
2298.58 25
2298.69 29
2298.80 34
2298.91 41
2299.02 48
2299.13 55
2299.24 61
2299.35 65
2299.46 67
2299.57 69
2299.68 69
2299.79 68
2299.90 67
2300.01 65
2300.12 62
2300.23 59
2300.34 56
2300.45 52
2300.56 47
2300.67 43
2300.78 39
2300.89 36
2301.00 33
2301.11 30
2301.22 28
2301.33 26
2301.44 24
2301.55 23
2301.66 22
2301.77 23
2301.88 24
2301.99 27
2302.10 31
2302.21 36
2302.32 41
2302.43 45
2302.54 49
2302.65 51
2302.76 53
2302.87 53
2302.98 52
2303.09 50
2303.20 49
2303.31 48
2303.42 49
2303.53 51
2303.64 55
2303.75 59
2303.86 63
2303.97 66
2304.08 67
2304.19 65
2304.30 61
2304.41 56
2304.52 51
2304.63 46
2304.74 43
2304.85 42
2304.96 45
2305.07 49
2305.18 55
2305.29 61
2305.40 68
2305.51 73
2305.62 77
2305.73 79
2305.84 79
2305.95 78
2306.06 75
2306.17 71
2306.28 66
2306.39 62
2306.50 57
2306.61 54
2306.72 51
2306.83 48
2306.94 47
2307.05 45
2307.16 44
2307.27 43
2307.38 43
2307.49 42
2307.60 42
2307.71 41
2307.82 40
2307.93 38
2308.04 35
2308.15 31
2308.26 26
2308.37 21
2308.48 15
2308.59 9
2308.70 4
2308.82 0
2308.93 0
2309.04 0
2309.15 0
2309.26 0
2309.37 0
2309.48 1
2309.59 4
2309.70 7
2309.81 10
2309.92 13
2310.03 16
2310.14 18
2310.25 20
2310.36 21
2310.47 21
2310.58 20
2310.69 17
2310.80 14
2310.91 10
2311.02 6
2311.13 3
2311.24 1
2311.35 1
2311.46 4
2311.57 7
2311.68 12
2311.79 17
2311.90 22
2312.01 27
2312.12 31
2312.23 35
2312.34 38
2312.45 41
2312.56 44
2312.67 47
2312.78 51
2312.89 54
2313.00 56
2313.11 58
2313.22 59
2313.33 58
2313.44 55
2313.55 50
2313.66 43
2313.77 36
2313.89 28
2314.00 20
2314.11 15
2314.22 12
2314.33 12
2314.44 15
2314.55 20
2314.66 27
2314.77 34
2314.88 40
2314.99 45
2315.10 47
2315.21 46
2315.32 45
2315.43 42
2315.54 39
2315.65 38
2315.76 36
2315.87 35
2315.98 34
2316.09 32
2316.20 29
2316.31 25
2316.42 19
2316.53 13
2316.64 7
2316.75 1
2316.86 0
2316.97 0
2317.08 0
2317.19 0
2317.31 0
2317.42 0
2317.53 0
2317.64 0
2317.75 3
2317.86 5
2317.97 8
2318.08 10
2318.19 12
2318.30 16
2318.41 21
2318.52 26
2318.63 31
2318.74 36
2318.85 39
2318.96 41
2319.07 41
2319.18 39
2319.29 35
2319.40 31
2319.51 27
2319.62 23
2319.73 21
2319.84 21
2319.95 22
2320.07 25
2320.18 29
2320.29 34
2320.40 40
2320.51 45
2320.62 50
2320.73 55
2320.84 58
2320.95 60
2321.06 60
2321.17 60
2321.28 59
2321.39 57
2321.50 56
2321.61 55
2321.72 55
2321.83 55
2321.94 55
2322.05 55
2322.16 55
2322.27 53
2322.38 49
2322.50 44
2322.61 38
2322.72 32
2322.83 26
2322.94 22
2323.05 19
2323.16 18
2323.27 18
2323.38 19
2323.49 21
2323.60 22
2323.71 24
2323.82 25
2323.93 25
2324.04 25
2324.15 24
2324.26 24
2324.37 25
2324.48 28
2324.59 32
2324.71 39
2324.82 46
2324.93 53
2325.04 61
2325.15 67
2325.26 71
2325.37 75
2325.48 78
2325.59 81
2325.70 85
2325.81 89
2325.92 95
2326.03 101
2326.14 107
2326.25 113
2326.36 118
2326.47 121
2326.58 122
2326.70 120
2326.81 116
2326.92 112
2327.03 108
2327.14 105
2327.25 105
2327.36 108
2327.47 114
2327.58 123
2327.69 133
2327.80 142
2327.91 151
2328.02 158
2328.13 166
2328.24 174
2328.35 183
2328.47 196
2328.58 210
2328.69 225
2328.80 239
2328.91 252
2329.02 262
2329.13 271
2329.24 279
2329.35 287
2329.46 297
2329.57 309
2329.68 322
2329.79 334
2329.90 346
2330.01 355
2330.12 362
2330.24 366
2330.35 368
2330.46 368
2330.57 367
2330.68 364
2330.79 362
2330.90 360
2331.01 358
2331.12 357
2331.23 356
2331.34 352
2331.45 344
2331.56 332
2331.67 315
2331.79 295
2331.90 272
2332.01 250
2332.12 230
2332.23 212
2332.34 197
2332.45 186
2332.56 177
2332.67 170
2332.78 165
2332.89 161
2333.00 158
2333.11 155
2333.22 152
2333.34 149
2333.45 146
2333.56 145
2333.67 144
2333.78 144
2333.89 146
2334.00 147
2334.11 149
2334.22 151
2334.33 150
2334.44 148
2334.55 144
2334.66 138
2334.78 131
2334.89 124
2335.00 117
2335.11 111
2335.22 105
2335.33 100
2335.44 94
2335.55 89
2335.66 83
2335.77 76
2335.88 70
2335.99 65
2336.10 61
2336.22 61
2336.33 63
2336.44 67
2336.55 73
2336.66 80
2336.77 85
2336.88 90
2336.99 92
2337.10 93
2337.21 93
2337.32 91
2337.43 89
2337.55 87
2337.66 85
2337.77 82
2337.88 79
2337.99 76
2338.10 73
2338.21 71
2338.32 70
2338.43 69
2338.54 67
2338.65 65
2338.77 60
2338.88 54
2338.99 46
2339.10 37
2339.21 27
2339.32 18
2339.43 10
2339.54 3
2339.65 0
2339.76 0
2339.87 0
2339.98 0
2340.10 2
2340.21 8
2340.32 16
2340.43 25
2340.54 34
2340.65 44
2340.76 53
2340.87 62
2340.98 70
2341.09 78
2341.20 84
2341.32 89
2341.43 92
2341.54 94
2341.65 93
2341.76 90
2341.87 84
2341.98 77
2342.09 69
2342.20 60
2342.31 52
2342.43 44
2342.54 38
2342.65 33
2342.76 31
2342.87 32
2342.98 36
2343.09 42
2343.20 49
2343.31 57
2343.42 65
2343.53 71
2343.65 75
2343.76 78
2343.87 79
2343.98 80
2344.09 81
2344.20 83
2344.31 87
2344.42 91
2344.53 97
2344.64 104
2344.76 113
2344.87 123
2344.98 136
2345.09 150
2345.20 166
2345.31 182
2345.42 197
2345.53 208
2345.64 215
2345.76 216
2345.87 213
2345.98 207
2346.09 198
2346.20 188
2346.31 179
2346.42 172
2346.53 167
2346.64 165
2346.75 165
2346.87 166
2346.98 169
2347.09 172
2347.20 175
2347.31 178
2347.42 179
2347.53 179
2347.64 178
2347.75 176
2347.87 173
2347.98 169
2348.09 164
2348.20 159
2348.31 153
2348.42 148
2348.53 144
2348.64 142
2348.75 141
2348.87 142
2348.98 143
2349.09 144
2349.20 144
2349.31 142
2349.42 140
2349.53 136
2349.64 132
2349.75 128
2349.87 123
2349.98 118
2350.09 111
2350.20 103
2350.31 93
2350.42 82
2350.53 70
2350.64 60
2350.75 50
2350.87 42
2350.98 35
2351.09 31
2351.20 30
2351.31 31
2351.42 34
2351.53 39
2351.64 45
2351.76 51
2351.87 56
2351.98 59
2352.09 59
2352.20 57
2352.31 52
2352.42 46
2352.53 39
2352.64 33
2352.76 27
2352.87 23
2352.98 21
2353.09 20
2353.20 20
2353.31 22
2353.42 24
2353.53 25
2353.65 26
2353.76 26
2353.87 25
2353.98 23
2354.09 22
2354.20 21
2354.31 21
2354.42 21
2354.54 22
2354.65 22
2354.76 21
2354.87 20
2354.98 19
2355.09 17
2355.20 15
2355.31 14
2355.43 14
2355.54 14
2355.65 14
2355.76 15
2355.87 17
2355.98 18
2356.09 19
2356.20 20
2356.32 20
2356.43 19
2356.54 17
2356.65 15
2356.76 12
2356.87 9
2356.98 6
2357.09 4
2357.21 2
2357.32 2
2357.43 3
2357.54 4
2357.65 7
2357.76 10
2357.87 15
2357.99 19
2358.10 24
2358.21 27
2358.32 30
2358.43 32
2358.54 32
2358.65 33
2358.76 33
2358.88 34
2358.99 36
2359.10 39
2359.21 41
2359.32 43
2359.43 44
2359.54 44
2359.66 44
2359.77 44
2359.88 44
2359.99 44
2360.10 43
2360.21 43
2360.32 41
2360.44 39
2360.55 37
2360.66 33
2360.77 30
2360.88 26
2360.99 22
2361.10 19
2361.21 17
2361.33 16
2361.44 17
2361.55 20
2361.66 24
2361.77 29
2361.88 34
2361.99 39
2362.11 42
2362.22 43
2362.33 43
2362.44 40
2362.55 36
2362.66 31
2362.77 26
2362.89 21
2363.00 19
2363.11 19
2363.22 21
2363.33 25
2363.44 29
2363.55 33
2363.67 36
2363.78 38
2363.89 38
2364.00 38
2364.11 37
2364.22 36
2364.34 35
2364.45 33
2364.56 30
2364.67 27
2364.78 22
2364.89 17
2365.00 13
2365.12 8
2365.23 4
2365.34 1
2365.45 0
2365.56 0
2365.67 0
2365.78 0
2365.90 0
2366.01 0
2366.12 0
2366.23 0
2366.34 3
2366.45 6
2366.57 7
2366.68 7
2366.79 6
2366.90 4
2367.01 2
2367.12 1
2367.23 2
2367.35 5
2367.46 10
2367.57 16
2367.68 23
2367.79 29
2367.90 33
2368.02 34
2368.13 33
2368.24 30
2368.35 27
2368.46 24
2368.57 21
2368.68 20
2368.80 20
2368.91 21
2369.02 22
2369.13 23
2369.24 24
2369.35 25
2369.47 26
2369.58 28
2369.69 30
2369.80 31
2369.91 32
2370.02 32
2370.14 31
2370.25 29
2370.36 27
2370.47 27
2370.58 28
2370.69 32
2370.81 39
2370.92 47
2371.03 56
2371.14 64
2371.25 71
2371.36 75
2371.48 76
2371.59 75
2371.70 73
2371.81 70
2371.92 67
2372.03 65
2372.15 63
2372.26 62
2372.37 60
2372.48 59
2372.59 57
2372.70 55
2372.82 53
2372.93 51
2373.04 51
2373.15 53
2373.26 56
2373.37 60
2373.49 67
2373.60 75
2373.71 83
2373.82 92
2373.93 100
2374.04 107
2374.16 112
2374.27 114
2374.38 114
2374.49 112
2374.60 108
2374.71 104
2374.83 98
2374.94 92
2375.05 85
2375.16 78
2375.27 69
2375.38 59
2375.50 50
2375.61 43
2375.72 38
2375.83 37
2375.94 39
2376.05 43
2376.17 50
2376.28 57
2376.39 63
2376.50 68
2376.61 71
2376.73 74
2376.84 76
2376.95 80
2377.06 84
2377.17 89
2377.28 96
2377.40 104
2377.51 111
2377.62 118
2377.73 124
2377.84 128
2377.95 130
2378.07 131
2378.18 129
2378.29 127
2378.40 124
2378.51 121
2378.63 117
2378.74 111
2378.85 105
2378.96 98
2379.07 90
2379.18 82
2379.30 74
2379.41 67
2379.52 61
2379.63 57
2379.74 55
2379.86 53
2379.97 53
2380.08 53
2380.19 54
2380.30 55
2380.42 57
2380.53 59
2380.64 61
2380.75 65
2380.86 68
2380.97 71
2381.09 74
2381.20 75
2381.31 76
2381.42 75
2381.53 74
2381.65 71
2381.76 69
2381.87 65
2381.98 62
2382.09 60
2382.21 57
2382.32 54
2382.43 51
2382.54 48
2382.65 45
2382.76 43
2382.88 40
2382.99 39
2383.10 37
2383.21 37
2383.32 36
2383.44 35
2383.55 34
2383.66 34
2383.77 34
2383.88 35
2384.00 37
2384.11 41
2384.22 45
2384.33 49
2384.44 52
2384.56 54
2384.67 54
2384.78 52
2384.89 48
2385.00 43
2385.12 37
2385.23 31
2385.34 26
2385.45 23
2385.56 21
2385.68 20
2385.79 20
2385.90 21
2386.01 23
2386.12 24
2386.24 25
2386.35 26
2386.46 26
2386.57 25
2386.68 24
2386.80 22
2386.91 21
2387.02 19
2387.13 17
2387.24 16
2387.36 16
2387.47 16
2387.58 17
2387.69 19
2387.80 23
2387.92 26
2388.03 30
2388.14 33
2388.25 34
2388.36 34
2388.48 33
2388.59 31
2388.70 28
2388.81 26
2388.92 26
2389.04 27
2389.15 28
2389.26 30
2389.37 31
2389.48 31
2389.60 30
2389.71 28
2389.82 26
2389.93 25
2390.04 26
2390.16 28
2390.27 31
2390.38 35
2390.49 38
2390.60 40
2390.72 42
2390.83 42
2390.94 42
2391.05 41
2391.17 39
2391.28 37
2391.39 35
2391.50 31
2391.61 26
2391.73 21
2391.84 16
2391.95 10
2392.06 5
2392.17 2
2392.29 0
2392.40 0
2392.51 0
2392.62 0
2392.74 0
2392.85 0
2392.96 0
2393.07 2
2393.18 6
2393.30 11
2393.41 15
2393.52 19
2393.63 22
2393.74 22
2393.86 21
2393.97 19
2394.08 17
2394.19 15
2394.31 14
2394.42 14
2394.53 16
2394.64 19
2394.75 23
2394.87 26
2394.98 29
2395.09 30
2395.20 30
2395.32 29
2395.43 27
2395.54 25
2395.65 24
2395.76 23
2395.88 23
2395.99 23
2396.10 22
2396.21 21
2396.33 20
2396.44 19
2396.55 17
2396.66 17
2396.77 16
2396.89 17
2397.00 17
2397.11 19
2397.22 20
2397.34 21
2397.45 22
2397.56 22
2397.67 21
2397.78 21
2397.90 21
2398.01 21
2398.12 22
2398.23 23
2398.35 24
2398.46 25
2398.57 26
2398.68 26
2398.79 26
2398.91 26
2399.02 28
2399.13 29
2399.24 31
2399.36 34
2399.47 36
2399.58 37
2399.69 38
2399.81 39
2399.92 40
2400.03 41
2400.14 42
2400.25 43
2400.37 45
2400.48 47
2400.59 50
2400.70 53
2400.82 56
2400.93 59
2401.04 61
2401.15 62
2401.27 62
2401.38 61
2401.49 59
2401.60 56
2401.72 52
2401.83 49
2401.94 47
2402.05 44
2402.16 40
2402.28 36
2402.39 31
2402.50 25
2402.61 19
2402.73 13
2402.84 8
2402.95 3
2403.06 0
2403.18 0
2403.29 0
2403.40 0
2403.51 0
2403.63 0
2403.74 0
2403.85 0
2403.96 0
2404.08 0
2404.19 3
2404.30 5
2404.41 9
2404.52 12
2404.64 15
2404.75 19
2404.86 23
2404.97 25
2405.09 27
2405.20 27
2405.31 26
2405.42 23
2405.54 19
2405.65 15
2405.76 13
2405.87 11
2405.99 10
2406.10 10
2406.21 10
2406.32 9
2406.44 8
2406.55 7
2406.66 5
2406.77 4
2406.89 4
2407.00 4
2407.11 5
2407.22 6
2407.34 6
2407.45 6
2407.56 5
2407.67 4
2407.79 2
2407.90 1
2408.01 1
2408.12 1
2408.24 3
2408.35 5
2408.46 8
2408.57 10
2408.69 13
2408.80 15
2408.91 16
2409.02 16
2409.14 15
2409.25 13
2409.36 11
2409.47 9
2409.59 7
2409.70 5
2409.81 4
2409.92 3
2410.04 3
2410.15 3
2410.26 4
2410.37 5
2410.49 7
2410.60 9
2410.71 12
2410.82 15
2410.94 18
2411.05 20
2411.16 21
2411.27 22
2411.39 22
2411.50 22
2411.61 22
2411.73 21
2411.84 21
2411.95 21
2412.06 21
2412.18 21
2412.29 22
2412.40 23
2412.51 24
2412.63 26
2412.74 27
2412.85 28
2412.96 29
2413.08 30
2413.19 31
2413.30 31
2413.41 31
2413.53 32
2413.64 31
2413.75 31
2413.86 32
2413.98 33
2414.09 35
2414.20 38
2414.32 41
2414.43 44
2414.54 46
2414.65 46
2414.77 45
2414.88 43
2414.99 40
2415.10 36
2415.22 32
2415.33 27
2415.44 21
2415.55 15
2415.67 10
2415.78 5
2415.89 2
2416.01 1
2416.12 1
2416.23 3
2416.34 5
2416.46 6
2416.57 7
2416.68 6
2416.79 4
2416.91 1
2417.02 0
2417.13 0
2417.25 0
2417.36 0
2417.47 0
2417.58 0
2417.70 0
2417.81 4
2417.92 10
2418.03 16
2418.15 22
2418.26 27
2418.37 29
2418.49 29
2418.60 27
2418.71 23
2418.82 19
2418.94 15
2419.05 13
2419.16 13
2419.27 14
2419.39 16
2419.50 18
2419.61 18
2419.73 16
2419.84 14
2419.95 11
2420.06 8
2420.18 5
2420.29 4
2420.40 3
2420.52 2
2420.63 2
2420.74 1
2420.85 0
2420.97 0
2421.08 0
2421.19 0
2421.30 0
2421.42 0
2421.53 5
2421.64 11
2421.76 17
2421.87 23
2421.98 27
2422.09 30
2422.21 29
2422.32 27
2422.43 23
2422.55 17
2422.66 11
2422.77 6
2422.88 1
2423.00 0
2423.11 0
2423.22 0
2423.34 0
2423.45 0
2423.56 0
2423.67 0
2423.79 1
2423.90 2
2424.01 2
2424.13 3
2424.24 3
2424.35 3
2424.46 4
2424.58 6
2424.69 7
2424.80 9
2424.92 10
2425.03 11
2425.14 11
2425.25 10
2425.37 9
2425.48 9
2425.59 8
2425.71 9
2425.82 10
2425.93 11
2426.05 13
2426.16 15
2426.27 17
2426.38 19
2426.50 21
2426.61 22
2426.72 24
2426.84 26
2426.95 27
2427.06 27
2427.17 26
2427.29 25
2427.40 24
2427.51 23
2427.63 24
2427.74 26
2427.85 31
2427.97 37
2428.08 44
2428.19 49
2428.30 54
2428.42 57
2428.53 59
2428.64 62
2428.76 66
2428.87 73
2428.98 82
2429.10 94
2429.21 109
2429.32 126
2429.43 145
2429.55 164
2429.66 185
2429.77 204
2429.89 223
2430.00 238
2430.11 251
2430.23 261
2430.34 267
2430.45 272
2430.56 276
2430.68 279
2430.79 282
2430.90 285
2431.02 288
2431.13 292
2431.24 296
2431.36 299
2431.47 303
2431.58 306
2431.69 309
2431.81 311
2431.92 314
2432.03 316
2432.15 317
2432.26 318
2432.37 317
2432.49 314
2432.60 309
2432.71 300
2432.83 288
2432.94 274
2433.05 259
2433.16 243
2433.28 227
2433.39 212
2433.50 197
2433.62 183
2433.73 170
2433.84 158
2433.96 147
2434.07 138
2434.18 130
2434.30 123
2434.41 115
2434.52 108
2434.63 99
2434.75 89
2434.86 79
2434.97 68
2435.09 57
2435.20 49
2435.31 43
2435.43 39
2435.54 39
2435.65 41
2435.77 44
2435.88 47
2435.99 49
2436.11 50
2436.22 49
2436.33 47
2436.45 43
2436.56 39
2436.67 36
2436.78 33
2436.90 32
2437.01 31
2437.12 31
2437.24 30
2437.35 29
2437.46 27
2437.58 24
2437.69 22
2437.80 21
2437.92 20
2438.03 21
2438.14 22
2438.26 23
2438.37 24
2438.48 24
2438.60 23
2438.71 20
2438.82 18
2438.94 16
2439.05 15
2439.16 17
2439.28 20
2439.39 25
2439.50 30
2439.61 35
2439.73 39
2439.84 42
2439.95 44
2440.07 45
2440.18 45
2440.29 46
2440.41 46
2440.52 45
2440.63 44
2440.75 40
2440.86 35
2440.97 29
2441.09 22
2441.20 16
2441.31 12
2441.43 11
2441.54 12
2441.65 16
2441.77 20
2441.88 23
2441.99 24
2442.11 24
2442.22 22
2442.33 20
2442.45 18
2442.56 16
2442.67 16
2442.79 17
2442.90 18
2443.01 19
2443.13 19
2443.24 19
2443.35 17
2443.47 15
2443.58 14
2443.69 12
2443.81 11
2443.92 11
2444.03 11
2444.15 12
2444.26 14
2444.37 16
2444.49 19
2444.60 22
2444.71 26
2444.83 29
2444.94 33
2445.05 36
2445.17 39
2445.28 42
2445.39 47
2445.51 54
2445.62 63
2445.73 75
2445.85 89
2445.96 104
2446.07 118
2446.19 129
2446.30 138
2446.41 144
2446.53 146
2446.64 145
2446.75 143
2446.87 139
2446.98 136
2447.09 134
2447.21 133
2447.32 132
2447.43 132
2447.55 132
2447.66 132
2447.77 130
2447.89 127
2448.00 124
2448.12 120
2448.23 117
2448.34 114
2448.46 112
2448.57 112
2448.68 113
2448.80 115
2448.91 117
2449.02 120
2449.14 123
2449.25 125
2449.36 126
2449.48 125
2449.59 124
2449.70 121
2449.82 117
2449.93 112
2450.04 106
2450.16 100
2450.27 92
2450.38 85
2450.50 76
2450.61 68
2450.72 59
2450.84 51
2450.95 44
2451.07 38
2451.18 34
2451.29 31
2451.41 32
2451.52 34
2451.63 38
2451.75 43
2451.86 49
2451.97 55
2452.09 60
2452.20 64
2452.31 66
2452.43 67
2452.54 66
2452.65 64
2452.77 60
2452.88 57
2453.00 53
2453.11 50
2453.22 49
2453.34 48
2453.45 49
2453.56 51
2453.68 53
2453.79 55
2453.90 56
2454.02 55
2454.13 53
2454.24 49
2454.36 43
2454.47 37
2454.59 29
2454.70 22
2454.81 14
2454.93 6
2455.04 0
2455.15 0
2455.27 0
2455.38 0
2455.49 0
2455.61 0
2455.72 3
2455.83 12
2455.95 20
2456.06 27
2456.18 32
2456.29 35
2456.40 35
2456.52 34
2456.63 31
2456.74 28
2456.86 25
2456.97 22
2457.08 21
2457.20 20
2457.31 20
2457.43 20
2457.54 21
2457.65 21
2457.77 22
2457.88 22
2457.99 22
2458.11 22
2458.22 21
2458.33 20
2458.45 20
2458.56 20
2458.68 21
2458.79 23
2458.90 27
2459.02 31
2459.13 36
2459.24 41
2459.36 45
2459.47 48
2459.59 50
2459.70 51
2459.81 50
2459.93 49
2460.04 48
2460.15 47
2460.27 46
2460.38 46
2460.50 45
2460.61 44
2460.72 44
2460.84 43
2460.95 42
2461.06 42
2461.18 41
2461.29 41
2461.41 41
2461.52 41
2461.63 41
2461.75 41
2461.86 42
2461.97 42
2462.09 42
2462.20 41
2462.32 39
2462.43 37
2462.54 35
2462.66 34
2462.77 35
2462.88 38
2463.00 44
2463.11 52
2463.23 61
2463.34 70
2463.45 77
2463.57 82
2463.68 84
2463.79 83
2463.91 80
2464.02 75
2464.14 70
2464.25 65
2464.36 60
2464.48 57
2464.59 55
2464.70 54
2464.82 55
2464.93 57
2465.05 59
2465.16 62
2465.27 65
2465.39 67
2465.50 68
2465.62 67
2465.73 65
2465.84 63
2465.96 61
2466.07 61
2466.18 62
2466.30 65
2466.41 69
2466.53 72
2466.64 74
2466.75 74
2466.87 72
2466.98 68
2467.10 65
2467.21 62
2467.32 62
2467.44 63
2467.55 67
2467.66 72
2467.78 76
2467.89 79
2468.01 79
2468.12 77
2468.23 73
2468.35 66
2468.46 58
2468.58 49
2468.69 40
2468.80 31
2468.92 24
2469.03 19
2469.15 16
2469.26 15
2469.37 14
2469.49 15
2469.60 15
2469.72 14
2469.83 13
2469.94 12
2470.06 10
2470.17 9
2470.29 9
2470.40 10
2470.51 11
2470.63 12
2470.74 13
2470.85 13
2470.97 11
2471.08 9
2471.20 5
2471.31 2
2471.42 0
2471.54 0
2471.65 0
2471.77 0
2471.88 0
2471.99 0
2472.11 0
2472.22 3
2472.34 6
2472.45 7
2472.56 7
2472.68 6
2472.79 5
2472.91 4
2473.02 4
2473.13 6
2473.25 9
2473.36 12
2473.48 16
2473.59 20
2473.70 22
2473.82 24
2473.93 26
2474.05 27
2474.16 28
2474.27 30
2474.39 31
2474.50 32
2474.62 31
2474.73 29
2474.85 26
2474.96 21
2475.07 15
2475.19 10
2475.30 6
2475.42 3
2475.53 3
2475.64 5
2475.76 7
2475.87 9
2475.99 10
2476.10 10
2476.21 9
2476.33 7
2476.44 6
2476.56 5
2476.67 5
2476.78 8
2476.90 11
2477.01 14
2477.13 18
2477.24 21
2477.35 24
2477.47 27
2477.58 29
2477.70 31
2477.81 33
2477.93 34
2478.04 37
2478.15 39
2478.27 41
2478.38 44
2478.50 47
2478.61 51
2478.72 55
2478.84 59
2478.95 61
2479.07 62
2479.18 62
2479.30 60
2479.41 56
2479.52 51
2479.64 45
2479.75 40
2479.87 34
2479.98 29
2480.09 24
2480.21 21
2480.32 18
2480.44 18
2480.55 18
2480.67 20
2480.78 22
2480.89 26
2481.01 29
2481.12 31
2481.24 33
2481.35 34
2481.46 35
2481.58 36
2481.69 37
2481.81 39
2481.92 42
2482.04 45
2482.15 50
2482.26 55
2482.38 60
2482.49 64
2482.61 68
2482.72 71
2482.84 72
2482.95 71
2483.06 68
2483.18 63
2483.29 57
2483.41 49
2483.52 42
2483.63 35
2483.75 30
2483.86 28
2483.98 28
2484.09 31
2484.21 34
2484.32 39
2484.43 44
2484.55 48
2484.66 53
2484.78 57
2484.89 61
2485.01 65
2485.12 68
2485.23 70
2485.35 71
2485.46 70
2485.58 67
2485.69 64
2485.81 60
2485.92 56
2486.03 52
2486.15 50
2486.26 49
2486.38 50
2486.49 51
2486.61 54
2486.72 57
2486.84 60
2486.95 62
2487.06 63
2487.18 62
2487.29 60
2487.41 58
2487.52 57
2487.64 57
2487.75 58
2487.86 61
2487.98 64
2488.09 68
2488.21 70
2488.32 71
2488.44 69
2488.55 66
2488.66 62
2488.78 57
2488.89 53
2489.01 50
2489.12 48
2489.24 47
2489.35 47
2489.47 50
2489.58 54
2489.69 60
2489.81 67
2489.92 73
2490.04 78
2490.15 80
2490.27 79
2490.38 74
2490.50 67
2490.61 59
2490.72 51
2490.84 43
2490.95 37
2491.07 33
2491.18 31
2491.30 29
2491.41 29
2491.52 28
2491.64 27
2491.75 25
2491.87 22
2491.98 20
2492.10 17
2492.21 14
2492.33 13
2492.44 13
2492.55 14
2492.67 17
2492.78 21
2492.90 24
2493.01 28
2493.13 30
2493.24 32
2493.36 32
2493.47 31
2493.59 29
2493.70 26
2493.81 23
2493.93 19
2494.04 16
2494.16 14
2494.27 14
2494.39 15
2494.50 17
2494.62 19
2494.73 22
2494.84 24
2494.96 25
2495.07 26
2495.19 27
2495.30 28
2495.42 29
2495.53 29
2495.65 30
2495.76 31
2495.88 33
2495.99 34
2496.10 35
2496.22 36
2496.33 38
2496.45 40
2496.56 41
2496.68 41
2496.79 40
2496.91 37
2497.02 32
2497.14 26
2497.25 20
2497.36 13
2497.48 7
2497.59 2
2497.71 0
2497.82 0
2497.94 0
2498.05 0
2498.17 0
2498.28 0
2498.40 0
2498.51 0
2498.62 0
2498.74 0
2498.85 2
2498.97 5
2499.08 9
2499.20 15
2499.31 22
2499.43 29
2499.54 37
2499.66 43
2499.77 48
2499.89 51
2500.00 50
2500.12 47
2500.23 43
2500.34 37
2500.46 32
2500.57 29
2500.69 28
2500.80 29
2500.92 31
2501.03 35
2501.15 37
2501.26 39
2501.38 39
2501.49 37
2501.61 34
2501.72 31
2501.83 30
2501.95 29
2502.06 31
2502.18 34
2502.29 39
2502.41 44
2502.52 49
2502.64 53
2502.75 56
2502.87 58
2502.98 60
2503.10 62
2503.21 64
2503.33 66
2503.44 68
2503.56 71
2503.67 73
2503.78 76
2503.90 79
2504.01 82
2504.13 86
2504.24 89
2504.36 91
2504.47 92
2504.59 90
2504.70 86
2504.82 81
2504.93 76
2505.05 71
2505.16 67
2505.28 65
2505.39 65
2505.51 64
2505.62 63
2505.74 61
2505.85 57
2505.96 53
2506.08 47
2506.19 41
2506.31 35
2506.42 30
2506.54 27
2506.65 26
2506.77 26
2506.88 27
2507.00 29
2507.11 31
2507.23 32
2507.34 33
2507.46 33
2507.57 32
2507.69 31
2507.80 31
2507.92 31
2508.03 32
2508.15 31
2508.26 31
2508.38 29
2508.49 26
2508.61 23
2508.72 19
2508.83 16
2508.95 14
2509.06 14
2509.18 14
2509.29 16
2509.41 19
2509.52 22
2509.64 26
2509.75 29
2509.87 33
2509.98 37
2510.10 40
2510.21 43
2510.33 46
2510.44 48
2510.56 49
2510.67 49
2510.79 47
2510.90 45
2511.02 42
2511.13 39
2511.25 36
2511.36 34
2511.48 33
2511.59 33
2511.71 34
2511.82 35
2511.94 36
2512.05 37
2512.17 37
2512.28 37
2512.40 36
2512.51 35
2512.63 34
2512.74 35
2512.86 36
2512.97 38
2513.09 40
2513.20 43
2513.32 46
2513.43 48
2513.55 50
2513.66 51
2513.78 52
2513.89 52
2514.01 52
2514.12 53
2514.23 54
2514.35 55
2514.46 56
2514.58 56
2514.69 54
2514.81 51
2514.92 46
2515.04 42
2515.15 37
2515.27 32
2515.38 29
2515.50 26
2515.61 23
2515.73 20
2515.84 16
2515.96 12
2516.07 8
2516.19 5
2516.30 2
2516.42 2
2516.53 4
2516.65 8
2516.76 14
2516.88 22
2516.99 30
2517.11 39
2517.22 46
2517.34 53
2517.45 58
2517.57 60
2517.68 61
2517.80 60
2517.91 58
2518.03 56
2518.14 54
2518.26 53
2518.38 53
2518.49 53
2518.61 54
2518.72 54
2518.84 54
2518.95 54
2519.07 53
2519.18 52
2519.30 50
2519.41 48
2519.53 45
2519.64 42
2519.76 39
2519.87 36
2519.99 33
2520.10 31
2520.22 29
2520.33 28
2520.45 26
2520.56 24
2520.68 22
2520.79 22
2520.91 22
2521.02 23
2521.14 25
2521.25 27
2521.37 28
2521.48 27
2521.60 25
2521.71 21
2521.83 16
2521.94 12
2522.06 9
2522.17 8
2522.29 9
2522.40 12
2522.52 17
2522.63 23
2522.75 29
2522.86 34
2522.98 38
2523.09 40
2523.21 41
2523.32 40
2523.44 37
2523.56 34
2523.67 29
2523.79 25
2523.90 22
2524.02 19
2524.13 17
2524.25 17
2524.36 16
2524.48 17
2524.59 17
2524.71 17
2524.82 17
2524.94 17
2525.05 16
2525.17 15
2525.28 14
2525.40 14
2525.51 14
2525.63 16
2525.74 18
2525.86 21
2525.97 24
2526.09 26
2526.20 28
2526.32 28
2526.44 27
2526.55 25
2526.67 22
2526.78 20
2526.90 19
2527.01 18
2527.13 19
2527.24 20
2527.36 21
2527.47 21
2527.59 21
2527.70 19
2527.82 16
2527.93 14
2528.05 11
2528.16 9
2528.28 9
2528.39 10
2528.51 13
2528.63 17
2528.74 22
2528.86 28
2528.97 34
2529.09 39
2529.20 44
2529.32 49
2529.43 52
2529.55 55
2529.66 58
2529.78 59
2529.89 60
2530.01 60
2530.12 58
2530.24 56
2530.35 53
2530.47 49
2530.59 45
2530.70 40
2530.82 35
2530.93 30
2531.05 26
2531.16 23
2531.28 21
2531.39 20
2531.51 20
2531.62 21
2531.74 24
2531.85 28
2531.97 33
2532.08 38
2532.20 42
2532.32 47
2532.43 52
2532.55 56
2532.66 60
2532.78 64
2532.89 67
2533.01 69
2533.12 70
2533.24 68
2533.35 65
2533.47 60
2533.58 54
2533.70 48
2533.82 43
2533.93 41
2534.05 40
2534.16 42
2534.28 45
2534.39 50
2534.51 54
2534.62 57
2534.74 60
2534.85 61
2534.97 61
2535.09 61
2535.20 60
2535.32 59
2535.43 57
2535.55 55
2535.66 53
2535.78 50
2535.89 46
2536.01 43
2536.12 40
2536.24 38
2536.36 36
2536.47 36
2536.59 37
2536.70 39
2536.82 43
2536.93 46
2537.05 50
2537.16 54
2537.28 58
2537.39 60
2537.51 63
2537.63 67
2537.74 71
2537.86 76
2537.97 82
2538.09 88
2538.20 95
2538.32 102
2538.43 107
2538.55 110
2538.66 111
2538.78 110
2538.90 105
2539.01 99
2539.13 91
2539.24 82
2539.36 75
2539.47 69
2539.59 65
2539.70 63
2539.82 61
2539.94 59
2540.05 57
2540.17 54
2540.28 51
2540.40 47
2540.51 43
2540.63 40
2540.74 37
2540.86 35
2540.98 33
2541.09 32
2541.21 31
2541.32 31
2541.44 31
2541.55 31
2541.67 31
2541.78 31
2541.90 30
2542.02 30
2542.13 31
2542.25 32
2542.36 34
2542.48 37
2542.59 39
2542.71 39
2542.83 38
2542.94 36
2543.06 32
2543.17 27
2543.29 23
2543.40 21
2543.52 20
2543.63 20
2543.75 22
2543.87 23
2543.98 23
2544.10 21
2544.21 19
2544.33 15
2544.44 11
2544.56 7
2544.68 3
2544.79 1
2544.91 1
2545.02 2
2545.14 4
2545.25 6
2545.37 9
2545.48 12
2545.60 15
2545.72 16
2545.83 17
2545.95 18
2546.06 19
2546.18 20
2546.29 21
2546.41 23
2546.53 26
2546.64 31
2546.76 37
2546.87 44
2546.99 51
2547.10 57
2547.22 63
2547.34 67
2547.45 70
2547.57 71
2547.68 70
2547.80 69
2547.91 67
2548.03 66
2548.15 65
2548.26 66
2548.38 67
2548.49 69
2548.61 70
2548.72 70
2548.84 68
2548.96 64
2549.07 58
2549.19 52
2549.30 45
2549.42 39
2549.54 33
2549.65 28
2549.77 24
2549.88 21
2550.00 20
2550.11 20
2550.23 23
2550.35 28
2550.46 35
2550.58 42
2550.69 49
2550.81 55
2550.92 58
2551.04 58
2551.16 56
2551.27 52
2551.39 47
2551.50 41
2551.62 36
2551.73 31
2551.85 29
2551.97 28
2552.08 28
2552.20 29
2552.31 29
2552.43 29
2552.55 28
2552.66 26
2552.78 23
2552.89 19
2553.01 15
2553.12 12
2553.24 10
2553.36 9
2553.47 8
2553.59 8
2553.70 7
2553.82 4
2553.94 1
2554.05 0
2554.17 0
2554.28 0
2554.40 0
2554.52 0
2554.63 0
2554.75 0
2554.86 6
2554.98 13
2555.09 19
2555.21 24
2555.33 27
2555.44 29
2555.56 29
2555.67 28
2555.79 26
2555.91 24
2556.02 23
2556.14 22
2556.25 23
2556.37 24
2556.49 26
2556.60 29
2556.72 32
2556.83 34
2556.95 37
2557.07 39
2557.18 41
2557.30 43
2557.41 44
2557.53 45
2557.64 44
2557.76 43
2557.88 40
2557.99 37
2558.11 34
2558.22 32
2558.34 32
2558.46 34
2558.57 37
2558.69 41
2558.80 46
2558.92 50
2559.04 51
2559.15 51
2559.27 48
2559.38 43
2559.50 38
2559.62 34
2559.73 30
2559.85 28
2559.96 27
2560.08 27
2560.20 27
2560.31 27
2560.43 26
2560.54 24
2560.66 22
2560.78 20
2560.89 19
2561.01 19
2561.12 19
2561.24 21
2561.36 23
2561.47 25
2561.59 28
2561.70 30
2561.82 33
2561.94 35
2562.05 38
2562.17 39
2562.28 40
2562.40 39
2562.52 38
2562.63 36
2562.75 33
2562.87 29
2562.98 26
2563.10 25
2563.21 25
2563.33 27
2563.45 31
2563.56 35
2563.68 40
2563.79 45
2563.91 48
2564.03 52
2564.14 55
2564.26 59
2564.37 63
2564.49 67
2564.61 72
2564.72 75
2564.84 77
2564.95 78
2565.07 77
2565.19 76
2565.30 73
2565.42 71
2565.54 67
2565.65 62
2565.77 56
2565.88 48
2566.00 38
2566.12 28
2566.23 18
2566.35 9
2566.46 3
2566.58 0
2566.70 0
2566.81 2
2566.93 6
2567.05 12
2567.16 17
2567.28 22
2567.39 26
2567.51 29
2567.63 30
2567.74 31
2567.86 31
2567.97 31
2568.09 31
2568.21 31
2568.32 31
2568.44 30
2568.56 28
2568.67 25
2568.79 22
2568.90 18
2569.02 14
2569.14 10
2569.25 8
2569.37 6
2569.48 6
2569.60 7
2569.72 8
2569.83 10
2569.95 12
2570.07 13
2570.18 13
2570.30 12
2570.41 11
2570.53 8
2570.65 6
2570.76 4
2570.88 2
2571.00 1
2571.11 0
2571.23 0
2571.34 0
2571.46 0
2571.58 0
2571.69 0
2571.81 0
2571.93 0
2572.04 1
2572.16 6
2572.27 10
2572.39 14
2572.51 16
2572.62 16
2572.74 14
2572.86 11
2572.97 6
2573.09 2
2573.21 0
2573.32 0
2573.44 0
2573.55 0
2573.67 3
2573.79 6
2573.90 9
2574.02 12
2574.14 14
2574.25 16
2574.37 17
2574.48 19
2574.60 20
2574.72 22
2574.83 23
2574.95 24
2575.07 25
2575.18 25
2575.30 26
2575.42 26
2575.53 26
2575.65 26
2575.76 27
2575.88 27
2576.00 28
2576.11 27
2576.23 26
2576.35 23
2576.46 20
2576.58 16
2576.70 13
2576.81 10
2576.93 9
2577.04 9
2577.16 10
2577.28 12
2577.39 15
2577.51 17
2577.63 19
2577.74 20
2577.86 21
2577.98 21
2578.09 21
2578.21 21
2578.32 21
2578.44 22
2578.56 22
2578.67 22
2578.79 22
2578.91 21
2579.02 19
2579.14 17
2579.26 14
2579.37 11
2579.49 8
2579.61 5
2579.72 3
2579.84 2
2579.95 2
2580.07 2
2580.19 2
2580.30 2
2580.42 2
2580.54 3
2580.65 5
2580.77 7
2580.89 12
2581.00 17
2581.12 25
2581.24 32
2581.35 40
2581.47 46
2581.59 51
2581.70 53
2581.82 53
2581.93 51
2582.05 48
2582.17 45
2582.28 42
2582.40 39
2582.52 37
2582.63 36
2582.75 35
2582.87 36
2582.98 36
2583.10 37
2583.22 37
2583.33 36
2583.45 35
2583.57 34
2583.68 32
2583.80 30
2583.92 28
2584.03 27
2584.15 25
2584.27 24
2584.38 22
2584.50 21
2584.62 20
2584.73 20
2584.85 20
2584.96 21
2585.08 22
2585.20 23
2585.31 24
2585.43 24
2585.55 24
2585.66 23
2585.78 23
2585.90 23
2586.01 26
2586.13 30
2586.25 36
2586.36 43
2586.48 49
2586.60 55
2586.71 60
2586.83 63
2586.95 65
2587.06 65
2587.18 65
2587.30 65
2587.41 64
2587.53 63
2587.65 62
2587.76 60
2587.88 57
2588.00 53
2588.11 49
2588.23 45
2588.35 40
2588.46 35
2588.58 30
2588.70 26
2588.81 23
2588.93 21
2589.05 20
2589.16 20
2589.28 20
2589.40 20
2589.51 20
2589.63 20
2589.75 20
2589.86 20
2589.98 21
2590.10 23
2590.21 25
2590.33 27
2590.45 28
2590.56 28
2590.68 28
2590.80 26
2590.91 24
2591.03 22
2591.15 21
2591.26 21
2591.38 21
2591.50 23
2591.61 26
2591.73 28
2591.85 31
2591.96 34
2592.08 36
2592.20 37
2592.31 39
2592.43 40
2592.55 42
2592.66 44
2592.78 46
2592.90 47
2593.01 48
2593.13 47
2593.25 45
2593.36 41
2593.48 37
2593.60 34
2593.71 33
2593.83 34
2593.95 39
2594.06 45
2594.18 54
2594.30 63
2594.41 71
2594.53 78
2594.65 83
2594.77 85
2594.88 86
2595.00 86
2595.12 85
2595.23 84
2595.35 83
2595.47 82
2595.58 81
2595.70 78
2595.82 74
2595.93 69
2596.05 63
2596.17 57
2596.28 51
2596.40 46
2596.52 42
2596.63 39
2596.75 35
2596.87 33
2596.98 30
2597.10 27
2597.22 24
2597.34 21
2597.45 18
2597.57 16
2597.69 15
2597.80 15
2597.92 17
2598.04 21
2598.15 27
2598.27 34
2598.39 42
2598.50 50
2598.62 56
2598.74 61
2598.85 63
2598.97 63
2599.09 60
2599.21 55
2599.32 49
2599.44 42
2599.56 35
2599.67 29
2599.79 25
2599.91 22
2600.02 21
2600.14 20
2600.26 20
2600.37 20
2600.49 19
2600.61 17
2600.72 14
2600.84 12
2600.96 10
2601.08 9
2601.19 9
2601.31 11
2601.43 13
2601.54 15
2601.66 18
2601.78 20
2601.89 22
2602.01 23
2602.13 24
2602.24 24
2602.36 24
2602.48 24
2602.60 22
2602.71 20
2602.83 18
2602.95 15
2603.06 12
2603.18 10
2603.30 9
2603.41 8
2603.53 7
2603.65 7
2603.77 8
2603.88 10
2604.00 12
2604.12 14
2604.23 16
2604.35 19
2604.47 23
2604.58 27
2604.70 31
2604.82 36
2604.94 40
2605.05 45
2605.17 49
2605.29 52
2605.40 53
2605.52 53
2605.64 52
2605.75 49
2605.87 46
2605.99 42
2606.11 37
2606.22 32
2606.34 27
2606.46 21
2606.57 17
2606.69 13
2606.81 11
2606.93 10
2607.04 11
2607.16 14
2607.28 16
2607.39 18
2607.51 20
2607.63 20
2607.74 20
2607.86 18
2607.98 15
2608.10 12
2608.21 9
2608.33 7
2608.45 6
2608.56 5
2608.68 6
2608.80 7
2608.92 9
2609.03 12
2609.15 14
2609.27 17
2609.38 20
2609.50 23
2609.62 25
2609.74 26
2609.85 27
2609.97 27
2610.09 27
2610.20 26
2610.32 25
2610.44 23
2610.56 19
2610.67 15
2610.79 9
2610.91 4
2611.02 0
2611.14 0
2611.26 0
2611.38 0
2611.49 3
2611.61 10
2611.73 18
2611.84 25
2611.96 31
2612.08 35
2612.20 39
2612.31 41
2612.43 43
2612.55 44
2612.66 44
2612.78 44
2612.90 43
2613.02 42
2613.13 40
2613.25 38
2613.37 37
2613.48 36
2613.60 38
2613.72 40
2613.84 44
2613.95 48
2614.07 53
2614.19 57
2614.31 61
2614.42 62
2614.54 61
2614.66 58
2614.77 52
2614.89 43
2615.01 33
2615.13 23
2615.24 15
2615.36 10
2615.48 9
2615.59 12
2615.71 18
2615.83 25
2615.95 32
2616.06 37
2616.18 40
2616.30 40
2616.42 38
2616.53 36
2616.65 34
2616.77 32
2616.88 31
2617.00 30
2617.12 29
2617.24 28
2617.35 28
2617.47 28
2617.59 29
2617.71 32
2617.82 36
2617.94 41
2618.06 47
2618.17 54
2618.29 61
2618.41 68
2618.53 74
2618.64 79
2618.76 83
2618.88 84
2619.00 84
2619.11 82
2619.23 79
2619.35 75
2619.47 71
2619.58 67
2619.70 64
2619.82 62
2619.93 60
2620.05 59
2620.17 58
2620.29 57
2620.40 57
2620.52 56
2620.64 56
2620.76 55
2620.87 54
2620.99 51
2621.11 48
2621.23 44
2621.34 40
2621.46 35
2621.58 30
2621.70 26
2621.81 21
2621.93 18
2622.05 14
2622.16 12
2622.28 11
2622.40 11
2622.52 12
2622.63 13
2622.75 15
2622.87 17
2622.99 20
2623.10 22
2623.22 25
2623.34 27
2623.46 28
2623.57 27
2623.69 25
2623.81 21
2623.93 17
2624.04 13
2624.16 9
2624.28 8
2624.40 8
2624.51 12
2624.63 16
2624.75 22
2624.87 29
2624.98 35
2625.10 41
2625.22 46
2625.34 49
2625.45 51
2625.57 52
2625.69 53
2625.81 54
2625.92 54
2626.04 55
2626.16 55
2626.28 57
2626.39 58
2626.51 59
2626.63 60
2626.75 59
2626.86 57
2626.98 54
2627.10 49
2627.22 43
2627.33 37
2627.45 30
2627.57 25
2627.69 19
2627.80 15
2627.92 13
2628.04 11
2628.16 10
2628.27 9
2628.39 8
2628.51 6
2628.63 4
2628.74 1
2628.86 0
2628.98 0
2629.10 0
2629.21 0
2629.33 0
2629.45 0
2629.57 0
2629.68 0
2629.80 2
2629.92 3
2630.04 5
2630.15 7
2630.27 10
2630.39 13
2630.51 17
2630.62 21
2630.74 25
2630.86 28
2630.98 30
2631.09 32
2631.21 32
2631.33 30
2631.45 28
2631.57 25
2631.68 21
2631.80 18
2631.92 17
2632.04 16
2632.15 17
2632.27 19
2632.39 22
2632.51 24
2632.62 25
2632.74 25
2632.86 23
2632.98 19
2633.09 15
2633.21 11
2633.33 8
2633.45 7
2633.57 7
2633.68 10
2633.80 14
2633.92 19
2634.04 25
2634.15 30
2634.27 35
2634.39 39
2634.51 41
2634.62 41
2634.74 41
2634.86 39
2634.98 36
2635.09 34
2635.21 31
2635.33 28
2635.45 25
2635.57 23
2635.68 22
2635.80 21
2635.92 22
2636.04 24
2636.15 27
2636.27 31
2636.39 37
2636.51 43
2636.62 50
2636.74 56
2636.86 61
2636.98 64
2637.10 67
2637.21 67
2637.33 68
2637.45 68
2637.57 68
2637.68 70
2637.80 74
2637.92 78
2638.04 83
2638.16 88
2638.27 92
2638.39 95
2638.51 96
2638.63 95
2638.74 92
2638.86 88
2638.98 83
2639.10 76
2639.22 69
2639.33 62
2639.45 57
2639.57 54
2639.69 53
2639.80 55
2639.92 59
2640.04 64
2640.16 69
2640.28 73
2640.39 75
2640.51 76
2640.63 74
2640.75 71
2640.86 65
2640.98 58
2641.10 51
2641.22 43
2641.34 36
2641.45 30
2641.57 26
2641.69 24
2641.81 24
2641.93 26
2642.04 29
2642.16 32
2642.28 35
2642.40 38
2642.51 40
2642.63 42
2642.75 44
2642.87 44
2642.99 44
2643.10 43
2643.22 40
2643.34 38
2643.46 35
2643.58 32
2643.69 30
2643.81 29
2643.93 29
2644.05 30
2644.16 32
2644.28 33
2644.40 34
2644.52 33
2644.64 32
2644.75 29
2644.87 26
2644.99 23
2645.11 20
2645.23 19
2645.34 18
2645.46 19
2645.58 20
2645.70 23
2645.82 25
2645.93 26
2646.05 27
2646.17 27
2646.29 26
2646.41 24
2646.52 22
2646.64 21
2646.76 21
2646.88 23
2646.99 26
2647.11 30
2647.23 34
2647.35 37
2647.47 39
2647.58 40
2647.70 39
2647.82 38
2647.94 36
2648.06 35
2648.17 35
2648.29 36
2648.41 37
2648.53 37
2648.65 37
2648.76 36
2648.88 34
2649.00 32
2649.12 28
2649.24 24
2649.35 21
2649.47 17
2649.59 15
2649.71 14
2649.83 15
2649.94 16
2650.06 19
2650.18 23
2650.30 26
2650.42 30
2650.53 33
2650.65 34
2650.77 36
2650.89 36
2651.01 36
2651.12 35
2651.24 33
2651.36 30
2651.48 27
2651.60 22
2651.72 17
2651.83 11
2651.95 5
2652.07 0
2652.19 0
2652.31 0
2652.42 0
2652.54 0
2652.66 5
2652.78 11
2652.90 18
2653.01 25
2653.13 33
2653.25 42
2653.37 50
2653.49 58
2653.60 65
2653.72 70
2653.84 73
2653.96 72
2654.08 70
2654.19 67
2654.31 63
2654.43 61
2654.55 60
2654.67 60
2654.79 61
2654.90 61
2655.02 60
2655.14 56
2655.26 50
2655.38 43
2655.49 35
2655.61 29
2655.73 24
2655.85 21
2655.97 21
2656.09 21
2656.20 22
2656.32 23
2656.44 23
2656.56 22
2656.68 19
2656.79 16
2656.91 12
2657.03 9
2657.15 6
2657.27 4
2657.38 2
2657.50 2
2657.62 2
2657.74 2
2657.86 3
2657.98 4
2658.09 7
2658.21 11
2658.33 17
2658.45 23
2658.57 30
2658.69 35
2658.80 39
2658.92 41
2659.04 42
2659.16 41
2659.28 40
2659.39 39
2659.51 39
2659.63 39
2659.75 40
2659.87 40
2659.99 41
2660.10 42
2660.22 43
2660.34 45
2660.46 49
2660.58 53
2660.70 58
2660.81 62
2660.93 65
2661.05 67
2661.17 66
2661.29 63
2661.40 59
2661.52 55
2661.64 49
2661.76 45
2661.88 40
2662.00 36
2662.11 33
2662.23 31
2662.35 30
2662.47 30
2662.59 31
2662.71 33
2662.82 35
2662.94 38
2663.06 40
2663.18 43
2663.30 45
2663.42 46
2663.53 48
2663.65 50
2663.77 52
2663.89 54
2664.01 57
2664.13 59
2664.24 60
2664.36 61
2664.48 62
2664.60 62
2664.72 62
2664.84 60
2664.95 59
2665.07 56
2665.19 53
2665.31 50
2665.43 47
2665.55 45
2665.66 44
2665.78 46
2665.90 49
2666.02 53
2666.14 58
2666.26 62
2666.37 63
2666.49 62
2666.61 57
2666.73 49
2666.85 40
2666.97 29
2667.09 19
2667.20 11
2667.32 4
2667.44 1
2667.56 0
2667.68 0
2667.80 2
2667.91 6
2668.03 10
2668.15 15
2668.27 20
2668.39 24
2668.51 27
2668.62 29
2668.74 28
2668.86 26
2668.98 23
2669.10 19
2669.22 16
2669.34 13
2669.45 11
2669.57 10
2669.69 8
2669.81 7
2669.93 4
2670.05 0
2670.16 0
2670.28 0
2670.40 0
2670.52 0
2670.64 0
2670.76 0
2670.88 0
2670.99 2
2671.11 5
2671.23 8
2671.35 10
2671.47 12
2671.59 15
2671.70 16
2671.82 18
2671.94 18
2672.06 18
2672.18 16
2672.30 14
2672.42 13
2672.53 12
2672.65 12
2672.77 14
2672.89 17
2673.01 20
2673.13 24
2673.25 26
2673.36 28
2673.48 27
2673.60 26
2673.72 24
2673.84 22
2673.96 21
2674.08 19
2674.19 18
2674.31 17
2674.43 15
2674.55 14
2674.67 12
2674.79 10
2674.91 8
2675.02 7
2675.14 6
2675.26 6
2675.38 6
2675.50 6
2675.62 6
2675.74 6
2675.85 6
2675.97 6
2676.09 7
2676.21 9
2676.33 12
2676.45 17
2676.57 21
2676.68 26
2676.80 29
2676.92 31
2677.04 32
2677.16 32
2677.28 31
2677.40 31
2677.51 31
2677.63 32
2677.75 33
2677.87 36
2677.99 38
2678.11 39
2678.23 39
2678.35 38
2678.46 34
2678.58 30
2678.70 25
2678.82 20
2678.94 14
2679.06 9
2679.18 4
2679.29 0
2679.41 0
2679.53 0
2679.65 0
2679.77 0
2679.89 0
2680.01 0
2680.13 0
2680.24 2
2680.36 6
2680.48 10
2680.60 13
2680.72 16
2680.84 18
2680.96 19
2681.07 20
2681.19 21
2681.31 22
2681.43 23
2681.55 25
2681.67 26
2681.79 26
2681.91 25
2682.02 23
2682.14 21
2682.26 18
2682.38 15
2682.50 11
2682.62 9
2682.74 7
2682.86 6
2682.97 6
2683.09 7
2683.21 7
2683.33 9
2683.45 12
2683.57 16
2683.69 21
2683.81 27
2683.92 33
2684.04 39
2684.16 44
2684.28 48
2684.40 51
2684.52 52
2684.64 52
2684.76 52
2684.87 52
2684.99 53
2685.11 53
2685.23 54
2685.35 55
2685.47 56
2685.59 58
2685.71 60
2685.83 62
2685.94 63
2686.06 63
2686.18 62
2686.30 60
2686.42 57
2686.54 54
2686.66 52
2686.78 50
2686.89 49
2687.01 49
2687.13 49
2687.25 48
2687.37 46
2687.49 44
2687.61 41
2687.73 38
2687.85 36
2687.96 36
2688.08 38
2688.20 41
2688.32 44
2688.44 49
2688.56 53
2688.68 56
2688.80 58
2688.92 60
2689.03 60
2689.15 58
2689.27 55
2689.39 50
2689.51 44
2689.63 38
2689.75 32
2689.87 28
2689.99 26
2690.10 28
2690.22 33
2690.34 41
2690.46 51
2690.58 61
2690.70 70
2690.82 77
2690.94 81
2691.06 82
2691.17 81
2691.29 78
2691.41 75
2691.53 71
2691.65 67
2691.77 63
2691.89 59
2692.01 55
2692.13 51
2692.25 48
2692.36 46
2692.48 47
2692.60 49
2692.72 54
2692.84 59
2692.96 65
2693.08 71
2693.20 77
2693.32 81
2693.43 83
2693.55 85
2693.67 86
2693.79 86
2693.91 86
2694.03 86
2694.15 86
2694.27 86
2694.39 87
2694.51 88
2694.62 89
2694.74 89
2694.86 89
2694.98 88
2695.10 87
2695.22 86
2695.34 87
2695.46 89
2695.58 92
2695.70 96
2695.82 100
2695.93 103
2696.05 106
2696.17 108
2696.29 108
2696.41 108
2696.53 106
2696.65 103
2696.77 99
2696.89 93
2697.01 86
2697.12 78
2697.24 69
2697.36 62
2697.48 55
2697.60 51
2697.72 48
2697.84 46
2697.96 46
2698.08 46
2698.20 46
2698.32 47
2698.43 47
2698.55 47
2698.67 48
2698.79 48
2698.91 48
2699.03 48
2699.15 48
2699.27 48
2699.39 48
2699.51 47
2699.63 47
2699.74 47
2699.86 47
2699.98 47
2700.10 48
2700.22 49
2700.34 50
2700.46 49
2700.58 48
2700.70 44
2700.82 40
2700.94 34
2701.06 28
2701.17 23
2701.29 19
2701.41 16
2701.53 14
2701.65 14
2701.77 14
2701.89 15
2702.01 16
2702.13 18
2702.25 19
2702.37 19
2702.49 19
2702.60 17
2702.72 15
2702.84 12
2702.96 9
2703.08 6
2703.20 4
2703.32 4
2703.44 6
2703.56 9
2703.68 14
2703.80 20
2703.92 27
2704.03 33
2704.15 40
2704.27 45
2704.39 50
2704.51 53
2704.63 53
2704.75 52
2704.87 49
2704.99 45
2705.11 41
2705.23 36
2705.35 33
2705.47 31
2705.59 30
2705.70 31
2705.82 33
2705.94 36
2706.06 39
2706.18 42
2706.30 45
2706.42 47
2706.54 50
2706.66 54
2706.78 59
2706.90 64
2707.02 70
2707.14 77
2707.25 82
2707.37 87
2707.49 91
2707.61 92
2707.73 92
2707.85 91
2707.97 89
2708.09 86
2708.21 83
2708.33 80
2708.45 77
2708.57 73
2708.69 69
2708.81 64
2708.93 59
2709.04 54
2709.16 49
2709.28 45
2709.40 41
2709.52 37
2709.64 34
2709.76 31
2709.88 28
2710.00 25
2710.12 23
2710.24 23
2710.36 23
2710.48 24
2710.60 26
2710.72 29
2710.83 32
2710.95 36
2711.07 41
2711.19 46
2711.31 51
2711.43 56
2711.55 61
2711.67 64
2711.79 67
2711.91 69
2712.03 69
2712.15 69
2712.27 69
2712.39 68
2712.51 68
2712.63 68
2712.74 68
2712.86 69
2712.98 71
2713.10 72
2713.22 72
2713.34 72
2713.46 71
2713.58 69
2713.70 66
2713.82 63
2713.94 60
2714.06 57
2714.18 54
2714.30 52
2714.42 51
2714.54 51
2714.66 51
2714.78 53
2714.89 55
2715.01 58
2715.13 61
2715.25 65
2715.37 69
2715.49 72
2715.61 76
2715.73 80
2715.85 83
2715.97 86
2716.09 88
2716.21 88
2716.33 87
2716.45 84
2716.57 80
2716.69 76
2716.81 72
2716.93 69
2717.05 67
2717.16 66
2717.28 66
2717.40 67
2717.52 67
2717.64 67
2717.76 65
2717.88 63
2718.00 58
2718.12 53
2718.24 48
2718.36 43
2718.48 38
2718.60 35
2718.72 32
2718.84 31
2718.96 31
2719.08 32
2719.20 34
2719.32 37
2719.44 41
2719.56 44
2719.68 48
2719.79 51
2719.91 53
2720.03 55
2720.15 57
2720.27 58
2720.39 58
2720.51 57
2720.63 55
2720.75 53
2720.87 51
2720.99 49
2721.11 46
2721.23 43
2721.35 40
2721.47 35
2721.59 31
2721.71 26
2721.83 23
2721.95 21
2722.07 22
2722.19 25
2722.31 31
2722.43 37
2722.55 44
2722.67 51
2722.78 57
2722.90 62
2723.02 67
2723.14 71
2723.26 74
2723.38 77
2723.50 80
2723.62 82
2723.74 83
2723.86 84
2723.98 83
2724.10 80
2724.22 76
2724.34 71
2724.46 65
2724.58 60
2724.70 55
2724.82 51
2724.94 49
2725.06 49
2725.18 50
2725.30 50
2725.42 51
2725.54 49
2725.66 46
2725.78 41
2725.90 36
2726.02 30
2726.14 25
2726.26 22
2726.37 20
2726.49 19
2726.61 19
2726.73 20
2726.85 20
2726.97 19
2727.09 18
2727.21 17
2727.33 17
2727.45 18
2727.57 20
2727.69 25
2727.81 30
2727.93 36
2728.05 40
2728.17 41
2728.29 41
2728.41 38
2728.53 33
2728.65 29
2728.77 25
2728.89 22
2729.01 20
2729.13 19
2729.25 18
2729.37 17
2729.49 17
2729.61 15
2729.73 14
2729.85 12
2729.97 9
2730.09 7
2730.21 4
2730.33 2
2730.45 0
2730.57 0
2730.69 0
2730.81 0
2730.93 0
2731.05 0
2731.17 0
2731.29 0
2731.41 0
2731.52 0
2731.64 1
2731.76 3
2731.88 7
2732.00 10
2732.12 14
2732.24 17
2732.36 21
2732.48 24
2732.60 27
2732.72 29
2732.84 31
2732.96 32
2733.08 32
2733.20 31
2733.32 29
2733.44 27
2733.56 27
2733.68 29
2733.80 34
2733.92 42
2734.04 51
2734.16 59
2734.28 66
2734.40 70
2734.52 71
2734.64 69
2734.76 64
2734.88 58
2735.00 52
2735.12 47
2735.24 43
2735.36 41
2735.48 40
2735.60 40
2735.72 40
2735.84 41
2735.96 42
2736.08 43
2736.20 45
2736.32 47
2736.44 48
2736.56 49
2736.68 49
2736.80 48
2736.92 47
2737.04 46
2737.16 45
2737.28 45
2737.40 48
2737.52 51
2737.64 57
2737.76 64
2737.88 71
2738.00 79
2738.12 84
2738.24 88
2738.36 89
2738.48 88
2738.60 84
2738.72 79
2738.84 73
2738.96 68
2739.08 64
2739.20 61
2739.32 60
2739.44 60
2739.56 61
2739.68 63
2739.80 64
2739.92 65
2740.04 66
2740.16 66
2740.28 65
2740.40 64
2740.52 63
2740.64 61
2740.76 60
2740.88 59
2741.00 59
2741.12 59
2741.24 58
2741.36 58
2741.48 56
2741.60 55
2741.72 54
2741.84 54
2741.96 54
2742.08 55
2742.20 54
2742.32 52
2742.44 49
2742.56 45
2742.68 40
2742.80 37
2742.92 36
2743.04 36
2743.16 39
2743.28 43
2743.40 47
2743.52 50
2743.64 52
2743.76 53
2743.88 53
2744.00 53
2744.12 53
2744.24 54
2744.36 54
2744.48 54
2744.60 53
2744.72 51
2744.84 49
2744.96 47
2745.08 46
2745.20 47
2745.32 49
2745.44 52
2745.56 56
2745.68 59
2745.80 62
2745.92 64
2746.04 65
2746.16 64
2746.28 64
2746.40 63
2746.52 63
2746.64 64
2746.76 64
2746.88 65
2747.00 66
2747.12 67
2747.24 67
2747.36 69
2747.48 71
2747.60 73
2747.73 75
2747.85 76
2747.97 76
2748.09 75
2748.21 73
2748.33 70
2748.45 67
2748.57 64
2748.69 61
2748.81 58
2748.93 56
2749.05 54
2749.17 53
2749.29 53
2749.41 54
2749.53 56
2749.65 59
2749.77 62
2749.89 64
2750.01 65
2750.13 65
2750.25 64
2750.37 62
2750.49 59
2750.61 56
2750.73 54
2750.85 52
2750.97 51
2751.09 50
2751.21 49
2751.33 48
2751.45 46
2751.57 43
2751.69 41
2751.81 39
2751.93 38
2752.05 38
2752.17 41
2752.29 45
2752.41 50
2752.53 55
2752.65 59
2752.77 61
2752.90 60
2753.02 56
2753.14 51
2753.26 44
2753.38 36
2753.50 30
2753.62 25
2753.74 21
2753.86 19
2753.98 18
2754.10 18
2754.22 19
2754.34 19
2754.46 19
2754.58 18
2754.70 19
2754.82 20
2754.94 23
2755.06 29
2755.18 35
2755.30 43
2755.42 49
2755.54 54
2755.66 57
2755.78 58
2755.90 55
2756.02 51
2756.14 46
2756.26 39
2756.38 33
2756.51 26
2756.63 21
2756.75 16
2756.87 13
2756.99 11
2757.11 11
2757.23 11
2757.35 11
2757.47 12
2757.59 11
2757.71 11
2757.83 9
2757.95 8
2758.07 6
2758.19 4
2758.31 3
2758.43 2
2758.55 0
2758.67 0
2758.79 0
2758.91 0
2759.03 0
2759.15 0
2759.27 0
2759.39 0
2759.52 0
2759.64 0
2759.76 3
2759.88 6
2760.00 8
2760.12 11
2760.24 13
2760.36 15
2760.48 17
2760.60 20
2760.72 24
2760.84 28
2760.96 33
2761.08 38
2761.20 42
2761.32 45
2761.44 47
2761.56 46
2761.68 44
2761.80 40
2761.92 34
2762.04 29
2762.17 23
2762.29 19
2762.41 16
2762.53 17
2762.65 21
2762.77 27
2762.89 35
2763.01 43
2763.13 51
2763.25 56
2763.37 59
2763.49 60
2763.61 58
2763.73 55
2763.85 51
2763.97 46
2764.09 42
2764.21 38
2764.33 35
2764.46 33
2764.58 32
2764.70 32
2764.82 32
2764.94 33
2765.06 34
2765.18 33
2765.30 33
2765.42 33
2765.54 34
2765.66 35
2765.78 37
2765.90 39
2766.02 40
2766.14 39
2766.26 36
2766.38 32
2766.50 27
2766.63 23
2766.75 22
2766.87 23
2766.99 26
2767.11 31
2767.23 36
2767.35 40
2767.47 42
2767.59 42
2767.71 40
2767.83 37
2767.95 34
2768.07 31
2768.19 28
2768.31 26
2768.43 24
2768.56 24
2768.68 24
2768.80 24
2768.92 25
2769.04 26
2769.16 27
2769.28 27
2769.40 27
2769.52 26
2769.64 24
2769.76 23
2769.88 22
2770.00 22
2770.12 23
2770.24 26
2770.37 30
2770.49 35
2770.61 42
2770.73 49
2770.85 55
2770.97 62
2771.09 67
2771.21 70
2771.33 72
2771.45 73
2771.57 73
2771.69 72
2771.81 72
2771.93 71
2772.05 70
2772.18 68
2772.30 64
2772.42 60
2772.54 53
2772.66 46
2772.78 38
2772.90 31
2773.02 26
2773.14 22
2773.26 19
2773.38 19
2773.50 19
2773.62 20
2773.74 21
2773.87 21
2773.99 21
2774.11 20
2774.23 20
2774.35 19
2774.47 19
2774.59 20
2774.71 23
2774.83 27
2774.95 32
2775.07 38
2775.19 44
2775.31 50
2775.44 55
2775.56 58
2775.68 61
2775.80 62
2775.92 62
2776.04 61
2776.16 60
2776.28 58
2776.40 57
2776.52 57
2776.64 56
2776.76 55
2776.89 54
2777.01 51
2777.13 48
2777.25 45
2777.37 41
2777.49 38
2777.61 35
2777.73 33
2777.85 32
2777.97 31
2778.09 30
2778.21 29
2778.34 28
2778.46 26
2778.58 25
2778.70 25
2778.82 25
2778.94 25
2779.06 26
2779.18 27
2779.30 28
2779.42 28
2779.54 28
2779.66 28
2779.79 27
2779.91 27
2780.03 27
2780.15 29
2780.27 32
2780.39 36
2780.51 40
2780.63 45
2780.75 48
2780.87 50
2780.99 51
2781.12 50
2781.24 48
2781.36 46
2781.48 44
2781.60 43
2781.72 42
2781.84 43
2781.96 44
2782.08 46
2782.20 47
2782.32 47
2782.45 47
2782.57 46
2782.69 45
2782.81 43
2782.93 41
2783.05 39
2783.17 38
2783.29 38
2783.41 39
2783.53 41
2783.65 45
2783.78 48
2783.90 49
2784.02 49
2784.14 46
2784.26 42
2784.38 37
2784.50 32
2784.62 28
2784.74 26
2784.86 26
2784.99 28
2785.11 31
2785.23 35
2785.35 38
2785.47 40
2785.59 42
2785.71 41
2785.83 40
2785.95 37
2786.07 33
2786.20 29
2786.32 24
2786.44 20
2786.56 17
2786.68 15
2786.80 15
2786.92 17
2787.04 19
2787.16 22
2787.28 25
2787.41 26
2787.53 26
2787.65 25
2787.77 24
2787.89 24
2788.01 25
2788.13 28
2788.25 32
2788.37 37
2788.50 42
2788.62 46
2788.74 49
2788.86 49
2788.98 49
2789.10 48
2789.22 48
2789.34 48
2789.46 49
2789.59 52
2789.71 55
2789.83 58
2789.95 60
2790.07 61
2790.19 60
2790.31 59
2790.43 55
2790.55 51
2790.68 46
2790.80 40
2790.92 35
2791.04 30
2791.16 26
2791.28 23
2791.40 20
2791.52 17
2791.64 16
2791.77 14
2791.89 14
2792.01 14
2792.13 15
2792.25 17
2792.37 20
2792.49 23
2792.61 28
2792.73 32
2792.86 35
2792.98 37
2793.10 38
2793.22 38
2793.34 37
2793.46 35
2793.58 33
2793.70 31
2793.83 30
2793.95 30
2794.07 31
2794.19 34
2794.31 37
2794.43 42
2794.55 47
2794.67 53
2794.79 59
2794.92 63
2795.04 65
2795.16 66
2795.28 64
2795.40 61
2795.52 55
2795.64 48
2795.76 40
2795.89 32
2796.01 24
2796.13 16
2796.25 9
2796.37 3
2796.49 0
2796.61 0
2796.73 0
2796.86 0
2796.98 0
2797.10 0
2797.22 3
2797.34 8
2797.46 13
2797.58 17
2797.70 20
2797.83 22
2797.95 24
2798.07 25
2798.19 26
2798.31 27
2798.43 28
2798.55 29
2798.67 30
2798.80 31
2798.92 31
2799.04 32
2799.16 34
2799.28 38
2799.40 42
2799.52 46
2799.64 50
2799.77 53
2799.89 55
2800.01 56
2800.13 57
2800.25 57
2800.37 59
2800.49 61
2800.62 65
2800.74 70
2800.86 75
2800.98 80
2801.10 85
2801.22 90
2801.34 94
2801.46 100
2801.59 105
2801.71 110
2801.83 114
2801.95 116
2802.07 116
2802.19 112
2802.31 105
2802.44 96
2802.56 87
2802.68 79
2802.80 74
2802.92 71
2803.04 72
2803.16 77
2803.29 84
2803.41 92
2803.53 102
2803.65 111
2803.77 118
2803.89 124
2804.01 126
2804.14 125
2804.26 121
2804.38 115
2804.50 107
2804.62 99
2804.74 93
2804.86 88
2804.98 86
2805.11 86
2805.23 87
2805.35 90
2805.47 93
2805.59 97
2805.71 101
2805.84 104
2805.96 107
2806.08 109
2806.20 110
2806.32 110
2806.44 108
2806.56 104
2806.69 99
2806.81 93
2806.93 86
2807.05 79
2807.17 73
2807.29 66
2807.41 61
2807.54 57
2807.66 54
2807.78 53
2807.90 54
2808.02 56
2808.14 60
2808.26 64
2808.39 68
2808.51 72
2808.63 74
2808.75 75
2808.87 75
2808.99 74
2809.11 70
2809.24 66
2809.36 60
2809.48 54
2809.60 47
2809.72 42
2809.84 38
2809.97 35
2810.09 34
2810.21 34
2810.33 35
2810.45 36
2810.57 38
2810.69 39
2810.82 41
2810.94 43
2811.06 47
2811.18 51
2811.30 56
2811.42 60
2811.55 63
2811.67 63
2811.79 60
2811.91 54
2812.03 45
2812.15 36
2812.28 27
2812.40 19
2812.52 13
2812.64 9
2812.76 6
2812.88 5
2813.00 4
2813.13 3
2813.25 2
2813.37 2
2813.49 1
2813.61 1
2813.73 3
2813.86 5
2813.98 7
2814.10 9
2814.22 10
2814.34 11
2814.46 11
2814.59 9
2814.71 8
2814.83 6
2814.95 5
2815.07 5
2815.19 4
2815.32 5
2815.44 6
2815.56 7
2815.68 8
2815.80 9
2815.92 11
2816.05 12
2816.17 14
2816.29 17
2816.41 20
2816.53 23
2816.65 27
2816.78 31
2816.90 35
2817.02 37
2817.14 38
2817.26 38
2817.38 36
2817.51 33
2817.63 31
2817.75 31
2817.87 32
2817.99 36
2818.11 41
2818.24 46
2818.36 51
2818.48 54
2818.60 54
2818.72 53
2818.84 50
2818.97 45
2819.09 40
2819.21 35
2819.33 30
2819.45 25
2819.57 21
2819.70 19
2819.82 19
2819.94 22
2820.06 26
2820.18 33
2820.31 41
2820.43 49
2820.55 57
2820.67 63
2820.79 66
2820.91 66
2821.04 62
2821.16 57
2821.28 50
2821.40 43
2821.52 36
2821.64 32
2821.77 31
2821.89 32
2822.01 34
2822.13 38
2822.25 42
2822.38 46
2822.50 50
2822.62 54
2822.74 58
2822.86 63
2822.98 67
2823.11 71
2823.23 74
2823.35 76
2823.47 76
2823.59 74
2823.72 72
2823.84 68
2823.96 65
2824.08 61
2824.20 57
2824.32 54
2824.45 51
2824.57 48
2824.69 46
2824.81 45
2824.93 45
2825.06 47
2825.18 49
2825.30 53
2825.42 57
2825.54 60
2825.67 63
2825.79 65
2825.91 64
2826.03 62
2826.15 57
2826.27 51
2826.40 44
2826.52 36
2826.64 29
2826.76 21
2826.88 14
2827.01 8
2827.13 3
2827.25 0
2827.37 0
2827.49 0
2827.62 0
2827.74 0
2827.86 0
2827.98 1
2828.10 3
2828.23 7
2828.35 11
2828.47 16
2828.59 21
2828.71 27
2828.83 32
2828.96 35
2829.08 37
2829.20 37
2829.32 35
2829.44 30
2829.57 24
2829.69 18
2829.81 11
2829.93 5
2830.05 0
2830.18 0
2830.30 0
2830.42 0
2830.54 0
2830.66 0
2830.79 0
2830.91 0
2831.03 0
2831.15 3
2831.27 10
2831.40 17
2831.52 22
2831.64 25
2831.76 27
2831.88 26
2832.01 24
2832.13 22
2832.25 20
2832.37 20
2832.49 21
2832.62 23
2832.74 26
2832.86 29
2832.98 31
2833.10 34
2833.23 35
2833.35 35
2833.47 35
2833.59 35
2833.71 34
2833.84 33
2833.96 33
2834.08 32
2834.20 32
2834.32 32
2834.45 32
2834.57 33
2834.69 33
2834.81 32
2834.93 31
2835.06 30
2835.18 29
2835.30 26
2835.42 24
2835.55 22
2835.67 21
2835.79 20
2835.91 19
2836.03 19
2836.16 20
2836.28 20
2836.40 20
2836.52 21
2836.64 22
2836.77 22
2836.89 23
2837.01 23
2837.13 24
2837.25 25
2837.38 27
2837.50 28
2837.62 29
2837.74 31
2837.87 32
2837.99 32
2838.11 30
2838.23 28
2838.35 25
2838.48 23
2838.60 21
2838.72 20
2838.84 20
2838.96 20
2839.09 20
2839.21 20
2839.33 18
2839.45 15
2839.58 12
2839.70 10
2839.82 8
2839.94 8
2840.06 10
2840.19 13
2840.31 16
2840.43 19
2840.55 21
2840.68 23
2840.80 24
2840.92 24
2841.04 23
2841.16 22
2841.29 22
2841.41 22
2841.53 22
2841.65 23
2841.78 25
2841.90 29
2842.02 34
2842.14 41
2842.26 47
2842.39 54
2842.51 58
2842.63 60
2842.75 60
2842.88 57
2843.00 53
2843.12 48
2843.24 42
2843.36 37
2843.49 33
2843.61 29
2843.73 26
2843.85 24
2843.98 23
2844.10 24
2844.22 25
2844.34 28
2844.46 31
2844.59 34
2844.71 36
2844.83 36
2844.95 36
2845.08 35
2845.20 33
2845.32 32
2845.44 33
2845.57 34
2845.69 37
2845.81 39
2845.93 41
2846.05 42
2846.18 42
2846.30 40
2846.42 38
2846.54 35
2846.67 33
2846.79 31
2846.91 30
2847.03 30
2847.16 29
2847.28 29
2847.40 27
2847.52 25
2847.64 21
2847.77 16
2847.89 10
2848.01 5
2848.13 0
2848.26 0
2848.38 0
2848.50 0
2848.62 0
2848.75 3
2848.87 7
2848.99 11
2849.11 16
2849.24 20
2849.36 25
2849.48 29
2849.60 33
2849.72 36
2849.85 36
2849.97 34
2850.09 30
2850.21 23
2850.34 16
2850.46 9
2850.58 4
2850.70 1
2850.83 0
2850.95 2
2851.07 6
2851.19 10
2851.32 15
2851.44 19
2851.56 23
2851.68 25
2851.81 27
2851.93 28
2852.05 28
2852.17 28
2852.30 28
2852.42 28
2852.54 28
2852.66 27
2852.79 26
2852.91 22
2853.03 17
2853.15 11
2853.28 4
2853.40 0
2853.52 0
2853.64 0
2853.77 0
2853.89 0
2854.01 0
2854.13 0
2854.26 1
2854.38 4
2854.50 7
2854.62 8
2854.75 10
2854.87 10
2854.99 11
2855.11 11
2855.24 11
2855.36 11
2855.48 11
2855.60 11
2855.73 12
2855.85 14
2855.97 16
2856.09 17
2856.22 18
2856.34 18
2856.46 17
2856.58 16
2856.71 15
2856.83 14
2856.95 15
2857.07 17
2857.20 19
2857.32 22
2857.44 25
2857.56 27
2857.69 27
2857.81 27
2857.93 24
2858.05 21
2858.18 16
2858.30 11
2858.42 7
2858.54 4
2858.67 3
2858.79 4
2858.91 7
2859.03 11
2859.16 16
2859.28 21
2859.40 26
2859.52 30
2859.65 33
2859.77 35
2859.89 36
2860.01 36
2860.14 34
2860.26 33
2860.38 32
2860.51 32
2860.63 34
2860.75 37
2860.87 41
2861.00 44
2861.12 45
2861.24 43
2861.36 38
2861.49 32
2861.61 24
2861.73 17
2861.85 12
2861.98 9
2862.10 9
2862.22 11
2862.34 15
2862.47 20
2862.59 24
2862.71 28
2862.84 31
2862.96 33
2863.08 34
2863.20 35
2863.33 34
2863.45 34
2863.57 33
2863.69 32
2863.82 32
2863.94 33
2864.06 34
2864.19 34
2864.31 35
2864.43 35
2864.55 35
2864.68 34
2864.80 33
2864.92 33
2865.04 33
2865.17 34
2865.29 37
2865.41 42
2865.53 47
2865.66 53
2865.78 59
2865.90 65
2866.03 69
2866.15 71
2866.27 72
2866.39 71
2866.52 68
2866.64 63
2866.76 57
2866.89 51
2867.01 44
2867.13 37
2867.25 31
2867.38 27
2867.50 23
2867.62 22
2867.74 23
2867.87 27
2867.99 32
2868.11 39
2868.24 46
2868.36 53
2868.48 59
2868.60 64
2868.73 68
2868.85 69
2868.97 69
2869.10 67
2869.22 65
2869.34 62
2869.46 59
2869.59 55
2869.71 52
2869.83 48
2869.95 45
2870.08 42
2870.20 39
2870.32 36
2870.45 34
2870.57 32
2870.69 29
2870.81 26
2870.94 23
2871.06 19
2871.18 16
2871.31 13
2871.43 12
2871.55 11
2871.67 12
2871.80 13
2871.92 14
2872.04 15
2872.17 15
2872.29 15
2872.41 15
2872.53 14
2872.66 15
2872.78 15
2872.90 17
2873.03 18
2873.15 20
2873.27 21
2873.39 21
2873.52 20
2873.64 19
2873.76 17
2873.89 16
2874.01 15
2874.13 15
2874.26 16
2874.38 18
2874.50 21
2874.62 25
2874.75 29
2874.87 33
2874.99 37
2875.12 39
2875.24 41
2875.36 40
2875.48 38
2875.61 34
2875.73 29
2875.85 24
2875.98 19
2876.10 14
2876.22 9
2876.35 6
2876.47 3
2876.59 0
2876.71 0
2876.84 0
2876.96 0
2877.08 0
2877.21 0
2877.33 0
2877.45 5
2877.58 11
2877.70 18
2877.82 24
2877.94 29
2878.07 32
2878.19 33
2878.31 32
2878.44 29
2878.56 27
2878.68 25
2878.81 24
2878.93 24
2879.05 25
2879.17 26
2879.30 27
2879.42 27
2879.54 26
2879.67 24
2879.79 23
2879.91 21
2880.04 19
2880.16 18
2880.28 17
2880.40 17
2880.53 17
2880.65 17
2880.77 16
2880.90 16
2881.02 16
2881.14 17
2881.27 18
2881.39 20
2881.51 22
2881.63 23
2881.76 23
2881.88 21
2882.00 18
2882.13 14
2882.25 9
2882.37 5
2882.50 2
2882.62 2
2882.74 3
2882.87 7
2882.99 12
2883.11 18
2883.24 23
2883.36 27
2883.48 29
2883.60 30
2883.73 30
2883.85 31
2883.97 32
2884.10 33
2884.22 36
2884.34 38
2884.47 40
2884.59 40
2884.71 39
2884.84 38
2884.96 36
2885.08 34
2885.21 33
2885.33 34
2885.45 35
2885.57 37
2885.70 38
2885.82 38
2885.94 37
2886.07 35
2886.19 34
2886.31 33
2886.44 34
2886.56 36
2886.68 38
2886.81 40
2886.93 42
2887.05 43
2887.18 43
2887.30 41
2887.42 39
2887.55 35
2887.67 31
2887.79 26
2887.92 21
2888.04 16
2888.16 12
2888.28 9
2888.41 7
2888.53 7
2888.65 8
2888.78 10
2888.90 12
2889.02 14
2889.15 14
2889.27 13
2889.39 11
2889.52 7
2889.64 4
2889.76 0
2889.89 0
2890.01 0
2890.13 0
2890.26 0
2890.38 0
2890.50 0
2890.63 0
2890.75 0
2890.87 7
2891.00 17
2891.12 27
2891.24 36
2891.37 42
2891.49 46
2891.61 46
2891.74 44
2891.86 41
2891.98 37
2892.11 35
2892.23 35
2892.35 36
2892.48 40
2892.60 44
2892.72 49
2892.85 52
2892.97 56
2893.09 59
2893.22 61
2893.34 64
2893.46 68
2893.59 72
2893.71 77
2893.83 83
2893.96 89
2894.08 95
2894.20 99
2894.33 102
2894.45 102
2894.57 99
2894.70 93
2894.82 84
2894.94 75
2895.07 65
2895.19 56
2895.31 49
2895.44 44
2895.56 41
2895.68 39
2895.81 38
2895.93 38
2896.05 38
2896.18 38
2896.30 39
2896.42 40
2896.55 42
2896.67 42
2896.79 42
2896.92 41
2897.04 39
2897.16 35
2897.29 32
2897.41 29
2897.53 27
2897.66 27
2897.78 28
2897.90 30
2898.03 32
2898.15 32
2898.27 32
2898.40 30
2898.52 27
2898.64 24
2898.77 21
2898.89 18
2899.01 16
2899.14 15
2899.26 13
2899.38 11
2899.51 9
2899.63 6
2899.76 3
2899.88 1
2900.00 0
2900.13 0
2900.25 1
2900.37 4
2900.50 8
2900.62 12
2900.74 15
2900.87 18
2900.99 21
2901.11 23
2901.24 25
2901.36 27
2901.48 29
2901.61 31
2901.73 31
2901.85 31
2901.98 29
2902.10 26
2902.22 24
2902.35 21
2902.47 20
2902.60 20
2902.72 20
2902.84 21
2902.97 22
2903.09 22
2903.21 22
2903.34 23
2903.46 23
2903.58 23
2903.71 23
2903.83 23
2903.95 23
2904.08 22
2904.20 22
2904.32 21
2904.45 21
2904.57 21
2904.70 20
2904.82 18
2904.94 16
2905.07 14
2905.19 12
2905.31 10
2905.44 9
2905.56 8
2905.68 8
2905.81 9
2905.93 9
2906.05 11
2906.18 13
2906.30 16
2906.43 19
2906.55 23
2906.67 26
2906.80 29
2906.92 29
2907.04 28
2907.17 26
2907.29 23
2907.41 20
2907.54 19
2907.66 20
2907.79 22
2907.91 25
2908.03 29
2908.16 32
2908.28 35
2908.40 38
2908.53 39
2908.65 40
2908.77 39
2908.90 37
2909.02 32
2909.15 26
2909.27 20
2909.39 13
2909.52 7
2909.64 4
2909.76 3
2909.89 6
2910.01 10
2910.13 15
2910.26 20
2910.38 22
2910.51 23
2910.63 21
2910.75 17
2910.88 13
2911.00 9
2911.12 6
2911.25 5
2911.37 4
2911.50 6
2911.62 8
2911.74 12
2911.87 18
2911.99 25
2912.11 32
2912.24 39
2912.36 45
2912.49 48
2912.61 49
2912.73 48
2912.86 45
2912.98 41
2913.10 37
2913.23 34
2913.35 32
2913.48 32
2913.60 34
2913.72 37
2913.85 40
2913.97 42
2914.09 44
2914.22 44
2914.34 45
2914.47 45
2914.59 45
2914.71 47
2914.84 50
2914.96 54
2915.08 60
2915.21 67
2915.33 74
2915.46 80
2915.58 86
2915.70 91
2915.83 96
2915.95 99
2916.07 102
2916.20 103
2916.32 104
2916.45 103
2916.57 100
2916.69 95
2916.82 89
2916.94 81
2917.07 73
2917.19 65
2917.31 57
2917.44 51
2917.56 46
2917.68 43
2917.81 42
2917.93 43
2918.06 44
2918.18 47
2918.30 48
2918.43 50
2918.55 51
2918.68 51
2918.80 52
2918.92 53
2919.05 56
2919.17 60
2919.29 64
2919.42 68
2919.54 71
2919.67 73
2919.79 72
2919.91 69
2920.04 65
2920.16 60
2920.29 55
2920.41 51
2920.53 49
2920.66 49
2920.78 50
2920.91 52
2921.03 54
2921.15 55
2921.28 54
2921.40 51
2921.52 46
2921.65 39
2921.77 32
2921.90 24
2922.02 18
2922.14 13
2922.27 9
2922.39 6
2922.52 4
2922.64 2
2922.76 1
2922.89 0
2923.01 0
2923.14 0
2923.26 0
2923.38 0
2923.51 0
2923.63 0
2923.76 0
2923.88 1
2924.00 1
2924.13 1
2924.25 1
2924.38 1
2924.50 2
2924.62 4
2924.75 6
2924.87 9
2925.00 12
2925.12 16
2925.24 20
2925.37 23
2925.49 26
2925.62 28
2925.74 29
2925.86 28
2925.99 27
2926.11 25
2926.24 22
2926.36 19
2926.48 16
2926.61 13
2926.73 11
2926.86 8
2926.98 6
2927.10 4
2927.23 2
2927.35 1
2927.48 0
2927.60 0
2927.72 0
2927.85 2
2927.97 6
2928.10 12
2928.22 20
2928.34 29
2928.47 40
2928.59 51
2928.72 62
2928.84 71
2928.96 78
2929.09 84
2929.21 87
2929.34 88
2929.46 87
2929.59 85
2929.71 82
2929.83 78
2929.96 73
2930.08 68
2930.21 62
2930.33 56
2930.45 50
2930.58 44
2930.70 39
2930.83 36
2930.95 33
2931.07 31
2931.20 30
2931.32 31
2931.45 31
2931.57 33
2931.70 34
2931.82 35
2931.94 37
2932.07 39
2932.19 41
2932.32 45
2932.44 49
2932.56 54
2932.69 59
2932.81 63
2932.94 67
2933.06 68
2933.19 68
2933.31 66
2933.43 63
2933.56 60
2933.68 58
2933.81 55
2933.93 52
2934.05 50
2934.18 47
2934.30 44
2934.43 40
2934.55 37
2934.68 33
2934.80 29
2934.92 26
2935.05 24
2935.17 22
2935.30 20
2935.42 19
2935.54 18
2935.67 17
2935.79 15
2935.92 14
2936.04 12
2936.17 9
2936.29 6
2936.41 4
2936.54 2
2936.66 2
2936.79 3
2936.91 7
2937.04 11
2937.16 15
2937.28 19
2937.41 21
2937.53 22
2937.66 22
2937.78 21
2937.91 22
2938.03 23
2938.15 25
2938.28 28
2938.40 30
2938.53 32
2938.65 33
2938.78 34
2938.90 33
2939.02 31
2939.15 29
2939.27 27
2939.40 25
2939.52 22
2939.65 21
2939.77 21
2939.89 23
2940.02 26
2940.14 30
2940.27 33
2940.39 36
2940.52 36
2940.64 35
2940.76 31
2940.89 27
2941.01 23
2941.14 21
2941.26 21
2941.39 23
2941.51 27
2941.63 31
2941.76 34
2941.88 36
2942.01 37
2942.13 36
2942.26 33
2942.38 30
2942.51 27
2942.63 24
2942.75 22
2942.88 20
2943.00 20
2943.13 21
2943.25 24
2943.38 27
2943.50 32
2943.62 36
2943.75 41
2943.87 45
2944.00 49
2944.12 52
2944.25 55
2944.37 57
2944.50 59
2944.62 62
2944.74 65
2944.87 68
2944.99 72
2945.12 76
2945.24 79
2945.37 81
2945.49 82
2945.62 81
2945.74 79
2945.86 76
2945.99 72
2946.11 69
2946.24 67
2946.36 63
2946.49 60
2946.61 55
2946.74 48
2946.86 41
2946.98 33
2947.11 25
2947.23 19
2947.36 14
2947.48 12
2947.61 11
2947.73 12
2947.86 13
2947.98 15
2948.10 17
2948.23 20
2948.35 23
2948.48 28
2948.60 34
2948.73 41
2948.85 49
2948.98 56
2949.10 62
2949.22 67
2949.35 70
2949.47 71
2949.60 71
2949.72 71
2949.85 71
2949.97 70
2950.10 68
2950.22 66
2950.35 62
2950.47 57
2950.59 52
2950.72 48
2950.84 44
2950.97 42
2951.09 40
2951.22 40
2951.34 40
2951.47 40
2951.59 42
2951.72 43
2951.84 46
2951.96 50
2952.09 53
2952.21 56
2952.34 59
2952.46 60
2952.59 60
2952.71 58
2952.84 56
2952.96 54
2953.09 53
2953.21 51
2953.33 50
2953.46 49
2953.58 48
2953.71 47
2953.83 46
2953.96 45
2954.08 45
2954.21 44
2954.33 45
2954.46 45
2954.58 47
2954.71 49
2954.83 52
2954.95 54
2955.08 56
2955.20 57
2955.33 57
2955.45 54
2955.58 50
2955.70 45
2955.83 39
2955.95 36
2956.08 33
2956.20 33
2956.33 35
2956.45 38
2956.58 42
2956.70 47
2956.82 52
2956.95 58
2957.07 64
2957.20 71
2957.32 77
2957.45 82
2957.57 85
2957.70 87
2957.82 86
2957.95 85
2958.07 82
2958.20 79
2958.32 75
2958.45 71
2958.57 66
2958.69 61
2958.82 57
2958.94 53
2959.07 51
2959.19 51
2959.32 51
2959.44 53
2959.57 54
2959.69 55
2959.82 54
2959.94 53
2960.07 50
2960.19 47
2960.32 43
2960.44 39
2960.57 37
2960.69 35
2960.82 35
2960.94 36
2961.06 37
2961.19 40
2961.31 43
2961.44 45
2961.56 47
2961.69 47
2961.81 46
2961.94 45
2962.06 43
2962.19 42
2962.31 43
2962.44 44
2962.56 48
2962.69 52
2962.81 57
2962.94 61
2963.06 65
2963.19 68
2963.31 69
2963.44 70
2963.56 69
2963.69 68
2963.81 66
2963.94 64
2964.06 63
2964.18 61
2964.31 60
2964.43 60
2964.56 60
2964.68 61
2964.81 62
2964.93 64
2965.06 66
2965.18 69
2965.31 73
2965.43 77
2965.56 82
2965.68 87
2965.81 92
2965.93 95
2966.06 96
2966.18 96
2966.31 94
2966.43 91
2966.56 87
2966.68 84
2966.81 81
2966.93 77
2967.06 74
2967.18 69
2967.31 64
2967.43 58
2967.56 52
2967.68 47
2967.81 42
2967.93 40
2968.06 39
2968.18 40
2968.31 43
2968.43 45
2968.56 48
2968.68 49
2968.80 49
2968.93 47
2969.05 44
2969.18 39
2969.30 33
2969.43 28
2969.55 22
2969.68 18
2969.80 15
2969.93 14
2970.05 14
2970.18 16
2970.30 18
2970.43 22
2970.55 26
2970.68 29
2970.80 31
2970.93 33
2971.05 32
2971.18 31
2971.30 29
2971.43 27
2971.55 24
2971.68 22
2971.80 21
2971.93 20
2972.05 20
2972.18 20
2972.30 19
2972.43 19
2972.55 17
2972.68 16
2972.80 14
2972.93 13
2973.05 14
2973.18 16
2973.30 20
2973.43 25
2973.55 31
2973.68 37
2973.80 42
2973.93 46
2974.05 47
2974.18 46
2974.30 43
2974.43 39
2974.55 33
2974.68 26
2974.80 21
2974.93 16
2975.05 14
2975.18 14
2975.30 17
2975.43 21
2975.55 26
2975.68 30
2975.80 35
2975.93 38
2976.05 40
2976.18 41
2976.30 43
2976.43 45
2976.56 48
2976.68 51
2976.81 55
2976.93 58
2977.06 61
2977.18 61
2977.31 59
2977.43 56
2977.56 51
2977.68 45
2977.81 40
2977.93 34
2978.06 29
2978.18 25
2978.31 23
2978.43 21
2978.56 21
2978.68 22
2978.81 22
2978.93 23
2979.06 22
2979.18 21
2979.31 19
2979.43 16
2979.56 15
2979.68 15
2979.81 17
2979.93 21
2980.06 26
2980.18 33
2980.31 39
2980.43 45
2980.56 49
2980.68 52
2980.81 53
2980.93 53
2981.06 51
2981.19 48
2981.31 44
2981.44 41
2981.56 38
2981.69 35
2981.81 34
2981.94 33
2982.06 34
2982.19 34
2982.31 35
2982.44 37
2982.56 38
2982.69 39
2982.81 41
2982.94 43
2983.06 46
2983.19 49
2983.31 52
2983.44 54
2983.56 55
2983.69 55
2983.81 53
2983.94 50
2984.06 46
2984.19 41
2984.32 37
2984.44 33
2984.57 30
2984.69 28
2984.82 28
2984.94 28
2985.07 30
2985.19 33
2985.32 36
2985.44 40
2985.57 44
2985.69 47
2985.82 50
2985.94 52
2986.07 54
2986.19 55
2986.32 56
2986.44 56
2986.57 56
2986.70 56
2986.82 57
2986.95 58
2987.07 60
2987.20 61
2987.32 63
2987.45 64
2987.57 65
2987.70 63
2987.82 60
2987.95 55
2988.07 49
2988.20 41
2988.32 34
2988.45 27
2988.58 23
2988.70 21
2988.83 21
2988.95 23
2989.08 26
2989.20 29
2989.33 31
2989.45 33
2989.58 34
2989.70 35
2989.83 36
2989.95 36
2990.08 36
2990.20 34
2990.33 32
2990.46 28
2990.58 23
2990.71 19
2990.83 15
2990.96 12
2991.08 11
2991.21 12
2991.33 14
2991.46 17
2991.58 21
2991.71 24
2991.83 27
2991.96 28
2992.09 28
2992.21 26
2992.34 24
2992.46 21
2992.59 18
2992.71 15
2992.84 13
2992.96 10
2993.09 8
2993.21 6
2993.34 4
2993.47 4
2993.59 4
2993.72 6
2993.84 9
2993.97 12
2994.09 16
2994.22 20
2994.34 24
2994.47 27
2994.59 30
2994.72 34
2994.85 37
2994.97 40
2995.10 43
2995.22 44
2995.35 43
2995.47 39
2995.60 34
2995.72 28
2995.85 21
2995.97 14
2996.10 9
2996.23 6
2996.35 5
2996.48 6
2996.60 8
2996.73 12
2996.85 15
2996.98 19
2997.10 22
2997.23 25
2997.36 27
2997.48 29
2997.61 31
2997.73 32
2997.86 33
2997.98 33
2998.11 32
2998.23 30
2998.36 28
2998.49 25
2998.61 22
2998.74 20
2998.86 20
2998.99 21
2999.11 24
2999.24 28
2999.36 33
2999.49 38
2999.62 42
2999.74 44
2999.87 44
2999.99 41
3000.12 36
3000.24 29
3000.37 20
3000.49 11
3000.62 1
3000.75 0
3000.87 0
3001.00 0
3001.12 0
3001.25 0
3001.37 0
3001.50 0
3001.62 0
3001.75 8
3001.88 19
3002.00 30
3002.13 40
3002.25 49
3002.38 57
3002.50 62
3002.63 65
3002.76 64
3002.88 60
3003.01 54
3003.13 47
3003.26 38
3003.38 31
3003.51 25
3003.63 21
3003.76 20
3003.89 20
3004.01 21
3004.14 22
3004.26 22
3004.39 22
3004.51 21
3004.64 19
3004.77 17
3004.89 14
3005.02 12
3005.14 10
3005.27 8
3005.39 6
3005.52 5
3005.65 4
3005.77 3
3005.90 3
3006.02 3
3006.15 4
3006.27 5
3006.40 8
3006.53 10
3006.65 13
3006.78 17
3006.90 20
3007.03 23
3007.15 26
3007.28 28
3007.41 30
3007.53 32
3007.66 33
3007.78 34
3007.91 34
3008.03 34
3008.16 34
3008.29 33
3008.41 33
3008.54 33
3008.66 33
3008.79 35
3008.91 36
3009.04 37
3009.17 38
3009.29 39
3009.42 40
3009.54 39
3009.67 39
3009.79 37
3009.92 34
3010.05 31
3010.17 29
3010.30 26
3010.42 25
3010.55 26
3010.68 27
3010.80 29
3010.93 31
3011.05 32
3011.18 32
3011.30 32
3011.43 30
3011.56 29
3011.68 29
3011.81 30
3011.93 32
3012.06 34
3012.19 37
3012.31 40
3012.44 42
3012.56 44
3012.69 45
3012.81 46
3012.94 46
3013.07 46
3013.19 46
3013.32 46
3013.44 46
3013.57 46
3013.70 45
3013.82 43
3013.95 40
3014.07 37
3014.20 33
3014.32 29
3014.45 26
3014.58 24
3014.70 24
3014.83 24
3014.95 26
3015.08 29
3015.21 33
3015.33 38
3015.46 42
3015.58 46
3015.71 49
3015.84 49
3015.96 48
3016.09 46
3016.21 43
3016.34 41
3016.46 41
3016.59 43
3016.72 46
3016.84 50
3016.97 55
3017.09 59
3017.22 62
3017.35 64
3017.47 64
3017.60 64
3017.72 62
3017.85 60
3017.98 57
3018.10 54
3018.23 50
3018.35 47
3018.48 45
3018.61 43
3018.73 41
3018.86 40
3018.98 39
3019.11 38
3019.24 37
3019.36 35
3019.49 32
3019.61 29
3019.74 24
3019.87 20
3019.99 16
3020.12 12
3020.24 10
3020.37 10
3020.50 11
3020.62 14
3020.75 18
3020.87 22
3021.00 25
3021.13 27
3021.25 27
3021.38 26
3021.50 22
3021.63 18
3021.76 14
3021.88 11
3022.01 9
3022.13 8
3022.26 8
3022.39 9
3022.51 11
3022.64 13
3022.76 15
3022.89 16
3023.02 18
3023.14 21
3023.27 24
3023.39 27
3023.52 31
3023.65 35
3023.77 38
3023.90 40
3024.02 42
3024.15 43
3024.28 45
3024.40 46
3024.53 47
3024.66 48
3024.78 48
3024.91 48
3025.03 48
3025.16 49
3025.29 50
3025.41 53
3025.54 56
3025.66 61
3025.79 65
3025.92 70
3026.04 73
3026.17 75
3026.29 76
3026.42 77
3026.55 77
3026.67 77
3026.80 77
3026.93 78
3027.05 77
3027.18 76
3027.30 74
3027.43 71
3027.56 67
3027.68 63
3027.81 60
3027.93 58
3028.06 57
3028.19 58
3028.31 58
3028.44 60
3028.57 61
3028.69 62
3028.82 63
3028.94 64
3029.07 65
3029.20 66
3029.32 67
3029.45 68
3029.57 69
3029.70 71
3029.83 72
3029.95 74
3030.08 74
3030.21 73
3030.33 72
3030.46 68
3030.58 64
3030.71 60
3030.84 56
3030.96 53
3031.09 51
3031.22 51
3031.34 51
3031.47 51
3031.59 52
3031.72 53
3031.85 55
3031.97 58
3032.10 62
3032.23 67
3032.35 73
3032.48 77
3032.60 81
3032.73 84
3032.86 86
3032.98 88
3033.11 90
3033.24 93
3033.36 96
3033.49 100
3033.61 103
3033.74 105
3033.87 106
3033.99 104
3034.12 100
3034.25 95
3034.37 88
3034.50 81
3034.62 75
3034.75 68
3034.88 62
3035.00 56
3035.13 51
3035.26 47
3035.38 44
3035.51 42
3035.64 42
3035.76 45
3035.89 50
3036.01 57
3036.14 65
3036.27 73
3036.39 80
3036.52 86
3036.65 88
3036.77 88
3036.90 86
3037.02 82
3037.15 76
3037.28 70
3037.40 64
3037.53 58
3037.66 54
3037.78 50
3037.91 48
3038.04 47
3038.16 47
3038.29 48
3038.41 48
3038.54 48
3038.67 47
3038.79 46
3038.92 44
3039.05 42
3039.17 39
3039.30 35
3039.43 30
3039.55 25
3039.68 20
3039.81 15
3039.93 12
3040.06 9
3040.18 8
3040.31 7
3040.44 6
3040.56 6
3040.69 5
3040.82 4
3040.94 3
3041.07 3
3041.20 4
3041.32 5
3041.45 7
3041.57 9
3041.70 11
3041.83 12
3041.95 13
3042.08 14
3042.21 16
3042.33 17
3042.46 19
3042.59 21
3042.71 22
3042.84 22
3042.97 20
3043.09 17
3043.22 13
3043.35 10
3043.47 8
3043.60 8
3043.72 10
3043.85 14
3043.98 19
3044.10 23
3044.23 28
3044.36 31
3044.48 32
3044.61 34
3044.74 35
3044.86 38
3044.99 41
3045.12 44
3045.24 48
3045.37 51
3045.50 52
3045.62 52
3045.75 49
3045.88 46
3046.00 43
3046.13 41
3046.26 40
3046.38 41
3046.51 44
3046.63 48
3046.76 52
3046.89 55
3047.01 56
3047.14 56
3047.27 54
3047.39 51
3047.52 47
3047.65 44
3047.77 41
3047.90 39
3048.03 39
3048.15 39
3048.28 39
3048.41 40
3048.53 41
3048.66 42
3048.79 44
3048.91 47
3049.04 50
3049.17 53
3049.29 57
3049.42 60
3049.55 63
3049.67 65
3049.80 66
3049.93 68
3050.05 69
3050.18 71
3050.31 74
3050.43 76
3050.56 78
3050.69 79
3050.81 78
3050.94 75
3051.07 72
3051.19 68
3051.32 64
3051.45 61
3051.57 58
3051.70 56
3051.83 55
3051.95 53
3052.08 52
3052.21 51
3052.33 50
3052.46 49
3052.59 47
3052.71 46
3052.84 44
3052.97 41
3053.09 38
3053.22 35
3053.35 32
3053.47 29
3053.60 27
3053.73 25
3053.85 25
3053.98 26
3054.11 28
3054.23 31
3054.36 35
3054.49 38
3054.61 42
3054.74 44
3054.87 45
3054.99 46
3055.12 46
3055.25 46
3055.37 45
3055.50 45
3055.63 43
3055.75 41
3055.88 39
3056.01 36
3056.13 33
3056.26 30
3056.39 28
3056.51 26
3056.64 25
3056.77 25
3056.89 27
3057.02 29
3057.15 32
3057.27 36
3057.40 42
3057.53 47
3057.65 52
3057.78 57
3057.91 61
3058.03 64
3058.16 66
3058.29 67
3058.42 68
3058.54 67
3058.67 65
3058.80 63
3058.92 60
3059.05 58
3059.18 56
3059.30 55
3059.43 54
3059.56 54
3059.68 55
3059.81 56
3059.94 57
3060.06 58
3060.19 60
3060.32 62
3060.44 65
3060.57 69
3060.70 72
3060.82 76
3060.95 78
3061.08 80
3061.21 79
3061.33 77
3061.46 72
3061.59 66
3061.71 58
3061.84 50
3061.97 41
3062.09 33
3062.22 26
3062.35 19
3062.47 15
3062.60 12
3062.73 10
3062.85 9
3062.98 8
3063.11 9
3063.24 9
3063.36 10
3063.49 12
3063.62 14
3063.74 18
3063.87 23
3064.00 28
3064.12 32
3064.25 36
3064.38 37
3064.50 37
3064.63 35
3064.76 32
3064.89 28
3065.01 24
3065.14 20
3065.27 17
3065.39 15
3065.52 14
3065.65 13
3065.77 14
3065.90 15
3066.03 19
3066.15 23
3066.28 28
3066.41 33
3066.54 38
3066.66 41
3066.79 44
3066.92 46
3067.04 46
3067.17 45
3067.30 44
3067.42 43
3067.55 41
3067.68 39
3067.81 37
3067.93 34
3068.06 31
3068.19 27
3068.31 23
3068.44 20
3068.57 16
3068.69 13
3068.82 12
3068.95 11
3069.08 12
3069.20 14
3069.33 16
3069.46 19
3069.58 23
3069.71 26
3069.84 29
3069.96 31
3070.09 34
3070.22 36
3070.35 37
3070.47 38
3070.60 39
3070.73 40
3070.85 39
3070.98 39
3071.11 38
3071.23 37
3071.36 37
3071.49 36
3071.62 34
3071.74 32
3071.87 29
3072.00 24
3072.12 19
3072.25 13
3072.38 8
3072.51 4
3072.63 2
3072.76 3
3072.89 6
3073.01 10
3073.14 14
3073.27 17
3073.40 18
3073.52 18
3073.65 17
3073.78 15
3073.90 14
3074.03 14
3074.16 14
3074.28 15
3074.41 15
3074.54 15
3074.67 14
3074.79 12
3074.92 10
3075.05 8
3075.17 7
3075.30 5
3075.43 4
3075.56 2
3075.68 0
3075.81 0
3075.94 0
3076.06 0
3076.19 0
3076.32 0
3076.45 0
3076.57 0
3076.70 0
3076.83 3
3076.96 8
3077.08 15
3077.21 22
3077.34 28
3077.46 34
3077.59 38
3077.72 41
3077.85 43
3077.97 45
3078.10 47
3078.23 49
3078.35 53
3078.48 57
3078.61 63
3078.74 68
3078.86 72
3078.99 76
3079.12 77
3079.24 77
3079.37 75
3079.50 74
3079.63 74
3079.75 74
3079.88 76
3080.01 78
3080.14 80
3080.26 82
3080.39 83
3080.52 82
3080.64 82
3080.77 82
3080.90 82
3081.03 85
3081.15 88
3081.28 93
3081.41 97
3081.54 101
3081.66 104
3081.79 105
3081.92 105
3082.04 104
3082.17 102
3082.30 101
3082.43 99
3082.55 97
3082.68 94
3082.81 89
3082.94 83
3083.06 75
3083.19 65
3083.32 54
3083.44 43
3083.57 33
3083.70 25
3083.83 18
3083.95 14
3084.08 12
3084.21 12
3084.34 14
3084.46 17
3084.59 21
3084.72 26
3084.85 32
3084.97 37
3085.10 42
3085.23 46
3085.35 49
3085.48 51
3085.61 51
3085.74 50
3085.86 49
3085.99 47
3086.12 46
3086.25 45
3086.37 44
3086.50 45
3086.63 46
3086.76 47
3086.88 48
3087.01 49
3087.14 49
3087.26 50
3087.39 51
3087.52 51
3087.65 53
3087.77 55
3087.90 58
3088.03 62
3088.16 67
3088.28 73
3088.41 78
3088.54 83
3088.67 85
3088.79 84
3088.92 81
3089.05 75
3089.18 68
3089.30 61
3089.43 55
3089.56 53
3089.69 53
3089.81 56
3089.94 59
3090.07 61
3090.20 62
3090.32 59
3090.45 54
3090.58 47
3090.71 40
3090.83 33
3090.96 28
3091.09 24
3091.22 22
3091.34 22
3091.47 23
3091.60 24
3091.73 26
3091.85 28
3091.98 31
3092.11 34
3092.24 37
3092.36 39
3092.49 40
3092.62 39
3092.75 35
3092.87 29
3093.00 21
3093.13 13
3093.26 6
3093.38 1
3093.51 0
3093.64 0
3093.77 1
3093.89 5
3094.02 10
3094.15 16
3094.28 22
3094.40 28
3094.53 33
3094.66 38
3094.79 43
3094.91 46
3095.04 47
3095.17 47
3095.30 45
3095.42 42
3095.55 39
3095.68 36
3095.81 34
3095.93 32
3096.06 31
3096.19 31
3096.32 31
3096.44 31
3096.57 32
3096.70 33
3096.83 33
3096.95 34
3097.08 34
3097.21 33
3097.34 32
3097.46 30
3097.59 28
3097.72 26
3097.85 25
3097.97 24
3098.10 23
3098.23 22
3098.36 21
3098.49 19
3098.61 16
3098.74 13
3098.87 9
3099.00 6
3099.12 3
3099.25 0
3099.38 0
3099.51 0
3099.63 0
3099.76 0
3099.89 0
3100.02 0
3100.14 0
3100.27 0
3100.40 0
3100.53 4
3100.66 10
3100.78 17
3100.91 25
3101.04 31
3101.17 37
3101.29 40
3101.42 42
3101.55 42
3101.68 42
3101.80 42
3101.93 44
3102.06 47
3102.19 51
3102.32 55
3102.44 60
3102.57 65
3102.70 69
3102.83 72
3102.95 76
3103.08 80
3103.21 84
3103.34 89
3103.46 94
3103.59 97
3103.72 99
3103.85 99
3103.98 97
3104.10 93
3104.23 88
3104.36 83
3104.49 78
3104.61 73
3104.74 70
3104.87 67
3105.00 64
3105.13 62
3105.25 60
3105.38 57
3105.51 55
3105.64 53
3105.76 51
3105.89 50
3106.02 49
3106.15 49
3106.28 48
3106.40 48
3106.53 48
3106.66 47
3106.79 45
3106.91 42
3107.04 38
3107.17 34
3107.30 31
3107.43 29
3107.55 29
3107.68 30
3107.81 33
3107.94 35
3108.06 37
3108.19 38
3108.32 38
3108.45 39
3108.58 40
3108.70 42
3108.83 44
3108.96 47
3109.09 49
3109.21 50
3109.34 50
3109.47 48
3109.60 47
3109.73 45
3109.85 45
3109.98 45
3110.11 45
3110.24 46
3110.37 46
3110.49 45
3110.62 43
3110.75 42
3110.88 40
3111.00 39
3111.13 39
3111.26 40
3111.39 41
3111.52 42
3111.64 44
3111.77 46
3111.90 49
3112.03 51
3112.16 54
3112.28 56
3112.41 56
3112.54 55
3112.67 52
3112.80 48
3112.92 43
3113.05 38
3113.18 33
3113.31 29
3113.44 26
3113.56 24
3113.69 23
3113.82 22
3113.95 22
3114.07 22
3114.20 21
3114.33 21
3114.46 21
3114.59 20
3114.71 19
3114.84 19
3114.97 19
3115.10 20
3115.23 22
3115.35 24
3115.48 26
3115.61 28
3115.74 29
3115.87 29
3115.99 29
3116.12 28
3116.25 26
3116.38 24
3116.51 22
3116.63 21
3116.76 21
3116.89 21
3117.02 22
3117.15 23
3117.27 24
3117.40 24
3117.53 25
3117.66 25
3117.79 24
3117.91 23
3118.04 22
3118.17 21
3118.30 18
3118.43 16
3118.55 14
3118.68 12
3118.81 11
3118.94 11
3119.07 11
3119.19 13
3119.32 16
3119.45 19
3119.58 22
3119.71 24
3119.83 26
3119.96 27
3120.09 27
3120.22 26
3120.35 25
3120.48 24
3120.60 25
3120.73 26
3120.86 29
3120.99 32
3121.12 35
3121.24 38
3121.37 39
3121.50 40
3121.63 39
3121.76 39
3121.88 39
3122.01 39
3122.14 41
3122.27 44
3122.40 47
3122.52 51
3122.65 55
3122.78 57
3122.91 59
3123.04 60
3123.17 60
3123.29 59
3123.42 57
3123.55 55
3123.68 53
3123.81 51
3123.93 49
3124.06 48
3124.19 46
3124.32 44
3124.45 42
3124.57 40
3124.70 39
3124.83 37
3124.96 36
3125.09 35
3125.22 34
3125.34 35
3125.47 37
3125.60 41
3125.73 47
3125.86 53
3125.98 59
3126.11 64
3126.24 66
3126.37 66
3126.50 62
3126.63 57
3126.75 50
3126.88 44
3127.01 40
3127.14 39
3127.27 42
3127.39 48
3127.52 56
3127.65 64
3127.78 72
3127.91 76
3128.04 78
3128.16 78
3128.29 76
3128.42 73
3128.55 70
3128.68 69
3128.81 69
3128.93 71
3129.06 73
3129.19 76
3129.32 78
3129.45 80
3129.58 82
3129.70 85
3129.83 88
3129.96 92
3130.09 98
3130.22 105
3130.34 112
3130.47 121
3130.60 129
3130.73 136
3130.86 142
3130.99 146
3131.11 148
3131.24 150
3131.37 151
3131.50 152
3131.63 152
3131.76 153
3131.88 154
3132.01 154
3132.14 154
3132.27 152
3132.40 151
3132.53 149
3132.65 148
3132.78 146
3132.91 144
3133.04 142
3133.17 140
3133.30 136
3133.42 131
3133.55 125
3133.68 117
3133.81 110
3133.94 103
3134.07 97
3134.19 91
3134.32 87
3134.45 84
3134.58 81
3134.71 78
3134.84 75
3134.96 73
3135.09 71
3135.22 69
3135.35 66
3135.48 63
3135.61 60
3135.73 58
3135.86 55
3135.99 54
3136.12 53
3136.25 53
3136.38 54
3136.50 55
3136.63 56
3136.76 57
3136.89 56
3137.02 55
3137.15 54
3137.28 54
3137.40 54
3137.53 57
3137.66 61
3137.79 68
3137.92 75
3138.05 82
3138.17 88
3138.30 92
3138.43 93
3138.56 92
3138.69 89
3138.82 86
3138.95 83
3139.07 80
3139.20 78
3139.33 75
3139.46 73
3139.59 70
3139.72 67
3139.84 64
3139.97 61
3140.10 58
3140.23 55
3140.36 53
3140.49 52
3140.62 50
3140.74 49
3140.87 48
3141.00 47
3141.13 47
3141.26 47
3141.39 47
3141.51 48
3141.64 49
3141.77 50
3141.90 52
3142.03 54
3142.16 56
3142.29 57
3142.41 57
3142.54 57
3142.67 55
3142.80 53
3142.93 49
3143.06 45
3143.19 41
3143.31 37
3143.44 34
3143.57 31
3143.70 29
3143.83 28
3143.96 28
3144.09 28
3144.21 30
3144.34 31
3144.47 33
3144.60 34
3144.73 35
3144.86 36
3144.99 36
3145.11 35
3145.24 35
3145.37 34
3145.50 35
3145.63 37
3145.76 41
3145.89 48
3146.01 56
3146.14 65
3146.27 74
3146.40 82
3146.53 87
3146.66 90
3146.79 89
3146.91 86
3147.04 80
3147.17 73
3147.30 66
3147.43 59
3147.56 52
3147.69 47
3147.81 42
3147.94 38
3148.07 35
3148.20 33
3148.33 33
3148.46 34
3148.59 37
3148.71 41
3148.84 46
3148.97 51
3149.10 54
3149.23 56
3149.36 55
3149.49 52
3149.62 48
3149.74 42
3149.87 36
3150.00 31
3150.13 25
3150.26 19
3150.39 14
3150.52 9
3150.65 6
3150.77 5
3150.90 6
3151.03 8
3151.16 13
3151.29 18
3151.42 22
3151.55 25
3151.67 27
3151.80 28
3151.93 27
3152.06 26
3152.19 25
3152.32 25
3152.45 25
3152.58 26
3152.70 27
3152.83 29
3152.96 32
3153.09 36
3153.22 40
3153.35 45
3153.48 48
3153.61 50
3153.73 49
3153.86 46
3153.99 40
3154.12 33
3154.25 25
3154.38 18
3154.51 11
3154.64 6
3154.76 2
3154.89 0
3155.02 0
3155.15 0
3155.28 0
3155.41 0
3155.54 0
3155.67 0
3155.79 0
3155.92 0
3156.05 7
3156.18 14
3156.31 21
3156.44 27
3156.57 32
3156.70 34
3156.83 35
3156.95 34
3157.08 31
3157.21 27
3157.34 22
3157.47 16
3157.60 12
3157.73 9
3157.86 7
3157.98 7
3158.11 8
3158.24 9
3158.37 11
3158.50 11
3158.63 11
3158.76 9
3158.89 7
3159.02 6
3159.14 6
3159.27 7
3159.40 11
3159.53 16
3159.66 23
3159.79 31
3159.92 39
3160.05 46
3160.18 53
3160.30 60
3160.43 65
3160.56 69
3160.69 72
3160.82 73
3160.95 73
3161.08 71
3161.21 68
3161.34 65
3161.46 63
3161.59 63
3161.72 64
3161.85 67
3161.98 72
3162.11 77
3162.24 82
3162.37 87
3162.50 91
3162.62 94
3162.75 95
3162.88 95
3163.01 94
3163.14 91
3163.27 87
3163.40 80
3163.53 73
3163.66 64
3163.79 56
3163.91 48
3164.04 44
3164.17 42
3164.30 43
3164.43 47
3164.56 53
3164.69 61
3164.82 67
3164.95 72
3165.07 75
3165.20 75
3165.33 73
3165.46 69
3165.59 63
3165.72 58
3165.85 52
3165.98 47
3166.11 43
3166.24 40
3166.36 38
3166.49 38
3166.62 38
3166.75 40
3166.88 41
3167.01 43
3167.14 43
3167.27 43
3167.40 41
3167.53 39
3167.66 36
3167.78 32
3167.91 29
3168.04 25
3168.17 23
3168.30 21
3168.43 19
3168.56 19
3168.69 20
3168.82 21
3168.95 23
3169.07 25
3169.20 27
3169.33 28
3169.46 29
3169.59 29
3169.72 30
3169.85 30
3169.98 32
3170.11 35
3170.24 39
3170.37 46
3170.49 53
3170.62 60
3170.75 67
3170.88 72
3171.01 74
3171.14 75
3171.27 73
3171.40 70
3171.53 66
3171.66 61
3171.79 55
3171.91 49
3172.04 43
3172.17 38
3172.30 34
3172.43 33
3172.56 32
3172.69 33
3172.82 35
3172.95 37
3173.08 39
3173.21 40
3173.34 41
3173.46 41
3173.59 40
3173.72 39
3173.85 37
3173.98 35
3174.11 34
3174.24 32
3174.37 32
3174.50 33
3174.63 34
3174.76 36
3174.89 40
3175.01 44
3175.14 48
3175.27 53
3175.40 57
3175.53 62
3175.66 65
3175.79 68
3175.92 71
3176.05 74
3176.18 77
3176.31 80
3176.44 83
3176.57 86
3176.69 88
3176.82 88
3176.95 88
3177.08 87
3177.21 85
3177.34 82
3177.47 79
3177.60 75
3177.73 70
3177.86 66
3177.99 61
3178.12 56
3178.25 51
3178.37 47
3178.50 44
3178.63 43
3178.76 44
3178.89 47
3179.02 52
3179.15 58
3179.28 64
3179.41 70
3179.54 74
3179.67 76
3179.80 76
3179.93 74
3180.05 72
3180.18 70
3180.31 68
3180.44 66
3180.57 65
3180.70 64
3180.83 61
3180.96 59
3181.09 55
3181.22 52
3181.35 49
3181.48 46
3181.61 45
3181.74 44
3181.87 44
3181.99 45
3182.12 45
3182.25 46
3182.38 46
3182.51 46
3182.64 45
3182.77 45
3182.90 46
3183.03 48
3183.16 51
3183.29 55
3183.42 60
3183.55 64
3183.68 66
3183.81 66
3183.93 64
3184.06 60
3184.19 55
3184.32 49
3184.45 44
3184.58 40
3184.71 37
3184.84 35
3184.97 33
3185.10 32
3185.23 30
3185.36 28
3185.49 26
3185.62 23
3185.75 20
3185.88 16
3186.01 13
3186.13 10
3186.26 7
3186.39 6
3186.52 6
3186.65 7
3186.78 10
3186.91 13
3187.04 17
3187.17 20
3187.30 23
3187.43 24
3187.56 25
3187.69 24
3187.82 23
3187.95 22
3188.08 21
3188.21 20
3188.33 19
3188.46 19
3188.59 19
3188.72 19
3188.85 20
3188.98 21
3189.11 22
3189.24 23
3189.37 24
3189.50 24
3189.63 24
3189.76 23
3189.89 24
3190.02 26
3190.15 29
3190.28 34
3190.41 41
3190.54 49
3190.67 57
3190.80 65
3190.92 71
3191.05 76
3191.18 78
3191.31 77
3191.44 74
3191.57 68
3191.70 61
3191.83 53
3191.96 45
3192.09 38
3192.22 34
3192.35 32
3192.48 33
3192.61 36
3192.74 40
3192.87 44
3193.00 47
3193.13 50
3193.26 51
3193.39 51
3193.52 51
3193.65 52
3193.77 52
3193.90 53
3194.03 53
3194.16 52
3194.29 50
3194.42 48
3194.55 46
3194.68 43
3194.81 41
3194.94 40
3195.07 38
3195.20 37
3195.33 36
3195.46 34
3195.59 32
3195.72 30
3195.85 29
3195.98 30
3196.11 33
3196.24 37
3196.37 41
3196.50 45
3196.63 47
3196.76 47
3196.88 44
3197.01 40
3197.14 34
3197.27 28
3197.40 23
3197.53 20
3197.66 19
3197.79 19
3197.92 20
3198.05 22
3198.18 22
3198.31 23
3198.44 24
3198.57 25
3198.70 27
3198.83 29
3198.96 31
3199.09 33
3199.22 35
3199.35 36
3199.48 37
3199.61 38
3199.74 40
3199.87 44
3200.00 49
3200.13 55
3200.26 61
3200.39 67
3200.52 72
3200.65 76
3200.78 80
3200.90 84
3201.03 87
3201.16 89
3201.29 90
3201.42 89
3201.55 84
3201.68 77
3201.81 68
3201.94 57
3202.07 46
3202.20 35
3202.33 26
3202.46 19
3202.59 14
3202.72 11
3202.85 11
3202.98 12
3203.11 16
3203.24 20
3203.37 25
3203.50 30
3203.63 35
3203.76 38
3203.89 41
3204.02 43
3204.15 45
3204.28 47
3204.41 49
3204.54 52
3204.67 54
3204.80 56
3204.93 59
3205.06 62
3205.19 65
3205.32 68
3205.45 71
3205.58 74
3205.71 76
3205.84 77
3205.97 75
3206.10 72
3206.23 67
3206.36 63
3206.48 59
3206.61 55
3206.74 53
3206.87 51
3207.00 49
3207.13 48
3207.26 46
3207.39 43
3207.52 41
3207.65 39
3207.78 37
3207.91 34
3208.04 32
3208.17 30
3208.30 28
3208.43 27
3208.56 27
3208.69 28
3208.82 30
3208.95 32
3209.08 35
3209.21 36
3209.34 37
3209.47 36
3209.60 35
3209.73 34
3209.86 34
3209.99 35
3210.12 37
3210.25 40
3210.38 43
3210.51 45
3210.64 47
3210.77 49
3210.90 49
3211.03 48
3211.16 47
3211.29 45
3211.42 43
3211.55 41
3211.68 39
3211.81 38
3211.94 38
3212.07 39
3212.20 42
3212.33 46
3212.46 49
3212.59 52
3212.72 53
3212.85 53
3212.98 50
3213.11 46
3213.24 42
3213.37 38
3213.50 34
3213.63 32
3213.76 32
3213.89 32
3214.02 33
3214.15 35
3214.28 36
3214.41 36
3214.54 37
3214.67 38
3214.80 39
3214.93 41
3215.06 42
3215.19 42
3215.32 41
3215.45 38
3215.58 34
3215.71 30
3215.84 26
3215.97 22
3216.10 21
3216.23 21
3216.36 23
3216.49 27
3216.62 31
3216.75 35
3216.88 39
3217.01 41
3217.14 42
3217.27 43
3217.40 42
3217.53 40
3217.66 38
3217.79 36
3217.92 33
3218.05 32
3218.18 30
3218.31 30
3218.44 30
3218.57 30
3218.70 30
3218.83 29
3218.96 28
3219.09 26
3219.22 25
3219.35 24
3219.48 24
3219.61 24
3219.74 26
3219.87 27
3220.00 27
3220.13 27
3220.26 26
3220.39 25
3220.52 24
3220.65 25
3220.78 28
3220.91 33
3221.04 39
3221.17 45
3221.30 50
3221.43 53
3221.56 55
3221.69 55
3221.82 54
3221.95 53
3222.08 51
3222.21 49
3222.34 48
3222.47 46
3222.60 44
3222.73 42
3222.86 40
3222.99 38
3223.12 37
3223.25 38
3223.38 40
3223.51 42
3223.65 46
3223.78 50
3223.91 54
3224.04 57
3224.17 59
3224.30 59
3224.43 58
3224.56 55
3224.69 52
3224.82 47
3224.95 42
3225.08 37
3225.21 33
3225.34 29
3225.47 27
3225.60 27
3225.73 28
3225.86 31
3225.99 34
3226.12 37
3226.25 39
3226.38 39
3226.51 37
3226.64 34
3226.77 30
3226.90 26
3227.03 22
3227.16 19
3227.29 17
3227.42 15
3227.55 14
3227.68 13
3227.81 11
3227.94 10
3228.07 10
3228.20 11
3228.33 14
3228.46 18
3228.59 23
3228.72 28
3228.85 33
3228.98 37
3229.11 39
3229.24 39
3229.38 37
3229.51 33
3229.64 29
3229.77 24
3229.90 21
3230.03 18
3230.16 18
3230.29 19
3230.42 20
3230.55 22
3230.68 24
3230.81 26
3230.94 27
3231.07 28
3231.20 29
3231.33 31
3231.46 33
3231.59 37
3231.72 39
3231.85 41
3231.98 42
3232.11 41
3232.24 38
3232.37 35
3232.50 31
3232.63 28
3232.76 26
3232.89 26
3233.02 26
3233.15 27
3233.29 29
3233.42 30
3233.55 32
3233.68 34
3233.81 37
3233.94 41
3234.07 44
3234.20 47
3234.33 47
3234.46 46
3234.59 44
3234.72 40
3234.85 37
3234.98 35
3235.11 35
3235.24 36
3235.37 38
3235.50 40
3235.63 42
3235.76 42
3235.89 40
3236.02 36
3236.15 31
3236.28 26
3236.41 21
3236.55 16
3236.68 13
3236.81 10
3236.94 7
3237.07 6
3237.20 4
3237.33 3
3237.46 3
3237.59 2
3237.72 2
3237.85 3
3237.98 4
3238.11 6
3238.24 8
3238.37 10
3238.50 13
3238.63 15
3238.76 16
3238.89 17
3239.02 16
3239.15 15
3239.28 14
3239.42 12
3239.55 11
3239.68 10
3239.81 9
3239.94 7
3240.07 5
3240.20 3
3240.33 1
3240.46 0
3240.59 0
3240.72 0
3240.85 1
3240.98 4
3241.11 6
3241.24 8
3241.37 9
3241.50 9
3241.63 8
3241.76 7
3241.90 6
3242.03 7
3242.16 9
3242.29 13
3242.42 18
3242.55 24
3242.68 30
3242.81 35
3242.94 37
3243.07 37
3243.20 35
3243.33 30
3243.46 23
3243.59 16
3243.72 10
3243.85 4
3243.98 0
3244.11 0
3244.25 0
3244.38 0
3244.51 0
3244.64 1
3244.77 3
3244.90 3
3245.03 3
3245.16 3
3245.29 2
3245.42 1
3245.55 0
3245.68 0
3245.81 0
3245.94 0
3246.07 0
3246.20 0
3246.34 0
3246.47 0
3246.60 4
3246.73 10
3246.86 16
3246.99 22
3247.12 27
3247.25 31
3247.38 33
3247.51 35
3247.64 35
3247.77 35
3247.90 36
3248.03 37
3248.16 39
3248.29 40
3248.43 42
3248.56 44
3248.69 46
3248.82 49
3248.95 51
3249.08 54
3249.21 56
3249.34 57
3249.47 58
3249.60 57
3249.73 55
3249.86 52
3249.99 50
3250.12 49
3250.26 48
3250.39 50
3250.52 53
3250.65 58
3250.78 63
3250.91 68
3251.04 72
3251.17 73
3251.30 72
3251.43 69
3251.56 63
3251.69 56
3251.82 48
3251.95 42
3252.09 36
3252.22 32
3252.35 28
3252.48 25
3252.61 22
3252.74 18
3252.87 15
3253.00 12
3253.13 9
3253.26 8
3253.39 9
3253.52 11
3253.65 14
3253.79 17
3253.92 19
3254.05 20
3254.18 20
3254.31 18
3254.44 15
3254.57 12
3254.70 9
3254.83 6
3254.96 4
3255.09 4
3255.22 4
3255.35 5
3255.49 6
3255.62 6
3255.75 5
3255.88 3
3256.01 0
3256.14 0
3256.27 0
3256.40 0
3256.53 0
3256.66 0
3256.79 0
3256.92 0
3257.06 3
3257.19 6
3257.32 8
3257.45 9
3257.58 9
3257.71 8
3257.84 6
3257.97 5
3258.10 4
3258.23 4
3258.36 6
3258.50 8
3258.63 11
3258.76 15
3258.89 19
3259.02 23
3259.15 27
3259.28 32
3259.41 37
3259.54 42
3259.67 47
3259.80 52
3259.94 55
3260.07 58
3260.20 60
3260.33 60
3260.46 61
3260.59 61
3260.72 62
3260.85 64
3260.98 65
3261.11 66
3261.24 68
3261.38 69
3261.51 70
3261.64 70
3261.77 70
3261.90 69
3262.03 67
3262.16 63
3262.29 59
3262.42 53
3262.55 47
3262.68 41
3262.82 35
3262.95 30
3263.08 27
3263.21 24
3263.34 22
3263.47 22
3263.60 21
3263.73 22
3263.86 23
3263.99 24
3264.13 27
3264.26 30
3264.39 34
3264.52 40
3264.65 46
3264.78 53
3264.91 59
3265.04 64
3265.17 68
3265.30 69
3265.44 68
3265.57 66
3265.70 63
3265.83 61
3265.96 60
3266.09 60
3266.22 61
3266.35 63
3266.48 64
3266.61 65
3266.75 66
3266.88 65
3267.01 64
3267.14 63
3267.27 61
3267.40 59
3267.53 58
3267.66 57
3267.79 57
3267.93 59
3268.06 61
3268.19 64
3268.32 67
3268.45 70
3268.58 71
3268.71 72
3268.84 70
3268.97 68
3269.10 65
3269.24 62
3269.37 60
3269.50 58
3269.63 56
3269.76 55
3269.89 53
3270.02 51
3270.15 48
3270.28 43
3270.42 38
3270.55 32
3270.68 27
3270.81 22
3270.94 18
3271.07 14
3271.20 11
3271.33 8
3271.46 6
3271.60 4
3271.73 2
3271.86 1
3271.99 2
3272.12 5
3272.25 9
3272.38 14
3272.51 19
3272.65 23
3272.78 27
3272.91 30
3273.04 33
3273.17 35
3273.30 36
3273.43 37
3273.56 37
3273.69 35
3273.83 33
3273.96 30
3274.09 27
3274.22 24
3274.35 21
3274.48 18
3274.61 17
3274.74 16
3274.88 15
3275.01 15
3275.14 16
3275.27 15
3275.40 13
3275.53 10
3275.66 6
3275.79 1
3275.93 0
3276.06 0
3276.19 0
3276.32 0
3276.45 4
3276.58 11
3276.71 18
3276.84 23
3276.97 26
3277.11 26
3277.24 25
3277.37 24
3277.50 23
3277.63 24
3277.76 25
3277.89 26
3278.02 28
3278.16 29
3278.29 29
3278.42 29
3278.55 30
3278.68 31
3278.81 31
3278.94 32
3279.08 32
3279.21 31
3279.34 29
3279.47 26
3279.60 23
3279.73 21
3279.86 20
3279.99 20
3280.13 20
3280.26 20
3280.39 20
3280.52 20
3280.65 21
3280.78 22
3280.91 23
3281.04 25
3281.18 28
3281.31 31
3281.44 34
3281.57 37
3281.70 39
3281.83 41
3281.96 43
3282.10 44
3282.23 44
3282.36 45
3282.49 45
3282.62 46
3282.75 45
3282.88 45
3283.02 44
3283.15 42
3283.28 41
3283.41 40
3283.54 40
3283.67 40
3283.80 42
3283.93 43
3284.07 44
3284.20 43
3284.33 41
3284.46 38
3284.59 34
3284.72 31
3284.85 29
3284.99 29
3285.12 30
3285.25 32
3285.38 35
3285.51 38
3285.64 40
3285.77 41
3285.91 40
3286.04 39
3286.17 37
3286.30 35
3286.43 34
3286.56 33
3286.69 33
3286.83 34
3286.96 36
3287.09 38
3287.22 40
3287.35 41
3287.48 42
3287.61 42
3287.75 41
3287.88 39
3288.01 37
3288.14 36
3288.27 35
3288.40 35
3288.53 36
3288.67 37
3288.80 37
3288.93 38
3289.06 38
3289.19 38
3289.32 39
3289.46 41
3289.59 44
3289.72 49
3289.85 55
3289.98 61
3290.11 67
3290.24 72
3290.38 76
3290.51 79
3290.64 80
3290.77 80
3290.90 79
3291.03 78
3291.16 77
3291.30 76
3291.43 75
3291.56 74
3291.69 73
3291.82 72
3291.95 70
3292.09 68
3292.22 66
3292.35 64
3292.48 63
3292.61 61
3292.74 59
3292.88 57
3293.01 55
3293.14 52
3293.27 48
3293.40 45
3293.53 41
3293.66 38
3293.80 35
3293.93 32
3294.06 28
3294.19 24
3294.32 20
3294.45 15
3294.59 12
3294.72 11
3294.85 13
3294.98 16
3295.11 22
3295.24 28
3295.38 34
3295.51 38
3295.64 40
3295.77 40
3295.90 38
3296.03 35
3296.16 31
3296.30 28
3296.43 24
3296.56 21
3296.69 17
3296.82 14
3296.95 10
3297.09 6
3297.22 3
3297.35 1
3297.48 1
3297.61 2
3297.74 5
3297.88 10
3298.01 15
3298.14 20
3298.27 23
3298.40 24
3298.53 24
3298.67 21
3298.80 17
3298.93 13
3299.06 9
3299.19 7
3299.32 6
3299.46 6
3299.59 7
3299.72 8
3299.85 8
3299.98 6
3300.12 3
3300.25 1
3300.38 0
3300.51 0
3300.64 0
3300.77 0
3300.91 0
3301.04 0
3301.17 0
3301.30 0
3301.43 1
3301.56 3
3301.70 5
3301.83 6
3301.96 8
3302.09 10
3302.22 12
3302.35 15
3302.49 17
3302.62 20
3302.75 22
3302.88 23
3303.01 23
3303.15 21
3303.28 18
3303.41 15
3303.54 11
3303.67 9
3303.80 8
3303.94 8
3304.07 10
3304.20 12
3304.33 15
3304.46 17
3304.59 17
3304.73 17
3304.86 15
3304.99 12
3305.12 8
3305.25 4
3305.39 1
3305.52 0
3305.65 0
3305.78 0
3305.91 2
3306.04 8
3306.18 14
3306.31 22
3306.44 29
3306.57 36
3306.70 42
3306.84 46
3306.97 50
3307.10 52
3307.23 54
3307.36 56
3307.49 57
3307.63 58
3307.76 57
3307.89 55
3308.02 51
3308.15 46
3308.29 39
3308.42 33
3308.55 28
3308.68 25
3308.81 25
3308.95 26
3309.08 29
3309.21 31
3309.34 32
3309.47 32
3309.60 30
3309.74 27
3309.87 23
3310.00 19
3310.13 15
3310.26 11
3310.40 8
3310.53 6
3310.66 5
3310.79 5
3310.92 7
3311.06 9
3311.19 12
3311.32 14
3311.45 14
3311.58 12
3311.72 10
3311.85 7
3311.98 5
3312.11 5
3312.24 8
3312.38 13
3312.51 20
3312.64 28
3312.77 36
3312.90 43
3313.04 47
3313.17 48
3313.30 46
3313.43 41
3313.56 34
3313.70 27
3313.83 20
3313.96 14
3314.09 9
3314.22 5
3314.36 2
3314.49 0
3314.62 0
3314.75 0
3314.88 0
3315.02 0
3315.15 0
3315.28 0
3315.41 0
3315.54 0
3315.68 1
3315.81 6
3315.94 11
3316.07 17
3316.20 22
3316.34 28
3316.47 33
3316.60 38
3316.73 42
3316.86 45
3317.00 48
3317.13 50
3317.26 51
3317.39 52
3317.52 51
3317.66 51
3317.79 50
3317.92 49
3318.05 49
3318.18 49
3318.32 50
3318.45 52
3318.58 54
3318.71 55
3318.84 56
3318.98 55
3319.11 54
3319.24 51
3319.37 48
3319.50 46
3319.64 44
3319.77 44
3319.90 45
3320.03 47
3320.17 50
3320.30 53
3320.43 55
3320.56 58
3320.69 59
3320.83 61
3320.96 63
3321.09 65
3321.22 67
3321.35 68
3321.49 69
3321.62 70
3321.75 70
3321.88 70
3322.02 71
3322.15 72
3322.28 75
3322.41 77
3322.54 80
3322.68 81
3322.81 81
3322.94 79
3323.07 76
3323.20 73
3323.34 70
3323.47 67
3323.60 64
3323.73 62
3323.87 60
3324.00 58
3324.13 55
3324.26 53
3324.39 51
3324.53 50
3324.66 49
3324.79 48
3324.92 48
3325.06 48
3325.19 47
3325.32 45
3325.45 43
3325.58 41
3325.72 37
3325.85 34
3325.98 32
3326.11 31
3326.25 30
3326.38 32
3326.51 34
3326.64 37
3326.77 40
3326.91 44
3327.04 48
3327.17 53
3327.30 58
3327.44 64
3327.57 70
3327.70 77
3327.83 83
3327.96 89
3328.10 94
3328.23 97
3328.36 99
3328.49 99
3328.63 98
3328.76 95
3328.89 92
3329.02 88
3329.15 85
3329.29 83
3329.42 83
3329.55 84
3329.68 86
3329.82 88
3329.95 90
3330.08 90
3330.21 91
3330.35 91
3330.48 91
3330.61 92
3330.74 94
3330.87 97
3331.01 101
3331.14 104
3331.27 106
3331.40 107
3331.54 106
3331.67 104
3331.80 100
3331.93 95
3332.07 89
3332.20 83
3332.33 76
3332.46 68
3332.60 61
3332.73 55
3332.86 50
3332.99 48
3333.12 47
3333.26 49
3333.39 51
3333.52 53
3333.65 56
3333.79 58
3333.92 60
3334.05 62
3334.18 65
3334.32 69
3334.45 73
3334.58 77
3334.71 80
3334.85 82
3334.98 82
3335.11 81
3335.24 79
3335.38 77
3335.51 74
3335.64 72
3335.77 70
3335.90 68
3336.04 68
3336.17 67
3336.30 67
3336.43 67
3336.57 66
3336.70 65
3336.83 62
3336.96 60
3337.10 57
3337.23 54
3337.36 53
3337.49 53
3337.63 55
3337.76 58
3337.89 62
3338.02 66
3338.16 69
3338.29 70
3338.42 70
3338.55 69
3338.69 66
3338.82 64
3338.95 62
3339.08 61
3339.22 60
3339.35 61
3339.48 62
3339.61 64
3339.75 64
3339.88 65
3340.01 64
3340.14 63
3340.28 61
3340.41 59
3340.54 58
3340.67 56
3340.81 55
3340.94 55
3341.07 55
3341.20 54
3341.34 54
3341.47 53
3341.60 52
3341.73 51
3341.87 51
3342.00 51
3342.13 51
3342.26 51
3342.40 50
3342.53 49
3342.66 45
3342.79 41
3342.93 35
3343.06 28
3343.19 22
3343.32 17
3343.46 14
3343.59 13
3343.72 14
3343.85 18
3343.99 23
3344.12 29
3344.25 35
3344.39 41
3344.52 46
3344.65 49
3344.78 51
3344.92 52
3345.05 52
3345.18 51
3345.31 51
3345.45 50
3345.58 48
3345.71 45
3345.84 41
3345.98 36
3346.11 30
3346.24 24
3346.37 17
3346.51 12
3346.64 8
3346.77 5
3346.90 4
3347.04 4
3347.17 5
3347.30 6
3347.44 7
3347.57 7
3347.70 8
3347.83 8
3347.97 8
3348.10 8
3348.23 10
3348.36 12
3348.50 15
3348.63 19
3348.76 23
3348.89 27
3349.03 29
3349.16 31
3349.29 30
3349.43 29
3349.56 28
3349.69 27
3349.82 26
3349.96 27
3350.09 28
3350.22 29
3350.35 30
3350.49 32
3350.62 34
3350.75 37
3350.89 41
3351.02 46
3351.15 51
3351.28 54
3351.42 56
3351.55 56
3351.68 54
3351.81 49
3351.95 44
3352.08 38
3352.21 33
3352.35 28
3352.48 25
3352.61 23
3352.74 22
3352.88 21
3353.01 20
3353.14 19
3353.27 19
3353.41 21
3353.54 23
3353.67 26
3353.81 29
3353.94 33
3354.07 37
3354.20 40
3354.34 43
3354.47 45
3354.60 46
3354.74 48
3354.87 49
3355.00 50
3355.13 50
3355.27 49
3355.40 48
3355.53 46
3355.66 42
3355.80 37
3355.93 31
3356.06 24
3356.20 16
3356.33 7
3356.46 0
3356.59 0
3356.73 0
3356.86 0
3356.99 0
3357.13 0
3357.26 0
3357.39 0
3357.52 2
3357.66 7
3357.79 11
3357.92 13
3358.06 15
3358.19 15
3358.32 16
3358.45 16
3358.59 16
3358.72 16
3358.85 16
3358.99 16
3359.12 16
3359.25 16
3359.38 16
3359.52 17
3359.65 17
3359.78 17
3359.92 17
3360.05 17
3360.18 17
3360.32 18
3360.45 19
3360.58 22
3360.71 24
3360.85 27
3360.98 30
3361.11 32
3361.25 33
3361.38 35
3361.51 36
3361.64 39
3361.78 42
3361.91 47
3362.04 51
3362.18 55
3362.31 57
3362.44 57
3362.57 56
3362.71 54
3362.84 52
3362.97 50
3363.11 48
3363.24 47
3363.37 46
3363.51 47
3363.64 49
3363.77 51
3363.90 54
3364.04 57
3364.17 58
3364.30 59
3364.44 57
3364.57 54
3364.70 49
3364.84 45
3364.97 41
3365.10 38
3365.23 37
3365.37 36
3365.50 35
3365.63 34
3365.77 33
3365.90 32
3366.03 29
3366.17 27
3366.30 26
3366.43 25
3366.56 26
3366.70 27
3366.83 29
3366.96 31
3367.10 33
3367.23 33
3367.36 33
3367.50 31
3367.63 29
3367.76 26
3367.89 23
3368.03 21
3368.16 19
3368.29 18
3368.43 17
3368.56 16
3368.69 16
3368.83 15
3368.96 13
3369.09 11
3369.23 9
3369.36 6
3369.49 3
3369.62 0
3369.76 0
3369.89 0
3370.02 0
3370.16 0
3370.29 0
3370.42 0
3370.56 0
3370.69 1
3370.82 4
3370.96 7
3371.09 8
3371.22 9
3371.36 10
3371.49 11
3371.62 14
3371.75 18
3371.89 23
3372.02 29
3372.15 35
3372.29 39
3372.42 41
3372.55 41
3372.69 39
3372.82 36
3372.95 31
3373.09 27
3373.22 23
3373.35 19
3373.49 16
3373.62 13
3373.75 9
3373.89 6
3374.02 4
3374.15 2
3374.28 2
3374.42 3
3374.55 6
3374.68 10
3374.82 13
3374.95 16
3375.08 18
3375.22 20
3375.35 22
3375.48 25
3375.62 29
3375.75 33
3375.88 38
3376.02 41
3376.15 42
3376.28 40
3376.42 37
3376.55 32
3376.68 26
3376.82 21
3376.95 17
3377.08 15
3377.22 14
3377.35 13
3377.48 14
3377.61 15
3377.75 16
3377.88 18
3378.01 21
3378.15 24
3378.28 28
3378.41 32
3378.55 35
3378.68 37
3378.81 38
3378.95 39
3379.08 37
3379.21 36
3379.35 33
3379.48 31
3379.61 29
3379.75 28
3379.88 27
3380.01 27
3380.15 27
3380.28 27
3380.41 28
3380.55 28
3380.68 28
3380.81 29
3380.95 30
3381.08 31
3381.21 33
3381.35 34
3381.48 36
3381.61 39
3381.75 40
3381.88 42
3382.01 44
3382.15 44
3382.28 44
3382.41 42
3382.55 39
3382.68 34
3382.81 29
3382.95 23
3383.08 17
3383.21 12
3383.35 7
3383.48 5
3383.61 3
3383.75 3
3383.88 4
3384.01 5
3384.15 7
3384.28 10
3384.41 14
3384.55 18
3384.68 23
3384.81 28
3384.95 32
3385.08 36
3385.21 39
3385.35 40
3385.48 39
3385.61 37
3385.75 33
3385.88 28
3386.01 23
3386.15 19
3386.28 17
3386.42 16
3386.55 17
3386.68 19
3386.82 20
3386.95 21
3387.08 21
3387.22 20
3387.35 17
3387.48 13
3387.62 10
3387.75 7
3387.88 5
3388.02 4
3388.15 5
3388.28 7
3388.42 9
3388.55 12
3388.68 14
3388.82 14
3388.95 14
3389.08 13
3389.22 11
3389.35 9
3389.48 7
3389.62 6
3389.75 7
3389.88 9
3390.02 12
3390.15 16
3390.29 21
3390.42 24
3390.55 26
3390.69 26
3390.82 25
3390.95 22
3391.09 19
3391.22 16
3391.35 14
3391.49 13
3391.62 12
3391.75 12
3391.89 12
3392.02 13
3392.15 15
3392.29 18
3392.42 23
3392.56 28
3392.69 33
3392.82 37
3392.96 40
3393.09 41
3393.22 40
3393.36 37
3393.49 33
3393.62 28
3393.76 24
3393.89 19
3394.02 16
3394.16 12
3394.29 8
3394.43 4
3394.56 1
3394.69 0
3394.83 0
3394.96 0
3395.09 1
3395.23 5
3395.36 10
3395.49 14
3395.63 17
3395.76 19
3395.89 20
3396.03 20
3396.16 20
3396.30 20
3396.43 22
3396.56 25
3396.70 28
3396.83 31
3396.96 34
3397.10 34
3397.23 33
3397.36 31
3397.50 29
3397.63 27
3397.77 26
3397.90 26
3398.03 27
3398.17 29
3398.30 32
3398.43 34
3398.57 36
3398.70 36
3398.83 35
3398.97 33
3399.10 30
3399.24 26
3399.37 22
3399.50 18
3399.64 15
3399.77 12
3399.90 10
3400.04 9
3400.17 10
3400.31 13
3400.44 17
3400.57 22
3400.71 27
3400.84 31
3400.97 35
3401.11 39
3401.24 42
3401.37 46
3401.51 50
3401.64 54
3401.78 57
3401.91 60
3402.04 61
3402.18 60
3402.31 57
3402.44 54
3402.58 50
3402.71 45
3402.85 42
3402.98 39
3403.11 38
3403.25 38
3403.38 39
3403.51 41
3403.65 44
3403.78 47
3403.92 49
3404.05 49
3404.18 47
3404.32 43
3404.45 38
3404.58 33
3404.72 28
3404.85 25
3404.99 24
3405.12 25
3405.25 27
3405.39 31
3405.52 36
3405.65 41
3405.79 45
3405.92 48
3406.06 50
3406.19 51
3406.32 51
3406.46 50
3406.59 48
3406.73 46
3406.86 44
3406.99 41
3407.13 39
3407.26 38
3407.39 38
3407.53 39
3407.66 41
3407.80 43
3407.93 45
3408.06 47
3408.20 49
3408.33 50
3408.47 51
3408.60 54
3408.73 57
3408.87 62
3409.00 69
3409.13 76
3409.27 84
3409.40 91
3409.54 96
3409.67 98
3409.80 98
3409.94 94
3410.07 89
3410.21 81
3410.34 73
3410.47 65
3410.61 58
3410.74 52
3410.88 47
3411.01 43
3411.14 39
3411.28 35
3411.41 32
3411.54 30
3411.68 28
3411.81 27
3411.95 27
3412.08 28
3412.21 28
3412.35 29
3412.48 30
3412.62 31
3412.75 31
3412.88 31
3413.02 30
3413.15 29
3413.29 27
3413.42 25
3413.55 21
3413.69 17
3413.82 14
3413.96 10
3414.09 8
3414.22 6
3414.36 6
3414.49 6
3414.63 8
3414.76 9
3414.89 10
3415.03 10
3415.16 9
3415.30 6
3415.43 2
3415.56 0
3415.70 0
3415.83 0
3415.97 0
3416.10 0
3416.23 0
3416.37 0
3416.50 2
3416.64 6
3416.77 8
3416.90 9
3417.04 9
3417.17 8
3417.31 7
3417.44 8
3417.57 9
3417.71 13
3417.84 16
3417.98 20
3418.11 23
3418.24 24
3418.38 23
3418.51 21
3418.65 18
3418.78 15
3418.91 12
3419.05 10
3419.18 9
3419.32 8
3419.45 9
3419.58 10
3419.72 12
3419.85 14
3419.99 16
3420.12 17
3420.25 17
3420.39 16
3420.52 15
3420.66 13
3420.79 10
3420.93 8
3421.06 5
3421.19 2
3421.33 0
3421.46 0
3421.60 0
3421.73 0
3421.86 0
3422.00 0
3422.13 0
3422.27 0
3422.40 4
3422.53 12
3422.67 21
3422.80 30
3422.94 38
3423.07 45
3423.21 49
3423.34 52
3423.47 52
3423.61 52
3423.74 51
3423.88 51
3424.01 52
3424.14 54
3424.28 57
3424.41 59
3424.55 60
3424.68 59
3424.82 57
3424.95 53
3425.08 49
3425.22 44
3425.35 40
3425.49 38
3425.62 38
3425.75 40
3425.89 43
3426.02 48
3426.16 54
3426.29 59
3426.43 62
3426.56 63
3426.69 61
3426.83 56
3426.96 48
3427.10 39
3427.23 29
3427.37 19
3427.50 10
3427.63 3
3427.77 0
3427.90 0
3428.04 0
3428.17 0
3428.30 3
3428.44 5
3428.57 7
3428.71 8
3428.84 9
3428.98 9
3429.11 8
3429.24 6
3429.38 3
3429.51 0
3429.65 0
3429.78 0
3429.92 0
3430.05 0
3430.18 2
3430.32 6
3430.45 10
3430.59 13
3430.72 15
3430.86 16
3430.99 15
3431.12 13
3431.26 11
3431.39 10
3431.53 9
3431.66 9
3431.80 11
3431.93 15
3432.06 19
3432.20 25
3432.33 31
3432.47 36
3432.60 41
3432.74 44
3432.87 47
3433.00 49
3433.14 51
3433.27 54
3433.41 58
3433.54 61
3433.68 65
3433.81 68
3433.95 69
3434.08 69
3434.21 66
3434.35 61
3434.48 55
3434.62 48
3434.75 42
3434.89 38
3435.02 36
3435.15 38
3435.29 43
3435.42 51
3435.56 60
3435.69 69
3435.83 77
3435.96 83
3436.10 86
3436.23 86
3436.36 85
3436.50 82
3436.63 78
3436.77 75
3436.90 71
3437.04 68
3437.17 65
3437.30 63
3437.44 62
3437.57 62
3437.71 63
3437.84 65
3437.98 69
3438.11 73
3438.25 76
3438.38 78
3438.51 78
3438.65 76
3438.78 73
3438.92 68
3439.05 63
3439.19 58
3439.32 54
3439.46 51
3439.59 49
3439.72 48
3439.86 48
3439.99 48
3440.13 47
3440.26 46
3440.40 45
3440.53 43
3440.67 41
3440.80 39
3440.94 38
3441.07 40
3441.20 42
3441.34 46
3441.47 51
3441.61 55
3441.74 58
3441.88 58
3442.01 57
3442.15 55
3442.28 52
3442.41 50
3442.55 49
3442.68 49
3442.82 51
3442.95 53
3443.09 55
3443.22 56
3443.36 57
3443.49 56
3443.63 56
3443.76 54
3443.89 53
3444.03 51
3444.16 48
3444.30 46
3444.43 43
3444.57 40
3444.70 38
3444.84 36
3444.97 34
3445.11 33
3445.24 31
3445.37 29
3445.51 28
3445.64 26
3445.78 25
3445.91 24
3446.05 23
3446.18 22
3446.32 21
3446.45 19
3446.59 17
3446.72 15
3446.86 13
3446.99 12
3447.12 11
3447.26 12
3447.39 13
3447.53 16
3447.66 19
3447.80 22
3447.93 24
3448.07 26
3448.20 28
3448.34 29
3448.47 29
3448.61 29
3448.74 29
3448.87 29
3449.01 29
3449.14 29
3449.28 29
3449.41 28
3449.55 26
3449.68 25
3449.82 22
3449.95 20
3450.09 18
3450.22 16
3450.36 13
3450.49 11
3450.63 9
3450.76 8
3450.89 7
3451.03 7
3451.16 8
3451.30 10
3451.43 12
3451.57 13
3451.70 14
3451.84 15
3451.97 15
3452.11 16
3452.24 17
3452.38 18
3452.51 20
3452.65 21
3452.78 22
3452.92 21
3453.05 19
3453.18 16
3453.32 12
3453.45 8
3453.59 4
3453.72 2
3453.86 1
3453.99 2
3454.13 4
3454.26 8
3454.40 11
3454.53 13
3454.67 15
3454.80 15
3454.94 14
3455.07 11
3455.21 8
3455.34 4
3455.48 0
3455.61 0
3455.75 0
3455.88 0
3456.01 0
3456.15 0
3456.28 0
3456.42 3
3456.55 7
3456.69 11
3456.82 15
3456.96 18
3457.09 22
3457.23 26
3457.36 29
3457.50 32
3457.63 34
3457.77 34
3457.90 31
3458.04 26
3458.17 20
3458.31 12
3458.44 5
3458.58 0
3458.71 0
3458.85 0
3458.98 0
3459.12 0
3459.25 0
3459.39 2
3459.52 3
3459.65 3
3459.79 2
3459.92 1
3460.06 0
3460.19 0
3460.33 1
3460.46 5
3460.60 9
3460.73 14
3460.87 20
3461.00 26
3461.14 31
3461.27 35
3461.41 39
3461.54 41
3461.68 42
3461.81 42
3461.95 42
3462.08 42
3462.22 42
3462.35 43
3462.49 43
3462.62 44
3462.76 43
3462.89 41
3463.03 39
3463.16 35
3463.30 32
3463.43 31
3463.57 33
3463.70 37
3463.84 43
3463.97 50
3464.11 58
3464.24 64
3464.38 68
3464.51 69
3464.65 68
3464.78 64
3464.92 58
3465.05 51
3465.19 44
3465.32 38
3465.46 32
3465.59 26
3465.73 22
3465.86 18
3466.00 16
3466.13 14
3466.27 13
3466.40 12
3466.54 11
3466.67 10
3466.81 9
3466.94 8
3467.08 6
3467.21 5
3467.35 5
3467.48 6
3467.62 8
3467.75 10
3467.89 14
3468.02 19
3468.16 24
3468.29 29
3468.43 34
3468.56 37
3468.70 40
3468.83 42
3468.97 43
3469.10 45
3469.24 47
3469.37 50
3469.51 53
3469.64 56
3469.78 59
3469.91 60
3470.05 60
3470.18 57
3470.32 52
3470.45 46
3470.59 39
3470.72 33
3470.86 27
3470.99 24
3471.13 24
3471.26 26
3471.40 29
3471.53 33
3471.67 37
3471.80 40
3471.94 42
3472.07 43
3472.21 42
3472.34 41
3472.48 40
3472.61 40
3472.75 39
3472.88 40
3473.02 42
3473.15 44
3473.29 47
3473.42 50
3473.56 52
3473.69 53
3473.83 53
3473.96 51
3474.10 48
3474.23 44
3474.37 41
3474.51 38
3474.64 37
3474.78 38
3474.91 39
3475.05 41
3475.18 42
3475.32 44
3475.45 46
3475.59 47
3475.72 48
3475.86 50
3475.99 52
3476.13 55
3476.26 59
3476.40 63
3476.53 67
3476.67 71
3476.80 75
3476.94 77
3477.07 78
3477.21 78
3477.34 75
3477.48 70
3477.61 64
3477.75 58
3477.88 52
3478.02 47
3478.15 45
3478.29 44
3478.43 46
3478.56 50
3478.70 53
3478.83 56
3478.97 58
3479.10 58
3479.24 56
3479.37 55
3479.51 54
3479.64 53
3479.78 52
3479.91 51
3480.05 49
3480.18 46
3480.32 42
3480.45 38
3480.59 34
3480.72 32
3480.86 31
3481.00 32
3481.13 34
3481.27 37
3481.40 41
3481.54 44
3481.67 47
3481.81 49
3481.94 50
3482.08 50
3482.21 49
3482.35 48
3482.48 46
3482.62 45
3482.75 43
3482.89 42
3483.02 41
3483.16 41
3483.30 42
3483.43 43
3483.57 44
3483.70 46
3483.84 46
3483.97 47
3484.11 46
3484.24 44
3484.38 41
3484.51 37
3484.65 33
3484.78 30
3484.92 28
3485.05 27
3485.19 27
3485.33 28
3485.46 31
3485.60 34
3485.73 39
3485.87 43
3486.00 48
3486.14 53
3486.27 57
3486.41 59
3486.54 60
3486.68 60
3486.81 60
3486.95 58
3487.08 57
3487.22 56
3487.36 55
3487.49 54
3487.63 53
3487.76 51
3487.90 49
3488.03 48
3488.17 48
3488.30 49
3488.44 51
3488.57 54
3488.71 58
3488.85 62
3488.98 65
3489.12 68
3489.25 69
3489.39 70
3489.52 70
3489.66 69
3489.79 67
3489.93 64
3490.06 61
3490.20 56
3490.34 51
3490.47 46
3490.61 42
3490.74 38
3490.88 35
3491.01 33
3491.15 31
3491.28 31
3491.42 31
3491.55 32
3491.69 33
3491.83 35
3491.96 36
3492.10 38
3492.23 40
3492.37 42
3492.50 43
3492.64 44
3492.77 45
3492.91 46
3493.04 47
3493.18 48
3493.32 48
3493.45 48
3493.59 46
3493.72 44
3493.86 41
3493.99 39
3494.13 37
3494.26 36
3494.40 37
3494.54 40
3494.67 44
3494.81 49
3494.94 53
3495.08 56
3495.21 58
3495.35 59
3495.48 58
3495.62 57
3495.76 55
3495.89 53
3496.03 52
3496.16 51
3496.30 51
3496.43 50
3496.57 49
3496.70 48
3496.84 46
3496.98 43
3497.11 39
3497.25 34
3497.38 29
3497.52 26
3497.65 24
3497.79 23
3497.92 24
3498.06 26
3498.20 29
3498.33 31
3498.47 33
3498.60 33
3498.74 33
3498.87 32
3499.01 31
3499.15 32
3499.28 33
3499.42 35
3499.55 38
3499.69 40
3499.82 42
3499.96 43
3500.09 42
3500.23 40
3500.37 38
3500.50 35
3500.64 32
3500.77 30
3500.91 27
3501.04 25
3501.18 22
3501.32 20
3501.45 17
3501.59 16
3501.72 15
3501.86 16
3501.99 20
3502.13 26
3502.27 33
3502.40 42
3502.54 50
3502.67 57
3502.81 63
3502.94 66
3503.08 67
3503.22 66
3503.35 64
3503.49 61
3503.62 58
3503.76 55
3503.89 52
3504.03 49
3504.16 46
3504.30 43
3504.44 39
3504.57 35
3504.71 31
3504.84 26
3504.98 20
3505.12 14
3505.25 8
3505.39 2
3505.52 0
3505.66 0
3505.79 0
3505.93 0
3506.07 0
3506.20 0
3506.34 0
3506.47 0
3506.61 2
3506.74 6
3506.88 10
3507.02 12
3507.15 14
3507.29 15
3507.42 16
3507.56 17
3507.69 19
3507.83 22
3507.97 27
3508.10 33
3508.24 38
3508.37 42
3508.51 44
3508.65 42
3508.78 38
3508.92 31
3509.05 24
3509.19 17
3509.32 12
3509.46 10
3509.60 9
3509.73 11
3509.87 14
3510.00 17
3510.14 21
3510.28 24
3510.41 25
3510.55 26
3510.68 26
3510.82 26
3510.95 25
3511.09 23
3511.23 22
3511.36 20
3511.50 19
3511.63 19
3511.77 18
3511.91 19
3512.04 19
3512.18 20
3512.31 21
3512.45 22
3512.58 23
3512.72 25
3512.86 27
3512.99 29
3513.13 31
3513.26 32
3513.40 32
3513.54 31
3513.67 29
3513.81 27
3513.94 25
3514.08 24
3514.22 25
3514.35 28
3514.49 33
3514.62 40
3514.76 46
3514.90 52
3515.03 57
3515.17 59
3515.30 60
3515.44 58
3515.57 56
3515.71 52
3515.85 49
3515.98 47
3516.12 45
3516.25 45
3516.39 45
3516.53 47
3516.66 49
3516.80 52
3516.93 54
3517.07 57
3517.21 60
3517.34 62
3517.48 65
3517.61 67
3517.75 70
3517.89 71
3518.02 72
3518.16 71
3518.29 69
3518.43 66
3518.57 62
3518.70 58
3518.84 53
3518.97 48
3519.11 44
3519.25 39
3519.38 36
3519.52 34
3519.65 32
3519.79 32
3519.93 33
3520.06 34
3520.20 36
3520.33 39
3520.47 42
3520.61 47
3520.74 53
3520.88 59
3521.01 67
3521.15 75
3521.29 82
3521.42 88
3521.56 92
3521.69 93
3521.83 92
3521.97 89
3522.10 86
3522.24 83
3522.38 80
3522.51 80
3522.65 82
3522.78 86
3522.92 93
3523.06 100
3523.19 107
3523.33 113
3523.46 117
3523.60 119
3523.74 120
3523.87 118
3524.01 116
3524.14 113
3524.28 110
3524.42 107
3524.55 104
3524.69 102
3524.83 101
3524.96 100
3525.10 100
3525.23 100
3525.37 101
3525.51 102
3525.64 104
3525.78 105
3525.91 105
3526.05 104
3526.19 103
3526.32 101
3526.46 99
3526.59 98
3526.73 97
3526.87 97
3527.00 97
3527.14 97
3527.28 97
3527.41 95
3527.55 93
3527.68 90
3527.82 87
3527.96 84
3528.09 81
3528.23 79
3528.37 78
3528.50 78
3528.64 78
3528.77 79
3528.91 80
3529.05 81
3529.18 81
3529.32 80
3529.45 79
3529.59 77
3529.73 75
3529.86 73
3530.00 71
3530.14 70
3530.27 70
3530.41 72
3530.54 76
3530.68 81
3530.82 87
3530.95 94
3531.09 100
3531.23 105
3531.36 109
3531.50 111
3531.63 112
3531.77 110
3531.91 108
3532.04 104
3532.18 100
3532.32 97
3532.45 93
3532.59 90
3532.72 87
3532.86 84
3533.00 82
3533.13 80
3533.27 78
3533.41 77
3533.54 76
3533.68 75
3533.81 75
3533.95 75
3534.09 75
3534.22 74
3534.36 72
3534.50 70
3534.63 66
3534.77 63
3534.91 60
3535.04 59
3535.18 58
3535.31 59
3535.45 60
3535.59 62
3535.72 64
3535.86 64
3536.00 63
3536.13 61
3536.27 58
3536.40 53
3536.54 48
3536.68 43
3536.81 39
3536.95 36
3537.09 35
3537.22 36
3537.36 38
3537.50 40
3537.63 43
3537.77 45
3537.90 47
3538.04 47
3538.18 47
3538.31 47
3538.45 47
3538.59 48
3538.72 49
3538.86 51
3539.00 53
3539.13 55
3539.27 56
3539.41 57
3539.54 57
3539.68 56
3539.81 54
3539.95 52
3540.09 50
3540.22 48
3540.36 46
3540.50 46
3540.63 46
3540.77 47
3540.91 49
3541.04 51
3541.18 52
3541.31 54
3541.45 54
3541.59 55
3541.72 56
3541.86 58
3542.00 59
3542.13 60
3542.27 61
3542.41 60
3542.54 58
3542.68 53
3542.82 47
3542.95 39
3543.09 30
3543.23 23
3543.36 18
3543.50 16
3543.63 19
3543.77 25
3543.91 35
3544.04 48
3544.18 60
3544.32 71
3544.45 80
3544.59 86
3544.73 88
3544.86 89
3545.00 88
3545.14 88
3545.27 87
3545.41 86
3545.55 85
3545.68 82
3545.82 78
3545.96 73
3546.09 67
3546.23 61
3546.37 56
3546.50 51
3546.64 47
3546.77 44
3546.91 41
3547.05 37
3547.18 34
3547.32 31
3547.46 29
3547.59 29
3547.73 29
3547.87 30
3548.00 32
3548.14 34
3548.28 37
3548.41 39
3548.55 40
3548.69 41
3548.82 41
3548.96 41
3549.10 39
3549.23 36
3549.37 32
3549.51 28
3549.64 25
3549.78 22
3549.92 21
3550.05 23
3550.19 27
3550.33 34
3550.46 42
3550.60 52
3550.74 62
3550.87 70
3551.01 76
3551.15 78
3551.28 76
3551.42 71
3551.56 64
3551.69 56
3551.83 48
3551.97 43
3552.10 41
3552.24 41
3552.38 44
3552.51 47
3552.65 50
3552.79 52
3552.92 52
3553.06 50
3553.20 48
3553.33 46
3553.47 45
3553.61 46
3553.74 50
3553.88 56
3554.02 63
3554.15 71
3554.29 78
3554.43 84
3554.56 88
3554.70 90
3554.84 91
3554.97 91
3555.11 90
3555.25 89
3555.38 88
3555.52 88
3555.66 87
3555.79 86
3555.93 84
3556.07 82
3556.20 81
3556.34 81
3556.48 82
3556.61 85
3556.75 90
3556.89 95
3557.02 99
3557.16 102
3557.30 103
3557.43 103
3557.57 101
3557.71 100
3557.84 98
3557.98 96
3558.12 94
3558.25 92
3558.39 90
3558.53 86
3558.66 83
3558.80 79
3558.94 74
3559.07 70
3559.21 66
3559.35 62
3559.48 58
3559.62 54
3559.76 51
3559.90 48
3560.03 46
3560.17 45
3560.31 45
3560.44 45
3560.58 46
3560.72 46
3560.85 47
3560.99 48
3561.13 50
3561.26 52
3561.40 56
3561.54 60
3561.67 64
3561.81 67
3561.95 70
3562.08 71
3562.22 70
3562.36 69
3562.49 67
3562.63 65
3562.77 63
3562.91 62
3563.04 61
3563.18 60
3563.32 60
3563.45 60
3563.59 60
3563.73 60
3563.86 60
3564.00 61
3564.14 61
3564.27 61
3564.41 61
3564.55 61
3564.68 59
3564.82 58
3564.96 57
3565.10 56
3565.23 55
3565.37 54
3565.51 52
3565.64 50
3565.78 47
3565.92 43
3566.05 39
3566.19 35
3566.33 32
3566.46 31
3566.60 31
3566.74 32
3566.88 34
3567.01 34
3567.15 34
3567.29 31
3567.42 28
3567.56 25
3567.70 22
3567.83 21
3567.97 21
3568.11 23
3568.24 26
3568.38 28
3568.52 29
3568.66 28
3568.79 25
3568.93 22
3569.07 18
3569.20 14
3569.34 12
3569.48 10
3569.61 9
3569.75 9
3569.89 8
3570.03 8
3570.16 8
3570.30 9
3570.44 10
3570.57 11
3570.71 13
3570.85 15
3570.98 16
3571.12 16
3571.26 15
3571.40 14
3571.53 11
3571.67 9
3571.81 7
3571.94 6
3572.08 5
3572.22 4
3572.35 3
3572.49 3
3572.63 1
3572.77 0
3572.90 0
3573.04 0
3573.18 0
3573.31 0
3573.45 0
3573.59 0
3573.72 0
3573.86 2
3574.00 6
3574.14 9
3574.27 12
3574.41 14
3574.55 15
3574.68 15
3574.82 13
3574.96 11
3575.10 9
3575.23 7
3575.37 7
3575.51 8
3575.64 10
3575.78 14
3575.92 19
3576.06 24
3576.19 28
3576.33 32
3576.47 35
3576.60 36
3576.74 37
3576.88 36
3577.02 34
3577.15 32
3577.29 31
3577.43 30
3577.56 29
3577.70 29
3577.84 30
3577.98 32
3578.11 34
3578.25 36
3578.39 39
3578.52 42
3578.66 46
3578.80 51
3578.94 56
3579.07 62
3579.21 68
3579.35 73
3579.48 75
3579.62 76
3579.76 75
3579.90 71
3580.03 66
3580.17 59
3580.31 52
3580.44 46
3580.58 41
3580.72 36
3580.86 33
3580.99 30
3581.13 28
3581.27 27
3581.40 26
3581.54 24
3581.68 24
3581.82 23
3581.95 23
3582.09 24
3582.23 25
3582.37 26
3582.50 28
3582.64 30
3582.78 32
3582.91 32
3583.05 32
3583.19 31
3583.33 30
3583.46 29
3583.60 28
3583.74 28
3583.87 29
3584.01 29
3584.15 30
3584.29 29
3584.42 28
3584.56 26
3584.70 23
3584.84 21
3584.97 19
3585.11 20
3585.25 23
3585.38 28
3585.52 36
3585.66 44
3585.80 51
3585.93 58
3586.07 62
3586.21 63
3586.35 63
3586.48 61
3586.62 59
3586.76 56
3586.90 54
3587.03 53
3587.17 51
3587.31 48
3587.44 45
3587.58 42
3587.72 37
3587.86 33
3587.99 30
3588.13 28
3588.27 26
3588.41 26
3588.54 27
3588.68 28
3588.82 30
3588.96 33
3589.09 36
3589.23 39
3589.37 41
3589.50 44
3589.64 45
3589.78 45
3589.92 45
3590.05 44
3590.19 43
3590.33 43
3590.47 44
3590.60 46
3590.74 48
3590.88 50
3591.02 51
3591.15 51
3591.29 50
3591.43 48
3591.57 46
3591.70 45
3591.84 46
3591.98 48
3592.11 51
3592.25 55
3592.39 57
3592.53 58
3592.66 58
3592.80 55
3592.94 50
3593.08 44
3593.21 39
3593.35 33
3593.49 30
3593.63 27
3593.76 26
3593.90 27
3594.04 29
3594.18 32
3594.31 36
3594.45 41
3594.59 47
3594.73 53
3594.86 59
3595.00 66
3595.14 72
3595.28 75
3595.41 77
3595.55 76
3595.69 73
3595.83 68
3595.96 63
3596.10 57
3596.24 51
3596.38 46
3596.51 41
3596.65 37
3596.79 32
3596.93 29
3597.06 26
3597.20 26
3597.34 27
3597.48 31
3597.61 36
3597.75 43
3597.89 49
3598.03 53
3598.16 57
3598.30 59
3598.44 60
3598.58 60
3598.71 59
3598.85 59
3598.99 59
3599.13 58
3599.26 57
3599.40 56
3599.54 54
3599.68 52
3599.81 49
3599.95 46
3600.09 42
3600.23 38
3600.36 34
3600.50 30
3600.64 27
3600.78 24
3600.91 21
3601.05 20
3601.19 19
3601.33 18
3601.47 19
3601.60 20
3601.74 22
3601.88 25
3602.02 28
3602.15 31
3602.29 33
3602.43 35
3602.57 36
3602.70 36
3602.84 36
3602.98 36
3603.12 36
3603.25 36
3603.39 35
3603.53 35
3603.67 35
3603.80 35
3603.94 35
3604.08 36
3604.22 38
3604.36 41
3604.49 44
3604.63 47
3604.77 49
3604.91 50
3605.04 50
3605.18 48
3605.32 46
3605.46 42
3605.59 39
3605.73 37
3605.87 35
3606.01 34
3606.14 36
3606.28 38
3606.42 42
3606.56 47
3606.70 50
3606.83 52
3606.97 52
3607.11 49
3607.25 43
3607.38 36
3607.52 29
3607.66 22
3607.80 18
3607.94 14
3608.07 13
3608.21 13
3608.35 14
3608.49 16
3608.62 18
3608.76 21
3608.90 24
3609.04 29
3609.17 34
3609.31 40
3609.45 44
3609.59 46
3609.73 46
3609.86 44
3610.00 40
3610.14 36
3610.28 32
3610.41 29
3610.55 28
3610.69 30
3610.83 34
3610.97 38
3611.10 43
3611.24 47
3611.38 49
3611.52 50
3611.65 49
3611.79 47
3611.93 44
3612.07 41
3612.21 37
3612.34 33
3612.48 29
3612.62 24
3612.76 21
3612.89 18
3613.03 18
3613.17 20
3613.31 24
3613.45 30
3613.58 35
3613.72 38
3613.86 39
3614.00 37
3614.13 33
3614.27 27
3614.41 21
3614.55 15
3614.69 11
3614.82 9
3614.96 8
3615.10 8
3615.24 10
3615.38 14
3615.51 18
3615.65 22
3615.79 27
3615.93 31
3616.06 33
3616.20 35
3616.34 34
3616.48 32
3616.62 29
3616.75 25
3616.89 22
3617.03 20
3617.17 20
3617.31 21
3617.44 23
3617.58 26
3617.72 29
3617.86 32
3618.00 33
3618.13 33
3618.27 32
3618.41 30
3618.55 28
3618.68 26
3618.82 25
3618.96 25
3619.10 25
3619.24 27
3619.37 29
3619.51 31
3619.65 32
3619.79 33
3619.93 34
3620.06 33
3620.20 32
3620.34 31
3620.48 29
3620.62 28
3620.75 27
3620.89 27
3621.03 28
3621.17 29
3621.31 30
3621.44 31
3621.58 31
3621.72 30
3621.86 28
3622.00 25
3622.13 23
3622.27 22
3622.41 22
3622.55 24
3622.69 27
3622.82 31
3622.96 34
3623.10 37
3623.24 39
3623.38 41
3623.51 42
3623.65 43
3623.79 44
3623.93 46
3624.07 48
3624.20 49
3624.34 51
3624.48 53
3624.62 55
3624.76 57
3624.89 60
3625.03 62
3625.17 64
3625.31 64
3625.45 63
3625.58 61
3625.72 57
3625.86 52
3626.00 47
3626.14 44
3626.27 42
3626.41 43
3626.55 45
3626.69 48
3626.83 52
3626.97 55
3627.10 58
3627.24 60
3627.38 62
3627.52 63
3627.66 64
3627.79 64
3627.93 65
3628.07 66
3628.21 66
3628.35 65
3628.48 63
3628.62 60
3628.76 56
3628.90 51
3629.04 46
3629.17 41
3629.31 37
3629.45 35
3629.59 35
3629.73 37
3629.87 40
3630.00 45
3630.14 49
3630.28 52
3630.42 54
3630.56 54
3630.69 53
3630.83 51
3630.97 48
3631.11 47
3631.25 46
3631.38 46
3631.52 47
3631.66 47
3631.80 47
3631.94 46
3632.08 42
3632.21 38
3632.35 32
3632.49 26
3632.63 21
3632.77 18
3632.90 17
3633.04 18
3633.18 20
3633.32 24
3633.46 29
3633.60 34
3633.73 39
3633.87 43
3634.01 48
3634.15 51
3634.29 55
3634.43 58
3634.56 60
3634.70 62
3634.84 63
3634.98 64
3635.12 65
3635.25 66
3635.39 65
3635.53 64
3635.67 61
3635.81 58
3635.95 54
3636.08 49
3636.22 45
3636.36 41
3636.50 40
3636.64 41
3636.78 43
3636.91 47
3637.05 52
3637.19 56
3637.33 59
3637.47 61
3637.61 61
3637.74 60
3637.88 57
3638.02 54
3638.16 51
3638.30 47
3638.43 43
3638.57 39
3638.71 36
3638.85 33
3638.99 31
3639.13 31
3639.26 31
3639.40 32
3639.54 34
3639.68 36
3639.82 37
3639.96 40
3640.09 42
3640.23 46
3640.37 50
3640.51 54
3640.65 59
3640.79 64
3640.92 68
3641.06 72
3641.20 75
3641.34 77
3641.48 79
3641.62 80
3641.75 81
3641.89 81
3642.03 79
3642.17 76
3642.31 72
3642.45 67
3642.58 62
3642.72 57
3642.86 53
3643.00 50
3643.14 48
3643.28 47
3643.42 44
3643.55 42
3643.69 38
3643.83 35
3643.97 33
3644.11 33
3644.25 36
3644.38 40
3644.52 46
3644.66 53
3644.80 59
3644.94 63
3645.08 64
3645.21 63
3645.35 60
3645.49 55
3645.63 49
3645.77 44
3645.91 40
3646.05 38
3646.18 37
3646.32 39
3646.46 41
3646.60 44
3646.74 47
3646.88 48
3647.01 48
3647.15 47
3647.29 47
3647.43 47
3647.57 48
3647.71 50
3647.85 53
3647.98 57
3648.12 61
3648.26 64
3648.40 67
3648.54 69
3648.68 70
3648.81 70
3648.95 69
3649.09 67
3649.23 66
3649.37 66
3649.51 68
3649.65 70
3649.78 72
3649.92 73
3650.06 74
3650.20 72
3650.34 70
3650.48 66
3650.62 63
3650.75 60
3650.89 59
3651.03 58
3651.17 59
3651.31 59
3651.45 59
3651.58 58
3651.72 55
3651.86 51
3652.00 47
3652.14 42
3652.28 39
3652.42 36
3652.55 33
3652.69 31
3652.83 29
3652.97 28
3653.11 28
3653.25 28
3653.39 29
3653.52 31
3653.66 33
3653.80 36
3653.94 38
3654.08 40
3654.22 42
3654.36 44
3654.50 45
3654.63 47
3654.77 49
3654.91 49
3655.05 49
3655.19 48
3655.33 45
3655.47 42
3655.60 39
3655.74 37
3655.88 37
3656.02 38
3656.16 40
3656.30 42
3656.44 43
3656.57 42
3656.71 39
3656.85 35
3656.99 31
3657.13 27
3657.27 24
3657.41 23
3657.54 23
3657.68 24
3657.82 26
3657.96 27
3658.10 27
3658.24 27
3658.38 27
3658.52 26
3658.65 26
3658.79 26
3658.93 28
3659.07 30
3659.21 34
3659.35 39
3659.49 44
3659.63 49
3659.76 53
3659.90 56
3660.04 57
3660.18 57
3660.32 55
3660.46 52
3660.60 49
3660.73 46
3660.87 44
3661.01 42
3661.15 41
3661.29 39
3661.43 37
3661.57 35
3661.71 33
3661.84 31
3661.98 32
3662.12 35
3662.26 41
3662.40 50
3662.54 60
3662.68 71
3662.82 79
3662.95 85
3663.09 88
3663.23 87
3663.37 84
3663.51 79
3663.65 74
3663.79 69
3663.93 64
3664.06 60
3664.20 57
3664.34 54
3664.48 51
3664.62 49
3664.76 48
3664.90 48
3665.04 48
3665.18 49
3665.31 51
3665.45 52
3665.59 54
3665.73 55
3665.87 55
3666.01 55
3666.15 53
3666.29 52
3666.42 50
3666.56 49
3666.70 49
3666.84 51
3666.98 53
3667.12 54
3667.26 55
3667.40 53
3667.54 50
3667.67 44
3667.81 37
3667.95 30
3668.09 25
3668.23 21
3668.37 19
3668.51 19
3668.65 21
3668.79 24
3668.92 27
3669.06 29
3669.20 31
3669.34 31
3669.48 31
3669.62 30
3669.76 30
3669.90 29
3670.04 28
3670.17 27
3670.31 25
3670.45 22
3670.59 19
3670.73 15
3670.87 12
3671.01 8
3671.15 6
3671.29 4
3671.42 2
3671.56 1
3671.70 0
3671.84 0
3671.98 0
3672.12 0
3672.26 0
3672.40 0
3672.54 0
3672.67 0
3672.81 4
3672.95 12
3673.09 20
3673.23 28
3673.37 33
3673.51 36
3673.65 36
3673.79 32
3673.93 27
3674.06 20
3674.20 14
3674.34 8
3674.48 4
3674.62 1
3674.76 1
3674.90 1
3675.04 2
3675.18 4
3675.32 5
3675.45 6
3675.59 7
3675.73 8
3675.87 10
3676.01 13
3676.15 16
3676.29 18
3676.43 20
3676.57 22
3676.71 22
3676.84 23
3676.98 24
3677.12 26
3677.26 29
3677.40 33
3677.54 37
3677.68 41
3677.82 44
3677.96 45
3678.10 45
3678.23 44
3678.37 41
3678.51 38
3678.65 35
3678.79 32
3678.93 30
3679.07 27
3679.21 24
3679.35 20
3679.49 17
3679.63 14
3679.76 12
3679.90 10
3680.04 9
3680.18 9
3680.32 10
3680.46 10
3680.60 11
3680.74 11
3680.88 10
3681.02 9
3681.16 6
3681.29 4
3681.43 1
3681.57 0
3681.71 0
3681.85 0
3681.99 0
3682.13 0
3682.27 0
3682.41 0
3682.55 0
3682.69 2
3682.82 5
3682.96 10
3683.10 15
3683.24 21
3683.38 27
3683.52 33
3683.66 38
3683.80 41
3683.94 43
3684.08 44
3684.22 43
3684.36 43
3684.49 43
3684.63 43
3684.77 44
3684.91 45
3685.05 45
3685.19 44
3685.33 41
3685.47 36
3685.61 31
3685.75 26
3685.89 22
3686.03 20
3686.16 19
3686.30 19
3686.44 20
3686.58 22
3686.72 23
3686.86 23
3687.00 23
3687.14 22
3687.28 20
3687.42 19
3687.56 16
3687.70 13
3687.84 10
3687.97 8
3688.11 6
3688.25 5
3688.39 6
3688.53 8
3688.67 11
3688.81 16
3688.95 20
3689.09 22
3689.23 23
3689.37 22
3689.51 19
3689.65 15
3689.79 10
3689.92 6
3690.06 4
3690.20 3
3690.34 6
3690.48 11
3690.62 18
3690.76 26
3690.90 34
3691.04 42
3691.18 48
3691.32 53
3691.46 55
3691.60 57
3691.74 57
3691.87 56
3692.01 55
3692.15 53
3692.29 52
3692.43 51
3692.57 50
3692.71 51
3692.85 51
3692.99 52
3693.13 53
3693.27 54
3693.41 56
3693.55 58
3693.69 61
3693.83 66
3693.96 72
3694.10 79
3694.24 86
3694.38 92
3694.52 96
3694.66 98
3694.80 97
3694.94 95
3695.08 91
3695.22 86
3695.36 81
3695.50 75
3695.64 69
3695.78 63
3695.92 57
3696.05 51
3696.19 47
3696.33 44
3696.47 43
3696.61 43
3696.75 44
3696.89 45
3697.03 46
3697.17 45
3697.31 43
3697.45 39
3697.59 36
3697.73 33
3697.87 30
3698.01 28
3698.15 26
3698.29 24
3698.42 20
3698.56 15
3698.70 10
3698.84 5
3698.98 1
3699.12 0
3699.26 0
3699.40 2
3699.54 6
3699.68 12
3699.82 17
3699.96 20
3700.10 21
3700.24 20
3700.38 17
3700.52 13
3700.66 9
3700.80 5
3700.94 3
3701.07 2
3701.21 3
3701.35 4
3701.49 5
3701.63 6
3701.77 7
3701.91 7
3702.05 8
3702.19 8
3702.33 10
3702.47 12
3702.61 14
3702.75 16
3702.89 18
3703.03 20
3703.17 21
3703.31 22
3703.45 23
3703.59 24
3703.73 26
3703.86 28
3704.00 30
3704.14 33
3704.28 35
3704.42 37
3704.56 39
3704.70 41
3704.84 42
3704.98 43
3705.12 43
3705.26 42
3705.40 41
3705.54 40
3705.68 39
3705.82 39
3705.96 40
3706.10 41
3706.24 42
3706.38 43
3706.52 44
3706.66 43
3706.80 42
3706.94 40
3707.07 37
3707.21 35
3707.35 33
3707.49 30
3707.63 28
3707.77 26
3707.91 25
3708.05 26
3708.19 27
3708.33 30
3708.47 34
3708.61 38
3708.75 41
3708.89 45
3709.03 47
3709.17 48
3709.31 49
3709.45 49
3709.59 48
3709.73 46
3709.87 45
3710.01 44
3710.15 44
3710.29 44
3710.43 46
3710.57 48
3710.71 51
3710.85 53
3710.98 56
3711.12 57
3711.26 59
3711.40 60
3711.54 61
3711.68 61
3711.82 61
3711.96 60
3712.10 58
3712.24 54
3712.38 51
3712.52 47
3712.66 44
3712.80 42
3712.94 41
3713.08 41
3713.22 43
3713.36 45
3713.50 46
3713.64 48
3713.78 48
3713.92 47
3714.06 45
3714.20 43
3714.34 40
3714.48 39
3714.62 38
3714.76 40
3714.90 42
3715.04 47
3715.18 53
3715.32 61
3715.46 68
3715.60 75
3715.74 80
3715.87 83
3716.01 84
3716.15 82
3716.29 79
3716.43 74
3716.57 69
3716.71 64
3716.85 60
3716.99 57
3717.13 54
3717.27 53
3717.41 51
3717.55 50
3717.69 49
3717.83 48
3717.97 46
3718.11 45
3718.25 43
3718.39 43
3718.53 44
3718.67 47
3718.81 50
3718.95 55
3719.09 61
3719.23 66
3719.37 71
3719.51 75
3719.65 78
3719.79 80
3719.93 83
3720.07 86
3720.21 89
3720.35 93
3720.49 97
3720.63 101
3720.77 104
3720.91 106
3721.05 107
3721.19 107
3721.33 105
3721.47 103
3721.61 100
3721.75 98
3721.89 95
3722.03 93
3722.17 91
3722.31 89
3722.45 87
3722.59 86
3722.73 84
3722.87 83
3723.01 82
3723.15 80
3723.29 78
3723.43 75
3723.57 70
3723.71 65
3723.85 59
3723.99 51
3724.13 44
3724.27 37
3724.41 30
3724.55 24
3724.69 20
3724.82 18
3724.96 17
3725.10 18
3725.24 21
3725.38 25
3725.52 28
3725.66 32
3725.80 34
3725.94 34
3726.08 33
3726.22 32
3726.36 30
3726.50 28
3726.64 27
3726.78 27
3726.92 29
3727.06 33
3727.20 37
3727.34 42
3727.48 47
3727.62 52
3727.76 56
3727.90 58
3728.04 60
3728.18 61
3728.32 61
3728.46 61
3728.60 60
3728.74 58
3728.88 57
3729.02 55
3729.16 53
3729.30 51
3729.44 50
3729.58 50
3729.72 50
3729.86 51
3730.00 53
3730.14 55
3730.28 57
3730.42 59
3730.56 61
3730.70 62
3730.84 62
3730.98 62
3731.12 61
3731.26 60
3731.40 59
3731.54 59
3731.68 59
3731.82 59
3731.96 58
3732.10 55
3732.25 52
3732.39 46
3732.53 40
3732.67 34
3732.81 29
3732.95 26
3733.09 25
3733.23 26
3733.37 30
3733.51 34
3733.65 40
3733.79 46
3733.93 53
3734.07 59
3734.21 65
3734.35 70
3734.49 73
3734.63 74
3734.77 74
3734.91 72
3735.05 68
3735.19 66
3735.33 63
3735.47 62
3735.61 62
3735.75 62
3735.89 62
3736.03 63
3736.17 63
3736.31 64
3736.45 65
3736.59 66
3736.73 68
3736.87 69
3737.01 69
3737.15 68
3737.29 67
3737.43 64
3737.57 61
3737.71 58
3737.85 54
3737.99 52
3738.13 49
3738.27 48
3738.41 48
3738.55 49
3738.69 51
3738.83 53
3738.97 54
3739.11 55
3739.25 53
3739.39 50
3739.53 45
3739.67 40
3739.81 33
3739.95 28
3740.09 24
3740.23 21
3740.37 19
3740.51 19
3740.65 19
3740.79 18
3740.93 18
3741.07 16
3741.21 14
3741.36 11
3741.50 8
3741.64 4
3741.78 1
3741.92 0
3742.06 0
3742.20 0
3742.34 0
3742.48 0
3742.62 0
3742.76 0
3742.90 0
3743.04 0
3743.18 3
3743.32 8
3743.46 13
3743.60 18
3743.74 22
3743.88 24
3744.02 26
3744.16 27
3744.30 27
3744.44 27
3744.58 25
3744.72 24
3744.86 21
3745.00 19
3745.14 17
3745.28 16
3745.42 15
3745.56 17
3745.70 20
3745.84 24
3745.98 29
3746.12 32
3746.27 35
3746.41 36
3746.55 36
3746.69 35
3746.83 35
3746.97 37
3747.11 39
3747.25 43
3747.39 47
3747.53 50
3747.67 53
3747.81 55
3747.95 56
3748.09 58
3748.23 59
3748.37 62
3748.51 65
3748.65 68
3748.79 70
3748.93 71
3749.07 71
3749.21 70
3749.35 68
3749.49 66
3749.63 63
3749.77 62
3749.91 60
3750.06 60
3750.20 60
3750.34 60
3750.48 60
3750.62 61
3750.76 62
3750.90 64
3751.04 66
3751.18 69
3751.32 71
3751.46 74
3751.60 76
3751.74 77
3751.88 78
3752.02 77
3752.16 75
3752.30 70
3752.44 65
3752.58 58
3752.72 51
3752.86 45
3753.00 40
3753.14 37
3753.29 34
3753.43 32
3753.57 30
3753.71 28
3753.85 25
3753.99 21
3754.13 18
3754.27 15
3754.41 12
3754.55 11
3754.69 10
3754.83 10
3754.97 10
3755.11 10
3755.25 11
3755.39 13
3755.53 15
3755.67 19
3755.81 24
3755.95 28
3756.09 32
3756.24 34
3756.38 35
3756.52 32
3756.66 28
3756.80 23
3756.94 18
3757.08 15
3757.22 13
3757.36 14
3757.50 16
3757.64 20
3757.78 24
3757.92 27
3758.06 29
3758.20 29
3758.34 28
3758.48 26
3758.62 24
3758.77 21
3758.91 20
3759.05 19
3759.19 19
3759.33 20
3759.47 21
3759.61 23
3759.75 25
3759.89 26
3760.03 27
3760.17 26
3760.31 26
3760.45 24
3760.59 22
3760.73 20
3760.87 19
3761.01 18
3761.16 18
3761.30 18
3761.44 18
3761.58 18
3761.72 17
3761.86 16
3762.00 15
3762.14 14
3762.28 15
3762.42 16
3762.56 18
3762.70 21
3762.84 23
3762.98 25
3763.12 25
3763.26 25
3763.41 24
3763.55 22
3763.69 21
3763.83 21
3763.97 20
3764.11 20
3764.25 20
3764.39 19
3764.53 19
3764.67 19
3764.81 19
3764.95 21
3765.09 23
3765.23 25
3765.37 28
3765.52 31
3765.66 34
3765.80 36
3765.94 37
3766.08 38
3766.22 37
3766.36 36
3766.50 34
3766.64 32
3766.78 31
3766.92 31
3767.06 32
3767.20 33
3767.34 35
3767.49 36
3767.63 36
3767.77 35
3767.91 33
3768.05 29
3768.19 25
3768.33 21
3768.47 16
3768.61 13
3768.75 9
3768.89 7
3769.03 4
3769.17 3
3769.32 2
3769.46 2
3769.60 2
3769.74 3
3769.88 4
3770.02 6
3770.16 9
3770.30 13
3770.44 17
3770.58 22
3770.72 26
3770.86 28
3771.00 30
3771.15 30
3771.29 28
3771.43 26
3771.57 22
3771.71 19
3771.85 15
3771.99 12
3772.13 10
3772.27 7
3772.41 6
3772.55 5
3772.69 5
3772.84 5
3772.98 6
3773.12 7
3773.26 9
3773.40 12
3773.54 14
3773.68 16
3773.82 18
3773.96 19
3774.10 19
3774.24 18
3774.38 16
3774.53 14
3774.67 12
3774.81 10
3774.95 9
3775.09 9
3775.23 10
3775.37 13
3775.51 17
3775.65 21
3775.79 25
3775.93 28
3776.07 30
3776.22 31
3776.36 30
3776.50 28
3776.64 26
3776.78 24
3776.92 24
3777.06 24
3777.20 27
3777.34 30
3777.48 35
3777.62 39
3777.77 44
3777.91 48
3778.05 51
3778.19 54
3778.33 57
3778.47 58
3778.61 59
3778.75 59
3778.89 58
3779.03 55
3779.18 52
3779.32 50
3779.46 48
3779.60 48
3779.74 49
3779.88 52
3780.02 54
3780.16 56
3780.30 58
3780.44 58
3780.58 56
3780.73 53
3780.87 49
3781.01 43
3781.15 37
3781.29 30
3781.43 22
3781.57 14
3781.71 6
3781.85 0
3781.99 0
3782.14 0
3782.28 0
3782.42 0
3782.56 0
3782.70 0
3782.84 0
3782.98 0
3783.12 5
3783.26 11
3783.40 16
3783.55 21
3783.69 25
3783.83 27
3783.97 29
3784.11 29
3784.25 28
3784.39 27
3784.53 25
3784.67 24
3784.82 24
3784.96 26
3785.10 29
3785.24 33
3785.38 38
3785.52 43
3785.66 48
3785.80 51
3785.94 51
3786.08 50
3786.23 48
3786.37 45
3786.51 42
3786.65 40
3786.79 40
3786.93 41
3787.07 44
3787.21 47
3787.35 49
3787.50 51
3787.64 51
3787.78 50
3787.92 47
3788.06 44
3788.20 41
3788.34 37
3788.48 34
3788.62 32
3788.77 30
3788.91 30
3789.05 31
3789.19 33
3789.33 37
3789.47 42
3789.61 46
3789.75 50
3789.89 52
3790.04 51
3790.18 48
3790.32 42
3790.46 35
3790.60 28
3790.74 21
3790.88 15
3791.02 11
3791.17 8
3791.31 8
3791.45 9
3791.59 12
3791.73 16
3791.87 19
3792.01 23
3792.15 25
3792.29 26
3792.44 26
3792.58 27
3792.72 27
3792.86 29
3793.00 33
3793.14 38
3793.28 44
3793.42 51
3793.57 58
3793.71 64
3793.85 70
3793.99 75
3794.13 80
3794.27 83
3794.41 84
3794.55 84
3794.70 83
3794.84 81
3794.98 77
3795.12 73
3795.26 69
3795.40 65
3795.54 61
3795.68 59
3795.83 58
3795.97 58
3796.11 60
3796.25 64
3796.39 68
3796.53 72
3796.67 77
3796.81 80
3796.96 82
3797.10 83
3797.24 83
3797.38 82
3797.52 81
3797.66 80
3797.80 78
3797.94 75
3798.09 73
3798.23 70
3798.37 67
3798.51 63
3798.65 60
3798.79 56
3798.93 53
3799.08 50
3799.22 48
3799.36 47
3799.50 47
3799.64 48
3799.78 50
3799.92 54
3800.06 57
3800.21 61
3800.35 65
3800.49 67
3800.63 69
3800.77 69
3800.91 67
3801.05 63
3801.20 59
3801.34 54
3801.48 50
3801.62 48
3801.76 46
3801.90 47
3802.04 48
3802.18 50
3802.33 53
3802.47 57
3802.61 62
3802.75 69
3802.89 76
3803.03 86
3803.17 95
3803.32 105
3803.46 114
3803.60 122
3803.74 130
3803.88 139
3804.02 150
3804.16 161
3804.31 173
3804.45 186
3804.59 198
3804.73 208
3804.87 217
3805.01 225
3805.15 233
3805.30 243
3805.44 255
3805.58 270
3805.72 286
3805.86 302
3806.00 317
3806.14 328
3806.29 334
3806.43 337
3806.57 337
3806.71 335
3806.85 332
3806.99 331
3807.13 330
3807.28 329
3807.42 328
3807.56 324
3807.70 318
3807.84 309
3807.98 298
3808.12 286
3808.27 273
3808.41 261
3808.55 250
3808.69 240
3808.83 231
3808.97 222
3809.12 215
3809.26 209
3809.40 203
3809.54 199
3809.68 195
3809.82 191
3809.96 187
3810.11 183
3810.25 178
3810.39 172
3810.53 167
3810.67 161
3810.81 156
3810.96 151
3811.10 146
3811.24 141
3811.38 136
3811.52 132
3811.66 128
3811.80 125
3811.95 122
3812.09 119
3812.23 116
3812.37 114
3812.51 112
3812.65 111
3812.80 111
3812.94 111
3813.08 113
3813.22 115
3813.36 117
3813.50 118
3813.64 118
3813.79 116
3813.93 112
3814.07 106
3814.21 100
3814.35 93
3814.49 88
3814.64 85
3814.78 84
3814.92 85
3815.06 87
3815.20 90
3815.34 94
3815.49 95
3815.63 95
3815.77 93
3815.91 89
3816.05 84
3816.19 78
3816.34 71
3816.48 65
3816.62 60
3816.76 55
3816.90 51
3817.04 47
3817.19 43
3817.33 39
3817.47 35
3817.61 31
3817.75 27
3817.89 24
3818.04 21
3818.18 18
3818.32 16
3818.46 14
3818.60 13
3818.74 12
3818.89 11
3819.03 11
3819.17 12
3819.31 14
3819.45 17
3819.59 21
3819.74 26
3819.88 32
3820.02 38
3820.16 43
3820.30 49
3820.44 53
3820.59 56
3820.73 57
3820.87 57
3821.01 55
3821.15 51
3821.29 45
3821.44 39
3821.58 32
3821.72 25
3821.86 18
3822.00 14
3822.15 12
3822.29 13
3822.43 16
3822.57 21
3822.71 25
3822.85 29
3823.00 32
3823.14 33
3823.28 31
3823.42 29
3823.56 27
3823.70 24
3823.85 23
3823.99 23
3824.13 24
3824.27 26
3824.41 29
3824.56 32
3824.70 35
3824.84 38
3824.98 42
3825.12 46
3825.26 49
3825.41 52
3825.55 54
3825.69 55
3825.83 55
3825.97 53
3826.12 50
3826.26 46
3826.40 42
3826.54 38
3826.68 35
3826.82 32
3826.97 31
3827.11 31
3827.25 31
3827.39 32
3827.53 32
3827.68 33
3827.82 34
3827.96 34
3828.10 34
3828.24 35
3828.38 35
3828.53 37
3828.67 38
3828.81 39
3828.95 39
3829.09 39
3829.24 37
3829.38 35
3829.52 33
3829.66 30
3829.80 27
3829.95 25
3830.09 23
3830.23 23
3830.37 23
3830.51 25
3830.65 29
3830.80 34
3830.94 40
3831.08 47
3831.22 54
3831.36 60
3831.51 64
3831.65 67
3831.79 67
3831.93 66
3832.07 62
3832.22 56
3832.36 51
3832.50 45
3832.64 40
3832.78 36
3832.93 33
3833.07 31
3833.21 30
3833.35 28
3833.49 27
3833.64 26
3833.78 26
3833.92 25
3834.06 26
3834.20 26
3834.35 27
3834.49 29
3834.63 31
3834.77 33
3834.91 34
3835.06 36
3835.20 36
3835.34 35
3835.48 33
3835.62 30
3835.76 26
3835.91 23
3836.05 21
3836.19 20
3836.33 20
3836.48 22
3836.62 25
3836.76 28
3836.90 31
3837.04 33
3837.19 35
3837.33 36
3837.47 36
3837.61 35
3837.75 34
3837.90 32
3838.04 31
3838.18 29
3838.32 28
3838.46 26
3838.61 25
3838.75 24
3838.89 25
3839.03 27
3839.17 31
3839.32 36
3839.46 41
3839.60 47
3839.74 51
3839.88 52
3840.03 52
3840.17 50
3840.31 46
3840.45 44
3840.59 42
3840.74 41
3840.88 43
3841.02 45
3841.16 47
3841.31 48
3841.45 49
3841.59 48
3841.73 45
3841.87 42
3842.02 38
3842.16 35
3842.30 32
3842.44 29
3842.58 27
3842.73 27
3842.87 27
3843.01 28
3843.15 29
3843.29 30
3843.44 31
3843.58 31
3843.72 29
3843.86 27
3844.01 23
3844.15 20
3844.29 17
3844.43 15
3844.57 13
3844.72 11
3844.86 9
3845.00 7
3845.14 4
3845.28 1
3845.43 0
3845.57 0
3845.71 0
3845.85 0
3846.00 0
3846.14 0
3846.28 0
3846.42 0
3846.56 0
3846.71 1
3846.85 2
3846.99 3
3847.13 7
3847.28 12
3847.42 18
3847.56 26
3847.70 34
3847.84 42
3847.99 48
3848.13 52
3848.27 53
3848.41 52
3848.56 48
3848.70 43
3848.84 37
3848.98 31
3849.12 25
3849.27 21
3849.41 19
3849.55 19
3849.69 20
3849.84 24
3849.98 28
3850.12 33
3850.26 39
3850.40 43
3850.55 47
3850.69 49
3850.83 51
3850.97 51
3851.12 50
3851.26 50
3851.40 50
3851.54 50
3851.69 52
3851.83 53
3851.97 55
3852.11 56
3852.25 56
3852.40 56
3852.54 54
3852.68 52
3852.82 50
3852.97 49
3853.11 50
3853.25 52
3853.39 55
3853.54 59
3853.68 62
3853.82 64
3853.96 64
3854.10 62
3854.25 59
3854.39 55
3854.53 51
3854.67 47
3854.82 44
3854.96 42
3855.10 42
3855.24 44
3855.39 47
3855.53 51
3855.67 55
3855.81 59
3855.96 62
3856.10 64
3856.24 66
3856.38 66
3856.53 66
3856.67 64
3856.81 63
3856.95 60
3857.09 58
3857.24 55
3857.38 53
3857.52 50
3857.66 48
3857.81 47
3857.95 46
3858.09 46
3858.23 47
3858.38 49
3858.52 51
3858.66 54
3858.80 57
3858.95 60
3859.09 63
3859.23 65
3859.37 66
3859.52 66
3859.66 65
3859.80 63
3859.94 61
3860.09 58
3860.23 55
3860.37 53
3860.51 51
3860.66 50
3860.80 49
3860.94 50
3861.08 51
3861.23 52
3861.37 53
3861.51 54
3861.65 53
3861.80 51
3861.94 48
3862.08 44
3862.22 39
3862.37 34
3862.51 30
3862.65 27
3862.79 25
3862.94 24
3863.08 25
3863.22 26
3863.36 29
3863.51 31
3863.65 33
3863.79 34
3863.93 34
3864.08 34
3864.22 33
3864.36 33
3864.50 32
3864.65 32
3864.79 32
3864.93 33
3865.07 33
3865.22 33
3865.36 33
3865.50 33
3865.64 34
3865.79 34
3865.93 34
3866.07 34
3866.21 35
3866.36 37
3866.50 40
3866.64 43
3866.78 47
3866.93 50
3867.07 52
3867.21 53
3867.35 51
3867.50 48
3867.64 43
3867.78 39
3867.92 34
3868.07 31
3868.21 29
3868.35 28
3868.49 29
3868.64 29
3868.78 30
3868.92 30
3869.07 28
3869.21 26
3869.35 24
3869.49 22
3869.64 20
3869.78 18
3869.92 16
3870.06 14
3870.21 13
3870.35 11
3870.49 9
3870.63 7
3870.78 5
3870.92 5
3871.06 6
3871.20 7
3871.35 10
3871.49 14
3871.63 18
3871.78 22
3871.92 25
3872.06 28
3872.20 29
3872.35 29
3872.49 29
3872.63 27
3872.77 26
3872.92 24
3873.06 23
3873.20 22
3873.34 22
3873.49 23
3873.63 24
3873.77 26
3873.92 28
3874.06 29
3874.20 30
3874.34 29
3874.49 27
3874.63 23
3874.77 18
3874.91 13
3875.06 8
3875.20 3
3875.34 0
3875.49 0
3875.63 0
3875.77 1
3875.91 5
3876.06 10
3876.20 15
3876.34 19
3876.48 22
3876.63 24
3876.77 23
3876.91 21
3877.06 18
3877.20 14
3877.34 10
3877.48 6
3877.63 2
3877.77 0
3877.91 0
3878.06 0
3878.20 0
3878.34 0
3878.48 0
3878.63 0
3878.77 0
3878.91 0
3879.05 1
3879.20 4
3879.34 7
3879.48 11
3879.63 16
3879.77 20
3879.91 24
3880.05 26
3880.20 27
3880.34 26
3880.48 23
3880.63 20
3880.77 17
3880.91 14
3881.05 13
3881.20 14
3881.34 17
3881.48 20
3881.63 23
3881.77 26
3881.91 28
3882.05 29
3882.20 28
3882.34 27
3882.48 26
3882.63 25
3882.77 24
3882.91 23
3883.05 22
3883.20 22
3883.34 23
3883.48 24
3883.63 25
3883.77 27
3883.91 30
3884.05 33
3884.20 36
3884.34 39
3884.48 42
3884.63 44
3884.77 45
3884.91 45
3885.05 44
3885.20 42
3885.34 40
3885.48 36
3885.63 32
3885.77 27
3885.91 22
3886.05 15
3886.20 10
3886.34 5
3886.48 2
3886.63 1
3886.77 2
3886.91 4
3887.06 9
3887.20 13
3887.34 18
3887.48 21
3887.63 24
3887.77 25
3887.91 24
3888.06 23
3888.20 20
3888.34 18
3888.49 16
3888.63 15
3888.77 15
3888.91 17
3889.06 19
3889.20 22
3889.34 26
3889.49 29
3889.63 32
3889.77 35
3889.91 36
3890.06 36
3890.20 34
3890.34 31
3890.49 28
3890.63 24
3890.77 21
3890.92 19
3891.06 19
3891.20 20
3891.35 22
3891.49 26
3891.63 29
3891.77 32
3891.92 35
3892.06 37
3892.20 38
3892.35 39
3892.49 40
3892.63 41
3892.78 43
3892.92 44
3893.06 47
3893.20 48
3893.35 50
3893.49 51
3893.63 51
3893.78 50
3893.92 48
3894.06 46
3894.21 42
3894.35 39
3894.49 36
3894.64 33
3894.78 32
3894.92 31
3895.06 31
3895.21 31
3895.35 30
3895.49 30
3895.64 29
3895.78 28
3895.92 26
3896.07 24
3896.21 22
3896.35 21
3896.50 20
3896.64 20
3896.78 20
3896.93 21
3897.07 22
3897.21 24
3897.35 25
3897.50 26
3897.64 26
3897.78 26
3897.93 25
3898.07 24
3898.21 23
3898.36 21
3898.50 20
3898.64 19
3898.79 19
3898.93 19
3899.07 20
3899.22 21
3899.36 22
3899.50 23
3899.65 24
3899.79 25
3899.93 25
3900.07 25
3900.22 25
3900.36 24
3900.50 23
3900.65 23
3900.79 22
3900.93 22
3901.08 21
3901.22 21
3901.36 21
3901.51 20
3901.65 20
3901.79 20
3901.94 20
3902.08 21
3902.22 22
3902.37 24
3902.51 26
3902.65 28
3902.80 29
3902.94 31
3903.08 32
3903.23 32
3903.37 33
3903.51 33
3903.66 34
3903.80 35
3903.94 37
3904.08 40
3904.23 43
3904.37 46
3904.51 49
3904.66 51
3904.80 52
3904.94 53
3905.09 53
3905.23 54
3905.37 55
3905.52 57
3905.66 58
3905.80 60
3905.95 62
3906.09 64
3906.23 65
3906.38 68
3906.52 70
3906.66 73
3906.81 76
3906.95 80
3907.09 84
3907.24 88
3907.38 93
3907.52 98
3907.67 103
3907.81 107
3907.95 111
3908.10 113
3908.24 112
3908.38 110
3908.53 106
3908.67 102
3908.81 97
3908.96 92
3909.10 88
3909.24 84
3909.39 81
3909.53 78
3909.67 75
3909.82 73
3909.96 70
3910.10 67
3910.25 64
3910.39 62
3910.53 60
3910.68 59
3910.82 58
3910.96 59
3911.11 60
3911.25 61
3911.39 63
3911.54 66
3911.68 68
3911.82 71
3911.97 74
3912.11 76
3912.25 78
3912.40 78
3912.54 78
3912.69 77
3912.83 74
3912.97 72
3913.12 70
3913.26 67
3913.40 65
3913.55 62
3913.69 59
3913.83 56
3913.98 52
3914.12 48
3914.26 45
3914.41 43
3914.55 42
3914.69 42
3914.84 43
3914.98 45
3915.12 46
3915.27 48
3915.41 51
3915.55 55
3915.70 60
3915.84 66
3915.98 73
3916.13 79
3916.27 84
3916.41 87
3916.56 88
3916.70 86
3916.85 83
3916.99 80
3917.13 77
3917.28 74
3917.42 72
3917.56 71
3917.71 70
3917.85 69
3917.99 66
3918.14 63
3918.28 59
3918.42 54
3918.57 49
3918.71 45
3918.85 41
3919.00 38
3919.14 35
3919.29 33
3919.43 31
3919.57 30
3919.72 30
3919.86 30
3920.00 31
3920.15 31
3920.29 32
3920.43 32
3920.58 32
3920.72 33
3920.86 33
3921.01 35
3921.15 36
3921.29 38
3921.44 41
3921.58 43
3921.73 45
3921.87 46
3922.01 47
3922.16 47
3922.30 47
3922.44 47
3922.59 47
3922.73 47
3922.87 47
3923.02 47
3923.16 47
3923.31 46
3923.45 45
3923.59 43
3923.74 41
3923.88 38
3924.02 36
3924.17 33
3924.31 32
3924.45 32
3924.60 33
3924.74 36
3924.89 39
3925.03 43
3925.17 47
3925.32 49
3925.46 50
3925.60 50
3925.75 50
3925.89 48
3926.03 47
3926.18 45
3926.32 42
3926.47 39
3926.61 35
3926.75 31
3926.90 26
3927.04 21
3927.18 18
3927.33 15
3927.47 15
3927.61 16
3927.76 19
3927.90 22
3928.05 26
3928.19 28
3928.33 28
3928.48 28
3928.62 25
3928.76 22
3928.91 18
3929.05 14
3929.20 11
3929.34 9
3929.48 8
3929.63 8
3929.77 9
3929.91 9
3930.06 9
3930.20 9
3930.35 7
3930.49 5
3930.63 3
3930.78 2
3930.92 0
3931.06 0
3931.21 0
3931.35 0
3931.50 0
3931.64 0
3931.78 0
3931.93 0
3932.07 0
3932.21 4
3932.36 10
3932.50 17
3932.65 23
3932.79 28
3932.93 31
3933.08 32
3933.22 30
3933.36 27
3933.51 23
3933.65 19
3933.80 15
3933.94 12
3934.08 8
3934.23 6
3934.37 3
3934.51 0
3934.66 0
3934.80 0
3934.95 0
3935.09 0
3935.23 0
3935.38 0
3935.52 0
3935.67 5
3935.81 10
3935.95 15
3936.10 19
3936.24 21
3936.38 23
3936.53 23
3936.67 22
3936.82 22
3936.96 22
3937.10 22
3937.25 23
3937.39 23
3937.54 23
3937.68 23
3937.82 22
3937.97 23
3938.11 24
3938.26 27
3938.40 31
3938.54 35
3938.69 39
3938.83 42
3938.97 45
3939.12 46
3939.26 47
3939.41 48
3939.55 47
3939.69 47
3939.84 45
3939.98 42
3940.13 40
3940.27 37
3940.41 35
3940.56 34
3940.70 34
3940.85 36
3940.99 39
3941.13 43
3941.28 45
3941.42 47
3941.57 48
3941.71 46
3941.85 43
3942.00 38
3942.14 32
3942.28 26
3942.43 21
3942.57 18
3942.72 16
3942.86 16
3943.00 18
3943.15 20
3943.29 22
3943.44 24
3943.58 25
3943.72 26
3943.87 26
3944.01 26
3944.16 27
3944.30 27
3944.44 28
3944.59 29
3944.73 30
3944.88 30
3945.02 29
3945.16 29
3945.31 28
3945.45 27
3945.60 26
3945.74 27
3945.88 28
3946.03 31
3946.17 36
3946.32 40
3946.46 45
3946.60 49
3946.75 52
3946.89 55
3947.04 57
3947.18 59
3947.33 62
3947.47 66
3947.61 69
3947.76 73
3947.90 75
3948.05 76
3948.19 75
3948.33 72
3948.48 68
3948.62 63
3948.77 59
3948.91 55
3949.05 53
3949.20 51
3949.34 50
3949.49 49
3949.63 48
3949.77 47
3949.92 45
3950.06 44
3950.21 42
3950.35 41
3950.49 40
3950.64 41
3950.78 42
3950.93 43
3951.07 44
3951.22 45
3951.36 46
3951.50 47
3951.65 47
3951.79 47
3951.94 48
3952.08 48
3952.22 47
3952.37 47
3952.51 46
3952.66 44
3952.80 42
3952.95 41
3953.09 39
3953.23 38
3953.38 38
3953.52 39
3953.67 40
3953.81 43
3953.95 45
3954.10 48
3954.24 50
3954.39 52
3954.53 52
3954.68 50
3954.82 47
3954.96 43
3955.11 40
3955.25 37
3955.40 36
3955.54 36
3955.68 37
3955.83 38
3955.97 38
3956.12 37
3956.26 34
3956.41 31
3956.55 26
3956.69 22
3956.84 19
3956.98 17
3957.13 17
3957.27 19
3957.42 21
3957.56 23
3957.70 25
3957.85 26
3957.99 26
3958.14 25
3958.28 25
3958.42 24
3958.57 24
3958.71 24
3958.86 24
3959.00 25
3959.15 26
3959.29 28
3959.43 30
3959.58 32
3959.72 33
3959.87 33
3960.01 32
3960.16 29
3960.30 26
3960.44 22
3960.59 18
3960.73 16
3960.88 16
3961.02 17
3961.17 20
3961.31 22
3961.45 24
3961.60 25
3961.74 25
3961.89 23
3962.03 20
3962.18 17
3962.32 15
3962.47 14
3962.61 15
3962.75 17
3962.90 20
3963.04 23
3963.19 25
3963.33 26
3963.48 26
3963.62 25
3963.76 23
3963.91 23
3964.05 23
3964.20 26
3964.34 30
3964.49 35
3964.63 41
3964.77 46
3964.92 50
3965.06 52
3965.21 52
3965.35 52
3965.50 51
3965.64 49
3965.79 47
3965.93 45
3966.07 42
3966.22 39
3966.36 35
3966.51 30
3966.65 24
3966.80 19
3966.94 14
3967.08 10
3967.23 7
3967.37 5
3967.52 4
3967.66 4
3967.81 3
3967.95 3
3968.10 2
3968.24 2
3968.38 3
3968.53 6
3968.67 11
3968.82 20
3968.96 30
3969.11 42
3969.25 53
3969.40 63
3969.54 69
3969.68 71
3969.83 69
3969.97 64
3970.12 58
3970.26 50
3970.41 43
3970.55 38
3970.70 34
3970.84 32
3970.98 32
3971.13 34
3971.27 36
3971.42 39
3971.56 41
3971.71 43
3971.85 43
3972.00 43
3972.14 42
3972.29 41
3972.43 39
3972.57 38
3972.72 38
3972.86 39
3973.01 41
3973.15 44
3973.30 47
3973.44 50
3973.59 53
3973.73 55
3973.88 56
3974.02 56
3974.16 54
3974.31 52
3974.45 49
3974.60 44
3974.74 40
3974.89 37
3975.03 35
3975.18 34
3975.32 35
3975.47 37
3975.61 39
3975.75 40
3975.90 41
3976.04 40
3976.19 39
3976.33 36
3976.48 34
3976.62 31
3976.77 30
3976.91 29
3977.06 30
3977.20 30
3977.34 31
3977.49 30
3977.63 29
3977.78 26
3977.92 24
3978.07 22
3978.21 20
3978.36 20
3978.50 20
3978.65 21
3978.79 21
3978.94 21
3979.08 20
3979.22 19
3979.37 17
3979.51 16
3979.66 14
3979.80 12
3979.95 11
3980.09 10
3980.24 8
3980.38 8
3980.53 8
3980.67 9
3980.82 11
3980.96 15
3981.11 19
3981.25 22
3981.39 26
3981.54 28
3981.68 29
3981.83 30
3981.97 30
3982.12 30
3982.26 31
3982.41 33
3982.55 35
3982.70 37
3982.84 39
3982.99 42
3983.13 44
3983.28 46
3983.42 47
3983.56 47
3983.71 47
3983.85 46
3984.00 44
3984.14 41
3984.29 38
3984.43 34
3984.58 29
3984.72 25
3984.87 21
3985.01 18
3985.16 16
3985.30 14
3985.45 14
3985.59 12
3985.74 11
3985.88 9
3986.03 5
3986.17 2
3986.31 0
3986.46 0
3986.60 0
3986.75 0
3986.89 0
3987.04 0
3987.18 0
3987.33 0
3987.47 5
3987.62 11
3987.76 16
3987.91 20
3988.05 22
3988.20 23
3988.34 23
3988.49 22
3988.63 19
3988.78 17
3988.92 15
3989.07 14
3989.21 13
3989.36 13
3989.50 13
3989.65 13
3989.79 13
3989.93 12
3990.08 11
3990.22 10
3990.37 9
3990.51 9
3990.66 9
3990.80 9
3990.95 10
3991.09 12
3991.24 15
3991.38 18
3991.53 22
3991.67 26
3991.82 29
3991.96 31
3992.11 32
3992.25 30
3992.40 28
3992.54 23
3992.69 18
3992.83 13
3992.98 9
3993.12 5
3993.27 2
3993.41 1
3993.56 1
3993.70 2
3993.85 4
3993.99 7
3994.14 10
3994.28 14
3994.43 17
3994.57 19
3994.72 21
3994.86 21
3995.01 20
3995.15 18
3995.30 14
3995.44 10
3995.58 6
3995.73 2
3995.87 0
3996.02 0
3996.16 1
3996.31 4
3996.45 8
3996.60 13
3996.74 18
3996.89 22
3997.03 26
3997.18 28
3997.32 29
3997.47 29
3997.61 28
3997.76 27
3997.90 24
3998.05 22
3998.19 21
3998.34 21
3998.48 22
3998.63 24
3998.77 27
3998.92 30
3999.06 33
3999.21 36
3999.35 37
3999.50 38
3999.64 38
3999.79 38
3999.93 37
4000.08 37
4000.22 37
4000.37 38
4000.51 40
4000.66 41
4000.80 42
4000.95 42
4001.09 41
4001.24 37
4001.38 33
4001.53 28
4001.67 23
4001.82 19
4001.96 17
4002.11 15
4002.25 15
4002.40 14
4002.54 14
4002.69 12
4002.83 10
4002.98 8
4003.12 6
4003.27 4
4003.41 3
4003.56 2
4003.71 2
4003.85 3
4004.00 5
4004.14 7
4004.29 10
4004.43 14
4004.58 17
4004.72 21
4004.87 26
4005.01 30
4005.16 35
4005.30 40
4005.45 44
4005.59 47
4005.74 49
4005.88 49
4006.03 48
4006.17 46
4006.32 43
4006.46 40
4006.61 38
4006.75 36
4006.90 34
4007.04 32
4007.19 31
4007.33 29
4007.48 27
4007.62 25
4007.77 22
4007.91 19
4008.06 16
4008.20 13
4008.35 11
4008.49 10
4008.64 11
4008.78 12
4008.93 14
4009.07 16
4009.22 17
4009.37 16
4009.51 15
4009.66 14
4009.80 12
4009.95 11
4010.09 11
4010.24 12
4010.38 13
4010.53 15
4010.67 16
4010.82 18
4010.96 20
4011.11 21
4011.25 23
4011.40 25
4011.54 27
4011.69 28
4011.83 30
4011.98 30
4012.12 30
4012.27 28
4012.41 26
4012.56 22
4012.70 19
4012.85 15
4013.00 12
4013.14 9
4013.29 7
4013.43 7
4013.58 6
4013.72 7
4013.87 7
4014.01 7
4014.16 8
4014.30 8
4014.45 8
4014.59 9
4014.74 10
4014.88 11
4015.03 12
4015.17 14
4015.32 17
4015.46 20
4015.61 25
4015.76 30
4015.90 36
4016.05 43
4016.19 51
4016.34 59
4016.48 66
4016.63 72
4016.77 76
4016.92 79
4017.06 79
4017.21 79
4017.35 78
4017.50 77
4017.64 76
4017.79 75
4017.94 75
4018.08 74
4018.23 72
4018.37 69
4018.52 67
4018.66 64
4018.81 61
4018.95 58
4019.10 56
4019.24 54
4019.39 52
4019.53 51
4019.68 51
4019.82 52
4019.97 54
4020.12 57
4020.26 60
4020.41 64
4020.55 67
4020.70 69
4020.84 71
4020.99 73
4021.13 74
4021.28 74
4021.42 74
4021.57 72
4021.71 70
4021.86 67
4022.01 63
4022.15 58
4022.30 53
4022.44 48
4022.59 44
4022.73 39
4022.88 36
4023.02 33
4023.17 32
4023.31 32
4023.46 33
4023.61 36
4023.75 40
4023.90 44
4024.04 48
4024.19 52
4024.33 56
4024.48 58
4024.62 60
4024.77 60
4024.91 59
4025.06 57
4025.21 55
4025.35 52
4025.50 50
4025.64 49
4025.79 47
4025.93 46
4026.08 45
4026.22 43
4026.37 41
4026.51 38
4026.66 35
4026.81 33
4026.95 31
4027.10 30
4027.24 30
4027.39 31
4027.53 32
4027.68 32
4027.82 31
4027.97 30
4028.12 28
4028.26 26
4028.41 24
4028.55 22
4028.70 21
4028.84 21
4028.99 20
4029.13 19
4029.28 18
4029.42 16
4029.57 14
4029.72 12
4029.86 9
4030.01 7
4030.15 4
4030.30 3
4030.44 2
4030.59 2
4030.73 4
4030.88 6
4031.03 9
4031.17 12
4031.32 16
4031.46 18
4031.61 20
4031.75 21
4031.90 22
4032.05 22
4032.19 23
4032.34 25
4032.48 26
4032.63 28
4032.77 28
4032.92 28
4033.06 25
4033.21 21
4033.36 15
4033.50 9
4033.65 3
4033.79 0
4033.94 0
4034.08 0
4034.23 0
4034.37 0
4034.52 1
4034.67 5
4034.81 9
4034.96 13
4035.10 15
4035.25 16
4035.39 16
4035.54 15
4035.69 13
4035.83 10
4035.98 7
4036.12 4
4036.27 0
4036.41 0
4036.56 0
4036.71 0
4036.85 0
4037.00 0
4037.14 0
4037.29 0
4037.43 0
4037.58 4
4037.73 8
4037.87 13
4038.02 17
4038.16 22
4038.31 25
4038.45 29
4038.60 31
4038.74 32
4038.89 33
4039.04 33
4039.18 31
4039.33 30
4039.47 29
4039.62 29
4039.76 29
4039.91 31
4040.06 34
4040.20 37
4040.35 40
4040.49 42
4040.64 42
4040.79 41
4040.93 37
4041.08 32
4041.22 27
4041.37 23
4041.51 19
4041.66 18
4041.81 18
4041.95 20
4042.10 22
4042.24 26
4042.39 29
4042.53 32
4042.68 35
4042.83 38
4042.97 42
4043.12 48
4043.26 54
4043.41 60
4043.55 67
4043.70 73
4043.85 77
4043.99 80
4044.14 81
4044.28 80
4044.43 79
4044.58 77
4044.72 75
4044.87 74
4045.01 73
4045.16 73
4045.30 72
4045.45 70
4045.60 68
4045.74 65
4045.89 62
4046.03 60
4046.18 58
4046.33 58
4046.47 58
4046.62 58
4046.76 58
4046.91 56
4047.05 54
4047.20 52
4047.35 51
4047.49 50
4047.64 50
4047.78 52
4047.93 54
4048.08 55
4048.22 55
4048.37 54
4048.51 51
4048.66 48
4048.81 44
4048.95 40
4049.10 37
4049.24 34
4049.39 32
4049.53 31
4049.68 30
4049.83 30
4049.97 30
4050.12 30
4050.26 31
4050.41 32
4050.56 34
4050.70 37
4050.85 39
4050.99 42
4051.14 45
4051.29 49
4051.43 52
4051.58 54
4051.72 56
4051.87 58
4052.02 59
4052.16 59
4052.31 58
4052.45 58
4052.60 57
4052.75 57
4052.89 57
4053.04 57
4053.18 57
4053.33 57
4053.48 55
4053.62 53
4053.77 51
4053.91 47
4054.06 43
4054.21 39
4054.35 35
4054.50 31
4054.64 28
4054.79 25
4054.94 22
4055.08 19
4055.23 16
4055.37 14
4055.52 13
4055.67 13
4055.81 13
4055.96 14
4056.10 15
4056.25 15
4056.40 15
4056.54 14
4056.69 13
4056.83 12
4056.98 11
4057.13 11
4057.27 10
4057.42 11
4057.56 12
4057.71 13
4057.86 16
4058.00 19
4058.15 22
4058.29 26
4058.44 29
4058.59 31
4058.73 33
4058.88 33
4059.02 33
4059.17 30
4059.32 27
4059.46 23
4059.61 19
4059.75 15
4059.90 13
4060.05 11
4060.19 11
4060.34 12
4060.48 14
4060.63 16
4060.78 19
4060.92 21
4061.07 23
4061.22 24
4061.36 24
4061.51 24
4061.65 21
4061.80 18
4061.95 13
4062.09 9
4062.24 4
4062.38 1
4062.53 0
4062.68 0
4062.82 0
4062.97 0
4063.12 0
4063.26 0
4063.41 0
4063.55 0
4063.70 0
4063.85 0
4063.99 0
4064.14 3
4064.28 7
4064.43 13
4064.58 18
4064.72 23
4064.87 26
4065.02 29
4065.16 30
4065.31 30
4065.45 30
4065.60 31
4065.75 32
4065.89 34
4066.04 36
4066.18 38
4066.33 39
4066.48 39
4066.62 38
4066.77 36
4066.92 34
4067.06 33
4067.21 32
4067.35 32
4067.50 33
4067.65 36
4067.79 39
4067.94 43
4068.09 46
4068.23 50
4068.38 52
4068.52 54
4068.67 54
4068.82 54
4068.96 53
4069.11 52
4069.26 50
4069.40 48
4069.55 47
4069.69 46
4069.84 45
4069.99 44
4070.13 43
4070.28 43
4070.43 41
4070.57 40
4070.72 37
4070.86 34
4071.01 29
4071.16 24
4071.30 19
4071.45 14
4071.60 11
4071.74 9
4071.89 8
4072.04 9
4072.18 11
4072.33 14
4072.47 16
4072.62 18
4072.77 21
4072.91 23
4073.06 26
4073.21 29
4073.35 32
4073.50 36
4073.64 39
4073.79 40
4073.94 40
4074.08 37
4074.23 33
4074.38 28
4074.52 22
4074.67 16
4074.82 11
4074.96 8
4075.11 6
4075.25 5
4075.40 5
4075.55 7
4075.69 10
4075.84 13
4075.99 18
4076.13 21
4076.28 25
4076.43 27
4076.57 29
4076.72 29
4076.86 29
4077.01 29
4077.16 29
4077.30 30
4077.45 32
4077.60 33
4077.74 35
4077.89 36
4078.04 37
4078.18 37
4078.33 36
4078.48 35
4078.62 34
4078.77 33
4078.91 34
4079.06 35
4079.21 37
4079.35 40
4079.50 43
4079.65 46
4079.79 48
4079.94 49
4080.09 48
4080.23 47
4080.38 45
4080.53 42
4080.67 40
4080.82 38
4080.97 35
4081.11 31
4081.26 26
4081.40 21
4081.55 16
4081.70 13
4081.84 10
4081.99 10
4082.14 12
4082.28 15
4082.43 18
4082.58 21
4082.72 23
4082.87 25
4083.02 25
4083.16 24
4083.31 23
4083.46 21
4083.60 20
4083.75 19
4083.89 19
4084.04 19
4084.19 21
4084.33 23
4084.48 25
4084.63 28
4084.77 29
4084.92 30
4085.07 29
4085.21 27
4085.36 23
4085.51 17
4085.65 11
4085.80 5
4085.95 0
4086.09 0
4086.24 0
4086.39 0
4086.53 0
4086.68 4
4086.83 8
4086.97 12
4087.12 16
4087.27 20
4087.41 22
4087.56 24
4087.71 27
4087.85 29
4088.00 31
4088.15 33
4088.29 35
4088.44 37
4088.59 40
4088.73 42
4088.88 45
4089.02 47
4089.17 49
4089.32 50
4089.46 52
4089.61 53
4089.76 54
4089.90 55
4090.05 55
4090.20 55
4090.34 55
4090.49 54
4090.64 53
4090.78 52
4090.93 50
4091.08 47
4091.22 44
4091.37 41
4091.52 39
4091.66 38
4091.81 40
4091.96 43
4092.10 49
4092.25 56
4092.40 63
4092.54 71
4092.69 78
4092.84 83
4092.98 86
4093.13 88
4093.28 88
4093.42 87
4093.57 85
4093.72 82
4093.86 79
4094.01 75
4094.16 72
4094.30 70
4094.45 68
4094.60 68
4094.74 67
4094.89 67
4095.04 65
4095.19 62
4095.33 58
4095.48 52
4095.63 46
4095.77 41
4095.92 37
4096.07 34
4096.21 33
4096.36 33
4096.51 33
4096.65 33
4096.80 33
4096.95 32
4097.09 31
4097.24 30
4097.39 30
4097.53 30
4097.68 31
4097.83 32
4097.97 34
4098.12 36
4098.27 38
4098.41 40
4098.56 43
4098.71 47
4098.85 51
4099.00 55
4099.15 58
4099.29 61
4099.44 62
4099.59 61
4099.73 60
4099.88 57
4100.03 55
4100.18 52
4100.32 50
4100.47 49
4100.62 48
4100.76 48
4100.91 49
4101.06 51
4101.20 55
4101.35 59
4101.50 63
4101.64 66
4101.79 68
4101.94 67
4102.08 64
4102.23 59
4102.38 53
4102.52 48
4102.67 45
4102.82 44
4102.97 46
4103.11 51
4103.26 57
4103.41 63
4103.55 70
4103.70 75
4103.85 78
4103.99 79
4104.14 78
4104.29 75
4104.43 71
4104.58 68
4104.73 65
4104.87 63
4105.02 63
4105.17 64
4105.32 66
4105.46 69
4105.61 71
4105.76 73
4105.90 74
4106.05 75
4106.20 76
4106.34 77
4106.49 77
4106.64 77
4106.78 77
4106.93 77
4107.08 78
4107.23 80
4107.37 83
4107.52 87
4107.67 91
4107.81 94
4107.96 96
4108.11 95
4108.25 93
4108.40 91
4108.55 90
4108.69 91
4108.84 94
4108.99 99
4109.14 106
4109.28 113
4109.43 119
4109.58 123
4109.72 125
4109.87 125
4110.02 122
4110.16 118
4110.31 114
4110.46 110
4110.61 108
4110.75 108
4110.90 111
4111.05 115
4111.19 120
4111.34 126
4111.49 131
4111.63 134
4111.78 136
4111.93 136
4112.08 136
4112.22 135
4112.37 134
4112.52 134
4112.66 134
4112.81 133
4112.96 132
4113.11 131
4113.25 128
4113.40 126
4113.55 123
4113.69 121
4113.84 119
4113.99 119
4114.13 120
4114.28 122
4114.43 124
4114.58 126
4114.72 126
4114.87 126
4115.02 123
4115.16 119
4115.31 114
4115.46 108
4115.61 102
4115.75 96
4115.90 91
4116.05 88
4116.19 84
4116.34 81
4116.49 79
4116.63 76
4116.78 74
4116.93 73
4117.08 71
4117.22 70
4117.37 69
4117.52 68
4117.66 66
4117.81 64
4117.96 60
4118.11 55
4118.25 50
4118.40 45
4118.55 42
4118.69 40
4118.84 39
4118.99 40
4119.14 42
4119.28 44
4119.43 47
4119.58 50
4119.72 52
4119.87 54
4120.02 54
4120.17 54
4120.31 53
4120.46 51
4120.61 49
4120.76 47
4120.90 47
4121.05 48
4121.20 50
4121.34 52
4121.49 54
4121.64 56
4121.79 57
4121.93 57
4122.08 56
4122.23 54
4122.37 52
4122.52 50
4122.67 47
4122.82 45
4122.96 42
4123.11 39
4123.26 35
4123.40 31
4123.55 28
4123.70 26
4123.85 25
4123.99 26
4124.14 28
4124.29 31
4124.44 35
4124.58 37
4124.73 39
4124.88 40
4125.02 39
4125.17 37
4125.32 34
4125.47 31
4125.61 27
4125.76 22
4125.91 18
4126.06 13
4126.20 8
4126.35 4
4126.50 1
4126.64 0
4126.79 0
4126.94 0
4127.09 0
4127.23 1
4127.38 3
4127.53 7
4127.68 12
4127.82 16
4127.97 21
4128.12 26
4128.26 31
4128.41 34
4128.56 37
4128.71 40
4128.85 42
4129.00 44
4129.15 47
4129.30 50
4129.44 54
4129.59 57
4129.74 60
4129.89 62
4130.03 64
4130.18 64
4130.33 64
4130.47 64
4130.62 63
4130.77 62
4130.92 60
4131.06 58
4131.21 55
4131.36 51
4131.51 46
4131.65 41
4131.80 36
4131.95 31
4132.10 27
4132.24 25
4132.39 24
4132.54 26
4132.69 28
4132.83 32
4132.98 36
4133.13 39
4133.28 42
4133.42 44
4133.57 45
4133.72 46
4133.86 47
4134.01 48
4134.16 51
4134.31 53
4134.45 56
4134.60 57
4134.75 57
4134.90 56
4135.04 55
4135.19 54
4135.34 54
4135.49 56
4135.63 59
4135.78 64
4135.93 70
4136.08 75
4136.22 80
4136.37 84
4136.52 87
4136.67 89
4136.81 89
4136.96 87
4137.11 85
4137.26 81
4137.40 76
4137.55 70
4137.70 64
4137.85 57
4137.99 50
4138.14 44
4138.29 38
4138.44 34
4138.58 32
4138.73 31
4138.88 31
4139.03 33
4139.17 36
4139.32 39
4139.47 42
4139.62 44
4139.76 46
4139.91 48
4140.06 50
4140.21 52
4140.35 53
4140.50 54
4140.65 55
4140.80 55
4140.94 56
4141.09 57
4141.24 58
4141.39 61
4141.53 63
4141.68 65
4141.83 67
4141.98 68
4142.12 68
4142.27 67
4142.42 65
4142.57 62
4142.71 59
4142.86 54
4143.01 48
4143.16 40
4143.30 32
4143.45 22
4143.60 13
4143.75 5
4143.90 0
4144.04 0
4144.19 0
4144.34 0
4144.49 0
4144.63 0
4144.78 0
4144.93 0
4145.08 2
4145.22 4
4145.37 5
4145.52 6
4145.67 7
4145.81 10
4145.96 14
4146.11 19
4146.26 24
4146.40 29
4146.55 33
4146.70 36
4146.85 37
4147.00 37
4147.14 36
4147.29 35
4147.44 33
4147.59 33
4147.73 33
4147.88 33
4148.03 33
4148.18 34
4148.32 34
4148.47 33
4148.62 33
4148.77 32
4148.91 32
4149.06 31
4149.21 30
4149.36 29
4149.51 27
4149.65 27
4149.80 26
4149.95 26
4150.10 27
4150.24 29
4150.39 31
4150.54 33
4150.69 34
4150.84 36
4150.98 37
4151.13 37
4151.28 38
4151.43 38
4151.57 38
4151.72 37
4151.87 35
4152.02 32
4152.16 28
4152.31 24
4152.46 20
4152.61 17
4152.76 16
4152.90 16
4153.05 17
4153.20 19
4153.35 22
4153.49 24
4153.64 27
4153.79 30
4153.94 33
4154.09 36
4154.23 38
4154.38 40
4154.53 42
4154.68 42
4154.82 42
4154.97 42
4155.12 40
4155.27 38
4155.42 35
4155.56 32
4155.71 28
4155.86 26
4156.01 24
4156.15 24
4156.30 24
4156.45 26
4156.60 27
4156.75 28
4156.89 29
4157.04 29
4157.19 28
4157.34 28
4157.49 28
4157.63 29
4157.78 30
4157.93 31
4158.08 33
4158.22 35
4158.37 36
4158.52 38
4158.67 39
4158.82 40
4158.96 40
4159.11 39
4159.26 38
4159.41 35
4159.56 31
4159.70 27
4159.85 22
4160.00 17
4160.15 13
4160.29 10
4160.44 8
4160.59 8
4160.74 10
4160.89 12
4161.03 15
4161.18 18
4161.33 19
4161.48 18
4161.63 16
4161.77 13
4161.92 11
4162.07 9
4162.22 10
4162.37 12
4162.51 16
4162.66 20
4162.81 24
4162.96 28
4163.10 30
4163.25 30
4163.40 29
4163.55 27
4163.70 26
4163.84 24
4163.99 24
4164.14 24
4164.29 24
4164.44 25
4164.58 26
4164.73 26
4164.88 26
4165.03 26
4165.18 27
4165.32 27
4165.47 27
4165.62 26
4165.77 26
4165.92 27
4166.06 28
4166.21 29
4166.36 32
4166.51 36
4166.66 41
4166.80 46
4166.95 51
4167.10 56
4167.25 59
4167.40 60
4167.54 61
4167.69 59
4167.84 57
4167.99 54
4168.14 51
4168.28 48
4168.43 47
4168.58 46
4168.73 45
4168.88 45
4169.02 44
4169.17 43
4169.32 42
4169.47 40
4169.62 38
4169.76 37
4169.91 38
4170.06 38
4170.21 40
4170.36 42
4170.51 44
4170.65 45
4170.80 45
4170.95 43
4171.10 39
4171.25 34
4171.39 27
4171.54 21
4171.69 14
4171.84 9
4171.99 4
4172.13 2
4172.28 0
4172.43 0
4172.58 0
4172.73 0
4172.87 0
4173.02 0
4173.17 0
4173.32 0
4173.47 0
4173.62 0
4173.76 0
4173.91 0
4174.06 2
4174.21 5
4174.36 9
4174.50 13
4174.65 17
4174.80 21
4174.95 25
4175.10 28
4175.24 29
4175.39 28
4175.54 26
4175.69 22
4175.84 17
4175.99 11
4176.13 5
4176.28 0
4176.43 0
4176.58 0
4176.73 0
4176.87 0
4177.02 0
4177.17 0
4177.32 0
4177.47 4
4177.62 7
4177.76 9
4177.91 9
4178.06 8
4178.21 6
4178.36 3
4178.50 0
4178.65 0
4178.80 0
4178.95 0
4179.10 0
4179.25 2
4179.39 4
4179.54 6
4179.69 7
4179.84 6
4179.99 4
4180.14 2
4180.28 1
4180.43 0
4180.58 1
4180.73 3
4180.88 5
4181.02 9
4181.17 13
4181.32 16
4181.47 19
4181.62 21
4181.77 21
4181.91 20
4182.06 17
4182.21 14
4182.36 10
4182.51 7
4182.66 6
4182.80 5
4182.95 5
4183.10 5
4183.25 4
4183.40 3
4183.55 1
4183.69 0
4183.84 0
4183.99 0
4184.14 0
4184.29 3
4184.44 9
4184.58 16
4184.73 23
4184.88 29
4185.03 34
4185.18 37
4185.33 37
4185.47 34
4185.62 31
4185.77 26
4185.92 21
4186.07 17
4186.22 13
4186.36 11
4186.51 10
4186.66 10
4186.81 10
4186.96 10
4187.11 12
4187.25 13
4187.40 15
4187.55 17
4187.70 18
4187.85 19
4188.00 18
4188.14 17
4188.29 16
4188.44 14
4188.59 12
4188.74 10
4188.89 9
4189.03 8
4189.18 6
4189.33 6
4189.48 7
4189.63 8
4189.78 11
4189.92 15
4190.07 20
4190.22 25
4190.37 29
4190.52 33
4190.67 35
4190.82 37
4190.96 38
4191.11 38
4191.26 38
4191.41 38
4191.56 37
4191.71 37
4191.85 37
4192.00 37
4192.15 36
4192.30 36
4192.45 34
4192.60 32
4192.74 28
4192.89 22
4193.04 17
4193.19 11
4193.34 7
4193.49 3
4193.64 2
4193.78 2
4193.93 3
4194.08 5
4194.23 8
4194.38 10
4194.53 12
4194.68 14
4194.82 16
4194.97 19
4195.12 21
4195.27 22
4195.42 23
4195.57 24
4195.71 24
4195.86 23
4196.01 22
4196.16 20
4196.31 19
4196.46 18
4196.61 18
4196.75 18
4196.90 18
4197.05 19
4197.20 19
4197.35 20
4197.50 20
4197.65 20
4197.79 20
4197.94 21
4198.09 21
4198.24 21
4198.39 22
4198.54 22
4198.69 22
4198.83 20
4198.98 19
4199.13 17
4199.28 15
4199.43 13
4199.58 12
4199.73 12
4199.87 12
4200.02 11
4200.17 10
4200.32 8
4200.47 5
4200.62 2
4200.77 0
4200.91 0
4201.06 0
4201.21 0
4201.36 0
4201.51 5
4201.66 9
4201.81 14
4201.95 17
4202.10 19
4202.25 20
4202.40 22
4202.55 23
4202.70 25
4202.85 27
4203.00 31
4203.14 34
4203.29 36
4203.44 38
4203.59 39
4203.74 39
4203.89 38
4204.04 37
4204.18 36
4204.33 34
4204.48 33
4204.63 33
4204.78 32
4204.93 33
4205.08 33
4205.23 35
4205.37 36
4205.52 38
4205.67 39
4205.82 39
4205.97 39
4206.12 37
4206.27 36
4206.41 34
4206.56 32
4206.71 31
4206.86 31
4207.01 31
4207.16 32
4207.31 33
4207.46 35
4207.60 37
4207.75 38
4207.90 39
4208.05 38
4208.20 35
4208.35 30
4208.50 24
4208.65 17
4208.79 9
4208.94 2
4209.09 0
4209.24 0
4209.39 0
4209.54 0
4209.69 0
4209.84 0
4209.98 0
4210.13 0
4210.28 0
4210.43 4
4210.58 10
4210.73 17
4210.88 24
4211.03 32
4211.17 40
4211.32 46
4211.47 50
4211.62 52
4211.77 52
4211.92 50
4212.07 46
4212.22 41
4212.37 35
4212.51 30
4212.66 26
4212.81 22
4212.96 19
4213.11 17
4213.26 16
4213.41 14
4213.56 12
4213.70 11
4213.85 9
4214.00 7
4214.15 7
4214.30 7
4214.45 8
4214.60 9
4214.75 11
4214.90 13
4215.04 15
4215.19 17
4215.34 19
4215.49 20
4215.64 22
4215.79 24
4215.94 26
4216.09 28
4216.24 30
4216.38 32
4216.53 33
4216.68 34
4216.83 35
4216.98 36
4217.13 37
4217.28 39
4217.43 41
4217.58 44
4217.72 47
4217.87 49
4218.02 52
4218.17 54
4218.32 55
4218.47 57
4218.62 58
4218.77 60
4218.92 61
4219.06 62
4219.21 63
4219.36 63
4219.51 63
4219.66 63
4219.81 62
4219.96 62
4220.11 61
4220.26 60
4220.40 58
4220.55 56
4220.70 54
4220.85 52
4221.00 50
4221.15 49
4221.30 48
4221.45 47
4221.60 46
4221.75 44
4221.89 40
4222.04 36
4222.19 30
4222.34 25
4222.49 20
4222.64 16
4222.79 14
4222.94 13
4223.09 14
4223.24 16
4223.38 17
4223.53 18
4223.68 19
4223.83 19
4223.98 19
4224.13 19
4224.28 19
4224.43 19
4224.58 20
4224.73 21
4224.87 22
4225.02 22
4225.17 23
4225.32 24
4225.47 26
4225.62 27
4225.77 29
4225.92 31
4226.07 33
4226.22 35
4226.36 36
4226.51 38
4226.66 39
4226.81 40
4226.96 41
4227.11 41
4227.26 39
4227.41 36
4227.56 30
4227.71 24
4227.86 16
4228.00 9
4228.15 2
4228.30 0
4228.45 0
4228.60 0
4228.75 0
4228.90 0
4229.05 0
4229.20 0
4229.35 0
4229.50 2
4229.64 3
4229.79 4
4229.94 6
4230.09 7
4230.24 9
4230.39 11
4230.54 12
4230.69 13
4230.84 13
4230.99 12
4231.14 11
4231.29 9
4231.43 8
4231.58 7
4231.73 7
4231.88 7
4232.03 9
4232.18 11
4232.33 13
4232.48 15
4232.63 18
4232.78 20
4232.93 21
4233.08 21
4233.22 21
4233.37 21
4233.52 21
4233.67 22
4233.82 25
4233.97 29
4234.12 34
4234.27 40
4234.42 45
4234.57 48
4234.72 50
4234.87 49
4235.01 46
4235.16 44
4235.31 42
4235.46 41
4235.61 42
4235.76 42
4235.91 42
4236.06 42
4236.21 39
4236.36 36
4236.51 31
4236.66 26
4236.81 21
4236.95 16
4237.10 13
4237.25 10
4237.40 9
4237.55 9
4237.70 10
4237.85 12
4238.00 15
4238.15 18
4238.30 21
4238.45 24
4238.60 26
4238.75 28
4238.89 28
4239.04 28
4239.19 28
4239.34 28
4239.49 27
4239.64 28
4239.79 30
4239.94 32
4240.09 35
4240.24 38
4240.39 41
4240.54 43
4240.69 44
4240.84 43
4240.99 40
4241.13 35
4241.28 30
4241.43 24
4241.58 18
4241.73 14
4241.88 13
4242.03 15
4242.18 19
4242.33 26
4242.48 36
4242.63 46
4242.78 56
4242.93 65
4243.08 72
4243.23 78
4243.37 80
4243.52 81
4243.67 79
4243.82 75
4243.97 70
4244.12 63
4244.27 56
4244.42 50
4244.57 43
4244.72 37
4244.87 31
4245.02 26
4245.17 21
4245.32 17
4245.47 13
4245.62 12
4245.76 13
4245.91 16
4246.06 21
4246.21 28
4246.36 35
4246.51 41
4246.66 46
4246.81 49
4246.96 51
4247.11 51
4247.26 52
4247.41 53
4247.56 54
4247.71 56
4247.86 59
4248.01 60
4248.16 61
4248.30 60
4248.45 56
4248.60 51
4248.75 44
4248.90 37
4249.05 29
4249.20 23
4249.35 18
4249.50 14
4249.65 13
4249.80 13
4249.95 15
4250.10 18
4250.25 22
4250.40 27
4250.55 31
4250.70 35
4250.85 39
4251.00 42
4251.14 44
4251.29 45
4251.44 45
4251.59 44
4251.74 42
4251.89 39
4252.04 35
4252.19 31
4252.34 27
4252.49 24
4252.64 21
4252.79 19
4252.94 17
4253.09 16
4253.24 14
4253.39 13
4253.54 11
4253.69 10
4253.84 9
4253.99 8
4254.14 6
4254.28 5
4254.43 3
4254.58 2
4254.73 1
4254.88 1
4255.03 2
4255.18 4
4255.33 7
4255.48 9
4255.63 12
4255.78 14
4255.93 15
4256.08 17
4256.23 18
4256.38 20
4256.53 21
4256.68 23
4256.83 23
4256.98 23
4257.13 22
4257.28 20
4257.43 18
4257.58 17
4257.72 15
4257.87 15
4258.02 14
4258.17 13
4258.32 12
4258.47 11
4258.62 9
4258.77 7
4258.92 4
4259.07 1
4259.22 0
4259.37 0
4259.52 0
4259.67 0
4259.82 1
4259.97 4
4260.12 9
4260.27 14
4260.42 18
4260.57 22
4260.72 26
4260.87 29
4261.02 32
4261.17 34
4261.32 35
4261.47 35
4261.62 33
4261.77 31
4261.92 27
4262.06 23
4262.21 18
4262.36 14
4262.51 11
4262.66 10
4262.81 11
4262.96 14
4263.11 18
4263.26 22
4263.41 25
4263.56 27
4263.71 28
4263.86 28
4264.01 27
4264.16 27
4264.31 27
4264.46 28
4264.61 30
4264.76 32
4264.91 34
4265.06 35
4265.21 35
4265.36 33
4265.51 30
4265.66 27
4265.81 23
4265.96 19
4266.11 17
4266.26 16
4266.41 16
4266.56 17
4266.71 19
4266.86 20
4267.01 21
4267.16 22
4267.31 23
4267.46 25
4267.60 29
4267.75 33
4267.90 38
4268.05 43
4268.20 46
4268.35 48
4268.50 48
4268.65 47
4268.80 46
4268.95 45
4269.10 45
4269.25 48
4269.40 52
4269.55 57
4269.70 63
4269.85 69
4270.00 74
4270.15 77
4270.30 79
4270.45 79
4270.60 76
4270.75 72
4270.90 67
4271.05 62
4271.20 58
4271.35 54
4271.50 52
4271.65 51
4271.80 51
4271.95 51
4272.10 50
4272.25 50
4272.40 50
4272.55 50
4272.70 50
4272.85 51
4273.00 53
4273.15 54
4273.30 54
4273.45 54
4273.60 52
4273.75 48
4273.90 43
4274.05 38
4274.20 31
4274.35 25
4274.50 19
4274.65 13
4274.80 8
4274.95 4
4275.10 1
4275.25 0
4275.40 0
4275.55 0
4275.70 2
4275.85 5
4276.00 8
4276.15 11
4276.30 15
4276.45 18
4276.60 20
4276.75 22
4276.90 24
4277.05 24
4277.20 23
4277.35 21
4277.50 18
4277.65 14
4277.80 9
4277.95 3
4278.10 0
4278.25 0
4278.40 0
4278.55 0
4278.70 0
4278.85 0
4279.00 0
4279.15 0
4279.30 2
4279.45 6
4279.60 9
4279.75 12
4279.90 14
4280.05 17
4280.20 19
4280.35 21
4280.50 22
4280.65 23
4280.80 23
4280.95 22
4281.10 21
4281.25 20
4281.40 19
4281.55 18
4281.70 18
4281.85 18
4282.00 19
4282.15 19
4282.30 19
4282.45 19
4282.60 20
4282.75 20
4282.90 22
4283.05 24
4283.20 28
4283.35 33
4283.50 38
4283.65 43
4283.80 47
4283.95 48
4284.10 47
4284.25 44
4284.40 38
4284.55 32
4284.70 26
4284.85 21
4285.00 19
4285.15 18
4285.30 19
4285.45 21
4285.60 23
4285.75 25
4285.90 25
4286.05 25
4286.20 24
4286.35 23
4286.50 21
4286.65 20
4286.80 19
4286.95 19
4287.10 19
4287.25 18
4287.40 18
4287.55 16
4287.70 14
4287.85 11
4288.00 9
4288.15 7
4288.30 7
4288.45 9
4288.60 12
4288.75 16
4288.90 20
4289.05 24
4289.20 27
4289.35 28
4289.50 29
4289.65 28
4289.80 26
4289.95 23
4290.10 20
4290.25 17
4290.40 14
4290.55 12
4290.70 10
4290.85 10
4291.00 11
4291.15 14
4291.30 18
4291.45 23
4291.60 28
4291.75 33
4291.90 37
4292.05 39
4292.20 39
4292.36 37
4292.51 33
4292.66 29
4292.81 25
4292.96 21
4293.11 19
4293.26 18
4293.41 19
4293.56 19
4293.71 20
4293.86 20
4294.01 20
4294.16 19
4294.31 18
4294.46 18
4294.61 18
4294.76 20
4294.91 22
4295.06 24
4295.21 25
4295.36 26
4295.51 25
4295.66 22
4295.81 20
4295.96 18
4296.11 17
4296.26 17
4296.41 19
4296.56 20
4296.71 22
4296.86 22
4297.01 21
4297.16 20
4297.31 18
4297.46 16
4297.61 16
4297.76 16
4297.91 18
4298.07 19
4298.22 20
4298.37 20
4298.52 19
4298.67 17
4298.82 15
4298.97 13
4299.12 12
4299.27 11
4299.42 11
4299.57 10
4299.72 9
4299.87 8
4300.02 7
4300.17 7
4300.32 6
4300.47 7
4300.62 9
4300.77 12
4300.92 17
4301.07 23
4301.22 30
4301.37 37
4301.52 44
4301.67 50
4301.82 53
4301.97 54
4302.12 53
4302.28 50
4302.43 46
4302.58 42
4302.73 38
4302.88 36
4303.03 35
4303.18 35
4303.33 36
4303.48 38
4303.63 41
4303.78 44
4303.93 48
4304.08 51
4304.23 53
4304.38 54
4304.53 54
4304.68 54
4304.83 53
4304.98 51
4305.13 50
4305.28 50
4305.43 50
4305.58 50
4305.73 51
4305.89 50
4306.04 48
4306.19 45
4306.34 42
4306.49 38
4306.64 36
4306.79 36
4306.94 38
4307.09 43
4307.24 50
4307.39 58
4307.54 65
4307.69 71
4307.84 76
4307.99 79
4308.14 82
4308.29 85
4308.44 89
4308.59 93
4308.74 98
4308.89 102
4309.05 104
4309.20 105
4309.35 104
4309.50 102
4309.65 99
4309.80 95
4309.95 93
4310.10 90
4310.25 88
4310.40 86
4310.55 84
4310.70 81
4310.85 78
4311.00 76
4311.15 74
4311.30 72
4311.45 72
4311.60 72
4311.75 74
4311.91 75
4312.06 78
4312.21 81
4312.36 85
4312.51 88
4312.66 91
4312.81 93
4312.96 93
4313.11 92
4313.26 87
4313.41 81
4313.56 73
4313.71 65
4313.86 57
4314.01 50
4314.16 43
4314.31 38
4314.47 35
4314.62 32
4314.77 29
4314.92 27
4315.07 24
4315.22 21
4315.37 19
4315.52 17
4315.67 17
4315.82 17
4315.97 19
4316.12 23
4316.27 26
4316.42 31
4316.57 34
4316.72 38
4316.88 41
4317.03 43
4317.18 45
4317.33 46
4317.48 47
4317.63 47
4317.78 47
4317.93 46
4318.08 47
4318.23 48
4318.38 51
4318.53 55
4318.68 59
4318.83 63
4318.98 66
4319.14 69
4319.29 70
4319.44 70
4319.59 71
4319.74 74
4319.89 78
4320.04 84
4320.19 94
4320.34 106
4320.49 120
4320.64 135
4320.79 152
4320.94 169
4321.09 187
4321.25 207
4321.40 228
4321.55 252
4321.70 280
4321.85 311
4322.00 344
4322.15 379
4322.30 413
4322.45 446
4322.60 476
4322.75 502
4322.90 525
4323.05 547
4323.20 567
4323.36 589
4323.51 613
4323.66 639
4323.81 667
4323.96 698
4324.11 730
4324.26 764
4324.41 799
4324.56 833
4324.71 866
4324.86 896
4325.01 921
4325.16 941
4325.32 955
4325.47 963
4325.62 966
4325.77 965
4325.92 961
4326.07 954
4326.22 944
4326.37 931
4326.52 914
4326.67 896
4326.82 875
4326.97 855
4327.13 836
4327.28 818
4327.43 803
4327.58 788
4327.73 774
4327.88 757
4328.03 738
4328.18 715
4328.33 689
4328.48 659
4328.63 627
4328.78 595
4328.94 563
4329.09 532
4329.24 504
4329.39 478
4329.54 455
4329.69 435
4329.84 417
4329.99 402
4330.14 386
4330.29 371
4330.44 355
4330.60 337
4330.75 318
4330.90 298
4331.05 278
4331.20 259
4331.35 241
4331.50 225
4331.65 210
4331.80 198
4331.95 188
4332.10 179
4332.25 170
4332.41 163
4332.56 157
4332.71 151
4332.86 144
4333.01 138
4333.16 130
4333.31 121
4333.46 111
4333.61 100
4333.76 89
4333.92 78
4334.07 68
4334.22 59
4334.37 52
4334.52 46
4334.67 42
4334.82 40
4334.97 38
4335.12 37
4335.27 37
4335.42 37
4335.58 37
4335.73 37
4335.88 37
4336.03 38
4336.18 39
4336.33 40
4336.48 41
4336.63 40
4336.78 38
4336.93 34
4337.09 29
4337.24 22
4337.39 15
4337.54 9
4337.69 6
4337.84 5
4337.99 7
4338.14 10
4338.29 14
4338.44 17
4338.60 20
4338.75 23
4338.90 24
4339.05 26
4339.20 28
4339.35 30
4339.50 33
4339.65 35
4339.80 38
4339.95 41
4340.11 43
4340.26 46
4340.41 49
4340.56 51
4340.71 53
4340.86 53
4341.01 52
4341.16 49
4341.31 46
4341.47 42
4341.62 39
4341.77 38
4341.92 39
4342.07 42
4342.22 46
4342.37 50
4342.52 54
4342.67 56
4342.83 57
4342.98 57
4343.13 55
4343.28 52
4343.43 50
4343.58 46
4343.73 43
4343.88 40
4344.03 37
4344.19 35
4344.34 33
4344.49 32
4344.64 33
4344.79 35
4344.94 37
4345.09 40
4345.24 42
4345.39 43
4345.55 44
4345.70 45
4345.85 45
4346.00 45
4346.15 44
4346.30 42
4346.45 40
4346.60 36
4346.75 33
4346.91 30
4347.06 28
4347.21 29
4347.36 31
4347.51 35
4347.66 39
4347.81 44
4347.96 47
4348.12 50
4348.27 50
4348.42 50
4348.57 49
4348.72 48
4348.87 48
4349.02 47
4349.17 47
4349.33 47
4349.48 46
4349.63 45
4349.78 44
4349.93 41
4350.08 39
4350.23 37
4350.38 34
4350.53 32
4350.69 30
4350.84 28
4350.99 27
4351.14 25
4351.29 23
4351.44 19
4351.59 15
4351.74 10
4351.90 5
4352.05 1
4352.20 0
4352.35 0
4352.50 0
4352.65 1
4352.80 5
4352.95 9
4353.11 14
4353.26 19
4353.41 24
4353.56 27
4353.71 31
4353.86 33
4354.01 35
4354.17 36
4354.32 36
4354.47 36
4354.62 34
4354.77 31
4354.92 27
4355.07 22
4355.22 16
4355.38 10
4355.53 4
4355.68 0
4355.83 0
4355.98 0
4356.13 0
4356.28 0
4356.43 0
4356.59 0
4356.74 0
4356.89 0
4357.04 3
4357.19 7
4357.34 11
4357.49 14
4357.65 17
4357.80 19
4357.95 20
4358.10 20
4358.25 21
4358.40 20
4358.55 20
4358.71 19
4358.86 18
4359.01 16
4359.16 14
4359.31 12
4359.46 10
4359.61 9
4359.76 7
4359.92 7
4360.07 7
4360.22 8
4360.37 10
4360.52 12
4360.67 15
4360.82 17
4360.98 19
4361.13 20
4361.28 21
4361.43 22
4361.58 24
4361.73 28
4361.88 34
4362.04 41
4362.19 49
4362.34 57
4362.49 63
4362.64 66
4362.79 67
4362.94 65
4363.10 62
4363.25 59
4363.40 56
4363.55 55
4363.70 55
4363.85 56
4364.00 57
4364.16 57
4364.31 55
4364.46 52
4364.61 48
4364.76 42
4364.91 37
4365.07 31
4365.22 26
4365.37 22
4365.52 19
4365.67 17
4365.82 16
4365.97 16
4366.13 16
4366.28 15
4366.43 15
4366.58 14
4366.73 13
4366.88 12
4367.03 12
4367.19 13
4367.34 14
4367.49 15
4367.64 16
4367.79 17
4367.94 17
4368.10 18
4368.25 20
4368.40 22
4368.55 26
4368.70 30
4368.85 35
4369.00 39
4369.16 41
4369.31 42
4369.46 42
4369.61 40
4369.76 39
4369.91 38
4370.07 38
4370.22 39
4370.37 40
4370.52 41
4370.67 42
4370.82 42
4370.98 41
4371.13 40
4371.28 37
4371.43 35
4371.58 32
4371.73 30
4371.88 28
4372.04 27
4372.19 27
4372.34 26
4372.49 25
4372.64 24
4372.79 22
4372.95 21
4373.10 20
4373.25 19
4373.40 20
4373.55 21
4373.70 23
4373.86 25
4374.01 27
4374.16 28
4374.31 29
4374.46 30
4374.61 30
4374.77 31
4374.92 32
4375.07 33
4375.22 33
4375.37 32
4375.52 31
4375.68 29
4375.83 28
4375.98 27
4376.13 28
4376.28 29
4376.43 31
4376.59 34
4376.74 35
4376.89 36
4377.04 36
4377.19 36
4377.34 35
4377.50 35
4377.65 35
4377.80 36
4377.95 38
4378.10 40
4378.25 41
4378.41 41
4378.56 40
4378.71 37
4378.86 34
4379.01 30
4379.16 28
4379.32 26
4379.47 25
4379.62 25
4379.77 26
4379.92 28
4380.08 29
4380.23 30
4380.38 30
4380.53 30
4380.68 28
4380.83 26
4380.99 24
4381.14 21
4381.29 19
4381.44 16
4381.59 14
4381.74 11
4381.90 10
4382.05 9
4382.20 10
4382.35 11
4382.50 13
4382.66 16
4382.81 20
4382.96 24
4383.11 28
4383.26 31
4383.41 35
4383.57 38
4383.72 41
4383.87 42
4384.02 42
4384.17 42
4384.32 39
4384.48 36
4384.63 33
4384.78 29
4384.93 26
4385.08 24
4385.24 24
4385.39 24
4385.54 24
4385.69 24
4385.84 23
4386.00 21
4386.15 19
4386.30 17
4386.45 17
4386.60 18
4386.75 21
4386.91 25
4387.06 31
4387.21 36
4387.36 41
4387.51 46
4387.67 49
4387.82 50
4387.97 49
4388.12 47
4388.27 42
4388.43 35
4388.58 27
4388.73 19
4388.88 11
4389.03 5
4389.18 1
4389.34 0
4389.49 0
4389.64 3
4389.79 6
4389.94 11
4390.10 16
4390.25 20
4390.40 24
4390.55 29
4390.70 34
4390.86 39
4391.01 44
4391.16 49
4391.31 52
4391.46 54
4391.62 55
4391.77 52
4391.92 48
4392.07 43
4392.22 37
4392.38 32
4392.53 28
4392.68 25
4392.83 24
4392.98 25
4393.13 27
4393.29 30
4393.44 32
4393.59 35
4393.74 36
4393.89 37
4394.05 37
4394.20 36
4394.35 36
4394.50 36
4394.65 38
4394.81 42
4394.96 49
4395.11 57
4395.26 68
4395.41 79
4395.57 89
4395.72 97
4395.87 101
4396.02 101
4396.17 98
4396.33 91
4396.48 83
4396.63 74
4396.78 66
4396.93 59
4397.09 53
4397.24 49
4397.39 46
4397.54 44
4397.70 41
4397.85 38
4398.00 35
4398.15 32
4398.30 30
4398.46 29
4398.61 30
4398.76 33
4398.91 38
4399.06 43
4399.22 50
4399.37 55
4399.52 59
4399.67 60
4399.82 59
4399.98 55
4400.13 49
4400.28 42
4400.43 35
4400.58 29
4400.74 25
4400.89 22
4401.04 22
4401.19 22
4401.35 24
4401.50 25
4401.65 26
4401.80 26
4401.95 25
4402.11 22
4402.26 20
4402.41 17
4402.56 15
4402.71 14
4402.87 14
4403.02 14
4403.17 15
4403.32 16
4403.48 16
4403.63 16
4403.78 17
4403.93 17
4404.08 19
4404.24 22
4404.39 26
4404.54 31
4404.69 36
4404.84 41
4405.00 45
4405.15 48
4405.30 52
4405.45 55
4405.61 59
4405.76 64
4405.91 69
4406.06 73
4406.21 77
4406.37 80
4406.52 82
4406.67 82
4406.82 80
4406.98 77
4407.13 74
4407.28 70
4407.43 65
4407.58 61
4407.74 58
4407.89 55
4408.04 53
4408.19 51
4408.35 50
4408.50 49
4408.65 48
4408.80 47
4408.95 45
4409.11 44
4409.26 43
4409.41 42
4409.56 42
4409.72 41
4409.87 40
4410.02 40
4410.17 41
4410.32 43
4410.48 44
4410.63 46
4410.78 48
4410.93 50
4411.09 51
4411.24 52
4411.39 53
4411.54 54
4411.69 56
4411.85 58
4412.00 60
4412.15 60
4412.30 59
4412.46 55
4412.61 49
4412.76 42
4412.91 34
4413.07 26
4413.22 21
4413.37 17
4413.52 16
4413.67 17
4413.83 18
4413.98 20
4414.13 21
4414.28 21
4414.44 20
4414.59 18
4414.74 16
4414.89 15
4415.05 15
4415.20 16
4415.35 19
4415.50 23
4415.66 27
4415.81 31
4415.96 34
4416.11 36
4416.26 37
4416.42 38
4416.57 38
4416.72 39
4416.87 40
4417.03 41
4417.18 43
4417.33 44
4417.48 45
4417.64 46
4417.79 46
4417.94 46
4418.09 45
4418.25 44
4418.40 42
4418.55 40
4418.70 38
4418.86 36
4419.01 34
4419.16 33
4419.31 33
4419.47 33
4419.62 34
4419.77 34
4419.92 35
4420.07 35
4420.23 34
4420.38 34
4420.53 34
4420.68 34
4420.84 35
4420.99 37
4421.14 38
4421.29 39
4421.45 40
4421.60 40
4421.75 39
4421.90 37
4422.06 36
4422.21 35
4422.36 34
4422.51 34
4422.67 36
4422.82 38
4422.97 42
4423.12 48
4423.28 54
4423.43 60
4423.58 66
4423.73 69
4423.89 71
4424.04 69
4424.19 64
4424.34 58
4424.50 50
4424.65 43
4424.80 37
4424.95 34
4425.11 33
4425.26 33
4425.41 35
4425.56 37
4425.72 38
4425.87 37
4426.02 35
4426.17 31
4426.33 26
4426.48 21
4426.63 15
4426.78 11
4426.94 7
4427.09 4
4427.24 2
4427.39 1
4427.55 1
4427.70 1
4427.85 2
4428.01 3
4428.16 4
4428.31 5
4428.46 6
4428.62 6
4428.77 6
4428.92 5
4429.07 4
4429.23 3
4429.38 1
4429.53 0
4429.68 0
4429.84 0
4429.99 0
4430.14 0
4430.29 0
4430.45 0
4430.60 6
4430.75 14
4430.90 22
4431.06 30
4431.21 37
4431.36 42
4431.52 45
4431.67 47
4431.82 48
4431.97 49
4432.13 51
4432.28 52
4432.43 54
4432.58 55
4432.74 55
4432.89 54
4433.04 52
4433.19 50
4433.35 48
4433.50 47
4433.65 46
4433.80 47
4433.96 47
4434.11 47
4434.26 46
4434.42 44
4434.57 41
4434.72 36
4434.87 31
4435.03 27
4435.18 24
4435.33 23
4435.48 23
4435.64 23
4435.79 24
4435.94 24
4436.10 23
4436.25 23
4436.40 22
4436.55 23
4436.71 24
4436.86 26
4437.01 29
4437.16 33
4437.32 36
4437.47 39
4437.62 40
4437.78 40
4437.93 39
4438.08 36
4438.23 31
4438.39 26
4438.54 21
4438.69 17
4438.84 14
4439.00 14
4439.15 15
4439.30 17
4439.46 19
4439.61 22
4439.76 24
4439.91 25
4440.07 25
4440.22 25
4440.37 24
4440.53 24
4440.68 24
4440.83 24
4440.98 24
4441.14 24
4441.29 24
4441.44 25
4441.59 27
4441.75 29
4441.90 33
4442.05 38
4442.21 43
4442.36 49
4442.51 53
4442.66 56
4442.82 58
4442.97 59
4443.12 59
4443.28 58
4443.43 58
4443.58 57
4443.73 56
4443.89 55
4444.04 54
4444.19 53
4444.35 54
4444.50 55
4444.65 57
4444.80 60
4444.96 63
4445.11 65
4445.26 66
4445.42 64
4445.57 60
4445.72 55
4445.87 49
4446.03 44
4446.18 39
4446.33 34
4446.49 31
4446.64 28
4446.79 25
4446.94 21
4447.10 17
4447.25 12
4447.40 7
4447.56 1
4447.71 0
4447.86 0
4448.01 0
4448.17 0
4448.32 0
4448.47 0
4448.63 0
4448.78 0
4448.93 3
4449.09 7
4449.24 10
4449.39 13
4449.54 16
4449.70 18
4449.85 19
4450.00 19
4450.16 17
4450.31 15
4450.46 11
4450.61 7
4450.77 3
4450.92 1
4451.07 0
4451.23 1
4451.38 4
4451.53 8
4451.69 13
4451.84 18
4451.99 22
4452.14 24
4452.30 24
4452.45 22
4452.60 20
4452.76 18
4452.91 17
4453.06 17
4453.22 19
4453.37 21
4453.52 23
4453.67 25
4453.83 26
4453.98 26
4454.13 25
4454.29 23
4454.44 21
4454.59 20
4454.75 18
4454.90 16
4455.05 15
4455.20 16
4455.36 17
4455.51 21
4455.66 27
4455.82 36
4455.97 47
4456.12 58
4456.28 69
4456.43 79
4456.58 87
4456.74 92
4456.89 96
4457.04 98
4457.19 99
4457.35 100
4457.50 99
4457.65 98
4457.81 94
4457.96 89
4458.11 83
4458.27 76
4458.42 69
4458.57 63
4458.73 58
4458.88 54
4459.03 52
4459.18 51
4459.34 50
4459.49 49
4459.64 48
4459.80 47
4459.95 45
4460.10 42
4460.26 40
4460.41 38
4460.56 37
4460.72 35
4460.87 35
4461.02 34
4461.18 34
4461.33 33
4461.48 33
4461.64 33
4461.79 33
4461.94 33
4462.09 33
4462.25 32
4462.40 31
4462.55 29
4462.71 26
4462.86 23
4463.01 20
4463.17 18
4463.32 17
4463.47 16
4463.63 17
4463.78 17
4463.93 18
4464.09 19
4464.24 19
4464.39 19
4464.55 18
4464.70 16
4464.85 14
4465.01 12
4465.16 11
4465.31 9
4465.46 9
4465.62 9
4465.77 9
4465.92 10
4466.08 11
4466.23 11
4466.38 10
4466.54 8
4466.69 6
4466.84 4
4467.00 1
4467.15 0
4467.30 0
4467.46 0
4467.61 0
4467.76 2
4467.92 5
4468.07 10
4468.22 15
4468.38 22
4468.53 30
4468.68 37
4468.84 44
4468.99 50
4469.14 54
4469.30 57
4469.45 58
4469.60 58
4469.76 57
4469.91 56
4470.06 56
4470.22 55
4470.37 54
4470.52 52
4470.68 49
4470.83 44
4470.98 39
4471.14 34
4471.29 30
4471.44 27
4471.60 26
4471.75 26
4471.90 28
4472.06 31
4472.21 33
4472.36 36
4472.52 38
4472.67 41
4472.82 43
4472.98 46
4473.13 49
4473.28 52
4473.44 54
4473.59 54
4473.74 52
4473.90 48
4474.05 43
4474.20 35
4474.36 27
4474.51 19
4474.66 12
4474.82 6
4474.97 2
4475.12 0
4475.28 0
4475.43 0
4475.58 0
4475.74 2
4475.89 3
4476.04 5
4476.20 7
4476.35 10
4476.50 14
4476.66 18
4476.81 22
4476.96 25
4477.12 26
4477.27 27
4477.42 25
4477.58 24
4477.73 22
4477.88 21
4478.04 20
4478.19 20
4478.34 21
4478.50 22
4478.65 24
4478.80 26
4478.96 29
4479.11 32
4479.26 36
4479.42 39
4479.57 43
4479.73 46
4479.88 48
4480.03 50
4480.19 50
4480.34 51
4480.49 51
4480.65 51
4480.80 50
4480.95 48
4481.11 46
4481.26 45
4481.41 44
4481.57 44
4481.72 44
4481.87 44
4482.03 44
4482.18 43
4482.33 41
4482.49 38
4482.64 36
4482.80 34
4482.95 33
4483.10 33
4483.26 35
4483.41 37
4483.56 39
4483.72 42
4483.87 45
4484.02 47
4484.18 49
4484.33 51
4484.48 51
4484.64 51
4484.79 50
4484.94 49
4485.10 48
4485.25 48
4485.41 49
4485.56 50
4485.71 52
4485.87 54
4486.02 56
4486.17 58
4486.33 58
4486.48 58
4486.63 58
4486.79 56
4486.94 54
4487.09 51
4487.25 48
4487.40 46
4487.56 45
4487.71 44
4487.86 44
4488.02 45
4488.17 47
4488.32 49
4488.48 53
4488.63 57
4488.78 61
4488.94 64
4489.09 66
4489.24 67
4489.40 66
4489.55 63
4489.71 59
4489.86 55
4490.01 49
4490.17 43
4490.32 37
4490.47 30
4490.63 22
4490.78 14
4490.94 7
4491.09 1
4491.24 0
4491.40 0
4491.55 0
4491.70 0
4491.86 0
4492.01 0
4492.16 0
4492.32 0
4492.47 0
4492.63 2
4492.78 4
4492.93 8
4493.09 12
4493.24 18
4493.39 23
4493.55 28
4493.70 32
4493.85 34
4494.01 35
4494.16 35
4494.32 35
4494.47 34
4494.62 35
4494.78 37
4494.93 41
4495.08 45
4495.24 50
4495.39 55
4495.55 59
4495.70 61
4495.85 62
4496.01 60
4496.16 56
4496.31 51
4496.47 45
4496.62 39
4496.78 34
4496.93 32
4497.08 31
4497.24 32
4497.39 33
4497.54 34
4497.70 35
4497.85 35
4498.01 34
4498.16 33
4498.31 31
4498.47 30
4498.62 28
4498.77 27
4498.93 26
4499.08 26
4499.24 26
4499.39 26
4499.54 27
4499.70 28
4499.85 31
4500.01 35
4500.16 39
4500.31 44
4500.47 49
4500.62 53
4500.77 56
4500.93 57
4501.08 57
4501.24 56
4501.39 53
4501.54 50
4501.70 48
4501.85 47
4502.00 46
4502.16 46
4502.31 46
4502.47 46
4502.62 45
4502.77 44
4502.93 43
4503.08 41
4503.24 40
4503.39 39
4503.54 39
4503.70 39
4503.85 39
4504.01 38
4504.16 38
4504.31 37
4504.47 36
4504.62 35
4504.77 34
4504.93 34
4505.08 35
4505.24 37
4505.39 39
4505.54 42
4505.70 45
4505.85 47
4506.01 47
4506.16 46
4506.31 43
4506.47 38
4506.62 33
4506.78 27
4506.93 21
4507.08 16
4507.24 12
4507.39 10
4507.54 8
4507.70 8
4507.85 7
4508.01 7
4508.16 6
4508.31 6
4508.47 5
4508.62 4
4508.78 3
4508.93 3
4509.08 4
4509.24 5
4509.39 7
4509.55 10
4509.70 12
4509.85 14
4510.01 16
4510.16 17
4510.32 17
4510.47 16
4510.62 14
4510.78 12
4510.93 10
4511.09 9
4511.24 8
4511.39 8
4511.55 8
4511.70 8
4511.86 9
4512.01 11
4512.16 13
4512.32 16
4512.47 19
4512.63 21
4512.78 22
4512.93 22
4513.09 21
4513.24 18
4513.40 13
4513.55 8
4513.70 4
4513.86 0
4514.01 0
4514.17 0
4514.32 0
4514.47 0
4514.63 2
4514.78 5
4514.94 9
4515.09 12
4515.25 13
4515.40 14
4515.55 15
4515.71 15
4515.86 15
4516.02 15
4516.17 16
4516.32 18
4516.48 21
4516.63 24
4516.79 29
4516.94 33
4517.09 37
4517.25 41
4517.40 43
4517.56 45
4517.71 45
4517.86 45
4518.02 44
4518.17 42
4518.33 42
4518.48 42
4518.64 43
4518.79 45
4518.94 48
4519.10 51
4519.25 54
4519.41 56
4519.56 56
4519.71 54
4519.87 50
4520.02 45
4520.18 39
4520.33 34
4520.49 31
4520.64 30
4520.79 31
4520.95 35
4521.10 40
4521.26 45
4521.41 49
4521.56 53
4521.72 56
4521.87 58
4522.03 60
4522.18 61
4522.34 63
4522.49 64
4522.64 65
4522.80 65
4522.95 64
4523.11 63
4523.26 62
4523.41 62
4523.57 62
4523.72 64
4523.88 66
4524.03 69
4524.19 72
4524.34 74
4524.49 76
4524.65 76
4524.80 75
4524.96 73
4525.11 70
4525.27 68
4525.42 66
4525.57 65
4525.73 65
4525.88 66
4526.04 66
4526.19 66
4526.35 65
4526.50 64
4526.65 63
4526.81 63
4526.96 64
4527.12 67
4527.27 71
4527.42 78
4527.58 86
4527.73 95
4527.89 104
4528.04 113
4528.20 120
4528.35 125
4528.50 127
4528.66 127
4528.81 125
4528.97 121
4529.12 116
4529.28 112
4529.43 109
4529.59 107
4529.74 107
4529.89 110
4530.05 113
4530.20 118
4530.36 124
4530.51 130
4530.67 136
4530.82 142
4530.97 147
4531.13 151
4531.28 154
4531.44 154
4531.59 153
4531.75 150
4531.90 146
4532.05 142
4532.21 138
4532.36 134
4532.52 132
4532.67 130
4532.83 129
4532.98 128
4533.13 126
4533.29 125
4533.44 123
4533.60 121
4533.75 119
4533.91 117
4534.06 115
4534.22 113
4534.37 111
4534.52 109
4534.68 106
4534.83 103
4534.99 99
4535.14 94
4535.30 88
4535.45 81
4535.61 75
4535.76 70
4535.91 66
4536.07 64
4536.22 63
4536.38 63
4536.53 64
4536.69 67
4536.84 70
4537.00 73
4537.15 76
4537.30 79
4537.46 81
4537.61 82
4537.77 81
4537.92 78
4538.08 73
4538.23 67
4538.39 61
4538.54 54
4538.69 48
4538.85 43
4539.00 38
4539.16 36
4539.31 35
4539.47 36
4539.62 38
4539.78 43
4539.93 48
4540.08 54
4540.24 59
4540.39 63
4540.55 65
4540.70 65
4540.86 63
4541.01 59
4541.17 55
4541.32 52
4541.48 49
4541.63 48
4541.78 48
4541.94 49
4542.09 49
4542.25 49
4542.40 48
4542.56 45
4542.71 42
4542.87 38
4543.02 33
4543.17 29
4543.33 26
4543.48 23
4543.64 22
4543.79 23
4543.95 25
4544.10 28
4544.26 31
4544.41 33
4544.57 34
4544.72 34
4544.88 35
4545.03 35
4545.18 37
4545.34 40
4545.49 45
4545.65 50
4545.80 57
4545.96 64
4546.11 70
4546.27 75
4546.42 78
4546.58 79
4546.73 78
4546.88 76
4547.04 73
4547.19 69
4547.35 65
4547.50 61
4547.66 59
4547.81 58
4547.97 58
4548.12 60
4548.28 63
4548.43 67
4548.59 70
4548.74 74
4548.89 77
4549.05 79
4549.20 80
4549.36 80
4549.51 80
4549.67 79
4549.82 78
4549.98 77
4550.13 76
4550.29 74
4550.44 71
4550.60 68
4550.75 64
4550.91 59
4551.06 54
4551.21 47
4551.37 40
4551.52 33
4551.68 27
4551.83 20
4551.99 15
4552.14 12
4552.30 10
4552.45 11
4552.61 14
4552.76 19
4552.92 24
4553.07 30
4553.23 36
4553.38 40
4553.54 43
4553.69 43
4553.84 42
4554.00 39
4554.15 34
4554.31 28
4554.46 22
4554.62 16
4554.77 11
4554.93 6
4555.08 1
4555.24 0
4555.39 0
4555.55 0
4555.70 0
4555.86 0
4556.01 0
4556.17 0
4556.32 0
4556.48 6
4556.63 15
4556.79 23
4556.94 29
4557.09 33
4557.25 34
4557.40 32
4557.56 29
4557.71 24
4557.87 20
4558.02 17
4558.18 16
4558.33 16
4558.49 16
4558.64 16
4558.80 16
4558.95 14
4559.11 11
4559.26 7
4559.42 3
4559.57 0
4559.73 0
4559.88 0
4560.04 0
4560.19 0
4560.35 0
4560.50 0
4560.66 0
4560.81 0
4560.96 0
4561.12 1
4561.27 2
4561.43 5
4561.58 8
4561.74 12
4561.89 15
4562.05 18
4562.20 21
4562.36 23
4562.51 26
4562.67 28
4562.82 31
4562.98 34
4563.13 36
4563.29 37
4563.44 38
4563.60 37
4563.75 36
4563.91 34
4564.06 31
4564.22 29
4564.37 28
4564.53 27
4564.68 26
4564.84 25
4564.99 22
4565.15 19
4565.30 14
4565.46 10
4565.61 6
4565.77 2
4565.92 1
4566.08 0
4566.23 0
4566.39 0
4566.54 0
4566.70 0
4566.85 0
4567.01 0
4567.16 0
4567.32 0
4567.47 0
4567.63 1
4567.78 3
4567.94 5
4568.09 7
4568.25 8
4568.40 10
4568.56 11
4568.71 11
4568.87 12
4569.02 12
4569.18 12
4569.33 12
4569.49 13
4569.64 13
4569.80 13
4569.95 12
4570.11 12
4570.26 12
4570.42 12
4570.57 12
4570.73 13
4570.88 15
4571.04 16
4571.19 18
4571.35 20
4571.50 22
4571.66 24
4571.81 26
4571.97 29
4572.12 31
4572.28 33
4572.43 34
4572.59 35
4572.74 35
4572.90 34
4573.05 35
4573.21 36
4573.36 39
4573.52 43
4573.67 47
4573.83 51
4573.98 54
4574.14 55
4574.29 54
4574.45 52
4574.60 48
4574.76 44
4574.91 40
4575.07 36
4575.22 33
4575.38 29
4575.53 26
4575.69 22
4575.84 18
4576.00 14
4576.15 10
4576.31 8
4576.46 6
4576.62 5
4576.77 6
4576.93 6
4577.08 7
4577.24 6
4577.39 6
4577.55 4
4577.70 3
4577.86 2
4578.01 3
4578.17 5
4578.32 8
4578.48 11
4578.63 14
4578.79 15
4578.95 15
4579.10 14
4579.26 11
4579.41 9
4579.57 7
4579.72 8
4579.88 10
4580.03 15
4580.19 21
4580.34 29
4580.50 37
4580.65 45
4580.81 52
4580.96 59
4581.12 65
4581.27 69
4581.43 72
4581.58 72
4581.74 71
4581.89 68
4582.05 64
4582.20 59
4582.36 53
4582.51 49
4582.67 45
4582.82 43
4582.98 41
4583.14 41
4583.29 41
4583.45 41
4583.60 42
4583.76 42
4583.91 44
4584.07 47
4584.22 51
4584.38 56
4584.53 63
4584.69 70
4584.84 77
4585.00 82
4585.15 87
4585.31 89
4585.46 89
4585.62 87
4585.77 84
4585.93 80
4586.08 77
4586.24 74
4586.40 72
4586.55 71
4586.71 71
4586.86 70
4587.02 70
4587.17 69
4587.33 68
4587.48 66
4587.64 66
4587.79 66
4587.95 67
4588.10 69
4588.26 72
4588.41 76
4588.57 81
4588.72 84
4588.88 87
4589.04 88
4589.19 87
4589.35 85
4589.50 82
4589.66 78
4589.81 73
4589.97 68
4590.12 63
4590.28 59
4590.43 56
4590.59 53
4590.74 50
4590.90 48
4591.05 46
4591.21 44
4591.37 42
4591.52 40
4591.68 39
4591.83 38
4591.99 37
4592.14 37
4592.30 37
4592.45 37
4592.61 36
4592.76 35
4592.92 34
4593.07 33
4593.23 32
4593.39 31
4593.54 30
4593.70 29
4593.85 29
4594.01 30
4594.16 31
4594.32 32
4594.47 34
4594.63 36
4594.78 38
4594.94 40
4595.10 42
4595.25 44
4595.41 45
4595.56 46
4595.72 47
4595.87 47
4596.03 47
4596.18 47
4596.34 46
4596.49 46
4596.65 45
4596.81 44
4596.96 42
4597.12 39
4597.27 35
4597.43 32
4597.58 28
4597.74 24
4597.89 21
4598.05 19
4598.20 18
4598.36 17
4598.52 17
4598.67 17
4598.83 19
4598.98 20
4599.14 21
4599.29 21
4599.45 21
4599.60 20
4599.76 19
4599.91 18
4600.07 17
4600.23 16
4600.38 17
4600.54 18
4600.69 20
4600.85 23
4601.00 25
4601.16 27
4601.31 30
4601.47 32
4601.63 35
4601.78 38
4601.94 42
4602.09 45
4602.25 48
4602.40 50
4602.56 51
4602.71 51
4602.87 50
4603.03 49
4603.18 47
4603.34 45
4603.49 44
4603.65 43
4603.80 42
4603.96 42
4604.11 41
4604.27 41
4604.43 41
4604.58 41
4604.74 41
4604.89 41
4605.05 42
4605.20 44
4605.36 47
4605.51 51
4605.67 55
4605.83 59
4605.98 61
4606.14 62
4606.29 61
4606.45 59
4606.60 56
4606.76 52
4606.92 50
4607.07 50
4607.23 52
4607.38 56
4607.54 62
4607.69 68
4607.85 73
4608.00 76
4608.16 77
4608.32 77
4608.47 74
4608.63 70
4608.78 66
4608.94 61
4609.09 57
4609.25 54
4609.41 51
4609.56 48
4609.72 46
4609.87 43
4610.03 40
4610.18 37
4610.34 35
4610.50 33
4610.65 31
4610.81 31
4610.96 30
4611.12 31
4611.27 32
4611.43 32
4611.59 33
4611.74 33
4611.90 32
4612.05 32
4612.21 30
4612.36 28
4612.52 25
4612.68 23
4612.83 20
4612.99 17
4613.14 14
4613.30 12
4613.45 10
4613.61 9
4613.77 8
4613.92 7
4614.08 7
4614.23 7
4614.39 8
4614.54 10
4614.70 13
4614.86 18
4615.01 23
4615.17 28
4615.32 33
4615.48 36
4615.63 38
4615.79 38
4615.95 37
4616.10 34
4616.26 31
4616.41 27
4616.57 24
4616.72 22
4616.88 21
4617.04 21
4617.19 21
4617.35 22
4617.50 24
4617.66 26
4617.82 28
4617.97 29
4618.13 30
4618.28 31
4618.44 30
4618.59 29
4618.75 26
4618.91 23
4619.06 19
4619.22 15
4619.37 10
4619.53 6
4619.69 3
4619.84 1
4620.00 0
4620.15 0
4620.31 0
4620.46 0
4620.62 0
4620.78 1
4620.93 1
4621.09 0
4621.24 0
4621.40 0
4621.56 0
4621.71 0
4621.87 2
4622.02 5
4622.18 10
4622.34 16
4622.49 21
4622.65 25
4622.80 28
4622.96 30
4623.11 29
4623.27 28
4623.43 27
4623.58 27
4623.74 27
4623.89 28
4624.05 31
4624.21 34
4624.36 37
4624.52 40
4624.67 43
4624.83 46
4624.99 48
4625.14 50
4625.30 52
4625.45 53
4625.61 54
4625.77 53
4625.92 53
4626.08 51
4626.23 50
4626.39 48
4626.54 45
4626.70 43
4626.86 41
4627.01 39
4627.17 38
4627.32 36
4627.48 35
4627.64 34
4627.79 32
4627.95 29
4628.10 26
4628.26 23
4628.42 20
4628.57 18
4628.73 16
4628.88 15
4629.04 16
4629.20 16
4629.35 17
4629.51 18
4629.66 19
4629.82 21
4629.98 23
4630.13 26
4630.29 29
4630.44 32
4630.60 34
4630.76 36
4630.91 36
4631.07 36
4631.22 35
4631.38 33
4631.54 31
4631.69 30
4631.85 30
4632.01 31
4632.16 33
4632.32 35
4632.47 38
4632.63 41
4632.79 43
4632.94 44
4633.10 45
4633.25 44
4633.41 45
4633.57 45
4633.72 47
4633.88 49
4634.03 51
4634.19 54
4634.35 55
4634.50 56
4634.66 56
4634.81 56
4634.97 57
4635.13 57
4635.28 59
4635.44 60
4635.59 62
4635.75 64
4635.91 66
4636.06 67
4636.22 69
4636.38 71
4636.53 75
4636.69 79
4636.84 83
4637.00 88
4637.16 93
4637.31 98
4637.47 100
4637.62 102
4637.78 102
4637.94 102
4638.09 101
4638.25 100
4638.41 99
4638.56 97
4638.72 95
4638.87 92
4639.03 89
4639.19 84
4639.34 79
4639.50 74
4639.65 69
4639.81 64
4639.97 60
4640.12 57
4640.28 53
4640.44 51
4640.59 49
4640.75 48
4640.90 49
4641.06 51
4641.22 54
4641.37 57
4641.53 61
4641.69 64
4641.84 66
4642.00 67
4642.15 68
4642.31 67
4642.47 65
4642.62 63
4642.78 61
4642.94 59
4643.09 57
4643.25 55
4643.40 53
4643.56 50
4643.72 47
4643.87 44
4644.03 39
4644.18 35
4644.34 31
4644.50 28
4644.65 26
4644.81 27
4644.97 28
4645.12 30
4645.28 32
4645.44 34
4645.59 35
4645.75 34
4645.90 34
4646.06 33
4646.22 32
4646.37 32
4646.53 32
4646.69 33
4646.84 34
4647.00 35
4647.15 34
4647.31 32
4647.47 29
4647.62 26
4647.78 23
4647.94 20
4648.09 20
4648.25 21
4648.40 24
4648.56 28
4648.72 32
4648.87 35
4649.03 37
4649.19 37
4649.34 34
4649.50 29
4649.66 23
4649.81 18
4649.97 14
4650.12 13
4650.28 14
4650.44 18
4650.59 23
4650.75 28
4650.91 33
4651.06 37
4651.22 40
4651.38 42
4651.53 43
4651.69 45
4651.84 46
4652.00 48
4652.16 48
4652.31 47
4652.47 44
4652.63 39
4652.78 33
4652.94 27
4653.10 22
4653.25 18
4653.41 15
4653.57 15
4653.72 15
4653.88 17
4654.03 18
4654.19 18
4654.35 16
4654.50 13
4654.66 9
4654.82 4
4654.97 0
4655.13 0
4655.29 0
4655.44 0
4655.60 0
4655.76 0
4655.91 0
4656.07 0
4656.22 3
4656.38 5
4656.54 6
4656.69 6
4656.85 6
4657.01 6
4657.16 6
4657.32 6
4657.48 7
4657.63 7
4657.79 8
4657.95 8
4658.10 9
4658.26 11
4658.42 12
4658.57 13
4658.73 13
4658.88 13
4659.04 13
4659.20 12
4659.35 11
4659.51 11
4659.67 11
4659.82 12
4659.98 14
4660.14 17
4660.29 21
4660.45 25
4660.61 27
4660.76 29
4660.92 29
4661.08 27
4661.23 25
4661.39 22
4661.55 19
4661.70 17
4661.86 15
4662.02 15
4662.17 16
4662.33 18
4662.48 20
4662.64 22
4662.80 23
4662.95 25
4663.11 25
4663.27 25
4663.42 25
4663.58 24
4663.74 22
4663.89 20
4664.05 18
4664.21 15
4664.36 13
4664.52 11
4664.68 9
4664.83 9
4664.99 9
4665.15 11
4665.30 14
4665.46 18
4665.62 22
4665.77 25
4665.93 28
4666.09 29
4666.24 30
4666.40 30
4666.56 29
4666.71 28
4666.87 27
4667.03 26
4667.18 26
4667.34 27
4667.50 28
4667.65 29
4667.81 29
4667.97 29
4668.12 29
4668.28 28
4668.44 28
4668.59 28
4668.75 28
4668.91 27
4669.06 27
4669.22 25
4669.38 23
4669.53 19
4669.69 15
4669.85 12
4670.00 10
4670.16 10
4670.32 14
4670.47 19
4670.63 27
4670.79 35
4670.94 43
4671.10 50
4671.26 55
4671.41 57
4671.57 58
4671.73 57
4671.88 55
4672.04 53
4672.20 51
4672.35 49
4672.51 48
4672.67 46
4672.82 45
4672.98 43
4673.14 41
4673.29 39
4673.45 37
4673.61 36
4673.76 36
4673.92 38
4674.08 40
4674.23 42
4674.39 44
4674.55 46
4674.70 47
4674.86 46
4675.02 45
4675.17 42
4675.33 40
4675.49 36
4675.65 33
4675.80 30
4675.96 27
4676.12 24
4676.27 22
4676.43 20
4676.59 18
4676.74 16
4676.90 14
4677.06 12
4677.21 9
4677.37 7
4677.53 5
4677.68 3
4677.84 3
4678.00 3
4678.15 5
4678.31 7
4678.47 11
4678.62 15
4678.78 19
4678.94 23
4679.10 27
4679.25 31
4679.41 34
4679.57 37
4679.72 40
4679.88 43
4680.04 46
4680.19 48
4680.35 51
4680.51 53
4680.66 55
4680.82 57
4680.98 59
4681.13 60
4681.29 60
4681.45 60
4681.60 60
4681.76 60
4681.92 60
4682.08 61
4682.23 61
4682.39 61
4682.55 61
4682.70 61
4682.86 60
4683.02 58
4683.17 56
4683.33 53
4683.49 51
4683.64 48
4683.80 45
4683.96 42
4684.12 40
4684.27 39
4684.43 39
4684.59 39
4684.74 40
4684.90 41
4685.06 43
4685.21 43
4685.37 43
4685.53 42
4685.68 39
4685.84 35
4686.00 31
4686.16 25
4686.31 20
4686.47 15
4686.63 11
4686.78 10
4686.94 11
4687.10 14
4687.25 19
4687.41 25
4687.57 31
4687.73 36
4687.88 40
4688.04 42
4688.20 43
4688.35 43
4688.51 42
4688.67 41
4688.82 40
4688.98 40
4689.14 40
4689.30 41
4689.45 42
4689.61 42
4689.77 42
4689.92 42
4690.08 40
4690.24 39
4690.39 38
4690.55 37
4690.71 36
4690.87 35
4691.02 34
4691.18 32
4691.34 29
4691.49 25
4691.65 21
4691.81 17
4691.97 13
4692.12 10
4692.28 8
4692.44 7
4692.59 7
4692.75 8
4692.91 9
4693.06 9
4693.22 10
4693.38 10
4693.54 11
4693.69 12
4693.85 15
4694.01 19
4694.16 25
4694.32 33
4694.48 41
4694.64 50
4694.79 58
4694.95 66
4695.11 73
4695.26 79
4695.42 86
4695.58 93
4695.74 101
4695.89 109
4696.05 116
4696.21 123
4696.36 128
4696.52 132
4696.68 133
4696.84 134
4696.99 133
4697.15 132
4697.31 132
4697.46 133
4697.62 136
4697.78 141
4697.94 147
4698.09 153
4698.25 158
4698.41 162
4698.56 162
4698.72 159
4698.88 152
4699.04 144
4699.19 135
4699.35 126
4699.51 119
4699.66 115
4699.82 114
4699.98 116
4700.14 120
4700.29 125
4700.45 131
4700.61 137
4700.76 142
4700.92 146
4701.08 149
4701.24 150
4701.39 149
4701.55 147
4701.71 143
4701.86 138
4702.02 132
4702.18 125
4702.34 116
4702.49 107
4702.65 96
4702.81 85
4702.97 74
4703.12 63
4703.28 55
4703.44 48
4703.59 43
4703.75 41
4703.91 39
4704.07 39
4704.22 38
4704.38 38
4704.54 37
4704.70 37
4704.85 38
4705.01 40
4705.17 42
4705.32 43
4705.48 44
4705.64 43
4705.80 42
4705.95 40
4706.11 38
4706.27 37
4706.43 37
4706.58 38
4706.74 39
4706.90 41
4707.05 43
4707.21 45
4707.37 47
4707.53 48
4707.68 49
4707.84 49
4708.00 47
4708.16 44
4708.31 40
4708.47 35
4708.63 31
4708.79 26
4708.94 22
4709.10 18
4709.26 14
4709.41 10
4709.57 6
4709.73 3
4709.89 1
4710.04 0
4710.20 1
4710.36 5
4710.52 10
4710.67 17
4710.83 23
4710.99 29
4711.15 34
4711.30 37
4711.46 40
4711.62 41
4711.78 41
4711.93 41
4712.09 40
4712.25 39
4712.40 37
4712.56 35
4712.72 33
4712.88 29
4713.03 26
4713.19 22
4713.35 19
4713.51 17
4713.66 16
4713.82 16
4713.98 18
4714.14 21
4714.29 25
4714.45 30
4714.61 36
4714.77 42
4714.92 47
4715.08 52
4715.24 54
4715.40 55
4715.55 55
4715.71 54
4715.87 53
4716.03 53
4716.18 54
4716.34 56
4716.50 59
4716.66 62
4716.81 63
4716.97 62
4717.13 59
4717.29 53
4717.44 47
4717.60 40
4717.76 34
4717.92 29
4718.07 26
4718.23 23
4718.39 22
4718.55 22
4718.70 22
4718.86 23
4719.02 25
4719.18 28
4719.33 32
4719.49 36
4719.65 41
4719.81 44
4719.96 46
4720.12 47
4720.28 47
4720.44 46
4720.59 44
4720.75 42
4720.91 40
4721.07 39
4721.22 37
4721.38 36
4721.54 35
4721.70 35
4721.85 34
4722.01 34
4722.17 34
4722.33 34
4722.48 34
4722.64 33
4722.80 32
4722.96 31
4723.11 29
4723.27 27
4723.43 25
4723.59 24
4723.74 23
4723.90 24
4724.06 25
4724.22 26
4724.37 28
4724.53 28
4724.69 28
4724.85 26
4725.00 24
4725.16 21
4725.32 18
4725.48 16
4725.64 14
4725.79 12
4725.95 10
4726.11 9
4726.27 7
4726.42 5
4726.58 3
4726.74 1
4726.90 0
4727.05 0
4727.21 0
4727.37 0
4727.53 0
4727.68 0
4727.84 0
4728.00 0
4728.16 3
4728.32 10
4728.47 19
4728.63 28
4728.79 36
4728.95 42
4729.10 46
4729.26 47
4729.42 47
4729.58 46
4729.73 44
4729.89 43
4730.05 42
4730.21 42
4730.37 42
4730.52 41
4730.68 39
4730.84 37
4731.00 35
4731.15 32
4731.31 30
4731.47 28
4731.63 26
4731.78 24
4731.94 22
4732.10 20
4732.26 19
4732.42 18
4732.57 18
4732.73 18
4732.89 18
4733.05 19
4733.20 19
4733.36 21
4733.52 24
4733.68 27
4733.84 32
4733.99 37
4734.15 42
4734.31 46
4734.47 49
4734.62 51
4734.78 52
4734.94 52
4735.10 51
4735.26 51
4735.41 50
4735.57 49
4735.73 48
4735.89 48
4736.04 48
4736.20 49
4736.36 49
4736.52 49
4736.68 48
4736.83 47
4736.99 46
4737.15 46
4737.31 46
4737.46 47
4737.62 49
4737.78 51
4737.94 54
4738.10 56
4738.25 57
4738.41 57
4738.57 57
4738.73 55
4738.88 53
4739.04 51
4739.20 49
4739.36 47
4739.52 45
4739.67 43
4739.83 41
4739.99 40
4740.15 38
4740.31 37
4740.46 35
4740.62 35
4740.78 34
4740.94 34
4741.09 34
4741.25 35
4741.41 36
4741.57 36
4741.73 37
4741.88 37
4742.04 37
4742.20 37
4742.36 35
4742.52 33
4742.67 30
4742.83 27
4742.99 25
4743.15 24
4743.31 25
4743.46 27
4743.62 30
4743.78 35
4743.94 39
4744.09 43
4744.25 46
4744.41 47
4744.57 47
4744.73 46
4744.88 44
4745.04 41
4745.20 39
4745.36 38
4745.52 37
4745.67 36
4745.83 36
4745.99 35
4746.15 33
4746.31 30
4746.46 27
4746.62 24
4746.78 21
4746.94 19
4747.10 18
4747.25 19
4747.41 21
4747.57 25
4747.73 29
4747.89 34
4748.04 39
4748.20 45
4748.36 49
4748.52 53
4748.68 56
4748.83 59
4748.99 60
4749.15 60
4749.31 60
4749.47 60
4749.62 61
4749.78 62
4749.94 64
4750.10 67
4750.26 69
4750.41 71
4750.57 72
4750.73 71
4750.89 70
4751.05 68
4751.20 66
4751.36 65
4751.52 64
4751.68 64
4751.84 66
4751.99 67
4752.15 68
4752.31 68
4752.47 67
4752.63 64
4752.78 61
4752.94 58
4753.10 56
4753.26 55
4753.42 56
4753.58 57
4753.73 60
4753.89 62
4754.05 65
4754.21 68
4754.37 72
4754.52 76
4754.68 81
4754.84 87
4755.00 92
4755.16 98
4755.31 103
4755.47 107
4755.63 111
4755.79 115
4755.95 119
4756.10 124
4756.26 129
4756.42 135
4756.58 142
4756.74 148
4756.90 155
4757.05 162
4757.21 168
4757.37 173
4757.53 176
4757.69 179
4757.84 181
4758.00 182
4758.16 182
4758.32 182
4758.48 181
4758.64 180
4758.79 178
4758.95 173
4759.11 167
4759.27 159
4759.43 151
4759.58 142
4759.74 135
4759.90 131
4760.06 129
4760.22 131
4760.38 134
4760.53 139
4760.69 143
4760.85 146
4761.01 148
4761.17 147
4761.32 145
4761.48 142
4761.64 139
4761.80 134
4761.96 129
4762.12 124
4762.27 118
4762.43 112
4762.59 107
4762.75 102
4762.91 98
4763.07 95
4763.22 94
4763.38 93
4763.54 93
4763.70 94
4763.86 97
4764.01 100
4764.17 105
4764.33 109
4764.49 112
4764.65 114
4764.81 114
4764.96 113
4765.12 111
4765.28 109
4765.44 108
4765.60 108
4765.76 110
4765.91 113
4766.07 115
4766.23 117
4766.39 117
4766.55 116
4766.71 114
4766.86 112
4767.02 111
4767.18 110
4767.34 112
4767.50 114
4767.66 117
4767.81 121
4767.97 126
4768.13 131
4768.29 138
4768.45 146
4768.61 154
4768.76 162
4768.92 169
4769.08 174
4769.24 177
4769.40 180
4769.56 183
4769.71 188
4769.87 195
4770.03 206
4770.19 221
4770.35 237
4770.51 255
4770.66 273
4770.82 290
4770.98 306
4771.14 319
4771.30 329
4771.46 336
4771.61 340
4771.77 342
4771.93 341
4772.09 338
4772.25 334
4772.41 330
4772.56 328
4772.72 328
4772.88 329
4773.04 331
4773.20 334
4773.36 335
4773.51 334
4773.67 329
4773.83 321
4773.99 309
4774.15 295
4774.31 279
4774.47 263
4774.62 248
4774.78 234
4774.94 223
4775.10 215
4775.26 207
4775.42 201
4775.57 194
4775.73 185
4775.89 176
4776.05 165
4776.21 153
4776.37 142
4776.53 131
4776.68 120
4776.84 111
4777.00 102
4777.16 93
4777.32 85
4777.48 77
4777.63 71
4777.79 67
4777.95 64
4778.11 62
4778.27 62
4778.43 61
4778.59 61
4778.74 60
4778.90 60
4779.06 60
4779.22 60
4779.38 61
4779.54 62
4779.70 64
4779.85 65
4780.01 66
4780.17 66
4780.33 65
4780.49 64
4780.65 62
4780.80 61
4780.96 61
4781.12 61
4781.28 61
4781.44 60
4781.60 59
4781.76 57
4781.91 53
4782.07 49
4782.23 45
4782.39 41
4782.55 38
4782.71 36
4782.87 34
4783.02 33
4783.18 32
4783.34 31
4783.50 30
4783.66 29
4783.82 29
4783.98 29
4784.13 30
4784.29 31
4784.45 32
4784.61 33
4784.77 33
4784.93 33
4785.09 32
4785.24 30
4785.40 28
4785.56 26
4785.72 24
4785.88 24
4786.04 25
4786.20 29
4786.36 33
4786.51 39
4786.67 45
4786.83 51
4786.99 55
4787.15 57
4787.31 57
4787.47 54
4787.62 50
4787.78 45
4787.94 39
4788.10 35
4788.26 32
4788.42 31
4788.58 32
4788.73 35
4788.89 38
4789.05 42
4789.21 46
4789.37 49
4789.53 51
4789.69 52
4789.85 52
4790.00 51
4790.16 50
4790.32 48
4790.48 46
4790.64 44
4790.80 42
4790.96 40
4791.12 38
4791.27 36
4791.43 35
4791.59 33
4791.75 30
4791.91 28
4792.07 25
4792.23 23
4792.39 21
4792.54 20
4792.70 19
4792.86 18
4793.02 19
4793.18 19
4793.34 19
4793.50 20
4793.65 20
4793.81 21
4793.97 23
4794.13 25
4794.29 28
4794.45 31
4794.61 34
4794.77 36
4794.93 38
4795.08 39
4795.24 39
4795.40 39
4795.56 40
4795.72 41
4795.88 42
4796.04 45
4796.20 47
4796.35 49
4796.51 51
4796.67 50
4796.83 48
4796.99 45
4797.15 40
4797.31 34
4797.47 28
4797.62 22
4797.78 18
4797.94 16
4798.10 16
4798.26 17
4798.42 20
4798.58 24
4798.74 28
4798.90 32
4799.05 35
4799.21 36
4799.37 35
4799.53 34
4799.69 33
4799.85 31
4800.01 31
4800.17 32
4800.32 34
4800.48 36
4800.64 39
4800.80 41
4800.96 44
4801.12 48
4801.28 53
4801.44 59
4801.60 66
4801.75 74
4801.91 81
4802.07 88
4802.23 94
4802.39 99
4802.55 101
4802.71 103
4802.87 104
4803.03 105
4803.18 105
4803.34 106
4803.50 105
4803.66 103
4803.82 100
4803.98 96
4804.14 92
4804.30 87
4804.46 83
4804.61 80
4804.77 80
4804.93 81
4805.09 84
4805.25 89
4805.41 93
4805.57 96
4805.73 97
4805.89 97
4806.05 94
4806.20 91
4806.36 87
4806.52 83
4806.68 79
4806.84 76
4807.00 73
4807.16 71
4807.32 68
4807.48 66
4807.64 65
4807.79 64
4807.95 65
4808.11 67
4808.27 70
4808.43 74
4808.59 78
4808.75 83
4808.91 88
4809.07 92
4809.23 95
4809.38 96
4809.54 95
4809.70 93
4809.86 89
4810.02 84
4810.18 78
4810.34 73
4810.50 67
4810.66 62
4810.82 58
4810.97 54
4811.13 50
4811.29 47
4811.45 44
4811.61 42
4811.77 41
4811.93 40
4812.09 39
4812.25 39
4812.41 39
4812.56 38
4812.72 38
4812.88 38
4813.04 38
4813.20 38
4813.36 38
4813.52 37
4813.68 37
4813.84 36
4814.00 37
4814.16 38
4814.31 40
4814.47 42
4814.63 44
4814.79 47
4814.95 48
4815.11 49
4815.27 49
4815.43 48
4815.59 46
4815.75 45
4815.91 43
4816.06 42
4816.22 40
4816.38 38
4816.54 36
4816.70 34
4816.86 32
4817.02 29
4817.18 28
4817.34 27
4817.50 27
4817.66 28
4817.82 31
4817.97 33
4818.13 36
4818.29 39
4818.45 41
4818.61 41
4818.77 40
4818.93 37
4819.09 32
4819.25 26
4819.41 19
4819.57 12
4819.73 5
4819.88 0
4820.04 0
4820.20 0
4820.36 3
4820.52 9
4820.68 17
4820.84 26
4821.00 33
4821.16 38
4821.32 40
4821.48 39
4821.64 35
4821.79 30
4821.95 23
4822.11 16
4822.27 10
4822.43 5
4822.59 1
4822.75 0
4822.91 0
4823.07 0
4823.23 0
4823.39 0
4823.55 0
4823.71 0
4823.86 0
4824.02 0
4824.18 3
4824.34 6
4824.50 9
4824.66 11
4824.82 12
4824.98 13
4825.14 13
4825.30 13
4825.46 12
4825.62 11
4825.78 10
4825.94 10
4826.09 10
4826.25 10
4826.41 12
4826.57 14
4826.73 16
4826.89 19
4827.05 21
4827.21 22
4827.37 21
4827.53 19
4827.69 15
4827.85 10
4828.01 5
4828.17 2
4828.32 1
4828.48 1
4828.64 4
4828.80 8
4828.96 12
4829.12 17
4829.28 20
4829.44 21
4829.60 21
4829.76 20
4829.92 18
4830.08 15
4830.24 12
4830.40 10
4830.56 7
4830.72 5
4830.87 2
4831.03 0
4831.19 0
4831.35 0
4831.51 0
4831.67 0
4831.83 0
4831.99 0
4832.15 0
4832.31 6
4832.47 15
4832.63 25
4832.79 35
4832.95 44
4833.11 51
4833.27 56
4833.42 58
4833.58 58
4833.74 56
4833.90 53
4834.06 49
4834.22 46
4834.38 42
4834.54 40
4834.70 38
4834.86 36
4835.02 35
4835.18 34
4835.34 31
4835.50 28
4835.66 23
4835.82 17
4835.98 10
4836.14 4
4836.29 0
4836.45 0
4836.61 0
4836.77 0
4836.93 0
4837.09 0
4837.25 0
4837.41 0
4837.57 2
4837.73 7
4837.89 11
4838.05 16
4838.21 20
4838.37 24
4838.53 27
4838.69 30
4838.85 32
4839.01 32
4839.17 32
4839.32 31
4839.48 29
4839.64 28
4839.80 27
4839.96 27
4840.12 29
4840.28 32
4840.44 36
4840.60 41
4840.76 45
4840.92 48
4841.08 50
4841.24 49
4841.40 46
4841.56 42
4841.72 38
4841.88 33
4842.04 29
4842.20 26
4842.36 23
4842.52 20
4842.67 17
4842.83 14
4842.99 12
4843.15 11
4843.31 10
4843.47 12
4843.63 13
4843.79 16
4843.95 18
4844.11 20
4844.27 21
4844.43 22
4844.59 22
4844.75 22
4844.91 23
4845.07 24
4845.23 26
4845.39 29
4845.55 32
4845.71 34
4845.87 36
4846.03 37
4846.19 36
4846.35 35
4846.50 33
4846.66 31
4846.82 29
4846.98 29
4847.14 30
4847.30 32
4847.46 36
4847.62 40
4847.78 42
4847.94 43
4848.10 42
4848.26 39
4848.42 35
4848.58 31
4848.74 29
4848.90 30
4849.06 33
4849.22 39
4849.38 47
4849.54 55
4849.70 62
4849.86 68
4850.02 71
4850.18 73
4850.34 74
4850.50 75
4850.66 77
4850.82 80
4850.98 83
4851.14 86
4851.29 88
4851.45 89
4851.61 89
4851.77 90
4851.93 91
4852.09 94
4852.25 98
4852.41 103
4852.57 109
4852.73 113
4852.89 117
4853.05 118
4853.21 119
4853.37 120
4853.53 120
4853.69 121
4853.85 123
4854.01 125
4854.17 127
4854.33 129
4854.49 130
4854.65 132
4854.81 133
4854.97 135
4855.13 136
4855.29 137
4855.45 138
4855.61 139
4855.77 141
4855.93 143
4856.09 147
4856.25 153
4856.41 159
4856.57 165
4856.73 169
4856.89 171
4857.05 169
4857.21 165
4857.37 157
4857.53 149
4857.69 140
4857.84 133
4858.00 128
4858.16 127
4858.32 127
4858.48 129
4858.64 130
4858.80 130
4858.96 127
4859.12 120
4859.28 112
4859.44 102
4859.60 92
4859.76 83
4859.92 76
4860.08 70
4860.24 66
4860.40 63
4860.56 61
4860.72 58
4860.88 54
4861.04 50
4861.20 46
4861.36 42
4861.52 39
4861.68 36
4861.84 34
4862.00 33
4862.16 33
4862.32 34
4862.48 36
4862.64 39
4862.80 42
4862.96 45
4863.12 48
4863.28 50
4863.44 52
4863.60 54
4863.76 55
4863.92 58
4864.08 61
4864.24 64
4864.40 68
4864.56 71
4864.72 74
4864.88 76
4865.04 76
4865.20 75
4865.36 73
4865.52 69
4865.68 66
4865.84 62
4866.00 60
4866.16 58
4866.32 57
4866.48 58
4866.64 61
4866.80 66
4866.96 72
4867.12 79
4867.28 87
4867.44 95
4867.60 101
4867.76 106
4867.92 109
4868.08 109
4868.24 109
4868.40 107
4868.56 106
4868.72 104
4868.88 102
4869.04 100
4869.20 97
4869.36 92
4869.52 85
4869.68 76
4869.84 67
4870.00 57
4870.16 48
4870.32 41
4870.48 36
4870.64 33
4870.80 31
4870.96 31
4871.12 32
4871.28 32
4871.44 31
4871.60 30
4871.76 28
4871.92 27
4872.08 26
4872.24 28
4872.40 31
4872.56 35
4872.72 41
4872.88 46
4873.04 51
4873.20 54
4873.36 56
4873.52 58
4873.68 60
4873.84 63
4874.00 66
4874.16 69
4874.32 72
4874.48 74
4874.64 73
4874.80 71
4874.96 67
4875.12 64
4875.28 60
4875.44 58
4875.60 58
4875.76 59
4875.92 61
4876.08 64
4876.24 66
4876.40 67
4876.56 67
4876.72 67
4876.88 66
4877.04 65
4877.20 65
4877.36 64
4877.52 64
4877.68 64
4877.84 64
4878.00 64
4878.16 64
4878.32 63
4878.48 61
4878.64 60
4878.80 60
4878.96 61
4879.12 63
4879.28 67
4879.44 72
4879.60 76
4879.76 80
4879.92 83
4880.08 83
4880.24 81
4880.40 78
4880.56 74
4880.72 70
4880.88 67
4881.04 67
4881.21 69
4881.37 73
4881.53 80
4881.69 87
4881.85 94
4882.01 100
4882.17 106
4882.33 110
4882.49 114
4882.65 119
4882.81 124
4882.97 131
4883.13 139
4883.29 147
4883.45 157
4883.61 166
4883.77 173
4883.93 180
4884.09 185
4884.25 188
4884.41 191
4884.57 193
4884.73 195
4884.89 196
4885.05 197
4885.21 198
4885.37 199
4885.53 198
4885.69 198
4885.85 197
4886.01 195
4886.17 194
4886.33 193
4886.49 191
4886.65 189
4886.81 186
4886.97 182
4887.13 177
4887.29 170
4887.45 163
4887.62 155
4887.78 148
4887.94 141
4888.10 135
4888.26 131
4888.42 128
4888.58 126
4888.74 125
4888.90 124
4889.06 122
4889.22 120
4889.38 117
4889.54 113
4889.70 107
4889.86 101
4890.02 93
4890.18 85
4890.34 78
4890.50 70
4890.66 63
4890.82 57
4890.98 52
4891.14 48
4891.30 45
4891.46 44
4891.62 43
4891.78 43
4891.94 44
4892.10 44
4892.26 45
4892.43 45
4892.59 45
4892.75 45
4892.91 44
4893.07 43
4893.23 41
4893.39 40
4893.55 38
4893.71 37
4893.87 38
4894.03 39
4894.19 42
4894.35 45
4894.51 48
4894.67 51
4894.83 53
4894.99 53
4895.15 52
4895.31 51
4895.47 49
4895.63 47
4895.79 46
4895.95 47
4896.11 48
4896.28 49
4896.44 51
4896.60 51
4896.76 50
4896.92 47
4897.08 43
4897.24 38
4897.40 32
4897.56 28
4897.72 25
4897.88 24
4898.04 26
4898.20 30
4898.36 36
4898.52 44
4898.68 51
4898.84 58
4899.00 65
4899.16 70
4899.32 74
4899.48 77
4899.64 79
4899.81 79
4899.97 79
4900.13 78
4900.29 75
4900.45 72
4900.61 68
4900.77 63
4900.93 58
4901.09 54
4901.25 51
4901.41 49
4901.57 48
4901.73 47
4901.89 47
4902.05 47
4902.21 46
4902.37 47
4902.53 49
4902.69 52
4902.86 56
4903.02 62
4903.18 68
4903.34 72
4903.50 75
4903.66 75
4903.82 72
4903.98 67
4904.14 61
4904.30 55
4904.46 50
4904.62 47
4904.78 46
4904.94 46
4905.10 47
4905.26 48
4905.42 48
4905.59 47
4905.75 45
4905.91 42
4906.07 38
4906.23 34
4906.39 30
4906.55 27
4906.71 25
4906.87 25
4907.03 25
4907.19 27
4907.35 30
4907.51 33
4907.67 36
4907.83 40
4907.99 45
4908.15 50
4908.32 55
4908.48 60
4908.64 64
4908.80 66
4908.96 66
4909.12 63
4909.28 57
4909.44 51
4909.60 43
4909.76 35
4909.92 28
4910.08 22
4910.24 17
4910.40 13
4910.56 10
4910.73 7
4910.89 4
4911.05 2
4911.21 1
4911.37 1
4911.53 4
4911.69 8
4911.85 13
4912.01 19
4912.17 24
4912.33 29
4912.49 31
4912.65 31
4912.81 30
4912.98 26
4913.14 23
4913.30 19
4913.46 16
4913.62 13
4913.78 11
4913.94 9
4914.10 6
4914.26 3
4914.42 0
4914.58 0
4914.74 0
4914.90 0
4915.06 0
4915.23 0
4915.39 0
4915.55 0
4915.71 5
4915.87 9
4916.03 11
4916.19 11
4916.35 9
4916.51 6
4916.67 3
4916.83 0
4916.99 0
4917.15 0
4917.32 2
4917.48 6
4917.64 11
4917.80 15
4917.96 19
4918.12 22
4918.28 24
4918.44 24
4918.60 24
4918.76 24
4918.92 24
4919.08 24
4919.25 25
4919.41 26
4919.57 28
4919.73 30
4919.89 32
4920.05 35
4920.21 36
4920.37 37
4920.53 38
4920.69 38
4920.85 37
4921.01 35
4921.18 34
4921.34 33
4921.50 32
4921.66 32
4921.82 31
4921.98 30
4922.14 28
4922.30 26
4922.46 22
4922.62 19
4922.78 16
4922.94 14
4923.11 14
4923.27 16
4923.43 18
4923.59 21
4923.75 22
4923.91 23
4924.07 21
4924.23 19
4924.39 15
4924.55 11
4924.71 8
4924.88 6
4925.04 5
4925.20 6
4925.36 7
4925.52 9
4925.68 11
4925.84 13
4926.00 14
4926.16 14
4926.32 14
4926.48 13
4926.65 13
4926.81 12
4926.97 12
4927.13 12
4927.29 11
4927.45 11
4927.61 11
4927.77 12
4927.93 13
4928.09 14
4928.25 15
4928.42 15
4928.58 15
4928.74 14
4928.90 14
4929.06 15
4929.22 16
4929.38 18
4929.54 21
4929.70 24
4929.86 27
4930.03 28
4930.19 28
4930.35 26
4930.51 23
4930.67 19
4930.83 15
4930.99 12
4931.15 10
4931.31 10
4931.47 11
4931.64 13
4931.80 15
4931.96 17
4932.12 17
4932.28 16
4932.44 14
4932.60 11
4932.76 7
4932.92 4
4933.09 1
4933.25 0
4933.41 0
4933.57 0
4933.73 0
4933.89 0
4934.05 0
4934.21 0
4934.37 1
4934.53 1
4934.70 2
4934.86 2
4935.02 2
4935.18 3
4935.34 4
4935.50 5
4935.66 7
4935.82 8
4935.98 8
4936.15 7
4936.31 6
4936.47 4
4936.63 2
4936.79 0
4936.95 0
4937.11 0
4937.27 2
4937.43 5
4937.60 8
4937.76 10
4937.92 11
4938.08 11
4938.24 9
4938.40 6
4938.56 3
4938.72 1
4938.88 1
4939.05 3
4939.21 7
4939.37 12
4939.53 17
4939.69 21
4939.85 23
4940.01 23
4940.17 22
4940.33 19
4940.50 17
4940.66 14
4940.82 12
4940.98 10
4941.14 8
4941.30 7
4941.46 5
4941.62 4
4941.79 4
4941.95 5
4942.11 6
4942.27 9
4942.43 11
4942.59 13
4942.75 14
4942.91 15
4943.07 15
4943.24 16
4943.40 17
4943.56 19
4943.72 22
4943.88 26
4944.04 31
4944.20 36
4944.36 40
4944.53 44
4944.69 48
4944.85 49
4945.01 50
4945.17 49
4945.33 46
4945.49 43
4945.65 39
4945.82 35
4945.98 32
4946.14 30
4946.30 29
4946.46 28
4946.62 28
4946.78 28
4946.94 28
4947.11 28
4947.27 27
4947.43 27
4947.59 27
4947.75 27
4947.91 28
4948.07 28
4948.23 29
4948.40 30
4948.56 32
4948.72 34
4948.88 37
4949.04 41
4949.20 46
4949.36 52
4949.53 59
4949.69 66
4949.85 75
4950.01 83
4950.17 90
4950.33 96
4950.49 100
4950.65 103
4950.82 105
4950.98 106
4951.14 107
4951.30 108
4951.46 109
4951.62 109
4951.78 109
4951.95 108
4952.11 107
4952.27 105
4952.43 104
4952.59 103
4952.75 104
4952.91 104
4953.07 104
4953.24 104
4953.40 102
4953.56 99
4953.72 96
4953.88 93
4954.04 91
4954.20 90
4954.37 89
4954.53 87
4954.69 84
4954.85 78
4955.01 70
4955.17 61
4955.33 52
4955.50 44
4955.66 37
4955.82 33
4955.98 32
4956.14 32
4956.30 33
4956.46 34
4956.63 33
4956.79 30
4956.95 26
4957.11 21
4957.27 17
4957.43 14
4957.59 14
4957.76 17
4957.92 22
4958.08 29
4958.24 38
4958.40 47
4958.56 55
4958.72 62
4958.89 68
4959.05 71
4959.21 73
4959.37 73
4959.53 72
4959.69 69
4959.85 66
4960.02 63
4960.18 59
4960.34 56
4960.50 53
4960.66 49
4960.82 46
4960.98 42
4961.15 39
4961.31 36
4961.47 32
4961.63 29
4961.79 26
4961.95 22
4962.12 18
4962.28 13
4962.44 9
4962.60 6
4962.76 3
4962.92 2
4963.08 3
4963.25 5
4963.41 7
4963.57 10
4963.73 11
4963.89 11
4964.05 8
4964.22 4
4964.38 0
4964.54 0
4964.70 0
4964.86 0
4965.02 0
4965.18 0
4965.35 0
4965.51 0
4965.67 3
4965.83 7
4965.99 10
4966.15 12
4966.32 14
4966.48 16
4966.64 18
4966.80 20
4966.96 23
4967.12 25
4967.29 27
4967.45 29
4967.61 29
4967.77 29
4967.93 29
4968.09 27
4968.25 26
4968.42 24
4968.58 22
4968.74 20
4968.90 18
4969.06 17
4969.22 17
4969.39 18
4969.55 20
4969.71 22
4969.87 26
4970.03 29
4970.19 31
4970.36 33
4970.52 33
4970.68 33
4970.84 32
4971.00 31
4971.16 31
4971.33 31
4971.49 31
4971.65 32
4971.81 32
4971.97 31
4972.13 30
4972.30 28
4972.46 26
4972.62 22
4972.78 19
4972.94 16
4973.10 13
4973.27 11
4973.43 9
4973.59 8
4973.75 8
4973.91 9
4974.07 11
4974.24 15
4974.40 20
4974.56 25
4974.72 30
4974.88 35
4975.05 39
4975.21 41
4975.37 42
4975.53 41
4975.69 39
4975.85 37
4976.02 35
4976.18 34
4976.34 33
4976.50 33
4976.66 33
4976.82 33
4976.99 33
4977.15 34
4977.31 34
4977.47 34
4977.63 35
4977.79 35
4977.96 36
4978.12 37
4978.28 38
4978.44 38
4978.60 39
4978.77 39
4978.93 40
4979.09 40
4979.25 41
4979.41 41
4979.57 40
4979.74 38
4979.90 35
4980.06 32
4980.22 29
4980.38 25
4980.55 22
4980.71 18
4980.87 15
4981.03 11
4981.19 9
4981.35 9
4981.52 10
4981.68 14
4981.84 20
4982.00 26
4982.16 31
4982.33 34
4982.49 36
4982.65 36
4982.81 35
4982.97 36
4983.13 38
4983.30 44
4983.46 51
4983.62 60
4983.78 69
4983.94 76
4984.11 82
4984.27 85
4984.43 87
4984.59 88
4984.75 89
4984.92 89
4985.08 90
4985.24 91
4985.40 92
4985.56 93
4985.72 93
4985.89 92
4986.05 91
4986.21 89
4986.37 87
4986.53 85
4986.70 84
4986.86 83
4987.02 83
4987.18 84
4987.34 86
4987.51 88
4987.67 91
4987.83 94
4987.99 98
4988.15 100
4988.32 103
4988.48 103
4988.64 103
4988.80 100
4988.96 97
4989.13 92
4989.29 87
4989.45 82
4989.61 77
4989.77 72
4989.94 68
4990.10 63
4990.26 59
4990.42 55
4990.58 53
4990.75 52
4990.91 52
4991.07 53
4991.23 54
4991.39 56
4991.56 58
4991.72 60
4991.88 61
4992.04 61
4992.20 63
4992.37 64
4992.53 66
4992.69 69
4992.85 72
4993.01 74
4993.18 76
4993.34 77
4993.50 76
4993.66 75
4993.82 74
4993.99 73
4994.15 74
4994.31 76
4994.47 80
4994.63 86
4994.80 93
4994.96 101
4995.12 108
4995.28 114
4995.44 119
4995.61 121
4995.77 121
4995.93 120
4996.09 116
4996.25 113
4996.42 109
4996.58 105
4996.74 103
4996.90 102
4997.06 103
4997.23 105
4997.39 108
4997.55 111
4997.71 113
4997.87 113
4998.04 112
4998.20 110
4998.36 107
4998.52 104
4998.69 100
4998.85 96
4999.01 92
4999.17 88
4999.33 82
4999.50 76
4999.66 70
4999.82 65
4999.98 60
5000.14 58
5000.31 56
5000.47 55
5000.63 55
5000.79 53
5000.96 49
5001.12 44
5001.28 39
5001.44 33
5001.60 28
5001.77 24
5001.93 21
5002.09 19
5002.25 17
5002.41 15
5002.58 11
5002.74 7
5002.90 3
5003.06 0
5003.23 0
5003.39 2
5003.55 6
5003.71 13
5003.87 21
5004.04 29
5004.20 37
5004.36 45
5004.52 51
5004.69 56
5004.85 61
5005.01 65
5005.17 69
5005.33 73
5005.50 77
5005.66 82
5005.82 88
5005.98 94
5006.15 99
5006.31 104
5006.47 107
5006.63 108
5006.79 107
5006.96 104
5007.12 99
5007.28 94
5007.44 87
5007.61 81
5007.77 76
5007.93 71
5008.09 68
5008.25 66
5008.42 66
5008.58 65
5008.74 66
5008.90 66
5009.07 67
5009.23 68
5009.39 69
5009.55 71
5009.72 74
[truncated: 711,440 more chars]
