# Supplementary material for: Methylobacterium Species Promoting Rice and Barley Growth and Interaction Specificity Revealed with Whole-Cell Matrix-Assisted Laser Desorption / Ionization-Time-of-Flight Mass Spectrometry (MALDI-TOF/MS) Analysis
Source: PLoS One. 2015 Jun 8;10(6):e0129509. doi: 10.1371/journal.pone.0129509 (PMC4460032; doi:10.1371/journal.pone.0129509)
Supplement: S3 Data — (ZIP) [file pone.0129509.s003.zip › Supplementary data 3 (ms from barley)/26c.txt]

778.62 0
778.69 0
778.75 0
778.82 0
778.88 0
778.94 0
779.01 0
779.07 0
779.14 0
779.20 0
779.26 0
779.33 0
779.39 0
779.46 0
779.52 0
779.58 0
779.65 0
779.71 0
779.78 0
779.84 0
779.90 0
779.97 0
780.03 0
780.10 0
780.16 0
780.22 0
780.29 0
780.35 0
780.42 0
780.48 0
780.54 0
780.61 0
780.67 0
780.74 0
780.80 0
780.86 0
780.93 0
780.99 0
781.06 0
781.12 0
781.19 0
781.25 0
781.31 0
781.38 0
781.44 0
781.51 0
781.57 0
781.63 0
781.70 0
781.76 0
781.83 0
781.89 0
781.95 0
782.02 0
782.08 0
782.15 0
782.21 0
782.27 0
782.34 0
782.40 0
782.47 0
782.53 0
782.60 0
782.66 0
782.72 0
782.79 0
782.85 0
782.92 0
782.98 0
783.04 0
783.11 0
783.17 0
783.24 0
783.30 0
783.37 0
783.43 0
783.49 0
783.56 0
783.62 0
783.69 0
783.75 0
783.81 0
783.88 0
783.94 0
784.01 0
784.07 0
784.14 0
784.20 0
784.26 0
784.33 0
784.39 0
784.46 0
784.52 0
784.58 0
784.65 0
784.71 0
784.78 0
784.84 0
784.91 0
784.97 0
785.03 0
785.10 0
785.16 0
785.23 0
785.29 0
785.36 0
785.42 0
785.48 0
785.55 0
785.61 0
785.68 0
785.74 0
785.81 0
785.87 0
785.93 0
786.00 0
786.06 0
786.13 0
786.19 0
786.26 0
786.32 0
786.38 0
786.45 0
786.51 0
786.58 0
786.64 0
786.71 0
786.77 0
786.83 0
786.90 0
786.96 0
787.03 0
787.09 0
787.16 0
787.22 0
787.28 0
787.35 0
787.41 0
787.48 0
787.54 0
787.61 0
787.67 0
787.73 0
787.80 0
787.86 0
787.93 0
787.99 0
788.06 0
788.12 0
788.18 0
788.25 0
788.31 0
788.38 0
788.44 0
788.51 0
788.57 0
788.64 0
788.70 0
788.76 0
788.83 0
788.89 0
788.96 0
789.02 0
789.09 0
789.15 0
789.21 0
789.28 0
789.34 0
789.41 0
789.47 0
789.54 0
789.60 0
789.67 0
789.73 0
789.79 0
789.86 0
789.92 0
789.99 0
790.05 0
790.12 0
790.18 0
790.25 0
790.31 0
790.37 0
790.44 0
790.50 0
790.57 0
790.63 0
790.70 0
790.76 0
790.83 0
790.89 0
790.95 0
791.02 0
791.08 0
791.15 0
791.21 0
791.28 0
791.34 0
791.41 0
791.47 0
791.53 0
791.60 0
791.66 0
791.73 0
791.79 0
791.86 0
791.92 0
791.99 0
792.05 0
792.12 0
792.18 0
792.24 0
792.31 0
792.37 0
792.44 0
792.50 0
792.57 0
792.63 0
792.70 0
792.76 0
792.83 0
792.89 0
792.95 0
793.02 0
793.08 0
793.15 0
793.21 0
793.28 0
793.34 0
793.41 0
793.47 0
793.54 0
793.60 0
793.66 0
793.73 0
793.79 0
793.86 0
793.92 0
793.99 0
794.05 0
794.12 0
794.18 0
794.25 0
794.31 0
794.37 0
794.44 0
794.50 0
794.57 0
794.63 0
794.70 0
794.76 0
794.83 0
794.89 0
794.96 0
795.02 0
795.09 0
795.15 0
795.22 0
795.28 0
795.34 0
795.41 0
795.47 0
795.54 0
795.60 0
795.67 0
795.73 0
795.80 0
795.86 0
795.93 0
795.99 0
796.06 0
796.12 0
796.19 0
796.25 0
796.31 0
796.38 0
796.44 0
796.51 0
796.57 0
796.64 0
796.70 0
796.77 0
796.83 0
796.90 0
796.96 0
797.03 0
797.09 0
797.16 0
797.22 0
797.29 0
797.35 0
797.41 0
797.48 0
797.54 0
797.61 0
797.67 0
797.74 0
797.80 0
797.87 0
797.93 0
798.00 0
798.06 0
798.13 0
798.19 0
798.26 0
798.32 0
798.39 0
798.45 0
798.52 0
798.58 0
798.64 0
798.71 0
798.77 0
798.84 0
798.90 0
798.97 0
799.03 0
799.10 0
799.16 0
799.23 0
799.29 0
799.36 0
799.42 0
799.49 0
799.55 0
799.62 0
799.68 0
799.75 0
799.81 0
799.88 0
799.94 0
800.01 0
800.07 0
800.14 0
800.20 0
800.27 0
800.33 0
800.39 0
800.46 0
800.52 0
800.59 0
800.65 0
800.72 0
800.78 0
800.85 0
800.91 0
800.98 0
801.04 0
801.11 0
801.17 0
801.24 0
801.30 0
801.37 0
801.43 0
801.50 0
801.56 0
801.63 0
801.69 0
801.76 0
801.82 0
801.89 0
801.95 0
802.02 0
802.08 0
802.15 0
802.21 0
802.28 0
802.34 0
802.41 0
802.47 0
802.54 0
802.60 0
802.67 0
802.73 0
802.80 0
802.86 0
802.93 0
802.99 0
803.06 0
803.12 0
803.19 0
803.25 0
803.32 0
803.38 0
803.45 0
803.51 0
803.58 0
803.64 0
803.71 0
803.77 0
803.84 0
803.90 0
803.97 0
804.03 0
804.10 0
804.16 0
804.23 0
804.29 0
804.36 0
804.42 0
804.49 0
804.55 0
804.62 0
804.68 0
804.75 0
804.81 0
804.88 0
804.94 0
805.01 0
805.07 0
805.14 0
805.20 0
805.27 0
805.33 0
805.40 0
805.46 0
805.53 0
805.59 0
805.66 0
805.72 0
805.79 0
805.85 0
805.92 0
805.98 0
806.05 0
806.11 0
806.18 0
806.24 0
806.31 0
806.37 0
806.44 0
806.50 0
806.57 0
806.63 1
806.70 1
806.76 1
806.83 0
806.89 0
806.96 0
807.02 0
807.09 0
807.15 0
807.22 0
807.28 0
807.35 0
807.41 0
807.48 0
807.54 0
807.61 0
807.68 0
807.74 0
807.81 0
807.87 0
807.94 0
808.00 0
808.07 0
808.13 0
808.20 0
808.26 0
808.33 0
808.39 1
808.46 1
808.52 1
808.59 1
808.65 1
808.72 1
808.78 1
808.85 0
808.91 0
808.98 0
809.04 0
809.11 0
809.17 0
809.24 0
809.30 0
809.37 0
809.43 0
809.50 0
809.57 0
809.63 0
809.70 0
809.76 0
809.83 0
809.89 0
809.96 0
810.02 0
810.09 0
810.15 0
810.22 0
810.28 0
810.35 0
810.41 0
810.48 0
810.54 0
810.61 0
810.67 0
810.74 0
810.81 0
810.87 0
810.94 0
811.00 0
811.07 1
811.13 1
811.20 1
811.26 1
811.33 1
811.39 1
811.46 1
811.52 0
811.59 0
811.65 0
811.72 0
811.78 0
811.85 0
811.92 0
811.98 0
812.05 0
812.11 0
812.18 0
812.24 0
812.31 0
812.37 0
812.44 0
812.50 0
812.57 0
812.63 0
812.70 0
812.76 0
812.83 0
812.90 0
812.96 0
813.03 0
813.09 0
813.16 0
813.22 0
813.29 0
813.35 0
813.42 0
813.48 0
813.55 0
813.61 0
813.68 0
813.75 1
813.81 1
813.88 1
813.94 1
814.01 1
814.07 1
814.14 0
814.20 0
814.27 0
814.33 0
814.40 0
814.46 0
814.53 0
814.60 0
814.66 0
814.73 0
814.79 0
814.86 0
814.92 0
814.99 0
815.05 0
815.12 0
815.18 0
815.25 0
815.32 0
815.38 0
815.45 0
815.51 0
815.58 0
815.64 0
815.71 0
815.77 0
815.84 0
815.90 0
815.97 0
816.04 0
816.10 0
816.17 0
816.23 0
816.30 0
816.36 0
816.43 0
816.49 0
816.56 0
816.62 0
816.69 0
816.76 0
816.82 0
816.89 0
816.95 0
817.02 0
817.08 0
817.15 0
817.21 0
817.28 0
817.35 0
817.41 0
817.48 0
817.54 0
817.61 0
817.67 0
817.74 0
817.80 0
817.87 0
817.94 0
818.00 0
818.07 0
818.13 0
818.20 0
818.26 0
818.33 0
818.39 0
818.46 0
818.53 0
818.59 0
818.66 0
818.72 0
818.79 0
818.85 0
818.92 0
818.98 0
819.05 0
819.12 0
819.18 0
819.25 0
819.31 0
819.38 0
819.44 0
819.51 0
819.58 0
819.64 0
819.71 0
819.77 0
819.84 0
819.90 0
819.97 0
820.03 0
820.10 0
820.17 0
820.23 0
820.30 0
820.36 0
820.43 0
820.49 0
820.56 0
820.63 0
820.69 0
820.76 0
820.82 0
820.89 0
820.95 0
821.02 0
821.09 0
821.15 0
821.22 0
821.28 0
821.35 0
821.41 0
821.48 0
821.55 0
821.61 0
821.68 0
821.74 0
821.81 0
821.87 0
821.94 0
822.01 0
822.07 0
822.14 0
822.20 0
822.27 0
822.33 0
822.40 0
822.47 0
822.53 0
822.60 0
822.66 0
822.73 0
822.79 0
822.86 0
822.93 0
822.99 0
823.06 0
823.12 0
823.19 0
823.25 0
823.32 0
823.39 0
823.45 0
823.52 0
823.58 0
823.65 0
823.72 0
823.78 0
823.85 0
823.91 0
823.98 0
824.04 0
824.11 0
824.18 0
824.24 0
824.31 0
824.37 0
824.44 0
824.50 0
824.57 0
824.64 0
824.70 0
824.77 0
824.83 0
824.90 0
824.97 0
825.03 0
825.10 0
825.16 0
825.23 0
825.29 0
825.36 0
825.43 0
825.49 0
825.56 0
825.62 0
825.69 0
825.76 0
825.82 0
825.89 0
825.95 0
826.02 0
826.09 0
826.15 0
826.22 0
826.28 0
826.35 0
826.41 0
826.48 0
826.55 0
826.61 0
826.68 0
826.74 0
826.81 0
826.88 0
826.94 0
827.01 0
827.07 0
827.14 0
827.21 0
827.27 0
827.34 0
827.40 0
827.47 0
827.54 0
827.60 0
827.67 0
827.73 0
827.80 0
827.87 0
827.93 0
828.00 0
828.06 0
828.13 0
828.20 0
828.26 0
828.33 0
828.39 0
828.46 0
828.52 0
828.59 0
828.66 0
828.72 0
828.79 0
828.85 0
828.92 0
828.99 0
829.05 0
829.12 0
829.18 0
829.25 0
829.32 0
829.38 0
829.45 0
829.51 0
829.58 0
829.65 0
829.71 0
829.78 0
829.85 0
829.91 0
829.98 0
830.04 0
830.11 0
830.18 0
830.24 0
830.31 0
830.37 0
830.44 0
830.51 0
830.57 0
830.64 0
830.70 0
830.77 0
830.84 0
830.90 0
830.97 0
831.03 0
831.10 0
831.17 0
831.23 0
831.30 0
831.36 0
831.43 0
831.50 0
831.56 0
831.63 0
831.70 0
831.76 0
831.83 0
831.89 0
831.96 0
832.03 0
832.09 0
832.16 0
832.22 0
832.29 0
832.36 0
832.42 0
832.49 0
832.55 0
832.62 0
832.69 0
832.75 0
832.82 0
832.89 0
832.95 0
833.02 0
833.08 0
833.15 0
833.22 0
833.28 0
833.35 0
833.41 0
833.48 0
833.55 0
833.61 0
833.68 0
833.75 0
833.81 0
833.88 0
833.94 0
834.01 0
834.08 0
834.14 0
834.21 0
834.28 0
834.34 0
834.41 0
834.47 0
834.54 0
834.61 0
834.67 0
834.74 0
834.81 0
834.87 0
834.94 0
835.00 0
835.07 0
835.14 0
835.20 0
835.27 0
835.34 0
835.40 0
835.47 0
835.53 0
835.60 0
835.67 0
835.73 0
835.80 0
835.87 0
835.93 0
836.00 0
836.06 0
836.13 0
836.20 0
836.26 0
836.33 0
836.40 0
836.46 0
836.53 0
836.59 0
836.66 0
836.73 0
836.79 0
836.86 0
836.93 0
836.99 0
837.06 0
837.12 0
837.19 0
837.26 0
837.32 0
837.39 0
837.46 0
837.52 0
837.59 0
837.66 0
837.72 0
837.79 0
837.85 0
837.92 0
837.99 0
838.05 0
838.12 0
838.19 0
838.25 0
838.32 0
838.39 0
838.45 0
838.52 0
838.58 0
838.65 0
838.72 0
838.78 0
838.85 0
838.92 0
838.98 0
839.05 0
839.12 0
839.18 0
839.25 0
839.32 0
839.38 0
839.45 0
839.51 0
839.58 0
839.65 0
839.71 0
839.78 0
839.85 0
839.91 0
839.98 0
840.05 0
840.11 0
840.18 0
840.25 0
840.31 0
840.38 0
840.44 0
840.51 0
840.58 0
840.64 0
840.71 0
840.78 0
840.84 0
840.91 0
840.98 0
841.04 0
841.11 0
841.18 0
841.24 0
841.31 0
841.38 0
841.44 0
841.51 0
841.57 0
841.64 0
841.71 0
841.77 0
841.84 0
841.91 0
841.97 0
842.04 0
842.11 0
842.17 0
842.24 0
842.31 0
842.37 0
842.44 0
842.51 0
842.57 0
842.64 0
842.71 0
842.77 0
842.84 0
842.91 0
842.97 0
843.04 0
843.10 0
843.17 0
843.24 0
843.30 0
843.37 0
843.44 0
843.50 0
843.57 0
843.64 0
843.70 0
843.77 0
843.84 0
843.90 0
843.97 0
844.04 0
844.10 0
844.17 0
844.24 0
844.30 0
844.37 0
844.44 0
844.50 0
844.57 0
844.64 0
844.70 0
844.77 0
844.84 0
844.90 0
844.97 0
845.04 0
845.10 0
845.17 0
845.24 0
845.30 0
845.37 0
845.44 0
845.50 0
845.57 0
845.64 0
845.70 0
845.77 0
845.84 0
845.90 0
845.97 0
846.04 0
846.10 0
846.17 0
846.24 0
846.30 0
846.37 0
846.44 0
846.50 0
846.57 0
846.64 0
846.70 0
846.77 0
846.84 0
846.90 0
846.97 0
847.04 0
847.10 0
847.17 0
847.24 0
847.30 0
847.37 0
847.44 0
847.50 0
847.57 0
847.64 0
847.70 0
847.77 0
847.84 0
847.90 0
847.97 0
848.04 0
848.10 0
848.17 0
848.24 0
848.30 0
848.37 0
848.44 0
848.50 0
848.57 0
848.64 0
848.71 0
848.77 0
848.84 0
848.91 0
848.97 0
849.04 0
849.11 0
849.17 0
849.24 0
849.31 0
849.37 0
849.44 0
849.51 0
849.57 0
849.64 0
849.71 0
849.77 0
849.84 0
849.91 0
849.97 0
850.04 0
850.11 0
850.18 0
850.24 0
850.31 0
850.38 0
850.44 0
850.51 0
850.58 0
850.64 0
850.71 0
850.78 0
850.84 0
850.91 0
850.98 0
851.04 0
851.11 0
851.18 0
851.24 0
851.31 0
851.38 0
851.45 0
851.51 0
851.58 0
851.65 0
851.71 0
851.78 0
851.85 0
851.91 0
851.98 0
852.05 0
852.11 0
852.18 0
852.25 0
852.32 0
852.38 0
852.45 0
852.52 0
852.58 0
852.65 0
852.72 0
852.78 0
852.85 0
852.92 0
852.98 0
853.05 0
853.12 0
853.19 0
853.25 0
853.32 0
853.39 0
853.45 0
853.52 0
853.59 0
853.65 0
853.72 0
853.79 0
853.86 0
853.92 0
853.99 0
854.06 0
854.12 0
854.19 0
854.26 0
854.32 0
854.39 0
854.46 0
854.53 0
854.59 0
854.66 0
854.73 0
854.79 0
854.86 0
854.93 0
854.99 0
855.06 0
855.13 0
855.20 0
855.26 0
855.33 0
855.40 0
855.46 0
855.53 0
855.60 0
855.66 0
855.73 0
855.80 0
855.87 0
855.93 0
856.00 0
856.07 0
856.13 0
856.20 0
856.27 0
856.34 0
856.40 0
856.47 0
856.54 0
856.60 0
856.67 0
856.74 0
856.81 0
856.87 0
856.94 0
857.01 0
857.07 0
857.14 0
857.21 0
857.27 0
857.34 0
857.41 0
857.48 0
857.54 0
857.61 0
857.68 0
857.74 0
857.81 0
857.88 0
857.95 0
858.01 0
858.08 0
858.15 0
858.21 0
858.28 0
858.35 0
858.42 0
858.48 0
858.55 0
858.62 0
858.69 0
858.75 0
858.82 0
858.89 0
858.95 0
859.02 0
859.09 0
859.16 0
859.22 0
859.29 0
859.36 0
859.42 0
859.49 0
859.56 0
859.63 0
859.69 0
859.76 0
859.83 0
859.89 0
859.96 0
860.03 0
860.10 0
860.16 0
860.23 0
860.30 0
860.37 0
860.43 0
860.50 0
860.57 0
860.63 0
860.70 0
860.77 0
860.84 0
860.90 0
860.97 0
861.04 0
861.11 0
861.17 0
861.24 0
861.31 0
861.37 0
861.44 0
861.51 0
861.58 0
861.64 0
861.71 0
861.78 0
861.85 0
861.91 0
861.98 0
862.05 0
862.11 0
862.18 0
862.25 0
862.32 0
862.38 0
862.45 0
862.52 0
862.59 0
862.65 0
862.72 0
862.79 0
862.85 0
862.92 0
862.99 0
863.06 0
863.12 0
863.19 0
863.26 0
863.33 0
863.39 0
863.46 0
863.53 0
863.60 0
863.66 0
863.73 0
863.80 0
863.87 0
863.93 0
864.00 0
864.07 0
864.13 0
864.20 0
864.27 0
864.34 0
864.40 0
864.47 0
864.54 0
864.61 0
864.67 0
864.74 0
864.81 0
864.88 0
864.94 0
865.01 0
865.08 0
865.15 0
865.21 0
865.28 0
865.35 0
865.42 0
865.48 0
865.55 0
865.62 0
865.69 0
865.75 0
865.82 0
865.89 0
865.96 0
866.02 0
866.09 0
866.16 0
866.23 0
866.29 0
866.36 0
866.43 0
866.49 0
866.56 0
866.63 0
866.70 0
866.76 0
866.83 0
866.90 0
866.97 0
867.03 0
867.10 0
867.17 0
867.24 0
867.30 0
867.37 0
867.44 0
867.51 0
867.57 0
867.64 0
867.71 0
867.78 0
867.85 0
867.91 0
867.98 0
868.05 0
868.12 0
868.18 0
868.25 0
868.32 0
868.39 0
868.45 0
868.52 0
868.59 0
868.66 0
868.72 0
868.79 0
868.86 0
868.93 0
868.99 0
869.06 0
869.13 0
869.20 0
869.26 0
869.33 0
869.40 0
869.47 0
869.53 0
869.60 0
869.67 0
869.74 0
869.80 0
869.87 0
869.94 0
870.01 0
870.07 0
870.14 0
870.21 0
870.28 0
870.35 0
870.41 0
870.48 0
870.55 0
870.62 0
870.68 0
870.75 0
870.82 0
870.89 0
870.95 0
871.02 0
871.09 0
871.16 0
871.22 0
871.29 0
871.36 0
871.43 0
871.50 0
871.56 0
871.63 0
871.70 0
871.77 0
871.83 0
871.90 0
871.97 0
872.04 0
872.10 0
872.17 0
872.24 0
872.31 0
872.38 0
872.44 0
872.51 0
872.58 0
872.65 0
872.71 0
872.78 0
872.85 0
872.92 0
872.98 0
873.05 0
873.12 0
873.19 0
873.26 0
873.32 0
873.39 0
873.46 0
873.53 0
873.59 0
873.66 0
873.73 0
873.80 0
873.87 0
873.93 0
874.00 0
874.07 0
874.14 0
874.20 0
874.27 0
874.34 0
874.41 0
874.48 0
874.54 0
874.61 0
874.68 0
874.75 0
874.81 0
874.88 0
874.95 0
875.02 0
875.09 0
875.15 0
875.22 0
875.29 0
875.36 0
875.43 0
875.49 0
875.56 0
875.63 0
875.70 0
875.76 0
875.83 0
875.90 0
875.97 0
876.04 0
876.10 0
876.17 0
876.24 0
876.31 0
876.37 0
876.44 0
876.51 0
876.58 0
876.65 0
876.71 0
876.78 0
876.85 0
876.92 0
876.99 0
877.05 0
877.12 0
877.19 0
877.26 0
877.33 0
877.39 0
877.46 0
877.53 0
877.60 0
877.66 0
877.73 0
877.80 0
877.87 0
877.94 0
878.00 0
878.07 0
878.14 0
878.21 0
878.28 0
878.34 0
878.41 0
878.48 0
878.55 0
878.62 0
878.68 0
878.75 0
878.82 0
878.89 0
878.96 0
879.02 0
879.09 0
879.16 0
879.23 0
879.30 0
879.36 0
879.43 0
879.50 0
879.57 0
879.64 0
879.70 0
879.77 0
879.84 0
879.91 0
879.98 0
880.04 0
880.11 0
880.18 0
880.25 0
880.32 0
880.38 0
880.45 0
880.52 0
880.59 0
880.66 0
880.72 0
880.79 0
880.86 0
880.93 0
881.00 0
881.06 0
881.13 0
881.20 0
881.27 0
881.34 0
881.40 0
881.47 0
881.54 0
881.61 0
881.68 0
881.74 0
881.81 0
881.88 0
881.95 0
882.02 0
882.08 0
882.15 0
882.22 0
882.29 0
882.36 0
882.42 0
882.49 0
882.56 0
882.63 0
882.70 0
882.77 0
882.83 0
882.90 0
882.97 0
883.04 0
883.11 0
883.17 0
883.24 0
883.31 0
883.38 0
883.45 0
883.51 0
883.58 0
883.65 0
883.72 0
883.79 0
883.86 0
883.92 0
883.99 0
884.06 0
884.13 0
884.20 0
884.26 0
884.33 0
884.40 0
884.47 0
884.54 0
884.61 0
884.67 0
884.74 0
884.81 0
884.88 0
884.95 0
885.01 0
885.08 0
885.15 0
885.22 0
885.29 0
885.36 0
885.42 0
885.49 0
885.56 0
885.63 0
885.70 0
885.76 0
885.83 0
885.90 0
885.97 0
886.04 0
886.11 0
886.17 0
886.24 0
886.31 0
886.38 0
886.45 0
886.52 0
886.58 0
886.65 0
886.72 0
886.79 0
886.86 0
886.93 0
886.99 0
887.06 0
887.13 0
887.20 0
887.27 0
887.33 0
887.40 0
887.47 0
887.54 0
887.61 0
887.68 0
887.74 0
887.81 0
887.88 0
887.95 0
888.02 0
888.09 0
888.15 0
888.22 0
888.29 0
888.36 0
888.43 0
888.50 0
888.56 0
888.63 0
888.70 0
888.77 0
888.84 0
888.91 0
888.97 0
889.04 0
889.11 0
889.18 0
889.25 0
889.32 0
889.38 0
889.45 0
889.52 0
889.59 0
889.66 0
889.73 0
889.79 0
889.86 0
889.93 0
890.00 0
890.07 0
890.14 0
890.21 0
890.27 0
890.34 0
890.41 0
890.48 0
890.55 0
890.62 0
890.68 0
890.75 0
890.82 0
890.89 0
890.96 0
891.03 0
891.09 0
891.16 0
891.23 0
891.30 0
891.37 0
891.44 0
891.51 0
891.57 0
891.64 0
891.71 0
891.78 0
891.85 0
891.92 0
891.98 0
892.05 0
892.12 0
892.19 0
892.26 0
892.33 0
892.40 0
892.46 0
892.53 0
892.60 0
892.67 0
892.74 0
892.81 0
892.87 0
892.94 0
893.01 0
893.08 0
893.15 0
893.22 0
893.29 0
893.35 0
893.42 0
893.49 0
893.56 0
893.63 0
893.70 0
893.77 0
893.83 0
893.90 0
893.97 0
894.04 0
894.11 0
894.18 0
894.24 0
894.31 0
894.38 0
894.45 0
894.52 0
894.59 0
894.66 0
894.72 0
894.79 0
894.86 0
894.93 0
895.00 0
895.07 0
895.14 0
895.20 0
895.27 0
895.34 0
895.41 0
895.48 0
895.55 0
895.62 0
895.69 0
895.75 0
895.82 0
895.89 0
895.96 0
896.03 0
896.10 0
896.17 0
896.23 0
896.30 0
896.37 0
896.44 0
896.51 0
896.58 0
896.65 0
896.71 0
896.78 0
896.85 0
896.92 0
896.99 0
897.06 0
897.13 0
897.20 0
897.26 0
897.33 0
897.40 0
897.47 0
897.54 0
897.61 0
897.68 0
897.74 0
897.81 0
897.88 0
897.95 0
898.02 0
898.09 0
898.16 0
898.23 0
898.29 0
898.36 0
898.43 0
898.50 0
898.57 0
898.64 0
898.71 0
898.78 0
898.84 0
898.91 0
898.98 0
899.05 0
899.12 0
899.19 0
899.26 0
899.32 0
899.39 0
899.46 0
899.53 0
899.60 0
899.67 0
899.74 0
899.81 0
899.87 0
899.94 0
900.01 0
900.08 0
900.15 0
900.22 0
900.29 0
900.36 0
900.43 0
900.49 0
900.56 0
900.63 0
900.70 0
900.77 0
900.84 0
900.91 0
900.98 0
901.04 0
901.11 0
901.18 0
901.25 0
901.32 0
901.39 0
901.46 0
901.53 0
901.59 0
901.66 0
901.73 0
901.80 0
901.87 0
901.94 0
902.01 0
902.08 0
902.15 0
902.21 0
902.28 0
902.35 0
902.42 0
902.49 0
902.56 0
902.63 0
902.70 0
902.77 0
902.83 0
902.90 0
902.97 0
903.04 0
903.11 0
903.18 0
903.25 0
903.32 0
903.39 0
903.45 0
903.52 0
903.59 0
903.66 0
903.73 0
903.80 0
903.87 0
903.94 0
904.01 0
904.07 0
904.14 0
904.21 0
904.28 0
904.35 0
904.42 0
904.49 0
904.56 0
904.63 0
904.70 0
904.76 0
904.83 0
904.90 0
904.97 0
905.04 0
905.11 0
905.18 0
905.25 0
905.32 0
905.38 0
905.45 0
905.52 0
905.59 0
905.66 0
905.73 0
905.80 0
905.87 0
905.94 0
906.01 0
906.07 0
906.14 0
906.21 0
906.28 0
906.35 0
906.42 0
906.49 0
906.56 0
906.63 0
906.70 0
906.76 0
906.83 0
906.90 0
906.97 0
907.04 0
907.11 0
907.18 0
907.25 0
907.32 0
907.39 0
907.46 0
907.52 0
907.59 0
907.66 0
907.73 0
907.80 0
907.87 0
907.94 0
908.01 0
908.08 0
908.15 0
908.21 0
908.28 0
908.35 0
908.42 0
908.49 0
908.56 0
908.63 0
908.70 0
908.77 0
908.84 0
908.91 0
908.98 0
909.04 0
909.11 0
909.18 0
909.25 0
909.32 0
909.39 0
909.46 0
909.53 0
909.60 0
909.67 0
909.74 0
909.80 0
909.87 0
909.94 0
910.01 0
910.08 0
910.15 0
910.22 0
910.29 0
910.36 0
910.43 0
910.50 0
910.57 0
910.63 0
910.70 0
910.77 0
910.84 0
910.91 0
910.98 0
911.05 0
911.12 0
911.19 0
911.26 0
911.33 0
911.40 0
911.46 0
911.53 0
911.60 0
911.67 0
911.74 0
911.81 0
911.88 0
911.95 0
912.02 0
912.09 0
912.16 0
912.23 0
912.30 0
912.36 0
912.43 0
912.50 0
912.57 0
912.64 0
912.71 0
912.78 0
912.85 0
912.92 0
912.99 0
913.06 0
913.13 0
913.20 0
913.27 0
913.33 0
913.40 0
913.47 0
913.54 0
913.61 0
913.68 0
913.75 0
913.82 0
913.89 0
913.96 0
914.03 0
914.10 0
914.17 0
914.24 0
914.30 0
914.37 0
914.44 0
914.51 0
914.58 0
914.65 0
914.72 0
914.79 0
914.86 0
914.93 0
915.00 0
915.07 0
915.14 0
915.21 0
915.28 0
915.34 0
915.41 0
915.48 0
915.55 0
915.62 0
915.69 0
915.76 0
915.83 0
915.90 0
915.97 0
916.04 0
916.11 0
916.18 0
916.25 0
916.32 0
916.39 0
916.45 0
916.52 0
916.59 0
916.66 0
916.73 0
916.80 0
916.87 0
916.94 0
917.01 0
917.08 0
917.15 0
917.22 0
917.29 0
917.36 0
917.43 0
917.50 0
917.57 0
917.63 0
917.70 0
917.77 0
917.84 0
917.91 0
917.98 0
918.05 0
918.12 0
918.19 0
918.26 0
918.33 0
918.40 0
918.47 0
918.54 0
918.61 0
918.68 0
918.75 0
918.82 0
918.89 0
918.95 0
919.02 0
919.09 0
919.16 0
919.23 0
919.30 0
919.37 0
919.44 0
919.51 0
919.58 0
919.65 0
919.72 0
919.79 0
919.86 0
919.93 0
920.00 0
920.07 0
920.14 0
920.21 0
920.28 0
920.34 0
920.41 0
920.48 0
920.55 0
920.62 0
920.69 0
920.76 0
920.83 0
920.90 0
920.97 0
921.04 0
921.11 0
921.18 0
921.25 0
921.32 0
921.39 0
921.46 0
921.53 0
921.60 0
921.67 0
921.74 0
921.81 0
921.88 0
921.95 0
922.01 0
922.08 0
922.15 0
922.22 0
922.29 0
922.36 0
922.43 0
922.50 0
922.57 0
922.64 0
922.71 0
922.78 0
922.85 0
922.92 0
922.99 0
923.06 0
923.13 0
923.20 0
923.27 0
923.34 0
923.41 0
923.48 0
923.55 0
923.62 0
923.69 0
923.76 0
923.83 0
923.90 0
923.96 0
924.03 0
924.10 0
924.17 0
924.24 0
924.31 0
924.38 0
924.45 0
924.52 0
924.59 0
924.66 0
924.73 0
924.80 0
924.87 0
924.94 0
925.01 0
925.08 0
925.15 0
925.22 0
925.29 0
925.36 0
925.43 0
925.50 0
925.57 0
925.64 0
925.71 0
925.78 0
925.85 0
925.92 0
925.99 0
926.06 0
926.13 0
926.20 0
926.27 0
926.34 0
926.41 0
926.48 0
926.54 0
926.61 0
926.68 0
926.75 0
926.82 0
926.89 0
926.96 0
927.03 0
927.10 0
927.17 0
927.24 0
927.31 0
927.38 0
927.45 0
927.52 0
927.59 0
927.66 0
927.73 0
927.80 0
927.87 0
927.94 0
928.01 0
928.08 0
928.15 0
928.22 0
928.29 0
928.36 0
928.43 0
928.50 0
928.57 0
928.64 0
928.71 0
928.78 0
928.85 0
928.92 0
928.99 0
929.06 0
929.13 0
929.20 0
929.27 0
929.34 0
929.41 0
929.48 0
929.55 0
929.62 0
929.69 0
929.76 1
929.83 1
929.90 1
929.97 1
930.04 1
930.11 1
930.18 0
930.25 0
930.32 0
930.39 0
930.46 0
930.53 0
930.60 0
930.67 0
930.74 0
930.81 0
930.88 0
930.95 0
931.02 0
931.09 0
931.16 0
931.23 0
931.30 0
931.37 0
931.44 0
931.51 0
931.58 0
931.65 0
931.72 0
931.79 0
931.86 0
931.93 0
932.00 0
932.07 0
932.14 0
932.21 0
932.28 0
932.35 0
932.42 0
932.49 0
932.56 0
932.63 0
932.70 0
932.77 0
932.84 0
932.91 0
932.98 0
933.05 0
933.12 0
933.19 0
933.26 0
933.33 0
933.40 0
933.47 0
933.54 0
933.61 0
933.68 0
933.75 0
933.82 0
933.89 0
933.96 0
934.03 0
934.10 0
934.17 0
934.24 0
934.31 0
934.38 0
934.45 0
934.52 0
934.59 0
934.66 0
934.73 0
934.80 0
934.87 0
934.94 0
935.01 0
935.08 0
935.15 0
935.22 0
935.29 0
935.36 0
935.43 0
935.50 0
935.57 0
935.64 0
935.71 0
935.78 0
935.85 0
935.92 0
935.99 0
936.06 0
936.13 0
936.20 0
936.27 0
936.34 0
936.41 0
936.48 0
936.55 0
936.62 0
936.69 0
936.76 0
936.83 0
936.90 0
936.97 0
937.04 0
937.11 0
937.18 0
937.25 0
937.32 0
937.39 0
937.46 0
937.53 0
937.60 0
937.67 0
937.74 0
937.81 0
937.88 0
937.95 0
938.02 0
938.09 0
938.16 0
938.23 0
938.30 0
938.37 0
938.45 0
938.52 0
938.59 0
938.66 0
938.73 0
938.80 0
938.87 0
938.94 0
939.01 0
939.08 0
939.15 0
939.22 0
939.29 0
939.36 0
939.43 0
939.50 0
939.57 0
939.64 0
939.71 0
939.78 0
939.85 0
939.92 0
939.99 0
940.06 0
940.13 0
940.20 0
940.27 0
940.34 0
940.41 0
940.48 0
940.55 0
940.62 0
940.69 0
940.76 0
940.83 0
940.90 0
940.97 0
941.05 0
941.12 0
941.19 0
941.26 0
941.33 0
941.40 0
941.47 0
941.54 0
941.61 0
941.68 0
941.75 0
941.82 0
941.89 0
941.96 0
942.03 0
942.10 0
942.17 0
942.24 0
942.31 0
942.38 0
942.45 0
942.52 0
942.59 0
942.66 0
942.73 0
942.80 0
942.87 0
942.94 0
943.02 0
943.09 0
943.16 0
943.23 0
943.30 0
943.37 0
943.44 0
943.51 0
943.58 0
943.65 0
943.72 0
943.79 0
943.86 0
943.93 0
944.00 0
944.07 0
944.14 0
944.21 0
944.28 0
944.35 0
944.42 0
944.49 0
944.56 0
944.64 0
944.71 0
944.78 0
944.85 0
944.92 0
944.99 0
945.06 0
945.13 0
945.20 0
945.27 0
945.34 0
945.41 0
945.48 0
945.55 0
945.62 0
945.69 0
945.76 0
945.83 0
945.90 0
945.97 0
946.04 0
946.12 0
946.19 0
946.26 0
946.33 0
946.40 0
946.47 0
946.54 0
946.61 0
946.68 0
946.75 0
946.82 0
946.89 0
946.96 0
947.03 0
947.10 0
947.17 0
947.24 0
947.31 0
947.38 0
947.46 0
947.53 0
947.60 0
947.67 0
947.74 0
947.81 0
947.88 0
947.95 0
948.02 0
948.09 0
948.16 0
948.23 0
948.30 0
948.37 0
948.44 0
948.51 0
948.58 0
948.66 0
948.73 0
948.80 0
948.87 0
948.94 0
949.01 0
949.08 0
949.15 0
949.22 0
949.29 0
949.36 0
949.43 0
949.50 0
949.57 0
949.64 0
949.71 0
949.79 0
949.86 0
949.93 0
950.00 0
950.07 0
950.14 0
950.21 0
950.28 0
950.35 0
950.42 0
950.49 0
950.56 0
950.63 0
950.70 0
950.77 0
950.85 1
950.92 1
950.99 1
951.06 1
951.13 1
951.20 0
951.27 0
951.34 0
951.41 0
951.48 0
951.55 0
951.62 0
951.69 0
951.76 0
951.84 0
951.91 0
951.98 0
952.05 0
952.12 0
952.19 0
952.26 0
952.33 0
952.40 0
952.47 0
952.54 0
952.61 0
952.68 0
952.75 0
952.83 0
952.90 0
952.97 0
953.04 0
953.11 0
953.18 0
953.25 0
953.32 0
953.39 0
953.46 0
953.53 0
953.60 0
953.67 0
953.75 0
953.82 0
953.89 0
953.96 0
954.03 0
954.10 0
954.17 0
954.24 0
954.31 0
954.38 0
954.45 0
954.52 0
954.60 0
954.67 0
954.74 0
954.81 0
954.88 0
954.95 0
955.02 0
955.09 0
955.16 0
955.23 0
955.30 0
955.37 0
955.45 0
955.52 0
955.59 0
955.66 0
955.73 0
955.80 0
955.87 0
955.94 0
956.01 0
956.08 0
956.15 0
956.23 0
956.30 0
956.37 0
956.44 0
956.51 0
956.58 0
956.65 0
956.72 0
956.79 0
956.86 0
956.93 0
957.01 0
957.08 0
957.15 0
957.22 0
957.29 0
957.36 0
957.43 0
957.50 0
957.57 0
957.64 0
957.71 0
957.79 0
957.86 0
957.93 0
958.00 0
958.07 0
958.14 0
958.21 0
958.28 0
958.35 0
958.42 0
958.49 0
958.57 0
958.64 0
958.71 0
958.78 0
958.85 0
958.92 0
958.99 0
959.06 0
959.13 0
959.20 0
959.28 0
959.35 0
959.42 0
959.49 0
959.56 0
959.63 0
959.70 0
959.77 0
959.84 0
959.91 0
959.99 0
960.06 0
960.13 0
960.20 0
960.27 0
960.34 0
960.41 0
960.48 0
960.55 0
960.63 0
960.70 0
960.77 0
960.84 0
960.91 0
960.98 0
961.05 0
961.12 0
961.19 0
961.26 0
961.34 0
961.41 0
961.48 0
961.55 0
961.62 0
961.69 0
961.76 0
961.83 0
961.90 0
961.98 0
962.05 0
962.12 0
962.19 0
962.26 0
962.33 0
962.40 0
962.47 0
962.54 0
962.62 0
962.69 0
962.76 0
962.83 0
962.90 0
962.97 0
963.04 0
963.11 0
963.18 0
963.26 0
963.33 0
963.40 0
963.47 0
963.54 0
963.61 0
963.68 0
963.75 0
963.83 0
963.90 0
963.97 0
964.04 0
964.11 0
964.18 0
964.25 0
964.32 0
964.39 0
964.47 0
964.54 0
964.61 0
964.68 0
964.75 0
964.82 0
964.89 0
964.96 0
965.04 1
965.11 1
965.18 1
965.25 1
965.32 1
965.39 1
965.46 1
965.53 1
965.61 1
965.68 1
965.75 1
965.82 1
965.89 1
965.96 2
966.03 2
966.10 1
966.18 1
966.25 1
966.32 1
966.39 1
966.46 1
966.53 1
966.60 1
966.67 1
966.75 1
966.82 0
966.89 0
966.96 1
967.03 1
967.10 1
967.17 1
967.24 1
967.32 1
967.39 0
967.46 0
967.53 0
967.60 0
967.67 0
967.74 0
967.81 0
967.89 0
967.96 1
968.03 1
968.10 1
968.17 1
968.24 1
968.31 2
968.39 2
968.46 2
968.53 1
968.60 1
968.67 1
968.74 1
968.81 1
968.88 1
968.96 1
969.03 1
969.10 1
969.17 1
969.24 1
969.31 1
969.38 1
969.46 1
969.53 0
969.60 0
969.67 0
969.74 0
969.81 0
969.88 0
969.96 0
970.03 0
970.10 0
970.17 0
970.24 0
970.31 0
970.38 0
970.46 0
970.53 1
970.60 1
970.67 1
970.74 1
970.81 1
970.88 1
970.96 0
971.03 0
971.10 0
971.17 0
971.24 0
971.31 0
971.38 0
971.46 0
971.53 0
971.60 0
971.67 0
971.74 0
971.81 0
971.88 0
971.96 0
972.03 0
972.10 0
972.17 0
972.24 0
972.31 0
972.38 0
972.46 0
972.53 0
972.60 0
972.67 1
972.74 1
972.81 1
972.88 1
972.96 1
973.03 1
973.10 1
973.17 1
973.24 0
973.31 0
973.39 0
973.46 0
973.53 0
973.60 0
973.67 0
973.74 0
973.81 0
973.89 1
973.96 1
974.03 1
974.10 1
974.17 1
974.24 1
974.32 1
974.39 1
974.46 1
974.53 1
974.60 1
974.67 1
974.74 1
974.82 1
974.89 2
974.96 2
975.03 2
975.10 2
975.17 2
975.25 2
975.32 2
975.39 1
975.46 1
975.53 1
975.60 1
975.68 1
975.75 1
975.82 1
975.89 1
975.96 1
976.03 1
976.11 1
976.18 1
976.25 1
976.32 1
976.39 1
976.46 0
976.53 0
976.61 0
976.68 0
976.75 0
976.82 0
976.89 0
976.96 0
977.04 0
977.11 0
977.18 0
977.25 0
977.32 1
977.39 1
977.47 1
977.54 1
977.61 2
977.68 2
977.75 2
977.82 2
977.90 1
977.97 1
978.04 1
978.11 1
978.18 1
978.25 0
978.33 0
978.40 0
978.47 0
978.54 0
978.61 0
978.69 0
978.76 1
978.83 1
978.90 1
978.97 1
979.04 1
979.12 1
979.19 1
979.26 1
979.33 0
979.40 0
979.47 0
979.55 0
979.62 0
979.69 0
979.76 0
979.83 0
979.90 0
979.98 1
980.05 1
980.12 1
980.19 1
980.26 0
980.34 0
980.41 0
980.48 0
980.55 1
980.62 1
980.69 1
980.77 0
980.84 0
980.91 0
980.98 0
981.05 0
981.12 0
981.20 0
981.27 0
981.34 0
981.41 0
981.48 0
981.56 0
981.63 0
981.70 0
981.77 0
981.84 0
981.91 0
981.99 0
982.06 0
982.13 0
982.20 0
982.27 1
982.35 1
982.42 1
982.49 1
982.56 1
982.63 1
982.71 1
982.78 1
982.85 1
982.92 1
982.99 1
983.06 1
983.14 2
983.21 2
983.28 2
983.35 2
983.42 2
983.50 2
983.57 2
983.64 2
983.71 2
983.78 1
983.86 1
983.93 1
984.00 1
984.07 1
984.14 1
984.21 1
984.29 1
984.36 1
984.43 1
984.50 1
984.57 1
984.65 2
984.72 2
984.79 2
984.86 2
984.93 2
985.01 2
985.08 2
985.15 2
985.22 1
985.29 1
985.37 2
985.44 2
985.51 3
985.58 3
985.65 3
985.73 4
985.80 3
985.87 3
985.94 2
986.01 2
986.09 1
986.16 0
986.23 0
986.30 0
986.37 0
986.45 0
986.52 0
986.59 0
986.66 0
986.73 0
986.81 0
986.88 0
986.95 0
987.02 0
987.09 0
987.17 1
987.24 1
987.31 2
987.38 2
987.45 3
987.53 3
987.60 4
987.67 4
987.74 4
987.81 3
987.89 3
987.96 3
988.03 3
988.10 2
988.17 2
988.25 3
988.32 3
988.39 3
988.46 3
988.53 4
988.61 4
988.68 4
988.75 4
988.82 4
988.90 4
988.97 4
989.04 4
989.11 4
989.18 5
989.26 5
989.33 6
989.40 6
989.47 7
989.54 7
989.62 7
989.69 7
989.76 7
989.83 6
989.90 6
989.98 6
990.05 7
990.12 7
990.19 7
990.27 8
990.34 8
990.41 8
990.48 8
990.55 9
990.63 9
990.70 9
990.77 10
990.84 10
990.91 10
990.99 9
991.06 8
991.13 7
991.20 6
991.28 6
991.35 5
991.42 4
991.49 4
991.56 4
991.64 4
991.71 4
991.78 4
991.85 5
991.93 5
992.00 6
992.07 6
992.14 6
992.21 6
992.29 6
992.36 6
992.43 6
992.50 5
992.58 5
992.65 5
992.72 5
992.79 5
992.86 5
992.94 5
993.01 5
993.08 5
993.15 5
993.23 5
993.30 5
993.37 5
993.44 6
993.51 6
993.59 6
993.66 5
993.73 5
993.80 5
993.88 5
993.95 5
994.02 4
994.09 4
994.16 4
994.24 5
994.31 4
994.38 4
994.45 4
994.53 4
994.60 4
994.67 4
994.74 3
994.82 3
994.89 3
994.96 3
995.03 2
995.10 2
995.18 1
995.25 1
995.32 0
995.39 0
995.47 0
995.54 0
995.61 0
995.68 0
995.76 1
995.83 1
995.90 1
995.97 1
996.04 1
996.12 1
996.19 1
996.26 1
996.33 1
996.41 1
996.48 1
996.55 1
996.62 0
996.70 0
996.77 0
996.84 0
996.91 1
996.99 1
997.06 1
997.13 1
997.20 1
997.28 1
997.35 1
997.42 1
997.49 0
997.56 0
997.64 0
997.71 0
997.78 0
997.85 1
997.93 1
998.00 1
998.07 1
998.14 0
998.22 0
998.29 0
998.36 0
998.43 0
998.51 0
998.58 0
998.65 0
998.72 0
998.80 0
998.87 0
998.94 1
999.01 1
999.09 1
999.16 2
999.23 2
999.30 2
999.38 2
999.45 2
999.52 1
999.59 1
999.67 1
999.74 2
999.81 2
999.88 2
999.96 2
1000.03 2
1000.10 2
1000.17 1
1000.25 1
1000.32 1
1000.39 1
1000.46 1
1000.54 1
1000.61 1
1000.68 1
1000.75 1
1000.83 1
1000.90 1
1000.97 0
1001.04 0
1001.12 0
1001.19 0
1001.26 0
1001.33 0
1001.41 0
1001.48 0
1001.55 0
1001.62 0
1001.70 0
1001.77 1
1001.84 1
1001.91 1
1001.99 1
1002.06 0
1002.13 0
1002.20 0
1002.28 0
1002.35 0
1002.42 0
1002.49 0
1002.57 0
1002.64 1
1002.71 1
1002.78 2
1002.86 2
1002.93 2
1003.00 2
1003.07 1
1003.15 1
1003.22 1
1003.29 1
1003.37 0
1003.44 0
1003.51 0
1003.58 0
1003.66 0
1003.73 0
1003.80 1
1003.87 1
1003.95 2
1004.02 2
1004.09 3
1004.16 3
1004.24 3
1004.31 3
1004.38 3
1004.45 3
1004.53 3
1004.60 2
1004.67 3
1004.75 3
1004.82 3
1004.89 3
1004.96 3
1005.04 3
1005.11 3
1005.18 3
1005.25 3
1005.33 2
1005.40 2
1005.47 2
1005.54 2
1005.62 2
1005.69 1
1005.76 1
1005.84 1
1005.91 1
1005.98 1
1006.05 2
1006.13 2
1006.20 2
1006.27 3
1006.34 3
1006.42 3
1006.49 3
1006.56 3
1006.64 3
1006.71 3
1006.78 3
1006.85 3
1006.93 2
1007.00 2
1007.07 2
1007.14 2
1007.22 2
1007.29 2
1007.36 3
1007.44 3
1007.51 3
1007.58 3
1007.65 2
1007.73 2
1007.80 1
1007.87 0
1007.95 0
1008.02 0
1008.09 0
1008.16 0
1008.24 0
1008.31 0
1008.38 0
1008.45 0
1008.53 0
1008.60 1
1008.67 2
1008.75 2
1008.82 3
1008.89 3
1008.96 3
1009.04 3
1009.11 2
1009.18 2
1009.26 1
1009.33 1
1009.40 1
1009.47 1
1009.55 1
1009.62 1
1009.69 0
1009.77 0
1009.84 0
1009.91 0
1009.98 0
1010.06 0
1010.13 0
1010.20 0
1010.28 0
1010.35 0
1010.42 0
1010.49 0
1010.57 0
1010.64 1
1010.71 1
1010.79 1
1010.86 2
1010.93 2
1011.00 2
1011.08 2
1011.15 2
1011.22 1
1011.30 1
1011.37 1
1011.44 2
1011.51 2
1011.59 2
1011.66 2
1011.73 1
1011.81 1
1011.88 1
1011.95 1
1012.02 1
1012.10 2
1012.17 2
1012.24 3
1012.32 4
1012.39 4
1012.46 4
1012.54 4
1012.61 4
1012.68 3
1012.75 3
1012.83 3
1012.90 3
1012.97 2
1013.05 2
1013.12 2
1013.19 2
1013.27 2
1013.34 2
1013.41 2
1013.48 2
1013.56 1
1013.63 1
1013.70 0
1013.78 0
1013.85 0
1013.92 1
1013.99 1
1014.07 2
1014.14 2
1014.21 3
1014.29 3
1014.36 3
1014.43 3
1014.51 3
1014.58 3
1014.65 3
1014.73 2
1014.80 1
1014.87 1
1014.94 0
1015.02 0
1015.09 0
1015.16 1
1015.24 1
1015.31 2
1015.38 2
1015.46 2
1015.53 2
1015.60 1
1015.67 1
1015.75 1
1015.82 1
1015.89 2
1015.97 2
1016.04 3
1016.11 3
1016.19 3
1016.26 3
1016.33 2
1016.41 1
1016.48 0
1016.55 0
1016.62 0
1016.70 0
1016.77 0
1016.84 0
1016.92 1
1016.99 2
1017.06 3
1017.14 4
1017.21 5
1017.28 5
1017.36 5
1017.43 4
1017.50 3
1017.57 3
1017.65 2
1017.72 2
1017.79 2
1017.87 2
1017.94 2
1018.01 3
1018.09 3
1018.16 3
1018.23 3
1018.31 3
1018.38 3
1018.45 3
1018.53 3
1018.60 3
1018.67 2
1018.75 2
1018.82 2
1018.89 1
1018.96 1
1019.04 0
1019.11 0
1019.18 0
1019.26 0
1019.33 0
1019.40 1
1019.48 1
1019.55 2
1019.62 2
1019.70 2
1019.77 2
1019.84 2
1019.92 2
1019.99 2
1020.06 2
1020.14 2
1020.21 2
1020.28 3
1020.36 3
1020.43 4
1020.50 5
1020.58 7
1020.65 8
1020.72 9
1020.80 10
1020.87 10
1020.94 10
1021.01 10
1021.09 10
1021.16 10
1021.23 9
1021.31 9
1021.38 9
1021.45 8
1021.53 7
1021.60 6
1021.67 5
1021.75 4
1021.82 3
1021.89 2
1021.97 2
1022.04 3
1022.11 3
1022.19 4
1022.26 5
1022.33 6
1022.41 7
1022.48 7
1022.55 8
1022.63 8
1022.70 9
1022.77 10
1022.85 11
1022.92 11
1022.99 12
1023.07 12
1023.14 11
1023.21 10
1023.29 9
1023.36 7
1023.43 6
1023.51 5
1023.58 3
1023.65 2
1023.73 2
1023.80 2
1023.87 2
1023.95 2
1024.02 3
1024.09 4
1024.17 5
1024.24 5
1024.31 6
1024.39 6
1024.46 5
1024.53 4
1024.61 3
1024.68 2
1024.75 2
1024.83 1
1024.90 1
1024.97 2
1025.05 2
1025.12 3
1025.19 3
1025.27 4
1025.34 4
1025.41 5
1025.49 5
1025.56 5
1025.63 5
1025.71 4
1025.78 4
1025.85 3
1025.93 2
1026.00 1
1026.08 0
1026.15 0
1026.22 0
1026.30 0
1026.37 0
1026.44 0
1026.52 0
1026.59 0
1026.66 0
1026.74 0
1026.81 1
1026.88 1
1026.96 2
1027.03 3
1027.10 4
1027.18 6
1027.25 7
1027.32 8
1027.40 10
1027.47 11
1027.54 13
1027.62 15
1027.69 17
1027.76 19
1027.84 20
1027.91 22
1027.99 23
1028.06 24
1028.13 25
1028.21 25
1028.28 25
1028.35 25
1028.43 24
1028.50 23
1028.57 22
1028.65 22
1028.72 21
1028.79 21
1028.87 21
1028.94 21
1029.01 22
1029.09 22
1029.16 23
1029.24 24
1029.31 24
1029.38 25
1029.46 25
1029.53 26
1029.60 25
1029.68 25
1029.75 24
1029.82 22
1029.90 20
1029.97 17
1030.04 14
1030.12 12
1030.19 11
1030.27 10
1030.34 9
1030.41 9
1030.49 10
1030.56 11
1030.63 12
1030.71 12
1030.78 12
1030.85 13
1030.93 13
1031.00 13
1031.07 13
1031.15 13
1031.22 13
1031.30 14
1031.37 15
1031.44 15
1031.52 16
1031.59 17
1031.66 17
1031.74 17
1031.81 18
1031.88 18
1031.96 17
1032.03 17
1032.11 17
1032.18 17
1032.25 17
1032.33 17
1032.40 17
1032.47 16
1032.55 15
1032.62 15
1032.69 14
1032.77 14
1032.84 13
1032.92 13
1032.99 13
1033.06 13
1033.14 12
1033.21 12
1033.28 11
1033.36 10
1033.43 10
1033.51 9
1033.58 9
1033.65 10
1033.73 10
1033.80 11
1033.87 11
1033.95 11
1034.02 10
1034.09 9
1034.17 8
1034.24 7
1034.32 6
1034.39 6
1034.46 6
1034.54 6
1034.61 6
1034.68 6
1034.76 5
1034.83 5
1034.91 4
1034.98 3
1035.05 3
1035.13 2
1035.20 2
1035.27 1
1035.35 1
1035.42 1
1035.50 1
1035.57 1
1035.64 1
1035.72 1
1035.79 2
1035.86 3
1035.94 3
1036.01 4
1036.09 4
1036.16 5
1036.23 5
1036.31 5
1036.38 5
1036.46 5
1036.53 4
1036.60 2
1036.68 1
1036.75 0
1036.82 0
1036.90 0
1036.97 0
1037.05 0
1037.12 0
1037.19 0
1037.27 2
1037.34 3
1037.41 5
1037.49 7
1037.56 9
1037.64 11
1037.71 12
1037.78 13
1037.86 13
1037.93 14
1038.01 14
1038.08 13
1038.15 12
1038.23 11
1038.30 10
1038.37 9
1038.45 8
1038.52 7
1038.60 6
1038.67 6
1038.74 5
1038.82 4
1038.89 3
1038.97 2
1039.04 1
1039.11 1
1039.19 0
1039.26 0
1039.34 0
1039.41 0
1039.48 0
1039.56 0
1039.63 0
1039.71 0
1039.78 0
1039.85 0
1039.93 0
1040.00 1
1040.07 1
1040.15 2
1040.22 3
1040.30 4
1040.37 5
1040.44 5
1040.52 6
1040.59 6
1040.67 7
1040.74 7
1040.81 8
1040.89 7
1040.96 7
1041.04 5
1041.11 4
1041.18 3
1041.26 2
1041.33 1
1041.41 1
1041.48 2
1041.55 3
1041.63 4
1041.70 5
1041.78 6
1041.85 6
1041.92 6
1042.00 6
1042.07 6
1042.15 6
1042.22 5
1042.29 5
1042.37 5
1042.44 5
1042.52 5
1042.59 5
1042.66 7
1042.74 8
1042.81 10
1042.89 11
1042.96 13
1043.03 14
1043.11 14
1043.18 14
1043.26 14
1043.33 14
1043.40 13
1043.48 12
1043.55 12
1043.63 11
1043.70 11
1043.77 10
1043.85 10
1043.92 9
1044.00 8
1044.07 7
1044.14 6
1044.22 6
1044.29 7
1044.37 8
1044.44 11
1044.52 13
1044.59 16
1044.66 18
1044.74 19
1044.81 19
1044.89 18
1044.96 17
1045.03 16
1045.11 15
1045.18 15
1045.26 15
1045.33 16
1045.40 17
1045.48 17
1045.55 18
1045.63 18
1045.70 18
1045.78 18
1045.85 18
1045.92 18
1046.00 19
1046.07 20
1046.15 21
1046.22 22
1046.29 22
1046.37 21
1046.44 20
1046.52 19
1046.59 17
1046.66 16
1046.74 15
1046.81 15
1046.89 16
1046.96 17
1047.04 19
1047.11 21
1047.18 23
1047.26 25
1047.33 26
1047.41 26
1047.48 26
1047.56 25
1047.63 25
1047.70 25
1047.78 25
1047.85 25
1047.93 25
1048.00 24
1048.07 24
1048.15 23
1048.22 22
1048.30 22
1048.37 21
1048.45 20
1048.52 19
1048.59 19
1048.67 18
1048.74 18
1048.82 18
1048.89 19
1048.97 20
1049.04 22
1049.11 24
1049.19 26
1049.26 27
1049.34 27
1049.41 27
1049.48 27
1049.56 27
1049.63 27
1049.71 27
1049.78 27
1049.86 27
1049.93 26
1050.00 25
1050.08 24
1050.15 22
1050.23 20
1050.30 18
1050.38 16
1050.45 15
1050.52 14
1050.60 13
1050.67 13
1050.75 12
1050.82 11
1050.90 11
1050.97 10
1051.05 10
1051.12 9
1051.19 9
1051.27 9
1051.34 9
1051.42 9
1051.49 10
1051.57 11
1051.64 12
1051.71 13
1051.79 13
1051.86 12
1051.94 11
1052.01 10
1052.09 8
1052.16 7
1052.23 7
1052.31 7
1052.38 7
1052.46 7
1052.53 8
1052.61 8
1052.68 8
1052.76 8
1052.83 7
1052.90 7
1052.98 7
1053.05 7
1053.13 7
1053.20 7
1053.28 7
1053.35 6
1053.42 5
1053.50 4
1053.57 3
1053.65 2
1053.72 2
1053.80 2
1053.87 2
1053.95 3
1054.02 3
1054.09 4
1054.17 4
1054.24 4
1054.32 5
1054.39 5
1054.47 5
1054.54 5
1054.62 6
1054.69 6
1054.76 6
1054.84 7
1054.91 7
1054.99 6
1055.06 6
1055.14 5
1055.21 5
1055.29 4
1055.36 3
1055.43 2
1055.51 1
1055.58 1
1055.66 0
1055.73 0
1055.81 0
1055.88 0
1055.96 0
1056.03 0
1056.10 0
1056.18 0
1056.25 0
1056.33 3
1056.40 5
1056.48 7
1056.55 9
1056.63 11
1056.70 12
1056.78 13
1056.85 13
1056.92 12
1057.00 12
1057.07 10
1057.15 9
1057.22 8
1057.30 8
1057.37 8
1057.45 7
1057.52 7
1057.60 8
1057.67 7
1057.74 7
1057.82 7
1057.89 7
1057.97 8
1058.04 9
1058.12 10
1058.19 11
1058.27 12
1058.34 13
1058.42 13
1058.49 13
1058.56 12
1058.64 11
1058.71 10
1058.79 9
1058.86 9
1058.94 9
1059.01 10
1059.09 10
1059.16 11
1059.24 12
1059.31 13
1059.39 13
1059.46 14
1059.53 14
1059.61 14
1059.68 14
1059.76 15
1059.83 15
1059.91 16
1059.98 16
1060.06 17
1060.13 18
1060.21 18
1060.28 18
1060.36 18
1060.43 17
1060.50 16
1060.58 14
1060.65 12
1060.73 10
1060.80 8
1060.88 6
1060.95 5
1061.03 4
1061.10 4
1061.18 5
1061.25 6
1061.33 8
1061.40 11
1061.48 15
1061.55 19
1061.62 23
1061.70 26
1061.77 30
1061.85 33
1061.92 36
1062.00 37
1062.07 38
1062.15 39
1062.22 39
1062.30 38
1062.37 36
1062.45 34
1062.52 32
1062.60 30
1062.67 28
1062.75 27
1062.82 27
1062.90 27
1062.97 28
1063.04 29
1063.12 30
1063.19 30
1063.27 31
1063.34 32
1063.42 33
1063.49 33
1063.57 34
1063.64 35
1063.72 35
1063.79 35
1063.87 33
1063.94 30
1064.02 27
1064.09 24
1064.17 20
1064.24 18
1064.32 15
1064.39 14
1064.47 14
1064.54 14
1064.61 15
1064.69 17
1064.76 19
1064.84 21
1064.91 23
1064.99 25
1065.06 27
1065.14 28
1065.21 29
1065.29 30
1065.36 30
1065.44 30
1065.51 30
1065.59 31
1065.66 31
1065.74 32
1065.81 34
1065.89 36
1065.96 37
1066.04 38
1066.11 38
1066.19 37
1066.26 35
1066.34 33
1066.41 31
1066.49 29
1066.56 28
1066.64 28
1066.71 28
1066.78 28
1066.86 28
1066.93 28
1067.01 28
1067.08 27
1067.16 27
1067.23 26
1067.31 25
1067.38 25
1067.46 25
1067.53 25
1067.61 24
1067.68 24
1067.76 23
1067.83 22
1067.91 20
1067.98 19
1068.06 18
1068.13 18
1068.21 17
1068.28 18
1068.36 18
1068.43 19
1068.51 20
1068.58 20
1068.66 21
1068.73 23
1068.81 24
1068.88 25
1068.96 27
1069.03 28
1069.11 28
1069.18 28
1069.26 27
1069.33 26
1069.41 26
1069.48 25
1069.56 25
1069.63 26
1069.71 26
1069.78 25
1069.86 25
1069.93 24
1070.01 23
1070.08 22
1070.16 21
1070.23 21
1070.31 20
1070.38 19
1070.46 18
1070.53 17
1070.61 15
1070.68 13
1070.76 12
1070.83 11
1070.91 10
1070.98 9
1071.06 9
1071.13 9
1071.21 9
1071.28 9
1071.36 9
1071.43 9
1071.51 9
1071.58 9
1071.66 8
1071.73 6
1071.81 3
1071.88 0
1071.96 0
1072.03 0
1072.11 0
1072.18 0
1072.26 0
1072.33 0
1072.41 2
1072.48 3
1072.56 5
1072.63 5
1072.71 4
1072.78 3
1072.86 2
1072.93 1
1073.01 1
1073.08 1
1073.16 1
1073.23 2
1073.31 2
1073.38 1
1073.46 0
1073.53 0
1073.61 0
1073.68 0
1073.76 0
1073.83 0
1073.91 0
1073.99 2
1074.06 5
1074.14 8
1074.21 11
1074.29 13
1074.36 16
1074.44 18
1074.51 20
1074.59 22
1074.66 23
1074.74 24
1074.81 24
1074.89 23
1074.96 22
1075.04 20
1075.11 17
1075.19 15
1075.26 14
1075.34 13
1075.41 14
1075.49 15
1075.56 18
1075.64 20
1075.71 23
1075.79 26
1075.86 27
1075.94 29
1076.01 29
1076.09 30
1076.16 30
1076.24 30
1076.32 30
1076.39 29
1076.47 28
1076.54 26
1076.62 24
1076.69 22
1076.77 20
1076.84 19
1076.92 18
1076.99 18
1077.07 20
1077.14 22
1077.22 25
1077.29 28
1077.37 32
1077.44 35
1077.52 36
1077.59 36
1077.67 35
1077.74 33
1077.82 30
1077.90 27
1077.97 24
1078.05 22
1078.12 21
1078.20 21
1078.27 22
1078.35 23
1078.42 25
1078.50 27
1078.57 30
1078.65 32
1078.72 34
1078.80 36
1078.87 37
1078.95 37
1079.02 36
1079.10 35
1079.17 34
1079.25 32
1079.33 31
1079.40 29
1079.48 28
1079.55 28
1079.63 28
1079.70 28
1079.78 29
1079.85 29
1079.93 30
1080.00 30
1080.08 29
1080.15 28
1080.23 26
1080.30 24
1080.38 21
1080.46 19
1080.53 16
1080.61 15
1080.68 14
1080.76 14
1080.83 15
1080.91 17
1080.98 19
1081.06 22
1081.13 23
1081.21 24
1081.28 24
1081.36 23
1081.44 21
1081.51 19
1081.59 16
1081.66 14
1081.74 13
1081.81 12
1081.89 12
1081.96 12
1082.04 12
1082.11 13
1082.19 15
1082.26 16
1082.34 18
1082.42 19
1082.49 20
1082.57 21
1082.64 21
1082.72 21
1082.79 21
1082.87 20
1082.94 20
1083.02 21
1083.09 21
1083.17 20
1083.25 20
1083.32 18
1083.40 16
1083.47 14
1083.55 12
1083.62 10
1083.70 8
1083.77 7
1083.85 7
1083.92 7
1084.00 8
1084.08 9
1084.15 11
1084.23 12
1084.30 12
1084.38 13
1084.45 12
1084.53 11
1084.60 9
1084.68 6
1084.75 3
1084.83 1
1084.91 0
1084.98 0
1085.06 0
1085.13 0
1085.21 1
1085.28 2
1085.36 2
1085.43 2
1085.51 1
1085.59 0
1085.66 0
1085.74 0
1085.81 0
1085.89 0
1085.96 1
1086.04 2
1086.11 3
1086.19 4
1086.27 4
1086.34 4
1086.42 4
1086.49 4
1086.57 5
1086.64 6
1086.72 7
1086.79 8
1086.87 10
1086.95 11
1087.02 11
1087.10 11
1087.17 11
1087.25 10
1087.32 9
1087.40 9
1087.47 9
1087.55 9
1087.63 9
1087.70 10
1087.78 10
1087.85 10
1087.93 10
1088.00 9
1088.08 10
1088.16 10
1088.23 11
1088.31 12
1088.38 13
1088.46 14
1088.53 16
1088.61 18
1088.68 20
1088.76 21
1088.84 22
1088.91 22
1088.99 22
1089.06 21
1089.14 20
1089.21 20
1089.29 19
1089.37 20
1089.44 21
1089.52 23
1089.59 25
1089.67 28
1089.74 31
1089.82 33
1089.90 34
1089.97 35
1090.05 34
1090.12 34
1090.20 32
1090.27 31
1090.35 30
1090.42 29
1090.50 29
1090.58 28
1090.65 27
1090.73 26
1090.80 26
1090.88 25
1090.95 25
1091.03 26
1091.11 26
1091.18 27
1091.26 27
1091.33 28
1091.41 28
1091.49 29
1091.56 30
1091.64 32
1091.71 34
1091.79 37
1091.86 39
1091.94 41
1092.02 42
1092.09 42
1092.17 41
1092.24 39
1092.32 36
1092.39 34
1092.47 31
1092.55 29
1092.62 29
1092.70 29
1092.77 30
1092.85 32
1092.92 34
1093.00 36
1093.08 38
1093.15 39
1093.23 39
1093.30 37
1093.38 35
1093.46 34
1093.53 32
1093.61 30
1093.68 30
1093.76 30
1093.83 30
1093.91 31
1093.99 32
1094.06 32
1094.14 32
1094.21 32
1094.29 32
1094.36 32
1094.44 31
1094.52 31
1094.59 30
1094.67 29
1094.74 29
1094.82 29
1094.90 29
1094.97 30
1095.05 32
1095.12 33
1095.20 34
1095.28 34
1095.35 34
1095.43 33
1095.50 31
1095.58 30
1095.65 29
1095.73 29
1095.81 28
1095.88 28
1095.96 27
1096.03 26
1096.11 24
1096.19 22
1096.26 20
1096.34 18
1096.41 16
1096.49 15
1096.57 15
1096.64 15
1096.72 15
1096.79 15
1096.87 15
1096.94 15
1097.02 15
1097.10 14
1097.17 15
1097.25 16
1097.32 19
1097.40 22
1097.48 26
1097.55 29
1097.63 32
1097.70 33
1097.78 32
1097.86 31
1097.93 29
1098.01 27
1098.08 26
1098.16 25
1098.24 25
1098.31 25
1098.39 24
1098.46 22
1098.54 20
1098.62 15
1098.69 11
1098.77 5
1098.84 1
1098.92 0
1099.00 0
1099.07 0
1099.15 0
1099.22 0
1099.30 0
1099.38 0
1099.45 0
1099.53 1
1099.60 2
1099.68 4
1099.76 5
1099.83 8
1099.91 10
1099.98 12
1100.06 14
1100.14 14
1100.21 13
1100.29 10
1100.36 8
1100.44 5
1100.52 3
1100.59 3
1100.67 3
1100.74 6
1100.82 9
1100.90 13
1100.97 16
1101.05 19
1101.12 21
1101.20 22
1101.28 23
1101.35 23
1101.43 22
1101.51 21
1101.58 20
1101.66 19
1101.73 17
1101.81 16
1101.89 14
1101.96 11
1102.04 9
1102.11 6
1102.19 3
1102.27 1
1102.34 0
1102.42 0
1102.49 0
1102.57 1
1102.65 2
1102.72 3
1102.80 4
1102.87 3
1102.95 1
1103.03 0
1103.10 0
1103.18 0
1103.26 0
1103.33 0
1103.41 0
1103.48 1
1103.56 4
1103.64 7
1103.71 11
1103.79 15
1103.86 19
1103.94 23
1104.02 27
1104.09 31
1104.17 34
1104.25 37
1104.32 40
1104.40 43
1104.47 45
1104.55 47
1104.63 48
1104.70 49
1104.78 49
1104.86 49
1104.93 50
1105.01 51
1105.08 53
1105.16 55
1105.24 58
1105.31 62
1105.39 64
1105.46 66
1105.54 68
1105.62 69
1105.69 71
1105.77 73
1105.85 76
1105.92 81
1106.00 86
1106.07 91
1106.15 96
1106.23 100
1106.30 103
1106.38 103
1106.46 102
1106.53 100
1106.61 97
1106.68 93
1106.76 90
1106.84 88
1106.91 87
1106.99 88
1107.07 89
1107.14 91
1107.22 94
1107.29 96
1107.37 98
1107.45 99
1107.52 100
1107.60 100
1107.68 100
1107.75 100
1107.83 101
1107.91 102
1107.98 104
1108.06 105
1108.13 107
1108.21 108
1108.29 109
1108.36 109
1108.44 109
1108.52 109
1108.59 109
1108.67 110
1108.74 111
1108.82 112
1108.90 112
1108.97 112
1109.05 111
1109.13 110
1109.20 109
1109.28 107
1109.36 107
1109.43 107
1109.51 108
1109.58 109
1109.66 112
1109.74 114
1109.81 117
1109.89 119
1109.97 120
1110.04 120
1110.12 118
1110.20 115
1110.27 110
1110.35 104
1110.42 98
1110.50 92
1110.58 87
1110.65 83
1110.73 79
1110.81 76
1110.88 74
1110.96 71
1111.04 69
1111.11 66
1111.19 65
1111.27 64
1111.34 65
1111.42 66
1111.49 68
1111.57 70
1111.65 71
1111.72 72
1111.80 71
1111.88 68
1111.95 64
1112.03 59
1112.11 53
1112.18 46
1112.26 41
1112.34 36
1112.41 32
1112.49 30
1112.56 29
1112.64 29
1112.72 29
1112.79 29
1112.87 30
1112.95 30
1113.02 30
1113.10 29
1113.18 27
1113.25 24
1113.33 20
1113.41 16
1113.48 11
1113.56 7
1113.64 4
1113.71 2
1113.79 0
1113.86 0
1113.94 0
1114.02 0
1114.09 0
1114.17 0
1114.25 0
1114.32 0
1114.40 0
1114.48 1
1114.55 4
1114.63 7
1114.71 9
1114.78 11
1114.86 10
1114.94 8
1115.01 4
1115.09 0
1115.17 0
1115.24 0
1115.32 0
1115.40 0
1115.47 0
1115.55 0
1115.63 0
1115.70 2
1115.78 6
1115.86 8
1115.93 10
1116.01 12
1116.08 14
1116.16 15
1116.24 16
1116.31 17
1116.39 17
1116.47 16
1116.54 14
1116.62 11
1116.70 8
1116.77 5
1116.85 1
1116.93 0
1117.00 0
1117.08 0
1117.16 0
1117.23 0
1117.31 1
1117.39 2
1117.46 4
1117.54 5
1117.62 5
1117.69 5
1117.77 5
1117.85 6
1117.92 6
1118.00 8
1118.08 10
1118.15 12
1118.23 15
1118.31 18
1118.38 21
1118.46 24
1118.54 27
1118.61 29
1118.69 31
1118.77 34
1118.84 36
1118.92 38
1119.00 39
1119.07 40
1119.15 39
1119.23 39
1119.30 39
1119.38 40
1119.46 42
1119.53 45
1119.61 47
1119.69 50
1119.76 51
1119.84 51
1119.92 50
1119.99 49
1120.07 47
1120.15 47
1120.22 47
1120.30 48
1120.38 49
1120.45 51
1120.53 53
1120.61 54
1120.68 56
1120.76 59
1120.84 61
1120.91 64
1120.99 67
1121.07 69
1121.15 70
1121.22 71
1121.30 72
1121.38 73
1121.45 74
1121.53 75
1121.61 76
1121.68 76
1121.76 75
1121.84 73
1121.91 72
1121.99 71
1122.07 71
1122.14 72
1122.22 74
1122.30 78
1122.37 81
1122.45 84
1122.53 86
1122.60 87
1122.68 86
1122.76 84
1122.83 82
1122.91 79
1122.99 75
1123.06 73
1123.14 70
1123.22 69
1123.30 69
1123.37 69
1123.45 70
1123.53 72
1123.60 73
1123.68 74
1123.76 75
1123.83 75
1123.91 75
1123.99 74
1124.06 73
1124.14 72
1124.22 72
1124.29 72
1124.37 71
1124.45 71
1124.53 71
1124.60 71
1124.68 70
1124.76 68
1124.83 67
1124.91 64
1124.99 62
1125.06 59
1125.14 55
1125.22 51
1125.29 47
1125.37 43
1125.45 40
1125.52 39
1125.60 38
1125.68 39
1125.76 40
1125.83 41
1125.91 43
1125.99 43
1126.06 43
1126.14 44
1126.22 44
1126.29 44
1126.37 45
1126.45 46
1126.52 46
1126.60 46
1126.68 46
1126.76 46
1126.83 45
1126.91 44
1126.99 44
1127.06 44
1127.14 44
1127.22 44
1127.29 44
1127.37 45
1127.45 45
1127.53 45
1127.60 46
1127.68 46
1127.76 45
1127.83 45
1127.91 44
1127.99 44
1128.06 43
1128.14 43
1128.22 42
1128.29 41
1128.37 40
1128.45 39
1128.53 39
1128.60 39
1128.68 38
1128.76 38
1128.83 38
1128.91 37
1128.99 36
1129.07 34
1129.14 31
1129.22 27
1129.30 23
1129.37 19
1129.45 15
1129.53 11
1129.60 8
1129.68 5
1129.76 3
1129.84 1
1129.91 0
1129.99 0
1130.07 0
1130.14 0
1130.22 0
1130.30 0
1130.38 0
1130.45 0
1130.53 0
1130.61 3
1130.68 7
1130.76 10
1130.84 14
1130.91 18
1130.99 21
1131.07 23
1131.15 25
1131.22 26
1131.30 26
1131.38 25
1131.45 25
1131.53 24
1131.61 24
1131.69 25
1131.76 26
1131.84 28
1131.92 30
1131.99 32
1132.07 35
1132.15 37
1132.23 38
1132.30 40
1132.38 41
1132.46 42
1132.53 42
1132.61 42
1132.69 41
1132.77 40
1132.84 39
1132.92 38
1133.00 39
1133.07 40
1133.15 41
1133.23 43
1133.31 44
1133.38 46
1133.46 47
1133.54 50
1133.61 54
1133.69 60
1133.77 68
1133.85 77
1133.92 86
1134.00 94
1134.08 101
1134.15 107
1134.23 112
1134.31 118
1134.39 124
1134.46 132
1134.54 140
1134.62 148
1134.70 155
1134.77 160
1134.85 162
1134.93 162
1135.00 160
1135.08 159
1135.16 157
1135.24 158
1135.31 160
1135.39 162
1135.47 165
1135.54 168
1135.62 169
1135.70 169
1135.78 168
1135.85 168
1135.93 168
1136.01 169
1136.09 171
1136.16 172
1136.24 172
1136.32 172
1136.39 170
1136.47 167
1136.55 164
1136.63 162
1136.70 160
1136.78 159
1136.86 158
1136.94 157
1137.01 156
1137.09 154
1137.17 153
1137.24 151
1137.32 150
1137.40 148
1137.48 146
1137.55 144
1137.63 142
1137.71 140
1137.79 138
1137.86 137
1137.94 136
1138.02 135
1138.10 135
1138.17 135
1138.25 136
1138.33 136
1138.40 137
1138.48 136
1138.56 136
1138.64 135
1138.71 133
1138.79 132
1138.87 131
1138.95 131
1139.02 131
1139.10 132
1139.18 133
1139.26 134
1139.33 135
1139.41 135
1139.49 134
1139.57 131
1139.64 127
1139.72 123
1139.80 117
1139.87 112
1139.95 107
1140.03 103
1140.11 100
1140.18 99
1140.26 98
1140.34 97
1140.42 97
1140.49 97
1140.57 98
1140.65 98
1140.73 99
1140.80 98
1140.88 97
1140.96 95
1141.04 91
1141.11 86
1141.19 80
1141.27 73
1141.35 66
1141.42 60
1141.50 56
1141.58 53
1141.66 52
1141.73 52
1141.81 53
1141.89 55
1141.97 56
1142.04 57
1142.12 57
1142.20 57
1142.28 55
1142.35 54
1142.43 52
1142.51 50
1142.59 48
1142.66 46
1142.74 44
1142.82 42
1142.90 40
1142.97 37
1143.05 33
1143.13 29
1143.21 25
1143.28 21
1143.36 17
1143.44 14
1143.52 12
1143.59 10
1143.67 8
1143.75 8
1143.83 9
1143.90 11
1143.98 15
1144.06 20
1144.14 24
1144.21 27
1144.29 28
1144.37 27
1144.45 22
1144.52 14
1144.60 6
1144.68 0
1144.76 0
1144.83 0
1144.91 0
1144.99 0
1145.07 0
1145.14 0
1145.22 0
1145.30 3
1145.38 12
1145.45 20
1145.53 26
1145.61 31
1145.69 33
1145.76 33
1145.84 33
1145.92 33
1146.00 34
1146.08 38
1146.15 44
1146.23 52
1146.31 59
1146.39 66
1146.46 71
1146.54 74
1146.62 75
1146.70 74
1146.77 72
1146.85 70
1146.93 68
1147.01 67
1147.08 67
1147.16 67
1147.24 68
1147.32 70
1147.39 72
1147.47 75
1147.55 79
1147.63 83
1147.71 87
1147.78 92
1147.86 97
1147.94 101
1148.02 105
1148.09 107
1148.17 107
1148.25 105
1148.33 101
1148.40 96
1148.48 91
1148.56 86
1148.64 83
1148.72 81
1148.79 80
1148.87 80
1148.95 79
1149.03 78
1149.10 77
1149.18 75
1149.26 75
1149.34 76
1149.41 79
1149.49 84
1149.57 90
1149.65 98
1149.73 105
1149.80 113
1149.88 120
1149.96 128
1150.04 136
1150.11 145
1150.19 155
1150.27 165
1150.35 176
1150.43 186
1150.50 196
1150.58 205
1150.66 214
1150.74 222
1150.81 228
1150.89 233
1150.97 237
1151.05 239
1151.13 239
1151.20 237
1151.28 235
1151.36 233
1151.44 232
1151.51 233
1151.59 236
1151.67 241
1151.75 248
1151.83 257
1151.90 266
1151.98 275
1152.06 283
1152.14 289
1152.21 294
1152.29 297
1152.37 299
1152.45 299
1152.53 300
1152.60 300
1152.68 301
1152.76 301
1152.84 302
1152.91 303
1152.99 303
1153.07 303
1153.15 303
1153.23 302
1153.30 301
1153.38 298
1153.46 296
1153.54 294
1153.62 292
1153.69 291
1153.77 289
1153.85 288
1153.93 288
1154.00 288
1154.08 287
1154.16 287
1154.24 286
1154.32 283
1154.39 280
1154.47 275
1154.55 268
1154.63 260
1154.71 251
1154.78 242
1154.86 235
1154.94 229
1155.02 225
1155.10 222
1155.17 221
1155.25 221
1155.33 221
1155.41 221
1155.48 221
1155.56 221
1155.64 219
1155.72 217
1155.80 213
1155.87 207
1155.95 199
1156.03 189
1156.11 178
1156.19 167
1156.26 157
1156.34 148
1156.42 141
1156.50 135
1156.58 130
1156.65 126
1156.73 123
1156.81 121
1156.89 119
1156.97 119
1157.04 118
1157.12 116
1157.20 113
1157.28 108
1157.36 101
1157.43 94
1157.51 88
1157.59 84
1157.67 82
1157.75 83
1157.82 86
1157.90 90
1157.98 94
1158.06 98
1158.14 101
1158.21 104
1158.29 106
1158.37 107
1158.45 108
1158.53 107
1158.60 104
1158.68 101
1158.76 98
1158.84 96
1158.92 96
1158.99 96
1159.07 98
1159.15 99
1159.23 100
1159.31 100
1159.38 99
1159.46 97
1159.54 94
1159.62 92
1159.70 89
1159.77 86
1159.85 82
1159.93 77
1160.01 71
1160.09 65
1160.17 60
1160.24 56
1160.32 55
1160.40 56
1160.48 59
1160.56 62
1160.63 65
1160.71 66
1160.79 67
1160.87 65
1160.95 64
1161.02 62
1161.10 62
1161.18 63
1161.26 65
1161.34 67
1161.41 69
1161.49 69
1161.57 67
1161.65 64
1161.73 60
1161.81 57
1161.88 54
1161.96 54
1162.04 56
1162.12 59
1162.20 63
1162.27 67
1162.35 69
1162.43 68
1162.51 66
1162.59 62
1162.67 56
1162.74 50
1162.82 44
1162.90 38
1162.98 33
1163.06 28
1163.13 23
1163.21 18
1163.29 14
1163.37 10
1163.45 8
1163.53 7
1163.60 8
1163.68 11
1163.76 13
1163.84 15
1163.92 15
1163.99 13
1164.07 10
1164.15 6
1164.23 1
1164.31 0
1164.39 0
1164.46 0
1164.54 0
1164.62 0
1164.70 0
1164.78 0
1164.85 1
1164.93 2
1165.01 2
1165.09 2
1165.17 1
1165.25 1
1165.32 2
1165.40 4
1165.48 6
1165.56 9
1165.64 11
1165.72 12
1165.79 13
1165.87 13
1165.95 12
1166.03 11
1166.11 10
1166.19 8
1166.26 6
1166.34 4
1166.42 3
1166.50 3
1166.58 6
1166.65 12
1166.73 21
1166.81 33
1166.89 46
1166.97 59
1167.05 70
1167.12 79
1167.20 85
1167.28 89
1167.36 91
1167.44 92
1167.52 93
1167.59 95
1167.67 98
1167.75 100
1167.83 103
1167.91 105
1167.99 106
1168.06 106
1168.14 106
1168.22 105
1168.30 103
1168.38 101
1168.46 98
1168.53 96
1168.61 93
1168.69 90
1168.77 87
1168.85 85
1168.93 82
1169.01 80
1169.08 79
1169.16 78
1169.24 79
1169.32 81
1169.40 84
1169.48 86
1169.55 88
1169.63 88
1169.71 87
1169.79 84
1169.87 81
1169.95 78
1170.02 76
1170.10 76
1170.18 75
1170.26 75
1170.34 75
1170.42 74
1170.49 72
1170.57 70
1170.65 69
1170.73 69
1170.81 71
1170.89 73
1170.97 75
1171.04 77
1171.12 77
1171.20 76
1171.28 74
1171.36 72
1171.44 70
1171.51 67
1171.59 65
1171.67 63
1171.75 61
1171.83 59
1171.91 56
1171.99 55
1172.06 53
1172.14 51
1172.22 49
1172.30 47
1172.38 44
1172.46 40
1172.53 35
1172.61 30
1172.69 26
1172.77 24
1172.85 22
1172.93 23
1173.01 25
1173.08 28
1173.16 32
1173.24 35
1173.32 37
1173.40 38
1173.48 38
1173.56 37
1173.63 35
1173.71 32
1173.79 28
1173.87 25
1173.95 21
1174.03 18
1174.11 15
1174.18 13
1174.26 11
1174.34 11
1174.42 11
1174.50 13
1174.58 17
1174.66 22
1174.73 28
1174.81 34
1174.89 40
1174.97 45
1175.05 48
1175.13 50
1175.21 51
1175.28 51
1175.36 50
1175.44 48
1175.52 47
1175.60 45
1175.68 45
1175.76 44
1175.83 44
1175.91 44
1175.99 44
1176.07 44
1176.15 43
1176.23 43
1176.31 42
1176.38 40
1176.46 38
1176.54 36
1176.62 34
1176.70 33
1176.78 31
1176.86 30
1176.93 29
1177.01 28
1177.09 27
1177.17 26
1177.25 25
1177.33 25
1177.41 24
1177.49 23
1177.56 22
1177.64 19
1177.72 16
1177.80 13
1177.88 10
1177.96 7
1178.04 6
1178.11 7
1178.19 10
1178.27 14
1178.35 19
1178.43 24
1178.51 30
1178.59 36
1178.67 43
1178.74 50
1178.82 59
1178.90 67
1178.98 74
1179.06 80
1179.14 83
1179.22 85
1179.30 84
1179.37 82
1179.45 79
1179.53 76
1179.61 73
1179.69 70
1179.77 67
1179.85 63
1179.93 58
1180.00 52
1180.08 46
1180.16 39
1180.24 34
1180.32 31
1180.40 29
1180.48 31
1180.56 35
1180.63 40
1180.71 46
1180.79 51
1180.87 55
1180.95 57
1181.03 57
1181.11 56
1181.19 55
1181.26 53
1181.34 52
1181.42 50
1181.50 49
1181.58 48
1181.66 48
1181.74 48
1181.82 48
1181.89 48
1181.97 49
1182.05 50
1182.13 50
1182.21 49
1182.29 48
1182.37 45
1182.45 41
1182.53 37
1182.60 31
1182.68 24
1182.76 17
1182.84 9
1182.92 1
1183.00 0
1183.08 0
1183.16 0
1183.23 0
1183.31 0
1183.39 0
1183.47 0
1183.55 1
1183.63 7
1183.71 12
1183.79 16
1183.87 19
1183.94 22
1184.02 24
1184.10 27
1184.18 30
1184.26 34
1184.34 37
1184.42 39
1184.50 41
1184.58 42
1184.65 41
1184.73 39
1184.81 37
1184.89 33
1184.97 30
1185.05 26
1185.13 24
1185.21 22
1185.29 22
1185.37 24
1185.44 27
1185.52 32
1185.60 38
1185.68 44
1185.76 50
1185.84 55
1185.92 59
1186.00 62
1186.08 63
1186.15 64
1186.23 66
1186.31 68
1186.39 71
1186.47 73
1186.55 75
1186.63 75
1186.71 72
1186.79 67
1186.87 60
1186.94 52
1187.02 45
1187.10 39
1187.18 37
1187.26 37
1187.34 39
1187.42 43
1187.50 48
1187.58 53
1187.65 58
1187.73 63
1187.81 67
1187.89 71
1187.97 73
1188.05 74
1188.13 73
1188.21 68
1188.29 61
1188.37 53
1188.45 43
1188.52 34
1188.60 26
1188.68 21
1188.76 19
1188.84 19
1188.92 21
1189.00 25
1189.08 29
1189.16 34
1189.24 39
1189.31 44
1189.39 48
1189.47 50
1189.55 52
1189.63 52
1189.71 50
1189.79 46
1189.87 41
1189.95 36
1190.03 29
1190.11 23
1190.18 18
1190.26 15
1190.34 14
1190.42 16
1190.50 21
1190.58 26
1190.66 32
1190.74 38
1190.82 42
1190.90 45
1190.98 48
1191.05 51
1191.13 56
1191.21 63
1191.29 72
1191.37 81
1191.45 90
1191.53 96
1191.61 97
1191.69 94
1191.77 86
1191.85 76
1191.92 64
1192.00 53
1192.08 46
1192.16 42
1192.24 41
1192.32 42
1192.40 44
1192.48 47
1192.56 48
1192.64 46
1192.72 42
1192.80 37
1192.87 31
1192.95 26
1193.03 23
1193.11 22
1193.19 23
1193.27 27
1193.35 32
1193.43 37
1193.51 41
1193.59 43
1193.67 42
1193.75 38
1193.83 31
1193.90 22
1193.98 11
1194.06 1
1194.14 0
1194.22 0
1194.30 0
1194.38 0
1194.46 0
1194.54 0
1194.62 0
1194.70 6
1194.78 11
1194.86 14
1194.93 14
1195.01 12
1195.09 11
1195.17 11
1195.25 15
1195.33 22
1195.41 33
1195.49 45
1195.57 58
1195.65 69
1195.73 76
1195.81 79
1195.89 78
1195.96 72
1196.04 64
1196.12 54
1196.20 44
1196.28 36
1196.36 30
1196.44 26
1196.52 24
1196.60 23
1196.68 25
1196.76 28
1196.84 34
1196.92 41
1197.00 51
1197.07 61
1197.15 70
1197.23 76
1197.31 80
1197.39 81
1197.47 79
1197.55 77
1197.63 76
1197.71 78
1197.79 85
1197.87 96
1197.95 109
1198.03 123
1198.11 137
1198.19 148
1198.26 155
1198.34 159
1198.42 159
1198.50 156
1198.58 151
1198.66 145
1198.74 138
1198.82 131
1198.90 124
1198.98 117
1199.06 110
1199.14 103
1199.22 97
1199.30 91
1199.38 87
1199.46 84
1199.53 82
1199.61 82
1199.69 83
1199.77 85
1199.85 89
1199.93 92
1200.01 95
1200.09 97
1200.17 97
1200.25 96
1200.33 93
1200.41 88
1200.49 83
1200.57 78
1200.65 75
1200.73 73
1200.81 74
1200.89 77
1200.96 81
1201.04 84
1201.12 86
1201.20 85
1201.28 82
1201.36 76
1201.44 70
1201.52 65
1201.60 62
1201.68 61
1201.76 63
1201.84 67
1201.92 72
1202.00 75
1202.08 76
1202.16 74
1202.24 69
1202.32 62
1202.39 53
1202.47 45
1202.55 39
1202.63 36
1202.71 35
1202.79 36
1202.87 38
1202.95 40
1203.03 41
1203.11 41
1203.19 40
1203.27 39
1203.35 38
1203.43 38
1203.51 38
1203.59 38
1203.67 39
1203.75 38
1203.83 36
1203.91 33
1203.99 29
1204.06 24
1204.14 20
1204.22 15
1204.30 10
1204.38 5
1204.46 1
1204.54 0
1204.62 0
1204.70 0
1204.78 0
1204.86 0
1204.94 0
1205.02 0
1205.10 0
1205.18 3
1205.26 6
1205.34 7
1205.42 7
1205.50 7
1205.58 5
1205.66 4
1205.74 3
1205.82 2
1205.90 2
1205.97 2
1206.05 3
1206.13 4
1206.21 5
1206.29 5
1206.37 4
1206.45 3
1206.53 2
1206.61 3
1206.69 4
1206.77 7
1206.85 11
1206.93 15
1207.01 18
1207.09 21
1207.17 24
1207.25 25
1207.33 25
1207.41 24
1207.49 23
1207.57 22
1207.65 22
1207.73 22
1207.81 22
1207.89 22
1207.97 22
1208.05 23
1208.13 23
1208.20 23
1208.28 24
1208.36 28
1208.44 34
1208.52 43
1208.60 54
1208.68 66
1208.76 77
1208.84 86
1208.92 93
1209.00 96
1209.08 96
1209.16 95
1209.24 93
1209.32 91
1209.40 90
1209.48 91
1209.56 92
1209.64 94
1209.72 97
1209.80 99
1209.88 101
1209.96 103
1210.04 105
1210.12 108
1210.20 111
1210.28 114
1210.36 117
1210.44 120
1210.52 122
1210.60 125
1210.68 126
1210.76 126
1210.84 125
1210.92 123
1211.00 120
1211.08 116
1211.15 110
1211.23 104
1211.31 100
1211.39 97
1211.47 97
1211.55 100
1211.63 106
1211.71 115
1211.79 126
1211.87 139
1211.95 152
1212.03 164
1212.11 176
1212.19 187
1212.27 198
1212.35 206
1212.43 215
1212.51 222
1212.59 229
1212.67 235
1212.75 241
1212.83 247
1212.91 253
1212.99 259
1213.07 267
1213.15 275
1213.23 285
1213.31 296
1213.39 308
1213.47 322
1213.55 337
1213.63 354
1213.71 372
1213.79 390
1213.87 408
1213.95 425
1214.03 441
1214.11 456
1214.19 468
1214.27 477
1214.35 484
1214.43 488
1214.51 489
1214.59 489
1214.67 487
1214.75 484
1214.83 481
1214.91 479
1214.99 479
1215.07 480
1215.15 482
1215.23 484
1215.31 485
1215.39 484
1215.47 480
1215.55 471
1215.63 460
1215.71 446
1215.79 430
1215.87 414
1215.95 398
1216.03 383
1216.11 369
1216.19 356
1216.27 343
1216.35 330
1216.43 318
1216.51 306
1216.59 294
1216.67 282
1216.75 269
1216.83 256
1216.91 242
1216.99 228
1217.07 214
1217.15 201
1217.23 190
1217.31 181
1217.39 175
1217.47 171
1217.55 170
1217.63 170
1217.71 172
1217.79 175
1217.87 177
1217.95 178
1218.03 177
1218.11 174
1218.19 168
1218.27 159
1218.35 149
1218.43 137
1218.51 125
1218.59 115
1218.67 106
1218.75 99
1218.83 94
1218.91 91
1218.99 89
1219.07 87
1219.15 84
1219.23 80
1219.31 76
1219.39 70
1219.47 65
1219.55 59
1219.63 55
1219.71 51
1219.79 47
1219.87 44
1219.95 41
1220.03 39
1220.11 38
1220.19 37
1220.27 38
1220.35 40
1220.43 42
1220.51 44
1220.59 45
1220.67 47
1220.75 49
1220.83 51
1220.91 54
1220.99 57
1221.07 60
1221.15 62
1221.23 63
1221.31 62
1221.39 60
1221.47 58
1221.55 58
1221.63 60
1221.71 64
1221.79 70
1221.87 77
1221.95 82
1222.03 85
1222.11 85
1222.19 82
1222.27 77
1222.35 71
1222.43 65
1222.51 61
1222.59 60
1222.67 63
1222.75 67
1222.83 74
1222.91 82
1222.99 89
1223.07 96
1223.15 102
1223.23 106
1223.31 110
1223.39 114
1223.47 117
1223.55 120
1223.63 122
1223.71 123
1223.79 123
1223.87 121
1223.95 118
1224.03 114
1224.11 109
1224.19 102
1224.27 95
1224.35 87
1224.43 79
1224.51 69
1224.60 59
1224.68 49
1224.76 41
1224.84 34
1224.92 30
1225.00 27
1225.08 25
1225.16 24
1225.24 23
1225.32 21
1225.40 19
1225.48 18
1225.56 18
1225.64 21
1225.72 28
1225.80 38
1225.88 50
1225.96 63
1226.04 76
1226.12 86
1226.20 93
1226.28 97
1226.36 98
1226.44 95
1226.52 90
1226.60 83
1226.68 76
1226.76 69
1226.84 63
1226.92 61
1227.00 62
1227.08 67
1227.16 76
1227.24 88
1227.32 100
1227.40 112
1227.48 121
1227.57 126
1227.65 127
1227.73 125
1227.81 120
1227.89 114
1227.97 109
1228.05 106
1228.13 105
1228.21 104
1228.29 104
1228.37 103
1228.45 99
1228.53 94
1228.61 86
1228.69 79
1228.77 73
1228.85 68
1228.93 66
1229.01 66
1229.09 69
1229.17 72
1229.25 75
1229.33 78
1229.41 79
1229.49 78
1229.57 75
1229.65 70
1229.73 66
1229.82 61
1229.90 57
1229.98 54
1230.06 53
1230.14 55
1230.22 58
1230.30 63
1230.38 68
1230.46 74
1230.54 79
1230.62 82
1230.70 83
1230.78 81
1230.86 78
1230.94 74
1231.02 68
1231.10 62
1231.18 56
1231.26 50
1231.34 43
1231.42 36
1231.50 27
1231.58 18
1231.66 8
1231.75 0
1231.83 0
1231.91 0
1231.99 0
1232.07 0
1232.15 0
1232.23 0
1232.31 0
1232.39 2
1232.47 10
1232.55 17
1232.63 22
1232.71 25
1232.79 26
1232.87 24
1232.95 21
1233.03 18
1233.11 14
1233.19 11
1233.27 8
1233.35 6
1233.44 4
1233.52 2
1233.60 0
1233.68 0
1233.76 0
1233.84 0
1233.92 0
1234.00 2
1234.08 7
1234.16 12
1234.24 16
1234.32 18
1234.40 18
1234.48 16
1234.56 14
1234.64 13
1234.72 14
1234.80 17
1234.89 23
1234.97 31
1235.05 38
1235.13 46
1235.21 52
1235.29 59
1235.37 66
1235.45 74
1235.53 82
1235.61 91
1235.69 99
1235.77 106
1235.85 112
1235.93 117
1236.01 121
1236.09 124
1236.17 127
1236.25 130
1236.34 133
1236.42 136
1236.50 139
1236.58 142
1236.66 145
1236.74 147
1236.82 148
1236.90 146
1236.98 142
1237.06 135
1237.14 127
1237.22 120
1237.30 114
1237.38 112
1237.46 113
1237.54 117
1237.63 124
1237.71 131
1237.79 138
1237.87 144
1237.95 151
1238.03 157
1238.11 164
1238.19 173
1238.27 183
1238.35 194
1238.43 205
1238.51 215
1238.59 222
1238.67 228
1238.75 231
1238.84 233
1238.92 234
1239.00 236
1239.08 239
1239.16 244
1239.24 251
1239.32 261
1239.40 271
1239.48 282
1239.56 291
1239.64 299
1239.72 304
1239.80 306
1239.88 305
1239.97 302
1240.05 297
1240.13 292
1240.21 288
1240.29 285
1240.37 285
1240.45 288
1240.53 294
1240.61 300
1240.69 307
1240.77 312
1240.85 312
1240.93 308
1241.02 297
1241.10 283
1241.18 267
1241.26 251
1241.34 238
1241.42 228
1241.50 220
1241.58 213
1241.66 205
1241.74 196
1241.82 184
1241.90 172
1241.98 160
1242.07 150
1242.15 143
1242.23 141
1242.31 142
1242.39 145
1242.47 150
1242.55 156
1242.63 162
1242.71 169
1242.79 176
1242.87 181
1242.95 185
1243.03 186
1243.12 183
1243.20 176
1243.28 168
1243.36 158
1243.44 149
1243.52 140
1243.60 133
1243.68 127
1243.76 120
1243.84 113
1243.92 105
1244.00 97
1244.09 90
1244.17 85
1244.25 82
1244.33 82
1244.41 82
1244.49 85
1244.57 88
1244.65 92
1244.73 96
1244.81 100
1244.89 103
1244.98 104
1245.06 103
1245.14 100
1245.22 97
1245.30 94
1245.38 94
1245.46 97
1245.54 104
1245.62 114
1245.70 124
1245.78 133
1245.87 138
1245.95 137
1246.03 131
1246.11 120
1246.19 105
1246.27 90
1246.35 76
1246.43 64
1246.51 54
1246.59 48
1246.67 43
1246.76 38
1246.84 34
1246.92 29
1247.00 23
1247.08 17
1247.16 11
1247.24 4
1247.32 0
1247.40 0
1247.48 0
1247.57 0
1247.65 0
1247.73 0
1247.81 0
1247.89 0
1247.97 1
1248.05 9
1248.13 16
1248.21 23
1248.29 28
1248.37 33
1248.46 35
1248.54 35
1248.62 34
1248.70 32
1248.78 29
1248.86 25
1248.94 23
1249.02 21
1249.10 20
1249.19 19
1249.27 20
1249.35 22
1249.43 24
1249.51 27
1249.59 31
1249.67 36
1249.75 42
1249.83 48
1249.91 54
1250.00 60
1250.08 63
1250.16 65
1250.24 65
1250.32 65
1250.40 64
1250.48 66
1250.56 69
1250.64 75
1250.73 83
1250.81 92
1250.89 102
1250.97 111
1251.05 122
1251.13 133
1251.21 145
1251.29 159
1251.37 173
1251.45 187
1251.54 202
1251.62 218
1251.70 234
1251.78 252
1251.86 271
1251.94 293
1252.02 315
1252.10 337
1252.18 359
1252.27 381
1252.35 401
1252.43 422
1252.51 442
1252.59 461
1252.67 479
1252.75 494
1252.83 506
1252.91 514
1253.00 519
1253.08 521
1253.16 524
1253.24 528
1253.32 534
1253.40 545
1253.48 558
1253.56 573
1253.65 587
1253.73 599
1253.81 605
1253.89 606
1253.97 600
1254.05 588
1254.13 573
1254.21 556
1254.29 541
1254.38 528
1254.46 521
1254.54 519
1254.62 521
1254.70 528
1254.78 536
1254.86 545
1254.94 552
1255.03 557
1255.11 559
1255.19 557
1255.27 553
1255.35 546
1255.43 538
1255.51 528
1255.59 519
1255.68 510
1255.76 504
1255.84 501
1255.92 501
1256.00 504
1256.08 508
1256.16 512
1256.24 513
1256.33 510
1256.41 501
1256.49 487
1256.57 469
1256.65 449
1256.73 430
1256.81 412
1256.89 396
1256.98 382
1257.06 371
1257.14 359
1257.22 348
1257.30 335
1257.38 320
1257.46 304
1257.54 288
1257.63 272
1257.71 259
1257.79 248
1257.87 241
1257.95 237
1258.03 238
1258.11 239
1258.19 241
1258.28 241
1258.36 237
1258.44 230
1258.52 219
1258.60 205
1258.68 189
1258.76 173
1258.85 158
1258.93 143
1259.01 130
1259.09 117
1259.17 106
1259.25 96
1259.33 86
1259.41 76
1259.50 67
1259.58 58
1259.66 50
1259.74 43
1259.82 38
1259.90 34
1259.98 32
1260.07 32
1260.15 32
1260.23 33
1260.31 34
1260.39 35
1260.47 35
1260.55 35
1260.64 35
1260.72 33
1260.80 31
1260.88 27
1260.96 22
1261.04 17
1261.12 10
1261.21 3
1261.29 0
1261.37 0
1261.45 0
1261.53 0
1261.61 0
1261.69 0
1261.78 0
1261.86 0
1261.94 7
1262.02 18
1262.10 27
1262.18 33
1262.26 36
1262.35 37
1262.43 37
1262.51 37
1262.59 40
1262.67 46
1262.75 53
1262.83 60
1262.92 65
1263.00 68
1263.08 68
1263.16 66
1263.24 63
1263.32 60
1263.40 59
1263.49 59
1263.57 59
1263.65 58
1263.73 57
1263.81 53
1263.89 47
1263.97 39
1264.06 30
1264.14 20
1264.22 10
1264.30 1
1264.38 0
1264.46 0
1264.55 0
1264.63 0
1264.71 0
1264.79 7
1264.87 18
1264.95 31
1265.03 44
1265.12 55
1265.20 63
1265.28 69
1265.36 71
1265.44 71
1265.52 68
1265.61 65
1265.69 61
1265.77 59
1265.85 59
1265.93 61
1266.01 67
1266.09 75
1266.18 85
1266.26 95
1266.34 104
1266.42 110
1266.50 113
1266.58 112
1266.67 108
1266.75 103
1266.83 97
1266.91 95
1266.99 96
1267.07 102
1267.16 114
1267.24 129
1267.32 147
1267.40 164
1267.48 177
1267.56 186
1267.65 189
1267.73 188
1267.81 186
1267.89 185
1267.97 189
1268.05 198
1268.13 214
1268.22 233
1268.30 253
1268.38 272
1268.46 287
1268.54 298
1268.62 305
1268.71 309
1268.79 312
1268.87 316
1268.95 322
1269.03 331
1269.11 342
1269.20 354
1269.28 368
1269.36 383
1269.44 397
1269.52 412
1269.60 424
1269.69 435
1269.77 444
1269.85 449
1269.93 451
1270.01 450
1270.09 446
1270.18 440
1270.26 430
1270.34 420
1270.42 408
1270.50 397
1270.59 388
1270.67 380
1270.75 375
1270.83 372
1270.91 371
1270.99 370
1271.08 370
1271.16 371
1271.24 371
1271.32 371
1271.40 370
1271.48 367
1271.57 363
1271.65 356
1271.73 347
1271.81 337
1271.89 325
1271.97 312
1272.06 299
1272.14 287
1272.22 274
1272.30 262
1272.38 248
1272.47 235
1272.55 221
1272.63 208
1272.71 197
1272.79 188
1272.87 182
1272.96 179
1273.04 178
1273.12 178
1273.20 179
1273.28 180
1273.37 180
1273.45 179
1273.53 176
1273.61 173
1273.69 168
1273.77 162
1273.86 154
1273.94 145
1274.02 135
1274.10 126
1274.18 117
1274.27 111
1274.35 108
1274.43 108
1274.51 111
1274.59 114
1274.67 118
1274.76 120
1274.84 122
1274.92 123
1275.00 124
1275.08 124
1275.17 126
1275.25 128
1275.33 129
1275.41 128
1275.49 125
1275.57 120
1275.66 112
1275.74 102
1275.82 91
1275.90 80
1275.98 69
1276.07 58
1276.15 47
1276.23 37
1276.31 28
1276.39 21
1276.48 15
1276.56 11
1276.64 9
1276.72 10
1276.80 13
1276.89 18
1276.97 23
1277.05 29
1277.13 35
1277.21 40
1277.29 44
1277.38 47
1277.46 47
1277.54 46
1277.62 42
1277.70 36
1277.79 29
1277.87 21
1277.95 13
1278.03 6
1278.11 3
1278.20 2
1278.28 5
1278.36 9
1278.44 13
1278.52 17
1278.61 18
1278.69 16
1278.77 11
1278.85 5
1278.93 0
1279.02 0
1279.10 0
1279.18 2
1279.26 10
1279.34 22
1279.43 34
1279.51 46
1279.59 55
1279.67 60
1279.75 62
1279.84 61
1279.92 60
1280.00 59
1280.08 59
1280.16 59
1280.25 60
1280.33 59
1280.41 57
1280.49 52
1280.57 44
1280.66 35
1280.74 24
1280.82 13
1280.90 3
1280.98 0
1281.07 0
1281.15 0
1281.23 0
1281.31 0
1281.39 0
1281.48 0
1281.56 0
1281.64 3
1281.72 23
1281.80 46
1281.89 70
1281.97 93
1282.05 112
1282.13 126
1282.22 135
1282.30 141
1282.38 146
1282.46 151
1282.54 157
1282.63 163
1282.71 170
1282.79 176
1282.87 181
1282.95 186
1283.04 191
1283.12 196
1283.20 201
1283.28 207
1283.36 212
1283.45 215
1283.53 215
1283.61 212
1283.69 208
1283.78 202
1283.86 197
1283.94 194
1284.02 193
1284.10 195
1284.19 200
1284.27 208
1284.35 216
1284.43 226
1284.51 235
1284.60 244
1284.68 251
1284.76 256
1284.84 258
1284.93 259
1285.01 257
1285.09 255
1285.17 253
1285.25 251
1285.34 248
1285.42 246
1285.50 243
1285.58 239
1285.67 237
1285.75 234
1285.83 233
1285.91 233
1285.99 232
1286.08 229
1286.16 224
1286.24 215
1286.32 203
1286.41 189
1286.49 173
1286.57 159
1286.65 148
1286.73 141
1286.82 138
1286.90 140
1286.98 146
1287.06 154
1287.15 164
1287.23 172
1287.31 178
1287.39 180
1287.47 179
1287.56 176
1287.64 171
1287.72 166
1287.80 161
1287.89 156
1287.97 152
1288.05 148
1288.13 144
1288.21 140
1288.30 137
1288.38 135
1288.46 134
1288.54 134
1288.63 134
1288.71 133
1288.79 131
1288.87 129
1288.96 126
1289.04 123
1289.12 121
1289.20 118
1289.28 114
1289.37 107
1289.45 97
1289.53 85
1289.61 71
1289.70 58
1289.78 48
1289.86 44
1289.94 44
1290.03 50
1290.11 59
1290.19 70
1290.27 81
1290.35 91
1290.44 99
1290.52 105
1290.60 109
1290.68 110
1290.77 109
1290.85 105
1290.93 101
1291.01 96
1291.10 92
1291.18 89
1291.26 88
1291.34 90
1291.43 93
1291.51 96
1291.59 99
1291.67 100
1291.76 101
1291.84 99
1291.92 97
1292.00 95
1292.08 92
1292.17 90
1292.25 88
1292.33 86
1292.41 84
1292.50 82
1292.58 81
1292.66 81
1292.74 83
1292.83 88
1292.91 97
1292.99 108
1293.07 122
1293.16 137
1293.24 150
1293.32 160
1293.40 164
1293.49 162
1293.57 152
1293.65 136
1293.73 115
1293.82 92
1293.90 70
1293.98 52
1294.06 39
1294.15 33
1294.23 35
1294.31 42
1294.39 54
1294.48 67
1294.56 81
1294.64 92
1294.72 100
1294.81 104
1294.89 105
1294.97 104
1295.05 101
1295.14 99
1295.22 97
1295.30 97
1295.38 98
1295.47 100
1295.55 103
1295.63 107
1295.71 111
1295.80 114
1295.88 116
1295.96 115
1296.04 114
1296.13 112
1296.21 109
1296.29 106
1296.37 104
1296.46 103
1296.54 103
1296.62 104
1296.70 106
1296.79 109
1296.87 114
1296.95 121
1297.03 131
1297.12 143
1297.20 157
1297.28 171
1297.36 183
1297.45 192
1297.53 196
1297.61 195
1297.69 190
1297.78 182
1297.86 172
1297.94 162
1298.02 153
1298.11 146
1298.19 141
1298.27 138
1298.35 136
1298.44 133
1298.52 130
1298.60 127
1298.69 123
1298.77 121
1298.85 119
1298.93 120
1299.02 122
1299.10 126
1299.18 132
1299.26 140
1299.35 148
1299.43 158
1299.51 170
1299.59 181
1299.68 190
1299.76 197
1299.84 200
1299.92 198
1300.01 192
1300.09 183
1300.17 172
1300.26 163
1300.34 155
1300.42 150
1300.50 148
1300.59 147
1300.67 147
1300.75 146
1300.83 146
1300.92 145
1301.00 146
1301.08 147
1301.16 149
1301.25 149
1301.33 148
1301.41 144
1301.50 136
1301.58 124
1301.66 111
1301.74 97
1301.83 83
1301.91 71
1301.99 60
1302.07 50
1302.16 41
1302.24 33
1302.32 26
1302.41 19
1302.49 14
1302.57 10
1302.65 7
1302.74 4
1302.82 0
1302.90 0
1302.98 0
1303.07 0
1303.15 0
1303.23 0
1303.32 0
1303.40 0
1303.48 0
1303.56 4
1303.65 9
1303.73 14
1303.81 20
1303.90 26
1303.98 33
1304.06 40
1304.14 45
1304.23 49
1304.31 50
1304.39 49
1304.47 46
1304.56 43
1304.64 41
1304.72 42
1304.81 47
1304.89 56
1304.97 68
1305.05 81
1305.14 94
1305.22 105
1305.30 111
1305.39 112
1305.47 108
1305.55 99
1305.63 86
1305.72 69
1305.80 52
1305.88 36
1305.97 24
1306.05 17
1306.13 16
1306.21 20
1306.30 27
1306.38 37
1306.46 49
1306.55 60
1306.63 71
1306.71 82
1306.79 92
1306.88 102
1306.96 111
1307.04 119
1307.13 125
1307.21 129
1307.29 132
1307.37 134
1307.46 134
1307.54 134
1307.62 131
1307.71 125
1307.79 116
1307.87 104
1307.95 90
1308.04 74
1308.12 58
1308.20 44
1308.29 32
1308.37 24
1308.45 20
1308.54 20
1308.62 21
1308.70 25
1308.78 31
1308.87 37
1308.95 43
1309.03 48
1309.12 52
1309.20 55
1309.28 55
1309.36 51
1309.45 45
1309.53 37
1309.61 28
1309.70 19
1309.78 11
1309.86 4
1309.95 0
1310.03 0
1310.11 0
1310.19 0
1310.28 0
1310.36 0
1310.44 0
1310.53 0
1310.61 0
1310.69 11
1310.78 22
1310.86 33
1310.94 42
1311.02 50
1311.11 55
1311.19 58
1311.27 59
1311.36 57
1311.44 53
1311.52 46
1311.61 38
1311.69 29
1311.77 22
1311.85 18
1311.94 18
1312.02 22
1312.10 31
1312.19 43
1312.27 57
1312.35 72
1312.44 86
1312.52 101
1312.60 115
1312.68 129
1312.77 142
1312.85 154
1312.93 164
1313.02 172
1313.10 176
1313.18 178
1313.27 176
1313.35 174
1313.43 170
1313.52 167
1313.60 164
1313.68 163
1313.76 163
1313.85 164
1313.93 166
1314.01 167
1314.10 168
1314.18 168
1314.26 168
1314.35 166
1314.43 163
1314.51 161
1314.60 158
1314.68 156
1314.76 152
1314.85 148
1314.93 143
1315.01 137
1315.09 130
1315.18 123
1315.26 116
1315.34 111
1315.43 108
1315.51 106
1315.59 105
1315.68 104
1315.76 105
1315.84 107
1315.93 109
1316.01 111
1316.09 113
1316.18 115
1316.26 117
1316.34 117
1316.42 116
1316.51 113
1316.59 110
1316.67 105
1316.76 101
1316.84 96
1316.92 92
1317.01 89
1317.09 85
1317.17 82
1317.26 78
1317.34 73
1317.42 68
1317.51 64
1317.59 60
1317.67 57
1317.76 57
1317.84 60
1317.92 64
1318.01 71
1318.09 78
1318.17 84
1318.26 89
1318.34 90
1318.42 88
1318.51 82
1318.59 73
1318.67 62
1318.75 53
1318.84 47
1318.92 47
1319.00 52
1319.09 63
1319.17 77
1319.25 94
1319.34 109
1319.42 121
1319.50 130
1319.59 134
1319.67 135
1319.75 134
1319.84 130
1319.92 125
1320.00 118
1320.09 110
1320.17 100
1320.25 90
1320.34 81
1320.42 74
1320.50 71
1320.59 72
1320.67 75
1320.75 82
1320.84 89
1320.92 95
1321.00 100
1321.09 102
1321.17 101
1321.25 99
1321.34 94
1321.42 90
1321.50 85
1321.59 83
1321.67 83
1321.75 85
1321.84 90
1321.92 95
1322.00 100
1322.09 104
1322.17 106
1322.25 106
1322.34 106
1322.42 105
1322.50 105
1322.59 106
1322.67 108
1322.75 111
1322.84 116
1322.92 122
1323.00 130
1323.09 140
1323.17 151
1323.25 161
1323.34 170
1323.42 175
1323.50 177
1323.59 175
1323.67 169
1323.75 161
1323.84 153
1323.92 147
1324.00 144
1324.09 146
1324.17 152
1324.26 162
1324.34 175
1324.42 193
1324.51 212
1324.59 233
1324.67 254
1324.76 274
1324.84 291
1324.92 305
1325.01 314
1325.09 320
1325.17 324
1325.26 328
1325.34 335
1325.42 345
1325.51 358
1325.59 374
1325.67 390
1325.76 405
1325.84 416
1325.92 422
1326.01 423
1326.09 419
1326.17 412
1326.26 402
1326.34 391
1326.42 381
1326.51 373
1326.59 368
1326.68 366
1326.76 367
1326.84 369
1326.93 372
1327.01 373
1327.09 372
1327.18 370
1327.26 366
1327.34 362
1327.43 359
1327.51 357
1327.59 356
1327.68 355
1327.76 353
1327.84 350
1327.93 344
1328.01 337
1328.10 330
1328.18 323
1328.26 316
1328.35 312
1328.43 309
1328.51 308
1328.60 308
1328.68 310
1328.76 312
1328.85 315
1328.93 319
1329.01 321
1329.10 324
1329.18 325
1329.27 325
1329.35 323
1329.43 319
1329.52 312
1329.60 303
1329.68 292
1329.77 280
1329.85 267
1329.93 255
1330.02 245
1330.10 238
1330.18 235
1330.27 238
1330.35 245
1330.44 256
1330.52 271
1330.60 288
1330.69 304
1330.77 317
1330.85 326
1330.94 331
1331.02 332
1331.10 331
1331.19 330
1331.27 330
1331.36 334
1331.44 338
1331.52 342
1331.61 343
1331.69 340
1331.77 330
1331.86 316
1331.94 299
1332.02 281
1332.11 267
1332.19 257
1332.28 253
1332.36 254
1332.44 258
1332.53 262
1332.61 262
1332.69 257
1332.78 246
1332.86 230
1332.95 210
1333.03 189
1333.11 172
1333.20 159
1333.28 152
1333.36 152
1333.45 156
1333.53 163
1333.61 169
1333.70 173
1333.78 174
1333.87 172
1333.95 167
1334.03 161
1334.12 155
1334.20 148
1334.28 143
1334.37 137
1334.45 131
1334.54 124
1334.62 115
1334.70 105
1334.79 96
1334.87 86
1334.95 78
1335.04 73
1335.12 71
1335.21 73
1335.29 79
1335.37 87
1335.46 96
1335.54 105
1335.62 112
1335.71 117
1335.79 119
1335.88 119
1335.96 119
1336.04 118
1336.13 118
1336.21 119
1336.30 120
1336.38 119
1336.46 115
1336.55 107
1336.63 96
1336.71 82
1336.80 66
1336.88 50
1336.97 34
1337.05 20
1337.13 8
1337.22 0
1337.30 0
1337.38 0
1337.47 0
1337.55 0
1337.64 0
1337.72 0
1337.80 0
1337.89 0
1337.97 0
1338.06 6
1338.14 16
1338.22 27
1338.31 37
1338.39 45
1338.48 48
1338.56 47
1338.64 42
1338.73 34
1338.81 27
1338.89 21
1338.98 18
1339.06 19
1339.15 22
1339.23 26
1339.31 30
1339.40 33
1339.48 33
1339.57 32
1339.65 30
1339.73 28
1339.82 29
1339.90 32
1339.99 38
1340.07 47
1340.15 60
1340.24 75
1340.32 91
1340.40 107
1340.49 122
1340.57 134
1340.66 143
1340.74 149
1340.82 152
1340.91 153
1340.99 153
1341.08 154
1341.16 155
1341.24 158
1341.33 160
1341.41 161
1341.50 161
1341.58 158
1341.66 151
1341.75 143
1341.83 133
1341.92 123
1342.00 115
1342.08 109
1342.17 105
1342.25 103
1342.34 104
1342.42 108
1342.50 114
1342.59 122
1342.67 131
1342.76 139
1342.84 147
1342.92 152
1343.01 153
1343.09 150
1343.18 145
1343.26 140
1343.34 135
1343.43 132
1343.51 133
1343.60 137
1343.68 145
1343.76 154
1343.85 164
1343.93 173
1344.02 180
1344.10 183
1344.18 182
1344.27 175
1344.35 164
1344.44 150
1344.52 133
1344.60 116
1344.69 100
1344.77 87
1344.86 77
1344.94 70
1345.02 65
1345.11 59
1345.19 53
1345.28 46
1345.36 38
1345.45 31
1345.53 27
1345.61 27
1345.70 30
1345.78 35
1345.87 42
1345.95 48
1346.03 52
1346.12 53
1346.20 51
1346.29 45
1346.37 39
1346.45 33
1346.54 29
1346.62 30
1346.71 35
1346.79 45
1346.88 59
1346.96 74
1347.04 90
1347.13 104
1347.21 114
1347.30 120
1347.38 122
1347.46 122
1347.55 120
1347.63 117
1347.72 113
1347.80 110
1347.88 106
1347.97 103
1348.05 100
1348.14 98
1348.22 98
1348.31 100
1348.39 103
1348.47 107
1348.56 109
1348.64 109
1348.73 106
1348.81 98
1348.90 87
1348.98 73
1349.06 58
1349.15 43
1349.23 29
1349.32 18
1349.40 8
1349.48 0
1349.57 0
1349.65 0
1349.74 0
1349.82 0
1349.91 0
1349.99 0
1350.07 0
1350.16 0
1350.24 8
1350.33 22
1350.41 36
1350.50 47
1350.58 54
1350.66 57
1350.75 58
1350.83 60
1350.92 62
1351.00 66
1351.09 71
1351.17 76
1351.25 81
1351.34 83
1351.42 82
1351.51 77
1351.59 71
1351.67 65
1351.76 60
1351.84 56
1351.93 54
1352.01 54
1352.10 55
1352.18 56
1352.27 57
1352.35 57
1352.43 58
1352.52 58
1352.60 60
1352.69 62
1352.77 65
1352.86 68
1352.94 70
1353.02 71
1353.11 71
1353.19 67
1353.28 61
1353.36 50
1353.45 37
1353.53 23
1353.61 8
1353.70 0
1353.78 0
1353.87 0
1353.95 0
1354.04 0
1354.12 0
1354.20 0
1354.29 0
1354.37 2
1354.46 11
1354.54 19
1354.63 26
1354.71 33
1354.80 38
1354.88 41
1354.96 42
1355.05 42
1355.13 40
1355.22 38
1355.30 35
1355.39 32
1355.47 30
1355.55 29
1355.64 28
1355.72 29
1355.81 31
1355.89 35
1355.98 42
1356.06 52
1356.15 63
1356.23 76
1356.31 89
1356.40 99
1356.48 107
1356.57 109
1356.65 107
1356.74 101
1356.82 93
1356.91 86
1356.99 81
1357.07 79
1357.16 80
1357.24 82
1357.33 86
1357.41 89
1357.50 94
1357.58 101
1357.67 110
1357.75 122
1357.83 135
1357.92 148
1358.00 159
1358.09 167
1358.17 170
1358.26 169
1358.34 166
1358.43 161
1358.51 154
1358.60 145
1358.68 136
1358.76 125
1358.85 112
1358.93 99
1359.02 87
1359.10 78
1359.19 73
1359.27 72
1359.36 74
1359.44 76
1359.52 76
1359.61 71
1359.69 61
1359.78 46
1359.86 28
1359.95 12
1360.03 1
1360.12 0
1360.20 3
1360.29 14
1360.37 28
1360.45 42
1360.54 51
1360.62 54
1360.71 50
1360.79 42
1360.88 31
1360.96 20
1361.05 13
1361.13 12
1361.22 16
1361.30 26
1361.38 39
1361.47 55
1361.55 71
1361.64 86
1361.72 97
1361.81 105
1361.89 110
1361.98 111
1362.06 112
1362.15 113
1362.23 115
1362.32 118
1362.40 121
1362.48 125
1362.57 127
1362.65 127
1362.74 125
1362.82 122
1362.91 119
1362.99 117
1363.08 115
1363.16 114
1363.25 112
1363.33 108
1363.42 102
1363.50 94
1363.58 86
1363.67 80
1363.75 75
1363.84 71
1363.92 66
1364.01 58
1364.09 46
1364.18 29
1364.26 9
1364.35 0
1364.43 0
1364.52 0
1364.60 0
1364.69 0
1364.77 0
1364.86 0
1364.94 2
1365.02 14
1365.11 24
1365.19 33
1365.28 39
1365.36 44
1365.45 48
1365.53 51
1365.62 52
1365.70 50
1365.79 47
1365.87 41
1365.96 35
1366.04 29
1366.13 23
1366.21 18
1366.30 14
1366.38 13
1366.46 13
1366.55 16
1366.63 19
1366.72 24
1366.80 29
1366.89 33
1366.97 37
1367.06 40
1367.14 45
1367.23 50
1367.31 57
1367.40 66
1367.48 75
1367.57 83
1367.65 90
1367.74 94
1367.82 95
1367.91 91
1367.99 85
1368.08 76
1368.16 66
1368.24 57
1368.33 48
1368.41 42
1368.50 38
1368.58 38
1368.67 39
1368.75 41
1368.84 43
1368.92 45
1369.01 44
1369.09 40
1369.18 33
1369.26 23
1369.35 11
1369.43 0
1369.52 0
1369.60 0
1369.69 0
1369.77 0
1369.86 0
1369.94 3
1370.03 17
1370.11 31
1370.20 45
1370.28 56
1370.37 65
1370.45 71
1370.54 76
1370.62 79
1370.71 80
1370.79 80
1370.87 79
1370.96 78
1371.04 76
1371.13 73
1371.21 70
1371.30 68
1371.38 67
1371.47 68
1371.55 71
1371.64 76
1371.72 84
1371.81 93
1371.89 103
1371.98 111
1372.06 116
1372.15 117
1372.23 113
1372.32 106
1372.40 97
1372.49 87
1372.57 79
1372.66 74
1372.74 73
1372.83 77
1372.91 85
1373.00 96
1373.08 109
1373.17 123
1373.25 135
1373.34 145
1373.42 152
1373.51 155
1373.59 153
1373.68 147
1373.76 138
1373.85 126
1373.93 112
1374.02 98
1374.10 86
1374.19 78
1374.27 74
1374.36 75
1374.44 81
1374.53 92
1374.61 106
1374.70 121
1374.78 135
1374.87 145
1374.95 152
1375.04 155
1375.12 157
1375.21 159
1375.29 162
1375.38 171
1375.46 184
1375.55 203
1375.63 224
1375.72 247
1375.80 267
1375.89 283
1375.97 293
1376.06 295
1376.14 292
1376.23 286
1376.31 279
1376.40 273
1376.48 271
1376.57 272
1376.65 277
1376.74 283
1376.82 289
1376.91 293
1376.99 295
1377.08 294
1377.16 292
1377.25 289
1377.33 286
1377.42 285
1377.50 284
1377.59 285
1377.67 284
1377.76 283
1377.84 282
1377.93 279
1378.01 277
1378.10 276
1378.18 277
1378.27 281
1378.35 286
1378.44 292
1378.52 298
1378.61 301
1378.69 302
1378.78 300
1378.87 296
1378.95 290
1379.04 285
1379.12 281
1379.21 280
1379.29 279
1379.38 279
1379.46 279
1379.55 278
1379.63 275
1379.72 270
1379.80 265
1379.89 260
1379.97 256
1380.06 253
1380.14 250
1380.23 247
1380.31 245
1380.40 243
1380.48 241
1380.57 239
1380.65 237
1380.74 235
1380.82 231
1380.91 225
1380.99 214
1381.08 201
1381.16 185
1381.25 168
1381.33 151
1381.42 137
1381.51 128
1381.59 122
1381.68 122
1381.76 124
1381.85 127
1381.93 131
1382.02 133
1382.10 132
1382.19 128
1382.27 122
1382.36 115
1382.44 108
1382.53 103
1382.61 101
1382.70 102
1382.78 106
1382.87 112
1382.95 118
1383.04 122
1383.12 123
1383.21 121
1383.30 117
1383.38 112
1383.47 107
1383.55 102
1383.64 97
1383.72 93
1383.81 90
1383.89 88
1383.98 87
1384.06 87
1384.15 89
1384.23 92
1384.32 95
1384.40 99
1384.49 102
1384.57 106
1384.66 110
1384.75 114
1384.83 119
1384.92 122
1385.00 123
1385.09 119
1385.17 111
1385.26 100
1385.34 87
1385.43 74
1385.51 65
1385.60 63
1385.68 67
1385.77 78
1385.85 93
1385.94 110
1386.03 126
1386.11 137
1386.20 144
1386.28 144
1386.37 139
1386.45 130
1386.54 119
1386.62 107
1386.71 97
1386.79 90
1386.88 84
1386.96 82
1387.05 81
1387.13 83
1387.22 84
1387.31 85
1387.39 85
1387.48 85
1387.56 85
1387.65 84
1387.73 84
1387.82 86
1387.90 89
1387.99 92
1388.07 96
1388.16 99
1388.24 100
1388.33 99
1388.42 94
1388.50 86
1388.59 76
1388.67 66
1388.76 58
1388.84 54
1388.93 55
1389.01 61
1389.10 71
1389.18 85
1389.27 100
1389.36 114
1389.44 127
1389.53 139
1389.61 149
1389.70 158
1389.78 166
1389.87 174
1389.95 180
1390.04 183
1390.12 183
1390.21 179
1390.30 171
1390.38 158
1390.47 142
1390.55 124
1390.64 104
1390.72 82
1390.81 61
1390.89 40
1390.98 22
1391.07 7
1391.15 0
1391.24 0
1391.32 0
1391.41 0
1391.49 0
1391.58 0
1391.66 0
1391.75 0
1391.83 0
1391.92 0
1392.01 11
1392.09 25
1392.18 40
1392.26 54
1392.35 63
1392.43 65
1392.52 60
1392.60 49
1392.69 34
1392.78 20
1392.86 9
1392.95 5
1393.03 6
1393.12 12
1393.20 21
1393.29 30
1393.37 37
1393.46 39
1393.55 38
1393.63 33
1393.72 27
1393.80 21
1393.89 18
1393.97 16
1394.06 17
1394.14 21
1394.23 26
1394.32 32
1394.40 40
1394.49 48
1394.57 56
1394.66 64
1394.74 71
1394.83 78
1394.92 83
1395.00 87
1395.09 89
1395.17 90
1395.26 91
1395.34 91
1395.43 92
1395.51 92
1395.60 93
1395.69 95
1395.77 95
1395.86 95
1395.94 92
1396.03 87
1396.11 80
1396.20 71
1396.29 62
1396.37 55
1396.46 50
1396.54 50
1396.63 53
1396.71 60
1396.80 69
1396.89 78
1396.97 85
1397.06 87
1397.14 86
1397.23 80
1397.31 72
1397.40 64
1397.49 57
1397.57 53
1397.66 52
1397.74 55
1397.83 60
1397.91 66
1398.00 72
1398.09 78
1398.17 82
1398.26 86
1398.34 87
1398.43 87
1398.51 84
1398.60 80
1398.69 76
1398.77 74
1398.86 74
1398.94 78
1399.03 86
1399.11 96
1399.20 108
1399.29 119
1399.37 129
1399.46 137
1399.54 143
1399.63 147
1399.71 150
1399.80 152
1399.89 151
1399.97 147
1400.06 141
1400.14 133
1400.23 123
1400.31 114
1400.40 104
1400.49 96
1400.57 90
1400.66 84
1400.74 79
1400.83 74
1400.92 68
1401.00 61
1401.09 55
1401.17 48
1401.26 41
1401.34 34
1401.43 27
1401.52 20
1401.60 14
1401.69 10
1401.77 8
1401.86 8
1401.95 11
1402.03 15
1402.12 19
1402.20 23
1402.29 25
1402.37 25
1402.46 23
1402.55 19
1402.63 15
1402.72 12
1402.80 11
1402.89 13
1402.98 19
1403.06 28
1403.15 40
1403.23 53
1403.32 67
1403.40 79
1403.49 89
1403.58 94
1403.66 95
1403.75 91
1403.83 83
1403.92 73
1404.01 65
1404.09 60
1404.18 61
1404.26 69
1404.35 83
1404.44 101
1404.52 123
1404.61 145
1404.69 167
1404.78 185
1404.86 199
1404.95 207
1405.04 209
1405.12 203
1405.21 190
1405.29 171
1405.38 149
1405.47 127
1405.55 107
1405.64 94
1405.72 87
1405.81 86
1405.90 91
1405.98 98
1406.07 105
1406.15 110
1406.24 114
1406.33 115
1406.41 114
1406.50 113
1406.58 111
1406.67 108
1406.76 104
1406.84 98
1406.93 90
1407.01 82
1407.10 73
1407.19 65
1407.27 59
1407.36 53
1407.44 46
1407.53 39
1407.62 29
1407.70 17
1407.79 3
1407.87 0
1407.96 0
1408.05 0
1408.13 0
1408.22 0
1408.30 0
1408.39 0
1408.48 0
1408.56 14
1408.65 30
1408.73 46
1408.82 61
1408.91 76
1408.99 89
1409.08 100
1409.16 109
1409.25 114
1409.34 114
1409.42 107
1409.51 95
1409.59 78
1409.68 59
1409.77 41
1409.85 26
1409.94 16
1410.03 13
1410.11 17
1410.20 26
1410.28 39
1410.37 53
1410.46 68
1410.54 80
1410.63 92
1410.71 101
1410.80 111
1410.89 120
1410.97 130
1411.06 141
1411.14 151
1411.23 159
1411.32 164
1411.40 164
1411.49 158
1411.58 147
1411.66 133
1411.75 117
1411.83 101
1411.92 88
1412.01 80
1412.09 76
1412.18 78
1412.26 82
1412.35 88
1412.44 95
1412.52 101
1412.61 106
1412.70 110
1412.78 114
1412.87 118
1412.95 126
1413.04 137
1413.13 151
1413.21 168
1413.30 185
1413.38 202
1413.47 215
1413.56 223
1413.64 228
1413.73 230
1413.82 230
1413.90 229
1413.99 230
1414.07 233
1414.16 237
1414.25 241
1414.33 246
1414.42 249
1414.51 251
1414.59 251
1414.68 249
1414.76 244
1414.85 239
1414.94 233
1415.02 228
1415.11 224
1415.19 221
1415.28 220
1415.37 222
1415.45 225
1415.54 228
1415.63 231
1415.71 233
1415.80 233
1415.88 230
1415.97 225
1416.06 220
1416.14 216
1416.23 215
1416.32 217
1416.40 224
1416.49 234
1416.58 246
1416.66 257
1416.75 267
1416.83 271
1416.92 268
1417.01 258
1417.09 241
1417.18 220
1417.27 197
1417.35 177
1417.44 162
1417.52 154
1417.61 154
1417.70 161
1417.78 172
1417.87 184
1417.96 197
1418.04 206
1418.13 212
1418.21 216
1418.30 217
1418.39 217
1418.47 217
1418.56 216
1418.65 214
1418.73 210
1418.82 204
1418.91 195
1418.99 184
1419.08 172
1419.16 162
1419.25 156
1419.34 155
1419.42 161
1419.51 173
1419.60 190
1419.68 208
1419.77 227
1419.86 242
1419.94 253
1420.03 258
1420.11 257
1420.20 252
1420.29 243
1420.37 231
1420.46 217
1420.55 203
1420.63 187
1420.72 172
1420.81 156
1420.89 141
1420.98 127
1421.07 115
1421.15 106
1421.24 101
1421.32 98
1421.41 99
1421.50 101
1421.58 105
1421.67 111
1421.76 116
1421.84 122
1421.93 129
1422.02 136
1422.10 143
1422.19 149
1422.28 153
1422.36 156
1422.45 157
1422.53 157
1422.62 156
1422.71 157
1422.79 161
1422.88 170
1422.97 182
1423.05 197
1423.14 212
1423.23 225
1423.31 233
1423.40 235
1423.49 230
1423.57 220
1423.66 206
1423.75 192
1423.83 180
1423.92 172
1424.01 170
1424.09 172
1424.18 179
1424.26 186
1424.35 192
1424.44 195
1424.52 194
1424.61 187
1424.70 176
1424.78 162
1424.87 145
1424.96 128
1425.04 111
1425.13 96
1425.22 84
1425.30 75
1425.39 69
1425.48 67
1425.56 65
1425.65 63
1425.74 60
1425.82 55
1425.91 47
1426.00 36
1426.08 24
1426.17 11
1426.26 0
1426.34 0
1426.43 0
1426.52 0
1426.60 0
1426.69 0
1426.77 0
1426.86 4
1426.95 8
1427.03 9
1427.12 8
1427.21 6
1427.29 5
1427.38 6
1427.47 12
1427.55 22
1427.64 36
1427.73 54
1427.81 73
1427.90 92
1427.99 110
1428.07 127
1428.16 141
1428.25 153
1428.33 162
1428.42 169
1428.51 174
1428.59 175
1428.68 173
1428.77 167
1428.85 157
1428.94 142
1429.03 123
1429.11 103
1429.20 83
1429.29 66
1429.37 55
1429.46 51
1429.55 54
1429.63 61
1429.72 71
1429.81 83
1429.89 93
1429.98 100
1430.07 106
1430.15 110
1430.24 113
1430.33 115
1430.41 117
1430.50 119
1430.59 121
1430.67 122
1430.76 123
1430.85 123
1430.93 122
1431.02 122
1431.11 122
1431.19 124
1431.28 128
1431.37 133
1431.45 141
1431.54 149
1431.63 156
1431.71 161
1431.80 163
1431.89 161
1431.98 155
1432.06 144
1432.15 132
1432.24 119
1432.32 108
1432.41 100
1432.50 96
1432.58 96
1432.67 100
1432.76 106
1432.84 112
1432.93 116
1433.02 117
1433.10 114
1433.19 109
1433.28 102
1433.36 94
1433.45 86
1433.54 79
1433.62 72
1433.71 66
1433.80 60
1433.88 55
1433.97 51
1434.06 50
1434.14 51
1434.23 56
1434.32 65
1434.41 77
1434.49 91
1434.58 105
1434.67 117
1434.75 128
1434.84 135
1434.93 138
1435.01 140
1435.10 139
1435.19 137
1435.27 133
1435.36 128
1435.45 122
1435.53 114
1435.62 106
1435.71 99
1435.79 94
1435.88 93
1435.97 97
1436.06 105
1436.14 116
1436.23 129
1436.32 142
1436.40 154
1436.49 164
1436.58 172
1436.66 180
1436.75 189
1436.84 200
1436.92 215
1437.01 233
1437.10 254
1437.18 277
1437.27 302
1437.36 327
1437.45 352
1437.53 374
1437.62 393
1437.71 408
1437.79 419
1437.88 426
1437.97 432
1438.05 438
1438.14 445
1438.23 455
1438.31 469
1438.40 485
1438.49 503
1438.58 521
1438.66 537
1438.75 551
1438.84 560
1438.92 566
1439.01 569
1439.10 570
1439.18 570
1439.27 570
1439.36 569
1439.45 568
1439.53 564
1439.62 556
1439.71 545
1439.79 531
1439.88 515
1439.97 501
1440.05 492
1440.14 491
1440.23 497
1440.32 509
1440.40 525
1440.49 540
1440.58 552
1440.66 559
1440.75 559
1440.84 553
1440.92 543
1441.01 530
1441.10 516
1441.19 501
1441.27 484
1441.36 465
1441.45 446
1441.53 426
1441.62 407
1441.71 389
1441.79 373
1441.88 359
1441.97 345
1442.06 331
1442.14 316
1442.23 300
1442.32 284
1442.40 268
1442.49 254
1442.58 241
1442.67 232
1442.75 224
1442.84 217
1442.93 211
1443.01 205
1443.10 199
1443.19 192
1443.27 184
1443.36 175
1443.45 166
1443.54 157
1443.62 149
1443.71 142
1443.80 137
1443.88 133
1443.97 130
1444.06 129
1444.15 129
1444.23 130
1444.32 131
1444.41 134
1444.49 135
1444.58 135
1444.67 134
1444.76 130
1444.84 126
1444.93 122
1445.02 120
1445.10 121
1445.19 125
1445.28 130
1445.37 136
1445.45 140
1445.54 141
1445.63 139
1445.71 135
1445.80 129
1445.89 124
1445.98 121
1446.06 119
1446.15 119
1446.24 119
1446.32 119
1446.41 116
1446.50 110
1446.59 101
1446.67 89
1446.76 76
1446.85 65
1446.94 60
1447.02 62
1447.11 72
1447.20 90
1447.28 113
1447.37 138
1447.46 161
1447.55 178
1447.63 189
1447.72 193
1447.81 191
1447.89 186
1447.98 181
1448.07 175
1448.16 172
1448.24 172
1448.33 173
1448.42 177
1448.51 180
1448.59 181
1448.68 180
1448.77 176
1448.85 168
1448.94 158
1449.03 147
1449.12 137
1449.20 129
1449.29 124
1449.38 124
1449.47 129
1449.55 136
1449.64 146
1449.73 158
1449.81 170
1449.90 182
1449.99 192
1450.08 201
1450.16 208
1450.25 212
1450.34 214
1450.43 212
1450.51 206
1450.60 196
1450.69 181
1450.77 163
1450.86 144
1450.95 125
1451.04 109
1451.12 97
1451.21 89
1451.30 85
1451.39 85
1451.47 87
1451.56 88
1451.65 88
1451.74 86
1451.82 80
1451.91 71
1452.00 60
1452.08 47
1452.17 34
1452.26 24
1452.35 17
1452.43 14
1452.52 16
1452.61 21
1452.70 27
1452.78 33
1452.87 37
1452.96 39
1453.05 42
1453.13 44
1453.22 49
1453.31 55
1453.40 62
1453.48 70
1453.57 76
1453.66 82
1453.74 87
1453.83 93
1453.92 101
1454.01 110
1454.09 121
1454.18 132
1454.27 141
1454.36 148
1454.44 152
1454.53 152
1454.62 151
1454.71 148
1454.79 145
1454.88 142
1454.97 139
1455.06 133
1455.14 125
1455.23 114
1455.32 99
1455.41 81
1455.49 63
1455.58 45
1455.67 31
1455.76 21
1455.84 15
1455.93 13
1456.02 14
1456.11 17
1456.19 18
1456.28 19
1456.37 19
1456.46 16
1456.54 12
1456.63 5
1456.72 0
1456.81 0
1456.89 0
1456.98 0
1457.07 0
1457.16 0
1457.24 0
1457.33 0
1457.42 11
1457.51 22
1457.59 27
1457.68 26
1457.77 20
1457.86 13
1457.94 7
1458.03 4
1458.12 8
1458.21 19
1458.29 34
1458.38 51
1458.47 66
1458.56 79
1458.64 88
1458.73 94
1458.82 98
1458.91 103
1458.99 110
1459.08 120
1459.17 132
1459.26 146
1459.34 158
1459.43 169
1459.52 176
1459.61 181
1459.69 183
1459.78 185
1459.87 187
1459.96 190
1460.05 194
1460.13 197
1460.22 199
1460.31 199
1460.40 198
1460.48 195
1460.57 192
1460.66 189
1460.75 187
1460.83 184
1460.92 180
1461.01 174
1461.10 166
1461.18 158
1461.27 150
1461.36 144
1461.45 141
1461.53 141
1461.62 144
1461.71 149
1461.80 154
1461.89 159
1461.97 164
1462.06 168
1462.15 173
1462.24 179
1462.32 187
1462.41 196
1462.50 206
1462.59 215
1462.67 223
1462.76 229
1462.85 231
1462.94 228
1463.02 221
1463.11 209
1463.20 195
1463.29 178
1463.38 162
1463.46 147
1463.55 136
1463.64 129
1463.73 128
1463.81 133
1463.90 144
1463.99 159
1464.08 176
1464.16 194
1464.25 210
1464.34 222
1464.43 230
1464.52 234
1464.60 234
1464.69 232
1464.78 228
1464.87 226
1464.95 224
1465.04 222
1465.13 220
1465.22 216
1465.31 208
1465.39 195
1465.48 177
1465.57 157
1465.66 135
1465.74 116
1465.83 103
1465.92 96
1466.01 97
1466.10 103
1466.18 113
1466.27 121
1466.36 126
1466.45 124
1466.53 115
1466.62 101
1466.71 85
1466.80 70
1466.89 61
1466.97 59
1467.06 66
1467.15 80
1467.24 99
1467.32 119
1467.41 136
1467.50 148
1467.59 154
1467.68 155
1467.76 152
1467.85 148
1467.94 144
1468.03 142
1468.12 141
1468.20 141
1468.29 143
1468.38 143
1468.47 144
1468.55 144
1468.64 143
1468.73 141
1468.82 137
1468.91 130
1468.99 122
1469.08 111
1469.17 101
1469.26 92
1469.35 86
1469.43 84
1469.52 88
1469.61 97
1469.70 109
1469.78 123
1469.87 136
1469.96 149
1470.05 158
1470.14 164
1470.22 167
1470.31 168
1470.40 168
1470.49 168
1470.58 169
1470.66 169
1470.75 168
1470.84 165
1470.93 157
1471.02 145
1471.10 129
1471.19 112
1471.28 97
1471.37 86
1471.45 80
1471.54 79
1471.63 81
1471.72 83
1471.81 83
1471.89 78
1471.98 69
1472.07 57
1472.16 45
1472.25 36
1472.33 33
1472.42 36
1472.51 44
1472.60 56
1472.69 67
1472.77 75
1472.86 78
1472.95 77
1473.04 71
1473.13 64
1473.21 57
1473.30 51
1473.39 49
1473.48 50
1473.57 54
1473.65 61
1473.74 71
1473.83 82
1473.92 95
1474.01 108
1474.09 123
1474.18 138
1474.27 154
1474.36 170
1474.45 185
1474.53 197
1474.62 204
1474.71 206
1474.80 201
1474.89 191
1474.97 178
1475.06 166
1475.15 157
1475.24 154
1475.33 158
1475.41 167
1475.50 181
1475.59 197
1475.68 215
1475.77 233
1475.86 251
1475.94 269
1476.03 285
1476.12 300
1476.21 311
1476.30 318
1476.38 319
1476.47 317
1476.56 312
1476.65 307
1476.74 302
1476.82 301
1476.91 304
1477.00 312
1477.09 324
1477.18 338
1477.26 355
1477.35 373
1477.44 390
1477.53 405
1477.62 417
1477.71 424
1477.79 427
1477.88 426
1477.97 421
1478.06 413
1478.15 405
1478.23 396
1478.32 387
1478.41 379
1478.50 373
1478.59 369
1478.67 368
1478.76 372
1478.85 379
1478.94 390
1479.03 404
1479.12 419
1479.20 432
1479.29 442
1479.38 447
1479.47 448
1479.56 446
1479.64 443
1479.73 441
1479.82 442
1479.91 446
1480.00 450
1480.09 453
1480.17 452
1480.26 446
1480.35 434
1480.44 418
1480.53 399
1480.61 381
1480.70 365
1480.79 351
1480.88 340
1480.97 331
1481.06 322
1481.14 312
1481.23 303
1481.32 295
1481.41 287
1481.50 280
1481.59 275
1481.67 271
1481.76 265
1481.85 259
1481.94 252
1482.03 245
1482.11 236
1482.20 229
1482.29 222
1482.38 216
1482.47 212
1482.56 210
1482.64 209
1482.73 211
1482.82 215
1482.91 220
1483.00 226
1483.09 229
1483.17 230
1483.26 225
1483.35 215
1483.44 200
1483.53 180
1483.62 158
1483.70 136
1483.79 116
1483.88 100
1483.97 89
1484.06 83
1484.15 81
1484.23 82
1484.32 86
1484.41 90
1484.50 93
1484.59 95
1484.68 96
1484.76 96
1484.85 95
1484.94 94
1485.03 95
1485.12 97
1485.21 101
1485.29 107
1485.38 113
1485.47 119
1485.56 123
1485.65 126
1485.74 128
1485.82 129
1485.91 130
1486.00 131
1486.09 130
1486.18 128
1486.27 124
1486.35 118
1486.44 110
1486.53 100
1486.62 91
1486.71 84
1486.80 79
1486.88 77
1486.97 78
1487.06 81
1487.15 86
1487.24 92
1487.33 98
1487.41 103
1487.50 107
1487.59 108
1487.68 105
1487.77 100
1487.86 92
1487.95 83
1488.03 74
1488.12 66
1488.21 58
1488.30 50
1488.39 43
1488.48 35
1488.56 26
1488.65 16
1488.74 6
1488.83 0
1488.92 0
1489.01 0
1489.10 0
1489.18 0
1489.27 0
1489.36 0
1489.45 3
1489.54 11
1489.63 16
1489.71 17
1489.80 16
1489.89 13
1489.98 11
1490.07 11
1490.16 15
1490.25 22
1490.33 29
1490.42 34
1490.51 33
1490.60 26
1490.69 13
1490.78 0
1490.86 0
1490.95 0
1491.04 0
1491.13 0
1491.22 0
1491.31 0
1491.40 0
1491.48 14
1491.57 26
1491.66 34
1491.75 42
1491.84 49
1491.93 58
1492.02 70
1492.10 88
1492.19 110
1492.28 135
1492.37 161
1492.46 186
1492.55 208
1492.64 227
1492.72 240
1492.81 248
1492.90 250
1492.99 248
1493.08 243
1493.17 235
1493.26 224
1493.34 211
1493.43 196
1493.52 180
1493.61 162
1493.70 143
1493.79 126
1493.88 113
1493.96 106
1494.05 104
1494.14 108
1494.23 116
1494.32 126
1494.41 137
1494.50 146
1494.58 155
1494.67 163
1494.76 171
1494.85 180
1494.94 189
1495.03 198
1495.12 207
1495.21 214
1495.29 220
1495.38 226
1495.47 230
1495.56 234
1495.65 236
1495.74 235
1495.83 231
1495.91 221
1496.00 207
1496.09 189
1496.18 170
1496.27 153
1496.36 140
1496.45 135
1496.54 136
1496.62 142
1496.71 151
1496.80 159
1496.89 164
1496.98 163
1497.07 158
1497.16 150
1497.24 142
1497.33 138
1497.42 140
1497.51 148
1497.60 160
1497.69 175
1497.78 187
1497.87 193
1497.95 192
1498.04 182
1498.13 167
1498.22 148
1498.31 132
1498.40 121
1498.49 117
1498.58 123
1498.66 136
1498.75 154
1498.84 173
1498.93 190
1499.02 204
1499.11 214
1499.20 220
1499.29 224
1499.37 228
1499.46 232
1499.55 240
1499.64 250
1499.73 263
1499.82 277
1499.91 292
1500.00 307
1500.08 320
1500.17 330
1500.26 337
1500.35 342
1500.44 346
1500.53 349
1500.62 351
1500.71 352
1500.80 352
1500.88 347
1500.97 338
1501.06 323
1501.15 305
1501.24 283
1501.33 263
1501.42 244
1501.51 229
1501.59 217
1501.68 207
1501.77 198
1501.86 188
1501.95 178
1502.04 168
1502.13 162
1502.22 160
1502.31 163
1502.39 172
1502.48 184
1502.57 196
1502.66 208
1502.75 216
1502.84 222
1502.93 224
1503.02 225
1503.11 227
1503.19 231
1503.28 237
1503.37 245
1503.46 254
1503.55 261
1503.64 265
1503.73 265
1503.82 261
1503.91 253
1503.99 242
1504.08 228
1504.17 212
1504.26 195
1504.35 179
1504.44 164
1504.53 152
1504.62 143
1504.71 137
1504.79 135
1504.88 134
1504.97 135
1505.06 137
1505.15 139
1505.24 140
1505.33 141
1505.42 142
1505.51 142
1505.59 142
1505.68 140
1505.77 138
1505.86 136
1505.95 133
1506.04 133
1506.13 133
1506.22 135
1506.31 137
1506.40 139
1506.48 139
1506.57 136
1506.66 131
1506.75 125
1506.84 119
1506.93 115
1507.02 114
1507.11 116
1507.20 119
1507.29 122
1507.37 123
1507.46 121
1507.55 115
1507.64 107
1507.73 98
1507.82 90
1507.91 84
1508.00 83
1508.09 86
1508.18 93
1508.26 103
1508.35 115
1508.44 128
1508.53 140
1508.62 152
1508.71 161
1508.80 167
1508.89 171
1508.98 172
1509.07 170
1509.16 167
1509.24 164
1509.33 161
1509.42 160
1509.51 160
1509.60 161
1509.69 163
1509.78 167
1509.87 170
1509.96 172
1510.05 173
1510.13 171
1510.22 167
1510.31 159
1510.40 149
1510.49 138
1510.58 128
1510.67 121
1510.76 121
1510.85 126
1510.94 136
1511.03 150
1511.12 164
1511.20 174
1511.29 180
1511.38 180
1511.47 176
1511.56 170
1511.65 166
1511.74 165
1511.83 169
1511.92 178
1512.01 189
1512.10 201
1512.18 210
1512.27 216
1512.36 219
1512.45 220
1512.54 222
1512.63 226
1512.72 234
1512.81 244
1512.90 256
1512.99 267
1513.08 274
1513.17 277
1513.25 275
1513.34 270
1513.43 261
1513.52 252
1513.61 245
1513.70 239
1513.79 236
1513.88 236
1513.97 239
1514.06 243
1514.15 249
1514.24 255
1514.32 260
1514.41 263
1514.50 264
1514.59 263
1514.68 261
1514.77 258
1514.86 256
1514.95 255
1515.04 254
1515.13 255
1515.22 256
1515.31 260
1515.40 267
1515.48 276
1515.57 289
1515.66 304
1515.75 321
1515.84 337
1515.93 351
1516.02 360
1516.11 365
1516.20 365
1516.29 362
1516.38 356
1516.47 350
1516.56 343
1516.65 336
1516.73 327
1516.82 316
1516.91 302
1517.00 284
1517.09 263
1517.18 240
1517.27 217
1517.36 196
1517.45 179
1517.54 166
1517.63 158
1517.72 153
1517.81 151
1517.90 150
1517.98 149
1518.07 147
1518.16 142
1518.25 135
1518.34 126
1518.43 116
1518.52 108
1518.61 101
1518.70 98
1518.79 100
1518.88 105
1518.97 114
1519.06 126
1519.15 138
1519.24 151
1519.32 163
1519.41 173
1519.50 181
1519.59 186
1519.68 188
1519.77 184
1519.86 177
1519.95 167
1520.04 154
1520.13 141
1520.22 127
1520.31 113
1520.40 98
1520.49 82
1520.58 65
1520.67 46
1520.75 27
1520.84 9
1520.93 0
1521.02 0
1521.11 0
1521.20 0
1521.29 0
1521.38 0
1521.47 11
1521.56 19
1521.65 22
1521.74 20
1521.83 13
1521.92 4
1522.01 0
1522.10 0
1522.19 0
1522.28 5
1522.36 26
1522.45 53
1522.54 82
1522.63 108
1522.72 130
1522.81 145
1522.90 153
1522.99 156
1523.08 157
1523.17 157
1523.26 159
1523.35 162
1523.44 166
1523.53 170
1523.62 173
1523.71 174
1523.80 174
1523.89 173
1523.98 170
1524.06 165
1524.15 160
1524.24 155
1524.33 151
1524.42 148
1524.51 148
1524.60 151
1524.69 156
1524.78 165
1524.87 176
1524.96 187
1525.05 197
1525.14 203
1525.23 206
1525.32 204
1525.41 199
1525.50 192
1525.59 184
1525.68 176
1525.77 171
1525.85 168
1525.94 164
1526.03 161
1526.12 156
1526.21 148
1526.30 137
1526.39 123
1526.48 108
1526.57 93
1526.66 79
1526.75 69
1526.84 62
1526.93 59
1527.02 59
1527.11 60
1527.20 61
1527.29 61
1527.38 58
1527.47 53
1527.56 47
1527.65 39
1527.74 30
1527.83 22
1527.92 15
1528.00 10
1528.09 7
1528.18 7
1528.27 10
1528.36 16
1528.45 22
1528.54 28
1528.63 31
1528.72 30
1528.81 27
1528.90 23
1528.99 22
1529.08 26
1529.17 36
1529.26 53
1529.35 74
1529.44 96
1529.53 116
1529.62 131
1529.71 137
1529.80 137
1529.89 130
1529.98 119
1530.07 108
1530.16 99
1530.25 92
1530.34 89
1530.43 88
1530.52 87
1530.60 86
1530.69 82
1530.78 74
1530.87 63
1530.96 49
1531.05 34
1531.14 20
1531.23 7
1531.32 0
1531.41 0
1531.50 0
1531.59 0
1531.68 0
1531.77 0
1531.86 0
1531.95 0
1532.04 0
1532.13 7
1532.22 18
1532.31 27
1532.40 34
1532.49 36
1532.58 34
1532.67 28
1532.76 19
1532.85 11
1532.94 5
1533.03 3
1533.12 6
1533.21 13
1533.30 24
1533.39 37
1533.48 49
1533.57 61
1533.66 71
1533.75 79
1533.84 86
1533.93 93
1534.01 102
1534.10 114
1534.19 126
1534.28 140
1534.37 153
1534.46 163
1534.55 171
1534.64 177
1534.73 180
1534.82 182
1534.91 183
1535.00 184
1535.09 184
1535.18 182
1535.27 178
1535.36 172
1535.45 163
1535.54 152
1535.63 140
1535.72 127
1535.81 115
1535.90 104
1535.99 95
1536.08 87
1536.17 81
1536.26 78
1536.35 77
1536.44 79
1536.53 84
1536.62 91
1536.71 98
1536.80 107
1536.89 117
1536.98 126
1537.07 134
1537.16 139
1537.25 142
1537.34 141
1537.43 137
1537.52 131
1537.61 125
1537.70 122
1537.79 123
1537.88 131
1537.97 144
1538.06 159
1538.15 173
1538.24 183
1538.33 187
1538.42 183
1538.51 175
1538.60 164
1538.69 154
1538.78 146
1538.87 142
1538.96 142
1539.05 146
1539.14 151
1539.23 157
1539.32 162
1539.41 164
1539.50 163
1539.59 159
1539.68 151
1539.77 142
1539.86 133
1539.95 127
1540.04 128
1540.13 136
1540.22 151
1540.31 172
1540.40 195
1540.49 218
1540.58 237
1540.67 249
1540.76 256
1540.85 258
1540.94 259
1541.03 260
1541.12 263
1541.21 270
1541.30 280
1541.39 292
1541.48 302
1541.57 310
1541.66 314
1541.75 314
1541.84 309
1541.93 301
1542.02 289
1542.11 273
1542.20 255
1542.29 235
1542.38 213
1542.47 192
1542.56 175
1542.65 161
1542.74 152
1542.83 146
1542.92 141
1543.01 137
1543.10 131
1543.19 124
1543.28 116
1543.37 111
1543.46 110
1543.55 114
1543.64 123
1543.73 135
1543.82 146
1543.91 154
1544.00 155
1544.09 149
1544.18 134
1544.27 115
1544.36 95
1544.45 77
1544.54 64
1544.63 58
1544.72 58
1544.81 63
1544.90 70
1544.99 76
1545.08 78
1545.17 76
1545.26 70
1545.35 61
1545.44 49
1545.53 36
1545.62 23
1545.71 10
1545.80 0
1545.89 0
1545.98 0
1546.07 0
1546.16 0
1546.25 0
1546.34 0
1546.43 0
1546.52 0
1546.61 6
1546.70 17
1546.79 30
1546.88 42
1546.97 52
1547.06 59
1547.15 60
1547.24 55
1547.33 46
1547.42 34
1547.51 23
1547.60 13
1547.69 5
1547.78 1
1547.87 0
1547.96 0
1548.05 0
1548.14 0
1548.23 0
1548.32 0
1548.41 2
1548.50 5
1548.60 9
1548.69 12
1548.78 13
1548.87 11
1548.96 6
1549.05 0
1549.14 0
1549.23 0
1549.32 0
1549.41 0
1549.50 0
1549.59 0
1549.68 6
1549.77 14
1549.86 21
1549.95 26
1550.04 30
1550.13 32
1550.22 34
1550.31 37
1550.40 42
1550.49 51
1550.58 63
1550.67 79
1550.76 97
1550.85 118
1550.94 140
1551.03 164
1551.12 186
1551.21 207
1551.30 225
1551.39 239
1551.48 247
1551.57 250
1551.66 248
1551.75 241
1551.84 231
1551.93 219
1552.03 207
1552.12 196
1552.21 186
1552.30 176
1552.39 169
1552.48 163
1552.57 159
1552.66 157
1552.75 156
1552.84 156
1552.93 157
1553.02 160
1553.11 165
1553.20 175
1553.29 190
1553.38 209
1553.47 232
1553.56 257
1553.65 281
1553.74 302
1553.83 320
1553.92 333
1554.01 343
1554.10 349
1554.19 355
1554.28 360
1554.37 367
1554.46 374
1554.56 382
1554.65 391
1554.74 399
1554.83 404
1554.92 407
1555.01 406
1555.10 402
1555.19 395
1555.28 387
1555.37 380
1555.46 375
1555.55 372
1555.64 370
1555.73 367
1555.82 361
1555.91 351
1556.00 334
1556.09 312
1556.18 287
1556.27 262
1556.36 240
1556.45 221
1556.54 207
1556.63 196
1556.73 188
1556.82 182
1556.91 175
1557.00 170
1557.09 165
1557.18 162
1557.27 161
1557.36 162
1557.45 162
1557.54 161
1557.63 156
1557.72 150
1557.81 143
1557.90 138
1557.99 137
1558.08 143
1558.17 154
1558.26 168
1558.35 181
1558.44 192
1558.53 196
1558.63 195
1558.72 190
1558.81 184
1558.90 180
1558.99 180
1559.08 182
1559.17 186
1559.26 186
1559.35 182
1559.44 171
1559.53 155
1559.62 135
1559.71 115
1559.80 100
1559.89 91
1559.98 91
1560.07 99
1560.16 115
1560.25 136
1560.35 160
1560.44 183
1560.53 205
1560.62 222
1560.71 235
1560.80 242
1560.89 244
1560.98 240
1561.07 229
1561.16 213
1561.25 191
1561.34 167
1561.43 142
1561.52 120
1561.61 103
1561.70 93
1561.79 91
1561.89 94
1561.98 100
1562.07 107
1562.16 112
1562.25 113
1562.34 111
1562.43 105
1562.52 96
1562.61 85
1562.70 72
1562.79 57
1562.88 42
1562.97 27
1563.06 14
1563.15 7
1563.24 6
1563.34 13
1563.43 28
1563.52 50
1563.61 75
1563.70 102
1563.79 126
1563.88 147
1563.97 162
1564.06 170
1564.15 173
1564.24 169
1564.33 162
1564.42 152
1564.51 141
1564.60 133
1564.70 129
1564.79 128
1564.88 131
1564.97 137
1565.06 144
1565.15 149
1565.24 151
1565.33 147
1565.42 139
1565.51 127
1565.60 112
1565.69 98
1565.78 88
1565.87 82
1565.96 83
1566.06 90
1566.15 101
1566.24 115
1566.33 128
1566.42 140
1566.51 150
1566.60 157
1566.69 162
1566.78 166
1566.87 170
1566.96 173
1567.05 175
1567.14 176
1567.24 174
1567.33 171
1567.42 166
1567.51 161
1567.60 157
1567.69 154
1567.78 152
1567.87 152
1567.96 154
1568.05 157
1568.14 159
1568.23 162
1568.32 164
1568.42 165
1568.51 162
1568.60 155
1568.69 144
1568.78 131
1568.87 117
1568.96 104
1569.05 95
1569.14 92
1569.23 95
1569.32 103
1569.41 115
1569.50 130
1569.60 143
1569.69 155
1569.78 162
1569.87 166
1569.96 166
1570.05 163
1570.14 160
1570.23 158
1570.32 158
1570.41 162
1570.50 169
1570.59 178
1570.69 185
1570.78 190
1570.87 190
1570.96 185
1571.05 175
1571.14 162
1571.23 150
1571.32 140
1571.41 133
1571.50 131
1571.59 132
1571.69 136
1571.78 141
1571.87 148
1571.96 156
1572.05 162
1572.14 168
1572.23 171
1572.32 171
1572.41 168
1572.50 161
1572.59 154
1572.69 146
1572.78 139
1572.87 135
1572.96 132
1573.05 132
1573.14 132
1573.23 133
1573.32 134
1573.41 135
1573.50 135
1573.59 137
1573.69 138
1573.78 139
1573.87 140
1573.96 139
1574.05 137
1574.14 134
1574.23 130
1574.32 125
1574.41 121
1574.50 120
1574.60 120
1574.69 123
1574.78 128
1574.87 136
1574.96 145
1575.05 153
1575.14 158
1575.23 159
1575.32 154
1575.41 143
1575.50 128
1575.60 112
1575.69 96
1575.78 85
1575.87 78
1575.96 75
1576.05 73
1576.14 70
1576.23 64
1576.32 54
1576.41 40
1576.51 25
1576.60 11
1576.69 1
1576.78 0
1576.87 0
1576.96 0
1577.05 0
1577.14 0
1577.23 0
1577.33 0
1577.42 0
1577.51 0
1577.60 10
1577.69 30
1577.78 53
1577.87 76
1577.96 98
1578.05 115
1578.14 126
1578.24 133
1578.33 134
1578.42 133
1578.51 130
1578.60 127
1578.69 125
1578.78 126
1578.87 128
1578.96 133
1579.06 140
1579.15 148
1579.24 158
1579.33 168
1579.42 178
1579.51 189
1579.60 199
1579.69 208
1579.78 215
1579.88 220
1579.97 222
1580.06 221
1580.15 218
1580.24 214
1580.33 209
1580.42 205
1580.51 205
1580.60 209
1580.70 217
1580.79 231
1580.88 247
1580.97 266
1581.06 284
1581.15 299
1581.24 312
1581.33 321
1581.43 327
1581.52 331
1581.61 333
1581.70 334
1581.79 332
1581.88 329
1581.97 324
1582.06 318
1582.15 312
1582.25 308
1582.34 309
1582.43 313
1582.52 321
1582.61 331
1582.70 340
1582.79 347
1582.88 350
1582.98 350
1583.07 349
1583.16 349
1583.25 352
1583.34 361
1583.43 375
1583.52 392
1583.61 409
1583.71 424
1583.80 436
1583.89 442
1583.98 443
1584.07 442
1584.16 439
1584.25 436
1584.34 435
1584.44 433
1584.53 429
1584.62 422
1584.71 410
1584.80 393
1584.89 371
1584.98 347
1585.07 323
1585.17 301
1585.26 281
1585.35 263
1585.44 248
1585.53 234
1585.62 222
1585.71 210
1585.80 201
1585.90 195
1585.99 192
1586.08 192
1586.17 195
1586.26 197
1586.35 200
1586.44 203
1586.53 206
1586.63 211
1586.72 219
1586.81 233
1586.90 251
1586.99 274
1587.08 297
1587.17 318
1587.27 334
1587.36 342
1587.45 341
1587.54 331
1587.63 312
1587.72 287
1587.81 259
1587.90 228
1588.00 199
1588.09 172
1588.18 149
1588.27 132
1588.36 120
1588.45 114
1588.54 113
1588.64 116
1588.73 123
1588.82 133
1588.91 142
1589.00 152
1589.09 160
1589.18 166
1589.28 169
1589.37 170
1589.46 168
1589.55 163
1589.64 156
1589.73 146
1589.82 134
1589.91 123
1590.01 115
1590.10 111
1590.19 111
1590.28 117
1590.37 126
1590.46 136
1590.55 146
1590.65 152
1590.74 154
1590.83 152
1590.92 146
1591.01 137
1591.10 127
1591.19 117
1591.29 107
1591.38 99
1591.47 91
1591.56 85
1591.65 80
1591.74 75
1591.84 70
1591.93 65
1592.02 59
1592.11 53
1592.20 45
1592.29 36
1592.38 27
1592.48 17
1592.57 8
1592.66 0
1592.75 0
1592.84 0
1592.93 0
1593.02 0
1593.12 0
1593.21 0
1593.30 0
1593.39 0
1593.48 17
1593.57 35
1593.66 52
1593.76 68
1593.85 80
1593.94 90
1594.03 99
1594.12 108
1594.21 118
1594.31 130
1594.40 146
1594.49 165
1594.58 187
1594.67 209
1594.76 231
1594.85 250
1594.95 264
1595.04 273
1595.13 277
1595.22 275
1595.31 269
1595.40 264
1595.50 261
1595.59 262
1595.68 268
1595.77 279
1595.86 293
1595.95 308
1596.05 322
1596.14 335
1596.23 346
1596.32 355
1596.41 362
1596.50 367
1596.59 367
1596.69 363
1596.78 352
1596.87 334
1596.96 310
1597.05 285
1597.14 262
1597.24 245
1597.33 238
1597.42 240
1597.51 251
1597.60 267
1597.69 282
1597.79 294
1597.88 301
1597.97 301
1598.06 295
1598.15 287
1598.24 278
1598.34 270
1598.43 265
1598.52 264
1598.61 265
1598.70 269
1598.79 276
1598.89 284
1598.98 292
1599.07 299
1599.16 307
1599.25 314
1599.34 320
1599.44 327
1599.53 334
1599.62 341
1599.71 347
1599.80 352
1599.89 353
1599.99 351
1600.08 346
1600.17 338
1600.26 329
1600.35 319
1600.44 309
1600.54 298
1600.63 285
1600.72 271
1600.81 257
1600.90 243
1600.99 231
1601.09 221
1601.18 216
1601.27 214
1601.36 215
1601.45 218
1601.55 223
1601.64 227
1601.73 231
1601.82 236
1601.91 241
1602.00 247
1602.10 254
1602.19 261
1602.28 269
1602.37 275
1602.46 278
1602.55 279
1602.65 277
1602.74 271
1602.83 264
1602.92 255
1603.01 246
1603.11 236
1603.20 227
1603.29 218
1603.38 208
1603.47 198
1603.56 186
1603.66 173
1603.75 160
1603.84 145
1603.93 130
1604.02 116
1604.12 103
1604.21 93
1604.30 87
1604.39 86
1604.48 91
1604.57 100
1604.67 112
1604.76 125
1604.85 137
1604.94 146
1605.03 151
1605.13 152
1605.22 150
1605.31 147
1605.40 145
1605.49 143
1605.58 144
1605.68 147
1605.77 151
1605.86 156
1605.95 160
1606.04 161
1606.14 159
1606.23 154
1606.32 147
1606.41 139
1606.50 130
1606.60 124
1606.69 119
1606.78 117
1606.87 116
1606.96 116
1607.05 116
1607.15 115
1607.24 114
1607.33 112
1607.42 111
1607.51 111
1607.61 113
1607.70 115
1607.79 118
1607.88 120
1607.97 122
1608.07 123
1608.16 123
1608.25 124
1608.34 125
1608.43 126
1608.53 127
1608.62 128
1608.71 129
1608.80 129
1608.89 129
1608.99 129
1609.08 130
1609.17 129
1609.26 128
1609.35 126
1609.45 122
1609.54 117
1609.63 111
1609.72 106
1609.81 105
1609.90 106
1610.00 111
1610.09 118
1610.18 125
1610.27 131
1610.36 133
1610.46 131
1610.55 126
1610.64 120
1610.73 115
1610.82 114
1610.92 117
1611.01 125
1611.10 137
1611.19 149
1611.28 159
1611.38 167
1611.47 170
1611.56 172
1611.65 172
1611.75 173
1611.84 176
1611.93 180
1612.02 183
1612.11 182
1612.21 178
1612.30 168
1612.39 155
1612.48 140
1612.57 126
1612.67 115
1612.76 108
1612.85 106
1612.94 104
1613.03 102
1613.13 98
1613.22 89
1613.31 77
1613.40 64
1613.49 52
1613.59 44
1613.68 43
1613.77 48
1613.86 58
1613.95 70
1614.05 82
1614.14 92
1614.23 98
1614.32 102
1614.42 105
1614.51 107
1614.60 109
1614.69 110
1614.78 108
1614.88 102
1614.97 89
1615.06 71
1615.15 50
1615.24 29
1615.34 13
1615.43 3
1615.52 3
1615.61 10
1615.71 23
1615.80 39
1615.89 54
1615.98 67
1616.07 76
1616.17 81
1616.26 83
1616.35 80
1616.44 74
1616.53 65
1616.63 52
1616.72 37
1616.81 21
1616.90 6
1617.00 0
1617.09 0
1617.18 0
1617.27 0
1617.36 0
1617.46 0
1617.55 1
1617.64 3
1617.73 2
1617.83 2
1617.92 2
1618.01 6
1618.10 12
1618.19 21
1618.29 31
1618.38 40
1618.47 47
1618.56 50
1618.66 51
1618.75 48
1618.84 44
1618.93 38
1619.02 30
1619.12 21
1619.21 10
1619.30 0
1619.39 0
1619.49 0
1619.58 0
1619.67 0
1619.76 0
1619.85 0
1619.95 0
1620.04 6
1620.13 22
1620.22 38
1620.32 53
1620.41 66
1620.50 76
1620.59 81
1620.68 81
1620.78 76
1620.87 66
1620.96 54
1621.05 41
1621.15 31
1621.24 25
1621.33 23
1621.42 25
1621.52 29
1621.61 33
1621.70 35
1621.79 36
1621.88 34
1621.98 31
1622.07 27
1622.16 23
1622.25 20
1622.35 18
1622.44 18
1622.53 17
1622.62 17
1622.72 16
1622.81 14
1622.90 10
1622.99 4
1623.09 0
1623.18 0
1623.27 0
1623.36 0
1623.45 0
1623.55 0
1623.64 0
1623.73 4
1623.82 18
1623.92 32
1624.01 43
1624.10 52
1624.19 57
1624.29 57
1624.38 54
1624.47 46
1624.56 36
1624.66 23
1624.75 10
1624.84 0
1624.93 0
1625.03 0
1625.12 0
1625.21 0
1625.30 0
1625.40 3
1625.49 11
1625.58 19
1625.67 26
1625.76 31
1625.86 35
1625.95 37
1626.04 36
1626.13 34
1626.23 32
1626.32 32
1626.41 35
1626.50 39
1626.60 46
1626.69 54
1626.78 63
1626.87 71
1626.97 78
1627.06 84
1627.15 89
1627.24 94
1627.34 98
1627.43 101
1627.52 103
1627.61 102
1627.71 98
1627.80 91
1627.89 81
1627.98 69
1628.08 56
1628.17 45
1628.26 35
1628.35 28
1628.45 24
1628.54 22
1628.63 21
1628.72 20
1628.82 17
1628.91 11
1629.00 3
1629.09 0
1629.19 0
1629.28 0
1629.37 0
1629.46 0
1629.56 0
1629.65 0
1629.74 3
1629.83 12
1629.93 18
1630.02 20
1630.11 20
1630.20 21
1630.30 23
1630.39 29
1630.48 37
1630.58 45
1630.67 50
1630.76 49
1630.85 41
1630.95 26
1631.04 7
1631.13 0
1631.22 0
1631.32 0
1631.41 0
1631.50 0
1631.59 0
1631.69 0
1631.78 1
1631.87 8
1631.96 15
1632.06 23
1632.15 34
1632.24 48
1632.33 62
1632.43 76
1632.52 87
1632.61 93
1632.71 95
1632.80 92
1632.89 87
1632.98 83
1633.08 79
1633.17 77
1633.26 76
1633.35 75
1633.45 74
1633.54 71
1633.63 66
1633.72 59
1633.82 53
1633.91 47
1634.00 43
1634.09 43
1634.19 45
1634.28 50
1634.37 59
1634.47 71
1634.56 85
1634.65 100
1634.74 114
1634.84 128
1634.93 138
1635.02 144
1635.11 146
1635.21 145
1635.30 141
1635.39 136
1635.49 130
1635.58 124
1635.67 118
1635.76 112
1635.86 105
1635.95 97
1636.04 88
1636.13 79
1636.23 70
1636.32 61
1636.41 54
1636.51 48
1636.60 44
1636.69 41
1636.78 38
1636.88 36
1636.97 34
1637.06 32
1637.15 29
1637.25 26
1637.34 21
1637.43 16
1637.53 11
1637.62 8
1637.71 9
1637.80 15
1637.90 27
1637.99 44
1638.08 65
1638.17 88
1638.27 110
1638.36 129
1638.45 145
1638.55 156
1638.64 162
1638.73 164
1638.82 162
1638.92 157
1639.01 150
1639.10 140
1639.20 131
1639.29 121
1639.38 112
1639.47 104
1639.57 97
1639.66 89
1639.75 80
1639.85 70
1639.94 59
1640.03 48
1640.12 40
1640.22 34
1640.31 33
1640.40 35
1640.50 39
1640.59 44
1640.68 49
1640.77 52
1640.87 55
1640.96 57
1641.05 60
1641.15 64
1641.24 68
1641.33 72
1641.42 76
1641.52 79
1641.61 82
1641.70 83
1641.80 85
1641.89 86
1641.98 87
1642.07 88
1642.17 90
1642.26 93
1642.35 97
1642.45 101
1642.54 104
1642.63 105
1642.72 105
1642.82 100
1642.91 93
1643.00 84
1643.10 74
1643.19 65
1643.28 58
1643.38 54
1643.47 53
1643.56 55
1643.65 60
1643.75 65
1643.84 71
1643.93 77
1644.03 83
1644.12 87
1644.21 90
1644.30 92
1644.40 94
1644.49 95
1644.58 94
1644.68 93
1644.77 91
1644.86 88
1644.96 85
1645.05 81
1645.14 76
1645.23 70
1645.33 62
1645.42 52
1645.51 38
1645.61 23
1645.70 8
1645.79 0
1645.89 0
1645.98 0
1646.07 0
1646.16 0
1646.26 0
1646.35 6
1646.44 20
1646.54 34
1646.63 46
1646.72 58
1646.82 67
1646.91 75
1647.00 81
1647.09 84
1647.19 85
1647.28 86
1647.37 86
1647.47 86
1647.56 88
1647.65 92
1647.75 95
1647.84 97
1647.93 97
1648.03 97
1648.12 97
1648.21 98
1648.30 100
1648.40 103
1648.49 106
1648.58 107
1648.68 105
1648.77 98
1648.86 88
1648.96 78
1649.05 69
1649.14 64
1649.24 64
1649.33 68
1649.42 74
1649.51 82
1649.61 87
1649.70 90
1649.79 89
1649.89 85
1649.98 79
1650.07 71
1650.17 62
1650.26 52
1650.35 42
1650.45 29
1650.54 15
1650.63 0
1650.73 0
1650.82 0
1650.91 0
1651.00 0
1651.10 0
1651.19 0
1651.28 3
1651.38 16
1651.47 25
1651.56 29
1651.66 27
1651.75 20
1651.84 12
1651.94 4
1652.03 0
1652.12 1
1652.22 5
1652.31 12
1652.40 20
1652.50 27
1652.59 30
1652.68 31
1652.78 30
1652.87 29
1652.96 29
1653.05 30
1653.15 33
1653.24 37
1653.33 41
1653.43 43
1653.52 45
1653.61 45
1653.71 45
1653.80 48
1653.89 54
1653.99 63
1654.08 76
1654.17 92
1654.27 111
1654.36 129
1654.45 147
1654.55 162
1654.64 174
1654.73 182
1654.83 187
1654.92 189
1655.01 190
1655.11 192
1655.20 196
1655.29 200
1655.39 204
1655.48 207
1655.57 207
1655.67 202
1655.76 193
1655.85 181
1655.95 167
1656.04 153
1656.13 140
1656.23 128
1656.32 118
1656.41 110
1656.51 101
1656.60 93
1656.69 87
1656.79 83
1656.88 84
1656.97 90
1657.07 102
1657.16 118
1657.25 135
1657.35 152
1657.44 165
1657.53 172
1657.63 173
1657.72 167
1657.81 157
1657.91 145
1658.00 134
1658.09 128
1658.19 127
1658.28 132
1658.37 143
1658.47 158
1658.56 174
1658.65 190
1658.75 204
1658.84 215
1658.93 223
1659.03 228
1659.12 230
1659.21 230
1659.31 226
1659.40 219
1659.49 208
1659.59 195
1659.68 180
1659.77 167
1659.87 157
1659.96 152
1660.05 149
1660.15 147
1660.24 143
1660.33 134
1660.43 118
1660.52 97
1660.61 72
1660.71 47
1660.80 26
1660.89 11
1660.99 5
1661.08 4
1661.17 8
1661.27 12
1661.36 15
1661.45 14
1661.55 10
1661.64 2
1661.73 0
1661.83 0
1661.92 0
1662.01 0
1662.11 0
1662.20 0
1662.30 12
1662.39 34
1662.48 60
1662.58 86
1662.67 111
1662.76 132
1662.86 150
1662.95 162
1663.04 169
1663.14 172
1663.23 172
1663.32 167
1663.42 160
1663.51 150
1663.60 137
1663.70 124
1663.79 112
1663.88 103
1663.98 96
1664.07 92
1664.17 89
1664.26 86
1664.35 81
1664.45 73
1664.54 63
1664.63 51
1664.73 40
1664.82 30
1664.91 23
1665.01 18
1665.10 14
1665.19 12
1665.29 9
1665.38 6
1665.47 3
1665.57 1
1665.66 2
1665.76 6
1665.85 15
1665.94 26
1666.04 37
1666.13 47
1666.22 54
1666.32 56
1666.41 54
1666.50 47
1666.60 37
1666.69 27
1666.78 17
1666.88 10
1666.97 7
1667.07 9
1667.16 16
1667.25 27
1667.35 42
1667.44 57
1667.53 72
1667.63 86
1667.72 96
1667.81 102
1667.91 105
1668.00 102
1668.10 95
1668.19 84
1668.28 70
1668.38 56
1668.47 42
1668.56 32
1668.66 27
1668.75 27
1668.84 31
1668.94 37
1669.03 43
1669.13 48
1669.22 52
1669.31 55
1669.41 57
1669.50 61
1669.59 65
1669.69 70
1669.78 77
1669.87 84
1669.97 90
1670.06 94
1670.16 96
1670.25 94
1670.34 87
1670.44 78
1670.53 65
1670.62 53
1670.72 43
1670.81 38
1670.91 38
1671.00 46
1671.09 60
1671.19 78
1671.28 98
1671.37 119
1671.47 136
1671.56 150
1671.66 158
1671.75 163
1671.84 166
1671.94 170
1672.03 177
1672.12 188
1672.22 203
1672.31 220
1672.41 235
1672.50 247
1672.59 251
1672.69 247
1672.78 236
1672.87 220
1672.97 202
1673.06 185
1673.16 170
1673.25 158
1673.34 151
1673.44 149
1673.53 151
1673.62 159
1673.72 171
1673.81 186
1673.91 204
1674.00 223
1674.09 242
1674.19 259
1674.28 274
1674.37 287
1674.47 299
1674.56 309
1674.66 317
1674.75 323
1674.84 328
1674.94 331
1675.03 332
1675.13 335
1675.22 338
1675.31 342
1675.41 348
1675.50 352
1675.59 353
1675.69 349
1675.78 339
1675.88 323
1675.97 302
1676.06 279
1676.16 257
1676.25 237
1676.35 222
1676.44 213
1676.53 209
1676.63 210
1676.72 214
1676.81 220
1676.91 226
1677.00 232
1677.10 237
1677.19 241
1677.28 242
1677.38 240
1677.47 234
1677.57 223
1677.66 208
1677.75 188
1677.85 168
1677.94 148
1678.03 130
1678.13 116
1678.22 108
1678.32 105
1678.41 107
1678.50 114
1678.60 124
1678.69 136
1678.79 149
1678.88 160
1678.97 168
1679.07 172
1679.16 173
1679.26 172
1679.35 173
1679.44 178
1679.54 191
1679.63 213
1679.73 241
1679.82 271
1679.91 300
1680.01 321
1680.10 332
1680.20 330
1680.29 318
1680.38 299
1680.48 278
1680.57 258
1680.67 243
1680.76 233
1680.85 227
1680.95 225
1681.04 222
1681.14 217
1681.23 207
1681.32 193
1681.42 173
1681.51 148
1681.61 120
1681.70 92
1681.79 66
1681.89 44
1681.98 28
1682.08 17
1682.17 12
1682.26 11
1682.36 12
1682.45 15
1682.55 19
1682.64 23
1682.73 26
1682.83 28
1682.92 27
1683.02 22
1683.11 14
1683.20 4
1683.30 0
1683.39 0
1683.49 0
1683.58 0
1683.67 0
1683.77 0
1683.86 0
1683.96 1
1684.05 9
1684.14 16
1684.24 21
1684.33 25
1684.43 29
1684.52 33
1684.62 38
1684.71 44
1684.80 53
1684.90 64
1684.99 75
1685.09 86
1685.18 95
1685.27 98
1685.37 94
1685.46 84
1685.56 67
1685.65 48
1685.74 29
1685.84 12
1685.93 2
1686.03 0
1686.12 0
1686.22 2
1686.31 7
1686.40 12
1686.50 17
1686.59 24
1686.69 33
1686.78 46
1686.87 63
1686.97 83
1687.06 102
1687.16 117
1687.25 126
1687.34 129
1687.44 127
1687.53 122
1687.63 117
1687.72 115
1687.82 118
1687.91 126
1688.00 137
1688.10 148
1688.19 159
1688.29 168
1688.38 173
1688.48 176
1688.57 177
1688.66 177
1688.76 174
1688.85 171
1688.95 164
1689.04 155
1689.13 144
1689.23 131
1689.32 120
1689.42 111
1689.51 105
1689.61 102
1689.70 103
1689.79 105
1689.89 108
1689.98 110
1690.08 112
1690.17 114
1690.27 118
1690.36 123
1690.45 130
1690.55 137
1690.64 143
1690.74 144
1690.83 141
1690.93 131
1691.02 117
1691.11 100
1691.21 85
1691.30 74
1691.40 68
1691.49 69
1691.59 77
1691.68 90
1691.77 105
1691.87 122
1691.96 137
1692.06 148
1692.15 154
1692.25 155
1692.34 152
1692.43 145
1692.53 138
1692.62 133
1692.72 131
1692.81 133
1692.91 139
1693.00 146
1693.09 154
1693.19 160
1693.28 165
1693.38 166
1693.47 165
1693.57 162
1693.66 160
1693.75 158
1693.85 160
1693.94 163
1694.04 170
1694.13 177
1694.23 185
1694.32 192
1694.42 196
1694.51 199
1694.60 201
1694.70 203
1694.79 208
1694.89 214
1694.98 223
1695.08 233
1695.17 242
1695.26 250
1695.36 253
1695.45 252
1695.55 246
1695.64 236
1695.74 222
1695.83 207
1695.93 191
1696.02 176
1696.11 163
1696.21 152
1696.30 143
1696.40 135
1696.49 126
1696.59 116
1696.68 104
1696.78 89
1696.87 72
1696.96 54
1697.06 38
1697.15 24
1697.25 14
1697.34 7
1697.44 2
1697.53 0
1697.63 0
1697.72 0
1697.81 0
1697.91 0
1698.00 0
1698.10 0
1698.19 0
1698.29 2
1698.38 19
1698.48 38
1698.57 60
1698.66 84
1698.76 108
1698.85 131
1698.95 153
1699.04 172
1699.14 186
1699.23 194
1699.33 195
1699.42 189
1699.51 178
1699.61 164
1699.70 152
1699.80 143
1699.89 141
1699.99 146
1700.08 156
1700.18 169
1700.27 184
1700.37 197
1700.46 207
1700.55 211
1700.65 212
1700.74 209
1700.84 203
1700.93 196
1701.03 188
1701.12 183
1701.22 180
1701.31 180
1701.41 183
1701.50 190
1701.59 199
1701.69 209
1701.78 219
1701.88 228
1701.97 236
1702.07 241
1702.16 244
1702.26 246
1702.35 248
1702.45 251
1702.54 256
1702.64 265
1702.73 277
1702.82 291
1702.92 305
1703.01 318
1703.11 327
1703.20 332
1703.30 331
1703.39 326
1703.49 318
1703.58 311
1703.68 306
1703.77 305
1703.87 309
1703.96 317
1704.05 327
1704.15 337
1704.24 346
1704.34 350
1704.43 349
1704.53 345
1704.62 338
1704.72 330
1704.81 322
1704.91 313
1705.00 303
1705.10 292
1705.19 278
1705.28 261
1705.38 243
1705.47 225
1705.57 212
1705.66 203
1705.76 201
1705.85 204
1705.95 210
1706.04 217
1706.14 222
1706.23 225
1706.33 224
1706.42 221
1706.52 218
1706.61 216
1706.71 214
1706.80 214
1706.89 216
1706.99 219
1707.08 223
1707.18 228
1707.27 233
1707.37 238
1707.46 242
1707.56 242
1707.65 238
1707.75 226
1707.84 209
1707.94 186
1708.03 160
1708.13 132
1708.22 107
1708.32 86
1708.41 71
1708.51 63
1708.60 62
1708.69 68
1708.79 79
1708.88 94
1708.98 112
1709.07 131
1709.17 151
1709.26 170
1709.36 189
1709.45 206
1709.55 218
1709.64 225
1709.74 224
1709.83 217
1709.93 204
1710.02 189
1710.12 173
1710.21 160
1710.31 152
1710.40 151
1710.50 157
1710.59 168
1710.69 181
1710.78 194
1710.87 203
1710.97 208
1711.06 205
1711.16 196
1711.25 182
1711.35 164
1711.44 145
1711.54 128
1711.63 113
1711.73 101
1711.82 94
1711.92 90
1712.01 88
1712.11 87
1712.20 88
1712.30 89
1712.39 91
1712.49 93
1712.58 95
1712.68 99
1712.77 105
1712.87 113
1712.96 123
1713.06 136
1713.15 150
1713.25 164
1713.34 176
1713.44 184
1713.53 187
1713.63 185
1713.72 177
1713.82 166
1713.91 153
1714.01 138
1714.10 124
1714.20 110
1714.29 98
1714.39 86
1714.48 77
1714.58 69
1714.67 64
1714.76 61
1714.86 60
1714.95 61
1715.05 65
1715.14 70
1715.24 76
1715.33 83
1715.43 91
1715.52 99
1715.62 107
1715.71 114
1715.81 119
1715.90 124
1716.00 129
1716.09 135
1716.19 143
1716.28 152
1716.38 162
1716.47 172
1716.57 181
1716.66 187
1716.76 191
1716.85 193
1716.95 194
1717.04 195
1717.14 197
1717.23 198
1717.33 200
1717.42 202
1717.52 204
1717.61 204
1717.71 205
1717.80 206
1717.90 208
1717.99 211
1718.09 215
1718.18 218
1718.28 219
1718.37 218
1718.47 213
1718.56 205
1718.66 194
1718.75 182
1718.85 170
1718.94 160
1719.04 153
1719.13 150
1719.23 151
1719.32 156
1719.42 165
1719.51 176
1719.61 186
1719.70 195
1719.80 200
1719.90 202
1719.99 201
1720.09 199
1720.18 197
1720.28 198
1720.37 203
1720.47 212
1720.56 223
1720.66 235
1720.75 246
1720.85 255
1720.94 261
1721.04 265
1721.13 267
1721.23 267
1721.32 267
1721.42 265
1721.51 261
1721.61 253
1721.70 242
1721.80 226
1721.89 210
1721.99 193
1722.08 178
1722.18 168
1722.27 160
1722.37 156
1722.46 153
1722.56 151
1722.65 149
1722.75 147
1722.84 146
1722.94 149
1723.03 155
1723.13 166
1723.22 180
1723.32 195
1723.41 209
1723.51 219
1723.61 225
1723.70 224
1723.80 218
1723.89 208
1723.99 195
1724.08 183
1724.18 172
1724.27 164
1724.37 158
1724.46 154
1724.56 150
1724.65 144
1724.75 138
1724.84 132
1724.94 128
1725.03 128
1725.13 132
1725.22 143
1725.32 159
1725.41 178
1725.51 196
1725.60 212
1725.70 222
1725.79 224
1725.89 218
1725.99 203
1726.08 182
1726.18 157
1726.27 131
1726.37 105
1726.46 82
1726.56 64
1726.65 50
1726.75 39
1726.84 31
1726.94 24
1727.03 19
1727.13 15
1727.22 14
1727.32 15
1727.41 19
1727.51 26
1727.60 34
1727.70 41
1727.80 44
1727.89 42
1727.99 34
1728.08 21
1728.18 5
1728.27 0
1728.37 0
1728.46 0
1728.56 0
1728.65 0
1728.75 0
1728.84 0
1728.94 0
1729.03 3
1729.13 8
1729.23 17
1729.32 32
1729.42 52
1729.51 77
1729.61 103
1729.70 126
1729.80 144
1729.89 154
1729.99 157
1730.08 154
1730.18 148
1730.27 141
1730.37 134
1730.46 129
1730.56 126
1730.66 123
1730.75 121
1730.85 118
1730.94 116
1731.04 117
1731.13 121
1731.23 127
1731.32 136
1731.42 146
1731.51 156
1731.61 163
1731.70 168
1731.80 168
1731.90 166
1731.99 162
1732.09 159
1732.18 158
1732.28 160
1732.37 166
1732.47 176
1732.56 187
1732.66 197
1732.75 205
1732.85 208
1732.94 205
1733.04 196
1733.14 183
1733.23 167
1733.33 150
1733.42 134
1733.52 121
1733.61 112
1733.71 108
1733.80 108
1733.90 114
1733.99 124
1734.09 139
1734.19 155
1734.28 173
1734.38 189
1734.47 204
1734.57 215
1734.66 222
1734.76 224
1734.85 224
1734.95 221
1735.05 215
1735.14 207
1735.24 198
1735.33 187
1735.43 175
1735.52 162
1735.62 148
1735.71 133
1735.81 117
1735.90 100
1736.00 82
1736.10 64
1736.19 49
1736.29 39
1736.38 35
1736.48 40
1736.57 51
1736.67 68
1736.76 86
1736.86 102
1736.96 114
1737.05 119
1737.15 118
1737.24 110
1737.34 98
1737.43 85
1737.53 72
1737.62 61
1737.72 51
1737.82 44
1737.91 39
1738.01 34
1738.10 31
1738.20 32
1738.29 36
1738.39 47
1738.48 63
1738.58 86
1738.68 112
1738.77 139
1738.87 165
1738.96 185
1739.06 197
1739.15 201
1739.25 198
1739.35 188
1739.44 175
1739.54 160
1739.63 147
1739.73 136
1739.82 128
1739.92 123
1740.01 121
1740.11 122
1740.21 123
1740.30 124
1740.40 124
1740.49 123
1740.59 120
1740.68 114
1740.78 105
1740.88 95
1740.97 85
1741.07 74
1741.16 65
1741.26 56
1741.35 50
1741.45 45
1741.54 42
1741.64 41
1741.74 40
1741.83 40
1741.93 37
1742.02 32
1742.12 24
1742.21 14
1742.31 2
1742.41 0
1742.50 0
1742.60 0
1742.69 0
1742.79 0
1742.88 10
1742.98 34
1743.08 63
1743.17 93
1743.27 122
1743.36 147
1743.46 166
1743.55 180
1743.65 190
1743.75 195
1743.84 198
1743.94 200
1744.03 199
1744.13 196
1744.22 188
1744.32 176
1744.42 160
1744.51 141
1744.61 122
1744.70 104
1744.80 91
1744.89 82
1744.99 76
1745.09 73
1745.18 69
1745.28 64
1745.37 56
1745.47 46
1745.57 35
1745.66 24
1745.76 16
1745.85 10
1745.95 9
1746.04 12
1746.14 19
1746.24 29
1746.33 40
1746.43 49
1746.52 54
1746.62 55
1746.71 51
1746.81 41
1746.91 29
1747.00 16
1747.10 5
1747.19 0
1747.29 0
1747.39 0
1747.48 0
1747.58 0
1747.67 0
1747.77 0
1747.86 0
1747.96 0
1748.06 0
1748.15 5
1748.25 15
1748.34 28
1748.44 43
1748.54 58
1748.63 73
1748.73 85
1748.82 95
1748.92 104
1749.02 112
1749.11 120
1749.21 128
1749.30 139
1749.40 152
1749.49 168
1749.59 186
1749.69 206
1749.78 226
1749.88 243
1749.97 255
1750.07 261
1750.17 259
1750.26 250
1750.36 234
1750.45 215
1750.55 195
1750.65 175
1750.74 158
1750.84 143
1750.93 132
1751.03 125
1751.13 122
1751.22 123
1751.32 128
1751.41 137
1751.51 150
1751.60 168
1751.70 188
1751.80 210
1751.89 233
1751.99 255
1752.08 275
1752.18 290
1752.28 299
1752.37 298
1752.47 290
1752.56 274
1752.66 253
1752.76 230
1752.85 210
1752.95 195
1753.04 187
1753.14 185
1753.24 187
1753.33 190
1753.43 192
1753.52 189
1753.62 181
1753.72 166
1753.81 146
1753.91 121
1754.00 92
1754.10 60
1754.20 28
1754.29 0
1754.39 0
1754.48 0
1754.58 0
1754.68 0
1754.77 0
1754.87 0
1754.96 0
1755.06 7
1755.16 25
1755.25 41
1755.35 53
1755.44 64
1755.54 75
1755.64 87
1755.73 102
1755.83 119
1755.93 138
1756.02 157
1756.12 175
1756.21 187
1756.31 194
1756.41 194
1756.50 188
1756.60 178
1756.69 166
1756.79 153
1756.89 143
1756.98 135
1757.08 132
1757.17 131
1757.27 134
1757.37 140
1757.46 148
1757.56 158
1757.65 168
1757.75 178
1757.85 189
1757.94 199
1758.04 209
1758.14 220
1758.23 232
1758.33 242
1758.42 252
1758.52 259
1758.62 264
1758.71 266
1758.81 264
1758.90 260
1759.00 255
1759.10 248
1759.19 241
1759.29 235
1759.39 230
1759.48 226
1759.58 226
1759.67 229
1759.77 234
1759.87 242
1759.96 252
1760.06 263
1760.15 275
1760.25 290
1760.35 304
1760.44 317
1760.54 328
1760.64 334
1760.73 335
1760.83 331
1760.92 322
1761.02 310
1761.12 297
1761.21 286
1761.31 276
1761.41 267
1761.50 260
1761.60 255
1761.69 252
1761.79 252
1761.89 256
1761.98 263
1762.08 272
1762.17 282
1762.27 290
1762.37 293
1762.46 292
1762.56 286
1762.66 276
1762.75 264
1762.85 253
1762.94 244
1763.04 238
1763.14 235
1763.23 233
1763.33 233
1763.43 234
1763.52 233
1763.62 233
1763.71 231
1763.81 231
1763.91 231
1764.00 231
1764.10 231
1764.20 230
1764.29 227
1764.39 223
1764.49 218
1764.58 213
1764.68 208
1764.77 204
1764.87 200
1764.97 196
1765.06 193
1765.16 189
1765.26 186
1765.35 183
1765.45 182
1765.54 185
1765.64 190
1765.74 199
1765.83 211
1765.93 224
1766.03 238
1766.12 250
1766.22 258
1766.32 262
1766.41 261
1766.51 255
1766.60 247
1766.70 238
1766.80 231
1766.89 227
1766.99 227
1767.09 230
1767.18 235
1767.28 239
1767.38 241
1767.47 240
1767.57 235
1767.66 227
1767.76 218
1767.86 210
1767.95 206
1768.05 204
1768.15 207
1768.24 215
1768.34 226
1768.44 239
1768.53 253
1768.63 267
1768.72 277
1768.82 282
1768.92 279
1769.01 266
1769.11 243
1769.21 211
1769.30 174
1769.40 135
1769.50 100
1769.59 73
1769.69 58
1769.79 55
1769.88 63
1769.98 78
1770.08 95
1770.17 110
1770.27 120
1770.36 121
1770.46 114
1770.56 99
1770.65 80
1770.75 59
1770.85 39
1770.94 21
1771.04 9
1771.14 2
1771.23 2
1771.33 7
1771.43 14
1771.52 22
1771.62 29
1771.72 32
1771.81 32
1771.91 27
1772.00 20
1772.10 13
1772.20 9
1772.29 8
1772.39 12
1772.49 19
1772.58 29
1772.68 38
1772.78 45
1772.87 47
1772.97 44
1773.07 36
1773.16 25
1773.26 11
1773.36 0
1773.45 0
1773.55 0
1773.65 0
1773.74 0
1773.84 0
1773.94 0
1774.03 0
1774.13 2
1774.22 19
1774.32 38
1774.42 57
1774.51 75
1774.61 92
1774.71 106
1774.80 118
1774.90 130
1775.00 142
1775.09 155
1775.19 167
1775.29 179
1775.38 190
1775.48 197
1775.58 201
1775.67 203
1775.77 202
1775.87 200
1775.96 199
1776.06 197
1776.16 195
1776.25 192
1776.35 188
1776.45 182
1776.54 175
1776.64 168
1776.74 161
1776.83 154
1776.93 147
1777.03 140
1777.12 132
1777.22 124
1777.32 115
1777.41 107
1777.51 100
1777.61 94
1777.70 91
1777.80 90
1777.90 91
1777.99 93
1778.09 96
1778.19 100
1778.28 104
1778.38 109
1778.48 117
1778.57 128
1778.67 141
1778.77 156
1778.86 169
1778.96 178
1779.06 182
1779.15 179
1779.25 169
1779.35 156
1779.44 143
1779.54 132
1779.64 126
1779.73 124
1779.83 126
1779.93 129
1780.02 132
1780.12 135
1780.22 136
1780.31 136
1780.41 137
1780.51 137
1780.60 137
1780.70 136
1780.80 135
1780.89 134
1780.99 133
1781.09 133
1781.18 133
1781.28 134
1781.38 135
1781.47 135
1781.57 135
1781.67 136
1781.76 138
1781.86 142
1781.96 147
1782.06 152
1782.15 156
1782.25 156
1782.35 152
1782.44 146
1782.54 138
1782.64 132
1782.73 130
1782.83 133
1782.93 141
1783.02 153
1783.12 167
1783.22 180
1783.31 190
1783.41 195
1783.51 195
1783.60 189
1783.70 179
1783.80 163
1783.89 144
1783.99 123
1784.09 103
1784.19 86
1784.28 74
1784.38 68
1784.48 70
1784.57 77
1784.67 87
1784.77 97
1784.86 105
1784.96 109
1785.06 108
1785.15 104
1785.25 97
1785.35 89
1785.44 83
1785.54 78
1785.64 75
1785.73 71
1785.83 66
1785.93 59
1786.03 48
1786.12 35
1786.22 20
1786.32 5
1786.41 0
1786.51 0
1786.61 0
1786.70 0
1786.80 0
1786.90 0
1786.99 0
1787.09 0
1787.19 1
1787.29 16
1787.38 35
1787.48 58
1787.58 83
1787.67 111
1787.77 140
1787.87 166
1787.96 189
1788.06 207
1788.16 220
1788.25 228
1788.35 231
1788.45 230
1788.55 225
1788.64 216
1788.74 204
1788.84 189
1788.93 174
1789.03 164
1789.13 160
1789.22 164
1789.32 176
1789.42 192
1789.51 209
1789.61 221
1789.71 224
1789.81 216
1789.90 199
1790.00 175
1790.10 149
1790.19 124
1790.29 103
1790.39 88
1790.48 78
1790.58 72
1790.68 69
1790.78 68
1790.87 68
1790.97 70
1791.07 75
1791.16 82
1791.26 92
1791.36 105
1791.46 119
1791.55 135
1791.65 150
1791.75 164
1791.84 179
1791.94 191
1792.04 202
1792.13 210
1792.23 215
1792.33 215
1792.43 210
1792.52 202
1792.62 193
1792.72 184
1792.81 178
1792.91 174
1793.01 171
1793.11 169
1793.20 165
1793.30 159
1793.40 150
1793.49 140
1793.59 130
1793.69 121
1793.78 114
1793.88 106
1793.98 99
1794.08 91
1794.17 82
1794.27 74
1794.37 69
1794.46 67
1794.56 69
1794.66 74
1794.76 80
1794.85 86
1794.95 89
1795.05 88
1795.14 83
1795.24 75
1795.34 63
1795.44 48
1795.53 31
1795.63 13
1795.73 0
1795.82 0
1795.92 0
1796.02 0
1796.12 0
1796.21 3
1796.31 15
1796.41 24
1796.50 27
1796.60 24
1796.70 15
1796.80 4
1796.89 0
1796.99 0
1797.09 0
1797.18 0
1797.28 0
1797.38 0
1797.48 8
1797.57 19
1797.67 32
1797.77 47
1797.86 64
1797.96 79
1798.06 91
1798.16 98
1798.25 97
1798.35 89
1798.45 74
1798.55 54
1798.64 32
1798.74 9
1798.84 0
1798.93 0
1799.03 0
1799.13 0
1799.23 0
1799.32 0
1799.42 0
1799.52 0
1799.62 19
1799.71 61
1799.81 105
1799.91 146
1800.00 180
1800.10 204
1800.20 218
1800.30 223
1800.39 221
1800.49 216
1800.59 211
1800.69 208
1800.78 210
1800.88 216
1800.98 225
1801.07 234
1801.17 242
1801.27 246
1801.37 244
1801.46 236
1801.56 224
1801.66 208
1801.76 192
1801.85 178
1801.95 169
1802.05 164
1802.14 163
1802.24 164
1802.34 166
1802.44 167
1802.53 165
1802.63 161
1802.73 155
1802.83 148
1802.92 142
1803.02 137
1803.12 133
1803.22 130
1803.31 129
1803.41 128
1803.51 126
1803.60 123
1803.70 120
1803.80 118
1803.90 116
1803.99 115
1804.09 115
1804.19 115
1804.29 114
1804.38 112
1804.48 109
1804.58 105
1804.68 103
1804.77 102
1804.87 102
1804.97 105
1805.07 108
1805.16 110
1805.26 111
1805.36 108
1805.46 103
1805.55 94
1805.65 82
1805.75 67
1805.84 49
1805.94 31
1806.04 13
1806.14 0
1806.23 0
1806.33 0
1806.43 0
1806.53 0
1806.62 18
1806.72 39
1806.82 58
1806.92 73
1807.01 82
1807.11 85
1807.21 84
1807.31 84
1807.40 86
1807.50 94
1807.60 106
1807.70 122
1807.79 139
1807.89 154
1807.99 164
1808.09 169
1808.18 170
1808.28 166
1808.38 160
1808.48 152
1808.57 143
1808.67 133
1808.77 119
1808.87 102
1808.96 80
1809.06 53
1809.16 22
1809.26 0
1809.35 0
1809.45 0
1809.55 0
1809.65 0
1809.74 0
1809.84 0
1809.94 0
1810.04 23
1810.13 55
1810.23 81
1810.33 97
1810.43 103
1810.52 100
1810.62 91
1810.72 78
1810.82 64
1810.91 49
1811.01 36
1811.11 24
1811.21 14
1811.30 6
1811.40 0
1811.50 0
1811.60 0
1811.69 0
1811.79 0
1811.89 0
1811.99 0
1812.09 1
1812.18 1
1812.28 1
1812.38 1
1812.48 1
1812.57 2
1812.67 3
1812.77 2
1812.87 1
1812.96 0
1813.06 0
1813.16 3
1813.26 13
1813.35 31
1813.45 56
1813.55 85
1813.65 116
1813.74 142
1813.84 160
1813.94 168
1814.04 165
1814.14 154
1814.23 136
1814.33 118
1814.43 103
1814.53 93
1814.62 88
1814.72 87
1814.82 86
1814.92 82
1815.01 74
1815.11 60
1815.21 43
1815.31 26
1815.40 13
1815.50 7
1815.60 10
1815.70 20
1815.80 36
1815.89 52
1815.99 67
1816.09 77
1816.19 82
1816.28 85
1816.38 88
1816.48 93
1816.58 103
1816.67 117
1816.77 134
1816.87 151
1816.97 167
1817.07 178
1817.16 185
1817.26 187
1817.36 186
1817.46 182
1817.55 175
1817.65 168
1817.75 159
1817.85 150
1817.95 141
1818.04 132
1818.14 122
1818.24 111
1818.34 98
1818.43 83
1818.53 66
1818.63 48
1818.73 30
1818.83 15
1818.92 3
1819.02 0
1819.12 0
1819.22 0
1819.31 0
1819.41 0
1819.51 2
1819.61 5
1819.71 7
1819.80 7
1819.90 6
1820.00 4
1820.10 1
1820.19 0
1820.29 0
1820.39 0
1820.49 1
1820.59 5
1820.68 11
1820.78 19
1820.88 29
1820.98 41
1821.07 54
1821.17 69
1821.27 83
1821.37 95
1821.47 103
1821.56 108
1821.66 109
1821.76 107
1821.86 104
1821.96 100
1822.05 97
1822.15 96
1822.25 96
1822.35 99
1822.44 103
1822.54 109
1822.64 116
1822.74 125
1822.84 133
1822.93 141
1823.03 148
1823.13 153
1823.23 157
1823.33 161
1823.42 166
1823.52 173
1823.62 183
1823.72 195
1823.81 208
1823.91 221
1824.01 231
1824.11 237
1824.21 239
1824.30 237
1824.40 231
1824.50 222
1824.60 213
1824.70 203
1824.79 196
1824.89 192
1824.99 192
1825.09 197
1825.19 205
1825.28 214
1825.38 221
1825.48 223
1825.58 216
1825.68 202
1825.77 181
1825.87 158
1825.97 137
1826.07 119
1826.17 108
1826.26 102
1826.36 100
1826.46 100
1826.56 99
1826.66 99
1826.75 98
1826.85 100
1826.95 104
1827.05 109
1827.15 114
1827.24 118
1827.34 117
1827.44 111
1827.54 100
1827.64 87
1827.73 74
1827.83 66
1827.93 63
1828.03 68
1828.13 77
1828.22 90
1828.32 103
1828.42 112
1828.52 114
1828.62 110
1828.71 100
1828.81 85
1828.91 68
1829.01 52
1829.11 39
1829.20 30
1829.30 25
1829.40 22
1829.50 18
1829.60 12
1829.69 3
1829.79 0
1829.89 0
1829.99 0
1830.09 0
1830.18 0
1830.28 0
1830.38 0
1830.48 17
1830.58 40
1830.67 58
1830.77 71
1830.87 78
1830.97 79
1831.07 78
1831.17 74
1831.26 69
1831.36 63
1831.46 54
1831.56 43
1831.66 31
1831.75 18
1831.85 7
1831.95 0
1832.05 0
1832.15 0
1832.24 1
1832.34 7
1832.44 14
1832.54 21
1832.64 30
1832.74 40
1832.83 51
1832.93 64
1833.03 78
1833.13 90
1833.23 99
1833.32 104
1833.42 105
1833.52 103
1833.62 99
1833.72 95
1833.81 92
1833.91 90
1834.01 89
1834.11 88
1834.21 86
1834.31 83
1834.40 80
1834.50 77
1834.60 77
1834.70 80
1834.80 87
1834.89 100
1834.99 117
1835.09 138
1835.19 163
1835.29 191
1835.39 221
1835.48 251
1835.58 280
1835.68 308
1835.78 333
1835.88 354
1835.98 371
1836.07 383
1836.17 392
1836.27 397
1836.37 400
1836.47 400
1836.56 396
1836.66 390
1836.76 380
1836.86 368
1836.96 356
1837.06 347
1837.15 343
1837.25 345
1837.35 353
1837.45 364
1837.55 377
1837.65 388
1837.74 394
1837.84 395
1837.94 391
1838.04 385
1838.14 377
1838.24 370
1838.33 364
1838.43 356
1838.53 346
1838.63 333
1838.73 315
1838.83 295
1838.92 273
1839.02 254
1839.12 238
1839.22 227
1839.32 220
1839.42 217
1839.51 216
1839.61 214
1839.71 211
1839.81 208
1839.91 204
1840.01 201
1840.10 198
1840.20 198
1840.30 197
1840.40 196
1840.50 194
1840.60 191
1840.69 188
1840.79 185
1840.89 182
1840.99 180
1841.09 176
1841.19 171
1841.28 164
1841.38 154
1841.48 142
1841.58 131
1841.68 121
1841.78 114
1841.87 109
1841.97 105
1842.07 100
1842.17 91
1842.27 80
1842.37 67
1842.46 52
1842.56 40
1842.66 31
1842.76 26
1842.86 27
1842.96 31
1843.05 37
1843.15 45
1843.25 54
1843.35 62
1843.45 70
1843.55 78
1843.65 86
1843.74 95
1843.84 103
1843.94 113
1844.04 124
1844.14 136
1844.24 149
1844.33 163
1844.43 175
1844.53 184
1844.63 189
1844.73 190
1844.83 184
1844.93 174
1845.02 159
1845.12 143
1845.22 128
1845.32 117
1845.42 112
1845.52 113
1845.61 120
1845.71 128
1845.81 135
1845.91 138
1846.01 134
1846.11 126
1846.21 114
1846.30 102
1846.40 95
1846.50 94
1846.60 99
1846.70 108
1846.80 118
1846.90 124
1846.99 126
1847.09 120
1847.19 108
1847.29 92
1847.39 73
1847.49 54
1847.58 37
1847.68 21
1847.78 9
1847.88 0
1847.98 0
1848.08 0
1848.18 0
1848.27 0
1848.37 0
1848.47 0
1848.57 0
1848.67 0
1848.77 0
1848.87 14
1848.96 31
1849.06 50
1849.16 66
1849.26 77
1849.36 83
1849.46 84
1849.56 81
1849.65 77
1849.75 75
1849.85 76
1849.95 81
1850.05 90
1850.15 102
1850.25 116
1850.35 132
1850.44 149
1850.54 167
1850.64 184
1850.74 200
1850.84 214
1850.94 225
1851.04 234
1851.13 239
1851.23 242
1851.33 242
1851.43 241
1851.53 239
1851.63 237
1851.73 236
1851.82 234
1851.92 230
1852.02 223
1852.12 212
1852.22 197
1852.32 180
1852.42 164
1852.52 152
1852.61 145
1852.71 145
1852.81 150
1852.91 156
1853.01 161
1853.11 161
1853.21 155
1853.30 143
1853.40 128
1853.50 112
1853.60 98
1853.70 88
1853.80 81
1853.90 77
1854.00 73
1854.09 69
1854.19 64
1854.29 56
1854.39 49
1854.49 43
1854.59 41
1854.69 46
1854.79 56
1854.88 71
1854.98 88
1855.08 104
1855.18 117
1855.28 124
1855.38 126
1855.48 126
1855.58 125
1855.67 127
1855.77 133
1855.87 142
1855.97 153
1856.07 163
1856.17 169
1856.27 170
1856.37 167
1856.46 160
1856.56 153
1856.66 147
1856.76 144
1856.86 143
1856.96 142
1857.06 140
1857.16 136
1857.25 129
1857.35 121
1857.45 113
1857.55 105
1857.65 100
1857.75 95
1857.85 92
1857.95 88
1858.05 85
1858.14 83
1858.24 83
1858.34 89
1858.44 100
1858.54 115
1858.64 134
1858.74 153
1858.84 169
1858.93 179
1859.03 179
1859.13 171
1859.23 155
1859.33 134
1859.43 112
1859.53 91
1859.63 74
1859.73 64
1859.82 59
1859.92 60
1860.02 66
1860.12 76
1860.22 87
1860.32 98
1860.42 110
1860.52 120
1860.62 129
1860.71 135
1860.81 140
1860.91 142
1861.01 144
1861.11 146
1861.21 148
1861.31 151
1861.41 154
1861.51 156
1861.60 158
1861.70 160
1861.80 161
1861.90 162
1862.00 163
1862.10 165
1862.20 169
1862.30 173
1862.40 177
1862.49 182
1862.59 187
1862.69 191
1862.79 194
1862.89 194
1862.99 190
1863.09 179
1863.19 160
1863.29 133
1863.39 100
1863.48 64
1863.58 30
1863.68 2
1863.78 0
1863.88 0
1863.98 0
1864.08 0
1864.18 0
1864.28 0
1864.37 0
1864.47 4
1864.57 14
1864.67 23
1864.77 29
1864.87 32
1864.97 32
1865.07 31
1865.17 29
1865.27 29
1865.36 33
1865.46 42
1865.56 55
1865.66 71
1865.76 85
1865.86 97
1865.96 103
1866.06 104
1866.16 100
1866.26 95
1866.36 90
1866.45 89
1866.55 94
1866.65 105
1866.75 120
1866.85 136
1866.95 148
1867.05 153
1867.15 147
1867.25 132
1867.35 108
1867.44 82
1867.54 58
1867.64 43
1867.74 38
1867.84 43
1867.94 57
1868.04 75
1868.14 93
1868.24 109
1868.34 121
1868.44 127
1868.53 130
1868.63 129
1868.73 125
1868.83 117
1868.93 107
1869.03 94
1869.13 79
1869.23 64
1869.33 48
1869.43 34
1869.53 23
1869.63 13
1869.72 7
1869.82 4
1869.92 4
1870.02 6
1870.12 11
1870.22 17
1870.32 22
1870.42 26
1870.52 28
1870.62 29
1870.72 29
1870.81 27
1870.91 24
1871.01 20
1871.11 14
1871.21 6
1871.31 0
1871.41 0
1871.51 0
1871.61 0
1871.71 0
1871.81 0
1871.91 0
1872.00 6
1872.10 29
1872.20 52
1872.30 74
1872.40 90
1872.50 102
1872.60 107
1872.70 106
1872.80 99
1872.90 88
1873.00 75
1873.10 63
1873.20 55
1873.29 53
1873.39 59
1873.49 70
1873.59 86
1873.69 103
1873.79 116
1873.89 125
1873.99 126
1874.09 122
1874.19 113
1874.29 102
1874.39 92
1874.49 84
1874.58 78
1874.68 73
1874.78 70
1874.88 67
1874.98 64
1875.08 60
1875.18 54
1875.28 47
1875.38 41
1875.48 35
1875.58 32
1875.68 33
1875.78 39
1875.88 51
1875.97 67
1876.07 85
1876.17 104
1876.27 121
1876.37 134
1876.47 143
1876.57 147
1876.67 149
1876.77 150
1876.87 152
1876.97 155
1877.07 160
1877.17 166
1877.27 173
1877.37 179
1877.46 182
1877.56 184
1877.66 182
1877.76 177
1877.86 171
1877.96 164
1878.06 157
1878.16 151
1878.26 145
1878.36 138
1878.46 130
1878.56 121
1878.66 111
1878.76 101
1878.86 92
1878.95 87
1879.05 86
1879.15 90
1879.25 100
1879.35 114
1879.45 132
1879.55 152
1879.65 173
1879.75 194
1879.85 213
1879.95 228
1880.05 237
1880.15 240
1880.25 234
1880.35 220
1880.45 199
1880.55 175
1880.64 149
1880.74 124
1880.84 103
1880.94 86
1881.04 74
1881.14 65
1881.24 60
1881.34 57
1881.44 56
1881.54 57
1881.64 60
1881.74 66
1881.84 73
1881.94 81
1882.04 90
1882.14 98
1882.24 104
1882.33 109
1882.43 113
1882.53 118
1882.63 125
1882.73 135
1882.83 149
1882.93 167
1883.03 187
1883.13 209
1883.23 230
1883.33 247
1883.43 258
1883.53 262
1883.63 256
1883.73 242
1883.83 221
1883.93 196
1884.03 172
1884.13 152
1884.23 140
1884.32 136
1884.42 140
1884.52 150
1884.62 162
1884.72 174
1884.82 183
1884.92 186
1885.02 184
1885.12 176
1885.22 163
1885.32 146
1885.42 125
1885.52 103
1885.62 81
1885.72 63
1885.82 48
1885.92 38
1886.02 34
1886.12 33
1886.22 35
1886.32 40
1886.42 45
1886.51 50
1886.61 54
1886.71 56
1886.81 57
1886.91 56
1887.01 52
1887.11 45
1887.21 38
1887.31 29
1887.41 21
1887.51 12
1887.61 4
1887.71 0
1887.81 0
1887.91 0
1888.01 0
1888.11 0
1888.21 0
1888.31 0
1888.41 0
1888.51 7
1888.61 29
1888.71 52
1888.81 74
1888.91 91
1889.00 103
1889.10 109
1889.20 111
1889.30 111
1889.40 110
1889.50 109
1889.60 108
1889.70 106
1889.80 101
1889.90 94
1890.00 83
1890.10 69
1890.20 55
1890.30 41
1890.40 29
1890.50 18
1890.60 9
1890.70 1
1890.80 0
1890.90 0
1891.00 0
1891.10 0
1891.20 0
1891.30 4
1891.40 14
1891.50 26
1891.60 40
1891.70 54
1891.80 68
1891.90 81
1892.00 94
1892.10 105
1892.19 114
1892.29 123
1892.39 129
1892.49 133
1892.59 135
1892.69 132
1892.79 126
1892.89 114
1892.99 99
1893.09 82
1893.19 63
1893.29 45
1893.39 31
1893.49 21
1893.59 16
1893.69 18
1893.79 27
1893.89 41
1893.99 59
1894.09 78
1894.19 97
1894.29 114
1894.39 129
1894.49 140
1894.59 149
1894.69 156
1894.79 161
1894.89 163
1894.99 162
1895.09 159
1895.19 155
1895.29 151
1895.39 147
1895.49 144
1895.59 140
1895.69 136
1895.79 132
1895.89 127
1895.99 122
1896.09 118
1896.19 115
1896.29 114
1896.39 114
1896.49 115
1896.59 116
1896.69 116
1896.78 116
1896.88 116
1896.98 115
1897.08 114
1897.18 112
1897.28 111
1897.38 107
1897.48 102
1897.58 94
1897.68 87
1897.78 81
1897.88 79
1897.98 82
1898.08 90
1898.18 103
1898.28 119
1898.38 136
1898.48 150
1898.58 161
1898.68 168
1898.78 170
1898.88 169
1898.98 165
1899.08 159
1899.18 151
1899.28 142
1899.38 134
1899.48 128
1899.58 125
1899.68 124
1899.78 126
1899.88 131
1899.98 137
1900.08 142
1900.18 146
1900.28 147
1900.38 146
1900.48 144
1900.58 143
1900.68 144
1900.78 147
1900.88 152
1900.98 158
1901.08 163
1901.18 165
1901.28 165
1901.38 163
1901.48 160
1901.58 158
1901.68 157
1901.78 157
1901.88 157
1901.98 157
1902.08 156
1902.18 155
1902.28 153
1902.38 153
1902.48 155
1902.58 162
1902.68 172
1902.78 185
1902.88 199
1902.98 212
1903.08 225
1903.18 235
1903.28 243
1903.38 249
1903.48 254
1903.58 258
1903.68 262
1903.78 264
1903.88 266
1903.98 265
1904.08 263
1904.18 258
1904.28 250
1904.38 238
1904.48 223
1904.58 205
1904.68 186
1904.78 166
1904.88 149
1904.98 134
1905.08 121
1905.18 112
1905.28 107
1905.38 104
1905.48 105
1905.58 109
1905.68 116
1905.78 128
1905.88 142
1905.98 158
1906.08 173
1906.18 185
1906.28 192
1906.38 194
1906.48 189
1906.58 180
1906.68 166
1906.78 152
1906.88 140
1906.98 130
1907.08 125
1907.18 126
1907.28 133
1907.38 146
1907.48 162
1907.58 181
1907.68 200
1907.78 217
1907.88 230
1907.98 237
1908.08 238
1908.18 233
1908.28 223
1908.38 209
1908.48 192
1908.58 174
1908.69 156
1908.79 140
1908.89 127
1908.99 119
1909.09 117
1909.19 121
1909.29 133
1909.39 150
1909.49 171
1909.59 194
1909.69 216
1909.79 235
1909.89 249
1909.99 258
1910.09 263
1910.19 264
1910.29 262
1910.39 258
1910.49 251
1910.59 243
1910.69 231
1910.79 217
1910.89 202
1910.99 186
1911.09 171
1911.19 156
1911.29 143
1911.39 131
1911.49 120
1911.59 109
1911.69 97
1911.79 86
1911.89 74
1911.99 63
1912.09 53
1912.19 45
1912.29 39
1912.39 35
1912.49 35
1912.59 39
1912.69 49
1912.79 62
1912.89 78
1912.99 95
1913.09 112
1913.19 125
1913.30 134
1913.40 139
1913.50 140
1913.60 141
1913.70 141
1913.80 142
1913.90 145
1914.00 148
1914.10 152
1914.20 155
1914.30 158
1914.40 161
1914.50 167
1914.60 173
1914.70 181
1914.80 189
1914.90 193
1915.00 193
1915.10 188
1915.20 177
1915.30 163
1915.40 147
1915.50 132
1915.60 120
1915.70 113
1915.80 110
1915.90 110
1916.00 112
1916.10 112
1916.20 110
1916.30 103
1916.41 90
1916.51 73
1916.61 55
1916.71 37
1916.81 23
1916.91 15
1917.01 12
1917.11 15
1917.21 21
1917.31 28
1917.41 35
1917.51 42
1917.61 50
1917.71 60
1917.81 73
1917.91 88
1918.01 102
1918.11 115
1918.21 124
1918.31 128
1918.41 128
1918.51 126
1918.61 125
1918.71 127
1918.81 134
1918.91 145
1919.02 158
1919.12 171
1919.22 181
1919.32 189
1919.42 193
1919.52 195
1919.62 196
1919.72 198
1919.82 200
1919.92 202
1920.02 204
1920.12 202
1920.22 198
1920.32 191
1920.42 181
1920.52 171
1920.62 160
1920.72 152
1920.82 146
1920.92 141
1921.02 138
1921.12 135
1921.23 131
1921.33 124
1921.43 115
1921.53 103
1921.63 89
1921.73 76
1921.83 63
1921.93 53
1922.03 45
1922.13 39
1922.23 34
1922.33 31
1922.43 27
1922.53 23
1922.63 17
1922.73 10
1922.83 2
1922.93 0
1923.03 0
1923.14 0
1923.24 0
1923.34 0
1923.44 0
1923.54 0
1923.64 0
1923.74 0
1923.84 18
1923.94 40
1924.04 64
1924.14 90
1924.24 114
1924.34 135
1924.44 151
1924.54 161
1924.64 163
1924.74 159
1924.84 150
1924.95 139
1925.05 126
1925.15 115
1925.25 106
1925.35 102
1925.45 102
1925.55 107
1925.65 117
1925.75 131
1925.85 148
1925.95 167
1926.05 186
1926.15 204
1926.25 219
1926.35 232
1926.45 242
1926.55 249
1926.66 255
1926.76 261
1926.86 267
1926.96 273
1927.06 280
1927.16 286
1927.26 291
1927.36 295
1927.46 297
1927.56 298
1927.66 299
1927.76 299
1927.86 299
1927.96 298
1928.06 296
1928.17 290
1928.27 282
1928.37 271
1928.47 258
1928.57 243
1928.67 229
1928.77 214
1928.87 200
1928.97 186
1929.07 172
1929.17 158
1929.27 144
1929.37 131
1929.47 121
1929.57 115
1929.68 115
1929.78 119
1929.88 128
1929.98 141
1930.08 156
1930.18 170
1930.28 183
1930.38 193
1930.48 200
1930.58 206
1930.68 211
1930.78 216
1930.88 221
1930.98 227
1931.09 233
1931.19 237
1931.29 238
1931.39 236
1931.49 230
1931.59 221
1931.69 211
1931.79 200
1931.89 190
1931.99 182
1932.09 179
1932.19 180
1932.29 185
1932.40 195
1932.50 209
1932.60 224
1932.70 238
1932.80 251
1932.90 261
1933.00 266
1933.10 267
1933.20 262
1933.30 251
1933.40 232
1933.50 208
1933.61 180
1933.71 153
1933.81 129
1933.91 113
1934.01 106
1934.11 107
1934.21 113
1934.31 121
1934.41 126
1934.51 129
1934.61 129
1934.71 129
1934.82 131
1934.92 137
1935.02 147
1935.12 159
1935.22 168
1935.32 171
1935.42 169
1935.52 162
1935.62 152
1935.72 144
1935.82 140
1935.92 143
1936.03 151
1936.13 162
1936.23 172
1936.33 179
1936.43 181
1936.53 178
1936.63 171
1936.73 163
1936.83 156
1936.93 150
1937.03 148
1937.14 149
1937.24 152
1937.34 156
1937.44 160
1937.54 165
1937.64 170
1937.74 174
1937.84 177
1937.94 179
1938.04 180
1938.14 178
1938.25 176
1938.35 172
1938.45 169
1938.55 166
1938.65 164
1938.75 163
1938.85 163
1938.95 164
1939.05 168
1939.15 173
1939.25 181
1939.36 191
1939.46 202
1939.56 213
1939.66 221
1939.76 225
1939.86 224
1939.96 216
1940.06 203
1940.16 186
1940.26 168
1940.37 150
1940.47 136
1940.57 127
1940.67 123
1940.77 125
1940.87 129
1940.97 136
1941.07 143
1941.17 151
1941.27 156
1941.38 160
1941.48 164
1941.58 166
1941.68 168
1941.78 170
1941.88 172
1941.98 173
1942.08 174
1942.18 174
1942.28 173
1942.39 169
1942.49 163
1942.59 155
1942.69 146
1942.79 136
1942.89 128
1942.99 121
1943.09 116
1943.19 113
1943.29 109
1943.40 104
1943.50 97
1943.60 87
1943.70 73
1943.80 56
1943.90 39
1944.00 21
1944.10 5
1944.20 0
1944.31 0
1944.41 0
1944.51 0
1944.61 0
1944.71 0
1944.81 0
1944.91 0
1945.01 5
1945.11 22
1945.22 40
1945.32 57
1945.42 71
1945.52 80
1945.62 85
1945.72 84
1945.82 78
1945.92 69
1946.02 58
1946.13 49
1946.23 44
1946.33 44
1946.43 49
1946.53 58
1946.63 69
1946.73 79
1946.83 87
1946.93 90
1947.04 92
1947.14 93
1947.24 96
1947.34 100
1947.44 107
1947.54 117
1947.64 126
1947.74 134
1947.85 139
1947.95 140
1948.05 138
1948.15 133
1948.25 127
1948.35 120
1948.45 114
1948.55 109
1948.65 105
1948.76 103
1948.86 104
1948.96 106
1949.06 110
1949.16 115
1949.26 118
1949.36 120
1949.46 119
1949.57 116
1949.67 113
1949.77 109
1949.87 107
1949.97 107
1950.07 107
1950.17 107
1950.27 104
1950.38 95
1950.48 82
1950.58 66
1950.68 51
1950.78 39
1950.88 33
1950.98 35
1951.08 43
1951.19 56
1951.29 70
1951.39 82
1951.49 91
1951.59 96
1951.69 98
1951.79 99
1951.89 99
1952.00 102
1952.10 106
1952.20 113
1952.30 121
1952.40 128
1952.50 134
1952.60 138
1952.71 139
1952.81 138
1952.91 134
1953.01 129
1953.11 122
1953.21 115
1953.31 107
1953.41 98
1953.52 90
1953.62 82
1953.72 74
1953.82 68
1953.92 63
1954.02 60
1954.12 60
1954.23 62
1954.33 66
1954.43 70
1954.53 73
1954.63 75
1954.73 73
1954.83 68
1954.93 60
1955.04 50
1955.14 41
1955.24 34
1955.34 31
1955.44 33
1955.54 42
1955.64 57
1955.75 76
1955.85 98
1955.95 121
1956.05 145
1956.15 167
1956.25 189
1956.35 208
1956.46 226
1956.56 241
1956.66 251
1956.76 256
1956.86 255
1956.96 247
1957.06 234
1957.17 219
1957.27 203
1957.37 188
1957.47 176
1957.57 168
1957.67 164
1957.77 163
1957.88 165
1957.98 168
1958.08 173
1958.18 179
1958.28 185
1958.38 189
1958.48 192
1958.59 194
1958.69 194
1958.79 195
1958.89 198
1958.99 204
1959.09 213
1959.19 223
1959.30 231
1959.40 234
1959.50 232
1959.60 223
1959.70 207
1959.80 187
1959.90 164
1960.01 141
1960.11 120
1960.21 101
1960.31 87
1960.41 79
1960.51 77
1960.62 80
1960.72 89
1960.82 101
1960.92 116
1961.02 132
1961.12 147
1961.22 160
1961.33 171
1961.43 179
1961.53 185
1961.63 189
1961.73 191
1961.83 191
1961.93 189
1962.04 187
1962.14 183
1962.24 179
1962.34 175
1962.44 171
1962.54 168
1962.65 165
1962.75 164
1962.85 164
1962.95 165
1963.05 166
1963.15 167
1963.26 167
1963.36 165
1963.46 162
1963.56 157
1963.66 152
1963.76 148
1963.86 146
1963.97 149
1964.07 156
1964.17 168
1964.27 181
1964.37 194
1964.47 204
1964.58 209
1964.68 210
1964.78 206
1964.88 197
1964.98 186
1965.08 173
1965.19 158
1965.29 142
1965.39 125
1965.49 106
1965.59 86
1965.69 66
1965.80 47
1965.90 29
1966.00 15
1966.10 5
1966.20 0
1966.30 0
1966.41 0
1966.51 0
1966.61 0
1966.71 0
1966.81 0
1966.91 0
1967.02 0
1967.12 0
1967.22 5
1967.32 12
1967.42 19
1967.52 25
1967.63 30
1967.73 36
1967.83 41
1967.93 48
1968.03 57
1968.13 69
1968.24 82
1968.34 95
1968.44 108
1968.54 119
1968.64 126
1968.74 129
1968.85 128
1968.95 123
1969.05 114
1969.15 104
1969.25 94
1969.35 85
1969.46 80
1969.56 79
1969.66 82
1969.76 89
1969.86 98
1969.97 109
1970.07 118
1970.17 124
1970.27 128
1970.37 128
1970.47 125
1970.58 122
1970.68 117
1970.78 114
1970.88 112
1970.98 112
1971.08 113
1971.19 114
1971.29 116
1971.39 117
1971.49 118
1971.59 116
1971.70 113
1971.80 108
1971.90 100
1972.00 91
1972.10 82
1972.20 76
1972.31 75
1972.41 80
1972.51 91
1972.61 106
1972.71 120
1972.82 129
1972.92 129
1973.02 119
1973.12 99
1973.22 72
1973.32 45
1973.43 22
1973.53 8
1973.63 5
1973.73 12
1973.83 28
1973.94 49
1974.04 74
1974.14 100
1974.24 124
1974.34 146
1974.44 165
1974.55 179
1974.65 188
1974.75 191
1974.85 185
1974.95 171
1975.06 150
1975.16 124
1975.26 96
1975.36 70
1975.46 49
1975.57 37
1975.67 36
1975.77 45
1975.87 61
1975.97 81
1976.08 101
1976.18 117
1976.28 128
1976.38 133
1976.48 133
1976.58 130
1976.69 127
1976.79 127
1976.89 130
1976.99 135
1977.09 140
1977.20 142
1977.30 137
1977.40 123
1977.50 101
1977.60 73
1977.71 43
1977.81 15
1977.91 0
1978.01 0
1978.11 0
1978.22 0
1978.32 1
1978.42 21
1978.52 43
1978.62 67
1978.73 92
1978.83 120
1978.93 149
1979.03 178
1979.13 206
1979.24 230
1979.34 247
1979.44 256
1979.54 257
1979.64 251
1979.75 239
1979.85 224
1979.95 206
1980.05 188
1980.15 170
1980.26 151
1980.36 134
1980.46 117
1980.56 104
1980.66 94
1980.77 91
1980.87 92
1980.97 99
1981.07 108
1981.17 120
1981.28 133
1981.38 146
1981.48 159
1981.58 171
1981.68 183
1981.79 194
1981.89 202
1981.99 208
1982.09 209
1982.19 206
1982.30 201
1982.40 193
1982.50 184
1982.60 175
1982.71 164
1982.81 154
1982.91 144
1983.01 135
1983.11 129
1983.22 127
1983.32 130
1983.42 139
1983.52 153
1983.62 170
1983.73 190
1983.83 208
1983.93 225
1984.03 241
1984.13 255
1984.24 268
1984.34 281
1984.44 293
1984.54 303
1984.65 309
1984.75 309
1984.85 302
1984.95 288
1985.05 269
1985.16 246
1985.26 223
1985.36 202
1985.46 186
1985.56 175
1985.67 171
1985.77 171
1985.87 173
1985.97 176
1986.08 177
1986.18 176
1986.28 173
1986.38 169
1986.48 165
1986.59 164
1986.69 167
1986.79 174
1986.89 186
1986.99 200
1987.10 215
1987.20 229
1987.30 238
1987.40 240
1987.51 235
1987.61 221
1987.71 200
1987.81 172
1987.91 138
1988.02 102
1988.12 65
1988.22 30
1988.32 0
1988.43 0
1988.53 0
1988.63 0
1988.73 0
1988.83 0
1988.94 9
1989.04 30
1989.14 50
1989.24 66
1989.35 78
1989.45 88
1989.55 97
1989.65 104
1989.75 112
1989.86 119
1989.96 125
1990.06 130
1990.16 132
1990.27 131
1990.37 129
1990.47 124
1990.57 118
1990.68 111
1990.78 104
1990.88 95
1990.98 85
1991.08 74
1991.19 63
1991.29 53
1991.39 44
1991.49 38
1991.60 35
1991.70 35
1991.80 37
1991.90 39
1992.01 39
1992.11 37
1992.21 32
1992.31 24
1992.41 13
1992.52 1
1992.62 0
1992.72 0
1992.82 0
1992.93 0
1993.03 0
1993.13 0
1993.23 0
1993.34 0
1993.44 5
1993.54 13
1993.64 22
1993.75 32
1993.85 43
1993.95 55
1994.05 65
1994.15 72
1994.26 74
1994.36 71
1994.46 62
1994.56 52
1994.67 42
1994.77 35
1994.87 35
1994.97 40
1995.08 51
1995.18 66
1995.28 82
1995.38 98
1995.49 112
1995.59 125
1995.69 137
1995.79 150
1995.90 163
1996.00 177
1996.10 190
1996.20 203
1996.31 213
1996.41 221
1996.51 225
1996.61 228
1996.71 229
1996.82 230
1996.92 231
1997.02 234
1997.12 236
1997.23 238
1997.33 240
1997.43 241
1997.53 241
1997.64 242
1997.74 243
1997.84 244
1997.94 246
1998.05 250
1998.15 253
1998.25 258
1998.35 262
1998.46 267
1998.56 272
1998.66 278
1998.76 282
1998.87 287
1998.97 291
1999.07 295
1999.17 296
1999.28 296
1999.38 292
1999.48 285
1999.58 275
1999.69 264
1999.79 253
1999.89 245
1999.99 242
2000.10 246
2000.20 256
2000.30 270
2000.40 287
2000.51 304
2000.61 318
2000.71 331
2000.81 343
2000.92 355
2001.02 368
2001.12 382
2001.22 397
2001.33 411
2001.43 424
2001.53 434
2001.64 443
2001.74 451
2001.84 459
2001.94 468
2002.05 475
2002.15 479
2002.25 478
2002.35 471
2002.46 459
2002.56 443
2002.66 426
2002.76 412
2002.87 402
2002.97 397
2003.07 395
2003.17 394
2003.28 390
2003.38 381
2003.48 367
2003.58 349
2003.69 328
2003.79 307
2003.89 288
2003.99 272
2004.10 258
2004.20 244
2004.30 228
2004.41 208
2004.51 184
2004.61 155
2004.71 125
2004.82 94
2004.92 65
2005.02 40
2005.12 19
2005.23 0
2005.33 0
2005.43 0
2005.53 0
2005.64 0
2005.74 0
2005.84 0
2005.95 0
2006.05 0
2006.15 19
2006.25 47
2006.36 74
2006.46 100
2006.56 123
2006.66 145
2006.77 166
2006.87 186
2006.97 207
2007.08 226
2007.18 245
2007.28 261
2007.38 273
2007.49 280
2007.59 283
2007.69 280
2007.79 271
2007.90 255
2008.00 234
2008.10 210
2008.20 186
2008.31 164
2008.41 147
2008.51 137
2008.62 134
2008.72 139
2008.82 149
2008.92 162
2009.03 175
2009.13 185
2009.23 189
2009.34 187
2009.44 178
2009.54 163
2009.64 145
2009.75 126
2009.85 109
2009.95 94
2010.05 83
2010.16 75
2010.26 72
2010.36 73
2010.47 77
2010.57 84
2010.67 92
2010.77 98
2010.88 102
2010.98 99
2011.08 89
2011.19 72
2011.29 50
2011.39 28
2011.49 9
2011.60 0
2011.70 0
2011.80 5
2011.91 21
2012.01 41
2012.11 61
2012.21 76
2012.32 83
2012.42 80
2012.52 68
2012.63 49
2012.73 28
2012.83 7
2012.93 0
2013.04 0
2013.14 0
2013.24 0
2013.35 0
2013.45 0
2013.55 0
2013.65 0
2013.76 1
2013.86 3
2013.96 7
2014.07 16
2014.17 30
2014.27 49
2014.37 70
2014.48 90
2014.58 109
2014.68 124
2014.79 137
2014.89 147
2014.99 156
2015.09 164
2015.20 172
2015.30 179
2015.40 184
2015.51 185
2015.61 181
2015.71 174
2015.81 162
2015.92 146
2016.02 129
2016.12 111
2016.23 96
2016.33 85
2016.43 78
2016.54 78
2016.64 84
2016.74 93
2016.84 104
2016.95 112
2017.05 116
2017.15 113
2017.26 104
2017.36 91
2017.46 76
2017.56 63
2017.67 55
2017.77 53
2017.87 57
2017.98 64
2018.08 72
2018.18 77
2018.29 77
2018.39 72
2018.49 62
2018.59 51
2018.70 43
2018.80 38
2018.90 40
2019.01 47
2019.11 57
2019.21 68
2019.32 77
2019.42 83
2019.52 87
2019.62 89
2019.73 92
2019.83 98
2019.93 106
2020.04 118
2020.14 132
2020.24 146
2020.35 158
2020.45 169
2020.55 178
2020.66 184
2020.76 188
2020.86 190
2020.96 190
2021.07 189
2021.17 188
2021.27 186
2021.38 186
2021.48 187
2021.58 191
2021.69 197
2021.79 203
2021.89 209
2022.00 213
2022.10 214
2022.20 212
2022.30 207
2022.41 198
2022.51 187
2022.61 175
2022.72 163
2022.82 151
2022.92 140
2023.03 130
2023.13 121
2023.23 113
2023.34 105
2023.44 98
2023.54 91
2023.65 87
2023.75 85
2023.85 86
2023.95 88
2024.06 91
2024.16 94
2024.26 94
2024.37 91
2024.47 86
2024.57 81
2024.68 79
2024.78 84
2024.88 96
2024.99 114
2025.09 138
2025.19 165
2025.30 190
2025.40 211
2025.50 227
2025.61 235
2025.71 238
2025.81 237
2025.91 234
2026.02 229
2026.12 223
2026.22 217
2026.33 211
2026.43 207
2026.53 206
2026.64 208
2026.74 215
2026.84 227
2026.95 242
2027.05 260
2027.15 277
2027.26 292
2027.36 302
2027.46 307
2027.57 306
2027.67 298
2027.77 285
2027.88 265
2027.98 241
2028.08 212
2028.19 183
2028.29 154
2028.39 131
2028.50 115
2028.60 109
2028.70 112
2028.80 122
2028.91 133
2029.01 143
2029.11 147
2029.22 144
2029.32 133
2029.42 118
2029.53 101
2029.63 87
2029.73 77
2029.84 73
2029.94 74
2030.04 80
2030.15 90
2030.25 103
2030.35 121
2030.46 142
2030.56 167
2030.66 193
2030.77 219
2030.87 240
2030.97 253
2031.08 256
2031.18 250
2031.28 236
2031.39 216
2031.49 194
2031.59 172
2031.70 153
2031.80 138
2031.90 128
2032.01 124
2032.11 125
2032.21 132
2032.32 142
2032.42 155
2032.52 166
2032.63 175
2032.73 180
2032.83 182
2032.94 182
2033.04 181
2033.14 181
2033.25 183
2033.35 185
2033.45 185
2033.56 180
2033.66 169
2033.76 152
2033.87 130
2033.97 106
2034.07 81
2034.18 60
2034.28 43
2034.38 31
2034.49 23
2034.59 17
2034.70 13
2034.80 7
2034.90 1
2035.01 0
2035.11 0
2035.21 0
2035.32 0
2035.42 0
2035.52 0
2035.63 0
2035.73 0
2035.83 6
2035.94 12
2036.04 18
2036.14 23
2036.25 29
2036.35 36
2036.45 44
2036.56 50
2036.66 55
2036.76 56
2036.87 54
2036.97 47
2037.07 38
2037.18 30
2037.28 26
2037.38 26
2037.49 33
2037.59 48
2037.70 70
2037.80 97
2037.90 127
2038.01 158
2038.11 188
2038.21 214
2038.32 236
2038.42 250
2038.52 260
2038.63 263
2038.73 263
2038.83 259
2038.94 254
2039.04 246
2039.14 237
2039.25 227
2039.35 215
2039.45 202
2039.56 189
2039.66 176
2039.77 165
2039.87 154
2039.97 146
2040.08 140
2040.18 136
2040.28 132
2040.39 130
2040.49 127
2040.59 125
2040.70 123
2040.80 123
2040.90 124
2041.01 127
2041.11 134
2041.22 142
2041.32 153
2041.42 163
2041.53 169
2041.63 171
2041.73 166
2041.84 156
2041.94 142
2042.04 127
2042.15 114
2042.25 108
2042.35 110
2042.46 119
2042.56 134
2042.67 152
2042.77 170
2042.87 184
2042.98 193
2043.08 196
2043.18 193
2043.29 185
2043.39 176
2043.49 166
2043.60 158
2043.70 154
2043.81 153
2043.91 156
2044.01 163
2044.12 172
2044.22 182
2044.32 190
2044.43 195
2044.53 197
2044.63 195
2044.74 192
2044.84 188
2044.95 185
2045.05 184
2045.15 185
2045.26 185
2045.36 184
2045.46 179
2045.57 171
2045.67 162
2045.78 152
2045.88 145
2045.98 143
2046.09 148
2046.19 159
2046.29 175
2046.40 193
2046.50 211
2046.60 227
2046.71 241
2046.81 254
2046.92 265
2047.02 277
2047.12 287
2047.23 296
2047.33 300
2047.43 299
2047.54 293
2047.64 283
2047.75 269
2047.85 256
2047.95 244
2048.06 235
2048.16 229
2048.26 226
2048.37 224
2048.47 223
2048.58 221
2048.68 218
2048.78 213
2048.89 206
2048.99 198
2049.09 188
2049.20 179
2049.30 170
2049.41 164
2049.51 161
2049.61 162
2049.72 166
2049.82 173
2049.93 180
2050.03 186
2050.13 190
2050.24 190
2050.34 186
2050.44 178
2050.55 168
2050.65 157
2050.76 146
2050.86 137
2050.96 131
2051.07 128
2051.17 128
2051.27 132
2051.38 138
2051.48 145
2051.59 154
2051.69 160
2051.79 165
2051.90 166
2052.00 163
2052.11 157
2052.21 148
2052.31 138
2052.42 128
2052.52 119
2052.62 112
2052.73 106
2052.83 101
2052.94 97
2053.04 93
2053.14 92
2053.25 92
2053.35 96
2053.46 102
2053.56 111
2053.66 121
2053.77 130
2053.87 136
2053.98 139
2054.08 138
2054.18 135
2054.29 130
2054.39 126
2054.49 125
2054.60 126
2054.70 131
2054.81 137
2054.91 143
2055.01 147
2055.12 150
2055.22 149
2055.33 147
2055.43 144
2055.53 143
2055.64 143
2055.74 145
2055.85 148
2055.95 150
2056.05 151
2056.16 149
2056.26 144
2056.37 138
2056.47 131
2056.57 127
2056.68 126
2056.78 129
2056.89 134
2056.99 141
2057.09 148
2057.20 153
2057.30 156
2057.41 157
2057.51 157
2057.61 159
2057.72 164
2057.82 172
2057.93 182
2058.03 193
2058.13 201
2058.24 206
2058.34 205
2058.45 201
2058.55 194
2058.65 186
2058.76 179
2058.86 175
2058.97 175
2059.07 176
2059.17 178
2059.28 180
2059.38 180
2059.49 179
2059.59 177
2059.69 174
2059.80 172
2059.90 172
2060.01 174
2060.11 178
2060.21 183
2060.32 188
2060.42 193
2060.53 194
2060.63 190
2060.73 182
2060.84 169
2060.94 152
2061.05 135
2061.15 118
2061.25 105
2061.36 96
2061.46 93
2061.57 95
2061.67 100
2061.78 109
2061.88 120
2061.98 131
2062.09 141
2062.19 148
2062.30 151
2062.40 148
2062.50 139
2062.61 124
2062.71 107
2062.82 88
2062.92 70
2063.02 56
2063.13 45
2063.23 38
2063.34 35
2063.44 36
2063.55 41
2063.65 47
2063.75 56
2063.86 65
2063.96 75
2064.07 83
2064.17 88
2064.27 90
2064.38 88
2064.48 82
2064.59 74
2064.69 64
2064.80 52
2064.90 40
2065.00 29
2065.11 18
2065.21 9
2065.32 1
2065.42 0
2065.52 0
2065.63 0
2065.73 0
2065.84 0
2065.94 0
2066.05 0
2066.15 0
2066.25 1
2066.36 11
2066.46 24
2066.57 39
2066.67 55
2066.77 71
2066.88 87
2066.98 101
2067.09 111
2067.19 117
2067.30 119
2067.40 118
2067.50 113
2067.61 107
2067.71 100
2067.82 95
2067.92 91
2068.03 88
2068.13 88
2068.23 90
2068.34 94
2068.44 100
2068.55 108
2068.65 117
2068.76 127
2068.86 136
2068.96 142
2069.07 145
2069.17 144
2069.28 141
2069.38 135
2069.49 130
2069.59 127
2069.69 128
2069.80 134
2069.90 142
2070.01 150
2070.11 154
2070.22 153
2070.32 143
2070.42 126
2070.53 104
2070.63 82
2070.74 64
2070.84 54
2070.95 52
2071.05 59
2071.15 73
2071.26 89
2071.36 104
2071.47 116
2071.57 122
2071.68 123
2071.78 118
2071.89 109
2071.99 99
2072.09 89
2072.20 81
2072.30 75
2072.41 70
2072.51 67
2072.62 65
2072.72 62
2072.82 59
2072.93 57
2073.03 55
2073.14 54
2073.24 55
2073.35 59
2073.45 65
2073.56 74
2073.66 83
2073.76 93
2073.87 101
2073.97 107
2074.08 110
2074.18 109
2074.29 105
2074.39 100
2074.49 95
2074.60 90
2074.70 89
2074.81 92
2074.91 100
2075.02 111
2075.12 124
2075.23 139
2075.33 154
2075.43 167
2075.54 176
2075.64 180
2075.75 179
2075.85 173
2075.96 165
2076.06 155
2076.17 145
2076.27 136
2076.37 129
2076.48 125
2076.58 122
2076.69 120
2076.79 121
2076.90 124
2077.00 128
2077.11 134
2077.21 141
2077.32 148
2077.42 153
2077.52 156
2077.63 155
2077.73 151
2077.84 145
2077.94 139
2078.05 133
2078.15 131
2078.26 133
2078.36 139
2078.46 150
2078.57 163
2078.67 176
2078.78 189
2078.88 200
2078.99 207
2079.09 208
2079.20 204
2079.30 196
2079.41 183
2079.51 168
2079.61 152
2079.72 139
2079.82 129
2079.93 125
2080.03 125
2080.14 128
2080.24 132
2080.35 134
2080.45 135
2080.56 132
2080.66 126
2080.76 120
2080.87 115
2080.97 111
2081.08 110
2081.18 111
2081.29 113
2081.39 117
2081.50 121
2081.60 124
2081.71 125
2081.81 122
2081.92 117
2082.02 110
2082.12 100
2082.23 92
2082.33 86
2082.44 84
2082.54 88
2082.65 95
2082.75 104
2082.86 112
2082.96 117
2083.07 118
2083.17 116
2083.28 111
2083.38 108
2083.48 107
2083.59 110
2083.69 116
2083.80 122
2083.90 128
2084.01 132
2084.11 133
2084.22 133
2084.32 132
2084.43 134
2084.53 138
2084.64 143
2084.74 149
2084.85 154
2084.95 155
2085.05 150
2085.16 140
2085.26 124
2085.37 105
2085.47 86
2085.58 70
2085.68 58
2085.79 53
2085.89 53
2086.00 58
2086.10 66
2086.21 76
2086.31 87
2086.42 98
2086.52 108
2086.63 115
2086.73 117
2086.83 115
2086.94 108
2087.04 97
2087.15 84
2087.25 71
2087.36 59
2087.46 49
2087.57 39
2087.67 28
2087.78 16
2087.88 1
2087.99 0
2088.09 0
2088.20 0
2088.30 0
2088.41 0
2088.51 0
2088.62 0
2088.72 6
2088.82 32
2088.93 58
2089.03 83
2089.14 103
2089.24 117
2089.35 124
2089.45 122
2089.56 113
2089.66 99
2089.77 79
2089.87 58
2089.98 35
2090.08 14
2090.19 0
2090.29 0
2090.40 0
2090.50 0
2090.61 0
2090.71 0
2090.82 0
2090.92 9
2091.03 19
2091.13 25
2091.24 25
2091.34 21
2091.45 16
2091.55 14
2091.65 15
2091.76 20
2091.86 25
2091.97 29
2092.07 28
2092.18 22
2092.28 11
2092.39 0
2092.49 0
2092.60 0
2092.70 0
2092.81 2
2092.91 17
2093.02 33
2093.12 46
2093.23 54
2093.33 57
2093.44 55
2093.54 50
2093.65 45
2093.75 42
2093.86 42
2093.96 46
2094.07 53
2094.17 64
2094.28 77
2094.38 91
2094.49 105
2094.59 119
2094.70 131
2094.80 140
2094.91 145
2095.01 145
2095.12 140
2095.22 131
2095.33 120
2095.43 109
2095.54 98
2095.64 88
2095.75 80
2095.85 73
2095.96 65
2096.06 58
2096.17 52
2096.27 47
2096.38 44
2096.48 45
2096.59 49
2096.69 56
2096.80 64
2096.90 72
2097.01 78
2097.11 80
2097.22 77
2097.32 69
2097.43 56
2097.53 40
2097.64 24
2097.74 10
2097.85 1
2097.95 0
2098.06 3
2098.16 12
2098.27 23
2098.37 35
2098.48 46
2098.58 55
2098.69 61
2098.79 65
2098.90 67
2099.00 67
2099.11 63
2099.21 57
2099.32 50
2099.42 44
2099.53 40
2099.63 41
2099.74 48
2099.84 60
2099.95 77
2100.05 95
2100.16 113
2100.26 127
2100.37 137
2100.47 141
2100.58 142
2100.68 141
2100.79 138
2100.89 135
2101.00 132
2101.10 129
2101.21 124
2101.31 119
2101.42 111
2101.52 101
2101.63 91
2101.73 82
2101.84 74
2101.94 70
2102.05 69
2102.15 73
2102.26 80
2102.36 90
2102.47 103
2102.57 117
2102.68 131
2102.78 144
2102.89 157
2102.99 167
2103.10 174
2103.20 178
2103.31 178
2103.41 175
2103.52 168
2103.62 158
2103.73 146
2103.84 136
2103.94 128
2104.05 123
2104.15 122
2104.26 125
2104.36 129
2104.47 132
2104.57 135
2104.68 135
2104.78 135
2104.89 133
2104.99 132
2105.10 131
2105.20 130
2105.31 128
2105.41 125
2105.52 119
2105.62 111
2105.73 103
2105.83 96
2105.94 92
2106.04 91
2106.15 95
2106.25 102
2106.36 109
2106.46 116
2106.57 121
2106.68 123
2106.78 121
2106.89 116
2106.99 110
2107.10 104
2107.20 97
2107.31 90
2107.41 82
2107.52 74
2107.62 66
2107.73 58
2107.83 49
2107.94 40
2108.04 32
2108.15 23
2108.25 16
2108.36 10
2108.46 7
2108.57 8
2108.68 15
2108.78 27
2108.89 44
2108.99 63
2109.10 82
2109.20 97
2109.31 108
2109.41 112
2109.52 108
2109.62 99
2109.73 86
2109.83 72
2109.94 62
2110.04 57
2110.15 57
2110.25 63
2110.36 71
2110.47 79
2110.57 86
2110.68 90
2110.78 92
2110.89 92
2110.99 91
2111.10 90
2111.20 88
2111.31 85
2111.41 80
2111.52 74
2111.62 68
2111.73 62
2111.83 59
2111.94 58
2112.05 59
2112.15 60
2112.26 60
2112.36 57
2112.47 51
2112.57 42
2112.68 32
2112.78 23
2112.89 15
2112.99 8
2113.10 2
2113.20 0
2113.31 0
2113.42 0
2113.52 0
2113.63 0
2113.73 5
2113.84 22
2113.94 42
2114.05 64
2114.15 85
2114.26 103
2114.36 116
2114.47 123
2114.57 127
2114.68 127
2114.79 126
2114.89 124
2115.00 121
2115.10 119
2115.21 116
2115.31 111
2115.42 103
2115.52 90
2115.63 74
2115.73 54
2115.84 31
2115.95 7
2116.05 0
2116.16 0
2116.26 0
2116.37 0
2116.47 0
2116.58 0
2116.68 0
2116.79 0
2116.89 15
2117.00 34
2117.11 52
2117.21 68
2117.32 84
2117.42 98
2117.53 110
2117.63 120
2117.74 125
2117.84 125
2117.95 121
2118.06 114
2118.16 105
2118.27 98
2118.37 95
2118.48 97
2118.58 104
2118.69 115
2118.79 128
2118.90 142
2119.00 153
2119.11 162
2119.22 166
2119.32 166
2119.43 163
2119.53 158
2119.64 151
2119.74 144
2119.85 138
2119.95 132
2120.06 127
2120.17 124
2120.27 123
2120.38 125
2120.48 128
2120.59 131
2120.69 133
2120.80 133
2120.90 132
2121.01 129
2121.12 128
2121.22 128
2121.33 131
2121.43 135
2121.54 138
2121.64 138
2121.75 134
2121.86 126
2121.96 115
2122.07 104
2122.17 94
2122.28 89
2122.38 88
2122.49 88
2122.59 88
2122.70 84
2122.81 75
2122.91 62
2123.02 47
2123.12 34
2123.23 27
2123.33 28
2123.44 37
2123.55 53
2123.65 74
2123.76 96
2123.86 117
2123.97 136
2124.07 153
2124.18 168
2124.28 181
2124.39 193
2124.50 202
2124.60 207
2124.71 207
2124.81 201
2124.92 187
2125.02 166
2125.13 140
2125.24 110
2125.34 79
2125.45 50
2125.55 24
2125.66 4
2125.76 0
2125.87 0
2125.98 0
2126.08 0
2126.19 0
2126.29 0
2126.40 0
2126.50 0
2126.61 0
2126.72 4
2126.82 18
2126.93 34
2127.03 51
2127.14 67
2127.24 81
2127.35 93
2127.46 103
2127.56 113
2127.67 124
2127.77 136
2127.88 148
2127.98 157
2128.09 162
2128.20 162
2128.30 154
2128.41 143
2128.51 128
2128.62 113
2128.72 99
2128.83 87
2128.94 76
2129.04 65
2129.15 55
2129.25 47
2129.36 41
2129.47 40
2129.57 47
2129.68 62
2129.78 84
2129.89 109
2129.99 132
2130.10 150
2130.21 158
2130.31 153
2130.42 136
2130.52 109
2130.63 77
2130.74 43
2130.84 14
2130.95 0
2131.05 0
2131.16 0
2131.26 0
2131.37 1
2131.48 17
2131.58 33
2131.69 46
2131.79 53
2131.90 56
2132.01 54
2132.11 49
2132.22 44
2132.32 40
2132.43 38
2132.53 41
2132.64 46
2132.75 52
2132.85 58
2132.96 61
2133.06 59
2133.17 52
2133.28 41
2133.38 28
2133.49 16
2133.59 6
2133.70 2
2133.81 2
2133.91 6
2134.02 13
2134.12 19
2134.23 25
2134.33 29
2134.44 32
2134.55 35
2134.65 41
2134.76 49
2134.86 62
2134.97 78
2135.08 99
2135.18 122
2135.29 148
2135.39 175
2135.50 203
2135.61 231
2135.71 255
2135.82 273
2135.92 282
2136.03 279
2136.14 264
2136.24 236
2136.35 199
2136.45 158
2136.56 116
2136.67 80
2136.77 52
2136.88 33
2136.98 23
2137.09 20
2137.20 22
2137.30 26
2137.41 29
2137.51 29
2137.62 25
2137.73 17
2137.83 5
2137.94 0
2138.04 0
2138.15 0
2138.26 0
2138.36 0
2138.47 0
2138.57 0
2138.68 5
2138.79 22
2138.89 40
2139.00 60
2139.10 81
2139.21 102
2139.32 124
2139.42 144
2139.53 161
2139.63 173
2139.74 180
2139.85 181
2139.95 180
2140.06 177
2140.16 176
2140.27 176
2140.38 179
2140.48 184
2140.59 189
2140.69 194
2140.80 196
2140.91 194
2141.01 189
2141.12 180
2141.22 168
2141.33 154
2141.44 140
2141.54 127
2141.65 117
2141.76 111
2141.86 109
2141.97 112
2142.07 119
2142.18 130
2142.29 143
2142.39 156
2142.50 169
2142.60 182
2142.71 192
2142.82 201
2142.92 207
2143.03 209
2143.13 208
2143.24 204
2143.35 196
2143.45 185
2143.56 171
2143.67 157
2143.77 145
2143.88 135
2143.98 130
2144.09 130
2144.20 134
2144.30 143
2144.41 154
2144.51 165
2144.62 176
2144.73 184
2144.83 189
2144.94 190
2145.05 188
2145.15 183
2145.26 178
2145.36 176
2145.47 177
2145.58 182
2145.68 191
2145.79 203
2145.90 215
2146.00 225
2146.11 231
2146.21 231
2146.32 224
2146.43 210
2146.53 189
2146.64 165
2146.74 139
2146.85 114
2146.96 93
2147.06 78
2147.17 71
2147.28 73
2147.38 84
2147.49 104
2147.59 134
2147.70 171
2147.81 214
2147.91 260
2148.02 303
2148.13 341
2148.23 370
2148.34 388
2148.44 397
2148.55 398
2148.66 393
2148.76 386
2148.87 377
2148.98 368
2149.08 356
2149.19 342
2149.29 324
2149.40 304
2149.51 283
2149.61 263
2149.72 245
2149.83 231
2149.93 219
2150.04 207
2150.15 196
2150.25 183
2150.36 171
2150.46 161
2150.57 156
2150.68 157
2150.78 168
2150.89 186
2151.00 210
2151.10 236
2151.21 260
2151.31 277
2151.42 286
2151.53 284
2151.63 275
2151.74 259
2151.85 240
2151.95 220
2152.06 203
2152.17 189
2152.27 178
2152.38 169
2152.48 163
2152.59 160
2152.70 160
2152.80 164
2152.91 169
2153.02 175
2153.12 180
2153.23 185
2153.34 187
2153.44 187
2153.55 189
2153.65 192
2153.76 200
2153.87 212
2153.97 225
2154.08 238
2154.19 246
2154.29 248
2154.40 241
2154.51 225
2154.61 205
2154.72 182
2154.83 159
2154.93 141
2155.04 126
2155.14 117
2155.25 111
2155.36 106
2155.46 102
2155.57 98
2155.68 94
2155.78 89
2155.89 86
2156.00 85
2156.10 87
2156.21 92
2156.32 99
2156.42 108
2156.53 118
2156.63 129
2156.74 138
2156.85 145
2156.95 150
2157.06 153
2157.17 154
2157.27 155
2157.38 156
2157.49 160
2157.59 165
2157.70 171
2157.81 177
2157.91 181
2158.02 183
2158.13 181
2158.23 178
2158.34 173
2158.45 168
2158.55 165
2158.66 165
2158.76 168
2158.87 173
2158.98 181
2159.08 188
2159.19 192
2159.30 193
2159.40 190
2159.51 183
2159.62 173
2159.72 162
2159.83 152
2159.94 144
2160.04 139
2160.15 134
2160.26 131
2160.36 128
2160.47 126
2160.58 125
2160.68 128
2160.79 135
2160.90 147
2161.00 161
2161.11 178
2161.22 195
2161.32 213
2161.43 229
2161.54 244
2161.64 261
2161.75 279
2161.85 300
2161.96 324
2162.07 351
2162.17 378
2162.28 403
2162.39 424
2162.49 439
2162.60 448
2162.71 450
2162.81 450
2162.92 450
2163.03 452
2163.13 457
2163.24 465
2163.35 473
2163.45 477
2163.56 476
2163.67 467
2163.77 452
2163.88 433
2163.99 414
2164.09 398
2164.20 388
2164.31 385
2164.41 388
2164.52 395
2164.63 403
2164.73 410
2164.84 413
2164.95 411
2165.05 403
2165.16 390
2165.27 375
2165.37 357
2165.48 339
2165.59 321
2165.69 304
2165.80 288
2165.91 272
2166.01 257
2166.12 241
2166.23 226
2166.33 213
2166.44 202
2166.55 192
2166.65 185
2166.76 179
2166.87 176
2166.97 174
2167.08 175
2167.19 178
2167.29 182
2167.40 187
2167.51 190
2167.61 190
2167.72 186
2167.83 178
2167.94 166
2168.04 151
2168.15 134
2168.26 116
2168.36 98
2168.47 81
2168.58 63
2168.68 47
2168.79 32
2168.90 18
2169.00 4
2169.11 0
2169.22 0
2169.32 0
2169.43 0
2169.54 0
2169.64 0
2169.75 0
2169.86 0
2169.96 14
2170.07 39
2170.18 63
2170.28 83
2170.39 97
2170.50 105
2170.60 108
2170.71 110
2170.82 112
2170.92 117
2171.03 125
2171.14 136
2171.25 149
2171.35 163
2171.46 176
2171.57 188
2171.67 198
2171.78 205
2171.89 210
2171.99 213
2172.10 213
2172.21 210
2172.31 204
2172.42 193
2172.53 179
2172.63 164
2172.74 148
2172.85 134
2172.95 124
2173.06 117
2173.17 113
2173.28 110
2173.38 107
2173.49 102
2173.60 97
2173.70 90
2173.81 84
2173.92 79
2174.02 76
2174.13 76
2174.24 77
2174.34 80
2174.45 85
2174.56 92
2174.67 100
2174.77 109
2174.88 118
2174.99 127
2175.09 134
2175.20 136
2175.31 134
2175.41 127
2175.52 117
2175.63 107
2175.73 99
2175.84 94
2175.95 94
2176.06 98
2176.16 106
2176.27 115
2176.38 123
2176.48 127
2176.59 127
2176.70 122
2176.80 113
2176.91 100
2177.02 86
2177.12 72
2177.23 60
2177.34 49
2177.45 40
2177.55 33
2177.66 27
2177.77 21
2177.87 15
2177.98 10
2178.09 6
2178.19 6
2178.30 9
2178.41 16
2178.52 26
2178.62 39
2178.73 52
2178.84 63
2178.94 71
2179.05 75
2179.16 75
2179.26 72
2179.37 68
2179.48 64
2179.59 61
2179.69 61
2179.80 63
2179.91 67
2180.01 71
2180.12 74
2180.23 74
2180.34 69
2180.44 58
2180.55 43
2180.66 25
2180.76 6
2180.87 0
2180.98 0
2181.08 0
2181.19 0
2181.30 0
2181.41 0
2181.51 0
2181.62 7
2181.73 18
2181.83 28
2181.94 32
2182.05 32
2182.16 25
2182.26 14
2182.37 1
2182.48 0
2182.58 0
2182.69 0
2182.80 0
2182.91 0
2183.01 0
2183.12 5
2183.23 26
2183.33 47
2183.44 65
2183.55 78
2183.66 86
2183.76 88
2183.87 86
2183.98 79
2184.08 69
2184.19 56
2184.30 42
2184.41 26
2184.51 10
2184.62 0
2184.73 0
2184.83 0
2184.94 0
2185.05 5
2185.16 25
2185.26 49
2185.37 73
2185.48 93
2185.58 108
2185.69 118
2185.80 124
2185.91 129
2186.01 133
2186.12 138
2186.23 143
2186.33 146
2186.44 146
2186.55 142
2186.66 137
2186.76 130
2186.87 125
2186.98 121
2187.08 120
2187.19 119
2187.30 118
2187.41 114
2187.51 108
2187.62 99
2187.73 90
2187.84 80
2187.94 71
2188.05 64
2188.16 59
2188.26 55
2188.37 52
2188.48 50
2188.59 47
2188.69 44
2188.80 39
2188.91 32
2189.01 23
2189.12 14
2189.23 5
2189.34 1
2189.44 1
2189.55 9
2189.66 22
2189.77 39
2189.87 57
2189.98 74
2190.09 88
2190.19 97
2190.30 103
2190.41 105
2190.52 105
2190.62 104
2190.73 105
2190.84 106
2190.95 111
2191.05 117
2191.16 125
2191.27 133
2191.38 140
2191.48 142
2191.59 140
2191.70 132
2191.80 120
2191.91 106
2192.02 92
2192.13 81
2192.23 72
2192.34 67
2192.45 65
2192.56 65
2192.66 65
2192.77 63
2192.88 60
2192.99 55
2193.09 48
2193.20 41
2193.31 34
2193.41 29
2193.52 27
2193.63 29
2193.74 34
2193.84 41
2193.95 49
2194.06 56
2194.17 61
2194.27 64
2194.38 64
2194.49 60
2194.60 55
2194.70 47
2194.81 37
2194.92 26
2195.03 15
2195.13 5
2195.24 0
2195.35 0
2195.46 8
2195.56 23
2195.67 42
2195.78 64
2195.89 84
2195.99 99
2196.10 108
2196.21 110
2196.31 106
2196.42 99
2196.53 90
2196.64 80
2196.74 70
2196.85 61
2196.96 53
2197.07 48
2197.17 45
2197.28 47
2197.39 53
2197.50 64
2197.60 78
2197.71 93
2197.82 107
2197.93 116
2198.03 119
2198.14 115
2198.25 105
2198.36 91
2198.46 73
2198.57 56
2198.68 40
2198.79 28
2198.89 19
2199.00 14
2199.11 11
2199.22 10
2199.32 9
2199.43 8
2199.54 6
2199.65 3
2199.75 0
2199.86 0
2199.97 0
2200.08 0
2200.18 0
2200.29 0
2200.40 0
2200.51 0
2200.61 7
2200.72 18
2200.83 30
2200.94 42
2201.04 54
2201.15 63
2201.26 68
2201.37 71
2201.48 71
2201.58 69
2201.69 68
2201.80 67
2201.91 69
2202.01 72
2202.12 75
2202.23 78
2202.34 79
2202.44 77
2202.55 74
2202.66 71
2202.77 68
2202.87 67
2202.98 66
2203.09 68
2203.20 72
2203.30 76
2203.41 80
2203.52 84
2203.63 87
2203.73 88
2203.84 87
2203.95 85
2204.06 82
2204.17 80
2204.27 80
2204.38 82
2204.49 86
2204.60 93
2204.70 103
2204.81 113
2204.92 124
2205.03 135
2205.13 144
2205.24 150
2205.35 152
2205.46 150
2205.56 144
2205.67 134
2205.78 122
2205.89 110
2206.00 98
2206.10 89
2206.21 81
2206.32 74
2206.43 67
2206.53 59
2206.64 51
2206.75 42
2206.86 34
2206.96 28
2207.07 27
2207.18 31
2207.29 41
2207.40 55
2207.50 73
2207.61 92
2207.72 111
2207.83 129
2207.93 143
2208.04 153
2208.15 158
2208.26 155
2208.36 146
2208.47 131
2208.58 112
2208.69 91
2208.80 73
2208.90 58
2209.01 49
2209.12 45
2209.23 45
2209.33 46
2209.44 49
2209.55 51
2209.66 53
2209.77 54
2209.87 56
2209.98 58
2210.09 59
2210.20 59
2210.30 56
2210.41 49
2210.52 40
2210.63 29
2210.74 17
2210.84 7
2210.95 1
2211.06 0
2211.17 0
2211.27 0
2211.38 2
2211.49 3
2211.60 2
2211.71 0
2211.81 0
2211.92 0
2212.03 0
2212.14 0
2212.25 1
2212.35 12
2212.46 27
2212.57 44
2212.68 64
2212.78 84
2212.89 101
2213.00 114
2213.11 121
2213.22 124
2213.32 124
2213.43 122
2213.54 122
2213.65 124
2213.75 128
2213.86 134
2213.97 140
2214.08 145
2214.19 146
2214.29 143
2214.40 137
2214.51 128
2214.62 115
2214.73 102
2214.83 87
2214.94 73
2215.05 60
2215.16 49
2215.27 41
2215.37 37
2215.48 35
2215.59 36
2215.70 39
2215.80 40
2215.91 41
2216.02 39
2216.13 34
2216.24 27
2216.34 19
2216.45 11
2216.56 6
2216.67 5
2216.78 9
2216.88 17
2216.99 29
2217.10 41
2217.21 53
2217.32 61
2217.42 66
2217.53 66
2217.64 63
2217.75 58
2217.86 51
2217.96 44
2218.07 38
2218.18 31
2218.29 25
2218.40 18
2218.50 11
2218.61 4
2218.72 0
2218.83 0
2218.94 0
2219.04 0
2219.15 0
2219.26 6
2219.37 13
2219.48 19
2219.58 25
2219.69 29
2219.80 31
2219.91 34
2220.02 38
2220.12 44
2220.23 51
2220.34 58
2220.45 62
2220.56 61
2220.66 54
2220.77 41
2220.88 24
2220.99 8
2221.10 0
2221.20 0
2221.31 5
2221.42 22
2221.53 44
2221.64 68
2221.74 90
2221.85 104
2221.96 111
2222.07 111
2222.18 106
2222.28 99
2222.39 90
2222.50 81
2222.61 72
2222.72 63
2222.83 51
2222.93 37
2223.04 20
2223.15 3
2223.26 0
2223.37 0
2223.47 0
2223.58 0
2223.69 0
2223.80 0
2223.91 0
2224.01 0
2224.12 14
2224.23 28
2224.34 41
2224.45 51
2224.55 60
2224.66 67
2224.77 74
2224.88 80
2224.99 87
2225.10 96
2225.20 106
2225.31 116
2225.42 127
2225.53 136
2225.64 145
2225.74 151
2225.85 156
2225.96 160
2226.07 165
2226.18 172
2226.29 180
2226.39 190
2226.50 201
2226.61 211
2226.72 221
2226.83 228
2226.93 230
2227.04 229
2227.15 223
2227.26 212
2227.37 199
2227.48 182
2227.58 165
2227.69 147
2227.80 132
2227.91 119
2228.02 107
2228.12 96
2228.23 87
2228.34 79
2228.45 72
2228.56 65
2228.67 59
2228.77 54
2228.88 50
2228.99 47
2229.10 45
2229.21 45
2229.32 48
2229.42 53
2229.53 62
2229.64 75
2229.75 90
2229.86 106
2229.96 124
2230.07 142
2230.18 159
2230.29 174
2230.40 189
2230.51 203
2230.61 214
2230.72 224
2230.83 232
2230.94 237
2231.05 241
2231.16 244
2231.26 246
2231.37 247
2231.48 249
2231.59 250
2231.70 250
2231.81 248
2231.91 243
2232.02 238
2232.13 231
2232.24 226
2232.35 222
2232.46 220
2232.56 220
2232.67 220
2232.78 221
2232.89 221
2233.00 219
2233.11 215
2233.21 212
2233.32 209
2233.43 206
2233.54 204
2233.65 201
2233.76 195
2233.86 186
2233.97 173
2234.08 156
2234.19 137
2234.30 118
2234.41 103
2234.51 91
2234.62 83
2234.73 78
2234.84 75
2234.95 71
2235.06 66
2235.16 59
2235.27 52
2235.38 46
2235.49 41
2235.60 41
2235.71 44
2235.81 51
2235.92 61
2236.03 74
2236.14 89
2236.25 103
2236.36 116
2236.47 128
2236.57 138
2236.68 148
2236.79 156
2236.90 164
2237.01 170
2237.12 174
2237.22 175
2237.33 174
2237.44 171
2237.55 169
2237.66 168
2237.77 168
2237.87 170
2237.98 172
2238.09 171
2238.20 167
2238.31 158
2238.42 144
2238.53 127
2238.63 112
2238.74 98
2238.85 89
2238.96 85
2239.07 84
2239.18 86
2239.28 89
2239.39 91
2239.50 90
2239.61 88
2239.72 83
2239.83 76
2239.94 69
2240.04 62
2240.15 55
2240.26 51
2240.37 48
2240.48 49
2240.59 51
2240.70 55
2240.80 59
2240.91 62
2241.02 64
2241.13 63
2241.24 60
2241.35 57
2241.46 52
2241.56 47
2241.67 42
2241.78 38
2241.89 35
2242.00 34
2242.11 34
2242.22 37
2242.32 42
2242.43 48
2242.54 54
2242.65 58
2242.76 59
2242.87 58
2242.98 55
2243.08 52
2243.19 48
2243.30 46
2243.41 48
2243.52 53
2243.63 60
2243.74 68
2243.84 74
2243.95 77
2244.06 76
2244.17 71
2244.28 62
2244.39 54
2244.50 48
2244.60 46
2244.71 50
2244.82 59
2244.93 74
2245.04 92
2245.15 111
2245.26 129
2245.36 144
2245.47 156
2245.58 164
2245.69 167
2245.80 165
2245.91 159
2246.02 152
2246.12 144
2246.23 136
2246.34 130
2246.45 127
2246.56 127
2246.67 128
2246.78 130
2246.89 132
2246.99 131
2247.10 127
2247.21 119
2247.32 108
2247.43 94
2247.54 77
2247.65 59
2247.76 41
2247.86 24
2247.97 9
2248.08 0
2248.19 0
2248.30 0
2248.41 0
2248.52 0
2248.62 0
2248.73 0
2248.84 0
2248.95 0
2249.06 13
2249.17 29
2249.28 46
2249.39 62
2249.49 77
2249.60 90
2249.71 102
2249.82 113
2249.93 123
2250.04 130
2250.15 134
2250.26 134
2250.36 130
2250.47 123
2250.58 115
2250.69 107
2250.80 102
2250.91 101
2251.02 102
2251.13 106
2251.23 108
2251.34 107
2251.45 104
2251.56 97
2251.67 89
2251.78 81
2251.89 79
2252.00 81
2252.10 90
2252.21 103
2252.32 119
2252.43 134
2252.54 146
2252.65 152
2252.76 151
2252.87 146
2252.98 138
2253.08 128
2253.19 120
2253.30 112
2253.41 107
2253.52 102
2253.63 98
2253.74 95
2253.85 93
2253.95 94
2254.06 100
2254.17 111
2254.28 125
2254.39 142
2254.50 158
2254.61 171
2254.72 181
2254.83 185
2254.93 186
2255.04 185
2255.15 184
2255.26 183
2255.37 184
2255.48 186
2255.59 188
2255.70 191
2255.81 192
2255.91 192
2256.02 190
2256.13 187
2256.24 183
2256.35 178
2256.46 173
2256.57 166
2256.68 158
2256.79 149
2256.89 139
2257.00 128
2257.11 118
2257.22 109
2257.33 102
2257.44 99
2257.55 100
2257.66 103
2257.77 110
2257.87 117
2257.98 123
2258.09 127
2258.20 127
2258.31 121
2258.42 111
2258.53 97
2258.64 80
2258.75 62
2258.86 45
2258.96 33
2259.07 28
2259.18 29
2259.29 39
2259.40 55
2259.51 76
2259.62 99
2259.73 120
2259.84 136
2259.95 143
2260.05 142
2260.16 132
2260.27 116
2260.38 96
2260.49 75
2260.60 58
2260.71 46
2260.82 39
2260.93 36
2261.04 34
2261.14 33
2261.25 30
2261.36 24
2261.47 17
2261.58 10
2261.69 6
2261.80 5
2261.91 11
2262.02 21
2262.13 35
2262.23 52
2262.34 70
2262.45 88
2262.56 105
2262.67 118
2262.78 129
2262.89 137
2263.00 142
2263.11 145
2263.22 145
2263.33 145
2263.43 144
2263.54 144
2263.65 145
2263.76 145
2263.87 145
2263.98 144
2264.09 140
2264.20 132
2264.31 120
2264.42 103
2264.52 84
2264.63 63
2264.74 44
2264.85 30
2264.96 22
2265.07 23
2265.18 34
2265.29 54
2265.40 81
2265.51 114
2265.62 148
2265.73 181
2265.83 210
2265.94 233
2266.05 248
2266.16 253
2266.27 248
2266.38 233
2266.49 212
2266.60 186
2266.71 160
2266.82 136
2266.93 118
2267.03 106
2267.14 100
2267.25 98
2267.36 99
2267.47 101
2267.58 105
2267.69 109
2267.80 116
2267.91 126
2268.02 140
2268.13 157
2268.24 176
2268.35 194
2268.45 209
2268.56 220
2268.67 225
2268.78 224
2268.89 220
2269.00 213
2269.11 207
2269.22 202
2269.33 198
2269.44 194
2269.55 191
2269.66 186
2269.76 180
2269.87 172
2269.98 163
2270.09 154
2270.20 146
2270.31 139
2270.42 133
2270.53 128
2270.64 126
2270.75 124
2270.86 123
2270.97 122
2271.08 120
2271.18 117
2271.29 112
2271.40 104
2271.51 94
2271.62 82
2271.73 71
2271.84 62
2271.95 57
2272.06 56
2272.17 62
2272.28 72
2272.39 87
2272.50 105
2272.61 125
2272.71 147
2272.82 168
2272.93 188
2273.04 205
2273.15 217
2273.26 225
2273.37 227
2273.48 223
2273.59 215
2273.70 204
2273.81 192
2273.92 180
2274.03 169
2274.14 159
2274.25 149
2274.35 139
2274.46 128
2274.57 115
2274.68 101
2274.79 86
2274.90 70
2275.01 53
2275.12 35
2275.23 16
2275.34 0
2275.45 0
2275.56 0
2275.67 0
2275.78 0
2275.89 0
2275.99 0
2276.10 0
2276.21 10
2276.32 25
2276.43 35
2276.54 40
2276.65 39
2276.76 34
2276.87 26
2276.98 18
2277.09 11
2277.20 9
2277.31 12
2277.42 21
2277.53 36
2277.64 54
2277.75 74
2277.85 93
2277.96 107
2278.07 114
2278.18 112
2278.29 103
2278.40 87
2278.51 67
2278.62 47
2278.73 30
2278.84 19
2278.95 15
2279.06 18
2279.17 30
2279.28 46
2279.39 67
2279.50 88
2279.61 109
2279.71 127
2279.82 141
2279.93 148
2280.04 150
2280.15 145
2280.26 134
2280.37 118
2280.48 98
2280.59 76
2280.70 53
2280.81 31
2280.92 12
2281.03 0
2281.14 0
2281.25 0
2281.36 0
2281.47 0
2281.58 0
2281.69 0
2281.80 0
2281.90 5
2282.01 13
2282.12 18
2282.23 23
2282.34 28
2282.45 33
2282.56 40
2282.67 48
2282.78 54
2282.89 59
2283.00 60
2283.11 57
2283.22 51
2283.33 42
2283.44 34
2283.55 27
2283.66 23
2283.77 22
2283.88 24
2283.99 27
2284.10 29
2284.21 31
2284.31 31
2284.42 31
2284.53 31
2284.64 32
2284.75 34
2284.86 37
2284.97 39
2285.08 40
2285.19 40
2285.30 38
2285.41 36
2285.52 35
2285.63 37
2285.74 44
2285.85 54
2285.96 67
2286.07 81
2286.18 93
2286.29 102
2286.40 108
2286.51 110
2286.62 110
2286.73 109
2286.84 110
2286.95 113
2287.05 118
2287.16 123
2287.27 127
2287.38 130
2287.49 131
2287.60 129
2287.71 126
2287.82 121
2287.93 116
2288.04 111
2288.15 105
2288.26 100
2288.37 93
2288.48 84
2288.59 74
2288.70 63
2288.81 51
2288.92 38
2289.03 24
2289.14 10
2289.25 0
2289.36 0
2289.47 0
2289.58 0
2289.69 0
2289.80 0
2289.91 0
2290.02 8
2290.13 25
2290.24 40
2290.35 51
2290.46 57
2290.56 59
2290.67 57
2290.78 55
2290.89 54
2291.00 54
2291.11 55
2291.22 56
2291.33 58
2291.44 60
2291.55 62
2291.66 67
2291.77 75
2291.88 86
2291.99 102
2292.10 119
2292.21 136
2292.32 151
2292.43 163
2292.54 170
2292.65 171
2292.76 168
2292.87 161
2292.98 151
2293.09 142
2293.20 135
2293.31 134
2293.42 140
2293.53 153
2293.64 172
2293.75 193
2293.86 213
2293.97 229
2294.08 236
2294.19 234
2294.30 221
2294.41 199
2294.52 169
2294.63 133
2294.74 97
2294.85 62
2294.96 32
2295.07 8
2295.18 0
2295.29 0
2295.40 0
2295.50 0
2295.61 0
2295.72 0
2295.83 0
2295.94 0
2296.05 7
2296.16 21
2296.27 39
2296.38 59
2296.49 80
2296.60 98
2296.71 110
2296.82 114
2296.93 108
2297.04 95
2297.15 75
2297.26 52
2297.37 28
2297.48 8
2297.59 0
2297.70 0
2297.81 0
2297.92 0
2298.03 0
2298.14 10
2298.25 18
2298.36 21
2298.47 19
2298.58 13
2298.69 5
2298.80 0
2298.91 0
2299.02 0
2299.13 0
2299.24 0
2299.35 0
2299.46 9
2299.57 20
2299.68 32
2299.79 44
2299.90 56
2300.01 67
2300.12 76
2300.23 83
2300.34 87
2300.45 89
2300.56 89
2300.67 89
2300.78 90
2300.89 92
2301.00 97
2301.11 104
2301.22 113
2301.33 122
2301.44 131
2301.55 137
2301.66 141
2301.77 143
2301.88 143
2301.99 143
2302.10 145
2302.21 149
2302.32 157
2302.43 166
2302.54 177
2302.65 185
2302.76 189
2302.87 188
2302.98 181
2303.09 168
2303.20 151
2303.31 133
2303.42 115
2303.53 101
2303.64 92
2303.75 89
2303.86 93
2303.97 100
2304.08 110
2304.19 119
2304.30 125
2304.41 126
2304.52 121
2304.63 113
2304.74 102
2304.85 92
2304.96 84
2305.07 76
2305.18 67
2305.29 58
2305.40 46
2305.51 33
2305.62 20
2305.73 9
2305.84 2
2305.95 1
2306.06 4
2306.17 11
2306.28 20
2306.39 28
2306.50 34
2306.61 38
2306.72 41
2306.83 44
2306.94 47
2307.05 53
2307.16 59
2307.27 66
2307.38 72
2307.49 75
2307.60 73
2307.71 66
2307.82 55
2307.93 42
2308.04 31
2308.15 24
2308.26 23
2308.37 30
2308.48 42
2308.59 55
2308.70 68
2308.82 75
2308.93 77
2309.04 74
2309.15 67
2309.26 59
2309.37 54
2309.48 51
2309.59 52
2309.70 55
2309.81 60
2309.92 64
2310.03 66
2310.14 66
2310.25 62
2310.36 56
2310.47 48
2310.58 39
2310.69 28
2310.80 16
2310.91 4
2311.02 0
2311.13 0
2311.24 0
2311.35 0
2311.46 0
2311.57 0
2311.68 0
2311.79 0
2311.90 11
2312.01 32
2312.12 53
2312.23 69
2312.34 80
2312.45 84
2312.56 82
2312.67 76
2312.78 70
2312.89 65
2313.00 63
2313.11 64
2313.22 64
2313.33 61
2313.44 53
2313.55 39
2313.66 22
2313.77 4
2313.89 0
2314.00 0
2314.11 0
2314.22 0
2314.33 4
2314.44 16
2314.55 25
2314.66 28
2314.77 26
2314.88 19
2314.99 9
2315.10 0
2315.21 0
2315.32 0
2315.43 0
2315.54 0
2315.65 0
2315.76 0
2315.87 0
2315.98 5
2316.09 12
2316.20 16
2316.31 18
2316.42 18
2316.53 19
2316.64 22
2316.75 27
2316.86 34
2316.97 43
2317.08 53
2317.19 61
2317.31 66
2317.42 69
2317.53 72
2317.64 75
2317.75 80
2317.86 89
2317.97 101
2318.08 114
2318.19 127
2318.30 136
2318.41 141
2318.52 142
2318.63 140
2318.74 138
2318.85 136
2318.96 136
2319.07 137
2319.18 138
2319.29 137
2319.40 134
2319.51 128
2319.62 120
2319.73 113
2319.84 106
2319.95 103
2320.07 102
2320.18 102
2320.29 101
2320.40 98
2320.51 91
2320.62 83
2320.73 73
2320.84 63
2320.95 56
2321.06 51
2321.17 50
2321.28 51
2321.39 52
2321.50 54
2321.61 55
2321.72 57
2321.83 59
2321.94 63
2322.05 68
2322.16 75
2322.27 84
2322.38 93
2322.50 102
2322.61 110
2322.72 118
2322.83 128
2322.94 137
2323.05 148
2323.16 159
2323.27 171
2323.38 181
2323.49 189
2323.60 193
2323.71 195
2323.82 195
2323.93 194
2324.04 195
2324.15 199
2324.26 205
2324.37 214
2324.48 225
2324.59 235
2324.71 244
2324.82 251
2324.93 256
2325.04 259
2325.15 259
2325.26 258
2325.37 254
2325.48 250
2325.59 245
2325.70 241
2325.81 238
2325.92 238
2326.03 240
2326.14 244
2326.25 246
2326.36 247
2326.47 245
2326.58 241
2326.70 233
2326.81 224
2326.92 213
2327.03 202
2327.14 190
2327.25 179
2327.36 169
2327.47 161
2327.58 157
2327.69 159
2327.80 167
2327.91 179
2328.02 195
2328.13 211
2328.24 225
2328.35 235
2328.47 242
2328.58 244
2328.69 243
2328.80 240
2328.91 234
2329.02 226
2329.13 216
2329.24 205
2329.35 194
2329.46 184
2329.57 176
2329.68 171
2329.79 169
2329.90 170
2330.01 173
2330.12 177
2330.24 183
2330.35 188
2330.46 192
2330.57 195
2330.68 196
2330.79 195
2330.90 191
2331.01 185
2331.12 179
2331.23 175
2331.34 173
2331.45 175
2331.56 179
2331.67 185
2331.79 192
2331.90 197
2332.01 199
2332.12 197
2332.23 190
2332.34 179
2332.45 163
2332.56 144
2332.67 123
2332.78 102
2332.89 85
2333.00 74
2333.11 70
2333.22 75
2333.34 86
2333.45 100
2333.56 113
2333.67 122
2333.78 124
2333.89 118
2334.00 108
2334.11 94
2334.22 81
2334.33 69
2334.44 62
2334.55 57
2334.66 54
2334.78 52
2334.89 47
2335.00 41
2335.11 32
2335.22 22
2335.33 14
2335.44 9
2335.55 10
2335.66 17
2335.77 27
2335.88 40
2335.99 50
2336.10 56
2336.22 56
2336.33 50
2336.44 42
2336.55 34
2336.66 30
2336.77 31
2336.88 37
2336.99 47
2337.10 57
2337.21 65
2337.32 67
2337.43 61
2337.55 48
2337.66 31
2337.77 11
2337.88 0
2337.99 0
2338.10 0
2338.21 0
2338.32 0
2338.43 0
2338.54 0
2338.65 14
2338.77 27
2338.88 38
2338.99 47
2339.10 54
2339.21 59
2339.32 64
2339.43 67
2339.54 69
2339.65 71
2339.76 73
2339.87 74
2339.98 73
2340.10 71
2340.21 67
2340.32 61
2340.43 52
2340.54 40
2340.65 27
2340.76 14
2340.87 1
2340.98 0
2341.09 0
2341.20 0
2341.32 0
2341.43 0
2341.54 0
2341.65 0
2341.76 0
2341.87 27
2341.98 62
2342.09 99
2342.20 134
2342.31 161
2342.43 181
2342.54 191
2342.65 194
2342.76 190
2342.87 185
2342.98 178
2343.09 172
2343.20 165
2343.31 157
2343.42 147
2343.53 134
2343.65 118
2343.76 101
2343.87 84
2343.98 69
2344.09 58
2344.20 51
2344.31 50
2344.42 55
2344.53 64
2344.64 76
2344.76 90
2344.87 104
2344.98 114
2345.09 122
2345.20 125
2345.31 124
2345.42 120
2345.53 113
2345.64 105
2345.76 96
2345.87 86
2345.98 76
2346.09 65
2346.20 55
2346.31 44
2346.42 35
2346.53 27
2346.64 22
2346.75 19
2346.87 17
2346.98 17
2347.09 16
2347.20 15
2347.31 12
2347.42 7
2347.53 2
2347.64 0
2347.75 0
2347.87 0
2347.98 0
2348.09 0
2348.20 0
2348.31 0
2348.42 0
2348.53 6
2348.64 16
2348.75 26
2348.87 36
2348.98 44
2349.09 51
2349.20 56
2349.31 60
2349.42 63
2349.53 64
2349.64 63
2349.75 61
2349.87 56
2349.98 51
2350.09 46
2350.20 42
2350.31 40
2350.42 40
2350.53 40
2350.64 38
2350.75 32
2350.87 22
2350.98 8
2351.09 0
2351.20 0
2351.31 0
2351.42 0
2351.53 0
2351.64 0
2351.76 0
2351.87 0
2351.98 13
2352.09 24
2352.20 32
2352.31 39
2352.42 46
2352.53 54
2352.64 64
2352.76 75
2352.87 85
2352.98 93
2353.09 97
2353.20 94
2353.31 86
2353.42 72
2353.53 56
2353.65 41
2353.76 27
2353.87 17
2353.98 12
2354.09 12
2354.20 13
2354.31 17
2354.42 22
2354.54 29
2354.65 39
2354.76 51
2354.87 65
2354.98 80
2355.09 93
2355.20 101
2355.31 104
2355.43 102
2355.54 96
2355.65 86
2355.76 76
2355.87 65
2355.98 56
2356.09 48
2356.20 40
2356.32 32
2356.43 25
2356.54 18
2356.65 11
2356.76 6
2356.87 2
2356.98 0
2357.09 1
2357.21 5
2357.32 10
2357.43 18
2357.54 28
2357.65 38
2357.76 48
2357.87 58
2357.99 66
2358.10 74
2358.21 81
2358.32 88
2358.43 95
2358.54 103
2358.65 113
2358.76 125
2358.88 139
2358.99 155
2359.10 171
2359.21 185
2359.32 197
2359.43 205
2359.54 210
2359.66 212
2359.77 212
2359.88 213
2359.99 215
2360.10 218
2360.21 223
2360.32 226
2360.44 228
2360.55 225
2360.66 216
2360.77 202
2360.88 183
2360.99 160
2361.10 134
2361.21 109
2361.33 84
2361.44 62
2361.55 44
2361.66 29
2361.77 20
2361.88 14
2361.99 13
2362.11 16
2362.22 20
2362.33 26
2362.44 32
2362.55 36
2362.66 37
2362.77 35
2362.89 30
2363.00 24
2363.11 19
2363.22 15
2363.33 13
2363.44 14
2363.55 18
2363.67 21
2363.78 23
2363.89 22
2364.00 18
2364.11 11
2364.22 3
2364.34 0
2364.45 0
2364.56 0
2364.67 0
2364.78 0
2364.89 0
2365.00 0
2365.12 0
2365.23 9
2365.34 23
2365.45 37
2365.56 50
2365.67 60
2365.78 66
2365.90 69
2366.01 68
2366.12 65
2366.23 61
2366.34 59
2366.45 60
2366.57 64
2366.68 70
2366.79 78
2366.90 86
2367.01 91
2367.12 93
2367.23 91
2367.35 84
2367.46 74
2367.57 61
2367.68 48
2367.79 35
2367.90 23
2368.02 16
2368.13 13
2368.24 16
2368.35 25
2368.46 38
2368.57 54
2368.68 72
2368.80 89
2368.91 105
2369.02 120
2369.13 133
2369.24 144
2369.35 155
2369.47 166
2369.58 175
2369.69 182
2369.80 187
2369.91 189
2370.02 188
2370.14 186
2370.25 184
2370.36 184
2370.47 187
2370.58 194
2370.69 205
2370.81 218
2370.92 232
2371.03 243
2371.14 249
2371.25 249
2371.36 243
2371.48 233
2371.59 220
2371.70 206
2371.81 193
2371.92 180
2372.03 167
2372.15 154
2372.26 138
2372.37 121
2372.48 104
2372.59 89
2372.70 77
2372.82 70
2372.93 67
2373.04 69
2373.15 72
2373.26 76
2373.37 77
2373.49 77
2373.60 75
2373.71 74
2373.82 75
2373.93 78
2374.04 85
2374.16 94
2374.27 101
2374.38 105
2374.49 103
2374.60 93
2374.71 76
2374.83 55
2374.94 31
2375.05 9
2375.16 0
2375.27 0
2375.38 0
2375.50 0
2375.61 0
2375.72 0
2375.83 14
2375.94 29
2376.05 46
2376.17 66
2376.28 88
2376.39 112
2376.50 136
2376.61 157
2376.73 174
2376.84 184
2376.95 189
2377.06 189
2377.17 187
2377.28 185
2377.40 183
2377.51 184
2377.62 187
2377.73 190
2377.84 194
2377.95 197
2378.07 201
2378.18 204
2378.29 205
2378.40 205
2378.51 201
2378.63 192
2378.74 178
2378.85 160
2378.96 138
2379.07 115
2379.18 93
2379.30 73
2379.41 55
2379.52 40
2379.63 27
2379.74 16
2379.86 6
2379.97 0
2380.08 0
2380.19 0
2380.30 0
2380.42 0
2380.53 0
2380.64 0
2380.75 0
2380.86 0
2380.97 12
2381.09 32
2381.20 55
2381.31 78
2381.42 98
2381.53 113
2381.65 123
2381.76 127
2381.87 128
2381.98 128
2382.09 127
2382.21 129
2382.32 131
2382.43 135
2382.54 138
2382.65 140
2382.76 138
2382.88 132
2382.99 124
2383.10 115
2383.21 107
2383.32 101
2383.44 98
2383.55 97
2383.66 97
2383.77 98
2383.88 96
2384.00 93
2384.11 87
2384.22 81
2384.33 76
2384.44 73
2384.56 72
2384.67 75
2384.78 81
2384.89 89
2385.00 99
2385.12 108
2385.23 116
2385.34 120
2385.45 120
2385.56 114
2385.68 102
2385.79 85
2385.90 64
2386.01 42
2386.12 21
2386.24 5
2386.35 0
2386.46 0
2386.57 0
2386.68 11
2386.80 27
2386.91 42
2387.02 55
2387.13 62
2387.24 62
2387.36 55
2387.47 43
2387.58 28
2387.69 14
2387.80 3
2387.92 0
2388.03 0
2388.14 1
2388.25 12
2388.36 26
2388.48 42
2388.59 57
2388.70 69
2388.81 77
2388.92 80
2389.04 79
2389.15 77
2389.26 75
2389.37 76
2389.48 79
2389.60 87
2389.71 98
2389.82 111
2389.93 124
2390.04 138
2390.16 149
2390.27 159
2390.38 165
2390.49 167
2390.60 166
2390.72 162
2390.83 156
2390.94 147
2391.05 137
2391.17 127
2391.28 117
2391.39 108
2391.50 100
2391.61 91
2391.73 81
2391.84 70
2391.95 56
2392.06 39
2392.17 19
2392.29 0
2392.40 0
2392.51 0
2392.62 0
2392.74 0
2392.85 0
2392.96 0
2393.07 0
2393.18 2
2393.30 29
2393.41 57
2393.52 84
2393.63 107
2393.74 123
2393.86 132
2393.97 134
2394.08 129
2394.19 122
2394.31 116
2394.42 113
2394.53 116
2394.64 124
2394.75 134
2394.87 145
2394.98 154
2395.09 158
2395.20 157
2395.32 152
2395.43 144
2395.54 136
2395.65 130
2395.76 124
2395.88 120
2395.99 117
2396.10 114
2396.21 110
2396.33 103
2396.44 95
2396.55 84
2396.66 74
2396.77 64
2396.89 57
2397.00 55
2397.11 58
2397.22 65
2397.34 75
2397.45 86
2397.56 97
2397.67 105
2397.78 113
2397.90 119
2398.01 126
2398.12 134
2398.23 146
2398.35 160
2398.46 174
2398.57 188
2398.68 199
2398.79 205
2398.91 204
2399.02 197
2399.13 183
2399.24 164
2399.36 144
2399.47 125
2399.58 110
2399.69 100
2399.81 96
2399.92 99
2400.03 108
2400.14 120
2400.25 134
2400.37 150
2400.48 165
2400.59 179
2400.70 190
2400.82 197
2400.93 199
2401.04 196
2401.15 186
2401.27 171
2401.38 152
2401.49 133
2401.60 116
2401.72 104
2401.83 96
2401.94 93
2402.05 93
2402.16 93
2402.28 93
2402.39 90
2402.50 86
2402.61 81
2402.73 77
2402.84 75
2402.95 77
2403.06 81
2403.18 88
2403.29 96
2403.40 105
2403.51 112
2403.63 119
2403.74 122
2403.85 124
2403.96 123
2404.08 121
2404.19 118
2404.30 115
2404.41 110
2404.52 104
2404.64 97
2404.75 90
2404.86 83
2404.97 78
2405.09 74
2405.20 73
2405.31 74
2405.42 77
2405.54 78
2405.65 78
2405.76 75
2405.87 71
2405.99 67
2406.10 63
2406.21 61
2406.32 62
2406.44 63
2406.55 63
2406.66 61
2406.77 54
2406.89 43
2407.00 28
2407.11 13
2407.22 0
2407.34 0
2407.45 0
2407.56 0
2407.67 0
2407.79 2
2407.90 7
2408.01 9
2408.12 8
2408.24 5
2408.35 2
2408.46 0
2408.57 0
2408.69 0
2408.80 0
2408.91 0
2409.02 1
2409.14 4
2409.25 10
2409.36 19
2409.47 31
2409.59 44
2409.70 55
2409.81 62
2409.92 63
2410.04 59
2410.15 51
2410.26 42
2410.37 34
2410.49 28
2410.60 26
2410.71 26
2410.82 29
2410.94 34
2411.05 41
2411.16 48
2411.27 57
2411.39 67
2411.50 78
2411.61 89
2411.73 98
2411.84 106
2411.95 111
2412.06 113
2412.18 110
2412.29 104
2412.40 94
2412.51 82
2412.63 71
2412.74 63
2412.85 61
2412.96 66
2413.08 77
2413.19 94
2413.30 116
2413.41 138
2413.53 159
2413.64 177
2413.75 192
2413.86 204
2413.98 212
2414.09 216
2414.20 217
2414.32 216
2414.43 214
2414.54 212
2414.65 213
2414.77 218
2414.88 228
2414.99 240
2415.10 254
2415.22 266
2415.33 272
2415.44 270
2415.55 258
2415.67 235
2415.78 204
2415.89 166
2416.01 127
2416.12 90
2416.23 58
2416.34 36
2416.46 23
2416.57 19
2416.68 22
2416.79 28
2416.91 34
2417.02 39
2417.13 40
2417.25 39
2417.36 35
2417.47 32
2417.58 29
2417.70 29
2417.81 32
2417.92 38
2418.03 47
2418.15 58
2418.26 69
2418.37 80
2418.49 89
2418.60 97
2418.71 101
2418.82 104
2418.94 104
2419.05 103
2419.16 102
2419.27 101
2419.39 100
2419.50 99
2419.61 96
2419.73 92
2419.84 86
2419.95 80
2420.06 72
2420.18 65
2420.29 59
2420.40 54
2420.52 51
2420.63 49
2420.74 49
2420.85 50
2420.97 53
2421.08 57
2421.19 63
2421.30 69
2421.42 74
2421.53 78
2421.64 79
2421.76 77
2421.87 72
2421.98 65
2422.09 57
2422.21 51
2422.32 48
2422.43 47
2422.55 48
2422.66 46
2422.77 41
2422.88 30
2423.00 13
2423.11 0
2423.22 0
2423.34 0
2423.45 0
2423.56 0
2423.67 0
2423.79 0
2423.90 0
2424.01 20
2424.13 41
2424.24 60
2424.35 77
2424.46 94
2424.58 111
2424.69 128
2424.80 144
2424.92 161
2425.03 176
2425.14 190
2425.25 201
2425.37 211
2425.48 219
2425.59 225
2425.71 231
2425.82 235
2425.93 238
2426.05 241
2426.16 244
2426.27 248
2426.38 253
2426.50 258
2426.61 263
2426.72 268
2426.84 271
2426.95 270
2427.06 266
2427.17 257
2427.29 243
2427.40 225
2427.51 202
2427.63 177
2427.74 151
2427.85 125
2427.97 101
2428.08 80
2428.19 63
2428.30 51
2428.42 44
2428.53 41
2428.64 40
2428.76 42
2428.87 44
2428.98 47
2429.10 50
2429.21 54
2429.32 59
2429.43 66
2429.55 74
2429.66 82
2429.77 90
2429.89 98
2430.00 103
2430.11 106
2430.23 107
2430.34 105
2430.45 101
2430.56 98
2430.68 95
2430.79 96
2430.90 101
2431.02 109
2431.13 121
2431.24 134
2431.36 145
2431.47 154
2431.58 158
2431.69 158
2431.81 154
2431.92 148
2432.03 142
2432.15 138
2432.26 137
2432.37 139
2432.49 143
2432.60 148
2432.71 154
2432.83 161
2432.94 167
2433.05 172
2433.16 177
2433.28 182
2433.39 184
2433.50 183
2433.62 177
2433.73 168
2433.84 154
2433.96 140
2434.07 128
2434.18 120
2434.30 119
2434.41 124
2434.52 135
2434.63 149
2434.75 163
2434.86 175
2434.97 184
2435.09 189
2435.20 192
2435.31 194
2435.43 195
2435.54 197
2435.65 198
2435.77 197
2435.88 193
2435.99 186
2436.11 175
2436.22 162
2436.33 146
2436.45 130
2436.56 114
2436.67 98
2436.78 83
2436.90 71
2437.01 61
2437.12 54
2437.24 48
2437.35 42
2437.46 37
2437.58 30
2437.69 22
2437.80 15
2437.92 9
2438.03 6
2438.14 7
2438.26 14
2438.37 25
2438.48 41
2438.60 57
2438.71 72
2438.82 84
2438.94 89
2439.05 88
2439.16 80
2439.28 65
2439.39 46
2439.50 26
2439.61 9
2439.73 0
2439.84 0
2439.95 0
2440.07 4
2440.18 19
2440.29 37
2440.41 54
2440.52 69
2440.63 80
2440.75 87
2440.86 91
2440.97 93
2441.09 94
2441.20 94
2441.31 95
2441.43 95
2441.54 94
2441.65 90
2441.77 83
2441.88 72
2441.99 58
2442.11 40
2442.22 22
2442.33 5
2442.45 0
2442.56 0
2442.67 0
2442.79 0
2442.90 4
2443.01 18
2443.13 33
2443.24 47
2443.35 58
2443.47 67
2443.58 73
2443.69 78
2443.81 82
2443.92 85
2444.03 86
2444.15 86
2444.26 84
2444.37 79
2444.49 72
2444.60 64
2444.71 57
2444.83 52
2444.94 52
2445.05 56
2445.17 65
2445.28 78
2445.39 94
2445.51 111
2445.62 125
2445.73 137
2445.85 143
2445.96 145
2446.07 143
2446.19 139
2446.30 136
2446.41 135
2446.53 137
2446.64 144
2446.75 155
2446.87 168
2446.98 180
2447.09 189
2447.21 192
2447.32 188
2447.43 175
2447.55 155
2447.66 132
2447.77 107
2447.89 85
2448.00 67
2448.12 57
2448.23 54
2448.34 57
2448.46 66
2448.57 79
2448.68 93
2448.80 106
2448.91 116
2449.02 123
2449.14 127
2449.25 127
2449.36 124
2449.48 120
2449.59 116
2449.70 114
2449.82 113
2449.93 113
2450.04 115
2450.16 118
2450.27 119
2450.38 118
2450.50 115
2450.61 109
2450.72 103
2450.84 97
2450.95 94
2451.07 95
2451.18 100
2451.29 109
2451.41 118
2451.52 126
2451.63 131
2451.75 130
2451.86 124
2451.97 112
2452.09 97
2452.20 80
2452.31 64
2452.43 49
2452.54 39
2452.65 35
2452.77 36
2452.88 42
2453.00 53
2453.11 66
2453.22 81
2453.34 95
2453.45 106
2453.56 114
2453.68 116
2453.79 113
2453.90 104
2454.02 90
2454.13 74
2454.24 58
2454.36 46
2454.47 41
2454.59 46
2454.70 61
2454.81 84
2454.93 112
2455.04 142
2455.15 170
2455.27 191
2455.38 205
2455.49 210
2455.61 209
2455.72 201
2455.83 188
2455.95 172
2456.06 152
2456.18 130
2456.29 107
2456.40 84
2456.52 63
2456.63 45
2456.74 31
2456.86 23
2456.97 18
2457.08 17
2457.20 16
2457.31 16
2457.43 13
2457.54 7
2457.65 0
2457.77 0
2457.88 0
2457.99 0
2458.11 0
2458.22 0
2458.33 0
2458.45 6
2458.56 22
2458.68 38
2458.79 50
2458.90 59
2459.02 64
2459.13 65
2459.24 65
2459.36 63
2459.47 60
2459.59 59
2459.70 60
2459.81 63
2459.93 70
2460.04 80
2460.15 93
2460.27 108
2460.38 125
2460.50 141
2460.61 155
2460.72 167
2460.84 178
2460.95 187
2461.06 194
2461.18 201
2461.29 207
2461.41 211
2461.52 212
2461.63 210
2461.75 202
2461.86 191
2461.97 177
2462.09 161
2462.20 146
2462.32 135
2462.43 128
2462.54 128
2462.66 133
2462.77 141
2462.88 152
2463.00 162
2463.11 170
2463.23 174
2463.34 176
2463.45 174
2463.57 169
2463.68 162
2463.79 154
2463.91 146
2464.02 138
2464.14 133
2464.25 131
2464.36 134
2464.48 141
2464.59 154
2464.70 169
2464.82 184
2464.93 197
2465.05 205
2465.16 207
2465.27 204
2465.39 196
2465.50 186
2465.62 177
2465.73 171
2465.84 169
2465.96 169
2466.07 172
2466.18 174
2466.30 173
2466.41 168
2466.53 157
2466.64 141
2466.75 122
2466.87 100
2466.98 81
2467.10 65
2467.21 55
2467.32 52
2467.44 56
2467.55 64
2467.66 76
2467.78 89
2467.89 102
2468.01 115
2468.12 128
2468.23 140
2468.35 151
2468.46 162
2468.58 172
2468.69 182
2468.80 189
2468.92 195
2469.03 200
2469.15 204
2469.26 207
2469.37 212
2469.49 217
2469.60 225
2469.72 233
2469.83 242
2469.94 249
2470.06 253
2470.17 255
2470.29 252
2470.40 245
2470.51 235
2470.63 221
2470.74 207
2470.85 191
2470.97 177
2471.08 166
2471.20 157
2471.31 152
2471.42 149
2471.54 148
2471.65 149
2471.77 151
2471.88 153
2471.99 154
2472.11 156
2472.22 157
2472.34 157
2472.45 157
2472.56 158
2472.68 162
2472.79 170
2472.91 182
2473.02 197
2473.13 215
2473.25 233
2473.36 247
2473.48 255
2473.59 257
2473.70 254
2473.82 247
2473.93 236
2474.05 224
2474.16 211
2474.27 197
2474.39 181
2474.50 165
2474.62 148
2474.73 132
2474.85 118
2474.96 108
2475.07 101
2475.19 98
2475.30 99
2475.42 101
2475.53 106
2475.64 111
2475.76 118
2475.87 125
2475.99 132
2476.10 139
2476.21 143
2476.33 144
2476.44 141
2476.56 136
2476.67 130
2476.78 123
2476.90 118
2477.01 116
2477.13 115
2477.24 118
2477.35 122
2477.47 128
2477.58 136
2477.70 146
2477.81 158
2477.93 171
2478.04 184
2478.15 195
2478.27 203
2478.38 206
2478.50 203
2478.61 195
2478.72 183
2478.84 170
2478.95 157
2479.07 145
2479.18 137
2479.30 131
2479.41 129
2479.52 130
2479.64 133
2479.75 138
2479.87 143
2479.98 147
2480.09 147
2480.21 143
2480.32 132
2480.44 116
2480.55 95
2480.67 70
2480.78 45
2480.89 21
2481.01 0
2481.12 0
2481.24 0
2481.35 0
2481.46 0
2481.58 0
2481.69 0
2481.81 0
2481.92 0
2482.04 16
2482.15 30
2482.26 42
2482.38 51
2482.49 57
2482.61 62
2482.72 68
2482.84 76
2482.95 88
2483.06 105
2483.18 127
2483.29 151
2483.41 178
2483.52 204
2483.63 229
2483.75 251
2483.86 269
2483.98 284
2484.09 296
2484.21 306
2484.32 314
2484.43 321
2484.55 327
2484.66 331
2484.78 333
2484.89 334
2485.01 333
2485.12 332
2485.23 332
2485.35 334
2485.46 336
2485.58 340
2485.69 344
2485.81 349
2485.92 352
2486.03 354
2486.15 353
2486.26 348
2486.38 339
2486.49 327
2486.61 310
2486.72 292
2486.84 275
2486.95 259
2487.06 248
2487.18 241
2487.29 240
2487.41 244
2487.52 252
2487.64 263
2487.75 273
2487.86 281
2487.98 286
2488.09 287
2488.21 284
2488.32 277
2488.44 267
2488.55 257
2488.66 248
2488.78 242
2488.89 239
2489.01 239
2489.12 241
2489.24 245
2489.35 250
2489.47 254
2489.58 256
2489.69 256
2489.81 253
2489.92 248
2490.04 241
2490.15 233
2490.27 224
2490.38 215
2490.50 206
2490.61 199
2490.72 194
2490.84 191
2490.95 191
2491.07 194
2491.18 199
2491.30 206
2491.41 213
2491.52 218
2491.64 223
2491.75 227
2491.87 230
2491.98 232
2492.10 234
2492.21 234
2492.33 230
2492.44 222
2492.55 209
2492.67 192
2492.78 174
2492.90 157
2493.01 143
2493.13 134
2493.24 129
2493.36 128
2493.47 129
2493.59 130
2493.70 130
2493.81 130
2493.93 130
2494.04 130
2494.16 132
2494.27 135
2494.39 141
2494.50 147
2494.62 154
2494.73 161
2494.84 167
2494.96 172
2495.07 175
2495.19 174
2495.30 170
2495.42 163
2495.53 153
2495.65 142
2495.76 131
2495.88 121
2495.99 116
2496.10 114
2496.22 115
2496.33 117
2496.45 120
2496.56 122
2496.68 124
2496.79 126
2496.91 129
2497.02 135
2497.14 145
2497.25 158
2497.36 171
2497.48 185
2497.59 194
2497.71 199
2497.82 198
2497.94 193
2498.05 183
2498.17 172
2498.28 160
2498.40 146
2498.51 131
2498.62 112
2498.74 90
2498.85 65
2498.97 39
2499.08 14
2499.20 0
2499.31 0
2499.43 0
2499.54 0
2499.66 0
2499.77 16
2499.89 35
2500.00 51
2500.12 63
2500.23 69
2500.34 68
2500.46 63
2500.57 56
2500.69 48
2500.80 42
2500.92 41
2501.03 44
2501.15 51
2501.26 62
2501.38 73
2501.49 84
2501.61 92
2501.72 96
2501.83 97
2501.95 97
2502.06 97
2502.18 99
2502.29 104
2502.41 111
2502.52 120
2502.64 128
2502.75 133
2502.87 133
2502.98 128
2503.10 118
2503.21 105
2503.33 92
2503.44 82
2503.56 74
2503.67 71
2503.78 70
2503.90 71
2504.01 72
2504.13 72
2504.24 70
2504.36 65
2504.47 59
2504.59 50
2504.70 41
2504.82 31
2504.93 22
2505.05 13
2505.16 6
2505.28 3
2505.39 5
2505.51 12
2505.62 24
2505.74 41
2505.85 60
2505.96 78
2506.08 93
2506.19 101
2506.31 102
2506.42 94
2506.54 78
2506.65 58
2506.77 34
2506.88 12
2507.00 0
2507.11 0
2507.23 0
2507.34 0
2507.46 0
2507.57 0
2507.69 0
2507.80 4
2507.92 12
2508.03 17
2508.15 20
2508.26 20
2508.38 21
2508.49 23
2508.61 27
2508.72 33
2508.83 40
2508.95 48
2509.06 55
2509.18 60
2509.29 63
2509.41 64
2509.52 65
2509.64 65
2509.75 66
2509.87 67
2509.98 67
2510.10 66
2510.21 62
2510.33 56
2510.44 49
2510.56 41
2510.67 35
2510.79 32
2510.90 33
2511.02 37
2511.13 44
2511.25 52
2511.36 61
2511.48 69
2511.59 76
2511.71 82
2511.82 86
2511.94 90
2512.05 93
2512.17 94
2512.28 95
2512.40 94
2512.51 94
2512.63 93
2512.74 92
2512.86 91
2512.97 91
2513.09 91
2513.20 91
2513.32 89
2513.43 86
2513.55 79
2513.66 70
2513.78 59
2513.89 49
2514.01 42
2514.12 41
2514.23 45
2514.35 56
2514.46 69
2514.58 83
2514.69 93
2514.81 98
2514.92 97
2515.04 90
2515.15 80
2515.27 68
2515.38 56
2515.50 44
2515.61 34
2515.73 25
2515.84 19
2515.96 14
2516.07 13
2516.19 15
2516.30 20
2516.42 27
2516.53 33
2516.65 37
2516.76 41
2516.88 44
2516.99 48
2517.11 57
2517.22 71
2517.34 90
2517.45 114
2517.57 138
2517.68 161
2517.80 180
2517.91 193
2518.03 200
2518.14 202
2518.26 200
2518.38 197
2518.49 192
2518.61 185
2518.72 178
2518.84 171
2518.95 163
2519.07 156
2519.18 150
2519.30 145
2519.41 142
2519.53 139
2519.64 137
2519.76 135
2519.87 132
2519.99 130
2520.10 127
2520.22 125
2520.33 122
2520.45 118
2520.56 111
2520.68 100
2520.79 86
2520.91 70
2521.02 53
2521.14 39
2521.25 28
2521.37 22
2521.48 21
2521.60 23
2521.71 27
2521.83 29
2521.94 29
2522.06 27
2522.17 26
2522.29 26
2522.40 29
2522.52 37
2522.63 48
2522.75 61
2522.86 75
2522.98 86
2523.09 92
2523.21 92
2523.32 85
2523.44 75
2523.56 61
2523.67 48
2523.79 36
2523.90 30
2524.02 28
2524.13 31
2524.25 38
2524.36 48
2524.48 57
2524.59 64
2524.71 68
2524.82 67
2524.94 60
2525.05 49
2525.17 35
2525.28 19
2525.40 3
2525.51 0
2525.63 0
2525.74 0
2525.86 0
2525.97 0
2526.09 0
2526.20 0
2526.32 0
2526.44 11
2526.55 24
2526.67 35
2526.78 42
2526.90 47
2527.01 51
2527.13 54
2527.24 60
2527.36 68
2527.47 79
2527.59 93
2527.70 108
2527.82 123
2527.93 135
2528.05 146
2528.16 153
2528.28 157
2528.39 158
2528.51 155
2528.63 148
2528.74 140
2528.86 129
2528.97 118
2529.09 107
2529.20 99
2529.32 95
2529.43 94
2529.55 96
2529.66 101
2529.78 109
2529.89 119
2530.01 128
2530.12 138
2530.24 145
2530.35 151
2530.47 154
2530.59 155
2530.70 153
2530.82 149
2530.93 143
2531.05 137
2531.16 130
2531.28 122
2531.39 112
2531.51 100
2531.62 87
2531.74 74
2531.85 59
2531.97 45
2532.08 33
2532.20 22
2532.32 14
2532.43 7
2532.55 2
2532.66 0
2532.78 0
2532.89 0
2533.01 2
2533.12 8
2533.24 16
2533.35 26
2533.47 35
2533.58 44
2533.70 50
2533.82 54
2533.93 55
2534.05 54
2534.16 53
2534.28 52
2534.39 53
2534.51 55
2534.62 60
2534.74 65
2534.85 72
2534.97 81
2535.09 92
2535.20 105
2535.32 120
2535.43 138
2535.55 156
2535.66 173
2535.78 186
2535.89 196
2536.01 201
2536.12 204
2536.24 203
2536.36 202
2536.47 201
2536.59 200
2536.70 198
2536.82 195
2536.93 189
2537.05 179
2537.16 166
2537.28 151
2537.39 133
2537.51 114
2537.63 97
2537.74 83
2537.86 74
2537.97 70
2538.09 70
2538.20 74
2538.32 81
2538.43 88
2538.55 95
2538.66 100
2538.78 103
2538.90 104
2539.01 103
2539.13 100
2539.24 94
2539.36 87
2539.47 80
2539.59 73
2539.70 69
2539.82 68
2539.94 73
2540.05 83
2540.17 98
2540.28 115
2540.40 131
2540.51 144
2540.63 153
2540.74 154
2540.86 148
2540.98 136
2541.09 118
2541.21 97
2541.32 75
2541.44 55
2541.55 38
2541.67 28
2541.78 24
2541.90 28
2542.02 38
2542.13 50
2542.25 62
2542.36 72
2542.48 77
2542.59 76
2542.71 70
2542.83 63
2542.94 57
2543.06 55
2543.17 59
2543.29 68
2543.40 81
2543.52 94
2543.63 105
2543.75 110
2543.87 109
2543.98 101
2544.10 91
2544.21 79
2544.33 70
2544.44 64
2544.56 62
2544.68 62
2544.79 63
2544.91 61
2545.02 58
2545.14 52
2545.25 45
2545.37 40
2545.48 39
2545.60 43
2545.72 50
2545.83 60
2545.95 70
2546.06 79
2546.18 86
2546.29 91
2546.41 95
2546.53 100
2546.64 107
2546.76 114
2546.87 120
2546.99 124
2547.10 124
2547.22 120
2547.34 112
2547.45 104
2547.57 96
2547.68 92
2547.80 91
2547.91 94
2548.03 98
2548.15 101
2548.26 100
2548.38 93
2548.49 80
2548.61 62
2548.72 40
2548.84 17
2548.96 0
2549.07 0
2549.19 0
2549.30 0
2549.42 0
2549.54 0
2549.65 0
2549.77 0
2549.88 3
2550.00 12
2550.11 22
2550.23 31
2550.35 42
2550.46 54
2550.58 67
2550.69 79
2550.81 91
2550.92 99
2551.04 104
2551.16 105
2551.27 103
2551.39 99
2551.50 95
2551.62 89
2551.73 84
2551.85 79
2551.97 74
2552.08 70
2552.20 65
2552.31 62
2552.43 61
2552.55 62
2552.66 65
2552.78 68
2552.89 71
2553.01 73
2553.12 73
2553.24 70
2553.36 66
2553.47 59
2553.59 50
2553.70 41
2553.82 31
2553.94 22
2554.05 13
2554.17 5
2554.28 0
2554.40 0
2554.52 0
2554.63 0
2554.75 2
2554.86 15
2554.98 32
2555.09 51
2555.21 70
2555.33 86
2555.44 98
2555.56 104
2555.67 106
2555.79 102
2555.91 96
2556.02 89
2556.14 82
2556.25 76
2556.37 74
2556.49 75
2556.60 82
2556.72 94
2556.83 109
2556.95 128
2557.07 145
2557.18 160
2557.30 169
2557.41 171
2557.53 169
2557.64 162
2557.76 154
2557.88 147
2557.99 141
2558.11 135
2558.22 131
2558.34 125
2558.46 116
2558.57 104
2558.69 89
2558.80 73
2558.92 56
2559.04 40
2559.15 26
2559.27 15
2559.38 7
2559.50 2
2559.62 0
2559.73 1
2559.85 4
2559.96 8
2560.08 13
2560.20 19
2560.31 25
2560.43 32
2560.54 38
2560.66 43
2560.78 47
2560.89 50
2561.01 50
2561.12 48
2561.24 44
2561.36 37
2561.47 29
2561.59 21
2561.70 12
2561.82 3
2561.94 0
2562.05 0
2562.17 0
2562.28 0
2562.40 0
2562.52 0
2562.63 0
2562.75 0
2562.87 0
2562.98 13
2563.10 32
2563.21 53
2563.33 75
2563.45 95
2563.56 110
2563.68 119
2563.79 121
2563.91 118
2564.03 111
2564.14 102
2564.26 93
2564.37 84
2564.49 73
2564.61 59
2564.72 41
2564.84 22
2564.95 1
2565.07 0
2565.19 0
2565.30 0
2565.42 0
2565.54 0
2565.65 17
2565.77 41
2565.88 64
2566.00 87
2566.12 107
2566.23 125
2566.35 140
2566.46 153
2566.58 162
2566.70 167
2566.81 168
2566.93 166
2567.05 163
2567.16 160
2567.28 158
2567.39 156
2567.51 154
2567.63 149
2567.74 140
2567.86 129
2567.97 114
2568.09 98
2568.21 83
2568.32 72
2568.44 66
2568.56 64
2568.67 67
2568.79 73
2568.90 82
2569.02 91
2569.14 99
2569.25 104
2569.37 104
2569.48 98
2569.60 83
2569.72 62
2569.83 35
2569.95 6
2570.07 0
2570.18 0
2570.30 0
2570.41 0
2570.53 0
2570.65 0
2570.76 0
2570.88 0
2571.00 23
2571.11 55
2571.23 86
2571.34 116
2571.46 143
2571.58 165
2571.69 180
2571.81 190
2571.93 193
2572.04 191
2572.16 186
2572.27 180
2572.39 173
2572.51 167
2572.62 163
2572.74 160
2572.86 158
2572.97 155
2573.09 151
2573.21 144
2573.32 134
2573.44 121
2573.55 106
2573.67 89
2573.79 74
2573.90 60
2574.02 50
2574.14 43
2574.25 41
2574.37 44
2574.48 53
2574.60 65
2574.72 78
2574.83 92
2574.95 102
2575.07 108
2575.18 107
2575.30 100
2575.42 89
2575.53 75
2575.65 64
2575.76 56
2575.88 53
2576.00 57
2576.11 68
2576.23 83
2576.35 101
2576.46 120
2576.58 138
2576.70 153
2576.81 165
2576.93 172
2577.04 174
2577.16 171
2577.28 165
2577.39 155
2577.51 142
2577.63 129
2577.74 116
2577.86 105
2577.98 96
2578.09 89
2578.21 85
2578.32 84
2578.44 84
2578.56 86
2578.67 89
2578.79 94
2578.91 100
2579.02 109
2579.14 119
2579.26 131
2579.37 141
2579.49 148
2579.61 150
2579.72 146
2579.84 135
2579.95 120
2580.07 104
2580.19 90
2580.30 81
2580.42 81
2580.54 88
2580.65 103
2580.77 121
2580.89 141
2581.00 159
2581.12 172
2581.24 181
2581.35 184
2581.47 184
2581.59 182
2581.70 178
2581.82 175
2581.93 173
2582.05 173
2582.17 175
2582.28 179
2582.40 185
2582.52 192
2582.63 201
2582.75 209
2582.87 216
2582.98 221
2583.10 223
2583.22 220
2583.33 213
2583.45 201
2583.57 187
2583.68 173
2583.80 160
2583.92 152
2584.03 149
2584.15 153
2584.27 161
2584.38 172
2584.50 182
2584.62 188
2584.73 188
2584.85 183
2584.96 172
2585.08 159
2585.20 147
2585.31 137
2585.43 130
2585.55 126
2585.66 123
2585.78 119
2585.90 112
2586.01 103
2586.13 90
2586.25 76
2586.36 64
2586.48 54
2586.60 49
2586.71 50
2586.83 55
2586.95 65
2587.06 76
2587.18 88
2587.30 99
2587.41 108
2587.53 114
2587.65 119
2587.76 123
2587.88 124
2588.00 125
2588.11 124
2588.23 121
2588.35 117
2588.46 111
2588.58 105
2588.70 101
2588.81 100
2588.93 102
2589.05 106
2589.16 113
2589.28 120
2589.40 126
2589.51 129
2589.63 129
2589.75 123
2589.86 113
2589.98 97
2590.10 77
2590.21 54
2590.33 30
2590.45 7
2590.56 0
2590.68 0
2590.80 0
2590.91 0
2591.03 0
2591.15 0
2591.26 0
2591.38 3
2591.50 15
2591.61 24
2591.73 29
2591.85 31
2591.96 31
2592.08 30
2592.20 28
2592.31 27
2592.43 29
2592.55 33
2592.66 38
2592.78 43
2592.90 47
2593.01 51
2593.13 53
2593.25 55
2593.36 57
2593.48 61
2593.60 66
2593.71 72
2593.83 77
2593.95 80
2594.06 81
2594.18 78
2594.30 74
2594.41 68
2594.53 62
2594.65 57
2594.77 54
2594.88 51
2595.00 50
2595.12 50
2595.23 50
2595.35 51
2595.47 52
2595.58 52
2595.70 52
2595.82 50
2595.93 47
2596.05 42
2596.17 38
2596.28 34
2596.40 33
2596.52 36
2596.63 41
2596.75 51
2596.87 63
2596.98 78
2597.10 93
2597.22 109
2597.34 123
2597.45 133
2597.57 137
2597.69 136
2597.80 128
2597.92 116
2598.04 102
2598.15 88
2598.27 78
2598.39 72
2598.50 71
2598.62 73
2598.74 77
2598.85 81
2598.97 85
2599.09 87
2599.21 89
2599.32 90
2599.44 91
2599.56 89
2599.67 85
2599.79 78
2599.91 68
2600.02 56
2600.14 45
2600.26 36
2600.37 30
2600.49 29
2600.61 31
2600.72 35
2600.84 39
2600.96 42
2601.08 44
2601.19 44
2601.31 44
2601.43 45
2601.54 46
2601.66 48
2601.78 51
2601.89 54
2602.01 59
2602.13 64
2602.24 69
2602.36 73
2602.48 76
2602.60 76
2602.71 72
2602.83 63
2602.95 51
2603.06 38
2603.18 24
2603.30 12
2603.41 3
2603.53 0
2603.65 0
2603.77 0
2603.88 0
2604.00 0
2604.12 0
2604.23 0
2604.35 0
2604.47 0
2604.58 0
2604.70 7
2604.82 16
2604.94 24
2605.05 29
2605.17 30
2605.29 27
2605.40 21
2605.52 16
2605.64 13
2605.75 15
2605.87 23
2605.99 35
2606.11 50
2606.22 66
2606.34 79
2606.46 89
2606.57 94
2606.69 96
2606.81 95
2606.93 92
2607.04 90
2607.16 89
2607.28 89
2607.39 90
2607.51 92
2607.63 96
2607.74 101
2607.86 108
2607.98 117
2608.10 127
2608.21 137
2608.33 145
2608.45 150
2608.56 150
2608.68 144
2608.80 135
2608.92 123
2609.03 111
2609.15 102
2609.27 98
2609.38 98
2609.50 102
2609.62 109
2609.74 117
2609.85 123
2609.97 128
2610.09 130
2610.20 130
2610.32 130
2610.44 130
2610.56 130
2610.67 131
2610.79 134
2610.91 136
2611.02 138
2611.14 140
2611.26 143
2611.38 149
2611.49 159
2611.61 171
2611.73 187
2611.84 203
2611.96 219
2612.08 230
2612.20 237
2612.31 237
2612.43 232
2612.55 222
2612.66 210
2612.78 198
2612.90 186
2613.02 177
2613.13 171
2613.25 168
2613.37 168
2613.48 169
2613.60 170
2613.72 171
2613.84 171
2613.95 169
2614.07 166
2614.19 163
2614.31 160
2614.42 158
2614.54 155
2614.66 152
2614.77 147
2614.89 140
2615.01 132
2615.13 123
2615.24 114
2615.36 107
2615.48 103
2615.59 100
2615.71 98
2615.83 95
2615.95 89
2616.06 79
2616.18 64
2616.30 46
2616.42 25
2616.53 4
2616.65 0
2616.77 0
2616.88 0
2617.00 0
2617.12 0
2617.24 0
2617.35 0
2617.47 0
2617.59 6
2617.71 15
2617.82 26
2617.94 39
2618.06 55
2618.17 71
2618.29 85
2618.41 95
2618.53 100
2618.64 99
2618.76 92
2618.88 83
2619.00 73
2619.11 65
2619.23 60
2619.35 59
2619.47 60
2619.58 63
2619.70 68
2619.82 73
2619.93 77
2620.05 80
2620.17 83
2620.29 84
2620.40 84
2620.52 84
2620.64 83
2620.76 82
2620.87 82
2620.99 82
2621.11 83
2621.23 83
2621.34 83
2621.46 82
2621.58 78
2621.70 74
2621.81 70
2621.93 65
2622.05 59
2622.16 55
2622.28 52
2622.40 50
2622.52 50
2622.63 51
2622.75 53
2622.87 58
2622.99 64
2623.10 70
2623.22 78
2623.34 86
2623.46 94
2623.57 101
2623.69 106
2623.81 111
2623.93 115
2624.04 119
2624.16 124
2624.28 131
2624.40 139
2624.51 149
2624.63 158
2624.75 164
2624.87 166
2624.98 162
2625.10 151
2625.22 133
2625.34 113
2625.45 91
2625.57 73
2625.69 61
2625.81 55
2625.92 56
2626.04 63
2626.16 72
2626.28 82
2626.39 92
2626.51 100
2626.63 108
2626.75 117
2626.86 126
2626.98 136
2627.10 146
2627.22 155
2627.33 163
2627.45 170
2627.57 176
2627.69 183
2627.80 189
2627.92 196
2628.04 203
2628.16 208
2628.27 210
2628.39 207
2628.51 200
2628.63 188
2628.74 171
2628.86 151
2628.98 131
2629.10 112
2629.21 96
2629.33 83
2629.45 75
2629.57 71
2629.68 68
2629.80 65
2629.92 62
2630.04 57
2630.15 51
2630.27 46
2630.39 43
2630.51 45
2630.62 53
2630.74 65
2630.86 81
2630.98 98
2631.09 113
2631.21 126
2631.33 135
2631.45 140
2631.57 144
2631.68 146
2631.80 147
2631.92 147
2632.04 145
2632.15 141
2632.27 136
2632.39 132
2632.51 130
2632.62 131
2632.74 136
2632.86 144
2632.98 152
2633.09 157
2633.21 158
2633.33 153
2633.45 144
2633.57 132
2633.68 120
2633.80 109
2633.92 102
2634.04 97
2634.15 95
2634.27 94
2634.39 92
2634.51 90
2634.62 87
2634.74 84
2634.86 82
2634.98 82
2635.09 83
2635.21 86
2635.33 89
2635.45 90
2635.57 89
2635.68 87
2635.80 84
2635.92 81
2636.04 81
2636.15 83
2636.27 88
2636.39 95
2636.51 101
2636.62 105
2636.74 108
2636.86 108
2636.98 106
2637.10 102
2637.21 98
2637.33 93
2637.45 87
2637.57 80
2637.68 73
2637.80 66
2637.92 60
2638.04 54
2638.16 51
2638.27 50
2638.39 52
2638.51 56
2638.63 62
2638.74 69
2638.86 74
2638.98 77
2639.10 77
2639.22 72
2639.33 64
2639.45 51
2639.57 36
2639.69 19
2639.80 2
2639.92 0
2640.04 0
2640.16 0
2640.28 0
2640.39 0
2640.51 0
2640.63 0
2640.75 0
2640.86 13
2640.98 28
2641.10 41
2641.22 51
2641.34 57
2641.45 59
2641.57 56
2641.69 51
2641.81 45
2641.93 40
2642.04 39
2642.16 42
2642.28 50
2642.40 64
2642.51 80
2642.63 98
2642.75 115
2642.87 129
2642.99 140
2643.10 147
2643.22 153
2643.34 158
2643.46 164
2643.58 172
2643.69 181
2643.81 190
2643.93 198
2644.05 204
2644.16 208
2644.28 209
2644.40 206
2644.52 203
2644.64 198
2644.75 192
2644.87 186
2644.99 180
2645.11 176
2645.23 174
2645.34 174
2645.46 176
2645.58 179
2645.70 182
2645.82 183
2645.93 180
2646.05 172
2646.17 160
2646.29 145
2646.41 131
2646.52 118
2646.64 110
2646.76 106
2646.88 106
2646.99 107
2647.11 108
2647.23 107
2647.35 103
2647.47 96
2647.58 89
2647.70 81
2647.82 74
2647.94 69
2648.06 66
2648.17 64
2648.29 65
2648.41 67
2648.53 71
2648.65 79
2648.76 88
2648.88 100
2649.00 113
2649.12 125
2649.24 135
2649.35 142
2649.47 146
2649.59 149
2649.71 154
2649.83 160
2649.94 172
2650.06 187
2650.18 207
2650.30 229
2650.42 252
2650.53 272
2650.65 289
2650.77 302
2650.89 309
2651.01 311
2651.12 308
2651.24 299
2651.36 288
2651.48 274
2651.60 262
2651.72 253
2651.83 250
2651.95 255
2652.07 266
2652.19 280
2652.31 294
2652.42 304
2652.54 307
2652.66 301
2652.78 285
2652.90 260
2653.01 230
2653.13 198
2653.25 166
2653.37 138
2653.49 116
2653.60 100
2653.72 92
2653.84 89
2653.96 92
2654.08 98
2654.19 106
2654.31 115
2654.43 124
2654.55 134
2654.67 144
2654.79 154
2654.90 164
2655.02 173
2655.14 181
2655.26 186
2655.38 190
2655.49 192
2655.61 194
2655.73 197
2655.85 200
2655.97 204
2656.09 208
2656.20 210
2656.32 211
2656.44 209
2656.56 205
2656.68 199
2656.79 193
2656.91 187
2657.03 182
2657.15 178
2657.27 176
2657.38 175
2657.50 174
2657.62 173
2657.74 172
2657.86 170
2657.98 166
2658.09 161
2658.21 155
2658.33 150
2658.45 148
2658.57 149
2658.69 157
2658.80 170
2658.92 187
2659.04 206
2659.16 225
2659.28 238
2659.39 245
2659.51 243
2659.63 235
2659.75 222
2659.87 207
2659.99 194
2660.10 184
2660.22 177
2660.34 173
2660.46 171
2660.58 168
2660.70 162
2660.81 153
2660.93 142
2661.05 130
2661.17 118
2661.29 107
2661.40 98
2661.52 94
2661.64 95
2661.76 100
2661.88 108
2662.00 118
2662.11 127
2662.23 132
2662.35 132
2662.47 128
2662.59 121
2662.71 113
2662.82 110
2662.94 112
2663.06 120
2663.18 135
2663.30 152
2663.42 169
2663.53 183
2663.65 192
2663.77 195
2663.89 191
2664.01 182
2664.13 169
2664.24 155
2664.36 139
2664.48 124
2664.60 110
2664.72 97
2664.84 86
2664.95 79
2665.07 76
2665.19 77
2665.31 84
2665.43 94
2665.55 108
2665.66 122
2665.78 132
2665.90 138
2666.02 137
2666.14 130
2666.26 118
2666.37 103
2666.49 90
2666.61 81
2666.73 78
2666.85 79
2666.97 84
2667.09 89
2667.20 92
2667.32 93
2667.44 90
2667.56 87
2667.68 86
2667.80 90
2667.91 99
2668.03 113
2668.15 131
2668.27 150
2668.39 166
2668.51 180
2668.62 191
2668.74 199
2668.86 206
2668.98 213
2669.10 221
2669.22 231
2669.34 241
2669.45 249
2669.57 253
2669.69 253
2669.81 249
2669.93 242
2670.05 232
2670.16 221
2670.28 211
2670.40 204
2670.52 201
2670.64 201
2670.76 204
2670.88 209
2670.99 213
2671.11 215
2671.23 212
2671.35 205
2671.47 194
2671.59 181
2671.70 168
2671.82 159
2671.94 156
2672.06 160
2672.18 171
2672.30 187
2672.42 203
2672.53 217
2672.65 226
2672.77 227
2672.89 219
2673.01 205
2673.13 186
2673.25 166
2673.36 146
2673.48 127
2673.60 111
2673.72 96
2673.84 83
2673.96 73
2674.08 65
2674.19 60
2674.31 60
2674.43 62
2674.55 67
2674.67 72
2674.79 76
2674.91 79
2675.02 79
2675.14 77
2675.26 72
2675.38 66
2675.50 58
2675.62 50
2675.74 40
2675.85 30
2675.97 19
2676.09 8
2676.21 0
2676.33 0
2676.45 0
2676.57 0
2676.68 0
2676.80 0
2676.92 0
2677.04 0
2677.16 3
2677.28 25
2677.40 50
2677.51 76
2677.63 102
2677.75 127
2677.87 150
2677.99 170
2678.11 187
2678.23 199
2678.35 207
2678.46 210
2678.58 209
2678.70 203
2678.82 194
2678.94 185
2679.06 176
2679.18 168
2679.29 163
2679.41 160
2679.53 158
2679.65 158
2679.77 158
2679.89 158
2680.01 158
2680.13 157
2680.24 155
2680.36 151
2680.48 144
2680.60 135
2680.72 123
2680.84 109
2680.96 94
2681.07 78
2681.19 63
2681.31 51
2681.43 41
2681.55 34
2681.67 31
2681.79 31
2681.91 35
2682.02 44
2682.14 56
2682.26 72
2682.38 92
2682.50 112
2682.62 130
2682.74 145
2682.86 154
2682.97 155
2683.09 151
2683.21 141
2683.33 129
2683.45 116
2683.57 106
2683.69 98
2683.81 93
2683.92 92
2684.04 93
2684.16 95
2684.28 97
2684.40 99
2684.52 99
2684.64 98
2684.76 95
2684.87 91
2684.99 85
2685.11 81
2685.23 77
2685.35 76
2685.47 78
2685.59 84
2685.71 93
2685.83 104
2685.94 115
2686.06 125
2686.18 131
2686.30 134
2686.42 131
2686.54 123
2686.66 110
2686.78 95
2686.89 79
2687.01 65
2687.13 53
2687.25 46
2687.37 46
2687.49 51
2687.61 60
2687.73 72
2687.85 84
2687.96 94
2688.08 99
2688.20 100
2688.32 98
2688.44 93
2688.56 89
2688.68 86
2688.80 86
2688.92 89
2689.03 94
2689.15 100
2689.27 106
2689.39 110
2689.51 113
2689.63 114
2689.75 115
2689.87 116
2689.99 118
2690.10 121
2690.22 125
2690.34 128
2690.46 131
2690.58 130
2690.70 125
2690.82 116
2690.94 104
2691.06 89
2691.17 75
2691.29 62
2691.41 54
2691.53 49
2691.65 47
2691.77 47
2691.89 46
2692.01 42
2692.13 36
2692.25 26
2692.36 14
2692.48 0
2692.60 0
2692.72 0
2692.84 0
2692.96 0
2693.08 0
2693.20 0
2693.32 0
2693.43 0
2693.55 9
2693.67 18
2693.79 28
2693.91 36
2694.03 43
2694.15 49
2694.27 54
2694.39 60
2694.51 68
2694.62 77
2694.74 88
2694.86 98
2694.98 109
2695.10 117
2695.22 122
2695.34 125
2695.46 127
2695.58 129
2695.70 134
2695.82 141
2695.93 152
2696.05 167
2696.17 182
2696.29 197
2696.41 209
2696.53 215
2696.65 215
2696.77 209
2696.89 198
2697.01 184
2697.12 169
2697.24 157
2697.36 147
2697.48 140
2697.60 136
2697.72 134
2697.84 131
2697.96 127
2698.08 121
2698.20 112
2698.32 102
2698.43 90
2698.55 78
2698.67 65
2698.79 53
2698.91 41
2699.03 30
2699.15 18
2699.27 6
2699.39 0
2699.51 0
2699.63 0
2699.74 0
2699.86 0
2699.98 0
2700.10 0
2700.22 0
2700.34 14
2700.46 26
2700.58 33
2700.70 34
2700.82 30
2700.94 26
2701.06 24
2701.17 27
2701.29 37
2701.41 52
2701.53 68
2701.65 83
2701.77 93
2701.89 98
2702.01 97
2702.13 92
2702.25 86
2702.37 80
2702.49 75
2702.60 70
2702.72 65
2702.84 59
2702.96 52
2703.08 46
2703.20 43
2703.32 42
2703.44 46
2703.56 51
2703.68 58
2703.80 62
2703.92 62
2704.03 56
2704.15 47
2704.27 35
2704.39 24
2704.51 16
2704.63 14
2704.75 17
2704.87 26
2704.99 36
2705.11 46
2705.23 52
2705.35 52
2705.47 46
2705.59 37
2705.70 26
2705.82 16
2705.94 10
2706.06 11
2706.18 17
2706.30 29
2706.42 43
2706.54 57
2706.66 69
2706.78 78
2706.90 83
2707.02 84
2707.14 83
2707.25 81
2707.37 78
2707.49 76
2707.61 74
2707.73 72
2707.85 70
2707.97 67
2708.09 62
2708.21 55
2708.33 47
2708.45 40
2708.57 34
2708.69 31
2708.81 33
2708.93 39
2709.04 51
2709.16 67
2709.28 85
2709.40 102
2709.52 117
2709.64 128
2709.76 135
2709.88 139
2710.00 142
2710.12 145
2710.24 149
2710.36 155
2710.48 162
2710.60 170
2710.72 178
2710.83 184
2710.95 189
2711.07 193
2711.19 198
2711.31 205
2711.43 214
2711.55 226
2711.67 242
2711.79 260
2711.91 280
2712.03 301
2712.15 320
2712.27 336
2712.39 349
2712.51 358
2712.63 364
2712.74 366
2712.86 366
2712.98 364
2713.10 361
2713.22 357
2713.34 351
2713.46 344
2713.58 337
2713.70 331
2713.82 325
2713.94 322
2714.06 323
2714.18 327
2714.30 334
2714.42 343
2714.54 353
2714.66 361
2714.78 365
2714.89 366
2715.01 364
2715.13 358
2715.25 351
2715.37 345
2715.49 340
2715.61 339
2715.73 341
2715.85 345
2715.97 352
2716.09 361
2716.21 371
2716.33 382
2716.45 392
2716.57 402
2716.69 412
2716.81 421
2716.93 428
2717.05 432
2717.16 431
2717.28 425
2717.40 414
2717.52 398
2717.64 378
2717.76 357
2717.88 337
2718.00 318
2718.12 302
2718.24 289
2718.36 278
2718.48 267
2718.60 257
2718.72 246
2718.84 235
2718.96 223
2719.08 211
2719.20 199
2719.32 190
2719.44 184
2719.56 181
2719.68 181
2719.79 185
2719.91 190
2720.03 197
2720.15 205
2720.27 214
2720.39 222
2720.51 229
2720.63 233
2720.75 233
2720.87 228
2720.99 218
2721.11 204
2721.23 187
2721.35 169
2721.47 153
2721.59 142
2721.71 136
2721.83 135
2721.95 141
2722.07 151
2722.19 164
2722.31 178
2722.43 191
2722.55 203
2722.67 211
2722.78 215
2722.90 214
2723.02 208
2723.14 199
2723.26 188
2723.38 175
2723.50 163
2723.62 153
2723.74 147
2723.86 146
2723.98 150
2724.10 161
2724.22 177
2724.34 197
2724.46 220
2724.58 243
2724.70 265
2724.82 284
2724.94 298
2725.06 306
2725.18 309
2725.30 306
2725.42 297
2725.54 283
2725.66 263
2725.78 240
2725.90 214
2726.02 188
2726.14 165
2726.26 146
2726.37 131
2726.49 121
2726.61 115
2726.73 110
2726.85 106
2726.97 100
2727.09 92
2727.21 81
2727.33 68
2727.45 56
2727.57 46
2727.69 40
2727.81 40
2727.93 46
2728.05 58
2728.17 74
2728.29 91
2728.41 108
2728.53 121
2728.65 130
2728.77 134
2728.89 133
2729.01 131
2729.13 127
2729.25 125
2729.37 125
2729.49 126
2729.61 129
2729.73 132
2729.85 133
2729.97 131
2730.09 124
2730.21 113
2730.33 97
2730.45 78
2730.57 57
2730.69 35
2730.81 15
2730.93 0
2731.05 0
2731.17 0
2731.29 0
2731.41 0
2731.52 0
2731.64 8
2731.76 13
2731.88 15
2732.00 13
2732.12 8
2732.24 2
2732.36 0
2732.48 0
2732.60 0
2732.72 6
2732.84 16
2732.96 27
2733.08 40
2733.20 54
2733.32 67
2733.44 81
2733.56 95
2733.68 110
2733.80 124
2733.92 138
2734.04 149
2734.16 159
2734.28 165
2734.40 169
2734.52 171
2734.64 172
2734.76 170
2734.88 166
2735.00 160
2735.12 150
2735.24 136
2735.36 120
2735.48 103
2735.60 87
2735.72 73
2735.84 64
2735.96 60
2736.08 60
2736.20 66
2736.32 74
2736.44 85
2736.56 95
2736.68 105
2736.80 113
2736.92 118
2737.04 121
2737.16 123
2737.28 123
2737.40 123
2737.52 122
2737.64 123
2737.76 124
2737.88 127
2738.00 132
2738.12 138
2738.24 147
2738.36 158
2738.48 168
2738.60 178
2738.72 186
2738.84 191
2738.96 191
2739.08 189
2739.20 184
2739.32 179
2739.44 174
2739.56 172
2739.68 172
2739.80 175
2739.92 180
2740.04 186
2740.16 194
2740.28 201
2740.40 209
2740.52 215
2740.64 219
2740.76 221
2740.88 221
2741.00 218
2741.12 214
2741.24 209
2741.36 204
2741.48 199
2741.60 194
2741.72 189
2741.84 184
2741.96 179
2742.08 175
2742.20 171
2742.32 169
2742.44 168
2742.56 168
2742.68 169
2742.80 170
2742.92 168
2743.04 165
2743.16 159
2743.28 151
2743.40 143
2743.52 134
2743.64 127
2743.76 120
2743.88 115
2744.00 111
2744.12 107
2744.24 104
2744.36 101
2744.48 101
2744.60 104
2744.72 111
2744.84 122
2744.96 138
2745.08 158
2745.20 181
2745.32 204
2745.44 224
2745.56 240
2745.68 250
2745.80 251
2745.92 244
2746.04 229
2746.16 210
2746.28 189
2746.40 169
2746.52 153
2746.64 141
2746.76 133
2746.88 130
2747.00 129
2747.12 130
2747.24 130
2747.36 130
2747.48 128
2747.60 125
2747.73 121
2747.85 118
2747.97 118
2748.09 121
2748.21 129
2748.33 140
2748.45 152
2748.57 163
2748.69 171
2748.81 173
2748.93 170
2749.05 163
2749.17 154
2749.29 144
2749.41 136
2749.53 130
2749.65 127
2749.77 128
2749.89 132
2750.01 140
2750.13 151
2750.25 164
2750.37 177
2750.49 186
2750.61 188
2750.73 180
2750.85 163
2750.97 138
2751.09 107
2751.21 74
2751.33 45
2751.45 22
2751.57 5
2751.69 0
2751.81 0
2751.93 0
2752.05 0
2752.17 0
2752.29 0
2752.41 0
2752.53 0
2752.65 0
2752.77 0
2752.90 5
2753.02 14
2753.14 25
2753.26 37
2753.38 50
2753.50 63
2753.62 74
2753.74 83
2753.86 91
2753.98 97
2754.10 100
2754.22 101
2754.34 99
2754.46 95
2754.58 88
2754.70 79
2754.82 71
2754.94 66
2755.06 63
2755.18 64
2755.30 70
2755.42 80
2755.54 92
2755.66 106
2755.78 120
2755.90 133
2756.02 144
2756.14 152
2756.26 157
2756.38 158
2756.51 155
2756.63 148
2756.75 140
2756.87 129
2756.99 119
2757.11 111
2757.23 105
2757.35 103
2757.47 104
2757.59 109
2757.71 118
2757.83 131
2757.95 146
2758.07 164
2758.19 182
2758.31 199
2758.43 213
2758.55 221
2758.67 224
2758.79 219
2758.91 208
2759.03 192
2759.15 174
2759.27 154
2759.39 136
2759.52 120
2759.64 107
2759.76 98
2759.88 90
2760.00 84
2760.12 76
2760.24 66
2760.36 55
2760.48 41
2760.60 27
2760.72 14
2760.84 5
2760.96 1
2761.08 6
2761.20 19
2761.32 40
2761.44 66
2761.56 94
2761.68 121
2761.80 144
2761.92 162
2762.04 174
2762.17 183
2762.29 189
2762.41 195
2762.53 202
2762.65 208
2762.77 215
2762.89 219
2763.01 220
2763.13 220
2763.25 217
2763.37 215
2763.49 212
2763.61 209
2763.73 206
2763.85 202
2763.97 197
2764.09 191
2764.21 184
2764.33 179
2764.46 175
2764.58 174
2764.70 175
2764.82 177
2764.94 179
2765.06 181
2765.18 182
2765.30 183
2765.42 183
2765.54 184
2765.66 184
2765.78 183
2765.90 182
2766.02 179
2766.14 176
2766.26 175
2766.38 176
2766.50 181
2766.63 188
2766.75 196
2766.87 204
2766.99 210
2767.11 212
2767.23 209
2767.35 202
2767.47 192
2767.59 182
2767.71 172
2767.83 165
2767.95 161
2768.07 160
2768.19 165
2768.31 174
2768.43 185
2768.56 198
2768.68 209
2768.80 218
2768.92 221
2769.04 219
2769.16 212
2769.28 202
2769.40 193
2769.52 187
2769.64 186
2769.76 192
2769.88 202
2770.00 215
2770.12 226
2770.24 234
2770.37 237
2770.49 236
2770.61 232
2770.73 229
2770.85 230
2770.97 236
2771.09 246
2771.21 259
2771.33 271
2771.45 281
2771.57 287
2771.69 289
2771.81 288
2771.93 287
2772.05 288
2772.18 292
2772.30 299
2772.42 308
2772.54 317
2772.66 326
2772.78 333
2772.90 337
2773.02 338
2773.14 335
2773.26 331
2773.38 327
2773.50 324
2773.62 324
2773.74 326
2773.87 330
2773.99 335
2774.11 338
2774.23 339
2774.35 334
2774.47 325
2774.59 313
2774.71 300
2774.83 289
2774.95 280
2775.07 276
2775.19 275
2775.31 277
2775.44 278
2775.56 278
2775.68 276
2775.80 271
2775.92 264
2776.04 257
2776.16 248
2776.28 240
2776.40 231
2776.52 223
2776.64 216
2776.76 210
2776.89 208
2777.01 210
2777.13 218
2777.25 230
2777.37 246
2777.49 263
2777.61 280
2777.73 293
2777.85 301
2777.97 305
2778.09 305
2778.21 302
2778.34 298
2778.46 294
2778.58 292
2778.70 292
2778.82 294
2778.94 297
2779.06 300
2779.18 301
2779.30 300
2779.42 295
2779.54 286
2779.66 273
2779.79 256
2779.91 238
2780.03 219
2780.15 203
2780.27 189
2780.39 179
2780.51 175
2780.63 175
2780.75 178
2780.87 181
2780.99 182
2781.12 179
2781.24 171
2781.36 158
2781.48 143
2781.60 128
2781.72 114
2781.84 105
2781.96 100
2782.08 99
2782.20 100
2782.32 103
2782.45 109
2782.57 116
2782.69 125
2782.81 137
2782.93 152
2783.05 169
2783.17 186
2783.29 202
2783.41 214
2783.53 220
2783.65 219
2783.78 210
2783.90 193
2784.02 169
2784.14 143
2784.26 116
2784.38 91
2784.50 70
2784.62 52
2784.74 39
2784.86 30
2784.99 25
2785.11 24
2785.23 28
2785.35 35
2785.47 46
2785.59 59
2785.71 72
2785.83 83
2785.95 91
2786.07 94
2786.20 93
2786.32 89
2786.44 82
2786.56 74
2786.68 64
2786.80 53
2786.92 41
2787.04 28
2787.16 14
2787.28 1
2787.41 0
2787.53 0
2787.65 0
2787.77 0
2787.89 0
2788.01 0
2788.13 0
2788.25 0
2788.37 2
2788.50 13
2788.62 26
2788.74 41
2788.86 57
2788.98 71
2789.10 82
2789.22 89
2789.34 94
2789.46 96
2789.59 97
2789.71 100
2789.83 106
2789.95 116
2790.07 128
2790.19 144
2790.31 160
2790.43 175
2790.55 187
2790.68 195
2790.80 196
2790.92 190
2791.04 178
2791.16 162
2791.28 143
2791.40 126
2791.52 113
2791.64 107
2791.77 110
2791.89 122
2792.01 141
2792.13 164
2792.25 187
2792.37 207
2792.49 221
2792.61 228
2792.73 227
2792.86 219
2792.98 208
2793.10 194
2793.22 180
2793.34 168
2793.46 158
2793.58 152
2793.70 150
2793.83 150
2793.95 152
2794.07 156
2794.19 161
2794.31 166
2794.43 170
2794.55 172
2794.67 172
2794.79 170
2794.92 165
2795.04 159
2795.16 154
2795.28 150
2795.40 149
2795.52 154
2795.64 163
2795.76 177
2795.89 193
2796.01 209
2796.13 223
2796.25 232
2796.37 236
2796.49 234
2796.61 228
2796.73 218
2796.86 207
2796.98 195
2797.10 183
2797.22 170
2797.34 157
2797.46 143
2797.58 129
2797.70 114
2797.83 101
2797.95 92
2798.07 86
2798.19 85
2798.31 87
2798.43 91
2798.55 96
2798.67 99
2798.80 100
2798.92 99
2799.04 98
2799.16 98
2799.28 101
2799.40 107
2799.52 118
2799.64 132
2799.77 147
2799.89 159
2800.01 168
2800.13 171
2800.25 166
2800.37 154
2800.49 136
2800.62 114
2800.74 91
2800.86 70
2800.98 52
2801.10 39
2801.22 31
2801.34 28
2801.46 30
2801.59 37
2801.71 47
2801.83 61
2801.95 78
2802.07 97
2802.19 115
2802.31 131
2802.44 143
2802.56 150
2802.68 153
2802.80 152
2802.92 149
2803.04 145
2803.16 140
2803.29 135
2803.41 128
2803.53 118
2803.65 105
2803.77 89
2803.89 73
2804.01 57
2804.14 45
2804.26 37
2804.38 35
2804.50 38
2804.62 45
2804.74 56
2804.86 66
2804.98 74
2805.11 77
2805.23 77
2805.35 72
2805.47 65
2805.59 57
2805.71 48
2805.84 39
2805.96 29
2806.08 19
2806.20 7
2806.32 0
2806.44 0
2806.56 0
2806.69 0
2806.81 0
2806.93 0
2807.05 0
2807.17 2
2807.29 11
2807.41 17
2807.54 21
2807.66 23
2807.78 23
2807.90 22
2808.02 18
2808.14 13
2808.26 7
2808.39 0
2808.51 0
2808.63 0
2808.75 0
2808.87 5
2808.99 19
2809.11 37
2809.24 56
2809.36 74
2809.48 90
2809.60 102
2809.72 111
2809.84 118
2809.97 126
2810.09 135
2810.21 144
2810.33 155
2810.45 164
2810.57 173
2810.69 180
2810.82 186
2810.94 193
2811.06 202
2811.18 214
2811.30 229
2811.42 246
2811.55 263
2811.67 277
2811.79 285
2811.91 287
2812.03 281
2812.15 269
2812.28 254
2812.40 238
2812.52 225
2812.64 216
2812.76 211
2812.88 210
2813.00 211
2813.13 211
2813.25 206
2813.37 197
2813.49 182
2813.61 165
2813.73 147
2813.86 132
2813.98 123
2814.10 121
2814.22 128
2814.34 141
2814.46 161
2814.59 183
2814.71 205
2814.83 223
2814.95 235
2815.07 241
2815.19 240
2815.32 235
2815.44 226
2815.56 216
2815.68 206
2815.80 196
2815.92 185
2816.05 174
2816.17 162
2816.29 151
2816.41 141
2816.53 134
2816.65 130
2816.78 129
2816.90 131
2817.02 134
2817.14 139
2817.26 144
2817.38 150
2817.51 156
2817.63 161
2817.75 167
2817.87 173
2817.99 177
2818.11 180
2818.24 182
2818.36 182
2818.48 180
2818.60 175
2818.72 169
2818.84 161
2818.97 152
2819.09 144
2819.21 138
2819.33 134
2819.45 133
2819.57 135
2819.70 139
2819.82 144
2819.94 148
2820.06 150
2820.18 149
2820.31 145
2820.43 137
2820.55 128
2820.67 118
2820.79 109
2820.91 102
2821.04 97
2821.16 94
2821.28 93
2821.40 93
2821.52 94
2821.64 93
2821.77 90
2821.89 83
2822.01 73
2822.13 58
2822.25 40
2822.38 20
2822.50 1
2822.62 0
2822.74 0
2822.86 0
2822.98 0
2823.11 0
2823.23 0
2823.35 0
2823.47 0
2823.59 8
2823.72 20
2823.84 34
2823.96 48
2824.08 61
2824.20 71
2824.32 78
2824.45 82
2824.57 82
2824.69 79
2824.81 75
2824.93 72
2825.06 71
2825.18 73
2825.30 76
2825.42 79
2825.54 83
2825.67 85
2825.79 84
2825.91 81
2826.03 75
2826.15 69
2826.27 62
2826.40 57
2826.52 54
2826.64 53
2826.76 53
2826.88 53
2827.01 53
2827.13 51
2827.25 47
2827.37 44
2827.49 43
2827.62 45
2827.74 50
2827.86 57
2827.98 66
2828.10 72
2828.23 74
2828.35 70
2828.47 61
2828.59 49
2828.71 35
2828.83 22
2828.96 13
2829.08 9
2829.20 10
2829.32 17
2829.44 27
2829.57 39
2829.69 53
2829.81 68
2829.93 81
2830.05 94
2830.18 104
2830.30 113
2830.42 119
2830.54 122
2830.66 123
2830.79 120
2830.91 115
2831.03 108
2831.15 98
2831.27 86
2831.40 73
2831.52 60
2831.64 48
2831.76 39
2831.88 34
2832.01 34
2832.13 41
2832.25 54
2832.37 71
2832.49 91
2832.62 110
2832.74 127
2832.86 139
2832.98 147
2833.10 151
2833.23 152
2833.35 150
2833.47 147
2833.59 143
2833.71 139
2833.84 134
2833.96 130
2834.08 125
2834.20 120
2834.32 114
2834.45 106
2834.57 97
2834.69 86
2834.81 74
2834.93 60
2835.06 46
2835.18 33
2835.30 22
2835.42 14
2835.55 10
2835.67 9
2835.79 13
2835.91 21
2836.03 31
2836.16 42
2836.28 55
2836.40 68
2836.52 81
2836.64 92
2836.77 101
2836.89 108
2837.01 114
2837.13 117
2837.25 119
2837.38 119
2837.50 119
2837.62 117
2837.74 113
2837.87 107
2837.99 101
2838.11 95
2838.23 90
2838.35 88
2838.48 90
2838.60 98
2838.72 110
2838.84 125
2838.96 142
2839.09 158
2839.21 171
2839.33 180
2839.45 184
2839.58 184
2839.70 181
2839.82 177
2839.94 172
2840.06 166
2840.19 159
2840.31 152
2840.43 142
2840.55 130
2840.68 117
2840.80 102
2840.92 90
2841.04 82
2841.16 80
2841.29 82
2841.41 88
2841.53 96
2841.65 102
2841.78 105
2841.90 102
2842.02 95
2842.14 84
2842.26 73
2842.39 63
2842.51 55
2842.63 50
2842.75 49
2842.88 51
2843.00 56
2843.12 63
2843.24 73
2843.36 83
2843.49 94
2843.61 103
2843.73 110
2843.85 113
2843.98 113
2844.10 110
2844.22 105
2844.34 99
2844.46 94
2844.59 88
2844.71 83
2844.83 79
2844.95 75
2845.08 70
2845.20 66
2845.32 63
2845.44 63
2845.57 64
2845.69 67
2845.81 71
2845.93 75
2846.05 78
2846.18 78
2846.30 75
2846.42 72
2846.54 68
2846.67 64
2846.79 63
2846.91 64
2847.03 67
2847.16 70
2847.28 74
2847.40 76
2847.52 79
2847.64 81
2847.77 83
2847.89 85
2848.01 87
2848.13 90
2848.26 92
2848.38 93
2848.50 94
2848.62 94
2848.75 93
2848.87 93
2848.99 94
2849.11 94
2849.24 94
2849.36 93
2849.48 91
2849.60 87
2849.72 84
2849.85 80
2849.97 78
2850.09 77
2850.21 78
2850.34 79
2850.46 79
2850.58 78
2850.70 74
2850.83 69
2850.95 62
2851.07 54
2851.19 47
2851.32 40
2851.44 32
2851.56 25
2851.68 16
2851.81 7
2851.93 0
2852.05 0
2852.17 0
2852.30 0
2852.42 0
2852.54 0
2852.66 4
2852.79 8
2852.91 10
2853.03 9
2853.15 6
2853.28 2
2853.40 0
2853.52 0
2853.64 0
2853.77 0
2853.89 2
2854.01 5
2854.13 9
2854.26 12
2854.38 15
2854.50 16
2854.62 16
2854.75 16
2854.87 16
2854.99 17
2855.11 21
2855.24 28
2855.36 37
2855.48 48
2855.60 58
2855.73 68
2855.85 74
2855.97 78
2856.09 80
2856.22 81
2856.34 82
2856.46 82
2856.58 81
2856.71 77
2856.83 69
2856.95 58
2857.07 43
2857.20 27
2857.32 12
2857.44 0
2857.56 0
2857.69 0
2857.81 0
2857.93 0
2858.05 0
2858.18 0
2858.30 0
2858.42 0
2858.54 0
2858.67 12
2858.79 33
2858.91 57
2859.03 81
2859.16 102
2859.28 117
2859.40 127
2859.52 130
2859.65 129
2859.77 126
2859.89 124
2860.01 123
2860.14 123
2860.26 124
2860.38 125
2860.51 124
2860.63 121
2860.75 115
2860.87 105
2861.00 91
2861.12 75
2861.24 58
2861.36 40
2861.49 24
2861.61 10
2861.73 1
2861.85 0
2861.98 0
2862.10 0
2862.22 6
2862.34 16
2862.47 29
2862.59 42
2862.71 56
2862.84 68
2862.96 79
2863.08 88
2863.20 95
2863.33 99
2863.45 102
2863.57 102
2863.69 102
2863.82 101
2863.94 100
2864.06 100
2864.19 102
2864.31 106
2864.43 113
2864.55 122
2864.68 132
2864.80 142
2864.92 148
2865.04 149
2865.17 144
2865.29 133
2865.41 117
2865.53 98
2865.66 79
2865.78 62
2865.90 50
2866.03 42
2866.15 38
2866.27 36
2866.39 36
2866.52 37
2866.64 38
2866.76 39
2866.89 41
2867.01 45
2867.13 50
2867.25 57
2867.38 65
2867.50 75
2867.62 86
2867.74 98
2867.87 112
2867.99 125
2868.11 137
2868.24 146
2868.36 149
2868.48 146
2868.60 137
2868.73 125
2868.85 112
2868.97 101
2869.10 96
2869.22 96
2869.34 102
2869.46 112
2869.59 124
2869.71 134
2869.83 141
2869.95 144
2870.08 144
2870.20 141
2870.32 139
2870.45 138
2870.57 139
2870.69 143
2870.81 148
2870.94 153
2871.06 157
2871.18 159
2871.31 159
2871.43 158
2871.55 157
2871.67 157
2871.80 159
2871.92 162
2872.04 166
2872.17 171
2872.29 175
2872.41 178
2872.53 178
2872.66 176
2872.78 172
2872.90 165
2873.03 156
2873.15 147
2873.27 138
2873.39 133
2873.52 131
2873.64 134
2873.76 141
2873.89 150
2874.01 161
2874.13 173
2874.26 183
2874.38 190
2874.50 195
2874.62 197
2874.75 196
2874.87 191
2874.99 183
2875.12 172
2875.24 160
2875.36 150
2875.48 142
2875.61 136
2875.73 134
2875.85 133
2875.98 134
2876.10 134
2876.22 133
2876.35 132
2876.47 132
2876.59 132
2876.71 132
2876.84 132
2876.96 131
2877.08 128
2877.21 123
2877.33 117
2877.45 111
2877.58 106
2877.70 105
2877.82 108
2877.94 113
2878.07 120
2878.19 127
2878.31 132
2878.44 134
2878.56 133
2878.68 130
2878.81 127
2878.93 123
2879.05 120
2879.17 118
2879.30 116
2879.42 114
2879.54 112
2879.67 109
2879.79 105
2879.91 101
2880.04 97
2880.16 92
2880.28 86
2880.40 80
2880.53 73
2880.65 65
2880.77 56
2880.90 46
2881.02 35
2881.14 24
2881.27 13
2881.39 3
2881.51 0
2881.63 0
2881.76 0
2881.88 0
2882.00 0
2882.13 0
2882.25 0
2882.37 3
2882.50 7
2882.62 9
2882.74 11
2882.87 12
2882.99 12
2883.11 13
2883.24 15
2883.36 19
2883.48 23
2883.60 30
2883.73 39
2883.85 50
2883.97 63
2884.10 76
2884.22 89
2884.34 101
2884.47 111
2884.59 120
2884.71 127
2884.84 133
2884.96 138
2885.08 141
2885.21 140
2885.33 137
2885.45 131
2885.57 122
2885.70 113
2885.82 105
2885.94 100
2886.07 96
2886.19 94
2886.31 93
2886.44 89
2886.56 83
2886.68 75
2886.81 65
2886.93 56
2887.05 50
2887.18 50
2887.30 57
2887.42 69
2887.55 86
2887.67 106
2887.79 126
2887.92 146
2888.04 163
2888.16 179
2888.28 194
2888.41 209
2888.53 224
2888.65 237
2888.78 247
2888.90 252
2889.02 252
2889.15 245
2889.27 232
2889.39 214
2889.52 194
2889.64 172
2889.76 151
2889.89 131
2890.01 112
2890.13 97
2890.26 84
2890.38 76
2890.50 73
2890.63 75
2890.75 81
2890.87 92
2891.00 104
2891.12 116
2891.24 126
2891.37 134
2891.49 139
2891.61 141
2891.74 140
2891.86 138
2891.98 135
2892.11 131
2892.23 125
2892.35 120
2892.48 115
2892.60 110
2892.72 106
2892.85 103
2892.97 101
2893.09 99
2893.22 98
2893.34 96
2893.46 96
2893.59 98
2893.71 103
2893.83 111
2893.96 121
2894.08 133
2894.20 144
2894.33 154
2894.45 161
2894.57 164
2894.70 164
2894.82 161
2894.94 155
2895.07 147
2895.19 137
2895.31 126
2895.44 115
2895.56 104
2895.68 94
2895.81 86
2895.93 80
2896.05 78
2896.18 78
2896.30 80
2896.42 83
2896.55 85
2896.67 85
2896.79 82
2896.92 78
2897.04 72
2897.16 67
2897.29 62
2897.41 60
2897.53 60
2897.66 62
2897.78 67
2897.90 73
2898.03 80
2898.15 86
2898.27 92
2898.40 97
2898.52 102
2898.64 107
2898.77 110
2898.89 113
2899.01 115
2899.14 114
2899.26 111
2899.38 107
2899.51 102
2899.63 100
2899.76 100
2899.88 104
2900.00 110
2900.13 118
2900.25 124
2900.37 126
2900.50 120
2900.62 108
2900.74 91
2900.87 72
2900.99 54
2901.11 39
2901.24 30
2901.36 26
2901.48 28
2901.61 34
2901.73 43
2901.85 54
2901.98 66
2902.10 78
2902.22 88
2902.35 95
2902.47 98
2902.60 95
2902.72 87
2902.84 72
2902.97 54
2903.09 34
2903.21 14
2903.34 0
2903.46 0
2903.58 0
2903.71 0
2903.83 0
2903.95 0
2904.08 0
2904.20 0
2904.32 4
2904.45 14
2904.57 22
2904.70 31
2904.82 38
2904.94 46
2905.07 55
2905.19 65
2905.31 76
2905.44 90
2905.56 104
2905.68 119
2905.81 133
2905.93 145
2906.05 154
2906.18 158
2906.30 158
2906.43 154
2906.55 148
2906.67 143
2906.80 140
2906.92 141
2907.04 145
2907.17 152
2907.29 161
2907.41 168
2907.54 173
2907.66 172
2907.79 166
2907.91 154
2908.03 139
2908.16 121
2908.28 105
2908.40 93
2908.53 86
2908.65 87
2908.77 95
2908.90 107
2909.02 122
2909.15 137
2909.27 149
2909.39 156
2909.52 159
2909.64 158
2909.76 155
2909.89 150
2910.01 146
2910.13 142
2910.26 137
2910.38 131
2910.51 123
2910.63 113
2910.75 101
2910.88 90
2911.00 79
2911.12 71
2911.25 69
2911.37 71
2911.50 80
2911.62 93
2911.74 111
2911.87 131
2911.99 151
2912.11 167
2912.24 179
2912.36 185
2912.49 187
2912.61 184
2912.73 178
2912.86 173
2912.98 167
2913.10 162
2913.23 158
2913.35 155
2913.48 152
2913.60 149
2913.72 149
2913.85 149
2913.97 150
2914.09 151
2914.22 151
2914.34 147
2914.47 138
2914.59 126
2914.71 111
2914.84 96
2914.96 82
2915.08 71
2915.21 65
2915.33 63
2915.46 64
2915.58 68
2915.70 72
2915.83 76
2915.95 80
2916.07 86
2916.20 94
2916.32 105
2916.45 119
2916.57 135
2916.69 152
2916.82 168
2916.94 180
2917.07 188
2917.19 192
2917.31 192
2917.44 188
2917.56 182
2917.68 174
2917.81 167
2917.93 161
2918.06 157
2918.18 156
2918.30 158
2918.43 165
2918.55 175
2918.68 187
2918.80 200
2918.92 213
2919.05 224
2919.17 234
2919.29 243
2919.42 250
2919.54 255
2919.67 261
2919.79 267
2919.91 273
2920.04 280
2920.16 288
2920.29 296
2920.41 302
2920.53 307
2920.66 309
2920.78 310
2920.91 308
2921.03 306
2921.15 303
2921.28 299
2921.40 293
2921.52 286
2921.65 275
2921.77 263
2921.90 248
2922.02 232
2922.14 218
2922.27 205
2922.39 194
2922.52 187
2922.64 182
2922.76 180
2922.89 179
2923.01 179
2923.14 179
2923.26 177
2923.38 174
2923.51 169
2923.63 162
2923.76 155
2923.88 150
2924.00 147
2924.13 148
2924.25 152
2924.38 158
2924.50 167
2924.62 177
2924.75 185
2924.87 191
2925.00 194
2925.12 192
2925.24 186
2925.37 176
2925.49 164
2925.62 153
2925.74 145
2925.86 140
2925.99 141
2926.11 148
2926.24 159
2926.36 174
2926.48 191
2926.61 209
2926.73 227
2926.86 245
2926.98 259
2927.10 271
2927.23 279
2927.35 283
2927.48 283
2927.60 278
2927.72 271
2927.85 260
2927.97 248
2928.10 235
2928.22 221
2928.34 206
2928.47 192
2928.59 178
2928.72 165
2928.84 151
2928.96 139
2929.09 128
2929.21 121
2929.34 117
2929.46 118
2929.59 122
2929.71 129
2929.83 136
2929.96 142
2930.08 146
2930.21 146
2930.33 144
2930.45 141
2930.58 139
2930.70 140
2930.83 144
2930.95 149
2931.07 155
2931.20 159
2931.32 162
2931.45 162
2931.57 161
2931.70 160
2931.82 159
2931.94 159
2932.07 161
2932.19 163
2932.32 165
2932.44 165
2932.56 164
2932.69 161
2932.81 156
2932.94 148
2933.06 140
2933.19 130
2933.31 119
2933.43 108
2933.56 95
2933.68 82
2933.81 67
2933.93 50
2934.05 32
2934.18 13
2934.30 0
2934.43 0
2934.55 0
2934.68 0
2934.80 0
2934.92 0
2935.05 0
2935.17 0
2935.30 6
2935.42 18
2935.54 29
2935.67 39
2935.79 50
2935.92 60
2936.04 69
2936.17 77
2936.29 83
2936.41 87
2936.54 90
2936.66 92
2936.79 96
2936.91 100
2937.04 104
2937.16 108
2937.28 111
2937.41 111
2937.53 109
2937.66 107
2937.78 106
2937.91 107
2938.03 112
2938.15 121
2938.28 132
2938.40 144
2938.53 153
2938.65 160
2938.78 164
2938.90 165
2939.02 166
2939.15 168
2939.27 172
2939.40 177
2939.52 183
2939.65 188
2939.77 191
2939.89 191
2940.02 188
2940.14 183
2940.27 177
2940.39 171
2940.52 169
2940.64 169
2940.76 173
2940.89 179
2941.01 185
2941.14 191
2941.26 194
2941.39 193
2941.51 188
2941.63 178
2941.76 166
2941.88 152
2942.01 139
2942.13 128
2942.26 120
2942.38 116
2942.51 117
2942.63 123
2942.75 134
2942.88 147
2943.00 162
2943.13 176
2943.25 187
2943.38 195
2943.50 199
2943.62 199
2943.75 198
2943.87 196
2944.00 196
2944.12 198
2944.25 203
2944.37 208
2944.50 214
2944.62 218
2944.74 219
2944.87 217
2944.99 212
2945.12 204
2945.24 195
2945.37 185
2945.49 176
2945.62 169
2945.74 163
2945.86 160
2945.99 157
2946.11 156
2946.24 154
2946.36 151
2946.49 145
2946.61 137
2946.74 126
2946.86 112
2946.98 99
2947.11 86
2947.23 76
2947.36 70
2947.48 67
2947.61 67
2947.73 68
2947.86 69
2947.98 69
2948.10 70
2948.23 70
2948.35 70
2948.48 69
2948.60 68
2948.73 64
2948.85 59
2948.98 51
2949.10 43
2949.22 34
2949.35 28
2949.47 26
2949.60 29
2949.72 37
2949.85 50
2949.97 66
2950.10 85
2950.22 106
2950.35 126
2950.47 146
2950.59 163
2950.72 178
2950.84 189
2950.97 194
2951.09 192
2951.22 182
2951.34 164
2951.47 138
2951.59 107
2951.72 73
2951.84 42
2951.96 16
2952.09 0
2952.21 0
2952.34 0
2952.46 5
2952.59 20
2952.71 37
2952.84 53
2952.96 65
2953.09 73
2953.21 78
2953.33 78
2953.46 77
2953.58 75
2953.71 73
2953.83 70
2953.96 65
2954.08 60
2954.21 52
2954.33 43
2954.46 33
2954.58 24
2954.71 16
2954.83 13
2954.95 12
2955.08 14
2955.20 16
2955.33 18
2955.45 18
2955.58 15
2955.70 10
2955.83 2
2955.95 0
2956.08 0
2956.20 0
2956.33 0
2956.45 0
2956.58 0
2956.70 1
2956.82 22
2956.95 48
2957.07 75
2957.20 100
2957.32 120
2957.45 134
2957.57 141
2957.70 140
2957.82 132
2957.95 120
2958.07 106
2958.20 91
2958.32 77
2958.45 66
2958.57 60
2958.69 59
2958.82 62
2958.94 69
2959.07 78
2959.19 88
2959.32 96
2959.44 102
2959.57 107
2959.69 112
2959.82 118
2959.94 124
2960.07 132
2960.19 141
2960.32 151
2960.44 160
2960.57 169
2960.69 177
2960.82 184
2960.94 190
2961.06 192
2961.19 190
2961.31 185
2961.44 176
2961.56 165
2961.69 152
2961.81 139
2961.94 127
2962.06 116
2962.19 107
2962.31 98
2962.44 92
2962.56 89
2962.69 89
2962.81 94
2962.94 102
2963.06 113
2963.19 125
2963.31 137
2963.44 148
2963.56 155
2963.69 161
2963.81 164
2963.94 167
2964.06 169
2964.18 171
2964.31 174
2964.43 177
2964.56 179
2964.68 182
2964.81 184
2964.93 185
2965.06 184
2965.18 181
2965.31 175
2965.43 168
2965.56 159
2965.68 150
2965.81 142
2965.93 137
2966.06 134
2966.18 134
2966.31 134
2966.43 133
2966.56 131
2966.68 126
2966.81 121
2966.93 114
2967.06 108
2967.18 104
2967.31 101
2967.43 102
2967.56 107
2967.68 114
2967.81 122
2967.93 133
2968.06 143
2968.18 152
2968.31 160
2968.43 165
2968.56 168
2968.68 169
2968.80 169
2968.93 167
2969.05 164
2969.18 160
2969.30 155
2969.43 150
2969.55 145
2969.68 140
2969.80 137
2969.93 134
2970.05 131
2970.18 128
2970.30 124
2970.43 118
2970.55 110
2970.68 100
2970.80 89
2970.93 80
2971.05 73
2971.18 71
2971.30 72
2971.43 76
2971.55 82
2971.68 88
2971.80 95
2971.93 102
2972.05 109
2972.18 117
2972.30 127
2972.43 139
2972.55 153
2972.68 167
2972.80 180
2972.93 192
2973.05 201
2973.18 206
2973.30 209
2973.43 210
2973.55 210
2973.68 210
2973.80 210
2973.93 212
2974.05 215
2974.18 217
2974.30 218
2974.43 217
2974.55 213
2974.68 205
2974.80 196
2974.93 186
2975.05 177
2975.18 171
2975.30 167
2975.43 168
2975.55 171
2975.68 175
2975.80 178
2975.93 179
2976.05 178
2976.18 175
2976.30 172
2976.43 170
2976.56 171
2976.68 178
2976.81 189
2976.93 204
2977.06 219
2977.18 232
2977.31 240
2977.43 242
2977.56 237
2977.68 227
2977.81 214
2977.93 201
2978.06 188
2978.18 178
2978.31 171
2978.43 166
2978.56 164
2978.68 161
2978.81 160
2978.93 160
2979.06 161
2979.18 163
2979.31 167
2979.43 172
2979.56 180
2979.68 188
2979.81 196
2979.93 200
2980.06 199
2980.18 192
2980.31 179
2980.43 160
2980.56 137
2980.68 114
2980.81 95
2980.93 82
2981.06 75
2981.19 74
2981.31 79
2981.44 85
2981.56 92
2981.69 96
2981.81 97
2981.94 95
2982.06 89
2982.19 79
2982.31 67
2982.44 54
2982.56 41
2982.69 30
2982.81 24
2982.94 22
2983.06 26
2983.19 34
2983.31 45
2983.44 57
2983.56 66
2983.69 71
2983.81 72
2983.94 69
2984.06 63
2984.19 56
2984.32 50
2984.44 46
2984.57 46
2984.69 48
2984.82 54
2984.94 64
2985.07 77
2985.19 92
2985.32 110
2985.44 129
2985.57 148
2985.69 166
2985.82 182
2985.94 196
2986.07 207
2986.19 216
2986.32 223
2986.44 229
2986.57 233
2986.70 233
2986.82 229
2986.95 221
2987.07 209
2987.20 195
2987.32 181
2987.45 167
2987.57 154
2987.70 144
2987.82 137
2987.95 132
2988.07 130
2988.20 131
2988.32 136
2988.45 143
2988.58 154
2988.70 166
2988.83 178
2988.95 187
2989.08 191
2989.20 190
2989.33 185
2989.45 176
2989.58 167
2989.70 161
2989.83 157
2989.95 157
2990.08 159
2990.20 161
2990.33 161
2990.46 157
2990.58 150
2990.71 138
2990.83 124
2990.96 109
2991.08 95
2991.21 83
2991.33 74
2991.46 66
2991.58 61
2991.71 58
2991.83 56
2991.96 55
2992.09 56
2992.21 57
2992.34 59
2992.46 61
2992.59 62
2992.71 63
2992.84 64
2992.96 64
2993.09 65
2993.21 67
2993.34 69
2993.47 72
2993.59 74
2993.72 75
2993.84 73
2993.97 68
2994.09 60
2994.22 51
2994.34 40
2994.47 29
2994.59 19
2994.72 11
2994.85 5
2994.97 0
2995.10 0
2995.22 0
2995.35 0
2995.47 0
2995.60 0
2995.72 0
2995.85 0
2995.97 0
2996.10 4
2996.23 10
2996.35 15
2996.48 19
2996.60 24
2996.73 29
2996.85 33
2996.98 36
2997.10 37
2997.23 34
2997.36 27
2997.48 17
2997.61 4
2997.73 0
2997.86 0
2997.98 0
2998.11 0
2998.23 1
2998.36 26
2998.49 58
2998.61 92
2998.74 123
2998.86 149
2998.99 166
2999.11 175
2999.24 178
2999.36 176
2999.49 171
2999.62 166
2999.74 160
2999.87 153
2999.99 145
3000.12 134
3000.24 122
3000.37 109
3000.49 97
3000.62 86
3000.75 78
3000.87 72
3001.00 67
3001.12 62
3001.25 56
3001.37 48
3001.50 38
3001.62 28
3001.75 17
3001.88 8
3002.00 0
3002.13 0
3002.25 0
3002.38 0
3002.50 0
3002.63 0
3002.76 0
3002.88 6
3003.01 17
3003.13 30
3003.26 42
3003.38 54
3003.51 62
3003.63 67
3003.76 67
3003.89 62
3004.01 55
3004.14 45
3004.26 37
3004.39 32
3004.51 30
3004.64 31
3004.77 35
3004.89 39
3005.02 41
3005.14 40
3005.27 37
3005.39 32
3005.52 26
3005.65 21
3005.77 17
3005.90 14
3006.02 14
3006.15 14
3006.27 15
3006.40 15
3006.53 15
3006.65 14
3006.78 11
3006.90 8
3007.03 5
3007.15 3
3007.28 4
3007.41 9
3007.53 18
3007.66 31
3007.78 46
3007.91 60
3008.03 72
3008.16 77
3008.29 75
3008.41 66
3008.54 52
3008.66 34
3008.79 17
3008.91 1
3009.04 0
3009.17 0
3009.29 0
3009.42 0
3009.54 0
3009.67 0
3009.79 0
3009.92 0
3010.05 1
3010.17 11
3010.30 23
3010.42 35
3010.55 46
3010.68 55
3010.80 60
3010.93 59
3011.05 54
3011.18 45
3011.30 36
3011.43 27
3011.56 21
3011.68 18
3011.81 18
3011.93 19
3012.06 21
3012.19 21
3012.31 19
3012.44 15
3012.56 10
3012.69 5
3012.81 2
3012.94 1
3013.07 4
3013.19 9
3013.32 17
3013.44 27
3013.57 38
3013.70 49
3013.82 60
3013.95 70
3014.07 80
3014.20 87
3014.32 92
3014.45 94
3014.58 95
3014.70 93
3014.83 91
3014.95 88
3015.08 83
3015.21 77
3015.33 69
3015.46 59
3015.58 46
3015.71 33
3015.84 20
3015.96 9
3016.09 1
3016.21 0
3016.34 0
3016.46 0
3016.59 0
3016.72 1
3016.84 2
3016.97 1
3017.09 0
3017.22 0
3017.35 0
3017.47 0
3017.60 2
3017.72 12
3017.85 26
3017.98 40
3018.10 51
3018.23 57
3018.35 57
3018.48 53
3018.61 48
3018.73 45
3018.86 49
3018.98 61
3019.11 82
3019.24 108
3019.36 133
3019.49 154
3019.61 165
3019.74 166
3019.87 156
3019.99 140
3020.12 121
3020.24 105
3020.37 92
3020.50 84
3020.62 79
3020.75 75
3020.87 69
3021.00 60
3021.13 48
3021.25 35
3021.38 24
3021.50 16
3021.63 13
3021.76 15
3021.88 19
3022.01 24
3022.13 27
3022.26 26
3022.39 20
3022.51 11
3022.64 2
3022.76 0
3022.89 0
3023.02 5
3023.14 20
3023.27 41
3023.39 64
3023.52 86
3023.65 103
3023.77 114
3023.90 117
3024.02 114
3024.15 107
3024.28 99
3024.40 93
3024.53 91
3024.66 95
3024.78 102
3024.91 112
3025.03 123
3025.16 131
3025.29 136
3025.41 137
3025.54 134
3025.66 129
3025.79 123
3025.92 117
3026.04 111
3026.17 105
3026.29 100
3026.42 94
3026.55 89
3026.67 85
3026.80 83
3026.93 84
3027.05 90
3027.18 101
3027.30 115
3027.43 132
3027.56 148
3027.68 161
3027.81 169
3027.93 171
3028.06 165
3028.19 152
3028.31 134
3028.44 114
3028.57 92
3028.69 71
3028.82 54
3028.94 42
3029.07 34
3029.20 31
3029.32 31
3029.45 34
3029.57 39
3029.70 45
3029.83 52
3029.95 58
3030.08 62
3030.21 65
3030.33 66
3030.46 62
3030.58 55
3030.71 44
3030.84 31
3030.96 17
3031.09 4
3031.22 0
3031.34 0
3031.47 0
3031.59 0
3031.72 0
3031.85 0
3031.97 9
3032.10 18
3032.23 26
3032.35 32
3032.48 35
3032.60 36
3032.73 34
3032.86 30
3032.98 25
3033.11 19
3033.24 15
3033.36 12
3033.49 11
3033.61 12
3033.74 13
3033.87 14
3033.99 14
3034.12 13
3034.25 8
3034.37 2
3034.50 0
3034.62 0
3034.75 0
3034.88 0
3035.00 0
3035.13 0
3035.26 0
3035.38 11
3035.51 25
3035.64 37
3035.76 49
3035.89 58
3036.01 68
3036.14 78
3036.27 90
3036.39 103
3036.52 116
3036.65 129
3036.77 140
3036.90 146
3037.02 148
3037.15 145
3037.28 139
3037.40 130
3037.53 120
3037.66 111
3037.78 102
3037.91 96
3038.04 93
3038.16 94
3038.29 98
3038.41 105
3038.54 113
3038.67 120
3038.79 124
3038.92 126
3039.05 125
3039.17 121
3039.30 117
3039.43 114
3039.55 113
3039.68 115
3039.81 119
3039.93 124
3040.06 129
3040.18 133
3040.31 135
3040.44 134
3040.56 131
3040.69 127
3040.82 120
3040.94 112
3041.07 102
3041.20 89
3041.32 75
3041.45 61
3041.57 48
3041.70 39
3041.83 34
3041.95 34
3042.08 39
3042.21 46
3042.33 54
3042.46 59
3042.59 61
3042.71 59
3042.84 54
3042.97 49
3043.09 45
3043.22 47
3043.35 53
3043.47 64
3043.60 76
3043.72 87
3043.85 93
3043.98 95
3044.10 92
3044.23 85
3044.36 77
3044.48 70
3044.61 67
3044.74 68
3044.86 73
3044.99 80
3045.12 88
3045.24 97
3045.37 106
3045.50 114
3045.62 122
3045.75 129
3045.88 135
3046.00 139
3046.13 140
3046.26 140
3046.38 139
3046.51 136
3046.63 132
3046.76 129
3046.89 124
3047.01 118
3047.14 110
3047.27 98
3047.39 84
3047.52 67
3047.65 49
3047.77 33
3047.90 20
3048.03 13
3048.15 12
3048.28 16
3048.41 22
3048.53 28
3048.66 30
3048.79 28
3048.91 20
3049.04 7
3049.17 0
3049.29 0
3049.42 0
3049.55 0
3049.67 0
3049.80 0
3049.93 0
3050.05 5
3050.18 21
3050.31 35
3050.43 46
3050.56 53
3050.69 57
3050.81 57
3050.94 54
3051.07 48
3051.19 41
3051.32 35
3051.45 29
3051.57 26
3051.70 27
3051.83 32
3051.95 41
3052.08 54
3052.21 69
3052.33 84
3052.46 98
3052.59 108
3052.71 114
3052.84 115
3052.97 112
3053.09 106
3053.22 100
3053.35 94
3053.47 87
3053.60 78
3053.73 68
3053.85 54
3053.98 38
3054.11 20
3054.23 4
3054.36 0
3054.49 0
3054.61 0
3054.74 0
3054.87 10
3054.99 24
3055.12 35
3055.25 43
3055.37 46
3055.50 44
3055.63 41
3055.75 36
3055.88 34
3056.01 33
3056.13 35
3056.26 38
3056.39 40
3056.51 41
3056.64 39
3056.77 34
3056.89 25
3057.02 14
3057.15 2
3057.27 0
3057.40 0
3057.53 0
3057.65 0
3057.78 0
3057.91 0
3058.03 0
3058.16 3
3058.29 9
3058.42 13
3058.54 16
3058.67 18
3058.80 20
3058.92 23
3059.05 28
3059.18 34
3059.30 41
3059.43 48
3059.56 55
3059.68 58
3059.81 59
3059.94 56
3060.06 51
3060.19 43
3060.32 35
3060.44 27
3060.57 21
3060.70 17
3060.82 14
3060.95 14
3061.08 15
3061.21 18
3061.33 23
3061.46 27
3061.59 32
3061.71 37
3061.84 39
3061.97 41
3062.09 42
3062.22 43
3062.35 45
3062.47 47
3062.60 51
3062.73 55
3062.85 58
3062.98 58
3063.11 54
3063.24 46
3063.36 35
3063.49 22
3063.62 9
3063.74 0
3063.87 0
3064.00 0
3064.12 0
3064.25 0
3064.38 0
3064.50 0
3064.63 2
3064.76 18
3064.89 37
3065.01 58
3065.14 78
3065.27 98
3065.39 114
3065.52 127
3065.65 134
3065.77 135
3065.90 131
3066.03 121
3066.15 106
3066.28 88
3066.41 68
3066.54 48
3066.66 32
3066.79 20
3066.92 14
3067.04 13
3067.17 17
3067.30 23
3067.42 30
3067.55 36
3067.68 41
3067.81 45
3067.93 49
3068.06 52
3068.19 56
3068.31 61
3068.44 67
3068.57 71
3068.69 74
3068.82 76
3068.95 76
3069.08 73
3069.20 68
3069.33 62
3069.46 54
3069.58 46
3069.71 40
3069.84 36
3069.96 35
3070.09 39
3070.22 46
3070.35 55
3070.47 64
3070.60 71
3070.73 76
3070.85 77
3070.98 76
3071.11 74
3071.23 72
3071.36 71
3071.49 70
3071.62 68
3071.74 64
3071.87 59
3072.00 51
3072.12 43
3072.25 35
3072.38 30
3072.51 28
3072.63 30
3072.76 34
3072.89 39
3073.01 43
3073.14 45
3073.27 45
3073.40 42
3073.52 38
3073.65 34
3073.78 32
3073.90 32
3074.03 34
3074.16 38
3074.28 43
3074.41 49
3074.54 55
3074.67 61
3074.79 67
3074.92 72
3075.05 77
3075.17 81
3075.30 83
3075.43 85
3075.56 85
3075.68 86
3075.81 87
3075.94 89
3076.06 90
3076.19 91
3076.32 89
3076.45 84
3076.57 76
3076.70 66
3076.83 57
3076.96 51
3077.08 51
3077.21 58
3077.34 72
3077.46 91
3077.59 113
3077.72 134
3077.85 151
3077.97 163
3078.10 168
3078.23 167
3078.35 162
3078.48 156
3078.61 150
3078.74 144
3078.86 140
3078.99 136
3079.12 131
3079.24 125
3079.37 116
3079.50 105
3079.63 92
3079.75 78
3079.88 64
3080.01 52
3080.14 42
3080.26 35
3080.39 32
3080.52 33
3080.64 37
3080.77 43
3080.90 49
3081.03 54
3081.15 57
3081.28 58
3081.41 57
3081.54 53
3081.66 48
3081.79 43
3081.92 39
3082.04 35
3082.17 32
3082.30 30
3082.43 27
3082.55 24
3082.68 21
3082.81 18
3082.94 16
3083.06 15
3083.19 15
3083.32 15
3083.44 16
3083.57 16
3083.70 14
3083.83 10
3083.95 6
3084.08 1
3084.21 0
3084.34 0
3084.46 0
3084.59 0
3084.72 0
3084.85 0
3084.97 0
3085.10 0
3085.23 4
3085.35 9
3085.48 12
3085.61 14
3085.74 13
3085.86 11
3085.99 9
3086.12 7
3086.25 6
3086.37 7
3086.50 10
3086.63 14
3086.76 20
3086.88 25
3087.01 32
3087.14 40
3087.26 49
3087.39 59
3087.52 69
3087.65 80
3087.77 91
3087.90 101
3088.03 110
3088.16 119
3088.28 126
3088.41 131
3088.54 134
3088.67 135
3088.79 134
3088.92 130
3089.05 124
3089.18 116
3089.30 105
3089.43 94
3089.56 84
3089.69 78
3089.81 77
3089.94 83
3090.07 98
3090.20 120
3090.32 146
3090.45 173
3090.58 197
3090.71 214
3090.83 220
3090.96 216
3091.09 201
3091.22 179
3091.34 155
3091.47 131
3091.60 111
3091.73 98
3091.85 91
3091.98 89
3092.11 92
3092.24 97
3092.36 102
3092.49 108
3092.62 113
3092.75 118
3092.87 124
3093.00 130
3093.13 136
3093.26 141
3093.38 144
3093.51 143
3093.64 138
3093.77 129
3093.89 117
3094.02 103
3094.15 88
3094.28 73
3094.40 59
3094.53 47
3094.66 37
3094.79 30
3094.91 27
3095.04 27
3095.17 30
3095.30 34
3095.42 39
3095.55 42
3095.68 44
3095.81 44
3095.93 44
3096.06 44
3096.19 44
3096.32 46
3096.44 49
3096.57 51
3096.70 52
3096.83 50
3096.95 45
3097.08 37
3097.21 26
3097.34 15
3097.46 6
3097.59 0
3097.72 0
3097.85 2
3097.97 11
3098.10 23
3098.23 39
3098.36 55
3098.49 72
3098.61 88
3098.74 103
3098.87 118
3099.00 132
3099.12 143
3099.25 152
3099.38 158
3099.51 159
3099.63 155
3099.76 148
3099.89 138
3100.02 129
3100.14 122
3100.27 119
3100.40 121
3100.53 128
3100.66 141
3100.78 157
3100.91 175
3101.04 192
3101.17 204
3101.29 210
3101.42 208
3101.55 198
3101.68 181
3101.80 160
3101.93 138
3102.06 118
3102.19 101
3102.32 88
3102.44 78
3102.57 70
3102.70 63
3102.83 56
3102.95 51
3103.08 46
3103.21 44
3103.34 44
3103.46 47
3103.59 52
3103.72 58
3103.85 64
3103.98 67
3104.10 68
3104.23 65
3104.36 59
3104.49 52
3104.61 45
3104.74 40
3104.87 39
3105.00 41
3105.13 47
3105.25 54
3105.38 62
3105.51 70
3105.64 75
3105.76 79
3105.89 82
3106.02 83
3106.15 84
3106.28 84
3106.40 84
3106.53 82
3106.66 79
3106.79 74
3106.91 67
3107.04 58
3107.17 49
3107.30 40
3107.43 33
3107.55 28
3107.68 26
3107.81 26
3107.94 29
3108.06 32
3108.19 33
3108.32 32
3108.45 28
3108.58 21
3108.70 11
3108.83 0
3108.96 0
3109.09 0
3109.21 0
3109.34 0
3109.47 0
3109.60 0
3109.73 0
3109.85 0
3109.98 5
3110.11 8
3110.24 11
3110.37 13
3110.49 15
3110.62 17
3110.75 20
3110.88 23
3111.00 26
3111.13 28
3111.26 31
3111.39 33
3111.52 34
3111.64 34
3111.77 35
3111.90 36
3112.03 38
3112.16 39
3112.28 39
3112.41 37
3112.54 33
3112.67 27
3112.80 18
3112.92 9
3113.05 2
3113.18 0
3113.31 0
3113.44 0
3113.56 3
3113.69 11
3113.82 21
3113.95 31
3114.07 39
3114.20 45
3114.33 50
3114.46 52
3114.59 53
3114.71 52
3114.84 50
3114.97 48
3115.10 45
3115.23 41
3115.35 36
3115.48 31
3115.61 26
3115.74 22
3115.87 20
3115.99 20
3116.12 22
3116.25 26
3116.38 31
3116.51 35
3116.63 38
3116.76 40
3116.89 41
3117.02 42
3117.15 45
3117.27 49
3117.40 56
3117.53 66
3117.66 77
3117.79 89
3117.91 101
3118.04 111
3118.17 120
3118.30 126
3118.43 131
3118.55 135
3118.68 139
3118.81 143
3118.94 147
3119.07 152
3119.19 157
3119.32 161
3119.45 165
3119.58 168
3119.71 169
3119.83 170
3119.96 169
3120.09 166
3120.22 162
3120.35 157
3120.48 149
3120.60 140
3120.73 130
3120.86 121
3120.99 113
3121.12 107
3121.24 103
3121.37 102
3121.50 103
3121.63 104
3121.76 105
3121.88 106
3122.01 105
3122.14 104
3122.27 102
3122.40 102
3122.52 103
3122.65 107
3122.78 112
3122.91 118
3123.04 124
3123.17 130
3123.29 134
3123.42 136
3123.55 136
3123.68 135
3123.81 133
3123.93 130
3124.06 126
3124.19 121
3124.32 117
3124.45 114
3124.57 113
3124.70 115
3124.83 119
3124.96 125
3125.09 130
3125.22 133
3125.34 133
3125.47 130
3125.60 122
3125.73 109
3125.86 94
3125.98 76
3126.11 57
3126.24 38
3126.37 20
3126.50 6
3126.63 0
3126.75 0
3126.88 0
3127.01 0
3127.14 0
3127.27 0
3127.39 1
3127.52 6
3127.65 9
3127.78 10
3127.91 9
3128.04 8
3128.16 5
3128.29 4
3128.42 6
3128.55 10
3128.68 17
3128.81 26
3128.93 37
3129.06 48
3129.19 59
3129.32 69
3129.45 77
3129.58 83
3129.70 87
3129.83 88
3129.96 86
3130.09 82
3130.22 77
3130.34 73
3130.47 70
3130.60 70
3130.73 73
3130.86 80
3130.99 89
3131.11 101
3131.24 113
3131.37 126
3131.50 140
3131.63 155
3131.76 170
3131.88 185
3132.01 198
3132.14 208
3132.27 214
3132.40 212
3132.53 204
3132.65 190
3132.78 171
3132.91 152
3133.04 133
3133.17 119
3133.30 110
3133.42 108
3133.55 112
3133.68 120
3133.81 130
3133.94 140
3134.07 149
3134.19 156
3134.32 162
3134.45 166
3134.58 171
3134.71 177
3134.84 185
3134.96 196
3135.09 210
3135.22 226
3135.35 243
3135.48 259
3135.61 270
3135.73 275
3135.86 273
3135.99 265
3136.12 252
3136.25 236
3136.38 219
3136.50 204
3136.63 191
3136.76 180
3136.89 169
3137.02 158
3137.15 147
3137.28 137
3137.40 129
3137.53 125
3137.66 127
3137.79 136
3137.92 151
3138.05 172
3138.17 195
3138.30 217
3138.43 237
3138.56 253
3138.69 264
3138.82 268
3138.95 265
3139.07 258
3139.20 246
3139.33 234
3139.46 221
3139.59 213
3139.72 209
3139.84 212
3139.97 219
3140.10 230
3140.23 242
3140.36 253
3140.49 262
3140.62 268
3140.74 272
3140.87 275
3141.00 277
3141.13 278
3141.26 278
3141.39 274
3141.51 265
3141.64 251
3141.77 230
3141.90 204
3142.03 177
3142.16 150
3142.29 127
3142.41 109
3142.54 97
3142.67 89
3142.80 86
3142.93 84
3143.06 82
3143.19 79
3143.31 74
3143.44 68
3143.57 59
3143.70 51
3143.83 42
3143.96 36
3144.09 33
3144.21 33
3144.34 37
3144.47 43
3144.60 52
3144.73 62
3144.86 71
3144.99 80
3145.11 89
3145.24 98
3145.37 108
3145.50 119
3145.63 131
3145.76 145
3145.89 160
3146.01 174
3146.14 189
3146.27 202
3146.40 213
3146.53 224
3146.66 232
3146.79 238
3146.91 243
3147.04 247
3147.17 250
3147.30 253
3147.43 256
3147.56 259
3147.69 262
3147.81 264
3147.94 264
3148.07 260
3148.20 253
3148.33 242
3148.46 230
3148.59 216
3148.71 203
3148.84 192
3148.97 185
3149.10 179
3149.23 176
3149.36 174
3149.49 172
3149.62 171
3149.74 171
3149.87 170
3150.00 168
3150.13 166
3150.26 164
3150.39 160
3150.52 156
3150.65 151
3150.77 147
3150.90 142
3151.03 136
3151.16 130
3151.29 123
3151.42 115
3151.55 108
3151.67 102
3151.80 98
3151.93 95
3152.06 93
3152.19 92
3152.32 90
3152.45 89
3152.58 89
3152.70 91
3152.83 97
3152.96 108
3153.09 125
3153.22 145
3153.35 168
3153.48 189
3153.61 205
3153.73 213
3153.86 212
3153.99 202
3154.12 187
3154.25 167
3154.38 147
3154.51 128
3154.64 110
3154.76 94
3154.89 79
3155.02 65
3155.15 51
3155.28 39
3155.41 30
3155.54 25
3155.67 27
3155.79 34
3155.92 46
3156.05 60
3156.18 75
3156.31 89
3156.44 100
3156.57 108
3156.70 112
3156.83 115
3156.95 115
3157.08 113
3157.21 109
3157.34 106
3157.47 104
3157.60 104
3157.73 107
3157.86 114
3157.98 124
3158.11 134
3158.24 143
3158.37 150
3158.50 154
3158.63 156
3158.76 155
3158.89 155
3159.02 156
3159.14 159
3159.27 163
3159.40 168
3159.53 174
3159.66 180
3159.79 186
3159.92 192
3160.05 200
3160.18 210
3160.30 223
3160.43 236
3160.56 250
3160.69 260
3160.82 265
3160.95 265
3161.08 257
3161.21 242
3161.34 223
3161.46 202
3161.59 180
3161.72 160
3161.85 144
3161.98 132
3162.11 123
3162.24 118
3162.37 114
3162.50 111
3162.62 107
3162.75 104
3162.88 101
3163.01 100
3163.14 104
3163.27 111
3163.40 123
3163.53 138
3163.66 153
3163.79 167
3163.91 176
3164.04 180
3164.17 178
3164.30 172
3164.43 163
3164.56 153
3164.69 145
3164.82 138
3164.95 135
3165.07 133
3165.20 133
3165.33 133
3165.46 131
3165.59 127
3165.72 121
3165.85 113
3165.98 103
3166.11 93
3166.24 84
3166.36 76
3166.49 68
3166.62 62
3166.75 55
3166.88 49
3167.01 43
3167.14 37
3167.27 32
3167.40 29
3167.53 28
3167.66 30
3167.78 35
3167.91 43
3168.04 54
3168.17 68
3168.30 82
3168.43 97
3168.56 112
3168.69 125
3168.82 138
3168.95 148
3169.07 156
3169.20 160
3169.33 161
3169.46 156
3169.59 146
3169.72 130
3169.85 112
3169.98 93
3170.11 75
3170.24 60
3170.37 51
3170.49 47
3170.62 48
3170.75 54
3170.88 63
3171.01 75
3171.14 87
3171.27 100
3171.40 110
3171.53 119
3171.66 125
3171.79 129
3171.91 132
3172.04 133
3172.17 132
3172.30 130
3172.43 126
3172.56 121
3172.69 113
3172.82 106
3172.95 100
3173.08 98
3173.21 103
3173.34 114
3173.46 131
3173.59 151
3173.72 172
3173.85 190
3173.98 202
3174.11 207
3174.24 206
3174.37 201
3174.50 193
3174.63 186
3174.76 180
3174.89 176
3175.01 174
3175.14 172
3175.27 170
3175.40 166
3175.53 160
3175.66 152
3175.79 144
3175.92 138
3176.05 133
3176.18 132
3176.31 133
3176.44 137
3176.57 143
3176.69 149
3176.82 154
3176.95 160
3177.08 163
3177.21 165
3177.34 164
3177.47 160
3177.60 151
3177.73 138
3177.86 122
3177.99 105
3178.12 88
3178.25 75
3178.37 67
3178.50 65
3178.63 68
3178.76 78
3178.89 91
3179.02 107
3179.15 124
3179.28 140
3179.41 156
3179.54 168
3179.67 178
3179.80 184
3179.93 186
3180.05 184
3180.18 178
3180.31 169
3180.44 155
3180.57 139
3180.70 120
3180.83 101
3180.96 83
3181.09 68
3181.22 58
3181.35 53
3181.48 54
3181.61 62
3181.74 75
3181.87 91
3181.99 109
3182.12 126
3182.25 139
3182.38 148
3182.51 151
3182.64 148
3182.77 139
3182.90 125
3183.03 109
3183.16 91
3183.29 74
3183.42 58
3183.55 46
3183.68 38
3183.81 33
3183.93 31
3184.06 30
3184.19 29
3184.32 24
3184.45 17
3184.58 5
3184.71 0
3184.84 0
3184.97 0
3185.10 0
3185.23 0
3185.36 0
3185.49 0
3185.62 8
3185.75 33
3185.88 59
3186.01 83
3186.13 103
3186.26 118
3186.39 125
3186.52 125
3186.65 119
3186.78 110
3186.91 99
3187.04 90
3187.17 83
3187.30 80
3187.43 82
3187.56 89
3187.69 98
3187.82 107
3187.95 114
3188.08 118
3188.21 118
3188.33 114
3188.46 106
3188.59 97
3188.72 87
3188.85 80
3188.98 74
3189.11 72
3189.24 74
3189.37 80
3189.50 90
3189.63 103
3189.76 117
3189.89 130
3190.02 141
3190.15 148
3190.28 149
3190.41 146
3190.54 138
3190.67 128
3190.80 118
3190.92 109
3191.05 100
3191.18 93
3191.31 87
3191.44 80
3191.57 73
3191.70 65
3191.83 57
3191.96 50
3192.09 45
3192.22 43
3192.35 44
3192.48 49
3192.61 57
3192.74 66
3192.87 75
3193.00 84
3193.13 92
3193.26 99
3193.39 107
3193.52 115
3193.65 123
3193.77 131
3193.90 138
3194.03 143
3194.16 147
3194.29 148
3194.42 149
3194.55 149
3194.68 150
3194.81 152
3194.94 155
3195.07 158
3195.20 160
3195.33 161
3195.46 160
3195.59 158
3195.72 156
3195.85 154
3195.98 153
3196.11 153
3196.24 155
3196.37 156
3196.50 157
3196.63 156
3196.76 153
3196.88 149
3197.01 145
3197.14 140
3197.27 135
3197.40 130
3197.53 126
3197.66 123
3197.79 120
3197.92 118
3198.05 118
3198.18 120
3198.31 125
3198.44 133
3198.57 143
3198.70 156
3198.83 170
3198.96 184
3199.09 199
3199.22 212
3199.35 224
3199.48 234
3199.61 240
3199.74 242
3199.87 238
3200.00 230
3200.13 219
3200.26 205
3200.39 190
3200.52 177
3200.65 168
3200.78 163
3200.90 162
3201.03 165
3201.16 169
3201.29 172
3201.42 174
3201.55 171
3201.68 164
3201.81 152
3201.94 139
3202.07 125
3202.20 112
3202.33 104
3202.46 101
3202.59 104
3202.72 112
3202.85 122
3202.98 133
3203.11 142
3203.24 146
3203.37 144
3203.50 138
3203.63 128
3203.76 116
3203.89 105
3204.02 95
3204.15 85
3204.28 77
3204.41 68
3204.54 59
3204.67 50
3204.80 43
3204.93 38
3205.06 36
3205.19 39
3205.32 45
3205.45 54
3205.58 64
3205.71 76
3205.84 88
3205.97 100
3206.10 110
3206.23 119
3206.36 126
3206.48 133
3206.61 139
3206.74 145
3206.87 152
3207.00 160
3207.13 169
3207.26 178
3207.39 185
3207.52 190
3207.65 189
3207.78 182
3207.91 170
3208.04 151
3208.17 128
3208.30 103
3208.43 79
3208.56 58
3208.69 42
3208.82 33
3208.95 31
3209.08 37
3209.21 47
3209.34 62
3209.47 79
3209.60 95
3209.73 110
3209.86 123
3209.99 133
3210.12 141
3210.25 146
3210.38 149
3210.51 150
3210.64 149
3210.77 147
3210.90 144
3211.03 142
3211.16 141
3211.29 143
3211.42 147
3211.55 154
3211.68 163
3211.81 172
3211.94 180
3212.07 186
3212.20 189
3212.33 191
3212.46 189
3212.59 186
3212.72 182
3212.85 178
3212.98 173
3213.11 168
3213.24 162
3213.37 157
3213.50 151
3213.63 144
3213.76 138
3213.89 133
3214.02 129
3214.15 127
3214.28 128
3214.41 130
3214.54 135
3214.67 141
3214.80 147
3214.93 151
3215.06 154
3215.19 154
3215.32 152
3215.45 148
3215.58 145
3215.71 144
3215.84 144
3215.97 146
3216.10 149
3216.23 152
3216.36 153
3216.49 153
3216.62 151
3216.75 146
3216.88 140
3217.01 133
3217.14 123
3217.27 111
3217.40 98
3217.53 85
3217.66 71
3217.79 59
3217.92 50
3218.05 44
3218.18 41
3218.31 42
3218.44 46
3218.57 54
3218.70 66
3218.83 81
3218.96 97
3219.09 114
3219.22 130
3219.35 143
3219.48 151
3219.61 154
3219.74 153
3219.87 150
3220.00 145
3220.13 141
3220.26 139
3220.39 138
3220.52 139
3220.65 141
3220.78 142
3220.91 142
3221.04 140
3221.17 134
3221.30 127
3221.43 117
3221.56 107
3221.69 96
3221.82 86
3221.95 77
3222.08 69
3222.21 60
3222.34 53
3222.47 45
3222.60 39
3222.73 33
3222.86 27
3222.99 22
3223.12 16
3223.25 12
3223.38 7
3223.51 4
3223.65 3
3223.78 3
3223.91 5
3224.04 7
3224.17 9
3224.30 9
3224.43 8
3224.56 6
3224.69 3
3224.82 0
3224.95 0
3225.08 0
3225.21 0
3225.34 0
3225.47 0
3225.60 0
3225.73 0
3225.86 11
3225.99 27
3226.12 44
3226.25 59
3226.38 71
3226.51 78
3226.64 81
3226.77 79
3226.90 74
3227.03 69
3227.16 63
3227.29 56
3227.42 49
3227.55 43
3227.68 35
3227.81 28
3227.94 20
3228.07 13
3228.20 9
3228.33 6
3228.46 6
3228.59 7
3228.72 11
3228.85 17
3228.98 25
3229.11 35
3229.24 47
3229.38 60
3229.51 74
3229.64 87
3229.77 97
3229.90 103
3230.03 104
3230.16 100
3230.29 92
3230.42 83
3230.55 73
3230.68 64
3230.81 57
3230.94 53
3231.07 50
3231.20 50
3231.33 52
3231.46 56
3231.59 63
3231.72 73
3231.85 87
3231.98 104
3232.11 125
3232.24 146
3232.37 167
3232.50 185
3232.63 198
3232.76 206
3232.89 206
3233.02 200
3233.15 187
3233.29 168
3233.42 145
3233.55 119
3233.68 91
3233.81 65
3233.94 42
3234.07 24
3234.20 12
3234.33 6
3234.46 6
3234.59 10
3234.72 17
3234.85 25
3234.98 33
3235.11 39
3235.24 45
3235.37 51
3235.50 57
3235.63 63
3235.76 70
3235.89 76
3236.02 80
3236.15 82
3236.28 80
3236.41 78
3236.55 75
3236.68 74
3236.81 75
3236.94 78
3237.07 84
3237.20 90
3237.33 94
3237.46 95
3237.59 93
3237.72 88
3237.85 80
3237.98 69
3238.11 58
3238.24 46
3238.37 35
3238.50 26
3238.63 20
3238.76 19
3238.89 23
3239.02 31
3239.15 42
3239.28 53
3239.42 61
3239.55 64
3239.68 63
3239.81 56
3239.94 47
3240.07 36
3240.20 28
3240.33 22
3240.46 20
3240.59 22
3240.72 27
3240.85 35
3240.98 45
3241.11 55
3241.24 65
3241.37 73
3241.50 79
3241.63 81
3241.76 78
3241.90 71
3242.03 61
3242.16 47
3242.29 33
3242.42 20
3242.55 11
3242.68 6
3242.81 4
3242.94 6
3243.07 10
3243.20 15
3243.33 18
3243.46 19
3243.59 18
3243.72 13
3243.85 7
3243.98 0
3244.11 0
3244.25 0
3244.38 0
3244.51 0
3244.64 0
3244.77 0
3244.90 0
3245.03 10
3245.16 23
3245.29 35
3245.42 45
3245.55 52
3245.68 57
3245.81 58
3245.94 57
3246.07 54
3246.20 49
3246.34 43
3246.47 34
3246.60 25
3246.73 15
3246.86 7
3246.99 2
3247.12 1
3247.25 4
3247.38 13
3247.51 25
3247.64 41
3247.77 58
3247.90 76
3248.03 93
3248.16 109
3248.29 123
3248.43 134
3248.56 142
3248.69 148
3248.82 152
3248.95 154
3249.08 157
3249.21 160
3249.34 163
3249.47 166
3249.60 169
3249.73 172
3249.86 175
3249.99 177
3250.12 178
3250.26 179
3250.39 179
3250.52 178
3250.65 175
3250.78 171
3250.91 165
3251.04 158
3251.17 150
3251.30 144
3251.43 139
3251.56 136
3251.69 137
3251.82 140
3251.95 145
3252.09 152
3252.22 157
3252.35 161
3252.48 163
3252.61 161
3252.74 157
3252.87 150
3253.00 142
3253.13 135
3253.26 130
3253.39 127
3253.52 125
3253.65 126
3253.79 127
3253.92 127
3254.05 127
3254.18 124
3254.31 119
3254.44 111
3254.57 103
3254.70 94
3254.83 86
3254.96 79
3255.09 75
3255.22 72
3255.35 71
3255.49 70
3255.62 67
3255.75 63
3255.88 57
3256.01 50
3256.14 43
3256.27 35
3256.40 29
3256.53 23
3256.66 18
3256.79 13
3256.92 8
3257.06 2
3257.19 0
3257.32 0
3257.45 0
3257.58 0
3257.71 0
3257.84 0
3257.97 0
3258.10 0
3258.23 6
3258.36 16
3258.50 26
3258.63 34
3258.76 40
3258.89 44
3259.02 48
3259.15 51
3259.28 55
3259.41 59
3259.54 62
3259.67 63
3259.80 61
3259.94 55
3260.07 47
3260.20 37
3260.33 28
3260.46 22
3260.59 22
3260.72 28
3260.85 38
3260.98 51
3261.11 65
3261.24 75
3261.38 81
3261.51 81
3261.64 78
3261.77 73
3261.90 69
3262.03 69
3262.16 74
3262.29 83
3262.42 95
3262.55 108
3262.68 120
3262.82 129
3262.95 136
3263.08 142
3263.21 146
3263.34 151
3263.47 155
3263.60 157
3263.73 157
3263.86 154
3263.99 148
3264.13 140
3264.26 130
3264.39 123
3264.52 118
3264.65 116
3264.78 117
3264.91 119
3265.04 121
3265.17 121
3265.30 118
3265.44 112
3265.57 103
3265.70 95
3265.83 88
3265.96 85
3266.09 85
3266.22 89
3266.35 96
3266.48 103
3266.61 109
3266.75 110
3266.88 107
3267.01 100
3267.14 90
3267.27 78
3267.40 68
3267.53 61
3267.66 57
3267.79 58
3267.93 60
3268.06 65
3268.19 70
3268.32 74
3268.45 76
3268.58 76
3268.71 74
3268.84 68
3268.97 60
3269.10 49
3269.24 37
3269.37 25
3269.50 17
3269.63 12
3269.76 12
3269.89 18
3270.02 29
3270.15 43
3270.28 61
3270.42 80
3270.55 101
3270.68 121
3270.81 139
3270.94 153
3271.07 161
3271.20 162
3271.33 156
3271.46 144
3271.60 128
3271.73 111
3271.86 96
3271.99 85
3272.12 82
3272.25 86
3272.38 96
3272.51 112
3272.65 130
3272.78 150
3272.91 168
3273.04 183
3273.17 194
3273.30 201
3273.43 205
3273.56 209
3273.69 214
3273.83 223
3273.96 237
3274.09 258
3274.22 284
3274.35 314
3274.48 345
3274.61 375
3274.74 401
3274.88 423
3275.01 441
3275.14 455
3275.27 466
3275.40 473
3275.53 478
3275.66 480
3275.79 481
3275.93 480
3276.06 478
3276.19 477
3276.32 475
3276.45 474
3276.58 472
3276.71 468
3276.84 463
3276.97 457
3277.11 450
3277.24 443
3277.37 437
3277.50 432
3277.63 428
3277.76 424
3277.89 420
3278.02 417
3278.16 415
3278.29 413
3278.42 415
3278.55 420
3278.68 427
3278.81 436
3278.94 447
3279.08 456
3279.21 463
3279.34 467
3279.47 469
3279.60 468
3279.73 466
3279.86 464
3279.99 462
3280.13 459
3280.26 456
3280.39 453
3280.52 448
3280.65 441
3280.78 431
3280.91 419
3281.04 405
3281.18 389
3281.31 371
3281.44 354
3281.57 336
3281.70 320
3281.83 304
3281.96 288
3282.10 271
3282.23 255
3282.36 239
3282.49 225
3282.62 214
3282.75 206
3282.88 201
3283.02 198
3283.15 197
3283.28 195
3283.41 192
3283.54 188
3283.67 184
3283.80 181
3283.93 179
3284.07 179
3284.20 179
3284.33 179
3284.46 178
3284.59 174
3284.72 166
3284.85 157
3284.99 146
3285.12 135
3285.25 126
3285.38 119
3285.51 113
3285.64 108
3285.77 103
3285.91 97
3286.04 89
3286.17 81
3286.30 71
3286.43 64
3286.56 58
3286.69 56
3286.83 55
3286.96 55
3287.09 54
3287.22 52
3287.35 47
3287.48 40
3287.61 32
3287.75 23
3287.88 15
3288.01 7
3288.14 1
3288.27 0
3288.40 0
3288.53 0
3288.67 0
3288.80 0
3288.93 0
3289.06 0
3289.19 0
3289.32 1
3289.46 5
3289.59 11
3289.72 17
3289.85 24
3289.98 32
3290.11 39
3290.24 44
3290.38 46
3290.51 46
3290.64 44
3290.77 42
3290.90 40
3291.03 41
3291.16 46
3291.30 53
3291.43 62
3291.56 72
3291.69 81
3291.82 89
3291.95 95
3292.09 99
3292.22 101
3292.35 101
3292.48 100
3292.61 97
3292.74 92
3292.88 87
3293.01 82
3293.14 77
3293.27 75
3293.40 74
3293.53 75
3293.66 77
3293.80 79
3293.93 78
3294.06 76
3294.19 71
3294.32 65
3294.45 58
3294.59 52
3294.72 47
3294.85 42
3294.98 37
3295.11 33
3295.24 29
3295.38 26
3295.51 26
3295.64 29
3295.77 36
3295.90 46
3296.03 56
3296.16 66
3296.30 72
3296.43 73
3296.56 70
3296.69 63
3296.82 56
3296.95 50
3297.09 47
3297.22 47
3297.35 51
3297.48 57
3297.61 65
3297.74 73
3297.88 82
3298.01 91
3298.14 100
3298.27 110
3298.40 118
3298.53 124
3298.67 126
3298.80 125
3298.93 121
3299.06 116
3299.19 110
3299.32 107
3299.46 108
3299.59 112
3299.72 119
3299.85 126
3299.98 133
3300.12 139
3300.25 143
3300.38 146
3300.51 151
3300.64 159
3300.77 170
3300.91 184
3301.04 198
3301.17 209
3301.30 216
3301.43 215
3301.56 205
3301.70 189
3301.83 167
3301.96 145
3302.09 125
3302.22 110
3302.35 101
3302.49 99
3302.62 103
3302.75 109
3302.88 116
3303.01 121
3303.15 122
3303.28 119
3303.41 111
3303.54 99
3303.67 86
3303.80 72
3303.94 60
3304.07 49
3304.20 42
3304.33 39
3304.46 39
3304.59 42
3304.73 48
3304.86 57
3304.99 66
3305.12 75
3305.25 82
3305.39 85
3305.52 86
3305.65 83
3305.78 78
3305.91 73
3306.04 70
3306.18 69
3306.31 72
3306.44 78
3306.57 85
3306.70 92
3306.84 98
3306.97 102
3307.10 105
3307.23 107
3307.36 110
3307.49 116
3307.63 125
3307.76 136
3307.89 146
3308.02 155
3308.15 159
3308.29 159
3308.42 154
3308.55 146
3308.68 138
3308.81 130
3308.95 125
3309.08 124
3309.21 125
3309.34 128
3309.47 130
3309.60 131
3309.74 128
3309.87 124
3310.00 117
3310.13 110
3310.26 105
3310.40 101
3310.53 99
3310.66 100
3310.79 102
3310.92 106
3311.06 111
3311.19 116
3311.32 120
3311.45 123
3311.58 124
3311.72 126
3311.85 127
3311.98 129
3312.11 133
3312.24 140
3312.38 150
3312.51 161
3312.64 172
3312.77 183
3312.90 192
3313.04 198
3313.17 202
3313.30 202
3313.43 201
3313.56 197
3313.70 191
3313.83 182
3313.96 172
3314.09 161
3314.22 149
3314.36 137
3314.49 125
3314.62 116
3314.75 108
3314.88 104
3315.02 104
3315.15 109
3315.28 118
3315.41 130
3315.54 144
3315.68 158
3315.81 169
3315.94 175
3316.07 175
3316.20 170
3316.34 158
3316.47 142
3316.60 124
3316.73 106
3316.86 90
3317.00 77
3317.13 69
3317.26 66
3317.39 69
3317.52 76
3317.66 85
3317.79 96
3317.92 105
3318.05 113
3318.18 118
3318.32 119
3318.45 118
3318.58 114
3318.71 109
3318.84 103
3318.98 98
3319.11 94
3319.24 92
3319.37 91
3319.50 91
3319.64 92
3319.77 93
3319.90 93
3320.03 91
3320.17 86
3320.30 79
3320.43 70
3320.56 60
3320.69 50
3320.83 42
3320.96 38
3321.09 37
3321.22 42
3321.35 51
3321.49 63
3321.62 75
3321.75 87
3321.88 94
3322.02 97
3322.15 94
3322.28 85
3322.41 72
3322.54 54
3322.68 36
3322.81 17
3322.94 2
3323.07 0
3323.20 0
3323.34 0
3323.47 0
3323.60 0
3323.73 0
3323.87 0
3324.00 1
3324.13 5
3324.26 9
3324.39 13
3324.53 19
3324.66 25
3324.79 32
3324.92 38
3325.06 43
3325.19 48
3325.32 52
3325.45 56
3325.58 61
3325.72 67
3325.85 74
3325.98 82
3326.11 91
3326.25 100
3326.38 107
3326.51 112
3326.64 114
3326.77 113
3326.91 108
3327.04 99
3327.17 86
3327.30 72
3327.44 57
3327.57 43
3327.70 32
3327.83 24
3327.96 20
3328.10 20
3328.23 25
3328.36 34
3328.49 46
3328.63 60
3328.76 74
3328.89 87
3329.02 98
3329.15 107
3329.29 114
3329.42 121
3329.55 126
3329.68 132
3329.82 138
3329.95 142
3330.08 143
3330.21 140
3330.35 132
3330.48 121
3330.61 108
3330.74 95
3330.87 84
3331.01 78
3331.14 75
3331.27 76
3331.40 79
3331.54 82
3331.67 85
3331.80 85
3331.93 84
3332.07 80
3332.20 74
3332.33 66
3332.46 57
3332.60 47
3332.73 37
3332.86 28
3332.99 19
3333.12 11
3333.26 4
3333.39 0
3333.52 0
3333.65 0
3333.79 0
3333.92 0
3334.05 0
3334.18 0
3334.32 0
3334.45 0
3334.58 3
3334.71 9
3334.85 14
3334.98 20
3335.11 23
3335.24 24
3335.38 24
3335.51 23
3335.64 22
3335.77 24
3335.90 30
3336.04 38
3336.17 50
3336.30 64
3336.43 77
3336.57 90
3336.70 101
3336.83 110
3336.96 118
3337.10 126
3337.23 133
3337.36 139
3337.49 144
3337.63 147
3337.76 147
3337.89 144
3338.02 138
3338.16 132
3338.29 126
3338.42 122
3338.55 119
3338.69 118
3338.82 117
3338.95 115
3339.08 111
3339.22 104
3339.35 97
3339.48 90
3339.61 85
3339.75 82
3339.88 84
3340.01 88
3340.14 96
3340.28 104
3340.41 112
3340.54 120
3340.67 128
3340.81 136
3340.94 145
3341.07 156
3341.20 167
3341.34 180
3341.47 193
3341.60 205
3341.73 215
3341.87 222
3342.00 226
3342.13 227
3342.26 224
3342.40 219
3342.53 212
3342.66 205
3342.79 198
3342.93 193
3343.06 188
3343.19 185
3343.32 181
3343.46 177
3343.59 170
3343.72 162
3343.85 150
3343.99 136
3344.12 121
3344.25 104
3344.39 88
3344.52 75
3344.65 65
3344.78 61
3344.92 62
3345.05 67
3345.18 77
3345.31 88
3345.45 99
3345.58 110
3345.71 120
3345.84 129
3345.98 136
3346.11 143
3346.24 147
3346.37 148
3346.51 146
3346.64 140
3346.77 131
3346.90 119
3347.04 107
3347.17 98
3347.30 92
3347.44 92
3347.57 98
3347.70 107
3347.83 119
3347.97 132
3348.10 143
3348.23 151
3348.36 156
3348.50 158
3348.63 158
3348.76 157
3348.89 156
3349.03 156
3349.16 157
3349.29 159
3349.43 160
3349.56 162
3349.69 163
3349.82 165
3349.96 168
3350.09 171
3350.22 176
3350.35 182
3350.49 187
3350.62 191
3350.75 193
3350.89 190
3351.02 184
3351.15 174
3351.28 162
3351.42 150
3351.55 138
3351.68 130
3351.81 124
3351.95 123
3352.08 124
3352.21 127
3352.35 132
3352.48 137
3352.61 143
3352.74 150
3352.88 157
3353.01 164
3353.14 170
3353.27 174
3353.41 176
3353.54 174
3353.67 168
3353.81 160
3353.94 149
3354.07 137
3354.20 124
3354.34 111
3354.47 98
3354.60 85
3354.74 74
3354.87 64
3355.00 57
3355.13 53
3355.27 52
3355.40 53
3355.53 56
3355.66 59
3355.80 62
3355.93 62
3356.06 60
3356.20 56
3356.33 51
3356.46 46
3356.59 42
3356.73 37
3356.86 33
3356.99 29
3357.13 24
3357.26 18
3357.39 13
3357.52 10
3357.66 11
3357.79 17
3357.92 28
3358.06 42
3358.19 58
3358.32 73
3358.45 84
3358.59 89
3358.72 87
3358.85 80
3358.99 70
3359.12 58
3359.25 46
3359.38 39
3359.52 35
3359.65 35
3359.78 39
3359.92 44
3360.05 51
3360.18 58
3360.32 66
3360.45 74
3360.58 84
3360.71 96
3360.85 110
3360.98 123
3361.11 135
3361.25 146
3361.38 154
3361.51 160
3361.64 165
3361.78 169
3361.91 175
3362.04 183
3362.18 192
3362.31 202
3362.44 213
3362.57 222
3362.71 229
3362.84 231
3362.97 230
3363.11 225
3363.24 219
3363.37 212
3363.51 205
3363.64 200
3363.77 195
3363.90 189
3364.04 181
3364.17 172
3364.30 161
3364.44 150
3364.57 143
3364.70 140
3364.84 143
3364.97 149
3365.10 159
3365.23 168
3365.37 174
3365.50 176
3365.63 173
3365.77 165
3365.90 154
3366.03 140
3366.17 126
3366.30 113
3366.43 99
3366.56 86
3366.70 74
3366.83 60
3366.96 45
3367.10 31
3367.23 17
3367.36 6
3367.50 0
3367.63 0
3367.76 0
3367.89 2
3368.03 12
3368.16 22
3368.29 31
3368.43 38
3368.56 42
3368.69 42
3368.83 40
3368.96 36
3369.09 32
3369.23 29
3369.36 27
3369.49 27
3369.62 30
3369.76 33
3369.89 38
3370.02 44
3370.16 51
3370.29 60
3370.42 69
3370.56 77
3370.69 85
3370.82 89
3370.96 91
3371.09 89
3371.22 83
3371.36 75
3371.49 65
3371.62 57
3371.75 51
3371.89 49
3372.02 51
3372.15 57
3372.29 65
3372.42 74
3372.55 82
3372.69 87
3372.82 90
3372.95 89
3373.09 84
3373.22 77
3373.35 67
3373.49 55
3373.62 40
3373.75 25
3373.89 10
3374.02 0
3374.15 0
3374.28 0
3374.42 0
3374.55 0
3374.68 0
3374.82 0
3374.95 1
3375.08 8
3375.22 14
3375.35 17
3375.48 19
3375.62 19
3375.75 18
3375.88 18
3376.02 19
3376.15 23
3376.28 30
3376.42 37
3376.55 45
3376.68 50
3376.82 52
3376.95 49
3377.08 43
3377.22 34
3377.35 26
3377.48 19
3377.61 16
3377.75 16
3377.88 18
3378.01 20
3378.15 21
3378.28 18
3378.41 11
3378.55 1
3378.68 0
3378.81 0
3378.95 0
3379.08 0
3379.21 0
3379.35 0
3379.48 0
3379.61 9
3379.75 22
3379.88 36
3380.01 52
3380.15 68
3380.28 84
3380.41 99
3380.55 112
3380.68 122
3380.81 129
3380.95 132
3381.08 132
3381.21 132
3381.35 133
3381.48 137
3381.61 144
3381.75 153
3381.88 165
3382.01 176
3382.15 187
3382.28 195
3382.41 201
3382.55 204
3382.68 204
3382.81 201
3382.95 195
3383.08 185
3383.21 171
3383.35 152
3383.48 129
3383.61 104
3383.75 81
3383.88 61
3384.01 48
3384.15 41
3384.28 40
3384.41 45
3384.55 51
3384.68 56
3384.81 59
3384.95 58
3385.08 55
3385.21 49
3385.35 42
3385.48 36
3385.61 31
3385.75 30
3385.88 31
3386.01 36
3386.15 43
3386.28 52
3386.42 63
3386.55 74
3386.68 84
3386.82 94
3386.95 102
3387.08 110
3387.22 117
3387.35 122
3387.48 125
3387.62 124
3387.75 121
3387.88 115
3388.02 106
3388.15 95
3388.28 85
3388.42 76
3388.55 70
3388.68 66
3388.82 62
3388.95 60
3389.08 57
3389.22 54
3389.35 52
3389.48 50
3389.62 51
3389.75 55
3389.88 62
3390.02 73
3390.15 87
3390.29 104
3390.42 121
3390.55 138
3390.69 152
3390.82 161
3390.95 164
3391.09 160
3391.22 152
3391.35 141
3391.49 131
3391.62 125
3391.75 126
3391.89 132
3392.02 142
3392.15 153
3392.29 162
3392.42 166
3392.56 164
3392.69 157
3392.82 148
3392.96 137
3393.09 127
3393.22 119
3393.36 114
3393.49 112
3393.62 113
3393.76 116
3393.89 122
3394.02 131
3394.16 142
3394.29 153
3394.43 164
3394.56 174
3394.69 182
3394.83 188
3394.96 193
3395.09 196
3395.23 199
3395.36 201
3395.49 201
3395.63 200
3395.76 197
3395.89 193
3396.03 189
3396.16 184
3396.30 179
3396.43 174
3396.56 169
3396.70 162
3396.83 154
3396.96 144
3397.10 133
3397.23 122
3397.36 112
3397.50 105
3397.63 102
3397.77 103
3397.90 108
3398.03 118
3398.17 130
3398.30 144
3398.43 156
3398.57 167
3398.70 176
3398.83 182
3398.97 186
3399.10 189
3399.24 189
3399.37 188
3399.50 184
3399.64 178
3399.77 170
3399.90 160
3400.04 149
3400.17 137
3400.31 126
3400.44 115
3400.57 105
3400.71 96
3400.84 87
3400.97 81
3401.11 76
3401.24 75
3401.37 77
3401.51 83
3401.64 90
3401.78 98
3401.91 104
3402.04 107
3402.18 107
3402.31 104
3402.44 99
3402.58 95
3402.71 91
3402.85 88
3402.98 85
3403.11 81
3403.25 76
3403.38 69
3403.51 61
3403.65 52
3403.78 45
3403.92 39
3404.05 36
3404.18 35
3404.32 37
3404.45 41
3404.58 45
3404.72 49
3404.85 51
3404.99 52
3405.12 50
3405.25 45
3405.39 39
3405.52 33
3405.65 27
3405.79 23
3405.92 20
3406.06 18
3406.19 17
3406.32 16
3406.46 14
3406.59 11
3406.73 8
3406.86 6
3406.99 5
3407.13 7
3407.26 11
3407.39 17
3407.53 25
3407.66 32
3407.80 39
3407.93 46
3408.06 53
3408.20 60
3408.33 66
3408.47 71
3408.60 73
3408.73 74
3408.87 72
3409.00 70
3409.13 68
3409.27 70
3409.40 76
3409.54 86
3409.67 99
3409.80 113
3409.94 125
3410.07 134
3410.21 136
3410.34 132
3410.47 122
3410.61 107
3410.74 90
3410.88 72
3411.01 57
3411.14 47
3411.28 42
3411.41 41
3411.54 44
3411.68 51
3411.81 59
3411.95 67
3412.08 75
3412.21 83
3412.35 89
3412.48 96
3412.62 101
3412.75 107
3412.88 112
3413.02 117
3413.15 121
3413.29 125
3413.42 126
3413.55 125
3413.69 123
3413.82 118
3413.96 113
3414.09 106
3414.22 100
3414.36 93
3414.49 87
3414.63 82
3414.76 77
3414.89 73
3415.03 72
3415.16 72
3415.30 76
3415.43 83
3415.56 91
3415.70 100
3415.83 108
3415.97 114
3416.10 116
3416.23 113
3416.37 107
3416.50 99
3416.64 90
3416.77 81
3416.90 72
3417.04 66
3417.17 60
3417.31 55
3417.44 50
3417.57 44
3417.71 36
3417.84 28
3417.98 19
3418.11 11
3418.24 4
3418.38 0
3418.51 0
3418.65 0
3418.78 0
3418.91 0
3419.05 0
3419.18 0
3419.32 0
3419.45 0
3419.58 6
3419.72 17
3419.85 28
3419.99 37
3420.12 43
3420.25 47
3420.39 49
3420.52 51
3420.66 53
3420.79 56
3420.93 62
3421.06 70
3421.19 79
3421.33 88
3421.46 96
3421.60 102
3421.73 105
3421.86 107
3422.00 106
3422.13 104
3422.27 100
3422.40 95
3422.53 88
3422.67 80
3422.80 71
3422.94 64
3423.07 60
3423.21 60
3423.34 66
3423.47 75
3423.61 86
3423.74 97
3423.88 106
3424.01 110
3424.14 111
3424.28 109
3424.41 106
3424.55 104
3424.68 104
3424.82 106
3424.95 110
3425.08 115
3425.22 121
3425.35 127
3425.49 131
3425.62 135
3425.75 138
3425.89 141
3426.02 142
3426.16 144
3426.29 145
3426.43 148
3426.56 153
3426.69 159
3426.83 168
3426.96 177
3427.10 186
3427.23 193
3427.37 196
3427.50 194
3427.63 188
3427.77 179
3427.90 170
3428.04 162
3428.17 156
3428.30 153
3428.44 152
3428.57 153
3428.71 152
3428.84 150
3428.98 146
3429.11 140
3429.24 134
3429.38 128
3429.51 124
3429.65 122
3429.78 122
3429.92 124
3430.05 127
3430.18 129
3430.32 131
3430.45 131
3430.59 130
3430.72 129
3430.86 128
3430.99 127
3431.12 128
3431.26 131
3431.39 135
3431.53 140
3431.66 144
3431.80 145
3431.93 144
3432.06 141
3432.20 137
3432.33 133
3432.47 133
3432.60 137
3432.74 145
3432.87 158
3433.00 172
3433.14 185
3433.27 196
3433.41 201
3433.54 200
3433.68 193
3433.81 180
3433.95 162
3434.08 142
3434.21 123
3434.35 107
3434.48 97
3434.62 95
3434.75 99
3434.89 108
3435.02 120
3435.15 132
3435.29 139
3435.42 140
3435.56 136
3435.69 128
3435.83 119
3435.96 112
3436.10 109
3436.23 110
3436.36 117
3436.50 125
3436.63 133
3436.77 139
3436.90 141
3437.04 139
3437.17 133
3437.30 124
3437.44 113
3437.57 101
3437.71 88
3437.84 76
3437.98 67
3438.11 60
3438.25 57
3438.38 58
3438.51 64
3438.65 72
3438.78 82
3438.92 93
3439.05 101
3439.19 108
3439.32 111
3439.46 113
3439.59 113
3439.72 112
3439.86 110
3439.99 107
3440.13 103
3440.26 97
3440.40 90
3440.53 82
3440.67 75
3440.80 69
3440.94 65
3441.07 62
3441.20 60
3441.34 58
3441.47 54
3441.61 49
3441.74 42
3441.88 35
3442.01 30
3442.15 28
3442.28 29
3442.41 32
3442.55 36
3442.68 40
3442.82 42
3442.95 42
3443.09 39
3443.22 35
3443.36 29
3443.49 24
3443.63 21
3443.76 22
3443.89 26
3444.03 36
3444.16 49
3444.30 64
3444.43 79
3444.57 93
3444.70 102
3444.84 106
3444.97 105
3445.11 99
3445.24 90
3445.37 82
3445.51 75
3445.64 72
3445.78 72
3445.91 75
3446.05 81
3446.18 86
3446.32 91
3446.45 95
3446.59 98
3446.72 99
3446.86 98
3446.99 96
3447.12 94
3447.26 91
3447.39 88
3447.53 85
3447.66 85
3447.80 86
3447.93 90
3448.07 96
3448.20 103
3448.34 111
3448.47 118
3448.61 122
3448.74 122
3448.87 118
3449.01 110
3449.14 99
3449.28 86
3449.41 74
3449.55 63
3449.68 55
3449.82 49
3449.95 45
3450.09 41
3450.22 35
3450.36 27
3450.49 17
3450.63 8
3450.76 2
3450.89 2
3451.03 9
3451.16 23
3451.30 43
3451.43 64
3451.57 84
3451.70 99
3451.84 107
3451.97 108
3452.11 103
3452.24 94
3452.38 83
3452.51 74
3452.65 68
3452.78 65
3452.92 66
3453.05 70
3453.18 76
3453.32 83
3453.45 89
3453.59 91
3453.72 90
3453.86 86
3453.99 80
3454.13 74
3454.26 70
3454.40 69
3454.53 71
3454.67 76
3454.80 83
3454.94 89
3455.07 93
3455.21 95
3455.34 95
3455.48 95
3455.61 94
3455.75 92
3455.88 89
3456.01 84
3456.15 76
3456.28 63
3456.42 46
3456.55 26
3456.69 6
3456.82 0
3456.96 0
3457.09 0
3457.23 0
3457.36 0
3457.50 0
3457.63 0
3457.77 0
3457.90 6
3458.04 23
3458.17 42
3458.31 62
3458.44 82
3458.58 102
3458.71 121
3458.85 138
3458.98 153
3459.12 165
3459.25 174
3459.39 181
3459.52 185
3459.65 187
3459.79 186
3459.92 182
3460.06 176
3460.19 168
3460.33 159
3460.46 148
3460.60 137
3460.73 126
3460.87 114
3461.00 101
3461.14 90
3461.27 80
3461.41 74
3461.54 73
3461.68 79
3461.81 90
3461.95 103
3462.08 117
3462.22 127
3462.35 130
3462.49 126
3462.62 115
3462.76 99
3462.89 81
3463.03 63
3463.16 46
3463.30 32
3463.43 20
3463.57 11
3463.70 4
3463.84 0
3463.97 0
3464.11 3
3464.24 13
3464.38 28
3464.51 48
3464.65 74
3464.78 104
3464.92 135
3465.05 166
3465.19 194
3465.32 217
3465.46 234
3465.59 243
3465.73 245
3465.86 241
3466.00 231
3466.13 219
3466.27 205
3466.40 189
3466.54 174
3466.67 159
3466.81 145
3466.94 132
3467.08 120
3467.21 110
3467.35 102
3467.48 96
3467.62 92
3467.75 90
3467.89 89
3468.02 89
3468.16 89
3468.29 88
3468.43 87
3468.56 85
3468.70 83
3468.83 81
3468.97 79
3469.10 78
3469.24 77
3469.37 74
3469.51 69
3469.64 62
3469.78 52
3469.91 40
3470.05 28
3470.18 17
3470.32 8
3470.45 2
3470.59 0
3470.72 0
3470.86 0
3470.99 3
3471.13 5
3471.26 7
3471.40 8
3471.53 8
3471.67 6
3471.80 2
3471.94 0
3472.07 0
3472.21 0
3472.34 0
3472.48 0
3472.61 0
3472.75 3
3472.88 9
3473.02 15
3473.15 19
3473.29 21
3473.42 22
3473.56 22
3473.69 21
3473.83 20
3473.96 18
3474.10 16
3474.23 14
3474.37 12
3474.51 10
3474.64 9
3474.78 10
3474.91 12
3475.05 17
3475.18 24
3475.32 34
3475.45 44
3475.59 56
3475.72 65
3475.86 71
3475.99 72
3476.13 68
3476.26 61
3476.40 51
3476.53 41
3476.67 31
3476.80 22
3476.94 16
3477.07 10
3477.21 4
3477.34 0
3477.48 0
3477.61 0
3477.75 0
3477.88 0
3478.02 0
3478.15 0
3478.29 0
3478.43 3
3478.56 16
3478.70 31
3478.83 48
3478.97 66
3479.10 83
3479.24 97
3479.37 106
3479.51 108
3479.64 103
3479.78 92
3479.91 76
3480.05 59
3480.18 43
3480.32 31
3480.45 25
3480.59 24
3480.72 27
3480.86 34
3481.00 42
3481.13 50
3481.27 58
3481.40 63
3481.54 66
3481.67 65
3481.81 61
3481.94 53
3482.08 43
3482.21 33
3482.35 24
3482.48 18
3482.62 17
3482.75 20
3482.89 26
3483.02 34
3483.16 41
3483.30 47
3483.43 50
3483.57 50
3483.70 49
3483.84 47
3483.97 47
3484.11 49
3484.24 54
3484.38 61
3484.51 69
3484.65 79
3484.78 88
3484.92 97
3485.05 105
3485.19 113
3485.33 121
3485.46 131
3485.60 141
3485.73 152
3485.87 163
3486.00 171
3486.14 175
3486.27 174
3486.41 170
3486.54 162
3486.68 152
3486.81 142
3486.95 133
3487.08 126
3487.22 122
3487.36 120
3487.49 121
3487.63 124
3487.76 128
3487.90 132
3488.03 136
3488.17 138
3488.30 138
3488.44 137
3488.57 132
3488.71 126
3488.85 118
3488.98 111
3489.12 105
3489.25 101
3489.39 98
3489.52 98
3489.66 100
3489.79 103
3489.93 107
3490.06 110
3490.20 114
3490.34 116
3490.47 118
3490.61 119
3490.74 119
3490.88 121
3491.01 122
3491.15 124
3491.28 126
3491.42 127
3491.55 127
3491.69 124
3491.83 116
3491.96 105
3492.10 90
3492.23 73
3492.37 57
3492.50 44
3492.64 36
3492.77 34
3492.91 38
3493.04 45
3493.18 55
3493.32 63
3493.45 69
3493.59 71
3493.72 67
3493.86 59
3493.99 47
3494.13 34
3494.26 22
3494.40 12
3494.54 6
3494.67 5
3494.81 6
3494.94 10
3495.08 16
3495.21 23
3495.35 30
3495.48 39
3495.62 48
3495.76 59
3495.89 70
3496.03 80
3496.16 86
3496.30 87
3496.43 83
3496.57 75
3496.70 65
3496.84 56
3496.98 50
3497.11 48
3497.25 52
3497.38 60
3497.52 71
3497.65 82
3497.79 91
3497.92 98
3498.06 102
3498.20 103
3498.33 102
3498.47 100
3498.60 97
3498.74 94
3498.87 92
3499.01 90
3499.15 87
3499.28 85
3499.42 83
3499.55 82
3499.69 82
3499.82 82
3499.96 84
3500.09 88
3500.23 94
3500.37 100
3500.50 107
3500.64 114
3500.77 119
3500.91 123
3501.04 124
3501.18 121
3501.32 116
3501.45 107
3501.59 97
3501.72 85
3501.86 73
3501.99 64
3502.13 58
3502.27 58
3502.40 62
3502.54 71
3502.67 84
3502.81 97
3502.94 109
3503.08 118
3503.22 123
3503.35 124
3503.49 121
3503.62 115
3503.76 108
3503.89 102
3504.03 99
3504.16 100
3504.30 106
3504.44 115
3504.57 128
3504.71 141
3504.84 152
3504.98 161
3505.12 167
3505.25 169
3505.39 168
3505.52 164
3505.66 156
3505.79 146
3505.93 133
3506.07 117
3506.20 99
3506.34 82
3506.47 68
3506.61 59
3506.74 55
3506.88 59
3507.02 68
3507.15 81
3507.29 96
3507.42 111
3507.56 124
3507.69 136
3507.83 147
3507.97 156
3508.10 163
3508.24 169
3508.37 171
3508.51 168
3508.65 162
3508.78 152
3508.92 139
3509.05 126
3509.19 112
3509.32 101
3509.46 91
3509.60 85
3509.73 81
3509.87 78
3510.00 78
3510.14 80
3510.28 83
3510.41 88
3510.55 94
3510.68 99
3510.82 104
3510.95 109
3511.09 113
3511.23 116
3511.36 120
3511.50 123
3511.63 127
3511.77 131
3511.91 133
3512.04 134
3512.18 133
3512.31 131
3512.45 129
3512.58 125
3512.72 120
3512.86 113
3512.99 105
3513.13 96
3513.26 84
3513.40 73
3513.54 62
3513.67 54
3513.81 48
3513.94 45
3514.08 44
3514.22 43
3514.35 43
3514.49 40
3514.62 35
3514.76 29
3514.90 22
3515.03 14
3515.17 8
3515.30 3
3515.44 0
3515.57 0
3515.71 0
3515.85 0
3515.98 0
3516.12 0
3516.25 1
3516.39 7
3516.53 13
3516.66 16
3516.80 15
3516.93 10
3517.07 2
3517.21 0
3517.34 0
3517.48 0
3517.61 0
3517.75 6
3517.89 20
3518.02 32
3518.16 42
3518.29 48
3518.43 51
3518.57 56
3518.70 63
3518.84 74
3518.97 90
3519.11 109
3519.25 129
3519.38 147
3519.52 163
3519.65 174
3519.79 181
3519.93 184
3520.06 183
3520.20 178
3520.33 172
3520.47 165
3520.61 158
3520.74 153
3520.88 149
3521.01 148
3521.15 148
3521.29 150
3521.42 154
3521.56 160
3521.69 169
3521.83 179
3521.97 191
3522.10 203
3522.24 214
3522.38 221
3522.51 223
3522.65 221
3522.78 215
3522.92 206
3523.06 197
3523.19 189
3523.33 182
3523.46 176
3523.60 172
3523.74 170
3523.87 170
3524.01 174
3524.14 179
3524.28 187
3524.42 194
3524.55 199
3524.69 200
3524.83 195
3524.96 185
3525.10 169
3525.23 150
3525.37 131
3525.51 115
3525.64 104
3525.78 99
3525.91 98
3526.05 101
3526.19 103
3526.32 104
3526.46 100
3526.59 91
3526.73 78
3526.87 63
3527.00 49
3527.14 36
3527.28 27
3527.41 22
3527.55 19
3527.68 20
3527.82 23
3527.96 27
3528.09 34
3528.23 43
3528.37 54
3528.50 65
3528.64 76
3528.77 86
3528.91 95
3529.05 101
3529.18 107
3529.32 112
3529.45 117
3529.59 123
3529.73 129
3529.86 136
3530.00 142
3530.14 146
3530.27 150
3530.41 152
3530.54 153
3530.68 153
3530.82 153
3530.95 153
3531.09 153
3531.23 152
3531.36 150
3531.50 147
3531.63 141
3531.77 133
3531.91 124
3532.04 114
3532.18 106
3532.32 100
3532.45 98
3532.59 99
3532.72 105
3532.86 113
3533.00 122
3533.13 131
3533.27 137
3533.41 140
3533.54 139
3533.68 136
3533.81 133
3533.95 131
3534.09 131
3534.22 134
3534.36 139
3534.50 146
3534.63 154
3534.77 160
3534.91 163
3535.04 164
3535.18 162
3535.31 158
3535.45 152
3535.59 146
3535.72 141
3535.86 137
3536.00 134
3536.13 133
3536.27 135
3536.40 140
3536.54 148
3536.68 157
3536.81 167
3536.95 177
3537.09 184
3537.22 186
3537.36 182
3537.50 173
3537.63 160
3537.77 145
3537.90 130
3538.04 118
3538.18 110
3538.31 106
3538.45 103
3538.59 100
3538.72 95
3538.86 89
3539.00 80
3539.13 70
3539.27 58
3539.41 45
3539.54 33
3539.68 21
3539.81 9
3539.95 0
3540.09 0
3540.22 0
3540.36 0
3540.50 0
3540.63 0
3540.77 0
3540.91 0
3541.04 0
3541.18 10
3541.31 20
3541.45 30
3541.59 41
3541.72 53
3541.86 66
3542.00 81
3542.13 98
3542.27 114
3542.41 130
3542.54 143
3542.68 152
3542.82 156
3542.95 155
3543.09 149
3543.23 139
3543.36 127
3543.50 115
3543.63 105
3543.77 100
3543.91 100
3544.04 105
3544.18 116
3544.32 129
3544.45 143
3544.59 156
3544.73 165
3544.86 171
3545.00 175
3545.14 178
3545.27 181
3545.41 188
3545.55 198
3545.68 210
3545.82 223
3545.96 234
3546.09 242
3546.23 246
3546.37 246
3546.50 245
3546.64 246
3546.77 252
3546.91 264
3547.05 284
3547.18 309
3547.32 339
3547.46 368
3547.59 395
3547.73 417
3547.87 436
3548.00 452
3548.14 468
3548.28 486
3548.41 507
3548.55 532
3548.69 560
3548.82 588
3548.96 617
3549.10 645
3549.23 672
3549.37 697
3549.51 721
3549.64 743
3549.78 763
3549.92 779
3550.05 790
3550.19 798
3550.33 805
3550.46 813
3550.60 826
3550.74 845
3550.87 870
3551.01 899
3551.15 928
3551.28 952
3551.42 968
3551.56 977
3551.69 978
3551.83 974
3551.97 968
3552.10 962
3552.24 958
3552.38 954
3552.51 950
3552.65 943
3552.79 935
3552.92 925
3553.06 914
3553.20 903
3553.33 893
3553.47 884
3553.61 876
3553.74 867
3553.88 857
3554.02 845
3554.15 832
3554.29 817
3554.43 802
3554.56 785
3554.70 768
3554.84 749
3554.97 729
3555.11 709
3555.25 689
3555.38 668
3555.52 648
3555.66 627
3555.79 607
3555.93 586
3556.07 564
3556.20 543
3556.34 522
3556.48 502
3556.61 483
3556.75 467
3556.89 452
3557.02 439
3557.16 426
3557.30 413
3557.43 401
3557.57 388
3557.71 376
3557.84 366
3557.98 356
3558.12 348
3558.25 340
3558.39 331
3558.53 323
3558.66 313
3558.80 302
3558.94 293
3559.07 286
3559.21 284
3559.35 287
3559.48 295
3559.62 306
3559.76 314
3559.90 318
3560.03 314
3560.17 299
3560.31 277
3560.44 249
3560.58 220
3560.72 195
3560.85 178
3560.99 170
3561.13 172
3561.26 181
3561.40 196
3561.54 214
3561.67 232
3561.81 248
3561.95 261
3562.08 270
3562.22 275
3562.36 274
3562.49 269
3562.63 261
3562.77 251
3562.91 242
3563.04 234
3563.18 228
3563.32 225
3563.45 223
3563.59 222
3563.73 219
3563.86 214
3564.00 208
3564.14 199
3564.27 191
3564.41 183
3564.55 177
3564.68 173
3564.82 171
3564.96 171
3565.10 172
3565.23 175
3565.37 179
3565.51 184
3565.64 189
3565.78 192
3565.92 193
3566.05 192
3566.19 186
3566.33 176
3566.46 164
3566.60 149
3566.74 135
3566.88 123
3567.01 116
3567.15 113
3567.29 116
3567.42 123
3567.56 132
3567.70 143
3567.83 154
3567.97 162
3568.11 167
3568.24 169
3568.38 167
3568.52 163
3568.66 157
3568.79 149
3568.93 141
3569.07 131
3569.20 122
3569.34 113
3569.48 105
3569.61 99
3569.75 95
3569.89 95
3570.03 97
3570.16 101
3570.30 106
3570.44 112
3570.57 117
3570.71 122
3570.85 128
3570.98 133
3571.12 140
3571.26 148
3571.40 157
3571.53 167
3571.67 179
3571.81 190
3571.94 201
3572.08 212
3572.22 223
3572.35 233
3572.49 243
3572.63 252
3572.77 259
3572.90 264
3573.04 266
3573.18 264
3573.31 259
3573.45 252
3573.59 244
3573.72 236
3573.86 231
3574.00 230
3574.14 232
3574.27 238
3574.41 246
3574.55 256
3574.68 265
3574.82 274
3574.96 280
3575.10 285
3575.23 288
3575.37 289
3575.51 287
3575.64 282
3575.78 274
3575.92 264
3576.06 251
3576.19 236
3576.33 219
3576.47 203
3576.60 186
3576.74 172
3576.88 159
3577.02 150
3577.15 145
3577.29 146
3577.43 152
3577.56 162
3577.70 176
3577.84 192
3577.98 208
3578.11 220
3578.25 228
3578.39 230
3578.52 226
3578.66 218
3578.80 205
3578.94 190
3579.07 174
3579.21 158
3579.35 145
3579.48 135
3579.62 128
3579.76 125
3579.90 124
3580.03 125
3580.17 125
3580.31 123
3580.44 118
3580.58 110
3580.72 100
3580.86 89
3580.99 78
3581.13 67
3581.27 59
3581.40 53
3581.54 50
3581.68 51
3581.82 55
3581.95 62
3582.09 72
3582.23 83
3582.37 95
3582.50 106
3582.64 116
3582.78 124
3582.91 131
3583.05 138
3583.19 146
3583.33 154
3583.46 162
3583.60 169
3583.74 174
3583.87 177
3584.01 177
3584.15 174
3584.29 171
3584.42 168
3584.56 166
3584.70 164
3584.84 163
3584.97 162
3585.11 162
3585.25 162
3585.38 163
3585.52 163
3585.66 163
3585.80 161
3585.93 155
3586.07 146
3586.21 133
3586.35 117
3586.48 101
3586.62 87
3586.76 77
3586.90 72
3587.03 73
3587.17 80
3587.31 90
3587.44 102
3587.58 117
3587.72 133
3587.86 150
3587.99 167
3588.13 183
3588.27 196
3588.41 204
3588.54 205
3588.68 200
3588.82 188
3588.96 173
3589.09 155
3589.23 138
3589.37 122
3589.50 109
3589.64 100
3589.78 92
3589.92 87
3590.05 83
3590.19 81
3590.33 80
3590.47 81
3590.60 83
3590.74 84
3590.88 83
3591.02 78
3591.15 71
3591.29 62
3591.43 53
3591.57 47
3591.70 44
3591.84 46
3591.98 53
3592.11 63
3592.25 74
3592.39 86
3592.53 96
3592.66 105
3592.80 111
3592.94 115
3593.08 116
3593.21 113
3593.35 108
3593.49 101
3593.63 93
3593.76 85
3593.90 77
3594.04 70
3594.18 64
3594.31 58
3594.45 51
3594.59 44
3594.73 36
3594.86 29
3595.00 24
3595.14 22
3595.28 24
3595.41 31
3595.55 41
3595.69 54
3595.83 66
3595.96 76
3596.10 83
3596.24 86
3596.38 85
3596.51 81
3596.65 74
3596.79 65
3596.93 54
3597.06 42
3597.20 31
3597.34 20
3597.48 12
3597.61 8
3597.75 9
3597.89 14
3598.03 21
3598.16 28
3598.30 33
3598.44 34
3598.58 33
3598.71 29
3598.85 25
3598.99 21
3599.13 19
3599.26 17
3599.40 16
3599.54 12
3599.68 7
3599.81 0
3599.95 0
3600.09 0
3600.23 0
3600.36 0
3600.50 0
3600.64 0
3600.78 0
3600.91 9
3601.05 21
3601.19 33
3601.33 44
3601.47 54
3601.60 60
3601.74 64
3601.88 63
3602.02 59
3602.15 52
3602.29 44
3602.43 35
3602.57 27
3602.70 22
3602.84 18
3602.98 18
3603.12 20
3603.25 23
3603.39 28
3603.53 32
3603.67 36
3603.80 39
3603.94 40
3604.08 40
3604.22 39
3604.36 37
3604.49 34
3604.63 31
3604.77 28
3604.91 26
3605.04 24
3605.18 24
3605.32 25
3605.46 27
3605.59 31
3605.73 36
3605.87 43
3606.01 51
3606.14 61
3606.28 71
3606.42 83
3606.56 94
3606.70 104
3606.83 112
3606.97 118
3607.11 122
3607.25 124
3607.38 126
3607.52 126
3607.66 126
3607.80 125
3607.94 123
3608.07 120
3608.21 117
3608.35 113
3608.49 112
3608.62 113
3608.76 118
3608.90 126
3609.04 136
3609.17 144
3609.31 150
3609.45 151
3609.59 148
3609.73 140
3609.86 128
3610.00 115
3610.14 101
3610.28 87
3610.41 73
3610.55 60
3610.69 48
3610.83 37
3610.97 29
3611.10 26
3611.24 30
3611.38 40
3611.52 57
3611.65 78
3611.79 100
3611.93 118
3612.07 130
3612.21 135
3612.34 134
3612.48 130
3612.62 127
3612.76 127
3612.89 132
3613.03 143
3613.17 159
3613.31 175
3613.45 190
3613.58 200
3613.72 204
3613.86 202
3614.00 193
3614.13 180
3614.27 165
3614.41 149
3614.55 135
3614.69 124
3614.82 116
3614.96 113
3615.10 112
3615.24 113
3615.38 116
3615.51 119
3615.65 122
3615.79 125
3615.93 126
3616.06 128
3616.20 131
3616.34 134
3616.48 138
3616.62 142
3616.75 146
3616.89 149
3617.03 150
3617.17 148
3617.31 143
3617.44 136
3617.58 127
3617.72 118
3617.86 110
3618.00 104
3618.13 99
3618.27 95
3618.41 90
3618.55 85
3618.68 78
3618.82 71
3618.96 64
3619.10 59
3619.24 57
3619.37 59
3619.51 65
3619.65 74
3619.79 84
3619.93 93
3620.06 98
3620.20 101
3620.34 99
3620.48 96
3620.62 93
3620.75 91
3620.89 91
3621.03 94
3621.17 97
3621.31 100
3621.44 101
3621.58 102
3621.72 101
3621.86 100
3622.00 101
3622.13 105
3622.27 111
3622.41 119
3622.55 128
3622.69 137
3622.82 146
3622.96 154
3623.10 159
3623.24 163
3623.38 165
3623.51 165
3623.65 162
3623.79 157
3623.93 152
3624.07 147
3624.20 145
3624.34 146
3624.48 151
3624.62 160
3624.76 172
3624.89 185
3625.03 196
3625.17 206
3625.31 212
3625.45 214
3625.58 213
3625.72 208
3625.86 200
3626.00 191
3626.14 183
3626.27 176
3626.41 171
3626.55 168
3626.69 167
3626.83 166
3626.97 166
3627.10 165
3627.24 162
3627.38 157
3627.52 151
3627.66 144
3627.79 137
3627.93 128
3628.07 118
3628.21 107
3628.35 93
3628.48 77
3628.62 62
3628.76 48
3628.90 39
3629.04 37
3629.17 41
3629.31 51
3629.45 66
3629.59 83
3629.73 98
3629.87 111
3630.00 118
3630.14 120
3630.28 119
3630.42 116
3630.56 114
3630.69 115
3630.83 120
3630.97 127
3631.11 137
3631.25 144
3631.38 149
3631.52 148
3631.66 142
3631.80 131
3631.94 117
3632.08 102
3632.21 89
3632.35 80
3632.49 74
3632.63 73
3632.77 75
3632.90 79
3633.04 84
3633.18 88
3633.32 91
3633.46 93
3633.60 93
3633.73 92
3633.87 90
3634.01 87
3634.15 83
3634.29 78
3634.43 72
3634.56 63
3634.70 53
3634.84 42
3634.98 32
3635.12 24
3635.25 20
3635.39 22
3635.53 27
3635.67 36
3635.81 47
3635.95 58
3636.08 69
3636.22 77
3636.36 82
3636.50 86
3636.64 89
3636.78 91
3636.91 92
3637.05 91
3637.19 89
3637.33 85
3637.47 78
3637.61 70
3637.74 61
3637.88 52
3638.02 43
3638.16 37
3638.30 31
3638.43 25
3638.57 19
3638.71 12
3638.85 4
3638.99 0
3639.13 0
3639.26 0
3639.40 0
3639.54 0
3639.68 0
3639.82 0
3639.96 3
3640.09 9
3640.23 13
3640.37 14
3640.51 16
3640.65 19
3640.79 25
3640.92 37
3641.06 52
3641.20 70
3641.34 88
3641.48 102
3641.62 112
3641.75 115
3641.89 113
3642.03 107
3642.17 100
3642.31 95
3642.45 92
3642.58 93
3642.72 98
3642.86 106
3643.00 116
3643.14 127
3643.28 138
3643.42 148
3643.55 158
3643.69 167
3643.83 176
3643.97 184
3644.11 191
3644.25 198
3644.38 202
3644.52 204
3644.66 204
3644.80 201
3644.94 197
3645.08 192
3645.21 186
3645.35 182
3645.49 179
3645.63 177
3645.77 177
3645.91 176
3646.05 175
3646.18 173
3646.32 170
3646.46 165
3646.60 159
3646.74 151
3646.88 144
3647.01 136
3647.15 129
3647.29 123
3647.43 117
3647.57 113
3647.71 110
3647.85 107
3647.98 104
3648.12 102
3648.26 102
3648.40 103
3648.54 107
3648.68 113
3648.81 121
3648.95 131
3649.09 141
3649.23 150
3649.37 157
3649.51 162
3649.65 165
3649.78 165
3649.92 164
3650.06 162
3650.20 160
3650.34 158
3650.48 156
3650.62 155
3650.75 153
3650.89 150
3651.03 147
3651.17 143
3651.31 138
3651.45 134
3651.58 130
3651.72 126
3651.86 123
3652.00 121
3652.14 121
3652.28 124
3652.42 128
3652.55 133
3652.69 138
3652.83 144
3652.97 149
3653.11 152
3653.25 153
3653.39 153
3653.52 151
3653.66 149
3653.80 145
3653.94 142
3654.08 138
3654.22 134
3654.36 129
3654.50 123
3654.63 116
3654.77 107
3654.91 98
3655.05 88
3655.19 78
3655.33 69
3655.47 60
3655.60 52
3655.74 45
3655.88 40
3656.02 38
3656.16 40
3656.30 45
3656.44 54
3656.57 65
3656.71 78
3656.85 89
3656.99 98
3657.13 105
3657.27 108
3657.41 108
3657.54 106
3657.68 101
3657.82 93
3657.96 85
3658.10 78
3658.24 74
3658.38 74
3658.52 80
3658.65 91
3658.79 105
3658.93 121
3659.07 135
3659.21 144
3659.35 149
3659.49 148
3659.63 144
3659.76 137
3659.90 129
3660.04 123
3660.18 118
3660.32 115
3660.46 112
3660.60 110
3660.73 106
3660.87 100
3661.01 90
3661.15 78
3661.29 62
3661.43 44
3661.57 25
3661.71 7
3661.84 0
3661.98 0
3662.12 0
3662.26 0
3662.40 0
3662.54 0
3662.68 0
3662.82 0
3662.95 8
3663.09 27
3663.23 46
3663.37 64
3663.51 80
3663.65 94
3663.79 106
3663.93 117
3664.06 125
3664.20 131
3664.34 134
3664.48 134
3664.62 132
3664.76 127
3664.90 121
3665.04 114
3665.18 108
3665.31 103
3665.45 99
3665.59 97
3665.73 95
3665.87 94
3666.01 93
3666.15 92
3666.29 90
3666.42 89
3666.56 88
3666.70 88
3666.84 88
3666.98 88
3667.12 89
3667.26 90
3667.40 91
3667.54 93
3667.67 97
3667.81 101
3667.95 106
3668.09 112
3668.23 118
3668.37 123
3668.51 125
3668.65 124
3668.79 118
3668.92 108
3669.06 94
3669.20 78
3669.34 62
3669.48 47
3669.62 35
3669.76 27
3669.90 21
3670.04 18
3670.17 16
3670.31 16
3670.45 16
3670.59 19
3670.73 22
3670.87 28
3671.01 36
3671.15 44
3671.29 50
3671.42 54
3671.56 56
3671.70 55
3671.84 54
3671.98 53
3672.12 55
3672.26 60
3672.40 70
3672.54 82
3672.67 95
3672.81 107
3672.95 118
3673.09 127
3673.23 132
3673.37 134
3673.51 133
3673.65 129
3673.79 122
3673.93 114
3674.06 105
3674.20 96
3674.34 89
3674.48 84
3674.62 82
3674.76 83
3674.90 85
3675.04 89
3675.18 91
3675.32 91
3675.45 88
3675.59 83
3675.73 77
3675.87 70
3676.01 66
3676.15 64
3676.29 65
3676.43 68
3676.57 72
3676.71 75
3676.84 75
3676.98 73
3677.12 67
3677.26 59
3677.40 50
3677.54 42
3677.68 38
3677.82 37
3677.96 42
3678.10 51
3678.23 62
3678.37 74
3678.51 85
3678.65 93
3678.79 98
3678.93 99
3679.07 99
3679.21 97
3679.35 94
3679.49 91
3679.63 89
3679.76 87
3679.90 86
3680.04 87
3680.18 89
3680.32 95
3680.46 102
3680.60 110
3680.74 116
3680.88 120
3681.02 120
3681.16 116
3681.29 108
3681.43 99
3681.57 89
3681.71 81
3681.85 75
3681.99 72
3682.13 71
3682.27 71
3682.41 72
3682.55 71
3682.69 69
3682.82 66
3682.96 63
3683.10 61
3683.24 63
3683.38 67
3683.52 74
3683.66 82
3683.80 87
3683.94 89
3684.08 84
3684.22 74
3684.36 61
3684.49 47
3684.63 36
3684.77 30
3684.91 30
3685.05 36
3685.19 48
3685.33 62
3685.47 76
3685.61 87
3685.75 95
3685.89 98
3686.03 96
3686.16 90
3686.30 83
3686.44 76
3686.58 70
3686.72 66
3686.86 64
3687.00 64
3687.14 65
3687.28 66
3687.42 66
3687.56 65
3687.70 63
3687.84 59
3687.97 54
3688.11 46
3688.25 38
3688.39 30
3688.53 20
3688.67 11
3688.81 1
3688.95 0
3689.09 0
3689.23 0
3689.37 0
3689.51 0
3689.65 0
3689.79 0
3689.92 1
3690.06 16
3690.20 30
3690.34 41
3690.48 46
3690.62 46
3690.76 43
3690.90 37
3691.04 30
3691.18 24
3691.32 18
3691.46 12
3691.60 6
3691.74 0
3691.87 0
3692.01 0
3692.15 0
3692.29 0
3692.43 0
3692.57 0
3692.71 0
3692.85 5
3692.99 14
3693.13 20
3693.27 25
3693.41 29
3693.55 33
3693.69 37
3693.83 45
3693.96 55
3694.10 68
3694.24 81
3694.38 92
3694.52 100
3694.66 105
3694.80 105
3694.94 102
3695.08 98
3695.22 93
3695.36 89
3695.50 84
3695.64 78
3695.78 69
3695.92 58
3696.05 45
3696.19 30
3696.33 15
3696.47 2
3696.61 0
3696.75 0
3696.89 0
3697.03 0
3697.17 0
3697.31 1
3697.45 4
3697.59 5
3697.73 5
3697.87 3
3698.01 2
3698.15 2
3698.29 6
3698.42 13
3698.56 24
3698.70 38
3698.84 52
3698.98 65
3699.12 76
3699.26 83
3699.40 86
3699.54 87
3699.68 87
3699.82 88
3699.96 91
3700.10 96
3700.24 102
3700.38 109
3700.52 115
3700.66 120
3700.80 123
3700.94 124
3701.07 124
3701.21 122
3701.35 119
3701.49 115
3701.63 109
3701.77 102
3701.91 95
3702.05 89
3702.19 82
3702.33 76
3702.47 70
3702.61 64
3702.75 59
3702.89 55
3703.03 52
3703.17 52
3703.31 53
3703.45 56
3703.59 58
3703.73 59
3703.86 56
3704.00 49
3704.14 40
3704.28 29
3704.42 20
3704.56 13
3704.70 10
3704.84 11
3704.98 16
3705.12 24
3705.26 33
3705.40 42
3705.54 49
3705.68 55
3705.82 57
3705.96 56
3706.10 50
3706.24 42
3706.38 33
3706.52 24
3706.66 17
3706.80 13
3706.94 13
3707.07 14
3707.21 18
3707.35 23
3707.49 27
3707.63 31
3707.77 33
3707.91 35
3708.05 38
3708.19 40
3708.33 44
3708.47 50
3708.61 57
3708.75 66
3708.89 76
3709.03 86
3709.17 95
3709.31 102
3709.45 106
3709.59 107
3709.73 106
3709.87 102
3710.01 98
3710.15 94
3710.29 90
3710.43 88
3710.57 86
3710.71 85
3710.85 83
3710.98 82
3711.12 83
3711.26 85
3711.40 88
3711.54 94
3711.68 101
3711.82 108
3711.96 112
3712.10 114
3712.24 112
3712.38 108
3712.52 104
3712.66 102
3712.80 103
3712.94 106
3713.08 112
3713.22 118
3713.36 121
3713.50 120
3713.64 114
3713.78 105
3713.92 94
3714.06 84
3714.20 76
3714.34 71
3714.48 71
3714.62 73
3714.76 77
3714.90 82
3715.04 87
3715.18 92
3715.32 95
3715.46 97
3715.60 96
3715.74 93
3715.87 87
3716.01 81
3716.15 73
3716.29 66
3716.43 60
3716.57 54
3716.71 47
3716.85 39
3716.99 28
3717.13 15
3717.27 0
3717.41 0
3717.55 0
3717.69 0
3717.83 0
3717.97 0
3718.11 0
3718.25 0
3718.39 10
3718.53 17
3718.67 21
3718.81 21
3718.95 20
3719.09 19
3719.23 20
3719.37 24
3719.51 32
3719.65 41
3719.79 53
3719.93 65
3720.07 76
3720.21 84
3720.35 90
3720.49 94
3720.63 95
3720.77 95
3720.91 94
3721.05 92
3721.19 89
3721.33 86
3721.47 82
3721.61 76
3721.75 69
3721.89 62
3722.03 56
3722.17 52
3722.31 53
3722.45 58
3722.59 68
3722.73 80
3722.87 92
3723.01 102
3723.15 110
3723.29 113
3723.43 113
3723.57 112
3723.71 112
3723.85 113
3723.99 116
3724.13 121
3724.27 126
3724.41 130
3724.55 132
3724.69 132
3724.82 130
3724.96 128
3725.10 126
3725.24 126
3725.38 127
3725.52 128
3725.66 129
3725.80 127
3725.94 124
3726.08 118
3726.22 109
3726.36 100
3726.50 91
3726.64 84
3726.78 79
3726.92 75
3727.06 72
3727.20 69
3727.34 64
3727.48 58
3727.62 51
3727.76 42
3727.90 34
3728.04 27
3728.18 23
3728.32 22
3728.46 25
3728.60 31
3728.74 39
3728.88 46
3729.02 50
3729.16 51
3729.30 48
3729.44 42
3729.58 33
3729.72 25
3729.86 17
3730.00 13
3730.14 10
3730.28 10
3730.42 11
3730.56 11
3730.70 10
3730.84 6
3730.98 1
3731.12 0
3731.26 0
3731.40 0
3731.54 0
3731.68 0
3731.82 0
3731.96 0
3732.10 2
3732.25 5
3732.39 9
3732.53 13
3732.67 19
3732.81 26
3732.95 34
3733.09 41
3733.23 45
3733.37 45
3733.51 41
3733.65 33
3733.79 23
3733.93 13
3734.07 5
3734.21 0
3734.35 0
3734.49 0
3734.63 0
3734.77 0
3734.91 0
3735.05 1
3735.19 3
3735.33 6
3735.47 9
3735.61 12
3735.75 15
3735.89 19
3736.03 23
3736.17 27
3736.31 32
3736.45 38
3736.59 42
3736.73 46
3736.87 48
3737.01 46
3737.15 42
3737.29 35
3737.43 28
3737.57 21
3737.71 16
3737.85 13
3737.99 12
3738.13 13
3738.27 14
3738.41 15
3738.55 15
3738.69 13
3738.83 10
3738.97 7
3739.11 3
3739.25 1
3739.39 1
3739.53 2
3739.67 6
3739.81 13
3739.95 21
3740.09 30
3740.23 40
3740.37 49
3740.51 57
3740.65 65
3740.79 71
3740.93 76
3741.07 79
3741.21 79
3741.36 76
3741.50 67
3741.64 54
3741.78 38
3741.92 21
3742.06 5
3742.20 0
3742.34 0
3742.48 0
3742.62 0
3742.76 0
3742.90 1
3743.04 9
3743.18 17
3743.32 24
3743.46 32
3743.60 40
3743.74 48
3743.88 55
3744.02 61
3744.16 64
3744.30 64
3744.44 62
3744.58 57
3744.72 53
3744.86 49
3745.00 46
3745.14 45
3745.28 45
3745.42 47
3745.56 50
3745.70 52
3745.84 54
3745.98 55
3746.12 54
3746.27 52
3746.41 49
3746.55 46
3746.69 43
3746.83 40
3746.97 39
3747.11 40
3747.25 41
3747.39 42
3747.53 42
3747.67 41
3747.81 39
3747.95 38
3748.09 39
3748.23 42
3748.37 48
3748.51 55
3748.65 63
3748.79 70
3748.93 74
3749.07 76
3749.21 76
3749.35 76
3749.49 77
3749.63 79
3749.77 82
3749.91 86
3750.06 90
3750.20 94
3750.34 98
3750.48 101
3750.62 102
3750.76 102
3750.90 100
3751.04 95
3751.18 87
3751.32 75
3751.46 61
3751.60 45
3751.74 28
3751.88 12
3752.02 0
3752.16 0
3752.30 0
3752.44 0
3752.58 0
3752.72 0
3752.86 0
3753.00 0
3753.14 2
3753.29 13
3753.43 25
3753.57 35
3753.71 44
3753.85 51
3753.99 57
3754.13 62
3754.27 66
3754.41 70
3754.55 72
3754.69 74
3754.83 74
3754.97 72
3755.11 69
3755.25 62
3755.39 54
3755.53 45
3755.67 37
3755.81 29
3755.95 24
3756.09 22
3756.24 22
3756.38 25
3756.52 30
3756.66 36
3756.80 43
3756.94 52
3757.08 61
3757.22 71
3757.36 80
3757.50 88
3757.64 93
3757.78 95
3757.92 94
3758.06 91
3758.20 88
3758.34 86
3758.48 85
3758.62 87
3758.77 91
3758.91 96
3759.05 101
3759.19 105
3759.33 106
3759.47 105
3759.61 103
3759.75 100
3759.89 97
3760.03 93
3760.17 90
3760.31 87
3760.45 84
3760.59 80
3760.73 77
3760.87 75
3761.01 75
3761.16 77
3761.30 82
3761.44 88
3761.58 94
3761.72 100
3761.86 104
3762.00 106
3762.14 108
3762.28 110
3762.42 115
3762.56 123
3762.70 136
3762.84 152
3762.98 169
3763.12 187
3763.26 201
3763.41 210
3763.55 212
3763.69 207
3763.83 195
3763.97 178
3764.11 157
3764.25 136
3764.39 116
3764.53 99
3764.67 87
3764.81 78
3764.95 75
3765.09 76
3765.23 81
3765.37 89
3765.52 98
3765.66 109
3765.80 119
3765.94 128
3766.08 135
3766.22 141
3766.36 145
3766.50 148
3766.64 150
3766.78 152
3766.92 154
3767.06 155
3767.20 155
3767.34 154
3767.49 151
3767.63 148
3767.77 143
3767.91 138
3768.05 133
3768.19 127
3768.33 122
3768.47 117
3768.61 111
3768.75 105
3768.89 98
3769.03 89
3769.17 80
3769.32 71
3769.46 63
3769.60 59
3769.74 57
3769.88 59
3770.02 63
3770.16 67
3770.30 71
3770.44 72
3770.58 72
3770.72 70
3770.86 66
3771.00 62
3771.15 57
3771.29 52
3771.43 48
3771.57 43
3771.71 38
3771.85 31
3771.99 24
3772.13 16
3772.27 8
3772.41 0
3772.55 0
3772.69 0
3772.84 0
3772.98 0
3773.12 0
3773.26 0
3773.40 0
3773.54 0
3773.68 4
3773.82 9
3773.96 17
3774.10 30
3774.24 47
3774.38 67
3774.53 88
3774.67 107
3774.81 121
3774.95 129
3775.09 129
3775.23 123
3775.37 113
3775.51 100
3775.65 87
3775.79 76
3775.93 68
3776.07 61
3776.22 58
3776.36 56
3776.50 57
3776.64 59
3776.78 61
3776.92 64
3777.06 66
3777.20 66
3777.34 63
3777.48 58
3777.62 51
3777.77 43
3777.91 34
3778.05 26
3778.19 19
3778.33 15
3778.47 15
3778.61 17
3778.75 23
3778.89 30
3779.03 38
3779.18 47
3779.32 55
3779.46 62
3779.60 68
3779.74 75
3779.88 80
3780.02 84
3780.16 86
3780.30 84
3780.44 77
3780.58 67
3780.73 53
3780.87 36
3781.01 21
3781.15 7
3781.29 0
3781.43 0
3781.57 0
3781.71 0
3781.85 1
3781.99 8
3782.14 14
3782.28 18
3782.42 22
3782.56 25
3782.70 29
3782.84 34
3782.98 39
3783.12 45
3783.26 50
3783.40 53
3783.55 53
3783.69 50
3783.83 44
3783.97 36
3784.11 28
3784.25 20
3784.39 15
3784.53 11
3784.67 9
3784.82 7
3784.96 6
3785.10 3
3785.24 0
3785.38 0
3785.52 0
3785.66 0
3785.80 0
3785.94 0
3786.08 0
3786.23 3
3786.37 17
3786.51 32
3786.65 47
3786.79 59
3786.93 68
3787.07 74
3787.21 77
3787.35 78
3787.50 78
3787.64 78
3787.78 78
3787.92 79
3788.06 79
3788.20 80
3788.34 81
3788.48 82
3788.62 84
3788.77 88
3788.91 93
3789.05 99
3789.19 105
3789.33 108
3789.47 109
3789.61 107
3789.75 103
3789.89 97
3790.04 94
3790.18 93
3790.32 96
3790.46 100
3790.60 105
3790.74 107
3790.88 106
3791.02 101
3791.17 90
3791.31 77
3791.45 63
3791.59 49
3791.73 37
3791.87 27
3792.01 21
3792.15 18
3792.29 19
3792.44 23
3792.58 30
3792.72 38
3792.86 47
3793.00 56
3793.14 62
3793.28 64
3793.42 64
3793.57 61
3793.71 55
3793.85 49
3793.99 42
3794.13 34
3794.27 26
3794.41 18
3794.55 9
3794.70 1
3794.84 0
3794.98 0
3795.12 0
3795.26 0
3795.40 0
3795.54 0
3795.68 0
3795.83 0
3795.97 0
3796.11 2
3796.25 10
3796.39 21
3796.53 35
3796.67 49
3796.81 62
3796.96 70
3797.10 72
3797.24 69
3797.38 62
3797.52 54
3797.66 47
3797.80 43
3797.94 43
3798.09 48
3798.23 56
3798.37 66
3798.51 76
3798.65 87
3798.79 96
3798.93 104
3799.08 110
3799.22 115
3799.36 119
3799.50 122
3799.64 123
3799.78 124
3799.92 124
3800.06 123
3800.21 120
3800.35 115
3800.49 107
3800.63 97
3800.77 86
3800.91 74
3801.05 63
3801.20 54
3801.34 50
3801.48 50
3801.62 55
3801.76 63
3801.90 72
3802.04 80
3802.18 85
3802.33 85
3802.47 82
3802.61 76
3802.75 72
3802.89 70
3803.03 74
3803.17 84
3803.32 100
3803.46 120
3803.60 141
3803.74 163
3803.88 181
3804.02 195
3804.16 204
3804.31 209
3804.45 210
3804.59 210
3804.73 210
3804.87 210
3805.01 210
3805.15 212
3805.30 213
3805.44 213
3805.58 212
3805.72 209
3805.86 205
3806.00 198
3806.14 191
3806.29 182
3806.43 171
3806.57 160
3806.71 149
3806.85 139
3806.99 129
3807.13 122
3807.28 117
3807.42 115
3807.56 114
3807.70 114
3807.84 115
3807.98 114
3808.12 113
3808.27 110
3808.41 105
3808.55 100
3808.69 94
3808.83 90
3808.97 87
3809.12 87
3809.26 89
3809.40 92
3809.54 97
3809.68 102
3809.82 107
3809.96 110
3810.11 112
3810.25 113
3810.39 114
3810.53 114
3810.67 114
3810.81 112
3810.96 109
3811.10 104
3811.24 97
3811.38 87
3811.52 76
3811.66 63
3811.80 49
3811.95 35
3812.09 23
3812.23 14
3812.37 9
3812.51 9
3812.65 13
3812.80 21
3812.94 32
3813.08 43
3813.22 54
3813.36 62
3813.50 69
3813.64 75
3813.79 81
3813.93 89
3814.07 100
3814.21 114
3814.35 130
3814.49 145
3814.64 157
3814.78 164
3814.92 165
3815.06 160
3815.20 152
3815.34 141
3815.49 130
3815.63 120
3815.77 109
3815.91 99
3816.05 88
3816.19 76
3816.34 63
3816.48 50
3816.62 38
3816.76 30
3816.90 26
3817.04 27
3817.19 33
3817.33 42
3817.47 51
3817.61 57
3817.75 59
3817.89 54
3818.04 44
3818.18 30
3818.32 13
3818.46 0
3818.60 0
3818.74 0
3818.89 0
3819.03 0
3819.17 0
3819.31 0
3819.45 0
3819.59 2
3819.74 12
3819.88 21
3820.02 30
3820.16 37
3820.30 44
3820.44 49
3820.59 53
3820.73 57
3820.87 61
3821.01 66
3821.15 70
3821.29 73
3821.44 75
3821.58 75
3821.72 71
3821.86 64
3822.00 54
3822.15 43
3822.29 32
3822.43 23
3822.57 17
3822.71 17
3822.85 20
3823.00 28
3823.14 38
3823.28 49
3823.42 59
3823.56 67
3823.70 73
3823.85 78
3823.99 83
3824.13 88
3824.27 93
3824.41 99
3824.56 104
3824.70 109
3824.84 111
3824.98 112
3825.12 111
3825.26 110
3825.41 109
3825.55 109
3825.69 110
3825.83 113
3825.97 116
3826.12 120
3826.26 122
3826.40 123
3826.54 123
3826.68 122
3826.82 121
3826.97 120
3827.11 119
3827.25 118
3827.39 115
3827.53 110
3827.68 103
3827.82 95
3827.96 86
3828.10 77
3828.24 69
3828.38 64
3828.53 61
3828.67 59
3828.81 57
3828.95 56
3829.09 53
3829.24 51
3829.38 48
3829.52 45
3829.66 44
3829.80 44
3829.95 44
3830.09 45
3830.23 45
3830.37 46
3830.51 47
3830.65 49
3830.80 52
3830.94 58
3831.08 66
3831.22 76
3831.36 88
3831.51 101
3831.65 112
3831.79 121
3831.93 128
3832.07 131
3832.22 131
3832.36 129
3832.50 127
3832.64 123
3832.78 120
3832.93 116
3833.07 111
3833.21 106
3833.35 99
3833.49 92
3833.64 85
3833.78 79
3833.92 75
3834.06 72
3834.20 72
3834.35 74
3834.49 77
3834.63 82
3834.77 88
3834.91 96
3835.06 104
3835.20 112
3835.34 120
3835.48 127
3835.62 132
3835.76 134
3835.91 133
3836.05 128
3836.19 120
3836.33 108
3836.48 94
3836.62 78
3836.76 61
3836.90 44
3837.04 29
3837.19 15
3837.33 5
3837.47 0
3837.61 0
3837.75 0
3837.90 0
3838.04 0
3838.18 0
3838.32 0
3838.46 0
3838.61 3
3838.75 10
3838.89 16
3839.03 18
3839.17 18
3839.32 16
3839.46 13
3839.60 12
3839.74 14
3839.88 20
3840.03 31
3840.17 43
3840.31 56
3840.45 67
3840.59 78
3840.74 89
3840.88 99
3841.02 111
3841.16 124
3841.31 137
3841.45 149
3841.59 158
3841.73 161
3841.87 161
3842.02 157
3842.16 153
3842.30 149
3842.44 149
3842.58 151
3842.73 156
3842.87 162
3843.01 168
3843.15 173
3843.29 176
3843.44 178
3843.58 180
3843.72 181
3843.86 183
3844.01 184
3844.15 183
3844.29 180
3844.43 172
3844.57 161
3844.72 145
3844.86 128
3845.00 109
3845.14 92
3845.28 77
3845.43 66
3845.57 59
3845.71 56
3845.85 55
3846.00 56
3846.14 55
3846.28 53
3846.42 48
3846.56 40
3846.71 31
3846.85 23
3846.99 18
3847.13 18
3847.28 23
3847.42 32
3847.56 45
3847.70 59
3847.84 72
3847.99 82
3848.13 86
3848.27 86
3848.41 80
3848.56 72
3848.70 63
3848.84 55
3848.98 49
3849.12 47
3849.27 48
3849.41 51
3849.55 55
3849.69 58
3849.84 61
3849.98 62
3850.12 63
3850.26 64
3850.40 64
3850.55 65
3850.69 65
3850.83 63
3850.97 60
3851.12 56
3851.26 50
3851.40 44
3851.54 38
3851.69 33
3851.83 29
3851.97 27
3852.11 25
3852.25 23
3852.40 22
3852.54 20
3852.68 17
3852.82 13
3852.97 10
3853.11 7
3853.25 6
3853.39 7
3853.54 10
3853.68 17
3853.82 25
3853.96 35
3854.10 46
3854.25 55
3854.39 63
3854.53 67
3854.67 68
3854.82 67
3854.96 65
3855.10 62
3855.24 62
3855.39 63
3855.53 66
3855.67 70
3855.81 74
3855.96 78
3856.10 80
3856.24 81
3856.38 81
3856.53 81
3856.67 82
3856.81 83
3856.95 86
3857.09 88
3857.24 90
3857.38 91
3857.52 89
3857.66 86
3857.81 81
3857.95 76
3858.09 72
3858.23 70
3858.38 70
3858.52 73
3858.66 77
3858.80 82
3858.95 87
3859.09 90
3859.23 89
3859.37 83
3859.52 73
3859.66 59
3859.80 44
3859.94 29
3860.09 17
3860.23 11
3860.37 11
3860.51 16
3860.66 27
3860.80 40
3860.94 54
3861.08 67
3861.23 79
3861.37 88
3861.51 95
3861.65 101
3861.80 107
3861.94 112
3862.08 116
3862.22 120
3862.37 123
3862.51 125
3862.65 126
3862.79 124
3862.94 120
3863.08 114
3863.22 107
3863.36 100
3863.51 93
3863.65 87
3863.79 82
3863.93 78
3864.08 75
3864.22 72
3864.36 68
3864.50 64
3864.65 60
3864.79 55
3864.93 50
3865.07 45
3865.22 40
3865.36 36
3865.50 34
3865.64 34
3865.79 38
3865.93 47
3866.07 61
3866.21 78
3866.36 96
3866.50 113
3866.64 127
3866.78 134
3866.93 135
3867.07 132
3867.21 125
3867.35 117
3867.50 110
3867.64 105
3867.78 103
3867.92 101
3868.07 100
3868.21 97
3868.35 92
3868.49 84
3868.64 74
3868.78 61
3868.92 48
3869.07 37
3869.21 29
3869.35 25
3869.49 26
3869.64 32
3869.78 41
3869.92 51
3870.06 60
3870.21 66
3870.35 70
3870.49 69
3870.63 67
3870.78 62
3870.92 55
3871.06 47
3871.20 37
3871.35 24
3871.49 11
3871.63 0
3871.78 0
3871.92 0
3872.06 0
3872.20 0
3872.35 0
3872.49 0
3872.63 0
3872.77 5
3872.92 12
3873.06 18
3873.20 24
3873.34 28
3873.49 32
3873.63 35
3873.77 36
3873.92 36
3874.06 35
3874.20 35
3874.34 36
3874.49 38
3874.63 40
3874.77 43
3874.91 47
3875.06 50
3875.20 54
3875.34 58
3875.49 64
3875.63 71
3875.77 79
3875.91 85
3876.06 89
3876.20 90
3876.34 88
3876.48 83
3876.63 78
3876.77 73
3876.91 71
3877.06 71
3877.20 72
3877.34 73
3877.48 72
3877.63 70
3877.77 66
3877.91 61
3878.06 55
3878.20 49
3878.34 42
3878.48 35
3878.63 28
3878.77 22
3878.91 17
3879.05 15
3879.20 16
3879.34 20
3879.48 26
3879.63 32
3879.77 36
3879.91 37
3880.05 34
3880.20 29
3880.34 22
3880.48 17
3880.63 14
3880.77 14
3880.91 19
3881.05 28
3881.20 38
3881.34 50
3881.48 63
3881.63 73
3881.77 82
3881.91 86
3882.05 87
3882.20 85
3882.34 81
3882.48 77
3882.63 73
3882.77 71
3882.91 73
3883.05 77
3883.20 82
3883.34 88
3883.48 91
3883.63 93
3883.77 92
3883.91 88
3884.05 82
3884.20 74
3884.34 66
3884.48 57
3884.63 47
3884.77 36
3884.91 25
3885.05 14
3885.20 3
3885.34 0
3885.48 0
3885.63 0
3885.77 0
3885.91 0
3886.05 0
3886.20 11
3886.34 28
3886.48 46
3886.63 64
3886.77 79
3886.91 90
3887.06 97
3887.20 99
3887.34 97
3887.48 90
3887.63 81
3887.77 70
3887.91 59
3888.06 49
3888.20 42
3888.34 39
3888.49 38
3888.63 39
3888.77 41
3888.91 44
3889.06 47
3889.20 49
3889.34 51
3889.49 53
3889.63 56
3889.77 60
3889.91 64
3890.06 68
3890.20 72
3890.34 75
3890.49 78
3890.63 81
3890.77 84
3890.92 87
3891.06 90
3891.20 92
3891.35 91
3891.49 86
3891.63 78
3891.77 67
3891.92 53
3892.06 39
3892.20 27
3892.35 19
3892.49 14
3892.63 14
3892.78 16
3892.92 21
3893.06 28
3893.20 35
3893.35 43
3893.49 51
3893.63 58
3893.78 65
3893.92 71
3894.06 74
3894.21 76
3894.35 77
3894.49 77
3894.64 76
3894.78 76
3894.92 76
3895.06 78
3895.21 82
3895.35 87
3895.49 92
3895.64 96
3895.78 100
3895.92 102
3896.07 101
3896.21 97
3896.35 92
3896.50 86
3896.64 80
3896.78 75
3896.93 71
3897.07 68
3897.21 67
3897.35 67
3897.50 66
3897.64 66
3897.78 65
3897.93 63
3898.07 60
3898.21 57
3898.36 53
3898.50 49
3898.64 43
3898.79 37
3898.93 30
3899.07 22
3899.22 14
3899.36 5
3899.50 0
3899.65 0
3899.79 0
3899.93 0
3900.07 0
3900.22 0
3900.36 0
3900.50 0
3900.65 1
3900.79 11
3900.93 21
3901.08 29
3901.22 37
3901.36 42
3901.51 44
3901.65 45
3901.79 44
3901.94 42
3902.08 41
3902.22 41
3902.37 43
3902.51 48
3902.65 55
3902.80 64
3902.94 75
3903.08 87
3903.23 100
3903.37 111
3903.51 121
3903.66 128
3903.80 131
3903.94 129
3904.08 123
3904.23 114
3904.37 104
3904.51 95
3904.66 89
3904.80 86
3904.94 87
3905.09 90
3905.23 94
3905.37 98
3905.52 100
3905.66 99
3905.80 96
3905.95 91
3906.09 84
3906.23 77
3906.38 70
3906.52 63
3906.66 59
3906.81 56
3906.95 56
3907.09 59
3907.24 66
3907.38 75
3907.52 87
3907.67 100
3907.81 113
3907.95 125
3908.10 135
3908.24 142
3908.38 146
3908.53 148
3908.67 148
3908.81 148
3908.96 147
3909.10 145
3909.24 143
3909.39 141
3909.53 136
3909.67 130
3909.82 124
3909.96 117
3910.10 112
3910.25 108
3910.39 107
3910.53 107
3910.68 109
3910.82 111
3910.96 112
3911.11 111
3911.25 107
3911.39 100
3911.54 90
3911.68 79
3911.82 66
3911.97 53
3912.11 41
3912.25 29
3912.40 19
3912.54 10
3912.69 3
3912.83 0
3912.97 0
3913.12 0
3913.26 0
3913.40 0
3913.55 0
3913.69 0
3913.83 0
3913.98 0
3914.12 0
3914.26 8
3914.41 19
3914.55 32
3914.69 46
3914.84 59
3914.98 69
3915.12 76
3915.27 79
3915.41 78
3915.55 74
3915.70 67
3915.84 57
3915.98 46
3916.13 35
3916.27 25
3916.41 18
3916.56 14
3916.70 14
3916.85 18
3916.99 27
3917.13 37
3917.28 50
3917.42 63
3917.56 76
3917.71 87
3917.85 97
3917.99 102
3918.14 104
3918.28 101
3918.42 94
3918.57 83
3918.71 70
3918.85 58
3919.00 49
3919.14 44
3919.29 46
3919.43 53
3919.57 63
3919.72 75
3919.86 85
3920.00 92
3920.15 95
3920.29 97
3920.43 98
3920.58 102
3920.72 110
3920.86 123
3921.01 139
3921.15 155
3921.29 169
3921.44 178
3921.58 181
3921.73 179
3921.87 172
3922.01 165
3922.16 158
3922.30 152
3922.44 149
3922.59 148
3922.73 146
3922.87 144
3923.02 141
3923.16 138
3923.31 135
3923.45 135
3923.59 137
3923.74 142
3923.88 148
3924.02 154
3924.17 157
3924.31 154
3924.45 145
3924.60 129
3924.74 108
3924.89 86
3925.03 64
3925.17 47
3925.32 34
3925.46 28
3925.60 28
3925.75 31
3925.89 37
3926.03 43
3926.18 48
3926.32 51
3926.47 51
3926.61 48
3926.75 43
3926.90 36
3927.04 29
3927.18 24
3927.33 23
3927.47 27
3927.61 36
3927.76 49
3927.90 64
3928.05 80
3928.19 93
3928.33 102
3928.48 108
3928.62 109
3928.76 107
3928.91 102
3929.05 97
3929.20 92
3929.34 87
3929.48 83
3929.63 79
3929.77 74
3929.91 68
3930.06 60
3930.20 51
3930.35 43
3930.49 36
3930.63 33
3930.78 35
3930.92 43
3931.06 54
3931.21 69
3931.35 84
3931.50 99
3931.64 112
3931.78 121
3931.93 127
3932.07 131
3932.21 132
3932.36 131
3932.50 127
3932.65 122
3932.79 115
3932.93 108
3933.08 100
3933.22 90
3933.36 79
3933.51 66
3933.65 51
3933.80 35
3933.94 17
3934.08 0
3934.23 0
3934.37 0
3934.51 0
3934.66 0
3934.80 0
3934.95 0
3935.09 0
3935.23 0
3935.38 14
3935.52 31
3935.67 46
3935.81 59
3935.95 69
3936.10 76
3936.24 79
3936.38 79
3936.53 76
3936.67 71
3936.82 66
3936.96 62
3937.10 60
3937.25 61
3937.39 65
3937.54 71
3937.68 77
3937.82 83
3937.97 87
3938.11 88
3938.26 86
3938.40 81
3938.54 74
3938.69 64
3938.83 52
3938.97 38
3939.12 22
3939.26 5
3939.41 0
3939.55 0
3939.69 0
3939.84 0
3939.98 0
3940.13 0
3940.27 0
3940.41 0
3940.56 12
3940.70 25
3940.85 35
3940.99 44
3941.13 49
3941.28 52
3941.42 52
3941.57 49
3941.71 43
3941.85 37
3942.00 30
3942.14 25
3942.28 22
3942.43 24
3942.57 30
3942.72 40
3942.86 54
3943.00 70
3943.15 87
3943.29 102
3943.44 115
3943.58 123
3943.72 127
3943.87 127
3944.01 124
3944.16 118
3944.30 112
3944.44 106
3944.59 100
3944.73 96
3944.88 93
3945.02 91
3945.16 89
3945.31 88
3945.45 87
3945.60 86
3945.74 84
3945.88 81
3946.03 77
3946.17 71
3946.32 64
3946.46 57
3946.60 51
3946.75 45
3946.89 40
3947.04 35
3947.18 32
3947.33 29
3947.47 26
3947.61 23
3947.76 20
3947.90 17
3948.05 16
3948.19 15
3948.33 16
3948.48 19
3948.62 26
3948.77 34
3948.91 45
3949.05 56
3949.20 67
3949.34 76
3949.49 81
3949.63 82
3949.77 79
3949.92 72
3950.06 63
3950.21 53
3950.35 44
3950.49 38
3950.64 35
3950.78 35
3950.93 37
3951.07 39
3951.22 42
3951.36 44
3951.50 44
3951.65 44
3951.79 46
3951.94 50
3952.08 56
3952.22 66
3952.37 76
3952.51 85
3952.66 92
3952.80 94
3952.95 91
3953.09 84
3953.23 74
3953.38 65
3953.52 58
3953.67 53
3953.81 51
3953.95 51
3954.10 54
3954.24 57
3954.39 61
3954.53 63
3954.68 65
3954.82 65
3954.96 65
3955.11 63
3955.25 61
3955.40 58
3955.54 55
3955.68 54
3955.83 54
3955.97 55
3956.12 58
3956.26 61
3956.41 66
3956.55 70
3956.69 75
3956.84 80
3956.98 84
3957.13 87
3957.27 88
3957.42 86
3957.56 82
3957.70 76
3957.85 69
3957.99 61
3958.14 56
3958.28 52
3958.42 52
3958.57 53
3958.71 56
3958.86 59
3959.00 61
3959.15 62
3959.29 61
3959.43 58
3959.58 53
3959.72 46
3959.87 38
3960.01 28
3960.16 17
3960.30 6
3960.44 0
3960.59 0
3960.73 0
3960.88 0
3961.02 0
3961.17 0
3961.31 0
3961.45 0
3961.60 8
3961.74 15
3961.89 21
3962.03 23
3962.18 21
3962.32 17
3962.47 11
3962.61 5
3962.75 0
3962.90 0
3963.04 0
3963.19 6
3963.33 14
3963.48 24
3963.62 33
3963.76 41
3963.91 48
3964.05 53
3964.20 58
3964.34 62
3964.49 65
3964.63 68
3964.77 70
3964.92 69
3965.06 67
3965.21 62
3965.35 57
3965.50 52
3965.64 49
3965.79 47
3965.93 47
3966.07 49
3966.22 51
3966.36 55
3966.51 59
3966.65 62
3966.80 66
3966.94 70
3967.08 74
3967.23 80
3967.37 87
3967.52 95
3967.66 105
3967.81 114
3967.95 124
3968.10 132
3968.24 137
3968.38 139
3968.53 137
3968.67 134
3968.82 128
3968.96 123
3969.11 118
3969.25 115
3969.40 115
3969.54 116
3969.68 118
3969.83 120
3969.97 121
3970.12 122
3970.26 120
3970.41 118
3970.55 114
3970.70 110
3970.84 107
3970.98 103
3971.13 100
3971.27 98
3971.42 98
3971.56 99
3971.71 103
3971.85 109
3972.00 118
3972.14 131
3972.29 145
3972.43 159
3972.57 171
3972.72 181
3972.86 184
3973.01 182
3973.15 173
3973.30 158
3973.44 139
3973.59 118
3973.73 98
3973.88 82
3974.02 70
3974.16 64
3974.31 63
3974.45 64
3974.60 66
3974.74 67
3974.89 66
3975.03 63
3975.18 58
3975.32 54
3975.47 52
3975.61 52
3975.75 55
3975.90 60
3976.04 66
3976.19 71
3976.33 74
3976.48 75
3976.62 74
3976.77 72
3976.91 70
3977.06 67
3977.20 64
3977.34 61
3977.49 59
3977.63 58
3977.78 57
3977.92 58
3978.07 59
3978.21 62
3978.36 67
3978.50 73
3978.65 78
3978.79 83
3978.94 87
3979.08 89
3979.22 88
3979.37 86
3979.51 83
3979.66 80
3979.80 77
3979.95 76
3980.09 75
3980.24 76
3980.38 76
3980.53 75
3980.67 73
3980.82 71
3980.96 69
3981.11 69
3981.25 72
3981.39 78
3981.54 87
3981.68 97
3981.83 108
3981.97 118
3982.12 124
3982.26 128
3982.41 127
3982.55 122
3982.70 113
3982.84 101
3982.99 87
3983.13 73
3983.28 59
3983.42 48
3983.56 40
3983.71 36
3983.85 35
3984.00 36
3984.14 39
3984.29 43
3984.43 48
3984.58 55
3984.72 62
3984.87 69
3985.01 77
3985.16 83
3985.30 87
3985.45 87
3985.59 83
3985.74 75
3985.88 63
3986.03 49
3986.17 35
3986.31 23
3986.46 12
3986.60 5
3986.75 0
3986.89 0
3987.04 0
3987.18 1
3987.33 7
3987.47 17
3987.62 30
3987.76 45
3987.91 62
3988.05 77
3988.20 89
3988.34 96
3988.49 101
3988.63 102
3988.78 102
3988.92 103
3989.07 105
3989.21 109
3989.36 113
3989.50 117
3989.65 120
3989.79 122
3989.93 123
3990.08 122
3990.22 120
3990.37 118
3990.51 117
3990.66 115
3990.80 114
3990.95 113
3991.09 112
3991.24 111
3991.38 109
3991.53 106
3991.67 103
3991.82 97
3991.96 91
3992.11 83
3992.25 75
3992.40 68
3992.54 62
3992.69 58
3992.83 55
3992.98 55
3993.12 56
3993.27 59
3993.41 63
3993.56 67
3993.70 73
3993.85 78
3993.99 85
3994.14 91
3994.28 96
3994.43 100
3994.57 101
3994.72 100
3994.86 97
3995.01 91
3995.15 83
3995.30 74
3995.44 66
3995.58 59
3995.73 54
3995.87 52
3996.02 52
3996.16 55
3996.31 59
3996.45 63
3996.60 65
3996.74 64
3996.89 61
3997.03 57
3997.18 52
3997.32 49
3997.47 48
3997.61 50
3997.76 53
3997.90 57
3998.05 61
3998.19 64
3998.34 67
3998.48 69
3998.63 72
3998.77 74
3998.92 76
3999.06 76
3999.21 75
3999.35 72
3999.50 67
3999.64 61
3999.79 54
3999.93 48
4000.08 44
4000.22 41
4000.37 40
4000.51 41
4000.66 43
4000.80 48
4000.95 55
4001.09 63
4001.24 72
4001.38 79
4001.53 84
4001.67 87
4001.82 88
4001.96 88
4002.11 89
4002.25 92
4002.40 98
4002.54 106
4002.69 115
4002.83 124
4002.98 129
4003.12 131
4003.27 128
4003.41 122
4003.56 115
4003.71 107
4003.85 99
4004.00 93
4004.14 87
4004.29 81
4004.43 76
4004.58 71
4004.72 67
4004.87 66
4005.01 70
4005.16 78
4005.30 90
4005.45 104
4005.59 119
4005.74 132
4005.88 139
4006.03 138
4006.17 129
4006.32 114
4006.46 94
4006.61 71
4006.75 49
4006.90 31
4007.04 16
4007.19 6
4007.33 0
4007.48 0
4007.62 0
4007.77 0
4007.91 0
4008.06 0
4008.20 0
4008.35 0
4008.49 0
4008.64 1
4008.78 13
4008.93 26
4009.07 37
4009.22 46
4009.37 52
4009.51 55
4009.66 58
4009.80 59
4009.95 62
4010.09 65
4010.24 69
4010.38 73
4010.53 77
4010.67 79
4010.82 79
4010.96 78
4011.11 75
4011.25 70
4011.40 65
4011.54 60
4011.69 56
4011.83 53
4011.98 53
4012.12 55
4012.27 59
4012.41 64
4012.56 71
4012.70 78
4012.85 84
4013.00 89
4013.14 92
4013.29 93
4013.43 92
4013.58 89
4013.72 85
4013.87 82
4014.01 78
4014.16 77
4014.30 77
4014.45 80
4014.59 85
4014.74 92
4014.88 100
4015.03 108
4015.17 114
4015.32 117
4015.46 117
4015.61 112
4015.76 104
4015.90 95
4016.05 85
4016.19 78
4016.34 73
4016.48 71
4016.63 72
4016.77 74
4016.92 75
4017.06 75
4017.21 73
4017.35 70
4017.50 67
4017.64 66
4017.79 67
4017.94 71
4018.08 77
4018.23 84
4018.37 90
4018.52 94
4018.66 95
4018.81 94
4018.95 92
4019.10 89
4019.24 85
4019.39 80
4019.53 75
4019.68 70
4019.82 63
4019.97 56
4020.12 48
4020.26 40
4020.41 33
4020.55 27
4020.70 21
4020.84 16
4020.99 12
4021.13 10
4021.28 8
4021.42 6
4021.57 7
4021.71 9
4021.86 13
4022.01 18
4022.15 24
4022.30 30
4022.44 36
4022.59 42
4022.73 48
4022.88 53
4023.02 57
4023.17 61
4023.31 64
4023.46 66
4023.61 67
4023.75 67
4023.90 67
4024.04 67
4024.19 68
4024.33 69
4024.48 70
4024.62 70
4024.77 68
4024.91 66
4025.06 62
4025.21 59
4025.35 56
4025.50 55
4025.64 56
4025.79 59
4025.93 62
4026.08 64
4026.22 64
4026.37 62
4026.51 57
4026.66 50
4026.81 43
4026.95 36
4027.10 30
4027.24 28
4027.39 28
4027.53 29
4027.68 32
4027.82 35
4027.97 37
4028.12 38
4028.26 37
4028.41 34
4028.55 30
4028.70 27
4028.84 25
4028.99 25
4029.13 29
4029.28 34
4029.42 39
4029.57 44
4029.72 46
4029.86 44
4030.01 38
4030.15 30
4030.30 21
4030.44 12
4030.59 5
4030.73 1
4030.88 0
4031.03 2
4031.17 5
4031.32 11
4031.46 18
4031.61 26
4031.75 34
4031.90 43
4032.05 49
4032.19 54
4032.34 55
4032.48 54
4032.63 51
4032.77 47
4032.92 44
4033.06 42
4033.21 43
4033.36 45
4033.50 50
4033.65 56
4033.79 63
4033.94 69
4034.08 76
4034.23 81
4034.37 84
4034.52 87
4034.67 87
4034.81 85
4034.96 80
4035.10 75
4035.25 68
4035.39 61
4035.54 53
4035.69 47
4035.83 41
4035.98 38
4036.12 37
4036.27 39
4036.41 43
4036.56 49
4036.71 54
4036.85 59
4037.00 62
4037.14 64
4037.29 64
4037.43 66
4037.58 69
4037.73 76
4037.87 86
4038.02 98
4038.16 111
4038.31 121
4038.45 127
4038.60 128
4038.74 123
4038.89 114
4039.04 103
4039.18 93
4039.33 86
4039.47 83
4039.62 86
4039.76 90
4039.91 96
4040.06 99
4040.20 98
4040.35 93
4040.49 83
4040.64 70
4040.79 55
4040.93 41
4041.08 29
4041.22 19
4041.37 11
4041.51 7
4041.66 4
4041.81 4
4041.95 6
4042.10 9
4042.24 12
4042.39 14
4042.53 15
4042.68 13
4042.83 9
4042.97 4
4043.12 0
4043.26 0
4043.41 0
4043.55 0
4043.70 0
4043.85 0
4043.99 0
4044.14 6
4044.28 20
4044.43 35
4044.58 50
4044.72 63
4044.87 75
4045.01 84
4045.16 89
4045.30 93
4045.45 95
4045.60 97
4045.74 100
4045.89 105
4046.03 111
4046.18 119
4046.33 128
4046.47 135
4046.62 140
4046.76 141
4046.91 139
4047.05 132
4047.20 122
4047.35 109
4047.49 95
4047.64 82
4047.78 71
4047.93 64
4048.08 61
4048.22 60
4048.37 62
4048.51 62
4048.66 61
4048.81 56
4048.95 48
4049.10 37
4049.24 26
4049.39 15
4049.53 6
4049.68 0
4049.83 0
4049.97 0
4050.12 1
4050.26 8
4050.41 17
4050.56 28
4050.70 39
4050.85 50
4050.99 60
4051.14 68
4051.29 73
4051.43 74
4051.58 73
4051.72 68
4051.87 61
4052.02 53
4052.16 44
4052.31 35
4052.45 27
4052.60 19
4052.75 14
4052.89 9
4053.04 7
4053.18 7
4053.33 9
4053.48 13
4053.62 19
4053.77 25
4053.91 32
4054.06 37
4054.21 40
4054.35 40
4054.50 39
4054.64 37
4054.79 34
4054.94 32
4055.08 31
4055.23 31
4055.37 32
4055.52 31
4055.67 29
4055.81 25
4055.96 21
4056.10 17
4056.25 14
4056.40 15
4056.54 18
4056.69 25
4056.83 32
4056.98 38
4057.13 42
4057.27 43
4057.42 41
4057.56 37
4057.71 33
4057.86 29
4058.00 26
4058.15 23
4058.29 21
4058.44 20
4058.59 19
4058.73 18
4058.88 20
4059.02 23
4059.17 29
4059.32 36
4059.46 44
4059.61 51
4059.75 56
4059.90 58
4060.05 58
4060.19 57
4060.34 56
4060.48 57
4060.63 60
4060.78 65
4060.92 71
4061.07 78
4061.22 84
4061.36 86
4061.51 85
4061.65 81
4061.80 75
4061.95 66
4062.09 58
4062.24 50
4062.38 43
4062.53 38
4062.68 33
4062.82 30
4062.97 28
4063.12 27
4063.26 27
4063.41 26
4063.55 25
4063.70 22
4063.85 17
4063.99 10
4064.14 1
4064.28 0
4064.43 0
4064.58 0
4064.72 0
4064.87 0
4065.02 0
4065.16 0
4065.31 2
4065.45 11
4065.60 18
4065.75 22
4065.89 24
4066.04 25
4066.18 26
4066.33 28
4066.48 34
4066.62 42
4066.77 54
4066.92 68
4067.06 82
4067.21 98
4067.35 113
4067.50 127
4067.65 140
4067.79 151
4067.94 160
4068.09 165
4068.23 166
4068.38 164
4068.52 157
4068.67 148
4068.82 136
4068.96 124
4069.11 113
4069.26 102
4069.40 95
4069.55 91
4069.69 89
4069.84 91
4069.99 94
4070.13 98
4070.28 101
4070.43 103
4070.57 103
4070.72 101
4070.86 100
4071.01 98
4071.16 98
4071.30 100
4071.45 103
4071.60 108
4071.74 113
4071.89 118
4072.04 122
4072.18 124
4072.33 125
4072.47 124
4072.62 121
4072.77 116
4072.91 111
4073.06 108
4073.21 106
4073.35 106
4073.50 109
4073.64 113
4073.79 115
4073.94 116
4074.08 113
4074.23 106
4074.38 98
4074.52 89
4074.67 80
4074.82 72
4074.96 65
4075.11 57
4075.25 48
4075.40 38
4075.55 27
4075.69 17
4075.84 9
4075.99 6
4076.13 7
4076.28 12
4076.43 20
4076.57 28
4076.72 35
4076.86 38
4077.01 38
4077.16 36
4077.30 33
4077.45 31
4077.60 30
4077.74 32
4077.89 36
4078.04 40
4078.18 44
4078.33 46
4078.48 46
4078.62 47
4078.77 47
4078.91 49
4079.06 52
4079.21 58
4079.35 65
4079.50 74
4079.65 82
4079.79 88
4079.94 93
4080.09 96
4080.23 96
4080.38 93
4080.53 88
4080.67 80
4080.82 71
4080.97 62
4081.11 55
4081.26 51
4081.40 50
4081.55 53
4081.70 59
4081.84 66
4081.99 74
4082.14 80
4082.28 84
4082.43 84
4082.58 81
4082.72 75
4082.87 66
4083.02 56
4083.16 45
4083.31 35
4083.46 26
4083.60 19
4083.75 14
4083.89 11
4084.04 9
4084.19 8
4084.33 7
4084.48 6
4084.63 6
4084.77 6
4084.92 6
4085.07 7
4085.21 9
4085.36 12
4085.51 16
4085.65 22
4085.80 28
4085.95 35
4086.09 39
4086.24 42
4086.39 41
4086.53 37
4086.68 30
4086.83 23
4086.97 17
4087.12 13
4087.27 11
4087.41 11
4087.56 11
4087.71 11
4087.85 10
4088.00 9
4088.15 6
4088.29 2
4088.44 0
4088.59 0
4088.73 0
4088.88 2
4089.02 5
4089.17 10
4089.32 13
4089.46 15
4089.61 16
4089.76 15
4089.90 13
4090.05 11
4090.20 10
4090.34 11
4090.49 12
4090.64 14
4090.78 16
4090.93 16
4091.08 14
4091.22 10
4091.37 5
4091.52 0
4091.66 0
4091.81 0
4091.96 0
4092.10 0
4092.25 0
4092.40 0
4092.54 0
4092.69 1
4092.84 8
4092.98 16
4093.13 23
4093.28 30
4093.42 36
4093.57 41
4093.72 45
4093.86 48
4094.01 52
4094.16 56
4094.30 61
4094.45 67
4094.60 74
4094.74 81
4094.89 86
4095.04 90
4095.19 90
4095.33 87
4095.48 80
4095.63 70
4095.77 58
4095.92 46
4096.07 36
4096.21 29
4096.36 26
4096.51 26
4096.65 29
4096.80 34
4096.95 39
4097.09 45
4097.24 51
4097.39 56
4097.53 60
4097.68 65
4097.83 70
4097.97 75
4098.12 80
4098.27 85
4098.41 90
4098.56 96
4098.71 103
4098.85 108
4099.00 113
4099.15 116
4099.29 117
4099.44 116
4099.59 113
4099.73 109
4099.88 104
4100.03 100
4100.18 95
4100.32 90
4100.47 84
4100.62 76
4100.76 67
4100.91 55
4101.06 42
4101.20 28
4101.35 15
4101.50 4
4101.64 0
4101.79 0
4101.94 0
4102.08 0
4102.23 3
4102.38 11
4102.52 19
4102.67 28
4102.82 36
4102.97 46
4103.11 55
4103.26 65
4103.41 74
4103.55 82
4103.70 89
4103.85 93
4103.99 93
4104.14 90
4104.29 82
4104.43 72
4104.58 60
4104.73 46
4104.87 33
4105.02 19
4105.17 7
4105.32 0
4105.46 0
4105.61 0
4105.76 0
4105.90 0
4106.05 0
4106.20 0
4106.34 0
4106.49 2
4106.64 10
4106.78 17
4106.93 23
4107.08 27
4107.23 31
4107.37 34
4107.52 38
4107.67 44
4107.81 50
4107.96 56
4108.11 61
4108.25 64
4108.40 64
4108.55 62
4108.69 56
4108.84 50
4108.99 44
4109.14 39
4109.28 36
4109.43 36
4109.58 38
4109.72 42
4109.87 46
4110.02 52
4110.16 57
4110.31 61
4110.46 64
4110.61 66
4110.75 65
4110.90 62
4111.05 58
4111.19 52
4111.34 46
4111.49 41
4111.63 39
4111.78 40
4111.93 45
4112.08 55
4112.22 68
4112.37 85
4112.52 103
4112.66 121
4112.81 137
4112.96 149
4113.11 157
4113.25 162
4113.40 164
4113.55 164
4113.69 163
4113.84 163
4113.99 164
4114.13 166
4114.28 169
4114.43 172
4114.58 174
4114.72 176
4114.87 175
4115.02 173
4115.16 169
4115.31 163
4115.46 156
4115.61 149
4115.75 141
4115.90 132
4116.05 124
4116.19 117
4116.34 110
4116.49 106
4116.63 104
4116.78 104
4116.93 107
4117.08 110
4117.22 114
4117.37 116
4117.52 115
4117.66 109
4117.81 100
4117.96 87
4118.11 73
4118.25 59
4118.40 47
4118.55 37
4118.69 30
4118.84 26
4118.99 24
4119.14 23
4119.28 24
4119.43 26
4119.58 28
4119.72 31
4119.87 33
4120.02 34
4120.17 35
4120.31 33
4120.46 32
4120.61 29
4120.76 28
4120.90 28
4121.05 29
4121.20 32
4121.34 35
4121.49 39
4121.64 41
4121.79 43
4121.93 44
4122.08 45
4122.23 45
4122.37 44
4122.52 41
4122.67 36
4122.82 28
4122.96 17
4123.11 4
4123.26 0
4123.40 0
4123.55 0
4123.70 0
4123.85 0
4123.99 0
4124.14 0
4124.29 0
4124.44 13
4124.58 23
4124.73 31
4124.88 37
4125.02 40
4125.17 43
4125.32 46
4125.47 52
4125.61 60
4125.76 71
4125.91 85
4126.06 99
4126.20 112
4126.35 123
4126.50 130
4126.64 134
4126.79 134
4126.94 132
4127.09 129
4127.23 125
4127.38 122
4127.53 120
4127.68 120
4127.82 122
4127.97 126
4128.12 132
4128.26 139
4128.41 147
4128.56 154
4128.71 161
4128.85 166
4129.00 170
4129.15 173
4129.30 176
4129.44 179
4129.59 182
4129.74 187
4129.89 191
4130.03 194
4130.18 194
4130.33 192
4130.47 185
4130.62 174
4130.77 160
4130.92 144
4131.06 127
4131.21 110
4131.36 94
4131.51 80
4131.65 68
4131.80 60
4131.95 54
4132.10 49
4132.24 45
4132.39 42
4132.54 39
4132.69 35
4132.83 33
4132.98 32
4133.13 34
4133.28 38
4133.42 43
4133.57 47
4133.72 51
4133.86 52
4134.01 51
4134.16 46
4134.31 39
4134.45 32
4134.60 23
4134.75 16
4134.90 10
4135.04 6
4135.19 5
4135.34 7
4135.49 11
4135.63 18
4135.78 25
4135.93 32
4136.08 38
4136.22 41
4136.37 44
4136.52 45
4136.67 47
4136.81 48
4136.96 50
4137.11 51
4137.26 51
4137.40 50
4137.55 47
4137.70 43
4137.85 39
4137.99 36
4138.14 35
4138.29 34
4138.44 33
4138.58 32
4138.73 30
4138.88 27
4139.03 25
4139.17 23
4139.32 23
4139.47 26
4139.62 31
4139.76 40
4139.91 49
4140.06 58
4140.21 66
4140.35 73
4140.50 77
4140.65 79
4140.80 80
4140.94 81
4141.09 82
4141.24 83
4141.39 84
4141.53 83
4141.68 80
4141.83 76
4141.98 69
4142.12 62
4142.27 55
4142.42 49
4142.57 43
4142.71 36
4142.86 29
4143.01 22
4143.16 14
4143.30 6
4143.45 0
4143.60 0
4143.75 0
4143.90 0
4144.04 0
4144.19 0
4144.34 0
4144.49 0
4144.63 1
4144.78 9
4144.93 19
4145.08 28
4145.22 36
4145.37 43
4145.52 49
4145.67 54
4145.81 58
4145.96 62
4146.11 65
4146.26 70
4146.40 75
4146.55 82
4146.70 89
4146.85 97
4147.00 104
4147.14 109
4147.29 113
4147.44 114
4147.59 113
4147.73 111
4147.88 107
4148.03 102
4148.18 96
4148.32 90
4148.47 85
4148.62 80
4148.77 78
4148.91 76
4149.06 76
4149.21 77
4149.36 76
4149.51 74
4149.65 69
4149.80 63
4149.95 54
4150.10 45
4150.24 36
4150.39 28
4150.54 21
4150.69 18
4150.84 16
4150.98 16
4151.13 17
4151.28 20
4151.43 24
4151.57 28
4151.72 31
4151.87 34
4152.02 36
4152.16 39
4152.31 41
4152.46 43
4152.61 45
4152.76 48
4152.90 50
4153.05 53
4153.20 55
4153.35 58
4153.49 59
4153.64 59
4153.79 57
4153.94 53
4154.09 48
4154.23 42
4154.38 37
4154.53 34
4154.68 33
4154.82 36
4154.97 42
4155.12 50
4155.27 58
4155.42 66
4155.56 73
4155.71 78
4155.86 81
4156.01 81
4156.15 79
4156.30 75
4156.45 69
4156.60 62
4156.75 56
4156.89 53
4157.04 53
4157.19 58
4157.34 66
4157.49 76
4157.63 85
4157.78 92
4157.93 93
4158.08 89
4158.22 79
4158.37 67
4158.52 56
4158.67 47
4158.82 43
4158.96 42
4159.11 43
4159.26 45
4159.41 46
4159.56 44
4159.70 40
4159.85 35
4160.00 29
4160.15 24
4160.29 23
4160.44 24
4160.59 28
4160.74 35
4160.89 45
4161.03 54
4161.18 64
4161.33 72
4161.48 77
4161.63 81
4161.77 83
4161.92 83
4162.07 81
4162.22 79
4162.37 77
4162.51 75
4162.66 76
4162.81 81
4162.96 89
4163.10 101
4163.25 115
4163.40 129
4163.55 142
4163.70 151
4163.84 155
4163.99 153
4164.14 145
4164.29 134
4164.44 121
4164.58 107
4164.73 93
4164.88 80
4165.03 68
4165.18 57
4165.32 48
4165.47 40
4165.62 33
4165.77 28
4165.92 24
4166.06 21
4166.21 18
4166.36 14
4166.51 10
4166.66 6
4166.80 3
4166.95 2
4167.10 3
4167.25 6
4167.40 11
4167.54 18
4167.69 25
4167.84 33
4167.99 40
4168.14 47
4168.28 55
4168.43 63
4168.58 70
4168.73 77
4168.88 83
4169.02 88
4169.17 93
4169.32 96
4169.47 98
4169.62 98
4169.76 96
4169.91 92
4170.06 85
4170.21 75
4170.36 65
4170.51 55
4170.65 48
4170.80 44
4170.95 43
4171.10 45
4171.25 46
4171.39 46
4171.54 45
4171.69 41
4171.84 37
4171.99 33
4172.13 30
4172.28 30
4172.43 30
4172.58 31
4172.73 31
4172.87 29
4173.02 27
4173.17 25
4173.32 22
4173.47 22
4173.62 22
4173.76 24
4173.91 26
4174.06 28
4174.21 30
4174.36 32
4174.50 34
4174.65 36
4174.80 37
4174.95 38
4175.10 37
4175.24 35
4175.39 32
4175.54 29
4175.69 26
4175.84 25
4175.99 27
4176.13 31
4176.28 37
4176.43 43
4176.58 46
4176.73 47
4176.87 43
4177.02 36
4177.17 26
4177.32 15
4177.47 3
4177.62 0
4177.76 0
4177.91 0
4178.06 0
4178.21 0
4178.36 0
4178.50 0
4178.65 0
4178.80 4
4178.95 14
4179.10 25
4179.25 36
4179.39 47
4179.54 59
4179.69 72
4179.84 86
4179.99 99
4180.14 114
4180.28 128
4180.43 141
4180.58 152
4180.73 160
4180.88 164
4181.02 163
4181.17 157
4181.32 146
4181.47 133
4181.62 117
4181.77 103
4181.91 92
4182.06 85
4182.21 81
4182.36 81
4182.51 82
4182.66 84
4182.80 85
4182.95 85
4183.10 85
4183.25 85
4183.40 86
4183.55 87
4183.69 90
4183.84 94
4183.99 99
4184.14 106
4184.29 115
4184.44 124
4184.58 133
4184.73 142
4184.88 149
4185.03 153
4185.18 155
4185.33 156
4185.47 156
4185.62 156
4185.77 158
4185.92 162
4186.07 167
4186.22 172
4186.36 175
4186.51 175
4186.66 174
4186.81 171
4186.96 168
4187.11 165
4187.25 164
4187.40 163
4187.55 162
4187.70 160
4187.85 156
4188.00 149
4188.14 140
4188.29 132
4188.44 125
4188.59 121
4188.74 120
4188.89 122
4189.03 127
4189.18 131
4189.33 134
4189.48 134
4189.63 130
4189.78 123
4189.92 114
4190.07 103
4190.22 92
4190.37 81
4190.52 72
4190.67 65
4190.82 60
4190.96 57
4191.11 58
4191.26 61
4191.41 65
4191.56 71
4191.71 78
4191.85 84
4192.00 89
4192.15 93
4192.30 97
4192.45 101
4192.60 107
4192.74 114
4192.89 123
4193.04 133
4193.19 144
4193.34 153
4193.49 159
4193.64 161
4193.78 160
4193.93 154
4194.08 145
4194.23 134
4194.38 123
4194.53 112
4194.68 103
4194.82 96
4194.97 90
4195.12 87
4195.27 85
4195.42 84
4195.57 83
4195.71 82
4195.86 80
4196.01 78
4196.16 75
4196.31 73
4196.46 70
4196.61 67
4196.75 65
4196.90 64
4197.05 64
4197.20 66
4197.35 70
4197.50 76
4197.65 83
4197.79 90
4197.94 97
4198.09 102
4198.24 106
4198.39 108
4198.54 108
4198.69 107
4198.83 105
4198.98 101
4199.13 97
4199.28 91
4199.43 86
4199.58 83
4199.73 82
4199.87 85
4200.02 92
4200.17 101
4200.32 110
4200.47 119
4200.62 123
4200.77 122
4200.91 116
4201.06 105
4201.21 92
4201.36 77
4201.51 64
4201.66 52
4201.81 44
4201.95 40
4202.10 38
4202.25 38
4202.40 40
4202.55 42
4202.70 45
4202.85 47
4203.00 50
4203.14 52
4203.29 55
4203.44 56
4203.59 57
4203.74 56
4203.89 53
4204.04 49
4204.18 44
4204.33 39
4204.48 36
4204.63 35
4204.78 37
4204.93 41
4205.08 47
4205.23 52
4205.37 57
4205.52 63
4205.67 70
4205.82 79
4205.97 91
4206.12 104
4206.27 118
4206.41 130
4206.56 138
4206.71 139
4206.86 132
4207.01 120
4207.16 104
4207.31 86
4207.46 71
4207.60 60
4207.75 54
4207.90 52
4208.05 55
4208.20 58
4208.35 62
4208.50 64
4208.65 64
4208.79 62
4208.94 58
4209.09 54
4209.24 50
4209.39 46
4209.54 44
4209.69 43
4209.84 44
4209.98 46
4210.13 50
4210.28 56
4210.43 63
4210.58 70
4210.73 78
4210.88 84
4211.03 88
4211.17 90
4211.32 89
4211.47 85
4211.62 79
4211.77 72
4211.92 65
4212.07 59
4212.22 55
4212.37 54
4212.51 55
4212.66 59
4212.81 64
4212.96 71
4213.11 78
4213.26 83
4213.41 88
4213.56 90
4213.70 91
4213.85 91
4214.00 91
4214.15 90
4214.30 90
4214.45 88
4214.60 85
4214.75 81
4214.90 74
4215.04 66
4215.19 57
4215.34 48
4215.49 40
4215.64 34
4215.79 32
4215.94 34
4216.09 38
4216.24 44
4216.38 50
4216.53 54
4216.68 54
4216.83 51
4216.98 45
4217.13 37
4217.28 30
4217.43 26
4217.58 26
4217.72 30
4217.87 37
4218.02 47
4218.17 56
4218.32 65
4218.47 71
4218.62 74
4218.77 74
4218.92 72
4219.06 69
4219.21 64
4219.36 60
4219.51 57
4219.66 55
4219.81 54
4219.96 54
4220.11 54
4220.26 53
4220.40 53
4220.55 52
4220.70 51
4220.85 53
4221.00 55
4221.15 59
4221.30 63
4221.45 64
4221.60 63
4221.75 57
4221.89 47
4222.04 35
4222.19 21
4222.34 9
4222.49 0
4222.64 0
4222.79 0
4222.94 0
4223.09 0
4223.24 0
4223.38 0
4223.53 0
4223.68 0
4223.83 1
4223.98 8
4224.13 16
4224.28 24
4224.43 30
4224.58 35
4224.73 36
4224.87 35
4225.02 32
4225.17 28
4225.32 25
4225.47 24
4225.62 24
4225.77 26
4225.92 28
4226.07 30
4226.22 32
4226.36 33
4226.51 35
4226.66 37
4226.81 42
4226.96 49
4227.11 58
4227.26 69
4227.41 82
4227.56 94
4227.71 104
4227.86 111
4228.00 116
4228.15 119
4228.30 120
4228.45 120
4228.60 119
4228.75 118
4228.90 116
4229.05 113
4229.20 109
4229.35 103
4229.50 96
4229.64 87
4229.79 76
4229.94 64
4230.09 51
4230.24 37
4230.39 21
4230.54 6
4230.69 0
4230.84 0
4230.99 0
4231.14 0
4231.29 0
4231.43 0
4231.58 0
4231.73 0
4231.88 8
4232.03 24
4232.18 38
4232.33 51
4232.48 62
4232.63 69
4232.78 73
4232.93 74
4233.08 70
4233.22 63
4233.37 54
4233.52 43
4233.67 31
4233.82 20
4233.97 12
4234.12 6
4234.27 5
4234.42 7
4234.57 12
4234.72 19
4234.87 27
4235.01 33
4235.16 38
4235.31 41
4235.46 41
4235.61 41
4235.76 42
4235.91 45
4236.06 51
4236.21 58
4236.36 67
4236.51 74
4236.66 79
4236.81 78
4236.95 73
4237.10 64
4237.25 53
4237.40 43
4237.55 35
4237.70 32
4237.85 32
4238.00 33
4238.15 35
4238.30 34
4238.45 29
4238.60 21
4238.75 10
4238.89 0
4239.04 0
4239.19 0
4239.34 0
4239.49 0
4239.64 4
4239.79 16
4239.94 30
4240.09 43
4240.24 56
4240.39 67
4240.54 77
4240.69 84
4240.84 89
4240.99 90
4241.13 89
4241.28 85
4241.43 80
4241.58 74
4241.73 68
4241.88 64
4242.03 61
4242.18 60
4242.33 59
4242.48 58
4242.63 56
4242.78 52
4242.93 46
4243.08 38
4243.23 29
4243.37 20
4243.52 12
4243.67 7
4243.82 7
4243.97 11
4244.12 20
4244.27 32
4244.42 45
4244.57 58
4244.72 69
4244.87 77
4245.02 83
4245.17 86
4245.32 88
4245.47 91
4245.62 95
4245.76 100
4245.91 109
4246.06 119
4246.21 132
4246.36 144
4246.51 155
4246.66 163
4246.81 165
4246.96 161
4247.11 150
4247.26 133
4247.41 112
4247.56 88
4247.71 66
4247.86 45
4248.01 29
4248.16 17
4248.30 9
4248.45 3
4248.60 0
4248.75 0
4248.90 0
4249.05 0
4249.20 0
4249.35 0
4249.50 0
4249.65 0
4249.80 0
4249.95 0
4250.10 0
4250.25 1
4250.40 5
4250.55 9
4250.70 14
4250.85 19
4251.00 23
4251.14 27
4251.29 32
4251.44 36
4251.59 40
4251.74 44
4251.89 47
4252.04 48
4252.19 46
4252.34 44
4252.49 41
4252.64 38
4252.79 37
4252.94 39
4253.09 43
4253.24 50
4253.39 57
4253.54 65
4253.69 73
4253.84 78
4253.99 82
4254.14 84
4254.28 84
4254.43 83
4254.58 80
4254.73 75
4254.88 70
4255.03 63
4255.18 56
4255.33 51
4255.48 47
4255.63 47
4255.78 51
4255.93 59
4256.08 72
4256.23 87
4256.38 103
4256.53 117
4256.68 128
4256.83 134
4256.98 136
4257.13 133
4257.28 125
4257.43 114
4257.58 101
4257.72 89
4257.87 79
4258.02 74
4258.17 73
4258.32 77
4258.47 85
4258.62 95
4258.77 104
4258.92 111
4259.07 115
4259.22 115
4259.37 114
4259.52 111
4259.67 107
4259.82 103
4259.97 97
4260.12 90
4260.27 80
4260.42 68
4260.57 54
4260.72 41
4260.87 30
4261.02 24
4261.17 22
4261.32 27
4261.47 36
4261.62 48
4261.77 60
4261.92 72
4262.06 82
4262.21 89
4262.36 94
4262.51 96
4262.66 97
4262.81 97
4262.96 97
4263.11 95
4263.26 93
4263.41 91
4263.56 89
4263.71 86
4263.86 82
4264.01 78
4264.16 74
4264.31 69
4264.46 65
4264.61 62
4264.76 62
4264.91 66
4265.06 72
4265.21 81
4265.36 91
4265.51 100
4265.66 108
4265.81 112
4265.96 114
4266.11 113
4266.26 110
4266.41 106
4266.56 102
4266.71 99
4266.86 98
4267.01 100
4267.16 105
4267.31 114
4267.46 125
4267.60 139
4267.75 154
4267.90 168
4268.05 181
4268.20 191
4268.35 200
4268.50 206
4268.65 209
4268.80 212
4268.95 213
4269.10 214
4269.25 214
4269.40 213
4269.55 212
4269.70 211
4269.85 209
4270.00 207
4270.15 205
4270.30 205
4270.45 208
4270.60 212
4270.75 219
4270.90 227
4271.05 236
4271.20 245
4271.35 252
4271.50 258
4271.65 262
4271.80 266
4271.95 269
4272.10 272
4272.25 275
4272.40 276
4272.55 276
4272.70 275
4272.85 271
4273.00 266
4273.15 261
4273.30 258
4273.45 257
4273.60 257
4273.75 258
4273.90 258
4274.05 256
4274.20 251
4274.35 244
4274.50 234
4274.65 225
4274.80 217
4274.95 211
4275.10 207
4275.25 205
4275.40 204
4275.55 205
4275.70 206
4275.85 208
4276.00 212
4276.15 218
4276.30 227
4276.45 240
4276.60 255
4276.75 274
4276.90 294
4277.05 316
4277.20 338
4277.35 359
4277.50 379
4277.65 396
4277.80 411
4277.95 422
4278.10 431
4278.25 437
4278.40 441
4278.55 444
4278.70 446
4278.85 448
4279.00 451
4279.15 456
4279.30 462
4279.45 470
4279.60 480
4279.75 490
4279.90 500
4280.05 511
4280.20 521
4280.35 532
4280.50 544
4280.65 557
4280.80 573
4280.95 591
4281.10 611
4281.25 631
4281.40 653
4281.55 674
4281.70 695
4281.85 714
4282.00 733
4282.15 752
4282.30 771
4282.45 791
4282.60 813
4282.75 837
4282.90 864
4283.05 893
4283.20 923
4283.35 954
4283.50 985
4283.65 1015
4283.80 1046
4283.95 1077
4284.10 1110
4284.25 1145
4284.40 1183
4284.55 1226
4284.70 1272
4284.85 1324
4285.00 1380
4285.15 1442
4285.30 1509
4285.45 1579
4285.60 1653
4285.75 1729
4285.90 1806
4286.05 1883
4286.20 1959
4286.35 2034
4286.50 2108
4286.65 2183
4286.80 2256
4286.95 2328
4287.10 2398
4287.25 2465
4287.40 2526
4287.55 2581
4287.70 2630
4287.85 2672
4288.00 2708
4288.15 2739
4288.30 2766
4288.45 2791
4288.60 2814
4288.75 2837
4288.90 2858
4289.05 2878
4289.20 2895
4289.35 2908
4289.50 2915
4289.65 2914
4289.80 2904
4289.95 2885
4290.10 2860
4290.25 2831
4290.40 2801
4290.55 2773
4290.70 2749
4290.85 2729
4291.00 2710
4291.15 2690
4291.30 2666
4291.45 2637
4291.60 2604
4291.75 2568
4291.90 2532
4292.05 2499
4292.20 2471
4292.36 2446
4292.51 2423
4292.66 2399
4292.81 2371
4292.96 2335
4293.11 2291
4293.26 2240
4293.41 2183
4293.56 2122
4293.71 2061
4293.86 2002
4294.01 1946
4294.16 1895
4294.31 1849
4294.46 1808
4294.61 1771
4294.76 1737
4294.91 1705
4295.06 1674
4295.21 1644
4295.36 1615
4295.51 1589
4295.66 1567
4295.81 1547
4295.96 1530
4296.11 1513
4296.26 1495
4296.41 1475
4296.56 1453
4296.71 1430
4296.86 1408
4297.01 1390
4297.16 1377
4297.31 1370
4297.46 1371
4297.61 1376
4297.76 1384
4297.91 1394
4298.07 1402
4298.22 1407
4298.37 1409
4298.52 1409
4298.67 1407
4298.82 1407
4298.97 1409
4299.12 1414
4299.27 1425
4299.42 1439
4299.57 1456
4299.72 1475
4299.87 1494
4300.02 1513
4300.17 1532
4300.32 1552
4300.47 1575
4300.62 1603
4300.77 1635
4300.92 1672
4301.07 1714
4301.22 1759
4301.37 1806
4301.52 1853
4301.67 1901
4301.82 1949
4301.97 1999
4302.12 2050
4302.28 2105
4302.43 2164
4302.58 2230
4302.73 2302
4302.88 2381
4303.03 2466
4303.18 2557
4303.33 2652
4303.48 2749
4303.63 2844
4303.78 2936
4303.93 3023
4304.08 3103
4304.23 3176
4304.38 3244
4304.53 3309
4304.68 3374
4304.83 3438
4304.98 3502
4305.13 3566
4305.28 3628
4305.43 3685
4305.58 3736
4305.73 3780
4305.89 3817
4306.04 3848
4306.19 3873
4306.34 3892
4306.49 3906
4306.64 3913
4306.79 3912
4306.94 3902
4307.09 3884
4307.24 3858
4307.39 3828
4307.54 3797
4307.69 3767
4307.84 3739
4307.99 3714
4308.14 3689
4308.29 3662
4308.44 3631
4308.59 3596
4308.74 3557
4308.89 3517
4309.05 3478
4309.20 3443
4309.35 3412
4309.50 3384
4309.65 3358
4309.80 3330
4309.95 3296
4310.10 3253
4310.25 3202
4310.40 3140
4310.55 3070
4310.70 2993
4310.85 2913
4311.00 2831
4311.15 2752
4311.30 2677
4311.45 2608
4311.60 2544
4311.75 2486
4311.91 2432
4312.06 2382
4312.21 2332
4312.36 2282
4312.51 2230
4312.66 2177
4312.81 2122
4312.96 2068
4313.11 2014
4313.26 1963
4313.41 1914
4313.56 1866
4313.71 1818
4313.86 1768
4314.01 1715
4314.16 1657
4314.31 1596
4314.47 1535
4314.62 1476
4314.77 1423
4314.92 1378
4315.07 1341
4315.22 1310
4315.37 1286
4315.52 1265
4315.67 1247
4315.82 1230
4315.97 1215
4316.12 1200
4316.27 1187
4316.42 1173
4316.57 1157
4316.72 1137
4316.88 1114
4317.03 1088
4317.18 1059
4317.33 1032
4317.48 1007
4317.63 986
4317.78 970
4317.93 958
4318.08 947
4318.23 937
4318.38 925
4318.53 911
4318.68 893
4318.83 874
4318.98 854
4319.14 834
4319.29 815
4319.44 797
4319.59 781
4319.74 765
4319.89 749
4320.04 733
4320.19 716
4320.34 698
4320.49 681
4320.64 664
4320.79 650
4320.94 638
4321.09 631
4321.25 630
4321.40 632
4321.55 638
4321.70 645
4321.85 649
4322.00 649
4322.15 642
4322.30 628
4322.45 609
4322.60 587
4322.75 565
4322.90 547
4323.05 534
4323.20 527
4323.36 525
4323.51 527
4323.66 532
4323.81 540
4323.96 549
4324.11 561
4324.26 575
4324.41 593
4324.56 613
4324.71 633
4324.86 651
4325.01 666
4325.16 676
4325.32 680
4325.47 678
4325.62 673
4325.77 664
4325.92 655
4326.07 646
4326.22 638
4326.37 633
4326.52 628
4326.67 624
4326.82 621
4326.97 617
4327.13 613
4327.28 609
4327.43 605
4327.58 602
4327.73 599
4327.88 598
4328.03 597
4328.18 597
4328.33 598
4328.48 597
4328.63 594
4328.78 588
4328.94 578
4329.09 562
4329.24 542
4329.39 518
4329.54 494
4329.69 472
4329.84 454
4329.99 443
4330.14 439
4330.29 441
4330.44 447
4330.60 454
4330.75 460
4330.90 462
4331.05 462
4331.20 460
4331.35 458
4331.50 460
4331.65 466
4331.80 478
4331.95 494
4332.10 511
4332.25 524
4332.41 530
4332.56 526
4332.71 513
4332.86 492
4333.01 468
4333.16 445
4333.31 428
4333.46 417
4333.61 414
4333.76 415
4333.92 419
4334.07 421
4334.22 421
4334.37 417
4334.52 412
4334.67 407
4334.82 403
4334.97 401
4335.12 401
4335.27 401
4335.42 401
4335.58 399
4335.73 394
4335.88 386
4336.03 375
4336.18 364
4336.33 354
4336.48 344
4336.63 337
4336.78 332
4336.93 329
4337.09 329
4337.24 329
4337.39 329
4337.54 328
4337.69 326
4337.84 322
4337.99 317
4338.14 313
4338.29 311
4338.44 312
4338.60 316
4338.75 324
4338.90 334
4339.05 345
4339.20 356
4339.35 367
4339.50 375
4339.65 383
4339.80 388
4339.95 393
4340.11 396
4340.26 399
4340.41 399
4340.56 396
4340.71 390
4340.86 381
4341.01 369
4341.16 356
4341.31 342
4341.47 329
4341.62 319
4341.77 310
4341.92 303
4342.07 298
4342.22 293
4342.37 289
4342.52 285
4342.67 283
4342.83 285
4342.98 291
4343.13 300
4343.28 314
4343.43 331
4343.58 350
4343.73 370
4343.88 390
4344.03 407
4344.19 423
4344.34 435
4344.49 445
4344.64 451
4344.79 455
4344.94 457
4345.09 458
4345.24 457
4345.39 455
4345.55 451
4345.70 446
4345.85 439
4346.00 431
4346.15 423
4346.30 415
4346.45 405
4346.60 395
4346.75 382
4346.91 367
4347.06 350
4347.21 331
4347.36 314
4347.51 298
4347.66 284
4347.81 274
4347.96 268
4348.12 264
4348.27 263
4348.42 264
4348.57 267
4348.72 269
4348.87 269
4349.02 267
4349.17 261
4349.33 253
4349.48 244
4349.63 236
4349.78 230
4349.93 226
4350.08 225
4350.23 224
4350.38 221
4350.53 215
4350.69 207
4350.84 196
4350.99 186
4351.14 178
4351.29 174
4351.44 175
4351.59 178
4351.74 183
4351.90 189
4352.05 194
4352.20 199
4352.35 202
4352.50 204
4352.65 206
4352.80 205
4352.95 204
4353.11 200
4353.26 194
4353.41 187
4353.56 179
4353.71 171
4353.86 163
4354.01 154
4354.17 146
4354.32 138
4354.47 130
4354.62 121
4354.77 112
4354.92 105
4355.07 99
4355.22 95
4355.38 91
4355.53 89
4355.68 88
4355.83 89
4355.98 90
4356.13 93
4356.28 96
4356.43 100
4356.59 104
4356.74 107
4356.89 111
4357.04 115
4357.19 119
4357.34 123
4357.49 126
4357.65 129
4357.80 130
4357.95 131
4358.10 130
4358.25 129
4358.40 128
4358.55 129
4358.71 132
4358.86 137
4359.01 145
4359.16 154
4359.31 163
4359.46 171
4359.61 174
4359.76 174
4359.92 170
4360.07 162
4360.22 152
4360.37 141
4360.52 130
4360.67 119
4360.82 109
4360.98 101
4361.13 92
4361.28 86
4361.43 80
4361.58 77
4361.73 75
4361.88 73
4362.04 72
4362.19 69
4362.34 64
4362.49 56
4362.64 47
4362.79 37
4362.94 28
4363.10 21
4363.25 17
4363.40 16
4363.55 18
4363.70 22
4363.85 26
4364.00 29
4364.16 32
4364.31 32
4364.46 31
4364.61 29
4364.76 26
4364.91 25
4365.07 24
4365.22 26
4365.37 29
4365.52 33
4365.67 36
4365.82 39
4365.97 42
4366.13 46
4366.28 51
4366.43 58
4366.58 66
4366.73 73
4366.88 78
4367.03 80
4367.19 78
4367.34 75
4367.49 71
4367.64 69
4367.79 72
4367.94 78
4368.10 89
4368.25 102
4368.40 116
4368.55 128
4368.70 137
4368.85 142
4369.00 141
4369.16 134
4369.31 123
4369.46 109
4369.61 94
4369.76 80
4369.91 70
4370.07 64
4370.22 62
4370.37 63
4370.52 67
4370.67 70
4370.82 73
4370.98 74
4371.13 73
4371.28 71
4371.43 68
4371.58 64
4371.73 62
4371.88 61
4372.04 62
4372.19 63
4372.34 66
4372.49 68
4372.64 69
4372.79 69
4372.95 69
4373.10 67
4373.25 66
4373.40 66
4373.55 66
4373.70 66
4373.86 66
4374.01 66
4374.16 65
4374.31 65
4374.46 65
4374.61 66
4374.77 68
4374.92 71
4375.07 72
4375.22 71
4375.37 68
4375.52 61
4375.68 51
4375.83 39
4375.98 27
4376.13 17
4376.28 9
4376.43 5
4376.59 3
4376.74 3
4376.89 3
4377.04 2
4377.19 0
4377.34 0
4377.50 0
4377.65 0
4377.80 0
4377.95 0
4378.10 0
4378.25 1
4378.41 6
4378.56 11
4378.71 18
4378.86 25
4379.01 34
4379.16 44
4379.32 53
4379.47 62
4379.62 69
4379.77 74
4379.92 77
4380.08 79
4380.23 79
4380.38 79
4380.53 80
4380.68 80
4380.83 81
4380.99 81
4381.14 81
4381.29 81
4381.44 81
4381.59 80
4381.74 77
4381.90 73
4382.05 69
4382.20 65
4382.35 61
4382.50 58
4382.66 57
4382.81 57
4382.96 58
4383.11 59
4383.26 60
4383.41 61
4383.57 63
4383.72 64
4383.87 66
4384.02 68
4384.17 70
4384.32 71
4384.48 70
4384.63 67
4384.78 63
4384.93 59
4385.08 53
4385.24 47
4385.39 40
4385.54 32
4385.69 24
4385.84 17
4386.00 11
4386.15 8
4386.30 8
4386.45 12
4386.60 18
4386.75 26
4386.91 32
4387.06 37
4387.21 40
4387.36 42
4387.51 43
4387.67 45
4387.82 47
4387.97 50
4388.12 52
4388.27 53
4388.43 51
4388.58 45
4388.73 34
4388.88 22
4389.03 7
4389.18 0
4389.34 0
4389.49 0
4389.64 0
4389.79 0
4389.94 0
4390.10 0
4390.25 0
4390.40 6
4390.55 15
4390.70 23
4390.86 29
4391.01 35
4391.16 39
4391.31 41
4391.46 42
4391.62 41
4391.77 38
4391.92 34
4392.07 30
4392.22 25
4392.38 21
4392.53 19
4392.68 18
4392.83 18
4392.98 20
4393.13 24
4393.29 29
4393.44 34
4393.59 39
4393.74 44
4393.89 47
4394.05 48
4394.20 48
4394.35 47
4394.50 45
4394.65 43
4394.81 39
4394.96 36
4395.11 31
4395.26 26
4395.41 19
4395.57 12
4395.72 6
4395.87 1
4396.02 0
4396.17 0
4396.33 1
4396.48 5
4396.63 8
4396.78 11
4396.93 14
4397.09 17
4397.24 20
4397.39 24
4397.54 30
4397.70 36
4397.85 43
4398.00 50
4398.15 55
4398.30 57
4398.46 58
4398.61 56
4398.76 53
4398.91 50
4399.06 46
4399.22 43
4399.37 42
4399.52 43
4399.67 46
4399.82 50
4399.98 58
4400.13 67
4400.28 77
4400.43 89
4400.58 100
4400.74 111
4400.89 119
4401.04 124
4401.19 125
4401.35 121
4401.50 113
4401.65 101
4401.80 86
4401.95 68
4402.11 51
4402.26 34
4402.41 19
4402.56 7
4402.71 0
4402.87 0
4403.02 0
4403.17 0
4403.32 0
4403.48 0
4403.63 0
4403.78 0
4403.93 0
4404.08 4
4404.24 7
4404.39 13
4404.54 20
4404.69 30
4404.84 43
4405.00 57
4405.15 72
4405.30 84
4405.45 92
4405.61 97
4405.76 97
4405.91 93
4406.06 87
4406.21 80
4406.37 74
4406.52 70
4406.67 69
4406.82 71
4406.98 76
4407.13 83
4407.28 90
4407.43 96
4407.58 100
4407.74 102
4407.89 99
4408.04 92
4408.19 80
4408.35 66
4408.50 51
4408.65 36
4408.80 25
4408.95 18
4409.11 17
4409.26 21
4409.41 29
4409.56 38
4409.72 47
4409.87 54
4410.02 58
4410.17 60
4410.32 60
4410.48 59
4410.63 57
4410.78 53
4410.93 49
4411.09 44
4411.24 37
4411.39 29
4411.54 21
4411.69 14
4411.85 8
4412.00 3
4412.15 1
4412.30 0
4412.46 1
4412.61 3
4412.76 4
4412.91 4
4413.07 4
4413.22 2
4413.37 0
4413.52 0
4413.67 0
4413.83 0
4413.98 0
4414.13 0
4414.28 4
4414.44 11
4414.59 18
4414.74 24
4414.89 28
4415.05 31
4415.20 32
4415.35 33
4415.50 34
4415.66 37
4415.81 43
4415.96 51
4416.11 60
4416.26 69
4416.42 77
4416.57 82
4416.72 85
4416.87 83
4417.03 79
4417.18 73
4417.33 67
4417.48 61
4417.64 57
4417.79 53
4417.94 52
4418.09 52
4418.25 54
4418.40 57
4418.55 63
4418.70 70
4418.86 78
4419.01 86
4419.16 93
4419.31 99
4419.47 102
4419.62 101
4419.77 97
4419.92 91
4420.07 82
4420.23 72
4420.38 62
4420.53 52
4420.68 43
4420.84 35
4420.99 30
4421.14 27
4421.29 27
4421.45 29
4421.60 32
4421.75 36
4421.90 39
4422.06 41
4422.21 42
4422.36 41
4422.51 40
4422.67 40
4422.82 39
4422.97 39
4423.12 39
4423.28 38
4423.43 35
4423.58 30
4423.73 24
4423.89 17
4424.04 10
4424.19 4
4424.34 0
4424.50 0
4424.65 0
4424.80 0
4424.95 0
4425.11 0
4425.26 0
4425.41 0
4425.56 0
4425.72 0
4425.87 11
4426.02 25
4426.17 41
4426.33 56
4426.48 68
4426.63 76
4426.78 78
4426.94 75
4427.09 68
4427.24 59
4427.39 49
4427.55 41
4427.70 35
4427.85 32
4428.01 33
4428.16 36
4428.31 43
4428.46 53
4428.62 65
4428.77 78
4428.92 91
4429.07 103
4429.23 113
4429.38 120
4429.53 125
4429.68 128
4429.84 129
4429.99 131
4430.14 133
4430.29 135
4430.45 137
4430.60 138
4430.75 138
4430.90 136
4431.06 132
4431.21 125
4431.36 117
4431.52 108
4431.67 99
4431.82 92
4431.97 87
4432.13 85
4432.28 87
4432.43 91
4432.58 96
4432.74 103
4432.89 109
4433.04 114
4433.19 117
4433.35 117
4433.50 115
4433.65 109
4433.80 102
4433.96 93
4434.11 83
4434.26 75
4434.42 67
4434.57 63
4434.72 61
4434.87 62
4435.03 66
4435.18 70
4435.33 75
4435.48 79
4435.64 80
4435.79 79
4435.94 74
4436.10 66
4436.25 58
4436.40 51
4436.55 47
4436.71 47
4436.86 53
4437.01 64
4437.16 79
4437.32 94
4437.47 107
4437.62 118
4437.78 125
4437.93 128
4438.08 128
4438.23 126
4438.39 124
4438.54 122
4438.69 120
4438.84 119
4439.00 118
4439.15 118
4439.30 120
4439.46 123
4439.61 128
4439.76 134
4439.91 140
4440.07 143
4440.22 144
4440.37 142
4440.53 137
4440.68 131
4440.83 126
4440.98 122
4441.14 120
4441.29 119
4441.44 120
4441.59 120
4441.75 119
4441.90 116
4442.05 111
4442.21 105
4442.36 98
4442.51 92
4442.66 87
4442.82 84
4442.97 83
4443.12 85
4443.28 89
4443.43 93
4443.58 97
4443.73 98
4443.89 97
4444.04 93
4444.19 86
4444.35 77
4444.50 66
4444.65 56
4444.80 46
4444.96 36
4445.11 27
4445.26 20
4445.42 14
4445.57 11
4445.72 11
4445.87 14
4446.03 19
4446.18 27
4446.33 36
4446.49 43
4446.64 48
4446.79 49
4446.94 46
4447.10 39
4447.25 30
4447.40 20
4447.56 12
4447.71 7
4447.86 5
4448.01 8
4448.17 13
4448.32 20
4448.47 29
4448.63 39
4448.78 49
4448.93 59
4449.09 69
4449.24 78
4449.39 85
4449.54 91
4449.70 96
4449.85 101
4450.00 106
4450.16 111
4450.31 116
4450.46 120
4450.61 122
4450.77 122
4450.92 120
4451.07 116
4451.23 113
4451.38 113
4451.53 116
4451.69 122
4451.84 131
4451.99 140
4452.14 146
4452.30 148
4452.45 143
4452.60 133
4452.76 119
4452.91 103
4453.06 88
4453.22 76
4453.37 70
4453.52 70
4453.67 76
4453.83 86
4453.98 100
4454.13 116
4454.29 131
4454.44 143
4454.59 153
4454.75 157
4454.90 157
4455.05 153
4455.20 147
4455.36 142
4455.51 138
4455.66 137
4455.82 141
4455.97 148
4456.12 156
4456.28 164
4456.43 168
4456.58 168
4456.74 164
4456.89 157
4457.04 148
4457.19 139
4457.35 131
4457.50 125
4457.65 119
4457.81 115
4457.96 109
4458.11 102
4458.27 95
4458.42 87
4458.57 80
4458.73 75
4458.88 73
4459.03 74
4459.18 76
4459.34 77
4459.49 77
4459.64 75
4459.80 69
4459.95 61
4460.10 54
4460.26 50
4460.41 51
4460.56 58
4460.72 71
4460.87 88
4461.02 106
4461.18 124
4461.33 140
4461.48 151
4461.64 159
4461.79 163
4461.94 165
4462.09 164
4462.25 162
4462.40 158
4462.55 153
4462.71 146
4462.86 138
4463.01 128
4463.17 117
4463.32 104
4463.47 91
4463.63 77
4463.78 64
4463.93 51
4464.09 40
4464.24 31
4464.39 24
4464.55 19
4464.70 16
4464.85 14
4465.01 12
4465.16 9
4465.31 5
4465.46 1
4465.62 0
4465.77 0
4465.92 0
4466.08 0
4466.23 0
4466.38 0
4466.54 0
4466.69 3
4466.84 11
4467.00 20
4467.15 29
4467.30 36
4467.46 41
4467.61 44
4467.76 45
4467.92 43
4468.07 40
4468.22 35
4468.38 30
4468.53 26
4468.68 22
4468.84 21
4468.99 23
4469.14 26
4469.30 29
4469.45 32
4469.60 33
4469.76 32
4469.91 28
4470.06 22
4470.22 16
4470.37 12
4470.52 10
4470.68 11
4470.83 15
4470.98 20
4471.14 25
4471.29 30
4471.44 35
4471.60 38
4471.75 41
4471.90 44
4472.06 46
4472.21 48
4472.36 50
4472.52 52
4472.67 54
4472.82 58
4472.98 63
4473.13 69
4473.28 76
4473.44 81
4473.59 84
4473.74 83
4473.90 76
4474.05 65
4474.20 51
4474.36 35
4474.51 21
4474.66 9
4474.82 2
4474.97 0
4475.12 0
4475.28 4
4475.43 10
4475.58 17
4475.74 22
4475.89 26
4476.04 29
4476.20 29
4476.35 28
4476.50 27
4476.66 26
4476.81 27
4476.96 28
4477.12 29
4477.27 31
4477.42 32
4477.58 32
4477.73 30
4477.88 27
4478.04 24
4478.19 21
4478.34 19
4478.50 18
4478.65 17
4478.80 15
4478.96 13
4479.11 10
4479.26 6
4479.42 2
4479.57 0
4479.73 0
4479.88 0
4480.03 0
4480.19 0
4480.34 0
4480.49 0
4480.65 0
4480.80 0
4480.95 7
4481.11 20
4481.26 37
4481.41 55
4481.57 74
4481.72 90
4481.87 103
4482.03 111
4482.18 114
4482.33 112
4482.49 106
4482.64 96
4482.80 85
4482.95 74
4483.10 64
4483.26 58
4483.41 55
4483.56 56
4483.72 61
4483.87 69
4484.02 77
4484.18 85
4484.33 91
4484.48 94
4484.64 95
4484.79 94
4484.94 92
4485.10 91
4485.25 91
4485.41 93
4485.56 97
4485.71 102
4485.87 106
4486.02 109
4486.17 110
4486.33 108
4486.48 103
4486.63 98
4486.79 93
4486.94 89
4487.09 87
4487.25 86
4487.40 87
4487.56 90
4487.71 94
4487.86 99
4488.02 105
4488.17 113
4488.32 123
4488.48 135
4488.63 147
4488.78 159
4488.94 171
4489.09 181
4489.24 190
4489.40 197
4489.55 203
4489.71 208
4489.86 214
4490.01 221
4490.17 229
4490.32 237
4490.47 245
4490.63 254
4490.78 263
4490.94 272
4491.09 281
4491.24 290
4491.40 299
4491.55 307
4491.70 311
4491.86 311
4492.01 307
4492.16 299
4492.32 289
4492.47 280
4492.63 272
4492.78 270
4492.93 273
4493.09 281
4493.24 292
4493.39 304
4493.55 315
4493.70 323
4493.85 326
4494.01 326
4494.16 321
4494.32 315
4494.47 308
4494.62 302
4494.78 297
4494.93 292
4495.08 287
4495.24 281
4495.39 273
4495.55 265
4495.70 258
4495.85 254
4496.01 256
4496.16 263
4496.31 277
4496.47 296
4496.62 317
4496.78 340
4496.93 361
4497.08 379
4497.24 392
4497.39 399
4497.54 400
4497.70 395
4497.85 384
4498.01 369
4498.16 352
4498.31 335
4498.47 319
4498.62 306
4498.77 295
4498.93 289
4499.08 285
4499.24 283
4499.39 282
4499.54 283
4499.70 282
4499.85 280
4500.01 275
4500.16 266
4500.31 254
4500.47 238
4500.62 221
4500.77 205
4500.93 192
4501.08 184
4501.24 182
4501.39 185
4501.54 193
4501.70 202
4501.85 210
4502.00 214
4502.16 213
4502.31 209
4502.47 201
4502.62 193
4502.77 186
4502.93 181
4503.08 180
4503.24 181
4503.39 183
4503.54 185
4503.70 185
4503.85 182
4504.01 175
4504.16 164
4504.31 148
4504.47 130
4504.62 111
4504.77 92
4504.93 77
4505.08 67
4505.24 63
4505.39 67
4505.54 76
4505.70 89
4505.85 105
4506.01 121
4506.16 135
4506.31 148
4506.47 160
4506.62 171
4506.78 183
4506.93 196
4507.08 211
4507.24 225
4507.39 238
4507.54 247
4507.70 252
4507.85 252
4508.01 250
4508.16 246
4508.31 244
4508.47 245
4508.62 249
4508.78 257
4508.93 266
4509.08 275
4509.24 282
4509.39 290
4509.55 298
4509.70 308
4509.85 322
4510.01 340
4510.16 362
4510.32 387
4510.47 412
4510.62 435
4510.78 455
4510.93 472
4511.09 485
4511.24 496
4511.39 503
4511.55 507
4511.70 509
4511.86 508
4512.01 504
4512.16 499
4512.32 495
4512.47 492
4512.63 492
4512.78 494
4512.93 499
4513.09 504
4513.24 508
4513.40 509
4513.55 506
4513.70 499
4513.86 489
4514.01 478
4514.17 466
4514.32 455
4514.47 445
4514.63 436
4514.78 427
4514.94 418
4515.09 410
4515.25 403
4515.40 397
4515.55 392
4515.71 388
4515.86 385
4516.02 383
4516.17 382
4516.32 382
4516.48 382
4516.63 383
4516.79 383
4516.94 382
4517.09 380
4517.25 377
4517.40 374
4517.56 371
4517.71 369
4517.86 369
4518.02 372
4518.17 375
4518.33 377
4518.48 377
4518.64 372
4518.79 362
4518.94 348
4519.10 331
4519.25 313
4519.41 297
4519.56 282
4519.71 270
4519.87 261
4520.02 256
4520.18 254
4520.33 254
4520.49 257
4520.64 260
4520.79 264
4520.95 267
4521.10 269
4521.26 269
4521.41 266
4521.56 260
4521.72 252
4521.87 240
4522.03 226
4522.18 210
4522.34 193
4522.49 176
4522.64 160
4522.80 146
4522.95 134
4523.11 124
4523.26 116
4523.41 108
4523.57 102
4523.72 97
4523.88 94
4524.03 92
4524.19 92
4524.34 95
4524.49 99
4524.65 104
4524.80 110
4524.96 114
4525.11 116
4525.27 115
4525.42 111
4525.57 103
4525.73 92
4525.88 80
4526.04 67
4526.19 55
4526.35 45
4526.50 39
4526.65 38
4526.81 41
4526.96 48
4527.12 59
4527.27 73
4527.42 89
4527.58 106
4527.73 122
4527.89 137
4528.04 149
4528.20 159
4528.35 165
4528.50 168
4528.66 169
4528.81 168
4528.97 167
4529.12 165
4529.28 165
4529.43 166
4529.59 169
4529.74 173
4529.89 179
4530.05 185
4530.20 191
4530.36 196
4530.51 200
4530.67 202
4530.82 204
4530.97 205
4531.13 206
4531.28 206
4531.44 207
4531.59 207
4531.75 204
4531.90 201
4532.05 196
4532.21 190
4532.36 184
4532.52 179
4532.67 175
4532.83 174
4532.98 174
4533.13 174
4533.29 174
4533.44 173
4533.60 168
4533.75 159
4533.91 147
4534.06 132
4534.22 117
4534.37 104
4534.52 94
4534.68 88
4534.83 86
4534.99 88
4535.14 92
4535.30 97
4535.45 101
4535.61 104
4535.76 103
4535.91 99
4536.07 91
4536.22 82
4536.38 73
4536.53 64
4536.69 60
4536.84 60
4537.00 64
4537.15 73
4537.30 84
4537.46 95
4537.61 105
4537.77 112
4537.92 117
4538.08 121
4538.23 124
4538.39 128
4538.54 134
4538.69 142
4538.85 152
4539.00 162
4539.16 169
4539.31 173
4539.47 173
4539.62 169
4539.78 163
4539.93 156
4540.08 152
4540.24 153
4540.39 159
4540.55 170
4540.70 185
4540.86 202
4541.01 218
4541.17 233
4541.32 245
4541.48 255
4541.63 263
4541.78 270
4541.94 277
4542.09 286
4542.25 298
4542.40 314
4542.56 332
4542.71 352
4542.87 374
4543.02 395
4543.17 414
4543.33 434
4543.48 452
4543.64 470
4543.79 490
4543.95 509
4544.10 529
4544.26 548
4544.41 564
4544.57 579
4544.72 593
4544.88 608
4545.03 626
4545.18 649
4545.34 676
4545.49 708
4545.65 742
4545.80 776
4545.96 807
4546.11 835
4546.27 858
4546.42 878
4546.58 893
4546.73 905
4546.88 914
4547.04 920
4547.19 926
4547.35 931
4547.50 936
4547.66 942
4547.81 948
4547.97 953
4548.12 955
4548.28 952
4548.43 944
4548.59 931
4548.74 914
4548.89 896
4549.05 877
4549.20 861
4549.36 848
4549.51 838
4549.67 832
4549.82 827
4549.98 823
4550.13 818
4550.29 810
4550.44 800
4550.60 786
4550.75 771
4550.91 754
4551.06 739
4551.21 724
4551.37 712
4551.52 703
4551.68 697
4551.83 692
4551.99 688
4552.14 682
4552.30 675
4552.45 665
4552.61 653
4552.76 639
4552.92 623
4553.07 606
4553.23 589
4553.38 572
4553.54 556
4553.69 539
4553.84 523
4554.00 506
4554.15 489
4554.31 472
4554.46 453
4554.62 434
4554.77 416
4554.93 400
4555.08 387
4555.24 377
4555.39 371
4555.55 367
4555.70 365
4555.86 363
4556.01 360
4556.17 354
4556.32 344
4556.48 333
4556.63 319
4556.79 305
4556.94 291
4557.09 278
4557.25 264
4557.40 251
4557.56 238
4557.71 223
4557.87 210
4558.02 197
4558.18 187
4558.33 179
4558.49 174
4558.64 173
4558.80 174
4558.95 177
4559.11 180
4559.26 184
4559.42 185
4559.57 185
4559.73 181
4559.88 175
4560.04 167
4560.19 159
4560.35 152
4560.50 148
4560.66 147
4560.81 149
4560.96 153
4561.12 157
4561.27 159
4561.43 160
4561.58 156
4561.74 148
4561.89 138
4562.05 124
4562.20 110
4562.36 98
4562.51 87
4562.67 81
4562.82 78
4562.98 79
4563.13 82
4563.29 85
4563.44 87
4563.60 86
4563.75 83
4563.91 78
4564.06 71
4564.22 63
4564.37 56
4564.53 49
4564.68 43
4564.84 40
4564.99 39
4565.15 39
4565.30 42
4565.46 47
4565.61 52
4565.77 59
4565.92 64
4566.08 68
4566.23 70
4566.39 70
4566.54 66
4566.70 59
4566.85 50
4567.01 40
4567.16 29
4567.32 19
4567.47 9
4567.63 1
4567.78 0
4567.94 0
4568.09 0
4568.25 0
4568.40 0
4568.56 0
4568.71 0
4568.87 0
4569.02 9
4569.18 23
4569.33 37
4569.49 51
4569.64 62
4569.80 69
4569.95 73
4570.11 72
4570.26 69
4570.42 63
4570.57 56
4570.73 48
4570.88 39
4571.04 30
4571.19 21
4571.35 14
4571.50 8
4571.66 5
4571.81 4
4571.97 6
4572.12 9
4572.28 12
4572.43 16
4572.59 18
4572.74 20
4572.90 20
4573.05 20
4573.21 19
4573.36 16
4573.52 12
4573.67 5
4573.83 0
4573.98 0
4574.14 0
4574.29 0
4574.45 0
4574.60 0
4574.76 0
4574.91 0
4575.07 6
4575.22 16
4575.38 24
4575.53 29
4575.69 32
4575.84 33
4576.00 32
4576.15 31
4576.31 30
4576.46 29
4576.62 29
4576.77 29
4576.93 28
4577.08 26
4577.24 23
4577.39 17
4577.55 10
4577.70 3
4577.86 0
4578.01 0
4578.17 0
4578.32 0
4578.48 0
4578.63 0
4578.79 2
4578.95 12
4579.10 24
4579.26 38
4579.41 52
4579.57 65
4579.72 77
4579.88 85
4580.03 88
4580.19 87
4580.34 82
4580.50 72
4580.65 60
4580.81 47
4580.96 34
4581.12 22
4581.27 13
4581.43 6
4581.58 2
4581.74 1
4581.89 2
4582.05 5
4582.20 8
4582.36 12
4582.51 15
4582.67 17
4582.82 17
4582.98 17
4583.14 18
4583.29 19
4583.45 22
4583.60 24
4583.76 27
4583.91 27
4584.07 26
4584.22 22
4584.38 15
4584.53 8
4584.69 0
4584.84 0
4585.00 0
4585.15 0
4585.31 0
4585.46 1
4585.62 8
4585.77 14
4585.93 19
4586.08 23
4586.24 25
4586.40 24
4586.55 23
4586.71 20
4586.86 16
4587.02 12
4587.17 8
4587.33 5
4587.48 3
4587.64 4
4587.79 7
4587.95 14
4588.10 24
4588.26 36
4588.41 49
4588.57 62
4588.72 72
4588.88 81
4589.04 86
4589.19 88
4589.35 87
4589.50 83
4589.66 77
4589.81 68
4589.97 57
4590.12 45
4590.28 32
4590.43 21
4590.59 13
4590.74 9
4590.90 9
4591.05 13
4591.21 20
4591.37 27
4591.52 35
4591.68 41
4591.83 46
4591.99 48
4592.14 49
4592.30 47
4592.45 42
4592.61 35
4592.76 27
4592.92 17
4593.07 7
4593.23 0
4593.39 0
4593.54 0
4593.70 0
4593.85 0
4594.01 0
4594.16 0
4594.32 0
4594.47 3
4594.63 10
4594.78 17
4594.94 23
4595.10 30
4595.25 37
4595.41 44
4595.56 50
4595.72 55
4595.87 57
4596.03 57
4596.18 56
4596.34 53
4596.49 51
4596.65 52
4596.81 55
4596.96 61
4597.12 68
4597.27 76
4597.43 85
4597.58 93
4597.74 101
4597.89 109
4598.05 115
4598.20 120
4598.36 123
4598.52 124
4598.67 121
4598.83 117
4598.98 111
4599.14 106
4599.29 101
4599.45 98
4599.60 96
4599.76 96
4599.91 96
4600.07 95
4600.23 93
4600.38 90
4600.54 86
4600.69 83
4600.85 82
4601.00 84
4601.16 89
4601.31 97
4601.47 108
4601.63 120
4601.78 133
4601.94 146
4602.09 157
4602.25 166
4602.40 173
4602.56 179
4602.71 185
4602.87 189
4603.03 194
4603.18 196
4603.34 198
4603.49 198
4603.65 197
4603.80 196
4603.96 197
4604.11 201
4604.27 209
4604.43 221
4604.58 234
4604.74 247
4604.89 258
4605.05 264
4605.20 265
4605.36 262
4605.51 257
4605.67 252
4605.83 248
4605.98 248
4606.14 250
4606.29 254
4606.45 257
4606.60 258
4606.76 256
4606.92 252
4607.07 245
4607.23 237
4607.38 229
4607.54 222
4607.69 217
4607.85 214
4608.00 211
4608.16 209
4608.32 206
4608.47 202
4608.63 197
4608.78 191
4608.94 185
4609.09 180
4609.25 177
4609.41 175
4609.56 174
4609.72 174
4609.87 175
4610.03 177
4610.18 179
4610.34 181
4610.50 184
4610.65 186
4610.81 187
4610.96 188
4611.12 187
4611.27 185
4611.43 182
4611.59 179
4611.74 175
4611.90 170
4612.05 165
4612.21 160
4612.36 155
4612.52 151
4612.68 149
4612.83 148
4612.99 149
4613.14 150
4613.30 152
4613.45 154
4613.61 157
4613.77 160
4613.92 165
4614.08 171
4614.23 180
4614.39 192
4614.54 208
4614.70 229
4614.86 255
4615.01 286
4615.17 320
4615.32 355
4615.48 390
4615.63 422
4615.79 449
4615.95 471
4616.10 487
4616.26 497
4616.41 502
4616.57 503
4616.72 501
4616.88 498
4617.04 494
4617.19 490
4617.35 487
4617.50 485
4617.66 484
4617.82 481
4617.97 477
4618.13 470
4618.28 461
4618.44 450
4618.59 438
4618.75 426
4618.91 414
4619.06 403
4619.22 392
4619.37 382
4619.53 372
4619.69 362
4619.84 352
4620.00 342
4620.15 333
4620.31 326
4620.46 320
4620.62 314
4620.78 309
4620.93 303
4621.09 296
4621.24 287
4621.40 278
4621.56 270
4621.71 264
4621.87 261
4622.02 259
4622.18 259
4622.34 259
4622.49 258
4622.65 255
4622.80 250
4622.96 242
4623.11 232
4623.27 222
4623.43 212
4623.58 202
4623.74 194
4623.89 188
4624.05 183
4624.21 179
4624.36 176
4624.52 172
4624.67 167
4624.83 159
4624.99 148
4625.14 134
4625.30 118
4625.45 102
4625.61 88
4625.77 77
4625.92 70
4626.08 69
4626.23 70
4626.39 74
4626.54 77
4626.70 78
4626.86 76
4627.01 71
4627.17 63
4627.32 53
4627.48 42
4627.64 33
4627.79 24
4627.95 19
4628.10 16
4628.26 16
4628.42 18
4628.57 22
4628.73 26
4628.88 30
4629.04 31
4629.20 31
4629.35 29
4629.51 26
4629.66 23
4629.82 21
4629.98 19
4630.13 20
4630.29 22
4630.44 26
4630.60 32
4630.76 39
4630.91 47
4631.07 55
4631.22 63
4631.38 67
4631.54 69
4631.69 67
4631.85 62
4632.01 56
4632.16 50
4632.32 45
4632.47 43
4632.63 44
4632.79 47
4632.94 52
4633.10 58
4633.25 66
4633.41 73
4633.57 81
4633.72 89
4633.88 96
4634.03 103
4634.19 109
4634.35 112
4634.50 112
4634.66 109
4634.81 102
4634.97 90
4635.13 76
4635.28 62
4635.44 49
4635.59 39
4635.75 34
4635.91 34
4636.06 37
4636.22 44
4636.38 52
4636.53 59
4636.69 66
4636.84 72
4637.00 77
4637.16 81
4637.31 83
4637.47 83
4637.62 81
4637.78 76
4637.94 69
4638.09 61
4638.25 53
4638.41 46
4638.56 41
4638.72 40
4638.87 41
4639.03 45
4639.19 48
4639.34 50
4639.50 50
4639.65 46
4639.81 38
4639.97 28
4640.12 18
4640.28 9
4640.44 3
4640.59 1
4640.75 3
4640.90 9
4641.06 16
4641.22 23
4641.37 28
4641.53 30
4641.69 27
4641.84 21
4642.00 12
4642.15 3
4642.31 0
4642.47 0
4642.62 0
4642.78 0
4642.94 0
4643.09 3
4643.25 16
4643.40 32
4643.56 50
4643.72 68
4643.87 86
4644.03 101
4644.18 114
4644.34 123
4644.50 127
4644.65 125
4644.81 120
4644.97 110
4645.12 98
4645.28 84
4645.44 69
4645.59 55
4645.75 43
4645.90 33
4646.06 26
4646.22 22
4646.37 21
4646.53 23
4646.69 26
4646.84 29
4647.00 32
4647.15 35
4647.31 36
4647.47 39
4647.62 43
4647.78 50
4647.94 60
4648.09 73
4648.25 86
4648.40 98
4648.56 106
4648.72 109
4648.87 107
4649.03 100
4649.19 92
4649.34 84
4649.50 78
4649.66 75
4649.81 76
4649.97 78
4650.12 82
4650.28 86
4650.44 89
4650.59 92
4650.75 93
4650.91 93
4651.06 92
4651.22 88
4651.38 81
4651.53 72
4651.69 61
4651.84 49
4652.00 38
4652.16 28
4652.31 22
4652.47 19
4652.63 18
4652.78 18
4652.94 20
4653.10 21
4653.25 23
4653.41 25
4653.57 28
4653.72 32
4653.88 36
4654.03 40
4654.19 45
4654.35 48
4654.50 50
4654.66 52
4654.82 52
4654.97 50
4655.13 47
4655.29 43
4655.44 38
4655.60 33
4655.76 29
4655.91 26
4656.07 23
4656.22 22
4656.38 20
4656.54 18
4656.69 15
4656.85 12
4657.01 8
4657.16 5
4657.32 2
4657.48 0
4657.63 0
4657.79 0
4657.95 0
4658.10 0
4658.26 0
4658.42 0
4658.57 0
4658.73 0
4658.88 0
4659.04 3
4659.20 5
4659.35 7
4659.51 7
4659.67 6
4659.82 5
4659.98 4
4660.14 3
4660.29 4
4660.45 5
4660.61 8
4660.76 11
4660.92 16
4661.08 21
4661.23 27
4661.39 34
4661.55 42
4661.70 50
4661.86 58
4662.02 67
4662.17 74
4662.33 81
4662.48 85
4662.64 88
4662.80 89
4662.95 90
4663.11 91
4663.27 93
4663.42 98
4663.58 103
4663.74 110
4663.89 115
4664.05 118
4664.21 118
4664.36 116
4664.52 110
4664.68 104
4664.83 97
4664.99 91
4665.15 87
4665.30 85
4665.46 82
4665.62 80
4665.77 78
4665.93 74
4666.09 71
4666.24 68
4666.40 66
4666.56 65
4666.71 65
4666.87 64
4667.03 60
4667.18 52
4667.34 40
4667.50 25
4667.65 8
4667.81 0
4667.97 0
4668.12 0
4668.28 0
4668.44 0
4668.59 0
4668.75 0
4668.91 0
4669.06 5
4669.22 16
4669.38 26
4669.53 34
4669.69 40
4669.85 43
4670.00 43
4670.16 39
4670.32 34
4670.47 28
4670.63 23
4670.79 20
4670.94 20
4671.10 21
4671.26 22
4671.41 24
4671.57 24
4671.73 24
4671.88 23
4672.04 24
4672.20 26
4672.35 30
4672.51 36
4672.67 43
4672.82 51
4672.98 57
4673.14 62
4673.29 65
4673.45 66
4673.61 65
4673.76 62
4673.92 57
4674.08 49
4674.23 39
4674.39 27
4674.55 14
4674.70 2
4674.86 0
4675.02 0
4675.17 0
4675.33 0
4675.49 0
4675.65 0
4675.80 0
4675.96 0
4676.12 4
4676.27 13
4676.43 22
4676.59 31
4676.74 40
4676.90 48
4677.06 54
4677.21 58
4677.37 59
4677.53 57
4677.68 53
4677.84 47
4678.00 40
4678.15 34
4678.31 30
4678.47 26
4678.62 25
4678.78 24
4678.94 25
4679.10 27
4679.25 30
4679.41 35
4679.57 41
4679.72 48
4679.88 56
4680.04 63
4680.19 67
4680.35 69
4680.51 67
4680.66 62
4680.82 55
4680.98 47
4681.13 41
4681.29 37
4681.45 37
4681.60 39
4681.76 42
4681.92 46
4682.08 49
4682.23 51
4682.39 51
4682.55 49
4682.70 47
4682.86 44
4683.02 40
4683.17 35
4683.33 31
4683.49 27
4683.64 23
4683.80 21
4683.96 21
4684.12 23
4684.27 27
4684.43 33
4684.59 40
4684.74 48
4684.90 55
4685.06 61
4685.21 67
4685.37 72
4685.53 75
4685.68 77
4685.84 76
4686.00 74
4686.16 70
4686.31 64
4686.47 57
4686.63 51
4686.78 45
4686.94 40
4687.10 36
4687.25 33
4687.41 31
4687.57 28
4687.73 27
4687.88 28
4688.04 31
4688.20 36
4688.35 44
4688.51 52
4688.67 59
4688.82 63
4688.98 64
4689.14 62
4689.30 58
4689.45 53
4689.61 51
4689.77 51
4689.92 53
4690.08 57
4690.24 59
4690.39 59
4690.55 56
4690.71 50
4690.87 43
4691.02 36
4691.18 31
4691.34 30
4691.49 31
4691.65 35
4691.81 40
4691.97 44
4692.12 47
4692.28 48
4692.44 48
4692.59 45
4692.75 41
4692.91 36
4693.06 28
4693.22 20
4693.38 10
4693.54 0
4693.69 0
4693.85 0
4694.01 0
4694.16 0
4694.32 0
4694.48 0
4694.64 0
4694.79 3
4694.95 17
4695.11 30
4695.26 41
4695.42 48
4695.58 51
4695.74 50
4695.89 47
4696.05 43
4696.21 38
4696.36 36
4696.52 35
4696.68 35
4696.84 37
4696.99 39
4697.15 41
4697.31 42
4697.46 41
4697.62 40
4697.78 38
4697.94 36
4698.09 35
4698.25 35
4698.41 38
4698.56 42
4698.72 46
4698.88 49
4699.04 51
4699.19 48
4699.35 43
4699.51 34
4699.66 23
4699.82 12
4699.98 2
4700.14 0
4700.29 0
4700.45 0
4700.61 0
4700.76 0
4700.92 0
4701.08 1
4701.24 4
4701.39 5
4701.55 6
4701.71 6
4701.86 5
4702.02 5
4702.18 5
4702.34 6
4702.49 7
4702.65 10
4702.81 13
4702.97 17
4703.12 22
4703.28 28
4703.44 34
4703.59 39
4703.75 44
4703.91 46
4704.07 45
4704.22 42
4704.38 37
4704.54 31
4704.70 25
4704.85 21
4705.01 19
4705.17 20
4705.32 24
4705.48 30
4705.64 39
4705.80 51
4705.95 66
4706.11 84
4706.27 105
4706.43 127
4706.58 149
4706.74 171
4706.90 190
4707.05 208
4707.21 222
4707.37 233
4707.53 241
4707.68 246
4707.84 249
4708.00 248
4708.16 243
4708.31 235
4708.47 225
4708.63 213
4708.79 199
4708.94 185
4709.10 172
4709.26 161
4709.41 151
4709.57 142
4709.73 133
4709.89 124
4710.04 114
4710.20 103
4710.36 91
4710.52 79
4710.67 68
4710.83 60
4710.99 57
4711.15 58
4711.30 64
4711.46 75
4711.62 87
4711.78 101
4711.93 113
4712.09 122
4712.25 129
4712.40 131
4712.56 130
4712.72 126
4712.88 121
4713.03 115
4713.19 109
4713.35 105
4713.51 102
4713.66 100
4713.82 99
4713.98 96
4714.14 93
4714.29 89
4714.45 85
4714.61 82
4714.77 81
4714.92 82
4715.08 84
4715.24 88
4715.40 92
4715.55 95
4715.71 97
4715.87 99
4716.03 102
4716.18 104
4716.34 106
4716.50 107
4716.66 109
4716.81 110
4716.97 112
4717.13 114
4717.29 118
4717.44 125
4717.60 133
4717.76 143
4717.92 152
4718.07 159
4718.23 164
4718.39 165
4718.55 162
4718.70 155
4718.86 145
4719.02 134
4719.18 123
4719.33 113
4719.49 106
4719.65 101
4719.81 99
4719.96 99
4720.12 101
4720.28 103
4720.44 104
4720.59 106
4720.75 106
4720.91 106
4721.07 107
4721.22 108
4721.38 111
4721.54 114
4721.70 115
4721.85 115
4722.01 110
4722.17 102
4722.33 88
4722.48 71
4722.64 52
4722.80 32
4722.96 15
4723.11 2
4723.27 0
4723.43 0
4723.59 0
4723.74 2
4723.90 12
4724.06 25
4724.22 37
4724.37 49
4724.53 60
4724.69 69
4724.85 75
4725.00 78
4725.16 79
4725.32 79
4725.48 78
4725.64 77
4725.79 78
4725.95 81
4726.11 85
4726.27 91
4726.42 97
4726.58 103
4726.74 107
4726.90 110
4727.05 110
4727.21 109
4727.37 106
4727.53 103
4727.68 100
4727.84 97
4728.00 95
4728.16 94
4728.32 93
4728.47 94
4728.63 96
4728.79 98
4728.95 101
4729.10 103
4729.26 105
4729.42 105
4729.58 105
4729.73 103
4729.89 100
4730.05 97
4730.21 95
4730.37 94
4730.52 94
4730.68 96
4730.84 98
4731.00 99
4731.15 97
4731.31 92
4731.47 84
4731.63 73
4731.78 60
4731.94 49
4732.10 40
4732.26 36
4732.42 36
4732.57 40
4732.73 44
4732.89 48
4733.05 49
4733.20 47
4733.36 45
4733.52 42
4733.68 41
4733.84 43
4733.99 47
4734.15 53
4734.31 60
4734.47 65
4734.62 68
4734.78 69
4734.94 67
4735.10 64
4735.26 60
4735.41 55
4735.57 51
4735.73 47
4735.89 44
4736.04 41
4736.20 38
4736.36 38
4736.52 39
4736.68 42
4736.83 48
4736.99 54
4737.15 61
4737.31 67
4737.46 72
4737.62 75
4737.78 76
4737.94 78
4738.10 80
4738.25 82
4738.41 85
4738.57 88
4738.73 90
4738.88 92
4739.04 93
4739.20 93
4739.36 94
4739.52 96
4739.67 100
4739.83 104
4739.99 107
4740.15 109
4740.31 107
4740.46 102
4740.62 94
4740.78 85
4740.94 77
4741.09 70
4741.25 67
4741.41 66
4741.57 67
4741.73 70
4741.88 73
4742.04 76
4742.20 79
4742.36 81
4742.52 83
4742.67 83
4742.83 82
4742.99 79
4743.15 75
4743.31 69
4743.46 63
4743.62 58
4743.78 54
4743.94 52
4744.09 50
4744.25 49
4744.41 49
4744.57 47
4744.73 43
4744.88 38
4745.04 32
4745.20 27
4745.36 23
4745.52 22
4745.67 25
4745.83 31
4745.99 39
4746.15 47
4746.31 54
4746.46 58
4746.62 59
4746.78 58
4746.94 54
4747.10 51
4747.25 47
4747.41 45
4747.57 44
4747.73 43
4747.89 43
4748.04 43
4748.20 44
4748.36 46
4748.52 50
4748.68 56
4748.83 63
4748.99 71
4749.15 79
4749.31 84
4749.47 86
4749.62 86
4749.78 84
4749.94 80
4750.10 77
4750.26 76
4750.41 77
4750.57 80
4750.73 84
4750.89 88
4751.05 93
4751.20 99
4751.36 105
4751.52 111
4751.68 118
4751.84 123
4751.99 127
4752.15 128
4752.31 125
4752.47 120
4752.63 112
4752.78 104
4752.94 96
4753.10 90
4753.26 87
4753.42 87
4753.58 90
4753.73 96
4753.89 103
4754.05 111
4754.21 119
4754.37 128
4754.52 135
4754.68 143
4754.84 149
4755.00 154
4755.16 157
4755.31 159
4755.47 158
4755.63 156
4755.79 151
4755.95 146
4756.10 139
4756.26 133
4756.42 126
4756.58 118
4756.74 110
4756.90 101
4757.05 92
4757.21 85
4757.37 79
4757.53 77
4757.69 78
4757.84 83
4758.00 89
4758.16 95
4758.32 100
4758.48 103
4758.64 103
4758.79 102
4758.95 100
4759.11 98
4759.27 96
4759.43 94
4759.58 91
4759.74 88
4759.90 83
4760.06 77
4760.22 71
4760.38 64
4760.53 59
4760.69 55
4760.85 52
4761.01 52
4761.17 53
4761.32 55
4761.48 59
4761.64 63
4761.80 65
4761.96 66
4762.12 64
4762.27 61
4762.43 57
4762.59 54
4762.75 54
4762.91 58
4763.07 67
4763.22 78
4763.38 92
4763.54 105
4763.70 116
4763.86 123
4764.01 126
4764.17 127
4764.33 125
4764.49 124
4764.65 124
4764.81 127
4764.96 131
4765.12 137
[truncated: 722,688 more chars]
