# Supplementary material for: Methylobacterium Species Promoting Rice and Barley Growth and Interaction Specificity Revealed with Whole-Cell Matrix-Assisted Laser Desorption / Ionization-Time-of-Flight Mass Spectrometry (MALDI-TOF/MS) Analysis
Source: PLoS One. 2015 Jun 8;10(6):e0129509. doi: 10.1371/journal.pone.0129509 (PMC4460032; doi:10.1371/journal.pone.0129509)
Supplement: S3 Data — (ZIP) [file pone.0129509.s003.zip › Supplementary data 3 (ms from barley)/27a.txt]

781.20 0
781.26 0
781.33 0
781.39 0
781.45 0
781.52 0
781.58 0
781.65 0
781.71 0
781.77 0
781.84 0
781.90 0
781.97 0
782.03 0
782.09 0
782.16 0
782.22 0
782.29 0
782.35 0
782.41 0
782.48 0
782.54 0
782.61 0
782.67 0
782.73 0
782.80 0
782.86 0
782.93 0
782.99 0
783.05 0
783.12 0
783.18 0
783.25 0
783.31 0
783.38 0
783.44 0
783.50 0
783.57 0
783.63 0
783.70 0
783.76 0
783.82 0
783.89 0
783.95 0
784.02 0
784.08 0
784.15 0
784.21 0
784.27 0
784.34 0
784.40 0
784.47 0
784.53 0
784.59 0
784.66 0
784.72 0
784.79 0
784.85 0
784.91 0
784.98 0
785.04 0
785.11 0
785.17 0
785.24 0
785.30 0
785.36 0
785.43 0
785.49 0
785.56 0
785.62 0
785.69 0
785.75 0
785.81 0
785.88 0
785.94 0
786.01 0
786.07 0
786.13 0
786.20 0
786.26 0
786.33 0
786.39 0
786.46 0
786.52 0
786.58 0
786.65 0
786.71 0
786.78 0
786.84 0
786.91 0
786.97 0
787.03 0
787.10 0
787.16 0
787.23 0
787.29 0
787.36 0
787.42 0
787.48 0
787.55 0
787.61 0
787.68 0
787.74 0
787.81 0
787.87 0
787.93 0
788.00 0
788.06 0
788.13 0
788.19 0
788.26 0
788.32 0
788.38 0
788.45 0
788.51 0
788.58 0
788.64 0
788.71 0
788.77 0
788.83 0
788.90 0
788.96 0
789.03 0
789.09 0
789.16 0
789.22 0
789.29 0
789.35 0
789.41 0
789.48 0
789.54 0
789.61 0
789.67 0
789.74 0
789.80 0
789.86 0
789.93 0
789.99 0
790.06 0
790.12 0
790.19 0
790.25 0
790.32 0
790.38 0
790.44 0
790.51 0
790.57 0
790.64 0
790.70 0
790.77 0
790.83 0
790.89 0
790.96 0
791.02 0
791.09 0
791.15 0
791.22 0
791.28 0
791.35 0
791.41 0
791.47 0
791.54 0
791.60 0
791.67 0
791.73 0
791.80 0
791.86 0
791.93 0
791.99 0
792.06 0
792.12 0
792.18 0
792.25 0
792.31 0
792.38 0
792.44 0
792.51 0
792.57 0
792.64 0
792.70 0
792.76 0
792.83 0
792.89 0
792.96 0
793.02 0
793.09 0
793.15 0
793.22 0
793.28 0
793.34 0
793.41 0
793.47 0
793.54 0
793.60 0
793.67 0
793.73 0
793.80 0
793.86 0
793.93 0
793.99 0
794.05 0
794.12 0
794.18 0
794.25 0
794.31 0
794.38 0
794.44 0
794.51 0
794.57 0
794.64 0
794.70 0
794.77 0
794.83 0
794.89 0
794.96 0
795.02 0
795.09 0
795.15 0
795.22 0
795.28 0
795.35 0
795.41 0
795.48 0
795.54 0
795.60 0
795.67 0
795.73 0
795.80 0
795.86 0
795.93 0
795.99 0
796.06 0
796.12 0
796.19 0
796.25 0
796.32 0
796.38 0
796.45 0
796.51 0
796.57 0
796.64 0
796.70 0
796.77 0
796.83 0
796.90 0
796.96 0
797.03 0
797.09 0
797.16 0
797.22 0
797.29 0
797.35 0
797.42 0
797.48 0
797.54 0
797.61 0
797.67 0
797.74 0
797.80 0
797.87 0
797.93 0
798.00 0
798.06 0
798.13 0
798.19 0
798.26 0
798.32 0
798.39 0
798.45 0
798.52 0
798.58 0
798.64 0
798.71 0
798.77 0
798.84 0
798.90 0
798.97 0
799.03 0
799.10 0
799.16 0
799.23 0
799.29 0
799.36 0
799.42 0
799.49 0
799.55 0
799.62 0
799.68 0
799.75 0
799.81 0
799.88 0
799.94 0
800.00 0
800.07 0
800.13 0
800.20 0
800.26 0
800.33 0
800.39 0
800.46 0
800.52 0
800.59 0
800.65 0
800.72 0
800.78 0
800.85 0
800.91 0
800.98 0
801.04 0
801.11 0
801.17 0
801.24 0
801.30 0
801.37 0
801.43 0
801.50 0
801.56 0
801.63 0
801.69 0
801.76 0
801.82 0
801.88 0
801.95 0
802.01 0
802.08 0
802.14 0
802.21 0
802.27 0
802.34 0
802.40 0
802.47 0
802.53 0
802.60 0
802.66 0
802.73 0
802.79 0
802.86 0
802.92 0
802.99 0
803.05 0
803.12 0
803.18 0
803.25 0
803.31 0
803.38 0
803.44 0
803.51 0
803.57 0
803.64 0
803.70 0
803.77 0
803.83 0
803.90 0
803.96 0
804.03 0
804.09 0
804.16 0
804.22 0
804.29 0
804.35 0
804.42 0
804.48 0
804.55 0
804.61 0
804.68 0
804.74 0
804.81 0
804.87 0
804.94 0
805.00 0
805.07 0
805.13 0
805.20 0
805.26 0
805.33 0
805.39 0
805.46 0
805.52 0
805.59 0
805.65 0
805.72 0
805.78 0
805.85 0
805.91 0
805.98 0
806.04 0
806.11 0
806.17 0
806.24 0
806.30 0
806.37 0
806.43 0
806.50 0
806.56 0
806.63 1
806.69 1
806.76 1
806.82 1
806.89 1
806.95 0
807.02 0
807.08 0
807.15 0
807.21 0
807.28 0
807.34 0
807.41 0
807.47 0
807.54 0
807.60 0
807.67 0
807.73 0
807.80 0
807.86 0
807.93 0
807.99 0
808.06 0
808.12 0
808.19 0
808.25 0
808.32 0
808.39 0
808.45 1
808.52 1
808.58 1
808.65 1
808.71 1
808.78 1
808.84 0
808.91 0
808.97 0
809.04 0
809.10 0
809.17 0
809.23 0
809.30 0
809.36 0
809.43 0
809.49 0
809.56 0
809.62 0
809.69 0
809.75 0
809.82 0
809.88 0
809.95 0
810.01 0
810.08 0
810.14 0
810.21 0
810.28 0
810.34 0
810.41 0
810.47 0
810.54 0
810.60 0
810.67 0
810.73 0
810.80 0
810.86 0
810.93 0
810.99 0
811.06 0
811.12 0
811.19 0
811.25 0
811.32 0
811.38 0
811.45 0
811.51 0
811.58 0
811.64 0
811.71 0
811.78 0
811.84 0
811.91 0
811.97 0
812.04 0
812.10 0
812.17 0
812.23 0
812.30 0
812.36 0
812.43 0
812.49 0
812.56 0
812.62 0
812.69 0
812.75 0
812.82 0
812.89 0
812.95 0
813.02 0
813.08 0
813.15 0
813.21 0
813.28 0
813.34 0
813.41 0
813.47 0
813.54 0
813.60 0
813.67 0
813.73 0
813.80 0
813.87 0
813.93 0
814.00 0
814.06 0
814.13 0
814.19 0
814.26 0
814.32 0
814.39 0
814.45 0
814.52 0
814.58 0
814.65 0
814.72 0
814.78 0
814.85 0
814.91 0
814.98 0
815.04 0
815.11 0
815.17 0
815.24 0
815.30 0
815.37 0
815.43 0
815.50 0
815.57 0
815.63 0
815.70 0
815.76 0
815.83 0
815.89 0
815.96 0
816.02 0
816.09 0
816.15 0
816.22 0
816.29 0
816.35 0
816.42 0
816.48 0
816.55 0
816.61 0
816.68 0
816.74 0
816.81 0
816.87 0
816.94 0
817.01 0
817.07 0
817.14 0
817.20 0
817.27 0
817.33 0
817.40 0
817.46 0
817.53 0
817.59 0
817.66 0
817.73 0
817.79 0
817.86 0
817.92 0
817.99 0
818.05 0
818.12 0
818.18 0
818.25 0
818.32 0
818.38 0
818.45 0
818.51 0
818.58 0
818.64 0
818.71 0
818.77 0
818.84 0
818.91 0
818.97 0
819.04 0
819.10 0
819.17 0
819.23 0
819.30 0
819.36 0
819.43 0
819.50 0
819.56 0
819.63 0
819.69 0
819.76 0
819.82 0
819.89 0
819.95 0
820.02 0
820.09 0
820.15 0
820.22 0
820.28 0
820.35 0
820.41 0
820.48 0
820.55 0
820.61 0
820.68 0
820.74 0
820.81 0
820.87 0
820.94 0
821.00 0
821.07 0
821.14 0
821.20 0
821.27 0
821.33 0
821.40 0
821.46 0
821.53 0
821.60 0
821.66 0
821.73 0
821.79 0
821.86 0
821.92 0
821.99 0
822.06 0
822.12 0
822.19 0
822.25 0
822.32 0
822.38 0
822.45 0
822.51 0
822.58 0
822.65 0
822.71 0
822.78 0
822.84 0
822.91 0
822.97 0
823.04 0
823.11 0
823.17 0
823.24 0
823.30 0
823.37 0
823.44 0
823.50 0
823.57 0
823.63 0
823.70 0
823.76 0
823.83 0
823.90 0
823.96 0
824.03 0
824.09 0
824.16 0
824.22 0
824.29 0
824.36 0
824.42 0
824.49 0
824.55 0
824.62 0
824.68 0
824.75 0
824.82 0
824.88 0
824.95 0
825.01 0
825.08 0
825.15 0
825.21 0
825.28 0
825.34 0
825.41 0
825.47 0
825.54 0
825.61 0
825.67 0
825.74 0
825.80 0
825.87 0
825.93 0
826.00 0
826.07 0
826.13 0
826.20 0
826.26 0
826.33 0
826.40 0
826.46 0
826.53 0
826.59 0
826.66 0
826.73 0
826.79 0
826.86 0
826.92 0
826.99 0
827.05 0
827.12 0
827.19 0
827.25 0
827.32 0
827.38 0
827.45 0
827.52 0
827.58 0
827.65 0
827.71 0
827.78 0
827.85 0
827.91 0
827.98 0
828.04 0
828.11 0
828.17 0
828.24 0
828.31 0
828.37 0
828.44 0
828.50 0
828.57 0
828.64 0
828.70 0
828.77 0
828.83 0
828.90 0
828.97 0
829.03 0
829.10 0
829.16 0
829.23 0
829.30 0
829.36 0
829.43 0
829.49 0
829.56 0
829.63 0
829.69 0
829.76 0
829.82 0
829.89 0
829.96 0
830.02 0
830.09 0
830.15 0
830.22 0
830.29 0
830.35 0
830.42 0
830.48 0
830.55 0
830.62 0
830.68 0
830.75 0
830.81 0
830.88 0
830.95 0
831.01 0
831.08 0
831.14 0
831.21 0
831.28 0
831.34 0
831.41 0
831.47 0
831.54 0
831.61 0
831.67 0
831.74 0
831.80 0
831.87 0
831.94 0
832.00 0
832.07 0
832.14 0
832.20 0
832.27 0
832.33 0
832.40 0
832.47 0
832.53 0
832.60 0
832.66 0
832.73 0
832.80 0
832.86 0
832.93 0
832.99 0
833.06 0
833.13 0
833.19 0
833.26 0
833.33 0
833.39 0
833.46 0
833.52 0
833.59 0
833.66 0
833.72 0
833.79 0
833.85 0
833.92 0
833.99 0
834.05 0
834.12 0
834.18 0
834.25 0
834.32 0
834.38 0
834.45 0
834.52 0
834.58 0
834.65 0
834.71 0
834.78 0
834.85 0
834.91 0
834.98 0
835.05 0
835.11 0
835.18 0
835.24 0
835.31 0
835.38 0
835.44 0
835.51 0
835.58 0
835.64 0
835.71 0
835.77 0
835.84 0
835.91 0
835.97 0
836.04 0
836.10 0
836.17 0
836.24 0
836.30 0
836.37 0
836.44 0
836.50 0
836.57 0
836.63 0
836.70 0
836.77 0
836.83 0
836.90 0
836.97 0
837.03 0
837.10 0
837.17 0
837.23 0
837.30 0
837.36 0
837.43 0
837.50 0
837.56 0
837.63 0
837.70 0
837.76 0
837.83 0
837.89 0
837.96 0
838.03 0
838.09 0
838.16 0
838.23 0
838.29 0
838.36 0
838.42 0
838.49 0
838.56 0
838.62 0
838.69 0
838.76 0
838.82 0
838.89 0
838.96 0
839.02 0
839.09 0
839.15 0
839.22 0
839.29 0
839.35 0
839.42 0
839.49 0
839.55 0
839.62 0
839.69 0
839.75 0
839.82 0
839.88 0
839.95 0
840.02 0
840.08 0
840.15 0
840.22 0
840.28 0
840.35 0
840.42 0
840.48 0
840.55 0
840.62 0
840.68 0
840.75 0
840.81 0
840.88 0
840.95 0
841.01 0
841.08 0
841.15 0
841.21 0
841.28 0
841.35 0
841.41 0
841.48 0
841.55 0
841.61 0
841.68 0
841.74 0
841.81 0
841.88 0
841.94 0
842.01 0
842.08 0
842.14 0
842.21 0
842.28 0
842.34 0
842.41 0
842.48 0
842.54 0
842.61 0
842.68 0
842.74 0
842.81 0
842.88 0
842.94 0
843.01 0
843.07 0
843.14 0
843.21 0
843.27 0
843.34 0
843.41 0
843.47 0
843.54 0
843.61 0
843.67 0
843.74 0
843.81 0
843.87 0
843.94 0
844.01 0
844.07 0
844.14 0
844.21 0
844.27 0
844.34 0
844.41 0
844.47 0
844.54 0
844.61 0
844.67 0
844.74 0
844.80 0
844.87 0
844.94 0
845.00 0
845.07 0
845.14 0
845.20 0
845.27 0
845.34 0
845.40 0
845.47 0
845.54 0
845.60 0
845.67 0
845.74 0
845.80 0
845.87 0
845.94 0
846.00 0
846.07 0
846.14 0
846.20 0
846.27 0
846.34 0
846.40 0
846.47 0
846.54 0
846.60 0
846.67 0
846.74 0
846.80 0
846.87 0
846.94 0
847.00 0
847.07 0
847.14 0
847.20 0
847.27 0
847.34 0
847.40 0
847.47 0
847.54 0
847.60 0
847.67 0
847.74 0
847.80 0
847.87 0
847.94 0
848.00 0
848.07 0
848.14 0
848.20 0
848.27 0
848.34 0
848.40 0
848.47 0
848.54 0
848.60 0
848.67 0
848.74 0
848.80 0
848.87 0
848.94 0
849.00 0
849.07 0
849.14 0
849.21 0
849.27 0
849.34 0
849.41 0
849.47 0
849.54 0
849.61 0
849.67 0
849.74 0
849.81 0
849.87 0
849.94 0
850.01 0
850.07 0
850.14 0
850.21 0
850.27 0
850.34 0
850.41 0
850.47 0
850.54 0
850.61 0
850.67 0
850.74 0
850.81 0
850.88 0
850.94 0
851.01 0
851.08 0
851.14 0
851.21 0
851.28 0
851.34 0
851.41 0
851.48 0
851.54 0
851.61 0
851.68 0
851.74 0
851.81 0
851.88 0
851.94 0
852.01 0
852.08 0
852.15 0
852.21 0
852.28 0
852.35 0
852.41 0
852.48 0
852.55 0
852.61 0
852.68 0
852.75 0
852.81 0
852.88 0
852.95 0
853.01 0
853.08 0
853.15 0
853.22 0
853.28 0
853.35 0
853.42 0
853.48 0
853.55 0
853.62 0
853.68 0
853.75 0
853.82 0
853.88 0
853.95 0
854.02 0
854.09 0
854.15 0
854.22 0
854.29 0
854.35 0
854.42 0
854.49 0
854.55 0
854.62 0
854.69 0
854.76 0
854.82 0
854.89 0
854.96 0
855.02 0
855.09 0
855.16 0
855.22 0
855.29 0
855.36 0
855.43 0
855.49 0
855.56 0
855.63 0
855.69 0
855.76 0
855.83 0
855.89 0
855.96 0
856.03 0
856.10 0
856.16 0
856.23 0
856.30 0
856.36 0
856.43 0
856.50 0
856.56 0
856.63 0
856.70 0
856.77 0
856.83 0
856.90 0
856.97 0
857.03 0
857.10 0
857.17 0
857.24 0
857.30 0
857.37 0
857.44 0
857.50 0
857.57 0
857.64 0
857.70 0
857.77 0
857.84 0
857.91 0
857.97 0
858.04 0
858.11 0
858.17 0
858.24 0
858.31 0
858.38 0
858.44 0
858.51 0
858.58 0
858.64 0
858.71 0
858.78 0
858.85 0
858.91 0
858.98 0
859.05 0
859.11 0
859.18 0
859.25 0
859.32 0
859.38 0
859.45 0
859.52 0
859.58 0
859.65 0
859.72 0
859.79 0
859.85 0
859.92 0
859.99 0
860.05 0
860.12 0
860.19 0
860.26 0
860.32 0
860.39 0
860.46 0
860.52 0
860.59 0
860.66 0
860.73 0
860.79 0
860.86 0
860.93 0
861.00 0
861.06 0
861.13 0
861.20 0
861.26 0
861.33 0
861.40 0
861.47 0
861.53 0
861.60 0
861.67 0
861.73 0
861.80 0
861.87 0
861.94 0
862.00 0
862.07 0
862.14 0
862.21 0
862.27 0
862.34 0
862.41 0
862.47 0
862.54 0
862.61 0
862.68 0
862.74 0
862.81 0
862.88 0
862.95 0
863.01 0
863.08 0
863.15 0
863.22 0
863.28 0
863.35 0
863.42 0
863.48 0
863.55 0
863.62 0
863.69 0
863.75 0
863.82 0
863.89 0
863.96 0
864.02 0
864.09 0
864.16 0
864.22 0
864.29 0
864.36 0
864.43 0
864.49 0
864.56 0
864.63 0
864.70 0
864.76 0
864.83 0
864.90 0
864.97 0
865.03 0
865.10 0
865.17 0
865.24 0
865.30 0
865.37 0
865.44 0
865.51 0
865.57 0
865.64 0
865.71 0
865.77 0
865.84 0
865.91 0
865.98 0
866.04 0
866.11 0
866.18 0
866.25 0
866.31 0
866.38 0
866.45 0
866.52 0
866.58 0
866.65 0
866.72 0
866.79 0
866.85 0
866.92 0
866.99 0
867.06 0
867.12 0
867.19 0
867.26 0
867.33 0
867.39 0
867.46 0
867.53 0
867.60 0
867.66 0
867.73 0
867.80 0
867.87 0
867.93 0
868.00 0
868.07 0
868.14 0
868.20 0
868.27 0
868.34 0
868.41 0
868.47 0
868.54 0
868.61 0
868.68 0
868.74 0
868.81 0
868.88 0
868.95 0
869.01 0
869.08 0
869.15 0
869.22 0
869.28 0
869.35 0
869.42 0
869.49 0
869.55 0
869.62 0
869.69 0
869.76 0
869.82 0
869.89 0
869.96 0
870.03 0
870.09 0
870.16 0
870.23 0
870.30 0
870.36 0
870.43 0
870.50 0
870.57 0
870.63 0
870.70 0
870.77 0
870.84 0
870.91 0
870.97 0
871.04 0
871.11 0
871.18 0
871.24 0
871.31 0
871.38 0
871.45 0
871.51 0
871.58 0
871.65 0
871.72 0
871.78 0
871.85 0
871.92 0
871.99 0
872.05 0
872.12 0
872.19 0
872.26 0
872.33 0
872.39 0
872.46 0
872.53 0
872.60 0
872.66 0
872.73 0
872.80 0
872.87 0
872.93 0
873.00 0
873.07 0
873.14 0
873.21 0
873.27 0
873.34 0
873.41 0
873.48 0
873.54 0
873.61 0
873.68 0
873.75 0
873.81 0
873.88 0
873.95 0
874.02 0
874.09 0
874.15 0
874.22 0
874.29 0
874.36 0
874.42 0
874.49 0
874.56 0
874.63 0
874.70 0
874.76 0
874.83 0
874.90 0
874.97 0
875.03 0
875.10 0
875.17 0
875.24 0
875.31 0
875.37 0
875.44 0
875.51 0
875.58 0
875.64 0
875.71 0
875.78 0
875.85 0
875.92 0
875.98 0
876.05 0
876.12 0
876.19 0
876.25 0
876.32 0
876.39 0
876.46 0
876.53 0
876.59 0
876.66 0
876.73 0
876.80 0
876.86 0
876.93 0
877.00 0
877.07 0
877.14 0
877.20 0
877.27 0
877.34 0
877.41 0
877.48 0
877.54 0
877.61 0
877.68 0
877.75 0
877.81 0
877.88 0
877.95 0
878.02 0
878.09 0
878.15 0
878.22 0
878.29 0
878.36 0
878.43 0
878.49 0
878.56 0
878.63 0
878.70 0
878.77 0
878.83 0
878.90 0
878.97 0
879.04 0
879.10 0
879.17 0
879.24 0
879.31 0
879.38 0
879.44 0
879.51 0
879.58 0
879.65 0
879.72 0
879.78 0
879.85 0
879.92 0
879.99 0
880.06 0
880.12 0
880.19 0
880.26 0
880.33 0
880.40 0
880.46 0
880.53 0
880.60 0
880.67 0
880.74 0
880.80 0
880.87 0
880.94 0
881.01 0
881.08 0
881.14 0
881.21 0
881.28 0
881.35 0
881.42 0
881.48 0
881.55 0
881.62 0
881.69 0
881.76 0
881.82 0
881.89 0
881.96 0
882.03 0
882.10 0
882.16 0
882.23 0
882.30 0
882.37 0
882.44 0
882.50 0
882.57 0
882.64 0
882.71 0
882.78 0
882.84 0
882.91 0
882.98 0
883.05 0
883.12 0
883.18 0
883.25 0
883.32 0
883.39 0
883.46 0
883.53 0
883.59 0
883.66 0
883.73 0
883.80 0
883.87 0
883.93 0
884.00 0
884.07 0
884.14 0
884.21 0
884.27 0
884.34 0
884.41 0
884.48 0
884.55 0
884.62 0
884.68 0
884.75 0
884.82 0
884.89 0
884.96 0
885.02 0
885.09 0
885.16 0
885.23 0
885.30 0
885.36 0
885.43 0
885.50 0
885.57 0
885.64 0
885.71 0
885.77 0
885.84 0
885.91 0
885.98 0
886.05 0
886.11 0
886.18 0
886.25 0
886.32 0
886.39 0
886.46 0
886.52 0
886.59 0
886.66 0
886.73 0
886.80 0
886.87 0
886.93 0
887.00 0
887.07 0
887.14 0
887.21 0
887.27 0
887.34 0
887.41 0
887.48 0
887.55 0
887.62 0
887.68 0
887.75 0
887.82 0
887.89 0
887.96 0
888.03 0
888.09 0
888.16 0
888.23 0
888.30 0
888.37 0
888.44 0
888.50 0
888.57 0
888.64 0
888.71 0
888.78 0
888.84 0
888.91 0
888.98 0
889.05 0
889.12 0
889.19 0
889.25 0
889.32 0
889.39 0
889.46 0
889.53 0
889.60 0
889.66 0
889.73 0
889.80 0
889.87 0
889.94 0
890.01 0
890.07 0
890.14 0
890.21 0
890.28 0
890.35 0
890.42 0
890.48 0
890.55 0
890.62 0
890.69 0
890.76 0
890.83 0
890.89 0
890.96 0
891.03 0
891.10 0
891.17 0
891.24 0
891.31 0
891.37 0
891.44 0
891.51 0
891.58 0
891.65 0
891.72 0
891.78 0
891.85 0
891.92 0
891.99 0
892.06 0
892.13 0
892.19 0
892.26 0
892.33 0
892.40 0
892.47 0
892.54 0
892.61 0
892.67 0
892.74 0
892.81 0
892.88 0
892.95 0
893.02 0
893.08 0
893.15 0
893.22 0
893.29 0
893.36 0
893.43 0
893.50 0
893.56 0
893.63 0
893.70 0
893.77 0
893.84 0
893.91 0
893.97 0
894.04 0
894.11 0
894.18 0
894.25 0
894.32 0
894.39 0
894.45 0
894.52 0
894.59 0
894.66 0
894.73 0
894.80 0
894.87 0
894.93 0
895.00 0
895.07 0
895.14 0
895.21 0
895.28 0
895.35 0
895.41 0
895.48 0
895.55 0
895.62 0
895.69 0
895.76 0
895.83 0
895.89 0
895.96 0
896.03 0
896.10 0
896.17 0
896.24 0
896.31 0
896.37 0
896.44 0
896.51 0
896.58 0
896.65 0
896.72 0
896.79 0
896.85 0
896.92 0
896.99 0
897.06 0
897.13 0
897.20 0
897.27 0
897.33 0
897.40 0
897.47 0
897.54 0
897.61 0
897.68 0
897.75 0
897.81 0
897.88 0
897.95 0
898.02 0
898.09 0
898.16 0
898.23 0
898.30 0
898.36 0
898.43 0
898.50 0
898.57 0
898.64 0
898.71 0
898.78 0
898.84 0
898.91 0
898.98 0
899.05 0
899.12 0
899.19 0
899.26 0
899.33 0
899.39 0
899.46 0
899.53 0
899.60 0
899.67 0
899.74 0
899.81 0
899.88 0
899.94 0
900.01 0
900.08 0
900.15 0
900.22 0
900.29 0
900.36 0
900.42 0
900.49 0
900.56 0
900.63 0
900.70 0
900.77 0
900.84 0
900.91 0
900.98 0
901.04 0
901.11 0
901.18 0
901.25 0
901.32 0
901.39 0
901.46 0
901.53 0
901.59 0
901.66 0
901.73 0
901.80 0
901.87 0
901.94 0
902.01 0
902.08 0
902.14 0
902.21 0
902.28 0
902.35 0
902.42 0
902.49 0
902.56 0
902.63 0
902.69 0
902.76 0
902.83 0
902.90 0
902.97 0
903.04 0
903.11 0
903.18 0
903.25 0
903.31 0
903.38 0
903.45 0
903.52 0
903.59 0
903.66 0
903.73 0
903.80 0
903.87 0
903.93 0
904.00 0
904.07 0
904.14 0
904.21 0
904.28 0
904.35 0
904.42 0
904.49 0
904.55 0
904.62 0
904.69 0
904.76 0
904.83 0
904.90 0
904.97 0
905.04 0
905.11 0
905.17 0
905.24 0
905.31 0
905.38 0
905.45 0
905.52 0
905.59 0
905.66 0
905.73 0
905.79 0
905.86 0
905.93 0
906.00 0
906.07 0
906.14 0
906.21 0
906.28 0
906.35 0
906.42 0
906.48 0
906.55 0
906.62 0
906.69 0
906.76 0
906.83 0
906.90 0
906.97 0
907.04 0
907.11 0
907.17 0
907.24 0
907.31 0
907.38 0
907.45 0
907.52 0
907.59 0
907.66 0
907.73 0
907.80 0
907.86 0
907.93 0
908.00 0
908.07 0
908.14 0
908.21 0
908.28 0
908.35 0
908.42 0
908.49 0
908.56 0
908.62 0
908.69 0
908.76 0
908.83 0
908.90 0
908.97 0
909.04 0
909.11 0
909.18 0
909.25 0
909.31 0
909.38 0
909.45 0
909.52 0
909.59 0
909.66 0
909.73 0
909.80 0
909.87 0
909.94 0
910.01 0
910.07 0
910.14 0
910.21 0
910.28 0
910.35 0
910.42 0
910.49 0
910.56 0
910.63 0
910.70 0
910.77 0
910.84 0
910.90 0
910.97 0
911.04 0
911.11 0
911.18 0
911.25 0
911.32 0
911.39 0
911.46 0
911.53 0
911.60 0
911.67 0
911.73 0
911.80 0
911.87 0
911.94 0
912.01 0
912.08 0
912.15 0
912.22 0
912.29 0
912.36 0
912.43 0
912.50 0
912.56 0
912.63 0
912.70 0
912.77 0
912.84 0
912.91 0
912.98 0
913.05 0
913.12 0
913.19 0
913.26 0
913.33 0
913.40 0
913.46 0
913.53 0
913.60 0
913.67 0
913.74 0
913.81 0
913.88 0
913.95 0
914.02 0
914.09 0
914.16 0
914.23 0
914.30 0
914.36 0
914.43 0
914.50 0
914.57 0
914.64 0
914.71 0
914.78 0
914.85 0
914.92 0
914.99 0
915.06 0
915.13 0
915.20 0
915.27 0
915.33 0
915.40 0
915.47 0
915.54 0
915.61 0
915.68 0
915.75 0
915.82 0
915.89 0
915.96 0
916.03 0
916.10 0
916.17 0
916.24 0
916.31 0
916.37 0
916.44 0
916.51 0
916.58 0
916.65 0
916.72 0
916.79 0
916.86 0
916.93 0
917.00 0
917.07 0
917.14 0
917.21 0
917.28 0
917.35 0
917.42 0
917.48 0
917.55 0
917.62 0
917.69 0
917.76 0
917.83 0
917.90 0
917.97 0
918.04 0
918.11 0
918.18 0
918.25 0
918.32 0
918.39 0
918.46 0
918.53 0
918.60 0
918.66 0
918.73 0
918.80 0
918.87 0
918.94 0
919.01 0
919.08 0
919.15 0
919.22 0
919.29 0
919.36 0
919.43 0
919.50 0
919.57 0
919.64 0
919.71 0
919.78 0
919.85 0
919.92 0
919.98 0
920.05 0
920.12 0
920.19 0
920.26 0
920.33 0
920.40 0
920.47 0
920.54 0
920.61 0
920.68 0
920.75 0
920.82 0
920.89 0
920.96 0
921.03 0
921.10 0
921.17 0
921.24 0
921.31 0
921.37 0
921.44 0
921.51 0
921.58 0
921.65 0
921.72 0
921.79 0
921.86 0
921.93 0
922.00 0
922.07 0
922.14 0
922.21 0
922.28 0
922.35 0
922.42 0
922.49 0
922.56 0
922.63 0
922.70 0
922.77 0
922.84 0
922.91 0
922.98 0
923.04 0
923.11 0
923.18 0
923.25 0
923.32 0
923.39 0
923.46 0
923.53 0
923.60 0
923.67 0
923.74 0
923.81 0
923.88 0
923.95 0
924.02 0
924.09 0
924.16 0
924.23 0
924.30 0
924.37 0
924.44 0
924.51 0
924.58 0
924.65 0
924.72 0
924.79 0
924.86 0
924.92 0
924.99 0
925.06 0
925.13 0
925.20 0
925.27 0
925.34 0
925.41 0
925.48 0
925.55 0
925.62 0
925.69 0
925.76 0
925.83 0
925.90 0
925.97 0
926.04 0
926.11 0
926.18 0
926.25 0
926.32 0
926.39 0
926.46 0
926.53 0
926.60 0
926.67 0
926.74 0
926.81 0
926.88 0
926.95 0
927.02 0
927.09 0
927.16 0
927.23 0
927.30 0
927.37 0
927.43 0
927.50 0
927.57 0
927.64 0
927.71 0
927.78 0
927.85 0
927.92 0
927.99 0
928.06 0
928.13 0
928.20 0
928.27 0
928.34 0
928.41 0
928.48 0
928.55 0
928.62 0
928.69 0
928.76 0
928.83 0
928.90 0
928.97 0
929.04 0
929.11 0
929.18 0
929.25 0
929.32 0
929.39 0
929.46 0
929.53 0
929.60 0
929.67 0
929.74 0
929.81 0
929.88 0
929.95 0
930.02 0
930.09 0
930.16 0
930.23 0
930.30 0
930.37 0
930.44 0
930.51 0
930.58 0
930.65 0
930.72 0
930.79 0
930.86 0
930.93 0
931.00 0
931.07 0
931.14 0
931.21 0
931.28 0
931.35 0
931.42 0
931.49 0
931.56 0
931.63 0
931.70 0
931.77 0
931.84 0
931.91 0
931.98 0
932.05 0
932.12 0
932.19 0
932.26 0
932.32 0
932.39 0
932.46 0
932.53 0
932.60 0
932.67 0
932.74 0
932.81 0
932.88 0
932.95 0
933.02 0
933.09 0
933.16 0
933.23 0
933.30 0
933.37 0
933.44 0
933.51 0
933.58 0
933.65 0
933.72 0
933.79 0
933.86 0
933.93 0
934.00 0
934.07 0
934.14 0
934.21 0
934.28 0
934.35 0
934.42 0
934.49 0
934.56 0
934.63 0
934.70 0
934.77 0
934.84 0
934.92 0
934.99 0
935.06 0
935.13 0
935.20 0
935.27 0
935.34 0
935.41 0
935.48 0
935.55 0
935.62 0
935.69 0
935.76 0
935.83 0
935.90 0
935.97 0
936.04 0
936.11 0
936.18 0
936.25 0
936.32 0
936.39 0
936.46 0
936.53 0
936.60 0
936.67 0
936.74 0
936.81 0
936.88 0
936.95 0
937.02 0
937.09 0
937.16 0
937.23 0
937.30 0
937.37 0
937.44 0
937.51 0
937.58 0
937.65 0
937.72 0
937.79 0
937.86 0
937.93 0
938.00 0
938.07 0
938.14 0
938.21 0
938.28 0
938.35 0
938.42 0
938.49 0
938.56 0
938.63 0
938.70 0
938.77 0
938.84 0
938.91 0
938.98 0
939.05 0
939.12 0
939.19 0
939.26 0
939.33 0
939.40 0
939.47 0
939.54 0
939.61 0
939.68 0
939.75 0
939.82 0
939.90 0
939.97 0
940.04 0
940.11 0
940.18 0
940.25 0
940.32 0
940.39 0
940.46 0
940.53 0
940.60 0
940.67 0
940.74 0
940.81 0
940.88 0
940.95 0
941.02 0
941.09 0
941.16 0
941.23 0
941.30 0
941.37 0
941.44 0
941.51 0
941.58 0
941.65 0
941.72 0
941.79 0
941.86 0
941.93 0
942.00 0
942.07 0
942.14 0
942.21 0
942.28 0
942.35 0
942.43 0
942.50 0
942.57 0
942.64 0
942.71 0
942.78 0
942.85 0
942.92 0
942.99 0
943.06 0
943.13 0
943.20 0
943.27 0
943.34 0
943.41 0
943.48 0
943.55 0
943.62 0
943.69 0
943.76 0
943.83 0
943.90 0
943.97 0
944.04 0
944.11 0
944.18 0
944.25 0
944.33 0
944.40 0
944.47 0
944.54 0
944.61 0
944.68 0
944.75 0
944.82 0
944.89 0
944.96 0
945.03 0
945.10 0
945.17 0
945.24 0
945.31 0
945.38 0
945.45 0
945.52 0
945.59 0
945.66 0
945.73 0
945.80 0
945.87 0
945.95 0
946.02 0
946.09 0
946.16 0
946.23 0
946.30 0
946.37 0
946.44 0
946.51 0
946.58 0
946.65 0
946.72 0
946.79 0
946.86 0
946.93 0
947.00 0
947.07 0
947.14 0
947.21 0
947.28 0
947.35 0
947.43 0
947.50 0
947.57 0
947.64 0
947.71 0
947.78 0
947.85 0
947.92 0
947.99 0
948.06 0
948.13 0
948.20 0
948.27 0
948.34 0
948.41 0
948.48 0
948.55 0
948.62 0
948.70 0
948.77 0
948.84 0
948.91 0
948.98 0
949.05 0
949.12 0
949.19 0
949.26 0
949.33 0
949.40 0
949.47 0
949.54 0
949.61 0
949.68 0
949.75 0
949.82 0
949.90 0
949.97 0
950.04 0
950.11 0
950.18 0
950.25 0
950.32 0
950.39 0
950.46 0
950.53 0
950.60 0
950.67 0
950.74 0
950.81 0
950.88 0
950.95 0
951.03 0
951.10 0
951.17 0
951.24 0
951.31 0
951.38 0
951.45 0
951.52 0
951.59 0
951.66 0
951.73 0
951.80 0
951.87 0
951.94 0
952.01 0
952.09 0
952.16 0
952.23 0
952.30 0
952.37 0
952.44 0
952.51 0
952.58 0
952.65 0
952.72 0
952.79 0
952.86 0
952.93 0
953.00 0
953.08 0
953.15 0
953.22 0
953.29 0
953.36 0
953.43 0
953.50 0
953.57 0
953.64 0
953.71 0
953.78 0
953.85 0
953.92 0
953.99 0
954.07 0
954.14 0
954.21 0
954.28 0
954.35 0
954.42 0
954.49 0
954.56 0
954.63 0
954.70 0
954.77 0
954.84 0
954.91 0
954.99 0
955.06 0
955.13 0
955.20 0
955.27 0
955.34 0
955.41 0
955.48 0
955.55 0
955.62 0
955.69 0
955.76 0
955.84 0
955.91 0
955.98 0
956.05 0
956.12 0
956.19 0
956.26 0
956.33 0
956.40 0
956.47 0
956.54 0
956.61 0
956.69 0
956.76 0
956.83 0
956.90 0
956.97 0
957.04 0
957.11 0
957.18 0
957.25 0
957.32 0
957.39 0
957.47 0
957.54 0
957.61 0
957.68 0
957.75 0
957.82 0
957.89 0
957.96 0
958.03 0
958.10 0
958.17 0
958.25 0
958.32 0
958.39 0
958.46 0
958.53 0
958.60 0
958.67 0
958.74 0
958.81 0
958.88 0
958.95 0
959.03 0
959.10 0
959.17 0
959.24 0
959.31 0
959.38 0
959.45 0
959.52 0
959.59 0
959.66 0
959.74 0
959.81 0
959.88 0
959.95 0
960.02 0
960.09 0
960.16 0
960.23 0
960.30 0
960.37 0
960.44 0
960.52 0
960.59 0
960.66 0
960.73 0
960.80 0
960.87 0
960.94 0
961.01 0
961.08 0
961.16 0
961.23 0
961.30 0
961.37 0
961.44 0
961.51 0
961.58 0
961.65 0
961.72 0
961.79 0
961.87 0
961.94 0
962.01 0
962.08 0
962.15 0
962.22 0
962.29 0
962.36 0
962.43 0
962.51 0
962.58 0
962.65 0
962.72 0
962.79 0
962.86 0
962.93 0
963.00 0
963.07 0
963.14 0
963.22 0
963.29 0
963.36 0
963.43 0
963.50 0
963.57 0
963.64 0
963.71 0
963.78 0
963.86 0
963.93 0
964.00 0
964.07 0
964.14 0
964.21 0
964.28 0
964.35 0
964.43 0
964.50 0
964.57 0
964.64 0
964.71 0
964.78 0
964.85 0
964.92 0
964.99 0
965.07 0
965.14 0
965.21 0
965.28 0
965.35 0
965.42 0
965.49 0
965.56 0
965.63 0
965.71 0
965.78 0
965.85 0
965.92 0
965.99 0
966.06 0
966.13 0
966.20 0
966.28 0
966.35 0
966.42 0
966.49 0
966.56 0
966.63 0
966.70 0
966.77 0
966.85 0
966.92 0
966.99 0
967.06 0
967.13 0
967.20 0
967.27 0
967.34 0
967.42 0
967.49 0
967.56 0
967.63 0
967.70 0
967.77 0
967.84 0
967.91 0
967.99 0
968.06 0
968.13 0
968.20 0
968.27 0
968.34 0
968.41 0
968.48 0
968.56 0
968.63 0
968.70 0
968.77 0
968.84 0
968.91 0
968.98 0
969.06 0
969.13 0
969.20 0
969.27 0
969.34 0
969.41 0
969.48 0
969.55 0
969.63 0
969.70 0
969.77 0
969.84 0
969.91 0
969.98 0
970.05 0
970.13 0
970.20 0
970.27 0
970.34 0
970.41 0
970.48 0
970.55 0
970.62 0
970.70 0
970.77 0
970.84 0
970.91 0
970.98 0
971.05 0
971.12 0
971.20 0
971.27 0
971.34 0
971.41 0
971.48 0
971.55 0
971.62 0
971.70 0
971.77 0
971.84 0
971.91 0
971.98 0
972.05 0
972.12 0
972.20 0
972.27 0
972.34 0
972.41 0
972.48 0
972.55 0
972.62 0
972.70 0
972.77 0
972.84 0
972.91 0
972.98 0
973.05 0
973.12 0
973.20 0
973.27 0
973.34 0
973.41 0
973.48 0
973.55 0
973.62 0
973.70 0
973.77 0
973.84 0
973.91 0
973.98 0
974.05 0
974.13 0
974.20 0
974.27 0
974.34 0
974.41 0
974.48 0
974.55 0
974.63 0
974.70 0
974.77 0
974.84 0
974.91 0
974.98 0
975.06 0
975.13 0
975.20 0
975.27 0
975.34 0
975.41 0
975.48 0
975.56 0
975.63 0
975.70 0
975.77 0
975.84 0
975.91 0
975.99 0
976.06 0
976.13 0
976.20 0
976.27 0
976.34 0
976.41 0
976.49 0
976.56 0
976.63 0
976.70 0
976.77 0
976.84 0
976.92 0
976.99 0
977.06 0
977.13 0
977.20 0
977.27 0
977.35 0
977.42 0
977.49 0
977.56 0
977.63 0
977.70 0
977.78 0
977.85 0
977.92 0
977.99 0
978.06 0
978.13 0
978.21 0
978.28 0
978.35 0
978.42 0
978.49 0
978.56 0
978.64 0
978.71 0
978.78 0
978.85 0
978.92 0
978.99 0
979.07 0
979.14 0
979.21 0
979.28 0
979.35 0
979.42 0
979.50 0
979.57 0
979.64 0
979.71 0
979.78 0
979.85 0
979.93 0
980.00 0
980.07 0
980.14 0
980.21 0
980.28 0
980.36 0
980.43 0
980.50 0
980.57 0
980.64 0
980.71 0
980.79 0
980.86 0
980.93 0
981.00 0
981.07 0
981.15 0
981.22 0
981.29 0
981.36 0
981.43 0
981.50 0
981.58 0
981.65 0
981.72 0
981.79 0
981.86 0
981.93 0
982.01 0
982.08 0
982.15 0
982.22 0
982.29 0
982.37 0
982.44 0
982.51 0
982.58 0
982.65 0
982.72 0
982.80 0
982.87 0
982.94 0
983.01 0
983.08 0
983.16 0
983.23 0
983.30 0
983.37 0
983.44 0
983.51 0
983.59 0
983.66 0
983.73 0
983.80 0
983.87 0
983.95 0
984.02 0
984.09 0
984.16 0
984.23 0
984.31 0
984.38 0
984.45 0
984.52 0
984.59 0
984.66 0
984.74 0
984.81 0
984.88 0
984.95 0
985.02 0
985.10 0
985.17 0
985.24 0
985.31 0
985.38 0
985.46 0
985.53 0
985.60 0
985.67 0
985.74 0
985.82 0
985.89 0
985.96 0
986.03 0
986.10 0
986.18 0
986.25 0
986.32 0
986.39 0
986.46 0
986.53 0
986.61 0
986.68 0
986.75 0
986.82 0
986.89 0
986.97 0
987.04 0
987.11 0
987.18 0
987.25 0
987.33 0
987.40 0
987.47 0
987.54 0
987.61 0
987.69 0
987.76 0
987.83 0
987.90 0
987.97 0
988.05 0
988.12 0
988.19 0
988.26 0
988.33 0
988.41 0
988.48 0
988.55 0
988.62 0
988.69 0
988.77 0
988.84 0
988.91 0
988.98 0
989.06 0
989.13 0
989.20 0
989.27 0
989.34 0
989.42 0
989.49 0
989.56 0
989.63 0
989.70 0
989.78 0
989.85 0
989.92 0
989.99 0
990.06 0
990.14 0
990.21 0
990.28 0
990.35 0
990.42 0
990.50 0
990.57 0
990.64 0
990.71 0
990.79 0
990.86 0
990.93 0
991.00 0
991.07 0
991.15 0
991.22 0
991.29 0
991.36 0
991.43 0
991.51 0
991.58 0
991.65 0
991.72 0
991.79 0
991.87 0
991.94 0
992.01 0
992.08 0
992.16 0
992.23 0
992.30 0
992.37 0
992.44 0
992.52 0
992.59 0
992.66 0
992.73 0
992.81 0
992.88 0
992.95 0
993.02 0
993.09 0
993.17 0
993.24 0
993.31 0
993.38 0
993.46 0
993.53 0
993.60 0
993.67 0
993.74 1
993.82 1
993.89 1
993.96 1
994.03 1
994.11 1
994.18 1
994.25 0
994.32 0
994.39 0
994.47 0
994.54 0
994.61 0
994.68 0
994.76 0
994.83 0
994.90 0
994.97 0
995.04 0
995.12 0
995.19 0
995.26 0
995.33 0
995.41 0
995.48 0
995.55 0
995.62 0
995.69 0
995.77 0
995.84 0
995.91 0
995.98 0
996.06 0
996.13 0
996.20 0
996.27 0
996.35 0
996.42 0
996.49 1
996.56 1
996.63 1
996.71 1
996.78 1
996.85 1
996.92 0
997.00 0
997.07 0
997.14 0
997.21 0
997.29 0
997.36 1
997.43 1
997.50 1
997.58 1
997.65 1
997.72 0
997.79 0
997.86 0
997.94 0
998.01 0
998.08 0
998.15 0
998.23 0
998.30 0
998.37 0
998.44 0
998.52 0
998.59 0
998.66 0
998.73 0
998.81 0
998.88 0
998.95 0
999.02 0
999.10 0
999.17 0
999.24 0
999.31 0
999.39 0
999.46 0
999.53 0
999.60 1
999.67 1
999.75 1
999.82 1
999.89 1
999.96 1
1000.04 0
1000.11 0
1000.18 0
1000.25 0
1000.33 0
1000.40 0
1000.47 0
1000.54 0
1000.62 0
1000.69 0
1000.76 0
1000.83 0
1000.91 0
1000.98 0
1001.05 0
1001.12 0
1001.20 0
1001.27 0
1001.34 1
1001.41 1
1001.49 1
1001.56 1
1001.63 1
1001.70 1
1001.78 0
1001.85 0
1001.92 0
1001.99 0
1002.07 0
1002.14 0
1002.21 0
1002.28 0
1002.36 0
1002.43 0
1002.50 0
1002.57 0
1002.65 0
1002.72 0
1002.79 0
1002.86 0
1002.94 0
1003.01 0
1003.08 0
1003.15 0
1003.23 0
1003.30 0
1003.37 0
1003.45 0
1003.52 0
1003.59 0
1003.66 0
1003.74 0
1003.81 0
1003.88 0
1003.95 0
1004.03 0
1004.10 0
1004.17 0
1004.24 0
1004.32 0
1004.39 0
1004.46 0
1004.53 0
1004.61 0
1004.68 0
1004.75 0
1004.82 0
1004.90 0
1004.97 0
1005.04 0
1005.12 0
1005.19 0
1005.26 0
1005.33 0
1005.41 1
1005.48 1
1005.55 1
1005.62 1
1005.70 1
1005.77 0
1005.84 0
1005.91 0
1005.99 0
1006.06 0
1006.13 0
1006.20 0
1006.28 0
1006.35 0
1006.42 0
1006.50 0
1006.57 0
1006.64 0
1006.71 0
1006.79 0
1006.86 1
1006.93 1
1007.00 1
1007.08 1
1007.15 1
1007.22 1
1007.30 1
1007.37 1
1007.44 1
1007.51 1
1007.59 1
1007.66 0
1007.73 0
1007.80 0
1007.88 1
1007.95 1
1008.02 1
1008.10 1
1008.17 1
1008.24 1
1008.31 1
1008.39 1
1008.46 0
1008.53 0
1008.60 0
1008.68 0
1008.75 1
1008.82 1
1008.90 1
1008.97 1
1009.04 1
1009.11 1
1009.19 1
1009.26 1
1009.33 1
1009.41 1
1009.48 1
1009.55 1
1009.62 1
1009.70 1
1009.77 1
1009.84 1
1009.91 1
1009.99 1
1010.06 1
1010.13 1
1010.21 1
1010.28 1
1010.35 1
1010.42 1
1010.50 1
1010.57 1
1010.64 1
1010.72 1
1010.79 1
1010.86 1
1010.93 1
1011.01 1
1011.08 1
1011.15 1
1011.23 1
1011.30 1
1011.37 1
1011.44 1
1011.52 1
1011.59 1
1011.66 1
1011.74 0
1011.81 0
1011.88 0
1011.95 0
1012.03 0
1012.10 0
1012.17 0
1012.25 0
1012.32 0
1012.39 0
1012.46 1
1012.54 1
1012.61 1
1012.68 1
1012.76 1
1012.83 1
1012.90 1
1012.97 1
1013.05 0
1013.12 0
1013.19 1
1013.27 1
1013.34 0
1013.41 0
1013.49 0
1013.56 0
1013.63 0
1013.70 0
1013.78 1
1013.85 1
1013.92 1
1014.00 2
1014.07 2
1014.14 2
1014.21 2
1014.29 2
1014.36 2
1014.43 1
1014.51 1
1014.58 1
1014.65 1
1014.73 1
1014.80 1
1014.87 1
1014.94 1
1015.02 1
1015.09 0
1015.16 0
1015.24 1
1015.31 1
1015.38 1
1015.46 1
1015.53 1
1015.60 2
1015.67 2
1015.75 2
1015.82 2
1015.89 2
1015.97 3
1016.04 3
1016.11 3
1016.19 3
1016.26 3
1016.33 3
1016.40 3
1016.48 2
1016.55 2
1016.62 2
1016.70 1
1016.77 1
1016.84 1
1016.92 1
1016.99 0
1017.06 0
1017.14 0
1017.21 1
1017.28 1
1017.35 1
1017.43 1
1017.50 2
1017.57 2
1017.65 2
1017.72 2
1017.79 2
1017.87 2
1017.94 1
1018.01 2
1018.09 2
1018.16 2
1018.23 2
1018.30 2
1018.38 3
1018.45 3
1018.52 3
1018.60 3
1018.67 3
1018.74 2
1018.82 2
1018.89 1
1018.96 1
1019.04 1
1019.11 1
1019.18 1
1019.26 1
1019.33 1
1019.40 1
1019.47 1
1019.55 1
1019.62 1
1019.69 1
1019.77 1
1019.84 2
1019.91 2
1019.99 2
1020.06 2
1020.13 2
1020.21 2
1020.28 2
1020.35 2
1020.43 2
1020.50 1
1020.57 1
1020.65 1
1020.72 1
1020.79 1
1020.87 1
1020.94 1
1021.01 1
1021.08 1
1021.16 1
1021.23 1
1021.30 1
1021.38 1
1021.45 1
1021.52 1
1021.60 1
1021.67 1
1021.74 1
1021.82 1
1021.89 1
1021.96 1
1022.04 1
1022.11 1
1022.18 1
1022.26 1
1022.33 1
1022.40 1
1022.48 1
1022.55 1
1022.62 1
1022.70 1
1022.77 1
1022.84 1
1022.92 2
1022.99 2
1023.06 2
1023.14 2
1023.21 2
1023.28 2
1023.36 2
1023.43 1
1023.50 1
1023.58 1
1023.65 1
1023.72 1
1023.80 1
1023.87 1
1023.94 1
1024.02 1
1024.09 1
1024.16 1
1024.24 1
1024.31 1
1024.38 1
1024.46 1
1024.53 2
1024.60 2
1024.68 3
1024.75 3
1024.82 3
1024.90 3
1024.97 2
1025.04 2
1025.12 1
1025.19 1
1025.26 1
1025.34 1
1025.41 1
1025.48 0
1025.56 0
1025.63 0
1025.70 0
1025.78 0
1025.85 0
1025.92 0
1026.00 0
1026.07 1
1026.14 1
1026.22 1
1026.29 1
1026.36 1
1026.44 1
1026.51 1
1026.58 1
1026.66 1
1026.73 1
1026.80 1
1026.88 1
1026.95 1
1027.02 1
1027.10 0
1027.17 0
1027.24 0
1027.32 0
1027.39 0
1027.46 0
1027.54 0
1027.61 0
1027.68 0
1027.76 0
1027.83 0
1027.90 0
1027.98 0
1028.05 0
1028.13 0
1028.20 0
1028.27 0
1028.35 1
1028.42 1
1028.49 1
1028.57 1
1028.64 1
1028.71 1
1028.79 2
1028.86 2
1028.93 2
1029.01 2
1029.08 3
1029.15 2
1029.23 2
1029.30 2
1029.37 2
1029.45 1
1029.52 1
1029.59 1
1029.67 1
1029.74 0
1029.82 0
1029.89 0
1029.96 0
1030.04 0
1030.11 0
1030.18 0
1030.26 0
1030.33 0
1030.40 0
1030.48 0
1030.55 0
1030.62 0
1030.70 1
1030.77 1
1030.84 1
1030.92 1
1030.99 2
1031.07 2
1031.14 2
1031.21 3
1031.29 3
1031.36 3
1031.43 3
1031.51 3
1031.58 2
1031.65 2
1031.73 1
1031.80 1
1031.87 0
1031.95 0
1032.02 0
1032.10 0
1032.17 0
1032.24 0
1032.32 0
1032.39 0
1032.46 0
1032.54 0
1032.61 0
1032.68 0
1032.76 0
1032.83 0
1032.91 1
1032.98 1
1033.05 1
1033.13 1
1033.20 1
1033.27 1
1033.35 1
1033.42 1
1033.49 0
1033.57 0
1033.64 0
1033.72 0
1033.79 1
1033.86 1
1033.94 1
1034.01 1
1034.08 2
1034.16 2
1034.23 2
1034.31 2
1034.38 2
1034.45 2
1034.53 3
1034.60 3
1034.67 3
1034.75 3
1034.82 4
1034.89 4
1034.97 3
1035.04 3
1035.12 3
1035.19 3
1035.26 2
1035.34 2
1035.41 2
1035.48 2
1035.56 2
1035.63 3
1035.71 3
1035.78 3
1035.85 3
1035.93 3
1036.00 3
1036.07 2
1036.15 2
1036.22 2
1036.30 1
1036.37 1
1036.44 2
1036.52 2
1036.59 2
1036.66 3
1036.74 3
1036.81 3
1036.89 3
1036.96 3
1037.03 3
1037.11 3
1037.18 3
1037.25 4
1037.33 4
1037.40 4
1037.48 4
1037.55 4
1037.62 5
1037.70 4
1037.77 4
1037.84 4
1037.92 4
1037.99 4
1038.07 4
1038.14 4
1038.21 4
1038.29 4
1038.36 4
1038.44 4
1038.51 4
1038.58 4
1038.66 4
1038.73 4
1038.80 3
1038.88 3
1038.95 3
1039.03 2
1039.10 2
1039.17 2
1039.25 3
1039.32 3
1039.40 2
1039.47 2
1039.54 2
1039.62 2
1039.69 1
1039.76 1
1039.84 1
1039.91 1
1039.99 1
1040.06 1
1040.13 1
1040.21 1
1040.28 1
1040.36 1
1040.43 2
1040.50 2
1040.58 2
1040.65 2
1040.73 2
1040.80 2
1040.87 1
1040.95 1
1041.02 1
1041.09 1
1041.17 1
1041.24 1
1041.32 1
1041.39 1
1041.46 1
1041.54 0
1041.61 0
1041.69 1
1041.76 1
1041.83 1
1041.91 1
1041.98 2
1042.06 2
1042.13 2
1042.20 2
1042.28 2
1042.35 2
1042.43 1
1042.50 1
1042.57 1
1042.65 1
1042.72 1
1042.80 1
1042.87 1
1042.94 1
1043.02 1
1043.09 1
1043.17 0
1043.24 0
1043.31 0
1043.39 0
1043.46 0
1043.54 0
1043.61 0
1043.68 0
1043.76 0
1043.83 0
1043.91 0
1043.98 1
1044.05 1
1044.13 1
1044.20 0
1044.28 0
1044.35 0
1044.42 0
1044.50 0
1044.57 0
1044.65 1
1044.72 1
1044.79 1
1044.87 1
1044.94 1
1045.02 1
1045.09 1
1045.16 1
1045.24 1
1045.31 1
1045.39 1
1045.46 1
1045.54 0
1045.61 0
1045.68 0
1045.76 0
1045.83 0
1045.91 0
1045.98 0
1046.05 0
1046.13 1
1046.20 1
1046.28 1
1046.35 2
1046.42 2
1046.50 3
1046.57 4
1046.65 4
1046.72 4
1046.79 5
1046.87 4
1046.94 4
1047.02 4
1047.09 3
1047.17 3
1047.24 3
1047.31 4
1047.39 4
1047.46 5
1047.54 5
1047.61 6
1047.68 6
1047.76 6
1047.83 5
1047.91 5
1047.98 5
1048.06 4
1048.13 3
1048.20 3
1048.28 3
1048.35 3
1048.43 3
1048.50 4
1048.57 4
1048.65 4
1048.72 5
1048.80 5
1048.87 5
1048.95 5
1049.02 5
1049.09 5
1049.17 5
1049.24 5
1049.32 5
1049.39 5
1049.47 5
1049.54 5
1049.61 5
1049.69 6
1049.76 6
1049.84 7
1049.91 7
1049.98 7
1050.06 7
1050.13 7
1050.21 7
1050.28 7
1050.36 7
1050.43 7
1050.50 7
1050.58 7
1050.65 7
1050.73 7
1050.80 6
1050.88 6
1050.95 6
1051.02 5
1051.10 4
1051.17 3
1051.25 3
1051.32 3
1051.40 3
1051.47 3
1051.54 3
1051.62 3
1051.69 3
1051.77 3
1051.84 3
1051.92 3
1051.99 4
1052.06 4
1052.14 4
1052.21 4
1052.29 5
1052.36 5
1052.44 5
1052.51 6
1052.58 7
1052.66 7
1052.73 7
1052.81 8
1052.88 8
1052.96 7
1053.03 7
1053.11 7
1053.18 6
1053.25 6
1053.33 5
1053.40 4
1053.48 3
1053.55 2
1053.63 1
1053.70 0
1053.77 0
1053.85 1
1053.92 1
1054.00 2
1054.07 3
1054.15 4
1054.22 4
1054.29 4
1054.37 4
1054.44 3
1054.52 3
1054.59 3
1054.67 3
1054.74 4
1054.82 4
1054.89 5
1054.96 5
1055.04 6
1055.11 6
1055.19 6
1055.26 6
1055.34 6
1055.41 5
1055.49 5
1055.56 4
1055.63 3
1055.71 3
1055.78 2
1055.86 2
1055.93 1
1056.01 2
1056.08 2
1056.16 3
1056.23 4
1056.30 4
1056.38 5
1056.45 5
1056.53 5
1056.60 4
1056.68 4
1056.75 3
1056.83 2
1056.90 1
1056.97 1
1057.05 0
1057.12 0
1057.20 0
1057.27 0
1057.35 0
1057.42 0
1057.50 0
1057.57 0
1057.65 0
1057.72 0
1057.79 0
1057.87 2
1057.94 3
1058.02 4
1058.09 6
1058.17 6
1058.24 6
1058.32 6
1058.39 6
1058.47 5
1058.54 4
1058.61 3
1058.69 3
1058.76 2
1058.84 2
1058.91 2
1058.99 1
1059.06 2
1059.14 2
1059.21 2
1059.29 3
1059.36 4
1059.43 4
1059.51 5
1059.58 5
1059.66 5
1059.73 5
1059.81 5
1059.88 5
1059.96 5
1060.03 6
1060.11 7
1060.18 7
1060.25 8
1060.33 8
1060.40 8
1060.48 7
1060.55 7
1060.63 7
1060.70 6
1060.78 5
1060.85 5
1060.93 4
1061.00 3
1061.08 2
1061.15 1
1061.22 1
1061.30 1
1061.37 0
1061.45 1
1061.52 1
1061.60 1
1061.67 1
1061.75 1
1061.82 1
1061.90 1
1061.97 1
1062.05 1
1062.12 2
1062.20 3
1062.27 3
1062.34 4
1062.42 5
1062.49 5
1062.57 5
1062.64 5
1062.72 4
1062.79 4
1062.87 4
1062.94 5
1063.02 6
1063.09 8
1063.17 9
1063.24 10
1063.32 10
1063.39 10
1063.46 10
1063.54 9
1063.61 8
1063.69 8
1063.76 8
1063.84 9
1063.91 10
1063.99 12
1064.06 13
1064.14 13
1064.21 12
1064.29 11
1064.36 10
1064.44 8
1064.51 6
1064.59 5
1064.66 3
1064.74 3
1064.81 2
1064.89 2
1064.96 3
1065.03 3
1065.11 4
1065.18 5
1065.26 6
1065.33 7
1065.41 8
1065.48 9
1065.56 10
1065.63 12
1065.71 13
1065.78 14
1065.86 14
1065.93 15
1066.01 14
1066.08 14
1066.16 14
1066.23 13
1066.31 12
1066.38 11
1066.46 10
1066.53 9
1066.61 8
1066.68 7
1066.75 7
1066.83 6
1066.90 6
1066.98 5
1067.05 5
1067.13 5
1067.20 4
1067.28 4
1067.35 4
1067.43 3
1067.50 2
1067.58 2
1067.65 1
1067.73 1
1067.80 1
1067.88 1
1067.95 2
1068.03 2
1068.10 3
1068.18 4
1068.25 4
1068.33 5
1068.40 5
1068.48 6
1068.55 7
1068.63 8
1068.70 10
1068.78 11
1068.85 12
1068.93 12
1069.00 12
1069.08 11
1069.15 10
1069.23 9
1069.30 8
1069.38 7
1069.45 7
1069.53 6
1069.60 6
1069.68 6
1069.75 6
1069.83 6
1069.90 5
1069.98 5
1070.05 4
1070.12 4
1070.20 4
1070.27 3
1070.35 3
1070.42 3
1070.50 4
1070.57 5
1070.65 6
1070.72 7
1070.80 7
1070.87 8
1070.95 8
1071.02 7
1071.10 7
1071.17 6
1071.25 6
1071.32 6
1071.40 5
1071.47 5
1071.55 5
1071.62 4
1071.70 3
1071.77 2
1071.85 1
1071.92 1
1072.00 0
1072.07 0
1072.15 0
1072.22 0
1072.30 0
1072.37 0
1072.45 0
1072.52 0
1072.60 0
1072.67 1
1072.75 2
1072.82 3
1072.90 4
1072.97 4
1073.05 4
1073.13 3
1073.20 3
1073.28 2
1073.35 1
1073.43 1
1073.50 1
1073.58 0
1073.65 0
1073.73 1
1073.80 1
1073.88 1
1073.95 1
1074.03 0
1074.10 0
1074.18 0
1074.25 0
1074.33 0
1074.40 0
1074.48 0
1074.55 0
1074.63 1
1074.70 1
1074.78 2
1074.85 3
1074.93 3
1075.00 3
1075.08 3
1075.15 3
1075.23 3
1075.30 3
1075.38 3
1075.45 4
1075.53 4
1075.60 5
1075.68 6
1075.75 6
1075.83 7
1075.90 7
1075.98 8
1076.05 8
1076.13 9
1076.20 9
1076.28 8
1076.35 8
1076.43 7
1076.51 6
1076.58 6
1076.66 5
1076.73 5
1076.81 5
1076.88 4
1076.96 4
1077.03 4
1077.11 4
1077.18 4
1077.26 4
1077.33 5
1077.41 5
1077.48 6
1077.56 6
1077.63 7
1077.71 7
1077.78 6
1077.86 6
1077.93 5
1078.01 4
1078.08 4
1078.16 3
1078.23 3
1078.31 4
1078.39 4
1078.46 5
1078.54 6
1078.61 7
1078.69 7
1078.76 7
1078.84 7
1078.91 7
1078.99 6
1079.06 7
1079.14 7
1079.21 8
1079.29 9
1079.36 11
1079.44 12
1079.51 13
1079.59 13
1079.66 13
1079.74 13
1079.82 13
1079.89 13
1079.97 12
1080.04 12
1080.12 12
1080.19 11
1080.27 11
1080.34 10
1080.42 10
1080.49 9
1080.57 8
1080.64 8
1080.72 7
1080.79 6
1080.87 5
1080.94 4
1081.02 4
1081.10 4
1081.17 4
1081.25 5
1081.32 6
1081.40 7
1081.47 8
1081.55 9
1081.62 10
1081.70 12
1081.77 13
1081.85 14
1081.92 15
1082.00 16
1082.07 16
1082.15 16
1082.23 16
1082.30 15
1082.38 14
1082.45 13
1082.53 12
1082.60 12
1082.68 11
1082.75 11
1082.83 10
1082.90 9
1082.98 7
1083.05 6
1083.13 4
1083.21 4
1083.28 3
1083.36 3
1083.43 4
1083.51 4
1083.58 5
1083.66 6
1083.73 7
1083.81 8
1083.88 8
1083.96 8
1084.04 8
1084.11 8
1084.19 7
1084.26 7
1084.34 7
1084.41 6
1084.49 5
1084.56 4
1084.64 3
1084.71 3
1084.79 3
1084.87 3
1084.94 3
1085.02 3
1085.09 3
1085.17 3
1085.24 3
1085.32 3
1085.39 4
1085.47 5
1085.54 6
1085.62 8
1085.70 9
1085.77 9
1085.85 8
1085.92 6
1086.00 4
1086.07 2
1086.15 1
1086.22 0
1086.30 0
1086.38 0
1086.45 0
1086.53 0
1086.60 1
1086.68 3
1086.75 4
1086.83 5
1086.90 5
1086.98 5
1087.05 4
1087.13 2
1087.21 1
1087.28 0
1087.36 0
1087.43 0
1087.51 0
1087.58 0
1087.66 0
1087.73 0
1087.81 0
1087.89 1
1087.96 1
1088.04 2
1088.11 2
1088.19 4
1088.26 5
1088.34 7
1088.41 9
1088.49 11
1088.57 13
1088.64 14
1088.72 14
1088.79 14
1088.87 14
1088.94 13
1089.02 13
1089.10 13
1089.17 13
1089.25 14
1089.32 15
1089.40 16
1089.47 17
1089.55 18
1089.62 19
1089.70 18
1089.78 18
1089.85 17
1089.93 16
1090.00 15
1090.08 14
1090.15 14
1090.23 15
1090.31 16
1090.38 17
1090.46 17
1090.53 18
1090.61 19
1090.68 20
1090.76 20
1090.84 21
1090.91 22
1090.99 22
1091.06 22
1091.14 21
1091.21 20
1091.29 20
1091.36 19
1091.44 19
1091.52 20
1091.59 21
1091.67 22
1091.74 24
1091.82 25
1091.89 27
1091.97 28
1092.05 28
1092.12 27
1092.20 26
1092.27 24
1092.35 22
1092.42 21
1092.50 19
1092.58 18
1092.65 18
1092.73 17
1092.80 17
1092.88 16
1092.95 15
1093.03 14
1093.11 12
1093.18 11
1093.26 11
1093.33 11
1093.41 11
1093.49 12
1093.56 13
1093.64 14
1093.71 15
1093.79 15
1093.86 16
1093.94 16
1094.02 17
1094.09 19
1094.17 20
1094.24 21
1094.32 22
1094.39 22
1094.47 22
1094.55 22
1094.62 22
1094.70 23
1094.77 24
1094.85 25
1094.93 26
1095.00 27
1095.08 27
1095.15 27
1095.23 26
1095.30 25
1095.38 23
1095.46 21
1095.53 20
1095.61 18
1095.68 17
1095.76 16
1095.84 16
1095.91 17
1095.99 19
1096.06 20
1096.14 21
1096.21 22
1096.29 22
1096.37 21
1096.44 21
1096.52 21
1096.59 21
1096.67 21
1096.75 21
1096.82 20
1096.90 20
1096.97 18
1097.05 17
1097.12 16
1097.20 16
1097.28 16
1097.35 16
1097.43 17
1097.50 17
1097.58 18
1097.66 17
1097.73 17
1097.81 18
1097.88 18
1097.96 19
1098.04 20
1098.11 21
1098.19 22
1098.26 23
1098.34 24
1098.42 25
1098.49 25
1098.57 26
1098.64 27
1098.72 28
1098.80 30
1098.87 30
1098.95 31
1099.02 29
1099.10 27
1099.17 24
1099.25 21
1099.33 18
1099.40 15
1099.48 13
1099.55 11
1099.63 11
1099.71 10
1099.78 10
1099.86 9
1099.93 8
1100.01 7
1100.09 5
1100.16 3
1100.24 2
1100.31 1
1100.39 0
1100.47 0
1100.54 0
1100.62 0
1100.69 0
1100.77 0
1100.85 0
1100.92 0
1101.00 1
1101.07 2
1101.15 2
1101.23 3
1101.30 4
1101.38 4
1101.45 5
1101.53 4
1101.61 4
1101.68 3
1101.76 3
1101.83 3
1101.91 3
1101.99 4
1102.06 5
1102.14 6
1102.22 7
1102.29 8
1102.37 8
1102.44 8
1102.52 7
1102.60 6
1102.67 4
1102.75 2
1102.82 1
1102.90 0
1102.98 0
1103.05 0
1103.13 0
1103.20 0
1103.28 0
1103.36 0
1103.43 0
1103.51 0
1103.58 1
1103.66 2
1103.74 2
1103.81 3
1103.89 4
1103.97 5
1104.04 6
1104.12 7
1104.19 8
1104.27 8
1104.35 8
1104.42 8
1104.50 8
1104.57 8
1104.65 8
1104.73 8
1104.80 8
1104.88 9
1104.96 9
1105.03 9
1105.11 10
1105.18 11
1105.26 11
1105.34 11
1105.41 11
1105.49 10
1105.56 9
1105.64 7
1105.72 6
1105.79 5
1105.87 4
1105.95 4
1106.02 5
1106.10 7
1106.17 9
1106.25 11
1106.33 13
1106.40 14
1106.48 15
1106.56 15
1106.63 16
1106.71 16
1106.78 17
1106.86 19
1106.94 20
1107.01 21
1107.09 22
1107.17 22
1107.24 23
1107.32 23
1107.39 24
1107.47 25
1107.55 25
1107.62 26
1107.70 26
1107.77 26
1107.85 26
1107.93 25
1108.00 25
1108.08 24
1108.16 24
1108.23 24
1108.31 26
1108.39 27
1108.46 30
1108.54 32
1108.61 34
1108.69 34
1108.77 34
1108.84 33
1108.92 32
1109.00 30
1109.07 29
1109.15 29
1109.22 28
1109.30 29
1109.38 28
1109.45 28
1109.53 27
1109.61 25
1109.68 24
1109.76 22
1109.83 21
1109.91 20
1109.99 20
1110.06 20
1110.14 21
1110.22 22
1110.29 23
1110.37 24
1110.45 25
1110.52 26
1110.60 26
1110.67 27
1110.75 26
1110.83 25
1110.90 24
1110.98 23
1111.06 23
1111.13 23
1111.21 24
1111.29 26
1111.36 29
1111.44 32
1111.51 35
1111.59 37
1111.67 39
1111.74 39
1111.82 39
1111.90 38
1111.97 37
1112.05 36
1112.13 35
1112.20 33
1112.28 32
1112.36 29
1112.43 27
1112.51 24
1112.58 22
1112.66 20
1112.74 18
1112.81 17
1112.89 16
1112.97 16
1113.04 16
1113.12 15
1113.20 14
1113.27 14
1113.35 13
1113.43 13
1113.50 13
1113.58 13
1113.65 13
1113.73 13
1113.81 13
1113.88 13
1113.96 13
1114.04 13
1114.11 13
1114.19 14
1114.27 14
1114.34 14
1114.42 13
1114.50 13
1114.57 13
1114.65 14
1114.73 16
1114.80 19
1114.88 24
1114.95 29
1115.03 35
1115.11 40
1115.18 44
1115.26 46
1115.34 47
1115.41 47
1115.49 46
1115.57 45
1115.64 44
1115.72 42
1115.80 40
1115.87 38
1115.95 36
1116.03 33
1116.10 30
1116.18 27
1116.26 24
1116.33 22
1116.41 21
1116.49 21
1116.56 21
1116.64 22
1116.72 23
1116.79 24
1116.87 25
1116.94 25
1117.02 25
1117.10 24
1117.17 23
1117.25 22
1117.33 20
1117.40 19
1117.48 18
1117.56 18
1117.63 17
1117.71 17
1117.79 16
1117.86 16
1117.94 16
1118.02 16
1118.09 16
1118.17 17
1118.25 19
1118.32 22
1118.40 24
1118.48 27
1118.55 29
1118.63 30
1118.71 31
1118.78 30
1118.86 29
1118.94 28
1119.01 28
1119.09 28
1119.17 29
1119.24 30
1119.32 31
1119.40 32
1119.47 31
1119.55 30
1119.63 29
1119.70 27
1119.78 25
1119.86 23
1119.93 22
1120.01 23
1120.09 24
1120.16 25
1120.24 27
1120.32 28
1120.39 30
1120.47 31
1120.55 31
1120.62 31
1120.70 31
1120.78 30
1120.85 29
1120.93 27
1121.01 25
1121.08 23
1121.16 22
1121.24 20
1121.31 18
1121.39 17
1121.47 17
1121.54 18
1121.62 19
1121.70 22
1121.77 25
1121.85 28
1121.93 31
1122.00 34
1122.08 36
1122.16 37
1122.23 38
1122.31 38
1122.39 39
1122.46 39
1122.54 40
1122.62 41
1122.69 41
1122.77 43
1122.85 44
1122.93 45
1123.00 45
1123.08 46
1123.16 46
1123.23 45
1123.31 44
1123.39 43
1123.46 42
1123.54 43
1123.62 43
1123.69 45
1123.77 47
1123.85 48
1123.92 49
1124.00 47
1124.08 45
1124.15 41
1124.23 36
1124.31 32
1124.38 29
1124.46 28
1124.54 27
1124.62 28
1124.69 29
1124.77 30
1124.85 32
1124.92 32
1125.00 33
1125.08 33
1125.15 33
1125.23 32
1125.31 31
1125.38 29
1125.46 28
1125.54 27
1125.61 26
1125.69 26
1125.77 26
1125.84 25
1125.92 25
1126.00 24
1126.08 23
1126.15 22
1126.23 21
1126.31 20
1126.38 19
1126.46 18
1126.54 16
1126.61 15
1126.69 14
1126.77 13
1126.84 12
1126.92 12
1127.00 12
1127.08 12
1127.15 13
1127.23 14
1127.31 16
1127.38 17
1127.46 17
1127.54 18
1127.61 17
1127.69 16
1127.77 15
1127.84 13
1127.92 11
1128.00 9
1128.08 7
1128.15 6
1128.23 6
1128.31 7
1128.38 8
1128.46 9
1128.54 10
1128.61 11
1128.69 11
1128.77 10
1128.84 10
1128.92 9
1129.00 8
1129.08 8
1129.15 9
1129.23 10
1129.31 11
1129.38 12
1129.46 13
1129.54 13
1129.61 12
1129.69 11
1129.77 9
1129.85 8
1129.92 7
1130.00 7
1130.08 6
1130.15 6
1130.23 6
1130.31 6
1130.39 6
1130.46 5
1130.54 4
1130.62 3
1130.69 2
1130.77 0
1130.85 0
1130.92 0
1131.00 0
1131.08 0
1131.16 0
1131.23 0
1131.31 0
1131.39 0
1131.46 1
1131.54 3
1131.62 5
1131.69 8
1131.77 11
1131.85 15
1131.93 19
1132.00 23
1132.08 25
1132.16 27
1132.23 27
1132.31 26
1132.39 24
1132.47 21
1132.54 18
1132.62 15
1132.70 12
1132.77 10
1132.85 9
1132.93 9
1133.01 9
1133.08 10
1133.16 11
1133.24 12
1133.31 14
1133.39 15
1133.47 16
1133.55 17
1133.62 17
1133.70 18
1133.78 19
1133.85 21
1133.93 23
1134.01 25
1134.09 27
1134.16 29
1134.24 30
1134.32 32
1134.39 33
1134.47 34
1134.55 34
1134.63 34
1134.70 34
1134.78 34
1134.86 34
1134.93 34
1135.01 35
1135.09 35
1135.17 36
1135.24 37
1135.32 39
1135.40 40
1135.47 41
1135.55 43
1135.63 44
1135.71 45
1135.78 47
1135.86 50
1135.94 53
1136.02 55
1136.09 58
1136.17 60
1136.25 61
1136.32 62
1136.40 63
1136.48 65
1136.56 67
1136.63 71
1136.71 75
1136.79 80
1136.86 84
1136.94 88
1137.02 90
1137.10 92
1137.17 93
1137.25 94
1137.33 95
1137.41 97
1137.48 99
1137.56 101
1137.64 102
1137.71 102
1137.79 101
1137.87 99
1137.95 97
1138.02 94
1138.10 91
1138.18 87
1138.26 84
1138.33 82
1138.41 80
1138.49 78
1138.57 77
1138.64 77
1138.72 76
1138.80 76
1138.87 76
1138.95 76
1139.03 77
1139.11 78
1139.18 79
1139.26 80
1139.34 82
1139.42 84
1139.49 86
1139.57 88
1139.65 90
1139.73 92
1139.80 93
1139.88 94
1139.96 94
1140.03 93
1140.11 91
1140.19 88
1140.27 85
1140.34 80
1140.42 76
1140.50 72
1140.58 68
1140.65 64
1140.73 61
1140.81 58
1140.89 56
1140.96 54
1141.04 52
1141.12 50
1141.20 49
1141.27 48
1141.35 48
1141.43 48
1141.50 49
1141.58 49
1141.66 49
1141.74 48
1141.81 46
1141.89 44
1141.97 41
1142.05 38
1142.12 35
1142.20 32
1142.28 29
1142.36 26
1142.43 23
1142.51 20
1142.59 18
1142.67 16
1142.74 15
1142.82 15
1142.90 15
1142.98 16
1143.05 17
1143.13 18
1143.21 20
1143.29 20
1143.36 20
1143.44 19
1143.52 17
1143.60 14
1143.67 11
1143.75 9
1143.83 7
1143.91 6
1143.98 5
1144.06 4
1144.14 3
1144.22 1
1144.29 0
1144.37 0
1144.45 0
1144.53 0
1144.60 0
1144.68 0
1144.76 1
1144.84 4
1144.91 8
1144.99 12
1145.07 16
1145.15 19
1145.22 21
1145.30 23
1145.38 24
1145.46 23
1145.53 22
1145.61 19
1145.69 15
1145.77 10
1145.84 5
1145.92 1
1146.00 0
1146.08 0
1146.15 0
1146.23 0
1146.31 0
1146.39 0
1146.46 0
1146.54 0
1146.62 3
1146.70 5
1146.77 7
1146.85 8
1146.93 9
1147.01 9
1147.09 10
1147.16 10
1147.24 10
1147.32 11
1147.40 12
1147.47 12
1147.55 13
1147.63 13
1147.71 14
1147.78 15
1147.86 16
1147.94 18
1148.02 20
1148.09 21
1148.17 22
1148.25 23
1148.33 23
1148.40 23
1148.48 22
1148.56 22
1148.64 22
1148.72 21
1148.79 20
1148.87 19
1148.95 16
1149.03 13
1149.10 10
1149.18 7
1149.26 5
1149.34 4
1149.41 5
1149.49 7
1149.57 9
1149.65 12
1149.73 13
1149.80 14
1149.88 13
1149.96 11
1150.04 9
1150.11 8
1150.19 7
1150.27 9
1150.35 12
1150.42 15
1150.50 19
1150.58 23
1150.66 26
1150.74 27
1150.81 28
1150.89 28
1150.97 28
1151.05 28
1151.12 28
1151.20 29
1151.28 30
1151.36 31
1151.43 32
1151.51 32
1151.59 32
1151.67 32
1151.75 33
1151.82 34
1151.90 36
1151.98 38
1152.06 40
1152.13 42
1152.21 43
1152.29 43
1152.37 41
1152.45 40
1152.52 38
1152.60 36
1152.68 35
1152.76 36
1152.83 37
1152.91 40
1152.99 43
1153.07 46
1153.15 49
1153.22 51
1153.30 53
1153.38 53
1153.46 54
1153.53 53
1153.61 53
1153.69 53
1153.77 52
1153.85 51
1153.92 49
1154.00 47
1154.08 45
1154.16 42
1154.24 39
1154.31 37
1154.39 35
1154.47 34
1154.55 34
1154.62 35
1154.70 37
1154.78 39
1154.86 41
1154.94 43
1155.01 46
1155.09 50
1155.17 52
1155.25 55
1155.33 56
1155.40 57
1155.48 56
1155.56 54
1155.64 52
1155.71 50
1155.79 47
1155.87 46
1155.95 44
1156.03 43
1156.10 41
1156.18 40
1156.26 38
1156.34 36
1156.42 33
1156.49 32
1156.57 30
1156.65 30
1156.73 29
1156.81 29
1156.88 29
1156.96 28
1157.04 27
1157.12 25
1157.20 22
1157.27 19
1157.35 17
1157.43 16
1157.51 16
1157.58 16
1157.66 17
1157.74 18
1157.82 17
1157.90 16
1157.97 14
1158.05 13
1158.13 12
1158.21 13
1158.29 14
1158.36 16
1158.44 18
1158.52 21
1158.60 22
1158.68 24
1158.75 25
1158.83 26
1158.91 27
1158.99 28
1159.07 29
1159.14 29
1159.22 28
1159.30 26
1159.38 24
1159.46 22
1159.53 21
1159.61 22
1159.69 23
1159.77 26
1159.85 29
1159.92 33
1160.00 35
1160.08 36
1160.16 36
1160.24 34
1160.31 31
1160.39 29
1160.47 27
1160.55 27
1160.63 28
1160.71 30
1160.78 32
1160.86 34
1160.94 35
1161.02 35
1161.10 34
1161.17 33
1161.25 32
1161.33 31
1161.41 30
1161.49 30
1161.56 29
1161.64 28
1161.72 27
1161.80 26
1161.88 26
1161.95 26
1162.03 27
1162.11 29
1162.19 30
1162.27 31
1162.35 32
1162.42 32
1162.50 32
1162.58 32
1162.66 31
1162.74 31
1162.81 29
1162.89 28
1162.97 26
1163.05 24
1163.13 22
1163.20 20
1163.28 19
1163.36 17
1163.44 16
1163.52 15
1163.60 13
1163.67 12
1163.75 11
1163.83 10
1163.91 10
1163.99 11
1164.06 13
1164.14 14
1164.22 15
1164.30 15
1164.38 14
1164.46 12
1164.53 9
1164.61 7
1164.69 5
1164.77 3
1164.85 3
1164.92 4
1165.00 6
1165.08 9
1165.16 13
1165.24 18
1165.32 22
1165.39 25
1165.47 26
1165.55 26
1165.63 23
1165.71 18
1165.78 12
1165.86 6
1165.94 0
1166.02 0
1166.10 0
1166.18 0
1166.25 0
1166.33 0
1166.41 0
1166.49 0
1166.57 3
1166.65 5
1166.72 7
1166.80 8
1166.88 8
1166.96 6
1167.04 4
1167.11 2
1167.19 0
1167.27 0
1167.35 0
1167.43 0
1167.51 0
1167.58 0
1167.66 0
1167.74 0
1167.82 0
1167.90 2
1167.98 3
1168.05 4
1168.13 6
1168.21 9
1168.29 13
1168.37 17
1168.45 22
1168.52 26
1168.60 31
1168.68 34
1168.76 36
1168.84 37
1168.92 38
1168.99 37
1169.07 37
1169.15 36
1169.23 37
1169.31 37
1169.39 37
1169.46 37
1169.54 37
1169.62 35
1169.70 33
1169.78 31
1169.86 27
1169.93 24
1170.01 21
1170.09 18
1170.17 15
1170.25 14
1170.33 12
1170.40 11
1170.48 10
1170.56 10
1170.64 9
1170.72 7
1170.80 6
1170.88 4
1170.95 1
1171.03 0
1171.11 0
1171.19 0
1171.27 0
1171.35 0
1171.42 0
1171.50 0
1171.58 0
1171.66 3
1171.74 8
1171.82 12
1171.89 16
1171.97 19
1172.05 21
1172.13 21
1172.21 19
1172.29 17
1172.37 14
1172.44 10
1172.52 7
1172.60 5
1172.68 3
1172.76 3
1172.84 3
1172.91 3
1172.99 4
1173.07 5
1173.15 7
1173.23 9
1173.31 10
1173.39 12
1173.46 14
1173.54 15
1173.62 17
1173.70 18
1173.78 20
1173.86 22
1173.93 23
1174.01 24
1174.09 25
1174.17 24
1174.25 23
1174.33 21
1174.41 18
1174.48 16
1174.56 15
1174.64 16
1174.72 17
1174.80 20
1174.88 23
1174.96 26
1175.03 28
1175.11 29
1175.19 29
1175.27 27
1175.35 25
1175.43 23
1175.51 21
1175.58 20
1175.66 20
1175.74 20
1175.82 19
1175.90 19
1175.98 18
1176.06 16
1176.13 15
1176.21 15
1176.29 15
1176.37 16
1176.45 19
1176.53 23
1176.61 29
1176.68 35
1176.76 42
1176.84 49
1176.92 54
1177.00 58
1177.08 60
1177.16 59
1177.23 58
1177.31 57
1177.39 56
1177.47 55
1177.55 55
1177.63 56
1177.71 56
1177.78 56
1177.86 55
1177.94 53
1178.02 51
1178.10 48
1178.18 46
1178.26 43
1178.34 40
1178.41 38
1178.49 36
1178.57 35
1178.65 35
1178.73 34
1178.81 33
1178.89 31
1178.96 29
1179.04 27
1179.12 25
1179.20 23
1179.28 22
1179.36 22
1179.44 22
1179.52 22
1179.59 23
1179.67 23
1179.75 24
1179.83 24
1179.91 24
1179.99 25
1180.07 25
1180.14 25
1180.22 26
1180.30 28
1180.38 29
1180.46 31
1180.54 33
1180.62 33
1180.70 33
1180.77 31
1180.85 28
1180.93 24
1181.01 21
1181.09 19
1181.17 19
1181.25 21
1181.33 25
1181.40 31
1181.48 37
1181.56 42
1181.64 46
1181.72 49
1181.80 49
1181.88 48
1181.96 44
1182.03 40
1182.11 35
1182.19 29
1182.27 24
1182.35 19
1182.43 16
1182.51 12
1182.59 9
1182.66 7
1182.74 5
1182.82 4
1182.90 3
1182.98 3
1183.06 5
1183.14 8
1183.22 12
1183.30 16
1183.37 21
1183.45 25
1183.53 27
1183.61 29
1183.69 29
1183.77 29
1183.85 28
1183.93 26
1184.00 25
1184.08 23
1184.16 22
1184.24 21
1184.32 19
1184.40 18
1184.48 17
1184.56 17
1184.64 17
1184.71 17
1184.79 18
1184.87 19
1184.95 20
1185.03 22
1185.11 25
1185.19 28
1185.27 31
1185.35 33
1185.42 35
1185.50 35
1185.58 33
1185.66 30
1185.74 27
1185.82 24
1185.90 21
1185.98 19
1186.06 18
1186.13 17
1186.21 17
1186.29 16
1186.37 15
1186.45 13
1186.53 11
1186.61 9
1186.69 7
1186.77 7
1186.84 7
1186.92 9
1187.00 11
1187.08 14
1187.16 16
1187.24 18
1187.32 19
1187.40 20
1187.48 20
1187.56 21
1187.63 21
1187.71 22
1187.79 24
1187.87 26
1187.95 27
1188.03 28
1188.11 29
1188.19 29
1188.27 29
1188.34 28
1188.42 26
1188.50 24
1188.58 22
1188.66 19
1188.74 16
1188.82 14
1188.90 13
1188.98 13
1189.06 14
1189.13 15
1189.21 16
1189.29 17
1189.37 17
1189.45 17
1189.53 16
1189.61 14
1189.69 12
1189.77 11
1189.85 10
1189.92 9
1190.00 8
1190.08 7
1190.16 6
1190.24 6
1190.32 5
1190.40 5
1190.48 4
1190.56 3
1190.64 2
1190.72 0
1190.79 0
1190.87 0
1190.95 0
1191.03 0
1191.11 0
1191.19 0
1191.27 0
1191.35 4
1191.43 8
1191.51 11
1191.59 14
1191.66 17
1191.74 19
1191.82 22
1191.90 25
1191.98 28
1192.06 31
1192.14 33
1192.22 34
1192.30 34
1192.38 34
1192.46 33
1192.53 32
1192.61 32
1192.69 32
1192.77 33
1192.85 34
1192.93 35
1193.01 36
1193.09 38
1193.17 39
1193.25 40
1193.33 42
1193.41 45
1193.48 48
1193.56 52
1193.64 56
1193.72 61
1193.80 65
1193.88 67
1193.96 69
1194.04 69
1194.12 68
1194.20 67
1194.28 65
1194.36 63
1194.43 63
1194.51 64
1194.59 66
1194.67 69
1194.75 71
1194.83 74
1194.91 74
1194.99 73
1195.07 71
1195.15 68
1195.23 64
1195.31 60
1195.38 57
1195.46 54
1195.54 53
1195.62 53
1195.70 53
1195.78 53
1195.86 54
1195.94 53
1196.02 52
1196.10 51
1196.18 49
1196.26 47
1196.34 45
1196.41 44
1196.49 44
1196.57 45
1196.65 45
1196.73 46
1196.81 47
1196.89 47
1196.97 46
1197.05 44
1197.13 42
1197.21 40
1197.29 37
1197.37 34
1197.45 32
1197.52 30
1197.60 29
1197.68 28
1197.76 27
1197.84 25
1197.92 22
1198.00 18
1198.08 14
1198.16 11
1198.24 9
1198.32 10
1198.40 14
1198.48 20
1198.56 28
1198.63 36
1198.71 44
1198.79 51
1198.87 56
1198.95 59
1199.03 61
1199.11 62
1199.19 64
1199.27 66
1199.35 69
1199.43 72
1199.51 75
1199.59 77
1199.67 78
1199.75 77
1199.83 73
1199.90 68
1199.98 62
1200.06 54
1200.14 47
1200.22 41
1200.30 37
1200.38 34
1200.46 32
1200.54 31
1200.62 31
1200.70 31
1200.78 32
1200.86 33
1200.94 34
1201.02 36
1201.10 38
1201.17 39
1201.25 40
1201.33 40
1201.41 39
1201.49 36
1201.57 32
1201.65 27
1201.73 22
1201.81 19
1201.89 15
1201.97 13
1202.05 11
1202.13 10
1202.21 8
1202.29 6
1202.37 3
1202.45 0
1202.53 0
1202.60 0
1202.68 0
1202.76 0
1202.84 1
1202.92 6
1203.00 11
1203.08 17
1203.16 23
1203.24 29
1203.32 33
1203.40 36
1203.48 37
1203.56 37
1203.64 36
1203.72 33
1203.80 31
1203.88 27
1203.96 23
1204.04 18
1204.11 13
1204.19 7
1204.27 0
1204.35 0
1204.43 0
1204.51 0
1204.59 0
1204.67 0
1204.75 0
1204.83 0
1204.91 1
1204.99 6
1205.07 11
1205.15 16
1205.23 19
1205.31 23
1205.39 25
1205.47 28
1205.55 30
1205.63 31
1205.71 32
1205.78 32
1205.86 31
1205.94 29
1206.02 27
1206.10 24
1206.18 22
1206.26 20
1206.34 18
1206.42 17
1206.50 17
1206.58 16
1206.66 14
1206.74 12
1206.82 9
1206.90 6
1206.98 3
1207.06 1
1207.14 0
1207.22 0
1207.30 1
1207.38 4
1207.46 7
1207.54 10
1207.62 12
1207.70 14
1207.77 16
1207.85 19
1207.93 22
1208.01 25
1208.09 28
1208.17 30
1208.25 30
1208.33 27
1208.41 23
1208.49 18
1208.57 14
1208.65 10
1208.73 7
1208.81 6
1208.89 6
1208.97 6
1209.05 5
1209.13 3
1209.21 0
1209.29 0
1209.37 0
1209.45 0
1209.53 0
1209.61 0
1209.69 0
1209.77 2
1209.85 9
1209.93 14
1210.01 18
1210.09 21
1210.16 22
1210.24 21
1210.32 19
1210.40 17
1210.48 14
1210.56 10
1210.64 7
1210.72 5
1210.80 4
1210.88 5
1210.96 8
1211.04 13
1211.12 19
1211.20 24
1211.28 28
1211.36 29
1211.44 28
1211.52 26
1211.60 23
1211.68 20
1211.76 17
1211.84 15
1211.92 14
1212.00 13
1212.08 12
1212.16 12
1212.24 12
1212.32 13
1212.40 15
1212.48 18
1212.56 22
1212.64 26
1212.72 30
1212.80 34
1212.88 37
1212.96 39
1213.04 40
1213.12 40
1213.20 40
1213.28 38
1213.36 37
1213.43 36
1213.51 35
1213.59 36
1213.67 38
1213.75 42
1213.83 47
1213.91 53
1213.99 58
1214.07 62
1214.15 65
1214.23 67
1214.31 66
1214.39 65
1214.47 64
1214.55 63
1214.63 62
1214.71 62
1214.79 63
1214.87 64
1214.95 66
1215.03 69
1215.11 72
1215.19 75
1215.27 78
1215.35 81
1215.43 82
1215.51 82
1215.59 80
1215.67 77
1215.75 73
1215.83 69
1215.91 66
1215.99 63
1216.07 62
1216.15 61
1216.23 60
1216.31 59
1216.39 59
1216.47 58
1216.55 57
1216.63 57
1216.71 57
1216.79 57
1216.87 57
1216.95 56
1217.03 55
1217.11 53
1217.19 51
1217.27 48
1217.35 45
1217.43 42
1217.51 40
1217.59 39
1217.67 38
1217.75 37
1217.83 36
1217.91 36
1217.99 35
1218.07 34
1218.15 33
1218.23 33
1218.31 34
1218.39 35
1218.47 36
1218.55 37
1218.63 38
1218.71 38
1218.79 38
1218.87 36
1218.95 33
1219.03 30
1219.11 27
1219.19 23
1219.27 19
1219.35 16
1219.43 13
1219.51 12
1219.59 12
1219.67 12
1219.75 13
1219.83 15
1219.91 15
1219.99 16
1220.07 16
1220.15 16
1220.23 16
1220.31 17
1220.39 20
1220.47 23
1220.55 27
1220.63 30
1220.71 32
1220.79 34
1220.87 34
1220.95 33
1221.03 32
1221.11 30
1221.19 28
1221.27 25
1221.35 23
1221.43 21
1221.51 19
1221.59 18
1221.67 18
1221.75 20
1221.83 22
1221.91 26
1221.99 30
1222.07 34
1222.15 37
1222.23 38
1222.31 36
1222.39 32
1222.47 26
1222.55 19
1222.63 13
1222.71 7
1222.79 4
1222.87 3
1222.95 3
1223.03 5
1223.11 6
1223.19 8
1223.27 9
1223.35 9
1223.43 8
1223.51 7
1223.59 6
1223.67 5
1223.75 4
1223.83 4
1223.91 5
1223.99 6
1224.07 9
1224.15 12
1224.23 16
1224.31 20
1224.39 24
1224.47 27
1224.55 30
1224.63 33
1224.71 33
1224.79 34
1224.88 33
1224.96 32
1225.04 31
1225.12 29
1225.20 28
1225.28 27
1225.36 26
1225.44 25
1225.52 24
1225.60 24
1225.68 23
1225.76 23
1225.84 22
1225.92 22
1226.00 23
1226.08 23
1226.16 25
1226.24 28
1226.32 32
1226.40 38
1226.48 44
1226.56 52
1226.64 59
1226.72 65
1226.80 70
1226.88 72
1226.96 72
1227.04 71
1227.12 68
1227.20 66
1227.28 64
1227.36 63
1227.44 64
1227.52 66
1227.60 69
1227.68 72
1227.76 75
1227.84 76
1227.92 75
1228.00 72
1228.08 67
1228.17 61
1228.25 54
1228.33 48
1228.41 42
1228.49 38
1228.57 35
1228.65 34
1228.73 36
1228.81 40
1228.89 46
1228.97 54
1229.05 63
1229.13 71
1229.21 78
1229.29 84
1229.37 87
1229.45 89
1229.53 88
1229.61 85
1229.69 81
1229.77 76
1229.85 69
1229.93 62
1230.01 56
1230.09 51
1230.17 48
1230.25 47
1230.33 47
1230.41 49
1230.49 51
1230.58 52
1230.66 52
1230.74 51
1230.82 48
1230.90 45
1230.98 41
1231.06 38
1231.14 36
1231.22 35
1231.30 35
1231.38 36
1231.46 39
1231.54 42
1231.62 46
1231.70 49
1231.78 51
1231.86 53
1231.94 53
1232.02 52
1232.10 51
1232.18 51
1232.26 52
1232.34 55
1232.42 59
1232.51 63
1232.59 65
1232.67 66
1232.75 65
1232.83 63
1232.91 60
1232.99 57
1233.07 54
1233.15 52
1233.23 51
1233.31 49
1233.39 48
1233.47 46
1233.55 44
1233.63 41
1233.71 38
1233.79 34
1233.87 30
1233.95 25
1234.03 20
1234.11 16
1234.19 12
1234.28 9
1234.36 7
1234.44 6
1234.52 6
1234.60 6
1234.68 7
1234.76 8
1234.84 8
1234.92 8
1235.00 7
1235.08 6
1235.16 5
1235.24 4
1235.32 4
1235.40 6
1235.48 8
1235.56 12
1235.64 17
1235.72 21
1235.81 25
1235.89 28
1235.97 29
1236.05 28
1236.13 25
1236.21 21
1236.29 15
1236.37 10
1236.45 6
1236.53 2
1236.61 0
1236.69 0
1236.77 0
1236.85 0
1236.93 0
1237.01 0
1237.09 0
1237.18 0
1237.26 0
1237.34 0
1237.42 0
1237.50 1
1237.58 4
1237.66 9
1237.74 15
1237.82 22
1237.90 30
1237.98 37
1238.06 43
1238.14 47
1238.22 49
1238.30 49
1238.38 47
1238.46 44
1238.55 41
1238.63 38
1238.71 35
1238.79 32
1238.87 28
1238.95 23
1239.03 18
1239.11 13
1239.19 8
1239.27 5
1239.35 4
1239.43 5
1239.51 8
1239.59 12
1239.67 16
1239.76 20
1239.84 23
1239.92 25
1240.00 27
1240.08 29
1240.16 31
1240.24 33
1240.32 35
1240.40 38
1240.48 40
1240.56 43
1240.64 45
1240.72 47
1240.80 48
1240.89 48
1240.97 47
1241.05 46
1241.13 43
1241.21 42
1241.29 44
1241.37 49
1241.45 58
1241.53 70
1241.61 83
1241.69 96
1241.77 107
1241.85 113
1241.93 114
1242.02 111
1242.10 105
1242.18 98
1242.26 89
1242.34 83
1242.42 77
1242.50 75
1242.58 74
1242.66 76
1242.74 79
1242.82 83
1242.90 87
1242.98 91
1243.07 94
1243.15 95
1243.23 94
1243.31 93
1243.39 90
1243.47 87
1243.55 84
1243.63 80
1243.71 75
1243.79 70
1243.87 63
1243.95 55
1244.03 46
1244.12 37
1244.20 29
1244.28 23
1244.36 19
1244.44 18
1244.52 19
1244.60 22
1244.68 26
1244.76 30
1244.84 32
1244.92 33
1245.00 32
1245.09 31
1245.17 29
1245.25 27
1245.33 28
1245.41 30
1245.49 34
1245.57 40
1245.65 46
1245.73 52
1245.81 57
1245.89 59
1245.98 59
1246.06 56
1246.14 50
1246.22 44
1246.30 37
1246.38 32
1246.46 27
1246.54 25
1246.62 24
1246.70 25
1246.78 26
1246.86 27
1246.95 28
1247.03 28
1247.11 27
1247.19 27
1247.27 26
1247.35 25
1247.43 24
1247.51 23
1247.59 22
1247.67 20
1247.76 17
1247.84 14
1247.92 10
1248.00 7
1248.08 3
1248.16 0
1248.24 0
1248.32 0
1248.40 0
1248.48 0
1248.56 0
1248.65 1
1248.73 7
1248.81 14
1248.89 21
1248.97 27
1249.05 32
1249.13 35
1249.21 36
1249.29 36
1249.37 34
1249.46 32
1249.54 29
1249.62 26
1249.70 23
1249.78 21
1249.86 18
1249.94 16
1250.02 13
1250.10 11
1250.18 9
1250.27 8
1250.35 7
1250.43 7
1250.51 8
1250.59 9
1250.67 11
1250.75 14
1250.83 17
1250.91 21
1250.99 26
1251.08 31
1251.16 36
1251.24 41
1251.32 45
1251.40 48
1251.48 49
1251.56 48
1251.64 47
1251.72 45
1251.81 44
1251.89 43
1251.97 42
1252.05 41
1252.13 39
1252.21 35
1252.29 30
1252.37 24
1252.45 18
1252.53 13
1252.62 11
1252.70 11
1252.78 14
1252.86 18
1252.94 22
1253.02 24
1253.10 24
1253.18 21
1253.26 16
1253.35 11
1253.43 6
1253.51 2
1253.59 1
1253.67 1
1253.75 3
1253.83 6
1253.91 8
1253.99 10
1254.08 10
1254.16 9
1254.24 7
1254.32 3
1254.40 0
1254.48 0
1254.56 0
1254.64 0
1254.73 0
1254.81 0
1254.89 0
1254.97 5
1255.05 15
1255.13 25
1255.21 34
1255.29 40
1255.37 43
1255.46 42
1255.54 39
1255.62 35
1255.70 30
1255.78 26
1255.86 23
1255.94 21
1256.02 22
1256.11 23
1256.19 26
1256.27 30
1256.35 35
1256.43 40
1256.51 45
1256.59 48
1256.67 51
1256.76 51
1256.84 51
1256.92 49
1257.00 48
1257.08 47
1257.16 47
1257.24 49
1257.32 52
1257.41 57
1257.49 63
1257.57 69
1257.65 76
1257.73 82
1257.81 86
1257.89 90
1257.97 91
1258.06 91
1258.14 90
1258.22 87
1258.30 83
1258.38 78
1258.46 72
1258.54 67
1258.62 63
1258.71 59
1258.79 57
1258.87 56
1258.95 57
1259.03 58
1259.11 60
1259.19 62
1259.27 64
1259.36 65
1259.44 66
1259.52 66
1259.60 66
1259.68 66
1259.76 66
1259.84 66
1259.93 66
1260.01 66
1260.09 65
1260.17 64
1260.25 62
1260.33 58
1260.41 53
1260.49 47
1260.58 41
1260.66 36
1260.74 32
1260.82 30
1260.90 32
1260.98 36
1261.06 42
1261.15 48
1261.23 53
1261.31 55
1261.39 55
1261.47 53
1261.55 51
1261.63 48
1261.71 47
1261.80 47
1261.88 48
1261.96 49
1262.04 48
1262.12 47
1262.20 44
1262.28 41
1262.37 37
1262.45 34
1262.53 33
1262.61 32
1262.69 33
1262.77 34
1262.85 36
1262.94 37
1263.02 37
1263.10 37
1263.18 36
1263.26 36
1263.34 35
1263.42 35
1263.51 35
1263.59 35
1263.67 36
1263.75 38
1263.83 40
1263.91 43
1263.99 47
1264.08 51
1264.16 54
1264.24 56
1264.32 57
1264.40 55
1264.48 52
1264.57 47
1264.65 41
1264.73 36
1264.81 33
1264.89 31
1264.97 31
1265.05 31
1265.14 32
1265.22 31
1265.30 28
1265.38 25
1265.46 20
1265.54 15
1265.62 11
1265.71 8
1265.79 7
1265.87 7
1265.95 8
1266.03 9
1266.11 9
1266.20 10
1266.28 11
1266.36 11
1266.44 11
1266.52 10
1266.60 10
1266.68 9
1266.77 7
1266.85 6
1266.93 3
1267.01 1
1267.09 0
1267.17 0
1267.26 0
1267.34 0
1267.42 0
1267.50 0
1267.58 1
1267.66 2
1267.74 2
1267.83 1
1267.91 0
1267.99 0
1268.07 0
1268.15 0
1268.23 1
1268.32 5
1268.40 11
1268.48 18
1268.56 26
1268.64 34
1268.72 41
1268.81 46
1268.89 48
1268.97 48
1269.05 45
1269.13 41
1269.21 37
1269.30 35
1269.38 34
1269.46 36
1269.54 40
1269.62 46
1269.70 53
1269.79 59
1269.87 65
1269.95 69
1270.03 72
1270.11 73
1270.19 73
1270.28 73
1270.36 73
1270.44 72
1270.52 71
1270.60 70
1270.68 69
1270.77 69
1270.85 70
1270.93 71
1271.01 74
1271.09 78
1271.17 82
1271.26 86
1271.34 89
1271.42 90
1271.50 90
1271.58 87
1271.66 82
1271.75 76
1271.83 69
1271.91 62
1271.99 55
1272.07 49
1272.15 44
1272.24 41
1272.32 38
1272.40 37
1272.48 37
1272.56 38
1272.64 40
1272.73 43
1272.81 47
1272.89 50
1272.97 53
1273.05 54
1273.14 55
1273.22 55
1273.30 56
1273.38 59
1273.46 63
1273.54 68
1273.63 74
1273.71 77
1273.79 78
1273.87 76
1273.95 69
1274.03 59
1274.12 46
1274.20 33
1274.28 22
1274.36 14
1274.44 10
1274.53 11
1274.61 17
1274.69 26
1274.77 37
1274.85 48
1274.93 57
1275.02 64
1275.10 68
1275.18 69
1275.26 68
1275.34 66
1275.43 64
1275.51 63
1275.59 63
1275.67 65
1275.75 67
1275.83 70
1275.92 71
1276.00 72
1276.08 71
1276.16 69
1276.24 68
1276.33 68
1276.41 70
1276.49 75
1276.57 80
1276.65 86
1276.73 91
1276.82 93
1276.90 93
1276.98 90
1277.06 86
1277.14 80
1277.23 74
1277.31 68
1277.39 61
1277.47 54
1277.55 46
1277.64 37
1277.72 28
1277.80 20
1277.88 13
1277.96 8
1278.05 4
1278.13 2
1278.21 0
1278.29 0
1278.37 0
1278.45 0
1278.54 0
1278.62 0
1278.70 0
1278.78 5
1278.86 13
1278.95 22
1279.03 32
1279.11 41
1279.19 48
1279.27 51
1279.36 51
1279.44 48
1279.52 44
1279.60 40
1279.68 37
1279.77 36
1279.85 38
1279.93 41
1280.01 45
1280.09 49
1280.18 52
1280.26 53
1280.34 51
1280.42 47
1280.50 41
1280.59 33
1280.67 25
1280.75 16
1280.83 8
1280.91 1
1281.00 0
1281.08 0
1281.16 0
1281.24 0
1281.32 0
1281.41 0
1281.49 1
1281.57 7
1281.65 13
1281.73 17
1281.82 20
1281.90 21
1281.98 20
1282.06 18
1282.14 15
1282.23 11
1282.31 7
1282.39 3
1282.47 0
1282.55 0
1282.64 0
1282.72 0
1282.80 0
1282.88 0
1282.96 0
1283.05 0
1283.13 1
1283.21 1
1283.29 1
1283.38 2
1283.46 4
1283.54 7
1283.62 11
1283.70 15
1283.79 17
1283.87 18
1283.95 17
1284.03 15
1284.11 12
1284.20 9
1284.28 8
1284.36 8
1284.44 10
1284.52 14
1284.61 17
1284.69 20
1284.77 22
1284.85 23
1284.94 23
1285.02 23
1285.10 24
1285.18 26
1285.26 31
1285.35 36
1285.43 43
1285.51 49
1285.59 53
1285.67 56
1285.76 57
1285.84 56
1285.92 54
1286.00 51
1286.09 48
1286.17 44
1286.25 41
1286.33 38
1286.41 36
1286.50 35
1286.58 36
1286.66 39
1286.74 43
1286.83 49
1286.91 54
1286.99 59
1287.07 62
1287.15 63
1287.24 63
1287.32 61
1287.40 60
1287.48 60
1287.56 62
1287.65 66
1287.73 70
1287.81 76
1287.89 80
1287.98 82
1288.06 83
1288.14 83
1288.22 82
1288.30 80
1288.39 79
1288.47 78
1288.55 77
1288.63 75
1288.72 72
1288.80 70
1288.88 67
1288.96 66
1289.05 65
1289.13 65
1289.21 65
1289.29 66
1289.37 66
1289.46 65
1289.54 65
1289.62 64
1289.70 63
1289.79 62
1289.87 61
1289.95 60
1290.03 59
1290.11 57
1290.20 55
1290.28 54
1290.36 55
1290.44 56
1290.53 59
1290.61 64
1290.69 69
1290.77 77
1290.86 84
1290.94 92
1291.02 98
1291.10 102
1291.19 104
1291.27 102
1291.35 97
1291.43 90
1291.51 82
1291.60 73
1291.68 64
1291.76 56
1291.84 48
1291.93 42
1292.01 37
1292.09 33
1292.17 30
1292.26 30
1292.34 30
1292.42 32
1292.50 34
1292.59 36
1292.67 37
1292.75 36
1292.83 34
1292.91 32
1293.00 29
1293.08 26
1293.16 23
1293.24 20
1293.33 18
1293.41 15
1293.49 13
1293.57 11
1293.66 11
1293.74 11
1293.82 13
1293.90 15
1293.99 18
1294.07 19
1294.15 18
1294.23 14
1294.32 9
1294.40 3
1294.48 0
1294.56 0
1294.65 0
1294.73 6
1294.81 15
1294.89 26
1294.98 35
1295.06 43
1295.14 48
1295.22 50
1295.31 49
1295.39 46
1295.47 42
1295.55 38
1295.63 34
1295.72 30
1295.80 27
1295.88 24
1295.96 22
1296.05 20
1296.13 18
1296.21 17
1296.29 17
1296.38 18
1296.46 19
1296.54 22
1296.62 25
1296.71 29
1296.79 33
1296.87 37
1296.95 40
1297.04 42
1297.12 42
1297.20 41
1297.28 38
1297.37 34
1297.45 29
1297.53 25
1297.62 22
1297.70 21
1297.78 21
1297.86 24
1297.95 28
1298.03 32
1298.11 37
1298.19 41
1298.28 45
1298.36 48
1298.44 50
1298.52 50
1298.61 49
1298.69 47
1298.77 45
1298.85 42
1298.94 39
1299.02 38
1299.10 38
1299.18 40
1299.27 44
1299.35 49
1299.43 55
1299.51 62
1299.60 69
1299.68 75
1299.76 79
1299.84 80
1299.93 78
1300.01 72
1300.09 63
1300.18 52
1300.26 40
1300.34 29
1300.42 20
1300.51 14
1300.59 11
1300.67 10
1300.75 10
1300.84 11
1300.92 13
1301.00 16
1301.08 19
1301.17 23
1301.25 28
1301.33 33
1301.41 38
1301.50 43
1301.58 46
1301.66 49
1301.75 51
1301.83 53
1301.91 54
1301.99 56
1302.08 59
1302.16 60
1302.24 61
1302.32 60
1302.41 58
1302.49 55
1302.57 53
1302.65 51
1302.74 50
1302.82 53
1302.90 57
1302.99 64
1303.07 71
1303.15 77
1303.23 82
1303.32 85
1303.40 84
1303.48 80
1303.56 73
1303.65 66
1303.73 58
1303.81 53
1303.90 49
1303.98 47
1304.06 47
1304.14 47
1304.23 47
1304.31 46
1304.39 44
1304.47 41
1304.56 38
1304.64 36
1304.72 34
1304.81 32
1304.89 31
1304.97 31
1305.05 29
1305.14 28
1305.22 27
1305.30 26
1305.39 25
1305.47 24
1305.55 25
1305.63 28
1305.72 31
1305.80 37
1305.88 44
1305.96 52
1306.05 61
1306.13 70
1306.21 78
1306.30 82
1306.38 84
1306.46 82
1306.54 76
1306.63 68
1306.71 57
1306.79 47
1306.88 38
1306.96 30
1307.04 24
1307.12 19
1307.21 14
1307.29 9
1307.37 3
1307.46 0
1307.54 0
1307.62 0
1307.70 0
1307.79 0
1307.87 0
1307.95 6
1308.04 11
1308.12 14
1308.20 15
1308.28 13
1308.37 9
1308.45 5
1308.53 1
1308.62 0
1308.70 0
1308.78 0
1308.86 0
1308.95 0
1309.03 0
1309.11 0
1309.20 0
1309.28 2
1309.36 9
1309.45 18
1309.53 26
1309.61 33
1309.69 39
1309.78 43
1309.86 45
1309.94 47
1310.03 49
1310.11 50
1310.19 51
1310.27 51
1310.36 49
1310.44 46
1310.52 41
1310.61 34
1310.69 27
1310.77 20
1310.86 14
1310.94 10
1311.02 9
1311.10 11
1311.19 15
1311.27 20
1311.35 27
1311.44 32
1311.52 35
1311.60 35
1311.68 32
1311.77 27
1311.85 20
1311.93 12
1312.02 6
1312.10 2
1312.18 0
1312.27 2
1312.35 6
1312.43 12
1312.51 19
1312.60 24
1312.68 29
1312.76 31
1312.85 31
1312.93 30
1313.01 27
1313.10 24
1313.18 22
1313.26 20
1313.34 20
1313.43 19
1313.51 19
1313.59 18
1313.68 16
1313.76 14
1313.84 11
1313.93 9
1314.01 9
1314.09 11
1314.18 16
1314.26 24
1314.34 34
1314.42 44
1314.51 53
1314.59 60
1314.67 65
1314.76 67
1314.84 67
1314.92 67
1315.01 67
1315.09 68
1315.17 70
1315.26 73
1315.34 78
1315.42 84
1315.50 91
1315.59 99
1315.67 107
1315.75 114
1315.84 120
1315.92 124
1316.00 124
1316.09 121
1316.17 115
1316.25 108
1316.34 102
1316.42 98
1316.50 95
1316.59 95
1316.67 96
1316.75 98
1316.83 99
1316.92 100
1317.00 99
1317.08 97
1317.17 95
1317.25 92
1317.33 89
1317.42 86
1317.50 83
1317.58 81
1317.67 80
1317.75 80
1317.83 82
1317.92 85
1318.00 89
1318.08 93
1318.17 97
1318.25 100
1318.33 102
1318.42 102
1318.50 103
1318.58 102
1318.66 102
1318.75 101
1318.83 100
1318.91 98
1319.00 96
1319.08 95
1319.16 96
1319.25 98
1319.33 103
1319.41 110
1319.50 119
1319.58 128
1319.66 136
1319.75 142
1319.83 146
1319.91 147
1320.00 145
1320.08 140
1320.16 132
1320.25 122
1320.33 110
1320.41 97
1320.50 85
1320.58 75
1320.66 69
1320.75 68
1320.83 71
1320.91 79
1321.00 88
1321.08 99
1321.16 108
1321.25 116
1321.33 122
1321.41 125
1321.50 127
1321.58 128
1321.66 128
1321.75 128
1321.83 126
1321.91 124
1322.00 120
1322.08 115
1322.16 109
1322.25 101
1322.33 94
1322.41 86
1322.50 78
1322.58 70
1322.66 64
1322.75 59
1322.83 57
1322.91 58
1323.00 62
1323.08 69
1323.16 78
1323.25 87
1323.33 97
1323.41 104
1323.50 109
1323.58 111
1323.66 108
1323.75 102
1323.83 93
1323.91 82
1324.00 70
1324.08 59
1324.16 49
1324.25 40
1324.33 34
1324.41 32
1324.50 32
1324.58 35
1324.66 41
1324.75 47
1324.83 53
1324.91 59
1325.00 64
1325.08 67
1325.16 70
1325.25 72
1325.33 74
1325.41 77
1325.50 78
1325.58 77
1325.66 74
1325.75 68
1325.83 61
1325.91 52
1326.00 43
1326.08 33
1326.16 25
1326.25 18
1326.33 12
1326.41 7
1326.50 3
1326.58 0
1326.66 0
1326.75 1
1326.83 5
1326.92 11
1327.00 17
1327.08 23
1327.17 28
1327.25 29
1327.33 26
1327.42 20
1327.50 12
1327.58 3
1327.67 0
1327.75 0
1327.83 0
1327.92 0
1328.00 0
1328.08 0
1328.17 0
1328.25 0
1328.33 11
1328.42 25
1328.50 39
1328.59 51
1328.67 61
1328.75 67
1328.84 70
1328.92 70
1329.00 69
1329.09 67
1329.17 65
1329.25 64
1329.34 64
1329.42 63
1329.50 62
1329.59 60
1329.67 56
1329.75 51
1329.84 45
1329.92 39
1330.01 33
1330.09 27
1330.17 23
1330.26 20
1330.34 20
1330.42 23
1330.51 27
1330.59 33
1330.67 38
1330.76 43
1330.84 47
1330.92 49
1331.01 51
1331.09 54
1331.18 59
1331.26 67
1331.34 76
1331.43 85
1331.51 94
1331.59 100
1331.68 104
1331.76 104
1331.84 102
1331.93 98
1332.01 95
1332.10 94
1332.18 94
1332.26 97
1332.35 101
1332.43 107
1332.51 113
1332.60 120
1332.68 126
1332.76 133
1332.85 139
1332.93 145
1333.02 151
1333.10 156
1333.18 161
1333.27 166
1333.35 170
1333.43 174
1333.52 177
1333.60 177
1333.68 174
1333.77 168
1333.85 160
1333.94 149
1334.02 138
1334.10 126
1334.19 114
1334.27 104
1334.35 96
1334.44 89
1334.52 83
1334.61 78
1334.69 75
1334.77 72
1334.86 71
1334.94 71
1335.02 73
1335.11 76
1335.19 82
1335.27 90
1335.36 100
1335.44 112
1335.53 124
1335.61 134
1335.69 142
1335.78 145
1335.86 144
1335.94 139
1336.03 131
1336.11 121
1336.20 112
1336.28 104
1336.36 99
1336.45 96
1336.53 95
1336.61 96
1336.70 97
1336.78 98
1336.87 97
1336.95 94
1337.03 90
1337.12 84
1337.20 77
1337.29 68
1337.37 59
1337.45 51
1337.54 45
1337.62 41
1337.70 40
1337.79 42
1337.87 47
1337.96 52
1338.04 58
1338.12 63
1338.21 67
1338.29 70
1338.37 70
1338.46 69
1338.54 67
1338.63 65
1338.71 63
1338.79 61
1338.88 60
1338.96 58
1339.05 56
1339.13 53
1339.21 50
1339.30 46
1339.38 42
1339.46 40
1339.55 39
1339.63 39
1339.72 41
1339.80 42
1339.88 44
1339.97 43
1340.05 42
1340.14 39
1340.22 36
1340.30 34
1340.39 32
1340.47 33
1340.56 36
1340.64 41
1340.72 48
1340.81 56
1340.89 64
1340.97 72
1341.06 78
1341.14 83
1341.23 86
1341.31 88
1341.39 89
1341.48 90
1341.56 91
1341.65 92
1341.73 94
1341.81 93
1341.90 91
1341.98 86
1342.07 79
1342.15 71
1342.23 62
1342.32 54
1342.40 51
1342.49 51
1342.57 56
1342.65 63
1342.74 73
1342.82 83
1342.91 92
1342.99 98
1343.07 102
1343.16 104
1343.24 104
1343.33 105
1343.41 107
1343.49 110
1343.58 115
1343.66 121
1343.75 127
1343.83 132
1343.91 134
1344.00 133
1344.08 131
1344.17 126
1344.25 121
1344.33 116
1344.42 114
1344.50 114
1344.59 118
1344.67 123
1344.75 131
1344.84 138
1344.92 146
1345.01 152
1345.09 157
1345.17 161
1345.26 166
1345.34 172
1345.43 179
1345.51 187
1345.59 197
1345.68 207
1345.76 217
1345.85 226
1345.93 235
1346.01 241
1346.10 246
1346.18 248
1346.27 248
1346.35 245
1346.43 241
1346.52 235
1346.60 228
1346.69 220
1346.77 212
1346.85 204
1346.94 196
1347.02 186
1347.11 177
1347.19 167
1347.28 156
1347.36 147
1347.44 138
1347.53 130
1347.61 125
1347.70 122
1347.78 120
1347.86 119
1347.95 118
1348.03 116
1348.12 111
1348.20 106
1348.28 99
1348.37 92
1348.45 87
1348.54 83
1348.62 81
1348.71 80
1348.79 79
1348.87 78
1348.96 78
1349.04 78
1349.13 80
1349.21 83
1349.29 88
1349.38 94
1349.46 99
1349.55 102
1349.63 103
1349.72 100
1349.80 94
1349.88 86
1349.97 77
1350.05 68
1350.14 60
1350.22 54
1350.30 51
1350.39 51
1350.47 52
1350.56 56
1350.64 60
1350.73 65
1350.81 67
1350.89 68
1350.98 66
1351.06 60
1351.15 51
1351.23 41
1351.32 29
1351.40 18
1351.48 10
1351.57 5
1351.65 3
1351.74 4
1351.82 7
1351.90 11
1351.99 13
1352.07 13
1352.16 11
1352.24 9
1352.33 6
1352.41 3
1352.49 2
1352.58 1
1352.66 2
1352.75 2
1352.83 4
1352.92 7
1353.00 11
1353.08 16
1353.17 22
1353.25 28
1353.34 33
1353.42 35
1353.51 35
1353.59 32
1353.67 26
1353.76 19
1353.84 12
1353.93 5
1354.01 0
1354.10 0
1354.18 0
1354.27 0
1354.35 0
1354.43 0
1354.52 0
1354.60 1
1354.69 0
1354.77 0
1354.86 0
1354.94 1
1355.02 2
1355.11 3
1355.19 5
1355.28 8
1355.36 12
1355.45 19
1355.53 28
1355.61 40
1355.70 54
1355.78 70
1355.87 84
1355.95 98
1356.04 109
1356.12 117
1356.21 122
1356.29 123
1356.37 121
1356.46 114
1356.54 103
1356.63 89
1356.71 72
1356.80 55
1356.88 38
1356.96 25
1357.05 16
1357.13 12
1357.22 13
1357.30 18
1357.39 24
1357.47 31
1357.56 36
1357.64 39
1357.72 39
1357.81 38
1357.89 36
1357.98 34
1358.06 34
1358.15 36
1358.23 37
1358.32 39
1358.40 40
1358.48 39
1358.57 38
1358.65 37
1358.74 38
1358.82 42
1358.91 49
1358.99 60
1359.08 72
1359.16 86
1359.24 100
1359.33 112
1359.41 122
1359.50 128
1359.58 130
1359.67 129
1359.75 124
1359.84 118
1359.92 112
1360.01 107
1360.09 105
1360.17 106
1360.26 109
1360.34 115
1360.43 122
1360.51 128
1360.60 131
1360.68 131
1360.77 129
1360.85 125
1360.93 120
1361.02 116
1361.10 113
1361.19 111
1361.27 110
1361.36 109
1361.44 108
1361.53 108
1361.61 107
1361.70 106
1361.78 106
1361.86 108
1361.95 111
1362.03 117
1362.12 124
1362.20 132
1362.29 139
1362.37 144
1362.46 145
1362.54 142
1362.63 134
1362.71 124
1362.80 113
1362.88 103
1362.96 96
1363.05 93
1363.13 96
1363.22 104
1363.30 114
1363.39 126
1363.47 135
1363.56 141
1363.64 141
1363.73 136
1363.81 126
1363.89 112
1363.98 97
1364.06 84
1364.15 73
1364.23 66
1364.32 62
1364.40 59
1364.49 56
1364.57 52
1364.66 46
1364.74 39
1364.83 32
1364.91 26
1365.00 23
1365.08 23
1365.16 25
1365.25 29
1365.33 35
1365.42 43
1365.50 54
1365.59 67
1365.67 80
1365.76 93
1365.84 103
1365.93 109
1366.01 110
1366.10 107
1366.18 100
1366.27 90
1366.35 81
1366.43 72
1366.52 64
1366.60 58
1366.69 53
1366.77 49
1366.86 46
1366.94 44
1367.03 42
1367.11 42
1367.20 42
1367.28 42
1367.37 40
1367.45 37
1367.54 32
1367.62 26
1367.71 21
1367.79 17
1367.88 16
1367.96 20
1368.04 29
1368.13 42
1368.21 57
1368.30 72
1368.38 84
1368.47 91
1368.55 94
1368.64 93
1368.72 89
1368.81 86
1368.89 83
1368.98 83
1369.06 86
1369.15 90
1369.23 94
1369.32 98
1369.40 101
1369.49 103
1369.57 103
1369.66 102
1369.74 100
1369.83 99
1369.91 98
1369.99 96
1370.08 93
1370.16 89
1370.25 85
1370.33 80
1370.42 76
1370.50 74
1370.59 74
1370.67 76
1370.76 80
1370.84 86
1370.93 93
1371.01 100
1371.10 105
1371.18 108
1371.27 110
1371.35 109
1371.44 106
1371.52 101
1371.61 94
1371.69 87
1371.78 81
1371.86 74
1371.95 70
1372.03 68
1372.12 68
1372.20 72
1372.29 79
1372.37 88
1372.46 98
1372.54 107
1372.63 115
1372.71 121
1372.79 124
1372.88 126
1372.96 126
1373.05 126
1373.13 124
1373.22 121
1373.30 116
1373.39 111
1373.47 104
1373.56 98
1373.64 93
1373.73 90
1373.81 89
1373.90 91
1373.98 95
1374.07 101
1374.15 107
1374.24 113
1374.32 119
1374.41 124
1374.49 130
1374.58 135
1374.66 140
1374.75 144
1374.83 146
1374.92 145
1375.00 140
1375.09 132
1375.17 121
1375.26 108
1375.34 96
1375.43 86
1375.51 78
1375.60 74
1375.68 72
1375.77 72
1375.85 71
1375.94 70
1376.02 67
1376.11 63
1376.19 59
1376.28 55
1376.36 51
1376.45 49
1376.53 46
1376.62 45
1376.70 45
1376.79 45
1376.87 45
1376.96 45
1377.04 46
1377.13 47
1377.21 49
1377.30 51
1377.38 54
1377.47 57
1377.55 61
1377.64 65
1377.72 68
1377.81 71
1377.89 73
1377.98 74
1378.06 74
1378.15 74
1378.23 75
1378.32 76
1378.40 77
1378.49 77
1378.57 77
1378.66 75
1378.74 73
1378.83 71
1378.91 70
1379.00 69
1379.08 70
1379.17 73
1379.25 76
1379.34 80
1379.43 83
1379.51 85
1379.60 86
1379.68 86
1379.77 86
1379.85 85
1379.94 85
1380.02 85
1380.11 84
1380.19 83
1380.28 81
1380.36 77
1380.45 72
1380.53 66
1380.62 58
1380.70 50
1380.79 41
1380.87 32
1380.96 24
1381.04 16
1381.13 10
1381.21 7
1381.30 6
1381.38 7
1381.47 11
1381.55 16
1381.64 21
1381.72 25
1381.81 26
1381.89 25
1381.98 21
1382.06 15
1382.15 9
1382.23 3
1382.32 0
1382.41 0
1382.49 0
1382.58 4
1382.66 10
1382.75 18
1382.83 28
1382.92 39
1383.00 51
1383.09 63
1383.17 74
1383.26 82
1383.34 87
1383.43 87
1383.51 83
1383.60 75
1383.68 65
1383.77 55
1383.85 46
1383.94 40
1384.02 37
1384.11 38
1384.19 43
1384.28 49
1384.37 56
1384.45 61
1384.54 65
1384.62 66
1384.71 65
1384.79 64
1384.88 62
1384.96 61
1385.05 61
1385.13 63
1385.22 66
1385.30 69
1385.39 71
1385.47 71
1385.56 69
1385.64 65
1385.73 60
1385.82 54
1385.90 49
1385.99 45
1386.07 41
1386.16 38
1386.24 36
1386.33 33
1386.41 29
1386.50 24
1386.58 19
1386.67 14
1386.75 9
1386.84 5
1386.92 0
1387.01 0
1387.10 0
1387.18 0
1387.27 0
1387.35 0
1387.44 0
1387.52 0
1387.61 1
1387.69 5
1387.78 9
1387.86 11
1387.95 12
1388.03 11
1388.12 8
1388.20 5
1388.29 2
1388.38 0
1388.46 0
1388.55 0
1388.63 2
1388.72 7
1388.80 13
1388.89 19
1388.97 24
1389.06 27
1389.14 27
1389.23 25
1389.31 22
1389.40 20
1389.49 21
1389.57 25
1389.66 34
1389.74 45
1389.83 56
1389.91 66
1390.00 72
1390.08 75
1390.17 74
1390.25 72
1390.34 70
1390.43 69
1390.51 70
1390.60 71
1390.68 73
1390.77 74
1390.85 72
1390.94 67
1391.02 60
1391.11 52
1391.19 44
1391.28 38
1391.37 35
1391.45 37
1391.54 42
1391.62 50
1391.71 58
1391.79 65
1391.88 70
1391.96 71
1392.05 68
1392.13 62
1392.22 54
1392.31 45
1392.39 35
1392.48 27
1392.56 20
1392.65 15
1392.73 10
1392.82 7
1392.90 5
1392.99 3
1393.08 3
1393.16 3
1393.25 4
1393.33 7
1393.42 10
1393.50 14
1393.59 17
1393.67 22
1393.76 27
1393.85 34
1393.93 45
1394.02 58
1394.10 75
1394.19 94
1394.27 113
1394.36 131
1394.44 145
1394.53 154
1394.62 157
1394.70 156
1394.79 151
1394.87 144
1394.96 135
1395.04 126
1395.13 117
1395.21 108
1395.30 100
1395.39 93
1395.47 84
1395.56 75
1395.64 65
1395.73 54
1395.81 43
1395.90 32
1395.98 24
1396.07 17
1396.16 12
1396.24 9
1396.33 6
1396.41 2
1396.50 0
1396.58 0
1396.67 0
1396.76 0
1396.84 0
1396.93 0
1397.01 0
1397.10 1
1397.18 14
1397.27 27
1397.35 39
1397.44 50
1397.53 59
1397.61 66
1397.70 71
1397.78 76
1397.87 81
1397.95 87
1398.04 92
1398.13 97
1398.21 102
1398.30 105
1398.38 107
1398.47 108
1398.55 107
1398.64 105
1398.73 102
1398.81 98
1398.90 93
1398.98 88
1399.07 83
1399.15 77
1399.24 72
1399.33 67
1399.41 63
1399.50 58
1399.58 52
1399.67 45
1399.75 37
1399.84 29
1399.93 20
1400.01 13
1400.10 8
1400.18 5
1400.27 6
1400.35 10
1400.44 15
1400.53 21
1400.61 26
1400.70 29
1400.78 31
1400.87 31
1400.95 30
1401.04 30
1401.13 30
1401.21 31
1401.30 33
1401.38 35
1401.47 38
1401.56 41
1401.64 44
1401.73 47
1401.81 50
1401.90 51
1401.98 51
1402.07 49
1402.16 45
1402.24 40
1402.33 34
1402.41 29
1402.50 26
1402.58 25
1402.67 26
1402.76 29
1402.84 33
1402.93 36
1403.01 38
1403.10 38
1403.19 37
1403.27 35
1403.36 32
1403.44 31
1403.53 31
1403.61 33
1403.70 37
1403.79 41
1403.87 45
1403.96 49
1404.04 53
1404.13 55
1404.22 56
1404.30 56
1404.39 55
1404.47 51
1404.56 45
1404.65 37
1404.73 27
1404.82 15
1404.90 2
1404.99 0
1405.07 0
1405.16 0
1405.25 0
1405.33 0
1405.42 0
1405.50 0
1405.59 0
1405.68 10
1405.76 27
1405.85 45
1405.93 62
1406.02 77
1406.11 88
1406.19 94
1406.28 97
1406.36 97
1406.45 94
1406.54 91
1406.62 89
1406.71 87
1406.79 85
1406.88 84
1406.96 83
1407.05 82
1407.14 80
1407.22 78
1407.31 76
1407.39 73
1407.48 71
1407.57 68
1407.65 66
1407.74 62
1407.82 59
1407.91 56
1408.00 53
1408.08 51
1408.17 49
1408.25 49
1408.34 48
1408.43 49
1408.51 50
1408.60 51
1408.68 52
1408.77 51
1408.86 50
1408.94 48
1409.03 46
1409.11 42
1409.20 39
1409.29 36
1409.37 35
1409.46 36
1409.54 37
1409.63 40
1409.72 42
1409.80 44
1409.89 45
1409.97 45
1410.06 42
1410.15 40
1410.23 36
1410.32 32
1410.40 28
1410.49 23
1410.58 19
1410.66 14
1410.75 10
1410.84 7
1410.92 6
1411.01 6
1411.09 8
1411.18 11
1411.27 16
1411.35 22
1411.44 30
1411.52 39
1411.61 49
1411.70 61
1411.78 73
1411.87 85
1411.95 95
1412.04 103
1412.13 107
1412.21 108
1412.30 106
1412.38 102
1412.47 96
1412.56 91
1412.64 86
1412.73 81
1412.82 77
1412.90 72
1412.99 68
1413.07 64
1413.16 61
1413.25 59
1413.33 57
1413.42 56
1413.50 55
1413.59 52
1413.68 47
1413.76 42
1413.85 34
1413.94 27
1414.02 20
1414.11 15
1414.19 12
1414.28 12
1414.37 16
1414.45 22
1414.54 30
1414.62 39
1414.71 48
1414.80 57
1414.88 64
1414.97 71
1415.06 75
1415.14 78
1415.23 80
1415.31 79
1415.40 75
1415.49 69
1415.57 59
1415.66 47
1415.75 33
1415.83 21
1415.92 11
1416.00 5
1416.09 5
1416.18 9
1416.26 17
1416.35 27
1416.44 39
1416.52 49
1416.61 58
1416.69 66
1416.78 71
1416.87 74
1416.95 77
1417.04 80
1417.13 82
1417.21 84
1417.30 85
1417.38 86
1417.47 86
1417.56 84
1417.64 82
1417.73 80
1417.82 77
1417.90 74
1417.99 71
1418.07 69
1418.16 67
1418.25 66
1418.33 66
1418.42 69
1418.51 74
1418.59 82
1418.68 93
1418.76 106
1418.85 120
1418.94 134
1419.02 144
1419.11 151
1419.20 154
1419.28 153
1419.37 149
1419.46 144
1419.54 139
1419.63 135
1419.71 132
1419.80 131
1419.89 129
1419.97 126
1420.06 121
1420.15 115
1420.23 109
1420.32 104
1420.41 100
1420.49 99
1420.58 99
1420.66 102
1420.75 105
1420.84 108
1420.92 111
1421.01 112
1421.10 111
1421.18 109
1421.27 105
1421.36 99
1421.44 91
1421.53 81
1421.61 70
1421.70 60
1421.79 50
1421.87 41
1421.96 34
1422.05 29
1422.13 26
1422.22 24
1422.31 25
1422.39 27
1422.48 32
1422.56 40
1422.65 50
1422.74 61
1422.82 74
1422.91 87
1423.00 100
1423.08 111
1423.17 119
1423.26 125
1423.34 128
1423.43 130
1423.52 129
1423.60 128
1423.69 127
1423.78 126
1423.86 126
1423.95 126
1424.03 126
1424.12 126
1424.21 125
1424.29 125
1424.38 125
1424.47 124
1424.55 123
1424.64 122
1424.73 119
1424.81 115
1424.90 108
1424.99 99
1425.07 89
1425.16 78
1425.25 67
1425.33 58
1425.42 53
1425.50 51
1425.59 51
1425.68 54
1425.76 58
1425.85 61
1425.94 64
1426.02 65
1426.11 66
1426.20 66
1426.28 65
1426.37 64
1426.46 62
1426.54 60
1426.63 57
1426.72 56
1426.80 57
1426.89 60
1426.98 65
1427.06 72
1427.15 77
1427.24 80
1427.32 78
1427.41 72
1427.50 61
1427.58 47
1427.67 33
1427.76 19
1427.84 8
1427.93 0
1428.01 0
1428.10 0
1428.19 0
1428.27 0
1428.36 0
1428.45 0
1428.53 0
1428.62 0
1428.71 2
1428.79 5
1428.88 9
1428.97 12
1429.05 14
1429.14 14
1429.23 14
1429.31 13
1429.40 13
1429.49 15
1429.57 18
1429.66 22
1429.75 27
1429.83 31
1429.92 35
1430.01 38
1430.09 40
1430.18 40
1430.27 41
1430.35 42
1430.44 43
1430.53 45
1430.61 48
1430.70 50
1430.79 53
1430.87 54
1430.96 55
1431.05 55
1431.13 56
1431.22 55
1431.31 55
1431.39 54
1431.48 50
1431.57 44
1431.65 35
1431.74 24
1431.83 12
1431.91 1
1432.00 0
1432.09 0
1432.17 0
1432.26 14
1432.35 33
1432.43 55
1432.52 77
1432.61 96
1432.69 111
1432.78 121
1432.87 125
1432.95 125
1433.04 123
1433.13 119
1433.22 116
1433.30 113
1433.39 111
1433.48 110
1433.56 109
1433.65 110
1433.74 112
1433.82 116
1433.91 122
1434.00 129
1434.08 138
1434.17 148
1434.26 158
1434.34 167
1434.43 174
1434.52 179
1434.60 182
1434.69 183
1434.78 182
1434.86 179
1434.95 174
1435.04 168
1435.12 160
1435.21 149
1435.30 136
1435.38 123
1435.47 110
1435.56 98
1435.65 91
1435.73 88
1435.82 89
1435.91 94
1435.99 100
1436.08 108
1436.17 116
1436.25 123
1436.34 129
1436.43 134
1436.51 138
1436.60 141
1436.69 141
1436.77 139
1436.86 136
1436.95 131
1437.03 125
1437.12 121
1437.21 119
1437.30 119
1437.38 122
1437.47 128
1437.56 135
1437.64 145
1437.73 155
1437.82 167
1437.90 179
1437.99 190
1438.08 200
1438.16 208
1438.25 215
1438.34 219
1438.42 221
1438.51 223
1438.60 223
1438.69 222
1438.77 220
1438.86 216
1438.95 208
1439.03 199
1439.12 187
1439.21 175
1439.29 163
1439.38 153
1439.47 146
1439.55 143
1439.64 143
1439.73 148
1439.82 155
1439.90 164
1439.99 174
1440.08 185
1440.16 195
1440.25 203
1440.34 208
1440.42 211
1440.51 211
1440.60 208
1440.69 204
1440.77 199
1440.86 193
1440.95 188
1441.03 182
1441.12 177
1441.21 171
1441.29 163
1441.38 153
1441.47 142
1441.56 131
1441.64 122
1441.73 116
1441.82 115
1441.90 120
1441.99 130
1442.08 142
1442.16 155
1442.25 166
1442.34 172
1442.43 173
1442.51 170
1442.60 162
1442.69 151
1442.77 140
1442.86 129
1442.95 120
1443.03 111
1443.12 104
1443.21 99
1443.30 94
1443.38 90
1443.47 87
1443.56 85
1443.64 86
1443.73 88
1443.82 91
1443.91 96
1443.99 100
1444.08 103
1444.17 104
1444.25 101
1444.34 96
1444.43 90
1444.51 83
1444.60 76
1444.69 69
1444.78 64
1444.86 58
1444.95 51
1445.04 43
1445.12 34
1445.21 25
1445.30 17
1445.39 12
1445.47 12
1445.56 16
1445.65 25
1445.73 37
1445.82 49
1445.91 59
1446.00 65
1446.08 67
1446.17 66
1446.26 63
1446.34 60
1446.43 58
1446.52 59
1446.61 62
1446.69 66
1446.78 69
1446.87 71
1446.95 70
1447.04 68
1447.13 65
1447.22 63
1447.30 63
1447.39 64
1447.48 67
1447.56 70
1447.65 74
1447.74 77
1447.83 80
1447.91 83
1448.00 87
1448.09 92
1448.17 97
1448.26 102
1448.35 107
1448.44 111
1448.52 114
1448.61 117
1448.70 119
1448.79 121
1448.87 123
1448.96 123
1449.05 121
1449.13 118
1449.22 112
1449.31 105
1449.40 98
1449.48 92
1449.57 89
1449.66 88
1449.75 91
1449.83 96
1449.92 102
1450.01 109
1450.09 115
1450.18 120
1450.27 122
1450.36 123
1450.44 122
1450.53 119
1450.62 114
1450.70 106
1450.79 96
1450.88 83
1450.97 69
1451.05 56
1451.14 44
1451.23 39
1451.32 39
1451.40 46
1451.49 58
1451.58 72
1451.67 87
1451.75 97
1451.84 102
1451.93 100
1452.01 92
1452.10 79
1452.19 64
1452.28 50
1452.36 37
1452.45 28
1452.54 22
1452.63 18
1452.71 17
1452.80 18
1452.89 19
1452.98 22
1453.06 25
1453.15 29
1453.24 34
1453.32 40
1453.41 46
1453.50 54
1453.59 62
1453.67 70
1453.76 79
1453.85 87
1453.94 95
1454.02 101
1454.11 106
1454.20 108
1454.29 107
1454.37 105
1454.46 102
1454.55 99
1454.64 97
1454.72 97
1454.81 99
1454.90 102
1454.98 105
1455.07 108
1455.16 110
1455.25 110
1455.33 109
1455.42 108
1455.51 108
1455.60 110
1455.68 113
1455.77 118
1455.86 122
1455.95 126
1456.03 127
1456.12 127
1456.21 126
1456.30 124
1456.38 121
1456.47 119
1456.56 117
1456.65 114
1456.73 112
1456.82 108
1456.91 103
1457.00 97
1457.08 90
1457.17 81
1457.26 72
1457.35 62
1457.43 52
1457.52 42
1457.61 33
1457.70 25
1457.78 18
1457.87 13
1457.96 10
1458.05 8
1458.13 6
1458.22 5
1458.31 5
1458.40 5
1458.48 5
1458.57 6
1458.66 6
1458.75 6
1458.83 4
1458.92 2
1459.01 0
1459.10 0
1459.18 0
1459.27 0
1459.36 0
1459.45 0
1459.53 0
1459.62 6
1459.71 15
1459.80 24
1459.88 32
1459.97 37
1460.06 39
1460.15 38
1460.23 34
1460.32 28
1460.41 22
1460.50 18
1460.58 18
1460.67 23
1460.76 33
1460.85 46
1460.93 61
1461.02 76
1461.11 89
1461.20 98
1461.28 103
1461.37 104
1461.46 101
1461.55 95
1461.64 87
1461.72 80
1461.81 73
1461.90 68
1461.99 66
1462.07 66
1462.16 68
1462.25 72
1462.34 78
1462.42 84
1462.51 91
1462.60 99
1462.69 106
1462.77 111
1462.86 114
1462.95 115
1463.04 113
1463.12 109
1463.21 103
1463.30 96
1463.39 90
1463.48 83
1463.56 76
1463.65 69
1463.74 62
1463.83 57
1463.91 54
1464.00 54
1464.09 57
1464.18 63
1464.26 72
1464.35 85
1464.44 99
1464.53 113
1464.62 127
1464.70 139
1464.79 147
1464.88 150
1464.97 149
1465.05 146
1465.14 143
1465.23 142
1465.32 143
1465.40 147
1465.49 153
1465.58 161
1465.67 168
1465.76 175
1465.84 181
1465.93 188
1466.02 195
1466.11 202
1466.19 209
1466.28 216
1466.37 220
1466.46 222
1466.55 220
1466.63 214
1466.72 205
1466.81 192
1466.90 176
1466.98 159
1467.07 142
1467.16 126
1467.25 113
1467.34 106
1467.42 104
1467.51 108
1467.60 116
1467.69 126
1467.77 136
1467.86 145
1467.95 152
1468.04 157
1468.13 159
1468.21 161
1468.30 162
1468.39 164
1468.48 167
1468.56 170
1468.65 173
1468.74 175
1468.83 176
1468.92 175
1469.00 173
1469.09 170
1469.18 167
1469.27 163
1469.35 159
1469.44 156
1469.53 152
1469.62 148
1469.71 143
1469.79 138
1469.88 133
1469.97 128
1470.06 124
1470.15 121
1470.23 120
1470.32 120
1470.41 121
1470.50 121
1470.58 118
1470.67 113
1470.76 104
1470.85 92
1470.94 79
1471.02 68
1471.11 60
1471.20 57
1471.29 58
1471.38 63
1471.46 68
1471.55 71
1471.64 68
1471.73 60
1471.82 47
1471.90 31
1471.99 13
1472.08 0
1472.17 0
1472.25 0
1472.34 0
1472.43 0
1472.52 0
1472.61 0
1472.69 0
1472.78 6
1472.87 13
1472.96 18
1473.05 22
1473.13 24
1473.22 28
1473.31 32
1473.40 37
1473.49 44
1473.57 50
1473.66 54
1473.75 54
1473.84 50
1473.93 41
1474.01 29
1474.10 15
1474.19 1
1474.28 0
1474.37 0
1474.45 0
1474.54 0
1474.63 0
1474.72 0
1474.81 3
1474.89 18
1474.98 33
1475.07 48
1475.16 61
1475.25 73
1475.33 82
1475.42 89
1475.51 93
1475.60 97
1475.69 98
1475.77 98
1475.86 97
1475.95 93
1476.04 88
1476.13 83
1476.21 77
1476.30 72
1476.39 68
1476.48 66
1476.57 66
1476.65 66
1476.74 68
1476.83 68
1476.92 67
1477.01 64
1477.09 59
1477.18 52
1477.27 45
1477.36 39
1477.45 35
1477.53 35
1477.62 38
1477.71 44
1477.80 52
1477.89 61
1477.98 71
1478.06 81
1478.15 88
1478.24 92
1478.33 93
1478.42 91
1478.50 85
1478.59 79
1478.68 73
1478.77 70
1478.86 72
1478.94 78
1479.03 89
1479.12 104
1479.21 122
1479.30 141
1479.39 159
1479.47 175
1479.56 189
1479.65 198
1479.74 203
1479.83 203
1479.91 197
1480.00 188
1480.09 175
1480.18 159
1480.27 142
1480.35 124
1480.44 106
1480.53 90
1480.62 76
1480.71 64
1480.80 56
1480.88 52
1480.97 50
1481.06 52
1481.15 54
1481.24 58
1481.32 63
1481.41 67
1481.50 70
1481.59 73
1481.68 76
1481.77 78
1481.85 80
1481.94 81
1482.03 82
1482.12 84
1482.21 88
1482.30 92
1482.38 99
1482.47 107
1482.56 117
1482.65 127
1482.74 138
1482.82 146
1482.91 153
1483.00 156
1483.09 154
1483.18 149
1483.27 142
1483.35 133
1483.44 125
1483.53 120
1483.62 119
1483.71 122
1483.80 129
1483.88 137
1483.97 145
1484.06 151
1484.15 155
1484.24 155
1484.33 152
1484.41 146
1484.50 138
1484.59 128
1484.68 117
1484.77 107
1484.85 98
1484.94 91
1485.03 88
1485.12 88
1485.21 93
1485.30 101
1485.38 110
1485.47 118
1485.56 124
1485.65 125
1485.74 120
1485.83 109
1485.91 95
1486.00 80
1486.09 65
1486.18 55
1486.27 50
1486.36 51
1486.44 56
1486.53 63
1486.62 73
1486.71 81
1486.80 88
1486.89 94
1486.97 98
1487.06 102
1487.15 105
1487.24 109
1487.33 113
1487.42 117
1487.51 121
1487.59 123
1487.68 125
1487.77 126
1487.86 125
1487.95 123
1488.04 120
1488.12 116
1488.21 110
1488.30 104
1488.39 97
1488.48 90
1488.57 85
1488.65 80
1488.74 77
1488.83 75
1488.92 73
1489.01 71
1489.10 68
1489.18 63
1489.27 55
1489.36 46
1489.45 34
1489.54 23
1489.63 11
1489.72 0
1489.80 0
1489.89 0
1489.98 0
1490.07 0
1490.16 0
1490.25 0
1490.33 0
1490.42 0
1490.51 6
1490.60 17
1490.69 26
1490.78 34
1490.87 40
1490.95 44
1491.04 45
1491.13 44
1491.22 43
1491.31 41
1491.40 40
1491.48 41
1491.57 42
1491.66 45
1491.75 49
1491.84 53
1491.93 58
1492.02 63
1492.10 69
1492.19 77
1492.28 87
1492.37 98
1492.46 110
1492.55 122
1492.64 133
1492.72 140
1492.81 143
1492.90 142
1492.99 138
1493.08 132
1493.17 124
1493.26 118
1493.34 113
1493.43 110
1493.52 110
1493.61 112
1493.70 115
1493.79 118
1493.88 120
1493.96 121
1494.05 121
1494.14 121
1494.23 121
1494.32 123
1494.41 127
1494.50 134
1494.58 141
1494.67 149
1494.76 154
1494.85 156
1494.94 156
1495.03 153
1495.12 148
1495.20 144
1495.29 141
1495.38 139
1495.47 138
1495.56 137
1495.65 134
1495.74 130
1495.82 124
1495.91 120
1496.00 117
1496.09 119
1496.18 125
1496.27 135
1496.36 146
1496.44 158
1496.53 168
1496.62 175
1496.71 179
1496.80 181
1496.89 181
1496.98 181
1497.07 183
1497.15 187
1497.24 194
1497.33 205
1497.42 217
1497.51 230
1497.60 242
1497.69 252
1497.77 258
1497.86 259
1497.95 256
1498.04 249
1498.13 239
1498.22 229
1498.31 219
1498.40 211
1498.48 205
1498.57 201
1498.66 199
1498.75 199
1498.84 199
1498.93 200
1499.02 202
1499.11 205
1499.19 207
1499.28 210
1499.37 213
1499.46 216
1499.55 217
1499.64 218
1499.73 218
1499.82 218
1499.90 218
1499.99 220
1500.08 224
1500.17 229
1500.26 236
1500.35 243
1500.44 247
1500.53 248
1500.61 243
1500.70 234
1500.79 220
1500.88 203
1500.97 184
1501.06 166
1501.15 149
1501.24 136
1501.32 128
1501.41 124
1501.50 126
1501.59 132
1501.68 142
1501.77 155
1501.86 169
1501.95 183
1502.03 194
1502.12 202
1502.21 206
1502.30 207
1502.39 204
1502.48 199
1502.57 192
1502.66 184
1502.75 177
1502.83 170
1502.92 166
1503.01 164
1503.10 163
1503.19 165
1503.28 166
1503.37 168
1503.46 170
1503.54 172
1503.63 174
1503.72 178
1503.81 181
1503.90 185
1503.99 188
1504.08 188
1504.17 184
1504.26 176
1504.34 164
1504.43 148
1504.52 132
1504.61 117
1504.70 104
1504.79 94
1504.88 88
1504.97 83
1505.06 80
1505.14 77
1505.23 73
1505.32 69
1505.41 63
1505.50 59
1505.59 55
1505.68 54
1505.77 55
1505.86 59
1505.94 66
1506.03 74
1506.12 81
1506.21 88
1506.30 92
1506.39 94
1506.48 95
1506.57 94
1506.66 94
1506.75 93
1506.83 94
1506.92 94
1507.01 94
1507.10 92
1507.19 87
1507.28 80
1507.37 70
1507.46 58
1507.55 45
1507.63 32
1507.72 21
1507.81 12
1507.90 7
1507.99 4
1508.08 5
1508.17 9
1508.26 16
1508.35 26
1508.44 38
1508.52 52
1508.61 67
1508.70 81
1508.79 95
1508.88 105
1508.97 112
1509.06 115
1509.15 114
1509.24 111
1509.33 106
1509.41 101
1509.50 98
1509.59 97
1509.68 99
1509.77 105
1509.86 113
1509.95 122
1510.04 130
1510.13 137
1510.22 141
1510.31 143
1510.39 143
1510.48 142
1510.57 140
1510.66 138
1510.75 136
1510.84 133
1510.93 131
1511.02 129
1511.11 128
1511.20 129
1511.29 132
1511.37 136
1511.46 139
1511.55 139
1511.64 135
1511.73 125
1511.82 109
1511.91 89
1512.00 68
1512.09 47
1512.18 30
1512.27 17
1512.35 9
1512.44 5
1512.53 5
1512.62 8
1512.71 14
1512.80 23
1512.89 33
1512.98 45
1513.07 57
1513.16 67
1513.25 73
1513.33 77
1513.42 78
1513.51 76
1513.60 73
1513.69 70
1513.78 68
1513.87 66
1513.96 67
1514.05 68
1514.14 71
1514.23 74
1514.32 77
1514.40 81
1514.49 83
1514.58 84
1514.67 84
1514.76 81
1514.85 76
1514.94 69
1515.03 61
1515.12 52
1515.21 45
1515.30 38
1515.39 34
1515.47 32
1515.56 33
1515.65 36
1515.74 42
1515.83 51
1515.92 63
1516.01 76
1516.10 90
1516.19 101
1516.28 107
1516.37 106
1516.46 98
1516.55 82
1516.63 62
1516.72 42
1516.81 24
1516.90 12
1516.99 5
1517.08 2
1517.17 2
1517.26 1
1517.35 0
1517.44 0
1517.53 0
1517.62 0
1517.71 0
1517.80 0
1517.88 0
1517.97 7
1518.06 19
1518.15 29
1518.24 36
1518.33 41
1518.42 44
1518.51 47
1518.60 51
1518.69 57
1518.78 63
1518.87 69
1518.96 72
1519.05 71
1519.13 67
1519.22 60
1519.31 52
1519.40 45
1519.49 43
1519.58 47
1519.67 55
1519.76 68
1519.85 82
1519.94 96
1520.03 107
1520.12 114
1520.21 117
1520.30 117
1520.39 115
1520.47 112
1520.56 108
1520.65 103
1520.74 97
1520.83 92
1520.92 86
1521.01 80
1521.10 76
1521.19 73
1521.28 72
1521.37 72
1521.46 72
1521.55 72
1521.64 71
1521.73 69
1521.82 65
1521.90 59
1521.99 51
1522.08 42
1522.17 33
1522.26 24
1522.35 18
1522.44 15
1522.53 18
1522.62 24
1522.71 34
1522.80 45
1522.89 57
1522.98 68
1523.07 77
1523.16 85
1523.25 93
1523.34 101
1523.42 110
1523.51 119
1523.60 127
1523.69 133
1523.78 135
1523.87 132
1523.96 125
1524.05 115
1524.14 103
1524.23 92
1524.32 82
1524.41 73
1524.50 65
1524.59 58
1524.68 50
1524.77 42
1524.86 34
1524.95 26
1525.04 19
1525.12 16
1525.21 16
1525.30 20
1525.39 27
1525.48 36
1525.57 46
1525.66 58
1525.75 69
1525.84 80
1525.93 89
1526.02 97
1526.11 104
1526.20 110
1526.29 115
1526.38 121
1526.47 126
1526.56 131
1526.65 134
1526.74 135
1526.83 132
1526.91 128
1527.00 121
1527.09 113
1527.18 104
1527.27 96
1527.36 89
1527.45 82
1527.54 76
1527.63 71
1527.72 66
1527.81 62
1527.90 60
1527.99 59
1528.08 60
1528.17 64
1528.26 70
1528.35 79
1528.44 88
1528.53 96
1528.62 102
1528.71 105
1528.80 103
1528.89 97
1528.98 87
1529.06 74
1529.15 60
1529.24 48
1529.33 38
1529.42 32
1529.51 30
1529.60 32
1529.69 36
1529.78 41
1529.87 47
1529.96 52
1530.05 57
1530.14 60
1530.23 64
1530.32 68
1530.41 72
1530.50 74
1530.59 74
1530.68 71
1530.77 64
1530.86 56
1530.95 48
1531.04 42
1531.13 42
1531.22 49
1531.31 63
1531.40 82
1531.49 102
1531.57 122
1531.66 138
1531.75 148
1531.84 153
1531.93 153
1532.02 150
1532.11 146
1532.20 140
1532.29 134
1532.38 126
1532.47 117
1532.56 107
1532.65 96
1532.74 84
1532.83 73
1532.92 62
1533.01 53
1533.10 45
1533.19 38
1533.28 32
1533.37 27
1533.46 22
1533.55 19
1533.64 17
1533.73 18
1533.82 21
1533.91 27
1534.00 37
1534.09 51
1534.18 65
1534.27 81
1534.36 94
1534.45 105
1534.54 111
1534.63 112
1534.72 109
1534.80 102
1534.89 94
1534.98 86
1535.07 79
1535.16 75
1535.25 74
1535.34 77
1535.43 82
1535.52 88
1535.61 95
1535.70 101
1535.79 105
1535.88 105
1535.97 101
1536.06 94
1536.15 83
1536.24 72
1536.33 61
1536.42 53
1536.51 50
1536.60 54
1536.69 62
1536.78 75
1536.87 91
1536.96 107
1537.05 119
1537.14 128
1537.23 131
1537.32 128
1537.41 122
1537.50 113
1537.59 103
1537.68 93
1537.77 85
1537.86 78
1537.95 73
1538.04 71
1538.13 71
1538.22 73
1538.31 78
1538.40 84
1538.49 90
1538.58 96
1538.67 101
1538.76 105
1538.85 109
1538.94 113
1539.03 116
1539.12 120
1539.21 124
1539.30 128
1539.39 131
1539.48 132
1539.57 133
1539.66 133
1539.75 133
1539.84 135
1539.93 138
1540.02 142
1540.11 148
1540.20 154
1540.29 157
1540.38 158
1540.47 156
1540.56 149
1540.65 140
1540.74 128
1540.83 117
1540.92 107
1541.01 99
1541.10 95
1541.19 94
1541.28 97
1541.37 103
1541.46 112
1541.55 123
1541.64 135
1541.73 147
1541.82 156
1541.91 162
1542.00 165
1542.09 164
1542.18 160
1542.27 154
1542.36 147
1542.45 137
1542.54 128
1542.63 117
1542.72 106
1542.81 97
1542.90 89
1542.99 83
1543.08 80
1543.17 80
1543.26 81
1543.35 84
1543.44 88
1543.53 93
1543.62 99
1543.71 107
1543.80 117
1543.89 129
1543.98 141
1544.07 154
1544.16 164
1544.25 172
1544.34 177
1544.43 179
1544.52 179
1544.61 177
1544.70 175
1544.79 174
1544.88 176
1544.97 180
1545.06 186
1545.15 194
1545.24 202
1545.33 209
1545.42 212
1545.51 210
1545.60 203
1545.69 191
1545.78 174
1545.87 155
1545.96 136
1546.05 117
1546.14 99
1546.23 84
1546.32 70
1546.41 59
1546.50 50
1546.59 43
1546.68 40
1546.77 42
1546.86 48
1546.95 58
1547.04 72
1547.13 86
1547.22 100
1547.31 110
1547.40 116
1547.49 116
1547.58 112
1547.67 103
1547.76 93
1547.85 82
1547.94 72
1548.03 64
1548.12 59
1548.21 58
1548.30 58
1548.39 61
1548.48 64
1548.57 66
1548.66 67
1548.75 66
1548.84 63
1548.93 59
1549.02 55
1549.11 52
1549.20 50
1549.29 49
1549.38 47
1549.47 46
1549.56 45
1549.65 44
1549.74 44
1549.83 46
1549.92 51
1550.01 60
1550.10 70
1550.19 82
1550.29 93
1550.38 101
1550.47 107
1550.56 109
1550.65 109
1550.74 106
1550.83 102
1550.92 98
1551.01 94
1551.10 91
1551.19 90
1551.28 92
1551.37 96
1551.46 102
1551.55 111
1551.64 121
1551.73 131
1551.82 138
1551.91 141
1552.00 139
1552.09 131
1552.18 118
1552.27 101
1552.36 81
1552.45 59
1552.54 37
1552.63 17
1552.72 0
1552.81 0
1552.90 0
1552.99 0
1553.08 0
1553.17 0
1553.26 0
1553.35 2
1553.44 6
1553.53 10
1553.63 11
1553.72 11
1553.81 12
1553.90 13
1553.99 17
1554.08 24
1554.17 34
1554.26 46
1554.35 60
1554.44 74
1554.53 86
1554.62 95
1554.71 100
1554.80 101
1554.89 98
1554.98 91
1555.07 82
1555.16 73
1555.25 65
1555.34 60
1555.43 57
1555.52 57
1555.61 59
1555.70 63
1555.79 67
1555.88 70
1555.97 71
1556.06 72
1556.16 71
1556.25 70
1556.34 69
1556.43 68
1556.52 67
1556.61 65
1556.70 62
1556.79 57
1556.88 51
1556.97 43
1557.06 36
1557.15 31
1557.24 29
1557.33 31
1557.42 37
1557.51 46
1557.60 57
1557.69 68
1557.78 77
1557.87 85
1557.96 91
1558.05 98
1558.14 108
1558.24 122
1558.33 141
1558.42 162
1558.51 183
1558.60 202
1558.69 215
1558.78 220
1558.87 217
1558.96 208
1559.05 194
1559.14 178
1559.23 163
1559.32 149
1559.41 137
1559.50 128
1559.59 121
1559.68 115
1559.77 109
1559.86 102
1559.95 95
1560.04 87
1560.14 78
1560.23 70
1560.32 63
1560.41 57
1560.50 54
1560.59 53
1560.68 54
1560.77 56
1560.86 58
1560.95 58
1561.04 57
1561.13 54
1561.22 50
1561.31 45
1561.40 42
1561.49 43
1561.58 48
1561.67 59
1561.77 74
1561.86 92
1561.95 111
1562.04 128
1562.13 141
1562.22 148
1562.31 149
1562.40 145
1562.49 139
1562.58 132
1562.67 128
1562.76 127
1562.85 130
1562.94 138
1563.03 148
1563.12 159
1563.21 168
1563.30 174
1563.40 177
1563.49 175
1563.58 170
1563.67 163
1563.76 154
1563.85 146
1563.94 139
1564.03 133
1564.12 128
1564.21 124
1564.30 119
1564.39 114
1564.48 108
1564.57 99
1564.66 89
1564.76 77
1564.85 66
1564.94 57
1565.03 51
1565.12 49
1565.21 52
1565.30 57
1565.39 64
1565.48 71
1565.57 76
1565.66 77
1565.75 75
1565.84 70
1565.93 63
1566.02 56
1566.12 50
1566.21 46
1566.30 44
1566.39 47
1566.48 52
1566.57 59
1566.66 67
1566.75 75
1566.84 82
1566.93 88
1567.02 94
1567.11 99
1567.20 105
1567.29 111
1567.38 117
1567.48 121
1567.57 124
1567.66 125
1567.75 125
1567.84 125
1567.93 124
1568.02 124
1568.11 125
1568.20 125
1568.29 122
1568.38 117
1568.47 107
1568.56 95
1568.66 81
1568.75 67
1568.84 56
1568.93 48
1569.02 44
1569.11 44
1569.20 48
1569.29 53
1569.38 59
1569.47 65
1569.56 69
1569.65 74
1569.74 77
1569.84 82
1569.93 87
1570.02 95
1570.11 106
1570.20 118
1570.29 132
1570.38 146
1570.47 159
1570.56 170
1570.65 177
1570.74 181
1570.83 182
1570.93 179
1571.02 174
1571.11 167
1571.20 159
1571.29 149
1571.38 139
1571.47 129
1571.56 120
1571.65 112
1571.74 107
1571.83 105
1571.92 105
1572.02 107
1572.11 108
1572.20 107
1572.29 105
1572.38 100
1572.47 94
1572.56 87
1572.65 83
1572.74 81
1572.83 81
1572.92 82
1573.01 84
1573.11 83
1573.20 79
1573.29 71
1573.38 59
1573.47 45
1573.56 30
1573.65 16
1573.74 7
1573.83 2
1573.92 4
1574.01 11
1574.11 22
1574.20 35
1574.29 48
1574.38 59
1574.47 68
1574.56 73
1574.65 74
1574.74 74
1574.83 74
1574.92 73
1575.01 72
1575.11 72
1575.20 72
1575.29 72
1575.38 72
1575.47 71
1575.56 70
1575.65 67
1575.74 64
1575.83 61
1575.92 59
1576.02 57
1576.11 58
1576.20 60
1576.29 65
1576.38 71
1576.47 77
1576.56 84
1576.65 90
1576.74 95
1576.83 100
1576.93 105
1577.02 111
1577.11 120
1577.20 129
1577.29 139
1577.38 148
1577.47 154
1577.56 156
1577.65 153
1577.74 146
1577.84 136
1577.93 123
1578.02 109
1578.11 97
1578.20 87
1578.29 79
1578.38 74
1578.47 71
1578.56 71
1578.65 71
1578.75 73
1578.84 74
1578.93 74
1579.02 73
1579.11 69
1579.20 63
1579.29 53
1579.38 42
1579.47 28
1579.57 14
1579.66 1
1579.75 0
1579.84 0
1579.93 0
1580.02 0
1580.11 0
1580.20 0
1580.29 0
1580.39 0
1580.48 10
1580.57 20
1580.66 28
1580.75 34
1580.84 38
1580.93 40
1581.02 42
1581.11 43
1581.21 44
1581.30 45
1581.39 47
1581.48 50
1581.57 51
1581.66 53
1581.75 54
1581.84 55
1581.93 56
1582.03 55
1582.12 53
1582.21 50
1582.30 46
1582.39 42
1582.48 40
1582.57 40
1582.66 45
1582.75 55
1582.85 68
1582.94 84
1583.03 101
1583.12 115
1583.21 126
1583.30 131
1583.39 131
1583.48 126
1583.58 118
1583.67 110
1583.76 103
1583.85 99
1583.94 98
1584.03 99
1584.12 100
1584.21 102
1584.30 102
1584.40 102
1584.49 103
1584.58 106
1584.67 112
1584.76 121
1584.85 132
1584.94 143
1585.03 152
1585.13 158
1585.22 159
1585.31 156
1585.40 150
1585.49 142
1585.58 132
1585.67 122
1585.76 112
1585.86 104
1585.95 97
1586.04 92
1586.13 89
1586.22 88
1586.31 88
1586.40 86
1586.49 83
1586.59 78
1586.68 71
1586.77 65
1586.86 60
1586.95 58
1587.04 60
1587.13 65
1587.23 71
1587.32 78
1587.41 82
1587.50 84
1587.59 83
1587.68 79
1587.77 71
1587.86 59
1587.96 45
1588.05 29
1588.14 11
1588.23 0
1588.32 0
1588.41 0
1588.50 0
1588.59 0
1588.69 0
1588.78 0
1588.87 0
1588.96 9
1589.05 28
1589.14 45
1589.23 61
1589.33 75
1589.42 86
1589.51 95
1589.60 102
1589.69 107
1589.78 110
1589.87 111
1589.97 109
1590.06 104
1590.15 96
1590.24 87
1590.33 76
1590.42 65
1590.51 55
1590.60 47
1590.70 41
1590.79 37
1590.88 35
1590.97 35
1591.06 38
1591.15 44
1591.24 53
1591.34 64
1591.43 77
1591.52 91
1591.61 104
1591.70 114
1591.79 120
1591.88 124
1591.98 125
1592.07 124
1592.16 123
1592.25 123
1592.34 124
1592.43 127
1592.52 128
1592.62 128
1592.71 125
1592.80 118
1592.89 109
1592.98 98
1593.07 87
1593.16 78
1593.26 70
1593.35 64
1593.44 59
1593.53 53
1593.62 47
1593.71 41
1593.81 36
1593.90 35
1593.99 37
1594.08 45
1594.17 56
1594.26 70
1594.35 83
1594.45 93
1594.54 100
1594.63 101
1594.72 98
1594.81 92
1594.90 85
1594.99 77
1595.09 71
1595.18 67
1595.27 65
1595.36 65
1595.45 65
1595.54 66
1595.64 65
1595.73 64
1595.82 60
1595.91 54
1596.00 46
1596.09 36
1596.18 26
1596.28 17
1596.37 9
1596.46 5
1596.55 3
1596.64 3
1596.73 5
1596.83 7
1596.92 10
1597.01 12
1597.10 14
1597.19 18
1597.28 23
1597.38 28
1597.47 34
1597.56 40
1597.65 43
1597.74 42
1597.83 39
1597.92 33
1598.02 26
1598.11 18
1598.20 12
1598.29 7
1598.38 3
1598.47 0
1598.57 0
1598.66 0
1598.75 0
1598.84 0
1598.93 0
1599.02 0
1599.12 0
1599.21 3
1599.30 11
1599.39 18
1599.48 22
1599.57 24
1599.67 25
1599.76 27
1599.85 29
1599.94 34
1600.03 40
1600.12 47
1600.22 54
1600.31 60
1600.40 65
1600.49 69
1600.58 73
1600.67 77
1600.77 81
1600.86 84
1600.95 89
1601.04 93
1601.13 99
1601.22 104
1601.32 109
1601.41 114
1601.50 117
1601.59 118
1601.68 116
1601.77 111
1601.87 105
1601.96 98
1602.05 91
1602.14 85
1602.23 79
1602.32 75
1602.42 74
1602.51 74
1602.60 75
1602.69 76
1602.78 78
1602.88 78
1602.97 77
1603.06 75
1603.15 72
1603.24 69
1603.33 68
1603.43 69
1603.52 72
1603.61 77
1603.70 82
1603.79 86
1603.88 89
1603.98 90
1604.07 90
1604.16 91
1604.25 92
1604.34 94
1604.44 99
1604.53 105
1604.62 110
1604.71 114
1604.80 115
1604.89 113
1604.99 108
1605.08 101
1605.17 93
1605.26 86
1605.35 83
1605.45 85
1605.54 92
1605.63 103
1605.72 119
1605.81 137
1605.90 154
1606.00 170
1606.09 182
1606.18 192
1606.27 198
1606.36 203
1606.46 206
1606.55 208
1606.64 209
1606.73 207
1606.82 201
1606.91 189
1607.01 173
1607.10 152
1607.19 130
1607.28 110
1607.37 95
1607.47 86
1607.56 83
1607.65 86
1607.74 93
1607.83 101
1607.93 109
1608.02 117
1608.11 124
1608.20 131
1608.29 139
1608.38 148
1608.48 156
1608.57 164
1608.66 170
1608.75 173
1608.84 172
1608.94 169
1609.03 163
1609.12 157
1609.21 149
1609.30 141
1609.40 133
1609.49 124
1609.58 113
1609.67 100
1609.76 85
1609.86 69
1609.95 54
1610.04 40
1610.13 29
1610.22 22
1610.32 18
1610.41 17
1610.50 18
1610.59 20
1610.68 21
1610.78 22
1610.87 22
1610.96 23
1611.05 24
1611.14 26
1611.24 30
1611.33 35
1611.42 40
1611.51 46
1611.60 50
1611.70 53
1611.79 55
1611.88 57
1611.97 61
1612.06 65
1612.16 71
1612.25 77
1612.34 81
1612.43 83
1612.52 83
1612.62 80
1612.71 75
1612.80 70
1612.89 68
1612.98 68
1613.08 71
1613.17 77
1613.26 84
1613.35 91
1613.44 97
1613.54 100
1613.63 101
1613.72 100
1613.81 97
1613.90 94
1614.00 91
1614.09 91
1614.18 93
1614.27 99
1614.36 108
1614.46 120
1614.55 133
1614.64 145
1614.73 155
1614.82 160
1614.92 161
1615.01 156
1615.10 148
1615.19 137
1615.29 124
1615.38 111
1615.47 98
1615.56 85
1615.65 74
1615.75 63
1615.84 52
1615.93 41
1616.02 29
1616.11 16
1616.21 3
1616.30 0
1616.39 0
1616.48 0
1616.57 0
1616.67 0
1616.76 0
1616.85 0
1616.94 0
1617.04 14
1617.13 33
1617.22 51
1617.31 67
1617.40 78
1617.50 84
1617.59 86
1617.68 84
1617.77 79
1617.86 72
1617.96 63
1618.05 55
1618.14 49
1618.23 45
1618.33 45
1618.42 47
1618.51 53
1618.60 61
1618.69 68
1618.79 75
1618.88 78
1618.97 79
1619.06 77
1619.16 74
1619.25 72
1619.34 72
1619.43 74
1619.52 79
1619.62 86
1619.71 92
1619.80 97
1619.89 100
1619.99 101
1620.08 101
1620.17 100
1620.26 98
1620.35 97
1620.45 96
1620.54 96
1620.63 97
1620.72 98
1620.82 101
1620.91 104
1621.00 107
1621.09 109
1621.18 109
1621.28 105
1621.37 99
1621.46 90
1621.55 80
1621.65 72
1621.74 66
1621.83 62
1621.92 61
1622.02 62
1622.11 63
1622.20 65
1622.29 65
1622.38 66
1622.48 66
1622.57 67
1622.66 67
1622.75 67
1622.85 67
1622.94 66
1623.03 65
1623.12 65
1623.22 66
1623.31 68
1623.40 72
1623.49 76
1623.58 80
1623.68 82
1623.77 82
1623.86 80
1623.95 77
1624.05 72
1624.14 68
1624.23 66
1624.32 65
1624.42 65
1624.51 67
1624.60 68
1624.69 69
1624.79 70
1624.88 71
1624.97 73
1625.06 74
1625.15 74
1625.25 72
1625.34 69
1625.43 65
1625.52 61
1625.62 58
1625.71 59
1625.80 65
1625.89 76
1625.99 91
1626.08 107
1626.17 122
1626.26 133
1626.36 138
1626.45 137
1626.54 133
1626.63 127
1626.73 122
1626.82 121
1626.91 122
1627.00 126
1627.10 131
1627.19 134
1627.28 134
1627.37 129
1627.47 121
1627.56 110
1627.65 97
1627.74 85
1627.84 77
1627.93 71
1628.02 70
1628.11 71
1628.21 75
1628.30 79
1628.39 83
1628.48 87
1628.57 90
1628.67 93
1628.76 98
1628.85 104
1628.94 113
1629.04 124
1629.13 135
1629.22 146
1629.31 155
1629.41 163
1629.50 168
1629.59 172
1629.68 175
1629.78 179
1629.87 185
1629.96 194
1630.05 205
1630.15 218
1630.24 231
1630.33 242
1630.43 248
1630.52 250
1630.61 247
1630.70 242
1630.80 236
1630.89 232
1630.98 231
1631.07 232
1631.17 235
1631.26 238
1631.35 238
1631.44 235
1631.54 229
1631.63 221
1631.72 212
1631.81 205
1631.91 199
1632.00 197
1632.09 197
1632.18 199
1632.28 201
1632.37 203
1632.46 203
1632.55 202
1632.65 199
1632.74 196
1632.83 191
1632.92 186
1633.02 182
1633.11 178
1633.20 175
1633.29 171
1633.39 167
1633.48 162
1633.57 157
1633.67 151
1633.76 144
1633.85 136
1633.94 128
1634.04 121
1634.13 115
1634.22 111
1634.31 107
1634.41 105
1634.50 103
1634.59 101
1634.68 100
1634.78 98
1634.87 98
1634.96 98
1635.05 101
1635.15 105
1635.24 111
1635.33 118
1635.43 125
1635.52 131
1635.61 137
1635.70 142
1635.80 147
1635.89 152
1635.98 157
1636.07 160
1636.17 160
1636.26 158
1636.35 152
1636.45 143
1636.54 133
1636.63 124
1636.72 116
1636.82 111
1636.91 108
1637.00 107
1637.09 107
1637.19 106
1637.28 106
1637.37 105
1637.47 104
1637.56 103
1637.65 103
1637.74 101
1637.84 97
1637.93 90
1638.02 80
1638.11 68
1638.21 53
1638.30 39
1638.39 27
1638.49 17
1638.58 11
1638.67 7
1638.76 6
1638.86 7
1638.95 8
1639.04 8
1639.13 7
1639.23 4
1639.32 0
1639.41 0
1639.51 0
1639.60 0
1639.69 0
1639.78 0
1639.88 0
1639.97 7
1640.06 19
1640.16 33
1640.25 46
1640.34 58
1640.43 68
1640.53 77
1640.62 84
1640.71 91
1640.81 99
1640.90 108
1640.99 118
1641.08 129
1641.18 140
1641.27 150
1641.36 157
1641.46 160
1641.55 159
1641.64 154
1641.73 145
1641.83 135
1641.92 124
1642.01 115
1642.10 109
1642.20 106
1642.29 107
1642.38 111
1642.48 116
1642.57 122
1642.66 128
1642.76 134
1642.85 138
1642.94 141
1643.03 142
1643.13 141
1643.22 139
1643.31 135
1643.41 129
1643.50 122
1643.59 115
1643.68 108
1643.78 101
1643.87 97
1643.96 94
1644.06 93
1644.15 93
1644.24 94
1644.33 96
1644.43 99
1644.52 104
1644.61 109
1644.71 116
1644.80 122
1644.89 127
1644.99 130
1645.08 129
1645.17 123
1645.26 114
1645.36 103
1645.45 92
1645.54 81
1645.64 71
1645.73 62
1645.82 54
1645.91 45
1646.01 36
1646.10 27
1646.19 20
1646.29 14
1646.38 10
1646.47 9
1646.57 10
1646.66 11
1646.75 11
1646.84 10
1646.94 6
1647.03 2
1647.12 0
1647.22 0
1647.31 0
1647.40 0
1647.50 0
1647.59 0
1647.68 0
1647.77 4
1647.87 10
1647.96 15
1648.05 19
1648.15 23
1648.24 30
1648.33 40
1648.43 54
1648.52 72
1648.61 92
1648.70 112
1648.80 130
1648.89 143
1648.98 153
1649.08 160
1649.17 166
1649.26 171
1649.36 175
1649.45 178
1649.54 177
1649.64 172
1649.73 161
1649.82 146
1649.91 130
1650.01 114
1650.10 100
1650.19 91
1650.29 86
1650.38 85
1650.47 86
1650.57 88
1650.66 90
1650.75 92
1650.85 93
1650.94 93
1651.03 94
1651.13 95
1651.22 97
1651.31 99
1651.40 100
1651.50 100
1651.59 99
1651.68 97
1651.78 94
1651.87 92
1651.96 93
1652.06 95
1652.15 100
1652.24 105
1652.34 110
1652.43 114
1652.52 116
1652.62 116
1652.71 113
1652.80 111
1652.89 108
1652.99 106
1653.08 106
1653.17 106
1653.27 107
1653.36 107
1653.45 107
1653.55 103
1653.64 97
1653.73 89
1653.83 78
1653.92 66
1654.01 54
1654.11 43
1654.20 33
1654.29 26
1654.39 21
1654.48 17
1654.57 15
1654.67 14
1654.76 15
1654.85 17
1654.95 20
1655.04 23
1655.13 25
1655.22 25
1655.32 24
1655.41 23
1655.50 24
1655.60 27
1655.69 34
1655.78 45
1655.88 57
1655.97 68
1656.06 76
1656.16 78
1656.25 73
1656.34 64
1656.44 50
1656.53 35
1656.62 22
1656.72 10
1656.81 1
1656.90 0
1657.00 0
1657.09 0
1657.18 0
1657.28 0
1657.37 0
1657.46 0
1657.56 0
1657.65 2
1657.74 8
1657.84 13
1657.93 17
1658.02 19
1658.12 19
1658.21 19
1658.30 18
1658.40 18
1658.49 20
1658.58 24
1658.68 29
1658.77 36
1658.86 43
1658.96 49
1659.05 55
1659.14 60
1659.24 67
1659.33 76
1659.42 86
1659.52 97
1659.61 109
1659.70 120
1659.80 128
1659.89 132
1659.98 131
1660.08 127
1660.17 121
1660.26 112
1660.36 101
1660.45 90
1660.54 78
1660.64 67
1660.73 56
1660.82 48
1660.92 42
1661.01 41
1661.10 43
1661.20 47
1661.29 52
1661.38 56
1661.48 58
1661.57 56
1661.66 50
1661.76 41
1661.85 33
1661.94 27
1662.04 24
1662.13 27
1662.22 32
1662.32 40
1662.41 47
1662.51 52
1662.60 54
1662.69 55
1662.79 54
1662.88 56
1662.97 60
1663.07 69
1663.16 80
1663.25 94
1663.35 107
1663.44 119
1663.53 129
1663.63 136
1663.72 141
1663.81 145
1663.91 148
1664.00 151
1664.09 154
1664.19 155
1664.28 155
1664.37 153
1664.47 148
1664.56 140
1664.65 129
1664.75 115
1664.84 98
1664.94 80
1665.03 62
1665.12 45
1665.22 32
1665.31 22
1665.40 17
1665.50 15
1665.59 17
1665.68 20
1665.78 25
1665.87 29
1665.96 33
1666.06 35
1666.15 35
1666.24 35
1666.34 33
1666.43 31
1666.53 29
1666.62 27
1666.71 26
1666.81 25
1666.90 26
1666.99 28
1667.09 31
1667.18 35
1667.27 40
1667.37 46
1667.46 52
1667.55 57
1667.65 60
1667.74 62
1667.84 61
1667.93 58
1668.02 51
1668.12 42
1668.21 31
1668.30 20
1668.40 12
1668.49 6
1668.58 6
1668.68 11
1668.77 19
1668.87 30
1668.96 41
1669.05 52
1669.15 61
1669.24 68
1669.33 74
1669.43 80
1669.52 85
1669.61 89
1669.71 89
1669.80 86
1669.90 79
1669.99 68
1670.08 56
1670.18 46
1670.27 39
1670.36 39
1670.46 44
1670.55 54
1670.64 65
1670.74 74
1670.83 79
1670.93 78
1671.02 71
1671.11 60
1671.21 47
1671.30 34
1671.39 24
1671.49 16
1671.58 12
1671.67 11
1671.77 12
1671.86 15
1671.96 20
1672.05 25
1672.14 31
1672.24 37
1672.33 42
1672.42 46
1672.52 49
1672.61 52
1672.71 53
1672.80 55
1672.89 55
1672.99 54
1673.08 52
1673.17 48
1673.27 42
1673.36 33
1673.46 24
1673.55 13
1673.64 4
1673.74 0
1673.83 0
1673.92 0
1674.02 0
1674.11 0
1674.21 0
1674.30 2
1674.39 9
1674.49 14
1674.58 16
1674.67 15
1674.77 12
1674.86 8
1674.96 5
1675.05 2
1675.14 2
1675.24 3
1675.33 6
1675.42 9
1675.52 13
1675.61 16
1675.71 21
1675.80 27
1675.89 35
1675.99 45
1676.08 55
1676.18 65
1676.27 72
1676.36 75
1676.46 73
1676.55 67
1676.64 58
1676.74 46
1676.83 34
1676.93 22
1677.02 11
1677.11 2
1677.21 0
1677.30 0
1677.40 0
1677.49 0
1677.58 5
1677.68 13
1677.77 21
1677.86 28
1677.96 32
1678.05 32
1678.15 29
1678.24 22
1678.33 13
1678.43 2
1678.52 0
1678.62 0
1678.71 0
1678.80 0
1678.90 0
1678.99 0
1679.09 0
1679.18 0
1679.27 16
1679.37 32
1679.46 48
1679.55 60
1679.65 70
1679.74 75
1679.84 77
1679.93 77
1680.02 74
1680.12 69
1680.21 63
1680.31 56
1680.40 49
1680.49 41
1680.59 35
1680.68 30
1680.78 29
1680.87 32
1680.96 37
1681.06 45
1681.15 54
1681.25 63
1681.34 69
1681.43 73
1681.53 75
1681.62 74
1681.72 73
1681.81 69
1681.90 65
1682.00 58
1682.09 50
1682.19 41
1682.28 29
1682.37 17
1682.47 6
1682.56 0
1682.66 0
1682.75 0
1682.84 0
1682.94 0
1683.03 0
1683.13 0
1683.22 0
1683.31 1
1683.41 8
1683.50 16
1683.60 23
1683.69 30
1683.78 36
1683.88 43
1683.97 49
1684.07 54
1684.16 59
1684.25 63
1684.35 65
1684.44 66
1684.54 67
1684.63 67
1684.72 67
1684.82 66
1684.91 64
1685.01 60
1685.10 54
1685.19 46
1685.29 39
1685.38 32
1685.48 27
1685.57 22
1685.66 19
1685.76 15
1685.85 11
1685.95 5
1686.04 0
1686.14 0
1686.23 0
1686.32 0
1686.42 0
1686.51 0
1686.61 0
1686.70 2
1686.79 6
1686.89 10
1686.98 14
1687.08 18
1687.17 22
1687.26 27
1687.36 34
1687.45 43
1687.55 54
1687.64 65
1687.74 76
1687.83 85
1687.92 92
1688.02 96
1688.11 98
1688.21 100
1688.30 103
1688.39 108
1688.49 114
1688.58 120
1688.68 124
1688.77 125
1688.87 122
1688.96 116
1689.05 108
1689.15 98
1689.24 89
1689.34 80
1689.43 72
1689.52 64
1689.62 56
1689.71 48
1689.81 40
1689.90 33
1690.00 28
1690.09 26
1690.18 27
1690.28 32
1690.37 39
1690.47 50
1690.56 63
1690.66 77
1690.75 93
1690.84 109
1690.94 124
1691.03 137
1691.13 148
1691.22 155
1691.31 158
1691.41 157
1691.50 153
1691.60 145
1691.69 136
1691.79 125
1691.88 116
1691.97 108
1692.07 104
1692.16 102
1692.26 102
1692.35 103
1692.45 103
1692.54 103
1692.63 101
1692.73 98
1692.82 95
1692.92 94
1693.01 95
1693.11 100
1693.20 107
1693.29 116
1693.39 124
1693.48 130
1693.58 132
1693.67 129
1693.77 121
1693.86 108
1693.95 92
1694.05 76
1694.14 61
1694.24 49
1694.33 41
1694.43 36
1694.52 32
1694.62 29
1694.71 25
1694.80 19
1694.90 12
1694.99 4
1695.09 0
1695.18 0
1695.28 0
1695.37 5
1695.46 17
1695.56 32
1695.65 50
1695.75 67
1695.84 84
1695.94 98
1696.03 107
1696.12 110
1696.22 106
1696.31 94
1696.41 74
1696.50 49
1696.60 23
1696.69 0
1696.79 0
1696.88 0
1696.97 0
1697.07 0
1697.16 0
1697.26 0
1697.35 0
1697.45 12
1697.54 29
1697.64 45
1697.73 59
1697.82 67
1697.92 69
1698.01 62
1698.11 47
1698.20 26
1698.30 3
1698.39 0
1698.49 0
1698.58 0
1698.67 0
1698.77 0
1698.86 0
1698.96 0
1699.05 12
1699.15 26
1699.24 36
1699.34 40
1699.43 39
1699.52 34
1699.62 26
1699.71 17
1699.81 8
1699.90 0
1700.00 0
1700.09 0
1700.19 0
1700.28 0
1700.37 0
1700.47 0
1700.56 2
1700.66 10
1700.75 20
1700.85 31
1700.94 42
1701.04 53
1701.13 62
1701.23 68
1701.32 70
1701.41 70
1701.51 65
1701.60 58
1701.70 49
1701.79 39
1701.89 29
1701.98 21
1702.08 16
1702.17 14
1702.27 16
1702.36 20
1702.45 25
1702.55 30
1702.64 34
1702.74 38
1702.83 42
1702.93 46
1703.02 51
1703.12 56
1703.21 60
1703.31 61
1703.40 59
1703.49 54
1703.59 46
1703.68 37
1703.78 31
1703.87 28
1703.97 30
1704.06 37
1704.16 48
1704.25 64
1704.35 81
1704.44 98
1704.54 114
1704.63 125
1704.72 133
1704.82 138
1704.91 140
1705.01 141
1705.10 141
1705.20 144
1705.29 147
1705.39 152
1705.48 156
1705.58 158
1705.67 156
1705.77 151
1705.86 142
1705.95 132
1706.05 122
1706.14 113
1706.24 107
1706.33 102
1706.43 98
1706.52 91
1706.62 82
1706.71 68
1706.81 52
1706.90 37
1707.00 24
1707.09 16
1707.19 14
1707.28 18
1707.37 26
1707.47 34
1707.56 41
1707.66 44
1707.75 43
1707.85 38
1707.94 32
1708.04 25
1708.13 19
1708.23 16
1708.32 17
1708.42 23
1708.51 34
1708.61 49
1708.70 65
1708.80 82
1708.89 98
1708.99 110
1709.08 118
1709.17 124
1709.27 127
1709.36 129
1709.46 130
1709.55 128
1709.65 125
1709.74 119
1709.84 111
1709.93 101
1710.03 90
1710.12 81
1710.22 75
1710.31 73
1710.41 74
1710.50 78
1710.60 84
1710.69 90
1710.79 93
1710.88 94
1710.98 92
1711.07 87
1711.16 80
1711.26 72
1711.35 62
1711.45 53
1711.54 43
1711.64 33
1711.73 24
1711.83 15
1711.92 9
1712.02 4
1712.11 2
1712.21 3
1712.30 5
1712.40 9
1712.49 13
1712.59 18
1712.68 22
1712.78 26
1712.87 30
1712.97 33
1713.06 37
1713.16 41
1713.25 44
1713.35 48
1713.44 52
1713.54 55
1713.63 55
1713.73 53
1713.82 46
1713.92 36
1714.01 22
1714.10 6
1714.20 0
1714.29 0
1714.39 0
1714.48 0
1714.58 0
1714.67 0
1714.77 0
1714.86 3
1714.96 17
1715.05 30
1715.15 40
1715.24 47
1715.34 49
1715.43 49
1715.53 45
1715.62 40
1715.72 33
1715.81 25
1715.91 16
1716.00 6
1716.10 0
1716.19 0
1716.29 0
1716.38 0
1716.48 0
1716.57 0
1716.67 0
1716.76 0
1716.86 8
1716.95 20
1717.05 28
1717.14 32
1717.24 30
1717.33 24
1717.43 14
1717.52 3
1717.62 0
1717.71 0
1717.81 0
1717.90 0
1718.00 0
1718.09 0
1718.19 0
1718.28 0
1718.38 3
1718.47 9
1718.57 14
1718.66 20
1718.76 25
1718.85 28
1718.95 29
1719.04 28
1719.14 27
1719.23 25
1719.33 26
1719.42 28
1719.52 34
1719.61 42
1719.71 52
1719.80 62
1719.90 71
1719.99 78
1720.09 82
1720.18 83
1720.28 81
1720.37 78
1720.47 73
1720.56 68
1720.66 63
1720.75 58
1720.85 55
1720.94 53
1721.04 52
1721.13 53
1721.23 55
1721.32 58
1721.42 61
1721.51 64
1721.61 66
1721.70 68
1721.80 71
1721.89 74
1721.99 77
1722.08 81
1722.18 85
1722.27 88
1722.37 90
1722.46 91
1722.56 92
1722.65 92
1722.75 93
1722.84 94
1722.94 94
1723.04 96
1723.13 97
1723.23 98
1723.32 100
1723.42 103
1723.51 108
1723.61 114
1723.70 120
1723.80 126
1723.89 129
1723.99 129
1724.08 125
1724.18 118
1724.27 110
1724.37 101
1724.46 95
1724.56 92
1724.65 93
1724.75 97
1724.84 101
1724.94 105
1725.03 107
1725.13 105
1725.22 100
1725.32 91
1725.41 79
1725.51 65
1725.60 51
1725.70 40
1725.79 31
1725.89 26
1725.99 25
1726.08 27
1726.18 30
1726.27 33
1726.37 35
1726.46 36
1726.56 36
1726.65 36
1726.75 36
1726.84 37
1726.94 39
1727.03 41
1727.13 43
1727.22 44
1727.32 46
1727.41 49
1727.51 54
1727.60 61
1727.70 68
1727.79 76
1727.89 80
1727.99 79
1728.08 74
1728.18 64
1728.27 51
1728.37 37
1728.46 24
1728.56 14
1728.65 7
1728.75 4
1728.84 2
1728.94 4
1729.03 7
1729.13 11
1729.22 16
1729.32 20
1729.41 24
1729.51 28
1729.61 29
1729.70 30
1729.80 28
1729.89 25
1729.99 20
1730.08 14
1730.18 5
1730.27 0
1730.37 0
1730.46 0
1730.56 0
1730.65 0
1730.75 0
1730.84 0
1730.94 2
1731.04 20
1731.13 36
1731.23 50
1731.32 59
1731.42 64
1731.51 64
1731.61 62
1731.70 58
1731.80 53
1731.89 49
1731.99 46
1732.08 46
1732.18 49
1732.27 56
1732.37 65
1732.47 75
1732.56 85
1732.66 91
1732.75 93
1732.85 89
1732.94 81
1733.04 70
1733.13 59
1733.23 49
1733.32 40
1733.42 34
1733.52 29
1733.61 25
1733.71 20
1733.80 16
1733.90 12
1733.99 11
1734.09 12
1734.18 17
1734.28 24
1734.37 33
1734.47 43
1734.56 53
1734.66 63
1734.76 72
1734.85 81
1734.95 89
1735.04 96
1735.14 102
1735.23 104
1735.33 104
1735.42 101
1735.52 95
1735.61 90
1735.71 86
1735.81 84
1735.90 84
1736.00 86
1736.09 87
1736.19 86
1736.28 82
1736.38 73
1736.47 61
1736.57 47
1736.67 31
1736.76 17
1736.86 5
1736.95 0
1737.05 0
1737.14 0
1737.24 0
1737.33 0
1737.43 0
1737.52 4
1737.62 10
1737.72 15
1737.81 19
1737.91 21
1738.00 21
1738.10 21
1738.19 20
1738.29 19
1738.38 19
1738.48 19
1738.58 21
1738.67 24
1738.77 28
1738.86 33
1738.96 39
1739.05 43
1739.15 46
1739.24 47
1739.34 46
1739.44 44
1739.53 40
1739.63 36
1739.72 32
1739.82 31
1739.91 30
1740.01 31
1740.11 31
1740.20 30
1740.30 27
1740.39 21
1740.49 10
1740.58 0
1740.68 0
1740.77 0
1740.87 0
1740.97 0
1741.06 0
1741.16 0
1741.25 1
1741.35 15
1741.44 26
1741.54 33
1741.63 35
1741.73 35
1741.83 37
1741.92 41
1742.02 49
1742.11 58
1742.21 68
1742.30 77
1742.40 83
1742.50 85
1742.59 84
1742.69 83
1742.78 82
1742.88 82
1742.97 84
1743.07 86
1743.17 88
1743.26 90
1743.36 90
1743.45 90
1743.55 89
1743.64 90
1743.74 93
1743.84 98
1743.93 104
1744.03 113
1744.12 122
1744.22 132
1744.31 141
1744.41 150
1744.51 156
1744.60 160
1744.70 160
1744.79 158
1744.89 151
1744.98 141
1745.08 128
1745.18 114
1745.27 99
1745.37 87
1745.46 78
1745.56 73
1745.65 74
1745.75 80
1745.85 89
1745.94 99
1746.04 108
1746.13 115
1746.23 117
1746.32 114
1746.42 107
1746.52 97
1746.61 86
1746.71 76
1746.80 68
1746.90 63
1746.99 62
1747.09 65
1747.19 71
1747.28 79
1747.38 87
1747.47 93
1747.57 96
1747.67 95
1747.76 88
1747.86 77
1747.95 63
1748.05 49
1748.14 36
1748.24 28
1748.34 25
1748.43 29
1748.53 39
1748.62 55
1748.72 73
1748.82 94
1748.91 115
1749.01 134
1749.10 153
1749.20 169
1749.29 184
1749.39 196
1749.49 206
1749.58 214
1749.68 220
1749.77 224
1749.87 228
1749.97 233
1750.06 241
1750.16 251
1750.25 263
1750.35 274
1750.44 283
1750.54 289
1750.64 289
1750.73 287
1750.83 283
1750.92 280
1751.02 279
1751.12 283
1751.21 290
1751.31 300
1751.40 310
1751.50 318
1751.60 324
1751.69 327
1751.79 329
1751.88 331
1751.98 333
1752.08 336
1752.17 339
1752.27 341
1752.36 341
1752.46 337
1752.55 330
1752.65 320
1752.75 310
1752.84 301
1752.94 292
1753.03 285
1753.13 278
1753.23 270
1753.32 260
1753.42 247
1753.51 233
1753.61 218
1753.71 204
1753.80 191
1753.90 179
1753.99 171
1754.09 164
1754.19 160
1754.28 157
1754.38 156
1754.47 156
1754.57 156
1754.67 154
1754.76 151
1754.86 146
1754.95 139
1755.05 129
1755.15 117
1755.24 103
1755.34 89
1755.43 76
1755.53 65
1755.63 56
1755.72 52
1755.82 50
1755.91 51
1756.01 53
1756.11 57
1756.20 61
1756.30 66
1756.39 71
1756.49 75
1756.59 77
1756.68 74
1756.78 66
1756.87 53
1756.97 37
1757.07 19
1757.16 4
1757.26 0
1757.36 0
1757.45 0
1757.55 0
1757.64 6
1757.74 16
1757.84 24
1757.93 28
1758.03 28
1758.12 25
1758.22 19
1758.32 12
1758.41 4
1758.51 0
1758.60 0
1758.70 0
1758.80 0
1758.89 0
1758.99 4
1759.08 7
1759.18 8
1759.28 6
1759.37 2
1759.47 0
1759.57 0
1759.66 0
1759.76 0
1759.85 10
1759.95 24
1760.05 39
1760.14 52
1760.24 60
1760.33 63
1760.43 59
1760.53 51
1760.62 41
1760.72 31
1760.82 24
1760.91 23
1761.01 28
1761.10 38
1761.20 52
1761.30 66
1761.39 79
1761.49 87
1761.58 91
1761.68 89
1761.78 84
1761.87 76
1761.97 68
1762.07 60
1762.16 55
1762.26 52
1762.35 51
1762.45 50
1762.55 50
1762.64 48
1762.74 46
1762.84 44
1762.93 40
1763.03 35
1763.12 30
1763.22 23
1763.32 16
1763.41 9
1763.51 1
1763.61 0
1763.70 0
1763.80 0
1763.89 0
1763.99 0
1764.09 7
1764.18 19
1764.28 32
1764.38 45
1764.47 57
1764.57 65
1764.66 71
1764.76 73
1764.86 73
1764.95 70
1765.05 66
1765.15 61
1765.24 56
1765.34 53
1765.43 50
1765.53 50
1765.63 51
1765.72 54
1765.82 58
1765.92 61
1766.01 63
1766.11 65
1766.20 65
1766.30 65
1766.40 65
1766.49 64
1766.59 62
1766.69 59
1766.78 54
1766.88 48
1766.98 41
1767.07 35
1767.17 30
1767.26 28
1767.36 28
1767.46 31
1767.55 35
1767.65 40
1767.75 43
1767.84 46
1767.94 47
1768.04 45
1768.13 41
1768.23 36
1768.32 31
1768.42 25
1768.52 21
1768.61 18
1768.71 17
1768.81 19
1768.90 21
1769.00 23
1769.10 26
1769.19 29
1769.29 31
1769.38 33
1769.48 35
1769.58 36
1769.67 37
1769.77 36
1769.87 34
1769.96 30
1770.06 26
1770.16 22
1770.25 20
1770.35 20
1770.45 24
1770.54 29
1770.64 36
1770.73 42
1770.83 47
1770.93 50
1771.02 51
1771.12 52
1771.22 54
1771.31 59
1771.41 68
1771.51 80
1771.60 93
1771.70 105
1771.80 115
1771.89 119
1771.99 117
1772.08 108
1772.18 94
1772.28 77
1772.37 58
1772.47 41
1772.57 27
1772.66 17
1772.76 11
1772.86 9
1772.95 9
1773.05 9
1773.15 10
1773.24 8
1773.34 5
1773.44 1
1773.53 0
1773.63 0
1773.73 0
1773.82 0
1773.92 0
1774.01 0
1774.11 0
1774.21 11
1774.30 23
1774.40 35
1774.50 45
1774.59 50
1774.69 49
1774.79 44
1774.88 36
1774.98 27
1775.08 18
1775.17 14
1775.27 14
1775.37 19
1775.46 27
1775.56 35
1775.66 40
1775.75 40
1775.85 36
1775.95 28
1776.04 18
1776.14 10
1776.24 4
1776.33 1
1776.43 3
1776.53 8
1776.62 14
1776.72 22
1776.82 29
1776.91 35
1777.01 42
1777.11 47
1777.20 52
1777.30 55
1777.39 57
1777.49 57
1777.59 55
1777.68 51
1777.78 46
1777.88 42
1777.97 39
1778.07 38
1778.17 40
1778.26 45
1778.36 52
1778.46 61
1778.55 70
1778.65 79
1778.75 87
1778.84 92
1778.94 94
1779.04 94
1779.13 92
1779.23 89
1779.33 87
1779.42 87
1779.52 89
1779.62 95
1779.71 103
1779.81 113
1779.91 124
1780.00 133
1780.10 140
1780.20 143
1780.29 142
1780.39 137
1780.49 128
1780.58 118
1780.68 108
1780.78 98
1780.87 91
1780.97 86
1781.07 82
1781.17 80
1781.26 80
1781.36 80
1781.46 81
1781.55 83
1781.65 88
1781.75 94
1781.84 101
1781.94 110
1782.04 120
1782.13 131
1782.23 141
1782.33 151
1782.42 160
1782.52 166
1782.62 170
1782.71 171
1782.81 168
1782.91 162
1783.00 153
1783.10 143
1783.20 132
1783.29 124
1783.39 118
1783.49 114
1783.58 113
1783.68 114
1783.78 116
1783.87 117
1783.97 118
1784.07 117
1784.16 114
1784.26 109
1784.36 103
1784.46 95
1784.55 88
1784.65 81
1784.75 77
1784.84 76
1784.94 80
1785.04 88
1785.13 98
1785.23 109
1785.33 119
1785.42 126
1785.52 129
1785.62 129
1785.71 127
1785.81 122
1785.91 117
1786.00 110
1786.10 101
1786.20 93
1786.29 85
1786.39 79
1786.49 75
1786.59 75
1786.68 77
1786.78 82
1786.88 87
1786.97 90
1787.07 88
1787.17 82
1787.26 73
1787.36 61
1787.46 50
1787.55 43
1787.65 40
1787.75 43
1787.85 50
1787.94 61
1788.04 73
1788.14 84
1788.23 94
1788.33 103
1788.43 112
1788.52 121
1788.62 131
1788.72 142
1788.81 153
1788.91 163
1789.01 171
1789.10 177
1789.20 180
1789.30 180
1789.40 178
1789.49 174
1789.59 168
1789.69 160
1789.78 148
1789.88 133
1789.98 115
1790.07 97
1790.17 78
1790.27 61
1790.37 48
1790.46 38
1790.56 32
1790.66 28
1790.75 25
1790.85 22
1790.95 20
1791.04 17
1791.14 14
1791.24 10
1791.34 6
1791.43 0
1791.53 0
1791.63 0
1791.72 0
1791.82 0
1791.92 0
1792.01 0
1792.11 0
1792.21 12
1792.31 31
1792.40 53
1792.50 73
1792.60 91
1792.69 103
1792.79 109
1792.89 107
1792.98 99
1793.08 87
1793.18 72
1793.28 57
1793.37 46
1793.47 39
1793.57 38
1793.66 42
1793.76 50
1793.86 62
1793.96 73
1794.05 84
1794.15 91
1794.25 94
1794.34 93
1794.44 87
1794.54 77
1794.63 67
1794.73 57
1794.83 51
1794.93 49
1795.02 51
1795.12 58
1795.22 68
1795.31 79
1795.41 92
1795.51 103
1795.61 115
1795.70 125
1795.80 135
1795.90 145
1795.99 153
1796.09 159
1796.19 163
1796.29 164
1796.38 162
1796.48 156
1796.58 148
1796.67 140
1796.77 133
1796.87 129
1796.97 127
1797.06 128
1797.16 129
1797.26 130
1797.35 129
1797.45 124
1797.55 117
1797.65 110
1797.74 104
1797.84 101
1797.94 102
1798.03 107
1798.13 115
1798.23 125
1798.33 135
1798.42 144
1798.52 151
1798.62 156
1798.71 158
1798.81 158
1798.91 155
1799.01 149
1799.10 142
1799.20 134
1799.30 127
1799.40 123
1799.49 123
1799.59 126
1799.69 131
1799.78 137
1799.88 140
1799.98 141
1800.08 138
1800.17 130
1800.27 121
1800.37 111
1800.46 102
1800.56 97
1800.66 94
1800.76 95
1800.85 97
1800.95 100
1801.05 103
1801.15 106
1801.24 109
1801.34 114
1801.44 120
1801.53 129
1801.63 140
1801.73 151
1801.83 161
1801.92 169
1802.02 174
1802.12 175
1802.22 175
1802.31 173
1802.41 172
1802.51 170
1802.60 168
1802.70 165
1802.80 161
1802.90 155
1802.99 149
1803.09 142
1803.19 135
1803.29 129
1803.38 124
1803.48 120
1803.58 116
1803.68 114
1803.77 113
1803.87 114
1803.97 115
1804.06 117
1804.16 118
1804.26 117
1804.36 114
1804.45 109
1804.55 102
1804.65 95
1804.75 88
1804.84 84
1804.94 81
1805.04 80
1805.14 81
1805.23 83
1805.33 88
1805.43 93
1805.52 99
1805.62 105
1805.72 111
1805.82 115
1805.91 116
1806.01 117
1806.11 117
1806.21 117
1806.30 120
1806.40 125
1806.50 132
1806.60 141
1806.69 150
1806.79 158
1806.89 164
1806.99 168
1807.08 171
1807.18 174
1807.28 178
1807.38 183
1807.47 191
1807.57 200
1807.67 209
1807.77 217
1807.86 224
1807.96 229
1808.06 232
1808.16 235
1808.25 239
1808.35 244
1808.45 251
1808.54 259
1808.64 268
1808.74 278
1808.84 286
1808.93 293
1809.03 299
1809.13 304
1809.23 307
1809.32 309
1809.42 310
1809.52 311
1809.62 312
1809.71 314
1809.81 315
1809.91 315
1810.01 315
1810.10 314
1810.20 312
1810.30 309
1810.40 305
1810.49 300
1810.59 295
1810.69 289
1810.79 281
1810.88 270
1810.98 257
1811.08 242
1811.18 226
1811.27 212
1811.37 198
1811.47 188
1811.57 179
1811.66 171
1811.76 164
1811.86 157
1811.96 148
1812.06 139
1812.15 132
1812.25 127
1812.35 126
1812.45 130
1812.54 139
1812.64 152
1812.74 165
1812.84 177
1812.93 182
1813.03 180
1813.13 169
1813.23 150
1813.32 126
1813.42 100
1813.52 76
1813.62 58
1813.71 45
1813.81 39
1813.91 37
1814.01 39
1814.10 42
1814.20 46
1814.30 49
1814.40 53
1814.49 57
1814.59 61
1814.69 66
1814.79 72
1814.89 77
1814.98 83
1815.08 88
1815.18 92
1815.28 95
1815.37 96
1815.47 94
1815.57 89
1815.67 78
1815.76 65
1815.86 49
1815.96 33
1816.06 19
1816.15 9
1816.25 6
1816.35 9
1816.45 17
1816.55 30
1816.64 46
1816.74 61
1816.84 74
1816.94 84
1817.03 90
1817.13 91
1817.23 88
1817.33 83
1817.42 75
1817.52 67
1817.62 59
1817.72 52
1817.82 49
1817.91 49
1818.01 52
1818.11 55
1818.21 58
1818.30 59
1818.40 57
1818.50 51
1818.60 42
1818.70 32
1818.79 24
1818.89 20
1818.99 18
1819.09 19
1819.18 20
1819.28 20
1819.38 17
1819.48 11
1819.57 3
1819.67 0
1819.77 0
1819.87 0
1819.97 0
1820.06 0
1820.16 0
1820.26 0
1820.36 1
1820.45 10
1820.55 18
1820.65 27
1820.75 37
1820.85 45
1820.94 50
1821.04 52
1821.14 50
1821.24 42
1821.33 32
1821.43 19
1821.53 7
1821.63 0
1821.73 0
1821.82 0
1821.92 0
1822.02 0
1822.12 0
1822.22 0
1822.31 0
1822.41 0
1822.51 0
1822.61 4
1822.70 16
1822.80 32
1822.90 50
1823.00 67
1823.10 81
1823.19 90
1823.29 94
1823.39 93
1823.49 89
1823.59 85
1823.68 83
1823.78 82
1823.88 82
1823.98 85
1824.07 88
1824.17 93
1824.27 98
1824.37 105
1824.47 114
1824.56 126
1824.66 138
1824.76 152
1824.86 164
1824.96 175
1825.05 182
1825.15 185
1825.25 184
1825.35 179
1825.45 171
1825.54 161
1825.64 150
1825.74 139
1825.84 128
1825.93 121
1826.03 115
1826.13 112
1826.23 112
1826.33 113
1826.42 115
1826.52 117
1826.62 118
1826.72 120
1826.82 124
1826.91 129
1827.01 137
1827.11 147
1827.21 157
1827.31 166
1827.40 171
1827.50 171
1827.60 166
1827.70 158
1827.80 148
1827.89 139
1827.99 133
1828.09 131
1828.19 132
1828.29 137
1828.38 143
1828.48 149
1828.58 153
1828.68 156
1828.78 156
1828.87 156
1828.97 153
1829.07 151
1829.17 148
1829.27 146
1829.36 144
1829.46 141
1829.56 137
1829.66 130
1829.76 120
1829.85 108
1829.95 95
1830.05 82
1830.15 72
1830.25 65
1830.34 63
1830.44 65
1830.54 72
1830.64 82
1830.74 92
1830.83 103
1830.93 112
1831.03 118
1831.13 122
1831.23 124
1831.32 125
1831.42 126
1831.52 127
1831.62 130
1831.72 134
1831.82 138
1831.91 142
1832.01 146
1832.11 148
1832.21 149
1832.31 149
1832.40 148
1832.50 146
1832.60 143
1832.70 138
1832.80 131
1832.89 122
1832.99 111
1833.09 98
1833.19 86
1833.29 74
1833.39 65
1833.48 57
1833.58 52
1833.68 48
1833.78 45
1833.88 41
1833.97 37
1834.07 32
1834.17 26
1834.27 21
1834.37 16
1834.46 13
1834.56 11
1834.66 12
1834.76 15
1834.86 21
1834.96 29
1835.05 39
1835.15 49
1835.25 57
1835.35 62
1835.45 62
1835.54 56
1835.64 47
1835.74 35
1835.84 23
1835.94 12
1836.04 6
1836.13 4
1836.23 5
1836.33 8
1836.43 11
1836.53 11
1836.62 9
1836.72 5
1836.82 0
1836.92 0
1837.02 0
1837.12 0
1837.21 0
1837.31 0
1837.41 0
1837.51 6
1837.61 13
1837.71 19
1837.80 24
1837.90 27
1838.00 29
1838.10 29
1838.20 30
1838.29 31
1838.39 33
1838.49 37
1838.59 43
1838.69 51
1838.79 62
1838.88 76
1838.98 91
1839.08 106
1839.18 121
1839.28 137
1839.38 152
1839.47 167
1839.57 181
1839.67 194
1839.77 207
1839.87 216
1839.97 220
1840.06 219
1840.16 210
1840.26 195
1840.36 175
1840.46 151
1840.56 126
1840.65 102
1840.75 80
1840.85 61
1840.95 45
1841.05 34
1841.15 27
1841.24 25
1841.34 28
1841.44 36
1841.54 46
1841.64 59
1841.74 70
1841.83 79
1841.93 84
1842.03 85
1842.13 82
1842.23 77
1842.33 72
1842.42 68
1842.52 65
1842.62 66
1842.72 69
1842.82 74
1842.92 80
1843.01 88
1843.11 96
1843.21 103
1843.31 107
1843.41 108
1843.51 105
1843.60 97
1843.70 85
1843.80 69
1843.90 51
1844.00 34
1844.10 20
1844.20 10
1844.29 5
1844.39 7
1844.49 14
1844.59 26
1844.69 41
1844.79 57
1844.88 71
1844.98 82
1845.08 90
1845.18 94
1845.28 95
1845.38 94
1845.47 93
1845.57 91
1845.67 90
1845.77 88
1845.87 87
1845.97 85
1846.07 84
1846.16 85
1846.26 86
1846.36 90
1846.46 94
1846.56 97
1846.66 97
1846.76 94
1846.85 86
1846.95 75
1847.05 61
1847.15 48
1847.25 36
1847.35 27
1847.44 21
1847.54 18
1847.64 18
1847.74 19
1847.84 21
1847.94 24
1848.04 28
1848.13 35
1848.23 42
1848.33 51
1848.43 59
1848.53 65
1848.63 68
1848.73 68
1848.82 64
1848.92 56
1849.02 45
1849.12 34
1849.22 22
1849.32 13
1849.42 8
1849.51 8
1849.61 12
1849.71 20
1849.81 29
1849.91 37
1850.01 42
1850.11 43
1850.20 40
1850.30 35
1850.40 31
1850.50 29
1850.60 31
1850.70 38
1850.80 48
1850.89 59
1850.99 69
1851.09 77
1851.19 80
1851.29 81
1851.39 78
1851.49 75
1851.58 73
1851.68 72
1851.78 73
1851.88 75
1851.98 77
1852.08 78
1852.18 76
1852.27 72
1852.37 65
1852.47 57
1852.57 48
1852.67 41
1852.77 34
1852.87 28
1852.96 23
1853.06 18
1853.16 12
1853.26 5
1853.36 0
1853.46 0
1853.56 0
1853.66 0
1853.75 0
1853.85 4
1853.95 14
1854.05 25
1854.15 35
1854.25 45
1854.35 53
1854.45 60
1854.54 64
1854.64 67
1854.74 69
1854.84 68
1854.94 66
1855.04 64
1855.14 61
1855.23 58
1855.33 56
1855.43 53
1855.53 51
1855.63 50
1855.73 50
1855.83 54
1855.93 61
1856.02 71
1856.12 83
1856.22 96
1856.32 106
1856.42 112
1856.52 110
1856.62 102
1856.72 87
1856.81 68
1856.91 47
1857.01 28
1857.11 11
1857.21 0
1857.31 0
1857.41 0
1857.51 0
1857.60 0
1857.70 0
1857.80 0
1857.90 0
1858.00 0
1858.10 3
1858.20 13
1858.30 24
1858.39 34
1858.49 41
1858.59 43
1858.69 40
1858.79 32
1858.89 21
1858.99 8
1859.09 0
1859.19 0
1859.28 0
1859.38 0
1859.48 0
1859.58 3
1859.68 14
1859.78 26
1859.88 36
1859.98 45
1860.07 50
1860.17 52
1860.27 52
1860.37 49
1860.47 47
1860.57 44
1860.67 41
1860.77 39
1860.87 36
1860.96 33
1861.06 29
1861.16 23
1861.26 18
1861.36 14
1861.46 14
1861.56 17
1861.66 26
1861.76 37
1861.85 49
1861.95 60
1862.05 66
1862.15 67
1862.25 63
1862.35 55
1862.45 46
1862.55 37
1862.65 31
1862.74 27
1862.84 25
1862.94 24
1863.04 22
1863.14 19
1863.24 14
1863.34 5
1863.44 0
1863.54 0
1863.63 0
1863.73 0
1863.83 0
1863.93 0
1864.03 0
1864.13 2
1864.23 16
1864.33 30
1864.43 41
1864.53 50
1864.62 55
1864.72 58
1864.82 60
1864.92 61
1865.02 62
1865.12 62
1865.22 62
1865.32 61
1865.42 59
1865.52 57
1865.61 54
1865.71 53
1865.81 53
1865.91 53
1866.01 54
1866.11 55
1866.21 54
1866.31 52
1866.41 47
1866.51 41
1866.60 34
1866.70 29
1866.80 27
1866.90 30
1867.00 38
1867.10 52
1867.20 70
1867.30 91
1867.40 113
1867.50 133
1867.59 150
1867.69 163
1867.79 169
1867.89 170
1867.99 167
1868.09 161
1868.19 155
1868.29 152
1868.39 153
1868.49 157
1868.59 164
1868.68 171
1868.78 178
1868.88 181
1868.98 182
1869.08 181
1869.18 179
1869.28 176
1869.38 173
1869.48 171
1869.58 168
1869.67 165
1869.77 162
1869.87 159
1869.97 157
1870.07 159
1870.17 164
1870.27 172
1870.37 182
1870.47 192
1870.57 200
1870.67 205
1870.77 205
1870.86 201
1870.96 194
1871.06 185
1871.16 176
1871.26 168
1871.36 161
1871.46 156
1871.56 152
1871.66 147
1871.76 143
1871.86 139
1871.95 134
1872.05 129
1872.15 125
1872.25 122
1872.35 120
1872.45 117
1872.55 114
1872.65 111
1872.75 108
1872.85 104
1872.95 100
1873.05 96
1873.14 89
1873.24 81
1873.34 70
1873.44 58
1873.54 44
1873.64 32
1873.74 23
1873.84 20
1873.94 24
1874.04 33
1874.14 46
1874.24 61
1874.34 75
1874.43 85
1874.53 91
1874.63 92
1874.73 88
1874.83 81
1874.93 72
1875.03 63
1875.13 53
1875.23 45
1875.33 38
1875.43 31
1875.53 26
1875.63 22
1875.72 19
1875.82 19
1875.92 21
1876.02 24
1876.12 30
1876.22 37
1876.32 45
1876.42 54
1876.52 64
1876.62 75
1876.72 85
1876.82 94
1876.92 101
1877.02 105
1877.11 105
1877.21 102
1877.31 95
1877.41 88
1877.51 81
1877.61 75
1877.71 73
1877.81 73
1877.91 76
1878.01 80
1878.11 83
1878.21 84
1878.31 82
1878.41 76
1878.51 69
1878.60 61
1878.70 55
1878.80 54
1878.90 58
1879.00 69
1879.10 82
1879.20 97
1879.30 110
1879.40 118
1879.50 119
1879.60 114
1879.70 106
1879.80 96
1879.90 87
1880.00 83
1880.09 84
1880.19 89
1880.29 99
1880.39 111
1880.49 124
1880.59 135
1880.69 144
1880.79 151
1880.89 154
1880.99 154
1881.09 152
1881.19 147
1881.29 142
1881.39 135
1881.49 127
1881.59 119
1881.69 111
1881.78 102
1881.88 93
1881.98 83
1882.08 72
1882.18 61
1882.28 49
1882.38 38
1882.48 27
1882.58 17
1882.68 10
1882.78 6
1882.88 6
1882.98 10
1883.08 17
1883.18 28
1883.28 41
1883.38 55
1883.47 66
1883.57 75
1883.67 81
1883.77 82
1883.87 80
1883.97 75
1884.07 70
1884.17 63
1884.27 57
1884.37 51
1884.47 45
1884.57 39
1884.67 33
1884.77 29
1884.87 28
1884.97 29
1885.07 33
1885.17 39
1885.27 44
1885.37 48
1885.46 49
1885.56 48
1885.66 44
1885.76 40
1885.86 35
1885.96 30
1886.06 26
1886.16 22
1886.26 18
1886.36 15
1886.46 13
1886.56 12
1886.66 12
1886.76 14
1886.86 17
1886.96 20
1887.06 24
1887.16 26
1887.26 28
1887.36 27
1887.46 24
1887.56 19
1887.65 12
1887.75 5
1887.85 0
1887.95 0
1888.05 0
1888.15 0
1888.25 0
1888.35 0
1888.45 0
1888.55 0
1888.65 0
1888.75 3
1888.85 6
1888.95 12
1889.05 19
1889.15 29
1889.25 41
1889.35 53
1889.45 65
1889.55 76
1889.65 84
1889.75 90
1889.85 94
1889.95 96
1890.05 97
1890.14 97
1890.24 97
1890.34 96
1890.44 94
1890.54 89
1890.64 82
1890.74 71
1890.84 58
1890.94 44
1891.04 29
1891.14 15
1891.24 5
1891.34 0
1891.44 0
1891.54 4
1891.64 14
1891.74 28
1891.84 43
1891.94 57
1892.04 68
1892.14 74
1892.24 75
1892.34 70
1892.44 61
1892.54 48
1892.64 34
1892.74 19
1892.84 5
1892.94 0
1893.04 0
1893.14 0
1893.23 0
1893.33 0
1893.43 0
1893.53 0
1893.63 7
1893.73 20
1893.83 32
1893.93 42
1894.03 50
1894.13 55
1894.23 58
1894.33 58
1894.43 55
1894.53 50
1894.63 44
1894.73 38
1894.83 33
1894.93 31
1895.03 33
1895.13 39
1895.23 48
1895.33 59
1895.43 69
1895.53 75
1895.63 77
1895.73 74
1895.83 67
1895.93 58
1896.03 48
1896.13 40
1896.23 33
1896.33 29
1896.43 27
1896.53 28
1896.63 30
1896.73 33
1896.83 36
1896.93 39
1897.03 40
1897.13 39
1897.23 37
1897.33 35
1897.43 34
1897.53 34
1897.63 36
1897.73 39
1897.82 43
1897.92 48
1898.02 52
1898.12 56
1898.22 58
1898.32 60
1898.42 60
1898.52 59
1898.62 56
1898.72 51
1898.82 44
1898.92 36
1899.02 28
1899.12 23
1899.22 22
1899.32 26
1899.42 34
1899.52 44
1899.62 53
1899.72 58
1899.82 58
1899.92 53
1900.02 43
1900.12 33
1900.22 25
1900.32 22
1900.42 24
1900.52 31
1900.62 41
1900.72 53
1900.82 63
1900.92 72
1901.02 79
1901.12 83
1901.22 87
1901.32 88
1901.42 88
1901.52 85
1901.62 80
1901.72 74
1901.82 68
1901.92 63
1902.02 60
1902.12 62
1902.22 67
1902.32 75
1902.42 84
1902.52 94
1902.62 104
1902.72 114
1902.82 123
1902.92 130
1903.02 135
1903.12 136
1903.22 133
1903.32 125
1903.42 114
1903.52 102
1903.62 89
1903.72 78
1903.82 71
1903.92 67
1904.02 65
1904.12 65
1904.22 64
1904.32 63
1904.42 58
1904.52 49
1904.62 37
1904.72 22
1904.82 6
1904.92 0
1905.02 0
1905.12 0
1905.22 0
1905.32 0
1905.42 0
1905.52 0
1905.62 0
1905.72 5
1905.82 16
1905.92 29
1906.02 43
1906.12 55
1906.22 65
1906.32 70
1906.42 69
1906.52 64
1906.62 56
1906.72 48
1906.82 42
1906.92 40
1907.02 43
1907.12 51
1907.22 61
1907.32 74
1907.42 87
1907.52 99
1907.62 111
1907.72 123
1907.82 133
1907.92 141
1908.02 148
1908.12 152
1908.22 152
1908.32 148
1908.42 141
1908.52 133
1908.62 123
1908.72 114
1908.82 106
1908.92 101
1909.02 97
1909.12 96
1909.22 95
1909.32 95
1909.42 96
1909.52 98
1909.62 101
1909.72 106
1909.82 111
1909.93 117
1910.03 122
1910.13 126
1910.23 126
1910.33 123
1910.43 117
1910.53 110
1910.63 102
1910.73 94
1910.83 86
1910.93 78
1911.03 71
1911.13 64
1911.23 57
1911.33 49
1911.43 40
1911.53 31
1911.63 22
1911.73 15
1911.83 10
1911.93 8
1912.03 10
1912.13 14
1912.23 20
1912.33 27
1912.43 33
1912.53 39
1912.63 44
1912.73 50
1912.83 56
1912.93 64
1913.03 71
1913.13 79
1913.23 85
1913.33 87
1913.43 86
1913.53 81
1913.63 72
1913.73 61
1913.83 48
1913.93 36
1914.03 25
1914.13 17
1914.23 10
1914.33 5
1914.43 3
1914.54 4
1914.64 8
1914.74 14
1914.84 23
1914.94 34
1915.04 45
1915.14 56
1915.24 66
1915.34 74
1915.44 82
1915.54 88
1915.64 94
1915.74 98
1915.84 100
1915.94 101
1916.04 100
1916.14 98
1916.24 95
1916.34 94
1916.44 93
1916.54 94
1916.64 96
1916.74 99
1916.84 101
1916.94 102
1917.04 103
1917.14 103
1917.24 103
1917.34 103
1917.44 101
1917.54 98
1917.65 92
1917.75 85
1917.85 75
1917.95 64
1918.05 54
1918.15 47
1918.25 44
1918.35 45
1918.45 50
1918.55 58
1918.65 67
1918.75 78
1918.85 89
1918.95 99
1919.05 109
1919.15 117
1919.25 123
1919.35 128
1919.45 133
1919.55 137
1919.65 144
1919.75 151
1919.85 160
1919.95 168
1920.05 173
1920.16 174
1920.26 169
1920.36 160
1920.46 148
1920.56 134
1920.66 120
1920.76 108
1920.86 99
1920.96 95
1921.06 94
1921.16 97
1921.26 104
1921.36 112
1921.46 120
1921.56 128
1921.66 132
1921.76 133
1921.86 129
1921.96 123
1922.06 114
1922.16 105
1922.26 96
1922.37 90
1922.47 86
1922.57 83
1922.67 82
1922.77 81
1922.87 79
1922.97 77
1923.07 72
1923.17 67
1923.27 60
1923.37 53
1923.47 44
1923.57 36
1923.67 28
1923.77 22
1923.87 19
1923.97 20
1924.07 27
1924.17 39
1924.27 55
1924.38 74
1924.48 93
1924.58 112
1924.68 127
1924.78 138
1924.88 145
1924.98 148
1925.08 146
1925.18 142
1925.28 136
1925.38 129
1925.48 124
1925.58 121
1925.68 122
1925.78 127
1925.88 134
1925.98 143
1926.08 152
1926.19 159
1926.29 163
1926.39 162
1926.49 158
1926.59 149
1926.69 137
1926.79 123
1926.89 109
1926.99 95
1927.09 83
1927.19 73
1927.29 67
1927.39 64
1927.49 64
1927.59 67
1927.69 72
1927.80 78
1927.90 86
1928.00 95
1928.10 104
1928.20 113
1928.30 120
1928.40 124
1928.50 125
1928.60 123
1928.70 117
1928.80 109
1928.90 100
1929.00 91
1929.10 83
1929.20 77
1929.30 73
1929.41 73
1929.51 75
1929.61 79
1929.71 84
1929.81 88
1929.91 92
1930.01 94
1930.11 96
1930.21 98
1930.31 103
1930.41 111
1930.51 123
1930.61 141
1930.71 163
1930.82 187
1930.92 211
1931.02 232
1931.12 245
1931.22 251
1931.32 249
1931.42 240
1931.52 225
1931.62 206
1931.72 184
1931.82 160
1931.92 135
1932.02 109
1932.12 83
1932.23 59
1932.33 39
1932.43 24
1932.53 17
1932.63 15
1932.73 19
1932.83 27
1932.93 35
1933.03 41
1933.13 44
1933.23 44
1933.33 40
1933.43 36
1933.54 31
1933.64 29
1933.74 29
1933.84 31
1933.94 34
1934.04 36
1934.14 36
1934.24 34
1934.34 30
1934.44 25
1934.54 19
1934.64 14
1934.74 10
1934.85 8
1934.95 6
1935.05 4
1935.15 5
1935.25 6
1935.35 10
1935.45 16
1935.55 25
1935.65 35
1935.75 45
1935.85 54
1935.95 61
1936.06 67
1936.16 71
1936.26 74
1936.36 79
1936.46 86
1936.56 93
1936.66 101
1936.76 108
1936.86 112
1936.96 112
1937.06 107
1937.16 99
1937.27 89
1937.37 78
1937.47 69
1937.57 64
1937.67 63
1937.77 67
1937.87 75
1937.97 84
1938.07 92
1938.17 96
1938.27 97
1938.38 93
1938.48 85
1938.58 75
1938.68 65
1938.78 56
1938.88 51
1938.98 48
1939.08 49
1939.18 53
1939.28 57
1939.38 62
1939.49 65
1939.59 67
1939.69 68
1939.79 67
1939.89 67
1939.99 68
1940.09 71
1940.19 76
1940.29 81
1940.39 86
1940.50 89
1940.60 90
1940.70 87
1940.80 81
1940.90 74
1941.00 66
1941.10 59
1941.20 52
1941.30 47
1941.40 42
1941.50 39
1941.61 35
1941.71 31
1941.81 27
1941.91 24
1942.01 20
1942.11 16
1942.21 13
1942.31 10
1942.41 7
1942.51 4
1942.62 1
1942.72 0
1942.82 0
1942.92 0
1943.02 0
1943.12 0
1943.22 0
1943.32 0
1943.42 0
1943.53 3
1943.63 8
1943.73 12
1943.83 17
1943.93 22
1944.03 28
1944.13 35
1944.23 43
1944.33 53
1944.43 63
1944.54 73
1944.64 82
1944.74 90
1944.84 97
1944.94 102
1945.04 105
1945.14 104
1945.24 100
1945.34 92
1945.45 80
1945.55 66
1945.65 49
1945.75 33
1945.85 17
1945.95 4
1946.05 0
1946.15 0
1946.25 0
1946.36 0
1946.46 11
1946.56 27
1946.66 45
1946.76 63
1946.86 77
1946.96 85
1947.06 88
1947.16 84
1947.27 76
1947.37 67
1947.47 58
1947.57 51
1947.67 49
1947.77 51
1947.87 56
1947.97 65
1948.07 74
1948.18 83
1948.28 91
1948.38 98
1948.48 104
1948.58 110
1948.68 115
1948.78 120
1948.88 124
1948.99 127
1949.09 128
1949.19 128
1949.29 126
1949.39 124
1949.49 121
1949.59 118
1949.69 115
1949.79 113
1949.90 111
1950.00 110
1950.10 109
1950.20 108
1950.30 105
1950.40 99
1950.50 90
1950.60 79
1950.71 66
1950.81 53
1950.91 41
1951.01 32
1951.11 27
1951.21 25
1951.31 27
1951.41 32
1951.52 38
1951.62 45
1951.72 52
1951.82 55
1951.92 54
1952.02 50
1952.12 40
1952.22 29
1952.33 16
1952.43 3
1952.53 0
1952.63 0
1952.73 0
1952.83 0
1952.93 0
1953.03 0
1953.14 0
1953.24 0
1953.34 0
1953.44 7
1953.54 19
1953.64 33
1953.74 47
1953.84 60
1953.95 70
1954.05 78
1954.15 82
1954.25 83
1954.35 81
1954.45 77
1954.55 72
1954.66 68
1954.76 65
1954.86 64
1954.96 65
1955.06 68
1955.16 71
1955.26 73
1955.36 73
1955.47 70
1955.57 64
1955.67 57
1955.77 49
1955.87 40
1955.97 32
1956.07 25
1956.18 19
1956.28 16
1956.38 15
1956.48 16
1956.58 20
1956.68 26
1956.78 32
1956.89 36
1956.99 37
1957.09 36
1957.19 32
1957.29 28
1957.39 24
1957.49 23
1957.59 25
1957.70 31
1957.80 39
1957.90 47
1958.00 54
1958.10 59
1958.20 60
1958.30 58
1958.41 53
1958.51 47
1958.61 41
1958.71 36
1958.81 32
1958.91 30
1959.01 29
1959.12 30
1959.22 30
1959.32 31
1959.42 31
1959.52 31
1959.62 31
1959.73 31
1959.83 33
1959.93 36
1960.03 43
1960.13 52
1960.23 66
1960.33 81
1960.44 98
1960.54 112
1960.64 123
1960.74 129
1960.84 128
1960.94 122
1961.04 114
1961.15 106
1961.25 101
1961.35 100
1961.45 104
1961.55 112
1961.65 122
1961.75 131
1961.86 138
1961.96 140
1962.06 138
1962.16 132
1962.26 123
1962.36 112
1962.47 99
1962.57 87
1962.67 75
1962.77 65
1962.87 58
1962.97 52
1963.07 49
1963.18 49
1963.28 50
1963.38 52
1963.48 55
1963.58 60
1963.68 66
1963.79 76
1963.89 90
1963.99 109
1964.09 131
1964.19 155
1964.29 179
1964.39 199
1964.50 213
1964.60 222
1964.70 224
1964.80 221
1964.90 215
1965.00 207
1965.11 198
1965.21 189
1965.31 179
1965.41 169
1965.51 159
1965.61 149
1965.72 140
1965.82 132
1965.92 126
1966.02 122
1966.12 119
1966.22 118
1966.33 118
1966.43 118
1966.53 118
1966.63 116
1966.73 114
1966.83 111
1966.94 108
1967.04 107
1967.14 108
1967.24 113
1967.34 121
1967.44 132
1967.55 142
1967.65 152
1967.75 158
1967.85 160
1967.95 158
1968.05 153
1968.16 144
1968.26 135
1968.36 124
1968.46 113
1968.56 103
1968.66 94
1968.77 88
1968.87 86
1968.97 88
1969.07 94
1969.17 104
1969.27 115
1969.38 125
1969.48 133
1969.58 136
1969.68 134
1969.78 128
1969.88 120
1969.99 111
1970.09 102
1970.19 95
1970.29 89
1970.39 85
1970.49 82
1970.60 80
1970.70 78
1970.80 77
1970.90 78
1971.00 81
1971.10 85
1971.21 90
1971.31 97
1971.41 103
1971.51 108
1971.61 111
1971.72 111
1971.82 107
1971.92 99
1972.02 88
1972.12 73
1972.22 58
1972.33 44
1972.43 34
1972.53 28
1972.63 28
1972.73 35
1972.84 46
1972.94 63
1973.04 81
1973.14 100
1973.24 118
1973.34 133
1973.45 143
1973.55 149
1973.65 149
1973.75 146
1973.85 140
1973.96 135
1974.06 131
1974.16 130
1974.26 133
1974.36 137
1974.46 142
1974.57 145
1974.67 146
1974.77 142
1974.87 136
1974.97 128
1975.08 121
1975.18 116
1975.28 113
1975.38 113
1975.48 115
1975.58 117
1975.69 117
1975.79 115
1975.89 111
1975.99 106
1976.09 102
1976.20 99
1976.30 100
1976.40 103
1976.50 108
1976.60 115
1976.71 120
1976.81 123
1976.91 123
1977.01 118
1977.11 109
1977.21 96
1977.32 80
1977.42 62
1977.52 42
1977.62 23
1977.72 5
1977.83 0
1977.93 0
1978.03 0
1978.13 0
1978.23 0
1978.34 0
1978.44 0
1978.54 0
1978.64 4
1978.74 15
1978.85 26
1978.95 37
1979.05 48
1979.15 59
1979.25 72
1979.36 86
1979.46 101
1979.56 118
1979.66 134
1979.76 148
1979.87 156
1979.97 159
1980.07 154
1980.17 141
1980.27 125
1980.38 108
1980.48 94
1980.58 84
1980.68 81
1980.78 82
1980.89 87
1980.99 91
1981.09 92
1981.19 88
1981.29 78
1981.40 63
1981.50 46
1981.60 29
1981.70 15
1981.80 6
1981.91 3
1982.01 4
1982.11 7
1982.21 9
1982.31 10
1982.42 8
1982.52 4
1982.62 0
1982.72 0
1982.82 0
1982.93 0
1983.03 2
1983.13 7
1983.23 10
1983.33 11
1983.44 8
1983.54 3
1983.64 0
1983.74 0
1983.84 0
1983.95 0
1984.05 0
1984.15 8
1984.25 19
1984.36 31
1984.46 43
1984.56 54
1984.66 65
1984.76 75
1984.87 84
1984.97 91
1985.07 97
1985.17 101
1985.27 104
1985.38 105
1985.48 105
1985.58 104
1985.68 103
1985.78 101
1985.89 96
1985.99 89
1986.09 78
1986.19 63
1986.30 46
1986.40 28
1986.50 11
1986.60 0
1986.70 0
1986.81 0
1986.91 0
1987.01 0
1987.11 0
1987.21 8
1987.32 21
1987.42 37
1987.52 53
1987.62 69
1987.73 85
1987.83 100
1987.93 113
1988.03 124
1988.13 133
1988.24 139
1988.34 142
1988.44 144
1988.54 144
1988.65 144
1988.75 145
1988.85 148
1988.95 151
1989.05 153
1989.16 153
1989.26 148
1989.36 139
1989.46 126
1989.57 110
1989.67 94
1989.77 82
1989.87 73
1989.97 68
1990.08 67
1990.18 67
1990.28 67
1990.38 66
1990.49 64
1990.59 62
1990.69 60
1990.79 59
1990.89 62
1991.00 68
1991.10 79
1991.20 93
1991.30 108
1991.41 124
1991.51 137
1991.61 147
1991.71 152
1991.82 150
1991.92 142
1992.02 131
1992.12 120
1992.22 110
1992.33 104
1992.43 104
1992.53 108
1992.63 116
1992.74 123
1992.84 129
1992.94 131
1993.04 129
1993.15 125
1993.25 120
1993.35 117
1993.45 117
1993.55 120
1993.66 126
1993.76 132
1993.86 137
1993.96 139
1994.07 137
1994.17 132
1994.27 124
1994.37 116
1994.48 109
1994.58 102
1994.68 97
1994.78 92
1994.88 87
1994.99 82
1995.09 76
1995.19 71
1995.29 68
1995.40 66
1995.50 66
1995.60 66
1995.70 66
1995.81 64
1995.91 60
1996.01 56
1996.11 53
1996.22 51
1996.32 53
1996.42 58
1996.52 65
1996.63 72
1996.73 78
1996.83 81
1996.93 82
1997.04 83
1997.14 85
1997.24 89
1997.34 98
1997.44 112
1997.55 128
1997.65 146
1997.75 164
1997.85 179
1997.96 190
1998.06 197
1998.16 200
1998.26 200
1998.37 197
1998.47 193
1998.57 187
1998.67 180
1998.78 172
1998.88 162
1998.98 152
1999.08 141
1999.19 131
1999.29 123
1999.39 116
1999.49 111
1999.60 106
1999.70 102
1999.80 98
1999.90 94
2000.01 91
2000.11 91
2000.21 93
2000.31 100
2000.42 110
2000.52 122
2000.62 132
2000.72 140
2000.83 141
2000.93 135
2001.03 121
2001.13 101
2001.24 76
2001.34 52
2001.44 30
2001.54 14
2001.65 6
2001.75 6
2001.85 13
2001.95 25
2002.06 38
2002.16 50
2002.26 58
2002.36 63
2002.47 64
2002.57 61
2002.67 55
2002.77 48
2002.88 40
2002.98 31
2003.08 22
2003.19 15
2003.29 9
2003.39 5
2003.49 3
2003.60 2
2003.70 1
2003.80 0
2003.90 0
2004.01 0
2004.11 0
2004.21 0
2004.31 0
2004.42 0
2004.52 1
2004.62 8
2004.72 15
2004.83 21
2004.93 24
2005.03 24
2005.13 20
2005.24 14
2005.34 6
2005.44 0
2005.55 0
2005.65 0
2005.75 0
2005.85 0
2005.96 0
2006.06 0
2006.16 0
2006.26 5
2006.37 15
2006.47 27
2006.57 40
2006.67 55
2006.78 71
2006.88 87
2006.98 101
2007.09 113
2007.19 120
2007.29 122
2007.39 119
2007.50 113
2007.60 104
2007.70 95
2007.80 86
2007.91 77
2008.01 69
2008.11 61
2008.21 52
2008.32 44
2008.42 37
2008.52 31
2008.63 28
2008.73 27
2008.83 29
2008.93 34
2009.04 42
2009.14 51
2009.24 62
2009.34 74
2009.45 83
2009.55 91
2009.65 95
2009.76 96
2009.86 96
2009.96 94
2010.06 92
2010.17 91
2010.27 91
2010.37 92
2010.48 93
2010.58 92
2010.68 91
2010.78 89
2010.89 88
2010.99 88
2011.09 90
2011.19 94
2011.30 100
2011.40 107
2011.50 113
2011.61 117
2011.71 119
2011.81 119
2011.91 117
2012.02 114
2012.12 111
2012.22 107
2012.33 103
2012.43 99
2012.53 97
2012.63 96
2012.74 98
2012.84 103
2012.94 113
2013.05 125
2013.15 139
2013.25 152
2013.35 162
2013.46 167
2013.56 164
2013.66 156
2013.76 143
2013.87 127
2013.97 112
2014.07 98
2014.18 86
2014.28 78
2014.38 73
2014.48 70
2014.59 66
2014.69 62
2014.79 56
2014.90 47
2015.00 36
2015.10 25
2015.21 14
2015.31 5
2015.41 0
2015.51 0
2015.62 0
2015.72 3
2015.82 10
2015.93 18
2016.03 26
2016.13 31
2016.23 33
2016.34 32
2016.44 26
2016.54 18
2016.65 9
2016.75 1
2016.85 0
2016.95 0
2017.06 0
2017.16 0
2017.26 3
2017.37 9
2017.47 16
2017.57 21
2017.68 24
2017.78 27
2017.88 27
2017.98 27
2018.09 25
2018.19 23
2018.29 20
2018.40 18
2018.50 16
2018.60 15
2018.70 16
2018.81 18
2018.91 21
2019.01 24
2019.12 26
2019.22 26
2019.32 24
2019.43 19
2019.53 12
2019.63 3
2019.73 0
2019.84 0
2019.94 0
2020.04 0
2020.15 13
2020.25 32
2020.35 53
2020.46 73
2020.56 90
2020.66 102
2020.76 109
2020.87 112
2020.97 112
2021.07 113
2021.18 114
2021.28 118
2021.38 122
2021.49 125
2021.59 127
2021.69 127
2021.80 125
2021.90 123
2022.00 120
2022.10 117
2022.21 116
2022.31 115
2022.41 114
2022.52 114
2022.62 112
2022.72 109
2022.83 104
2022.93 99
2023.03 93
2023.14 87
2023.24 81
2023.34 75
2023.44 70
2023.55 66
2023.65 63
2023.75 60
2023.86 57
2023.96 55
2024.06 53
2024.17 50
2024.27 48
2024.37 46
2024.48 44
2024.58 42
2024.68 41
2024.78 41
2024.89 40
2024.99 38
2025.09 34
2025.20 29
2025.30 22
2025.40 15
2025.51 8
2025.61 3
2025.71 1
2025.82 2
2025.92 6
2026.02 13
2026.13 22
2026.23 31
2026.33 40
2026.44 49
2026.54 57
2026.64 63
2026.74 67
2026.85 69
2026.95 69
2027.05 66
2027.16 60
2027.26 54
2027.36 45
2027.47 35
2027.57 25
2027.67 15
2027.78 6
2027.88 0
2027.98 0
2028.09 2
2028.19 10
2028.29 21
2028.40 32
2028.50 43
2028.60 49
2028.71 50
2028.81 46
2028.91 36
2029.02 23
2029.12 10
2029.22 0
2029.33 0
2029.43 0
2029.53 10
2029.64 26
2029.74 46
2029.84 65
2029.94 82
2030.05 94
2030.15 102
2030.25 105
2030.36 106
2030.46 106
2030.56 106
2030.67 105
2030.77 103
2030.87 98
2030.98 91
2031.08 82
2031.18 70
2031.29 57
2031.39 43
2031.49 29
2031.60 14
2031.70 0
2031.80 0
2031.91 0
2032.01 0
2032.11 0
2032.22 0
2032.32 0
2032.42 0
2032.53 5
2032.63 19
2032.73 30
2032.84 37
2032.94 41
2033.04 43
2033.15 44
2033.25 46
2033.35 49
2033.46 52
2033.56 55
2033.66 57
2033.77 57
2033.87 55
2033.97 53
2034.08 51
2034.18 50
2034.28 50
2034.39 52
2034.49 56
2034.59 60
2034.70 65
2034.80 71
2034.90 76
2035.01 80
2035.11 82
2035.21 81
2035.32 78
2035.42 72
2035.52 65
2035.63 56
2035.73 49
2035.84 42
2035.94 38
2036.04 35
2036.15 35
2036.25 37
2036.35 41
2036.46 47
2036.56 56
2036.66 67
2036.77 79
2036.87 91
2036.97 102
2037.08 109
2037.18 113
2037.28 113
2037.39 108
2037.49 101
2037.59 90
2037.70 78
2037.80 66
2037.90 54
2038.01 42
2038.11 32
2038.21 25
2038.32 20
2038.42 19
2038.52 21
2038.63 23
2038.73 26
2038.84 25
2038.94 21
2039.04 12
2039.15 0
2039.25 0
2039.35 0
2039.46 0
2039.56 0
2039.66 0
2039.77 0
2039.87 0
2039.97 17
2040.08 34
2040.18 48
2040.28 57
2040.39 60
2040.49 57
2040.59 51
2040.70 42
2040.80 34
2040.91 27
2041.01 22
2041.11 19
2041.22 16
2041.32 15
2041.42 13
2041.53 12
2041.63 13
2041.73 17
2041.84 25
2041.94 36
2042.04 50
2042.15 66
2042.25 80
2042.36 92
2042.46 100
2042.56 103
2042.67 102
2042.77 96
2042.87 88
2042.98 79
2043.08 71
2043.18 63
2043.29 55
2043.39 48
2043.49 41
2043.60 33
2043.70 25
2043.81 16
2043.91 9
2044.01 4
2044.12 1
2044.22 0
2044.32 0
2044.43 0
2044.53 0
2044.63 0
2044.74 0
2044.84 0
2044.95 0
2045.05 0
2045.15 11
2045.26 25
2045.36 39
2045.46 49
2045.57 54
2045.67 53
2045.77 47
2045.88 38
2045.98 28
2046.09 22
2046.19 22
2046.29 29
2046.40 43
2046.50 61
2046.60 81
2046.71 100
2046.81 115
2046.92 123
2047.02 124
2047.12 120
2047.23 112
2047.33 103
2047.43 95
2047.54 91
2047.64 91
2047.75 96
2047.85 103
2047.95 112
2048.06 122
2048.16 131
2048.26 139
2048.37 145
2048.47 149
2048.57 150
2048.68 148
2048.78 141
2048.89 129
2048.99 113
2049.09 96
2049.20 79
2049.30 65
2049.40 54
2049.51 49
2049.61 47
2049.72 48
2049.82 50
2049.92 50
2050.03 49
2050.13 47
2050.23 45
2050.34 45
2050.44 48
2050.55 55
2050.65 67
2050.75 83
2050.86 100
2050.96 117
2051.07 131
2051.17 140
2051.27 145
2051.38 144
2051.48 138
2051.58 130
2051.69 119
2051.79 106
2051.90 94
2052.00 81
2052.10 69
2052.21 58
2052.31 49
2052.41 41
2052.52 35
2052.62 30
2052.73 27
2052.83 26
2052.93 25
2053.04 25
2053.14 26
2053.25 27
2053.35 28
2053.45 29
2053.56 30
2053.66 30
2053.76 31
2053.87 34
2053.97 40
2054.08 49
2054.18 63
2054.28 82
2054.39 103
2054.49 126
2054.60 148
2054.70 168
2054.80 184
2054.91 197
2055.01 206
2055.12 210
2055.22 210
2055.32 204
2055.43 192
2055.53 175
2055.64 153
2055.74 129
2055.84 104
2055.95 81
2056.05 61
2056.15 47
2056.26 38
2056.36 36
2056.47 38
2056.57 45
2056.67 55
2056.78 66
2056.88 76
2056.99 85
2057.09 91
2057.19 95
2057.30 96
2057.40 97
2057.51 96
2057.61 96
2057.71 95
2057.82 94
2057.92 92
2058.03 91
2058.13 90
2058.23 90
2058.34 93
2058.44 97
2058.55 101
2058.65 106
2058.75 108
2058.86 109
2058.96 107
2059.07 104
2059.17 101
2059.27 98
2059.38 97
2059.48 97
2059.59 98
2059.69 98
2059.79 96
2059.90 92
2060.00 84
2060.11 75
2060.21 64
2060.31 55
2060.42 48
2060.52 44
2060.63 45
2060.73 49
2060.83 53
2060.94 57
2061.04 58
2061.15 55
2061.25 47
2061.35 36
2061.46 23
2061.56 11
2061.67 0
2061.77 0
2061.87 0
2061.98 0
2062.08 7
2062.19 19
2062.29 32
2062.40 44
2062.50 52
2062.60 57
2062.71 57
2062.81 52
2062.92 46
2063.02 39
2063.12 32
2063.23 25
2063.33 20
2063.44 16
2063.54 15
2063.64 15
2063.75 19
2063.85 26
2063.96 36
2064.06 50
2064.16 65
2064.27 81
2064.37 95
2064.48 106
2064.58 114
2064.69 120
2064.79 125
2064.89 128
2065.00 131
2065.10 134
2065.21 136
2065.31 136
2065.41 133
2065.52 126
2065.62 116
2065.73 104
2065.83 91
2065.94 80
2066.04 70
2066.14 64
2066.25 61
2066.35 60
2066.46 62
2066.56 65
2066.66 69
2066.77 74
2066.87 78
2066.98 81
2067.08 84
2067.19 85
2067.29 84
2067.39 80
2067.50 75
2067.60 68
2067.71 60
2067.81 53
2067.92 46
2068.02 42
2068.12 41
2068.23 43
2068.33 50
2068.44 59
2068.54 71
2068.65 85
2068.75 102
2068.85 119
2068.96 137
2069.06 155
2069.17 172
2069.27 187
2069.37 199
2069.48 207
2069.58 210
2069.69 209
2069.79 203
2069.90 193
2070.00 182
2070.10 172
2070.21 164
2070.31 161
2070.42 163
2070.52 168
2070.63 177
2070.73 185
2070.83 190
2070.94 192
2071.04 188
2071.15 180
2071.25 168
2071.36 153
2071.46 138
2071.56 122
2071.67 108
2071.77 96
2071.88 87
2071.98 81
2072.09 79
2072.19 80
2072.30 84
2072.40 89
2072.50 95
2072.61 100
2072.71 105
2072.82 108
2072.92 112
2073.03 114
2073.13 117
2073.23 119
2073.34 119
2073.44 118
2073.55 115
2073.65 112
2073.76 111
2073.86 113
2073.96 121
2074.07 135
2074.17 153
2074.28 173
2074.38 192
2074.49 205
2074.59 210
2074.70 206
2074.80 195
2074.90 177
2075.01 156
2075.11 135
2075.22 116
2075.32 101
2075.43 89
2075.53 82
2075.64 78
2075.74 76
2075.84 77
2075.95 79
2076.05 82
2076.16 84
2076.26 85
2076.37 86
2076.47 84
2076.58 82
2076.68 79
2076.78 75
2076.89 71
2076.99 67
2077.10 64
2077.20 62
2077.31 62
2077.41 63
2077.52 66
2077.62 71
2077.72 76
2077.83 81
2077.93 86
2078.04 89
2078.14 92
2078.25 95
2078.35 100
2078.46 106
2078.56 115
2078.66 125
2078.77 136
2078.87 145
2078.98 152
2079.08 156
2079.19 158
2079.29 158
2079.40 159
2079.50 162
2079.61 168
2079.71 175
2079.81 181
2079.92 185
2080.02 185
2080.13 178
2080.23 167
2080.34 151
2080.44 135
2080.55 121
2080.65 111
2080.76 106
2080.86 107
2080.96 112
2081.07 120
2081.17 131
2081.28 142
2081.38 152
2081.49 159
2081.59 163
2081.70 163
2081.80 159
2081.91 152
2082.01 144
2082.11 137
2082.22 131
2082.32 127
2082.43 126
2082.53 126
2082.64 125
2082.74 122
2082.85 115
2082.95 105
2083.06 90
2083.16 72
2083.27 53
2083.37 35
2083.47 22
2083.58 14
2083.68 14
2083.79 21
2083.89 33
2084.00 49
2084.10 65
2084.21 80
2084.31 91
2084.42 98
2084.52 101
2084.63 102
2084.73 100
2084.83 96
2084.94 91
2085.04 83
2085.15 72
2085.25 58
2085.36 43
2085.46 27
2085.57 13
2085.67 1
2085.78 0
2085.88 0
2085.99 0
2086.09 0
2086.20 0
2086.30 0
2086.40 0
2086.51 2
2086.61 3
2086.72 4
2086.82 6
2086.93 9
2087.03 15
2087.14 24
2087.24 35
2087.35 48
2087.45 62
2087.56 75
2087.66 87
2087.77 97
2087.87 107
2087.98 115
2088.08 124
2088.18 131
2088.29 138
2088.39 145
2088.50 149
2088.60 152
2088.71 154
2088.81 153
2088.92 152
2089.02 149
2089.13 145
2089.23 141
2089.34 136
2089.44 131
2089.55 126
2089.65 121
2089.76 117
2089.86 114
2089.97 113
2090.07 112
2090.18 111
2090.28 108
2090.38 103
2090.49 97
2090.59 89
2090.70 82
2090.80 77
2090.91 77
2091.01 81
2091.12 90
2091.22 103
2091.33 117
2091.43 128
2091.54 137
2091.64 141
2091.75 142
2091.85 141
2091.96 139
2092.06 139
2092.17 142
2092.27 146
2092.38 151
2092.48 155
2092.59 156
2092.69 154
2092.80 148
2092.90 140
2093.01 130
2093.11 120
2093.22 111
2093.32 102
2093.42 94
2093.53 87
2093.63 82
2093.74 77
2093.84 74
2093.95 72
2094.05 71
2094.16 72
2094.26 74
2094.37 77
2094.47 81
2094.58 86
2094.68 91
2094.79 94
2094.89 96
2095.00 96
2095.10 93
2095.21 87
2095.31 81
2095.42 74
2095.52 68
2095.63 62
2095.73 56
2095.84 52
2095.94 48
2096.05 46
2096.15 46
2096.26 47
2096.36 51
2096.47 56
2096.57 62
2096.68 67
2096.78 70
2096.89 71
2096.99 69
2097.10 65
2097.20 59
2097.31 52
2097.41 47
2097.52 44
2097.62 45
2097.73 49
2097.83 58
2097.94 70
2098.04 85
2098.15 102
2098.25 120
2098.36 138
2098.46 153
2098.57 167
2098.67 176
2098.78 182
2098.88 184
2098.99 183
2099.09 181
2099.20 178
2099.30 175
2099.41 173
2099.51 170
2099.62 166
2099.72 159
2099.83 149
2099.93 134
2100.04 116
2100.14 97
2100.25 78
2100.35 63
2100.46 52
2100.56 46
2100.67 44
2100.77 45
2100.88 48
2100.98 52
2101.09 55
2101.19 59
2101.30 63
2101.40 68
2101.51 73
2101.61 77
2101.72 81
2101.82 84
2101.93 85
2102.03 85
2102.14 84
2102.24 83
2102.35 82
2102.45 83
2102.56 86
2102.66 91
2102.77 97
2102.87 105
2102.98 112
2103.08 118
2103.19 121
2103.29 121
2103.40 116
2103.50 106
2103.61 92
2103.71 74
2103.82 54
2103.92 35
2104.03 19
2104.14 8
2104.24 2
2104.35 2
2104.45 8
2104.56 17
2104.66 29
2104.77 42
2104.87 53
2104.98 62
2105.08 66
2105.19 65
2105.29 62
2105.40 56
2105.50 50
2105.61 45
2105.71 41
2105.82 39
2105.92 39
2106.03 41
2106.13 44
2106.24 49
2106.34 55
2106.45 63
2106.55 71
2106.66 78
2106.76 83
2106.87 85
2106.97 83
2107.08 80
2107.19 77
2107.29 75
2107.40 77
2107.50 83
2107.61 91
2107.71 100
2107.82 108
2107.92 115
2108.03 120
2108.13 125
2108.24 131
2108.34 139
2108.45 149
2108.55 160
2108.66 171
2108.76 179
2108.87 183
2108.97 183
2109.08 177
2109.18 168
2109.29 155
2109.40 139
2109.50 122
2109.61 102
2109.71 81
2109.82 59
2109.92 37
2110.03 16
2110.13 0
2110.24 0
2110.34 0
2110.45 0
2110.55 0
2110.66 0
2110.76 0
2110.87 1
2110.97 5
2111.08 7
2111.19 9
2111.29 11
2111.40 13
2111.50 15
2111.61 16
2111.71 17
2111.82 17
2111.92 17
2112.03 17
2112.13 18
2112.24 20
2112.34 23
2112.45 26
2112.55 28
2112.66 29
2112.77 28
2112.87 26
2112.98 24
2113.08 22
2113.19 22
2113.29 24
2113.40 28
2113.50 33
2113.61 39
2113.71 44
2113.82 46
2113.92 46
2114.03 43
2114.13 38
2114.24 32
2114.35 27
2114.45 24
2114.56 25
2114.66 28
2114.77 35
2114.87 44
2114.98 52
2115.08 59
2115.19 63
2115.29 64
2115.40 63
2115.51 60
2115.61 58
2115.72 58
2115.82 61
2115.93 66
2116.03 73
2116.14 80
2116.24 87
2116.35 93
2116.45 99
2116.56 105
2116.66 112
2116.77 119
2116.88 129
2116.98 139
2117.09 149
2117.19 159
2117.30 167
2117.40 173
2117.51 177
2117.61 180
2117.72 180
2117.82 177
2117.93 171
2118.04 161
2118.14 149
2118.25 134
2118.35 119
2118.46 106
2118.56 95
2118.67 88
2118.77 84
2118.88 85
2118.99 87
2119.09 91
2119.20 94
2119.30 94
2119.41 92
2119.51 87
2119.62 79
2119.72 69
2119.83 59
2119.94 49
2120.04 41
2120.15 35
2120.25 31
2120.36 29
2120.46 28
2120.57 26
2120.67 25
2120.78 22
2120.88 19
2120.99 15
2121.10 11
2121.20 6
2121.31 1
2121.41 0
2121.52 0
2121.62 0
2121.73 0
2121.83 0
2121.94 0
2122.05 0
2122.15 0
2122.26 7
2122.36 22
2122.47 40
2122.57 57
2122.68 73
2122.79 86
2122.89 94
2123.00 96
2123.10 94
2123.21 87
2123.31 78
2123.42 69
2123.52 60
2123.63 53
2123.74 50
2123.84 52
2123.95 58
2124.05 68
2124.16 79
2124.26 90
2124.37 96
2124.48 98
2124.58 92
2124.69 80
2124.79 64
2124.90 46
2125.00 29
2125.11 16
2125.21 7
2125.32 3
2125.43 4
2125.53 7
2125.64 11
2125.74 16
2125.85 21
2125.95 26
2126.06 31
2126.17 37
2126.27 44
2126.38 51
2126.48 58
2126.59 66
2126.69 74
2126.80 81
2126.91 87
2127.01 91
2127.12 92
2127.22 90
2127.33 85
2127.43 76
2127.54 66
2127.65 55
2127.75 44
2127.86 35
2127.96 28
2128.07 23
2128.17 19
2128.28 17
2128.39 17
2128.49 17
2128.60 20
2128.70 25
2128.81 34
2128.91 46
2129.02 60
2129.13 75
2129.23 88
2129.34 98
2129.44 103
2129.55 104
2129.65 103
2129.76 101
2129.87 102
2129.97 108
2130.08 120
2130.18 136
2130.29 155
2130.40 174
2130.50 190
2130.61 201
2130.71 207
2130.82 210
2130.92 212
2131.03 216
2131.14 223
2131.24 234
2131.35 250
2131.45 267
2131.56 283
2131.67 296
2131.77 304
2131.88 305
2131.98 300
2132.09 290
2132.19 277
2132.30 262
2132.41 247
2132.51 233
2132.62 219
2132.72 205
2132.83 192
2132.94 178
2133.04 164
2133.15 150
2133.25 135
2133.36 122
2133.46 111
2133.57 103
2133.68 100
2133.78 102
2133.89 108
2133.99 119
2134.10 131
2134.21 141
2134.31 148
2134.42 151
2134.52 149
2134.63 144
2134.74 137
2134.84 129
2134.95 124
2135.05 121
2135.16 121
2135.26 121
2135.37 122
2135.48 121
2135.58 117
2135.69 109
2135.79 98
2135.90 85
2136.01 71
2136.11 60
2136.22 52
2136.32 50
2136.43 54
2136.54 63
2136.64 75
2136.75 87
2136.85 97
2136.96 104
2137.07 105
2137.17 102
2137.28 95
2137.38 87
2137.49 79
2137.60 71
2137.70 66
2137.81 63
2137.91 62
2138.02 64
2138.13 69
2138.23 76
2138.34 86
2138.44 97
2138.55 109
2138.66 118
2138.76 125
2138.87 129
2138.97 130
2139.08 128
2139.19 126
2139.29 125
2139.40 126
2139.50 130
2139.61 135
2139.72 142
2139.82 148
2139.93 151
2140.03 152
2140.14 150
2140.25 146
2140.35 142
2140.46 138
2140.56 136
2140.67 139
2140.78 145
2140.88 154
2140.99 166
2141.09 179
2141.20 190
2141.31 198
2141.41 200
2141.52 197
2141.62 187
2141.73 174
2141.84 157
2141.94 141
2142.05 127
2142.15 115
2142.26 104
2142.37 94
2142.47 83
2142.58 73
2142.68 61
2142.79 48
2142.90 35
2143.00 25
2143.11 17
2143.22 11
2143.32 7
2143.43 6
2143.53 5
2143.64 6
2143.75 6
2143.85 6
2143.96 6
2144.06 6
2144.17 5
2144.28 5
2144.38 5
2144.49 5
2144.60 5
2144.70 6
2144.81 5
2144.91 6
2145.02 6
2145.13 7
2145.23 9
2145.34 11
2145.44 11
2145.55 9
2145.66 5
2145.76 0
2145.87 0
2145.98 0
2146.08 0
2146.19 0
2146.29 0
2146.40 0
2146.51 8
2146.61 21
2146.72 32
2146.82 41
2146.93 45
2147.04 47
2147.14 45
2147.25 43
2147.36 41
2147.46 40
2147.57 40
2147.67 40
2147.78 38
2147.89 34
2147.99 25
2148.10 13
2148.21 0
2148.31 0
2148.42 0
2148.52 0
2148.63 0
2148.74 0
2148.84 0
2148.95 5
2149.06 29
2149.16 53
2149.27 74
2149.37 90
2149.48 99
2149.59 101
2149.69 98
2149.80 89
2149.91 78
2150.01 65
2150.12 52
2150.22 39
2150.33 27
2150.44 16
2150.54 6
2150.65 0
2150.76 0
2150.86 0
2150.97 0
2151.07 0
2151.18 0
2151.29 0
2151.39 0
2151.50 1
2151.61 9
2151.71 18
2151.82 26
2151.93 31
2152.03 35
2152.14 37
2152.24 38
2152.35 37
2152.46 35
2152.56 30
2152.67 24
2152.78 16
2152.88 6
2152.99 0
2153.09 0
2153.20 0
2153.31 0
2153.41 0
2153.52 0
2153.63 0
2153.73 1
2153.84 8
2153.95 13
2154.05 16
2154.16 18
2154.26 18
2154.37 17
2154.48 14
2154.58 11
2154.69 8
2154.80 7
2154.90 10
2155.01 17
2155.12 31
2155.22 51
2155.33 75
2155.44 101
2155.54 125
2155.65 146
2155.75 160
2155.86 168
2155.97 170
2156.07 169
2156.18 165
2156.29 162
2156.39 159
2156.50 158
2156.61 159
2156.71 162
2156.82 165
2156.93 169
2157.03 172
2157.14 173
2157.24 172
2157.35 168
2157.46 161
2157.56 151
2157.67 141
2157.78 132
2157.88 126
2157.99 126
2158.10 133
2158.20 146
2158.31 165
2158.42 186
2158.52 208
2158.63 229
2158.74 245
2158.84 258
2158.95 266
2159.05 270
2159.16 270
2159.27 266
2159.37 259
2159.48 247
2159.59 233
2159.69 216
2159.80 200
2159.91 186
2160.01 176
2160.12 172
2160.23 172
2160.33 175
2160.44 178
2160.55 177
2160.65 169
2160.76 155
2160.87 134
2160.97 108
2161.08 81
2161.19 58
2161.29 42
2161.40 34
2161.51 36
2161.61 46
2161.72 62
2161.82 79
2161.93 96
2162.04 109
2162.14 117
2162.25 121
2162.36 122
2162.46 122
2162.57 120
2162.68 119
2162.78 118
2162.89 118
2163.00 117
2163.10 114
2163.21 110
2163.32 102
2163.42 92
2163.53 80
2163.64 67
2163.74 54
2163.85 44
2163.96 35
2164.06 28
2164.17 24
2164.28 22
2164.38 22
2164.49 22
2164.60 25
2164.70 29
2164.81 35
2164.92 43
2165.02 52
2165.13 61
2165.24 70
2165.34 78
2165.45 82
2165.56 84
2165.66 82
2165.77 78
2165.88 74
2165.98 71
2166.09 70
2166.20 73
2166.30 78
2166.41 85
2166.52 92
2166.62 96
2166.73 95
2166.84 90
2166.94 81
2167.05 70
2167.16 59
2167.26 50
2167.37 43
2167.48 39
2167.58 35
2167.69 31
2167.80 27
2167.90 21
2168.01 14
2168.12 9
2168.22 4
2168.33 3
2168.44 4
2168.54 10
2168.65 18
2168.76 28
2168.86 39
2168.97 49
2169.08 58
2169.18 64
2169.29 68
2169.40 68
2169.50 66
2169.61 64
2169.72 62
2169.82 61
2169.93 60
2170.04 59
2170.15 57
2170.25 55
2170.36 51
2170.47 48
2170.57 45
2170.68 44
2170.79 43
2170.89 44
2171.00 46
2171.11 48
2171.21 50
2171.32 52
2171.43 54
2171.53 56
2171.64 58
2171.75 58
2171.85 56
2171.96 53
2172.07 47
2172.17 39
2172.28 30
2172.39 20
2172.49 10
2172.60 0
2172.71 0
2172.82 0
2172.92 0
2173.03 0
2173.14 0
2173.24 0
2173.35 0
2173.46 0
2173.56 10
2173.67 23
2173.78 34
2173.88 43
2173.99 48
2174.10 49
2174.20 47
2174.31 45
2174.42 43
2174.53 43
2174.63 45
2174.74 49
2174.85 53
2174.95 57
2175.06 61
2175.17 64
2175.27 66
2175.38 69
2175.49 72
2175.59 75
2175.70 78
2175.81 81
2175.91 84
2176.02 86
2176.13 89
2176.24 90
2176.34 90
2176.45 87
2176.56 83
2176.66 75
2176.77 67
2176.88 58
2176.98 52
2177.09 48
2177.20 49
2177.30 54
2177.41 62
2177.52 72
2177.63 81
2177.73 89
2177.84 92
2177.95 92
2178.05 88
2178.16 82
2178.27 75
2178.37 69
2178.48 65
2178.59 63
2178.70 63
2178.80 65
2178.91 67
2179.02 70
2179.12 72
2179.23 73
2179.34 71
2179.44 67
2179.55 59
2179.66 51
2179.77 41
2179.87 33
2179.98 27
2180.09 25
2180.19 27
2180.30 32
2180.41 39
2180.51 46
2180.62 51
2180.73 55
2180.84 56
2180.94 56
2181.05 53
2181.16 51
2181.26 50
2181.37 51
2181.48 56
2181.59 63
2181.69 74
2181.80 86
2181.91 97
2182.01 106
2182.12 112
2182.23 113
2182.33 110
2182.44 105
2182.55 99
2182.66 94
2182.76 91
2182.87 90
2182.98 92
2183.08 97
2183.19 102
2183.30 109
2183.41 116
2183.51 123
2183.62 129
2183.73 134
2183.83 137
2183.94 140
2184.05 141
2184.16 143
2184.26 144
2184.37 147
2184.48 151
2184.58 156
2184.69 163
2184.80 170
2184.91 176
2185.01 179
2185.12 178
2185.23 172
2185.33 162
2185.44 147
2185.55 129
2185.66 109
2185.76 89
2185.87 69
2185.98 51
2186.08 34
2186.19 21
2186.30 11
2186.41 5
2186.51 3
2186.62 5
2186.73 10
2186.83 17
2186.94 25
2187.05 32
2187.16 39
2187.26 44
2187.37 50
2187.48 56
2187.58 64
2187.69 73
2187.80 83
2187.91 93
2188.01 100
2188.12 104
2188.23 105
2188.33 104
2188.44 103
2188.55 104
2188.66 109
2188.76 117
2188.87 127
2188.98 138
2189.09 148
2189.19 154
2189.30 157
2189.41 155
2189.51 151
2189.62 146
2189.73 142
2189.84 140
2189.94 139
2190.05 138
2190.16 135
2190.27 129
2190.37 119
2190.48 107
2190.59 95
2190.69 83
2190.80 75
2190.91 71
2191.02 69
2191.12 70
2191.23 70
2191.34 69
2191.45 67
2191.55 63
2191.66 58
2191.77 56
2191.87 56
2191.98 59
2192.09 65
2192.20 71
2192.30 77
2192.41 82
2192.52 85
2192.63 86
2192.73 86
2192.84 85
2192.95 84
2193.06 84
2193.16 85
2193.27 87
2193.38 89
2193.48 92
2193.59 96
2193.70 101
2193.81 106
2193.91 111
2194.02 115
2194.13 119
2194.24 122
2194.34 124
2194.45 126
2194.56 127
2194.67 128
2194.77 129
2194.88 129
2194.99 128
2195.10 126
2195.20 122
2195.31 115
2195.42 106
2195.52 97
2195.63 87
2195.74 79
2195.85 73
2195.95 69
2196.06 69
2196.17 71
2196.28 74
2196.38 77
2196.49 80
2196.60 80
2196.71 78
2196.81 73
2196.92 65
2197.03 56
2197.14 47
2197.24 39
2197.35 34
2197.46 32
2197.57 35
2197.67 41
2197.78 50
2197.89 60
2198.00 71
2198.10 79
2198.21 84
2198.32 86
2198.43 82
2198.53 76
2198.64 67
2198.75 58
2198.86 50
2198.96 44
2199.07 41
2199.18 41
2199.29 44
2199.39 48
2199.50 53
2199.61 58
2199.72 63
2199.82 68
2199.93 73
2200.04 77
2200.15 80
2200.25 81
2200.36 80
2200.47 75
2200.58 67
2200.68 57
2200.79 46
2200.90 35
2201.01 27
2201.11 23
2201.22 22
2201.33 26
2201.44 33
2201.54 41
2201.65 49
2201.76 54
2201.87 53
2201.97 47
2202.08 35
2202.19 19
2202.30 0
2202.40 0
2202.51 0
2202.62 0
2202.73 0
2202.83 0
2202.94 0
2203.05 0
2203.16 4
2203.26 24
2203.37 43
2203.48 61
2203.59 75
2203.69 86
2203.80 94
2203.91 100
2204.02 104
2204.12 106
2204.23 107
2204.34 107
2204.45 107
2204.56 106
2204.66 105
2204.77 104
2204.88 105
2204.99 108
2205.09 113
2205.20 119
2205.31 126
2205.42 135
2205.52 143
2205.63 150
2205.74 156
2205.85 158
2205.95 158
2206.06 155
2206.17 149
2206.28 141
2206.39 134
2206.49 127
2206.60 124
2206.71 123
2206.82 125
2206.92 130
2207.03 137
2207.14 146
2207.25 155
2207.35 161
2207.46 163
2207.57 160
2207.68 151
2207.79 136
2207.89 115
2208.00 92
2208.11 69
2208.22 49
2208.32 32
2208.43 20
2208.54 12
2208.65 7
2208.75 5
2208.86 5
2208.97 8
2209.08 13
2209.19 20
2209.29 29
2209.40 39
2209.51 49
2209.62 57
2209.72 66
2209.83 73
2209.94 80
2210.05 86
2210.16 90
2210.26 93
2210.37 94
2210.48 94
2210.59 94
2210.69 95
2210.80 99
2210.91 108
2211.02 122
2211.13 140
2211.23 160
2211.34 180
2211.45 198
2211.56 212
2211.66 223
2211.77 231
2211.88 236
2211.99 238
2212.10 239
2212.20 239
2212.31 236
2212.42 232
2212.53 226
2212.63 219
2212.74 212
2212.85 207
2212.96 203
2213.07 201
2213.17 201
2213.28 202
2213.39 203
2213.50 204
2213.60 204
2213.71 203
2213.82 202
2213.93 199
2214.04 196
2214.14 190
2214.25 184
2214.36 177
2214.47 170
2214.58 163
2214.68 158
2214.79 156
2214.90 156
2215.01 157
2215.11 158
2215.22 160
2215.33 160
2215.44 159
2215.55 158
2215.65 155
2215.76 151
2215.87 147
2215.98 141
2216.09 134
2216.19 126
2216.30 116
2216.41 106
2216.52 96
2216.63 87
2216.73 81
2216.84 78
2216.95 78
2217.06 79
2217.16 83
2217.27 88
2217.38 94
2217.49 100
2217.60 106
2217.70 114
2217.81 122
2217.92 131
2218.03 141
2218.14 150
2218.24 160
2218.35 168
2218.46 175
2218.57 179
2218.68 180
2218.78 178
2218.89 173
2219.00 165
2219.11 153
2219.22 137
2219.32 119
2219.43 99
2219.54 78
2219.65 58
2219.76 42
2219.86 31
2219.97 24
2220.08 23
2220.19 25
2220.30 30
2220.40 36
2220.51 43
2220.62 48
2220.73 52
2220.84 55
2220.94 56
2221.05 54
2221.16 50
2221.27 42
2221.38 32
2221.48 19
2221.59 3
2221.70 0
2221.81 0
2221.92 0
2222.02 0
2222.13 0
2222.24 0
2222.35 0
2222.46 1
2222.56 24
2222.67 48
2222.78 70
2222.89 88
2223.00 102
2223.10 110
2223.21 113
2223.32 111
2223.43 107
2223.54 101
2223.65 95
2223.75 90
2223.86 86
2223.97 83
2224.08 80
2224.19 78
2224.29 77
2224.40 75
2224.51 74
2224.62 74
2224.73 76
2224.83 80
2224.94 85
2225.05 90
2225.16 94
2225.27 97
2225.37 98
2225.48 97
2225.59 95
2225.70 92
2225.81 90
2225.92 88
2226.02 86
2226.13 84
2226.24 82
2226.35 79
2226.46 76
2226.56 73
2226.67 70
2226.78 67
2226.89 65
2227.00 64
2227.11 63
2227.21 62
2227.32 63
2227.43 63
2227.54 65
2227.65 66
2227.75 66
2227.86 66
2227.97 64
2228.08 61
2228.19 57
2228.30 52
2228.40 48
2228.51 46
2228.62 48
2228.73 52
2228.84 60
2228.94 69
2229.05 78
2229.16 87
2229.27 93
2229.38 97
2229.49 100
2229.59 101
2229.70 103
2229.81 104
2229.92 106
2230.03 108
2230.13 109
2230.24 110
2230.35 110
2230.46 110
2230.57 112
2230.68 116
2230.78 123
2230.89 131
2231.00 140
2231.11 148
2231.22 154
2231.33 158
2231.43 161
2231.54 163
2231.65 165
2231.76 169
2231.87 173
2231.98 176
2232.08 176
2232.19 173
2232.30 166
2232.41 155
2232.52 142
2232.63 129
2232.73 118
2232.84 108
2232.95 99
2233.06 92
2233.17 84
2233.28 76
2233.38 68
2233.49 60
2233.60 53
2233.71 48
2233.82 43
2233.93 39
2234.03 35
2234.14 28
2234.25 20
2234.36 11
2234.47 0
2234.58 0
2234.68 0
2234.79 0
2234.90 0
2235.01 0
2235.12 0
2235.23 0
2235.33 0
2235.44 18
2235.55 39
2235.66 62
2235.77 83
2235.88 99
2235.98 108
2236.09 110
2236.20 106
2236.31 98
2236.42 89
2236.53 82
2236.63 77
2236.74 75
2236.85 75
2236.96 76
2237.07 76
2237.18 73
2237.28 70
2237.39 67
2237.50 67
2237.61 70
2237.72 77
2237.83 88
2237.94 100
2238.04 111
2238.15 116
2238.26 116
2238.37 109
2238.48 98
2238.59 85
2238.69 73
2238.80 63
2238.91 57
2239.02 55
2239.13 55
2239.24 55
2239.35 55
2239.45 54
2239.56 51
2239.67 47
2239.78 43
2239.89 40
2240.00 39
2240.10 40
2240.21 43
2240.32 47
2240.43 51
2240.54 55
2240.65 57
2240.76 59
2240.86 60
2240.97 61
2241.08 65
2241.19 70
2241.30 77
2241.41 84
2241.51 90
2241.62 93
2241.73 94
2241.84 91
2241.95 87
2242.06 82
2242.17 77
2242.27 72
2242.38 68
2242.49 64
2242.60 61
2242.71 58
2242.82 57
2242.93 56
2243.03 56
2243.14 56
2243.25 56
2243.36 55
2243.47 55
2243.58 55
2243.69 55
2243.79 58
2243.90 61
2244.01 64
2244.12 67
2244.23 68
2244.34 66
2244.45 60
2244.55 51
2244.66 40
2244.77 29
2244.88 21
2244.99 16
2245.10 14
2245.21 17
2245.31 22
2245.42 29
2245.53 36
2245.64 43
2245.75 48
2245.86 52
2245.97 54
2246.08 55
2246.18 55
2246.29 56
2246.40 59
2246.51 64
2246.62 73
2246.73 84
2246.84 98
2246.94 111
2247.05 121
2247.16 126
2247.27 125
2247.38 118
2247.49 106
2247.60 90
2247.70 73
2247.81 59
2247.92 48
2248.03 43
2248.14 43
2248.25 49
2248.36 58
2248.47 69
2248.57 81
2248.68 90
2248.79 97
2248.90 101
2249.01 101
2249.12 100
2249.23 97
2249.34 95
2249.44 94
2249.55 95
2249.66 98
2249.77 102
2249.88 105
2249.99 106
2250.10 104
2250.20 99
2250.31 91
2250.42 80
2250.53 69
2250.64 58
2250.75 47
2250.86 37
2250.97 29
2251.07 24
2251.18 22
2251.29 24
2251.40 31
2251.51 42
2251.62 55
2251.73 68
2251.84 81
2251.94 90
2252.05 95
2252.16 96
2252.27 94
2252.38 91
2252.49 89
2252.60 89
2252.71 91
2252.82 96
2252.92 102
2253.03 107
2253.14 110
2253.25 109
2253.36 106
2253.47 102
2253.58 97
2253.69 94
2253.79 94
2253.90 99
2254.01 108
2254.12 121
2254.23 133
2254.34 144
2254.45 152
2254.56 156
2254.66 155
2254.77 152
2254.88 147
2254.99 142
2255.10 138
2255.21 136
2255.32 135
2255.43 136
2255.54 138
2255.64 141
2255.75 145
2255.86 152
2255.97 159
2256.08 169
2256.19 179
2256.30 188
2256.41 195
2256.52 199
2256.62 197
2256.73 192
2256.84 183
2256.95 171
2257.06 160
2257.17 149
2257.28 139
2257.39 131
2257.50 124
2257.60 117
2257.71 110
2257.82 101
2257.93 91
2258.04 80
2258.15 68
2258.26 56
2258.37 45
2258.48 36
2258.58 29
2258.69 26
2258.80 25
2258.91 26
2259.02 30
2259.13 36
2259.24 43
2259.35 52
2259.46 61
2259.57 71
2259.67 81
2259.78 89
2259.89 97
2260.00 103
2260.11 108
2260.22 112
2260.33 117
2260.44 121
2260.55 126
2260.65 130
2260.76 132
2260.87 131
2260.98 128
2261.09 124
2261.20 120
2261.31 116
2261.42 115
2261.53 116
2261.64 119
2261.74 123
2261.85 125
2261.96 125
2262.07 120
2262.18 111
2262.29 98
2262.40 82
2262.51 64
2262.62 47
2262.73 32
2262.84 19
2262.94 9
2263.05 1
2263.16 0
2263.27 0
2263.38 0
2263.49 0
2263.60 0
2263.71 0
2263.82 0
2263.93 0
2264.03 4
2264.14 11
2264.25 18
2264.36 24
2264.47 30
2264.58 35
2264.69 40
2264.80 46
2264.91 52
2265.02 58
2265.13 65
2265.23 72
2265.34 80
2265.45 87
2265.56 95
2265.67 103
2265.78 111
2265.89 120
2266.00 127
2266.11 133
2266.22 138
2266.33 141
2266.43 141
2266.54 139
2266.65 135
2266.76 128
2266.87 119
2266.98 108
2267.09 98
2267.20 88
2267.31 82
2267.42 79
2267.53 82
2267.64 88
2267.74 98
2267.85 110
2267.96 121
2268.07 131
2268.18 138
2268.29 141
2268.40 143
2268.51 143
2268.62 144
2268.73 147
2268.84 152
2268.95 159
2269.05 167
2269.16 174
2269.27 180
2269.38 183
2269.49 183
2269.60 180
2269.71 177
2269.82 175
2269.93 174
2270.04 174
2270.15 174
2270.26 175
2270.36 174
2270.47 173
2270.58 171
2270.69 167
2270.80 162
2270.91 157
2271.02 150
2271.13 141
2271.24 131
2271.35 121
2271.46 112
2271.57 107
2271.68 105
2271.78 107
2271.89 112
2272.00 120
2272.11 126
2272.22 130
2272.33 129
2272.44 124
2272.55 116
2272.66 106
2272.77 98
2272.88 92
2272.99 90
2273.10 91
2273.21 94
2273.31 98
2273.42 101
2273.53 102
2273.64 103
2273.75 102
2273.86 101
2273.97 100
2274.08 98
2274.19 94
2274.30 90
2274.41 83
2274.52 75
2274.63 65
2274.74 56
2274.84 49
2274.95 45
2275.06 44
2275.17 47
2275.28 53
2275.39 61
2275.50 67
2275.61 71
2275.72 71
2275.83 67
2275.94 59
2276.05 50
2276.16 41
2276.27 35
2276.38 32
2276.48 34
2276.59 40
2276.70 49
2276.81 62
2276.92 77
2277.03 92
2277.14 106
2277.25 119
2277.36 128
2277.47 133
2277.58 134
2277.69 132
2277.80 127
2277.91 121
2278.02 116
2278.13 113
2278.24 113
2278.34 116
2278.45 122
2278.56 131
2278.67 139
2278.78 147
2278.89 152
2279.00 154
2279.11 152
2279.22 146
2279.33 137
2279.44 128
2279.55 121
2279.66 117
2279.77 118
2279.88 125
2279.99 136
2280.10 150
2280.20 165
2280.31 179
2280.42 190
2280.53 197
2280.64 200
2280.75 199
2280.86 196
2280.97 194
2281.08 192
2281.19 192
2281.30 194
2281.41 198
2281.52 202
2281.63 206
2281.74 209
2281.85 211
2281.96 210
2282.07 209
2282.18 206
2282.28 202
2282.39 197
2282.50 191
2282.61 183
2282.72 173
2282.83 163
2282.94 152
2283.05 141
2283.16 130
2283.27 119
2283.38 108
2283.49 97
2283.60 89
2283.71 83
2283.82 80
2283.93 82
2284.04 86
2284.15 92
2284.26 98
2284.37 102
2284.48 102
2284.59 99
2284.69 94
2284.80 88
2284.91 83
2285.02 80
2285.13 79
2285.24 79
2285.35 79
2285.46 79
2285.57 78
2285.68 74
2285.79 70
2285.90 65
2286.01 59
2286.12 53
2286.23 47
2286.34 42
2286.45 36
2286.56 30
2286.67 23
2286.78 16
2286.89 9
2287.00 5
2287.11 3
2287.22 4
2287.32 10
2287.43 21
2287.54 36
2287.65 54
2287.76 73
2287.87 93
2287.98 111
2288.09 126
2288.20 136
2288.31 142
2288.42 145
2288.53 144
2288.64 143
2288.75 142
2288.86 143
2288.97 146
2289.08 152
2289.19 159
2289.30 166
2289.41 170
2289.52 170
2289.63 165
2289.74 155
2289.85 141
2289.96 124
2290.07 107
2290.18 90
2290.29 76
2290.40 65
2290.51 58
2290.61 54
2290.72 53
2290.83 56
2290.94 61
2291.05 67
2291.16 74
2291.27 80
2291.38 83
2291.49 83
2291.60 78
2291.71 71
2291.82 60
2291.93 49
2292.04 39
2292.15 30
2292.26 24
2292.37 22
2292.48 25
2292.59 31
2292.70 41
2292.81 54
2292.92 69
2293.03 85
2293.14 100
2293.25 113
2293.36 123
2293.47 128
2293.58 128
2293.69 126
2293.80 121
2293.91 115
2294.02 110
2294.13 108
2294.24 108
2294.35 109
2294.46 111
2294.57 112
2294.68 111
2294.79 106
2294.90 99
2295.00 88
2295.11 77
2295.22 67
2295.33 59
2295.44 55
2295.55 54
2295.66 55
2295.77 57
2295.88 59
2295.99 60
2296.10 60
2296.21 58
2296.32 56
2296.43 53
2296.54 52
2296.65 50
2296.76 49
2296.87 50
2296.98 51
2297.09 53
2297.20 56
2297.31 61
2297.42 67
2297.53 73
2297.64 81
2297.75 87
2297.86 94
2297.97 99
2298.08 102
2298.19 103
2298.30 102
2298.41 100
2298.52 95
2298.63 90
2298.74 85
2298.85 81
2298.96 79
2299.07 77
2299.18 75
2299.29 71
2299.40 63
2299.51 53
2299.62 40
2299.73 26
2299.84 14
2299.95 4
2300.06 0
2300.17 0
2300.28 0
2300.39 0
2300.50 0
2300.61 0
2300.72 0
2300.83 0
2300.94 0
2301.05 8
2301.16 20
2301.27 33
2301.38 45
2301.49 54
2301.60 60
2301.71 63
2301.82 64
2301.93 64
2302.04 65
2302.15 65
2302.26 65
2302.37 65
2302.48 64
2302.59 61
2302.70 58
2302.81 54
2302.92 51
2303.03 50
2303.14 51
2303.25 54
2303.36 59
2303.47 65
2303.58 70
2303.69 74
2303.80 77
2303.91 78
2304.02 79
2304.13 79
2304.24 80
2304.35 80
2304.46 81
2304.57 83
2304.68 85
2304.79 87
2304.90 90
2305.01 94
2305.12 97
2305.23 98
2305.34 97
2305.45 93
2305.56 86
2305.67 77
2305.78 65
2305.89 52
2306.00 39
2306.11 27
2306.22 16
2306.33 8
2306.44 4
2306.55 2
2306.66 3
2306.77 5
2306.88 7
2306.99 7
2307.10 5
2307.21 0
2307.32 0
2307.43 0
2307.54 0
2307.65 0
2307.76 0
2307.87 1
2307.98 9
2308.09 17
2308.20 24
2308.31 28
2308.42 31
2308.53 34
2308.64 37
2308.75 40
2308.86 43
2308.97 47
2309.08 49
2309.19 48
2309.30 44
2309.41 39
2309.52 31
2309.63 24
2309.74 19
2309.85 16
2309.96 17
2310.07 21
2310.18 26
2310.29 32
2310.40 36
2310.51 38
2310.62 37
2310.73 35
2310.84 31
2310.95 28
2311.06 27
2311.18 27
2311.29 29
2311.40 31
2311.51 33
2311.62 33
2311.73 30
2311.84 22
2311.95 11
2312.06 0
2312.17 0
2312.28 0
2312.39 0
2312.50 0
2312.61 0
2312.72 0
2312.83 0
2312.94 10
2313.05 23
2313.16 34
2313.27 43
2313.38 49
2313.49 53
2313.60 56
2313.71 59
2313.82 61
2313.93 60
2314.04 58
2314.15 54
2314.26 48
2314.37 40
2314.48 32
2314.59 24
2314.70 16
2314.81 10
2314.92 4
2315.03 0
2315.14 0
2315.25 0
2315.36 0
2315.47 1
2315.58 7
2315.70 14
2315.81 22
2315.92 30
2316.03 38
2316.14 46
2316.25 55
2316.36 64
2316.47 72
2316.58 77
2316.69 79
2316.80 75
2316.91 67
2317.02 54
2317.13 39
2317.24 25
2317.35 14
2317.46 9
2317.57 10
2317.68 17
2317.79 28
2317.90 43
2318.01 58
2318.12 73
2318.23 86
2318.34 96
2318.45 103
2318.56 107
2318.67 109
2318.78 109
2318.90 110
2319.01 111
2319.12 113
2319.23 117
2319.34 122
2319.45 127
2319.56 131
2319.67 134
2319.78 134
2319.89 133
2320.00 131
2320.11 129
2320.22 129
2320.33 131
2320.44 134
2320.55 137
2320.66 140
2320.77 142
2320.88 143
2320.99 142
2321.10 141
2321.21 141
2321.32 141
2321.43 142
2321.54 142
2321.66 140
2321.77 135
2321.88 126
2321.99 113
2322.10 98
2322.21 82
2322.32 68
2322.43 59
2322.54 56
2322.65 58
2322.76 65
2322.87 75
2322.98 84
2323.09 92
2323.20 98
2323.31 102
2323.42 104
2323.53 107
2323.64 110
2323.75 114
2323.86 118
2323.98 123
2324.09 126
2324.20 127
2324.31 126
2324.42 122
2324.53 116
2324.64 109
2324.75 101
2324.86 94
2324.97 89
2325.08 86
2325.19 85
2325.30 88
2325.41 94
2325.52 102
2325.63 110
2325.74 118
2325.85 124
2325.96 127
2326.08 123
2326.19 114
2326.30 99
2326.41 81
2326.52 62
2326.63 46
2326.74 36
2326.85 32
2326.96 35
2327.07 44
2327.18 56
2327.29 69
2327.40 79
2327.51 87
2327.62 91
2327.73 92
2327.84 91
2327.96 87
2328.07 82
2328.18 76
2328.29 69
2328.40 61
2328.51 53
2328.62 45
2328.73 37
2328.84 31
2328.95 25
2329.06 21
2329.17 18
2329.28 18
2329.39 20
2329.50 26
2329.61 36
2329.72 50
2329.84 67
2329.95 85
2330.06 103
2330.17 117
2330.28 127
2330.39 130
2330.50 128
2330.61 122
2330.72 113
2330.83 103
2330.94 93
2331.05 85
2331.16 79
2331.27 73
2331.38 69
2331.50 66
2331.61 63
2331.72 61
2331.83 58
2331.94 56
2332.05 54
2332.16 50
2332.27 46
2332.38 42
2332.49 40
2332.60 39
2332.71 41
2332.82 47
2332.93 56
2333.05 65
2333.16 74
2333.27 81
2333.38 86
2333.49 87
2333.60 86
2333.71 85
2333.82 83
2333.93 83
2334.04 83
2334.15 82
2334.26 81
2334.37 78
2334.48 72
2334.60 65
2334.71 58
2334.82 51
2334.93 46
2335.04 45
2335.15 46
2335.26 51
2335.37 58
2335.48 65
2335.59 74
2335.70 82
2335.81 90
2335.92 98
2336.04 106
2336.15 113
2336.26 120
2336.37 126
2336.48 131
2336.59 132
2336.70 130
2336.81 126
2336.92 121
2337.03 114
2337.14 108
2337.25 104
2337.37 103
2337.48 103
2337.59 105
2337.70 106
2337.81 107
2337.92 106
2338.03 104
2338.14 101
2338.25 100
2338.36 101
2338.47 104
2338.58 110
2338.70 117
2338.81 126
2338.92 134
2339.03 142
2339.14 149
2339.25 155
2339.36 160
2339.47 163
2339.58 166
2339.69 167
2339.80 168
2339.91 169
2340.03 171
2340.14 174
2340.25 177
2340.36 178
2340.47 177
2340.58 170
2340.69 158
2340.80 141
2340.91 121
2341.02 102
2341.13 87
2341.25 76
2341.36 72
2341.47 72
2341.58 76
2341.69 80
2341.80 84
2341.91 86
2342.02 88
2342.13 90
2342.24 93
2342.35 96
2342.47 100
2342.58 103
2342.69 104
2342.80 104
2342.91 103
2343.02 101
2343.13 102
2343.24 105
2343.35 112
2343.46 123
2343.57 135
2343.69 146
2343.80 155
2343.91 159
2344.02 158
2344.13 154
2344.24 147
2344.35 140
2344.46 136
2344.57 134
2344.68 137
2344.80 141
2344.91 147
2345.02 153
2345.13 157
2345.24 157
2345.35 153
2345.46 145
2345.57 135
2345.68 122
2345.79 107
2345.91 93
2346.02 82
2346.13 73
2346.24 69
2346.35 68
2346.46 71
2346.57 77
2346.68 85
2346.79 94
2346.91 104
2347.02 114
2347.13 125
2347.24 136
2347.35 148
2347.46 158
2347.57 166
2347.68 172
2347.79 174
2347.90 172
2348.02 166
2348.13 157
2348.24 146
2348.35 136
2348.46 127
2348.57 120
2348.68 116
2348.79 115
2348.90 115
2349.02 115
2349.13 113
2349.24 107
2349.35 97
2349.46 83
2349.57 65
2349.68 47
2349.79 30
2349.90 17
2350.02 9
2350.13 6
2350.24 9
2350.35 17
2350.46 28
2350.57 40
2350.68 52
2350.79 63
2350.90 69
2351.02 72
2351.13 70
2351.24 65
2351.35 58
2351.46 51
2351.57 46
2351.68 45
2351.79 48
2351.90 55
2352.02 63
2352.13 72
2352.24 80
2352.35 86
2352.46 89
2352.57 90
2352.68 90
2352.79 89
2352.91 89
2353.02 88
2353.13 86
2353.24 83
2353.35 78
2353.46 72
2353.57 66
2353.68 61
2353.79 56
2353.91 53
2354.02 51
2354.13 49
2354.24 47
2354.35 45
2354.46 43
2354.57 43
2354.68 45
2354.80 48
2354.91 53
2355.02 59
2355.13 65
2355.24 68
2355.35 71
2355.46 73
2355.57 76
2355.69 80
2355.80 85
2355.91 92
2356.02 100
2356.13 107
2356.24 111
2356.35 114
2356.46 115
2356.58 114
2356.69 114
2356.80 113
2356.91 114
2357.02 114
2357.13 115
2357.24 114
2357.35 112
2357.47 110
2357.58 107
2357.69 104
2357.80 101
2357.91 100
2358.02 99
2358.13 99
2358.25 100
2358.36 100
2358.47 99
2358.58 97
2358.69 93
2358.80 87
2358.91 77
2359.02 65
2359.14 52
2359.25 39
2359.36 26
2359.47 16
2359.58 10
2359.69 10
2359.80 15
2359.92 24
2360.03 37
2360.14 51
2360.25 62
2360.36 71
2360.47 74
2360.58 73
2360.69 69
2360.81 64
2360.92 59
2361.03 56
2361.14 53
2361.25 52
2361.36 53
2361.47 55
2361.59 58
2361.70 63
2361.81 70
2361.92 77
2362.03 83
2362.14 87
2362.25 89
2362.37 87
2362.48 84
2362.59 77
2362.70 70
2362.81 63
2362.92 56
2363.03 51
2363.15 48
2363.26 47
2363.37 49
2363.48 52
2363.59 56
2363.70 61
2363.81 66
2363.93 71
2364.04 76
2364.15 83
2364.26 90
2364.37 96
2364.48 103
2364.59 107
2364.71 109
2364.82 110
2364.93 110
2365.04 111
2365.15 114
2365.26 120
2365.37 129
2365.49 140
2365.60 153
2365.71 165
2365.82 176
2365.93 183
2366.04 186
2366.16 186
2366.27 181
2366.38 173
2366.49 162
2366.60 150
2366.71 139
2366.82 129
2366.94 123
2367.05 120
2367.16 120
2367.27 124
2367.38 130
2367.49 136
2367.60 140
2367.72 141
2367.83 137
2367.94 128
2368.05 113
2368.16 95
2368.27 74
2368.39 54
2368.50 37
2368.61 23
2368.72 15
2368.83 11
2368.94 10
2369.05 11
2369.17 13
2369.28 13
2369.39 12
2369.50 8
2369.61 4
2369.72 0
2369.84 0
2369.95 0
2370.06 0
2370.17 0
2370.28 0
2370.39 0
2370.51 0
2370.62 10
2370.73 24
2370.84 40
2370.95 55
2371.06 68
2371.18 77
2371.29 82
2371.40 84
2371.51 84
2371.62 81
2371.73 79
2371.84 76
2371.96 74
2372.07 72
2372.18 69
2372.29 66
2372.40 63
2372.51 61
2372.63 61
2372.74 62
2372.85 65
2372.96 68
2373.07 70
2373.18 69
2373.30 66
2373.41 61
2373.52 55
2373.63 49
2373.74 45
2373.85 44
2373.97 46
2374.08 49
2374.19 52
2374.30 54
2374.41 54
2374.52 51
2374.64 47
2374.75 42
2374.86 36
2374.97 31
2375.08 27
2375.20 25
2375.31 24
2375.42 23
2375.53 23
2375.64 22
2375.75 20
2375.87 17
2375.98 13
2376.09 9
2376.20 7
2376.31 7
2376.42 10
2376.54 15
2376.65 22
2376.76 30
2376.87 38
2376.98 43
2377.09 47
2377.21 49
2377.32 49
2377.43 48
2377.54 45
2377.65 41
2377.77 35
2377.88 28
2377.99 19
2378.10 9
2378.21 1
2378.32 0
2378.44 0
2378.55 0
2378.66 0
2378.77 0
2378.88 0
2378.99 4
2379.11 7
2379.22 7
2379.33 6
2379.44 4
2379.55 3
2379.67 3
2379.78 4
2379.89 8
2380.00 12
2380.11 16
2380.22 19
2380.34 21
2380.45 21
2380.56 22
2380.67 24
2380.78 29
2380.90 37
2381.01 48
2381.12 61
2381.23 75
2381.34 85
2381.46 92
2381.57 94
2381.68 92
2381.79 86
2381.90 77
2382.01 68
2382.13 61
2382.24 55
2382.35 53
2382.46 55
2382.57 60
2382.69 69
2382.80 80
2382.91 91
2383.02 102
2383.13 111
2383.25 117
2383.36 120
2383.47 122
2383.58 122
2383.69 123
2383.80 125
2383.92 128
2384.03 131
2384.14 133
2384.25 133
2384.36 130
2384.48 124
2384.59 114
2384.70 103
2384.81 90
2384.92 76
2385.04 62
2385.15 50
2385.26 40
2385.37 31
2385.48 25
2385.60 22
2385.71 20
2385.82 20
2385.93 21
2386.04 24
2386.16 27
2386.27 31
2386.38 36
2386.49 41
2386.60 46
2386.72 49
2386.83 51
2386.94 51
2387.05 49
2387.16 46
2387.28 43
2387.39 41
2387.50 40
2387.61 40
2387.72 42
2387.84 43
2387.95 44
2388.06 43
2388.17 41
2388.28 38
2388.40 34
2388.51 31
2388.62 29
2388.73 29
2388.84 31
2388.96 34
2389.07 38
2389.18 42
2389.29 47
2389.40 52
2389.52 57
2389.63 63
2389.74 70
2389.85 78
2389.96 86
2390.08 97
2390.19 108
2390.30 119
2390.41 128
2390.52 134
2390.64 137
2390.75 135
2390.86 129
2390.97 121
2391.08 115
2391.20 112
2391.31 113
2391.42 119
2391.53 129
2391.65 138
2391.76 145
2391.87 147
2391.98 144
2392.09 137
2392.21 127
2392.32 118
2392.43 111
2392.54 108
2392.65 107
2392.77 109
2392.88 110
2392.99 111
2393.10 111
2393.21 111
2393.33 110
2393.44 111
2393.55 113
2393.66 116
2393.78 120
2393.89 122
2394.00 123
2394.11 121
2394.22 117
2394.34 110
2394.45 101
2394.56 91
2394.67 82
2394.79 73
2394.90 66
2395.01 60
2395.12 55
2395.23 52
2395.35 49
2395.46 46
2395.57 45
2395.68 43
2395.79 42
2395.91 43
2396.02 45
2396.13 49
2396.24 55
2396.36 62
2396.47 71
2396.58 80
2396.69 90
2396.80 98
2396.92 106
2397.03 112
2397.14 117
2397.25 120
2397.37 122
2397.48 121
2397.59 118
2397.70 112
2397.81 103
2397.93 94
2398.04 85
2398.15 77
2398.26 74
2398.38 74
2398.49 79
2398.60 86
2398.71 95
2398.83 102
2398.94 106
2399.05 106
2399.16 102
2399.27 94
2399.39 85
2399.50 76
2399.61 70
2399.72 68
2399.84 69
2399.95 73
2400.06 78
2400.17 84
2400.28 88
2400.40 90
2400.51 91
2400.62 92
2400.73 92
2400.85 92
2400.96 92
2401.07 91
2401.18 90
2401.30 88
2401.41 86
2401.52 85
2401.63 85
2401.74 86
2401.86 89
2401.97 93
2402.08 97
2402.19 101
2402.31 106
2402.42 111
2402.53 117
2402.64 126
2402.76 136
2402.87 149
2402.98 164
2403.09 179
2403.21 193
2403.32 205
2403.43 213
2403.54 217
2403.66 219
2403.77 218
2403.88 216
2403.99 212
2404.10 206
2404.22 198
2404.33 188
2404.44 177
2404.55 166
2404.67 156
2404.78 150
2404.89 145
2405.00 142
2405.12 139
2405.23 133
2405.34 126
2405.45 115
2405.57 101
2405.68 85
2405.79 70
2405.90 55
2406.02 44
2406.13 36
2406.24 34
2406.35 38
2406.47 47
2406.58 61
2406.69 78
2406.80 93
2406.92 105
2407.03 112
2407.14 111
2407.25 104
2407.36 91
2407.48 75
2407.59 58
2407.70 40
2407.81 23
2407.93 9
2408.04 0
2408.15 0
2408.26 0
2408.38 0
2408.49 0
2408.60 0
2408.71 0
2408.83 0
2408.94 6
2409.05 14
2409.16 19
2409.28 22
2409.39 23
2409.50 23
2409.61 24
2409.73 26
2409.84 29
2409.95 34
2410.06 40
2410.18 46
2410.29 53
2410.40 60
2410.52 67
2410.63 73
2410.74 78
2410.85 81
2410.97 82
2411.08 80
2411.19 78
2411.30 74
2411.42 71
2411.53 68
2411.64 67
2411.75 66
2411.87 64
2411.98 61
2412.09 56
2412.20 50
2412.32 45
2412.43 41
2412.54 40
2412.65 44
2412.77 50
2412.88 59
2412.99 68
2413.10 76
2413.22 80
2413.33 81
2413.44 78
2413.55 70
2413.67 60
2413.78 48
2413.89 36
2414.01 26
2414.12 21
2414.23 21
2414.34 26
2414.46 37
2414.57 50
2414.68 65
2414.79 79
2414.91 92
2415.02 102
2415.13 110
2415.24 116
2415.36 123
2415.47 129
2415.58 136
2415.69 143
2415.81 149
2415.92 154
2416.03 157
2416.15 158
2416.26 158
2416.37 158
2416.48 157
2416.60 157
2416.71 157
2416.82 157
2416.93 156
2417.05 154
2417.16 150
2417.27 145
2417.39 137
2417.50 127
2417.61 114
2417.72 99
2417.84 82
2417.95 64
2418.06 48
2418.17 35
2418.29 27
2418.40 26
2418.51 31
2418.62 42
2418.74 58
2418.85 75
2418.96 94
2419.08 111
2419.19 124
2419.30 134
2419.41 139
2419.53 139
2419.64 135
2419.75 127
2419.87 118
2419.98 108
2420.09 99
2420.20 93
2420.32 89
2420.43 88
2420.54 89
2420.65 94
2420.77 101
2420.88 110
2420.99 121
2421.11 130
2421.22 138
2421.33 142
2421.44 140
2421.56 133
2421.67 123
2421.78 110
2421.90 97
2422.01 85
2422.12 75
2422.23 68
2422.35 63
2422.46 62
2422.57 64
2422.68 68
2422.80 74
2422.91 82
2423.02 91
2423.14 100
2423.25 109
2423.36 118
2423.47 125
2423.59 131
2423.70 134
2423.81 136
2423.93 137
2424.04 138
2424.15 140
2424.26 144
2424.38 149
2424.49 157
2424.60 165
2424.72 171
2424.83 174
2424.94 172
2425.05 165
2425.17 152
2425.28 136
2425.39 118
2425.51 102
2425.62 89
2425.73 81
2425.85 77
2425.96 78
2426.07 82
2426.18 86
2426.30 91
2426.41 94
2426.52 96
2426.64 97
2426.75 96
2426.86 94
2426.97 91
2427.09 88
2427.20 84
2427.31 82
2427.43 81
2427.54 83
2427.65 89
2427.76 99
2427.88 112
2427.99 128
2428.10 144
2428.22 159
2428.33 172
2428.44 182
2428.56 189
2428.67 193
2428.78 194
2428.89 192
2429.01 186
2429.12 176
2429.23 164
2429.35 147
2429.46 128
2429.57 108
2429.69 88
2429.80 70
2429.91 57
2430.02 49
2430.14 47
2430.25 50
2430.36 56
2430.48 65
2430.59 73
2430.70 79
2430.82 83
2430.93 85
2431.04 83
2431.15 80
2431.27 76
2431.38 71
2431.49 66
2431.61 61
2431.72 57
2431.83 54
2431.95 53
2432.06 53
2432.17 53
2432.28 54
2432.40 56
2432.51 58
2432.62 60
2432.74 63
2432.85 65
2432.96 66
2433.08 68
2433.19 70
2433.30 71
2433.42 73
2433.53 76
2433.64 79
2433.75 82
2433.87 85
2433.98 87
2434.09 88
2434.21 90
2434.32 91
2434.43 93
2434.55 97
2434.66 102
2434.77 108
2434.89 115
2435.00 122
2435.11 128
2435.22 134
2435.34 139
2435.45 144
2435.56 149
2435.68 153
2435.79 156
2435.90 157
2436.02 154
2436.13 149
2436.24 140
2436.36 131
2436.47 122
2436.58 116
2436.70 113
2436.81 114
2436.92 119
2437.03 126
2437.15 135
2437.26 142
2437.37 149
2437.49 154
2437.60 159
2437.71 164
2437.83 168
2437.94 172
2438.05 175
2438.17 175
2438.28 171
2438.39 165
2438.51 156
2438.62 144
2438.73 129
2438.85 112
2438.96 93
2439.07 72
2439.19 51
2439.30 30
2439.41 12
2439.53 0
2439.64 0
2439.75 0
2439.86 0
2439.98 7
2440.09 17
2440.20 26
2440.32 33
2440.43 38
2440.54 42
2440.66 45
2440.77 49
2440.88 53
2441.00 58
2441.11 63
2441.22 66
2441.34 69
2441.45 70
2441.56 72
2441.68 73
2441.79 75
2441.90 78
2442.02 81
2442.13 85
2442.24 88
2442.36 91
2442.47 93
2442.58 94
2442.70 94
2442.81 93
2442.92 91
2443.04 89
2443.15 87
2443.26 86
2443.38 88
2443.49 92
2443.60 98
2443.72 104
2443.83 109
2443.94 112
2444.06 111
2444.17 105
2444.28 93
2444.40 79
2444.51 61
2444.62 42
2444.74 23
2444.85 5
2444.96 0
2445.08 0
2445.19 0
2445.30 0
2445.42 0
2445.53 0
2445.64 0
2445.76 0
2445.87 11
2445.98 29
2446.10 44
2446.21 56
2446.32 63
2446.44 66
2446.55 66
2446.66 63
2446.78 60
2446.89 58
2447.00 59
2447.12 63
2447.23 71
2447.34 82
2447.46 94
2447.57 107
2447.68 119
2447.80 129
2447.91 137
2448.02 142
2448.14 146
2448.25 146
2448.36 145
2448.48 142
2448.59 137
2448.70 131
2448.82 123
2448.93 115
2449.04 109
2449.16 105
2449.27 104
2449.38 107
2449.50 113
2449.61 121
2449.73 130
2449.84 138
2449.95 145
2450.07 151
2450.18 155
2450.29 157
2450.41 159
2450.52 160
2450.63 160
2450.75 159
2450.86 155
2450.97 149
2451.09 142
2451.20 133
2451.31 124
2451.43 114
2451.54 104
2451.65 94
2451.77 85
2451.88 76
2451.99 70
2452.11 67
2452.22 67
2452.34 70
2452.45 77
2452.56 85
2452.68 94
2452.79 102
2452.90 106
2453.02 107
2453.13 105
2453.24 99
2453.36 92
2453.47 84
2453.58 76
2453.70 70
2453.81 66
2453.92 65
2454.04 66
2454.15 69
2454.27 73
2454.38 78
2454.49 82
2454.61 85
2454.72 88
2454.83 90
2454.95 91
2455.06 92
2455.17 94
2455.29 97
2455.40 100
2455.51 103
2455.63 106
2455.74 107
2455.86 106
2455.97 104
2456.08 101
2456.20 97
2456.31 94
2456.42 91
2456.54 89
2456.65 88
2456.76 87
2456.88 86
2456.99 83
2457.11 80
2457.22 76
2457.33 72
2457.45 70
2457.56 70
2457.67 72
2457.79 74
2457.90 78
2458.01 80
2458.13 82
2458.24 81
2458.36 80
2458.47 78
2458.58 76
2458.70 77
2458.81 80
2458.92 84
2459.04 91
2459.15 97
2459.26 103
2459.38 106
2459.49 106
2459.61 102
2459.72 97
2459.83 90
2459.95 82
2460.06 75
2460.17 68
2460.29 61
2460.40 55
2460.52 50
2460.63 44
2460.74 40
2460.86 37
2460.97 34
2461.08 31
2461.20 29
2461.31 25
2461.43 21
2461.54 15
2461.65 7
2461.77 0
2461.88 0
2461.99 0
2462.11 0
2462.22 0
2462.33 0
2462.45 0
2462.56 0
2462.68 0
2462.79 8
2462.90 17
2463.02 24
2463.13 31
2463.24 36
2463.36 39
2463.47 41
2463.59 40
2463.70 39
2463.81 36
2463.93 34
2464.04 33
2464.16 35
2464.27 40
2464.38 48
2464.50 57
2464.61 67
2464.72 73
2464.84 75
2464.95 70
2465.07 59
2465.18 43
2465.29 24
2465.41 6
2465.52 0
2465.63 0
2465.75 0
2465.86 0
2465.98 2
2466.09 19
2466.20 39
2466.32 60
2466.43 78
2466.55 94
2466.66 104
2466.77 110
2466.89 110
2467.00 105
2467.11 96
2467.23 83
2467.34 67
2467.46 49
2467.57 31
2467.68 15
2467.80 2
2467.91 0
2468.03 0
2468.14 0
2468.25 4
2468.37 14
2468.48 22
2468.59 28
2468.71 29
2468.82 26
2468.94 23
2469.05 19
2469.16 19
2469.28 24
2469.39 33
2469.51 45
2469.62 58
2469.73 71
2469.85 84
2469.96 97
2470.08 108
2470.19 118
2470.30 127
2470.42 132
2470.53 133
2470.65 129
2470.76 120
2470.87 107
2470.99 93
2471.10 80
2471.22 68
2471.33 60
2471.44 54
2471.56 52
2471.67 53
2471.78 55
2471.90 59
2472.01 65
2472.13 73
2472.24 82
2472.35 90
2472.47 97
2472.58 103
2472.70 108
2472.81 110
2472.92 110
2473.04 107
2473.15 101
2473.27 93
2473.38 82
2473.49 69
2473.61 55
2473.72 42
2473.84 32
2473.95 24
2474.06 21
2474.18 20
2474.29 22
2474.41 26
2474.52 31
2474.63 34
2474.75 36
2474.86 35
2474.98 32
2475.09 28
2475.21 25
2475.32 24
2475.43 27
2475.55 35
2475.66 48
2475.78 65
2475.89 83
2476.00 101
2476.12 117
2476.23 128
2476.35 135
2476.46 139
2476.57 140
2476.69 141
2476.80 143
2476.92 147
2477.03 152
2477.14 159
2477.26 167
2477.37 174
2477.49 180
2477.60 185
2477.71 189
2477.83 192
2477.94 196
2478.06 199
2478.17 201
2478.29 201
2478.40 199
2478.51 194
2478.63 187
2478.74 180
2478.86 172
2478.97 166
2479.08 162
2479.20 157
2479.31 153
2479.43 146
2479.54 136
2479.65 122
2479.77 107
2479.88 90
2480.00 75
2480.11 62
2480.23 51
2480.34 43
2480.45 38
2480.57 36
2480.68 35
2480.80 36
2480.91 39
2481.02 44
2481.14 52
2481.25 61
2481.37 70
2481.48 79
2481.60 84
2481.71 85
2481.82 80
2481.94 71
2482.05 60
2482.17 48
2482.28 40
2482.39 38
2482.51 42
2482.62 52
2482.74 66
2482.85 82
2482.97 96
2483.08 108
2483.19 115
2483.31 118
2483.42 117
2483.54 113
2483.65 106
2483.77 98
2483.88 89
2483.99 81
2484.11 75
2484.22 71
2484.34 71
2484.45 74
2484.57 81
2484.68 91
2484.79 104
2484.91 116
2485.02 128
2485.14 137
2485.25 143
2485.37 144
2485.48 140
2485.59 132
2485.71 121
2485.82 108
2485.94 97
2486.05 88
2486.17 82
2486.28 78
2486.39 76
2486.51 74
2486.62 69
2486.74 60
2486.85 48
2486.97 32
2487.08 15
2487.19 0
2487.31 0
2487.42 0
2487.54 0
2487.65 0
2487.77 0
2487.88 0
2487.99 0
2488.11 7
2488.22 19
2488.34 27
2488.45 32
2488.57 33
2488.68 31
2488.79 27
2488.91 23
2489.02 19
2489.14 16
2489.25 13
2489.37 11
2489.48 10
2489.60 10
2489.71 11
2489.82 14
2489.94 16
2490.05 18
2490.17 17
2490.28 13
2490.40 5
2490.51 0
2490.62 0
2490.74 0
2490.85 0
2490.97 0
2491.08 0
2491.20 3
2491.31 22
2491.43 40
2491.54 54
2491.65 63
2491.77 68
2491.88 68
2492.00 67
2492.11 66
2492.23 67
2492.34 71
2492.46 76
2492.57 81
2492.68 83
2492.80 80
2492.91 72
2493.03 59
2493.14 43
2493.26 27
2493.37 13
2493.49 3
2493.60 0
2493.71 0
2493.83 0
2493.94 0
2494.06 0
2494.17 0
2494.29 0
2494.40 0
2494.52 0
2494.63 0
2494.74 8
2494.86 19
2494.97 34
2495.09 49
2495.20 63
2495.32 75
2495.43 86
2495.55 96
2495.66 106
2495.78 117
2495.89 129
2496.00 141
2496.12 151
2496.23 156
2496.35 155
2496.46 148
2496.58 135
2496.69 117
2496.81 98
2496.92 81
2497.04 68
2497.15 61
2497.26 60
2497.38 67
2497.49 78
2497.61 91
2497.72 106
2497.84 118
2497.95 127
2498.07 134
2498.18 137
2498.30 138
2498.41 138
2498.52 137
2498.64 135
2498.75 131
2498.87 125
2498.98 116
2499.10 103
2499.21 87
2499.33 69
2499.44 52
2499.56 38
2499.67 30
2499.79 29
2499.90 34
2500.01 45
2500.13 58
2500.24 71
2500.36 81
2500.47 85
2500.59 85
2500.70 80
2500.82 72
2500.93 63
2501.05 54
2501.16 46
2501.28 40
2501.39 35
2501.50 32
2501.62 30
2501.73 31
2501.85 33
2501.96 36
2502.08 42
2502.19 48
2502.31 55
2502.42 62
2502.54 68
2502.65 73
2502.77 80
2502.88 87
2503.00 96
2503.11 107
2503.22 119
2503.34 132
2503.45 143
2503.57 153
2503.68 160
2503.80 162
2503.91 160
2504.03 153
2504.14 142
2504.26 128
2504.37 113
2504.49 98
2504.60 85
2504.72 76
2504.83 71
2504.95 70
2505.06 72
2505.17 76
2505.29 81
2505.40 86
2505.52 89
2505.63 91
2505.75 92
2505.86 92
2505.98 92
2506.09 90
2506.21 87
2506.32 82
2506.44 76
2506.55 68
2506.67 61
2506.78 55
2506.90 53
2507.01 55
2507.13 63
2507.24 74
2507.36 87
2507.47 99
2507.58 108
2507.70 113
2507.81 115
2507.93 112
2508.04 106
2508.16 97
2508.27 86
2508.39 73
2508.50 60
2508.62 47
2508.73 37
2508.85 31
2508.96 29
2509.08 31
2509.19 37
2509.31 42
2509.42 47
2509.54 49
2509.65 47
2509.77 41
2509.88 34
2510.00 24
2510.11 15
2510.23 6
2510.34 0
2510.46 0
2510.57 0
2510.68 0
2510.80 2
2510.91 12
2511.03 25
2511.14 38
2511.26 51
2511.37 63
2511.49 71
2511.60 77
2511.72 80
2511.83 81
2511.95 80
2512.06 77
2512.18 74
2512.29 70
2512.41 65
2512.52 59
2512.64 51
2512.75 41
2512.87 30
2512.98 17
2513.10 4
2513.21 0
2513.33 0
2513.44 0
2513.56 0
2513.67 0
2513.79 0
2513.90 0
2514.02 0
2514.13 8
2514.25 15
2514.36 21
2514.48 25
2514.59 27
2514.71 28
2514.82 27
2514.94 25
2515.05 23
2515.17 25
2515.28 30
2515.40 38
2515.51 48
2515.63 58
2515.74 68
2515.86 74
2515.97 79
2516.09 84
2516.20 89
2516.32 97
2516.43 108
2516.55 122
2516.66 134
2516.78 144
2516.89 149
2517.01 148
2517.12 141
2517.24 132
2517.35 121
2517.47 113
2517.58 107
2517.70 105
2517.81 104
2517.93 105
2518.04 104
2518.16 100
2518.27 94
2518.39 85
2518.50 74
2518.62 63
2518.73 54
2518.85 47
2518.96 43
2519.08 43
2519.19 45
2519.31 48
2519.42 52
2519.54 55
2519.65 56
2519.77 56
2519.88 54
2520.00 52
2520.11 51
2520.23 50
2520.34 50
2520.46 49
2520.57 47
2520.69 43
2520.80 36
2520.92 25
2521.03 13
2521.15 1
2521.26 0
2521.38 0
2521.49 0
2521.61 0
2521.72 0
2521.84 14
2521.95 32
2522.07 50
2522.18 69
2522.30 86
2522.41 101
2522.53 115
2522.64 127
2522.76 137
2522.87 145
2522.99 151
2523.11 157
2523.22 161
2523.34 163
2523.45 165
2523.57 167
2523.68 169
2523.80 170
2523.91 172
2524.03 173
2524.14 175
2524.26 176
2524.37 175
2524.49 173
2524.60 169
2524.72 162
2524.83 153
2524.95 142
2525.06 130
2525.18 119
2525.29 108
2525.41 99
2525.52 92
2525.64 85
2525.75 79
2525.87 73
2525.98 67
2526.10 61
2526.21 55
2526.33 51
2526.45 48
2526.56 46
2526.68 46
2526.79 47
2526.91 50
2527.02 54
2527.14 58
2527.25 60
2527.37 61
2527.48 57
2527.60 50
2527.71 40
2527.83 29
2527.94 19
2528.06 12
2528.17 10
2528.29 12
2528.40 19
2528.52 27
2528.63 35
2528.75 40
2528.87 41
2528.98 39
2529.10 34
2529.21 29
2529.33 24
2529.44 21
2529.56 21
2529.67 24
2529.79 28
2529.90 34
2530.02 40
2530.13 45
2530.25 49
2530.36 52
2530.48 53
2530.59 53
2530.71 50
2530.83 45
2530.94 39
2531.06 30
2531.17 22
2531.29 13
2531.40 6
2531.52 0
2531.63 0
2531.75 0
2531.86 0
2531.98 0
2532.09 0
2532.21 0
2532.32 0
2532.44 0
2532.56 7
2532.67 19
2532.79 30
2532.90 40
2533.02 47
2533.13 50
2533.25 50
2533.36 47
2533.48 42
2533.59 38
2533.71 36
2533.82 36
2533.94 41
2534.06 51
2534.17 64
2534.29 80
2534.40 99
2534.52 120
2534.63 140
2534.75 160
2534.86 178
2534.98 194
2535.09 207
2535.21 217
2535.33 225
2535.44 231
2535.56 238
2535.67 246
2535.79 256
2535.90 266
2536.02 276
2536.13 283
2536.25 286
2536.36 284
2536.48 278
2536.59 269
2536.71 258
2536.83 246
2536.94 235
2537.06 226
2537.17 219
2537.29 215
2537.40 212
2537.52 213
2537.63 217
2537.75 224
2537.86 232
2537.98 242
2538.10 250
2538.21 255
2538.33 255
2538.44 248
2538.56 236
2538.67 220
2538.79 201
2538.90 182
2539.02 163
2539.14 145
2539.25 129
2539.37 115
2539.48 105
2539.60 100
2539.71 100
2539.83 107
2539.94 121
2540.06 139
2540.18 159
2540.29 179
2540.41 196
2540.52 211
2540.64 223
2540.75 236
2540.87 249
2540.98 266
2541.10 287
2541.21 310
2541.33 333
2541.45 357
2541.56 379
2541.68 399
2541.79 420
2541.91 441
2542.02 463
2542.14 488
2542.26 513
2542.37 536
2542.49 555
2542.60 569
2542.72 576
2542.83 577
2542.95 572
2543.06 564
2543.18 556
2543.30 550
2543.41 550
2543.53 556
2543.64 567
2543.76 582
2543.87 599
2543.99 614
2544.10 624
2544.22 627
2544.34 621
2544.45 608
2544.57 587
2544.68 560
2544.80 528
2544.91 494
2545.03 458
2545.15 423
2545.26 389
2545.38 358
2545.49 332
2545.61 309
2545.72 292
2545.84 280
2545.96 272
2546.07 268
2546.19 267
2546.30 269
2546.42 271
2546.53 273
2546.65 274
2546.76 273
2546.88 270
2547.00 263
2547.11 253
2547.23 241
2547.34 227
2547.46 211
2547.57 194
2547.69 178
2547.81 164
2547.92 152
2548.04 142
2548.15 134
2548.27 129
2548.38 125
2548.50 123
2548.62 121
2548.73 120
2548.85 118
2548.96 117
2549.08 115
2549.19 113
2549.31 111
2549.43 111
2549.54 113
2549.66 117
2549.77 125
2549.89 134
2550.00 144
2550.12 151
2550.24 155
2550.35 154
2550.47 148
2550.58 139
2550.70 127
2550.82 117
2550.93 109
2551.05 104
2551.16 102
2551.28 103
2551.39 104
2551.51 106
2551.63 108
2551.74 109
2551.86 111
2551.97 113
2552.09 117
2552.20 120
2552.32 122
2552.44 122
2552.55 118
2552.67 112
2552.78 103
2552.90 94
2553.02 84
2553.13 77
2553.25 72
2553.36 69
2553.48 68
2553.59 66
2553.71 63
2553.83 59
2553.94 52
2554.06 44
2554.17 36
2554.29 28
2554.41 22
2554.52 18
2554.64 15
2554.75 13
2554.87 10
2554.98 6
2555.10 1
2555.22 0
2555.33 0
2555.45 0
2555.56 0
2555.68 3
2555.80 16
2555.91 33
2556.03 53
2556.14 73
2556.26 93
2556.38 110
2556.49 122
2556.61 131
2556.72 134
2556.84 133
2556.96 128
2557.07 120
2557.19 110
2557.30 98
2557.42 86
2557.53 72
2557.65 58
2557.77 42
2557.88 25
2558.00 8
2558.11 0
2558.23 0
2558.35 0
2558.46 0
2558.58 0
2558.69 0
2558.81 0
2558.93 0
2559.04 10
2559.16 26
2559.27 42
2559.39 55
2559.51 67
2559.62 78
2559.74 87
2559.85 96
2559.97 104
2560.09 109
2560.20 111
2560.32 109
2560.43 104
2560.55 96
2560.67 86
2560.78 77
2560.90 70
2561.01 66
2561.13 65
2561.25 66
2561.36 68
2561.48 71
2561.59 75
2561.71 78
2561.83 83
2561.94 88
2562.06 94
2562.17 101
2562.29 107
2562.41 111
2562.52 113
2562.64 111
2562.75 106
2562.87 100
2562.99 92
2563.10 84
2563.22 77
2563.33 71
2563.45 66
2563.57 60
2563.68 55
2563.80 48
2563.91 42
2564.03 35
2564.15 29
2564.26 23
2564.38 19
2564.49 17
2564.61 17
2564.73 20
2564.84 24
2564.96 31
2565.08 38
2565.19 45
2565.31 51
2565.42 55
2565.54 57
2565.66 58
2565.77 60
2565.89 64
2566.00 70
2566.12 79
2566.24 91
2566.35 103
2566.47 115
2566.58 123
2566.70 129
2566.82 131
2566.93 131
2567.05 130
2567.17 129
2567.28 130
2567.40 132
2567.51 135
2567.63 141
2567.75 147
2567.86 156
2567.98 165
2568.09 175
2568.21 186
2568.33 197
2568.44 206
2568.56 214
2568.68 220
2568.79 224
2568.91 227
2569.02 230
2569.14 234
2569.26 240
2569.37 249
2569.49 259
2569.61 269
2569.72 279
2569.84 286
2569.95 291
2570.07 294
2570.19 297
2570.30 301
2570.42 308
2570.53 317
2570.65 326
2570.77 333
2570.88 336
2571.00 332
2571.12 322
2571.23 306
2571.35 286
2571.46 265
2571.58 247
2571.70 231
2571.81 218
2571.93 207
2572.05 198
2572.16 188
2572.28 177
2572.39 166
2572.51 156
2572.63 149
2572.74 145
2572.86 146
2572.98 151
2573.09 158
2573.21 165
2573.33 172
2573.44 177
2573.56 178
2573.67 175
2573.79 170
2573.91 163
2574.02 155
2574.14 146
2574.26 138
2574.37 130
2574.49 124
2574.60 120
2574.72 116
2574.84 114
2574.95 113
2575.07 113
2575.19 113
2575.30 113
2575.42 114
2575.53 116
2575.65 119
2575.77 125
2575.88 134
2576.00 145
2576.12 159
2576.23 173
2576.35 185
2576.47 193
2576.58 195
2576.70 191
2576.81 181
2576.93 167
2577.05 150
2577.16 134
2577.28 120
2577.40 110
2577.51 104
2577.63 103
2577.75 105
2577.86 109
2577.98 114
2578.09 118
2578.21 122
2578.33 124
2578.44 125
2578.56 125
2578.68 123
2578.79 120
2578.91 117
2579.03 115
2579.14 115
2579.26 118
2579.38 124
2579.49 132
2579.61 143
2579.72 154
2579.84 164
2579.96 171
2580.07 175
2580.19 175
2580.31 172
2580.42 167
2580.54 159
2580.66 150
2580.77 142
2580.89 134
2581.01 128
2581.12 123
2581.24 120
2581.36 119
2581.47 119
2581.59 120
2581.70 123
2581.82 125
2581.94 126
2582.05 126
2582.17 123
2582.29 116
2582.40 106
2582.52 94
2582.64 81
2582.75 69
2582.87 60
2582.99 54
2583.10 54
2583.22 57
2583.34 64
2583.45 71
2583.57 77
2583.68 79
2583.80 77
2583.92 70
2584.03 60
2584.15 49
2584.27 38
2584.38 29
2584.50 23
2584.62 20
2584.73 20
2584.85 25
2584.97 32
2585.08 42
2585.20 54
2585.32 66
2585.43 77
2585.55 86
2585.67 89
2585.78 87
2585.90 79
2586.02 67
2586.13 52
2586.25 36
2586.37 21
2586.48 8
2586.60 0
2586.72 0
2586.83 0
2586.95 0
2587.07 0
2587.18 0
2587.30 0
2587.41 0
2587.53 0
2587.65 0
2587.76 0
2587.88 4
2588.00 18
2588.11 37
2588.23 62
2588.35 89
2588.46 114
2588.58 134
2588.70 146
2588.81 150
2588.93 146
2589.05 136
2589.16 122
2589.28 108
2589.40 97
2589.51 89
2589.63 84
2589.75 82
2589.86 80
2589.98 77
2590.10 73
2590.21 67
2590.33 62
2590.45 56
2590.56 54
2590.68 53
2590.80 56
2590.91 61
2591.03 67
2591.15 73
2591.26 78
2591.38 82
2591.50 83
2591.61 81
2591.73 77
2591.85 70
2591.96 61
2592.08 52
2592.20 42
2592.31 33
2592.43 25
2592.55 19
2592.66 14
2592.78 11
2592.90 11
2593.01 13
2593.13 17
2593.25 21
2593.37 26
2593.48 29
2593.60 31
2593.72 29
2593.83 25
2593.95 21
2594.07 19
2594.18 21
2594.30 28
2594.42 39
2594.53 55
2594.65 73
2594.77 89
2594.88 102
2595.00 111
2595.12 115
2595.23 115
2595.35 113
2595.47 110
2595.58 110
2595.70 112
2595.82 118
2595.93 126
2596.05 135
2596.17 143
2596.28 147
2596.40 147
2596.52 142
2596.63 132
2596.75 119
2596.87 105
2596.99 90
2597.10 78
2597.22 69
2597.34 64
2597.45 62
2597.57 63
2597.69 65
2597.80 66
2597.92 66
2598.04 65
2598.15 63
2598.27 62
2598.39 62
2598.50 67
2598.62 75
2598.74 87
2598.85 100
2598.97 113
2599.09 123
2599.21 130
2599.32 133
2599.44 132
2599.56 129
2599.67 123
2599.79 116
2599.91 105
2600.02 91
2600.14 75
2600.26 56
2600.37 37
2600.49 20
2600.61 7
2600.72 0
2600.84 0
2600.96 0
2601.08 0
2601.19 0
2601.31 0
2601.43 0
2601.54 0
2601.66 0
2601.78 1
2601.89 6
2602.01 12
2602.13 17
2602.24 20
2602.36 22
2602.48 22
2602.60 20
2602.71 19
2602.83 19
2602.95 22
2603.06 29
2603.18 38
2603.30 49
2603.41 62
2603.53 75
2603.65 87
2603.77 97
2603.88 105
2604.00 110
2604.12 111
2604.23 108
2604.35 101
2604.47 89
2604.58 72
2604.70 52
2604.82 31
2604.94 11
2605.05 0
2605.17 0
2605.29 0
2605.40 0
2605.52 0
2605.64 2
2605.75 13
2605.87 22
2605.99 28
2606.11 32
2606.22 34
2606.34 34
2606.46 33
2606.57 32
2606.69 32
2606.81 31
2606.92 31
2607.04 32
2607.16 34
2607.28 35
2607.39 36
2607.51 36
2607.63 35
2607.74 33
2607.86 32
2607.98 32
2608.09 36
2608.21 42
2608.33 52
2608.45 65
2608.56 80
2608.68 94
2608.80 109
2608.91 124
2609.03 138
2609.15 152
2609.27 167
2609.38 183
2609.50 200
2609.62 217
2609.73 236
2609.85 257
2609.97 280
2610.09 306
2610.20 333
2610.32 361
2610.44 390
2610.55 418
2610.67 445
2610.79 471
2610.91 497
2611.02 525
2611.14 556
2611.26 590
2611.37 625
2611.49 659
2611.61 691
2611.73 716
2611.84 736
2611.96 750
2612.08 763
2612.19 778
2612.31 795
2612.43 818
2612.55 845
2612.66 873
2612.78 900
2612.90 921
2613.01 936
2613.13 942
2613.25 940
2613.37 931
2613.48 917
2613.60 901
2613.72 886
2613.83 873
2613.95 863
2614.07 857
2614.19 852
2614.30 849
2614.42 843
2614.54 834
2614.65 821
2614.77 803
2614.89 781
2615.01 756
2615.12 728
2615.24 699
2615.36 670
2615.48 640
2615.59 611
2615.71 584
2615.83 559
2615.94 539
2616.06 523
2616.18 512
2616.30 505
2616.41 499
2616.53 493
2616.65 484
2616.77 471
2616.88 453
2617.00 433
2617.12 411
2617.23 390
2617.35 371
2617.47 356
2617.59 343
2617.70 334
2617.82 326
2617.94 319
2618.06 311
2618.17 303
2618.29 295
2618.41 285
2618.52 276
2618.64 266
2618.76 255
2618.88 245
2618.99 234
2619.11 223
2619.23 211
2619.35 199
2619.46 186
2619.58 173
2619.70 159
2619.82 146
2619.93 134
2620.05 124
2620.17 116
2620.28 110
2620.40 107
2620.52 106
2620.64 106
2620.75 108
2620.87 110
2620.99 114
2621.11 119
2621.22 123
2621.34 127
2621.46 129
2621.58 128
2621.69 124
2621.81 118
2621.93 110
2622.04 101
2622.16 95
2622.28 91
2622.40 89
2622.51 90
2622.63 92
2622.75 96
2622.87 101
2622.98 108
2623.10 115
2623.22 124
2623.34 132
2623.45 139
2623.57 143
2623.69 144
2623.81 142
2623.92 136
2624.04 128
2624.16 119
2624.28 110
2624.39 101
2624.51 93
2624.63 86
2624.75 79
2624.86 73
2624.98 68
2625.10 63
2625.22 58
2625.33 53
2625.45 48
2625.57 45
2625.68 42
2625.80 40
2625.92 40
2626.04 39
2626.15 36
2626.27 31
2626.39 23
2626.51 13
2626.62 2
2626.74 0
2626.86 0
2626.98 0
2627.09 0
2627.21 4
2627.33 22
2627.45 42
2627.56 62
2627.68 81
2627.80 96
2627.92 105
2628.03 109
2628.15 107
2628.27 102
2628.39 94
2628.50 85
2628.62 77
2628.74 70
2628.86 64
2628.97 59
2629.09 53
2629.21 46
2629.33 38
2629.45 27
2629.56 14
2629.68 2
2629.80 0
2629.92 0
2630.03 0
2630.15 0
2630.27 0
2630.39 14
2630.50 31
2630.62 48
2630.74 63
2630.86 76
2630.97 84
2631.09 90
2631.21 93
2631.33 95
2631.44 96
2631.56 96
2631.68 95
2631.80 93
2631.91 90
2632.03 87
2632.15 85
2632.27 86
2632.38 90
2632.50 97
2632.62 105
2632.74 113
2632.86 120
2632.97 123
2633.09 123
2633.21 120
2633.33 115
2633.44 109
2633.56 103
2633.68 98
2633.80 92
2633.91 86
2634.03 80
2634.15 74
2634.27 70
2634.38 66
2634.50 65
2634.62 65
2634.74 66
2634.86 67
2634.97 68
2635.09 69
2635.21 70
2635.33 72
2635.44 76
2635.56 84
2635.68 95
2635.80 109
2635.91 125
2636.03 141
2636.15 154
2636.27 164
2636.39 167
2636.50 164
2636.62 155
2636.74 142
2636.86 125
2636.97 107
2637.09 88
2637.21 71
2637.33 56
2637.44 43
2637.56 35
2637.68 29
2637.80 26
2637.92 25
2638.03 25
2638.15 24
2638.27 22
2638.39 20
2638.50 18
2638.62 18
2638.74 18
2638.86 20
2638.98 21
2639.09 22
2639.21 21
2639.33 16
2639.45 9
2639.56 0
2639.68 0
2639.80 0
2639.92 0
2640.04 0
2640.15 0
2640.27 0
2640.39 0
2640.51 5
2640.62 17
2640.74 29
2640.86 41
2640.98 53
2641.10 64
2641.21 72
2641.33 78
2641.45 80
2641.57 79
2641.68 78
2641.80 77
2641.92 78
2642.04 84
2642.16 93
2642.27 104
2642.39 115
2642.51 124
2642.63 129
2642.74 129
2642.86 124
2642.98 118
2643.10 113
2643.22 111
2643.33 112
2643.45 119
2643.57 128
2643.69 139
2643.81 148
2643.92 154
2644.04 156
2644.16 154
2644.28 148
2644.40 141
2644.51 133
2644.63 126
2644.75 121
2644.87 118
2644.98 117
2645.10 116
2645.22 116
2645.34 115
2645.46 112
2645.57 108
2645.69 104
2645.81 101
2645.93 101
2646.05 104
2646.16 110
2646.28 119
2646.40 128
2646.52 136
2646.64 141
2646.75 143
2646.87 144
2646.99 144
2647.11 147
2647.22 153
2647.34 160
2647.46 169
2647.58 176
2647.70 179
2647.81 178
2647.93 173
2648.05 164
2648.17 154
2648.29 143
2648.40 134
2648.52 127
2648.64 121
2648.76 118
2648.88 116
2648.99 115
2649.11 117
2649.23 119
2649.35 122
2649.47 127
2649.58 131
2649.70 136
2649.82 140
2649.94 144
2650.06 148
2650.17 152
2650.29 157
2650.41 163
2650.53 170
2650.65 178
2650.76 185
2650.88 192
2651.00 197
2651.12 200
2651.24 200
2651.35 197
2651.47 191
2651.59 183
2651.71 173
2651.83 163
2651.94 153
2652.06 144
2652.18 136
2652.30 128
2652.42 120
2652.54 111
2652.65 101
2652.77 88
2652.89 74
2653.01 58
2653.13 43
2653.24 29
2653.36 18
2653.48 10
2653.60 7
2653.72 8
2653.83 11
2653.95 15
2654.07 18
2654.19 21
2654.31 22
2654.42 22
2654.54 21
2654.66 21
2654.78 23
2654.90 27
2655.02 34
2655.13 44
2655.25 56
2655.37 72
2655.49 90
2655.61 109
2655.72 129
2655.84 146
2655.96 159
2656.08 167
2656.20 168
2656.31 163
2656.43 153
2656.55 141
2656.67 129
2656.79 119
2656.91 112
2657.02 109
2657.14 110
2657.26 115
2657.38 123
2657.50 132
2657.61 142
2657.73 149
2657.85 154
2657.97 155
2658.09 152
2658.21 146
2658.32 140
2658.44 135
2658.56 132
2658.68 132
2658.80 136
2658.91 142
2659.03 149
2659.15 156
2659.27 161
2659.39 164
2659.51 165
2659.62 164
2659.74 161
2659.86 156
2659.98 151
2660.10 147
2660.21 142
2660.33 139
2660.45 137
2660.57 136
2660.69 135
2660.81 134
2660.92 131
2661.04 126
2661.16 117
2661.28 106
2661.40 92
2661.52 77
2661.63 64
2661.75 52
2661.87 42
2661.99 34
2662.11 27
2662.23 20
2662.34 14
2662.46 8
2662.58 3
2662.70 0
2662.82 0
2662.94 0
2663.05 0
2663.17 0
2663.29 0
2663.41 0
2663.53 0
2663.64 0
2663.76 0
2663.88 5
2664.00 19
2664.12 35
2664.24 50
2664.35 64
2664.47 72
2664.59 75
2664.71 74
2664.83 71
2664.95 67
2665.06 65
2665.18 65
2665.30 67
2665.42 69
2665.54 69
2665.66 65
2665.77 55
2665.89 42
2666.01 28
2666.13 15
2666.25 5
2666.37 0
2666.49 0
2666.60 0
2666.72 0
2666.84 0
2666.96 0
2667.08 0
2667.20 0
2667.31 0
2667.43 0
2667.55 0
2667.67 9
2667.79 23
2667.91 39
2668.02 57
2668.14 76
2668.26 94
2668.38 110
2668.50 122
2668.62 129
2668.73 132
2668.85 130
2668.97 126
2669.09 120
2669.21 112
2669.33 104
2669.45 95
2669.56 85
2669.68 73
2669.80 59
2669.92 44
2670.04 29
2670.16 15
2670.27 2
2670.39 0
2670.51 0
2670.63 0
2670.75 0
2670.87 0
2670.99 3
2671.10 9
2671.22 15
2671.34 18
2671.46 19
2671.58 18
2671.70 16
2671.81 14
2671.93 12
2672.05 12
2672.17 13
2672.29 15
2672.41 19
2672.53 24
2672.64 31
2672.76 40
2672.88 50
2673.00 62
2673.12 76
2673.24 90
2673.36 103
2673.47 114
2673.59 120
2673.71 122
2673.83 118
2673.95 109
2674.07 98
2674.19 88
2674.30 80
2674.42 77
2674.54 78
2674.66 82
2674.78 85
2674.90 86
2675.01 81
2675.13 72
2675.25 59
2675.37 46
2675.49 35
2675.61 29
2675.73 29
2675.84 34
2675.96 41
2676.08 49
2676.20 55
2676.32 60
2676.44 63
2676.56 65
2676.68 68
2676.79 73
2676.91 80
2677.03 87
2677.15 94
2677.27 101
2677.39 107
2677.51 112
2677.62 117
2677.74 121
2677.86 126
2677.98 131
2678.10 135
2678.22 137
2678.34 137
2678.45 136
2678.57 134
2678.69 131
2678.81 128
2678.93 124
2679.05 121
2679.17 118
2679.28 115
2679.40 114
2679.52 114
2679.64 118
2679.76 124
2679.88 131
2680.00 138
2680.12 143
2680.23 145
2680.35 142
2680.47 134
2680.59 124
2680.71 114
2680.83 105
2680.95 101
2681.07 102
2681.18 110
2681.30 125
2681.42 143
2681.54 163
2681.66 183
2681.78 200
2681.90 211
2682.01 215
2682.13 213
2682.25 207
2682.37 199
2682.49 191
2682.61 185
2682.73 183
2682.85 184
2682.96 186
2683.08 187
2683.20 188
2683.32 188
2683.44 189
2683.56 192
2683.68 198
2683.80 206
2683.91 215
2684.03 224
2684.15 229
2684.27 230
2684.39 226
2684.51 220
2684.63 212
2684.75 205
2684.86 200
2684.98 199
2685.10 199
2685.22 199
2685.34 197
2685.46 193
2685.58 188
2685.70 181
2685.82 174
2685.93 169
2686.05 167
2686.17 168
2686.29 173
2686.41 181
2686.53 191
2686.65 201
2686.77 212
2686.88 224
2687.00 236
2687.12 249
2687.24 263
2687.36 279
2687.48 297
2687.60 317
2687.72 341
2687.84 368
2687.95 400
2688.07 438
2688.19 483
2688.31 535
2688.43 596
2688.55 665
2688.67 742
2688.79 826
2688.90 914
2689.02 1005
2689.14 1097
2689.26 1188
2689.38 1279
2689.50 1371
2689.62 1465
2689.74 1563
2689.86 1665
2689.97 1770
2690.09 1876
2690.21 1981
2690.33 2084
2690.45 2183
2690.57 2278
2690.69 2369
2690.81 2454
2690.93 2535
2691.05 2609
2691.16 2676
2691.28 2734
2691.40 2785
2691.52 2829
2691.64 2868
2691.76 2903
2691.88 2935
2692.00 2965
2692.12 2994
2692.23 3022
2692.35 3049
2692.47 3073
2692.59 3092
2692.71 3105
2692.83 3110
2692.95 3107
2693.07 3094
2693.19 3075
2693.30 3050
2693.42 3022
2693.54 2989
2693.66 2951
2693.78 2906
2693.90 2851
2694.02 2784
2694.14 2707
2694.26 2621
2694.38 2531
2694.49 2440
2694.61 2355
2694.73 2279
2694.85 2213
2694.97 2156
2695.09 2108
2695.21 2066
2695.33 2026
2695.45 1989
2695.57 1952
2695.68 1916
2695.80 1882
2695.92 1852
2696.04 1827
2696.16 1807
2696.28 1791
2696.40 1781
2696.52 1773
2696.64 1768
2696.76 1765
2696.88 1764
2696.99 1766
2697.11 1772
2697.23 1782
2697.35 1797
2697.47 1814
2697.59 1831
2697.71 1848
2697.83 1862
2697.95 1872
2698.07 1879
2698.18 1884
2698.30 1889
2698.42 1893
2698.54 1897
2698.66 1902
2698.78 1905
2698.90 1906
2699.02 1904
2699.14 1898
2699.26 1888
2699.38 1874
2699.49 1859
2699.61 1841
2699.73 1822
2699.85 1803
2699.97 1784
2700.09 1766
2700.21 1749
2700.33 1734
2700.45 1720
2700.57 1708
2700.69 1696
2700.81 1683
2700.92 1668
2701.04 1647
2701.16 1621
2701.28 1587
2701.40 1548
2701.52 1505
2701.64 1461
2701.76 1418
2701.88 1376
2702.00 1337
2702.12 1300
2702.24 1262
2702.35 1224
2702.47 1184
2702.59 1143
2702.71 1101
2702.83 1060
2702.95 1019
2703.07 979
2703.19 938
2703.31 895
2703.43 850
2703.55 801
2703.67 750
2703.78 698
2703.90 647
2704.02 602
2704.14 564
2704.26 536
2704.38 519
2704.50 511
2704.62 509
2704.74 512
2704.86 515
2704.98 516
2705.10 514
2705.22 506
2705.33 495
2705.45 480
2705.57 463
2705.69 445
2705.81 427
2705.93 412
2706.05 400
2706.17 391
2706.29 384
2706.41 378
2706.53 370
2706.65 361
2706.77 348
2706.88 333
2707.00 316
2707.12 299
2707.24 283
2707.36 269
2707.48 257
2707.60 247
2707.72 240
2707.84 233
2707.96 228
2708.08 223
2708.20 217
2708.32 212
2708.44 205
2708.55 197
2708.67 188
2708.79 177
2708.91 165
2709.03 151
2709.15 137
2709.27 122
2709.39 106
2709.51 91
2709.63 78
2709.75 68
2709.87 63
2709.99 65
2710.11 74
2710.23 88
2710.34 107
2710.46 127
2710.58 146
2710.70 162
2710.82 172
2710.94 177
2711.06 176
2711.18 171
2711.30 164
2711.42 158
2711.54 154
2711.66 152
2711.78 155
2711.90 159
2712.02 165
2712.14 171
2712.25 175
2712.37 177
2712.49 180
2712.61 184
2712.73 192
2712.85 205
2712.97 223
2713.09 244
2713.21 266
2713.33 285
2713.45 300
2713.57 310
2713.69 316
2713.81 320
2713.93 325
2714.05 332
2714.16 343
2714.28 357
2714.40 372
2714.52 385
2714.64 394
2714.76 397
2714.88 394
2715.00 385
2715.12 371
2715.24 355
2715.36 339
2715.48 324
2715.60 311
2715.72 300
2715.84 291
2715.96 283
2716.08 277
2716.20 273
2716.32 271
2716.43 272
2716.55 273
2716.67 276
2716.79 280
2716.91 283
2717.03 284
2717.15 284
2717.27 281
2717.39 275
2717.51 266
2717.63 253
2717.75 238
2717.87 221
2717.99 206
2718.11 193
2718.23 185
2718.35 181
2718.47 182
2718.59 186
2718.71 192
2718.82 197
2718.94 200
2719.06 200
2719.18 197
2719.30 191
2719.42 184
2719.54 175
2719.66 165
2719.78 157
2719.90 150
2720.02 145
2720.14 144
2720.26 146
2720.38 152
2720.50 160
2720.62 169
2720.74 179
2720.86 187
2720.98 192
2721.10 195
2721.22 197
2721.34 197
2721.46 198
2721.57 201
2721.69 208
2721.81 218
2721.93 232
2722.05 251
2722.17 272
2722.29 296
2722.41 322
2722.53 348
2722.65 373
2722.77 397
2722.89 418
2723.01 436
2723.13 451
2723.25 463
2723.37 473
2723.49 480
2723.61 486
2723.73 491
2723.85 495
2723.97 500
2724.09 506
2724.21 514
2724.33 522
2724.45 530
2724.57 537
2724.68 542
2724.80 542
2724.92 538
2725.04 531
2725.16 522
2725.28 512
2725.40 504
2725.52 496
2725.64 489
2725.76 481
2725.88 470
2726.00 455
2726.12 436
2726.24 413
2726.36 387
2726.48 362
2726.60 339
2726.72 320
2726.84 306
2726.96 296
2727.08 289
2727.20 281
2727.32 272
2727.44 261
2727.56 247
2727.68 232
2727.80 217
2727.92 204
2728.04 192
2728.16 181
2728.28 172
2728.40 165
2728.52 160
2728.64 159
2728.75 161
2728.87 168
2728.99 178
2729.11 190
2729.23 200
2729.35 208
2729.47 212
2729.59 215
2729.71 217
2729.83 221
2729.95 226
2730.07 235
2730.19 246
2730.31 256
2730.43 264
2730.55 268
2730.67 268
2730.79 262
2730.91 252
2731.03 239
2731.15 224
2731.27 211
2731.39 200
2731.51 192
2731.63 188
2731.75 187
2731.87 189
2731.99 192
2732.11 193
2732.23 191
2732.35 186
2732.47 178
2732.59 166
2732.71 155
2732.83 144
2732.95 135
2733.07 130
2733.19 129
2733.31 130
2733.43 134
2733.55 138
2733.67 139
2733.79 138
2733.91 132
2734.03 121
2734.15 107
2734.27 91
2734.39 77
2734.51 65
2734.63 56
2734.75 50
2734.87 46
2734.99 43
2735.11 39
2735.23 33
2735.35 26
2735.47 20
2735.59 16
2735.70 15
2735.82 19
2735.94 27
2736.06 37
2736.18 49
2736.30 59
2736.42 68
2736.54 74
2736.66 77
2736.78 77
2736.90 75
2737.02 72
2737.14 67
2737.26 62
2737.38 57
2737.50 51
2737.62 45
2737.74 39
2737.86 32
2737.98 24
2738.10 15
2738.22 7
2738.34 0
2738.46 0
2738.58 0
2738.70 0
2738.82 0
2738.94 0
2739.06 0
2739.18 3
2739.30 6
2739.42 7
2739.54 7
2739.66 7
2739.78 8
2739.90 12
2740.02 19
2740.14 29
2740.26 40
2740.38 53
2740.50 64
2740.62 74
2740.74 83
2740.86 90
2740.98 97
2741.10 105
2741.22 114
2741.34 124
2741.46 134
2741.58 144
2741.70 153
2741.82 161
2741.94 167
2742.06 172
2742.18 177
2742.30 181
2742.42 185
2742.54 187
2742.66 186
2742.78 183
2742.90 174
2743.02 162
2743.14 148
2743.26 132
2743.38 118
2743.50 108
2743.62 102
2743.74 101
2743.86 103
2743.98 108
2744.10 114
2744.22 119
2744.34 123
2744.46 126
2744.59 128
2744.71 129
2744.83 129
2744.95 129
2745.07 128
2745.19 127
2745.31 126
2745.43 127
2745.55 131
2745.67 137
2745.79 146
2745.91 157
2746.03 169
2746.15 180
2746.27 190
2746.39 198
2746.51 204
2746.63 208
2746.75 211
2746.87 214
2746.99 217
2747.11 221
2747.23 226
2747.35 229
2747.47 231
2747.59 230
2747.71 227
2747.83 223
2747.95 218
2748.07 216
2748.19 217
2748.31 222
2748.43 231
2748.55 242
2748.67 252
2748.79 259
2748.91 261
2749.03 258
2749.15 248
2749.27 235
2749.39 218
2749.51 201
2749.63 185
2749.75 169
2749.87 156
2749.99 143
2750.11 130
2750.23 118
2750.35 107
2750.47 97
2750.59 89
2750.71 83
2750.83 81
2750.95 80
2751.07 80
2751.19 79
2751.31 74
2751.43 65
2751.56 54
2751.68 40
2751.80 28
2751.92 20
2752.04 19
2752.16 24
2752.28 34
2752.40 48
2752.52 62
2752.64 74
2752.76 83
2752.88 89
2753.00 92
2753.12 94
2753.24 97
2753.36 100
2753.48 102
2753.60 104
2753.72 104
2753.84 104
2753.96 104
2754.08 105
2754.20 108
2754.32 111
2754.44 116
2754.56 119
2754.68 120
2754.80 119
2754.92 115
2755.04 109
2755.16 103
2755.28 98
2755.40 95
2755.52 94
2755.65 94
2755.77 96
2755.89 98
2756.01 101
2756.13 103
2756.25 105
2756.37 108
2756.49 111
2756.61 115
2756.73 118
2756.85 121
2756.97 124
2757.09 126
2757.21 128
2757.33 130
2757.45 131
2757.57 131
2757.69 129
2757.81 124
2757.93 115
2758.05 102
2758.17 86
2758.29 68
2758.41 50
2758.53 33
2758.65 20
2758.77 12
2758.90 9
2759.02 14
2759.14 25
2759.26 42
2759.38 64
2759.50 87
2759.62 111
2759.74 132
2759.86 150
2759.98 164
2760.10 174
2760.22 181
2760.34 185
2760.46 186
2760.58 184
2760.70 180
2760.82 174
2760.94 166
2761.06 156
2761.18 146
2761.30 136
2761.42 125
2761.55 114
2761.67 104
2761.79 95
2761.91 87
2762.03 82
2762.15 80
2762.27 81
2762.39 85
2762.51 91
2762.63 97
2762.75 104
2762.87 109
2762.99 114
2763.11 118
2763.23 122
2763.35 125
2763.47 129
2763.59 132
2763.71 134
2763.83 134
2763.96 133
2764.08 129
2764.20 124
2764.32 117
2764.44 110
2764.56 103
2764.68 97
2764.80 93
2764.92 91
2765.04 89
2765.16 88
2765.28 88
2765.40 88
2765.52 89
2765.64 92
2765.76 97
2765.88 104
2766.00 114
2766.12 126
2766.25 137
2766.37 146
2766.49 150
2766.61 150
2766.73 145
2766.85 137
2766.97 127
2767.09 118
2767.21 110
2767.33 105
2767.45 103
2767.57 104
2767.69 107
2767.81 112
2767.93 117
2768.05 124
2768.17 131
2768.30 137
2768.42 143
2768.54 146
2768.66 148
2768.78 149
2768.90 150
2769.02 151
2769.14 155
2769.26 161
2769.38 169
2769.50 180
2769.62 190
2769.74 198
2769.86 204
2769.98 206
2770.11 205
2770.23 201
2770.35 194
2770.47 186
2770.59 178
2770.71 170
2770.83 164
2770.95 160
2771.07 157
2771.19 155
2771.31 154
2771.43 151
2771.55 148
2771.67 144
2771.79 140
2771.92 138
2772.04 139
2772.16 144
2772.28 151
2772.40 161
2772.52 170
2772.64 179
2772.76 186
2772.88 193
2773.00 201
2773.12 210
2773.24 220
2773.36 231
2773.48 242
2773.61 250
2773.73 255
2773.85 257
2773.97 256
2774.09 253
2774.21 248
2774.33 244
2774.45 238
2774.57 232
2774.69 222
2774.81 209
2774.93 192
2775.05 172
2775.17 151
2775.30 130
2775.42 110
2775.54 94
2775.66 83
2775.78 77
2775.90 78
2776.02 85
2776.14 98
2776.26 116
2776.38 136
2776.50 156
2776.62 175
2776.75 189
2776.87 198
2776.99 201
2777.11 201
2777.23 197
2777.35 191
2777.47 185
2777.59 180
2777.71 176
2777.83 174
2777.95 174
2778.07 173
2778.19 173
2778.32 173
2778.44 173
2778.56 171
2778.68 169
2778.80 166
2778.92 163
2779.04 158
2779.16 152
2779.28 143
2779.40 133
2779.52 120
2779.65 107
2779.77 95
2779.89 84
2780.01 78
2780.13 76
2780.25 79
2780.37 86
2780.49 96
2780.61 107
2780.73 116
2780.85 122
2780.97 124
2781.10 123
2781.22 119
2781.34 115
2781.46 113
2781.58 112
2781.70 112
2781.82 111
2781.94 109
2782.06 103
2782.18 94
2782.30 81
2782.43 68
2782.55 54
2782.67 43
2782.79 33
2782.91 25
2783.03 17
2783.15 10
2783.27 3
2783.39 0
2783.51 0
2783.64 0
2783.76 0
2783.88 3
2784.00 11
2784.12 18
2784.24 25
2784.36 32
2784.48 36
2784.60 39
2784.72 40
2784.84 40
2784.97 38
2785.09 35
2785.21 32
2785.33 29
2785.45 28
2785.57 28
2785.69 29
2785.81 30
2785.93 30
2786.05 28
2786.18 23
2786.30 14
2786.42 4
2786.54 0
2786.66 0
2786.78 0
2786.90 0
2787.02 0
2787.14 0
2787.26 0
2787.39 7
2787.51 29
2787.63 52
2787.75 74
2787.87 92
2787.99 105
2788.11 114
2788.23 118
2788.35 120
2788.48 120
2788.60 119
2788.72 120
2788.84 122
2788.96 126
2789.08 132
2789.20 139
2789.32 146
2789.44 154
2789.56 161
2789.69 167
2789.81 175
2789.93 183
2790.05 194
2790.17 208
2790.29 224
2790.41 244
2790.53 265
2790.65 287
2790.78 309
2790.90 331
2791.02 352
2791.14 370
2791.26 385
2791.38 394
2791.50 398
2791.62 397
2791.74 389
2791.87 378
2791.99 365
2792.11 352
2792.23 342
2792.35 337
2792.47 338
2792.59 344
2792.71 357
2792.83 375
2792.96 396
2793.08 418
2793.20 439
2793.32 455
2793.44 464
2793.56 467
2793.68 463
2793.80 454
2793.93 443
2794.05 430
2794.17 420
2794.29 413
2794.41 408
2794.53 405
2794.65 404
2794.77 401
2794.89 395
2795.02 386
2795.14 373
2795.26 359
2795.38 345
2795.50 334
2795.62 328
2795.74 329
2795.86 335
2795.99 344
2796.11 355
2796.23 363
2796.35 367
2796.47 366
2796.59 361
2796.71 353
2796.83 343
2796.96 332
2797.08 322
2797.20 313
2797.32 306
2797.44 300
2797.56 295
2797.68 289
2797.80 284
2797.93 276
2798.05 265
2798.17 250
2798.29 232
2798.41 212
2798.53 190
2798.65 169
2798.77 150
2798.90 132
2799.02 117
2799.14 103
2799.26 90
2799.38 79
2799.50 69
2799.62 62
2799.74 58
2799.87 58
2799.99 62
2800.11 69
2800.23 78
2800.35 88
2800.47 97
2800.59 105
2800.72 111
2800.84 116
2800.96 119
2801.08 121
2801.20 122
2801.32 123
2801.44 123
2801.56 124
2801.69 127
2801.81 133
2801.93 141
2802.05 149
2802.17 157
2802.29 163
2802.41 167
2802.54 166
2802.66 163
2802.78 158
2802.90 152
2803.02 147
2803.14 142
2803.26 138
2803.39 135
2803.51 133
2803.63 132
2803.75 132
2803.87 133
2803.99 134
2804.11 135
2804.23 137
2804.36 137
2804.48 135
2804.60 133
2804.72 129
2804.84 124
2804.96 119
2805.08 113
2805.21 108
2805.33 103
2805.45 97
2805.57 89
2805.69 79
2805.81 67
2805.93 54
2806.06 42
2806.18 33
2806.30 28
2806.42 29
2806.54 35
2806.66 45
2806.78 57
2806.91 69
2807.03 80
2807.15 89
2807.27 94
2807.39 96
2807.51 96
2807.63 94
2807.76 92
2807.88 90
2808.00 91
2808.12 93
2808.24 99
2808.36 106
2808.49 113
2808.61 119
2808.73 122
2808.85 123
2808.97 121
2809.09 119
2809.21 116
2809.34 114
2809.46 114
2809.58 115
2809.70 115
2809.82 114
2809.94 110
2810.06 102
2810.19 91
2810.31 76
2810.43 60
2810.55 44
2810.67 29
2810.79 17
2810.92 7
2811.04 0
2811.16 0
2811.28 0
2811.40 0
2811.52 0
2811.65 0
2811.77 0
2811.89 0
2812.01 0
2812.13 7
2812.25 24
2812.37 44
2812.50 64
2812.62 83
2812.74 101
2812.86 117
2812.98 132
2813.10 145
2813.23 156
2813.35 165
2813.47 170
2813.59 173
2813.71 172
2813.83 168
2813.96 161
2814.08 150
2814.20 138
2814.32 124
2814.44 110
2814.56 98
2814.68 86
2814.81 76
2814.93 69
2815.05 64
2815.17 61
2815.29 61
2815.41 65
2815.54 71
2815.66 79
2815.78 89
2815.90 99
2816.02 107
2816.14 111
2816.27 112
2816.39 109
2816.51 104
2816.63 101
2816.75 100
2816.87 103
2817.00 110
2817.12 119
2817.24 128
2817.36 137
2817.48 143
2817.60 147
2817.73 148
2817.85 146
2817.97 144
2818.09 142
2818.21 139
2818.33 138
2818.46 138
2818.58 139
2818.70 141
2818.82 144
2818.94 149
2819.07 154
2819.19 159
2819.31 163
2819.43 167
2819.55 168
2819.67 168
2819.80 166
2819.92 164
2820.04 162
2820.16 162
2820.28 162
2820.40 164
2820.53 166
2820.65 166
2820.77 165
2820.89 162
2821.01 156
2821.13 151
2821.26 146
2821.38 144
2821.50 145
2821.62 149
2821.74 155
2821.87 162
2821.99 168
2822.11 172
2822.23 172
2822.35 169
2822.47 164
2822.60 157
2822.72 149
2822.84 143
2822.96 137
2823.08 133
2823.21 130
2823.33 129
2823.45 130
2823.57 132
2823.69 135
2823.81 141
2823.94 149
2824.06 159
2824.18 172
2824.30 186
2824.42 201
2824.55 215
2824.67 226
2824.79 233
2824.91 236
2825.03 235
2825.15 233
2825.28 230
2825.40 228
2825.52 226
2825.64 227
2825.76 227
2825.89 227
2826.01 225
2826.13 219
2826.25 210
2826.37 196
2826.49 180
2826.62 163
2826.74 147
2826.86 135
2826.98 126
2827.10 121
2827.23 121
2827.35 126
2827.47 133
2827.59 144
2827.71 157
2827.84 172
2827.96 187
2828.08 202
2828.20 213
2828.32 219
2828.45 220
2828.57 216
2828.69 209
2828.81 200
2828.93 193
2829.05 189
2829.18 190
2829.30 193
2829.42 198
2829.54 202
2829.66 203
2829.79 199
2829.91 192
2830.03 180
2830.15 167
2830.27 154
2830.40 144
2830.52 137
2830.64 134
2830.76 134
2830.88 136
2831.01 139
2831.13 142
2831.25 144
2831.37 145
2831.49 146
2831.62 148
2831.74 150
2831.86 152
2831.98 154
2832.10 155
2832.23 154
2832.35 150
2832.47 144
2832.59 137
2832.71 130
2832.84 126
2832.96 126
2833.08 129
2833.20 135
2833.32 143
2833.45 150
2833.57 154
2833.69 154
2833.81 149
2833.93 141
2834.06 132
2834.18 122
2834.30 115
2834.42 110
2834.54 109
2834.67 110
2834.79 111
2834.91 112
2835.03 110
2835.15 107
2835.28 102
2835.40 96
2835.52 91
2835.64 86
2835.77 83
2835.89 83
2836.01 85
2836.13 88
2836.25 91
2836.38 93
2836.50 93
2836.62 90
2836.74 84
2836.86 77
2836.99 71
2837.11 66
2837.23 63
2837.35 63
2837.47 66
2837.60 69
2837.72 71
2837.84 71
2837.96 69
2838.09 66
2838.21 63
2838.33 61
2838.45 64
2838.57 71
2838.70 82
2838.82 96
2838.94 112
2839.06 127
2839.18 139
2839.31 148
2839.43 154
2839.55 159
2839.67 163
2839.80 169
2839.92 177
2840.04 187
2840.16 197
2840.28 206
2840.41 212
2840.53 213
2840.65 209
2840.77 200
2840.89 187
2841.02 171
2841.14 155
2841.26 139
2841.38 125
2841.51 113
2841.63 105
2841.75 99
2841.87 95
2841.99 93
2842.12 94
2842.24 96
2842.36 100
2842.48 108
2842.61 118
2842.73 130
2842.85 145
2842.97 160
2843.09 175
2843.22 188
2843.34 197
2843.46 202
2843.58 204
2843.71 203
2843.83 201
2843.95 197
2844.07 194
2844.20 191
2844.32 189
2844.44 188
2844.56 188
2844.68 189
2844.81 190
2844.93 190
2845.05 188
2845.17 184
2845.30 178
2845.42 171
2845.54 164
2845.66 158
2845.78 155
2845.91 155
2846.03 158
2846.15 162
2846.27 166
2846.40 170
2846.52 174
2846.64 177
2846.76 181
2846.89 187
2847.01 195
2847.13 204
2847.25 213
2847.37 219
2847.50 222
2847.62 219
2847.74 212
2847.86 201
2847.99 187
2848.11 173
2848.23 158
2848.35 146
2848.48 137
2848.60 133
2848.72 132
2848.84 135
2848.97 141
2849.09 148
2849.21 154
2849.33 157
2849.45 157
2849.58 154
2849.70 148
2849.82 143
2849.94 138
2850.07 135
2850.19 134
2850.31 134
2850.43 134
2850.56 133
2850.68 132
2850.80 130
2850.92 129
2851.05 129
2851.17 131
2851.29 133
2851.41 135
2851.54 134
2851.66 130
2851.78 123
2851.90 113
2852.03 103
2852.15 95
2852.27 90
2852.39 90
2852.51 92
2852.64 95
2852.76 98
2852.88 98
2853.00 94
2853.13 86
2853.25 76
2853.37 65
2853.49 54
2853.62 45
2853.74 39
2853.86 36
2853.98 35
2854.11 37
2854.23 39
2854.35 42
2854.47 47
2854.60 51
2854.72 57
2854.84 63
2854.96 70
2855.09 77
2855.21 84
2855.33 90
2855.45 94
2855.58 96
2855.70 94
2855.82 90
2855.94 83
2856.07 75
2856.19 67
2856.31 61
2856.43 57
2856.56 55
2856.68 56
2856.80 56
2856.92 55
2857.05 53
2857.17 48
2857.29 42
2857.41 37
2857.54 34
2857.66 35
2857.78 40
2857.90 49
2858.03 60
2858.15 73
2858.27 85
2858.40 94
2858.52 100
2858.64 102
2858.76 100
2858.89 94
2859.01 86
2859.13 76
2859.25 66
2859.38 57
2859.50 50
2859.62 45
2859.74 42
2859.87 42
2859.99 45
2860.11 52
2860.23 62
2860.36 78
2860.48 98
2860.60 122
2860.72 149
2860.85 175
2860.97 198
2861.09 217
2861.21 230
2861.34 237
2861.46 239
2861.58 238
2861.71 235
2861.83 233
2861.95 231
2862.07 231
2862.20 234
2862.32 238
2862.44 244
2862.56 250
2862.69 256
2862.81 261
2862.93 263
2863.05 263
2863.18 260
2863.30 256
2863.42 252
2863.55 247
2863.67 243
2863.79 239
2863.91 234
2864.04 227
2864.16 219
2864.28 211
2864.40 202
2864.53 194
2864.65 188
2864.77 185
2864.89 184
2865.02 185
2865.14 187
2865.26 189
2865.39 191
2865.51 192
2865.63 193
2865.75 193
2865.88 194
2866.00 196
2866.12 198
2866.24 201
2866.37 203
2866.49 204
2866.61 202
2866.74 198
2866.86 189
2866.98 176
2867.10 158
2867.23 136
2867.35 109
2867.47 81
2867.60 52
2867.72 24
2867.84 1
2867.96 0
2868.09 0
2868.21 0
2868.33 0
2868.45 0
2868.58 0
2868.70 1
2868.82 10
2868.95 16
2869.07 20
2869.19 21
2869.31 21
2869.44 20
2869.56 18
2869.68 17
2869.81 15
2869.93 14
2870.05 14
2870.17 18
2870.30 25
2870.42 36
2870.54 52
2870.67 71
2870.79 91
2870.91 110
2871.03 127
2871.16 139
2871.28 148
2871.40 153
2871.52 155
2871.65 155
2871.77 153
2871.89 150
2872.02 144
2872.14 136
2872.26 126
2872.38 114
2872.51 102
2872.63 91
2872.75 84
2872.88 82
2873.00 88
2873.12 100
2873.25 118
2873.37 140
2873.49 166
2873.61 191
2873.74 215
2873.86 235
2873.98 253
2874.11 271
2874.23 288
2874.35 306
2874.47 326
2874.60 347
2874.72 367
2874.84 385
2874.97 397
2875.09 404
2875.21 407
2875.33 408
2875.46 410
2875.58 415
2875.70 423
2875.83 433
2875.95 444
2876.07 451
2876.20 454
2876.32 452
2876.44 445
2876.56 434
2876.69 422
2876.81 408
2876.93 393
2877.06 377
2877.18 358
2877.30 338
2877.42 315
2877.55 293
2877.67 273
2877.79 255
2877.92 242
2878.04 234
2878.16 229
2878.29 228
2878.41 230
2878.53 233
2878.65 237
2878.78 239
2878.90 241
2879.02 240
2879.15 237
2879.27 233
2879.39 226
2879.52 218
2879.64 209
2879.76 200
2879.88 192
2880.01 185
2880.13 178
2880.25 172
2880.38 167
2880.50 163
2880.62 158
2880.75 152
2880.87 145
2880.99 135
2881.12 123
2881.24 109
2881.36 95
2881.48 80
2881.61 68
2881.73 59
2881.85 52
2881.98 48
2882.10 47
2882.22 46
2882.35 47
2882.47 49
2882.59 53
2882.72 61
2882.84 73
2882.96 89
2883.08 108
2883.21 128
2883.33 147
2883.45 162
2883.58 172
2883.70 175
2883.82 171
2883.95 161
2884.07 145
2884.19 127
2884.32 108
2884.44 89
2884.56 73
2884.68 59
2884.81 50
2884.93 43
2885.05 40
2885.18 39
2885.30 40
2885.42 43
2885.55 46
2885.67 49
2885.79 53
2885.92 56
2886.04 59
2886.16 62
2886.29 66
2886.41 69
2886.53 73
2886.66 75
2886.78 76
2886.90 74
2887.02 70
2887.15 64
2887.27 56
2887.39 48
2887.52 40
2887.64 35
2887.76 32
2887.89 34
2888.01 37
2888.13 43
2888.26 49
2888.38 54
2888.50 57
2888.63 57
2888.75 53
2888.87 46
2889.00 37
2889.12 25
2889.24 12
2889.37 0
2889.49 0
2889.61 0
2889.74 0
2889.86 0
2889.98 0
2890.11 0
2890.23 0
2890.35 1
2890.47 11
2890.60 21
2890.72 29
2890.84 37
2890.97 44
2891.09 53
2891.21 63
2891.34 74
2891.46 86
2891.58 98
2891.71 108
2891.83 114
2891.95 116
2892.08 114
2892.20 108
2892.32 99
2892.45 87
2892.57 73
2892.69 58
2892.82 42
2892.94 27
2893.06 14
2893.19 6
2893.31 2
2893.43 5
2893.56 12
2893.68 23
2893.80 36
2893.93 48
2894.05 58
2894.17 67
2894.30 76
2894.42 86
2894.54 98
2894.67 114
2894.79 131
2894.91 149
2895.04 166
2895.16 180
2895.28 189
2895.41 192
2895.53 190
2895.65 185
2895.78 178
2895.90 170
2896.02 165
2896.15 162
2896.27 162
2896.39 164
2896.52 166
2896.64 168
2896.76 169
2896.89 170
2897.01 171
2897.13 173
2897.26 179
2897.38 189
2897.50 202
2897.63 215
2897.75 228
2897.87 238
2898.00 244
2898.12 245
2898.25 241
2898.37 236
2898.49 231
2898.62 227
2898.74 227
2898.86 230
2898.99 237
2899.11 247
2899.23 258
2899.36 269
2899.48 280
2899.60 290
2899.73 299
2899.85 306
2899.97 313
2900.10 320
2900.22 326
2900.34 333
2900.47 339
2900.59 344
2900.71 347
2900.84 348
2900.96 347
2901.08 346
2901.21 345
2901.33 348
2901.45 355
2901.58 367
2901.70 382
2901.83 399
2901.95 414
2902.07 427
2902.20 434
2902.32 438
2902.44 439
2902.57 439
2902.69 439
2902.81 439
2902.94 439
2903.06 438
2903.18 435
2903.31 429
2903.43 421
2903.55 412
2903.68 404
2903.80 397
2903.93 392
2904.05 388
2904.17 384
2904.30 379
2904.42 371
2904.54 361
2904.67 351
2904.79 342
2904.91 336
2905.04 335
2905.16 338
2905.28 344
2905.41 352
2905.53 360
2905.66 365
2905.78 367
2905.90 366
2906.03 361
2906.15 353
2906.27 343
2906.40 332
2906.52 321
2906.64 311
2906.77 302
2906.89 293
2907.01 285
2907.14 277
2907.26 268
2907.39 260
2907.51 253
2907.63 248
2907.76 247
2907.88 249
2908.00 252
2908.13 255
2908.25 257
2908.37 255
2908.50 249
2908.62 241
2908.75 232
2908.87 225
2908.99 222
2909.12 223
2909.24 227
2909.36 234
2909.49 239
2909.61 240
2909.73 237
2909.86 227
2909.98 214
2910.11 198
2910.23 183
2910.35 173
2910.48 169
2910.60 170
2910.72 178
2910.85 189
2910.97 201
2911.10 212
2911.22 221
2911.34 226
2911.47 228
2911.59 226
2911.71 222
2911.84 216
2911.96 208
2912.08 200
2912.21 192
2912.33 186
2912.46 182
2912.58 182
2912.70 185
2912.83 190
2912.95 198
2913.07 207
2913.20 215
2913.32 221
2913.45 225
2913.57 228
2913.69 230
2913.82 230
2913.94 230
2914.06 227
2914.19 222
2914.31 214
2914.44 202
2914.56 187
2914.68 171
2914.81 157
2914.93 147
2915.05 142
2915.18 144
2915.30 151
2915.43 161
2915.55 173
2915.67 183
2915.80 192
2915.92 197
2916.04 199
2916.17 199
2916.29 198
2916.42 198
2916.54 197
2916.66 196
2916.79 195
2916.91 191
2917.04 185
2917.16 175
2917.28 163
2917.41 148
2917.53 133
2917.65 118
2917.78 105
2917.90 96
2918.03 93
2918.15 96
2918.27 106
2918.40 121
2918.52 140
2918.65 160
2918.77 179
2918.89 194
2919.02 202
2919.14 203
2919.26 197
2919.39 187
2919.51 173
2919.64 158
2919.76 146
2919.88 139
2920.01 139
2920.13 145
2920.26 157
2920.38 173
2920.50 191
2920.63 208
2920.75 220
2920.88 227
2921.00 228
2921.12 222
2921.25 211
2921.37 197
2921.49 182
2921.62 170
2921.74 162
2921.87 160
2921.99 165
2922.11 176
2922.24 193
2922.36 216
2922.49 243
2922.61 275
2922.73 308
2922.86 343
2922.98 376
2923.11 406
2923.23 430
2923.35 447
2923.48 456
2923.60 458
2923.73 456
2923.85 450
2923.97 443
2924.10 436
2924.22 429
2924.35 424
2924.47 418
2924.59 412
2924.72 405
2924.84 396
2924.97 384
2925.09 371
2925.21 355
2925.34 337
2925.46 320
2925.59 305
2925.71 292
2925.83 282
2925.96 274
2926.08 267
2926.21 260
2926.33 252
2926.45 243
2926.58 233
2926.70 225
2926.83 219
2926.95 218
2927.07 220
2927.20 226
2927.32 232
2927.45 237
2927.57 238
2927.69 236
2927.82 231
2927.94 224
2928.07 218
2928.19 214
2928.31 214
2928.44 217
2928.56 222
2928.69 228
2928.81 232
2928.93 234
2929.06 233
2929.18 229
2929.31 223
2929.43 217
2929.55 212
2929.68 209
2929.80 209
2929.93 212
2930.05 218
2930.18 224
2930.30 231
2930.42 236
2930.55 239
2930.67 239
2930.80 236
2930.92 231
2931.04 223
2931.17 214
2931.29 203
2931.42 192
2931.54 181
2931.66 172
2931.79 164
2931.91 157
2932.04 152
2932.16 146
2932.29 139
2932.41 131
2932.53 122
2932.66 113
2932.78 103
2932.91 95
2933.03 89
2933.15 86
2933.28 88
2933.40 94
2933.53 103
2933.65 116
2933.78 129
2933.90 144
2934.02 157
2934.15 169
2934.27 179
2934.40 190
2934.52 200
2934.64 212
2934.77 225
2934.89 239
2935.02 252
2935.14 263
2935.27 271
2935.39 274
2935.51 274
2935.64 271
2935.76 269
2935.89 267
2936.01 269
2936.13 274
2936.26 283
2936.38 297
2936.51 313
2936.63 332
2936.76 352
2936.88 373
2937.00 394
2937.13 416
2937.25 439
2937.38 464
2937.50 490
2937.63 520
2937.75 551
2937.87 585
2938.00 620
2938.12 657
2938.25 695
2938.37 732
2938.50 770
2938.62 805
2938.74 839
2938.87 871
2938.99 903
2939.12 936
2939.24 974
2939.37 1016
2939.49 1064
2939.61 1116
2939.74 1166
2939.86 1212
2939.99 1249
2940.11 1273
2940.24 1287
2940.36 1290
2940.48 1286
2940.61 1280
2940.73 1273
2940.86 1267
2940.98 1263
2941.11 1259
2941.23 1254
2941.35 1248
2941.48 1241
2941.60 1232
2941.73 1223
2941.85 1214
2941.98 1205
2942.10 1195
2942.23 1185
2942.35 1174
2942.47 1162
2942.60 1151
2942.72 1141
2942.85 1131
2942.97 1122
2943.10 1111
2943.22 1099
2943.34 1084
2943.47 1065
2943.59 1044
2943.72 1022
2943.84 1001
2943.97 981
2944.09 963
2944.22 949
2944.34 936
2944.46 923
2944.59 909
2944.71 893
2944.84 876
2944.96 858
2945.09 839
2945.21 821
2945.33 802
2945.46 783
2945.58 762
2945.71 737
2945.83 708
2945.96 675
2946.08 637
2946.21 597
2946.33 557
2946.45 517
2946.58 478
2946.70 442
2946.83 407
2946.95 374
2947.08 343
2947.20 313
2947.33 286
2947.45 263
2947.57 243
2947.70 227
2947.82 216
2947.95 208
2948.07 204
2948.20 202
2948.32 202
2948.45 203
2948.57 206
2948.70 209
2948.82 213
2948.94 216
2949.07 216
2949.19 213
2949.32 207
2949.44 198
2949.57 188
2949.69 179
2949.82 171
2949.94 163
2950.06 157
2950.19 150
2950.31 141
2950.44 130
2950.56 117
2950.69 103
2950.81 90
2950.94 79
2951.06 72
2951.19 69
2951.31 69
2951.43 73
2951.56 80
2951.68 88
2951.81 97
2951.93 106
2952.06 113
2952.18 120
2952.31 127
2952.43 133
2952.56 139
2952.68 144
2952.80 149
2952.93 153
2953.05 156
2953.18 156
2953.30 154
2953.43 151
2953.55 148
2953.68 146
2953.80 145
2953.93 146
2954.05 149
2954.18 154
2954.30 157
2954.42 158
2954.55 156
2954.67 150
2954.80 139
2954.92 127
2955.05 112
2955.17 98
2955.30 86
2955.42 75
2955.55 66
2955.67 58
2955.80 51
2955.92 47
2956.04 44
2956.17 44
2956.29 47
2956.42 53
2956.54 60
2956.67 70
2956.79 80
2956.92 91
2957.04 102
2957.17 113
2957.29 124
2957.42 134
2957.54 142
2957.67 146
2957.79 145
2957.91 140
2958.04 131
2958.16 122
2958.29 114
2958.41 110
2958.54 112
2958.66 119
2958.79 129
2958.91 138
2959.04 145
2959.16 148
2959.29 147
2959.41 143
2959.54 137
2959.66 131
2959.79 127
2959.91 124
2960.03 122
2960.16 120
2960.28 119
2960.41 117
2960.53 116
2960.66 116
2960.78 117
2960.91 120
2961.03 125
2961.16 134
2961.28 144
2961.41 155
2961.53 167
2961.66 179
2961.78 190
2961.91 198
2962.03 201
2962.16 201
2962.28 197
2962.40 189
2962.53 179
2962.65 168
2962.78 158
2962.90 151
2963.03 145
2963.15 142
2963.28 141
2963.40 142
2963.53 143
2963.65 145
2963.78 147
2963.90 147
2964.03 145
2964.15 140
2964.28 133
2964.40 124
2964.53 114
2964.65 105
2964.78 97
2964.90 91
2965.03 87
2965.15 81
2965.28 74
2965.40 64
2965.53 51
2965.65 36
2965.78 20
2965.90 6
2966.02 0
2966.15 0
2966.27 0
2966.40 0
2966.52 0
2966.65 0
2966.77 5
2966.90 11
2967.02 15
2967.15 16
2967.27 14
2967.40 9
2967.52 2
2967.65 0
2967.77 0
2967.90 0
2968.02 5
2968.15 17
2968.27 33
2968.40 50
2968.52 66
2968.65 79
2968.77 87
2968.90 90
2969.02 88
2969.15 85
2969.27 81
2969.40 79
2969.52 78
2969.65 81
2969.77 85
2969.90 91
2970.02 95
2970.15 98
2970.27 100
2970.40 99
2970.52 97
2970.65 94
2970.77 92
2970.90 91
2971.02 92
2971.15 95
2971.27 101
2971.40 109
2971.52 117
2971.65 127
2971.77 136
2971.90 144
2972.02 152
2972.15 158
2972.27 165
2972.40 170
2972.52 176
2972.65 181
2972.77 186
2972.90 190
2973.02 194
2973.15 197
2973.27 198
2973.40 197
2973.52 193
2973.65 184
2973.77 173
2973.90 158
2974.02 142
2974.15 127
2974.27 114
2974.40 105
2974.52 101
2974.65 103
2974.77 110
2974.90 121
2975.02 135
2975.15 148
2975.27 160
2975.40 169
2975.52 174
2975.65 173
2975.77 167
2975.90 158
2976.02 146
2976.15 134
2976.27 124
2976.40 116
2976.52 112
2976.65 110
2976.77 110
2976.90 111
2977.02 112
2977.15 111
2977.27 109
2977.40 105
2977.52 100
2977.65 96
2977.77 94
2977.90 93
2978.02 95
2978.15 97
2978.27 101
2978.40 103
2978.52 103
2978.65 99
2978.77 93
2978.90 84
2979.02 73
2979.15 63
2979.27 55
2979.40 50
2979.52 48
2979.65 47
2979.77 47
2979.90 48
2980.03 49
2980.15 49
2980.28 50
2980.40 52
2980.53 55
2980.65 61
2980.78 69
2980.90 77
2981.03 84
2981.15 89
2981.28 93
2981.40 94
2981.53 94
2981.65 91
2981.78 87
2981.90 82
2982.03 75
2982.15 67
2982.28 58
2982.40 50
2982.53 43
2982.65 37
2982.78 32
2982.90 29
2983.03 27
2983.15 25
2983.28 21
2983.41 16
2983.53 9
2983.66 0
2983.78 0
2983.91 0
2984.03 0
2984.16 0
2984.28 0
2984.41 0
2984.53 0
2984.66 9
2984.78 26
2984.91 42
2985.03 55
2985.16 64
2985.28 70
2985.41 72
2985.53 73
2985.66 71
2985.79 69
2985.91 65
2986.04 61
2986.16 58
2986.29 58
2986.41 63
2986.54 73
2986.66 87
2986.79 106
2986.91 125
2987.04 141
2987.16 151
2987.29 156
2987.41 155
2987.54 152
2987.66 149
2987.79 149
2987.92 151
2988.04 157
2988.17 162
2988.29 165
2988.42 164
2988.54 159
2988.67 151
2988.79 140
2988.92 130
2989.04 122
2989.17 118
2989.29 118
2989.42 121
2989.54 127
2989.67 132
2989.80 137
2989.92 139
2990.05 139
2990.17 136
2990.30 129
2990.42 121
2990.55 110
2990.67 98
2990.80 86
2990.92 75
2991.05 66
2991.17 61
2991.30 61
2991.42 64
2991.55 70
2991.68 77
2991.80 85
2991.93 91
2992.05 94
2992.18 95
2992.30 94
2992.43 93
2992.55 94
2992.68 96
2992.80 102
2992.93 109
2993.06 118
2993.18 126
2993.31 132
2993.43 134
2993.56 132
2993.68 127
2993.81 119
2993.93 108
2994.06 97
2994.18 87
2994.31 78
2994.44 69
2994.56 61
2994.69 54
2994.81 48
2994.94 44
2995.06 41
2995.19 40
2995.31 42
2995.44 46
2995.56 52
2995.69 57
2995.82 62
2995.94 65
2996.07 67
2996.19 68
2996.32 67
2996.44 67
2996.57 66
2996.69 67
2996.82 68
2996.94 71
2997.07 75
2997.20 81
2997.32 88
2997.45 96
2997.57 102
2997.70 107
2997.82 110
2997.95 109
2998.07 105
2998.20 99
2998.33 92
2998.45 86
2998.58 82
2998.70 80
2998.83 80
2998.95 83
2999.08 88
2999.20 92
2999.33 96
2999.46 99
2999.58 100
2999.71 99
2999.83 98
2999.96 96
3000.08 95
3000.21 95
3000.33 94
3000.46 93
3000.59 91
3000.71 87
3000.84 81
3000.96 74
3001.09 66
3001.21 59
3001.34 54
3001.46 51
3001.59 51
3001.72 54
3001.84 59
3001.97 66
3002.09 74
3002.22 84
3002.34 95
3002.47 106
3002.60 118
3002.72 128
3002.85 137
3002.97 144
3003.10 150
3003.22 154
3003.35 156
3003.47 157
3003.60 157
3003.73 156
3003.85 155
3003.98 155
3004.10 155
3004.23 158
3004.35 161
3004.48 165
3004.61 167
3004.73 165
3004.86 158
3004.98 146
3005.11 131
3005.23 115
3005.36 101
3005.49 93
3005.61 93
3005.74 99
3005.86 111
3005.99 124
3006.11 137
3006.24 145
3006.37 148
3006.49 146
3006.62 139
3006.74 131
3006.87 123
3006.99 117
3007.12 111
3007.25 107
3007.37 101
3007.50 93
3007.62 81
3007.75 66
3007.87 48
3008.00 31
3008.13 17
3008.25 9
3008.38 9
3008.50 16
3008.63 30
3008.75 47
3008.88 63
3009.01 73
3009.13 77
3009.26 73
3009.38 63
3009.51 50
3009.63 38
3009.76 28
3009.89 23
3010.01 22
3010.14 25
3010.26 31
3010.39 36
3010.51 40
3010.64 41
3010.77 39
3010.89 32
3011.02 23
3011.14 12
3011.27 1
3011.40 0
3011.52 0
3011.65 0
3011.77 0
3011.90 0
3012.02 0
3012.15 0
3012.28 0
3012.40 6
3012.53 19
3012.65 34
3012.78 53
3012.91 76
3013.03 103
3013.16 129
3013.28 154
3013.41 175
3013.53 189
3013.66 197
3013.79 197
3013.91 191
3014.04 181
3014.16 170
3014.29 157
3014.42 146
3014.54 136
3014.67 127
3014.79 121
3014.92 118
3015.05 120
3015.17 125
3015.30 133
3015.42 144
3015.55 154
3015.67 163
3015.80 167
3015.93 165
3016.05 156
3016.18 143
3016.30 126
3016.43 109
3016.56 94
3016.68 84
3016.81 81
3016.93 84
3017.06 93
3017.19 106
3017.31 120
3017.44 131
3017.56 139
3017.69 141
3017.82 138
3017.94 133
3018.07 127
3018.19 122
3018.32 121
3018.44 123
3018.57 129
3018.70 135
3018.82 141
3018.95 145
3019.07 145
3019.20 141
3019.33 135
3019.45 127
3019.58 119
3019.70 110
3019.83 101
3019.96 93
3020.08 85
3020.21 77
3020.33 69
3020.46 61
3020.59 52
3020.71 44
3020.84 37
3020.96 31
3021.09 27
3021.22 25
3021.34 26
3021.47 30
3021.59 36
3021.72 43
3021.85 51
3021.97 57
3022.10 63
3022.22 67
3022.35 71
3022.48 76
3022.60 83
3022.73 92
3022.86 103
3022.98 115
3023.11 126
3023.23 135
3023.36 141
3023.49 142
3023.61 138
3023.74 132
3023.86 124
3023.99 116
3024.12 110
3024.24 107
3024.37 108
3024.49 113
3024.62 120
3024.75 129
3024.87 137
3025.00 144
3025.12 149
3025.25 151
3025.38 152
3025.50 150
3025.63 147
3025.75 143
3025.88 138
3026.01 132
3026.13 124
3026.26 115
3026.39 105
3026.51 95
3026.64 86
3026.76 77
3026.89 71
3027.02 66
3027.14 63
3027.27 61
3027.39 60
3027.52 59
3027.65 60
3027.77 61
3027.90 64
3028.03 68
3028.15 72
3028.28 76
3028.40 78
3028.53 78
3028.66 77
3028.78 74
3028.91 69
3029.03 65
3029.16 61
3029.29 59
3029.41 59
3029.54 62
3029.67 68
3029.79 75
3029.92 82
3030.04 89
3030.17 92
3030.30 92
3030.42 88
3030.55 81
3030.68 72
3030.80 63
3030.93 55
3031.05 50
3031.18 47
3031.31 47
3031.43 47
3031.56 46
3031.68 43
3031.81 37
3031.94 28
3032.06 17
3032.19 4
3032.32 0
3032.44 0
3032.57 0
3032.69 0
3032.82 0
3032.95 0
3033.07 0
3033.20 0
3033.33 8
3033.45 21
3033.58 33
3033.71 44
3033.83 52
3033.96 58
3034.08 62
3034.21 64
3034.34 66
3034.46 68
3034.59 70
3034.72 72
3034.84 75
3034.97 78
3035.09 81
3035.22 83
3035.35 83
3035.47 80
3035.60 75
3035.73 67
3035.85 58
3035.98 49
3036.10 42
3036.23 37
3036.36 35
3036.48 35
3036.61 37
3036.74 40
3036.86 43
3036.99 44
3037.12 44
3037.24 44
3037.37 43
3037.49 44
3037.62 47
3037.75 54
3037.87 64
3038.00 79
3038.13 98
3038.25 118
3038.38 138
3038.51 157
3038.63 173
3038.76 184
3038.88 191
3039.01 193
3039.14 190
3039.26 184
3039.39 174
3039.52 162
3039.64 149
3039.77 135
3039.90 122
3040.02 112
3040.15 104
3040.27 100
3040.40 100
3040.53 101
3040.65 103
3040.78 105
3040.91 104
3041.03 99
3041.16 93
3041.29 84
3041.41 75
3041.54 67
3041.67 60
3041.79 54
3041.92 49
3042.05 45
3042.17 43
3042.30 42
3042.42 44
3042.55 48
3042.68 54
3042.80 61
3042.93 67
3043.06 71
3043.18 72
3043.31 70
3043.44 65
3043.56 57
3043.69 49
3043.82 40
3043.94 33
3044.07 27
3044.20 23
3044.32 21
3044.45 20
3044.57 20
3044.70 22
3044.83 24
3044.95 26
3045.08 28
3045.21 29
3045.33 29
3045.46 28
3045.59 28
3045.71 28
3045.84 31
3045.97 36
3046.09 44
3046.22 54
3046.35 65
3046.47 77
3046.60 87
3046.73 96
3046.85 102
3046.98 104
3047.11 104
3047.23 101
3047.36 97
3047.48 92
3047.61 86
3047.74 80
3047.86 76
3047.99 73
3048.12 73
3048.24 76
3048.37 82
3048.50 90
3048.62 99
3048.75 108
3048.88 115
3049.00 119
3049.13 120
3049.26 116
3049.38 110
3049.51 103
3049.64 97
3049.76 93
3049.89 94
3050.02 96
3050.14 101
3050.27 104
3050.40 106
3050.52 103
3050.65 97
3050.78 88
3050.90 79
3051.03 71
3051.16 66
3051.28 64
3051.41 66
3051.54 71
3051.66 79
3051.79 87
3051.92 96
3052.04 103
3052.17 110
3052.30 115
3052.42 118
3052.55 122
3052.68 125
3052.80 127
3052.93 130
3053.06 133
3053.18 136
3053.31 139
3053.44 139
3053.56 136
3053.69 129
3053.82 119
3053.94 106
3054.07 92
3054.20 79
3054.32 68
3054.45 61
3054.58 58
3054.70 56
3054.83 55
3054.96 53
3055.08 50
3055.21 45
3055.34 41
3055.46 39
3055.59 41
3055.72 47
3055.84 58
3055.97 74
3056.10 94
3056.22 114
3056.35 134
3056.48 151
3056.60 165
3056.73 175
3056.86 181
3056.98 184
3057.11 186
3057.24 188
3057.36 191
3057.49 193
3057.62 196
3057.75 197
3057.87 195
3058.00 190
3058.13 182
3058.25 171
3058.38 159
3058.51 145
3058.63 133
3058.76 121
3058.89 112
3059.01 104
3059.14 98
3059.27 94
3059.39 91
3059.52 91
3059.65 92
3059.77 95
3059.90 101
3060.03 108
3060.15 115
3060.28 123
3060.41 129
3060.53 134
3060.66 137
3060.79 138
3060.92 138
3061.04 136
3061.17 132
3061.30 124
3061.42 113
3061.55 98
3061.68 81
3061.80 63
3061.93 46
3062.06 33
3062.18 25
3062.31 21
3062.44 22
3062.56 26
3062.69 31
3062.82 34
3062.95 35
3063.07 32
3063.20 27
3063.33 20
3063.45 11
3063.58 2
3063.71 0
3063.83 0
3063.96 0
3064.09 0
3064.21 0
3064.34 0
3064.47 0
3064.59 0
3064.72 2
3064.85 8
3064.98 15
3065.10 21
3065.23 27
3065.36 32
3065.48 36
3065.61 39
3065.74 42
3065.86 46
3065.99 51
3066.12 57
3066.24 64
3066.37 72
3066.50 79
3066.63 85
3066.75 89
3066.88 91
3067.01 94
3067.13 96
3067.26 100
3067.39 105
3067.51 110
3067.64 115
3067.77 120
3067.90 124
3068.02 128
3068.15 133
3068.28 137
3068.40 142
3068.53 147
3068.66 153
3068.78 157
3068.91 161
3069.04 163
3069.17 164
3069.29 163
3069.42 161
3069.55 160
3069.67 159
3069.80 160
3069.93 162
3070.05 168
3070.18 175
3070.31 184
3070.44 194
3070.56 204
3070.69 213
3070.82 220
3070.94 224
3071.07 225
3071.20 222
3071.33 214
3071.45 204
3071.58 191
3071.71 178
3071.83 165
3071.96 157
3072.09 152
3072.21 152
3072.34 156
3072.47 164
3072.60 175
3072.72 185
3072.85 195
3072.98 202
3073.10 204
3073.23 201
3073.36 194
3073.49 184
3073.61 172
3073.74 161
3073.87 152
3073.99 149
3074.12 150
3074.25 157
3074.38 166
3074.50 178
3074.63 190
3074.76 201
3074.88 209
3075.01 214
3075.14 216
3075.27 213
3075.39 207
3075.52 199
3075.65 189
3075.77 180
3075.90 173
3076.03 168
3076.16 166
3076.28 165
3076.41 164
3076.54 161
3076.66 155
3076.79 144
3076.92 131
3077.05 116
3077.17 104
3077.30 95
3077.43 93
3077.55 98
3077.68 108
3077.81 121
3077.94 134
3078.06 144
3078.19 148
3078.32 146
3078.44 140
3078.57 132
3078.70 124
3078.83 118
3078.95 116
3079.08 116
3079.21 118
3079.33 119
3079.46 119
3079.59 118
3079.72 115
3079.84 111
3079.97 108
3080.10 106
3080.23 105
3080.35 107
3080.48 109
3080.61 113
3080.73 117
3080.86 121
3080.99 125
3081.12 128
3081.24 129
3081.37 130
3081.50 130
3081.63 129
3081.75 127
3081.88 125
3082.01 121
3082.13 117
3082.26 112
3082.39 106
3082.52 100
3082.64 94
3082.77 88
3082.90 83
3083.03 80
3083.15 77
3083.28 76
3083.41 77
3083.53 79
3083.66 84
3083.79 91
3083.92 100
3084.04 110
3084.17 122
3084.30 133
3084.43 145
3084.55 156
3084.68 166
3084.81 174
3084.94 182
3085.06 189
3085.19 195
3085.32 202
3085.44 209
3085.57 216
3085.70 223
3085.83 228
3085.95 230
3086.08 230
3086.21 226
3086.34 220
3086.46 211
3086.59 202
3086.72 194
3086.85 188
3086.97 184
3087.10 181
3087.23 180
3087.36 179
3087.48 179
3087.61 178
3087.74 178
3087.86 178
3087.99 180
3088.12 183
3088.25 188
3088.37 192
3088.50 196
3088.63 197
3088.76 195
3088.88 188
3089.01 178
3089.14 166
3089.27 155
3089.39 146
3089.52 141
3089.65 140
3089.78 144
3089.90 149
3090.03 155
3090.16 158
3090.29 159
3090.41 155
3090.54 146
3090.67 134
3090.80 120
3090.92 105
3091.05 91
3091.18 80
3091.31 72
3091.43 68
3091.56 68
3091.69 72
3091.82 78
3091.94 85
3092.07 92
3092.20 99
3092.33 104
3092.45 107
3092.58 108
3092.71 105
3092.84 100
3092.96 91
3093.09 78
3093.22 64
3093.35 47
3093.47 30
3093.60 15
3093.73 1
3093.86 0
3093.98 0
3094.11 0
3094.24 0
3094.37 0
3094.49 0
3094.62 0
3094.75 0
3094.88 9
3095.00 17
3095.13 24
3095.26 28
3095.39 30
3095.51 32
3095.64 33
3095.77 35
3095.90 37
3096.02 38
3096.15 40
3096.28 41
3096.41 43
3096.53 46
3096.66 50
3096.79 58
3096.92 69
3097.04 82
3097.17 97
3097.30 111
3097.43 122
3097.55 130
3097.68 134
3097.81 135
3097.94 133
3098.07 129
3098.19 124
3098.32 118
3098.45 111
3098.58 105
3098.70 99
3098.83 95
3098.96 94
3099.09 98
3099.21 106
3099.34 120
3099.47 136
3099.60 152
3099.72 165
3099.85 173
3099.98 176
3100.11 173
3100.24 168
3100.36 162
3100.49 157
3100.62 156
3100.75 157
3100.87 160
3101.00 164
3101.13 166
3101.26 166
3101.38 163
3101.51 158
3101.64 149
3101.77 139
3101.89 127
3102.02 115
3102.15 104
3102.28 93
3102.41 84
3102.53 78
3102.66 75
3102.79 76
3102.92 80
3103.04 89
3103.17 100
3103.30 112
3103.43 124
3103.55 132
3103.68 136
3103.81 136
3103.94 133
3104.07 129
3104.19 127
3104.32 129
3104.45 137
3104.58 150
3104.70 166
3104.83 183
3104.96 199
3105.09 211
3105.22 218
3105.34 219
3105.47 215
3105.60 209
3105.73 200
3105.85 191
3105.98 182
3106.11 174
3106.24 167
3106.37 164
3106.49 164
3106.62 169
3106.75 180
3106.88 196
3107.00 217
3107.13 240
3107.26 264
3107.39 285
3107.52 302
3107.64 312
3107.77 313
3107.90 306
3108.03 291
3108.15 269
3108.28 242
3108.41 213
3108.54 185
3108.67 160
3108.79 139
3108.92 125
3109.05 116
3109.18 112
3109.31 111
3109.43 112
3109.56 112
3109.69 111
3109.82 109
3109.94 106
3110.07 102
3110.20 99
3110.33 98
3110.46 98
3110.58 99
3110.71 100
3110.84 100
3110.97 100
3111.10 98
3111.22 95
3111.35 90
3111.48 85
3111.61 79
3111.73 72
3111.86 67
3111.99 62
3112.12 59
3112.25 58
3112.37 60
3112.50 63
3112.63 67
3112.76 70
3112.89 73
3113.01 75
3113.14 76
3113.27 76
3113.40 77
3113.53 78
3113.65 80
3113.78 83
3113.91 87
3114.04 90
3114.17 93
3114.29 96
3114.42 98
3114.55 99
3114.68 98
3114.80 97
3114.93 94
3115.06 91
3115.19 87
3115.32 82
3115.44 78
3115.57 75
3115.70 73
3115.83 73
3115.96 73
3116.08 76
3116.21 78
3116.34 82
3116.47 85
3116.60 86
3116.72 86
3116.85 83
3116.98 76
3117.11 68
3117.24 58
3117.36 47
3117.49 39
3117.62 33
3117.75 32
3117.88 37
3118.00 47
3118.13 61
3118.26 79
3118.39 97
3118.52 115
3118.64 130
3118.77 142
3118.90 151
3119.03 156
3119.16 159
3119.28 159
3119.41 157
3119.54 154
3119.67 151
3119.80 146
3119.93 140
3120.05 135
3120.18 129
3120.31 125
3120.44 120
3120.57 117
3120.69 114
3120.82 112
3120.95 111
3121.08 112
3121.21 116
3121.33 124
3121.46 136
3121.59 151
3121.72 167
3121.85 184
3121.97 199
3122.10 211
3122.23 219
3122.36 222
3122.49 221
3122.62 217
3122.74 211
3122.87 205
3123.00 198
3123.13 190
3123.26 182
3123.38 172
3123.51 160
3123.64 148
3123.77 134
3123.90 123
3124.02 114
3124.15 109
3124.28 110
3124.41 114
3124.54 121
3124.67 129
3124.79 135
3124.92 138
3125.05 138
3125.18 135
3125.31 129
3125.43 121
3125.56 114
3125.69 109
3125.82 106
3125.95 108
3126.08 113
3126.20 122
3126.33 134
3126.46 147
3126.59 160
3126.72 172
3126.84 182
3126.97 190
3127.10 196
3127.23 201
3127.36 205
3127.49 207
3127.61 207
3127.74 202
3127.87 193
3128.00 180
3128.13 163
3128.25 146
3128.38 131
3128.51 119
3128.64 112
3128.77 109
3128.90 109
3129.02 110
3129.15 111
3129.28 111
3129.41 109
3129.54 105
3129.67 100
3129.79 94
3129.92 88
3130.05 82
3130.18 76
3130.31 71
3130.44 66
3130.56 62
3130.69 58
3130.82 56
3130.95 52
3131.08 48
3131.20 43
3131.33 36
3131.46 29
3131.59 21
3131.72 16
3131.85 13
3131.97 13
3132.10 18
3132.23 28
3132.36 40
3132.49 56
3132.62 72
3132.74 87
3132.87 101
3133.00 110
3133.13 116
3133.26 118
3133.39 116
3133.51 113
3133.64 107
3133.77 101
3133.90 93
3134.03 85
3134.16 77
3134.28 70
3134.41 65
3134.54 65
3134.67 70
3134.80 81
3134.93 95
3135.05 110
3135.18 121
3135.31 125
3135.44 121
3135.57 110
3135.70 93
3135.82 74
3135.95 57
3136.08 43
3136.21 35
3136.34 30
3136.47 29
3136.60 30
3136.72 31
3136.85 34
3136.98 39
3137.11 46
3137.24 57
3137.37 70
3137.49 83
3137.62 95
3137.75 103
3137.88 107
3138.01 107
3138.14 106
3138.26 106
3138.39 107
3138.52 112
3138.65 117
3138.78 123
3138.91 126
3139.04 125
3139.16 121
3139.29 116
3139.42 111
3139.55 109
3139.68 111
3139.81 116
3139.93 122
3140.06 128
3140.19 131
3140.32 128
3140.45 120
3140.58 106
3140.71 88
3140.83 66
3140.96 45
3141.09 25
3141.22 9
3141.35 0
3141.48 0
3141.61 0
3141.73 0
3141.86 5
3141.99 10
3142.12 11
3142.25 9
3142.38 3
3142.50 0
3142.63 0
3142.76 0
3142.89 0
3143.02 0
3143.15 9
3143.28 17
3143.40 23
3143.53 26
3143.66 27
3143.79 25
3143.92 24
3144.05 23
3144.18 24
3144.30 25
3144.43 26
3144.56 24
3144.69 19
3144.82 12
3144.95 3
3145.08 0
3145.20 0
3145.33 0
3145.46 0
3145.59 8
3145.72 22
3145.85 37
3145.98 53
3146.10 67
3146.23 78
3146.36 89
3146.49 97
3146.62 105
3146.75 113
3146.88 121
3147.00 128
3147.13 134
3147.26 139
3147.39 141
3147.52 140
3147.65 137
3147.78 132
3147.90 127
3148.03 122
3148.16 119
3148.29 119
3148.42 123
3148.55 128
3148.68 135
3148.81 141
3148.93 145
3149.06 149
3149.19 150
3149.32 151
3149.45 152
3149.58 152
3149.71 153
3149.83 153
3149.96 152
3150.09 150
3150.22 147
3150.35 144
3150.48 141
3150.61 141
3150.74 143
3150.86 149
3150.99 156
3151.12 162
3151.25 167
3151.38 169
3151.51 167
3151.64 161
3151.77 151
3151.89 138
3152.02 125
3152.15 113
3152.28 103
3152.41 96
3152.54 95
3152.67 100
3152.80 110
3152.92 125
3153.05 144
3153.18 165
3153.31 187
3153.44 209
3153.57 230
3153.70 249
3153.82 265
3153.95 276
3154.08 281
3154.21 280
3154.34 272
3154.47 257
3154.60 238
3154.73 215
3154.86 191
3154.98 166
3155.11 143
3155.24 123
3155.37 105
3155.50 91
3155.63 82
3155.76 77
3155.89 77
3156.01 81
3156.14 88
3156.27 96
3156.40 104
3156.53 111
3156.66 119
3156.79 126
3156.92 134
3157.04 143
3157.17 153
3157.30 163
3157.43 172
3157.56 177
3157.69 179
3157.82 177
3157.95 171
3158.08 163
3158.20 155
3158.33 148
3158.46 143
3158.59 141
3158.72 143
3158.85 147
3158.98 154
3159.11 161
3159.24 168
3159.36 174
3159.49 178
3159.62 180
3159.75 182
3159.88 182
3160.01 183
3160.14 184
3160.27 184
3160.39 183
3160.52 182
3160.65 179
3160.78 176
3160.91 174
3161.04 176
3161.17 181
3161.30 192
3161.43 207
3161.56 225
3161.68 243
3161.81 259
3161.94 271
3162.07 277
3162.20 278
3162.33 274
3162.46 268
3162.59 261
3162.72 254
3162.84 249
3162.97 247
3163.10 249
3163.23 254
3163.36 264
3163.49 278
3163.62 295
3163.75 316
3163.88 340
3164.00 367
3164.13 396
3164.26 427
3164.39 462
3164.52 501
3164.65 542
3164.78 587
3164.91 633
3165.04 680
3165.17 727
3165.29 771
3165.42 813
3165.55 854
3165.68 893
3165.81 934
3165.94 977
3166.07 1025
3166.20 1076
3166.33 1132
3166.46 1192
3166.58 1254
3166.71 1316
3166.84 1378
3166.97 1440
3167.10 1500
3167.23 1560
3167.36 1617
3167.49 1672
3167.62 1722
3167.75 1767
3167.87 1806
3168.00 1837
3168.13 1861
3168.26 1880
3168.39 1893
3168.52 1901
3168.65 1904
3168.78 1903
3168.91 1896
3169.04 1883
3169.17 1866
3169.29 1845
3169.42 1823
3169.55 1802
3169.68 1782
3169.81 1766
3169.94 1752
3170.07 1740
3170.20 1727
3170.33 1711
3170.46 1691
3170.59 1666
3170.71 1637
3170.84 1605
3170.97 1569
3171.10 1530
3171.23 1488
3171.36 1440
3171.49 1386
3171.62 1323
3171.75 1254
3171.88 1183
3172.01 1114
3172.13 1053
3172.26 1003
3172.39 969
3172.52 947
3172.65 935
3172.78 925
3172.91 912
3173.04 893
3173.17 865
3173.30 830
3173.43 793
3173.56 757
3173.68 727
3173.81 703
3173.94 685
3174.07 670
3174.20 654
3174.33 635
3174.46 610
3174.59 581
3174.72 548
3174.85 516
3174.98 485
3175.11 458
3175.23 436
3175.36 418
3175.49 403
3175.62 391
3175.75 381
3175.88 372
3176.01 365
3176.14 360
3176.27 355
3176.40 351
3176.53 345
3176.66 337
3176.79 328
3176.91 317
3177.04 304
3177.17 291
3177.30 278
3177.43 267
3177.56 258
3177.69 250
3177.82 245
3177.95 241
3178.08 238
3178.21 234
3178.34 229
3178.47 221
3178.59 210
3178.72 198
3178.85 185
3178.98 172
3179.11 163
3179.24 158
3179.37 157
3179.50 161
3179.63 169
3179.76 181
3179.89 194
3180.02 208
3180.15 220
3180.28 226
3180.40 225
3180.53 216
3180.66 199
3180.79 176
3180.92 149
3181.05 123
3181.18 99
3181.31 80
3181.44 66
3181.57 56
3181.70 48
3181.83 41
3181.96 34
3182.09 28
3182.21 22
3182.34 17
3182.47 15
3182.60 14
3182.73 16
3182.86 18
3182.99 20
3183.12 21
3183.25 20
3183.38 18
3183.51 14
3183.64 10
3183.77 7
3183.90 3
3184.03 1
3184.16 0
3184.28 0
3184.41 0
3184.54 0
3184.67 0
3184.80 0
3184.93 0
3185.06 0
3185.19 1
3185.32 9
3185.45 20
3185.58 32
3185.71 45
3185.84 59
3185.97 72
3186.10 84
3186.23 94
3186.36 99
3186.48 100
3186.61 98
3186.74 92
3186.87 85
3187.00 79
3187.13 76
3187.26 76
3187.39 78
3187.52 82
3187.65 85
3187.78 84
3187.91 78
3188.04 67
3188.17 51
3188.30 33
3188.43 15
3188.56 0
3188.68 0
3188.81 0
3188.94 0
3189.07 1
3189.20 15
3189.33 30
3189.46 44
3189.59 56
3189.72 64
3189.85 68
3189.98 67
3190.11 63
3190.24 56
3190.37 48
3190.50 39
3190.63 31
3190.76 25
3190.89 21
3191.02 21
3191.15 27
3191.27 37
3191.40 51
3191.53 67
3191.66 84
3191.79 99
3191.92 110
3192.05 117
3192.18 119
3192.31 118
3192.44 115
3192.57 111
3192.70 108
3192.83 106
3192.96 105
3193.09 106
3193.22 107
3193.35 109
3193.48 112
3193.61 116
3193.74 122
3193.87 129
3194.00 137
3194.12 143
3194.25 147
3194.38 147
3194.51 143
3194.64 135
3194.77 126
3194.90 117
3195.03 109
3195.16 105
3195.29 104
3195.42 105
3195.55 105
3195.68 104
3195.81 100
3195.94 91
3196.07 79
3196.20 65
3196.33 52
3196.46 40
3196.59 32
3196.72 28
3196.85 27
3196.98 29
3197.11 31
3197.24 32
3197.37 30
3197.49 27
3197.62 22
3197.75 16
3197.88 10
3198.01 5
3198.14 1
3198.27 0
3198.40 0
3198.53 0
3198.66 1
3198.79 6
3198.92 13
3199.05 22
3199.18 32
3199.31 40
3199.44 46
3199.57 47
3199.70 44
3199.83 38
3199.96 31
3200.09 25
3200.22 22
3200.35 25
3200.48 33
3200.61 44
3200.74 56
3200.87 69
3201.00 79
3201.13 87
3201.26 94
3201.39 100
3201.52 107
3201.64 114
3201.77 122
3201.90 129
3202.03 132
3202.16 131
3202.29 125
3202.42 113
3202.55 97
3202.68 79
3202.81 59
3202.94 39
3203.07 21
3203.20 6
3203.33 0
3203.46 0
3203.59 0
3203.72 0
3203.85 0
3203.98 0
3204.11 0
3204.24 0
3204.37 5
3204.50 9
3204.63 14
3204.76 18
3204.89 20
3205.02 21
3205.15 20
3205.28 18
3205.41 15
3205.54 13
3205.67 11
3205.80 12
3205.93 15
3206.06 20
3206.19 25
3206.32 28
3206.45 29
3206.58 28
3206.71 24
3206.84 20
3206.97 17
3207.10 17
3207.23 19
3207.36 23
3207.49 29
3207.62 33
3207.75 34
3207.87 30
3208.00 22
3208.13 11
3208.26 1
3208.39 0
3208.52 0
3208.65 0
3208.78 0
3208.91 6
3209.04 17
3209.17 26
3209.30 31
3209.43 31
3209.56 28
3209.69 21
3209.82 14
3209.95 8
3210.08 5
3210.21 5
3210.34 10
3210.47 16
3210.60 24
3210.73 32
3210.86 37
3210.99 39
3211.12 38
3211.25 35
3211.38 30
3211.51 25
3211.64 20
3211.77 17
3211.90 14
3212.03 12
3212.16 10
3212.29 9
3212.42 8
3212.55 9
3212.68 10
3212.81 12
3212.94 15
3213.07 20
3213.20 25
3213.33 31
3213.46 35
3213.59 40
3213.72 42
3213.85 43
3213.98 42
3214.11 38
3214.24 33
3214.37 28
3214.50 24
3214.63 23
3214.76 27
3214.89 37
3215.02 54
3215.15 76
3215.28 101
3215.41 127
3215.54 152
3215.67 173
3215.80 188
3215.93 197
3216.06 198
3216.19 193
3216.32 183
3216.45 171
3216.58 160
3216.71 149
3216.84 141
3216.97 136
3217.10 131
3217.23 127
3217.36 121
3217.49 114
3217.62 106
3217.75 99
3217.88 93
3218.01 90
3218.14 90
3218.27 90
3218.40 91
3218.53 91
3218.66 90
3218.79 88
3218.92 85
3219.05 84
3219.18 85
3219.31 89
3219.44 96
3219.57 104
3219.70 112
3219.83 121
3219.96 128
3220.09 135
3220.22 141
3220.35 148
3220.48 154
3220.61 159
3220.74 164
3220.87 167
3221.00 167
3221.13 165
3221.26 160
3221.39 153
3221.52 146
3221.65 138
3221.78 130
3221.91 122
3222.04 114
3222.17 106
3222.31 97
3222.44 89
3222.57 80
3222.70 71
3222.83 62
3222.96 53
3223.09 43
3223.22 32
3223.35 22
3223.48 13
3223.61 7
3223.74 5
3223.87 7
3224.00 13
3224.13 22
3224.26 32
3224.39 41
3224.52 47
3224.65 50
3224.78 51
3224.91 49
3225.04 46
3225.17 42
3225.30 39
3225.43 38
3225.56 38
3225.69 40
3225.82 44
3225.95 50
3226.08 59
3226.21 69
3226.34 81
3226.47 92
3226.60 102
3226.73 109
3226.86 112
3226.99 109
3227.12 101
3227.25 89
3227.38 76
3227.51 62
3227.64 50
3227.77 43
3227.90 40
3228.03 44
3228.16 53
3228.29 67
3228.43 84
3228.56 101
3228.69 116
3228.82 127
3228.95 133
3229.08 133
3229.21 129
3229.34 123
3229.47 118
3229.60 116
3229.73 119
3229.86 127
3229.99 140
3230.12 155
3230.25 171
3230.38 184
3230.51 193
3230.64 199
3230.77 200
3230.90 200
3231.03 202
3231.16 206
3231.29 213
3231.42 224
3231.55 236
3231.68 248
3231.81 258
3231.94 264
3232.07 267
3232.20 268
3232.33 268
3232.46 270
3232.60 275
3232.73 283
3232.86 295
3232.99 309
3233.12 324
3233.25 336
3233.38 344
3233.51 347
3233.64 343
3233.77 332
3233.90 315
3234.03 294
3234.16 272
3234.29 248
3234.42 225
3234.55 204
3234.68 185
3234.81 168
3234.94 154
3235.07 143
3235.20 136
3235.33 134
3235.46 134
3235.59 139
3235.72 144
3235.85 149
3235.99 153
3236.12 152
3236.25 146
3236.38 134
3236.51 118
3236.64 100
3236.77 82
3236.90 68
3237.03 59
3237.16 59
3237.29 67
3237.42 81
3237.55 100
3237.68 120
3237.81 137
3237.94 150
3238.07 156
3238.20 155
3238.33 149
3238.46 138
3238.59 126
3238.72 114
3238.86 104
3238.99 95
3239.12 89
3239.25 84
3239.38 82
3239.51 82
3239.64 85
3239.77 90
3239.90 98
3240.03 107
3240.16 116
3240.29 124
3240.42 128
3240.55 128
3240.68 122
3240.81 112
3240.94 98
3241.07 80
3241.20 62
3241.33 44
3241.47 28
3241.60 15
3241.73 6
3241.86 0
3241.99 0
3242.12 0
3242.25 0
3242.38 0
3242.51 0
3242.64 0
3242.77 0
3242.90 0
3243.03 4
3243.16 19
3243.29 34
3243.42 49
3243.55 60
3243.68 67
3243.82 69
3243.95 67
3244.08 62
3244.21 56
3244.34 50
3244.47 45
3244.60 43
3244.73 44
3244.86 49
3244.99 58
3245.12 70
3245.25 83
3245.38 96
3245.51 107
3245.64 115
3245.77 118
3245.91 118
3246.04 115
3246.17 111
3246.30 107
3246.43 103
3246.56 101
3246.69 100
3246.82 100
3246.95 102
3247.08 106
3247.21 112
3247.34 120
3247.47 128
3247.60 135
3247.73 139
3247.86 139
3248.00 136
3248.13 130
3248.26 124
3248.39 120
3248.52 119
3248.65 123
3248.78 132
3248.91 144
3249.04 160
3249.17 178
3249.30 195
3249.43 210
3249.56 223
3249.69 231
3249.83 235
3249.96 235
3250.09 233
3250.22 230
3250.35 227
3250.48 226
3250.61 227
3250.74 231
3250.87 238
3251.00 251
3251.13 268
3251.26 289
3251.39 312
3251.52 337
3251.66 361
3251.79 383
3251.92 403
3252.05 421
3252.18 436
3252.31 451
3252.44 465
3252.57 480
3252.70 496
3252.83 512
3252.96 530
3253.09 551
3253.22 575
3253.36 601
3253.49 629
3253.62 656
3253.75 679
3253.88 695
3254.01 703
3254.14 703
3254.27 697
3254.40 687
3254.53 678
3254.66 672
3254.79 672
3254.92 678
3255.06 689
3255.19 706
3255.32 725
3255.45 746
3255.58 767
3255.71 785
3255.84 801
3255.97 813
3256.10 819
3256.23 819
3256.36 813
3256.49 801
3256.63 784
3256.76 762
3256.89 738
3257.02 712
3257.15 686
3257.28 662
3257.41 639
3257.54 618
3257.67 600
3257.80 584
3257.93 569
3258.06 556
3258.20 543
3258.33 530
3258.46 517
3258.59 501
3258.72 483
3258.85 462
3258.98 440
3259.11 416
3259.24 394
3259.37 374
3259.50 358
3259.64 347
3259.77 341
3259.90 339
3260.03 339
3260.16 342
3260.29 345
3260.42 349
3260.55 351
3260.68 352
3260.81 351
3260.94 349
3261.08 346
3261.21 344
3261.34 343
3261.47 343
3261.60 344
3261.73 347
3261.86 350
3261.99 353
3262.12 355
3262.25 357
3262.38 359
3262.52 362
3262.65 364
3262.78 366
3262.91 366
3263.04 365
3263.17 362
3263.30 355
3263.43 347
3263.56 337
3263.69 328
3263.83 319
3263.96 313
3264.09 312
3264.22 317
3264.35 327
3264.48 342
3264.61 361
3264.74 380
3264.87 398
3265.00 413
3265.14 422
3265.27 427
3265.40 430
3265.53 431
3265.66 432
3265.79 435
3265.92 440
3266.05 446
3266.18 453
3266.31 460
3266.45 466
3266.58 470
3266.71 473
3266.84 475
3266.97 478
3267.10 481
3267.23 485
3267.36 493
3267.49 504
3267.63 522
3267.76 545
3267.89 576
3268.02 613
3268.15 654
3268.28 698
3268.41 741
3268.54 782
3268.67 821
3268.80 860
3268.94 901
3269.07 947
3269.20 1000
3269.33 1062
3269.46 1135
3269.59 1216
3269.72 1305
3269.85 1399
3269.98 1498
3270.12 1600
3270.25 1704
3270.38 1809
3270.51 1913
3270.64 2015
3270.77 2115
3270.90 2209
3271.03 2296
3271.16 2372
3271.30 2436
3271.43 2487
3271.56 2523
3271.69 2547
3271.82 2562
3271.95 2573
3272.08 2585
3272.21 2601
3272.35 2623
3272.48 2651
3272.61 2684
3272.74 2719
3272.87 2753
3273.00 2779
3273.13 2798
3273.26 2806
3273.39 2805
3273.53 2793
3273.66 2772
3273.79 2744
3273.92 2710
3274.05 2672
3274.18 2630
3274.31 2585
3274.44 2538
3274.58 2490
3274.71 2442
3274.84 2394
3274.97 2343
3275.10 2288
3275.23 2229
3275.36 2165
3275.49 2096
3275.62 2026
3275.76 1959
3275.89 1895
3276.02 1835
3276.15 1778
3276.28 1720
3276.41 1659
3276.54 1590
3276.67 1515
3276.81 1436
3276.94 1357
3277.07 1283
3277.20 1217
3277.33 1161
3277.46 1115
3277.59 1076
3277.72 1041
3277.86 1007
3277.99 970
3278.12 931
3278.25 889
3278.38 845
3278.51 801
3278.64 759
3278.77 721
3278.91 686
3279.04 656
3279.17 630
3279.30 607
3279.43 586
3279.56 566
3279.69 546
3279.83 526
3279.96 508
3280.09 491
3280.22 478
3280.35 467
3280.48 459
3280.61 454
3280.74 450
3280.88 446
3281.01 441
3281.14 433
3281.27 423
3281.40 411
3281.53 397
3281.66 381
3281.80 364
3281.93 347
3282.06 331
3282.19 316
3282.32 304
3282.45 296
3282.58 291
3282.71 290
3282.85 291
3282.98 292
3283.11 289
3283.24 281
3283.37 267
3283.50 249
3283.63 229
3283.77 209
3283.90 194
3284.03 184
3284.16 181
3284.29 184
3284.42 189
3284.55 195
3284.69 200
3284.82 203
3284.95 204
3285.08 204
3285.21 205
3285.34 207
3285.47 212
3285.61 219
3285.74 228
3285.87 238
3286.00 247
3286.13 255
3286.26 260
3286.39 263
3286.53 263
3286.66 261
3286.79 258
3286.92 255
3287.05 253
3287.18 250
3287.31 248
3287.45 246
3287.58 245
3287.71 244
3287.84 244
3287.97 245
3288.10 249
3288.23 255
3288.37 263
3288.50 270
3288.63 277
3288.76 280
3288.89 280
3289.02 276
3289.15 270
3289.29 261
3289.42 251
3289.55 241
3289.68 232
3289.81 224
3289.94 216
3290.08 208
3290.21 200
3290.34 193
3290.47 187
3290.60 183
3290.73 181
3290.86 181
3291.00 181
3291.13 181
3291.26 179
3291.39 174
3291.52 166
3291.65 156
3291.79 144
3291.92 132
3292.05 122
3292.18 114
3292.31 108
3292.44 106
3292.57 105
3292.71 105
3292.84 105
3292.97 104
3293.10 102
3293.23 100
3293.36 99
3293.50 102
3293.63 109
3293.76 121
3293.89 136
3294.02 155
3294.15 173
3294.28 189
3294.42 199
3294.55 204
3294.68 204
3294.81 199
3294.94 191
3295.07 181
3295.21 171
3295.34 161
3295.47 153
3295.60 147
3295.73 143
3295.86 142
3296.00 145
3296.13 150
3296.26 158
3296.39 168
3296.52 179
3296.65 192
3296.79 204
3296.92 216
3297.05 227
3297.18 237
3297.31 244
3297.44 249
3297.58 250
3297.71 249
3297.84 246
3297.97 244
3298.10 244
3298.23 248
3298.37 259
3298.50 276
3298.63 298
3298.76 324
3298.89 351
3299.02 377
3299.16 399
3299.29 416
3299.42 428
3299.55 437
3299.68 444
3299.81 453
3299.95 465
3300.08 482
3300.21 505
3300.34 533
3300.47 566
3300.60 603
3300.74 642
3300.87 681
3301.00 720
3301.13 758
3301.26 798
3301.40 838
3301.53 881
3301.66 927
3301.79 976
3301.92 1029
3302.05 1083
3302.19 1137
3302.32 1190
3302.45 1241
3302.58 1288
3302.71 1331
3302.84 1368
3302.98 1400
3303.11 1430
3303.24 1459
3303.37 1487
3303.50 1515
3303.63 1544
3303.77 1570
3303.90 1592
3304.03 1606
3304.16 1609
3304.29 1602
3304.43 1583
3304.56 1555
3304.69 1519
3304.82 1478
3304.95 1437
3305.08 1396
3305.22 1357
3305.35 1323
3305.48 1294
3305.61 1270
3305.74 1250
3305.88 1233
3306.01 1218
3306.14 1203
3306.27 1187
3306.40 1167
3306.53 1142
3306.67 1109
3306.80 1068
3306.93 1018
3307.06 961
3307.19 899
3307.33 836
3307.46 777
3307.59 723
3307.72 676
3307.85 638
3307.99 605
3308.12 577
3308.25 550
3308.38 524
3308.51 498
3308.64 474
3308.78 453
3308.91 436
3309.04 421
3309.17 410
3309.30 398
3309.44 385
3309.57 369
3309.70 349
3309.83 325
3309.96 298
3310.10 270
3310.23 243
3310.36 218
3310.49 198
3310.62 181
3310.76 168
3310.89 158
3311.02 148
3311.15 139
3311.28 128
3311.41 117
3311.55 105
3311.68 92
3311.81 81
3311.94 70
3312.07 61
3312.21 56
3312.34 52
3312.47 51
3312.60 52
3312.73 53
3312.87 53
3313.00 49
3313.13 42
3313.26 29
3313.39 14
3313.53 0
3313.66 0
3313.79 0
3313.92 0
3314.05 0
3314.19 0
3314.32 0
3314.45 8
3314.58 26
3314.71 41
3314.85 50
3314.98 53
3315.11 50
3315.24 43
3315.37 34
3315.51 25
3315.64 17
3315.77 10
3315.90 3
3316.03 0
3316.17 0
3316.30 0
3316.43 0
3316.56 0
3316.69 0
3316.83 0
3316.96 0
3317.09 13
3317.22 32
3317.35 51
3317.49 70
3317.62 88
3317.75 105
3317.88 121
3318.02 135
3318.15 147
3318.28 157
3318.41 165
3318.54 171
3318.68 176
3318.81 179
3318.94 182
3319.07 185
3319.20 186
3319.34 186
3319.47 184
3319.60 181
3319.73 175
3319.86 168
3320.00 159
3320.13 151
3320.26 143
3320.39 135
3320.52 129
3320.66 122
3320.79 114
3320.92 104
3321.05 92
3321.19 77
3321.32 61
3321.45 45
3321.58 32
3321.71 22
3321.85 16
3321.98 15
3322.11 16
3322.24 19
3322.37 21
3322.51 22
3322.64 21
3322.77 17
3322.90 13
3323.04 9
3323.17 6
3323.30 4
3323.43 4
3323.56 4
3323.70 4
3323.83 5
3323.96 5
3324.09 5
3324.23 7
3324.36 12
3324.49 19
3324.62 31
3324.75 45
3324.89 62
3325.02 78
3325.15 92
3325.28 103
3325.42 109
3325.55 110
3325.68 108
3325.81 101
3325.94 91
3326.08 79
3326.21 66
3326.34 53
3326.47 43
3326.61 35
3326.74 32
3326.87 35
3327.00 41
3327.13 49
3327.27 57
3327.40 63
3327.53 66
3327.66 64
3327.80 58
3327.93 49
3328.06 39
3328.19 30
3328.32 22
3328.46 15
3328.59 9
3328.72 5
3328.85 3
3328.99 3
3329.12 5
3329.25 11
3329.38 21
3329.52 34
3329.65 48
3329.78 62
3329.91 73
3330.04 81
3330.18 84
3330.31 83
3330.44 80
3330.57 77
3330.71 75
3330.84 77
3330.97 82
3331.10 91
3331.24 101
3331.37 113
3331.50 123
3331.63 132
3331.76 137
3331.90 140
3332.03 141
3332.16 140
3332.29 138
3332.43 136
3332.56 133
3332.69 132
3332.82 132
3332.96 134
3333.09 137
3333.22 141
3333.35 147
3333.49 151
3333.62 154
3333.75 155
3333.88 153
3334.01 150
3334.15 146
3334.28 143
3334.41 142
3334.54 145
3334.68 151
3334.81 161
3334.94 172
3335.07 184
3335.21 194
3335.34 203
3335.47 210
3335.60 214
3335.74 215
3335.87 214
3336.00 210
3336.13 204
3336.27 197
3336.40 190
3336.53 184
3336.66 179
3336.80 176
3336.93 174
3337.06 172
3337.19 171
3337.33 168
3337.46 164
3337.59 159
3337.72 152
3337.86 145
3337.99 137
3338.12 128
3338.25 118
3338.39 106
3338.52 93
3338.65 79
3338.78 64
3338.92 49
3339.05 34
3339.18 22
3339.31 13
3339.44 7
3339.58 5
3339.71 6
3339.84 10
3339.97 14
3340.11 18
3340.24 19
3340.37 19
3340.51 17
3340.64 13
3340.77 9
3340.90 4
3341.04 0
3341.17 0
3341.30 0
3341.43 0
3341.57 2
3341.70 9
3341.83 17
3341.96 26
3342.10 32
3342.23 35
3342.36 34
3342.49 29
3342.63 22
3342.76 15
3342.89 9
3343.02 7
3343.16 7
3343.29 10
3343.42 15
3343.55 20
3343.69 24
3343.82 26
3343.95 25
3344.08 21
3344.22 16
3344.35 9
3344.48 1
3344.61 0
3344.75 0
3344.88 0
3345.01 0
3345.14 0
3345.28 0
3345.41 8
3345.54 15
3345.68 20
3345.81 24
3345.94 26
3346.07 27
3346.21 27
3346.34 25
3346.47 24
3346.60 22
3346.74 21
3346.87 19
3347.00 18
3347.13 19
3347.27 21
3347.40 26
3347.53 32
3347.66 41
3347.80 50
3347.93 58
3348.06 64
3348.20 69
3348.33 72
3348.46 73
3348.59 74
3348.73 74
3348.86 73
3348.99 72
3349.12 71
3349.26 68
3349.39 66
3349.52 62
3349.66 58
3349.79 53
3349.92 47
3350.05 40
3350.19 32
3350.32 23
3350.45 15
3350.58 8
3350.72 4
3350.85 3
3350.98 6
3351.11 11
3351.25 19
3351.38 28
3351.51 38
3351.65 46
3351.78 54
3351.91 59
3352.04 61
3352.18 61
3352.31 58
3352.44 53
3352.58 47
3352.71 41
3352.84 37
3352.97 36
3353.11 39
3353.24 45
3353.37 53
3353.50 61
3353.64 68
3353.77 71
3353.90 71
3354.04 66
3354.17 59
3354.30 50
3354.43 42
3354.57 36
3354.70 32
3354.83 33
3354.97 36
3355.10 43
3355.23 49
3355.36 54
3355.50 56
3355.63 54
3355.76 48
3355.89 41
3356.03 34
3356.16 30
3356.29 28
3356.43 29
3356.56 31
3356.69 33
3356.82 33
3356.96 33
3357.09 30
3357.22 28
3357.36 27
3357.49 28
3357.62 31
3357.75 36
3357.89 42
3358.02 48
3358.15 53
3358.29 54
3358.42 53
3358.55 49
3358.68 43
3358.82 34
3358.95 24
3359.08 14
3359.22 3
3359.35 0
3359.48 0
3359.61 0
3359.75 0
3359.88 0
3360.01 0
3360.15 0
3360.28 0
3360.41 6
3360.55 14
3360.68 21
3360.81 27
3360.94 33
3361.08 39
3361.21 44
3361.34 47
3361.48 47
3361.61 43
3361.74 34
3361.87 22
3362.01 6
3362.14 0
3362.27 0
3362.41 0
3362.54 0
3362.67 0
3362.81 0
3362.94 0
3363.07 1
3363.20 11
3363.34 18
3363.47 24
3363.60 29
3363.74 36
3363.87 46
3364.00 57
3364.13 70
3364.27 84
3364.40 95
3364.53 103
3364.67 107
3364.80 105
3364.93 100
3365.07 93
3365.20 85
3365.33 79
3365.46 75
3365.60 75
3365.73 78
3365.86 83
3366.00 90
3366.13 98
3366.26 104
3366.40 109
3366.53 112
3366.66 113
3366.80 111
3366.93 107
3367.06 104
3367.19 101
3367.33 101
3367.46 104
3367.59 110
3367.73 119
3367.86 129
3367.99 140
3368.13 152
3368.26 162
3368.39 172
3368.52 182
3368.66 191
3368.79 199
3368.92 207
3369.06 217
3369.19 229
3369.32 244
3369.46 263
3369.59 286
3369.72 313
3369.86 341
3369.99 370
3370.12 399
3370.26 426
3370.39 451
3370.52 475
3370.65 497
3370.79 519
3370.92 539
3371.05 555
3371.19 568
3371.32 576
3371.45 579
3371.59 578
3371.72 573
3371.85 566
3371.99 557
3372.12 548
3372.25 538
3372.39 529
3372.52 521
3372.65 516
3372.78 513
3372.92 512
3373.05 513
3373.18 516
3373.32 519
3373.45 522
3373.58 523
3373.72 523
3373.85 521
3373.98 517
3374.12 512
3374.25 508
3374.38 504
3374.52 500
3374.65 499
3374.78 497
3374.92 496
3375.05 494
3375.18 489
3375.32 481
3375.45 470
3375.58 456
3375.71 439
3375.85 422
3375.98 406
3376.11 390
3376.25 375
3376.38 361
3376.51 347
3376.65 333
3376.78 319
3376.91 304
3377.05 290
3377.18 276
3377.31 263
3377.45 252
3377.58 244
3377.71 237
3377.85 232
3377.98 229
3378.11 228
3378.25 229
3378.38 231
3378.51 236
3378.65 242
3378.78 248
3378.91 254
3379.05 256
3379.18 255
3379.31 250
3379.45 240
3379.58 227
3379.71 212
3379.85 197
3379.98 184
3380.11 173
3380.25 164
3380.38 157
3380.51 150
3380.65 142
3380.78 134
3380.91 125
3381.05 114
3381.18 104
3381.31 94
3381.45 87
3381.58 82
3381.71 81
3381.85 84
3381.98 90
3382.11 99
3382.25 109
3382.38 119
3382.51 126
3382.65 129
3382.78 126
3382.91 119
3383.05 108
3383.18 94
3383.31 81
3383.45 68
3383.58 59
3383.71 53
3383.85 50
3383.98 49
3384.11 50
3384.25 53
3384.38 56
3384.51 59
3384.65 62
3384.78 65
3384.91 68
3385.05 71
3385.18 74
3385.31 77
3385.45 79
3385.58 81
3385.71 83
3385.85 85
3385.98 88
3386.11 91
3386.25 94
3386.38 98
3386.51 102
3386.65 107
3386.78 112
3386.91 116
3387.05 121
3387.18 126
3387.31 130
3387.45 133
3387.58 137
3387.71 140
3387.85 145
3387.98 151
3388.12 160
3388.25 170
3388.38 181
3388.52 192
3388.65 201
3388.78 208
3388.92 212
3389.05 213
3389.18 210
3389.32 205
3389.45 197
3389.58 188
3389.72 179
3389.85 170
3389.98 161
3390.12 154
3390.25 148
3390.38 143
3390.52 139
3390.65 136
3390.78 134
3390.92 134
3391.05 137
3391.19 143
3391.32 151
3391.45 162
3391.59 174
3391.72 184
3391.85 191
3391.99 194
3392.12 191
3392.25 185
3392.39 175
3392.52 164
3392.65 153
3392.79 143
3392.92 135
3393.06 128
3393.19 121
3393.32 113
3393.46 104
3393.59 92
3393.72 78
3393.86 65
3393.99 52
3394.12 41
3394.26 34
3394.39 32
3394.52 34
3394.66 40
3394.79 47
3394.93 56
3395.06 65
3395.19 74
3395.33 81
3395.46 87
3395.59 93
3395.73 100
3395.86 107
3395.99 116
3396.13 125
3396.26 135
3396.39 142
3396.53 146
3396.66 145
3396.80 137
3396.93 125
3397.06 110
3397.20 94
3397.33 80
3397.46 68
3397.60 59
3397.73 51
3397.86 44
3398.00 35
3398.13 26
3398.27 15
3398.40 4
3398.53 0
3398.67 0
3398.80 0
3398.93 0
3399.07 0
3399.20 0
3399.34 0
3399.47 0
3399.60 5
3399.74 16
3399.87 27
3400.00 35
3400.14 41
3400.27 43
3400.40 42
3400.54 39
3400.67 36
3400.81 31
3400.94 26
3401.07 21
3401.21 16
3401.34 11
3401.47 8
3401.61 6
3401.74 7
3401.88 11
3402.01 17
3402.14 25
3402.28 34
3402.41 42
3402.54 50
3402.68 57
3402.81 64
3402.95 69
3403.08 74
3403.21 77
3403.35 78
3403.48 77
3403.61 74
3403.75 70
3403.88 66
3404.02 64
3404.15 64
3404.28 67
3404.42 71
3404.55 78
3404.68 84
3404.82 89
3404.95 94
3405.09 98
3405.22 101
3405.35 105
3405.49 108
3405.62 113
3405.75 120
3405.89 128
3406.02 137
3406.16 147
3406.29 156
3406.42 164
3406.56 170
3406.69 173
3406.83 174
3406.96 174
3407.09 173
3407.23 174
3407.36 177
3407.49 181
3407.63 185
3407.76 190
3407.90 193
3408.03 195
3408.16 197
3408.30 198
3408.43 201
3408.57 204
3408.70 208
3408.83 214
3408.97 219
3409.10 223
3409.23 226
3409.37 229
3409.50 231
3409.64 233
3409.77 235
3409.90 238
3410.04 241
3410.17 245
3410.31 248
3410.44 250
3410.57 251
3410.71 252
3410.84 253
3410.98 251
3411.11 246
3411.24 238
3411.38 225
3411.51 209
3411.65 189
3411.78 168
3411.91 146
3412.05 125
3412.18 107
3412.31 90
3412.45 76
3412.58 64
3412.72 54
3412.85 45
3412.98 40
3413.12 37
3413.25 38
3413.39 44
3413.52 53
3413.65 64
3413.79 76
3413.92 86
3414.06 94
3414.19 99
3414.32 100
3414.46 100
3414.59 98
3414.73 96
3414.86 95
3414.99 96
3415.13 96
3415.26 98
3415.40 99
3415.53 102
3415.66 105
3415.80 108
3415.93 111
3416.07 115
3416.20 116
3416.33 115
3416.47 111
3416.60 103
3416.74 93
3416.87 83
3417.00 73
3417.14 67
3417.27 65
3417.41 67
3417.54 73
3417.67 82
3417.81 91
3417.94 99
3418.08 104
3418.21 107
3418.34 108
3418.48 109
3418.61 111
3418.75 115
3418.88 120
3419.01 127
3419.15 132
3419.28 136
3419.42 137
3419.55 135
3419.69 132
3419.82 130
3419.95 129
3420.09 131
3420.22 134
3420.36 138
3420.49 142
3420.62 143
3420.76 141
3420.89 137
3421.03 131
3421.16 124
3421.29 116
3421.43 108
3421.56 97
3421.70 85
3421.83 70
3421.97 54
3422.10 38
3422.23 27
3422.37 21
3422.50 24
3422.64 34
3422.77 49
3422.90 66
3423.04 81
3423.17 93
3423.31 101
3423.44 104
3423.57 104
3423.71 104
3423.84 105
3423.98 107
3424.11 111
3424.25 114
3424.38 118
3424.51 122
3424.65 125
3424.78 127
3424.92 127
3425.05 127
3425.18 126
3425.32 124
3425.45 121
3425.59 117
3425.72 114
3425.86 113
3425.99 113
3426.12 114
3426.26 115
3426.39 115
3426.53 113
3426.66 110
3426.80 104
3426.93 97
3427.06 90
3427.20 84
3427.33 81
3427.47 80
3427.60 82
3427.73 85
3427.87 90
3428.00 94
3428.14 97
3428.27 99
3428.41 98
3428.54 95
3428.67 91
3428.81 86
3428.94 81
3429.08 76
3429.21 71
3429.35 67
3429.48 62
3429.61 58
3429.75 54
3429.88 50
3430.02 46
3430.15 43
3430.29 40
3430.42 38
3430.55 37
3430.69 37
3430.82 38
3430.96 41
3431.09 46
3431.23 56
3431.36 70
3431.49 89
3431.63 112
3431.76 138
3431.90 163
3432.03 186
3432.17 205
3432.30 219
3432.43 228
3432.57 234
3432.70 239
3432.84 244
3432.97 249
3433.11 256
3433.24 262
3433.38 267
3433.51 270
3433.64 272
3433.78 272
3433.91 271
3434.05 269
3434.18 267
3434.32 264
3434.45 262
3434.58 262
3434.72 263
3434.85 267
3434.99 275
3435.12 287
3435.26 303
3435.39 322
3435.53 344
3435.66 368
3435.79 394
3435.93 422
3436.06 452
3436.20 483
3436.33 513
3436.47 543
3436.60 571
3436.73 594
3436.87 612
3437.00 623
3437.14 629
3437.27 628
3437.41 624
3437.54 616
3437.68 606
3437.81 598
3437.94 593
3438.08 593
3438.21 597
3438.35 606
3438.48 615
3438.62 623
3438.75 626
3438.89 621
3439.02 607
3439.15 584
3439.29 555
3439.42 523
3439.56 491
3439.69 462
3439.83 436
3439.96 415
3440.10 398
3440.23 383
3440.37 370
3440.50 358
3440.63 344
3440.77 330
3440.90 315
3441.04 299
3441.17 282
3441.31 267
3441.44 255
3441.58 244
3441.71 236
3441.84 230
3441.98 225
3442.11 220
3442.25 215
3442.38 209
3442.52 203
3442.65 198
3442.79 194
3442.92 193
3443.06 194
3443.19 196
3443.32 202
3443.46 210
3443.59 221
3443.73 236
3443.86 252
3444.00 270
3444.13 288
3444.27 305
3444.40 318
3444.54 326
3444.67 330
3444.80 329
3444.94 324
3445.07 315
3445.21 305
3445.34 293
3445.48 283
3445.61 274
3445.75 265
3445.88 258
3446.02 252
3446.15 248
3446.29 245
3446.42 245
3446.55 246
3446.69 250
3446.82 253
3446.96 256
3447.09 256
3447.23 252
3447.36 245
3447.50 235
3447.63 223
3447.77 209
3447.90 195
3448.04 179
3448.17 161
3448.30 141
3448.44 116
3448.57 90
3448.71 64
3448.84 41
3448.98 24
3449.11 15
3449.25 15
3449.38 24
3449.52 38
3449.65 55
3449.79 70
3449.92 81
3450.06 86
3450.19 83
3450.32 75
3450.46 60
3450.59 42
3450.73 23
3450.86 6
3451.00 0
3451.13 0
3451.27 0
3451.40 0
3451.54 0
3451.67 4
3451.81 15
3451.94 24
3452.08 31
3452.21 33
3452.35 31
3452.48 26
3452.61 19
3452.75 10
3452.88 0
3453.02 0
3453.15 0
3453.29 0
3453.42 0
3453.56 0
3453.69 0
3453.83 11
3453.96 29
3454.10 45
3454.23 59
3454.37 68
3454.50 72
3454.64 72
3454.77 69
3454.91 65
3455.04 61
3455.17 59
3455.31 58
3455.44 57
3455.58 55
3455.71 52
3455.85 49
3455.98 46
3456.12 45
3456.25 45
3456.39 49
3456.52 54
3456.66 61
3456.79 67
3456.93 71
3457.06 71
3457.20 68
3457.33 61
3457.47 51
3457.60 38
3457.74 24
3457.87 11
3458.01 0
3458.14 0
3458.28 0
3458.41 0
3458.55 0
3458.68 0
3458.81 0
3458.95 0
3459.08 1
3459.22 9
3459.35 17
3459.49 21
3459.62 23
3459.76 22
3459.89 18
3460.03 13
3460.16 10
3460.30 10
3460.43 14
3460.57 21
3460.70 29
3460.84 39
3460.97 45
3461.11 48
3461.24 47
3461.38 41
3461.51 33
3461.65 24
3461.78 18
3461.92 17
3462.05 22
3462.19 33
3462.32 49
3462.46 67
3462.59 84
3462.73 97
3462.86 104
3463.00 106
3463.13 103
3463.27 97
3463.40 92
3463.54 88
3463.67 86
3463.81 88
3463.94 92
3464.08 97
3464.21 102
3464.35 106
3464.48 110
3464.62 114
3464.75 119
3464.89 125
3465.02 132
3465.16 139
3465.29 145
3465.43 149
3465.56 149
3465.70 147
3465.83 141
3465.97 134
3466.10 128
3466.24 123
3466.37 122
3466.51 124
3466.64 129
3466.78 135
3466.91 141
3467.05 147
3467.18 152
3467.32 156
3467.45 160
3467.59 165
3467.72 170
3467.86 174
3467.99 178
3468.13 179
3468.26 179
3468.40 176
3468.53 173
3468.67 170
3468.80 167
3468.94 164
3469.07 162
3469.21 159
3469.34 154
3469.48 147
3469.61 139
3469.75 130
3469.88 123
3470.02 118
3470.15 115
3470.29 117
3470.42 121
3470.56 129
3470.69 139
3470.83 149
3470.96 159
3471.10 168
3471.23 174
3471.37 177
3471.50 177
3471.64 175
3471.77 171
3471.91 167
3472.04 163
3472.18 159
3472.31 154
3472.45 148
3472.58 139
3472.72 126
3472.85 111
3472.99 94
3473.12 77
3473.26 61
3473.39 48
3473.53 39
3473.66 33
3473.80 32
3473.93 34
3474.07 40
3474.20 48
3474.34 59
3474.47 72
3474.61 87
3474.75 101
3474.88 114
3475.02 126
3475.15 135
3475.29 142
3475.42 145
3475.56 146
3475.69 145
3475.83 141
3475.96 136
3476.10 131
3476.23 127
3476.37 125
3476.50 124
3476.64 126
3476.77 130
3476.91 135
3477.04 139
3477.18 141
3477.31 141
3477.45 138
3477.58 134
3477.72 131
3477.85 130
3477.99 133
3478.12 141
3478.26 154
3478.40 169
3478.53 182
3478.67 191
3478.80 192
3478.94 186
3479.07 171
3479.21 152
3479.34 132
3479.48 116
3479.61 106
3479.75 104
3479.88 110
3480.02 120
3480.15 132
3480.29 141
3480.42 145
3480.56 144
3480.69 139
3480.83 131
3480.97 125
3481.10 120
3481.24 119
3481.37 121
3481.51 125
3481.64 128
3481.78 129
3481.91 127
3482.05 124
3482.18 118
3482.32 112
3482.45 106
3482.59 100
3482.72 94
3482.86 89
3482.99 83
3483.13 76
3483.27 69
3483.40 62
3483.54 55
3483.67 48
3483.81 42
3483.94 37
3484.08 32
3484.21 30
3484.35 28
3484.48 26
3484.62 26
3484.75 26
3484.89 26
3485.02 27
3485.16 30
3485.30 34
3485.43 40
3485.57 47
3485.70 56
3485.84 64
3485.97 73
3486.11 80
3486.24 87
3486.38 94
3486.51 101
3486.65 108
3486.78 116
3486.92 125
3487.06 135
3487.19 145
3487.33 154
3487.46 160
3487.60 161
3487.73 159
3487.87 150
3488.00 137
3488.14 120
3488.27 99
3488.41 76
3488.55 52
3488.68 28
3488.82 7
3488.95 0
3489.09 0
3489.22 0
3489.36 0
3489.49 0
3489.63 0
3489.76 0
3489.90 9
3490.03 18
3490.17 23
3490.31 24
3490.44 21
3490.58 16
3490.71 11
3490.85 7
3490.98 7
3491.12 11
3491.25 21
3491.39 34
3491.53 49
3491.66 64
3491.80 78
3491.93 91
3492.07 103
3492.20 113
3492.34 122
3492.47 131
3492.61 138
3492.74 144
3492.88 147
3493.02 148
3493.15 146
3493.29 144
3493.42 140
3493.56 138
3493.69 138
3493.83 140
3493.96 145
3494.10 152
3494.24 161
3494.37 167
3494.51 171
3494.64 170
3494.78 162
3494.91 149
3495.05 131
3495.18 109
3495.32 88
3495.46 70
3495.59 57
3495.73 51
3495.86 52
3496.00 61
3496.13 76
3496.27 95
3496.40 115
3496.54 132
3496.68 144
3496.81 149
3496.95 149
3497.08 143
3497.22 134
3497.35 125
3497.49 118
3497.62 115
3497.76 117
3497.90 123
3498.03 134
3498.17 148
3498.30 163
3498.44 179
3498.57 195
3498.71 207
3498.85 217
3498.98 222
3499.12 224
3499.25 223
3499.39 218
3499.52 213
3499.66 205
3499.79 197
3499.93 189
3500.07 180
3500.20 172
3500.34 166
3500.47 162
3500.61 160
3500.74 161
3500.88 163
3501.02 167
3501.15 171
3501.29 176
3501.42 180
3501.56 184
3501.69 187
3501.83 190
3501.97 192
3502.10 193
3502.24 194
3502.37 193
3502.51 190
3502.64 186
3502.78 180
3502.92 173
3503.05 166
3503.19 159
3503.32 153
3503.46 149
3503.59 146
3503.73 143
3503.87 139
3504.00 134
3504.14 128
3504.27 123
3504.41 118
3504.54 116
3504.68 116
3504.82 119
3504.95 124
3505.09 129
3505.22 133
3505.36 136
3505.49 139
3505.63 140
3505.77 141
3505.90 141
3506.04 140
3506.17 138
3506.31 135
3506.44 130
3506.58 124
3506.72 119
3506.85 115
3506.99 114
3507.12 115
3507.26 121
3507.39 130
3507.53 142
3507.67 155
3507.80 168
3507.94 180
3508.07 190
3508.21 197
3508.35 201
3508.48 203
3508.62 203
3508.75 202
3508.89 202
3509.02 202
3509.16 203
3509.30 205
3509.43 206
3509.57 206
3509.70 206
3509.84 204
3509.98 203
3510.11 203
3510.25 205
3510.38 209
3510.52 216
3510.65 225
3510.79 234
3510.93 243
3511.06 251
3511.20 259
3511.33 267
3511.47 275
3511.61 284
3511.74 294
3511.88 302
3512.01 308
3512.15 311
3512.29 309
3512.42 304
3512.56 297
3512.69 289
3512.83 282
3512.96 276
3513.10 272
3513.24 269
3513.37 268
3513.51 267
3513.64 266
3513.78 266
3513.92 266
3514.05 265
3514.19 264
3514.32 261
3514.46 256
3514.60 250
3514.73 246
3514.87 244
3515.00 247
3515.14 255
3515.28 268
3515.41 284
3515.55 301
3515.68 317
3515.82 330
3515.96 338
3516.09 344
3516.23 347
3516.36 349
3516.50 351
3516.64 354
3516.77 358
3516.91 363
3517.04 371
3517.18 382
3517.31 394
3517.45 409
3517.59 426
3517.72 445
3517.86 465
3517.99 486
3518.13 508
3518.27 531
3518.40 556
3518.54 582
3518.67 610
3518.81 639
3518.95 668
3519.08 695
3519.22 719
3519.36 739
3519.49 754
3519.63 765
3519.76 773
3519.90 778
3520.04 783
3520.17 789
3520.31 797
3520.44 808
3520.58 819
3520.72 831
3520.85 842
3520.99 851
3521.12 859
3521.26 865
3521.40 872
3521.53 879
3521.67 885
3521.80 890
3521.94 891
3522.08 885
3522.21 871
3522.35 851
3522.48 826
3522.62 801
3522.76 778
3522.89 760
3523.03 748
3523.16 740
3523.30 737
3523.44 734
3523.57 732
3523.71 729
3523.85 725
3523.98 719
3524.12 710
3524.25 698
3524.39 683
3524.53 664
3524.66 641
3524.80 614
3524.93 586
3525.07 558
3525.21 531
3525.34 508
3525.48 490
3525.61 475
3525.75 462
3525.89 450
3526.02 438
3526.16 423
3526.30 406
3526.43 388
3526.57 373
3526.70 362
3526.84 358
3526.98 361
3527.11 371
3527.25 386
3527.39 404
3527.52 422
3527.66 438
3527.79 451
3527.93 462
3528.07 469
3528.20 475
3528.34 479
3528.47 482
3528.61 482
3528.75 480
3528.88 472
3529.02 459
3529.16 441
3529.29 418
3529.43 393
3529.56 369
3529.70 349
3529.84 338
3529.97 335
3530.11 339
3530.25 349
3530.38 360
3530.52 369
3530.65 373
3530.79 371
3530.93 364
3531.06 353
3531.20 342
3531.34 332
3531.47 324
3531.61 319
3531.74 317
3531.88 315
3532.02 314
3532.15 312
3532.29 309
3532.43 307
3532.56 306
3532.70 306
3532.83 308
3532.97 310
3533.11 311
3533.24 311
3533.38 309
3533.52 303
3533.65 296
3533.79 289
3533.92 286
3534.06 288
3534.20 296
3534.33 310
3534.47 328
3534.61 346
3534.74 361
3534.88 369
3535.02 371
3535.15 365
3535.29 353
3535.42 339
3535.56 325
3535.70 312
3535.83 303
3535.97 298
3536.11 294
3536.24 293
3536.38 294
3536.52 295
3536.65 298
3536.79 302
3536.92 306
3537.06 309
3537.20 312
3537.33 312
3537.47 311
3537.61 308
3537.74 306
3537.88 304
3538.02 304
3538.15 306
3538.29 309
3538.42 312
3538.56 312
3538.70 308
3538.83 300
3538.97 287
3539.11 269
3539.24 248
3539.38 225
3539.52 202
3539.65 179
3539.79 158
3539.92 140
3540.06 123
3540.20 108
3540.33 95
3540.47 82
3540.61 70
3540.74 59
3540.88 52
3541.02 48
3541.15 51
3541.29 60
3541.43 76
3541.56 97
3541.70 123
3541.84 151
3541.97 179
3542.11 202
3542.24 221
3542.38 233
3542.52 239
3542.65 239
3542.79 235
3542.93 229
3543.06 221
3543.20 211
3543.34 201
3543.47 190
3543.61 178
3543.75 165
3543.88 153
3544.02 141
3544.16 133
3544.29 127
3544.43 125
3544.56 125
3544.70 125
3544.84 124
3544.97 122
3545.11 116
3545.25 107
3545.38 97
3545.52 86
3545.66 76
3545.79 69
3545.93 65
3546.07 65
3546.20 68
3546.34 75
3546.48 83
3546.61 91
3546.75 97
3546.89 101
3547.02 103
3547.16 105
3547.30 107
3547.43 111
3547.57 119
3547.71 131
3547.84 147
3547.98 164
3548.12 183
3548.25 200
3548.39 214
3548.52 223
3548.66 229
3548.80 229
3548.93 225
3549.07 218
3549.21 209
3549.34 201
3549.48 195
3549.62 192
3549.75 193
3549.89 198
3550.03 205
3550.16 212
3550.30 219
3550.44 223
3550.57 224
3550.71 222
3550.85 216
3550.98 208
3551.12 197
3551.26 185
3551.39 173
3551.53 162
3551.67 153
3551.80 145
3551.94 138
3552.08 132
3552.21 126
3552.35 118
3552.49 110
3552.62 102
3552.76 94
3552.90 89
3553.03 87
3553.17 89
3553.31 96
3553.44 105
3553.58 116
3553.72 126
3553.85 133
3553.99 137
3554.13 137
3554.26 135
3554.40 133
3554.54 132
3554.67 134
3554.81 139
3554.95 147
3555.08 155
3555.22 161
3555.36 164
3555.49 164
3555.63 159
3555.77 152
3555.90 143
3556.04 135
3556.18 128
3556.31 122
3556.45 117
3556.59 114
3556.72 113
3556.86 113
3557.00 114
3557.14 115
3557.27 115
3557.41 113
3557.55 107
3557.68 98
3557.82 85
3557.96 72
3558.09 59
3558.23 50
3558.37 45
3558.50 45
3558.64 49
3558.78 55
3558.91 62
3559.05 68
3559.19 72
3559.32 75
3559.46 75
3559.60 73
3559.73 69
3559.87 65
3560.01 60
3560.14 56
3560.28 53
3560.42 51
3560.55 50
3560.69 49
3560.83 50
3560.97 49
3561.10 48
3561.24 45
3561.38 41
3561.51 35
3561.65 27
3561.79 19
3561.92 10
3562.06 3
3562.20 0
3562.33 0
3562.47 0
3562.61 0
3562.74 4
3562.88 7
3563.02 8
3563.15 6
3563.29 1
3563.43 0
3563.57 0
3563.70 0
3563.84 0
3563.98 10
3564.11 29
3564.25 51
3564.39 74
3564.52 94
3564.66 109
3564.80 119
3564.93 122
3565.07 121
3565.21 115
3565.35 107
3565.48 98
3565.62 89
3565.76 82
3565.89 79
3566.03 80
3566.17 85
3566.30 94
3566.44 104
3566.58 113
3566.71 117
3566.85 116
3566.99 110
3567.13 98
3567.26 83
3567.40 69
3567.54 57
3567.67 50
3567.81 49
3567.95 53
3568.08 63
3568.22 76
3568.36 90
3568.49 103
3568.63 113
3568.77 120
3568.91 121
3569.04 119
3569.18 113
3569.32 104
3569.45 96
3569.59 88
3569.73 83
3569.86 81
3570.00 82
3570.14 83
3570.28 83
3570.41 81
3570.55 75
3570.69 64
3570.82 52
3570.96 39
3571.10 28
3571.23 20
3571.37 18
3571.51 20
3571.65 27
3571.78 36
3571.92 48
3572.06 61
3572.19 74
3572.33 87
3572.47 98
3572.61 106
3572.74 113
3572.88 116
3573.02 117
3573.15 117
3573.29 117
3573.43 119
3573.56 123
3573.70 130
3573.84 138
3573.98 147
3574.11 155
3574.25 160
3574.39 160
3574.52 154
3574.66 143
3574.80 125
3574.94 104
3575.07 83
3575.21 63
3575.35 47
3575.48 36
3575.62 31
3575.76 33
3575.90 38
3576.03 48
3576.17 59
3576.31 73
3576.44 86
3576.58 99
3576.72 109
3576.86 117
3576.99 122
3577.13 124
3577.27 123
3577.40 120
3577.54 116
3577.68 111
3577.82 107
3577.95 102
3578.09 98
3578.23 95
3578.36 93
3578.50 93
3578.64 95
3578.78 99
3578.91 103
3579.05 108
3579.19 111
3579.32 112
3579.46 109
3579.60 104
3579.74 96
3579.87 86
3580.01 77
3580.15 70
3580.28 65
3580.42 64
3580.56 65
3580.70 69
3580.83 73
3580.97 77
3581.11 80
3581.24 80
3581.38 78
3581.52 73
3581.66 67
3581.79 60
3581.93 54
3582.07 49
3582.21 44
3582.34 40
3582.48 37
3582.62 33
3582.75 29
3582.89 22
3583.03 13
3583.17 3
3583.30 0
3583.44 0
3583.58 0
3583.72 0
3583.85 0
3583.99 0
3584.13 0
3584.26 3
3584.40 21
3584.54 39
3584.68 54
3584.81 65
3584.95 71
3585.09 75
3585.23 75
3585.36 75
3585.50 74
3585.64 73
3585.77 73
3585.91 73
3586.05 73
3586.19 73
3586.32 74
3586.46 76
3586.60 79
3586.74 85
3586.87 91
3587.01 98
3587.15 106
3587.28 112
3587.42 118
3587.56 121
3587.70 123
3587.83 124
3587.97 123
3588.11 122
3588.25 121
3588.38 121
3588.52 122
3588.66 125
3588.80 129
3588.93 134
3589.07 139
3589.21 144
3589.35 148
3589.48 151
3589.62 152
3589.76 150
3589.89 146
3590.03 138
3590.17 126
3590.31 113
3590.44 98
3590.58 83
3590.72 68
3590.86 56
3590.99 46
3591.13 37
3591.27 30
3591.41 23
3591.54 18
3591.68 13
3591.82 10
3591.96 9
3592.09 10
3592.23 13
3592.37 18
3592.51 23
3592.64 27
3592.78 29
3592.92 28
3593.06 23
3593.19 14
3593.33 3
3593.47 0
3593.61 0
3593.74 0
3593.88 0
3594.02 0
3594.15 0
3594.29 0
3594.43 6
3594.57 23
3594.70 39
3594.84 52
3594.98 62
3595.12 66
3595.25 67
3595.39 64
3595.53 59
3595.67 53
3595.80 49
3595.94 45
3596.08 44
3596.22 44
3596.35 45
3596.49 46
3596.63 46
3596.77 46
3596.90 45
3597.04 44
3597.18 43
3597.32 43
3597.45 44
3597.59 46
3597.73 48
3597.87 49
3598.01 49
3598.14 47
3598.28 42
3598.42 36
3598.56 29
3598.69 22
3598.83 18
3598.97 17
3599.11 19
3599.24 25
3599.38 34
3599.52 44
3599.66 54
3599.79 64
3599.93 71
3600.07 77
3600.21 81
3600.34 84
3600.48 86
3600.62 87
3600.76 88
3600.89 88
3601.03 88
3601.17 89
3601.31 92
3601.44 98
3601.58 106
3601.72 115
3601.86 126
3601.99 137
3602.13 147
3602.27 155
3602.41 161
3602.55 163
3602.68 163
3602.82 159
3602.96 152
3603.10 141
3603.23 128
3603.37 112
3603.51 96
3603.65 80
3603.78 66
3603.92 54
3604.06 45
3604.20 40
3604.33 39
3604.47 41
3604.61 45
3604.75 49
3604.89 52
3605.02 52
3605.16 50
3605.30 46
3605.44 43
3605.57 42
3605.71 44
3605.85 48
3605.99 55
3606.12 62
3606.26 68
3606.40 73
3606.54 75
3606.68 77
3606.81 79
3606.95 80
3607.09 83
3607.23 86
3607.36 89
3607.50 90
3607.64 90
3607.78 88
3607.91 86
3608.05 83
3608.19 81
3608.33 80
3608.47 79
3608.60 80
3608.74 81
3608.88 83
3609.02 87
3609.15 92
3609.29 100
3609.43 110
3609.57 120
3609.71 130
3609.84 139
3609.98 144
3610.12 147
3610.26 146
3610.39 145
3610.53 142
3610.67 141
3610.81 141
3610.95 142
3611.08 144
3611.22 146
3611.36 147
3611.50 146
3611.63 142
3611.77 137
3611.91 130
3612.05 121
3612.19 111
3612.32 99
3612.46 87
3612.60 74
3612.74 61
3612.87 49
3613.01 38
3613.15 28
3613.29 20
3613.43 13
3613.56 9
3613.70 5
3613.84 3
3613.98 3
3614.12 5
3614.25 9
3614.39 15
3614.53 24
3614.67 35
3614.80 48
3614.94 62
3615.08 75
3615.22 86
3615.36 93
3615.49 97
3615.63 97
3615.77 96
3615.91 96
3616.05 99
3616.18 107
3616.32 120
3616.46 136
3616.60 154
3616.73 170
3616.87 181
3617.01 186
3617.15 184
3617.29 177
3617.42 166
3617.56 153
3617.70 141
3617.84 132
3617.98 125
3618.11 120
3618.25 116
3618.39 111
3618.53 105
3618.67 97
3618.80 86
3618.94 72
3619.08 57
3619.22 41
3619.36 27
3619.49 16
3619.63 8
3619.77 5
3619.91 4
3620.05 4
3620.18 4
3620.32 2
3620.46 0
3620.60 0
3620.73 0
3620.87 0
3621.01 0
3621.15 0
3621.29 0
3621.42 9
3621.56 16
3621.70 21
3621.84 22
3621.98 21
3622.11 18
3622.25 14
3622.39 11
3622.53 11
3622.67 12
3622.80 16
3622.94 22
3623.08 29
3623.22 35
3623.36 41
3623.49 44
3623.63 44
3623.77 41
3623.91 36
3624.05 28
3624.19 19
3624.32 10
3624.46 1
3624.60 0
3624.74 0
3624.88 0
3625.01 0
3625.15 0
3625.29 0
3625.43 0
3625.57 0
3625.70 5
3625.84 16
3625.98 27
3626.12 37
3626.26 45
3626.39 51
3626.53 54
3626.67 54
3626.81 52
3626.95 48
3627.08 41
3627.22 33
3627.36 23
3627.50 15
3627.64 7
3627.78 2
3627.91 0
3628.05 0
3628.19 0
3628.33 0
3628.47 0
3628.60 0
3628.74 0
3628.88 0
3629.02 0
3629.16 0
3629.29 0
3629.43 6
3629.57 12
3629.71 15
3629.85 15
3629.99 12
3630.12 5
3630.26 0
3630.40 0
3630.54 0
3630.68 0
3630.81 10
3630.95 24
3631.09 39
3631.23 53
3631.37 65
3631.50 74
3631.64 80
3631.78 82
3631.92 81
3632.06 78
3632.20 73
3632.33 68
3632.47 64
3632.61 62
3632.75 64
3632.89 69
3633.03 78
3633.16 89
3633.30 99
3633.44 107
3633.58 113
3633.72 114
3633.85 113
3633.99 109
3634.13 104
3634.27 100
3634.41 97
3634.55 97
3634.68 98
3634.82 102
3634.96 106
3635.10 110
3635.24 114
3635.37 117
3635.51 119
3635.65 120
3635.79 123
3635.93 125
3636.07 129
3636.20 133
3636.34 136
3636.48 139
3636.62 140
3636.76 140
3636.90 141
3637.03 143
3637.17 148
3637.31 155
3637.45 164
3637.59 173
3637.73 181
3637.86 185
3638.00 186
3638.14 184
3638.28 180
3638.42 175
3638.56 170
3638.69 166
3638.83 164
3638.97 163
3639.11 163
3639.25 163
3639.39 164
3639.52 164
3639.66 163
3639.80 162
3639.94 160
3640.08 156
3640.22 152
3640.35 147
3640.49 141
3640.63 135
3640.77 130
3640.91 124
3641.05 118
3641.18 111
3641.32 105
3641.46 97
3641.60 89
3641.74 81
3641.88 73
3642.01 66
3642.15 59
3642.29 53
3642.43 47
3642.57 41
3642.71 35
3642.84 28
3642.98 21
3643.12 16
3643.26 12
3643.40 9
3643.54 9
3643.67 10
3643.81 12
3643.95 13
3644.09 15
3644.23 17
3644.37 20
3644.51 27
3644.64 37
3644.78 50
3644.92 65
3645.06 81
3645.20 95
3645.34 105
3645.47 112
3645.61 116
3645.75 117
3645.89 117
3646.03 117
3646.17 117
3646.31 119
3646.44 121
3646.58 124
3646.72 127
3646.86 128
3647.00 129
3647.14 129
3647.27 127
3647.41 124
3647.55 120
3647.69 116
3647.83 113
3647.97 111
3648.11 110
3648.24 111
3648.38 113
3648.52 115
3648.66 117
3648.80 118
3648.94 117
3649.07 113
3649.21 109
3649.35 103
3649.49 99
3649.63 97
3649.77 98
3649.91 103
3650.04 112
3650.18 122
3650.32 132
3650.46 141
3650.60 146
3650.74 147
3650.88 143
3651.01 136
3651.15 128
3651.29 119
3651.43 111
3651.57 106
3651.71 103
3651.85 103
3651.98 105
3652.12 107
3652.26 107
3652.40 106
3652.54 103
3652.68 100
3652.82 97
3652.95 97
3653.09 98
3653.23 101
3653.37 104
3653.51 106
3653.65 105
3653.79 101
3653.92 94
3654.06 85
3654.20 75
3654.34 66
3654.48 58
3654.62 53
3654.76 50
3654.89 48
3655.03 47
3655.17 48
3655.31 49
3655.45 51
3655.59 52
3655.73 53
3655.87 53
3656.00 53
3656.14 52
3656.28 51
3656.42 51
3656.56 53
3656.70 57
3656.84 64
3656.97 74
3657.11 86
3657.25 99
3657.39 112
3657.53 125
3657.67 137
3657.81 147
3657.95 155
3658.08 161
3658.22 165
3658.36 168
3658.50 170
3658.64 174
3658.78 181
3658.92 191
3659.05 204
3659.19 220
3659.33 237
3659.47 254
3659.61 268
3659.75 280
3659.89 289
3660.03 295
3660.16 298
3660.30 301
3660.44 303
3660.58 307
3660.72 312
3660.86 321
3661.00 333
3661.14 348
3661.27 367
3661.41 389
3661.55 415
3661.69 441
3661.83 467
3661.97 491
3662.11 513
3662.25 530
3662.38 543
3662.52 550
3662.66 553
3662.80 551
3662.94 547
3663.08 541
3663.22 533
3663.36 526
3663.49 519
3663.63 512
3663.77 506
3663.91 500
3664.05 493
3664.19 485
3664.33 477
3664.47 468
3664.61 458
3664.74 447
3664.88 435
3665.02 423
3665.16 409
3665.30 395
3665.44 379
3665.58 364
3665.72 349
3665.85 335
3665.99 323
3666.13 313
3666.27 303
3666.41 295
3666.55 286
3666.69 278
3666.83 269
3666.97 260
3667.10 251
3667.24 242
3667.38 234
3667.52 228
3667.66 222
3667.80 217
3667.94 212
3668.08 206
3668.22 199
3668.35 190
3668.49 181
3668.63 172
3668.77 166
3668.91 163
3669.05 165
3669.19 170
3669.33 179
3669.47 188
3669.60 195
3669.74 198
3669.88 197
3670.02 189
3670.16 178
3670.30 162
3670.44 145
3670.58 127
3670.72 111
3670.85 98
3670.99 89
3671.13 84
3671.27 84
3671.41 87
3671.55 93
3671.69 98
3671.83 101
3671.97 99
3672.10 94
3672.24 85
3672.38 75
3672.52 65
3672.66 58
3672.80 55
3672.94 56
3673.08 60
3673.22 66
3673.36 72
3673.49 78
3673.63 82
3673.77 85
3673.91 86
3674.05 85
3674.19 83
3674.33 80
3674.47 76
3674.61 72
3674.75 68
3674.88 64
3675.02 62
3675.16 61
3675.30 62
3675.44 63
3675.58 64
3675.72 65
3675.86 64
3676.00 61
3676.14 55
3676.27 50
3676.41 44
3676.55 40
3676.69 37
3676.83 36
3676.97 36
3677.11 36
3677.25 36
3677.39 35
3677.53 32
3677.66 27
3677.80 22
3677.94 16
3678.08 9
3678.22 2
3678.36 0
3678.50 0
3678.64 0
3678.78 0
3678.92 0
3679.06 0
3679.19 0
3679.33 0
3679.47 10
3679.61 19
3679.75 27
3679.89 31
3680.03 31
3680.17 29
3680.31 25
3680.45 22
3680.59 22
3680.72 25
3680.86 31
3681.00 41
3681.14 53
3681.28 67
3681.42 80
3681.56 91
3681.70 98
3681.84 100
3681.98 99
3682.12 93
3682.26 86
3682.39 79
3682.53 73
3682.67 70
3682.81 69
3682.95 69
3683.09 69
3683.23 65
3683.37 58
3683.51 46
3683.65 30
3683.79 14
3683.93 0
3684.06 0
3684.20 0
3684.34 0
3684.48 0
3684.62 0
3684.76 5
3684.90 22
3685.04 42
3685.18 62
3685.32 79
3685.46 94
3685.60 102
3685.73 105
3685.87 102
3686.01 94
3686.15 83
3686.29 73
3686.43 64
3686.57 57
3686.71 54
3686.85 52
3686.99 52
3687.13 51
3687.27 50
3687.41 48
3687.54 45
3687.68 42
3687.82 40
3687.96 39
3688.10 39
3688.24 40
3688.38 43
3688.52 47
3688.66 52
3688.80 59
3688.94 69
3689.08 81
3689.22 95
3689.35 110
3689.49 125
3689.63 139
3689.77 151
3689.91 160
3690.05 166
3690.19 170
3690.33 171
3690.47 169
3690.61 164
3690.75 158
3690.89 150
3691.03 141
3691.17 133
3691.30 126
3691.44 121
3691.58 118
3691.72 116
3691.86 115
3692.00 115
3692.14 114
3692.28 114
3692.42 115
3692.56 118
3692.70 123
3692.84 129
3692.98 136
3693.12 141
3693.26 144
3693.40 143
3693.53 138
3693.67 131
3693.81 122
3693.95 114
3694.09 107
3694.23 103
3694.37 100
3694.51 98
3694.65 95
3694.79 90
3694.93 84
3695.07 75
3695.21 67
3695.35 58
3695.49 50
3695.63 44
3695.76 39
3695.90 36
3696.04 34
3696.18 33
3696.32 35
3696.46 38
3696.60 44
3696.74 51
3696.88 57
3697.02 62
3697.16 65
3697.30 63
3697.44 57
3697.58 47
3697.72 36
3697.86 26
3698.00 19
3698.13 14
3698.27 14
3698.41 15
3698.55 18
3698.69 20
3698.83 20
3698.97 17
3699.11 12
3699.25 6
3699.39 0
3699.53 0
3699.67 0
3699.81 0
3699.95 0
3700.09 0
3700.23 0
3700.37 0
3700.51 7
3700.65 24
3700.78 45
3700.92 69
3701.06 93
3701.20 117
3701.34 138
3701.48 155
3701.62 167
3701.76 174
3701.90 177
3702.04 175
3702.18 169
3702.32 160
3702.46 150
3702.60 138
3702.74 127
3702.88 118
3703.02 112
3703.16 108
3703.30 107
3703.44 108
3703.57 107
3703.71 105
3703.85 100
3703.99 92
3704.13 84
3704.27 77
3704.41 73
3704.55 75
3704.69 83
3704.83 98
3704.97 117
3705.11 140
3705.25 162
3705.39 182
3705.53 198
3705.67 208
3705.81 214
3705.95 216
3706.09 217
3706.23 217
3706.37 218
3706.51 217
3706.65 215
3706.79 211
3706.92 204
3707.06 196
3707.20 189
3707.34 185
3707.48 186
3707.62 192
3707.76 201
3707.90 212
3708.04 222
3708.18 226
3708.32 223
3708.46 213
3708.60 196
3708.74 174
3708.88 151
3709.02 129
3709.16 112
3709.30 99
3709.44 91
3709.58 88
3709.72 87
3709.86 88
3710.00 88
3710.14 86
3710.28 84
3710.42 81
3710.56 77
3710.70 73
3710.83 69
3710.97 67
3711.11 66
3711.25 67
3711.39 69
3711.53 74
3711.67 80
3711.81 87
3711.95 95
3712.09 102
3712.23 107
3712.37 111
3712.51 114
3712.65 117
3712.79 121
3712.93 127
3713.07 136
3713.21 145
3713.35 154
3713.49 161
3713.63 167
3713.77 169
3713.91 170
3714.05 168
3714.19 165
3714.33 161
3714.47 155
3714.61 148
3714.75 139
3714.89 128
3715.03 114
3715.17 100
3715.31 86
3715.45 73
3715.59 62
3715.73 54
3715.87 48
3716.00 45
3716.14 44
3716.28 43
3716.42 42
3716.56 41
3716.70 40
3716.84 39
3716.98 39
3717.12 39
3717.26 39
3717.40 39
3717.54 38
3717.68 38
3717.82 37
3717.96 39
3718.10 42
3718.24 48
3718.38 55
3718.52 61
3718.66 65
3718.80 63
3718.94 56
3719.08 43
3719.22 27
3719.36 10
3719.50 0
3719.64 0
3719.78 0
3719.92 0
3720.06 0
3720.20 6
3720.34 16
3720.48 24
3720.62 27
3720.76 26
3720.90 22
3721.04 17
3721.18 11
3721.32 6
3721.46 2
3721.60 0
3721.74 0
3721.88 0
3722.02 0
3722.16 0
3722.30 0
3722.44 0
3722.58 0
3722.72 0
3722.86 0
3723.00 5
3723.14 14
3723.28 24
3723.42 36
3723.56 48
3723.70 61
3723.84 73
3723.98 85
3724.12 96
3724.26 106
3724.40 115
3724.54 123
3724.68 128
3724.82 132
3724.96 133
3725.10 135
3725.24 136
3725.38 139
3725.52 144
3725.66 152
3725.80 162
3725.94 174
3726.08 186
3726.22 196
3726.36 203
3726.50 206
3726.64 206
3726.78 202
3726.92 198
3727.06 196
3727.20 196
3727.34 199
3727.48 205
3727.62 212
3727.76 216
3727.90 217
3728.04 213
3728.18 204
3728.32 192
3728.46 178
3728.60 166
3728.74 157
3728.88 153
3729.02 155
3729.16 160
3729.30 168
3729.44 176
3729.58 183
3729.72 186
3729.86 187
3730.00 186
3730.14 184
3730.28 182
3730.42 183
3730.56 184
3730.70 186
3730.84 186
3730.98 184
3731.12 179
3731.26 172
3731.40 164
3731.54 159
3731.68 156
3731.82 158
3731.96 164
3732.10 172
3732.24 179
3732.38 183
3732.52 181
3732.66 173
3732.80 160
3732.94 144
3733.08 129
3733.22 116
3733.36 107
3733.50 104
3733.64 104
3733.78 107
3733.92 111
3734.06 112
3734.20 111
3734.34 107
3734.48 100
3734.62 92
3734.76 85
3734.90 80
3735.04 78
3735.18 81
3735.32 86
3735.46 95
3735.60 104
3735.74 113
3735.88 120
3736.02 125
3736.16 127
3736.30 127
3736.44 125
3736.58 124
3736.72 123
3736.86 122
3737.00 123
3737.14 124
3737.28 127
3737.42 131
3737.56 136
3737.70 143
3737.84 154
3737.98 168
3738.12 186
3738.26 209
3738.40 236
3738.54 267
3738.68 300
3738.82 337
3738.96 374
3739.10 412
3739.24 450
3739.39 487
3739.53 525
3739.67 564
3739.81 605
3739.95 649
3740.09 696
3740.23 747
3740.37 800
3740.51 855
3740.65 912
3740.79 971
3740.93 1033
3741.07 1100
3741.21 1173
3741.35 1255
3741.49 1345
3741.63 1444
3741.77 1548
3741.91 1657
3742.05 1770
3742.19 1886
3742.33 2006
3742.47 2129
3742.61 2259
3742.75 2396
3742.89 2541
3743.03 2691
3743.17 2843
3743.31 2992
3743.45 3135
3743.59 3265
3743.73 3381
3743.87 3482
3744.01 3570
3744.15 3648
3744.29 3720
3744.43 3788
3744.58 3851
3744.72 3908
3744.86 3955
3745.00 3989
3745.14 4008
3745.28 4012
3745.42 4003
3745.56 3983
3745.70 3955
3745.84 3920
3745.98 3880
3746.12 3834
3746.26 3782
3746.40 3724
3746.54 3657
3746.68 3581
3746.82 3498
3746.96 3409
3747.10 3314
3747.24 3217
3747.38 3116
3747.52 3013
3747.66 2906
3747.80 2797
3747.94 2685
3748.08 2572
3748.22 2460
3748.36 2351
3748.51 2247
3748.65 2148
3748.79 2055
3748.93 1967
3749.07 1883
3749.21 1801
3749.35 1721
3749.49 1644
3749.63 1569
3749.77 1497
3749.91 1426
3750.05 1355
3750.19 1286
3750.33 1217
3750.47 1151
3750.61 1088
3750.75 1029
3750.89 974
3751.03 923
3751.17 876
3751.31 830
3751.45 787
3751.59 745
3751.73 705
3751.88 669
3752.02 638
3752.16 612
3752.30 592
3752.44 576
3752.58 563
3752.72 551
3752.86 538
3753.00 524
3753.14 508
3753.28 492
3753.42 476
3753.56 463
3753.70 453
3753.84 447
3753.98 442
3754.12 437
3754.26 430
3754.40 417
3754.54 399
3754.68 377
3754.83 353
3754.97 330
3755.11 309
3755.25 293
3755.39 282
3755.53 275
3755.67 272
3755.81 270
3755.95 270
3756.09 271
3756.23 273
3756.37 275
3756.51 276
3756.65 276
3756.79 274
3756.93 270
3757.07 262
3757.21 251
3757.35 238
3757.50 225
3757.64 212
3757.78 202
3757.92 194
3758.06 191
3758.20 193
3758.34 198
3758.48 208
3758.62 220
3758.76 233
3758.90 245
3759.04 255
3759.18 260
3759.32 258
3759.46 248
3759.60 230
3759.74 205
3759.89 175
3760.03 143
3760.17 112
3760.31 86
3760.45 66
3760.59 53
3760.73 47
3760.87 46
3761.01 51
3761.15 58
3761.29 68
3761.43 79
3761.57 92
3761.71 107
3761.85 122
3761.99 138
3762.14 153
3762.28 166
3762.42 175
3762.56 181
3762.70 183
3762.84 182
3762.98 181
3763.12 179
3763.26 177
3763.40 176
3763.54 176
3763.68 177
3763.82 179
3763.96 182
3764.10 186
3764.25 193
3764.39 201
3764.53 209
3764.67 218
3764.81 226
3764.95 235
3765.09 244
3765.23 253
3765.37 264
3765.51 275
3765.65 287
3765.79 299
3765.93 312
3766.07 326
3766.22 342
3766.36 360
3766.50 380
3766.64 400
3766.78 418
3766.92 431
3767.06 439
3767.20 439
3767.34 434
3767.48 423
3767.62 411
3767.76 399
3767.90 389
3768.04 382
3768.19 376
3768.33 371
3768.47 365
3768.61 359
3768.75 352
3768.89 345
3769.03 338
3769.17 333
3769.31 330
3769.45 329
3769.59 329
3769.73 330
3769.88 329
3770.02 328
3770.16 324
3770.30 317
3770.44 309
3770.58 299
3770.72 288
3770.86 276
3771.00 263
3771.14 251
3771.28 241
3771.42 234
3771.56 231
3771.71 234
3771.85 240
3771.99 250
3772.13 260
3772.27 268
3772.41 273
3772.55 273
3772.69 269
3772.83 260
3772.97 249
3773.11 238
3773.25 229
3773.40 223
3773.54 221
3773.68 223
3773.82 228
3773.96 236
3774.10 245
3774.24 254
3774.38 261
3774.52 265
3774.66 266
3774.80 265
3774.95 263
3775.09 262
3775.23 264
3775.37 268
3775.51 274
3775.65 281
3775.79 286
3775.93 287
3776.07 285
3776.21 280
3776.35 273
3776.50 267
3776.64 265
3776.78 269
3776.92 280
3777.06 297
3777.20 319
3777.34 343
3777.48 365
3777.62 383
3777.76 395
3777.90 399
3778.05 397
3778.19 388
3778.33 375
3778.47 360
3778.61 345
3778.75 329
3778.89 315
3779.03 302
3779.17 290
3779.31 278
3779.46 267
3779.60 254
3779.74 241
3779.88 228
3780.02 214
3780.16 201
3780.30 188
3780.44 178
3780.58 169
3780.72 163
3780.86 158
3781.01 154
3781.15 150
3781.29 147
3781.43 143
3781.57 139
3781.71 136
3781.85 134
3781.99 136
3782.13 141
3782.27 150
3782.42 163
3782.56 178
3782.70 192
3782.84 202
3782.98 205
3783.12 202
3783.26 191
3783.40 175
3783.54 155
3783.69 134
3783.83 113
3783.97 95
3784.11 79
3784.25 66
3784.39 56
3784.53 48
3784.67 41
3784.81 35
3784.95 31
3785.10 27
3785.24 24
3785.38 21
3785.52 19
3785.66 18
3785.80 17
3785.94 16
3786.08 16
3786.22 18
3786.37 23
3786.51 31
3786.65 41
3786.79 52
3786.93 64
3787.07 75
3787.21 85
3787.35 93
3787.49 99
3787.64 104
3787.78 108
3787.92 110
3788.06 111
3788.20 109
3788.34 107
3788.48 104
3788.62 102
3788.76 102
3788.91 104
3789.05 107
3789.19 108
3789.33 108
3789.47 103
3789.61 94
3789.75 83
3789.89 70
3790.04 58
3790.18 47
3790.32 38
3790.46 31
3790.60 25
3790.74 19
3790.88 12
3791.02 4
3791.16 0
3791.31 0
3791.45 0
3791.59 0
3791.73 0
3791.87 0
3792.01 0
3792.15 0
3792.29 4
3792.44 16
3792.58 31
3792.72 45
3792.86 57
3793.00 64
3793.14 68
3793.28 67
3793.42 63
3793.57 59
3793.71 58
3793.85 60
3793.99 67
3794.13 78
3794.27 90
3794.41 101
3794.55 108
3794.70 110
3794.84 108
3794.98 101
3795.12 92
3795.26 83
3795.40 75
3795.54 68
3795.68 63
3795.83 58
3795.97 53
3796.11 49
3796.25 46
3796.39 45
3796.53 49
3796.67 59
3796.81 74
3796.96 93
3797.10 114
3797.24 136
3797.38 155
3797.52 169
3797.66 178
3797.80 182
3797.94 181
3798.09 177
3798.23 172
3798.37 168
3798.51 167
3798.65 168
3798.79 171
3798.93 175
3799.08 178
3799.22 179
3799.36 176
3799.50 170
3799.64 161
3799.78 150
3799.92 139
3800.06 130
3800.21 122
3800.35 115
3800.49 109
3800.63 101
3800.77 91
3800.91 79
3801.05 67
3801.20 53
3801.34 40
3801.48 28
3801.62 19
3801.76 13
3801.90 10
3802.04 9
3802.19 10
3802.33 11
3802.47 13
3802.61 16
3802.75 19
3802.89 24
3803.03 31
3803.18 41
3803.32 53
3803.46 66
3803.60 79
3803.74 91
3803.88 101
3804.02 107
3804.17 109
3804.31 110
3804.45 108
3804.59 106
3804.73 103
3804.87 102
3805.01 102
3805.16 103
3805.30 104
3805.44 104
3805.58 103
3805.72 100
3805.86 95
3806.00 88
3806.15 78
3806.29 65
3806.43 51
3806.57 36
3806.71 21
3806.85 5
3806.99 0
3807.14 0
3807.28 0
3807.42 0
3807.56 0
3807.70 0
3807.84 0
3807.99 0
3808.13 8
3808.27 16
3808.41 23
3808.55 28
3808.69 30
3808.83 29
3808.98 26
3809.12 21
3809.26 17
3809.40 14
3809.54 13
3809.68 16
3809.82 22
3809.97 32
3810.11 44
3810.25 58
3810.39 73
3810.53 86
3810.67 97
3810.82 106
3810.96 111
3811.10 112
3811.24 110
3811.38 106
3811.52 102
3811.66 99
3811.81 97
3811.95 98
3812.09 102
3812.23 108
3812.37 117
3812.51 126
3812.66 136
3812.80 146
3812.94 156
3813.08 165
3813.22 173
3813.36 181
3813.51 189
3813.65 197
3813.79 205
3813.93 211
3814.07 216
3814.21 220
3814.36 223
3814.50 226
3814.64 232
3814.78 241
3814.92 254
3815.06 270
3815.21 289
3815.35 307
3815.49 324
3815.63 337
3815.77 348
3815.91 356
3816.05 363
3816.20 371
3816.34 380
3816.48 391
3816.62 402
3816.76 413
3816.90 421
3817.05 425
3817.19 425
3817.33 421
3817.47 415
3817.61 408
3817.76 401
3817.90 397
3818.04 395
3818.18 393
3818.32 390
3818.46 386
3818.61 378
3818.75 367
3818.89 352
3819.03 336
3819.17 320
3819.31 305
3819.46 293
3819.60 284
3819.74 279
3819.88 275
3820.02 273
3820.16 270
3820.31 265
3820.45 257
3820.59 248
3820.73 237
3820.87 227
3821.01 218
3821.16 211
3821.30 207
3821.44 205
3821.58 203
3821.72 200
3821.87 195
3822.01 188
3822.15 179
3822.29 169
3822.43 158
3822.57 149
3822.72 140
3822.86 132
3823.00 125
3823.14 118
3823.28 111
3823.42 105
3823.57 101
3823.71 98
3823.85 97
3823.99 100
3824.13 103
3824.28 107
3824.42 110
3824.56 111
3824.70 111
3824.84 109
3824.98 107
3825.13 105
3825.27 105
3825.41 107
3825.55 111
3825.69 116
3825.84 120
3825.98 124
3826.12 126
3826.26 125
3826.40 121
3826.54 113
3826.69 104
3826.83 93
3826.97 82
3827.11 72
3827.25 65
3827.40 59
3827.54 56
3827.68 54
3827.82 53
3827.96 53
3828.11 55
3828.25 58
3828.39 63
3828.53 69
3828.67 75
3828.81 79
3828.96 82
3829.10 83
3829.24 83
3829.38 84
3829.52 86
3829.67 89
3829.81 94
3829.95 100
3830.09 106
3830.23 111
3830.38 117
3830.52 125
3830.66 135
3830.80 148
3830.94 163
3831.09 178
3831.23 190
3831.37 197
3831.51 197
3831.65 188
3831.79 173
3831.94 152
3832.08 130
3832.22 108
3832.36 90
3832.50 76
3832.65 67
3832.79 63
3832.93 62
3833.07 63
3833.21 63
3833.36 62
3833.50 60
3833.64 55
3833.78 48
3833.92 39
3834.07 29
3834.21 19
3834.35 12
3834.49 6
3834.63 5
3834.78 6
3834.92 10
3835.06 16
3835.20 24
3835.34 32
3835.49 40
3835.63 48
3835.77 57
3835.91 64
3836.05 70
3836.20 72
3836.34 70
3836.48 64
3836.62 55
3836.76 45
3836.91 36
3837.05 30
3837.19 27
3837.33 29
3837.47 33
3837.62 36
3837.76 38
3837.90 36
3838.04 30
3838.19 21
3838.33 10
3838.47 0
3838.61 0
3838.75 0
3838.90 0
3839.04 0
3839.18 0
3839.32 0
3839.46 0
3839.61 0
3839.75 2
3839.89 6
3840.03 10
3840.17 15
3840.32 21
3840.46 27
3840.60 34
3840.74 42
3840.88 49
3841.03 56
3841.17 64
3841.31 70
3841.45 76
3841.60 81
3841.74 84
3841.88 86
3842.02 88
3842.16 89
3842.31 90
3842.45 91
3842.59 92
3842.73 93
3842.87 93
3843.02 93
3843.16 91
3843.30 88
3843.44 84
3843.59 79
3843.73 72
3843.87 64
3844.01 55
3844.15 46
3844.30 38
3844.44 34
3844.58 33
3844.72 37
3844.86 45
3845.01 56
3845.15 68
3845.29 78
3845.43 85
3845.58 90
3845.72 91
3845.86 91
3846.00 92
3846.14 93
3846.29 97
3846.43 102
3846.57 106
3846.71 108
3846.86 108
3847.00 104
3847.14 98
3847.28 91
3847.42 84
3847.57 79
3847.71 75
3847.85 72
3847.99 70
3848.14 67
3848.28 65
3848.42 63
3848.56 62
3848.71 62
3848.85 64
3848.99 65
3849.13 65
3849.27 64
3849.42 61
3849.56 56
3849.70 51
3849.84 47
3849.99 45
3850.13 46
3850.27 49
3850.41 55
3850.55 63
3850.70 72
3850.84 84
3850.98 96
3851.12 110
3851.27 123
3851.41 135
3851.55 144
3851.69 150
3851.84 153
3851.98 152
3852.12 149
3852.26 144
3852.40 138
3852.55 132
3852.69 126
3852.83 121
3852.97 117
3853.12 113
3853.26 111
3853.40 110
3853.54 113
3853.69 118
3853.83 128
3853.97 141
3854.11 157
3854.26 175
3854.40 193
3854.54 210
3854.68 224
3854.82 234
3854.97 241
3855.11 245
3855.25 247
3855.39 248
3855.54 247
3855.68 245
3855.82 241
3855.96 235
3856.11 227
3856.25 217
3856.39 205
3856.53 192
3856.68 180
3856.82 169
3856.96 161
3857.10 154
3857.25 150
3857.39 150
3857.53 151
3857.67 154
3857.82 157
3857.96 160
3858.10 159
3858.24 156
3858.38 149
3858.53 140
3858.67 129
3858.81 117
3858.95 107
3859.10 99
3859.24 93
3859.38 88
3859.52 84
3859.67 80
3859.81 74
3859.95 66
3860.09 57
3860.24 47
3860.38 37
3860.52 27
3860.66 18
3860.81 11
3860.95 5
3861.09 1
3861.23 0
3861.38 1
3861.52 6
3861.66 15
3861.80 27
3861.95 41
3862.09 56
3862.23 69
3862.37 78
3862.52 81
3862.66 79
3862.80 72
3862.94 60
3863.09 48
3863.23 37
3863.37 29
3863.51 27
3863.66 29
3863.80 36
3863.94 45
3864.08 55
3864.23 63
3864.37 68
3864.51 71
3864.65 71
3864.80 70
3864.94 68
3865.08 67
3865.22 66
3865.37 67
3865.51 69
3865.65 73
3865.80 79
3865.94 85
3866.08 92
3866.22 99
3866.37 105
3866.51 110
3866.65 114
3866.79 116
3866.94 116
3867.08 116
3867.22 116
3867.36 115
3867.51 116
3867.65 119
3867.79 126
3867.93 136
3868.08 151
3868.22 169
3868.36 187
3868.50 202
3868.65 213
3868.79 215
3868.93 210
3869.08 197
3869.22 180
3869.36 162
3869.50 146
3869.65 133
3869.79 125
3869.93 121
3870.07 119
3870.22 118
3870.36 118
3870.50 119
3870.64 120
3870.79 123
3870.93 128
3871.07 135
3871.21 144
3871.36 153
3871.50 162
3871.64 171
3871.79 178
3871.93 184
3872.07 189
3872.21 192
3872.36 195
3872.50 197
3872.64 199
3872.78 201
3872.93 202
3873.07 202
3873.21 202
3873.36 202
3873.50 202
3873.64 201
3873.78 199
3873.93 197
3874.07 194
3874.21 189
3874.35 182
3874.50 174
3874.64 164
3874.78 152
3874.93 140
3875.07 127
3875.21 114
3875.35 103
3875.50 94
3875.64 87
3875.78 84
3875.92 84
3876.07 86
3876.21 90
3876.35 96
3876.50 103
3876.64 109
3876.78 114
3876.92 118
3877.07 120
3877.21 121
3877.35 120
3877.50 119
3877.64 118
3877.78 119
3877.92 122
3878.07 127
3878.21 134
3878.35 141
3878.49 147
3878.64 150
3878.78 151
3878.92 148
3879.07 144
3879.21 138
3879.35 133
3879.49 130
3879.64 130
3879.78 133
3879.92 139
3880.07 146
3880.21 153
3880.35 159
3880.49 164
3880.64 167
3880.78 167
3880.92 167
3881.07 166
3881.21 165
3881.35 163
3881.49 162
3881.64 159
3881.78 157
3881.92 156
3882.07 156
3882.21 160
3882.35 166
3882.49 176
3882.64 187
3882.78 200
3882.92 211
3883.07 221
3883.21 228
3883.35 234
3883.49 237
3883.64 238
3883.78 235
3883.92 229
3884.07 220
3884.21 208
3884.35 195
3884.50 182
3884.64 171
3884.78 162
3884.92 155
3885.07 149
3885.21 144
3885.35 137
3885.50 129
3885.64 119
3885.78 109
3885.92 99
3886.07 90
3886.21 83
3886.35 80
3886.50 79
3886.64 83
3886.78 90
3886.93 102
3887.07 117
3887.21 134
3887.35 152
3887.50 170
3887.64 186
3887.78 198
3887.93 205
3888.07 207
3888.21 203
3888.35 194
3888.50 182
3888.64 167
3888.78 152
3888.93 137
3889.07 124
3889.21 113
3889.36 106
3889.50 102
3889.64 101
3889.78 102
3889.93 104
3890.07 108
3890.21 112
3890.36 117
3890.50 122
3890.64 126
3890.79 128
3890.93 129
3891.07 127
3891.22 122
3891.36 113
3891.50 102
3891.64 88
3891.79 72
3891.93 55
3892.07 38
3892.22 21
3892.36 7
3892.50 0
3892.65 0
3892.79 0
3892.93 0
3893.08 0
3893.22 0
3893.36 1
3893.50 6
3893.65 9
3893.79 9
3893.93 8
3894.08 7
3894.22 8
3894.36 12
3894.51 19
3894.65 28
3894.79 39
3894.94 47
3895.08 53
3895.22 55
3895.36 52
3895.51 46
3895.65 37
3895.79 28
3895.94 18
3896.08 10
3896.22 4
3896.37 0
3896.51 0
3896.65 1
3896.80 8
3896.94 18
3897.08 30
3897.23 43
3897.37 54
3897.51 61
3897.65 64
3897.80 62
3897.94 57
3898.08 50
3898.23 45
3898.37 41
3898.51 41
3898.66 42
3898.80 45
3898.94 47
3899.09 48
3899.23 47
3899.37 46
3899.52 44
3899.66 45
3899.80 46
3899.95 49
3900.09 53
3900.23 57
3900.38 61
3900.52 63
3900.66 64
3900.81 65
3900.95 66
3901.09 66
3901.23 65
3901.38 63
3901.52 60
3901.66 56
3901.81 52
3901.95 49
3902.09 46
3902.24 45
3902.38 45
3902.52 45
3902.67 45
3902.81 45
3902.95 44
3903.10 43
3903.24 43
3903.38 42
3903.53 42
3903.67 42
3903.81 42
3903.96 42
3904.10 42
3904.24 41
3904.39 40
3904.53 39
3904.67 37
3904.82 34
3904.96 31
3905.10 27
3905.25 24
3905.39 23
3905.53 25
3905.68 30
3905.82 37
3905.96 46
3906.11 55
3906.25 63
3906.39 69
3906.54 73
3906.68 76
3906.82 76
3906.97 75
3907.11 71
3907.25 66
3907.40 59
3907.54 50
3907.68 39
3907.83 27
3907.97 15
3908.11 3
3908.26 0
3908.40 0
3908.54 0
3908.69 0
3908.83 0
3908.97 4
3909.12 11
3909.26 17
3909.40 21
3909.55 23
3909.69 23
3909.83 23
3909.98 23
3910.12 23
3910.26 24
3910.41 23
3910.55 22
3910.69 21
3910.84 18
3910.98 15
3911.12 12
3911.27 9
3911.41 7
3911.55 6
3911.70 6
3911.84 7
3911.98 8
3912.13 9
3912.27 10
3912.41 9
3912.56 7
3912.70 3
3912.85 0
3912.99 0
3913.13 0
3913.28 0
3913.42 0
3913.56 0
3913.71 2
3913.85 11
3913.99 18
3914.14 23
3914.28 24
3914.42 22
3914.57 20
3914.71 17
3914.85 15
3915.00 14
3915.14 14
3915.28 15
3915.43 15
3915.57 14
3915.71 14
3915.86 15
3916.00 15
3916.14 16
3916.29 15
3916.43 14
3916.58 11
3916.72 7
3916.86 4
3917.01 3
3917.15 5
3917.29 9
3917.44 16
3917.58 22
3917.72 27
3917.87 28
3918.01 26
3918.15 21
3918.30 15
3918.44 10
3918.58 7
3918.73 8
3918.87 12
3919.02 19
3919.16 26
3919.30 35
3919.45 45
3919.59 55
3919.73 66
3919.88 77
3920.02 86
3920.16 92
3920.31 95
3920.45 93
3920.59 88
3920.74 78
3920.88 67
3921.03 55
3921.17 44
3921.31 34
3921.46 25
3921.60 18
3921.74 13
3921.89 10
3922.03 8
3922.17 9
3922.32 13
3922.46 18
3922.61 25
3922.75 33
3922.89 42
3923.04 49
3923.18 55
3923.32 59
3923.47 59
3923.61 57
3923.75 53
3923.90 48
3924.04 42
3924.19 38
3924.33 35
3924.47 33
3924.62 32
3924.76 32
3924.90 33
3925.05 33
3925.19 34
3925.33 34
3925.48 36
3925.62 37
3925.77 39
3925.91 41
3926.05 43
3926.20 45
3926.34 45
3926.48 45
3926.63 43
3926.77 39
3926.92 34
3927.06 26
3927.20 17
3927.35 8
3927.49 2
3927.63 0
3927.78 0
3927.92 4
3928.06 10
3928.21 17
3928.35 23
3928.50 26
3928.64 25
3928.78 23
3928.93 20
3929.07 17
3929.21 18
3929.36 22
3929.50 30
3929.65 40
3929.79 52
3929.93 65
3930.08 78
3930.22 91
3930.36 102
3930.51 112
3930.65 119
3930.80 125
3930.94 127
3931.08 125
3931.23 120
3931.37 111
3931.51 99
3931.66 84
3931.80 69
3931.95 55
3932.09 44
3932.23 38
3932.38 37
3932.52 42
3932.67 53
3932.81 67
3932.95 83
3933.10 99
3933.24 112
3933.38 124
3933.53 131
3933.67 136
3933.82 137
3933.96 135
3934.10 129
3934.25 121
3934.39 110
3934.53 97
3934.68 84
3934.82 72
3934.97 64
3935.11 58
3935.25 57
3935.40 58
3935.54 62
3935.69 66
3935.83 69
3935.97 72
3936.12 73
3936.26 73
3936.40 73
3936.55 72
3936.69 71
3936.84 70
3936.98 70
3937.12 69
3937.27 68
3937.41 67
3937.56 65
3937.70 62
3937.84 59
3937.99 55
3938.13 51
3938.28 47
3938.42 42
3938.56 36
3938.71 29
3938.85 19
3939.00 8
3939.14 0
3939.28 0
3939.43 0
3939.57 0
3939.71 0
3939.86 0
3940.00 0
3940.15 0
3940.29 6
3940.43 17
3940.58 28
3940.72 37
3940.87 43
3941.01 45
3941.15 44
3941.30 40
3941.44 33
3941.59 26
3941.73 21
3941.87 18
3942.02 18
3942.16 21
3942.31 25
3942.45 30
3942.59 33
3942.74 34
3942.88 35
3943.03 35
3943.17 37
3943.31 41
3943.46 46
3943.60 53
3943.75 60
3943.89 66
3944.03 69
3944.18 70
3944.32 68
3944.47 64
3944.61 58
3944.75 51
3944.90 46
3945.04 41
3945.19 39
3945.33 38
3945.47 38
3945.62 40
3945.76 41
3945.91 41
3946.05 39
3946.19 37
3946.34 33
3946.48 30
3946.63 27
3946.77 25
3946.91 26
3947.06 29
3947.20 34
3947.35 41
3947.49 51
3947.64 63
3947.78 75
3947.92 89
3948.07 102
3948.21 115
3948.36 126
3948.50 137
3948.64 147
3948.79 157
3948.93 167
3949.08 176
3949.22 186
3949.36 196
3949.51 207
3949.65 220
3949.80 233
3949.94 248
3950.08 263
3950.23 276
3950.37 287
3950.52 293
3950.66 293
3950.81 286
3950.95 274
3951.09 258
3951.24 239
3951.38 220
3951.53 202
3951.67 188
3951.81 177
3951.96 170
3952.10 167
3952.25 167
3952.39 169
3952.54 174
3952.68 182
3952.82 192
3952.97 205
3953.11 221
3953.26 237
3953.40 252
3953.54 264
3953.69 271
3953.83 272
3953.98 268
3954.12 259
3954.27 247
3954.41 236
3954.55 226
3954.70 218
3954.84 213
3954.99 210
3955.13 209
3955.28 208
3955.42 207
3955.56 206
3955.71 204
3955.85 202
3956.00 199
3956.14 196
3956.28 192
3956.43 188
3956.57 184
3956.72 180
3956.86 177
3957.01 173
3957.15 169
3957.29 166
3957.44 162
3957.58 159
3957.73 155
3957.87 151
3958.02 147
3958.16 143
3958.30 139
3958.45 135
3958.59 131
3958.74 128
3958.88 126
3959.03 123
3959.17 119
3959.31 115
3959.46 110
3959.60 105
3959.75 100
3959.89 97
3960.04 94
3960.18 94
3960.32 95
3960.47 98
3960.61 100
3960.76 103
3960.90 106
3961.05 109
3961.19 111
3961.33 113
3961.48 115
3961.62 116
3961.77 115
3961.91 112
3962.06 108
3962.20 103
3962.35 97
3962.49 92
3962.63 89
3962.78 88
3962.92 90
3963.07 94
3963.21 100
3963.36 106
3963.50 112
3963.64 116
3963.79 117
3963.93 116
3964.08 111
3964.22 105
3964.37 98
3964.51 91
3964.65 85
3964.80 82
3964.94 81
3965.09 83
3965.23 87
3965.38 93
3965.52 99
3965.67 106
3965.81 112
3965.95 118
3966.10 124
3966.24 129
3966.39 135
3966.53 140
3966.68 144
3966.82 148
3966.97 151
3967.11 155
3967.25 159
3967.40 165
3967.54 172
3967.69 181
3967.83 191
3967.98 198
3968.12 204
3968.27 206
3968.41 205
3968.55 202
3968.70 199
3968.84 198
3968.99 199
3969.13 202
3969.28 207
3969.42 212
3969.57 216
3969.71 217
3969.85 216
3970.00 210
3970.14 203
3970.29 193
3970.43 183
3970.58 173
3970.72 164
3970.87 158
3971.01 154
3971.16 153
3971.30 155
3971.44 159
3971.59 165
3971.73 172
3971.88 177
3972.02 181
3972.17 183
3972.31 182
3972.46 178
3972.60 173
3972.74 167
3972.89 161
3973.03 156
3973.18 152
3973.32 147
3973.47 143
3973.61 138
3973.76 133
3973.90 128
3974.05 123
3974.19 119
3974.33 116
3974.48 112
3974.62 107
3974.77 100
3974.91 93
3975.06 85
3975.20 79
3975.35 74
3975.49 70
3975.64 69
3975.78 69
3975.93 68
3976.07 67
3976.21 64
3976.36 59
3976.50 54
3976.65 48
3976.79 41
3976.94 33
3977.08 25
3977.23 18
3977.37 11
3977.52 6
3977.66 6
3977.81 10
3977.95 21
3978.09 35
3978.24 53
3978.38 73
3978.53 91
3978.67 106
3978.82 117
3978.96 122
3979.11 123
3979.25 120
3979.40 113
3979.54 104
3979.69 94
3979.83 84
3979.98 76
3980.12 70
3980.26 67
3980.41 67
3980.55 71
3980.70 76
3980.84 81
3980.99 85
3981.13 88
3981.28 90
3981.42 93
3981.57 96
3981.71 102
3981.86 110
3982.00 121
3982.15 132
3982.29 141
3982.43 146
3982.58 145
3982.72 140
3982.87 132
3983.01 122
3983.16 113
3983.30 107
3983.45 107
3983.59 110
3983.74 116
3983.88 121
3984.03 125
3984.17 125
3984.32 122
3984.46 114
3984.61 104
3984.75 93
3984.90 82
3985.04 72
3985.18 62
3985.33 55
3985.47 50
3985.62 48
3985.76 50
3985.91 56
3986.05 64
3986.20 74
3986.34 83
3986.49 89
3986.63 91
3986.78 89
3986.92 82
3987.07 73
3987.21 63
3987.36 53
3987.50 46
3987.65 40
3987.79 37
3987.94 36
3988.08 37
3988.23 39
3988.37 42
3988.52 45
3988.66 47
3988.80 48
3988.95 46
3989.09 41
3989.24 33
3989.38 23
3989.53 10
3989.67 0
3989.82 0
3989.96 0
3990.11 0
3990.25 0
3990.40 0
3990.54 0
3990.69 0
3990.83 0
3990.98 11
3991.12 25
3991.27 41
3991.41 58
3991.56 74
3991.70 87
3991.85 97
3991.99 101
3992.14 99
3992.28 91
3992.43 80
3992.57 65
3992.72 49
3992.86 35
3993.01 22
3993.15 13
3993.30 6
3993.44 2
3993.59 0
3993.73 0
3993.88 0
3994.02 0
3994.17 0
3994.31 0
3994.46 0
3994.60 0
3994.75 0
3994.89 1
3995.04 6
3995.18 11
3995.32 16
3995.47 20
3995.61 22
3995.76 23
3995.90 22
3996.05 20
3996.19 17
3996.34 15
3996.48 12
3996.63 9
3996.77 7
3996.92 5
3997.06 5
3997.21 7
3997.35 10
3997.50 16
3997.64 24
3997.79 33
3997.93 41
3998.08 47
3998.22 50
3998.37 49
3998.51 44
3998.66 37
3998.80 29
3998.95 22
3999.09 17
3999.24 16
3999.38 18
3999.53 20
3999.67 23
3999.82 25
3999.96 24
4000.11 22
4000.25 20
4000.40 19
4000.54 20
4000.69 23
4000.83 30
4000.98 38
4001.12 48
4001.27 56
4001.42 62
4001.56 65
4001.71 64
4001.85 61
4002.00 56
4002.14 50
4002.29 45
4002.43 43
4002.58 43
4002.72 45
4002.87 48
4003.01 51
4003.16 54
4003.30 56
4003.45 55
4003.59 53
4003.74 49
4003.88 44
4004.03 39
4004.17 35
4004.32 32
4004.46 30
4004.61 30
4004.75 32
4004.90 37
4005.04 44
4005.19 53
4005.33 65
4005.48 77
4005.62 89
4005.77 100
4005.91 111
4006.06 120
4006.20 126
4006.35 131
4006.49 134
4006.64 136
4006.78 137
4006.93 137
4007.07 138
4007.22 138
4007.36 138
4007.51 139
4007.66 141
4007.80 143
4007.95 147
4008.09 152
4008.24 158
4008.38 165
4008.53 172
4008.67 179
4008.82 184
4008.96 187
4009.11 187
4009.25 184
4009.40 176
4009.54 164
4009.69 149
4009.83 133
4009.98 118
4010.12 107
4010.27 101
4010.41 100
4010.56 105
4010.70 111
4010.85 117
4010.99 122
4011.14 124
4011.29 126
4011.43 128
4011.58 131
4011.72 138
4011.87 147
4012.01 158
4012.16 168
4012.30 175
4012.45 177
4012.59 174
4012.74 166
4012.88 154
4013.03 138
4013.17 123
4013.32 108
4013.46 96
4013.61 87
4013.75 83
4013.90 83
4014.05 86
4014.19 92
4014.34 98
4014.48 104
4014.63 108
4014.77 110
4014.92 110
4015.06 109
4015.21 107
4015.35 105
4015.50 102
4015.64 100
4015.79 97
4015.93 94
4016.08 91
4016.22 88
4016.37 87
4016.52 87
4016.66 87
4016.81 87
4016.95 87
4017.10 87
4017.24 86
4017.39 86
4017.53 88
4017.68 93
4017.82 100
4017.97 109
4018.11 118
4018.26 124
4018.41 126
4018.55 124
4018.70 118
4018.84 110
4018.99 102
4019.13 96
4019.28 92
4019.42 91
4019.57 91
4019.71 92
4019.86 91
4020.00 90
4020.15 88
4020.30 85
4020.44 82
4020.59 81
4020.73 82
4020.88 85
4021.02 89
4021.17 94
4021.31 99
4021.46 102
4021.60 104
4021.75 103
4021.89 101
4022.04 99
4022.19 98
4022.33 100
4022.48 105
4022.62 112
4022.77 120
4022.91 128
4023.06 134
4023.20 138
4023.35 140
4023.49 140
4023.64 140
4023.79 141
4023.93 142
4024.08 144
4024.22 146
4024.37 148
4024.51 149
4024.66 149
4024.80 150
4024.95 151
4025.09 153
4025.24 156
4025.39 160
4025.53 163
4025.68 165
4025.82 165
4025.97 164
4026.11 160
4026.26 156
4026.40 151
4026.55 147
4026.70 145
4026.84 145
4026.99 147
4027.13 151
4027.28 157
4027.42 163
4027.57 169
4027.71 173
4027.86 176
4028.01 177
4028.15 177
4028.30 176
4028.44 174
4028.59 170
4028.73 166
4028.88 159
4029.02 151
4029.17 142
4029.32 133
4029.46 124
4029.61 118
4029.75 115
4029.90 114
4030.04 115
4030.19 117
4030.33 117
4030.48 115
4030.63 112
4030.77 109
4030.92 105
4031.06 101
4031.21 99
4031.35 98
4031.50 98
4031.64 98
4031.79 98
4031.94 98
4032.08 98
4032.23 98
4032.37 99
4032.52 100
4032.66 103
4032.81 106
4032.96 109
4033.10 113
4033.25 116
4033.39 117
4033.54 117
4033.68 113
4033.83 107
4033.97 97
4034.12 85
4034.27 72
4034.41 59
4034.56 47
4034.70 37
4034.85 27
4034.99 20
4035.14 14
4035.29 10
4035.43 6
4035.58 4
4035.72 2
4035.87 2
4036.01 2
4036.16 4
4036.31 8
4036.45 14
4036.60 22
4036.74 33
4036.89 44
4037.03 56
4037.18 67
4037.33 75
4037.47 80
4037.62 81
4037.76 80
4037.91 78
4038.05 77
4038.20 77
4038.35 80
4038.49 86
4038.64 94
4038.78 101
4038.93 108
4039.07 113
4039.22 114
4039.37 113
4039.51 109
4039.66 105
4039.80 101
4039.95 100
4040.09 100
4040.24 103
4040.39 106
4040.53 108
4040.68 107
4040.82 103
4040.97 96
4041.11 85
4041.26 75
4041.41 67
4041.55 64
4041.70 68
4041.84 78
4041.99 96
4042.14 119
4042.28 145
4042.43 173
4042.57 200
4042.72 225
4042.86 247
4043.01 265
4043.16 278
4043.30 285
4043.45 288
4043.59 285
4043.74 279
4043.88 269
4044.03 257
4044.18 245
4044.32 235
4044.47 228
4044.61 224
4044.76 223
4044.91 224
4045.05 226
4045.20 226
4045.34 224
4045.49 220
4045.63 212
4045.78 203
4045.93 194
4046.07 186
4046.22 181
4046.36 178
4046.51 177
4046.66 178
4046.80 178
4046.95 178
4047.09 177
4047.24 174
4047.39 169
4047.53 164
4047.68 159
4047.82 154
4047.97 149
4048.11 145
4048.26 139
4048.41 132
4048.55 124
4048.70 115
4048.84 106
4048.99 98
4049.14 91
4049.28 88
4049.43 87
4049.57 88
4049.72 88
4049.87 86
4050.01 83
4050.16 77
4050.30 70
4050.45 61
4050.60 54
4050.74 48
4050.89 44
4051.03 41
4051.18 39
4051.33 37
4051.47 36
4051.62 34
4051.76 33
4051.91 31
4052.06 31
4052.20 33
4052.35 35
4052.49 39
4052.64 42
4052.79 43
4052.93 42
4053.08 39
4053.22 32
4053.37 24
4053.52 14
4053.66 5
4053.81 0
4053.95 0
4054.10 0
4054.25 0
4054.39 0
4054.54 0
4054.68 0
4054.83 0
4054.98 0
4055.12 5
4055.27 14
4055.41 23
4055.56 34
4055.71 44
4055.85 52
4056.00 60
4056.14 67
4056.29 72
4056.44 78
4056.58 83
4056.73 87
4056.87 89
4057.02 89
4057.17 86
4057.31 81
4057.46 75
4057.60 69
4057.75 66
4057.90 65
4058.04 69
4058.19 74
4058.33 81
4058.48 89
4058.63 96
4058.77 104
4058.92 112
4059.07 121
4059.21 132
4059.36 144
4059.50 156
4059.65 167
4059.80 176
4059.94 181
4060.09 184
4060.23 184
4060.38 182
4060.53 178
4060.67 172
4060.82 165
4060.96 157
4061.11 150
4061.26 142
4061.40 135
4061.55 130
4061.70 126
4061.84 122
4061.99 119
4062.13 116
4062.28 111
4062.43 105
4062.57 97
4062.72 89
4062.86 81
4063.01 73
4063.16 68
4063.30 64
4063.45 63
4063.60 63
4063.74 65
4063.89 67
4064.03 69
4064.18 71
4064.33 73
4064.47 75
4064.62 78
4064.77 80
4064.91 83
4065.06 85
4065.20 86
4065.35 85
4065.50 82
4065.64 75
4065.79 67
4065.93 59
4066.08 51
4066.23 45
4066.37 42
4066.52 42
4066.67 43
4066.81 44
4066.96 45
4067.10 45
4067.25 44
4067.40 42
4067.54 41
4067.69 41
4067.84 44
4067.98 48
4068.13 53
4068.27 58
4068.42 63
4068.57 66
4068.71 67
4068.86 67
4069.01 66
4069.15 66
4069.30 67
4069.45 69
4069.59 73
4069.74 78
4069.88 84
4070.03 88
4070.18 91
4070.32 91
4070.47 89
4070.62 85
4070.76 82
4070.91 80
4071.05 81
4071.20 87
4071.35 97
4071.49 112
4071.64 131
4071.79 151
4071.93 172
4072.08 192
4072.23 209
4072.37 223
4072.52 232
4072.66 235
4072.81 233
4072.96 226
4073.10 215
4073.25 202
4073.40 186
4073.54 171
4073.69 157
4073.84 144
4073.98 134
4074.13 127
4074.27 122
4074.42 119
4074.57 118
4074.71 119
4074.86 123
4075.01 129
4075.15 137
4075.30 146
4075.45 154
4075.59 163
4075.74 169
4075.88 173
4076.03 175
4076.18 175
4076.32 172
4076.47 167
4076.62 162
4076.76 157
4076.91 152
4077.06 150
4077.20 150
4077.35 152
4077.50 156
4077.64 161
4077.79 166
4077.93 169
4078.08 169
4078.23 165
4078.37 159
4078.52 150
4078.67 141
4078.81 131
4078.96 123
4079.11 115
4079.25 108
4079.40 101
4079.55 94
4079.69 85
4079.84 76
4079.98 66
4080.13 58
4080.28 52
4080.42 50
4080.57 50
4080.72 55
4080.86 61
4081.01 69
4081.16 77
4081.30 84
4081.45 89
4081.60 90
4081.74 89
4081.89 85
4082.04 80
4082.18 75
4082.33 69
4082.48 65
4082.62 63
4082.77 62
4082.92 61
4083.06 62
4083.21 63
4083.35 65
4083.50 70
4083.65 76
4083.79 85
4083.94 95
4084.09 107
4084.23 118
4084.38 128
4084.53 135
4084.67 139
4084.82 139
4084.97 136
4085.11 129
4085.26 121
4085.41 111
4085.55 102
4085.70 92
4085.85 83
4085.99 74
4086.14 67
4086.29 61
4086.43 55
4086.58 51
4086.73 47
4086.87 43
4087.02 39
4087.17 35
4087.31 31
4087.46 26
4087.61 20
4087.75 13
4087.90 4
4088.05 0
4088.19 0
4088.34 0
4088.49 0
4088.63 0
4088.78 0
4088.93 0
4089.07 1
4089.22 18
4089.36 35
4089.51 48
4089.66 56
4089.80 58
4089.95 55
4090.10 48
4090.24 41
4090.39 33
4090.54 27
4090.68 23
4090.83 20
4090.98 19
4091.12 19
4091.27 21
4091.42 24
4091.56 30
4091.71 38
4091.86 47
4092.01 55
4092.15 63
4092.30 69
4092.45 73
4092.59 75
4092.74 77
4092.89 78
4093.03 78
4093.18 78
4093.33 77
4093.47 75
4093.62 71
4093.77 68
4093.91 64
4094.06 61
4094.21 60
4094.35 62
4094.50 65
4094.65 71
4094.79 80
4094.94 90
4095.09 101
4095.23 112
4095.38 122
4095.53 129
4095.67 133
4095.82 132
4095.97 127
4096.11 120
4096.26 111
4096.41 104
4096.55 101
4096.70 102
4096.85 108
4096.99 117
4097.14 128
4097.29 139
4097.43 148
4097.58 157
4097.73 163
4097.87 168
4098.02 172
4098.17 176
4098.32 180
4098.46 184
4098.61 190
4098.76 197
4098.90 207
4099.05 218
4099.20 229
4099.34 240
4099.49 248
4099.64 253
4099.78 254
4099.93 250
4100.08 244
4100.22 235
4100.37 225
4100.52 215
4100.66 206
4100.81 197
4100.96 191
4101.11 186
4101.25 184
4101.40 184
4101.55 186
4101.69 189
4101.84 193
4101.99 196
4102.13 197
4102.28 198
4102.43 198
4102.57 198
4102.72 198
4102.87 200
4103.01 201
4103.16 201
4103.31 201
4103.46 199
4103.60 195
4103.75 191
4103.90 185
4104.04 180
4104.19 174
4104.34 168
4104.48 162
4104.63 156
4104.78 150
4104.92 146
4105.07 142
4105.22 140
4105.37 140
4105.51 141
4105.66 142
4105.81 143
4105.95 143
4106.10 143
4106.25 142
4106.39 141
4106.54 142
4106.69 146
4106.83 152
4106.98 159
4107.13 166
4107.28 171
4107.42 173
4107.57 170
4107.72 163
4107.86 151
4108.01 137
4108.16 123
4108.30 110
4108.45 99
4108.60 91
4108.75 86
4108.89 85
4109.04 86
4109.19 90
4109.33 96
4109.48 103
4109.63 111
4109.77 118
4109.92 123
4110.07 128
4110.22 132
4110.36 134
4110.51 137
4110.66 138
4110.80 139
4110.95 139
4111.10 137
4111.24 134
4111.39 129
4111.54 124
4111.69 118
4111.83 112
4111.98 105
4112.13 99
4112.27 93
4112.42 87
4112.57 82
4112.72 79
4112.86 79
4113.01 81
4113.16 87
4113.30 96
4113.45 106
4113.60 118
4113.74 131
4113.89 142
4114.04 152
4114.19 159
4114.33 162
4114.48 162
4114.63 158
4114.77 151
4114.92 142
4115.07 134
4115.22 126
4115.36 121
4115.51 118
4115.66 119
4115.80 124
4115.95 132
4116.10 143
4116.25 156
4116.39 171
4116.54 185
4116.69 197
4116.83 205
4116.98 209
4117.13 208
4117.28 203
4117.42 193
4117.57 178
4117.72 161
4117.86 140
4118.01 117
4118.16 93
4118.31 70
4118.45 49
4118.60 32
4118.75 20
4118.89 13
4119.04 12
4119.19 16
4119.34 24
4119.48 33
4119.63 42
4119.78 50
4119.92 55
4120.07 57
4120.22 56
4120.37 53
4120.51 50
4120.66 46
4120.81 42
4120.96 38
4121.10 35
4121.25 31
4121.40 27
4121.54 22
4121.69 17
4121.84 14
4121.99 12
4122.13 11
4122.28 12
4122.43 15
4122.57 17
4122.72 19
4122.87 19
4123.02 18
4123.16 16
4123.31 13
4123.46 10
4123.61 8
4123.75 7
4123.90 8
4124.05 11
4124.19 15
4124.34 22
4124.49 29
4124.64 37
4124.78 45
4124.93 52
4125.08 57
4125.23 60
4125.37 60
4125.52 57
4125.67 53
4125.81 49
4125.96 44
4126.11 40
4126.26 36
4126.40 34
4126.55 33
4126.70 34
4126.85 35
4126.99 38
4127.14 41
4127.29 46
4127.44 51
4127.58 56
4127.73 62
4127.88 68
4128.02 73
4128.17 78
4128.32 81
4128.47 82
4128.61 82
4128.76 79
4128.91 75
4129.06 71
4129.20 66
4129.35 62
4129.50 58
4129.65 54
4129.79 49
4129.94 45
4130.09 39
4130.23 33
4130.38 26
4130.53 20
4130.68 15
4130.82 10
4130.97 5
4131.12 1
4131.27 0
4131.41 0
4131.56 0
4131.71 0
4131.86 0
4132.00 0
4132.15 0
4132.30 0
4132.45 12
4132.59 26
4132.74 40
4132.89 52
4133.04 63
4133.18 71
4133.33 77
4133.48 81
4133.63 85
4133.77 87
4133.92 89
4134.07 88
4134.22 84
4134.36 77
4134.51 68
4134.66 58
4134.81 49
4134.95 42
4135.10 39
4135.25 41
4135.39 48
4135.54 59
4135.69 72
4135.84 85
4135.98 96
4136.13 102
4136.28 104
4136.43 101
4136.57 94
4136.72 84
4136.87 72
4137.02 61
4137.16 51
4137.31 46
4137.46 44
4137.61 47
4137.75 54
4137.90 64
4138.05 74
4138.20 82
4138.34 89
4138.49 92
4138.64 94
4138.79 95
4138.93 95
4139.08 95
4139.23 95
4139.38 94
4139.53 92
4139.67 89
4139.82 85
4139.97 80
4140.12 76
4140.26 73
4140.41 72
4140.56 72
4140.71 72
4140.85 71
4141.00 70
4141.15 67
4141.30 63
4141.44 56
4141.59 47
4141.74 38
4141.89 28
4142.03 19
4142.18 12
4142.33 7
4142.48 5
4142.62 4
4142.77 4
4142.92 5
4143.07 4
4143.21 3
4143.36 0
4143.51 0
4143.66 0
4143.81 0
4143.95 0
4144.10 0
4144.25 0
4144.40 1
4144.54 7
4144.69 14
4144.84 22
4144.99 32
4145.13 42
4145.28 53
4145.43 62
4145.58 68
4145.72 70
4145.87 67
4146.02 61
4146.17 53
4146.32 45
4146.46 40
4146.61 38
4146.76 40
4146.91 44
4147.05 51
4147.20 57
4147.35 63
4147.50 68
4147.64 71
4147.79 75
4147.94 78
4148.09 82
4148.23 88
4148.38 94
4148.53 100
4148.68 104
4148.83 107
4148.97 107
4149.12 105
4149.27 99
4149.42 91
4149.56 83
4149.71 76
4149.86 70
4150.01 66
4150.16 64
4150.30 64
4150.45 65
4150.60 67
4150.75 70
4150.89 75
4151.04 81
4151.19 88
4151.34 96
4151.49 105
4151.63 112
4151.78 119
4151.93 122
4152.08 124
4152.22 122
4152.37 119
4152.52 113
4152.67 106
4152.82 99
4152.96 91
4153.11 84
4153.26 79
4153.41 77
4153.55 80
4153.70 86
4153.85 96
4154.00 108
4154.15 120
4154.29 129
4154.44 136
4154.59 138
4154.74 136
4154.88 131
4155.03 123
4155.18 115
4155.33 106
4155.48 97
4155.62 89
4155.77 81
4155.92 73
4156.07 67
4156.21 61
4156.36 58
4156.51 56
4156.66 57
4156.81 60
4156.95 64
4157.10 67
4157.25 69
4157.40 69
4157.55 68
4157.69 65
4157.84 62
4157.99 60
4158.14 59
4158.28 60
4158.43 60
4158.58 61
4158.73 60
4158.88 58
4159.02 53
4159.17 48
4159.32 43
4159.47 38
4159.62 36
4159.76 36
4159.91 40
4160.06 47
4160.21 57
4160.36 69
4160.50 80
4160.65 91
4160.80 101
4160.95 108
4161.10 113
4161.24 117
4161.39 119
4161.54 120
4161.69 120
4161.83 118
4161.98 115
4162.13 110
4162.28 105
4162.43 100
4162.57 97
4162.72 95
4162.87 94
4163.02 94
4163.17 91
4163.31 86
4163.46 76
4163.61 62
4163.76 45
4163.91 27
4164.05 10
4164.20 0
4164.35 0
4164.50 0
4164.65 0
4164.79 0
4164.94 5
4165.09 15
4165.24 26
4165.39 36
4165.53 45
4165.68 52
4165.83 57
4165.98 58
4166.13 56
4166.27 52
4166.42 46
4166.57 41
4166.72 37
4166.87 36
4167.01 38
4167.16 43
4167.31 50
4167.46 57
4167.61 63
4167.75 66
4167.90 67
4168.05 66
4168.20 64
4168.35 62
4168.49 63
4168.64 67
4168.79 74
4168.94 84
4169.09 95
4169.24 104
4169.38 109
4169.53 111
4169.68 107
4169.83 100
4169.98 91
4170.12 81
4170.27 73
4170.42 67
4170.57 61
4170.72 55
4170.86 49
4171.01 42
4171.16 33
4171.31 25
4171.46 19
4171.60 17
4171.75 19
4171.90 26
4172.05 35
4172.20 47
4172.35 57
4172.49 65
4172.64 69
4172.79 68
4172.94 63
4173.09 55
4173.23 45
4173.38 34
4173.53 24
4173.68 17
4173.83 12
4173.98 12
4174.12 15
4174.27 22
4174.42 31
4174.57 40
4174.72 50
4174.86 58
4175.01 65
4175.16 70
4175.31 73
4175.46 76
4175.60 77
4175.75 77
4175.90 74
4176.05 69
4176.20 63
4176.35 55
4176.49 46
4176.64 38
4176.79 31
4176.94 27
4177.09 25
4177.24 26
4177.38 29
4177.53 35
4177.68 44
4177.83 56
4177.98 70
4178.12 84
4178.27 96
4178.42 104
4178.57 107
4178.72 104
4178.87 96
4179.01 85
4179.16 73
4179.31 63
4179.46 55
4179.61 50
4179.76 47
4179.90 45
4180.05 45
4180.20 46
4180.35 49
4180.50 54
4180.64 61
4180.79 70
4180.94 80
4181.09 89
4181.24 97
4181.39 101
4181.53 103
4181.68 102
4181.83 99
4181.98 96
4182.13 94
4182.28 93
4182.42 94
4182.57 96
4182.72 99
4182.87 100
4183.02 98
4183.17 92
4183.31 81
4183.46 67
4183.61 50
4183.76 34
4183.91 19
4184.06 8
4184.20 1
4184.35 0
4184.50 0
4184.65 0
4184.80 0
4184.95 0
4185.09 0
4185.24 0
4185.39 0
4185.54 0
4185.69 11
4185.84 28
4185.98 47
4186.13 66
4186.28 83
4186.43 98
4186.58 109
4186.73 117
4186.87 121
4187.02 121
4187.17 117
4187.32 109
4187.47 99
4187.62 88
4187.77 77
4187.91 67
4188.06 60
4188.21 55
4188.36 52
4188.51 51
4188.66 51
4188.80 52
4188.95 53
4189.10 56
4189.25 59
4189.40 63
4189.55 66
4189.69 69
4189.84 68
4189.99 66
4190.14 60
4190.29 53
4190.44 44
4190.59 36
4190.73 27
4190.88 19
4191.03 10
4191.18 2
4191.33 0
4191.48 0
4191.62 0
4191.77 0
4191.92 0
4192.07 0
4192.22 0
4192.37 1
4192.52 8
4192.66 15
4192.81 20
4192.96 22
4193.11 23
4193.26 23
4193.41 23
4193.56 23
4193.70 23
4193.85 24
4194.00 24
4194.15 25
4194.30 26
4194.45 26
4194.59 25
4194.74 24
4194.89 22
4195.04 21
4195.19 20
4195.34 20
4195.49 19
4195.63 18
4195.78 16
4195.93 12
4196.08 8
4196.23 3
4196.38 0
4196.53 0
4196.67 0
4196.82 0
4196.97 0
4197.12 0
4197.27 0
4197.42 0
4197.57 0
4197.71 4
4197.86 9
4198.01 14
4198.16 19
4198.31 23
4198.46 27
4198.61 30
4198.75 34
4198.90 39
4199.05 45
4199.20 52
4199.35 59
4199.50 67
4199.65 74
4199.79 80
4199.94 85
4200.09 89
4200.24 93
4200.39 97
4200.54 99
4200.69 99
4200.84 97
4200.98 93
4201.13 87
4201.28 81
4201.43 76
4201.58 71
4201.73 68
4201.88 67
4202.02 66
4202.17 67
4202.32 68
4202.47 70
4202.62 72
4202.77 75
4202.92 79
4203.07 82
4203.21 84
4203.36 85
4203.51 83
4203.66 79
4203.81 73
4203.96 66
4204.11 60
4204.25 55
4204.40 51
4204.55 49
4204.70 48
4204.85 49
4205.00 50
4205.15 51
4205.30 51
4205.44 52
4205.59 53
4205.74 56
4205.89 59
4206.04 64
4206.19 70
4206.34 78
4206.49 85
4206.63 92
4206.78 98
4206.93 104
4207.08 109
4207.23 114
4207.38 121
4207.53 128
4207.68 137
4207.82 146
4207.97 154
4208.12 160
4208.27 164
4208.42 164
4208.57 160
4208.72 153
4208.87 146
4209.01 139
4209.16 134
4209.31 133
4209.46 135
4209.61 141
4209.76 151
4209.91 163
4210.06 176
4210.20 190
4210.35 205
4210.50 219
4210.65 232
4210.80 241
4210.95 247
4211.10 250
4211.25 249
4211.40 245
4211.54 240
4211.69 234
4211.84 229
4211.99 224
4212.14 218
4212.29 213
4212.44 207
4212.59 199
4212.73 192
4212.88 185
4213.03 178
4213.18 174
4213.33 173
4213.48 175
4213.63 178
4213.78 184
4213.93 189
4214.07 195
4214.22 199
4214.37 201
4214.52 202
4214.67 202
4214.82 200
4214.97 196
4215.12 190
4215.27 182
4215.41 173
4215.56 163
4215.71 154
4215.86 146
4216.01 141
4216.16 140
4216.31 141
4216.46 143
4216.61 147
4216.75 150
4216.90 152
4217.05 152
4217.20 151
4217.35 148
4217.50 145
4217.65 141
4217.80 138
4217.95 136
4218.09 135
4218.24 134
4218.39 134
4218.54 133
4218.69 130
4218.84 125
4218.99 119
4219.14 112
4219.29 105
4219.44 99
4219.58 95
4219.73 93
4219.88 93
4220.03 95
4220.18 97
4220.33 100
4220.48 104
4220.63 107
4220.78 111
4220.93 116
4221.07 120
4221.22 123
4221.37 125
4221.52 125
4221.67 122
4221.82 118
4221.97 113
4222.12 109
4222.27 106
4222.42 105
4222.56 106
4222.71 108
4222.86 110
4223.01 113
4223.16 116
4223.31 120
4223.46 123
4223.61 125
4223.76 126
4223.91 126
4224.05 124
4224.20 121
4224.35 117
4224.50 115
4224.65 114
4224.80 115
4224.95 117
4225.10 119
4225.25 119
4225.40 117
4225.55 111
4225.69 103
4225.84 94
4225.99 86
4226.14 79
4226.29 75
4226.44 75
4226.59 79
4226.74 85
4226.89 94
4227.04 104
4227.19 113
4227.33 120
4227.48 124
4227.63 124
4227.78 119
4227.93 110
4228.08 99
4228.23 89
4228.38 81
4228.53 77
4228.68 80
4228.83 89
4228.97 103
4229.12 118
4229.27 132
4229.42 143
4229.57 148
4229.72 148
4229.87 143
4230.02 134
4230.17 122
4230.32 110
4230.47 99
4230.62 89
4230.76 80
4230.91 74
4231.06 70
4231.21 70
4231.36 72
4231.51 76
4231.66 81
4231.81 86
4231.96 91
4232.11 96
4232.26 100
4232.41 103
4232.55 107
4232.70 109
4232.85 111
4233.00 112
4233.15 112
4233.30 109
4233.45 105
4233.60 99
4233.75 90
4233.90 78
4234.05 64
4234.20 48
4234.35 32
4234.49 16
4234.64 2
4234.79 0
4234.94 0
4235.09 0
4235.24 0
4235.39 0
4235.54 0
4235.69 0
4235.84 0
4235.99 3
4236.14 6
4236.29 10
4236.43 16
4236.58 24
4236.73 35
4236.88 46
4237.03 57
4237.18 67
4237.33 74
4237.48 78
4237.63 79
4237.78 79
4237.93 77
4238.08 74
4238.23 70
4238.38 66
4238.52 61
4238.67 55
4238.82 47
4238.97 38
4239.12 29
4239.27 19
4239.42 9
4239.57 0
4239.72 0
4239.87 0
4240.02 0
4240.17 0
4240.32 0
4240.47 0
4240.62 0
4240.76 2
4240.91 10
4241.06 17
4241.21 20
4241.36 21
4241.51 19
4241.66 14
4241.81 7
4241.96 0
4242.11 0
4242.26 0
4242.41 0
4242.56 0
4242.71 0
4242.86 1
4243.01 15
4243.15 31
4243.30 46
4243.45 59
4243.60 68
4243.75 74
4243.90 76
4244.05 77
4244.20 78
4244.35 80
4244.50 84
4244.65 91
4244.80 98
4244.95 106
4245.10 113
4245.25 119
4245.40 122
4245.54 122
4245.69 121
4245.84 120
4245.99 119
4246.14 120
4246.29 124
4246.44 130
4246.59 139
4246.74 149
4246.89 159
4247.04 167
4247.19 171
4247.34 172
4247.49 169
4247.64 164
4247.79 156
4247.94 149
4248.09 143
4248.24 138
4248.38 136
4248.53 137
4248.68 139
4248.83 144
4248.98 148
4249.13 152
4249.28 155
4249.43 155
4249.58 152
4249.73 147
4249.88 140
4250.03 133
4250.18 128
4250.33 127
4250.48 129
4250.63 134
4250.78 143
4250.93 153
4251.08 162
4251.23 170
4251.37 176
4251.52 180
4251.67 182
4251.82 181
4251.97 179
4252.12 175
4252.27 170
4252.42 165
4252.57 157
4252.72 149
4252.87 139
4253.02 128
4253.17 115
4253.32 102
4253.47 89
4253.62 78
4253.77 70
4253.92 66
4254.07 64
4254.22 64
4254.37 63
4254.52 61
4254.66 56
4254.81 48
4254.96 39
4255.11 30
4255.26 24
4255.41 21
4255.56 23
4255.71 28
4255.86 35
4256.01 41
4256.16 46
4256.31 48
4256.46 48
4256.61 46
4256.76 43
4256.91 42
4257.06 42
4257.21 45
4257.36 50
4257.51 57
4257.66 64
4257.81 71
4257.96 78
4258.11 84
4258.26 90
4258.41 96
4258.56 103
4258.70 112
4258.85 122
4259.00 134
4259.15 147
4259.30 159
4259.45 172
4259.60 182
4259.75 192
4259.90 200
4260.05 208
4260.20 216
4260.35 225
4260.50 236
4260.65 248
4260.80 261
4260.95 276
4261.10 291
4261.25 307
4261.40 323
4261.55 341
4261.70 360
4261.85 381
4262.00 404
4262.15 429
4262.30 457
4262.45 487
4262.60 517
4262.75 546
4262.90 572
4263.05 596
4263.20 617
4263.35 637
4263.50 657
4263.64 680
4263.79 708
4263.94 743
4264.09 786
4264.24 839
4264.39 899
4264.54 965
4264.69 1035
4264.84 1105
4264.99 1172
4265.14 1234
4265.29 1288
4265.44 1335
4265.59 1375
4265.74 1411
4265.89 1444
4266.04 1477
4266.19 1513
4266.34 1554
4266.49 1597
4266.64 1642
4266.79 1686
4266.94 1726
4267.09 1762
4267.24 1792
4267.39 1816
4267.54 1836
4267.69 1855
4267.84 1874
4267.99 1895
4268.14 1918
4268.29 1941
4268.44 1963
4268.59 1981
4268.74 1992
4268.89 1996
4269.04 1992
4269.19 1982
4269.34 1965
4269.49 1944
4269.64 1919
4269.79 1892
4269.94 1862
4270.09 1829
4270.24 1794
4270.39 1756
4270.54 1717
4270.69 1678
4270.84 1641
4270.99 1606
4271.14 1570
4271.29 1533
4271.44 1490
4271.59 1440
4271.74 1383
4271.89 1319
4272.03 1252
4272.18 1185
4272.33 1122
4272.48 1063
4272.63 1010
4272.78 962
4272.93 918
4273.08 876
4273.23 835
4273.38 795
4273.53 756
4273.68 720
4273.83 686
4273.98 657
4274.13 632
4274.28 612
4274.43 596
4274.58 583
4274.73 571
4274.88 558
4275.03 544
4275.18 528
4275.33 509
4275.48 489
4275.63 469
4275.78 451
4275.93 436
4276.08 424
4276.23 416
4276.38 410
4276.53 405
4276.68 400
4276.83 394
4276.98 385
4277.13 373
4277.28 359
4277.43 343
4277.58 327
4277.73 313
4277.88 300
4278.03 291
4278.18 283
4278.33 276
4278.48 269
4278.63 261
4278.78 251
4278.93 240
4279.08 228
4279.23 218
4279.38 210
4279.53 204
4279.68 201
4279.83 200
4279.98 201
4280.13 204
4280.28 208
4280.43 212
4280.58 218
4280.73 224
4280.88 230
4281.03 235
4281.18 239
4281.33 240
4281.48 239
4281.63 238
4281.78 236
4281.93 233
4282.08 231
4282.23 229
4282.38 226
4282.53 222
4282.68 215
4282.83 207
4282.98 199
4283.13 192
4283.28 186
4283.43 182
4283.58 179
4283.73 178
4283.88 178
4284.03 176
4284.18 172
4284.34 164
4284.49 151
4284.64 135
4284.79 115
4284.94 93
4285.09 72
4285.24 54
4285.39 41
4285.54 34
4285.69 32
4285.84 33
4285.99 37
4286.14 40
4286.29 43
4286.44 43
4286.59 42
4286.74 39
4286.89 36
4287.04 32
4287.19 27
4287.34 21
4287.49 14
4287.64 8
4287.79 2
4287.94 0
4288.09 0
4288.24 0
4288.39 6
4288.54 14
4288.69 23
4288.84 32
4288.99 42
4289.14 51
4289.29 60
4289.44 69
4289.59 77
4289.74 83
4289.89 87
4290.04 87
4290.19 83
4290.34 76
4290.49 68
4290.64 60
4290.79 52
4290.94 45
4291.09 40
4291.24 35
4291.39 31
4291.54 27
4291.69 22
4291.84 19
4291.99 16
4292.14 16
4292.29 17
4292.44 21
4292.60 26
4292.75 32
4292.90 37
4293.05 41
4293.20 43
4293.35 44
4293.50 43
4293.65 40
4293.80 36
4293.95 30
4294.10 23
4294.25 14
4294.40 6
4294.55 0
4294.70 0
4294.85 0
4295.00 0
4295.15 2
4295.30 11
4295.45 21
4295.60 29
4295.75 34
4295.90 33
4296.05 27
4296.20 17
4296.35 6
4296.50 0
4296.65 0
4296.80 0
4296.95 0
4297.10 6
4297.25 19
4297.40 34
4297.55 47
4297.71 59
4297.86 69
4298.01 78
4298.16 85
4298.31 91
4298.46 95
4298.61 99
4298.76 102
4298.91 102
4299.06 101
4299.21 99
4299.36 96
4299.51 94
4299.66 91
4299.81 89
4299.96 87
4300.11 85
4300.26 83
4300.41 80
4300.56 78
4300.71 78
4300.86 79
4301.01 83
4301.16 89
4301.31 95
4301.46 101
4301.62 104
4301.77 105
4301.92 102
4302.07 97
4302.22 92
4302.37 88
4302.52 86
4302.67 86
4302.82 88
4302.97 89
4303.12 88
4303.27 85
4303.42 80
4303.57 74
4303.72 67
4303.87 63
4304.02 60
4304.17 59
4304.32 59
4304.47 59
4304.62 59
4304.77 59
4304.92 59
4305.08 60
4305.23 64
4305.38 69
4305.53 75
4305.68 82
4305.83 88
4305.98 91
4306.13 92
4306.28 91
4306.43 87
4306.58 82
4306.73 76
4306.88 70
4307.03 63
4307.18 57
4307.33 50
4307.48 44
4307.63 38
4307.78 32
4307.93 27
4308.09 24
4308.24 22
4308.39 22
4308.54 25
4308.69 29
4308.84 35
4308.99 41
4309.14 47
4309.29 53
4309.44 58
4309.59 61
4309.74 62
4309.89 61
4310.04 58
4310.19 54
4310.34 48
4310.49 42
4310.64 38
4310.80 35
4310.95 35
4311.10 37
4311.25 41
4311.40 48
4311.55 55
4311.70 62
4311.85 68
4312.00 72
4312.15 74
4312.30 74
4312.45 72
4312.60 70
4312.75 68
4312.90 68
4313.05 71
4313.20 77
4313.36 85
4313.51 95
4313.66 105
4313.81 114
4313.96 119
4314.11 122
4314.26 122
4314.41 121
4314.56 118
4314.71 115
4314.86 112
4315.01 111
4315.16 112
4315.31 115
4315.46 121
4315.61 128
4315.77 136
4315.92 144
4316.07 149
4316.22 153
4316.37 153
4316.52 149
4316.67 143
4316.82 134
4316.97 122
4317.12 110
4317.27 96
4317.42 82
4317.57 69
4317.72 58
4317.88 48
4318.03 40
4318.18 33
4318.33 26
4318.48 18
4318.63 10
4318.78 2
4318.93 0
4319.08 0
4319.23 0
4319.38 0
4319.53 0
4319.68 0
4319.83 0
4319.99 0
4320.14 10
4320.29 22
4320.44 32
4320.59 39
4320.74 42
4320.89 42
4321.04 40
4321.19 37
4321.34 34
4321.49 34
4321.64 36
4321.79 40
4321.94 45
4322.10 51
4322.25 56
4322.40 61
4322.55 65
4322.70 69
4322.85 73
4323.00 77
4323.15 81
4323.30 84
4323.45 86
4323.60 85
4323.75 82
4323.91 76
4324.06 69
4324.21 62
4324.36 54
4324.51 49
4324.66 45
4324.81 44
4324.96 44
4325.11 46
4325.26 49
4325.41 52
4325.56 54
4325.71 56
4325.87 57
4326.02 56
4326.17 54
4326.32 49
4326.47 41
4326.62 32
4326.77 22
4326.92 11
4327.07 2
4327.22 0
4327.37 0
4327.53 0
4327.68 0
4327.83 0
4327.98 0
4328.13 0
4328.28 0
4328.43 0
4328.58 1
4328.73 3
4328.88 6
4329.03 9
4329.18 11
4329.34 12
4329.49 14
4329.64 15
4329.79 17
4329.94 20
4330.09 25
4330.24 32
4330.39 41
4330.54 49
4330.69 58
4330.84 66
4331.00 74
4331.15 80
4331.30 84
4331.45 86
4331.60 88
4331.75 88
4331.90 87
4332.05 86
4332.20 84
4332.35 83
4332.51 82
4332.66 82
4332.81 83
4332.96 85
4333.11 88
4333.26 92
4333.41 95
4333.56 98
4333.71 100
4333.86 100
4334.01 99
4334.17 98
4334.32 96
4334.47 93
4334.62 89
4334.77 84
4334.92 78
4335.07 70
4335.22 64
4335.37 59
4335.52 57
4335.68 57
4335.83 60
4335.98 63
4336.13 65
4336.28 63
4336.43 56
4336.58 46
4336.73 34
4336.88 23
4337.04 14
4337.19 11
4337.34 13
4337.49 18
4337.64 25
4337.79 32
4337.94 36
4338.09 37
4338.24 35
4338.39 31
4338.55 28
4338.70 26
4338.85 27
4339.00 29
4339.15 34
4339.30 39
4339.45 44
4339.60 48
4339.75 50
4339.91 49
4340.06 47
4340.21 42
4340.36 37
4340.51 32
4340.66 28
4340.81 26
4340.96 27
4341.11 30
4341.26 36
4341.42 43
4341.57 50
4341.72 56
4341.87 60
4342.02 61
4342.17 60
4342.32 56
4342.47 49
4342.63 41
4342.78 33
4342.93 25
4343.08 18
4343.23 14
4343.38 11
4343.53 11
4343.68 12
4343.83 15
4343.99 19
4344.14 25
4344.29 31
4344.44 37
4344.59 43
4344.74 48
4344.89 52
4345.04 54
4345.19 56
4345.35 58
4345.50 61
4345.65 65
4345.80 70
4345.95 77
4346.10 83
4346.25 89
4346.40 92
4346.56 93
4346.71 92
4346.86 90
4347.01 89
4347.16 89
4347.31 93
4347.46 99
4347.61 106
4347.76 112
4347.92 116
4348.07 114
4348.22 107
4348.37 94
4348.52 79
4348.67 63
4348.82 50
4348.97 41
4349.13 36
4349.28 36
4349.43 38
4349.58 42
4349.73 45
4349.88 45
4350.03 43
4350.18 38
4350.34 31
4350.49 22
4350.64 14
4350.79 7
4350.94 1
4351.09 0
4351.24 0
4351.39 1
4351.55 6
4351.70 14
4351.85 23
4352.00 35
4352.15 48
4352.30 61
4352.45 72
4352.61 79
4352.76 81
4352.91 78
4353.06 70
4353.21 61
4353.36 51
4353.51 44
4353.66 42
4353.82 44
4353.97 50
4354.12 58
4354.27 67
4354.42 75
4354.57 81
4354.72 85
4354.88 87
4355.03 88
4355.18 88
4355.33 88
4355.48 89
4355.63 90
4355.78 91
4355.93 91
4356.09 89
4356.24 86
4356.39 80
4356.54 73
4356.69 64
4356.84 55
4356.99 47
4357.15 41
4357.30 38
4357.45 37
4357.60 40
4357.75 46
4357.90 54
4358.05 63
4358.21 71
4358.36 76
4358.51 78
4358.66 75
4358.81 67
4358.96 56
4359.11 42
4359.27 27
4359.42 13
4359.57 1
4359.72 0
4359.87 0
4360.02 0
4360.17 0
4360.33 0
4360.48 0
4360.63 0
4360.78 1
4360.93 7
4361.08 12
4361.23 15
4361.39 17
4361.54 17
4361.69 16
4361.84 14
4361.99 12
4362.14 11
4362.29 11
4362.45 14
4362.60 19
4362.75 27
4362.90 37
4363.05 49
4363.20 63
4363.35 79
4363.51 95
4363.66 112
4363.81 129
4363.96 145
4364.11 159
4364.26 171
4364.42 180
4364.57 186
4364.72 187
4364.87 185
4365.02 181
4365.17 175
4365.32 170
4365.48 167
4365.63 166
4365.78 169
4365.93 176
4366.08 187
4366.23 200
4366.38 214
4366.54 228
4366.69 240
4366.84 249
4366.99 253
4367.14 251
4367.29 245
4367.45 236
4367.60 226
4367.75 215
4367.90 206
4368.05 199
4368.20 193
4368.36 189
4368.51 184
4368.66 178
4368.81 169
4368.96 158
4369.11 144
4369.26 129
4369.42 113
4369.57 98
4369.72 85
4369.87 75
4370.02 68
4370.17 65
4370.33 63
4370.48 63
4370.63 64
4370.78 65
4370.93 66
4371.08 66
4371.24 66
4371.39 67
4371.54 69
4371.69 72
4371.84 76
4371.99 79
4372.15 81
4372.30 80
4372.45 77
4372.60 70
4372.75 62
4372.90 52
4373.06 43
4373.21 36
4373.36 30
4373.51 26
4373.66 24
4373.81 23
4373.97 22
4374.12 22
4374.27 22
4374.42 23
4374.57 24
4374.72 25
4374.88 27
4375.03 29
4375.18 31
4375.33 35
4375.48 40
4375.63 46
4375.79 53
4375.94 60
4376.09 65
4376.24 67
4376.39 65
4376.54 59
4376.70 51
4376.85 41
4377.00 32
4377.15 25
4377.30 20
4377.45 18
4377.61 19
4377.76 21
4377.91 23
4378.06 27
4378.21 33
4378.37 41
4378.52 50
4378.67 60
4378.82 69
4378.97 76
4379.12 79
4379.28 77
4379.43 71
4379.58 62
4379.73 52
4379.88 42
4380.03 34
4380.19 28
4380.34 25
4380.49 24
4380.64 26
4380.79 29
4380.95 34
4381.10 40
4381.25 47
4381.40 52
4381.55 57
4381.70 58
4381.86 58
4382.01 54
4382.16 49
4382.31 42
4382.46 34
4382.62 27
4382.77 22
4382.92 21
4383.07 23
4383.22 30
4383.37 40
4383.53 52
4383.68 65
4383.83 76
4383.98 87
4384.13 95
4384.29 102
4384.44 107
4384.59 113
4384.74 119
4384.89 125
4385.04 130
4385.20 134
4385.35 136
4385.50 135
4385.65 132
4385.80 126
4385.96 119
4386.11 111
4386.26 103
4386.41 97
4386.56 93
4386.72 93
4386.87 95
4387.02 100
4387.17 106
4387.32 114
4387.47 121
4387.63 129
4387.78 137
4387.93 146
4388.08 155
4388.23 163
4388.39 170
4388.54 175
4388.69 178
4388.84 179
4388.99 179
4389.15 179
4389.30 180
4389.45 182
4389.60 185
4389.75 190
4389.91 194
4390.06 197
4390.21 200
4390.36 201
4390.51 199
4390.67 195
4390.82 189
4390.97 181
4391.12 171
4391.27 161
4391.43 151
4391.58 143
4391.73 137
4391.88 131
4392.03 125
4392.19 119
4392.34 113
4392.49 107
4392.64 103
4392.79 101
4392.95 101
4393.10 103
4393.25 107
4393.40 110
4393.55 112
4393.71 112
4393.86 112
4394.01 111
4394.16 111
4394.31 112
4394.47 112
4394.62 112
4394.77 110
4394.92 106
4395.07 101
4395.23 96
4395.38 94
4395.53 95
4395.68 102
4395.83 113
4395.99 125
4396.14 137
4396.29 144
4396.44 145
4396.59 139
4396.75 129
4396.90 116
4397.05 102
4397.20 91
4397.35 84
4397.51 80
4397.66 81
4397.81 86
4397.96 93
4398.11 101
4398.27 111
4398.42 121
4398.57 131
4398.72 140
4398.88 150
4399.03 159
4399.18 169
4399.33 178
4399.48 186
4399.64 193
4399.79 197
4399.94 199
4400.09 197
4400.24 192
4400.40 186
4400.55 180
4400.70 176
4400.85 173
4401.01 175
4401.16 179
4401.31 185
4401.46 191
4401.61 198
4401.77 203
4401.92 209
4402.07 216
4402.22 225
4402.37 236
4402.53 250
4402.68 265
4402.83 279
4402.98 292
4403.14 302
4403.29 309
4403.44 315
4403.59 320
4403.74 327
4403.90 336
4404.05 348
4404.20 365
4404.35 383
4404.51 402
4404.66 420
4404.81 436
4404.96 449
4405.11 458
4405.27 464
4405.42 467
4405.57 468
4405.72 468
4405.88 465
4406.03 461
4406.18 457
4406.33 452
4406.48 446
4406.64 440
4406.79 434
4406.94 425
4407.09 415
4407.25 403
4407.40 389
4407.55 376
4407.70 364
4407.85 354
4408.01 347
4408.16 342
4408.31 338
4408.46 333
4408.62 326
4408.77 319
4408.92 311
4409.07 305
4409.22 302
4409.38 304
4409.53 308
4409.68 314
4409.83 319
4409.99 322
4410.14 320
4410.29 315
4410.44 306
4410.60 296
4410.75 285
4410.90 276
4411.05 269
4411.20 264
4411.36 263
4411.51 265
4411.66 269
4411.81 276
4411.97 283
4412.12 291
4412.27 296
4412.42 299
4412.58 298
4412.73 293
4412.88 286
4413.03 277
4413.19 268
4413.34 261
4413.49 255
4413.64 251
4413.79 249
4413.95 248
4414.10 246
4414.25 243
4414.40 239
4414.56 233
4414.71 227
4414.86 221
4415.01 217
4415.17 215
4415.32 215
4415.47 216
4415.62 218
4415.78 219
4415.93 219
4416.08 218
4416.23 215
4416.39 212
4416.54 208
4416.69 203
4416.84 200
4416.99 198
4417.15 196
4417.30 195
4417.45 194
4417.60 193
4417.76 190
4417.91 185
4418.06 179
4418.21 171
4418.37 162
4418.52 154
4418.67 147
4418.82 141
4418.98 139
4419.13 138
4419.28 139
4419.43 142
4419.59 146
4419.74 151
4419.89 157
4420.04 163
4420.20 171
4420.35 179
4420.50 188
4420.65 196
4420.81 205
4420.96 215
4421.11 227
4421.26 241
4421.42 258
4421.57 276
4421.72 294
4421.87 311
4422.03 325
4422.18 335
4422.33 340
4422.48 342
4422.64 343
4422.79 344
4422.94 347
4423.09 354
4423.25 364
4423.40 378
4423.55 395
4423.70 413
4423.86 430
4424.01 445
4424.16 456
4424.31 465
4424.47 473
4424.62 481
4424.77 490
4424.92 502
4425.08 515
4425.23 531
4425.38 546
4425.53 561
4425.69 577
4425.84 594
4425.99 616
4426.14 643
4426.30 678
4426.45 719
4426.60 764
4426.76 811
4426.91 854
4427.06 893
4427.21 925
4427.37 953
4427.52 978
4427.67 1002
4427.82 1028
4427.98 1057
4428.13 1087
4428.28 1116
4428.43 1144
4428.59 1170
4428.74 1194
4428.89 1217
4429.04 1241
4429.20 1264
4429.35 1287
4429.50 1308
4429.65 1323
4429.81 1333
4429.96 1338
4430.11 1336
4430.27 1331
4430.42 1323
4430.57 1313
4430.72 1301
4430.88 1287
4431.03 1270
4431.18 1248
4431.33 1223
4431.49 1195
4431.64 1165
4431.79 1135
4431.94 1104
4432.10 1075
4432.25 1047
4432.40 1019
4432.56 990
4432.71 960
4432.86 927
4433.01 893
4433.17 859
4433.32 827
4433.47 800
4433.62 779
4433.78 763
4433.93 752
4434.08 745
4434.24 738
4434.39 730
4434.54 719
4434.69 702
4434.85 680
4435.00 653
4435.15 622
4435.30 589
4435.46 555
4435.61 524
4435.76 496
4435.92 473
4436.07 454
4436.22 439
4436.37 424
4436.53 408
4436.68 391
4436.83 372
4436.98 352
4437.14 332
4437.29 312
4437.44 294
4437.60 278
4437.75 263
4437.90 249
4438.05 236
4438.21 223
4438.36 211
4438.51 200
4438.67 191
4438.82 184
4438.97 180
4439.12 179
4439.28 181
4439.43 186
4439.58 192
4439.73 199
4439.89 204
4440.04 208
4440.19 209
4440.35 208
4440.50 204
4440.65 199
4440.80 194
4440.96 190
4441.11 188
4441.26 186
4441.42 185
4441.57 185
4441.72 183
4441.87 180
4442.03 175
4442.18 167
4442.33 158
4442.49 148
4442.64 138
4442.79 128
4442.94 118
4443.10 111
4443.25 104
4443.40 99
4443.56 96
4443.71 95
4443.86 96
4444.01 101
4444.17 108
4444.32 117
4444.47 128
4444.63 138
4444.78 145
4444.93 148
4445.08 146
4445.24 140
4445.39 131
4445.54 120
4445.70 111
4445.85 105
4446.00 105
4446.16 111
4446.31 123
4446.46 138
4446.61 154
4446.77 168
4446.92 178
4447.07 183
4447.23 184
4447.38 181
4447.53 177
4447.68 173
4447.84 169
4447.99 167
4448.14 164
4448.30 162
4448.45 159
4448.60 155
4448.76 151
4448.91 148
4449.06 145
4449.21 143
4449.37 142
4449.52 139
4449.67 135
4449.83 129
4449.98 121
4450.13 111
4450.29 101
4450.44 93
4450.59 86
4450.74 83
4450.90 83
4451.05 86
4451.20 91
4451.36 98
4451.51 105
4451.66 112
4451.82 118
4451.97 122
4452.12 124
4452.27 125
4452.43 124
4452.58 123
4452.73 123
4452.89 125
4453.04 129
4453.19 135
4453.35 141
4453.50 146
4453.65 149
4453.80 148
4453.96 144
4454.11 136
4454.26 127
4454.42 118
4454.57 111
4454.72 107
4454.88 106
4455.03 109
4455.18 115
4455.34 123
4455.49 132
4455.64 141
4455.79 150
4455.95 158
4456.10 164
4456.25 168
4456.41 170
4456.56 169
4456.71 166
4456.87 161
4457.02 155
4457.17 149
4457.33 143
4457.48 138
4457.63 132
4457.79 127
4457.94 120
4458.09 112
4458.24 102
4458.40 92
4458.55 80
4458.70 69
4458.86 58
4459.01 50
4459.16 45
4459.32 42
4459.47 41
4459.62 43
4459.78 46
4459.93 48
4460.08 51
4460.24 53
4460.39 54
4460.54 55
4460.70 53
4460.85 51
4461.00 48
4461.15 44
4461.31 40
4461.46 38
4461.61 37
4461.77 38
4461.92 42
4462.07 46
4462.23 51
4462.38 56
4462.53 60
4462.69 63
4462.84 67
4462.99 72
4463.15 79
4463.30 87
4463.45 97
4463.61 106
4463.76 114
4463.91 117
4464.07 117
4464.22 112
4464.37 104
4464.53 95
4464.68 84
4464.83 75
4464.99 67
4465.14 61
4465.29 55
4465.44 50
4465.60 45
4465.75 40
4465.90 34
4466.06 30
4466.21 26
4466.36 25
4466.52 27
4466.67 32
4466.82 40
4466.98 50
4467.13 61
4467.28 71
4467.44 80
4467.59 84
4467.74 83
4467.90 77
4468.05 65
4468.20 49
4468.36 32
4468.51 15
4468.66 1
4468.82 0
4468.97 0
4469.12 0
4469.28 0
4469.43 0
4469.58 0
4469.74 2
4469.89 4
4470.04 6
4470.20 6
4470.35 7
4470.50 7
4470.66 7
4470.81 8
4470.96 11
4471.12 16
4471.27 23
4471.42 33
4471.58 44
4471.73 55
4471.88 64
4472.04 70
4472.19 74
4472.34 75
4472.50 76
4472.65 77
4472.80 81
4472.96 89
4473.11 100
4473.26 114
4473.42 130
4473.57 146
4473.72 161
4473.88 175
4474.03 188
4474.18 198
4474.34 208
4474.49 217
4474.64 224
4474.80 231
4474.95 236
4475.11 238
4475.26 238
4475.41 235
4475.57 229
4475.72 221
4475.87 211
4476.03 201
4476.18 193
4476.33 186
4476.49 182
4476.64 181
4476.79 181
4476.95 182
4477.10 183
4477.25 185
4477.41 187
4477.56 191
4477.71 197
4477.87 204
4478.02 212
4478.17 220
4478.33 226
4478.48 231
4478.63 233
4478.79 231
4478.94 228
4479.10 223
4479.25 218
4479.40 212
4479.56 207
4479.71 202
4479.86 197
4480.02 192
4480.17 187
4480.32 182
4480.48 178
4480.63 174
4480.78 171
4480.94 168
4481.09 164
4481.24 158
4481.40 151
4481.55 140
4481.70 128
4481.86 115
4482.01 102
4482.17 92
4482.32 86
4482.47 83
4482.63 86
4482.78 92
4482.93 101
4483.09 111
4483.24 122
4483.39 133
4483.55 141
4483.70 148
4483.85 152
4484.01 153
4484.16 151
4484.32 147
4484.47 141
4484.62 132
4484.78 122
4484.93 111
4485.08 101
4485.24 93
4485.39 89
4485.54 88
4485.70 90
4485.85 94
4486.00 99
4486.16 103
4486.31 105
4486.47 104
4486.62 101
4486.77 95
4486.93 88
4487.08 80
4487.23 72
4487.39 67
4487.54 64
4487.69 63
4487.85 64
4488.00 66
4488.16 68
4488.31 69
4488.46 70
4488.62 71
4488.77 73
4488.92 76
4489.08 81
4489.23 87
4489.38 95
4489.54 104
4489.69 113
4489.85 121
4490.00 128
4490.15 133
4490.31 137
4490.46 139
4490.61 140
4490.77 139
4490.92 138
4491.08 137
4491.23 135
4491.38 134
4491.54 132
4491.69 131
4491.84 130
4492.00 130
4492.15 131
4492.30 134
4492.46 137
4492.61 140
4492.77 142
4492.92 142
4493.07 139
4493.23 135
4493.38 131
4493.53 129
4493.69 130
4493.84 135
4494.00 142
4494.15 150
4494.30 158
4494.46 164
4494.61 167
4494.76 167
4494.92 165
4495.07 161
4495.23 158
4495.38 153
4495.53 149
4495.69 144
4495.84 138
4495.99 130
4496.15 122
4496.30 114
4496.46 107
4496.61 103
4496.76 104
4496.92 109
4497.07 118
4497.23 130
4497.38 143
4497.53 154
4497.69 161
4497.84 163
4497.99 161
4498.15 155
4498.30 147
4498.46 140
4498.61 135
4498.76 134
4498.92 136
4499.07 140
4499.22 145
4499.38 150
4499.53 153
4499.69 154
4499.84 153
4499.99 151
4500.15 146
4500.30 141
4500.46 134
4500.61 128
4500.76 123
4500.92 119
4501.07 116
4501.23 116
4501.38 119
4501.53 123
4501.69 130
4501.84 137
4501.99 145
4502.15 153
4502.30 160
4502.46 167
4502.61 172
4502.76 177
4502.92 179
4503.07 181
4503.23 181
4503.38 179
4503.53 176
4503.69 172
4503.84 167
4504.00 160
4504.15 153
4504.30 146
4504.46 139
4504.61 134
4504.76 130
4504.92 129
4505.07 129
4505.23 129
4505.38 129
4505.53 128
4505.69 125
4505.84 119
4506.00 112
4506.15 104
4506.30 97
4506.46 91
4506.61 87
4506.77 83
4506.92 79
4507.07 74
4507.23 67
4507.38 59
4507.54 49
4507.69 39
4507.84 30
4508.00 22
4508.15 19
4508.31 20
4508.46 26
4508.61 37
4508.77 51
4508.92 66
4509.08 83
4509.23 99
4509.38 112
4509.54 124
4509.69 132
4509.85 137
4510.00 141
4510.15 143
4510.31 146
4510.46 148
4510.62 151
4510.77 153
4510.92 154
4511.08 153
4511.23 148
4511.39 141
4511.54 131
4511.69 120
4511.85 110
4512.00 100
4512.16 91
4512.31 82
4512.46 74
4512.62 66
4512.77 58
4512.93 52
4513.08 47
4513.23 45
4513.39 47
4513.54 53
4513.70 62
4513.85 72
4514.01 82
4514.16 91
4514.31 97
4514.47 99
4514.62 98
4514.78 94
4514.93 88
4515.08 80
4515.24 71
4515.39 61
4515.55 53
4515.70 46
4515.85 41
4516.01 37
4516.16 36
4516.32 37
4516.47 39
4516.63 42
4516.78 44
4516.93 46
4517.09 48
4517.24 48
4517.40 48
4517.55 49
4517.70 50
4517.86 53
4518.01 58
4518.17 65
4518.32 75
4518.48 87
4518.63 100
4518.78 116
4518.94 132
4519.09 149
4519.25 167
4519.40 182
4519.55 196
4519.71 206
4519.86 213
4520.02 215
4520.17 214
4520.33 211
4520.48 206
4520.63 201
4520.79 198
4520.94 196
4521.10 194
4521.25 191
4521.40 186
4521.56 177
4521.71 165
4521.87 151
4522.02 136
4522.18 121
4522.33 109
4522.48 101
4522.64 96
4522.79 95
4522.95 96
4523.10 98
4523.26 101
4523.41 103
4523.56 104
4523.72 105
4523.87 104
4524.03 104
4524.18 105
4524.34 107
4524.49 111
4524.64 117
4524.80 122
4524.95 125
4525.11 124
4525.26 119
4525.42 110
4525.57 97
4525.72 84
4525.88 71
4526.03 61
4526.19 54
4526.34 49
4526.50 47
4526.65 46
4526.80 46
4526.96 46
4527.11 47
4527.27 49
4527.42 51
4527.58 55
4527.73 58
4527.88 60
4528.04 59
4528.19 55
4528.35 47
4528.50 36
4528.66 22
4528.81 9
4528.96 0
4529.12 0
4529.27 0
4529.43 0
4529.58 0
4529.74 0
4529.89 0
4530.04 0
4530.20 1
4530.35 8
4530.51 16
4530.66 25
4530.82 36
4530.97 47
4531.13 58
4531.28 69
4531.43 78
4531.59 85
4531.74 89
4531.90 90
4532.05 89
4532.21 86
4532.36 81
4532.51 75
4532.67 70
4532.82 65
4532.98 62
4533.13 61
4533.29 63
4533.44 68
4533.60 77
4533.75 88
4533.90 101
4534.06 114
4534.21 125
4534.37 133
4534.52 138
4534.68 138
4534.83 134
4534.99 128
4535.14 120
4535.29 111
4535.45 103
4535.60 95
4535.76 89
4535.91 84
4536.07 80
4536.22 77
4536.38 74
4536.53 73
4536.68 74
4536.84 76
4536.99 79
4537.15 82
4537.30 85
4537.46 86
4537.61 86
4537.77 83
4537.92 80
4538.08 76
4538.23 75
4538.38 75
4538.54 77
4538.69 80
4538.85 83
4539.00 85
4539.16 85
4539.31 84
4539.47 80
4539.62 76
4539.77 70
4539.93 65
4540.08 59
4540.24 55
4540.39 52
4540.55 49
4540.70 48
4540.86 48
4541.01 50
4541.17 53
4541.32 58
4541.47 64
4541.63 72
4541.78 81
4541.94 89
4542.09 98
4542.25 105
4542.40 112
4542.56 116
4542.71 119
4542.87 120
4543.02 119
4543.18 114
4543.33 107
4543.48 98
4543.64 87
4543.79 77
4543.95 69
4544.10 63
4544.26 61
4544.41 61
4544.57 64
4544.72 69
4544.88 76
4545.03 84
4545.19 93
4545.34 102
4545.49 111
4545.65 118
4545.80 121
4545.96 122
4546.11 119
4546.27 114
4546.42 106
4546.58 98
4546.73 89
4546.89 80
4547.04 70
4547.20 59
4547.35 48
4547.50 36
4547.66 23
4547.81 11
4547.97 1
4548.12 0
4548.28 0
4548.43 0
4548.59 0
4548.74 0
4548.90 0
4549.05 0
4549.21 0
4549.36 3
4549.52 10
4549.67 18
4549.82 28
4549.98 40
4550.13 54
4550.29 69
4550.44 84
4550.60 96
4550.75 105
4550.91 110
4551.06 112
4551.22 110
4551.37 107
4551.53 102
4551.68 97
4551.84 90
4551.99 81
4552.15 71
4552.30 59
4552.46 47
4552.61 37
4552.76 29
4552.92 23
4553.07 21
4553.23 22
4553.38 24
4553.54 27
4553.69 31
4553.85 36
4554.00 42
4554.16 50
4554.31 60
4554.47 70
4554.62 81
4554.78 92
4554.93 101
4555.09 108
4555.24 114
4555.40 118
4555.55 122
4555.71 127
4555.86 133
4556.02 142
4556.17 155
4556.32 169
4556.48 186
4556.63 204
4556.79 222
4556.94 240
4557.10 255
4557.25 268
4557.41 278
4557.56 288
4557.72 296
4557.87 303
4558.03 308
4558.18 313
4558.34 316
4558.49 321
4558.65 326
4558.80 335
4558.96 349
4559.11 368
4559.27 393
4559.42 421
4559.58 449
4559.73 475
4559.89 497
4560.04 514
4560.20 527
4560.35 539
4560.51 552
4560.66 568
4560.82 588
4560.97 612
4561.13 638
4561.28 662
4561.43 684
4561.59 701
4561.74 713
4561.90 720
4562.05 724
4562.21 725
4562.36 725
4562.52 723
4562.67 719
4562.83 711
4562.98 699
4563.14 683
4563.29 665
4563.45 645
4563.60 627
4563.76 612
4563.91 603
4564.07 599
4564.22 599
4564.38 601
4564.53 601
4564.69 599
4564.84 591
4565.00 579
4565.15 562
4565.31 542
4565.46 519
4565.62 495
4565.77 471
4565.93 448
4566.08 426
4566.24 408
4566.39 393
4566.55 384
4566.70 379
4566.86 378
4567.01 380
4567.17 382
4567.32 383
4567.48 383
4567.63 380
4567.79 375
4567.94 367
4568.10 357
4568.25 345
4568.41 331
4568.56 315
4568.72 298
4568.87 279
4569.03 261
4569.18 244
4569.34 232
4569.49 223
4569.65 220
4569.80 222
4569.96 227
4570.11 234
4570.27 242
4570.42 248
4570.58 253
4570.73 255
4570.89 255
4571.04 252
4571.20 248
4571.35 242
4571.51 237
4571.66 233
4571.82 231
4571.97 231
4572.13 234
4572.28 238
4572.44 244
4572.59 249
4572.75 253
4572.90 255
4573.06 255
4573.21 254
4573.37 251
4573.52 247
4573.68 244
4573.84 240
4573.99 237
4574.15 234
4574.30 232
4574.46 229
4574.61 228
4574.77 229
4574.92 233
4575.08 240
4575.23 251
4575.39 265
4575.54 281
4575.70 297
4575.85 312
4576.01 325
4576.16 336
4576.32 343
4576.47 348
4576.63 350
4576.78 349
4576.94 347
4577.09 344
4577.25 342
4577.40 340
4577.56 340
4577.71 341
4577.87 343
4578.02 345
4578.18 344
4578.33 339
4578.49 330
4578.64 316
4578.80 298
4578.96 277
4579.11 255
4579.27 232
4579.42 210
4579.58 189
4579.73 170
4579.89 152
4580.04 138
4580.20 129
4580.35 125
4580.51 126
4580.66 130
4580.82 135
4580.97 138
4581.13 138
4581.28 134
4581.44 126
4581.59 115
4581.75 103
4581.90 92
4582.06 82
4582.21 74
4582.37 70
4582.53 69
4582.68 70
4582.84 74
4582.99 78
4583.15 83
4583.30 86
4583.46 87
4583.61 86
4583.77 84
4583.92 80
4584.08 76
4584.23 72
4584.39 69
4584.54 66
4584.70 63
4584.85 59
4585.01 55
4585.17 50
4585.32 46
4585.48 44
4585.63 44
4585.79 46
4585.94 50
4586.10 56
4586.25 62
4586.41 69
4586.56 76
4586.72 83
4586.87 89
4587.03 96
4587.18 101
4587.34 105
4587.49 108
4587.65 108
4587.81 107
4587.96 105
4588.12 102
4588.27 100
4588.43 98
4588.58 97
4588.74 96
4588.89 94
4589.05 91
4589.20 85
4589.36 77
4589.51 68
4589.67 57
4589.83 47
4589.98 38
4590.14 32
4590.29 28
4590.45 28
4590.60 31
4590.76 36
4590.91 43
4591.07 50
4591.22 57
4591.38 62
4591.53 65
4591.69 65
4591.85 64
4592.00 62
4592.16 60
4592.31 60
4592.47 61
4592.62 63
4592.78 67
4592.93 71
4593.09 73
4593.24 74
4593.40 73
4593.56 69
4593.71 64
4593.87 57
4594.02 50
4594.18 43
4594.33 37
4594.49 31
4594.64 26
4594.80 21
4594.95 18
4595.11 17
4595.27 16
4595.42 15
4595.58 16
4595.73 17
4595.89 18
4596.04 20
4596.20 23
4596.35 26
4596.51 30
4596.66 35
4596.82 39
4596.98 42
4597.13 43
4597.29 41
4597.44 35
4597.60 25
4597.75 12
4597.91 0
4598.06 0
4598.22 0
4598.38 0
4598.53 0
4598.69 0
4598.84 0
4599.00 0
4599.15 10
4599.31 19
4599.46 27
4599.62 32
4599.78 35
4599.93 36
4600.09 36
4600.24 35
4600.40 33
4600.55 30
4600.71 27
4600.86 23
4601.02 19
4601.18 16
4601.33 13
4601.49 9
4601.64 4
4601.80 0
4601.95 0
4602.11 0
4602.26 0
4602.42 0
4602.58 0
4602.73 0
4602.89 1
4603.04 13
4603.20 23
4603.35 31
4603.51 35
4603.66 37
4603.82 37
4603.98 37
4604.13 38
4604.29 41
4604.44 45
4604.60 49
4604.75 52
4604.91 55
4605.07 56
4605.22 56
4605.38 55
4605.53 53
4605.69 51
4605.84 47
4606.00 43
4606.15 38
4606.31 32
4606.47 27
4606.62 22
4606.78 18
4606.93 15
4607.09 14
4607.24 15
4607.40 17
4607.56 22
4607.71 28
4607.87 34
4608.02 40
4608.18 45
4608.33 47
4608.49 48
4608.65 47
4608.80 46
4608.96 46
4609.11 46
4609.27 47
4609.42 47
4609.58 47
4609.74 46
4609.89 45
4610.05 43
4610.20 42
4610.36 42
4610.51 43
4610.67 46
4610.83 49
4610.98 53
4611.14 56
4611.29 61
4611.45 65
4611.60 70
4611.76 74
4611.92 77
4612.07 78
4612.23 79
4612.38 78
4612.54 76
4612.69 74
4612.85 74
4613.01 74
4613.16 74
4613.32 74
4613.47 73
4613.63 72
4613.79 72
4613.94 72
4614.10 73
4614.25 77
4614.41 83
4614.56 90
4614.72 99
4614.88 108
4615.03 116
4615.19 124
4615.34 130
4615.50 135
4615.65 139
4615.81 140
4615.97 140
4616.12 138
4616.28 135
4616.43 134
4616.59 133
4616.75 134
4616.90 137
4617.06 139
4617.21 142
4617.37 144
4617.52 145
4617.68 146
4617.84 149
4617.99 155
4618.15 162
4618.30 171
4618.46 180
4618.62 187
4618.77 191
4618.93 189
4619.08 183
4619.24 174
4619.40 163
4619.55 152
4619.71 143
4619.86 135
4620.02 130
4620.17 127
4620.33 125
4620.49 124
4620.64 124
4620.80 126
4620.95 129
4621.11 134
4621.27 140
4621.42 147
4621.58 153
4621.73 156
4621.89 158
4622.05 156
4622.20 153
4622.36 149
4622.51 145
4622.67 143
4622.83 144
4622.98 146
4623.14 150
4623.29 153
4623.45 154
4623.60 153
4623.76 149
4623.92 143
4624.07 137
4624.23 132
4624.38 129
4624.54 130
4624.70 133
4624.85 138
4625.01 143
4625.16 147
4625.32 148
4625.48 147
4625.63 143
4625.79 137
4625.94 129
4626.10 119
4626.26 108
4626.41 98
4626.57 89
4626.72 82
4626.88 78
4627.04 78
4627.19 81
4627.35 86
4627.50 92
4627.66 96
4627.82 97
4627.97 93
4628.13 86
4628.28 76
4628.44 66
4628.60 57
4628.75 52
4628.91 51
4629.06 54
4629.22 59
4629.38 64
4629.53 67
4629.69 69
4629.85 70
4630.00 70
4630.16 71
4630.31 72
4630.47 75
4630.63 78
4630.78 82
4630.94 84
4631.09 86
4631.25 86
4631.41 86
4631.56 85
4631.72 83
4631.87 82
4632.03 82
4632.19 81
4632.34 81
4632.50 81
4632.65 80
4632.81 81
4632.97 81
4633.12 82
4633.28 82
4633.44 82
4633.59 83
4633.75 85
4633.90 87
4634.06 90
4634.22 93
4634.37 97
4634.53 100
4634.68 102
4634.84 104
4635.00 105
4635.15 106
4635.31 108
4635.46 110
4635.62 113
4635.78 118
4635.93 123
4636.09 129
4636.25 135
4636.40 141
4636.56 147
4636.71 151
4636.87 155
4637.03 159
4637.18 164
4637.34 168
4637.50 173
4637.65 177
4637.81 180
4637.96 180
4638.12 177
4638.28 171
4638.43 165
4638.59 158
4638.74 152
4638.90 146
4639.06 141
4639.21 136
4639.37 131
4639.53 124
4639.68 116
4639.84 106
4639.99 96
4640.15 85
4640.31 75
4640.46 67
4640.62 61
4640.78 57
4640.93 56
4641.09 58
4641.24 62
4641.40 69
4641.56 75
4641.71 81
4641.87 84
4642.03 84
4642.18 80
4642.34 73
4642.49 66
4642.65 59
4642.81 54
4642.96 53
4643.12 55
4643.28 60
4643.43 66
4643.59 73
4643.74 79
4643.90 84
4644.06 87
4644.21 90
4644.37 92
4644.53 95
4644.68 98
4644.84 102
4645.00 106
4645.15 109
4645.31 111
4645.46 110
4645.62 107
4645.78 102
4645.93 95
4646.09 88
4646.25 82
4646.40 78
4646.56 76
4646.71 78
4646.87 82
4647.03 89
4647.18 97
4647.34 106
4647.50 113
4647.65 117
4647.81 117
4647.97 114
4648.12 107
4648.28 98
4648.43 88
4648.59 80
4648.75 76
4648.90 76
4649.06 81
4649.22 89
4649.37 100
4649.53 110
4649.69 118
4649.84 123
4650.00 124
4650.15 123
4650.31 120
4650.47 119
4650.62 120
4650.78 125
4650.94 133
4651.09 143
4651.25 152
4651.41 160
4651.56 164
4651.72 165
4651.88 162
4652.03 156
4652.19 149
4652.34 142
4652.50 136
4652.66 133
4652.81 133
4652.97 136
4653.13 140
4653.28 145
4653.44 149
4653.60 149
4653.75 146
4653.91 139
4654.07 129
4654.22 119
4654.38 109
4654.54 102
4654.69 98
4654.85 96
4655.00 98
4655.16 102
4655.32 107
4655.47 111
4655.63 115
4655.79 118
4655.94 120
4656.10 121
4656.26 123
4656.41 125
4656.57 129
4656.73 133
4656.88 138
4657.04 144
4657.20 148
4657.35 151
4657.51 152
4657.67 151
4657.82 149
4657.98 146
4658.13 142
4658.29 139
4658.45 136
4658.60 134
4658.76 134
4658.92 134
4659.07 135
4659.23 137
4659.39 140
4659.54 143
4659.70 147
4659.86 150
4660.01 152
4660.17 152
4660.33 150
4660.48 147
4660.64 144
4660.80 142
4660.95 140
4661.11 140
4661.27 141
4661.42 142
4661.58 143
4661.74 141
4661.89 138
4662.05 133
4662.21 128
4662.36 122
4662.52 119
4662.68 117
4662.83 118
4662.99 121
4663.15 125
4663.30 129
4663.46 133
4663.61 135
4663.77 135
4663.93 134
4664.08 132
4664.24 132
4664.40 133
4664.55 137
4664.71 143
4664.87 152
4665.02 162
4665.18 172
4665.34 181
4665.49 186
4665.65 189
4665.81 187
4665.96 183
4666.12 175
4666.28 165
4666.43 154
4666.59 143
4666.75 132
4666.90 123
4667.06 116
4667.22 112
4667.37 109
4667.53 109
4667.69 108
4667.84 108
4668.00 107
4668.16 104
4668.31 101
4668.47 97
4668.63 93
4668.79 89
4668.94 86
4669.10 84
4669.26 83
4669.41 83
4669.57 85
4669.73 87
4669.88 89
4670.04 90
4670.20 92
4670.35 91
4670.51 90
4670.67 87
4670.82 83
4670.98 78
4671.14 73
4671.29 68
4671.45 65
4671.61 64
4671.76 64
4671.92 65
4672.08 67
4672.23 69
4672.39 72
4672.55 75
4672.70 78
4672.86 82
4673.02 87
4673.17 93
4673.33 99
4673.49 106
4673.64 111
4673.80 114
4673.96 114
4674.11 112
4674.27 108
4674.43 104
4674.59 99
4674.74 94
4674.90 91
4675.06 88
4675.21 85
4675.37 82
4675.53 78
4675.68 72
4675.84 65
4676.00 55
4676.15 44
4676.31 32
4676.47 20
4676.62 7
4676.78 0
4676.94 0
4677.09 0
4677.25 0
4677.41 0
4677.57 0
4677.72 0
4677.88 0
4678.04 3
4678.19 13
4678.35 23
4678.51 31
4678.66 37
4678.82 39
4678.98 37
4679.13 33
4679.29 26
4679.45 18
4679.60 9
4679.76 2
4679.92 0
4680.08 0
4680.23 0
4680.39 0
4680.55 0
4680.70 0
4680.86 0
4681.02 0
4681.17 0
4681.33 6
4681.49 15
4681.64 25
4681.80 36
4681.96 46
4682.12 56
4682.27 64
4682.43 71
4682.59 75
4682.74 77
4682.90 77
4683.06 75
4683.21 72
4683.37 67
4683.53 61
4683.68 56
4683.84 51
4684.00 47
4684.16 44
4684.31 42
4684.47 41
4684.63 41
4684.78 42
4684.94 43
4685.10 46
4685.25 47
4685.41 49
4685.57 49
4685.73 49
4685.88 48
4686.04 47
4686.20 48
4686.35 50
4686.51 53
4686.67 58
4686.82 64
4686.98 69
4687.14 73
4687.30 76
4687.45 77
4687.61 77
4687.77 77
4687.92 75
4688.08 74
4688.24 73
4688.39 72
4688.55 72
4688.71 72
4688.87 73
4689.02 74
4689.18 76
4689.34 77
4689.49 76
4689.65 73
4689.81 69
4689.97 62
4690.12 53
4690.28 46
4690.44 42
4690.59 43
4690.75 50
4690.91 62
4691.07 79
4691.22 98
4691.38 116
4691.54 131
4691.69 140
4691.85 143
4692.01 141
4692.16 136
4692.32 129
4692.48 122
4692.64 116
4692.79 111
4692.95 108
4693.11 104
4693.26 100
4693.42 95
4693.58 89
4693.74 81
4693.89 74
4694.05 67
4694.21 62
4694.36 61
4694.52 62
4694.68 67
4694.84 73
4694.99 81
4695.15 90
4695.31 98
4695.46 104
4695.62 108
4695.78 109
4695.94 108
4696.09 105
4696.25 99
4696.41 91
4696.56 81
4696.72 71
4696.88 60
4697.04 50
4697.19 41
4697.35 33
4697.51 27
4697.67 23
4697.82 22
4697.98 22
4698.14 24
4698.29 28
4698.45 32
4698.61 37
4698.77 43
4698.92 50
4699.08 58
4699.24 67
4699.39 76
4699.55 85
4699.71 93
4699.87 98
4700.02 101
4700.18 102
4700.34 100
4700.50 98
4700.65 95
4700.81 91
4700.97 86
4701.12 81
4701.28 74
4701.44 67
4701.60 61
4701.75 55
4701.91 49
4702.07 45
4702.22 41
4702.38 38
4702.54 36
4702.70 36
4702.85 39
4703.01 44
4703.17 51
4703.33 59
4703.48 67
4703.64 74
4703.80 77
4703.96 78
4704.11 77
4704.27 73
4704.43 68
4704.58 63
4704.74 56
4704.90 49
4705.06 43
4705.21 36
4705.37 30
4705.53 26
4705.69 22
4705.84 21
4706.00 20
4706.16 19
4706.31 20
4706.47 21
4706.63 23
4706.79 26
4706.94 29
4707.10 33
4707.26 36
4707.42 38
4707.57 41
4707.73 44
4707.89 48
4708.05 55
4708.20 63
4708.36 73
4708.52 83
4708.68 92
4708.83 98
4708.99 100
4709.15 99
4709.30 95
4709.46 88
4709.62 80
4709.78 72
4709.93 64
4710.09 55
4710.25 47
4710.41 38
4710.56 30
4710.72 21
4710.88 13
4711.04 6
4711.19 0
4711.35 0
4711.51 0
4711.67 0
4711.82 0
4711.98 0
4712.14 0
4712.30 0
4712.45 0
4712.61 0
4712.77 0
4712.93 2
4713.08 6
4713.24 11
4713.40 17
4713.56 23
4713.71 28
4713.87 30
4714.03 30
4714.19 28
4714.34 25
4714.50 21
4714.66 18
4714.82 15
4714.97 12
4715.13 9
4715.29 5
4715.45 0
4715.60 0
4715.76 0
4715.92 0
4716.08 0
4716.23 0
4716.39 0
4716.55 0
4716.71 4
4716.86 11
4717.02 17
4717.18 23
4717.34 29
4717.49 34
4717.65 38
4717.81 41
4717.97 43
4718.12 44
4718.28 44
4718.44 44
4718.60 44
4718.75 43
4718.91 43
4719.07 42
4719.23 40
4719.38 38
4719.54 35
4719.70 32
4719.86 28
4720.01 24
4720.17 22
4720.33 20
4720.49 18
4720.64 18
4720.80 19
4720.96 22
4721.12 25
4721.27 31
4721.43 38
4721.59 47
4721.75 57
4721.90 67
4722.06 77
4722.22 87
4722.38 96
4722.54 104
4722.69 109
4722.85 114
4723.01 117
4723.17 120
4723.32 124
4723.48 128
4723.64 133
4723.80 138
4723.95 142
4724.11 144
4724.27 143
4724.43 138
4724.58 129
4724.74 118
4724.90 106
4725.06 95
4725.22 85
4725.37 78
4725.53 74
4725.69 71
4725.85 70
4726.00 70
4726.16 70
4726.32 71
4726.48 71
4726.63 70
4726.79 68
4726.95 65
4727.11 61
4727.27 56
4727.42 51
4727.58 47
4727.74 44
4727.90 41
4728.05 38
4728.21 34
4728.37 30
4728.53 26
4728.68 23
4728.84 23
4729.00 25
4729.16 31
4729.32 41
4729.47 54
4729.63 68
4729.79 83
4729.95 96
4730.10 107
4730.26 115
4730.42 120
4730.58 124
4730.73 125
4730.89 126
4731.05 125
4731.21 122
4731.37 118
4731.52 112
4731.68 103
4731.84 93
4732.00 82
4732.15 70
4732.31 59
4732.47 50
4732.63 43
4732.79 37
4732.94 34
4733.10 31
4733.26 30
4733.42 29
4733.57 27
4733.73 26
4733.89 25
4734.05 26
4734.21 28
4734.36 31
4734.52 37
4734.68 44
4734.84 52
4735.00 60
4735.15 67
4735.31 73
4735.47 78
4735.63 82
4735.78 83
4735.94 83
4736.10 82
4736.26 79
4736.42 76
4736.57 73
4736.73 69
4736.89 63
4737.05 56
4737.20 48
4737.36 38
4737.52 27
4737.68 17
4737.84 10
4737.99 7
4738.15 9
4738.31 17
4738.47 29
4738.63 43
4738.78 59
4738.94 73
4739.10 85
4739.26 94
4739.42 101
4739.57 104
4739.73 105
4739.89 102
4740.05 96
4740.20 85
4740.36 71
4740.52 55
4740.68 38
4740.84 22
4740.99 9
4741.15 0
4741.31 0
4741.47 0
4741.63 0
4741.78 0
4741.94 0
4742.10 0
4742.26 0
4742.42 0
4742.57 2
4742.73 4
4742.89 6
4743.05 8
4743.21 9
4743.36 9
4743.52 8
4743.68 5
4743.84 3
4744.00 1
4744.15 0
4744.31 0
4744.47 0
4744.63 1
4744.79 2
4744.94 4
4745.10 7
4745.26 12
4745.42 18
4745.58 27
4745.73 38
4745.89 50
4746.05 63
4746.21 76
4746.37 88
4746.52 98
4746.68 106
4746.84 112
4747.00 116
4747.16 118
4747.31 117
4747.47 115
4747.63 111
4747.79 106
4747.95 102
4748.10 98
4748.26 96
4748.42 96
4748.58 98
4748.74 102
4748.89 107
4749.05 113
4749.21 120
4749.37 126
4749.53 132
4749.68 135
4749.84 137
4750.00 136
4750.16 134
4750.32 129
4750.47 123
4750.63 115
4750.79 107
4750.95 99
4751.11 92
4751.26 88
4751.42 85
4751.58 85
4751.74 86
4751.90 88
4752.06 90
4752.21 89
4752.37 87
4752.53 83
4752.69 77
4752.85 70
4753.00 64
4753.16 60
4753.32 58
4753.48 57
4753.64 59
4753.79 62
4753.95 66
4754.11 70
4754.27 73
4754.43 76
4754.59 78
4754.74 79
4754.90 76
4755.06 70
4755.22 60
4755.38 48
4755.53 35
4755.69 21
4755.85 10
4756.01 3
4756.17 1
4756.33 4
4756.48 12
4756.64 23
4756.80 35
4756.96 46
4757.12 54
4757.27 60
4757.43 63
4757.59 62
4757.75 60
4757.91 56
4758.07 52
4758.22 48
4758.38 45
4758.54 44
4758.70 45
4758.86 48
4759.01 53
4759.17 60
4759.33 68
4759.49 75
4759.65 81
4759.81 85
4759.96 86
4760.12 85
4760.28 83
4760.44 79
4760.60 76
4760.76 73
4760.91 70
4761.07 68
4761.23 67
4761.39 68
4761.55 71
4761.70 76
4761.86 84
4762.02 93
4762.18 102
4762.34 109
4762.50 114
4762.65 116
4762.81 113
4762.97 106
4763.13 97
4763.29 87
4763.45 77
4763.60 69
4763.76 63
4763.92 60
4764.08 58
4764.24 58
4764.40 60
4764.55 62
4764.71 66
4764.87 71
4765.03 78
4765.19 87
4765.35 96
4765.50 107
4765.66 117
4765.82 124
4765.98 130
4766.14 132
4766.30 132
4766.45 131
4766.61 129
4766.77 128
4766.93 127
4767.09 127
4767.25 127
4767.40 127
4767.56 127
4767.72 126
4767.88 127
4768.04 128
4768.20 131
4768.35 135
4768.51 140
4768.67 144
4768.83 147
4768.99 147
4769.15 145
4769.30 141
4769.46 137
4769.62 132
4769.78 130
4769.94 130
4770.10 132
4770.26 138
4770.41 145
4770.57 153
4770.73 163
4770.89 173
4771.05 182
4771.21 191
4771.36 196
4771.52 199
4771.68 197
4771.84 192
4772.00 182
4772.16 170
4772.31 157
4772.47 144
4772.63 131
4772.79 121
4772.95 113
4773.11 107
4773.27 104
4773.42 103
4773.58 104
4773.74 107
4773.90 111
4774.06 115
4774.22 118
4774.37 120
4774.53 118
4774.69 115
4774.85 109
4775.01 105
4775.17 102
4775.33 102
4775.48 106
4775.64 112
4775.80 119
4775.96 126
4776.12 129
4776.28 129
4776.44 125
4776.59 118
4776.75 109
4776.91 99
4777.07 89
4777.23 82
4777.39 77
4777.55 75
4777.70 76
4777.86 80
4778.02 87
4778.18 97
4778.34 109
4778.50 122
4778.65 134
4778.81 143
4778.97 150
4779.13 153
4779.29 152
4779.45 149
4779.61 145
4779.76 140
4779.92 137
4780.08 134
4780.24 133
4780.40 131
4780.56 129
4780.72 126
4780.87 123
4781.03 118
4781.19 112
4781.35 107
4781.51 102
4781.67 98
4781.83 94
4781.98 92
4782.14 91
4782.30 92
4782.46 94
4782.62 99
4782.78 105
4782.94 112
4783.10 120
4783.25 127
4783.41 132
4783.57 136
4783.73 138
4783.89 139
4784.05 139
4784.21 138
4784.36 136
4784.52 134
4784.68 131
4784.84 130
4785.00 129
4785.16 131
4785.32 136
4785.47 142
4785.63 150
4785.79 159
4785.95 168
4786.11 176
4786.27 182
4786.43 186
4786.59 189
4786.74 191
4786.90 191
4787.06 191
4787.22 190
4787.38 188
4787.54 186
4787.70 182
4787.86 176
4788.01 167
4788.17 156
4788.33 144
4788.49 132
4788.65 120
4788.81 110
4788.97 103
4789.12 99
4789.28 98
4789.44 99
4789.60 103
4789.76 108
4789.92 114
4790.08 120
4790.24 124
4790.39 127
4790.55 127
4790.71 125
4790.87 120
4791.03 113
4791.19 105
4791.35 97
4791.51 90
4791.66 84
4791.82 79
4791.98 75
4792.14 72
4792.30 71
4792.46 71
4792.62 72
4792.78 73
4792.94 74
4793.09 73
4793.25 71
4793.41 67
4793.57 61
4793.73 57
4793.89 54
4794.05 54
4794.21 57
4794.36 62
4794.52 66
4794.68 69
4794.84 70
4795.00 69
4795.16 66
4795.32 64
4795.48 63
4795.63 64
4795.79 68
4795.95 74
4796.11 82
4796.27 90
4796.43 98
4796.59 106
4796.75 113
4796.91 118
4797.06 120
4797.22 119
4797.38 114
4797.54 106
4797.70 96
4797.86 85
4798.02 76
[truncated: 731,096 more chars]
