# Supplementary material for: Methylobacterium Species Promoting Rice and Barley Growth and Interaction Specificity Revealed with Whole-Cell Matrix-Assisted Laser Desorption / Ionization-Time-of-Flight Mass Spectrometry (MALDI-TOF/MS) Analysis
Source: PLoS One. 2015 Jun 8;10(6):e0129509. doi: 10.1371/journal.pone.0129509 (PMC4460032; doi:10.1371/journal.pone.0129509)
Supplement: S3 Data — (ZIP) [file pone.0129509.s003.zip › Supplementary data 3 (ms from barley)/27b.txt]

778.75 0
778.82 0
778.88 0
778.94 0
779.01 0
779.07 0
779.14 0
779.20 0
779.26 0
779.33 0
779.39 0
779.46 0
779.52 0
779.58 0
779.65 0
779.71 0
779.78 0
779.84 0
779.90 0
779.97 0
780.03 0
780.10 0
780.16 0
780.22 0
780.29 0
780.35 0
780.42 0
780.48 0
780.55 0
780.61 0
780.67 0
780.74 0
780.80 0
780.87 0
780.93 0
780.99 0
781.06 0
781.12 0
781.19 0
781.25 0
781.31 0
781.38 0
781.44 0
781.51 0
781.57 0
781.63 0
781.70 0
781.76 0
781.83 0
781.89 0
781.96 0
782.02 0
782.08 0
782.15 0
782.21 0
782.28 0
782.34 0
782.40 0
782.47 0
782.53 0
782.60 0
782.66 0
782.73 0
782.79 0
782.85 0
782.92 0
782.98 0
783.05 0
783.11 0
783.17 0
783.24 0
783.30 0
783.37 0
783.43 0
783.50 0
783.56 0
783.62 0
783.69 0
783.75 0
783.82 0
783.88 0
783.94 0
784.01 0
784.07 0
784.14 0
784.20 0
784.27 0
784.33 0
784.39 0
784.46 0
784.52 0
784.59 0
784.65 0
784.72 0
784.78 0
784.84 0
784.91 0
784.97 0
785.04 0
785.10 0
785.17 0
785.23 0
785.29 0
785.36 0
785.42 0
785.49 0
785.55 0
785.62 0
785.68 0
785.74 0
785.81 0
785.87 0
785.94 0
786.00 0
786.07 0
786.13 0
786.19 0
786.26 0
786.32 0
786.39 0
786.45 0
786.52 0
786.58 0
786.64 0
786.71 0
786.77 0
786.84 0
786.90 0
786.97 0
787.03 0
787.09 0
787.16 0
787.22 0
787.29 0
787.35 0
787.42 0
787.48 0
787.55 0
787.61 0
787.67 0
787.74 0
787.80 0
787.87 0
787.93 0
788.00 0
788.06 0
788.12 0
788.19 0
788.25 0
788.32 0
788.38 0
788.45 0
788.51 0
788.58 0
788.64 0
788.70 0
788.77 0
788.83 0
788.90 0
788.96 0
789.03 0
789.09 0
789.16 0
789.22 0
789.28 0
789.35 0
789.41 0
789.48 0
789.54 0
789.61 0
789.67 0
789.74 0
789.80 0
789.86 0
789.93 0
789.99 0
790.06 0
790.12 0
790.19 0
790.25 0
790.32 0
790.38 0
790.44 0
790.51 0
790.57 0
790.64 0
790.70 0
790.77 0
790.83 0
790.90 0
790.96 0
791.02 0
791.09 0
791.15 0
791.22 0
791.28 0
791.35 0
791.41 0
791.48 0
791.54 0
791.61 0
791.67 0
791.73 0
791.80 0
791.86 0
791.93 0
791.99 0
792.06 0
792.12 0
792.19 0
792.25 0
792.32 0
792.38 0
792.44 0
792.51 0
792.57 0
792.64 0
792.70 0
792.77 0
792.83 0
792.90 0
792.96 0
793.03 0
793.09 0
793.15 0
793.22 0
793.28 0
793.35 0
793.41 0
793.48 0
793.54 0
793.61 0
793.67 0
793.74 0
793.80 0
793.87 0
793.93 0
793.99 0
794.06 0
794.12 0
794.19 0
794.25 0
794.32 0
794.38 0
794.45 0
794.51 0
794.58 0
794.64 0
794.71 0
794.77 0
794.84 0
794.90 0
794.96 0
795.03 0
795.09 0
795.16 0
795.22 0
795.29 0
795.35 0
795.42 0
795.48 0
795.55 0
795.61 0
795.68 0
795.74 0
795.81 0
795.87 0
795.93 0
796.00 0
796.06 0
796.13 0
796.19 0
796.26 0
796.32 0
796.39 0
796.45 0
796.52 0
796.58 0
796.65 0
796.71 0
796.78 0
796.84 0
796.91 0
796.97 0
797.04 0
797.10 0
797.16 0
797.23 0
797.29 0
797.36 0
797.42 0
797.49 0
797.55 0
797.62 0
797.68 0
797.75 0
797.81 0
797.88 0
797.94 0
798.01 0
798.07 0
798.14 0
798.20 0
798.27 0
798.33 0
798.40 0
798.46 0
798.53 0
798.59 0
798.65 0
798.72 0
798.78 0
798.85 0
798.91 0
798.98 0
799.04 0
799.11 0
799.17 0
799.24 0
799.30 0
799.37 0
799.43 0
799.50 0
799.56 0
799.63 0
799.69 0
799.76 0
799.82 0
799.89 0
799.95 0
800.02 0
800.08 0
800.15 0
800.21 0
800.28 0
800.34 0
800.41 0
800.47 0
800.54 0
800.60 0
800.67 0
800.73 0
800.80 0
800.86 0
800.93 0
800.99 0
801.05 0
801.12 0
801.18 0
801.25 0
801.31 0
801.38 0
801.44 0
801.51 0
801.57 0
801.64 0
801.70 0
801.77 0
801.83 0
801.90 0
801.96 0
802.03 0
802.09 0
802.16 0
802.22 0
802.29 0
802.35 0
802.42 0
802.48 0
802.55 0
802.61 0
802.68 0
802.74 0
802.81 0
802.87 0
802.94 0
803.00 0
803.07 0
803.13 0
803.20 0
803.26 0
803.33 0
803.39 0
803.46 0
803.52 0
803.59 0
803.65 0
803.72 0
803.78 0
803.85 0
803.91 0
803.98 0
804.04 0
804.11 0
804.17 0
804.24 0
804.30 0
804.37 0
804.43 0
804.50 0
804.56 0
804.63 0
804.69 0
804.76 0
804.82 0
804.89 0
804.95 0
805.02 0
805.08 0
805.15 0
805.21 0
805.28 0
805.35 0
805.41 0
805.48 0
805.54 0
805.61 0
805.67 0
805.74 0
805.80 0
805.87 0
805.93 0
806.00 0
806.06 0
806.13 0
806.19 0
806.26 0
806.32 0
806.39 0
806.45 0
806.52 0
806.58 0
806.65 0
806.71 0
806.78 0
806.84 0
806.91 0
806.97 0
807.04 0
807.10 0
807.17 0
807.23 0
807.30 0
807.36 0
807.43 0
807.49 0
807.56 0
807.62 0
807.69 0
807.76 0
807.82 0
807.89 0
807.95 0
808.02 0
808.08 0
808.15 0
808.21 0
808.28 0
808.34 0
808.41 0
808.47 0
808.54 0
808.60 0
808.67 0
808.73 0
808.80 0
808.86 0
808.93 0
808.99 0
809.06 0
809.12 0
809.19 0
809.26 0
809.32 0
809.39 0
809.45 0
809.52 0
809.58 0
809.65 0
809.71 0
809.78 0
809.84 0
809.91 0
809.97 0
810.04 0
810.10 0
810.17 0
810.23 0
810.30 0
810.36 0
810.43 0
810.50 0
810.56 0
810.63 0
810.69 0
810.76 0
810.82 0
810.89 0
810.95 0
811.02 0
811.08 0
811.15 0
811.21 0
811.28 0
811.34 0
811.41 0
811.47 0
811.54 0
811.61 0
811.67 0
811.74 0
811.80 0
811.87 0
811.93 0
812.00 0
812.06 0
812.13 0
812.19 0
812.26 0
812.32 0
812.39 0
812.46 0
812.52 0
812.59 0
812.65 0
812.72 0
812.78 0
812.85 0
812.91 0
812.98 0
813.04 0
813.11 0
813.17 0
813.24 0
813.31 0
813.37 0
813.44 0
813.50 0
813.57 0
813.63 0
813.70 0
813.76 0
813.83 0
813.89 0
813.96 0
814.02 0
814.09 0
814.16 0
814.22 0
814.29 0
814.35 0
814.42 0
814.48 0
814.55 0
814.61 0
814.68 0
814.74 0
814.81 0
814.88 0
814.94 0
815.01 0
815.07 0
815.14 0
815.20 0
815.27 0
815.33 0
815.40 0
815.47 0
815.53 0
815.60 0
815.66 0
815.73 0
815.79 0
815.86 0
815.92 0
815.99 0
816.05 0
816.12 0
816.19 0
816.25 0
816.32 0
816.38 0
816.45 0
816.51 0
816.58 0
816.64 0
816.71 0
816.78 0
816.84 0
816.91 0
816.97 0
817.04 0
817.10 0
817.17 0
817.23 0
817.30 0
817.37 0
817.43 0
817.50 0
817.56 0
817.63 0
817.69 0
817.76 0
817.82 0
817.89 0
817.96 0
818.02 0
818.09 0
818.15 0
818.22 0
818.28 0
818.35 0
818.42 0
818.48 0
818.55 0
818.61 0
818.68 0
818.74 0
818.81 0
818.87 0
818.94 0
819.01 0
819.07 0
819.14 0
819.20 0
819.27 0
819.33 0
819.40 0
819.47 0
819.53 0
819.60 0
819.66 0
819.73 0
819.79 0
819.86 0
819.93 0
819.99 0
820.06 0
820.12 0
820.19 0
820.25 0
820.32 0
820.38 0
820.45 0
820.52 0
820.58 0
820.65 0
820.71 0
820.78 0
820.84 0
820.91 0
820.98 0
821.04 0
821.11 0
821.17 0
821.24 0
821.30 0
821.37 0
821.44 0
821.50 0
821.57 0
821.63 0
821.70 0
821.76 0
821.83 0
821.90 0
821.96 0
822.03 0
822.09 0
822.16 0
822.23 0
822.29 0
822.36 0
822.42 0
822.49 0
822.55 0
822.62 0
822.69 0
822.75 0
822.82 0
822.88 0
822.95 0
823.01 0
823.08 0
823.15 0
823.21 0
823.28 0
823.34 0
823.41 0
823.48 0
823.54 0
823.61 0
823.67 0
823.74 0
823.80 0
823.87 0
823.94 0
824.00 0
824.07 0
824.13 0
824.20 0
824.27 0
824.33 0
824.40 0
824.46 0
824.53 0
824.59 0
824.66 0
824.73 0
824.79 0
824.86 0
824.92 0
824.99 0
825.06 0
825.12 0
825.19 0
825.25 0
825.32 0
825.39 0
825.45 0
825.52 0
825.58 0
825.65 0
825.71 0
825.78 0
825.85 0
825.91 0
825.98 0
826.04 0
826.11 0
826.18 0
826.24 0
826.31 0
826.37 0
826.44 0
826.51 0
826.57 0
826.64 0
826.70 0
826.77 0
826.84 0
826.90 0
826.97 0
827.03 0
827.10 0
827.17 0
827.23 0
827.30 0
827.36 0
827.43 0
827.49 0
827.56 0
827.63 0
827.69 0
827.76 0
827.82 0
827.89 0
827.96 0
828.02 0
828.09 0
828.15 0
828.22 0
828.29 0
828.35 0
828.42 0
828.48 0
828.55 0
828.62 0
828.68 0
828.75 0
828.82 0
828.88 0
828.95 0
829.01 0
829.08 0
829.15 0
829.21 0
829.28 0
829.34 0
829.41 0
829.48 0
829.54 0
829.61 0
829.67 0
829.74 0
829.81 0
829.87 0
829.94 0
830.00 0
830.07 0
830.14 0
830.20 0
830.27 0
830.33 0
830.40 0
830.47 0
830.53 0
830.60 0
830.66 0
830.73 0
830.80 0
830.86 0
830.93 0
831.00 0
831.06 0
831.13 0
831.19 0
831.26 0
831.33 0
831.39 0
831.46 0
831.52 0
831.59 0
831.66 0
831.72 0
831.79 0
831.86 0
831.92 0
831.99 0
832.05 0
832.12 0
832.19 0
832.25 0
832.32 0
832.38 0
832.45 0
832.52 0
832.58 0
832.65 0
832.72 0
832.78 0
832.85 0
832.91 0
832.98 0
833.05 0
833.11 0
833.18 0
833.24 0
833.31 0
833.38 0
833.44 0
833.51 0
833.58 0
833.64 0
833.71 0
833.77 0
833.84 0
833.91 0
833.97 0
834.04 0
834.11 0
834.17 0
834.24 0
834.30 0
834.37 0
834.44 0
834.50 0
834.57 0
834.64 0
834.70 0
834.77 0
834.83 0
834.90 0
834.97 0
835.03 0
835.10 0
835.17 0
835.23 0
835.30 0
835.36 0
835.43 0
835.50 0
835.56 0
835.63 0
835.70 0
835.76 0
835.83 0
835.90 0
835.96 0
836.03 0
836.09 0
836.16 0
836.23 0
836.29 0
836.36 0
836.43 0
836.49 0
836.56 0
836.62 0
836.69 0
836.76 0
836.82 0
836.89 0
836.96 0
837.02 0
837.09 0
837.16 0
837.22 0
837.29 0
837.35 0
837.42 0
837.49 0
837.55 0
837.62 0
837.69 0
837.75 0
837.82 0
837.89 0
837.95 0
838.02 0
838.08 0
838.15 0
838.22 0
838.28 0
838.35 0
838.42 0
838.48 0
838.55 0
838.62 0
838.68 0
838.75 0
838.82 0
838.88 0
838.95 0
839.01 0
839.08 0
839.15 0
839.21 0
839.28 0
839.35 0
839.41 0
839.48 0
839.55 0
839.61 0
839.68 0
839.75 0
839.81 0
839.88 0
839.95 0
840.01 0
840.08 0
840.14 0
840.21 0
840.28 0
840.34 0
840.41 0
840.48 0
840.54 0
840.61 0
840.68 0
840.74 0
840.81 0
840.88 0
840.94 0
841.01 0
841.08 0
841.14 0
841.21 0
841.28 0
841.34 0
841.41 0
841.47 0
841.54 0
841.61 0
841.67 0
841.74 0
841.81 0
841.87 0
841.94 0
842.01 0
842.07 0
842.14 0
842.21 0
842.27 0
842.34 0
842.41 0
842.47 0
842.54 0
842.61 0
842.67 0
842.74 0
842.81 0
842.87 0
842.94 0
843.01 0
843.07 0
843.14 0
843.21 0
843.27 0
843.34 0
843.41 0
843.47 0
843.54 0
843.60 0
843.67 0
843.74 0
843.80 0
843.87 0
843.94 0
844.00 0
844.07 0
844.14 0
844.20 0
844.27 0
844.34 0
844.40 0
844.47 0
844.54 0
844.60 0
844.67 0
844.74 0
844.80 0
844.87 0
844.94 0
845.00 0
845.07 0
845.14 0
845.20 0
845.27 0
845.34 0
845.40 0
845.47 0
845.54 0
845.60 0
845.67 0
845.74 0
845.80 0
845.87 0
845.94 0
846.00 0
846.07 0
846.14 0
846.21 0
846.27 0
846.34 0
846.41 0
846.47 0
846.54 0
846.61 0
846.67 0
846.74 0
846.81 0
846.87 0
846.94 0
847.01 0
847.07 0
847.14 0
847.21 0
847.27 0
847.34 0
847.41 0
847.47 0
847.54 0
847.61 0
847.67 0
847.74 0
847.81 0
847.87 0
847.94 0
848.01 0
848.07 0
848.14 0
848.21 0
848.27 0
848.34 0
848.41 0
848.47 0
848.54 0
848.61 0
848.68 0
848.74 0
848.81 0
848.88 0
848.94 0
849.01 0
849.08 0
849.14 0
849.21 0
849.28 0
849.34 0
849.41 0
849.48 0
849.54 0
849.61 0
849.68 0
849.74 0
849.81 0
849.88 0
849.95 0
850.01 0
850.08 0
850.15 0
850.21 0
850.28 0
850.35 0
850.41 0
850.48 0
850.55 0
850.61 0
850.68 0
850.75 0
850.81 0
850.88 0
850.95 0
851.02 0
851.08 0
851.15 0
851.22 0
851.28 0
851.35 0
851.42 0
851.48 0
851.55 0
851.62 0
851.68 0
851.75 0
851.82 0
851.89 0
851.95 0
852.02 0
852.09 0
852.15 0
852.22 0
852.29 0
852.35 0
852.42 0
852.49 0
852.56 0
852.62 0
852.69 0
852.76 0
852.82 0
852.89 0
852.96 0
853.02 0
853.09 0
853.16 0
853.22 0
853.29 0
853.36 0
853.43 0
853.49 0
853.56 0
853.63 0
853.69 0
853.76 0
853.83 0
853.90 0
853.96 0
854.03 0
854.10 0
854.16 0
854.23 0
854.30 0
854.36 0
854.43 0
854.50 0
854.57 0
854.63 0
854.70 0
854.77 0
854.83 0
854.90 0
854.97 0
855.03 0
855.10 0
855.17 0
855.24 0
855.30 0
855.37 0
855.44 0
855.50 0
855.57 0
855.64 0
855.71 0
855.77 0
855.84 0
855.91 0
855.97 0
856.04 0
856.11 0
856.18 0
856.24 0
856.31 0
856.38 0
856.44 0
856.51 0
856.58 0
856.65 0
856.71 0
856.78 0
856.85 0
856.91 0
856.98 0
857.05 0
857.12 0
857.18 0
857.25 0
857.32 0
857.38 0
857.45 0
857.52 0
857.59 0
857.65 0
857.72 0
857.79 0
857.85 0
857.92 0
857.99 0
858.06 0
858.12 0
858.19 0
858.26 0
858.32 0
858.39 0
858.46 0
858.53 0
858.59 0
858.66 0
858.73 0
858.79 0
858.86 0
858.93 0
859.00 0
859.06 0
859.13 0
859.20 0
859.27 0
859.33 0
859.40 0
859.47 0
859.53 0
859.60 0
859.67 0
859.74 0
859.80 0
859.87 0
859.94 0
860.00 0
860.07 0
860.14 0
860.21 0
860.27 0
860.34 0
860.41 0
860.48 0
860.54 0
860.61 0
860.68 0
860.74 0
860.81 0
860.88 0
860.95 0
861.01 0
861.08 0
861.15 0
861.22 0
861.28 0
861.35 0
861.42 0
861.49 0
861.55 0
861.62 0
861.69 0
861.75 0
861.82 0
861.89 0
861.96 0
862.02 0
862.09 0
862.16 0
862.23 0
862.29 0
862.36 0
862.43 0
862.50 0
862.56 0
862.63 0
862.70 0
862.76 0
862.83 0
862.90 0
862.97 0
863.03 0
863.10 0
863.17 0
863.24 0
863.30 0
863.37 0
863.44 0
863.51 0
863.57 0
863.64 0
863.71 0
863.78 0
863.84 0
863.91 0
863.98 0
864.05 0
864.11 0
864.18 0
864.25 0
864.31 0
864.38 0
864.45 0
864.52 0
864.58 0
864.65 0
864.72 0
864.79 0
864.85 0
864.92 0
864.99 0
865.06 0
865.12 0
865.19 0
865.26 0
865.33 0
865.39 0
865.46 0
865.53 0
865.60 0
865.66 0
865.73 0
865.80 0
865.87 0
865.93 0
866.00 0
866.07 0
866.14 0
866.20 0
866.27 0
866.34 0
866.41 0
866.47 0
866.54 0
866.61 0
866.68 0
866.74 0
866.81 0
866.88 0
866.95 0
867.01 0
867.08 0
867.15 0
867.22 0
867.28 0
867.35 0
867.42 0
867.49 0
867.55 0
867.62 0
867.69 0
867.76 0
867.82 0
867.89 0
867.96 0
868.03 0
868.09 0
868.16 0
868.23 0
868.30 0
868.37 0
868.43 0
868.50 0
868.57 0
868.64 0
868.70 0
868.77 0
868.84 0
868.91 0
868.97 0
869.04 0
869.11 0
869.18 0
869.24 0
869.31 0
869.38 0
869.45 0
869.51 0
869.58 0
869.65 0
869.72 0
869.79 0
869.85 0
869.92 0
869.99 0
870.06 0
870.12 0
870.19 0
870.26 0
870.33 0
870.39 0
870.46 0
870.53 0
870.60 0
870.66 0
870.73 0
870.80 0
870.87 0
870.94 0
871.00 0
871.07 0
871.14 0
871.21 0
871.27 0
871.34 0
871.41 0
871.48 0
871.54 0
871.61 0
871.68 0
871.75 0
871.82 0
871.88 0
871.95 0
872.02 0
872.09 0
872.15 0
872.22 0
872.29 0
872.36 0
872.43 0
872.49 0
872.56 0
872.63 0
872.70 0
872.76 0
872.83 0
872.90 0
872.97 0
873.03 0
873.10 0
873.17 0
873.24 0
873.31 0
873.37 0
873.44 0
873.51 0
873.58 0
873.65 0
873.71 0
873.78 0
873.85 0
873.92 0
873.98 0
874.05 0
874.12 0
874.19 0
874.26 0
874.32 0
874.39 0
874.46 0
874.53 0
874.59 0
874.66 0
874.73 0
874.80 0
874.87 0
874.93 0
875.00 0
875.07 0
875.14 0
875.20 0
875.27 0
875.34 0
875.41 0
875.48 0
875.54 0
875.61 0
875.68 0
875.75 0
875.82 0
875.88 0
875.95 0
876.02 0
876.09 0
876.16 0
876.22 0
876.29 0
876.36 0
876.43 0
876.49 0
876.56 0
876.63 0
876.70 0
876.77 0
876.83 0
876.90 0
876.97 0
877.04 0
877.11 0
877.17 0
877.24 0
877.31 0
877.38 0
877.45 0
877.51 0
877.58 0
877.65 0
877.72 0
877.79 0
877.85 0
877.92 0
877.99 0
878.06 0
878.12 0
878.19 0
878.26 0
878.33 0
878.40 0
878.46 0
878.53 0
878.60 0
878.67 0
878.74 0
878.80 0
878.87 0
878.94 0
879.01 0
879.08 0
879.14 0
879.21 0
879.28 0
879.35 0
879.42 0
879.48 0
879.55 0
879.62 0
879.69 0
879.76 0
879.82 0
879.89 0
879.96 0
880.03 0
880.10 0
880.17 0
880.23 0
880.30 0
880.37 0
880.44 0
880.51 0
880.57 0
880.64 0
880.71 0
880.78 0
880.85 0
880.91 0
880.98 0
881.05 0
881.12 0
881.19 0
881.25 0
881.32 0
881.39 0
881.46 0
881.53 0
881.59 0
881.66 0
881.73 0
881.80 0
881.87 0
881.94 0
882.00 0
882.07 0
882.14 0
882.21 0
882.28 0
882.34 0
882.41 0
882.48 0
882.55 0
882.62 0
882.68 0
882.75 0
882.82 0
882.89 0
882.96 0
883.03 0
883.09 0
883.16 0
883.23 0
883.30 0
883.37 0
883.43 0
883.50 0
883.57 0
883.64 0
883.71 0
883.78 0
883.84 0
883.91 0
883.98 0
884.05 0
884.12 0
884.18 0
884.25 0
884.32 0
884.39 0
884.46 0
884.53 0
884.59 0
884.66 0
884.73 0
884.80 0
884.87 0
884.93 0
885.00 0
885.07 0
885.14 0
885.21 0
885.28 0
885.34 0
885.41 0
885.48 0
885.55 0
885.62 0
885.69 0
885.75 0
885.82 0
885.89 0
885.96 0
886.03 0
886.09 0
886.16 0
886.23 0
886.30 0
886.37 0
886.44 0
886.50 0
886.57 0
886.64 0
886.71 0
886.78 0
886.85 0
886.91 0
886.98 0
887.05 0
887.12 0
887.19 0
887.26 0
887.32 0
887.39 0
887.46 0
887.53 0
887.60 0
887.67 0
887.73 0
887.80 0
887.87 0
887.94 0
888.01 0
888.08 0
888.14 0
888.21 0
888.28 0
888.35 0
888.42 0
888.49 0
888.55 0
888.62 0
888.69 0
888.76 0
888.83 0
888.90 0
888.96 0
889.03 0
889.10 0
889.17 0
889.24 0
889.31 0
889.37 0
889.44 0
889.51 0
889.58 0
889.65 0
889.72 0
889.79 0
889.85 0
889.92 0
889.99 0
890.06 0
890.13 0
890.20 0
890.26 0
890.33 0
890.40 0
890.47 0
890.54 0
890.61 0
890.68 0
890.74 0
890.81 0
890.88 0
890.95 0
891.02 0
891.09 0
891.15 0
891.22 0
891.29 0
891.36 0
891.43 0
891.50 0
891.57 0
891.63 0
891.70 0
891.77 0
891.84 0
891.91 0
891.98 0
892.04 0
892.11 0
892.18 0
892.25 0
892.32 0
892.39 0
892.46 0
892.52 0
892.59 0
892.66 0
892.73 0
892.80 0
892.87 0
892.94 0
893.00 0
893.07 0
893.14 0
893.21 0
893.28 0
893.35 0
893.42 0
893.48 0
893.55 0
893.62 0
893.69 0
893.76 0
893.83 0
893.90 0
893.96 0
894.03 0
894.10 0
894.17 0
894.24 0
894.31 0
894.38 0
894.44 0
894.51 0
894.58 0
894.65 0
894.72 0
894.79 0
894.86 0
894.92 0
894.99 0
895.06 0
895.13 0
895.20 0
895.27 0
895.34 0
895.40 0
895.47 0
895.54 0
895.61 0
895.68 0
895.75 0
895.82 0
895.88 0
895.95 0
896.02 0
896.09 0
896.16 0
896.23 0
896.30 0
896.37 0
896.43 0
896.50 0
896.57 0
896.64 0
896.71 0
896.78 0
896.85 0
896.91 0
896.98 0
897.05 0
897.12 0
897.19 0
897.26 0
897.33 0
897.40 0
897.46 0
897.53 0
897.60 0
897.67 0
897.74 0
897.81 0
897.88 0
897.95 0
898.01 0
898.08 0
898.15 0
898.22 0
898.29 0
898.36 0
898.43 0
898.50 0
898.56 0
898.63 0
898.70 0
898.77 0
898.84 0
898.91 0
898.98 0
899.05 0
899.11 0
899.18 0
899.25 0
899.32 0
899.39 0
899.46 0
899.53 0
899.60 0
899.66 0
899.73 0
899.80 0
899.87 0
899.94 0
900.01 0
900.08 0
900.15 0
900.21 0
900.28 0
900.35 0
900.42 0
900.49 0
900.56 0
900.63 0
900.70 0
900.77 0
900.83 0
900.90 0
900.97 0
901.04 0
901.11 0
901.18 0
901.25 0
901.32 0
901.39 0
901.45 0
901.52 0
901.59 0
901.66 0
901.73 0
901.80 0
901.87 0
901.94 0
902.00 0
902.07 0
902.14 0
902.21 0
902.28 0
902.35 0
902.42 0
902.49 0
902.56 0
902.62 0
902.69 0
902.76 0
902.83 0
902.90 0
902.97 0
903.04 0
903.11 0
903.18 0
903.25 0
903.31 0
903.38 0
903.45 0
903.52 0
903.59 0
903.66 0
903.73 0
903.80 0
903.87 0
903.93 0
904.00 0
904.07 0
904.14 0
904.21 0
904.28 0
904.35 0
904.42 0
904.49 0
904.56 0
904.62 0
904.69 0
904.76 0
904.83 0
904.90 0
904.97 0
905.04 0
905.11 0
905.18 0
905.25 0
905.31 0
905.38 0
905.45 0
905.52 0
905.59 0
905.66 0
905.73 0
905.80 0
905.87 0
905.94 0
906.00 0
906.07 0
906.14 0
906.21 0
906.28 0
906.35 0
906.42 0
906.49 0
906.56 0
906.63 0
906.69 0
906.76 0
906.83 0
906.90 0
906.97 0
907.04 0
907.11 0
907.18 0
907.25 0
907.32 0
907.39 0
907.45 0
907.52 0
907.59 0
907.66 0
907.73 0
907.80 0
907.87 0
907.94 0
908.01 0
908.08 0
908.15 0
908.21 0
908.28 0
908.35 0
908.42 0
908.49 0
908.56 0
908.63 0
908.70 0
908.77 0
908.84 0
908.91 0
908.98 0
909.04 0
909.11 0
909.18 0
909.25 0
909.32 0
909.39 0
909.46 0
909.53 0
909.60 0
909.67 0
909.74 0
909.81 0
909.87 0
909.94 0
910.01 0
910.08 0
910.15 0
910.22 0
910.29 0
910.36 0
910.43 0
910.50 0
910.57 0
910.64 0
910.70 0
910.77 0
910.84 0
910.91 0
910.98 0
911.05 0
911.12 0
911.19 0
911.26 0
911.33 0
911.40 0
911.47 0
911.54 0
911.60 0
911.67 0
911.74 0
911.81 0
911.88 0
911.95 0
912.02 0
912.09 0
912.16 0
912.23 0
912.30 0
912.37 0
912.44 0
912.51 0
912.57 0
912.64 0
912.71 0
912.78 0
912.85 0
912.92 0
912.99 0
913.06 0
913.13 0
913.20 0
913.27 0
913.34 0
913.41 0
913.48 0
913.54 0
913.61 0
913.68 0
913.75 0
913.82 0
913.89 0
913.96 0
914.03 0
914.10 0
914.17 0
914.24 0
914.31 0
914.38 0
914.45 0
914.52 0
914.59 0
914.65 0
914.72 0
914.79 0
914.86 0
914.93 0
915.00 0
915.07 0
915.14 0
915.21 0
915.28 0
915.35 0
915.42 0
915.49 0
915.56 0
915.63 0
915.70 0
915.76 0
915.83 0
915.90 0
915.97 0
916.04 0
916.11 0
916.18 0
916.25 0
916.32 0
916.39 0
916.46 0
916.53 0
916.60 0
916.67 0
916.74 0
916.81 0
916.88 0
916.94 0
917.01 0
917.08 0
917.15 0
917.22 0
917.29 0
917.36 0
917.43 0
917.50 0
917.57 0
917.64 0
917.71 0
917.78 0
917.85 0
917.92 0
917.99 0
918.06 0
918.13 0
918.20 0
918.26 0
918.33 0
918.40 0
918.47 0
918.54 0
918.61 0
918.68 0
918.75 0
918.82 0
918.89 0
918.96 0
919.03 0
919.10 0
919.17 0
919.24 0
919.31 0
919.38 0
919.45 0
919.52 0
919.59 0
919.66 0
919.73 0
919.79 0
919.86 0
919.93 0
920.00 0
920.07 0
920.14 0
920.21 0
920.28 0
920.35 0
920.42 0
920.49 0
920.56 0
920.63 0
920.70 0
920.77 0
920.84 0
920.91 0
920.98 0
921.05 0
921.12 0
921.19 0
921.26 0
921.33 0
921.40 0
921.46 0
921.53 0
921.60 0
921.67 0
921.74 0
921.81 0
921.88 0
921.95 0
922.02 0
922.09 0
922.16 0
922.23 0
922.30 0
922.37 0
922.44 0
922.51 0
922.58 0
922.65 0
922.72 0
922.79 0
922.86 0
922.93 0
923.00 0
923.07 0
923.14 0
923.21 0
923.28 0
923.35 0
923.42 0
923.48 0
923.55 0
923.62 0
923.69 0
923.76 0
923.83 0
923.90 0
923.97 0
924.04 0
924.11 0
924.18 0
924.25 0
924.32 0
924.39 0
924.46 0
924.53 0
924.60 0
924.67 0
924.74 0
924.81 0
924.88 0
924.95 0
925.02 0
925.09 0
925.16 0
925.23 0
925.30 0
925.37 0
925.44 0
925.51 0
925.58 0
925.65 0
925.72 0
925.79 0
925.86 0
925.93 0
926.00 0
926.07 0
926.14 0
926.21 0
926.27 0
926.34 0
926.41 0
926.48 0
926.55 0
926.62 0
926.69 0
926.76 0
926.83 0
926.90 0
926.97 0
927.04 0
927.11 0
927.18 0
927.25 0
927.32 0
927.39 0
927.46 0
927.53 0
927.60 0
927.67 0
927.74 0
927.81 0
927.88 0
927.95 0
928.02 0
928.09 0
928.16 0
928.23 0
928.30 0
928.37 0
928.44 0
928.51 0
928.58 0
928.65 0
928.72 0
928.79 0
928.86 0
928.93 0
929.00 0
929.07 0
929.14 0
929.21 0
929.28 0
929.35 0
929.42 0
929.49 0
929.56 0
929.63 0
929.70 0
929.77 0
929.84 0
929.91 0
929.98 0
930.05 0
930.12 0
930.19 0
930.26 0
930.33 0
930.40 0
930.47 0
930.54 0
930.61 0
930.68 0
930.75 0
930.82 0
930.89 0
930.96 0
931.03 0
931.10 0
931.17 0
931.24 0
931.31 0
931.38 0
931.45 0
931.52 0
931.59 0
931.66 0
931.73 0
931.80 0
931.87 0
931.94 0
932.01 0
932.08 0
932.15 0
932.22 0
932.29 0
932.36 0
932.43 0
932.50 0
932.57 0
932.64 0
932.71 0
932.78 0
932.85 0
932.92 0
932.99 0
933.06 0
933.13 0
933.20 0
933.27 0
933.34 0
933.41 0
933.48 0
933.55 0
933.62 0
933.69 0
933.76 0
933.83 0
933.90 0
933.97 0
934.04 0
934.11 0
934.18 0
934.25 0
934.32 0
934.39 0
934.46 0
934.53 0
934.60 0
934.67 0
934.74 0
934.81 0
934.88 0
934.95 0
935.02 0
935.09 0
935.16 0
935.23 0
935.30 0
935.37 0
935.44 0
935.51 0
935.58 0
935.65 0
935.72 0
935.79 0
935.86 0
935.93 0
936.00 0
936.07 0
936.14 0
936.21 0
936.28 0
936.35 0
936.42 0
936.49 0
936.56 0
936.63 0
936.70 0
936.77 0
936.85 0
936.92 0
936.99 0
937.06 0
937.13 0
937.20 0
937.27 0
937.34 0
937.41 0
937.48 0
937.55 0
937.62 0
937.69 0
937.76 0
937.83 0
937.90 0
937.97 0
938.04 0
938.11 0
938.18 0
938.25 0
938.32 0
938.39 0
938.46 0
938.53 0
938.60 0
938.67 0
938.74 0
938.81 0
938.88 0
938.95 0
939.02 0
939.09 0
939.16 0
939.23 0
939.30 0
939.37 0
939.44 0
939.51 0
939.58 0
939.66 0
939.73 0
939.80 0
939.87 0
939.94 0
940.01 0
940.08 0
940.15 0
940.22 0
940.29 0
940.36 0
940.43 0
940.50 0
940.57 0
940.64 0
940.71 0
940.78 0
940.85 0
940.92 0
940.99 0
941.06 0
941.13 0
941.20 0
941.27 0
941.34 0
941.41 0
941.48 0
941.55 0
941.62 0
941.70 0
941.77 0
941.84 0
941.91 0
941.98 0
942.05 0
942.12 0
942.19 0
942.26 0
942.33 0
942.40 0
942.47 0
942.54 0
942.61 0
942.68 0
942.75 0
942.82 0
942.89 0
942.96 0
943.03 0
943.10 0
943.17 0
943.24 0
943.31 0
943.39 0
943.46 0
943.53 0
943.60 0
943.67 0
943.74 0
943.81 0
943.88 0
943.95 0
944.02 0
944.09 0
944.16 0
944.23 0
944.30 0
944.37 0
944.44 0
944.51 0
944.58 0
944.65 0
944.72 0
944.79 0
944.87 0
944.94 0
945.01 0
945.08 0
945.15 0
945.22 0
945.29 0
945.36 0
945.43 0
945.50 0
945.57 0
945.64 0
945.71 0
945.78 0
945.85 0
945.92 0
945.99 0
946.06 0
946.13 0
946.21 0
946.28 0
946.35 0
946.42 0
946.49 0
946.56 0
946.63 0
946.70 0
946.77 0
946.84 0
946.91 0
946.98 0
947.05 0
947.12 0
947.19 0
947.26 0
947.33 0
947.40 0
947.48 0
947.55 0
947.62 0
947.69 0
947.76 0
947.83 0
947.90 0
947.97 0
948.04 0
948.11 0
948.18 0
948.25 0
948.32 0
948.39 0
948.46 0
948.53 0
948.61 0
948.68 0
948.75 0
948.82 0
948.89 0
948.96 0
949.03 0
949.10 0
949.17 0
949.24 0
949.31 0
949.38 0
949.45 0
949.52 0
949.59 0
949.67 0
949.74 0
949.81 0
949.88 0
949.95 0
950.02 0
950.09 0
950.16 0
950.23 0
950.30 0
950.37 0
950.44 0
950.51 0
950.58 0
950.65 0
950.73 0
950.80 0
950.87 0
950.94 0
951.01 0
951.08 0
951.15 0
951.22 0
951.29 0
951.36 0
951.43 0
951.50 0
951.57 0
951.65 0
951.72 0
951.79 0
951.86 0
951.93 0
952.00 0
952.07 0
952.14 0
952.21 0
952.28 0
952.35 0
952.42 0
952.49 0
952.57 0
952.64 0
952.71 0
952.78 0
952.85 0
952.92 0
952.99 0
953.06 0
953.13 0
953.20 0
953.27 0
953.34 0
953.41 0
953.49 0
953.56 0
953.63 0
953.70 0
953.77 0
953.84 0
953.91 0
953.98 0
954.05 0
954.12 0
954.19 0
954.26 0
954.34 0
954.41 0
954.48 0
954.55 0
954.62 0
954.69 0
954.76 0
954.83 0
954.90 0
954.97 0
955.04 0
955.12 0
955.19 0
955.26 0
955.33 0
955.40 0
955.47 0
955.54 0
955.61 0
955.68 0
955.75 0
955.82 0
955.90 0
955.97 0
956.04 0
956.11 0
956.18 0
956.25 0
956.32 0
956.39 0
956.46 0
956.53 0
956.60 0
956.68 0
956.75 0
956.82 0
956.89 0
956.96 0
957.03 0
957.10 0
957.17 0
957.24 0
957.31 0
957.38 0
957.46 0
957.53 0
957.60 0
957.67 0
957.74 0
957.81 0
957.88 0
957.95 0
958.02 0
958.09 0
958.17 0
958.24 0
958.31 0
958.38 0
958.45 0
958.52 0
958.59 0
958.66 0
958.73 0
958.80 0
958.88 0
958.95 0
959.02 0
959.09 0
959.16 0
959.23 0
959.30 0
959.37 0
959.44 0
959.51 0
959.59 0
959.66 0
959.73 0
959.80 0
959.87 0
959.94 0
960.01 0
960.08 0
960.15 0
960.23 0
960.30 0
960.37 0
960.44 0
960.51 0
960.58 0
960.65 0
960.72 0
960.79 0
960.87 0
960.94 0
961.01 0
961.08 0
961.15 0
961.22 0
961.29 0
961.36 0
961.43 0
961.51 0
961.58 0
961.65 0
961.72 0
961.79 0
961.86 0
961.93 0
962.00 0
962.07 0
962.15 0
962.22 0
962.29 0
962.36 0
962.43 0
962.50 0
962.57 0
962.64 0
962.71 0
962.79 0
962.86 0
962.93 0
963.00 0
963.07 0
963.14 0
963.21 0
963.28 0
963.36 0
963.43 0
963.50 0
963.57 0
963.64 0
963.71 0
963.78 0
963.85 0
963.92 0
964.00 0
964.07 0
964.14 0
964.21 0
964.28 0
964.35 0
964.42 0
964.49 0
964.57 0
964.64 0
964.71 0
964.78 0
964.85 0
964.92 0
964.99 0
965.06 0
965.14 0
965.21 0
965.28 0
965.35 0
965.42 0
965.49 0
965.56 0
965.63 0
965.71 0
965.78 0
965.85 0
965.92 0
965.99 0
966.06 0
966.13 0
966.20 0
966.28 0
966.35 0
966.42 0
966.49 0
966.56 0
966.63 0
966.70 0
966.78 0
966.85 0
966.92 0
966.99 0
967.06 0
967.13 0
967.20 0
967.27 0
967.35 0
967.42 0
967.49 0
967.56 0
967.63 0
967.70 0
967.77 0
967.85 0
967.92 0
967.99 0
968.06 0
968.13 0
968.20 0
968.27 0
968.34 0
968.42 0
968.49 0
968.56 0
968.63 0
968.70 0
968.77 0
968.84 0
968.92 0
968.99 0
969.06 0
969.13 0
969.20 0
969.27 0
969.34 0
969.42 0
969.49 0
969.56 0
969.63 0
969.70 0
969.77 0
969.84 0
969.92 0
969.99 0
970.06 0
970.13 0
970.20 0
970.27 0
970.34 0
970.42 0
970.49 0
970.56 0
970.63 0
970.70 0
970.77 0
970.84 0
970.92 0
970.99 0
971.06 0
971.13 0
971.20 0
971.27 0
971.34 0
971.42 0
971.49 0
971.56 0
971.63 0
971.70 0
971.77 0
971.84 0
971.92 0
971.99 0
972.06 0
972.13 0
972.20 0
972.27 0
972.35 0
972.42 0
972.49 0
972.56 0
972.63 0
972.70 0
972.77 0
972.85 0
972.92 0
972.99 0
973.06 0
973.13 0
973.20 0
973.28 0
973.35 0
973.42 0
973.49 0
973.56 0
973.63 0
973.70 0
973.78 0
973.85 0
973.92 0
973.99 0
974.06 0
974.13 0
974.21 0
974.28 0
974.35 0
974.42 0
974.49 0
974.56 0
974.64 0
974.71 0
974.78 0
974.85 0
974.92 0
974.99 0
975.07 0
975.14 0
975.21 0
975.28 0
975.35 0
975.42 0
975.49 0
975.57 0
975.64 0
975.71 0
975.78 0
975.85 0
975.92 0
976.00 0
976.07 0
976.14 0
976.21 0
976.28 0
976.35 0
976.43 0
976.50 0
976.57 0
976.64 0
976.71 0
976.78 0
976.86 0
976.93 0
977.00 0
977.07 0
977.14 0
977.21 0
977.29 0
977.36 0
977.43 0
977.50 0
977.57 0
977.65 0
977.72 0
977.79 0
977.86 0
977.93 0
978.00 0
978.08 0
978.15 0
978.22 0
978.29 0
978.36 0
978.43 0
978.51 0
978.58 0
978.65 0
978.72 0
978.79 0
978.86 0
978.94 0
979.01 0
979.08 0
979.15 0
979.22 0
979.30 0
979.37 0
979.44 0
979.51 0
979.58 0
979.65 0
979.73 0
979.80 0
979.87 0
979.94 0
980.01 0
980.08 0
980.16 0
980.23 0
980.30 0
980.37 0
980.44 0
980.52 0
980.59 0
980.66 0
980.73 0
980.80 0
980.87 0
980.95 0
981.02 0
981.09 0
981.16 0
981.23 0
981.31 0
981.38 0
981.45 0
981.52 0
981.59 0
981.67 0
981.74 0
981.81 0
981.88 0
981.95 0
982.02 0
982.10 0
982.17 0
982.24 0
982.31 0
982.38 0
982.46 0
982.53 0
982.60 0
982.67 0
982.74 0
982.82 0
982.89 0
982.96 0
983.03 0
983.10 0
983.17 0
983.25 0
983.32 0
983.39 0
983.46 0
983.53 0
983.61 0
983.68 0
983.75 0
983.82 0
983.89 0
983.97 0
984.04 0
984.11 0
984.18 0
984.25 0
984.33 0
984.40 0
984.47 0
984.54 0
984.61 0
984.69 0
984.76 0
984.83 0
984.90 0
984.97 0
985.05 0
985.12 0
985.19 0
985.26 0
985.33 0
985.41 0
985.48 0
985.55 0
985.62 0
985.69 0
985.77 0
985.84 0
985.91 0
985.98 0
986.05 0
986.13 0
986.20 0
986.27 0
986.34 0
986.41 0
986.49 0
986.56 0
986.63 0
986.70 0
986.77 0
986.85 0
986.92 0
986.99 0
987.06 0
987.13 0
987.21 0
987.28 0
987.35 0
987.42 0
987.49 0
987.57 0
987.64 0
987.71 0
987.78 0
987.85 0
987.93 0
988.00 0
988.07 0
988.14 0
988.22 0
988.29 0
988.36 0
988.43 0
988.50 0
988.58 0
988.65 0
988.72 0
988.79 0
988.86 0
988.94 0
989.01 0
989.08 0
989.15 0
989.22 0
989.30 0
989.37 0
989.44 0
989.51 0
989.59 0
989.66 0
989.73 0
989.80 0
989.87 0
989.95 0
990.02 0
990.09 0
990.16 0
990.23 0
990.31 0
990.38 0
990.45 0
990.52 0
990.60 0
990.67 0
990.74 0
990.81 0
990.88 0
990.96 0
991.03 0
991.10 0
991.17 0
991.25 0
991.32 0
991.39 0
991.46 0
991.53 0
991.61 0
991.68 0
991.75 0
991.82 0
991.90 0
991.97 0
992.04 0
992.11 0
992.18 0
992.26 0
992.33 0
992.40 0
992.47 0
992.55 0
992.62 0
992.69 0
992.76 0
992.83 0
992.91 0
992.98 0
993.05 0
993.12 0
993.20 0
993.27 0
993.34 0
993.41 0
993.49 0
993.56 0
993.63 0
993.70 0
993.77 0
993.85 0
993.92 0
993.99 0
994.06 0
994.14 0
994.21 0
994.28 0
994.35 0
994.43 0
994.50 0
994.57 0
994.64 0
994.71 0
994.79 0
994.86 0
994.93 0
995.00 0
995.08 0
995.15 0
995.22 0
995.29 0
995.37 0
995.44 0
995.51 0
995.58 0
995.66 0
995.73 0
995.80 0
995.87 0
995.94 0
996.02 0
996.09 0
996.16 0
996.23 0
996.31 0
996.38 0
996.45 0
996.52 0
996.60 0
996.67 0
996.74 0
996.81 0
996.89 0
996.96 0
997.03 0
997.10 0
997.18 0
997.25 0
997.32 0
997.39 0
997.47 0
997.54 0
997.61 0
997.68 0
997.76 0
997.83 0
997.90 0
997.97 0
998.04 0
998.12 0
998.19 0
998.26 0
998.33 0
998.41 0
998.48 0
998.55 0
998.62 0
998.70 0
998.77 0
998.84 0
998.91 0
998.99 0
999.06 0
999.13 0
999.20 0
999.28 0
999.35 0
999.42 0
999.49 0
999.57 0
999.64 0
999.71 0
999.78 0
999.86 0
999.93 0
1000.00 0
1000.07 0
1000.15 0
1000.22 0
1000.29 0
1000.36 0
1000.44 0
1000.51 0
1000.58 0
1000.66 0
1000.73 0
1000.80 0
1000.87 0
1000.95 0
1001.02 0
1001.09 0
1001.16 0
1001.24 0
1001.31 0
1001.38 0
1001.45 0
1001.53 0
1001.60 0
1001.67 0
1001.74 0
1001.82 0
1001.89 0
1001.96 0
1002.03 0
1002.11 0
1002.18 0
1002.25 0
1002.32 0
1002.40 0
1002.47 0
1002.54 0
1002.61 0
1002.69 0
1002.76 0
1002.83 0
1002.91 0
1002.98 0
1003.05 0
1003.12 0
1003.20 0
1003.27 0
1003.34 0
1003.41 0
1003.49 0
1003.56 0
1003.63 0
1003.70 0
1003.78 0
1003.85 0
1003.92 0
1004.00 0
1004.07 0
1004.14 0
1004.21 0
1004.29 0
1004.36 0
1004.43 0
1004.50 0
1004.58 0
1004.65 0
1004.72 0
1004.79 0
1004.87 0
1004.94 0
1005.01 0
1005.09 0
1005.16 0
1005.23 0
1005.30 0
1005.38 0
1005.45 0
1005.52 0
1005.59 0
1005.67 0
1005.74 0
1005.81 0
1005.89 0
1005.96 0
1006.03 0
1006.10 0
1006.18 0
1006.25 0
1006.32 0
1006.39 0
1006.47 0
1006.54 0
1006.61 0
1006.69 0
1006.76 0
1006.83 0
1006.90 0
1006.98 0
1007.05 0
1007.12 0
1007.20 0
1007.27 0
1007.34 0
1007.41 0
1007.49 0
1007.56 0
1007.63 0
1007.70 0
1007.78 0
1007.85 0
1007.92 0
1008.00 0
1008.07 0
1008.14 0
1008.21 0
1008.29 0
1008.36 0
1008.43 0
1008.51 0
1008.58 0
1008.65 0
1008.72 0
1008.80 0
1008.87 0
1008.94 0
1009.02 0
1009.09 0
1009.16 0
1009.23 0
1009.31 0
1009.38 0
1009.45 0
1009.53 0
1009.60 0
1009.67 0
1009.74 0
1009.82 0
1009.89 0
1009.96 0
1010.04 0
1010.11 0
1010.18 0
1010.25 0
1010.33 0
1010.40 0
1010.47 0
1010.55 0
1010.62 0
1010.69 0
1010.77 0
1010.84 0
1010.91 0
1010.98 0
1011.06 0
1011.13 0
1011.20 0
1011.28 0
1011.35 0
1011.42 0
1011.49 0
1011.57 0
1011.64 0
1011.71 0
1011.79 0
1011.86 0
1011.93 0
1012.01 0
1012.08 0
1012.15 0
1012.22 0
1012.30 0
1012.37 0
1012.44 0
1012.52 0
1012.59 0
1012.66 0
1012.73 0
1012.81 0
1012.88 0
1012.95 0
1013.03 0
1013.10 0
1013.17 0
1013.25 0
1013.32 0
1013.39 0
1013.46 0
1013.54 0
1013.61 0
1013.68 0
1013.76 0
1013.83 0
1013.90 0
1013.98 0
1014.05 0
1014.12 0
1014.20 0
1014.27 0
1014.34 0
1014.41 0
1014.49 0
1014.56 0
1014.63 0
1014.71 0
1014.78 0
1014.85 0
1014.93 0
1015.00 0
1015.07 0
1015.14 0
1015.22 0
1015.29 0
1015.36 0
1015.44 0
1015.51 0
1015.58 0
1015.66 0
1015.73 0
1015.80 0
1015.88 0
1015.95 0
1016.02 0
1016.09 0
1016.17 0
1016.24 0
1016.31 0
1016.39 0
1016.46 0
1016.53 0
1016.61 0
1016.68 0
1016.75 0
1016.83 0
1016.90 0
1016.97 0
1017.05 0
1017.12 0
1017.19 0
1017.27 0
1017.34 0
1017.41 0
1017.48 0
1017.56 0
1017.63 0
1017.70 0
1017.78 0
1017.85 0
1017.92 0
1018.00 0
1018.07 0
1018.14 0
1018.22 0
1018.29 0
1018.36 0
1018.44 0
1018.51 0
1018.58 0
1018.66 0
1018.73 0
1018.80 0
1018.88 0
1018.95 0
1019.02 0
1019.09 0
1019.17 0
1019.24 0
1019.31 0
1019.39 0
1019.46 0
1019.53 0
1019.61 0
1019.68 0
1019.75 0
1019.83 0
1019.90 0
1019.97 0
1020.05 0
1020.12 0
1020.19 0
1020.27 0
1020.34 0
1020.41 0
1020.49 0
1020.56 0
1020.63 0
1020.71 0
1020.78 0
1020.85 0
1020.93 0
1021.00 0
1021.07 0
1021.15 0
1021.22 0
1021.29 0
1021.37 0
1021.44 0
1021.51 0
1021.59 0
1021.66 0
1021.73 0
1021.81 0
1021.88 0
1021.95 0
1022.03 0
1022.10 0
1022.17 0
1022.25 0
1022.32 0
1022.39 0
1022.47 0
1022.54 0
1022.61 0
1022.69 0
1022.76 0
1022.83 0
1022.91 0
1022.98 0
1023.05 0
1023.13 0
1023.20 0
1023.27 0
1023.35 0
1023.42 0
1023.49 0
1023.57 0
1023.64 0
1023.71 0
1023.79 0
1023.86 0
1023.93 0
1024.01 0
1024.08 0
1024.15 0
1024.23 0
1024.30 0
1024.37 0
1024.45 0
1024.52 0
1024.59 0
1024.67 0
1024.74 0
1024.81 0
1024.89 0
1024.96 0
1025.03 0
1025.11 0
1025.18 0
1025.25 0
1025.33 0
1025.40 0
1025.47 0
1025.55 0
1025.62 0
1025.69 0
1025.77 0
1025.84 0
1025.92 0
1025.99 0
1026.06 0
1026.14 0
1026.21 0
1026.28 0
1026.36 0
1026.43 0
1026.50 0
1026.58 0
1026.65 0
1026.72 0
1026.80 0
1026.87 0
1026.94 0
1027.02 0
1027.09 0
1027.16 0
1027.24 0
1027.31 0
1027.38 0
1027.46 0
1027.53 0
1027.61 0
1027.68 0
1027.75 0
1027.83 0
1027.90 0
1027.97 0
1028.05 0
1028.12 0
1028.19 0
1028.27 0
1028.34 0
1028.41 0
1028.49 0
1028.56 0
1028.64 0
1028.71 0
1028.78 0
1028.86 0
1028.93 0
1029.00 0
1029.08 0
1029.15 0
1029.22 0
1029.30 0
1029.37 0
1029.44 0
1029.52 0
1029.59 0
1029.67 0
1029.74 0
1029.81 0
1029.89 0
1029.96 0
1030.03 0
1030.11 0
1030.18 0
1030.25 0
1030.33 0
1030.40 0
1030.47 0
1030.55 0
1030.62 0
1030.70 0
1030.77 0
1030.84 0
1030.92 0
1030.99 0
1031.06 0
1031.14 0
1031.21 0
1031.28 0
1031.36 0
1031.43 0
1031.51 0
1031.58 0
1031.65 0
1031.73 0
1031.80 0
1031.87 0
1031.95 0
1032.02 0
1032.10 0
1032.17 1
1032.24 1
1032.32 0
1032.39 0
1032.46 0
1032.54 1
1032.61 1
1032.68 1
1032.76 1
1032.83 1
1032.91 1
1032.98 1
1033.05 1
1033.13 1
1033.20 0
1033.27 0
1033.35 0
1033.42 0
1033.50 0
1033.57 0
1033.64 0
1033.72 0
1033.79 0
1033.86 0
1033.94 0
1034.01 0
1034.09 0
1034.16 0
1034.23 0
1034.31 0
1034.38 1
1034.45 1
1034.53 1
1034.60 1
1034.68 1
1034.75 1
1034.82 1
1034.90 1
1034.97 1
1035.04 1
1035.12 1
1035.19 1
1035.27 1
1035.34 1
1035.41 1
1035.49 1
1035.56 1
1035.63 1
1035.71 1
1035.78 1
1035.86 1
1035.93 1
1036.00 2
1036.08 2
1036.15 2
1036.23 2
1036.30 1
1036.37 1
1036.45 1
1036.52 1
1036.59 0
1036.67 0
1036.74 0
1036.82 0
1036.89 0
1036.96 0
1037.04 0
1037.11 1
1037.19 1
1037.26 1
1037.33 1
1037.41 1
1037.48 0
1037.55 0
1037.63 0
1037.70 0
1037.78 0
1037.85 0
1037.92 0
1038.00 1
1038.07 1
1038.15 1
1038.22 1
1038.29 0
1038.37 0
1038.44 0
1038.52 0
1038.59 0
1038.66 0
1038.74 0
1038.81 0
1038.89 0
1038.96 0
1039.03 0
1039.11 0
1039.18 0
1039.25 0
1039.33 0
1039.40 0
1039.48 0
1039.55 0
1039.62 0
1039.70 0
1039.77 0
1039.85 0
1039.92 0
1039.99 0
1040.07 0
1040.14 0
1040.22 0
1040.29 0
1040.36 0
1040.44 0
1040.51 0
1040.59 0
1040.66 0
1040.73 0
1040.81 0
1040.88 0
1040.96 0
1041.03 0
1041.10 0
1041.18 0
1041.25 1
1041.33 1
1041.40 1
1041.47 1
1041.55 1
1041.62 1
1041.70 1
1041.77 0
1041.84 0
1041.92 0
1041.99 0
1042.07 0
1042.14 0
1042.21 1
1042.29 1
1042.36 1
1042.44 1
1042.51 1
1042.58 1
1042.66 1
1042.73 0
1042.81 0
1042.88 0
1042.95 0
1043.03 0
1043.10 0
1043.18 0
1043.25 0
1043.33 0
1043.40 0
1043.47 0
1043.55 0
1043.62 0
1043.70 0
1043.77 0
1043.84 0
1043.92 0
1043.99 0
1044.07 0
1044.14 0
1044.21 0
1044.29 0
1044.36 0
1044.44 0
1044.51 0
1044.58 0
1044.66 0
1044.73 0
1044.81 0
1044.88 0
1044.96 0
1045.03 0
1045.10 0
1045.18 0
1045.25 0
1045.33 0
1045.40 0
1045.47 0
1045.55 0
1045.62 0
1045.70 1
1045.77 1
1045.85 1
1045.92 1
1045.99 1
1046.07 1
1046.14 1
1046.22 1
1046.29 1
1046.36 1
1046.44 0
1046.51 0
1046.59 0
1046.66 0
1046.74 0
1046.81 1
1046.88 1
1046.96 1
1047.03 1
1047.11 1
1047.18 1
1047.26 1
1047.33 1
1047.40 1
1047.48 1
1047.55 1
1047.63 1
1047.70 1
1047.77 1
1047.85 2
1047.92 2
1048.00 2
1048.07 2
1048.15 2
1048.22 2
1048.29 2
1048.37 2
1048.44 2
1048.52 2
1048.59 2
1048.67 2
1048.74 3
1048.81 3
1048.89 4
1048.96 4
1049.04 4
1049.11 4
1049.19 4
1049.26 4
1049.33 3
1049.41 3
1049.48 2
1049.56 2
1049.63 2
1049.71 2
1049.78 2
1049.85 2
1049.93 2
1050.00 2
1050.08 2
1050.15 2
1050.23 2
1050.30 2
1050.37 2
1050.45 2
1050.52 2
1050.60 2
1050.67 2
1050.75 2
1050.82 2
1050.90 2
1050.97 2
1051.04 2
1051.12 2
1051.19 2
1051.27 2
1051.34 1
1051.42 1
1051.49 2
1051.56 2
1051.64 3
1051.71 3
1051.79 4
1051.86 5
1051.94 5
1052.01 6
1052.09 6
1052.16 5
1052.23 5
1052.31 4
1052.38 4
1052.46 3
1052.53 3
1052.61 3
1052.68 3
1052.75 3
1052.83 3
1052.90 3
1052.98 3
1053.05 2
1053.13 2
1053.20 2
1053.28 2
1053.35 1
1053.42 1
1053.50 1
1053.57 1
1053.65 1
1053.72 2
1053.80 2
1053.87 2
1053.95 2
1054.02 2
1054.09 2
1054.17 2
1054.24 2
1054.32 2
1054.39 2
1054.47 1
1054.54 1
1054.62 1
1054.69 1
1054.76 1
1054.84 1
1054.91 1
1054.99 2
1055.06 2
1055.14 2
1055.21 2
1055.29 2
1055.36 1
1055.44 1
1055.51 1
1055.58 1
1055.66 1
1055.73 1
1055.81 1
1055.88 1
1055.96 1
1056.03 0
1056.11 0
1056.18 0
1056.26 0
1056.33 0
1056.40 0
1056.48 0
1056.55 0
1056.63 0
1056.70 0
1056.78 0
1056.85 0
1056.93 0
1057.00 0
1057.08 0
1057.15 0
1057.22 0
1057.30 0
1057.37 0
1057.45 0
1057.52 0
1057.60 0
1057.67 0
1057.75 0
1057.82 0
1057.90 1
1057.97 1
1058.04 1
1058.12 1
1058.19 1
1058.27 1
1058.34 1
1058.42 1
1058.49 1
1058.57 1
1058.64 1
1058.72 1
1058.79 1
1058.87 1
1058.94 1
1059.01 1
1059.09 1
1059.16 1
1059.24 1
1059.31 1
1059.39 1
1059.46 1
1059.54 1
1059.61 0
1059.69 0
1059.76 0
1059.84 0
1059.91 0
1059.99 0
1060.06 0
1060.13 0
1060.21 1
1060.28 1
1060.36 1
1060.43 2
1060.51 2
1060.58 2
1060.66 2
1060.73 2
1060.81 2
1060.88 2
1060.96 2
1061.03 1
1061.11 1
1061.18 1
1061.26 0
1061.33 0
1061.40 0
1061.48 0
1061.55 0
1061.63 0
1061.70 0
1061.78 0
1061.85 0
1061.93 0
1062.00 0
1062.08 0
1062.15 0
1062.23 0
1062.30 0
1062.38 0
1062.45 0
1062.53 1
1062.60 1
1062.68 1
1062.75 1
1062.82 1
1062.90 1
1062.97 1
1063.05 1
1063.12 1
1063.20 1
1063.27 1
1063.35 1
1063.42 1
1063.50 0
1063.57 0
1063.65 0
1063.72 0
1063.80 0
1063.87 1
1063.95 1
1064.02 2
1064.10 3
1064.17 3
1064.25 4
1064.32 4
1064.40 4
1064.47 4
1064.55 4
1064.62 4
1064.69 4
1064.77 4
1064.84 4
1064.92 5
1064.99 5
1065.07 5
1065.14 5
1065.22 5
1065.29 5
1065.37 5
1065.44 5
1065.52 5
1065.59 4
1065.67 4
1065.74 4
1065.82 4
1065.89 4
1065.97 4
1066.04 4
1066.12 5
1066.19 5
1066.27 4
1066.34 4
1066.42 3
1066.49 3
1066.57 2
1066.64 2
1066.72 1
1066.79 1
1066.87 0
1066.94 0
1067.02 0
1067.09 0
1067.17 0
1067.24 0
1067.32 1
1067.39 1
1067.47 1
1067.54 1
1067.62 1
1067.69 2
1067.77 2
1067.84 2
1067.92 2
1067.99 2
1068.07 2
1068.14 1
1068.22 1
1068.29 0
1068.37 0
1068.44 0
1068.52 0
1068.59 0
1068.66 0
1068.74 1
1068.81 1
1068.89 1
1068.96 1
1069.04 1
1069.11 1
1069.19 1
1069.26 1
1069.34 2
1069.41 2
1069.49 3
1069.56 3
1069.64 4
1069.71 4
1069.79 3
1069.86 3
1069.94 3
1070.01 2
1070.09 2
1070.16 2
1070.24 1
1070.32 1
1070.39 1
1070.47 0
1070.54 0
1070.62 0
1070.69 0
1070.77 0
1070.84 0
1070.92 0
1070.99 1
1071.07 1
1071.14 1
1071.22 1
1071.29 1
1071.37 1
1071.44 0
1071.52 0
1071.59 0
1071.67 1
1071.74 1
1071.82 1
1071.89 1
1071.97 1
1072.04 2
1072.12 2
1072.19 2
1072.27 2
1072.34 2
1072.42 2
1072.49 2
1072.57 2
1072.64 2
1072.72 2
1072.79 1
1072.87 1
1072.94 0
1073.02 0
1073.09 0
1073.17 0
1073.24 0
1073.32 0
1073.39 0
1073.47 0
1073.54 0
1073.62 0
1073.69 0
1073.77 0
1073.84 0
1073.92 0
1073.99 0
1074.07 0
1074.15 0
1074.22 0
1074.30 0
1074.37 0
1074.45 0
1074.52 0
1074.60 0
1074.67 0
1074.75 1
1074.82 2
1074.90 2
1074.97 3
1075.05 3
1075.12 2
1075.20 2
1075.27 2
1075.35 1
1075.42 1
1075.50 1
1075.57 1
1075.65 1
1075.72 1
1075.80 1
1075.87 1
1075.95 1
1076.03 1
1076.10 1
1076.18 1
1076.25 1
1076.33 1
1076.40 1
1076.48 1
1076.55 1
1076.63 1
1076.70 0
1076.78 0
1076.85 0
1076.93 0
1077.00 0
1077.08 0
1077.15 1
1077.23 1
1077.30 1
1077.38 1
1077.46 1
1077.53 1
1077.61 1
1077.68 1
1077.76 0
1077.83 0
1077.91 1
1077.98 1
1078.06 1
1078.13 1
1078.21 1
1078.28 1
1078.36 1
1078.43 2
1078.51 2
1078.58 2
1078.66 2
1078.74 3
1078.81 2
1078.89 2
1078.96 2
1079.04 1
1079.11 1
1079.19 1
1079.26 1
1079.34 1
1079.41 1
1079.49 1
1079.56 2
1079.64 2
1079.71 2
1079.79 2
1079.87 2
1079.94 2
1080.02 2
1080.09 1
1080.17 1
1080.24 0
1080.32 0
1080.39 0
1080.47 0
1080.54 0
1080.62 0
1080.69 0
1080.77 0
1080.85 0
1080.92 1
1081.00 1
1081.07 2
1081.15 2
1081.22 3
1081.30 3
1081.37 2
1081.45 2
1081.52 2
1081.60 2
1081.68 2
1081.75 2
1081.83 2
1081.90 2
1081.98 2
1082.05 2
1082.13 2
1082.20 2
1082.28 2
1082.35 2
1082.43 2
1082.50 2
1082.58 2
1082.66 2
1082.73 2
1082.81 2
1082.88 2
1082.96 1
1083.03 1
1083.11 0
1083.18 0
1083.26 0
1083.34 0
1083.41 0
1083.49 1
1083.56 1
1083.64 1
1083.71 1
1083.79 1
1083.86 1
1083.94 1
1084.01 1
1084.09 2
1084.17 3
1084.24 3
1084.32 4
1084.39 4
1084.47 4
1084.54 4
1084.62 4
1084.69 5
1084.77 5
1084.85 6
1084.92 6
1085.00 7
1085.07 7
1085.15 6
1085.22 5
1085.30 4
1085.37 3
1085.45 2
1085.53 1
1085.60 1
1085.68 1
1085.75 2
1085.83 2
1085.90 3
1085.98 3
1086.05 3
1086.13 3
1086.21 3
1086.28 3
1086.36 2
1086.43 2
1086.51 2
1086.58 2
1086.66 2
1086.73 2
1086.81 2
1086.89 2
1086.96 2
1087.04 2
1087.11 1
1087.19 1
1087.26 0
1087.34 0
1087.42 0
1087.49 0
1087.57 0
1087.64 0
1087.72 0
1087.79 0
1087.87 0
1087.94 0
1088.02 0
1088.10 0
1088.17 1
1088.25 1
1088.32 2
1088.40 2
1088.47 3
1088.55 3
1088.63 3
1088.70 3
1088.78 3
1088.85 3
1088.93 3
1089.00 3
1089.08 3
1089.16 3
1089.23 3
1089.31 2
1089.38 2
1089.46 2
1089.53 2
1089.61 2
1089.69 2
1089.76 2
1089.84 3
1089.91 3
1089.99 3
1090.06 3
1090.14 2
1090.22 2
1090.29 1
1090.37 1
1090.44 1
1090.52 1
1090.59 1
1090.67 2
1090.75 2
1090.82 2
1090.90 2
1090.97 2
1091.05 2
1091.12 2
1091.20 3
1091.28 3
1091.35 4
1091.43 4
1091.50 4
1091.58 4
1091.65 4
1091.73 4
1091.81 3
1091.88 3
1091.96 3
1092.03 3
1092.11 3
1092.19 3
1092.26 4
1092.34 4
1092.41 5
1092.49 6
1092.56 6
1092.64 7
1092.72 7
1092.79 7
1092.87 7
1092.94 7
1093.02 7
1093.10 7
1093.17 7
1093.25 7
1093.32 7
1093.40 6
1093.47 6
1093.55 5
1093.63 5
1093.70 5
1093.78 4
1093.85 4
1093.93 4
1094.01 4
1094.08 4
1094.16 4
1094.23 5
1094.31 5
1094.38 5
1094.46 5
1094.54 5
1094.61 5
1094.69 5
1094.76 5
1094.84 5
1094.92 5
1094.99 5
1095.07 4
1095.14 4
1095.22 3
1095.30 3
1095.37 3
1095.45 3
1095.52 3
1095.60 3
1095.67 4
1095.75 4
1095.83 5
1095.90 5
1095.98 5
1096.05 4
1096.13 4
1096.21 3
1096.28 3
1096.36 3
1096.43 3
1096.51 3
1096.59 3
1096.66 3
1096.74 3
1096.81 3
1096.89 3
1096.97 3
1097.04 3
1097.12 3
1097.19 4
1097.27 4
1097.35 5
1097.42 5
1097.50 5
1097.57 6
1097.65 6
1097.73 6
1097.80 6
1097.88 6
1097.95 6
1098.03 6
1098.11 6
1098.18 6
1098.26 6
1098.33 5
1098.41 5
1098.49 5
1098.56 5
1098.64 4
1098.71 4
1098.79 3
1098.87 3
1098.94 2
1099.02 1
1099.09 1
1099.17 0
1099.25 0
1099.32 0
1099.40 0
1099.47 1
1099.55 1
1099.63 0
1099.70 0
1099.78 0
1099.85 0
1099.93 0
1100.01 0
1100.08 0
1100.16 0
1100.23 0
1100.31 0
1100.39 1
1100.46 1
1100.54 1
1100.61 1
1100.69 1
1100.77 1
1100.84 1
1100.92 0
1101.00 0
1101.07 0
1101.15 0
1101.22 0
1101.30 0
1101.38 0
1101.45 0
1101.53 1
1101.60 1
1101.68 1
1101.76 1
1101.83 1
1101.91 0
1101.98 0
1102.06 1
1102.14 1
1102.21 1
1102.29 1
1102.37 1
1102.44 1
1102.52 1
1102.59 1
1102.67 1
1102.75 2
1102.82 2
1102.90 3
1102.97 3
1103.05 4
1103.13 4
1103.20 5
1103.28 5
1103.36 5
1103.43 4
1103.51 4
1103.58 3
1103.66 2
1103.74 2
1103.81 2
1103.89 2
1103.97 3
1104.04 3
1104.12 4
1104.19 5
1104.27 5
1104.35 6
1104.42 6
1104.50 6
1104.58 5
1104.65 5
1104.73 5
1104.80 6
1104.88 6
1104.96 6
1105.03 6
1105.11 5
1105.18 5
1105.26 4
1105.34 4
1105.41 3
1105.49 3
1105.57 3
1105.64 3
1105.72 4
1105.80 4
1105.87 4
1105.95 4
1106.02 3
1106.10 2
1106.18 2
1106.25 1
1106.33 1
1106.41 1
1106.48 1
1106.56 1
1106.63 2
1106.71 2
1106.79 3
1106.86 3
1106.94 3
1107.02 3
1107.09 4
1107.17 3
1107.24 3
1107.32 3
1107.40 3
1107.47 3
1107.55 2
1107.63 2
1107.70 2
1107.78 1
1107.86 1
1107.93 1
1108.01 1
1108.08 1
1108.16 1
1108.24 2
1108.31 2
1108.39 2
1108.47 3
1108.54 3
1108.62 3
1108.70 3
1108.77 2
1108.85 2
1108.92 1
1109.00 1
1109.08 1
1109.15 1
1109.23 1
1109.31 1
1109.38 2
1109.46 2
1109.54 3
1109.61 3
1109.69 4
1109.76 4
1109.84 4
1109.92 4
1109.99 4
1110.07 4
1110.15 4
1110.22 4
1110.30 3
1110.38 3
1110.45 2
1110.53 1
1110.61 1
1110.68 0
1110.76 0
1110.83 0
1110.91 0
1110.99 0
1111.06 0
1111.14 0
1111.22 0
1111.29 0
1111.37 0
1111.45 0
1111.52 0
1111.60 0
1111.68 0
1111.75 1
1111.83 1
1111.90 1
1111.98 2
1112.06 3
1112.13 3
1112.21 4
1112.29 5
1112.36 6
1112.44 7
1112.52 8
1112.59 9
1112.67 10
1112.75 11
1112.82 11
1112.90 11
1112.98 11
1113.05 11
1113.13 10
1113.21 10
1113.28 9
1113.36 8
1113.43 7
1113.51 6
1113.59 6
1113.66 6
1113.74 6
1113.82 6
1113.89 6
1113.97 7
1114.05 7
1114.12 7
1114.20 7
1114.28 6
1114.35 6
1114.43 5
1114.51 5
1114.58 4
1114.66 4
1114.74 4
1114.81 4
1114.89 5
1114.97 6
1115.04 7
1115.12 8
1115.20 8
1115.27 8
1115.35 8
1115.43 7
1115.50 6
1115.58 5
1115.66 4
1115.73 3
1115.81 3
1115.89 3
1115.96 3
1116.04 4
1116.11 5
1116.19 6
1116.27 7
1116.34 8
1116.42 9
1116.50 9
1116.57 9
1116.65 8
1116.73 7
1116.80 6
1116.88 5
1116.96 4
1117.03 4
1117.11 4
1117.19 5
1117.26 6
1117.34 7
1117.42 8
1117.49 8
1117.57 9
1117.65 9
1117.72 9
1117.80 9
1117.88 9
1117.95 8
1118.03 7
1118.11 6
1118.18 4
1118.26 3
1118.34 2
1118.41 2
1118.49 2
1118.57 2
1118.64 3
1118.72 4
1118.80 5
1118.88 5
1118.95 6
1119.03 6
1119.11 6
1119.18 6
1119.26 5
1119.34 5
1119.41 5
1119.49 5
1119.57 6
1119.64 6
1119.72 7
1119.80 7
1119.87 8
1119.95 8
1120.03 8
1120.10 7
1120.18 7
1120.26 6
1120.33 6
1120.41 5
1120.49 4
1120.56 3
1120.64 1
1120.72 0
1120.79 0
1120.87 0
1120.95 0
1121.02 0
1121.10 0
1121.18 0
1121.25 1
1121.33 2
1121.41 3
1121.48 4
1121.56 5
1121.64 6
1121.72 7
1121.79 7
1121.87 7
1121.95 7
1122.02 6
1122.10 6
1122.18 5
1122.25 4
1122.33 4
1122.41 4
1122.48 3
1122.56 3
1122.64 3
1122.71 3
1122.79 3
1122.87 3
1122.94 3
1123.02 3
1123.10 3
1123.18 3
1123.25 3
1123.33 3
1123.41 3
1123.48 3
1123.56 3
1123.64 3
1123.71 2
1123.79 2
1123.87 2
1123.94 2
1124.02 2
1124.10 2
1124.17 3
1124.25 3
1124.33 3
1124.41 2
1124.48 2
1124.56 1
1124.64 1
1124.71 1
1124.79 0
1124.87 0
1124.94 0
1125.02 0
1125.10 0
1125.17 0
1125.25 0
1125.33 0
1125.41 0
1125.48 1
1125.56 1
1125.64 2
1125.71 2
1125.79 3
1125.87 3
1125.94 4
1126.02 4
1126.10 5
1126.18 5
1126.25 5
1126.33 5
1126.41 5
1126.48 5
1126.56 4
1126.64 4
1126.71 4
1126.79 4
1126.87 3
1126.94 3
1127.02 3
1127.10 3
1127.18 3
1127.25 3
1127.33 3
1127.41 2
1127.48 2
1127.56 2
1127.64 2
1127.71 3
1127.79 3
1127.87 4
1127.95 4
1128.02 4
1128.10 4
1128.18 4
1128.25 4
1128.33 4
1128.41 5
1128.49 6
1128.56 6
1128.64 7
1128.72 7
1128.79 7
1128.87 6
1128.95 5
1129.02 4
1129.10 3
1129.18 3
1129.26 3
1129.33 3
1129.41 3
1129.49 5
1129.56 6
1129.64 8
1129.72 10
1129.80 11
1129.87 12
1129.95 13
1130.03 13
1130.10 13
1130.18 12
1130.26 12
1130.34 11
1130.41 11
1130.49 10
1130.57 10
1130.64 10
1130.72 10
1130.80 10
1130.87 10
1130.95 9
1131.03 8
1131.11 8
1131.18 6
1131.26 5
1131.34 4
1131.41 3
1131.49 3
1131.57 2
1131.65 2
1131.72 2
1131.80 2
1131.88 2
1131.95 3
1132.03 4
1132.11 6
1132.19 8
1132.26 9
1132.34 10
1132.42 11
1132.50 11
1132.57 11
1132.65 11
1132.73 10
1132.80 10
1132.88 9
1132.96 9
1133.04 8
1133.11 8
1133.19 8
1133.27 8
1133.34 7
1133.42 7
1133.50 7
1133.58 8
1133.65 8
1133.73 8
1133.81 8
1133.88 8
1133.96 9
1134.04 9
1134.12 10
1134.19 10
1134.27 10
1134.35 10
1134.43 10
1134.50 10
1134.58 10
1134.66 10
1134.73 10
1134.81 10
1134.89 10
1134.97 10
1135.04 10
1135.12 10
1135.20 10
1135.28 11
1135.35 12
1135.43 12
1135.51 12
1135.58 12
1135.66 11
1135.74 11
1135.82 10
1135.89 9
1135.97 9
1136.05 9
1136.13 9
1136.20 9
1136.28 9
1136.36 10
1136.43 10
1136.51 11
1136.59 11
1136.67 11
1136.74 11
1136.82 10
1136.90 9
1136.98 8
1137.05 6
1137.13 5
1137.21 4
1137.29 3
1137.36 3
1137.44 3
1137.52 3
1137.59 4
1137.67 5
1137.75 5
1137.83 5
1137.90 5
1137.98 5
1138.06 4
1138.14 4
1138.21 4
1138.29 3
1138.37 3
1138.45 4
1138.52 4
1138.60 4
1138.68 5
1138.76 5
1138.83 5
1138.91 6
1138.99 6
1139.07 6
1139.14 6
1139.22 6
1139.30 5
1139.37 4
1139.45 4
1139.53 3
1139.61 2
1139.68 1
1139.76 0
1139.84 0
1139.92 0
1139.99 0
1140.07 0
1140.15 0
1140.23 0
1140.30 0
1140.38 0
1140.46 0
1140.54 0
1140.61 1
1140.69 1
1140.77 2
1140.85 2
1140.92 3
1141.00 3
1141.08 4
1141.16 5
1141.23 5
1141.31 6
1141.39 6
1141.47 7
1141.54 7
1141.62 6
1141.70 6
1141.78 6
1141.85 5
1141.93 5
1142.01 5
1142.09 4
1142.16 4
1142.24 3
1142.32 3
1142.40 2
1142.47 2
1142.55 2
1142.63 2
1142.71 2
1142.78 2
1142.86 3
1142.94 4
1143.02 4
1143.09 5
1143.17 5
1143.25 5
1143.33 5
1143.40 5
1143.48 5
1143.56 6
1143.64 6
1143.71 6
1143.79 6
1143.87 6
1143.95 6
1144.02 6
1144.10 6
1144.18 6
1144.26 6
1144.33 6
1144.41 6
1144.49 5
1144.57 5
1144.65 5
1144.72 5
1144.80 4
1144.88 4
1144.96 4
1145.03 3
1145.11 3
1145.19 3
1145.27 3
1145.34 4
1145.42 4
1145.50 5
1145.58 6
1145.65 6
1145.73 7
1145.81 7
1145.89 7
1145.96 8
1146.04 8
1146.12 9
1146.20 9
1146.28 10
1146.35 11
1146.43 12
1146.51 12
1146.59 12
1146.66 12
1146.74 11
1146.82 10
1146.90 9
1146.97 9
1147.05 9
1147.13 9
1147.21 10
1147.28 11
1147.36 11
1147.44 11
1147.52 12
1147.60 11
1147.67 11
1147.75 10
1147.83 10
1147.91 9
1147.98 8
1148.06 8
1148.14 7
1148.22 7
1148.29 6
1148.37 6
1148.45 6
1148.53 6
1148.61 7
1148.68 7
1148.76 7
1148.84 8
1148.92 8
1148.99 9
1149.07 10
1149.15 12
1149.23 14
1149.31 15
1149.38 16
1149.46 17
1149.54 18
1149.62 18
1149.69 18
1149.77 17
1149.85 16
1149.93 15
1150.01 14
1150.08 14
1150.16 13
1150.24 13
1150.32 13
1150.39 13
1150.47 13
1150.55 13
1150.63 12
1150.71 12
1150.78 12
1150.86 11
1150.94 11
1151.02 11
1151.09 11
1151.17 11
1151.25 11
1151.33 11
1151.41 10
1151.48 9
1151.56 7
1151.64 6
1151.72 5
1151.79 4
1151.87 4
1151.95 4
1152.03 5
1152.11 6
1152.18 7
1152.26 8
1152.34 9
1152.42 9
1152.50 9
1152.57 9
1152.65 8
1152.73 7
1152.81 7
1152.88 6
1152.96 6
1153.04 6
1153.12 6
1153.20 7
1153.27 8
1153.35 9
1153.43 10
1153.51 10
1153.59 9
1153.66 9
1153.74 8
1153.82 8
1153.90 8
1153.98 8
1154.05 9
1154.13 10
1154.21 11
1154.29 12
1154.36 12
1154.44 13
1154.52 12
1154.60 12
1154.68 10
1154.75 9
1154.83 7
1154.91 4
1154.99 2
1155.07 0
1155.14 0
1155.22 0
1155.30 0
1155.38 0
1155.46 0
1155.53 0
1155.61 1
1155.69 2
1155.77 3
1155.85 3
1155.92 2
1156.00 2
1156.08 1
1156.16 0
1156.24 0
1156.31 0
1156.39 0
1156.47 0
1156.55 0
1156.63 0
1156.70 0
1156.78 0
1156.86 0
1156.94 0
1157.02 0
1157.09 1
1157.17 2
1157.25 4
1157.33 6
1157.41 8
1157.48 8
1157.56 8
1157.64 7
1157.72 7
1157.80 6
1157.87 6
1157.95 7
1158.03 8
1158.11 9
1158.19 10
1158.26 11
1158.34 11
1158.42 11
1158.50 11
1158.58 10
1158.65 10
1158.73 10
1158.81 9
1158.89 9
1158.97 9
1159.05 9
1159.12 9
1159.20 9
1159.28 9
1159.36 9
1159.44 9
1159.51 9
1159.59 8
1159.67 8
1159.75 7
1159.83 7
1159.90 7
1159.98 8
1160.06 8
1160.14 9
1160.22 10
1160.29 11
1160.37 12
1160.45 13
1160.53 14
1160.61 14
1160.69 15
1160.76 16
1160.84 17
1160.92 19
1161.00 19
1161.08 20
1161.15 20
1161.23 19
1161.31 18
1161.39 17
1161.47 16
1161.55 15
1161.62 14
1161.70 12
1161.78 11
1161.86 8
1161.94 6
1162.01 4
1162.09 2
1162.17 0
1162.25 0
1162.33 0
1162.41 0
1162.48 1
1162.56 4
1162.64 6
1162.72 9
1162.80 11
1162.87 13
1162.95 15
1163.03 15
1163.11 15
1163.19 14
1163.27 13
1163.34 11
1163.42 10
1163.50 8
1163.58 7
1163.66 5
1163.73 4
1163.81 4
1163.89 3
1163.97 3
1164.05 4
1164.13 4
1164.20 5
1164.28 6
1164.36 7
1164.44 7
1164.52 8
1164.60 8
1164.67 8
1164.75 8
1164.83 8
1164.91 9
1164.99 9
1165.07 10
1165.14 11
1165.22 12
1165.30 12
1165.38 13
1165.46 13
1165.53 13
1165.61 13
1165.69 13
1165.77 12
1165.85 12
1165.93 11
1166.00 11
1166.08 12
1166.16 12
1166.24 12
1166.32 12
1166.40 12
1166.47 12
1166.55 11
1166.63 11
1166.71 10
1166.79 9
1166.87 8
1166.94 7
1167.02 6
1167.10 5
1167.18 4
1167.26 3
1167.34 3
1167.41 3
1167.49 4
1167.57 5
1167.65 6
1167.73 7
1167.81 8
1167.89 9
1167.96 9
1168.04 9
1168.12 9
1168.20 8
1168.28 8
1168.36 7
1168.43 7
1168.51 7
1168.59 7
1168.67 7
1168.75 7
1168.83 7
1168.90 6
1168.98 6
1169.06 6
1169.14 5
1169.22 5
1169.30 5
1169.37 5
1169.45 5
1169.53 6
1169.61 6
1169.69 6
1169.77 6
1169.85 6
1169.92 6
1170.00 6
1170.08 5
1170.16 5
1170.24 5
1170.32 5
1170.39 6
1170.47 7
1170.55 8
1170.63 9
1170.71 9
1170.79 9
1170.87 8
1170.94 7
1171.02 6
1171.10 4
1171.18 3
1171.26 3
1171.34 3
1171.41 4
1171.49 4
1171.57 5
1171.65 6
1171.73 6
1171.81 6
1171.89 6
1171.96 6
1172.04 6
1172.12 6
1172.20 6
1172.28 7
1172.36 8
1172.44 9
1172.51 10
1172.59 11
1172.67 12
1172.75 12
1172.83 12
1172.91 12
1172.99 11
1173.06 10
1173.14 10
1173.22 9
1173.30 9
1173.38 10
1173.46 11
1173.54 13
1173.61 16
1173.69 18
1173.77 20
1173.85 21
1173.93 21
1174.01 20
1174.09 19
1174.16 18
1174.24 17
1174.32 17
1174.40 17
1174.48 17
1174.56 17
1174.64 18
1174.71 18
1174.79 17
1174.87 16
1174.95 15
1175.03 13
1175.11 12
1175.19 11
1175.26 10
1175.34 9
1175.42 9
1175.50 9
1175.58 9
1175.66 9
1175.74 9
1175.81 9
1175.89 9
1175.97 9
1176.05 9
1176.13 9
1176.21 10
1176.29 11
1176.37 12
1176.44 12
1176.52 13
1176.60 14
1176.68 14
1176.76 15
1176.84 16
1176.92 16
1176.99 17
1177.07 18
1177.15 18
1177.23 18
1177.31 18
1177.39 18
1177.47 17
1177.55 16
1177.62 15
1177.70 14
1177.78 12
1177.86 11
1177.94 10
1178.02 9
1178.10 9
1178.18 9
1178.25 9
1178.33 9
1178.41 9
1178.49 9
1178.57 9
1178.65 8
1178.73 7
1178.81 7
1178.88 6
1178.96 5
1179.04 5
1179.12 6
1179.20 6
1179.28 7
1179.36 9
1179.44 10
1179.51 12
1179.59 13
1179.67 13
1179.75 13
1179.83 12
1179.91 11
1179.99 9
1180.07 8
1180.14 7
1180.22 6
1180.30 6
1180.38 6
1180.46 7
1180.54 7
1180.62 8
1180.70 9
1180.77 9
1180.85 10
1180.93 10
1181.01 10
1181.09 9
1181.17 8
1181.25 7
1181.33 6
1181.41 5
1181.48 4
1181.56 4
1181.64 3
1181.72 3
1181.80 3
1181.88 3
1181.96 2
1182.04 2
1182.11 1
1182.19 1
1182.27 0
1182.35 0
1182.43 0
1182.51 0
1182.59 0
1182.67 0
1182.75 0
1182.82 0
1182.90 0
1182.98 0
1183.06 0
1183.14 1
1183.22 1
1183.30 1
1183.38 2
1183.46 2
1183.53 3
1183.61 5
1183.69 6
1183.77 8
1183.85 11
1183.93 13
1184.01 14
1184.09 16
1184.17 17
1184.24 17
1184.32 17
1184.40 16
1184.48 15
1184.56 14
1184.64 12
1184.72 10
1184.80 9
1184.88 8
1184.96 8
1185.03 9
1185.11 9
1185.19 10
1185.27 11
1185.35 12
1185.43 12
1185.51 12
1185.59 13
1185.67 14
1185.74 14
1185.82 15
1185.90 14
1185.98 13
1186.06 12
1186.14 10
1186.22 8
1186.30 6
1186.38 5
1186.46 4
1186.53 4
1186.61 5
1186.69 5
1186.77 4
1186.85 4
1186.93 3
1187.01 1
1187.09 0
1187.17 0
1187.25 0
1187.32 0
1187.40 0
1187.48 0
1187.56 2
1187.64 4
1187.72 7
1187.80 10
1187.88 12
1187.96 14
1188.04 15
1188.12 16
1188.19 16
1188.27 15
1188.35 14
1188.43 13
1188.51 12
1188.59 10
1188.67 8
1188.75 7
1188.83 5
1188.91 3
1188.98 2
1189.06 1
1189.14 2
1189.22 3
1189.30 5
1189.38 8
1189.46 10
1189.54 13
1189.62 15
1189.70 16
1189.78 16
1189.85 16
1189.93 16
1190.01 15
1190.09 14
1190.17 13
1190.25 12
1190.33 10
1190.41 9
1190.49 8
1190.57 7
1190.65 6
1190.73 6
1190.80 6
1190.88 7
1190.96 8
1191.04 10
1191.12 11
1191.20 13
1191.28 15
1191.36 16
1191.44 16
1191.52 16
1191.60 16
1191.68 16
1191.75 15
1191.83 14
1191.91 13
1191.99 12
1192.07 11
1192.15 10
1192.23 10
1192.31 11
1192.39 11
1192.47 13
1192.55 14
1192.63 15
1192.70 16
1192.78 16
1192.86 16
1192.94 15
1193.02 15
1193.10 13
1193.18 12
1193.26 10
1193.34 8
1193.42 7
1193.50 5
1193.58 5
1193.66 5
1193.73 5
1193.81 6
1193.89 8
1193.97 9
1194.05 11
1194.13 12
1194.21 13
1194.29 14
1194.37 14
1194.45 13
1194.53 12
1194.61 11
1194.69 9
1194.76 7
1194.84 5
1194.92 3
1195.00 1
1195.08 0
1195.16 0
1195.24 0
1195.32 0
1195.40 0
1195.48 0
1195.56 0
1195.64 0
1195.72 1
1195.80 2
1195.88 2
1195.95 2
1196.03 2
1196.11 2
1196.19 2
1196.27 2
1196.35 2
1196.43 3
1196.51 4
1196.59 6
1196.67 7
1196.75 9
1196.83 10
1196.91 11
1196.99 10
1197.07 9
1197.14 7
1197.22 6
1197.30 4
1197.38 3
1197.46 3
1197.54 2
1197.62 2
1197.70 2
1197.78 2
1197.86 1
1197.94 0
1198.02 0
1198.10 0
1198.18 0
1198.26 1
1198.34 3
1198.41 4
1198.49 5
1198.57 6
1198.65 6
1198.73 6
1198.81 5
1198.89 4
1198.97 2
1199.05 1
1199.13 0
1199.21 0
1199.29 0
1199.37 0
1199.45 0
1199.53 0
1199.61 0
1199.69 0
1199.76 0
1199.84 0
1199.92 0
1200.00 0
1200.08 1
1200.16 3
1200.24 5
1200.32 7
1200.40 8
1200.48 10
1200.56 11
1200.64 12
1200.72 13
1200.80 14
1200.88 14
1200.96 15
1201.04 16
1201.12 17
1201.19 18
1201.27 19
1201.35 21
1201.43 24
1201.51 26
1201.59 29
1201.67 31
1201.75 32
1201.83 32
1201.91 31
1201.99 29
1202.07 27
1202.15 24
1202.23 22
1202.31 21
1202.39 21
1202.47 21
1202.55 21
1202.63 20
1202.71 18
1202.79 16
1202.86 14
1202.94 12
1203.02 10
1203.10 8
1203.18 7
1203.26 7
1203.34 7
1203.42 7
1203.50 7
1203.58 8
1203.66 9
1203.74 10
1203.82 11
1203.90 12
1203.98 13
1204.06 14
1204.14 15
1204.22 15
1204.30 16
1204.38 16
1204.46 16
1204.54 16
1204.62 16
1204.69 16
1204.77 15
1204.85 15
1204.93 14
1205.01 13
1205.09 12
1205.17 12
1205.25 12
1205.33 13
1205.41 14
1205.49 16
1205.57 17
1205.65 18
1205.73 19
1205.81 18
1205.89 17
1205.97 15
1206.05 13
1206.13 12
1206.21 11
1206.29 10
1206.37 11
1206.45 11
1206.53 12
1206.61 14
1206.69 14
1206.77 15
1206.85 15
1206.92 16
1207.00 15
1207.08 15
1207.16 15
1207.24 14
1207.32 13
1207.40 11
1207.48 10
1207.56 9
1207.64 8
1207.72 8
1207.80 8
1207.88 8
1207.96 8
1208.04 8
1208.12 8
1208.20 8
1208.28 8
1208.36 8
1208.44 9
1208.52 10
1208.60 12
1208.68 15
1208.76 19
1208.84 23
1208.92 29
1209.00 35
1209.08 42
1209.16 47
1209.24 52
1209.32 56
1209.40 58
1209.48 58
1209.56 57
1209.64 56
1209.72 54
1209.79 52
1209.87 51
1209.95 51
1210.03 51
1210.11 52
1210.19 53
1210.27 54
1210.35 54
1210.43 53
1210.51 51
1210.59 48
1210.67 44
1210.75 40
1210.83 37
1210.91 34
1210.99 32
1211.07 30
1211.15 29
1211.23 29
1211.31 28
1211.39 28
1211.47 28
1211.55 27
1211.63 27
1211.71 25
1211.79 24
1211.87 23
1211.95 21
1212.03 21
1212.11 20
1212.19 21
1212.27 22
1212.35 23
1212.43 25
1212.51 26
1212.59 27
1212.67 28
1212.75 28
1212.83 28
1212.91 27
1212.99 27
1213.07 26
1213.15 25
1213.23 23
1213.31 21
1213.39 19
1213.47 17
1213.55 14
1213.63 11
1213.71 9
1213.79 8
1213.87 8
1213.95 8
1214.03 8
1214.11 9
1214.19 11
1214.27 12
1214.35 13
1214.43 13
1214.51 13
1214.59 12
1214.67 11
1214.75 10
1214.83 8
1214.91 7
1214.99 6
1215.07 6
1215.15 6
1215.23 7
1215.31 8
1215.39 9
1215.47 10
1215.55 10
1215.63 11
1215.71 12
1215.79 13
1215.87 15
1215.95 16
1216.03 17
1216.11 17
1216.19 17
1216.27 16
1216.35 15
1216.43 14
1216.51 13
1216.59 13
1216.67 14
1216.75 16
1216.83 18
1216.91 19
1216.99 19
1217.07 19
1217.15 18
1217.23 16
1217.31 14
1217.39 12
1217.47 11
1217.55 10
1217.63 10
1217.71 9
1217.79 8
1217.87 7
1217.95 5
1218.03 3
1218.11 1
1218.19 0
1218.27 0
1218.35 0
1218.43 1
1218.51 3
1218.59 5
1218.67 8
1218.75 11
1218.83 14
1218.91 17
1218.99 19
1219.07 21
1219.15 22
1219.23 22
1219.31 21
1219.39 20
1219.47 18
1219.55 17
1219.63 15
1219.71 13
1219.79 12
1219.87 11
1219.95 10
1220.03 9
1220.11 8
1220.19 8
1220.27 8
1220.35 7
1220.43 8
1220.51 8
1220.59 8
1220.67 9
1220.75 9
1220.83 10
1220.91 10
1220.99 10
1221.07 9
1221.15 9
1221.23 9
1221.31 8
1221.39 7
1221.47 7
1221.55 6
1221.63 6
1221.71 6
1221.79 6
1221.87 6
1221.95 6
1222.03 7
1222.11 8
1222.19 10
1222.27 11
1222.35 13
1222.43 14
1222.51 15
1222.59 16
1222.67 16
1222.75 16
1222.83 16
1222.91 15
1222.99 15
1223.07 14
1223.15 13
1223.23 11
1223.31 10
1223.39 8
1223.47 6
1223.55 5
1223.63 4
1223.72 3
1223.80 2
1223.88 2
1223.96 3
1224.04 3
1224.12 4
1224.20 5
1224.28 6
1224.36 8
1224.44 9
1224.52 10
1224.60 12
1224.68 12
1224.76 13
1224.84 14
1224.92 14
1225.00 14
1225.08 14
1225.16 14
1225.24 14
1225.32 14
1225.40 13
1225.48 13
1225.56 13
1225.64 13
1225.72 13
1225.80 13
1225.88 13
1225.96 13
1226.04 13
1226.12 12
1226.20 12
1226.28 12
1226.36 12
1226.44 12
1226.52 12
1226.61 12
1226.69 11
1226.77 10
1226.85 8
1226.93 6
1227.01 5
1227.09 4
1227.17 4
1227.25 5
1227.33 7
1227.41 10
1227.49 12
1227.57 14
1227.65 16
1227.73 16
1227.81 16
1227.89 15
1227.97 15
1228.05 14
1228.13 14
1228.21 16
1228.29 18
1228.37 20
1228.45 23
1228.53 26
1228.61 28
1228.69 29
1228.77 28
1228.86 27
1228.94 25
1229.02 23
1229.10 22
1229.18 21
1229.26 22
1229.34 22
1229.42 23
1229.50 24
1229.58 24
1229.66 25
1229.74 25
1229.82 25
1229.90 25
1229.98 25
1230.06 25
1230.14 25
1230.22 24
1230.30 24
1230.38 24
1230.46 23
1230.54 23
1230.62 23
1230.71 23
1230.79 24
1230.87 24
1230.95 24
1231.03 25
1231.11 25
1231.19 26
1231.27 28
1231.35 29
1231.43 31
1231.51 33
1231.59 34
1231.67 34
1231.75 33
1231.83 31
1231.91 28
1231.99 24
1232.07 21
1232.15 18
1232.23 17
1232.31 16
1232.40 17
1232.48 17
1232.56 18
1232.64 18
1232.72 18
1232.80 17
1232.88 16
1232.96 15
1233.04 14
1233.12 13
1233.20 13
1233.28 12
1233.36 12
1233.44 11
1233.52 11
1233.60 11
1233.68 12
1233.76 12
1233.84 14
1233.93 15
1234.01 17
1234.09 19
1234.17 20
1234.25 21
1234.33 21
1234.41 20
1234.49 18
1234.57 17
1234.65 15
1234.73 13
1234.81 12
1234.89 11
1234.97 10
1235.05 9
1235.13 8
1235.21 6
1235.30 4
1235.38 2
1235.46 0
1235.54 0
1235.62 0
1235.70 0
1235.78 0
1235.86 0
1235.94 0
1236.02 0
1236.10 0
1236.18 2
1236.26 5
1236.34 8
1236.42 12
1236.50 15
1236.59 18
1236.67 20
1236.75 22
1236.83 23
1236.91 23
1236.99 23
1237.07 23
1237.15 22
1237.23 22
1237.31 21
1237.39 21
1237.47 20
1237.55 19
1237.63 18
1237.71 17
1237.80 16
1237.88 15
1237.96 14
1238.04 13
1238.12 13
1238.20 12
1238.28 11
1238.36 10
1238.44 8
1238.52 6
1238.60 4
1238.68 2
1238.76 0
1238.84 0
1238.93 0
1239.01 0
1239.09 0
1239.17 2
1239.25 5
1239.33 8
1239.41 11
1239.49 13
1239.57 15
1239.65 15
1239.73 15
1239.81 13
1239.89 11
1239.98 9
1240.06 6
1240.14 4
1240.22 2
1240.30 1
1240.38 1
1240.46 1
1240.54 1
1240.62 1
1240.70 1
1240.78 2
1240.86 2
1240.94 2
1241.03 3
1241.11 3
1241.19 5
1241.27 6
1241.35 7
1241.43 9
1241.51 10
1241.59 10
1241.67 10
1241.75 9
1241.83 8
1241.91 5
1241.99 3
1242.08 1
1242.16 0
1242.24 0
1242.32 0
1242.40 0
1242.48 1
1242.56 3
1242.64 5
1242.72 7
1242.80 10
1242.88 12
1242.97 14
1243.05 17
1243.13 18
1243.21 20
1243.29 21
1243.37 22
1243.45 22
1243.53 22
1243.61 22
1243.69 22
1243.77 21
1243.85 19
1243.94 17
1244.02 16
1244.10 15
1244.18 15
1244.26 16
1244.34 18
1244.42 21
1244.50 24
1244.58 27
1244.66 30
1244.74 33
1244.83 35
1244.91 37
1244.99 37
1245.07 37
1245.15 35
1245.23 33
1245.31 29
1245.39 25
1245.47 22
1245.55 19
1245.63 17
1245.72 17
1245.80 18
1245.88 21
1245.96 24
1246.04 28
1246.12 30
1246.20 33
1246.28 34
1246.36 33
1246.44 32
1246.53 30
1246.61 27
1246.69 23
1246.77 20
1246.85 17
1246.93 14
1247.01 12
1247.09 12
1247.17 13
1247.25 14
1247.34 16
1247.42 19
1247.50 22
1247.58 24
1247.66 26
1247.74 28
1247.82 29
1247.90 31
1247.98 32
1248.06 33
1248.15 33
1248.23 33
1248.31 32
1248.39 31
1248.47 28
1248.55 25
1248.63 22
1248.71 18
1248.79 14
1248.87 11
1248.96 8
1249.04 7
1249.12 7
1249.20 7
1249.28 9
1249.36 10
1249.44 12
1249.52 13
1249.60 13
1249.69 13
1249.77 12
1249.85 10
1249.93 9
1250.01 7
1250.09 6
1250.17 5
1250.25 5
1250.33 6
1250.42 7
1250.50 9
1250.58 11
1250.66 13
1250.74 16
1250.82 18
1250.90 20
1250.98 21
1251.06 21
1251.15 20
1251.23 19
1251.31 17
1251.39 15
1251.47 12
1251.55 9
1251.63 6
1251.71 5
1251.79 3
1251.88 3
1251.96 3
1252.04 4
1252.12 5
1252.20 6
1252.28 7
1252.36 9
1252.44 10
1252.52 12
1252.61 14
1252.69 16
1252.77 17
1252.85 18
1252.93 18
1253.01 17
1253.09 15
1253.17 13
1253.26 10
1253.34 8
1253.42 6
1253.50 5
1253.58 5
1253.66 6
1253.74 7
1253.82 8
1253.90 10
1253.99 12
1254.07 14
1254.15 16
1254.23 17
1254.31 19
1254.39 20
1254.47 21
1254.55 22
1254.64 22
1254.72 23
1254.80 24
1254.88 24
1254.96 24
1255.04 23
1255.12 21
1255.20 20
1255.29 18
1255.37 17
1255.45 17
1255.53 17
1255.61 19
1255.69 22
1255.77 25
1255.85 27
1255.94 29
1256.02 31
1256.10 31
1256.18 30
1256.26 29
1256.34 27
1256.42 24
1256.51 21
1256.59 18
1256.67 15
1256.75 12
1256.83 10
1256.91 8
1256.99 7
1257.07 6
1257.16 6
1257.24 7
1257.32 8
1257.40 9
1257.48 10
1257.56 11
1257.64 12
1257.72 12
1257.81 11
1257.89 11
1257.97 12
1258.05 12
1258.13 14
1258.21 16
1258.29 19
1258.38 21
1258.46 23
1258.54 25
1258.62 26
1258.70 26
1258.78 26
1258.86 26
1258.95 26
1259.03 27
1259.11 27
1259.19 28
1259.27 29
1259.35 30
1259.43 30
1259.51 30
1259.60 29
1259.68 28
1259.76 26
1259.84 23
1259.92 20
1260.00 17
1260.08 16
1260.17 15
1260.25 15
1260.33 16
1260.41 17
1260.49 18
1260.57 20
1260.65 21
1260.74 22
1260.82 24
1260.90 25
1260.98 27
1261.06 29
1261.14 31
1261.22 33
1261.31 33
1261.39 33
1261.47 32
1261.55 30
1261.63 27
1261.71 24
1261.79 21
1261.88 19
1261.96 17
1262.04 16
1262.12 15
1262.20 15
1262.28 15
1262.37 15
1262.45 14
1262.53 13
1262.61 11
1262.69 9
1262.77 7
1262.85 4
1262.94 2
1263.02 0
1263.10 0
1263.18 0
1263.26 0
1263.34 0
1263.42 0
1263.51 0
1263.59 0
1263.67 0
1263.75 0
1263.83 1
1263.91 2
1264.00 4
1264.08 6
1264.16 8
1264.24 10
1264.32 11
1264.40 12
1264.48 12
1264.57 12
1264.65 12
1264.73 13
1264.81 15
1264.89 17
1264.97 20
1265.06 22
1265.14 24
1265.22 26
1265.30 26
1265.38 27
1265.46 26
1265.55 26
1265.63 26
1265.71 26
1265.79 27
1265.87 27
1265.95 28
1266.03 28
1266.12 29
1266.20 30
1266.28 31
1266.36 31
1266.44 30
1266.52 29
1266.61 28
1266.69 26
1266.77 25
1266.85 24
1266.93 23
1267.01 23
1267.10 24
1267.18 24
1267.26 25
1267.34 25
1267.42 25
1267.50 25
1267.59 24
1267.67 24
1267.75 24
1267.83 24
1267.91 24
1267.99 25
1268.08 25
1268.16 27
1268.24 28
1268.32 30
1268.40 32
1268.48 35
1268.57 38
1268.65 41
1268.73 43
1268.81 46
1268.89 47
1268.97 48
1269.06 48
1269.14 48
1269.22 46
1269.30 44
1269.38 42
1269.46 39
1269.55 36
1269.63 33
1269.71 30
1269.79 27
1269.87 24
1269.95 22
1270.04 20
1270.12 19
1270.20 17
1270.28 15
1270.36 13
1270.45 11
1270.53 9
1270.61 7
1270.69 7
1270.77 7
1270.85 9
1270.94 11
1271.02 14
1271.10 16
1271.18 18
1271.26 19
1271.34 20
1271.43 21
1271.51 23
1271.59 24
1271.67 26
1271.75 27
1271.84 29
1271.92 31
1272.00 31
1272.08 32
1272.16 32
1272.24 32
1272.33 31
1272.41 31
1272.49 30
1272.57 30
1272.65 29
1272.74 29
1272.82 28
1272.90 27
1272.98 27
1273.06 26
1273.14 26
1273.23 26
1273.31 25
1273.39 25
1273.47 24
1273.55 24
1273.64 22
1273.72 21
1273.80 20
1273.88 19
1273.96 18
1274.04 17
1274.13 16
1274.21 15
1274.29 14
1274.37 13
1274.45 12
1274.54 11
1274.62 11
1274.70 12
1274.78 14
1274.86 17
1274.95 20
1275.03 22
1275.11 24
1275.19 25
1275.27 24
1275.35 23
1275.44 21
1275.52 19
1275.60 17
1275.68 16
1275.76 14
1275.85 13
1275.93 12
1276.01 12
1276.09 12
1276.17 12
1276.26 13
1276.34 14
1276.42 16
1276.50 17
1276.58 18
1276.67 18
1276.75 17
1276.83 16
1276.91 15
1276.99 13
1277.08 11
1277.16 10
1277.24 9
1277.32 8
1277.40 7
1277.49 7
1277.57 6
1277.65 6
1277.73 6
1277.81 6
1277.90 6
1277.98 6
1278.06 6
1278.14 6
1278.22 6
1278.31 6
1278.39 6
1278.47 6
1278.55 6
1278.63 6
1278.72 6
1278.80 6
1278.88 6
1278.96 6
1279.04 6
1279.13 6
1279.21 7
1279.29 8
1279.37 8
1279.45 8
1279.54 8
1279.62 7
1279.70 6
1279.78 5
1279.86 5
1279.95 5
1280.03 5
1280.11 6
1280.19 7
1280.27 9
1280.36 10
1280.44 11
1280.52 12
1280.60 13
1280.68 14
1280.77 16
1280.85 17
1280.93 18
1281.01 20
1281.09 21
1281.18 22
1281.26 22
1281.34 21
1281.42 19
1281.51 17
1281.59 15
1281.67 13
1281.75 12
1281.83 13
1281.92 15
1282.00 19
1282.08 23
1282.16 28
1282.24 32
1282.33 35
1282.41 37
1282.49 38
1282.57 37
1282.65 35
1282.74 32
1282.82 29
1282.90 26
1282.98 23
1283.07 21
1283.15 19
1283.23 18
1283.31 17
1283.39 17
1283.48 17
1283.56 18
1283.64 19
1283.72 20
1283.80 22
1283.89 24
1283.97 26
1284.05 29
1284.13 32
1284.22 34
1284.30 37
1284.38 39
1284.46 41
1284.54 42
1284.63 43
1284.71 42
1284.79 41
1284.87 38
1284.96 34
1285.04 30
1285.12 26
1285.20 22
1285.28 19
1285.37 17
1285.45 16
1285.53 16
1285.61 17
1285.70 18
1285.78 20
1285.86 20
1285.94 20
1286.02 19
1286.11 17
1286.19 15
1286.27 12
1286.35 9
1286.44 7
1286.52 5
1286.60 4
1286.68 3
1286.76 3
1286.85 3
1286.93 3
1287.01 2
1287.09 2
1287.18 1
1287.26 0
1287.34 0
1287.42 0
1287.51 0
1287.59 0
1287.67 0
1287.75 0
1287.83 3
1287.92 7
1288.00 9
1288.08 12
1288.16 12
1288.25 12
1288.33 11
1288.41 9
1288.49 7
1288.58 5
1288.66 4
1288.74 4
1288.82 4
1288.90 4
1288.99 5
1289.07 6
1289.15 7
1289.23 7
1289.32 8
1289.40 8
1289.48 9
1289.56 11
1289.65 12
1289.73 13
1289.81 14
1289.89 14
1289.98 12
1290.06 9
1290.14 6
1290.22 2
1290.31 0
1290.39 0
1290.47 0
1290.55 0
1290.63 0
1290.72 2
1290.80 6
1290.88 11
1290.96 15
1291.05 19
1291.13 22
1291.21 24
1291.29 25
1291.38 25
1291.46 24
1291.54 22
1291.62 19
1291.71 16
1291.79 12
1291.87 9
1291.95 6
1292.04 4
1292.12 2
1292.20 1
1292.28 1
1292.37 2
1292.45 3
1292.53 4
1292.61 6
1292.70 7
1292.78 8
1292.86 8
1292.94 8
1293.03 8
1293.11 7
1293.19 7
1293.27 8
1293.36 8
1293.44 8
1293.52 8
1293.60 8
1293.68 7
1293.77 7
1293.85 6
1293.93 6
1294.01 7
1294.10 7
1294.18 7
1294.26 7
1294.34 6
1294.43 5
1294.51 4
1294.59 3
1294.68 2
1294.76 3
1294.84 3
1294.92 4
1295.01 5
1295.09 7
1295.17 7
1295.25 8
1295.34 8
1295.42 8
1295.50 8
1295.58 8
1295.67 7
1295.75 6
1295.83 5
1295.91 4
1296.00 4
1296.08 3
1296.16 3
1296.24 4
1296.33 6
1296.41 8
1296.49 10
1296.57 13
1296.66 15
1296.74 18
1296.82 21
1296.90 23
1296.99 25
1297.07 27
1297.15 29
1297.23 30
1297.32 30
1297.40 30
1297.48 30
1297.56 30
1297.65 30
1297.73 30
1297.81 31
1297.90 31
1297.98 31
1298.06 31
1298.14 31
1298.23 31
1298.31 31
1298.39 30
1298.47 30
1298.56 29
1298.64 29
1298.72 30
1298.80 30
1298.89 30
1298.97 30
1299.05 30
1299.14 30
1299.22 29
1299.30 28
1299.38 27
1299.47 25
1299.55 24
1299.63 23
1299.71 22
1299.80 22
1299.88 21
1299.96 22
1300.04 22
1300.13 24
1300.21 26
1300.29 28
1300.38 29
1300.46 31
1300.54 32
1300.62 32
1300.71 31
1300.79 30
1300.87 29
1300.95 27
1301.04 24
1301.12 22
1301.20 20
1301.29 18
1301.37 16
1301.45 16
1301.53 16
1301.62 17
1301.70 19
1301.78 21
1301.86 23
1301.95 25
1302.03 26
1302.11 26
1302.20 24
1302.28 22
1302.36 20
1302.44 18
1302.53 17
1302.61 17
1302.69 17
1302.77 17
1302.86 18
1302.94 18
1303.02 17
1303.11 16
1303.19 14
1303.27 12
1303.35 10
1303.44 9
1303.52 7
1303.60 7
1303.69 6
1303.77 6
1303.85 7
1303.93 7
1304.02 8
1304.10 8
1304.18 9
1304.27 9
1304.35 9
1304.43 9
1304.51 10
1304.60 10
1304.68 10
1304.76 10
1304.85 10
1304.93 10
1305.01 10
1305.09 10
1305.18 11
1305.26 11
1305.34 11
1305.43 11
1305.51 10
1305.59 9
1305.67 8
1305.76 7
1305.84 7
1305.92 7
1306.01 8
1306.09 10
1306.17 13
1306.25 16
1306.34 20
1306.42 23
1306.50 26
1306.59 28
1306.67 30
1306.75 31
1306.83 31
1306.92 31
1307.00 31
1307.08 30
1307.17 29
1307.25 29
1307.33 28
1307.41 28
1307.50 28
1307.58 29
1307.66 29
1307.75 28
1307.83 26
1307.91 24
1308.00 20
1308.08 16
1308.16 11
1308.24 8
1308.33 5
1308.41 2
1308.49 1
1308.58 0
1308.66 0
1308.74 0
1308.82 0
1308.91 0
1308.99 0
1309.07 0
1309.16 0
1309.24 0
1309.32 0
1309.41 0
1309.49 1
1309.57 2
1309.65 4
1309.74 7
1309.82 10
1309.90 13
1309.99 16
1310.07 17
1310.15 17
1310.24 16
1310.32 14
1310.40 12
1310.48 10
1310.57 9
1310.65 8
1310.73 8
1310.82 8
1310.90 9
1310.98 11
1311.07 12
1311.15 15
1311.23 17
1311.32 19
1311.40 21
1311.48 21
1311.56 22
1311.65 21
1311.73 20
1311.81 19
1311.90 18
1311.98 17
1312.06 16
1312.15 15
1312.23 13
1312.31 10
1312.40 8
1312.48 5
1312.56 3
1312.64 1
1312.73 0
1312.81 0
1312.89 0
1312.98 1
1313.06 1
1313.14 1
1313.23 1
1313.31 1
1313.39 1
1313.48 3
1313.56 4
1313.64 7
1313.72 10
1313.81 13
1313.89 16
1313.97 19
1314.06 22
1314.14 24
1314.22 27
1314.31 28
1314.39 29
1314.47 30
1314.56 29
1314.64 27
1314.72 24
1314.81 21
1314.89 18
1314.97 16
1315.06 14
1315.14 12
1315.22 11
1315.30 10
1315.39 10
1315.47 9
1315.55 9
1315.64 8
1315.72 7
1315.80 6
1315.89 5
1315.97 4
1316.05 3
1316.14 3
1316.22 3
1316.30 3
1316.39 5
1316.47 7
1316.55 9
1316.64 12
1316.72 14
1316.80 14
1316.89 15
1316.97 14
1317.05 12
1317.14 11
1317.22 9
1317.30 8
1317.38 7
1317.47 7
1317.55 8
1317.63 10
1317.72 12
1317.80 15
1317.88 18
1317.97 21
1318.05 23
1318.13 25
1318.22 26
1318.30 26
1318.38 25
1318.47 23
1318.55 21
1318.63 18
1318.72 15
1318.80 11
1318.88 8
1318.97 5
1319.05 3
1319.13 3
1319.22 3
1319.30 5
1319.38 7
1319.47 11
1319.55 14
1319.63 18
1319.72 21
1319.80 24
1319.88 26
1319.97 27
1320.05 28
1320.13 28
1320.22 28
1320.30 28
1320.38 27
1320.47 27
1320.55 26
1320.63 26
1320.72 25
1320.80 25
1320.88 25
1320.97 25
1321.05 25
1321.13 25
1321.22 24
1321.30 22
1321.38 20
1321.47 18
1321.55 16
1321.63 14
1321.72 13
1321.80 13
1321.88 14
1321.97 16
1322.05 18
1322.13 22
1322.22 26
1322.30 30
1322.38 32
1322.47 34
1322.55 35
1322.63 35
1322.72 35
1322.80 34
1322.88 33
1322.97 33
1323.05 32
1323.13 31
1323.22 29
1323.30 26
1323.39 23
1323.47 19
1323.55 15
1323.64 12
1323.72 8
1323.80 6
1323.89 4
1323.97 3
1324.05 3
1324.14 3
1324.22 3
1324.30 4
1324.39 4
1324.47 4
1324.55 4
1324.64 4
1324.72 4
1324.80 5
1324.89 6
1324.97 7
1325.05 7
1325.14 8
1325.22 8
1325.30 8
1325.39 8
1325.47 9
1325.56 11
1325.64 14
1325.72 17
1325.81 20
1325.89 22
1325.97 22
1326.06 20
1326.14 17
1326.22 12
1326.31 8
1326.39 3
1326.47 1
1326.56 0
1326.64 0
1326.72 0
1326.81 1
1326.89 2
1326.98 4
1327.06 5
1327.14 6
1327.23 7
1327.31 8
1327.39 9
1327.48 10
1327.56 10
1327.64 10
1327.73 10
1327.81 9
1327.89 9
1327.98 10
1328.06 11
1328.15 12
1328.23 15
1328.31 16
1328.40 17
1328.48 17
1328.56 14
1328.65 10
1328.73 5
1328.81 0
1328.90 0
1328.98 0
1329.06 0
1329.15 0
1329.23 0
1329.32 0
1329.40 0
1329.48 2
1329.57 8
1329.65 14
1329.73 19
1329.82 24
1329.90 27
1329.98 29
1330.07 31
1330.15 32
1330.24 32
1330.32 33
1330.40 32
1330.49 30
1330.57 27
1330.65 23
1330.74 18
1330.82 11
1330.90 5
1330.99 0
1331.07 0
1331.16 0
1331.24 0
1331.32 0
1331.41 0
1331.49 1
1331.57 4
1331.66 6
1331.74 8
1331.83 9
1331.91 9
1331.99 10
1332.08 11
1332.16 11
1332.24 11
1332.33 11
1332.41 11
1332.49 11
1332.58 12
1332.66 13
1332.75 14
1332.83 16
1332.91 18
1333.00 20
1333.08 21
1333.16 21
1333.25 21
1333.33 21
1333.42 21
1333.50 21
1333.58 22
1333.67 25
1333.75 28
1333.83 32
1333.92 35
1334.00 37
1334.09 37
1334.17 35
1334.25 33
1334.34 29
1334.42 24
1334.50 20
1334.59 17
1334.67 15
1334.76 14
1334.84 14
1334.92 15
1335.01 17
1335.09 19
1335.18 22
1335.26 24
1335.34 25
1335.43 25
1335.51 25
1335.59 23
1335.68 21
1335.76 18
1335.85 16
1335.93 13
1336.01 11
1336.10 10
1336.18 9
1336.27 9
1336.35 10
1336.43 12
1336.52 14
1336.60 17
1336.68 20
1336.77 23
1336.85 26
1336.94 28
1337.02 30
1337.10 31
1337.19 33
1337.27 34
1337.36 35
1337.44 35
1337.52 36
1337.61 36
1337.69 37
1337.77 38
1337.86 39
1337.94 41
1338.03 41
1338.11 42
1338.19 41
1338.28 39
1338.36 36
1338.45 33
1338.53 30
1338.61 28
1338.70 26
1338.78 26
1338.87 25
1338.95 25
1339.03 24
1339.12 24
1339.20 23
1339.28 23
1339.37 24
1339.45 26
1339.54 27
1339.62 29
1339.70 30
1339.79 31
1339.87 30
1339.96 28
1340.04 25
1340.12 22
1340.21 18
1340.29 16
1340.38 16
1340.46 17
1340.54 20
1340.63 25
1340.71 31
1340.80 37
1340.88 44
1340.96 49
1341.05 54
1341.13 56
1341.22 57
1341.30 57
1341.38 55
1341.47 53
1341.55 50
1341.64 48
1341.72 47
1341.80 47
1341.89 49
1341.97 51
1342.06 53
1342.14 56
1342.22 57
1342.31 58
1342.39 57
1342.48 56
1342.56 54
1342.64 53
1342.73 51
1342.81 50
1342.90 50
1342.98 51
1343.06 51
1343.15 52
1343.23 53
1343.32 53
1343.40 53
1343.48 51
1343.57 50
1343.65 48
1343.74 46
1343.82 43
1343.91 41
1343.99 39
1344.07 36
1344.16 34
1344.24 33
1344.33 33
1344.41 34
1344.49 35
1344.58 38
1344.66 40
1344.75 43
1344.83 45
1344.91 47
1345.00 47
1345.08 47
1345.17 46
1345.25 45
1345.33 43
1345.42 42
1345.50 40
1345.59 38
1345.67 36
1345.76 34
1345.84 32
1345.92 30
1346.01 29
1346.09 27
1346.18 27
1346.26 26
1346.34 26
1346.43 25
1346.51 25
1346.60 24
1346.68 23
1346.77 23
1346.85 24
1346.93 25
1347.02 27
1347.10 29
1347.19 31
1347.27 32
1347.35 31
1347.44 30
1347.52 29
1347.61 27
1347.69 25
1347.78 23
1347.86 21
1347.94 20
1348.03 18
1348.11 17
1348.20 17
1348.28 16
1348.36 16
1348.45 15
1348.53 15
1348.62 15
1348.70 15
1348.79 15
1348.87 16
1348.95 17
1349.04 19
1349.12 20
1349.21 21
1349.29 21
1349.38 20
1349.46 18
1349.54 15
1349.63 11
1349.71 8
1349.80 4
1349.88 1
1349.97 0
1350.05 0
1350.13 0
1350.22 0
1350.30 0
1350.39 0
1350.47 4
1350.56 8
1350.64 11
1350.72 14
1350.81 17
1350.89 18
1350.98 18
1351.06 18
1351.15 18
1351.23 17
1351.31 16
1351.40 15
1351.48 13
1351.57 10
1351.65 8
1351.74 5
1351.82 2
1351.90 0
1351.99 0
1352.07 0
1352.16 0
1352.24 0
1352.33 2
1352.41 6
1352.49 9
1352.58 12
1352.66 14
1352.75 15
1352.83 15
1352.92 14
1353.00 12
1353.09 11
1353.17 10
1353.25 10
1353.34 11
1353.42 11
1353.51 12
1353.59 12
1353.68 12
1353.76 11
1353.84 11
1353.93 10
1354.01 10
1354.10 9
1354.18 8
1354.27 7
1354.35 6
1354.44 5
1354.52 4
1354.60 4
1354.69 4
1354.77 4
1354.86 6
1354.94 7
1355.03 8
1355.11 10
1355.19 11
1355.28 12
1355.36 14
1355.45 15
1355.53 15
1355.62 16
1355.70 16
1355.79 15
1355.87 15
1355.95 14
1356.04 13
1356.12 12
1356.21 11
1356.29 10
1356.38 10
1356.46 11
1356.55 12
1356.63 14
1356.72 16
1356.80 19
1356.88 21
1356.97 23
1357.05 25
1357.14 27
1357.22 28
1357.31 29
1357.39 30
1357.48 31
1357.56 31
1357.64 32
1357.73 33
1357.81 34
1357.90 36
1357.98 38
1358.07 39
1358.15 42
1358.24 44
1358.32 46
1358.41 49
1358.49 51
1358.57 52
1358.66 54
1358.74 54
1358.83 53
1358.91 53
1359.00 52
1359.08 52
1359.17 52
1359.25 53
1359.34 55
1359.42 57
1359.50 58
1359.59 59
1359.67 59
1359.76 57
1359.84 55
1359.93 52
1360.01 49
1360.10 46
1360.18 44
1360.27 43
1360.35 44
1360.43 44
1360.52 45
1360.60 46
1360.69 46
1360.77 45
1360.86 45
1360.94 44
1361.03 43
1361.11 42
1361.20 43
1361.28 43
1361.37 43
1361.45 43
1361.53 42
1361.62 41
1361.70 39
1361.79 37
1361.87 35
1361.96 34
1362.04 34
1362.13 34
1362.21 34
1362.30 33
1362.38 32
1362.47 30
1362.55 27
1362.63 23
1362.72 19
1362.80 16
1362.89 14
1362.97 12
1363.06 12
1363.14 12
1363.23 13
1363.31 15
1363.40 17
1363.48 19
1363.57 22
1363.65 25
1363.74 28
1363.82 31
1363.91 32
1363.99 33
1364.07 32
1364.16 31
1364.24 29
1364.33 26
1364.41 24
1364.50 23
1364.58 22
1364.67 21
1364.75 21
1364.84 20
1364.92 20
1365.01 19
1365.09 18
1365.18 18
1365.26 17
1365.35 18
1365.43 19
1365.51 20
1365.60 22
1365.68 24
1365.77 26
1365.85 27
1365.94 28
1366.02 28
1366.11 28
1366.19 26
1366.28 24
1366.36 21
1366.45 17
1366.53 14
1366.62 11
1366.70 9
1366.79 8
1366.87 8
1366.96 10
1367.04 12
1367.13 14
1367.21 15
1367.30 16
1367.38 17
1367.46 16
1367.55 16
1367.63 15
1367.72 14
1367.80 14
1367.89 14
1367.97 13
1368.06 12
1368.14 10
1368.23 7
1368.31 4
1368.40 2
1368.48 0
1368.57 0
1368.65 0
1368.74 0
1368.82 0
1368.91 0
1368.99 0
1369.08 0
1369.16 0
1369.25 0
1369.33 4
1369.42 9
1369.50 15
1369.59 21
1369.67 28
1369.76 33
1369.84 37
1369.93 38
1370.01 37
1370.10 35
1370.18 31
1370.26 26
1370.35 22
1370.43 19
1370.52 17
1370.60 15
1370.69 14
1370.77 13
1370.86 12
1370.94 10
1371.03 8
1371.11 6
1371.20 5
1371.28 5
1371.37 6
1371.45 7
1371.54 8
1371.62 9
1371.71 8
1371.79 7
1371.88 6
1371.96 4
1372.05 4
1372.13 5
1372.22 8
1372.30 12
1372.39 16
1372.47 21
1372.56 24
1372.64 26
1372.73 28
1372.81 28
1372.90 28
1372.98 28
1373.07 28
1373.15 28
1373.24 29
1373.32 30
1373.41 32
1373.49 33
1373.58 35
1373.66 37
1373.75 39
1373.83 40
1373.92 42
1374.00 43
1374.09 45
1374.17 46
1374.26 47
1374.34 49
1374.43 50
1374.51 52
1374.60 55
1374.68 56
1374.77 57
1374.85 57
1374.94 57
1375.02 55
1375.11 53
1375.19 52
1375.28 51
1375.36 51
1375.45 51
1375.53 51
1375.62 52
1375.70 52
1375.79 52
1375.87 51
1375.96 50
1376.04 48
1376.13 46
1376.21 44
1376.30 42
1376.38 41
1376.47 40
1376.55 41
1376.64 43
1376.72 45
1376.81 48
1376.89 51
1376.98 53
1377.07 54
1377.15 54
1377.24 52
1377.32 49
1377.41 46
1377.49 43
1377.58 41
1377.66 39
1377.75 39
1377.83 38
1377.92 37
1378.00 35
1378.09 32
1378.17 28
1378.26 23
1378.34 19
1378.43 14
1378.51 11
1378.60 9
1378.68 9
1378.77 10
1378.85 14
1378.94 18
1379.02 24
1379.11 29
1379.19 35
1379.28 39
1379.36 43
1379.45 45
1379.53 47
1379.62 48
1379.70 48
1379.79 48
1379.88 47
1379.96 45
1380.05 42
1380.13 40
1380.22 37
1380.30 35
1380.39 33
1380.47 32
1380.56 30
1380.64 27
1380.73 24
1380.81 21
1380.90 18
1380.98 16
1381.07 15
1381.15 17
1381.24 20
1381.32 24
1381.41 29
1381.49 33
1381.58 37
1381.66 40
1381.75 41
1381.84 42
1381.92 43
1382.01 43
1382.09 43
1382.18 43
1382.26 43
1382.35 42
1382.43 41
1382.52 40
1382.60 38
1382.69 37
1382.77 36
1382.86 36
1382.94 36
1383.03 36
1383.11 37
1383.20 36
1383.28 35
1383.37 32
1383.46 29
1383.54 25
1383.63 21
1383.71 17
1383.80 13
1383.88 11
1383.97 10
1384.05 11
1384.14 12
1384.22 15
1384.31 18
1384.39 20
1384.48 22
1384.56 23
1384.65 22
1384.74 21
1384.82 21
1384.91 20
1384.99 20
1385.08 21
1385.16 22
1385.25 23
1385.33 23
1385.42 22
1385.50 22
1385.59 20
1385.67 19
1385.76 18
1385.85 17
1385.93 17
1386.02 16
1386.10 15
1386.19 15
1386.27 14
1386.36 14
1386.44 14
1386.53 16
1386.61 18
1386.70 21
1386.78 24
1386.87 28
1386.96 31
1387.04 33
1387.13 35
1387.21 36
1387.30 36
1387.38 35
1387.47 33
1387.55 30
1387.64 28
1387.72 25
1387.81 23
1387.89 20
1387.98 18
1388.07 17
1388.15 15
1388.24 14
1388.32 13
1388.41 12
1388.49 12
1388.58 12
1388.66 13
1388.75 14
1388.83 17
1388.92 20
1389.01 22
1389.09 24
1389.18 26
1389.26 27
1389.35 27
1389.43 28
1389.52 28
1389.60 28
1389.69 28
1389.78 27
1389.86 26
1389.95 23
1390.03 21
1390.12 19
1390.20 18
1390.29 18
1390.37 20
1390.46 22
1390.54 25
1390.63 28
1390.72 30
1390.80 31
1390.89 30
1390.97 29
1391.06 28
1391.14 27
1391.23 26
1391.31 26
1391.40 27
1391.49 27
1391.57 27
1391.66 26
1391.74 23
1391.83 20
1391.91 16
1392.00 13
1392.08 11
1392.17 10
1392.26 10
1392.34 13
1392.43 18
1392.51 24
1392.60 31
1392.68 37
1392.77 43
1392.85 48
1392.94 51
1393.03 53
1393.11 54
1393.20 54
1393.28 53
1393.37 51
1393.45 47
1393.54 42
1393.63 36
1393.71 30
1393.80 25
1393.88 19
1393.97 15
1394.05 12
1394.14 11
1394.22 10
1394.31 10
1394.40 11
1394.48 12
1394.57 14
1394.65 16
1394.74 17
1394.82 18
1394.91 17
1395.00 15
1395.08 12
1395.17 10
1395.25 7
1395.34 5
1395.42 4
1395.51 3
1395.60 4
1395.68 5
1395.77 6
1395.85 8
1395.94 9
1396.02 9
1396.11 8
1396.20 7
1396.28 4
1396.37 1
1396.45 0
1396.54 0
1396.62 0
1396.71 0
1396.80 0
1396.88 0
1396.97 0
1397.05 2
1397.14 3
1397.22 3
1397.31 3
1397.40 4
1397.48 5
1397.57 8
1397.65 12
1397.74 18
1397.82 24
1397.91 29
1398.00 35
1398.08 39
1398.17 42
1398.25 44
1398.34 45
1398.42 47
1398.51 48
1398.60 50
1398.68 52
1398.77 54
1398.85 57
1398.94 59
1399.02 61
1399.11 62
1399.20 62
1399.28 60
1399.37 57
1399.45 52
1399.54 47
1399.63 41
1399.71 37
1399.80 33
1399.88 31
1399.97 31
1400.05 31
1400.14 33
1400.23 37
1400.31 41
1400.40 46
1400.48 51
1400.57 57
1400.65 62
1400.74 67
1400.83 70
1400.91 73
1401.00 74
1401.08 75
1401.17 76
1401.26 76
1401.34 77
1401.43 78
1401.51 78
1401.60 78
1401.69 77
1401.77 76
1401.86 74
1401.94 72
1402.03 70
1402.11 69
1402.20 67
1402.29 66
1402.37 65
1402.46 65
1402.54 64
1402.63 63
1402.72 62
1402.80 61
1402.89 59
1402.97 57
1403.06 55
1403.15 52
1403.23 48
1403.32 45
1403.40 43
1403.49 41
1403.57 40
1403.66 41
1403.75 42
1403.83 44
1403.92 46
1404.00 47
1404.09 47
1404.18 47
1404.26 46
1404.35 46
1404.43 46
1404.52 45
1404.61 45
1404.69 43
1404.78 40
1404.86 35
1404.95 30
1405.04 25
1405.12 20
1405.21 16
1405.29 13
1405.38 11
1405.47 11
1405.55 12
1405.64 12
1405.72 13
1405.81 14
1405.90 15
1405.98 15
1406.07 15
1406.15 16
1406.24 17
1406.33 18
1406.41 19
1406.50 20
1406.58 22
1406.67 23
1406.76 24
1406.84 25
1406.93 26
1407.01 26
1407.10 27
1407.19 27
1407.27 28
1407.36 29
1407.44 30
1407.53 31
1407.62 33
1407.70 34
1407.79 34
1407.87 33
1407.96 32
1408.05 29
1408.13 26
1408.22 22
1408.30 19
1408.39 16
1408.48 14
1408.56 13
1408.65 12
1408.73 12
1408.82 12
1408.91 12
1408.99 12
1409.08 13
1409.17 14
1409.25 15
1409.34 16
1409.42 18
1409.51 19
1409.60 19
1409.68 20
1409.77 20
1409.85 19
1409.94 19
1410.03 18
1410.11 16
1410.20 15
1410.28 13
1410.37 11
1410.46 9
1410.54 7
1410.63 5
1410.72 3
1410.80 3
1410.89 3
1410.97 3
1411.06 5
1411.15 7
1411.23 10
1411.32 13
1411.40 16
1411.49 20
1411.58 23
1411.66 26
1411.75 29
1411.84 32
1411.92 35
1412.01 37
1412.09 39
1412.18 41
1412.27 41
1412.35 41
1412.44 41
1412.52 40
1412.61 40
1412.70 40
1412.78 40
1412.87 41
1412.96 41
1413.04 42
1413.13 42
1413.21 41
1413.30 41
1413.39 40
1413.47 40
1413.56 39
1413.65 39
1413.73 40
1413.82 40
1413.90 39
1413.99 38
1414.08 36
1414.16 34
1414.25 32
1414.34 30
1414.42 30
1414.51 31
1414.59 34
1414.68 38
1414.77 42
1414.85 45
1414.94 46
1415.03 46
1415.11 45
1415.20 43
1415.28 41
1415.37 41
1415.46 42
1415.54 45
1415.63 49
1415.72 53
1415.80 58
1415.89 62
1415.97 64
1416.06 66
1416.15 65
1416.23 64
1416.32 62
1416.41 60
1416.49 57
1416.58 53
1416.67 50
1416.75 47
1416.84 44
1416.92 42
1417.01 40
1417.10 39
1417.18 39
1417.27 39
1417.36 40
1417.44 41
1417.53 42
1417.62 42
1417.70 42
1417.79 42
1417.87 42
1417.96 41
1418.05 40
1418.13 39
1418.22 37
1418.31 36
1418.39 34
1418.48 32
1418.57 31
1418.65 30
1418.74 30
1418.82 31
1418.91 32
1419.00 34
1419.08 36
1419.17 39
1419.26 42
1419.34 44
1419.43 47
1419.52 49
1419.60 50
1419.69 51
1419.77 51
1419.86 51
1419.95 51
1420.03 50
1420.12 50
1420.21 49
1420.29 49
1420.38 49
1420.47 49
1420.55 48
1420.64 46
1420.73 43
1420.81 39
1420.90 35
1420.98 30
1421.07 25
1421.16 20
1421.24 17
1421.33 15
1421.42 15
1421.50 16
1421.59 19
1421.68 23
1421.76 27
1421.85 31
1421.94 34
1422.02 37
1422.11 38
1422.20 38
1422.28 37
1422.37 36
1422.45 34
1422.54 32
1422.63 31
1422.71 30
1422.80 30
1422.89 28
1422.97 27
1423.06 24
1423.15 21
1423.23 18
1423.32 14
1423.41 11
1423.49 9
1423.58 9
1423.67 11
1423.75 14
1423.84 18
1423.93 24
1424.01 29
1424.10 35
1424.19 39
1424.27 43
1424.36 46
1424.44 47
1424.53 47
1424.62 46
1424.70 44
1424.79 42
1424.88 39
1424.96 35
1425.05 33
1425.14 31
1425.22 29
1425.31 29
1425.40 29
1425.48 30
1425.57 31
1425.66 31
1425.74 32
1425.83 31
1425.92 29
1426.00 26
1426.09 22
1426.18 17
1426.26 11
1426.35 6
1426.44 0
1426.52 0
1426.61 0
1426.70 0
1426.78 0
1426.87 0
1426.96 0
1427.04 0
1427.13 0
1427.22 4
1427.30 10
1427.39 15
1427.48 20
1427.56 24
1427.65 26
1427.74 28
1427.82 29
1427.91 28
1428.00 27
1428.08 25
1428.17 23
1428.26 21
1428.34 20
1428.43 20
1428.52 21
1428.60 22
1428.69 23
1428.78 23
1428.86 23
1428.95 23
1429.04 22
1429.12 20
1429.21 18
1429.30 17
1429.38 17
1429.47 17
1429.56 18
1429.64 19
1429.73 20
1429.82 20
1429.90 20
1429.99 20
1430.08 19
1430.16 19
1430.25 19
1430.34 19
1430.42 20
1430.51 20
1430.60 19
1430.68 19
1430.77 18
1430.86 16
1430.94 15
1431.03 13
1431.12 12
1431.20 12
1431.29 13
1431.38 15
1431.46 19
1431.55 23
1431.64 27
1431.73 31
1431.81 34
1431.90 34
1431.99 33
1432.07 30
1432.16 26
1432.25 21
1432.33 18
1432.42 15
1432.51 15
1432.59 17
1432.68 20
1432.77 26
1432.85 32
1432.94 37
1433.03 42
1433.11 45
1433.20 47
1433.29 47
1433.37 46
1433.46 45
1433.55 44
1433.63 43
1433.72 43
1433.81 43
1433.90 43
1433.98 43
1434.07 44
1434.16 46
1434.24 48
1434.33 51
1434.42 53
1434.50 56
1434.59 58
1434.68 58
1434.76 57
1434.85 55
1434.94 52
1435.02 48
1435.11 44
1435.20 42
1435.29 40
1435.37 39
1435.46 38
1435.55 39
1435.63 40
1435.72 41
1435.81 42
1435.89 42
1435.98 43
1436.07 43
1436.15 44
1436.24 46
1436.33 48
1436.42 51
1436.50 54
1436.59 56
1436.68 58
1436.76 58
1436.85 57
1436.94 56
1437.02 53
1437.11 50
1437.20 46
1437.28 42
1437.37 38
1437.46 34
1437.55 31
1437.63 28
1437.72 26
1437.81 24
1437.89 23
1437.98 22
1438.07 20
1438.15 19
1438.24 17
1438.33 15
1438.41 14
1438.50 14
1438.59 14
1438.68 15
1438.76 17
1438.85 19
1438.94 20
1439.02 21
1439.11 22
1439.20 22
1439.28 23
1439.37 23
1439.46 23
1439.55 23
1439.63 23
1439.72 23
1439.81 22
1439.89 21
1439.98 19
1440.07 17
1440.16 15
1440.24 13
1440.33 12
1440.42 11
1440.50 11
1440.59 11
1440.68 12
1440.76 12
1440.85 12
1440.94 12
1441.03 12
1441.11 11
1441.20 11
1441.29 11
1441.37 12
1441.46 14
1441.55 17
1441.64 21
1441.72 25
1441.81 28
1441.90 30
1441.98 31
1442.07 31
1442.16 31
1442.24 30
1442.33 28
1442.42 27
1442.51 26
1442.59 25
1442.68 25
1442.77 25
1442.85 26
1442.94 26
1443.03 27
1443.12 27
1443.20 27
1443.29 27
1443.38 26
1443.46 26
1443.55 26
1443.64 26
1443.73 26
1443.81 28
1443.90 30
1443.99 31
1444.07 33
1444.16 34
1444.25 34
1444.34 33
1444.42 31
1444.51 29
1444.60 25
1444.68 22
1444.77 18
1444.86 15
1444.95 12
1445.03 10
1445.12 9
1445.21 7
1445.29 6
1445.38 5
1445.47 4
1445.56 4
1445.64 3
1445.73 2
1445.82 2
1445.91 2
1445.99 2
1446.08 3
1446.17 5
1446.25 7
1446.34 11
1446.43 15
1446.52 18
1446.60 21
1446.69 24
1446.78 24
1446.86 24
1446.95 22
1447.04 19
1447.13 16
1447.21 13
1447.30 11
1447.39 9
1447.48 8
1447.56 8
1447.65 9
1447.74 11
1447.82 13
1447.91 16
1448.00 20
1448.09 23
1448.17 25
1448.26 27
1448.35 27
1448.44 26
1448.52 24
1448.61 22
1448.70 20
1448.78 19
1448.87 19
1448.96 20
1449.05 20
1449.13 21
1449.22 20
1449.31 19
1449.40 17
1449.48 15
1449.57 12
1449.66 10
1449.74 8
1449.83 8
1449.92 9
1450.01 12
1450.09 15
1450.18 18
1450.27 20
1450.36 22
1450.44 22
1450.53 22
1450.62 20
1450.71 18
1450.79 17
1450.88 16
1450.97 15
1451.06 16
1451.14 17
1451.23 19
1451.32 21
1451.40 22
1451.49 24
1451.58 25
1451.67 26
1451.75 26
1451.84 26
1451.93 26
1452.02 27
1452.10 26
1452.19 26
1452.28 26
1452.37 25
1452.45 23
1452.54 22
1452.63 20
1452.72 18
1452.80 16
1452.89 14
1452.98 12
1453.07 11
1453.15 11
1453.24 12
1453.33 14
1453.41 18
1453.50 23
1453.59 28
1453.68 33
1453.76 38
1453.85 41
1453.94 44
1454.03 45
1454.11 46
1454.20 45
1454.29 44
1454.38 43
1454.46 42
1454.55 40
1454.64 37
1454.73 35
1454.81 32
1454.90 31
1454.99 30
1455.08 31
1455.16 33
1455.25 36
1455.34 40
1455.43 44
1455.51 47
1455.60 49
1455.69 49
1455.78 49
1455.86 46
1455.95 43
1456.04 39
1456.13 35
1456.21 31
1456.30 27
1456.39 24
1456.48 22
1456.56 20
1456.65 19
1456.74 20
1456.83 21
1456.91 23
1457.00 26
1457.09 28
1457.18 31
1457.26 32
1457.35 33
1457.44 33
1457.53 32
1457.61 31
1457.70 30
1457.79 28
1457.88 27
1457.96 27
1458.05 28
1458.14 30
1458.23 32
1458.32 35
1458.40 38
1458.49 40
1458.58 41
1458.67 40
1458.75 38
1458.84 35
1458.93 32
1459.02 29
1459.10 28
1459.19 26
1459.28 26
1459.37 26
1459.45 26
1459.54 26
1459.63 26
1459.72 26
1459.80 25
1459.89 25
1459.98 26
1460.07 28
1460.16 31
1460.24 33
1460.33 36
1460.42 38
1460.51 38
1460.59 37
1460.68 34
1460.77 31
1460.86 27
1460.94 24
1461.03 21
1461.12 18
1461.21 16
1461.29 14
1461.38 13
1461.47 13
1461.56 13
1461.65 14
1461.73 17
1461.82 20
1461.91 24
1462.00 27
1462.08 29
1462.17 30
1462.26 30
1462.35 28
1462.43 26
1462.52 23
1462.61 22
1462.70 21
1462.79 21
1462.87 23
1462.96 25
1463.05 28
1463.14 30
1463.22 32
1463.31 33
1463.40 33
1463.49 31
1463.57 29
1463.66 27
1463.75 25
1463.84 24
1463.93 23
1464.01 23
1464.10 23
1464.19 25
1464.28 27
1464.36 29
1464.45 32
1464.54 35
1464.63 39
1464.72 44
1464.80 49
1464.89 55
1464.98 60
1465.07 64
1465.15 66
1465.24 66
1465.33 64
1465.42 62
1465.51 58
1465.59 55
1465.68 51
1465.77 49
1465.86 46
1465.94 44
1466.03 41
1466.12 38
1466.21 34
1466.30 31
1466.38 28
1466.47 26
1466.56 25
1466.65 24
1466.74 23
1466.82 22
1466.91 21
1467.00 20
1467.09 17
1467.17 15
1467.26 12
1467.35 10
1467.44 8
1467.53 6
1467.61 5
1467.70 5
1467.79 5
1467.88 5
1467.97 6
1468.05 7
1468.14 9
1468.23 10
1468.32 11
1468.40 12
1468.49 11
1468.58 10
1468.67 7
1468.76 4
1468.84 1
1468.93 0
1469.02 0
1469.11 0
1469.20 0
1469.28 0
1469.37 0
1469.46 0
1469.55 0
1469.64 2
1469.72 4
1469.81 6
1469.90 7
1469.99 8
1470.07 7
1470.16 5
1470.25 2
1470.34 0
1470.43 0
1470.51 0
1470.60 0
1470.69 0
1470.78 3
1470.87 8
1470.95 12
1471.04 17
1471.13 20
1471.22 22
1471.31 22
1471.39 21
1471.48 20
1471.57 18
1471.66 17
1471.75 16
1471.83 17
1471.92 18
1472.01 19
1472.10 21
1472.19 24
1472.27 26
1472.36 29
1472.45 31
1472.54 32
1472.63 32
1472.71 32
1472.80 30
1472.89 28
1472.98 26
1473.07 23
1473.15 21
1473.24 19
1473.33 17
1473.42 15
1473.51 14
1473.59 13
1473.68 14
1473.77 15
1473.86 17
1473.95 20
1474.03 23
1474.12 26
1474.21 29
1474.30 30
1474.39 31
1474.47 31
1474.56 30
1474.65 30
1474.74 29
1474.83 29
1474.92 31
1475.00 34
1475.09 38
1475.18 44
1475.27 50
1475.36 56
1475.44 62
1475.53 65
1475.62 66
1475.71 65
1475.80 62
1475.88 57
1475.97 51
1476.06 46
1476.15 41
1476.24 36
1476.32 32
1476.41 28
1476.50 26
1476.59 25
1476.68 25
1476.77 25
1476.85 25
1476.94 25
1477.03 25
1477.12 25
1477.21 24
1477.29 22
1477.38 21
1477.47 20
1477.56 19
1477.65 18
1477.73 17
1477.82 18
1477.91 18
1478.00 20
1478.09 22
1478.18 26
1478.26 31
1478.35 36
1478.44 41
1478.53 45
1478.62 49
1478.70 51
1478.79 51
1478.88 50
1478.97 49
1479.06 48
1479.15 47
1479.23 47
1479.32 47
1479.41 48
1479.50 47
1479.59 46
1479.68 44
1479.76 42
1479.85 38
1479.94 35
1480.03 33
1480.12 30
1480.20 28
1480.29 25
1480.38 23
1480.47 21
1480.56 20
1480.65 20
1480.73 21
1480.82 24
1480.91 29
1481.00 36
1481.09 43
1481.18 49
1481.26 55
1481.35 59
1481.44 60
1481.53 60
1481.62 58
1481.70 55
1481.79 51
1481.88 47
1481.97 43
1482.06 39
1482.15 35
1482.23 31
1482.32 27
1482.41 23
1482.50 18
1482.59 13
1482.68 7
1482.76 3
1482.85 0
1482.94 0
1483.03 0
1483.12 0
1483.21 0
1483.29 0
1483.38 1
1483.47 3
1483.56 5
1483.65 5
1483.74 5
1483.82 4
1483.91 5
1484.00 5
1484.09 7
1484.18 11
1484.27 15
1484.35 20
1484.44 25
1484.53 29
1484.62 32
1484.71 33
1484.80 32
1484.88 29
1484.97 25
1485.06 19
1485.15 14
1485.24 9
1485.33 5
1485.42 2
1485.50 0
1485.59 0
1485.68 0
1485.77 0
1485.86 0
1485.95 0
1486.03 0
1486.12 0
1486.21 0
1486.30 2
1486.39 7
1486.48 12
1486.56 16
1486.65 20
1486.74 23
1486.83 25
1486.92 27
1487.01 29
1487.10 31
1487.18 31
1487.27 31
1487.36 30
1487.45 28
1487.54 25
1487.63 23
1487.71 22
1487.80 22
1487.89 24
1487.98 28
1488.07 32
1488.16 37
1488.24 41
1488.33 45
1488.42 46
1488.51 47
1488.60 48
1488.69 48
1488.78 50
1488.86 52
1488.95 55
1489.04 59
1489.13 62
1489.22 64
1489.31 65
1489.40 65
1489.48 63
1489.57 62
1489.66 62
1489.75 62
1489.84 63
1489.93 64
1490.02 63
1490.10 61
1490.19 56
1490.28 50
1490.37 43
1490.46 35
1490.55 28
1490.63 22
1490.72 17
1490.81 13
1490.90 10
1490.99 7
1491.08 6
1491.17 5
1491.25 6
1491.34 8
1491.43 10
1491.52 14
1491.61 18
1491.70 22
1491.79 25
1491.87 29
1491.96 31
1492.05 33
1492.14 34
1492.23 34
1492.32 33
1492.41 32
1492.49 30
1492.58 28
1492.67 27
1492.76 27
1492.85 26
1492.94 27
1493.03 28
1493.12 28
1493.20 29
1493.29 29
1493.38 28
1493.47 26
1493.56 24
1493.65 22
1493.74 20
1493.82 19
1493.91 17
1494.00 15
1494.09 13
1494.18 12
1494.27 10
1494.36 10
1494.44 10
1494.53 12
1494.62 15
1494.71 18
1494.80 21
1494.89 22
1494.98 21
1495.07 18
1495.15 14
1495.24 8
1495.33 3
1495.42 0
1495.51 0
1495.60 0
1495.69 0
1495.77 0
1495.86 3
1495.95 7
1496.04 11
1496.13 14
1496.22 16
1496.31 17
1496.40 19
1496.48 20
1496.57 21
1496.66 22
1496.75 23
1496.84 24
1496.93 24
1497.02 24
1497.11 24
1497.19 24
1497.28 24
1497.37 24
1497.46 25
1497.55 25
1497.64 25
1497.73 25
1497.82 24
1497.90 23
1497.99 23
1498.08 23
1498.17 23
1498.26 24
1498.35 24
1498.44 25
1498.53 25
1498.61 24
1498.70 23
1498.79 22
1498.88 21
1498.97 20
1499.06 20
1499.15 19
1499.24 19
1499.32 18
1499.41 17
1499.50 17
1499.59 18
1499.68 20
1499.77 23
1499.86 28
1499.95 32
1500.04 35
1500.12 36
1500.21 36
1500.30 34
1500.39 31
1500.48 30
1500.57 29
1500.66 30
1500.75 32
1500.84 35
1500.92 37
1501.01 39
1501.10 39
1501.19 38
1501.28 35
1501.37 32
1501.46 29
1501.55 26
1501.63 24
1501.72 23
1501.81 23
1501.90 24
1501.99 25
1502.08 27
1502.17 28
1502.26 28
1502.35 27
1502.43 25
1502.52 23
1502.61 22
1502.70 22
1502.79 23
1502.88 26
1502.97 30
1503.06 34
1503.15 37
1503.23 39
1503.32 38
1503.41 36
1503.50 32
1503.59 28
1503.68 23
1503.77 19
1503.86 16
1503.95 13
1504.04 11
1504.12 9
1504.21 7
1504.30 4
1504.39 2
1504.48 0
1504.57 0
1504.66 0
1504.75 1
1504.84 3
1504.92 6
1505.01 8
1505.10 11
1505.19 13
1505.28 16
1505.37 20
1505.46 25
1505.55 29
1505.64 34
1505.73 37
1505.81 39
1505.90 39
1505.99 38
1506.08 36
1506.17 34
1506.26 32
1506.35 30
1506.44 28
1506.53 26
1506.62 24
1506.70 22
1506.79 19
1506.88 17
1506.97 16
1507.06 16
1507.15 17
1507.24 20
1507.33 24
1507.42 29
1507.51 34
1507.60 37
1507.68 39
1507.77 40
1507.86 38
1507.95 35
1508.04 32
1508.13 29
1508.22 27
1508.31 26
1508.40 25
1508.49 25
1508.57 24
1508.66 24
1508.75 23
1508.84 22
1508.93 21
1509.02 21
1509.11 21
1509.20 22
1509.29 23
1509.38 24
1509.47 24
1509.55 23
1509.64 22
1509.73 19
1509.82 16
1509.91 14
1510.00 13
1510.09 14
1510.18 18
1510.27 23
1510.36 30
1510.45 36
1510.54 42
1510.62 45
1510.71 47
1510.80 48
1510.89 47
1510.98 47
1511.07 48
1511.16 50
1511.25 53
1511.34 55
1511.43 58
1511.52 59
1511.60 59
1511.69 59
1511.78 59
1511.87 59
1511.96 59
1512.05 60
1512.14 61
1512.23 60
1512.32 58
1512.41 55
1512.50 51
1512.59 45
1512.68 38
1512.76 32
1512.85 25
1512.94 18
1513.03 11
1513.12 4
1513.21 0
1513.30 0
1513.39 0
1513.48 0
1513.57 0
1513.66 0
1513.75 0
1513.83 5
1513.92 10
1514.01 16
1514.10 21
1514.19 27
1514.28 33
1514.37 39
1514.46 45
1514.55 50
1514.64 54
1514.73 56
1514.82 56
1514.91 54
1515.00 50
1515.08 45
1515.17 40
1515.26 34
1515.35 29
1515.44 25
1515.53 22
1515.62 21
1515.71 21
1515.80 23
1515.89 26
1515.98 29
1516.07 32
1516.16 33
1516.25 34
1516.33 34
1516.42 33
1516.51 32
1516.60 32
1516.69 32
1516.78 32
1516.87 33
1516.96 33
1517.05 31
1517.14 28
1517.23 24
1517.32 18
1517.41 12
1517.50 6
1517.59 0
1517.67 0
1517.76 0
1517.85 0
1517.94 0
1518.03 0
1518.12 0
1518.21 0
1518.30 0
1518.39 2
1518.48 4
1518.57 8
1518.66 12
1518.75 16
1518.84 20
1518.93 24
1519.01 27
1519.10 29
1519.19 29
1519.28 29
1519.37 26
1519.46 23
1519.55 20
1519.64 16
1519.73 12
1519.82 9
1519.91 5
1520.00 3
1520.09 1
1520.18 0
1520.27 0
1520.36 0
1520.45 2
1520.53 5
1520.62 9
1520.71 14
1520.80 18
1520.89 21
1520.98 22
1521.07 22
1521.16 20
1521.25 17
1521.34 14
1521.43 12
1521.52 11
1521.61 11
1521.70 13
1521.79 14
1521.88 16
1521.97 17
1522.06 19
1522.15 21
1522.23 23
1522.32 26
1522.41 30
1522.50 33
1522.59 35
1522.68 35
1522.77 34
1522.86 31
1522.95 26
1523.04 21
1523.13 16
1523.22 11
1523.31 7
1523.40 4
1523.49 4
1523.58 5
1523.67 9
1523.76 15
1523.85 21
1523.94 28
1524.02 33
1524.11 37
1524.20 39
1524.29 39
1524.38 38
1524.47 37
1524.56 35
1524.65 34
1524.74 32
1524.83 30
1524.92 28
1525.01 25
1525.10 23
1525.19 20
1525.28 17
1525.37 15
1525.46 14
1525.55 13
1525.64 13
1525.73 12
1525.82 12
1525.91 11
1525.99 10
1526.08 9
1526.17 7
1526.26 5
1526.35 2
1526.44 0
1526.53 0
1526.62 0
1526.71 0
1526.80 0
1526.89 0
1526.98 0
1527.07 3
1527.16 6
1527.25 8
1527.34 9
1527.43 9
1527.52 9
1527.61 8
1527.70 8
1527.79 7
1527.88 6
1527.97 4
1528.06 3
1528.15 2
1528.24 2
1528.33 3
1528.41 5
1528.50 8
1528.59 11
1528.68 15
1528.77 19
1528.86 22
1528.95 25
1529.04 27
1529.13 29
1529.22 32
1529.31 35
1529.40 38
1529.49 42
1529.58 46
1529.67 49
1529.76 51
1529.85 51
1529.94 50
1530.03 48
1530.12 45
1530.21 41
1530.30 38
1530.39 34
1530.48 31
1530.57 28
1530.66 25
1530.75 22
1530.84 20
1530.93 17
1531.02 15
1531.11 14
1531.20 13
1531.29 13
1531.38 13
1531.46 15
1531.55 17
1531.64 20
1531.73 24
1531.82 28
1531.91 33
1532.00 39
1532.09 43
1532.18 47
1532.27 49
1532.36 49
1532.45 48
1532.54 46
1532.63 43
1532.72 39
1532.81 36
1532.90 32
1532.99 29
1533.08 26
1533.17 24
1533.26 24
1533.35 24
1533.44 24
1533.53 26
1533.62 27
1533.71 27
1533.80 26
1533.89 23
1533.98 19
1534.07 14
1534.16 9
1534.25 6
1534.34 4
1534.43 5
1534.52 6
1534.61 7
1534.70 8
1534.79 8
1534.88 6
1534.97 3
1535.06 0
1535.15 0
1535.24 0
1535.33 0
1535.42 0
1535.51 0
1535.60 1
1535.69 6
1535.78 12
1535.87 16
1535.96 21
1536.05 24
1536.14 27
1536.23 29
1536.32 30
1536.41 31
1536.50 31
1536.58 30
1536.67 29
1536.76 29
1536.85 30
1536.94 32
1537.03 35
1537.12 39
1537.21 43
1537.30 45
1537.39 47
1537.48 46
1537.57 43
1537.66 37
1537.75 31
1537.84 24
1537.93 17
1538.02 11
1538.11 6
1538.20 3
1538.29 1
1538.38 1
1538.47 1
1538.56 2
1538.65 3
1538.74 3
1538.83 3
1538.92 2
1539.01 0
1539.10 0
1539.19 0
1539.28 0
1539.37 0
1539.46 0
1539.55 3
1539.64 8
1539.73 14
1539.82 19
1539.91 23
1540.00 25
1540.09 26
1540.18 26
1540.27 25
1540.36 24
1540.45 23
1540.54 24
1540.63 25
1540.72 26
1540.81 27
1540.90 27
1540.99 26
1541.08 24
1541.17 20
1541.26 15
1541.35 9
1541.44 4
1541.53 0
1541.62 0
1541.71 0
1541.80 0
1541.89 0
1541.98 2
1542.07 7
1542.16 12
1542.25 17
1542.34 21
1542.43 24
1542.52 27
1542.61 30
1542.70 33
1542.79 36
1542.88 38
1542.97 39
1543.06 40
1543.15 39
1543.24 37
1543.33 35
1543.42 32
1543.52 30
1543.61 29
1543.70 28
1543.79 28
1543.88 29
1543.97 31
1544.06 32
1544.15 33
1544.24 34
1544.33 33
1544.42 32
1544.51 30
1544.60 27
1544.69 23
1544.78 19
1544.87 15
1544.96 11
1545.05 8
1545.14 6
1545.23 4
1545.32 4
1545.41 5
1545.50 6
1545.59 8
1545.68 11
1545.77 15
1545.86 19
1545.95 24
1546.04 28
1546.13 33
1546.22 36
1546.31 40
1546.40 42
1546.49 44
1546.58 46
1546.67 46
1546.76 47
1546.85 47
1546.94 46
1547.03 46
1547.12 46
1547.21 45
1547.30 44
1547.39 43
1547.48 41
1547.57 38
1547.66 35
1547.75 32
1547.84 30
1547.93 29
1548.02 29
1548.11 28
1548.20 27
1548.29 24
1548.38 20
1548.47 14
1548.56 8
1548.66 2
1548.75 0
1548.84 0
1548.93 0
1549.02 0
1549.11 0
1549.20 1
1549.29 4
1549.38 5
1549.47 5
1549.56 5
1549.65 6
1549.74 7
1549.83 8
1549.92 9
1550.01 10
1550.10 11
1550.19 12
1550.28 12
1550.37 12
1550.46 12
1550.55 13
1550.64 14
1550.73 14
1550.82 14
1550.91 13
1551.00 10
1551.09 7
1551.18 4
1551.27 2
1551.36 2
1551.45 3
1551.54 6
1551.64 9
1551.73 13
1551.82 16
1551.91 18
1552.00 18
1552.09 16
1552.18 13
1552.27 10
1552.36 8
1552.45 6
1552.54 5
1552.63 5
1552.72 6
1552.81 7
1552.90 9
1552.99 11
1553.08 14
1553.17 16
1553.26 18
1553.35 19
1553.44 20
1553.53 19
1553.62 17
1553.71 13
1553.80 10
1553.89 6
1553.98 3
1554.08 0
1554.17 0
1554.26 0
1554.35 0
1554.44 0
1554.53 0
1554.62 0
1554.71 0
1554.80 2
1554.89 4
1554.98 5
1555.07 4
1555.16 3
1555.25 3
1555.34 3
1555.43 4
1555.52 7
1555.61 10
1555.70 14
1555.79 17
1555.88 20
1555.97 21
1556.06 21
1556.16 20
1556.25 18
1556.34 15
1556.43 13
1556.52 10
1556.61 9
1556.70 7
1556.79 7
1556.88 7
1556.97 8
1557.06 9
1557.15 10
1557.24 11
1557.33 12
1557.42 14
1557.51 15
1557.60 17
1557.69 18
1557.78 20
1557.87 21
1557.97 22
1558.06 23
1558.15 23
1558.24 23
1558.33 22
1558.42 21
1558.51 21
1558.60 21
1558.69 22
1558.78 24
1558.87 25
1558.96 27
1559.05 27
1559.14 27
1559.23 26
1559.32 24
1559.41 22
1559.50 20
1559.60 19
1559.69 19
1559.78 20
1559.87 22
1559.96 24
1560.05 26
1560.14 28
1560.23 29
1560.32 29
1560.41 28
1560.50 25
1560.59 22
1560.68 19
1560.77 15
1560.86 10
1560.95 6
1561.04 2
1561.14 0
1561.23 0
1561.32 0
1561.41 0
1561.50 0
1561.59 2
1561.68 8
1561.77 15
1561.86 22
1561.95 29
1562.04 34
1562.13 38
1562.22 39
1562.31 39
1562.40 36
1562.49 33
1562.59 28
1562.68 23
1562.77 18
1562.86 14
1562.95 9
1563.04 6
1563.13 3
1563.22 2
1563.31 2
1563.40 3
1563.49 7
1563.58 11
1563.67 16
1563.76 21
1563.85 25
1563.95 27
1564.04 29
1564.13 29
1564.22 28
1564.31 27
1564.40 27
1564.49 27
1564.58 27
1564.67 28
1564.76 29
1564.85 31
1564.94 33
1565.03 34
1565.12 36
1565.22 38
1565.31 38
1565.40 38
1565.49 36
1565.58 34
1565.67 31
1565.76 29
1565.85 26
1565.94 25
1566.03 24
1566.12 24
1566.21 23
1566.30 24
1566.40 24
1566.49 24
1566.58 25
1566.67 25
1566.76 25
1566.85 23
1566.94 21
1567.03 18
1567.12 14
1567.21 11
1567.30 8
1567.39 7
1567.48 7
1567.58 9
1567.67 12
1567.76 16
1567.85 20
1567.94 24
1568.03 27
1568.12 29
1568.21 30
1568.30 30
1568.39 30
1568.48 30
1568.57 31
1568.67 32
1568.76 34
1568.85 38
1568.94 42
1569.03 46
1569.12 49
1569.21 52
1569.30 53
1569.39 53
1569.48 51
1569.57 48
1569.66 43
1569.76 37
1569.85 31
1569.94 26
1570.03 23
1570.12 22
1570.21 23
1570.30 28
1570.39 33
1570.48 39
1570.57 44
1570.66 48
1570.76 49
1570.85 49
1570.94 47
1571.03 44
1571.12 42
1571.21 41
1571.30 40
1571.39 39
1571.48 38
1571.57 37
1571.66 34
1571.76 31
1571.85 26
1571.94 22
1572.03 19
1572.12 16
1572.21 15
1572.30 16
1572.39 18
1572.48 21
1572.57 24
1572.66 28
1572.76 32
1572.85 34
1572.94 35
1573.03 35
1573.12 34
1573.21 31
1573.30 28
1573.39 25
1573.48 23
1573.57 20
1573.67 18
1573.76 15
1573.85 12
1573.94 9
1574.03 6
1574.12 2
1574.21 0
1574.30 0
1574.39 0
1574.48 1
1574.58 5
1574.67 10
1574.76 15
1574.85 22
1574.94 28
1575.03 34
1575.12 39
1575.21 43
1575.30 47
1575.39 48
1575.49 49
1575.58 49
1575.67 49
1575.76 48
1575.85 46
1575.94 45
1576.03 44
1576.12 44
1576.21 46
1576.30 51
1576.40 57
1576.49 65
1576.58 73
1576.67 80
1576.76 87
1576.85 92
1576.94 96
1577.03 98
1577.12 99
1577.22 99
1577.31 97
1577.40 95
1577.49 92
1577.58 89
1577.67 86
1577.76 85
1577.85 85
1577.94 86
1578.04 90
1578.13 93
1578.22 97
1578.31 101
1578.40 103
1578.49 103
1578.58 100
1578.67 95
1578.76 88
1578.86 80
1578.95 72
1579.04 65
1579.13 59
1579.22 55
1579.31 53
1579.40 53
1579.49 54
1579.58 55
1579.68 56
1579.77 56
1579.86 55
1579.95 52
1580.04 49
1580.13 44
1580.22 39
1580.31 34
1580.40 29
1580.50 25
1580.59 22
1580.68 21
1580.77 21
1580.86 22
1580.95 24
1581.04 26
1581.13 29
1581.23 30
1581.32 30
1581.41 30
1581.50 28
1581.59 26
1581.68 24
1581.77 22
1581.86 22
1581.96 21
1582.05 22
1582.14 22
1582.23 23
1582.32 23
1582.41 22
1582.50 21
1582.59 20
1582.69 18
1582.78 16
1582.87 15
1582.96 14
1583.05 13
1583.14 14
1583.23 15
1583.32 18
1583.42 22
1583.51 26
1583.60 31
1583.69 35
1583.78 39
1583.87 42
1583.96 43
1584.05 43
1584.15 43
1584.24 43
1584.33 43
1584.42 44
1584.51 46
1584.60 49
1584.69 53
1584.78 56
1584.88 58
1584.97 58
1585.06 56
1585.15 53
1585.24 48
1585.33 42
1585.42 37
1585.51 32
1585.61 28
1585.70 26
1585.79 23
1585.88 21
1585.97 20
1586.06 18
1586.15 17
1586.25 16
1586.34 14
1586.43 13
1586.52 12
1586.61 11
1586.70 10
1586.79 10
1586.88 11
1586.98 12
1587.07 14
1587.16 17
1587.25 20
1587.34 23
1587.43 25
1587.52 27
1587.62 29
1587.71 30
1587.80 30
1587.89 30
1587.98 30
1588.07 28
1588.16 26
1588.26 23
1588.35 18
1588.44 14
1588.53 9
1588.62 6
1588.71 4
1588.80 5
1588.90 8
1588.99 12
1589.08 18
1589.17 25
1589.26 30
1589.35 35
1589.44 38
1589.54 40
1589.63 40
1589.72 40
1589.81 41
1589.90 42
1589.99 43
1590.08 46
1590.18 49
1590.27 51
1590.36 52
1590.45 52
1590.54 49
1590.63 45
1590.72 40
1590.82 34
1590.91 27
1591.00 21
1591.09 16
1591.18 13
1591.27 13
1591.36 16
1591.46 21
1591.55 29
1591.64 37
1591.73 46
1591.82 54
1591.91 60
1592.01 65
1592.10 67
1592.19 67
1592.28 65
1592.37 61
1592.46 56
1592.55 51
1592.65 45
1592.74 41
1592.83 39
1592.92 38
1593.01 39
1593.10 41
1593.19 44
1593.29 45
1593.38 44
1593.47 41
1593.56 37
1593.65 32
1593.74 27
1593.84 23
1593.93 21
1594.02 20
1594.11 20
1594.20 22
1594.29 23
1594.39 25
1594.48 28
1594.57 30
1594.66 34
1594.75 37
1594.84 41
1594.93 45
1595.03 48
1595.12 51
1595.21 52
1595.30 52
1595.39 50
1595.48 45
1595.58 38
1595.67 29
1595.76 20
1595.85 12
1595.94 6
1596.03 3
1596.13 3
1596.22 6
1596.31 11
1596.40 15
1596.49 20
1596.58 22
1596.68 23
1596.77 23
1596.86 21
1596.95 19
1597.04 17
1597.13 15
1597.23 13
1597.32 11
1597.41 9
1597.50 7
1597.59 6
1597.68 6
1597.78 6
1597.87 7
1597.96 8
1598.05 9
1598.14 9
1598.23 10
1598.33 9
1598.42 9
1598.51 8
1598.60 8
1598.69 8
1598.78 8
1598.88 8
1598.97 8
1599.06 7
1599.15 5
1599.24 2
1599.33 0
1599.43 0
1599.52 0
1599.61 0
1599.70 0
1599.79 0
1599.88 0
1599.98 0
1600.07 4
1600.16 10
1600.25 15
1600.34 19
1600.43 22
1600.53 23
1600.62 24
1600.71 24
1600.80 25
1600.89 26
1600.99 28
1601.08 31
1601.17 33
1601.26 35
1601.35 36
1601.44 36
1601.54 35
1601.63 33
1601.72 32
1601.81 31
1601.90 32
1601.99 34
1602.09 38
1602.18 44
1602.27 50
1602.36 57
1602.45 62
1602.55 64
1602.64 65
1602.73 63
1602.82 60
1602.91 55
1603.00 51
1603.10 49
1603.19 48
1603.28 48
1603.37 49
1603.46 51
1603.56 54
1603.65 56
1603.74 58
1603.83 59
1603.92 59
1604.02 59
1604.11 58
1604.20 57
1604.29 55
1604.38 52
1604.47 51
1604.57 51
1604.66 53
1604.75 55
1604.84 58
1604.93 60
1605.03 62
1605.12 61
1605.21 60
1605.30 58
1605.39 57
1605.49 57
1605.58 58
1605.67 60
1605.76 62
1605.85 63
1605.94 64
1606.04 63
1606.13 61
1606.22 58
1606.31 55
1606.40 52
1606.50 49
1606.59 46
1606.68 42
1606.77 37
1606.86 31
1606.96 25
1607.05 20
1607.14 16
1607.23 15
1607.32 15
1607.42 16
1607.51 18
1607.60 20
1607.69 20
1607.78 19
1607.88 16
1607.97 13
1608.06 9
1608.15 6
1608.24 3
1608.34 2
1608.43 2
1608.52 4
1608.61 6
1608.70 10
1608.79 14
1608.89 19
1608.98 23
1609.07 27
1609.16 30
1609.25 33
1609.35 35
1609.44 37
1609.53 39
1609.62 41
1609.71 43
1609.81 44
1609.90 46
1609.99 46
1610.08 46
1610.18 45
1610.27 44
1610.36 43
1610.45 41
1610.54 40
1610.64 40
1610.73 41
1610.82 43
1610.91 46
1611.00 50
1611.10 54
1611.19 57
1611.28 61
1611.37 64
1611.46 66
1611.56 67
1611.65 68
1611.74 68
1611.83 67
1611.92 66
1612.02 64
1612.11 62
1612.20 60
1612.29 58
1612.38 56
1612.48 55
1612.57 55
1612.66 56
1612.75 56
1612.84 57
1612.94 58
1613.03 59
1613.12 61
1613.21 61
1613.31 61
1613.40 60
1613.49 59
1613.58 56
1613.67 52
1613.77 49
1613.86 45
1613.95 42
1614.04 39
1614.13 35
1614.23 32
1614.32 28
1614.41 23
1614.50 19
1614.60 14
1614.69 10
1614.78 7
1614.87 5
1614.96 4
1615.06 5
1615.15 8
1615.24 13
1615.33 19
1615.42 26
1615.52 34
1615.61 42
1615.70 49
1615.79 56
1615.89 62
1615.98 67
1616.07 72
1616.16 75
1616.25 78
1616.35 80
1616.44 80
1616.53 79
1616.62 76
1616.72 73
1616.81 69
1616.90 65
1616.99 62
1617.08 60
1617.18 59
1617.27 59
1617.36 60
1617.45 63
1617.55 66
1617.64 70
1617.73 74
1617.82 78
1617.91 83
1618.01 86
1618.10 88
1618.19 89
1618.28 88
1618.38 86
1618.47 83
1618.56 78
1618.65 74
1618.75 70
1618.84 67
1618.93 65
1619.02 65
1619.11 65
1619.21 65
1619.30 65
1619.39 64
1619.48 63
1619.58 61
1619.67 58
1619.76 56
1619.85 54
1619.94 53
1620.04 54
1620.13 55
1620.22 59
1620.31 63
1620.41 69
1620.50 75
1620.59 80
1620.68 84
1620.78 85
1620.87 83
1620.96 80
1621.05 76
1621.14 72
1621.24 69
1621.33 68
1621.42 69
1621.51 72
1621.61 74
1621.70 75
1621.79 75
1621.88 72
1621.98 68
1622.07 62
1622.16 57
1622.25 52
1622.35 49
1622.44 48
1622.53 49
1622.62 50
1622.72 51
1622.81 51
1622.90 50
1622.99 49
1623.08 48
1623.18 47
1623.27 47
1623.36 47
1623.45 47
1623.55 45
1623.64 43
1623.73 38
1623.82 33
1623.92 28
1624.01 23
1624.10 19
1624.19 17
1624.29 16
1624.38 16
1624.47 18
1624.56 20
1624.66 22
1624.75 24
1624.84 27
1624.93 28
1625.03 29
1625.12 30
1625.21 29
1625.30 27
1625.40 24
1625.49 22
1625.58 20
1625.67 20
1625.77 22
1625.86 25
1625.95 29
1626.04 33
1626.14 36
1626.23 37
1626.32 37
1626.41 35
1626.51 32
1626.60 29
1626.69 26
1626.78 25
1626.88 24
1626.97 25
1627.06 27
1627.15 29
1627.25 31
1627.34 33
1627.43 35
1627.52 39
1627.62 43
1627.71 48
1627.80 54
1627.89 61
1627.99 67
1628.08 72
1628.17 76
1628.26 79
1628.36 80
1628.45 81
1628.54 80
1628.63 80
1628.73 79
1628.82 79
1628.91 79
1629.00 78
1629.10 77
1629.19 75
1629.28 72
1629.37 68
1629.47 64
1629.56 60
1629.65 58
1629.74 57
1629.84 58
1629.93 61
1630.02 64
1630.11 67
1630.21 70
1630.30 71
1630.39 71
1630.48 68
1630.58 65
1630.67 60
1630.76 55
1630.86 51
1630.95 47
1631.04 45
1631.13 44
1631.23 43
1631.32 43
1631.41 42
1631.50 41
1631.60 40
1631.69 38
1631.78 36
1631.87 33
1631.97 29
1632.06 25
1632.15 21
1632.24 18
1632.34 17
1632.43 18
1632.52 22
1632.62 28
1632.71 36
1632.80 43
1632.89 48
1632.99 50
1633.08 50
1633.17 46
1633.26 41
1633.36 36
1633.45 31
1633.54 28
1633.63 26
1633.73 28
1633.82 31
1633.91 36
1634.01 41
1634.10 46
1634.19 50
1634.28 53
1634.38 54
1634.47 54
1634.56 54
1634.65 53
1634.75 51
1634.84 49
1634.93 45
1635.03 40
1635.12 34
1635.21 28
1635.30 22
1635.40 18
1635.49 16
1635.58 18
1635.67 22
1635.77 28
1635.86 35
1635.95 42
1636.05 48
1636.14 52
1636.23 54
1636.32 54
1636.42 53
1636.51 50
1636.60 47
1636.70 42
1636.79 37
1636.88 33
1636.97 28
1637.07 24
1637.16 21
1637.25 19
1637.34 18
1637.44 17
1637.53 18
1637.62 19
1637.72 20
1637.81 20
1637.90 19
1637.99 16
1638.09 13
1638.18 10
1638.27 7
1638.37 5
1638.46 4
1638.55 4
1638.64 4
1638.74 3
1638.83 2
1638.92 0
1639.02 0
1639.11 0
1639.20 0
1639.29 0
1639.39 0
1639.48 0
1639.57 0
1639.67 4
1639.76 7
1639.85 10
1639.94 11
1640.04 12
1640.13 12
1640.22 11
1640.32 10
1640.41 10
1640.50 9
1640.59 9
1640.69 9
1640.78 9
1640.87 9
1640.97 8
1641.06 8
1641.15 9
1641.24 10
1641.34 13
1641.43 17
1641.52 21
1641.62 25
1641.71 27
1641.80 28
1641.90 25
1641.99 21
1642.08 16
1642.17 10
1642.27 6
1642.36 3
1642.45 2
1642.55 3
1642.64 6
1642.73 9
1642.82 13
1642.92 17
1643.01 21
1643.10 25
1643.20 28
1643.29 30
1643.38 32
1643.48 33
1643.57 34
1643.66 34
1643.75 34
1643.85 35
1643.94 35
1644.03 36
1644.13 37
1644.22 39
1644.31 41
1644.41 43
1644.50 45
1644.59 46
1644.68 48
1644.78 49
1644.87 49
1644.96 49
1645.06 47
1645.15 44
1645.24 40
1645.34 35
1645.43 29
1645.52 23
1645.61 18
1645.71 14
1645.80 12
1645.89 12
1645.99 14
1646.08 17
1646.17 22
1646.27 27
1646.36 33
1646.45 37
1646.55 40
1646.64 41
1646.73 40
1646.82 36
1646.92 30
1647.01 24
1647.10 16
1647.20 9
1647.29 3
1647.38 0
1647.48 0
1647.57 0
1647.66 0
1647.76 0
1647.85 0
1647.94 0
1648.03 2
1648.13 7
1648.22 12
1648.31 16
1648.41 18
1648.50 20
1648.59 21
1648.69 22
1648.78 23
1648.87 25
1648.97 28
1649.06 30
1649.15 33
1649.24 35
1649.34 36
1649.43 37
1649.52 36
1649.62 35
1649.71 33
1649.80 30
1649.90 25
1649.99 20
1650.08 15
1650.18 10
1650.27 6
1650.36 4
1650.46 4
1650.55 6
1650.64 10
1650.74 15
1650.83 20
1650.92 25
1651.01 29
1651.11 33
1651.20 36
1651.29 39
1651.39 43
1651.48 46
1651.57 51
1651.67 55
1651.76 60
1651.85 64
1651.95 66
1652.04 66
1652.13 63
1652.23 58
1652.32 51
1652.41 44
1652.51 37
1652.60 32
1652.69 29
1652.79 28
1652.88 29
1652.97 30
1653.07 31
1653.16 31
1653.25 29
1653.35 27
1653.44 25
1653.53 22
1653.63 20
1653.72 19
1653.81 18
1653.91 18
1654.00 17
1654.09 16
1654.18 15
1654.28 13
1654.37 10
1654.46 6
1654.56 3
1654.65 0
1654.74 0
1654.84 0
1654.93 0
1655.02 0
1655.12 0
1655.21 0
1655.30 0
1655.40 1
1655.49 4
1655.58 6
1655.68 8
1655.77 9
1655.86 10
1655.96 10
1656.05 10
1656.14 11
1656.24 12
1656.33 13
1656.42 14
1656.52 15
1656.61 17
1656.70 18
1656.80 20
1656.89 21
1656.98 21
1657.08 22
1657.17 22
1657.26 21
1657.36 20
1657.45 18
1657.54 16
1657.64 13
1657.73 11
1657.82 10
1657.92 9
1658.01 9
1658.10 10
1658.20 11
1658.29 13
1658.39 14
1658.48 14
1658.57 14
1658.67 13
1658.76 12
1658.85 11
1658.95 12
1659.04 13
1659.13 17
1659.23 22
1659.32 30
1659.41 40
1659.51 51
1659.60 60
1659.69 68
1659.79 74
1659.88 76
1659.97 75
1660.07 72
1660.16 69
1660.25 65
1660.35 61
1660.44 58
1660.53 56
1660.63 53
1660.72 50
1660.81 48
1660.91 45
1661.00 43
1661.09 43
1661.19 44
1661.28 46
1661.37 49
1661.47 53
1661.56 58
1661.66 63
1661.75 69
1661.84 74
1661.94 79
1662.03 84
1662.12 88
1662.22 90
1662.31 90
1662.40 89
1662.50 88
1662.59 86
1662.68 84
1662.78 82
1662.87 81
1662.96 79
1663.06 76
1663.15 73
1663.25 70
1663.34 66
1663.43 62
1663.53 58
1663.62 57
1663.71 57
1663.81 60
1663.90 65
1663.99 72
1664.09 80
1664.18 87
1664.27 94
1664.37 97
1664.46 98
1664.55 95
1664.65 90
1664.74 83
1664.84 76
1664.93 70
1665.02 64
1665.12 60
1665.21 56
1665.30 52
1665.40 48
1665.49 45
1665.58 41
1665.68 38
1665.77 37
1665.87 37
1665.96 38
1666.05 41
1666.15 43
1666.24 46
1666.33 47
1666.43 47
1666.52 46
1666.61 44
1666.71 42
1666.80 40
1666.89 40
1666.99 41
1667.08 44
1667.18 48
1667.27 54
1667.36 61
1667.46 68
1667.55 73
1667.64 76
1667.74 76
1667.83 74
1667.92 68
1668.02 59
1668.11 50
1668.21 41
1668.30 33
1668.39 28
1668.49 27
1668.58 30
1668.67 36
1668.77 44
1668.86 53
1668.96 61
1669.05 68
1669.14 73
1669.24 75
1669.33 75
1669.42 73
1669.52 68
1669.61 63
1669.71 57
1669.80 50
1669.89 45
1669.99 40
1670.08 37
1670.17 36
1670.27 38
1670.36 41
1670.45 45
1670.55 51
1670.64 57
1670.74 63
1670.83 67
1670.92 70
1671.02 72
1671.11 72
1671.20 70
1671.30 68
1671.39 64
1671.49 59
1671.58 54
1671.67 48
1671.77 42
1671.86 38
1671.95 35
1672.05 35
1672.14 39
1672.24 46
1672.33 56
1672.42 66
1672.52 76
1672.61 84
1672.71 89
1672.80 89
1672.89 87
1672.99 82
1673.08 76
1673.17 70
1673.27 64
1673.36 60
1673.46 55
1673.55 52
1673.64 48
1673.74 45
1673.83 40
1673.92 35
1674.02 30
1674.11 25
1674.21 20
1674.30 17
1674.39 15
1674.49 14
1674.58 16
1674.68 18
1674.77 22
1674.86 25
1674.96 29
1675.05 33
1675.14 37
1675.24 41
1675.33 46
1675.43 50
1675.52 53
1675.61 56
1675.71 57
1675.80 56
1675.90 54
1675.99 51
1676.08 48
1676.18 45
1676.27 43
1676.37 43
1676.46 44
1676.55 46
1676.65 49
1676.74 51
1676.83 53
1676.93 53
1677.02 52
1677.12 49
1677.21 44
1677.30 38
1677.40 32
1677.49 26
1677.59 22
1677.68 19
1677.77 18
1677.87 19
1677.96 22
1678.06 26
1678.15 31
1678.24 34
1678.34 36
1678.43 37
1678.53 35
1678.62 33
1678.71 29
1678.81 26
1678.90 23
1679.00 22
1679.09 23
1679.18 25
1679.28 28
1679.37 33
1679.47 39
1679.56 45
1679.65 50
1679.75 54
1679.84 58
1679.94 60
1680.03 62
1680.12 64
1680.22 66
1680.31 69
1680.41 74
1680.50 78
1680.59 83
1680.69 86
1680.78 87
1680.88 87
1680.97 85
1681.06 80
1681.16 75
1681.25 69
1681.35 63
1681.44 59
1681.53 55
1681.63 53
1681.72 53
1681.82 53
1681.91 53
1682.00 53
1682.10 52
1682.19 50
1682.29 47
1682.38 44
1682.47 40
1682.57 36
1682.66 31
1682.76 28
1682.85 24
1682.94 22
1683.04 20
1683.13 19
1683.23 19
1683.32 19
1683.42 20
1683.51 22
1683.60 24
1683.70 26
1683.79 28
1683.89 29
1683.98 30
1684.07 31
1684.17 32
1684.26 34
1684.36 36
1684.45 40
1684.54 45
1684.64 51
1684.73 57
1684.83 62
1684.92 66
1685.02 68
1685.11 68
1685.20 66
1685.30 64
1685.39 61
1685.49 57
1685.58 54
1685.67 52
1685.77 51
1685.86 50
1685.96 50
1686.05 50
1686.15 50
1686.24 48
1686.33 47
1686.43 45
1686.52 43
1686.62 43
1686.71 44
1686.80 48
1686.90 55
1686.99 63
1687.09 72
1687.18 80
1687.28 85
1687.37 87
1687.46 86
1687.56 81
1687.65 75
1687.75 67
1687.84 59
1687.93 52
1688.03 47
1688.12 44
1688.22 42
1688.31 43
1688.41 45
1688.50 48
1688.59 52
1688.69 56
1688.78 60
1688.88 64
1688.97 66
1689.07 68
1689.16 70
1689.25 71
1689.35 72
1689.44 72
1689.54 72
1689.63 71
1689.73 68
1689.82 63
1689.91 57
1690.01 51
1690.10 45
1690.20 41
1690.29 39
1690.39 40
1690.48 43
1690.57 48
1690.67 54
1690.76 61
1690.86 67
1690.95 73
1691.05 78
1691.14 81
1691.23 83
1691.33 82
1691.42 79
1691.52 75
1691.61 69
1691.71 63
1691.80 56
1691.89 50
1691.99 45
1692.08 42
1692.18 42
1692.27 43
1692.37 46
1692.46 50
1692.55 54
1692.65 58
1692.74 60
1692.84 62
1692.93 63
1693.03 64
1693.12 65
1693.22 66
1693.31 68
1693.40 70
1693.50 71
1693.59 71
1693.69 70
1693.78 66
1693.88 62
1693.97 57
1694.06 52
1694.16 48
1694.25 45
1694.35 44
1694.44 43
1694.54 44
1694.63 47
1694.73 50
1694.82 54
1694.91 58
1695.01 61
1695.10 64
1695.20 66
1695.29 66
1695.39 64
1695.48 60
1695.58 56
1695.67 50
1695.76 45
1695.86 41
1695.95 38
1696.05 37
1696.14 38
1696.24 41
1696.33 45
1696.43 51
1696.52 57
1696.61 64
1696.71 70
1696.80 75
1696.90 78
1696.99 79
1697.09 79
1697.18 76
1697.28 73
1697.37 69
1697.46 65
1697.56 63
1697.65 61
1697.75 60
1697.84 60
1697.94 61
1698.03 61
1698.13 60
1698.22 59
1698.32 57
1698.41 54
1698.50 52
1698.60 49
1698.69 47
1698.79 44
1698.88 42
1698.98 39
1699.07 35
1699.17 31
1699.26 26
1699.36 21
1699.45 16
1699.54 11
1699.64 8
1699.73 6
1699.83 6
1699.92 7
1700.02 10
1700.11 12
1700.21 14
1700.30 15
1700.40 14
1700.49 11
1700.58 8
1700.68 4
1700.77 1
1700.87 0
1700.96 0
1701.06 0
1701.15 2
1701.25 4
1701.34 4
1701.44 4
1701.53 2
1701.62 0
1701.72 0
1701.81 0
1701.91 0
1702.00 0
1702.10 0
1702.19 4
1702.29 8
1702.38 13
1702.48 18
1702.57 22
1702.67 24
1702.76 26
1702.85 27
1702.95 28
1703.04 27
1703.14 27
1703.23 26
1703.33 26
1703.42 25
1703.52 24
1703.61 22
1703.71 20
1703.80 18
1703.90 16
1703.99 15
1704.09 15
1704.18 15
1704.27 16
1704.37 18
1704.46 20
1704.56 21
1704.65 22
1704.75 23
1704.84 23
1704.94 23
1705.03 23
1705.13 22
1705.22 22
1705.32 21
1705.41 20
1705.51 20
1705.60 19
1705.70 19
1705.79 20
1705.88 21
1705.98 23
1706.07 26
1706.17 31
1706.26 36
1706.36 43
1706.45 51
1706.55 58
1706.64 64
1706.74 68
1706.83 70
1706.93 69
1707.02 66
1707.12 61
1707.21 56
1707.31 52
1707.40 49
1707.50 49
1707.59 50
1707.68 51
1707.78 53
1707.87 54
1707.97 54
1708.06 53
1708.16 52
1708.25 51
1708.35 50
1708.44 49
1708.54 47
1708.63 44
1708.73 40
1708.82 34
1708.92 28
1709.01 21
1709.11 16
1709.20 13
1709.30 13
1709.39 15
1709.49 18
1709.58 23
1709.68 27
1709.77 31
1709.87 34
1709.96 37
1710.06 39
1710.15 41
1710.24 43
1710.34 44
1710.43 45
1710.53 45
1710.62 45
1710.72 44
1710.81 43
1710.91 42
1711.00 42
1711.10 43
1711.19 44
1711.29 46
1711.38 49
1711.48 51
1711.57 54
1711.67 58
1711.76 61
1711.86 64
1711.95 68
1712.05 72
1712.14 76
1712.24 78
1712.33 80
1712.43 81
1712.52 80
1712.62 77
1712.71 73
1712.81 68
1712.90 63
1713.00 58
1713.09 53
1713.19 48
1713.28 45
1713.38 43
1713.47 42
1713.57 43
1713.66 44
1713.76 47
1713.85 50
1713.95 54
1714.04 57
1714.14 60
1714.23 61
1714.33 62
1714.42 60
1714.52 58
1714.61 53
1714.71 47
1714.80 40
1714.90 33
1714.99 26
1715.09 19
1715.18 14
1715.28 11
1715.37 9
1715.47 10
1715.56 12
1715.66 14
1715.75 17
1715.85 19
1715.94 20
1716.04 19
1716.13 17
1716.23 13
1716.32 9
1716.42 5
1716.51 1
1716.61 0
1716.70 0
1716.80 0
1716.89 0
1716.99 0
1717.08 0
1717.18 0
1717.27 0
1717.37 0
1717.46 3
1717.56 5
1717.65 8
1717.75 12
1717.84 17
1717.94 24
1718.03 32
1718.13 40
1718.22 48
1718.32 54
1718.41 59
1718.51 61
1718.60 61
1718.70 60
1718.79 56
1718.89 52
1718.98 47
1719.08 42
1719.17 36
1719.27 29
1719.36 23
1719.46 16
1719.55 10
1719.65 6
1719.74 4
1719.84 3
1719.93 4
1720.03 6
1720.12 8
1720.22 11
1720.31 13
1720.41 13
1720.50 13
1720.60 12
1720.69 10
1720.79 9
1720.88 8
1720.98 8
1721.07 10
1721.17 12
1721.26 14
1721.36 18
1721.45 21
1721.55 25
1721.65 28
1721.74 32
1721.84 34
1721.93 37
1722.03 39
1722.12 40
1722.22 41
1722.31 40
1722.41 39
1722.50 37
1722.60 34
1722.69 30
1722.79 26
1722.88 22
1722.98 20
1723.07 18
1723.17 18
1723.26 19
1723.36 21
1723.45 25
1723.55 28
1723.64 31
1723.74 34
1723.83 36
1723.93 37
1724.02 36
1724.12 34
1724.22 31
1724.31 28
1724.41 24
1724.50 22
1724.60 21
1724.69 21
1724.79 23
1724.88 25
1724.98 27
1725.07 27
1725.17 25
1725.26 21
1725.36 15
1725.45 9
1725.55 2
1725.64 0
1725.74 0
1725.83 0
1725.93 0
1726.03 0
1726.12 0
1726.22 0
1726.31 2
1726.41 9
1726.50 16
1726.60 23
1726.69 29
1726.79 32
1726.88 33
1726.98 31
1727.07 28
1727.17 23
1727.26 20
1727.36 18
1727.45 18
1727.55 20
1727.65 23
1727.74 27
1727.84 31
1727.93 34
1728.03 38
1728.12 41
1728.22 44
1728.31 47
1728.41 50
1728.50 51
1728.60 52
1728.69 50
1728.79 48
1728.88 44
1728.98 40
1729.08 35
1729.17 31
1729.27 28
1729.36 26
1729.46 24
1729.55 23
1729.65 22
1729.74 21
1729.84 21
1729.93 21
1730.03 21
1730.12 21
1730.22 22
1730.32 24
1730.41 25
1730.51 27
1730.60 30
1730.70 33
1730.79 38
1730.89 44
1730.98 50
1731.08 57
1731.17 63
1731.27 67
1731.36 70
1731.46 70
1731.56 68
1731.65 64
1731.75 57
1731.84 49
1731.94 41
1732.03 33
1732.13 26
1732.22 20
1732.32 17
1732.41 17
1732.51 18
1732.61 20
1732.70 22
1732.80 24
1732.89 25
1732.99 25
1733.08 24
1733.18 22
1733.27 19
1733.37 14
1733.46 9
1733.56 3
1733.66 0
1733.75 0
1733.85 0
1733.94 0
1734.04 0
1734.13 0
1734.23 0
1734.32 1
1734.42 4
1734.52 7
1734.61 8
1734.71 8
1734.80 8
1734.90 8
1734.99 7
1735.09 7
1735.18 6
1735.28 6
1735.38 5
1735.47 5
1735.57 5
1735.66 4
1735.76 4
1735.85 4
1735.95 2
1736.04 1
1736.14 0
1736.24 0
1736.33 0
1736.43 0
1736.52 0
1736.62 2
1736.71 7
1736.81 13
1736.90 17
1737.00 21
1737.10 23
1737.19 24
1737.29 25
1737.38 25
1737.48 26
1737.57 28
1737.67 31
1737.76 35
1737.86 41
1737.96 47
1738.05 53
1738.15 59
1738.24 65
1738.34 70
1738.43 74
1738.53 77
1738.63 80
1738.72 82
1738.82 84
1738.91 86
1739.01 88
1739.10 90
1739.20 91
1739.29 91
1739.39 91
1739.49 91
1739.58 90
1739.68 89
1739.77 89
1739.87 89
1739.96 90
1740.06 91
1740.16 93
1740.25 95
1740.35 97
1740.44 99
1740.54 102
1740.63 104
1740.73 105
1740.83 106
1740.92 107
1741.02 107
1741.11 108
1741.21 109
1741.30 112
1741.40 116
1741.50 120
1741.59 124
1741.69 128
1741.78 130
1741.88 130
1741.97 127
1742.07 123
1742.17 118
1742.26 112
1742.36 107
1742.45 102
1742.55 99
1742.64 96
1742.74 94
1742.84 93
1742.93 90
1743.03 88
1743.12 85
1743.22 82
1743.31 79
1743.41 77
1743.51 77
1743.60 79
1743.70 82
1743.79 86
1743.89 90
1743.98 93
1744.08 94
1744.18 93
1744.27 90
1744.37 86
1744.46 81
1744.56 77
1744.65 73
1744.75 71
1744.85 68
1744.94 66
1745.04 63
1745.13 60
1745.23 57
1745.33 54
1745.42 53
1745.52 54
1745.61 56
1745.71 60
1745.80 66
1745.90 73
1746.00 81
1746.09 90
1746.19 99
1746.28 109
1746.38 118
1746.48 128
1746.57 138
1746.67 150
1746.76 163
1746.86 178
1746.95 196
1747.05 216
1747.15 238
1747.24 261
1747.34 285
1747.43 310
1747.53 335
1747.63 359
1747.72 381
1747.82 400
1747.91 414
1748.01 424
1748.11 429
1748.20 430
1748.30 427
1748.39 423
1748.49 418
1748.58 413
1748.68 408
1748.78 404
1748.87 399
1748.97 395
1749.06 390
1749.16 385
1749.26 378
1749.35 369
1749.45 359
1749.54 347
1749.64 332
1749.74 317
1749.83 300
1749.93 283
1750.02 266
1750.12 251
1750.22 237
1750.31 225
1750.41 214
1750.50 205
1750.60 196
1750.69 187
1750.79 177
1750.89 167
1750.98 156
1751.08 146
1751.17 135
1751.27 125
1751.37 115
1751.46 107
1751.56 99
1751.65 91
1751.75 83
1751.85 76
1751.94 70
1752.04 65
1752.13 61
1752.23 57
1752.33 55
1752.42 54
1752.52 53
1752.61 53
1752.71 54
1752.81 56
1752.90 58
1753.00 61
1753.09 63
1753.19 65
1753.29 67
1753.38 68
1753.48 68
1753.57 68
1753.67 67
1753.77 65
1753.86 63
1753.96 61
1754.06 58
1754.15 57
1754.25 56
1754.34 56
1754.44 57
1754.54 58
1754.63 60
1754.73 61
1754.82 61
1754.92 60
1755.02 58
1755.11 56
1755.21 54
1755.30 51
1755.40 48
1755.50 45
1755.59 42
1755.69 39
1755.78 36
1755.88 32
1755.98 30
1756.07 28
1756.17 26
1756.26 25
1756.36 25
1756.46 26
1756.55 27
1756.65 29
1756.75 32
1756.84 36
1756.94 40
1757.03 45
1757.13 49
1757.23 53
1757.32 55
1757.42 56
1757.51 56
1757.61 55
1757.71 54
1757.80 53
1757.90 53
1758.00 53
1758.09 53
1758.19 54
1758.28 55
1758.38 58
1758.48 61
1758.57 65
1758.67 68
1758.76 71
1758.86 74
1758.96 75
1759.05 76
1759.15 76
1759.25 77
1759.34 78
1759.44 79
1759.53 81
1759.63 83
1759.73 84
1759.82 85
1759.92 85
1760.02 83
1760.11 80
1760.21 76
1760.30 70
1760.40 64
1760.50 57
1760.59 50
1760.69 45
1760.79 41
1760.88 39
1760.98 39
1761.07 41
1761.17 44
1761.27 48
1761.36 52
1761.46 55
1761.56 56
1761.65 55
1761.75 53
1761.84 50
1761.94 48
1762.04 46
1762.13 45
1762.23 44
1762.33 44
1762.42 43
1762.52 42
1762.61 39
1762.71 35
1762.81 32
1762.90 29
1763.00 29
1763.10 30
1763.19 33
1763.29 37
1763.38 43
1763.48 50
1763.58 55
1763.67 60
1763.77 64
1763.87 67
1763.96 68
1764.06 69
1764.15 69
1764.25 68
1764.35 66
1764.44 64
1764.54 61
1764.64 57
1764.73 54
1764.83 50
1764.93 48
1765.02 46
1765.12 45
1765.21 46
1765.31 48
1765.41 51
1765.50 56
1765.60 62
1765.70 67
1765.79 73
1765.89 77
1765.99 78
1766.08 78
1766.18 74
1766.27 69
1766.37 62
1766.47 56
1766.56 50
1766.66 46
1766.76 44
1766.85 44
1766.95 44
1767.05 45
1767.14 45
1767.24 44
1767.34 43
1767.43 43
1767.53 43
1767.62 43
1767.72 44
1767.82 43
1767.91 42
1768.01 39
1768.11 34
1768.20 29
1768.30 24
1768.40 20
1768.49 18
1768.59 16
1768.69 16
1768.78 17
1768.88 18
1768.97 20
1769.07 22
1769.17 25
1769.26 28
1769.36 32
1769.46 35
1769.55 37
1769.65 39
1769.75 39
1769.84 37
1769.94 34
1770.04 28
1770.13 22
1770.23 15
1770.33 8
1770.42 2
1770.52 0
1770.61 0
1770.71 0
1770.81 0
1770.90 5
1771.00 10
1771.10 16
1771.19 22
1771.29 27
1771.39 32
1771.48 36
1771.58 39
1771.68 41
1771.77 42
1771.87 42
1771.97 40
1772.06 37
1772.16 33
1772.26 27
1772.35 20
1772.45 13
1772.55 7
1772.64 1
1772.74 0
1772.83 0
1772.93 0
1773.03 0
1773.12 0
1773.22 0
1773.32 0
1773.41 0
1773.51 3
1773.61 6
1773.70 10
1773.80 13
1773.90 15
1773.99 17
1774.09 20
1774.19 23
1774.28 27
1774.38 32
1774.48 37
1774.57 41
1774.67 44
1774.77 46
1774.86 46
1774.96 44
1775.06 41
1775.15 37
1775.25 32
1775.35 27
1775.44 23
1775.54 18
1775.64 14
1775.73 10
1775.83 6
1775.93 3
1776.02 2
1776.12 2
1776.22 5
1776.31 9
1776.41 13
1776.51 18
1776.60 22
1776.70 24
1776.80 26
1776.89 26
1776.99 26
1777.09 26
1777.18 27
1777.28 29
1777.38 32
1777.47 35
1777.57 39
1777.67 42
1777.76 44
1777.86 45
1777.96 44
1778.05 42
1778.15 39
1778.25 37
1778.34 36
1778.44 36
1778.54 40
1778.63 45
1778.73 53
1778.83 61
1778.92 69
1779.02 77
1779.12 84
1779.21 90
1779.31 95
1779.41 98
1779.50 101
1779.60 103
1779.70 103
1779.79 101
1779.89 98
1779.99 93
1780.08 88
1780.18 83
1780.28 79
1780.37 75
1780.47 73
1780.57 71
1780.67 70
1780.76 68
1780.86 67
1780.96 64
1781.05 61
1781.15 58
1781.25 55
1781.34 52
1781.44 50
1781.54 47
1781.63 45
1781.73 43
1781.83 41
1781.92 40
1782.02 39
1782.12 38
1782.21 38
1782.31 38
1782.41 38
1782.50 39
1782.60 39
1782.70 38
1782.79 37
1782.89 35
1782.99 32
1783.09 28
1783.18 25
1783.28 23
1783.38 22
1783.47 24
1783.57 27
1783.67 31
1783.76 35
1783.86 38
1783.96 40
1784.05 42
1784.15 43
1784.25 44
1784.34 44
1784.44 45
1784.54 46
1784.64 46
1784.73 45
1784.83 43
1784.93 41
1785.02 38
1785.12 35
1785.22 32
1785.31 29
1785.41 26
1785.51 23
1785.60 21
1785.70 21
1785.80 22
1785.89 25
1785.99 29
1786.09 34
1786.19 38
1786.28 41
1786.38 43
1786.48 43
1786.57 42
1786.67 41
1786.77 39
1786.86 39
1786.96 38
1787.06 39
1787.16 39
1787.25 38
1787.35 38
1787.45 37
1787.54 37
1787.64 36
1787.74 37
1787.83 37
1787.93 36
1788.03 35
1788.12 33
1788.22 30
1788.32 27
1788.42 25
1788.51 24
1788.61 24
1788.71 26
1788.80 29
1788.90 32
1789.00 35
1789.09 36
1789.19 38
1789.29 39
1789.39 41
1789.48 43
1789.58 46
1789.68 50
1789.77 53
1789.87 56
1789.97 58
1790.06 58
1790.16 57
1790.26 55
1790.36 51
1790.45 47
1790.55 43
1790.65 39
1790.74 37
1790.84 37
1790.94 38
1791.04 41
1791.13 44
1791.23 46
1791.33 46
1791.42 43
1791.52 39
1791.62 33
1791.71 28
1791.81 24
1791.91 22
1792.01 23
1792.10 26
1792.20 30
1792.30 34
1792.39 38
1792.49 41
1792.59 42
1792.69 42
1792.78 42
1792.88 41
1792.98 38
1793.07 35
1793.17 31
1793.27 27
1793.37 22
1793.46 16
1793.56 11
1793.66 7
1793.75 3
1793.85 1
1793.95 0
1794.05 0
1794.14 0
1794.24 0
1794.34 1
1794.43 3
1794.53 6
1794.63 10
1794.73 16
1794.82 22
1794.92 28
1795.02 32
1795.11 35
1795.21 35
1795.31 32
1795.41 27
1795.50 21
1795.60 14
1795.70 8
1795.79 4
1795.89 1
1795.99 1
1796.09 2
1796.18 5
1796.28 8
1796.38 11
1796.47 13
1796.57 15
1796.67 16
1796.77 16
1796.86 15
1796.96 13
1797.06 10
1797.16 7
1797.25 5
1797.35 4
1797.45 4
1797.54 6
1797.64 10
1797.74 14
1797.84 19
1797.93 23
1798.03 26
1798.13 28
1798.22 29
1798.32 30
1798.42 31
1798.52 31
1798.61 30
1798.71 30
1798.81 29
1798.91 29
1799.00 29
1799.10 30
1799.20 30
1799.29 31
1799.39 32
1799.49 32
1799.59 31
1799.68 29
1799.78 27
1799.88 25
1799.98 23
1800.07 21
1800.17 18
1800.27 15
1800.36 12
1800.46 7
1800.56 2
1800.66 0
1800.75 0
1800.85 0
1800.95 0
1801.05 0
1801.14 3
1801.24 11
1801.34 20
1801.44 30
1801.53 41
1801.63 52
1801.73 62
1801.82 71
1801.92 79
1802.02 85
1802.12 90
1802.21 93
1802.31 94
1802.41 93
1802.51 90
1802.60 86
1802.70 81
1802.80 78
1802.90 75
1802.99 76
1803.09 78
1803.19 83
1803.29 89
1803.38 96
1803.48 101
1803.58 107
1803.68 112
1803.77 118
1803.87 127
1803.97 139
1804.06 153
1804.16 170
1804.26 187
1804.36 203
1804.45 217
1804.55 228
1804.65 236
1804.75 243
1804.84 248
1804.94 252
1805.04 255
1805.14 259
1805.23 262
1805.33 264
1805.43 264
1805.53 263
1805.62 259
1805.72 254
1805.82 246
1805.92 237
1806.01 226
1806.11 215
1806.21 204
1806.31 193
1806.40 183
1806.50 173
1806.60 164
1806.70 157
1806.79 150
1806.89 145
1806.99 140
1807.09 136
1807.18 133
1807.28 132
1807.38 131
1807.48 131
1807.57 131
1807.67 132
1807.77 132
1807.87 132
1807.96 130
1808.06 126
1808.16 120
1808.26 114
1808.35 107
1808.45 101
1808.55 96
1808.65 92
1808.74 90
1808.84 87
1808.94 85
1809.04 81
1809.13 76
1809.23 70
1809.33 63
1809.43 55
1809.52 48
1809.62 42
1809.72 37
1809.82 34
1809.91 32
1810.01 32
1810.11 32
1810.21 34
1810.30 36
1810.40 38
1810.50 39
1810.60 40
1810.69 41
1810.79 40
1810.89 39
1810.99 36
1811.08 32
1811.18 27
1811.28 22
1811.38 18
1811.48 14
1811.57 11
1811.67 9
1811.77 8
1811.87 8
1811.96 9
1812.06 10
1812.16 11
1812.26 13
1812.35 15
1812.45 18
1812.55 21
1812.65 25
1812.74 28
1812.84 32
1812.94 34
1813.04 35
1813.14 35
1813.23 34
1813.33 32
1813.43 28
1813.53 24
1813.62 20
1813.72 17
1813.82 15
1813.92 13
1814.01 14
1814.11 15
1814.21 16
1814.31 17
1814.40 17
1814.50 16
1814.60 13
1814.70 9
1814.80 4
1814.89 0
1814.99 0
1815.09 0
1815.19 0
1815.28 0
1815.38 0
1815.48 1
1815.58 3
1815.68 4
1815.77 4
1815.87 3
1815.97 2
1816.07 1
1816.16 1
1816.26 2
1816.36 4
1816.46 8
1816.55 14
1816.65 21
1816.75 28
1816.85 36
1816.95 43
1817.04 48
1817.14 52
1817.24 54
1817.34 54
1817.43 54
1817.53 53
1817.63 53
1817.73 53
1817.83 55
1817.92 58
1818.02 62
1818.12 66
1818.22 71
1818.31 76
1818.41 81
1818.51 86
1818.61 89
1818.71 92
1818.80 94
1818.90 95
1819.00 95
1819.10 94
1819.19 93
1819.29 90
1819.39 87
1819.49 84
1819.59 80
1819.68 75
1819.78 70
1819.88 65
1819.98 61
1820.08 58
1820.17 58
1820.27 60
1820.37 64
1820.47 70
1820.56 76
1820.66 81
1820.76 85
1820.86 87
1820.96 88
1821.05 87
1821.15 86
1821.25 83
1821.35 81
1821.45 78
1821.54 75
1821.64 71
1821.74 66
1821.84 62
1821.93 58
1822.03 55
1822.13 53
1822.23 53
1822.33 53
1822.42 54
1822.52 54
1822.62 52
1822.72 49
1822.82 45
1822.91 39
1823.01 33
1823.11 27
1823.21 21
1823.31 17
1823.40 14
1823.50 14
1823.60 16
1823.70 20
1823.80 27
1823.89 36
1823.99 46
1824.09 56
1824.19 66
1824.28 74
1824.38 80
1824.48 84
1824.58 85
1824.68 83
1824.77 80
1824.87 75
1824.97 69
1825.07 64
1825.17 61
1825.26 59
1825.36 59
1825.46 61
1825.56 63
1825.66 64
1825.75 63
1825.85 60
1825.95 54
1826.05 46
1826.15 37
1826.24 29
1826.34 21
1826.44 15
1826.54 12
1826.64 10
1826.73 11
1826.83 13
1826.93 17
1827.03 22
1827.13 28
1827.22 35
1827.32 42
1827.42 49
1827.52 54
1827.62 58
1827.71 61
1827.81 63
1827.91 64
1828.01 67
1828.11 70
1828.21 74
1828.30 79
1828.40 85
1828.50 89
1828.60 93
1828.70 94
1828.79 94
1828.89 91
1828.99 86
1829.09 81
1829.19 75
1829.28 68
1829.38 62
1829.48 55
1829.58 49
1829.68 42
1829.77 36
1829.87 31
1829.97 27
1830.07 25
1830.17 24
1830.26 24
1830.36 24
1830.46 23
1830.56 21
1830.66 18
1830.76 13
1830.85 8
1830.95 3
1831.05 0
1831.15 0
1831.25 0
1831.34 0
1831.44 0
1831.54 0
1831.64 0
1831.74 0
1831.84 0
1831.93 1
1832.03 3
1832.13 6
1832.23 9
1832.33 11
1832.42 13
1832.52 12
1832.62 10
1832.72 6
1832.82 1
1832.91 0
1833.01 0
1833.11 0
1833.21 0
1833.31 0
1833.41 0
1833.50 6
1833.60 15
1833.70 25
1833.80 35
1833.90 42
1834.00 47
1834.09 49
1834.19 49
1834.29 47
1834.39 44
1834.49 42
1834.58 42
1834.68 44
1834.78 48
1834.88 52
1834.98 56
1835.08 59
1835.17 60
1835.27 60
1835.37 58
1835.47 56
1835.57 53
1835.67 50
1835.76 46
1835.86 42
1835.96 38
1836.06 34
1836.16 31
1836.25 29
1836.35 28
1836.45 28
1836.55 29
1836.65 31
1836.75 34
1836.84 36
1836.94 39
1837.04 41
1837.14 43
1837.24 45
1837.34 46
1837.43 48
1837.53 49
1837.63 51
1837.73 52
1837.83 53
1837.93 54
1838.02 54
1838.12 54
1838.22 54
1838.32 55
1838.42 56
1838.52 57
1838.61 59
1838.71 62
1838.81 64
1838.91 66
1839.01 67
1839.11 68
1839.20 67
1839.30 65
1839.40 62
1839.50 57
1839.60 50
1839.70 41
1839.79 32
1839.89 24
1839.99 18
1840.09 15
1840.19 15
1840.29 18
1840.38 22
1840.48 28
1840.58 33
1840.68 36
1840.78 38
1840.88 37
1840.98 36
1841.07 34
1841.17 31
1841.27 29
1841.37 26
1841.47 23
1841.57 20
1841.66 18
1841.76 15
1841.86 12
1841.96 10
1842.06 9
1842.16 9
1842.25 10
1842.35 13
1842.45 17
1842.55 22
1842.65 29
1842.75 37
1842.85 45
1842.94 53
1843.04 61
1843.14 68
1843.24 74
1843.34 78
1843.44 80
1843.53 82
1843.63 82
1843.73 83
1843.83 84
1843.93 87
1844.03 90
1844.13 93
1844.22 96
1844.32 98
1844.42 97
1844.52 94
1844.62 89
1844.72 84
1844.81 79
1844.91 76
1845.01 75
1845.11 77
1845.21 79
1845.31 83
1845.41 86
1845.50 88
1845.60 89
1845.70 88
1845.80 86
1845.90 83
1846.00 80
1846.10 76
1846.19 71
1846.29 66
1846.39 60
1846.49 54
1846.59 48
1846.69 43
1846.79 38
1846.88 35
1846.98 34
1847.08 32
1847.18 32
1847.28 31
1847.38 30
1847.48 29
1847.57 28
1847.67 27
1847.77 28
1847.87 29
1847.97 31
1848.07 34
1848.17 36
1848.26 38
1848.36 38
1848.46 36
1848.56 34
1848.66 30
1848.76 25
1848.86 19
1848.95 13
1849.05 8
1849.15 4
1849.25 1
1849.35 1
1849.45 3
1849.55 8
1849.64 15
1849.74 25
1849.84 37
1849.94 48
1850.04 58
1850.14 66
1850.24 71
1850.34 73
1850.43 73
1850.53 70
1850.63 67
1850.73 62
1850.83 56
1850.93 49
1851.03 41
1851.12 34
1851.22 26
1851.32 20
1851.42 14
1851.52 10
1851.62 8
1851.72 8
1851.82 9
1851.91 12
1852.01 16
1852.11 21
1852.21 26
1852.31 30
1852.41 33
1852.51 34
1852.60 35
1852.70 34
1852.80 34
1852.90 34
1853.00 35
1853.10 36
1853.20 39
1853.30 41
1853.39 42
1853.49 43
1853.59 42
1853.69 41
1853.79 39
1853.89 36
1853.99 34
1854.09 31
1854.18 29
1854.28 27
1854.38 25
1854.48 22
1854.58 18
1854.68 15
1854.78 11
1854.88 7
1854.97 4
1855.07 2
1855.17 1
1855.27 0
1855.37 0
1855.47 0
1855.57 0
1855.67 0
1855.76 0
1855.86 0
1855.96 0
1856.06 0
1856.16 0
1856.26 0
1856.36 2
1856.46 5
1856.56 8
1856.65 10
1856.75 13
1856.85 14
1856.95 15
1857.05 15
1857.15 16
1857.25 16
1857.35 16
1857.44 16
1857.54 15
1857.64 14
1857.74 13
1857.84 12
1857.94 12
1858.04 14
1858.14 17
1858.24 21
1858.33 25
1858.43 28
1858.53 29
1858.63 28
1858.73 25
1858.83 20
1858.93 14
1859.03 9
1859.13 3
1859.22 0
1859.32 0
1859.42 0
1859.52 0
1859.62 0
1859.72 0
1859.82 0
1859.92 2
1860.02 8
1860.11 14
1860.21 20
1860.31 25
1860.41 30
1860.51 34
1860.61 38
1860.71 42
1860.81 46
1860.91 50
1861.00 54
1861.10 58
1861.20 62
1861.30 66
1861.40 70
1861.50 73
1861.60 75
1861.70 76
1861.80 74
1861.90 71
1861.99 65
1862.09 57
1862.19 49
1862.29 41
1862.39 35
1862.49 31
1862.59 30
1862.69 32
1862.79 36
1862.88 42
1862.98 47
1863.08 52
1863.18 54
1863.28 55
1863.38 55
1863.48 53
1863.58 52
1863.68 51
1863.78 50
1863.87 51
1863.97 51
1864.07 51
1864.17 49
1864.27 47
1864.37 45
1864.47 42
1864.57 40
1864.67 38
1864.77 37
1864.87 37
1864.96 37
1865.06 37
1865.16 39
1865.26 40
1865.36 42
1865.46 45
1865.56 48
1865.66 50
1865.76 51
1865.86 51
1865.95 49
1866.05 45
1866.15 40
1866.25 36
1866.35 33
1866.45 33
1866.55 35
1866.65 39
1866.75 44
1866.85 49
1866.95 52
1867.04 54
1867.14 53
1867.24 49
1867.34 45
1867.44 40
1867.54 35
1867.64 31
1867.74 28
1867.84 28
1867.94 30
1868.04 33
1868.13 37
1868.23 42
1868.33 47
1868.43 50
1868.53 51
1868.63 49
1868.73 45
1868.83 40
1868.93 33
1869.03 26
1869.13 19
1869.23 15
1869.32 14
1869.42 15
1869.52 18
1869.62 23
1869.72 29
1869.82 35
1869.92 39
1870.02 42
1870.12 42
1870.22 40
1870.32 37
1870.42 33
1870.51 28
1870.61 23
1870.71 19
1870.81 15
1870.91 13
1871.01 12
1871.11 14
1871.21 16
1871.31 20
1871.41 24
1871.51 29
1871.61 34
1871.70 39
1871.80 44
1871.90 48
1872.00 52
1872.10 55
1872.20 58
1872.30 59
1872.40 58
1872.50 56
1872.60 53
1872.70 49
1872.80 46
1872.90 44
1873.00 42
1873.09 42
1873.19 43
1873.29 43
1873.39 43
1873.49 42
1873.59 40
1873.69 37
1873.79 34
1873.89 31
1873.99 29
1874.09 28
1874.19 28
1874.29 28
1874.38 28
1874.48 28
1874.58 27
1874.68 26
1874.78 25
1874.88 24
1874.98 23
1875.08 21
1875.18 20
1875.28 19
1875.38 16
1875.48 14
1875.58 11
1875.68 8
1875.78 5
1875.87 2
1875.97 1
1876.07 1
1876.17 2
1876.27 4
1876.37 7
1876.47 10
1876.57 12
1876.67 14
1876.77 16
1876.87 16
1876.97 16
1877.07 16
1877.17 16
1877.27 16
1877.36 18
1877.46 22
1877.56 28
1877.66 36
1877.76 45
1877.86 53
1877.96 61
1878.06 66
1878.16 70
1878.26 71
1878.36 69
1878.46 67
1878.56 63
1878.66 60
1878.76 56
1878.86 52
1878.95 47
1879.05 41
1879.15 33
1879.25 25
1879.35 17
1879.45 9
1879.55 2
1879.65 0
1879.75 0
1879.85 0
1879.95 0
1880.05 0
1880.15 2
1880.25 5
1880.35 6
1880.45 6
1880.55 5
1880.65 4
1880.74 3
1880.84 3
1880.94 4
1881.04 6
1881.14 7
1881.24 8
1881.34 9
1881.44 9
1881.54 8
1881.64 7
1881.74 6
1881.84 5
1881.94 4
1882.04 5
1882.14 7
1882.24 9
1882.34 12
1882.44 16
1882.54 20
1882.63 23
1882.73 26
1882.83 28
1882.93 28
1883.03 28
1883.13 25
1883.23 22
1883.33 18
1883.43 14
1883.53 10
1883.63 7
1883.73 5
1883.83 6
1883.93 8
1884.03 12
1884.13 18
1884.23 25
1884.33 32
1884.43 39
1884.53 44
1884.63 48
1884.73 49
1884.82 49
1884.92 48
1885.02 46
1885.12 43
1885.22 40
1885.32 37
1885.42 34
1885.52 32
1885.62 30
1885.72 29
1885.82 29
1885.92 29
1886.02 29
1886.12 30
1886.22 31
1886.32 32
1886.42 35
1886.52 38
1886.62 41
1886.72 44
1886.82 47
1886.92 49
1887.02 50
1887.12 51
1887.22 51
1887.31 50
1887.41 49
1887.51 48
1887.61 46
1887.71 44
1887.81 40
1887.91 36
1888.01 32
1888.11 28
1888.21 25
1888.31 22
1888.41 18
1888.51 14
1888.61 10
1888.71 6
1888.81 4
1888.91 4
1889.01 7
1889.11 11
1889.21 18
1889.31 24
1889.41 29
1889.51 33
1889.61 35
1889.71 36
1889.81 36
1889.91 35
1890.01 34
1890.11 32
1890.21 30
1890.30 27
1890.40 24
1890.50 21
1890.60 18
1890.70 15
1890.80 14
1890.90 14
1891.00 15
1891.10 17
1891.20 21
1891.30 25
1891.40 30
1891.50 35
1891.60 39
1891.70 42
1891.80 44
1891.90 45
1892.00 45
1892.10 44
1892.20 44
1892.30 43
1892.40 43
1892.50 43
1892.60 43
1892.70 45
1892.80 47
1892.90 50
1893.00 52
1893.10 53
1893.20 54
1893.30 53
1893.40 51
1893.50 48
1893.60 44
1893.70 40
1893.80 37
1893.90 35
1894.00 34
1894.10 35
1894.20 37
1894.30 39
1894.40 42
1894.49 44
1894.59 45
1894.69 44
1894.79 41
1894.89 38
1894.99 36
1895.09 36
1895.19 38
1895.29 43
1895.39 49
1895.49 56
1895.59 61
1895.69 65
1895.79 65
1895.89 64
1895.99 61
1896.09 57
1896.19 54
1896.29 51
1896.39 49
1896.49 47
1896.59 45
1896.69 43
1896.79 40
1896.89 37
1896.99 34
1897.09 30
1897.19 27
1897.29 23
1897.39 19
1897.49 14
1897.59 10
1897.69 5
1897.79 2
1897.89 1
1897.99 2
1898.09 5
1898.19 11
1898.29 19
1898.39 28
1898.49 38
1898.59 48
1898.69 57
1898.79 66
1898.89 73
1898.99 78
1899.09 80
1899.19 81
1899.29 79
1899.39 76
1899.49 71
1899.59 65
1899.69 58
1899.79 51
1899.89 45
1899.99 40
1900.09 35
1900.19 32
1900.29 29
1900.39 26
1900.49 25
1900.59 23
1900.69 22
1900.79 21
1900.89 19
1900.99 17
1901.09 14
1901.19 11
1901.29 6
1901.39 1
1901.49 0
1901.59 0
1901.69 0
1901.79 0
1901.89 0
1901.99 2
1902.09 10
1902.19 19
1902.29 29
1902.39 38
1902.49 47
1902.59 57
1902.69 66
1902.79 75
1902.89 82
1902.99 88
1903.09 91
1903.19 91
1903.29 90
1903.39 87
1903.49 83
1903.59 80
1903.69 76
1903.79 72
1903.89 67
1903.99 62
1904.09 55
1904.19 48
1904.29 41
1904.39 34
1904.49 28
1904.59 23
1904.69 19
1904.79 16
1904.89 13
1904.99 9
1905.09 5
1905.19 1
1905.29 0
1905.39 0
1905.49 0
1905.59 0
1905.69 0
1905.79 0
1905.89 0
1905.99 1
1906.09 10
1906.19 19
1906.29 29
1906.39 38
1906.49 47
1906.59 54
1906.69 60
1906.79 64
1906.89 66
1906.99 66
1907.09 64
1907.19 60
1907.29 55
1907.39 49
1907.49 44
1907.59 40
1907.69 39
1907.79 40
1907.89 43
1907.99 47
1908.09 51
1908.20 56
1908.30 59
1908.40 62
1908.50 63
1908.60 63
1908.70 63
1908.80 61
1908.90 59
1909.00 56
1909.10 53
1909.20 49
1909.30 45
1909.40 41
1909.50 36
1909.60 31
1909.70 26
1909.80 20
1909.90 15
1910.00 12
1910.10 10
1910.20 10
1910.30 12
1910.40 16
1910.50 21
1910.60 26
1910.70 32
1910.80 36
1910.90 39
1911.00 42
1911.10 43
1911.20 44
1911.30 45
1911.40 47
1911.50 49
1911.60 51
1911.70 52
1911.80 53
1911.90 53
1912.00 51
1912.10 49
1912.20 47
1912.30 48
1912.41 52
1912.51 58
1912.61 67
1912.71 76
1912.81 85
1912.91 91
1913.01 94
1913.11 93
1913.21 89
1913.31 81
1913.41 74
1913.51 66
1913.61 60
1913.71 57
1913.81 56
1913.91 58
1914.01 61
1914.11 65
1914.21 69
1914.31 73
1914.41 75
1914.51 76
1914.61 76
1914.71 75
1914.81 73
1914.91 71
1915.01 68
1915.11 66
1915.21 64
1915.31 63
1915.41 63
1915.52 63
1915.62 63
1915.72 63
1915.82 62
1915.92 62
1916.02 63
1916.12 65
1916.22 68
1916.32 72
1916.42 77
1916.52 81
1916.62 84
1916.72 86
1916.82 86
1916.92 86
1917.02 86
1917.12 86
1917.22 86
1917.32 85
1917.42 84
1917.52 82
1917.62 79
1917.72 75
1917.82 70
1917.93 66
1918.03 61
1918.13 57
1918.23 53
1918.33 49
1918.43 46
1918.53 43
1918.63 41
1918.73 40
1918.83 40
1918.93 41
1919.03 42
1919.13 42
1919.23 42
1919.33 42
1919.43 40
1919.53 39
1919.63 38
1919.73 38
1919.83 39
1919.93 42
1920.03 46
1920.14 49
1920.24 52
1920.34 53
1920.44 52
1920.54 51
1920.64 50
1920.74 49
1920.84 49
1920.94 51
1921.04 53
1921.14 56
1921.24 59
1921.34 60
1921.44 61
1921.54 61
1921.64 61
1921.74 61
1921.84 60
1921.94 59
1922.05 59
1922.15 57
1922.25 56
1922.35 54
1922.45 52
1922.55 51
1922.65 51
1922.75 52
1922.85 53
1922.95 55
1923.05 59
1923.15 62
1923.25 65
1923.35 68
1923.45 71
1923.55 74
1923.65 77
1923.75 80
1923.86 83
1923.96 85
1924.06 87
1924.16 88
1924.26 87
1924.36 85
1924.46 82
1924.56 77
1924.66 72
1924.76 68
1924.86 64
1924.96 62
1925.06 61
1925.16 62
1925.26 65
1925.36 67
1925.47 69
1925.57 70
1925.67 69
1925.77 66
1925.87 62
1925.97 57
1926.07 52
1926.17 48
1926.27 45
1926.37 43
1926.47 42
1926.57 42
1926.67 43
1926.77 43
1926.87 43
1926.97 43
1927.08 43
1927.18 43
1927.28 43
1927.38 43
1927.48 44
1927.58 45
1927.68 46
1927.78 46
1927.88 46
1927.98 47
1928.08 48
1928.18 49
1928.28 51
1928.38 54
1928.49 59
1928.59 63
1928.69 67
1928.79 71
1928.89 73
1928.99 74
1929.09 73
1929.19 72
1929.29 70
1929.39 68
1929.49 68
1929.59 67
1929.69 68
1929.79 68
1929.90 68
1930.00 66
1930.10 64
1930.20 60
1930.30 57
1930.40 54
1930.50 51
1930.60 48
1930.70 46
1930.80 44
1930.90 42
1931.00 40
1931.10 38
1931.21 36
1931.31 35
1931.41 34
1931.51 34
1931.61 35
1931.71 36
1931.81 38
1931.91 39
1932.01 39
1932.11 39
1932.21 39
1932.31 38
1932.42 39
1932.52 42
1932.62 47
1932.72 54
1932.82 63
1932.92 72
1933.02 80
1933.12 88
1933.22 93
1933.32 97
1933.42 98
1933.52 99
1933.63 99
1933.73 98
1933.83 97
1933.93 96
1934.03 96
1934.13 96
1934.23 97
1934.33 99
1934.43 100
1934.53 102
1934.63 104
1934.73 105
1934.84 104
1934.94 102
1935.04 97
1935.14 90
1935.24 81
1935.34 71
1935.44 60
1935.54 49
1935.64 39
1935.74 31
1935.84 25
1935.95 21
1936.05 19
1936.15 19
1936.25 19
1936.35 19
1936.45 19
1936.55 17
1936.65 13
1936.75 9
1936.85 4
1936.95 0
1937.06 0
1937.16 0
1937.26 0
1937.36 0
1937.46 0
1937.56 0
1937.66 0
1937.76 3
1937.86 6
1937.96 8
1938.06 9
1938.17 9
1938.27 9
1938.37 8
1938.47 7
1938.57 7
1938.67 7
1938.77 9
1938.87 11
1938.97 15
1939.07 19
1939.18 22
1939.28 24
1939.38 25
1939.48 24
1939.58 21
1939.68 18
1939.78 15
1939.88 12
1939.98 11
1940.08 11
1940.19 12
1940.29 13
1940.39 15
1940.49 15
1940.59 15
1940.69 13
1940.79 12
1940.89 10
1940.99 9
1941.09 8
1941.20 9
1941.30 10
1941.40 12
1941.50 15
1941.60 19
1941.70 22
1941.80 26
1941.90 30
1942.00 34
1942.11 37
1942.21 41
1942.31 45
1942.41 49
1942.51 52
1942.61 55
1942.71 56
1942.81 55
1942.91 53
1943.02 50
1943.12 45
1943.22 41
1943.32 37
1943.42 35
1943.52 33
1943.62 34
1943.72 35
1943.82 38
1943.93 41
1944.03 45
1944.13 47
1944.23 48
1944.33 48
1944.43 46
1944.53 44
1944.63 41
1944.73 38
1944.84 35
1944.94 34
1945.04 33
1945.14 32
1945.24 31
1945.34 29
1945.44 27
1945.54 25
1945.64 23
1945.75 21
1945.85 20
1945.95 20
1946.05 21
1946.15 22
1946.25 24
1946.35 25
1946.45 25
1946.55 25
1946.66 25
1946.76 24
1946.86 24
1946.96 24
1947.06 25
1947.16 27
1947.26 31
1947.36 35
1947.47 41
1947.57 48
1947.67 55
1947.77 63
1947.87 71
1947.97 78
1948.07 83
1948.17 87
1948.28 88
1948.38 86
1948.48 83
1948.58 78
1948.68 72
1948.78 65
1948.88 58
1948.98 51
1949.09 44
1949.19 37
1949.29 32
1949.39 28
1949.49 27
1949.59 27
1949.69 30
1949.79 33
1949.90 37
1950.00 40
1950.10 42
1950.20 42
1950.30 41
1950.40 38
1950.50 34
1950.60 30
1950.71 27
1950.81 24
1950.91 22
1951.01 20
1951.11 19
1951.21 18
1951.31 17
1951.41 18
1951.52 21
1951.62 25
1951.72 31
1951.82 37
1951.92 44
1952.02 49
1952.12 51
1952.23 51
1952.33 48
1952.43 43
1952.53 36
1952.63 29
1952.73 24
1952.83 20
1952.93 18
1953.04 18
1953.14 20
1953.24 23
1953.34 28
1953.44 33
1953.54 39
1953.64 46
1953.75 52
1953.85 58
1953.95 64
1954.05 70
1954.15 75
1954.25 79
1954.35 84
1954.46 90
1954.56 98
1954.66 106
1954.76 117
1954.86 127
1954.96 138
1955.06 147
1955.17 153
1955.27 155
1955.37 153
1955.47 147
1955.57 139
1955.67 129
1955.77 119
1955.87 109
1955.98 100
1956.08 94
1956.18 90
1956.28 89
1956.38 89
1956.48 90
1956.58 91
1956.69 91
1956.79 88
1956.89 83
1956.99 75
1957.09 65
1957.19 55
1957.30 46
1957.40 38
1957.50 34
1957.60 33
1957.70 33
1957.80 36
1957.90 38
1958.01 41
1958.11 42
1958.21 42
1958.31 41
1958.41 39
1958.51 37
1958.61 34
1958.72 31
1958.82 27
1958.92 22
1959.02 18
1959.12 15
1959.22 13
1959.32 12
1959.43 13
1959.53 16
1959.63 19
1959.73 22
1959.83 24
1959.93 27
1960.04 29
1960.14 30
1960.24 33
1960.34 35
1960.44 38
1960.54 41
1960.64 44
1960.75 46
1960.85 48
1960.95 48
1961.05 49
1961.15 49
1961.25 50
1961.36 51
1961.46 53
1961.56 56
1961.66 60
1961.76 63
1961.86 65
1961.97 66
1962.07 64
1962.17 60
1962.27 56
1962.37 52
1962.47 50
1962.57 50
1962.68 54
1962.78 59
1962.88 66
1962.98 73
1963.08 78
1963.18 82
1963.29 83
1963.39 82
1963.49 79
1963.59 76
1963.69 72
1963.79 68
1963.90 65
1964.00 62
1964.10 59
1964.20 57
1964.30 55
1964.40 53
1964.51 52
1964.61 50
1964.71 49
1964.81 49
1964.91 49
1965.01 50
1965.12 51
1965.22 51
1965.32 52
1965.42 53
1965.52 53
1965.62 54
1965.73 54
1965.83 55
1965.93 55
1966.03 56
1966.13 56
1966.23 55
1966.34 55
1966.44 53
1966.54 52
1966.64 51
1966.74 50
1966.84 49
1966.95 48
1967.05 46
1967.15 44
1967.25 42
1967.35 38
1967.45 34
1967.56 30
1967.66 26
1967.76 23
1967.86 19
1967.96 18
1968.06 17
1968.17 18
1968.27 20
1968.37 22
1968.47 26
1968.57 28
1968.68 30
1968.78 31
1968.88 31
1968.98 30
1969.08 28
1969.18 27
1969.29 25
1969.39 23
1969.49 20
1969.59 17
1969.69 13
1969.79 9
1969.90 5
1970.00 2
1970.10 2
1970.20 3
1970.30 6
1970.41 10
1970.51 15
1970.61 19
1970.71 22
1970.81 24
1970.91 26
1971.02 27
1971.12 27
1971.22 28
1971.32 28
1971.42 29
1971.53 30
1971.63 31
1971.73 33
1971.83 35
1971.93 36
1972.03 36
1972.14 34
1972.24 32
1972.34 30
1972.44 28
1972.54 27
1972.65 27
1972.75 30
1972.85 33
1972.95 39
1973.05 44
1973.16 51
1973.26 56
1973.36 61
1973.46 65
1973.56 67
1973.66 67
1973.77 65
1973.87 63
1973.97 62
1974.07 61
1974.17 61
1974.28 61
1974.38 62
1974.48 63
1974.58 61
1974.68 58
1974.79 52
1974.89 45
1974.99 36
1975.09 28
1975.19 21
1975.29 18
1975.40 18
1975.50 22
1975.60 30
1975.70 39
1975.80 49
1975.91 58
1976.01 65
1976.11 70
1976.21 72
1976.31 74
1976.42 75
1976.52 76
1976.62 77
1976.72 77
1976.82 76
1976.93 75
1977.03 73
1977.13 70
1977.23 69
1977.33 68
1977.44 69
1977.54 70
1977.64 71
1977.74 72
1977.84 72
1977.95 71
1978.05 70
1978.15 70
1978.25 70
1978.35 70
1978.46 71
1978.56 71
1978.66 69
1978.76 66
1978.86 62
1978.97 56
1979.07 50
1979.17 45
1979.27 42
1979.37 42
1979.48 44
1979.58 49
1979.68 55
1979.78 61
1979.88 65
1979.99 67
1980.09 67
1980.19 64
1980.29 60
1980.39 56
1980.50 52
1980.60 49
1980.70 48
1980.80 48
1980.90 49
1981.01 50
1981.11 52
1981.21 53
1981.31 55
1981.42 56
1981.52 58
1981.62 58
1981.72 58
1981.82 56
1981.93 51
1982.03 45
1982.13 38
1982.23 29
1982.33 20
1982.44 11
1982.54 3
1982.64 0
1982.74 0
1982.84 0
1982.95 0
1983.05 0
1983.15 0
1983.25 2
1983.36 11
1983.46 22
1983.56 34
1983.66 46
1983.76 57
1983.87 66
1983.97 71
1984.07 73
1984.17 71
1984.27 66
1984.38 59
1984.48 52
1984.58 47
1984.68 45
1984.79 45
1984.89 48
1984.99 51
1985.09 54
1985.19 55
1985.30 54
1985.40 52
1985.50 49
1985.60 47
1985.71 47
1985.81 48
1985.91 51
1986.01 54
1986.11 56
1986.22 57
1986.32 56
1986.42 54
1986.52 52
1986.63 51
1986.73 52
1986.83 55
1986.93 61
1987.03 68
1987.14 75
1987.24 81
1987.34 85
1987.44 85
1987.55 81
1987.65 74
1987.75 67
1987.85 59
1987.95 52
1988.06 48
1988.16 45
1988.26 43
1988.36 42
1988.47 40
1988.57 39
1988.67 37
1988.77 35
1988.87 34
1988.98 33
1989.08 31
1989.18 29
1989.28 27
1989.39 24
1989.49 21
1989.59 18
1989.69 16
1989.80 14
1989.90 13
1990.00 13
1990.10 13
1990.20 13
1990.31 13
1990.41 13
1990.51 12
1990.61 12
1990.72 12
1990.82 14
1990.92 18
1991.02 23
1991.13 29
1991.23 36
1991.33 43
1991.43 48
1991.53 51
1991.64 53
1991.74 53
1991.84 52
1991.94 50
1992.05 47
1992.15 45
1992.25 42
1992.35 39
1992.46 34
1992.56 28
1992.66 22
1992.76 14
1992.87 7
1992.97 1
1993.07 0
1993.17 0
1993.27 0
1993.38 0
1993.48 1
1993.58 3
1993.68 4
1993.79 4
1993.89 2
1993.99 0
1994.09 0
1994.20 0
1994.30 0
1994.40 2
1994.50 7
1994.61 13
1994.71 19
1994.81 24
1994.91 28
1995.02 30
1995.12 30
1995.22 29
1995.32 25
1995.43 20
1995.53 14
1995.63 8
1995.73 2
1995.84 0
1995.94 0
1996.04 0
1996.14 2
1996.25 8
1996.35 16
1996.45 24
1996.55 30
1996.66 34
1996.76 36
1996.86 36
1996.96 35
1997.07 34
1997.17 34
1997.27 35
1997.37 37
1997.48 41
1997.58 46
1997.68 52
1997.78 58
1997.89 64
1997.99 70
1998.09 75
1998.19 79
1998.30 81
1998.40 82
1998.50 81
1998.60 78
1998.71 74
1998.81 70
1998.91 66
1999.01 61
1999.12 56
1999.22 51
1999.32 45
1999.42 39
1999.53 33
1999.63 27
1999.73 22
1999.83 18
1999.94 15
2000.04 13
2000.14 12
2000.24 11
2000.35 9
2000.45 8
2000.55 7
2000.65 6
2000.76 6
2000.86 7
2000.96 8
2001.06 10
2001.17 12
2001.27 13
2001.37 14
2001.47 13
2001.58 12
2001.68 12
2001.78 11
2001.88 12
2001.99 14
2002.09 18
2002.19 22
2002.30 26
2002.40 29
2002.50 32
2002.60 32
2002.71 32
2002.81 29
2002.91 26
2003.01 23
2003.12 21
2003.22 19
2003.32 18
2003.42 17
2003.53 17
2003.63 17
2003.73 16
2003.83 15
2003.94 13
2004.04 11
2004.14 9
2004.25 8
2004.35 7
2004.45 8
2004.55 10
2004.66 13
2004.76 18
2004.86 25
2004.96 33
2005.07 41
2005.17 49
2005.27 56
2005.38 61
2005.48 64
2005.58 65
2005.68 65
2005.79 63
2005.89 61
2005.99 58
2006.09 56
2006.20 55
2006.30 55
2006.40 56
2006.50 58
2006.61 60
2006.71 62
2006.81 65
2006.92 67
2007.02 70
2007.12 73
2007.22 77
2007.33 81
2007.43 86
2007.53 90
2007.64 94
2007.74 97
2007.84 98
2007.94 97
2008.05 95
2008.15 92
2008.25 89
2008.35 86
2008.46 84
2008.56 83
2008.66 82
2008.77 81
2008.87 80
2008.97 78
2009.07 74
2009.18 68
2009.28 61
2009.38 53
2009.49 46
2009.59 39
2009.69 33
2009.79 28
2009.90 24
2010.00 21
2010.10 18
2010.20 14
2010.31 10
2010.41 6
2010.51 2
2010.62 0
2010.72 0
2010.82 0
2010.92 0
2011.03 4
2011.13 10
2011.23 18
2011.34 26
2011.44 35
2011.54 44
2011.64 52
2011.75 58
2011.85 62
2011.95 63
2012.06 60
2012.16 55
2012.26 48
2012.36 39
2012.47 31
2012.57 23
2012.67 16
2012.78 12
2012.88 9
2012.98 9
2013.08 11
2013.19 14
2013.29 19
2013.39 25
2013.50 31
2013.60 37
2013.70 42
2013.81 44
2013.91 45
2014.01 44
2014.11 43
2014.22 43
2014.32 44
2014.42 48
2014.53 53
2014.63 60
2014.73 66
2014.83 71
2014.94 72
2015.04 70
2015.14 65
2015.25 57
2015.35 49
2015.45 42
2015.56 37
2015.66 36
2015.76 38
2015.86 43
2015.97 48
2016.07 54
2016.17 59
2016.28 62
2016.38 64
2016.48 64
2016.59 62
2016.69 60
2016.79 58
2016.89 56
2017.00 54
2017.10 52
2017.20 50
2017.31 48
2017.41 46
2017.51 45
2017.62 44
2017.72 45
2017.82 48
2017.92 52
2018.03 57
2018.13 61
2018.23 65
2018.34 67
2018.44 66
2018.54 64
2018.65 60
2018.75 54
2018.85 47
2018.95 38
2019.06 30
2019.16 22
2019.26 14
2019.37 9
2019.47 6
2019.57 6
2019.68 8
2019.78 12
2019.88 17
2019.98 21
2020.09 23
2020.19 23
2020.29 20
2020.40 15
2020.50 8
2020.60 1
2020.71 0
2020.81 0
2020.91 0
2021.02 0
2021.12 0
2021.22 0
2021.33 0
2021.43 0
2021.53 4
2021.63 8
2021.74 11
2021.84 14
2021.94 15
2022.05 15
2022.15 15
2022.25 14
2022.36 13
2022.46 12
2022.56 11
2022.67 11
2022.77 11
2022.87 11
2022.98 12
2023.08 14
2023.18 17
2023.28 21
2023.39 25
2023.49 30
2023.59 33
2023.70 36
2023.80 37
2023.90 37
2024.01 36
2024.11 34
2024.21 32
2024.32 31
2024.42 31
2024.52 31
2024.63 32
2024.73 32
2024.83 33
2024.94 33
2025.04 35
2025.14 37
2025.25 42
2025.35 48
2025.45 56
2025.55 63
2025.66 70
2025.76 76
2025.86 78
2025.97 77
2026.07 74
2026.17 69
2026.28 63
2026.38 57
2026.48 53
2026.59 50
2026.69 48
2026.79 49
2026.90 49
2027.00 50
2027.10 51
2027.21 51
2027.31 51
2027.41 52
2027.52 53
2027.62 57
2027.72 63
2027.83 73
2027.93 85
2028.03 98
2028.14 112
2028.24 126
2028.34 137
2028.45 145
2028.55 149
2028.65 149
2028.76 146
2028.86 140
2028.96 133
2029.07 125
2029.17 118
2029.27 112
2029.38 107
2029.48 104
2029.58 102
2029.69 102
2029.79 103
2029.89 104
2030.00 106
2030.10 107
2030.20 108
2030.31 108
2030.41 106
2030.51 104
2030.62 100
2030.72 96
2030.82 91
2030.93 87
2031.03 82
2031.13 78
2031.24 73
2031.34 68
2031.44 64
2031.55 60
2031.65 56
2031.75 54
2031.86 53
2031.96 53
2032.06 54
2032.17 55
2032.27 54
2032.37 53
2032.48 50
2032.58 46
2032.68 41
2032.79 37
2032.89 35
2032.99 35
2033.10 39
2033.20 45
2033.30 52
2033.41 59
2033.51 65
2033.61 69
2033.72 71
2033.82 70
2033.92 68
2034.03 64
2034.13 58
2034.23 52
2034.34 44
2034.44 36
2034.54 29
2034.65 23
2034.75 18
2034.85 16
2034.96 16
2035.06 19
2035.17 23
2035.27 28
2035.37 33
2035.48 37
2035.58 40
2035.68 41
2035.79 41
2035.89 39
2035.99 37
2036.10 35
2036.20 32
2036.30 30
2036.41 28
2036.51 26
2036.61 23
2036.72 20
2036.82 15
2036.92 10
2037.03 5
2037.13 1
2037.23 0
2037.34 0
2037.44 1
2037.55 4
2037.65 7
2037.75 10
2037.86 12
2037.96 13
2038.06 13
2038.17 12
2038.27 13
2038.37 15
2038.48 19
2038.58 23
2038.68 28
2038.79 33
2038.89 35
2038.99 36
2039.10 35
2039.20 34
2039.31 32
2039.41 31
2039.51 32
2039.62 35
2039.72 38
2039.82 42
2039.93 46
2040.03 50
2040.13 52
2040.24 54
2040.34 56
2040.45 58
2040.55 60
2040.65 63
2040.76 66
2040.86 69
2040.96 71
2041.07 72
2041.17 73
2041.27 72
2041.38 71
2041.48 70
2041.58 69
2041.69 68
2041.79 69
2041.90 70
2042.00 72
2042.10 74
2042.21 76
2042.31 78
2042.41 79
2042.52 79
2042.62 79
2042.72 79
2042.83 79
2042.93 79
2043.04 80
2043.14 81
2043.24 82
2043.35 82
2043.45 81
2043.55 78
2043.66 73
2043.76 67
2043.87 59
2043.97 51
2044.07 43
2044.18 37
2044.28 33
2044.38 31
2044.49 31
2044.59 32
2044.69 35
2044.80 37
2044.90 37
2045.01 36
2045.11 33
2045.21 29
2045.32 24
2045.42 19
2045.52 15
2045.63 12
2045.73 9
2045.84 6
2045.94 3
2046.04 0
2046.15 0
2046.25 0
2046.35 0
2046.46 0
2046.56 0
2046.67 0
2046.77 1
2046.87 3
2046.98 5
2047.08 7
2047.18 9
2047.29 11
2047.39 12
2047.50 14
2047.60 15
2047.70 15
2047.81 14
2047.91 12
2048.01 10
2048.12 6
2048.22 2
2048.33 0
2048.43 0
2048.53 0
2048.64 0
2048.74 0
2048.84 0
2048.95 0
2049.05 0
2049.16 9
2049.26 21
2049.36 34
2049.47 47
2049.57 58
2049.68 67
2049.78 74
2049.88 78
2049.99 79
2050.09 77
2050.19 74
2050.30 68
2050.40 62
2050.51 54
2050.61 45
2050.71 36
2050.82 28
2050.92 20
2051.03 13
2051.13 8
2051.23 5
2051.34 5
2051.44 8
2051.54 14
2051.65 21
2051.75 30
2051.86 38
2051.96 46
2052.06 52
2052.17 56
2052.27 58
2052.38 57
2052.48 54
2052.58 49
2052.69 43
2052.79 38
2052.90 33
2053.00 30
2053.10 30
2053.21 32
2053.31 36
2053.41 42
2053.52 48
2053.62 55
2053.73 60
2053.83 64
2053.93 66
2054.04 67
2054.14 67
2054.25 66
2054.35 64
2054.45 63
2054.56 61
2054.66 59
2054.77 58
2054.87 56
2054.97 55
2055.08 55
2055.18 57
2055.29 59
2055.39 62
2055.49 65
2055.60 69
2055.70 72
2055.81 75
2055.91 77
2056.01 79
2056.12 81
2056.22 83
2056.33 85
2056.43 89
2056.53 92
2056.64 96
2056.74 98
2056.85 98
2056.95 97
2057.05 93
2057.16 89
2057.26 84
2057.37 80
2057.47 78
2057.57 78
2057.68 80
2057.78 84
2057.89 89
2057.99 94
2058.09 100
2058.20 105
2058.30 109
2058.41 112
2058.51 114
2058.61 114
2058.72 113
2058.82 111
2058.93 108
2059.03 106
2059.13 103
2059.24 100
2059.34 96
2059.45 92
2059.55 86
2059.65 79
2059.76 72
2059.86 65
2059.97 60
2060.07 58
2060.18 57
2060.28 58
2060.38 60
2060.49 60
2060.59 58
2060.70 54
2060.80 48
2060.90 41
2061.01 33
2061.11 27
2061.22 23
2061.32 20
2061.42 20
2061.53 20
2061.63 21
2061.74 22
2061.84 22
2061.95 21
2062.05 19
2062.15 17
2062.26 16
2062.36 15
2062.47 15
2062.57 17
2062.67 18
2062.78 20
2062.88 21
2062.99 21
2063.09 21
2063.20 20
2063.30 19
2063.40 20
2063.51 21
2063.61 24
2063.72 28
2063.82 34
2063.92 39
2064.03 45
2064.13 51
2064.24 57
2064.34 63
2064.45 70
2064.55 76
2064.65 81
2064.76 86
2064.86 89
2064.97 90
2065.07 89
2065.17 87
2065.28 83
2065.38 78
2065.49 72
2065.59 66
2065.70 59
2065.80 53
2065.90 48
2066.01 43
2066.11 38
2066.22 34
2066.32 30
2066.43 26
2066.53 23
2066.63 20
2066.74 17
2066.84 16
2066.95 14
2067.05 14
2067.16 15
2067.26 16
2067.36 18
2067.47 20
2067.57 23
2067.68 27
2067.78 32
2067.89 38
2067.99 44
2068.09 52
2068.20 59
2068.30 66
2068.41 72
2068.51 75
2068.62 76
2068.72 74
2068.82 70
2068.93 64
2069.03 58
2069.14 51
2069.24 46
2069.35 43
2069.45 41
2069.55 43
2069.66 46
2069.76 50
2069.87 55
2069.97 60
2070.08 64
2070.18 67
2070.28 70
2070.39 71
2070.49 71
2070.60 70
2070.70 68
2070.81 65
2070.91 61
2071.02 56
2071.12 51
2071.22 46
2071.33 41
2071.43 36
2071.54 32
2071.64 28
2071.75 26
2071.85 24
2071.95 23
2072.06 22
2072.16 22
2072.27 21
2072.37 19
2072.48 18
2072.58 16
2072.69 15
2072.79 16
2072.89 17
2073.00 20
2073.10 22
2073.21 23
2073.31 23
2073.42 20
2073.52 17
2073.63 12
2073.73 7
2073.83 2
2073.94 0
2074.04 0
2074.15 0
2074.25 0
2074.36 0
2074.46 0
2074.57 0
2074.67 0
2074.77 0
2074.88 5
2074.98 11
2075.09 19
2075.19 27
2075.30 34
2075.40 41
2075.51 46
2075.61 50
2075.71 52
2075.82 52
2075.92 51
2076.03 49
2076.13 49
2076.24 49
2076.34 49
2076.45 50
2076.55 50
2076.65 50
2076.76 48
2076.86 45
2076.97 41
2077.07 38
2077.18 36
2077.28 35
2077.39 37
2077.49 40
2077.60 44
2077.70 48
2077.80 52
2077.91 55
2078.01 57
2078.12 58
2078.22 59
2078.33 61
2078.43 63
2078.54 65
2078.64 67
2078.75 68
2078.85 68
2078.95 66
2079.06 62
2079.16 57
2079.27 52
2079.37 47
2079.48 42
2079.58 39
2079.69 37
2079.79 35
2079.90 34
2080.00 33
2080.11 33
2080.21 33
2080.31 33
2080.42 34
2080.52 37
2080.63 40
2080.73 45
2080.84 50
2080.94 56
2081.05 60
2081.15 62
2081.26 63
2081.36 62
2081.47 59
2081.57 56
2081.67 53
2081.78 50
2081.88 48
2081.99 46
2082.09 44
2082.20 41
2082.30 37
2082.41 33
2082.51 27
2082.62 20
2082.72 14
2082.83 7
2082.93 1
2083.03 0
2083.14 0
2083.24 0
2083.35 0
2083.45 0
2083.56 0
2083.66 0
2083.77 0
2083.87 4
2083.98 9
2084.08 13
2084.19 16
2084.29 19
2084.40 20
2084.50 23
2084.61 25
2084.71 29
2084.81 34
2084.92 38
2085.02 41
2085.13 42
2085.23 42
2085.34 40
2085.44 36
2085.55 33
2085.65 29
2085.76 26
2085.86 24
2085.97 23
2086.07 22
2086.18 21
2086.28 21
2086.39 21
2086.49 22
2086.60 24
2086.70 27
2086.80 32
2086.91 38
2087.01 44
2087.12 51
2087.22 56
2087.33 59
2087.43 60
2087.54 57
2087.64 50
2087.75 42
2087.85 32
2087.96 24
2088.06 17
2088.17 14
2088.27 13
2088.38 15
2088.48 18
2088.59 22
2088.69 26
2088.80 31
2088.90 36
2089.01 41
2089.11 47
2089.21 53
2089.32 58
2089.42 62
2089.53 65
2089.63 66
2089.74 66
2089.84 66
2089.95 66
2090.05 67
2090.16 69
2090.26 72
2090.37 74
2090.47 75
2090.58 74
2090.68 73
2090.79 70
2090.89 67
2091.00 64
2091.10 61
2091.21 58
2091.31 56
2091.42 52
2091.52 48
2091.63 43
2091.73 38
2091.84 32
2091.94 26
2092.05 21
2092.15 17
2092.26 14
2092.36 11
2092.47 10
2092.57 9
2092.68 8
2092.78 7
2092.89 8
2092.99 9
2093.10 12
2093.20 17
2093.30 23
2093.41 29
2093.51 35
2093.62 39
2093.72 43
2093.83 44
2093.93 44
2094.04 44
2094.14 44
2094.25 44
2094.35 44
2094.46 45
2094.56 47
2094.67 48
2094.77 48
2094.88 49
2094.98 48
2095.09 47
2095.19 45
2095.30 43
2095.40 42
2095.51 40
2095.61 38
2095.72 37
2095.82 37
2095.93 37
2096.03 38
2096.14 39
2096.24 40
2096.35 40
2096.45 40
2096.56 38
2096.66 34
2096.77 30
2096.87 26
2096.98 22
2097.08 19
2097.19 17
2097.29 16
2097.40 16
2097.50 17
2097.61 18
2097.71 21
2097.82 23
2097.92 26
2098.03 28
2098.13 30
2098.24 31
2098.34 31
2098.45 29
2098.55 26
2098.66 22
2098.76 17
2098.87 12
2098.97 8
2099.08 5
2099.18 3
2099.29 2
2099.40 4
2099.50 6
2099.61 9
2099.71 13
2099.82 16
2099.92 18
2100.03 20
2100.13 22
2100.24 23
2100.34 24
2100.45 26
2100.55 27
2100.66 27
2100.76 27
2100.87 25
2100.97 21
2101.08 17
2101.18 13
2101.29 9
2101.39 7
2101.50 5
2101.60 6
2101.71 7
2101.81 8
2101.92 10
2102.02 11
2102.13 11
2102.23 10
2102.34 8
2102.44 5
2102.55 2
2102.65 0
2102.76 0
2102.86 0
2102.97 0
2103.07 0
2103.18 0
2103.28 0
2103.39 0
2103.50 2
2103.60 5
2103.71 8
2103.81 10
2103.92 12
2104.02 12
2104.13 10
2104.23 7
2104.34 3
2104.44 0
2104.55 0
2104.65 0
2104.76 0
2104.86 0
2104.97 0
2105.07 0
2105.18 2
2105.28 6
2105.39 9
2105.49 11
2105.60 13
2105.70 15
2105.81 18
2105.92 21
2106.02 25
2106.13 29
2106.23 33
2106.34 36
2106.44 38
2106.55 40
2106.65 41
2106.76 41
2106.86 42
2106.97 42
2107.07 43
2107.18 45
2107.28 47
2107.39 49
2107.49 51
2107.60 53
2107.70 54
2107.81 56
2107.92 57
2108.02 58
2108.13 58
2108.23 57
2108.34 56
2108.44 53
2108.55 50
2108.65 45
2108.76 39
2108.86 32
2108.97 23
2109.07 14
2109.18 4
2109.28 0
2109.39 0
2109.49 0
2109.60 0
2109.71 0
2109.81 0
2109.92 9
2110.02 22
2110.13 34
2110.23 45
2110.34 54
2110.44 60
2110.55 64
2110.65 66
2110.76 66
2110.86 65
2110.97 65
2111.08 65
2111.18 65
2111.29 66
2111.39 68
2111.50 70
2111.60 72
2111.71 73
2111.81 74
2111.92 74
2112.02 74
2112.13 73
2112.23 71
2112.34 68
2112.45 64
2112.55 58
2112.66 52
2112.76 46
2112.87 41
2112.97 38
2113.08 36
2113.18 36
2113.29 37
2113.39 39
2113.50 41
2113.60 41
2113.71 40
2113.82 37
2113.92 32
2114.03 26
2114.13 20
2114.24 14
2114.34 8
2114.45 4
2114.55 0
2114.66 0
2114.76 0
2114.87 0
2114.98 0
2115.08 0
2115.19 0
2115.29 0
2115.40 3
2115.50 7
2115.61 11
2115.71 14
2115.82 17
2115.92 18
2116.03 18
2116.14 17
2116.24 15
2116.35 12
2116.45 9
2116.56 6
2116.66 3
2116.77 2
2116.87 1
2116.98 3
2117.09 4
2117.19 7
2117.30 9
2117.40 11
2117.51 12
2117.61 12
2117.72 12
2117.82 12
2117.93 12
2118.04 12
2118.14 11
2118.25 11
2118.35 11
2118.46 11
2118.56 13
2118.67 16
2118.77 20
2118.88 26
2118.99 33
2119.09 39
2119.20 45
2119.30 50
2119.41 53
2119.51 57
2119.62 60
2119.72 63
2119.83 67
2119.94 70
2120.04 73
2120.15 76
2120.25 77
2120.36 76
2120.46 75
2120.57 73
2120.67 70
2120.78 68
2120.89 66
2120.99 65
2121.10 65
2121.20 65
2121.31 67
2121.41 67
2121.52 67
2121.63 65
2121.73 61
2121.84 56
2121.94 49
2122.05 43
2122.15 37
2122.26 34
2122.36 33
2122.47 34
2122.58 37
2122.68 40
2122.79 44
2122.89 46
2123.00 47
2123.10 46
2123.21 43
2123.32 39
2123.42 35
2123.53 31
2123.63 27
2123.74 25
2123.84 24
2123.95 23
2124.06 24
2124.16 25
2124.27 25
2124.37 26
2124.48 26
2124.58 25
2124.69 24
2124.80 22
2124.90 22
2125.01 21
2125.11 21
2125.22 20
2125.32 19
2125.43 17
2125.54 14
2125.64 10
2125.75 7
2125.85 3
2125.96 1
2126.06 0
2126.17 0
2126.28 0
2126.38 0
2126.49 0
2126.59 0
2126.70 0
2126.80 0
2126.91 0
2127.02 0
2127.12 0
2127.23 2
2127.33 5
2127.44 8
2127.54 11
2127.65 13
2127.76 15
2127.86 16
2127.97 18
2128.07 20
2128.18 22
2128.29 24
2128.39 26
2128.50 28
2128.60 29
2128.71 31
2128.81 33
2128.92 36
2129.03 40
2129.13 45
2129.24 50
2129.34 53
2129.45 54
2129.56 52
2129.66 47
2129.77 41
2129.87 33
2129.98 26
2130.08 21
2130.19 18
2130.30 18
2130.40 21
2130.51 25
2130.61 32
2130.72 39
2130.83 47
2130.93 55
2131.04 64
2131.14 71
2131.25 76
2131.35 80
2131.46 82
2131.57 81
2131.67 80
2131.78 79
2131.88 79
2131.99 81
2132.10 85
2132.20 90
2132.31 95
2132.41 98
2132.52 100
2132.63 99
2132.73 97
2132.84 94
2132.94 90
2133.05 87
2133.16 85
2133.26 82
2133.37 80
2133.47 78
2133.58 76
2133.68 74
2133.79 72
2133.90 72
2134.00 73
2134.11 75
2134.21 78
2134.32 82
2134.43 86
2134.53 90
2134.64 92
2134.74 93
2134.85 93
2134.96 91
2135.06 88
2135.17 84
2135.27 78
2135.38 72
2135.49 66
2135.59 59
2135.70 52
2135.80 47
2135.91 43
2136.02 41
2136.12 41
2136.23 43
2136.33 47
2136.44 51
2136.55 54
2136.65 57
2136.76 59
2136.86 60
2136.97 60
2137.08 61
2137.18 61
2137.29 62
2137.39 63
2137.50 65
2137.61 67
2137.71 68
2137.82 69
2137.92 69
2138.03 67
2138.14 66
2138.24 64
2138.35 61
2138.45 59
2138.56 56
2138.67 53
2138.77 49
2138.88 45
2138.98 41
2139.09 36
2139.20 32
2139.30 27
2139.41 22
2139.52 17
2139.62 13
2139.73 10
2139.83 9
2139.94 9
2140.05 12
2140.15 17
2140.26 22
2140.36 29
2140.47 34
2140.58 37
2140.68 38
2140.79 36
2140.89 32
2141.00 26
2141.11 19
2141.21 13
2141.32 8
2141.42 5
2141.53 3
2141.64 2
2141.74 2
2141.85 1
2141.96 1
2142.06 0
2142.17 0
2142.27 0
2142.38 0
2142.49 0
2142.59 0
2142.70 0
2142.80 0
2142.91 2
2143.02 5
2143.12 9
2143.23 13
2143.34 19
2143.44 24
2143.55 28
2143.65 29
2143.76 29
2143.87 25
2143.97 19
2144.08 13
2144.19 6
2144.29 1
2144.40 0
2144.50 0
2144.61 0
2144.72 2
2144.82 6
2144.93 12
2145.03 18
2145.14 24
2145.25 29
2145.35 34
2145.46 38
2145.57 40
2145.67 40
2145.78 39
2145.88 36
2145.99 33
2146.10 31
2146.20 28
2146.31 27
2146.42 27
2146.52 28
2146.63 30
2146.73 33
2146.84 35
2146.95 36
2147.05 35
2147.16 34
2147.27 31
2147.37 29
2147.48 27
2147.58 28
2147.69 30
2147.80 34
2147.90 39
2148.01 44
2148.12 46
2148.22 46
2148.33 43
2148.43 38
2148.54 30
2148.65 23
2148.75 16
2148.86 11
2148.97 8
2149.07 7
2149.18 8
2149.29 9
2149.39 12
2149.50 15
2149.60 18
2149.71 20
2149.82 23
2149.92 25
2150.03 27
2150.14 28
2150.24 29
2150.35 30
2150.46 30
2150.56 31
2150.67 31
2150.77 32
2150.88 33
2150.99 33
2151.09 34
2151.20 34
2151.31 35
2151.41 37
2151.52 39
2151.63 41
2151.73 44
2151.84 46
2151.94 48
2152.05 48
2152.16 47
2152.26 44
2152.37 39
2152.48 33
2152.58 28
2152.69 22
2152.80 18
2152.90 17
2153.01 18
2153.11 21
2153.22 27
2153.33 34
2153.43 42
2153.54 49
2153.65 53
2153.75 55
2153.86 55
2153.97 53
2154.07 50
2154.18 46
2154.29 43
2154.39 41
2154.50 38
2154.60 36
2154.71 34
2154.82 31
2154.92 27
2155.03 24
2155.14 21
2155.24 18
2155.35 17
2155.46 17
2155.56 19
2155.67 21
2155.78 24
2155.88 26
2155.99 28
2156.10 29
2156.20 31
2156.31 32
2156.41 34
2156.52 35
2156.63 36
2156.73 36
2156.84 36
2156.95 34
2157.05 31
2157.16 27
2157.27 23
2157.37 19
2157.48 16
2157.59 13
2157.69 14
2157.80 16
2157.91 21
2158.01 27
2158.12 34
2158.23 41
2158.33 46
2158.44 48
2158.55 49
2158.65 49
2158.76 49
2158.86 49
2158.97 50
2159.08 53
2159.18 56
2159.29 59
2159.40 61
2159.50 63
2159.61 64
2159.72 65
2159.82 65
2159.93 66
2160.04 66
2160.14 67
2160.25 67
2160.36 68
2160.46 69
2160.57 71
2160.68 74
2160.78 77
2160.89 81
2161.00 85
2161.10 89
2161.21 91
2161.32 92
2161.42 92
2161.53 90
2161.64 86
2161.74 81
2161.85 75
2161.96 68
2162.06 61
2162.17 53
2162.28 47
2162.38 41
2162.49 38
2162.60 36
2162.70 37
2162.81 38
2162.92 40
2163.02 41
2163.13 40
2163.24 38
2163.34 35
2163.45 31
2163.56 28
2163.66 26
2163.77 25
2163.88 26
2163.98 28
2164.09 31
2164.20 34
2164.30 37
2164.41 39
2164.52 40
2164.62 41
2164.73 41
2164.84 41
2164.94 41
2165.05 42
2165.16 43
2165.26 44
2165.37 46
2165.48 48
2165.58 49
2165.69 49
2165.80 48
2165.90 46
2166.01 45
2166.12 43
2166.22 44
2166.33 45
2166.44 47
2166.54 51
2166.65 55
2166.76 58
2166.86 61
2166.97 63
2167.08 64
2167.18 63
2167.29 61
2167.40 59
2167.50 55
2167.61 51
2167.72 46
2167.82 40
2167.93 35
2168.04 30
2168.15 26
2168.25 23
2168.36 21
2168.47 22
2168.57 23
2168.68 26
2168.79 29
2168.89 31
2169.00 34
2169.11 36
2169.21 37
2169.32 38
2169.43 37
2169.53 36
2169.64 33
2169.75 30
2169.85 27
2169.96 25
2170.07 22
2170.17 19
2170.28 17
2170.39 14
2170.50 12
2170.60 9
2170.71 6
2170.82 4
2170.92 2
2171.03 1
2171.14 1
2171.24 3
2171.35 6
2171.46 11
2171.56 17
2171.67 22
2171.78 28
2171.88 33
2171.99 35
2172.10 37
2172.20 36
2172.31 35
2172.42 33
2172.53 30
2172.63 27
2172.74 22
2172.85 18
2172.95 12
2173.06 7
2173.17 3
2173.27 0
2173.38 0
2173.49 2
2173.59 7
2173.70 14
2173.81 22
2173.92 30
2174.02 37
2174.13 42
2174.24 46
2174.34 47
2174.45 47
2174.56 44
2174.66 39
2174.77 34
2174.88 29
2174.98 26
2175.09 24
2175.20 25
2175.31 27
2175.41 32
2175.52 37
2175.63 42
2175.73 46
2175.84 49
2175.95 51
2176.05 52
2176.16 51
2176.27 49
2176.38 46
2176.48 42
2176.59 38
2176.70 34
2176.80 31
2176.91 30
2177.02 29
2177.12 30
2177.23 31
2177.34 33
2177.45 34
2177.55 34
2177.66 33
2177.77 31
2177.87 27
2177.98 23
2178.09 20
2178.19 17
2178.30 17
2178.41 19
2178.52 24
2178.62 29
2178.73 34
2178.84 38
2178.94 40
2179.05 40
2179.16 38
2179.27 33
2179.37 27
2179.48 22
2179.59 16
2179.69 12
2179.80 9
2179.91 7
2180.01 6
2180.12 5
2180.23 3
2180.34 2
2180.44 1
2180.55 2
2180.66 5
2180.76 9
2180.87 16
2180.98 23
2181.09 30
2181.19 36
2181.30 41
2181.41 43
2181.51 43
2181.62 43
2181.73 41
2181.84 39
2181.94 37
2182.05 34
2182.16 32
2182.26 29
2182.37 26
2182.48 21
2182.59 16
2182.69 10
2182.80 3
2182.91 0
2183.01 0
2183.12 0
2183.23 0
2183.34 0
2183.44 0
2183.55 0
2183.66 0
2183.76 10
2183.87 24
2183.98 37
2184.09 50
2184.19 62
2184.30 73
2184.41 82
2184.51 88
2184.62 93
2184.73 95
2184.84 94
2184.94 91
2185.05 86
2185.16 79
2185.26 72
2185.37 66
2185.48 61
2185.59 59
2185.69 57
2185.80 56
2185.91 54
2186.02 51
2186.12 45
2186.23 38
2186.34 30
2186.44 22
2186.55 16
2186.66 12
2186.77 10
2186.87 10
2186.98 11
2187.09 12
2187.19 14
2187.30 15
2187.41 17
2187.52 18
2187.62 20
2187.73 21
2187.84 22
2187.95 22
2188.05 23
2188.16 22
2188.27 22
2188.37 21
2188.48 21
2188.59 21
2188.70 20
2188.80 20
2188.91 20
2189.02 19
2189.13 17
2189.23 16
2189.34 14
2189.45 13
2189.55 13
2189.66 12
2189.77 13
2189.88 14
2189.98 15
2190.09 16
2190.20 16
2190.31 17
2190.41 18
2190.52 20
2190.63 24
2190.74 31
2190.84 39
2190.95 48
2191.06 57
2191.16 65
2191.27 70
2191.38 72
2191.49 70
2191.59 66
2191.70 60
2191.81 52
2191.92 45
2192.02 39
2192.13 34
2192.24 31
2192.35 29
2192.45 28
2192.56 27
2192.67 27
2192.78 26
2192.88 25
2192.99 22
2193.10 19
2193.20 15
2193.31 11
2193.42 7
2193.53 4
2193.63 4
2193.74 6
2193.85 11
2193.96 20
2194.06 31
2194.17 45
2194.28 59
2194.39 73
2194.49 84
2194.60 91
2194.71 94
2194.82 92
2194.92 85
2195.03 76
2195.14 66
2195.25 57
2195.35 49
2195.46 44
2195.57 41
2195.68 40
2195.78 39
2195.89 39
2196.00 38
2196.11 37
2196.21 36
2196.32 34
2196.43 32
2196.54 29
2196.64 26
2196.75 22
2196.86 18
2196.97 14
2197.07 10
2197.18 8
2197.29 8
2197.40 10
2197.50 14
2197.61 18
2197.72 23
2197.83 28
2197.93 32
2198.04 36
2198.15 39
2198.26 41
2198.36 43
2198.47 44
2198.58 44
2198.69 43
2198.79 41
2198.90 39
2199.01 37
2199.12 35
2199.22 34
2199.33 34
2199.44 36
2199.55 38
2199.65 41
2199.76 43
2199.87 45
2199.98 46
2200.08 46
2200.19 45
2200.30 45
2200.41 44
2200.51 44
2200.62 44
2200.73 44
2200.84 44
2200.94 42
2201.05 40
2201.16 37
2201.27 33
2201.37 29
2201.48 25
2201.59 21
2201.70 17
2201.81 13
2201.91 9
2202.02 5
2202.13 3
2202.24 3
2202.34 6
2202.45 10
2202.56 15
2202.67 20
2202.77 25
2202.88 27
2202.99 27
2203.10 24
2203.20 20
2203.31 15
2203.42 11
2203.53 8
2203.64 7
2203.74 7
2203.85 9
2203.96 12
2204.07 14
2204.17 16
2204.28 17
2204.39 17
2204.50 16
2204.60 15
2204.71 14
2204.82 12
2204.93 11
2205.03 10
2205.14 8
2205.25 6
2205.36 3
2205.47 1
2205.57 1
2205.68 1
2205.79 4
2205.90 8
2206.00 14
2206.11 20
2206.22 25
2206.33 29
2206.44 30
2206.54 30
2206.65 29
2206.76 26
2206.87 22
2206.97 18
2207.08 14
2207.19 11
2207.30 10
2207.40 9
2207.51 11
2207.62 13
2207.73 17
2207.84 21
2207.94 25
2208.05 28
2208.16 28
2208.27 27
2208.37 23
2208.48 19
2208.59 15
2208.70 11
2208.81 9
2208.91 8
2209.02 9
2209.13 12
2209.24 15
2209.34 20
2209.45 24
2209.56 28
2209.67 32
2209.78 35
2209.88 38
2209.99 40
2210.10 43
2210.21 46
2210.31 49
2210.42 52
2210.53 53
2210.64 53
2210.75 51
2210.85 47
2210.96 41
2211.07 33
2211.18 25
2211.29 16
2211.39 7
2211.50 0
2211.61 0
2211.72 0
2211.82 0
2211.93 0
2212.04 0
2212.15 0
2212.26 0
2212.36 0
2212.47 2
2212.58 4
2212.69 7
2212.80 12
2212.90 17
2213.01 24
2213.12 31
2213.23 40
2213.33 49
2213.44 57
2213.55 64
2213.66 69
2213.77 73
2213.87 74
2213.98 74
2214.09 74
2214.20 73
2214.31 74
2214.41 76
2214.52 79
2214.63 82
2214.74 85
2214.85 86
2214.95 85
2215.06 83
2215.17 80
2215.28 76
2215.39 73
2215.49 70
2215.60 68
2215.71 65
2215.82 62
2215.92 59
2216.03 56
2216.14 53
2216.25 53
2216.36 54
2216.46 58
2216.57 63
2216.68 69
2216.79 75
2216.90 78
2217.00 79
2217.11 78
2217.22 76
2217.33 74
2217.44 73
2217.54 74
2217.65 78
2217.76 83
2217.87 90
2217.98 96
2218.08 101
2218.19 105
2218.30 108
2218.41 110
2218.52 111
2218.62 113
2218.73 115
2218.84 117
2218.95 120
2219.06 121
2219.16 120
2219.27 117
2219.38 110
2219.49 101
2219.60 90
2219.71 78
2219.81 67
2219.92 59
2220.03 54
2220.14 52
2220.25 55
2220.35 60
2220.46 67
2220.57 74
2220.68 79
2220.79 82
2220.89 82
2221.00 80
2221.11 76
2221.22 70
2221.33 63
2221.43 57
2221.54 52
2221.65 48
2221.76 45
2221.87 44
2221.97 45
2222.08 48
2222.19 52
2222.30 56
2222.41 60
2222.52 63
2222.62 65
2222.73 65
2222.84 63
2222.95 60
2223.06 56
2223.16 52
2223.27 47
2223.38 42
2223.49 38
2223.60 35
2223.70 32
2223.81 30
2223.92 29
2224.03 28
2224.14 28
2224.25 28
2224.35 28
2224.46 28
2224.57 27
2224.68 27
2224.79 27
2224.89 26
2225.00 25
2225.11 23
2225.22 21
2225.33 18
2225.44 15
2225.54 14
2225.65 14
2225.76 17
2225.87 21
2225.98 27
2226.08 33
2226.19 39
2226.30 44
2226.41 47
2226.52 49
2226.63 50
2226.73 53
2226.84 56
2226.95 62
2227.06 68
2227.17 75
2227.27 81
2227.38 84
2227.49 84
2227.60 80
2227.71 72
2227.82 62
2227.92 52
2228.03 43
2228.14 37
2228.25 35
2228.36 36
2228.47 40
2228.57 44
2228.68 47
2228.79 48
2228.90 47
2229.01 45
2229.12 42
2229.22 38
2229.33 35
2229.44 32
2229.55 29
2229.66 26
2229.76 24
2229.87 23
2229.98 23
2230.09 24
2230.20 27
2230.31 30
2230.41 33
2230.52 34
2230.63 34
2230.74 30
2230.85 25
2230.96 19
2231.06 14
2231.17 10
2231.28 9
2231.39 10
2231.50 13
2231.61 18
2231.71 24
2231.82 31
2231.93 37
2232.04 43
2232.15 49
2232.26 55
2232.36 59
2232.47 61
2232.58 63
2232.69 64
2232.80 64
2232.91 64
2233.01 63
2233.12 61
2233.23 59
2233.34 54
2233.45 47
2233.56 38
2233.67 28
2233.77 18
2233.88 8
2233.99 1
2234.10 0
2234.21 0
2234.32 0
2234.42 0
2234.53 5
2234.64 11
2234.75 17
2234.86 21
2234.97 23
2235.07 23
2235.18 22
2235.29 20
2235.40 17
2235.51 15
2235.62 15
2235.72 16
2235.83 17
2235.94 20
2236.05 22
2236.16 24
2236.27 26
2236.38 27
2236.48 29
2236.59 32
2236.70 37
2236.81 43
2236.92 49
2237.03 56
2237.13 62
2237.24 65
2237.35 66
2237.46 64
2237.57 58
2237.68 51
2237.79 42
2237.89 32
2238.00 23
2238.11 15
2238.22 10
2238.33 6
2238.44 5
2238.55 6
2238.65 10
2238.76 15
2238.87 21
2238.98 28
2239.09 35
2239.20 42
2239.30 49
2239.41 55
2239.52 60
2239.63 65
2239.74 70
2239.85 75
2239.96 80
2240.06 84
2240.17 88
2240.28 91
2240.39 92
2240.50 93
2240.61 93
2240.72 92
2240.82 90
2240.93 88
2241.04 87
2241.15 85
2241.26 84
2241.37 83
2241.48 81
2241.58 78
2241.69 73
2241.80 67
2241.91 61
2242.02 55
2242.13 51
2242.24 48
2242.34 47
2242.45 48
2242.56 50
2242.67 53
2242.78 55
2242.89 56
2243.00 55
2243.10 53
2243.21 50
2243.32 45
2243.43 39
2243.54 34
2243.65 30
2243.76 27
2243.86 27
2243.97 29
2244.08 34
2244.19 40
2244.30 45
2244.41 50
2244.52 52
2244.63 51
2244.73 47
2244.84 42
2244.95 36
2245.06 30
2245.17 26
2245.28 24
2245.39 25
2245.49 27
2245.60 30
2245.71 33
2245.82 36
2245.93 38
2246.04 39
2246.15 39
2246.26 39
2246.36 40
2246.47 40
2246.58 42
2246.69 45
2246.80 47
2246.91 50
2247.02 52
2247.13 51
2247.23 49
2247.34 45
2247.45 39
2247.56 33
2247.67 29
2247.78 28
2247.89 28
2247.99 31
2248.10 34
2248.21 37
2248.32 39
2248.43 40
2248.54 41
2248.65 40
2248.76 41
2248.86 42
2248.97 45
2249.08 48
2249.19 53
2249.30 57
2249.41 62
2249.52 67
2249.63 73
2249.74 78
2249.84 84
2249.95 88
2250.06 90
2250.17 89
2250.28 85
2250.39 77
2250.50 67
2250.61 54
2250.71 40
2250.82 25
2250.93 12
2251.04 1
2251.15 0
2251.26 0
2251.37 0
2251.48 0
2251.58 0
2251.69 0
2251.80 0
2251.91 3
2252.02 9
2252.13 13
2252.24 15
2252.35 16
2252.46 17
2252.56 18
2252.67 20
2252.78 22
2252.89 26
2253.00 29
2253.11 32
2253.22 35
2253.33 38
2253.43 40
2253.54 41
2253.65 42
2253.76 41
2253.87 39
2253.98 35
2254.09 30
2254.20 25
2254.31 19
2254.41 15
2254.52 12
2254.63 12
2254.74 15
2254.85 21
2254.96 30
2255.07 41
2255.18 53
2255.29 65
2255.39 74
2255.50 81
2255.61 85
2255.72 86
2255.83 84
2255.94 82
2256.05 81
2256.16 80
2256.27 82
2256.38 84
2256.48 87
2256.59 89
2256.70 88
2256.81 84
2256.92 78
2257.03 70
2257.14 61
2257.25 52
2257.36 46
2257.46 41
2257.57 39
2257.68 39
2257.79 41
2257.90 44
2258.01 49
2258.12 54
2258.23 61
2258.34 69
2258.45 77
2258.55 84
2258.66 90
2258.77 94
2258.88 96
2258.99 96
2259.10 95
2259.21 94
2259.32 93
2259.43 94
2259.54 97
2259.64 100
2259.75 104
2259.86 107
2259.97 110
2260.08 111
2260.19 113
2260.30 114
2260.41 115
2260.52 117
2260.63 119
2260.73 122
2260.84 125
2260.95 127
2261.06 129
2261.17 130
2261.28 130
2261.39 129
2261.50 126
2261.61 123
2261.72 118
2261.83 113
2261.93 106
2262.04 99
2262.15 91
2262.26 81
2262.37 71
2262.48 60
2262.59 50
2262.70 41
2262.81 35
2262.92 32
2263.03 33
2263.13 37
2263.24 43
2263.35 49
2263.46 55
2263.57 59
2263.68 60
2263.79 58
2263.90 53
2264.01 48
2264.12 42
2264.23 37
2264.33 33
2264.44 33
2264.55 35
2264.66 40
2264.77 47
2264.88 55
2264.99 64
2265.10 72
2265.21 77
2265.32 81
2265.43 81
2265.54 78
2265.64 73
2265.75 67
2265.86 60
2265.97 53
2266.08 47
2266.19 40
2266.30 34
2266.41 28
2266.52 22
2266.63 16
2266.74 11
2266.85 7
2266.95 3
2267.06 1
2267.17 0
2267.28 0
2267.39 0
2267.50 0
2267.61 0
2267.72 0
2267.83 0
2267.94 0
2268.05 0
2268.16 1
2268.26 4
2268.37 9
2268.48 15
2268.59 22
2268.70 30
2268.81 39
2268.92 47
2269.03 54
2269.14 61
2269.25 66
2269.36 69
2269.47 73
2269.58 75
2269.68 77
2269.79 78
2269.90 79
2270.01 79
2270.12 76
2270.23 71
2270.34 65
2270.45 56
2270.56 46
2270.67 36
2270.78 26
2270.89 17
2271.00 10
2271.11 5
2271.21 1
2271.32 0
2271.43 0
2271.54 0
2271.65 3
2271.76 6
2271.87 11
2271.98 15
2272.09 17
2272.20 18
2272.31 18
2272.42 15
2272.53 13
2272.64 10
2272.75 9
2272.85 9
2272.96 12
2273.07 17
2273.18 22
2273.29 28
2273.40 31
2273.51 33
2273.62 33
2273.73 30
2273.84 26
2273.95 21
2274.06 17
2274.17 14
2274.28 12
2274.39 12
2274.49 13
2274.60 16
2274.71 20
2274.82 25
2274.93 31
2275.04 37
2275.15 44
2275.26 49
2275.37 53
2275.48 56
2275.59 57
2275.70 57
2275.81 56
2275.92 56
2276.03 56
2276.14 57
2276.25 59
2276.35 62
2276.46 64
2276.57 65
2276.68 65
2276.79 64
2276.90 62
2277.01 61
2277.12 63
2277.23 67
2277.34 74
2277.45 84
2277.56 94
2277.67 104
2277.78 112
2277.89 118
2278.00 120
2278.11 119
2278.22 115
2278.32 109
2278.43 101
2278.54 93
2278.65 85
2278.76 78
2278.87 73
2278.98 69
2279.09 66
2279.20 63
2279.31 61
2279.42 59
2279.53 56
2279.64 54
2279.75 52
2279.86 52
2279.97 53
2280.08 55
2280.19 59
2280.30 63
2280.40 67
2280.51 70
2280.62 73
2280.73 75
2280.84 75
2280.95 74
2281.06 73
2281.17 71
2281.28 70
2281.39 70
2281.50 71
2281.61 75
2281.72 80
2281.83 86
2281.94 94
2282.05 102
2282.16 110
2282.27 117
2282.38 124
2282.49 130
2282.60 133
2282.71 135
2282.81 133
2282.92 129
2283.03 122
2283.14 113
2283.25 104
2283.36 94
2283.47 85
2283.58 77
2283.69 70
2283.80 64
2283.91 61
2284.02 59
2284.13 59
2284.24 60
2284.35 62
2284.46 65
2284.57 67
2284.68 68
2284.79 69
2284.90 70
2285.01 71
2285.12 71
2285.23 72
2285.34 73
2285.45 74
2285.55 73
2285.66 73
2285.77 72
2285.88 71
2285.99 72
2286.10 74
2286.21 77
2286.32 82
2286.43 87
2286.54 91
2286.65 94
2286.76 94
2286.87 92
2286.98 88
2287.09 85
2287.20 82
2287.31 81
2287.42 81
2287.53 83
2287.64 85
2287.75 87
2287.86 88
2287.97 89
2288.08 88
2288.19 86
2288.30 84
2288.41 81
2288.52 77
2288.63 74
2288.74 70
2288.85 66
2288.95 62
2289.06 58
2289.17 55
2289.28 51
2289.39 48
2289.50 45
2289.61 42
2289.72 39
2289.83 35
2289.94 30
2290.05 24
2290.16 19
2290.27 14
2290.38 10
2290.49 8
2290.60 8
2290.71 9
2290.82 13
2290.93 17
2291.04 22
2291.15 28
2291.26 33
2291.37 39
2291.48 44
2291.59 50
2291.70 56
2291.81 62
2291.92 68
2292.03 74
2292.14 78
2292.25 81
2292.36 83
2292.47 84
2292.58 84
2292.69 83
2292.80 82
2292.91 82
2293.02 82
2293.13 82
2293.24 83
2293.35 83
2293.46 81
2293.57 78
2293.68 72
2293.79 64
2293.89 56
2294.00 47
2294.11 40
2294.22 35
2294.33 31
2294.44 29
2294.55 29
2294.66 30
2294.77 31
2294.88 32
2294.99 35
2295.10 38
2295.21 42
2295.32 47
2295.43 53
2295.54 59
2295.65 64
2295.76 68
2295.87 70
2295.98 70
2296.09 68
2296.20 65
2296.31 60
2296.42 55
2296.53 49
2296.64 43
2296.75 38
2296.86 34
2296.97 31
2297.08 29
2297.19 28
2297.30 29
2297.41 30
2297.52 31
2297.63 32
2297.74 30
2297.85 27
2297.96 23
2298.07 18
2298.18 13
2298.29 10
2298.40 9
2298.51 10
2298.62 12
2298.73 15
2298.84 18
2298.95 20
2299.06 20
2299.17 20
2299.28 18
2299.39 16
2299.50 13
2299.61 10
2299.72 5
2299.83 0
2299.94 0
2300.05 0
2300.16 0
2300.27 0
2300.38 0
2300.49 0
2300.60 0
2300.71 10
2300.82 23
2300.93 35
2301.04 44
2301.15 50
2301.26 53
2301.37 54
2301.48 53
2301.59 53
2301.70 52
2301.81 51
2301.92 51
2302.03 50
2302.14 48
2302.25 46
2302.36 43
2302.47 40
2302.58 37
2302.69 35
2302.80 33
2302.91 32
2303.02 30
2303.13 27
2303.24 24
2303.35 20
2303.46 17
2303.57 16
2303.68 16
2303.79 20
2303.90 26
2304.01 33
2304.12 40
2304.23 47
2304.34 52
2304.45 54
2304.56 54
2304.67 52
2304.78 48
2304.89 44
2305.00 39
2305.11 36
2305.22 32
2305.33 30
2305.44 28
2305.55 26
2305.66 25
2305.77 24
2305.88 21
2305.99 19
2306.10 17
2306.21 16
2306.32 16
2306.43 18
2306.54 23
2306.65 31
2306.76 40
2306.87 50
2306.98 59
2307.09 67
2307.20 73
2307.31 75
2307.42 75
2307.54 71
2307.65 65
2307.76 59
2307.87 52
2307.98 47
2308.09 43
2308.20 41
2308.31 42
2308.42 44
2308.53 47
2308.64 51
2308.75 54
2308.86 56
2308.97 56
2309.08 54
2309.19 50
2309.30 43
2309.41 34
2309.52 25
2309.63 16
2309.74 9
2309.85 6
2309.96 6
2310.07 11
2310.18 19
2310.29 27
2310.40 35
2310.51 40
2310.62 41
2310.73 39
2310.84 34
2310.95 27
2311.06 21
2311.17 15
2311.28 11
2311.39 9
2311.50 8
2311.61 9
2311.72 9
2311.83 10
2311.94 10
2312.05 10
2312.16 9
2312.27 9
2312.38 9
2312.50 9
2312.61 10
2312.72 11
2312.83 12
2312.94 12
2313.05 11
2313.16 9
2313.27 6
2313.38 4
2313.49 3
2313.60 3
2313.71 5
2313.82 7
2313.93 11
2314.04 15
2314.15 19
2314.26 21
2314.37 23
2314.48 25
2314.59 27
2314.70 30
2314.81 33
2314.92 38
2315.03 44
2315.14 50
2315.25 55
2315.36 59
2315.47 62
2315.58 62
2315.69 61
2315.80 59
2315.92 56
2316.03 53
2316.14 49
2316.25 45
2316.36 39
2316.47 33
2316.58 26
2316.69 18
2316.80 11
2316.91 5
2317.02 0
2317.13 0
2317.24 0
2317.35 2
2317.46 6
2317.57 10
2317.68 15
2317.79 18
2317.90 20
2318.01 22
2318.12 23
2318.23 23
2318.34 24
2318.45 26
2318.56 28
2318.67 30
2318.79 31
2318.90 32
2319.01 31
2319.12 28
2319.23 24
2319.34 20
2319.45 17
2319.56 16
2319.67 18
2319.78 23
2319.89 31
2320.00 41
2320.11 51
2320.22 60
2320.33 66
2320.44 69
2320.55 68
2320.66 64
2320.77 58
2320.88 51
2320.99 43
2321.11 37
2321.22 32
2321.33 30
2321.44 29
2321.55 31
2321.66 35
2321.77 40
2321.88 46
2321.99 53
2322.10 59
2322.21 66
2322.32 72
2322.43 77
2322.54 81
2322.65 82
2322.76 80
2322.87 76
2322.98 71
2323.09 64
2323.20 58
2323.32 53
2323.43 49
2323.54 46
2323.65 45
2323.76 44
2323.87 43
2323.98 42
2324.09 41
2324.20 39
2324.31 37
2324.42 35
2324.53 33
2324.64 30
2324.75 28
2324.86 24
2324.97 19
2325.08 13
2325.19 7
2325.31 1
2325.42 0
2325.53 0
2325.64 0
2325.75 0
2325.86 0
2325.97 0
2326.08 0
2326.19 0
2326.30 5
2326.41 10
2326.52 14
2326.63 16
2326.74 17
2326.85 16
2326.96 14
2327.08 12
2327.19 9
2327.30 6
2327.41 3
2327.52 1
2327.63 0
2327.74 0
2327.85 1
2327.96 4
2328.07 9
2328.18 15
2328.29 23
2328.40 31
2328.51 38
2328.62 43
2328.73 47
2328.85 48
2328.96 47
2329.07 45
2329.18 42
2329.29 40
2329.40 38
2329.51 38
2329.62 38
2329.73 39
2329.84 39
2329.95 39
2330.06 37
2330.17 36
2330.28 34
2330.40 32
2330.51 31
2330.62 31
2330.73 32
2330.84 34
2330.95 35
2331.06 36
2331.17 36
2331.28 34
2331.39 32
2331.50 27
2331.61 22
2331.72 17
2331.83 11
2331.95 7
2332.06 4
2332.17 3
2332.28 5
2332.39 8
2332.50 13
2332.61 19
2332.72 24
2332.83 29
2332.94 33
2333.05 36
2333.16 37
2333.27 38
2333.39 39
2333.50 39
2333.61 40
2333.72 40
2333.83 41
2333.94 41
2334.05 40
2334.16 39
2334.27 38
2334.38 37
2334.49 37
2334.60 39
2334.71 44
2334.83 51
2334.94 60
2335.05 70
2335.16 79
2335.27 87
2335.38 94
2335.49 99
2335.60 102
2335.71 104
2335.82 105
2335.93 106
2336.04 107
2336.16 107
2336.27 107
2336.38 107
2336.49 108
2336.60 108
2336.71 109
2336.82 111
2336.93 111
2337.04 111
2337.15 110
2337.26 107
2337.38 104
2337.49 100
2337.60 95
2337.71 91
2337.82 88
2337.93 85
2338.04 83
2338.15 81
2338.26 79
2338.37 78
2338.48 77
2338.59 76
2338.71 76
2338.82 77
2338.93 77
2339.04 76
2339.15 75
2339.26 71
2339.37 67
2339.48 62
2339.59 57
2339.70 53
2339.81 52
2339.93 51
2340.04 51
2340.15 51
2340.26 50
2340.37 48
2340.48 44
2340.59 40
2340.70 37
2340.81 34
2340.92 33
2341.04 34
2341.15 35
2341.26 36
2341.37 37
2341.48 37
2341.59 36
2341.70 34
2341.81 33
2341.92 31
2342.03 29
2342.15 28
2342.26 27
2342.37 27
2342.48 27
2342.59 29
2342.70 32
2342.81 34
2342.92 37
2343.03 38
2343.14 37
2343.26 36
2343.37 33
2343.48 31
2343.59 29
2343.70 30
2343.81 32
2343.92 35
2344.03 39
2344.14 42
2344.25 45
2344.37 47
2344.48 48
2344.59 48
2344.70 47
2344.81 46
2344.92 43
2345.03 41
2345.14 37
2345.25 34
2345.36 32
2345.48 30
2345.59 29
2345.70 29
2345.81 30
2345.92 32
2346.03 33
2346.14 35
2346.25 36
2346.36 38
2346.48 40
2346.59 43
2346.70 46
2346.81 49
2346.92 53
2347.03 57
2347.14 60
2347.25 62
2347.36 62
2347.48 60
2347.59 57
2347.70 52
2347.81 45
2347.92 39
2348.03 34
2348.14 31
2348.25 30
2348.36 31
2348.48 35
2348.59 40
2348.70 45
2348.81 49
2348.92 51
2349.03 52
2349.14 51
2349.25 51
2349.36 51
2349.48 53
2349.59 57
2349.70 61
2349.81 66
2349.92 69
2350.03 69
2350.14 67
2350.25 63
2350.37 57
2350.48 51
2350.59 47
2350.70 44
2350.81 43
2350.92 45
2351.03 47
2351.14 50
2351.25 54
2351.37 58
2351.48 63
2351.59 68
2351.70 73
2351.81 77
2351.92 80
2352.03 81
2352.14 80
2352.26 77
2352.37 73
2352.48 67
2352.59 62
2352.70 56
2352.81 52
2352.92 48
2353.03 46
2353.15 45
2353.26 45
2353.37 47
2353.48 50
2353.59 55
2353.70 61
2353.81 67
2353.92 74
2354.04 81
2354.15 87
2354.26 92
2354.37 96
2354.48 98
2354.59 100
2354.70 101
2354.81 101
2354.93 100
2355.04 99
2355.15 97
2355.26 94
2355.37 91
2355.48 87
2355.59 83
2355.70 77
2355.82 70
2355.93 61
2356.04 52
2356.15 42
2356.26 33
2356.37 25
2356.48 20
2356.60 18
2356.71 20
2356.82 24
2356.93 31
2357.04 39
2357.15 46
2357.26 52
2357.37 54
2357.49 53
2357.60 48
2357.71 40
2357.82 29
2357.93 18
2358.04 6
2358.15 0
2358.27 0
2358.38 0
2358.49 0
2358.60 0
2358.71 0
2358.82 0
2358.93 0
2359.05 2
2359.16 12
2359.27 22
2359.38 32
2359.49 40
2359.60 46
2359.71 49
2359.83 50
2359.94 48
2360.05 44
2360.16 39
2360.27 34
2360.38 28
2360.49 23
2360.61 19
2360.72 16
2360.83 14
2360.94 13
2361.05 12
2361.16 13
2361.27 14
2361.39 15
2361.50 18
2361.61 22
2361.72 27
2361.83 32
2361.94 38
2362.05 44
2362.17 49
2362.28 53
2362.39 55
2362.50 56
2362.61 54
2362.72 52
2362.83 49
2362.95 45
2363.06 43
2363.17 41
2363.28 40
2363.39 40
2363.50 42
2363.61 44
2363.73 47
2363.84 50
2363.95 54
2364.06 59
2364.17 63
2364.28 69
2364.39 75
2364.51 81
2364.62 86
2364.73 89
2364.84 90
2364.95 89
2365.06 85
2365.18 78
2365.29 70
2365.40 61
2365.51 54
2365.62 49
2365.73 45
2365.84 43
2365.96 43
2366.07 42
2366.18 41
2366.29 40
2366.40 40
2366.51 39
2366.63 39
2366.74 40
2366.85 41
2366.96 41
2367.07 41
2367.18 40
2367.30 38
2367.41 35
2367.52 32
2367.63 29
2367.74 26
2367.85 24
2367.96 23
2368.08 22
2368.19 22
2368.30 22
2368.41 22
2368.52 23
2368.63 23
2368.75 24
2368.86 25
2368.97 27
2369.08 31
2369.19 36
2369.30 42
2369.42 49
2369.53 55
2369.64 59
2369.75 61
2369.86 60
2369.97 58
2370.09 54
2370.20 51
2370.31 49
2370.42 49
2370.53 50
2370.64 52
2370.76 54
2370.87 55
2370.98 54
2371.09 52
2371.20 48
2371.31 42
2371.43 37
2371.54 32
2371.65 28
2371.76 26
2371.87 26
2371.98 27
2372.10 28
2372.21 31
2372.32 33
2372.43 34
2372.54 34
2372.65 33
2372.77 31
2372.88 29
2372.99 27
2373.10 25
2373.21 24
2373.32 23
2373.44 23
2373.55 24
2373.66 26
2373.77 28
2373.88 32
2373.99 36
2374.11 41
2374.22 46
2374.33 50
2374.44 53
2374.55 55
2374.67 55
2374.78 55
2374.89 55
2375.00 54
2375.11 55
2375.22 56
2375.34 58
2375.45 59
2375.56 60
2375.67 59
2375.78 58
2375.89 54
2376.01 50
2376.12 45
2376.23 39
2376.34 35
2376.45 31
2376.57 27
2376.68 24
2376.79 21
2376.90 18
2377.01 15
2377.12 11
2377.24 7
2377.35 3
2377.46 0
2377.57 0
2377.68 0
2377.80 0
2377.91 0
2378.02 0
2378.13 0
2378.24 0
2378.35 0
2378.47 1
2378.58 3
2378.69 5
2378.80 7
2378.91 9
2379.03 11
2379.14 12
2379.25 14
2379.36 17
2379.47 20
2379.58 24
2379.70 27
2379.81 30
2379.92 33
2380.03 35
2380.14 36
2380.26 37
2380.37 39
2380.48 40
2380.59 40
2380.70 41
2380.82 41
2380.93 41
2381.04 40
2381.15 41
2381.26 41
2381.38 43
2381.49 45
2381.60 47
2381.71 50
2381.82 53
2381.93 56
2382.05 58
2382.16 59
2382.27 60
2382.38 59
2382.49 59
2382.61 58
2382.72 59
2382.83 61
2382.94 64
2383.05 69
2383.17 74
2383.28 80
2383.39 86
2383.50 91
2383.61 95
2383.73 97
2383.84 98
2383.95 98
2384.06 96
2384.17 93
2384.29 89
2384.40 85
2384.51 82
2384.62 80
2384.73 78
2384.85 78
2384.96 78
2385.07 78
2385.18 79
2385.29 79
2385.41 79
2385.52 81
2385.63 83
2385.74 86
2385.85 91
2385.97 97
2386.08 104
2386.19 112
2386.30 120
2386.41 129
2386.53 139
2386.64 150
2386.75 160
2386.86 170
2386.97 180
2387.09 188
2387.20 196
2387.31 205
2387.42 214
2387.53 224
2387.65 235
2387.76 246
2387.87 257
2387.98 268
2388.09 279
2388.21 288
2388.32 297
2388.43 306
2388.54 314
2388.66 322
2388.77 328
2388.88 332
2388.99 333
2389.10 331
2389.22 326
2389.33 320
2389.44 313
2389.55 307
2389.66 301
2389.78 296
2389.89 291
2390.00 285
2390.11 276
2390.22 266
2390.34 253
2390.45 239
2390.56 224
2390.67 210
2390.79 198
2390.90 188
2391.01 181
2391.12 175
2391.23 172
2391.35 169
2391.46 166
2391.57 164
2391.68 161
2391.79 158
2391.91 154
2392.02 149
2392.13 143
2392.24 135
2392.36 127
2392.47 118
2392.58 108
2392.69 99
2392.80 92
2392.92 87
2393.03 85
2393.14 85
2393.25 88
2393.36 91
2393.48 95
2393.59 97
2393.70 98
2393.81 97
2393.93 96
2394.04 94
2394.15 92
2394.26 90
2394.37 88
2394.49 87
2394.60 84
2394.71 81
2394.82 77
2394.94 73
2395.05 69
2395.16 65
2395.27 61
2395.38 58
2395.50 56
2395.61 55
2395.72 54
2395.83 55
2395.95 55
2396.06 56
2396.17 57
2396.28 58
2396.39 59
2396.51 60
2396.62 61
2396.73 63
2396.84 64
2396.96 66
2397.07 68
2397.18 69
2397.29 71
2397.41 73
2397.52 75
2397.63 77
2397.74 78
2397.85 79
2397.97 79
2398.08 77
2398.19 74
2398.30 70
2398.42 67
2398.53 64
2398.64 64
2398.75 67
2398.87 72
2398.98 79
2399.09 86
2399.20 93
2399.31 98
2399.43 100
2399.54 100
2399.65 98
2399.76 95
2399.88 93
2399.99 91
2400.10 90
2400.21 92
2400.33 94
2400.44 97
2400.55 100
2400.66 102
2400.78 102
2400.89 101
2401.00 98
2401.11 94
2401.22 90
2401.34 87
2401.45 84
2401.56 82
2401.67 80
2401.79 79
2401.90 78
2402.01 76
2402.12 75
2402.24 73
2402.35 72
2402.46 72
2402.57 73
2402.69 75
2402.80 77
2402.91 80
2403.02 81
2403.14 81
2403.25 80
2403.36 77
2403.47 74
2403.59 71
2403.70 70
2403.81 69
2403.92 70
2404.04 72
2404.15 73
2404.26 75
2404.37 76
2404.48 76
2404.60 76
2404.71 76
2404.82 75
2404.93 73
2405.05 70
2405.16 67
2405.27 61
2405.38 54
2405.50 46
2405.61 37
2405.72 28
2405.83 18
2405.95 10
2406.06 3
2406.17 0
2406.28 0
2406.40 0
2406.51 0
2406.62 0
2406.73 0
2406.85 0
2406.96 0
2407.07 0
2407.18 3
2407.30 8
2407.41 14
2407.52 19
2407.63 24
2407.75 26
2407.86 26
2407.97 25
2408.08 22
2408.20 20
2408.31 19
2408.42 21
2408.53 26
2408.65 35
2408.76 47
2408.87 60
2408.99 75
2409.10 88
2409.21 99
2409.32 108
2409.44 113
2409.55 115
2409.66 112
2409.77 106
2409.89 97
2410.00 86
2410.11 75
2410.22 64
2410.34 55
2410.45 48
2410.56 43
2410.67 39
2410.79 37
2410.90 35
2411.01 35
2411.12 35
2411.24 36
2411.35 38
2411.46 42
2411.57 45
2411.69 47
2411.80 47
2411.91 45
2412.03 41
2412.14 35
2412.25 28
2412.36 21
2412.48 16
2412.59 14
2412.70 14
2412.81 17
2412.93 22
2413.04 29
2413.15 35
2413.26 41
2413.38 44
2413.49 46
2413.60 45
2413.71 42
2413.83 36
2413.94 31
2414.05 24
2414.17 19
2414.28 13
2414.39 10
2414.50 7
2414.62 6
2414.73 7
2414.84 8
2414.95 10
2415.07 12
2415.18 14
2415.29 16
2415.41 16
2415.52 17
2415.63 17
2415.74 16
2415.86 16
2415.97 15
2416.08 14
2416.19 13
2416.31 13
2416.42 12
2416.53 11
2416.65 10
2416.76 8
2416.87 6
2416.98 3
2417.10 0
2417.21 0
2417.32 0
2417.43 0
2417.55 0
2417.66 1
2417.77 3
2417.89 6
2418.00 7
2418.11 7
2418.22 6
2418.34 4
2418.45 3
2418.56 3
2418.67 4
2418.79 8
2418.90 13
2419.01 18
2419.13 23
2419.24 27
2419.35 29
2419.46 29
2419.58 26
2419.69 22
2419.80 17
2419.92 13
2420.03 9
2420.14 7
2420.25 7
2420.37 8
2420.48 11
2420.59 15
2420.71 19
2420.82 22
2420.93 23
2421.04 23
2421.16 21
2421.27 18
2421.38 15
2421.50 13
2421.61 12
2421.72 13
2421.83 15
2421.95 18
2422.06 21
2422.17 24
2422.29 27
2422.40 29
2422.51 30
2422.62 32
2422.74 34
2422.85 37
2422.96 42
2423.08 47
2423.19 53
2423.30 58
2423.41 63
2423.53 67
2423.64 70
2423.75 71
2423.87 72
2423.98 71
2424.09 69
2424.20 66
2424.32 62
2424.43 57
2424.54 52
2424.66 47
2424.77 42
2424.88 40
2424.99 41
2425.11 44
2425.22 49
2425.33 56
2425.45 63
2425.56 69
2425.67 73
2425.79 74
2425.90 73
2426.01 69
2426.12 63
2426.24 56
2426.35 48
2426.46 42
2426.58 36
2426.69 32
2426.80 29
2426.92 29
2427.03 30
2427.14 32
2427.25 36
2427.37 40
2427.48 43
2427.59 46
2427.71 47
2427.82 47
2427.93 44
2428.05 41
2428.16 38
2428.27 36
2428.38 36
2428.50 39
2428.61 44
2428.72 51
2428.84 56
2428.95 60
2429.06 61
2429.18 60
2429.29 56
2429.40 52
2429.51 50
2429.63 51
2429.74 55
2429.85 61
2429.97 68
2430.08 73
2430.19 76
2430.31 76
2430.42 72
2430.53 66
2430.64 60
2430.76 53
2430.87 48
2430.98 44
2431.10 43
2431.21 43
2431.32 43
2431.44 44
2431.55 45
2431.66 46
2431.78 47
2431.89 48
2432.00 49
2432.11 49
2432.23 49
2432.34 48
2432.45 47
2432.57 47
2432.68 46
2432.79 46
2432.91 46
2433.02 46
2433.13 46
2433.25 44
2433.36 42
2433.47 39
2433.59 36
2433.70 34
2433.81 32
2433.92 30
2434.04 27
2434.15 24
2434.26 19
2434.38 12
2434.49 3
2434.60 0
2434.72 0
2434.83 0
2434.94 0
2435.06 0
2435.17 0
2435.28 0
2435.40 3
2435.51 19
2435.62 34
2435.74 46
2435.85 55
2435.96 59
2436.07 59
2436.19 57
2436.30 52
2436.41 47
2436.53 43
2436.64 40
2436.75 39
2436.87 39
2436.98 39
2437.09 39
2437.21 39
2437.32 38
2437.43 36
2437.55 34
2437.66 32
2437.77 30
2437.89 30
2438.00 31
2438.11 34
2438.23 37
2438.34 42
2438.45 46
2438.57 49
2438.68 51
2438.79 50
2438.91 49
2439.02 46
2439.13 44
2439.25 41
2439.36 39
2439.47 38
2439.59 36
2439.70 35
2439.81 32
2439.92 29
2440.04 24
2440.15 19
2440.26 14
2440.38 10
2440.49 7
2440.60 6
2440.72 8
2440.83 12
2440.94 18
2441.06 26
2441.17 34
2441.28 43
2441.40 52
2441.51 59
2441.62 64
2441.74 67
2441.85 69
2441.96 70
2442.08 70
2442.19 70
2442.30 70
2442.42 71
2442.53 71
2442.64 70
2442.76 68
2442.87 65
2442.98 61
2443.10 57
2443.21 53
2443.32 49
2443.44 46
2443.55 44
2443.66 42
2443.78 41
2443.89 40
2444.00 38
2444.12 36
2444.23 35
2444.34 33
2444.46 33
2444.57 33
2444.68 35
2444.80 38
2444.91 42
2445.03 47
2445.14 52
2445.25 58
2445.37 64
2445.48 71
2445.59 77
2445.71 83
2445.82 89
2445.93 94
2446.05 98
2446.16 101
2446.27 104
2446.39 106
2446.50 108
2446.61 109
2446.73 110
2446.84 111
2446.95 111
2447.07 110
2447.18 109
2447.29 107
2447.41 105
2447.52 102
2447.63 100
2447.75 97
2447.86 94
2447.97 90
2448.09 86
2448.20 82
2448.31 78
2448.43 75
2448.54 73
2448.66 73
2448.77 74
2448.88 77
2449.00 79
2449.11 80
2449.22 80
2449.34 78
2449.45 76
2449.56 73
2449.68 70
2449.79 68
2449.90 67
2450.02 67
2450.13 67
2450.24 67
2450.36 67
2450.47 65
2450.58 64
2450.70 61
2450.81 59
2450.93 56
2451.04 53
2451.15 51
2451.27 48
2451.38 47
2451.49 46
2451.61 47
2451.72 49
2451.83 52
2451.95 56
2452.06 60
2452.17 63
2452.29 65
2452.40 66
2452.52 66
2452.63 65
2452.74 64
2452.86 64
2452.97 64
2453.08 65
2453.20 66
2453.31 67
2453.42 68
2453.54 69
2453.65 69
2453.76 68
2453.88 67
2453.99 65
2454.11 62
2454.22 59
2454.33 55
2454.45 50
2454.56 44
2454.67 38
2454.79 32
2454.90 27
2455.01 23
2455.13 20
2455.24 18
2455.36 17
2455.47 16
2455.58 15
2455.70 15
2455.81 14
2455.92 12
2456.04 11
2456.15 11
2456.26 10
2456.38 10
2456.49 10
2456.61 10
2456.72 10
2456.83 10
2456.95 11
2457.06 10
2457.17 10
2457.29 8
2457.40 6
2457.51 4
2457.63 3
2457.74 2
2457.86 3
2457.97 6
2458.08 10
2458.20 14
2458.31 18
2458.42 20
2458.54 22
2458.65 24
2458.77 25
2458.88 26
2458.99 28
2459.11 31
2459.22 33
2459.33 35
2459.45 37
2459.56 36
2459.68 35
2459.79 31
2459.90 27
2460.02 23
2460.13 18
2460.24 14
2460.36 11
2460.47 10
2460.59 10
2460.70 13
2460.81 16
2460.93 20
2461.04 24
2461.15 27
2461.27 29
2461.38 31
2461.50 32
2461.61 33
2461.72 34
2461.84 36
2461.95 39
2462.06 44
2462.18 48
2462.29 53
2462.41 58
2462.52 62
2462.63 64
2462.75 65
2462.86 64
2462.97 61
2463.09 56
2463.20 49
2463.32 42
2463.43 35
2463.54 30
2463.66 26
2463.77 25
2463.89 25
2464.00 27
2464.11 30
2464.23 33
2464.34 36
2464.45 38
2464.57 40
2464.68 40
2464.80 39
2464.91 37
2465.02 34
2465.14 30
2465.25 27
2465.37 24
2465.48 21
2465.59 20
2465.71 20
2465.82 21
2465.93 22
2466.05 23
2466.16 23
2466.28 23
2466.39 23
2466.50 21
2466.62 19
2466.73 17
2466.85 13
2466.96 10
2467.07 6
2467.19 3
2467.30 0
2467.42 0
2467.53 0
2467.64 0
2467.76 1
2467.87 3
2467.98 4
2468.10 3
2468.21 2
2468.33 0
2468.44 0
2468.55 0
2468.67 0
2468.78 0
2468.90 0
2469.01 3
2469.12 6
2469.24 8
2469.35 10
2469.47 11
2469.58 11
2469.69 11
2469.81 10
2469.92 10
2470.04 9
2470.15 7
2470.26 5
2470.38 2
2470.49 0
2470.61 0
2470.72 0
2470.83 4
2470.95 9
2471.06 16
2471.18 22
2471.29 27
2471.40 31
2471.52 33
2471.63 33
2471.75 32
2471.86 31
2471.97 29
2472.09 28
2472.20 27
2472.32 26
2472.43 25
2472.54 24
2472.66 24
2472.77 25
2472.89 26
2473.00 28
2473.11 31
2473.23 34
2473.34 37
2473.46 39
2473.57 40
2473.68 39
2473.80 38
2473.91 35
2474.03 33
2474.14 31
2474.25 31
2474.37 32
2474.48 33
2474.60 35
2474.71 35
2474.83 34
2474.94 32
2475.05 28
2475.17 22
2475.28 16
2475.40 11
2475.51 7
2475.62 6
2475.74 7
2475.85 10
2475.97 15
2476.08 20
2476.19 25
2476.31 29
2476.42 32
2476.54 34
2476.65 36
2476.77 39
2476.88 42
2476.99 46
2477.11 51
2477.22 57
2477.34 62
2477.45 67
2477.56 70
2477.68 72
2477.79 73
2477.91 73
2478.02 71
2478.13 67
2478.25 63
2478.36 57
2478.48 51
2478.59 44
2478.71 38
2478.82 32
2478.93 27
2479.05 24
2479.16 23
2479.28 23
2479.39 24
2479.51 25
2479.62 25
2479.73 25
2479.85 24
2479.96 22
2480.08 19
2480.19 16
2480.30 12
2480.42 9
2480.53 6
2480.65 5
2480.76 6
2480.88 9
2480.99 14
2481.10 19
2481.22 25
2481.33 30
2481.45 34
2481.56 37
2481.68 38
2481.79 39
2481.90 41
2482.02 44
2482.13 48
2482.25 54
2482.36 62
2482.48 70
2482.59 77
2482.70 82
2482.82 85
2482.93 85
2483.05 84
2483.16 81
2483.27 77
2483.39 74
2483.50 71
2483.62 70
2483.73 69
2483.85 68
2483.96 67
2484.07 67
2484.19 65
2484.30 63
2484.42 61
2484.53 59
2484.65 58
2484.76 58
2484.88 58
2484.99 58
2485.10 58
2485.22 57
2485.33 56
2485.45 54
2485.56 53
2485.68 51
2485.79 51
2485.90 51
2486.02 52
2486.13 53
2486.25 53
2486.36 51
2486.48 48
2486.59 43
2486.70 38
2486.82 33
2486.93 30
2487.05 27
2487.16 25
2487.28 24
2487.39 23
2487.51 21
2487.62 18
2487.73 15
2487.85 12
2487.96 10
2488.08 7
2488.19 6
2488.31 6
2488.42 7
2488.53 9
2488.65 14
2488.76 19
2488.88 25
2488.99 30
2489.11 35
2489.22 37
2489.34 36
2489.45 32
2489.56 26
2489.68 20
2489.79 14
2489.91 11
2490.02 10
2490.14 11
2490.25 15
2490.37 19
2490.48 22
2490.59 24
2490.71 25
2490.82 26
2490.94 26
2491.05 26
2491.17 28
2491.28 31
2491.40 36
2491.51 40
2491.62 45
2491.74 50
2491.85 54
2491.97 58
2492.08 60
2492.20 61
2492.31 61
2492.43 58
2492.54 54
2492.65 49
2492.77 44
2492.88 41
2493.00 40
2493.11 42
2493.23 46
2493.34 50
2493.46 54
2493.57 57
2493.69 57
2493.80 56
2493.91 53
2494.03 51
2494.14 49
2494.26 48
2494.37 47
2494.49 46
2494.60 46
2494.72 45
2494.83 44
2494.95 45
2495.06 48
2495.17 54
2495.29 61
2495.40 69
2495.52 77
2495.63 83
2495.75 88
2495.86 90
2495.98 90
2496.09 88
2496.21 85
2496.32 81
2496.43 77
2496.55 74
2496.66 72
2496.78 71
2496.89 70
2497.01 70
2497.12 70
2497.24 68
2497.35 65
2497.47 60
2497.58 54
2497.70 47
2497.81 39
2497.92 33
2498.04 28
2498.15 24
2498.27 22
2498.38 20
2498.50 19
2498.61 17
2498.73 16
2498.84 14
2498.96 11
2499.07 9
2499.19 7
2499.30 6
2499.41 6
2499.53 6
2499.64 7
2499.76 9
2499.87 11
2499.99 15
2500.10 20
2500.22 28
2500.33 37
2500.45 47
2500.56 56
2500.68 64
2500.79 70
2500.91 72
2501.02 71
2501.13 68
2501.25 64
2501.36 60
2501.48 57
2501.59 54
2501.71 53
2501.82 52
2501.94 51
2502.05 50
2502.17 48
2502.28 46
2502.40 42
2502.51 38
2502.63 34
2502.74 30
2502.86 26
2502.97 23
2503.08 20
2503.20 18
2503.31 17
2503.43 18
2503.54 19
2503.66 22
2503.77 25
2503.89 29
2504.00 34
2504.12 39
2504.23 45
2504.35 50
2504.46 54
2504.58 58
2504.69 60
2504.81 62
2504.92 63
2505.04 63
2505.15 62
2505.27 61
2505.38 61
2505.49 60
2505.61 61
2505.72 63
2505.84 65
2505.95 67
2506.07 68
2506.18 67
2506.30 63
2506.41 57
2506.53 49
2506.64 41
2506.76 34
2506.87 28
2506.99 25
2507.10 24
2507.22 25
2507.33 27
2507.45 29
2507.56 32
2507.68 35
2507.79 38
2507.91 41
2508.02 44
2508.14 47
2508.25 51
2508.37 53
2508.48 55
2508.60 55
2508.71 53
2508.82 50
2508.94 47
2509.05 45
2509.17 43
2509.28 42
2509.40 43
2509.51 45
2509.63 48
2509.74 51
2509.86 55
2509.97 61
2510.09 67
2510.20 75
2510.32 84
2510.43 93
2510.55 100
2510.66 104
2510.78 105
2510.89 103
2511.01 98
2511.12 90
2511.24 80
2511.35 70
2511.47 61
2511.58 53
2511.70 46
2511.81 41
2511.93 38
2512.04 38
2512.16 39
2512.27 43
2512.39 48
2512.50 54
2512.62 61
2512.73 68
2512.85 74
2512.96 78
2513.08 78
2513.19 76
2513.31 70
2513.42 61
2513.54 50
2513.65 38
2513.77 25
2513.88 13
2514.00 1
2514.11 0
2514.23 0
2514.34 0
2514.46 0
2514.57 0
2514.69 0
2514.80 0
2514.92 0
2515.03 6
2515.15 15
2515.26 22
2515.38 30
2515.49 37
2515.61 42
2515.72 47
2515.84 49
2515.95 50
2516.07 49
2516.18 47
2516.30 43
2516.41 40
2516.53 39
2516.64 39
2516.76 40
2516.87 44
2516.99 49
2517.10 54
2517.22 59
2517.33 62
2517.45 64
2517.56 65
2517.68 65
2517.79 65
2517.91 64
2518.02 64
2518.14 65
2518.25 66
2518.37 69
2518.48 73
2518.60 77
2518.71 80
2518.83 82
2518.94 84
2519.06 84
2519.17 82
2519.29 81
2519.40 79
2519.52 77
2519.63 76
2519.75 75
2519.86 74
2519.98 73
2520.09 72
2520.21 70
2520.32 68
2520.44 65
2520.56 61
2520.67 57
2520.79 52
2520.90 47
2521.02 41
2521.13 36
2521.25 31
2521.36 27
2521.48 24
2521.59 22
2521.71 21
2521.82 20
2521.94 21
2522.05 20
2522.17 19
2522.28 17
2522.40 15
2522.51 12
2522.63 10
2522.74 9
2522.86 10
2522.97 13
2523.09 19
2523.20 27
2523.32 37
2523.43 48
2523.55 58
2523.66 69
2523.78 78
2523.90 86
2524.01 91
2524.13 94
2524.24 94
2524.36 91
2524.47 86
2524.59 78
2524.70 70
2524.82 61
2524.93 54
2525.05 48
2525.16 44
2525.28 42
2525.39 43
2525.51 45
2525.62 49
2525.74 54
2525.85 59
2525.97 65
2526.08 70
2526.20 74
2526.32 77
2526.43 78
2526.55 78
2526.66 77
2526.78 75
2526.89 71
2527.01 68
2527.12 65
2527.24 62
2527.35 61
2527.47 61
2527.58 62
2527.70 64
2527.81 65
2527.93 67
2528.04 68
2528.16 70
2528.27 72
2528.39 76
2528.51 80
2528.62 85
2528.74 90
2528.85 96
2528.97 104
2529.08 113
2529.20 125
2529.31 138
2529.43 152
2529.54 166
2529.66 178
2529.77 188
2529.89 194
2530.00 198
2530.12 201
2530.24 203
2530.35 205
2530.47 207
2530.58 209
2530.70 210
2530.81 209
2530.93 208
2531.04 206
2531.16 203
2531.27 202
2531.39 200
2531.50 200
2531.62 200
2531.74 200
2531.85 199
2531.97 198
2532.08 197
2532.20 195
2532.31 193
2532.43 191
2532.54 190
2532.66 188
2532.77 188
2532.89 188
2533.00 189
2533.12 190
2533.24 191
2533.35 192
2533.47 191
2533.58 190
2533.70 187
2533.81 183
2533.93 179
2534.04 175
2534.16 172
2534.27 169
2534.39 167
2534.51 165
2534.62 164
2534.74 164
2534.85 165
2534.97 166
2535.08 169
2535.20 172
2535.31 175
2535.43 179
2535.54 184
2535.66 190
2535.78 197
2535.89 207
2536.01 218
2536.12 231
2536.24 244
2536.35 255
2536.47 266
2536.58 275
2536.70 284
2536.82 294
2536.93 307
2537.05 325
2537.16 349
2537.28 380
2537.39 418
2537.51 464
2537.62 514
2537.74 568
2537.85 624
2537.97 681
2538.09 737
2538.20 791
2538.32 843
2538.43 893
2538.55 940
2538.66 983
2538.78 1023
2538.89 1059
2539.01 1092
2539.13 1122
2539.24 1148
2539.36 1170
2539.47 1189
2539.59 1205
2539.70 1217
2539.82 1225
2539.93 1230
2540.05 1234
2540.17 1236
2540.28 1238
2540.40 1240
2540.51 1240
2540.63 1238
2540.74 1232
2540.86 1222
2540.98 1206
2541.09 1184
2541.21 1154
2541.32 1119
2541.44 1079
2541.55 1035
2541.67 991
2541.78 947
2541.90 907
2542.02 871
2542.13 839
2542.25 812
2542.36 788
2542.48 766
2542.59 744
2542.71 721
2542.83 696
2542.94 670
2543.06 644
2543.17 617
2543.29 590
2543.40 565
2543.52 540
2543.63 517
2543.75 496
2543.87 478
2543.98 463
2544.10 450
2544.21 440
2544.33 431
2544.44 421
2544.56 410
2544.68 396
2544.79 379
2544.91 361
2545.02 343
2545.14 326
2545.25 310
2545.37 298
2545.49 288
2545.60 282
2545.72 278
2545.83 277
2545.95 277
2546.06 277
2546.18 276
2546.30 273
2546.41 267
2546.53 258
2546.64 246
2546.76 231
2546.87 215
2546.99 199
2547.11 184
2547.22 173
2547.34 163
2547.45 157
2547.57 153
2547.68 150
2547.80 149
2547.92 148
2548.03 147
2548.15 145
2548.26 142
2548.38 139
2548.49 135
2548.61 131
2548.73 127
2548.84 123
2548.96 120
2549.07 116
2549.19 112
2549.31 106
2549.42 99
2549.54 90
2549.65 81
2549.77 73
2549.88 65
2550.00 60
2550.12 57
2550.23 56
2550.35 58
2550.46 61
2550.58 64
2550.69 67
2550.81 70
2550.93 71
2551.04 71
2551.16 71
2551.27 72
2551.39 74
2551.51 77
2551.62 82
2551.74 88
2551.85 95
2551.97 103
2552.08 109
2552.20 115
2552.32 119
2552.43 120
2552.55 119
2552.66 116
2552.78 111
2552.90 106
2553.01 103
2553.13 101
2553.24 102
2553.36 105
2553.48 111
2553.59 117
2553.71 123
2553.82 127
2553.94 129
2554.05 128
2554.17 125
2554.29 118
2554.40 109
2554.52 98
2554.63 85
2554.75 72
2554.87 60
2554.98 49
2555.10 40
2555.21 33
2555.33 28
2555.45 25
2555.56 24
2555.68 24
2555.79 24
2555.91 24
2556.03 25
2556.14 25
2556.26 25
2556.37 26
2556.49 26
2556.61 26
2556.72 24
2556.84 22
2556.95 19
2557.07 16
2557.18 13
2557.30 13
2557.42 15
2557.53 20
2557.65 29
2557.76 39
2557.88 48
2558.00 57
2558.11 62
2558.23 64
2558.34 62
2558.46 57
2558.58 52
2558.69 48
2558.81 46
2558.92 47
2559.04 50
2559.16 56
2559.27 63
2559.39 71
2559.50 77
2559.62 81
2559.74 83
2559.85 82
2559.97 77
2560.08 70
2560.20 62
2560.32 54
2560.43 47
2560.55 41
2560.67 37
2560.78 35
2560.90 35
2561.01 35
2561.13 36
2561.25 38
2561.36 41
2561.48 44
2561.59 48
2561.71 53
2561.83 59
2561.94 65
2562.06 72
2562.17 79
2562.29 87
2562.41 95
2562.52 104
2562.64 114
2562.75 123
2562.87 131
2562.99 138
2563.10 143
2563.22 145
2563.33 146
2563.45 145
2563.57 145
2563.68 145
2563.80 146
2563.92 148
2564.03 152
2564.15 155
2564.26 157
2564.38 158
2564.50 157
2564.61 154
2564.73 150
2564.84 146
2564.96 141
2565.08 137
2565.19 134
2565.31 132
2565.43 130
2565.54 130
2565.66 130
2565.77 131
2565.89 132
2566.01 132
2566.12 132
2566.24 130
2566.35 127
2566.47 124
2566.59 120
2566.70 116
2566.82 113
2566.94 110
2567.05 109
2567.17 108
2567.28 108
2567.40 108
2567.52 108
2567.63 107
2567.75 106
2567.87 103
2567.98 98
2568.10 92
2568.21 84
2568.33 74
2568.45 64
2568.56 53
2568.68 43
2568.79 34
2568.91 27
2569.03 21
2569.14 16
2569.26 13
2569.38 11
2569.49 10
2569.61 10
2569.72 11
2569.84 11
2569.96 12
2570.07 11
2570.19 10
2570.31 8
2570.42 4
2570.54 0
2570.65 0
2570.77 0
2570.89 0
2571.00 0
2571.12 0
2571.24 0
2571.35 0
2571.47 5
2571.59 14
2571.70 23
2571.82 32
2571.93 39
2572.05 43
2572.17 45
2572.28 45
2572.40 43
2572.52 41
2572.63 38
2572.75 35
2572.86 33
2572.98 30
2573.10 28
2573.21 25
2573.33 22
2573.45 19
2573.56 15
2573.68 11
2573.80 7
2573.91 3
2574.03 0
2574.14 0
2574.26 0
2574.38 0
2574.49 0
2574.61 2
2574.73 6
2574.84 11
2574.96 15
2575.08 19
2575.19 21
2575.31 22
2575.42 23
2575.54 24
2575.66 26
2575.77 30
2575.89 34
2576.01 41
2576.12 47
2576.24 54
2576.36 60
2576.47 64
2576.59 66
2576.70 67
2576.82 66
2576.94 63
2577.05 60
2577.17 56
2577.29 52
2577.40 48
2577.52 44
2577.64 41
2577.75 39
2577.87 36
2577.99 34
2578.10 32
2578.22 29
2578.33 27
2578.45 26
2578.57 25
2578.68 27
2578.80 30
2578.92 34
2579.03 39
2579.15 44
2579.27 48
2579.38 49
2579.50 49
2579.62 47
2579.73 43
2579.85 39
2579.97 35
2580.08 32
2580.20 30
2580.31 30
2580.43 29
2580.55 30
2580.66 30
2580.78 31
2580.90 32
2581.01 33
2581.13 33
2581.25 33
2581.36 31
2581.48 27
2581.60 22
2581.71 16
2581.83 10
2581.95 5
2582.06 2
2582.18 1
2582.30 3
2582.41 5
2582.53 8
2582.65 10
2582.76 10
2582.88 8
2582.99 3
2583.11 0
2583.23 0
2583.34 0
2583.46 0
2583.58 0
2583.69 0
2583.81 5
2583.93 15
2584.04 24
2584.16 32
2584.28 37
2584.39 40
2584.51 40
2584.63 40
2584.74 40
2584.86 43
2584.98 47
2585.09 54
2585.21 61
2585.33 68
2585.44 73
2585.56 76
2585.68 75
2585.79 72
2585.91 68
2586.03 63
2586.14 58
2586.26 54
2586.38 50
2586.49 47
2586.61 43
2586.73 40
2586.84 35
2586.96 30
2587.08 25
2587.19 19
2587.31 13
2587.43 7
2587.54 2
2587.66 0
2587.78 0
2587.89 0
2588.01 0
2588.13 4
2588.24 9
2588.36 14
2588.48 17
2588.59 20
2588.71 21
2588.83 21
2588.94 21
2589.06 21
2589.18 23
2589.29 26
2589.41 30
2589.53 33
2589.64 36
2589.76 39
2589.88 40
2589.99 41
2590.11 43
2590.23 46
2590.34 50
2590.46 55
2590.58 61
2590.69 66
2590.81 70
2590.93 72
2591.04 72
2591.16 70
2591.28 66
2591.39 62
2591.51 59
2591.63 56
2591.74 54
2591.86 54
2591.98 53
2592.09 51
2592.21 49
2592.33 46
2592.44 42
2592.56 39
2592.68 36
2592.79 34
2592.91 32
2593.03 32
2593.14 31
2593.26 31
2593.38 29
2593.49 28
2593.61 27
2593.73 25
2593.85 25
2593.96 24
2594.08 25
2594.20 25
2594.31 26
2594.43 28
2594.55 31
2594.66 34
2594.78 37
2594.90 41
2595.01 44
2595.13 46
2595.25 47
2595.36 46
2595.48 43
2595.60 40
2595.71 36
2595.83 32
2595.95 28
2596.06 26
2596.18 25
2596.30 26
2596.42 29
2596.53 32
2596.65 36
2596.77 39
2596.88 41
2597.00 42
2597.12 41
2597.23 40
2597.35 39
2597.47 39
2597.58 39
2597.70 40
2597.82 42
2597.93 43
2598.05 43
2598.17 43
2598.29 43
2598.40 44
2598.52 45
2598.64 47
2598.75 50
2598.87 52
2598.99 54
2599.10 55
2599.22 54
2599.34 53
2599.45 51
2599.57 50
2599.69 49
2599.81 50
2599.92 51
2600.04 54
2600.16 58
2600.27 61
2600.39 64
2600.51 67
2600.62 70
2600.74 73
2600.86 77
2600.97 83
2601.09 89
2601.21 95
2601.33 101
2601.44 105
2601.56 107
2601.68 106
2601.79 104
2601.91 102
2602.03 99
2602.14 99
2602.26 99
2602.38 101
2602.50 104
2602.61 107
2602.73 110
2602.85 113
2602.96 115
2603.08 118
2603.20 121
2603.31 123
2603.43 124
2603.55 123
2603.67 121
2603.78 116
2603.90 111
2604.02 105
2604.13 101
2604.25 98
2604.37 98
2604.48 100
2604.60 103
2604.72 108
2604.84 112
2604.95 116
2605.07 120
2605.19 125
2605.30 131
2605.42 139
2605.54 150
2605.66 162
2605.77 176
2605.89 192
2606.01 209
2606.12 230
2606.24 253
2606.36 280
2606.47 311
2606.59 345
2606.71 380
2606.83 415
2606.94 449
2607.06 479
2607.18 507
2607.29 534
2607.41 560
2607.53 586
2607.65 612
2607.76 640
2607.88 668
2608.00 696
2608.11 723
2608.23 750
2608.35 775
2608.47 800
2608.58 823
2608.70 845
2608.82 864
2608.93 881
2609.05 896
2609.17 909
2609.29 920
2609.40 928
2609.52 934
2609.64 936
2609.75 935
2609.87 931
2609.99 924
2610.11 917
2610.22 911
2610.34 906
2610.46 902
2610.57 898
2610.69 893
2610.81 885
2610.93 874
2611.04 859
2611.16 842
2611.28 824
2611.39 805
2611.51 787
2611.63 769
2611.75 750
2611.86 731
2611.98 709
2612.10 686
2612.21 660
2612.33 633
2612.45 604
2612.57 576
2612.68 547
2612.80 519
2612.92 492
2613.04 467
2613.15 445
2613.27 425
2613.39 407
2613.50 391
2613.62 374
2613.74 356
2613.86 336
2613.97 315
2614.09 294
2614.21 273
2614.33 255
2614.44 240
2614.56 230
2614.68 223
2614.79 218
2614.91 215
2615.03 210
2615.15 203
2615.26 193
2615.38 182
2615.50 170
2615.61 159
2615.73 150
2615.85 144
2615.97 141
2616.08 140
2616.20 140
2616.32 139
2616.44 137
2616.55 133
2616.67 127
2616.79 120
2616.91 112
2617.02 105
2617.14 100
2617.26 97
2617.37 97
2617.49 99
2617.61 102
2617.73 106
2617.84 111
2617.96 114
2618.08 116
2618.20 116
2618.31 114
2618.43 112
2618.55 109
2618.67 106
2618.78 104
2618.90 104
2619.02 106
2619.13 108
2619.25 111
2619.37 113
2619.49 115
2619.60 115
2619.72 114
2619.84 112
2619.96 110
2620.07 109
2620.19 108
2620.31 107
2620.43 107
2620.54 107
2620.66 107
2620.78 106
2620.90 104
2621.01 102
2621.13 101
2621.25 99
2621.37 98
2621.48 98
2621.60 97
2621.72 96
2621.83 95
2621.95 93
2622.07 91
2622.19 89
2622.30 87
2622.42 86
2622.54 86
2622.66 87
2622.77 89
2622.89 90
2623.01 91
2623.13 89
2623.24 85
2623.36 79
2623.48 72
2623.60 65
2623.71 59
2623.83 56
2623.95 56
2624.07 59
2624.18 64
2624.30 70
2624.42 75
2624.54 78
2624.65 78
2624.77 75
2624.89 70
2625.01 64
2625.12 58
2625.24 55
2625.36 54
2625.48 56
2625.59 61
2625.71 67
2625.83 73
2625.95 77
2626.06 78
2626.18 75
2626.30 69
2626.42 60
2626.53 51
2626.65 42
2626.77 35
2626.89 30
2627.00 27
2627.12 25
2627.24 23
2627.36 21
2627.47 18
2627.59 15
2627.71 12
2627.83 11
2627.94 11
2628.06 13
2628.18 15
2628.30 18
2628.41 19
2628.53 19
2628.65 19
2628.77 19
2628.89 20
2629.00 23
2629.12 28
2629.24 35
2629.36 44
2629.47 51
2629.59 57
2629.71 62
2629.83 63
2629.94 64
2630.06 63
2630.18 62
2630.30 62
2630.41 62
2630.53 63
2630.65 64
2630.77 66
2630.88 70
2631.00 75
2631.12 81
2631.24 88
2631.35 97
2631.47 104
2631.59 110
2631.71 112
2631.83 111
2631.94 107
2632.06 99
2632.18 90
2632.30 80
2632.41 71
2632.53 64
2632.65 58
2632.77 53
2632.88 49
2633.00 44
2633.12 39
2633.24 34
2633.36 29
2633.47 24
2633.59 21
2633.71 20
2633.83 21
2633.94 24
2634.06 28
2634.18 34
2634.30 40
2634.41 45
2634.53 50
2634.65 54
2634.77 56
2634.89 57
2635.00 57
2635.12 57
2635.24 56
2635.36 55
2635.47 53
2635.59 51
2635.71 47
2635.83 43
2635.94 37
2636.06 31
2636.18 25
2636.30 20
2636.42 16
2636.53 16
2636.65 17
2636.77 21
2636.89 26
2637.00 30
2637.12 34
2637.24 36
2637.36 37
2637.48 37
2637.59 36
2637.71 35
2637.83 35
2637.95 36
2638.06 39
2638.18 41
2638.30 44
2638.42 47
2638.54 49
2638.65 51
2638.77 52
2638.89 53
2639.01 52
2639.12 51
2639.24 48
2639.36 44
2639.48 40
2639.60 36
2639.71 33
2639.83 31
2639.95 31
2640.07 32
2640.19 33
2640.30 34
2640.42 35
2640.54 35
2640.66 33
2640.77 31
2640.89 29
2641.01 27
2641.13 25
2641.25 23
2641.36 21
2641.48 19
2641.60 17
2641.72 15
2641.84 14
2641.95 13
2642.07 12
2642.19 12
2642.31 10
2642.42 7
2642.54 3
2642.66 0
2642.78 0
2642.90 0
2643.01 0
2643.13 0
2643.25 0
2643.37 0
2643.49 4
2643.60 11
2643.72 17
2643.84 21
2643.96 23
2644.08 23
2644.19 23
2644.31 25
2644.43 28
2644.55 32
2644.66 36
2644.78 40
2644.90 41
2645.02 41
2645.14 38
2645.25 33
2645.37 29
2645.49 24
2645.61 22
2645.73 20
2645.84 20
2645.96 21
2646.08 23
2646.20 26
2646.32 30
2646.43 34
2646.55 39
2646.67 43
2646.79 47
2646.91 49
2647.02 48
2647.14 45
2647.26 39
2647.38 33
2647.50 26
2647.61 20
2647.73 15
2647.85 14
2647.97 15
2648.09 18
2648.20 22
2648.32 27
2648.44 31
2648.56 33
2648.68 33
2648.79 31
2648.91 29
2649.03 27
2649.15 27
2649.27 28
2649.38 32
2649.50 36
2649.62 40
2649.74 43
2649.86 44
2649.97 43
2650.09 40
2650.21 36
2650.33 33
2650.45 31
2650.56 31
2650.68 32
2650.80 34
2650.92 36
2651.04 38
2651.16 39
2651.27 39
2651.39 38
2651.51 36
2651.63 34
2651.75 32
2651.86 31
2651.98 31
2652.10 31
2652.22 33
2652.34 36
2652.45 40
2652.57 44
2652.69 48
2652.81 51
2652.93 54
2653.04 55
2653.16 56
2653.28 57
2653.40 59
2653.52 63
2653.64 69
2653.75 76
2653.87 84
2653.99 91
2654.11 97
2654.23 101
2654.34 103
2654.46 102
2654.58 101
2654.70 99
2654.82 98
2654.93 98
2655.05 98
2655.17 99
2655.29 99
2655.41 99
2655.53 98
2655.64 95
2655.76 92
2655.88 88
2656.00 84
2656.12 80
2656.23 76
2656.35 72
2656.47 68
2656.59 65
2656.71 64
2656.83 64
2656.94 66
2657.06 70
2657.18 75
2657.30 80
2657.42 82
2657.54 83
2657.65 80
2657.77 75
2657.89 68
2658.01 59
2658.13 50
2658.24 40
2658.36 31
2658.48 23
2658.60 15
2658.72 8
2658.84 3
2658.95 0
2659.07 0
2659.19 0
2659.31 3
2659.43 8
2659.55 13
2659.66 17
2659.78 19
2659.90 19
2660.02 17
2660.14 14
2660.25 10
2660.37 7
2660.49 5
2660.61 5
2660.73 6
2660.85 9
2660.96 12
2661.08 14
2661.20 16
2661.32 16
2661.44 14
2661.56 12
2661.67 9
2661.79 5
2661.91 3
2662.03 1
2662.15 0
2662.27 0
2662.38 0
2662.50 1
2662.62 2
2662.74 2
2662.86 2
2662.98 2
2663.09 1
2663.21 0
2663.33 0
2663.45 0
2663.57 0
2663.69 0
2663.80 5
2663.92 14
2664.04 26
2664.16 40
2664.28 53
2664.40 65
2664.51 74
2664.63 77
2664.75 77
2664.87 72
2664.99 65
2665.11 57
2665.23 48
2665.34 41
2665.46 35
2665.58 30
2665.70 26
2665.82 23
2665.94 19
2666.05 16
2666.17 13
2666.29 12
2666.41 12
2666.53 14
2666.65 18
2666.76 23
2666.88 28
2667.00 34
2667.12 38
2667.24 41
2667.36 42
2667.48 41
2667.59 40
2667.71 38
2667.83 36
2667.95 34
2668.07 33
2668.19 32
2668.30 33
2668.42 33
2668.54 34
2668.66 34
2668.78 34
2668.90 33
2669.02 31
2669.13 28
2669.25 26
2669.37 24
2669.49 23
2669.61 22
2669.73 23
2669.84 25
2669.96 29
2670.08 34
2670.20 39
2670.32 45
2670.44 52
2670.56 59
2670.67 65
2670.79 71
2670.91 76
2671.03 80
2671.15 81
2671.27 81
2671.39 78
2671.50 74
2671.62 68
2671.74 63
2671.86 59
2671.98 56
2672.10 55
2672.21 55
2672.33 56
2672.45 57
2672.57 58
2672.69 59
2672.81 60
2672.93 61
2673.04 64
2673.16 67
2673.28 70
2673.40 74
2673.52 77
2673.64 78
2673.76 78
2673.87 76
2673.99 73
2674.11 70
2674.23 67
2674.35 65
2674.47 65
2674.59 67
2674.70 69
2674.82 71
2674.94 74
2675.06 78
2675.18 81
2675.30 84
2675.42 88
2675.54 92
2675.65 96
2675.77 101
2675.89 105
2676.01 110
2676.13 116
2676.25 123
2676.37 130
2676.48 137
2676.60 144
2676.72 150
2676.84 156
2676.96 160
2677.08 163
2677.20 165
2677.31 166
2677.43 166
2677.55 165
2677.67 163
2677.79 161
2677.91 157
2678.03 154
2678.15 150
2678.26 148
2678.38 147
2678.50 148
2678.62 151
2678.74 154
2678.86 158
2678.98 161
2679.10 163
2679.21 164
2679.33 165
2679.45 167
2679.57 170
2679.69 174
2679.81 179
2679.93 184
2680.04 188
2680.16 190
2680.28 189
2680.40 185
2680.52 178
2680.64 169
2680.76 159
2680.88 147
2680.99 136
2681.11 125
2681.23 115
2681.35 106
2681.47 100
2681.59 95
2681.71 91
2681.83 89
2681.94 87
2682.06 86
2682.18 84
2682.30 83
2682.42 82
2682.54 83
2682.66 84
2682.78 87
2682.89 90
2683.01 94
2683.13 98
2683.25 100
2683.37 101
2683.49 99
2683.61 95
2683.73 91
2683.85 86
2683.96 83
2684.08 82
2684.20 84
2684.32 88
2684.44 95
2684.56 102
2684.68 108
2684.80 113
2684.91 115
2685.03 117
2685.15 117
2685.27 116
2685.39 117
2685.51 118
2685.63 122
2685.75 127
2685.87 135
2685.98 143
2686.10 153
2686.22 163
2686.34 174
2686.46 185
2686.58 197
2686.70 209
2686.82 223
2686.93 238
2687.05 255
2687.17 272
2687.29 289
2687.41 305
2687.53 320
2687.65 333
2687.77 344
2687.89 353
2688.00 360
2688.12 367
2688.24 373
2688.36 379
2688.48 386
2688.60 393
2688.72 400
2688.84 408
2688.96 415
2689.08 423
2689.19 430
2689.31 437
2689.43 443
2689.55 449
2689.67 454
2689.79 458
2689.91 458
2690.03 455
2690.15 449
2690.26 439
2690.38 426
2690.50 413
2690.62 400
2690.74 391
2690.86 386
2690.98 387
2691.10 395
2691.22 409
2691.34 429
2691.45 454
2691.57 483
2691.69 515
2691.81 549
2691.93 585
2692.05 623
2692.17 665
2692.29 711
2692.41 763
2692.52 821
2692.64 887
2692.76 958
2692.88 1035
2693.00 1115
2693.12 1195
2693.24 1274
2693.36 1349
2693.48 1420
2693.60 1487
2693.71 1552
2693.83 1614
2693.95 1676
2694.07 1738
2694.19 1799
2694.31 1860
2694.43 1919
2694.55 1973
2694.67 2021
2694.79 2060
2694.91 2090
2695.02 2109
2695.14 2119
2695.26 2121
2695.38 2119
2695.50 2115
2695.62 2114
2695.74 2116
2695.86 2120
2695.98 2125
2696.10 2126
2696.22 2120
2696.33 2104
2696.45 2078
2696.57 2042
2696.69 1999
2696.81 1953
2696.93 1906
2697.05 1859
2697.17 1813
2697.29 1766
2697.41 1718
2697.53 1665
2697.64 1609
2697.76 1548
2697.88 1484
2698.00 1419
2698.12 1355
2698.24 1294
2698.36 1236
2698.48 1182
2698.60 1132
2698.72 1084
2698.84 1039
2698.95 995
2699.07 952
2699.19 911
2699.31 871
2699.43 834
2699.55 799
2699.67 767
2699.79 736
2699.91 706
2700.03 675
2700.15 642
2700.27 608
2700.38 573
2700.50 540
2700.62 509
2700.74 482
2700.86 458
2700.98 439
2701.10 422
2701.22 406
2701.34 390
2701.46 373
2701.58 355
2701.70 335
2701.81 314
2701.93 292
2702.05 270
2702.17 249
2702.29 229
2702.41 211
2702.53 195
2702.65 182
2702.77 173
2702.89 166
2703.01 163
2703.13 162
2703.25 161
2703.36 161
2703.48 161
2703.60 160
2703.72 158
2703.84 157
2703.96 155
2704.08 154
2704.20 154
2704.32 153
2704.44 153
2704.56 154
2704.68 154
2704.80 154
2704.91 154
2705.03 154
2705.15 153
2705.27 151
2705.39 149
2705.51 146
2705.63 141
2705.75 135
2705.87 128
2705.99 121
2706.11 112
2706.23 103
2706.35 94
2706.47 85
2706.58 76
2706.70 69
2706.82 62
2706.94 57
2707.06 53
2707.18 51
2707.30 50
2707.42 51
2707.54 52
2707.66 54
2707.78 57
2707.90 59
2708.02 62
2708.14 64
2708.26 68
2708.37 72
2708.49 78
2708.61 84
2708.73 91
2708.85 98
2708.97 105
2709.09 111
2709.21 117
2709.33 121
2709.45 123
2709.57 124
2709.69 125
2709.81 124
2709.93 123
2710.05 121
2710.17 119
2710.28 115
2710.40 111
2710.52 105
2710.64 98
2710.76 91
2710.88 84
2711.00 76
2711.12 70
2711.24 63
2711.36 58
2711.48 53
2711.60 50
2711.72 48
2711.84 47
2711.96 48
2712.08 51
2712.20 55
2712.31 60
2712.43 66
2712.55 71
2712.67 77
2712.79 82
2712.91 87
2713.03 94
2713.15 102
2713.27 111
2713.39 120
2713.51 130
2713.63 137
2713.75 143
2713.87 146
2713.99 146
2714.11 144
2714.23 141
2714.35 138
2714.46 134
2714.58 132
2714.70 129
2714.82 126
2714.94 123
2715.06 120
2715.18 118
2715.30 117
2715.42 117
2715.54 118
2715.66 121
2715.78 124
2715.90 126
2716.02 128
2716.14 127
2716.26 125
2716.38 121
2716.50 118
2716.62 114
2716.74 113
2716.85 113
2716.97 116
2717.09 121
2717.21 128
2717.33 134
2717.45 140
2717.57 146
2717.69 150
2717.81 154
2717.93 159
2718.05 166
2718.17 174
2718.29 184
2718.41 196
2718.53 208
2718.65 219
2718.77 227
2718.89 233
2719.01 237
2719.13 237
2719.25 236
2719.37 232
2719.49 227
2719.60 221
2719.72 214
2719.84 207
2719.96 201
2720.08 197
2720.20 195
2720.32 195
2720.44 197
2720.56 200
2720.68 202
2720.80 203
2720.92 202
2721.04 199
2721.16 196
2721.28 191
2721.40 185
2721.52 178
2721.64 171
2721.76 162
2721.88 151
2722.00 140
2722.12 128
2722.24 117
2722.36 107
2722.48 98
2722.60 91
2722.72 85
2722.83 81
2722.95 78
2723.07 75
2723.19 73
2723.31 71
2723.43 69
2723.55 65
2723.67 61
2723.79 56
2723.91 50
2724.03 44
2724.15 40
2724.27 37
2724.39 36
2724.51 37
2724.63 40
2724.75 42
2724.87 44
2724.99 45
2725.11 45
2725.23 44
2725.35 43
2725.47 43
2725.59 45
2725.71 49
2725.83 56
2725.95 64
2726.07 74
2726.19 85
2726.31 95
2726.43 104
2726.55 112
2726.67 118
2726.79 123
2726.90 126
2727.02 127
2727.14 129
2727.26 131
2727.38 134
2727.50 139
2727.62 145
2727.74 152
2727.86 158
2727.98 162
2728.10 162
2728.22 158
2728.34 151
2728.46 142
2728.58 132
2728.70 123
2728.82 116
2728.94 113
2729.06 113
2729.18 116
2729.30 119
2729.42 123
2729.54 125
2729.66 125
2729.78 123
2729.90 119
2730.02 113
2730.14 105
2730.26 96
2730.38 86
2730.50 75
2730.62 64
2730.74 53
2730.86 43
2730.98 34
2731.10 26
2731.22 18
2731.34 12
2731.46 6
2731.58 2
2731.70 0
2731.82 0
2731.94 0
2732.06 0
2732.18 0
2732.30 0
2732.42 0
2732.54 0
2732.66 0
2732.78 3
2732.90 5
2733.02 9
2733.14 12
2733.26 15
2733.38 17
2733.50 19
2733.62 21
2733.74 22
2733.86 24
2733.98 26
2734.09 27
2734.21 28
2734.33 28
2734.45 28
2734.57 28
2734.69 28
2734.81 29
2734.93 32
2735.05 37
2735.17 43
2735.29 51
2735.41 59
2735.53 67
2735.65 73
2735.77 78
2735.89 80
2736.01 80
2736.13 77
2736.25 72
2736.37 65
2736.49 59
2736.61 52
2736.73 46
2736.85 40
2736.97 36
2737.09 32
2737.21 30
2737.33 28
2737.45 27
2737.57 27
2737.69 27
2737.81 28
2737.93 30
2738.05 32
2738.17 34
2738.29 38
2738.41 43
2738.53 49
2738.65 54
2738.77 60
2738.89 66
2739.01 71
2739.13 75
2739.25 78
2739.37 80
2739.49 81
2739.61 82
2739.73 82
2739.85 82
2739.97 81
2740.09 80
2740.21 78
2740.33 77
2740.45 75
2740.57 75
2740.69 74
2740.81 74
2740.93 74
2741.05 73
2741.17 71
2741.29 68
2741.41 65
2741.53 61
2741.65 58
2741.77 54
2741.89 51
2742.01 47
2742.13 45
2742.26 42
2742.38 40
2742.50 38
2742.62 38
2742.74 40
2742.86 43
2742.98 49
2743.10 56
2743.22 64
2743.34 71
2743.46 78
2743.58 83
2743.70 87
2743.82 89
2743.94 91
2744.06 93
2744.18 95
2744.30 97
2744.42 98
2744.54 100
2744.66 100
2744.78 100
2744.90 100
2745.02 100
2745.14 100
2745.26 101
2745.38 100
2745.50 100
2745.62 98
2745.74 96
2745.86 93
2745.98 91
2746.10 89
2746.22 90
2746.34 92
2746.46 96
2746.58 100
2746.70 105
2746.82 108
2746.94 109
2747.06 108
2747.18 105
2747.30 100
2747.42 94
2747.54 88
2747.66 82
2747.78 77
2747.90 72
2748.02 68
2748.14 66
2748.26 64
2748.38 64
2748.50 66
2748.62 70
2748.74 75
2748.86 82
2748.98 89
2749.10 97
2749.22 103
2749.34 108
2749.47 111
2749.59 112
2749.71 112
2749.83 111
2749.95 109
2750.07 107
2750.19 105
2750.31 103
2750.43 100
2750.55 95
2750.67 91
2750.79 87
2750.91 84
2751.03 82
2751.15 81
2751.27 80
2751.39 80
2751.51 77
2751.63 72
2751.75 65
2751.87 55
2751.99 45
2752.11 36
2752.23 28
2752.35 22
2752.47 19
2752.59 19
2752.71 21
2752.83 24
2752.95 29
2753.07 33
2753.19 36
2753.31 38
2753.43 39
2753.56 38
2753.68 36
2753.80 33
2753.92 32
2754.04 31
2754.16 33
2754.28 37
2754.40 43
2754.52 49
2754.64 55
2754.76 61
2754.88 64
2755.00 67
2755.12 69
2755.24 70
2755.36 71
2755.48 72
2755.60 72
2755.72 72
2755.84 70
2755.96 65
2756.08 58
2756.20 48
2756.32 39
2756.44 29
2756.56 20
2756.68 14
2756.81 11
2756.93 10
2757.05 12
2757.17 15
2757.29 19
2757.41 23
2757.53 26
2757.65 29
2757.77 31
2757.89 31
2758.01 31
2758.13 30
2758.25 29
2758.37 29
2758.49 30
2758.61 33
2758.73 37
2758.85 42
2758.97 47
2759.09 51
2759.21 53
2759.33 52
2759.45 49
2759.58 45
2759.70 42
2759.82 41
2759.94 42
2760.06 45
2760.18 50
2760.30 55
2760.42 58
2760.54 59
2760.66 57
2760.78 52
2760.90 45
2761.02 37
2761.14 29
2761.26 21
2761.38 15
2761.50 9
2761.62 3
2761.74 0
2761.86 0
2761.99 0
2762.11 0
2762.23 0
2762.35 0
2762.47 0
2762.59 0
2762.71 0
2762.83 0
2762.95 2
2763.07 7
2763.19 15
2763.31 24
2763.43 34
2763.55 45
2763.67 55
2763.79 64
2763.91 70
2764.03 74
2764.16 75
2764.28 75
2764.40 73
2764.52 71
2764.64 70
2764.76 71
2764.88 74
2765.00 80
2765.12 88
2765.24 98
2765.36 110
2765.48 123
2765.60 136
2765.72 149
2765.84 160
2765.96 168
2766.08 174
2766.21 178
2766.33 181
2766.45 184
2766.57 189
2766.69 198
2766.81 210
2766.93 226
2767.05 243
2767.17 260
2767.29 273
2767.41 282
2767.53 288
2767.65 290
2767.77 290
2767.89 291
2768.01 293
2768.14 296
2768.26 299
2768.38 302
2768.50 302
2768.62 299
2768.74 293
2768.86 286
2768.98 276
2769.10 266
2769.22 255
2769.34 245
2769.46 236
2769.58 228
2769.70 222
2769.82 216
2769.95 211
2770.07 207
2770.19 202
2770.31 196
2770.43 188
2770.55 180
2770.67 170
2770.79 159
2770.91 149
2771.03 139
2771.15 129
2771.27 119
2771.39 110
2771.51 101
2771.64 93
2771.76 85
2771.88 77
2772.00 68
2772.12 59
2772.24 51
2772.36 43
2772.48 36
2772.60 32
2772.72 31
2772.84 32
2772.96 35
2773.08 39
2773.21 43
2773.33 47
2773.45 49
2773.57 51
2773.69 53
2773.81 55
2773.93 58
2774.05 60
2774.17 62
2774.29 63
2774.41 62
2774.53 61
2774.65 60
2774.78 60
2774.90 63
2775.02 68
2775.14 75
2775.26 83
2775.38 89
2775.50 92
2775.62 92
2775.74 88
2775.86 81
2775.98 73
2776.10 66
2776.23 61
2776.35 57
2776.47 56
2776.59 57
2776.71 58
2776.83 60
2776.95 62
2777.07 64
2777.19 66
2777.31 69
2777.43 73
2777.55 78
2777.68 83
2777.80 88
2777.92 93
2778.04 97
2778.16 100
2778.28 102
2778.40 102
2778.52 100
2778.64 98
2778.76 95
2778.88 93
2779.00 91
2779.13 90
2779.25 90
2779.37 92
2779.49 96
2779.61 100
2779.73 104
2779.85 108
2779.97 109
2780.09 108
2780.21 103
2780.33 96
2780.46 87
2780.58 78
2780.70 70
2780.82 65
2780.94 63
2781.06 63
2781.18 66
2781.30 68
2781.42 70
2781.54 71
2781.67 70
2781.79 68
2781.91 67
2782.03 66
2782.15 66
2782.27 67
2782.39 67
2782.51 68
2782.63 67
2782.75 64
2782.87 60
2783.00 55
2783.12 50
2783.24 45
2783.36 41
2783.48 38
2783.60 35
2783.72 33
2783.84 32
2783.96 32
2784.08 33
2784.21 35
2784.33 37
2784.45 40
2784.57 41
2784.69 42
2784.81 40
2784.93 36
2785.05 31
2785.17 25
2785.29 18
2785.42 12
2785.54 6
2785.66 1
2785.78 0
2785.90 0
2786.02 0
2786.14 0
2786.26 0
2786.38 0
2786.51 0
2786.63 0
2786.75 4
2786.87 15
2786.99 27
2787.11 39
2787.23 49
2787.35 57
2787.47 62
2787.59 65
2787.72 66
2787.84 66
2787.96 65
2788.08 64
2788.20 64
2788.32 64
2788.44 65
2788.56 67
2788.68 70
2788.81 73
2788.93 76
2789.05 78
2789.17 81
2789.29 84
2789.41 86
2789.53 89
2789.65 92
2789.77 95
2789.90 96
2790.02 97
2790.14 97
2790.26 96
2790.38 96
2790.50 96
2790.62 97
2790.74 98
2790.86 99
2790.99 98
2791.11 95
2791.23 88
2791.35 79
2791.47 68
2791.59 58
2791.71 49
2791.83 43
2791.96 43
2792.08 46
2792.20 53
2792.32 61
2792.44 70
2792.56 77
2792.68 80
2792.80 81
2792.92 78
2793.05 74
2793.17 68
2793.29 63
2793.41 58
2793.53 55
2793.65 53
2793.77 52
2793.89 52
2794.02 52
2794.14 54
2794.26 56
2794.38 59
2794.50 61
2794.62 61
2794.74 60
2794.86 56
2794.99 50
2795.11 44
2795.23 38
2795.35 33
2795.47 31
2795.59 31
2795.71 33
2795.83 35
2795.96 38
2796.08 40
2796.20 42
2796.32 43
2796.44 45
2796.56 47
2796.68 50
2796.80 55
2796.93 60
2797.05 64
2797.17 68
2797.29 70
2797.41 70
2797.53 70
2797.65 69
2797.77 68
2797.90 68
2798.02 68
2798.14 68
2798.26 68
2798.38 67
2798.50 65
2798.62 62
2798.75 58
2798.87 55
2798.99 54
2799.11 54
2799.23 58
2799.35 63
2799.47 71
2799.59 80
2799.72 89
2799.84 97
2799.96 105
2800.08 112
2800.20 118
2800.32 124
2800.44 130
2800.57 136
2800.69 142
2800.81 148
2800.93 153
2801.05 158
2801.17 161
2801.29 163
2801.41 164
2801.54 164
2801.66 164
2801.78 165
2801.90 166
2802.02 168
2802.14 171
2802.26 175
2802.39 180
2802.51 184
2802.63 188
2802.75 190
2802.87 191
2802.99 190
2803.11 186
2803.24 180
2803.36 171
2803.48 161
2803.60 149
2803.72 138
2803.84 128
2803.96 120
2804.09 115
2804.21 112
2804.33 112
2804.45 113
2804.57 115
2804.69 117
2804.81 119
2804.94 120
2805.06 122
2805.18 124
2805.30 126
2805.42 130
2805.54 133
2805.66 135
2805.79 135
2805.91 135
2806.03 132
2806.15 130
2806.27 127
2806.39 124
2806.52 123
2806.64 122
2806.76 122
2806.88 122
2807.00 121
2807.12 120
2807.24 118
2807.37 116
2807.49 113
2807.61 110
2807.73 108
2807.85 106
2807.97 107
2808.09 108
2808.22 111
2808.34 115
2808.46 120
2808.58 125
2808.70 128
2808.82 130
2808.95 129
2809.07 125
2809.19 121
2809.31 115
2809.43 111
2809.55 110
2809.67 112
2809.80 117
2809.92 123
2810.04 131
2810.16 138
2810.28 142
2810.40 145
2810.53 145
2810.65 144
2810.77 141
2810.89 139
2811.01 138
2811.13 136
2811.26 135
2811.38 134
2811.50 133
2811.62 130
2811.74 126
2811.86 122
2811.98 118
2812.11 115
2812.23 114
2812.35 115
2812.47 117
2812.59 121
2812.71 125
2812.84 128
2812.96 128
2813.08 126
2813.20 122
2813.32 116
2813.44 109
2813.57 104
2813.69 100
2813.81 97
2813.93 96
2814.05 97
2814.17 98
2814.30 99
2814.42 99
2814.54 99
2814.66 98
2814.78 98
2814.90 97
2815.03 97
2815.15 96
2815.27 96
2815.39 94
2815.51 92
2815.63 90
2815.76 89
2815.88 89
2816.00 90
2816.12 95
2816.24 101
2816.36 110
2816.49 119
2816.61 128
2816.73 134
2816.85 137
2816.97 135
2817.09 129
2817.22 119
2817.34 106
2817.46 94
2817.58 82
2817.70 74
2817.82 69
2817.95 67
2818.07 68
2818.19 71
2818.31 75
2818.43 77
2818.56 79
2818.68 78
2818.80 76
2818.92 73
2819.04 69
2819.16 65
2819.29 63
2819.41 61
2819.53 61
2819.65 62
2819.77 64
2819.89 65
2820.02 65
2820.14 65
2820.26 62
2820.38 59
2820.50 54
2820.63 50
2820.75 47
2820.87 44
2820.99 43
2821.11 43
2821.23 44
2821.36 45
2821.48 46
2821.60 46
2821.72 47
2821.84 48
2821.97 51
2822.09 54
2822.21 58
2822.33 63
2822.45 69
2822.57 74
2822.70 77
2822.82 80
2822.94 81
2823.06 82
2823.18 82
2823.31 83
2823.43 83
2823.55 83
2823.67 82
2823.79 80
2823.91 76
2824.04 71
2824.16 65
2824.28 59
2824.40 54
2824.52 51
2824.65 50
2824.77 51
2824.89 53
2825.01 57
2825.13 61
2825.26 65
2825.38 68
2825.50 71
2825.62 73
2825.74 76
2825.87 78
2825.99 80
2826.11 82
2826.23 84
2826.35 84
2826.47 84
2826.60 81
2826.72 77
2826.84 72
2826.96 67
2827.08 62
2827.21 59
2827.33 59
2827.45 61
2827.57 65
2827.69 72
2827.82 79
2827.94 88
2828.06 96
2828.18 104
2828.30 110
2828.43 115
2828.55 119
2828.67 121
2828.79 123
2828.91 123
2829.04 122
2829.16 121
2829.28 120
2829.40 119
2829.52 117
2829.65 116
2829.77 114
2829.89 111
2830.01 108
2830.13 104
2830.26 100
2830.38 96
2830.50 92
2830.62 88
2830.74 86
2830.87 84
2830.99 83
2831.11 81
2831.23 80
2831.35 77
2831.48 73
2831.60 68
2831.72 62
2831.84 55
2831.96 47
2832.09 39
2832.21 32
2832.33 25
2832.45 19
2832.57 14
2832.70 9
2832.82 4
2832.94 0
2833.06 0
2833.18 0
2833.31 0
2833.43 0
2833.55 0
2833.67 0
2833.79 0
2833.92 2
2834.04 5
2834.16 8
2834.28 11
2834.41 14
2834.53 18
2834.65 24
2834.77 33
2834.89 42
2835.02 53
2835.14 64
2835.26 73
2835.38 80
2835.50 84
2835.63 85
2835.75 84
2835.87 80
2835.99 76
2836.11 72
2836.24 68
2836.36 65
2836.48 64
2836.60 63
2836.73 63
2836.85 64
2836.97 65
2837.09 66
2837.21 67
2837.34 68
2837.46 68
2837.58 66
2837.70 63
2837.82 59
2837.95 53
2838.07 48
2838.19 44
2838.31 42
2838.44 44
2838.56 48
2838.68 55
2838.80 63
2838.92 72
2839.05 79
2839.17 85
2839.29 90
2839.41 94
2839.54 99
2839.66 105
2839.78 113
2839.90 120
2840.02 128
2840.15 133
2840.27 136
2840.39 136
2840.51 133
2840.64 126
2840.76 118
2840.88 107
2841.00 95
2841.12 84
2841.25 73
2841.37 64
2841.49 58
2841.61 54
2841.74 54
2841.86 54
2841.98 54
2842.10 54
2842.22 53
2842.35 52
2842.47 51
2842.59 52
2842.71 55
2842.84 59
2842.96 66
2843.08 72
2843.20 79
2843.32 83
2843.45 85
2843.57 85
2843.69 83
2843.81 79
2843.94 73
2844.06 67
2844.18 60
2844.30 54
2844.43 48
2844.55 44
2844.67 42
2844.79 41
2844.91 40
2845.04 41
2845.16 41
2845.28 41
2845.40 41
2845.53 41
2845.65 39
2845.77 36
2845.89 33
2846.02 28
2846.14 22
2846.26 17
2846.38 13
2846.50 11
2846.63 12
2846.75 16
2846.87 21
2846.99 28
2847.12 36
2847.24 43
2847.36 49
2847.48 52
2847.61 53
2847.73 53
2847.85 51
2847.97 47
2848.10 44
2848.22 40
2848.34 38
2848.46 36
2848.59 36
2848.71 36
2848.83 36
2848.95 36
2849.07 35
2849.20 32
2849.32 28
2849.44 23
2849.56 19
2849.69 15
2849.81 13
2849.93 13
2850.05 14
2850.18 16
2850.30 19
2850.42 23
2850.54 26
2850.67 29
2850.79 31
2850.91 33
2851.03 34
2851.16 34
2851.28 33
2851.40 31
2851.52 29
2851.65 27
2851.77 27
2851.89 29
2852.01 32
2852.14 36
2852.26 40
2852.38 43
2852.50 45
2852.63 45
2852.75 44
2852.87 42
2852.99 41
2853.12 40
2853.24 40
2853.36 40
2853.48 41
2853.61 41
2853.73 41
2853.85 41
2853.97 40
2854.10 41
2854.22 43
2854.34 47
2854.46 53
2854.59 58
2854.71 63
2854.83 67
2854.95 69
2855.08 68
2855.20 67
2855.32 64
2855.44 62
2855.57 59
2855.69 57
2855.81 55
2855.93 51
2856.06 47
2856.18 42
2856.30 36
2856.42 30
2856.55 25
2856.67 20
2856.79 17
2856.91 16
2857.04 15
2857.16 17
2857.28 19
2857.40 22
2857.53 27
2857.65 32
2857.77 39
2857.89 47
2858.02 58
2858.14 70
2858.26 82
2858.39 95
2858.51 106
2858.63 114
2858.75 118
2858.88 119
2859.00 116
2859.12 111
2859.24 105
2859.37 99
2859.49 94
2859.61 90
2859.73 88
2859.86 87
2859.98 87
2860.10 87
2860.22 88
2860.35 89
2860.47 90
2860.59 92
2860.72 95
2860.84 98
2860.96 102
2861.08 106
2861.21 110
2861.33 113
2861.45 115
2861.57 116
2861.70 115
2861.82 111
2861.94 104
2862.06 94
2862.19 83
2862.31 72
2862.43 62
2862.56 54
2862.68 51
2862.80 51
2862.92 55
2863.05 61
2863.17 68
2863.29 76
2863.41 83
2863.54 90
2863.66 94
2863.78 97
2863.91 98
2864.03 97
2864.15 94
2864.27 88
2864.40 82
2864.52 74
2864.64 65
2864.76 58
2864.89 51
2865.01 46
2865.13 43
2865.26 42
2865.38 43
2865.50 45
2865.62 49
2865.75 52
2865.87 56
2865.99 58
2866.11 60
2866.24 62
2866.36 64
2866.48 65
2866.61 65
2866.73 65
2866.85 64
2866.97 63
2867.10 61
2867.22 60
2867.34 60
2867.47 62
2867.59 66
2867.71 71
2867.83 78
2867.96 84
2868.08 90
2868.20 95
2868.33 98
2868.45 100
2868.57 101
2868.69 101
2868.82 100
2868.94 99
2869.06 98
2869.18 97
2869.31 97
2869.43 99
2869.55 103
2869.68 108
2869.80 115
2869.92 124
2870.04 132
2870.17 140
2870.29 146
2870.41 151
2870.54 155
2870.66 159
2870.78 163
2870.90 167
2871.03 173
2871.15 179
2871.27 186
2871.40 192
2871.52 197
2871.64 200
2871.77 201
2871.89 201
2872.01 200
2872.13 199
2872.26 199
2872.38 200
2872.50 203
2872.63 208
2872.75 212
2872.87 216
2872.99 217
2873.12 216
2873.24 212
2873.36 206
2873.49 200
2873.61 193
2873.73 187
2873.85 182
2873.98 178
2874.10 175
2874.22 173
2874.35 171
2874.47 168
2874.59 166
2874.72 164
2874.84 163
2874.96 162
2875.08 161
2875.21 159
2875.33 156
2875.45 152
2875.58 145
2875.70 136
2875.82 126
2875.94 117
2876.07 109
2876.19 103
2876.31 99
2876.44 96
2876.56 94
2876.68 92
2876.81 89
2876.93 84
2877.05 80
2877.17 76
2877.30 73
2877.42 71
2877.54 71
2877.67 70
2877.79 69
2877.91 66
2878.04 61
2878.16 55
2878.28 48
2878.41 42
2878.53 39
2878.65 39
2878.77 43
2878.90 51
2879.02 62
2879.14 75
2879.27 86
2879.39 96
2879.51 102
2879.64 105
2879.76 104
2879.88 99
2880.00 91
2880.13 82
2880.25 72
2880.37 62
2880.50 52
2880.62 44
2880.74 38
2880.87 33
2880.99 32
2881.11 32
2881.24 33
2881.36 34
2881.48 34
2881.60 34
2881.73 32
2881.85 30
2881.97 27
2882.10 26
2882.22 25
2882.34 25
2882.47 24
2882.59 22
2882.71 20
2882.84 16
2882.96 12
2883.08 7
2883.21 3
2883.33 0
2883.45 0
2883.57 0
2883.70 0
2883.82 0
2883.94 0
2884.07 0
2884.19 0
2884.31 0
2884.44 6
2884.56 11
2884.68 16
2884.81 20
2884.93 22
2885.05 23
2885.18 25
2885.30 27
2885.42 31
2885.55 37
2885.67 43
2885.79 51
2885.92 57
2886.04 63
2886.16 67
2886.28 69
2886.41 71
2886.53 73
2886.65 74
2886.78 75
2886.90 75
2887.02 74
2887.15 71
2887.27 67
2887.39 61
2887.52 56
2887.64 52
2887.76 49
2887.89 49
2888.01 51
2888.13 53
2888.26 55
2888.38 56
2888.50 55
2888.63 52
2888.75 48
2888.87 43
2889.00 40
2889.12 37
2889.24 36
2889.37 37
2889.49 38
2889.61 38
2889.74 37
2889.86 34
2889.98 29
2890.11 22
2890.23 14
2890.35 8
2890.48 4
2890.60 3
2890.72 7
2890.84 15
2890.97 27
2891.09 40
2891.21 53
2891.34 64
2891.46 71
2891.58 75
2891.71 76
2891.83 75
2891.95 74
2892.08 74
2892.20 75
2892.32 77
2892.45 80
2892.57 83
2892.69 86
2892.82 88
2892.94 92
2893.06 96
2893.19 101
2893.31 106
2893.43 111
2893.56 114
2893.68 113
2893.80 110
2893.93 103
2894.05 95
2894.18 85
2894.30 77
2894.42 69
2894.55 64
2894.67 60
2894.79 59
2894.92 60
2895.04 64
2895.16 70
2895.29 77
2895.41 85
2895.53 94
2895.66 102
2895.78 109
2895.90 114
2896.03 118
2896.15 119
2896.27 119
2896.40 117
2896.52 113
2896.64 108
2896.77 104
2896.89 99
2897.01 95
2897.14 92
2897.26 90
2897.38 90
2897.51 90
2897.63 91
2897.75 92
2897.88 93
2898.00 94
2898.12 95
2898.25 96
2898.37 98
2898.49 98
2898.62 99
2898.74 98
2898.87 97
2898.99 96
2899.11 96
2899.24 97
2899.36 99
2899.48 103
2899.61 107
2899.73 113
2899.85 119
2899.98 127
2900.10 136
2900.22 148
2900.35 160
2900.47 173
2900.59 185
2900.72 196
2900.84 204
2900.96 210
2901.09 215
2901.21 218
2901.33 222
2901.46 225
2901.58 226
2901.71 227
2901.83 225
2901.95 220
2902.08 213
2902.20 205
2902.32 197
2902.45 189
2902.57 184
2902.69 182
2902.82 182
2902.94 185
2903.06 190
2903.19 195
2903.31 201
2903.44 205
2903.56 208
2903.68 208
2903.81 207
2903.93 203
2904.05 198
2904.18 192
2904.30 186
2904.42 179
2904.55 171
2904.67 163
2904.79 155
2904.92 147
2905.04 138
2905.17 129
2905.29 121
2905.41 113
2905.54 106
2905.66 101
2905.78 97
2905.91 95
2906.03 94
2906.15 94
2906.28 95
2906.40 95
2906.53 96
2906.65 96
2906.77 96
2906.90 96
2907.02 94
2907.14 92
2907.27 89
2907.39 85
2907.51 82
2907.64 78
2907.76 76
2907.89 74
2908.01 72
2908.13 71
2908.26 70
2908.38 69
2908.50 69
2908.63 69
2908.75 69
2908.87 69
2909.00 68
2909.12 67
2909.25 66
2909.37 65
2909.49 64
2909.62 64
2909.74 64
2909.86 64
2909.99 63
2910.11 60
2910.24 57
2910.36 53
2910.48 49
2910.61 48
2910.73 51
2910.85 58
2910.98 70
2911.10 84
2911.23 101
2911.35 117
2911.47 131
2911.60 141
2911.72 146
2911.84 146
2911.97 141
2912.09 133
2912.22 124
2912.34 114
2912.46 106
2912.59 99
2912.71 95
2912.83 93
2912.96 92
2913.08 92
2913.21 91
2913.33 91
2913.45 90
2913.58 89
2913.70 89
2913.82 88
2913.95 87
2914.07 86
2914.20 84
2914.32 82
2914.44 79
2914.57 77
2914.69 75
2914.81 73
2914.94 72
2915.06 71
2915.19 70
2915.31 70
2915.43 70
2915.56 71
2915.68 72
2915.81 74
2915.93 76
2916.05 78
2916.18 81
2916.30 83
2916.42 85
2916.55 86
2916.67 87
2916.80 87
2916.92 88
2917.04 90
2917.17 95
2917.29 100
2917.42 107
2917.54 115
2917.66 123
2917.79 131
2917.91 139
2918.03 147
2918.16 154
2918.28 162
2918.41 170
2918.53 180
2918.65 191
2918.78 203
2918.90 216
2919.03 230
2919.15 243
2919.27 256
2919.40 268
2919.52 278
2919.65 287
2919.77 294
2919.89 300
2920.02 304
2920.14 306
2920.26 306
2920.39 303
2920.51 299
2920.64 292
2920.76 285
2920.88 277
2921.01 269
2921.13 260
2921.26 252
2921.38 243
2921.50 236
2921.63 230
2921.75 227
2921.88 226
2922.00 229
2922.12 234
2922.25 239
2922.37 243
2922.50 245
2922.62 244
2922.74 242
2922.87 237
2922.99 231
2923.12 226
2923.24 222
2923.36 218
2923.49 214
2923.61 209
2923.74 205
2923.86 200
2923.98 194
2924.11 189
2924.23 183
2924.36 177
2924.48 170
2924.60 162
2924.73 152
2924.85 141
2924.98 130
2925.10 119
2925.22 109
2925.35 103
2925.47 101
2925.60 102
2925.72 106
2925.84 112
2925.97 119
2926.09 126
2926.22 132
2926.34 136
2926.46 139
2926.59 139
2926.71 137
2926.84 132
2926.96 125
2927.08 118
2927.21 111
2927.33 104
2927.46 98
2927.58 94
2927.71 89
2927.83 84
2927.95 78
2928.08 70
2928.20 62
2928.33 53
2928.45 45
2928.57 39
2928.70 36
2928.82 35
2928.95 38
2929.07 43
2929.19 51
2929.32 62
2929.44 74
2929.57 86
2929.69 98
2929.81 106
2929.94 110
2930.06 109
2930.19 103
2930.31 93
2930.44 80
2930.56 69
2930.68 59
2930.81 53
2930.93 51
2931.06 53
2931.18 58
2931.30 65
2931.43 72
2931.55 78
2931.68 83
2931.80 86
2931.93 88
2932.05 90
2932.17 91
2932.30 92
2932.42 93
2932.55 94
2932.67 93
2932.79 91
2932.92 87
2933.04 82
2933.17 77
2933.29 74
2933.42 74
2933.54 78
2933.66 88
2933.79 101
2933.91 118
2934.04 137
2934.16 156
2934.29 174
2934.41 192
2934.53 209
2934.66 225
2934.78 241
2934.91 258
2935.03 276
2935.15 295
2935.28 317
2935.40 340
2935.53 366
2935.65 392
2935.78 417
2935.90 440
2936.02 458
2936.15 471
2936.27 480
2936.40 486
2936.52 490
2936.65 493
2936.77 496
2936.89 499
2937.02 502
2937.14 504
2937.27 504
2937.39 505
2937.52 506
2937.64 508
2937.76 511
2937.89 515
2938.01 516
2938.14 516
2938.26 511
2938.39 503
2938.51 492
2938.63 482
2938.76 473
2938.88 469
2939.01 469
2939.13 471
2939.26 473
2939.38 474
2939.50 472
2939.63 464
2939.75 452
2939.88 436
2940.00 419
2940.13 401
2940.25 383
2940.38 366
2940.50 349
2940.62 334
2940.75 319
2940.87 304
2941.00 290
2941.12 276
2941.25 262
2941.37 248
2941.49 236
2941.62 224
2941.74 213
2941.87 205
2941.99 198
2942.12 194
2942.24 190
2942.37 188
2942.49 185
2942.61 182
2942.74 178
2942.86 171
2942.99 163
2943.11 154
2943.24 144
2943.36 134
2943.48 124
2943.61 116
2943.73 109
2943.86 105
2943.98 104
2944.11 105
2944.23 107
2944.36 110
2944.48 112
2944.60 114
2944.73 113
2944.85 109
2944.98 104
2945.10 96
2945.23 87
2945.35 77
2945.48 67
2945.60 58
2945.72 50
2945.85 44
2945.97 39
2946.10 36
2946.22 34
2946.35 35
2946.47 38
2946.60 43
2946.72 50
2946.85 57
2946.97 65
2947.09 72
2947.22 76
2947.34 78
2947.47 77
2947.59 72
2947.72 65
2947.84 56
2947.97 47
2948.09 38
2948.21 32
2948.34 27
2948.46 25
2948.59 25
2948.71 27
2948.84 31
2948.96 34
2949.09 37
2949.21 40
2949.34 42
2949.46 43
2949.58 43
2949.71 43
2949.83 44
2949.96 45
2950.08 47
2950.21 51
2950.33 56
2950.46 62
2950.58 68
2950.71 73
2950.83 76
2950.95 77
2951.08 75
2951.20 71
2951.33 65
2951.45 59
2951.58 54
2951.70 50
2951.83 48
2951.95 47
2952.08 48
2952.20 49
2952.33 51
2952.45 52
2952.57 51
2952.70 49
2952.82 45
2952.95 40
2953.07 34
2953.20 28
2953.32 24
2953.45 21
2953.57 21
2953.70 23
2953.82 27
2953.95 33
2954.07 38
2954.19 44
2954.32 48
2954.44 51
2954.57 52
2954.69 51
2954.82 49
2954.94 46
2955.07 43
2955.19 41
2955.32 41
2955.44 41
2955.57 43
2955.69 45
2955.82 46
2955.94 46
2956.06 44
2956.19 40
2956.31 34
2956.44 27
2956.56 20
2956.69 13
2956.81 8
2956.94 4
2957.06 2
2957.19 4
2957.31 8
2957.44 14
2957.56 22
2957.69 30
2957.81 38
2957.94 44
2958.06 47
2958.18 49
2958.31 50
2958.43 50
2958.56 49
2958.68 48
2958.81 47
2958.93 46
2959.06 46
2959.18 45
2959.31 45
2959.43 46
2959.56 47
2959.68 49
2959.81 51
2959.93 53
2960.06 55
2960.18 57
2960.31 59
2960.43 62
2960.55 66
2960.68 72
2960.80 80
2960.93 87
2961.05 94
2961.18 100
2961.30 103
2961.43 105
2961.55 104
2961.68 102
2961.80 99
2961.93 95
2962.05 90
2962.18 85
2962.30 79
2962.43 72
2962.55 64
2962.68 56
2962.80 49
2962.93 43
2963.05 39
2963.18 36
2963.30 35
2963.43 34
2963.55 33
2963.68 31
2963.80 28
2963.92 25
2964.05 21
2964.17 18
2964.30 15
2964.42 14
2964.55 15
2964.67 16
2964.80 17
2964.92 18
2965.05 17
2965.17 16
2965.30 14
2965.42 11
2965.55 8
2965.67 6
2965.80 5
2965.92 5
2966.05 8
2966.17 13
2966.30 20
2966.42 28
2966.55 36
2966.67 42
2966.80 47
2966.92 48
2967.05 48
2967.17 44
2967.30 39
2967.42 33
2967.55 27
2967.67 22
2967.80 19
2967.92 19
2968.05 21
2968.17 25
2968.30 32
2968.42 40
2968.55 49
2968.67 56
2968.80 63
2968.92 68
2969.05 70
2969.17 71
2969.30 71
2969.42 69
2969.55 66
2969.67 63
2969.80 60
2969.92 57
2970.05 55
2970.17 53
2970.30 52
2970.42 50
2970.55 48
2970.67 43
2970.80 37
2970.92 29
2971.05 20
2971.17 10
2971.30 2
2971.42 0
2971.55 0
2971.67 0
2971.80 0
2971.92 0
2972.05 0
2972.17 4
2972.30 7
2972.42 8
2972.55 7
2972.67 6
2972.80 3
2972.92 0
2973.05 0
2973.17 0
2973.30 0
2973.42 1
2973.55 5
2973.67 8
2973.80 10
2973.92 11
2974.05 10
2974.17 8
2974.30 5
2974.42 3
2974.55 3
2974.67 5
2974.80 9
2974.92 13
2975.05 18
2975.17 21
2975.30 23
2975.42 23
2975.55 21
2975.67 19
2975.80 17
2975.92 17
2976.05 18
2976.17 21
2976.30 25
2976.42 31
2976.55 38
2976.67 45
2976.80 52
2976.92 59
2977.05 64
2977.17 68
2977.30 70
2977.42 71
2977.55 72
2977.67 73
2977.80 73
2977.92 74
2978.05 75
2978.17 77
2978.30 78
2978.42 78
2978.55 79
2978.68 79
2978.80 79
2978.93 79
2979.05 79
2979.18 79
2979.30 77
2979.43 75
2979.55 73
2979.68 69
2979.80 65
2979.93 60
2980.05 54
2980.18 48
2980.30 42
2980.43 36
2980.55 31
2980.68 27
2980.80 25
2980.93 25
2981.05 26
2981.18 28
2981.30 31
2981.43 34
2981.55 38
2981.68 42
2981.80 47
2981.93 54
2982.06 62
2982.18 70
2982.31 78
2982.43 84
2982.56 88
2982.68 90
2982.81 89
2982.93 86
2983.06 81
2983.18 76
2983.31 71
2983.43 66
2983.56 63
2983.68 60
2983.81 59
2983.93 58
2984.06 58
2984.18 56
2984.31 53
2984.44 49
2984.56 44
2984.69 38
2984.81 32
2984.94 28
2985.06 25
2985.19 26
2985.31 29
2985.44 34
2985.56 41
2985.69 48
2985.81 54
2985.94 59
2986.06 62
2986.19 63
2986.31 61
2986.44 58
2986.57 54
2986.69 49
2986.82 43
2986.94 38
2987.07 33
2987.19 29
2987.32 26
2987.44 24
2987.57 24
2987.69 27
2987.82 32
2987.94 40
2988.07 51
2988.19 63
2988.32 75
2988.45 86
2988.57 94
2988.70 97
2988.82 97
2988.95 92
2989.07 85
2989.20 76
2989.32 67
2989.45 59
2989.57 52
2989.70 46
2989.82 41
2989.95 35
2990.08 30
2990.20 24
2990.33 20
2990.45 19
2990.58 20
2990.70 24
2990.83 31
2990.95 39
2991.08 48
2991.20 56
2991.33 62
2991.46 67
2991.58 72
2991.71 76
2991.83 81
2991.96 85
2992.08 89
2992.21 93
2992.33 95
2992.46 95
2992.58 94
2992.71 92
2992.83 90
2992.96 88
2993.09 86
2993.21 85
2993.34 83
2993.46 81
2993.59 78
2993.71 74
2993.84 71
2993.96 69
2994.09 69
2994.22 73
2994.34 80
2994.47 92
2994.59 106
2994.72 121
2994.84 137
2994.97 151
2995.09 162
2995.22 171
2995.34 176
2995.47 180
2995.60 183
2995.72 185
2995.85 186
2995.97 186
2996.10 184
2996.22 178
2996.35 170
2996.47 157
2996.60 143
2996.73 129
2996.85 116
2996.98 106
2997.10 102
2997.23 102
2997.35 106
2997.48 112
2997.60 119
2997.73 125
2997.86 129
2997.98 130
2998.11 128
2998.23 125
2998.36 119
2998.48 112
2998.61 104
2998.73 96
2998.86 88
2998.99 79
2999.11 70
2999.24 61
2999.36 53
2999.49 46
2999.61 41
2999.74 40
2999.86 42
2999.99 49
3000.12 58
3000.24 70
3000.37 81
3000.49 92
3000.62 100
3000.74 105
3000.87 106
3001.00 104
3001.12 99
3001.25 93
3001.37 86
3001.50 79
3001.62 73
3001.75 68
3001.87 64
3002.00 61
3002.13 57
3002.25 51
3002.38 44
3002.50 35
3002.63 26
3002.75 17
3002.88 10
3003.01 6
3003.13 5
3003.26 7
3003.38 10
3003.51 14
3003.63 16
3003.76 16
3003.89 15
3004.01 11
3004.14 7
3004.26 2
3004.39 0
3004.51 0
3004.64 0
3004.77 0
3004.89 0
3005.02 0
3005.14 0
3005.27 0
3005.39 3
3005.52 11
3005.65 20
3005.77 28
3005.90 36
3006.02 40
3006.15 42
3006.27 41
3006.40 37
3006.53 32
3006.65 27
3006.78 24
3006.90 24
3007.03 26
3007.15 31
3007.28 37
3007.41 42
3007.53 45
3007.66 45
3007.78 43
3007.91 40
3008.03 36
3008.16 33
3008.29 31
3008.41 29
3008.54 27
3008.66 26
3008.79 23
3008.91 21
3009.04 18
3009.17 17
3009.29 19
3009.42 22
3009.54 29
3009.67 39
3009.80 50
3009.92 63
3010.05 75
3010.17 87
3010.30 96
3010.42 102
3010.55 105
3010.68 103
3010.80 99
3010.93 92
3011.05 85
3011.18 77
3011.31 70
3011.43 66
3011.56 63
3011.68 61
3011.81 60
3011.93 58
3012.06 55
3012.19 51
3012.31 46
3012.44 42
3012.56 39
3012.69 39
3012.82 42
3012.94 47
3013.07 54
3013.19 62
3013.32 68
3013.44 71
3013.57 72
3013.70 69
3013.82 64
3013.95 57
3014.07 51
3014.20 45
3014.33 41
3014.45 38
3014.58 37
3014.70 36
3014.83 35
3014.96 34
3015.08 32
3015.21 30
3015.33 28
3015.46 26
3015.59 25
3015.71 25
3015.84 26
3015.96 29
3016.09 33
3016.22 37
3016.34 41
3016.47 45
3016.59 49
3016.72 54
3016.84 59
3016.97 64
3017.10 69
3017.22 74
3017.35 78
3017.47 81
3017.60 83
3017.73 84
3017.85 84
3017.98 83
3018.10 82
3018.23 81
3018.36 79
3018.48 77
3018.61 76
3018.73 76
3018.86 77
3018.99 80
3019.11 84
3019.24 88
3019.36 91
3019.49 91
3019.62 88
3019.74 82
3019.87 75
3019.99 68
3020.12 62
3020.25 59
3020.37 59
3020.50 63
3020.62 71
3020.75 81
3020.88 91
3021.00 100
3021.13 108
3021.25 115
3021.38 119
3021.51 122
3021.63 125
3021.76 127
3021.89 129
3022.01 131
3022.14 131
3022.26 130
3022.39 127
3022.52 123
3022.64 116
3022.77 109
3022.89 102
3023.02 97
3023.15 94
3023.27 92
3023.40 92
3023.52 93
3023.65 92
3023.78 90
3023.90 86
3024.03 80
3024.15 73
3024.28 67
3024.41 63
3024.53 60
3024.66 59
3024.79 61
3024.91 63
3025.04 64
3025.16 66
3025.29 66
3025.42 66
3025.54 66
3025.67 66
3025.79 67
3025.92 70
3026.05 73
3026.17 77
3026.30 80
3026.43 82
3026.55 82
3026.68 80
3026.80 76
3026.93 71
3027.06 66
3027.18 61
3027.31 57
3027.43 54
3027.56 52
3027.69 51
3027.81 51
3027.94 51
3028.07 50
3028.19 50
3028.32 50
3028.44 50
3028.57 50
3028.70 50
3028.82 49
3028.95 48
3029.08 46
3029.20 42
3029.33 38
3029.45 34
3029.58 29
3029.71 23
3029.83 18
3029.96 14
3030.08 10
3030.21 8
3030.34 8
3030.46 10
3030.59 13
3030.72 18
3030.84 24
3030.97 30
3031.09 36
3031.22 41
3031.35 45
3031.47 49
3031.60 51
3031.73 53
3031.85 55
3031.98 56
3032.10 56
3032.23 57
3032.36 57
3032.48 58
3032.61 59
3032.74 60
3032.86 60
3032.99 60
3033.12 60
3033.24 59
3033.37 58
3033.49 57
3033.62 56
3033.75 55
3033.87 55
3034.00 56
3034.13 58
3034.25 62
3034.38 66
3034.50 70
3034.63 73
3034.76 75
3034.88 75
3035.01 72
3035.14 67
3035.26 61
3035.39 55
3035.52 50
3035.64 47
3035.77 45
3035.89 47
3036.02 50
3036.15 56
3036.27 62
3036.40 69
3036.53 76
3036.65 82
3036.78 86
3036.91 87
3037.03 87
3037.16 85
3037.28 83
3037.41 81
3037.54 79
3037.66 80
3037.79 82
3037.92 86
3038.04 91
3038.17 95
3038.30 99
3038.42 101
3038.55 101
3038.67 99
3038.80 96
3038.93 93
3039.05 90
3039.18 88
3039.31 88
3039.43 88
3039.56 88
3039.69 87
3039.81 83
3039.94 77
3040.07 68
3040.19 59
3040.32 50
3040.44 45
3040.57 42
3040.70 42
3040.82 45
3040.95 48
3041.08 51
3041.20 52
3041.33 50
3041.46 45
3041.58 39
3041.71 33
3041.84 28
3041.96 24
3042.09 23
3042.22 22
3042.34 23
3042.47 24
3042.59 25
3042.72 25
3042.85 26
3042.97 26
3043.10 28
3043.23 29
3043.35 30
3043.48 31
3043.61 29
3043.73 25
3043.86 19
3043.99 10
3044.11 0
3044.24 0
3044.37 0
3044.49 0
3044.62 0
3044.75 0
3044.87 0
3045.00 0
3045.13 2
3045.25 14
3045.38 25
3045.50 35
3045.63 43
3045.76 48
3045.88 51
3046.01 52
3046.14 50
3046.26 49
3046.39 47
3046.52 46
3046.64 47
3046.77 49
3046.90 51
3047.02 53
3047.15 53
3047.28 51
3047.40 47
3047.53 41
3047.66 34
3047.78 28
3047.91 23
3048.04 21
3048.16 21
3048.29 23
3048.42 25
3048.54 26
3048.67 27
3048.80 27
3048.92 27
3049.05 26
3049.18 26
3049.30 27
3049.43 29
3049.56 34
3049.68 39
3049.81 46
3049.94 52
3050.06 57
3050.19 60
3050.32 63
3050.44 66
3050.57 69
3050.70 75
3050.82 82
3050.95 91
3051.08 101
3051.20 112
3051.33 121
3051.46 128
3051.58 134
3051.71 137
3051.84 138
3051.96 137
3052.09 136
3052.22 133
3052.34 131
3052.47 129
3052.60 129
3052.72 131
3052.85 135
3052.98 141
3053.10 147
3053.23 153
3053.36 159
3053.48 164
3053.61 166
3053.74 167
3053.86 165
3053.99 162
3054.12 158
3054.24 153
3054.37 147
3054.50 142
3054.62 137
3054.75 132
3054.88 126
3055.00 119
3055.13 111
3055.26 104
3055.38 96
3055.51 90
3055.64 86
3055.76 83
3055.89 83
3056.02 83
3056.14 84
3056.27 84
3056.40 84
3056.53 82
3056.65 78
3056.78 74
3056.91 68
3057.03 62
3057.16 56
3057.29 51
3057.41 46
3057.54 43
3057.67 41
3057.79 41
3057.92 42
3058.05 43
3058.17 46
3058.30 48
3058.43 50
3058.55 52
3058.68 53
3058.81 55
3058.93 57
3059.06 60
3059.19 63
3059.32 68
3059.44 72
3059.57 76
3059.70 79
3059.82 81
3059.95 81
3060.08 80
3060.20 77
3060.33 74
3060.46 71
3060.58 68
3060.71 66
3060.84 64
3060.96 64
3061.09 63
3061.22 63
3061.34 62
3061.47 61
3061.60 59
3061.73 57
3061.85 56
3061.98 55
3062.11 55
3062.23 55
3062.36 54
3062.49 52
3062.61 48
3062.74 41
3062.87 33
3062.99 22
3063.12 12
3063.25 4
3063.38 0
3063.50 0
3063.63 0
3063.76 5
3063.88 12
3064.01 20
3064.14 27
3064.26 33
3064.39 36
3064.52 37
3064.64 37
3064.77 35
3064.90 34
3065.03 32
3065.15 31
3065.28 31
3065.41 31
3065.53 32
3065.66 34
3065.79 36
3065.91 39
3066.04 41
3066.17 43
3066.30 44
3066.42 45
3066.55 45
3066.68 45
3066.80 45
3066.93 44
3067.06 44
3067.18 43
3067.31 43
3067.44 42
3067.57 43
3067.69 45
3067.82 49
3067.95 56
3068.07 64
3068.20 73
3068.33 80
3068.45 86
3068.58 88
3068.71 87
3068.84 82
3068.96 77
3069.09 71
3069.22 68
3069.34 68
3069.47 72
3069.60 79
3069.72 89
3069.85 100
3069.98 109
3070.11 117
3070.23 122
3070.36 123
3070.49 121
3070.61 116
3070.74 110
3070.87 102
3071.00 94
3071.12 87
3071.25 81
3071.38 77
3071.50 74
3071.63 73
3071.76 73
3071.89 74
3072.01 74
3072.14 74
3072.27 73
3072.39 71
3072.52 68
3072.65 64
3072.77 59
3072.90 54
3073.03 49
3073.16 44
3073.28 39
3073.41 36
3073.54 34
3073.66 35
3073.79 37
3073.92 40
3074.05 43
3074.17 45
3074.30 45
3074.43 44
3074.55 42
3074.68 38
3074.81 35
3074.94 33
3075.06 31
3075.19 29
3075.32 27
3075.45 23
3075.57 19
3075.70 13
3075.83 7
3075.95 2
3076.08 0
3076.21 0
3076.34 0
3076.46 1
3076.59 9
3076.72 18
3076.84 29
3076.97 41
3077.10 51
3077.23 60
3077.35 67
3077.48 74
3077.61 80
3077.73 87
3077.86 94
3077.99 101
3078.12 107
3078.24 114
3078.37 120
3078.50 125
3078.63 130
3078.75 133
3078.88 136
3079.01 137
3079.13 137
3079.26 135
3079.39 132
3079.52 127
3079.64 121
3079.77 114
3079.90 106
3080.03 97
3080.15 88
3080.28 80
3080.41 73
3080.53 68
3080.66 64
3080.79 61
3080.92 59
3081.04 57
3081.17 53
3081.30 49
3081.43 45
3081.55 40
3081.68 36
3081.81 33
3081.93 31
3082.06 31
3082.19 33
3082.32 37
3082.44 42
3082.57 48
3082.70 54
3082.83 60
3082.95 65
3083.08 69
3083.21 72
3083.33 73
3083.46 72
3083.59 70
3083.72 66
3083.84 63
3083.97 59
3084.10 56
3084.23 54
3084.35 53
3084.48 52
3084.61 51
3084.74 49
3084.86 45
3084.99 40
3085.12 33
3085.25 26
3085.37 19
3085.50 12
3085.63 6
3085.75 2
3085.88 0
3086.01 0
3086.14 0
3086.26 0
3086.39 4
3086.52 8
3086.65 14
3086.77 20
3086.90 26
3087.03 31
3087.16 34
3087.28 34
3087.41 33
3087.54 29
3087.67 24
3087.79 17
3087.92 11
3088.05 5
3088.18 2
3088.30 0
3088.43 0
3088.56 2
3088.69 5
3088.81 8
3088.94 11
3089.07 14
3089.20 16
3089.32 18
3089.45 20
3089.58 22
3089.71 23
3089.83 24
3089.96 24
3090.09 24
3090.22 23
3090.34 22
3090.47 21
3090.60 20
3090.72 19
3090.85 18
3090.98 16
3091.11 14
3091.23 11
3091.36 9
3091.49 8
3091.62 9
3091.74 11
3091.87 15
3092.00 20
3092.13 26
3092.26 31
3092.38 34
3092.51 36
3092.64 37
3092.77 37
3092.89 37
3093.02 37
3093.15 38
3093.28 40
3093.40 42
3093.53 45
3093.66 48
3093.79 52
3093.91 57
3094.04 62
3094.17 69
3094.30 75
3094.42 80
3094.55 83
3094.68 84
3094.81 82
3094.93 78
3095.06 72
3095.19 65
3095.32 58
3095.44 52
3095.57 48
3095.70 45
3095.83 45
3095.95 46
3096.08 48
3096.21 50
3096.34 51
3096.46 51
3096.59 50
3096.72 48
3096.85 47
3096.98 47
3097.10 48
3097.23 51
3097.36 56
3097.49 61
3097.61 66
3097.74 69
3097.87 70
3098.00 68
3098.12 62
3098.25 55
3098.38 46
3098.51 37
3098.63 31
3098.76 27
3098.89 28
3099.02 32
3099.15 40
3099.27 49
3099.40 58
3099.53 66
3099.66 73
3099.78 78
3099.91 80
3100.04 81
3100.17 81
3100.29 79
3100.42 76
3100.55 72
3100.68 68
3100.80 64
3100.93 61
3101.06 59
3101.19 58
3101.32 58
3101.44 59
3101.57 61
3101.70 64
3101.83 68
3101.95 74
3102.08 81
3102.21 88
3102.34 96
3102.47 101
3102.59 104
3102.72 104
3102.85 100
3102.98 94
3103.10 86
3103.23 78
3103.36 69
3103.49 61
3103.61 52
3103.74 43
3103.87 34
3104.00 25
3104.13 17
3104.25 11
3104.38 9
3104.51 9
3104.64 12
3104.76 17
3104.89 23
3105.02 30
3105.15 36
3105.28 41
3105.40 46
3105.53 51
3105.66 56
3105.79 61
3105.91 66
3106.04 71
3106.17 75
3106.30 78
3106.43 80
3106.55 80
3106.68 77
3106.81 72
3106.94 65
3107.07 55
3107.19 45
3107.32 34
3107.45 23
3107.58 14
3107.70 6
3107.83 0
3107.96 0
3108.09 0
3108.22 0
3108.34 0
3108.47 0
3108.60 0
3108.73 4
3108.86 9
3108.98 13
3109.11 14
3109.24 11
3109.37 7
3109.49 1
3109.62 0
3109.75 0
3109.88 0
3110.01 0
3110.13 2
3110.26 9
3110.39 16
3110.52 22
3110.65 29
3110.77 36
3110.90 43
3111.03 51
3111.16 59
3111.28 66
3111.41 71
3111.54 72
3111.67 70
3111.80 65
3111.92 58
3112.05 51
3112.18 45
3112.31 41
3112.44 38
3112.56 36
3112.69 35
3112.82 34
3112.95 33
3113.08 33
3113.20 32
3113.33 31
3113.46 29
3113.59 26
3113.72 24
3113.84 22
3113.97 23
3114.10 26
3114.23 33
3114.36 43
3114.48 55
3114.61 67
3114.74 79
3114.87 87
3115.00 92
3115.12 93
3115.25 91
3115.38 88
3115.51 86
3115.64 86
3115.76 89
3115.89 94
3116.02 100
3116.15 107
3116.28 114
3116.40 120
3116.53 126
3116.66 132
3116.79 141
3116.92 152
3117.04 166
3117.17 182
3117.30 199
3117.43 214
3117.56 226
3117.68 235
3117.81 239
3117.94 239
3118.07 235
3118.20 227
3118.32 218
3118.45 207
3118.58 197
3118.71 190
3118.84 187
3118.96 188
3119.09 193
3119.22 201
3119.35 210
3119.48 217
3119.60 222
3119.73 224
3119.86 223
3119.99 219
3120.12 213
3120.25 208
3120.37 202
3120.50 197
3120.63 191
3120.76 184
3120.89 177
3121.01 167
3121.14 157
3121.27 146
3121.40 135
3121.53 123
3121.65 113
3121.78 103
3121.91 95
3122.04 89
3122.17 84
3122.30 82
3122.42 82
3122.55 82
3122.68 83
3122.81 83
3122.94 82
3123.06 79
3123.19 75
3123.32 69
3123.45 61
3123.58 54
3123.70 47
3123.83 41
3123.96 38
3124.09 37
3124.22 39
3124.35 42
3124.47 46
3124.60 51
3124.73 56
3124.86 61
3124.99 64
3125.11 67
3125.24 70
3125.37 72
3125.50 74
3125.63 77
3125.76 80
3125.88 83
3126.01 88
3126.14 94
3126.27 100
3126.40 107
3126.53 114
3126.65 120
3126.78 124
3126.91 124
3127.04 121
3127.17 115
3127.29 106
3127.42 95
3127.55 84
3127.68 75
3127.81 66
3127.94 59
3128.06 54
3128.19 49
3128.32 46
3128.45 44
3128.58 43
3128.71 44
3128.83 45
3128.96 47
3129.09 49
3129.22 51
3129.35 53
3129.48 55
3129.60 55
3129.73 55
3129.86 54
3129.99 51
3130.12 47
3130.24 42
3130.37 37
3130.50 31
3130.63 27
3130.76 25
3130.89 25
3131.01 27
3131.14 31
3131.27 34
3131.40 37
3131.53 37
3131.66 35
3131.78 30
3131.91 24
3132.04 17
3132.17 12
3132.30 8
3132.43 7
3132.55 8
3132.68 10
3132.81 14
3132.94 19
3133.07 23
3133.20 27
3133.32 30
3133.45 32
3133.58 33
3133.71 34
3133.84 34
3133.97 35
3134.10 37
3134.22 40
3134.35 45
3134.48 51
3134.61 58
3134.74 65
3134.87 72
3134.99 77
3135.12 79
3135.25 79
3135.38 78
3135.51 75
3135.64 72
3135.76 69
3135.89 68
3136.02 68
3136.15 70
3136.28 72
3136.41 76
3136.53 79
3136.66 83
3136.79 87
3136.92 91
3137.05 95
3137.18 97
3137.31 97
3137.43 95
3137.56 90
3137.69 83
3137.82 74
3137.95 63
3138.08 51
3138.20 40
3138.33 29
3138.46 18
3138.59 9
3138.72 0
3138.85 0
3138.98 0
3139.10 0
3139.23 0
3139.36 0
3139.49 0
3139.62 0
3139.75 0
3139.88 4
3140.00 9
3140.13 14
3140.26 18
3140.39 23
3140.52 26
3140.65 29
3140.77 32
3140.90 33
3141.03 33
3141.16 32
3141.29 31
3141.42 30
3141.55 30
3141.67 31
3141.80 34
3141.93 38
3142.06 44
3142.19 51
3142.32 60
3142.45 70
3142.57 79
3142.70 88
3142.83 96
3142.96 101
3143.09 103
3143.22 101
3143.35 96
3143.47 87
3143.60 77
3143.73 64
3143.86 50
3143.99 37
3144.12 27
3144.25 19
3144.37 15
3144.50 15
3144.63 19
3144.76 26
3144.89 35
3145.02 43
3145.15 50
3145.27 56
3145.40 59
3145.53 61
3145.66 61
3145.79 60
3145.92 57
3146.05 54
3146.17 50
3146.30 47
3146.43 45
3146.56 46
3146.69 50
3146.82 58
3146.95 70
3147.08 84
3147.20 99
3147.33 113
3147.46 126
3147.59 136
3147.72 143
3147.85 146
3147.98 146
3148.10 143
3148.23 138
3148.36 132
3148.49 125
3148.62 117
3148.75 110
3148.88 104
3149.01 99
3149.13 97
3149.26 96
3149.39 98
3149.52 101
3149.65 105
3149.78 109
3149.91 114
3150.03 119
3150.16 123
3150.29 127
3150.42 131
3150.55 133
3150.68 134
3150.81 134
3150.94 134
3151.06 132
3151.19 131
3151.32 130
3151.45 128
3151.58 126
3151.71 122
3151.84 116
3151.97 109
3152.09 100
3152.22 90
3152.35 80
3152.48 70
3152.61 61
3152.74 53
3152.87 45
3153.00 39
3153.12 35
3153.25 34
3153.38 35
3153.51 38
3153.64 44
3153.77 52
3153.90 61
3154.03 70
3154.15 79
3154.28 88
3154.41 96
3154.54 104
3154.67 111
3154.80 118
3154.93 125
3155.06 132
3155.19 139
3155.31 146
3155.44 152
3155.57 157
3155.70 159
3155.83 158
3155.96 153
3156.09 146
3156.22 138
3156.34 129
3156.47 120
3156.60 114
3156.73 109
3156.86 107
3156.99 107
3157.12 109
3157.25 111
3157.38 114
3157.50 116
3157.63 118
3157.76 119
3157.89 118
3158.02 116
3158.15 114
3158.28 113
3158.41 114
3158.54 119
3158.66 127
3158.79 138
3158.92 151
3159.05 165
3159.18 180
3159.31 194
3159.44 208
3159.57 221
3159.70 235
3159.82 250
3159.95 264
3160.08 279
3160.21 294
3160.34 309
3160.47 325
3160.60 342
3160.73 362
3160.86 384
3160.98 411
3161.11 442
3161.24 479
3161.37 522
3161.50 572
3161.63 628
3161.76 689
3161.89 754
3162.02 820
3162.14 885
3162.27 946
3162.40 1003
3162.53 1055
3162.66 1103
3162.79 1147
3162.92 1191
3163.05 1233
3163.18 1276
3163.31 1318
3163.43 1360
3163.56 1402
3163.69 1444
3163.82 1486
3163.95 1528
3164.08 1571
3164.21 1612
3164.34 1650
3164.47 1682
3164.60 1707
3164.72 1723
3164.85 1730
3164.98 1731
3165.11 1727
3165.24 1721
3165.37 1716
3165.50 1712
3165.63 1710
3165.76 1708
3165.89 1704
3166.01 1697
3166.14 1684
3166.27 1664
3166.40 1637
3166.53 1604
3166.66 1565
3166.79 1522
3166.92 1476
3167.05 1429
3167.18 1380
3167.31 1330
3167.43 1279
3167.56 1227
3167.69 1175
3167.82 1123
3167.95 1073
3168.08 1027
3168.21 984
3168.34 945
3168.47 909
3168.60 877
3168.72 845
3168.85 813
3168.98 781
3169.11 746
3169.24 710
3169.37 673
3169.50 638
3169.63 606
3169.76 579
3169.89 557
3170.02 540
3170.15 527
3170.27 515
3170.40 501
3170.53 485
3170.66 465
3170.79 443
3170.92 420
3171.05 398
3171.18 379
3171.31 364
3171.44 353
3171.57 345
3171.69 337
3171.82 328
3171.95 316
3172.08 302
3172.21 287
3172.34 270
3172.47 254
3172.60 240
3172.73 228
3172.86 219
3172.99 213
3173.12 209
3173.24 207
3173.37 206
3173.50 206
3173.63 206
3173.76 205
3173.89 204
3174.02 202
3174.15 201
3174.28 199
3174.41 199
3174.54 198
3174.67 197
3174.79 195
3174.92 190
3175.05 184
3175.18 177
3175.31 168
3175.44 160
3175.57 152
3175.70 145
3175.83 139
3175.96 134
3176.09 128
3176.22 122
3176.35 116
3176.47 110
3176.60 105
3176.73 101
3176.86 99
3176.99 98
3177.12 97
3177.25 95
3177.38 92
3177.51 88
3177.64 82
3177.77 75
3177.90 68
3178.03 62
3178.16 57
3178.28 52
3178.41 48
3178.54 44
3178.67 40
3178.80 35
3178.93 31
3179.06 26
3179.19 22
3179.32 19
3179.45 18
3179.58 18
3179.71 20
3179.84 23
3179.97 28
3180.09 35
3180.22 42
3180.35 50
3180.48 58
3180.61 66
3180.74 72
3180.87 78
3181.00 82
3181.13 85
3181.26 87
3181.39 88
3181.52 88
3181.65 89
3181.78 90
3181.91 91
3182.03 93
3182.16 95
3182.29 95
3182.42 95
3182.55 92
3182.68 88
3182.81 82
3182.94 74
3183.07 65
3183.20 57
3183.33 49
3183.46 44
3183.59 40
3183.72 39
3183.85 40
3183.98 42
3184.11 46
3184.23 50
3184.36 55
3184.49 60
3184.62 65
3184.75 69
3184.88 72
3185.01 72
3185.14 71
3185.27 68
3185.40 64
3185.53 60
3185.66 56
3185.79 55
3185.92 54
3186.05 56
3186.18 58
3186.31 59
3186.43 60
3186.56 60
3186.69 59
3186.82 59
3186.95 58
3187.08 59
3187.21 61
3187.34 63
3187.47 65
3187.60 67
3187.73 68
3187.86 66
3187.99 61
3188.12 54
3188.25 45
3188.38 34
3188.51 24
3188.64 15
3188.77 9
3188.89 7
3189.02 10
3189.15 16
3189.28 25
3189.41 35
3189.54 45
3189.67 53
3189.80 59
3189.93 62
3190.06 61
3190.19 58
3190.32 53
3190.45 49
3190.58 44
3190.71 41
3190.84 40
3190.97 40
3191.10 42
3191.23 45
3191.36 47
3191.49 49
3191.61 48
3191.74 46
3191.87 41
3192.00 35
3192.13 28
3192.26 22
3192.39 16
3192.52 11
3192.65 8
3192.78 6
3192.91 5
3193.04 6
3193.17 8
3193.30 12
3193.43 15
3193.56 18
3193.69 20
3193.82 20
3193.95 18
3194.08 15
3194.21 11
3194.34 7
3194.47 5
3194.60 3
3194.72 3
3194.85 4
3194.98 7
3195.11 10
3195.24 15
3195.37 20
3195.50 25
3195.63 29
3195.76 34
3195.89 38
3196.02 40
3196.15 42
3196.28 43
3196.41 43
3196.54 42
3196.67 40
3196.80 37
3196.93 33
3197.06 29
3197.19 23
3197.32 17
3197.45 11
3197.58 6
3197.71 2
3197.84 0
3197.97 0
3198.10 0
3198.23 0
3198.36 2
3198.48 4
3198.61 5
3198.74 7
3198.87 7
3199.00 8
3199.13 8
3199.26 8
3199.39 9
3199.52 8
3199.65 8
3199.78 6
3199.91 4
3200.04 2
3200.17 0
3200.30 0
3200.43 0
3200.56 0
3200.69 0
3200.82 0
3200.95 3
3201.08 7
3201.21 11
3201.34 13
3201.47 15
3201.60 14
3201.73 12
3201.86 8
3201.99 3
3202.12 0
3202.25 0
3202.38 0
3202.51 0
3202.64 0
3202.77 0
3202.90 0
3203.03 0
3203.16 1
3203.29 5
3203.42 10
3203.54 14
3203.67 18
3203.80 23
3203.93 27
3204.06 32
3204.19 37
3204.32 42
3204.45 47
3204.58 52
3204.71 57
3204.84 61
3204.97 63
3205.10 64
3205.23 62
3205.36 59
3205.49 55
3205.62 51
3205.75 47
3205.88 44
3206.01 43
3206.14 43
3206.27 44
3206.40 46
3206.53 47
3206.66 48
3206.79 47
3206.92 46
3207.05 44
3207.18 42
3207.31 41
3207.44 42
3207.57 44
3207.70 48
3207.83 54
3207.96 60
3208.09 65
3208.22 70
3208.35 73
3208.48 75
3208.61 75
3208.74 75
3208.87 74
3209.00 75
3209.13 76
3209.26 79
3209.39 82
3209.52 85
3209.65 88
3209.78 90
3209.91 91
3210.04 91
3210.17 90
3210.30 89
3210.43 88
3210.56 87
3210.69 87
3210.82 87
3210.95 86
3211.08 85
3211.21 84
3211.34 83
3211.47 84
3211.60 86
3211.73 89
3211.86 93
3211.99 97
3212.12 102
3212.25 105
3212.38 108
3212.51 111
3212.64 112
3212.77 114
3212.90 116
3213.03 118
3213.16 122
3213.29 128
3213.42 135
3213.55 144
3213.68 154
3213.81 165
3213.94 175
3214.07 183
3214.20 190
3214.33 194
3214.46 196
3214.59 195
3214.72 192
3214.85 187
3214.98 181
3215.11 175
3215.24 168
3215.37 161
3215.50 155
3215.63 150
3215.76 146
3215.89 144
3216.02 143
3216.15 144
3216.28 145
3216.41 147
3216.54 148
3216.67 148
3216.80 145
3216.93 140
3217.06 134
3217.19 126
3217.32 118
3217.45 111
3217.58 104
3217.71 98
3217.84 91
3217.97 85
3218.10 78
3218.23 70
3218.36 62
3218.49 55
3218.62 48
3218.75 43
3218.88 40
3219.01 38
3219.14 37
3219.27 36
3219.40 36
3219.53 36
3219.66 36
3219.79 36
3219.92 36
3220.05 36
3220.18 35
3220.31 33
3220.44 29
3220.57 26
3220.70 22
3220.83 18
3220.96 17
3221.09 16
3221.22 18
3221.35 20
3221.48 23
3221.61 25
3221.74 27
3221.87 28
3222.00 28
3222.13 27
3222.26 25
3222.39 22
3222.52 19
3222.65 16
3222.78 13
3222.91 11
3223.04 12
3223.17 16
3223.30 24
3223.43 35
3223.56 48
3223.69 61
3223.82 73
3223.96 82
3224.09 88
3224.22 90
3224.35 89
3224.48 85
3224.61 78
3224.74 70
3224.87 61
3225.00 52
3225.13 42
3225.26 34
3225.39 28
3225.52 25
3225.65 24
3225.78 25
3225.91 28
3226.04 32
3226.17 35
3226.30 37
3226.43 38
3226.56 37
3226.69 36
3226.82 35
3226.95 35
3227.08 35
3227.21 36
3227.34 37
3227.47 37
3227.60 36
3227.73 35
3227.86 33
3227.99 31
3228.12 30
3228.25 30
3228.38 30
3228.51 29
3228.64 27
3228.77 24
3228.90 19
3229.04 13
3229.17 7
3229.30 1
3229.43 0
3229.56 0
3229.69 0
3229.82 0
3229.95 0
3230.08 0
3230.21 0
3230.34 0
3230.47 4
3230.60 12
3230.73 19
3230.86 24
3230.99 27
3231.12 28
3231.25 27
3231.38 24
3231.51 22
3231.64 19
3231.77 17
3231.90 16
3232.03 16
3232.16 17
3232.29 18
3232.42 18
3232.55 19
3232.69 18
3232.82 17
3232.95 15
3233.08 14
3233.21 14
3233.34 15
3233.47 20
3233.60 27
3233.73 36
3233.86 46
3233.99 56
3234.12 63
3234.25 68
3234.38 70
3234.51 68
3234.64 64
3234.77 59
3234.90 53
3235.03 48
3235.16 44
3235.29 41
3235.42 39
3235.55 39
3235.68 41
3235.82 44
3235.95 47
3236.08 51
3236.21 53
3236.34 53
3236.47 51
3236.60 47
3236.73 42
3236.86 36
3236.99 31
3237.12 28
3237.25 25
3237.38 24
3237.51 25
3237.64 26
3237.77 27
3237.90 28
3238.03 30
3238.16 32
3238.29 35
3238.42 38
3238.55 42
3238.69 45
3238.82 47
3238.95 48
3239.08 46
3239.21 41
3239.34 35
3239.47 27
3239.60 20
3239.73 15
3239.86 13
3239.99 14
3240.12 17
3240.25 22
3240.38 28
3240.51 33
3240.64 36
3240.77 38
3240.90 38
3241.04 38
3241.17 39
3241.30 40
3241.43 42
3241.56 45
3241.69 49
3241.82 55
3241.95 61
3242.08 68
3242.21 75
3242.34 81
3242.47 86
3242.60 88
3242.73 89
3242.86 87
3242.99 84
3243.12 81
3243.25 79
3243.39 79
3243.52 81
3243.65 86
3243.78 92
3243.91 99
3244.04 105
3244.17 110
3244.30 114
3244.43 115
3244.56 114
3244.69 111
3244.82 108
3244.95 105
3245.08 101
3245.21 97
3245.34 92
3245.48 88
3245.61 82
3245.74 76
3245.87 71
3246.00 67
3246.13 65
3246.26 65
3246.39 69
3246.52 76
3246.65 85
3246.78 97
3246.91 110
3247.04 122
3247.17 134
3247.30 145
3247.44 156
3247.57 168
3247.70 181
3247.83 197
3247.96 216
3248.09 238
3248.22 261
3248.35 284
3248.48 307
3248.61 329
3248.74 348
3248.87 365
3249.00 380
3249.13 393
3249.27 405
3249.40 417
3249.53 429
3249.66 442
3249.79 455
3249.92 470
3250.05 486
3250.18 503
3250.31 520
3250.44 536
3250.57 550
3250.70 563
3250.83 574
3250.96 583
3251.10 590
3251.23 595
3251.36 598
3251.49 600
3251.62 601
3251.75 602
3251.88 602
3252.01 600
3252.14 597
3252.27 592
3252.40 584
3252.53 574
3252.66 561
3252.80 547
3252.93 532
3253.06 517
3253.19 504
3253.32 491
3253.45 480
3253.58 469
3253.71 460
3253.84 450
3253.97 439
3254.10 427
3254.23 412
3254.37 394
3254.50 374
3254.63 352
3254.76 330
3254.89 308
3255.02 288
3255.15 273
3255.28 261
3255.41 254
3255.54 250
3255.67 250
3255.80 252
3255.94 253
3256.07 254
3256.20 252
3256.33 247
3256.46 240
3256.59 230
3256.72 218
3256.85 206
3256.98 194
3257.11 183
3257.24 172
3257.37 162
3257.51 153
3257.64 144
3257.77 136
3257.90 128
3258.03 122
3258.16 117
3258.29 113
3258.42 109
3258.55 105
3258.68 100
3258.81 95
3258.95 90
3259.08 85
3259.21 81
3259.34 79
3259.47 79
3259.60 81
3259.73 85
3259.86 91
3259.99 98
3260.12 105
3260.25 113
3260.39 120
3260.52 126
3260.65 131
3260.78 135
3260.91 138
3261.04 140
3261.17 142
3261.30 145
3261.43 149
3261.56 153
3261.70 156
3261.83 158
3261.96 159
3262.09 157
3262.22 155
3262.35 153
3262.48 151
3262.61 152
3262.74 154
3262.87 157
3263.00 161
3263.14 167
3263.27 173
3263.40 182
3263.53 193
3263.66 206
3263.79 221
3263.92 237
3264.05 254
3264.18 272
3264.32 289
3264.45 308
3264.58 329
3264.71 352
3264.84 377
3264.97 405
3265.10 433
3265.23 461
3265.36 489
3265.49 516
3265.63 542
3265.76 568
3265.89 595
3266.02 623
3266.15 652
3266.28 683
3266.41 717
3266.54 754
3266.67 794
3266.80 839
3266.94 886
3267.07 936
3267.20 986
3267.33 1034
3267.46 1076
3267.59 1113
3267.72 1141
3267.85 1162
3267.98 1175
3268.12 1182
3268.25 1185
3268.38 1185
3268.51 1183
3268.64 1179
3268.77 1173
3268.90 1166
3269.03 1158
3269.16 1151
3269.30 1144
3269.43 1140
3269.56 1136
3269.69 1133
3269.82 1129
3269.95 1122
3270.08 1111
3270.21 1098
3270.34 1083
3270.48 1068
3270.61 1055
3270.74 1042
3270.87 1030
3271.00 1017
3271.13 999
3271.26 976
3271.39 945
3271.53 909
3271.66 869
3271.79 827
3271.92 786
3272.05 748
3272.18 713
3272.31 682
3272.44 655
3272.57 630
3272.71 607
3272.84 585
3272.97 561
3273.10 536
3273.23 510
3273.36 483
3273.49 456
3273.62 429
3273.76 404
3273.89 382
3274.02 361
3274.15 342
3274.28 324
3274.41 306
3274.54 288
3274.67 269
3274.81 250
3274.94 232
3275.07 214
3275.20 197
3275.33 181
3275.46 167
3275.59 152
3275.72 139
3275.86 125
3275.99 113
3276.12 103
3276.25 96
3276.38 91
3276.51 90
3276.64 91
3276.77 93
3276.91 95
3277.04 96
3277.17 95
3277.30 92
3277.43 88
3277.56 83
3277.69 79
3277.82 77
3277.96 76
3278.09 76
3278.22 75
3278.35 75
3278.48 73
3278.61 70
3278.74 66
3278.87 60
3279.01 55
3279.14 49
3279.27 46
3279.40 44
3279.53 45
3279.66 49
3279.79 56
3279.93 64
3280.06 72
3280.19 78
3280.32 82
3280.45 83
3280.58 81
3280.71 76
3280.84 70
3280.98 64
3281.11 58
3281.24 53
3281.37 50
3281.50 48
3281.63 47
3281.76 47
3281.90 47
3282.03 47
3282.16 45
3282.29 42
3282.42 37
3282.55 30
3282.68 23
3282.82 16
3282.95 10
3283.08 7
3283.21 8
3283.34 12
3283.47 20
3283.60 32
3283.73 47
3283.87 63
3284.00 80
3284.13 96
3284.26 110
3284.39 120
3284.52 125
3284.65 126
3284.79 123
3284.92 118
3285.05 112
3285.18 106
3285.31 102
3285.44 100
3285.57 100
3285.71 100
3285.84 102
3285.97 104
3286.10 105
3286.23 105
3286.36 105
3286.50 103
3286.63 99
3286.76 94
3286.89 87
3287.02 79
3287.15 71
3287.28 63
3287.42 56
3287.55 51
3287.68 46
3287.81 41
3287.94 37
3288.07 32
3288.20 26
3288.34 21
3288.47 18
3288.60 15
3288.73 15
3288.86 15
3288.99 16
3289.12 16
3289.26 16
3289.39 15
3289.52 14
3289.65 13
3289.78 15
3289.91 17
3290.05 21
3290.18 26
3290.31 31
3290.44 35
3290.57 37
3290.70 39
3290.83 38
3290.97 37
3291.10 34
3291.23 31
3291.36 27
3291.49 23
3291.62 20
3291.76 17
3291.89 17
3292.02 18
3292.15 22
3292.28 27
3292.41 33
3292.55 37
3292.68 41
3292.81 42
3292.94 41
3293.07 37
3293.20 32
3293.33 26
3293.47 20
3293.60 16
3293.73 14
3293.86 16
3293.99 19
3294.12 25
3294.26 31
3294.39 36
3294.52 39
3294.65 40
3294.78 38
3294.91 34
3295.05 28
3295.18 21
3295.31 14
3295.44 8
3295.57 2
3295.70 0
3295.84 0
3295.97 0
3296.10 0
3296.23 0
3296.36 0
3296.49 0
3296.63 0
3296.76 2
3296.89 13
3297.02 24
3297.15 35
3297.28 46
3297.42 53
3297.55 57
3297.68 58
3297.81 55
3297.94 49
3298.07 41
3298.21 34
3298.34 28
3298.47 24
3298.60 21
3298.73 21
3298.86 21
3299.00 22
3299.13 23
3299.26 25
3299.39 26
3299.52 27
3299.65 28
3299.79 29
3299.92 28
3300.05 27
3300.18 26
3300.31 24
3300.45 24
3300.58 24
3300.71 27
3300.84 32
3300.97 38
3301.10 46
3301.24 53
3301.37 59
3301.50 64
3301.63 67
3301.76 67
3301.89 66
3302.03 66
3302.16 66
3302.29 67
3302.42 70
3302.55 74
3302.69 77
3302.82 79
3302.95 79
3303.08 77
3303.21 73
3303.34 70
3303.48 67
3303.61 67
3303.74 68
3303.87 71
3304.00 74
3304.13 77
3304.27 78
3304.40 77
3304.53 74
3304.66 70
3304.79 65
3304.93 60
3305.06 55
3305.19 52
3305.32 50
3305.45 49
3305.59 48
3305.72 47
3305.85 46
3305.98 44
3306.11 41
3306.24 37
3306.38 33
3306.51 30
3306.64 26
3306.77 24
3306.90 23
3307.04 24
3307.17 26
3307.30 29
3307.43 33
3307.56 37
3307.69 40
3307.83 43
3307.96 45
3308.09 46
3308.22 48
3308.35 50
3308.49 52
3308.62 54
3308.75 57
3308.88 58
3309.01 58
3309.15 57
3309.28 54
3309.41 50
3309.54 46
3309.67 43
3309.81 40
3309.94 39
3310.07 38
3310.20 37
3310.33 35
3310.47 33
3310.60 30
3310.73 26
3310.86 23
3310.99 22
3311.12 24
3311.26 28
3311.39 35
3311.52 45
3311.65 55
3311.78 64
3311.92 72
3312.05 77
3312.18 78
3312.31 75
3312.44 71
3312.58 66
3312.71 60
3312.84 57
3312.97 55
3313.10 55
3313.24 57
3313.37 59
3313.50 61
3313.63 61
3313.76 60
3313.90 58
3314.03 54
3314.16 49
3314.29 44
3314.42 38
3314.56 34
3314.69 30
3314.82 26
3314.95 23
3315.08 20
3315.22 17
3315.35 14
3315.48 13
3315.61 13
3315.74 14
3315.88 17
3316.01 21
3316.14 24
3316.27 27
3316.41 28
3316.54 28
3316.67 27
3316.80 26
3316.93 25
3317.07 26
3317.20 27
3317.33 30
3317.46 34
3317.59 37
3317.73 40
3317.86 41
3317.99 41
3318.12 39
3318.25 35
3318.39 31
3318.52 26
3318.65 23
3318.78 20
3318.91 19
3319.05 18
3319.18 17
3319.31 16
3319.44 14
3319.58 11
3319.71 7
3319.84 3
3319.97 0
3320.10 0
3320.24 0
3320.37 0
3320.50 0
3320.63 0
3320.76 0
3320.90 0
3321.03 3
3321.16 6
3321.29 7
3321.43 7
3321.56 6
3321.69 4
3321.82 2
3321.95 1
3322.09 2
3322.22 4
3322.35 8
3322.48 13
3322.62 19
3322.75 26
3322.88 31
3323.01 36
3323.14 39
3323.28 41
3323.41 41
3323.54 39
3323.67 36
3323.80 33
3323.94 30
3324.07 26
3324.20 24
3324.33 23
3324.47 24
3324.60 27
3324.73 32
3324.86 41
3324.99 52
3325.13 65
3325.26 78
3325.39 90
3325.52 100
3325.66 108
3325.79 112
3325.92 115
3326.05 117
3326.19 119
3326.32 123
3326.45 127
3326.58 133
3326.71 140
3326.85 147
3326.98 154
3327.11 160
3327.24 165
3327.38 169
3327.51 170
3327.64 170
3327.77 168
3327.90 164
3328.04 160
3328.17 155
3328.30 151
3328.43 149
3328.57 148
3328.70 149
3328.83 150
3328.96 152
3329.10 153
3329.23 153
3329.36 153
3329.49 152
3329.62 152
3329.76 152
3329.89 152
3330.02 153
3330.15 155
3330.29 157
3330.42 159
3330.55 159
3330.68 157
3330.82 154
3330.95 148
3331.08 140
3331.21 131
3331.35 120
3331.48 110
3331.61 99
3331.74 90
3331.87 82
3332.01 76
3332.14 71
3332.27 68
3332.40 66
3332.54 65
3332.67 64
3332.80 63
3332.93 61
3333.07 59
3333.20 57
3333.33 54
3333.46 51
3333.60 49
3333.73 48
3333.86 47
3333.99 48
3334.13 49
3334.26 51
3334.39 51
3334.52 51
3334.65 50
3334.79 47
3334.92 43
3335.05 39
3335.18 35
3335.32 31
3335.45 27
3335.58 23
3335.71 20
3335.85 16
3335.98 13
3336.11 9
3336.24 4
3336.38 1
3336.51 0
3336.64 0
3336.77 0
3336.91 0
3337.04 3
3337.17 6
3337.30 8
3337.44 8
3337.57 6
3337.70 3
3337.83 0
3337.97 0
3338.10 0
3338.23 0
3338.36 0
3338.50 0
3338.63 4
3338.76 10
3338.89 14
3339.03 18
3339.16 20
3339.29 21
3339.42 22
3339.56 25
3339.69 30
3339.82 37
3339.95 45
3340.09 53
3340.22 60
3340.35 64
3340.48 66
3340.62 65
3340.75 63
3340.88 60
3341.01 59
3341.15 58
3341.28 59
3341.41 61
3341.54 63
3341.68 66
3341.81 68
3341.94 69
3342.07 71
3342.21 72
3342.34 72
3342.47 73
3342.60 74
3342.74 75
3342.87 75
3343.00 74
3343.14 73
3343.27 70
3343.40 66
3343.53 61
3343.67 56
3343.80 50
3343.93 44
3344.06 37
3344.20 31
3344.33 25
3344.46 20
3344.59 16
3344.73 14
3344.86 14
3344.99 16
3345.12 20
3345.26 24
3345.39 29
3345.52 34
3345.66 39
3345.79 42
3345.92 45
3346.05 47
3346.19 49
3346.32 50
3346.45 51
3346.58 53
3346.72 54
3346.85 56
3346.98 57
3347.11 58
3347.25 58
3347.38 57
3347.51 55
3347.64 52
3347.78 49
3347.91 46
3348.04 43
3348.18 42
3348.31 41
3348.44 39
3348.57 37
3348.71 34
3348.84 31
3348.97 28
3349.10 25
3349.24 24
3349.37 25
3349.50 27
3349.64 30
3349.77 34
3349.90 36
3350.03 38
3350.17 38
3350.30 37
3350.43 35
3350.56 33
3350.70 31
3350.83 29
3350.96 26
3351.10 22
3351.23 17
3351.36 11
3351.49 5
3351.63 0
3351.76 0
3351.89 0
3352.02 0
3352.16 0
3352.29 0
3352.42 0
3352.56 0
3352.69 1
3352.82 5
3352.95 10
3353.09 14
3353.22 18
3353.35 22
3353.49 25
3353.62 27
3353.75 29
3353.88 28
3354.02 26
3354.15 21
3354.28 15
3354.42 8
3354.55 1
3354.68 0
3354.81 0
3354.95 0
3355.08 0
3355.21 0
3355.34 9
3355.48 18
3355.61 26
3355.74 34
3355.88 38
3356.01 41
3356.14 40
3356.27 38
3356.41 36
3356.54 33
3356.67 32
3356.81 32
3356.94 34
3357.07 36
3357.20 39
3357.34 43
3357.47 46
3357.60 50
3357.74 53
3357.87 56
3358.00 58
3358.14 60
3358.27 60
3358.40 58
3358.53 55
3358.67 50
3358.80 44
3358.93 38
3359.07 33
3359.20 28
3359.33 24
3359.46 22
3359.60 21
3359.73 21
3359.86 22
3360.00 23
3360.13 25
3360.26 28
3360.39 30
3360.53 34
3360.66 37
3360.79 41
3360.93 45
3361.06 48
3361.19 50
3361.33 52
3361.46 52
3361.59 53
3361.72 54
3361.86 56
3361.99 59
3362.12 63
3362.26 68
3362.39 73
3362.52 78
3362.65 82
3362.79 85
3362.92 87
3363.05 88
3363.19 87
3363.32 84
3363.45 79
3363.59 72
3363.72 64
3363.85 56
3363.98 47
3364.12 39
3364.25 32
3364.38 26
3364.52 22
3364.65 18
3364.78 16
3364.92 14
3365.05 13
3365.18 14
3365.31 15
3365.45 18
3365.58 21
3365.71 25
3365.85 28
3365.98 30
3366.11 30
3366.25 27
3366.38 22
3366.51 15
3366.65 8
3366.78 1
3366.91 0
3367.04 0
3367.18 0
3367.31 1
3367.44 9
3367.58 18
3367.71 27
3367.84 36
3367.98 44
3368.11 50
3368.24 53
3368.38 56
3368.51 57
3368.64 59
3368.77 62
3368.91 68
3369.04 76
3369.17 85
3369.31 95
3369.44 105
3369.57 113
3369.71 118
3369.84 121
3369.97 123
3370.11 123
3370.24 125
3370.37 127
3370.51 130
3370.64 134
3370.77 138
3370.90 141
3371.04 143
3371.17 143
3371.30 142
3371.44 140
3371.57 137
3371.70 134
3371.84 130
3371.97 124
3372.10 117
3372.24 109
3372.37 101
3372.50 94
3372.64 88
3372.77 86
3372.90 85
3373.04 87
3373.17 90
3373.30 92
3373.43 92
3373.57 90
3373.70 86
3373.83 79
3373.97 72
3374.10 64
3374.23 58
3374.37 54
3374.50 54
3374.63 56
3374.77 61
3374.90 70
3375.03 79
3375.17 89
3375.30 98
3375.43 105
3375.57 108
3375.70 109
3375.83 108
3375.97 104
3376.10 100
3376.23 95
3376.37 91
3376.50 88
3376.63 86
3376.77 85
3376.90 84
3377.03 84
3377.17 84
3377.30 84
3377.43 83
3377.56 83
3377.70 81
3377.83 80
3377.96 78
3378.10 76
3378.23 73
3378.36 69
3378.50 65
3378.63 60
3378.76 55
3378.90 51
3379.03 48
3379.16 47
3379.30 48
3379.43 51
3379.56 56
3379.70 63
3379.83 70
3379.96 77
3380.10 82
3380.23 85
3380.36 85
3380.50 83
3380.63 79
3380.76 74
3380.90 70
3381.03 67
3381.16 65
3381.30 64
3381.43 65
3381.56 68
3381.70 71
3381.83 74
3381.96 76
3382.10 78
3382.23 79
3382.36 78
3382.50 75
3382.63 71
3382.76 64
3382.90 57
3383.03 49
3383.16 41
3383.30 33
3383.43 25
3383.56 19
3383.70 13
3383.83 9
3383.97 7
3384.10 7
3384.23 9
3384.37 12
3384.50 17
3384.63 23
3384.77 30
3384.90 36
3385.03 41
3385.17 45
3385.30 47
3385.43 48
3385.57 47
3385.70 46
3385.83 45
3385.97 44
3386.10 44
3386.23 44
3386.37 44
3386.50 44
3386.63 44
3386.77 44
3386.90 44
3387.03 44
3387.17 45
3387.30 46
3387.43 48
3387.57 48
3387.70 47
3387.83 45
3387.97 42
3388.10 37
3388.24 33
3388.37 28
3388.50 25
3388.64 22
3388.77 20
3388.90 19
3389.04 18
3389.17 17
3389.30 16
3389.44 14
3389.57 14
3389.70 14
3389.84 16
3389.97 19
3390.10 23
3390.24 27
3390.37 31
3390.50 34
3390.64 35
3390.77 34
3390.91 31
3391.04 27
3391.17 23
3391.31 19
3391.44 17
3391.57 17
3391.71 18
3391.84 20
3391.97 23
3392.11 25
3392.24 26
3392.37 27
3392.51 27
3392.64 27
3392.78 27
3392.91 28
3393.04 29
3393.18 28
3393.31 26
3393.44 23
3393.58 19
3393.71 13
3393.84 8
3393.98 4
3394.11 1
3394.24 0
3394.38 0
3394.51 0
3394.65 0
3394.78 0
3394.91 0
3395.05 0
3395.18 0
3395.31 0
3395.45 1
3395.58 7
3395.71 13
3395.85 19
3395.98 25
3396.12 29
3396.25 31
3396.38 32
3396.52 32
3396.65 31
3396.78 29
3396.92 28
3397.05 27
3397.18 27
3397.32 29
3397.45 32
3397.59 36
3397.72 41
3397.85 46
3397.99 51
3398.12 55
3398.25 58
3398.39 58
3398.52 57
3398.65 55
3398.79 52
3398.92 49
3399.06 47
3399.19 45
3399.32 44
3399.46 45
3399.59 46
3399.72 47
3399.86 48
3399.99 49
3400.13 49
3400.26 50
3400.39 51
3400.53 52
3400.66 53
3400.79 55
3400.93 56
3401.06 56
3401.20 54
3401.33 49
3401.46 43
3401.60 36
3401.73 29
3401.86 22
3402.00 19
3402.13 18
3402.27 20
3402.40 25
3402.53 31
3402.67 39
3402.80 46
3402.93 53
3403.07 61
3403.20 69
3403.34 79
3403.47 91
3403.60 105
3403.74 120
3403.87 135
3404.00 149
3404.14 158
3404.27 164
3404.41 165
3404.54 164
3404.67 161
3404.81 159
3404.94 160
3405.07 164
3405.21 170
3405.34 178
3405.48 186
3405.61 192
3405.74 195
3405.88 195
3406.01 191
3406.15 186
3406.28 179
3406.41 172
3406.55 166
3406.68 161
3406.81 156
3406.95 152
3407.08 148
3407.22 145
3407.35 142
3407.48 140
3407.62 138
3407.75 137
3407.89 135
3408.02 134
3408.15 131
3408.29 126
3408.42 120
3408.56 113
3408.69 104
3408.82 96
3408.96 87
3409.09 80
3409.22 73
3409.36 68
3409.49 64
3409.63 61
3409.76 60
3409.89 60
3410.03 62
3410.16 66
3410.30 71
3410.43 78
3410.56 85
3410.70 92
3410.83 97
3410.97 101
3411.10 101
3411.23 99
3411.37 93
3411.50 85
3411.64 75
3411.77 63
3411.90 52
3412.04 42
3412.17 35
3412.30 30
3412.44 28
3412.57 28
3412.71 30
3412.84 31
3412.97 32
3413.11 30
3413.24 28
3413.38 24
3413.51 21
3413.64 18
3413.78 16
3413.91 15
3414.05 15
3414.18 16
3414.31 16
3414.45 17
3414.58 18
3414.72 19
3414.85 22
3414.98 25
3415.12 29
3415.25 34
3415.39 38
3415.52 41
3415.65 43
3415.79 45
3415.92 46
3416.06 48
3416.19 51
3416.32 55
3416.46 59
3416.59 65
3416.73 71
3416.86 77
3416.99 81
3417.13 85
3417.26 87
3417.40 88
3417.53 89
3417.67 89
3417.80 89
3417.93 90
3418.07 91
3418.20 92
3418.34 93
3418.47 93
3418.60 93
3418.74 91
3418.87 89
3419.01 84
3419.14 79
3419.27 72
3419.41 65
3419.54 58
3419.68 52
3419.81 48
3419.94 45
3420.08 44
3420.21 44
3420.35 45
3420.48 45
3420.62 45
3420.75 44
3420.88 45
3421.02 46
3421.15 49
3421.29 53
3421.42 58
3421.55 62
3421.69 65
3421.82 66
3421.96 64
3422.09 59
3422.22 52
3422.36 44
3422.49 37
3422.63 31
3422.76 27
3422.90 24
3423.03 22
3423.16 21
3423.30 20
3423.43 19
3423.57 17
3423.70 14
3423.83 11
3423.97 8
3424.10 5
3424.24 3
3424.37 1
3424.51 2
3424.64 4
3424.77 8
3424.91 14
3425.04 19
3425.18 25
3425.31 28
3425.45 30
3425.58 29
3425.71 26
3425.85 22
3425.98 17
3426.12 12
3426.25 9
3426.38 7
3426.52 6
3426.65 7
3426.79 7
3426.92 7
3427.06 6
3427.19 3
3427.32 0
3427.46 0
3427.59 0
3427.73 0
3427.86 0
3428.00 0
3428.13 0
3428.26 11
3428.40 22
3428.53 33
3428.67 43
3428.80 51
3428.94 58
3429.07 64
3429.20 70
3429.34 74
3429.47 79
3429.61 83
3429.74 87
3429.88 91
3430.01 96
3430.14 103
3430.28 113
3430.41 126
3430.55 141
3430.68 158
3430.82 176
3430.95 194
3431.08 211
3431.22 225
3431.35 237
3431.49 245
3431.62 251
3431.76 254
3431.89 257
3432.02 260
3432.16 265
3432.29 272
3432.43 282
3432.56 294
3432.70 308
3432.83 324
3432.97 340
3433.10 356
3433.23 370
3433.37 382
3433.50 393
3433.64 400
3433.77 406
3433.91 409
3434.04 410
3434.17 409
3434.31 405
3434.44 400
3434.58 392
3434.71 384
3434.85 375
3434.98 366
3435.12 357
3435.25 349
3435.38 341
3435.52 333
3435.65 325
3435.79 316
3435.92 306
3436.06 294
3436.19 282
3436.33 269
3436.46 255
3436.59 242
3436.73 229
3436.86 216
3437.00 204
3437.13 193
3437.27 182
3437.40 172
3437.54 162
3437.67 154
3437.80 147
3437.94 144
3438.07 144
3438.21 147
3438.34 154
3438.48 163
3438.61 173
3438.75 181
3438.88 186
3439.01 187
3439.15 184
3439.28 178
3439.42 170
3439.55 162
3439.69 155
3439.82 150
3439.96 148
3440.09 147
3440.22 148
3440.36 149
3440.49 150
3440.63 150
3440.76 149
3440.90 147
3441.03 143
3441.17 138
3441.30 132
3441.44 124
3441.57 115
3441.70 106
3441.84 96
3441.97 87
3442.11 79
3442.24 72
3442.38 66
3442.51 61
3442.65 57
3442.78 55
3442.92 52
3443.05 51
3443.18 49
3443.32 48
3443.45 47
3443.59 47
3443.72 45
3443.86 44
3443.99 42
3444.13 40
3444.26 39
3444.40 37
3444.53 36
3444.66 35
3444.80 34
3444.93 34
3445.07 34
3445.20 35
3445.34 36
3445.47 39
3445.61 43
3445.74 46
3445.88 50
3446.01 52
3446.15 53
3446.28 51
3446.41 47
3446.55 41
3446.68 34
3446.82 28
3446.95 22
3447.09 19
3447.22 17
3447.36 17
3447.49 17
3447.63 17
3447.76 17
3447.90 17
3448.03 16
3448.16 15
3448.30 16
3448.43 18
3448.57 21
3448.70 25
3448.84 29
3448.97 32
3449.11 34
3449.24 34
3449.38 32
3449.51 29
3449.65 26
3449.78 22
3449.92 17
3450.05 12
3450.19 7
3450.32 3
3450.45 0
3450.59 0
3450.72 0
3450.86 0
3450.99 1
3451.13 5
3451.26 8
3451.40 11
3451.53 12
3451.67 12
3451.80 10
3451.94 6
3452.07 1
3452.21 0
3452.34 0
3452.48 0
3452.61 0
3452.74 0
3452.88 0
3453.01 3
3453.15 12
3453.28 22
3453.42 31
3453.55 39
3453.69 44
3453.82 48
3453.96 50
3454.09 49
3454.23 48
3454.36 46
3454.50 43
3454.63 41
3454.77 39
3454.90 38
3455.04 36
3455.17 35
3455.31 31
3455.44 27
3455.58 21
3455.71 15
3455.84 8
3455.98 4
3456.11 1
3456.25 1
3456.38 4
3456.52 9
3456.65 14
3456.79 21
3456.92 27
3457.06 32
3457.19 36
3457.33 39
3457.46 41
3457.60 42
3457.73 42
3457.87 40
3458.00 35
3458.14 29
3458.27 20
3458.41 11
3458.54 1
3458.68 0
3458.81 0
3458.95 0
3459.08 0
3459.22 0
3459.35 0
3459.49 0
3459.62 0
3459.76 7
3459.89 14
3460.03 21
3460.16 28
3460.29 33
3460.43 38
3460.56 41
3460.70 43
3460.83 44
3460.97 43
3461.10 41
3461.24 39
3461.37 35
3461.51 31
3461.64 27
3461.78 22
3461.91 18
3462.05 14
3462.18 12
3462.32 11
3462.45 13
3462.59 15
3462.72 19
3462.86 22
3462.99 24
3463.13 25
3463.26 25
3463.40 24
3463.53 23
3463.67 23
3463.80 24
3463.94 25
3464.07 26
3464.21 27
3464.34 26
3464.48 24
3464.61 20
3464.75 16
3464.88 11
3465.02 7
3465.15 4
3465.29 3
3465.42 4
3465.56 7
3465.69 11
3465.83 17
3465.96 22
3466.10 27
3466.23 33
3466.37 39
3466.50 46
3466.64 54
3466.77 63
3466.91 72
3467.04 80
3467.18 86
3467.31 89
3467.45 90
3467.58 87
3467.72 84
3467.85 80
3467.99 76
3468.12 74
3468.26 75
3468.39 78
3468.53 83
3468.66 89
3468.80 95
3468.93 98
3469.07 99
3469.20 97
3469.34 92
3469.47 85
3469.61 79
3469.74 75
3469.88 72
3470.01 71
3470.15 71
3470.28 71
3470.42 69
3470.55 65
3470.69 60
3470.82 53
3470.96 48
3471.09 45
3471.23 44
3471.37 44
3471.50 47
3471.64 50
3471.77 52
3471.91 53
3472.04 53
3472.18 53
3472.31 52
3472.45 51
3472.58 49
3472.72 48
3472.85 47
3472.99 46
3473.12 43
3473.26 41
3473.39 38
3473.53 34
3473.66 31
3473.80 28
3473.93 26
3474.07 23
3474.20 21
3474.34 20
3474.47 20
3474.61 22
3474.74 25
3474.88 30
3475.01 37
3475.15 43
3475.28 49
3475.42 53
3475.55 55
3475.69 55
3475.83 53
3475.96 49
3476.10 45
3476.23 41
3476.37 38
3476.50 37
3476.64 37
3476.77 38
3476.91 39
3477.04 41
3477.18 43
3477.31 45
3477.45 46
3477.58 46
3477.72 46
3477.85 46
3477.99 46
3478.12 46
3478.26 47
3478.39 48
3478.53 50
3478.66 53
3478.80 55
3478.94 58
3479.07 59
3479.21 60
3479.34 59
3479.48 56
3479.61 52
3479.75 47
3479.88 42
3480.02 37
3480.15 32
3480.29 28
3480.42 24
3480.56 21
3480.69 18
3480.83 16
3480.96 15
3481.10 16
3481.24 18
3481.37 21
3481.51 26
3481.64 33
3481.78 39
3481.91 45
3482.05 49
3482.18 50
3482.32 48
3482.45 44
3482.59 38
3482.72 32
3482.86 27
3482.99 23
3483.13 21
3483.27 20
3483.40 20
3483.54 21
3483.67 22
3483.81 25
3483.94 29
3484.08 35
3484.21 43
3484.35 50
3484.48 57
3484.62 62
3484.75 66
3484.89 68
3485.02 68
3485.16 69
3485.30 68
3485.43 67
3485.57 64
3485.70 58
3485.84 50
3485.97 40
3486.11 29
3486.24 18
3486.38 8
3486.51 1
3486.65 0
3486.78 0
3486.92 0
3487.06 0
3487.19 0
3487.33 0
3487.46 0
3487.60 0
3487.73 1
3487.87 4
3488.00 7
3488.14 11
3488.27 14
3488.41 18
3488.55 22
3488.68 26
3488.82 30
3488.95 35
3489.09 40
3489.22 45
3489.36 50
3489.49 55
3489.63 59
3489.76 62
3489.90 65
3490.04 66
3490.17 67
3490.31 68
3490.44 67
3490.58 67
3490.71 65
3490.85 63
3490.98 59
3491.12 56
3491.25 52
3491.39 48
3491.53 45
3491.66 44
3491.80 43
3491.93 42
3492.07 41
3492.20 39
3492.34 36
3492.47 34
3492.61 31
3492.75 30
3492.88 29
3493.02 29
3493.15 31
3493.29 32
3493.42 33
3493.56 34
3493.69 33
3493.83 32
3493.97 30
3494.10 28
3494.24 26
3494.37 26
3494.51 27
3494.64 30
3494.78 32
3494.91 35
3495.05 36
3495.19 36
3495.32 34
3495.46 29
3495.59 23
3495.73 16
3495.86 10
3496.00 3
3496.13 0
3496.27 0
3496.41 0
3496.54 0
3496.68 0
3496.81 0
3496.95 0
3497.08 1
3497.22 2
3497.35 4
3497.49 5
3497.63 5
3497.76 5
3497.90 5
3498.03 3
3498.17 1
3498.30 0
3498.44 0
3498.58 1
3498.71 4
3498.85 9
3498.98 16
3499.12 22
3499.25 29
3499.39 34
3499.52 38
3499.66 41
3499.80 42
3499.93 43
3500.07 42
3500.20 40
3500.34 38
3500.47 35
3500.61 33
3500.75 32
3500.88 31
3501.02 33
3501.15 35
3501.29 39
3501.42 42
3501.56 45
3501.70 47
3501.83 48
3501.97 49
3502.10 50
3502.24 50
3502.37 52
3502.51 53
3502.65 56
3502.78 59
3502.92 64
3503.05 70
3503.19 76
3503.32 83
3503.46 90
3503.60 94
3503.73 96
3503.87 95
3504.00 93
3504.14 89
3504.27 86
3504.41 84
3504.55 83
3504.68 83
3504.82 84
3504.95 83
3505.09 81
3505.22 78
3505.36 73
3505.50 68
3505.63 63
3505.77 57
3505.90 52
3506.04 46
3506.18 40
3506.31 35
3506.45 30
3506.58 27
3506.72 25
3506.85 24
3506.99 24
3507.13 23
3507.26 21
3507.40 18
3507.53 15
3507.67 12
3507.80 10
3507.94 11
3508.08 14
3508.21 20
3508.35 28
3508.48 36
3508.62 42
3508.76 47
3508.89 50
3509.03 51
3509.16 50
3509.30 48
3509.43 46
3509.57 43
3509.71 40
3509.84 36
3509.98 33
3510.11 30
3510.25 28
3510.39 27
3510.52 28
3510.66 31
3510.79 36
3510.93 41
3511.07 48
3511.20 55
3511.34 62
3511.47 70
3511.61 77
3511.74 85
3511.88 93
3512.02 100
3512.15 108
3512.29 114
3512.42 118
3512.56 120
3512.70 120
3512.83 118
3512.97 115
3513.10 111
3513.24 109
3513.38 110
3513.51 115
3513.65 123
3513.78 134
3513.92 148
3514.06 162
3514.19 177
3514.33 190
3514.46 201
3514.60 211
3514.74 220
3514.87 229
3515.01 240
3515.14 253
3515.28 268
3515.41 286
3515.55 305
3515.69 324
3515.82 342
3515.96 356
3516.09 368
3516.23 375
3516.37 380
3516.50 383
3516.64 385
3516.77 387
3516.91 389
3517.05 391
3517.18 394
3517.32 398
3517.45 402
3517.59 407
3517.73 412
3517.86 416
3518.00 418
3518.13 419
3518.27 418
3518.41 416
3518.54 413
3518.68 410
3518.81 406
3518.95 402
3519.09 397
3519.22 390
3519.36 382
3519.49 372
3519.63 360
3519.77 348
3519.90 335
3520.04 322
3520.18 309
3520.31 296
3520.45 282
3520.58 268
3520.72 254
3520.86 240
3520.99 227
3521.13 215
3521.26 204
3521.40 194
3521.54 183
3521.67 173
3521.81 164
3521.94 155
3522.08 150
3522.22 147
3522.35 148
3522.49 152
3522.62 159
3522.76 167
3522.90 175
3523.03 182
3523.17 187
3523.31 189
3523.44 190
3523.58 188
3523.71 185
3523.85 181
3523.99 177
3524.12 173
3524.26 169
3524.39 166
3524.53 163
3524.67 162
3524.80 161
3524.94 162
3525.07 163
3525.21 164
3525.35 165
3525.48 165
3525.62 163
3525.76 159
3525.89 151
3526.03 139
3526.16 125
3526.30 108
3526.44 90
3526.57 73
3526.71 57
3526.85 44
3526.98 36
3527.12 32
3527.25 33
3527.39 37
3527.53 43
3527.66 49
3527.80 55
3527.93 59
3528.07 61
3528.21 62
3528.34 62
3528.48 61
3528.62 61
3528.75 62
3528.89 63
3529.02 65
3529.16 69
3529.30 73
3529.43 79
3529.57 84
3529.71 90
3529.84 94
3529.98 95
3530.11 94
3530.25 89
3530.39 82
3530.52 75
3530.66 69
3530.80 65
3530.93 62
3531.07 62
3531.20 62
3531.34 63
3531.48 63
3531.61 63
3531.75 63
3531.89 64
3532.02 67
3532.16 72
3532.29 79
3532.43 87
3532.57 95
3532.70 103
3532.84 110
3532.98 115
3533.11 118
3533.25 119
3533.39 118
3533.52 116
3533.66 113
3533.79 109
3533.93 106
3534.07 104
3534.20 102
3534.34 102
3534.48 104
3534.61 106
3534.75 109
3534.88 112
3535.02 114
3535.16 115
3535.29 114
3535.43 112
3535.57 108
3535.70 103
3535.84 97
3535.98 92
3536.11 89
3536.25 87
3536.38 86
3536.52 87
3536.66 87
3536.79 88
3536.93 88
3537.07 88
3537.20 87
3537.34 85
3537.48 83
3537.61 80
3537.75 75
3537.88 68
3538.02 60
3538.16 50
3538.29 40
3538.43 30
3538.57 22
3538.70 16
3538.84 14
3538.98 14
3539.11 15
3539.25 17
3539.39 18
3539.52 19
3539.66 18
3539.79 18
3539.93 18
3540.07 20
3540.20 23
3540.34 28
3540.48 32
3540.61 36
3540.75 40
3540.89 43
3541.02 46
3541.16 48
3541.30 49
3541.43 50
3541.57 50
3541.71 47
3541.84 43
3541.98 39
3542.11 34
3542.25 30
3542.39 28
3542.52 27
3542.66 27
3542.80 29
3542.93 30
3543.07 30
3543.21 29
3543.34 28
3543.48 26
3543.62 25
3543.75 25
3543.89 27
3544.03 31
3544.16 37
3544.30 45
3544.44 55
3544.57 65
3544.71 75
3544.84 83
3544.98 89
3545.12 92
3545.25 92
3545.39 87
3545.53 81
3545.66 72
3545.80 64
3545.94 57
3546.07 51
3546.21 48
3546.35 47
3546.48 46
3546.62 46
3546.76 46
3546.89 46
3547.03 45
3547.17 45
3547.30 45
3547.44 47
3547.58 50
3547.71 54
3547.85 58
3547.99 63
3548.12 66
3548.26 67
3548.40 67
3548.53 64
3548.67 59
3548.81 53
3548.94 46
3549.08 39
3549.21 32
3549.35 27
3549.49 24
3549.62 22
3549.76 22
3549.90 23
3550.03 25
3550.17 28
3550.31 30
3550.44 32
3550.58 32
3550.72 31
3550.85 29
3550.99 26
3551.13 23
3551.26 19
3551.40 15
3551.54 12
3551.67 10
3551.81 8
3551.95 6
3552.08 4
3552.22 3
3552.36 2
3552.49 1
3552.63 1
3552.77 0
3552.90 0
3553.04 0
3553.18 0
3553.31 0
3553.45 0
3553.59 0
3553.72 0
3553.86 0
3554.00 0
3554.13 2
3554.27 6
3554.41 12
3554.55 19
3554.68 28
3554.82 37
3554.96 47
3555.09 56
3555.23 63
3555.37 69
3555.50 73
3555.64 76
3555.78 78
3555.91 80
3556.05 81
3556.19 81
3556.32 81
3556.46 81
3556.60 80
3556.73 78
3556.87 76
3557.01 73
3557.14 70
3557.28 66
3557.42 62
3557.55 58
3557.69 53
3557.83 49
3557.96 46
3558.10 42
3558.24 39
3558.37 36
3558.51 33
3558.65 31
3558.78 28
3558.92 27
3559.06 28
3559.20 30
3559.33 33
3559.47 37
3559.61 41
3559.74 45
3559.88 47
3560.02 48
3560.15 47
3560.29 45
3560.43 41
3560.56 36
3560.70 31
3560.84 26
3560.97 22
3561.11 21
3561.25 22
3561.38 26
3561.52 31
3561.66 36
3561.79 41
3561.93 43
3562.07 42
3562.21 40
3562.34 36
3562.48 32
3562.62 29
3562.75 26
3562.89 24
3563.03 23
3563.16 23
3563.30 23
3563.44 23
3563.57 24
3563.71 25
3563.85 27
3563.98 29
3564.12 31
3564.26 34
3564.40 38
3564.53 41
3564.67 44
3564.81 46
3564.94 48
3565.08 51
3565.22 54
3565.35 57
3565.49 60
3565.63 63
3565.76 65
3565.90 66
3566.04 64
3566.18 60
3566.31 55
3566.45 49
3566.59 44
3566.72 40
3566.86 36
3567.00 35
3567.13 35
3567.27 36
3567.41 39
3567.55 43
3567.68 47
3567.82 51
3567.96 53
3568.09 53
3568.23 50
3568.37 44
3568.50 36
3568.64 28
3568.78 21
3568.92 16
3569.05 13
3569.19 13
3569.33 15
3569.46 18
3569.60 21
3569.74 23
3569.87 24
3570.01 23
3570.15 22
3570.29 21
3570.42 19
3570.56 18
3570.70 18
3570.83 18
3570.97 18
3571.11 18
3571.24 18
3571.38 19
3571.52 20
3571.66 22
3571.79 24
3571.93 26
3572.07 27
3572.20 28
3572.34 27
3572.48 26
3572.61 25
3572.75 24
3572.89 24
3573.03 25
3573.16 25
3573.30 26
3573.44 25
3573.57 23
3573.71 20
3573.85 16
3573.99 13
3574.12 10
3574.26 8
3574.40 6
3574.53 6
3574.67 4
3574.81 3
3574.95 0
3575.08 0
3575.22 0
3575.36 0
3575.49 0
3575.63 0
3575.77 0
3575.91 0
3576.04 4
3576.18 9
3576.32 15
3576.45 21
3576.59 27
3576.73 33
3576.87 37
3577.00 39
3577.14 40
3577.28 38
3577.41 35
3577.55 32
3577.69 28
3577.83 25
3577.96 23
3578.10 21
3578.24 20
3578.37 19
3578.51 17
3578.65 15
3578.79 12
3578.92 9
3579.06 7
3579.20 6
3579.33 7
3579.47 9
3579.61 14
3579.75 19
3579.88 24
3580.02 27
3580.16 29
3580.29 29
3580.43 28
3580.57 24
3580.71 20
3580.84 15
3580.98 9
3581.12 3
3581.26 0
3581.39 0
3581.53 0
3581.67 0
3581.80 0
3581.94 0
3582.08 0
3582.22 0
3582.35 3
3582.49 11
3582.63 19
3582.76 28
3582.90 37
3583.04 46
3583.18 55
3583.31 63
3583.45 72
3583.59 80
3583.73 88
3583.86 95
3584.00 101
3584.14 107
3584.28 111
3584.41 115
3584.55 119
3584.69 122
3584.82 125
3584.96 127
3585.10 129
3585.24 131
3585.37 133
3585.51 135
3585.65 136
3585.79 137
3585.92 138
3586.06 138
3586.20 137
3586.33 135
3586.47 133
3586.61 130
3586.75 128
3586.88 126
3587.02 126
3587.16 126
3587.30 128
3587.43 131
3587.57 133
3587.71 135
3587.85 136
3587.98 136
3588.12 134
3588.26 131
3588.39 126
3588.53 120
3588.67 113
3588.81 105
3588.94 96
3589.08 86
3589.22 77
3589.36 69
3589.49 61
3589.63 54
3589.77 49
3589.91 45
3590.04 44
3590.18 45
3590.32 49
3590.46 55
3590.59 63
3590.73 73
3590.87 82
3591.01 90
3591.14 96
3591.28 98
3591.42 97
3591.56 91
3591.69 83
3591.83 72
3591.97 62
3592.10 52
3592.24 45
3592.38 40
3592.52 39
3592.65 40
3592.79 42
3592.93 45
3593.07 48
3593.20 50
3593.34 51
3593.48 52
3593.62 52
3593.75 51
3593.89 50
3594.03 49
3594.17 47
3594.30 44
3594.44 41
3594.58 38
3594.72 35
3594.85 33
3594.99 32
3595.13 33
3595.27 37
3595.40 42
3595.54 48
3595.68 55
3595.82 61
3595.95 65
3596.09 68
3596.23 69
3596.37 68
3596.50 67
3596.64 66
3596.78 66
3596.92 66
3597.05 67
3597.19 68
3597.33 68
3597.47 68
3597.60 66
3597.74 65
3597.88 64
3598.02 64
3598.15 66
3598.29 70
3598.43 74
3598.57 79
3598.70 83
3598.84 87
3598.98 90
3599.12 92
3599.26 95
3599.39 98
3599.53 101
3599.67 104
3599.81 107
3599.94 110
3600.08 112
3600.22 115
3600.36 118
3600.49 121
3600.63 125
3600.77 129
3600.91 132
3601.04 135
3601.18 136
3601.32 137
3601.46 138
3601.59 140
3601.73 142
3601.87 147
3602.01 152
3602.14 159
3602.28 166
3602.42 172
3602.56 179
3602.70 185
3602.83 191
3602.97 198
3603.11 204
3603.25 211
3603.38 216
3603.52 220
3603.66 222
3603.80 220
3603.93 216
3604.07 209
3604.21 200
3604.35 190
3604.48 180
3604.62 171
3604.76 163
3604.90 157
3605.04 152
3605.17 148
3605.31 145
3605.45 141
3605.59 137
3605.72 132
3605.86 125
3606.00 117
3606.14 108
3606.27 100
3606.41 93
3606.55 88
3606.69 84
3606.83 83
3606.96 85
3607.10 88
3607.24 92
3607.38 96
3607.51 101
3607.65 105
3607.79 108
3607.93 110
3608.07 111
3608.20 112
3608.34 112
3608.48 111
3608.62 110
3608.75 108
3608.89 106
3609.03 103
3609.17 99
3609.31 96
3609.44 92
3609.58 89
3609.72 87
3609.86 85
3609.99 83
3610.13 82
3610.27 81
3610.41 81
3610.55 81
3610.68 81
3610.82 82
3610.96 82
3611.10 83
3611.23 85
3611.37 86
3611.51 89
3611.65 92
3611.79 96
3611.92 100
3612.06 105
3612.20 109
3612.34 113
3612.47 118
3612.61 122
3612.75 126
3612.89 131
3613.03 136
3613.16 141
3613.30 147
3613.44 152
3613.58 156
3613.72 159
3613.85 161
3613.99 161
3614.13 161
3614.27 161
3614.40 162
3614.54 163
3614.68 164
3614.82 164
3614.96 163
3615.09 160
3615.23 156
3615.37 149
3615.51 143
3615.65 138
3615.78 134
3615.92 133
3616.06 135
3616.20 139
3616.33 145
3616.47 151
3616.61 155
3616.75 159
3616.89 160
3617.02 158
3617.16 155
3617.30 150
3617.44 143
3617.58 137
3617.71 131
3617.85 126
3617.99 123
3618.13 123
3618.27 126
3618.40 130
3618.54 136
3618.68 141
3618.82 145
3618.96 146
3619.09 144
3619.23 139
3619.37 132
3619.51 124
3619.65 116
3619.78 108
3619.92 102
3620.06 96
3620.20 92
3620.34 90
3620.47 90
3620.61 92
3620.75 96
3620.89 100
3621.03 106
3621.16 110
3621.30 114
3621.44 114
3621.58 113
3621.72 109
3621.85 104
3621.99 99
3622.13 94
3622.27 91
3622.41 89
3622.54 88
3622.68 88
3622.82 88
3622.96 88
3623.10 88
3623.23 87
3623.37 86
3623.51 85
3623.65 85
3623.79 85
3623.92 86
3624.06 87
3624.20 87
3624.34 85
3624.48 81
3624.61 75
3624.75 67
3624.89 57
3625.03 47
3625.17 38
3625.30 30
3625.44 24
3625.58 20
3625.72 17
3625.86 15
3625.99 13
3626.13 10
3626.27 7
3626.41 3
3626.55 0
3626.68 0
3626.82 0
3626.96 0
3627.10 0
3627.24 0
3627.38 0
3627.51 0
3627.65 2
3627.79 8
3627.93 15
3628.07 22
3628.20 30
3628.34 39
3628.48 47
3628.62 55
3628.76 62
3628.89 68
3629.03 74
3629.17 78
3629.31 81
3629.45 83
3629.59 84
3629.72 86
3629.86 89
3630.00 92
3630.14 96
3630.28 100
3630.41 105
3630.55 110
3630.69 114
3630.83 118
3630.97 122
3631.11 125
3631.24 127
3631.38 129
3631.52 129
3631.66 128
3631.80 127
3631.93 125
3632.07 123
3632.21 120
3632.35 117
3632.49 114
3632.63 111
3632.76 109
3632.90 108
3633.04 108
3633.18 107
3633.32 107
3633.45 106
3633.59 104
3633.73 102
3633.87 100
3634.01 99
3634.15 98
3634.28 99
3634.42 99
3634.56 100
3634.70 99
3634.84 98
3634.98 96
3635.11 94
3635.25 93
3635.39 94
3635.53 96
3635.67 101
3635.81 108
3635.94 115
3636.08 123
3636.22 130
3636.36 136
3636.50 142
3636.63 147
3636.77 151
3636.91 154
3637.05 155
3637.19 155
3637.33 152
3637.46 147
3637.60 140
3637.74 131
3637.88 122
3638.02 113
3638.16 105
3638.29 98
3638.43 93
3638.57 91
3638.71 91
3638.85 94
3638.99 99
3639.12 106
3639.26 114
3639.40 120
3639.54 125
3639.68 128
3639.82 128
3639.95 126
3640.09 124
3640.23 122
3640.37 120
3640.51 119
3640.65 119
3640.78 118
3640.92 117
3641.06 116
3641.20 113
3641.34 110
3641.48 105
3641.61 99
3641.75 92
3641.89 85
3642.03 79
3642.17 74
3642.31 71
3642.45 70
3642.58 70
3642.72 71
3642.86 73
3643.00 74
3643.14 75
3643.28 76
3643.41 78
3643.55 82
3643.69 89
3643.83 98
3643.97 108
3644.11 119
3644.24 128
3644.38 135
3644.52 140
3644.66 142
3644.80 143
3644.94 144
3645.08 146
3645.21 148
3645.35 150
3645.49 152
3645.63 153
3645.77 153
3645.91 153
3646.04 153
3646.18 152
3646.32 150
3646.46 148
3646.60 145
3646.74 142
3646.88 139
3647.01 135
3647.15 131
3647.29 127
3647.43 124
3647.57 122
3647.71 121
3647.84 122
3647.98 124
3648.12 127
3648.26 130
3648.40 132
3648.54 131
3648.68 127
3648.81 120
3648.95 111
3649.09 100
3649.23 90
3649.37 82
3649.51 77
3649.65 74
3649.78 74
3649.92 75
3650.06 75
3650.20 76
3650.34 75
3650.48 74
3650.62 73
3650.75 73
3650.89 74
3651.03 76
3651.17 78
3651.31 82
3651.45 84
3651.59 85
3651.72 85
3651.86 82
3652.00 79
3652.14 76
3652.28 76
3652.42 77
3652.56 82
3652.69 88
3652.83 95
3652.97 100
3653.11 104
3653.25 105
3653.39 104
3653.53 101
3653.66 97
3653.80 95
3653.94 95
3654.08 97
3654.22 101
3654.36 106
3654.50 110
3654.63 114
3654.77 115
3654.91 115
3655.05 113
3655.19 111
3655.33 109
3655.47 108
3655.61 109
3655.74 111
3655.88 115
3656.02 120
3656.16 124
3656.30 127
3656.44 128
3656.58 127
3656.71 124
3656.85 119
3656.99 112
3657.13 106
3657.27 100
3657.41 95
3657.55 91
3657.69 88
3657.82 87
3657.96 87
3658.10 87
3658.24 86
3658.38 85
3658.52 83
3658.66 79
3658.79 76
3658.93 73
3659.07 72
3659.21 72
3659.35 75
3659.49 79
3659.63 84
3659.77 89
3659.90 94
3660.04 97
3660.18 99
3660.32 100
3660.46 101
3660.60 102
3660.74 102
3660.88 103
3661.01 102
3661.15 100
3661.29 96
3661.43 91
3661.57 85
3661.71 79
3661.85 75
3661.99 72
3662.12 72
3662.26 73
3662.40 75
3662.54 76
3662.68 77
3662.82 77
3662.96 76
3663.10 75
3663.23 74
3663.37 73
3663.51 74
3663.65 76
3663.79 79
3663.93 83
3664.07 86
3664.21 87
3664.35 87
3664.48 86
3664.62 82
3664.76 78
3664.90 74
3665.04 70
3665.18 67
3665.32 64
3665.46 61
3665.59 57
3665.73 53
3665.87 48
3666.01 43
3666.15 39
3666.29 38
3666.43 40
3666.57 45
3666.71 53
3666.84 63
3666.98 73
3667.12 82
3667.26 90
3667.40 96
3667.54 99
3667.68 101
3667.82 102
3667.96 103
3668.09 103
3668.23 103
3668.37 103
3668.51 102
3668.65 101
3668.79 99
3668.93 96
3669.07 93
3669.21 91
3669.34 88
3669.48 86
3669.62 83
3669.76 81
3669.90 78
3670.04 74
3670.18 70
3670.32 65
3670.46 59
3670.59 51
3670.73 43
3670.87 35
3671.01 27
3671.15 19
3671.29 13
3671.43 9
3671.57 7
3671.71 7
3671.84 10
3671.98 14
3672.12 21
3672.26 29
3672.40 37
3672.54 43
3672.68 48
3672.82 50
3672.96 49
3673.10 45
3673.23 40
3673.37 32
3673.51 25
3673.65 18
3673.79 12
3673.93 6
3674.07 2
3674.21 0
3674.35 0
3674.49 0
3674.62 0
3674.76 0
3674.90 0
3675.04 0
3675.18 0
3675.32 0
3675.46 5
3675.60 12
3675.74 20
3675.88 29
3676.01 38
3676.15 45
3676.29 51
3676.43 55
3676.57 56
3676.71 56
3676.85 54
3676.99 52
3677.13 50
3677.27 48
3677.41 48
3677.54 48
3677.68 49
3677.82 50
3677.96 51
3678.10 53
3678.24 56
3678.38 59
3678.52 62
3678.66 66
3678.80 69
3678.94 70
3679.07 69
3679.21 66
3679.35 60
3679.49 53
3679.63 46
3679.77 40
3679.91 36
3680.05 34
3680.19 34
3680.33 36
3680.47 41
3680.60 46
3680.74 53
3680.88 59
3681.02 64
3681.16 67
3681.30 68
3681.44 67
3681.58 63
3681.72 57
3681.86 50
3682.00 44
3682.13 41
3682.27 41
3682.41 44
3682.55 50
3682.69 57
3682.83 65
3682.97 73
3683.11 78
3683.25 82
3683.39 84
3683.53 85
3683.67 86
3683.80 87
3683.94 88
3684.08 91
3684.22 94
3684.36 97
3684.50 100
3684.64 100
3684.78 99
3684.92 95
3685.06 89
3685.20 80
3685.34 71
3685.48 61
3685.61 51
3685.75 42
3685.89 34
3686.03 27
3686.17 21
3686.31 17
3686.45 15
3686.59 15
3686.73 15
3686.87 17
3687.01 18
3687.15 19
3687.29 19
3687.42 18
3687.56 16
3687.70 15
3687.84 14
3687.98 13
3688.12 14
3688.26 15
3688.40 16
3688.54 17
3688.68 18
3688.82 20
3688.96 22
3689.10 25
3689.23 28
3689.37 31
3689.51 35
3689.65 39
3689.79 43
3689.93 48
3690.07 53
3690.21 58
3690.35 64
3690.49 69
3690.63 72
3690.77 73
3690.91 71
3691.05 66
3691.19 59
3691.32 51
3691.46 43
3691.60 37
3691.74 33
3691.88 31
3692.02 33
3692.16 36
3692.30 41
3692.44 46
3692.58 52
3692.72 58
3692.86 63
3693.00 68
3693.14 71
3693.28 74
3693.41 76
3693.55 77
3693.69 78
3693.83 77
3693.97 75
3694.11 72
3694.25 68
3694.39 63
3694.53 57
3694.67 52
3694.81 47
3694.95 43
3695.09 40
3695.23 37
3695.37 33
3695.51 29
3695.64 25
3695.78 20
3695.92 15
3696.06 11
3696.20 8
3696.34 7
3696.48 8
3696.62 10
3696.76 14
3696.90 18
3697.04 23
3697.18 28
3697.32 33
3697.46 38
3697.60 43
3697.74 48
3697.88 53
3698.02 58
3698.15 63
3698.29 68
3698.43 73
3698.57 76
3698.71 79
3698.85 80
3698.99 80
3699.13 77
3699.27 74
3699.41 70
3699.55 66
3699.69 63
3699.83 62
3699.97 62
3700.11 64
3700.25 69
3700.39 75
3700.53 82
3700.67 89
3700.80 95
3700.94 100
3701.08 103
3701.22 104
3701.36 103
3701.50 102
3701.64 101
3701.78 101
3701.92 103
3702.06 105
3702.20 108
3702.34 111
3702.48 113
3702.62 114
3702.76 113
3702.90 111
3703.04 107
3703.18 103
3703.32 99
3703.46 96
3703.60 93
3703.73 91
3703.87 90
3704.01 89
3704.15 89
3704.29 90
3704.43 93
3704.57 98
3704.71 104
3704.85 112
3704.99 119
3705.13 125
3705.27 129
3705.41 130
3705.55 128
3705.69 122
3705.83 113
3705.97 103
3706.11 92
3706.25 82
3706.39 73
3706.53 64
3706.67 56
3706.81 49
3706.95 42
3707.08 34
3707.22 28
3707.36 24
3707.50 23
3707.64 27
3707.78 35
3707.92 47
3708.06 61
3708.20 77
3708.34 92
3708.48 104
3708.62 113
3708.76 119
3708.90 122
3709.04 122
3709.18 120
3709.32 117
3709.46 112
3709.60 105
3709.74 96
3709.88 85
3710.02 73
3710.16 61
3710.30 50
3710.44 40
3710.58 32
3710.72 27
3710.86 25
3711.00 26
3711.14 28
3711.27 30
3711.41 33
3711.55 35
3711.69 37
3711.83 38
3711.97 41
3712.11 44
3712.25 47
3712.39 51
3712.53 54
3712.67 55
3712.81 55
3712.95 53
3713.09 49
3713.23 44
3713.37 38
3713.51 31
3713.65 25
3713.79 18
3713.93 12
3714.07 6
3714.21 1
3714.35 0
3714.49 0
3714.63 0
3714.77 0
3714.91 0
3715.05 0
3715.19 1
3715.33 1
3715.47 0
3715.61 0
3715.75 0
3715.89 1
3716.03 4
3716.17 9
3716.31 15
3716.45 21
3716.59 27
3716.73 31
3716.86 34
3717.00 35
3717.14 35
3717.28 35
3717.42 35
3717.56 36
3717.70 38
3717.84 40
3717.98 42
3718.12 43
3718.26 43
3718.40 40
3718.54 35
3718.68 29
3718.82 24
3718.96 21
3719.10 21
3719.24 24
3719.38 30
3719.52 37
3719.66 44
3719.80 49
3719.94 52
3720.08 52
3720.22 51
3720.36 49
3720.50 48
3720.64 48
3720.78 49
3720.92 52
3721.06 55
3721.20 57
3721.34 59
3721.48 59
3721.62 60
3721.76 60
3721.90 62
3722.04 65
3722.18 70
3722.32 74
3722.46 79
3722.60 82
3722.74 84
3722.88 84
3723.02 84
3723.16 84
3723.30 84
3723.44 85
3723.58 88
3723.72 91
3723.86 95
3724.00 99
3724.14 102
3724.28 104
3724.42 105
3724.56 105
3724.70 104
3724.84 102
3724.98 100
3725.12 96
3725.26 92
3725.40 88
3725.54 83
3725.68 77
3725.82 70
3725.96 63
3726.10 57
3726.24 50
3726.38 45
3726.52 42
3726.66 41
3726.80 42
3726.94 45
3727.08 49
3727.22 53
3727.36 57
3727.50 59
3727.64 59
3727.78 57
3727.92 54
3728.06 51
3728.20 48
3728.34 45
3728.48 44
3728.62 44
3728.76 45
3728.90 46
3729.04 46
3729.18 45
3729.32 43
3729.46 40
3729.60 37
3729.74 33
3729.88 29
3730.02 25
3730.16 21
3730.30 17
3730.44 14
3730.58 10
3730.72 8
3730.86 6
3731.00 8
3731.14 11
3731.28 18
3731.42 28
3731.56 39
3731.70 50
3731.84 60
3731.98 66
3732.12 68
3732.26 67
3732.40 62
3732.54 54
3732.68 46
3732.82 39
3732.96 32
3733.10 28
3733.24 25
3733.38 24
3733.52 24
3733.66 24
3733.80 23
3733.94 22
3734.08 20
3734.22 18
3734.36 14
3734.50 11
3734.64 7
3734.78 4
3734.92 2
3735.06 0
3735.20 0
3735.34 0
3735.48 0
3735.62 0
3735.76 0
3735.90 0
3736.04 0
3736.18 0
3736.32 5
3736.46 14
3736.60 23
3736.74 33
3736.88 42
3737.02 50
3737.16 56
3737.30 60
3737.44 62
3737.58 63
3737.72 63
3737.87 63
3738.01 64
3738.15 65
3738.29 68
3738.43 72
3738.57 77
3738.71 84
3738.85 92
3738.99 101
3739.13 113
3739.27 127
3739.41 143
3739.55 159
3739.69 175
3739.83 188
3739.97 198
3740.11 206
3740.25 210
3740.39 212
3740.53 213
3740.67 213
3740.81 212
3740.95 212
3741.09 212
3741.23 211
3741.37 211
3741.51 209
3741.65 207
3741.79 203
3741.93 198
3742.07 191
3742.21 184
3742.35 175
3742.49 166
3742.63 158
3742.77 150
3742.91 143
3743.05 138
3743.19 133
3743.33 130
3743.48 127
3743.62 127
3743.76 127
3743.90 128
3744.04 130
3744.18 131
3744.32 130
3744.46 128
3744.60 123
3744.74 118
3744.88 111
3745.02 105
3745.16 99
3745.30 94
3745.44 91
3745.58 88
3745.72 86
3745.86 84
3746.00 83
3746.14 82
3746.28 81
3746.42 79
3746.56 77
3746.70 73
3746.84 69
3746.98 62
3747.12 55
3747.26 46
3747.40 37
3747.55 29
3747.69 23
3747.83 20
3747.97 22
3748.11 28
3748.25 38
3748.39 50
3748.53 63
3748.67 75
3748.81 85
3748.95 91
3749.09 94
3749.23 93
3749.37 90
3749.51 86
3749.65 80
3749.79 74
3749.93 67
3750.07 60
3750.21 52
3750.35 45
3750.49 37
3750.63 31
3750.77 27
3750.92 25
3751.06 26
3751.20 30
3751.34 35
3751.48 41
3751.62 46
3751.76 49
3751.90 50
3752.04 50
3752.18 48
3752.32 46
3752.46 42
3752.60 39
3752.74 35
3752.88 31
3753.02 26
3753.16 20
3753.30 13
3753.44 7
3753.58 1
3753.72 0
3753.86 0
3754.01 0
3754.15 3
3754.29 10
3754.43 20
3754.57 30
3754.71 41
3754.85 52
3754.99 62
3755.13 69
3755.27 74
3755.41 75
3755.55 74
3755.69 69
3755.83 63
3755.97 55
3756.11 48
3756.25 43
3756.39 41
3756.53 41
3756.68 44
3756.82 48
3756.96 52
3757.10 55
3757.24 56
3757.38 55
3757.52 52
3757.66 46
3757.80 40
3757.94 34
3758.08 29
3758.22 25
3758.36 22
3758.50 22
3758.64 23
3758.78 25
3758.92 26
3759.07 28
3759.21 28
3759.35 27
3759.49 25
3759.63 23
3759.77 23
3759.91 25
3760.05 31
3760.19 39
3760.33 48
3760.47 58
3760.61 67
3760.75 74
3760.89 79
3761.03 82
3761.17 85
3761.32 87
3761.46 90
3761.60 92
3761.74 95
3761.88 98
3762.02 100
3762.16 102
3762.30 106
3762.44 110
3762.58 116
3762.72 124
3762.86 133
3763.00 141
3763.14 148
3763.28 152
3763.42 154
3763.57 155
3763.71 155
3763.85 156
3763.99 159
3764.13 163
3764.27 168
3764.41 171
3764.55 173
3764.69 171
3764.83 165
3764.97 157
3765.11 147
3765.25 135
3765.39 125
3765.54 116
3765.68 109
3765.82 105
3765.96 102
3766.10 101
3766.24 101
3766.38 101
3766.52 100
3766.66 99
3766.80 97
3766.94 93
3767.08 89
3767.22 84
3767.36 80
3767.51 76
3767.65 72
3767.79 70
3767.93 68
3768.07 66
3768.21 65
3768.35 63
3768.49 61
3768.63 60
3768.77 58
3768.91 58
3769.05 57
3769.19 58
3769.34 58
3769.48 59
3769.62 60
3769.76 61
3769.90 62
3770.04 63
3770.18 65
3770.32 68
3770.46 70
3770.60 74
3770.74 76
3770.88 79
3771.03 80
3771.17 81
3771.31 81
3771.45 81
3771.59 81
3771.73 80
3771.87 79
3772.01 77
3772.15 74
3772.29 72
3772.43 69
3772.57 67
3772.72 66
3772.86 66
3773.00 66
3773.14 67
3773.28 68
3773.42 68
3773.56 68
3773.70 67
3773.84 66
3773.98 66
3774.12 65
3774.26 64
3774.41 62
3774.55 60
3774.69 57
3774.83 54
3774.97 51
3775.11 49
3775.25 49
3775.39 49
3775.53 49
3775.67 49
3775.81 49
3775.96 48
3776.10 46
3776.24 45
3776.38 44
3776.52 43
3776.66 44
3776.80 45
3776.94 46
3777.08 47
3777.22 47
3777.36 48
3777.51 49
3777.65 50
3777.79 53
3777.93 56
3778.07 60
3778.21 63
3778.35 65
3778.49 65
3778.63 63
3778.77 59
3778.92 53
3779.06 48
3779.20 44
3779.34 42
3779.48 43
3779.62 46
3779.76 51
3779.90 56
3780.04 62
3780.18 67
3780.33 69
3780.47 69
3780.61 67
3780.75 61
3780.89 54
3781.03 46
3781.17 38
3781.31 32
3781.45 28
3781.59 26
3781.74 25
3781.88 25
3782.02 26
3782.16 26
3782.30 26
3782.44 26
3782.58 25
3782.72 24
3782.86 24
3783.00 24
3783.15 24
3783.29 25
3783.43 27
3783.57 29
3783.71 30
3783.85 31
3783.99 30
3784.13 28
3784.27 25
3784.42 20
3784.56 14
3784.70 7
3784.84 1
3784.98 0
3785.12 0
3785.26 0
3785.40 0
3785.54 0
3785.68 0
3785.83 0
3785.97 0
3786.11 6
3786.25 10
3786.39 13
3786.53 16
3786.67 17
3786.81 18
3786.95 19
3787.10 20
3787.24 21
3787.38 21
3787.52 21
3787.66 21
3787.80 21
3787.94 23
3788.08 26
3788.22 32
3788.37 41
3788.51 51
3788.65 63
3788.79 74
3788.93 83
3789.07 88
3789.21 90
3789.35 88
3789.50 84
3789.64 78
3789.78 72
3789.92 67
3790.06 63
3790.20 61
3790.34 61
3790.48 62
3790.62 65
3790.77 69
3790.91 75
3791.05 81
3791.19 88
3791.33 93
3791.47 96
3791.61 96
3791.75 94
3791.90 89
3792.04 83
3792.18 77
3792.32 72
3792.46 69
3792.60 68
3792.74 70
3792.88 75
3793.03 80
3793.17 87
3793.31 93
3793.45 98
3793.59 101
3793.73 102
3793.87 101
3794.01 98
3794.16 93
3794.30 88
3794.44 82
3794.58 76
3794.72 71
3794.86 66
3795.00 62
3795.14 58
3795.29 55
3795.43 53
3795.57 53
3795.71 55
3795.85 57
3795.99 62
3796.13 66
3796.27 71
3796.42 75
3796.56 77
3796.70 78
3796.84 78
3796.98 76
3797.12 74
3797.26 70
3797.40 67
3797.55 64
3797.69 61
3797.83 58
3797.97 56
3798.11 54
3798.25 54
3798.39 56
3798.54 60
3798.68 66
3798.82 74
3798.96 84
3799.10 93
3799.24 101
3799.38 107
3799.52 111
3799.67 112
3799.81 111
3799.95 108
3800.09 104
3800.23 100
3800.37 96
3800.51 93
3800.66 90
3800.80 86
3800.94 82
3801.08 77
3801.22 70
3801.36 63
3801.50 56
3801.65 51
3801.79 48
3801.93 48
3802.07 50
3802.21 54
3802.35 59
3802.49 63
3802.63 66
3802.78 68
3802.92 68
3803.06 66
3803.20 64
3803.34 62
3803.48 60
3803.62 59
3803.77 58
3803.91 59
3804.05 60
3804.19 63
3804.33 66
3804.47 71
3804.61 76
3804.76 81
3804.90 85
3805.04 87
3805.18 88
3805.32 88
3805.46 87
3805.61 87
3805.75 87
3805.89 87
3806.03 88
3806.17 90
3806.31 91
3806.45 92
3806.60 93
3806.74 93
3806.88 93
3807.02 92
3807.16 92
3807.30 93
3807.44 95
3807.59 99
3807.73 104
3807.87 112
3808.01 120
3808.15 127
3808.29 134
3808.43 138
3808.58 139
3808.72 140
3808.86 139
3809.00 140
3809.14 144
3809.28 150
3809.43 161
3809.57 175
3809.71 191
3809.85 210
3809.99 229
3810.13 249
3810.27 268
3810.42 288
3810.56 309
3810.70 331
3810.84 355
3810.98 380
3811.12 407
3811.27 434
3811.41 461
3811.55 487
3811.69 510
3811.83 532
3811.97 551
3812.12 567
3812.26 578
3812.40 583
3812.54 582
3812.68 576
3812.82 565
3812.96 553
3813.11 541
3813.25 530
3813.39 522
3813.53 517
3813.67 515
3813.81 515
3813.96 515
3814.10 515
3814.24 515
3814.38 514
3814.52 512
3814.66 511
3814.81 509
3814.95 506
3815.09 502
3815.23 497
3815.37 491
3815.51 482
3815.66 470
3815.80 456
3815.94 440
3816.08 422
3816.22 403
3816.36 385
3816.51 367
3816.65 350
3816.79 335
3816.93 322
3817.07 309
3817.21 297
3817.36 283
3817.50 269
3817.64 254
3817.78 237
3817.92 221
3818.06 206
3818.21 193
3818.35 182
3818.49 175
3818.63 170
3818.77 168
3818.91 167
3819.06 168
3819.20 168
3819.34 169
3819.48 169
3819.62 168
3819.76 167
3819.91 164
3820.05 160
3820.19 156
3820.33 152
3820.47 148
3820.62 145
3820.76 143
3820.90 143
3821.04 144
3821.18 147
3821.32 149
3821.47 151
3821.61 152
3821.75 151
3821.89 149
3822.03 146
3822.17 142
3822.32 138
3822.46 133
3822.60 128
3822.74 123
3822.88 117
3823.03 111
3823.17 105
3823.31 100
3823.45 96
3823.59 95
3823.73 95
3823.88 98
3824.02 103
3824.16 109
3824.30 116
3824.44 123
3824.58 129
3824.73 133
3824.87 134
3825.01 133
3825.15 129
3825.29 123
3825.44 116
3825.58 109
3825.72 105
3825.86 104
3826.00 107
3826.14 112
3826.29 120
3826.43 128
3826.57 134
3826.71 139
3826.85 140
3827.00 139
3827.14 136
3827.28 131
3827.42 127
3827.56 122
3827.71 119
3827.85 115
3827.99 113
3828.13 110
3828.27 108
3828.41 105
3828.56 102
3828.70 98
3828.84 92
3828.98 85
3829.12 77
3829.27 69
3829.41 60
3829.55 53
3829.69 48
3829.83 46
3829.98 46
3830.12 48
3830.26 52
3830.40 58
3830.54 64
3830.69 70
3830.83 75
3830.97 79
3831.11 80
3831.25 80
3831.40 79
3831.54 75
3831.68 71
3831.82 66
3831.96 62
3832.10 59
3832.25 59
3832.39 61
3832.53 65
3832.67 70
3832.81 74
3832.96 77
3833.10 79
3833.24 77
3833.38 75
3833.52 71
3833.67 68
3833.81 65
3833.95 64
3834.09 63
3834.23 63
3834.38 62
3834.52 60
3834.66 57
3834.80 54
3834.94 51
3835.09 48
3835.23 46
3835.37 43
3835.51 41
3835.65 39
3835.80 37
3835.94 35
3836.08 34
3836.22 34
3836.36 35
3836.51 36
3836.65 38
3836.79 39
3836.93 41
3837.07 42
3837.22 43
3837.36 43
3837.50 42
3837.64 42
3837.79 41
3837.93 40
3838.07 40
3838.21 41
3838.35 44
3838.50 48
3838.64 54
3838.78 60
3838.92 66
3839.06 71
3839.21 73
3839.35 74
3839.49 71
3839.63 67
3839.77 60
3839.92 53
3840.06 46
3840.20 39
3840.34 33
3840.48 28
3840.63 24
3840.77 22
3840.91 22
3841.05 23
3841.20 25
3841.34 27
3841.48 29
3841.62 30
3841.76 30
3841.91 28
3842.05 26
3842.19 22
3842.33 18
3842.47 15
3842.62 11
3842.76 9
3842.90 7
3843.04 7
3843.19 8
3843.33 10
3843.47 14
3843.61 17
3843.75 21
3843.90 25
3844.04 29
3844.18 32
3844.32 35
3844.46 37
3844.61 39
3844.75 40
3844.89 41
3845.03 40
3845.18 39
3845.32 36
3845.46 32
3845.60 27
3845.74 23
3845.89 20
3846.03 18
3846.17 20
3846.31 24
3846.46 32
3846.60 42
3846.74 54
3846.88 67
3847.02 82
3847.17 96
3847.31 111
3847.45 126
3847.59 139
3847.74 152
3847.88 163
3848.02 172
3848.16 179
3848.30 185
3848.45 190
3848.59 195
3848.73 200
3848.87 206
3849.02 211
3849.16 217
3849.30 221
3849.44 224
3849.59 225
3849.73 223
3849.87 220
3850.01 215
3850.15 209
3850.30 202
3850.44 194
3850.58 186
3850.72 177
3850.87 169
3851.01 162
3851.15 155
3851.29 148
3851.43 142
3851.58 136
3851.72 129
3851.86 122
3852.00 113
3852.15 103
3852.29 92
3852.43 81
3852.57 70
3852.72 60
3852.86 54
3853.00 50
3853.14 49
3853.29 50
3853.43 51
3853.57 52
3853.71 51
3853.85 50
3854.00 47
3854.14 44
3854.28 42
3854.42 43
3854.57 46
3854.71 51
3854.85 56
3854.99 62
3855.14 66
3855.28 69
3855.42 71
3855.56 73
3855.71 76
3855.85 79
3855.99 81
3856.13 82
3856.28 82
3856.42 78
3856.56 72
3856.70 65
3856.84 56
3856.99 48
3857.13 41
3857.27 35
3857.41 32
3857.56 30
3857.70 28
3857.84 28
3857.98 27
3858.13 25
3858.27 23
3858.41 20
3858.55 16
3858.70 10
3858.84 5
3858.98 0
3859.12 0
3859.27 0
3859.41 0
3859.55 0
3859.69 0
3859.84 0
3859.98 0
3860.12 0
3860.26 2
3860.41 5
3860.55 8
3860.69 13
3860.83 19
3860.98 25
3861.12 32
3861.26 38
3861.40 42
3861.55 44
3861.69 43
3861.83 40
3861.97 36
3862.12 32
3862.26 29
3862.40 28
3862.54 28
3862.69 31
3862.83 35
3862.97 39
3863.11 43
3863.26 46
3863.40 47
3863.54 46
3863.68 44
3863.83 41
3863.97 37
3864.11 34
3864.25 31
3864.40 29
3864.54 29
3864.68 31
3864.82 34
3864.97 40
3865.11 47
3865.25 55
3865.39 64
3865.54 73
3865.68 81
3865.82 87
3865.96 91
3866.11 91
3866.25 90
3866.39 87
3866.53 85
3866.68 83
3866.82 82
3866.96 83
3867.11 85
3867.25 88
3867.39 89
3867.53 90
3867.68 89
3867.82 87
3867.96 84
3868.10 83
3868.25 81
3868.39 81
3868.53 82
3868.67 82
3868.82 81
3868.96 79
3869.10 75
3869.24 70
3869.39 64
3869.53 59
3869.67 55
3869.82 53
3869.96 52
3870.10 54
3870.24 56
3870.39 58
3870.53 60
3870.67 61
3870.81 61
3870.96 59
3871.10 57
3871.24 55
3871.38 53
3871.53 52
3871.67 51
3871.81 51
3871.96 51
3872.10 50
3872.24 49
3872.38 46
3872.53 44
3872.67 42
3872.81 40
3872.95 39
3873.10 38
3873.24 38
3873.38 37
3873.53 36
3873.67 35
3873.81 34
3873.95 33
3874.10 33
3874.24 34
3874.38 36
3874.52 40
3874.67 44
3874.81 49
3874.95 54
3875.10 58
3875.24 60
3875.38 59
3875.52 57
3875.67 51
3875.81 45
3875.95 39
3876.09 34
3876.24 32
3876.38 33
3876.52 35
3876.67 39
3876.81 44
3876.95 47
3877.09 48
3877.24 47
3877.38 45
3877.52 42
3877.66 40
3877.81 37
3877.95 36
3878.09 37
3878.24 38
3878.38 41
3878.52 45
3878.66 50
3878.81 56
3878.95 61
3879.09 65
3879.24 67
3879.38 67
3879.52 65
3879.66 61
3879.81 56
3879.95 52
3880.09 49
3880.24 49
3880.38 50
3880.52 53
3880.66 57
3880.81 59
3880.95 60
3881.09 58
3881.24 54
3881.38 47
3881.52 38
3881.66 30
3881.81 22
3881.95 15
3882.09 11
3882.24 10
3882.38 11
3882.52 15
3882.66 20
3882.81 27
3882.95 35
3883.09 43
3883.24 50
3883.38 57
3883.52 63
3883.66 67
3883.81 70
3883.95 71
3884.09 70
3884.24 67
3884.38 62
3884.52 57
3884.67 50
3884.81 44
3884.95 39
3885.09 35
3885.24 31
3885.38 29
3885.52 28
3885.67 28
3885.81 29
3885.95 31
3886.09 35
3886.24 40
3886.38 46
3886.52 52
3886.67 58
3886.81 64
3886.95 68
3887.10 70
3887.24 69
3887.38 65
3887.52 59
3887.67 50
3887.81 42
3887.95 34
3888.10 27
3888.24 24
3888.38 22
3888.53 24
3888.67 27
3888.81 32
3888.95 37
3889.10 42
3889.24 47
3889.38 50
3889.53 52
3889.67 52
3889.81 50
3889.96 46
3890.10 41
3890.24 34
3890.38 27
3890.53 20
3890.67 15
3890.81 11
3890.96 9
3891.10 9
3891.24 11
3891.39 14
3891.53 17
3891.67 20
3891.81 22
3891.96 22
3892.10 21
3892.24 19
3892.39 18
3892.53 18
3892.67 20
3892.82 24
3892.96 31
3893.10 38
3893.25 45
3893.39 52
3893.53 58
3893.67 63
3893.82 66
3893.96 68
3894.10 68
3894.25 66
3894.39 62
3894.53 58
3894.68 53
3894.82 48
3894.96 45
3895.11 44
3895.25 45
3895.39 47
3895.54 50
3895.68 52
3895.82 52
3895.96 52
3896.11 50
3896.25 48
3896.39 47
3896.54 47
3896.68 48
3896.82 50
3896.97 51
3897.11 53
3897.25 52
3897.40 50
3897.54 46
3897.68 41
3897.83 35
3897.97 30
3898.11 27
3898.25 25
3898.40 25
3898.54 27
3898.68 29
3898.83 32
3898.97 34
3899.11 35
3899.26 37
3899.40 40
3899.54 45
3899.69 52
3899.83 61
3899.97 71
3900.12 80
3900.26 88
3900.40 93
3900.55 94
3900.69 92
3900.83 86
3900.98 77
3901.12 68
3901.26 59
3901.41 51
3901.55 45
3901.69 40
3901.84 37
3901.98 34
3902.12 31
3902.26 28
3902.41 25
3902.55 23
3902.69 22
3902.84 23
3902.98 26
3903.12 31
3903.27 37
3903.41 44
3903.55 49
3903.70 53
3903.84 54
3903.98 52
3904.13 49
3904.27 44
3904.41 38
3904.56 32
3904.70 26
3904.84 22
3904.99 19
3905.13 17
3905.27 17
3905.42 18
3905.56 20
3905.70 23
3905.85 26
3905.99 28
3906.13 29
3906.28 28
3906.42 26
3906.56 22
3906.71 18
3906.85 13
3906.99 9
3907.14 5
3907.28 2
3907.42 0
3907.57 0
3907.71 0
3907.85 0
3908.00 0
3908.14 0
3908.28 0
3908.43 0
3908.57 0
3908.71 0
3908.86 0
3909.00 1
3909.14 4
3909.29 7
3909.43 13
3909.57 19
3909.72 27
3909.86 34
3910.00 40
3910.15 45
3910.29 47
3910.43 45
3910.58 41
3910.72 33
3910.86 24
3911.01 14
3911.15 6
3911.29 0
3911.44 0
3911.58 0
3911.72 6
3911.87 14
3912.01 23
3912.16 33
3912.30 41
3912.44 47
3912.59 51
3912.73 54
3912.87 56
3913.02 58
3913.16 59
3913.30 59
3913.45 60
3913.59 60
3913.73 60
3913.88 60
3914.02 61
3914.16 62
3914.31 63
3914.45 63
3914.59 63
3914.74 61
3914.88 59
3915.02 55
3915.17 50
3915.31 45
3915.45 40
3915.60 34
3915.74 29
3915.89 25
3916.03 22
3916.17 21
3916.32 22
3916.46 23
3916.60 26
3916.75 30
3916.89 33
3917.03 37
3917.18 40
3917.32 42
3917.46 44
3917.61 44
3917.75 43
3917.89 41
3918.04 38
3918.18 34
3918.33 31
3918.47 27
3918.61 24
3918.76 22
3918.90 21
3919.04 20
3919.19 19
3919.33 19
3919.47 20
3919.62 22
3919.76 23
3919.90 25
3920.05 26
3920.19 26
3920.33 25
3920.48 23
3920.62 19
3920.77 15
3920.91 11
3921.05 6
3921.20 2
3921.34 0
3921.48 0
3921.63 0
3921.77 0
3921.91 0
3922.06 0
3922.20 0
3922.35 1
3922.49 2
3922.63 3
3922.78 3
3922.92 2
3923.06 2
3923.21 1
3923.35 1
3923.49 1
3923.64 1
3923.78 1
3923.93 1
3924.07 1
3924.21 2
3924.36 5
3924.50 9
3924.64 16
3924.79 25
3924.93 35
3925.07 45
3925.22 54
3925.36 62
3925.51 68
3925.65 72
3925.79 75
3925.94 77
3926.08 78
3926.22 77
3926.37 74
3926.51 70
3926.66 63
3926.80 56
3926.94 48
3927.09 42
3927.23 39
3927.37 40
3927.52 43
3927.66 48
3927.80 55
3927.95 62
3928.09 66
3928.24 69
3928.38 69
3928.52 66
3928.67 62
3928.81 56
3928.95 51
3929.10 46
3929.24 42
3929.39 40
3929.53 38
3929.67 37
3929.82 36
3929.96 34
3930.10 32
3930.25 29
3930.39 26
3930.54 24
3930.68 23
3930.82 23
3930.97 25
3931.11 27
3931.25 30
3931.40 33
3931.54 37
3931.69 41
3931.83 45
3931.97 50
3932.12 54
3932.26 57
3932.40 60
3932.55 62
3932.69 64
3932.84 65
3932.98 67
3933.12 69
3933.27 71
3933.41 73
3933.56 74
3933.70 75
3933.84 74
3933.99 73
3934.13 71
3934.27 70
3934.42 69
3934.56 69
3934.71 70
3934.85 72
3934.99 74
3935.14 76
3935.28 79
3935.43 82
3935.57 84
3935.71 85
3935.86 85
3936.00 83
3936.14 79
3936.29 73
3936.43 65
3936.58 57
3936.72 49
3936.86 41
3937.01 34
3937.15 28
3937.30 23
3937.44 20
3937.58 17
3937.73 16
3937.87 16
3938.02 17
3938.16 19
3938.30 21
3938.45 22
3938.59 23
3938.73 23
3938.88 22
3939.02 20
3939.17 18
3939.31 16
3939.45 15
3939.60 14
3939.74 13
3939.89 12
3940.03 11
3940.17 9
3940.32 6
3940.46 3
3940.61 0
3940.75 0
3940.89 0
3941.04 0
3941.18 0
3941.33 1
3941.47 6
3941.61 11
3941.76 16
3941.90 20
3942.05 24
3942.19 26
3942.33 26
3942.48 24
3942.62 21
3942.77 18
3942.91 15
3943.05 13
3943.20 13
3943.34 14
3943.49 15
3943.63 18
3943.77 20
3943.92 23
3944.06 26
3944.21 30
3944.35 33
3944.49 36
3944.64 38
3944.78 39
3944.93 38
3945.07 35
3945.21 31
3945.36 26
3945.50 22
3945.65 20
3945.79 21
3945.93 24
3946.08 30
3946.22 36
3946.37 43
3946.51 49
3946.65 52
3946.80 52
3946.94 50
3947.09 46
3947.23 41
3947.37 35
3947.52 29
3947.66 25
3947.81 21
3947.95 18
3948.09 16
3948.24 14
3948.38 12
3948.53 10
3948.67 8
3948.82 6
3948.96 7
3949.10 9
3949.25 12
3949.39 18
3949.54 25
3949.68 31
3949.82 37
3949.97 41
3950.11 44
3950.26 47
3950.40 50
3950.54 54
3950.69 59
3950.83 65
3950.98 71
3951.12 76
3951.27 80
3951.41 82
3951.55 81
3951.70 79
3951.84 76
3951.99 74
3952.13 72
3952.27 70
3952.42 70
3952.56 69
3952.71 68
3952.85 67
3953.00 64
3953.14 60
3953.28 56
3953.43 52
3953.57 50
3953.72 49
3953.86 50
3954.00 53
3954.15 56
3954.29 59
3954.44 62
3954.58 64
3954.73 64
3954.87 63
3955.01 61
3955.16 60
3955.30 59
3955.45 59
3955.59 61
3955.74 63
3955.88 66
3956.02 69
3956.17 71
3956.31 72
3956.46 71
3956.60 69
3956.74 67
3956.89 64
3957.03 61
3957.18 59
3957.32 57
3957.47 57
3957.61 57
3957.75 58
3957.90 60
3958.04 63
3958.19 65
3958.33 67
3958.48 68
3958.62 67
3958.76 65
3958.91 63
3959.05 60
3959.20 58
3959.34 57
3959.49 56
3959.63 56
3959.77 56
3959.92 54
3960.06 52
3960.21 50
3960.35 47
3960.50 46
3960.64 47
3960.78 50
3960.93 56
3961.07 63
3961.22 70
3961.36 77
3961.51 82
3961.65 84
3961.79 84
3961.94 81
3962.08 76
3962.23 69
3962.37 61
3962.52 53
3962.66 45
3962.81 38
3962.95 33
3963.09 29
3963.24 27
3963.38 26
3963.53 24
3963.67 22
3963.82 19
3963.96 14
3964.10 10
3964.25 5
3964.39 1
3964.54 0
3964.68 0
3964.83 0
3964.97 0
3965.12 0
3965.26 0
3965.40 0
3965.55 0
3965.69 0
3965.84 0
3965.98 2
3966.13 5
3966.27 8
3966.41 11
3966.56 13
3966.70 15
3966.85 16
3966.99 17
3967.14 17
3967.28 16
3967.43 16
3967.57 16
3967.71 16
3967.86 17
3968.00 19
3968.15 22
3968.29 25
3968.44 28
3968.58 31
3968.73 33
3968.87 34
3969.01 33
3969.16 31
3969.30 27
3969.45 22
3969.59 16
3969.74 10
3969.88 4
3970.03 0
3970.17 0
3970.32 0
3970.46 0
3970.60 0
3970.75 1
3970.89 3
3971.04 4
3971.18 6
3971.33 8
3971.47 10
3971.62 13
3971.76 16
3971.90 18
3972.05 20
3972.19 21
3972.34 22
3972.48 22
3972.63 24
3972.77 26
3972.92 30
3973.06 35
3973.21 41
3973.35 47
3973.49 52
3973.64 55
3973.78 56
3973.93 55
3974.07 52
3974.22 50
3974.36 47
3974.51 46
3974.65 47
3974.80 51
3974.94 56
3975.08 62
3975.23 69
3975.37 75
3975.52 80
3975.66 82
3975.81 82
3975.95 80
3976.10 77
3976.24 73
3976.39 70
3976.53 67
3976.68 64
3976.82 61
3976.96 57
3977.11 52
3977.25 47
3977.40 41
3977.54 36
3977.69 31
3977.83 28
3977.98 28
3978.12 29
3978.27 30
3978.41 33
3978.56 35
3978.70 36
3978.84 38
3978.99 39
3979.13 40
3979.28 41
3979.42 42
3979.57 41
3979.71 39
3979.86 36
3980.00 31
3980.15 26
3980.29 21
3980.44 18
3980.58 15
3980.73 14
3980.87 14
3981.01 15
3981.16 16
3981.30 16
3981.45 17
3981.59 16
3981.74 14
3981.88 11
3982.03 8
3982.17 4
3982.32 0
3982.46 0
3982.61 0
3982.75 0
3982.90 0
3983.04 0
3983.19 0
3983.33 2
3983.47 6
3983.62 8
3983.76 9
3983.91 10
3984.05 8
3984.20 6
3984.34 4
3984.49 1
3984.63 0
3984.78 0
3984.92 0
3985.07 0
3985.21 0
3985.36 0
3985.50 2
3985.65 6
3985.79 9
3985.94 12
3986.08 15
3986.23 17
3986.37 18
3986.51 19
3986.66 19
3986.80 20
3986.95 21
3987.09 22
3987.24 23
3987.38 26
3987.53 28
3987.67 31
3987.82 34
3987.96 40
3988.11 46
3988.25 54
3988.40 64
3988.54 74
3988.69 85
3988.83 94
3988.98 102
3989.12 108
3989.27 111
3989.41 111
3989.56 108
3989.70 105
3989.85 100
3989.99 95
3990.14 91
3990.28 89
3990.43 87
3990.57 85
3990.71 83
3990.86 81
3991.00 77
3991.15 72
3991.29 67
3991.44 61
3991.58 56
3991.73 52
3991.87 50
3992.02 49
3992.16 49
3992.31 49
3992.45 49
3992.60 48
3992.74 46
3992.89 43
3993.03 40
3993.18 36
3993.32 33
3993.47 30
3993.61 28
3993.76 26
3993.90 25
3994.05 24
3994.19 22
3994.34 21
3994.48 19
3994.63 18
3994.77 16
3994.92 15
3995.06 13
3995.21 12
3995.35 10
3995.50 8
3995.64 6
3995.79 4
3995.93 2
3996.08 1
3996.22 1
3996.37 1
3996.51 2
3996.66 4
3996.80 5
3996.95 5
3997.09 5
3997.24 3
3997.38 0
3997.53 0
3997.67 0
3997.82 0
3997.96 0
3998.11 0
3998.25 1
3998.40 7
3998.54 14
3998.69 20
3998.83 25
3998.98 28
3999.12 29
3999.27 29
3999.41 28
3999.56 26
3999.70 24
3999.85 23
3999.99 24
4000.14 26
4000.28 29
4000.43 34
4000.57 39
4000.72 46
4000.86 52
4001.01 59
4001.15 65
4001.30 70
4001.44 75
4001.59 79
4001.73 83
4001.88 88
4002.02 93
4002.17 99
4002.31 106
4002.46 113
4002.60 121
4002.75 131
4002.89 142
4003.04 154
4003.18 168
4003.33 183
4003.47 198
4003.62 212
4003.76 223
4003.91 232
4004.05 238
4004.20 241
4004.34 244
4004.49 248
4004.63 252
4004.78 258
4004.92 266
4005.07 275
4005.21 285
4005.36 298
4005.50 313
4005.65 329
4005.79 347
4005.94 363
4006.08 377
4006.23 386
4006.38 388
4006.52 384
4006.67 374
4006.81 359
4006.96 342
4007.10 324
4007.25 306
4007.39 291
4007.54 279
4007.68 269
4007.83 262
4007.97 256
4008.12 250
4008.26 244
4008.41 237
4008.55 228
4008.70 218
4008.84 206
4008.99 195
4009.13 184
4009.28 176
4009.42 169
4009.57 164
4009.71 160
4009.86 156
4010.00 152
4010.15 147
4010.30 143
4010.44 139
4010.59 135
4010.73 131
4010.88 128
4011.02 124
4011.17 120
4011.31 115
4011.46 110
4011.60 105
4011.75 101
4011.89 98
4012.04 97
4012.18 97
4012.33 99
4012.47 101
4012.62 103
4012.76 106
4012.91 107
4013.05 106
4013.20 104
4013.35 100
4013.49 95
4013.64 88
4013.78 83
4013.93 77
4014.07 73
4014.22 70
4014.36 69
4014.51 69
4014.65 70
4014.80 72
4014.94 74
4015.09 77
4015.23 80
4015.38 83
4015.52 85
4015.67 86
4015.82 85
4015.96 82
4016.11 77
4016.25 72
4016.40 67
4016.54 63
4016.69 61
4016.83 62
4016.98 65
4017.12 70
4017.27 77
4017.41 85
4017.56 94
4017.70 102
4017.85 109
4018.00 114
4018.14 117
4018.29 118
4018.43 118
4018.58 117
4018.72 116
4018.87 117
4019.01 119
4019.16 123
4019.30 128
4019.45 134
4019.59 140
4019.74 146
4019.89 151
4020.03 154
4020.18 156
4020.32 155
4020.47 153
4020.61 149
4020.76 145
4020.90 139
4021.05 133
4021.19 127
4021.34 121
4021.48 114
4021.63 108
4021.78 103
4021.92 98
4022.07 93
4022.21 90
4022.36 88
4022.50 88
4022.65 88
4022.79 90
4022.94 91
4023.08 92
4023.23 93
4023.38 92
4023.52 90
4023.67 86
4023.81 80
4023.96 74
4024.10 68
4024.25 62
4024.39 57
4024.54 54
4024.68 52
4024.83 50
4024.98 49
4025.12 46
4025.27 43
4025.41 39
4025.56 35
4025.70 33
4025.85 33
4025.99 37
4026.14 43
4026.28 51
4026.43 59
4026.58 65
4026.72 68
4026.87 68
4027.01 64
4027.16 59
4027.30 54
4027.45 50
4027.59 48
4027.74 49
4027.89 50
4028.03 51
4028.18 52
4028.32 51
4028.47 49
4028.61 47
4028.76 45
4028.90 45
4029.05 46
4029.20 50
4029.34 54
4029.49 60
4029.63 64
4029.78 69
4029.92 72
4030.07 73
4030.21 73
4030.36 72
4030.51 70
4030.65 66
4030.80 61
4030.94 55
4031.09 48
4031.23 41
4031.38 32
4031.52 23
4031.67 13
4031.82 5
4031.96 0
4032.11 0
4032.25 0
4032.40 0
4032.54 0
4032.69 0
4032.84 0
4032.98 0
4033.13 3
4033.27 6
4033.42 10
4033.56 12
4033.71 16
4033.85 19
4034.00 25
4034.15 32
4034.29 40
4034.44 50
4034.58 59
4034.73 69
4034.87 78
4035.02 85
4035.17 91
4035.31 94
4035.46 96
4035.60 95
4035.75 91
4035.89 85
4036.04 77
4036.19 68
4036.33 60
4036.48 54
4036.62 51
4036.77 51
4036.91 53
4037.06 57
4037.21 61
4037.35 65
4037.50 69
4037.64 73
4037.79 77
4037.93 82
4038.08 87
4038.23 93
4038.37 99
4038.52 104
4038.66 108
4038.81 109
4038.95 107
4039.10 103
4039.25 98
4039.39 90
4039.54 83
4039.68 76
4039.83 70
4039.97 66
4040.12 65
4040.27 64
4040.41 66
4040.56 68
4040.70 70
4040.85 72
4040.99 73
4041.14 74
4041.29 74
4041.43 75
4041.58 74
4041.72 73
4041.87 71
4042.01 68
4042.16 64
4042.31 59
4042.45 54
4042.60 48
4042.74 43
4042.89 39
4043.04 36
4043.18 34
4043.33 32
4043.47 30
4043.62 29
4043.76 26
4043.91 23
4044.06 20
4044.20 17
4044.35 15
4044.49 14
4044.64 14
4044.79 15
4044.93 17
4045.08 19
4045.22 21
4045.37 22
4045.51 23
4045.66 23
4045.81 24
4045.95 24
4046.10 25
4046.24 27
4046.39 29
4046.54 32
4046.68 34
4046.83 35
4046.97 36
4047.12 36
4047.26 35
4047.41 34
4047.56 35
4047.70 36
4047.85 39
4047.99 43
4048.14 48
4048.29 51
4048.43 53
4048.58 53
4048.72 51
4048.87 46
4049.02 41
4049.16 35
4049.31 29
4049.45 24
4049.60 19
4049.75 14
4049.89 9
4050.04 5
4050.18 2
4050.33 0
4050.48 0
4050.62 0
4050.77 0
4050.91 0
4051.06 0
4051.20 0
4051.35 0
4051.50 0
4051.64 1
4051.79 9
4051.93 19
4052.08 31
4052.23 45
4052.37 59
4052.52 72
4052.66 83
4052.81 92
4052.96 98
4053.10 102
4053.25 104
4053.39 104
4053.54 104
4053.69 102
4053.83 99
4053.98 97
4054.12 95
4054.27 93
4054.42 91
4054.56 90
4054.71 88
4054.85 87
4055.00 84
4055.15 82
4055.29 79
4055.44 76
4055.58 73
4055.73 69
4055.88 66
4056.02 62
4056.17 58
4056.31 54
4056.46 51
4056.61 48
4056.75 46
4056.90 45
4057.05 44
4057.19 43
4057.34 40
4057.48 37
4057.63 33
4057.78 29
4057.92 27
4058.07 26
4058.21 29
4058.36 34
4058.51 41
4058.65 47
4058.80 53
4058.94 56
4059.09 56
4059.24 55
4059.38 52
4059.53 49
4059.67 47
4059.82 45
4059.97 44
4060.11 43
4060.26 42
4060.41 41
4060.55 39
4060.70 38
4060.84 37
4060.99 37
4061.14 39
4061.28 41
4061.43 44
4061.57 47
4061.72 49
4061.87 51
4062.01 50
4062.16 49
4062.31 46
4062.45 42
4062.60 38
4062.74 34
4062.89 30
4063.04 27
4063.18 25
4063.33 25
4063.47 26
4063.62 28
4063.77 31
4063.91 35
4064.06 39
4064.21 43
4064.35 45
4064.50 46
4064.64 46
4064.79 43
4064.94 39
4065.08 33
4065.23 27
4065.37 21
4065.52 16
4065.67 13
4065.81 11
4065.96 10
4066.11 11
4066.25 13
4066.40 15
4066.54 19
4066.69 25
4066.84 31
4066.98 39
4067.13 49
4067.28 59
4067.42 69
4067.57 78
4067.71 86
4067.86 93
4068.01 97
4068.15 98
4068.30 97
4068.45 93
4068.59 86
4068.74 79
4068.88 70
4069.03 62
4069.18 55
4069.32 50
4069.47 47
4069.62 46
4069.76 46
4069.91 48
4070.05 50
4070.20 52
4070.35 53
4070.49 53
4070.64 52
4070.79 50
4070.93 47
4071.08 44
4071.23 40
4071.37 36
4071.52 32
4071.66 28
4071.81 24
4071.96 21
4072.10 18
4072.25 16
4072.40 14
4072.54 13
4072.69 13
4072.83 13
4072.98 12
4073.13 12
4073.27 10
4073.42 7
4073.57 4
4073.71 0
4073.86 0
4074.01 0
4074.15 0
4074.30 0
4074.44 0
4074.59 0
4074.74 0
4074.88 1
4075.03 6
4075.18 11
4075.32 17
4075.47 23
4075.62 30
4075.76 38
4075.91 45
4076.06 52
4076.20 58
4076.35 62
4076.49 64
4076.64 63
4076.79 61
4076.93 57
4077.08 52
4077.23 46
4077.37 41
4077.52 35
4077.67 30
4077.81 26
4077.96 23
4078.11 20
4078.25 19
4078.40 19
4078.54 21
4078.69 25
4078.84 30
4078.98 37
4079.13 44
4079.28 52
4079.42 59
4079.57 64
4079.72 67
4079.86 68
4080.01 66
4080.16 63
4080.30 57
4080.45 51
4080.59 44
4080.74 38
4080.89 32
4081.03 27
4081.18 24
4081.33 24
4081.47 25
4081.62 27
4081.77 30
4081.91 33
4082.06 35
4082.21 36
4082.35 36
4082.50 36
4082.65 36
4082.79 36
4082.94 36
4083.09 37
4083.23 37
4083.38 36
4083.53 35
4083.67 32
4083.82 30
4083.96 29
4084.11 30
4084.26 32
4084.40 36
4084.55 40
4084.70 45
4084.84 48
4084.99 49
4085.14 47
4085.28 43
4085.43 37
4085.58 31
4085.72 24
4085.87 19
4086.02 14
4086.16 12
4086.31 10
4086.46 10
4086.60 12
4086.75 14
4086.90 18
4087.04 22
4087.19 26
4087.34 29
4087.48 32
4087.63 33
4087.78 32
4087.92 31
4088.07 29
4088.22 28
4088.36 29
4088.51 32
4088.66 36
4088.80 43
4088.95 50
4089.10 57
4089.24 63
4089.39 68
4089.54 72
4089.68 75
4089.83 78
4089.98 83
4090.12 89
4090.27 97
4090.42 107
4090.56 118
4090.71 129
4090.86 139
4091.00 148
4091.15 154
4091.30 158
4091.44 159
4091.59 159
4091.74 156
4091.88 153
4092.03 150
4092.18 148
4092.32 149
4092.47 153
4092.62 162
4092.76 175
4092.91 192
4093.06 211
4093.20 231
4093.35 248
4093.50 262
4093.64 270
4093.79 273
4093.94 271
4094.08 265
4094.23 257
4094.38 250
4094.52 244
4094.67 240
4094.82 239
4094.96 240
4095.11 243
4095.26 246
4095.40 250
4095.55 254
4095.70 256
4095.84 257
4095.99 255
4096.14 251
4096.28 244
4096.43 235
4096.58 223
4096.72 209
4096.87 193
4097.02 176
4097.16 159
4097.31 143
4097.46 129
4097.60 117
4097.75 109
4097.90 105
4098.05 103
4098.19 104
4098.34 107
4098.49 110
4098.63 112
4098.78 112
4098.93 111
4099.07 108
4099.22 104
4099.37 100
4099.51 95
4099.66 91
4099.81 89
4099.95 87
4100.10 86
4100.25 87
4100.39 87
4100.54 87
4100.69 86
4100.83 85
4100.98 82
4101.13 79
4101.28 76
4101.42 72
4101.57 70
4101.72 68
4101.86 67
4102.01 67
4102.16 69
4102.30 71
4102.45 76
4102.60 83
4102.74 92
4102.89 103
4103.04 113
4103.18 123
4103.33 129
4103.48 131
4103.63 129
4103.77 123
4103.92 114
4104.07 104
4104.21 96
4104.36 90
4104.51 88
4104.65 90
4104.80 95
4104.95 103
4105.09 112
4105.24 121
4105.39 127
4105.54 130
4105.68 129
4105.83 124
4105.98 117
4106.12 108
4106.27 98
4106.42 90
4106.56 83
4106.71 79
4106.86 75
4107.00 73
4107.15 71
4107.30 69
4107.45 67
4107.59 64
4107.74 61
4107.89 59
4108.03 57
4108.18 56
4108.33 55
4108.47 54
4108.62 53
4108.77 51
4108.92 49
4109.06 46
4109.21 43
4109.36 41
4109.50 38
4109.65 37
4109.80 37
4109.94 37
4110.09 39
4110.24 40
4110.39 42
4110.53 43
4110.68 43
4110.83 43
4110.97 42
4111.12 41
4111.27 41
4111.41 41
4111.56 43
4111.71 45
4111.86 48
4112.00 49
4112.15 49
4112.30 47
4112.44 44
4112.59 40
4112.74 34
4112.88 29
4113.03 23
4113.18 19
4113.33 15
4113.47 12
4113.62 10
4113.77 10
4113.91 11
4114.06 14
4114.21 19
4114.36 24
4114.50 30
4114.65 37
4114.80 43
4114.94 49
4115.09 54
4115.24 58
4115.39 62
4115.53 64
4115.68 65
4115.83 64
4115.97 63
4116.12 61
4116.27 58
4116.42 55
4116.56 51
4116.71 48
4116.86 44
4117.00 40
4117.15 35
4117.30 30
4117.45 24
4117.59 18
4117.74 12
4117.89 6
4118.03 0
4118.18 0
4118.33 0
4118.48 0
4118.62 0
4118.77 0
4118.92 0
4119.06 0
4119.21 2
4119.36 3
4119.51 5
4119.65 7
4119.80 10
4119.95 14
4120.09 21
4120.24 29
4120.39 38
4120.54 47
4120.68 54
4120.83 59
4120.98 63
4121.12 66
4121.27 69
4121.42 73
4121.57 76
4121.71 80
4121.86 83
4122.01 84
4122.16 83
4122.30 79
4122.45 75
4122.60 70
4122.74 65
4122.89 62
4123.04 62
4123.19 63
4123.33 65
4123.48 68
4123.63 71
4123.77 73
4123.92 74
4124.07 75
4124.22 74
4124.36 73
4124.51 72
4124.66 72
4124.81 71
4124.95 72
4125.10 72
4125.25 73
4125.39 72
4125.54 71
4125.69 69
4125.84 67
4125.98 65
4126.13 63
4126.28 63
4126.43 64
4126.57 65
4126.72 67
4126.87 68
4127.02 68
4127.16 67
4127.31 65
4127.46 63
4127.60 61
4127.75 60
4127.90 59
4128.05 60
4128.19 61
4128.34 62
4128.49 64
4128.64 67
4128.78 71
4128.93 77
4129.08 84
4129.23 91
4129.37 97
4129.52 101
4129.67 102
4129.81 100
4129.96 97
4130.11 92
4130.26 88
4130.40 85
4130.55 84
4130.70 85
4130.85 87
4130.99 90
4131.14 93
4131.29 96
4131.44 98
4131.58 98
4131.73 98
4131.88 98
4132.03 97
4132.17 95
4132.32 93
4132.47 91
4132.61 88
4132.76 85
4132.91 83
4133.06 81
4133.20 81
4133.35 82
4133.50 83
4133.65 84
4133.79 84
4133.94 83
4134.09 81
4134.24 78
4134.38 74
4134.53 69
4134.68 65
4134.83 60
4134.97 56
4135.12 53
4135.27 51
4135.42 50
4135.56 48
4135.71 48
4135.86 46
4136.01 44
4136.15 42
4136.30 39
4136.45 37
4136.60 36
4136.74 36
4136.89 38
4137.04 41
4137.19 44
4137.33 47
4137.48 49
4137.63 50
4137.78 49
4137.92 47
4138.07 45
4138.22 43
4138.37 40
4138.51 38
4138.66 37
4138.81 36
4138.96 35
4139.10 35
4139.25 36
4139.40 36
4139.55 37
4139.69 37
4139.84 38
4139.99 38
4140.14 39
4140.28 41
4140.43 44
4140.58 49
4140.73 55
4140.87 63
4141.02 70
4141.17 76
4141.32 80
4141.46 81
4141.61 78
4141.76 72
4141.91 64
4142.05 56
4142.20 47
4142.35 41
4142.50 36
4142.65 34
4142.79 35
4142.94 37
4143.09 41
4143.24 46
4143.38 51
4143.53 57
4143.68 62
4143.83 66
4143.97 69
4144.12 70
4144.27 70
4144.42 69
4144.56 66
4144.71 62
4144.86 58
4145.01 54
4145.15 52
4145.30 51
4145.45 53
4145.60 56
4145.75 60
4145.89 63
4146.04 65
4146.19 66
4146.34 64
4146.48 61
4146.63 57
4146.78 52
4146.93 48
4147.07 45
4147.22 44
4147.37 45
4147.52 47
4147.66 52
4147.81 57
4147.96 63
4148.11 70
4148.26 76
4148.40 80
4148.55 83
4148.70 85
4148.85 86
4148.99 86
4149.14 85
4149.29 84
4149.44 83
4149.58 81
4149.73 78
4149.88 74
4150.03 69
4150.18 65
4150.32 61
4150.47 59
4150.62 60
4150.77 62
4150.91 66
4151.06 70
4151.21 74
4151.36 78
4151.51 79
4151.65 80
4151.80 79
4151.95 77
4152.10 74
4152.24 71
4152.39 68
4152.54 65
4152.69 62
4152.84 59
4152.98 58
4153.13 58
4153.28 59
4153.43 61
4153.57 64
4153.72 67
4153.87 72
4154.02 76
4154.17 80
4154.31 85
4154.46 89
4154.61 92
4154.76 93
4154.90 94
4155.05 93
4155.20 91
4155.35 87
4155.50 83
4155.64 79
4155.79 74
4155.94 70
4156.09 65
4156.23 60
4156.38 55
4156.53 51
4156.68 48
4156.83 46
4156.97 45
4157.12 44
4157.27 43
4157.42 41
4157.57 40
4157.71 39
4157.86 38
4158.01 38
4158.16 39
4158.30 41
4158.45 42
4158.60 43
4158.75 44
4158.90 45
4159.04 46
4159.19 47
4159.34 49
4159.49 51
4159.64 53
4159.78 55
4159.93 55
4160.08 54
4160.23 52
4160.38 49
4160.52 45
4160.67 41
4160.82 36
4160.97 32
4161.11 27
4161.26 24
4161.41 22
4161.56 21
4161.71 22
4161.85 24
4162.00 27
4162.15 31
4162.30 34
4162.45 38
4162.59 42
4162.74 46
4162.89 52
4163.04 58
4163.19 65
4163.33 71
4163.48 76
4163.63 79
4163.78 80
4163.93 79
4164.07 77
4164.22 73
4164.37 70
4164.52 68
4164.67 65
4164.81 64
4164.96 64
4165.11 64
4165.26 66
4165.41 69
4165.55 72
4165.70 74
4165.85 76
4166.00 75
4166.15 71
4166.29 65
4166.44 58
4166.59 51
4166.74 46
4166.89 44
4167.03 45
4167.18 50
4167.33 56
4167.48 63
4167.63 69
4167.77 73
4167.92 76
4168.07 77
4168.22 77
4168.37 76
4168.51 77
4168.66 78
4168.81 81
4168.96 86
4169.11 93
4169.25 101
4169.40 109
4169.55 118
4169.70 125
4169.85 130
4169.99 132
4170.14 132
4170.29 128
4170.44 123
4170.59 116
4170.74 109
4170.88 101
4171.03 95
4171.18 89
4171.33 86
4171.48 84
4171.62 83
4171.77 84
4171.92 86
4172.07 89
4172.22 90
4172.36 91
4172.51 91
4172.66 90
4172.81 87
4172.96 84
4173.11 81
4173.25 77
4173.40 74
4173.55 70
4173.70 66
4173.85 62
4173.99 58
4174.14 54
4174.29 51
4174.44 49
4174.59 46
4174.73 44
4174.88 42
4175.03 41
4175.18 39
4175.33 38
4175.48 38
4175.62 39
4175.77 40
4175.92 41
4176.07 41
4176.22 39
4176.36 36
4176.51 30
4176.66 22
4176.81 13
4176.96 3
4177.11 0
4177.25 0
4177.40 0
4177.55 0
4177.70 0
4177.85 0
4177.99 0
4178.14 0
4178.29 5
4178.44 14
4178.59 23
4178.74 32
4178.88 41
4179.03 49
4179.18 56
4179.33 61
4179.48 64
4179.63 64
4179.77 61
4179.92 56
4180.07 49
4180.22 40
4180.37 32
4180.52 25
4180.66 20
4180.81 18
4180.96 18
4181.11 21
4181.26 25
4181.40 32
4181.55 40
4181.70 49
4181.85 59
4182.00 69
4182.15 79
4182.29 88
4182.44 96
4182.59 101
4182.74 105
4182.89 106
4183.04 105
4183.18 103
4183.33 99
4183.48 94
4183.63 88
4183.78 81
4183.93 74
4184.07 66
4184.22 59
4184.37 54
4184.52 49
4184.67 47
4184.82 47
4184.96 48
4185.11 51
4185.26 55
4185.41 58
4185.56 62
4185.71 65
4185.85 69
4186.00 72
4186.15 75
4186.30 78
4186.45 80
4186.60 81
4186.74 80
4186.89 78
4187.04 75
4187.19 71
4187.34 66
4187.49 62
4187.63 58
4187.78 57
4187.93 57
4188.08 58
4188.23 61
4188.38 66
4188.53 70
4188.67 75
4188.82 78
4188.97 81
4189.12 81
4189.27 81
4189.42 79
4189.56 77
4189.71 76
4189.86 77
4190.01 78
4190.16 81
4190.31 84
4190.45 86
4190.60 88
4190.75 88
4190.90 87
4191.05 86
4191.20 86
4191.35 85
4191.49 84
4191.64 81
4191.79 78
4191.94 73
4192.09 66
4192.24 58
4192.38 50
4192.53 42
4192.68 35
4192.83 29
4192.98 25
4193.13 23
4193.28 22
4193.42 22
4193.57 23
4193.72 25
4193.87 26
4194.02 26
4194.17 26
4194.32 26
4194.46 27
4194.61 30
4194.76 34
4194.91 39
4195.06 46
4195.21 52
4195.35 57
4195.50 60
4195.65 61
4195.80 59
4195.95 55
4196.10 49
4196.25 43
4196.39 38
4196.54 34
4196.69 32
4196.84 32
4196.99 34
4197.14 36
4197.29 40
4197.43 43
4197.58 46
4197.73 48
4197.88 48
4198.03 47
4198.18 43
4198.33 37
4198.47 30
4198.62 21
4198.77 12
4198.92 4
4199.07 0
4199.22 0
4199.37 0
4199.51 0
4199.66 3
4199.81 9
4199.96 14
4200.11 20
4200.26 25
4200.41 32
4200.55 39
4200.70 47
4200.85 57
4201.00 68
4201.15 77
4201.30 85
4201.45 90
4201.60 91
4201.74 88
4201.89 83
4202.04 75
4202.19 68
4202.34 61
4202.49 56
4202.64 53
4202.78 52
4202.93 53
4203.08 54
4203.23 56
4203.38 57
4203.53 57
4203.68 56
4203.83 55
4203.97 55
4204.12 57
4204.27 62
4204.42 69
4204.57 78
4204.72 87
4204.87 94
4205.01 98
4205.16 100
4205.31 98
4205.46 94
4205.61 90
4205.76 87
4205.91 85
4206.06 86
4206.20 89
4206.35 94
4206.50 98
4206.65 103
4206.80 107
4206.95 109
4207.10 111
4207.25 111
4207.39 111
4207.54 109
4207.69 107
4207.84 103
4207.99 100
4208.14 97
4208.29 94
4208.44 93
4208.58 93
4208.73 93
4208.88 93
4209.03 92
4209.18 91
4209.33 88
4209.48 86
4209.63 84
4209.77 84
4209.92 87
4210.07 92
4210.22 99
4210.37 107
4210.52 116
4210.67 124
4210.82 131
4210.96 137
4211.11 142
4211.26 144
4211.41 144
4211.56 142
4211.71 139
4211.86 135
4212.01 132
4212.16 130
4212.30 128
4212.45 128
4212.60 128
4212.75 128
4212.90 128
4213.05 128
4213.20 128
4213.35 127
4213.49 126
4213.64 126
4213.79 126
4213.94 126
4214.09 127
4214.24 128
4214.39 129
4214.54 129
4214.69 128
4214.83 125
4214.98 121
4215.13 116
4215.28 110
4215.43 105
4215.58 101
4215.73 98
4215.88 96
4216.03 93
4216.17 90
4216.32 86
4216.47 81
4216.62 76
4216.77 71
4216.92 67
4217.07 64
4217.22 62
4217.37 62
4217.51 62
4217.66 63
4217.81 63
4217.96 63
4218.11 63
4218.26 64
4218.41 64
4218.56 66
4218.71 68
4218.86 71
4219.00 74
4219.15 76
4219.30 78
4219.45 79
4219.60 80
4219.75 81
4219.90 83
4220.05 85
4220.20 87
4220.34 89
4220.49 89
4220.64 88
4220.79 84
4220.94 80
4221.09 76
4221.24 72
4221.39 70
4221.54 69
4221.69 70
4221.83 71
4221.98 71
4222.13 70
4222.28 68
4222.43 66
4222.58 63
4222.73 61
4222.88 60
4223.03 59
4223.18 59
4223.32 59
4223.47 58
4223.62 57
4223.77 54
4223.92 49
4224.07 44
4224.22 38
4224.37 32
4224.52 26
4224.67 20
4224.81 14
4224.96 8
4225.11 2
4225.26 0
4225.41 0
4225.56 0
4225.71 0
4225.86 0
4226.01 0
4226.16 0
4226.31 0
4226.45 3
4226.60 6
4226.75 9
4226.90 11
4227.05 12
4227.20 12
4227.35 12
4227.50 11
4227.65 10
4227.80 9
4227.95 8
4228.09 8
4228.24 8
4228.39 8
4228.54 8
4228.69 7
4228.84 5
4228.99 2
4229.14 0
4229.29 0
4229.44 0
4229.59 0
4229.74 0
4229.88 1
4230.03 3
4230.18 6
4230.33 9
4230.48 13
4230.63 18
4230.78 23
4230.93 27
4231.08 30
4231.23 31
4231.38 32
4231.52 31
4231.67 30
4231.82 28
4231.97 27
4232.12 27
4232.27 27
4232.42 28
4232.57 30
4232.72 32
4232.87 34
4233.02 36
4233.17 38
4233.32 39
4233.46 39
4233.61 38
4233.76 36
4233.91 32
4234.06 26
4234.21 18
4234.36 10
4234.51 2
4234.66 0
4234.81 0
4234.96 0
4235.11 0
4235.25 0
4235.40 0
4235.55 5
4235.70 11
4235.85 16
4236.00 19
4236.15 20
4236.30 20
4236.45 19
4236.60 17
4236.75 14
4236.90 13
4237.05 13
4237.20 13
4237.34 15
4237.49 17
4237.64 20
4237.79 23
4237.94 25
4238.09 27
4238.24 29
4238.39 30
4238.54 31
4238.69 31
4238.84 30
4238.99 28
4239.14 25
4239.29 22
4239.43 18
4239.58 15
4239.73 10
4239.88 6
4240.03 1
4240.18 0
4240.33 0
4240.48 0
4240.63 0
4240.78 0
4240.93 0
4241.08 0
4241.23 5
4241.38 12
4241.52 18
4241.67 25
4241.82 31
4241.97 38
4242.12 45
4242.27 53
4242.42 61
4242.57 69
4242.72 77
4242.87 83
4243.02 88
4243.17 91
4243.32 92
4243.47 91
4243.62 89
4243.77 85
4243.91 80
4244.06 75
4244.21 70
4244.36 66
4244.51 62
4244.66 59
4244.81 58
4244.96 56
4245.11 55
4245.26 54
4245.41 52
4245.56 50
4245.71 47
4245.86 45
4246.01 43
4246.16 42
4246.31 41
4246.45 42
4246.60 44
4246.75 47
4246.90 50
4247.05 53
4247.20 56
4247.35 59
4247.50 61
4247.65 62
4247.80 63
4247.95 64
4248.10 64
4248.25 65
4248.40 67
4248.55 68
4248.70 69
4248.85 69
4249.00 68
4249.14 64
4249.29 60
4249.44 54
4249.59 49
4249.74 45
4249.89 43
4250.04 43
4250.19 44
4250.34 45
4250.49 47
4250.64 48
4250.79 48
4250.94 48
4251.09 48
4251.24 47
4251.39 47
4251.54 48
4251.69 49
4251.84 50
4251.99 51
4252.13 51
4252.28 50
4252.43 48
4252.58 45
4252.73 41
4252.88 37
4253.03 31
4253.18 25
4253.33 19
4253.48 14
4253.63 8
4253.78 2
4253.93 0
4254.08 0
4254.23 0
4254.38 0
4254.53 0
4254.68 0
4254.83 0
4254.98 0
4255.13 5
4255.28 10
4255.43 14
4255.57 15
4255.72 13
4255.87 11
4256.02 7
4256.17 3
4256.32 1
4256.47 0
4256.62 0
4256.77 0
4256.92 0
4257.07 0
4257.22 0
4257.37 0
4257.52 2
4257.67 5
4257.82 10
4257.97 16
4258.12 23
4258.27 29
4258.42 33
4258.57 36
4258.72 36
4258.87 35
4259.02 32
4259.17 29
4259.32 27
4259.47 25
4259.61 24
4259.76 25
4259.91 26
4260.06 28
4260.21 30
4260.36 33
4260.51 36
4260.66 39
4260.81 43
4260.96 47
4261.11 49
4261.26 51
4261.41 51
4261.56 49
4261.71 46
4261.86 41
4262.01 36
4262.16 32
4262.31 30
4262.46 29
4262.61 29
4262.76 31
4262.91 34
4263.06 36
4263.21 38
4263.36 39
4263.51 40
4263.66 39
4263.81 38
4263.96 36
4264.11 35
4264.26 33
4264.41 31
4264.55 30
4264.70 30
4264.85 31
4265.00 33
4265.15 35
4265.30 36
4265.45 37
4265.60 36
4265.75 35
4265.90 32
4266.05 31
4266.20 30
4266.35 30
4266.50 33
4266.65 36
4266.80 40
4266.95 44
4267.10 46
4267.25 47
4267.40 47
4267.55 47
4267.70 46
4267.85 46
4268.00 48
4268.15 52
4268.30 57
4268.45 62
4268.60 66
4268.75 68
4268.90 67
4269.05 64
4269.20 58
4269.35 50
4269.50 41
4269.65 34
4269.80 29
4269.95 25
4270.10 24
4270.25 25
4270.40 27
4270.55 29
4270.70 32
4270.85 35
4271.00 38
4271.15 41
4271.30 44
4271.45 47
4271.60 48
4271.75 48
4271.90 46
4272.05 43
4272.20 39
4272.35 35
4272.50 30
4272.65 25
4272.80 20
4272.95 15
4273.09 11
4273.24 6
4273.39 3
4273.54 0
4273.69 0
4273.84 0
4273.99 0
4274.14 0
4274.29 1
4274.44 2
4274.59 3
4274.74 3
4274.89 3
4275.04 3
4275.19 5
4275.34 8
4275.49 12
4275.64 18
4275.79 23
4275.94 28
4276.09 32
4276.24 33
4276.39 33
4276.54 31
4276.69 28
4276.84 25
4276.99 23
4277.14 24
4277.29 26
4277.44 30
4277.59 36
4277.74 41
4277.89 46
4278.04 49
4278.19 50
4278.34 50
4278.49 48
4278.64 45
4278.79 43
4278.94 40
4279.09 38
4279.24 37
4279.39 35
4279.54 34
4279.69 33
4279.84 33
4279.99 32
4280.14 31
4280.29 31
4280.44 30
4280.59 30
4280.74 29
4280.89 29
4281.04 28
4281.19 29
4281.34 30
4281.49 31
4281.64 33
4281.79 36
4281.94 39
4282.09 42
4282.24 43
4282.39 44
4282.54 43
4282.69 41
4282.84 38
4282.99 34
4283.14 29
4283.29 24
4283.44 19
4283.59 14
4283.74 11
4283.89 8
4284.04 6
4284.19 4
4284.34 3
4284.49 1
4284.64 0
4284.79 0
4284.95 0
4285.10 0
4285.25 1
4285.40 2
4285.55 2
4285.70 2
4285.85 1
4286.00 0
4286.15 0
4286.30 0
4286.45 0
4286.60 0
4286.75 2
4286.90 5
4287.05 9
4287.20 11
4287.35 13
4287.50 14
4287.65 14
4287.80 13
4287.95 11
4288.10 9
4288.25 7
4288.40 4
4288.55 2
4288.70 0
4288.85 0
4289.00 0
4289.15 0
4289.30 0
4289.45 0
4289.60 0
4289.75 3
4289.90 6
4290.05 10
4290.20 13
4290.35 14
4290.50 15
4290.65 15
4290.80 15
4290.95 16
4291.10 18
4291.25 22
4291.40 25
4291.55 29
4291.70 33
4291.85 35
4292.00 36
4292.15 36
4292.30 35
4292.45 33
4292.60 31
4292.75 28
4292.90 24
4293.05 21
4293.20 17
4293.36 13
4293.51 11
4293.66 9
4293.81 8
4293.96 8
4294.11 8
4294.26 9
4294.41 9
4294.56 8
4294.71 6
4294.86 4
4295.01 2
4295.16 1
4295.31 1
4295.46 2
4295.61 4
4295.76 5
4295.91 6
4296.06 6
4296.21 5
4296.36 4
4296.51 4
4296.66 5
4296.81 9
4296.96 14
4297.11 21
4297.26 27
4297.41 33
4297.56 37
4297.71 39
4297.86 40
4298.01 40
4298.16 40
4298.31 39
4298.47 39
4298.62 37
4298.77 36
4298.92 33
4299.07 31
4299.22 30
4299.37 29
4299.52 30
4299.67 32
4299.82 36
4299.97 39
4300.12 43
4300.27 46
4300.42 48
4300.57 48
4300.72 48
4300.87 47
4301.02 46
4301.17 46
4301.32 46
4301.47 46
4301.62 46
4301.77 45
4301.92 44
4302.07 42
4302.22 40
4302.37 37
4302.53 35
4302.68 33
4302.83 32
4302.98 33
4303.13 33
4303.28 35
4303.43 38
4303.58 42
4303.73 48
4303.88 55
4304.03 64
4304.18 73
4304.33 82
4304.48 90
4304.63 95
4304.78 98
4304.93 98
4305.08 94
4305.23 87
4305.38 78
4305.53 68
4305.68 56
4305.84 43
4305.99 31
4306.14 20
4306.29 10
4306.44 1
4306.59 0
4306.74 0
4306.89 0
4307.04 0
4307.19 0
4307.34 0
4307.49 0
4307.64 0
4307.79 2
4307.94 8
4308.09 14
4308.24 21
4308.39 29
4308.54 36
4308.69 44
4308.85 50
4309.00 55
4309.15 59
4309.30 61
4309.45 61
4309.60 59
4309.75 56
4309.90 51
4310.05 46
4310.20 39
4310.35 33
4310.50 28
4310.65 23
4310.80 21
4310.95 22
4311.10 26
4311.25 33
4311.40 42
4311.55 51
4311.71 59
4311.86 66
4312.01 69
4312.16 69
4312.31 67
4312.46 65
4312.61 64
4312.76 64
4312.91 67
4313.06 71
4313.21 76
4313.36 80
4313.51 84
4313.66 85
4313.81 85
4313.96 83
4314.11 80
4314.27 77
4314.42 73
4314.57 70
4314.72 69
4314.87 70
4315.02 73
4315.17 77
4315.32 83
4315.47 88
4315.62 93
4315.77 96
4315.92 96
4316.07 93
4316.22 89
4316.37 82
4316.53 75
4316.68 68
4316.83 61
4316.98 56
4317.13 51
4317.28 48
4317.43 45
4317.58 44
4317.73 43
4317.88 43
4318.03 43
4318.18 42
4318.33 42
4318.48 40
4318.63 39
4318.79 36
4318.94 34
4319.09 31
4319.24 29
4319.39 27
4319.54 25
4319.69 24
4319.84 23
4319.99 22
4320.14 21
4320.29 20
4320.44 20
4320.59 20
4320.74 22
4320.90 24
4321.05 27
4321.20 32
4321.35 37
4321.50 43
4321.65 47
4321.80 51
4321.95 54
4322.10 56
4322.25 57
4322.40 57
4322.55 57
4322.70 56
4322.86 56
4323.01 56
4323.16 56
4323.31 55
4323.46 53
4323.61 50
4323.76 45
4323.91 40
4324.06 34
4324.21 29
4324.36 26
4324.51 25
4324.66 26
4324.82 29
4324.97 34
4325.12 39
4325.27 43
4325.42 45
4325.57 46
4325.72 47
4325.87 46
4326.02 46
4326.17 46
4326.32 46
4326.47 46
4326.63 45
4326.78 42
4326.93 38
4327.08 32
4327.23 26
4327.38 20
4327.53 16
4327.68 13
4327.83 12
4327.98 12
4328.13 13
4328.28 14
4328.44 15
4328.59 15
4328.74 14
4328.89 12
4329.04 10
4329.19 8
4329.34 6
4329.49 4
4329.64 3
4329.79 2
4329.94 2
4330.09 3
4330.25 3
4330.40 2
4330.55 1
4330.70 0
4330.85 0
4331.00 0
4331.15 0
4331.30 0
4331.45 0
4331.60 0
4331.75 2
4331.91 4
4332.06 7
4332.21 11
4332.36 15
4332.51 21
4332.66 27
4332.81 33
4332.96 38
4333.11 41
4333.26 42
4333.42 41
4333.57 38
4333.72 35
4333.87 33
4334.02 31
4334.17 29
4334.32 28
4334.47 27
4334.62 25
4334.77 23
4334.92 21
4335.08 20
4335.23 18
4335.38 18
4335.53 18
4335.68 20
4335.83 22
4335.98 25
4336.13 29
4336.28 33
4336.43 38
4336.59 41
4336.74 43
4336.89 44
4337.04 43
4337.19 42
4337.34 42
4337.49 43
4337.64 46
4337.79 51
4337.95 56
4338.10 61
4338.25 65
4338.40 67
4338.55 67
4338.70 66
4338.85 64
4339.00 62
4339.15 59
4339.30 57
4339.46 54
4339.61 52
4339.76 49
4339.91 45
4340.06 41
4340.21 37
4340.36 33
4340.51 28
4340.66 24
4340.82 20
4340.97 17
4341.12 14
4341.27 12
4341.42 11
4341.57 11
4341.72 11
4341.87 12
4342.02 13
4342.17 16
4342.33 18
4342.48 20
4342.63 22
4342.78 23
4342.93 23
4343.08 24
4343.23 25
4343.38 27
4343.53 30
4343.69 35
4343.84 39
4343.99 44
4344.14 47
4344.29 48
4344.44 47
4344.59 44
4344.74 40
4344.90 35
4345.05 31
4345.20 29
4345.35 28
4345.50 30
4345.65 32
4345.80 35
4345.95 37
4346.10 38
4346.26 36
4346.41 32
4346.56 27
4346.71 21
4346.86 15
4347.01 11
4347.16 9
4347.31 9
4347.47 11
4347.62 14
4347.77 18
4347.92 23
4348.07 28
4348.22 33
4348.37 37
4348.52 42
4348.67 46
4348.83 49
4348.98 52
4349.13 54
4349.28 55
4349.43 55
4349.58 55
4349.73 54
4349.88 53
4350.04 52
4350.19 51
4350.34 52
4350.49 53
4350.64 56
4350.79 59
4350.94 63
4351.09 67
4351.25 70
4351.40 73
4351.55 75
4351.70 77
4351.85 78
4352.00 79
4352.15 81
4352.30 82
4352.46 82
4352.61 82
4352.76 80
4352.91 77
4353.06 72
4353.21 66
4353.36 59
4353.52 53
4353.67 47
4353.82 42
4353.97 36
4354.12 31
4354.27 26
4354.42 21
4354.57 18
4354.73 16
4354.88 17
4355.03 20
4355.18 26
4355.33 33
4355.48 40
4355.63 47
4355.78 53
4355.94 57
4356.09 60
4356.24 62
4356.39 62
4356.54 63
4356.69 63
4356.84 64
4357.00 65
4357.15 66
4357.30 66
4357.45 65
4357.60 62
4357.75 56
4357.90 49
4358.06 42
4358.21 37
4358.36 33
4358.51 32
4358.66 34
4358.81 38
4358.96 42
4359.12 46
4359.27 49
4359.42 50
4359.57 50
4359.72 49
4359.87 47
4360.02 45
4360.17 44
4360.33 45
4360.48 47
4360.63 49
4360.78 52
4360.93 56
4361.08 59
4361.23 62
4361.39 65
4361.54 68
4361.69 70
4361.84 73
4361.99 76
4362.14 79
4362.30 80
4362.45 79
4362.60 77
4362.75 72
4362.90 65
4363.05 56
4363.20 47
4363.36 38
4363.51 30
4363.66 23
4363.81 18
4363.96 14
4364.11 12
4364.26 12
4364.42 13
4364.57 16
4364.72 19
4364.87 22
4365.02 23
4365.17 23
4365.32 21
4365.48 18
4365.63 13
4365.78 7
4365.93 1
4366.08 0
4366.23 0
4366.39 0
4366.54 0
4366.69 0
4366.84 0
4366.99 0
4367.14 0
4367.29 4
4367.45 12
4367.60 19
4367.75 24
4367.90 29
4368.05 31
4368.20 33
4368.36 33
4368.51 34
4368.66 35
4368.81 36
4368.96 38
4369.11 40
4369.26 42
4369.42 44
4369.57 45
4369.72 47
4369.87 50
4370.02 53
4370.17 58
4370.33 64
4370.48 69
4370.63 74
4370.78 78
4370.93 79
4371.08 79
4371.24 76
4371.39 73
4371.54 69
4371.69 65
4371.84 62
4371.99 61
4372.15 60
4372.30 60
4372.45 61
4372.60 61
4372.75 61
4372.90 58
4373.05 55
4373.21 50
4373.36 45
4373.51 41
4373.66 38
4373.81 37
4373.96 39
4374.12 43
4374.27 48
4374.42 53
4374.57 57
4374.72 60
4374.87 61
4375.03 60
4375.18 57
4375.33 54
4375.48 50
4375.63 47
4375.78 45
4375.94 43
4376.09 44
4376.24 45
4376.39 47
4376.54 50
4376.70 53
4376.85 56
4377.00 58
4377.15 60
4377.30 61
4377.45 61
4377.61 60
4377.76 59
4377.91 59
4378.06 59
4378.21 61
4378.36 64
4378.52 69
4378.67 73
4378.82 76
4378.97 77
4379.12 76
4379.27 73
4379.43 67
4379.58 60
4379.73 52
4379.88 45
4380.03 39
4380.18 37
4380.34 38
4380.49 43
4380.64 50
4380.79 60
4380.94 71
4381.10 81
4381.25 89
4381.40 96
4381.55 101
4381.70 105
4381.85 106
4382.01 107
4382.16 105
4382.31 102
4382.46 97
4382.61 91
4382.77 84
4382.92 77
4383.07 71
4383.22 66
4383.37 64
4383.52 63
4383.68 64
4383.83 67
4383.98 72
4384.13 77
4384.28 83
4384.44 88
4384.59 93
4384.74 98
4384.89 103
4385.04 107
4385.19 112
4385.35 117
4385.50 121
4385.65 124
4385.80 125
4385.95 125
4386.11 124
4386.26 122
4386.41 120
4386.56 118
4386.71 116
4386.87 115
4387.02 114
4387.17 114
4387.32 113
4387.47 112
4387.62 110
4387.78 107
4387.93 103
4388.08 98
4388.23 92
4388.38 87
4388.54 82
4388.69 78
4388.84 75
4388.99 73
4389.14 72
4389.30 70
4389.45 68
4389.60 65
4389.75 61
4389.90 57
4390.06 53
4390.21 49
4390.36 47
4390.51 46
4390.66 46
4390.81 47
4390.97 48
4391.12 50
4391.27 51
4391.42 50
4391.57 48
4391.73 44
4391.88 40
4392.03 35
4392.18 31
4392.33 26
4392.49 23
4392.64 20
4392.79 17
4392.94 16
4393.09 16
4393.25 17
4393.40 21
4393.55 26
4393.70 32
4393.85 40
4394.01 47
4394.16 54
4394.31 59
4394.46 62
4394.61 63
4394.77 62
4394.92 60
4395.07 58
4395.22 56
4395.37 57
4395.53 59
4395.68 64
4395.83 72
4395.98 82
4396.13 93
4396.29 104
4396.44 116
4396.59 126
4396.74 136
4396.89 144
4397.05 152
4397.20 159
4397.35 167
4397.50 174
4397.66 182
4397.81 190
4397.96 198
4398.11 206
4398.26 212
4398.42 218
4398.57 221
4398.72 224
4398.87 224
4399.02 225
4399.18 225
4399.33 225
4399.48 225
4399.63 225
4399.78 223
4399.94 220
4400.09 214
4400.24 207
4400.39 197
4400.54 187
4400.70 178
4400.85 169
4401.00 163
4401.15 159
4401.31 157
4401.46 156
4401.61 156
4401.76 156
4401.91 155
4402.07 154
4402.22 153
4402.37 151
4402.52 149
4402.67 146
4402.83 142
4402.98 137
4403.13 132
4403.28 126
4403.44 120
4403.59 117
4403.74 116
4403.89 117
4404.04 121
4404.20 125
4404.35 128
4404.50 130
4404.65 128
4404.81 123
4404.96 116
4405.11 107
4405.26 98
4405.41 89
4405.57 80
4405.72 73
4405.87 68
4406.02 64
4406.17 62
4406.33 63
4406.48 66
4406.63 71
4406.78 77
4406.94 84
4407.09 89
4407.24 94
4407.39 96
4407.55 96
4407.70 96
4407.85 95
4408.00 96
4408.15 97
4408.31 100
4408.46 103
4408.61 107
4408.76 111
4408.92 114
4409.07 116
4409.22 117
4409.37 118
4409.52 119
4409.68 119
4409.83 118
4409.98 118
4410.13 117
4410.29 114
4410.44 111
4410.59 107
4410.74 101
4410.89 96
4411.05 91
4411.20 87
4411.35 84
4411.50 82
4411.66 80
4411.81 76
4411.96 71
4412.11 64
4412.27 56
4412.42 48
4412.57 42
4412.72 37
4412.87 34
4413.03 34
4413.18 36
4413.33 40
4413.48 44
4413.64 49
4413.79 55
4413.94 61
4414.09 68
4414.25 76
4414.40 85
4414.55 93
4414.70 102
4414.86 109
4415.01 115
4415.16 118
4415.31 120
4415.46 120
4415.62 118
4415.77 116
4415.92 115
4416.07 114
4416.23 114
4416.38 116
4416.53 119
4416.68 122
4416.84 126
4416.99 129
4417.14 131
4417.29 131
4417.45 129
4417.60 127
4417.75 125
4417.90 125
4418.06 127
4418.21 132
4418.36 141
4418.51 151
4418.67 163
4418.82 175
4418.97 188
4419.12 201
4419.28 215
4419.43 229
4419.58 243
4419.73 259
4419.88 273
4420.04 287
4420.19 300
4420.34 313
4420.49 325
4420.65 339
4420.80 355
4420.95 375
4421.10 396
4421.26 420
4421.41 445
4421.56 470
4421.71 494
4421.87 518
4422.02 541
4422.17 563
4422.32 585
4422.48 606
4422.63 626
4422.78 645
4422.93 662
4423.09 678
4423.24 693
4423.39 707
4423.54 720
4423.70 731
4423.85 742
4424.00 752
4424.15 762
4424.31 771
4424.46 781
4424.61 791
4424.76 801
4424.92 811
4425.07 818
4425.22 821
4425.37 820
4425.53 814
4425.68 805
4425.83 792
4425.98 778
4426.14 765
4426.29 753
4426.44 742
4426.60 733
4426.75 723
4426.90 713
4427.05 700
4427.21 684
4427.36 665
4427.51 643
4427.66 620
4427.82 598
4427.97 577
4428.12 558
4428.27 541
4428.43 526
4428.58 512
4428.73 497
4428.88 481
4429.04 466
4429.19 450
4429.34 436
4429.49 424
4429.65 413
4429.80 404
4429.95 396
4430.10 387
4430.26 376
4430.41 365
4430.56 352
4430.72 339
4430.87 327
4431.02 316
4431.17 305
4431.33 294
4431.48 282
4431.63 267
4431.78 250
4431.94 232
4432.09 214
4432.24 197
4432.39 183
4432.55 174
4432.70 168
4432.85 166
4433.01 167
4433.16 169
4433.31 171
4433.46 172
4433.62 173
4433.77 173
4433.92 172
4434.07 170
4434.23 169
4434.38 167
4434.53 165
4434.68 163
4434.84 159
4434.99 155
4435.14 151
4435.30 147
4435.45 144
4435.60 143
4435.75 143
4435.91 145
4436.06 147
4436.21 149
4436.36 150
4436.52 149
4436.67 145
4436.82 139
4436.98 131
4437.13 123
4437.28 115
4437.43 108
4437.59 102
4437.74 97
4437.89 93
4438.04 88
4438.20 82
4438.35 77
4438.50 71
4438.66 67
4438.81 65
4438.96 66
4439.11 70
4439.27 75
4439.42 81
4439.57 87
4439.73 90
4439.88 91
4440.03 91
4440.18 88
4440.34 85
4440.49 82
4440.64 80
4440.80 78
4440.95 76
4441.10 74
4441.25 73
4441.41 71
4441.56 71
4441.71 72
4441.86 75
4442.02 78
4442.17 82
4442.32 84
4442.48 85
4442.63 83
4442.78 79
4442.93 74
4443.09 69
4443.24 65
4443.39 62
4443.55 60
4443.70 60
4443.85 61
4444.00 62
4444.16 63
4444.31 65
4444.46 66
4444.62 67
4444.77 69
4444.92 71
4445.07 72
4445.23 73
4445.38 74
4445.53 73
4445.69 72
4445.84 69
4445.99 65
4446.15 61
4446.30 57
4446.45 54
4446.60 52
4446.76 51
4446.91 51
4447.06 50
4447.22 49
4447.37 48
4447.52 48
4447.67 48
4447.83 50
4447.98 54
4448.13 59
4448.29 64
4448.44 69
4448.59 74
4448.74 76
4448.90 78
4449.05 78
4449.20 76
4449.36 73
4449.51 69
4449.66 64
4449.82 60
4449.97 56
4450.12 53
4450.27 51
4450.43 51
4450.58 52
4450.73 55
4450.89 59
4451.04 63
4451.19 67
4451.35 72
4451.50 76
4451.65 80
4451.80 83
4451.96 86
4452.11 88
4452.26 87
4452.42 86
4452.57 83
4452.72 80
4452.88 76
4453.03 73
4453.18 70
4453.33 67
4453.49 64
4453.64 61
4453.79 57
4453.95 51
4454.10 45
4454.25 37
4454.41 30
4454.56 24
4454.71 18
4454.86 14
4455.02 11
4455.17 10
4455.32 10
4455.48 12
4455.63 17
4455.78 23
4455.94 29
4456.09 36
4456.24 42
4456.40 45
4456.55 45
4456.70 43
4456.85 38
4457.01 32
4457.16 25
4457.31 18
4457.47 13
4457.62 10
4457.77 9
4457.93 11
4458.08 14
4458.23 19
4458.39 24
4458.54 30
4458.69 34
4458.85 37
4459.00 39
4459.15 40
4459.30 39
4459.46 38
4459.61 36
4459.76 33
4459.92 30
4460.07 28
4460.22 26
4460.38 26
4460.53 27
4460.68 29
4460.84 31
4460.99 33
4461.14 34
4461.30 34
4461.45 33
4461.60 32
4461.75 32
4461.91 33
4462.06 36
4462.21 42
4462.37 48
4462.52 55
4462.67 60
4462.83 64
4462.98 66
4463.13 65
4463.29 63
4463.44 60
4463.59 56
4463.75 51
4463.90 47
4464.05 43
4464.21 37
4464.36 31
4464.51 25
4464.67 18
4464.82 13
4464.97 8
4465.13 5
4465.28 4
4465.43 3
4465.58 3
4465.74 2
4465.89 1
4466.04 0
4466.20 0
4466.35 0
4466.50 0
4466.66 0
4466.81 0
4466.96 0
4467.12 2
4467.27 8
4467.42 15
4467.58 23
4467.73 31
4467.88 40
4468.04 48
4468.19 55
4468.34 62
4468.50 68
4468.65 74
4468.80 79
4468.96 83
4469.11 85
4469.26 86
4469.42 84
4469.57 82
4469.72 78
4469.88 74
4470.03 69
4470.18 66
4470.34 64
4470.49 64
4470.64 65
4470.80 66
4470.95 68
4471.10 70
4471.26 72
4471.41 74
4471.56 74
4471.72 74
4471.87 74
4472.02 73
4472.18 71
4472.33 70
4472.48 69
4472.64 67
4472.79 66
4472.94 65
4473.10 63
4473.25 61
4473.40 60
4473.56 58
4473.71 58
4473.86 58
4474.02 60
4474.17 61
4474.32 63
4474.48 64
4474.63 62
4474.78 59
4474.94 54
4475.09 48
4475.24 41
4475.40 34
4475.55 28
4475.70 25
4475.86 24
4476.01 25
4476.16 28
4476.32 32
4476.47 37
4476.62 41
4476.78 46
4476.93 50
4477.08 53
4477.24 55
4477.39 55
4477.55 54
4477.70 51
4477.85 47
4478.01 43
4478.16 41
4478.31 41
4478.47 44
4478.62 48
4478.77 53
4478.93 59
4479.08 64
4479.23 68
4479.39 71
4479.54 73
4479.69 74
4479.85 74
4480.00 74
4480.15 74
4480.31 73
4480.46 71
4480.61 69
4480.77 68
4480.92 68
4481.08 68
4481.23 70
4481.38 72
4481.54 75
4481.69 78
4481.84 80
4482.00 81
4482.15 80
4482.30 79
4482.46 78
4482.61 76
4482.76 73
4482.92 70
4483.07 66
4483.22 62
4483.38 58
4483.53 55
4483.68 53
4483.84 52
4483.99 54
4484.15 57
4484.30 61
4484.45 66
4484.61 71
4484.76 76
4484.91 80
4485.07 82
4485.22 84
4485.37 84
4485.53 83
4485.68 80
4485.83 77
4485.99 73
4486.14 69
4486.30 64
4486.45 60
4486.60 55
4486.76 51
4486.91 47
4487.06 44
4487.22 42
4487.37 40
4487.52 39
4487.68 39
4487.83 40
4487.99 41
4488.14 42
4488.29 44
4488.45 45
4488.60 46
4488.75 47
4488.91 48
4489.06 50
4489.21 52
4489.37 55
4489.52 58
4489.68 61
4489.83 63
4489.98 64
4490.14 63
4490.29 62
4490.44 61
4490.60 60
4490.75 61
4490.90 62
4491.06 65
4491.21 67
4491.37 70
4491.52 72
4491.67 74
4491.83 75
4491.98 77
4492.13 79
4492.29 82
4492.44 84
4492.60 86
4492.75 88
4492.90 88
4493.06 88
4493.21 88
4493.36 87
4493.52 85
4493.67 83
4493.82 81
4493.98 80
4494.13 78
4494.29 78
4494.44 78
4494.59 78
4494.75 79
4494.90 80
4495.05 81
4495.21 81
4495.36 82
4495.52 82
4495.67 81
4495.82 80
4495.98 79
4496.13 77
4496.28 75
4496.44 73
4496.59 72
4496.75 71
4496.90 70
4497.05 69
4497.21 67
4497.36 64
4497.51 61
4497.67 58
4497.82 55
4497.98 53
4498.13 52
4498.28 53
4498.44 55
4498.59 56
4498.75 57
4498.90 57
4499.05 56
4499.21 55
4499.36 53
4499.51 52
4499.67 53
4499.82 54
4499.98 55
4500.13 57
4500.28 57
4500.44 58
4500.59 57
4500.74 55
4500.90 53
4501.05 51
4501.21 50
4501.36 49
4501.51 50
4501.67 52
4501.82 56
4501.98 61
4502.13 66
4502.28 71
4502.44 76
4502.59 79
4502.74 80
4502.90 79
4503.05 76
4503.21 71
4503.36 66
4503.51 61
4503.67 56
4503.82 54
4503.98 52
4504.13 52
4504.28 53
4504.44 53
4504.59 53
4504.75 52
4504.90 50
4505.05 47
4505.21 43
4505.36 40
4505.51 36
4505.67 34
4505.82 32
4505.98 30
4506.13 28
4506.28 26
4506.44 24
4506.59 21
4506.75 16
4506.90 11
4507.05 6
4507.21 0
4507.36 0
4507.52 0
4507.67 0
4507.82 0
4507.98 0
4508.13 0
4508.29 0
4508.44 1
4508.59 4
4508.75 8
4508.90 10
4509.06 13
4509.21 16
4509.36 19
4509.52 24
4509.67 29
4509.83 35
4509.98 42
4510.13 48
4510.29 54
4510.44 58
4510.60 61
4510.75 62
4510.90 60
4511.06 57
4511.21 52
4511.37 46
4511.52 37
4511.67 28
4511.83 19
4511.98 11
4512.14 4
4512.29 0
4512.44 0
4512.60 0
4512.75 2
4512.91 7
4513.06 13
4513.21 19
4513.37 24
4513.52 27
4513.68 28
4513.83 28
4513.98 28
4514.14 29
4514.29 30
4514.45 32
4514.60 35
4514.75 38
4514.91 40
4515.06 41
4515.22 40
4515.37 38
4515.53 35
4515.68 32
4515.83 30
4515.99 29
4516.14 29
4516.30 29
4516.45 29
4516.60 27
4516.76 25
4516.91 21
4517.07 17
4517.22 14
4517.37 13
4517.53 14
4517.68 18
4517.84 23
4517.99 28
4518.15 32
4518.30 36
4518.45 37
4518.61 37
4518.76 36
4518.92 34
4519.07 33
4519.22 33
4519.38 34
4519.53 36
4519.69 40
4519.84 45
4520.00 49
4520.15 53
4520.30 55
4520.46 55
4520.61 52
4520.77 49
4520.92 44
4521.07 40
4521.23 37
4521.38 36
4521.54 37
4521.69 41
4521.85 45
4522.00 49
4522.15 53
4522.31 54
4522.46 53
4522.62 49
4522.77 44
4522.92 39
4523.08 35
4523.23 31
4523.39 30
4523.54 31
4523.70 33
4523.85 36
4524.00 39
4524.16 43
4524.31 46
4524.47 49
4524.62 52
4524.78 54
4524.93 56
4525.08 56
4525.24 55
4525.39 53
4525.55 50
4525.70 46
4525.86 43
4526.01 40
4526.16 38
4526.32 36
4526.47 35
4526.63 33
4526.78 31
4526.94 29
4527.09 29
4527.24 30
4527.40 32
4527.55 36
4527.71 40
4527.86 43
4528.02 44
4528.17 43
4528.32 40
4528.48 36
4528.63 32
4528.79 28
4528.94 26
4529.10 26
4529.25 28
4529.40 31
4529.56 35
4529.71 39
4529.87 43
4530.02 45
4530.18 45
4530.33 44
4530.48 42
4530.64 39
4530.79 35
4530.95 32
4531.10 29
4531.26 28
4531.41 28
4531.56 29
4531.72 31
4531.87 33
4532.03 36
4532.18 39
4532.34 42
4532.49 43
4532.65 44
4532.80 43
4532.95 40
4533.11 35
4533.26 29
4533.42 23
4533.57 18
4533.73 15
4533.88 15
4534.04 16
4534.19 18
4534.34 21
4534.50 22
4534.65 21
4534.81 18
4534.96 12
4535.12 6
4535.27 0
4535.42 0
4535.58 0
4535.73 0
4535.89 0
4536.04 0
4536.20 0
4536.35 2
4536.51 4
4536.66 5
4536.81 5
4536.97 4
4537.12 3
4537.28 2
4537.43 1
4537.59 1
4537.74 2
4537.90 3
4538.05 4
4538.20 6
4538.36 6
4538.51 5
4538.67 4
4538.82 1
4538.98 0
4539.13 0
4539.29 0
4539.44 1
4539.60 5
4539.75 10
4539.90 15
4540.06 20
4540.21 25
4540.37 30
4540.52 34
4540.68 38
4540.83 43
4540.99 48
4541.14 53
4541.29 59
4541.45 63
4541.60 68
4541.76 71
4541.91 73
4542.07 75
4542.22 75
4542.38 73
4542.53 70
4542.69 65
4542.84 58
4542.99 51
4543.15 43
4543.30 35
4543.46 29
4543.61 25
4543.77 24
4543.92 26
4544.08 29
4544.23 34
4544.39 40
4544.54 45
4544.70 48
4544.85 51
4545.00 53
4545.16 54
4545.31 55
4545.47 56
4545.62 55
4545.78 54
4545.93 51
4546.09 47
4546.24 42
4546.40 38
4546.55 35
4546.71 34
4546.86 35
4547.01 39
4547.17 43
4547.32 49
4547.48 55
4547.63 61
4547.79 67
4547.94 72
4548.10 75
4548.25 77
4548.41 76
4548.56 73
4548.72 68
4548.87 63
4549.02 58
4549.18 55
4549.33 53
4549.49 54
4549.64 57
4549.80 60
4549.95 63
4550.11 65
4550.26 66
4550.42 65
4550.57 64
4550.73 62
4550.88 60
4551.04 59
4551.19 58
4551.34 57
4551.50 58
4551.65 58
4551.81 59
4551.96 59
4552.12 60
4552.27 62
4552.43 64
4552.58 67
4552.74 71
4552.89 76
4553.05 82
4553.20 87
4553.36 91
4553.51 95
4553.67 97
4553.82 99
4553.98 101
4554.13 102
4554.28 104
4554.44 107
4554.59 109
4554.75 112
4554.90 115
4555.06 118
4555.21 122
4555.37 125
4555.52 128
4555.68 131
4555.83 133
4555.99 134
4556.14 135
4556.30 136
4556.45 137
4556.61 137
4556.76 138
4556.92 139
4557.07 141
4557.23 141
4557.38 142
4557.53 142
4557.69 141
4557.84 141
4558.00 140
4558.15 139
4558.31 137
4558.46 135
4558.62 133
4558.77 132
4558.93 131
4559.08 132
4559.24 134
4559.39 137
4559.55 142
4559.70 147
4559.86 152
4560.01 157
4560.17 160
4560.32 163
4560.48 165
4560.63 168
4560.79 171
4560.94 176
4561.10 181
4561.25 186
4561.41 191
4561.56 195
4561.72 197
4561.87 197
4562.03 195
4562.18 191
4562.34 186
4562.49 182
4562.64 179
4562.80 178
4562.95 179
4563.11 182
4563.26 187
4563.42 193
4563.57 199
4563.73 204
4563.88 208
4564.04 210
4564.19 212
4564.35 212
4564.50 213
4564.66 214
4564.81 216
4564.97 219
4565.12 221
4565.28 224
4565.43 225
4565.59 225
4565.74 222
4565.90 217
4566.05 210
4566.21 200
4566.36 188
4566.52 176
4566.67 163
4566.83 152
4566.98 142
4567.14 136
4567.29 133
4567.45 133
4567.60 136
4567.76 140
4567.91 146
4568.07 150
4568.22 154
4568.38 155
4568.53 155
4568.69 153
4568.84 150
4569.00 146
4569.15 142
4569.31 138
4569.46 135
4569.62 133
4569.77 131
4569.93 131
4570.08 132
4570.24 132
4570.39 133
4570.55 134
4570.70 134
4570.86 134
4571.01 133
4571.17 132
4571.32 130
4571.48 129
4571.63 126
4571.79 124
4571.94 120
4572.10 116
4572.25 113
4572.41 109
4572.56 106
4572.72 104
4572.87 104
4573.03 105
4573.18 106
4573.34 108
4573.49 110
4573.65 112
4573.80 113
4573.96 113
4574.11 113
4574.27 113
4574.42 112
4574.58 111
4574.73 111
4574.89 112
4575.04 113
4575.20 115
4575.35 116
4575.51 116
4575.67 116
4575.82 113
4575.98 109
4576.13 104
4576.29 98
4576.44 92
4576.60 88
4576.75 85
4576.91 83
4577.06 83
4577.22 83
4577.37 83
4577.53 82
4577.68 81
4577.84 79
4577.99 77
4578.15 74
4578.30 71
4578.46 69
4578.61 69
4578.77 70
4578.92 74
4579.08 80
4579.23 87
4579.39 96
4579.54 106
4579.70 114
4579.85 121
4580.01 125
4580.16 127
4580.32 126
4580.47 122
4580.63 117
4580.79 111
4580.94 104
4581.10 97
4581.25 90
4581.41 84
4581.56 78
4581.72 73
4581.87 69
4582.03 65
4582.18 63
4582.34 62
4582.49 62
4582.65 64
4582.80 67
4582.96 71
4583.11 76
4583.27 82
4583.42 88
4583.58 94
4583.73 99
4583.89 103
4584.05 105
4584.20 106
4584.36 106
4584.51 104
4584.67 102
4584.82 99
4584.98 96
4585.13 92
4585.29 89
4585.44 86
4585.60 83
4585.75 80
4585.91 78
4586.06 77
4586.22 78
4586.37 80
4586.53 84
4586.68 89
4586.84 95
4587.00 100
4587.15 103
4587.31 105
4587.46 105
4587.62 103
4587.77 100
4587.93 97
4588.08 96
4588.24 95
4588.39 95
4588.55 95
4588.70 94
4588.86 92
4589.01 91
4589.17 90
4589.33 89
4589.48 91
4589.64 93
4589.79 96
4589.95 98
4590.10 98
4590.26 97
4590.41 94
4590.57 91
4590.72 88
4590.88 84
4591.03 81
4591.19 78
4591.34 75
4591.50 70
4591.66 65
4591.81 59
4591.97 52
4592.12 46
4592.28 41
4592.43 38
4592.59 36
4592.74 35
4592.90 34
4593.05 33
4593.21 31
4593.37 28
4593.52 25
4593.68 22
4593.83 18
4593.99 15
4594.14 12
4594.30 9
4594.45 6
4594.61 3
4594.76 1
4594.92 0
4595.07 0
4595.23 0
4595.39 0
4595.54 0
4595.70 0
4595.85 0
4596.01 0
4596.16 1
4596.32 4
4596.47 8
4596.63 11
4596.78 14
4596.94 17
4597.10 19
4597.25 20
4597.41 21
4597.56 22
4597.72 21
4597.87 21
4598.03 21
4598.18 22
4598.34 25
4598.50 28
4598.65 33
4598.81 39
4598.96 44
4599.12 50
4599.27 55
4599.43 60
4599.58 65
4599.74 69
4599.89 73
4600.05 76
4600.21 80
4600.36 82
4600.52 84
4600.67 85
4600.83 85
4600.98 85
4601.14 83
4601.29 81
4601.45 78
4601.61 76
4601.76 73
4601.92 71
4602.07 67
4602.23 62
4602.38 56
4602.54 49
4602.69 42
4602.85 34
4603.01 28
4603.16 24
4603.32 22
4603.47 22
4603.63 23
4603.78 25
4603.94 27
4604.09 29
4604.25 30
4604.41 31
4604.56 32
4604.72 35
4604.87 39
4605.03 44
4605.18 50
4605.34 56
4605.50 62
4605.65 65
4605.81 67
4605.96 66
4606.12 62
4606.27 56
4606.43 49
4606.58 40
4606.74 30
4606.90 20
4607.05 11
4607.21 3
4607.36 0
4607.52 0
4607.67 0
4607.83 0
4607.99 0
4608.14 0
4608.30 0
4608.45 1
4608.61 2
4608.76 3
4608.92 3
4609.08 5
4609.23 8
4609.39 13
4609.54 19
4609.70 26
4609.85 32
4610.01 37
4610.16 41
4610.32 43
4610.48 44
4610.63 44
4610.79 44
4610.94 44
4611.10 44
4611.25 45
4611.41 45
4611.57 45
4611.72 44
4611.88 43
4612.03 43
4612.19 43
4612.34 44
4612.50 47
4612.66 51
4612.81 54
4612.97 57
4613.12 57
4613.28 55
4613.44 51
4613.59 46
4613.75 40
4613.90 37
4614.06 35
4614.21 36
4614.37 39
4614.53 43
4614.68 47
4614.84 50
4614.99 52
4615.15 51
4615.30 49
4615.46 47
4615.62 44
4615.77 41
4615.93 39
4616.08 38
4616.24 38
4616.39 39
4616.55 42
4616.71 45
4616.86 51
4617.02 57
4617.17 64
4617.33 71
4617.49 76
4617.64 80
4617.80 81
4617.95 80
4618.11 76
4618.26 71
4618.42 66
4618.58 62
4618.73 59
4618.89 59
4619.04 59
4619.20 61
4619.36 62
4619.51 64
4619.67 64
4619.82 63
4619.98 62
4620.13 60
4620.29 57
4620.45 53
4620.60 48
4620.76 42
4620.91 36
4621.07 29
4621.23 24
4621.38 19
4621.54 15
4621.69 12
4621.85 9
4622.01 5
4622.16 0
4622.32 0
4622.47 0
4622.63 0
4622.78 0
4622.94 0
4623.10 0
4623.25 3
4623.41 13
4623.56 23
4623.72 32
4623.88 39
4624.03 45
4624.19 48
4624.34 49
4624.50 50
4624.66 49
4624.81 49
4624.97 50
4625.12 50
4625.28 50
4625.44 50
4625.59 48
4625.75 46
4625.90 42
4626.06 38
4626.22 34
4626.37 31
4626.53 29
4626.68 30
4626.84 32
4627.00 35
4627.15 40
4627.31 44
4627.46 47
4627.62 49
4627.78 50
4627.93 51
4628.09 51
4628.24 52
4628.40 55
4628.56 58
4628.71 64
4628.87 69
4629.02 75
4629.18 79
4629.34 81
4629.49 82
4629.65 80
4629.80 78
4629.96 76
4630.12 75
4630.27 75
4630.43 75
4630.58 77
4630.74 79
4630.90 81
4631.05 83
4631.21 86
4631.36 88
4631.52 90
4631.68 92
4631.83 93
4631.99 92
4632.14 90
4632.30 88
4632.46 84
4632.61 80
4632.77 77
4632.92 75
4633.08 73
4633.24 72
4633.39 72
4633.55 72
4633.70 73
4633.86 74
4634.02 77
4634.17 82
4634.33 88
4634.49 95
4634.64 102
4634.80 108
4634.95 112
4635.11 114
4635.27 114
4635.42 111
4635.58 106
4635.73 99
4635.89 91
4636.05 82
4636.20 74
4636.36 67
4636.51 60
4636.67 55
4636.83 50
4636.98 46
4637.14 43
4637.30 39
4637.45 34
4637.61 29
4637.76 24
4637.92 20
4638.08 17
4638.23 16
4638.39 18
4638.54 21
4638.70 25
4638.86 31
4639.01 37
4639.17 44
4639.33 50
4639.48 56
4639.64 62
4639.79 66
4639.95 69
4640.11 71
4640.26 71
4640.42 69
4640.58 65
4640.73 61
4640.89 55
4641.04 49
4641.20 43
4641.36 37
4641.51 34
4641.67 33
4641.83 34
4641.98 38
4642.14 43
4642.29 49
4642.45 55
4642.61 60
4642.76 63
4642.92 65
4643.08 65
4643.23 64
4643.39 63
4643.54 62
4643.70 61
4643.86 61
4644.01 62
4644.17 63
4644.33 65
4644.48 66
4644.64 66
4644.79 65
4644.95 64
4645.11 63
4645.26 61
4645.42 60
4645.58 60
4645.73 61
4645.89 64
4646.04 69
4646.20 75
4646.36 83
4646.51 91
4646.67 98
4646.83 104
4646.98 109
4647.14 111
4647.29 112
4647.45 112
4647.61 112
4647.76 110
4647.92 109
4648.08 106
4648.23 103
4648.39 98
4648.55 93
4648.70 87
4648.86 81
4649.01 77
4649.17 73
4649.33 72
4649.48 72
4649.64 74
4649.80 75
4649.95 77
4650.11 79
4650.27 79
4650.42 79
4650.58 79
4650.73 79
4650.89 78
4651.05 77
4651.20 76
4651.36 73
4651.52 69
4651.67 64
4651.83 58
4651.99 52
4652.14 46
4652.30 42
4652.45 38
4652.61 35
4652.77 33
4652.92 30
4653.08 29
4653.24 28
4653.39 29
4653.55 32
4653.71 37
4653.86 45
4654.02 53
4654.18 62
4654.33 71
4654.49 79
4654.64 84
4654.80 88
4654.96 88
4655.11 87
4655.27 83
4655.43 78
4655.58 71
4655.74 63
4655.90 55
4656.05 47
4656.21 38
4656.37 30
4656.52 22
4656.68 14
4656.84 5
4656.99 0
4657.15 0
4657.30 0
4657.46 0
4657.62 0
4657.77 0
4657.93 0
4658.09 0
4658.24 3
4658.40 11
4658.56 18
4658.71 25
4658.87 30
4659.03 35
4659.18 39
4659.34 41
4659.50 44
4659.65 46
4659.81 48
4659.97 51
4660.12 53
4660.28 54
4660.44 53
4660.59 50
4660.75 44
4660.90 37
4661.06 28
4661.22 20
4661.37 13
4661.53 8
4661.69 5
4661.84 4
4662.00 5
4662.16 6
4662.31 8
4662.47 9
4662.63 10
4662.78 11
4662.94 11
4663.10 11
4663.25 12
4663.41 13
4663.57 13
4663.72 14
4663.88 14
4664.04 14
4664.19 12
4664.35 10
4664.51 7
4664.66 5
4664.82 3
4664.98 2
4665.13 2
4665.29 4
4665.45 6
4665.60 10
4665.76 13
4665.92 18
4666.07 21
4666.23 24
4666.39 27
4666.54 28
4666.70 29
4666.86 29
4667.01 29
4667.17 29
4667.33 29
4667.48 30
4667.64 32
4667.80 34
4667.95 36
4668.11 37
4668.27 38
4668.42 38
4668.58 37
4668.74 36
4668.89 36
4669.05 36
4669.21 36
4669.36 37
4669.52 38
4669.68 39
4669.83 39
4669.99 39
4670.15 38
4670.30 37
4670.46 36
4670.62 36
4670.77 37
4670.93 38
4671.09 40
4671.24 42
4671.40 43
4671.56 44
4671.71 45
4671.87 44
4672.03 43
4672.18 42
4672.34 41
4672.50 39
4672.65 38
4672.81 37
4672.97 36
4673.12 35
4673.28 33
4673.44 32
4673.59 31
4673.75 30
4673.91 30
4674.06 30
4674.22 31
4674.38 33
4674.53 35
4674.69 38
4674.85 40
4675.00 43
4675.16 46
4675.32 48
4675.48 49
4675.63 50
4675.79 49
4675.95 47
4676.10 45
4676.26 43
4676.42 41
4676.57 40
4676.73 40
4676.89 41
4677.04 43
4677.20 45
4677.36 47
4677.51 47
4677.67 47
4677.83 45
4677.98 43
4678.14 40
4678.30 37
4678.45 34
4678.61 31
4678.77 29
4678.93 28
4679.08 29
4679.24 31
4679.40 33
4679.55 36
4679.71 40
4679.87 43
4680.02 46
4680.18 48
4680.34 51
4680.49 53
4680.65 55
4680.81 57
4680.96 58
4681.12 58
4681.28 58
4681.44 56
4681.59 53
4681.75 49
4681.91 45
4682.06 41
4682.22 38
4682.38 36
4682.53 35
4682.69 36
4682.85 39
4683.00 43
4683.16 47
4683.32 51
4683.48 54
4683.63 56
4683.79 57
4683.95 57
4684.10 56
4684.26 55
4684.42 55
4684.57 54
4684.73 56
4684.89 58
4685.04 62
4685.20 67
4685.36 72
4685.52 77
4685.67 81
4685.83 83
4685.99 83
4686.14 82
4686.30 79
4686.46 76
4686.61 72
4686.77 69
4686.93 66
4687.09 64
4687.24 63
4687.40 63
4687.56 64
4687.71 65
4687.87 66
4688.03 67
4688.18 68
4688.34 68
4688.50 69
4688.66 69
4688.81 69
4688.97 68
4689.13 67
4689.28 66
4689.44 64
4689.60 62
4689.75 62
4689.91 64
4690.07 68
4690.23 72
4690.38 77
4690.54 81
4690.70 84
4690.85 85
4691.01 84
4691.17 82
4691.32 79
4691.48 77
4691.64 75
4691.80 74
4691.95 73
4692.11 71
4692.27 70
4692.42 68
4692.58 66
4692.74 63
4692.90 61
4693.05 60
4693.21 60
4693.37 60
4693.52 61
4693.68 63
4693.84 64
4694.00 66
4694.15 68
4694.31 70
4694.47 72
4694.62 73
4694.78 73
4694.94 72
4695.10 71
4695.25 69
4695.41 68
4695.57 68
4695.72 69
4695.88 70
4696.04 70
4696.20 69
4696.35 67
4696.51 63
4696.67 59
4696.82 53
4696.98 47
4697.14 42
4697.30 35
4697.45 29
4697.61 22
4697.77 16
4697.92 10
4698.08 6
4698.24 5
4698.40 7
4698.55 11
4698.71 18
4698.87 27
4699.02 36
4699.18 44
4699.34 51
4699.50 57
4699.65 60
4699.81 62
4699.97 62
4700.12 60
4700.28 58
4700.44 56
4700.60 52
4700.75 49
4700.91 45
4701.07 41
4701.22 38
4701.38 34
4701.54 31
4701.70 29
4701.85 29
4702.01 31
4702.17 34
4702.33 38
4702.48 44
4702.64 49
4702.80 54
4702.95 59
4703.11 64
4703.27 68
4703.43 72
4703.58 75
4703.74 79
4703.90 82
4704.06 84
4704.21 84
4704.37 84
4704.53 83
4704.68 83
4704.84 84
4705.00 87
4705.16 91
4705.31 95
4705.47 98
4705.63 100
4705.79 100
4705.94 97
4706.10 92
4706.26 87
4706.41 82
4706.57 78
4706.73 75
4706.89 73
4707.04 72
4707.20 71
4707.36 69
4707.52 66
4707.67 62
4707.83 58
4707.99 54
4708.15 50
4708.30 48
4708.46 46
4708.62 45
4708.77 45
4708.93 46
4709.09 47
4709.25 49
4709.40 50
4709.56 52
4709.72 53
4709.88 53
4710.03 53
4710.19 52
4710.35 51
4710.51 51
4710.66 51
4710.82 52
4710.98 54
4711.14 57
4711.29 59
4711.45 61
4711.61 63
4711.76 64
4711.92 64
4712.08 64
4712.24 65
4712.39 65
4712.55 66
4712.71 68
4712.87 71
4713.02 74
4713.18 78
4713.34 83
4713.50 88
4713.65 94
4713.81 99
4713.97 105
4714.13 110
4714.28 114
4714.44 116
4714.60 117
4714.76 116
4714.91 114
4715.07 111
4715.23 109
4715.39 107
4715.54 105
4715.70 105
4715.86 104
4716.02 102
4716.17 98
4716.33 93
4716.49 87
4716.65 79
4716.80 72
4716.96 67
4717.12 62
4717.28 59
4717.43 57
4717.59 55
4717.75 53
4717.91 49
4718.06 43
4718.22 36
4718.38 28
4718.54 20
4718.69 11
4718.85 4
4719.01 0
4719.17 0
4719.32 0
4719.48 0
4719.64 0
4719.80 0
4719.95 0
4720.11 0
4720.27 0
4720.43 2
4720.58 7
4720.74 13
4720.90 21
4721.06 29
4721.21 38
4721.37 45
4721.53 51
4721.69 55
4721.84 56
4722.00 55
4722.16 52
4722.32 49
4722.47 47
4722.63 47
4722.79 49
4722.95 51
4723.10 54
4723.26 58
4723.42 60
4723.58 63
4723.73 66
4723.89 70
4724.05 74
4724.21 79
4724.37 84
4724.52 87
4724.68 89
4724.84 90
4725.00 89
4725.15 87
4725.31 86
4725.47 86
4725.63 86
4725.78 88
4725.94 89
4726.10 90
4726.26 89
4726.41 87
4726.57 82
4726.73 76
4726.89 69
4727.05 62
4727.20 57
4727.36 53
4727.52 51
4727.68 52
4727.83 54
4727.99 57
4728.15 60
4728.31 62
4728.46 63
4728.62 64
4728.78 64
4728.94 64
4729.09 64
4729.25 63
4729.41 63
4729.57 63
4729.73 62
4729.88 62
4730.04 63
4730.20 65
4730.36 66
4730.51 68
4730.67 70
4730.83 70
4730.99 70
4731.15 69
4731.30 68
4731.46 68
4731.62 69
4731.78 70
4731.93 71
4732.09 72
4732.25 72
4732.41 70
4732.56 67
4732.72 63
4732.88 59
4733.04 56
4733.20 52
4733.35 49
4733.51 46
4733.67 42
4733.83 38
4733.98 33
4734.14 27
4734.30 21
4734.46 14
4734.62 8
4734.77 3
4734.93 0
4735.09 0
4735.25 0
4735.40 0
4735.56 4
4735.72 9
4735.88 14
4736.04 18
4736.19 22
4736.35 23
4736.51 24
4736.67 23
4736.82 22
4736.98 22
4737.14 23
4737.30 27
4737.46 31
4737.61 36
4737.77 42
4737.93 48
4738.09 53
4738.25 57
4738.40 60
4738.56 63
4738.72 64
4738.88 66
4739.03 67
4739.19 67
4739.35 68
4739.51 69
4739.67 70
4739.82 72
4739.98 73
4740.14 74
4740.30 74
4740.46 75
4740.61 75
4740.77 75
4740.93 74
4741.09 73
4741.24 71
4741.40 68
4741.56 65
4741.72 62
4741.88 58
4742.03 56
4742.19 55
4742.35 55
4742.51 56
4742.67 56
4742.82 55
4742.98 53
4743.14 50
4743.30 47
4743.46 44
4743.61 41
4743.77 39
4743.93 38
4744.09 38
4744.25 38
4744.40 40
4744.56 41
4744.72 43
4744.88 45
4745.04 47
4745.19 49
4745.35 50
4745.51 51
4745.67 51
4745.82 52
4745.98 52
4746.14 53
4746.30 54
4746.46 55
4746.61 56
4746.77 57
4746.93 56
4747.09 54
4747.25 52
4747.40 49
4747.56 45
4747.72 39
4747.88 33
4748.04 27
4748.19 20
4748.35 13
4748.51 5
4748.67 0
4748.83 0
4748.98 0
4749.14 0
4749.30 0
4749.46 0
4749.62 0
4749.77 0
4749.93 0
4750.09 1
4750.25 7
4750.41 13
4750.57 21
4750.72 28
4750.88 35
4751.04 39
4751.20 42
4751.36 42
4751.51 42
4751.67 40
4751.83 39
4751.99 39
4752.15 39
4752.30 39
4752.46 40
4752.62 39
4752.78 38
4752.94 36
4753.09 33
4753.25 30
4753.41 28
4753.57 26
4753.73 25
4753.88 23
4754.04 22
4754.20 21
4754.36 18
4754.52 15
4754.68 12
4754.83 8
4754.99 6
4755.15 4
4755.31 4
4755.47 6
4755.62 10
4755.78 14
4755.94 20
4756.10 26
4756.26 32
4756.41 38
4756.57 45
4756.73 53
4756.89 60
4757.05 67
4757.21 74
4757.36 81
4757.52 86
4757.68 91
4757.84 96
4758.00 99
4758.15 101
4758.31 101
4758.47 100
4758.63 96
4758.79 91
4758.95 85
4759.10 79
4759.26 73
4759.42 67
4759.58 64
4759.74 62
4759.89 61
4760.05 60
4760.21 60
4760.37 59
4760.53 58
4760.69 55
4760.84 52
4761.00 48
4761.16 44
4761.32 41
4761.48 36
4761.63 32
4761.79 28
4761.95 24
4762.11 22
4762.27 20
4762.43 20
4762.58 21
4762.74 24
4762.90 27
4763.06 30
4763.22 33
4763.38 35
4763.53 36
4763.69 36
4763.85 34
4764.01 31
4764.17 26
4764.33 21
4764.48 16
4764.64 12
4764.80 8
4764.96 5
4765.12 3
4765.27 2
4765.43 2
4765.59 2
4765.75 2
4765.91 1
4766.07 1
4766.22 0
4766.38 0
4766.54 0
4766.70 0
4766.86 0
4767.02 0
4767.17 0
4767.33 2
4767.49 5
4767.65 9
4767.81 14
4767.97 19
4768.12 23
4768.28 26
4768.44 28
4768.60 27
4768.76 23
4768.92 18
4769.07 13
4769.23 7
4769.39 3
4769.55 2
4769.71 4
4769.87 8
4770.02 14
4770.18 21
4770.34 28
4770.50 35
4770.66 40
4770.82 45
4770.98 49
4771.13 52
4771.29 56
4771.45 60
4771.61 65
4771.77 70
4771.93 75
4772.08 80
4772.24 83
4772.40 84
4772.56 82
4772.72 79
4772.88 74
4773.03 68
4773.19 62
4773.35 56
4773.51 51
4773.67 47
4773.83 43
4773.99 39
4774.14 36
4774.30 34
4774.46 32
4774.62 31
4774.78 31
4774.94 31
4775.09 33
4775.25 35
4775.41 38
4775.57 42
4775.73 46
4775.89 50
4776.04 54
4776.20 59
4776.36 63
4776.52 68
4776.68 72
4776.84 76
4777.00 79
4777.15 82
4777.31 84
4777.47 85
4777.63 84
4777.79 83
4777.95 81
4778.11 78
4778.26 76
4778.42 72
4778.58 69
4778.74 65
4778.90 61
4779.06 56
4779.21 52
4779.37 49
4779.53 47
4779.69 48
4779.85 52
4780.01 57
4780.17 64
4780.32 70
4780.48 75
4780.64 78
4780.80 78
4780.96 75
4781.12 72
4781.28 68
4781.43 65
4781.59 64
4781.75 64
4781.91 65
4782.07 66
4782.23 67
4782.39 67
4782.54 67
4782.70 68
4782.86 70
4783.02 74
4783.18 79
4783.34 85
4783.50 92
4783.65 97
4783.81 100
4783.97 101
4784.13 99
4784.29 96
4784.45 92
4784.61 88
4784.76 83
4784.92 80
4785.08 78
4785.24 76
4785.40 75
4785.56 75
4785.72 74
4785.88 74
4786.03 74
4786.19 75
4786.35 78
4786.51 81
4786.67 86
4786.83 92
4786.99 99
4787.14 104
4787.30 108
4787.46 109
4787.62 109
4787.78 107
4787.94 105
4788.10 103
4788.26 102
4788.41 103
4788.57 104
4788.73 106
4788.89 107
4789.05 106
4789.21 105
4789.37 103
4789.52 101
4789.68 99
4789.84 99
4790.00 100
4790.16 104
4790.32 110
4790.48 117
4790.64 124
4790.79 130
4790.95 134
4791.11 136
4791.27 136
4791.43 133
4791.59 128
4791.75 122
4791.91 115
4792.06 110
4792.22 105
4792.38 101
4792.54 97
4792.70 93
4792.86 88
4793.02 82
4793.18 74
4793.33 67
4793.49 60
4793.65 56
4793.81 53
4793.97 53
4794.13 54
4794.29 55
4794.45 55
4794.60 53
4794.76 49
4794.92 41
4795.08 32
4795.24 20
4795.40 9
4795.56 0
4795.72 0
4795.87 0
4796.03 0
4796.19 0
4796.35 3
4796.51 11
4796.67 20
4796.83 28
4796.99 35
4797.14 40
4797.30 44
4797.46 46
4797.62 47
4797.78 46
4797.94 44
4798.10 39
4798.26 32
4798.42 25
4798.57 17
4798.73 9
4798.89 3
4799.05 0
4799.21 0
4799.37 0
4799.53 0
4799.69 0
4799.85 0
4800.00 0
4800.16 0
4800.32 1
4800.48 2
4800.64 4
4800.80 7
4800.96 10
4801.12 14
4801.28 17
4801.43 20
4801.59 21
4801.75 21
4801.91 20
4802.07 18
4802.23 14
4802.39 11
4802.55 8
4802.71 6
4802.86 4
4803.02 3
4803.18 2
4803.34 2
4803.50 2
4803.66 3
4803.82 4
4803.98 6
4804.14 8
4804.29 11
4804.45 13
4804.61 15
4804.77 16
4804.93 15
4805.09 13
4805.25 10
4805.41 7
4805.57 4
4805.72 1
4805.88 0
4806.04 0
4806.20 0
4806.36 1
4806.52 3
4806.68 6
4806.84 8
4807.00 10
4807.16 11
4807.31 11
4807.47 9
4807.63 6
4807.79 1
4807.95 0
4808.11 0
4808.27 0
4808.43 0
4808.59 0
4808.75 0
4808.90 0
4809.06 0
4809.22 8
4809.38 15
4809.54 22
4809.70 28
4809.86 33
4810.02 38
4810.18 40
4810.34 42
4810.50 43
4810.65 42
4810.81 41
4810.97 40
4811.13 40
4811.29 39
4811.45 39
4811.61 38
4811.77 37
4811.93 36
4812.09 34
4812.24 31
4812.40 28
4812.56 26
4812.72 24
4812.88 23
4813.04 22
4813.20 22
4813.36 21
4813.52 20
4813.68 20
4813.84 18
4813.99 17
4814.15 16
4814.31 16
4814.47 17
4814.63 20
4814.79 25
4814.95 32
4815.11 41
4815.27 50
4815.43 60
4815.59 69
4815.74 76
4815.90 80
4816.06 81
4816.22 79
4816.38 74
4816.54 67
4816.70 57
4816.86 46
4817.02 34
4817.18 22
4817.34 11
4817.50 0
4817.65 0
4817.81 0
4817.97 0
4818.13 0
4818.29 0
4818.45 0
4818.61 0
4818.77 3
4818.93 10
4819.09 15
4819.25 18
4819.41 19
4819.56 18
4819.72 15
4819.88 11
4820.04 9
4820.20 7
4820.36 8
4820.52 12
4820.68 17
4820.84 24
4821.00 32
4821.16 42
4821.32 52
4821.48 63
4821.63 73
4821.79 81
4821.95 88
4822.11 92
4822.27 93
4822.43 90
4822.59 84
4822.75 77
4822.91 69
4823.07 61
4823.23 53
4823.39 48
4823.55 44
4823.70 41
4823.86 38
4824.02 36
4824.18 34
4824.34 32
4824.50 30
4824.66 28
4824.82 25
4824.98 23
4825.14 21
4825.30 19
4825.46 16
4825.62 15
4825.78 13
4825.93 13
4826.09 13
4826.25 14
4826.41 15
4826.57 17
4826.73 19
4826.89 21
4827.05 22
4827.21 22
4827.37 21
4827.53 19
4827.69 16
4827.85 12
4828.01 10
4828.16 8
4828.32 9
4828.48 11
4828.64 14
4828.80 18
4828.96 22
4829.12 24
4829.28 25
4829.44 25
4829.60 25
4829.76 26
4829.92 28
4830.08 32
4830.24 38
4830.40 45
4830.56 51
4830.71 56
4830.87 59
4831.03 60
4831.19 59
4831.35 57
4831.51 54
4831.67 51
4831.83 48
4831.99 46
4832.15 43
4832.31 41
4832.47 39
4832.63 38
4832.79 38
4832.95 41
4833.11 46
4833.26 53
4833.42 60
4833.58 68
4833.74 74
4833.90 78
4834.06 79
4834.22 78
4834.38 74
4834.54 68
4834.70 61
4834.86 53
4835.02 46
4835.18 40
4835.34 35
4835.50 31
4835.66 28
4835.82 26
4835.98 23
4836.13 19
4836.29 14
4836.45 9
4836.61 3
4836.77 0
4836.93 0
4837.09 0
4837.25 0
4837.41 0
4837.57 0
4837.73 0
4837.89 2
4838.05 5
4838.21 7
4838.37 7
4838.53 6
4838.69 5
4838.85 4
4839.01 3
4839.17 4
4839.32 6
4839.48 10
4839.64 14
4839.80 18
4839.96 21
4840.12 24
4840.28 25
4840.44 26
4840.60 26
4840.76 26
4840.92 26
4841.08 27
4841.24 28
4841.40 31
4841.56 34
4841.72 39
4841.88 43
4842.04 48
4842.20 53
4842.36 58
4842.52 63
4842.68 67
4842.83 70
4842.99 72
4843.15 73
4843.31 74
4843.47 73
4843.63 72
4843.79 70
4843.95 67
4844.11 64
4844.27 61
4844.43 59
4844.59 59
4844.75 60
4844.91 63
4845.07 68
4845.23 73
4845.39 78
4845.55 81
4845.71 83
4845.87 83
4846.03 80
4846.19 75
4846.35 70
4846.51 64
4846.67 59
4846.82 54
4846.98 51
4847.14 48
4847.30 46
4847.46 44
4847.62 42
4847.78 39
4847.94 36
4848.10 33
4848.26 31
4848.42 30
4848.58 32
4848.74 36
4848.90 42
4849.06 48
4849.22 55
4849.38 61
4849.54 64
4849.70 65
4849.86 64
4850.02 61
4850.18 58
4850.34 54
4850.50 52
4850.66 52
4850.82 52
4850.98 53
4851.14 53
4851.30 53
4851.46 52
4851.62 49
4851.77 45
4851.93 40
4852.09 34
4852.25 28
4852.41 22
4852.57 18
4852.73 15
4852.89 12
4853.05 12
4853.21 13
4853.37 15
4853.53 18
4853.69 22
4853.85 26
4854.01 30
4854.17 35
4854.33 39
4854.49 42
4854.65 44
4854.81 46
4854.97 47
4855.13 48
4855.29 48
4855.45 48
4855.61 47
4855.77 48
4855.93 48
4856.09 49
4856.25 51
4856.41 54
4856.57 58
4856.73 64
4856.89 70
4857.05 78
4857.21 86
4857.37 93
4857.53 100
4857.69 106
4857.85 109
4858.01 111
4858.17 111
4858.33 110
4858.49 107
4858.65 105
4858.81 103
4858.97 103
4859.12 105
4859.28 108
4859.44 112
4859.60 116
4859.76 119
4859.92 120
4860.08 120
4860.24 117
4860.40 113
4860.56 109
4860.72 106
4860.88 103
4861.04 102
4861.20 102
4861.36 104
4861.52 106
4861.68 109
4861.84 112
4862.00 115
4862.16 119
4862.32 121
4862.48 123
4862.64 123
4862.80 122
4862.96 119
4863.12 115
4863.28 111
4863.44 106
4863.60 101
4863.76 96
4863.92 92
4864.08 87
4864.24 82
4864.40 78
4864.56 73
4864.72 68
4864.88 65
4865.04 62
4865.20 60
4865.36 61
4865.52 62
4865.68 65
4865.84 69
4866.00 73
4866.16 78
4866.32 82
4866.48 85
4866.64 87
4866.80 88
4866.96 87
4867.12 85
4867.28 83
4867.44 80
4867.60 78
4867.76 75
4867.92 72
4868.08 69
4868.24 65
4868.40 60
4868.56 55
4868.72 51
4868.88 48
4869.04 47
4869.20 49
4869.36 54
4869.52 60
4869.68 68
4869.84 75
4870.00 81
4870.16 85
4870.32 87
4870.48 87
4870.64 86
4870.80 85
4870.96 83
4871.12 82
4871.28 82
4871.44 82
4871.60 84
4871.76 86
4871.92 89
4872.08 94
4872.24 99
4872.40 106
4872.56 112
4872.72 117
4872.88 121
4873.04 125
4873.20 129
4873.36 134
4873.52 141
4873.68 151
4873.84 161
4874.00 173
4874.16 183
4874.32 191
4874.48 196
4874.64 198
4874.80 196
4874.96 193
4875.12 188
4875.28 183
4875.44 180
4875.60 178
4875.76 177
4875.92 179
4876.08 181
4876.24 183
4876.40 184
4876.56 183
4876.72 180
4876.88 175
4877.04 167
4877.20 159
4877.36 149
4877.52 140
4877.68 132
4877.84 124
4878.00 116
4878.16 110
4878.32 104
4878.49 99
4878.65 94
4878.81 91
4878.97 89
4879.13 88
4879.29 89
4879.45 91
4879.61 92
4879.77 93
4879.93 92
4880.09 89
4880.25 84
4880.41 79
4880.57 72
4880.73 66
4880.89 61
4881.05 56
4881.21 53
4881.37 51
4881.53 51
4881.69 51
4881.85 54
4882.01 57
4882.17 61
4882.33 65
4882.49 68
4882.65 69
4882.81 69
4882.97 68
4883.13 65
4883.29 61
4883.45 58
4883.61 54
4883.77 49
4883.93 43
4884.09 36
4884.25 29
4884.41 21
4884.57 14
4884.73 7
4884.89 2
4885.05 0
4885.21 0
4885.37 0
4885.53 0
4885.70 1
4885.86 6
4886.02 13
4886.18 21
4886.34 30
4886.50 37
4886.66 43
4886.82 46
4886.98 47
4887.14 47
4887.30 44
4887.46 41
4887.62 38
4887.78 34
4887.94 30
4888.10 26
4888.26 22
4888.42 18
4888.58 14
4888.74 11
4888.90 8
4889.06 6
4889.22 5
4889.38 5
4889.54 6
4889.70 9
4889.86 13
4890.02 20
4890.18 29
4890.34 39
4890.50 50
4890.66 60
4890.83 68
4890.99 75
4891.15 80
4891.31 83
4891.47 86
4891.63 89
4891.79 93
4891.95 99
4892.11 107
4892.27 117
4892.43 127
4892.59 138
4892.75 148
4892.91 158
4893.07 168
4893.23 179
4893.39 190
4893.55 200
4893.71 211
4893.87 220
4894.03 226
4894.19 229
4894.35 229
4894.51 225
4894.67 219
4894.84 211
4895.00 201
4895.16 191
4895.32 180
4895.48 170
4895.64 161
4895.80 153
4895.96 147
4896.12 142
4896.28 139
4896.44 136
4896.60 134
4896.76 132
4896.92 129
4897.08 127
4897.24 124
4897.40 122
4897.56 121
4897.72 122
4897.88 123
4898.04 125
4898.20 127
4898.37 129
4898.53 130
4898.69 129
4898.85 128
4899.01 125
4899.17 121
4899.33 116
4899.49 110
4899.65 105
4899.81 100
4899.97 95
4900.13 91
4900.29 87
4900.45 83
4900.61 80
4900.77 76
4900.93 73
4901.09 70
4901.25 68
4901.42 67
4901.58 68
4901.74 71
4901.90 74
4902.06 76
4902.22 78
4902.38 78
4902.54 75
4902.70 71
4902.86 66
4903.02 62
4903.18 58
4903.34 56
4903.50 55
4903.66 55
4903.82 56
4903.98 57
4904.14 58
4904.31 58
4904.47 58
4904.63 59
4904.79 59
4904.95 59
4905.11 59
4905.27 58
4905.43 55
4905.59 51
4905.75 46
4905.91 42
4906.07 39
4906.23 39
4906.39 41
4906.55 44
4906.71 49
4906.87 54
4907.04 57
4907.20 59
4907.36 60
4907.52 60
4907.68 61
4907.84 62
4908.00 66
4908.16 71
4908.32 78
4908.48 86
4908.64 91
4908.80 94
4908.96 94
4909.12 90
4909.28 83
4909.45 75
4909.61 66
4909.77 58
4909.93 52
4910.09 48
4910.25 46
4910.41 47
4910.57 49
4910.73 51
4910.89 54
4911.05 56
4911.21 57
4911.37 58
4911.53 60
4911.69 61
4911.86 63
4912.02 65
4912.18 68
4912.34 69
4912.50 69
4912.66 67
4912.82 63
4912.98 59
4913.14 55
4913.30 52
4913.46 51
4913.62 52
4913.78 54
4913.94 58
4914.11 61
4914.27 65
4914.43 69
4914.59 74
4914.75 78
4914.91 84
4915.07 90
4915.23 96
4915.39 102
4915.55 108
4915.71 112
4915.87 115
4916.03 117
4916.20 117
4916.36 115
4916.52 112
4916.68 109
4916.84 106
4917.00 102
4917.16 99
4917.32 95
4917.48 92
4917.64 89
4917.80 87
4917.96 85
4918.13 83
4918.29 83
4918.45 83
4918.61 84
4918.77 85
4918.93 87
4919.09 89
4919.25 91
4919.41 93
4919.57 95
4919.73 96
4919.89 95
4920.05 93
4920.22 90
4920.38 84
4920.54 78
4920.70 70
4920.86 61
4921.02 53
4921.18 46
4921.34 39
4921.50 35
4921.66 31
4921.82 30
4921.99 29
4922.15 28
4922.31 28
4922.47 28
4922.63 28
4922.79 29
4922.95 30
4923.11 31
4923.27 32
4923.43 33
4923.59 33
4923.76 33
4923.92 34
4924.08 35
4924.24 37
4924.40 40
4924.56 43
4924.72 47
4924.88 50
4925.04 53
4925.20 54
4925.36 55
4925.53 54
4925.69 53
4925.85 50
4926.01 47
4926.17 43
4926.33 40
4926.49 37
4926.65 35
4926.81 34
4926.97 35
4927.13 37
4927.30 39
4927.46 41
4927.62 42
4927.78 43
4927.94 43
4928.10 42
4928.26 42
4928.42 41
4928.58 41
4928.74 41
4928.91 41
4929.07 40
4929.23 40
4929.39 39
4929.55 38
4929.71 37
4929.87 37
4930.03 38
4930.19 41
4930.35 45
4930.52 49
4930.68 53
4930.84 56
4931.00 58
4931.16 58
4931.32 56
4931.48 52
4931.64 48
4931.80 43
4931.96 38
4932.13 32
4932.29 26
4932.45 20
4932.61 14
4932.77 8
4932.93 3
4933.09 0
4933.25 0
4933.41 0
4933.57 0
4933.74 0
4933.90 0
4934.06 0
4934.22 0
4934.38 0
4934.54 2
4934.70 9
4934.86 17
4935.02 25
4935.19 33
4935.35 38
4935.51 42
4935.67 43
4935.83 40
4935.99 36
4936.15 29
4936.31 21
4936.47 13
4936.64 5
4936.80 0
4936.96 0
4937.12 0
4937.28 0
4937.44 0
4937.60 0
4937.76 0
4937.92 0
4938.09 0
4938.25 1
4938.41 5
4938.57 10
4938.73 18
4938.89 27
4939.05 37
4939.21 47
4939.37 57
4939.54 64
4939.70 70
4939.86 73
4940.02 74
4940.18 73
4940.34 72
4940.50 70
4940.66 69
4940.83 70
4940.99 71
4941.15 74
4941.31 78
4941.47 83
4941.63 88
4941.79 94
4941.95 100
4942.11 107
4942.28 116
4942.44 126
4942.60 138
4942.76 151
4942.92 165
4943.08 178
4943.24 190
4943.40 200
4943.57 207
4943.73 213
4943.89 218
4944.05 222
4944.21 226
4944.37 229
4944.53 233
4944.69 236
4944.86 238
4945.02 239
4945.18 238
4945.34 236
4945.50 232
4945.66 227
4945.82 222
4945.98 216
4946.15 210
4946.31 205
4946.47 199
4946.63 193
4946.79 185
4946.95 177
4947.11 169
4947.27 160
4947.44 152
4947.60 144
4947.76 138
4947.92 134
4948.08 130
4948.24 127
4948.40 125
4948.57 122
4948.73 118
4948.89 113
4949.05 107
4949.21 100
4949.37 93
4949.53 86
4949.69 80
4949.86 76
4950.02 72
4950.18 70
4950.34 66
4950.50 61
4950.66 55
4950.82 47
4950.98 38
4951.15 29
4951.31 22
4951.47 17
4951.63 15
4951.79 15
4951.95 17
4952.11 18
4952.28 19
4952.44 18
4952.60 16
4952.76 11
4952.92 6
4953.08 1
4953.24 0
4953.41 0
4953.57 0
4953.73 0
4953.89 0
4954.05 0
4954.21 0
4954.37 0
4954.54 2
4954.70 7
4954.86 11
4955.02 16
4955.18 19
4955.34 20
4955.50 20
4955.67 17
4955.83 14
4955.99 10
4956.15 6
4956.31 4
4956.47 3
4956.63 3
4956.80 5
4956.96 8
[truncated: 729,155 more chars]
