# Supplementary material for: Methylobacterium Species Promoting Rice and Barley Growth and Interaction Specificity Revealed with Whole-Cell Matrix-Assisted Laser Desorption / Ionization-Time-of-Flight Mass Spectrometry (MALDI-TOF/MS) Analysis
Source: PLoS One. 2015 Jun 8;10(6):e0129509. doi: 10.1371/journal.pone.0129509 (PMC4460032; doi:10.1371/journal.pone.0129509)
Supplement: S3 Data — (ZIP) [file pone.0129509.s003.zip › Supplementary data 3 (ms from barley)/27c.txt]

781.20 0
781.26 0
781.33 0
781.39 0
781.45 0
781.52 0
781.58 0
781.65 0
781.71 0
781.77 0
781.84 0
781.90 0
781.97 0
782.03 0
782.09 0
782.16 0
782.22 0
782.29 0
782.35 0
782.41 0
782.48 0
782.54 0
782.61 0
782.67 0
782.73 0
782.80 0
782.86 0
782.93 0
782.99 0
783.05 0
783.12 0
783.18 0
783.25 0
783.31 0
783.38 0
783.44 0
783.50 0
783.57 0
783.63 0
783.70 0
783.76 0
783.82 0
783.89 0
783.95 0
784.02 0
784.08 0
784.15 0
784.21 0
784.27 0
784.34 0
784.40 0
784.47 0
784.53 0
784.59 0
784.66 0
784.72 0
784.79 0
784.85 0
784.91 0
784.98 0
785.04 0
785.11 0
785.17 0
785.24 0
785.30 0
785.36 0
785.43 0
785.49 0
785.56 0
785.62 0
785.69 0
785.75 0
785.81 0
785.88 0
785.94 0
786.01 0
786.07 0
786.13 0
786.20 0
786.26 0
786.33 0
786.39 0
786.46 0
786.52 0
786.58 0
786.65 0
786.71 0
786.78 0
786.84 0
786.91 0
786.97 0
787.03 0
787.10 0
787.16 0
787.23 0
787.29 0
787.36 0
787.42 0
787.48 0
787.55 0
787.61 0
787.68 0
787.74 0
787.81 0
787.87 0
787.93 0
788.00 0
788.06 0
788.13 0
788.19 0
788.26 0
788.32 0
788.38 0
788.45 0
788.51 0
788.58 0
788.64 0
788.71 0
788.77 0
788.83 0
788.90 0
788.96 0
789.03 0
789.09 0
789.16 0
789.22 0
789.29 0
789.35 0
789.41 0
789.48 0
789.54 0
789.61 0
789.67 0
789.74 0
789.80 0
789.86 0
789.93 0
789.99 0
790.06 0
790.12 0
790.19 0
790.25 0
790.32 0
790.38 0
790.44 0
790.51 0
790.57 0
790.64 0
790.70 0
790.77 0
790.83 0
790.89 0
790.96 0
791.02 0
791.09 0
791.15 0
791.22 0
791.28 0
791.35 0
791.41 0
791.47 0
791.54 0
791.60 0
791.67 0
791.73 0
791.80 0
791.86 0
791.93 0
791.99 0
792.06 0
792.12 0
792.18 0
792.25 0
792.31 0
792.38 0
792.44 0
792.51 0
792.57 0
792.64 0
792.70 0
792.76 0
792.83 0
792.89 0
792.96 0
793.02 0
793.09 0
793.15 0
793.22 0
793.28 0
793.34 0
793.41 0
793.47 0
793.54 0
793.60 0
793.67 0
793.73 0
793.80 0
793.86 0
793.93 0
793.99 0
794.05 0
794.12 0
794.18 0
794.25 0
794.31 0
794.38 0
794.44 0
794.51 0
794.57 0
794.64 0
794.70 0
794.77 0
794.83 0
794.89 0
794.96 0
795.02 0
795.09 0
795.15 0
795.22 0
795.28 0
795.35 0
795.41 0
795.48 0
795.54 0
795.60 0
795.67 0
795.73 0
795.80 0
795.86 0
795.93 0
795.99 0
796.06 0
796.12 0
796.19 0
796.25 0
796.32 0
796.38 0
796.45 0
796.51 0
796.57 0
796.64 0
796.70 0
796.77 0
796.83 0
796.90 0
796.96 0
797.03 0
797.09 0
797.16 0
797.22 0
797.29 0
797.35 0
797.42 0
797.48 0
797.54 0
797.61 0
797.67 0
797.74 0
797.80 0
797.87 0
797.93 0
798.00 0
798.06 0
798.13 0
798.19 0
798.26 0
798.32 0
798.39 0
798.45 0
798.52 0
798.58 0
798.64 0
798.71 0
798.77 0
798.84 0
798.90 0
798.97 0
799.03 0
799.10 0
799.16 0
799.23 0
799.29 0
799.36 0
799.42 0
799.49 0
799.55 0
799.62 0
799.68 0
799.75 0
799.81 0
799.88 0
799.94 0
800.00 0
800.07 0
800.13 0
800.20 0
800.26 0
800.33 0
800.39 0
800.46 0
800.52 0
800.59 0
800.65 0
800.72 0
800.78 0
800.85 0
800.91 0
800.98 0
801.04 0
801.11 0
801.17 0
801.24 0
801.30 0
801.37 0
801.43 0
801.50 0
801.56 0
801.63 0
801.69 0
801.76 0
801.82 0
801.88 0
801.95 0
802.01 0
802.08 0
802.14 0
802.21 0
802.27 0
802.34 0
802.40 0
802.47 0
802.53 0
802.60 0
802.66 0
802.73 0
802.79 0
802.86 0
802.92 0
802.99 0
803.05 0
803.12 0
803.18 0
803.25 0
803.31 0
803.38 0
803.44 0
803.51 0
803.57 0
803.64 0
803.70 0
803.77 0
803.83 0
803.90 0
803.96 0
804.03 0
804.09 0
804.16 0
804.22 0
804.29 0
804.35 0
804.42 0
804.48 0
804.55 0
804.61 0
804.68 0
804.74 0
804.81 0
804.87 0
804.94 0
805.00 0
805.07 0
805.13 0
805.20 0
805.26 0
805.33 0
805.39 0
805.46 0
805.52 0
805.59 0
805.65 0
805.72 0
805.78 0
805.85 0
805.91 0
805.98 0
806.04 0
806.11 0
806.17 0
806.24 0
806.30 0
806.37 0
806.43 0
806.50 0
806.56 0
806.63 0
806.69 0
806.76 0
806.82 0
806.89 0
806.95 0
807.02 0
807.08 0
807.15 0
807.21 0
807.28 0
807.34 0
807.41 0
807.47 0
807.54 0
807.60 0
807.67 0
807.73 0
807.80 0
807.86 0
807.93 0
807.99 0
808.06 0
808.12 0
808.19 0
808.25 0
808.32 0
808.39 0
808.45 0
808.52 0
808.58 1
808.65 0
808.71 0
808.78 0
808.84 0
808.91 0
808.97 0
809.04 0
809.10 0
809.17 0
809.23 0
809.30 0
809.36 0
809.43 0
809.49 0
809.56 0
809.62 0
809.69 0
809.75 0
809.82 0
809.88 0
809.95 0
810.01 0
810.08 0
810.14 0
810.21 0
810.28 0
810.34 0
810.41 0
810.47 0
810.54 0
810.60 0
810.67 0
810.73 0
810.80 0
810.86 0
810.93 0
810.99 0
811.06 0
811.12 0
811.19 0
811.25 0
811.32 0
811.38 0
811.45 0
811.51 0
811.58 0
811.64 0
811.71 0
811.78 0
811.84 0
811.91 0
811.97 0
812.04 0
812.10 0
812.17 0
812.23 0
812.30 0
812.36 0
812.43 0
812.49 0
812.56 0
812.62 0
812.69 0
812.75 0
812.82 0
812.89 0
812.95 0
813.02 0
813.08 0
813.15 0
813.21 0
813.28 0
813.34 0
813.41 0
813.47 0
813.54 0
813.60 0
813.67 0
813.73 0
813.80 0
813.87 0
813.93 0
814.00 0
814.06 0
814.13 0
814.19 0
814.26 0
814.32 0
814.39 0
814.45 0
814.52 0
814.58 0
814.65 0
814.72 0
814.78 0
814.85 0
814.91 0
814.98 0
815.04 0
815.11 0
815.17 0
815.24 0
815.30 0
815.37 0
815.43 0
815.50 0
815.57 0
815.63 0
815.70 0
815.76 0
815.83 0
815.89 0
815.96 0
816.02 0
816.09 0
816.15 0
816.22 0
816.29 0
816.35 0
816.42 0
816.48 0
816.55 0
816.61 0
816.68 0
816.74 0
816.81 0
816.87 0
816.94 0
817.01 0
817.07 0
817.14 0
817.20 0
817.27 0
817.33 0
817.40 0
817.46 0
817.53 0
817.59 0
817.66 0
817.73 0
817.79 0
817.86 0
817.92 0
817.99 0
818.05 0
818.12 0
818.18 0
818.25 0
818.32 0
818.38 0
818.45 0
818.51 0
818.58 0
818.64 0
818.71 0
818.77 0
818.84 0
818.91 0
818.97 0
819.04 0
819.10 0
819.17 0
819.23 0
819.30 0
819.36 0
819.43 0
819.50 0
819.56 0
819.63 0
819.69 0
819.76 0
819.82 0
819.89 0
819.95 0
820.02 0
820.09 0
820.15 0
820.22 0
820.28 0
820.35 0
820.41 0
820.48 0
820.55 0
820.61 0
820.68 0
820.74 0
820.81 0
820.87 0
820.94 0
821.00 0
821.07 0
821.14 0
821.20 0
821.27 0
821.33 0
821.40 0
821.46 0
821.53 0
821.60 0
821.66 0
821.73 0
821.79 0
821.86 0
821.92 0
821.99 0
822.06 0
822.12 0
822.19 0
822.25 0
822.32 0
822.38 0
822.45 0
822.51 0
822.58 0
822.65 0
822.71 0
822.78 0
822.84 0
822.91 0
822.97 0
823.04 0
823.11 0
823.17 0
823.24 0
823.30 0
823.37 0
823.44 0
823.50 0
823.57 0
823.63 0
823.70 0
823.76 0
823.83 0
823.90 0
823.96 0
824.03 0
824.09 0
824.16 0
824.22 0
824.29 0
824.36 0
824.42 0
824.49 0
824.55 0
824.62 0
824.68 0
824.75 0
824.82 0
824.88 0
824.95 0
825.01 0
825.08 0
825.15 0
825.21 0
825.28 0
825.34 0
825.41 0
825.47 0
825.54 0
825.61 0
825.67 0
825.74 0
825.80 0
825.87 0
825.93 0
826.00 0
826.07 0
826.13 0
826.20 0
826.26 0
826.33 0
826.40 0
826.46 0
826.53 0
826.59 0
826.66 0
826.73 0
826.79 0
826.86 0
826.92 0
826.99 0
827.05 0
827.12 0
827.19 0
827.25 0
827.32 0
827.38 0
827.45 0
827.52 0
827.58 0
827.65 0
827.71 0
827.78 0
827.85 0
827.91 0
827.98 0
828.04 0
828.11 0
828.17 0
828.24 0
828.31 0
828.37 0
828.44 0
828.50 0
828.57 0
828.64 0
828.70 0
828.77 0
828.83 0
828.90 0
828.97 0
829.03 0
829.10 0
829.16 0
829.23 0
829.30 0
829.36 0
829.43 0
829.49 0
829.56 0
829.63 0
829.69 0
829.76 0
829.82 0
829.89 0
829.96 0
830.02 0
830.09 0
830.15 0
830.22 0
830.29 0
830.35 0
830.42 0
830.48 0
830.55 0
830.62 0
830.68 0
830.75 0
830.81 0
830.88 0
830.95 0
831.01 0
831.08 0
831.14 0
831.21 0
831.28 0
831.34 0
831.41 0
831.47 0
831.54 0
831.61 0
831.67 0
831.74 0
831.80 0
831.87 0
831.94 0
832.00 0
832.07 0
832.14 0
832.20 0
832.27 0
832.33 0
832.40 0
832.47 0
832.53 0
832.60 0
832.66 0
832.73 0
832.80 0
832.86 0
832.93 0
832.99 0
833.06 0
833.13 0
833.19 0
833.26 0
833.33 0
833.39 0
833.46 0
833.52 0
833.59 0
833.66 0
833.72 0
833.79 0
833.85 0
833.92 0
833.99 0
834.05 0
834.12 0
834.18 0
834.25 0
834.32 0
834.38 0
834.45 0
834.52 0
834.58 0
834.65 0
834.71 0
834.78 0
834.85 0
834.91 0
834.98 0
835.05 0
835.11 0
835.18 0
835.24 0
835.31 0
835.38 0
835.44 0
835.51 0
835.58 0
835.64 0
835.71 0
835.77 0
835.84 0
835.91 0
835.97 0
836.04 0
836.10 0
836.17 0
836.24 0
836.30 0
836.37 0
836.44 0
836.50 0
836.57 0
836.63 0
836.70 0
836.77 0
836.83 0
836.90 0
836.97 0
837.03 0
837.10 0
837.17 0
837.23 0
837.30 0
837.36 0
837.43 0
837.50 0
837.56 0
837.63 0
837.70 0
837.76 0
837.83 0
837.89 0
837.96 0
838.03 0
838.09 0
838.16 0
838.23 0
838.29 0
838.36 0
838.42 0
838.49 0
838.56 0
838.62 0
838.69 0
838.76 0
838.82 0
838.89 0
838.96 0
839.02 0
839.09 0
839.15 0
839.22 0
839.29 0
839.35 0
839.42 0
839.49 0
839.55 0
839.62 0
839.69 0
839.75 0
839.82 0
839.88 0
839.95 0
840.02 0
840.08 0
840.15 0
840.22 0
840.28 0
840.35 0
840.42 0
840.48 0
840.55 0
840.62 0
840.68 0
840.75 0
840.81 0
840.88 0
840.95 0
841.01 0
841.08 0
841.15 0
841.21 0
841.28 0
841.35 0
841.41 0
841.48 0
841.55 0
841.61 0
841.68 0
841.74 0
841.81 0
841.88 0
841.94 0
842.01 0
842.08 0
842.14 0
842.21 0
842.28 0
842.34 0
842.41 0
842.48 0
842.54 0
842.61 0
842.68 0
842.74 0
842.81 0
842.88 0
842.94 0
843.01 0
843.07 0
843.14 0
843.21 0
843.27 0
843.34 0
843.41 0
843.47 0
843.54 0
843.61 0
843.67 0
843.74 0
843.81 0
843.87 0
843.94 0
844.01 0
844.07 0
844.14 0
844.21 0
844.27 0
844.34 0
844.41 0
844.47 0
844.54 0
844.61 0
844.67 0
844.74 0
844.80 0
844.87 0
844.94 0
845.00 0
845.07 0
845.14 0
845.20 0
845.27 0
845.34 0
845.40 0
845.47 0
845.54 0
845.60 0
845.67 0
845.74 0
845.80 0
845.87 0
845.94 0
846.00 0
846.07 0
846.14 0
846.20 0
846.27 0
846.34 0
846.40 0
846.47 0
846.54 0
846.60 0
846.67 0
846.74 0
846.80 0
846.87 0
846.94 0
847.00 0
847.07 0
847.14 0
847.20 0
847.27 0
847.34 0
847.40 0
847.47 0
847.54 0
847.60 0
847.67 0
847.74 0
847.80 0
847.87 0
847.94 0
848.00 0
848.07 0
848.14 0
848.20 0
848.27 0
848.34 0
848.40 0
848.47 0
848.54 0
848.60 0
848.67 0
848.74 0
848.80 0
848.87 0
848.94 0
849.00 0
849.07 0
849.14 0
849.21 0
849.27 0
849.34 0
849.41 0
849.47 0
849.54 0
849.61 0
849.67 0
849.74 0
849.81 0
849.87 0
849.94 0
850.01 0
850.07 0
850.14 0
850.21 0
850.27 0
850.34 0
850.41 0
850.47 0
850.54 0
850.61 0
850.67 0
850.74 0
850.81 0
850.88 0
850.94 0
851.01 0
851.08 0
851.14 0
851.21 0
851.28 0
851.34 0
851.41 0
851.48 0
851.54 0
851.61 0
851.68 0
851.74 0
851.81 0
851.88 0
851.94 0
852.01 0
852.08 0
852.15 0
852.21 0
852.28 0
852.35 0
852.41 0
852.48 0
852.55 0
852.61 0
852.68 0
852.75 0
852.81 0
852.88 0
852.95 0
853.01 0
853.08 0
853.15 0
853.22 0
853.28 0
853.35 0
853.42 0
853.48 0
853.55 0
853.62 0
853.68 0
853.75 0
853.82 0
853.88 0
853.95 0
854.02 0
854.09 0
854.15 0
854.22 0
854.29 0
854.35 0
854.42 0
854.49 0
854.55 0
854.62 0
854.69 0
854.76 0
854.82 0
854.89 0
854.96 0
855.02 0
855.09 0
855.16 0
855.22 0
855.29 0
855.36 0
855.43 0
855.49 0
855.56 0
855.63 0
855.69 0
855.76 0
855.83 0
855.89 0
855.96 0
856.03 0
856.10 0
856.16 0
856.23 0
856.30 0
856.36 0
856.43 0
856.50 0
856.56 0
856.63 0
856.70 0
856.77 0
856.83 0
856.90 0
856.97 0
857.03 0
857.10 0
857.17 0
857.24 0
857.30 0
857.37 0
857.44 0
857.50 0
857.57 0
857.64 0
857.70 0
857.77 0
857.84 0
857.91 0
857.97 0
858.04 0
858.11 0
858.17 0
858.24 0
858.31 0
858.38 0
858.44 0
858.51 0
858.58 0
858.64 0
858.71 0
858.78 0
858.85 0
858.91 0
858.98 0
859.05 0
859.11 0
859.18 0
859.25 0
859.32 0
859.38 0
859.45 0
859.52 0
859.58 0
859.65 0
859.72 0
859.79 0
859.85 0
859.92 0
859.99 0
860.05 0
860.12 0
860.19 0
860.26 0
860.32 0
860.39 0
860.46 0
860.52 0
860.59 0
860.66 0
860.73 0
860.79 0
860.86 0
860.93 0
861.00 0
861.06 0
861.13 0
861.20 0
861.26 0
861.33 0
861.40 0
861.47 0
861.53 0
861.60 0
861.67 0
861.73 0
861.80 0
861.87 0
861.94 0
862.00 0
862.07 0
862.14 0
862.21 0
862.27 0
862.34 0
862.41 0
862.47 0
862.54 0
862.61 0
862.68 0
862.74 0
862.81 0
862.88 0
862.95 0
863.01 0
863.08 0
863.15 0
863.22 0
863.28 0
863.35 0
863.42 0
863.48 0
863.55 0
863.62 0
863.69 0
863.75 0
863.82 0
863.89 0
863.96 0
864.02 0
864.09 0
864.16 0
864.22 0
864.29 0
864.36 0
864.43 0
864.49 0
864.56 0
864.63 0
864.70 0
864.76 0
864.83 0
864.90 0
864.97 0
865.03 0
865.10 0
865.17 0
865.24 0
865.30 0
865.37 0
865.44 0
865.51 0
865.57 0
865.64 0
865.71 0
865.77 0
865.84 0
865.91 0
865.98 0
866.04 0
866.11 0
866.18 0
866.25 0
866.31 0
866.38 0
866.45 0
866.52 0
866.58 0
866.65 0
866.72 0
866.79 0
866.85 0
866.92 0
866.99 0
867.06 0
867.12 0
867.19 0
867.26 0
867.33 0
867.39 0
867.46 0
867.53 0
867.60 0
867.66 0
867.73 0
867.80 0
867.87 0
867.93 0
868.00 0
868.07 0
868.14 0
868.20 0
868.27 0
868.34 0
868.41 0
868.47 0
868.54 0
868.61 0
868.68 0
868.74 0
868.81 0
868.88 0
868.95 0
869.01 0
869.08 0
869.15 0
869.22 0
869.28 0
869.35 0
869.42 0
869.49 0
869.55 0
869.62 0
869.69 0
869.76 0
869.82 0
869.89 0
869.96 0
870.03 0
870.09 0
870.16 0
870.23 0
870.30 0
870.36 0
870.43 0
870.50 0
870.57 0
870.63 0
870.70 0
870.77 0
870.84 0
870.91 0
870.97 0
871.04 0
871.11 0
871.18 0
871.24 0
871.31 0
871.38 0
871.45 0
871.51 0
871.58 0
871.65 0
871.72 0
871.78 0
871.85 0
871.92 0
871.99 0
872.05 0
872.12 0
872.19 0
872.26 0
872.33 0
872.39 0
872.46 0
872.53 0
872.60 0
872.66 0
872.73 0
872.80 0
872.87 0
872.93 0
873.00 0
873.07 0
873.14 0
873.21 0
873.27 0
873.34 0
873.41 0
873.48 0
873.54 0
873.61 0
873.68 0
873.75 0
873.81 0
873.88 0
873.95 0
874.02 0
874.09 0
874.15 0
874.22 0
874.29 0
874.36 0
874.42 0
874.49 0
874.56 0
874.63 0
874.70 0
874.76 0
874.83 0
874.90 0
874.97 0
875.03 0
875.10 0
875.17 0
875.24 0
875.31 0
875.37 0
875.44 0
875.51 0
875.58 0
875.64 0
875.71 0
875.78 0
875.85 0
875.92 0
875.98 0
876.05 0
876.12 0
876.19 0
876.25 0
876.32 0
876.39 0
876.46 0
876.53 0
876.59 0
876.66 0
876.73 0
876.80 0
876.86 0
876.93 0
877.00 0
877.07 0
877.14 0
877.20 0
877.27 0
877.34 0
877.41 0
877.48 0
877.54 0
877.61 0
877.68 0
877.75 0
877.81 0
877.88 0
877.95 0
878.02 0
878.09 0
878.15 0
878.22 0
878.29 0
878.36 0
878.43 0
878.49 0
878.56 0
878.63 0
878.70 0
878.77 0
878.83 0
878.90 0
878.97 0
879.04 0
879.10 0
879.17 0
879.24 0
879.31 0
879.38 0
879.44 0
879.51 0
879.58 0
879.65 0
879.72 0
879.78 0
879.85 0
879.92 0
879.99 0
880.06 0
880.12 0
880.19 0
880.26 0
880.33 0
880.40 0
880.46 0
880.53 0
880.60 0
880.67 0
880.74 0
880.80 0
880.87 0
880.94 0
881.01 0
881.08 0
881.14 0
881.21 0
881.28 0
881.35 0
881.42 0
881.48 0
881.55 0
881.62 0
881.69 0
881.76 0
881.82 0
881.89 0
881.96 0
882.03 0
882.10 0
882.16 0
882.23 0
882.30 0
882.37 0
882.44 0
882.50 0
882.57 0
882.64 0
882.71 0
882.78 0
882.84 0
882.91 0
882.98 0
883.05 0
883.12 0
883.18 0
883.25 0
883.32 0
883.39 0
883.46 0
883.53 0
883.59 0
883.66 0
883.73 0
883.80 0
883.87 0
883.93 0
884.00 0
884.07 0
884.14 0
884.21 0
884.27 0
884.34 0
884.41 0
884.48 0
884.55 0
884.62 0
884.68 0
884.75 0
884.82 0
884.89 0
884.96 0
885.02 0
885.09 0
885.16 0
885.23 0
885.30 0
885.36 0
885.43 0
885.50 0
885.57 0
885.64 0
885.71 0
885.77 0
885.84 0
885.91 0
885.98 0
886.05 0
886.11 0
886.18 0
886.25 0
886.32 0
886.39 0
886.46 0
886.52 0
886.59 0
886.66 0
886.73 0
886.80 0
886.87 0
886.93 0
887.00 0
887.07 0
887.14 0
887.21 0
887.27 0
887.34 0
887.41 0
887.48 0
887.55 0
887.62 0
887.68 0
887.75 0
887.82 0
887.89 0
887.96 0
888.03 0
888.09 0
888.16 0
888.23 0
888.30 0
888.37 0
888.44 0
888.50 0
888.57 0
888.64 0
888.71 0
888.78 0
888.84 0
888.91 0
888.98 0
889.05 0
889.12 0
889.19 0
889.25 0
889.32 0
889.39 0
889.46 0
889.53 0
889.60 0
889.66 0
889.73 0
889.80 0
889.87 0
889.94 0
890.01 0
890.07 0
890.14 0
890.21 0
890.28 0
890.35 0
890.42 0
890.48 0
890.55 0
890.62 0
890.69 0
890.76 0
890.83 0
890.89 0
890.96 0
891.03 0
891.10 0
891.17 0
891.24 0
891.31 0
891.37 0
891.44 0
891.51 0
891.58 0
891.65 0
891.72 0
891.78 0
891.85 0
891.92 0
891.99 0
892.06 0
892.13 0
892.19 0
892.26 0
892.33 0
892.40 0
892.47 0
892.54 0
892.61 0
892.67 0
892.74 0
892.81 0
892.88 0
892.95 0
893.02 0
893.08 0
893.15 0
893.22 0
893.29 0
893.36 0
893.43 0
893.50 0
893.56 0
893.63 0
893.70 0
893.77 0
893.84 0
893.91 0
893.97 0
894.04 0
894.11 0
894.18 0
894.25 0
894.32 0
894.39 0
894.45 0
894.52 0
894.59 0
894.66 0
894.73 0
894.80 0
894.87 0
894.93 0
895.00 0
895.07 0
895.14 0
895.21 0
895.28 0
895.35 0
895.41 0
895.48 0
895.55 0
895.62 0
895.69 0
895.76 0
895.83 0
895.89 0
895.96 0
896.03 0
896.10 0
896.17 0
896.24 0
896.31 0
896.37 0
896.44 0
896.51 0
896.58 0
896.65 0
896.72 0
896.79 0
896.85 0
896.92 0
896.99 0
897.06 0
897.13 0
897.20 0
897.27 0
897.33 0
897.40 0
897.47 0
897.54 0
897.61 0
897.68 0
897.75 0
897.81 0
897.88 0
897.95 0
898.02 0
898.09 0
898.16 0
898.23 0
898.30 0
898.36 0
898.43 0
898.50 0
898.57 0
898.64 0
898.71 0
898.78 0
898.84 0
898.91 0
898.98 0
899.05 0
899.12 0
899.19 0
899.26 0
899.33 0
899.39 0
899.46 0
899.53 0
899.60 0
899.67 0
899.74 0
899.81 0
899.88 0
899.94 0
900.01 0
900.08 0
900.15 0
900.22 0
900.29 0
900.36 0
900.42 0
900.49 0
900.56 0
900.63 0
900.70 0
900.77 0
900.84 0
900.91 0
900.98 0
901.04 0
901.11 0
901.18 0
901.25 0
901.32 0
901.39 0
901.46 0
901.53 0
901.59 0
901.66 0
901.73 0
901.80 0
901.87 0
901.94 0
902.01 0
902.08 0
902.14 0
902.21 0
902.28 0
902.35 0
902.42 0
902.49 0
902.56 0
902.63 0
902.69 0
902.76 0
902.83 0
902.90 0
902.97 0
903.04 0
903.11 0
903.18 0
903.25 0
903.31 0
903.38 0
903.45 0
903.52 0
903.59 0
903.66 0
903.73 0
903.80 0
903.87 0
903.93 0
904.00 0
904.07 0
904.14 0
904.21 0
904.28 0
904.35 0
904.42 0
904.49 0
904.55 0
904.62 0
904.69 0
904.76 0
904.83 0
904.90 0
904.97 0
905.04 0
905.11 0
905.17 0
905.24 0
905.31 0
905.38 0
905.45 0
905.52 0
905.59 0
905.66 0
905.73 0
905.79 0
905.86 0
905.93 0
906.00 0
906.07 0
906.14 0
906.21 0
906.28 0
906.35 0
906.42 0
906.48 0
906.55 0
906.62 0
906.69 0
906.76 0
906.83 0
906.90 0
906.97 0
907.04 0
907.11 0
907.17 0
907.24 0
907.31 0
907.38 0
907.45 0
907.52 0
907.59 0
907.66 0
907.73 0
907.80 0
907.86 0
907.93 0
908.00 0
908.07 0
908.14 0
908.21 0
908.28 0
908.35 0
908.42 0
908.49 0
908.56 0
908.62 0
908.69 0
908.76 0
908.83 0
908.90 0
908.97 0
909.04 0
909.11 0
909.18 0
909.25 0
909.31 0
909.38 0
909.45 0
909.52 0
909.59 0
909.66 0
909.73 0
909.80 0
909.87 0
909.94 0
910.01 0
910.07 0
910.14 0
910.21 0
910.28 0
910.35 0
910.42 0
910.49 0
910.56 0
910.63 0
910.70 0
910.77 0
910.84 0
910.90 0
910.97 0
911.04 0
911.11 0
911.18 0
911.25 0
911.32 0
911.39 0
911.46 0
911.53 0
911.60 0
911.67 0
911.73 0
911.80 0
911.87 0
911.94 0
912.01 0
912.08 0
912.15 0
912.22 0
912.29 0
912.36 0
912.43 0
912.50 0
912.56 0
912.63 0
912.70 0
912.77 0
912.84 0
912.91 0
912.98 0
913.05 0
913.12 0
913.19 0
913.26 0
913.33 0
913.40 0
913.46 0
913.53 0
913.60 0
913.67 0
913.74 0
913.81 0
913.88 0
913.95 0
914.02 0
914.09 0
914.16 0
914.23 0
914.30 0
914.36 0
914.43 0
914.50 0
914.57 0
914.64 0
914.71 0
914.78 0
914.85 0
914.92 0
914.99 0
915.06 0
915.13 0
915.20 0
915.27 0
915.33 0
915.40 0
915.47 0
915.54 0
915.61 0
915.68 0
915.75 0
915.82 0
915.89 0
915.96 0
916.03 0
916.10 0
916.17 0
916.24 0
916.31 0
916.37 0
916.44 0
916.51 0
916.58 0
916.65 0
916.72 0
916.79 0
916.86 0
916.93 0
917.00 0
917.07 0
917.14 0
917.21 0
917.28 0
917.35 0
917.42 0
917.48 0
917.55 0
917.62 0
917.69 0
917.76 0
917.83 0
917.90 0
917.97 0
918.04 0
918.11 0
918.18 0
918.25 0
918.32 0
918.39 0
918.46 0
918.53 0
918.60 0
918.66 0
918.73 0
918.80 0
918.87 0
918.94 0
919.01 0
919.08 0
919.15 0
919.22 0
919.29 0
919.36 0
919.43 0
919.50 0
919.57 0
919.64 0
919.71 0
919.78 0
919.85 0
919.92 0
919.98 0
920.05 0
920.12 0
920.19 0
920.26 0
920.33 0
920.40 0
920.47 0
920.54 0
920.61 0
920.68 0
920.75 0
920.82 0
920.89 0
920.96 0
921.03 0
921.10 0
921.17 0
921.24 0
921.31 0
921.37 0
921.44 0
921.51 0
921.58 0
921.65 0
921.72 0
921.79 0
921.86 0
921.93 0
922.00 0
922.07 0
922.14 0
922.21 0
922.28 0
922.35 0
922.42 0
922.49 0
922.56 0
922.63 0
922.70 0
922.77 0
922.84 0
922.91 0
922.98 0
923.04 0
923.11 0
923.18 0
923.25 0
923.32 0
923.39 0
923.46 0
923.53 0
923.60 0
923.67 0
923.74 0
923.81 0
923.88 0
923.95 0
924.02 0
924.09 0
924.16 0
924.23 0
924.30 0
924.37 0
924.44 0
924.51 0
924.58 0
924.65 0
924.72 0
924.79 0
924.86 0
924.92 0
924.99 0
925.06 0
925.13 0
925.20 0
925.27 0
925.34 0
925.41 0
925.48 0
925.55 0
925.62 0
925.69 0
925.76 0
925.83 0
925.90 0
925.97 0
926.04 0
926.11 0
926.18 0
926.25 0
926.32 0
926.39 0
926.46 0
926.53 0
926.60 0
926.67 0
926.74 0
926.81 0
926.88 0
926.95 0
927.02 0
927.09 0
927.16 0
927.23 0
927.30 0
927.37 0
927.43 0
927.50 0
927.57 0
927.64 0
927.71 0
927.78 0
927.85 0
927.92 0
927.99 0
928.06 0
928.13 0
928.20 0
928.27 0
928.34 0
928.41 0
928.48 0
928.55 0
928.62 0
928.69 0
928.76 0
928.83 0
928.90 0
928.97 0
929.04 0
929.11 0
929.18 0
929.25 0
929.32 0
929.39 0
929.46 0
929.53 0
929.60 0
929.67 0
929.74 0
929.81 0
929.88 0
929.95 0
930.02 0
930.09 0
930.16 0
930.23 0
930.30 0
930.37 0
930.44 0
930.51 0
930.58 0
930.65 0
930.72 0
930.79 0
930.86 0
930.93 0
931.00 0
931.07 0
931.14 0
931.21 0
931.28 0
931.35 0
931.42 0
931.49 0
931.56 0
931.63 0
931.70 0
931.77 0
931.84 0
931.91 0
931.98 0
932.05 0
932.12 0
932.19 0
932.26 0
932.32 0
932.39 0
932.46 0
932.53 0
932.60 0
932.67 0
932.74 0
932.81 0
932.88 0
932.95 0
933.02 0
933.09 0
933.16 0
933.23 0
933.30 0
933.37 0
933.44 0
933.51 0
933.58 0
933.65 0
933.72 0
933.79 0
933.86 0
933.93 0
934.00 0
934.07 0
934.14 0
934.21 0
934.28 0
934.35 0
934.42 0
934.49 0
934.56 0
934.63 0
934.70 0
934.77 0
934.84 0
934.92 0
934.99 0
935.06 0
935.13 0
935.20 0
935.27 0
935.34 0
935.41 0
935.48 0
935.55 0
935.62 0
935.69 0
935.76 0
935.83 0
935.90 0
935.97 0
936.04 0
936.11 0
936.18 0
936.25 0
936.32 0
936.39 0
936.46 0
936.53 0
936.60 0
936.67 0
936.74 0
936.81 0
936.88 0
936.95 0
937.02 0
937.09 0
937.16 0
937.23 0
937.30 0
937.37 0
937.44 0
937.51 0
937.58 0
937.65 0
937.72 0
937.79 0
937.86 0
937.93 0
938.00 0
938.07 0
938.14 0
938.21 0
938.28 0
938.35 0
938.42 0
938.49 0
938.56 0
938.63 0
938.70 0
938.77 0
938.84 0
938.91 0
938.98 0
939.05 0
939.12 0
939.19 0
939.26 0
939.33 0
939.40 0
939.47 0
939.54 0
939.61 0
939.68 0
939.75 0
939.82 0
939.90 0
939.97 0
940.04 0
940.11 0
940.18 0
940.25 0
940.32 0
940.39 0
940.46 0
940.53 0
940.60 0
940.67 0
940.74 0
940.81 0
940.88 0
940.95 0
941.02 0
941.09 0
941.16 0
941.23 0
941.30 0
941.37 0
941.44 0
941.51 0
941.58 0
941.65 0
941.72 0
941.79 0
941.86 0
941.93 0
942.00 0
942.07 0
942.14 0
942.21 0
942.28 0
942.35 0
942.43 0
942.50 0
942.57 0
942.64 0
942.71 0
942.78 0
942.85 0
942.92 0
942.99 0
943.06 0
943.13 0
943.20 0
943.27 0
943.34 0
943.41 0
943.48 0
943.55 0
943.62 0
943.69 0
943.76 0
943.83 0
943.90 0
943.97 0
944.04 0
944.11 0
944.18 0
944.25 0
944.33 0
944.40 0
944.47 0
944.54 0
944.61 0
944.68 0
944.75 0
944.82 0
944.89 0
944.96 0
945.03 0
945.10 0
945.17 0
945.24 0
945.31 0
945.38 0
945.45 0
945.52 0
945.59 0
945.66 0
945.73 0
945.80 0
945.87 0
945.95 0
946.02 0
946.09 0
946.16 0
946.23 0
946.30 0
946.37 0
946.44 0
946.51 0
946.58 0
946.65 0
946.72 0
946.79 0
946.86 0
946.93 0
947.00 0
947.07 0
947.14 0
947.21 0
947.28 0
947.35 0
947.43 0
947.50 0
947.57 0
947.64 0
947.71 0
947.78 0
947.85 0
947.92 0
947.99 0
948.06 0
948.13 0
948.20 0
948.27 0
948.34 0
948.41 0
948.48 0
948.55 0
948.62 0
948.70 0
948.77 0
948.84 0
948.91 0
948.98 0
949.05 0
949.12 0
949.19 0
949.26 0
949.33 0
949.40 0
949.47 0
949.54 0
949.61 0
949.68 0
949.75 0
949.82 0
949.90 0
949.97 0
950.04 0
950.11 0
950.18 0
950.25 0
950.32 0
950.39 0
950.46 0
950.53 0
950.60 0
950.67 0
950.74 0
950.81 0
950.88 0
950.95 0
951.03 0
951.10 0
951.17 0
951.24 0
951.31 0
951.38 0
951.45 0
951.52 0
951.59 0
951.66 0
951.73 0
951.80 0
951.87 0
951.94 0
952.01 0
952.09 0
952.16 0
952.23 0
952.30 0
952.37 0
952.44 0
952.51 0
952.58 0
952.65 0
952.72 0
952.79 0
952.86 0
952.93 0
953.00 0
953.08 0
953.15 0
953.22 0
953.29 0
953.36 0
953.43 0
953.50 0
953.57 0
953.64 0
953.71 0
953.78 0
953.85 0
953.92 0
953.99 0
954.07 0
954.14 0
954.21 0
954.28 0
954.35 0
954.42 0
954.49 0
954.56 0
954.63 0
954.70 0
954.77 0
954.84 0
954.91 0
954.99 0
955.06 0
955.13 0
955.20 0
955.27 0
955.34 0
955.41 0
955.48 0
955.55 0
955.62 0
955.69 0
955.76 0
955.84 0
955.91 0
955.98 0
956.05 0
956.12 0
956.19 0
956.26 0
956.33 0
956.40 0
956.47 0
956.54 0
956.61 0
956.69 0
956.76 0
956.83 0
956.90 0
956.97 0
957.04 0
957.11 0
957.18 0
957.25 0
957.32 0
957.39 0
957.47 0
957.54 0
957.61 0
957.68 0
957.75 0
957.82 0
957.89 0
957.96 0
958.03 0
958.10 0
958.17 0
958.25 0
958.32 0
958.39 0
958.46 0
958.53 0
958.60 0
958.67 0
958.74 0
958.81 0
958.88 0
958.95 0
959.03 0
959.10 0
959.17 0
959.24 0
959.31 0
959.38 0
959.45 0
959.52 0
959.59 0
959.66 0
959.74 0
959.81 0
959.88 0
959.95 0
960.02 0
960.09 0
960.16 0
960.23 0
960.30 0
960.37 0
960.44 0
960.52 0
960.59 0
960.66 0
960.73 0
960.80 0
960.87 0
960.94 0
961.01 0
961.08 0
961.16 0
961.23 0
961.30 0
961.37 0
961.44 0
961.51 0
961.58 0
961.65 0
961.72 0
961.79 0
961.87 0
961.94 0
962.01 0
962.08 0
962.15 0
962.22 0
962.29 0
962.36 0
962.43 0
962.51 0
962.58 0
962.65 0
962.72 0
962.79 0
962.86 0
962.93 0
963.00 0
963.07 0
963.14 0
963.22 0
963.29 0
963.36 0
963.43 0
963.50 0
963.57 0
963.64 0
963.71 0
963.78 0
963.86 0
963.93 0
964.00 0
964.07 0
964.14 0
964.21 0
964.28 0
964.35 0
964.43 0
964.50 0
964.57 0
964.64 0
964.71 0
964.78 0
964.85 0
964.92 0
964.99 0
965.07 0
965.14 0
965.21 0
965.28 0
965.35 0
965.42 0
965.49 0
965.56 0
965.63 0
965.71 0
965.78 0
965.85 0
965.92 0
965.99 0
966.06 0
966.13 0
966.20 0
966.28 0
966.35 0
966.42 0
966.49 0
966.56 0
966.63 0
966.70 0
966.77 0
966.85 0
966.92 0
966.99 0
967.06 0
967.13 0
967.20 0
967.27 0
967.34 0
967.42 0
967.49 0
967.56 0
967.63 0
967.70 0
967.77 0
967.84 0
967.91 0
967.99 0
968.06 0
968.13 0
968.20 0
968.27 0
968.34 0
968.41 0
968.48 0
968.56 0
968.63 0
968.70 0
968.77 0
968.84 0
968.91 0
968.98 0
969.06 0
969.13 0
969.20 1
969.27 1
969.34 1
969.41 0
969.48 0
969.55 0
969.63 0
969.70 0
969.77 0
969.84 0
969.91 0
969.98 0
970.05 0
970.13 0
970.20 0
970.27 0
970.34 0
970.41 0
970.48 0
970.55 0
970.62 0
970.70 0
970.77 0
970.84 0
970.91 0
970.98 0
971.05 0
971.12 0
971.20 0
971.27 0
971.34 0
971.41 0
971.48 0
971.55 0
971.62 0
971.70 0
971.77 0
971.84 0
971.91 0
971.98 0
972.05 0
972.12 0
972.20 0
972.27 0
972.34 0
972.41 0
972.48 0
972.55 0
972.62 0
972.70 0
972.77 0
972.84 0
972.91 0
972.98 0
973.05 0
973.12 0
973.20 0
973.27 0
973.34 0
973.41 0
973.48 0
973.55 0
973.62 0
973.70 0
973.77 0
973.84 0
973.91 0
973.98 0
974.05 0
974.13 0
974.20 0
974.27 0
974.34 0
974.41 0
974.48 0
974.55 0
974.63 0
974.70 0
974.77 0
974.84 0
974.91 0
974.98 0
975.06 0
975.13 0
975.20 0
975.27 0
975.34 0
975.41 0
975.48 0
975.56 0
975.63 0
975.70 0
975.77 0
975.84 0
975.91 0
975.99 0
976.06 0
976.13 0
976.20 0
976.27 0
976.34 0
976.41 0
976.49 0
976.56 0
976.63 0
976.70 0
976.77 0
976.84 0
976.92 0
976.99 0
977.06 0
977.13 0
977.20 0
977.27 0
977.35 1
977.42 1
977.49 1
977.56 1
977.63 1
977.70 1
977.78 1
977.85 0
977.92 0
977.99 0
978.06 0
978.13 0
978.21 0
978.28 0
978.35 0
978.42 0
978.49 0
978.56 0
978.64 0
978.71 0
978.78 0
978.85 0
978.92 0
978.99 0
979.07 0
979.14 0
979.21 0
979.28 0
979.35 0
979.42 0
979.50 0
979.57 0
979.64 0
979.71 0
979.78 0
979.85 0
979.93 0
980.00 0
980.07 0
980.14 0
980.21 0
980.28 0
980.36 0
980.43 0
980.50 0
980.57 0
980.64 0
980.71 0
980.79 0
980.86 0
980.93 0
981.00 0
981.07 0
981.15 0
981.22 0
981.29 0
981.36 0
981.43 0
981.50 0
981.58 0
981.65 0
981.72 0
981.79 0
981.86 0
981.93 0
982.01 0
982.08 0
982.15 0
982.22 0
982.29 0
982.37 0
982.44 0
982.51 0
982.58 0
982.65 0
982.72 0
982.80 0
982.87 0
982.94 0
983.01 0
983.08 0
983.16 0
983.23 0
983.30 0
983.37 0
983.44 0
983.51 0
983.59 0
983.66 0
983.73 0
983.80 0
983.87 0
983.95 0
984.02 0
984.09 0
984.16 0
984.23 0
984.31 0
984.38 0
984.45 0
984.52 0
984.59 0
984.66 0
984.74 0
984.81 0
984.88 0
984.95 0
985.02 0
985.10 0
985.17 0
985.24 0
985.31 0
985.38 0
985.46 0
985.53 0
985.60 0
985.67 0
985.74 0
985.82 0
985.89 0
985.96 0
986.03 0
986.10 0
986.18 0
986.25 0
986.32 0
986.39 0
986.46 0
986.53 0
986.61 0
986.68 0
986.75 0
986.82 0
986.89 0
986.97 0
987.04 0
987.11 0
987.18 0
987.25 0
987.33 0
987.40 0
987.47 0
987.54 0
987.61 0
987.69 0
987.76 0
987.83 0
987.90 0
987.97 0
988.05 0
988.12 0
988.19 0
988.26 0
988.33 0
988.41 0
988.48 0
988.55 0
988.62 0
988.69 0
988.77 0
988.84 0
988.91 0
988.98 0
989.06 0
989.13 0
989.20 0
989.27 0
989.34 1
989.42 1
989.49 1
989.56 1
989.63 1
989.70 1
989.78 0
989.85 0
989.92 0
989.99 0
990.06 0
990.14 0
990.21 0
990.28 1
990.35 1
990.42 1
990.50 1
990.57 1
990.64 1
990.71 1
990.79 1
990.86 1
990.93 1
991.00 1
991.07 1
991.15 1
991.22 1
991.29 1
991.36 1
991.43 1
991.51 1
991.58 1
991.65 0
991.72 0
991.79 0
991.87 0
991.94 0
992.01 0
992.08 0
992.16 0
992.23 0
992.30 0
992.37 0
992.44 0
992.52 0
992.59 0
992.66 0
992.73 0
992.81 0
992.88 0
992.95 0
993.02 0
993.09 0
993.17 0
993.24 0
993.31 0
993.38 0
993.46 0
993.53 0
993.60 0
993.67 0
993.74 0
993.82 0
993.89 0
993.96 0
994.03 0
994.11 0
994.18 0
994.25 0
994.32 0
994.39 1
994.47 1
994.54 1
994.61 1
994.68 1
994.76 1
994.83 1
994.90 1
994.97 1
995.04 1
995.12 1
995.19 1
995.26 0
995.33 0
995.41 0
995.48 0
995.55 0
995.62 0
995.69 0
995.77 0
995.84 0
995.91 1
995.98 1
996.06 1
996.13 1
996.20 1
996.27 1
996.35 1
996.42 1
996.49 1
996.56 1
996.63 1
996.71 1
996.78 1
996.85 1
996.92 1
997.00 1
997.07 1
997.14 0
997.21 0
997.29 0
997.36 0
997.43 0
997.50 0
997.58 0
997.65 0
997.72 0
997.79 0
997.86 1
997.94 1
998.01 1
998.08 1
998.15 1
998.23 1
998.30 0
998.37 0
998.44 0
998.52 0
998.59 0
998.66 0
998.73 0
998.81 0
998.88 0
998.95 0
999.02 0
999.10 0
999.17 0
999.24 0
999.31 0
999.39 0
999.46 0
999.53 0
999.60 0
999.67 0
999.75 0
999.82 0
999.89 0
999.96 0
1000.04 0
1000.11 0
1000.18 0
1000.25 0
1000.33 0
1000.40 0
1000.47 0
1000.54 1
1000.62 1
1000.69 1
1000.76 1
1000.83 1
1000.91 1
1000.98 1
1001.05 1
1001.12 1
1001.20 1
1001.27 1
1001.34 1
1001.41 0
1001.49 0
1001.56 0
1001.63 0
1001.70 0
1001.78 0
1001.85 0
1001.92 0
1001.99 0
1002.07 0
1002.14 0
1002.21 0
1002.28 0
1002.36 0
1002.43 0
1002.50 0
1002.57 0
1002.65 0
1002.72 0
1002.79 0
1002.86 0
1002.94 0
1003.01 1
1003.08 1
1003.15 0
1003.23 0
1003.30 0
1003.37 0
1003.45 0
1003.52 0
1003.59 0
1003.66 0
1003.74 0
1003.81 0
1003.88 0
1003.95 0
1004.03 0
1004.10 0
1004.17 0
1004.24 0
1004.32 0
1004.39 0
1004.46 0
1004.53 0
1004.61 0
1004.68 0
1004.75 1
1004.82 1
1004.90 1
1004.97 1
1005.04 0
1005.12 0
1005.19 0
1005.26 0
1005.33 0
1005.41 0
1005.48 0
1005.55 0
1005.62 0
1005.70 0
1005.77 1
1005.84 1
1005.91 1
1005.99 1
1006.06 1
1006.13 1
1006.20 1
1006.28 1
1006.35 1
1006.42 1
1006.50 1
1006.57 1
1006.64 1
1006.71 1
1006.79 1
1006.86 1
1006.93 1
1007.00 0
1007.08 0
1007.15 0
1007.22 0
1007.30 0
1007.37 0
1007.44 0
1007.51 0
1007.59 0
1007.66 0
1007.73 0
1007.80 0
1007.88 0
1007.95 0
1008.02 0
1008.10 0
1008.17 0
1008.24 0
1008.31 0
1008.39 0
1008.46 0
1008.53 0
1008.60 0
1008.68 0
1008.75 0
1008.82 0
1008.90 1
1008.97 1
1009.04 1
1009.11 1
1009.19 1
1009.26 1
1009.33 1
1009.41 1
1009.48 1
1009.55 0
1009.62 0
1009.70 0
1009.77 0
1009.84 0
1009.91 0
1009.99 0
1010.06 0
1010.13 0
1010.21 0
1010.28 0
1010.35 0
1010.42 1
1010.50 1
1010.57 1
1010.64 1
1010.72 0
1010.79 0
1010.86 0
1010.93 0
1011.01 0
1011.08 0
1011.15 0
1011.23 0
1011.30 0
1011.37 0
1011.44 0
1011.52 0
1011.59 0
1011.66 0
1011.74 0
1011.81 0
1011.88 0
1011.95 0
1012.03 0
1012.10 0
1012.17 0
1012.25 0
1012.32 0
1012.39 0
1012.46 0
1012.54 0
1012.61 0
1012.68 0
1012.76 1
1012.83 1
1012.90 2
1012.97 2
1013.05 2
1013.12 2
1013.19 3
1013.27 3
1013.34 3
1013.41 3
1013.49 3
1013.56 2
1013.63 2
1013.70 2
1013.78 2
1013.85 2
1013.92 2
1014.00 2
1014.07 2
1014.14 2
1014.21 2
1014.29 2
1014.36 2
1014.43 2
1014.51 2
1014.58 2
1014.65 2
1014.73 1
1014.80 1
1014.87 1
1014.94 1
1015.02 1
1015.09 1
1015.16 1
1015.24 1
1015.31 2
1015.38 2
1015.46 2
1015.53 2
1015.60 1
1015.67 1
1015.75 1
1015.82 1
1015.89 1
1015.97 1
1016.04 1
1016.11 1
1016.19 1
1016.26 1
1016.33 1
1016.40 1
1016.48 1
1016.55 1
1016.62 1
1016.70 1
1016.77 1
1016.84 1
1016.92 2
1016.99 1
1017.06 1
1017.14 1
1017.21 1
1017.28 1
1017.35 1
1017.43 1
1017.50 1
1017.57 1
1017.65 2
1017.72 2
1017.79 2
1017.87 3
1017.94 3
1018.01 3
1018.09 3
1018.16 2
1018.23 2
1018.30 2
1018.38 2
1018.45 1
1018.52 1
1018.60 1
1018.67 0
1018.74 0
1018.82 0
1018.89 0
1018.96 0
1019.04 0
1019.11 0
1019.18 0
1019.26 0
1019.33 0
1019.40 0
1019.47 0
1019.55 1
1019.62 1
1019.69 1
1019.77 1
1019.84 1
1019.91 1
1019.99 1
1020.06 1
1020.13 1
1020.21 1
1020.28 1
1020.35 1
1020.43 1
1020.50 1
1020.57 1
1020.65 1
1020.72 1
1020.79 0
1020.87 0
1020.94 0
1021.01 0
1021.08 0
1021.16 0
1021.23 0
1021.30 0
1021.38 0
1021.45 0
1021.52 0
1021.60 0
1021.67 0
1021.74 0
1021.82 0
1021.89 0
1021.96 0
1022.04 0
1022.11 0
1022.18 0
1022.26 0
1022.33 0
1022.40 0
1022.48 0
1022.55 0
1022.62 0
1022.70 0
1022.77 0
1022.84 0
1022.92 1
1022.99 1
1023.06 1
1023.14 1
1023.21 1
1023.28 1
1023.36 1
1023.43 1
1023.50 1
1023.58 0
1023.65 0
1023.72 0
1023.80 0
1023.87 0
1023.94 0
1024.02 0
1024.09 0
1024.16 0
1024.24 1
1024.31 1
1024.38 1
1024.46 1
1024.53 1
1024.60 0
1024.68 0
1024.75 0
1024.82 0
1024.90 1
1024.97 1
1025.04 1
1025.12 1
1025.19 2
1025.26 2
1025.34 2
1025.41 2
1025.48 2
1025.56 2
1025.63 2
1025.70 2
1025.78 2
1025.85 2
1025.92 2
1026.00 2
1026.07 2
1026.14 2
1026.22 2
1026.29 2
1026.36 2
1026.44 1
1026.51 1
1026.58 0
1026.66 0
1026.73 0
1026.80 0
1026.88 0
1026.95 0
1027.02 0
1027.10 1
1027.17 1
1027.24 1
1027.32 1
1027.39 1
1027.46 2
1027.54 2
1027.61 2
1027.68 2
1027.76 1
1027.83 1
1027.90 1
1027.98 0
1028.05 0
1028.13 0
1028.20 0
1028.27 0
1028.35 0
1028.42 0
1028.49 0
1028.57 0
1028.64 0
1028.71 0
1028.79 0
1028.86 0
1028.93 0
1029.01 1
1029.08 1
1029.15 1
1029.23 2
1029.30 2
1029.37 3
1029.45 3
1029.52 3
1029.59 3
1029.67 2
1029.74 2
1029.82 1
1029.89 1
1029.96 1
1030.04 1
1030.11 1
1030.18 1
1030.26 1
1030.33 1
1030.40 1
1030.48 1
1030.55 1
1030.62 1
1030.70 1
1030.77 1
1030.84 1
1030.92 2
1030.99 2
1031.07 2
1031.14 2
1031.21 2
1031.29 2
1031.36 1
1031.43 1
1031.51 1
1031.58 1
1031.65 1
1031.73 1
1031.80 1
1031.87 1
1031.95 1
1032.02 2
1032.10 2
1032.17 1
1032.24 1
1032.32 1
1032.39 1
1032.46 1
1032.54 1
1032.61 1
1032.68 1
1032.76 1
1032.83 1
1032.91 1
1032.98 1
1033.05 1
1033.13 0
1033.20 0
1033.27 0
1033.35 0
1033.42 0
1033.49 0
1033.57 1
1033.64 1
1033.72 1
1033.79 2
1033.86 2
1033.94 2
1034.01 2
1034.08 2
1034.16 2
1034.23 2
1034.31 1
1034.38 1
1034.45 1
1034.53 1
1034.60 1
1034.67 0
1034.75 0
1034.82 0
1034.89 0
1034.97 0
1035.04 0
1035.12 0
1035.19 1
1035.26 1
1035.34 1
1035.41 1
1035.48 1
1035.56 1
1035.63 1
1035.71 0
1035.78 0
1035.85 0
1035.93 1
1036.00 1
1036.07 1
1036.15 1
1036.22 2
1036.30 2
1036.37 3
1036.44 3
1036.52 3
1036.59 3
1036.66 3
1036.74 4
1036.81 4
1036.89 4
1036.96 4
1037.03 4
1037.11 4
1037.18 4
1037.25 4
1037.33 4
1037.40 4
1037.48 4
1037.55 4
1037.62 4
1037.70 4
1037.77 3
1037.84 3
1037.92 3
1037.99 3
1038.07 3
1038.14 3
1038.21 3
1038.29 3
1038.36 4
1038.44 4
1038.51 4
1038.58 4
1038.66 4
1038.73 4
1038.80 4
1038.88 4
1038.95 4
1039.03 4
1039.10 5
1039.17 5
1039.25 5
1039.32 5
1039.40 5
1039.47 5
1039.54 5
1039.62 5
1039.69 4
1039.76 3
1039.84 2
1039.91 1
1039.99 1
1040.06 1
1040.13 1
1040.21 1
1040.28 1
1040.36 2
1040.43 2
1040.50 3
1040.58 3
1040.65 3
1040.73 4
1040.80 4
1040.87 4
1040.95 4
1041.02 4
1041.09 3
1041.17 2
1041.24 1
1041.32 1
1041.39 1
1041.46 1
1041.54 1
1041.61 2
1041.69 2
1041.76 3
1041.83 3
1041.91 3
1041.98 3
1042.06 3
1042.13 3
1042.20 3
1042.28 3
1042.35 2
1042.43 1
1042.50 1
1042.57 0
1042.65 0
1042.72 0
1042.80 0
1042.87 0
1042.94 0
1043.02 0
1043.09 1
1043.17 1
1043.24 1
1043.31 1
1043.39 1
1043.46 0
1043.54 0
1043.61 0
1043.68 0
1043.76 0
1043.83 0
1043.91 0
1043.98 0
1044.05 0
1044.13 0
1044.20 0
1044.28 0
1044.35 1
1044.42 2
1044.50 2
1044.57 3
1044.65 3
1044.72 4
1044.79 4
1044.87 3
1044.94 3
1045.02 3
1045.09 2
1045.16 2
1045.24 2
1045.31 2
1045.39 3
1045.46 3
1045.54 4
1045.61 5
1045.68 6
1045.76 6
1045.83 6
1045.91 5
1045.98 4
1046.05 4
1046.13 3
1046.20 2
1046.28 1
1046.35 1
1046.42 0
1046.50 0
1046.57 1
1046.65 1
1046.72 1
1046.79 1
1046.87 1
1046.94 1
1047.02 1
1047.09 0
1047.17 0
1047.24 0
1047.31 0
1047.39 0
1047.46 0
1047.54 0
1047.61 1
1047.68 1
1047.76 2
1047.83 2
1047.91 2
1047.98 3
1048.06 3
1048.13 3
1048.20 3
1048.28 3
1048.35 3
1048.43 2
1048.50 2
1048.57 2
1048.65 2
1048.72 1
1048.80 1
1048.87 2
1048.95 2
1049.02 3
1049.09 4
1049.17 4
1049.24 5
1049.32 5
1049.39 6
1049.47 6
1049.54 6
1049.61 6
1049.69 6
1049.76 5
1049.84 5
1049.91 5
1049.98 4
1050.06 4
1050.13 4
1050.21 4
1050.28 4
1050.36 4
1050.43 5
1050.50 5
1050.58 5
1050.65 5
1050.73 4
1050.80 4
1050.88 4
1050.95 5
1051.02 5
1051.10 6
1051.17 6
1051.25 6
1051.32 5
1051.40 4
1051.47 4
1051.54 3
1051.62 2
1051.69 2
1051.77 2
1051.84 3
1051.92 4
1051.99 4
1052.06 5
1052.14 5
1052.21 6
1052.29 6
1052.36 6
1052.44 7
1052.51 7
1052.58 8
1052.66 9
1052.73 9
1052.81 9
1052.88 9
1052.96 9
1053.03 9
1053.11 8
1053.18 8
1053.25 8
1053.33 7
1053.40 7
1053.48 7
1053.55 7
1053.63 7
1053.70 7
1053.77 7
1053.85 7
1053.92 8
1054.00 9
1054.07 9
1054.15 9
1054.22 9
1054.29 9
1054.37 8
1054.44 8
1054.52 7
1054.59 6
1054.67 6
1054.74 6
1054.82 6
1054.89 6
1054.96 6
1055.04 6
1055.11 6
1055.19 5
1055.26 5
1055.34 4
1055.41 3
1055.49 3
1055.56 3
1055.63 3
1055.71 4
1055.78 4
1055.86 5
1055.93 5
1056.01 5
1056.08 5
1056.16 5
1056.23 4
1056.30 4
1056.38 3
1056.45 3
1056.53 2
1056.60 2
1056.68 2
1056.75 3
1056.83 3
1056.90 4
1056.97 4
1057.05 4
1057.12 5
1057.20 5
1057.27 4
1057.35 4
1057.42 4
1057.50 3
1057.57 3
1057.65 4
1057.72 4
1057.79 4
1057.87 5
1057.94 4
1058.02 4
1058.09 3
1058.17 2
1058.24 1
1058.32 1
1058.39 0
1058.47 0
1058.54 0
1058.61 0
1058.69 0
1058.76 0
1058.84 0
1058.91 0
1058.99 0
1059.06 1
1059.14 1
1059.21 1
1059.29 1
1059.36 1
1059.43 2
1059.51 2
1059.58 2
1059.66 3
1059.73 3
1059.81 4
1059.88 4
1059.96 4
1060.03 4
1060.11 5
1060.18 5
1060.25 6
1060.33 6
1060.40 7
1060.48 7
1060.55 7
1060.63 6
1060.70 5
1060.78 4
1060.85 3
1060.93 2
1061.00 2
1061.08 1
1061.15 1
1061.22 1
1061.30 1
1061.37 2
1061.45 2
1061.52 3
1061.60 3
1061.67 4
1061.75 5
1061.82 6
1061.90 6
1061.97 6
1062.05 6
1062.12 7
1062.20 7
1062.27 7
1062.34 8
1062.42 9
1062.49 10
1062.57 11
1062.64 12
1062.72 12
1062.79 12
1062.87 12
1062.94 11
1063.02 10
1063.09 10
1063.17 9
1063.24 9
1063.32 9
1063.39 9
1063.46 9
1063.54 9
1063.61 9
1063.69 9
1063.76 9
1063.84 9
1063.91 9
1063.99 9
1064.06 9
1064.14 9
1064.21 10
1064.29 10
1064.36 11
1064.44 11
1064.51 11
1064.59 10
1064.66 9
1064.74 9
1064.81 8
1064.89 8
1064.96 8
1065.03 8
1065.11 9
1065.18 10
1065.26 11
1065.33 11
1065.41 12
1065.48 12
1065.56 12
1065.63 11
1065.71 11
1065.78 11
1065.86 11
1065.93 11
1066.01 10
1066.08 10
1066.16 10
1066.23 10
1066.31 11
1066.38 12
1066.46 13
1066.53 14
1066.61 15
1066.68 16
1066.75 16
1066.83 16
1066.90 15
1066.98 14
1067.05 12
1067.13 11
1067.20 10
1067.28 9
1067.35 8
1067.43 8
1067.50 7
1067.58 7
1067.65 6
1067.73 5
1067.80 4
1067.88 4
1067.95 4
1068.03 4
1068.10 4
1068.18 5
1068.25 5
1068.33 6
1068.40 8
1068.48 9
1068.55 11
1068.63 13
1068.70 15
1068.78 16
1068.85 16
1068.93 15
1069.00 14
1069.08 13
1069.15 13
1069.23 12
1069.30 12
1069.38 13
1069.45 13
1069.53 14
1069.60 14
1069.68 14
1069.75 13
1069.83 12
1069.90 11
1069.98 11
1070.05 10
1070.12 10
1070.20 9
1070.27 9
1070.35 9
1070.42 8
1070.50 8
1070.57 8
1070.65 9
1070.72 9
1070.80 10
1070.87 10
1070.95 11
1071.02 12
1071.10 12
1071.17 12
1071.25 12
1071.32 12
1071.40 12
1071.47 11
1071.55 10
1071.62 10
1071.70 9
1071.77 8
1071.85 7
1071.92 6
1072.00 5
1072.07 5
1072.15 4
1072.22 4
1072.30 5
1072.37 5
1072.45 5
1072.52 5
1072.60 5
1072.67 5
1072.75 5
1072.82 5
1072.90 6
1072.97 7
1073.05 9
1073.13 10
1073.20 11
1073.28 12
1073.35 12
1073.43 11
1073.50 10
1073.58 9
1073.65 8
1073.73 8
1073.80 7
1073.88 8
1073.95 8
1074.03 8
1074.10 9
1074.18 9
1074.25 9
1074.33 8
1074.40 8
1074.48 8
1074.55 8
1074.63 7
1074.70 7
1074.78 7
1074.85 6
1074.93 6
1075.00 6
1075.08 7
1075.15 7
1075.23 8
1075.30 8
1075.38 9
1075.45 9
1075.53 10
1075.60 10
1075.68 11
1075.75 13
1075.83 14
1075.90 16
1075.98 18
1076.05 19
1076.13 21
1076.20 21
1076.28 22
1076.35 21
1076.43 21
1076.51 20
1076.58 19
1076.66 17
1076.73 16
1076.81 16
1076.88 15
1076.96 15
1077.03 15
1077.11 14
1077.18 14
1077.26 13
1077.33 14
1077.41 15
1077.48 16
1077.56 18
1077.63 20
1077.71 22
1077.78 22
1077.86 22
1077.93 21
1078.01 20
1078.08 18
1078.16 16
1078.23 15
1078.31 14
1078.39 13
1078.46 12
1078.54 12
1078.61 12
1078.69 13
1078.76 13
1078.84 14
1078.91 15
1078.99 15
1079.06 16
1079.14 17
1079.21 17
1079.29 18
1079.36 18
1079.44 18
1079.51 19
1079.59 19
1079.66 19
1079.74 19
1079.82 18
1079.89 18
1079.97 17
1080.04 16
1080.12 15
1080.19 14
1080.27 13
1080.34 13
1080.42 13
1080.49 13
1080.57 15
1080.64 16
1080.72 18
1080.79 20
1080.87 21
1080.94 23
1081.02 23
1081.10 24
1081.17 25
1081.25 25
1081.32 25
1081.40 25
1081.47 25
1081.55 24
1081.62 23
1081.70 22
1081.77 21
1081.85 21
1081.92 20
1082.00 21
1082.07 21
1082.15 21
1082.23 21
1082.30 20
1082.38 19
1082.45 18
1082.53 16
1082.60 15
1082.68 13
1082.75 12
1082.83 12
1082.90 12
1082.98 12
1083.05 13
1083.13 15
1083.21 16
1083.28 17
1083.36 18
1083.43 19
1083.51 19
1083.58 19
1083.66 18
1083.73 17
1083.81 16
1083.88 15
1083.96 15
1084.04 14
1084.11 14
1084.19 15
1084.26 15
1084.34 15
1084.41 15
1084.49 14
1084.56 13
1084.64 12
1084.71 12
1084.79 12
1084.87 12
1084.94 13
1085.02 14
1085.09 15
1085.17 15
1085.24 14
1085.32 13
1085.39 12
1085.47 11
1085.54 10
1085.62 10
1085.70 9
1085.77 9
1085.85 9
1085.92 8
1086.00 8
1086.07 8
1086.15 7
1086.22 6
1086.30 5
1086.38 4
1086.45 4
1086.53 4
1086.60 4
1086.68 4
1086.75 5
1086.83 6
1086.90 6
1086.98 7
1087.05 7
1087.13 7
1087.21 6
1087.28 6
1087.36 5
1087.43 4
1087.51 3
1087.58 2
1087.66 1
1087.73 0
1087.81 0
1087.89 0
1087.96 0
1088.04 0
1088.11 0
1088.19 0
1088.26 1
1088.34 1
1088.41 2
1088.49 2
1088.57 1
1088.64 1
1088.72 0
1088.79 0
1088.87 0
1088.94 1
1089.02 1
1089.10 2
1089.17 3
1089.25 4
1089.32 5
1089.40 6
1089.47 6
1089.55 6
1089.62 6
1089.70 6
1089.78 6
1089.85 7
1089.93 8
1090.00 9
1090.08 10
1090.15 11
1090.23 12
1090.31 12
1090.38 12
1090.46 12
1090.53 12
1090.61 12
1090.68 12
1090.76 13
1090.84 14
1090.91 15
1090.99 17
1091.06 18
1091.14 19
1091.21 20
1091.29 22
1091.36 23
1091.44 25
1091.52 26
1091.59 26
1091.67 26
1091.74 26
1091.82 25
1091.89 23
1091.97 22
1092.05 20
1092.12 19
1092.20 18
1092.27 18
1092.35 17
1092.42 17
1092.50 17
1092.58 17
1092.65 16
1092.73 16
1092.80 16
1092.88 16
1092.95 16
1093.03 16
1093.11 16
1093.18 16
1093.26 16
1093.33 17
1093.41 18
1093.49 19
1093.56 21
1093.64 23
1093.71 24
1093.79 26
1093.86 27
1093.94 28
1094.02 29
1094.09 30
1094.17 30
1094.24 31
1094.32 31
1094.39 32
1094.47 33
1094.55 33
1094.62 35
1094.70 36
1094.77 36
1094.85 36
1094.93 34
1095.00 32
1095.08 28
1095.15 24
1095.23 21
1095.30 18
1095.38 16
1095.46 16
1095.53 16
1095.61 17
1095.68 19
1095.76 21
1095.84 22
1095.91 23
1095.99 23
1096.06 24
1096.14 24
1096.21 25
1096.29 25
1096.37 25
1096.44 25
1096.52 25
1096.59 25
1096.67 25
1096.75 26
1096.82 27
1096.90 27
1096.97 28
1097.05 28
1097.12 27
1097.20 26
1097.28 25
1097.35 24
1097.43 23
1097.50 23
1097.58 23
1097.66 23
1097.73 23
1097.81 23
1097.88 22
1097.96 22
1098.04 20
1098.11 19
1098.19 17
1098.26 16
1098.34 15
1098.42 14
1098.49 14
1098.57 15
1098.64 16
1098.72 17
1098.80 18
1098.87 18
1098.95 19
1099.02 18
1099.10 18
1099.17 18
1099.25 18
1099.33 18
1099.40 19
1099.48 20
1099.55 21
1099.63 22
1099.71 22
1099.78 23
1099.86 23
1099.93 23
1100.01 22
1100.09 22
1100.16 22
1100.24 22
1100.31 23
1100.39 24
1100.47 26
1100.54 27
1100.62 29
1100.69 29
1100.77 28
1100.85 27
1100.92 24
1101.00 22
1101.07 19
1101.15 17
1101.23 15
1101.30 14
1101.38 13
1101.45 12
1101.53 10
1101.61 9
1101.68 7
1101.76 4
1101.83 2
1101.91 0
1101.99 0
1102.06 0
1102.14 0
1102.22 0
1102.29 1
1102.37 3
1102.44 3
1102.52 3
1102.60 2
1102.67 2
1102.75 2
1102.82 2
1102.90 4
1102.98 6
1103.05 9
1103.13 12
1103.20 14
1103.28 16
1103.36 16
1103.43 16
1103.51 15
1103.58 13
1103.66 11
1103.74 9
1103.81 7
1103.89 5
1103.97 3
1104.04 1
1104.12 0
1104.19 0
1104.27 0
1104.35 0
1104.42 0
1104.50 0
1104.57 0
1104.65 0
1104.73 1
1104.80 3
1104.88 4
1104.96 4
1105.03 5
1105.11 4
1105.18 4
1105.26 4
1105.34 3
1105.41 2
1105.49 2
1105.56 1
1105.64 1
1105.72 1
1105.79 1
1105.87 2
1105.95 2
1106.02 2
1106.10 2
1106.17 1
1106.25 1
1106.33 0
1106.40 0
1106.48 1
1106.56 2
1106.63 4
1106.71 6
1106.78 9
1106.86 12
1106.94 15
1107.01 17
1107.09 18
1107.17 19
1107.24 19
1107.32 19
1107.39 19
1107.47 19
1107.55 19
1107.62 19
1107.70 19
1107.77 20
1107.85 21
1107.93 22
1108.00 22
1108.08 22
1108.16 22
1108.23 20
1108.31 18
1108.39 16
1108.46 14
1108.54 12
1108.61 10
1108.69 8
1108.77 6
1108.84 5
1108.92 4
1109.00 4
1109.07 4
1109.15 5
1109.22 6
1109.30 8
1109.38 10
1109.45 11
1109.53 12
1109.61 13
1109.68 14
1109.76 15
1109.83 16
1109.91 18
1109.99 20
1110.06 21
1110.14 23
1110.22 23
1110.29 24
1110.37 23
1110.45 23
1110.52 22
1110.60 21
1110.67 19
1110.75 17
1110.83 16
1110.90 15
1110.98 14
1111.06 13
1111.13 12
1111.21 12
1111.29 12
1111.36 11
1111.44 11
1111.51 11
1111.59 11
1111.67 11
1111.74 11
1111.82 11
1111.90 10
1111.97 8
1112.05 6
1112.13 5
1112.20 4
1112.28 4
1112.36 5
1112.43 7
1112.51 9
1112.58 11
1112.66 13
1112.74 15
1112.81 16
1112.89 18
1112.97 18
1113.04 19
1113.12 19
1113.20 19
1113.27 19
1113.35 19
1113.43 19
1113.50 18
1113.58 18
1113.65 18
1113.73 17
1113.81 16
1113.88 15
1113.96 14
1114.04 12
1114.11 10
1114.19 7
1114.27 5
1114.34 4
1114.42 3
1114.50 2
1114.57 2
1114.65 2
1114.73 2
1114.80 3
1114.88 3
1114.95 3
1115.03 4
1115.11 5
1115.18 7
1115.26 9
1115.34 11
1115.41 13
1115.49 15
1115.57 16
1115.64 16
1115.72 16
1115.80 16
1115.87 16
1115.95 17
1116.03 19
1116.10 20
1116.18 22
1116.26 23
1116.33 25
1116.41 26
1116.49 28
1116.56 29
1116.64 31
1116.72 33
1116.79 34
1116.87 35
1116.94 36
1117.02 35
1117.10 33
1117.17 31
1117.25 28
1117.33 25
1117.40 24
1117.48 23
1117.56 23
1117.63 24
1117.71 24
1117.79 25
1117.86 25
1117.94 25
1118.02 25
1118.09 24
1118.17 23
1118.25 23
1118.32 23
1118.40 23
1118.48 24
1118.55 26
1118.63 28
1118.71 29
1118.78 30
1118.86 31
1118.94 32
1119.01 32
1119.09 32
1119.17 32
1119.24 32
1119.32 32
1119.40 32
1119.47 33
1119.55 33
1119.63 33
1119.70 33
1119.78 34
1119.86 34
1119.93 35
1120.01 35
1120.09 35
1120.16 34
1120.24 33
1120.32 32
1120.39 30
1120.47 28
1120.55 26
1120.62 25
1120.70 24
1120.78 24
1120.85 25
1120.93 27
1121.01 28
1121.08 29
1121.16 30
1121.24 31
1121.31 32
1121.39 34
1121.47 37
1121.54 39
1121.62 42
1121.70 43
1121.77 43
1121.85 42
1121.93 40
1122.00 38
1122.08 36
1122.16 35
1122.23 35
1122.31 36
1122.39 38
1122.46 39
1122.54 40
1122.62 40
1122.69 38
1122.77 37
1122.85 34
1122.93 32
1123.00 29
1123.08 27
1123.16 26
1123.23 24
1123.31 23
1123.39 22
1123.46 21
1123.54 21
1123.62 21
1123.69 21
1123.77 21
1123.85 21
1123.92 22
1124.00 23
1124.08 24
1124.15 25
1124.23 25
1124.31 25
1124.38 24
1124.46 23
1124.54 21
1124.62 19
1124.69 18
1124.77 17
1124.85 16
1124.92 17
1125.00 18
1125.08 21
1125.15 24
1125.23 28
1125.31 31
1125.38 34
1125.46 36
1125.54 37
1125.61 36
1125.69 36
1125.77 35
1125.84 34
1125.92 34
1126.00 34
1126.08 33
1126.15 32
1126.23 31
1126.31 28
1126.38 25
1126.46 22
1126.54 18
1126.61 15
1126.69 12
1126.77 9
1126.84 6
1126.92 4
1127.00 2
1127.08 0
1127.15 0
1127.23 0
1127.31 0
1127.38 0
1127.46 0
1127.54 0
1127.61 1
1127.69 2
1127.77 3
1127.84 2
1127.92 2
1128.00 1
1128.08 1
1128.15 1
1128.23 2
1128.31 3
1128.38 5
1128.46 7
1128.54 8
1128.61 10
1128.69 11
1128.77 11
1128.84 12
1128.92 12
1129.00 12
1129.08 13
1129.15 13
1129.23 14
1129.31 15
1129.38 17
1129.46 17
1129.54 18
1129.61 17
1129.69 15
1129.77 13
1129.85 10
1129.92 7
1130.00 3
1130.08 1
1130.15 0
1130.23 0
1130.31 0
1130.39 0
1130.46 0
1130.54 0
1130.62 0
1130.69 0
1130.77 0
1130.85 2
1130.92 3
1131.00 5
1131.08 7
1131.16 8
1131.23 10
1131.31 12
1131.39 13
1131.46 14
1131.54 15
1131.62 15
1131.69 14
1131.77 14
1131.85 13
1131.93 14
1132.00 15
1132.08 17
1132.16 20
1132.23 23
1132.31 26
1132.39 29
1132.47 31
1132.54 32
1132.62 32
1132.70 30
1132.77 28
1132.85 25
1132.93 22
1133.01 19
1133.08 17
1133.16 15
1133.24 14
1133.31 14
1133.39 14
1133.47 15
1133.55 16
1133.62 17
1133.70 19
1133.78 20
1133.85 22
1133.93 24
1134.01 25
1134.09 26
1134.16 26
1134.24 25
1134.32 25
1134.39 24
1134.47 24
1134.55 25
1134.63 27
1134.70 29
1134.78 33
1134.86 37
1134.93 40
1135.01 44
1135.09 46
1135.17 48
1135.24 48
1135.32 48
1135.40 47
1135.47 46
1135.55 47
1135.63 47
1135.71 49
1135.78 51
1135.86 54
1135.94 56
1136.02 58
1136.09 60
1136.17 62
1136.25 65
1136.32 68
1136.40 71
1136.48 75
1136.56 79
1136.63 81
1136.71 83
1136.79 83
1136.86 81
1136.94 79
1137.02 76
1137.10 74
1137.17 73
1137.25 75
1137.33 78
1137.41 82
1137.48 87
1137.56 91
1137.64 94
1137.71 95
1137.79 93
1137.87 91
1137.95 87
1138.02 84
1138.10 81
1138.18 78
1138.26 76
1138.33 74
1138.41 73
1138.49 72
1138.57 73
1138.64 74
1138.72 77
1138.80 81
1138.87 85
1138.95 88
1139.03 91
1139.11 93
1139.18 93
1139.26 93
1139.34 91
1139.42 90
1139.49 90
1139.57 90
1139.65 93
1139.73 96
1139.80 101
1139.88 106
1139.96 110
1140.03 112
1140.11 111
1140.19 108
1140.27 103
1140.34 95
1140.42 87
1140.50 78
1140.58 71
1140.65 64
1140.73 60
1140.81 58
1140.89 58
1140.96 58
1141.04 58
1141.12 57
1141.20 56
1141.27 53
1141.35 50
1141.43 46
1141.50 43
1141.58 41
1141.66 40
1141.74 40
1141.81 40
1141.89 40
1141.97 40
1142.05 40
1142.12 38
1142.20 36
1142.28 33
1142.36 30
1142.43 28
1142.51 27
1142.59 28
1142.67 30
1142.74 32
1142.82 35
1142.90 38
1142.98 39
1143.05 40
1143.13 39
1143.21 38
1143.29 36
1143.36 33
1143.44 31
1143.52 29
1143.60 28
1143.67 27
1143.75 27
1143.83 27
1143.91 27
1143.98 27
1144.06 26
1144.14 24
1144.22 23
1144.29 22
1144.37 22
1144.45 21
1144.53 21
1144.60 20
1144.68 18
1144.76 15
1144.84 12
1144.91 8
1144.99 5
1145.07 2
1145.15 0
1145.22 0
1145.30 0
1145.38 0
1145.46 2
1145.53 3
1145.61 4
1145.69 4
1145.77 5
1145.84 4
1145.92 4
1146.00 4
1146.08 3
1146.15 3
1146.23 3
1146.31 3
1146.39 4
1146.46 3
1146.54 3
1146.62 2
1146.70 0
1146.77 0
1146.85 0
1146.93 0
1147.01 0
1147.09 0
1147.16 0
1147.24 0
1147.32 2
1147.40 3
1147.47 4
1147.55 4
1147.63 3
1147.71 2
1147.78 2
1147.86 2
1147.94 4
1148.02 6
1148.09 7
1148.17 7
1148.25 6
1148.33 4
1148.40 2
1148.48 0
1148.56 0
1148.64 0
1148.72 0
1148.79 0
1148.87 2
1148.95 5
1149.03 8
1149.10 11
1149.18 12
1149.26 13
1149.34 12
1149.41 11
1149.49 10
1149.57 9
1149.65 9
1149.73 9
1149.80 9
1149.88 9
1149.96 10
1150.04 9
1150.11 8
1150.19 6
1150.27 4
1150.35 2
1150.42 0
1150.50 0
1150.58 0
1150.66 0
1150.74 0
1150.81 0
1150.89 0
1150.97 0
1151.05 0
1151.12 1
1151.20 3
1151.28 5
1151.36 7
1151.43 9
1151.51 10
1151.59 11
1151.67 11
1151.75 12
1151.82 12
1151.90 14
1151.98 15
1152.06 17
1152.13 18
1152.21 18
1152.29 18
1152.37 16
1152.45 13
1152.52 10
1152.60 7
1152.68 4
1152.76 2
1152.83 1
1152.91 2
1152.99 4
1153.07 7
1153.15 12
1153.22 16
1153.30 21
1153.38 24
1153.46 28
1153.53 30
1153.61 32
1153.69 35
1153.77 37
1153.85 41
1153.92 45
1154.00 49
1154.08 54
1154.16 57
1154.24 60
1154.31 63
1154.39 64
1154.47 66
1154.55 67
1154.62 69
1154.70 72
1154.78 74
1154.86 77
1154.94 79
1155.01 81
1155.09 82
1155.17 83
1155.25 82
1155.33 82
1155.40 81
1155.48 79
1155.56 78
1155.64 76
1155.71 75
1155.79 73
1155.87 72
1155.95 71
1156.03 71
1156.10 71
1156.18 73
1156.26 75
1156.34 77
1156.42 79
1156.49 80
1156.57 80
1156.65 79
1156.73 77
1156.81 74
1156.88 70
1156.96 66
1157.04 61
1157.12 57
1157.20 52
1157.27 47
1157.35 42
1157.43 38
1157.51 34
1157.58 30
1157.66 27
1157.74 25
1157.82 24
1157.90 23
1157.97 23
1158.05 22
1158.13 21
1158.21 20
1158.29 18
1158.36 16
1158.44 14
1158.52 13
1158.60 12
1158.68 13
1158.75 15
1158.83 17
1158.91 20
1158.99 23
1159.07 26
1159.14 28
1159.22 29
1159.30 30
1159.38 30
1159.46 30
1159.53 29
1159.61 29
1159.69 30
1159.77 30
1159.85 32
1159.92 34
1160.00 36
1160.08 38
1160.16 40
1160.24 41
1160.31 40
1160.39 39
1160.47 36
1160.55 33
1160.63 29
1160.71 26
1160.78 24
1160.86 23
1160.94 23
1161.02 24
1161.10 26
1161.17 28
1161.25 30
1161.33 32
1161.41 33
1161.49 33
1161.56 33
1161.64 32
1161.72 31
1161.80 30
1161.88 30
1161.95 31
1162.03 32
1162.11 33
1162.19 34
1162.27 34
1162.35 34
1162.42 32
1162.50 30
1162.58 29
1162.66 28
1162.74 28
1162.81 29
1162.89 31
1162.97 34
1163.05 36
1163.13 39
1163.20 41
1163.28 43
1163.36 44
1163.44 44
1163.52 44
1163.60 43
1163.67 41
1163.75 39
1163.83 37
1163.91 35
1163.99 35
1164.06 35
1164.14 37
1164.22 39
1164.30 43
1164.38 47
1164.46 52
1164.53 57
1164.61 61
1164.69 62
1164.77 62
1164.85 59
1164.92 54
1165.00 47
1165.08 40
1165.16 34
1165.24 28
1165.32 24
1165.39 20
1165.47 18
1165.55 16
1165.63 15
1165.71 14
1165.78 13
1165.86 12
1165.94 11
1166.02 10
1166.10 9
1166.18 7
1166.25 6
1166.33 5
1166.41 5
1166.49 6
1166.57 7
1166.65 8
1166.72 9
1166.80 10
1166.88 11
1166.96 11
1167.04 10
1167.11 9
1167.19 9
1167.27 9
1167.35 8
1167.43 9
1167.51 9
1167.58 10
1167.66 10
1167.74 9
1167.82 8
1167.90 7
1167.98 5
1168.05 4
1168.13 2
1168.21 1
1168.29 1
1168.37 0
1168.45 0
1168.52 0
1168.60 0
1168.68 0
1168.76 0
1168.84 0
1168.92 0
1168.99 0
1169.07 3
1169.15 9
1169.23 16
1169.31 23
1169.39 30
1169.46 36
1169.54 41
1169.62 44
1169.70 45
1169.78 44
1169.86 42
1169.93 39
1170.01 35
1170.09 31
1170.17 28
1170.25 25
1170.33 22
1170.40 21
1170.48 20
1170.56 19
1170.64 18
1170.72 17
1170.80 15
1170.88 13
1170.95 10
1171.03 8
1171.11 6
1171.19 5
1171.27 5
1171.35 6
1171.42 8
1171.50 11
1171.58 15
1171.66 17
1171.74 19
1171.82 19
1171.89 19
1171.97 17
1172.05 14
1172.13 12
1172.21 11
1172.29 12
1172.37 14
1172.44 18
1172.52 23
1172.60 29
1172.68 35
1172.76 40
1172.84 43
1172.91 43
1172.99 41
1173.07 37
1173.15 32
1173.23 26
1173.31 21
1173.39 17
1173.46 15
1173.54 14
1173.62 15
1173.70 17
1173.78 19
1173.86 21
1173.93 22
1174.01 23
1174.09 23
1174.17 24
1174.25 25
1174.33 26
1174.41 28
1174.48 31
1174.56 34
1174.64 38
1174.72 42
1174.80 46
1174.88 49
1174.96 52
1175.03 53
1175.11 52
1175.19 50
1175.27 47
1175.35 43
1175.43 39
1175.51 36
1175.58 34
1175.66 34
1175.74 34
1175.82 36
1175.90 37
1175.98 39
1176.06 41
1176.13 42
1176.21 44
1176.29 45
1176.37 47
1176.45 50
1176.53 54
1176.61 59
1176.68 65
1176.76 70
1176.84 75
1176.92 78
1177.00 80
1177.08 80
1177.16 79
1177.23 78
1177.31 78
1177.39 80
1177.47 83
1177.55 86
1177.63 90
1177.71 93
1177.78 95
1177.86 96
1177.94 96
1178.02 97
1178.10 97
1178.18 97
1178.26 97
1178.34 98
1178.41 99
1178.49 99
1178.57 98
1178.65 97
1178.73 96
1178.81 94
1178.89 92
1178.96 90
1179.04 88
1179.12 85
1179.20 83
1179.28 80
1179.36 78
1179.44 75
1179.52 72
1179.59 69
1179.67 67
1179.75 65
1179.83 65
1179.91 65
1179.99 66
1180.07 67
1180.14 68
1180.22 68
1180.30 66
1180.38 64
1180.46 60
1180.54 56
1180.62 52
1180.70 49
1180.77 47
1180.85 46
1180.93 47
1181.01 49
1181.09 53
1181.17 57
1181.25 60
1181.33 62
1181.40 62
1181.48 60
1181.56 56
1181.64 52
1181.72 47
1181.80 44
1181.88 42
1181.96 42
1182.03 42
1182.11 44
1182.19 45
1182.27 46
1182.35 46
1182.43 46
1182.51 45
1182.59 45
1182.66 44
1182.74 44
1182.82 45
1182.90 46
1182.98 47
1183.06 49
1183.14 51
1183.22 53
1183.30 55
1183.37 55
1183.45 55
1183.53 54
1183.61 52
1183.69 49
1183.77 47
1183.85 45
1183.93 44
1184.00 44
1184.08 45
1184.16 46
1184.24 47
1184.32 48
1184.40 48
1184.48 49
1184.56 51
1184.64 53
1184.71 55
1184.79 57
1184.87 60
1184.95 62
1185.03 63
1185.11 63
1185.19 62
1185.27 60
1185.35 58
1185.42 56
1185.50 56
1185.58 57
1185.66 61
1185.74 66
1185.82 72
1185.90 79
1185.98 84
1186.06 87
1186.13 89
1186.21 88
1186.29 86
1186.37 83
1186.45 81
1186.53 79
1186.61 78
1186.69 77
1186.77 75
1186.84 73
1186.92 69
1187.00 65
1187.08 60
1187.16 56
1187.24 52
1187.32 49
1187.40 48
1187.48 49
1187.56 50
1187.63 54
1187.71 58
1187.79 62
1187.87 65
1187.95 67
1188.03 66
1188.11 63
1188.19 58
1188.27 52
1188.34 46
1188.42 42
1188.50 39
1188.58 37
1188.66 37
1188.74 36
1188.82 36
1188.90 35
1188.98 32
1189.06 29
1189.13 25
1189.21 22
1189.29 19
1189.37 18
1189.45 18
1189.53 18
1189.61 18
1189.69 18
1189.77 17
1189.85 16
1189.92 13
1190.00 11
1190.08 9
1190.16 7
1190.24 5
1190.32 4
1190.40 4
1190.48 5
1190.56 6
1190.64 7
1190.72 8
1190.79 8
1190.87 8
1190.95 7
1191.03 5
1191.11 1
1191.19 0
1191.27 0
1191.35 0
1191.43 0
1191.51 0
1191.59 0
1191.66 0
1191.74 7
1191.82 15
1191.90 23
1191.98 29
1192.06 33
1192.14 35
1192.22 35
1192.30 34
1192.38 33
1192.46 31
1192.53 31
1192.61 30
1192.69 31
1192.77 31
1192.85 32
1192.93 32
1193.01 33
1193.09 33
1193.17 34
1193.25 35
1193.33 35
1193.41 36
1193.48 37
1193.56 37
1193.64 38
1193.72 39
1193.80 41
1193.88 44
1193.96 48
1194.04 52
1194.12 56
1194.20 60
1194.28 64
1194.36 67
1194.43 68
1194.51 67
1194.59 65
1194.67 61
1194.75 56
1194.83 50
1194.91 42
1194.99 34
1195.07 27
1195.15 20
1195.23 15
1195.31 12
1195.38 11
1195.46 12
1195.54 13
1195.62 15
1195.70 15
1195.78 15
1195.86 13
1195.94 10
1196.02 8
1196.10 5
1196.18 5
1196.26 5
1196.34 7
1196.41 10
1196.49 13
1196.57 15
1196.65 18
1196.73 20
1196.81 21
1196.89 21
1196.97 21
1197.05 21
1197.13 21
1197.21 21
1197.29 22
1197.37 23
1197.45 24
1197.52 27
1197.60 30
1197.68 34
1197.76 37
1197.84 41
1197.92 44
1198.00 47
1198.08 48
1198.16 48
1198.24 46
1198.32 44
1198.40 42
1198.48 40
1198.56 40
1198.63 42
1198.71 47
1198.79 53
1198.87 61
1198.95 68
1199.03 75
1199.11 82
1199.19 87
1199.27 91
1199.35 95
1199.43 99
1199.51 103
1199.59 106
1199.67 109
1199.75 112
1199.83 115
1199.90 118
1199.98 121
1200.06 124
1200.14 126
1200.22 127
1200.30 125
1200.38 123
1200.46 119
1200.54 114
1200.62 108
1200.70 101
1200.78 95
1200.86 89
1200.94 84
1201.02 79
1201.10 75
1201.17 74
1201.25 74
1201.33 77
1201.41 81
1201.49 86
1201.57 92
1201.65 99
1201.73 106
1201.81 113
1201.89 119
1201.97 126
1202.05 130
1202.13 132
1202.21 130
1202.29 125
1202.37 118
1202.45 109
1202.53 100
1202.60 92
1202.68 87
1202.76 85
1202.84 85
1202.92 86
1203.00 87
1203.08 88
1203.16 89
1203.24 88
1203.32 88
1203.40 88
1203.48 87
1203.56 87
1203.64 86
1203.72 84
1203.80 80
1203.88 76
1203.96 70
1204.04 63
1204.11 56
1204.19 50
1204.27 46
1204.35 43
1204.43 43
1204.51 45
1204.59 48
1204.67 52
1204.75 55
1204.83 57
1204.91 58
1204.99 58
1205.07 57
1205.15 55
1205.23 54
1205.31 52
1205.39 51
1205.47 51
1205.55 50
1205.63 49
1205.71 48
1205.78 47
1205.86 46
1205.94 45
1206.02 43
1206.10 42
1206.18 40
1206.26 38
1206.34 36
1206.42 32
1206.50 29
1206.58 25
1206.66 21
1206.74 18
1206.82 16
1206.90 15
1206.98 15
1207.06 15
1207.14 16
1207.22 15
1207.30 13
1207.38 9
1207.46 3
1207.54 0
1207.62 0
1207.70 0
1207.77 0
1207.85 0
1207.93 0
1208.01 0
1208.09 1
1208.17 9
1208.25 18
1208.33 24
1208.41 29
1208.49 31
1208.57 31
1208.65 29
1208.73 25
1208.81 21
1208.89 16
1208.97 13
1209.05 10
1209.13 8
1209.21 6
1209.29 5
1209.37 4
1209.45 3
1209.53 3
1209.61 3
1209.69 4
1209.77 5
1209.85 6
1209.93 7
1210.01 8
1210.09 8
1210.16 8
1210.24 8
1210.32 10
1210.40 13
1210.48 17
1210.56 22
1210.64 27
1210.72 32
1210.80 34
1210.88 34
1210.96 32
1211.04 28
1211.12 23
1211.20 19
1211.28 16
1211.36 14
1211.44 12
1211.52 11
1211.60 11
1211.68 10
1211.76 9
1211.84 8
1211.92 8
1212.00 9
1212.08 11
1212.16 15
1212.24 19
1212.32 24
1212.40 28
1212.48 31
1212.56 33
1212.64 32
1212.72 30
1212.80 27
1212.88 24
1212.96 21
1213.04 18
1213.12 17
1213.20 16
1213.28 17
1213.36 18
1213.43 20
1213.51 23
1213.59 26
1213.67 31
1213.75 35
1213.83 39
1213.91 42
1213.99 43
1214.07 43
1214.15 42
1214.23 41
1214.31 40
1214.39 41
1214.47 43
1214.55 47
1214.63 51
1214.71 55
1214.79 58
1214.87 60
1214.95 61
1215.03 61
1215.11 61
1215.19 61
1215.27 63
1215.35 65
1215.43 68
1215.51 72
1215.59 76
1215.67 80
1215.75 84
1215.83 88
1215.91 93
1215.99 98
1216.07 102
1216.15 105
1216.23 107
1216.31 109
1216.39 109
1216.47 108
1216.55 107
1216.63 106
1216.71 104
1216.79 103
1216.87 100
1216.95 98
1217.03 95
1217.11 91
1217.19 88
1217.27 84
1217.35 81
1217.43 78
1217.51 75
1217.59 71
1217.67 67
1217.75 62
1217.83 57
1217.91 52
1217.99 48
1218.07 44
1218.15 42
1218.23 40
1218.31 40
1218.39 40
1218.47 40
1218.55 42
1218.63 44
1218.71 48
1218.79 53
1218.87 59
1218.95 65
1219.03 71
1219.11 75
1219.19 78
1219.27 78
1219.35 76
1219.43 72
1219.51 67
1219.59 62
1219.67 58
1219.75 55
1219.83 55
1219.91 56
1219.99 60
1220.07 63
1220.15 67
1220.23 69
1220.31 68
1220.39 65
1220.47 60
1220.55 53
1220.63 45
1220.71 38
1220.79 32
1220.87 28
1220.95 25
1221.03 25
1221.11 25
1221.19 26
1221.27 26
1221.35 25
1221.43 22
1221.51 17
1221.59 12
1221.67 8
1221.75 4
1221.83 3
1221.91 3
1221.99 5
1222.07 8
1222.15 11
1222.23 14
1222.31 15
1222.39 15
1222.47 12
1222.55 9
1222.63 5
1222.71 1
1222.79 0
1222.87 0
1222.95 0
1223.03 0
1223.11 2
1223.19 8
1223.27 15
1223.35 24
1223.43 33
1223.51 42
1223.59 50
1223.67 57
1223.75 62
1223.83 65
1223.91 66
1223.99 66
1224.07 65
1224.15 65
1224.23 65
1224.31 66
1224.39 68
1224.47 72
1224.55 76
1224.63 80
1224.71 83
1224.79 86
1224.88 88
1224.96 89
1225.04 89
1225.12 88
1225.20 86
1225.28 82
1225.36 77
1225.44 70
1225.52 63
1225.60 56
1225.68 51
1225.76 49
1225.84 50
1225.92 54
1226.00 61
1226.08 67
1226.16 72
1226.24 74
1226.32 72
1226.40 66
1226.48 58
1226.56 49
1226.64 41
1226.72 35
1226.80 33
1226.88 33
1226.96 36
1227.04 39
1227.12 44
1227.20 48
1227.28 51
1227.36 54
1227.44 57
1227.52 59
1227.60 60
1227.68 61
1227.76 60
1227.84 58
1227.92 56
1228.00 54
1228.08 51
1228.17 49
1228.25 47
1228.33 46
1228.41 45
1228.49 44
1228.57 43
1228.65 42
1228.73 40
1228.81 38
1228.89 34
1228.97 29
1229.05 24
1229.13 18
1229.21 11
1229.29 5
1229.37 1
1229.45 0
1229.53 2
1229.61 7
1229.69 15
1229.77 26
1229.85 38
1229.93 50
1230.01 60
1230.09 68
1230.17 73
1230.25 74
1230.33 74
1230.41 71
1230.49 68
1230.58 65
1230.66 63
1230.74 60
1230.82 58
1230.90 56
1230.98 53
1231.06 49
1231.14 44
1231.22 40
1231.30 35
1231.38 32
1231.46 30
1231.54 28
1231.62 28
1231.70 28
1231.78 28
1231.86 28
1231.94 29
1232.02 29
1232.10 30
1232.18 31
1232.26 33
1232.34 35
1232.42 37
1232.51 39
1232.59 39
1232.67 39
1232.75 37
1232.83 33
1232.91 27
1232.99 20
1233.07 14
1233.15 7
1233.23 2
1233.31 0
1233.39 0
1233.47 0
1233.55 0
1233.63 2
1233.71 6
1233.79 10
1233.87 15
1233.95 18
1234.03 20
1234.11 21
1234.19 21
1234.28 19
1234.36 17
1234.44 14
1234.52 12
1234.60 12
1234.68 12
1234.76 13
1234.84 15
1234.92 16
1235.00 15
1235.08 14
1235.16 11
1235.24 8
1235.32 4
1235.40 0
1235.48 0
1235.56 0
1235.64 0
1235.72 0
1235.81 0
1235.89 0
1235.97 0
1236.05 0
1236.13 4
1236.21 7
1236.29 10
1236.37 11
1236.45 12
1236.53 12
1236.61 12
1236.69 13
1236.77 15
1236.85 17
1236.93 20
1237.01 24
1237.09 26
1237.18 29
1237.26 31
1237.34 34
1237.42 37
1237.50 40
1237.58 44
1237.66 48
1237.74 52
1237.82 55
1237.90 57
1237.98 58
1238.06 58
1238.14 57
1238.22 56
1238.30 54
1238.38 53
1238.46 52
1238.55 50
1238.63 49
1238.71 48
1238.79 48
1238.87 47
1238.95 47
1239.03 48
1239.11 51
1239.19 55
1239.27 60
1239.35 67
1239.43 75
1239.51 83
1239.59 93
1239.67 102
1239.76 110
1239.84 116
1239.92 120
1240.00 120
1240.08 117
1240.16 112
1240.24 105
1240.32 97
1240.40 91
1240.48 87
1240.56 86
1240.64 87
1240.72 88
1240.80 89
1240.89 88
1240.97 85
1241.05 79
1241.13 71
1241.21 62
1241.29 53
1241.37 45
1241.45 38
1241.53 32
1241.61 27
1241.69 22
1241.77 18
1241.85 14
1241.93 12
1242.02 12
1242.10 14
1242.18 17
1242.26 22
1242.34 26
1242.42 31
1242.50 36
1242.58 40
1242.66 43
1242.74 47
1242.82 50
1242.90 53
1242.98 55
1243.07 55
1243.15 53
1243.23 49
1243.31 44
1243.39 38
1243.47 33
1243.55 28
1243.63 26
1243.71 25
1243.79 25
1243.87 26
1243.95 28
1244.03 30
1244.12 33
1244.20 36
1244.28 38
1244.36 39
1244.44 40
1244.52 40
1244.60 40
1244.68 40
1244.76 40
1244.84 41
1244.92 41
1245.00 40
1245.09 39
1245.17 36
1245.25 33
1245.33 29
1245.41 24
1245.49 20
1245.57 17
1245.65 15
1245.73 14
1245.81 14
1245.89 16
1245.98 18
1246.06 22
1246.14 28
1246.22 34
1246.30 41
1246.38 49
1246.46 55
1246.54 60
1246.62 63
1246.70 64
1246.78 62
1246.86 59
1246.95 55
1247.03 51
1247.11 46
1247.19 42
1247.27 38
1247.35 34
1247.43 32
1247.51 30
1247.59 29
1247.67 29
1247.76 30
1247.84 32
1247.92 33
1248.00 33
1248.08 32
1248.16 30
1248.24 26
1248.32 23
1248.40 20
1248.48 20
1248.56 22
1248.65 26
1248.73 33
1248.81 41
1248.89 49
1248.97 55
1249.05 59
1249.13 60
1249.21 58
1249.29 54
1249.37 48
1249.46 41
1249.54 34
1249.62 28
1249.70 23
1249.78 19
1249.86 15
1249.94 12
1250.02 9
1250.10 5
1250.18 1
1250.27 0
1250.35 0
1250.43 0
1250.51 0
1250.59 0
1250.67 0
1250.75 0
1250.83 0
1250.91 7
1250.99 14
1251.08 21
1251.16 27
1251.24 32
1251.32 35
1251.40 38
1251.48 39
1251.56 39
1251.64 39
1251.72 38
1251.81 38
1251.89 37
1251.97 38
1252.05 41
1252.13 44
1252.21 48
1252.29 51
1252.37 52
1252.45 51
1252.53 47
1252.62 41
1252.70 33
1252.78 25
1252.86 19
1252.94 13
1253.02 10
1253.10 9
1253.18 8
1253.26 10
1253.35 13
1253.43 17
1253.51 22
1253.59 28
1253.67 33
1253.75 37
1253.83 38
1253.91 38
1253.99 35
1254.08 31
1254.16 27
1254.24 24
1254.32 22
1254.40 23
1254.48 25
1254.56 29
1254.64 34
1254.73 39
1254.81 43
1254.89 48
1254.97 52
1255.05 56
1255.13 60
1255.21 64
1255.29 68
1255.37 71
1255.46 74
1255.54 75
1255.62 74
1255.70 72
1255.78 68
1255.86 64
1255.94 60
1256.02 59
1256.11 60
1256.19 62
1256.27 66
1256.35 70
1256.43 73
1256.51 75
1256.59 75
1256.67 73
1256.76 69
1256.84 63
1256.92 57
1257.00 50
1257.08 42
1257.16 36
1257.24 31
1257.32 29
1257.41 28
1257.49 29
1257.57 32
1257.65 35
1257.73 38
1257.81 41
1257.89 43
1257.97 45
1258.06 47
1258.14 50
1258.22 52
1258.30 55
1258.38 57
1258.46 58
1258.54 59
1258.62 61
1258.71 64
1258.79 69
1258.87 75
1258.95 82
1259.03 88
1259.11 92
1259.19 92
1259.27 89
1259.36 83
1259.44 73
1259.52 63
1259.60 54
1259.68 47
1259.76 42
1259.84 41
1259.93 42
1260.01 45
1260.09 50
1260.17 54
1260.25 59
1260.33 64
1260.41 68
1260.49 72
1260.58 74
1260.66 75
1260.74 75
1260.82 72
1260.90 68
1260.98 63
1261.06 59
1261.15 55
1261.23 52
1261.31 52
1261.39 52
1261.47 53
1261.55 54
1261.63 54
1261.71 52
1261.80 49
1261.88 46
1261.96 43
1262.04 43
1262.12 44
1262.20 49
1262.28 55
1262.37 61
1262.45 68
1262.53 72
1262.61 75
1262.69 75
1262.77 73
1262.85 70
1262.94 65
1263.02 59
1263.10 52
1263.18 46
1263.26 40
1263.34 36
1263.42 33
1263.51 32
1263.59 34
1263.67 37
1263.75 41
1263.83 46
1263.91 49
1263.99 50
1264.08 50
1264.16 47
1264.24 44
1264.32 41
1264.40 39
1264.48 39
1264.57 41
1264.65 43
1264.73 46
1264.81 48
1264.89 51
1264.97 54
1265.05 57
1265.14 60
1265.22 64
1265.30 68
1265.38 72
1265.46 73
1265.54 72
1265.62 68
1265.71 61
1265.79 52
1265.87 41
1265.95 30
1266.03 21
1266.11 14
1266.20 12
1266.28 12
1266.36 16
1266.44 23
1266.52 30
1266.60 37
1266.68 42
1266.77 43
1266.85 41
1266.93 35
1267.01 26
1267.09 16
1267.17 7
1267.26 0
1267.34 0
1267.42 0
1267.50 0
1267.58 0
1267.66 0
1267.74 0
1267.83 0
1267.91 1
1267.99 2
1268.07 2
1268.15 4
1268.23 6
1268.32 10
1268.40 13
1268.48 17
1268.56 20
1268.64 23
1268.72 28
1268.81 32
1268.89 37
1268.97 43
1269.05 48
1269.13 52
1269.21 54
1269.30 55
1269.38 55
1269.46 53
1269.54 52
1269.62 49
1269.70 47
1269.79 45
1269.87 43
1269.95 41
1270.03 39
1270.11 38
1270.19 37
1270.28 36
1270.36 36
1270.44 36
1270.52 36
1270.60 37
1270.68 38
1270.77 40
1270.85 44
1270.93 50
1271.01 57
1271.09 65
1271.17 73
1271.26 80
1271.34 84
1271.42 85
1271.50 84
1271.58 80
1271.66 76
1271.75 73
1271.83 72
1271.91 74
1271.99 78
1272.07 84
1272.15 90
1272.24 94
1272.32 94
1272.40 90
1272.48 83
1272.56 75
1272.64 66
1272.73 60
1272.81 57
1272.89 57
1272.97 61
1273.05 68
1273.14 75
1273.22 82
1273.30 89
1273.38 93
1273.46 95
1273.54 95
1273.63 92
1273.71 87
1273.79 81
1273.87 75
1273.95 69
1274.03 63
1274.12 59
1274.20 56
1274.28 54
1274.36 52
1274.44 52
1274.53 53
1274.61 55
1274.69 58
1274.77 61
1274.85 64
1274.93 67
1275.02 68
1275.10 68
1275.18 66
1275.26 65
1275.34 64
1275.43 65
1275.51 68
1275.59 73
1275.67 79
1275.75 86
1275.83 91
1275.92 93
1276.00 92
1276.08 87
1276.16 80
1276.24 72
1276.33 65
1276.41 59
1276.49 55
1276.57 53
1276.65 51
1276.73 49
1276.82 47
1276.90 45
1276.98 42
1277.06 38
1277.14 33
1277.23 28
1277.31 22
1277.39 15
1277.47 8
1277.55 2
1277.64 0
1277.72 0
1277.80 0
1277.88 0
1277.96 4
1278.05 12
1278.13 21
1278.21 29
1278.29 36
1278.37 40
1278.45 42
1278.54 41
1278.62 38
1278.70 33
1278.78 29
1278.86 27
1278.95 27
1279.03 30
1279.11 36
1279.19 44
1279.27 54
1279.36 63
1279.44 70
1279.52 73
1279.60 71
1279.68 65
1279.77 56
1279.85 45
1279.93 35
1280.01 27
1280.09 24
1280.18 24
1280.26 29
1280.34 37
1280.42 46
1280.50 54
1280.59 60
1280.67 62
1280.75 61
1280.83 57
1280.91 52
1281.00 45
1281.08 40
1281.16 36
1281.24 32
1281.32 29
1281.41 25
1281.49 20
1281.57 13
1281.65 5
1281.73 0
1281.82 0
1281.90 0
1281.98 0
1282.06 0
1282.14 0
1282.23 0
1282.31 2
1282.39 6
1282.47 10
1282.55 11
1282.64 12
1282.72 12
1282.80 12
1282.88 14
1282.96 16
1283.05 19
1283.13 24
1283.21 29
1283.29 34
1283.38 39
1283.46 43
1283.54 46
1283.62 48
1283.70 49
1283.79 50
1283.87 50
1283.95 50
1284.03 50
1284.11 50
1284.20 50
1284.28 50
1284.36 51
1284.44 53
1284.52 55
1284.61 58
1284.69 62
1284.77 65
1284.85 67
1284.94 67
1285.02 67
1285.10 66
1285.18 66
1285.26 66
1285.35 66
1285.43 66
1285.51 63
1285.59 59
1285.67 53
1285.76 45
1285.84 36
1285.92 28
1286.00 21
1286.09 15
1286.17 10
1286.25 7
1286.33 4
1286.41 2
1286.50 2
1286.58 4
1286.66 8
1286.74 14
1286.83 21
1286.91 28
1286.99 36
1287.07 45
1287.15 53
1287.24 63
1287.32 74
1287.40 87
1287.48 100
1287.56 113
1287.65 123
1287.73 131
1287.81 135
1287.89 136
1287.98 135
1288.06 132
1288.14 129
1288.22 126
1288.30 124
1288.39 121
1288.47 118
1288.55 113
1288.63 107
1288.72 99
1288.80 90
1288.88 79
1288.96 68
1289.05 57
1289.13 46
1289.21 37
1289.29 31
1289.37 29
1289.46 31
1289.54 36
1289.62 44
1289.70 52
1289.79 58
1289.87 62
1289.95 62
1290.03 59
1290.11 55
1290.20 49
1290.28 43
1290.36 39
1290.44 35
1290.53 32
1290.61 31
1290.69 31
1290.77 32
1290.86 35
1290.94 38
1291.02 42
1291.10 46
1291.19 49
1291.27 51
1291.35 52
1291.43 53
1291.51 53
1291.60 53
1291.68 52
1291.76 52
1291.84 50
1291.93 49
1292.01 47
1292.09 43
1292.17 39
1292.26 33
1292.34 26
1292.42 19
1292.50 11
1292.59 3
1292.67 0
1292.75 0
1292.83 0
1292.91 0
1293.00 0
1293.08 3
1293.16 13
1293.24 24
1293.33 34
1293.41 44
1293.49 51
1293.57 56
1293.66 59
1293.74 60
1293.82 60
1293.90 59
1293.99 59
1294.07 59
1294.15 58
1294.23 59
1294.32 60
1294.40 61
1294.48 63
1294.56 65
1294.65 66
1294.73 66
1294.81 64
1294.89 60
1294.98 55
1295.06 50
1295.14 44
1295.22 39
1295.31 33
1295.39 28
1295.47 23
1295.55 18
1295.63 12
1295.72 7
1295.80 4
1295.88 3
1295.96 4
1296.05 7
1296.13 12
1296.21 17
1296.29 23
1296.38 29
1296.46 35
1296.54 40
1296.62 44
1296.71 47
1296.79 50
1296.87 53
1296.95 55
1297.04 58
1297.12 62
1297.20 67
1297.28 73
1297.37 79
1297.45 85
1297.53 91
1297.62 96
1297.70 100
1297.78 103
1297.86 106
1297.95 109
1298.03 113
1298.11 116
1298.19 120
1298.28 122
1298.36 123
1298.44 121
1298.52 118
1298.61 114
1298.69 109
1298.77 104
1298.85 100
1298.94 97
1299.02 95
1299.10 94
1299.18 94
1299.27 94
1299.35 94
1299.43 94
1299.51 92
1299.60 89
1299.68 83
1299.76 76
1299.84 69
1299.93 63
1300.01 58
1300.09 56
1300.18 57
1300.26 58
1300.34 61
1300.42 63
1300.51 64
1300.59 64
1300.67 64
1300.75 63
1300.84 63
1300.92 64
1301.00 66
1301.08 70
1301.17 75
1301.25 80
1301.33 86
1301.41 92
1301.50 97
1301.58 101
1301.66 104
1301.75 106
1301.83 107
1301.91 108
1301.99 110
1302.08 112
1302.16 115
1302.24 119
1302.32 123
1302.41 127
1302.49 130
1302.57 132
1302.65 133
1302.74 131
1302.82 129
1302.90 125
1302.99 122
1303.07 117
1303.15 113
1303.23 108
1303.32 103
1303.40 98
1303.48 94
1303.56 92
1303.65 91
1303.73 92
1303.81 93
1303.90 94
1303.98 94
1304.06 92
1304.14 89
1304.23 86
1304.31 83
1304.39 82
1304.47 84
1304.56 87
1304.64 91
1304.72 96
1304.81 100
1304.89 103
1304.97 105
1305.05 106
1305.14 109
1305.22 112
1305.30 116
1305.39 121
1305.47 126
1305.55 129
1305.63 130
1305.72 128
1305.80 125
1305.88 121
1305.96 116
1306.05 113
1306.13 111
1306.21 110
1306.30 110
1306.38 110
1306.46 109
1306.54 107
1306.63 102
1306.71 96
1306.79 88
1306.88 81
1306.96 74
1307.04 69
1307.12 66
1307.21 64
1307.29 64
1307.37 62
1307.46 60
1307.54 54
1307.62 46
1307.70 36
1307.79 23
1307.87 11
1307.95 0
1308.04 0
1308.12 0
1308.20 0
1308.28 0
1308.37 0
1308.45 0
1308.53 0
1308.62 0
1308.70 10
1308.78 23
1308.86 37
1308.95 48
1309.03 57
1309.11 61
1309.20 61
1309.28 58
1309.36 52
1309.45 45
1309.53 41
1309.61 39
1309.69 41
1309.78 46
1309.86 55
1309.94 65
1310.03 74
1310.11 82
1310.19 86
1310.27 88
1310.36 87
1310.44 83
1310.52 78
1310.61 73
1310.69 69
1310.77 65
1310.86 62
1310.94 59
1311.02 57
1311.10 56
1311.19 55
1311.27 55
1311.35 56
1311.44 57
1311.52 59
1311.60 60
1311.68 62
1311.77 63
1311.85 63
1311.93 62
1312.02 61
1312.10 59
1312.18 57
1312.27 54
1312.35 51
1312.43 49
1312.51 47
1312.60 47
1312.68 47
1312.76 49
1312.85 51
1312.93 55
1313.01 59
1313.10 62
1313.18 64
1313.26 65
1313.34 64
1313.43 61
1313.51 59
1313.59 57
1313.68 57
1313.76 59
1313.84 64
1313.93 71
1314.01 80
1314.09 88
1314.18 95
1314.26 101
1314.34 104
1314.42 107
1314.51 109
1314.59 110
1314.67 111
1314.76 112
1314.84 112
1314.92 111
1315.01 110
1315.09 108
1315.17 107
1315.26 108
1315.34 111
1315.42 116
1315.50 122
1315.59 128
1315.67 133
1315.75 134
1315.84 133
1315.92 128
1316.00 123
1316.09 117
1316.17 112
1316.25 109
1316.34 109
1316.42 111
1316.50 115
1316.59 121
1316.67 128
1316.75 136
1316.83 144
1316.92 151
1317.00 156
1317.08 158
1317.17 157
1317.25 153
1317.33 146
1317.42 137
1317.50 128
1317.58 121
1317.67 118
1317.75 120
1317.83 126
1317.92 134
1318.00 145
1318.08 155
1318.17 163
1318.25 168
1318.33 169
1318.42 167
1318.50 163
1318.58 158
1318.66 153
1318.75 147
1318.83 144
1318.91 141
1319.00 141
1319.08 142
1319.16 146
1319.25 152
1319.33 159
1319.41 166
1319.50 173
1319.58 178
1319.66 181
1319.75 181
1319.83 178
1319.91 173
1320.00 165
1320.08 156
1320.16 145
1320.25 133
1320.33 121
1320.41 110
1320.50 101
1320.58 95
1320.66 93
1320.75 94
1320.83 99
1320.91 106
1321.00 113
1321.08 120
1321.16 125
1321.25 128
1321.33 129
1321.41 129
1321.50 127
1321.58 125
1321.66 122
1321.75 119
1321.83 115
1321.91 111
1322.00 106
1322.08 101
1322.16 96
1322.25 90
1322.33 84
1322.41 77
1322.50 70
1322.58 63
1322.66 56
1322.75 49
1322.83 44
1322.91 41
1323.00 40
1323.08 41
1323.16 44
1323.25 48
1323.33 52
1323.41 56
1323.50 59
1323.58 61
1323.66 63
1323.75 65
1323.83 68
1323.91 72
1324.00 77
1324.08 82
1324.16 88
1324.25 93
1324.33 98
1324.41 102
1324.50 106
1324.58 109
1324.66 111
1324.75 113
1324.83 114
1324.91 115
1325.00 116
1325.08 118
1325.16 122
1325.25 126
1325.33 131
1325.41 136
1325.50 139
1325.58 140
1325.66 139
1325.75 135
1325.83 130
1325.91 125
1326.00 120
1326.08 116
1326.16 113
1326.25 110
1326.33 107
1326.41 104
1326.50 101
1326.58 99
1326.66 98
1326.75 99
1326.83 101
1326.92 104
1327.00 106
1327.08 108
1327.17 108
1327.25 107
1327.33 105
1327.42 104
1327.50 102
1327.58 102
1327.67 102
1327.75 103
1327.83 104
1327.92 106
1328.00 107
1328.08 110
1328.17 115
1328.25 121
1328.33 130
1328.42 139
1328.50 148
1328.59 155
1328.67 159
1328.75 160
1328.84 156
1328.92 150
1329.00 140
1329.09 130
1329.17 121
1329.25 113
1329.34 107
1329.42 105
1329.50 104
1329.59 105
1329.67 107
1329.75 108
1329.84 108
1329.92 106
1330.01 102
1330.09 97
1330.17 92
1330.26 88
1330.34 86
1330.42 86
1330.51 88
1330.59 92
1330.67 97
1330.76 102
1330.84 106
1330.92 109
1331.01 110
1331.09 110
1331.18 110
1331.26 110
1331.34 109
1331.43 108
1331.51 106
1331.59 104
1331.68 101
1331.76 97
1331.84 94
1331.93 91
1332.01 88
1332.10 84
1332.18 80
1332.26 75
1332.35 69
1332.43 64
1332.51 60
1332.60 58
1332.68 60
1332.76 64
1332.85 72
1332.93 80
1333.02 87
1333.10 93
1333.18 96
1333.27 98
1333.35 100
1333.43 103
1333.52 108
1333.60 114
1333.68 121
1333.77 128
1333.85 131
1333.94 132
1334.02 129
1334.10 124
1334.19 117
1334.27 109
1334.35 102
1334.44 96
1334.52 91
1334.61 86
1334.69 84
1334.77 83
1334.86 85
1334.94 89
1335.02 94
1335.11 99
1335.19 103
1335.27 104
1335.36 102
1335.44 96
1335.53 88
1335.61 77
1335.69 65
1335.78 53
1335.86 43
1335.94 35
1336.03 30
1336.11 30
1336.20 33
1336.28 38
1336.36 43
1336.45 48
1336.53 50
1336.61 49
1336.70 45
1336.78 41
1336.87 37
1336.95 36
1337.03 38
1337.12 43
1337.20 50
1337.29 58
1337.37 64
1337.45 68
1337.54 69
1337.62 68
1337.70 64
1337.79 59
1337.87 53
1337.96 46
1338.04 40
1338.12 34
1338.21 30
1338.29 29
1338.37 32
1338.46 39
1338.54 49
1338.63 61
1338.71 72
1338.79 82
1338.88 89
1338.96 93
1339.05 94
1339.13 94
1339.21 94
1339.30 95
1339.38 98
1339.46 102
1339.55 107
1339.63 110
1339.72 111
1339.80 109
1339.88 103
1339.97 96
1340.05 86
1340.14 76
1340.22 68
1340.30 61
1340.39 57
1340.47 56
1340.56 56
1340.64 58
1340.72 60
1340.81 62
1340.89 64
1340.97 67
1341.06 69
1341.14 73
1341.23 76
1341.31 81
1341.39 86
1341.48 92
1341.56 100
1341.65 107
1341.73 115
1341.81 122
1341.90 129
1341.98 134
1342.07 137
1342.15 138
1342.23 137
1342.32 135
1342.40 132
1342.49 129
1342.57 128
1342.65 127
1342.74 128
1342.82 131
1342.91 134
1342.99 137
1343.07 139
1343.16 140
1343.24 141
1343.33 140
1343.41 138
1343.49 136
1343.58 133
1343.66 128
1343.75 121
1343.83 111
1343.91 99
1344.00 86
1344.08 73
1344.17 61
1344.25 52
1344.33 45
1344.42 40
1344.50 38
1344.59 36
1344.67 34
1344.75 33
1344.84 32
1344.92 32
1345.01 32
1345.09 33
1345.17 35
1345.26 37
1345.34 41
1345.43 44
1345.51 49
1345.59 54
1345.68 60
1345.76 67
1345.85 74
1345.93 81
1346.01 87
1346.10 92
1346.18 95
1346.27 96
1346.35 95
1346.43 93
1346.52 89
1346.60 85
1346.69 81
1346.77 75
1346.85 69
1346.94 63
1347.02 57
1347.11 50
1347.19 43
1347.28 37
1347.36 32
1347.44 27
1347.53 24
1347.61 22
1347.70 23
1347.78 25
1347.86 29
1347.95 34
1348.03 39
1348.12 44
1348.20 47
1348.28 48
1348.37 48
1348.45 47
1348.54 45
1348.62 43
1348.71 41
1348.79 40
1348.87 40
1348.96 41
1349.04 43
1349.13 46
1349.21 50
1349.29 55
1349.38 59
1349.46 64
1349.55 66
1349.63 67
1349.72 66
1349.80 64
1349.88 61
1349.97 57
1350.05 53
1350.14 49
1350.22 46
1350.30 45
1350.39 45
1350.47 47
1350.56 50
1350.64 54
1350.73 58
1350.81 61
1350.89 62
1350.98 62
1351.06 61
1351.15 59
1351.23 57
1351.32 54
1351.40 52
1351.48 49
1351.57 45
1351.65 41
1351.74 35
1351.82 29
1351.90 22
1351.99 15
1352.07 8
1352.16 1
1352.24 0
1352.33 0
1352.41 0
1352.49 0
1352.58 0
1352.66 0
1352.75 0
1352.83 0
1352.92 4
1353.00 9
1353.08 13
1353.17 16
1353.25 19
1353.34 20
1353.42 19
1353.51 18
1353.59 16
1353.67 14
1353.76 13
1353.84 12
1353.93 12
1354.01 11
1354.10 10
1354.18 9
1354.27 7
1354.35 5
1354.43 4
1354.52 3
1354.60 3
1354.69 2
1354.77 1
1354.86 0
1354.94 0
1355.02 1
1355.11 3
1355.19 7
1355.28 11
1355.36 16
1355.45 18
1355.53 18
1355.61 16
1355.70 12
1355.78 8
1355.87 5
1355.95 4
1356.04 5
1356.12 9
1356.21 15
1356.29 23
1356.37 30
1356.46 36
1356.54 42
1356.63 46
1356.71 48
1356.80 49
1356.88 49
1356.96 50
1357.05 51
1357.13 54
1357.22 57
1357.30 61
1357.39 64
1357.47 65
1357.56 66
1357.64 65
1357.72 64
1357.81 65
1357.89 68
1357.98 74
1358.06 83
1358.15 94
1358.23 105
1358.32 116
1358.40 125
1358.48 131
1358.57 135
1358.65 136
1358.74 135
1358.82 133
1358.91 128
1358.99 122
1359.08 114
1359.16 105
1359.24 97
1359.33 90
1359.41 87
1359.50 88
1359.58 94
1359.67 104
1359.75 116
1359.84 128
1359.92 136
1360.01 141
1360.09 142
1360.17 139
1360.26 134
1360.34 128
1360.43 123
1360.51 119
1360.60 117
1360.68 114
1360.77 112
1360.85 109
1360.93 106
1361.02 102
1361.10 98
1361.19 94
1361.27 92
1361.36 92
1361.44 95
1361.53 101
1361.61 110
1361.70 121
1361.78 132
1361.86 142
1361.95 150
1362.03 154
1362.12 154
1362.20 150
1362.29 146
1362.37 141
1362.46 138
1362.54 138
1362.63 141
1362.71 146
1362.80 152
1362.88 158
1362.96 163
1363.05 166
1363.13 167
1363.22 167
1363.30 166
1363.39 165
1363.47 163
1363.56 160
1363.64 156
1363.73 150
1363.81 143
1363.89 134
1363.98 125
1364.06 116
1364.15 110
1364.23 105
1364.32 103
1364.40 104
1364.49 106
1364.57 109
1364.66 110
1364.74 110
1364.83 107
1364.91 101
1365.00 92
1365.08 82
1365.16 70
1365.25 58
1365.33 48
1365.42 40
1365.50 35
1365.59 35
1365.67 39
1365.76 47
1365.84 57
1365.93 68
1366.01 77
1366.10 84
1366.18 87
1366.27 86
1366.35 82
1366.43 77
1366.52 73
1366.60 71
1366.69 72
1366.77 75
1366.86 80
1366.94 86
1367.03 90
1367.11 92
1367.20 92
1367.28 88
1367.37 83
1367.45 76
1367.54 69
1367.62 62
1367.71 55
1367.79 50
1367.88 46
1367.96 44
1368.04 43
1368.13 44
1368.21 45
1368.30 46
1368.38 45
1368.47 43
1368.55 39
1368.64 35
1368.72 31
1368.81 29
1368.89 29
1368.98 31
1369.06 34
1369.15 38
1369.23 42
1369.32 45
1369.40 47
1369.49 50
1369.57 53
1369.66 58
1369.74 63
1369.83 67
1369.91 69
1369.99 69
1370.08 67
1370.16 62
1370.25 55
1370.33 48
1370.42 40
1370.50 32
1370.59 26
1370.67 21
1370.76 17
1370.84 15
1370.93 15
1371.01 15
1371.10 14
1371.18 11
1371.27 6
1371.35 0
1371.44 0
1371.52 0
1371.61 0
1371.69 0
1371.78 0
1371.86 0
1371.95 6
1372.03 13
1372.12 17
1372.20 18
1372.29 14
1372.37 8
1372.46 2
1372.54 0
1372.63 0
1372.71 0
1372.79 0
1372.88 5
1372.96 13
1373.05 22
1373.13 31
1373.22 40
1373.30 47
1373.39 53
1373.47 57
1373.56 60
1373.64 60
1373.73 59
1373.81 56
1373.90 51
1373.98 46
1374.07 41
1374.15 37
1374.24 34
1374.32 33
1374.41 34
1374.49 37
1374.58 39
1374.66 42
1374.75 43
1374.83 43
1374.92 41
1375.00 40
1375.09 39
1375.17 39
1375.26 40
1375.34 42
1375.43 45
1375.51 49
1375.60 51
1375.68 53
1375.77 54
1375.85 53
1375.94 52
1376.02 51
1376.11 49
1376.19 49
1376.28 50
1376.36 51
1376.45 54
1376.53 57
1376.62 60
1376.70 62
1376.79 63
1376.87 64
1376.96 64
1377.04 64
1377.13 65
1377.21 67
1377.30 70
1377.38 74
1377.47 79
1377.55 84
1377.64 90
1377.72 98
1377.81 107
1377.89 117
1377.98 127
1378.06 137
1378.15 145
1378.23 150
1378.32 151
1378.40 150
1378.49 145
1378.57 140
1378.66 135
1378.74 131
1378.83 128
1378.91 128
1379.00 131
1379.08 135
1379.17 141
1379.25 147
1379.34 152
1379.43 155
1379.51 156
1379.60 154
1379.68 150
1379.77 144
1379.85 137
1379.94 132
1380.02 129
1380.11 128
1380.19 129
1380.28 133
1380.36 137
1380.45 141
1380.53 143
1380.62 144
1380.70 144
1380.79 144
1380.87 145
1380.96 146
1381.04 147
1381.13 149
1381.21 149
1381.30 147
1381.38 144
1381.47 138
1381.55 131
1381.64 127
1381.72 125
1381.81 128
1381.89 134
1381.98 143
1382.06 152
1382.15 158
1382.23 160
1382.32 156
1382.41 147
1382.49 133
1382.58 116
1382.66 99
1382.75 83
1382.83 69
1382.92 58
1383.00 50
1383.09 46
1383.17 45
1383.26 47
1383.34 52
1383.43 60
1383.51 68
1383.60 76
1383.68 83
1383.77 87
1383.85 88
1383.94 86
1384.02 83
1384.11 79
1384.19 76
1384.28 73
1384.37 71
1384.45 71
1384.54 71
1384.62 73
1384.71 75
1384.79 78
1384.88 83
1384.96 90
1385.05 100
1385.13 112
1385.22 126
1385.30 140
1385.39 154
1385.47 167
1385.56 177
1385.64 184
1385.73 186
1385.82 186
1385.90 182
1385.99 175
1386.07 166
1386.16 157
1386.24 148
1386.33 138
1386.41 129
1386.50 121
1386.58 112
1386.67 103
1386.75 93
1386.84 84
1386.92 75
1387.01 66
1387.10 58
1387.18 51
1387.27 44
1387.35 38
1387.44 30
1387.52 22
1387.61 14
1387.69 7
1387.78 1
1387.86 0
1387.95 0
1388.03 1
1388.12 7
1388.20 14
1388.29 20
1388.38 24
1388.46 25
1388.55 22
1388.63 16
1388.72 8
1388.80 0
1388.89 0
1388.97 0
1389.06 0
1389.14 0
1389.23 0
1389.31 0
1389.40 0
1389.49 1
1389.57 8
1389.66 14
1389.74 19
1389.83 24
1389.91 28
1390.00 32
1390.08 38
1390.17 44
1390.25 50
1390.34 55
1390.43 58
1390.51 58
1390.60 56
1390.68 52
1390.77 48
1390.85 44
1390.94 43
1391.02 43
1391.11 45
1391.19 50
1391.28 56
1391.37 64
1391.45 72
1391.54 80
1391.62 86
1391.71 89
1391.79 89
1391.88 86
1391.96 78
1392.05 68
1392.13 56
1392.22 43
1392.31 31
1392.39 20
1392.48 10
1392.56 3
1392.65 0
1392.73 0
1392.82 0
1392.90 0
1392.99 0
1393.08 2
1393.16 2
1393.25 0
1393.33 0
1393.42 0
1393.50 0
1393.59 0
1393.67 8
1393.76 20
1393.85 35
1393.93 50
1394.02 63
1394.10 74
1394.19 83
1394.27 90
1394.36 97
1394.44 105
1394.53 114
1394.62 122
1394.70 130
1394.79 134
1394.87 134
1394.96 129
1395.04 120
1395.13 108
1395.21 94
1395.30 79
1395.39 65
1395.47 53
1395.56 43
1395.64 36
1395.73 32
1395.81 31
1395.90 34
1395.98 39
1396.07 47
1396.16 58
1396.24 69
1396.33 80
1396.41 92
1396.50 102
1396.58 111
1396.67 119
1396.76 126
1396.84 132
1396.93 137
1397.01 141
1397.10 144
1397.18 145
1397.27 144
1397.35 141
1397.44 134
1397.53 124
1397.61 112
1397.70 97
1397.78 82
1397.87 66
1397.95 53
1398.04 44
1398.13 39
1398.21 37
1398.30 37
1398.38 38
1398.47 38
1398.55 35
1398.64 29
1398.73 22
1398.81 15
1398.90 10
1398.98 10
1399.07 16
1399.15 26
1399.24 39
1399.33 53
1399.41 66
1399.50 77
1399.58 84
1399.67 87
1399.75 90
1399.84 92
1399.93 96
1400.01 102
1400.10 112
1400.18 123
1400.27 135
1400.35 146
1400.44 153
1400.53 155
1400.61 153
1400.70 147
1400.78 137
1400.87 125
1400.95 113
1401.04 102
1401.13 93
1401.21 87
1401.30 83
1401.38 81
1401.47 81
1401.56 82
1401.64 84
1401.73 86
1401.81 88
1401.90 91
1401.98 92
1402.07 93
1402.16 93
1402.24 93
1402.33 93
1402.41 93
1402.50 95
1402.58 97
1402.67 101
1402.76 105
1402.84 110
1402.93 115
1403.01 122
1403.10 129
1403.19 136
1403.27 141
1403.36 144
1403.44 142
1403.53 135
1403.61 122
1403.70 104
1403.79 83
1403.87 60
1403.96 37
1404.04 17
1404.13 0
1404.22 0
1404.30 0
1404.39 0
1404.47 0
1404.56 4
1404.65 19
1404.73 35
1404.82 51
1404.90 64
1404.99 76
1405.07 85
1405.16 91
1405.25 97
1405.33 101
1405.42 105
1405.50 108
1405.59 110
1405.68 111
1405.76 109
1405.85 106
1405.93 104
1406.02 102
1406.11 103
1406.19 107
1406.28 115
1406.36 125
1406.45 136
1406.54 147
1406.62 154
1406.71 156
1406.79 152
1406.88 143
1406.96 127
1407.05 107
1407.14 84
1407.22 61
1407.31 39
1407.39 23
1407.48 14
1407.57 12
1407.65 19
1407.74 32
1407.82 51
1407.91 71
1408.00 90
1408.08 106
1408.17 117
1408.25 123
1408.34 126
1408.43 126
1408.51 126
1408.60 126
1408.68 128
1408.77 131
1408.86 135
1408.94 138
1409.03 139
1409.11 137
1409.20 134
1409.29 129
1409.37 124
1409.46 119
1409.54 115
1409.63 112
1409.72 110
1409.80 109
1409.89 109
1409.97 109
1410.06 110
1410.15 111
1410.23 112
1410.32 114
1410.40 116
1410.49 117
1410.58 119
1410.66 120
1410.75 121
1410.84 122
1410.92 121
1411.01 119
1411.09 115
1411.18 108
1411.27 99
1411.35 89
1411.44 79
1411.52 69
1411.61 60
1411.70 53
1411.78 45
1411.87 37
1411.95 28
1412.04 18
1412.13 9
1412.21 1
1412.30 0
1412.38 0
1412.47 0
1412.56 0
1412.64 0
1412.73 3
1412.82 5
1412.90 5
1412.99 4
1413.07 2
1413.16 0
1413.25 0
1413.33 2
1413.42 7
1413.50 14
1413.59 22
1413.68 31
1413.76 40
1413.85 47
1413.94 52
1414.02 56
1414.11 59
1414.19 62
1414.28 66
1414.37 71
1414.45 79
1414.54 88
1414.62 99
1414.71 110
1414.80 121
1414.88 129
1414.97 135
1415.06 137
1415.14 136
1415.23 132
1415.31 125
1415.40 115
1415.49 103
1415.57 88
1415.66 71
1415.75 53
1415.83 36
1415.92 20
1416.00 9
1416.09 2
1416.18 0
1416.26 5
1416.35 14
1416.44 26
1416.52 39
1416.61 51
1416.69 61
1416.78 66
1416.87 67
1416.95 65
1417.04 62
1417.13 58
1417.21 55
1417.30 55
1417.38 56
1417.47 58
1417.56 61
1417.64 62
1417.73 62
1417.82 61
1417.90 59
1417.99 55
1418.07 50
1418.16 43
1418.25 34
1418.33 23
1418.42 12
1418.51 2
1418.59 0
1418.68 0
1418.76 0
1418.85 0
1418.94 0
1419.02 0
1419.11 0
1419.20 0
1419.28 0
1419.37 6
1419.46 23
1419.54 45
1419.63 71
1419.71 99
1419.80 123
1419.89 141
1419.97 151
1420.06 152
1420.15 146
1420.23 135
1420.32 121
1420.41 106
1420.49 92
1420.58 80
1420.66 68
1420.75 59
1420.84 51
1420.92 44
1421.01 40
1421.10 38
1421.18 39
1421.27 42
1421.36 47
1421.44 52
1421.53 56
1421.61 59
1421.70 60
1421.79 59
1421.87 57
1421.96 57
1422.05 59
1422.13 64
1422.22 71
1422.31 79
1422.39 88
1422.48 95
1422.56 101
1422.65 105
1422.74 110
1422.82 116
1422.91 123
1423.00 130
1423.08 137
1423.17 143
1423.26 148
1423.34 152
1423.43 156
1423.52 161
1423.60 168
1423.69 177
1423.78 186
1423.86 195
1423.95 202
1424.03 205
1424.12 205
1424.21 201
1424.29 195
1424.38 188
1424.47 180
1424.55 174
1424.64 170
1424.73 168
1424.81 168
1424.90 170
1424.99 172
1425.07 174
1425.16 175
1425.25 173
1425.33 169
1425.42 165
1425.50 160
1425.59 156
1425.68 154
1425.76 153
1425.85 154
1425.94 155
1426.02 155
1426.11 153
1426.20 150
1426.28 144
1426.37 137
1426.46 129
1426.54 121
1426.63 114
1426.72 109
1426.80 104
1426.89 101
1426.98 98
1427.06 96
1427.15 94
1427.24 93
1427.32 92
1427.41 91
1427.50 92
1427.58 94
1427.67 99
1427.76 105
1427.84 113
1427.93 121
1428.01 129
1428.10 135
1428.19 141
1428.27 146
1428.36 150
1428.45 154
1428.53 158
1428.62 163
1428.71 168
1428.79 173
1428.88 178
1428.97 180
1429.05 180
1429.14 178
1429.23 174
1429.31 167
1429.40 158
1429.49 150
1429.57 142
1429.66 135
1429.75 130
1429.83 126
1429.92 123
1430.01 119
1430.09 114
1430.18 107
1430.27 97
1430.35 86
1430.44 73
1430.53 61
1430.61 51
1430.70 41
1430.79 34
1430.87 28
1430.96 24
1431.05 21
1431.13 20
1431.22 20
1431.31 21
1431.39 24
1431.48 28
1431.57 34
1431.65 41
1431.74 49
1431.83 58
1431.91 68
1432.00 76
1432.09 83
1432.17 88
1432.26 90
1432.35 90
1432.43 87
1432.52 83
1432.61 78
1432.69 71
1432.78 64
1432.87 56
1432.95 49
1433.04 43
1433.13 40
1433.22 40
1433.30 44
1433.39 52
1433.48 62
1433.56 72
1433.65 83
1433.74 91
1433.82 96
1433.91 98
1434.00 96
1434.08 93
1434.17 90
1434.26 88
1434.34 89
1434.43 93
1434.52 100
1434.60 109
1434.69 118
1434.78 124
1434.86 127
1434.95 127
1435.04 125
1435.12 121
1435.21 118
1435.30 117
1435.38 117
1435.47 120
1435.56 123
1435.65 124
1435.73 122
1435.82 116
1435.91 107
1435.99 95
1436.08 82
1436.17 71
1436.25 63
1436.34 57
1436.43 54
1436.51 51
1436.60 47
1436.69 42
1436.77 34
1436.86 25
1436.95 13
1437.03 2
1437.12 0
1437.21 0
1437.30 0
1437.38 0
1437.47 0
1437.56 0
1437.64 0
1437.73 0
1437.82 9
1437.90 16
1437.99 21
1438.08 24
1438.16 25
1438.25 23
1438.34 21
1438.42 20
1438.51 19
1438.60 19
1438.69 21
1438.77 26
1438.86 32
1438.95 40
1439.03 47
1439.12 53
1439.21 56
1439.29 57
1439.38 54
1439.47 50
1439.55 44
1439.64 39
1439.73 35
1439.82 34
1439.90 35
1439.99 38
1440.08 43
1440.16 48
1440.25 55
1440.34 62
1440.42 71
1440.51 82
1440.60 95
1440.69 109
1440.77 125
1440.86 140
1440.95 154
1441.03 164
1441.12 171
1441.21 174
1441.29 174
1441.38 172
1441.47 170
1441.56 168
1441.64 165
1441.73 162
1441.82 156
1441.90 149
1441.99 139
1442.08 128
1442.16 117
1442.25 106
1442.34 98
1442.43 93
1442.51 91
1442.60 94
1442.69 101
1442.77 111
1442.86 123
1442.95 136
1443.03 147
1443.12 153
1443.21 153
1443.30 145
1443.38 130
1443.47 110
1443.56 87
1443.64 65
1443.73 45
1443.82 30
1443.91 22
1443.99 19
1444.08 20
1444.17 26
1444.25 32
1444.34 38
1444.43 43
1444.51 46
1444.60 48
1444.69 50
1444.78 53
1444.86 57
1444.95 63
1445.04 70
1445.12 78
1445.21 86
1445.30 92
1445.39 95
1445.47 95
1445.56 92
1445.65 87
1445.73 80
1445.82 71
1445.91 62
1446.00 54
1446.08 48
1446.17 44
1446.26 43
1446.34 45
1446.43 50
1446.52 57
1446.61 66
1446.69 77
1446.78 87
1446.87 97
1446.95 105
1447.04 113
1447.13 118
1447.22 123
1447.30 126
1447.39 128
1447.48 129
1447.56 127
1447.65 123
1447.74 117
1447.83 108
1447.91 98
1448.00 87
1448.09 78
1448.17 69
1448.26 64
1448.35 60
1448.44 57
1448.52 55
1448.61 52
1448.70 50
1448.79 49
1448.87 51
1448.96 55
1449.05 64
1449.13 76
1449.22 90
1449.31 104
1449.40 116
1449.48 124
1449.57 128
1449.66 126
1449.75 121
1449.83 113
1449.92 103
1450.01 93
1450.09 84
1450.18 75
1450.27 68
1450.36 63
1450.44 60
1450.53 62
1450.62 69
1450.70 80
1450.79 95
1450.88 112
1450.97 130
1451.05 146
1451.14 160
1451.23 170
1451.32 178
1451.40 185
1451.49 191
1451.58 196
1451.67 200
1451.75 201
1451.84 197
1451.93 188
1452.01 174
1452.10 156
1452.19 136
1452.28 115
1452.36 96
1452.45 79
1452.54 65
1452.63 54
1452.71 44
1452.80 36
1452.89 30
1452.98 25
1453.06 21
1453.15 19
1453.24 18
1453.32 19
1453.41 20
1453.50 21
1453.59 22
1453.67 23
1453.76 25
1453.85 27
1453.94 32
1454.02 38
1454.11 46
1454.20 54
1454.29 62
1454.37 69
1454.46 75
1454.55 81
1454.64 87
1454.72 93
1454.81 99
1454.90 106
1454.98 113
1455.07 119
1455.16 123
1455.25 124
1455.33 122
1455.42 118
1455.51 111
1455.60 103
1455.68 94
1455.77 85
1455.86 79
1455.95 73
1456.03 70
1456.12 69
1456.21 68
1456.30 68
1456.38 67
1456.47 67
1456.56 66
1456.65 63
1456.73 60
1456.82 56
1456.91 51
1457.00 45
1457.08 38
1457.17 30
1457.26 24
1457.35 19
1457.43 16
1457.52 17
1457.61 20
1457.70 25
1457.78 33
1457.87 41
1457.96 48
1458.05 55
1458.13 60
1458.22 62
1458.31 62
1458.40 58
1458.48 52
1458.57 44
1458.66 34
1458.75 23
1458.83 13
1458.92 6
1459.01 0
1459.10 0
1459.18 0
1459.27 0
1459.36 2
1459.45 3
1459.53 2
1459.62 0
1459.71 0
1459.80 0
1459.88 0
1459.97 0
1460.06 1
1460.15 10
1460.23 20
1460.32 31
1460.41 40
1460.50 47
1460.58 52
1460.67 56
1460.76 58
1460.85 58
1460.93 58
1461.02 56
1461.11 53
1461.20 49
1461.28 44
1461.37 39
1461.46 33
1461.55 27
1461.64 20
1461.72 14
1461.81 8
1461.90 5
1461.99 5
1462.07 9
1462.16 18
1462.25 32
1462.34 50
1462.42 71
1462.51 90
1462.60 108
1462.69 120
1462.77 128
1462.86 131
1462.95 131
1463.04 129
1463.12 127
1463.21 125
1463.30 123
1463.39 122
1463.48 120
1463.56 118
1463.65 117
1463.74 116
1463.83 118
1463.91 122
1464.00 130
1464.09 140
1464.18 152
1464.26 163
1464.35 172
1464.44 179
1464.53 181
1464.62 179
1464.70 172
1464.79 163
1464.88 153
1464.97 143
1465.05 136
1465.14 132
1465.23 132
1465.32 134
1465.40 138
1465.49 141
1465.58 143
1465.67 144
1465.76 143
1465.84 141
1465.93 139
1466.02 137
1466.11 135
1466.19 133
1466.28 130
1466.37 127
1466.46 123
1466.55 119
1466.63 115
1466.72 112
1466.81 111
1466.90 111
1466.98 113
1467.07 116
1467.16 120
1467.25 125
1467.34 130
1467.42 133
1467.51 134
1467.60 133
1467.69 130
1467.77 125
1467.86 119
1467.95 114
1468.04 112
1468.13 112
1468.21 114
1468.30 118
1468.39 123
1468.48 127
1468.56 131
1468.65 134
1468.74 138
1468.83 141
1468.92 145
1469.00 148
1469.09 150
1469.18 150
1469.27 147
1469.35 142
1469.44 135
1469.53 127
1469.62 117
1469.71 105
1469.79 93
1469.88 80
1469.97 66
1470.06 53
1470.15 41
1470.23 31
1470.32 23
1470.41 18
1470.50 15
1470.58 14
1470.67 13
1470.76 12
1470.85 11
1470.94 11
1471.02 11
1471.11 12
1471.20 13
1471.29 14
1471.38 15
1471.46 15
1471.55 16
1471.64 16
1471.73 17
1471.82 18
1471.90 20
1471.99 21
1472.08 20
1472.17 19
1472.25 18
1472.34 16
1472.43 15
1472.52 16
1472.61 18
1472.69 21
1472.78 25
1472.87 27
1472.96 28
1473.05 27
1473.13 25
1473.22 24
1473.31 25
1473.40 28
1473.49 33
1473.57 40
1473.66 48
1473.75 55
1473.84 60
1473.93 63
1474.01 62
1474.10 60
1474.19 57
1474.28 54
1474.37 52
1474.45 53
1474.54 55
1474.63 59
1474.72 64
1474.81 69
1474.89 72
1474.98 74
1475.07 74
1475.16 71
1475.25 66
1475.33 61
1475.42 54
1475.51 48
1475.60 43
1475.69 38
1475.77 35
1475.86 33
1475.95 33
1476.04 34
1476.13 37
1476.21 41
1476.30 46
1476.39 52
1476.48 58
1476.57 63
1476.65 66
1476.74 68
1476.83 69
1476.92 68
1477.01 67
1477.09 66
1477.18 66
1477.27 66
1477.36 68
1477.45 70
1477.53 72
1477.62 73
1477.71 74
1477.80 74
1477.89 73
1477.98 72
1478.06 71
1478.15 72
1478.24 74
1478.33 77
1478.42 80
1478.50 85
1478.59 90
1478.68 96
1478.77 103
1478.86 110
1478.94 117
1479.03 123
1479.12 128
1479.21 131
1479.30 133
1479.39 133
1479.47 132
1479.56 130
1479.65 126
1479.74 121
1479.83 114
1479.91 104
1480.00 92
1480.09 79
1480.18 65
1480.27 52
1480.35 42
1480.44 36
1480.53 33
1480.62 35
1480.71 40
1480.80 48
1480.88 58
1480.97 70
1481.06 82
1481.15 95
1481.24 106
1481.32 115
1481.41 119
1481.50 118
1481.59 110
1481.68 97
1481.77 78
1481.85 56
1481.94 33
1482.03 13
1482.12 0
1482.21 0
1482.30 0
1482.38 0
1482.47 0
1482.56 0
1482.65 0
1482.74 0
1482.82 0
1482.91 7
1483.00 22
1483.09 38
1483.18 56
1483.27 74
1483.35 91
1483.44 107
1483.53 121
1483.62 132
1483.71 140
1483.80 147
1483.88 150
1483.97 152
1484.06 151
1484.15 149
1484.24 145
1484.33 141
1484.41 137
1484.50 134
1484.59 132
1484.68 132
1484.77 133
1484.85 134
1484.94 136
1485.03 137
1485.12 138
1485.21 137
1485.30 136
1485.38 135
1485.47 134
1485.56 134
1485.65 135
1485.74 138
1485.83 142
1485.91 146
1486.00 150
1486.09 153
1486.18 155
1486.27 155
1486.36 156
1486.44 155
1486.53 155
1486.62 154
1486.71 153
1486.80 151
1486.89 148
1486.97 145
1487.06 141
1487.15 138
1487.24 136
1487.33 135
1487.42 136
1487.51 138
1487.59 139
1487.68 138
1487.77 135
1487.86 129
1487.95 120
1488.04 110
1488.12 100
1488.21 92
1488.30 87
1488.39 84
1488.48 83
1488.57 83
1488.65 83
1488.74 82
1488.83 80
1488.92 77
1489.01 74
1489.10 71
1489.18 70
1489.27 70
1489.36 71
1489.45 74
1489.54 78
1489.63 82
1489.72 87
1489.80 92
1489.89 97
1489.98 101
1490.07 104
1490.16 107
1490.25 109
1490.33 110
1490.42 109
1490.51 108
1490.60 106
1490.69 102
1490.78 97
1490.87 90
1490.95 81
1491.04 71
1491.13 61
1491.22 52
1491.31 45
1491.40 41
1491.48 39
1491.57 41
1491.66 45
1491.75 50
1491.84 55
1491.93 59
1492.02 62
1492.10 64
1492.19 64
1492.28 64
1492.37 64
1492.46 65
1492.55 66
1492.64 68
1492.72 72
1492.81 76
1492.90 81
1492.99 84
1493.08 86
1493.17 86
1493.26 84
1493.34 81
1493.43 77
1493.52 73
1493.61 70
1493.70 68
1493.79 66
1493.88 66
1493.96 67
1494.05 68
1494.14 71
1494.23 74
1494.32 78
1494.41 82
1494.50 85
1494.58 87
1494.67 88
1494.76 87
1494.85 85
1494.94 83
1495.03 82
1495.12 82
1495.20 83
1495.29 85
1495.38 87
1495.47 88
1495.56 87
1495.65 86
1495.74 83
1495.82 81
1495.91 80
1496.00 81
1496.09 85
1496.18 91
1496.27 98
1496.36 105
1496.44 111
1496.53 117
1496.62 123
1496.71 127
1496.80 131
1496.89 134
1496.98 135
1497.07 135
1497.15 133
1497.24 129
1497.33 126
1497.42 124
1497.51 124
1497.60 125
1497.69 126
1497.77 127
1497.86 126
1497.95 123
1498.04 117
1498.13 110
1498.22 103
1498.31 98
1498.40 95
1498.48 94
1498.57 96
1498.66 99
1498.75 103
1498.84 108
1498.93 113
1499.02 119
1499.11 125
1499.19 134
1499.28 143
1499.37 154
1499.46 163
1499.55 171
1499.64 175
1499.73 175
1499.82 170
1499.90 161
1499.99 149
1500.08 135
1500.17 122
1500.26 110
1500.35 100
1500.44 94
1500.53 93
1500.61 94
1500.70 99
1500.79 107
1500.88 115
1500.97 123
1501.06 129
1501.15 132
1501.24 133
1501.32 130
1501.41 125
1501.50 119
1501.59 111
1501.68 102
1501.77 93
1501.86 85
1501.95 79
1502.03 76
1502.12 76
1502.21 80
1502.30 88
1502.39 98
1502.48 107
1502.57 115
1502.66 118
1502.75 118
1502.83 113
1502.92 107
1503.01 101
1503.10 96
1503.19 93
1503.28 92
1503.37 92
1503.46 90
1503.54 87
1503.63 81
1503.72 75
1503.81 69
1503.90 65
1503.99 64
1504.08 67
1504.17 72
1504.26 79
1504.34 85
1504.43 89
1504.52 91
1504.61 90
1504.70 85
1504.79 78
1504.88 70
1504.97 62
1505.06 53
1505.14 47
1505.23 43
1505.32 42
1505.41 45
1505.50 51
1505.59 59
1505.68 70
1505.77 81
1505.86 91
1505.94 99
1506.03 105
1506.12 109
1506.21 110
1506.30 109
1506.39 106
1506.48 101
1506.57 96
1506.66 91
1506.75 86
1506.83 82
1506.92 79
1507.01 78
1507.10 78
1507.19 79
1507.28 80
1507.37 83
1507.46 86
1507.55 91
1507.63 97
1507.72 104
1507.81 111
1507.90 117
1507.99 122
1508.08 123
1508.17 123
1508.26 120
1508.35 116
1508.44 111
1508.52 107
1508.61 102
1508.70 97
1508.79 92
1508.88 88
1508.97 86
1509.06 85
1509.15 85
1509.24 87
1509.33 88
1509.41 91
1509.50 92
1509.59 94
1509.68 95
1509.77 97
1509.86 100
1509.95 103
1510.04 105
1510.13 107
1510.22 106
1510.31 102
1510.39 96
1510.48 89
1510.57 81
1510.66 74
1510.75 70
1510.84 71
1510.93 77
1511.02 87
1511.11 100
1511.20 114
1511.29 127
1511.37 136
1511.46 141
1511.55 141
1511.64 137
1511.73 129
1511.82 121
1511.91 112
1512.00 105
1512.09 100
1512.18 98
1512.27 96
1512.35 94
1512.44 90
1512.53 84
1512.62 77
1512.71 69
1512.80 61
1512.89 56
1512.98 54
1513.07 54
1513.16 55
1513.25 55
1513.33 52
1513.42 47
1513.51 40
1513.60 33
1513.69 29
1513.78 28
1513.87 30
1513.96 35
1514.05 40
1514.14 44
1514.23 45
1514.32 42
1514.40 37
1514.49 31
1514.58 25
1514.67 21
1514.76 20
1514.85 22
1514.94 26
1515.03 31
1515.12 36
1515.21 39
1515.30 40
1515.39 37
1515.47 33
1515.56 27
1515.65 21
1515.74 15
1515.83 12
1515.92 10
1516.01 11
1516.10 13
1516.19 17
1516.28 21
1516.37 26
1516.46 29
1516.55 31
1516.63 31
1516.72 29
1516.81 26
1516.90 22
1516.99 20
1517.08 19
1517.17 19
1517.26 21
1517.35 24
1517.44 24
1517.53 23
1517.62 19
1517.71 12
1517.80 4
1517.88 0
1517.97 0
1518.06 0
1518.15 0
1518.24 0
1518.33 0
1518.42 0
1518.51 0
1518.60 5
1518.69 15
1518.78 26
1518.87 36
1518.96 46
1519.05 54
1519.13 60
1519.22 63
1519.31 64
1519.40 63
1519.49 60
1519.58 57
1519.67 54
1519.76 51
1519.85 48
1519.94 47
1520.03 47
1520.12 49
1520.21 52
1520.30 56
1520.39 61
1520.47 64
1520.56 66
1520.65 67
1520.74 66
1520.83 63
1520.92 59
1521.01 55
1521.10 52
1521.19 49
1521.28 47
1521.37 46
1521.46 47
1521.55 50
1521.64 54
1521.73 61
1521.82 69
1521.90 79
1521.99 91
1522.08 105
1522.17 119
1522.26 133
1522.35 145
1522.44 155
1522.53 162
1522.62 165
1522.71 165
1522.80 163
1522.89 159
1522.98 156
1523.07 154
1523.16 152
1523.25 150
1523.34 148
1523.42 145
1523.51 140
1523.60 133
1523.69 123
1523.78 113
1523.87 101
1523.96 89
1524.05 76
1524.14 66
1524.23 59
1524.32 57
1524.41 61
1524.50 70
1524.59 84
1524.68 102
1524.77 122
1524.86 140
1524.95 156
1525.04 167
1525.12 173
1525.21 173
1525.30 167
1525.39 157
1525.48 145
1525.57 132
1525.66 120
1525.75 111
1525.84 105
1525.93 103
1526.02 104
1526.11 107
1526.20 110
1526.29 112
1526.38 111
1526.47 108
1526.56 104
1526.65 99
1526.74 95
1526.83 92
1526.91 92
1527.00 95
1527.09 100
1527.18 108
1527.27 118
1527.36 128
1527.45 138
1527.54 148
1527.63 155
1527.72 159
1527.81 159
1527.90 155
1527.99 147
1528.08 137
1528.17 127
1528.26 119
1528.35 115
1528.44 116
1528.53 121
1528.62 130
1528.71 141
1528.80 151
1528.89 159
1528.98 164
1529.06 165
1529.15 162
1529.24 156
1529.33 149
1529.42 142
1529.51 135
1529.60 130
1529.69 128
1529.78 128
1529.87 131
1529.96 134
1530.05 135
1530.14 134
1530.23 129
1530.32 120
1530.41 108
1530.50 92
1530.59 77
1530.68 62
1530.77 49
1530.86 38
1530.95 30
1531.04 26
1531.13 25
1531.22 29
1531.31 37
1531.40 49
1531.49 65
1531.57 83
1531.66 100
1531.75 113
1531.84 120
1531.93 119
1532.02 112
1532.11 100
1532.20 85
1532.29 72
1532.38 62
1532.47 54
1532.56 49
1532.65 44
1532.74 38
1532.83 30
1532.92 19
1533.01 7
1533.10 0
1533.19 0
1533.28 0
1533.37 0
1533.46 0
1533.55 0
1533.64 0
1533.73 6
1533.82 9
1533.91 11
1534.00 10
1534.09 8
1534.18 8
1534.27 10
1534.36 14
1534.45 21
1534.54 29
1534.63 36
1534.72 42
1534.80 44
1534.89 43
1534.98 40
1535.07 34
1535.16 26
1535.25 18
1535.34 9
1535.43 0
1535.52 0
1535.61 0
1535.70 0
1535.79 0
1535.88 0
1535.97 0
1536.06 0
1536.15 2
1536.24 14
1536.33 24
1536.42 31
1536.51 36
1536.60 37
1536.69 36
1536.78 33
1536.87 30
1536.96 26
1537.05 23
1537.14 22
1537.23 23
1537.32 28
1537.41 37
1537.50 48
1537.59 60
1537.68 73
1537.77 85
1537.86 94
1537.95 100
1538.04 104
1538.13 106
1538.22 108
1538.31 108
1538.40 107
1538.49 105
1538.58 102
1538.67 99
1538.76 96
1538.85 94
1538.94 94
1539.03 97
1539.12 103
1539.21 110
1539.30 117
1539.39 125
1539.48 132
1539.57 137
1539.66 142
1539.75 147
1539.84 151
1539.93 156
1540.02 161
1540.11 166
1540.20 171
1540.29 174
1540.38 177
1540.47 179
1540.56 181
1540.65 183
1540.74 186
1540.83 190
1540.92 194
1541.01 199
1541.10 203
1541.19 206
1541.28 209
1541.37 211
1541.46 212
1541.55 213
1541.64 212
1541.73 208
1541.82 201
1541.91 188
1542.00 172
1542.09 154
1542.18 135
1542.27 118
1542.36 105
1542.45 98
1542.54 96
1542.63 98
1542.72 102
1542.81 107
1542.90 112
1542.99 115
1543.08 115
1543.17 114
1543.26 112
1543.35 111
1543.44 112
1543.53 115
1543.62 121
1543.71 129
1543.80 137
1543.89 144
1543.98 147
1544.07 144
1544.16 137
1544.25 124
1544.34 109
1544.43 94
1544.52 80
1544.61 69
1544.70 62
1544.79 58
1544.88 55
1544.97 53
1545.06 50
1545.15 48
1545.24 45
1545.33 44
1545.42 44
1545.51 46
1545.60 49
1545.69 53
1545.78 57
1545.87 60
1545.96 60
1546.05 58
1546.14 53
1546.23 47
1546.32 39
1546.41 31
1546.50 24
1546.59 17
1546.68 11
1546.77 6
1546.86 3
1546.95 2
1547.04 6
1547.13 12
1547.22 23
1547.31 36
1547.40 49
1547.49 59
1547.58 66
1547.67 69
1547.76 67
1547.85 62
1547.94 55
1548.03 47
1548.12 40
1548.21 33
1548.30 28
1548.39 22
1548.48 16
1548.57 10
1548.66 5
1548.75 1
1548.84 0
1548.93 1
1549.02 6
1549.11 13
1549.20 23
1549.29 35
1549.38 49
1549.47 63
1549.56 78
1549.65 93
1549.74 106
1549.83 118
1549.92 126
1550.01 130
1550.10 128
1550.19 123
1550.29 112
1550.38 99
1550.47 85
1550.56 70
1550.65 57
1550.74 46
1550.83 38
1550.92 36
1551.01 38
1551.10 44
1551.19 55
1551.28 68
1551.37 82
1551.46 97
1551.55 109
1551.64 120
1551.73 127
1551.82 130
1551.91 130
1552.00 125
1552.09 117
1552.18 106
1552.27 94
1552.36 81
1552.45 70
1552.54 62
1552.63 56
1552.72 53
1552.81 51
1552.90 50
1552.99 48
1553.08 46
1553.17 42
1553.26 38
1553.35 33
1553.44 27
1553.53 20
1553.63 13
1553.72 5
1553.81 0
1553.90 0
1553.99 0
1554.08 0
1554.17 0
1554.26 0
1554.35 0
1554.44 1
1554.53 2
1554.62 2
1554.71 3
1554.80 5
1554.89 10
1554.98 17
1555.07 27
1555.16 37
1555.25 48
1555.34 58
1555.43 67
1555.52 75
1555.61 83
1555.70 90
1555.79 96
1555.88 102
1555.97 107
1556.06 112
1556.16 117
1556.25 124
1556.34 130
1556.43 135
1556.52 139
1556.61 139
1556.70 134
1556.79 125
1556.88 113
1556.97 99
1557.06 86
1557.15 77
1557.24 73
1557.33 73
1557.42 79
1557.51 88
1557.60 99
1557.69 109
1557.78 117
1557.87 121
1557.96 120
1558.05 113
1558.14 103
1558.24 90
1558.33 75
1558.42 63
1558.51 53
1558.60 47
1558.69 44
1558.78 44
1558.87 46
1558.96 48
1559.05 50
1559.14 52
1559.23 56
1559.32 63
1559.41 73
1559.50 88
1559.59 106
1559.68 126
1559.77 145
1559.86 162
1559.95 173
1560.04 177
1560.14 174
1560.23 164
1560.32 148
1560.41 128
1560.50 107
1560.59 88
1560.68 72
1560.77 61
1560.86 56
1560.95 56
1561.04 62
1561.13 71
1561.22 81
1561.31 91
1561.40 100
1561.49 108
1561.58 114
1561.67 120
1561.77 126
1561.86 132
1561.95 139
1562.04 145
1562.13 151
1562.22 154
1562.31 155
1562.40 154
1562.49 151
1562.58 148
1562.67 146
1562.76 145
1562.85 147
1562.94 150
1563.03 154
1563.12 157
1563.21 158
1563.30 156
1563.40 151
1563.49 143
1563.58 133
1563.67 121
1563.76 110
1563.85 99
1563.94 90
1564.03 83
1564.12 79
1564.21 78
1564.30 81
1564.39 88
1564.48 96
1564.57 103
1564.66 108
1564.76 110
1564.85 105
1564.94 96
1565.03 82
1565.12 69
1565.21 57
1565.30 49
1565.39 46
1565.48 46
1565.57 48
1565.66 49
1565.75 47
1565.84 40
1565.93 30
1566.02 19
1566.12 8
1566.21 0
1566.30 0
1566.39 0
1566.48 0
1566.57 2
1566.66 6
1566.75 10
1566.84 13
1566.93 15
1567.02 18
1567.11 21
1567.20 26
1567.29 33
1567.38 42
1567.48 52
1567.57 62
1567.66 69
1567.75 74
1567.84 73
1567.93 68
1568.02 60
1568.11 52
1568.20 44
1568.29 41
1568.38 42
1568.47 49
1568.56 59
1568.66 71
1568.75 82
1568.84 93
1568.93 101
1569.02 104
1569.11 104
1569.20 99
1569.29 90
1569.38 79
1569.47 68
1569.56 58
1569.65 51
1569.74 48
1569.84 50
1569.93 54
1570.02 61
1570.11 67
1570.20 74
1570.29 80
1570.38 88
1570.47 97
1570.56 109
1570.65 123
1570.74 140
1570.83 157
1570.93 173
1571.02 187
1571.11 197
1571.20 203
1571.29 205
1571.38 203
1571.47 197
1571.56 189
1571.65 179
1571.74 170
1571.83 161
1571.92 154
1572.02 149
1572.11 147
1572.20 148
1572.29 150
1572.38 154
1572.47 158
1572.56 162
1572.65 163
1572.74 163
1572.83 161
1572.92 158
1573.01 154
1573.11 151
1573.20 148
1573.29 146
1573.38 146
1573.47 147
1573.56 149
1573.65 151
1573.74 152
1573.83 151
1573.92 147
1574.01 140
1574.11 129
1574.20 114
1574.29 97
1574.38 81
1574.47 67
1574.56 56
1574.65 49
1574.74 46
1574.83 45
1574.92 45
1575.01 43
1575.11 40
1575.20 34
1575.29 26
1575.38 18
1575.47 10
1575.56 4
1575.65 1
1575.74 0
1575.83 1
1575.92 3
1576.02 5
1576.11 5
1576.20 4
1576.29 1
1576.38 0
1576.47 0
1576.56 0
1576.65 0
1576.74 0
1576.83 2
1576.93 9
1577.02 16
1577.11 23
1577.20 29
1577.29 35
1577.38 41
1577.47 47
1577.56 53
1577.65 59
1577.74 64
1577.84 67
1577.93 67
1578.02 64
1578.11 59
1578.20 53
1578.29 49
1578.38 48
1578.47 51
1578.56 59
1578.65 70
1578.75 80
1578.84 90
1578.93 96
1579.02 97
1579.11 95
1579.20 88
1579.29 80
1579.38 71
1579.47 63
1579.57 56
1579.66 50
1579.75 47
1579.84 44
1579.93 42
1580.02 40
1580.11 36
1580.20 32
1580.29 27
1580.39 22
1580.48 17
1580.57 13
1580.66 11
1580.75 10
1580.84 10
1580.93 12
1581.02 16
1581.11 21
1581.21 29
1581.30 39
1581.39 50
1581.48 62
1581.57 72
1581.66 81
1581.75 88
1581.84 92
1581.93 94
1582.03 96
1582.12 97
1582.21 100
1582.30 105
1582.39 112
1582.48 121
1582.57 131
1582.66 141
1582.75 149
1582.85 155
1582.94 159
1583.03 160
1583.12 159
1583.21 158
1583.30 156
1583.39 155
1583.48 154
1583.58 155
1583.67 156
1583.76 158
1583.85 161
1583.94 164
1584.03 167
1584.12 171
1584.21 177
1584.30 184
1584.40 192
1584.49 201
1584.58 210
1584.67 217
1584.76 221
1584.85 221
1584.94 217
1585.03 208
1585.13 196
1585.22 182
1585.31 168
1585.40 154
1585.49 142
1585.58 133
1585.67 127
1585.76 126
1585.86 129
1585.95 135
1586.04 144
1586.13 155
1586.22 165
1586.31 175
1586.40 182
1586.49 185
1586.59 186
1586.68 184
1586.77 180
1586.86 175
1586.95 170
1587.04 165
1587.13 162
1587.23 159
1587.32 157
1587.41 156
1587.50 154
1587.59 153
1587.68 151
1587.77 149
1587.86 146
1587.96 144
1588.05 141
1588.14 139
1588.23 136
1588.32 134
1588.41 133
1588.50 134
1588.59 136
1588.69 140
1588.78 146
1588.87 152
1588.96 157
1589.05 160
1589.14 161
1589.23 161
1589.33 159
1589.42 156
1589.51 154
1589.60 153
1589.69 152
1589.78 150
1589.87 148
1589.97 143
1590.06 136
1590.15 127
1590.24 117
1590.33 106
1590.42 96
1590.51 87
1590.60 81
1590.70 77
1590.79 75
1590.88 77
1590.97 81
1591.06 88
1591.15 95
1591.24 103
1591.34 110
1591.43 114
1591.52 116
1591.61 115
1591.70 112
1591.79 108
1591.88 102
1591.98 96
1592.07 92
1592.16 90
1592.25 91
1592.34 93
1592.43 97
1592.52 101
1592.62 102
1592.71 99
1592.80 92
1592.89 82
1592.98 70
1593.07 58
1593.16 49
1593.26 44
1593.35 45
1593.44 50
1593.53 58
1593.62 67
1593.71 75
1593.81 81
1593.90 85
1593.99 89
1594.08 92
1594.17 95
1594.26 98
1594.35 99
1594.45 97
1594.54 90
1594.63 78
1594.72 63
1594.81 44
1594.90 26
1594.99 9
1595.09 0
1595.18 0
1595.27 0
1595.36 0
1595.45 0
1595.54 0
1595.64 0
1595.73 0
1595.82 0
1595.91 11
1596.00 29
1596.09 48
1596.18 65
1596.28 78
1596.37 86
1596.46 89
1596.55 89
1596.64 88
1596.73 86
1596.83 84
1596.92 82
1597.01 79
1597.10 76
1597.19 72
1597.28 68
1597.38 65
1597.47 63
1597.56 65
1597.65 68
1597.74 75
1597.83 85
1597.92 96
1598.02 107
1598.11 116
1598.20 123
1598.29 126
1598.38 125
1598.47 121
1598.57 113
1598.66 104
1598.75 95
1598.84 88
1598.93 81
1599.02 76
1599.12 71
1599.21 67
1599.30 63
1599.39 59
1599.48 54
1599.57 50
1599.67 47
1599.76 44
1599.85 43
1599.94 43
1600.03 42
1600.12 40
1600.22 36
1600.31 30
1600.40 23
1600.49 14
1600.58 5
1600.67 0
1600.77 0
1600.86 0
1600.95 3
1601.04 12
1601.13 24
1601.22 37
1601.32 50
1601.41 62
1601.50 74
1601.59 86
1601.68 97
1601.77 107
1601.87 116
1601.96 122
1602.05 125
1602.14 126
1602.23 124
1602.32 122
1602.42 120
1602.51 120
1602.60 124
1602.69 130
1602.78 138
1602.88 147
1602.97 154
1603.06 159
1603.15 161
1603.24 160
1603.33 157
1603.43 153
1603.52 148
1603.61 145
1603.70 143
1603.79 144
1603.88 146
1603.98 148
1604.07 149
1604.16 149
1604.25 147
1604.34 141
1604.44 133
1604.53 123
1604.62 113
1604.71 105
1604.80 102
1604.89 103
1604.99 110
1605.08 121
1605.17 136
1605.26 152
1605.35 167
1605.45 180
1605.54 191
1605.63 198
1605.72 201
1605.81 201
1605.90 197
1606.00 189
1606.09 178
1606.18 166
1606.27 152
1606.36 139
1606.46 130
1606.55 125
1606.64 124
1606.73 127
1606.82 133
1606.91 141
1607.01 147
1607.10 153
1607.19 156
1607.28 157
1607.37 158
1607.47 157
1607.56 156
1607.65 156
1607.74 155
1607.83 153
1607.93 150
1608.02 144
1608.11 136
1608.20 124
1608.29 110
1608.38 96
1608.48 82
1608.57 72
1608.66 65
1608.75 62
1608.84 62
1608.94 65
1609.03 70
1609.12 75
1609.21 82
1609.30 88
1609.40 94
1609.49 100
1609.58 105
1609.67 108
1609.76 109
1609.86 108
1609.95 104
1610.04 99
1610.13 92
1610.22 84
1610.32 76
1610.41 71
1610.50 68
1610.59 69
1610.68 73
1610.78 80
1610.87 88
1610.96 94
1611.05 96
1611.14 94
1611.24 86
1611.33 76
1611.42 64
1611.51 52
1611.60 44
1611.70 38
1611.79 36
1611.88 35
1611.97 35
1612.06 35
1612.16 34
1612.25 33
1612.34 34
1612.43 38
1612.52 46
1612.62 58
1612.71 72
1612.80 86
1612.89 96
1612.98 101
1613.08 103
1613.17 100
1613.26 97
1613.35 95
1613.44 95
1613.54 98
1613.63 103
1613.72 106
1613.81 107
1613.90 105
1614.00 99
1614.09 92
1614.18 85
1614.27 81
1614.36 79
1614.46 79
1614.55 80
1614.64 80
1614.73 78
1614.82 74
1614.92 68
1615.01 63
1615.10 60
1615.19 59
1615.29 60
1615.38 62
1615.47 64
1615.56 64
1615.65 63
1615.75 59
1615.84 55
1615.93 49
1616.02 43
1616.11 36
1616.21 29
1616.30 22
1616.39 17
1616.48 13
1616.57 12
1616.67 12
1616.76 15
1616.85 18
1616.94 21
1617.04 24
1617.13 26
1617.22 29
1617.31 32
1617.40 34
1617.50 36
1617.59 38
1617.68 38
1617.77 37
1617.86 35
1617.96 33
1618.05 31
1618.14 31
1618.23 32
1618.33 33
1618.42 34
1618.51 33
1618.60 31
1618.69 29
1618.79 27
1618.88 26
1618.97 29
1619.06 33
1619.16 40
1619.25 48
1619.34 55
1619.43 60
1619.52 61
1619.62 60
1619.71 56
1619.80 51
1619.89 46
1619.99 41
1620.08 39
1620.17 38
1620.26 39
1620.35 39
1620.45 39
1620.54 37
1620.63 35
1620.72 32
1620.82 28
1620.91 25
1621.00 22
1621.09 20
1621.18 17
1621.28 14
1621.37 11
1621.46 7
1621.55 3
1621.65 0
1621.74 0
1621.83 0
1621.92 4
1622.02 11
1622.11 20
1622.20 30
1622.29 40
1622.38 47
1622.48 50
1622.57 47
1622.66 39
1622.75 27
1622.85 12
1622.94 0
1623.03 0
1623.12 0
1623.22 0
1623.31 0
1623.40 0
1623.49 0
1623.58 0
1623.68 1
1623.77 7
1623.86 13
1623.95 21
1624.05 31
1624.14 42
1624.23 55
1624.32 68
1624.42 79
1624.51 87
1624.60 91
1624.69 91
1624.79 88
1624.88 84
1624.97 79
1625.06 75
1625.15 73
1625.25 71
1625.34 71
1625.43 71
1625.52 73
1625.62 76
1625.71 81
1625.80 88
1625.89 95
1625.99 102
1626.08 107
1626.17 109
1626.26 106
1626.36 99
1626.45 88
1626.54 74
1626.63 58
1626.73 43
1626.82 32
1626.91 26
1627.00 27
1627.10 35
1627.19 48
1627.28 64
1627.37 79
1627.47 91
1627.56 98
1627.65 100
1627.74 98
1627.84 94
1627.93 89
1628.02 86
1628.11 85
1628.21 88
1628.30 93
1628.39 99
1628.48 106
1628.57 111
1628.67 112
1628.76 110
1628.85 103
1628.94 93
1629.04 79
1629.13 66
1629.22 54
1629.31 47
1629.41 46
1629.50 50
1629.59 58
1629.68 66
1629.78 73
1629.87 76
1629.96 74
1630.05 66
1630.15 55
1630.24 42
1630.33 29
1630.43 18
1630.52 11
1630.61 9
1630.70 11
1630.80 16
1630.89 23
1630.98 30
1631.07 35
1631.17 36
1631.26 34
1631.35 29
1631.44 23
1631.54 17
1631.63 15
1631.72 15
1631.81 17
1631.91 21
1632.00 23
1632.09 22
1632.18 16
1632.28 6
1632.37 0
1632.46 0
1632.55 0
1632.65 0
1632.74 0
1632.83 0
1632.92 0
1633.02 5
1633.11 15
1633.20 21
1633.29 24
1633.39 26
1633.48 28
1633.57 30
1633.67 35
1633.76 41
1633.85 46
1633.94 50
1634.04 50
1634.13 47
1634.22 40
1634.31 32
1634.41 23
1634.50 16
1634.59 11
1634.68 9
1634.78 11
1634.87 15
1634.96 20
1635.05 26
1635.15 32
1635.24 37
1635.33 40
1635.43 42
1635.52 43
1635.61 43
1635.70 44
1635.80 45
1635.89 47
1635.98 49
1636.07 52
1636.17 54
1636.26 54
1636.35 53
1636.45 50
1636.54 45
1636.63 40
1636.72 34
1636.82 29
1636.91 26
1637.00 26
1637.09 30
1637.19 36
1637.28 44
1637.37 54
1637.47 66
1637.56 78
1637.65 91
1637.74 105
1637.84 119
1637.93 134
1638.02 146
1638.11 156
1638.21 162
1638.30 163
1638.39 159
1638.49 153
1638.58 145
1638.67 138
1638.76 132
1638.86 126
1638.95 120
1639.04 113
1639.13 103
1639.23 91
1639.32 77
1639.41 63
1639.51 49
1639.60 37
1639.69 27
1639.78 22
1639.88 21
1639.97 24
1640.06 32
1640.16 44
1640.25 59
1640.34 74
1640.43 88
1640.53 98
1640.62 104
1640.71 106
1640.81 105
1640.90 102
1640.99 98
1641.08 94
1641.18 91
1641.27 88
1641.36 86
1641.46 83
1641.55 81
1641.64 80
1641.73 79
1641.83 78
1641.92 78
1642.01 77
1642.10 76
1642.20 74
1642.29 73
1642.38 73
1642.48 75
1642.57 78
1642.66 83
1642.76 89
1642.85 94
1642.94 99
1643.03 102
1643.13 103
1643.22 101
1643.31 98
1643.41 92
1643.50 86
1643.59 80
1643.68 74
1643.78 67
1643.87 61
1643.96 53
1644.06 46
1644.15 37
1644.24 28
1644.33 19
1644.43 13
1644.52 10
1644.61 12
1644.71 19
1644.80 29
1644.89 40
1644.99 52
1645.08 62
1645.17 68
1645.26 71
1645.36 71
1645.45 70
1645.54 69
1645.64 68
1645.73 70
1645.82 74
1645.91 80
1646.01 87
1646.10 95
1646.19 103
1646.29 111
1646.38 118
1646.47 124
1646.57 128
1646.66 130
1646.75 129
1646.84 126
1646.94 121
1647.03 113
1647.12 105
1647.22 96
1647.31 90
1647.40 85
1647.50 82
1647.59 81
1647.68 82
1647.77 82
1647.87 81
1647.96 78
1648.05 72
1648.15 65
1648.24 58
1648.33 52
1648.43 49
1648.52 49
1648.61 53
1648.70 59
1648.80 65
1648.89 69
1648.98 68
1649.08 60
1649.17 47
1649.26 29
1649.36 11
1649.45 0
1649.54 0
1649.64 0
1649.73 0
1649.82 0
1649.91 0
1650.01 0
1650.10 0
1650.19 2
1650.29 8
1650.38 16
1650.47 27
1650.57 41
1650.66 58
1650.75 74
1650.85 88
1650.94 95
1651.03 95
1651.13 86
1651.22 72
1651.31 53
1651.40 35
1651.50 20
1651.59 10
1651.68 7
1651.78 10
1651.87 17
1651.96 27
1652.06 37
1652.15 44
1652.24 49
1652.34 51
1652.43 53
1652.52 54
1652.62 57
1652.71 63
1652.80 72
1652.89 83
1652.99 93
1653.08 101
1653.17 106
1653.27 107
1653.36 104
1653.45 98
1653.55 92
1653.64 86
1653.73 82
1653.83 82
1653.92 85
1654.01 91
1654.11 98
1654.20 106
1654.29 111
1654.39 115
1654.48 116
1654.57 116
1654.67 116
1654.76 117
1654.85 119
1654.95 124
1655.04 129
1655.13 135
1655.22 141
1655.32 145
1655.41 150
1655.50 155
1655.60 161
1655.69 168
1655.78 175
1655.88 183
1655.97 191
1656.06 198
1656.16 206
1656.25 213
1656.34 221
1656.44 228
1656.53 233
1656.62 234
1656.72 230
1656.81 221
1656.90 208
1657.00 193
1657.09 179
1657.18 168
1657.28 162
1657.37 161
1657.46 165
1657.56 173
1657.65 184
1657.74 194
1657.84 202
1657.93 208
1658.02 212
1658.12 213
1658.21 214
1658.30 215
1658.40 217
1658.49 221
1658.58 224
1658.68 226
1658.77 225
1658.86 221
1658.96 213
1659.05 202
1659.14 189
1659.24 175
1659.33 163
1659.42 152
1659.52 142
1659.61 135
1659.70 128
1659.80 122
1659.89 118
1659.98 114
1660.08 111
1660.17 108
1660.26 106
1660.36 103
1660.45 99
1660.54 96
1660.64 94
1660.73 92
1660.82 93
1660.92 96
1661.01 101
1661.10 105
1661.20 110
1661.29 114
1661.38 116
1661.48 117
1661.57 116
1661.66 112
1661.76 107
1661.85 98
1661.94 88
1662.04 77
1662.13 66
1662.22 57
1662.32 52
1662.41 51
1662.51 54
1662.60 60
1662.69 67
1662.79 75
1662.88 80
1662.97 84
1663.07 87
1663.16 90
1663.25 94
1663.35 100
1663.44 108
1663.53 118
1663.63 129
1663.72 140
1663.81 148
1663.91 154
1664.00 156
1664.09 156
1664.19 155
1664.28 154
1664.37 155
1664.47 159
1664.56 166
1664.65 173
1664.75 180
1664.84 184
1664.94 184
1665.03 179
1665.12 172
1665.22 161
1665.31 150
1665.40 140
1665.50 132
1665.59 126
1665.68 123
1665.78 121
1665.87 120
1665.96 120
1666.06 121
1666.15 121
1666.24 122
1666.34 122
1666.43 123
1666.53 125
1666.62 126
1666.71 126
1666.81 127
1666.90 126
1666.99 124
1667.09 120
1667.18 113
1667.27 104
1667.37 90
1667.46 74
1667.55 54
1667.65 33
1667.74 12
1667.84 0
1667.93 0
1668.02 0
1668.12 0
1668.21 0
1668.30 0
1668.40 0
1668.49 0
1668.58 6
1668.68 24
1668.77 40
1668.87 54
1668.96 64
1669.05 71
1669.15 74
1669.24 75
1669.33 75
1669.43 77
1669.52 82
1669.61 89
1669.71 98
1669.80 106
1669.90 111
1669.99 113
1670.08 110
1670.18 103
1670.27 94
1670.36 84
1670.46 75
1670.55 70
1670.64 69
1670.74 72
1670.83 78
1670.93 86
1671.02 95
1671.11 103
1671.21 109
1671.30 111
1671.39 110
1671.49 104
1671.58 96
1671.67 86
1671.77 77
1671.86 71
1671.96 71
1672.05 78
1672.14 93
1672.24 114
1672.33 139
1672.42 166
1672.52 191
1672.61 213
1672.71 228
1672.80 238
1672.89 242
1672.99 241
1673.08 238
1673.17 233
1673.27 228
1673.36 222
1673.46 216
1673.55 210
1673.64 204
1673.74 195
1673.83 184
1673.92 173
1674.02 160
1674.11 148
1674.21 137
1674.30 129
1674.39 124
1674.49 123
1674.58 123
1674.67 126
1674.77 129
1674.86 131
1674.96 134
1675.05 135
1675.14 135
1675.24 134
1675.33 131
1675.42 127
1675.52 122
1675.61 116
1675.71 109
1675.80 101
1675.89 94
1675.99 89
1676.08 85
1676.18 83
1676.27 82
1676.36 82
1676.46 81
1676.55 80
1676.64 77
1676.74 72
1676.83 66
1676.93 58
1677.02 49
1677.11 40
1677.21 32
1677.30 27
1677.40 26
1677.49 30
1677.58 38
1677.68 51
1677.77 64
1677.86 78
1677.96 88
1678.05 94
1678.15 95
1678.24 92
1678.33 88
1678.43 83
1678.52 80
1678.62 78
1678.71 78
1678.80 79
1678.90 80
1678.99 79
1679.09 77
1679.18 74
1679.27 72
1679.37 70
1679.46 71
1679.55 74
1679.65 78
1679.74 82
1679.84 84
1679.93 81
1680.02 73
1680.12 59
1680.21 42
1680.31 23
1680.40 5
1680.49 0
1680.59 0
1680.68 0
1680.78 0
1680.87 0
1680.96 0
1681.06 0
1681.15 3
1681.25 9
1681.34 13
1681.43 16
1681.53 19
1681.62 20
1681.72 20
1681.81 20
1681.90 21
1682.00 24
1682.09 28
1682.19 33
1682.28 38
1682.37 43
1682.47 46
1682.56 47
1682.66 45
1682.75 42
1682.84 38
1682.94 35
1683.03 32
1683.13 30
1683.22 30
1683.31 33
1683.41 38
1683.50 45
1683.60 53
1683.69 63
1683.78 72
1683.88 80
1683.97 86
1684.07 90
1684.16 92
1684.25 93
1684.35 94
1684.44 95
1684.54 97
1684.63 100
1684.72 103
1684.82 104
1684.91 105
1685.01 104
1685.10 103
1685.19 103
1685.29 104
1685.38 108
1685.48 114
1685.57 121
1685.66 130
1685.76 139
1685.85 147
1685.95 154
1686.04 161
1686.14 167
1686.23 172
1686.32 177
1686.42 179
1686.51 180
1686.61 177
1686.70 172
1686.79 163
1686.89 151
1686.98 136
1687.08 119
1687.17 102
1687.26 86
1687.36 73
1687.45 64
1687.55 61
1687.64 63
1687.74 71
1687.83 85
1687.92 102
1688.02 123
1688.11 144
1688.21 166
1688.30 187
1688.39 207
1688.49 224
1688.58 238
1688.68 249
1688.77 257
1688.87 263
1688.96 267
1689.05 271
1689.15 275
1689.24 281
1689.34 287
1689.43 293
1689.52 299
1689.62 304
1689.71 307
1689.81 309
1689.90 309
1690.00 309
1690.09 308
1690.18 306
1690.28 303
1690.37 299
1690.47 294
1690.56 288
1690.66 282
1690.75 277
1690.84 273
1690.94 271
1691.03 271
1691.13 270
1691.22 268
1691.31 266
1691.41 261
1691.50 256
1691.60 251
1691.69 248
1691.79 249
1691.88 254
1691.97 260
1692.07 267
1692.16 272
1692.26 272
1692.35 268
1692.45 258
1692.54 244
1692.63 227
1692.73 210
1692.82 194
1692.92 183
1693.01 178
1693.11 179
1693.20 185
1693.29 195
1693.39 206
1693.48 217
1693.58 224
1693.67 226
1693.77 226
1693.86 222
1693.95 218
1694.05 214
1694.14 213
1694.24 212
1694.33 213
1694.43 213
1694.52 211
1694.62 204
1694.71 191
1694.80 173
1694.90 149
1694.99 122
1695.09 95
1695.18 71
1695.28 52
1695.37 41
1695.46 38
1695.56 44
1695.65 55
1695.75 69
1695.84 84
1695.94 98
1696.03 108
1696.12 114
1696.22 117
1696.31 120
1696.41 122
1696.50 126
1696.60 131
1696.69 135
1696.79 138
1696.88 136
1696.97 130
1697.07 120
1697.16 107
1697.26 94
1697.35 82
1697.45 75
1697.54 71
1697.64 72
1697.73 75
1697.82 78
1697.92 79
1698.01 79
1698.11 77
1698.20 74
1698.30 72
1698.39 70
1698.49 71
1698.58 75
1698.67 80
1698.77 86
1698.86 93
1698.96 100
1699.05 107
1699.15 113
1699.24 118
1699.34 122
1699.43 125
1699.52 127
1699.62 128
1699.71 128
1699.81 128
1699.90 127
1700.00 127
1700.09 126
1700.19 126
1700.28 125
1700.37 124
1700.47 121
1700.56 116
1700.66 109
1700.75 102
1700.85 94
1700.94 89
1701.04 86
1701.13 86
1701.23 89
1701.32 94
1701.41 101
1701.51 109
1701.60 119
1701.70 129
1701.79 140
1701.89 151
1701.98 161
1702.08 170
1702.17 176
1702.27 180
1702.36 182
1702.45 183
1702.55 185
1702.64 187
1702.74 190
1702.83 191
1702.93 190
1703.02 186
1703.12 179
1703.21 169
1703.31 157
1703.40 145
1703.49 134
1703.59 125
1703.68 117
1703.78 109
1703.87 102
1703.97 95
1704.06 90
1704.16 87
1704.25 86
1704.35 88
1704.44 92
1704.54 98
1704.63 106
1704.72 114
1704.82 123
1704.91 131
1705.01 138
1705.10 142
1705.20 142
1705.29 138
1705.39 130
1705.48 121
1705.58 112
1705.67 105
1705.77 102
1705.86 103
1705.95 109
1706.05 116
1706.14 124
1706.24 130
1706.33 135
1706.43 138
1706.52 139
1706.62 138
1706.71 136
1706.81 132
1706.90 124
1707.00 112
1707.09 97
1707.19 77
1707.28 56
1707.37 35
1707.47 16
1707.56 2
1707.66 0
1707.75 0
1707.85 0
1707.94 0
1708.04 0
1708.13 0
1708.23 0
1708.32 0
1708.42 0
1708.51 7
1708.61 15
1708.70 24
1708.80 35
1708.89 46
1708.99 57
1709.08 66
1709.17 72
1709.27 75
1709.36 74
1709.46 70
1709.55 64
1709.65 59
1709.74 56
1709.84 54
1709.93 55
1710.03 57
1710.12 58
1710.22 58
1710.31 56
1710.41 54
1710.50 51
1710.60 49
1710.69 48
1710.79 49
1710.88 50
1710.98 50
1711.07 49
1711.16 47
1711.26 46
1711.35 47
1711.45 51
1711.54 59
1711.64 70
1711.73 82
1711.83 93
1711.92 100
1712.02 104
1712.11 103
1712.21 98
1712.30 93
1712.40 86
1712.49 82
1712.59 79
1712.68 78
1712.78 79
1712.87 80
1712.97 82
1713.06 83
1713.16 85
1713.25 88
1713.35 92
1713.44 99
1713.54 109
1713.63 122
1713.73 136
1713.82 149
1713.92 160
1714.01 168
1714.10 170
1714.20 169
1714.29 165
1714.39 160
1714.48 154
1714.58 148
1714.67 143
1714.77 137
1714.86 131
1714.96 123
1715.05 117
1715.15 111
1715.24 107
1715.34 107
1715.43 109
1715.53 114
1715.62 120
1715.72 126
1715.81 132
1715.91 136
1716.00 139
1716.10 142
1716.19 146
1716.29 150
1716.38 155
1716.48 160
1716.57 164
1716.67 168
1716.76 169
1716.86 170
1716.95 171
1717.05 172
1717.14 175
1717.24 180
1717.33 186
1717.43 193
1717.52 198
1717.62 199
1717.71 195
1717.81 187
1717.90 176
1718.00 164
1718.09 155
1718.19 150
1718.28 150
1718.38 155
1718.47 162
1718.57 171
1718.66 179
1718.76 184
1718.85 188
1718.95 189
1719.04 188
1719.14 185
1719.23 178
1719.33 168
1719.42 156
1719.52 141
1719.61 126
1719.71 112
1719.80 101
1719.90 94
1719.99 90
1720.09 90
1720.18 92
1720.28 96
1720.37 102
1720.47 109
1720.56 116
1720.66 124
1720.75 131
1720.85 135
1720.94 137
1721.04 135
1721.13 128
1721.23 118
1721.32 106
1721.42 94
1721.51 83
1721.61 75
1721.70 71
1721.80 73
1721.89 78
1721.99 87
1722.08 98
1722.18 110
1722.27 122
1722.37 133
1722.46 142
1722.56 149
1722.65 151
1722.75 149
1722.84 142
1722.94 129
1723.04 112
1723.13 92
1723.23 71
1723.32 51
1723.42 33
1723.51 18
1723.61 7
1723.70 0
1723.80 0
1723.89 0
1723.99 4
1724.08 12
1724.18 24
1724.27 37
1724.37 52
1724.46 65
1724.56 76
1724.65 84
1724.75 87
1724.84 85
1724.94 79
1725.03 69
1725.13 57
1725.22 42
1725.32 28
1725.41 14
1725.51 3
1725.60 0
1725.70 0
1725.79 0
1725.89 0
1725.99 0
1726.08 0
1726.18 0
1726.27 0
1726.37 6
1726.46 11
1726.56 14
1726.65 16
1726.75 16
1726.84 15
1726.94 14
1727.03 16
1727.13 21
1727.22 28
1727.32 39
1727.41 49
1727.51 59
1727.60 65
1727.70 67
1727.79 65
1727.89 58
1727.99 50
1728.08 42
1728.18 37
1728.27 36
1728.37 39
1728.46 47
1728.56 58
1728.65 72
1728.75 86
1728.84 99
1728.94 110
1729.03 118
1729.13 121
1729.22 119
1729.32 111
1729.41 98
1729.51 81
1729.61 62
1729.70 43
1729.80 25
1729.89 12
1729.99 5
1730.08 4
1730.18 9
1730.27 20
1730.37 33
1730.46 47
1730.56 60
1730.65 71
1730.75 80
1730.84 85
1730.94 87
1731.04 86
1731.13 83
1731.23 79
1731.32 73
1731.42 68
1731.51 64
1731.61 63
1731.70 64
1731.80 70
1731.89 78
1731.99 89
1732.08 99
1732.18 108
1732.27 112
1732.37 111
1732.47 105
1732.56 97
1732.66 87
1732.75 79
1732.85 75
1732.94 74
1733.04 78
1733.13 85
1733.23 92
1733.32 98
1733.42 100
1733.52 100
1733.61 96
1733.71 91
1733.80 86
1733.90 84
1733.99 83
1734.09 86
1734.18 89
1734.28 92
1734.37 94
1734.47 95
1734.56 96
1734.66 97
1734.76 99
1734.85 103
1734.95 109
1735.04 115
1735.14 120
1735.23 123
1735.33 124
1735.42 125
1735.52 125
1735.61 128
1735.71 132
1735.81 139
1735.90 147
1736.00 154
1736.09 160
1736.19 162
1736.28 159
1736.38 152
1736.47 143
1736.57 133
1736.67 124
1736.76 117
1736.86 113
1736.95 110
1737.05 109
1737.14 108
1737.24 106
1737.33 103
1737.43 98
1737.52 90
1737.62 80
1737.72 68
1737.81 55
1737.91 41
1738.00 27
1738.10 15
1738.19 6
1738.29 0
1738.38 0
1738.48 0
1738.58 0
1738.67 4
1738.77 11
1738.86 22
1738.96 35
1739.05 49
1739.15 63
1739.24 76
1739.34 85
1739.44 90
1739.53 90
1739.63 88
1739.72 84
1739.82 80
1739.91 78
1740.01 78
1740.11 81
1740.20 85
1740.30 92
1740.39 98
1740.49 104
1740.58 108
1740.68 111
1740.77 112
1740.87 111
1740.97 108
1741.06 106
1741.16 103
1741.25 103
1741.35 104
1741.44 106
1741.54 108
1741.63 109
1741.73 107
1741.83 101
1741.92 92
1742.02 80
1742.11 68
1742.21 58
1742.30 51
1742.40 48
1742.50 50
1742.59 54
1742.69 59
1742.78 65
1742.88 71
1742.97 77
1743.07 85
1743.17 92
1743.26 100
1743.36 105
1743.45 106
1743.55 102
1743.64 93
1743.74 80
1743.84 66
1743.93 54
1744.03 44
1744.12 39
1744.22 36
1744.31 36
1744.41 36
1744.51 35
1744.60 32
1744.70 29
1744.79 23
1744.89 15
1744.98 6
1745.08 0
1745.18 0
1745.27 0
1745.37 0
1745.46 0
1745.56 0
1745.65 0
1745.75 0
1745.85 12
1745.94 27
1746.04 39
1746.13 47
1746.23 50
1746.32 50
1746.42 47
1746.52 45
1746.61 43
1746.71 42
1746.80 43
1746.90 44
1746.99 45
1747.09 44
1747.19 40
1747.28 35
1747.38 28
1747.47 21
1747.57 14
1747.67 8
1747.76 5
1747.86 2
1747.95 1
1748.05 1
1748.14 3
1748.24 6
1748.34 10
1748.43 15
1748.53 21
1748.62 29
1748.72 40
1748.82 54
1748.91 72
1749.01 92
1749.10 112
1749.20 131
1749.29 144
1749.39 150
1749.49 148
1749.58 139
1749.68 125
1749.77 108
1749.87 93
1749.97 81
1750.06 72
1750.16 67
1750.25 65
1750.35 64
1750.44 63
1750.54 63
1750.64 63
1750.73 63
1750.83 64
1750.92 64
1751.02 64
1751.12 62
1751.21 58
1751.31 51
1751.40 41
1751.50 29
1751.60 15
1751.69 2
1751.79 0
1751.88 0
1751.98 0
1752.08 0
1752.17 0
1752.27 0
1752.36 0
1752.46 2
1752.55 10
1752.65 16
1752.75 22
1752.84 27
1752.94 33
1753.03 38
1753.13 44
1753.23 49
1753.32 52
1753.42 53
1753.51 51
1753.61 48
1753.71 45
1753.80 41
1753.90 38
1753.99 35
1754.09 34
1754.19 33
1754.28 31
1754.38 28
1754.47 24
1754.57 19
1754.67 14
1754.76 11
1754.86 10
1754.95 12
1755.05 15
1755.15 20
1755.24 23
1755.34 25
1755.43 22
1755.53 18
1755.63 12
1755.72 6
1755.82 2
1755.91 2
1756.01 5
1756.11 10
1756.20 16
1756.30 22
1756.39 26
1756.49 28
1756.59 29
1756.68 31
1756.78 33
1756.87 37
1756.97 41
1757.07 45
1757.16 49
1757.26 51
1757.36 52
1757.45 52
1757.55 51
1757.64 50
1757.74 50
1757.84 50
1757.93 51
1758.03 53
1758.12 57
1758.22 63
1758.32 71
1758.41 81
1758.51 91
1758.60 101
1758.70 108
1758.80 112
1758.89 113
1758.99 110
1759.08 106
1759.18 101
1759.28 96
1759.37 91
1759.47 88
1759.57 85
1759.66 83
1759.76 82
1759.85 82
1759.95 82
1760.05 82
1760.14 81
1760.24 80
1760.33 78
1760.43 74
1760.53 71
1760.62 68
1760.72 66
1760.82 65
1760.91 65
1761.01 65
1761.10 64
1761.20 61
1761.30 58
1761.39 54
1761.49 51
1761.58 49
1761.68 51
1761.78 55
1761.87 62
1761.97 70
1762.07 78
1762.16 86
1762.26 92
1762.35 96
1762.45 98
1762.55 98
1762.64 100
1762.74 103
1762.84 109
1762.93 118
1763.03 131
1763.12 144
1763.22 157
1763.32 168
1763.41 175
1763.51 175
1763.61 172
1763.70 164
1763.80 156
1763.89 150
1763.99 147
1764.09 147
1764.18 152
1764.28 158
1764.38 165
1764.47 170
1764.57 174
1764.66 174
1764.76 173
1764.86 170
1764.95 164
1765.05 156
1765.15 146
1765.24 134
1765.34 121
1765.43 109
1765.53 98
1765.63 90
1765.72 84
1765.82 81
1765.92 78
1766.01 73
1766.11 66
1766.20 57
1766.30 46
1766.40 36
1766.49 29
1766.59 27
1766.69 31
1766.78 42
1766.88 57
1766.98 75
1767.07 91
1767.17 105
1767.26 115
1767.36 122
1767.46 124
1767.55 125
1767.65 125
1767.75 126
1767.84 128
1767.94 130
1768.04 132
1768.13 133
1768.23 131
1768.32 126
1768.42 119
1768.52 108
1768.61 96
1768.71 83
1768.81 70
1768.90 59
1769.00 51
1769.10 47
1769.19 47
1769.29 52
1769.38 61
1769.48 72
1769.58 84
1769.67 94
1769.77 101
1769.87 103
1769.96 101
1770.06 96
1770.16 90
1770.25 83
1770.35 79
1770.45 76
1770.54 74
1770.64 74
1770.73 74
1770.83 72
1770.93 69
1771.02 65
1771.12 58
1771.22 50
1771.31 42
1771.41 35
1771.51 31
1771.60 28
1771.70 28
1771.80 29
1771.89 29
1771.99 29
1772.08 27
1772.18 24
1772.28 20
1772.37 17
1772.47 16
1772.57 18
1772.66 22
1772.76 28
1772.86 36
1772.95 43
1773.05 48
1773.15 51
1773.24 51
1773.34 48
1773.44 43
1773.53 38
1773.63 34
1773.73 31
1773.82 30
1773.92 32
1774.01 35
1774.11 39
1774.21 43
1774.30 45
1774.40 44
1774.50 41
1774.59 35
1774.69 26
1774.79 17
1774.88 9
1774.98 3
1775.08 1
1775.17 4
1775.27 10
1775.37 19
1775.46 31
1775.56 42
1775.66 52
1775.75 58
1775.85 60
1775.95 58
1776.04 52
1776.14 44
1776.24 36
1776.33 29
1776.43 26
1776.53 26
1776.62 30
1776.72 37
1776.82 45
1776.91 54
1777.01 62
1777.11 69
1777.20 73
1777.30 76
1777.39 77
1777.49 75
1777.59 72
1777.68 67
1777.78 61
1777.88 54
1777.97 46
1778.07 39
1778.17 32
1778.26 26
1778.36 19
1778.46 12
1778.55 5
1778.65 0
1778.75 0
1778.84 0
1778.94 0
1779.04 0
1779.13 0
1779.23 0
1779.33 0
1779.42 3
1779.52 14
1779.62 24
1779.71 33
1779.81 39
1779.91 42
1780.00 44
1780.10 44
1780.20 43
1780.29 42
1780.39 40
1780.49 37
1780.58 32
1780.68 27
1780.78 22
1780.87 17
1780.97 15
1781.07 16
1781.17 20
1781.26 27
1781.36 36
1781.46 46
1781.55 55
1781.65 64
1781.75 71
1781.84 75
1781.94 78
1782.04 78
1782.13 76
1782.23 74
1782.33 72
1782.42 72
1782.52 74
1782.62 78
1782.71 83
1782.81 88
1782.91 90
1783.00 88
1783.10 82
1783.20 72
1783.29 59
1783.39 46
1783.49 34
1783.58 25
1783.68 19
1783.78 17
1783.87 19
1783.97 24
1784.07 29
1784.16 35
1784.26 41
1784.36 45
1784.46 49
1784.55 53
1784.65 57
1784.75 62
1784.84 69
1784.94 78
1785.04 87
1785.13 97
1785.23 106
1785.33 113
1785.42 118
1785.52 122
1785.62 124
1785.71 127
1785.81 132
1785.91 137
1786.00 143
1786.10 148
1786.20 151
1786.29 149
1786.39 144
1786.49 135
1786.59 123
1786.68 112
1786.78 104
1786.88 100
1786.97 100
1787.07 103
1787.17 108
1787.26 113
1787.36 114
1787.46 112
1787.55 105
1787.65 95
1787.75 82
1787.85 68
1787.94 53
1788.04 39
1788.14 27
1788.23 17
1788.33 10
1788.43 7
1788.52 8
1788.62 13
1788.72 21
1788.81 31
1788.91 40
1789.01 48
1789.10 53
1789.20 56
1789.30 56
1789.40 53
1789.49 49
1789.59 44
1789.69 37
1789.78 30
1789.88 23
1789.98 17
1790.07 12
1790.17 9
1790.27 8
1790.37 11
1790.46 17
1790.56 26
1790.66 37
1790.75 50
1790.85 63
1790.95 74
1791.04 80
1791.14 82
1791.24 79
1791.34 73
1791.43 67
1791.53 63
1791.63 62
1791.72 67
1791.82 75
1791.92 85
1792.01 96
1792.11 104
1792.21 109
1792.31 110
1792.40 108
1792.50 104
1792.60 98
1792.69 92
1792.79 86
1792.89 80
1792.98 76
1793.08 73
1793.18 70
1793.28 70
1793.37 71
1793.47 74
1793.57 77
1793.66 81
1793.76 84
1793.86 86
1793.96 85
1794.05 83
1794.15 79
1794.25 76
1794.34 74
1794.44 74
1794.54 76
1794.63 80
1794.73 85
1794.83 88
1794.93 91
1795.02 91
1795.12 92
1795.22 93
1795.31 94
1795.41 97
1795.51 99
1795.61 102
1795.70 103
1795.80 101
1795.90 97
1795.99 91
1796.09 85
1796.19 81
1796.29 78
1796.38 78
1796.48 80
1796.58 82
1796.67 84
1796.77 86
1796.87 86
1796.97 86
1797.06 85
1797.16 85
1797.26 83
1797.35 81
1797.45 77
1797.55 71
1797.65 64
1797.74 58
1797.84 53
1797.94 52
1798.03 55
1798.13 63
1798.23 74
1798.33 88
1798.42 103
1798.52 118
1798.62 132
1798.71 144
1798.81 153
1798.91 160
1799.01 165
1799.10 167
1799.20 166
1799.30 163
1799.40 159
1799.49 152
1799.59 146
1799.69 139
1799.78 133
1799.88 129
1799.98 128
1800.08 128
1800.17 129
1800.27 129
1800.37 128
1800.46 126
1800.56 122
1800.66 118
1800.76 114
1800.85 111
1800.95 109
1801.05 109
1801.15 109
1801.24 108
1801.34 108
1801.44 107
1801.53 107
1801.63 108
1801.73 110
1801.83 114
1801.92 120
1802.02 127
1802.12 135
1802.22 140
1802.31 144
1802.41 142
1802.51 135
1802.60 122
1802.70 103
1802.80 81
1802.90 56
1802.99 31
1803.09 9
1803.19 0
1803.29 0
1803.38 0
1803.48 0
1803.58 0
1803.68 0
1803.77 0
1803.87 0
1803.97 6
1804.06 14
1804.16 21
1804.26 28
1804.36 35
1804.45 42
1804.55 49
1804.65 55
1804.75 61
1804.84 64
1804.94 66
1805.04 64
1805.14 60
1805.23 55
1805.33 47
1805.43 38
1805.52 28
1805.62 19
1805.72 12
1805.82 7
1805.91 5
1806.01 7
1806.11 12
1806.21 22
1806.30 35
1806.40 51
1806.50 70
1806.60 90
1806.69 111
1806.79 130
1806.89 147
1806.99 159
1807.08 165
1807.18 165
1807.28 160
1807.38 152
1807.47 144
1807.57 136
1807.67 129
1807.77 123
1807.86 117
1807.96 109
1808.06 100
1808.16 90
1808.25 80
1808.35 74
1808.45 71
1808.54 72
1808.64 77
1808.74 83
1808.84 88
1808.93 90
1809.03 91
1809.13 91
1809.23 91
1809.32 93
1809.42 98
1809.52 103
1809.62 108
1809.71 111
1809.81 110
1809.91 104
1810.01 95
1810.10 84
1810.20 72
1810.30 61
1810.40 52
1810.49 44
1810.59 39
1810.69 37
1810.79 37
1810.88 39
1810.98 45
1811.08 53
1811.18 65
1811.27 79
1811.37 95
1811.47 111
1811.57 127
1811.66 139
1811.76 147
1811.86 149
1811.96 145
1812.06 136
1812.15 122
1812.25 106
1812.35 90
1812.45 74
1812.54 61
1812.64 51
1812.74 42
1812.84 34
1812.93 26
1813.03 18
1813.13 9
1813.23 0
1813.32 0
1813.42 0
1813.52 0
1813.62 0
1813.71 0
1813.81 0
1813.91 0
1814.01 1
1814.10 12
1814.20 24
1814.30 34
1814.40 42
1814.49 48
1814.59 52
1814.69 54
1814.79 54
1814.89 55
1814.98 56
1815.08 58
1815.18 60
1815.28 62
1815.37 63
1815.47 65
1815.57 66
1815.67 68
1815.76 72
1815.86 79
1815.96 89
1816.06 103
1816.15 119
1816.25 136
1816.35 151
1816.45 162
1816.55 169
1816.64 171
1816.74 167
1816.84 158
1816.94 145
1817.03 130
1817.13 114
1817.23 99
1817.33 85
1817.42 75
1817.52 67
1817.62 62
1817.72 58
1817.82 57
1817.91 57
1818.01 59
1818.11 62
1818.21 67
1818.30 73
1818.40 80
1818.50 87
1818.60 93
1818.70 96
1818.79 97
1818.89 94
1818.99 90
1819.09 85
1819.18 80
1819.28 75
1819.38 73
1819.48 72
1819.57 73
1819.67 75
1819.77 78
1819.87 83
1819.97 89
1820.06 95
1820.16 102
1820.26 108
1820.36 114
1820.45 118
1820.55 121
1820.65 123
1820.75 125
1820.85 125
1820.94 124
1821.04 121
1821.14 117
1821.24 111
1821.33 105
1821.43 98
1821.53 93
1821.63 89
1821.73 88
1821.82 88
1821.92 90
1822.02 94
1822.12 99
1822.22 105
1822.31 111
1822.41 117
1822.51 123
1822.61 130
1822.70 138
1822.80 148
1822.90 160
1823.00 174
1823.10 190
1823.19 206
1823.29 220
1823.39 231
1823.49 238
1823.59 241
1823.68 241
1823.78 240
1823.88 238
1823.98 237
1824.07 237
1824.17 237
1824.27 236
1824.37 233
1824.47 227
1824.56 218
1824.66 206
1824.76 193
1824.86 178
1824.96 162
1825.05 148
1825.15 135
1825.25 123
1825.35 115
1825.45 109
1825.54 106
1825.64 104
1825.74 103
1825.84 102
1825.93 99
1826.03 94
1826.13 87
1826.23 80
1826.33 73
1826.42 67
1826.52 65
1826.62 65
1826.72 67
1826.82 70
1826.91 74
1827.01 78
1827.11 80
1827.21 82
1827.31 82
1827.40 81
1827.50 81
1827.60 82
1827.70 84
1827.80 88
1827.89 94
1827.99 102
1828.09 110
1828.19 116
1828.29 121
1828.38 122
1828.48 121
1828.58 118
1828.68 113
1828.78 107
1828.87 100
1828.97 93
1829.07 85
1829.17 77
1829.27 69
1829.36 61
1829.46 55
1829.56 52
1829.66 53
1829.76 56
1829.85 62
1829.95 69
1830.05 74
1830.15 78
1830.25 80
1830.34 80
1830.44 79
1830.54 80
1830.64 84
1830.74 91
1830.83 101
1830.93 112
1831.03 123
1831.13 130
1831.23 132
1831.32 129
1831.42 123
1831.52 114
1831.62 105
1831.72 100
1831.82 99
1831.91 103
1832.01 109
1832.11 117
1832.21 124
1832.31 130
1832.40 133
1832.50 134
1832.60 135
1832.70 136
1832.80 138
1832.89 141
1832.99 146
1833.09 151
1833.19 155
1833.29 156
1833.39 154
1833.48 147
1833.58 137
1833.68 122
1833.78 105
1833.88 87
1833.97 69
1834.07 53
1834.17 40
1834.27 31
1834.37 27
1834.46 27
1834.56 30
1834.66 37
1834.76 46
1834.86 58
1834.96 70
1835.05 83
1835.15 94
1835.25 103
1835.35 109
1835.45 112
1835.54 113
1835.64 112
1835.74 111
1835.84 110
1835.94 110
1836.04 111
1836.13 111
1836.23 109
1836.33 104
1836.43 95
1836.53 85
1836.62 73
1836.72 63
1836.82 55
1836.92 53
1837.02 55
1837.12 62
1837.21 74
1837.31 89
1837.41 105
1837.51 121
1837.61 135
1837.71 146
1837.80 153
1837.90 156
1838.00 154
1838.10 148
1838.20 141
1838.29 132
1838.39 124
1838.49 116
1838.59 108
1838.69 102
1838.79 97
1838.88 92
1838.98 89
1839.08 88
1839.18 88
1839.28 90
1839.38 92
1839.47 93
1839.57 94
1839.67 94
1839.77 91
1839.87 88
1839.97 84
1840.06 80
1840.16 78
1840.26 75
1840.36 73
1840.46 69
1840.56 64
1840.65 57
1840.75 47
1840.85 36
1840.95 25
1841.05 13
1841.15 2
1841.24 0
1841.34 0
1841.44 0
1841.54 0
1841.64 3
1841.74 20
1841.83 38
1841.93 55
1842.03 67
1842.13 71
1842.23 65
1842.33 51
1842.42 32
1842.52 11
1842.62 0
1842.72 0
1842.82 0
1842.92 0
1843.01 0
1843.11 8
1843.21 23
1843.31 38
1843.41 50
1843.51 59
1843.60 65
1843.70 69
1843.80 71
1843.90 71
1844.00 70
1844.10 68
1844.20 66
1844.29 64
1844.39 63
1844.49 63
1844.59 64
1844.69 67
1844.79 71
1844.88 75
1844.98 78
1845.08 79
1845.18 78
1845.28 73
1845.38 65
1845.47 55
1845.57 43
1845.67 29
1845.77 16
1845.87 3
1845.97 0
1846.07 0
1846.16 0
1846.26 0
1846.36 0
1846.46 0
1846.56 0
1846.66 0
1846.76 9
1846.85 19
1846.95 27
1847.05 32
1847.15 32
1847.25 30
1847.35 28
1847.44 27
1847.54 30
1847.64 37
1847.74 49
1847.84 64
1847.94 81
1848.04 97
1848.13 110
1848.23 120
1848.33 126
1848.43 130
1848.53 132
1848.63 132
1848.73 131
1848.82 128
1848.92 123
1849.02 115
1849.12 104
1849.22 91
1849.32 77
1849.42 61
1849.51 47
1849.61 34
1849.71 23
1849.81 16
1849.91 11
1850.01 11
1850.11 14
1850.20 21
1850.30 31
1850.40 43
1850.50 55
1850.60 66
1850.70 77
1850.80 85
1850.89 92
1850.99 97
1851.09 101
1851.19 104
1851.29 105
1851.39 105
1851.49 104
1851.58 101
1851.68 98
1851.78 95
1851.88 92
1851.98 91
1852.08 91
1852.18 93
1852.27 97
1852.37 101
1852.47 106
1852.57 110
1852.67 114
1852.77 117
1852.87 119
1852.96 121
1853.06 123
1853.16 124
1853.26 126
1853.36 128
1853.46 130
1853.56 131
1853.66 132
1853.75 132
1853.85 131
1853.95 129
1854.05 126
1854.15 121
1854.25 114
1854.35 107
1854.45 98
1854.54 89
1854.64 80
1854.74 74
1854.84 70
1854.94 69
1855.04 71
1855.14 76
1855.23 82
1855.33 88
1855.43 92
1855.53 92
1855.63 88
1855.73 80
1855.83 71
1855.93 63
1856.02 58
1856.12 58
1856.22 61
1856.32 67
1856.42 74
1856.52 78
1856.62 80
1856.72 79
1856.81 77
1856.91 75
1857.01 75
1857.11 78
1857.21 82
1857.31 86
1857.41 87
1857.51 85
1857.60 78
1857.70 69
1857.80 59
1857.90 51
1858.00 47
1858.10 47
1858.20 49
1858.30 53
1858.39 55
1858.49 55
1858.59 55
1858.69 54
1858.79 53
1858.89 55
1858.99 58
1859.09 61
1859.19 65
1859.28 66
1859.38 65
1859.48 62
1859.58 57
1859.68 51
1859.78 46
1859.88 43
1859.98 41
1860.07 41
1860.17 43
1860.27 44
1860.37 46
1860.47 47
1860.57 47
1860.67 48
1860.77 49
1860.87 51
1860.96 54
1861.06 57
1861.16 61
1861.26 65
1861.36 68
1861.46 71
1861.56 71
1861.66 69
1861.76 66
1861.85 62
1861.95 59
1862.05 58
1862.15 59
1862.25 64
1862.35 71
1862.45 80
1862.55 90
1862.65 100
1862.74 109
1862.84 118
1862.94 125
1863.04 130
1863.14 135
1863.24 138
1863.34 140
1863.44 140
1863.54 139
1863.63 137
1863.73 135
1863.83 132
1863.93 129
1864.03 127
1864.13 125
1864.23 123
1864.33 122
1864.43 122
1864.53 121
1864.62 121
1864.72 120
1864.82 121
1864.92 124
1865.02 130
1865.12 139
1865.22 150
1865.32 164
1865.42 179
1865.52 193
1865.61 205
1865.71 213
1865.81 219
1865.91 220
1866.01 217
1866.11 210
1866.21 202
1866.31 194
1866.41 186
1866.51 178
1866.60 173
1866.70 169
1866.80 166
1866.90 164
1867.00 160
1867.10 155
1867.20 148
1867.30 139
1867.40 128
1867.50 115
1867.59 102
1867.69 89
1867.79 78
1867.89 69
1867.99 63
1868.09 60
1868.19 61
1868.29 65
1868.39 72
1868.49 82
1868.59 93
1868.68 104
1868.78 114
1868.88 122
1868.98 127
1869.08 129
1869.18 128
1869.28 125
1869.38 121
1869.48 117
1869.58 115
1869.67 114
1869.77 113
1869.87 113
1869.97 113
1870.07 115
1870.17 119
1870.27 126
1870.37 138
1870.47 153
1870.57 171
1870.67 189
1870.77 203
1870.86 212
1870.96 215
1871.06 212
1871.16 205
1871.26 196
1871.36 187
1871.46 180
1871.56 176
1871.66 174
1871.76 174
1871.86 175
1871.95 177
1872.05 178
1872.15 181
1872.25 183
1872.35 186
1872.45 189
1872.55 191
1872.65 192
1872.75 191
1872.85 187
1872.95 180
1873.05 171
1873.14 160
1873.24 148
1873.34 138
1873.44 130
1873.54 124
1873.64 121
1873.74 121
1873.84 120
1873.94 120
1874.04 120
1874.14 119
1874.24 119
1874.34 119
1874.43 120
1874.53 123
1874.63 126
1874.73 129
1874.83 130
1874.93 128
1875.03 122
1875.13 112
1875.23 99
1875.33 85
1875.43 72
1875.53 61
1875.63 53
1875.72 48
1875.82 46
1875.92 46
1876.02 46
1876.12 46
1876.22 44
1876.32 42
1876.42 40
1876.52 38
1876.62 37
1876.72 36
1876.82 36
1876.92 35
1877.02 32
1877.11 25
1877.21 16
1877.31 5
1877.41 0
1877.51 0
1877.61 0
1877.71 0
1877.81 0
1877.91 0
1878.01 0
1878.11 0
1878.21 17
1878.31 36
1878.41 55
1878.51 73
1878.60 86
1878.70 95
1878.80 99
1878.90 100
1879.00 98
1879.10 96
1879.20 96
1879.30 97
1879.40 101
1879.50 105
1879.60 110
1879.70 114
1879.80 119
1879.90 124
1880.00 130
1880.09 137
1880.19 143
1880.29 148
1880.39 151
1880.49 152
1880.59 150
1880.69 147
1880.79 144
1880.89 144
1880.99 147
1881.09 153
1881.19 161
1881.29 169
1881.39 176
1881.49 180
1881.59 182
1881.69 180
1881.78 176
1881.88 171
1881.98 166
1882.08 162
1882.18 160
1882.28 161
1882.38 163
1882.48 168
1882.58 175
1882.68 182
1882.78 190
1882.88 199
1882.98 209
1883.08 219
1883.18 229
1883.28 238
1883.38 244
1883.47 247
1883.57 245
1883.67 239
1883.77 229
1883.87 217
1883.97 205
1884.07 195
1884.17 189
1884.27 187
1884.37 188
1884.47 191
1884.57 196
1884.67 199
1884.77 200
1884.87 198
1884.97 193
1885.07 183
1885.17 170
1885.27 155
1885.37 139
1885.46 124
1885.56 110
1885.66 100
1885.76 96
1885.86 97
1885.96 103
1886.06 114
1886.16 127
1886.26 141
1886.36 155
1886.46 167
1886.56 176
1886.66 184
1886.76 189
1886.86 192
1886.96 194
1887.06 195
1887.16 194
1887.26 193
1887.36 193
1887.46 194
1887.56 195
1887.65 197
1887.75 197
1887.85 194
1887.95 188
1888.05 178
1888.15 165
1888.25 152
1888.35 142
1888.45 138
1888.55 140
1888.65 149
1888.75 164
1888.85 180
1888.95 194
1889.05 203
1889.15 205
1889.25 198
1889.35 186
1889.45 171
1889.55 158
1889.65 150
1889.75 147
1889.85 149
1889.95 154
1890.05 159
1890.14 161
1890.24 160
1890.34 155
1890.44 148
1890.54 141
1890.64 135
1890.74 132
1890.84 132
1890.94 136
1891.04 141
1891.14 147
1891.24 153
1891.34 158
1891.44 162
1891.54 164
1891.64 162
1891.74 159
1891.84 153
1891.94 144
1892.04 135
1892.14 125
1892.24 116
1892.34 108
1892.44 101
1892.54 94
1892.64 87
1892.74 79
1892.84 71
1892.94 63
1893.04 55
1893.14 49
1893.23 44
1893.33 39
1893.43 34
1893.53 27
1893.63 18
1893.73 9
1893.83 0
1893.93 0
1894.03 0
1894.13 0
1894.23 0
1894.33 0
1894.43 0
1894.53 0
1894.63 0
1894.73 10
1894.83 26
1894.93 45
1895.03 69
1895.13 94
1895.23 119
1895.33 141
1895.43 156
1895.53 166
1895.63 169
1895.73 168
1895.83 166
1895.93 166
1896.03 170
1896.13 177
1896.23 187
1896.33 195
1896.43 200
1896.53 200
1896.63 194
1896.73 184
1896.83 174
1896.93 166
1897.03 164
1897.13 169
1897.23 180
1897.33 196
1897.43 213
1897.53 231
1897.63 245
1897.73 255
1897.82 262
1897.92 269
1898.02 275
1898.12 281
1898.22 288
1898.32 295
1898.42 299
1898.52 298
1898.62 291
1898.72 278
1898.82 259
1898.92 238
1899.02 214
1899.12 192
1899.22 172
1899.32 155
1899.42 142
1899.52 132
1899.62 125
1899.72 122
1899.82 120
1899.92 121
1900.02 125
1900.12 131
1900.22 140
1900.32 150
1900.42 159
1900.52 168
1900.62 173
1900.72 174
1900.82 169
1900.92 160
1901.02 147
1901.12 133
1901.22 120
1901.32 111
1901.42 107
1901.52 108
1901.62 114
1901.72 122
1901.82 133
1901.92 144
1902.02 155
1902.12 163
1902.22 168
1902.32 170
1902.42 169
1902.52 165
1902.62 159
1902.72 152
1902.82 145
1902.92 140
1903.02 137
1903.12 136
1903.22 137
1903.32 140
1903.42 142
1903.52 143
1903.62 142
1903.72 140
1903.82 137
1903.92 133
1904.02 128
1904.12 122
1904.22 116
1904.32 111
1904.42 105
1904.52 101
1904.62 97
1904.72 95
1904.82 95
1904.92 97
1905.02 103
1905.12 113
1905.22 127
1905.32 146
1905.42 167
1905.52 188
1905.62 207
1905.72 220
1905.82 225
1905.92 223
1906.02 215
1906.12 201
1906.22 184
1906.32 166
1906.42 149
1906.52 134
1906.62 122
1906.72 112
1906.82 104
1906.92 99
1907.02 97
1907.12 97
1907.22 99
1907.32 104
1907.42 109
1907.52 113
1907.62 117
1907.72 119
1907.82 120
1907.92 121
1908.02 122
1908.12 124
1908.22 128
1908.32 134
1908.42 141
1908.52 148
1908.62 155
1908.72 158
1908.82 158
1908.92 154
1909.02 145
1909.12 132
1909.22 118
1909.32 103
1909.42 89
1909.52 77
1909.62 69
1909.72 63
1909.82 59
1909.93 56
1910.03 52
1910.13 48
1910.23 44
1910.33 40
1910.43 38
1910.53 37
1910.63 38
1910.73 40
1910.83 41
1910.93 42
1911.03 41
1911.13 39
1911.23 36
1911.33 33
1911.43 28
1911.53 24
1911.63 19
1911.73 13
1911.83 6
1911.93 0
1912.03 0
1912.13 0
1912.23 0
1912.33 0
1912.43 0
1912.53 0
1912.63 0
1912.73 0
1912.83 5
1912.93 18
1913.03 35
1913.13 57
1913.23 83
1913.33 111
1913.43 139
1913.53 165
1913.63 185
1913.73 200
1913.83 210
1913.93 215
1914.03 217
1914.13 217
1914.23 215
1914.33 213
1914.43 210
1914.54 205
1914.64 199
1914.74 192
1914.84 184
1914.94 177
1915.04 172
1915.14 167
1915.24 165
1915.34 165
1915.44 167
1915.54 170
1915.64 174
1915.74 180
1915.84 186
1915.94 194
1916.04 202
1916.14 211
1916.24 221
1916.34 232
1916.44 242
1916.54 252
1916.64 259
1916.74 264
1916.84 267
1916.94 265
1917.04 261
1917.14 255
1917.24 248
1917.34 242
1917.44 237
1917.54 233
1917.65 230
1917.75 228
1917.85 225
1917.95 222
1918.05 218
1918.15 213
1918.25 208
1918.35 203
1918.45 199
1918.55 197
1918.65 197
1918.75 201
1918.85 209
1918.95 221
1919.05 237
1919.15 255
1919.25 273
1919.35 287
1919.45 296
1919.55 299
1919.65 296
1919.75 290
1919.85 281
1919.95 273
1920.05 267
1920.16 265
1920.26 266
1920.36 270
1920.46 276
1920.56 283
1920.66 291
1920.76 299
1920.86 305
1920.96 311
1921.06 315
1921.16 318
1921.26 321
1921.36 324
1921.46 328
1921.56 332
1921.66 339
1921.76 346
1921.86 355
1921.96 365
1922.06 373
1922.16 380
1922.26 383
1922.37 383
1922.47 378
1922.57 371
1922.67 362
1922.77 353
1922.87 345
1922.97 337
1923.07 330
1923.17 324
1923.27 318
1923.37 312
1923.47 307
1923.57 302
1923.67 298
1923.77 296
1923.87 294
1923.97 291
1924.07 287
1924.17 280
1924.27 270
1924.38 256
1924.48 240
1924.58 222
1924.68 205
1924.78 191
1924.88 179
1924.98 172
1925.08 169
1925.18 169
1925.28 171
1925.38 174
1925.48 176
1925.58 177
1925.68 176
1925.78 176
1925.88 175
1925.98 176
1926.08 178
1926.19 180
1926.29 183
1926.39 185
1926.49 185
1926.59 185
1926.69 184
1926.79 182
1926.89 181
1926.99 181
1927.09 182
1927.19 183
1927.29 184
1927.39 183
1927.49 182
1927.59 180
1927.69 177
1927.80 174
1927.90 171
1928.00 168
1928.10 165
1928.20 162
1928.30 159
1928.40 155
1928.50 153
1928.60 152
1928.70 153
1928.80 155
1928.90 160
1929.00 166
1929.10 173
1929.20 178
1929.30 179
1929.41 177
1929.51 169
1929.61 158
1929.71 144
1929.81 129
1929.91 116
1930.01 106
1930.11 100
1930.21 97
1930.31 94
1930.41 92
1930.51 87
1930.61 81
1930.71 74
1930.82 68
1930.92 65
1931.02 68
1931.12 77
1931.22 91
1931.32 107
1931.42 123
1931.52 137
1931.62 147
1931.72 154
1931.82 158
1931.92 160
1932.02 161
1932.12 160
1932.23 156
1932.33 150
1932.43 140
1932.53 127
1932.63 112
1932.73 98
1932.83 87
1932.93 80
1933.03 77
1933.13 77
1933.23 79
1933.33 82
1933.43 82
1933.54 82
1933.64 81
1933.74 81
1933.84 84
1933.94 90
1934.04 100
1934.14 113
1934.24 127
1934.34 141
1934.44 153
1934.54 161
1934.64 166
1934.74 166
1934.85 162
1934.95 155
1935.05 147
1935.15 140
1935.25 135
1935.35 133
1935.45 134
1935.55 138
1935.65 143
1935.75 148
1935.85 153
1935.95 157
1936.06 160
1936.16 164
1936.26 168
1936.36 173
1936.46 179
1936.56 184
1936.66 188
1936.76 190
1936.86 189
1936.96 185
1937.06 179
1937.16 170
1937.27 160
1937.37 149
1937.47 139
1937.57 129
1937.67 119
1937.77 107
1937.87 95
1937.97 82
1938.07 69
1938.17 58
1938.27 50
1938.38 47
1938.48 49
1938.58 56
1938.68 66
1938.78 77
1938.88 89
1938.98 101
1939.08 114
1939.18 127
1939.28 141
1939.38 156
1939.49 168
1939.59 177
1939.69 179
1939.79 174
1939.89 163
1939.99 147
1940.09 130
1940.19 116
1940.29 105
1940.39 101
1940.50 100
1940.60 103
1940.70 107
1940.80 109
1940.90 108
1941.00 103
1941.10 97
1941.20 88
1941.30 78
1941.40 68
1941.50 59
1941.61 52
1941.71 46
1941.81 42
1941.91 41
1942.01 42
1942.11 46
1942.21 52
1942.31 60
1942.41 68
1942.51 77
1942.62 87
1942.72 96
1942.82 105
1942.92 114
1943.02 124
1943.12 133
1943.22 142
1943.32 151
1943.42 161
1943.53 170
1943.63 180
1943.73 190
1943.83 200
1943.93 209
1944.03 214
1944.13 215
1944.23 211
1944.33 201
1944.43 186
1944.54 167
1944.64 147
1944.74 128
1944.84 111
1944.94 99
1945.04 91
1945.14 85
1945.24 82
1945.34 80
1945.45 78
1945.55 77
1945.65 78
1945.75 81
1945.85 88
1945.95 99
1946.05 111
1946.15 122
1946.25 130
1946.36 134
1946.46 131
1946.56 124
1946.66 112
1946.76 98
1946.86 85
1946.96 74
1947.06 65
1947.16 59
1947.27 56
1947.37 54
1947.47 54
1947.57 55
1947.67 56
1947.77 57
1947.87 56
1947.97 54
1948.07 50
1948.18 44
1948.28 36
1948.38 28
1948.48 21
1948.58 16
1948.68 16
1948.78 19
1948.88 25
1948.99 34
1949.09 44
1949.19 54
1949.29 63
1949.39 72
1949.49 79
1949.59 86
1949.69 93
1949.79 99
1949.90 104
1950.00 107
1950.10 110
1950.20 110
1950.30 108
1950.40 103
1950.50 95
1950.60 83
1950.71 69
1950.81 53
1950.91 36
1951.01 21
1951.11 8
1951.21 0
1951.31 0
1951.41 0
1951.52 0
1951.62 0
1951.72 0
1951.82 0
1951.92 0
1952.02 0
1952.12 0
1952.22 0
1952.33 4
1952.43 15
1952.53 29
1952.63 42
1952.73 52
1952.83 60
1952.93 63
1953.03 63
1953.14 61
1953.24 57
1953.34 53
1953.44 49
1953.54 46
1953.64 44
1953.74 43
1953.84 43
1953.95 44
1954.05 47
1954.15 51
1954.25 57
1954.35 63
1954.45 69
1954.55 76
1954.66 82
1954.76 89
1954.86 96
1954.96 102
1955.06 107
1955.16 112
1955.26 114
1955.36 114
1955.47 112
1955.57 110
1955.67 108
1955.77 108
1955.87 110
1955.97 114
1956.07 119
1956.18 122
1956.28 122
1956.38 118
1956.48 108
1956.58 94
1956.68 76
1956.78 56
1956.89 36
1956.99 17
1957.09 0
1957.19 0
1957.29 0
1957.39 0
1957.49 0
1957.59 0
1957.70 0
1957.80 0
1957.90 0
1958.00 8
1958.10 19
1958.20 29
1958.30 39
1958.41 48
1958.51 58
1958.61 67
1958.71 74
1958.81 81
1958.91 87
1959.01 92
1959.12 95
1959.22 95
1959.32 94
1959.42 91
1959.52 87
1959.62 83
1959.73 80
1959.83 80
1959.93 84
1960.03 93
1960.13 105
1960.23 119
1960.33 135
1960.44 149
1960.54 163
1960.64 173
1960.74 181
1960.84 186
1960.94 190
1961.04 193
1961.15 196
1961.25 200
1961.35 204
1961.45 210
1961.55 217
1961.65 225
1961.75 233
1961.86 238
1961.96 241
1962.06 240
1962.16 234
1962.26 223
1962.36 208
1962.47 191
1962.57 172
1962.67 155
1962.77 139
1962.87 127
1962.97 117
1963.07 110
1963.18 105
1963.28 102
1963.38 100
1963.48 98
1963.58 96
1963.68 95
1963.79 93
1963.89 92
1963.99 90
1964.09 89
1964.19 89
1964.29 90
1964.39 92
1964.50 94
1964.60 98
1964.70 101
1964.80 102
1964.90 101
1965.00 97
1965.11 89
1965.21 79
1965.31 68
1965.41 57
1965.51 49
1965.61 45
1965.72 45
1965.82 50
1965.92 58
1966.02 69
1966.12 79
1966.22 87
1966.33 91
1966.43 92
1966.53 88
1966.63 80
1966.73 71
1966.83 61
1966.94 51
1967.04 43
1967.14 38
1967.24 35
1967.34 35
1967.44 38
1967.55 44
1967.65 52
1967.75 61
1967.85 69
1967.95 75
1968.05 80
1968.16 82
1968.26 82
1968.36 83
1968.46 85
1968.56 90
1968.66 98
1968.77 107
1968.87 117
1968.97 127
1969.07 136
1969.17 144
1969.27 151
1969.38 157
1969.48 162
1969.58 167
1969.68 172
1969.78 176
1969.88 180
1969.99 183
1970.09 188
1970.19 192
1970.29 197
1970.39 201
1970.49 203
1970.60 202
1970.70 200
1970.80 196
1970.90 190
1971.00 185
1971.10 180
1971.21 177
1971.31 176
1971.41 176
1971.51 178
1971.61 181
1971.72 187
1971.82 194
1971.92 201
1972.02 207
1972.12 211
1972.22 211
1972.33 207
1972.43 200
1972.53 190
1972.63 179
1972.73 167
1972.84 156
1972.94 146
1973.04 136
1973.14 127
1973.24 117
1973.34 107
1973.45 97
1973.55 88
1973.65 82
1973.75 79
1973.85 80
1973.96 86
1974.06 96
1974.16 110
1974.26 125
1974.36 141
1974.46 156
1974.57 168
1974.67 177
1974.77 182
1974.87 182
1974.97 179
1975.08 172
1975.18 164
1975.28 158
1975.38 156
1975.48 159
1975.58 168
1975.69 181
1975.79 196
1975.89 209
1975.99 219
1976.09 223
1976.20 220
1976.30 212
1976.40 199
1976.50 184
1976.60 168
1976.71 151
1976.81 135
1976.91 119
1977.01 104
1977.11 90
1977.21 77
1977.32 64
1977.42 52
1977.52 40
1977.62 29
1977.72 20
1977.83 12
1977.93 7
1978.03 4
1978.13 3
1978.23 3
1978.34 3
1978.44 1
1978.54 0
1978.64 0
1978.74 0
1978.85 0
1978.95 0
1979.05 0
1979.15 1
1979.25 11
1979.36 21
1979.46 29
1979.56 34
1979.66 35
1979.76 32
1979.87 24
1979.97 14
1980.07 2
1980.17 0
1980.27 0
1980.38 0
1980.48 0
1980.58 0
1980.68 1
1980.78 20
1980.89 42
1980.99 63
1981.09 83
1981.19 101
1981.29 114
1981.40 123
1981.50 129
1981.60 132
1981.70 131
1981.80 127
1981.91 120
1982.01 110
1982.11 97
1982.21 84
1982.31 71
1982.42 60
1982.52 52
1982.62 48
1982.72 49
1982.82 55
1982.93 66
1983.03 80
1983.13 97
1983.23 116
1983.33 134
1983.44 150
1983.54 162
1983.64 170
1983.74 172
1983.84 169
1983.95 161
1984.05 149
1984.15 136
1984.25 122
1984.36 111
1984.46 101
1984.56 95
1984.66 92
1984.76 91
1984.87 90
1984.97 90
1985.07 89
1985.17 88
1985.27 86
1985.38 83
1985.48 80
1985.58 75
1985.68 71
1985.78 66
1985.89 61
1985.99 58
1986.09 56
1986.19 57
1986.30 59
1986.40 63
1986.50 67
1986.60 71
1986.70 74
1986.81 75
1986.91 73
1987.01 69
1987.11 64
1987.21 57
1987.32 48
1987.42 39
1987.52 28
1987.62 17
1987.73 6
1987.83 0
1987.93 0
1988.03 0
1988.13 0
1988.24 0
1988.34 0
1988.44 0
1988.54 9
1988.65 26
1988.75 43
1988.85 59
1988.95 71
1989.05 79
1989.16 85
1989.26 89
1989.36 94
1989.46 98
1989.57 102
1989.67 106
1989.77 108
1989.87 106
1989.97 102
1990.08 93
1990.18 82
1990.28 70
1990.38 58
1990.49 47
1990.59 39
1990.69 34
1990.79 32
1990.89 33
1991.00 37
1991.10 42
1991.20 48
1991.30 53
1991.41 56
1991.51 54
1991.61 49
1991.71 38
1991.82 25
1991.92 9
1992.02 0
1992.12 0
1992.22 0
1992.33 0
1992.43 0
1992.53 2
1992.63 19
1992.74 37
1992.84 52
1992.94 62
1993.04 66
1993.15 64
1993.25 58
1993.35 49
1993.45 40
1993.55 33
1993.66 28
1993.76 26
1993.86 26
1993.96 27
1994.07 27
1994.17 27
1994.27 24
1994.37 19
1994.48 12
1994.58 4
1994.68 0
1994.78 0
1994.88 0
1994.99 0
1995.09 0
1995.19 0
1995.29 0
1995.40 0
1995.50 9
1995.60 24
1995.70 39
1995.81 53
1995.91 65
1996.01 76
1996.11 86
1996.22 94
1996.32 101
1996.42 106
1996.52 108
1996.63 106
1996.73 101
1996.83 92
1996.93 80
1997.04 68
1997.14 55
1997.24 43
1997.34 33
1997.44 24
1997.55 17
1997.65 12
1997.75 9
1997.85 9
1997.96 12
1998.06 18
1998.16 27
1998.26 38
1998.37 49
1998.47 57
1998.57 62
1998.67 63
1998.78 61
1998.88 55
1998.98 49
1999.08 42
1999.19 38
1999.29 35
1999.39 33
1999.49 32
1999.60 29
1999.70 24
1999.80 15
1999.90 3
2000.01 0
2000.11 0
2000.21 0
2000.31 0
2000.42 0
2000.52 0
2000.62 0
2000.72 10
2000.83 32
2000.93 54
2001.03 72
2001.13 85
2001.24 93
2001.34 97
2001.44 97
2001.54 96
2001.65 96
2001.75 99
2001.85 104
2001.95 113
2002.06 122
2002.16 131
2002.26 138
2002.36 140
2002.47 137
2002.57 130
2002.67 120
2002.77 108
2002.88 96
2002.98 86
2003.08 79
2003.19 75
2003.29 75
2003.39 78
2003.49 84
2003.60 90
2003.70 97
2003.80 102
2003.90 105
2004.01 107
2004.11 105
2004.21 102
2004.31 98
2004.42 96
2004.52 97
2004.62 100
2004.72 107
2004.83 116
2004.93 127
2005.03 138
2005.13 148
2005.24 157
2005.34 164
2005.44 169
2005.55 173
2005.65 176
2005.75 179
2005.85 181
2005.96 182
2006.06 183
2006.16 182
2006.26 179
2006.37 175
2006.47 169
2006.57 162
2006.67 156
2006.78 152
2006.88 151
2006.98 153
2007.09 159
2007.19 169
2007.29 181
2007.39 192
2007.50 200
2007.60 203
2007.70 200
2007.80 191
2007.91 174
2008.01 152
2008.11 127
2008.21 100
2008.32 74
2008.42 52
2008.52 34
2008.63 21
2008.73 12
2008.83 5
2008.93 0
2009.04 0
2009.14 0
2009.24 0
2009.34 0
2009.45 0
2009.55 0
2009.65 0
2009.76 0
2009.86 20
2009.96 43
2010.06 66
2010.17 85
2010.27 97
2010.37 103
2010.48 104
2010.58 99
2010.68 92
2010.78 84
2010.89 76
2010.99 71
2011.09 67
2011.19 66
2011.30 66
2011.40 69
2011.50 73
2011.61 79
2011.71 87
2011.81 96
2011.91 105
2012.02 113
2012.12 120
2012.22 125
2012.33 127
2012.43 128
2012.53 125
2012.63 120
2012.74 113
2012.84 105
2012.94 97
2013.05 89
2013.15 82
2013.25 78
2013.35 76
2013.46 76
2013.56 78
2013.66 81
2013.76 84
2013.87 87
2013.97 91
2014.07 95
2014.18 99
2014.28 102
2014.38 105
2014.48 106
2014.59 105
2014.69 101
2014.79 94
2014.90 85
2015.00 74
2015.10 63
2015.21 51
2015.31 41
2015.41 32
2015.51 26
2015.62 22
2015.72 20
2015.82 19
2015.93 18
2016.03 15
2016.13 11
2016.23 5
2016.34 1
2016.44 0
2016.54 2
2016.65 11
2016.75 26
2016.85 45
2016.95 65
2017.06 84
2017.16 98
2017.26 105
2017.37 105
2017.47 98
2017.57 87
2017.68 74
2017.78 61
2017.88 50
2017.98 41
2018.09 35
2018.19 32
2018.29 31
2018.40 30
2018.50 28
2018.60 23
2018.70 16
2018.81 7
2018.91 0
2019.01 0
2019.12 0
2019.22 0
2019.32 0
2019.43 0
2019.53 0
2019.63 0
2019.73 3
2019.84 11
2019.94 19
2020.04 28
2020.15 36
2020.25 44
2020.35 52
2020.46 58
2020.56 63
2020.66 65
2020.76 66
2020.87 65
2020.97 61
2021.07 55
2021.18 47
2021.28 38
2021.38 30
2021.49 23
2021.59 19
2021.69 19
2021.80 24
2021.90 31
2022.00 41
2022.10 51
2022.21 59
2022.31 64
2022.41 64
2022.52 61
2022.62 56
2022.72 51
2022.83 47
2022.93 45
2023.03 45
2023.14 48
2023.24 51
2023.34 54
2023.44 57
2023.55 59
2023.65 61
2023.75 62
2023.86 62
2023.96 61
2024.06 59
2024.17 55
2024.27 51
2024.37 45
2024.48 39
2024.58 34
2024.68 29
2024.78 27
2024.89 28
2024.99 33
2025.09 40
2025.20 50
2025.30 60
2025.40 69
2025.51 75
2025.61 79
2025.71 79
2025.82 78
2025.92 76
2026.02 77
2026.13 81
2026.23 88
2026.33 99
2026.44 110
2026.54 121
2026.64 129
2026.74 132
2026.85 130
2026.95 124
2027.05 115
2027.16 106
2027.26 99
2027.36 94
2027.47 92
2027.57 93
2027.67 96
2027.78 100
2027.88 104
2027.98 105
2028.09 104
2028.19 101
2028.29 95
2028.40 87
2028.50 78
2028.60 68
2028.71 59
2028.81 51
2028.91 43
2029.02 37
2029.12 34
2029.22 33
2029.33 37
2029.43 44
2029.53 56
2029.64 70
2029.74 86
2029.84 99
2029.94 108
2030.05 112
2030.15 111
2030.25 104
2030.36 94
2030.46 81
2030.56 69
2030.67 59
2030.77 51
2030.87 45
2030.98 41
2031.08 40
2031.18 41
2031.29 43
2031.39 47
2031.49 51
2031.60 56
2031.70 62
2031.80 69
2031.91 77
2032.01 87
2032.11 100
2032.22 115
2032.32 132
2032.42 150
2032.53 165
2032.63 178
2032.73 187
2032.84 190
2032.94 190
2033.04 187
2033.15 182
2033.25 177
2033.35 174
2033.46 172
2033.56 172
2033.66 172
2033.77 170
2033.87 165
2033.97 157
2034.08 146
2034.18 132
2034.28 118
2034.39 105
2034.49 94
2034.59 85
2034.70 79
2034.80 76
2034.90 74
2035.01 75
2035.11 78
2035.21 84
2035.32 93
2035.42 104
2035.52 115
2035.63 124
2035.73 131
2035.84 133
2035.94 131
2036.04 125
2036.15 118
2036.25 112
2036.35 108
2036.46 107
2036.56 108
2036.66 110
2036.77 113
2036.87 114
2036.97 114
2037.08 112
2037.18 110
2037.28 108
2037.39 107
2037.49 108
2037.59 109
2037.70 109
2037.80 107
2037.90 102
2038.01 94
2038.11 82
2038.21 68
2038.32 54
2038.42 42
2038.52 32
2038.63 27
2038.73 27
2038.84 33
2038.94 44
2039.04 57
2039.15 71
2039.25 84
2039.35 92
2039.46 97
2039.56 99
2039.66 98
2039.77 97
2039.87 98
2039.97 101
2040.08 106
2040.18 111
2040.28 113
2040.39 112
2040.49 106
2040.59 95
2040.70 80
2040.80 63
2040.91 48
2041.01 36
2041.11 29
2041.22 28
2041.32 32
2041.42 42
2041.53 55
2041.63 69
2041.73 83
2041.84 94
2041.94 104
2042.04 113
2042.15 122
2042.25 132
2042.36 143
2042.46 156
2042.56 170
2042.67 181
2042.77 191
2042.87 196
2042.98 197
2043.08 195
2043.18 190
2043.29 184
2043.39 179
2043.49 175
2043.60 175
2043.70 180
2043.81 191
2043.91 208
2044.01 231
2044.12 256
2044.22 281
2044.32 301
2044.43 315
2044.53 320
2044.63 318
2044.74 312
2044.84 305
2044.95 300
2045.05 300
2045.15 303
2045.26 310
2045.36 316
2045.46 321
2045.57 323
2045.67 324
2045.77 324
2045.88 327
2045.98 333
2046.09 343
2046.19 355
2046.29 368
2046.40 378
2046.50 386
2046.60 391
2046.71 393
2046.81 393
2046.92 391
2047.02 386
2047.12 377
2047.23 363
2047.33 345
2047.43 323
2047.54 300
2047.64 278
2047.75 260
2047.85 246
2047.95 237
2048.06 231
2048.16 226
2048.26 223
2048.37 220
2048.47 218
2048.57 216
2048.68 215
2048.78 215
2048.89 215
2048.99 216
2049.09 218
2049.20 219
2049.30 221
2049.40 222
2049.51 222
2049.61 220
2049.72 215
2049.82 206
2049.92 194
2050.03 179
2050.13 163
2050.23 147
2050.34 133
2050.44 121
2050.55 112
2050.65 105
2050.75 100
2050.86 95
2050.96 90
2051.07 84
2051.17 78
2051.27 73
2051.38 68
2051.48 66
2051.58 67
2051.69 71
2051.79 78
2051.90 86
2052.00 94
2052.10 101
2052.21 106
2052.31 112
2052.41 117
2052.52 124
2052.62 131
2052.73 138
2052.83 143
2052.93 145
2053.04 144
2053.14 141
2053.25 138
2053.35 135
2053.45 134
2053.56 136
2053.66 139
2053.76 142
2053.87 146
2053.97 150
2054.08 152
2054.18 154
2054.28 155
2054.39 156
2054.49 155
2054.60 154
2054.70 150
2054.80 146
2054.91 139
2055.01 133
2055.12 125
2055.22 118
2055.32 113
2055.43 110
2055.53 109
2055.64 110
2055.74 113
2055.84 118
2055.95 123
2056.05 127
2056.15 132
2056.26 135
2056.36 138
2056.47 142
2056.57 146
2056.67 151
2056.78 157
2056.88 162
2056.99 166
2057.09 168
2057.19 167
2057.30 163
2057.40 156
2057.51 146
2057.61 134
2057.71 121
2057.82 109
2057.92 99
2058.03 93
2058.13 91
2058.23 94
2058.34 101
2058.44 110
2058.55 119
2058.65 125
2058.75 128
2058.86 126
2058.96 120
2059.07 110
2059.17 99
2059.27 88
2059.38 81
2059.48 77
2059.59 79
2059.69 86
2059.79 97
2059.90 111
2060.00 124
2060.11 136
2060.21 145
2060.31 150
2060.42 152
2060.52 152
2060.63 150
2060.73 147
2060.83 143
2060.94 138
2061.04 134
2061.15 129
2061.25 126
2061.35 126
2061.46 128
2061.56 131
2061.67 135
2061.77 138
2061.87 139
2061.98 136
2062.08 129
2062.19 120
2062.29 109
2062.40 100
2062.50 93
2062.60 88
2062.71 88
2062.81 90
2062.92 94
2063.02 101
2063.12 110
2063.23 119
2063.33 128
2063.44 137
2063.54 143
2063.64 146
2063.75 145
2063.85 140
2063.96 131
2064.06 120
2064.16 109
2064.27 100
2064.37 93
2064.48 90
2064.58 91
2064.69 94
2064.79 98
2064.89 102
2065.00 105
2065.10 104
2065.21 101
2065.31 95
2065.41 88
2065.52 81
2065.62 76
2065.73 75
2065.83 77
2065.94 82
2066.04 91
2066.14 101
2066.25 112
2066.35 124
2066.46 136
2066.56 149
2066.66 162
2066.77 175
2066.87 188
2066.98 198
2067.08 205
2067.19 207
2067.29 206
2067.39 201
2067.50 195
2067.60 189
2067.71 184
2067.81 178
2067.92 173
2068.02 165
2068.12 156
2068.23 143
2068.33 129
2068.44 116
2068.54 106
2068.65 100
2068.75 100
2068.85 105
2068.96 113
2069.06 122
2069.17 129
2069.27 131
2069.37 128
2069.48 119
2069.58 106
2069.69 92
2069.79 77
2069.90 66
2070.00 58
2070.10 53
2070.21 51
2070.31 49
2070.42 46
2070.52 40
2070.63 31
2070.73 18
2070.83 3
2070.94 0
2071.04 0
2071.15 0
2071.25 0
2071.36 0
2071.46 0
2071.56 0
2071.67 0
2071.77 11
2071.88 21
2071.98 31
2072.09 41
2072.19 49
2072.30 54
2072.40 55
2072.50 52
2072.61 42
2072.71 28
2072.82 11
2072.92 0
2073.03 0
2073.13 0
2073.23 0
2073.34 0
2073.44 0
2073.55 0
2073.65 4
2073.76 26
2073.86 49
2073.96 73
2074.07 96
2074.17 116
2074.28 133
2074.38 146
2074.49 154
2074.59 158
2074.70 157
2074.80 153
2074.90 146
2075.01 135
2075.11 122
2075.22 107
2075.32 92
2075.43 78
2075.53 67
2075.64 61
2075.74 60
2075.84 65
2075.95 72
2076.05 81
2076.16 88
2076.26 90
2076.37 88
2076.47 81
2076.58 72
2076.68 63
2076.78 57
2076.89 54
2076.99 55
2077.10 61
2077.20 70
2077.31 79
2077.41 89
2077.52 97
2077.62 103
2077.72 108
2077.83 111
2077.93 113
2078.04 115
2078.14 118
2078.25 122
2078.35 126
2078.46 131
2078.56 135
2078.66 137
2078.77 137
2078.87 136
2078.98 133
2079.08 131
2079.19 130
2079.29 131
2079.40 133
2079.50 137
2079.61 140
2079.71 142
2079.81 141
2079.92 137
2080.02 130
2080.13 122
2080.23 113
2080.34 103
2080.44 92
2080.55 82
2080.65 71
2080.76 62
2080.86 53
2080.96 46
2081.07 42
2081.17 41
2081.28 43
2081.38 46
2081.49 51
2081.59 55
2081.70 59
2081.80 60
2081.91 60
2082.01 57
2082.11 53
2082.22 47
2082.32 40
2082.43 34
2082.53 28
2082.64 26
2082.74 27
2082.85 33
2082.95 43
2083.06 56
2083.16 69
2083.27 82
2083.37 91
2083.47 97
2083.58 99
2083.68 97
2083.79 93
2083.89 87
2084.00 79
2084.10 71
2084.21 62
2084.31 52
2084.42 42
2084.52 33
2084.63 27
2084.73 23
2084.83 24
2084.94 27
2085.04 33
2085.15 39
2085.25 44
2085.36 46
2085.46 45
2085.57 42
2085.67 39
2085.78 36
2085.88 34
2085.99 36
2086.09 39
2086.20 45
2086.30 52
2086.40 58
2086.51 63
2086.61 67
2086.72 70
2086.82 71
2086.93 71
2087.03 70
2087.14 69
2087.24 69
2087.35 70
2087.45 72
2087.56 76
2087.66 82
2087.77 90
2087.87 98
2087.98 106
2088.08 113
2088.18 118
2088.29 121
2088.39 122
2088.50 122
2088.60 120
2088.71 118
2088.81 117
2088.92 115
2089.02 114
2089.13 113
2089.23 112
2089.34 110
2089.44 108
2089.55 105
2089.65 101
2089.76 97
2089.86 92
2089.97 87
2090.07 81
2090.18 74
2090.28 66
2090.38 58
2090.49 49
2090.59 40
2090.70 31
2090.80 23
2090.91 17
2091.01 15
2091.12 17
2091.22 25
2091.33 38
2091.43 56
2091.54 80
2091.64 107
2091.75 134
2091.85 161
2091.96 183
2092.06 201
2092.17 212
2092.27 216
2092.38 215
2092.48 209
2092.59 201
2092.69 191
2092.80 181
2092.90 172
2093.01 164
2093.11 156
2093.22 149
2093.32 142
2093.42 135
2093.53 128
2093.63 122
2093.74 115
2093.84 110
2093.95 106
2094.05 103
2094.16 100
2094.26 97
2094.37 92
2094.47 85
2094.58 75
2094.68 65
2094.79 53
2094.89 44
2095.00 38
2095.10 37
2095.21 39
2095.31 44
2095.42 51
2095.52 56
2095.63 59
2095.73 60
2095.84 59
2095.94 57
2096.05 55
2096.15 55
2096.26 58
2096.36 63
2096.47 70
2096.57 79
2096.68 88
2096.78 99
2096.89 108
2096.99 115
2097.10 118
2097.20 119
2097.31 116
2097.41 111
2097.52 105
2097.62 99
2097.73 96
2097.83 96
2097.94 99
2098.04 104
2098.15 109
2098.25 115
2098.36 118
2098.46 118
2098.57 116
2098.67 109
2098.78 99
2098.88 86
2098.99 72
2099.09 58
2099.20 47
2099.30 43
2099.41 46
2099.51 59
2099.62 80
2099.72 107
2099.83 135
2099.93 160
2100.04 176
2100.14 184
2100.25 181
2100.35 170
2100.46 154
2100.56 137
2100.67 121
2100.77 109
2100.88 101
2100.98 97
2101.09 95
2101.19 94
2101.30 94
2101.40 93
2101.51 91
2101.61 87
2101.72 81
2101.82 73
2101.93 64
2102.03 55
2102.14 47
2102.24 41
2102.35 38
2102.45 37
2102.56 39
2102.66 41
2102.77 43
2102.87 44
2102.98 43
2103.08 42
2103.19 40
2103.29 41
2103.40 44
2103.50 51
2103.61 61
2103.71 74
2103.82 89
2103.92 102
2104.03 112
2104.14 119
2104.24 122
2104.35 121
2104.45 117
2104.56 111
2104.66 104
2104.77 97
2104.87 89
2104.98 82
2105.08 77
2105.19 75
2105.29 76
2105.40 81
2105.50 88
2105.61 96
2105.71 101
2105.82 102
2105.92 97
2106.03 86
2106.13 70
2106.24 52
2106.34 35
2106.45 20
2106.55 10
2106.66 3
2106.76 1
2106.87 1
2106.97 4
2107.08 9
2107.19 17
2107.29 28
2107.40 40
2107.50 55
2107.61 70
2107.71 84
2107.82 95
2107.92 103
2108.03 107
2108.13 107
2108.24 104
2108.34 97
2108.45 89
2108.55 78
2108.66 67
2108.76 55
2108.87 41
2108.97 27
2109.08 13
2109.18 0
2109.29 0
2109.40 0
2109.50 0
2109.61 0
2109.71 0
2109.82 0
2109.92 0
2110.03 1
2110.13 11
2110.24 19
2110.34 27
2110.45 33
2110.55 39
2110.66 44
2110.76 48
2110.87 51
2110.97 54
2111.08 57
2111.19 60
2111.29 64
2111.40 68
2111.50 72
2111.61 74
2111.71 75
2111.82 73
2111.92 70
2112.03 68
2112.13 66
2112.24 67
2112.34 69
2112.45 73
2112.55 76
2112.66 76
2112.77 72
2112.87 64
2112.98 54
2113.08 43
2113.19 34
2113.29 28
2113.40 25
2113.50 26
2113.61 28
2113.71 31
2113.82 33
2113.92 35
2114.03 39
2114.13 44
2114.24 53
2114.35 64
2114.45 77
2114.56 89
2114.66 99
2114.77 105
2114.87 106
2114.98 103
2115.08 96
2115.19 89
2115.29 81
2115.40 75
2115.51 71
2115.61 68
2115.72 66
2115.82 64
2115.93 63
2116.03 63
2116.14 66
2116.24 71
2116.35 81
2116.45 95
2116.56 112
2116.66 129
2116.77 144
2116.88 154
2116.98 157
2117.09 153
2117.19 143
2117.30 128
2117.40 112
2117.51 97
2117.61 86
2117.72 80
2117.82 79
2117.93 80
2118.04 83
2118.14 84
2118.25 82
2118.35 77
2118.46 67
2118.56 56
2118.67 45
2118.77 37
2118.88 33
2118.99 35
2119.09 44
2119.20 57
2119.30 72
2119.41 88
2119.51 100
2119.62 106
2119.72 107
2119.83 101
2119.94 90
2120.04 77
2120.15 64
2120.25 53
2120.36 46
2120.46 42
2120.57 41
2120.67 42
2120.78 45
2120.88 47
2120.99 50
2121.10 53
2121.20 56
2121.31 60
2121.41 66
2121.52 74
2121.62 84
2121.73 95
2121.83 106
2121.94 116
2122.05 122
2122.15 125
2122.26 124
2122.36 120
2122.47 115
2122.57 110
2122.68 105
2122.79 102
2122.89 99
2123.00 95
2123.10 88
2123.21 77
2123.31 62
2123.42 44
2123.52 25
2123.63 5
2123.74 0
2123.84 0
2123.95 0
2124.05 0
2124.16 0
2124.26 0
2124.37 0
2124.48 1
2124.58 12
2124.69 20
2124.79 27
2124.90 32
2125.00 36
2125.11 41
2125.21 45
2125.32 49
2125.43 52
2125.53 54
2125.64 55
2125.74 55
2125.85 54
2125.95 53
2126.06 52
2126.17 51
2126.27 52
2126.38 52
2126.48 54
2126.59 57
2126.69 59
2126.80 61
2126.91 62
2127.01 61
2127.12 60
2127.22 58
2127.33 56
2127.43 58
2127.54 63
2127.65 74
2127.75 89
2127.86 105
2127.96 121
2128.07 132
2128.17 138
2128.28 138
2128.39 134
2128.49 128
2128.60 123
2128.70 121
2128.81 123
2128.91 127
2129.02 132
2129.13 135
2129.23 135
2129.34 131
2129.44 125
2129.55 119
2129.65 115
2129.76 113
2129.87 115
2129.97 117
2130.08 119
2130.18 118
2130.29 115
2130.40 108
2130.50 99
2130.61 90
2130.71 84
2130.82 81
2130.92 83
2131.03 88
2131.14 96
2131.24 106
2131.35 115
2131.45 125
2131.56 134
2131.67 143
2131.77 150
2131.88 157
2131.98 162
2132.09 164
2132.19 165
2132.30 162
2132.41 157
2132.51 148
2132.62 138
2132.72 127
2132.83 115
2132.94 105
2133.04 98
2133.15 96
2133.25 97
2133.36 102
2133.46 109
2133.57 117
2133.68 123
2133.78 126
2133.89 128
2133.99 128
2134.10 127
2134.21 127
2134.31 127
2134.42 127
2134.52 126
2134.63 122
2134.74 113
2134.84 101
2134.95 86
2135.05 70
2135.16 55
2135.26 42
2135.37 32
2135.48 24
2135.58 18
2135.69 13
2135.79 8
2135.90 2
2136.01 0
2136.11 0
2136.22 0
2136.32 0
2136.43 0
2136.54 0
2136.64 0
2136.75 0
2136.85 4
2136.96 11
2137.07 18
2137.17 26
2137.28 34
2137.38 42
2137.49 49
2137.60 55
2137.70 59
2137.81 61
2137.91 61
2138.02 58
2138.13 53
2138.23 44
2138.34 34
2138.44 22
2138.55 10
2138.66 0
2138.76 0
2138.87 0
2138.97 0
2139.08 0
2139.19 6
2139.29 19
2139.40 34
2139.50 49
2139.61 61
2139.72 69
2139.82 75
2139.93 78
2140.03 80
2140.14 82
2140.25 88
2140.35 98
2140.46 113
2140.56 131
2140.67 151
2140.78 172
2140.88 192
2140.99 208
2141.09 221
2141.20 230
2141.31 235
2141.41 238
2141.52 240
2141.62 241
2141.73 243
2141.84 245
2141.94 248
2142.05 251
2142.15 253
2142.26 254
2142.37 255
2142.47 255
2142.58 255
2142.68 255
2142.79 256
2142.90 257
2143.00 257
2143.11 255
2143.22 250
2143.32 241
2143.43 228
2143.53 212
2143.64 194
2143.75 176
2143.85 160
2143.96 148
2144.06 139
2144.17 136
2144.28 137
2144.38 142
2144.49 151
2144.60 161
2144.70 172
2144.81 181
2144.91 189
2145.02 193
2145.13 194
2145.23 191
2145.34 187
2145.44 182
2145.55 176
2145.66 171
2145.76 166
2145.87 161
2145.98 157
2146.08 152
2146.19 146
2146.29 139
2146.40 132
2146.51 123
2146.61 115
2146.72 107
2146.82 101
2146.93 98
2147.04 98
2147.14 99
2147.25 101
2147.36 102
2147.46 101
2147.57 97
2147.67 92
2147.78 88
2147.89 87
2147.99 90
2148.10 99
2148.21 112
2148.31 126
2148.42 139
2148.52 147
2148.63 148
2148.74 144
2148.84 134
2148.95 121
2149.06 110
2149.16 103
2149.27 102
2149.37 106
2149.48 115
2149.59 127
2149.69 139
2149.80 151
2149.91 161
2150.01 169
2150.12 175
2150.22 179
2150.33 181
2150.44 180
2150.54 176
2150.65 168
2150.76 156
2150.86 139
2150.97 121
2151.07 101
2151.18 83
2151.29 69
2151.39 60
2151.50 56
2151.61 58
2151.71 63
2151.82 71
2151.93 79
2152.03 87
2152.14 95
2152.24 101
2152.35 107
2152.46 113
2152.56 120
2152.67 127
2152.78 134
2152.88 139
2152.99 142
2153.09 142
2153.20 140
2153.31 135
2153.41 130
2153.52 126
2153.63 123
2153.73 121
2153.84 121
2153.95 121
2154.05 121
2154.16 118
2154.26 112
2154.37 105
2154.48 95
2154.58 84
2154.69 73
2154.80 63
2154.90 54
2155.01 48
2155.12 45
2155.22 44
2155.33 45
2155.44 47
2155.54 50
2155.65 52
2155.75 53
2155.86 54
2155.97 55
2156.07 56
2156.18 57
2156.29 59
2156.39 59
2156.50 58
2156.61 55
2156.71 49
2156.82 40
2156.93 29
2157.03 17
2157.14 6
2157.24 0
2157.35 0
2157.46 0
2157.56 0
2157.67 0
2157.78 0
2157.88 0
2157.99 4
2158.10 7
2158.20 8
2158.31 8
2158.42 7
2158.52 5
2158.63 5
2158.74 6
2158.84 11
2158.95 19
2159.05 30
2159.16 41
2159.27 52
2159.37 59
2159.48 64
2159.59 63
2159.69 60
2159.80 56
2159.91 51
2160.01 46
2160.12 43
2160.23 40
2160.33 39
2160.44 39
2160.55 40
2160.65 43
2160.76 49
2160.87 59
2160.97 71
2161.08 83
2161.19 94
2161.29 102
2161.40 106
2161.51 105
2161.61 103
2161.72 99
2161.82 98
2161.93 101
2162.04 107
2162.14 116
2162.25 125
2162.36 132
2162.46 135
2162.57 132
2162.68 124
2162.78 114
2162.89 104
2163.00 96
2163.10 93
2163.21 95
2163.32 102
2163.42 114
2163.53 127
2163.64 142
2163.74 155
2163.85 166
2163.96 173
2164.06 175
2164.17 173
2164.28 168
2164.38 161
2164.49 152
2164.60 144
2164.70 138
2164.81 132
2164.92 127
2165.02 121
2165.13 115
2165.24 109
2165.34 102
2165.45 96
2165.56 93
2165.66 92
2165.77 95
2165.88 100
2165.98 106
2166.09 112
2166.20 116
2166.30 118
2166.41 120
2166.52 122
2166.62 125
2166.73 130
2166.84 137
2166.94 144
2167.05 151
2167.16 154
2167.26 154
2167.37 150
2167.48 145
2167.58 141
2167.69 139
2167.80 143
2167.90 153
2168.01 168
2168.12 185
2168.22 202
2168.33 217
2168.44 226
2168.54 230
2168.65 229
2168.76 225
2168.86 221
2168.97 218
2169.08 217
2169.18 218
2169.29 218
2169.40 215
2169.50 208
2169.61 194
2169.72 175
2169.82 152
2169.93 129
2170.04 109
2170.15 93
2170.25 84
2170.36 80
2170.47 79
2170.57 77
2170.68 73
2170.79 64
2170.89 51
2171.00 35
2171.11 19
2171.21 6
2171.32 0
2171.43 0
2171.53 4
2171.64 16
2171.75 30
2171.85 46
2171.96 60
2172.07 70
2172.17 75
2172.28 76
2172.39 71
2172.49 62
2172.60 49
2172.71 34
2172.82 19
2172.92 5
2173.03 0
2173.14 0
2173.24 0
2173.35 0
2173.46 4
2173.56 17
2173.67 30
2173.78 43
2173.88 54
2173.99 62
2174.10 67
2174.20 70
2174.31 71
2174.42 71
2174.53 70
2174.63 70
2174.74 69
2174.85 69
2174.95 70
2175.06 70
2175.17 73
2175.27 76
2175.38 82
2175.49 89
2175.59 98
2175.70 106
2175.81 113
2175.91 117
2176.02 117
2176.13 113
2176.24 106
2176.34 97
2176.45 86
2176.56 75
2176.66 65
2176.77 55
2176.88 47
2176.98 39
2177.09 33
2177.20 28
2177.30 25
2177.41 25
2177.52 28
2177.63 33
2177.73 39
2177.84 46
2177.95 52
2178.05 55
2178.16 57
2178.27 55
2178.37 52
2178.48 47
2178.59 42
2178.70 37
2178.80 31
2178.91 25
2179.02 19
2179.12 12
2179.23 5
2179.34 0
2179.44 0
2179.55 0
2179.66 0
2179.77 0
2179.87 0
2179.98 0
2180.09 0
2180.19 0
2180.30 15
2180.41 34
2180.51 55
2180.62 75
2180.73 92
2180.84 104
2180.94 111
2181.05 113
2181.16 113
2181.26 110
2181.37 106
2181.48 102
2181.59 96
2181.69 90
2181.80 82
2181.91 75
2182.01 67
2182.12 60
2182.23 55
2182.33 51
2182.44 49
2182.55 46
2182.66 44
2182.76 43
2182.87 44
2182.98 47
2183.08 51
2183.19 57
2183.30 64
2183.41 72
2183.51 81
2183.62 90
2183.73 101
2183.83 113
2183.94 127
2184.05 142
2184.16 155
2184.26 164
2184.37 170
2184.48 169
2184.58 165
2184.69 158
2184.80 151
2184.91 146
2185.01 145
2185.12 147
2185.23 151
2185.33 156
2185.44 160
2185.55 161
2185.66 159
2185.76 155
2185.87 150
2185.98 145
2186.08 142
2186.19 141
2186.30 139
2186.41 136
2186.51 130
2186.62 119
2186.73 104
2186.83 87
2186.94 69
2187.05 55
2187.16 44
2187.26 37
2187.37 33
2187.48 29
2187.58 25
2187.69 18
2187.80 9
2187.91 0
2188.01 0
2188.12 0
2188.23 0
2188.33 0
2188.44 0
2188.55 6
2188.66 23
2188.76 39
2188.87 53
2188.98 62
2189.09 67
2189.19 68
2189.30 66
2189.41 63
2189.51 60
2189.62 58
2189.73 57
2189.84 58
2189.94 59
2190.05 62
2190.16 65
2190.27 67
2190.37 68
2190.48 68
2190.59 64
2190.69 58
2190.80 50
2190.91 41
2191.02 31
2191.12 23
2191.23 17
2191.34 14
2191.45 14
2191.55 18
2191.66 26
2191.77 37
2191.87 51
2191.98 67
2192.09 84
2192.20 101
2192.30 116
2192.41 130
2192.52 143
2192.63 155
2192.73 166
2192.84 176
2192.95 184
2193.06 190
2193.16 192
2193.27 190
2193.38 184
2193.48 174
2193.59 162
2193.70 149
2193.81 136
2193.91 124
2194.02 114
2194.13 104
2194.24 95
2194.34 84
2194.45 71
2194.56 57
2194.67 41
2194.77 26
2194.88 13
2194.99 2
2195.10 0
2195.20 0
2195.31 0
2195.42 0
2195.52 0
2195.63 0
2195.74 0
2195.85 0
2195.95 0
2196.06 3
2196.17 10
2196.28 19
2196.38 28
2196.49 39
2196.60 50
2196.71 61
2196.81 73
2196.92 83
2197.03 91
2197.14 97
2197.24 100
2197.35 101
2197.46 101
2197.57 101
2197.67 100
2197.78 98
2197.89 96
2198.00 93
2198.10 89
2198.21 87
2198.32 85
2198.43 86
2198.53 90
2198.64 96
2198.75 102
2198.86 105
2198.96 105
2199.07 101
2199.18 93
2199.29 82
2199.39 70
2199.50 59
2199.61 50
2199.72 46
2199.82 47
2199.93 51
2200.04 57
2200.15 64
2200.25 68
2200.36 70
2200.47 69
2200.58 66
2200.68 62
2200.79 59
2200.90 57
2201.01 56
2201.11 54
2201.22 51
2201.33 46
2201.44 37
2201.54 28
2201.65 19
2201.76 13
2201.87 14
2201.97 21
2202.08 33
2202.19 48
2202.30 63
2202.40 74
2202.51 78
2202.62 76
2202.73 68
2202.83 56
2202.94 44
2203.05 35
2203.16 29
2203.26 29
2203.37 32
2203.48 39
2203.59 46
2203.69 55
2203.80 62
2203.91 67
2204.02 71
2204.12 72
2204.23 71
2204.34 68
2204.45 63
2204.56 56
2204.66 48
2204.77 39
2204.88 30
2204.99 21
2205.09 13
2205.20 8
2205.31 5
2205.42 5
2205.52 8
2205.63 13
2205.74 20
2205.85 27
2205.95 34
2206.06 41
2206.17 47
2206.28 53
2206.39 60
2206.49 67
2206.60 75
2206.71 83
2206.82 91
2206.92 97
2207.03 102
2207.14 106
2207.25 109
2207.35 109
2207.46 108
2207.57 104
2207.68 97
2207.79 90
2207.89 81
2208.00 73
2208.11 66
2208.22 61
2208.32 59
2208.43 59
2208.54 60
2208.65 61
2208.75 59
2208.86 55
2208.97 49
2209.08 41
2209.19 33
2209.29 26
2209.40 23
2209.51 23
2209.62 29
2209.72 39
2209.83 52
2209.94 67
2210.05 82
2210.16 93
2210.26 100
2210.37 103
2210.48 100
2210.59 95
2210.69 88
2210.80 82
2210.91 78
2211.02 79
2211.13 83
2211.23 91
2211.34 101
2211.45 112
2211.56 125
2211.66 138
2211.77 150
2211.88 160
2211.99 167
2212.10 171
2212.20 169
2212.31 163
2212.42 153
2212.53 141
2212.63 128
2212.74 117
2212.85 109
2212.96 105
2213.07 104
2213.17 104
2213.28 104
2213.39 102
2213.50 97
2213.60 88
2213.71 75
2213.82 61
2213.93 47
2214.04 34
2214.14 25
2214.25 18
2214.36 14
2214.47 12
2214.58 11
2214.68 10
2214.79 11
2214.90 14
2215.01 20
2215.11 31
2215.22 46
2215.33 63
2215.44 82
2215.55 100
2215.65 114
2215.76 124
2215.87 128
2215.98 126
2216.09 121
2216.19 113
2216.30 103
2216.41 92
2216.52 80
2216.63 69
2216.73 58
2216.84 48
2216.95 41
2217.06 37
2217.16 37
2217.27 40
2217.38 45
2217.49 50
2217.60 51
2217.70 49
2217.81 42
2217.92 31
2218.03 19
2218.14 7
2218.24 0
2218.35 0
2218.46 0
2218.57 0
2218.68 0
2218.78 0
2218.89 0
2219.00 0
2219.11 0
2219.22 0
2219.32 5
2219.43 18
2219.54 35
2219.65 54
2219.76 73
2219.86 88
2219.97 98
2220.08 101
2220.19 98
2220.30 90
2220.40 79
2220.51 68
2220.62 60
2220.73 54
2220.84 51
2220.94 50
2221.05 48
2221.16 45
2221.27 40
2221.38 33
2221.48 25
2221.59 18
2221.70 13
2221.81 10
2221.92 8
2222.02 7
2222.13 5
2222.24 3
2222.35 0
2222.46 0
2222.56 0
2222.67 0
2222.78 0
2222.89 1
2223.00 7
2223.10 13
2223.21 16
2223.32 17
2223.43 14
2223.54 10
2223.65 4
2223.75 0
2223.86 0
2223.97 0
2224.08 0
2224.19 0
2224.29 0
2224.40 0
2224.51 2
2224.62 18
2224.73 38
2224.83 61
2224.94 84
2225.05 105
2225.16 122
2225.27 134
2225.37 142
2225.48 145
2225.59 145
2225.70 144
2225.81 142
2225.92 139
2226.02 135
2226.13 128
2226.24 118
2226.35 107
2226.46 94
2226.56 81
2226.67 70
2226.78 61
2226.89 55
2227.00 52
2227.11 50
2227.21 50
2227.32 51
2227.43 54
2227.54 57
2227.65 63
2227.75 71
2227.86 80
2227.97 88
2228.08 93
2228.19 94
2228.30 90
2228.40 81
2228.51 71
2228.62 61
2228.73 55
2228.84 55
2228.94 63
2229.05 76
2229.16 93
2229.27 109
2229.38 124
2229.49 134
2229.59 139
2229.70 139
2229.81 136
2229.92 133
2230.03 129
2230.13 127
2230.24 126
2230.35 126
2230.46 126
2230.57 125
2230.68 123
2230.78 121
2230.89 119
2231.00 117
2231.11 117
2231.22 118
2231.33 122
2231.43 128
2231.54 137
2231.65 148
2231.76 160
2231.87 173
2231.98 185
2232.08 196
2232.19 205
2232.30 212
2232.41 214
2232.52 212
2232.63 206
2232.73 196
2232.84 181
2232.95 164
2233.06 146
2233.17 131
2233.28 120
2233.38 116
2233.49 118
2233.60 127
2233.71 140
2233.82 154
2233.93 165
2234.03 171
2234.14 171
2234.25 167
2234.36 159
2234.47 151
2234.58 144
2234.68 141
2234.79 140
2234.90 142
2235.01 144
2235.12 147
2235.23 147
2235.33 145
2235.44 140
2235.55 133
2235.66 125
2235.77 115
2235.88 105
2235.98 95
2236.09 85
2236.20 75
2236.31 65
2236.42 55
2236.53 47
2236.63 39
2236.74 33
2236.85 27
2236.96 22
2237.07 18
2237.18 15
2237.28 14
2237.39 14
2237.50 18
2237.61 26
2237.72 37
2237.83 49
2237.94 63
2238.04 75
2238.15 85
2238.26 92
2238.37 95
2238.48 95
2238.59 92
2238.69 87
2238.80 81
2238.91 75
2239.02 70
2239.13 66
2239.24 63
2239.35 61
2239.45 59
2239.56 58
2239.67 57
2239.78 57
2239.89 58
2240.00 61
2240.10 65
2240.21 69
2240.32 74
2240.43 76
2240.54 76
2240.65 73
2240.76 67
2240.86 59
2240.97 50
2241.08 40
2241.19 30
2241.30 21
2241.41 12
2241.51 2
2241.62 0
2241.73 0
2241.84 0
2241.95 0
2242.06 0
2242.17 0
2242.27 0
2242.38 0
2242.49 13
2242.60 28
2242.71 42
2242.82 55
2242.93 66
2243.03 77
2243.14 87
2243.25 97
2243.36 106
2243.47 115
2243.58 123
2243.69 130
2243.79 138
2243.90 146
2244.01 156
2244.12 167
2244.23 178
2244.34 185
2244.45 189
2244.55 187
2244.66 181
2244.77 172
2244.88 163
2244.99 156
2245.10 152
2245.21 151
2245.31 151
2245.42 148
2245.53 140
2245.64 126
2245.75 107
2245.86 86
2245.97 67
2246.08 52
2246.18 46
2246.29 47
2246.40 55
2246.51 67
2246.62 77
2246.73 83
2246.84 83
2246.94 77
2247.05 68
2247.16 58
2247.27 50
2247.38 46
2247.49 46
2247.60 51
2247.70 57
2247.81 65
2247.92 72
2248.03 78
2248.14 83
2248.25 87
2248.36 90
2248.47 93
2248.57 94
2248.68 95
2248.79 95
2248.90 93
2249.01 89
2249.12 84
2249.23 78
2249.34 72
2249.44 65
2249.55 59
2249.66 56
2249.77 55
2249.88 57
2249.99 60
2250.10 66
2250.20 72
2250.31 78
2250.42 84
2250.53 88
2250.64 90
2250.75 91
2250.86 92
2250.97 92
2251.07 93
2251.18 95
2251.29 98
2251.40 101
2251.51 104
2251.62 105
2251.73 102
2251.84 95
2251.94 84
2252.05 70
2252.16 55
2252.27 42
2252.38 32
2252.49 27
2252.60 28
2252.71 33
2252.82 41
2252.92 51
2253.03 59
2253.14 64
2253.25 66
2253.36 64
2253.47 59
2253.58 53
2253.69 46
2253.79 42
2253.90 41
2254.01 43
2254.12 47
2254.23 54
2254.34 62
2254.45 69
2254.56 76
2254.66 80
2254.77 83
2254.88 83
2254.99 82
2255.10 79
2255.21 74
2255.32 68
2255.43 62
2255.54 55
2255.64 47
2255.75 40
2255.86 34
2255.97 29
2256.08 26
2256.19 24
2256.30 23
2256.41 23
2256.52 24
2256.62 26
2256.73 28
2256.84 30
2256.95 33
2257.06 39
2257.17 47
2257.28 58
2257.39 72
2257.50 88
2257.60 106
2257.71 122
2257.82 135
2257.93 144
2258.04 147
2258.15 145
2258.26 141
2258.37 136
2258.48 131
2258.58 127
2258.69 125
2258.80 122
2258.91 118
2259.02 113
2259.13 108
2259.24 102
2259.35 99
2259.46 99
2259.57 103
2259.67 112
2259.78 125
2259.89 141
2260.00 158
2260.11 173
2260.22 185
2260.33 191
2260.44 191
2260.55 185
2260.65 176
2260.76 166
2260.87 158
2260.98 153
2261.09 153
2261.20 157
2261.31 163
2261.42 168
2261.53 172
2261.64 172
2261.74 170
2261.85 165
2261.96 158
2262.07 150
2262.18 142
2262.29 134
2262.40 126
2262.51 119
2262.62 111
2262.73 102
2262.84 94
2262.94 86
2263.05 79
2263.16 72
2263.27 65
2263.38 57
2263.49 46
2263.60 34
2263.71 20
2263.82 6
2263.93 0
2264.03 0
2264.14 0
2264.25 8
2264.36 26
2264.47 47
2264.58 65
2264.69 78
2264.80 85
2264.91 86
2265.02 85
2265.13 83
2265.23 83
2265.34 86
2265.45 90
2265.56 92
2265.67 92
2265.78 88
2265.89 79
2266.00 67
2266.11 54
2266.22 42
2266.33 31
2266.43 22
2266.54 14
2266.65 8
2266.76 2
2266.87 0
2266.98 0
2267.09 0
2267.20 4
2267.31 15
2267.42 28
2267.53 41
2267.64 52
2267.74 59
2267.85 60
2267.96 54
2268.07 46
2268.18 36
2268.29 29
2268.40 26
2268.51 29
2268.62 37
2268.73 47
2268.84 59
2268.95 68
2269.05 73
2269.16 73
2269.27 68
2269.38 58
2269.49 47
2269.60 34
2269.71 22
2269.82 13
2269.93 6
2270.04 4
2270.15 5
2270.26 10
2270.36 19
2270.47 31
2270.58 45
2270.69 61
2270.80 77
2270.91 91
2271.02 103
2271.13 110
2271.24 114
2271.35 114
2271.46 112
2271.57 108
2271.68 106
2271.78 105
2271.89 108
2272.00 112
2272.11 119
2272.22 125
2272.33 130
2272.44 132
2272.55 131
2272.66 127
2272.77 121
2272.88 113
2272.99 103
2273.10 93
2273.21 82
2273.31 72
2273.42 63
2273.53 57
2273.64 53
2273.75 52
2273.86 56
2273.97 63
2274.08 73
2274.19 82
2274.30 89
2274.41 94
2274.52 96
2274.63 96
2274.74 94
2274.84 91
2274.95 89
2275.06 89
2275.17 90
2275.28 92
2275.39 94
2275.50 94
2275.61 94
2275.72 93
2275.83 91
2275.94 89
2276.05 88
2276.16 90
2276.27 94
2276.38 99
2276.48 106
2276.59 114
2276.70 121
2276.81 129
2276.92 136
2277.03 140
2277.14 143
2277.25 142
2277.36 136
2277.47 126
2277.58 113
2277.69 96
2277.80 79
2277.91 61
2278.02 43
2278.13 25
2278.24 9
2278.34 0
2278.45 0
2278.56 0
2278.67 0
2278.78 0
2278.89 0
2279.00 0
2279.11 0
2279.22 9
2279.33 25
2279.44 40
2279.55 50
2279.66 57
2279.77 60
2279.88 62
2279.99 63
2280.10 66
2280.20 70
2280.31 76
2280.42 81
2280.53 85
2280.64 86
2280.75 85
2280.86 80
2280.97 75
2281.08 71
2281.19 69
2281.30 69
2281.41 72
2281.52 76
2281.63 79
2281.74 80
2281.85 78
2281.96 73
2282.07 67
2282.18 62
2282.28 60
2282.39 62
2282.50 70
2282.61 82
2282.72 97
2282.83 115
2282.94 132
2283.05 146
2283.16 157
2283.27 161
2283.38 160
2283.49 153
2283.60 142
2283.71 130
2283.82 120
2283.93 112
2284.04 110
2284.15 114
2284.26 122
2284.37 132
2284.48 143
2284.59 153
2284.69 160
2284.80 164
2284.91 165
2285.02 164
2285.13 161
2285.24 158
2285.35 155
2285.46 152
2285.57 151
2285.68 152
2285.79 156
2285.90 162
2286.01 169
2286.12 178
2286.23 185
2286.34 190
2286.45 192
2286.56 191
2286.67 187
2286.78 183
2286.89 178
2287.00 174
2287.11 171
2287.22 168
2287.32 164
2287.43 161
2287.54 158
2287.65 157
2287.76 158
2287.87 161
2287.98 168
2288.09 176
2288.20 186
2288.31 198
2288.42 209
2288.53 220
2288.64 230
2288.75 238
2288.86 245
2288.97 248
2289.08 248
2289.19 245
2289.30 239
2289.41 230
2289.52 220
2289.63 209
2289.74 198
2289.85 188
2289.96 179
2290.07 171
2290.18 165
2290.29 159
2290.40 155
2290.51 153
2290.61 151
2290.72 151
2290.83 152
2290.94 155
2291.05 160
2291.16 166
2291.27 173
2291.38 178
2291.49 182
2291.60 182
2291.71 179
2291.82 172
2291.93 162
2292.04 151
2292.15 140
2292.26 131
2292.37 126
2292.48 124
2292.59 125
2292.70 129
2292.81 136
2292.92 144
2293.03 151
2293.14 156
2293.25 159
2293.36 158
2293.47 154
2293.58 147
2293.69 138
2293.80 130
2293.91 123
2294.02 119
2294.13 117
2294.24 118
2294.35 121
2294.46 124
2294.57 128
2294.68 132
2294.79 136
2294.90 140
2295.00 146
2295.11 154
2295.22 164
2295.33 176
2295.44 189
2295.55 202
2295.66 213
2295.77 222
2295.88 228
2295.99 230
2296.10 229
2296.21 227
2296.32 223
2296.43 220
2296.54 220
2296.65 223
2296.76 228
2296.87 234
2296.98 240
2297.09 244
2297.20 245
2297.31 242
2297.42 234
2297.53 225
2297.64 214
2297.75 204
2297.86 195
2297.97 187
2298.08 180
2298.19 173
2298.30 165
2298.41 157
2298.52 150
2298.63 146
2298.74 147
2298.85 153
2298.96 165
2299.07 181
2299.18 199
2299.29 215
2299.40 228
2299.51 236
2299.62 237
2299.73 233
2299.84 223
2299.95 209
2300.06 192
2300.17 174
2300.28 155
2300.39 137
2300.50 123
2300.61 112
2300.72 106
2300.83 106
2300.94 109
2301.05 116
2301.16 124
2301.27 130
2301.38 133
2301.49 134
2301.60 131
2301.71 126
2301.82 119
2301.93 110
2302.04 102
2302.15 96
2302.26 91
2302.37 88
2302.48 87
2302.59 87
2302.70 87
2302.81 87
2302.92 86
2303.03 86
2303.14 85
2303.25 83
2303.36 80
2303.47 75
2303.58 69
2303.69 60
2303.80 51
2303.91 42
2304.02 37
2304.13 37
2304.24 43
2304.35 55
2304.46 73
2304.57 94
2304.68 117
2304.79 139
2304.90 159
2305.01 175
2305.12 187
2305.23 195
2305.34 198
2305.45 198
2305.56 195
2305.67 191
2305.78 186
2305.89 184
2306.00 185
2306.11 189
2306.22 197
2306.33 207
2306.44 218
2306.55 228
2306.66 237
2306.77 242
2306.88 244
2306.99 243
2307.10 240
2307.21 236
2307.32 232
2307.43 228
2307.54 226
2307.65 224
2307.76 222
2307.87 220
2307.98 216
2308.09 212
2308.20 207
2308.31 202
2308.42 197
2308.53 192
2308.64 188
2308.75 185
2308.86 183
2308.97 182
2309.08 182
2309.19 183
2309.30 185
2309.41 189
2309.52 193
2309.63 199
2309.74 206
2309.85 212
2309.96 218
2310.07 223
2310.18 224
2310.29 223
2310.40 219
2310.51 213
2310.62 207
2310.73 202
2310.84 200
2310.95 200
2311.06 203
2311.18 207
2311.29 210
2311.40 213
2311.51 213
2311.62 212
2311.73 209
2311.84 205
2311.95 201
2312.06 198
2312.17 195
2312.28 193
2312.39 191
2312.50 191
2312.61 189
2312.72 188
2312.83 185
2312.94 181
2313.05 175
2313.16 170
2313.27 166
2313.38 162
2313.49 160
2313.60 158
2313.71 157
2313.82 155
2313.93 151
2314.04 145
2314.15 135
2314.26 123
2314.37 107
2314.48 90
2314.59 70
2314.70 50
2314.81 31
2314.92 13
2315.03 0
2315.14 0
2315.25 0
2315.36 0
2315.47 0
2315.58 0
2315.70 2
2315.81 7
2315.92 8
2316.03 7
2316.14 5
2316.25 4
2316.36 4
2316.47 7
2316.58 13
2316.69 19
2316.80 25
2316.91 29
2317.02 31
2317.13 32
2317.24 33
2317.35 37
2317.46 44
2317.57 56
2317.68 70
2317.79 86
2317.90 100
2318.01 110
2318.12 116
2318.23 117
2318.34 114
2318.45 109
2318.56 103
2318.67 98
2318.78 95
2318.90 95
2319.01 97
2319.12 100
2319.23 105
2319.34 109
2319.45 112
2319.56 114
2319.67 115
2319.78 113
2319.89 110
2320.00 104
2320.11 97
2320.22 88
2320.33 77
2320.44 65
2320.55 53
2320.66 42
2320.77 33
2320.88 26
2320.99 23
2321.10 23
2321.21 27
2321.32 33
2321.43 41
2321.54 49
2321.66 57
2321.77 62
2321.88 66
2321.99 69
2322.10 71
2322.21 73
2322.32 77
2322.43 83
2322.54 90
2322.65 98
2322.76 107
2322.87 115
2322.98 122
2323.09 128
2323.20 133
2323.31 137
2323.42 142
2323.53 147
2323.64 152
2323.75 156
2323.86 159
2323.98 161
2324.09 161
2324.20 160
2324.31 159
2324.42 159
2324.53 160
2324.64 164
2324.75 169
2324.86 176
2324.97 184
2325.08 192
2325.19 199
2325.30 205
2325.41 210
2325.52 214
2325.63 218
2325.74 220
2325.85 220
2325.96 219
2326.08 216
2326.19 211
2326.30 207
2326.41 205
2326.52 204
2326.63 207
2326.74 210
2326.85 215
2326.96 217
2327.07 215
2327.18 208
2327.29 195
2327.40 176
2327.51 153
2327.62 129
2327.73 104
2327.84 83
2327.96 67
2328.07 57
2328.18 54
2328.29 57
2328.40 65
2328.51 73
2328.62 81
2328.73 84
2328.84 81
2328.95 74
2329.06 62
2329.17 49
2329.28 36
2329.39 28
2329.50 25
2329.61 28
2329.72 38
2329.84 54
2329.95 74
2330.06 97
2330.17 119
2330.28 139
2330.39 154
2330.50 162
2330.61 163
2330.72 156
2330.83 144
2330.94 128
2331.05 112
2331.16 100
2331.27 92
2331.38 90
2331.50 93
2331.61 100
2331.72 109
2331.83 117
2331.94 123
2332.05 124
2332.16 121
2332.27 116
2332.38 108
2332.49 101
2332.60 94
2332.71 89
2332.82 86
2332.93 83
2333.05 81
2333.16 77
2333.27 72
2333.38 66
2333.49 58
2333.60 51
2333.71 44
2333.82 38
2333.93 33
2334.04 31
2334.15 32
2334.26 35
2334.37 42
2334.48 50
2334.60 60
2334.71 71
2334.82 80
2334.93 87
2335.04 91
2335.15 92
2335.26 91
2335.37 88
2335.48 83
2335.59 78
2335.70 71
2335.81 64
2335.92 56
2336.04 47
2336.15 38
2336.26 30
2336.37 23
2336.48 18
2336.59 15
2336.70 14
2336.81 14
2336.92 14
2337.03 14
2337.14 14
2337.25 13
2337.37 11
2337.48 8
2337.59 4
2337.70 1
2337.81 0
2337.92 0
2338.03 0
2338.14 0
2338.25 0
2338.36 0
2338.47 0
2338.58 0
2338.70 6
2338.81 14
2338.92 24
2339.03 36
2339.14 51
2339.25 66
2339.36 82
2339.47 96
2339.58 106
2339.69 113
2339.80 115
2339.91 112
2340.03 106
2340.14 96
2340.25 86
2340.36 75
2340.47 65
2340.58 58
2340.69 54
2340.80 55
2340.91 62
2341.02 72
2341.13 86
2341.25 101
2341.36 115
2341.47 124
2341.58 129
2341.69 129
2341.80 125
2341.91 118
2342.02 110
2342.13 104
2342.24 98
2342.35 95
2342.47 93
2342.58 92
2342.69 92
2342.80 94
2342.91 96
2343.02 99
2343.13 102
2343.24 107
2343.35 113
2343.46 119
2343.57 125
2343.69 129
2343.80 131
2343.91 128
2344.02 121
2344.13 111
2344.24 96
2344.35 80
2344.46 62
2344.57 44
2344.68 28
2344.80 14
2344.91 5
2345.02 0
2345.13 0
2345.24 5
2345.35 14
2345.46 25
2345.57 35
2345.68 43
2345.79 47
2345.91 47
2346.02 45
2346.13 42
2346.24 41
2346.35 42
2346.46 46
2346.57 54
2346.68 64
2346.79 75
2346.91 86
2347.02 94
2347.13 100
2347.24 100
2347.35 96
2347.46 85
2347.57 70
2347.68 50
2347.79 29
2347.90 7
2348.02 0
2348.13 0
2348.24 0
2348.35 0
2348.46 0
2348.57 0
2348.68 6
2348.79 24
2348.90 40
2349.02 54
2349.13 67
2349.24 78
2349.35 90
2349.46 103
2349.57 117
2349.68 130
2349.79 142
2349.90 149
2350.02 149
2350.13 142
2350.24 128
2350.35 109
2350.46 86
2350.57 64
2350.68 45
2350.79 32
2350.90 25
2351.02 25
2351.13 30
2351.24 40
2351.35 54
2351.46 70
2351.57 89
2351.68 110
2351.79 130
2351.90 149
2352.02 165
2352.13 175
2352.24 178
2352.35 174
2352.46 164
2352.57 150
2352.68 135
2352.79 122
2352.91 112
2353.02 105
2353.13 101
2353.24 100
2353.35 100
2353.46 101
2353.57 103
2353.68 105
2353.79 106
2353.91 106
2354.02 103
2354.13 97
2354.24 86
2354.35 71
2354.46 53
2354.57 35
2354.68 18
2354.80 6
2354.91 0
2355.02 0
2355.13 0
2355.24 3
2355.35 12
2355.46 22
2355.57 33
2355.69 44
2355.80 54
2355.91 62
2356.02 66
2356.13 67
2356.24 65
2356.35 59
2356.46 51
2356.58 43
2356.69 36
2356.80 30
2356.91 27
2357.02 26
2357.13 25
2357.24 24
2357.35 22
2357.47 20
2357.58 16
2357.69 12
2357.80 8
2357.91 4
2358.02 1
2358.13 0
2358.25 0
2358.36 1
2358.47 5
2358.58 10
2358.69 16
2358.80 24
2358.91 32
2359.02 42
2359.14 53
2359.25 66
2359.36 80
2359.47 95
2359.58 108
2359.69 118
2359.80 123
2359.92 120
2360.03 111
2360.14 97
2360.25 80
2360.36 64
2360.47 52
2360.58 44
2360.69 40
2360.81 39
2360.92 40
2361.03 39
2361.14 36
2361.25 32
2361.36 26
2361.47 22
2361.59 19
2361.70 17
2361.81 18
2361.92 19
2362.03 19
2362.14 19
2362.25 17
2362.37 14
2362.48 12
2362.59 9
2362.70 6
2362.81 3
2362.92 0
2363.03 0
2363.15 0
2363.26 0
2363.37 0
2363.48 0
2363.59 0
2363.70 0
2363.81 5
2363.93 17
2364.04 31
2364.15 48
2364.26 65
2364.37 82
2364.48 97
2364.59 109
2364.71 115
2364.82 117
2364.93 114
2365.04 107
2365.15 98
2365.26 89
2365.37 82
2365.49 77
2365.60 75
2365.71 75
2365.82 77
2365.93 77
2366.04 76
2366.16 73
2366.27 68
2366.38 62
2366.49 57
2366.60 54
2366.71 55
2366.82 60
2366.94 68
2367.05 77
2367.16 86
2367.27 92
2367.38 94
2367.49 91
2367.60 84
2367.72 75
2367.83 65
2367.94 56
2368.05 51
2368.16 50
2368.27 53
2368.39 60
2368.50 69
2368.61 79
2368.72 88
2368.83 94
2368.94 98
2369.05 99
2369.17 99
2369.28 99
2369.39 100
2369.50 101
2369.61 101
2369.72 101
2369.84 99
2369.95 96
2370.06 91
2370.17 86
2370.28 83
2370.39 81
2370.51 81
2370.62 81
2370.73 81
2370.84 79
2370.95 75
2371.06 70
2371.18 66
2371.29 63
2371.40 63
2371.51 66
2371.62 71
2371.73 78
2371.84 84
2371.96 89
2372.07 92
2372.18 96
2372.29 98
2372.40 101
2372.51 105
2372.63 109
2372.74 113
2372.85 114
2372.96 113
2373.07 108
2373.18 99
2373.30 87
2373.41 73
2373.52 59
2373.63 47
2373.74 39
2373.85 35
2373.97 37
2374.08 44
2374.19 53
2374.30 64
2374.41 76
2374.52 86
2374.64 92
2374.75 96
2374.86 96
2374.97 92
2375.08 85
2375.20 76
2375.31 66
2375.42 56
2375.53 46
2375.64 36
2375.75 27
2375.87 20
2375.98 14
2376.09 10
2376.20 8
2376.31 9
2376.42 12
2376.54 18
2376.65 26
2376.76 34
2376.87 42
2376.98 49
2377.09 54
2377.21 56
2377.32 55
2377.43 51
2377.54 45
2377.65 38
2377.77 29
2377.88 21
2377.99 13
2378.10 6
2378.21 0
2378.32 0
2378.44 0
2378.55 0
2378.66 0
2378.77 0
2378.88 0
2378.99 0
2379.11 0
2379.22 7
2379.33 17
2379.44 25
2379.55 31
2379.67 34
2379.78 35
2379.89 33
2380.00 31
2380.11 27
2380.22 23
2380.34 19
2380.45 15
2380.56 9
2380.67 4
2380.78 0
2380.90 0
2381.01 0
2381.12 0
2381.23 5
2381.34 17
2381.46 33
2381.57 50
2381.68 66
2381.79 81
2381.90 92
2382.01 99
2382.13 101
2382.24 100
2382.35 96
2382.46 91
2382.57 84
2382.69 76
2382.80 68
2382.91 60
2383.02 52
2383.13 46
2383.25 43
2383.36 45
2383.47 51
2383.58 60
2383.69 71
2383.80 82
2383.92 89
2384.03 91
2384.14 88
2384.25 80
2384.36 70
2384.48 59
2384.59 52
2384.70 49
2384.81 52
2384.92 59
2385.04 70
2385.15 84
2385.26 98
2385.37 111
2385.48 122
2385.60 130
2385.71 135
2385.82 135
2385.93 133
2386.04 129
2386.16 124
2386.27 120
2386.38 117
2386.49 118
2386.60 120
2386.72 124
2386.83 128
2386.94 132
2387.05 135
2387.16 137
2387.28 139
2387.39 141
2387.50 144
2387.61 147
2387.72 149
2387.84 150
2387.95 149
2388.06 147
2388.17 144
2388.28 141
2388.40 137
2388.51 133
2388.62 129
2388.73 125
2388.84 122
2388.96 118
2389.07 117
2389.18 118
2389.29 121
2389.40 126
2389.52 134
2389.63 141
2389.74 145
2389.85 146
2389.96 141
2390.08 132
2390.19 120
2390.30 107
2390.41 95
2390.52 87
2390.64 82
2390.75 81
2390.86 81
2390.97 83
2391.08 85
2391.20 86
2391.31 86
2391.42 85
2391.53 84
2391.65 82
2391.76 79
2391.87 75
2391.98 70
2392.09 64
2392.21 57
2392.32 52
2392.43 49
2392.54 48
2392.65 49
2392.77 53
2392.88 59
2392.99 65
2393.10 72
2393.21 79
2393.33 87
2393.44 95
2393.55 103
2393.66 109
2393.78 112
2393.89 111
2394.00 106
2394.11 97
2394.22 85
2394.34 73
2394.45 60
2394.56 49
2394.67 40
2394.79 33
2394.90 27
2395.01 21
2395.12 15
2395.23 8
2395.35 1
2395.46 0
2395.57 0
2395.68 0
2395.79 0
2395.91 0
2396.02 0
2396.13 1
2396.24 6
2396.36 10
2396.47 11
2396.58 10
2396.69 7
2396.80 4
2396.92 2
2397.03 1
2397.14 1
2397.25 3
2397.37 5
2397.48 8
2397.59 12
2397.70 15
2397.81 18
2397.93 20
2398.04 22
2398.15 24
2398.26 26
2398.38 27
2398.49 29
2398.60 31
2398.71 34
2398.83 37
2398.94 42
2399.05 48
2399.16 56
2399.27 64
2399.39 74
2399.50 84
2399.61 94
2399.72 103
2399.84 112
2399.95 119
2400.06 124
2400.17 126
2400.28 128
2400.40 127
2400.51 126
2400.62 124
2400.73 123
2400.85 121
2400.96 120
2401.07 118
2401.18 115
2401.30 109
2401.41 102
2401.52 94
2401.63 87
2401.74 82
2401.86 79
2401.97 79
2402.08 80
2402.19 82
2402.31 83
2402.42 82
2402.53 81
2402.64 81
2402.76 82
2402.87 87
2402.98 95
2403.09 108
2403.21 123
2403.32 138
2403.43 153
2403.54 165
2403.66 172
2403.77 174
2403.88 172
2403.99 163
2404.10 151
2404.22 135
2404.33 117
2404.44 100
2404.55 83
2404.67 69
2404.78 59
2404.89 54
2405.00 53
2405.12 56
2405.23 62
2405.34 71
2405.45 79
2405.57 86
2405.68 91
2405.79 93
2405.90 93
2406.02 91
2406.13 89
2406.24 88
2406.35 88
2406.47 89
2406.58 91
2406.69 91
2406.80 90
2406.92 88
2407.03 85
2407.14 82
2407.25 81
2407.36 83
2407.48 87
2407.59 95
2407.70 104
2407.81 113
2407.93 120
2408.04 122
2408.15 120
2408.26 112
2408.38 101
2408.49 87
2408.60 74
2408.71 63
2408.83 56
2408.94 53
2409.05 53
2409.16 54
2409.28 55
2409.39 54
2409.50 53
2409.61 51
2409.73 48
2409.84 47
2409.95 47
2410.06 48
2410.18 50
2410.29 53
2410.40 55
2410.52 59
2410.63 63
2410.74 68
2410.85 75
2410.97 82
2411.08 89
2411.19 94
2411.30 98
2411.42 99
2411.53 99
2411.64 97
2411.75 97
2411.87 97
2411.98 97
2412.09 99
2412.20 100
2412.32 100
2412.43 99
2412.54 97
2412.65 94
2412.77 91
2412.88 86
2412.99 82
2413.10 76
2413.22 70
2413.33 64
2413.44 57
2413.55 49
2413.67 43
2413.78 36
2413.89 31
2414.01 28
2414.12 26
2414.23 27
2414.34 31
2414.46 38
2414.57 47
2414.68 58
2414.79 69
2414.91 80
2415.02 89
2415.13 95
2415.24 99
2415.36 101
2415.47 100
2415.58 97
2415.69 92
2415.81 87
2415.92 82
2416.03 79
2416.15 76
2416.26 75
2416.37 75
2416.48 73
2416.60 69
2416.71 61
2416.82 50
2416.93 35
2417.05 18
2417.16 1
2417.27 0
2417.39 0
2417.50 0
2417.61 0
2417.72 0
2417.84 2
2417.95 15
2418.06 28
2418.17 40
2418.29 51
2418.40 62
2418.51 74
2418.62 90
2418.74 109
2418.85 130
2418.96 152
2419.08 171
2419.19 186
2419.30 196
2419.41 198
2419.53 195
2419.64 187
2419.75 175
2419.87 160
2419.98 143
2420.09 123
2420.20 100
2420.32 75
2420.43 48
2420.54 22
2420.65 0
2420.77 0
2420.88 0
2420.99 0
2421.11 0
2421.22 0
2421.33 0
2421.44 0
2421.56 9
2421.67 19
2421.78 27
2421.90 33
2422.01 36
2422.12 37
2422.23 38
2422.35 38
2422.46 38
2422.57 37
2422.68 38
2422.80 39
2422.91 41
2423.02 43
2423.14 44
2423.25 46
2423.36 48
2423.47 50
2423.59 53
2423.70 57
2423.81 62
2423.93 67
2424.04 71
2424.15 72
2424.26 73
2424.38 73
2424.49 74
2424.60 77
2424.72 84
2424.83 91
2424.94 97
2425.05 98
2425.17 91
2425.28 76
2425.39 55
2425.51 30
2425.62 7
2425.73 0
2425.85 0
2425.96 0
2426.07 0
2426.18 17
2426.30 33
2426.41 46
2426.52 54
2426.64 55
2426.75 53
2426.86 49
2426.97 45
2427.09 42
2427.20 40
2427.31 39
2427.43 37
2427.54 36
2427.65 35
2427.76 35
2427.88 37
2427.99 43
2428.10 50
2428.22 59
2428.33 68
2428.44 75
2428.56 80
2428.67 81
2428.78 79
2428.89 75
2429.01 69
2429.12 63
2429.23 57
2429.35 52
2429.46 49
2429.57 49
2429.69 54
2429.80 64
2429.91 78
2430.02 94
2430.14 112
2430.25 126
2430.36 135
2430.48 138
2430.59 135
2430.70 128
2430.82 118
2430.93 109
2431.04 105
2431.15 107
2431.27 116
2431.38 131
2431.49 150
2431.61 170
2431.72 188
2431.83 199
2431.95 203
2432.06 199
2432.17 186
2432.28 168
2432.40 147
2432.51 124
2432.62 102
2432.74 82
2432.85 67
2432.96 56
2433.08 50
2433.19 50
2433.30 54
2433.42 61
2433.53 71
2433.64 80
2433.75 88
2433.87 94
2433.98 97
2434.09 99
2434.21 101
2434.32 104
2434.43 108
2434.55 113
2434.66 119
2434.77 125
2434.89 129
2435.00 132
2435.11 131
2435.22 128
2435.34 122
2435.45 115
2435.56 105
2435.68 94
2435.79 83
2435.90 72
2436.02 63
2436.13 56
2436.24 52
2436.36 50
2436.47 50
2436.58 53
2436.70 58
2436.81 64
2436.92 72
2437.03 82
2437.15 93
2437.26 105
2437.37 116
2437.49 124
2437.60 127
2437.71 125
2437.83 116
2437.94 102
2438.05 83
2438.17 61
2438.28 39
2438.39 19
2438.51 3
2438.62 0
2438.73 0
2438.85 0
2438.96 0
2439.07 0
2439.19 0
2439.30 0
2439.41 0
2439.53 3
2439.64 8
2439.75 13
2439.86 20
2439.98 29
2440.09 40
2440.20 53
2440.32 69
2440.43 87
2440.54 107
2440.66 127
2440.77 147
2440.88 164
2441.00 177
2441.11 184
2441.22 185
2441.34 179
2441.45 169
2441.56 155
2441.68 140
2441.79 125
2441.90 111
2442.02 99
2442.13 88
2442.24 77
2442.36 67
2442.47 57
2442.58 48
2442.70 41
2442.81 34
2442.92 30
2443.04 26
2443.15 24
2443.26 21
2443.38 20
2443.49 18
2443.60 17
2443.72 18
2443.83 19
2443.94 22
2444.06 27
2444.17 33
2444.28 41
2444.40 51
2444.51 62
2444.62 76
2444.74 90
2444.85 103
2444.96 114
2445.08 121
2445.19 123
2445.30 119
2445.42 112
2445.53 102
2445.64 93
2445.76 87
2445.87 84
2445.98 85
2446.10 91
2446.21 98
2446.32 107
2446.44 115
2446.55 122
2446.66 126
2446.78 128
2446.89 127
2447.00 124
2447.12 120
2447.23 115
2447.34 111
2447.46 110
2447.57 112
2447.68 115
2447.80 120
2447.91 126
2448.02 129
2448.14 130
2448.25 127
2448.36 119
2448.48 108
2448.59 95
2448.70 82
2448.82 69
2448.93 59
2449.04 52
2449.16 50
2449.27 51
2449.38 54
2449.50 59
2449.61 65
2449.73 71
2449.84 76
2449.95 81
2450.07 86
2450.18 89
2450.29 91
2450.41 92
2450.52 91
2450.63 89
2450.75 87
2450.86 84
2450.97 83
2451.09 82
2451.20 82
2451.31 80
2451.43 77
2451.54 72
2451.65 65
2451.77 56
2451.88 45
2451.99 34
2452.11 24
2452.22 15
2452.34 7
2452.45 0
2452.56 0
2452.68 0
2452.79 0
2452.90 0
2453.02 0
2453.13 0
2453.24 0
2453.36 0
2453.47 4
2453.58 7
2453.70 10
2453.81 12
2453.92 15
2454.04 18
2454.15 24
2454.27 31
2454.38 40
2454.49 51
2454.61 62
2454.72 72
2454.83 79
2454.95 82
2455.06 83
2455.17 81
2455.29 78
2455.40 78
2455.51 80
2455.63 86
2455.74 96
2455.86 107
2455.97 118
2456.08 129
2456.20 138
2456.31 147
2456.42 156
2456.54 165
2456.65 175
2456.76 184
2456.88 190
2456.99 189
2457.11 182
2457.22 168
2457.33 149
2457.45 128
2457.56 111
2457.67 100
2457.79 96
2457.90 100
2458.01 109
2458.13 121
2458.24 133
2458.36 142
2458.47 147
2458.58 149
2458.70 148
2458.81 143
2458.92 134
2459.04 122
2459.15 106
2459.26 88
2459.38 69
2459.49 49
2459.61 31
2459.72 15
2459.83 3
2459.95 0
2460.06 0
2460.17 0
2460.29 0
2460.40 3
2460.52 15
2460.63 30
2460.74 46
2460.86 63
2460.97 79
2461.08 92
2461.20 103
2461.31 111
2461.43 118
2461.54 124
2461.65 128
2461.77 131
2461.88 133
2461.99 133
2462.11 130
2462.22 126
2462.33 121
2462.45 114
2462.56 108
2462.68 101
2462.79 95
2462.90 90
2463.02 84
2463.13 78
2463.24 74
2463.36 70
2463.47 67
2463.59 65
2463.70 65
2463.81 67
2463.93 72
2464.04 80
2464.16 91
2464.27 103
2464.38 115
2464.50 125
2464.61 132
2464.72 135
2464.84 133
2464.95 128
2465.07 120
2465.18 111
2465.29 102
2465.41 94
2465.52 89
2465.63 86
2465.75 86
2465.86 89
2465.98 93
2466.09 99
2466.20 105
2466.32 109
2466.43 112
2466.55 111
2466.66 107
2466.77 102
2466.89 96
2467.00 91
2467.11 89
2467.23 90
2467.34 97
2467.46 107
2467.57 121
2467.68 135
2467.80 148
2467.91 157
2468.03 164
2468.14 166
2468.25 167
2468.37 167
2468.48 167
2468.59 169
2468.71 171
2468.82 173
2468.94 174
2469.05 174
2469.16 172
2469.28 169
2469.39 164
2469.51 158
2469.62 151
2469.73 144
2469.85 136
2469.96 128
2470.08 119
2470.19 109
2470.30 101
2470.42 94
2470.53 88
2470.65 86
2470.76 87
2470.87 91
2470.99 99
2471.10 109
2471.22 118
2471.33 128
2471.44 135
2471.56 139
2471.67 141
2471.78 140
2471.90 137
2472.01 133
2472.13 129
2472.24 125
2472.35 121
2472.47 118
2472.58 116
2472.70 115
2472.81 116
2472.92 118
2473.04 121
2473.15 125
2473.27 129
2473.38 134
2473.49 139
2473.61 142
2473.72 145
2473.84 146
2473.95 145
2474.06 140
2474.18 132
2474.29 122
2474.41 112
2474.52 101
2474.63 93
2474.75 89
2474.86 90
2474.98 95
2475.09 104
2475.21 115
2475.32 126
2475.43 136
2475.55 144
2475.66 151
2475.78 156
2475.89 159
2476.00 160
2476.12 157
2476.23 149
2476.35 138
2476.46 123
2476.57 106
2476.69 88
2476.80 70
2476.92 56
2477.03 45
2477.14 38
2477.26 34
2477.37 33
2477.49 33
2477.60 34
2477.71 34
2477.83 33
2477.94 30
2478.06 25
2478.17 20
2478.29 15
2478.40 12
2478.51 12
2478.63 16
2478.74 23
2478.86 31
2478.97 39
2479.08 43
2479.20 45
2479.31 43
2479.43 38
2479.54 32
2479.65 27
2479.77 23
2479.88 20
2480.00 18
2480.11 18
2480.23 20
2480.34 24
2480.45 32
2480.57 42
2480.68 56
2480.80 71
2480.91 84
2481.02 94
2481.14 96
2481.25 92
2481.37 81
2481.48 65
2481.60 49
2481.71 36
2481.82 29
2481.94 27
2482.05 31
2482.17 39
2482.28 47
2482.39 55
2482.51 60
2482.62 62
2482.74 62
2482.85 61
2482.97 60
2483.08 61
2483.19 64
2483.31 69
2483.42 75
2483.54 80
2483.65 85
2483.77 89
2483.88 92
2483.99 96
2484.11 100
2484.22 107
2484.34 115
2484.45 125
2484.57 134
2484.68 141
2484.79 147
2484.91 149
2485.02 149
2485.14 147
2485.25 144
2485.37 139
2485.48 135
2485.59 129
2485.71 122
2485.82 114
2485.94 106
2486.05 99
2486.17 92
2486.28 86
2486.39 83
2486.51 81
2486.62 82
2486.74 84
2486.85 88
2486.97 95
2487.08 103
2487.19 112
2487.31 120
2487.42 127
2487.54 131
2487.65 132
2487.77 130
2487.88 124
2487.99 117
2488.11 110
2488.22 104
2488.34 101
2488.45 99
2488.57 99
2488.68 99
2488.79 99
2488.91 99
2489.02 98
2489.14 99
2489.25 102
2489.37 108
2489.48 116
2489.60 124
2489.71 131
2489.82 135
2489.94 135
2490.05 130
2490.17 122
2490.28 111
2490.40 100
2490.51 91
2490.62 85
2490.74 81
2490.85 78
2490.97 76
2491.08 71
2491.20 64
2491.31 54
2491.43 41
2491.54 26
2491.65 13
2491.77 2
2491.88 0
2492.00 0
2492.11 0
2492.23 0
2492.34 0
2492.46 3
2492.57 4
2492.68 3
2492.80 0
2492.91 0
2493.03 0
2493.14 0
2493.26 7
2493.37 20
2493.49 38
2493.60 58
2493.71 78
2493.83 94
2493.94 104
2494.06 107
2494.17 101
2494.29 89
2494.40 72
2494.52 54
2494.63 38
2494.74 26
2494.86 19
2494.97 18
2495.09 24
2495.20 34
2495.32 48
2495.43 65
2495.55 82
2495.66 98
2495.78 111
2495.89 120
2496.00 123
2496.12 123
2496.23 118
2496.35 113
2496.46 108
2496.58 105
2496.69 106
2496.81 109
2496.92 113
2497.04 117
2497.15 119
2497.26 119
2497.38 116
2497.49 113
2497.61 111
2497.72 110
2497.84 113
2497.95 118
2498.07 125
2498.18 134
2498.30 143
2498.41 154
2498.52 166
2498.64 180
2498.75 194
2498.87 209
2498.98 223
2499.10 236
2499.21 244
2499.33 248
2499.44 247
2499.56 240
2499.67 228
2499.79 212
2499.90 194
2500.01 176
2500.13 160
2500.24 147
2500.36 138
2500.47 135
2500.59 135
2500.70 139
2500.82 145
2500.93 152
2501.05 159
2501.16 165
2501.28 170
2501.39 175
2501.50 180
2501.62 185
2501.73 191
2501.85 200
2501.96 209
2502.08 220
2502.19 229
2502.31 236
2502.42 239
2502.54 235
2502.65 226
2502.77 211
2502.88 193
2503.00 174
2503.11 155
2503.22 137
2503.34 122
2503.45 109
2503.57 97
2503.68 87
2503.80 79
2503.91 72
2504.03 68
2504.14 65
2504.26 64
2504.37 65
2504.49 67
2504.60 71
2504.72 76
2504.83 81
2504.95 88
2505.06 94
2505.17 101
2505.29 108
2505.40 115
2505.52 122
2505.63 129
2505.75 137
2505.86 144
2505.98 151
2506.09 158
2506.21 163
2506.32 167
2506.44 168
2506.55 167
2506.67 163
2506.78 153
2506.90 137
2507.01 116
2507.13 90
2507.24 62
2507.36 36
2507.47 16
2507.58 4
2507.70 1
2507.81 8
2507.93 20
2508.04 36
2508.16 52
2508.27 66
2508.39 75
2508.50 80
2508.62 81
2508.73 79
2508.85 75
2508.96 68
2509.08 60
2509.19 50
2509.31 42
2509.42 34
2509.54 30
2509.65 31
2509.77 36
2509.88 46
2510.00 60
2510.11 76
2510.23 91
2510.34 105
2510.46 114
2510.57 118
2510.68 117
2510.80 112
2510.91 104
2511.03 95
2511.14 87
2511.26 81
2511.37 80
2511.49 84
2511.60 91
2511.72 102
2511.83 115
2511.95 129
2512.06 143
2512.18 156
2512.29 166
2512.41 173
2512.52 175
2512.64 172
2512.75 164
2512.87 153
2512.98 140
2513.10 128
2513.21 116
2513.33 108
2513.44 101
2513.56 97
2513.67 94
2513.79 91
2513.90 88
2514.02 85
2514.13 82
2514.25 81
2514.36 81
2514.48 82
2514.59 86
2514.71 90
2514.82 94
2514.94 98
2515.05 100
2515.17 102
2515.28 104
2515.40 106
2515.51 109
2515.63 113
2515.74 118
2515.86 121
2515.97 124
2516.09 124
2516.20 121
2516.32 117
2516.43 111
2516.55 104
2516.66 98
2516.78 93
2516.89 88
2517.01 85
2517.12 81
2517.24 77
2517.35 72
2517.47 67
2517.58 63
2517.70 60
2517.81 60
2517.93 64
2518.04 71
2518.16 81
2518.27 92
2518.39 104
2518.50 114
2518.62 122
2518.73 126
2518.85 126
2518.96 124
2519.08 120
2519.19 115
2519.31 110
2519.42 105
2519.54 101
2519.65 97
2519.77 93
2519.88 87
2520.00 81
2520.11 72
2520.23 62
2520.34 49
2520.46 35
2520.57 19
2520.69 4
2520.80 0
2520.92 0
2521.03 0
2521.15 0
2521.26 0
2521.38 0
2521.49 0
2521.61 7
2521.72 18
2521.84 26
2521.95 29
2522.07 27
2522.18 20
2522.30 12
2522.41 4
2522.53 0
2522.64 0
2522.76 0
2522.87 0
2522.99 3
2523.11 7
2523.22 12
2523.34 18
2523.45 26
2523.57 36
2523.68 48
2523.80 62
2523.91 74
2524.03 83
2524.14 86
2524.26 84
2524.37 77
2524.49 67
2524.60 57
2524.72 48
2524.83 42
2524.95 40
2525.06 42
2525.18 47
2525.29 53
2525.41 60
2525.52 66
2525.64 69
2525.75 70
2525.87 68
2525.98 63
2526.10 58
2526.21 53
2526.33 51
2526.45 54
2526.56 60
2526.68 70
2526.79 80
2526.91 89
2527.02 94
2527.14 94
2527.25 91
2527.37 84
2527.48 77
2527.60 71
2527.71 66
2527.83 61
2527.94 57
2528.06 52
2528.17 44
2528.29 34
2528.40 23
2528.52 12
2528.63 3
2528.75 0
2528.87 0
2528.98 0
2529.10 6
2529.21 15
2529.33 25
2529.44 35
2529.56 44
2529.67 52
2529.79 58
2529.90 63
2530.02 67
2530.13 70
2530.25 72
2530.36 73
2530.48 73
2530.59 71
2530.71 68
2530.83 65
2530.94 63
2531.06 62
2531.17 63
2531.29 64
2531.40 66
2531.52 66
2531.63 64
2531.75 61
2531.86 56
2531.98 51
2532.09 47
2532.21 44
2532.32 43
2532.44 43
2532.56 45
2532.67 48
2532.79 50
2532.90 51
2533.02 50
2533.13 49
2533.25 46
2533.36 43
2533.48 41
2533.59 40
2533.71 41
2533.82 45
2533.94 51
2534.06 60
2534.17 70
2534.29 82
2534.40 93
2534.52 103
2534.63 111
2534.75 116
2534.86 118
2534.98 117
2535.09 114
2535.21 109
2535.33 103
2535.44 96
2535.56 89
2535.67 83
2535.79 79
2535.90 75
2536.02 75
2536.13 77
2536.25 82
2536.36 89
2536.48 99
2536.59 111
2536.71 124
2536.83 139
2536.94 153
2537.06 167
2537.17 180
2537.29 190
2537.40 196
2537.52 199
2537.63 199
2537.75 198
2537.86 196
2537.98 195
2538.10 195
2538.21 197
2538.33 200
2538.44 202
2538.56 202
2538.67 197
2538.79 189
2538.90 177
2539.02 163
2539.14 150
2539.25 138
2539.37 129
2539.48 122
2539.60 118
2539.71 116
2539.83 117
2539.94 119
2540.06 122
2540.18 125
2540.29 128
2540.41 128
2540.52 126
2540.64 119
2540.75 109
2540.87 98
2540.98 87
2541.10 79
2541.21 74
2541.33 73
2541.45 74
2541.56 75
2541.68 75
2541.79 73
2541.91 69
2542.02 65
2542.14 62
2542.26 62
2542.37 65
2542.49 73
2542.60 84
2542.72 96
2542.83 108
2542.95 118
2543.06 126
2543.18 132
2543.30 135
2543.41 136
2543.53 136
2543.64 133
2543.76 129
2543.87 123
2543.99 118
2544.10 112
2544.22 108
2544.34 105
2544.45 102
2544.57 100
2544.68 96
2544.80 92
2544.91 88
2545.03 84
2545.15 81
2545.26 80
2545.38 81
2545.49 84
2545.61 88
2545.72 92
2545.84 97
2545.96 101
2546.07 106
2546.19 112
2546.30 116
2546.42 120
2546.53 123
2546.65 124
2546.76 122
2546.88 119
2547.00 115
2547.11 111
2547.23 108
2547.34 106
2547.46 105
2547.57 107
2547.69 110
2547.81 113
2547.92 117
2548.04 118
2548.15 118
2548.27 115
2548.38 110
2548.50 104
2548.62 97
2548.73 91
2548.85 88
2548.96 89
2549.08 92
2549.19 99
2549.31 107
2549.43 115
2549.54 122
2549.66 128
2549.77 131
2549.89 132
2550.00 130
2550.12 128
2550.24 125
2550.35 123
2550.47 121
2550.58 120
2550.70 119
2550.82 117
2550.93 115
2551.05 113
2551.16 110
2551.28 108
2551.39 107
2551.51 106
2551.63 105
2551.74 104
2551.86 103
2551.97 101
2552.09 100
2552.20 99
2552.32 100
2552.44 101
2552.55 104
2552.67 108
2552.78 113
2552.90 120
2553.02 129
2553.13 141
2553.25 155
2553.36 169
2553.48 183
2553.59 193
2553.71 199
2553.83 198
2553.94 191
2554.06 179
2554.17 166
2554.29 153
2554.41 142
2554.52 135
2554.64 131
2554.75 129
2554.87 128
2554.98 127
2555.10 123
2555.22 116
2555.33 107
2555.45 94
2555.56 80
2555.68 64
2555.80 49
2555.91 35
2556.03 23
2556.14 15
2556.26 11
2556.38 10
2556.49 12
2556.61 16
2556.72 18
2556.84 20
2556.96 19
2557.07 16
2557.19 11
2557.30 6
2557.42 1
2557.53 0
2557.65 0
2557.77 0
2557.88 0
2558.00 2
2558.11 3
2558.23 3
2558.35 3
2558.46 2
2558.58 0
2558.69 0
2558.81 0
2558.93 0
2559.04 0
2559.16 1
2559.27 7
2559.39 14
2559.51 23
2559.62 33
2559.74 41
2559.85 48
2559.97 51
2560.09 51
2560.20 49
2560.32 45
2560.43 41
2560.55 37
2560.67 36
2560.78 36
2560.90 39
2561.01 42
2561.13 44
2561.25 44
2561.36 41
2561.48 36
2561.59 30
2561.71 24
2561.83 20
2561.94 20
2562.06 25
2562.17 34
2562.29 47
2562.41 62
2562.52 77
2562.64 88
2562.75 96
2562.87 100
2562.99 100
2563.10 97
2563.22 93
2563.33 90
2563.45 88
2563.57 88
2563.68 88
2563.80 89
2563.91 90
2564.03 91
2564.15 91
2564.26 89
2564.38 85
2564.49 80
2564.61 74
2564.73 67
2564.84 60
2564.96 54
2565.08 51
2565.19 50
2565.31 51
2565.42 54
2565.54 57
2565.66 61
2565.77 65
2565.89 71
2566.00 77
2566.12 85
2566.24 95
2566.35 106
2566.47 115
2566.58 123
2566.70 127
2566.82 127
2566.93 122
2567.05 114
2567.17 103
2567.28 90
2567.40 77
2567.51 64
2567.63 53
2567.75 44
2567.86 39
2567.98 36
2568.09 35
2568.21 38
2568.33 42
2568.44 47
2568.56 52
2568.68 57
2568.79 62
2568.91 68
2569.02 74
2569.14 80
2569.26 87
2569.37 96
2569.49 104
2569.61 112
2569.72 118
2569.84 122
2569.95 123
2570.07 121
2570.19 113
2570.30 102
2570.42 85
2570.53 66
2570.65 43
2570.77 20
2570.88 0
2571.00 0
2571.12 0
2571.23 0
2571.35 0
2571.46 0
2571.58 0
2571.70 0
2571.81 6
2571.93 17
2572.05 26
2572.16 32
2572.28 39
2572.39 46
2572.51 54
2572.63 66
2572.74 79
2572.86 95
2572.98 110
2573.09 125
2573.21 136
2573.33 145
2573.44 150
2573.56 154
2573.67 154
2573.79 153
2573.91 149
2574.02 141
2574.14 130
2574.26 114
2574.37 94
2574.49 74
2574.60 54
2574.72 37
2574.84 25
2574.95 18
2575.07 16
2575.19 18
2575.30 24
2575.42 31
2575.53 41
2575.65 51
2575.77 61
2575.88 69
2576.00 75
2576.12 78
2576.23 76
2576.35 70
2576.47 62
2576.58 51
2576.70 38
2576.81 25
2576.93 11
2577.05 0
2577.16 0
2577.28 0
2577.40 0
2577.51 0
2577.63 0
2577.75 0
2577.86 0
2577.98 2
2578.09 16
2578.21 30
2578.33 43
2578.44 55
2578.56 67
2578.68 78
2578.79 90
2578.91 101
2579.03 110
2579.14 118
2579.26 123
2579.38 126
2579.49 125
2579.61 121
2579.72 117
2579.84 111
2579.96 106
2580.07 102
2580.19 99
2580.31 96
2580.42 92
2580.54 88
2580.66 82
2580.77 77
2580.89 72
2581.01 68
2581.12 66
2581.24 65
2581.36 63
2581.47 61
2581.59 57
2581.70 51
2581.82 43
2581.94 36
2582.05 30
2582.17 28
2582.29 31
2582.40 37
2582.52 47
2582.64 59
2582.75 70
2582.87 78
2582.99 84
2583.10 85
2583.22 84
2583.34 81
2583.45 77
2583.57 72
2583.68 67
2583.80 63
2583.92 60
2584.03 59
2584.15 60
2584.27 63
2584.38 68
2584.50 73
2584.62 78
2584.73 82
2584.85 85
2584.97 87
2585.08 88
2585.20 88
2585.32 86
2585.43 83
2585.55 78
2585.67 71
2585.78 63
2585.90 55
2586.02 48
2586.13 41
2586.25 35
2586.37 32
2586.48 31
2586.60 32
2586.72 35
2586.83 40
2586.95 46
2587.07 53
2587.18 59
2587.30 63
2587.41 64
2587.53 62
2587.65 56
2587.76 47
2587.88 36
2588.00 26
2588.11 19
2588.23 16
2588.35 18
2588.46 27
2588.58 41
2588.70 57
2588.81 74
2588.93 88
2589.05 99
2589.16 104
2589.28 105
2589.40 103
2589.51 98
2589.63 94
2589.75 92
2589.86 93
2589.98 98
2590.10 106
2590.21 116
2590.33 126
2590.45 135
2590.56 142
2590.68 144
2590.80 142
2590.91 136
2591.03 128
2591.15 117
2591.26 103
2591.38 88
2591.50 71
2591.61 54
2591.73 39
2591.85 26
2591.96 16
2592.08 11
2592.20 10
2592.31 12
2592.43 16
2592.55 21
2592.66 27
2592.78 32
2592.90 38
2593.01 43
2593.13 48
2593.25 52
2593.37 54
2593.48 54
2593.60 52
2593.72 49
2593.83 45
2593.95 42
2594.07 39
2594.18 39
2594.30 40
2594.42 42
2594.53 46
2594.65 51
2594.77 57
2594.88 65
2595.00 74
2595.12 84
2595.23 93
2595.35 102
2595.47 110
2595.58 115
2595.70 118
2595.82 117
2595.93 112
2596.05 103
2596.17 92
2596.28 81
2596.40 72
2596.52 69
2596.63 72
2596.75 81
2596.87 96
2596.99 112
2597.10 127
2597.22 137
2597.34 142
2597.45 142
2597.57 138
2597.69 134
2597.80 131
2597.92 132
2598.04 134
2598.15 138
2598.27 141
2598.39 143
2598.50 142
2598.62 140
2598.74 136
2598.85 133
2598.97 132
2599.09 134
2599.21 137
2599.32 142
2599.44 147
2599.56 152
2599.67 157
2599.79 161
2599.91 166
2600.02 172
2600.14 178
2600.26 184
2600.37 190
2600.49 194
2600.61 195
2600.72 193
2600.84 189
2600.96 182
2601.08 175
2601.19 167
2601.31 159
2601.43 153
2601.54 147
2601.66 140
2601.78 130
2601.89 119
2602.01 105
2602.13 89
2602.24 72
2602.36 57
2602.48 45
2602.60 38
2602.71 35
2602.83 37
2602.95 44
2603.06 53
2603.18 64
2603.30 74
2603.41 82
2603.53 89
2603.65 93
2603.77 96
2603.88 97
2604.00 98
2604.12 97
2604.23 93
2604.35 86
2604.47 75
2604.58 62
2604.70 47
2604.82 33
2604.94 22
2605.05 14
2605.17 8
2605.29 5
2605.40 2
2605.52 0
2605.64 0
2605.75 0
2605.87 0
2605.99 0
2606.11 0
2606.22 0
2606.34 0
2606.46 9
2606.57 19
2606.69 28
2606.81 36
2606.92 46
2607.04 56
2607.16 69
2607.28 82
2607.39 95
2607.51 107
2607.63 114
2607.74 115
2607.86 110
2607.98 98
2608.09 82
2608.21 64
2608.33 48
2608.45 37
2608.56 34
2608.68 39
2608.80 53
2608.91 73
2609.03 98
2609.15 121
2609.27 141
2609.38 155
2609.50 160
2609.62 159
2609.73 152
2609.85 143
2609.97 133
2610.09 126
2610.20 120
2610.32 117
2610.44 114
2610.55 111
2610.67 108
2610.79 102
2610.91 97
2611.02 92
2611.14 88
2611.26 86
2611.37 85
2611.49 82
2611.61 77
2611.73 69
2611.84 56
2611.96 41
2612.08 25
2612.19 10
2612.31 0
2612.43 0
2612.55 0
2612.66 0
2612.78 0
2612.90 0
2613.01 0
2613.13 0
2613.25 0
2613.37 0
2613.48 4
2613.60 10
2613.72 17
2613.83 25
2613.95 35
2614.07 45
2614.19 55
2614.30 65
2614.42 74
2614.54 82
2614.65 89
2614.77 94
2614.89 96
2615.01 97
2615.12 94
2615.24 89
2615.36 82
2615.48 74
2615.59 67
2615.71 62
2615.83 60
2615.94 62
2616.06 69
2616.18 78
2616.30 89
2616.41 99
2616.53 107
2616.65 111
2616.77 110
2616.88 105
2617.00 97
2617.12 88
2617.23 80
2617.35 74
2617.47 71
2617.59 73
2617.70 77
2617.82 83
2617.94 91
2618.06 98
2618.17 105
2618.29 110
2618.41 114
2618.52 116
2618.64 117
2618.76 115
2618.88 111
2618.99 104
2619.11 97
2619.23 89
2619.35 81
2619.46 74
2619.58 70
2619.70 66
2619.82 65
2619.93 64
2620.05 64
2620.17 65
2620.28 66
2620.40 68
2620.52 71
2620.64 76
2620.75 82
2620.87 90
2620.99 99
2621.11 108
2621.22 116
2621.34 124
2621.46 129
2621.58 131
2621.69 130
2621.81 125
2621.93 118
2622.04 109
2622.16 100
2622.28 92
2622.40 87
2622.51 86
2622.63 89
2622.75 94
2622.87 99
2622.98 102
2623.10 104
2623.22 103
2623.34 102
2623.45 101
2623.57 102
2623.69 106
2623.81 111
2623.92 117
2624.04 123
2624.16 126
2624.28 128
2624.39 130
2624.51 131
2624.63 134
2624.75 139
2624.86 147
2624.98 155
2625.10 164
2625.22 172
2625.33 179
2625.45 184
2625.57 188
2625.68 192
2625.80 196
2625.92 199
2626.04 202
2626.15 203
2626.27 202
2626.39 199
2626.51 193
2626.62 184
2626.74 174
2626.86 162
2626.98 150
2627.09 139
2627.21 131
2627.33 125
2627.45 121
2627.56 119
2627.68 118
2627.80 116
2627.92 114
2628.03 110
2628.15 106
2628.27 101
2628.39 96
2628.50 91
2628.62 87
2628.74 84
2628.86 82
2628.97 83
2629.09 86
2629.21 90
2629.33 96
2629.45 103
2629.56 110
2629.68 115
2629.80 119
2629.92 122
2630.03 125
2630.15 129
2630.27 133
2630.39 139
2630.50 145
2630.62 151
2630.74 157
2630.86 163
2630.97 168
2631.09 175
2631.21 183
2631.33 192
2631.44 200
2631.56 205
2631.68 207
2631.80 202
2631.91 193
2632.03 179
2632.15 164
2632.27 149
2632.38 136
2632.50 126
2632.62 119
2632.74 114
2632.86 111
2632.97 109
2633.09 108
2633.21 107
2633.33 106
2633.44 107
2633.56 109
2633.68 110
2633.80 110
2633.91 108
2634.03 103
2634.15 97
2634.27 90
2634.38 83
2634.50 79
2634.62 78
2634.74 81
2634.86 88
2634.97 98
2635.09 110
2635.21 124
2635.33 139
2635.44 153
2635.56 167
2635.68 179
2635.80 190
2635.91 199
2636.03 207
2636.15 214
2636.27 221
2636.39 228
2636.50 235
2636.62 243
2636.74 250
2636.86 257
2636.97 264
2637.09 272
2637.21 281
2637.33 293
2637.44 309
2637.56 329
2637.68 352
2637.80 376
2637.92 399
2638.03 419
2638.15 434
2638.27 444
2638.39 450
2638.50 454
2638.62 457
2638.74 462
2638.86 470
2638.98 479
2639.09 489
2639.21 497
2639.33 503
2639.45 506
2639.56 507
2639.68 506
2639.80 506
2639.92 508
2640.04 513
2640.15 523
2640.27 537
2640.39 553
2640.51 570
2640.62 585
2640.74 596
2640.86 602
2640.98 605
2641.10 605
2641.21 605
2641.33 608
2641.45 615
2641.57 625
2641.68 637
2641.80 647
2641.92 654
2642.04 654
2642.16 647
2642.27 633
2642.39 616
2642.51 597
2642.63 578
2642.74 561
2642.86 547
2642.98 536
2643.10 525
2643.22 515
2643.33 505
2643.45 495
2643.57 483
2643.69 470
2643.81 455
2643.92 440
2644.04 426
2644.16 412
2644.28 400
2644.40 388
2644.51 377
2644.63 368
2644.75 357
2644.87 346
2644.98 335
2645.10 322
2645.22 309
2645.34 295
2645.46 281
2645.57 265
2645.69 248
2645.81 231
2645.93 213
2646.05 195
2646.16 178
2646.28 163
2646.40 150
2646.52 140
2646.64 133
2646.75 128
2646.87 126
2646.99 126
2647.11 129
2647.22 134
2647.34 142
2647.46 152
2647.58 162
2647.70 173
2647.81 182
2647.93 190
2648.05 195
2648.17 198
2648.29 199
2648.40 198
2648.52 196
2648.64 192
2648.76 187
2648.88 180
2648.99 172
2649.11 162
2649.23 151
2649.35 140
2649.47 129
2649.58 117
2649.70 106
2649.82 96
2649.94 88
2650.06 81
2650.17 77
2650.29 75
2650.41 74
2650.53 75
2650.65 76
2650.76 77
2650.88 78
2651.00 78
2651.12 78
2651.24 78
2651.35 77
2651.47 75
2651.59 73
2651.71 69
2651.83 66
2651.94 64
2652.06 65
2652.18 70
2652.30 79
2652.42 92
2652.54 106
2652.65 120
2652.77 131
2652.89 138
2653.01 139
2653.13 136
2653.24 130
2653.36 122
2653.48 115
2653.60 111
2653.72 112
2653.83 118
2653.95 128
2654.07 141
2654.19 154
2654.31 164
2654.42 169
2654.54 170
2654.66 165
2654.78 157
2654.90 147
2655.02 137
2655.13 129
2655.25 124
2655.37 121
2655.49 121
2655.61 121
2655.72 122
2655.84 122
2655.96 122
2656.08 121
2656.20 119
2656.31 117
2656.43 115
2656.55 112
2656.67 108
2656.79 104
2656.91 100
2657.02 94
2657.14 88
2657.26 81
2657.38 74
2657.50 65
2657.61 56
2657.73 47
2657.85 37
2657.97 27
2658.09 18
2658.21 11
2658.32 5
2658.44 2
2658.56 2
2658.68 4
2658.80 8
2658.91 12
2659.03 15
2659.15 16
2659.27 14
2659.39 10
2659.51 3
2659.62 0
2659.74 0
2659.86 0
2659.98 0
2660.10 0
2660.21 0
2660.33 2
2660.45 19
2660.57 37
2660.69 56
2660.81 75
2660.92 91
2661.04 106
2661.16 120
2661.28 134
2661.40 150
2661.52 165
2661.63 181
2661.75 194
2661.87 202
2661.99 205
2662.11 202
2662.23 194
2662.34 182
2662.46 170
2662.58 159
2662.70 151
2662.82 147
2662.94 146
2663.05 146
2663.17 145
2663.29 143
2663.41 137
2663.53 128
2663.64 117
2663.76 106
2663.88 97
2664.00 91
2664.12 89
2664.24 91
2664.35 95
2664.47 101
2664.59 108
2664.71 114
2664.83 120
2664.95 126
2665.06 130
2665.18 135
2665.30 138
2665.42 140
2665.54 140
2665.66 138
2665.77 134
2665.89 129
2666.01 123
2666.13 117
2666.25 114
2666.37 113
2666.49 114
2666.60 118
2666.72 123
2666.84 127
2666.96 130
2667.08 130
2667.20 126
2667.31 121
2667.43 114
2667.55 107
2667.67 104
2667.79 105
2667.91 110
2668.02 120
2668.14 132
2668.26 144
2668.38 152
2668.50 156
2668.62 152
2668.73 144
2668.85 131
2668.97 118
2669.09 106
2669.21 98
2669.33 95
2669.45 96
2669.56 101
2669.68 109
2669.80 117
2669.92 125
2670.04 132
2670.16 137
2670.27 141
2670.39 144
2670.51 147
2670.63 151
2670.75 155
2670.87 160
2670.99 166
2671.10 172
2671.22 176
2671.34 179
2671.46 179
2671.58 177
2671.70 173
2671.81 166
2671.93 156
2672.05 145
2672.17 133
2672.29 121
2672.41 111
2672.53 103
2672.64 100
2672.76 99
2672.88 102
2673.00 106
2673.12 112
2673.24 117
2673.36 121
2673.47 125
2673.59 126
2673.71 126
2673.83 125
2673.95 123
2674.07 122
2674.19 123
2674.30 127
2674.42 133
2674.54 140
2674.66 148
2674.78 152
2674.90 152
2675.01 147
2675.13 138
2675.25 126
2675.37 115
2675.49 105
2675.61 100
2675.73 98
2675.84 98
2675.96 100
2676.08 100
2676.20 98
2676.32 94
2676.44 88
2676.56 81
2676.68 74
2676.79 69
2676.91 66
2677.03 66
2677.15 69
2677.27 74
2677.39 81
2677.51 87
2677.62 93
2677.74 97
2677.86 101
2677.98 104
2678.10 106
2678.22 108
2678.34 109
2678.45 108
2678.57 106
2678.69 102
2678.81 97
2678.93 90
2679.05 84
2679.17 78
2679.28 74
2679.40 72
2679.52 71
2679.64 72
2679.76 73
2679.88 76
2680.00 79
2680.12 83
2680.23 86
2680.35 89
2680.47 90
2680.59 90
2680.71 87
2680.83 83
2680.95 79
2681.07 75
2681.18 73
2681.30 73
2681.42 74
2681.54 76
2681.66 77
2681.78 78
2681.90 76
2682.01 74
2682.13 70
2682.25 66
2682.37 63
2682.49 60
2682.61 60
2682.73 61
2682.85 65
2682.96 72
2683.08 82
2683.20 93
2683.32 105
2683.44 115
2683.56 124
2683.68 129
2683.80 131
2683.91 130
2684.03 130
2684.15 130
2684.27 131
2684.39 133
2684.51 136
2684.63 139
2684.75 141
2684.86 141
2684.98 141
2685.10 141
2685.22 140
2685.34 140
2685.46 142
2685.58 145
2685.70 149
2685.82 156
2685.93 166
2686.05 178
2686.17 193
2686.29 209
2686.41 225
2686.53 239
2686.65 250
2686.77 254
2686.88 252
2687.00 243
2687.12 229
2687.24 211
2687.36 191
2687.48 173
2687.60 156
2687.72 144
2687.84 135
2687.95 129
2688.07 126
2688.19 126
2688.31 128
2688.43 131
2688.55 134
2688.67 136
2688.79 137
2688.90 135
2689.02 132
2689.14 128
2689.26 125
2689.38 125
2689.50 129
2689.62 137
2689.74 149
2689.86 163
2689.97 175
2690.09 184
2690.21 189
2690.33 190
2690.45 187
2690.57 182
2690.69 176
2690.81 170
2690.93 161
2691.05 152
2691.16 140
2691.28 127
2691.40 114
2691.52 101
2691.64 91
2691.76 82
2691.88 75
2692.00 68
2692.12 61
2692.23 53
2692.35 44
2692.47 36
2692.59 29
2692.71 25
2692.83 25
2692.95 29
2693.07 39
2693.19 53
2693.30 70
2693.42 89
2693.54 107
2693.66 122
2693.78 131
2693.90 132
2694.02 126
2694.14 113
2694.26 95
2694.38 74
2694.49 53
2694.61 36
2694.73 24
2694.85 18
2694.97 18
2695.09 24
2695.21 34
2695.33 46
2695.45 60
2695.57 73
2695.68 85
2695.80 94
2695.92 101
2696.04 106
2696.16 109
2696.28 111
2696.40 112
2696.52 112
2696.64 113
2696.76 113
2696.88 114
2696.99 114
2697.11 113
2697.23 111
2697.35 106
2697.47 99
2697.59 90
2697.71 79
2697.83 67
2697.95 55
2698.07 43
2698.18 32
2698.30 24
2698.42 19
2698.54 16
2698.66 15
2698.78 17
2698.90 20
2699.02 24
2699.14 28
2699.26 32
2699.38 38
2699.49 46
2699.61 58
2699.73 75
2699.85 96
2699.97 121
2700.09 147
2700.21 172
2700.33 193
2700.45 207
2700.57 214
2700.69 214
2700.81 209
2700.92 202
2701.04 194
2701.16 188
2701.28 185
2701.40 182
2701.52 179
2701.64 174
2701.76 166
2701.88 154
2702.00 139
2702.12 124
2702.24 111
2702.35 102
2702.47 99
2702.59 102
2702.71 110
2702.83 121
2702.95 133
2703.07 142
2703.19 148
2703.31 150
2703.43 147
2703.55 140
2703.67 131
2703.78 122
2703.90 112
2704.02 102
2704.14 93
2704.26 84
2704.38 76
2704.50 67
2704.62 60
2704.74 54
2704.86 49
2704.98 47
2705.10 47
2705.22 47
2705.33 49
2705.45 51
2705.57 54
2705.69 59
2705.81 65
2705.93 74
2706.05 84
2706.17 93
2706.29 100
2706.41 103
2706.53 101
2706.65 95
2706.77 86
2706.88 77
2707.00 69
2707.12 63
2707.24 59
2707.36 57
2707.48 55
2707.60 54
2707.72 51
2707.84 49
2707.96 46
2708.08 45
2708.20 47
2708.32 53
2708.44 65
2708.55 82
2708.67 103
2708.79 125
2708.91 146
2709.03 161
2709.15 168
2709.27 165
2709.39 153
2709.51 134
2709.63 111
2709.75 88
2709.87 67
2709.99 49
2710.11 37
2710.23 27
2710.34 20
2710.46 13
2710.58 7
2710.70 0
2710.82 0
2710.94 0
2711.06 0
2711.18 0
2711.30 0
2711.42 0
2711.54 0
2711.66 2
2711.78 4
2711.90 6
2712.02 8
2712.14 10
2712.25 13
2712.37 18
2712.49 26
2712.61 37
2712.73 50
2712.85 65
2712.97 81
2713.09 97
2713.21 113
2713.33 127
2713.45 139
2713.57 150
2713.69 159
2713.81 167
2713.93 173
2714.05 179
2714.16 183
2714.28 187
2714.40 192
2714.52 197
2714.64 202
2714.76 207
2714.88 212
2715.00 214
2715.12 214
2715.24 212
2715.36 206
2715.48 199
2715.60 191
2715.72 183
2715.84 175
2715.96 168
2716.08 163
2716.20 159
2716.32 156
2716.43 154
2716.55 151
2716.67 147
2716.79 141
2716.91 133
2717.03 126
2717.15 118
2717.27 113
2717.39 111
2717.51 114
2717.63 120
2717.75 129
2717.87 139
2717.99 149
2718.11 158
2718.23 165
2718.35 171
2718.47 176
2718.59 178
2718.71 179
2718.82 176
2718.94 171
2719.06 162
2719.18 150
2719.30 135
2719.42 121
2719.54 108
2719.66 98
2719.78 93
2719.90 92
2720.02 94
2720.14 99
2720.26 104
2720.38 108
2720.50 110
2720.62 108
2720.74 103
2720.86 95
2720.98 85
2721.10 73
2721.22 61
2721.34 50
2721.46 41
2721.57 33
2721.69 28
2721.81 26
2721.93 27
2722.05 32
2722.17 40
2722.29 49
2722.41 60
2722.53 72
2722.65 83
2722.77 95
2722.89 107
2723.01 118
2723.13 129
2723.25 138
2723.37 145
2723.49 148
2723.61 146
2723.73 140
2723.85 129
2723.97 115
2724.09 99
2724.21 84
2724.33 70
2724.45 60
2724.57 53
2724.68 51
2724.80 53
2724.92 59
2725.04 67
2725.16 76
2725.28 86
2725.40 95
2725.52 102
2725.64 107
2725.76 109
2725.88 109
2726.00 106
2726.12 101
2726.24 94
2726.36 87
2726.48 79
2726.60 71
2726.72 64
2726.84 58
2726.96 54
2727.08 51
2727.20 51
2727.32 53
2727.44 58
2727.56 64
2727.68 71
2727.80 78
2727.92 83
2728.04 87
2728.16 89
2728.28 88
2728.40 85
2728.52 81
2728.64 75
2728.75 68
2728.87 60
2728.99 52
2729.11 45
2729.23 40
2729.35 39
2729.47 42
2729.59 50
2729.71 62
2729.83 76
2729.95 89
2730.07 101
2730.19 108
2730.31 112
2730.43 112
2730.55 112
2730.67 114
2730.79 119
2730.91 128
2731.03 137
2731.15 146
2731.27 150
2731.39 146
2731.51 135
2731.63 118
2731.75 99
2731.87 81
2731.99 67
2732.11 59
2732.23 57
2732.35 58
2732.47 61
2732.59 63
2732.71 63
2732.83 62
2732.95 63
2733.07 66
2733.19 74
2733.31 85
2733.43 100
2733.55 114
2733.67 124
2733.79 128
2733.91 124
2734.03 113
2734.15 95
2734.27 75
2734.39 55
2734.51 39
2734.63 28
2734.75 24
2734.87 26
2734.99 35
2735.11 49
2735.23 67
2735.35 87
2735.47 106
2735.59 123
2735.70 136
2735.82 143
2735.94 144
2736.06 138
2736.18 128
2736.30 115
2736.42 103
2736.54 92
2736.66 83
2736.78 76
2736.90 70
2737.02 65
2737.14 60
2737.26 56
2737.38 53
2737.50 53
2737.62 55
2737.74 61
2737.86 68
2737.98 78
2738.10 87
2738.22 95
2738.34 101
2738.46 105
2738.58 106
2738.70 106
2738.82 104
2738.94 102
2739.06 100
2739.18 99
2739.30 100
2739.42 102
2739.54 105
2739.66 107
2739.78 109
2739.90 109
2740.02 107
2740.14 104
2740.26 100
2740.38 95
2740.50 90
2740.62 86
2740.74 83
2740.86 80
2740.98 79
2741.10 80
2741.22 83
2741.34 88
2741.46 93
2741.58 97
2741.70 99
2741.82 100
2741.94 99
2742.06 96
2742.18 93
2742.30 91
2742.42 89
2742.54 89
2742.66 90
2742.78 91
2742.90 94
2743.02 97
2743.14 102
2743.26 108
2743.38 112
2743.50 115
2743.62 115
2743.74 112
2743.86 107
2743.98 100
2744.10 93
2744.22 89
2744.34 89
2744.46 92
2744.59 97
2744.71 103
2744.83 107
2744.95 109
2745.07 108
2745.19 104
2745.31 97
2745.43 89
2745.55 79
2745.67 69
2745.79 58
2745.91 47
2746.03 35
2746.15 24
2746.27 14
2746.39 7
2746.51 5
2746.63 7
2746.75 13
2746.87 24
2746.99 36
2747.11 48
2747.23 59
2747.35 68
2747.47 74
2747.59 78
2747.71 80
2747.83 80
2747.95 79
2748.07 78
2748.19 76
2748.31 73
2748.43 71
2748.55 68
2748.67 65
2748.79 63
2748.91 61
2749.03 61
2749.15 62
2749.27 65
2749.39 67
2749.51 69
2749.63 69
2749.75 66
2749.87 61
2749.99 53
2750.11 45
2750.23 36
2750.35 30
2750.47 25
2750.59 22
2750.71 19
2750.83 16
2750.95 12
2751.07 7
2751.19 1
2751.31 0
2751.43 0
2751.56 0
2751.68 0
2751.80 0
2751.92 0
2752.04 0
2752.16 0
2752.28 11
2752.40 25
2752.52 41
2752.64 57
2752.76 72
2752.88 84
2753.00 92
2753.12 96
2753.24 96
2753.36 93
2753.48 86
2753.60 77
2753.72 66
2753.84 54
2753.96 44
2754.08 35
2754.20 30
2754.32 28
2754.44 30
2754.56 37
2754.68 46
2754.80 56
2754.92 65
2755.04 72
2755.16 75
2755.28 76
2755.40 75
2755.52 72
2755.65 72
2755.77 74
2755.89 79
2756.01 86
2756.13 95
2756.25 104
2756.37 111
2756.49 114
2756.61 113
2756.73 109
2756.85 102
2756.97 95
2757.09 89
2757.21 87
2757.33 90
2757.45 97
2757.57 106
2757.69 116
2757.81 125
2757.93 132
2758.05 134
2758.17 134
2758.29 131
2758.41 128
2758.53 126
2758.65 126
2758.77 130
2758.90 136
2759.02 144
2759.14 151
2759.26 157
2759.38 159
2759.50 156
2759.62 149
2759.74 137
2759.86 124
2759.98 110
2760.10 97
2760.22 88
2760.34 82
2760.46 81
2760.58 83
2760.70 88
2760.82 95
2760.94 103
2761.06 111
2761.18 120
2761.30 128
2761.42 136
2761.55 142
2761.67 148
2761.79 152
2761.91 156
2762.03 158
2762.15 160
2762.27 160
2762.39 159
2762.51 156
2762.63 151
2762.75 141
2762.87 129
2762.99 115
2763.11 101
2763.23 88
2763.35 78
2763.47 74
2763.59 75
2763.71 80
2763.83 87
2763.96 94
2764.08 97
2764.20 96
2764.32 89
2764.44 77
2764.56 62
2764.68 47
2764.80 34
2764.92 25
2765.04 22
2765.16 26
2765.28 35
2765.40 48
2765.52 63
2765.64 80
2765.76 98
2765.88 116
2766.00 137
2766.12 159
2766.25 184
2766.37 209
2766.49 234
2766.61 256
2766.73 273
2766.85 286
2766.97 294
2767.09 300
2767.21 305
2767.33 311
2767.45 318
2767.57 327
2767.69 336
2767.81 343
2767.93 345
2768.05 341
2768.17 332
2768.30 318
2768.42 300
2768.54 282
2768.66 264
2768.78 249
2768.90 237
2769.02 226
2769.14 217
2769.26 206
2769.38 194
2769.50 179
2769.62 161
2769.74 143
2769.86 124
2769.98 109
2770.11 98
2770.23 92
2770.35 90
2770.47 92
2770.59 96
2770.71 99
2770.83 101
2770.95 101
2771.07 99
2771.19 98
2771.31 96
2771.43 95
2771.55 95
2771.67 95
2771.79 94
2771.92 91
2772.04 86
2772.16 80
2772.28 72
2772.40 65
2772.52 58
2772.64 54
2772.76 52
2772.88 53
2773.00 56
2773.12 60
2773.24 65
2773.36 69
2773.48 74
2773.61 79
2773.73 85
2773.85 93
2773.97 105
2774.09 119
2774.21 134
2774.33 150
2774.45 164
2774.57 175
2774.69 181
2774.81 183
2774.93 183
2775.05 180
2775.17 176
2775.30 170
2775.42 165
2775.54 158
2775.66 151
2775.78 144
2775.90 138
2776.02 134
2776.14 133
2776.26 135
2776.38 139
2776.50 144
2776.62 149
2776.75 151
2776.87 151
2776.99 149
2777.11 146
2777.23 141
2777.35 136
2777.47 132
2777.59 128
2777.71 124
2777.83 121
2777.95 117
2778.07 114
2778.19 111
2778.32 108
2778.44 106
2778.56 106
2778.68 107
2778.80 108
2778.92 109
2779.04 108
2779.16 105
2779.28 99
2779.40 92
2779.52 82
2779.65 71
2779.77 61
2779.89 51
2780.01 43
2780.13 37
2780.25 35
2780.37 36
2780.49 41
2780.61 49
2780.73 59
2780.85 70
2780.97 79
2781.10 85
2781.22 88
2781.34 86
2781.46 81
2781.58 74
2781.70 66
2781.82 58
2781.94 54
2782.06 54
2782.18 60
2782.30 72
2782.43 88
2782.55 107
2782.67 125
2782.79 142
2782.91 154
2783.03 161
2783.15 164
2783.27 164
2783.39 163
2783.51 160
2783.64 157
2783.76 154
2783.88 150
2784.00 146
2784.12 141
2784.24 138
2784.36 136
2784.48 137
2784.60 142
2784.72 152
2784.84 165
2784.97 180
2785.09 196
2785.21 210
2785.33 221
2785.45 230
2785.57 235
2785.69 237
2785.81 234
2785.93 228
2786.05 219
2786.18 206
2786.30 190
2786.42 173
2786.54 156
2786.66 141
2786.78 129
2786.90 120
2787.02 113
2787.14 107
2787.26 100
2787.39 90
2787.51 78
2787.63 64
2787.75 50
2787.87 38
2787.99 30
2788.11 28
2788.23 31
2788.35 39
2788.48 49
2788.60 60
2788.72 69
2788.84 73
2788.96 73
2789.08 68
2789.20 59
2789.32 47
2789.44 35
2789.56 22
2789.69 10
2789.81 0
2789.93 0
2790.05 0
2790.17 0
2790.29 0
2790.41 0
2790.53 10
2790.65 22
2790.78 36
2790.90 52
2791.02 68
2791.14 85
2791.26 102
2791.38 117
2791.50 128
2791.62 134
2791.74 134
2791.87 129
2791.99 120
2792.11 108
2792.23 95
2792.35 84
2792.47 75
2792.59 69
2792.71 66
2792.83 64
2792.96 63
2793.08 63
2793.20 63
2793.32 61
2793.44 58
2793.56 54
2793.68 48
2793.80 42
2793.93 37
2794.05 33
2794.17 31
2794.29 32
2794.41 35
2794.53 37
2794.65 38
2794.77 36
2794.89 33
2795.02 28
2795.14 23
2795.26 20
2795.38 18
2795.50 18
2795.62 19
2795.74 21
2795.86 23
2795.99 24
2796.11 25
2796.23 26
2796.35 28
2796.47 30
2796.59 31
2796.71 30
2796.83 28
2796.96 25
2797.08 20
2797.20 14
2797.32 9
2797.44 5
2797.56 2
2797.68 1
2797.80 2
2797.93 5
2798.05 11
2798.17 19
2798.29 28
2798.41 36
2798.53 43
2798.65 45
2798.77 44
2798.90 39
2799.02 31
2799.14 22
2799.26 14
2799.38 6
2799.50 0
2799.62 0
2799.74 0
2799.87 0
2799.99 0
2800.11 0
2800.23 0
2800.35 6
2800.47 14
2800.59 19
2800.72 21
2800.84 17
2800.96 11
2801.08 2
2801.20 0
2801.32 0
2801.44 0
2801.56 0
2801.69 0
2801.81 0
2801.93 0
2802.05 5
2802.17 12
2802.29 21
2802.41 30
2802.54 40
2802.66 51
2802.78 61
2802.90 70
2803.02 77
2803.14 83
2803.26 88
2803.39 92
2803.51 96
2803.63 99
2803.75 101
2803.87 102
2803.99 102
2804.11 102
2804.23 103
2804.36 105
2804.48 109
2804.60 113
2804.72 118
2804.84 123
2804.96 127
2805.08 129
2805.21 131
2805.33 135
2805.45 142
2805.57 151
2805.69 161
2805.81 172
2805.93 181
2806.06 187
2806.18 189
2806.30 186
2806.42 179
2806.54 171
2806.66 162
2806.78 155
2806.91 150
2807.03 148
2807.15 150
2807.27 153
2807.39 157
2807.51 159
2807.63 161
2807.76 162
2807.88 162
2808.00 162
2808.12 161
2808.24 161
2808.36 161
2808.49 158
2808.61 152
2808.73 141
2808.85 127
2808.97 109
2809.09 90
2809.21 73
2809.34 59
2809.46 52
2809.58 53
2809.70 59
2809.82 69
2809.94 78
2810.06 84
2810.19 85
2810.31 79
2810.43 67
2810.55 54
2810.67 40
2810.79 28
2810.92 19
2811.04 14
2811.16 11
2811.28 10
2811.40 9
2811.52 10
2811.65 11
2811.77 12
2811.89 11
2812.01 9
2812.13 5
2812.25 0
2812.37 0
2812.50 0
2812.62 0
2812.74 0
2812.86 0
2812.98 0
2813.10 7
2813.23 19
2813.35 30
2813.47 38
2813.59 43
2813.71 46
2813.83 47
2813.96 47
2814.08 47
2814.20 50
2814.32 56
2814.44 64
2814.56 76
2814.68 88
2814.81 101
2814.93 113
2815.05 123
2815.17 129
2815.29 132
2815.41 132
2815.54 129
2815.66 123
2815.78 115
2815.90 104
2816.02 93
2816.14 81
2816.27 70
2816.39 61
2816.51 56
2816.63 55
2816.75 59
2816.87 67
2817.00 78
2817.12 91
2817.24 105
2817.36 118
2817.48 131
2817.60 142
2817.73 152
2817.85 161
2817.97 169
2818.09 175
2818.21 180
2818.33 184
2818.46 185
2818.58 183
2818.70 177
2818.82 168
2818.94 155
2819.07 139
2819.19 124
2819.31 110
2819.43 99
2819.55 92
2819.67 91
2819.80 94
2819.92 102
2820.04 114
2820.16 128
2820.28 145
2820.40 162
2820.53 179
2820.65 196
2820.77 213
2820.89 228
2821.01 241
2821.13 251
2821.26 260
2821.38 266
2821.50 270
2821.62 271
2821.74 269
2821.87 264
2821.99 255
2822.11 243
2822.23 231
2822.35 220
2822.47 215
2822.60 217
2822.72 226
2822.84 243
2822.96 265
2823.08 289
2823.21 313
2823.33 333
2823.45 347
2823.57 355
2823.69 356
2823.81 350
2823.94 339
2824.06 323
2824.18 305
2824.30 286
2824.42 269
2824.55 255
2824.67 244
2824.79 235
2824.91 228
2825.03 222
2825.15 216
2825.28 211
2825.40 207
2825.52 204
2825.64 205
2825.76 208
2825.89 214
2826.01 222
2826.13 230
2826.25 237
2826.37 243
2826.49 246
2826.62 245
2826.74 239
2826.86 229
2826.98 212
2827.10 190
2827.23 164
2827.35 137
2827.47 112
2827.59 92
2827.71 80
2827.84 77
2827.96 82
2828.08 93
2828.20 106
2828.32 121
2828.45 134
2828.57 145
2828.69 155
2828.81 163
2828.93 171
2829.05 179
2829.18 186
2829.30 194
2829.42 202
2829.54 211
2829.66 220
2829.79 230
2829.91 239
2830.03 246
2830.15 251
2830.27 251
2830.40 247
2830.52 240
2830.64 231
2830.76 221
2830.88 212
2831.01 206
2831.13 203
2831.25 201
2831.37 200
2831.49 199
2831.62 195
2831.74 190
2831.86 182
2831.98 173
2832.10 165
2832.23 158
2832.35 153
2832.47 150
2832.59 149
2832.71 149
2832.84 148
2832.96 144
2833.08 136
2833.20 124
2833.32 110
2833.45 96
2833.57 81
2833.69 70
2833.81 61
2833.93 55
2834.06 52
2834.18 50
2834.30 49
2834.42 48
2834.54 47
2834.67 46
2834.79 46
2834.91 46
2835.03 47
2835.15 48
2835.28 50
2835.40 53
2835.52 55
2835.64 58
2835.77 62
2835.89 66
2836.01 70
2836.13 75
2836.25 80
2836.38 84
2836.50 89
2836.62 93
2836.74 97
2836.86 99
2836.99 99
2837.11 95
2837.23 88
2837.35 77
2837.47 63
2837.60 47
2837.72 33
2837.84 21
2837.96 16
2838.09 19
2838.21 29
2838.33 44
2838.45 63
2838.57 81
2838.70 97
2838.82 109
2838.94 117
2839.06 121
2839.18 124
2839.31 127
2839.43 130
2839.55 134
2839.67 140
2839.80 147
2839.92 155
2840.04 163
2840.16 170
2840.28 175
2840.41 178
2840.53 177
2840.65 172
2840.77 164
2840.89 153
2841.02 139
2841.14 124
2841.26 108
2841.38 92
2841.51 77
2841.63 64
2841.75 52
2841.87 43
2841.99 37
2842.12 33
2842.24 32
2842.36 32
2842.48 33
2842.61 33
2842.73 33
2842.85 33
2842.97 34
2843.09 36
2843.22 39
2843.34 43
2843.46 48
2843.58 53
2843.71 57
2843.83 59
2843.95 60
2844.07 61
2844.20 62
2844.32 65
2844.44 68
2844.56 71
2844.68 73
2844.81 72
2844.93 68
2845.05 60
2845.17 50
2845.30 42
2845.42 37
2845.54 37
2845.66 42
2845.78 50
2845.91 61
2846.03 71
2846.15 80
2846.27 88
2846.40 96
2846.52 104
2846.64 113
2846.76 124
2846.89 134
2847.01 143
2847.13 150
2847.25 155
2847.37 156
2847.50 155
2847.62 152
2847.74 147
2847.86 140
2847.99 133
2848.11 126
2848.23 120
2848.35 118
2848.48 119
2848.60 122
2848.72 126
2848.84 128
2848.97 125
2849.09 116
2849.21 100
2849.33 79
2849.45 55
2849.58 33
2849.70 16
2849.82 5
2849.94 1
2850.07 2
2850.19 7
2850.31 12
2850.43 16
2850.56 19
2850.68 20
2850.80 21
2850.92 23
2851.05 27
2851.17 33
2851.29 41
2851.41 51
2851.54 59
2851.66 67
2851.78 72
2851.90 74
2852.03 74
2852.15 73
2852.27 72
2852.39 71
2852.51 73
2852.64 76
2852.76 82
2852.88 89
2853.00 95
2853.13 101
2853.25 104
2853.37 103
2853.49 99
2853.62 92
2853.74 83
2853.86 73
2853.98 63
2854.11 55
2854.23 50
2854.35 48
2854.47 48
2854.60 51
2854.72 54
2854.84 56
2854.96 57
2855.09 55
2855.21 49
2855.33 40
2855.45 29
2855.58 18
2855.70 9
2855.82 2
2855.94 0
2856.07 0
2856.19 2
2856.31 5
2856.43 7
2856.56 6
2856.68 3
2856.80 0
2856.92 0
2857.05 0
2857.17 0
2857.29 0
2857.41 1
2857.54 9
2857.66 17
2857.78 25
2857.90 30
2858.03 33
2858.15 34
2858.27 34
2858.40 34
2858.52 34
2858.64 36
2858.76 40
2858.89 46
2859.01 52
2859.13 57
2859.25 60
2859.38 61
2859.50 59
2859.62 56
2859.74 53
2859.87 50
2859.99 49
2860.11 51
2860.23 55
2860.36 61
2860.48 67
2860.60 72
2860.72 76
2860.85 78
2860.97 78
2861.09 75
2861.21 70
2861.34 65
2861.46 59
2861.58 53
2861.71 49
2861.83 46
2861.95 44
2862.07 41
2862.20 38
2862.32 35
2862.44 32
2862.56 29
2862.69 29
2862.81 32
2862.93 36
2863.05 41
2863.18 44
2863.30 45
2863.42 42
2863.55 35
2863.67 26
2863.79 15
2863.91 6
2864.04 0
2864.16 0
2864.28 0
2864.40 0
2864.53 2
2864.65 4
2864.77 4
2864.89 2
2865.02 0
2865.14 0
2865.26 0
2865.39 0
2865.51 0
2865.63 5
2865.75 14
2865.88 23
2866.00 33
2866.12 42
2866.24 51
2866.37 60
2866.49 69
2866.61 78
2866.74 87
2866.86 96
2866.98 104
2867.10 110
2867.23 113
2867.35 114
2867.47 112
2867.60 108
2867.72 103
2867.84 98
2867.96 93
2868.09 89
2868.21 84
2868.33 78
2868.45 72
2868.58 66
2868.70 61
2868.82 57
2868.95 56
2869.07 58
2869.19 61
2869.31 67
2869.44 71
2869.56 73
2869.68 73
2869.81 71
2869.93 68
2870.05 66
2870.17 65
2870.30 66
2870.42 70
2870.54 73
2870.67 74
2870.79 73
2870.91 69
2871.03 62
2871.16 55
2871.28 50
2871.40 48
2871.52 52
2871.65 62
2871.77 76
2871.89 92
2872.02 107
2872.14 119
2872.26 124
2872.38 121
2872.51 112
2872.63 98
2872.75 82
2872.88 67
2873.00 56
2873.12 49
2873.25 47
2873.37 48
2873.49 50
2873.61 53
2873.74 54
2873.86 53
2873.98 51
2874.11 47
2874.23 43
2874.35 39
2874.47 37
2874.60 35
2874.72 34
2874.84 32
2874.97 31
2875.09 28
2875.21 23
2875.33 16
2875.46 7
2875.58 0
2875.70 0
2875.83 0
2875.95 0
2876.07 0
2876.20 0
2876.32 0
2876.44 0
2876.56 3
2876.69 12
2876.81 20
2876.93 27
2877.06 35
2877.18 43
2877.30 51
2877.42 59
2877.55 65
2877.67 70
2877.79 74
2877.92 77
2878.04 80
2878.16 83
2878.29 85
2878.41 87
2878.53 87
2878.65 85
2878.78 80
2878.90 73
2879.02 65
2879.15 57
2879.27 50
2879.39 45
2879.52 41
2879.64 38
2879.76 33
2879.88 28
2880.01 20
2880.13 10
2880.25 0
2880.38 0
2880.50 0
2880.62 0
2880.75 0
2880.87 0
2880.99 0
2881.12 0
2881.24 3
2881.36 16
2881.48 28
2881.61 38
2881.73 46
2881.85 51
2881.98 53
2882.10 55
2882.22 57
2882.35 61
2882.47 67
2882.59 76
2882.72 86
2882.84 97
2882.96 106
2883.08 113
2883.21 116
2883.33 116
2883.45 114
2883.58 110
2883.70 105
2883.82 100
2883.95 95
2884.07 89
2884.19 82
2884.32 76
2884.44 70
2884.56 66
2884.68 64
2884.81 64
2884.93 68
2885.05 74
2885.18 81
2885.30 88
2885.42 94
2885.55 99
2885.67 103
2885.79 104
2885.92 103
2886.04 101
2886.16 96
2886.29 91
2886.41 85
2886.53 78
2886.66 71
2886.78 64
2886.90 58
2887.02 53
2887.15 48
2887.27 44
2887.39 41
2887.52 39
2887.64 38
2887.76 37
2887.89 39
2888.01 44
2888.13 52
2888.26 64
2888.38 79
2888.50 95
2888.63 110
2888.75 122
2888.87 128
2889.00 129
2889.12 124
2889.24 116
2889.37 106
2889.49 96
2889.61 88
2889.74 82
2889.86 76
2889.98 69
2890.11 61
2890.23 52
2890.35 42
2890.47 34
2890.60 29
2890.72 30
2890.84 37
2890.97 49
2891.09 66
2891.21 86
2891.34 106
2891.46 125
2891.58 142
2891.71 154
2891.83 162
2891.95 165
2892.08 163
2892.20 157
2892.32 145
2892.45 131
2892.57 114
2892.69 98
2892.82 84
2892.94 73
2893.06 66
2893.19 62
2893.31 60
2893.43 59
2893.56 58
2893.68 55
2893.80 53
2893.93 52
2894.05 53
2894.17 56
2894.30 63
2894.42 72
2894.54 82
2894.67 91
2894.79 98
2894.91 102
2895.04 106
2895.16 108
2895.28 111
2895.41 115
2895.53 122
2895.65 132
2895.78 145
2895.90 159
2896.02 172
2896.15 184
2896.27 192
2896.39 195
2896.52 192
2896.64 183
2896.76 170
2896.89 154
2897.01 139
2897.13 126
2897.26 117
2897.38 111
2897.50 108
2897.63 107
2897.75 106
2897.87 105
2898.00 105
2898.12 104
2898.25 105
2898.37 109
2898.49 114
2898.62 122
2898.74 130
2898.86 139
2898.99 147
2899.11 152
2899.23 156
2899.36 157
2899.48 156
2899.60 153
2899.73 147
2899.85 139
2899.97 130
2900.10 120
2900.22 110
2900.34 103
2900.47 97
2900.59 96
2900.71 97
2900.84 100
2900.96 105
2901.08 108
2901.21 110
2901.33 108
2901.45 103
2901.58 96
2901.70 88
2901.83 81
2901.95 75
2902.07 71
2902.20 70
2902.32 71
2902.44 74
2902.57 78
2902.69 83
2902.81 88
2902.94 94
2903.06 100
2903.18 106
2903.31 109
2903.43 110
2903.55 106
2903.68 99
2903.80 88
2903.93 75
2904.05 63
2904.17 55
2904.30 53
2904.42 57
2904.54 66
2904.67 79
2904.79 93
2904.91 106
2905.04 117
2905.16 124
2905.28 128
2905.41 131
2905.53 133
2905.66 134
2905.78 137
2905.90 141
2906.03 144
2906.15 148
2906.27 149
2906.40 149
2906.52 147
2906.64 142
2906.77 136
2906.89 128
2907.01 118
2907.14 108
2907.26 96
2907.39 85
2907.51 75
2907.63 65
2907.76 55
2907.88 46
2908.00 37
2908.13 28
2908.25 18
2908.37 8
2908.50 0
2908.62 0
2908.75 0
2908.87 0
2908.99 0
2909.12 0
2909.24 0
2909.36 0
2909.49 1
2909.61 8
2909.73 15
2909.86 20
2909.98 23
2910.11 23
2910.23 20
2910.35 15
2910.48 9
2910.60 4
2910.72 1
2910.85 0
2910.97 0
2911.10 1
2911.22 2
2911.34 3
2911.47 2
2911.59 1
2911.71 1
2911.84 1
2911.96 3
2912.08 7
2912.21 14
2912.33 23
2912.46 34
2912.58 47
2912.70 60
2912.83 73
2912.95 84
2913.07 93
2913.20 97
2913.32 98
2913.45 94
2913.57 88
2913.69 81
2913.82 75
2913.94 71
2914.06 71
2914.19 73
2914.31 76
2914.44 81
2914.56 84
2914.68 86
2914.81 87
2914.93 88
2915.05 90
2915.18 94
2915.30 101
2915.43 109
2915.55 118
2915.67 124
2915.80 126
2915.92 126
2916.04 123
2916.17 120
2916.29 119
2916.42 120
2916.54 124
2916.66 129
2916.79 132
2916.91 134
2917.04 132
2917.16 128
2917.28 123
2917.41 121
2917.53 122
2917.65 128
2917.78 138
2917.90 150
2918.03 163
2918.15 173
2918.27 181
2918.40 183
2918.52 181
2918.65 174
2918.77 163
2918.89 148
2919.02 131
2919.14 111
2919.26 93
2919.39 76
2919.51 64
2919.64 57
2919.76 56
2919.88 58
2920.01 63
2920.13 68
2920.26 71
2920.38 71
2920.50 69
2920.63 66
2920.75 63
2920.88 60
2921.00 57
2921.12 55
2921.25 51
2921.37 45
2921.49 37
2921.62 28
2921.74 19
2921.87 12
2921.99 9
2922.11 11
2922.24 17
2922.36 27
2922.49 39
2922.61 50
2922.73 60
2922.86 68
2922.98 72
2923.11 73
2923.23 72
2923.35 69
2923.48 65
2923.60 62
2923.73 58
2923.85 55
2923.97 51
2924.10 47
2924.22 42
2924.35 35
2924.47 26
2924.59 16
2924.72 3
2924.84 0
2924.97 0
2925.09 0
2925.21 0
2925.34 0
2925.46 0
2925.59 0
2925.71 0
2925.83 17
2925.96 34
2926.08 48
2926.21 58
2926.33 65
2926.45 68
2926.58 69
2926.70 71
2926.83 74
2926.95 79
2927.07 86
2927.20 94
2927.32 101
2927.45 106
2927.57 108
2927.69 107
2927.82 104
2927.94 98
2928.07 92
2928.19 84
2928.31 75
2928.44 66
2928.56 56
2928.69 47
2928.81 41
2928.93 38
2929.06 41
2929.18 49
2929.31 62
2929.43 79
2929.55 97
2929.68 115
2929.80 132
2929.93 145
2930.05 155
2930.18 162
2930.30 165
2930.42 165
2930.55 161
2930.67 153
2930.80 144
2930.92 133
2931.04 122
2931.17 113
2931.29 107
2931.42 105
2931.54 105
2931.66 107
2931.79 109
2931.91 109
2932.04 106
2932.16 101
2932.29 93
2932.41 85
2932.53 77
2932.66 71
2932.78 66
2932.91 64
2933.03 63
2933.15 64
2933.28 66
2933.40 69
2933.53 71
2933.65 73
2933.78 75
2933.90 77
2934.02 78
2934.15 79
2934.27 79
2934.40 77
2934.52 73
2934.64 68
2934.77 60
2934.89 52
2935.02 42
2935.14 34
2935.27 28
2935.39 25
2935.51 24
2935.64 26
2935.76 29
2935.89 32
2936.01 34
2936.13 35
2936.26 36
2936.38 39
2936.51 45
2936.63 53
2936.76 64
2936.88 73
2937.00 80
2937.13 81
2937.25 74
2937.38 60
2937.50 42
2937.63 22
2937.75 3
2937.87 0
2938.00 0
2938.12 0
2938.25 0
2938.37 0
2938.50 0
2938.62 0
2938.74 1
2938.87 4
2938.99 7
2939.12 11
2939.24 18
2939.37 28
2939.49 40
2939.61 55
2939.74 72
2939.86 88
2939.99 104
2940.11 116
2940.24 126
2940.36 134
2940.48 138
2940.61 141
2940.73 143
2940.86 143
2940.98 141
2941.11 137
2941.23 129
2941.35 117
2941.48 103
2941.60 87
2941.73 73
2941.85 61
2941.98 54
2942.10 51
2942.23 53
2942.35 59
2942.47 68
2942.60 78
2942.72 89
2942.85 98
2942.97 106
2943.10 109
2943.22 108
2943.34 102
2943.47 94
2943.59 85
2943.72 78
2943.84 74
2943.97 73
2944.09 77
2944.22 83
2944.34 90
2944.46 96
2944.59 102
2944.71 107
2944.84 112
2944.96 119
2945.09 129
2945.21 142
2945.33 157
2945.46 173
2945.58 188
2945.71 199
2945.83 206
2945.96 206
2946.08 201
2946.21 190
2946.33 176
2946.45 161
2946.58 146
2946.70 133
2946.83 121
2946.95 111
2947.08 104
2947.20 100
2947.33 98
2947.45 99
2947.57 103
2947.70 108
2947.82 113
2947.95 113
2948.07 109
2948.20 100
2948.32 88
2948.45 74
2948.57 64
2948.70 59
2948.82 64
2948.94 77
2949.07 97
2949.19 122
2949.32 147
2949.44 170
2949.57 189
2949.69 203
2949.82 213
2949.94 218
2950.06 221
2950.19 221
2950.31 219
2950.44 215
2950.56 209
2950.69 204
2950.81 199
2950.94 196
2951.06 195
2951.19 195
2951.31 197
2951.43 198
2951.56 198
2951.68 196
2951.81 192
2951.93 187
2952.06 181
2952.18 176
2952.31 173
2952.43 174
2952.56 178
2952.68 184
2952.80 193
2952.93 202
2953.05 210
2953.18 217
2953.30 221
2953.43 225
2953.55 227
2953.68 228
2953.80 230
2953.93 232
2954.05 233
2954.18 233
2954.30 232
2954.42 228
2954.55 221
2954.67 214
2954.80 207
2954.92 202
2955.05 199
2955.17 199
2955.30 202
2955.42 206
2955.55 212
2955.67 216
2955.80 219
2955.92 218
2956.04 214
2956.17 206
2956.29 197
2956.42 185
2956.54 172
2956.67 159
2956.79 145
2956.92 131
2957.04 117
2957.17 103
2957.29 91
2957.42 81
2957.54 74
2957.67 71
2957.79 73
2957.91 79
2958.04 89
2958.16 101
2958.29 114
2958.41 125
2958.54 134
2958.66 139
2958.79 141
2958.91 139
2959.04 137
2959.16 134
2959.29 134
2959.41 136
2959.54 141
2959.66 149
2959.79 161
2959.91 173
2960.03 186
2960.16 199
2960.28 212
2960.41 224
2960.53 237
2960.66 249
2960.78 262
2960.91 273
2961.03 283
2961.16 291
2961.28 294
2961.41 295
2961.53 291
2961.66 285
2961.78 277
2961.91 267
2962.03 258
2962.16 248
2962.28 240
2962.40 234
2962.53 229
2962.65 227
2962.78 227
2962.90 227
2963.03 228
2963.15 229
2963.28 229
2963.40 228
2963.53 227
2963.65 227
2963.78 228
2963.90 230
2964.03 232
2964.15 232
2964.28 228
2964.40 221
2964.53 209
2964.65 192
2964.78 174
2964.90 154
2965.03 136
2965.15 120
2965.28 107
2965.40 98
2965.53 92
2965.65 88
2965.78 85
2965.90 84
2966.02 83
2966.15 81
2966.27 80
2966.40 79
2966.52 79
2966.65 81
2966.77 84
2966.90 88
2967.02 94
2967.15 99
2967.27 104
2967.40 107
2967.52 108
2967.65 107
2967.77 106
2967.90 105
2968.02 105
2968.15 106
2968.27 108
2968.40 112
2968.52 115
2968.65 118
2968.77 120
2968.90 121
2969.02 121
2969.15 120
2969.27 118
2969.40 114
2969.52 108
2969.65 100
2969.77 89
2969.90 77
2970.02 65
2970.15 55
2970.27 49
2970.40 47
2970.52 49
2970.65 55
2970.77 63
2970.90 74
2971.02 85
2971.15 95
2971.27 103
2971.40 109
2971.52 110
2971.65 106
2971.77 98
2971.90 85
2972.02 68
2972.15 49
2972.27 30
2972.40 10
2972.52 0
2972.65 0
2972.77 0
2972.90 0
2973.02 0
2973.15 0
2973.27 0
2973.40 0
2973.52 12
2973.65 29
2973.77 41
2973.90 48
2974.02 49
2974.15 47
2974.27 44
2974.40 40
2974.52 39
2974.65 39
2974.77 41
2974.90 44
2975.02 46
2975.15 49
2975.27 51
2975.40 54
2975.52 57
2975.65 61
2975.77 65
2975.90 68
2976.02 71
2976.15 72
2976.27 74
2976.40 77
2976.52 83
2976.65 92
2976.77 103
2976.90 117
2977.02 130
2977.15 142
2977.27 151
2977.40 158
2977.52 162
2977.65 166
2977.77 169
2977.90 173
2978.02 176
2978.15 177
2978.27 175
2978.40 171
2978.52 163
2978.65 154
2978.77 145
2978.90 137
2979.02 133
2979.15 131
2979.27 131
2979.40 131
2979.52 131
2979.65 129
2979.77 123
2979.90 115
2980.03 105
2980.15 93
2980.28 80
2980.40 69
2980.53 59
2980.65 52
2980.78 48
2980.90 46
2981.03 45
2981.15 45
2981.28 44
2981.40 43
2981.53 42
2981.65 42
2981.78 44
2981.90 48
2982.03 53
2982.15 59
2982.28 64
2982.40 66
2982.53 65
2982.65 60
2982.78 52
2982.90 42
2983.03 32
2983.15 22
2983.28 15
2983.41 8
2983.53 3
2983.66 0
2983.78 0
2983.91 0
2984.03 0
2984.16 0
2984.28 0
2984.41 0
2984.53 0
2984.66 1
2984.78 11
2984.91 20
2985.03 27
2985.16 31
2985.28 31
2985.41 27
2985.53 20
2985.66 12
2985.79 4
2985.91 0
2986.04 0
2986.16 0
2986.29 0
2986.41 0
2986.54 0
2986.66 3
2986.79 7
2986.91 12
2987.04 20
2987.16 29
2987.29 39
2987.41 48
2987.54 55
2987.66 58
2987.79 58
2987.92 55
2988.04 51
2988.17 47
2988.29 44
2988.42 44
2988.54 46
2988.67 48
2988.79 51
2988.92 53
2989.04 54
2989.17 54
2989.29 53
2989.42 50
2989.54 47
2989.67 42
2989.80 38
2989.92 34
2990.05 33
2990.17 34
2990.30 38
2990.42 43
2990.55 48
2990.67 52
2990.80 51
2990.92 47
2991.05 41
2991.17 33
2991.30 26
2991.42 21
2991.55 20
2991.68 23
2991.80 27
2991.93 33
2992.05 38
2992.18 42
2992.30 46
2992.43 48
2992.55 50
2992.68 51
2992.80 51
2992.93 49
2993.06 46
2993.18 41
2993.31 36
2993.43 32
2993.56 28
2993.68 27
2993.81 27
2993.93 29
2994.06 33
2994.18 39
2994.31 47
2994.44 56
2994.56 66
2994.69 76
2994.81 84
2994.94 90
2995.06 92
2995.19 88
2995.31 78
2995.44 64
2995.56 47
2995.69 29
2995.82 12
2995.94 0
2996.07 0
2996.19 0
2996.32 0
2996.44 0
2996.57 0
2996.69 0
2996.82 0
2996.94 1
2997.07 4
2997.20 8
2997.32 16
2997.45 28
2997.57 45
2997.70 67
2997.82 92
2997.95 116
2998.07 136
2998.20 149
2998.33 154
2998.45 150
2998.58 140
2998.70 124
2998.83 107
2998.95 91
2999.08 77
2999.20 66
2999.33 58
2999.46 53
2999.58 49
2999.71 46
2999.83 42
2999.96 39
3000.08 35
3000.21 34
3000.33 34
3000.46 38
3000.59 46
3000.71 56
3000.84 67
3000.96 77
3001.09 84
3001.21 86
3001.34 82
3001.46 74
3001.59 63
3001.72 54
3001.84 47
3001.97 47
3002.09 52
3002.22 64
3002.34 80
3002.47 98
3002.60 115
3002.72 130
3002.85 142
3002.97 151
3003.10 158
3003.22 161
3003.35 161
3003.47 158
3003.60 150
3003.73 139
3003.85 125
3003.98 111
3004.10 99
3004.23 90
3004.35 86
3004.48 87
3004.61 91
3004.73 95
3004.86 99
3004.98 100
3005.11 98
3005.23 95
3005.36 93
3005.49 94
3005.61 100
3005.74 112
3005.86 127
3005.99 146
3006.11 164
3006.24 180
3006.37 192
3006.49 199
3006.62 202
3006.74 201
3006.87 197
3006.99 191
3007.12 185
3007.25 179
3007.37 173
3007.50 168
3007.62 162
3007.75 155
3007.87 147
3008.00 137
3008.13 126
3008.25 114
3008.38 102
3008.50 93
3008.63 86
3008.75 82
3008.88 82
3009.01 85
3009.13 90
3009.26 97
3009.38 105
3009.51 113
3009.63 122
3009.76 132
3009.89 140
3010.01 147
3010.14 153
3010.26 155
3010.39 155
3010.51 151
3010.64 143
3010.77 132
3010.89 118
3011.02 101
3011.14 82
3011.27 63
3011.40 45
3011.52 28
3011.65 15
3011.77 7
3011.90 4
3012.02 6
3012.15 14
3012.28 25
3012.40 39
3012.53 54
3012.65 68
3012.78 81
3012.91 91
3013.03 99
3013.16 105
3013.28 109
3013.41 111
3013.53 111
3013.66 109
3013.79 106
3013.91 103
3014.04 102
3014.16 104
3014.29 110
3014.42 118
3014.54 128
3014.67 138
3014.79 145
3014.92 147
3015.05 143
3015.17 135
3015.30 124
3015.42 113
3015.55 103
3015.67 96
3015.80 93
3015.93 94
3016.05 97
3016.18 101
3016.30 104
3016.43 106
3016.56 106
3016.68 105
3016.81 102
3016.93 98
3017.06 92
3017.19 84
3017.31 76
3017.44 66
3017.56 57
3017.69 50
3017.82 45
3017.94 43
3018.07 43
3018.19 45
3018.32 48
3018.44 51
3018.57 53
3018.70 52
3018.82 50
3018.95 45
3019.07 40
3019.20 33
3019.33 26
3019.45 20
3019.58 14
3019.70 8
3019.83 2
3019.96 0
3020.08 0
3020.21 0
3020.33 0
3020.46 0
3020.59 0
3020.71 0
3020.84 0
3020.96 11
3021.09 23
3021.22 33
3021.34 39
3021.47 41
3021.59 40
3021.72 35
3021.85 31
3021.97 29
3022.10 31
3022.22 38
3022.35 49
3022.48 64
3022.60 80
3022.73 96
3022.86 109
3022.98 117
3023.11 119
3023.23 116
3023.36 108
3023.49 98
3023.61 88
3023.74 80
3023.86 77
3023.99 78
3024.12 84
3024.24 92
3024.37 101
3024.49 109
3024.62 114
3024.75 114
3024.87 111
3025.00 104
3025.12 95
3025.25 86
3025.38 78
3025.50 73
3025.63 71
3025.75 71
3025.88 73
3026.01 76
3026.13 77
3026.26 77
3026.39 77
3026.51 76
3026.64 78
3026.76 82
3026.89 89
3027.02 100
3027.14 113
3027.27 127
3027.39 139
3027.52 148
3027.65 151
3027.77 150
3027.90 145
3028.03 138
3028.15 130
3028.28 124
3028.40 122
3028.53 125
3028.66 133
3028.78 145
3028.91 158
3029.03 170
3029.16 177
3029.29 178
3029.41 172
3029.54 159
3029.67 143
3029.79 127
3029.92 113
3030.04 103
3030.17 99
3030.30 100
3030.42 105
3030.55 110
3030.68 115
3030.80 118
3030.93 119
3031.05 118
3031.18 116
3031.31 113
3031.43 111
3031.56 111
3031.68 111
3031.81 112
3031.94 113
3032.06 113
3032.19 112
3032.32 110
3032.44 107
3032.57 103
3032.69 98
3032.82 94
3032.95 89
3033.07 84
3033.20 78
3033.33 71
3033.45 63
3033.58 56
3033.71 49
3033.83 44
3033.96 41
3034.08 40
3034.21 40
3034.34 39
3034.46 37
3034.59 34
3034.72 29
3034.84 24
3034.97 20
3035.09 19
3035.22 19
3035.35 21
3035.47 23
3035.60 23
3035.73 23
3035.85 22
3035.98 22
3036.10 22
3036.23 25
3036.36 31
3036.48 39
3036.61 49
3036.74 59
3036.86 68
3036.99 76
3037.12 82
3037.24 87
3037.37 90
3037.49 93
3037.62 95
3037.75 96
3037.87 94
3038.00 91
3038.13 84
3038.25 75
3038.38 65
3038.51 55
3038.63 47
3038.76 41
3038.88 37
3039.01 35
3039.14 32
3039.26 28
3039.39 21
3039.52 10
3039.64 0
3039.77 0
3039.90 0
3040.02 0
3040.15 0
3040.27 0
3040.40 0
3040.53 0
3040.65 12
3040.78 25
3040.91 34
3041.03 40
3041.16 43
3041.29 43
3041.41 41
3041.54 36
3041.67 30
3041.79 21
3041.92 11
3042.05 0
3042.17 0
3042.30 0
3042.42 0
3042.55 0
3042.68 0
3042.80 0
3042.93 3
3043.06 14
3043.18 21
3043.31 24
3043.44 22
3043.56 15
3043.69 6
3043.82 0
3043.94 0
3044.07 0
3044.20 0
3044.32 7
3044.45 20
3044.57 32
3044.70 42
3044.83 50
3044.95 54
3045.08 57
3045.21 59
3045.33 62
3045.46 67
3045.59 75
3045.71 84
3045.84 95
3045.97 105
3046.09 113
3046.22 121
3046.35 126
3046.47 129
3046.60 132
3046.73 133
3046.85 134
3046.98 136
3047.11 137
3047.23 138
3047.36 139
3047.48 140
3047.61 140
3047.74 141
3047.86 142
3047.99 143
3048.12 146
3048.24 149
3048.37 152
3048.50 155
3048.62 156
3048.75 156
3048.88 152
3049.00 147
3049.13 139
3049.26 128
3049.38 115
3049.51 98
3049.64 79
3049.76 59
3049.89 38
3050.02 19
3050.14 3
3050.27 0
3050.40 0
3050.52 0
3050.65 0
3050.78 8
3050.90 18
3051.03 27
3051.16 34
3051.28 39
3051.41 41
3051.54 41
3051.66 41
3051.79 39
3051.92 37
3052.04 35
3052.17 33
3052.30 30
3052.42 28
3052.55 26
3052.68 25
3052.80 25
3052.93 25
3053.06 26
3053.18 27
3053.31 27
3053.44 26
3053.56 23
3053.69 19
3053.82 14
3053.94 7
3054.07 2
3054.20 0
3054.32 0
3054.45 0
3054.58 5
3054.70 15
3054.83 27
3054.96 42
3055.08 57
3055.21 72
3055.34 87
3055.46 100
3055.59 113
3055.72 123
3055.84 131
3055.97 135
3056.10 136
3056.22 133
3056.35 126
3056.48 117
3056.60 107
3056.73 98
3056.86 89
3056.98 81
3057.11 72
3057.24 64
3057.36 55
3057.49 46
3057.62 37
3057.75 30
3057.87 24
3058.00 20
3058.13 18
3058.25 17
3058.38 17
3058.51 19
3058.63 23
3058.76 29
3058.89 38
3059.01 50
3059.14 65
3059.27 82
3059.39 100
3059.52 117
3059.65 133
3059.77 146
3059.90 157
3060.03 164
3060.15 167
3060.28 167
3060.41 164
3060.53 159
3060.66 152
3060.79 145
3060.92 139
3061.04 134
3061.17 130
3061.30 128
3061.42 127
3061.55 125
3061.68 125
3061.80 124
3061.93 124
3062.06 124
3062.18 125
3062.31 126
3062.44 128
3062.56 128
3062.69 128
3062.82 125
3062.95 120
3063.07 114
3063.20 106
3063.33 98
3063.45 92
3063.58 87
3063.71 84
3063.83 81
3063.96 80
3064.09 79
3064.21 78
3064.34 79
3064.47 80
3064.59 83
3064.72 87
3064.85 92
3064.98 96
3065.10 99
3065.23 100
3065.36 101
3065.48 100
3065.61 99
3065.74 98
3065.86 95
3065.99 93
3066.12 89
3066.24 85
3066.37 80
3066.50 77
3066.63 76
3066.75 77
3066.88 81
3067.01 88
3067.13 97
3067.26 107
3067.39 118
3067.51 128
3067.64 137
3067.77 144
3067.90 147
3068.02 145
3068.15 140
3068.28 131
3068.40 120
3068.53 110
3068.66 101
3068.78 95
3068.91 90
3069.04 87
3069.17 84
3069.29 79
3069.42 74
3069.55 69
3069.67 65
3069.80 63
3069.93 63
3070.05 65
3070.18 69
3070.31 75
3070.44 81
3070.56 88
3070.69 96
3070.82 105
3070.94 115
3071.07 126
3071.20 138
3071.33 147
3071.45 155
3071.58 158
3071.71 155
3071.83 148
3071.96 136
3072.09 122
3072.21 108
3072.34 95
3072.47 85
3072.60 78
3072.72 75
3072.85 74
3072.98 75
3073.10 76
3073.23 76
3073.36 75
3073.49 73
3073.61 69
3073.74 64
3073.87 57
3073.99 49
3074.12 41
3074.25 34
3074.38 28
3074.50 24
3074.63 24
3074.76 27
3074.88 33
3075.01 41
3075.14 50
3075.27 59
3075.39 68
3075.52 76
3075.65 83
3075.77 88
3075.90 94
3076.03 99
3076.16 104
3076.28 108
3076.41 111
3076.54 113
3076.66 113
3076.79 112
3076.92 111
3077.05 110
3077.17 108
3077.30 106
3077.43 103
3077.55 99
3077.68 95
3077.81 91
3077.94 88
3078.06 87
3078.19 90
3078.32 96
3078.44 103
3078.57 112
3078.70 120
3078.83 126
3078.95 128
3079.08 127
3079.21 123
3079.33 118
3079.46 113
3079.59 111
3079.72 112
3079.84 117
3079.97 126
3080.10 138
3080.23 150
3080.35 161
3080.48 169
3080.61 174
3080.73 175
3080.86 173
3080.99 167
3081.12 159
3081.24 150
3081.37 140
3081.50 130
3081.63 121
3081.75 115
3081.88 112
3082.01 113
3082.13 116
3082.26 122
3082.39 128
3082.52 134
3082.64 138
3082.77 141
3082.90 142
3083.03 143
3083.15 145
3083.28 147
3083.41 149
3083.53 152
3083.66 153
3083.79 153
3083.92 151
3084.04 149
3084.17 146
3084.30 145
3084.43 146
3084.55 149
3084.68 154
3084.81 160
3084.94 166
3085.06 169
3085.19 171
3085.32 169
3085.44 166
3085.57 162
3085.70 157
3085.83 153
3085.95 150
3086.08 149
3086.21 150
3086.34 152
3086.46 157
3086.59 161
3086.72 165
3086.85 167
3086.97 165
3087.10 159
3087.23 149
3087.36 136
3087.48 121
3087.61 106
3087.74 91
3087.86 77
3087.99 64
3088.12 53
3088.25 43
3088.37 35
3088.50 29
3088.63 24
3088.76 20
3088.88 16
3089.01 12
3089.14 7
3089.27 1
3089.39 0
3089.52 0
3089.65 0
3089.78 0
3089.90 0
3090.03 0
3090.16 0
3090.29 2
3090.41 3
3090.54 3
3090.67 3
3090.80 3
3090.92 3
3091.05 4
3091.18 5
3091.31 5
3091.43 5
3091.56 5
3091.69 5
3091.82 6
3091.94 8
3092.07 13
3092.20 19
3092.33 27
3092.45 35
3092.58 41
3092.71 47
3092.84 51
3092.96 54
3093.09 56
3093.22 58
3093.35 60
3093.47 63
3093.60 67
3093.73 71
3093.86 76
3093.98 82
3094.11 87
3094.24 91
3094.37 94
3094.49 94
3094.62 92
3094.75 87
3094.88 81
3095.00 77
3095.13 74
3095.26 75
3095.39 79
3095.51 84
3095.64 89
3095.77 93
3095.90 95
3096.02 96
3096.15 95
3096.28 94
3096.41 93
3096.53 92
3096.66 90
3096.79 87
3096.92 84
3097.04 80
3097.17 76
3097.30 72
3097.43 71
3097.55 72
3097.68 74
3097.81 79
3097.94 85
3098.07 93
3098.19 101
3098.32 108
3098.45 112
3098.58 113
3098.70 110
3098.83 101
3098.96 89
3099.09 73
3099.21 58
3099.34 45
3099.47 36
3099.60 31
3099.72 31
3099.85 34
3099.98 38
3100.11 41
3100.24 44
3100.36 45
3100.49 45
3100.62 46
3100.75 48
3100.87 52
3101.00 57
3101.13 63
3101.26 69
3101.38 75
3101.51 82
3101.64 90
3101.77 99
3101.89 108
3102.02 116
3102.15 122
3102.28 123
3102.41 119
3102.53 111
3102.66 100
3102.79 89
3102.92 81
3103.04 78
3103.17 80
3103.30 87
3103.43 97
3103.55 106
3103.68 113
3103.81 116
3103.94 115
3104.07 111
3104.19 105
3104.32 98
3104.45 93
3104.58 89
3104.70 89
3104.83 91
3104.96 96
3105.09 103
3105.22 110
3105.34 118
3105.47 125
3105.60 129
3105.73 130
3105.85 127
3105.98 122
3106.11 115
3106.24 106
3106.37 99
3106.49 94
3106.62 92
3106.75 96
3106.88 103
3107.00 114
3107.13 126
3107.26 137
3107.39 146
3107.52 150
3107.64 148
3107.77 141
3107.90 130
3108.03 116
3108.15 103
3108.28 91
3108.41 84
3108.54 80
3108.67 82
3108.79 86
3108.92 92
3109.05 99
3109.18 103
3109.31 105
3109.43 102
3109.56 94
3109.69 83
3109.82 69
3109.94 54
3110.07 40
3110.20 28
3110.33 20
3110.46 17
3110.58 15
3110.71 16
3110.84 16
3110.97 15
3111.10 12
3111.22 7
3111.35 1
3111.48 0
3111.61 0
3111.73 0
3111.86 3
3111.99 13
3112.12 24
3112.25 35
3112.37 45
3112.50 51
3112.63 52
3112.76 48
3112.89 39
3113.01 29
3113.14 19
3113.27 13
3113.40 11
3113.53 16
3113.65 26
3113.78 40
3113.91 56
3114.04 70
3114.17 80
3114.29 87
3114.42 92
3114.55 95
3114.68 97
3114.80 101
3114.93 106
3115.06 110
3115.19 112
3115.32 111
3115.44 105
3115.57 95
3115.70 83
3115.83 71
3115.96 61
3116.08 56
3116.21 56
3116.34 60
3116.47 68
3116.60 77
3116.72 84
3116.85 90
3116.98 93
3117.11 93
3117.24 90
3117.36 87
3117.49 83
3117.62 81
3117.75 81
3117.88 84
3118.00 90
3118.13 98
3118.26 107
3118.39 114
3118.52 117
3118.64 115
3118.77 108
3118.90 97
3119.03 83
3119.16 67
3119.28 54
3119.41 43
3119.54 35
3119.67 30
3119.80 26
3119.93 24
3120.05 21
3120.18 19
3120.31 16
3120.44 15
3120.57 14
3120.69 15
3120.82 16
3120.95 17
3121.08 18
3121.21 19
3121.33 20
3121.46 23
3121.59 28
3121.72 38
3121.85 52
3121.97 67
3122.10 82
3122.23 94
3122.36 103
3122.49 106
3122.62 106
3122.74 105
3122.87 106
3123.00 110
3123.13 119
3123.26 131
3123.38 144
3123.51 157
3123.64 169
3123.77 176
3123.90 180
3124.02 181
3124.15 178
3124.28 173
3124.41 166
3124.54 155
3124.67 143
3124.79 129
3124.92 113
3125.05 98
3125.18 84
3125.31 72
3125.43 65
3125.56 61
3125.69 62
3125.82 64
3125.95 68
3126.08 70
3126.20 69
3126.33 65
3126.46 58
3126.59 51
3126.72 43
3126.84 39
3126.97 36
3127.10 35
3127.23 35
3127.36 35
3127.49 35
3127.61 35
3127.74 38
3127.87 43
3128.00 52
3128.13 64
3128.25 75
3128.38 83
3128.51 85
3128.64 81
3128.77 71
3128.90 58
3129.02 47
3129.15 39
3129.28 38
3129.41 43
3129.54 53
3129.67 65
3129.79 77
3129.92 86
3130.05 92
3130.18 93
3130.31 91
3130.44 87
3130.56 82
3130.69 76
3130.82 71
3130.95 66
3131.08 62
3131.20 57
3131.33 54
3131.46 53
3131.59 54
3131.72 59
3131.85 67
3131.97 78
3132.10 90
3132.23 101
3132.36 109
3132.49 114
3132.62 116
3132.74 115
3132.87 113
3133.00 111
3133.13 109
3133.26 109
3133.39 111
3133.51 114
3133.64 118
3133.77 122
3133.90 126
3134.03 128
3134.16 129
3134.28 128
3134.41 125
3134.54 123
3134.67 119
3134.80 116
3134.93 112
3135.05 108
3135.18 102
3135.31 95
3135.44 87
3135.57 80
3135.70 73
3135.82 70
3135.95 69
3136.08 70
3136.21 74
3136.34 78
3136.47 80
3136.60 80
3136.72 76
3136.85 68
3136.98 58
3137.11 46
3137.24 34
3137.37 25
3137.49 21
3137.62 22
3137.75 28
3137.88 39
3138.01 54
3138.14 69
3138.26 85
3138.39 99
3138.52 110
3138.65 118
3138.78 123
3138.91 125
3139.04 125
3139.16 122
3139.29 117
3139.42 110
3139.55 101
3139.68 92
3139.81 82
3139.93 73
3140.06 66
3140.19 62
3140.32 62
3140.45 64
3140.58 69
3140.71 74
3140.83 78
3140.96 80
3141.09 79
3141.22 76
3141.35 70
3141.48 63
3141.61 56
3141.73 48
3141.86 41
3141.99 35
3142.12 29
3142.25 25
3142.38 20
3142.50 15
3142.63 9
3142.76 2
3142.89 0
3143.02 0
3143.15 0
3143.28 0
3143.40 0
3143.53 0
3143.66 0
3143.79 4
3143.92 17
3144.05 30
3144.18 38
3144.30 43
3144.43 43
3144.56 41
3144.69 36
3144.82 31
3144.95 27
3145.08 25
3145.20 24
3145.33 25
3145.46 27
3145.59 30
3145.72 32
3145.85 34
3145.98 35
3146.10 35
3146.23 35
3146.36 34
3146.49 34
3146.62 35
3146.75 36
3146.88 37
3147.00 39
3147.13 39
3147.26 38
3147.39 36
3147.52 32
3147.65 29
3147.78 26
3147.90 24
3148.03 23
3148.16 21
3148.29 19
3148.42 17
3148.55 13
3148.68 11
3148.81 10
3148.93 12
3149.06 17
3149.19 25
3149.32 35
3149.45 45
3149.58 53
3149.71 58
3149.83 59
3149.96 58
3150.09 55
3150.22 53
3150.35 52
3150.48 54
3150.61 58
3150.74 65
3150.86 73
3150.99 81
3151.12 89
3151.25 94
3151.38 97
3151.51 99
3151.64 99
3151.77 97
3151.89 95
3152.02 93
3152.15 90
3152.28 89
3152.41 87
3152.54 87
3152.67 86
3152.80 85
3152.92 85
3153.05 85
3153.18 85
3153.31 85
3153.44 84
3153.57 83
3153.70 82
3153.82 80
3153.95 78
3154.08 76
3154.21 75
3154.34 75
3154.47 75
3154.60 75
3154.73 75
3154.86 75
3154.98 76
3155.11 78
3155.24 80
3155.37 82
3155.50 84
3155.63 85
3155.76 85
3155.89 83
3156.01 81
3156.14 80
3156.27 80
3156.40 83
3156.53 89
3156.66 97
3156.79 108
3156.92 118
3157.04 128
3157.17 135
3157.30 137
3157.43 133
3157.56 123
3157.69 109
3157.82 92
3157.95 74
3158.08 58
3158.20 46
3158.33 39
3158.46 36
3158.59 35
3158.72 37
3158.85 39
3158.98 40
3159.11 40
3159.24 39
3159.36 37
3159.49 35
3159.62 33
3159.75 30
3159.88 27
3160.01 22
3160.14 17
3160.27 10
3160.39 3
3160.52 0
3160.65 0
3160.78 0
3160.91 0
3161.04 0
3161.17 0
3161.30 0
3161.43 0
3161.56 5
3161.68 16
3161.81 27
3161.94 36
3162.07 44
3162.20 50
3162.33 55
3162.46 59
3162.59 62
3162.72 65
3162.84 71
3162.97 78
3163.10 87
3163.23 98
3163.36 111
3163.49 124
3163.62 136
3163.75 145
3163.88 151
3164.00 154
3164.13 153
3164.26 150
3164.39 144
3164.52 136
3164.65 127
3164.78 116
3164.91 104
3165.04 90
3165.17 77
3165.29 65
3165.42 57
3165.55 52
3165.68 51
3165.81 53
3165.94 57
3166.07 61
3166.20 64
3166.33 66
3166.46 68
3166.58 72
3166.71 77
3166.84 85
3166.97 93
3167.10 101
3167.23 106
3167.36 106
3167.49 102
3167.62 93
3167.75 83
3167.87 74
3168.00 67
3168.13 65
3168.26 67
3168.39 74
3168.52 84
3168.65 95
3168.78 107
3168.91 118
3169.04 128
3169.17 134
3169.29 138
3169.42 140
3169.55 138
3169.68 134
3169.81 128
3169.94 119
3170.07 108
3170.20 96
3170.33 81
3170.46 66
3170.59 51
3170.71 37
3170.84 26
3170.97 17
3171.10 12
3171.23 12
3171.36 14
3171.49 20
3171.62 26
3171.75 32
3171.88 37
3172.01 41
3172.13 42
3172.26 42
3172.39 41
3172.52 42
3172.65 44
3172.78 50
3172.91 59
3173.04 71
3173.17 86
3173.30 102
3173.43 118
3173.56 133
3173.68 146
3173.81 156
3173.94 163
3174.07 167
3174.20 169
3174.33 170
3174.46 170
3174.59 170
3174.72 169
3174.85 168
3174.98 167
3175.11 164
3175.23 161
3175.36 157
3175.49 152
3175.62 146
3175.75 138
3175.88 129
3176.01 120
3176.14 112
3176.27 107
3176.40 105
3176.53 107
3176.66 112
3176.79 120
3176.91 129
3177.04 136
3177.17 140
3177.30 142
3177.43 141
3177.56 139
3177.69 137
3177.82 137
3177.95 140
3178.08 145
3178.21 152
3178.34 159
3178.47 164
3178.59 167
3178.72 167
3178.85 163
3178.98 158
3179.11 151
3179.24 144
3179.37 139
3179.50 137
3179.63 138
3179.76 140
3179.89 144
3180.02 148
3180.15 152
3180.28 157
3180.40 163
3180.53 169
3180.66 175
3180.79 182
3180.92 188
3181.05 191
3181.18 193
3181.31 191
3181.44 186
3181.57 180
3181.70 173
3181.83 166
3181.96 160
3182.09 156
3182.21 153
3182.34 152
3182.47 152
3182.60 152
3182.73 152
3182.86 150
3182.99 146
3183.12 140
3183.25 131
3183.38 120
3183.51 109
3183.64 101
3183.77 97
3183.90 99
3184.03 108
3184.16 121
3184.28 137
3184.41 152
3184.54 164
3184.67 171
3184.80 172
3184.93 169
3185.06 164
3185.19 159
3185.32 157
3185.45 158
3185.58 162
3185.71 169
3185.84 176
3185.97 182
3186.10 185
3186.23 185
3186.36 181
3186.48 172
3186.61 159
3186.74 143
3186.87 125
3187.00 107
3187.13 91
3187.26 78
3187.39 69
3187.52 64
3187.65 62
3187.78 61
3187.91 61
3188.04 59
3188.17 57
3188.30 55
3188.43 54
3188.56 55
3188.68 60
3188.81 67
3188.94 76
3189.07 86
3189.20 95
3189.33 104
3189.46 111
3189.59 115
3189.72 118
3189.85 120
3189.98 122
3190.11 122
3190.24 123
3190.37 123
3190.50 121
3190.63 118
3190.76 114
3190.89 107
3191.02 101
3191.15 96
3191.27 94
3191.40 95
3191.53 98
3191.66 104
3191.79 110
3191.92 116
3192.05 121
3192.18 125
3192.31 128
3192.44 131
3192.57 135
3192.70 139
3192.83 141
3192.96 142
3193.09 140
3193.22 135
3193.35 125
3193.48 113
3193.61 98
3193.74 85
3193.87 74
3194.00 68
3194.12 68
3194.25 73
3194.38 84
3194.51 97
3194.64 108
3194.77 116
3194.90 119
3195.03 118
3195.16 114
3195.29 109
3195.42 105
3195.55 105
3195.68 108
3195.81 114
3195.94 121
3196.07 126
3196.20 129
3196.33 129
3196.46 127
3196.59 124
3196.72 121
3196.85 118
3196.98 117
3197.11 118
3197.24 121
3197.37 125
3197.49 130
3197.62 135
3197.75 139
3197.88 143
3198.01 147
3198.14 150
3198.27 152
3198.40 154
3198.53 154
3198.66 151
3198.79 145
3198.92 136
3199.05 125
3199.18 114
3199.31 105
3199.44 98
3199.57 96
3199.70 98
3199.83 103
3199.96 110
3200.09 117
3200.22 123
3200.35 127
3200.48 128
3200.61 126
3200.74 123
3200.87 118
3201.00 111
3201.13 105
3201.26 99
3201.39 93
3201.52 89
3201.64 86
3201.77 85
3201.90 86
3202.03 88
3202.16 89
3202.29 89
3202.42 89
3202.55 87
3202.68 84
3202.81 80
3202.94 77
3203.07 74
3203.20 72
3203.33 71
3203.46 69
3203.59 67
3203.72 66
3203.85 66
3203.98 68
3204.11 71
3204.24 76
3204.37 82
3204.50 88
3204.63 94
3204.76 98
3204.89 101
3205.02 103
3205.15 102
3205.28 100
3205.41 95
3205.54 89
3205.67 81
3205.80 73
3205.93 66
3206.06 62
3206.19 61
3206.32 65
3206.45 72
3206.58 82
3206.71 93
3206.84 102
3206.97 107
3207.10 108
3207.23 105
3207.36 99
3207.49 92
3207.62 85
3207.75 80
3207.87 77
3208.00 76
3208.13 75
3208.26 73
3208.39 70
3208.52 65
3208.65 59
3208.78 53
3208.91 49
3209.04 46
3209.17 44
3209.30 43
3209.43 41
3209.56 38
3209.69 34
3209.82 27
3209.95 19
3210.08 11
3210.21 3
3210.34 0
3210.47 0
3210.60 0
3210.73 0
3210.86 0
3210.99 0
3211.12 0
3211.25 2
3211.38 4
3211.51 6
3211.64 8
3211.77 9
3211.90 10
3212.03 11
3212.16 12
3212.29 11
3212.42 9
3212.55 6
3212.68 3
3212.81 0
3212.94 0
3213.07 0
3213.20 0
3213.33 0
3213.46 3
3213.59 6
3213.72 9
3213.85 11
3213.98 11
3214.11 12
3214.24 11
3214.37 12
3214.50 13
3214.63 17
3214.76 24
3214.89 33
3215.02 45
3215.15 58
3215.28 71
3215.41 84
3215.54 95
3215.67 103
3215.80 108
3215.93 110
3216.06 108
3216.19 103
3216.32 97
3216.45 91
3216.58 85
3216.71 81
3216.84 79
3216.97 77
3217.10 76
3217.23 75
3217.36 71
3217.49 67
3217.62 61
3217.75 55
3217.88 53
3218.01 54
3218.14 59
3218.27 69
3218.40 83
3218.53 99
3218.66 116
3218.79 133
3218.92 148
3219.05 161
3219.18 172
3219.31 178
3219.44 179
3219.57 174
3219.70 164
3219.83 149
3219.96 131
3220.09 113
3220.22 95
3220.35 81
3220.48 70
3220.61 64
3220.74 62
3220.87 63
3221.00 66
3221.13 73
3221.26 81
3221.39 92
3221.52 104
3221.65 117
3221.78 130
3221.91 142
3222.04 151
3222.17 156
3222.31 158
3222.44 157
3222.57 154
3222.70 148
3222.83 142
3222.96 134
3223.09 127
3223.22 120
3223.35 113
3223.48 108
3223.61 104
3223.74 102
3223.87 101
3224.00 100
3224.13 96
3224.26 90
3224.39 82
3224.52 71
3224.65 61
3224.78 54
3224.91 51
3225.04 52
3225.17 57
3225.30 65
3225.43 72
3225.56 78
3225.69 80
3225.82 79
3225.95 77
3226.08 74
3226.21 74
3226.34 77
3226.47 83
3226.60 92
3226.73 103
3226.86 114
3226.99 124
3227.12 130
3227.25 135
3227.38 137
3227.51 139
3227.64 141
3227.77 145
3227.90 150
3228.03 157
3228.16 164
3228.29 171
3228.43 175
3228.56 176
3228.69 175
3228.82 173
3228.95 169
3229.08 165
3229.21 163
3229.34 162
3229.47 163
3229.60 166
3229.73 171
3229.86 177
3229.99 183
3230.12 189
3230.25 193
3230.38 194
3230.51 193
3230.64 189
3230.77 183
3230.90 176
3231.03 167
3231.16 159
3231.29 152
3231.42 146
3231.55 140
3231.68 135
3231.81 131
3231.94 127
3232.07 123
3232.20 121
3232.33 122
3232.46 125
3232.60 130
3232.73 135
3232.86 139
3232.99 140
3233.12 136
3233.25 128
3233.38 116
3233.51 104
3233.64 93
3233.77 85
3233.90 83
3234.03 85
3234.16 91
3234.29 99
3234.42 108
3234.55 116
3234.68 124
3234.81 130
3234.94 136
3235.07 141
3235.20 146
3235.33 151
3235.46 156
3235.59 161
3235.72 165
3235.85 170
3235.99 173
3236.12 174
3236.25 173
3236.38 169
3236.51 164
3236.64 158
3236.77 152
3236.90 147
3237.03 143
3237.16 141
3237.29 141
3237.42 141
3237.55 141
3237.68 139
3237.81 135
3237.94 127
3238.07 116
3238.20 101
3238.33 84
3238.46 68
3238.59 53
3238.72 43
3238.86 37
3238.99 38
3239.12 43
3239.25 53
3239.38 66
3239.51 78
3239.64 90
3239.77 99
3239.90 105
3240.03 107
3240.16 104
3240.29 99
3240.42 90
3240.55 78
3240.68 63
3240.81 47
3240.94 32
3241.07 17
3241.20 5
3241.33 0
3241.47 0
3241.60 0
3241.73 0
3241.86 0
3241.99 0
3242.12 0
3242.25 0
3242.38 2
3242.51 5
3242.64 8
3242.77 11
3242.90 14
3243.03 17
3243.16 21
3243.29 26
3243.42 30
3243.55 35
3243.68 39
3243.82 43
3243.95 45
3244.08 47
3244.21 47
3244.34 47
3244.47 45
3244.60 44
3244.73 42
3244.86 40
3244.99 40
3245.12 41
3245.25 44
3245.38 50
3245.51 57
3245.64 65
3245.77 73
3245.91 80
3246.04 87
3246.17 93
3246.30 101
3246.43 111
3246.56 123
3246.69 137
3246.82 152
3246.95 167
3247.08 178
3247.21 183
3247.34 183
3247.47 176
3247.60 163
3247.73 145
3247.86 125
3248.00 104
3248.13 87
3248.26 74
3248.39 67
3248.52 65
3248.65 69
3248.78 76
3248.91 85
3249.04 93
3249.17 99
3249.30 102
3249.43 103
3249.56 101
3249.69 99
3249.83 95
3249.96 91
3250.09 86
3250.22 81
3250.35 75
3250.48 68
3250.61 61
3250.74 54
3250.87 49
3251.00 44
3251.13 40
3251.26 36
3251.39 32
3251.52 27
3251.66 21
3251.79 15
3251.92 10
3252.05 8
3252.18 9
3252.31 14
3252.44 22
3252.57 33
3252.70 43
3252.83 51
3252.96 57
3253.09 59
3253.22 60
3253.36 59
3253.49 59
3253.62 61
3253.75 67
3253.88 77
3254.01 88
3254.14 100
3254.27 108
3254.40 112
3254.53 109
3254.66 99
3254.79 83
3254.92 63
3255.06 42
3255.19 23
3255.32 6
3255.45 0
3255.58 0
3255.71 0
3255.84 0
3255.97 0
3256.10 0
3256.23 0
3256.36 2
3256.49 11
3256.63 19
3256.76 27
3256.89 35
3257.02 43
3257.15 51
3257.28 59
3257.41 68
3257.54 78
3257.67 88
3257.80 98
3257.93 107
3258.06 114
3258.20 119
3258.33 120
3258.46 118
3258.59 112
3258.72 104
3258.85 94
3258.98 86
3259.11 81
3259.24 78
3259.37 76
3259.50 75
3259.64 72
3259.77 66
3259.90 57
3260.03 44
3260.16 30
3260.29 17
3260.42 8
3260.55 5
3260.68 6
3260.81 13
3260.94 23
3261.08 36
3261.21 47
3261.34 57
3261.47 63
3261.60 65
3261.73 63
3261.86 55
3261.99 44
3262.12 31
3262.25 17
3262.38 4
3262.52 0
3262.65 0
3262.78 0
3262.91 0
3263.04 0
3263.17 0
3263.30 0
3263.43 0
3263.56 3
3263.69 7
3263.83 10
3263.96 15
3264.09 22
3264.22 30
3264.35 41
3264.48 53
3264.61 65
3264.74 78
3264.87 90
3265.00 99
3265.14 105
3265.27 107
3265.40 105
3265.53 98
3265.66 89
3265.79 78
3265.92 67
3266.05 59
3266.18 53
3266.31 52
3266.45 54
3266.58 58
3266.71 62
3266.84 63
3266.97 62
3267.10 59
3267.23 53
3267.36 47
3267.49 40
3267.63 36
3267.76 33
3267.89 31
3268.02 30
3268.15 31
3268.28 32
3268.41 36
3268.54 42
3268.67 50
3268.80 61
3268.94 73
3269.07 86
3269.20 96
3269.33 104
3269.46 108
3269.59 108
3269.72 104
3269.85 97
3269.98 89
3270.12 83
3270.25 79
3270.38 79
3270.51 82
3270.64 89
3270.77 97
3270.90 105
3271.03 112
3271.16 118
3271.30 121
3271.43 121
3271.56 119
3271.69 116
3271.82 111
3271.95 105
3272.08 100
3272.21 95
3272.35 91
3272.48 88
3272.61 85
3272.74 83
3272.87 81
3273.00 80
3273.13 80
3273.26 81
3273.39 82
3273.53 84
3273.66 83
3273.79 81
3273.92 75
3274.05 68
3274.18 60
3274.31 52
3274.44 45
3274.58 40
3274.71 38
3274.84 37
3274.97 38
3275.10 41
3275.23 45
3275.36 52
3275.49 61
3275.62 71
3275.76 82
3275.89 91
3276.02 98
3276.15 101
3276.28 101
3276.41 98
3276.54 95
3276.67 91
3276.81 88
3276.94 85
3277.07 83
3277.20 80
3277.33 77
3277.46 73
3277.59 68
3277.72 65
3277.86 63
3277.99 62
3278.12 63
3278.25 64
3278.38 63
3278.51 59
3278.64 52
3278.77 42
3278.91 30
3279.04 17
3279.17 5
3279.30 0
3279.43 0
3279.56 0
3279.69 0
3279.83 0
3279.96 0
3280.09 0
3280.22 0
3280.35 3
3280.48 13
3280.61 22
3280.74 28
3280.88 30
3281.01 29
3281.14 27
3281.27 23
3281.40 19
3281.53 15
3281.66 11
3281.80 6
3281.93 2
3282.06 0
3282.19 0
3282.32 0
3282.45 0
3282.58 0
3282.71 0
3282.85 1
3282.98 7
3283.11 13
3283.24 20
3283.37 27
3283.50 35
3283.63 44
3283.77 54
3283.90 65
3284.03 76
3284.16 85
3284.29 91
3284.42 95
3284.55 97
3284.69 97
3284.82 96
3284.95 95
3285.08 94
3285.21 92
3285.34 91
3285.47 90
3285.61 88
3285.74 86
3285.87 84
3286.00 82
3286.13 81
3286.26 81
3286.39 82
3286.53 86
3286.66 91
3286.79 96
3286.92 100
3287.05 101
3287.18 99
3287.31 93
3287.45 83
3287.58 72
3287.71 60
3287.84 50
3287.97 42
3288.10 38
3288.23 37
3288.37 39
3288.50 41
3288.63 43
3288.76 44
3288.89 42
3289.02 39
3289.15 38
3289.29 38
3289.42 43
3289.55 53
3289.68 69
3289.81 88
3289.94 109
3290.08 128
3290.21 143
3290.34 151
3290.47 153
3290.60 149
3290.73 140
3290.86 130
3291.00 119
3291.13 110
3291.26 103
3291.39 97
3291.52 93
3291.65 89
3291.79 85
3291.92 80
3292.05 73
3292.18 66
3292.31 57
3292.44 47
3292.57 38
3292.71 31
3292.84 27
3292.97 26
3293.10 31
3293.23 41
3293.36 54
3293.50 70
3293.63 86
3293.76 101
3293.89 113
3294.02 120
3294.15 123
3294.28 121
3294.42 115
3294.55 106
3294.68 96
3294.81 88
3294.94 82
3295.07 80
3295.21 84
3295.34 93
3295.47 107
3295.60 125
3295.73 145
3295.86 165
3296.00 183
3296.13 196
3296.26 204
3296.39 207
3296.52 204
3296.65 199
3296.79 194
3296.92 189
3297.05 186
3297.18 185
3297.31 183
3297.44 179
3297.58 170
3297.71 156
3297.84 138
3297.97 116
3298.10 94
3298.23 75
3298.37 59
3298.50 48
3298.63 41
3298.76 38
3298.89 37
3299.02 37
3299.16 37
3299.29 38
3299.42 40
3299.55 44
3299.68 49
3299.81 55
3299.95 63
3300.08 71
3300.21 79
3300.34 85
3300.47 89
3300.60 91
3300.74 90
3300.87 87
3301.00 82
3301.13 77
3301.26 72
3301.40 69
3301.53 66
3301.66 63
3301.79 61
3301.92 61
3302.05 63
3302.19 68
3302.32 78
3302.45 94
3302.58 114
3302.71 138
3302.84 162
3302.98 183
3303.11 199
3303.24 208
3303.37 210
3303.50 205
3303.63 194
3303.77 179
3303.90 162
3304.03 145
3304.16 129
3304.29 115
3304.43 103
3304.56 94
3304.69 88
3304.82 83
3304.95 80
3305.08 77
3305.22 75
3305.35 72
3305.48 68
3305.61 63
3305.74 58
3305.88 51
3306.01 45
3306.14 40
3306.27 36
3306.40 33
3306.53 33
3306.67 35
3306.80 38
3306.93 41
3307.06 44
3307.19 48
3307.33 52
3307.46 58
3307.59 64
3307.72 73
3307.85 83
3307.99 93
3308.12 103
3308.25 111
3308.38 116
3308.51 117
3308.64 115
3308.78 110
3308.91 101
3309.04 90
3309.17 76
3309.30 60
3309.44 42
3309.57 23
3309.70 5
3309.83 0
3309.96 0
3310.10 0
3310.23 0
3310.36 0
3310.49 0
3310.62 3
3310.76 9
3310.89 12
3311.02 13
3311.15 11
3311.28 11
3311.41 14
3311.55 21
3311.68 30
3311.81 40
3311.94 50
3312.07 56
3312.21 61
3312.34 63
3312.47 65
3312.60 67
3312.73 70
3312.87 75
3313.00 80
3313.13 83
3313.26 84
3313.39 81
3313.53 75
3313.66 66
3313.79 57
3313.92 47
3314.05 41
3314.19 39
3314.32 42
3314.45 51
3314.58 63
3314.71 79
3314.85 95
3314.98 111
3315.11 126
3315.24 138
3315.37 147
3315.51 153
3315.64 156
3315.77 156
3315.90 152
3316.03 146
3316.17 139
3316.30 132
3316.43 126
3316.56 122
3316.69 119
3316.83 117
3316.96 113
3317.09 108
3317.22 100
3317.35 89
3317.49 78
3317.62 66
3317.75 56
3317.88 47
3318.02 40
3318.15 34
3318.28 28
3318.41 23
3318.54 16
3318.68 10
3318.81 5
3318.94 2
3319.07 4
3319.20 11
3319.34 23
3319.47 41
3319.60 63
3319.73 85
3319.86 106
3320.00 124
3320.13 139
3320.26 149
3320.39 156
3320.52 160
3320.66 163
3320.79 164
3320.92 164
3321.05 162
3321.19 157
3321.32 150
3321.45 140
3321.58 130
3321.71 120
3321.85 112
3321.98 105
3322.11 100
3322.24 97
3322.37 93
3322.51 87
3322.64 80
3322.77 70
3322.90 60
3323.04 49
3323.17 40
3323.30 33
3323.43 30
3323.56 30
3323.70 33
3323.83 38
3323.96 44
3324.09 48
3324.23 50
3324.36 47
3324.49 41
3324.62 31
3324.75 19
3324.89 7
3325.02 0
3325.15 0
3325.28 0
3325.42 0
3325.55 0
3325.68 0
3325.81 0
3325.94 0
3326.08 4
3326.21 7
3326.34 10
3326.47 12
3326.61 15
3326.74 20
3326.87 27
3327.00 36
3327.13 48
3327.27 61
3327.40 75
3327.53 87
3327.66 96
3327.80 102
3327.93 104
3328.06 103
3328.19 100
3328.32 95
3328.46 91
3328.59 87
3328.72 82
3328.85 77
3328.99 71
3329.12 63
3329.25 54
3329.38 44
3329.52 34
3329.65 27
3329.78 22
3329.91 21
3330.04 23
3330.18 29
3330.31 38
3330.44 49
3330.57 62
3330.71 74
3330.84 85
3330.97 94
3331.10 100
3331.24 102
3331.37 102
3331.50 98
3331.63 93
3331.76 86
3331.90 80
3332.03 75
3332.16 71
3332.29 69
3332.43 69
3332.56 69
3332.69 71
3332.82 73
3332.96 75
3333.09 78
3333.22 81
3333.35 85
3333.49 90
3333.62 96
3333.75 102
3333.88 108
3334.01 114
3334.15 119
3334.28 123
3334.41 126
3334.54 127
3334.68 125
3334.81 121
3334.94 114
3335.07 103
3335.21 91
3335.34 77
3335.47 62
3335.60 50
3335.74 41
3335.87 37
3336.00 39
3336.13 46
3336.27 57
3336.40 70
3336.53 82
3336.66 92
3336.80 97
3336.93 99
3337.06 97
3337.19 93
3337.33 90
3337.46 86
3337.59 82
3337.72 78
3337.86 71
3337.99 62
3338.12 51
3338.25 37
3338.39 22
3338.52 8
3338.65 0
3338.78 0
3338.92 0
3339.05 0
3339.18 0
3339.31 0
3339.44 0
3339.58 0
3339.71 0
3339.84 6
3339.97 12
3340.11 19
3340.24 29
3340.37 42
3340.51 57
3340.64 74
3340.77 93
3340.90 112
3341.04 129
3341.17 143
3341.30 154
3341.43 162
3341.57 167
3341.70 170
3341.83 173
3341.96 176
3342.10 178
3342.23 180
3342.36 180
3342.49 180
3342.63 178
3342.76 176
3342.89 174
3343.02 174
3343.16 177
3343.29 183
3343.42 191
3343.55 201
3343.69 213
3343.82 223
3343.95 233
3344.08 241
3344.22 248
3344.35 254
3344.48 260
3344.61 266
3344.75 273
3344.88 280
3345.01 286
3345.14 291
3345.28 293
3345.41 292
3345.54 286
3345.68 277
3345.81 265
3345.94 251
3346.07 238
3346.21 227
3346.34 219
3346.47 215
3346.60 214
3346.74 216
3346.87 218
3347.00 220
3347.13 221
3347.27 223
3347.40 226
3347.53 231
3347.66 238
3347.80 246
3347.93 253
3348.06 259
3348.20 261
3348.33 260
3348.46 255
3348.59 248
3348.73 239
3348.86 230
3348.99 222
3349.12 214
3349.26 207
3349.39 200
3349.52 193
3349.66 186
3349.79 180
3349.92 175
3350.05 174
3350.19 175
3350.32 180
3350.45 189
3350.58 199
3350.72 210
3350.85 218
3350.98 223
3351.11 223
3351.25 216
3351.38 204
3351.51 188
3351.65 171
3351.78 154
3351.91 140
3352.04 128
3352.18 120
3352.31 116
3352.44 113
3352.58 110
3352.71 108
3352.84 106
3352.97 102
3353.11 98
3353.24 93
3353.37 88
3353.50 83
3353.64 80
3353.77 76
3353.90 74
3354.04 72
3354.17 70
3354.30 66
3354.43 62
3354.57 57
3354.70 52
3354.83 49
3354.97 48
3355.10 50
3355.23 55
3355.36 62
3355.50 71
3355.63 81
3355.76 90
3355.89 98
3356.03 102
3356.16 105
3356.29 104
3356.43 100
3356.56 95
3356.69 89
3356.82 84
3356.96 79
3357.09 77
3357.22 76
3357.36 77
3357.49 77
3357.62 77
3357.75 76
3357.89 75
3358.02 74
3358.15 76
3358.29 81
3358.42 89
3358.55 100
3358.68 113
3358.82 124
3358.95 131
3359.08 132
3359.22 128
3359.35 119
3359.48 107
3359.61 94
3359.75 84
3359.88 78
3360.01 77
3360.15 81
3360.28 88
3360.41 96
3360.55 102
3360.68 105
3360.81 104
3360.94 100
3361.08 92
3361.21 84
3361.34 77
3361.48 70
3361.61 66
3361.74 63
3361.87 61
3362.01 59
3362.14 55
3362.27 49
3362.41 41
3362.54 29
3362.67 16
3362.81 1
3362.94 0
3363.07 0
3363.20 0
3363.34 0
3363.47 0
3363.60 0
3363.74 0
3363.87 0
3364.00 11
3364.13 22
3364.27 32
3364.40 41
3364.53 48
3364.67 54
3364.80 59
3364.93 62
3365.07 64
3365.20 67
3365.33 69
3365.46 73
3365.60 79
3365.73 85
3365.86 92
3366.00 99
3366.13 103
3366.26 104
3366.40 100
3366.53 92
3366.66 80
3366.80 67
3366.93 56
3367.06 48
3367.19 45
3367.33 49
3367.46 58
3367.59 70
3367.73 83
3367.86 94
3367.99 103
3368.13 109
3368.26 112
3368.39 115
3368.52 120
3368.66 128
3368.79 140
3368.92 154
3369.06 170
3369.19 185
3369.32 196
3369.46 204
3369.59 207
3369.72 208
3369.86 207
3369.99 205
3370.12 204
3370.26 204
3370.39 203
3370.52 201
3370.65 198
3370.79 192
3370.92 183
3371.05 173
3371.19 161
3371.32 149
3371.45 136
3371.59 123
3371.72 112
3371.85 104
3371.99 97
3372.12 93
3372.25 91
3372.39 91
3372.52 90
3372.65 88
3372.78 84
3372.92 76
3373.05 67
3373.18 57
3373.32 46
3373.45 38
3373.58 31
3373.72 28
3373.85 28
3373.98 29
3374.12 31
3374.25 34
3374.38 37
3374.52 40
3374.65 43
3374.78 48
3374.92 54
3375.05 63
3375.18 73
3375.32 85
3375.45 97
3375.58 109
3375.71 120
3375.85 128
3375.98 134
3376.11 138
3376.25 142
3376.38 146
3376.51 150
3376.65 156
3376.78 161
3376.91 164
3377.05 163
3377.18 157
3377.31 144
3377.45 125
3377.58 103
3377.71 81
3377.85 63
3377.98 50
3378.11 43
3378.25 44
3378.38 49
3378.51 56
3378.65 63
3378.78 67
3378.91 68
3379.05 66
3379.18 60
3379.31 53
3379.45 45
3379.58 39
3379.71 34
3379.85 32
3379.98 31
3380.11 34
3380.25 38
3380.38 44
3380.51 51
3380.65 58
3380.78 65
3380.91 70
3381.05 73
3381.18 73
3381.31 70
3381.45 66
3381.58 61
3381.71 58
3381.85 57
3381.98 60
3382.11 66
3382.25 73
3382.38 80
3382.51 86
3382.65 87
3382.78 85
3382.91 78
3383.05 68
3383.18 56
3383.31 43
3383.45 33
3383.58 27
3383.71 26
3383.85 31
3383.98 41
3384.11 55
3384.25 69
3384.38 83
3384.51 94
3384.65 102
3384.78 106
3384.91 109
3385.05 110
3385.18 111
3385.31 113
3385.45 114
3385.58 116
3385.71 119
3385.85 122
3385.98 126
3386.11 130
3386.25 135
3386.38 139
3386.51 142
3386.65 144
3386.78 144
3386.91 144
3387.05 145
3387.18 147
3387.31 152
3387.45 160
3387.58 169
3387.71 179
3387.85 189
3387.98 197
3388.12 204
3388.25 208
3388.38 209
3388.52 207
3388.65 202
3388.78 194
3388.92 184
3389.05 174
3389.18 165
3389.32 160
3389.45 160
3389.58 167
3389.72 178
3389.85 194
3389.98 214
3390.12 234
3390.25 252
3390.38 269
3390.52 284
3390.65 297
3390.78 309
3390.92 320
3391.05 332
3391.19 343
3391.32 354
3391.45 363
3391.59 368
3391.72 370
3391.85 369
3391.99 367
3392.12 364
3392.25 366
3392.39 374
3392.52 390
3392.65 415
3392.79 446
3392.92 481
3393.06 518
3393.19 551
3393.32 580
3393.46 602
3393.59 617
3393.72 627
3393.86 631
3393.99 632
3394.12 631
3394.26 628
3394.39 625
3394.52 623
3394.66 622
3394.79 623
3394.93 625
3395.06 628
3395.19 630
3395.33 630
3395.46 628
3395.59 624
3395.73 616
3395.86 607
3395.99 598
3396.13 589
3396.26 580
3396.39 570
3396.53 558
3396.66 542
3396.80 521
3396.93 494
3397.06 463
3397.20 430
3397.33 397
3397.46 369
3397.60 347
3397.73 332
3397.86 324
3398.00 321
3398.13 321
3398.27 321
3398.40 320
3398.53 316
3398.67 310
3398.80 302
3398.93 294
3399.07 285
3399.20 276
3399.34 268
3399.47 262
3399.60 258
3399.74 256
3399.87 257
3400.00 260
3400.14 266
3400.27 274
3400.40 282
3400.54 288
3400.67 291
3400.81 289
3400.94 282
3401.07 269
3401.21 253
3401.34 233
3401.47 212
3401.61 192
3401.74 175
3401.88 161
3402.01 151
3402.14 147
3402.28 148
3402.41 154
3402.54 163
3402.68 176
3402.81 188
3402.95 200
3403.08 209
3403.21 214
3403.35 216
3403.48 216
3403.61 214
3403.75 214
3403.88 215
3404.02 219
3404.15 224
3404.28 230
3404.42 234
3404.55 237
3404.68 238
3404.82 237
3404.95 235
3405.09 233
3405.22 231
3405.35 228
3405.49 226
3405.62 224
3405.75 222
3405.89 222
3406.02 224
3406.16 229
3406.29 236
3406.42 245
3406.56 253
3406.69 261
3406.83 266
3406.96 269
3407.09 270
3407.23 269
3407.36 268
3407.49 267
3407.63 266
3407.76 266
3407.90 266
3408.03 265
3408.16 263
3408.30 259
3408.43 252
3408.57 244
3408.70 235
3408.83 226
3408.97 216
3409.10 207
3409.23 197
3409.37 188
3409.50 178
3409.64 169
3409.77 161
3409.90 155
3410.04 152
3410.17 153
3410.31 157
3410.44 164
3410.57 171
3410.71 178
3410.84 183
3410.98 184
3411.11 182
3411.24 178
3411.38 173
3411.51 169
3411.65 167
3411.78 166
3411.91 166
3412.05 165
3412.18 164
3412.31 160
3412.45 153
3412.58 144
3412.72 133
3412.85 121
3412.98 108
3413.12 97
3413.25 87
3413.39 80
3413.52 75
3413.65 75
3413.79 79
3413.92 87
3414.06 97
3414.19 108
3414.32 119
3414.46 129
3414.59 136
3414.73 140
3414.86 141
3414.99 140
3415.13 138
3415.26 134
3415.40 131
3415.53 127
3415.66 124
3415.80 120
3415.93 116
3416.07 110
3416.20 102
3416.33 89
3416.47 74
3416.60 55
3416.74 35
3416.87 14
3417.00 0
3417.14 0
3417.27 0
3417.41 0
3417.54 0
3417.67 0
3417.81 0
3417.94 0
3418.08 4
3418.21 12
3418.34 19
3418.48 25
3418.61 30
3418.75 34
3418.88 38
3419.01 41
3419.15 42
3419.28 41
3419.42 39
3419.55 34
3419.69 29
3419.82 24
3419.95 20
3420.09 19
3420.22 20
3420.36 24
3420.49 31
3420.62 40
3420.76 50
3420.89 61
3421.03 73
3421.16 84
3421.29 94
3421.43 102
3421.56 107
3421.70 108
3421.83 106
3421.97 102
3422.10 97
3422.23 93
3422.37 91
3422.50 91
3422.64 94
3422.77 99
3422.90 103
3423.04 107
3423.17 108
3423.31 108
3423.44 105
3423.57 99
3423.71 92
3423.84 85
3423.98 79
3424.11 75
3424.25 75
3424.38 78
3424.51 85
3424.65 95
3424.78 106
3424.92 115
3425.05 123
3425.18 126
3425.32 125
3425.45 119
3425.59 111
3425.72 101
3425.86 92
3425.99 85
3426.12 81
3426.26 81
3426.39 84
3426.53 89
3426.66 96
3426.80 102
3426.93 106
3427.06 106
3427.20 104
3427.33 98
3427.47 91
3427.60 82
3427.73 74
3427.87 67
3428.00 63
3428.14 61
3428.27 62
3428.41 65
3428.54 71
3428.67 78
3428.81 86
3428.94 95
3429.08 103
3429.21 112
3429.35 122
3429.48 132
3429.61 143
3429.75 152
3429.88 159
3430.02 163
3430.15 161
3430.29 154
3430.42 142
3430.55 126
3430.69 110
3430.82 95
3430.96 83
3431.09 76
3431.23 73
3431.36 75
3431.49 80
3431.63 86
3431.76 93
3431.90 98
3432.03 102
3432.17 105
3432.30 105
3432.43 104
3432.57 102
3432.70 99
3432.84 96
3432.97 92
3433.11 87
3433.24 83
3433.38 79
3433.51 76
3433.64 76
3433.78 80
3433.91 89
3434.05 103
3434.18 120
3434.32 140
3434.45 160
3434.58 177
3434.72 189
3434.85 196
3434.99 198
3435.12 196
3435.26 191
3435.39 186
3435.53 182
3435.66 181
3435.79 183
3435.93 185
3436.06 188
3436.20 189
3436.33 187
3436.47 181
3436.60 171
3436.73 158
3436.87 143
3437.00 128
3437.14 116
3437.27 107
3437.41 103
3437.54 104
3437.68 109
3437.81 118
3437.94 128
3438.08 138
3438.21 146
3438.35 152
3438.48 155
3438.62 156
3438.75 154
3438.89 150
3439.02 146
3439.15 142
3439.29 140
3439.42 139
3439.56 140
3439.69 143
3439.83 148
3439.96 155
3440.10 162
3440.23 170
3440.37 177
3440.50 183
3440.63 188
3440.77 192
3440.90 195
3441.04 195
3441.17 194
3441.31 191
3441.44 186
3441.58 180
3441.71 172
3441.84 163
3441.98 153
3442.11 142
3442.25 131
3442.38 121
3442.52 112
3442.65 105
3442.79 101
3442.92 100
3443.06 102
3443.19 106
3443.32 109
3443.46 111
3443.59 111
3443.73 107
3443.86 101
3444.00 93
3444.13 85
3444.27 78
3444.40 72
3444.54 68
3444.67 66
3444.80 66
3444.94 66
3445.07 69
3445.21 72
3445.34 76
3445.48 80
3445.61 84
3445.75 87
3445.88 89
3446.02 89
3446.15 87
3446.29 86
3446.42 85
3446.55 86
3446.69 90
3446.82 95
3446.96 102
3447.09 110
3447.23 116
3447.36 121
3447.50 123
3447.63 123
3447.77 122
3447.90 120
3448.04 119
3448.17 120
3448.30 125
3448.44 134
3448.57 146
3448.71 161
3448.84 177
3448.98 191
3449.11 200
3449.25 203
3449.38 198
3449.52 187
3449.65 169
3449.79 149
3449.92 127
3450.06 108
3450.19 93
3450.32 84
3450.46 79
3450.59 80
3450.73 84
3450.86 92
3451.00 100
3451.13 108
3451.27 115
3451.40 122
3451.54 128
3451.67 134
3451.81 140
3451.94 147
3452.08 155
3452.21 163
3452.35 171
3452.48 179
3452.61 185
3452.75 188
3452.88 188
3453.02 184
3453.15 176
3453.29 166
3453.42 154
3453.56 142
3453.69 131
3453.83 123
3453.96 119
3454.10 120
3454.23 124
3454.37 132
3454.50 143
3454.64 155
3454.77 167
3454.91 179
3455.04 191
3455.17 201
3455.31 211
3455.44 220
3455.58 228
3455.71 236
3455.85 241
3455.98 245
3456.12 247
3456.25 246
3456.39 245
3456.52 245
3456.66 247
3456.79 252
3456.93 260
3457.06 272
3457.20 284
3457.33 296
3457.47 304
3457.60 307
3457.74 305
3457.87 300
3458.01 291
3458.14 283
3458.28 278
3458.41 277
3458.55 282
3458.68 293
3458.81 308
3458.95 326
3459.08 348
3459.22 371
3459.35 394
3459.49 417
3459.62 437
3459.76 454
3459.89 468
3460.03 479
3460.16 488
3460.30 496
3460.43 505
3460.57 516
3460.70 530
3460.84 545
3460.97 560
3461.11 572
3461.24 577
3461.38 575
3461.51 565
3461.65 547
3461.78 524
3461.92 497
3462.05 468
3462.19 441
3462.32 416
3462.46 394
3462.59 374
3462.73 357
3462.86 341
3463.00 327
3463.13 315
3463.27 305
3463.40 297
3463.54 291
3463.67 286
3463.81 283
3463.94 280
3464.08 277
3464.21 276
3464.35 274
3464.48 273
3464.62 272
3464.75 270
3464.89 267
3465.02 262
3465.16 256
3465.29 248
3465.43 240
3465.56 231
3465.70 222
3465.83 213
3465.97 205
3466.10 196
3466.24 188
3466.37 180
3466.51 173
3466.64 166
3466.78 159
3466.91 152
3467.05 145
3467.18 138
3467.32 131
3467.45 125
3467.59 119
3467.72 114
3467.86 110
3467.99 107
3468.13 106
3468.26 107
3468.40 109
3468.53 114
3468.67 118
3468.80 123
3468.94 125
3469.07 125
3469.21 122
3469.34 115
3469.48 105
3469.61 93
3469.75 81
3469.88 71
3470.02 62
3470.15 55
3470.29 51
3470.42 47
3470.56 45
3470.69 43
3470.83 43
3470.96 45
3471.10 49
3471.23 55
3471.37 63
3471.50 72
3471.64 81
3471.77 91
3471.91 99
3472.04 106
3472.18 112
3472.31 116
3472.45 120
3472.58 123
3472.72 126
3472.85 130
3472.99 134
3473.12 138
3473.26 142
3473.39 146
3473.53 147
3473.66 147
3473.80 143
3473.93 135
3474.07 124
3474.20 111
3474.34 98
3474.47 87
3474.61 80
3474.75 77
3474.88 80
3475.02 84
3475.15 88
3475.29 90
3475.42 87
3475.56 78
3475.69 64
3475.83 47
3475.96 30
3476.10 15
3476.23 4
3476.37 0
3476.50 0
3476.64 2
3476.77 9
3476.91 19
3477.04 28
3477.18 36
3477.31 41
3477.45 42
3477.58 39
3477.72 34
3477.85 28
3477.99 21
3478.12 17
3478.26 14
3478.40 13
3478.53 14
3478.67 16
3478.80 19
3478.94 22
3479.07 25
3479.21 29
3479.34 33
3479.48 37
3479.61 41
3479.75 43
3479.88 42
3480.02 39
3480.15 34
3480.29 28
3480.42 21
3480.56 15
3480.69 10
3480.83 6
3480.97 2
3481.10 0
3481.24 0
3481.37 0
3481.51 0
3481.64 0
3481.78 0
3481.91 0
3482.05 0
3482.18 2
3482.32 9
3482.45 15
3482.59 20
3482.72 21
3482.86 18
3482.99 12
3483.13 4
3483.27 0
3483.40 0
3483.54 0
3483.67 0
3483.81 0
3483.94 0
3484.08 4
3484.21 18
3484.35 33
3484.48 48
3484.62 63
3484.75 76
3484.89 85
3485.02 91
3485.16 90
3485.30 84
3485.43 72
3485.57 57
3485.70 41
3485.84 27
3485.97 15
3486.11 8
3486.24 6
3486.38 7
3486.51 10
3486.65 14
3486.78 18
3486.92 22
3487.06 25
3487.19 29
3487.33 32
3487.46 37
3487.60 43
3487.73 50
3487.87 59
3488.00 69
3488.14 81
3488.27 93
3488.41 103
3488.55 111
3488.68 115
3488.82 114
3488.95 109
3489.09 102
3489.22 94
3489.36 88
3489.49 85
3489.63 87
3489.76 90
3489.90 94
3490.03 98
3490.17 99
3490.31 96
3490.44 88
3490.58 78
3490.71 65
3490.85 52
3490.98 40
3491.12 30
3491.25 23
3491.39 20
3491.53 21
3491.66 26
3491.80 33
3491.93 41
3492.07 48
3492.20 51
3492.34 51
3492.47 47
3492.61 41
3492.74 35
3492.88 30
3493.02 29
3493.15 32
3493.29 38
3493.42 47
3493.56 56
3493.69 64
3493.83 69
3493.96 70
3494.10 68
3494.24 62
3494.37 54
3494.51 44
3494.64 35
3494.78 26
3494.91 18
3495.05 13
3495.18 10
3495.32 10
3495.46 13
3495.59 17
3495.73 23
3495.86 29
3496.00 37
3496.13 46
3496.27 53
3496.40 60
3496.54 66
3496.68 68
3496.81 68
3496.95 64
3497.08 58
3497.22 51
3497.35 46
3497.49 43
3497.62 43
3497.76 46
3497.90 51
3498.03 55
3498.17 58
3498.30 59
3498.44 58
3498.57 55
3498.71 52
3498.85 51
3498.98 51
3499.12 53
3499.25 56
3499.39 59
3499.52 61
3499.66 62
3499.79 61
3499.93 60
3500.07 58
3500.20 55
3500.34 53
3500.47 51
3500.61 49
3500.74 48
3500.88 47
3501.02 47
3501.15 49
3501.29 53
3501.42 58
3501.56 64
3501.69 70
3501.83 74
3501.97 76
3502.10 74
3502.24 70
3502.37 64
3502.51 58
3502.64 54
3502.78 54
3502.92 57
3503.05 64
3503.19 74
3503.32 85
3503.46 95
3503.59 103
3503.73 109
3503.87 112
3504.00 115
3504.14 118
3504.27 123
3504.41 128
3504.54 133
3504.68 137
3504.82 136
3504.95 130
3505.09 117
3505.22 100
3505.36 80
3505.49 60
3505.63 41
3505.77 25
3505.90 14
3506.04 6
3506.17 0
3506.31 0
3506.44 0
3506.58 0
3506.72 0
3506.85 2
3506.99 13
3507.12 29
3507.26 47
3507.39 67
3507.53 86
3507.67 102
3507.80 113
3507.94 118
3508.07 118
3508.21 114
3508.35 106
3508.48 95
3508.62 84
3508.75 73
3508.89 65
3509.02 60
3509.16 57
3509.30 58
3509.43 62
3509.57 68
3509.70 74
3509.84 80
3509.98 85
3510.11 87
3510.25 86
3510.38 80
3510.52 70
3510.65 57
3510.79 42
3510.93 27
3511.06 14
3511.20 5
3511.33 1
3511.47 1
3511.61 4
3511.74 7
3511.88 9
3512.01 10
3512.15 7
3512.29 3
3512.42 0
3512.56 0
3512.69 0
3512.83 0
3512.96 0
3513.10 0
3513.24 12
3513.37 27
3513.51 42
3513.64 55
3513.78 65
3513.92 71
3514.05 73
3514.19 71
3514.32 67
3514.46 63
3514.60 60
3514.73 59
3514.87 61
3515.00 65
3515.14 71
3515.28 78
3515.41 85
3515.55 90
3515.68 93
3515.82 95
3515.96 96
3516.09 97
3516.23 97
3516.36 98
3516.50 100
3516.64 102
3516.77 103
3516.91 101
3517.04 98
3517.18 92
3517.31 84
3517.45 77
3517.59 71
3517.72 67
3517.86 68
3517.99 73
3518.13 82
3518.27 92
3518.40 104
3518.54 114
3518.67 123
3518.81 129
3518.95 132
3519.08 131
3519.22 128
3519.36 123
3519.49 117
3519.63 110
3519.76 103
3519.90 98
3520.04 94
3520.17 94
3520.31 97
3520.44 103
3520.58 112
3520.72 124
3520.85 136
3520.99 147
3521.12 155
3521.26 162
3521.40 165
3521.53 166
3521.67 167
3521.80 166
3521.94 166
3522.08 166
3522.21 167
3522.35 169
3522.48 171
3522.62 174
3522.76 178
3522.89 183
3523.03 187
3523.16 192
3523.30 194
3523.44 193
3523.57 189
3523.71 181
3523.85 169
3523.98 156
3524.12 143
3524.25 132
3524.39 124
3524.53 120
3524.66 119
3524.80 122
3524.93 126
3525.07 130
3525.21 132
3525.34 131
3525.48 128
3525.61 122
3525.75 114
3525.89 104
3526.02 95
3526.16 87
3526.30 82
3526.43 80
3526.57 81
3526.70 84
3526.84 88
3526.98 90
3527.11 91
3527.25 90
3527.39 86
3527.52 81
3527.66 74
3527.79 67
3527.93 60
3528.07 52
3528.20 44
3528.34 34
3528.47 24
3528.61 12
3528.75 1
3528.88 0
3529.02 0
3529.16 0
3529.29 0
3529.43 0
3529.56 0
3529.70 12
3529.84 27
3529.97 41
3530.11 50
3530.25 55
3530.38 55
3530.52 51
3530.65 44
3530.79 37
3530.93 31
3531.06 28
3531.20 28
3531.34 31
3531.47 38
3531.61 46
3531.74 56
3531.88 66
3532.02 75
3532.15 81
3532.29 83
3532.43 83
3532.56 79
3532.70 72
3532.83 63
3532.97 54
3533.11 44
3533.24 37
3533.38 30
3533.52 26
3533.65 23
3533.79 20
3533.92 16
3534.06 13
3534.20 9
3534.33 6
3534.47 3
3534.61 2
3534.74 1
3534.88 0
3535.02 0
3535.15 0
3535.29 0
3535.42 0
3535.56 0
3535.70 0
3535.83 0
3535.97 11
3536.11 25
3536.24 39
3536.38 52
3536.52 61
3536.65 67
3536.79 70
3536.92 72
3537.06 76
3537.20 83
3537.33 94
3537.47 107
3537.61 121
3537.74 134
3537.88 146
3538.02 154
3538.15 158
3538.29 160
3538.42 161
3538.56 161
3538.70 163
3538.83 167
3538.97 173
3539.11 181
3539.24 189
3539.38 195
3539.52 199
3539.65 198
3539.79 192
3539.92 183
3540.06 170
3540.20 157
3540.33 145
3540.47 134
3540.61 126
3540.74 119
3540.88 114
3541.02 110
3541.15 107
3541.29 105
3541.43 104
3541.56 104
3541.70 104
3541.84 105
3541.97 105
3542.11 103
3542.24 102
3542.38 101
3542.52 100
3542.65 101
3542.79 102
3542.93 104
3543.06 105
3543.20 105
3543.34 103
3543.47 100
3543.61 95
3543.75 90
3543.88 86
3544.02 84
3544.16 85
3544.29 88
3544.43 94
3544.56 101
3544.70 107
3544.84 111
3544.97 113
3545.11 113
3545.25 110
3545.38 106
3545.52 102
3545.66 99
3545.79 98
3545.93 100
3546.07 102
3546.20 104
3546.34 106
3546.48 105
3546.61 102
3546.75 96
3546.89 88
3547.02 77
3547.16 64
3547.30 50
3547.43 36
3547.57 24
3547.71 14
3547.84 7
3547.98 6
3548.12 8
3548.25 14
3548.39 23
3548.52 32
3548.66 40
3548.80 45
3548.93 49
3549.07 50
3549.21 50
3549.34 48
3549.48 46
3549.62 42
3549.75 38
3549.89 33
3550.03 28
3550.16 23
3550.30 19
3550.44 17
3550.57 17
3550.71 21
3550.85 27
3550.98 35
3551.12 45
3551.26 54
3551.39 62
3551.53 68
3551.67 71
3551.80 72
3551.94 72
3552.08 72
3552.21 73
3552.35 76
3552.49 80
3552.62 84
3552.76 86
3552.90 84
3553.03 79
3553.17 70
3553.31 59
3553.44 49
3553.58 40
3553.72 36
3553.85 35
3553.99 37
3554.13 41
3554.26 45
3554.40 49
3554.54 51
3554.67 53
3554.81 55
3554.95 60
3555.08 69
3555.22 81
3555.36 96
3555.49 111
3555.63 126
3555.77 136
3555.90 141
3556.04 140
3556.18 132
3556.31 120
3556.45 105
3556.59 91
3556.72 78
3556.86 69
3557.00 65
3557.14 63
3557.27 63
3557.41 64
3557.55 62
3557.68 58
3557.82 50
3557.96 37
3558.09 20
3558.23 0
3558.37 0
3558.50 0
3558.64 0
3558.78 0
3558.91 0
3559.05 0
3559.19 0
3559.32 8
3559.46 28
3559.60 46
3559.73 58
3559.87 66
3560.01 71
3560.14 74
3560.28 77
3560.42 82
3560.55 88
3560.69 97
3560.83 106
3560.97 114
3561.10 120
3561.24 124
3561.38 124
3561.51 121
3561.65 117
3561.79 113
3561.92 110
3562.06 109
3562.20 110
3562.33 113
3562.47 117
3562.61 121
3562.74 123
3562.88 124
3563.02 122
3563.15 118
3563.29 112
3563.43 106
3563.57 101
3563.70 96
3563.84 95
3563.98 95
3564.11 99
3564.25 103
3564.39 107
3564.52 110
3564.66 112
3564.80 112
3564.93 110
3565.07 109
3565.21 108
3565.35 110
3565.48 114
3565.62 118
3565.76 123
3565.89 127
3566.03 127
3566.17 124
3566.30 116
3566.44 105
3566.58 92
3566.71 78
3566.85 65
3566.99 54
3567.13 45
3567.26 38
3567.40 34
3567.54 31
3567.67 27
3567.81 22
3567.95 16
3568.08 7
3568.22 0
3568.36 0
3568.49 0
3568.63 0
3568.77 0
3568.91 0
3569.04 0
3569.18 0
3569.32 8
3569.45 19
3569.59 27
3569.73 32
3569.86 34
3570.00 35
3570.14 34
3570.28 33
3570.41 32
3570.55 32
3570.69 31
3570.82 32
3570.96 32
3571.10 32
3571.23 34
3571.37 38
3571.51 43
3571.65 50
3571.78 59
3571.92 70
3572.06 81
3572.19 91
3572.33 101
3572.47 110
3572.61 118
3572.74 124
3572.88 129
3573.02 132
3573.15 134
3573.29 135
3573.43 135
3573.56 135
3573.70 136
3573.84 139
3573.98 145
3574.11 152
3574.25 161
3574.39 168
3574.52 174
3574.66 177
3574.80 178
3574.94 176
3575.07 172
3575.21 167
3575.35 163
3575.48 160
3575.62 160
3575.76 164
3575.90 170
3576.03 179
3576.17 189
3576.31 197
3576.44 202
3576.58 203
3576.72 201
3576.86 196
3576.99 189
3577.13 183
3577.27 178
3577.40 174
3577.54 171
3577.68 167
3577.82 163
3577.95 157
3578.09 150
3578.23 145
3578.36 141
3578.50 142
3578.64 145
3578.78 152
3578.91 159
3579.05 166
3579.19 170
3579.32 171
3579.46 169
3579.60 163
3579.74 155
3579.87 147
3580.01 140
3580.15 134
3580.28 130
3580.42 129
3580.56 129
3580.70 129
3580.83 129
3580.97 127
3581.11 124
3581.24 118
3581.38 112
3581.52 105
3581.66 99
3581.79 94
3581.93 92
3582.07 92
3582.21 95
3582.34 100
3582.48 107
3582.62 114
3582.75 121
3582.89 127
3583.03 131
3583.17 133
3583.30 133
3583.44 131
3583.58 128
3583.72 124
3583.85 120
3583.99 115
3584.13 108
3584.26 100
3584.40 90
3584.54 78
3584.68 65
3584.81 52
3584.95 42
3585.09 36
3585.23 33
3585.36 36
3585.50 43
3585.64 53
3585.77 64
3585.91 75
3586.05 83
3586.19 88
3586.32 89
3586.46 86
3586.60 80
3586.74 72
3586.87 63
3587.01 53
3587.15 43
3587.28 34
3587.42 26
3587.56 19
3587.70 14
3587.83 10
3587.97 10
3588.11 12
3588.25 18
3588.38 26
3588.52 35
3588.66 44
3588.80 51
3588.93 56
3589.07 58
3589.21 56
3589.35 52
3589.48 47
3589.62 41
3589.76 36
3589.89 34
3590.03 33
3590.17 36
3590.31 40
3590.44 44
3590.58 48
3590.72 51
3590.86 51
3590.99 48
3591.13 43
3591.27 38
3591.41 34
3591.54 32
3591.68 32
3591.82 33
3591.96 34
3592.09 35
3592.23 33
3592.37 30
3592.51 25
3592.64 20
3592.78 16
3592.92 14
3593.06 14
3593.19 15
3593.33 16
3593.47 15
3593.61 11
3593.74 5
3593.88 0
3594.02 0
3594.15 0
3594.29 0
3594.43 0
3594.57 0
3594.70 0
3594.84 4
3594.98 12
3595.12 18
3595.25 21
3595.39 23
3595.53 25
3595.67 28
3595.80 35
3595.94 44
3596.08 56
3596.22 69
3596.35 83
3596.49 96
3596.63 106
3596.77 112
3596.90 115
3597.04 114
3597.18 110
3597.32 104
3597.45 97
3597.59 90
3597.73 84
3597.87 79
3598.01 75
3598.14 71
3598.28 68
3598.42 64
3598.56 60
3598.69 57
3598.83 55
3598.97 55
3599.11 56
3599.24 59
3599.38 63
3599.52 68
3599.66 72
3599.79 76
3599.93 80
3600.07 83
3600.21 85
3600.34 86
3600.48 84
3600.62 80
3600.76 74
3600.89 65
3601.03 56
3601.17 46
3601.31 39
3601.44 35
3601.58 34
3601.72 37
3601.86 43
3601.99 52
3602.13 62
3602.27 72
3602.41 82
3602.55 89
3602.68 94
3602.82 95
3602.96 94
3603.10 90
3603.23 85
3603.37 81
3603.51 78
3603.65 77
3603.78 77
3603.92 77
3604.06 76
3604.20 74
3604.33 70
3604.47 63
3604.61 57
3604.75 51
3604.89 48
3605.02 46
3605.16 47
3605.30 48
3605.44 49
3605.57 47
3605.71 43
3605.85 37
3605.99 32
3606.12 27
3606.26 26
3606.40 29
3606.54 36
3606.68 46
3606.81 56
3606.95 66
3607.09 73
3607.23 80
3607.36 85
3607.50 90
3607.64 96
3607.78 104
3607.91 112
3608.05 121
3608.19 127
3608.33 131
3608.47 131
3608.60 127
3608.74 119
3608.88 109
3609.02 96
3609.15 83
3609.29 71
3609.43 60
3609.57 53
3609.71 50
3609.84 52
3609.98 59
3610.12 69
3610.26 81
3610.39 92
3610.53 99
3610.67 101
3610.81 96
3610.95 85
3611.08 69
3611.22 50
3611.36 31
3611.50 15
3611.63 4
3611.77 0
3611.91 2
3612.05 10
3612.19 21
3612.32 32
3612.46 41
3612.60 46
3612.74 45
3612.87 38
3613.01 27
3613.15 14
3613.29 1
3613.43 0
3613.56 0
3613.70 0
3613.84 0
3613.98 0
3614.12 0
3614.25 0
3614.39 0
3614.53 10
3614.67 20
3614.80 30
3614.94 37
3615.08 41
3615.22 41
3615.36 39
3615.49 34
3615.63 28
3615.77 23
3615.91 18
3616.05 15
3616.18 16
3616.32 20
3616.46 27
3616.60 37
3616.73 49
3616.87 61
3617.01 74
3617.15 85
3617.29 96
3617.42 107
3617.56 118
3617.70 129
3617.84 141
3617.98 152
3618.11 161
3618.25 167
3618.39 167
3618.53 161
3618.67 150
3618.80 137
3618.94 123
3619.08 110
3619.22 101
3619.36 97
3619.49 96
3619.63 98
3619.77 101
3619.91 105
3620.05 108
3620.18 110
3620.32 110
3620.46 109
3620.60 108
3620.73 105
3620.87 101
3621.01 95
3621.15 88
3621.29 80
3621.42 72
3621.56 64
3621.70 59
3621.84 58
3621.98 60
3622.11 65
3622.25 73
3622.39 82
3622.53 90
3622.67 96
3622.80 99
3622.94 97
3623.08 93
3623.22 85
3623.36 75
3623.49 65
3623.63 55
3623.77 47
3623.91 40
3624.05 36
3624.19 34
3624.32 34
3624.46 37
3624.60 42
3624.74 48
3624.88 55
3625.01 62
3625.15 67
3625.29 69
3625.43 69
3625.57 66
3625.70 61
3625.84 55
3625.98 48
3626.12 43
3626.26 40
3626.39 38
3626.53 38
3626.67 39
3626.81 40
3626.95 41
3627.08 43
3627.22 46
3627.36 50
3627.50 56
3627.64 64
3627.78 71
3627.91 78
3628.05 83
3628.19 87
3628.33 89
3628.47 90
3628.60 93
3628.74 96
3628.88 101
3629.02 106
3629.16 109
3629.29 110
3629.43 108
3629.57 104
3629.71 98
3629.85 91
3629.99 86
3630.12 82
3630.26 81
3630.40 81
3630.54 82
3630.68 83
3630.81 86
3630.95 89
3631.09 94
3631.23 100
3631.37 108
3631.50 116
3631.64 123
3631.78 127
3631.92 128
3632.06 124
3632.20 116
3632.33 106
3632.47 95
3632.61 85
3632.75 78
3632.89 73
3633.03 72
3633.16 73
3633.30 74
3633.44 75
3633.58 73
3633.72 69
3633.85 62
3633.99 55
3634.13 47
3634.27 41
3634.41 37
3634.55 34
3634.68 33
3634.82 33
3634.96 33
3635.10 33
3635.24 32
3635.37 33
3635.51 34
3635.65 36
3635.79 40
3635.93 45
3636.07 51
3636.20 58
3636.34 63
3636.48 68
3636.62 70
3636.76 70
3636.90 68
3637.03 65
3637.17 61
3637.31 56
3637.45 51
3637.59 46
3637.73 42
3637.86 38
3638.00 36
3638.14 35
3638.28 36
3638.42 40
3638.56 45
3638.69 51
3638.83 56
3638.97 59
3639.11 59
3639.25 54
3639.39 45
3639.52 33
3639.66 18
3639.80 3
3639.94 0
3640.08 0
3640.22 0
3640.35 0
3640.49 0
3640.63 0
3640.77 0
3640.91 0
3641.05 8
3641.18 22
3641.32 38
3641.46 54
3641.60 69
3641.74 84
3641.88 97
3642.01 108
3642.15 118
3642.29 128
3642.43 136
3642.57 144
3642.71 149
3642.84 153
3642.98 155
3643.12 154
3643.26 150
3643.40 145
3643.54 139
3643.67 134
3643.81 130
3643.95 127
3644.09 126
3644.23 125
3644.37 126
3644.51 127
3644.64 130
3644.78 134
3644.92 139
3645.06 146
3645.20 152
3645.34 158
3645.47 162
3645.61 164
3645.75 166
3645.89 166
3646.03 165
3646.17 163
3646.31 159
3646.44 153
3646.58 146
3646.72 136
3646.86 124
3647.00 112
3647.14 101
3647.27 90
3647.41 80
3647.55 72
3647.69 65
3647.83 60
3647.97 58
3648.11 58
3648.24 61
3648.38 68
3648.52 77
3648.66 87
3648.80 98
3648.94 107
3649.07 116
3649.21 122
3649.35 126
3649.49 128
3649.63 128
3649.77 126
3649.91 125
3650.04 123
3650.18 122
3650.32 123
3650.46 125
3650.60 128
3650.74 130
3650.88 132
3651.01 133
3651.15 134
3651.29 136
3651.43 140
3651.57 146
3651.71 153
3651.85 160
3651.98 166
3652.12 170
3652.26 170
3652.40 167
3652.54 159
3652.68 148
3652.82 134
3652.95 117
3653.09 100
3653.23 85
3653.37 74
3653.51 69
3653.65 69
3653.79 74
3653.92 85
3654.06 98
3654.20 112
3654.34 126
3654.48 138
3654.62 148
3654.76 155
3654.89 160
3655.03 163
3655.17 164
3655.31 165
3655.45 165
3655.59 163
3655.73 161
3655.87 155
3656.00 146
3656.14 135
3656.28 120
3656.42 104
3656.56 88
3656.70 73
3656.84 60
3656.97 49
3657.11 40
3657.25 33
3657.39 27
3657.53 22
3657.67 17
3657.81 13
3657.95 10
3658.08 9
3658.22 10
3658.36 13
3658.50 17
3658.64 22
3658.78 26
3658.92 30
3659.05 33
3659.19 35
3659.33 35
3659.47 35
3659.61 35
3659.75 36
3659.89 37
3660.03 40
3660.16 44
3660.30 49
3660.44 56
3660.58 64
3660.72 74
3660.86 85
3661.00 97
3661.14 109
3661.27 119
3661.41 126
3661.55 129
3661.69 128
3661.83 122
3661.97 113
3662.11 103
3662.25 93
3662.38 87
3662.52 84
3662.66 87
3662.80 93
3662.94 102
3663.08 112
3663.22 119
3663.36 123
3663.49 124
3663.63 121
3663.77 114
3663.91 103
3664.05 91
3664.19 79
3664.33 68
3664.47 58
3664.61 52
3664.74 50
3664.88 51
3665.02 56
3665.16 62
3665.30 69
3665.44 76
3665.58 81
3665.72 86
3665.85 88
3665.99 90
3666.13 90
3666.27 91
3666.41 93
3666.55 96
3666.69 101
3666.83 107
3666.97 112
3667.10 116
3667.24 116
3667.38 111
3667.52 103
3667.66 92
3667.80 81
3667.94 73
3668.08 70
3668.22 73
3668.35 81
3668.49 92
3668.63 104
3668.77 115
3668.91 124
3669.05 132
3669.19 138
3669.33 143
3669.47 147
3669.60 151
3669.74 154
3669.88 154
3670.02 152
3670.16 146
3670.30 138
3670.44 127
3670.58 116
3670.72 106
3670.85 98
3670.99 93
3671.13 92
3671.27 96
3671.41 103
3671.55 112
3671.69 120
3671.83 126
3671.97 127
3672.10 123
3672.24 115
3672.38 105
3672.52 96
3672.66 91
3672.80 91
3672.94 97
3673.08 108
3673.22 121
3673.36 133
3673.49 144
3673.63 152
3673.77 157
3673.91 158
3674.05 157
3674.19 155
3674.33 152
3674.47 148
3674.61 143
3674.75 139
3674.88 135
3675.02 132
3675.16 132
3675.30 135
3675.44 142
3675.58 153
3675.72 166
3675.86 180
3676.00 194
3676.14 204
3676.27 208
3676.41 207
3676.55 201
3676.69 191
3676.83 180
3676.97 170
3677.11 163
3677.25 160
3677.39 159
3677.53 159
3677.66 160
3677.80 159
3677.94 158
3678.08 154
3678.22 148
3678.36 141
3678.50 134
3678.64 126
3678.78 118
3678.92 111
3679.06 105
3679.19 99
3679.33 95
3679.47 91
3679.61 88
3679.75 84
3679.89 80
3680.03 75
3680.17 70
3680.31 64
3680.45 59
3680.59 55
3680.72 53
3680.86 52
3681.00 52
3681.14 52
3681.28 52
3681.42 50
3681.56 47
3681.70 40
3681.84 31
3681.98 21
3682.12 9
3682.26 0
3682.39 0
3682.53 0
3682.67 0
3682.81 0
3682.95 0
3683.09 0
3683.23 5
3683.37 14
3683.51 20
3683.65 21
3683.79 18
3683.93 12
3684.06 3
3684.20 0
3684.34 0
3684.48 0
3684.62 0
3684.76 0
3684.90 0
3685.04 4
3685.18 13
3685.32 20
3685.46 27
3685.60 33
3685.73 37
3685.87 41
3686.01 44
3686.15 46
3686.29 47
3686.43 46
3686.57 44
3686.71 43
3686.85 41
3686.99 41
3687.13 41
3687.27 42
3687.41 43
3687.54 42
3687.68 38
3687.82 33
3687.96 27
3688.10 22
3688.24 19
3688.38 19
3688.52 23
3688.66 30
3688.80 39
3688.94 48
3689.08 57
3689.22 63
3689.35 66
3689.49 67
3689.63 66
3689.77 65
3689.91 64
3690.05 66
3690.19 69
3690.33 75
3690.47 81
3690.61 87
3690.75 91
3690.89 92
3691.03 89
3691.17 83
3691.30 76
3691.44 69
3691.58 64
3691.72 62
3691.86 63
3692.00 67
3692.14 74
3692.28 81
3692.42 88
3692.56 93
3692.70 97
3692.84 100
3692.98 101
3693.12 101
3693.26 101
3693.40 99
3693.53 96
3693.67 92
3693.81 87
3693.95 81
3694.09 75
3694.23 70
3694.37 65
3694.51 60
3694.65 55
3694.79 51
3694.93 46
3695.07 41
3695.21 36
3695.35 32
3695.49 29
3695.63 27
3695.76 27
3695.90 28
3696.04 31
3696.18 35
3696.32 41
3696.46 47
3696.60 55
3696.74 63
3696.88 72
3697.02 80
3697.16 87
3697.30 93
3697.44 99
3697.58 105
3697.72 112
3697.86 118
3698.00 125
3698.13 132
3698.27 138
3698.41 143
3698.55 148
3698.69 152
3698.83 157
3698.97 161
3699.11 164
3699.25 165
3699.39 163
3699.53 157
3699.67 148
3699.81 137
3699.95 126
3700.09 116
3700.23 109
3700.37 106
3700.51 106
3700.65 109
3700.78 112
3700.92 115
3701.06 117
3701.20 117
3701.34 117
3701.48 116
3701.62 116
3701.76 119
3701.90 124
3702.04 132
3702.18 141
3702.32 148
3702.46 153
3702.60 152
3702.74 147
3702.88 138
3703.02 126
3703.16 114
3703.30 104
3703.44 99
3703.57 98
3703.71 100
3703.85 105
3703.99 110
3704.13 114
3704.27 116
3704.41 113
3704.55 108
3704.69 100
3704.83 92
3704.97 83
3705.11 76
3705.25 70
3705.39 67
3705.53 67
3705.67 69
3705.81 75
3705.95 84
3706.09 96
3706.23 109
3706.37 125
3706.51 140
3706.65 154
3706.79 166
3706.92 176
3707.06 183
3707.20 187
3707.34 188
3707.48 188
3707.62 186
3707.76 184
3707.90 180
3708.04 177
3708.18 174
3708.32 173
3708.46 173
3708.60 173
3708.74 174
3708.88 175
3709.02 175
3709.16 175
3709.30 174
3709.44 174
3709.58 176
3709.72 179
3709.86 185
3710.00 192
3710.14 198
3710.28 203
3710.42 205
3710.56 206
3710.70 206
3710.83 206
3710.97 208
3711.11 211
3711.25 216
3711.39 221
3711.53 226
3711.67 231
3711.81 233
3711.95 234
3712.09 234
3712.23 233
3712.37 231
3712.51 231
3712.65 230
3712.79 230
3712.93 230
3713.07 230
3713.21 229
3713.35 227
3713.49 223
3713.63 218
3713.77 211
3713.91 202
3714.05 192
3714.19 180
3714.33 167
3714.47 153
3714.61 140
3714.75 127
3714.89 118
3715.03 112
3715.17 110
3715.31 113
3715.45 119
3715.59 128
3715.73 137
3715.87 145
3716.00 152
3716.14 157
3716.28 159
3716.42 161
3716.56 162
3716.70 163
3716.84 165
3716.98 167
3717.12 169
3717.26 169
3717.40 168
3717.54 163
3717.68 154
3717.82 142
3717.96 128
3718.10 112
3718.24 95
3718.38 80
3718.52 67
3718.66 57
3718.80 49
3718.94 43
3719.08 39
3719.22 36
3719.36 35
3719.50 36
3719.64 41
3719.78 49
3719.92 60
3720.06 73
3720.20 87
3720.34 98
3720.48 107
3720.62 110
3720.76 110
3720.90 108
3721.04 103
3721.18 99
3721.32 95
3721.46 90
3721.60 85
3721.74 79
3721.88 72
3722.02 63
3722.16 53
3722.30 43
3722.44 33
3722.58 23
3722.72 15
3722.86 8
3723.00 4
3723.14 1
3723.28 2
3723.42 4
3723.56 7
3723.70 11
3723.84 13
3723.98 13
3724.12 10
3724.26 6
3724.40 0
3724.54 0
3724.68 0
3724.82 0
3724.96 0
3725.10 0
3725.24 0
3725.38 0
3725.52 4
3725.66 10
3725.80 16
3725.94 22
3726.08 29
3726.22 37
3726.36 46
3726.50 56
3726.64 65
3726.78 73
3726.92 79
3727.06 82
3727.20 83
3727.34 81
3727.48 76
3727.62 71
3727.76 65
3727.90 58
3728.04 52
3728.18 48
3728.32 45
3728.46 45
3728.60 49
3728.74 57
3728.88 70
3729.02 85
3729.16 101
3729.30 117
3729.44 130
3729.58 139
3729.72 144
3729.86 144
3730.00 139
3730.14 131
3730.28 121
3730.42 109
3730.56 96
3730.70 82
3730.84 70
3730.98 58
3731.12 49
3731.26 43
3731.40 39
3731.54 37
3731.68 38
3731.82 40
3731.96 41
3732.10 40
3732.24 38
3732.38 33
3732.52 28
3732.66 23
3732.80 19
3732.94 17
3733.08 16
3733.22 17
3733.36 18
3733.50 18
3733.64 18
3733.78 17
3733.92 15
3734.06 14
3734.20 12
3734.34 11
3734.48 11
3734.62 13
3734.76 16
3734.90 22
3735.04 31
3735.18 43
3735.32 55
3735.46 68
3735.60 80
3735.74 89
3735.88 98
3736.02 105
3736.16 111
3736.30 118
3736.44 124
3736.58 130
3736.72 135
3736.86 139
3737.00 141
3737.14 142
3737.28 143
3737.42 145
3737.56 147
3737.70 151
3737.84 157
3737.98 164
3738.12 172
3738.26 182
3738.40 193
3738.54 205
3738.68 218
3738.82 231
3738.96 243
3739.10 251
3739.24 255
3739.39 254
3739.53 247
3739.67 234
3739.81 218
3739.95 199
3740.09 179
3740.23 160
3740.37 142
3740.51 126
3740.65 111
3740.79 99
3740.93 89
3741.07 82
3741.21 79
3741.35 80
3741.49 84
3741.63 91
3741.77 99
3741.91 107
3742.05 116
3742.19 124
3742.33 132
3742.47 140
3742.61 148
3742.75 155
3742.89 161
3743.03 166
3743.17 169
3743.31 170
3743.45 170
3743.59 169
3743.73 169
3743.87 169
3744.01 172
3744.15 176
3744.29 183
3744.43 192
3744.58 201
3744.72 209
3744.86 216
3745.00 221
3745.14 224
3745.28 225
3745.42 224
3745.56 223
3745.70 221
3745.84 220
3745.98 220
3746.12 219
3746.26 217
3746.40 213
3746.54 205
3746.68 194
3746.82 179
3746.96 162
3747.10 144
3747.24 127
3747.38 113
3747.52 103
3747.66 97
3747.80 96
3747.94 98
3748.08 101
3748.22 103
3748.36 104
3748.51 103
3748.65 100
3748.79 94
3748.93 88
3749.07 82
3749.21 77
3749.35 74
3749.49 72
3749.63 71
3749.77 70
3749.91 69
3750.05 67
3750.19 63
3750.33 59
3750.47 54
3750.61 51
3750.75 51
3750.89 56
3751.03 66
3751.17 81
3751.31 100
3751.45 119
3751.59 135
3751.73 145
3751.88 148
3752.02 142
3752.16 131
3752.30 118
3752.44 104
3752.58 94
3752.72 88
3752.86 86
3753.00 86
3753.14 87
3753.28 86
3753.42 82
3753.56 75
3753.70 65
3753.84 54
3753.98 41
3754.12 29
3754.26 16
3754.40 5
3754.54 0
3754.68 0
3754.83 0
3754.97 0
3755.11 0
3755.25 0
3755.39 0
3755.53 0
3755.67 4
3755.81 14
3755.95 22
3756.09 29
3756.23 33
3756.37 34
3756.51 34
3756.65 33
3756.79 33
3756.93 33
3757.07 36
3757.21 41
3757.35 47
3757.50 52
3757.64 56
3757.78 56
3757.92 53
3758.06 45
3758.20 35
3758.34 24
3758.48 14
3758.62 6
3758.76 2
3758.90 3
3759.04 10
3759.18 20
3759.32 32
3759.46 45
3759.60 56
3759.74 63
3759.89 67
3760.03 67
3760.17 64
3760.31 60
3760.45 56
3760.59 52
3760.73 49
3760.87 46
3761.01 42
3761.15 37
3761.29 31
3761.43 22
3761.57 13
3761.71 4
3761.85 0
3761.99 0
3762.14 0
3762.28 0
3762.42 0
3762.56 4
3762.70 17
3762.84 31
3762.98 43
3763.12 52
3763.26 57
3763.40 57
3763.54 55
3763.68 52
3763.82 49
3763.96 48
3764.10 48
3764.25 50
3764.39 53
3764.53 56
3764.67 57
3764.81 56
3764.95 53
3765.09 46
3765.23 38
3765.37 27
3765.51 15
3765.65 4
3765.79 0
3765.93 0
3766.07 0
3766.22 0
3766.36 0
3766.50 0
3766.64 4
3766.78 18
3766.92 31
3767.06 40
3767.20 45
3767.34 44
3767.48 39
3767.62 32
3767.76 27
3767.90 27
3768.04 31
3768.19 39
3768.33 49
3768.47 58
3768.61 63
3768.75 63
3768.89 58
3769.03 51
3769.17 45
3769.31 42
3769.45 42
3769.59 46
3769.73 52
3769.88 58
3770.02 64
3770.16 67
3770.30 70
3770.44 72
3770.58 75
3770.72 78
3770.86 81
3771.00 84
3771.14 84
3771.28 81
3771.42 76
3771.56 69
3771.71 61
3771.85 55
3771.99 51
3772.13 49
3772.27 50
3772.41 54
3772.55 59
3772.69 66
3772.83 74
3772.97 80
3773.11 86
3773.25 90
3773.40 93
3773.54 95
3773.68 95
3773.82 94
3773.96 91
3774.10 89
3774.24 85
3774.38 81
3774.52 77
3774.66 72
3774.80 68
3774.95 64
3775.09 60
3775.23 58
3775.37 56
3775.51 55
3775.65 55
3775.79 57
3775.93 61
3776.07 64
3776.21 68
3776.35 71
3776.50 73
3776.64 73
3776.78 74
3776.92 75
3777.06 78
3777.20 83
3777.34 90
3777.48 97
3777.62 103
3777.76 107
3777.90 108
3778.05 105
3778.19 100
3778.33 93
3778.47 85
3778.61 78
3778.75 73
3778.89 70
3779.03 67
3779.17 65
3779.31 62
3779.46 57
3779.60 51
3779.74 44
3779.88 38
3780.02 33
3780.16 31
3780.30 31
3780.44 33
3780.58 37
3780.72 39
3780.86 41
3781.01 41
3781.15 40
3781.29 40
3781.43 41
3781.57 44
3781.71 50
3781.85 56
3781.99 63
3782.13 67
3782.27 68
3782.42 65
3782.56 59
3782.70 50
3782.84 40
3782.98 31
3783.12 23
3783.26 16
3783.40 12
3783.54 9
3783.69 5
3783.83 1
3783.97 0
3784.11 0
3784.25 0
3784.39 0
3784.53 0
3784.67 0
3784.81 0
3784.95 3
3785.10 17
3785.24 32
3785.38 46
3785.52 57
3785.66 63
3785.80 65
3785.94 63
3786.08 60
3786.22 56
3786.37 54
3786.51 55
3786.65 58
3786.79 64
3786.93 70
3787.07 75
3787.21 79
3787.35 80
3787.49 78
3787.64 75
3787.78 70
3787.92 66
3788.06 61
3788.20 58
3788.34 55
3788.48 53
3788.62 52
3788.76 53
3788.91 56
3789.05 64
3789.19 76
3789.33 93
3789.47 114
3789.61 137
3789.75 160
3789.89 182
3790.04 202
3790.18 217
3790.32 230
3790.46 239
3790.60 248
3790.74 258
3790.88 270
3791.02 284
3791.16 301
3791.31 319
3791.45 338
3791.59 354
3791.73 368
3791.87 378
3792.01 386
3792.15 391
3792.29 395
3792.44 399
3792.58 404
3792.72 409
3792.86 413
3793.00 417
3793.14 420
3793.28 421
3793.42 423
3793.57 425
3793.71 428
3793.85 432
3793.99 439
3794.13 448
3794.27 459
3794.41 470
3794.55 482
3794.70 494
3794.84 505
3794.98 514
3795.12 521
3795.26 525
3795.40 525
3795.54 520
3795.68 511
3795.83 499
3795.97 483
3796.11 465
3796.25 446
3796.39 426
3796.53 405
3796.67 382
3796.81 359
3796.96 336
3797.10 314
3797.24 294
3797.38 279
3797.52 268
3797.66 263
3797.80 262
3797.94 262
3798.09 263
3798.23 262
3798.37 258
3798.51 250
3798.65 240
3798.79 226
3798.93 210
3799.08 191
3799.22 172
3799.36 152
3799.50 134
3799.64 119
3799.78 107
3799.92 99
3800.06 96
3800.21 96
3800.35 99
3800.49 103
3800.63 107
3800.77 112
3800.91 118
3801.05 124
3801.20 130
3801.34 134
3801.48 137
3801.62 139
3801.76 138
3801.90 136
3802.04 135
3802.19 137
3802.33 142
3802.47 150
3802.61 162
3802.75 174
3802.89 186
3803.03 195
3803.18 200
3803.32 202
3803.46 201
3803.60 199
3803.74 196
3803.88 193
3804.02 188
3804.17 182
3804.31 174
3804.45 164
3804.59 152
3804.73 138
3804.87 124
3805.01 110
3805.16 95
3805.30 80
3805.44 66
3805.58 53
3805.72 43
3805.86 35
3806.00 30
3806.15 29
3806.29 32
3806.43 37
3806.57 42
3806.71 47
3806.85 52
3806.99 54
3807.14 55
3807.28 55
3807.42 54
3807.56 52
3807.70 49
3807.84 44
3807.99 37
3808.13 28
3808.27 18
3808.41 9
3808.55 3
3808.69 2
3808.83 6
3808.98 16
3809.12 30
3809.26 46
3809.40 60
3809.54 72
3809.68 81
3809.82 86
3809.97 89
3810.11 90
3810.25 90
3810.39 89
3810.53 86
3810.67 83
3810.82 79
3810.96 74
3811.10 69
3811.24 63
3811.38 57
3811.52 52
3811.66 46
3811.81 41
3811.95 35
3812.09 29
3812.23 23
3812.37 16
3812.51 10
3812.66 5
3812.80 2
3812.94 0
3813.08 0
3813.22 2
3813.36 4
3813.51 6
3813.65 7
3813.79 5
3813.93 2
3814.07 0
3814.21 0
3814.36 0
3814.50 0
3814.64 0
3814.78 5
3814.92 17
3815.06 30
3815.21 42
3815.35 51
3815.49 56
3815.63 58
3815.77 56
3815.91 54
3816.05 52
3816.20 53
3816.34 55
3816.48 58
3816.62 62
3816.76 65
3816.90 66
3817.05 67
3817.19 66
3817.33 67
3817.47 69
3817.61 73
3817.76 79
3817.90 89
3818.04 100
3818.18 113
3818.32 128
3818.46 143
3818.61 160
3818.75 176
3818.89 191
3819.03 203
3819.17 212
3819.31 215
3819.46 213
3819.60 206
3819.74 197
3819.88 187
3820.02 177
3820.16 171
3820.31 167
3820.45 165
3820.59 165
3820.73 164
3820.87 162
3821.01 158
3821.16 154
3821.30 149
3821.44 145
3821.58 142
3821.72 142
3821.87 143
3822.01 145
3822.15 148
3822.29 151
3822.43 154
3822.57 155
3822.72 154
3822.86 151
3823.00 144
3823.14 134
3823.28 121
3823.42 106
3823.57 90
3823.71 74
3823.85 60
3823.99 48
3824.13 38
3824.28 32
3824.42 28
3824.56 25
3824.70 22
3824.84 20
3824.98 18
3825.13 15
3825.27 13
3825.41 13
3825.55 16
3825.69 21
3825.84 30
3825.98 40
3826.12 50
3826.26 58
3826.40 63
3826.54 65
3826.69 63
3826.83 59
3826.97 54
3827.11 49
3827.25 46
3827.40 45
3827.54 45
3827.68 44
3827.82 43
3827.96 40
3828.11 35
3828.25 28
3828.39 20
3828.53 12
3828.67 6
3828.81 4
3828.96 5
3829.10 11
3829.24 19
3829.38 30
3829.52 42
3829.67 55
3829.81 67
3829.95 79
3830.09 90
3830.23 99
3830.38 106
3830.52 111
3830.66 113
3830.80 112
3830.94 110
3831.09 107
3831.23 102
3831.37 98
3831.51 93
3831.65 89
3831.79 85
3831.94 81
3832.08 80
3832.22 83
3832.36 89
3832.50 100
3832.65 113
3832.79 128
3832.93 143
3833.07 155
3833.21 163
3833.36 166
3833.50 163
3833.64 155
3833.78 141
3833.92 123
3834.07 101
3834.21 80
3834.35 61
3834.49 47
3834.63 40
3834.78 39
3834.92 43
3835.06 51
3835.20 58
3835.34 65
3835.49 70
3835.63 72
3835.77 74
3835.91 76
3836.05 80
3836.20 86
3836.34 94
3836.48 102
3836.62 109
3836.76 112
3836.91 111
3837.05 106
3837.19 97
3837.33 86
3837.47 76
3837.62 68
3837.76 64
3837.90 63
3838.04 64
3838.19 66
3838.33 68
3838.47 70
3838.61 71
3838.75 74
3838.90 79
3839.04 86
3839.18 95
3839.32 105
3839.46 112
3839.61 116
3839.75 115
3839.89 110
3840.03 102
3840.17 94
3840.32 89
3840.46 89
3840.60 95
3840.74 104
3840.88 117
3841.03 129
3841.17 138
3841.31 144
3841.45 146
3841.60 145
3841.74 142
3841.88 139
3842.02 136
3842.16 135
3842.31 136
3842.45 137
3842.59 138
3842.73 140
3842.87 141
3843.02 142
3843.16 145
3843.30 148
3843.44 154
3843.59 160
3843.73 167
3843.87 176
3844.01 184
3844.15 193
3844.30 200
3844.44 206
3844.58 210
3844.72 214
3844.86 216
3845.01 218
3845.15 220
3845.29 224
3845.43 229
3845.58 234
3845.72 239
3845.86 240
3846.00 239
3846.14 232
3846.29 219
3846.43 204
3846.57 186
3846.71 168
3846.86 153
3847.00 140
3847.14 132
3847.28 127
3847.42 125
3847.57 123
3847.71 122
3847.85 121
3847.99 119
3848.14 116
3848.28 113
3848.42 110
3848.56 107
3848.71 104
3848.85 101
3848.99 97
3849.13 91
3849.27 84
3849.42 75
3849.56 66
3849.70 56
3849.84 46
3849.99 36
3850.13 28
3850.27 21
3850.41 15
3850.55 12
3850.70 12
3850.84 14
3850.98 20
3851.12 28
3851.27 37
3851.41 46
3851.55 53
3851.69 58
3851.84 60
3851.98 61
3852.12 62
3852.26 64
3852.40 68
3852.55 74
3852.69 83
3852.83 94
3852.97 107
3853.12 118
3853.26 128
3853.40 134
3853.54 137
3853.69 135
3853.83 130
3853.97 122
3854.11 112
3854.26 104
3854.40 97
3854.54 94
3854.68 94
3854.82 96
3854.97 98
3855.11 100
3855.25 98
3855.39 93
3855.54 84
3855.68 73
3855.82 60
3855.96 48
3856.11 37
3856.25 28
3856.39 22
3856.53 17
3856.68 14
3856.82 11
3856.96 8
3857.10 3
3857.25 0
3857.39 0
3857.53 0
3857.67 0
3857.82 0
3857.96 0
3858.10 0
3858.24 0
3858.38 9
3858.53 22
3858.67 36
3858.81 49
3858.95 62
3859.10 71
3859.24 78
3859.38 81
3859.52 82
3859.67 80
3859.81 79
3859.95 81
3860.09 85
3860.24 94
3860.38 106
3860.52 121
3860.66 135
3860.81 148
3860.95 157
3861.09 163
3861.23 164
3861.38 161
3861.52 154
3861.66 144
3861.80 131
3861.95 116
3862.09 98
3862.23 81
3862.37 64
3862.52 49
3862.66 38
3862.80 31
3862.94 27
3863.09 27
3863.23 30
3863.37 34
3863.51 40
3863.66 45
3863.80 50
3863.94 54
3864.08 57
3864.23 58
3864.37 59
3864.51 58
3864.65 57
3864.80 57
3864.94 56
3865.08 55
3865.22 52
3865.37 47
3865.51 39
3865.65 28
3865.80 17
3865.94 5
3866.08 0
3866.22 0
3866.37 0
3866.51 0
3866.65 3
3866.79 17
3866.94 31
3867.08 43
3867.22 53
3867.36 59
3867.51 60
3867.65 57
3867.79 51
3867.93 44
3868.08 38
3868.22 33
3868.36 32
3868.50 34
3868.65 39
3868.79 47
3868.93 56
3869.08 65
3869.22 72
3869.36 77
3869.50 80
3869.65 80
3869.79 79
3869.93 78
3870.07 77
3870.22 78
3870.36 80
3870.50 83
3870.64 85
3870.79 87
3870.93 88
3871.07 87
3871.21 84
3871.36 81
3871.50 76
3871.64 72
3871.79 68
3871.93 65
3872.07 63
3872.21 62
3872.36 62
3872.50 64
3872.64 66
3872.78 68
3872.93 69
3873.07 70
3873.21 69
3873.36 67
3873.50 64
3873.64 61
3873.78 58
3873.93 58
3874.07 59
3874.21 62
3874.35 66
3874.50 71
3874.64 76
3874.78 81
3874.93 84
3875.07 87
3875.21 90
3875.35 92
3875.50 92
3875.64 91
3875.78 88
3875.92 84
3876.07 80
3876.21 78
3876.35 79
3876.50 83
3876.64 88
3876.78 94
3876.92 100
3877.07 104
3877.21 103
3877.35 99
3877.50 90
3877.64 79
3877.78 66
3877.92 50
3878.07 33
3878.21 17
3878.35 2
3878.49 0
3878.64 0
3878.78 0
3878.92 0
3879.07 0
3879.21 0
3879.35 0
3879.49 8
3879.64 13
3879.78 16
3879.92 17
3880.07 15
3880.21 13
3880.35 12
3880.49 13
3880.64 17
3880.78 23
3880.92 29
3881.07 36
3881.21 40
3881.35 41
3881.49 38
3881.64 32
3881.78 25
3881.92 18
3882.07 14
3882.21 14
3882.35 19
3882.49 29
3882.64 41
3882.78 55
3882.92 68
3883.07 80
3883.21 90
3883.35 97
3883.49 103
3883.64 105
3883.78 106
3883.92 103
3884.07 98
3884.21 88
3884.35 77
3884.50 65
3884.64 54
3884.78 46
3884.92 40
3885.07 38
3885.21 39
3885.35 42
3885.50 47
3885.64 51
3885.78 56
3885.92 61
3886.07 65
3886.21 70
3886.35 74
3886.50 77
3886.64 79
3886.78 80
3886.93 79
3887.07 74
3887.21 67
3887.35 57
3887.50 45
3887.64 34
3887.78 24
3887.93 17
3888.07 13
3888.21 14
3888.35 19
3888.50 27
3888.64 38
3888.78 50
3888.93 61
3889.07 70
3889.21 76
3889.36 79
3889.50 79
3889.64 77
3889.78 73
3889.93 67
3890.07 61
3890.21 54
3890.36 47
3890.50 39
3890.64 31
3890.79 23
3890.93 16
3891.07 10
3891.22 5
3891.36 2
3891.50 2
3891.64 4
3891.79 10
3891.93 16
3892.07 24
3892.22 32
3892.36 38
3892.50 43
3892.65 45
3892.79 46
3892.93 45
3893.08 46
3893.22 47
3893.36 49
3893.50 53
3893.65 59
3893.79 66
3893.93 74
3894.08 83
3894.22 90
3894.36 96
3894.51 100
3894.65 103
3894.79 105
3894.94 108
3895.08 111
3895.22 116
3895.36 121
3895.51 126
3895.65 131
3895.79 133
3895.94 132
3896.08 127
3896.22 118
3896.37 106
3896.51 92
3896.65 79
3896.80 67
3896.94 58
3897.08 52
3897.23 50
3897.37 51
3897.51 53
3897.65 55
3897.80 56
3897.94 56
3898.08 54
3898.23 51
3898.37 47
3898.51 43
3898.66 41
3898.80 39
3898.94 39
3899.09 40
3899.23 42
3899.37 44
3899.52 46
3899.66 48
3899.80 50
3899.95 52
3900.09 55
3900.23 59
3900.38 65
3900.52 71
3900.66 79
3900.81 88
3900.95 97
3901.09 106
3901.23 114
3901.38 122
3901.52 127
3901.66 131
3901.81 132
3901.95 131
3902.09 128
3902.24 123
3902.38 117
3902.52 111
3902.67 107
3902.81 106
3902.95 108
3903.10 112
3903.24 118
3903.38 125
3903.53 130
3903.67 133
3903.81 132
3903.96 129
3904.10 124
3904.24 117
3904.39 110
3904.53 104
3904.67 97
3904.82 92
3904.96 87
3905.10 83
3905.25 79
3905.39 77
3905.53 77
3905.68 78
3905.82 81
3905.96 85
3906.11 91
3906.25 98
3906.39 104
3906.54 109
3906.68 112
3906.82 115
3906.97 116
3907.11 116
3907.25 116
3907.40 116
3907.54 115
3907.68 112
3907.83 108
3907.97 102
3908.11 94
3908.26 85
3908.40 77
3908.54 70
3908.69 65
3908.83 62
3908.97 61
3909.12 61
3909.26 59
3909.40 57
3909.55 52
3909.69 46
3909.83 39
3909.98 34
3910.12 30
3910.26 29
3910.41 31
3910.55 36
3910.69 42
3910.84 48
3910.98 54
3911.12 58
3911.27 61
3911.41 63
3911.55 63
3911.70 61
3911.84 59
3911.98 57
3912.13 55
3912.27 53
3912.41 52
3912.56 52
3912.70 52
3912.85 54
3912.99 56
3913.13 59
3913.28 63
3913.42 70
3913.56 79
3913.71 90
3913.85 103
3913.99 116
3914.14 130
3914.28 141
3914.42 149
3914.57 153
3914.71 154
3914.85 150
3915.00 144
3915.14 137
3915.28 128
3915.43 120
3915.57 113
3915.71 108
3915.86 104
3916.00 102
3916.14 102
3916.29 105
3916.43 110
3916.58 116
3916.72 125
3916.86 134
3917.01 143
3917.15 150
3917.29 154
3917.44 156
3917.58 154
3917.72 151
3917.87 147
3918.01 143
3918.15 141
3918.30 139
3918.44 138
3918.58 136
3918.73 134
3918.87 131
3919.02 126
3919.16 122
3919.30 118
3919.45 114
3919.59 112
3919.73 110
3919.88 107
3920.02 104
3920.16 100
3920.31 95
3920.45 90
3920.59 86
3920.74 82
3920.88 79
3921.03 76
3921.17 73
3921.31 70
3921.46 66
3921.60 63
3921.74 58
3921.89 53
3922.03 47
3922.17 40
3922.32 33
3922.46 27
3922.61 22
3922.75 20
3922.89 21
3923.04 24
3923.18 28
3923.32 31
3923.47 33
3923.61 33
3923.75 32
3923.90 32
3924.04 34
3924.19 39
3924.33 46
3924.47 56
3924.62 67
3924.76 77
3924.90 85
3925.05 90
3925.19 92
3925.33 91
3925.48 87
3925.62 81
3925.77 75
3925.91 68
3926.05 61
3926.20 55
3926.34 50
3926.48 45
3926.63 42
3926.77 39
3926.92 37
3927.06 37
3927.20 38
3927.35 40
3927.49 44
3927.63 47
3927.78 50
3927.92 51
3928.06 50
3928.21 48
3928.35 44
3928.50 40
3928.64 38
3928.78 36
3928.93 35
3929.07 34
3929.21 33
3929.36 29
3929.50 25
3929.65 19
3929.79 14
3929.93 10
3930.08 7
3930.22 6
3930.36 5
3930.51 4
3930.65 1
3930.80 0
3930.94 0
3931.08 0
3931.23 0
3931.37 0
3931.51 0
3931.66 2
3931.80 12
3931.95 21
3932.09 28
3932.23 31
3932.38 31
3932.52 30
3932.67 31
3932.81 34
3932.95 42
3933.10 54
3933.24 68
3933.38 83
3933.53 95
3933.67 105
3933.82 111
3933.96 112
3934.10 109
3934.25 103
3934.39 96
3934.53 87
3934.68 79
3934.82 73
3934.97 71
3935.11 72
3935.25 78
3935.40 88
3935.54 101
3935.69 114
3935.83 125
3935.97 133
3936.12 136
3936.26 135
3936.40 130
3936.55 122
3936.69 112
3936.84 103
3936.98 96
3937.12 91
3937.27 89
3937.41 88
3937.56 90
3937.70 93
3937.84 98
3937.99 103
3938.13 108
3938.28 111
3938.42 112
3938.56 110
3938.71 105
3938.85 96
3939.00 86
3939.14 74
3939.28 63
3939.43 53
3939.57 44
3939.71 39
3939.86 36
3940.00 37
3940.15 42
3940.29 51
3940.43 64
3940.58 80
3940.72 97
3940.87 115
3941.01 130
3941.15 141
3941.30 146
3941.44 145
3941.59 138
3941.73 126
3941.87 111
3942.02 96
3942.16 82
3942.31 70
3942.45 63
3942.59 59
3942.74 59
3942.88 62
3943.03 68
3943.17 76
3943.31 85
3943.46 94
3943.60 103
3943.75 110
3943.89 114
3944.03 117
3944.18 117
3944.32 118
3944.47 118
3944.61 120
3944.75 123
3944.90 128
3945.04 136
3945.19 145
3945.33 154
3945.47 163
3945.62 170
3945.76 175
3945.91 176
3946.05 175
3946.19 171
3946.34 164
3946.48 156
3946.63 147
3946.77 137
3946.91 127
3947.06 118
3947.20 109
3947.35 101
3947.49 93
3947.64 87
3947.78 81
3947.92 78
3948.07 77
3948.21 80
3948.36 86
3948.50 95
3948.64 107
3948.79 120
3948.93 134
3949.08 146
3949.22 155
3949.36 160
3949.51 160
3949.65 158
3949.80 153
3949.94 149
3950.08 146
3950.23 145
3950.37 146
3950.52 148
3950.66 150
3950.81 150
3950.95 148
3951.09 144
3951.24 137
3951.38 129
3951.53 121
3951.67 113
3951.81 107
3951.96 102
3952.10 100
3952.25 98
3952.39 98
3952.54 98
3952.68 98
3952.82 97
3952.97 95
3953.11 92
3953.26 89
3953.40 85
3953.54 83
3953.69 82
3953.83 82
3953.98 83
3954.12 86
3954.27 87
3954.41 87
3954.55 85
3954.70 79
3954.84 72
3954.99 63
3955.13 56
3955.28 50
3955.42 48
3955.56 49
3955.71 52
3955.85 58
3956.00 63
3956.14 67
3956.28 69
3956.43 69
3956.57 68
3956.72 66
3956.86 65
3957.01 65
3957.15 66
3957.29 68
3957.44 71
3957.58 74
3957.73 77
3957.87 80
3958.02 85
3958.16 91
3958.30 99
3958.45 108
3958.59 118
3958.74 125
3958.88 129
3959.03 129
3959.17 123
3959.31 113
3959.46 99
3959.60 84
3959.75 69
3959.89 56
3960.04 46
3960.18 40
3960.32 38
3960.47 39
3960.61 42
3960.76 46
3960.90 49
3961.05 52
3961.19 52
3961.33 51
3961.48 48
3961.62 43
3961.77 39
3961.91 35
3962.06 32
3962.20 31
3962.35 30
3962.49 30
3962.63 31
3962.78 32
3962.92 33
3963.07 36
3963.21 42
3963.36 49
3963.50 60
3963.64 72
3963.79 84
3963.93 96
3964.08 106
3964.22 113
3964.37 117
3964.51 119
3964.65 119
3964.80 118
3964.94 116
3965.09 112
3965.23 107
3965.38 99
3965.52 91
3965.67 82
3965.81 75
3965.95 70
3966.10 67
3966.24 68
3966.39 69
3966.53 71
3966.68 71
3966.82 69
3966.97 66
3967.11 63
3967.25 60
3967.40 59
3967.54 59
3967.69 59
3967.83 60
3967.98 59
3968.12 56
3968.27 53
3968.41 49
3968.55 45
3968.70 43
3968.84 43
3968.99 44
3969.13 47
3969.28 50
3969.42 53
3969.57 57
3969.71 60
3969.85 64
3970.00 69
3970.14 74
3970.29 79
3970.43 86
3970.58 94
3970.72 104
3970.87 116
3971.01 130
3971.16 145
3971.30 160
3971.44 171
3971.59 179
3971.73 181
3971.88 178
3972.02 170
3972.17 158
3972.31 145
3972.46 131
3972.60 117
3972.74 104
3972.89 93
3973.03 84
3973.18 76
3973.32 71
3973.47 68
3973.61 68
3973.76 71
3973.90 77
3974.05 86
3974.19 96
3974.33 109
3974.48 121
3974.62 133
3974.77 142
3974.91 148
3975.06 151
3975.20 149
3975.35 144
3975.49 138
3975.64 130
3975.78 122
3975.93 115
3976.07 108
3976.21 101
3976.36 95
3976.50 89
3976.65 82
3976.79 76
3976.94 69
3977.08 63
3977.23 57
3977.37 51
3977.52 43
3977.66 34
3977.81 24
3977.95 12
3978.09 0
3978.24 0
3978.38 0
3978.53 0
3978.67 0
3978.82 0
3978.96 0
3979.11 0
3979.25 2
3979.40 18
3979.54 33
3979.69 47
3979.83 59
3979.98 69
3980.12 78
3980.26 84
3980.41 87
3980.55 90
3980.70 91
3980.84 92
3980.99 94
3981.13 98
3981.28 104
3981.42 110
3981.57 117
3981.71 122
3981.86 126
3982.00 128
3982.15 128
3982.29 128
3982.43 129
3982.58 132
3982.72 136
3982.87 140
3983.01 145
3983.16 147
3983.30 148
3983.45 145
3983.59 141
3983.74 135
3983.88 131
3984.03 127
3984.17 126
3984.32 126
3984.46 127
3984.61 129
3984.75 131
3984.90 134
3985.04 135
3985.18 137
3985.33 138
3985.47 138
3985.62 137
3985.76 135
3985.91 133
3986.05 131
3986.20 132
3986.34 134
3986.49 139
3986.63 146
3986.78 155
3986.92 163
3987.07 169
3987.21 173
3987.36 175
3987.50 173
3987.65 168
3987.79 161
3987.94 151
3988.08 140
3988.23 128
3988.37 118
3988.52 110
3988.66 104
3988.80 101
3988.95 101
3989.09 101
3989.24 102
3989.38 103
3989.53 102
3989.67 102
3989.82 101
3989.96 102
3990.11 103
3990.25 104
3990.40 104
3990.54 103
3990.69 99
3990.83 93
3990.98 87
3991.12 82
3991.27 79
3991.41 81
3991.56 87
3991.70 97
3991.85 109
3991.99 120
3992.14 128
3992.28 132
3992.43 132
3992.57 128
3992.72 121
3992.86 114
3993.01 107
3993.15 104
3993.30 103
3993.44 104
3993.59 106
3993.73 107
3993.88 107
3994.02 105
3994.17 100
3994.31 93
3994.46 84
3994.60 75
3994.75 64
3994.89 54
3995.04 44
3995.18 35
3995.32 28
3995.47 23
3995.61 21
3995.76 22
3995.90 25
3996.05 30
3996.19 36
3996.34 43
3996.48 49
3996.63 55
3996.77 61
3996.92 65
3997.06 68
3997.21 69
3997.35 69
3997.50 66
3997.64 62
3997.79 57
3997.93 51
3998.08 45
3998.22 40
3998.37 36
3998.51 34
3998.66 33
3998.80 32
3998.95 32
3999.09 30
3999.24 27
3999.38 23
3999.53 18
3999.67 14
3999.82 11
3999.96 10
4000.11 11
4000.25 12
4000.40 13
4000.54 15
4000.69 15
4000.83 17
4000.98 19
4001.12 22
4001.27 27
4001.42 32
4001.56 36
4001.71 38
4001.85 40
4002.00 41
4002.14 41
4002.29 42
4002.43 45
4002.58 48
4002.72 51
4002.87 53
4003.01 54
4003.16 52
4003.30 49
4003.45 45
4003.59 39
4003.74 34
4003.88 29
4004.03 25
4004.17 22
4004.32 22
4004.46 23
4004.61 26
4004.75 31
4004.90 36
4005.04 41
4005.19 44
4005.33 44
4005.48 42
4005.62 38
4005.77 33
4005.91 29
4006.06 26
4006.20 27
4006.35 32
4006.49 39
4006.64 50
4006.78 61
4006.93 73
4007.07 84
4007.22 93
4007.36 99
4007.51 102
4007.66 102
4007.80 101
4007.95 98
4008.09 94
4008.24 90
4008.38 86
4008.53 83
4008.67 79
4008.82 76
4008.96 72
4009.11 69
4009.25 66
4009.40 65
4009.54 66
4009.69 68
4009.83 71
4009.98 72
4010.12 71
4010.27 68
4010.41 63
4010.56 57
4010.70 52
4010.85 49
4010.99 49
4011.14 53
4011.29 59
4011.43 66
4011.58 73
4011.72 80
4011.87 86
4012.01 91
4012.16 95
4012.30 97
4012.45 98
4012.59 98
4012.74 95
4012.88 92
4013.03 88
4013.17 84
4013.32 80
4013.46 78
4013.61 77
4013.75 77
4013.90 77
4014.05 76
4014.19 73
4014.34 69
4014.48 61
4014.63 51
4014.77 39
4014.92 26
4015.06 13
4015.21 0
4015.35 0
4015.50 0
4015.64 0
4015.79 0
4015.93 0
4016.08 0
4016.22 0
4016.37 0
4016.52 9
4016.66 22
4016.81 33
4016.95 41
4017.10 45
4017.24 44
4017.39 39
4017.53 30
4017.68 19
4017.82 9
4017.97 0
4018.11 0
4018.26 0
4018.41 0
4018.55 0
4018.70 2
4018.84 9
4018.99 17
4019.13 24
4019.28 30
4019.42 36
4019.57 40
4019.71 45
4019.86 49
4020.00 54
4020.15 58
4020.30 61
4020.44 63
4020.59 62
4020.73 60
4020.88 57
4021.02 54
4021.17 52
4021.31 51
4021.46 52
4021.60 54
4021.75 56
4021.89 59
4022.04 60
4022.19 60
4022.33 59
4022.48 55
4022.62 50
4022.77 44
4022.91 36
4023.06 29
4023.20 24
4023.35 20
4023.49 17
4023.64 15
4023.79 13
4023.93 12
4024.08 10
4024.22 8
4024.37 6
4024.51 5
4024.66 6
4024.80 10
4024.95 15
4025.09 20
4025.24 27
4025.39 32
4025.53 36
4025.68 39
4025.82 41
4025.97 43
4026.11 45
4026.26 47
4026.40 49
4026.55 52
4026.70 55
4026.84 59
4026.99 63
4027.13 68
4027.28 76
4027.42 84
4027.57 93
4027.71 100
4027.86 105
4028.01 107
4028.15 105
4028.30 102
4028.44 97
4028.59 94
4028.73 93
4028.88 93
4029.02 95
4029.17 95
4029.32 94
4029.46 89
4029.61 83
4029.75 76
4029.90 69
4030.04 64
4030.19 62
4030.33 62
4030.48 65
4030.63 69
4030.77 72
4030.92 75
4031.06 75
4031.21 75
4031.35 74
4031.50 74
4031.64 73
4031.79 72
4031.94 72
4032.08 71
4032.23 69
4032.37 67
4032.52 66
4032.66 67
4032.81 71
4032.96 77
4033.10 87
4033.25 98
4033.39 110
4033.54 123
4033.68 136
4033.83 148
4033.97 160
4034.12 170
4034.27 178
4034.41 183
4034.56 183
4034.70 177
4034.85 167
4034.99 153
4035.14 137
4035.29 122
4035.43 109
4035.58 100
4035.72 95
4035.87 94
4036.01 97
4036.16 102
4036.31 108
4036.45 116
4036.60 124
4036.74 134
4036.89 144
4037.03 154
4037.18 163
4037.33 169
4037.47 173
4037.62 172
4037.76 168
4037.91 161
4038.05 153
4038.20 144
4038.35 135
4038.49 126
4038.64 117
4038.78 109
4038.93 102
4039.07 96
4039.22 93
4039.37 91
4039.51 92
4039.66 93
4039.80 93
4039.95 90
4040.09 83
4040.24 72
4040.39 59
4040.53 43
4040.68 29
4040.82 17
4040.97 8
4041.11 2
4041.26 0
4041.41 0
4041.55 0
4041.70 0
4041.84 0
4041.99 0
4042.14 0
4042.28 0
4042.43 0
4042.57 2
4042.72 6
4042.86 10
4043.01 12
4043.16 12
4043.30 10
4043.45 7
4043.59 2
4043.74 0
4043.88 0
4044.03 0
4044.18 0
4044.32 0
4044.47 0
4044.61 0
4044.76 6
4044.91 16
4045.05 25
4045.20 32
4045.34 35
4045.49 34
4045.63 30
4045.78 23
4045.93 16
4046.07 10
4046.22 5
4046.36 2
4046.51 0
4046.66 0
4046.80 0
4046.95 0
4047.09 0
4047.24 0
4047.39 0
4047.53 0
4047.68 6
4047.82 25
4047.97 48
4048.11 71
4048.26 93
4048.41 110
4048.55 123
4048.70 132
4048.84 137
4048.99 138
4049.14 137
4049.28 133
4049.43 129
4049.57 123
4049.72 118
4049.87 113
4050.01 109
4050.16 108
4050.30 110
4050.45 114
4050.60 121
4050.74 129
4050.89 137
4051.03 143
4051.18 145
4051.33 145
4051.47 141
4051.62 137
4051.76 132
4051.91 130
4052.06 130
4052.20 133
4052.35 139
4052.49 147
4052.64 155
4052.79 163
4052.93 168
4053.08 172
4053.22 174
4053.37 173
4053.52 170
4053.66 165
4053.81 161
4053.95 156
4054.10 151
4054.25 147
4054.39 144
4054.54 144
4054.68 145
4054.83 150
4054.98 157
4055.12 166
4055.27 176
4055.41 186
4055.56 195
4055.71 200
4055.85 203
4056.00 203
4056.14 202
4056.29 201
4056.44 200
4056.58 201
4056.73 201
4056.87 200
4057.02 197
4057.17 190
4057.31 178
4057.46 164
4057.60 148
4057.75 132
4057.90 118
4058.04 108
4058.19 102
4058.33 99
4058.48 99
4058.63 100
4058.77 102
4058.92 102
4059.07 102
4059.21 101
4059.36 100
4059.50 97
4059.65 95
4059.80 92
4059.94 89
4060.09 86
4060.23 82
4060.38 77
4060.53 71
4060.67 65
4060.82 58
4060.96 50
4061.11 42
4061.26 35
4061.40 29
4061.55 26
4061.70 26
4061.84 29
4061.99 35
4062.13 43
4062.28 53
4062.43 63
4062.57 72
4062.72 81
4062.86 89
4063.01 93
4063.16 95
4063.30 93
4063.45 89
4063.60 83
4063.74 76
4063.89 69
4064.03 63
4064.18 59
4064.33 56
4064.47 53
4064.62 50
4064.77 44
4064.91 36
4065.06 26
4065.20 15
4065.35 3
4065.50 0
4065.64 0
4065.79 0
4065.93 0
4066.08 0
4066.23 0
4066.37 0
4066.52 0
4066.67 7
4066.81 16
4066.96 22
4067.10 26
4067.25 26
4067.40 22
4067.54 15
4067.69 6
4067.84 0
4067.98 0
4068.13 0
4068.27 0
4068.42 0
4068.57 0
4068.71 0
4068.86 0
4069.01 2
4069.15 13
4069.30 26
4069.45 41
4069.59 56
4069.74 69
4069.88 78
4070.03 83
4070.18 84
4070.32 82
4070.47 79
4070.62 77
4070.76 79
4070.91 84
4071.05 93
4071.20 103
4071.35 112
4071.49 120
4071.64 124
4071.79 124
4071.93 120
4072.08 113
4072.23 106
4072.37 98
4072.52 91
4072.66 85
4072.81 80
4072.96 75
4073.10 69
4073.25 62
4073.40 54
4073.54 44
4073.69 33
4073.84 24
4073.98 17
4074.13 14
4074.27 15
4074.42 19
4074.57 26
4074.71 35
4074.86 45
4075.01 55
4075.15 64
4075.30 73
4075.45 81
4075.59 89
4075.74 97
4075.88 104
4076.03 111
4076.18 118
4076.32 122
4076.47 125
4076.62 124
4076.76 120
4076.91 113
4077.06 102
4077.20 88
4077.35 73
4077.50 58
4077.64 45
4077.79 34
4077.93 27
4078.08 24
4078.23 25
4078.37 29
4078.52 36
4078.67 43
4078.81 52
4078.96 60
4079.11 67
4079.25 73
4079.40 79
4079.55 84
4079.69 88
4079.84 92
4079.98 95
4080.13 98
4080.28 101
4080.42 105
4080.57 110
4080.72 118
4080.86 129
4081.01 141
4081.16 154
4081.30 166
4081.45 174
4081.60 178
4081.74 178
4081.89 175
4082.04 169
4082.18 164
4082.33 161
4082.48 161
4082.62 163
4082.77 169
4082.92 176
4083.06 184
4083.21 190
4083.35 194
4083.50 194
4083.65 190
4083.79 181
4083.94 167
4084.09 149
4084.23 129
4084.38 108
4084.53 88
4084.67 70
4084.82 54
4084.97 42
4085.11 34
4085.26 28
4085.41 25
4085.55 23
4085.70 22
4085.85 22
4085.99 22
4086.14 23
4086.29 25
4086.43 28
4086.58 32
4086.73 37
4086.87 41
4087.02 46
4087.17 49
4087.31 50
4087.46 51
4087.61 51
4087.75 51
4087.90 51
4088.05 52
4088.19 53
4088.34 54
4088.49 54
4088.63 51
4088.78 46
4088.93 38
4089.07 29
4089.22 20
4089.36 12
4089.51 5
4089.66 1
4089.80 0
4089.95 0
4090.10 3
4090.24 6
4090.39 11
4090.54 15
4090.68 20
4090.83 25
4090.98 29
4091.12 32
4091.27 34
4091.42 35
4091.56 36
4091.71 35
4091.86 32
4092.01 27
4092.15 22
4092.30 15
4092.45 7
4092.59 1
4092.74 0
4092.89 0
4093.03 0
4093.18 0
4093.33 0
4093.47 0
4093.62 0
4093.77 0
4093.91 0
4094.06 2
4094.21 10
4094.35 21
4094.50 35
4094.65 50
4094.79 63
4094.94 73
4095.09 78
4095.23 78
4095.38 76
4095.53 74
4095.67 72
4095.82 72
4095.97 76
4096.11 82
4096.26 89
4096.41 96
4096.55 102
4096.70 106
4096.85 108
4096.99 109
4097.14 109
4097.29 109
4097.43 110
4097.58 112
4097.73 113
4097.87 112
4098.02 109
4098.17 103
4098.32 94
4098.46 84
4098.61 75
4098.76 69
4098.90 69
4099.05 73
4099.20 82
4099.34 92
4099.49 102
4099.64 107
4099.78 106
4099.93 100
4100.08 90
4100.22 78
4100.37 68
4100.52 59
4100.66 54
4100.81 52
4100.96 51
4101.11 50
4101.25 48
4101.40 44
4101.55 39
4101.69 33
4101.84 29
4101.99 25
4102.13 25
4102.28 25
4102.43 27
4102.57 28
4102.72 29
4102.87 28
4103.01 27
4103.16 26
4103.31 26
4103.46 27
4103.60 30
4103.75 35
4103.90 41
4104.04 47
4104.19 52
4104.34 55
4104.48 57
4104.63 56
4104.78 51
4104.92 44
4105.07 35
4105.22 24
4105.37 14
4105.51 6
4105.66 1
4105.81 0
4105.95 2
4106.10 6
4106.25 12
4106.39 17
4106.54 21
4106.69 23
4106.83 22
4106.98 20
4107.13 16
4107.28 12
4107.42 8
4107.57 5
4107.72 3
4107.86 2
4108.01 1
4108.16 1
4108.30 1
4108.45 0
4108.60 0
4108.75 0
4108.89 0
4109.04 0
4109.19 0
4109.33 0
4109.48 4
4109.63 14
4109.77 29
4109.92 47
4110.07 66
4110.22 85
4110.36 100
4110.51 111
4110.66 117
4110.80 118
4110.95 116
4111.10 112
4111.24 107
4111.39 103
4111.54 99
4111.69 96
4111.83 93
4111.98 89
4112.13 86
4112.27 84
4112.42 84
4112.57 87
4112.72 94
4112.86 104
4113.01 116
4113.16 130
4113.30 144
4113.45 159
4113.60 173
4113.74 186
4113.89 197
4114.04 206
4114.19 212
4114.33 216
4114.48 217
4114.63 216
4114.77 216
4114.92 217
4115.07 222
4115.22 229
4115.36 238
4115.51 248
4115.66 258
4115.80 266
4115.95 270
4116.10 270
4116.25 266
4116.39 259
4116.54 250
4116.69 241
4116.83 231
4116.98 223
4117.13 217
4117.28 214
4117.42 212
4117.57 214
4117.72 220
4117.86 231
4118.01 247
4118.16 269
4118.31 296
4118.45 327
4118.60 360
4118.75 392
4118.89 420
4119.04 442
4119.19 457
4119.34 464
4119.48 463
4119.63 458
4119.78 448
4119.92 436
4120.07 422
4120.22 407
4120.37 392
4120.51 375
4120.66 359
4120.81 344
4120.96 330
4121.10 319
4121.25 312
4121.40 308
4121.54 308
4121.69 311
4121.84 315
4121.99 319
4122.13 319
4122.28 316
4122.43 309
4122.57 299
4122.72 287
4122.87 274
4123.02 261
4123.16 249
4123.31 237
4123.46 225
4123.61 212
4123.75 199
4123.90 186
4124.05 175
4124.19 165
4124.34 157
4124.49 151
4124.64 147
4124.78 142
4124.93 138
4125.08 132
4125.23 126
4125.37 119
4125.52 112
4125.67 106
4125.81 99
4125.96 94
4126.11 91
4126.26 90
4126.40 90
4126.55 92
4126.70 94
4126.85 95
4126.99 95
4127.14 93
4127.29 91
4127.44 88
4127.58 86
4127.73 85
4127.88 84
4128.02 84
4128.17 82
4128.32 78
4128.47 73
4128.61 68
4128.76 63
4128.91 61
4129.06 62
4129.20 66
4129.35 73
4129.50 80
4129.65 86
4129.79 91
4129.94 93
4130.09 93
4130.23 92
4130.38 91
4130.53 89
4130.68 88
4130.82 89
4130.97 90
4131.12 91
4131.27 94
4131.41 96
4131.56 100
4131.71 103
4131.86 107
4132.00 111
4132.15 115
4132.30 119
4132.45 121
4132.59 121
4132.74 119
4132.89 115
4133.04 108
4133.18 100
4133.33 92
4133.48 83
4133.63 75
4133.77 69
4133.92 66
4134.07 64
4134.22 66
4134.36 70
4134.51 76
4134.66 84
4134.81 93
4134.95 101
4135.10 108
4135.25 113
4135.39 115
4135.54 115
4135.69 111
4135.84 104
4135.98 95
4136.13 84
4136.28 72
4136.43 59
4136.57 48
4136.72 39
4136.87 34
4137.02 32
4137.16 34
4137.31 39
4137.46 46
4137.61 53
4137.75 59
4137.90 62
4138.05 62
4138.20 59
4138.34 54
4138.49 49
4138.64 43
4138.79 39
4138.93 38
4139.08 38
4139.23 40
4139.38 41
4139.53 41
4139.67 38
4139.82 32
4139.97 25
4140.12 17
4140.26 10
4140.41 7
4140.56 6
4140.71 9
4140.85 13
4141.00 18
4141.15 22
4141.30 26
4141.44 29
4141.59 33
4141.74 39
4141.89 45
4142.03 53
4142.18 60
4142.33 65
4142.48 66
4142.62 64
4142.77 57
4142.92 48
4143.07 39
4143.21 32
4143.36 27
4143.51 27
4143.66 32
4143.81 40
4143.95 49
4144.10 60
4144.25 69
4144.40 76
4144.54 81
4144.69 83
4144.84 82
4144.99 80
4145.13 77
4145.28 74
4145.43 70
4145.58 67
4145.72 66
4145.87 65
4146.02 66
4146.17 67
4146.32 70
4146.46 73
4146.61 76
4146.76 80
4146.91 83
4147.05 88
4147.20 95
4147.35 102
4147.50 111
4147.64 120
4147.79 128
4147.94 134
4148.09 136
4148.23 133
4148.38 126
4148.53 116
4148.68 105
4148.83 94
4148.97 85
4149.12 78
4149.27 74
4149.42 73
4149.56 73
4149.71 73
4149.86 74
4150.01 75
4150.16 74
4150.30 73
4150.45 72
4150.60 70
4150.75 69
4150.89 68
4151.04 68
4151.19 71
4151.34 76
4151.49 83
4151.63 92
4151.78 101
4151.93 108
4152.08 114
4152.22 118
4152.37 119
4152.52 120
4152.67 120
4152.82 121
4152.96 122
4153.11 125
4153.26 130
4153.41 135
4153.55 140
4153.70 145
4153.85 150
4154.00 152
4154.15 153
4154.29 151
4154.44 147
4154.59 141
4154.74 135
4154.88 127
4155.03 118
4155.18 108
4155.33 97
4155.48 85
4155.62 73
4155.77 63
4155.92 55
4156.07 53
4156.21 55
4156.36 61
4156.51 71
4156.66 83
4156.81 94
4156.95 104
4157.10 110
4157.25 114
4157.40 115
4157.55 114
4157.69 110
4157.84 104
4157.99 98
4158.14 92
4158.28 87
4158.43 83
4158.58 81
4158.73 81
4158.88 82
4159.02 84
4159.17 84
4159.32 83
4159.47 79
4159.62 72
4159.76 63
4159.91 53
4160.06 43
4160.21 36
4160.36 33
4160.50 34
4160.65 40
4160.80 49
4160.95 60
4161.10 70
4161.24 78
4161.39 83
4161.54 84
4161.69 82
4161.83 78
4161.98 73
4162.13 68
4162.28 65
4162.43 63
4162.57 62
4162.72 61
4162.87 60
4163.02 56
4163.17 49
4163.31 39
4163.46 25
4163.61 9
4163.76 0
4163.91 0
4164.05 0
4164.20 0
4164.35 0
4164.50 0
4164.65 0
4164.79 0
4164.94 9
4165.09 23
4165.24 37
4165.39 48
4165.53 57
4165.68 64
4165.83 68
4165.98 71
4166.13 73
4166.27 73
4166.42 71
4166.57 68
4166.72 64
4166.87 60
4167.01 55
4167.16 52
4167.31 51
4167.46 53
4167.61 59
4167.75 67
4167.90 78
4168.05 88
4168.20 97
4168.35 103
4168.49 104
4168.64 101
4168.79 94
4168.94 84
4169.09 72
4169.24 60
4169.38 48
4169.53 37
4169.68 28
4169.83 21
4169.98 17
4170.12 16
4170.27 19
4170.42 24
4170.57 33
4170.72 43
4170.86 54
4171.01 65
4171.16 76
4171.31 87
4171.46 94
4171.60 99
4171.75 99
4171.90 96
4172.05 88
4172.20 78
4172.35 68
4172.49 58
4172.64 51
4172.79 46
4172.94 43
4173.09 42
4173.23 41
4173.38 41
4173.53 40
4173.68 38
4173.83 36
4173.98 32
4174.12 28
4174.27 21
4174.42 14
4174.57 5
4174.72 0
4174.86 0
4175.01 0
4175.16 0
4175.31 0
4175.46 0
4175.60 0
4175.75 0
4175.90 5
4176.05 14
4176.20 22
4176.35 28
4176.49 31
4176.64 31
4176.79 30
4176.94 30
4177.09 33
4177.24 38
4177.38 46
4177.53 57
4177.68 68
4177.83 77
4177.98 85
4178.12 89
4178.27 92
4178.42 92
4178.57 92
4178.72 92
4178.87 94
4179.01 96
4179.16 101
4179.31 107
4179.46 116
4179.61 125
4179.76 135
4179.90 144
4180.05 153
4180.20 160
4180.35 165
4180.50 169
4180.64 171
4180.79 172
4180.94 172
4181.09 168
4181.24 163
4181.39 154
4181.53 145
4181.68 134
4181.83 125
4181.98 117
4182.13 112
4182.28 109
4182.42 106
4182.57 102
4182.72 95
4182.87 85
4183.02 71
4183.17 56
4183.31 42
4183.46 29
4183.61 18
4183.76 12
4183.91 8
4184.06 6
4184.20 6
4184.35 8
4184.50 12
4184.65 17
4184.80 24
4184.95 33
4185.09 43
4185.24 53
4185.39 62
4185.54 69
4185.69 74
4185.84 78
4185.98 80
4186.13 82
4186.28 85
4186.43 87
4186.58 90
4186.73 92
4186.87 93
4187.02 92
4187.17 91
4187.32 91
4187.47 91
4187.62 92
4187.77 96
4187.91 101
4188.06 107
4188.21 112
4188.36 116
4188.51 119
4188.66 120
4188.80 120
4188.95 119
4189.10 117
4189.25 115
4189.40 115
4189.55 115
4189.69 116
4189.84 119
4189.99 123
4190.14 128
4190.29 132
4190.44 135
4190.59 136
4190.73 135
4190.88 131
4191.03 125
4191.18 117
4191.33 107
4191.48 98
4191.62 89
4191.77 81
4191.92 74
4192.07 70
4192.22 67
4192.37 67
4192.52 68
4192.66 70
4192.81 73
4192.96 74
4193.11 75
4193.26 72
4193.41 67
4193.56 60
4193.70 51
4193.85 40
4194.00 31
4194.15 23
4194.30 18
4194.45 17
4194.59 19
4194.74 24
4194.89 29
4195.04 35
4195.19 39
4195.34 43
4195.49 47
4195.63 50
4195.78 53
4195.93 55
4196.08 57
4196.23 58
4196.38 58
4196.53 56
4196.67 54
4196.82 53
4196.97 53
4197.12 54
4197.27 58
4197.42 65
4197.57 74
4197.71 84
4197.86 94
4198.01 101
4198.16 105
4198.31 105
4198.46 100
4198.61 91
4198.75 79
4198.90 65
4199.05 51
4199.20 37
4199.35 23
4199.50 11
4199.65 1
4199.79 0
4199.94 0
4200.09 0
4200.24 0
4200.39 0
4200.54 0
4200.69 0
4200.84 2
4200.98 5
4201.13 7
4201.28 8
4201.43 11
4201.58 15
4201.73 20
4201.88 26
4202.02 33
4202.17 39
4202.32 46
4202.47 52
4202.62 59
4202.77 66
4202.92 73
4203.07 81
4203.21 89
4203.36 96
4203.51 103
4203.66 108
4203.81 111
4203.96 112
4204.11 112
4204.25 110
4204.40 107
4204.55 103
4204.70 100
4204.85 99
4205.00 101
4205.15 104
4205.30 110
4205.44 116
4205.59 123
4205.74 129
4205.89 133
4206.04 137
4206.19 140
4206.34 144
4206.49 150
4206.63 158
4206.78 170
4206.93 186
4207.08 204
4207.23 223
4207.38 243
4207.53 261
4207.68 275
4207.82 286
4207.97 292
4208.12 293
4208.27 291
4208.42 287
4208.57 281
4208.72 276
4208.87 272
4209.01 272
4209.16 275
4209.31 281
4209.46 291
4209.61 303
4209.76 314
4209.91 325
4210.06 334
4210.20 339
4210.35 342
4210.50 342
4210.65 342
4210.80 341
4210.95 343
4211.10 347
4211.25 355
4211.40 367
4211.54 382
4211.69 396
4211.84 408
4211.99 415
4212.14 417
4212.29 413
4212.44 404
4212.59 393
4212.73 381
4212.88 373
4213.03 367
4213.18 363
4213.33 361
4213.48 359
4213.63 356
4213.78 351
4213.93 344
4214.07 336
4214.22 327
4214.37 319
4214.52 312
4214.67 307
4214.82 304
4214.97 302
4215.12 302
4215.27 303
4215.41 303
4215.56 301
4215.71 296
4215.86 287
4216.01 275
4216.16 259
4216.31 242
4216.46 225
4216.61 211
4216.75 199
4216.90 192
4217.05 188
4217.20 186
4217.35 186
4217.50 188
4217.65 190
4217.80 193
4217.95 195
4218.09 196
4218.24 195
4218.39 194
4218.54 191
4218.69 190
4218.84 190
4218.99 194
4219.14 201
4219.29 211
4219.44 222
4219.58 233
4219.73 241
4219.88 246
4220.03 248
4220.18 249
4220.33 249
4220.48 249
4220.63 249
4220.78 249
4220.93 247
4221.07 243
4221.22 237
4221.37 231
4221.52 227
4221.67 227
4221.82 232
4221.97 241
4222.12 254
4222.27 269
4222.42 283
4222.56 296
4222.71 306
4222.86 312
4223.01 316
4223.16 318
4223.31 318
4223.46 316
4223.61 313
4223.76 310
4223.91 306
4224.05 303
4224.20 302
4224.35 302
4224.50 303
4224.65 304
4224.80 304
4224.95 301
4225.10 295
4225.25 286
4225.40 275
4225.55 263
4225.69 252
4225.84 243
4225.99 237
4226.14 233
4226.29 231
4226.44 228
4226.59 225
4226.74 220
4226.89 214
4227.04 207
4227.19 201
4227.33 197
4227.48 197
4227.63 201
4227.78 209
4227.93 220
4228.08 232
4228.23 243
4228.38 251
4228.53 254
4228.68 252
4228.83 246
4228.97 237
4229.12 227
4229.27 216
4229.42 205
4229.57 196
4229.72 188
4229.87 181
4230.02 175
4230.17 169
4230.32 164
4230.47 157
4230.62 150
4230.76 143
4230.91 135
4231.06 129
4231.21 125
4231.36 125
4231.51 130
4231.66 141
4231.81 157
4231.96 176
4232.11 198
4232.26 220
4232.41 238
4232.55 253
4232.70 263
4232.85 268
4233.00 269
4233.15 266
4233.30 260
4233.45 251
4233.60 240
4233.75 228
4233.90 216
4234.05 205
4234.20 196
4234.35 191
4234.49 189
4234.64 189
4234.79 191
4234.94 193
4235.09 192
4235.24 189
4235.39 184
4235.54 178
4235.69 171
4235.84 165
4235.99 161
4236.14 159
4236.29 159
4236.43 161
4236.58 163
4236.73 166
4236.88 168
4237.03 170
4237.18 173
4237.33 175
4237.48 177
4237.63 177
4237.78 174
4237.93 166
4238.08 155
4238.23 140
4238.38 124
4238.52 109
4238.67 99
4238.82 95
4238.97 97
4239.12 106
4239.27 117
4239.42 131
4239.57 143
4239.72 152
4239.87 158
4240.02 160
4240.17 159
4240.32 155
4240.47 150
4240.62 144
4240.76 137
4240.91 131
4241.06 125
4241.21 122
4241.36 122
4241.51 126
4241.66 133
4241.81 145
4241.96 160
4242.11 177
4242.26 195
4242.41 213
4242.56 230
4242.71 245
4242.86 259
4243.01 269
4243.15 278
4243.30 285
4243.45 291
4243.60 295
4243.75 299
4243.90 301
4244.05 302
4244.20 302
4244.35 299
4244.50 295
4244.65 289
4244.80 282
4244.95 276
4245.10 269
4245.25 265
4245.40 263
4245.54 262
4245.69 263
4245.84 264
4245.99 262
4246.14 256
4246.29 247
4246.44 234
4246.59 220
4246.74 206
4246.89 195
4247.04 187
4247.19 181
4247.34 175
4247.49 169
4247.64 160
4247.79 149
4247.94 136
4248.09 124
4248.24 114
4248.38 108
4248.53 105
4248.68 103
4248.83 102
4248.98 100
4249.13 96
4249.28 91
4249.43 86
4249.58 83
4249.73 83
4249.88 88
4250.03 97
4250.18 109
4250.33 123
4250.48 136
4250.63 146
4250.78 154
4250.93 157
4251.08 158
4251.23 155
4251.37 152
4251.52 148
4251.67 144
4251.82 141
4251.97 137
4252.12 133
4252.27 128
4252.42 120
4252.57 112
4252.72 103
4252.87 97
4253.02 94
4253.17 96
4253.32 103
4253.47 113
4253.62 126
4253.77 139
4253.92 151
4254.07 162
4254.22 170
4254.37 176
4254.52 179
4254.66 179
4254.81 177
4254.96 174
4255.11 168
4255.26 163
4255.41 157
4255.56 153
4255.71 150
4255.86 150
4256.01 151
4256.16 155
4256.31 160
4256.46 167
4256.61 174
4256.76 182
4256.91 189
4257.06 194
4257.21 194
4257.36 190
4257.51 180
4257.66 165
4257.81 148
4257.96 130
4258.11 113
4258.26 102
4258.41 96
4258.56 97
4258.70 103
4258.85 114
4259.00 127
4259.15 140
4259.30 152
4259.45 162
4259.60 168
4259.75 171
4259.90 172
4260.05 169
4260.20 166
4260.35 161
4260.50 157
4260.65 153
4260.80 150
4260.95 150
4261.10 152
4261.25 158
4261.40 166
4261.55 177
4261.70 189
4261.85 200
4262.00 209
4262.15 214
4262.30 215
4262.45 213
4262.60 208
4262.75 203
4262.90 198
4263.05 194
4263.20 193
4263.35 193
4263.50 194
4263.64 195
4263.79 196
4263.94 197
4264.09 197
4264.24 197
4264.39 198
4264.54 199
4264.69 201
4264.84 204
4264.99 209
4265.14 217
4265.29 229
4265.44 243
4265.59 259
4265.74 276
4265.89 291
4266.04 304
4266.19 315
4266.34 324
4266.49 331
4266.64 338
4266.79 344
4266.94 351
4267.09 356
4267.24 360
4267.39 363
4267.54 367
4267.69 373
4267.84 382
4267.99 395
4268.14 413
4268.29 434
4268.44 458
4268.59 485
4268.74 512
4268.89 542
4269.04 572
4269.19 604
4269.34 636
4269.49 667
4269.64 694
4269.79 714
4269.94 726
4270.09 727
4270.24 719
4270.39 703
4270.54 682
4270.69 660
4270.84 642
4270.99 630
4271.14 626
4271.29 631
4271.44 644
4271.59 661
4271.74 679
4271.89 696
4272.03 708
4272.18 714
4272.33 713
4272.48 706
4272.63 695
4272.78 681
4272.93 666
4273.08 652
4273.23 640
4273.38 630
4273.53 622
4273.68 615
4273.83 606
4273.98 596
4274.13 585
4274.28 574
4274.43 562
4274.58 552
4274.73 545
4274.88 539
4275.03 535
4275.18 531
4275.33 526
4275.48 520
4275.63 512
4275.78 504
4275.93 495
4276.08 487
4276.23 479
4276.38 471
4276.53 464
4276.68 457
4276.83 452
4276.98 448
4277.13 446
4277.28 446
4277.43 448
4277.58 451
4277.73 453
4277.88 455
4278.03 456
4278.18 457
4278.33 459
4278.48 463
4278.63 469
4278.78 477
4278.93 488
4279.08 500
4279.23 514
4279.38 529
4279.53 546
4279.68 565
4279.83 586
4279.98 607
4280.13 627
4280.28 645
4280.43 662
4280.58 677
4280.73 694
4280.88 715
4281.03 743
4281.18 781
4281.33 827
4281.48 883
4281.63 947
4281.78 1016
4281.93 1090
4282.08 1167
4282.23 1246
4282.38 1324
4282.53 1402
4282.68 1478
4282.83 1551
4282.98 1621
4283.13 1689
4283.28 1756
4283.43 1822
4283.58 1887
4283.73 1953
4283.88 2020
4284.03 2088
4284.18 2157
4284.34 2229
4284.49 2303
4284.64 2379
4284.79 2457
4284.94 2534
4285.09 2609
4285.24 2679
4285.39 2745
4285.54 2806
4285.69 2861
4285.84 2911
4285.99 2957
4286.14 2997
4286.29 3030
4286.44 3057
4286.59 3077
4286.74 3091
4286.89 3098
4287.04 3102
4287.19 3102
4287.34 3100
4287.49 3096
4287.64 3090
4287.79 3080
4287.94 3065
4288.09 3045
4288.24 3018
4288.39 2982
4288.54 2938
4288.69 2887
4288.84 2830
4288.99 2770
4289.14 2709
4289.29 2650
4289.44 2594
4289.59 2542
4289.74 2493
4289.89 2444
4290.04 2395
4290.19 2345
4290.34 2293
4290.49 2241
4290.64 2188
4290.79 2136
4290.94 2083
4291.09 2032
4291.24 1982
4291.39 1933
4291.54 1885
4291.69 1839
4291.84 1795
4291.99 1751
4292.14 1707
4292.29 1662
4292.44 1614
4292.60 1563
4292.75 1508
4292.90 1451
4293.05 1393
4293.20 1337
4293.35 1283
4293.50 1233
4293.65 1185
4293.80 1142
4293.95 1103
4294.10 1066
4294.25 1032
4294.40 1000
4294.55 971
4294.70 944
4294.85 920
4295.00 899
4295.15 882
4295.30 869
4295.45 860
4295.60 852
4295.75 845
4295.90 836
4296.05 826
4296.20 814
4296.35 801
4296.50 788
4296.65 778
4296.80 773
4296.95 772
4297.10 775
4297.25 781
4297.40 789
4297.55 798
4297.71 808
4297.86 818
4298.01 829
4298.16 841
4298.31 853
4298.46 866
4298.61 879
4298.76 891
4298.91 902
4299.06 912
4299.21 921
4299.36 931
4299.51 942
4299.66 955
4299.81 970
4299.96 986
4300.11 1002
4300.26 1016
4300.41 1027
4300.56 1033
4300.71 1035
4300.86 1032
4301.01 1026
4301.16 1020
4301.31 1014
4301.46 1010
4301.62 1008
4301.77 1006
4301.92 1004
4302.07 999
4302.22 992
4302.37 982
4302.52 970
4302.67 957
4302.82 944
4302.97 932
4303.12 921
4303.27 910
4303.42 899
4303.57 888
4303.72 877
4303.87 865
4304.02 853
4304.17 843
4304.32 835
4304.47 830
4304.62 827
4304.77 825
4304.92 822
4305.08 818
4305.23 811
4305.38 801
4305.53 789
4305.68 775
4305.83 760
4305.98 744
4306.13 726
4306.28 707
4306.43 685
4306.58 662
4306.73 638
4306.88 613
4307.03 590
4307.18 570
4307.33 552
4307.48 538
4307.63 526
4307.78 514
4307.93 502
4308.09 486
4308.24 467
4308.39 443
4308.54 416
4308.69 387
4308.84 359
4308.99 332
4309.14 308
4309.29 287
4309.44 271
4309.59 257
4309.74 246
4309.89 237
4310.04 230
4310.19 223
4310.34 217
4310.49 211
4310.64 206
4310.80 201
4310.95 196
4311.10 192
4311.25 189
4311.40 186
4311.55 183
4311.70 181
4311.85 180
4312.00 178
4312.15 177
4312.30 177
4312.45 176
4312.60 176
4312.75 174
4312.90 173
4313.05 171
4313.20 170
4313.36 172
4313.51 177
4313.66 184
4313.81 193
4313.96 203
4314.11 210
4314.26 213
4314.41 210
4314.56 200
4314.71 186
4314.86 168
4315.01 150
4315.16 133
4315.31 120
4315.46 110
4315.61 103
4315.77 98
4315.92 93
4316.07 88
4316.22 83
4316.37 78
4316.52 76
4316.67 76
4316.82 80
4316.97 89
4317.12 101
4317.27 116
4317.42 132
4317.57 148
4317.72 164
4317.88 177
4318.03 188
4318.18 196
4318.33 202
4318.48 204
4318.63 203
4318.78 198
4318.93 189
4319.08 176
4319.23 159
4319.38 140
4319.53 119
4319.68 97
4319.83 78
4319.99 62
4320.14 51
4320.29 45
4320.44 46
4320.59 52
4320.74 61
4320.89 73
4321.04 84
4321.19 95
4321.34 106
4321.49 118
4321.64 129
4321.79 141
4321.94 152
4322.10 162
4322.25 169
4322.40 172
4322.55 172
4322.70 169
4322.85 163
4323.00 155
4323.15 145
4323.30 133
4323.45 120
4323.60 105
4323.75 89
4323.91 73
4324.06 59
4324.21 47
4324.36 38
4324.51 32
4324.66 27
4324.81 23
4324.96 20
4325.11 18
4325.26 16
4325.41 16
4325.56 18
4325.71 23
4325.87 29
4326.02 36
4326.17 42
4326.32 46
4326.47 48
4326.62 48
4326.77 46
4326.92 45
4327.07 44
4327.22 45
4327.37 47
4327.53 50
4327.68 51
4327.83 51
4327.98 48
4328.13 45
4328.28 40
4328.43 36
4328.58 33
4328.73 31
4328.88 31
4329.03 31
4329.18 31
4329.34 32
4329.49 34
4329.64 39
4329.79 47
4329.94 60
4330.09 77
4330.24 96
4330.39 117
4330.54 136
4330.69 152
4330.84 161
4331.00 164
4331.15 161
4331.30 154
4331.45 144
4331.60 133
4331.75 124
4331.90 116
4332.05 109
4332.20 103
4332.35 95
4332.51 87
4332.66 80
4332.81 74
4332.96 71
4333.11 70
4333.26 72
4333.41 73
4333.56 71
4333.71 66
4333.86 57
4334.01 44
4334.17 32
4334.32 21
4334.47 16
4334.62 16
4334.77 21
4334.92 28
4335.07 35
4335.22 40
4335.37 40
4335.52 36
4335.68 28
4335.83 18
4335.98 8
4336.13 0
4336.28 0
4336.43 0
4336.58 0
4336.73 0
4336.88 5
4337.04 15
4337.19 26
4337.34 38
4337.49 50
4337.64 61
4337.79 70
4337.94 79
4338.09 85
4338.24 89
4338.39 91
4338.55 91
4338.70 88
4338.85 83
4339.00 76
4339.15 65
4339.30 52
4339.45 36
4339.60 18
4339.75 0
4339.91 0
4340.06 0
4340.21 0
4340.36 0
4340.51 0
4340.66 0
4340.81 0
4340.96 6
4341.11 16
4341.26 23
4341.42 28
4341.57 31
4341.72 32
4341.87 31
4342.02 29
4342.17 24
4342.32 18
4342.47 11
4342.63 4
4342.78 0
4342.93 0
4343.08 0
4343.23 4
4343.38 14
4343.53 28
4343.68 44
4343.83 60
4343.99 74
4344.14 85
4344.29 93
4344.44 97
4344.59 97
4344.74 96
4344.89 94
4345.04 92
4345.19 92
4345.35 94
4345.50 98
4345.65 104
4345.80 112
4345.95 121
4346.10 131
4346.25 140
4346.40 149
4346.56 157
4346.71 163
4346.86 168
4347.01 169
4347.16 168
4347.31 163
4347.46 156
4347.61 147
4347.76 138
4347.92 128
4348.07 121
4348.22 115
4348.37 113
4348.52 113
4348.67 117
4348.82 122
4348.97 129
4349.13 136
4349.28 142
4349.43 145
4349.58 147
4349.73 146
4349.88 143
4350.03 140
4350.18 137
4350.34 135
4350.49 134
4350.64 134
4350.79 135
4350.94 136
4351.09 137
4351.24 136
4351.39 135
4351.55 133
4351.70 130
4351.85 127
4352.00 123
4352.15 118
4352.30 112
4352.45 105
4352.61 97
4352.76 88
4352.91 80
4353.06 72
4353.21 67
4353.36 65
4353.51 66
4353.66 72
4353.82 80
4353.97 90
4354.12 101
4354.27 110
4354.42 117
4354.57 122
4354.72 125
4354.88 127
4355.03 128
4355.18 130
4355.33 131
4355.48 131
4355.63 130
4355.78 127
4355.93 122
4356.09 116
4356.24 110
4356.39 105
4356.54 101
4356.69 100
4356.84 99
4356.99 100
4357.15 101
4357.30 101
4357.45 100
4357.60 98
4357.75 95
4357.90 92
4358.05 88
4358.21 84
4358.36 79
4358.51 73
4358.66 68
4358.81 62
4358.96 58
4359.11 54
4359.27 52
4359.42 52
4359.57 52
4359.72 52
4359.87 52
4360.02 51
4360.17 49
4360.33 46
4360.48 43
4360.63 39
4360.78 35
4360.93 30
4361.08 24
4361.23 18
4361.39 12
4361.54 8
4361.69 5
4361.84 3
4361.99 4
4362.14 5
4362.29 7
4362.45 7
4362.60 7
4362.75 6
4362.90 4
4363.05 1
4363.20 0
4363.35 0
4363.51 0
4363.66 0
4363.81 0
4363.96 0
4364.11 4
4364.26 16
4364.42 30
4364.57 45
4364.72 58
4364.87 67
4365.02 73
4365.17 75
4365.32 75
4365.48 74
4365.63 74
4365.78 76
4365.93 80
4366.08 87
4366.23 94
4366.38 102
4366.54 107
4366.69 110
4366.84 109
4366.99 106
4367.14 102
4367.29 98
4367.45 93
4367.60 89
4367.75 86
4367.90 84
4368.05 81
4368.20 80
4368.36 82
4368.51 86
4368.66 94
4368.81 105
4368.96 118
4369.11 132
4369.26 142
4369.42 148
4369.57 149
4369.72 145
4369.87 137
4370.02 127
4370.17 116
4370.33 107
4370.48 99
4370.63 92
4370.78 84
4370.93 77
4371.08 70
4371.24 65
4371.39 62
4371.54 62
4371.69 65
4371.84 70
4371.99 76
4372.15 80
4372.30 82
4372.45 82
4372.60 78
4372.75 73
4372.90 66
4373.06 58
4373.21 51
4373.36 46
4373.51 42
4373.66 42
4373.81 43
4373.97 45
4374.12 47
4374.27 49
4374.42 49
4374.57 47
4374.72 46
4374.88 45
4375.03 46
4375.18 49
4375.33 54
4375.48 60
4375.63 66
4375.79 68
4375.94 66
4376.09 60
4376.24 51
4376.39 40
4376.54 29
4376.70 19
4376.85 11
4377.00 6
4377.15 4
4377.30 4
4377.45 5
4377.61 8
4377.76 13
4377.91 19
4378.06 27
4378.21 35
4378.37 44
4378.52 52
4378.67 58
4378.82 63
4378.97 65
4379.12 66
4379.28 64
4379.43 61
4379.58 57
4379.73 53
4379.88 48
4380.03 44
4380.19 41
4380.34 37
4380.49 33
4380.64 29
4380.79 27
4380.95 26
4381.10 27
4381.25 30
4381.40 35
4381.55 42
4381.70 48
4381.86 54
4382.01 58
4382.16 61
4382.31 61
4382.46 58
4382.62 54
4382.77 48
4382.92 42
4383.07 36
4383.22 30
4383.37 24
4383.53 19
4383.68 14
4383.83 10
4383.98 7
4384.13 6
4384.29 6
4384.44 9
4384.59 16
4384.74 26
4384.89 38
4385.04 51
4385.20 62
4385.35 70
4385.50 74
4385.65 75
4385.80 72
4385.96 67
4386.11 63
4386.26 61
4386.41 61
4386.56 64
4386.72 68
4386.87 73
4387.02 77
4387.17 81
4387.32 83
4387.47 84
4387.63 82
4387.78 78
4387.93 73
4388.08 66
4388.23 58
4388.39 50
4388.54 45
4388.69 41
4388.84 40
4388.99 41
4389.15 43
4389.30 46
4389.45 48
4389.60 51
4389.75 53
4389.91 54
4390.06 56
4390.21 57
4390.36 56
4390.51 53
4390.67 46
4390.82 37
4390.97 26
4391.12 13
4391.27 1
4391.43 0
4391.58 0
4391.73 0
4391.88 0
4392.03 0
4392.19 0
4392.34 0
4392.49 3
4392.64 10
4392.79 15
4392.95 18
4393.10 18
4393.25 16
4393.40 13
4393.55 10
4393.71 8
4393.86 8
4394.01 11
4394.16 17
4394.31 25
4394.47 33
4394.62 40
4394.77 46
4394.92 51
4395.07 56
4395.23 61
4395.38 68
4395.53 78
4395.68 90
4395.83 103
4395.99 116
4396.14 127
4396.29 136
4396.44 143
4396.59 148
4396.75 150
4396.90 149
4397.05 145
4397.20 138
4397.35 126
4397.51 111
4397.66 91
4397.81 70
4397.96 49
4398.11 31
4398.27 17
4398.42 9
4398.57 6
4398.72 9
4398.88 15
4399.03 23
4399.18 30
4399.33 36
4399.48 38
4399.64 37
4399.79 33
4399.94 28
4400.09 23
4400.24 21
4400.40 23
4400.55 30
4400.70 41
4400.85 55
4401.01 68
4401.16 80
4401.31 88
4401.46 90
4401.61 88
4401.77 82
4401.92 73
4402.07 64
4402.22 56
4402.37 53
4402.53 55
4402.68 64
4402.83 78
4402.98 95
4403.14 113
4403.29 128
4403.44 138
4403.59 142
4403.74 142
4403.90 138
4404.05 133
4404.20 128
4404.35 125
4404.51 123
4404.66 122
4404.81 120
4404.96 118
4405.11 115
4405.27 112
4405.42 110
4405.57 110
4405.72 114
4405.88 120
4406.03 129
4406.18 139
4406.33 150
4406.48 159
4406.64 166
4406.79 171
4406.94 173
4407.09 172
4407.25 170
4407.40 168
4407.55 166
4407.70 165
4407.85 165
4408.01 166
4408.16 168
4408.31 171
4408.46 173
4408.62 175
4408.77 176
4408.92 176
4409.07 175
4409.22 173
4409.38 172
4409.53 170
4409.68 168
4409.83 168
4409.99 168
4410.14 169
4410.29 171
4410.44 175
4410.60 178
4410.75 182
4410.90 186
4411.05 188
4411.20 188
4411.36 187
4411.51 185
4411.66 182
4411.81 179
4411.97 178
4412.12 179
4412.27 180
4412.42 183
4412.58 184
4412.73 184
4412.88 183
4413.03 179
4413.19 174
4413.34 170
4413.49 166
4413.64 162
4413.79 159
4413.95 156
4414.10 154
4414.25 152
4414.40 152
4414.56 153
4414.71 155
4414.86 158
4415.01 162
4415.17 163
4415.32 162
4415.47 158
4415.62 150
4415.78 139
4415.93 128
4416.08 116
4416.23 106
4416.39 97
4416.54 90
4416.69 84
4416.84 81
4416.99 78
4417.15 78
4417.30 78
4417.45 80
4417.60 82
4417.76 83
4417.91 81
4418.06 77
4418.21 69
4418.37 60
4418.52 51
4418.67 43
4418.82 38
4418.98 36
4419.13 36
4419.28 37
4419.43 36
4419.59 34
4419.74 29
4419.89 23
4420.04 15
4420.20 7
4420.35 1
4420.50 0
4420.65 0
4420.81 4
4420.96 12
4421.11 22
4421.26 32
4421.42 39
4421.57 44
4421.72 45
4421.87 43
4422.03 39
4422.18 34
4422.33 28
4422.48 22
4422.64 16
4422.79 11
4422.94 6
4423.09 2
4423.25 0
4423.40 0
4423.55 0
4423.70 0
4423.86 0
4424.01 0
4424.16 0
4424.31 0
4424.47 0
4424.62 0
4424.77 4
4424.92 16
4425.08 31
4425.23 48
4425.38 64
4425.53 78
4425.69 88
4425.84 94
4425.99 97
4426.14 98
4426.30 99
4426.45 102
4426.60 108
4426.76 114
4426.91 121
4427.06 126
4427.21 129
4427.37 128
4427.52 126
4427.67 123
4427.82 122
4427.98 125
4428.13 132
4428.28 142
4428.43 155
4428.59 168
4428.74 181
4428.89 193
4429.04 201
4429.20 206
4429.35 208
4429.50 206
4429.65 199
4429.81 188
4429.96 174
4430.11 157
4430.27 139
4430.42 121
4430.57 105
4430.72 91
4430.88 81
4431.03 75
4431.18 73
4431.33 73
4431.49 77
4431.64 82
4431.79 87
4431.94 92
4432.10 96
4432.25 98
4432.40 97
4432.56 95
4432.71 90
4432.86 82
4433.01 73
4433.17 62
4433.32 51
4433.47 41
4433.62 32
4433.78 25
4433.93 19
4434.08 14
4434.24 10
4434.39 7
4434.54 5
4434.69 5
4434.85 9
4435.00 15
4435.15 25
4435.30 36
4435.46 48
4435.61 60
4435.76 70
4435.92 80
4436.07 90
4436.22 101
4436.37 112
4436.53 124
4436.68 134
4436.83 143
4436.98 148
4437.14 150
4437.29 149
4437.44 145
4437.60 139
4437.75 132
4437.90 124
4438.05 116
4438.21 108
4438.36 101
4438.51 94
4438.67 89
4438.82 84
4438.97 79
4439.12 75
4439.28 70
4439.43 63
4439.58 56
4439.73 46
4439.89 35
4440.04 24
4440.19 13
4440.35 2
4440.50 0
4440.65 0
4440.80 0
4440.96 0
4441.11 6
4441.26 20
4441.42 36
4441.57 54
4441.72 70
4441.87 84
4442.03 96
4442.18 104
4442.33 111
4442.49 116
4442.64 121
4442.79 124
4442.94 127
4443.10 128
4443.25 129
4443.40 129
4443.56 129
4443.71 130
4443.86 133
4444.01 138
4444.17 145
4444.32 152
4444.47 157
4444.63 160
4444.78 160
4444.93 158
4445.08 155
4445.24 154
4445.39 154
4445.54 158
4445.70 165
4445.85 173
4446.00 180
4446.16 184
4446.31 184
4446.46 178
4446.61 167
4446.77 153
4446.92 136
4447.07 119
4447.23 103
4447.38 89
4447.53 77
4447.68 67
4447.84 58
4447.99 51
4448.14 45
4448.30 39
4448.45 34
4448.60 31
4448.76 29
4448.91 29
4449.06 30
4449.21 34
4449.37 38
4449.52 44
4449.67 51
4449.83 57
4449.98 64
4450.13 70
4450.29 76
4450.44 80
4450.59 83
4450.74 85
4450.90 87
4451.05 88
4451.20 89
4451.36 89
4451.51 88
4451.66 85
4451.82 82
4451.97 80
4452.12 77
4452.27 76
4452.43 76
4452.58 78
4452.73 80
4452.89 82
4453.04 83
4453.19 82
4453.35 80
4453.50 75
4453.65 70
4453.80 64
4453.96 58
4454.11 52
4454.26 48
4454.42 45
4454.57 43
4454.72 42
4454.88 41
4455.03 39
4455.18 37
4455.34 34
4455.49 31
4455.64 28
4455.79 25
4455.95 21
4456.10 18
4456.25 14
4456.41 11
4456.56 7
4456.71 5
4456.87 4
4457.02 5
4457.17 8
4457.33 13
4457.48 17
4457.63 22
4457.79 24
4457.94 25
4458.09 23
4458.24 19
4458.40 13
4458.55 7
4458.70 2
4458.86 0
4459.01 0
4459.16 0
4459.32 0
4459.47 0
4459.62 0
4459.78 0
4459.93 0
4460.08 0
4460.24 1
4460.39 4
4460.54 9
4460.70 14
4460.85 19
4461.00 24
4461.15 29
4461.31 33
4461.46 37
4461.61 41
4461.77 46
4461.92 51
4462.07 58
4462.23 65
4462.38 71
4462.53 76
4462.69 80
4462.84 82
4462.99 82
4463.15 79
4463.30 75
4463.45 70
4463.61 64
4463.76 59
4463.91 54
4464.07 52
4464.22 54
4464.37 60
4464.53 69
4464.68 81
4464.83 94
4464.99 106
4465.14 115
4465.29 120
4465.44 119
4465.60 114
4465.75 106
4465.90 96
4466.06 87
4466.21 79
4466.36 74
4466.52 73
4466.67 73
4466.82 75
4466.98 77
4467.13 78
4467.28 78
4467.44 78
4467.59 78
4467.74 79
4467.90 82
4468.05 87
4468.20 94
4468.36 102
4468.51 109
4468.66 115
4468.82 118
4468.97 120
4469.12 121
4469.28 121
4469.43 122
4469.58 125
4469.74 131
4469.89 138
4470.04 145
4470.20 151
4470.35 154
4470.50 152
4470.66 147
4470.81 140
4470.96 132
4471.12 126
4471.27 123
4471.42 122
4471.58 124
4471.73 125
4471.88 124
4472.04 118
4472.19 107
4472.34 91
4472.50 73
4472.65 53
4472.80 36
4472.96 24
4473.11 18
4473.26 18
4473.42 24
4473.57 33
4473.72 42
4473.88 50
4474.03 55
4474.18 57
4474.34 56
4474.49 54
4474.64 54
4474.80 56
4474.95 63
4475.11 72
4475.26 84
4475.41 96
4475.57 106
4475.72 113
4475.87 116
4476.03 115
4476.18 112
4476.33 108
4476.49 104
4476.64 102
4476.79 101
4476.95 100
4477.10 100
4477.25 97
4477.41 93
4477.56 87
4477.71 79
4477.87 71
4478.02 64
4478.17 59
4478.33 56
4478.48 54
4478.63 53
4478.79 52
4478.94 51
4479.10 49
4479.25 45
4479.40 39
4479.56 31
4479.71 20
4479.86 9
4480.02 0
4480.17 0
4480.32 0
4480.48 0
4480.63 0
4480.78 1
4480.94 10
4481.09 18
4481.24 23
4481.40 24
4481.55 21
4481.70 15
4481.86 7
4482.01 0
4482.17 0
4482.32 0
4482.47 0
4482.63 0
4482.78 0
4482.93 0
4483.09 0
4483.24 10
4483.39 25
4483.55 40
4483.70 54
4483.85 64
4484.01 69
4484.16 70
4484.32 67
4484.47 61
4484.62 54
4484.78 46
4484.93 39
4485.08 33
4485.24 27
4485.39 22
4485.54 15
4485.70 8
4485.85 2
4486.00 0
4486.16 0
4486.31 0
4486.47 0
4486.62 2
4486.77 11
4486.93 22
4487.08 31
4487.23 38
4487.39 42
4487.54 43
4487.69 41
4487.85 39
4488.00 38
4488.16 41
4488.31 47
4488.46 57
4488.62 70
4488.77 86
4488.92 102
4489.08 116
4489.23 129
4489.38 139
4489.54 145
4489.69 149
4489.85 150
4490.00 149
4490.15 148
4490.31 147
4490.46 148
4490.61 151
4490.77 159
4490.92 169
4491.08 182
4491.23 195
4491.38 207
4491.54 216
4491.69 220
4491.84 218
4492.00 212
4492.15 202
4492.30 189
4492.46 175
4492.61 162
4492.77 152
4492.92 143
4493.07 138
4493.23 135
4493.38 135
4493.53 138
4493.69 141
4493.84 146
4494.00 150
4494.15 154
4494.30 157
4494.46 159
4494.61 161
4494.76 163
4494.92 167
4495.07 173
4495.23 181
4495.38 190
4495.53 200
4495.69 208
4495.84 212
4495.99 211
4496.15 204
4496.30 193
4496.46 180
4496.61 168
4496.76 160
4496.92 157
4497.07 161
4497.23 172
4497.38 187
4497.53 203
4497.69 217
4497.84 229
4497.99 235
4498.15 236
4498.30 233
4498.46 228
4498.61 222
4498.76 216
4498.92 210
4499.07 205
4499.22 199
4499.38 193
4499.53 188
4499.69 183
4499.84 180
4499.99 177
4500.15 175
4500.30 173
4500.46 169
4500.61 163
4500.76 154
4500.92 145
4501.07 138
4501.23 133
4501.38 131
4501.53 134
4501.69 139
4501.84 145
4501.99 150
4502.15 153
4502.30 155
4502.46 155
4502.61 154
4502.76 155
4502.92 157
4503.07 162
4503.23 170
4503.38 179
4503.53 188
4503.69 196
4503.84 202
4504.00 204
4504.15 204
4504.30 201
4504.46 197
4504.61 194
4504.76 193
4504.92 196
4505.07 202
4505.23 212
4505.38 225
4505.53 242
4505.69 259
4505.84 278
4506.00 295
4506.15 309
4506.30 320
4506.46 325
4506.61 326
4506.77 323
4506.92 318
4507.07 312
4507.23 307
4507.38 305
4507.54 306
4507.69 310
4507.84 318
4508.00 328
4508.15 340
4508.31 350
4508.46 359
4508.61 364
4508.77 364
4508.92 361
4509.08 355
4509.23 349
4509.38 343
4509.54 339
4509.69 338
4509.85 339
4510.00 342
4510.15 346
4510.31 347
4510.46 346
4510.62 342
4510.77 336
4510.92 329
4511.08 322
4511.23 315
4511.39 311
4511.54 307
4511.69 305
4511.85 302
4512.00 298
4512.16 292
4512.31 286
4512.46 278
4512.62 269
4512.77 261
4512.93 253
4513.08 248
4513.23 244
4513.39 242
4513.54 241
4513.70 241
4513.85 241
4514.01 241
4514.16 242
4514.31 242
4514.47 244
4514.62 246
4514.78 251
4514.93 257
4515.08 263
4515.24 270
4515.39 277
4515.55 284
4515.70 289
4515.85 294
4516.01 297
4516.16 299
4516.32 299
4516.47 297
4516.63 292
4516.78 286
4516.93 278
4517.09 268
4517.24 258
4517.40 247
4517.55 237
4517.70 228
4517.86 219
4518.01 212
4518.17 206
4518.32 201
4518.48 198
4518.63 195
4518.78 195
4518.94 195
4519.09 196
4519.25 197
4519.40 197
4519.55 196
4519.71 193
4519.86 188
4520.02 181
4520.17 173
4520.33 162
4520.48 150
4520.63 136
4520.79 121
4520.94 107
4521.10 94
4521.25 83
4521.40 76
4521.56 71
4521.71 69
4521.87 69
4522.02 69
4522.18 69
4522.33 69
4522.48 69
4522.64 70
4522.79 73
4522.95 78
4523.10 84
4523.26 90
4523.41 95
4523.56 98
4523.72 98
4523.87 94
4524.03 89
4524.18 83
4524.34 77
4524.49 73
4524.64 70
4524.80 67
4524.95 64
4525.11 59
4525.26 52
4525.42 43
4525.57 32
4525.72 20
4525.88 9
4526.03 0
4526.19 0
4526.34 0
4526.50 0
4526.65 0
4526.80 0
4526.96 0
4527.11 0
4527.27 0
4527.42 3
4527.58 6
4527.73 9
4527.88 14
4528.04 20
4528.19 28
4528.35 38
4528.50 49
4528.66 59
4528.81 67
4528.96 72
4529.12 72
4529.27 69
4529.43 63
4529.58 56
4529.74 52
4529.89 53
4530.04 61
4530.20 74
4530.35 92
4530.51 112
4530.66 130
4530.82 143
4530.97 151
4531.13 153
4531.28 148
4531.43 140
4531.59 129
4531.74 118
4531.90 107
4532.05 96
4532.21 88
4532.36 81
4532.51 75
4532.67 70
4532.82 65
4532.98 61
4533.13 57
4533.29 54
4533.44 52
4533.60 52
4533.75 54
4533.90 60
4534.06 67
4534.21 77
4534.37 86
4534.52 95
4534.68 101
4534.83 103
4534.99 101
4535.14 95
4535.29 84
4535.45 70
4535.60 54
4535.76 40
4535.91 28
4536.07 21
4536.22 20
4536.38 24
4536.53 32
4536.68 41
4536.84 51
4536.99 60
4537.15 66
4537.30 71
4537.46 74
4537.61 77
4537.77 80
4537.92 83
4538.08 87
4538.23 90
4538.38 91
4538.54 91
4538.69 89
4538.85 86
4539.00 81
4539.16 77
4539.31 74
4539.47 73
4539.62 74
4539.77 78
4539.93 82
4540.08 86
4540.24 89
4540.39 90
4540.55 87
4540.70 81
4540.86 73
4541.01 64
4541.17 56
4541.32 48
4541.47 43
4541.63 39
4541.78 37
4541.94 36
4542.09 35
4542.25 35
4542.40 33
4542.56 32
4542.71 29
4542.87 27
4543.02 25
4543.18 24
4543.33 23
4543.48 25
4543.64 27
4543.79 32
4543.95 37
4544.10 43
4544.26 49
4544.41 55
4544.57 61
4544.72 66
4544.88 70
4545.03 73
4545.19 75
4545.34 76
4545.49 76
4545.65 74
4545.80 73
4545.96 71
4546.11 69
4546.27 66
4546.42 64
4546.58 62
4546.73 61
4546.89 62
4547.04 64
4547.20 67
4547.35 73
4547.50 79
4547.66 86
4547.81 93
4547.97 100
4548.12 105
4548.28 108
4548.43 108
4548.59 105
4548.74 100
4548.90 92
4549.05 82
4549.21 74
4549.36 68
4549.52 65
4549.67 67
4549.82 72
4549.98 81
4550.13 91
4550.29 100
4550.44 106
4550.60 107
4550.75 104
4550.91 98
4551.06 91
4551.22 84
4551.37 79
4551.53 77
4551.68 77
4551.84 78
4551.99 78
4552.15 77
4552.30 73
4552.46 68
4552.61 63
4552.76 58
4552.92 55
4553.07 52
4553.23 48
4553.38 43
4553.54 35
4553.69 25
4553.85 13
4554.00 2
4554.16 0
4554.31 0
4554.47 0
4554.62 0
4554.78 0
4554.93 0
4555.09 0
4555.24 0
4555.40 2
4555.55 7
4555.71 13
4555.86 21
4556.02 30
4556.17 38
4556.32 44
4556.48 48
4556.63 50
4556.79 50
4556.94 49
4557.10 47
4557.25 45
4557.41 43
4557.56 40
4557.72 37
4557.87 32
4558.03 27
4558.18 22
4558.34 17
4558.49 12
4558.65 9
4558.80 6
4558.96 5
4559.11 4
4559.27 6
4559.42 8
4559.58 13
4559.73 19
4559.89 27
4560.04 36
4560.20 45
4560.35 54
4560.51 60
4560.66 63
4560.82 63
4560.97 60
4561.13 54
4561.28 46
4561.43 38
4561.59 30
4561.74 22
4561.90 15
4562.05 8
4562.21 3
4562.36 0
4562.52 0
4562.67 0
4562.83 3
4562.98 11
4563.14 21
4563.29 34
4563.45 48
4563.60 62
4563.76 76
4563.91 87
4564.07 95
4564.22 100
4564.38 101
4564.53 97
4564.69 89
4564.84 79
4565.00 67
4565.15 57
4565.31 50
4565.46 47
4565.62 48
4565.77 52
4565.93 59
4566.08 66
4566.24 73
4566.39 79
4566.55 84
4566.70 89
4566.86 92
4567.01 94
4567.17 95
4567.32 96
4567.48 96
4567.63 95
4567.79 94
4567.94 92
4568.10 89
4568.25 87
4568.41 84
4568.56 80
4568.72 74
4568.87 68
4569.03 62
4569.18 56
4569.34 51
4569.49 48
4569.65 47
4569.80 47
4569.96 49
4570.11 49
4570.27 47
4570.42 43
4570.58 37
4570.73 30
4570.89 24
4571.04 19
4571.20 17
4571.35 17
4571.51 18
4571.66 19
4571.82 20
4571.97 20
4572.13 20
4572.28 20
4572.44 22
4572.59 25
4572.75 29
4572.90 35
4573.06 40
4573.21 46
4573.37 50
4573.52 53
4573.68 55
4573.84 54
4573.99 51
4574.15 45
4574.30 39
4574.46 31
4574.61 24
4574.77 17
4574.92 12
4575.08 7
4575.23 4
4575.39 1
4575.54 0
4575.70 1
4575.85 4
4576.01 10
4576.16 18
4576.32 29
4576.47 40
4576.63 50
4576.78 59
4576.94 66
4577.09 69
4577.25 70
4577.40 68
4577.56 66
4577.71 65
4577.87 64
4578.02 65
4578.18 67
4578.33 69
4578.49 70
4578.64 69
4578.80 66
4578.96 60
4579.11 52
4579.27 44
4579.42 36
4579.58 29
4579.73 24
4579.89 22
4580.04 23
4580.20 27
4580.35 33
4580.51 40
4580.66 47
4580.82 52
4580.97 56
4581.13 58
4581.28 57
4581.44 54
4581.59 51
4581.75 48
4581.90 45
4582.06 43
4582.21 42
4582.37 44
4582.53 47
4582.68 52
4582.84 59
4582.99 68
4583.15 80
4583.30 93
4583.46 107
4583.61 120
4583.77 130
4583.92 137
4584.08 139
4584.23 136
4584.39 127
4584.54 113
4584.70 96
4584.85 77
4585.01 59
4585.17 42
4585.32 29
4585.48 20
4585.63 14
4585.79 10
4585.94 9
4586.10 8
4586.25 7
4586.41 7
4586.56 5
4586.72 4
4586.87 3
4587.03 2
4587.18 0
4587.34 0
4587.49 0
4587.65 0
4587.81 0
4587.96 0
4588.12 0
4588.27 0
4588.43 0
4588.58 0
4588.74 4
4588.89 8
4589.05 12
4589.20 17
4589.36 22
4589.51 29
4589.67 37
4589.83 46
4589.98 55
4590.14 65
4590.29 74
4590.45 82
4590.60 88
4590.76 92
4590.91 96
4591.07 98
4591.22 100
4591.38 101
4591.53 100
4591.69 96
4591.85 90
4592.00 82
4592.16 72
4592.31 62
4592.47 54
4592.62 49
4592.78 46
4592.93 47
4593.09 51
4593.24 56
4593.40 62
4593.56 69
4593.71 78
4593.87 88
4594.02 100
4594.18 113
4594.33 127
4594.49 140
4594.64 151
4594.80 160
4594.95 165
4595.11 165
4595.27 162
4595.42 156
4595.58 147
4595.73 138
4595.89 127
4596.04 116
4596.20 105
4596.35 93
4596.51 82
4596.66 70
4596.82 61
4596.98 53
4597.13 48
4597.29 46
4597.44 47
4597.60 49
4597.75 52
4597.91 55
4598.06 58
4598.22 60
4598.38 62
4598.53 65
4598.69 68
4598.84 73
4599.00 77
4599.15 80
4599.31 82
4599.46 82
4599.62 80
4599.78 77
4599.93 74
4600.09 73
4600.24 75
4600.40 79
4600.55 87
4600.71 96
4600.86 107
4601.02 117
4601.18 125
4601.33 129
4601.49 129
4601.64 125
4601.80 118
4601.95 108
4602.11 97
4602.26 87
4602.42 78
4602.58 72
4602.73 68
4602.89 67
4603.04 68
4603.20 70
4603.35 74
4603.51 77
4603.66 81
4603.82 84
4603.98 85
4604.13 86
4604.29 84
4604.44 81
4604.60 74
4604.75 66
4604.91 55
4605.07 42
4605.22 29
4605.38 17
4605.53 7
4605.69 1
4605.84 0
4606.00 2
4606.15 7
4606.31 14
4606.47 21
4606.62 28
4606.78 34
4606.93 39
4607.09 43
4607.24 49
4607.40 56
4607.56 65
4607.71 76
4607.87 88
4608.02 100
4608.18 111
4608.33 119
4608.49 125
4608.65 127
4608.80 126
4608.96 124
4609.11 122
4609.27 119
4609.42 117
4609.58 116
4609.74 114
4609.89 112
4610.05 109
4610.20 104
4610.36 96
4610.51 86
4610.67 73
4610.83 59
4610.98 44
4611.14 29
4611.29 17
4611.45 7
4611.60 1
4611.76 0
4611.92 0
4612.07 0
4612.23 0
4612.38 0
4612.54 0
4612.69 0
4612.85 0
4613.01 0
4613.16 0
4613.32 0
4613.47 4
4613.63 9
4613.79 15
4613.94 20
4614.10 24
4614.25 28
4614.41 32
4614.56 37
4614.72 42
4614.88 49
4615.03 56
4615.19 63
4615.34 70
4615.50 76
4615.65 80
4615.81 84
4615.97 87
4616.12 90
4616.28 93
4616.43 96
4616.59 99
4616.75 100
4616.90 101
4617.06 101
4617.21 100
4617.37 99
4617.52 98
4617.68 99
4617.84 102
4617.99 108
4618.15 114
4618.30 122
4618.46 130
4618.62 138
4618.77 144
4618.93 150
4619.08 155
4619.24 159
4619.40 163
4619.55 167
4619.71 171
4619.86 175
4620.02 178
4620.17 181
4620.33 182
4620.49 181
4620.64 178
4620.80 174
4620.95 169
4621.11 166
4621.27 165
4621.42 168
4621.58 175
4621.73 183
4621.89 191
4622.05 197
4622.20 201
4622.36 201
4622.51 200
4622.67 197
4622.83 196
4622.98 195
4623.14 195
4623.29 196
4623.45 196
4623.60 194
4623.76 191
4623.92 188
4624.07 183
4624.23 178
4624.38 174
4624.54 170
4624.70 167
4624.85 164
4625.01 163
4625.16 163
4625.32 166
4625.48 170
4625.63 176
4625.79 183
4625.94 190
4626.10 196
4626.26 200
4626.41 204
4626.57 206
4626.72 208
4626.88 210
4627.04 212
4627.19 216
4627.35 219
4627.50 222
4627.66 224
4627.82 224
4627.97 221
4628.13 215
4628.28 206
4628.44 196
4628.60 185
4628.75 174
4628.91 163
4629.06 153
4629.22 145
4629.38 139
4629.53 134
4629.69 130
4629.85 128
4630.00 127
4630.16 127
4630.31 129
4630.47 131
4630.63 134
4630.78 137
4630.94 141
4631.09 144
4631.25 146
4631.41 149
4631.56 152
4631.72 157
4631.87 162
4632.03 169
4632.19 177
4632.34 187
4632.50 198
4632.65 210
4632.81 224
4632.97 238
4633.12 253
4633.28 268
4633.44 284
4633.59 299
4633.75 313
4633.90 326
4634.06 339
4634.22 352
4634.37 365
4634.53 377
4634.68 390
4634.84 403
4635.00 416
4635.15 428
4635.31 437
4635.46 444
4635.62 448
4635.78 449
4635.93 450
4636.09 453
4636.25 460
4636.40 476
4636.56 500
4636.71 533
4636.87 574
4637.03 619
4637.18 667
4637.34 714
4637.50 759
4637.65 801
4637.81 839
4637.96 875
4638.12 907
4638.28 937
4638.43 965
4638.59 990
4638.74 1012
4638.90 1030
4639.06 1044
4639.21 1056
4639.37 1066
4639.53 1075
4639.68 1087
4639.84 1102
4639.99 1122
4640.15 1147
4640.31 1177
4640.46 1210
4640.62 1242
4640.78 1271
4640.93 1295
4641.09 1312
4641.24 1321
4641.40 1324
4641.56 1323
4641.71 1319
4641.87 1314
4642.03 1309
4642.18 1304
4642.34 1297
4642.49 1287
4642.65 1274
4642.81 1255
4642.96 1230
4643.12 1201
4643.28 1167
4643.43 1131
4643.59 1093
4643.74 1056
4643.90 1022
4644.06 990
4644.21 962
4644.37 938
4644.53 916
4644.68 898
4644.84 882
4645.00 869
4645.15 858
4645.31 849
4645.46 839
4645.62 829
4645.78 817
4645.93 802
4646.09 785
4646.25 766
4646.40 744
4646.56 721
4646.71 698
4646.87 674
4647.03 650
4647.18 626
4647.34 602
4647.50 581
4647.65 561
4647.81 544
4647.97 531
4648.12 522
4648.28 518
4648.43 516
4648.59 515
4648.75 513
4648.90 509
4649.06 499
4649.22 484
4649.37 464
4649.53 439
4649.69 411
4649.84 383
4650.00 358
4650.15 338
4650.31 324
4650.47 316
4650.62 314
4650.78 314
4650.94 316
4651.09 317
4651.25 317
4651.41 315
4651.56 313
4651.72 310
4651.88 308
4652.03 308
4652.19 309
4652.34 310
4652.50 310
4652.66 310
4652.81 308
4652.97 306
4653.13 304
4653.28 302
4653.44 300
4653.60 297
4653.75 293
4653.91 287
4654.07 278
4654.22 266
4654.38 252
4654.54 237
4654.69 224
4654.85 213
4655.00 204
4655.16 198
4655.32 195
4655.47 193
4655.63 191
4655.79 187
4655.94 182
4656.10 175
4656.26 167
4656.41 158
4656.57 151
4656.73 145
4656.88 141
4657.04 139
4657.20 138
4657.35 137
4657.51 135
4657.67 133
4657.82 130
4657.98 127
4658.13 124
4658.29 121
4658.45 119
4658.60 117
4658.76 116
4658.92 117
4659.07 118
4659.23 121
4659.39 124
4659.54 127
4659.70 130
4659.86 131
4660.01 131
4660.17 130
4660.33 128
4660.48 127
4660.64 125
4660.80 123
4660.95 120
4661.11 115
4661.27 110
4661.42 103
4661.58 96
4661.74 91
4661.89 88
4662.05 90
4662.21 96
4662.36 105
4662.52 116
4662.68 127
4662.83 136
4662.99 143
4663.15 146
4663.30 146
4663.46 144
4663.61 142
4663.77 140
4663.93 138
4664.08 135
4664.24 132
4664.40 129
4664.55 124
4664.71 118
4664.87 109
4665.02 100
4665.18 90
4665.34 80
4665.49 71
4665.65 63
4665.81 57
4665.96 52
4666.12 49
4666.28 46
4666.43 45
4666.59 46
4666.75 48
4666.90 52
4667.06 58
4667.22 66
4667.37 74
4667.53 83
4667.69 91
4667.84 99
4668.00 106
4668.16 112
4668.31 117
4668.47 121
4668.63 122
4668.79 121
4668.94 119
4669.10 116
4669.26 112
4669.41 110
4669.57 109
4669.73 111
4669.88 113
4670.04 117
4670.20 120
4670.35 123
4670.51 126
4670.67 128
4670.82 130
4670.98 131
4671.14 133
4671.29 137
4671.45 142
4671.61 149
4671.76 159
4671.92 170
4672.08 181
4672.23 192
4672.39 200
4672.55 204
4672.70 204
4672.86 199
4673.02 191
4673.17 179
4673.33 165
4673.49 151
4673.64 136
4673.80 122
4673.96 110
4674.11 101
4674.27 93
4674.43 87
4674.59 82
4674.74 77
4674.90 73
4675.06 70
4675.21 68
4675.37 69
4675.53 73
4675.68 79
4675.84 87
4676.00 95
4676.15 101
4676.31 106
4676.47 108
4676.62 107
4676.78 106
4676.94 103
4677.09 102
4677.25 101
4677.41 102
4677.57 104
4677.72 108
4677.88 111
4678.04 115
4678.19 120
4678.35 125
4678.51 131
4678.66 138
4678.82 145
4678.98 151
4679.13 155
4679.29 156
4679.45 152
4679.60 145
4679.76 134
4679.92 121
4680.08 106
4680.23 92
4680.39 78
4680.55 66
4680.70 55
4680.86 46
4681.02 38
4681.17 32
4681.33 28
4681.49 26
4681.64 25
4681.80 24
4681.96 24
4682.12 24
4682.27 22
4682.43 20
4682.59 17
4682.74 13
4682.90 10
4683.06 6
4683.21 3
4683.37 0
4683.53 0
4683.68 0
4683.84 0
4684.00 0
4684.16 0
4684.31 0
4684.47 0
4684.63 1
4684.78 9
4684.94 17
4685.10 24
4685.25 30
4685.41 34
4685.57 35
4685.73 34
4685.88 31
4686.04 27
4686.20 24
4686.35 23
4686.51 24
4686.67 27
4686.82 34
4686.98 42
4687.14 50
4687.30 59
4687.45 67
4687.61 75
4687.77 82
4687.92 91
4688.08 101
4688.24 113
4688.39 126
4688.55 141
4688.71 155
4688.87 167
4689.02 179
4689.18 188
4689.34 194
4689.49 199
4689.65 202
4689.81 203
4689.97 204
4690.12 204
4690.28 203
4690.44 203
4690.59 204
4690.75 205
4690.91 206
4691.07 207
4691.22 206
4691.38 204
4691.54 199
4691.69 192
4691.85 183
4692.01 174
4692.16 165
4692.32 157
4692.48 151
4692.64 147
4692.79 146
4692.95 148
4693.11 152
4693.26 158
4693.42 164
4693.58 169
4693.74 171
4693.89 168
4694.05 161
4694.21 149
4694.36 133
4694.52 116
4694.68 97
4694.84 79
4694.99 62
4695.15 47
4695.31 35
4695.46 25
4695.62 18
4695.78 14
4695.94 14
4696.09 18
4696.25 25
4696.41 34
4696.56 44
4696.72 55
4696.88 65
4697.04 77
4697.19 88
4697.35 100
4697.51 111
4697.67 121
4697.82 129
4697.98 134
4698.14 135
4698.29 131
4698.45 125
4698.61 117
4698.77 109
4698.92 103
4699.08 99
4699.24 99
4699.39 100
4699.55 103
4699.71 105
4699.87 106
4700.02 105
4700.18 103
4700.34 98
4700.50 93
4700.65 87
4700.81 80
4700.97 72
4701.12 63
4701.28 52
4701.44 40
4701.60 28
4701.75 15
4701.91 4
4702.07 0
4702.22 0
4702.38 0
4702.54 0
4702.70 7
4702.85 17
4703.01 26
4703.17 32
4703.33 36
4703.48 38
4703.64 39
4703.80 39
4703.96 40
4704.11 43
4704.27 47
4704.43 53
4704.58 61
4704.74 70
4704.90 79
4705.06 89
4705.21 99
4705.37 108
4705.53 115
4705.69 118
4705.84 119
4706.00 116
4706.16 109
4706.31 101
4706.47 90
4706.63 78
4706.79 67
4706.94 57
4707.10 48
4707.26 43
4707.42 41
4707.57 44
4707.73 50
4707.89 58
4708.05 66
4708.20 74
4708.36 78
4708.52 78
4708.68 74
4708.83 66
4708.99 57
4709.15 48
4709.30 40
4709.46 35
4709.62 35
4709.78 41
4709.93 51
4710.09 65
4710.25 82
4710.41 98
4710.56 112
4710.72 123
4710.88 130
4711.04 132
4711.19 130
4711.35 125
4711.51 119
4711.67 112
4711.82 107
4711.98 103
4712.14 101
4712.30 100
4712.45 102
4712.61 104
4712.77 107
4712.93 110
4713.08 113
4713.24 114
4713.40 113
4713.56 108
4713.71 101
4713.87 91
4714.03 79
4714.19 68
4714.34 57
4714.50 50
4714.66 47
4714.82 46
4714.97 47
4715.13 48
4715.29 49
4715.45 48
4715.60 45
4715.76 39
4715.92 31
4716.08 22
4716.23 14
4716.39 7
4716.55 3
4716.71 3
4716.86 9
4717.02 20
4717.18 34
4717.34 51
4717.49 66
4717.65 78
4717.81 84
4717.97 84
4718.12 79
4718.28 71
4718.44 62
4718.60 56
4718.75 53
4718.91 54
4719.07 58
4719.23 64
4719.38 71
4719.54 77
4719.70 82
4719.86 84
4720.01 84
4720.17 82
4720.33 79
4720.49 76
4720.64 73
4720.80 72
4720.96 72
4721.12 73
4721.27 73
4721.43 74
4721.59 73
4721.75 72
4721.90 72
4722.06 72
4722.22 74
4722.38 76
4722.54 80
4722.69 84
4722.85 88
4723.01 91
4723.17 93
4723.32 95
4723.48 96
4723.64 97
4723.80 98
4723.95 99
4724.11 100
4724.27 101
4724.43 103
4724.58 104
4724.74 107
4724.90 109
4725.06 111
4725.22 112
4725.37 112
4725.53 111
4725.69 109
4725.85 105
4726.00 99
4726.16 93
4726.32 86
4726.48 79
4726.63 73
4726.79 69
4726.95 66
4727.11 66
4727.27 65
4727.42 64
4727.58 61
4727.74 55
4727.90 47
4728.05 37
4728.21 27
4728.37 19
4728.53 12
4728.68 9
4728.84 9
4729.00 11
4729.16 16
4729.32 20
4729.47 24
4729.63 26
4729.79 26
4729.95 23
4730.10 18
4730.26 10
4730.42 2
4730.58 0
4730.73 0
4730.89 0
4731.05 0
4731.21 0
4731.37 0
4731.52 0
4731.68 0
4731.84 4
4732.00 7
4732.15 10
4732.31 14
4732.47 19
4732.63 25
4732.79 32
4732.94 40
4733.10 50
4733.26 60
4733.42 71
4733.57 81
4733.73 90
4733.89 98
4734.05 102
4734.21 104
4734.36 101
4734.52 95
4734.68 85
4734.84 73
4735.00 60
4735.15 47
4735.31 37
4735.47 31
4735.63 29
4735.78 33
4735.94 42
4736.10 54
4736.26 69
4736.42 83
4736.57 96
4736.73 107
4736.89 115
4737.05 121
4737.20 125
4737.36 127
4737.52 126
4737.68 124
4737.84 120
4737.99 115
4738.15 110
4738.31 105
4738.47 102
4738.63 99
4738.78 98
4738.94 97
4739.10 97
4739.26 96
4739.42 96
4739.57 95
4739.73 94
4739.89 92
4740.05 90
4740.20 89
4740.36 87
4740.52 85
4740.68 84
4740.84 83
4740.99 82
4741.15 81
4741.31 81
4741.47 80
4741.63 80
4741.78 79
4741.94 79
4742.10 79
4742.26 78
4742.42 76
4742.57 73
4742.73 69
4742.89 64
4743.05 60
4743.21 57
4743.36 56
4743.52 55
4743.68 55
4743.84 55
4744.00 55
4744.15 55
4744.31 54
4744.47 55
4744.63 58
4744.79 62
4744.94 68
4745.10 75
4745.26 81
4745.42 85
4745.58 86
4745.73 85
4745.89 80
4746.05 73
4746.21 65
4746.37 57
4746.52 51
4746.68 45
4746.84 40
4747.00 35
4747.16 30
4747.31 25
4747.47 19
4747.63 15
4747.79 12
4747.95 11
4748.10 11
4748.26 13
4748.42 13
4748.58 12
4748.74 8
4748.89 2
4749.05 0
4749.21 0
4749.37 0
4749.53 0
4749.68 0
4749.84 0
4750.00 0
4750.16 12
4750.32 26
4750.47 41
4750.63 55
4750.79 68
4750.95 80
4751.11 90
4751.26 98
4751.42 105
4751.58 110
4751.74 112
4751.90 113
4752.06 111
4752.21 108
4752.37 105
4752.53 100
4752.69 96
4752.85 92
4753.00 90
4753.16 88
4753.32 88
4753.48 88
4753.64 88
4753.79 89
4753.95 90
4754.11 91
4754.27 92
4754.43 94
4754.59 94
4754.74 95
4754.90 94
4755.06 93
4755.22 92
4755.38 92
4755.53 94
4755.69 98
4755.85 105
4756.01 113
4756.17 123
4756.33 132
4756.48 141
4756.64 150
4756.80 158
4756.96 166
4757.12 173
4757.27 179
4757.43 184
4757.59 184
4757.75 182
4757.91 176
4758.07 167
4758.22 159
4758.38 150
4758.54 143
4758.70 138
4758.86 134
4759.01 133
4759.17 132
4759.33 133
4759.49 134
4759.65 136
4759.81 136
4759.96 135
4760.12 131
4760.28 126
4760.44 119
4760.60 113
4760.76 109
4760.91 108
4761.07 111
4761.23 116
4761.39 123
4761.55 130
4761.70 135
4761.86 138
4762.02 138
4762.18 136
4762.34 132
4762.50 128
4762.65 125
4762.81 123
4762.97 122
4763.13 123
4763.29 125
4763.45 128
4763.60 131
4763.76 132
4763.92 133
4764.08 133
4764.24 133
4764.40 134
4764.55 137
4764.71 141
4764.87 148
4765.03 156
4765.19 164
4765.35 170
4765.50 174
4765.66 176
4765.82 176
4765.98 175
4766.14 173
4766.30 172
4766.45 170
4766.61 168
4766.77 166
4766.93 163
4767.09 159
4767.25 156
4767.40 154
4767.56 153
4767.72 155
4767.88 158
4768.04 164
4768.20 170
4768.35 175
4768.51 180
4768.67 182
4768.83 183
4768.99 182
4769.15 179
4769.30 175
4769.46 170
4769.62 165
4769.78 161
4769.94 157
4770.10 155
4770.26 155
4770.41 157
4770.57 162
4770.73 168
4770.89 177
4771.05 187
4771.21 198
4771.36 208
4771.52 218
4771.68 225
4771.84 230
4772.00 233
4772.16 235
4772.31 237
4772.47 239
4772.63 242
4772.79 247
4772.95 253
4773.11 260
4773.27 267
4773.42 275
4773.58 283
4773.74 292
4773.90 301
4774.06 309
4774.22 315
4774.37 319
4774.53 319
4774.69 314
4774.85 305
4775.01 292
4775.17 275
4775.33 257
4775.48 240
4775.64 226
4775.80 216
4775.96 211
4776.12 210
4776.28 211
4776.44 213
4776.59 212
4776.75 209
4776.91 202
4777.07 192
4777.23 181
4777.39 170
4777.55 161
4777.70 155
4777.86 150
4778.02 146
4778.18 143
4778.34 141
4778.50 140
4778.65 139
4778.81 139
4778.97 141
4779.13 144
4779.29 146
4779.45 148
4779.61 148
4779.76 147
4779.92 144
4780.08 142
4780.24 141
4780.40 142
4780.56 146
4780.72 153
4780.87 162
4781.03 173
4781.19 185
4781.35 194
4781.51 199
4781.67 200
4781.83 196
4781.98 188
4782.14 178
4782.30 169
4782.46 163
4782.62 161
4782.78 164
4782.94 171
4783.10 179
4783.25 185
4783.41 189
4783.57 189
4783.73 186
4783.89 181
4784.05 175
4784.21 171
4784.36 169
4784.52 168
4784.68 168
4784.84 167
4785.00 167
4785.16 166
4785.32 165
4785.47 164
4785.63 163
4785.79 162
4785.95 164
4786.11 168
4786.27 174
4786.43 184
4786.59 197
4786.74 213
4786.90 231
4787.06 247
4787.22 261
4787.38 270
4787.54 274
4787.70 273
4787.86 268
4788.01 259
4788.17 250
4788.33 243
4788.49 239
4788.65 238
4788.81 241
4788.97 246
4789.12 251
4789.28 255
4789.44 256
4789.60 254
4789.76 251
4789.92 246
4790.08 241
4790.24 237
4790.39 233
4790.55 229
4790.71 225
4790.87 219
4791.03 213
4791.19 206
4791.35 199
4791.51 192
4791.66 186
4791.82 179
4791.98 171
4792.14 162
4792.30 153
4792.46 144
4792.62 137
4792.78 132
4792.94 131
4793.09 134
4793.25 139
4793.41 144
4793.57 150
4793.73 155
4793.89 157
4794.05 156
4794.21 153
4794.36 148
4794.52 142
4794.68 136
4794.84 131
4795.00 127
4795.16 125
4795.32 123
4795.48 122
4795.63 120
4795.79 116
4795.95 110
4796.11 102
4796.27 94
4796.43 87
4796.59 84
4796.75 85
4796.91 90
4797.06 99
4797.22 109
4797.38 119
4797.54 127
4797.70 130
4797.86 128
4798.02 122
4798.18 112
4798.34 100
4798.49 88
4798.65 75
4798.81 62
4798.97 50
4799.13 39
4799.29 28
4799.45 19
4799.61 10
4799.77 3
4799.92 0
4800.08 0
4800.24 0
4800.40 0
4800.56 0
4800.72 0
4800.88 0
4801.04 0
4801.20 0
4801.35 1
4801.51 6
4801.67 12
4801.83 19
4801.99 25
4802.15 28
4802.31 29
4802.47 27
4802.63 23
4802.79 18
4802.94 15
4803.10 14
4803.26 16
4803.42 21
4803.58 26
4803.74 30
4803.90 32
4804.06 32
4804.22 30
4804.37 27
4804.53 24
4804.69 21
4804.85 20
4805.01 20
4805.17 20
4805.33 20
4805.49 19
4805.65 18
4805.81 16
4805.96 14
4806.12 12
4806.28 12
4806.44 13
4806.60 16
4806.76 20
4806.92 24
4807.08 26
4807.24 27
4807.40 25
4807.55 20
4807.71 15
4807.87 10
4808.03 5
4808.19 3
4808.35 3
4808.51 5
4808.67 8
4808.83 12
4808.99 15
4809.15 18
4809.30 20
4809.46 22
4809.62 23
4809.78 26
4809.94 31
4810.10 38
4810.26 48
4810.42 61
4810.58 75
4810.74 89
4810.89 101
4811.05 111
4811.21 117
[truncated: 733,084 more chars]
