# Supplementary material for: Methylobacterium Species Promoting Rice and Barley Growth and Interaction Specificity Revealed with Whole-Cell Matrix-Assisted Laser Desorption / Ionization-Time-of-Flight Mass Spectrometry (MALDI-TOF/MS) Analysis
Source: PLoS One. 2015 Jun 8;10(6):e0129509. doi: 10.1371/journal.pone.0129509 (PMC4460032; doi:10.1371/journal.pone.0129509)
Supplement: S3 Data — (ZIP) [file pone.0129509.s003.zip › Supplementary data 3 (ms from barley)/28a.txt]

776.95 0
777.01 0
777.08 0
777.14 0
777.20 0
777.27 0
777.33 0
777.40 0
777.46 0
777.52 0
777.59 0
777.65 0
777.72 0
777.78 0
777.84 0
777.91 0
777.97 0
778.04 0
778.10 0
778.17 0
778.23 0
778.29 0
778.36 0
778.42 0
778.49 0
778.55 0
778.61 0
778.68 0
778.74 0
778.81 0
778.87 0
778.93 0
779.00 0
779.06 0
779.13 0
779.19 0
779.25 0
779.32 0
779.38 0
779.45 0
779.51 0
779.58 0
779.64 0
779.70 0
779.77 0
779.83 0
779.90 0
779.96 0
780.02 0
780.09 0
780.15 0
780.22 0
780.28 0
780.34 0
780.41 0
780.47 0
780.54 0
780.60 0
780.67 0
780.73 0
780.79 0
780.86 0
780.92 0
780.99 0
781.05 0
781.11 0
781.18 0
781.24 0
781.31 0
781.37 0
781.44 0
781.50 0
781.56 0
781.63 0
781.69 0
781.76 0
781.82 0
781.88 0
781.95 0
782.01 0
782.08 0
782.14 0
782.21 0
782.27 0
782.33 0
782.40 0
782.46 0
782.53 0
782.59 0
782.66 0
782.72 0
782.78 0
782.85 0
782.91 0
782.98 0
783.04 0
783.11 0
783.17 0
783.23 0
783.30 0
783.36 0
783.43 0
783.49 0
783.56 0
783.62 0
783.68 0
783.75 0
783.81 0
783.88 0
783.94 0
784.01 0
784.07 0
784.13 0
784.20 0
784.26 0
784.33 0
784.39 0
784.46 0
784.52 0
784.58 0
784.65 0
784.71 0
784.78 0
784.84 0
784.91 0
784.97 0
785.03 0
785.10 0
785.16 0
785.23 0
785.29 0
785.36 0
785.42 0
785.48 0
785.55 0
785.61 0
785.68 0
785.74 0
785.81 0
785.87 0
785.94 0
786.00 0
786.06 0
786.13 0
786.19 0
786.26 0
786.32 0
786.39 0
786.45 0
786.51 0
786.58 0
786.64 0
786.71 0
786.77 0
786.84 0
786.90 0
786.97 0
787.03 0
787.09 0
787.16 0
787.22 0
787.29 0
787.35 0
787.42 0
787.48 0
787.55 0
787.61 0
787.67 0
787.74 0
787.80 0
787.87 0
787.93 0
788.00 0
788.06 0
788.13 0
788.19 0
788.25 0
788.32 0
788.38 0
788.45 0
788.51 0
788.58 0
788.64 0
788.71 0
788.77 0
788.83 0
788.90 0
788.96 0
789.03 0
789.09 0
789.16 0
789.22 0
789.29 0
789.35 0
789.41 0
789.48 0
789.54 0
789.61 0
789.67 0
789.74 0
789.80 0
789.87 0
789.93 0
790.00 0
790.06 0
790.12 0
790.19 0
790.25 0
790.32 0
790.38 0
790.45 0
790.51 0
790.58 0
790.64 0
790.71 0
790.77 0
790.83 0
790.90 0
790.96 0
791.03 0
791.09 0
791.16 0
791.22 0
791.29 0
791.35 0
791.42 0
791.48 0
791.55 0
791.61 0
791.67 0
791.74 0
791.80 0
791.87 0
791.93 0
792.00 0
792.06 0
792.13 0
792.19 0
792.26 0
792.32 0
792.39 0
792.45 0
792.51 0
792.58 0
792.64 0
792.71 0
792.77 0
792.84 0
792.90 0
792.97 0
793.03 0
793.10 0
793.16 0
793.23 0
793.29 0
793.36 0
793.42 0
793.48 0
793.55 0
793.61 0
793.68 0
793.74 0
793.81 0
793.87 0
793.94 0
794.00 0
794.07 0
794.13 0
794.20 0
794.26 0
794.33 0
794.39 0
794.46 0
794.52 0
794.58 0
794.65 0
794.71 0
794.78 0
794.84 0
794.91 0
794.97 0
795.04 0
795.10 0
795.17 0
795.23 0
795.30 0
795.36 0
795.43 0
795.49 0
795.56 0
795.62 0
795.69 0
795.75 0
795.81 0
795.88 0
795.94 0
796.01 0
796.07 0
796.14 0
796.20 0
796.27 0
796.33 0
796.40 0
796.46 0
796.53 0
796.59 0
796.66 0
796.72 0
796.79 0
796.85 0
796.92 0
796.98 0
797.05 0
797.11 0
797.18 0
797.24 0
797.31 0
797.37 0
797.44 0
797.50 0
797.56 0
797.63 0
797.69 0
797.76 0
797.82 0
797.89 0
797.95 0
798.02 0
798.08 0
798.15 0
798.21 0
798.28 0
798.34 0
798.41 0
798.47 0
798.54 0
798.60 0
798.67 0
798.73 0
798.80 0
798.86 0
798.93 0
798.99 0
799.06 0
799.12 0
799.19 0
799.25 0
799.32 0
799.38 0
799.45 0
799.51 0
799.58 0
799.64 0
799.71 0
799.77 0
799.84 0
799.90 0
799.97 0
800.03 0
800.10 0
800.16 0
800.23 0
800.29 0
800.36 0
800.42 0
800.49 0
800.55 0
800.62 0
800.68 0
800.75 0
800.81 0
800.88 0
800.94 0
801.01 0
801.07 0
801.14 0
801.20 0
801.27 0
801.33 0
801.40 0
801.46 0
801.53 0
801.59 0
801.66 0
801.72 0
801.79 0
801.85 0
801.92 0
801.98 0
802.05 0
802.11 0
802.18 0
802.24 0
802.31 0
802.37 0
802.44 0
802.50 0
802.57 0
802.63 0
802.70 0
802.76 0
802.83 0
802.89 0
802.96 0
803.02 0
803.09 0
803.15 0
803.22 0
803.28 0
803.35 0
803.41 0
803.48 0
803.54 0
803.61 0
803.67 0
803.74 0
803.80 0
803.87 0
803.93 0
804.00 0
804.06 0
804.13 0
804.19 0
804.26 0
804.32 0
804.39 0
804.45 0
804.52 0
804.58 0
804.65 0
804.71 0
804.78 0
804.84 0
804.91 0
804.97 0
805.04 0
805.10 0
805.17 0
805.24 0
805.30 0
805.37 0
805.43 0
805.50 0
805.56 0
805.63 0
805.69 0
805.76 0
805.82 0
805.89 0
805.95 0
806.02 0
806.08 0
806.15 0
806.21 0
806.28 0
806.34 0
806.41 0
806.47 0
806.54 0
806.60 0
806.67 0
806.73 0
806.80 0
806.86 0
806.93 0
807.00 0
807.06 0
807.13 0
807.19 0
807.26 0
807.32 0
807.39 0
807.45 0
807.52 0
807.58 0
807.65 0
807.71 0
807.78 0
807.84 0
807.91 0
807.97 0
808.04 0
808.10 0
808.17 0
808.24 0
808.30 0
808.37 0
808.43 0
808.50 0
808.56 0
808.63 0
808.69 0
808.76 0
808.82 0
808.89 0
808.95 0
809.02 0
809.08 0
809.15 0
809.21 0
809.28 0
809.35 0
809.41 0
809.48 0
809.54 0
809.61 0
809.67 0
809.74 0
809.80 0
809.87 0
809.93 0
810.00 0
810.06 0
810.13 0
810.19 0
810.26 0
810.33 0
810.39 0
810.46 0
810.52 0
810.59 0
810.65 0
810.72 0
810.78 0
810.85 0
810.91 0
810.98 0
811.04 0
811.11 0
811.18 0
811.24 0
811.31 0
811.37 0
811.44 0
811.50 0
811.57 0
811.63 0
811.70 0
811.76 0
811.83 0
811.89 0
811.96 0
812.03 0
812.09 0
812.16 0
812.22 0
812.29 0
812.35 0
812.42 0
812.48 0
812.55 0
812.61 0
812.68 0
812.75 0
812.81 0
812.88 0
812.94 0
813.01 0
813.07 0
813.14 0
813.20 0
813.27 0
813.33 0
813.40 0
813.47 0
813.53 0
813.60 0
813.66 0
813.73 0
813.79 0
813.86 0
813.92 0
813.99 0
814.06 0
814.12 0
814.19 0
814.25 0
814.32 0
814.38 0
814.45 0
814.51 0
814.58 0
814.65 0
814.71 0
814.78 0
814.84 0
814.91 0
814.97 0
815.04 0
815.10 0
815.17 0
815.24 0
815.30 0
815.37 0
815.43 0
815.50 0
815.56 0
815.63 0
815.69 0
815.76 0
815.83 0
815.89 0
815.96 0
816.02 0
816.09 0
816.15 0
816.22 0
816.28 0
816.35 0
816.42 0
816.48 0
816.55 0
816.61 0
816.68 0
816.74 0
816.81 0
816.87 0
816.94 0
817.01 0
817.07 0
817.14 0
817.20 0
817.27 0
817.33 0
817.40 0
817.47 0
817.53 0
817.60 0
817.66 0
817.73 0
817.79 0
817.86 0
817.93 0
817.99 0
818.06 0
818.12 0
818.19 0
818.25 0
818.32 0
818.39 0
818.45 0
818.52 0
818.58 0
818.65 0
818.71 0
818.78 0
818.84 0
818.91 0
818.98 0
819.04 0
819.11 0
819.17 0
819.24 0
819.30 0
819.37 0
819.44 0
819.50 0
819.57 0
819.63 0
819.70 0
819.77 0
819.83 0
819.90 0
819.96 0
820.03 0
820.09 0
820.16 0
820.23 0
820.29 0
820.36 0
820.42 0
820.49 0
820.55 0
820.62 0
820.69 0
820.75 0
820.82 0
820.88 0
820.95 0
821.01 0
821.08 0
821.15 0
821.21 0
821.28 0
821.34 0
821.41 0
821.48 0
821.54 0
821.61 0
821.67 0
821.74 0
821.80 0
821.87 0
821.94 0
822.00 0
822.07 0
822.13 0
822.20 0
822.27 0
822.33 0
822.40 0
822.46 0
822.53 0
822.59 0
822.66 0
822.73 0
822.79 0
822.86 0
822.92 0
822.99 0
823.06 0
823.12 0
823.19 0
823.25 0
823.32 0
823.38 0
823.45 0
823.52 0
823.58 0
823.65 0
823.71 0
823.78 0
823.85 0
823.91 0
823.98 0
824.04 0
824.11 0
824.18 0
824.24 0
824.31 0
824.37 0
824.44 0
824.51 0
824.57 0
824.64 0
824.70 0
824.77 0
824.84 0
824.90 0
824.97 0
825.03 0
825.10 0
825.16 0
825.23 0
825.30 0
825.36 0
825.43 0
825.49 0
825.56 0
825.63 0
825.69 0
825.76 0
825.82 0
825.89 0
825.96 0
826.02 0
826.09 0
826.15 0
826.22 0
826.29 0
826.35 0
826.42 0
826.48 0
826.55 0
826.62 0
826.68 0
826.75 0
826.81 0
826.88 0
826.95 0
827.01 0
827.08 0
827.14 0
827.21 0
827.28 0
827.34 0
827.41 0
827.48 0
827.54 0
827.61 0
827.67 0
827.74 0
827.81 0
827.87 0
827.94 0
828.00 0
828.07 0
828.14 0
828.20 0
828.27 0
828.33 0
828.40 0
828.47 0
828.53 0
828.60 0
828.66 0
828.73 0
828.80 0
828.86 0
828.93 0
828.99 0
829.06 0
829.13 0
829.19 0
829.26 0
829.33 0
829.39 0
829.46 0
829.52 0
829.59 0
829.66 0
829.72 0
829.79 0
829.85 0
829.92 0
829.99 0
830.05 0
830.12 0
830.19 0
830.25 0
830.32 0
830.38 0
830.45 0
830.52 0
830.58 0
830.65 0
830.71 0
830.78 0
830.85 0
830.91 0
830.98 0
831.05 0
831.11 0
831.18 0
831.24 0
831.31 0
831.38 0
831.44 0
831.51 0
831.58 0
831.64 0
831.71 0
831.77 0
831.84 0
831.91 0
831.97 0
832.04 0
832.11 0
832.17 0
832.24 0
832.30 0
832.37 0
832.44 0
832.50 0
832.57 0
832.64 0
832.70 0
832.77 0
832.83 0
832.90 0
832.97 0
833.03 0
833.10 0
833.17 0
833.23 0
833.30 0
833.36 0
833.43 0
833.50 0
833.56 0
833.63 0
833.70 0
833.76 0
833.83 0
833.89 0
833.96 0
834.03 0
834.09 0
834.16 0
834.23 0
834.29 0
834.36 0
834.42 0
834.49 0
834.56 0
834.62 0
834.69 0
834.76 0
834.82 0
834.89 0
834.96 0
835.02 0
835.09 0
835.15 0
835.22 0
835.29 0
835.35 0
835.42 0
835.49 0
835.55 0
835.62 0
835.69 0
835.75 0
835.82 0
835.88 0
835.95 0
836.02 0
836.08 0
836.15 0
836.22 0
836.28 0
836.35 0
836.42 0
836.48 0
836.55 0
836.62 0
836.68 0
836.75 0
836.81 0
836.88 0
836.95 0
837.01 0
837.08 0
837.15 0
837.21 0
837.28 0
837.35 0
837.41 0
837.48 0
837.55 0
837.61 0
837.68 0
837.74 0
837.81 0
837.88 0
837.94 0
838.01 0
838.08 0
838.14 0
838.21 0
838.28 0
838.34 0
838.41 0
838.48 0
838.54 0
838.61 0
838.68 0
838.74 0
838.81 0
838.87 0
838.94 0
839.01 0
839.07 0
839.14 0
839.21 0
839.27 0
839.34 0
839.41 0
839.47 0
839.54 0
839.61 0
839.67 0
839.74 0
839.81 0
839.87 0
839.94 0
840.01 0
840.07 0
840.14 0
840.21 0
840.27 0
840.34 0
840.41 0
840.47 0
840.54 0
840.60 0
840.67 0
840.74 0
840.80 0
840.87 0
840.94 0
841.00 0
841.07 0
841.14 0
841.20 0
841.27 0
841.34 0
841.40 0
841.47 0
841.54 0
841.60 0
841.67 0
841.74 0
841.80 0
841.87 0
841.94 0
842.00 0
842.07 0
842.14 0
842.20 0
842.27 0
842.34 0
842.40 0
842.47 0
842.54 0
842.60 0
842.67 0
842.74 0
842.80 0
842.87 0
842.94 0
843.00 0
843.07 0
843.14 0
843.20 0
843.27 0
843.34 0
843.40 0
843.47 0
843.54 0
843.60 0
843.67 0
843.74 0
843.80 0
843.87 0
843.94 0
844.00 0
844.07 0
844.14 0
844.20 0
844.27 0
844.34 0
844.40 0
844.47 0
844.54 0
844.60 0
844.67 0
844.74 0
844.80 0
844.87 0
844.94 0
845.00 0
845.07 0
845.14 0
845.20 0
845.27 0
845.34 0
845.40 0
845.47 0
845.54 0
845.61 0
845.67 0
845.74 0
845.81 0
845.87 0
845.94 0
846.01 0
846.07 0
846.14 0
846.21 0
846.27 0
846.34 0
846.41 0
846.47 0
846.54 0
846.61 0
846.67 0
846.74 0
846.81 0
846.87 0
846.94 0
847.01 0
847.07 0
847.14 0
847.21 0
847.28 0
847.34 0
847.41 0
847.48 0
847.54 0
847.61 0
847.68 0
847.74 0
847.81 0
847.88 0
847.94 0
848.01 0
848.08 0
848.14 0
848.21 0
848.28 0
848.34 0
848.41 0
848.48 0
848.55 0
848.61 0
848.68 0
848.75 0
848.81 0
848.88 0
848.95 0
849.01 0
849.08 0
849.15 0
849.21 0
849.28 0
849.35 0
849.42 0
849.48 0
849.55 0
849.62 0
849.68 0
849.75 0
849.82 0
849.88 0
849.95 0
850.02 0
850.08 0
850.15 0
850.22 0
850.29 0
850.35 0
850.42 0
850.49 0
850.55 0
850.62 0
850.69 0
850.75 0
850.82 0
850.89 0
850.96 0
851.02 0
851.09 0
851.16 0
851.22 0
851.29 0
851.36 0
851.42 0
851.49 0
851.56 0
851.63 0
851.69 0
851.76 0
851.83 0
851.89 0
851.96 0
852.03 0
852.09 0
852.16 0
852.23 0
852.30 0
852.36 0
852.43 0
852.50 0
852.56 0
852.63 0
852.70 0
852.76 0
852.83 0
852.90 0
852.97 0
853.03 0
853.10 0
853.17 0
853.23 0
853.30 0
853.37 0
853.44 0
853.50 0
853.57 0
853.64 0
853.70 0
853.77 0
853.84 0
853.90 0
853.97 0
854.04 0
854.11 0
854.17 0
854.24 0
854.31 0
854.37 0
854.44 0
854.51 0
854.58 0
854.64 0
854.71 0
854.78 0
854.84 0
854.91 0
854.98 0
855.05 0
855.11 0
855.18 0
855.25 0
855.31 0
855.38 0
855.45 0
855.52 0
855.58 0
855.65 0
855.72 0
855.78 0
855.85 0
855.92 0
855.99 0
856.05 0
856.12 0
856.19 0
856.25 0
856.32 0
856.39 0
856.46 0
856.52 0
856.59 0
856.66 0
856.73 0
856.79 0
856.86 0
856.93 0
856.99 0
857.06 0
857.13 0
857.20 0
857.26 0
857.33 0
857.40 0
857.46 0
857.53 0
857.60 0
857.67 0
857.73 0
857.80 0
857.87 0
857.94 0
858.00 0
858.07 0
858.14 0
858.20 0
858.27 0
858.34 0
858.41 0
858.47 0
858.54 0
858.61 0
858.68 0
858.74 0
858.81 0
858.88 0
858.94 0
859.01 0
859.08 0
859.15 0
859.21 0
859.28 0
859.35 0
859.42 0
859.48 0
859.55 0
859.62 0
859.68 0
859.75 0
859.82 0
859.89 0
859.95 0
860.02 0
860.09 0
860.16 0
860.22 0
860.29 0
860.36 0
860.43 0
860.49 0
860.56 0
860.63 0
860.70 0
860.76 0
860.83 0
860.90 0
860.96 0
861.03 0
861.10 0
861.17 0
861.23 0
861.30 0
861.37 0
861.44 0
861.50 0
861.57 0
861.64 0
861.71 0
861.77 0
861.84 0
861.91 0
861.98 0
862.04 0
862.11 0
862.18 0
862.25 0
862.31 0
862.38 0
862.45 0
862.51 0
862.58 0
862.65 0
862.72 0
862.78 0
862.85 0
862.92 0
862.99 0
863.05 0
863.12 0
863.19 0
863.26 0
863.32 0
863.39 0
863.46 0
863.53 0
863.59 0
863.66 0
863.73 0
863.80 0
863.86 0
863.93 0
864.00 0
864.07 0
864.13 0
864.20 0
864.27 0
864.34 0
864.40 0
864.47 0
864.54 0
864.61 0
864.67 0
864.74 0
864.81 0
864.88 0
864.94 0
865.01 0
865.08 0
865.15 0
865.21 0
865.28 0
865.35 0
865.42 0
865.48 0
865.55 0
865.62 0
865.69 0
865.75 0
865.82 0
865.89 0
865.96 0
866.03 0
866.09 0
866.16 0
866.23 0
866.30 0
866.36 0
866.43 0
866.50 0
866.57 0
866.63 0
866.70 0
866.77 0
866.84 0
866.90 0
866.97 0
867.04 0
867.11 0
867.17 0
867.24 0
867.31 0
867.38 0
867.44 0
867.51 0
867.58 0
867.65 0
867.72 0
867.78 0
867.85 0
867.92 0
867.99 0
868.05 0
868.12 0
868.19 0
868.26 0
868.32 0
868.39 0
868.46 0
868.53 0
868.59 0
868.66 0
868.73 0
868.80 0
868.87 0
868.93 0
869.00 0
869.07 0
869.14 0
869.20 0
869.27 0
869.34 0
869.41 0
869.47 0
869.54 0
869.61 0
869.68 0
869.75 0
869.81 0
869.88 0
869.95 0
870.02 0
870.08 0
870.15 0
870.22 0
870.29 0
870.36 0
870.42 0
870.49 0
870.56 0
870.63 0
870.69 0
870.76 0
870.83 0
870.90 0
870.96 0
871.03 0
871.10 0
871.17 0
871.24 0
871.30 0
871.37 0
871.44 0
871.51 0
871.57 0
871.64 0
871.71 0
871.78 0
871.85 0
871.91 0
871.98 0
872.05 0
872.12 0
872.18 0
872.25 0
872.32 0
872.39 0
872.46 0
872.52 0
872.59 0
872.66 0
872.73 0
872.80 0
872.86 0
872.93 0
873.00 0
873.07 0
873.13 0
873.20 0
873.27 0
873.34 0
873.41 0
873.47 0
873.54 0
873.61 0
873.68 0
873.75 0
873.81 0
873.88 0
873.95 0
874.02 0
874.08 0
874.15 0
874.22 0
874.29 0
874.36 0
874.42 0
874.49 0
874.56 0
874.63 0
874.70 0
874.76 0
874.83 0
874.90 0
874.97 0
875.04 0
875.10 0
875.17 0
875.24 0
875.31 0
875.37 0
875.44 0
875.51 0
875.58 0
875.65 0
875.71 0
875.78 0
875.85 0
875.92 0
875.99 0
876.05 0
876.12 0
876.19 0
876.26 0
876.33 0
876.39 0
876.46 0
876.53 0
876.60 0
876.67 0
876.73 0
876.80 0
876.87 0
876.94 0
877.01 0
877.07 0
877.14 0
877.21 0
877.28 0
877.35 0
877.41 0
877.48 0
877.55 0
877.62 0
877.69 0
877.75 0
877.82 0
877.89 0
877.96 0
878.03 0
878.09 0
878.16 0
878.23 0
878.30 0
878.37 0
878.43 0
878.50 0
878.57 0
878.64 0
878.71 0
878.77 0
878.84 0
878.91 0
878.98 0
879.05 0
879.12 0
879.18 0
879.25 0
879.32 0
879.39 0
879.46 0
879.52 0
879.59 0
879.66 0
879.73 0
879.80 0
879.86 0
879.93 0
880.00 0
880.07 0
880.14 0
880.20 0
880.27 0
880.34 0
880.41 0
880.48 0
880.55 0
880.61 0
880.68 0
880.75 0
880.82 0
880.89 0
880.95 0
881.02 0
881.09 0
881.16 0
881.23 0
881.30 0
881.36 0
881.43 0
881.50 0
881.57 0
881.64 0
881.70 0
881.77 0
881.84 0
881.91 0
881.98 0
882.05 0
882.11 0
882.18 0
882.25 0
882.32 0
882.39 0
882.45 0
882.52 0
882.59 0
882.66 0
882.73 0
882.80 0
882.86 0
882.93 0
883.00 0
883.07 0
883.14 0
883.20 0
883.27 0
883.34 0
883.41 0
883.48 0
883.55 0
883.61 0
883.68 0
883.75 0
883.82 0
883.89 0
883.96 0
884.02 0
884.09 0
884.16 0
884.23 0
884.30 0
884.37 0
884.43 0
884.50 0
884.57 0
884.64 0
884.71 0
884.78 0
884.84 0
884.91 0
884.98 0
885.05 0
885.12 0
885.18 0
885.25 0
885.32 0
885.39 0
885.46 0
885.53 0
885.59 0
885.66 0
885.73 0
885.80 0
885.87 0
885.94 0
886.00 0
886.07 0
886.14 0
886.21 0
886.28 0
886.35 0
886.41 0
886.48 0
886.55 0
886.62 0
886.69 0
886.76 0
886.83 0
886.89 0
886.96 0
887.03 0
887.10 0
887.17 0
887.24 0
887.30 0
887.37 0
887.44 0
887.51 0
887.58 0
887.65 0
887.71 0
887.78 0
887.85 0
887.92 0
887.99 0
888.06 0
888.12 0
888.19 0
888.26 0
888.33 0
888.40 0
888.47 0
888.54 0
888.60 0
888.67 0
888.74 0
888.81 0
888.88 0
888.95 0
889.01 0
889.08 0
889.15 0
889.22 0
889.29 0
889.36 0
889.43 0
889.49 0
889.56 0
889.63 0
889.70 0
889.77 0
889.84 0
889.90 0
889.97 0
890.04 0
890.11 0
890.18 0
890.25 0
890.32 0
890.38 0
890.45 0
890.52 0
890.59 0
890.66 0
890.73 0
890.80 0
890.86 0
890.93 0
891.00 0
891.07 0
891.14 0
891.21 0
891.28 0
891.34 0
891.41 0
891.48 0
891.55 0
891.62 0
891.69 0
891.76 0
891.82 0
891.89 0
891.96 0
892.03 0
892.10 0
892.17 0
892.24 0
892.30 0
892.37 0
892.44 0
892.51 0
892.58 0
892.65 0
892.72 0
892.78 0
892.85 0
892.92 0
892.99 0
893.06 0
893.13 0
893.20 0
893.26 0
893.33 0
893.40 0
893.47 0
893.54 0
893.61 0
893.68 0
893.74 0
893.81 0
893.88 0
893.95 0
894.02 0
894.09 0
894.16 0
894.23 0
894.29 0
894.36 0
894.43 0
894.50 0
894.57 0
894.64 0
894.71 0
894.77 0
894.84 0
894.91 0
894.98 0
895.05 0
895.12 0
895.19 0
895.26 0
895.32 0
895.39 0
895.46 0
895.53 0
895.60 0
895.67 0
895.74 0
895.81 0
895.87 0
895.94 0
896.01 0
896.08 0
896.15 0
896.22 0
896.29 0
896.36 0
896.42 0
896.49 0
896.56 0
896.63 0
896.70 0
896.77 0
896.84 0
896.91 0
896.97 0
897.04 0
897.11 0
897.18 0
897.25 0
897.32 0
897.39 0
897.46 0
897.52 0
897.59 0
897.66 0
897.73 0
897.80 0
897.87 0
897.94 0
898.01 0
898.07 0
898.14 0
898.21 0
898.28 0
898.35 0
898.42 0
898.49 0
898.56 0
898.63 0
898.69 0
898.76 0
898.83 0
898.90 0
898.97 0
899.04 0
899.11 0
899.18 0
899.24 0
899.31 0
899.38 0
899.45 0
899.52 0
899.59 0
899.66 0
899.73 0
899.80 0
899.86 0
899.93 0
900.00 0
900.07 0
900.14 0
900.21 0
900.28 0
900.35 0
900.42 0
900.48 0
900.55 0
900.62 0
900.69 0
900.76 0
900.83 0
900.90 0
900.97 0
901.04 0
901.10 0
901.17 0
901.24 0
901.31 0
901.38 0
901.45 0
901.52 0
901.59 0
901.66 0
901.73 0
901.79 0
901.86 0
901.93 0
902.00 0
902.07 0
902.14 0
902.21 0
902.28 0
902.35 0
902.41 0
902.48 0
902.55 0
902.62 0
902.69 0
902.76 0
902.83 0
902.90 0
902.97 0
903.04 0
903.10 0
903.17 0
903.24 0
903.31 0
903.38 0
903.45 0
903.52 0
903.59 0
903.66 0
903.73 0
903.79 0
903.86 0
903.93 0
904.00 0
904.07 0
904.14 0
904.21 0
904.28 0
904.35 0
904.42 0
904.49 0
904.55 0
904.62 0
904.69 0
904.76 0
904.83 0
904.90 0
904.97 0
905.04 0
905.11 0
905.18 0
905.24 0
905.31 0
905.38 0
905.45 0
905.52 0
905.59 0
905.66 0
905.73 0
905.80 0
905.87 0
905.94 0
906.00 0
906.07 0
906.14 0
906.21 0
906.28 0
906.35 0
906.42 0
906.49 0
906.56 0
906.63 0
906.70 0
906.77 0
906.83 0
906.90 0
906.97 0
907.04 0
907.11 0
907.18 0
907.25 0
907.32 0
907.39 0
907.46 0
907.53 0
907.60 0
907.66 0
907.73 0
907.80 0
907.87 0
907.94 0
908.01 0
908.08 0
908.15 0
908.22 0
908.29 0
908.36 0
908.43 0
908.49 0
908.56 0
908.63 0
908.70 0
908.77 0
908.84 0
908.91 0
908.98 0
909.05 0
909.12 0
909.19 0
909.26 0
909.33 0
909.39 0
909.46 0
909.53 0
909.60 0
909.67 0
909.74 0
909.81 0
909.88 0
909.95 0
910.02 0
910.09 0
910.16 0
910.23 0
910.29 0
910.36 0
910.43 0
910.50 0
910.57 0
910.64 0
910.71 0
910.78 0
910.85 0
910.92 0
910.99 0
911.06 0
911.13 0
911.20 0
911.27 0
911.33 0
911.40 0
911.47 0
911.54 0
911.61 0
911.68 0
911.75 0
911.82 0
911.89 0
911.96 0
912.03 0
912.10 0
912.17 0
912.24 0
912.31 0
912.37 0
912.44 0
912.51 0
912.58 0
912.65 0
912.72 0
912.79 0
912.86 0
912.93 0
913.00 0
913.07 0
913.14 0
913.21 0
913.28 0
913.35 0
913.42 0
913.48 0
913.55 0
913.62 0
913.69 0
913.76 0
913.83 0
913.90 0
913.97 0
914.04 0
914.11 0
914.18 0
914.25 0
914.32 0
914.39 0
914.46 0
914.53 0
914.60 0
914.66 0
914.73 0
914.80 0
914.87 0
914.94 0
915.01 0
915.08 0
915.15 0
915.22 0
915.29 0
915.36 0
915.43 0
915.50 0
915.57 0
915.64 0
915.71 0
915.78 0
915.85 0
915.91 0
915.98 0
916.05 0
916.12 0
916.19 0
916.26 0
916.33 0
916.40 0
916.47 0
916.54 0
916.61 0
916.68 0
916.75 0
916.82 0
916.89 0
916.96 0
917.03 0
917.10 0
917.17 0
917.24 0
917.31 0
917.37 0
917.44 0
917.51 0
917.58 0
917.65 0
917.72 0
917.79 0
917.86 0
917.93 0
918.00 0
918.07 0
918.14 0
918.21 0
918.28 0
918.35 0
918.42 0
918.49 0
918.56 0
918.63 0
918.70 0
918.77 0
918.84 0
918.91 0
918.98 0
919.04 0
919.11 0
919.18 0
919.25 0
919.32 0
919.39 0
919.46 0
919.53 0
919.60 0
919.67 0
919.74 0
919.81 0
919.88 0
919.95 0
920.02 0
920.09 0
920.16 0
920.23 0
920.30 0
920.37 0
920.44 0
920.51 0
920.58 0
920.65 0
920.72 0
920.79 0
920.86 0
920.92 0
920.99 0
921.06 0
921.13 0
921.20 0
921.27 0
921.34 0
921.41 0
921.48 0
921.55 0
921.62 0
921.69 0
921.76 0
921.83 0
921.90 0
921.97 0
922.04 0
922.11 0
922.18 0
922.25 0
922.32 0
922.39 0
922.46 0
922.53 0
922.60 0
922.67 0
922.74 0
922.81 0
922.88 0
922.95 0
923.02 0
923.09 0
923.16 0
923.23 0
923.30 0
923.37 0
923.44 0
923.50 0
923.57 0
923.64 0
923.71 0
923.78 0
923.85 0
923.92 0
923.99 0
924.06 0
924.13 0
924.20 0
924.27 0
924.34 0
924.41 0
924.48 0
924.55 0
924.62 0
924.69 0
924.76 0
924.83 0
924.90 0
924.97 0
925.04 0
925.11 0
925.18 0
925.25 0
925.32 0
925.39 0
925.46 0
925.53 0
925.60 0
925.67 0
925.74 0
925.81 0
925.88 0
925.95 0
926.02 0
926.09 0
926.16 0
926.23 0
926.30 0
926.37 0
926.44 0
926.51 0
926.58 0
926.65 0
926.72 0
926.79 0
926.86 0
926.93 0
927.00 0
927.07 0
927.14 0
927.21 0
927.28 0
927.35 0
927.42 0
927.49 0
927.56 0
927.63 0
927.70 0
927.77 0
927.84 0
927.91 0
927.98 0
928.05 0
928.12 0
928.19 0
928.26 0
928.33 0
928.40 0
928.47 0
928.54 0
928.61 0
928.68 0
928.75 0
928.82 0
928.89 0
928.96 0
929.03 0
929.10 0
929.17 0
929.24 0
929.31 0
929.38 0
929.45 0
929.52 0
929.59 0
929.66 0
929.73 0
929.80 0
929.87 0
929.94 0
930.01 0
930.08 0
930.15 0
930.22 0
930.29 0
930.36 0
930.43 0
930.50 0
930.57 0
930.64 0
930.71 0
930.78 0
930.85 0
930.92 0
930.99 0
931.06 0
931.13 0
931.20 0
931.27 0
931.34 0
931.41 0
931.48 0
931.55 0
931.62 0
931.69 0
931.76 0
931.83 0
931.90 0
931.97 0
932.04 0
932.11 0
932.18 0
932.25 0
932.32 0
932.39 0
932.46 0
932.53 0
932.60 0
932.67 0
932.74 0
932.81 0
932.88 0
932.95 0
933.02 0
933.09 0
933.16 0
933.23 0
933.30 0
933.37 0
933.44 0
933.51 0
933.58 0
933.65 0
933.72 0
933.79 0
933.86 0
933.93 0
934.00 0
934.07 0
934.14 0
934.21 0
934.28 0
934.35 0
934.42 0
934.49 0
934.56 0
934.63 0
934.70 0
934.77 0
934.84 0
934.91 0
934.98 0
935.05 0
935.12 0
935.19 0
935.26 0
935.33 0
935.40 0
935.48 0
935.55 0
935.62 0
935.69 0
935.76 0
935.83 0
935.90 0
935.97 0
936.04 0
936.11 0
936.18 0
936.25 0
936.32 0
936.39 0
936.46 0
936.53 0
936.60 0
936.67 0
936.74 0
936.81 0
936.88 0
936.95 0
937.02 0
937.09 0
937.16 0
937.23 0
937.30 0
937.37 0
937.44 0
937.51 0
937.58 0
937.65 0
937.72 0
937.79 0
937.86 0
937.93 0
938.01 0
938.08 0
938.15 0
938.22 0
938.29 0
938.36 0
938.43 0
938.50 0
938.57 0
938.64 0
938.71 0
938.78 0
938.85 0
938.92 0
938.99 0
939.06 0
939.13 0
939.20 0
939.27 0
939.34 0
939.41 0
939.48 0
939.55 0
939.62 0
939.69 0
939.76 0
939.83 0
939.90 0
939.98 0
940.05 0
940.12 0
940.19 0
940.26 0
940.33 0
940.40 0
940.47 0
940.54 0
940.61 0
940.68 0
940.75 0
940.82 0
940.89 0
940.96 0
941.03 0
941.10 0
941.17 0
941.24 0
941.31 0
941.38 0
941.45 0
941.52 0
941.59 0
941.67 0
941.74 0
941.81 0
941.88 0
941.95 0
942.02 0
942.09 0
942.16 0
942.23 0
942.30 0
942.37 0
942.44 0
942.51 0
942.58 0
942.65 0
942.72 0
942.79 0
942.86 0
942.93 0
943.00 0
943.07 0
943.15 0
943.22 0
943.29 0
943.36 0
943.43 0
943.50 0
943.57 0
943.64 0
943.71 0
943.78 0
943.85 0
943.92 0
943.99 0
944.06 0
944.13 0
944.20 0
944.27 0
944.34 0
944.42 0
944.49 0
944.56 0
944.63 0
944.70 0
944.77 0
944.84 0
944.91 0
944.98 0
945.05 0
945.12 0
945.19 0
945.26 0
945.33 0
945.40 0
945.47 0
945.54 0
945.62 0
945.69 0
945.76 0
945.83 0
945.90 0
945.97 0
946.04 0
946.11 0
946.18 0
946.25 0
946.32 0
946.39 0
946.46 0
946.53 0
946.60 0
946.67 0
946.75 0
946.82 0
946.89 0
946.96 0
947.03 0
947.10 0
947.17 0
947.24 0
947.31 0
947.38 0
947.45 0
947.52 0
947.59 0
947.66 0
947.73 0
947.81 0
947.88 0
947.95 0
948.02 0
948.09 0
948.16 0
948.23 0
948.30 0
948.37 0
948.44 0
948.51 0
948.58 0
948.65 0
948.72 0
948.80 0
948.87 0
948.94 0
949.01 0
949.08 0
949.15 0
949.22 0
949.29 0
949.36 0
949.43 0
949.50 0
949.57 0
949.64 0
949.71 0
949.79 0
949.86 0
949.93 0
950.00 0
950.07 0
950.14 0
950.21 0
950.28 0
950.35 0
950.42 0
950.49 0
950.56 0
950.63 0
950.71 0
950.78 0
950.85 0
950.92 0
950.99 0
951.06 0
951.13 0
951.20 0
951.27 0
951.34 0
951.41 0
951.48 0
951.56 0
951.63 0
951.70 0
951.77 0
951.84 0
951.91 0
951.98 0
952.05 0
952.12 0
952.19 0
952.26 0
952.33 0
952.41 0
952.48 0
952.55 0
952.62 0
952.69 0
952.76 0
952.83 0
952.90 0
952.97 0
953.04 0
953.11 0
953.18 0
953.26 0
953.33 0
953.40 0
953.47 0
953.54 0
953.61 0
953.68 0
953.75 0
953.82 0
953.89 0
953.96 0
954.04 0
954.11 0
954.18 0
954.25 0
954.32 0
954.39 0
954.46 0
954.53 0
954.60 0
954.67 0
954.75 0
954.82 0
954.89 0
954.96 0
955.03 0
955.10 0
955.17 0
955.24 0
955.31 0
955.38 0
955.45 0
955.53 0
955.60 0
955.67 0
955.74 0
955.81 0
955.88 0
955.95 0
956.02 0
956.09 0
956.16 0
956.24 0
956.31 0
956.38 0
956.45 0
956.52 0
956.59 0
956.66 0
956.73 0
956.80 0
956.87 0
956.95 0
957.02 0
957.09 0
957.16 0
957.23 0
957.30 0
957.37 0
957.44 0
957.51 0
957.59 0
957.66 0
957.73 0
957.80 0
957.87 0
957.94 0
958.01 0
958.08 0
958.15 0
958.22 0
958.30 0
958.37 0
958.44 0
958.51 0
958.58 0
958.65 0
958.72 0
958.79 0
958.86 0
958.94 0
959.01 0
959.08 0
959.15 0
959.22 0
959.29 0
959.36 0
959.43 0
959.50 0
959.58 0
959.65 0
959.72 0
959.79 0
959.86 0
959.93 0
960.00 0
960.07 0
960.14 0
960.22 0
960.29 0
960.36 0
960.43 0
960.50 0
960.57 0
960.64 0
960.71 0
960.79 0
960.86 0
960.93 0
961.00 0
961.07 0
961.14 0
961.21 0
961.28 0
961.35 0
961.43 0
961.50 0
961.57 0
961.64 0
961.71 0
961.78 0
961.85 0
961.92 0
962.00 0
962.07 0
962.14 0
962.21 0
962.28 0
962.35 0
962.42 0
962.49 0
962.57 0
962.64 0
962.71 0
962.78 0
962.85 0
962.92 0
962.99 0
963.06 0
963.14 0
963.21 0
963.28 0
963.35 0
963.42 0
963.49 0
963.56 0
963.63 0
963.71 0
963.78 0
963.85 0
963.92 0
963.99 0
964.06 0
964.13 0
964.20 0
964.28 0
964.35 0
964.42 0
964.49 0
964.56 0
964.63 0
964.70 0
964.77 0
964.85 0
964.92 0
964.99 0
965.06 0
965.13 0
965.20 0
965.27 0
965.35 0
965.42 0
965.49 0
965.56 0
965.63 0
965.70 0
965.77 0
965.84 0
965.92 0
965.99 0
966.06 0
966.13 0
966.20 0
966.27 0
966.34 0
966.42 0
966.49 0
966.56 0
966.63 0
966.70 0
966.77 0
966.84 0
966.92 0
966.99 0
967.06 0
967.13 0
967.20 0
967.27 0
967.34 0
967.42 0
967.49 0
967.56 0
967.63 0
967.70 0
967.77 0
967.84 0
967.92 0
967.99 0
968.06 0
968.13 0
968.20 0
968.27 0
968.34 0
968.42 0
968.49 0
968.56 0
968.63 0
968.70 0
968.77 0
968.84 0
968.92 0
968.99 0
969.06 0
969.13 0
969.20 0
969.27 0
969.34 0
969.42 0
969.49 0
969.56 0
969.63 0
969.70 0
969.77 0
969.84 0
969.92 0
969.99 0
970.06 0
970.13 0
970.20 0
970.27 0
970.35 0
970.42 0
970.49 0
970.56 0
970.63 0
970.70 0
970.77 0
970.85 0
970.92 0
970.99 0
971.06 0
971.13 0
971.20 0
971.28 0
971.35 0
971.42 0
971.49 0
971.56 0
971.63 0
971.70 0
971.78 0
971.85 0
971.92 0
971.99 0
972.06 0
972.13 0
972.21 0
972.28 0
972.35 0
972.42 0
972.49 0
972.56 0
972.64 0
972.71 0
972.78 0
972.85 0
972.92 0
972.99 0
973.07 0
973.14 0
973.21 0
973.28 0
973.35 0
973.42 0
973.49 0
973.57 0
973.64 0
973.71 0
973.78 0
973.85 0
973.92 0
974.00 0
974.07 0
974.14 0
974.21 0
974.28 0
974.35 0
974.43 0
974.50 0
974.57 0
974.64 0
974.71 0
974.78 0
974.86 0
974.93 0
975.00 0
975.07 0
975.14 0
975.22 0
975.29 0
975.36 0
975.43 0
975.50 0
975.57 0
975.65 0
975.72 0
975.79 0
975.86 0
975.93 0
976.00 0
976.08 0
976.15 0
976.22 0
976.29 0
976.36 0
976.43 0
976.51 0
976.58 0
976.65 0
976.72 0
976.79 0
976.86 0
976.94 0
977.01 0
977.08 0
977.15 0
977.22 0
977.30 0
977.37 0
977.44 0
977.51 0
977.58 0
977.65 0
977.73 0
977.80 0
977.87 0
977.94 0
978.01 0
978.09 0
978.16 0
978.23 0
978.30 0
978.37 0
978.44 0
978.52 0
978.59 0
978.66 0
978.73 0
978.80 0
978.88 0
978.95 0
979.02 0
979.09 0
979.16 0
979.23 0
979.31 0
979.38 0
979.45 0
979.52 0
979.59 0
979.67 0
979.74 0
979.81 0
979.88 0
979.95 0
980.02 0
980.10 0
980.17 0
980.24 0
980.31 0
980.38 0
980.46 0
980.53 0
980.60 0
980.67 0
980.74 0
980.82 0
980.89 0
980.96 0
981.03 0
981.10 0
981.18 0
981.25 0
981.32 0
981.39 0
981.46 0
981.54 0
981.61 0
981.68 0
981.75 0
981.82 0
981.89 0
981.97 0
982.04 0
982.11 0
982.18 0
982.25 0
982.33 0
982.40 0
982.47 0
982.54 0
982.61 0
982.69 0
982.76 0
982.83 0
982.90 0
982.97 0
983.05 0
983.12 0
983.19 0
983.26 0
983.33 0
983.41 0
983.48 0
983.55 0
983.62 0
983.69 0
983.77 0
983.84 0
983.91 0
983.98 0
984.05 0
984.13 0
984.20 0
984.27 0
984.34 0
984.41 0
984.49 0
984.56 0
984.63 0
984.70 0
984.77 0
984.85 0
984.92 0
984.99 0
985.06 0
985.13 0
985.21 0
985.28 0
985.35 0
985.42 0
985.50 0
985.57 0
985.64 1
985.71 1
985.78 1
985.86 1
985.93 1
986.00 0
986.07 0
986.14 0
986.22 0
986.29 0
986.36 0
986.43 0
986.50 0
986.58 0
986.65 0
986.72 0
986.79 0
986.87 0
986.94 0
987.01 0
987.08 0
987.15 0
987.23 0
987.30 0
987.37 0
987.44 0
987.51 0
987.59 0
987.66 0
987.73 0
987.80 0
987.88 0
987.95 0
988.02 1
988.09 1
988.16 1
988.24 1
988.31 0
988.38 0
988.45 0
988.52 0
988.60 0
988.67 0
988.74 0
988.81 0
988.89 0
988.96 0
989.03 0
989.10 0
989.17 0
989.25 0
989.32 0
989.39 0
989.46 0
989.54 0
989.61 0
989.68 0
989.75 0
989.82 0
989.90 0
989.97 0
990.04 0
990.11 0
990.19 0
990.26 0
990.33 0
990.40 0
990.48 0
990.55 0
990.62 0
990.69 0
990.76 0
990.84 0
990.91 0
990.98 0
991.05 0
991.13 0
991.20 0
991.27 0
991.34 0
991.41 0
991.49 0
991.56 0
991.63 0
991.70 0
991.78 0
991.85 0
991.92 0
991.99 0
992.07 0
992.14 0
992.21 0
992.28 0
992.35 0
992.43 0
992.50 0
992.57 0
992.64 0
992.72 0
992.79 0
992.86 0
992.93 0
993.01 0
993.08 0
993.15 0
993.22 0
993.30 0
993.37 0
993.44 0
993.51 0
993.58 0
993.66 0
993.73 0
993.80 0
993.87 0
993.95 0
994.02 0
994.09 0
994.16 0
994.24 0
994.31 0
994.38 0
994.45 0
994.53 0
994.60 0
994.67 0
994.74 0
994.82 0
994.89 0
994.96 0
995.03 0
995.11 0
995.18 0
995.25 0
995.32 0
995.39 0
995.47 0
995.54 0
995.61 0
995.68 0
995.76 0
995.83 0
995.90 0
995.97 0
996.05 0
996.12 0
996.19 0
996.26 0
996.34 0
996.41 0
996.48 0
996.55 0
996.63 0
996.70 0
996.77 0
996.84 0
996.92 0
996.99 0
997.06 0
997.13 0
997.21 0
997.28 0
997.35 0
997.42 0
997.50 0
997.57 0
997.64 1
997.71 1
997.79 1
997.86 1
997.93 1
998.00 1
998.08 1
998.15 0
998.22 0
998.29 0
998.37 0
998.44 0
998.51 0
998.58 0
998.66 0
998.73 0
998.80 0
998.87 0
998.95 0
999.02 0
999.09 0
999.17 0
999.24 0
999.31 0
999.38 0
999.46 0
999.53 0
999.60 0
999.67 0
999.75 0
999.82 0
999.89 0
999.96 0
1000.04 0
1000.11 0
1000.18 0
1000.25 0
1000.33 0
1000.40 0
1000.47 0
1000.54 0
1000.62 0
1000.69 0
1000.76 0
1000.84 0
1000.91 0
1000.98 0
1001.05 0
1001.13 0
1001.20 0
1001.27 0
1001.34 0
1001.42 0
1001.49 0
1001.56 0
1001.63 0
1001.71 0
1001.78 0
1001.85 0
1001.93 0
1002.00 0
1002.07 0
1002.14 0
1002.22 0
1002.29 0
1002.36 0
1002.43 0
1002.51 0
1002.58 0
1002.65 0
1002.72 0
1002.80 0
1002.87 0
1002.94 0
1003.02 0
1003.09 0
1003.16 0
1003.23 0
1003.31 0
1003.38 0
1003.45 0
1003.52 0
1003.60 0
1003.67 0
1003.74 0
1003.82 0
1003.89 0
1003.96 0
1004.03 0
1004.11 0
1004.18 0
1004.25 0
1004.32 0
1004.40 0
1004.47 0
1004.54 0
1004.62 0
1004.69 0
1004.76 0
1004.83 0
1004.91 0
1004.98 0
1005.05 0
1005.13 0
1005.20 0
1005.27 0
1005.34 0
1005.42 0
1005.49 0
1005.56 0
1005.63 0
1005.71 0
1005.78 0
1005.85 0
1005.93 0
1006.00 0
1006.07 0
1006.14 0
1006.22 0
1006.29 0
1006.36 0
1006.44 0
1006.51 0
1006.58 0
1006.65 0
1006.73 0
1006.80 0
1006.87 0
1006.95 0
1007.02 0
1007.09 0
1007.16 0
1007.24 0
1007.31 0
1007.38 0
1007.46 0
1007.53 0
1007.60 0
1007.67 0
1007.75 0
1007.82 0
1007.89 0
1007.97 0
1008.04 0
1008.11 0
1008.18 0
1008.26 0
1008.33 0
1008.40 0
1008.48 0
1008.55 0
1008.62 0
1008.70 0
1008.77 0
1008.84 0
1008.91 0
1008.99 0
1009.06 0
1009.13 0
1009.21 0
1009.28 0
1009.35 0
1009.42 1
1009.50 1
1009.57 1
1009.64 1
1009.72 0
1009.79 0
1009.86 0
1009.94 0
1010.01 0
1010.08 0
1010.15 0
1010.23 0
1010.30 0
1010.37 0
1010.45 0
1010.52 0
1010.59 0
1010.67 0
1010.74 0
1010.81 0
1010.88 0
1010.96 0
1011.03 0
1011.10 0
1011.18 0
1011.25 0
1011.32 0
1011.40 0
1011.47 0
1011.54 0
1011.61 0
1011.69 0
1011.76 0
1011.83 0
1011.91 0
1011.98 0
1012.05 0
1012.13 1
1012.20 1
1012.27 1
1012.34 1
1012.42 1
1012.49 0
1012.56 0
1012.64 0
1012.71 0
1012.78 0
1012.86 0
1012.93 0
1013.00 0
1013.08 0
1013.15 0
1013.22 0
1013.29 0
1013.37 0
1013.44 0
1013.51 0
1013.59 0
1013.66 0
1013.73 0
1013.81 0
1013.88 0
1013.95 0
1014.03 0
1014.10 0
1014.17 0
1014.24 0
1014.32 0
1014.39 0
1014.46 1
1014.54 1
1014.61 1
1014.68 2
1014.76 2
1014.83 2
1014.90 2
1014.98 2
1015.05 2
1015.12 2
1015.20 2
1015.27 1
1015.34 1
1015.42 1
1015.49 1
1015.56 1
1015.63 1
1015.71 0
1015.78 0
1015.85 0
1015.93 0
1016.00 0
1016.07 0
1016.15 0
1016.22 1
1016.29 1
1016.37 1
1016.44 1
1016.51 1
1016.59 1
1016.66 1
1016.73 2
1016.81 2
1016.88 2
1016.95 1
1017.03 1
1017.10 1
1017.17 1
1017.25 1
1017.32 1
1017.39 1
1017.46 1
1017.54 1
1017.61 1
1017.68 1
1017.76 1
1017.83 1
1017.90 1
1017.98 1
1018.05 1
1018.12 1
1018.20 1
1018.27 1
1018.34 1
1018.42 1
1018.49 1
1018.56 1
1018.64 1
1018.71 1
1018.78 1
1018.86 1
1018.93 1
1019.00 1
1019.08 1
1019.15 1
1019.22 1
1019.30 0
1019.37 0
1019.44 0
1019.52 0
1019.59 0
1019.66 0
1019.74 0
1019.81 0
1019.88 1
1019.96 1
1020.03 1
1020.10 1
1020.18 1
1020.25 1
1020.32 1
1020.40 1
1020.47 1
1020.54 1
1020.62 1
1020.69 1
1020.76 1
1020.84 1
1020.91 1
1020.98 1
1021.06 1
1021.13 0
1021.20 0
1021.28 0
1021.35 0
1021.42 0
1021.50 0
1021.57 1
1021.64 1
1021.72 1
1021.79 1
1021.86 1
1021.94 1
1022.01 1
1022.08 1
1022.16 1
1022.23 1
1022.30 0
1022.38 0
1022.45 0
1022.52 0
1022.60 0
1022.67 0
1022.74 0
1022.82 0
1022.89 0
1022.97 0
1023.04 0
1023.11 1
1023.19 1
1023.26 1
1023.33 1
1023.41 1
1023.48 1
1023.55 1
1023.63 1
1023.70 1
1023.77 1
1023.85 1
1023.92 1
1023.99 0
1024.07 0
1024.14 0
1024.21 0
1024.29 0
1024.36 0
1024.43 0
1024.51 0
1024.58 0
1024.65 0
1024.73 0
1024.80 0
1024.88 0
1024.95 0
1025.02 0
1025.10 0
1025.17 0
1025.24 0
1025.32 0
1025.39 0
1025.46 0
1025.54 0
1025.61 0
1025.68 0
1025.76 0
1025.83 1
1025.90 1
1025.98 1
1026.05 1
1026.13 1
1026.20 1
1026.27 1
1026.35 0
1026.42 0
1026.49 0
1026.57 1
1026.64 1
1026.71 1
1026.79 1
1026.86 1
1026.93 1
1027.01 1
1027.08 1
1027.16 1
1027.23 1
1027.30 1
1027.38 1
1027.45 1
1027.52 1
1027.60 1
1027.67 1
1027.74 1
1027.82 0
1027.89 0
1027.96 0
1028.04 0
1028.11 0
1028.19 0
1028.26 0
1028.33 1
1028.41 1
1028.48 1
1028.55 1
1028.63 1
1028.70 1
1028.77 1
1028.85 0
1028.92 0
1029.00 0
1029.07 0
1029.14 0
1029.22 0
1029.29 0
1029.36 0
1029.44 0
1029.51 0
1029.58 1
1029.66 1
1029.73 1
1029.81 1
1029.88 1
1029.95 1
1030.03 1
1030.10 1
1030.17 1
1030.25 1
1030.32 1
1030.40 1
1030.47 1
1030.54 1
1030.62 1
1030.69 1
1030.76 1
1030.84 1
1030.91 1
1030.99 1
1031.06 1
1031.13 0
1031.21 0
1031.28 0
1031.35 0
1031.43 0
1031.50 0
1031.57 0
1031.65 0
1031.72 0
1031.80 0
1031.87 0
1031.94 0
1032.02 0
1032.09 0
1032.16 1
1032.24 1
1032.31 2
1032.39 2
1032.46 2
1032.53 2
1032.61 2
1032.68 2
1032.76 2
1032.83 2
1032.90 2
1032.98 2
1033.05 2
1033.12 2
1033.20 2
1033.27 2
1033.35 1
1033.42 1
1033.49 1
1033.57 1
1033.64 1
1033.71 1
1033.79 1
1033.86 1
1033.94 1
1034.01 1
1034.08 1
1034.16 1
1034.23 1
1034.31 1
1034.38 1
1034.45 2
1034.53 2
1034.60 2
1034.67 3
1034.75 3
1034.82 2
1034.90 2
1034.97 2
1035.04 1
1035.12 1
1035.19 1
1035.27 1
1035.34 2
1035.41 2
1035.49 2
1035.56 2
1035.63 2
1035.71 2
1035.78 1
1035.86 1
1035.93 1
1036.00 1
1036.08 0
1036.15 0
1036.23 0
1036.30 0
1036.37 0
1036.45 0
1036.52 0
1036.60 0
1036.67 0
1036.74 0
1036.82 0
1036.89 1
1036.97 1
1037.04 1
1037.11 1
1037.19 1
1037.26 1
1037.33 1
1037.41 1
1037.48 1
1037.56 0
1037.63 0
1037.70 0
1037.78 0
1037.85 0
1037.93 0
1038.00 0
1038.07 0
1038.15 0
1038.22 0
1038.30 0
1038.37 1
1038.44 1
1038.52 2
1038.59 2
1038.67 2
1038.74 2
1038.81 2
1038.89 2
1038.96 2
1039.04 2
1039.11 2
1039.18 2
1039.26 2
1039.33 2
1039.41 1
1039.48 1
1039.55 1
1039.63 0
1039.70 0
1039.78 0
1039.85 0
1039.92 0
1040.00 0
1040.07 0
1040.15 0
1040.22 0
1040.29 0
1040.37 0
1040.44 0
1040.52 0
1040.59 0
1040.67 0
1040.74 0
1040.81 0
1040.89 0
1040.96 0
1041.04 0
1041.11 0
1041.18 0
1041.26 0
1041.33 1
1041.41 1
1041.48 1
1041.55 1
1041.63 1
1041.70 1
1041.78 1
1041.85 1
1041.92 1
1042.00 1
1042.07 1
1042.15 1
1042.22 2
1042.30 2
1042.37 2
1042.44 2
1042.52 2
1042.59 1
1042.67 1
1042.74 1
1042.81 0
1042.89 0
1042.96 0
1043.04 0
1043.11 0
1043.19 0
1043.26 0
1043.33 0
1043.41 0
1043.48 0
1043.56 0
1043.63 0
1043.70 0
1043.78 0
1043.85 0
1043.93 0
1044.00 0
1044.08 0
1044.15 0
1044.22 0
1044.30 0
1044.37 1
1044.45 1
1044.52 1
1044.59 1
1044.67 1
1044.74 1
1044.82 1
1044.89 2
1044.97 2
1045.04 2
1045.11 2
1045.19 2
1045.26 2
1045.34 2
1045.41 2
1045.49 1
1045.56 1
1045.63 1
1045.71 1
1045.78 1
1045.86 1
1045.93 1
1046.00 1
1046.08 2
1046.15 2
1046.23 2
1046.30 2
1046.38 2
1046.45 2
1046.52 1
1046.60 1
1046.67 1
1046.75 1
1046.82 1
1046.90 1
1046.97 1
1047.04 2
1047.12 2
1047.19 3
1047.27 3
1047.34 3
1047.42 2
1047.49 2
1047.56 2
1047.64 1
1047.71 1
1047.79 1
1047.86 2
1047.94 3
1048.01 3
1048.09 4
1048.16 5
1048.23 5
1048.31 5
1048.38 4
1048.46 3
1048.53 2
1048.61 1
1048.68 0
1048.75 0
1048.83 0
1048.90 0
1048.98 0
1049.05 0
1049.13 0
1049.20 0
1049.27 1
1049.35 1
1049.42 2
1049.50 2
1049.57 3
1049.65 3
1049.72 3
1049.80 3
1049.87 3
1049.94 3
1050.02 2
1050.09 2
1050.17 2
1050.24 2
1050.32 2
1050.39 3
1050.47 3
1050.54 3
1050.61 3
1050.69 2
1050.76 2
1050.84 2
1050.91 1
1050.99 1
1051.06 1
1051.13 1
1051.21 2
1051.28 2
1051.36 3
1051.43 4
1051.51 4
1051.58 4
1051.66 5
1051.73 4
1051.80 4
1051.88 4
1051.95 4
1052.03 4
1052.10 4
1052.18 4
1052.25 4
1052.33 4
1052.40 4
1052.48 4
1052.55 3
1052.62 3
1052.70 3
1052.77 3
1052.85 3
1052.92 4
1053.00 4
1053.07 4
1053.15 3
1053.22 3
1053.29 3
1053.37 2
1053.44 2
1053.52 2
1053.59 2
1053.67 3
1053.74 3
1053.82 3
1053.89 3
1053.97 2
1054.04 2
1054.11 1
1054.19 1
1054.26 1
1054.34 1
1054.41 1
1054.49 0
1054.56 0
1054.64 1
1054.71 1
1054.79 1
1054.86 1
1054.93 1
1055.01 2
1055.08 2
1055.16 3
1055.23 3
1055.31 3
1055.38 2
1055.46 2
1055.53 1
1055.61 1
1055.68 0
1055.76 0
1055.83 0
1055.90 1
1055.98 1
1056.05 2
1056.13 3
1056.20 3
1056.28 3
1056.35 3
1056.43 3
1056.50 3
1056.58 3
1056.65 2
1056.73 2
1056.80 2
1056.87 2
1056.95 2
1057.02 3
1057.10 3
1057.17 4
1057.25 5
1057.32 6
1057.40 7
1057.47 8
1057.55 8
1057.62 8
1057.70 8
1057.77 8
1057.85 8
1057.92 7
1057.99 6
1058.07 6
1058.14 6
1058.22 6
1058.29 7
1058.37 7
1058.44 8
1058.52 8
1058.59 8
1058.67 8
1058.74 8
1058.82 8
1058.89 8
1058.97 8
1059.04 8
1059.11 7
1059.19 7
1059.26 7
1059.34 7
1059.41 6
1059.49 6
1059.56 6
1059.64 5
1059.71 5
1059.79 4
1059.86 4
1059.94 4
1060.01 4
1060.09 5
1060.16 5
1060.24 6
1060.31 6
1060.39 5
1060.46 5
1060.54 4
1060.61 4
1060.68 3
1060.76 3
1060.83 4
1060.91 4
1060.98 5
1061.06 6
1061.13 6
1061.21 7
1061.28 7
1061.36 7
1061.43 7
1061.51 7
1061.58 7
1061.66 7
1061.73 8
1061.81 9
1061.88 9
1061.96 10
1062.03 10
1062.11 10
1062.18 10
1062.26 10
1062.33 9
1062.41 8
1062.48 7
1062.55 6
1062.63 4
1062.70 3
1062.78 2
1062.85 2
1062.93 2
1063.00 2
1063.08 2
1063.15 3
1063.23 3
1063.30 3
1063.38 3
1063.45 3
1063.53 3
1063.60 3
1063.68 4
1063.75 4
1063.83 4
1063.90 4
1063.98 4
1064.05 4
1064.13 5
1064.20 5
1064.28 5
1064.35 6
1064.43 6
1064.50 7
1064.58 8
1064.65 8
1064.73 8
1064.80 7
1064.88 7
1064.95 6
1065.03 6
1065.10 6
1065.18 6
1065.25 6
1065.33 6
1065.40 6
1065.48 7
1065.55 7
1065.63 7
1065.70 7
1065.78 6
1065.85 5
1065.93 5
1066.00 4
1066.08 4
1066.15 4
1066.23 5
1066.30 5
1066.38 5
1066.45 5
1066.53 5
1066.60 6
1066.68 6
1066.75 7
1066.83 7
1066.90 7
1066.98 7
1067.05 7
1067.13 7
1067.20 7
1067.28 6
1067.35 5
1067.43 5
1067.50 4
1067.58 3
1067.65 2
1067.73 2
1067.80 2
1067.88 2
1067.95 2
1068.03 3
1068.10 4
1068.18 5
1068.25 5
1068.33 6
1068.40 5
1068.48 5
1068.55 5
1068.63 4
1068.70 4
1068.78 4
1068.85 4
1068.93 4
1069.00 5
1069.08 5
1069.15 5
1069.23 5
1069.30 4
1069.38 3
1069.45 3
1069.53 2
1069.60 1
1069.68 0
1069.75 0
1069.83 0
1069.90 0
1069.98 0
1070.05 0
1070.13 0
1070.20 0
1070.28 0
1070.35 0
1070.43 0
1070.50 1
1070.58 1
1070.65 1
1070.73 2
1070.80 2
1070.88 3
1070.95 3
1071.03 3
1071.10 3
1071.18 3
1071.25 2
1071.33 2
1071.40 1
1071.48 0
1071.55 0
1071.63 0
1071.71 1
1071.78 2
1071.86 3
1071.93 5
1072.01 6
1072.08 6
1072.16 7
1072.23 7
1072.31 6
1072.38 6
1072.46 5
1072.53 5
1072.61 5
1072.68 5
1072.76 5
1072.83 4
1072.91 4
1072.98 3
1073.06 3
1073.13 3
1073.21 3
1073.28 2
1073.36 2
1073.43 2
1073.51 2
1073.58 2
1073.66 2
1073.74 2
1073.81 3
1073.89 4
1073.96 5
1074.04 6
1074.11 7
1074.19 7
1074.26 8
1074.34 8
1074.41 7
1074.49 7
1074.56 7
1074.64 7
1074.71 6
1074.79 6
1074.86 6
1074.94 6
1075.01 6
1075.09 6
1075.17 6
1075.24 6
1075.32 5
1075.39 5
1075.47 5
1075.54 5
1075.62 5
1075.69 5
1075.77 5
1075.84 5
1075.92 5
1075.99 5
1076.07 4
1076.14 4
1076.22 3
1076.29 3
1076.37 2
1076.45 3
1076.52 3
1076.60 3
1076.67 4
1076.75 5
1076.82 5
1076.90 5
1076.97 5
1077.05 4
1077.12 4
1077.20 3
1077.27 3
1077.35 3
1077.43 3
1077.50 3
1077.58 4
1077.65 4
1077.73 4
1077.80 5
1077.88 5
1077.95 5
1078.03 4
1078.10 4
1078.18 4
1078.25 4
1078.33 4
1078.41 3
1078.48 3
1078.56 3
1078.63 3
1078.71 4
1078.78 4
1078.86 3
1078.93 3
1079.01 3
1079.08 2
1079.16 2
1079.23 2
1079.31 2
1079.39 3
1079.46 4
1079.54 5
1079.61 5
1079.69 6
1079.76 7
1079.84 7
1079.91 6
1079.99 6
1080.06 5
1080.14 4
1080.22 3
1080.29 2
1080.37 1
1080.44 1
1080.52 1
1080.59 0
1080.67 0
1080.74 1
1080.82 1
1080.89 1
1080.97 1
1081.05 1
1081.12 1
1081.20 0
1081.27 0
1081.35 0
1081.42 0
1081.50 0
1081.57 0
1081.65 0
1081.73 0
1081.80 0
1081.88 0
1081.95 1
1082.03 2
1082.10 3
1082.18 3
1082.25 4
1082.33 5
1082.40 5
1082.48 6
1082.56 6
1082.63 6
1082.71 6
1082.78 5
1082.86 5
1082.93 4
1083.01 4
1083.08 3
1083.16 3
1083.24 3
1083.31 3
1083.39 4
1083.46 4
1083.54 5
1083.61 5
1083.69 6
1083.76 6
1083.84 6
1083.92 6
1083.99 6
1084.07 6
1084.14 6
1084.22 6
1084.29 7
1084.37 7
1084.45 7
1084.52 7
1084.60 7
1084.67 6
1084.75 6
1084.82 6
1084.90 5
1084.97 6
1085.05 6
1085.13 7
1085.20 7
1085.28 7
1085.35 8
1085.43 7
1085.50 7
1085.58 6
1085.66 5
1085.73 4
1085.81 3
1085.88 3
1085.96 2
1086.03 3
1086.11 4
1086.18 5
1086.26 6
1086.34 8
1086.41 9
1086.49 10
1086.56 10
1086.64 9
1086.71 8
1086.79 7
1086.87 5
1086.94 4
1087.02 4
1087.09 4
1087.17 5
1087.24 6
1087.32 8
1087.40 9
1087.47 11
1087.55 12
1087.62 12
1087.70 12
1087.77 12
1087.85 12
1087.93 12
1088.00 11
1088.08 12
1088.15 12
1088.23 13
1088.30 13
1088.38 14
1088.46 14
1088.53 14
1088.61 14
1088.68 14
1088.76 13
1088.83 12
1088.91 11
1088.99 11
1089.06 10
1089.14 10
1089.21 11
1089.29 11
1089.37 12
1089.44 13
1089.52 14
1089.59 14
1089.67 14
1089.74 14
1089.82 14
1089.90 13
1089.97 12
1090.05 12
1090.12 11
1090.20 11
1090.27 11
1090.35 11
1090.43 11
1090.50 11
1090.58 11
1090.65 10
1090.73 10
1090.81 10
1090.88 9
1090.96 9
1091.03 9
1091.11 8
1091.18 8
1091.26 9
1091.34 10
1091.41 11
1091.49 12
1091.56 13
1091.64 15
1091.72 16
1091.79 16
1091.87 16
1091.94 16
1092.02 15
1092.10 14
1092.17 13
1092.25 11
1092.32 10
1092.40 9
1092.47 9
1092.55 8
1092.63 9
1092.70 9
1092.78 9
1092.85 9
1092.93 9
1093.01 9
1093.08 9
1093.16 10
1093.23 10
1093.31 10
1093.39 11
1093.46 12
1093.54 13
1093.61 14
1093.69 15
1093.76 15
1093.84 14
1093.92 14
1093.99 13
1094.07 11
1094.14 10
1094.22 10
1094.30 9
1094.37 9
1094.45 10
1094.52 11
1094.60 12
1094.68 13
1094.75 14
1094.83 14
1094.90 14
1094.98 13
1095.06 13
1095.13 12
1095.21 12
1095.28 12
1095.36 13
1095.44 13
1095.51 13
1095.59 13
1095.66 13
1095.74 13
1095.82 13
1095.89 13
1095.97 14
1096.04 14
1096.12 15
1096.20 15
1096.27 16
1096.35 16
1096.42 16
1096.50 15
1096.58 14
1096.65 13
1096.73 12
1096.80 12
1096.88 11
1096.96 10
1097.03 10
1097.11 9
1097.18 9
1097.26 8
1097.34 8
1097.41 7
1097.49 7
1097.56 6
1097.64 6
1097.72 6
1097.79 7
1097.87 7
1097.95 7
1098.02 7
1098.10 7
1098.17 6
1098.25 5
1098.33 4
1098.40 2
1098.48 1
1098.55 0
1098.63 0
1098.71 0
1098.78 0
1098.86 0
1098.93 1
1099.01 1
1099.09 1
1099.16 1
1099.24 0
1099.31 0
1099.39 0
1099.47 0
1099.54 0
1099.62 0
1099.70 0
1099.77 0
1099.85 0
1099.92 1
1100.00 1
1100.08 2
1100.15 3
1100.23 3
1100.30 4
1100.38 5
1100.46 7
1100.53 8
1100.61 9
1100.69 10
1100.76 11
1100.84 11
1100.91 11
1100.99 11
1101.07 11
1101.14 11
1101.22 12
1101.30 13
1101.37 14
1101.45 16
1101.52 17
1101.60 18
1101.68 18
1101.75 18
1101.83 18
1101.90 17
1101.98 16
1102.06 16
1102.13 15
1102.21 15
1102.29 15
1102.36 15
1102.44 15
1102.51 15
1102.59 14
1102.67 14
1102.74 13
1102.82 13
1102.90 13
1102.97 12
1103.05 12
1103.12 12
1103.20 12
1103.28 13
1103.35 13
1103.43 14
1103.51 15
1103.58 16
1103.66 17
1103.73 18
1103.81 19
1103.89 19
1103.96 20
1104.04 21
1104.12 21
1104.19 20
1104.27 19
1104.34 18
1104.42 17
1104.50 16
1104.57 16
1104.65 15
1104.73 15
1104.80 15
1104.88 15
1104.96 15
1105.03 15
1105.11 15
1105.18 15
1105.26 15
1105.34 15
1105.41 15
1105.49 15
1105.57 17
1105.64 18
1105.72 20
1105.80 22
1105.87 25
1105.95 27
1106.02 28
1106.10 29
1106.18 29
1106.25 28
1106.33 27
1106.41 25
1106.48 23
1106.56 22
1106.64 21
1106.71 21
1106.79 20
1106.86 20
1106.94 19
1107.02 19
1107.09 18
1107.17 17
1107.25 16
1107.32 15
1107.40 15
1107.48 14
1107.55 14
1107.63 14
1107.70 14
1107.78 15
1107.86 15
1107.93 16
1108.01 18
1108.09 19
1108.16 20
1108.24 21
1108.32 21
1108.39 21
1108.47 20
1108.55 18
1108.62 17
1108.70 15
1108.77 14
1108.85 13
1108.93 12
1109.00 11
1109.08 10
1109.16 9
1109.23 8
1109.31 6
1109.39 5
1109.46 4
1109.54 4
1109.62 4
1109.69 5
1109.77 5
1109.85 6
1109.92 6
1110.00 7
1110.07 8
1110.15 8
1110.23 9
1110.30 10
1110.38 11
1110.46 12
1110.53 12
1110.61 13
1110.69 12
1110.76 12
1110.84 12
1110.92 12
1110.99 13
1111.07 14
1111.15 16
1111.22 17
1111.30 19
1111.38 20
1111.45 20
1111.53 20
1111.61 19
1111.68 18
1111.76 18
1111.83 17
1111.91 17
1111.99 17
1112.06 16
1112.14 16
1112.22 16
1112.29 16
1112.37 15
1112.45 14
1112.52 13
1112.60 11
1112.68 10
1112.75 8
1112.83 7
1112.91 6
1112.98 6
1113.06 7
1113.14 7
1113.21 8
1113.29 9
1113.37 9
1113.44 9
1113.52 9
1113.60 9
1113.67 9
1113.75 9
1113.83 9
1113.90 9
1113.98 8
1114.06 8
1114.13 7
1114.21 7
1114.29 7
1114.36 8
1114.44 9
1114.52 11
1114.59 13
1114.67 15
1114.75 16
1114.82 17
1114.90 17
1114.98 16
1115.05 16
1115.13 16
1115.21 16
1115.28 17
1115.36 18
1115.44 19
1115.51 20
1115.59 21
1115.67 21
1115.74 21
1115.82 22
1115.90 22
1115.97 22
1116.05 23
1116.13 22
1116.20 22
1116.28 21
1116.36 20
1116.43 19
1116.51 18
1116.59 18
1116.66 17
1116.74 18
1116.82 18
1116.89 19
1116.97 19
1117.05 19
1117.12 19
1117.20 19
1117.28 18
1117.35 18
1117.43 18
1117.51 18
1117.58 18
1117.66 17
1117.74 16
1117.81 16
1117.89 15
1117.97 14
1118.04 14
1118.12 13
1118.20 13
1118.27 13
1118.35 13
1118.43 13
1118.51 13
1118.58 13
1118.66 14
1118.74 15
1118.81 15
1118.89 16
1118.97 16
1119.04 16
1119.12 16
1119.20 16
1119.27 17
1119.35 17
1119.43 18
1119.50 19
1119.58 19
1119.66 20
1119.73 20
1119.81 19
1119.89 18
1119.96 16
1120.04 15
1120.12 13
1120.20 12
1120.27 12
1120.35 11
1120.43 11
1120.50 10
1120.58 9
1120.66 8
1120.73 7
1120.81 6
1120.89 6
1120.96 7
1121.04 8
1121.12 9
1121.19 10
1121.27 11
1121.35 12
1121.42 13
1121.50 14
1121.58 15
1121.66 16
1121.73 16
1121.81 17
1121.89 17
1121.96 17
1122.04 17
1122.12 16
1122.19 15
1122.27 15
1122.35 14
1122.42 14
1122.50 13
1122.58 13
1122.66 12
1122.73 11
1122.81 10
1122.89 7
1122.96 5
1123.04 2
1123.12 0
1123.19 0
1123.27 0
1123.35 0
1123.42 0
1123.50 0
1123.58 0
1123.66 0
1123.73 1
1123.81 1
1123.89 1
1123.96 1
1124.04 1
1124.12 2
1124.19 2
1124.27 3
1124.35 4
1124.43 4
1124.50 5
1124.58 5
1124.66 6
1124.73 6
1124.81 6
1124.89 6
1124.96 6
1125.04 5
1125.12 4
1125.20 2
1125.27 0
1125.35 0
1125.43 0
1125.50 0
1125.58 0
1125.66 1
1125.73 3
1125.81 5
1125.89 6
1125.97 7
1126.04 8
1126.12 8
1126.20 7
1126.27 7
1126.35 6
1126.43 6
1126.50 6
1126.58 7
1126.66 7
1126.74 8
1126.81 9
1126.89 10
1126.97 11
1127.04 11
1127.12 12
1127.20 12
1127.28 12
1127.35 13
1127.43 13
1127.51 12
1127.58 12
1127.66 11
1127.74 10
1127.82 10
1127.89 10
1127.97 11
1128.05 12
1128.12 14
1128.20 16
1128.28 17
1128.36 19
1128.43 20
1128.51 21
1128.59 21
1128.66 22
1128.74 22
1128.82 22
1128.90 21
1128.97 20
1129.05 18
1129.13 14
1129.20 11
1129.28 8
1129.36 5
1129.44 4
1129.51 3
1129.59 4
1129.67 7
1129.74 9
1129.82 13
1129.90 16
1129.98 19
1130.05 22
1130.13 24
1130.21 25
1130.28 26
1130.36 27
1130.44 26
1130.52 25
1130.59 24
1130.67 23
1130.75 22
1130.82 21
1130.90 20
1130.98 20
1131.06 21
1131.13 21
1131.21 22
1131.29 23
1131.36 23
1131.44 24
1131.52 24
1131.60 24
1131.67 25
1131.75 25
1131.83 25
1131.91 26
1131.98 28
1132.06 29
1132.14 31
1132.21 33
1132.29 34
1132.37 35
1132.45 35
1132.52 35
1132.60 36
1132.68 37
1132.76 38
1132.83 40
1132.91 42
1132.99 43
1133.06 43
1133.14 43
1133.22 41
1133.30 39
1133.37 37
1133.45 34
1133.53 31
1133.61 29
1133.68 27
1133.76 25
1133.84 24
1133.91 24
1133.99 24
1134.07 25
1134.15 25
1134.22 25
1134.30 25
1134.38 24
1134.46 22
1134.53 21
1134.61 19
1134.69 17
1134.77 16
1134.84 15
1134.92 15
1135.00 15
1135.07 15
1135.15 14
1135.23 14
1135.31 13
1135.38 13
1135.46 12
1135.54 11
1135.62 11
1135.69 11
1135.77 12
1135.85 12
1135.93 13
1136.00 13
1136.08 13
1136.16 13
1136.24 14
1136.31 14
1136.39 14
1136.47 15
1136.54 16
1136.62 17
1136.70 18
1136.78 18
1136.85 18
1136.93 18
1137.01 17
1137.09 15
1137.16 13
1137.24 11
1137.32 9
1137.40 7
1137.47 4
1137.55 2
1137.63 0
1137.71 0
1137.78 0
1137.86 0
1137.94 0
1138.02 0
1138.09 0
1138.17 0
1138.25 1
1138.33 2
1138.40 2
1138.48 3
1138.56 3
1138.64 3
1138.71 3
1138.79 3
1138.87 3
1138.95 3
1139.02 3
1139.10 3
1139.18 4
1139.26 4
1139.33 4
1139.41 4
1139.49 4
1139.57 4
1139.64 4
1139.72 5
1139.80 6
1139.88 7
1139.95 9
1140.03 10
1140.11 11
1140.19 12
1140.26 12
1140.34 12
1140.42 11
1140.50 10
1140.57 9
1140.65 7
1140.73 6
1140.81 5
1140.88 5
1140.96 5
1141.04 5
1141.12 5
1141.19 6
1141.27 7
1141.35 7
1141.43 8
1141.50 10
1141.58 12
1141.66 15
1141.74 18
1141.81 21
1141.89 23
1141.97 25
1142.05 25
1142.12 24
1142.20 22
1142.28 19
1142.36 15
1142.44 12
1142.51 9
1142.59 7
1142.67 6
1142.75 5
1142.82 5
1142.90 5
1142.98 5
1143.06 5
1143.13 5
1143.21 5
1143.29 5
1143.37 6
1143.44 7
1143.52 9
1143.60 10
1143.68 12
1143.75 13
1143.83 13
1143.91 12
1143.99 11
1144.07 9
1144.14 7
1144.22 6
1144.30 5
1144.38 4
1144.45 4
1144.53 4
1144.61 4
1144.69 5
1144.76 6
1144.84 7
1144.92 8
1145.00 9
1145.08 10
1145.15 11
1145.23 12
1145.31 12
1145.39 13
1145.46 14
1145.54 15
1145.62 16
1145.70 18
1145.77 19
1145.85 21
1145.93 21
1146.01 22
1146.09 21
1146.16 21
1146.24 21
1146.32 20
1146.40 21
1146.47 21
1146.55 23
1146.63 25
1146.71 27
1146.78 29
1146.86 32
1146.94 35
1147.02 38
1147.10 40
1147.17 42
1147.25 43
1147.33 44
1147.41 44
1147.48 43
1147.56 42
1147.64 41
1147.72 40
1147.80 40
1147.87 39
1147.95 39
1148.03 40
1148.11 40
1148.18 40
1148.26 40
1148.34 40
1148.42 40
1148.50 40
1148.57 41
1148.65 42
1148.73 43
1148.81 44
1148.89 45
1148.96 46
1149.04 46
1149.12 47
1149.20 47
1149.27 48
1149.35 50
1149.43 51
1149.51 51
1149.59 51
1149.66 50
1149.74 47
1149.82 44
1149.90 41
1149.97 37
1150.05 34
1150.13 31
1150.21 29
1150.29 28
1150.36 27
1150.44 27
1150.52 27
1150.60 29
1150.68 30
1150.75 33
1150.83 34
1150.91 36
1150.99 37
1151.07 37
1151.14 36
1151.22 35
1151.30 33
1151.38 31
1151.45 28
1151.53 26
1151.61 25
1151.69 24
1151.77 24
1151.84 25
1151.92 26
1152.00 28
1152.08 29
1152.16 29
1152.23 29
1152.31 27
1152.39 25
1152.47 22
1152.55 19
1152.62 17
1152.70 16
1152.78 15
1152.86 14
1152.94 13
1153.01 12
1153.09 11
1153.17 9
1153.25 9
1153.33 8
1153.40 9
1153.48 9
1153.56 10
1153.64 10
1153.71 11
1153.79 11
1153.87 11
1153.95 11
1154.03 11
1154.10 12
1154.18 13
1154.26 13
1154.34 14
1154.42 14
1154.49 14
1154.57 15
1154.65 15
1154.73 16
1154.81 18
1154.89 20
1154.96 22
1155.04 24
1155.12 25
1155.20 25
1155.28 25
1155.35 24
1155.43 23
1155.51 22
1155.59 21
1155.67 20
1155.74 20
1155.82 19
1155.90 18
1155.98 17
1156.06 17
1156.13 16
1156.21 15
1156.29 14
1156.37 13
1156.45 13
1156.52 13
1156.60 14
1156.68 15
1156.76 16
1156.84 17
1156.91 17
1156.99 17
1157.07 16
1157.15 15
1157.23 14
1157.31 13
1157.38 12
1157.46 11
1157.54 10
1157.62 10
1157.70 9
1157.77 8
1157.85 8
1157.93 7
1158.01 6
1158.09 6
1158.16 6
1158.24 7
1158.32 9
1158.40 12
1158.48 15
1158.56 17
1158.63 19
1158.71 19
1158.79 19
1158.87 17
1158.95 15
1159.02 13
1159.10 11
1159.18 9
1159.26 9
1159.34 8
1159.41 8
1159.49 8
1159.57 8
1159.65 8
1159.73 9
1159.81 10
1159.88 11
1159.96 12
1160.04 13
1160.12 13
1160.20 13
1160.27 11
1160.35 9
1160.43 6
1160.51 3
1160.59 1
1160.67 0
1160.74 0
1160.82 0
1160.90 0
1160.98 2
1161.06 4
1161.14 6
1161.21 8
1161.29 11
1161.37 13
1161.45 15
1161.53 18
1161.60 20
1161.68 22
1161.76 24
1161.84 24
1161.92 24
1162.00 23
1162.07 22
1162.15 19
1162.23 17
1162.31 14
1162.39 12
1162.47 11
1162.54 10
1162.62 10
1162.70 10
1162.78 10
1162.86 10
1162.94 10
1163.01 10
1163.09 10
1163.17 9
1163.25 8
1163.33 8
1163.41 8
1163.48 8
1163.56 8
1163.64 9
1163.72 10
1163.80 10
1163.88 11
1163.95 11
1164.03 12
1164.11 13
1164.19 15
1164.27 17
1164.35 20
1164.42 23
1164.50 26
1164.58 28
1164.66 29
1164.74 30
1164.82 29
1164.89 28
1164.97 26
1165.05 24
1165.13 23
1165.21 22
1165.29 22
1165.36 23
1165.44 24
1165.52 24
1165.60 25
1165.68 25
1165.76 25
1165.83 24
1165.91 23
1165.99 22
1166.07 20
1166.15 19
1166.23 18
1166.30 16
1166.38 15
1166.46 14
1166.54 12
1166.62 11
1166.70 10
1166.77 8
1166.85 7
1166.93 6
1167.01 4
1167.09 2
1167.17 1
1167.25 0
1167.32 0
1167.40 0
1167.48 0
1167.56 0
1167.64 0
1167.72 0
1167.79 0
1167.87 1
1167.95 4
1168.03 8
1168.11 11
1168.19 14
1168.27 16
1168.34 16
1168.42 16
1168.50 14
1168.58 12
1168.66 11
1168.74 10
1168.81 10
1168.89 10
1168.97 11
1169.05 10
1169.13 9
1169.21 8
1169.29 6
1169.36 4
1169.44 3
1169.52 2
1169.60 2
1169.68 3
1169.76 4
1169.84 6
1169.91 7
1169.99 8
1170.07 9
1170.15 10
1170.23 10
1170.31 11
1170.39 12
1170.46 13
1170.54 15
1170.62 16
1170.70 18
1170.78 20
1170.86 21
1170.94 21
1171.01 21
1171.09 20
1171.17 18
1171.25 15
1171.33 13
1171.41 12
1171.49 12
1171.56 12
1171.64 14
1171.72 16
1171.80 19
1171.88 21
1171.96 24
1172.04 27
1172.11 29
1172.19 32
1172.27 34
1172.35 36
1172.43 37
1172.51 37
1172.59 35
1172.66 32
1172.74 28
1172.82 25
1172.90 21
1172.98 18
1173.06 16
1173.14 15
1173.21 15
1173.29 16
1173.37 18
1173.45 20
1173.53 23
1173.61 25
1173.69 28
1173.77 30
1173.84 31
1173.92 31
1174.00 30
1174.08 28
1174.16 26
1174.24 24
1174.32 22
1174.39 21
1174.47 21
1174.55 21
1174.63 23
1174.71 25
1174.79 28
1174.87 30
1174.95 32
1175.02 32
1175.10 31
1175.18 28
1175.26 24
1175.34 19
1175.42 14
1175.50 9
1175.57 5
1175.65 3
1175.73 2
1175.81 2
1175.89 3
1175.97 6
1176.05 8
1176.13 11
1176.20 14
1176.28 16
1176.36 18
1176.44 19
1176.52 21
1176.60 22
1176.68 22
1176.76 23
1176.83 23
1176.91 23
1176.99 23
1177.07 23
1177.15 22
1177.23 22
1177.31 22
1177.39 23
1177.46 23
1177.54 23
1177.62 23
1177.70 23
1177.78 22
1177.86 21
1177.94 19
1178.02 17
1178.10 16
1178.17 15
1178.25 14
1178.33 13
1178.41 12
1178.49 12
1178.57 11
1178.65 10
1178.73 10
1178.80 9
1178.88 9
1178.96 9
1179.04 9
1179.12 11
1179.20 13
1179.28 16
1179.36 20
1179.44 23
1179.51 26
1179.59 28
1179.67 29
1179.75 29
1179.83 29
1179.91 28
1179.99 27
1180.07 25
1180.14 23
1180.22 21
1180.30 18
1180.38 15
1180.46 12
1180.54 10
1180.62 9
1180.70 8
1180.78 8
1180.85 8
1180.93 8
1181.01 8
1181.09 7
1181.17 6
1181.25 5
1181.33 3
1181.41 0
1181.49 0
1181.57 0
1181.64 0
1181.72 0
1181.80 0
1181.88 0
1181.96 0
1182.04 1
1182.12 3
1182.20 4
1182.28 5
1182.35 5
1182.43 4
1182.51 3
1182.59 3
1182.67 3
1182.75 3
1182.83 4
1182.91 5
1182.99 6
1183.07 7
1183.14 7
1183.22 7
1183.30 7
1183.38 6
1183.46 6
1183.54 6
1183.62 7
1183.70 8
1183.78 9
1183.85 9
1183.93 8
1184.01 7
1184.09 6
1184.17 5
1184.25 4
1184.33 5
1184.41 6
1184.49 7
1184.57 10
1184.64 11
1184.72 13
1184.80 13
1184.88 13
1184.96 12
1185.04 10
1185.12 9
1185.20 7
1185.28 6
1185.36 6
1185.44 7
1185.51 8
1185.59 9
1185.67 10
1185.75 10
1185.83 11
1185.91 13
1185.99 15
1186.07 18
1186.15 21
1186.23 24
1186.30 26
1186.38 26
1186.46 26
1186.54 23
1186.62 21
1186.70 18
1186.78 15
1186.86 13
1186.94 12
1187.02 10
1187.10 8
1187.17 6
1187.25 4
1187.33 2
1187.41 1
1187.49 1
1187.57 1
1187.65 3
1187.73 4
1187.81 5
1187.89 6
1187.97 5
1188.05 4
1188.12 3
1188.20 2
1188.28 2
1188.36 3
1188.44 4
1188.52 6
1188.60 7
1188.68 8
1188.76 9
1188.84 9
1188.92 9
1189.00 8
1189.07 8
1189.15 8
1189.23 8
1189.31 8
1189.39 8
1189.47 9
1189.55 9
1189.63 11
1189.71 12
1189.79 14
1189.87 17
1189.95 19
1190.02 20
1190.10 21
1190.18 21
1190.26 21
1190.34 19
1190.42 18
1190.50 16
1190.58 15
1190.66 14
1190.74 15
1190.82 16
1190.90 18
1190.98 21
1191.05 24
1191.13 26
1191.21 27
1191.29 28
1191.37 27
1191.45 26
1191.53 24
1191.61 21
1191.69 18
1191.77 15
1191.85 12
1191.93 10
1192.01 9
1192.08 8
1192.16 8
1192.24 9
1192.32 9
1192.40 9
1192.48 9
1192.56 9
1192.64 7
1192.72 6
1192.80 4
1192.88 3
1192.96 2
1193.04 1
1193.12 1
1193.19 1
1193.27 2
1193.35 2
1193.43 3
1193.51 4
1193.59 5
1193.67 6
1193.75 8
1193.83 10
1193.91 11
1193.99 13
1194.07 14
1194.15 15
1194.23 15
1194.31 15
1194.38 14
1194.46 14
1194.54 13
1194.62 13
1194.70 12
1194.78 13
1194.86 14
1194.94 15
1195.02 18
1195.10 20
1195.18 23
1195.26 25
1195.34 26
1195.42 25
1195.50 23
1195.57 19
1195.65 16
1195.73 12
1195.81 10
1195.89 9
1195.97 8
1196.05 9
1196.13 11
1196.21 12
1196.29 14
1196.37 15
1196.45 16
1196.53 17
1196.61 17
1196.69 17
1196.77 18
1196.85 18
1196.92 19
1197.00 21
1197.08 22
1197.16 24
1197.24 25
1197.32 25
1197.40 25
1197.48 23
1197.56 20
1197.64 17
1197.72 13
1197.80 10
1197.88 9
1197.96 9
1198.04 9
1198.12 11
1198.20 13
1198.28 14
1198.36 15
1198.43 15
1198.51 14
1198.59 13
1198.67 12
1198.75 12
1198.83 13
1198.91 13
1198.99 15
1199.07 15
1199.15 15
1199.23 15
1199.31 13
1199.39 11
1199.47 8
1199.55 7
1199.63 6
1199.71 6
1199.79 6
1199.87 7
1199.95 8
1200.02 8
1200.10 8
1200.18 8
1200.26 7
1200.34 7
1200.42 7
1200.50 8
1200.58 10
1200.66 12
1200.74 15
1200.82 17
1200.90 19
1200.98 20
1201.06 22
1201.14 23
1201.22 24
1201.30 25
1201.38 25
1201.46 26
1201.54 28
1201.62 29
1201.70 31
1201.77 34
1201.85 38
1201.93 42
1202.01 46
1202.09 50
1202.17 52
1202.25 53
1202.33 52
1202.41 49
1202.49 45
1202.57 39
1202.65 34
1202.73 30
1202.81 26
1202.89 25
1202.97 24
1203.05 25
1203.13 27
1203.21 28
1203.29 29
1203.37 30
1203.45 29
1203.53 28
1203.61 26
1203.69 23
1203.77 21
1203.85 20
1203.92 20
1204.00 20
1204.08 22
1204.16 24
1204.24 27
1204.32 29
1204.40 30
1204.48 31
1204.56 31
1204.64 31
1204.72 31
1204.80 30
1204.88 31
1204.96 32
1205.04 33
1205.12 35
1205.20 38
1205.28 41
1205.36 44
1205.44 48
1205.52 50
1205.60 52
1205.68 53
1205.76 53
1205.84 52
1205.92 50
1206.00 49
1206.08 48
1206.16 46
1206.24 45
1206.32 44
1206.40 44
1206.48 43
1206.56 43
1206.63 43
1206.71 43
1206.79 45
1206.87 47
1206.95 49
1207.03 51
1207.11 54
1207.19 56
1207.27 58
1207.35 59
1207.43 59
1207.51 58
1207.59 57
1207.67 55
1207.75 53
1207.83 51
1207.91 48
1207.99 44
1208.07 41
1208.15 37
1208.23 35
1208.31 32
1208.39 31
1208.47 30
1208.55 30
1208.63 30
1208.71 30
1208.79 31
1208.87 32
1208.95 33
1209.03 34
1209.11 35
1209.19 35
1209.27 34
1209.35 33
1209.43 30
1209.51 27
1209.59 23
1209.67 19
1209.75 17
1209.83 15
1209.91 15
1209.99 16
1210.07 18
1210.15 21
1210.23 24
1210.31 28
1210.39 31
1210.47 33
1210.55 35
1210.63 37
1210.71 39
1210.79 39
1210.87 39
1210.95 39
1211.03 37
1211.11 36
1211.18 33
1211.26 31
1211.34 29
1211.42 26
1211.50 23
1211.58 21
1211.66 19
1211.74 17
1211.82 15
1211.90 13
1211.98 12
1212.06 12
1212.14 12
1212.22 14
1212.30 16
1212.38 20
1212.46 24
1212.54 29
1212.62 34
1212.70 39
1212.78 43
1212.86 46
1212.94 48
1213.02 50
1213.10 50
1213.18 49
1213.26 48
1213.34 47
1213.42 45
1213.50 43
1213.58 42
1213.66 41
1213.74 41
1213.82 42
1213.90 44
1213.98 46
1214.06 48
1214.14 50
1214.22 52
1214.30 53
1214.38 53
1214.46 53
1214.54 52
1214.62 51
1214.70 50
1214.78 49
1214.86 48
1214.94 47
1215.02 46
1215.10 45
1215.18 43
1215.26 41
1215.34 39
1215.42 37
1215.50 36
1215.58 35
1215.66 36
1215.74 37
1215.82 40
1215.90 43
1215.98 46
1216.06 48
1216.14 50
1216.22 52
1216.30 54
1216.38 55
1216.46 55
1216.54 55
1216.62 54
1216.70 52
1216.78 49
1216.86 46
1216.94 42
1217.02 38
1217.10 35
1217.18 32
1217.26 31
1217.35 31
1217.43 31
1217.51 31
1217.59 32
1217.67 32
1217.75 33
1217.83 32
1217.91 31
1217.99 30
1218.07 29
1218.15 28
1218.23 27
1218.31 25
1218.39 24
1218.47 23
1218.55 22
1218.63 21
1218.71 20
1218.79 19
1218.87 18
1218.95 18
1219.03 19
1219.11 20
1219.19 20
1219.27 21
1219.35 21
1219.43 21
1219.51 21
1219.59 21
1219.67 21
1219.75 22
1219.83 23
1219.91 25
1219.99 27
1220.07 28
1220.15 29
1220.23 29
1220.31 28
1220.39 26
1220.47 23
1220.55 21
1220.63 19
1220.71 19
1220.79 19
1220.87 19
1220.95 21
1221.03 22
1221.11 23
1221.19 23
1221.27 23
1221.35 23
1221.43 22
1221.51 21
1221.59 20
1221.67 18
1221.75 17
1221.84 16
1221.92 15
1222.00 14
1222.08 14
1222.16 15
1222.24 15
1222.32 15
1222.40 15
1222.48 15
1222.56 15
1222.64 15
1222.72 14
1222.80 15
1222.88 15
1222.96 15
1223.04 15
1223.12 15
1223.20 15
1223.28 14
1223.36 13
1223.44 13
1223.52 12
1223.60 13
1223.68 14
1223.76 15
1223.84 18
1223.92 20
1224.00 23
1224.08 26
1224.16 28
1224.24 30
1224.32 32
1224.40 34
1224.48 35
1224.57 36
1224.65 37
1224.73 38
1224.81 39
1224.89 40
1224.97 42
1225.05 43
1225.13 45
1225.21 46
1225.29 47
1225.37 47
1225.45 47
1225.53 47
1225.61 47
1225.69 48
1225.77 49
1225.85 51
1225.93 52
1226.01 52
1226.09 51
1226.17 48
1226.25 45
1226.33 41
1226.41 36
1226.49 32
1226.57 29
1226.65 27
1226.74 26
1226.82 26
1226.90 28
1226.98 31
1227.06 35
1227.14 39
1227.22 42
1227.30 46
1227.38 48
1227.46 50
1227.54 51
1227.62 51
1227.70 52
1227.78 52
1227.86 53
1227.94 54
1228.02 55
1228.10 55
1228.18 55
1228.26 53
1228.34 49
1228.42 45
1228.50 39
1228.59 33
1228.67 28
1228.75 25
1228.83 23
1228.91 24
1228.99 27
1229.07 31
1229.15 36
1229.23 41
1229.31 45
1229.39 48
1229.47 50
1229.55 51
1229.63 51
1229.71 52
1229.79 52
1229.87 52
1229.95 52
1230.03 50
1230.11 48
1230.20 44
1230.28 41
1230.36 37
1230.44 34
1230.52 32
1230.60 32
1230.68 31
1230.76 30
1230.84 29
1230.92 26
1231.00 23
1231.08 19
1231.16 15
1231.24 12
1231.32 10
1231.40 9
1231.48 9
1231.56 10
1231.65 10
1231.73 10
1231.81 8
1231.89 5
1231.97 1
1232.05 0
1232.13 0
1232.21 0
1232.29 0
1232.37 0
1232.45 0
1232.53 0
1232.61 1
1232.69 7
1232.77 14
1232.85 20
1232.93 26
1233.02 31
1233.10 34
1233.18 36
1233.26 37
1233.34 37
1233.42 37
1233.50 36
1233.58 35
1233.66 34
1233.74 33
1233.82 32
1233.90 31
1233.98 31
1234.06 31
1234.14 32
1234.22 32
1234.31 33
1234.39 34
1234.47 34
1234.55 34
1234.63 34
1234.71 35
1234.79 37
1234.87 41
1234.95 45
1235.03 50
1235.11 54
1235.19 57
1235.27 59
1235.35 59
1235.44 58
1235.52 56
1235.60 54
1235.68 52
1235.76 50
1235.84 49
1235.92 48
1236.00 48
1236.08 48
1236.16 48
1236.24 48
1236.32 48
1236.40 48
1236.48 48
1236.57 47
1236.65 46
1236.73 45
1236.81 45
1236.89 45
1236.97 46
1237.05 47
1237.13 48
1237.21 50
1237.29 51
1237.37 52
1237.45 52
1237.53 51
1237.61 49
1237.70 45
1237.78 41
1237.86 37
1237.94 34
1238.02 31
1238.10 30
1238.18 31
1238.26 34
1238.34 37
1238.42 41
1238.50 45
1238.58 48
1238.66 50
1238.75 52
1238.83 53
1238.91 53
1238.99 53
1239.07 51
1239.15 49
1239.23 47
1239.31 43
1239.39 40
1239.47 37
1239.55 34
1239.63 32
1239.72 30
1239.80 29
1239.88 29
1239.96 30
1240.04 32
1240.12 35
1240.20 38
1240.28 41
1240.36 43
1240.44 45
1240.52 45
1240.60 43
1240.69 41
1240.77 37
1240.85 34
1240.93 30
1241.01 27
1241.09 25
1241.17 24
1241.25 24
1241.33 25
1241.41 27
1241.49 30
1241.58 33
1241.66 34
1241.74 36
1241.82 36
1241.90 36
1241.98 35
1242.06 34
1242.14 33
1242.22 33
1242.30 34
1242.38 35
1242.47 37
1242.55 39
1242.63 42
1242.71 44
1242.79 46
1242.87 47
1242.95 47
1243.03 46
1243.11 45
1243.19 43
1243.27 41
1243.36 40
1243.44 39
1243.52 38
1243.60 39
1243.68 40
1243.76 42
1243.84 44
1243.92 46
1244.00 47
1244.08 47
1244.17 45
1244.25 43
1244.33 40
1244.41 37
1244.49 35
1244.57 34
1244.65 34
1244.73 36
1244.81 38
1244.89 40
1244.98 41
1245.06 42
1245.14 41
1245.22 41
1245.30 41
1245.38 42
1245.46 44
1245.54 45
1245.62 47
1245.70 47
1245.79 46
1245.87 45
1245.95 42
1246.03 39
1246.11 37
1246.19 36
1246.27 35
1246.35 35
1246.43 36
1246.52 37
1246.60 38
1246.68 38
1246.76 37
1246.84 36
1246.92 34
1247.00 32
1247.08 30
1247.16 29
1247.24 28
1247.33 28
1247.41 29
1247.49 31
1247.57 34
1247.65 37
1247.73 40
1247.81 42
1247.89 44
1247.97 45
1248.06 44
1248.14 43
1248.22 41
1248.30 38
1248.38 36
1248.46 34
1248.54 33
1248.62 33
1248.70 34
1248.79 36
1248.87 37
1248.95 39
1249.03 40
1249.11 41
1249.19 41
1249.27 41
1249.35 41
1249.43 40
1249.52 40
1249.60 39
1249.68 38
1249.76 38
1249.84 37
1249.92 36
1250.00 34
1250.08 32
1250.17 29
1250.25 24
1250.33 19
1250.41 13
1250.49 7
1250.57 2
1250.65 0
1250.73 0
1250.81 0
1250.90 0
1250.98 0
1251.06 0
1251.14 0
1251.22 0
1251.30 2
1251.38 3
1251.46 4
1251.55 6
1251.63 8
1251.71 10
1251.79 14
1251.87 18
1251.95 22
1252.03 26
1252.11 29
1252.20 32
1252.28 33
1252.36 33
1252.44 33
1252.52 32
1252.60 31
1252.68 30
1252.76 28
1252.85 26
1252.93 23
1253.01 20
1253.09 18
1253.17 15
1253.25 12
1253.33 9
1253.41 5
1253.50 1
1253.58 0
1253.66 0
1253.74 0
1253.82 0
1253.90 0
1253.98 2
1254.06 8
1254.15 14
1254.23 20
1254.31 24
1254.39 25
1254.47 25
1254.55 23
1254.63 20
1254.72 17
1254.80 13
1254.88 9
1254.96 6
1255.04 3
1255.12 0
1255.20 0
1255.28 0
1255.37 0
1255.45 0
1255.53 2
1255.61 6
1255.69 9
1255.77 13
1255.85 17
1255.94 21
1256.02 23
1256.10 25
1256.18 26
1256.26 25
1256.34 24
1256.42 21
1256.51 18
1256.59 15
1256.67 13
1256.75 13
1256.83 13
1256.91 16
1256.99 19
1257.07 22
1257.16 24
1257.24 26
1257.32 27
1257.40 27
1257.48 26
1257.56 25
1257.64 24
1257.73 23
1257.81 23
1257.89 25
1257.97 27
1258.05 30
1258.13 34
1258.21 36
1258.30 38
1258.38 38
1258.46 37
1258.54 35
1258.62 32
1258.70 30
1258.78 27
1258.87 25
1258.95 23
1259.03 20
1259.11 16
1259.19 12
1259.27 9
1259.35 6
1259.44 5
1259.52 6
1259.60 9
1259.68 13
1259.76 19
1259.84 25
1259.93 31
1260.01 35
1260.09 39
1260.17 41
1260.25 42
1260.33 43
1260.41 44
1260.50 44
1260.58 44
1260.66 44
1260.74 43
1260.82 43
1260.90 41
1260.98 40
1261.07 39
1261.15 37
1261.23 36
1261.31 35
1261.39 33
1261.47 32
1261.56 31
1261.64 30
1261.72 28
1261.80 27
1261.88 24
1261.96 21
1262.05 19
1262.13 16
1262.21 15
1262.29 14
1262.37 13
1262.45 14
1262.53 15
1262.62 15
1262.70 15
1262.78 15
1262.86 14
1262.94 13
1263.02 13
1263.11 13
1263.19 14
1263.27 16
1263.35 19
1263.43 21
1263.51 24
1263.60 27
1263.68 30
1263.76 32
1263.84 35
1263.92 37
1264.00 40
1264.08 41
1264.17 42
1264.25 43
1264.33 42
1264.41 41
1264.49 39
1264.57 36
1264.66 34
1264.74 32
1264.82 30
1264.90 29
1264.98 28
1265.06 29
1265.15 30
1265.23 32
1265.31 35
1265.39 38
1265.47 40
1265.55 42
1265.64 43
1265.72 43
1265.80 43
1265.88 42
1265.96 42
1266.04 42
1266.13 42
1266.21 44
1266.29 46
1266.37 48
1266.45 50
1266.53 51
1266.62 51
1266.70 49
1266.78 45
1266.86 39
1266.94 33
1267.03 26
1267.11 21
1267.19 16
1267.27 12
1267.35 10
1267.43 8
1267.52 8
1267.60 7
1267.68 8
1267.76 8
1267.84 9
1267.92 10
1268.01 11
1268.09 12
1268.17 13
1268.25 13
1268.33 12
1268.41 12
1268.50 11
1268.58 10
1268.66 10
1268.74 11
1268.82 14
1268.91 17
1268.99 21
1269.07 25
1269.15 29
1269.23 31
1269.31 32
1269.40 31
1269.48 29
1269.56 27
1269.64 25
1269.72 24
1269.81 24
1269.89 25
1269.97 27
1270.05 30
1270.13 32
1270.21 34
1270.30 36
1270.38 36
1270.46 36
1270.54 35
1270.62 33
1270.71 31
1270.79 29
1270.87 28
1270.95 26
1271.03 25
1271.11 24
1271.20 23
1271.28 23
1271.36 23
1271.44 24
1271.52 25
1271.61 26
1271.69 28
1271.77 28
1271.85 28
1271.93 27
1272.01 24
1272.10 21
1272.18 18
1272.26 16
1272.34 16
1272.42 17
1272.51 20
1272.59 24
1272.67 28
1272.75 31
1272.83 32
1272.92 32
1273.00 31
1273.08 29
1273.16 26
1273.24 24
1273.33 22
1273.41 20
1273.49 20
1273.57 20
1273.65 20
1273.74 21
1273.82 23
1273.90 26
1273.98 30
1274.06 34
1274.14 39
1274.23 45
1274.31 49
1274.39 53
1274.47 55
1274.55 55
1274.64 54
1274.72 52
1274.80 49
1274.88 45
1274.96 43
1275.05 42
1275.13 41
1275.21 40
1275.29 40
1275.37 40
1275.46 39
1275.54 39
1275.62 39
1275.70 40
1275.78 41
1275.87 41
1275.95 42
1276.03 41
1276.11 40
1276.19 37
1276.28 34
1276.36 30
1276.44 26
1276.52 22
1276.60 18
1276.69 15
1276.77 13
1276.85 12
1276.93 13
1277.01 14
1277.10 17
1277.18 21
1277.26 25
1277.34 31
1277.42 38
1277.51 45
1277.59 53
1277.67 60
1277.75 67
1277.84 71
1277.92 74
1278.00 73
1278.08 71
1278.16 67
1278.25 62
1278.33 57
1278.41 52
1278.49 48
1278.57 43
1278.66 38
1278.74 33
1278.82 27
1278.90 22
1278.98 18
1279.07 15
1279.15 14
1279.23 16
1279.31 19
1279.39 23
1279.48 26
1279.56 28
1279.64 29
1279.72 29
1279.81 28
1279.89 27
1279.97 28
1280.05 29
1280.13 31
1280.22 34
1280.30 38
1280.38 41
1280.46 44
1280.54 47
1280.63 50
1280.71 52
1280.79 54
1280.87 55
1280.96 56
1281.04 57
1281.12 57
1281.20 58
1281.28 58
1281.37 59
1281.45 59
1281.53 59
1281.61 57
1281.70 55
1281.78 52
1281.86 48
1281.94 44
1282.02 39
1282.11 34
1282.19 29
1282.27 24
1282.35 19
1282.44 15
1282.52 12
1282.60 12
1282.68 13
1282.76 16
1282.85 19
1282.93 22
1283.01 24
1283.09 24
1283.18 22
1283.26 20
1283.34 18
1283.42 16
1283.50 16
1283.59 17
1283.67 19
1283.75 21
1283.83 22
1283.92 23
1284.00 23
1284.08 22
1284.16 21
1284.24 19
1284.33 18
1284.41 17
1284.49 16
1284.57 15
1284.66 14
1284.74 13
1284.82 13
1284.90 13
1284.99 14
1285.07 16
1285.15 19
1285.23 22
1285.31 25
1285.40 27
1285.48 28
1285.56 28
1285.64 27
1285.73 27
1285.81 26
1285.89 27
1285.97 27
1286.06 28
1286.14 29
1286.22 30
1286.30 31
1286.38 30
1286.47 29
1286.55 27
1286.63 25
1286.71 22
1286.80 19
1286.88 16
1286.96 14
1287.04 13
1287.13 12
1287.21 12
1287.29 12
1287.37 11
1287.46 10
1287.54 8
1287.62 5
1287.70 1
1287.78 0
1287.87 0
1287.95 0
1288.03 0
1288.11 0
1288.20 0
1288.28 0
1288.36 0
1288.44 4
1288.53 9
1288.61 14
1288.69 18
1288.77 21
1288.86 22
1288.94 23
1289.02 23
1289.10 23
1289.19 23
1289.27 23
1289.35 25
1289.43 27
1289.52 29
1289.60 31
1289.68 33
1289.76 36
1289.85 37
1289.93 39
1290.01 38
1290.09 37
1290.17 33
1290.26 28
1290.34 22
1290.42 15
1290.50 9
1290.59 4
1290.67 0
1290.75 0
1290.83 0
1290.92 0
1291.00 0
1291.08 0
1291.16 0
1291.25 2
1291.33 6
1291.41 10
1291.49 13
1291.58 16
1291.66 18
1291.74 20
1291.82 22
1291.91 23
1291.99 24
1292.07 23
1292.15 22
1292.24 21
1292.32 20
1292.40 20
1292.48 20
1292.57 22
1292.65 25
1292.73 29
1292.82 33
1292.90 37
1292.98 40
1293.06 43
1293.15 45
1293.23 45
1293.31 43
1293.39 40
1293.48 36
1293.56 32
1293.64 27
1293.72 23
1293.81 20
1293.89 17
1293.97 16
1294.05 15
1294.14 16
1294.22 18
1294.30 21
1294.38 25
1294.47 30
1294.55 35
1294.63 39
1294.71 42
1294.80 44
1294.88 45
1294.96 44
1295.04 44
1295.13 43
1295.21 44
1295.29 45
1295.38 47
1295.46 50
1295.54 52
1295.62 54
1295.71 55
1295.79 53
1295.87 50
1295.95 47
1296.04 43
1296.12 39
1296.20 38
1296.28 37
1296.37 39
1296.45 41
1296.53 44
1296.62 45
1296.70 45
1296.78 45
1296.86 44
1296.95 43
1297.03 43
1297.11 43
1297.19 45
1297.28 47
1297.36 50
1297.44 52
1297.52 53
1297.61 54
1297.69 54
1297.77 54
1297.86 54
1297.94 54
1298.02 54
1298.10 53
1298.19 53
1298.27 51
1298.35 49
1298.43 46
1298.52 42
1298.60 37
1298.68 30
1298.77 24
1298.85 18
1298.93 13
1299.01 11
1299.10 10
1299.18 10
1299.26 11
1299.34 11
1299.43 10
1299.51 8
1299.59 6
1299.68 6
1299.76 7
1299.84 10
1299.92 16
1300.01 23
1300.09 31
1300.17 38
1300.26 43
1300.34 46
1300.42 47
1300.50 47
1300.59 45
1300.67 43
1300.75 40
1300.83 37
1300.92 34
1301.00 31
1301.08 29
1301.17 28
1301.25 27
1301.33 27
1301.41 27
1301.50 27
1301.58 27
1301.66 26
1301.75 24
1301.83 20
1301.91 16
1301.99 13
1302.08 11
1302.16 10
1302.24 11
1302.33 13
1302.41 14
1302.49 15
1302.57 12
1302.66 8
1302.74 2
1302.82 0
1302.91 0
1302.99 0
1303.07 0
1303.15 0
1303.24 0
1303.32 0
1303.40 4
1303.49 9
1303.57 11
1303.65 12
1303.73 11
1303.82 9
1303.90 6
1303.98 4
1304.07 3
1304.15 3
1304.23 6
1304.31 9
1304.40 14
1304.48 19
1304.56 24
1304.65 28
1304.73 30
1304.81 32
1304.90 34
1304.98 36
1305.06 38
1305.14 40
1305.23 42
1305.31 44
1305.39 45
1305.48 44
1305.56 43
1305.64 40
1305.72 37
1305.81 33
1305.89 30
1305.97 27
1306.06 26
1306.14 25
1306.22 26
1306.31 26
1306.39 27
1306.47 28
1306.55 29
1306.64 31
1306.72 33
1306.80 35
1306.89 38
1306.97 40
1307.05 41
1307.14 41
1307.22 39
1307.30 35
1307.38 30
1307.47 23
1307.55 17
1307.63 11
1307.72 6
1307.80 2
1307.88 0
1307.97 0
1308.05 0
1308.13 0
1308.21 0
1308.30 0
1308.38 0
1308.46 0
1308.55 1
1308.63 3
1308.71 5
1308.80 7
1308.88 8
1308.96 8
1309.05 8
1309.13 9
1309.21 10
1309.29 12
1309.38 15
1309.46 19
1309.54 23
1309.63 26
1309.71 29
1309.79 32
1309.88 34
1309.96 36
1310.04 38
1310.13 40
1310.21 41
1310.29 41
1310.37 39
1310.46 36
1310.54 32
1310.62 27
1310.71 22
1310.79 18
1310.87 15
1310.96 14
1311.04 14
1311.12 16
1311.21 18
1311.29 21
1311.37 24
1311.45 28
1311.54 31
1311.62 35
1311.70 38
1311.79 40
1311.87 41
1311.95 40
1312.04 38
1312.12 34
1312.20 30
1312.29 25
1312.37 20
1312.45 17
1312.54 15
1312.62 14
1312.70 15
1312.79 17
1312.87 21
1312.95 25
1313.04 30
1313.12 35
1313.20 39
1313.28 42
1313.37 45
1313.45 45
1313.53 44
1313.62 42
1313.70 38
1313.78 35
1313.87 31
1313.95 29
1314.03 27
1314.12 27
1314.20 28
1314.28 29
1314.37 31
1314.45 33
1314.53 34
1314.62 35
1314.70 35
1314.78 35
1314.87 34
1314.95 32
1315.03 30
1315.12 28
1315.20 25
1315.28 22
1315.37 19
1315.45 16
1315.53 13
1315.62 12
1315.70 12
1315.78 13
1315.87 14
1315.95 15
1316.03 16
1316.11 16
1316.20 15
1316.28 14
1316.36 13
1316.45 13
1316.53 13
1316.61 13
1316.70 14
1316.78 14
1316.86 14
1316.95 13
1317.03 13
1317.11 13
1317.20 14
1317.28 16
1317.36 18
1317.45 21
1317.53 24
1317.61 28
1317.70 32
1317.78 36
1317.86 39
1317.95 42
1318.03 42
1318.11 42
1318.20 40
1318.28 38
1318.36 35
1318.45 34
1318.53 33
1318.61 34
1318.70 34
1318.78 35
1318.86 35
1318.95 34
1319.03 33
1319.11 31
1319.20 28
1319.28 25
1319.37 23
1319.45 23
1319.53 24
1319.62 28
1319.70 34
1319.78 43
1319.87 53
1319.95 63
1320.03 72
1320.12 79
1320.20 83
1320.28 83
1320.37 81
1320.45 76
1320.53 71
1320.62 65
1320.70 60
1320.78 56
1320.87 55
1320.95 56
1321.03 60
1321.12 66
1321.20 73
1321.28 81
1321.37 88
1321.45 93
1321.53 96
1321.62 97
1321.70 95
1321.78 93
1321.87 91
1321.95 88
1322.03 86
1322.12 84
1322.20 80
1322.29 75
1322.37 67
1322.45 59
1322.54 49
1322.62 39
1322.70 30
1322.79 22
1322.87 17
1322.95 14
1323.04 13
1323.12 14
1323.20 17
1323.29 21
1323.37 25
1323.45 29
1323.54 33
1323.62 35
1323.70 36
1323.79 37
1323.87 38
1323.96 39
1324.04 41
1324.12 43
1324.21 45
1324.29 46
1324.37 47
1324.46 46
1324.54 44
1324.62 40
1324.71 34
1324.79 28
1324.87 20
1324.96 13
1325.04 7
1325.13 2
1325.21 0
1325.29 0
1325.38 0
1325.46 1
1325.54 3
1325.63 4
1325.71 5
1325.79 4
1325.88 1
1325.96 0
1326.04 0
1326.13 0
1326.21 0
1326.30 0
1326.38 2
1326.46 7
1326.55 13
1326.63 19
1326.71 25
1326.80 30
1326.88 34
1326.96 38
1327.05 41
1327.13 45
1327.22 48
1327.30 51
1327.38 54
1327.47 55
1327.55 55
1327.63 54
1327.72 51
1327.80 49
1327.88 46
1327.97 44
1328.05 42
1328.14 40
1328.22 39
1328.30 38
1328.39 38
1328.47 36
1328.55 34
1328.64 31
1328.72 28
1328.81 23
1328.89 20
1328.97 17
1329.06 15
1329.14 15
1329.22 16
1329.31 18
1329.39 20
1329.47 20
1329.56 20
1329.64 19
1329.73 18
1329.81 16
1329.89 15
1329.98 15
1330.06 16
1330.14 18
1330.23 20
1330.31 23
1330.40 24
1330.48 24
1330.56 23
1330.65 21
1330.73 18
1330.81 15
1330.90 13
1330.98 11
1331.07 10
1331.15 10
1331.23 11
1331.32 12
1331.40 14
1331.48 16
1331.57 18
1331.65 21
1331.74 23
1331.82 23
1331.90 22
1331.99 19
1332.07 14
1332.15 7
1332.24 0
1332.32 0
1332.41 0
1332.49 0
1332.57 0
1332.66 0
1332.74 0
1332.83 0
1332.91 2
1332.99 5
1333.08 8
1333.16 10
1333.24 12
1333.33 14
1333.41 17
1333.50 20
1333.58 23
1333.66 28
1333.75 34
1333.83 41
1333.91 49
1334.00 55
1334.08 61
1334.17 65
1334.25 66
1334.33 65
1334.42 62
1334.50 58
1334.59 54
1334.67 52
1334.75 50
1334.84 51
1334.92 53
1335.01 55
1335.09 58
1335.17 60
1335.26 61
1335.34 61
1335.42 60
1335.51 59
1335.59 57
1335.68 56
1335.76 54
1335.84 53
1335.93 52
1336.01 51
1336.10 49
1336.18 46
1336.26 43
1336.35 39
1336.43 35
1336.52 32
1336.60 30
1336.68 28
1336.77 28
1336.85 28
1336.94 28
1337.02 28
1337.10 27
1337.19 25
1337.27 23
1337.35 20
1337.44 16
1337.52 13
1337.61 10
1337.69 8
1337.77 6
1337.86 4
1337.94 3
1338.03 2
1338.11 3
1338.19 4
1338.28 6
1338.36 10
1338.45 15
1338.53 20
1338.61 25
1338.70 30
1338.78 34
1338.87 37
1338.95 39
1339.03 41
1339.12 43
1339.20 46
1339.29 50
1339.37 53
1339.45 56
1339.54 59
1339.62 61
1339.71 62
1339.79 62
1339.87 62
1339.96 62
1340.04 63
1340.13 63
1340.21 65
1340.29 66
1340.38 68
1340.46 71
1340.55 74
1340.63 76
1340.72 79
1340.80 81
1340.88 82
1340.97 82
1341.05 82
1341.14 80
1341.22 78
1341.30 76
1341.39 73
1341.47 70
1341.56 68
1341.64 66
1341.72 64
1341.81 63
1341.89 62
1341.98 60
1342.06 58
1342.14 55
1342.23 52
1342.31 49
1342.40 47
1342.48 46
1342.57 47
1342.65 50
1342.73 53
1342.82 56
1342.90 60
1342.99 63
1343.07 65
1343.15 67
1343.24 68
1343.32 67
1343.41 66
1343.49 65
1343.57 64
1343.66 62
1343.74 62
1343.83 62
1343.91 63
1344.00 64
1344.08 64
1344.16 65
1344.25 65
1344.33 65
1344.42 65
1344.50 66
1344.58 66
1344.67 66
1344.75 65
1344.84 63
1344.92 60
1345.01 56
1345.09 52
1345.17 49
1345.26 48
1345.34 49
1345.43 51
1345.51 54
1345.60 57
1345.68 60
1345.76 62
1345.85 62
1345.93 61
1346.02 60
1346.10 58
1346.18 57
1346.27 57
1346.35 55
1346.44 53
1346.52 48
1346.61 41
1346.69 32
1346.77 22
1346.86 12
1346.94 5
1347.03 0
1347.11 0
1347.20 2
1347.28 6
1347.36 11
1347.45 16
1347.53 19
1347.62 19
1347.70 17
1347.79 14
1347.87 9
1347.95 5
1348.04 1
1348.12 0
1348.21 0
1348.29 0
1348.38 0
1348.46 3
1348.54 7
1348.63 10
1348.71 14
1348.80 16
1348.88 17
1348.97 16
1349.05 16
1349.13 16
1349.22 17
1349.30 19
1349.39 21
1349.47 24
1349.56 27
1349.64 29
1349.72 30
1349.81 32
1349.89 33
1349.98 35
1350.06 38
1350.15 41
1350.23 43
1350.32 45
1350.40 46
1350.48 47
1350.57 46
1350.65 46
1350.74 46
1350.82 46
1350.91 48
1350.99 50
1351.07 53
1351.16 56
1351.24 60
1351.33 63
1351.41 66
1351.50 68
1351.58 68
1351.67 65
1351.75 61
1351.83 55
1351.92 48
1352.00 41
1352.09 33
1352.17 26
1352.26 19
1352.34 14
1352.43 8
1352.51 4
1352.59 0
1352.68 0
1352.76 0
1352.85 0
1352.93 0
1353.02 0
1353.10 0
1353.19 1
1353.27 2
1353.35 2
1353.44 2
1353.52 2
1353.61 3
1353.69 5
1353.78 8
1353.86 12
1353.95 17
1354.03 21
1354.11 25
1354.20 27
1354.28 28
1354.37 27
1354.45 25
1354.54 23
1354.62 21
1354.71 20
1354.79 20
1354.87 20
1354.96 21
1355.04 22
1355.13 24
1355.21 27
1355.30 32
1355.38 39
1355.47 47
1355.55 57
1355.64 66
1355.72 75
1355.80 82
1355.89 87
1355.97 90
1356.06 93
1356.14 96
1356.23 98
1356.31 100
1356.40 102
1356.48 103
1356.57 103
1356.65 102
1356.73 100
1356.82 98
1356.90 95
1356.99 93
1357.07 90
1357.16 87
1357.24 85
1357.33 84
1357.41 84
1357.50 85
1357.58 87
1357.66 89
1357.75 90
1357.83 90
1357.92 89
1358.00 85
1358.09 81
1358.17 76
1358.26 73
1358.34 70
1358.43 70
1358.51 71
1358.60 73
1358.68 76
1358.76 79
1358.85 81
1358.93 84
1359.02 86
1359.10 88
1359.19 90
1359.27 90
1359.36 90
1359.44 88
1359.53 86
1359.61 83
1359.70 81
1359.78 79
1359.87 78
1359.95 78
1360.03 80
1360.12 81
1360.20 82
1360.29 83
1360.37 84
1360.46 84
1360.54 83
1360.63 83
1360.71 83
1360.80 84
1360.88 84
1360.97 85
1361.05 85
1361.14 84
1361.22 83
1361.30 81
1361.39 78
1361.47 76
1361.56 74
1361.64 72
1361.73 71
1361.81 69
1361.90 68
1361.98 66
1362.07 63
1362.15 61
1362.24 58
1362.32 55
1362.41 53
1362.49 52
1362.58 51
1362.66 52
1362.74 54
1362.83 56
1362.91 59
1363.00 62
1363.08 64
1363.17 65
1363.25 65
1363.34 65
1363.42 65
1363.51 65
1363.59 66
1363.68 67
1363.76 68
1363.85 68
1363.93 67
1364.02 66
1364.10 63
1364.19 61
1364.27 59
1364.36 59
1364.44 59
1364.53 61
1364.61 64
1364.69 67
1364.78 68
1364.86 68
1364.95 66
1365.03 62
1365.12 57
1365.20 53
1365.29 51
1365.37 50
1365.46 53
1365.54 57
1365.63 61
1365.71 65
1365.80 66
1365.88 65
1365.97 61
1366.05 53
1366.14 44
1366.22 34
1366.31 24
1366.39 15
1366.48 9
1366.56 4
1366.65 1
1366.73 0
1366.82 0
1366.90 0
1366.99 0
1367.07 0
1367.16 0
1367.24 0
1367.33 0
1367.41 0
1367.50 1
1367.58 6
1367.66 11
1367.75 17
1367.83 21
1367.92 25
1368.00 27
1368.09 29
1368.17 29
1368.26 31
1368.34 33
1368.43 36
1368.51 42
1368.60 48
1368.68 56
1368.77 65
1368.85 72
1368.94 77
1369.02 81
1369.11 82
1369.19 82
1369.28 80
1369.36 79
1369.45 80
1369.53 81
1369.62 84
1369.70 86
1369.79 89
1369.87 90
1369.96 89
1370.04 87
1370.13 84
1370.21 81
1370.30 78
1370.38 75
1370.47 73
1370.55 71
1370.64 70
1370.72 69
1370.81 69
1370.89 71
1370.98 76
1371.06 82
1371.15 89
1371.23 96
1371.32 102
1371.40 106
1371.49 107
1371.57 105
1371.66 100
1371.74 92
1371.83 84
1371.91 75
1372.00 67
1372.08 62
1372.17 59
1372.25 60
1372.34 64
1372.42 69
1372.51 74
1372.59 79
1372.68 81
1372.76 82
1372.85 82
1372.93 81
1373.02 80
1373.10 79
1373.19 78
1373.27 77
1373.36 74
1373.44 71
1373.53 68
1373.61 65
1373.70 64
1373.78 66
1373.87 71
1373.95 77
1374.04 85
1374.12 92
1374.21 98
1374.30 102
1374.38 103
1374.47 104
1374.55 103
1374.64 103
1374.72 104
1374.81 107
1374.89 109
1374.98 113
1375.06 115
1375.15 116
1375.23 115
1375.32 111
1375.40 105
1375.49 98
1375.57 91
1375.66 86
1375.74 82
1375.83 82
1375.91 86
1376.00 91
1376.08 98
1376.17 104
1376.25 109
1376.34 112
1376.42 114
1376.51 114
1376.59 115
1376.68 115
1376.76 116
1376.85 117
1376.93 118
1377.02 118
1377.11 116
1377.19 112
1377.28 107
1377.36 101
1377.45 96
1377.53 90
1377.62 85
1377.70 82
1377.79 79
1377.87 76
1377.96 75
1378.04 74
1378.13 73
1378.21 72
1378.30 72
1378.38 70
1378.47 68
1378.55 64
1378.64 60
1378.72 57
1378.81 54
1378.89 52
1378.98 52
1379.07 54
1379.15 57
1379.24 61
1379.32 66
1379.41 71
1379.49 75
1379.58 78
1379.66 80
1379.75 81
1379.83 80
1379.92 78
1380.00 76
1380.09 73
1380.17 70
1380.26 67
1380.34 64
1380.43 60
1380.51 55
1380.60 50
1380.69 45
1380.77 41
1380.86 38
1380.94 35
1381.03 34
1381.11 34
1381.20 35
1381.28 36
1381.37 36
1381.45 35
1381.54 33
1381.62 30
1381.71 27
1381.79 24
1381.88 21
1381.97 18
1382.05 17
1382.14 17
1382.22 18
1382.31 20
1382.39 23
1382.48 28
1382.56 34
1382.65 39
1382.73 44
1382.82 48
1382.90 50
1382.99 51
1383.08 49
1383.16 47
1383.25 44
1383.33 41
1383.42 39
1383.50 38
1383.59 36
1383.67 35
1383.76 33
1383.84 31
1383.93 28
1384.01 25
1384.10 22
1384.19 20
1384.27 19
1384.36 19
1384.44 21
1384.53 25
1384.61 29
1384.70 35
1384.78 40
1384.87 45
1384.95 50
1385.04 52
1385.12 53
1385.21 52
1385.30 49
1385.38 45
1385.47 40
1385.55 35
1385.64 31
1385.72 27
1385.81 24
1385.89 23
1385.98 22
1386.06 21
1386.15 21
1386.24 21
1386.32 22
1386.41 23
1386.49 25
1386.58 27
1386.66 29
1386.75 32
1386.83 33
1386.92 32
1387.01 31
1387.09 28
1387.18 25
1387.26 22
1387.35 21
1387.43 22
1387.52 24
1387.60 28
1387.69 32
1387.77 36
1387.86 39
1387.95 41
1388.03 41
1388.12 40
1388.20 39
1388.29 37
1388.37 35
1388.46 32
1388.54 29
1388.63 25
1388.72 21
1388.80 18
1388.89 14
1388.97 11
1389.06 9
1389.14 7
1389.23 6
1389.31 5
1389.40 5
1389.49 4
1389.57 4
1389.66 4
1389.74 3
1389.83 2
1389.91 0
1390.00 0
1390.08 0
1390.17 0
1390.26 0
1390.34 0
1390.43 0
1390.51 0
1390.60 2
1390.68 7
1390.77 12
1390.86 19
1390.94 25
1391.03 32
1391.11 39
1391.20 45
1391.28 50
1391.37 55
1391.45 58
1391.54 61
1391.63 63
1391.71 64
1391.80 65
1391.88 67
1391.97 69
1392.05 72
1392.14 75
1392.23 80
1392.31 84
1392.40 86
1392.48 87
1392.57 87
1392.65 85
1392.74 83
1392.83 82
1392.91 81
1393.00 82
1393.08 84
1393.17 86
1393.25 87
1393.34 88
1393.43 87
1393.51 85
1393.60 84
1393.68 85
1393.77 87
1393.85 90
1393.94 94
1394.03 97
1394.11 99
1394.20 99
1394.28 96
1394.37 91
1394.45 84
1394.54 76
1394.63 69
1394.71 62
1394.80 57
1394.88 53
1394.97 49
1395.05 46
1395.14 43
1395.23 40
1395.31 38
1395.40 37
1395.48 38
1395.57 41
1395.65 45
1395.74 51
1395.83 58
1395.91 65
1396.00 72
1396.08 77
1396.17 80
1396.25 81
1396.34 79
1396.43 76
1396.51 70
1396.60 63
1396.68 56
1396.77 49
1396.86 43
1396.94 39
1397.03 37
1397.11 37
1397.20 38
1397.28 41
1397.37 46
1397.46 51
1397.54 57
1397.63 63
1397.71 68
1397.80 71
1397.88 72
1397.97 70
1398.06 65
1398.14 57
1398.23 49
1398.31 41
1398.40 35
1398.49 30
1398.57 28
1398.66 28
1398.74 29
1398.83 31
1398.92 33
1399.00 35
1399.09 37
1399.17 40
1399.26 44
1399.34 48
1399.43 53
1399.52 58
1399.60 62
1399.69 64
1399.77 64
1399.86 61
1399.95 58
1400.03 53
1400.12 48
1400.20 44
1400.29 40
1400.38 38
1400.46 36
1400.55 35
1400.63 36
1400.72 37
1400.80 41
1400.89 45
1400.98 50
1401.06 56
1401.15 61
1401.23 67
1401.32 71
1401.41 74
1401.49 77
1401.58 78
1401.66 79
1401.75 80
1401.84 80
1401.92 80
1402.01 79
1402.09 78
1402.18 76
1402.27 73
1402.35 69
1402.44 64
1402.52 58
1402.61 53
1402.70 48
1402.78 45
1402.87 44
1402.95 46
1403.04 49
1403.13 53
1403.21 58
1403.30 64
1403.38 70
1403.47 76
1403.56 81
1403.64 84
1403.73 86
1403.81 85
1403.90 81
1403.99 75
1404.07 66
1404.16 55
1404.24 44
1404.33 33
1404.42 23
1404.50 16
1404.59 12
1404.67 11
1404.76 14
1404.85 19
1404.93 25
1405.02 31
1405.10 35
1405.19 37
1405.28 37
1405.36 34
1405.45 29
1405.53 24
1405.62 19
1405.71 16
1405.79 15
1405.88 15
1405.96 15
1406.05 15
1406.14 14
1406.22 12
1406.31 9
1406.40 5
1406.48 2
1406.57 0
1406.65 0
1406.74 0
1406.83 0
1406.91 0
1407.00 0
1407.08 0
1407.17 0
1407.26 0
1407.34 2
1407.43 5
1407.51 7
1407.60 9
1407.69 8
1407.77 6
1407.86 2
1407.95 0
1408.03 0
1408.12 0
1408.20 0
1408.29 0
1408.38 0
1408.46 0
1408.55 1
1408.63 4
1408.72 6
1408.81 9
1408.89 12
1408.98 16
1409.07 20
1409.15 23
1409.24 26
1409.32 27
1409.41 28
1409.50 27
1409.58 25
1409.67 22
1409.76 20
1409.84 17
1409.93 15
1410.01 13
1410.10 12
1410.19 11
1410.27 12
1410.36 14
1410.44 17
1410.53 22
1410.62 27
1410.70 32
1410.79 35
1410.88 38
1410.96 39
1411.05 40
1411.13 42
1411.22 44
1411.31 47
1411.39 50
1411.48 54
1411.57 56
1411.65 56
1411.74 55
1411.82 51
1411.91 45
1412.00 38
1412.08 31
1412.17 25
1412.26 20
1412.34 15
1412.43 12
1412.51 10
1412.60 9
1412.69 9
1412.77 9
1412.86 9
1412.95 8
1413.03 8
1413.12 7
1413.21 7
1413.29 6
1413.38 6
1413.46 7
1413.55 8
1413.64 11
1413.72 14
1413.81 19
1413.90 24
1413.98 31
1414.07 38
1414.15 45
1414.24 50
1414.33 54
1414.41 55
1414.50 53
1414.59 50
1414.67 45
1414.76 39
1414.85 34
1414.93 30
1415.02 26
1415.10 24
1415.19 22
1415.28 19
1415.36 16
1415.45 13
1415.54 9
1415.62 4
1415.71 0
1415.80 0
1415.88 0
1415.97 0
1416.05 0
1416.14 0
1416.23 0
1416.31 0
1416.40 3
1416.49 9
1416.57 16
1416.66 23
1416.75 30
1416.83 36
1416.92 41
1417.00 44
1417.09 46
1417.18 47
1417.26 47
1417.35 47
1417.44 46
1417.52 44
1417.61 42
1417.70 39
1417.78 36
1417.87 33
1417.96 30
1418.04 29
1418.13 28
1418.21 29
1418.30 30
1418.39 33
1418.47 36
1418.56 40
1418.65 43
1418.73 46
1418.82 48
1418.91 49
1418.99 48
1419.08 45
1419.17 41
1419.25 36
1419.34 30
1419.43 24
1419.51 20
1419.60 16
1419.69 14
1419.77 14
1419.86 14
1419.94 16
1420.03 19
1420.12 22
1420.20 25
1420.29 29
1420.38 33
1420.46 36
1420.55 39
1420.64 41
1420.72 45
1420.81 49
1420.90 55
1420.98 62
1421.07 68
1421.16 74
1421.24 77
1421.33 78
1421.42 76
1421.50 72
1421.59 67
1421.68 62
1421.76 58
1421.85 56
1421.93 55
1422.02 53
1422.11 51
1422.19 48
1422.28 45
1422.37 41
1422.45 38
1422.54 36
1422.63 36
1422.71 36
1422.80 37
1422.89 38
1422.97 38
1423.06 36
1423.15 33
1423.23 29
1423.32 24
1423.41 19
1423.49 15
1423.58 11
1423.67 7
1423.75 3
1423.84 0
1423.93 0
1424.01 0
1424.10 0
1424.19 0
1424.27 0
1424.36 2
1424.45 5
1424.53 7
1424.62 8
1424.71 7
1424.79 4
1424.88 1
1424.97 0
1425.05 0
1425.14 0
1425.23 0
1425.31 0
1425.40 0
1425.49 3
1425.57 6
1425.66 8
1425.75 10
1425.83 11
1425.92 11
1426.01 11
1426.09 11
1426.18 11
1426.27 12
1426.35 13
1426.44 14
1426.53 14
1426.61 13
1426.70 11
1426.79 9
1426.87 6
1426.96 2
1427.05 0
1427.13 0
1427.22 0
1427.31 3
1427.39 9
1427.48 18
1427.57 27
1427.65 35
1427.74 42
1427.83 47
1427.91 47
1428.00 44
1428.09 39
1428.17 31
1428.26 24
1428.35 18
1428.44 15
1428.52 16
1428.61 20
1428.70 26
1428.78 34
1428.87 40
1428.96 45
1429.04 47
1429.13 47
1429.22 46
1429.30 44
1429.39 43
1429.48 43
1429.56 44
1429.65 46
1429.74 46
1429.82 44
1429.91 40
1430.00 33
1430.08 26
1430.17 19
1430.26 13
1430.34 11
1430.43 12
1430.52 15
1430.60 20
1430.69 25
1430.78 29
1430.87 32
1430.95 33
1431.04 32
1431.13 31
1431.21 29
1431.30 27
1431.39 26
1431.47 25
1431.56 25
1431.65 25
1431.73 26
1431.82 27
1431.91 29
1431.99 30
1432.08 31
1432.17 31
1432.26 31
1432.34 31
1432.43 31
1432.52 31
1432.60 32
1432.69 34
1432.78 37
1432.86 41
1432.95 45
1433.04 49
1433.12 52
1433.21 55
1433.30 58
1433.38 61
1433.47 65
1433.56 70
1433.65 76
1433.73 82
1433.82 87
1433.91 92
1433.99 95
1434.08 96
1434.17 97
1434.25 98
1434.34 99
1434.43 101
1434.52 104
1434.60 109
1434.69 113
1434.78 118
1434.86 122
1434.95 124
1435.04 126
1435.12 127
1435.21 126
1435.30 125
1435.38 124
1435.47 122
1435.56 121
1435.65 119
1435.73 117
1435.82 113
1435.91 108
1435.99 101
1436.08 93
1436.17 83
1436.25 74
1436.34 65
1436.43 59
1436.52 54
1436.60 52
1436.69 54
1436.78 57
1436.86 63
1436.95 69
1437.04 76
1437.12 81
1437.21 85
1437.30 87
1437.39 87
1437.47 85
1437.56 83
1437.65 81
1437.73 80
1437.82 79
1437.91 79
1438.00 79
1438.08 79
1438.17 77
1438.26 74
1438.34 69
1438.43 64
1438.52 60
1438.60 58
1438.69 57
1438.78 59
1438.87 63
1438.95 68
1439.04 74
1439.13 80
1439.21 84
1439.30 85
1439.39 85
1439.48 82
1439.56 77
1439.65 71
1439.74 65
1439.82 62
1439.91 60
1440.00 62
1440.09 65
1440.17 68
1440.26 72
1440.35 73
1440.43 72
1440.52 70
1440.61 67
1440.70 64
1440.78 63
1440.87 65
1440.96 68
1441.04 72
1441.13 75
1441.22 76
1441.31 74
1441.39 70
1441.48 64
1441.57 58
1441.65 54
1441.74 53
1441.83 56
1441.92 64
1442.00 74
1442.09 84
1442.18 93
1442.26 98
1442.35 99
1442.44 95
1442.53 87
1442.61 76
1442.70 64
1442.79 54
1442.87 46
1442.96 42
1443.05 42
1443.14 44
1443.22 49
1443.31 53
1443.40 56
1443.48 57
1443.57 56
1443.66 52
1443.75 48
1443.83 44
1443.92 41
1444.01 39
1444.10 39
1444.18 39
1444.27 40
1444.36 41
1444.44 41
1444.53 41
1444.62 42
1444.71 42
1444.79 43
1444.88 44
1444.97 45
1445.06 46
1445.14 45
1445.23 44
1445.32 42
1445.40 40
1445.49 39
1445.58 38
1445.67 37
1445.75 36
1445.84 36
1445.93 36
1446.02 37
1446.10 38
1446.19 39
1446.28 41
1446.36 42
1446.45 44
1446.54 45
1446.63 46
1446.71 47
1446.80 48
1446.89 51
1446.98 54
1447.06 57
1447.15 60
1447.24 62
1447.33 62
1447.41 59
1447.50 55
1447.59 49
1447.67 42
1447.76 36
1447.85 31
1447.94 29
1448.02 29
1448.11 31
1448.20 35
1448.29 39
1448.37 43
1448.46 47
1448.55 50
1448.64 53
1448.72 56
1448.81 59
1448.90 61
1448.99 61
1449.07 61
1449.16 58
1449.25 54
1449.33 48
1449.42 41
1449.51 35
1449.60 29
1449.68 26
1449.77 25
1449.86 27
1449.95 31
1450.03 38
1450.12 46
1450.21 55
1450.30 64
1450.38 72
1450.47 78
1450.56 82
1450.65 83
1450.73 84
1450.82 84
1450.91 84
1451.00 86
1451.08 88
1451.17 91
1451.26 95
1451.35 97
1451.43 98
1451.52 98
1451.61 96
1451.70 94
1451.78 91
1451.87 89
1451.96 88
1452.05 86
1452.13 85
1452.22 84
1452.31 82
1452.40 79
1452.48 76
1452.57 72
1452.66 68
1452.75 65
1452.83 62
1452.92 61
1453.01 61
1453.10 62
1453.18 65
1453.27 69
1453.36 73
1453.45 78
1453.53 84
1453.62 89
1453.71 95
1453.80 99
1453.88 103
1453.97 106
1454.06 108
1454.15 108
1454.23 107
1454.32 104
1454.41 98
1454.50 91
1454.58 83
1454.67 75
1454.76 66
1454.85 58
1454.93 51
1455.02 45
1455.11 39
1455.20 35
1455.28 31
1455.37 29
1455.46 28
1455.55 28
1455.63 31
1455.72 34
1455.81 39
1455.90 44
1455.98 49
1456.07 55
1456.16 62
1456.25 69
1456.33 77
1456.42 85
1456.51 92
1456.60 99
1456.69 104
1456.77 106
1456.86 106
1456.95 103
1457.04 97
1457.12 89
1457.21 79
1457.30 67
1457.39 55
1457.47 43
1457.56 31
1457.65 22
1457.74 15
1457.82 10
1457.91 9
1458.00 10
1458.09 13
1458.18 18
1458.26 25
1458.35 32
1458.44 39
1458.53 47
1458.61 53
1458.70 60
1458.79 66
1458.88 71
1458.96 77
1459.05 82
1459.14 87
1459.23 91
1459.32 95
1459.40 99
1459.49 103
1459.58 107
1459.67 111
1459.75 114
1459.84 117
1459.93 118
1460.02 118
1460.10 117
1460.19 114
1460.28 110
1460.37 105
1460.46 100
1460.54 95
1460.63 91
1460.72 89
1460.81 86
1460.89 85
1460.98 83
1461.07 82
1461.16 81
1461.25 80
1461.33 80
1461.42 81
1461.51 84
1461.60 88
1461.68 93
1461.77 98
1461.86 101
1461.95 103
1462.03 103
1462.12 100
1462.21 96
1462.30 90
1462.39 83
1462.47 77
1462.56 69
1462.65 62
1462.74 54
1462.83 47
1462.91 41
1463.00 35
1463.09 31
1463.18 28
1463.26 28
1463.35 29
1463.44 32
1463.53 37
1463.62 42
1463.70 48
1463.79 53
1463.88 59
1463.97 64
1464.05 69
1464.14 73
1464.23 75
1464.32 76
1464.41 75
1464.49 72
1464.58 66
1464.67 59
1464.76 53
1464.85 47
1464.93 43
1465.02 41
1465.11 40
1465.20 39
1465.28 39
1465.37 38
1465.46 36
1465.55 33
1465.64 29
1465.72 25
1465.81 22
1465.90 20
1465.99 18
1466.08 19
1466.16 20
1466.25 22
1466.34 26
1466.43 29
1466.52 33
1466.60 37
1466.69 42
1466.78 48
1466.87 55
1466.95 61
1467.04 67
1467.13 71
1467.22 73
1467.31 73
1467.39 71
1467.48 67
1467.57 64
1467.66 61
1467.75 59
1467.83 60
1467.92 63
1468.01 68
1468.10 74
1468.19 80
1468.27 85
1468.36 89
1468.45 92
1468.54 93
1468.63 93
1468.71 92
1468.80 91
1468.89 88
1468.98 86
1469.07 82
1469.15 79
1469.24 75
1469.33 72
1469.42 70
1469.51 67
1469.59 65
1469.68 64
1469.77 62
1469.86 62
1469.95 61
1470.03 60
1470.12 59
1470.21 58
1470.30 54
1470.39 49
1470.47 43
1470.56 35
1470.65 26
1470.74 18
1470.83 10
1470.91 4
1471.00 0
1471.09 0
1471.18 0
1471.27 0
1471.35 0
1471.44 0
1471.53 0
1471.62 0
1471.71 0
1471.79 0
1471.88 0
1471.97 4
1472.06 8
1472.15 13
1472.24 18
1472.32 22
1472.41 25
1472.50 25
1472.59 24
1472.68 23
1472.76 21
1472.85 21
1472.94 22
1473.03 25
1473.12 29
1473.20 35
1473.29 40
1473.38 45
1473.47 49
1473.56 52
1473.64 53
1473.73 53
1473.82 51
1473.91 47
1474.00 41
1474.09 34
1474.17 25
1474.26 17
1474.35 10
1474.44 5
1474.53 2
1474.61 3
1474.70 7
1474.79 13
1474.88 20
1474.97 29
1475.06 38
1475.14 47
1475.23 55
1475.32 63
1475.41 69
1475.50 74
1475.58 78
1475.67 79
1475.76 78
1475.85 76
1475.94 72
1476.03 67
1476.11 62
1476.20 56
1476.29 51
1476.38 45
1476.47 38
1476.55 32
1476.64 25
1476.73 19
1476.82 14
1476.91 10
1477.00 8
1477.08 8
1477.17 8
1477.26 8
1477.35 7
1477.44 6
1477.52 4
1477.61 1
1477.70 0
1477.79 0
1477.88 0
1477.97 1
1478.05 3
1478.14 6
1478.23 8
1478.32 10
1478.41 12
1478.50 15
1478.58 21
1478.67 28
1478.76 37
1478.85 47
1478.94 57
1479.03 66
1479.11 74
1479.20 80
1479.29 83
1479.38 83
1479.47 81
1479.56 76
1479.64 71
1479.73 65
1479.82 60
1479.91 54
1480.00 49
1480.09 43
1480.17 37
1480.26 30
1480.35 24
1480.44 18
1480.53 13
1480.62 10
1480.70 9
1480.79 9
1480.88 10
1480.97 10
1481.06 8
1481.15 4
1481.23 0
1481.32 0
1481.41 0
1481.50 0
1481.59 0
1481.68 0
1481.76 0
1481.85 7
1481.94 17
1482.03 24
1482.12 28
1482.21 28
1482.29 25
1482.38 21
1482.47 16
1482.56 12
1482.65 10
1482.74 10
1482.82 12
1482.91 16
1483.00 22
1483.09 28
1483.18 35
1483.27 42
1483.35 48
1483.44 52
1483.53 54
1483.62 54
1483.71 52
1483.80 49
1483.89 46
1483.97 43
1484.06 40
1484.15 39
1484.24 39
1484.33 38
1484.42 38
1484.50 38
1484.59 39
1484.68 40
1484.77 44
1484.86 50
1484.95 60
1485.04 71
1485.12 84
1485.21 96
1485.30 106
1485.39 114
1485.48 117
1485.57 117
1485.65 114
1485.74 109
1485.83 102
1485.92 94
1486.01 85
1486.10 75
1486.19 66
1486.27 58
1486.36 51
1486.45 45
1486.54 41
1486.63 39
1486.72 36
1486.80 34
1486.89 31
1486.98 28
1487.07 23
1487.16 18
1487.25 13
1487.34 9
1487.42 6
1487.51 5
1487.60 4
1487.69 4
1487.78 4
1487.87 5
1487.96 7
1488.04 10
1488.13 15
1488.22 23
1488.31 33
1488.40 44
1488.49 57
1488.58 68
1488.66 77
1488.75 83
1488.84 84
1488.93 81
1489.02 74
1489.11 66
1489.20 58
1489.28 51
1489.37 46
1489.46 42
1489.55 40
1489.64 40
1489.73 42
1489.82 45
1489.90 51
1489.99 59
1490.08 68
1490.17 79
1490.26 90
1490.35 100
1490.44 109
1490.53 116
1490.61 120
1490.70 121
1490.79 120
1490.88 116
1490.97 109
1491.06 100
1491.15 90
1491.23 79
1491.32 69
1491.41 60
1491.50 53
1491.59 49
1491.68 46
1491.77 44
1491.85 44
1491.94 45
1492.03 46
1492.12 48
1492.21 50
1492.30 53
1492.39 55
1492.48 58
1492.56 59
1492.65 60
1492.74 60
1492.83 59
1492.92 57
1493.01 54
1493.10 50
1493.19 46
1493.27 41
1493.36 38
1493.45 34
1493.54 32
1493.63 30
1493.72 29
1493.81 28
1493.89 28
1493.98 28
1494.07 28
1494.16 29
1494.25 29
1494.34 29
1494.43 28
1494.52 26
1494.60 21
1494.69 16
1494.78 9
1494.87 3
1494.96 0
1495.05 0
1495.14 0
1495.23 0
1495.31 0
1495.40 0
1495.49 0
1495.58 0
1495.67 3
1495.76 8
1495.85 13
1495.94 18
1496.03 21
1496.11 23
1496.20 23
1496.29 23
1496.38 24
1496.47 24
1496.56 26
1496.65 28
1496.74 30
1496.82 31
1496.91 30
1497.00 29
1497.09 25
1497.18 22
1497.27 19
1497.36 17
1497.45 16
1497.54 18
1497.62 21
1497.71 25
1497.80 30
1497.89 34
1497.98 38
1498.07 42
1498.16 44
1498.25 46
1498.33 47
1498.42 48
1498.51 48
1498.60 48
1498.69 46
1498.78 44
1498.87 41
1498.96 36
1499.05 31
1499.13 25
1499.22 20
1499.31 16
1499.40 13
1499.49 12
1499.58 11
1499.67 11
1499.76 11
1499.85 13
1499.93 16
1500.02 20
1500.11 25
1500.20 32
1500.29 39
1500.38 46
1500.47 53
1500.56 60
1500.65 65
1500.73 69
1500.82 71
1500.91 72
1501.00 72
1501.09 72
1501.18 70
1501.27 69
1501.36 68
1501.45 67
1501.54 66
1501.62 64
1501.71 61
1501.80 58
1501.89 55
1501.98 51
1502.07 49
1502.16 47
1502.25 45
1502.34 44
1502.43 43
1502.51 42
1502.60 41
1502.69 42
1502.78 43
1502.87 46
1502.96 48
1503.05 49
1503.14 49
1503.23 49
1503.32 47
1503.40 46
1503.49 44
1503.58 42
1503.67 41
1503.76 38
1503.85 35
1503.94 31
1504.03 28
1504.12 26
1504.21 26
1504.29 30
1504.38 36
1504.47 46
1504.56 56
1504.65 66
1504.74 74
1504.83 80
1504.92 83
1505.01 84
1505.10 83
1505.18 81
1505.27 78
1505.36 74
1505.45 70
1505.54 65
1505.63 59
1505.72 54
1505.81 50
1505.90 46
1505.99 42
1506.08 39
1506.16 35
1506.25 31
1506.34 27
1506.43 24
1506.52 21
1506.61 21
1506.70 23
1506.79 28
1506.88 34
1506.97 40
1507.06 47
1507.14 52
1507.23 57
1507.32 60
1507.41 62
1507.50 64
1507.59 64
1507.68 63
1507.77 60
1507.86 57
1507.95 53
1508.04 48
1508.13 42
1508.21 36
1508.30 30
1508.39 26
1508.48 22
1508.57 21
1508.66 23
1508.75 26
1508.84 31
1508.93 36
1509.02 41
1509.11 44
1509.20 46
1509.28 45
1509.37 43
1509.46 42
1509.55 41
1509.64 44
1509.73 48
1509.82 55
1509.91 63
1510.00 71
1510.09 77
1510.18 81
1510.27 83
1510.35 82
1510.44 81
1510.53 80
1510.62 80
1510.71 81
1510.80 85
1510.89 89
1510.98 94
1511.07 99
1511.16 103
1511.25 106
1511.34 109
1511.43 110
1511.51 110
1511.60 108
1511.69 105
1511.78 101
1511.87 95
1511.96 90
1512.05 85
1512.14 80
1512.23 75
1512.32 71
1512.41 67
1512.50 63
1512.59 60
1512.68 59
1512.76 59
1512.85 62
1512.94 66
1513.03 70
1513.12 74
1513.21 77
1513.30 77
1513.39 76
1513.48 73
1513.57 70
1513.66 67
1513.75 65
1513.84 65
1513.93 67
1514.02 69
1514.10 72
1514.19 74
1514.28 75
1514.37 75
1514.46 73
1514.55 72
1514.64 71
1514.73 71
1514.82 71
1514.91 72
1515.00 71
1515.09 70
1515.18 68
1515.27 65
1515.36 64
1515.44 64
1515.53 66
1515.62 72
1515.71 79
1515.80 88
1515.89 97
1515.98 104
1516.07 108
1516.16 109
1516.25 106
1516.34 98
1516.43 88
1516.52 76
1516.61 63
1516.70 52
1516.79 45
1516.87 42
1516.96 43
1517.05 48
1517.14 53
1517.23 59
1517.32 64
1517.41 68
1517.50 71
1517.59 74
1517.68 79
1517.77 86
1517.86 95
1517.95 103
1518.04 111
1518.13 117
1518.22 121
1518.31 122
1518.40 121
1518.48 120
1518.57 119
1518.66 117
1518.75 116
1518.84 114
1518.93 111
1519.02 107
1519.11 102
1519.20 97
1519.29 92
1519.38 88
1519.47 85
1519.56 84
1519.65 84
1519.74 84
1519.83 86
1519.92 87
1520.01 89
1520.10 91
1520.18 94
1520.27 97
1520.36 101
1520.45 105
1520.54 109
1520.63 113
1520.72 116
1520.81 118
1520.90 119
1520.99 120
1521.08 120
1521.17 121
1521.26 122
1521.35 124
1521.44 126
1521.53 128
1521.62 130
1521.71 131
1521.80 129
1521.89 126
1521.98 120
1522.06 114
1522.15 108
1522.24 103
1522.33 100
1522.42 99
1522.51 98
1522.60 97
1522.69 95
1522.78 90
1522.87 82
1522.96 73
1523.05 63
1523.14 54
1523.23 46
1523.32 40
1523.41 36
1523.50 33
1523.59 30
1523.68 26
1523.77 22
1523.86 17
1523.95 12
1524.04 7
1524.13 3
1524.22 0
1524.30 0
1524.39 0
1524.48 0
1524.57 0
1524.66 0
1524.75 0
1524.84 0
1524.93 0
1525.02 0
1525.11 1
1525.20 2
1525.29 4
1525.38 5
1525.47 6
1525.56 7
1525.65 8
1525.74 11
1525.83 14
1525.92 19
1526.01 24
1526.10 30
1526.19 37
1526.28 44
1526.37 51
1526.46 57
1526.55 61
1526.64 64
1526.73 65
1526.82 65
1526.91 63
1526.99 60
1527.08 57
1527.17 54
1527.26 51
1527.35 49
1527.44 48
1527.53 49
1527.62 49
1527.71 50
1527.80 50
1527.89 50
1527.98 48
1528.07 47
1528.16 46
1528.25 46
1528.34 47
1528.43 48
1528.52 49
1528.61 49
1528.70 48
1528.79 46
1528.88 44
1528.97 42
1529.06 41
1529.15 42
1529.24 45
1529.33 50
1529.42 54
1529.51 58
1529.60 61
1529.69 63
1529.78 64
1529.87 65
1529.96 66
1530.05 68
1530.14 69
1530.23 71
1530.32 71
1530.41 70
1530.50 67
1530.59 63
1530.68 58
1530.76 54
1530.85 50
1530.94 49
1531.03 50
1531.12 53
1531.21 57
1531.30 61
1531.39 64
1531.48 65
1531.57 63
1531.66 61
1531.75 57
1531.84 53
1531.93 49
1532.02 47
1532.11 47
1532.20 48
1532.29 51
1532.38 55
1532.47 60
1532.56 65
1532.65 68
1532.74 69
1532.83 67
1532.92 63
1533.01 59
1533.10 54
1533.19 52
1533.28 51
1533.37 53
1533.46 57
1533.55 63
1533.64 70
1533.73 76
1533.82 82
1533.91 85
1534.00 88
1534.09 89
1534.18 88
1534.27 87
1534.36 84
1534.45 81
1534.54 78
1534.63 74
1534.72 72
1534.81 70
1534.90 68
1534.99 68
1535.08 67
1535.17 65
1535.26 62
1535.35 57
1535.44 50
1535.53 41
1535.62 33
1535.71 25
1535.80 19
1535.89 16
1535.98 14
1536.07 15
1536.16 18
1536.25 22
1536.34 26
1536.43 31
1536.52 36
1536.61 41
1536.70 45
1536.79 48
1536.88 50
1536.97 50
1537.06 49
1537.15 48
1537.24 47
1537.33 49
1537.42 53
1537.51 59
1537.60 67
1537.69 76
1537.78 85
1537.87 93
1537.96 99
1538.05 104
1538.14 106
1538.23 108
1538.32 110
1538.41 112
1538.50 114
1538.59 117
1538.68 119
1538.77 121
1538.86 122
1538.95 121
1539.04 119
1539.13 114
1539.22 108
1539.31 101
1539.40 92
1539.49 84
1539.58 77
1539.67 71
1539.76 66
1539.85 63
1539.94 59
1540.03 57
1540.12 54
1540.21 51
1540.30 49
1540.39 48
1540.48 48
1540.57 49
1540.66 52
1540.75 53
1540.84 54
1540.93 53
1541.02 51
1541.11 48
1541.20 45
1541.29 42
1541.38 40
1541.47 39
1541.56 39
1541.65 40
1541.74 40
1541.83 39
1541.92 38
1542.01 37
1542.10 36
1542.19 35
1542.28 36
1542.37 37
1542.46 38
1542.55 39
1542.64 38
1542.73 36
1542.82 33
1542.91 29
1543.00 26
1543.09 24
1543.18 26
1543.27 30
1543.37 38
1543.46 47
1543.55 58
1543.64 69
1543.73 81
1543.82 91
1543.91 100
1544.00 107
1544.09 112
1544.18 113
1544.27 110
1544.36 103
1544.45 93
1544.54 81
1544.63 68
1544.72 56
1544.81 46
1544.90 40
1544.99 39
1545.08 41
1545.17 47
1545.26 55
1545.35 64
1545.44 74
1545.53 82
1545.62 90
1545.71 97
1545.80 103
1545.89 109
1545.98 113
1546.07 115
1546.16 115
1546.25 112
1546.34 104
1546.43 94
1546.52 82
1546.61 69
1546.70 59
1546.79 52
1546.88 50
1546.97 51
1547.06 56
1547.16 62
1547.25 70
1547.34 77
1547.43 82
1547.52 84
1547.61 85
1547.70 82
1547.79 78
1547.88 72
1547.97 66
1548.06 60
1548.15 54
1548.24 51
1548.33 49
1548.42 50
1548.51 52
1548.60 56
1548.69 61
1548.78 65
1548.87 68
1548.96 70
1549.05 70
1549.14 68
1549.23 65
1549.32 62
1549.41 57
1549.50 52
1549.59 46
1549.68 41
1549.77 35
1549.87 29
1549.96 25
1550.05 23
1550.14 23
1550.23 25
1550.32 30
1550.41 36
1550.50 44
1550.59 53
1550.68 61
1550.77 69
1550.86 75
1550.95 80
1551.04 85
1551.13 87
1551.22 87
1551.31 85
1551.40 82
1551.49 77
1551.58 71
1551.67 66
1551.76 61
1551.85 59
1551.94 58
1552.04 59
1552.13 60
1552.22 61
1552.31 60
1552.40 57
1552.49 52
1552.58 46
1552.67 40
1552.76 35
1552.85 31
1552.94 30
1553.03 32
1553.12 36
1553.21 43
1553.30 51
1553.39 60
1553.48 70
1553.57 79
1553.66 87
1553.75 94
1553.84 98
1553.93 102
1554.03 104
1554.12 106
1554.21 109
1554.30 112
1554.39 115
1554.48 119
1554.57 123
1554.66 127
1554.75 128
1554.84 128
1554.93 125
1555.02 121
1555.11 115
1555.20 111
1555.29 108
1555.38 107
1555.47 111
1555.56 117
1555.65 126
1555.75 135
1555.84 143
1555.93 149
1556.02 152
1556.11 151
1556.20 149
1556.29 144
1556.38 138
1556.47 131
1556.56 122
1556.65 111
1556.74 99
1556.83 87
1556.92 75
1557.01 64
1557.10 56
1557.19 50
1557.28 48
1557.38 48
1557.47 48
1557.56 48
1557.65 47
1557.74 44
1557.83 39
1557.92 34
1558.01 29
1558.10 26
1558.19 25
1558.28 27
1558.37 32
1558.46 39
1558.55 46
1558.64 53
1558.73 59
1558.83 63
1558.92 65
1559.01 64
1559.10 61
1559.19 56
1559.28 50
1559.37 42
1559.46 35
1559.55 28
1559.64 21
1559.73 15
1559.82 10
1559.91 6
1560.00 1
1560.09 0
1560.19 0
1560.28 0
1560.37 0
1560.46 0
1560.55 0
1560.64 0
1560.73 0
1560.82 9
1560.91 20
1561.00 29
1561.09 37
1561.18 41
1561.27 42
1561.36 40
1561.45 36
1561.55 31
1561.64 27
1561.73 25
1561.82 27
1561.91 33
1562.00 42
1562.09 54
1562.18 67
1562.27 80
1562.36 90
1562.45 97
1562.54 101
1562.63 103
1562.73 104
1562.82 104
1562.91 104
1563.00 105
1563.09 107
1563.18 110
1563.27 113
1563.36 116
1563.45 120
1563.54 122
1563.63 124
1563.72 124
1563.81 123
1563.91 121
1564.00 118
1564.09 114
1564.18 109
1564.27 103
1564.36 95
1564.45 87
1564.54 77
1564.63 67
1564.72 58
1564.81 51
1564.90 46
1564.99 43
1565.09 43
1565.18 45
1565.27 48
1565.36 50
1565.45 52
1565.54 53
1565.63 54
1565.72 55
1565.81 57
1565.90 62
1565.99 69
1566.08 79
1566.18 90
1566.27 103
1566.36 115
1566.45 126
1566.54 134
1566.63 140
1566.72 145
1566.81 148
1566.90 149
1566.99 151
1567.08 151
1567.17 149
1567.27 145
1567.36 137
1567.45 125
1567.54 110
1567.63 93
1567.72 76
1567.81 62
1567.90 53
1567.99 48
1568.08 48
1568.17 51
1568.27 54
1568.36 57
1568.45 59
1568.54 59
1568.63 59
1568.72 60
1568.81 63
1568.90 69
1568.99 77
1569.08 85
1569.17 92
1569.27 96
1569.36 97
1569.45 94
1569.54 88
1569.63 78
1569.72 67
1569.81 54
1569.90 42
1569.99 30
1570.08 20
1570.18 13
1570.27 9
1570.36 8
1570.45 9
1570.54 12
1570.63 15
1570.72 17
1570.81 19
1570.90 20
1570.99 21
1571.09 22
1571.18 24
1571.27 27
1571.36 29
1571.45 31
1571.54 32
1571.63 32
1571.72 30
1571.81 26
1571.90 22
1572.00 18
1572.09 14
1572.18 11
1572.27 10
1572.36 10
1572.45 12
1572.54 16
1572.63 20
1572.72 24
1572.81 28
1572.91 31
1573.00 34
1573.09 36
1573.18 37
1573.27 38
1573.36 38
1573.45 38
1573.54 38
1573.63 37
1573.73 38
1573.82 41
1573.91 47
1574.00 56
1574.09 67
1574.18 79
1574.27 91
1574.36 101
1574.45 109
1574.54 114
1574.64 118
1574.73 121
1574.82 124
1574.91 128
1575.00 132
1575.09 137
1575.18 141
1575.27 145
1575.36 148
1575.46 150
1575.55 152
1575.64 154
1575.73 155
1575.82 155
1575.91 153
1576.00 149
1576.09 144
1576.18 138
1576.28 131
1576.37 126
1576.46 122
1576.55 120
1576.64 118
1576.73 117
1576.82 114
1576.91 110
1577.01 104
1577.10 96
1577.19 87
1577.28 78
1577.37 71
1577.46 66
1577.55 64
1577.64 65
1577.73 69
1577.83 75
1577.92 81
1578.01 88
1578.10 94
1578.19 98
1578.28 100
1578.37 100
1578.46 98
1578.56 94
1578.65 88
1578.74 82
1578.83 76
1578.92 71
1579.01 68
1579.10 66
1579.19 67
1579.29 68
1579.38 68
1579.47 68
1579.56 67
1579.65 64
1579.74 60
1579.83 57
1579.92 55
1580.01 55
1580.11 56
1580.20 59
1580.29 63
1580.38 67
1580.47 69
1580.56 71
1580.65 71
1580.75 69
1580.84 66
1580.93 62
1581.02 57
1581.11 53
1581.20 48
1581.29 44
1581.38 41
1581.48 38
1581.57 35
1581.66 33
1581.75 33
1581.84 34
1581.93 38
1582.02 43
1582.11 51
1582.21 59
1582.30 67
1582.39 75
1582.48 83
1582.57 89
1582.66 95
1582.75 101
1582.84 108
1582.94 116
1583.03 125
1583.12 134
1583.21 143
1583.30 151
1583.39 157
1583.48 161
1583.58 163
1583.67 162
1583.76 158
1583.85 151
1583.94 142
1584.03 133
1584.12 123
1584.22 113
1584.31 105
1584.40 98
1584.49 94
1584.58 91
1584.67 91
1584.76 92
1584.85 94
1584.95 97
1585.04 101
1585.13 105
1585.22 108
1585.31 110
1585.40 110
1585.49 108
1585.59 104
1585.68 98
1585.77 91
1585.86 84
1585.95 78
1586.04 74
1586.13 72
1586.23 71
1586.32 70
1586.41 70
1586.50 69
1586.59 67
1586.68 63
1586.77 58
1586.87 51
1586.96 44
1587.05 36
1587.14 28
1587.23 21
1587.32 16
1587.41 15
1587.51 16
1587.60 20
1587.69 26
1587.78 31
1587.87 34
1587.96 33
1588.06 28
1588.15 22
1588.24 15
1588.33 10
1588.42 9
1588.51 12
1588.60 20
1588.70 30
1588.79 42
1588.88 52
1588.97 61
1589.06 67
1589.15 72
1589.24 74
1589.34 75
1589.43 75
1589.52 75
1589.61 74
1589.70 72
1589.79 69
1589.89 65
1589.98 61
1590.07 56
1590.16 52
1590.25 47
1590.34 43
1590.43 40
1590.53 38
1590.62 39
1590.71 41
1590.80 46
1590.89 52
1590.98 59
1591.08 65
1591.17 69
1591.26 71
1591.35 72
1591.44 72
1591.53 71
1591.62 69
1591.72 67
1591.81 65
1591.90 62
1591.99 58
1592.08 53
1592.17 47
1592.27 40
1592.36 34
1592.45 29
1592.54 24
1592.63 20
1592.72 18
1592.82 15
1592.91 13
1593.00 12
1593.09 13
1593.18 15
1593.27 19
1593.37 24
1593.46 31
1593.55 38
1593.64 46
1593.73 53
1593.82 61
1593.92 68
1594.01 76
1594.10 84
1594.19 91
1594.28 95
1594.37 96
1594.47 93
1594.56 85
1594.65 75
1594.74 63
1594.83 51
1594.92 40
1595.02 32
1595.11 27
1595.20 25
1595.29 24
1595.38 23
1595.47 23
1595.57 22
1595.66 22
1595.75 21
1595.84 19
1595.93 17
1596.02 13
1596.12 9
1596.21 5
1596.30 0
1596.39 0
1596.48 0
1596.57 0
1596.67 0
1596.76 0
1596.85 0
1596.94 0
1597.03 0
1597.12 5
1597.22 10
1597.31 16
1597.40 23
1597.49 29
1597.58 33
1597.68 36
1597.77 36
1597.86 34
1597.95 31
1598.04 27
1598.13 25
1598.23 25
1598.32 29
1598.41 35
1598.50 45
1598.59 54
1598.68 64
1598.78 71
1598.87 75
1598.96 76
1599.05 74
1599.14 72
1599.24 70
1599.33 69
1599.42 71
1599.51 73
1599.60 76
1599.69 77
1599.79 76
1599.88 72
1599.97 64
1600.06 53
1600.15 42
1600.25 30
1600.34 19
1600.43 11
1600.52 5
1600.61 3
1600.70 3
1600.80 6
1600.89 10
1600.98 16
1601.07 24
1601.16 31
1601.26 37
1601.35 42
1601.44 45
1601.53 45
1601.62 42
1601.72 37
1601.81 31
1601.90 26
1601.99 21
1602.08 19
1602.17 20
1602.27 23
1602.36 28
1602.45 35
1602.54 42
1602.63 49
1602.73 55
1602.82 59
1602.91 62
1603.00 63
1603.09 63
1603.19 61
1603.28 58
1603.37 55
1603.46 52
1603.55 49
1603.64 47
1603.74 45
1603.83 43
1603.92 40
1604.01 38
1604.10 35
1604.20 33
1604.29 31
1604.38 31
1604.47 32
1604.56 32
1604.66 32
1604.75 31
1604.84 28
1604.93 24
1605.02 19
1605.12 14
1605.21 11
1605.30 9
1605.39 8
1605.48 9
1605.58 11
1605.67 13
1605.76 16
1605.85 20
1605.94 23
1606.04 28
1606.13 32
1606.22 37
1606.31 40
1606.40 42
1606.50 42
1606.59 39
1606.68 34
1606.77 28
1606.86 23
1606.96 19
1607.05 18
1607.14 20
1607.23 26
1607.32 33
1607.42 40
1607.51 46
1607.60 51
1607.69 54
1607.78 57
1607.88 60
1607.97 64
1608.06 69
1608.15 74
1608.24 78
1608.34 81
1608.43 82
1608.52 80
1608.61 78
1608.71 74
1608.80 69
1608.89 64
1608.98 60
1609.07 57
1609.17 55
1609.26 56
1609.35 60
1609.44 69
1609.53 81
1609.63 94
1609.72 107
1609.81 116
1609.90 121
1609.99 119
1610.09 112
1610.18 101
1610.27 88
1610.36 76
1610.45 66
1610.55 58
1610.64 54
1610.73 51
1610.82 50
1610.92 48
1611.01 45
1611.10 40
1611.19 34
1611.28 26
1611.38 17
1611.47 8
1611.56 0
1611.65 0
1611.74 0
1611.84 0
1611.93 0
1612.02 0
1612.11 0
1612.21 0
1612.30 0
1612.39 4
1612.48 11
1612.57 19
1612.67 26
1612.76 33
1612.85 39
1612.94 45
1613.04 51
1613.13 58
1613.22 66
1613.31 72
1613.40 78
1613.50 81
1613.59 81
1613.68 79
1613.77 75
1613.87 70
1613.96 65
1614.05 62
1614.14 59
1614.23 57
1614.33 55
1614.42 51
1614.51 47
1614.60 41
1614.70 35
1614.79 30
1614.88 26
1614.97 24
1615.06 24
1615.16 25
1615.25 25
1615.34 23
1615.43 20
1615.53 15
1615.62 9
1615.71 4
1615.80 1
1615.89 0
1615.99 3
1616.08 9
1616.17 20
1616.26 33
1616.36 48
1616.45 64
1616.54 79
1616.63 92
1616.73 103
1616.82 111
1616.91 115
1617.00 117
1617.09 117
1617.19 116
1617.28 114
1617.37 111
1617.46 107
1617.56 102
1617.65 97
1617.74 91
1617.83 87
1617.93 84
1618.02 83
1618.11 83
1618.20 85
1618.29 87
1618.39 87
1618.48 87
1618.57 85
1618.66 84
1618.76 85
1618.85 88
1618.94 94
1619.03 103
1619.13 112
1619.22 119
1619.31 125
1619.40 126
1619.50 123
1619.59 116
1619.68 105
1619.77 92
1619.87 78
1619.96 64
1620.05 50
1620.14 37
1620.23 26
1620.33 17
1620.42 11
1620.51 7
1620.60 7
1620.70 9
1620.79 14
1620.88 20
1620.97 26
1621.07 32
1621.16 36
1621.25 38
1621.34 39
1621.44 39
1621.53 40
1621.62 42
1621.71 48
1621.81 56
1621.90 66
1621.99 78
1622.08 89
1622.18 100
1622.27 108
1622.36 113
1622.45 116
1622.55 116
1622.64 115
1622.73 112
1622.82 109
1622.92 106
1623.01 103
1623.10 101
1623.19 98
1623.29 94
1623.38 88
1623.47 82
1623.56 76
1623.66 69
1623.75 62
1623.84 57
1623.93 52
1624.03 49
1624.12 46
1624.21 43
1624.30 40
1624.40 38
1624.49 35
1624.58 33
1624.67 31
1624.77 30
1624.86 30
1624.95 30
1625.04 32
1625.14 33
1625.23 35
1625.32 36
1625.41 37
1625.51 37
1625.60 37
1625.69 35
1625.78 33
1625.88 29
1625.97 23
1626.06 16
1626.15 6
1626.25 0
1626.34 0
1626.43 0
1626.52 0
1626.62 0
1626.71 0
1626.80 0
1626.89 6
1626.99 23
1627.08 38
1627.17 50
1627.26 56
1627.36 58
1627.45 54
1627.54 48
1627.64 41
1627.73 35
1627.82 31
1627.91 31
1628.01 34
1628.10 41
1628.19 49
1628.28 58
1628.38 65
1628.47 68
1628.56 68
1628.65 65
1628.75 58
1628.84 49
1628.93 40
1629.02 32
1629.12 27
1629.21 24
1629.30 23
1629.40 23
1629.49 22
1629.58 21
1629.67 18
1629.77 14
1629.86 10
1629.95 6
1630.04 3
1630.14 1
1630.23 0
1630.32 0
1630.41 0
1630.51 0
1630.60 0
1630.69 0
1630.79 0
1630.88 0
1630.97 0
1631.06 6
1631.16 18
1631.25 32
1631.34 47
1631.43 60
1631.53 72
1631.62 80
1631.71 85
1631.81 86
1631.90 86
1631.99 85
1632.08 83
1632.18 83
1632.27 83
1632.36 84
1632.45 85
1632.55 86
1632.64 85
1632.73 84
1632.83 81
1632.92 79
1633.01 77
1633.10 76
1633.20 78
1633.29 82
1633.38 87
1633.48 94
1633.57 101
1633.66 107
1633.75 110
1633.85 111
1633.94 109
1634.03 104
1634.12 98
1634.22 91
1634.31 85
1634.40 81
1634.50 80
1634.59 80
1634.68 82
1634.77 85
1634.87 88
1634.96 91
1635.05 92
1635.15 92
1635.24 90
1635.33 87
1635.42 83
1635.52 78
1635.61 71
1635.70 62
1635.80 51
1635.89 39
1635.98 25
1636.07 12
1636.17 0
1636.26 0
1636.35 0
1636.45 0
1636.54 0
1636.63 11
1636.72 28
1636.82 45
1636.91 62
1637.00 75
1637.10 83
1637.19 87
1637.28 87
1637.37 84
1637.47 81
1637.56 80
1637.65 82
1637.75 88
1637.84 97
1637.93 108
1638.02 119
1638.12 128
1638.21 133
1638.30 135
1638.40 132
1638.49 125
1638.58 114
1638.68 101
1638.77 88
1638.86 75
1638.95 64
1639.05 56
1639.14 52
1639.23 50
1639.33 48
1639.42 44
1639.51 38
1639.60 27
1639.70 13
1639.79 0
1639.88 0
1639.98 0
1640.07 0
1640.16 0
1640.26 0
1640.35 0
1640.44 0
1640.53 12
1640.63 21
1640.72 26
1640.81 28
1640.91 26
1641.00 22
1641.09 18
1641.18 14
1641.28 11
1641.37 12
1641.46 15
1641.56 20
1641.65 27
1641.74 34
1641.84 41
1641.93 45
1642.02 47
1642.12 47
1642.21 46
1642.30 46
1642.39 47
1642.49 51
1642.58 58
1642.67 67
1642.77 75
1642.86 82
1642.95 86
1643.05 86
1643.14 84
1643.23 79
1643.32 75
1643.42 73
1643.51 74
1643.60 79
1643.70 86
1643.79 96
1643.88 104
1643.98 110
1644.07 111
1644.16 107
1644.26 98
1644.35 87
1644.44 74
1644.53 62
1644.63 54
1644.72 50
1644.81 51
1644.91 54
1645.00 59
1645.09 64
1645.19 67
1645.28 68
1645.37 67
1645.47 64
1645.56 60
1645.65 55
1645.75 51
1645.84 48
1645.93 46
1646.02 46
1646.12 49
1646.21 55
1646.30 64
1646.40 74
1646.49 84
1646.58 93
1646.68 98
1646.77 100
1646.86 98
1646.96 93
1647.05 88
1647.14 83
1647.24 80
1647.33 79
1647.42 80
1647.51 82
1647.61 84
1647.70 86
1647.79 87
1647.89 89
1647.98 90
1648.07 91
1648.17 92
1648.26 92
1648.35 90
1648.45 87
1648.54 82
1648.63 75
1648.73 68
1648.82 60
1648.91 53
1649.01 47
1649.10 43
1649.19 41
1649.29 40
1649.38 42
1649.47 47
1649.57 54
1649.66 64
1649.75 75
1649.85 87
1649.94 98
1650.03 108
1650.12 116
1650.22 121
1650.31 124
1650.40 124
1650.50 124
1650.59 122
1650.68 120
1650.78 118
1650.87 115
1650.96 111
1651.06 107
1651.15 103
1651.24 98
1651.34 94
1651.43 90
1651.52 87
1651.62 84
1651.71 82
1651.80 79
1651.90 75
1651.99 72
1652.08 70
1652.18 68
1652.27 67
1652.36 68
1652.46 69
1652.55 71
1652.64 72
1652.74 73
1652.83 74
1652.92 74
1653.02 75
1653.11 76
1653.20 78
1653.30 79
1653.39 79
1653.48 78
1653.58 75
1653.67 71
1653.76 65
1653.86 58
1653.95 51
1654.04 45
1654.14 40
1654.23 37
1654.32 35
1654.42 34
1654.51 35
1654.60 37
1654.70 40
1654.79 44
1654.88 50
1654.98 56
1655.07 60
1655.16 62
1655.26 62
1655.35 57
1655.44 50
1655.54 40
1655.63 29
1655.72 18
1655.82 8
1655.91 0
1656.00 0
1656.10 0
1656.19 0
1656.29 0
1656.38 0
1656.47 0
1656.57 0
1656.66 0
1656.75 14
1656.85 28
1656.94 40
1657.03 49
1657.13 55
1657.22 58
1657.31 59
1657.41 59
1657.50 59
1657.59 59
1657.69 60
1657.78 62
1657.87 65
1657.97 70
1658.06 76
1658.15 84
1658.25 92
1658.34 100
1658.43 107
1658.53 112
1658.62 115
1658.72 117
1658.81 118
1658.90 120
1659.00 123
1659.09 128
1659.18 134
1659.28 140
1659.37 145
1659.46 148
1659.56 150
1659.65 150
1659.74 148
1659.84 146
1659.93 143
1660.02 140
1660.12 138
1660.21 136
1660.30 137
1660.40 138
1660.49 141
1660.59 145
1660.68 151
1660.77 157
1660.87 163
1660.96 169
1661.05 174
1661.15 176
1661.24 175
1661.33 172
1661.43 166
1661.52 160
1661.61 155
1661.71 153
1661.80 156
1661.90 163
1661.99 174
1662.08 188
1662.18 200
1662.27 209
1662.36 212
1662.46 210
1662.55 203
1662.64 192
1662.74 178
1662.83 165
1662.92 153
1663.02 144
1663.11 137
1663.21 131
1663.30 127
1663.39 123
1663.49 119
1663.58 115
1663.67 110
1663.77 107
1663.86 105
1663.95 105
1664.05 107
1664.14 110
1664.24 114
1664.33 118
1664.42 120
1664.52 120
1664.61 119
1664.70 117
1664.80 114
1664.89 113
1664.98 112
1665.08 112
1665.17 113
1665.27 115
1665.36 116
1665.45 116
1665.55 115
1665.64 112
1665.73 108
1665.83 104
1665.92 99
1666.02 95
1666.11 92
1666.20 91
1666.30 92
1666.39 94
1666.48 96
1666.58 99
1666.67 102
1666.77 105
1666.86 107
1666.95 109
1667.05 113
1667.14 119
1667.23 126
1667.33 136
1667.42 146
1667.51 155
1667.61 161
1667.70 164
1667.80 163
1667.89 157
1667.98 149
1668.08 138
1668.17 126
1668.26 115
1668.36 104
1668.45 94
1668.55 86
1668.64 79
1668.73 74
1668.83 70
1668.92 69
1669.02 70
1669.11 74
1669.20 79
1669.30 86
1669.39 94
1669.48 101
1669.58 107
1669.67 110
1669.77 110
1669.86 106
1669.95 98
1670.05 87
1670.14 74
1670.23 61
1670.33 47
1670.42 34
1670.52 21
1670.61 10
1670.70 0
1670.80 0
1670.89 0
1670.99 0
1671.08 0
1671.17 0
1671.27 0
1671.36 0
1671.45 0
1671.55 17
1671.64 39
1671.74 61
1671.83 81
1671.92 97
1672.02 108
1672.11 114
1672.21 115
1672.30 113
1672.39 109
1672.49 104
1672.58 100
1672.67 98
1672.77 96
1672.86 96
1672.96 98
1673.05 101
1673.14 105
1673.24 110
1673.33 114
1673.43 118
1673.52 122
1673.61 124
1673.71 125
1673.80 124
1673.90 120
1673.99 114
1674.08 106
1674.18 97
1674.27 87
1674.36 79
1674.46 73
1674.55 71
1674.65 71
1674.74 72
1674.83 73
1674.93 73
1675.02 71
1675.12 67
1675.21 64
1675.30 62
1675.40 64
1675.49 70
1675.59 82
1675.68 98
1675.77 116
1675.87 134
1675.96 149
1676.06 159
1676.15 163
1676.24 161
1676.34 153
1676.43 142
1676.53 127
1676.62 113
1676.71 98
1676.81 86
1676.90 76
1677.00 68
1677.09 63
1677.18 61
1677.28 61
1677.37 65
1677.47 71
1677.56 78
1677.65 86
1677.75 93
1677.84 99
1677.94 105
1678.03 110
1678.12 116
1678.22 123
1678.31 131
1678.41 139
1678.50 148
1678.59 157
1678.69 164
1678.78 170
1678.88 173
1678.97 175
1679.06 174
1679.16 170
1679.25 164
1679.35 157
1679.44 148
1679.54 139
1679.63 130
1679.72 123
1679.82 118
1679.91 114
1680.01 111
1680.10 108
1680.19 104
1680.29 99
1680.38 93
1680.48 87
1680.57 81
1680.66 77
1680.76 76
1680.85 78
1680.95 83
1681.04 91
1681.13 102
1681.23 114
1681.32 125
1681.42 134
1681.51 141
1681.61 144
1681.70 145
1681.79 145
1681.89 143
1681.98 141
1682.08 140
1682.17 140
1682.26 140
1682.36 142
1682.45 145
1682.55 150
1682.64 155
1682.74 160
1682.83 165
1682.92 170
1683.02 175
1683.11 179
1683.21 182
1683.30 183
1683.39 184
1683.49 184
1683.58 182
1683.68 181
1683.77 179
1683.87 179
1683.96 181
1684.05 185
1684.15 190
1684.24 195
1684.34 199
1684.43 201
1684.52 200
1684.62 198
1684.71 194
1684.81 189
1684.90 185
1685.00 182
1685.09 180
1685.18 178
1685.28 175
1685.37 171
1685.47 166
1685.56 162
1685.66 158
1685.75 155
1685.84 156
1685.94 158
1686.03 163
1686.13 169
1686.22 175
1686.32 180
1686.41 184
1686.50 185
1686.60 186
1686.69 187
1686.79 190
1686.88 195
1686.98 203
1687.07 214
1687.16 227
1687.26 241
1687.35 254
1687.45 266
1687.54 276
1687.64 284
1687.73 290
1687.82 294
1687.92 296
1688.01 296
1688.11 293
1688.20 287
1688.30 279
1688.39 268
1688.48 258
1688.58 249
1688.67 242
1688.77 238
1688.86 238
1688.96 239
1689.05 241
1689.14 242
1689.24 241
1689.33 237
1689.43 232
1689.52 225
1689.62 218
1689.71 213
1689.81 209
1689.90 206
1689.99 206
1690.09 206
1690.18 206
1690.28 206
1690.37 206
1690.47 204
1690.56 201
1690.65 198
1690.75 194
1690.84 189
1690.94 186
1691.03 183
1691.13 182
1691.22 181
1691.32 181
1691.41 180
1691.50 177
1691.60 172
1691.69 166
1691.79 158
1691.88 149
1691.98 140
1692.07 133
1692.17 129
1692.26 126
1692.35 126
1692.45 127
1692.54 129
1692.64 130
1692.73 130
1692.83 128
1692.92 125
1693.02 120
1693.11 114
1693.20 108
1693.30 103
1693.39 97
1693.49 93
1693.58 89
1693.68 85
1693.77 82
1693.87 80
1693.96 79
1694.05 79
1694.15 80
1694.24 82
1694.34 84
1694.43 87
1694.53 91
1694.62 96
1694.72 103
1694.81 113
1694.90 125
1695.00 139
1695.09 152
1695.19 165
1695.28 175
1695.38 180
1695.47 181
1695.57 177
1695.66 169
1695.76 159
1695.85 148
1695.94 137
1696.04 126
1696.13 118
1696.23 111
1696.32 106
1696.42 102
1696.51 100
1696.61 100
1696.70 103
1696.80 107
1696.89 112
1696.98 118
1697.08 124
1697.17 129
1697.27 132
1697.36 132
1697.46 128
1697.55 121
1697.65 110
1697.74 95
1697.84 78
1697.93 59
1698.02 40
1698.12 22
1698.21 6
1698.31 0
1698.40 0
1698.50 0
1698.59 0
1698.69 0
1698.78 0
1698.88 0
1698.97 0
1699.07 6
1699.16 20
1699.25 33
1699.35 44
1699.44 53
1699.54 59
1699.63 64
1699.73 68
1699.82 72
1699.92 78
1700.01 84
1700.11 90
1700.20 96
1700.30 99
1700.39 100
1700.49 98
1700.58 93
1700.67 87
1700.77 80
1700.86 74
1700.96 70
1701.05 67
1701.15 66
1701.24 67
1701.34 70
1701.43 74
1701.53 81
1701.62 89
1701.72 99
1701.81 109
1701.91 119
1702.00 128
1702.09 135
1702.19 140
1702.28 141
1702.38 139
1702.47 134
1702.57 128
1702.66 120
1702.76 112
1702.85 104
1702.95 97
1703.04 92
1703.14 89
1703.23 88
1703.33 89
1703.42 92
1703.52 96
1703.61 100
1703.71 104
1703.80 106
1703.89 106
1703.99 103
1704.08 97
1704.18 90
1704.27 83
1704.37 77
1704.46 73
1704.56 72
1704.65 74
1704.75 79
1704.84 87
1704.94 96
1705.03 105
1705.13 114
1705.22 123
1705.32 129
1705.41 134
1705.51 137
1705.60 138
1705.70 138
1705.79 137
1705.89 137
1705.98 138
1706.07 140
1706.17 143
1706.26 146
1706.36 148
1706.45 147
1706.55 143
1706.64 137
1706.74 128
1706.83 120
1706.93 112
1707.02 105
1707.12 101
1707.21 97
1707.31 95
1707.40 94
1707.50 93
1707.59 91
1707.69 89
1707.78 87
1707.88 84
1707.97 82
1708.07 79
1708.16 77
1708.26 76
1708.35 74
1708.45 72
1708.54 69
1708.64 66
1708.73 63
1708.83 61
1708.92 59
1709.02 59
1709.11 61
1709.21 65
1709.30 69
1709.39 74
1709.49 79
1709.58 83
1709.68 88
1709.77 93
1709.87 98
1709.96 105
1710.06 113
1710.15 121
1710.25 129
1710.34 136
1710.44 141
1710.53 145
1710.63 147
1710.72 147
1710.82 145
1710.91 142
1711.01 138
1711.10 134
1711.20 130
1711.29 126
1711.39 123
1711.48 121
1711.58 122
1711.67 124
1711.77 128
1711.86 134
1711.96 140
1712.05 144
1712.15 146
1712.24 144
1712.34 138
1712.43 130
1712.53 120
1712.62 111
1712.72 103
1712.81 99
1712.91 96
1713.00 95
1713.10 94
1713.19 92
1713.29 88
1713.38 83
1713.48 76
1713.57 69
1713.67 63
1713.76 57
1713.86 52
1713.95 46
1714.05 40
1714.14 34
1714.24 27
1714.33 22
1714.43 18
1714.52 19
1714.62 24
1714.71 33
1714.81 45
1714.90 57
1715.00 67
1715.09 74
1715.19 76
1715.28 74
1715.38 68
1715.47 61
1715.57 54
1715.66 48
1715.76 44
1715.85 43
1715.95 44
1716.04 46
1716.14 48
1716.24 51
1716.33 53
1716.43 53
1716.52 53
1716.62 51
1716.71 47
1716.81 42
1716.90 35
1717.00 28
1717.09 20
1717.19 14
1717.28 9
1717.38 7
1717.47 8
1717.57 12
1717.66 20
1717.76 30
1717.85 41
1717.95 53
1718.04 63
1718.14 72
1718.23 79
1718.33 84
1718.42 88
1718.52 91
1718.61 94
1718.71 95
1718.80 94
1718.90 91
1718.99 84
1719.09 74
1719.18 62
1719.28 47
1719.37 33
1719.47 20
1719.57 10
1719.66 3
1719.76 0
1719.85 0
1719.95 4
1720.04 10
1720.14 19
1720.23 27
1720.33 36
1720.42 44
1720.52 50
1720.61 54
1720.71 58
1720.80 61
1720.90 65
1720.99 70
1721.09 78
1721.18 87
1721.28 98
1721.37 109
1721.47 120
1721.56 129
1721.66 135
1721.76 137
1721.85 134
1721.95 127
1722.04 115
1722.14 101
1722.23 85
1722.33 69
1722.42 56
1722.52 45
1722.61 38
1722.71 35
1722.80 36
1722.90 41
1722.99 49
1723.09 58
1723.18 69
1723.28 79
1723.37 89
1723.47 96
1723.57 102
1723.66 105
1723.76 106
1723.85 104
1723.95 101
1724.04 97
1724.14 91
1724.23 85
1724.33 78
1724.42 71
1724.52 63
1724.61 55
1724.71 46
1724.80 36
1724.90 25
1725.00 14
1725.09 3
1725.19 0
1725.28 0
1725.38 0
1725.47 0
1725.57 0
1725.66 0
1725.76 0
1725.85 0
1725.95 11
1726.04 26
1726.14 40
1726.23 52
1726.33 62
1726.43 68
1726.52 73
1726.62 76
1726.71 77
1726.81 76
1726.90 75
1727.00 73
1727.09 72
1727.19 71
1727.28 71
1727.38 73
1727.48 74
1727.57 76
1727.67 77
1727.76 76
1727.86 75
1727.95 73
1728.05 71
1728.14 71
1728.24 73
1728.33 77
1728.43 83
1728.52 90
1728.62 98
1728.72 105
1728.81 112
1728.91 118
1729.00 124
1729.10 128
1729.19 130
1729.29 130
1729.38 127
1729.48 121
1729.57 113
1729.67 104
1729.77 94
1729.86 85
1729.96 76
1730.05 68
1730.15 59
1730.24 50
1730.34 40
1730.43 30
1730.53 19
1730.63 8
1730.72 0
1730.82 0
1730.91 0
1731.01 0
1731.10 0
1731.20 0
1731.29 0
1731.39 0
1731.48 7
1731.58 13
1731.68 17
1731.77 18
1731.87 17
1731.96 16
1732.06 15
1732.15 16
1732.25 19
1732.34 23
1732.44 28
1732.54 33
1732.63 38
1732.73 42
1732.82 44
1732.92 45
1733.01 44
1733.11 44
1733.20 43
1733.30 44
1733.40 48
1733.49 53
1733.59 59
1733.68 65
1733.78 69
1733.87 70
1733.97 69
1734.06 64
1734.16 57
1734.26 50
1734.35 44
1734.45 39
1734.54 36
1734.64 35
1734.73 36
1734.83 37
1734.92 38
1735.02 40
1735.12 43
1735.21 47
1735.31 52
1735.40 59
1735.50 66
1735.59 72
1735.69 76
1735.79 77
1735.88 73
1735.98 66
1736.07 56
1736.17 44
1736.26 31
1736.36 19
1736.46 11
1736.55 6
1736.65 5
1736.74 10
1736.84 20
1736.93 32
1737.03 46
1737.12 60
1737.22 73
1737.32 83
1737.41 91
1737.51 98
1737.60 102
1737.70 106
1737.79 109
1737.89 112
1737.99 113
1738.08 113
1738.18 110
1738.27 105
1738.37 98
1738.46 88
1738.56 77
1738.66 64
1738.75 51
1738.85 39
1738.94 30
1739.04 25
1739.13 23
1739.23 25
1739.33 28
1739.42 33
1739.52 38
1739.61 45
1739.71 52
1739.80 63
1739.90 79
1740.00 99
1740.09 125
1740.19 153
1740.28 184
1740.38 213
1740.48 241
1740.57 265
1740.67 284
1740.76 296
1740.86 303
1740.95 303
1741.05 298
1741.15 289
1741.24 277
1741.34 265
1741.43 255
1741.53 248
1741.62 244
1741.72 244
1741.82 247
1741.91 251
1742.01 256
1742.10 260
1742.20 263
1742.30 265
1742.39 264
1742.49 262
1742.58 257
1742.68 251
1742.77 244
1742.87 236
1742.97 228
1743.06 220
1743.16 213
1743.25 206
1743.35 200
1743.45 196
1743.54 194
1743.64 195
1743.73 200
1743.83 210
1743.92 223
1744.02 240
1744.12 258
1744.21 277
1744.31 295
1744.40 313
1744.50 328
1744.60 341
1744.69 352
1744.79 360
1744.88 367
1744.98 373
1745.07 379
1745.17 387
1745.27 399
1745.36 415
1745.46 434
1745.55 458
1745.65 484
1745.75 511
1745.84 539
1745.94 567
1746.03 593
1746.13 619
1746.23 642
1746.32 663
1746.42 679
1746.51 691
1746.61 698
1746.71 701
1746.80 700
1746.90 697
1746.99 694
1747.09 692
1747.19 692
1747.28 693
1747.38 695
1747.47 697
1747.57 697
1747.66 693
1747.76 685
1747.86 671
1747.95 651
1748.05 627
1748.14 601
1748.24 576
1748.34 552
1748.43 533
1748.53 517
1748.62 505
1748.72 495
1748.82 486
1748.91 476
1749.01 465
1749.10 453
1749.20 439
1749.30 423
1749.39 406
1749.49 389
1749.58 373
1749.68 357
1749.78 342
1749.87 329
1749.97 317
1750.06 307
1750.16 298
1750.26 289
1750.35 281
1750.45 272
1750.55 262
1750.64 253
1750.74 244
1750.83 236
1750.93 230
1751.03 227
1751.12 225
1751.22 226
1751.31 228
1751.41 231
1751.51 232
1751.60 232
1751.70 229
1751.79 225
1751.89 220
1751.99 215
1752.08 211
1752.18 210
1752.27 211
1752.37 213
1752.47 215
1752.56 216
1752.66 215
1752.75 210
1752.85 202
1752.95 192
1753.04 181
1753.14 170
1753.24 162
1753.33 155
1753.43 151
1753.52 148
1753.62 145
1753.72 141
1753.81 136
1753.91 129
1754.00 122
1754.10 115
1754.20 109
1754.29 103
1754.39 98
1754.49 95
1754.58 92
1754.68 90
1754.77 89
1754.87 88
1754.97 88
1755.06 87
1755.16 85
1755.25 82
1755.35 78
1755.45 74
1755.54 71
1755.64 70
1755.74 73
1755.83 80
1755.93 89
1756.02 100
1756.12 112
1756.22 123
1756.31 133
1756.41 141
1756.50 146
1756.60 150
1756.70 152
1756.79 153
1756.89 152
1756.99 151
1757.08 148
1757.18 145
1757.27 141
1757.37 137
1757.47 133
1757.56 130
1757.66 127
1757.76 123
1757.85 119
1757.95 116
1758.04 112
1758.14 109
1758.24 107
1758.33 107
1758.43 110
1758.53 114
1758.62 120
1758.72 126
1758.81 132
1758.91 136
1759.01 139
1759.10 139
1759.20 136
1759.30 132
1759.39 126
1759.49 121
1759.58 116
1759.68 114
1759.78 114
1759.87 118
1759.97 124
1760.07 131
1760.16 137
1760.26 141
1760.36 142
1760.45 139
1760.55 133
1760.64 127
1760.74 121
1760.84 117
1760.93 116
1761.03 116
1761.13 116
1761.22 116
1761.32 116
1761.41 114
1761.51 112
1761.61 111
1761.70 112
1761.80 115
1761.90 120
1761.99 126
1762.09 132
1762.19 137
1762.28 142
1762.38 145
1762.47 147
1762.57 150
1762.67 152
1762.76 154
1762.86 156
1762.96 159
1763.05 160
1763.15 161
1763.25 161
1763.34 160
1763.44 158
1763.53 157
1763.63 156
1763.73 157
1763.82 157
1763.92 158
1764.02 157
1764.11 154
1764.21 148
1764.31 140
1764.40 131
1764.50 121
1764.60 112
1764.69 106
1764.79 101
1764.88 98
1764.98 97
1765.08 96
1765.17 95
1765.27 94
1765.37 91
1765.46 88
1765.56 84
1765.66 79
1765.75 75
1765.85 73
1765.95 72
1766.04 75
1766.14 82
1766.24 91
1766.33 101
1766.43 111
1766.52 118
1766.62 121
1766.72 121
1766.81 119
1766.91 114
1767.01 111
1767.10 109
1767.20 110
1767.30 113
1767.39 118
1767.49 124
1767.59 129
1767.68 134
1767.78 137
1767.88 137
1767.97 136
1768.07 134
1768.17 132
1768.26 129
1768.36 128
1768.45 128
1768.55 128
1768.65 128
1768.74 127
1768.84 125
1768.94 124
1769.03 122
1769.13 121
1769.23 121
1769.32 122
1769.42 124
1769.52 125
1769.61 125
1769.71 123
1769.81 118
1769.90 112
1770.00 106
1770.10 102
1770.19 100
1770.29 100
1770.39 101
1770.48 102
1770.58 101
1770.68 98
1770.77 91
1770.87 82
1770.97 71
1771.06 60
1771.16 51
1771.26 45
1771.35 43
1771.45 46
1771.55 51
1771.64 59
1771.74 68
1771.83 75
1771.93 81
1772.03 84
1772.12 83
1772.22 80
1772.32 74
1772.41 67
1772.51 60
1772.61 52
1772.70 45
1772.80 37
1772.90 30
1772.99 22
1773.09 15
1773.19 7
1773.28 0
1773.38 0
1773.48 0
1773.57 0
1773.67 0
1773.77 0
1773.86 0
1773.96 0
1774.06 2
1774.15 4
1774.25 5
1774.35 7
1774.44 10
1774.54 15
1774.64 21
1774.73 30
1774.83 40
1774.93 51
1775.02 59
1775.12 64
1775.22 66
1775.32 65
1775.41 62
1775.51 57
1775.61 51
1775.70 47
1775.80 43
1775.90 41
1775.99 41
1776.09 42
1776.19 45
1776.28 51
1776.38 57
1776.48 64
1776.57 71
1776.67 76
1776.77 80
1776.86 82
1776.96 83
1777.06 83
1777.15 84
1777.25 86
1777.35 89
1777.44 93
1777.54 96
1777.64 97
1777.73 96
1777.83 93
1777.93 88
1778.02 83
1778.12 78
1778.22 75
1778.31 74
1778.41 75
1778.51 77
1778.61 80
1778.70 84
1778.80 87
1778.90 90
1778.99 92
1779.09 95
1779.19 97
1779.28 99
1779.38 101
1779.48 102
1779.57 102
1779.67 102
1779.77 101
1779.86 100
1779.96 98
1780.06 95
1780.15 93
1780.25 90
1780.35 89
1780.44 88
1780.54 88
1780.64 90
1780.74 93
1780.83 97
1780.93 103
1781.03 111
1781.12 120
1781.22 130
1781.32 139
1781.41 145
1781.51 148
1781.61 146
1781.70 140
1781.80 131
1781.90 120
1782.00 111
1782.09 104
1782.19 101
1782.29 101
1782.38 105
1782.48 108
1782.58 110
1782.67 109
1782.77 103
1782.87 92
1782.96 79
1783.06 65
1783.16 52
1783.25 43
1783.35 39
1783.45 40
1783.55 44
1783.64 50
1783.74 57
1783.84 62
1783.93 64
1784.03 64
1784.13 62
1784.22 61
1784.32 61
1784.42 63
1784.52 69
1784.61 77
1784.71 86
1784.81 94
1784.90 100
1785.00 103
1785.10 105
1785.19 104
1785.29 103
1785.39 104
1785.49 105
1785.58 108
1785.68 111
1785.78 115
1785.87 117
1785.97 118
1786.07 117
1786.16 114
1786.26 111
1786.36 106
1786.46 101
1786.55 96
1786.65 91
1786.75 86
1786.84 82
1786.94 79
1787.04 78
1787.13 79
1787.23 81
1787.33 83
1787.43 84
1787.52 85
1787.62 85
1787.72 84
1787.81 83
1787.91 82
1788.01 81
1788.11 81
1788.20 82
1788.30 84
1788.40 86
1788.49 88
1788.59 91
1788.69 95
1788.78 100
1788.88 107
1788.98 115
1789.08 123
1789.17 132
1789.27 140
1789.37 146
1789.46 149
1789.56 150
1789.66 147
1789.76 142
1789.85 137
1789.95 131
1790.05 126
1790.14 122
1790.24 119
1790.34 117
1790.44 116
1790.53 115
1790.63 115
1790.73 116
1790.82 119
1790.92 123
1791.02 128
1791.12 132
1791.21 135
1791.31 135
1791.41 132
1791.50 126
1791.60 117
1791.70 106
1791.80 93
1791.89 80
1791.99 66
1792.09 54
1792.18 43
1792.28 34
1792.38 27
1792.48 21
1792.57 16
1792.67 12
1792.77 8
1792.86 4
1792.96 1
1793.06 0
1793.16 0
1793.25 0
1793.35 0
1793.45 0
1793.54 0
1793.64 0
1793.74 0
1793.84 0
1793.93 0
1794.03 1
1794.13 4
1794.23 8
1794.32 12
1794.42 15
1794.52 17
1794.61 18
1794.71 20
1794.81 22
1794.91 25
1795.00 27
1795.10 30
1795.20 31
1795.30 31
1795.39 30
1795.49 29
1795.59 26
1795.68 24
1795.78 23
1795.88 22
1795.98 23
1796.07 25
1796.17 28
1796.27 33
1796.37 41
1796.46 52
1796.56 65
1796.66 80
1796.75 95
1796.85 109
1796.95 121
1797.05 130
1797.14 136
1797.24 140
1797.34 142
1797.44 144
1797.53 145
1797.63 147
1797.73 149
1797.82 150
1797.92 150
1798.02 150
1798.12 148
1798.21 145
1798.31 141
1798.41 136
1798.51 130
1798.60 123
1798.70 116
1798.80 108
1798.90 100
1798.99 92
1799.09 85
1799.19 78
1799.29 72
1799.38 68
1799.48 64
1799.58 61
1799.67 61
1799.77 62
1799.87 65
1799.97 70
1800.06 75
1800.16 81
1800.26 85
1800.36 87
1800.45 90
1800.55 94
1800.65 101
1800.75 113
1800.84 130
1800.94 153
1801.04 181
1801.14 211
1801.23 240
1801.33 267
1801.43 291
1801.53 310
1801.62 326
1801.72 339
1801.82 352
1801.92 365
1802.01 380
1802.11 398
1802.21 418
1802.30 439
1802.40 462
1802.50 486
1802.60 511
1802.69 537
1802.79 562
1802.89 587
1802.99 610
1803.08 631
1803.18 649
1803.28 665
1803.38 679
1803.47 692
1803.57 704
1803.67 716
1803.77 727
1803.86 738
1803.96 748
1804.06 756
1804.16 763
1804.25 767
1804.35 769
1804.45 768
1804.55 765
1804.64 759
1804.74 752
1804.84 745
1804.94 738
1805.03 732
1805.13 727
1805.23 721
1805.33 715
1805.42 706
1805.52 694
1805.62 678
1805.72 659
1805.81 637
1805.91 614
1806.01 589
1806.11 565
1806.21 542
1806.30 520
1806.40 498
1806.50 476
1806.60 455
1806.69 432
1806.79 410
1806.89 388
1806.99 369
1807.08 352
1807.18 339
1807.28 327
1807.38 317
1807.47 307
1807.57 295
1807.67 280
1807.77 264
1807.86 246
1807.96 229
1808.06 213
1808.16 201
1808.25 191
1808.35 183
1808.45 178
1808.55 173
1808.64 169
1808.74 166
1808.84 163
1808.94 161
1809.04 160
1809.13 160
1809.23 159
1809.33 157
1809.43 153
1809.52 146
1809.62 136
1809.72 122
1809.82 106
1809.91 89
1810.01 72
1810.11 56
1810.21 43
1810.30 33
1810.40 26
1810.50 24
1810.60 24
1810.70 25
1810.79 27
1810.89 27
1810.99 26
1811.09 22
1811.18 17
1811.28 10
1811.38 4
1811.48 0
1811.57 0
1811.67 2
1811.77 8
1811.87 17
1811.97 28
1812.06 39
1812.16 48
1812.26 53
1812.36 54
1812.45 50
1812.55 42
1812.65 32
1812.75 21
1812.84 11
1812.94 3
1813.04 0
1813.14 0
1813.24 0
1813.33 0
1813.43 0
1813.53 0
1813.63 0
1813.72 0
1813.82 0
1813.92 0
1814.02 2
1814.12 5
1814.21 9
1814.31 11
1814.41 12
1814.51 10
1814.60 6
1814.70 2
1814.80 0
1814.90 0
1815.00 0
1815.09 0
1815.19 3
1815.29 8
1815.39 14
1815.48 19
1815.58 24
1815.68 27
1815.78 28
1815.88 28
1815.97 27
1816.07 27
1816.17 28
1816.27 30
1816.37 34
1816.46 41
1816.56 49
1816.66 61
1816.76 74
1816.85 90
1816.95 107
1817.05 126
1817.15 142
1817.25 155
1817.34 161
1817.44 160
1817.54 152
1817.64 137
1817.74 120
1817.83 103
1817.93 88
1818.03 79
1818.13 74
1818.22 74
1818.32 77
1818.42 82
1818.52 86
1818.62 91
1818.71 95
1818.81 98
1818.91 101
1819.01 103
1819.11 103
1819.20 102
1819.30 99
1819.40 95
1819.50 89
1819.60 83
1819.69 78
1819.79 76
1819.89 77
1819.99 80
1820.08 84
1820.18 88
1820.28 92
1820.38 94
1820.48 94
1820.57 93
1820.67 90
1820.77 88
1820.87 85
1820.97 82
1821.06 79
1821.16 75
1821.26 72
1821.36 69
1821.46 68
1821.55 67
1821.65 67
1821.75 67
1821.85 67
1821.95 66
1822.04 64
1822.14 59
1822.24 54
1822.34 48
1822.44 43
1822.53 40
1822.63 40
1822.73 43
1822.83 48
1822.93 53
1823.02 57
1823.12 58
1823.22 55
1823.32 49
1823.42 39
1823.51 27
1823.61 16
1823.71 7
1823.81 1
1823.91 0
1824.00 0
1824.10 3
1824.20 9
1824.30 15
1824.40 21
1824.49 26
1824.59 29
1824.69 30
1824.79 31
1824.89 32
1824.98 33
1825.08 35
1825.18 40
1825.28 46
1825.38 53
1825.47 61
1825.57 67
1825.67 71
1825.77 74
1825.87 74
1825.97 72
1826.06 70
1826.16 67
1826.26 64
1826.36 61
1826.46 57
1826.55 51
1826.65 45
1826.75 39
1826.85 31
1826.95 24
1827.04 17
1827.14 11
1827.24 6
1827.34 4
1827.44 4
1827.53 8
1827.63 16
1827.73 28
1827.83 41
1827.93 54
1828.03 65
1828.12 72
1828.22 74
1828.32 71
1828.42 64
1828.52 55
1828.61 47
1828.71 41
1828.81 37
1828.91 35
1829.01 35
1829.11 36
1829.20 36
1829.30 33
1829.40 29
1829.50 23
1829.60 18
1829.69 14
1829.79 11
1829.89 11
1829.99 14
1830.09 20
1830.19 27
1830.28 35
1830.38 41
1830.48 45
1830.58 46
1830.68 42
1830.77 34
1830.87 22
1830.97 9
1831.07 0
1831.17 0
1831.27 0
1831.36 0
1831.46 0
1831.56 0
1831.66 0
1831.76 11
1831.86 24
1831.95 34
1832.05 42
1832.15 46
1832.25 47
1832.35 45
1832.44 42
1832.54 40
1832.64 39
1832.74 40
1832.84 44
1832.94 49
1833.03 55
1833.13 61
1833.23 66
1833.33 69
1833.43 70
1833.53 69
1833.62 66
1833.72 62
1833.82 58
1833.92 55
1834.02 53
1834.12 53
1834.21 56
1834.31 62
1834.41 69
1834.51 76
1834.61 82
1834.71 86
1834.80 87
1834.90 84
1835.00 79
1835.10 73
1835.20 66
1835.30 61
1835.39 57
1835.49 56
1835.59 56
1835.69 56
1835.79 56
1835.89 56
1835.98 54
1836.08 51
1836.18 49
1836.28 47
1836.38 47
1836.48 49
1836.57 51
1836.67 54
1836.77 55
1836.87 55
1836.97 52
1837.07 48
1837.16 42
1837.26 36
1837.36 29
1837.46 23
1837.56 18
1837.66 15
1837.75 14
1837.85 17
1837.95 23
1838.05 32
1838.15 43
1838.25 54
1838.35 64
1838.44 70
1838.54 71
1838.64 68
1838.74 59
1838.84 48
1838.94 34
1839.03 20
1839.13 8
1839.23 0
1839.33 0
1839.43 0
1839.53 0
1839.62 0
1839.72 0
1839.82 0
1839.92 0
1840.02 1
1840.12 7
1840.22 12
1840.31 16
1840.41 18
1840.51 20
1840.61 22
1840.71 23
1840.81 26
1840.91 29
1841.00 34
1841.10 41
1841.20 48
1841.30 56
1841.40 63
1841.50 68
1841.59 69
1841.69 66
1841.79 59
1841.89 48
1841.99 34
1842.09 20
1842.19 7
1842.28 0
1842.38 0
1842.48 0
1842.58 1
1842.68 13
1842.78 27
1842.88 44
1842.97 62
1843.07 81
1843.17 98
1843.27 113
1843.37 125
1843.47 133
1843.57 136
1843.66 134
1843.76 129
1843.86 122
1843.96 114
1844.06 107
1844.16 103
1844.26 101
1844.35 101
1844.45 102
1844.55 103
1844.65 102
1844.75 99
1844.85 95
1844.95 91
1845.04 89
1845.14 90
1845.24 95
1845.34 104
1845.44 116
1845.54 128
1845.64 139
1845.73 148
1845.83 152
1845.93 152
1846.03 149
1846.13 144
1846.23 138
1846.33 133
1846.42 130
1846.52 128
1846.62 127
1846.72 127
1846.82 127
1846.92 128
1847.02 129
1847.12 131
1847.21 135
1847.31 139
1847.41 141
1847.51 142
1847.61 138
1847.71 130
1847.81 118
1847.90 105
1848.00 91
1848.10 80
1848.20 74
1848.30 72
1848.40 76
1848.50 83
1848.60 91
1848.69 99
1848.79 107
1848.89 115
1848.99 123
1849.09 132
1849.19 142
1849.29 152
1849.38 163
1849.48 172
1849.58 179
1849.68 183
1849.78 185
1849.88 185
1849.98 182
1850.08 176
1850.17 169
1850.27 161
1850.37 151
1850.47 142
1850.57 133
1850.67 127
1850.77 124
1850.87 123
1850.96 126
1851.06 130
1851.16 135
1851.26 139
1851.36 142
1851.46 141
1851.56 136
1851.66 129
1851.75 118
1851.85 106
1851.95 93
1852.05 80
1852.15 69
1852.25 59
1852.35 51
1852.45 44
1852.55 38
1852.64 31
1852.74 25
1852.84 20
1852.94 16
1853.04 14
1853.14 14
1853.24 16
1853.34 18
1853.43 20
1853.53 22
1853.63 25
1853.73 27
1853.83 30
1853.93 33
1854.03 35
1854.13 35
1854.23 32
1854.32 26
1854.42 18
1854.52 8
1854.62 0
1854.72 0
1854.82 0
1854.92 0
1855.02 0
1855.11 0
1855.21 0
1855.31 0
1855.41 2
1855.51 9
1855.61 17
1855.71 22
1855.81 27
1855.91 29
1856.00 29
1856.10 28
1856.20 27
1856.30 27
1856.40 27
1856.50 28
1856.60 29
1856.70 29
1856.80 28
1856.89 24
1856.99 19
1857.09 13
1857.19 7
1857.29 2
1857.39 0
1857.49 0
1857.59 1
1857.69 6
1857.79 11
1857.88 16
1857.98 21
1858.08 25
1858.18 28
1858.28 31
1858.38 36
1858.48 43
1858.58 52
1858.68 64
1858.77 76
1858.87 89
1858.97 100
1859.07 107
1859.17 111
1859.27 112
1859.37 109
1859.47 105
1859.57 101
1859.67 97
1859.76 94
1859.86 93
1859.96 92
1860.06 92
1860.16 90
1860.26 88
1860.36 84
1860.46 80
1860.56 75
1860.66 73
1860.75 72
1860.85 75
1860.95 79
1861.05 84
1861.15 87
1861.25 87
1861.35 82
1861.45 74
1861.55 64
1861.65 52
1861.74 40
1861.84 31
1861.94 24
1862.04 20
1862.14 19
1862.24 21
1862.34 27
1862.44 37
1862.54 49
1862.64 64
1862.74 80
1862.83 94
1862.93 104
1863.03 111
1863.13 112
1863.23 110
1863.33 106
1863.43 101
1863.53 97
1863.63 94
1863.73 94
1863.83 94
1863.92 97
1864.02 101
1864.12 106
1864.22 114
1864.32 122
1864.42 131
1864.52 139
1864.62 147
1864.72 153
1864.82 158
1864.92 162
1865.01 164
1865.11 165
1865.21 164
1865.31 162
1865.41 158
1865.51 153
1865.61 148
1865.71 143
1865.81 140
1865.91 139
1866.01 140
1866.11 140
1866.20 140
1866.30 137
1866.40 132
1866.50 125
1866.60 116
1866.70 107
1866.80 98
1866.90 89
1867.00 81
1867.10 73
1867.20 64
1867.30 57
1867.39 51
1867.49 47
1867.59 47
1867.69 51
1867.79 58
1867.89 67
1867.99 75
1868.09 81
1868.19 84
1868.29 83
1868.39 80
1868.49 75
1868.59 71
1868.68 68
1868.78 69
1868.88 71
1868.98 75
1869.08 79
1869.18 83
1869.28 85
1869.38 86
1869.48 87
1869.58 86
1869.68 86
1869.78 85
1869.88 83
1869.97 80
1870.07 76
1870.17 72
1870.27 69
1870.37 67
1870.47 67
1870.57 70
1870.67 74
1870.77 80
1870.87 86
1870.97 91
1871.07 94
1871.17 96
1871.27 96
1871.36 94
1871.46 90
1871.56 86
1871.66 81
1871.76 78
1871.86 75
1871.96 76
1872.06 79
1872.16 84
1872.26 91
1872.36 97
1872.46 101
1872.56 103
1872.66 102
1872.75 99
1872.85 95
1872.95 91
1873.05 89
1873.15 89
1873.25 90
1873.35 93
1873.45 95
1873.55 96
1873.65 96
1873.75 94
1873.85 90
1873.95 86
1874.05 80
1874.15 72
1874.25 64
1874.34 54
1874.44 42
1874.54 30
1874.64 19
1874.74 8
1874.84 0
1874.94 0
1875.04 0
1875.14 0
1875.24 0
1875.34 6
1875.44 15
1875.54 27
1875.64 40
1875.74 52
1875.84 65
1875.93 76
1876.03 86
1876.13 95
1876.23 102
1876.33 109
1876.43 116
1876.53 123
1876.63 130
1876.73 137
1876.83 144
1876.93 150
1877.03 155
1877.13 159
1877.23 161
1877.33 160
1877.43 157
1877.53 149
1877.63 139
1877.72 127
1877.82 113
1877.92 101
1878.02 91
1878.12 84
1878.22 81
1878.32 82
1878.42 86
1878.52 91
1878.62 97
1878.72 102
1878.82 106
1878.92 108
1879.02 109
1879.12 108
1879.22 106
1879.32 102
1879.42 97
1879.52 91
1879.62 84
1879.71 76
1879.81 68
1879.91 61
1880.01 54
1880.11 48
1880.21 42
1880.31 38
1880.41 34
1880.51 32
1880.61 31
1880.71 31
1880.81 33
1880.91 38
1881.01 42
1881.11 47
1881.21 50
1881.31 50
1881.41 47
1881.51 42
1881.61 34
1881.71 25
1881.81 17
1881.90 10
1882.00 6
1882.10 2
1882.20 0
1882.30 0
1882.40 0
1882.50 0
1882.60 0
1882.70 0
1882.80 0
1882.90 0
1883.00 0
1883.10 0
1883.20 5
1883.30 9
1883.40 14
1883.50 20
1883.60 24
1883.70 27
1883.80 28
1883.90 27
1884.00 24
1884.10 20
1884.20 14
1884.30 9
1884.40 6
1884.49 5
1884.59 6
1884.69 11
1884.79 18
1884.89 27
1884.99 36
1885.09 45
1885.19 53
1885.29 61
1885.39 67
1885.49 74
1885.59 81
1885.69 88
1885.79 96
1885.89 102
1885.99 107
1886.09 108
1886.19 106
1886.29 101
1886.39 94
1886.49 86
1886.59 78
1886.69 72
1886.79 67
1886.89 63
1886.99 61
1887.09 58
1887.19 54
1887.29 51
1887.39 49
1887.49 49
1887.59 51
1887.68 54
1887.78 60
1887.88 65
1887.98 69
1888.08 71
1888.18 71
1888.28 67
1888.38 61
1888.48 52
1888.58 44
1888.68 35
1888.78 28
1888.88 23
1888.98 20
1889.08 20
1889.18 21
1889.28 24
1889.38 26
1889.48 28
1889.58 28
1889.68 27
1889.78 24
1889.88 20
1889.98 16
1890.08 13
1890.18 12
1890.28 15
1890.38 22
1890.48 33
1890.58 47
1890.68 62
1890.78 77
1890.88 90
1890.98 100
1891.08 107
1891.18 111
1891.28 113
1891.38 116
1891.48 120
1891.58 124
1891.68 129
1891.78 132
1891.88 133
1891.98 130
1892.08 123
1892.18 112
1892.28 99
1892.38 87
1892.47 76
1892.57 69
1892.67 66
1892.77 66
1892.87 68
1892.97 68
1893.07 65
1893.17 59
1893.27 50
1893.37 38
1893.47 25
1893.57 14
1893.67 5
1893.77 0
1893.87 0
1893.97 0
1894.07 0
1894.17 0
1894.27 0
1894.37 1
1894.47 2
1894.57 3
1894.67 3
1894.77 2
1894.87 2
1894.97 1
1895.07 0
1895.17 1
1895.27 3
1895.37 8
1895.47 14
1895.57 23
1895.67 34
1895.77 45
1895.87 55
1895.97 64
1896.07 71
1896.17 77
1896.27 81
1896.37 86
1896.47 90
1896.57 96
1896.67 102
1896.77 109
1896.87 115
1896.97 122
1897.07 127
1897.17 131
1897.27 135
1897.37 138
1897.47 141
1897.57 145
1897.67 149
1897.77 154
1897.87 159
1897.97 165
1898.07 171
1898.17 176
1898.27 178
1898.37 179
1898.47 176
1898.57 171
1898.67 164
1898.77 155
1898.87 146
1898.97 136
1899.07 128
1899.17 120
1899.27 113
1899.37 108
1899.47 104
1899.57 103
1899.67 104
1899.77 106
1899.87 110
1899.97 115
1900.07 119
1900.17 122
1900.27 123
1900.37 121
1900.47 117
1900.57 111
1900.67 104
1900.77 98
1900.87 95
1900.97 95
1901.07 98
1901.17 103
1901.27 110
1901.37 115
1901.47 118
1901.57 118
1901.67 114
1901.77 109
1901.87 102
1901.97 97
1902.07 94
1902.17 95
1902.27 100
1902.37 108
1902.47 117
1902.57 125
1902.67 132
1902.77 136
1902.87 138
1902.97 138
1903.07 139
1903.17 141
1903.27 146
1903.38 151
1903.48 156
1903.58 159
1903.68 159
1903.78 155
1903.88 148
1903.98 139
1904.08 130
1904.18 121
1904.28 113
1904.38 107
1904.48 102
1904.58 98
1904.68 93
1904.78 88
1904.88 82
1904.98 76
1905.08 70
1905.18 65
1905.28 60
1905.38 57
1905.48 55
1905.58 55
1905.68 58
1905.78 63
1905.88 70
1905.98 77
1906.08 85
1906.18 91
1906.28 95
1906.38 97
1906.48 96
1906.58 92
1906.68 84
1906.78 75
1906.88 64
1906.98 53
1907.08 45
1907.18 40
1907.28 39
1907.38 42
1907.48 48
1907.58 56
1907.68 62
1907.78 66
1907.88 66
1907.98 63
1908.08 58
1908.18 53
1908.29 49
1908.39 48
1908.49 50
1908.59 55
1908.69 62
1908.79 68
1908.89 74
1908.99 78
1909.09 80
1909.19 81
1909.29 80
1909.39 79
1909.49 78
1909.59 76
1909.69 74
1909.79 71
1909.89 67
1909.99 62
1910.09 56
1910.19 51
1910.29 45
1910.39 40
1910.49 36
1910.59 32
1910.69 28
1910.79 23
1910.89 17
1910.99 9
1911.09 2
1911.19 0
1911.29 0
1911.39 0
1911.50 0
1911.60 0
1911.70 0
1911.80 7
1911.90 19
1912.00 31
1912.10 41
1912.20 46
1912.30 48
1912.40 49
1912.50 48
1912.60 49
1912.70 51
1912.80 56
1912.90 61
1913.00 67
1913.10 72
1913.20 76
1913.30 79
1913.40 81
1913.50 82
1913.60 82
1913.70 79
1913.80 72
1913.90 63
1914.01 50
1914.11 35
1914.21 19
1914.31 5
1914.41 0
1914.51 0
1914.61 0
1914.71 0
1914.81 0
1914.91 0
1915.01 0
1915.11 0
1915.21 4
1915.31 8
1915.41 12
1915.51 16
1915.61 20
1915.71 25
1915.81 29
1915.91 34
1916.01 39
1916.11 42
1916.22 45
1916.32 47
1916.42 48
1916.52 48
1916.62 48
1916.72 48
1916.82 48
1916.92 48
1917.02 49
1917.12 52
1917.22 54
1917.32 57
1917.42 60
1917.52 61
1917.62 61
1917.72 58
1917.82 54
1917.92 47
1918.02 40
1918.12 34
1918.23 28
1918.33 23
1918.43 21
1918.53 19
1918.63 18
1918.73 18
1918.83 19
1918.93 21
1919.03 25
1919.13 30
1919.23 36
1919.33 43
1919.43 51
1919.53 58
1919.63 65
1919.73 72
1919.83 79
1919.93 86
1920.04 92
1920.14 98
1920.24 103
1920.34 107
1920.44 108
1920.54 107
1920.64 105
1920.74 101
1920.84 96
1920.94 91
1921.04 88
1921.14 85
1921.24 83
1921.34 81
1921.44 78
1921.54 73
1921.64 68
1921.75 62
1921.85 56
1921.95 51
1922.05 46
1922.15 41
1922.25 37
1922.35 32
1922.45 28
1922.55 24
1922.65 21
1922.75 19
1922.85 19
1922.95 21
1923.05 25
1923.15 30
1923.26 36
1923.36 44
1923.46 53
1923.56 64
1923.66 75
1923.76 85
1923.86 95
1923.96 102
1924.06 106
1924.16 107
1924.26 104
1924.36 98
1924.46 89
1924.56 81
1924.66 72
1924.77 63
1924.87 56
1924.97 50
1925.07 44
1925.17 38
1925.27 31
1925.37 24
1925.47 17
1925.57 10
1925.67 4
1925.77 0
1925.87 0
1925.97 0
1926.07 0
1926.18 4
1926.28 10
1926.38 17
1926.48 24
1926.58 30
1926.68 36
1926.78 39
1926.88 41
1926.98 41
1927.08 40
1927.18 39
1927.28 38
1927.38 37
1927.49 38
1927.59 39
1927.69 41
1927.79 45
1927.89 50
1927.99 57
1928.09 65
1928.19 76
1928.29 88
1928.39 100
1928.49 112
1928.59 122
1928.69 131
1928.80 137
1928.90 141
1929.00 141
1929.10 140
1929.20 137
1929.30 133
1929.40 129
1929.50 126
1929.60 123
1929.70 123
1929.80 124
1929.90 127
1930.01 129
1930.11 132
1930.21 134
1930.31 136
1930.41 137
1930.51 139
1930.61 142
1930.71 146
1930.81 152
1930.91 157
1931.01 161
1931.12 162
1931.22 160
1931.32 154
1931.42 145
1931.52 134
1931.62 124
1931.72 117
1931.82 114
1931.92 115
1932.02 120
1932.12 127
1932.22 135
1932.33 142
1932.43 146
1932.53 146
1932.63 143
1932.73 136
1932.83 125
1932.93 114
1933.03 101
1933.13 90
1933.23 81
1933.33 76
1933.44 76
1933.54 79
1933.64 86
1933.74 93
1933.84 101
1933.94 107
1934.04 110
1934.14 111
1934.24 109
1934.34 105
1934.45 100
1934.55 94
1934.65 87
1934.75 79
1934.85 72
1934.95 65
1935.05 59
1935.15 53
1935.25 47
1935.35 41
1935.45 33
1935.56 23
1935.66 12
1935.76 0
1935.86 0
1935.96 0
1936.06 0
1936.16 0
1936.26 0
1936.36 0
1936.46 0
1936.57 3
1936.67 16
1936.77 28
1936.87 40
1936.97 51
1937.07 60
1937.17 67
1937.27 72
1937.37 74
1937.48 75
1937.58 73
1937.68 70
1937.78 65
1937.88 59
1937.98 53
1938.08 47
1938.18 41
1938.28 36
1938.38 33
1938.49 33
1938.59 36
1938.69 40
1938.79 45
1938.89 50
1938.99 51
1939.09 49
1939.19 43
1939.29 34
1939.40 22
1939.50 10
1939.60 0
1939.70 0
1939.80 0
1939.90 0
1940.00 0
1940.10 2
1940.20 11
1940.31 20
1940.41 27
1940.51 32
1940.61 33
1940.71 31
1940.81 27
1940.91 22
1941.01 16
1941.11 12
1941.22 9
1941.32 7
1941.42 7
1941.52 8
1941.62 10
1941.72 14
1941.82 21
1941.92 30
1942.02 41
1942.13 55
1942.23 71
1942.33 85
1942.43 98
1942.53 108
1942.63 113
1942.73 114
1942.83 111
1942.93 106
1943.04 99
1943.14 92
1943.24 86
1943.34 82
1943.44 78
1943.54 77
1943.64 77
1943.74 78
1943.85 81
1943.95 85
1944.05 89
1944.15 94
1944.25 99
1944.35 104
1944.45 109
1944.55 114
1944.66 117
1944.76 120
1944.86 122
1944.96 122
1945.06 121
1945.16 119
1945.26 116
1945.36 113
1945.47 110
1945.57 106
1945.67 104
1945.77 103
1945.87 103
1945.97 105
1946.07 108
1946.17 112
1946.28 117
1946.38 121
1946.48 123
1946.58 124
1946.68 122
1946.78 119
1946.88 114
1946.98 107
1947.09 99
1947.19 92
1947.29 84
1947.39 77
1947.49 71
1947.59 65
1947.69 60
1947.79 56
1947.90 51
1948.00 46
1948.10 41
1948.20 35
1948.30 30
1948.40 26
1948.50 21
1948.61 18
1948.71 15
1948.81 11
1948.91 8
1949.01 3
1949.11 0
1949.21 0
1949.31 0
1949.42 0
1949.52 0
1949.62 0
1949.72 0
1949.82 0
1949.92 4
1950.02 14
1950.13 25
1950.23 35
1950.33 43
1950.43 48
1950.53 51
1950.63 51
1950.73 48
1950.83 44
1950.94 41
1951.04 39
1951.14 38
1951.24 39
1951.34 42
1951.44 45
1951.54 48
1951.65 51
1951.75 53
1951.85 55
1951.95 56
1952.05 56
1952.15 56
1952.25 55
1952.36 55
1952.46 56
1952.56 57
1952.66 59
1952.76 63
1952.86 67
1952.96 71
1953.07 74
1953.17 76
1953.27 76
1953.37 74
1953.47 71
1953.57 66
1953.67 62
1953.78 58
1953.88 56
1953.98 55
1954.08 55
1954.18 55
1954.28 53
1954.38 49
1954.49 44
1954.59 35
1954.69 26
1954.79 16
1954.89 7
1954.99 1
1955.10 0
1955.20 0
1955.30 0
1955.40 0
1955.50 0
1955.60 0
1955.70 0
1955.81 0
1955.91 0
1956.01 0
1956.11 4
1956.21 11
1956.31 19
1956.41 27
1956.52 34
1956.62 40
1956.72 45
1956.82 51
1956.92 57
1957.02 64
1957.13 72
1957.23 78
1957.33 83
1957.43 85
1957.53 84
1957.63 80
1957.74 74
1957.84 69
1957.94 65
1958.04 63
1958.14 66
1958.24 71
1958.34 78
1958.45 86
1958.55 92
1958.65 96
1958.75 97
1958.85 95
1958.95 90
1959.06 84
1959.16 75
1959.26 65
1959.36 54
1959.46 42
1959.56 31
1959.67 22
1959.77 16
1959.87 13
1959.97 14
1960.07 19
1960.17 27
1960.27 38
1960.38 50
1960.48 61
1960.58 71
1960.68 79
1960.78 84
1960.88 86
1960.99 85
1961.09 81
1961.19 76
1961.29 70
1961.39 65
1961.49 61
1961.60 58
1961.70 57
1961.80 56
1961.90 56
1962.00 54
1962.10 51
1962.21 47
1962.31 43
1962.41 42
1962.51 44
1962.61 50
1962.71 60
1962.82 71
1962.92 82
1963.02 88
1963.12 89
1963.22 83
1963.32 71
1963.43 55
1963.53 38
1963.63 23
1963.73 12
1963.83 8
1963.94 9
1964.04 16
1964.14 25
1964.24 36
1964.34 46
1964.44 55
1964.55 62
1964.65 67
1964.75 70
1964.85 72
1964.95 73
1965.05 75
1965.16 76
1965.26 78
1965.36 80
1965.46 83
1965.56 85
1965.66 85
1965.77 83
1965.87 79
1965.97 74
1966.07 69
1966.17 65
1966.28 64
1966.38 67
1966.48 74
1966.58 84
1966.68 95
1966.78 103
1966.89 109
1966.99 110
1967.09 106
1967.19 98
1967.29 88
1967.40 79
1967.50 72
1967.60 69
1967.70 71
1967.80 78
1967.90 90
1968.01 102
1968.11 114
1968.21 122
1968.31 126
1968.41 125
1968.52 121
1968.62 116
1968.72 112
1968.82 111
1968.92 114
1969.02 120
1969.13 128
1969.23 136
1969.33 143
1969.43 148
1969.53 151
1969.64 152
1969.74 152
1969.84 151
1969.94 149
1970.04 145
1970.15 140
1970.25 134
1970.35 127
1970.45 119
1970.55 111
1970.65 104
1970.76 99
1970.86 96
1970.96 97
1971.06 101
1971.16 109
1971.27 121
1971.37 133
1971.47 145
1971.57 153
1971.67 155
1971.78 151
1971.88 140
1971.98 123
1972.08 104
1972.18 84
1972.29 67
1972.39 53
1972.49 43
1972.59 38
1972.69 36
1972.80 36
1972.90 37
1973.00 39
1973.10 40
1973.20 39
1973.30 36
1973.41 32
1973.51 26
1973.61 20
1973.71 15
1973.81 10
1973.92 7
1974.02 5
1974.12 6
1974.22 8
1974.32 13
1974.43 19
1974.53 28
1974.63 38
1974.73 49
1974.83 61
1974.94 72
1975.04 81
1975.14 88
1975.24 91
1975.34 90
1975.45 85
1975.55 78
1975.65 71
1975.75 65
1975.85 62
1975.96 62
1976.06 65
1976.16 71
1976.26 77
1976.37 81
1976.47 83
1976.57 82
1976.67 78
1976.77 72
1976.88 67
1976.98 64
1977.08 64
1977.18 67
1977.28 72
1977.39 79
1977.49 85
1977.59 90
1977.69 92
1977.79 90
1977.90 84
1978.00 76
1978.10 67
1978.20 58
1978.30 50
1978.41 43
1978.51 38
1978.61 34
1978.71 31
1978.81 29
1978.92 28
1979.02 27
1979.12 28
1979.22 28
1979.33 29
1979.43 28
1979.53 27
1979.63 25
1979.73 22
1979.84 20
1979.94 19
1980.04 20
1980.14 23
1980.24 29
1980.35 38
1980.45 49
1980.55 61
1980.65 73
1980.76 83
1980.86 91
1980.96 96
1981.06 97
1981.16 95
1981.27 92
1981.37 89
1981.47 87
1981.57 88
1981.67 92
1981.78 98
1981.88 104
1981.98 109
1982.08 111
1982.19 108
1982.29 101
1982.39 91
1982.49 78
1982.59 64
1982.70 50
1982.80 38
1982.90 27
1983.00 17
1983.11 8
1983.21 1
1983.31 0
1983.41 0
1983.51 0
1983.62 0
1983.72 3
1983.82 13
1983.92 25
1984.03 38
1984.13 52
1984.23 64
1984.33 75
1984.43 85
1984.54 92
1984.64 96
1984.74 98
1984.84 98
1984.95 94
1985.05 89
1985.15 82
1985.25 74
1985.36 67
1985.46 60
1985.56 55
1985.66 50
1985.76 47
1985.87 43
1985.97 38
1986.07 33
1986.17 27
1986.28 22
1986.38 18
1986.48 16
1986.58 16
1986.69 17
1986.79 18
1986.89 20
1986.99 22
1987.09 24
1987.20 26
1987.30 29
1987.40 33
1987.50 37
1987.61 41
1987.71 45
1987.81 48
1987.91 49
1988.02 50
1988.12 50
1988.22 50
1988.32 53
1988.42 56
1988.53 60
1988.63 64
1988.73 67
1988.83 66
1988.94 62
1989.04 53
1989.14 41
1989.24 26
1989.35 10
1989.45 0
1989.55 0
1989.65 0
1989.76 0
1989.86 0
1989.96 0
1990.06 0
1990.17 0
1990.27 3
1990.37 23
1990.47 45
1990.57 68
1990.68 88
1990.78 106
1990.88 119
1990.98 127
1991.09 131
1991.19 131
1991.29 129
1991.39 126
1991.50 125
1991.60 125
1991.70 126
1991.80 128
1991.91 129
1992.01 128
1992.11 125
1992.21 119
1992.32 111
1992.42 102
1992.52 94
1992.62 87
1992.73 82
1992.83 80
1992.93 80
1993.03 84
1993.14 89
1993.24 95
1993.34 103
1993.44 111
1993.55 120
1993.65 128
1993.75 135
1993.85 142
1993.96 147
1994.06 150
1994.16 153
1994.26 154
1994.37 153
1994.47 152
1994.57 148
1994.67 142
1994.78 136
1994.88 130
1994.98 125
1995.08 124
1995.19 127
1995.29 133
1995.39 141
1995.49 151
1995.60 159
1995.70 166
1995.80 170
1995.90 173
1996.01 174
1996.11 176
1996.21 177
1996.31 179
1996.42 181
1996.52 181
1996.62 177
1996.72 170
1996.83 160
1996.93 147
1997.03 133
1997.13 120
1997.24 109
1997.34 102
1997.44 97
1997.54 94
1997.65 92
1997.75 89
1997.85 84
1997.96 78
1998.06 71
1998.16 64
1998.26 60
1998.37 58
1998.47 61
1998.57 67
1998.67 74
1998.78 82
1998.88 89
1998.98 92
1999.08 93
1999.19 90
1999.29 84
1999.39 76
1999.49 67
1999.60 58
1999.70 49
1999.80 43
1999.90 39
2000.01 39
2000.11 42
2000.21 48
2000.32 56
2000.42 64
2000.52 70
2000.62 76
2000.73 79
2000.83 80
2000.93 81
2001.03 81
2001.14 79
2001.24 75
2001.34 70
2001.44 61
2001.55 52
2001.65 42
2001.75 34
2001.86 30
2001.96 29
2002.06 33
2002.16 38
2002.27 45
2002.37 50
2002.47 53
2002.57 52
2002.68 49
2002.78 45
2002.88 42
2002.99 42
2003.09 46
2003.19 54
2003.29 67
2003.40 81
2003.50 96
2003.60 108
2003.70 116
2003.81 118
2003.91 116
2004.01 109
2004.12 99
2004.22 89
2004.32 79
2004.42 71
2004.53 66
2004.63 63
2004.73 64
2004.84 67
2004.94 71
2005.04 77
2005.14 83
2005.25 90
2005.35 98
2005.45 106
2005.55 113
2005.66 120
2005.76 125
2005.86 129
2005.97 131
2006.07 131
2006.17 130
2006.27 127
2006.38 124
2006.48 120
2006.58 115
2006.69 108
2006.79 99
2006.89 89
2006.99 79
2007.10 70
2007.20 64
2007.30 61
2007.41 63
2007.51 67
2007.61 72
2007.71 77
2007.82 78
2007.92 75
2008.02 67
2008.13 55
2008.23 39
2008.33 23
2008.43 8
2008.54 0
2008.64 0
2008.74 0
2008.85 0
2008.95 0
2009.05 0
2009.15 0
2009.26 0
2009.36 0
2009.46 10
2009.57 21
2009.67 31
2009.77 41
2009.87 48
2009.98 52
2010.08 55
2010.18 57
2010.29 60
2010.39 67
2010.49 77
2010.59 91
2010.70 106
2010.80 122
2010.90 136
2011.01 147
2011.11 153
2011.21 155
2011.32 152
2011.42 147
2011.52 139
2011.62 130
2011.73 122
2011.83 116
2011.93 113
2012.04 113
2012.14 114
2012.24 117
2012.34 120
2012.45 123
2012.55 124
2012.65 124
2012.76 124
2012.86 123
2012.96 124
2013.07 125
2013.17 127
2013.27 131
2013.37 134
2013.48 137
2013.58 139
2013.68 139
2013.79 138
2013.89 134
2013.99 130
2014.10 125
2014.20 119
2014.30 114
2014.40 109
2014.51 105
2014.61 102
2014.71 99
2014.82 96
2014.92 93
2015.02 90
2015.13 86
2015.23 81
2015.33 76
2015.44 70
2015.54 64
2015.64 58
2015.74 52
2015.85 46
2015.95 39
2016.05 33
2016.16 27
2016.26 22
2016.36 16
2016.47 11
2016.57 7
2016.67 2
2016.77 0
2016.88 0
2016.98 0
2017.08 0
2017.19 0
2017.29 0
2017.39 0
2017.50 0
2017.60 6
2017.70 15
2017.81 22
2017.91 27
2018.01 28
2018.12 25
2018.22 19
2018.32 12
2018.42 6
2018.53 4
2018.63 5
2018.73 12
2018.84 24
2018.94 40
2019.04 56
2019.15 71
2019.25 82
2019.35 87
2019.46 86
2019.56 79
2019.66 69
2019.77 58
2019.87 48
2019.97 43
2020.07 42
2020.18 46
2020.28 53
2020.38 62
2020.49 72
2020.59 81
2020.69 88
2020.80 94
2020.90 97
2021.00 97
2021.11 94
2021.21 89
2021.31 82
2021.42 72
2021.52 62
2021.62 50
2021.73 40
2021.83 31
2021.93 25
2022.04 21
2022.14 21
2022.24 24
2022.35 29
2022.45 35
2022.55 41
2022.65 45
2022.76 46
2022.86 43
2022.96 37
2023.07 30
2023.17 22
2023.27 15
2023.38 11
2023.48 10
2023.58 11
2023.69 14
2023.79 15
2023.89 16
2024.00 15
2024.10 14
2024.20 12
2024.31 12
2024.41 12
2024.51 14
2024.62 16
2024.72 18
2024.82 19
2024.93 19
2025.03 19
2025.13 18
2025.24 19
2025.34 20
2025.44 21
2025.55 24
2025.65 26
2025.75 29
2025.86 32
2025.96 35
2026.06 39
2026.17 44
2026.27 50
2026.37 58
2026.48 66
2026.58 76
2026.68 88
2026.79 102
2026.89 118
2026.99 135
2027.10 153
2027.20 171
2027.30 186
2027.41 198
2027.51 206
2027.61 210
2027.72 211
2027.82 208
2027.92 205
2028.03 200
2028.13 196
2028.23 191
2028.34 187
2028.44 182
2028.54 177
2028.65 171
2028.75 166
2028.85 163
2028.96 161
2029.06 163
2029.16 166
2029.27 169
2029.37 172
2029.47 172
2029.58 168
2029.68 161
2029.78 151
2029.89 141
2029.99 131
2030.09 125
2030.20 123
2030.30 126
2030.40 135
2030.51 147
2030.61 162
2030.71 176
2030.82 188
2030.92 197
2031.03 202
2031.13 203
2031.23 201
2031.34 196
2031.44 191
2031.54 185
2031.65 179
2031.75 173
2031.85 165
2031.96 156
2032.06 144
2032.16 129
2032.27 111
2032.37 91
2032.47 70
2032.58 48
2032.68 29
2032.78 14
2032.89 4
2032.99 1
2033.09 4
2033.20 12
2033.30 25
2033.41 39
2033.51 54
2033.61 66
2033.72 75
2033.82 80
2033.92 81
2034.03 78
2034.13 73
2034.23 66
2034.34 60
2034.44 54
2034.54 48
2034.65 43
2034.75 38
2034.85 31
2034.96 25
2035.06 19
2035.17 14
2035.27 11
2035.37 11
2035.48 14
2035.58 19
2035.68 25
2035.79 33
2035.89 40
2035.99 46
2036.10 51
2036.20 54
2036.30 56
2036.41 56
2036.51 54
2036.61 50
2036.72 45
2036.82 40
2036.93 34
2037.03 29
2037.13 25
2037.24 24
2037.34 23
2037.44 24
2037.55 25
2037.65 26
2037.75 25
2037.86 22
2037.96 18
2038.07 13
2038.17 8
2038.27 4
2038.38 1
2038.48 1
2038.58 4
2038.69 8
2038.79 13
2038.89 20
2039.00 28
2039.10 36
2039.21 43
2039.31 49
2039.41 54
2039.52 57
2039.62 56
2039.72 53
2039.83 48
2039.93 43
2040.03 37
2040.14 33
2040.24 31
2040.35 32
2040.45 34
2040.55 37
2040.66 39
2040.76 39
2040.86 35
2040.97 28
2041.07 17
2041.18 5
2041.28 0
2041.38 0
2041.49 0
2041.59 0
2041.69 0
2041.80 0
2041.90 5
2042.01 15
2042.11 24
2042.21 29
2042.32 32
2042.42 31
2042.52 26
2042.63 20
2042.73 11
2042.83 1
2042.94 0
2043.04 0
2043.15 0
2043.25 0
2043.35 0
2043.46 0
2043.56 0
2043.66 2
2043.77 16
2043.87 28
2043.98 39
2044.08 47
2044.18 51
2044.29 53
2044.39 52
2044.50 50
2044.60 47
2044.70 45
2044.81 44
2044.91 45
2045.01 48
2045.12 54
2045.22 62
2045.33 72
2045.43 82
2045.53 91
2045.64 99
2045.74 105
2045.84 107
2045.95 106
2046.05 103
2046.16 98
2046.26 92
2046.36 86
2046.47 82
2046.57 79
2046.68 79
2046.78 81
2046.88 84
2046.99 88
2047.09 92
2047.19 96
2047.30 98
2047.40 100
2047.51 101
2047.61 101
2047.71 100
2047.82 97
2047.92 92
2048.03 86
2048.13 78
2048.23 70
2048.34 63
2048.44 58
2048.54 54
2048.65 53
2048.75 53
2048.86 54
2048.96 56
2049.06 58
2049.17 60
2049.27 63
2049.38 67
2049.48 70
2049.58 71
2049.69 72
2049.79 70
2049.90 66
2050.00 59
2050.10 51
2050.21 42
2050.31 33
2050.42 26
2050.52 19
2050.62 15
2050.73 14
2050.83 14
2050.94 15
2051.04 18
2051.14 22
2051.25 26
2051.35 32
2051.45 37
2051.56 43
2051.66 47
2051.77 49
2051.87 48
2051.97 45
2052.08 39
2052.18 32
2052.29 25
2052.39 20
2052.49 17
2052.60 16
2052.70 16
2052.81 15
2052.91 13
2053.01 8
2053.12 2
2053.22 0
2053.33 0
2053.43 0
2053.53 0
2053.64 0
2053.74 0
2053.85 0
2053.95 5
2054.05 12
2054.16 18
2054.26 22
2054.37 24
2054.47 22
2054.57 19
2054.68 14
2054.78 9
2054.89 5
2054.99 3
2055.10 3
2055.20 6
2055.30 11
2055.41 17
2055.51 23
2055.62 28
2055.72 33
2055.82 36
2055.93 39
2056.03 42
2056.14 45
2056.24 49
2056.34 53
2056.45 59
2056.55 65
2056.66 73
2056.76 82
2056.86 93
2056.97 105
2057.07 118
2057.18 131
2057.28 141
2057.38 148
2057.49 152
2057.59 151
2057.70 146
2057.80 138
2057.91 127
2058.01 115
2058.11 103
2058.22 91
2058.32 80
2058.43 69
2058.53 60
2058.63 52
2058.74 46
2058.84 43
2058.95 42
2059.05 45
2059.16 50
2059.26 58
2059.36 66
2059.47 73
2059.57 79
2059.68 83
2059.78 85
2059.88 87
2059.99 88
2060.09 90
2060.20 93
2060.30 97
2060.41 102
2060.51 105
2060.61 108
2060.72 109
2060.82 110
2060.93 108
2061.03 106
2061.13 103
2061.24 99
2061.34 95
2061.45 91
2061.55 85
2061.66 80
2061.76 75
2061.86 72
2061.97 69
2062.07 69
2062.18 70
2062.28 71
2062.39 72
2062.49 72
2062.59 70
2062.70 68
2062.80 66
2062.91 64
2063.01 63
2063.12 64
2063.22 66
2063.32 70
2063.43 74
2063.53 79
2063.64 86
2063.74 94
2063.85 105
2063.95 115
2064.05 126
2064.16 134
2064.26 139
2064.37 141
2064.47 139
2064.58 135
2064.68 130
2064.78 125
2064.89 120
2064.99 115
2065.10 111
2065.20 108
2065.31 105
2065.41 102
2065.51 100
2065.62 97
2065.72 93
2065.83 88
2065.93 80
2066.04 71
2066.14 61
2066.24 50
2066.35 40
2066.45 30
2066.56 22
2066.66 14
2066.77 8
2066.87 2
2066.97 0
2067.08 0
2067.18 0
2067.29 0
2067.39 0
2067.50 0
2067.60 0
2067.71 0
2067.81 4
2067.91 9
2068.02 12
2068.12 14
2068.23 14
2068.33 14
2068.44 12
2068.54 11
2068.64 10
2068.75 10
2068.85 10
2068.96 10
2069.06 10
2069.17 11
2069.27 12
2069.38 14
2069.48 17
2069.58 21
2069.69 26
2069.79 33
2069.90 39
2070.00 46
2070.11 54
2070.21 62
2070.32 70
2070.42 80
2070.52 90
2070.63 100
2070.73 109
2070.84 118
2070.94 126
2071.05 132
2071.15 138
2071.26 144
2071.36 149
2071.46 153
2071.57 157
2071.67 159
2071.78 159
2071.88 157
2071.99 154
2072.09 149
2072.20 145
2072.30 142
2072.40 141
2072.51 142
2072.61 146
2072.72 151
2072.82 156
2072.93 160
2073.03 164
2073.14 166
2073.24 166
2073.35 166
2073.45 165
2073.55 165
2073.66 165
2073.76 166
2073.87 168
2073.97 172
2074.08 175
2074.18 178
2074.29 181
2074.39 183
2074.49 184
2074.60 184
2074.70 183
2074.81 182
2074.91 181
2075.02 180
2075.12 178
2075.23 177
2075.33 175
2075.44 174
2075.54 174
2075.65 175
2075.75 178
2075.85 183
2075.96 190
2076.06 196
2076.17 199
2076.27 200
2076.38 196
2076.48 187
2076.59 175
2076.69 161
2076.80 146
2076.90 134
2077.00 124
2077.11 118
2077.21 115
2077.32 114
2077.42 114
2077.53 114
2077.63 112
2077.74 107
2077.84 101
2077.95 92
2078.05 83
2078.16 74
2078.26 67
2078.36 60
2078.47 56
2078.57 53
2078.68 53
2078.78 54
2078.89 56
2078.99 61
2079.10 66
2079.20 73
2079.31 79
2079.41 85
2079.52 91
2079.62 96
2079.73 101
2079.83 106
2079.93 112
2080.04 118
2080.14 123
2080.25 127
2080.35 129
2080.46 128
2080.56 125
2080.67 120
2080.77 114
2080.88 107
2080.98 99
2081.09 92
2081.19 84
2081.30 76
2081.40 69
2081.51 62
2081.61 56
2081.71 51
2081.82 47
2081.92 45
2082.03 43
2082.13 42
2082.24 40
2082.34 38
2082.45 35
2082.55 30
2082.66 23
2082.76 14
2082.87 4
2082.97 0
2083.08 0
2083.18 0
2083.29 0
2083.39 0
2083.50 0
2083.60 0
2083.70 0
2083.81 6
2083.91 15
2084.02 24
2084.12 31
2084.23 37
2084.33 40
2084.44 41
2084.54 39
2084.65 35
2084.75 31
2084.86 26
2084.96 22
2085.07 19
2085.17 17
2085.28 16
2085.38 16
2085.49 17
2085.59 18
2085.70 21
2085.80 26
2085.91 31
2086.01 37
2086.12 44
2086.22 49
2086.33 53
2086.43 56
2086.53 58
2086.64 61
2086.74 67
2086.85 75
2086.95 87
2087.06 101
2087.16 115
2087.27 127
2087.37 136
2087.48 140
2087.58 138
2087.69 133
2087.79 124
2087.90 114
2088.00 103
2088.11 94
2088.21 85
2088.32 78
2088.42 73
2088.53 68
2088.63 64
2088.74 60
2088.84 55
2088.95 50
2089.05 45
2089.16 39
2089.26 33
2089.37 28
2089.47 24
2089.58 22
2089.68 21
2089.79 22
2089.89 24
2090.00 26
2090.10 29
2090.21 31
2090.31 34
2090.42 35
2090.52 37
2090.63 37
2090.73 37
2090.84 35
2090.94 32
2091.05 27
2091.15 21
2091.26 14
2091.36 8
2091.47 2
2091.57 0
2091.68 0
2091.78 0
2091.89 0
2091.99 0
2092.10 0
2092.20 0
2092.31 0
2092.41 0
2092.52 3
2092.62 11
2092.73 21
2092.83 31
2092.94 41
2093.04 49
2093.15 56
2093.25 60
2093.36 64
2093.46 69
2093.57 76
2093.67 85
2093.78 96
2093.88 107
2093.99 117
2094.09 126
2094.20 132
2094.30 135
2094.41 136
2094.51 136
2094.62 134
2094.72 130
2094.83 126
2094.93 122
2095.04 119
2095.14 118
2095.25 117
2095.35 119
2095.46 120
2095.56 121
2095.67 121
2095.77 118
2095.88 114
2095.98 107
2096.09 100
2096.19 92
2096.30 84
2096.40 77
2096.51 69
2096.61 61
2096.72 52
2096.82 44
2096.93 35
2097.03 27
2097.14 20
2097.24 15
2097.35 11
2097.45 10
2097.56 12
2097.66 17
2097.77 26
2097.87 39
2097.98 53
2098.08 68
2098.19 82
2098.29 94
2098.40 102
2098.50 107
2098.61 108
2098.71 105
2098.82 99
2098.93 92
2099.03 83
2099.14 74
2099.24 66
2099.35 61
2099.45 58
2099.56 57
2099.66 59
2099.77 61
2099.87 63
2099.98 63
2100.08 62
2100.19 61
2100.29 59
2100.40 57
2100.50 57
2100.61 58
2100.71 61
2100.82 65
2100.92 69
2101.03 74
2101.13 77
2101.24 80
2101.34 81
2101.45 80
2101.55 77
2101.66 72
2101.77 67
2101.87 61
2101.98 57
2102.08 54
2102.19 54
2102.29 55
2102.40 59
2102.50 63
2102.61 69
2102.71 74
2102.82 79
2102.92 84
2103.03 87
2103.13 89
2103.24 90
2103.34 89
2103.45 88
2103.55 86
2103.66 84
2103.77 82
2103.87 80
2103.98 79
2104.08 80
2104.19 82
2104.29 85
2104.40 90
2104.50 96
2104.61 102
2104.71 105
2104.82 105
2104.92 102
2105.03 95
2105.13 87
2105.24 78
2105.34 71
2105.45 67
2105.56 65
2105.66 66
2105.77 69
2105.87 73
2105.98 76
2106.08 79
2106.19 81
2106.29 80
2106.40 77
2106.50 72
2106.61 65
2106.71 57
2106.82 50
2106.92 45
2107.03 44
2107.14 47
2107.24 56
2107.35 68
2107.45 84
2107.56 99
2107.66 114
2107.77 125
2107.87 131
2107.98 131
2108.08 126
2108.19 116
2108.29 105
2108.40 93
2108.51 83
2108.61 78
2108.72 77
2108.82 82
2108.93 90
2109.03 101
2109.14 113
2109.24 125
2109.35 136
2109.45 145
2109.56 154
2109.66 162
2109.77 171
2109.88 180
2109.98 189
2110.09 198
2110.19 208
2110.30 217
2110.40 225
2110.51 233
2110.61 238
2110.72 240
2110.82 238
2110.93 233
2111.04 224
2111.14 213
2111.25 199
2111.35 186
2111.46 175
2111.56 166
2111.67 160
2111.77 155
2111.88 149
2111.98 143
2112.09 134
2112.20 125
2112.30 115
2112.41 106
2112.51 101
2112.62 101
2112.72 105
2112.83 113
2112.93 124
2113.04 136
2113.15 148
2113.25 158
2113.36 165
2113.46 168
2113.57 167
2113.67 163
2113.78 155
2113.88 146
2113.99 135
2114.10 126
2114.20 117
2114.31 109
2114.41 102
2114.52 95
2114.62 88
2114.73 81
2114.83 75
2114.94 70
2115.05 66
2115.15 63
2115.26 62
2115.36 62
2115.47 62
2115.57 62
2115.68 62
2115.78 62
2115.89 64
2116.00 69
2116.10 75
2116.21 84
2116.31 95
2116.42 106
2116.52 117
2116.63 126
2116.73 134
2116.84 142
2116.95 149
2117.05 155
2117.16 160
2117.26 165
2117.37 169
2117.47 173
2117.58 177
2117.68 183
2117.79 189
2117.90 195
2118.00 200
2118.11 203
2118.21 202
2118.32 197
2118.42 191
2118.53 185
2118.64 180
2118.74 180
2118.85 185
2118.95 193
2119.06 204
2119.16 216
2119.27 225
2119.38 231
2119.48 234
2119.59 232
2119.69 228
2119.80 223
2119.90 215
2120.01 207
2120.12 197
2120.22 187
2120.33 175
2120.43 164
2120.54 153
2120.64 144
2120.75 137
2120.85 134
2120.96 133
2121.07 134
2121.17 136
2121.28 139
2121.38 140
2121.49 140
2121.59 137
2121.70 131
2121.81 121
2121.91 108
2122.02 92
2122.12 74
2122.23 55
2122.34 37
2122.44 22
2122.55 10
2122.65 3
2122.76 0
2122.86 0
2122.97 1
2123.08 6
2123.18 13
2123.29 20
2123.39 27
2123.50 33
2123.60 37
2123.71 38
2123.82 36
2123.92 32
2124.03 26
2124.13 20
2124.24 15
2124.34 13
2124.45 15
2124.56 20
2124.66 28
2124.77 36
2124.87 44
2124.98 50
2125.09 52
2125.19 51
2125.30 44
2125.40 34
2125.51 22
2125.61 9
2125.72 0
2125.83 0
2125.93 0
2126.04 0
2126.14 0
2126.25 0
2126.36 1
2126.46 3
2126.57 5
2126.67 5
2126.78 4
2126.88 5
2126.99 6
2127.10 8
2127.20 11
2127.31 16
2127.41 21
2127.52 28
2127.63 34
2127.73 41
2127.84 47
2127.94 51
2128.05 54
2128.15 56
2128.26 57
2128.37 61
2128.47 66
2128.58 72
2128.68 79
2128.79 85
2128.90 89
2129.00 90
2129.11 90
2129.21 89
2129.32 90
2129.43 92
2129.53 97
2129.64 102
2129.74 105
2129.85 106
2129.96 103
2130.06 97
2130.17 90
2130.27 84
2130.38 80
2130.49 79
2130.59 81
2130.70 85
2130.80 89
2130.91 91
2131.01 91
2131.12 89
2131.23 88
2131.33 88
2131.44 92
2131.54 100
2131.65 112
2131.76 128
2131.86 146
2131.97 165
2132.07 183
2132.18 200
2132.29 215
2132.39 228
2132.50 238
2132.60 245
2132.71 249
2132.82 248
2132.92 244
2133.03 236
2133.13 225
2133.24 212
2133.35 199
2133.45 187
2133.56 178
2133.66 172
2133.77 169
2133.88 168
2133.98 168
2134.09 167
2134.19 164
2134.30 159
2134.41 152
2134.51 144
2134.62 138
2134.72 133
2134.83 133
2134.94 136
2135.04 141
2135.15 148
2135.26 153
2135.36 155
2135.47 155
2135.57 151
2135.68 146
2135.79 140
2135.89 136
2136.00 132
2136.10 130
2136.21 129
2136.32 128
2136.42 128
2136.53 127
2136.63 127
2136.74 126
2136.85 125
2136.95 122
2137.06 118
2137.16 112
2137.27 106
2137.38 99
2137.48 93
2137.59 87
2137.70 81
2137.80 75
2137.91 67
2138.01 58
2138.12 46
2138.23 34
2138.33 22
2138.44 11
2138.54 2
2138.65 0
2138.76 0
2138.86 0
2138.97 0
2139.08 0
2139.18 6
2139.29 17
2139.39 30
2139.50 44
2139.61 57
2139.71 68
2139.82 77
2139.92 84
2140.03 89
2140.14 93
2140.24 97
2140.35 99
2140.46 100
2140.56 101
2140.67 101
2140.77 101
2140.88 102
2140.99 102
2141.09 102
2141.20 103
2141.31 103
2141.41 103
2141.52 103
2141.62 105
2141.73 108
2141.84 113
2141.94 120
2142.05 129
2142.15 138
2142.26 147
2142.37 155
2142.47 161
2142.58 165
2142.69 167
2142.79 167
2142.90 166
2143.00 164
2143.11 162
2143.22 158
2143.32 155
2143.43 151
2143.54 148
2143.64 145
2143.75 144
2143.85 143
2143.96 141
2144.07 138
2144.17 133
2144.28 126
2144.39 116
2144.49 104
2144.60 93
2144.71 84
2144.81 78
2144.92 74
2145.02 70
2145.13 66
2145.24 59
2145.34 49
2145.45 35
2145.56 19
2145.66 2
2145.77 0
2145.87 0
2145.98 0
2146.09 0
2146.19 0
2146.30 0
2146.41 0
2146.51 5
2146.62 14
2146.73 20
2146.83 23
2146.94 26
2147.04 29
2147.15 34
2147.26 43
2147.36 58
2147.47 77
2147.58 100
2147.68 124
2147.79 146
2147.90 164
2148.00 176
2148.11 183
2148.21 185
2148.32 185
2148.43 183
2148.53 181
2148.64 180
2148.75 180
2148.85 180
2148.96 180
2149.07 179
2149.17 177
2149.28 176
2149.38 175
2149.49 175
2149.60 178
2149.70 183
2149.81 191
2149.92 200
2150.02 209
2150.13 217
2150.24 221
2150.34 221
2150.45 216
2150.56 204
2150.66 188
2150.77 169
2150.87 150
2150.98 131
2151.09 115
2151.19 102
2151.30 91
2151.41 82
2151.51 74
2151.62 67
2151.73 61
2151.83 59
2151.94 59
2152.05 63
2152.15 70
2152.26 78
2152.37 88
2152.47 96
2152.58 103
2152.68 106
2152.79 108
2152.90 107
2153.00 105
2153.11 103
2153.22 101
2153.32 101
2153.43 103
2153.54 105
2153.64 108
2153.75 110
2153.86 110
2153.96 109
2154.07 106
2154.18 103
2154.28 99
2154.39 97
2154.50 97
2154.60 98
2154.71 100
2154.82 102
2154.92 105
2155.03 107
2155.13 108
2155.24 107
2155.35 106
2155.45 106
2155.56 105
2155.67 106
2155.77 107
2155.88 110
2155.99 113
2156.09 115
2156.20 116
2156.31 114
2156.41 110
2156.52 106
2156.63 101
2156.73 98
2156.84 98
2156.95 103
2157.05 111
2157.16 123
2157.27 137
2157.37 152
2157.48 166
2157.59 178
2157.69 185
2157.80 188
2157.91 186
2158.01 179
2158.12 169
2158.23 156
2158.33 144
2158.44 133
2158.55 126
2158.65 123
2158.76 127
2158.87 136
2158.97 150
2159.08 168
2159.19 190
2159.29 214
2159.40 238
2159.51 262
2159.61 282
2159.72 297
2159.83 304
2159.93 304
2160.04 296
2160.15 282
2160.25 264
2160.36 246
2160.47 230
2160.57 219
2160.68 213
2160.79 213
2160.89 219
2161.00 227
2161.11 237
2161.21 245
2161.32 250
2161.43 252
2161.53 248
2161.64 241
2161.75 230
2161.85 219
2161.96 207
2162.07 196
2162.17 187
2162.28 178
2162.39 171
2162.49 165
2162.60 161
2162.71 159
2162.81 159
2162.92 161
2163.03 165
2163.13 172
2163.24 181
2163.35 191
2163.45 204
2163.56 216
2163.67 227
2163.77 236
2163.88 239
2163.99 237
2164.09 229
2164.20 215
2164.31 198
2164.42 180
2164.52 164
2164.63 150
2164.74 139
2164.84 131
2164.95 125
2165.06 120
2165.16 114
2165.27 107
2165.38 99
2165.48 89
2165.59 80
2165.70 72
2165.80 66
2165.91 62
2166.02 60
2166.12 61
2166.23 64
2166.34 70
2166.44 79
2166.55 89
2166.66 102
2166.77 116
2166.87 131
2166.98 146
2167.09 159
2167.19 168
2167.30 173
2167.41 173
2167.51 167
2167.62 157
2167.73 144
2167.83 130
2167.94 117
2168.05 106
2168.15 98
2168.26 92
2168.37 89
2168.47 86
2168.58 84
2168.69 82
2168.80 80
2168.90 79
2169.01 78
2169.12 78
2169.22 79
2169.33 82
2169.44 85
2169.54 89
2169.65 94
2169.76 99
2169.86 104
2169.97 107
2170.08 107
2170.19 104
2170.29 99
2170.40 92
2170.51 85
2170.61 79
2170.72 77
2170.83 78
2170.93 83
2171.04 89
2171.15 96
2171.25 102
2171.36 106
2171.47 109
2171.58 109
2171.68 109
2171.79 108
2171.90 108
2172.00 109
2172.11 110
2172.22 112
2172.32 114
2172.43 115
2172.54 116
2172.65 118
2172.75 119
2172.86 121
2172.97 123
2173.07 127
2173.18 130
2173.29 133
2173.39 134
2173.50 134
2173.61 132
2173.72 128
2173.82 123
2173.93 119
2174.04 117
2174.14 117
2174.25 120
2174.36 124
2174.46 128
2174.57 131
2174.68 132
2174.79 129
2174.89 122
2175.00 114
2175.11 103
2175.21 92
2175.32 81
2175.43 71
2175.53 63
2175.64 58
2175.75 54
2175.86 53
2175.96 54
2176.07 56
2176.18 60
2176.28 65
2176.39 69
2176.50 71
2176.61 73
2176.71 73
2176.82 73
2176.93 74
2177.03 76
2177.14 80
2177.25 86
2177.36 94
2177.46 102
2177.57 110
2177.68 115
2177.78 119
2177.89 121
2178.00 121
2178.11 119
2178.21 116
2178.32 113
2178.43 109
2178.53 105
2178.64 103
2178.75 101
2178.86 101
2178.96 103
2179.07 107
2179.18 111
2179.28 116
2179.39 121
2179.50 125
2179.61 128
2179.71 128
2179.82 127
2179.93 122
2180.03 115
2180.14 106
2180.25 96
2180.36 87
2180.46 79
2180.57 73
2180.68 70
2180.78 69
2180.89 68
2181.00 66
2181.11 63
2181.21 59
2181.32 53
2181.43 47
2181.53 43
2181.64 42
2181.75 45
2181.86 52
2181.96 63
2182.07 75
2182.18 87
2182.28 98
2182.39 105
2182.50 108
2182.61 109
2182.71 107
2182.82 105
2182.93 103
2183.04 101
2183.14 100
2183.25 101
2183.36 103
2183.46 105
2183.57 108
2183.68 112
2183.79 117
2183.89 122
2184.00 127
2184.11 133
2184.22 139
2184.32 144
2184.43 150
2184.54 154
2184.64 158
2184.75 159
2184.86 159
2184.97 157
2185.07 154
2185.18 151
2185.29 149
2185.40 148
2185.50 149
2185.61 150
2185.72 151
2185.82 150
2185.93 148
2186.04 144
2186.15 139
2186.25 134
2186.36 130
2186.47 126
2186.58 124
2186.68 123
2186.79 124
2186.90 124
2187.01 126
2187.11 127
2187.22 128
2187.33 128
2187.43 125
2187.54 120
2187.65 112
2187.76 101
2187.86 89
2187.97 78
2188.08 69
2188.19 63
2188.29 60
2188.40 61
2188.51 64
2188.62 70
2188.72 76
2188.83 82
2188.94 86
2189.05 88
2189.15 87
2189.26 85
2189.37 82
2189.47 78
2189.58 76
2189.69 75
2189.80 76
2189.90 78
2190.01 81
2190.12 83
2190.23 84
2190.33 83
2190.44 80
2190.55 74
2190.66 66
2190.76 58
2190.87 49
2190.98 43
2191.09 39
2191.19 39
2191.30 43
2191.41 50
2191.52 59
2191.62 69
2191.73 79
2191.84 88
2191.95 95
2192.05 102
2192.16 108
2192.27 115
2192.38 121
2192.48 125
2192.59 127
2192.70 126
2192.81 122
2192.91 115
2193.02 108
2193.13 100
2193.24 94
2193.34 90
2193.45 87
2193.56 86
2193.67 85
2193.77 83
2193.88 82
2193.99 80
2194.10 78
2194.20 77
2194.31 78
2194.42 81
2194.53 86
2194.63 91
2194.74 95
2194.85 97
2194.96 95
2195.06 89
2195.17 80
2195.28 70
2195.39 60
2195.49 52
2195.60 46
2195.71 43
2195.82 42
2195.92 42
2196.03 41
2196.14 40
2196.25 38
2196.35 35
2196.46 31
2196.57 25
2196.68 18
2196.78 10
2196.89 2
2197.00 0
2197.11 0
2197.21 0
2197.32 0
2197.43 0
2197.54 0
2197.64 0
2197.75 0
2197.86 3
2197.97 10
2198.08 18
2198.18 26
2198.29 32
2198.40 36
2198.51 38
2198.61 38
2198.72 38
2198.83 39
2198.94 41
2199.04 44
2199.15 48
2199.26 52
2199.37 56
2199.47 59
2199.58 60
2199.69 61
2199.80 61
2199.90 61
2200.01 62
2200.12 64
2200.23 67
2200.34 70
2200.44 75
2200.55 79
2200.66 82
2200.77 83
2200.87 82
2200.98 77
2201.09 69
2201.20 59
2201.30 48
2201.41 38
2201.52 27
2201.63 18
2201.74 9
2201.84 2
2201.95 0
2202.06 0
2202.17 0
2202.27 0
2202.38 0
2202.49 0
2202.60 0
2202.70 0
2202.81 4
2202.92 18
2203.03 34
2203.14 52
2203.24 70
2203.35 88
2203.46 104
2203.57 116
2203.67 126
2203.78 132
2203.89 136
2204.00 140
2204.11 145
2204.21 151
2204.32 159
2204.43 166
2204.54 172
2204.64 176
2204.75 177
2204.86 176
2204.97 175
2205.08 175
2205.18 178
2205.29 185
2205.40 194
2205.51 204
2205.61 213
2205.72 220
2205.83 223
2205.94 222
2206.05 215
2206.15 204
2206.26 190
2206.37 174
2206.48 157
2206.58 140
2206.69 126
2206.80 115
2206.91 109
2207.02 106
2207.12 108
2207.23 113
2207.34 119
2207.45 124
2207.56 126
2207.66 123
2207.77 117
2207.88 106
2207.99 94
2208.09 82
2208.20 72
2208.31 66
2208.42 64
2208.53 65
2208.63 70
2208.74 77
2208.85 85
2208.96 94
2209.07 104
2209.17 113
2209.28 121
2209.39 127
2209.50 130
2209.60 129
2209.71 124
2209.82 116
2209.93 107
2210.04 98
2210.14 91
2210.25 88
2210.36 89
2210.47 93
2210.58 100
2210.68 108
2210.79 114
2210.90 118
2211.01 120
2211.12 119
2211.22 117
2211.33 115
2211.44 113
2211.55 111
2211.65 110
2211.76 110
2211.87 110
2211.98 110
2212.09 109
2212.19 108
2212.30 107
2212.41 106
2212.52 106
2212.63 106
2212.73 107
2212.84 108
2212.95 109
2213.06 108
2213.17 106
2213.27 102
2213.38 95
2213.49 87
2213.60 79
2213.71 72
2213.81 69
2213.92 71
2214.03 79
2214.14 93
2214.25 111
2214.35 131
2214.46 149
2214.57 164
2214.68 173
2214.79 176
2214.89 174
2215.00 168
2215.11 161
2215.22 154
2215.33 149
2215.43 148
2215.54 151
2215.65 158
2215.76 166
2215.87 176
2215.97 186
2216.08 194
2216.19 201
2216.30 204
2216.41 203
2216.51 200
2216.62 195
2216.73 188
2216.84 181
2216.95 173
2217.06 166
2217.16 160
2217.27 156
2217.38 153
2217.49 151
2217.60 151
2217.70 155
2217.81 161
2217.92 172
2218.03 186
2218.14 204
2218.24 224
2218.35 244
2218.46 261
2218.57 271
2218.68 274
2218.78 268
2218.89 253
2219.00 233
2219.11 209
2219.22 185
2219.33 164
2219.43 147
2219.54 135
2219.65 127
2219.76 122
2219.87 117
2219.97 110
2220.08 103
2220.19 94
2220.30 86
2220.41 78
2220.52 74
2220.62 74
2220.73 78
2220.84 86
2220.95 96
2221.06 107
2221.16 118
2221.27 127
2221.38 133
2221.49 135
2221.60 135
2221.70 133
2221.81 131
2221.92 129
2222.03 128
2222.14 127
2222.25 126
2222.35 123
2222.46 117
2222.57 107
2222.68 94
2222.79 77
2222.90 60
2223.00 44
2223.11 29
2223.22 18
2223.33 8
2223.44 1
2223.54 0
2223.65 0
2223.76 0
2223.87 0
2223.98 0
2224.09 0
2224.19 0
2224.30 3
2224.41 8
2224.52 11
2224.63 11
2224.74 10
2224.84 9
2224.95 8
2225.06 11
2225.17 15
2225.28 21
2225.38 28
2225.49 33
2225.60 36
2225.71 38
2225.82 37
2225.93 35
2226.03 34
2226.14 34
2226.25 35
2226.36 39
2226.47 44
2226.58 50
2226.68 57
2226.79 65
2226.90 74
2227.01 82
2227.12 91
2227.23 100
2227.33 108
2227.44 115
2227.55 119
2227.66 122
2227.77 122
2227.88 121
2227.98 118
2228.09 114
2228.20 110
2228.31 105
2228.42 100
2228.53 95
2228.63 90
2228.74 87
2228.85 86
2228.96 87
2229.07 90
2229.18 93
2229.28 95
2229.39 95
2229.50 93
2229.61 89
2229.72 84
2229.83 79
2229.93 75
2230.04 74
2230.15 76
2230.26 80
2230.37 87
2230.48 93
2230.59 98
2230.69 101
2230.80 102
2230.91 99
2231.02 94
2231.13 87
2231.24 78
2231.34 68
2231.45 57
2231.56 47
2231.67 38
2231.78 32
2231.89 30
2231.99 31
2232.10 36
2232.21 44
2232.32 52
2232.43 58
2232.54 61
2232.65 61
2232.75 56
2232.86 49
2232.97 42
2233.08 36
2233.19 34
2233.30 36
2233.40 43
2233.51 53
2233.62 65
2233.73 76
2233.84 85
2233.95 92
2234.06 96
2234.16 99
2234.27 102
2234.38 104
2234.49 105
2234.60 106
2234.71 105
2234.81 104
2234.92 100
2235.03 96
2235.14 90
2235.25 83
2235.36 76
2235.47 68
2235.57 60
2235.68 52
2235.79 46
2235.90 40
2236.01 36
2236.12 34
2236.23 33
2236.33 32
2236.44 31
2236.55 31
2236.66 30
2236.77 30
2236.88 30
2236.99 30
2237.09 30
2237.20 30
2237.31 31
2237.42 32
2237.53 35
2237.64 39
2237.75 46
2237.85 55
2237.96 65
2238.07 73
2238.18 79
2238.29 80
2238.40 78
2238.51 73
2238.61 67
2238.72 60
2238.83 55
2238.94 53
2239.05 54
2239.16 59
2239.27 66
2239.37 75
2239.48 85
2239.59 95
2239.70 103
2239.81 109
2239.92 113
2240.03 113
2240.13 109
2240.24 102
2240.35 93
2240.46 81
2240.57 68
2240.68 56
2240.79 46
2240.90 38
2241.00 34
2241.11 34
2241.22 35
2241.33 38
2241.44 40
2241.55 41
2241.66 40
2241.76 37
2241.87 34
2241.98 30
2242.09 28
2242.20 27
2242.31 29
2242.42 34
2242.53 41
2242.63 50
2242.74 61
2242.85 74
2242.96 87
2243.07 101
2243.18 114
2243.29 126
2243.39 135
2243.50 141
2243.61 144
2243.72 142
2243.83 135
2243.94 125
2244.05 111
2244.16 96
2244.26 80
2244.37 66
2244.48 55
2244.59 49
2244.70 48
2244.81 51
2244.92 56
2245.03 61
2245.13 63
2245.24 61
2245.35 53
2245.46 41
2245.57 27
2245.68 12
2245.79 0
2245.90 0
2246.00 0
2246.11 0
2246.22 0
2246.33 0
2246.44 3
2246.55 6
2246.66 8
2246.77 8
2246.88 7
2246.98 5
2247.09 3
2247.20 1
2247.31 0
2247.42 0
2247.53 0
2247.64 0
2247.75 1
2247.85 4
2247.96 10
2248.07 15
2248.18 20
2248.29 23
2248.40 23
2248.51 21
2248.62 17
2248.72 11
2248.83 6
2248.94 1
2249.05 0
2249.16 0
2249.27 0
2249.38 0
2249.49 0
2249.60 2
2249.70 4
2249.81 6
2249.92 9
2250.03 14
2250.14 20
2250.25 28
2250.36 39
2250.47 51
2250.58 64
2250.68 77
2250.79 90
2250.90 101
2251.01 109
2251.12 115
2251.23 117
2251.34 115
2251.45 112
2251.56 107
2251.66 102
2251.77 99
2251.88 97
2251.99 98
2252.10 101
2252.21 104
2252.32 107
2252.43 109
2252.54 109
2252.64 108
2252.75 106
2252.86 104
2252.97 103
2253.08 101
2253.19 98
2253.30 96
2253.41 93
2253.52 90
2253.63 87
2253.73 84
2253.84 81
2253.95 79
2254.06 76
2254.17 72
2254.28 67
2254.39 60
2254.50 53
2254.61 45
2254.72 39
2254.82 33
2254.93 29
2255.04 25
2255.15 23
2255.26 22
2255.37 20
2255.48 20
2255.59 21
2255.70 23
2255.81 28
2255.91 34
2256.02 40
2256.13 46
2256.24 50
2256.35 52
2256.46 51
2256.57 49
2256.68 46
2256.79 43
2256.90 41
2257.00 40
2257.11 39
2257.22 37
2257.33 35
2257.44 32
2257.55 28
2257.66 25
2257.77 23
2257.88 22
2257.99 22
2258.10 22
2258.20 21
2258.31 18
2258.42 15
2258.53 10
2258.64 6
2258.75 4
2258.86 5
2258.97 10
2259.08 18
2259.19 28
2259.30 40
2259.40 50
2259.51 59
2259.62 63
2259.73 65
2259.84 64
2259.95 61
2260.06 57
2260.17 55
2260.28 53
2260.39 53
2260.50 55
2260.60 56
2260.71 56
2260.82 55
2260.93 51
2261.04 43
2261.15 33
2261.26 21
2261.37 8
2261.48 0
2261.59 0
2261.70 0
2261.80 0
2261.91 0
2262.02 0
2262.13 0
2262.24 0
2262.35 4
2262.46 12
2262.57 20
2262.68 27
2262.79 33
2262.90 41
2263.01 50
2263.12 60
2263.22 71
2263.33 83
2263.44 94
2263.55 105
2263.66 114
2263.77 120
2263.88 124
2263.99 125
2264.10 123
2264.21 119
2264.32 114
2264.43 108
2264.53 103
2264.64 99
2264.75 97
2264.86 96
2264.97 97
2265.08 99
2265.19 102
2265.30 105
2265.41 109
2265.52 112
2265.63 113
2265.74 111
2265.85 106
2265.95 97
2266.06 84
2266.17 70
2266.28 57
2266.39 45
2266.50 38
2266.61 36
2266.72 40
2266.83 49
2266.94 61
2267.05 73
2267.16 84
2267.27 91
2267.38 94
2267.48 93
2267.59 90
2267.70 86
2267.81 83
2267.92 82
2268.03 82
2268.14 84
2268.25 85
2268.36 86
2268.47 85
2268.58 83
2268.69 81
2268.80 79
2268.91 80
2269.02 84
2269.12 92
2269.23 102
2269.34 115
2269.45 129
2269.56 142
2269.67 152
2269.78 157
2269.89 156
2270.00 150
2270.11 138
2270.22 123
2270.33 107
2270.44 91
2270.55 78
2270.66 69
2270.76 62
2270.87 58
2270.98 57
2271.09 57
2271.20 58
2271.31 61
2271.42 65
2271.53 71
2271.64 78
2271.75 86
2271.86 94
2271.97 101
2272.08 106
2272.19 109
2272.30 110
2272.41 108
2272.52 103
2272.62 96
2272.73 88
2272.84 79
2272.95 71
2273.06 66
2273.17 63
2273.28 63
2273.39 67
2273.50 72
2273.61 78
2273.72 83
2273.83 85
2273.94 84
2274.05 81
2274.16 75
2274.27 67
2274.38 58
2274.48 49
2274.59 40
2274.70 32
2274.81 25
2274.92 19
2275.03 17
2275.14 17
2275.25 22
2275.36 30
2275.47 41
2275.58 56
2275.69 72
2275.80 87
2275.91 102
2276.02 113
2276.13 121
2276.24 125
2276.35 126
2276.46 124
2276.57 120
2276.67 117
2276.78 114
2276.89 113
2277.00 113
2277.11 115
2277.22 119
2277.33 125
2277.44 131
2277.55 138
2277.66 145
2277.77 153
2277.88 161
2277.99 169
2278.10 175
2278.21 180
2278.32 182
2278.43 181
2278.54 178
2278.65 172
2278.76 164
2278.87 155
2278.98 146
2279.08 137
2279.19 128
2279.30 121
2279.41 115
2279.52 112
2279.63 111
2279.74 114
2279.85 120
2279.96 129
2280.07 139
2280.18 151
2280.29 160
2280.40 168
2280.51 173
2280.62 175
2280.73 175
2280.84 173
2280.95 169
2281.06 165
2281.17 161
2281.28 155
2281.39 151
2281.50 147
2281.61 145
2281.72 147
2281.82 152
2281.93 160
2282.04 171
2282.15 183
2282.26 194
2282.37 203
2282.48 208
2282.59 210
2282.70 208
2282.81 204
2282.92 198
2283.03 192
2283.14 185
2283.25 178
2283.36 169
2283.47 160
2283.58 150
2283.69 139
2283.80 126
2283.91 114
2284.02 102
2284.13 91
2284.24 80
2284.35 71
2284.46 63
2284.57 56
2284.68 49
2284.79 42
2284.90 35
2285.01 27
2285.12 18
2285.22 10
2285.33 2
2285.44 0
2285.55 0
2285.66 0
2285.77 0
2285.88 0
2285.99 0
2286.10 0
2286.21 0
2286.32 3
2286.43 17
2286.54 35
2286.65 54
2286.76 75
2286.87 95
2286.98 112
2287.09 126
2287.20 136
2287.31 143
2287.42 146
2287.53 147
2287.64 147
2287.75 147
2287.86 145
2287.97 142
2288.08 137
2288.19 128
2288.30 117
2288.41 103
2288.52 87
2288.63 71
2288.74 57
2288.85 46
2288.96 39
2289.07 36
2289.18 36
2289.29 39
2289.40 43
2289.51 49
2289.62 54
2289.73 60
2289.84 64
2289.95 66
2290.06 67
2290.17 66
2290.27 64
2290.38 62
2290.49 60
2290.60 58
2290.71 58
2290.82 59
2290.93 59
2291.04 58
2291.15 56
2291.26 53
2291.37 48
2291.48 43
2291.59 39
2291.70 37
2291.81 37
2291.92 39
2292.03 44
2292.14 50
2292.25 58
2292.36 66
2292.47 75
2292.58 84
2292.69 93
2292.80 103
2292.91 112
2293.02 121
2293.13 129
2293.24 135
2293.35 139
2293.46 139
2293.57 136
2293.68 129
2293.79 119
2293.90 107
2294.01 94
2294.12 82
2294.23 72
2294.34 65
2294.45 61
2294.56 60
2294.67 62
2294.78 66
2294.89 72
2295.00 80
2295.11 89
2295.22 97
2295.33 105
2295.44 110
2295.55 112
2295.66 110
2295.77 104
2295.88 96
2295.99 85
2296.10 74
2296.21 63
2296.32 52
2296.43 44
2296.54 37
2296.65 34
2296.76 35
2296.87 37
2296.98 42
2297.09 46
2297.20 49
2297.31 49
2297.42 46
2297.53 40
2297.64 32
2297.75 25
2297.86 19
2297.97 13
2298.08 8
2298.19 3
2298.30 0
2298.41 0
2298.52 0
2298.63 0
2298.74 0
2298.85 0
2298.96 0
2299.07 1
2299.18 14
2299.29 25
2299.40 34
2299.51 39
2299.62 40
2299.73 39
2299.84 38
2299.95 36
2300.06 34
2300.17 33
2300.28 31
2300.39 29
2300.50 27
2300.61 25
2300.72 23
2300.83 22
2300.94 23
2301.05 23
2301.16 24
2301.27 24
2301.38 25
2301.49 25
2301.60 25
2301.71 25
2301.82 25
2301.93 25
2302.04 26
2302.15 27
2302.26 31
2302.37 38
2302.48 48
2302.59 61
2302.70 76
2302.81 92
2302.92 105
2303.03 115
2303.14 120
2303.25 120
2303.36 115
2303.47 107
2303.58 97
2303.70 87
2303.81 78
2303.92 71
2304.03 66
2304.14 64
2304.25 65
2304.36 68
2304.47 73
2304.58 78
2304.69 83
2304.80 87
2304.91 88
2305.02 88
2305.13 85
2305.24 82
2305.35 78
2305.46 75
2305.57 74
2305.68 74
2305.79 77
2305.90 82
2306.01 87
2306.12 92
2306.23 96
2306.34 100
2306.45 101
2306.56 102
2306.67 101
2306.78 100
2306.89 100
2307.00 101
2307.11 102
2307.22 104
2307.33 107
2307.44 110
2307.55 112
2307.66 113
2307.77 112
2307.88 110
2307.99 106
2308.10 101
2308.21 96
2308.32 91
2308.43 87
2308.54 84
2308.66 81
2308.77 78
2308.88 74
2308.99 71
2309.10 67
2309.21 64
2309.32 60
2309.43 58
2309.54 56
2309.65 55
2309.76 53
2309.87 51
2309.98 48
2310.09 45
2310.20 41
2310.31 36
2310.42 33
2310.53 29
2310.64 26
2310.75 22
2310.86 17
2310.97 11
2311.08 5
2311.19 0
2311.30 0
2311.41 0
2311.52 0
2311.63 0
2311.74 0
2311.85 0
2311.96 0
2312.08 0
2312.19 2
2312.30 5
2312.41 9
2312.52 17
2312.63 28
2312.74 42
2312.85 57
2312.96 72
2313.07 87
2313.18 100
2313.29 111
2313.40 120
2313.51 124
2313.62 124
2313.73 119
2313.84 109
2313.95 95
2314.06 78
2314.17 61
2314.28 47
2314.39 36
2314.50 31
2314.61 31
2314.72 37
2314.83 46
2314.95 57
2315.06 68
2315.17 78
2315.28 86
2315.39 91
2315.50 94
2315.61 96
2315.72 97
2315.83 99
2315.94 103
2316.05 109
2316.16 118
2316.27 126
2316.38 134
2316.49 139
2316.60 140
2316.71 136
2316.82 128
2316.93 118
2317.04 107
2317.15 100
2317.27 96
2317.38 97
2317.49 102
2317.60 109
2317.71 117
2317.82 123
2317.93 126
2318.04 126
2318.15 123
2318.26 117
2318.37 110
2318.48 102
2318.59 94
2318.70 87
2318.81 81
2318.92 76
2319.03 73
2319.14 73
2319.25 76
2319.36 83
2319.48 92
2319.59 102
2319.70 113
2319.81 123
2319.92 129
2320.03 132
2320.14 131
2320.25 126
2320.36 120
2320.47 114
2320.58 108
2320.69 105
2320.80 104
2320.91 107
2321.02 110
2321.13 115
2321.24 119
2321.35 122
2321.47 122
2321.58 119
2321.69 112
2321.80 103
2321.91 91
2322.02 77
2322.13 64
2322.24 53
2322.35 44
2322.46 37
2322.57 33
2322.68 30
2322.79 27
2322.90 24
2323.01 20
2323.12 15
2323.24 11
2323.35 7
2323.46 4
2323.57 3
2323.68 5
2323.79 8
2323.90 14
2324.01 20
2324.12 27
2324.23 34
2324.34 41
2324.45 46
2324.56 51
2324.67 53
2324.78 54
2324.89 53
2325.01 49
2325.12 43
2325.23 36
2325.34 27
2325.45 18
2325.56 10
2325.67 4
2325.78 0
2325.89 0
2326.00 0
2326.11 0
2326.22 0
2326.33 0
2326.44 0
2326.56 0
2326.67 0
2326.78 1
2326.89 11
2327.00 22
2327.11 35
2327.22 47
2327.33 59
2327.44 69
2327.55 79
2327.66 89
2327.77 99
2327.88 111
2327.99 123
2328.11 133
2328.22 141
2328.33 145
2328.44 144
2328.55 139
2328.66 133
2328.77 126
2328.88 121
2328.99 120
2329.10 124
2329.21 132
2329.32 143
2329.43 153
2329.55 162
2329.66 166
2329.77 164
2329.88 156
2329.99 143
2330.10 129
2330.21 113
2330.32 100
2330.43 91
2330.54 86
2330.65 86
2330.76 89
2330.87 94
2330.99 100
2331.10 106
2331.21 112
2331.32 117
2331.43 122
2331.54 128
2331.65 134
2331.76 140
2331.87 144
2331.98 145
2332.09 143
2332.20 137
2332.32 130
2332.43 123
2332.54 119
2332.65 118
2332.76 120
2332.87 126
2332.98 133
2333.09 139
2333.20 144
2333.31 147
2333.42 149
2333.53 149
2333.65 150
2333.76 152
2333.87 156
2333.98 162
2334.09 170
2334.20 180
2334.31 190
2334.42 202
2334.53 213
2334.64 224
2334.75 233
2334.87 240
2334.98 247
2335.09 253
2335.20 259
2335.31 266
2335.42 273
2335.53 281
2335.64 289
2335.75 297
2335.86 301
2335.97 303
2336.09 300
2336.20 293
2336.31 281
2336.42 265
2336.53 248
2336.64 232
2336.75 220
2336.86 214
2336.97 213
2337.08 218
2337.20 226
2337.31 236
2337.42 245
2337.53 250
2337.64 252
2337.75 249
2337.86 241
2337.97 229
2338.08 215
2338.19 200
2338.30 186
2338.42 173
2338.53 162
2338.64 155
2338.75 150
2338.86 148
2338.97 148
2339.08 151
2339.19 155
2339.30 161
2339.41 167
2339.53 172
2339.64 173
2339.75 172
2339.86 166
2339.97 156
2340.08 144
2340.19 131
2340.30 117
2340.41 106
2340.53 97
2340.64 90
2340.75 84
2340.86 80
2340.97 77
2341.08 75
2341.19 74
2341.30 76
2341.41 79
2341.52 86
2341.64 94
2341.75 102
2341.86 108
2341.97 112
2342.08 113
2342.19 111
2342.30 106
2342.41 99
2342.52 92
2342.64 86
2342.75 80
2342.86 76
2342.97 71
2343.08 67
2343.19 63
2343.30 58
2343.41 53
2343.52 48
2343.64 45
2343.75 43
2343.86 44
2343.97 47
2344.08 51
2344.19 58
2344.30 66
2344.41 75
2344.52 84
2344.64 92
2344.75 99
2344.86 105
2344.97 109
2345.08 111
2345.19 111
2345.30 108
2345.41 103
2345.52 95
2345.64 86
2345.75 77
2345.86 69
2345.97 63
2346.08 59
2346.19 57
2346.30 56
2346.41 55
2346.53 54
2346.64 51
2346.75 48
2346.86 44
2346.97 42
2347.08 40
2347.19 40
2347.30 40
2347.41 40
2347.53 39
2347.64 38
2347.75 38
2347.86 41
2347.97 46
2348.08 55
2348.19 67
2348.30 81
2348.42 95
2348.53 107
2348.64 115
2348.75 118
2348.86 116
2348.97 111
2349.08 104
2349.19 95
2349.31 87
2349.42 81
2349.53 78
2349.64 77
2349.75 80
2349.86 85
2349.97 92
2350.08 100
2350.20 109
2350.31 116
2350.42 121
2350.53 124
2350.64 123
2350.75 120
2350.86 117
2350.97 113
2351.09 110
2351.20 109
2351.31 109
2351.42 109
2351.53 110
2351.64 111
2351.75 111
2351.86 112
2351.98 115
2352.09 120
2352.20 128
2352.31 137
2352.42 148
2352.53 158
2352.64 165
2352.76 169
2352.87 169
2352.98 166
2353.09 161
2353.20 154
2353.31 146
2353.42 139
2353.53 132
2353.65 125
2353.76 118
2353.87 112
2353.98 106
2354.09 102
2354.20 99
2354.31 99
2354.43 99
2354.54 101
2354.65 104
2354.76 107
2354.87 109
2354.98 112
2355.09 114
2355.21 116
2355.32 117
2355.43 116
2355.54 114
2355.65 110
2355.76 103
2355.87 93
2355.99 82
2356.10 72
2356.21 64
2356.32 60
2356.43 60
2356.54 64
2356.65 71
2356.76 79
2356.88 87
2356.99 93
2357.10 98
2357.21 101
2357.32 104
2357.43 106
2357.54 108
2357.66 109
2357.77 107
2357.88 100
2357.99 89
2358.10 74
2358.21 57
2358.33 40
2358.44 25
2358.55 13
2358.66 5
2358.77 0
2358.88 0
2358.99 0
2359.11 0
2359.22 0
2359.33 0
2359.44 0
2359.55 0
2359.66 0
2359.77 4
2359.89 16
2360.00 30
2360.11 43
2360.22 56
2360.33 66
2360.44 76
2360.55 83
2360.67 90
2360.78 95
2360.89 99
2361.00 101
2361.11 102
2361.22 99
2361.34 95
2361.45 89
2361.56 80
2361.67 71
2361.78 60
2361.89 50
2362.00 42
2362.12 35
2362.23 30
2362.34 26
2362.45 24
2362.56 23
2362.67 22
2362.79 21
2362.90 22
2363.01 25
2363.12 30
2363.23 38
2363.34 48
2363.46 59
2363.57 68
2363.68 73
2363.79 72
2363.90 66
2364.01 54
2364.12 39
2364.24 24
2364.35 10
2364.46 0
2364.57 0
2364.68 0
2364.79 0
2364.91 0
2365.02 0
2365.13 0
2365.24 0
2365.35 0
2365.46 0
2365.58 1
2365.69 7
2365.80 15
2365.91 24
2366.02 33
2366.13 41
2366.25 48
2366.36 53
2366.47 56
2366.58 57
2366.69 56
2366.80 55
2366.92 53
2367.03 51
2367.14 51
2367.25 51
2367.36 53
2367.47 58
2367.59 63
2367.70 70
2367.81 76
2367.92 83
2368.03 90
2368.14 96
2368.26 100
2368.37 103
2368.48 104
2368.59 103
2368.70 99
2368.81 95
2368.93 91
2369.04 89
2369.15 90
2369.26 96
2369.37 107
2369.48 122
2369.60 139
2369.71 155
2369.82 169
2369.93 178
2370.04 184
2370.15 186
2370.27 186
2370.38 183
2370.49 180
2370.60 175
2370.71 168
2370.83 160
2370.94 152
2371.05 143
2371.16 136
2371.27 131
2371.38 128
2371.50 129
2371.61 132
2371.72 136
2371.83 140
2371.94 143
2372.05 145
2372.17 145
2372.28 143
2372.39 140
2372.50 139
2372.61 139
2372.73 142
2372.84 148
2372.95 157
2373.06 166
2373.17 174
2373.28 179
2373.40 180
2373.51 176
2373.62 167
2373.73 155
2373.84 139
2373.96 122
2374.07 105
2374.18 88
2374.29 72
2374.40 59
2374.51 48
2374.63 40
2374.74 35
2374.85 33
2374.96 36
2375.07 42
2375.19 51
2375.30 62
2375.41 74
2375.52 85
2375.63 93
2375.74 97
2375.86 99
2375.97 97
2376.08 94
2376.19 91
2376.30 88
2376.42 86
2376.53 83
2376.64 79
2376.75 75
2376.86 71
2376.98 67
2377.09 63
2377.20 59
2377.31 57
2377.42 55
2377.54 52
2377.65 48
2377.76 44
2377.87 39
2377.98 34
2378.09 28
2378.21 23
2378.32 19
2378.43 16
2378.54 13
2378.65 12
2378.77 11
2378.88 11
2378.99 12
2379.10 13
2379.21 13
2379.33 14
2379.44 13
2379.55 12
2379.66 10
2379.77 7
2379.89 2
2380.00 0
2380.11 0
2380.22 0
2380.33 0
2380.45 0
2380.56 0
2380.67 0
2380.78 6
2380.89 16
2381.01 26
2381.12 35
2381.23 41
2381.34 46
2381.45 48
2381.57 49
2381.68 50
2381.79 50
2381.90 49
2382.01 47
2382.13 44
2382.24 41
2382.35 39
2382.46 37
2382.57 38
2382.69 39
2382.80 41
2382.91 43
2383.02 43
2383.13 40
2383.25 35
2383.36 29
2383.47 23
2383.58 16
2383.69 12
2383.81 10
2383.92 11
2384.03 13
2384.14 18
2384.25 23
2384.37 30
2384.48 38
2384.59 48
2384.70 61
2384.82 80
2384.93 105
2385.04 136
2385.15 174
2385.26 217
2385.38 263
2385.49 310
2385.60 355
2385.71 397
2385.82 434
2385.94 466
2386.05 495
2386.16 521
2386.27 546
2386.38 571
2386.50 597
2386.61 623
2386.72 648
2386.83 670
2386.95 688
2387.06 701
2387.17 709
2387.28 714
2387.39 717
2387.51 721
2387.62 726
2387.73 734
2387.84 742
2387.95 751
2388.07 756
2388.18 758
2388.29 754
2388.40 745
2388.52 732
2388.63 717
2388.74 701
2388.85 687
2388.96 674
2389.08 665
2389.19 658
2389.30 652
2389.41 646
2389.52 638
2389.64 628
2389.75 613
2389.86 595
2389.97 573
2390.09 548
2390.20 522
2390.31 494
2390.42 468
2390.53 442
2390.65 419
2390.76 400
2390.87 384
2390.98 373
2391.10 366
2391.21 362
2391.32 358
2391.43 354
2391.54 349
2391.66 341
2391.77 330
2391.88 318
2391.99 303
2392.11 287
2392.22 269
2392.33 249
2392.44 229
2392.56 209
2392.67 191
2392.78 176
2392.89 167
2393.00 165
2393.12 169
2393.23 177
2393.34 189
2393.45 200
2393.57 210
2393.68 217
2393.79 219
2393.90 218
2394.01 213
2394.13 206
2394.24 197
2394.35 186
2394.46 175
2394.58 164
2394.69 153
2394.80 143
2394.91 135
2395.03 129
2395.14 125
2395.25 123
2395.36 123
2395.47 126
2395.59 132
2395.70 142
2395.81 155
2395.92 171
2396.04 188
2396.15 206
2396.26 222
2396.37 234
2396.49 242
2396.60 245
2396.71 244
2396.82 242
2396.94 239
2397.05 237
2397.16 237
2397.27 239
2397.38 242
2397.50 244
2397.61 243
2397.72 238
2397.83 229
2397.95 216
2398.06 201
2398.17 185
2398.28 171
2398.40 159
2398.51 151
2398.62 147
2398.73 146
2398.85 148
2398.96 154
2399.07 161
2399.18 172
2399.30 183
2399.41 195
2399.52 206
2399.63 214
2399.75 220
2399.86 222
2399.97 221
2400.08 217
2400.20 211
2400.31 203
2400.42 193
2400.53 182
2400.64 171
2400.76 159
2400.87 147
2400.98 136
2401.09 126
2401.21 117
2401.32 108
2401.43 101
2401.54 93
2401.66 86
2401.77 80
2401.88 74
2401.99 68
2402.11 63
2402.22 58
2402.33 53
2402.44 49
2402.56 45
2402.67 41
2402.78 37
2402.89 35
2403.01 33
2403.12 32
2403.23 33
2403.34 35
2403.46 38
2403.57 42
2403.68 46
2403.79 50
2403.91 53
2404.02 56
2404.13 58
2404.24 58
2404.36 57
2404.47 54
2404.58 49
2404.70 41
2404.81 32
2404.92 23
2405.03 15
2405.15 8
2405.26 4
2405.37 3
2405.48 3
2405.60 5
2405.71 7
2405.82 9
2405.93 10
2406.05 12
2406.16 14
2406.27 19
2406.38 25
2406.50 34
2406.61 43
2406.72 52
2406.83 58
2406.95 62
2407.06 63
2407.17 64
2407.28 64
2407.40 64
2407.51 64
2407.62 64
2407.73 62
2407.85 60
2407.96 57
2408.07 56
2408.19 56
2408.30 59
2408.41 64
2408.52 71
2408.64 78
2408.75 84
2408.86 89
2408.97 92
2409.09 95
2409.20 97
2409.31 98
2409.42 100
2409.54 102
2409.65 103
2409.76 104
2409.88 103
2409.99 101
2410.10 97
2410.21 91
2410.33 84
2410.44 76
2410.55 68
2410.66 59
2410.78 52
2410.89 44
2411.00 37
2411.11 29
2411.23 20
2411.34 11
2411.45 1
2411.57 0
2411.68 0
2411.79 0
2411.90 0
2412.02 0
2412.13 0
2412.24 0
2412.35 0
2412.47 13
2412.58 26
2412.69 36
2412.81 45
2412.92 50
2413.03 55
2413.14 58
2413.26 62
2413.37 66
2413.48 70
2413.59 76
2413.71 82
2413.82 88
2413.93 91
2414.05 93
2414.16 93
2414.27 91
2414.38 86
2414.50 79
2414.61 70
2414.72 58
2414.84 46
2414.95 34
2415.06 22
2415.17 14
2415.29 9
2415.40 9
2415.51 13
2415.62 19
2415.74 27
2415.85 34
2415.96 40
2416.08 43
2416.19 44
2416.30 42
2416.41 39
2416.53 35
2416.64 32
2416.75 31
2416.87 31
2416.98 34
2417.09 38
2417.20 43
2417.32 48
2417.43 53
2417.54 56
2417.66 60
2417.77 62
2417.88 64
2417.99 65
2418.11 65
2418.22 66
2418.33 67
2418.45 69
2418.56 72
2418.67 76
2418.78 79
2418.90 80
2419.01 78
2419.12 74
2419.24 67
2419.35 60
2419.46 53
2419.57 49
2419.69 46
2419.80 46
2419.91 45
2420.03 44
2420.14 41
2420.25 36
2420.36 31
2420.48 26
2420.59 23
2420.70 22
2420.82 22
2420.93 23
2421.04 23
2421.16 22
2421.27 19
2421.38 15
2421.49 11
2421.61 7
2421.72 3
2421.83 0
2421.95 0
2422.06 0
2422.17 0
2422.28 0
2422.40 0
2422.51 0
2422.62 0
2422.74 0
2422.85 14
2422.96 30
2423.08 48
2423.19 65
2423.30 80
2423.41 91
2423.53 99
2423.64 103
2423.75 105
2423.87 105
2423.98 103
2424.09 100
2424.21 95
2424.32 89
2424.43 82
2424.54 76
2424.66 70
2424.77 67
2424.88 65
2425.00 66
2425.11 69
2425.22 73
2425.34 79
2425.45 86
2425.56 92
2425.67 99
2425.79 106
2425.90 113
2426.01 120
2426.13 126
2426.24 133
2426.35 140
2426.47 148
2426.58 155
2426.69 161
2426.81 166
2426.92 169
2427.03 170
2427.14 167
2427.26 163
2427.37 155
2427.48 144
2427.60 131
2427.71 117
2427.82 103
2427.94 90
2428.05 79
2428.16 71
2428.28 65
2428.39 62
2428.50 59
2428.61 56
2428.73 52
2428.84 47
2428.95 43
2429.07 39
2429.18 37
2429.29 36
2429.41 35
2429.52 34
2429.63 31
2429.75 27
2429.86 22
2429.97 15
2430.09 9
2430.20 3
2430.31 0
2430.42 0
2430.54 0
2430.65 0
2430.76 0
2430.88 0
2430.99 3
2431.10 8
2431.22 14
2431.33 20
2431.44 25
2431.56 30
2431.67 33
2431.78 33
2431.90 30
2432.01 25
2432.12 17
2432.24 7
2432.35 0
2432.46 0
2432.57 0
2432.69 0
2432.80 0
2432.91 0
2433.03 0
2433.14 0
2433.25 9
2433.37 17
2433.48 23
2433.59 24
2433.71 22
2433.82 19
2433.93 15
2434.05 12
2434.16 13
2434.27 18
2434.39 27
2434.50 38
2434.61 50
2434.73 61
2434.84 69
2434.95 73
2435.07 74
2435.18 71
2435.29 66
2435.41 61
2435.52 57
2435.63 54
2435.75 53
2435.86 53
2435.97 52
2436.09 49
2436.20 43
2436.31 35
2436.43 26
2436.54 16
2436.65 7
2436.77 0
2436.88 0
2436.99 0
2437.11 0
2437.22 3
2437.33 9
2437.44 16
2437.56 22
2437.67 27
2437.78 30
2437.90 31
2438.01 29
2438.12 25
2438.24 18
2438.35 11
2438.46 5
2438.58 3
2438.69 5
2438.80 12
2438.92 24
2439.03 38
2439.14 54
2439.26 68
2439.37 78
2439.49 83
2439.60 83
2439.71 79
2439.83 73
2439.94 65
2440.05 58
2440.17 51
2440.28 44
2440.39 38
2440.51 31
2440.62 25
2440.73 18
2440.85 13
2440.96 10
2441.07 9
2441.19 10
2441.30 15
2441.41 21
2441.53 31
2441.64 41
2441.75 53
2441.87 64
2441.98 72
2442.09 77
2442.21 78
2442.32 74
2442.43 66
2442.55 57
2442.66 47
2442.77 39
2442.89 35
2443.00 34
2443.11 35
2443.23 40
2443.34 47
2443.45 55
2443.57 64
2443.68 75
2443.79 88
2443.91 104
2444.02 122
2444.13 142
2444.25 162
2444.36 181
2444.48 197
2444.59 208
2444.70 214
2444.82 212
2444.93 204
2445.04 192
2445.16 176
2445.27 161
2445.38 148
2445.50 139
2445.61 134
2445.72 133
2445.84 133
2445.95 132
2446.06 129
2446.18 124
2446.29 117
2446.40 108
2446.52 100
2446.63 94
2446.75 89
2446.86 87
2446.97 87
2447.09 90
2447.20 97
2447.31 107
2447.43 121
2447.54 135
2447.65 149
2447.77 160
2447.88 166
2447.99 166
2448.11 163
2448.22 157
2448.34 152
2448.45 149
2448.56 149
2448.68 154
2448.79 159
2448.90 163
2449.02 164
2449.13 160
2449.24 150
2449.36 137
2449.47 122
2449.58 108
2449.70 97
2449.81 91
2449.93 90
2450.04 93
2450.15 98
2450.27 105
2450.38 111
2450.49 116
2450.61 117
2450.72 114
2450.83 107
2450.95 98
2451.06 86
2451.18 74
2451.29 63
2451.40 55
2451.52 50
2451.63 49
2451.74 51
2451.86 55
2451.97 59
2452.08 64
2452.20 69
2452.31 73
2452.43 78
2452.54 83
2452.65 89
2452.77 94
2452.88 99
2452.99 101
2453.11 102
2453.22 99
2453.33 93
2453.45 85
2453.56 76
2453.68 67
2453.79 59
2453.90 53
2454.02 49
2454.13 47
2454.24 45
2454.36 44
2454.47 42
2454.59 39
2454.70 35
2454.81 30
2454.93 24
2455.04 20
2455.15 16
2455.27 13
2455.38 10
2455.49 8
2455.61 5
2455.72 1
2455.84 0
2455.95 0
2456.06 0
2456.18 0
2456.29 0
2456.40 0
2456.52 0
2456.63 3
2456.75 7
2456.86 9
2456.97 9
2457.09 8
2457.20 5
2457.31 3
2457.43 2
2457.54 4
2457.66 8
2457.77 15
2457.88 24
2458.00 34
2458.11 44
2458.23 52
2458.34 56
2458.45 57
2458.57 53
2458.68 45
2458.79 34
2458.91 21
2459.02 9
2459.14 0
2459.25 0
2459.36 0
2459.48 0
2459.59 0
2459.70 0
2459.82 0
2459.93 0
2460.05 5
2460.16 8
2460.27 11
2460.39 11
2460.50 11
2460.62 10
2460.73 10
2460.84 11
2460.96 14
2461.07 19
2461.18 26
2461.30 34
2461.41 41
2461.53 48
2461.64 51
2461.75 52
2461.87 49
2461.98 42
2462.10 32
2462.21 21
2462.32 10
2462.44 2
2462.55 0
2462.67 0
2462.78 3
2462.89 12
2463.01 21
2463.12 31
2463.23 38
2463.35 42
2463.46 43
2463.58 42
2463.69 38
2463.80 31
2463.92 24
2464.03 14
2464.15 4
2464.26 0
2464.37 0
2464.49 0
2464.60 0
2464.72 0
2464.83 0
2464.94 0
2465.06 6
2465.17 16
2465.29 23
2465.40 29
2465.51 32
2465.63 34
2465.74 34
2465.86 33
2465.97 30
2466.08 26
2466.20 21
2466.31 18
2466.43 16
2466.54 16
2466.65 19
2466.77 24
2466.88 30
2467.00 37
2467.11 44
2467.22 51
2467.34 59
2467.45 66
2467.57 74
2467.68 82
2467.79 88
2467.91 92
2468.02 94
2468.14 91
2468.25 85
2468.36 76
2468.48 65
2468.59 53
2468.71 40
2468.82 27
2468.93 16
2469.05 5
2469.16 0
2469.28 0
2469.39 0
2469.50 0
2469.62 6
2469.73 17
2469.85 28
2469.96 38
2470.07 45
2470.19 48
2470.30 48
2470.42 46
2470.53 44
2470.64 43
2470.76 46
2470.87 51
2470.99 59
2471.10 68
2471.21 76
2471.33 80
2471.44 80
2471.56 75
2471.67 66
2471.79 54
2471.90 41
2472.01 29
2472.13 18
2472.24 9
2472.36 3
2472.47 0
2472.58 0
2472.70 0
2472.81 0
2472.93 0
2473.04 0
2473.15 0
2473.27 0
2473.38 0
2473.50 3
2473.61 8
2473.73 14
2473.84 18
2473.95 21
2474.07 22
2474.18 22
2474.30 21
2474.41 20
2474.52 19
2474.64 20
2474.75 22
2474.87 24
2474.98 27
2475.10 29
2475.21 31
2475.32 33
2475.44 35
2475.55 37
2475.67 42
2475.78 48
2475.89 56
2476.01 64
2476.12 73
2476.24 81
2476.35 87
2476.47 92
2476.58 94
2476.69 95
2476.81 94
2476.92 92
2477.04 90
2477.15 88
2477.27 85
2477.38 82
2477.49 78
2477.61 73
2477.72 69
2477.84 64
2477.95 61
2478.07 59
2478.18 57
2478.29 57
2478.41 57
2478.52 57
2478.64 58
2478.75 59
2478.86 61
2478.98 63
2479.09 67
2479.21 70
2479.32 72
2479.44 74
2479.55 73
2479.66 72
2479.78 71
2479.89 70
2480.01 71
2480.12 75
2480.24 79
2480.35 84
2480.46 86
2480.58 87
2480.69 84
2480.81 79
2480.92 73
2481.04 69
2481.15 68
2481.27 69
2481.38 72
2481.49 77
2481.61 81
2481.72 82
2481.84 81
2481.95 77
2482.07 70
2482.18 62
2482.29 54
2482.41 46
2482.52 38
2482.64 30
2482.75 24
2482.87 18
2482.98 15
2483.09 14
2483.21 18
2483.32 27
2483.44 39
2483.55 55
2483.67 72
2483.78 88
2483.90 101
2484.01 110
2484.12 114
2484.24 116
2484.35 115
2484.47 115
2484.58 116
2484.70 119
2484.81 124
2484.92 129
2485.04 134
2485.15 135
2485.27 132
2485.38 125
2485.50 114
2485.61 101
2485.73 88
2485.84 76
2485.95 66
2486.07 61
2486.18 59
2486.30 60
2486.41 62
2486.53 65
2486.64 66
2486.76 64
2486.87 59
2486.98 53
2487.10 47
2487.21 41
2487.33 39
2487.44 40
2487.56 45
2487.67 53
2487.79 62
2487.90 69
2488.01 74
2488.13 75
2488.24 73
2488.36 69
2488.47 63
2488.59 57
2488.70 52
2488.82 48
2488.93 45
2489.05 42
2489.16 40
2489.27 38
2489.39 39
2489.50 41
2489.62 47
2489.73 57
2489.85 67
2489.96 78
2490.08 85
2490.19 89
2490.31 87
2490.42 82
2490.53 74
2490.65 65
2490.76 58
2490.88 55
2490.99 55
2491.11 57
2491.22 61
2491.34 64
2491.45 68
2491.57 70
2491.68 73
2491.79 76
2491.91 81
2492.02 87
2492.14 94
2492.25 100
2492.37 107
2492.48 112
2492.60 117
2492.71 121
2492.83 126
2492.94 131
2493.05 137
2493.17 144
2493.28 151
2493.40 157
2493.51 162
2493.63 164
2493.74 163
2493.86 160
2493.97 156
2494.09 151
2494.20 147
2494.32 145
2494.43 146
2494.54 150
2494.66 157
2494.77 165
2494.89 173
2495.00 181
2495.12 187
2495.23 190
2495.35 190
2495.46 189
2495.58 186
2495.69 183
2495.81 180
2495.92 178
2496.04 175
2496.15 173
2496.26 170
2496.38 167
2496.49 163
2496.61 161
2496.72 158
2496.84 157
2496.95 158
2497.07 161
2497.18 165
2497.30 171
2497.41 178
2497.53 184
2497.64 190
2497.76 195
2497.87 199
2497.98 203
2498.10 206
2498.21 209
2498.33 211
2498.44 213
2498.56 214
2498.67 213
2498.79 211
2498.90 210
2499.02 209
2499.13 211
2499.25 213
2499.36 216
2499.48 217
2499.59 215
2499.71 209
2499.82 199
2499.94 186
2500.05 172
2500.16 160
2500.28 152
2500.39 148
2500.51 149
2500.62 153
2500.74 158
2500.85 164
2500.97 167
2501.08 168
2501.20 164
2501.31 156
2501.43 145
2501.54 132
2501.66 120
2501.77 109
2501.89 102
2502.00 99
2502.12 99
2502.23 101
2502.35 102
2502.46 101
2502.58 96
2502.69 88
2502.80 77
2502.92 64
2503.03 50
2503.15 37
2503.26 23
2503.38 10
2503.49 0
2503.61 0
2503.72 0
2503.84 0
2503.95 0
2504.07 0
2504.18 0
2504.30 0
2504.41 7
2504.53 24
2504.64 39
2504.76 49
2504.87 55
2504.99 56
2505.10 54
2505.22 49
2505.33 43
2505.45 38
2505.56 35
2505.68 34
2505.79 35
2505.91 39
2506.02 46
2506.14 54
2506.25 64
2506.37 74
2506.48 82
2506.60 88
2506.71 90
2506.83 89
2506.94 85
2507.05 78
2507.17 72
2507.28 66
2507.40 62
2507.51 60
2507.63 61
2507.74 65
2507.86 69
2507.97 73
2508.09 76
2508.20 77
2508.32 74
2508.43 68
2508.55 59
2508.66 47
2508.78 35
2508.89 23
2509.01 14
2509.12 7
2509.24 4
2509.35 5
2509.47 10
2509.58 17
2509.70 26
2509.81 35
2509.93 45
2510.04 54
2510.16 60
2510.27 64
2510.39 65
2510.50 63
2510.62 59
2510.73 52
2510.85 44
2510.96 37
2511.08 30
2511.19 26
2511.31 24
2511.42 24
2511.54 25
2511.65 27
2511.77 28
2511.88 27
2512.00 25
2512.11 22
2512.23 18
2512.34 14
2512.46 11
2512.57 9
2512.69 7
2512.80 6
2512.92 3
2513.03 1
2513.15 0
2513.26 0
2513.38 0
2513.49 0
2513.61 0
2513.72 0
2513.84 0
2513.95 3
2514.07 8
2514.18 12
2514.30 14
2514.42 14
2514.53 12
2514.65 8
2514.76 5
2514.88 4
2514.99 6
2515.11 12
2515.22 23
2515.34 36
2515.45 50
2515.57 64
2515.68 75
2515.80 83
2515.91 88
2516.03 91
2516.14 92
2516.26 92
2516.37 92
2516.49 93
2516.60 95
2516.72 97
2516.83 100
2516.95 104
2517.06 108
2517.18 111
2517.29 114
2517.41 116
2517.52 117
2517.64 117
2517.75 118
2517.87 119
2517.98 120
2518.10 122
2518.21 125
2518.33 129
2518.44 134
2518.56 140
2518.68 147
2518.79 154
2518.91 162
2519.02 171
2519.14 180
2519.25 189
2519.37 198
2519.48 207
2519.60 214
2519.71 218
2519.83 220
2519.94 217
2520.06 210
2520.17 200
2520.29 188
2520.40 176
2520.52 165
2520.63 156
2520.75 150
2520.86 147
2520.98 147
2521.09 148
2521.21 151
2521.32 154
2521.44 157
2521.56 158
2521.67 157
2521.79 153
2521.90 146
2522.02 136
2522.13 125
2522.25 114
2522.36 103
2522.48 95
2522.59 89
2522.71 85
2522.82 85
2522.94 88
2523.05 94
2523.17 102
2523.28 112
2523.40 122
2523.52 130
2523.63 136
2523.75 138
2523.86 136
2523.98 130
2524.09 120
2524.21 109
2524.32 98
2524.44 89
2524.55 82
2524.67 78
2524.78 77
2524.90 78
2525.01 81
2525.13 85
2525.24 89
2525.36 92
2525.48 96
2525.59 99
2525.71 100
2525.82 100
2525.94 98
2526.05 96
2526.17 95
2526.28 96
2526.40 101
2526.51 109
2526.63 121
2526.74 137
2526.86 152
2526.98 167
2527.09 178
2527.21 184
2527.32 185
2527.44 181
2527.55 173
2527.67 163
2527.78 151
2527.90 138
2528.01 127
2528.13 117
2528.24 110
2528.36 108
2528.48 111
2528.59 119
2528.71 133
2528.82 151
2528.94 171
2529.05 191
2529.17 208
2529.28 222
2529.40 230
2529.51 235
2529.63 236
2529.74 236
2529.86 236
2529.98 235
2530.09 234
2530.21 232
2530.32 229
2530.44 225
2530.55 219
2530.67 215
2530.78 213
2530.90 215
2531.01 220
2531.13 228
2531.25 238
2531.36 246
2531.48 253
2531.59 256
2531.71 257
2531.82 255
2531.94 254
2532.05 253
2532.17 255
2532.28 258
2532.40 264
2532.52 273
2532.63 282
2532.75 293
2532.86 305
2532.98 317
2533.09 328
2533.21 338
2533.32 347
2533.44 353
2533.56 357
2533.67 358
2533.79 356
2533.90 352
2534.02 348
2534.13 344
2534.25 343
2534.36 346
2534.48 355
2534.60 368
2534.71 386
2534.83 406
2534.94 426
2535.06 445
2535.17 463
2535.29 482
2535.40 504
2535.52 530
2535.64 564
2535.75 605
2535.87 653
2535.98 708
2536.10 766
2536.21 827
2536.33 890
2536.44 957
2536.56 1029
2536.68 1108
2536.79 1195
2536.91 1292
2537.02 1397
2537.14 1512
2537.25 1633
2537.37 1759
2537.48 1886
2537.60 2013
2537.72 2137
2537.83 2252
2537.95 2358
2538.06 2451
2538.18 2533
2538.29 2605
2538.41 2672
2538.53 2737
2538.64 2802
2538.76 2870
2538.87 2939
2538.99 3005
2539.10 3062
2539.22 3107
2539.33 3138
2539.45 3153
2539.57 3154
2539.68 3144
2539.80 3128
2539.91 3107
2540.03 3082
2540.14 3053
2540.26 3018
2540.38 2975
2540.49 2922
2540.61 2860
2540.72 2789
2540.84 2713
2540.95 2632
2541.07 2549
2541.19 2465
2541.30 2383
2541.42 2301
2541.53 2221
2541.65 2144
2541.76 2069
2541.88 1997
2542.00 1926
2542.11 1855
2542.23 1784
2542.34 1710
2542.46 1634
2542.57 1556
2542.69 1476
2542.81 1397
2542.92 1320
2543.04 1247
2543.15 1178
2543.27 1116
2543.38 1061
2543.50 1013
2543.62 973
2543.73 939
2543.85 911
2543.96 887
2544.08 865
2544.19 844
2544.31 824
2544.43 803
2544.54 783
2544.66 763
2544.77 743
2544.89 725
2545.01 708
2545.12 690
2545.24 671
2545.35 650
2545.47 626
2545.58 600
2545.70 574
2545.82 548
2545.93 525
2546.05 505
2546.16 489
2546.28 477
2546.39 468
2546.51 460
2546.63 452
2546.74 445
2546.86 436
2546.97 426
2547.09 415
2547.21 403
2547.32 390
2547.44 377
2547.55 364
2547.67 351
2547.78 340
2547.90 328
2548.02 317
2548.13 305
2548.25 291
2548.36 276
2548.48 258
2548.60 240
2548.71 221
2548.83 203
2548.94 187
2549.06 173
2549.17 164
2549.29 157
2549.41 154
2549.52 152
2549.64 152
2549.75 153
2549.87 154
2549.99 156
2550.10 156
2550.22 156
2550.33 154
2550.45 150
2550.57 145
2550.68 139
2550.80 132
2550.91 125
2551.03 120
2551.15 117
2551.26 116
2551.38 116
2551.49 116
2551.61 117
2551.72 118
2551.84 118
2551.96 117
2552.07 114
2552.19 108
2552.30 100
2552.42 90
2552.54 77
2552.65 65
2552.77 53
2552.88 44
2553.00 40
2553.12 40
2553.23 46
2553.35 55
2553.46 65
2553.58 76
2553.70 85
2553.81 90
2553.93 92
2554.04 90
2554.16 84
2554.28 77
2554.39 68
2554.51 60
2554.62 52
2554.74 44
2554.86 37
2554.97 29
2555.09 20
2555.20 10
2555.32 1
2555.44 0
2555.55 0
2555.67 0
2555.78 0
2555.90 0
2556.02 0
2556.13 1
2556.25 4
2556.36 5
2556.48 6
2556.60 7
2556.71 9
2556.83 11
2556.94 16
2557.06 21
2557.18 28
2557.29 34
2557.41 39
2557.52 44
2557.64 47
2557.76 51
2557.87 54
2557.99 58
2558.11 61
2558.22 64
2558.34 66
2558.45 66
2558.57 65
2558.69 63
2558.80 60
2558.92 57
2559.03 56
2559.15 56
2559.27 59
2559.38 65
2559.50 73
2559.61 84
2559.73 95
2559.85 107
2559.96 117
2560.08 127
2560.20 135
2560.31 143
2560.43 150
2560.54 157
2560.66 164
2560.78 171
2560.89 178
2561.01 186
2561.12 194
2561.24 204
2561.36 216
2561.47 231
2561.59 248
2561.71 265
2561.82 281
2561.94 293
2562.05 300
2562.17 299
2562.29 292
2562.40 279
2562.52 263
2562.63 247
2562.75 233
2562.87 223
2562.98 217
2563.10 215
2563.22 214
2563.33 213
2563.45 211
2563.56 207
2563.68 203
2563.80 199
2563.91 197
2564.03 198
2564.15 201
2564.26 207
2564.38 214
2564.49 222
2564.61 229
2564.73 236
2564.84 241
2564.96 245
2565.07 248
2565.19 251
2565.31 254
2565.42 256
2565.54 257
2565.66 256
2565.77 255
2565.89 252
2566.00 250
2566.12 248
2566.24 248
2566.35 250
2566.47 254
2566.59 260
2566.70 267
2566.82 273
2566.94 277
2567.05 279
2567.17 279
2567.28 275
2567.40 270
2567.52 265
2567.63 260
2567.75 256
2567.87 254
2567.98 252
2568.10 251
2568.21 248
2568.33 244
2568.45 238
2568.56 231
2568.68 224
2568.80 215
2568.91 207
2569.03 197
2569.14 186
2569.26 175
2569.38 163
2569.49 152
2569.61 143
2569.73 136
2569.84 132
2569.96 132
2570.08 133
2570.19 136
2570.31 138
2570.42 139
2570.54 137
2570.66 134
2570.77 130
2570.89 125
2571.01 121
2571.12 120
2571.24 123
2571.36 130
2571.47 142
2571.59 157
2571.70 175
2571.82 192
2571.94 207
2572.05 219
2572.17 227
2572.29 230
2572.40 230
2572.52 227
2572.64 223
2572.75 219
2572.87 216
2572.99 213
2573.10 211
2573.22 209
2573.33 208
2573.45 207
2573.57 205
2573.68 202
2573.80 197
2573.92 189
2574.03 180
2574.15 169
2574.27 157
2574.38 147
2574.50 138
2574.62 131
2574.73 126
2574.85 124
2574.96 123
2575.08 122
2575.20 123
2575.31 124
2575.43 125
2575.55 126
2575.66 127
2575.78 129
2575.90 131
2576.01 135
2576.13 141
2576.25 147
2576.36 154
2576.48 160
2576.60 164
2576.71 166
2576.83 165
2576.94 162
2577.06 157
2577.18 153
2577.29 149
2577.41 145
2577.53 142
2577.64 136
2577.76 130
2577.88 122
2577.99 113
2578.11 105
2578.23 98
2578.34 94
2578.46 92
2578.58 93
2578.69 96
2578.81 100
2578.93 103
2579.04 106
2579.16 107
2579.28 106
2579.39 105
2579.51 102
2579.63 101
2579.74 100
2579.86 101
2579.97 104
2580.09 108
2580.21 110
2580.32 110
2580.44 107
2580.56 99
2580.67 89
2580.79 78
2580.91 67
2581.02 60
2581.14 57
2581.26 58
2581.37 63
2581.49 71
2581.61 81
2581.72 90
2581.84 98
2581.96 105
2582.07 110
2582.19 115
2582.31 119
2582.42 121
2582.54 121
2582.66 118
2582.77 111
2582.89 101
2583.01 89
2583.12 75
2583.24 62
2583.36 50
2583.47 41
2583.59 35
2583.71 32
2583.82 30
2583.94 29
2584.06 30
2584.17 32
2584.29 34
2584.41 36
2584.52 38
2584.64 38
2584.76 35
2584.87 30
2584.99 21
2585.11 10
2585.22 0
2585.34 0
2585.46 0
2585.57 0
2585.69 0
2585.81 0
2585.92 0
2586.04 0
2586.16 4
2586.27 7
2586.39 9
2586.51 12
2586.62 16
2586.74 21
2586.86 27
2586.97 34
2587.09 41
2587.21 47
2587.32 53
2587.44 59
2587.56 63
2587.67 65
2587.79 66
2587.91 65
2588.02 62
2588.14 59
2588.26 58
2588.38 58
2588.49 60
2588.61 64
2588.73 70
2588.84 75
2588.96 79
2589.08 82
2589.19 83
2589.31 85
2589.43 89
2589.54 94
2589.66 100
2589.78 106
2589.89 111
2590.01 114
2590.13 115
2590.24 115
2590.36 114
2590.48 113
2590.59 114
2590.71 115
2590.83 117
2590.94 121
2591.06 125
2591.18 131
2591.29 139
2591.41 148
2591.53 158
2591.65 167
2591.76 176
2591.88 181
2592.00 183
2592.11 181
2592.23 177
2592.35 171
2592.46 166
2592.58 162
2592.70 160
2592.81 160
2592.93 163
2593.05 167
2593.16 172
2593.28 177
2593.40 182
2593.52 188
2593.63 193
2593.75 197
2593.87 202
2593.98 206
2594.10 210
2594.22 213
2594.33 217
2594.45 220
2594.57 223
2594.68 226
2594.80 227
2594.92 227
2595.03 227
2595.15 224
2595.27 221
2595.39 218
2595.50 214
2595.62 210
2595.74 207
2595.85 205
2595.97 204
2596.09 202
2596.20 199
2596.32 193
2596.44 185
2596.55 175
2596.67 164
2596.79 154
2596.91 147
2597.02 144
2597.14 145
2597.26 149
2597.37 154
2597.49 160
2597.61 166
2597.72 172
2597.84 180
2597.96 189
2598.08 200
2598.19 212
2598.31 224
2598.43 233
2598.54 238
2598.66 238
2598.78 232
2598.89 222
2599.01 210
2599.13 197
2599.25 186
2599.36 177
2599.48 171
2599.60 168
2599.71 166
2599.83 166
2599.95 167
2600.06 169
2600.18 174
2600.30 180
2600.42 188
2600.53 196
2600.65 205
2600.77 214
2600.88 221
2601.00 226
2601.12 229
2601.24 229
2601.35 229
2601.47 226
2601.59 224
2601.70 221
2601.82 220
2601.94 221
2602.05 224
2602.17 229
2602.29 235
2602.41 241
2602.52 247
2602.64 253
2602.76 258
2602.87 262
2602.99 264
2603.11 265
2603.23 265
2603.34 262
2603.46 258
2603.58 252
2603.69 249
2603.81 248
2603.93 252
2604.05 260
2604.16 272
2604.28 287
2604.40 304
2604.51 319
2604.63 333
2604.75 345
2604.86 354
2604.98 363
2605.10 373
2605.22 385
2605.33 401
2605.45 423
2605.57 450
2605.68 482
2605.80 518
2605.92 556
2606.04 595
2606.15 634
2606.27 672
2606.39 711
2606.51 751
2606.62 791
2606.74 834
2606.86 879
2606.97 926
2607.09 974
2607.21 1022
2607.33 1069
2607.44 1112
2607.56 1150
2607.68 1182
2607.79 1206
2607.91 1225
2608.03 1238
2608.15 1246
2608.26 1251
2608.38 1253
2608.50 1253
2608.61 1254
2608.73 1255
2608.85 1259
2608.97 1266
2609.08 1275
2609.20 1286
2609.32 1297
2609.44 1306
2609.55 1311
2609.67 1311
2609.79 1306
2609.90 1298
2610.02 1289
2610.14 1280
2610.26 1273
2610.37 1269
2610.49 1266
2610.61 1261
2610.72 1254
2610.84 1241
2610.96 1220
2611.08 1193
2611.19 1161
2611.31 1126
2611.43 1090
2611.55 1055
2611.66 1020
2611.78 987
2611.90 954
2612.02 920
2612.13 886
2612.25 853
2612.37 821
2612.48 791
2612.60 764
2612.72 740
2612.84 716
2612.95 692
2613.07 668
2613.19 642
2613.31 618
2613.42 594
2613.54 573
2613.66 555
2613.77 539
2613.89 526
2614.01 514
2614.13 503
2614.24 493
2614.36 483
2614.48 472
2614.60 462
2614.71 453
2614.83 444
2614.95 435
2615.07 426
2615.18 418
2615.30 409
2615.42 399
2615.54 389
2615.65 377
2615.77 365
2615.89 351
2616.00 337
2616.12 322
2616.24 308
2616.36 295
2616.47 285
2616.59 279
2616.71 278
2616.83 283
2616.94 292
2617.06 304
2617.18 317
2617.30 328
2617.41 335
2617.53 338
2617.65 337
2617.77 331
2617.88 322
2618.00 313
2618.12 304
2618.24 296
2618.35 291
2618.47 288
2618.59 288
2618.71 290
2618.82 295
2618.94 303
2619.06 315
2619.17 331
2619.29 351
2619.41 376
2619.53 402
2619.64 429
2619.76 453
2619.88 471
2620.00 482
2620.11 485
2620.23 483
2620.35 477
2620.47 469
2620.58 461
2620.70 454
2620.82 450
2620.94 447
2621.05 445
2621.17 443
2621.29 440
2621.41 436
2621.52 430
2621.64 422
2621.76 413
2621.88 402
2621.99 390
2622.11 377
2622.23 362
2622.35 346
2622.46 331
2622.58 317
2622.70 306
2622.82 300
2622.93 300
2623.05 305
2623.17 315
2623.29 326
2623.41 336
2623.52 341
2623.64 340
2623.76 333
2623.88 318
2623.99 298
2624.11 275
2624.23 251
2624.35 229
2624.46 212
2624.58 199
2624.70 192
2624.82 191
2624.93 196
2625.05 205
2625.17 216
2625.29 229
2625.40 240
2625.52 248
2625.64 251
2625.76 247
2625.87 237
2625.99 221
2626.11 202
2626.23 181
2626.34 162
2626.46 145
2626.58 132
2626.70 123
2626.82 116
2626.93 111
2627.05 107
2627.17 103
2627.29 99
2627.40 96
2627.52 95
2627.64 96
2627.76 99
2627.87 102
2627.99 106
2628.11 109
2628.23 109
2628.34 108
2628.46 105
2628.58 102
2628.70 99
2628.82 96
2628.93 95
2629.05 95
2629.17 95
2629.29 94
2629.40 90
2629.52 84
2629.64 76
2629.76 68
2629.87 62
2629.99 57
2630.11 57
2630.23 60
2630.35 67
2630.46 76
2630.58 86
2630.70 96
2630.82 104
2630.93 110
2631.05 113
2631.17 114
2631.29 112
2631.40 109
2631.52 105
2631.64 100
2631.76 97
2631.88 94
2631.99 93
2632.11 92
2632.23 90
2632.35 87
2632.46 81
2632.58 75
2632.70 68
2632.82 62
2632.94 58
2633.05 58
2633.17 60
2633.29 65
2633.41 71
2633.52 78
2633.64 86
2633.76 96
2633.88 107
2634.00 119
2634.11 133
2634.23 146
2634.35 159
2634.47 168
2634.58 174
2634.70 177
2634.82 176
2634.94 174
2635.06 170
2635.17 166
2635.29 161
2635.41 156
2635.53 150
2635.64 143
2635.76 136
2635.88 129
2636.00 123
2636.12 118
2636.23 115
2636.35 113
2636.47 111
2636.59 109
2636.71 106
2636.82 102
2636.94 97
2637.06 90
2637.18 83
2637.29 76
2637.41 68
2637.53 61
2637.65 55
2637.77 51
2637.88 50
2638.00 51
2638.12 56
2638.24 62
2638.36 68
2638.47 74
2638.59 78
2638.71 81
2638.83 84
2638.94 88
2639.06 94
2639.18 102
2639.30 110
2639.42 117
2639.53 121
2639.65 120
2639.77 115
2639.89 106
2640.01 94
2640.12 79
2640.24 65
2640.36 50
2640.48 35
2640.60 22
2640.71 9
2640.83 0
2640.95 0
2641.07 0
2641.19 0
2641.30 0
2641.42 0
2641.54 0
2641.66 0
2641.78 3
2641.89 12
2642.01 21
2642.13 28
2642.25 35
2642.36 41
2642.48 45
2642.60 48
2642.72 50
2642.84 49
2642.95 48
2643.07 46
2643.19 44
2643.31 46
2643.43 50
2643.54 58
2643.66 70
2643.78 83
2643.90 96
2644.02 108
2644.13 117
2644.25 123
2644.37 127
2644.49 130
2644.61 134
2644.72 138
2644.84 144
2644.96 151
2645.08 158
2645.20 165
2645.32 171
2645.43 177
2645.55 183
2645.67 190
2645.79 197
2645.91 203
2646.02 207
2646.14 208
2646.26 205
2646.38 198
2646.50 188
2646.61 179
2646.73 170
2646.85 165
2646.97 166
2647.09 171
2647.20 180
2647.32 193
2647.44 207
2647.56 221
2647.68 233
2647.79 243
2647.91 251
2648.03 258
2648.15 263
2648.27 266
2648.38 269
2648.50 269
2648.62 266
2648.74 260
2648.86 250
2648.98 238
2649.09 224
2649.21 212
2649.33 202
2649.45 196
2649.57 195
2649.68 197
2649.80 201
2649.92 205
2650.04 209
2650.16 210
2650.28 209
2650.39 205
2650.51 200
2650.63 195
2650.75 192
2650.87 191
2650.98 193
2651.10 196
2651.22 200
2651.34 203
2651.46 206
2651.57 208
2651.69 209
2651.81 211
2651.93 213
2652.05 218
2652.17 224
2652.28 232
2652.40 242
2652.52 250
2652.64 256
2652.76 259
2652.87 257
2652.99 251
2653.11 241
2653.23 228
2653.35 216
2653.47 208
2653.58 205
2653.70 210
2653.82 223
2653.94 242
2654.06 265
2654.18 290
2654.29 311
2654.41 327
2654.53 336
2654.65 338
2654.77 333
2654.88 324
2655.00 311
2655.12 296
2655.24 281
2655.36 266
2655.48 252
2655.59 240
2655.71 231
2655.83 225
2655.95 222
2656.07 222
2656.19 223
2656.30 225
2656.42 228
2656.54 231
2656.66 234
2656.78 236
2656.90 238
2657.01 239
2657.13 239
2657.25 236
2657.37 231
2657.49 224
2657.61 214
2657.72 201
2657.84 186
2657.96 168
2658.08 149
2658.20 130
2658.32 112
2658.43 96
2658.55 85
2658.67 78
2658.79 76
2658.91 78
2659.03 83
2659.14 89
2659.26 97
2659.38 103
2659.50 106
2659.62 106
2659.74 101
2659.85 93
2659.97 80
2660.09 66
2660.21 50
2660.33 36
2660.45 24
2660.56 14
2660.68 7
2660.80 2
2660.92 0
2661.04 0
2661.16 0
2661.27 0
2661.39 0
2661.51 0
2661.63 0
2661.75 0
2661.87 2
2661.98 6
2662.10 10
2662.22 13
2662.34 14
2662.46 13
2662.58 10
2662.70 6
2662.81 1
2662.93 0
2663.05 0
2663.17 0
2663.29 0
2663.41 0
2663.52 0
2663.64 0
2663.76 3
2663.88 6
2664.00 8
2664.12 9
2664.24 11
2664.35 12
2664.47 14
2664.59 15
2664.71 16
2664.83 14
2664.95 12
2665.06 8
2665.18 3
2665.30 0
2665.42 0
2665.54 0
2665.66 0
2665.78 0
2665.89 5
2666.01 12
2666.13 19
2666.25 26
2666.37 32
2666.49 36
2666.60 39
2666.72 40
2666.84 40
2666.96 40
2667.08 38
2667.20 35
2667.32 31
2667.43 28
2667.55 24
2667.67 23
2667.79 24
2667.91 27
2668.03 34
2668.15 42
2668.26 52
2668.38 60
2668.50 66
2668.62 70
2668.74 70
2668.86 68
2668.98 63
2669.09 59
2669.21 54
2669.33 52
2669.45 50
2669.57 50
2669.69 52
2669.81 54
2669.92 57
2670.04 60
2670.16 62
2670.28 65
2670.40 67
2670.52 68
2670.64 68
2670.75 66
2670.87 63
2670.99 58
2671.11 53
2671.23 46
2671.35 39
2671.47 33
2671.58 28
2671.70 25
2671.82 24
2671.94 24
2672.06 26
2672.18 30
2672.30 35
2672.42 40
2672.53 46
2672.65 51
2672.77 55
2672.89 58
2673.01 59
2673.13 58
2673.25 57
2673.36 55
2673.48 55
2673.60 57
2673.72 64
2673.84 73
2673.96 85
2674.08 98
2674.20 108
2674.31 114
2674.43 117
2674.55 115
2674.67 111
2674.79 107
2674.91 105
2675.03 105
2675.14 110
2675.26 118
2675.38 129
2675.50 141
2675.62 154
2675.74 167
2675.86 180
2675.98 193
2676.09 205
2676.21 216
2676.33 224
2676.45 229
2676.57 232
2676.69 231
2676.81 228
2676.93 223
2677.04 219
2677.16 217
2677.28 218
2677.40 224
2677.52 235
2677.64 248
2677.76 264
2677.88 279
2677.99 292
2678.11 302
2678.23 308
2678.35 310
2678.47 308
2678.59 306
2678.71 303
2678.83 302
2678.94 303
2679.06 307
2679.18 313
2679.30 322
2679.42 332
2679.54 342
2679.66 352
2679.78 361
2679.89 366
2680.01 368
2680.13 366
2680.25 360
2680.37 352
2680.49 343
2680.61 335
2680.73 329
2680.85 326
2680.96 326
2681.08 328
2681.20 330
2681.32 331
2681.44 331
2681.56 328
2681.68 323
2681.80 315
2681.91 305
2682.03 294
2682.15 280
2682.27 265
2682.39 248
2682.51 230
2682.63 212
2682.75 197
2682.87 184
2682.98 175
2683.10 170
2683.22 171
2683.34 175
2683.46 181
2683.58 188
2683.70 195
2683.82 199
2683.94 202
2684.05 203
2684.17 204
2684.29 208
2684.41 216
2684.53 228
2684.65 246
2684.77 268
2684.89 294
2685.01 319
2685.12 344
2685.24 365
2685.36 382
2685.48 394
2685.60 403
2685.72 408
2685.84 413
2685.96 418
2686.08 423
2686.20 428
2686.31 432
2686.43 433
2686.55 433
2686.67 432
2686.79 434
2686.91 442
2687.03 459
2687.15 487
2687.27 526
2687.38 572
2687.50 623
2687.62 673
2687.74 720
2687.86 760
2687.98 793
2688.10 820
2688.22 841
2688.34 857
2688.46 870
2688.57 878
2688.69 884
2688.81 888
2688.93 892
2689.05 898
2689.17 908
2689.29 921
2689.41 937
2689.53 953
2689.65 969
2689.76 982
2689.88 993
2690.00 1002
2690.12 1012
2690.24 1028
2690.36 1051
2690.48 1083
2690.60 1124
2690.72 1171
2690.84 1222
2690.96 1274
2691.07 1324
2691.19 1373
2691.31 1418
2691.43 1463
2691.55 1510
2691.67 1562
2691.79 1623
2691.91 1696
2692.03 1782
2692.15 1883
2692.27 1997
2692.38 2121
2692.50 2251
2692.62 2383
2692.74 2513
2692.86 2637
2692.98 2755
2693.10 2865
2693.22 2969
2693.34 3069
2693.46 3169
2693.58 3270
2693.69 3376
2693.81 3488
2693.93 3604
2694.05 3722
2694.17 3839
2694.29 3949
2694.41 4047
2694.53 4130
2694.65 4196
2694.77 4246
2694.89 4282
2695.00 4306
2695.12 4321
2695.24 4329
2695.36 4327
2695.48 4314
2695.60 4287
2695.72 4245
2695.84 4188
2695.96 4119
2696.08 4041
2696.20 3957
2696.32 3870
2696.43 3781
2696.55 3690
2696.67 3595
2696.79 3494
2696.91 3387
2697.03 3275
2697.15 3161
2697.27 3046
2697.39 2934
2697.51 2826
2697.63 2722
2697.75 2621
2697.86 2522
2697.98 2425
2698.10 2330
2698.22 2237
2698.34 2146
2698.46 2059
2698.58 1975
2698.70 1893
2698.82 1813
2698.94 1734
2699.06 1657
2699.18 1583
2699.30 1510
2699.41 1440
2699.53 1372
2699.65 1305
2699.77 1241
2699.89 1177
2700.01 1114
2700.13 1052
2700.25 992
2700.37 934
2700.49 879
2700.61 826
2700.73 777
2700.85 732
2700.97 691
2701.08 655
2701.20 625
2701.32 599
2701.44 579
2701.56 564
2701.68 551
2701.80 541
2701.92 531
2702.04 520
2702.16 510
2702.28 498
2702.40 486
2702.52 473
2702.64 458
2702.75 441
2702.87 422
2702.99 401
2703.11 380
2703.23 360
2703.35 343
2703.47 330
2703.59 321
2703.71 316
2703.83 312
2703.95 308
2704.07 302
2704.19 293
2704.31 280
2704.43 264
2704.54 246
2704.66 228
2704.78 212
2704.90 199
2705.02 189
2705.14 183
2705.26 179
2705.38 175
2705.50 171
2705.62 166
2705.74 157
2705.86 145
2705.98 132
2706.10 119
2706.22 108
2706.34 100
2706.45 98
2706.57 101
2706.69 107
2706.81 116
2706.93 125
2707.05 132
2707.17 136
2707.29 137
2707.41 134
2707.53 131
2707.65 126
2707.77 122
2707.89 118
2708.01 115
2708.13 112
2708.25 109
2708.37 107
2708.48 104
2708.60 101
2708.72 97
2708.84 90
2708.96 82
2709.08 70
2709.20 56
2709.32 39
2709.44 23
2709.56 7
2709.68 0
2709.80 0
2709.92 0
2710.04 0
2710.16 0
2710.28 0
2710.40 0
2710.52 0
2710.63 4
2710.75 15
2710.87 25
2710.99 34
2711.11 42
2711.23 50
2711.35 55
2711.47 59
2711.59 61
2711.71 61
2711.83 61
2711.95 60
2712.07 60
2712.19 59
2712.31 59
2712.43 58
2712.55 57
2712.67 55
2712.79 53
2712.91 49
2713.03 46
2713.14 44
2713.26 42
2713.38 41
2713.50 41
2713.62 44
2713.74 49
2713.86 56
2713.98 67
2714.10 80
2714.22 95
2714.34 110
2714.46 123
2714.58 133
2714.70 139
2714.82 141
2714.94 141
2715.06 140
2715.18 140
2715.30 141
2715.42 145
2715.54 149
2715.66 153
2715.78 155
2715.89 152
2716.01 145
2716.13 134
2716.25 120
2716.37 105
2716.49 91
2716.61 81
2716.73 76
2716.85 76
2716.97 80
2717.09 87
2717.21 97
2717.33 107
2717.45 117
2717.57 129
2717.69 142
2717.81 157
2717.93 175
2718.05 197
2718.17 220
2718.29 245
2718.41 269
2718.53 292
2718.65 311
2718.77 327
2718.89 341
2719.01 351
2719.13 360
2719.24 367
2719.36 372
2719.48 377
2719.60 380
2719.72 383
2719.84 387
2719.96 393
2720.08 400
2720.20 410
2720.32 422
2720.44 434
2720.56 445
2720.68 453
2720.80 457
2720.92 456
2721.04 450
2721.16 440
2721.28 427
2721.40 413
2721.52 398
2721.64 383
2721.76 371
2721.88 360
2722.00 353
2722.12 350
2722.24 351
2722.36 354
2722.48 360
2722.60 365
2722.72 369
2722.84 369
2722.96 362
2723.08 349
2723.20 329
2723.32 305
2723.44 278
2723.55 251
2723.67 227
2723.79 207
2723.91 191
2724.03 180
2724.15 172
2724.27 166
2724.39 161
2724.51 157
2724.63 153
2724.75 149
2724.87 146
2724.99 143
2725.11 142
2725.23 141
2725.35 140
2725.47 140
2725.59 140
2725.71 139
2725.83 139
2725.95 139
2726.07 139
2726.19 138
2726.31 135
2726.43 131
2726.55 125
2726.67 118
2726.79 111
2726.91 103
2727.03 96
2727.15 91
2727.27 86
2727.39 83
2727.51 82
2727.63 82
2727.75 84
2727.87 87
2727.99 92
2728.11 98
2728.23 105
2728.35 109
2728.47 111
2728.59 110
2728.71 104
2728.83 95
2728.95 83
2729.07 70
2729.19 59
2729.31 49
2729.43 42
2729.55 38
2729.67 36
2729.79 35
2729.91 37
2730.03 40
2730.15 44
2730.27 48
2730.39 51
2730.51 52
2730.63 50
2730.75 45
2730.87 39
2730.99 31
2731.11 26
2731.23 24
2731.35 27
2731.47 33
2731.59 43
2731.71 53
2731.83 60
2731.95 63
2732.07 60
2732.19 53
2732.31 42
2732.43 29
2732.54 16
2732.66 5
2732.78 0
2732.90 0
2733.02 0
2733.14 0
2733.26 3
2733.38 11
2733.50 19
2733.62 25
2733.74 29
2733.86 30
2733.98 29
2734.10 26
2734.22 23
2734.34 20
2734.46 18
2734.58 17
2734.70 18
2734.82 18
2734.94 19
2735.06 20
2735.18 21
2735.30 21
2735.42 20
2735.55 18
2735.67 13
2735.79 6
2735.91 0
2736.03 0
2736.15 0
2736.27 0
2736.39 0
2736.51 0
2736.63 0
2736.75 0
2736.87 6
2736.99 11
2737.11 14
2737.23 14
2737.35 13
2737.47 12
2737.59 10
2737.71 8
2737.83 6
2737.95 5
2738.07 4
2738.19 5
2738.31 9
2738.43 18
2738.55 30
2738.67 47
2738.79 66
2738.91 87
2739.03 108
2739.15 127
2739.27 144
2739.39 158
2739.51 169
2739.63 178
2739.75 184
2739.87 189
2739.99 192
2740.11 193
2740.23 191
2740.35 186
2740.47 179
2740.59 170
2740.71 160
2740.83 148
2740.95 137
2741.07 128
2741.19 120
2741.31 115
2741.43 113
2741.55 113
2741.67 116
2741.79 119
2741.91 123
2742.03 126
2742.15 127
2742.27 126
2742.39 123
2742.51 118
2742.63 113
2742.75 108
2742.87 107
2742.99 110
2743.11 118
2743.23 130
2743.35 146
2743.47 164
2743.59 182
2743.71 196
2743.83 205
2743.95 207
2744.07 205
2744.19 198
2744.31 190
2744.43 180
2744.55 173
2744.68 167
2744.80 162
2744.92 159
2745.04 158
2745.16 157
2745.28 157
2745.40 159
2745.52 161
2745.64 164
2745.76 167
2745.88 169
2746.00 171
2746.12 172
2746.24 172
2746.36 172
2746.48 173
2746.60 176
2746.72 180
2746.84 186
2746.96 194
2747.08 204
2747.20 216
2747.32 229
2747.44 242
2747.56 253
2747.68 261
2747.80 265
2747.92 266
2748.04 264
2748.16 262
2748.28 261
2748.40 264
2748.52 271
2748.64 280
2748.76 290
2748.88 298
2749.01 301
2749.13 299
2749.25 292
2749.37 281
2749.49 269
2749.61 257
2749.73 249
2749.85 245
2749.97 245
2750.09 247
2750.21 249
2750.33 250
2750.45 248
2750.57 243
2750.69 234
2750.81 222
2750.93 209
2751.05 195
2751.17 182
2751.29 172
2751.41 164
2751.53 160
2751.65 157
2751.77 156
2751.89 155
2752.01 155
2752.13 154
2752.26 154
2752.38 153
2752.50 154
2752.62 154
2752.74 154
2752.86 154
2752.98 152
2753.10 147
2753.22 141
2753.34 132
2753.46 122
2753.58 112
2753.70 103
2753.82 94
2753.94 87
2754.06 81
2754.18 74
2754.30 67
2754.42 59
2754.54 49
2754.66 39
2754.78 29
2754.90 20
2755.03 12
2755.15 8
2755.27 6
2755.39 7
2755.51 11
2755.63 18
2755.75 25
2755.87 31
2755.99 37
2756.11 40
2756.23 41
2756.35 40
2756.47 37
2756.59 35
2756.71 33
2756.83 34
2756.95 37
2757.07 43
2757.19 51
2757.31 60
2757.43 69
2757.56 77
2757.68 83
2757.80 87
2757.92 87
2758.04 86
2758.16 84
2758.28 82
2758.40 81
2758.52 81
2758.64 83
2758.76 84
2758.88 82
2759.00 78
2759.12 72
2759.24 63
2759.36 54
2759.48 45
2759.60 39
2759.72 36
2759.85 35
2759.97 35
2760.09 34
2760.21 33
2760.33 32
2760.45 30
2760.57 29
2760.69 31
2760.81 36
2760.93 44
2761.05 56
2761.17 70
2761.29 83
2761.41 94
2761.53 101
2761.65 102
2761.77 98
2761.90 88
2762.02 76
2762.14 62
2762.26 49
2762.38 39
2762.50 32
2762.62 29
2762.74 29
2762.86 32
2762.98 36
2763.10 42
2763.22 50
2763.34 59
2763.46 72
2763.58 88
2763.70 107
2763.83 131
2763.95 157
2764.07 185
2764.19 214
2764.31 245
2764.43 276
2764.55 307
2764.67 339
2764.79 371
2764.91 406
2765.03 442
2765.15 479
2765.27 517
2765.39 554
2765.52 590
2765.64 623
2765.76 653
2765.88 681
2766.00 707
2766.12 732
2766.24 758
2766.36 786
2766.48 816
2766.60 848
2766.72 881
2766.84 913
2766.96 943
2767.08 969
2767.20 988
2767.33 1001
2767.45 1007
2767.57 1007
2767.69 1000
2767.81 987
2767.93 970
2768.05 950
2768.17 927
2768.29 902
2768.41 877
2768.53 852
2768.65 828
2768.77 806
2768.90 787
2769.02 770
2769.14 756
2769.26 743
2769.38 731
2769.50 717
2769.62 702
2769.74 685
2769.86 665
2769.98 645
2770.10 625
2770.22 604
2770.34 585
2770.47 568
2770.59 551
2770.71 536
2770.83 522
2770.95 506
2771.07 488
2771.19 467
2771.31 441
2771.43 410
2771.55 375
2771.67 339
2771.79 304
2771.92 272
2772.04 247
2772.16 228
2772.28 215
2772.40 207
2772.52 203
2772.64 200
2772.76 198
2772.88 195
2773.00 192
2773.12 188
2773.24 183
2773.37 178
2773.49 172
2773.61 166
2773.73 160
2773.85 152
2773.97 145
2774.09 137
2774.21 130
2774.33 122
2774.45 117
2774.57 113
2774.69 111
2774.82 110
2774.94 111
2775.06 111
2775.18 110
2775.30 105
2775.42 98
2775.54 87
2775.66 73
2775.78 59
2775.90 46
2776.02 35
2776.15 29
2776.27 26
2776.39 27
2776.51 31
2776.63 37
2776.75 43
2776.87 50
2776.99 56
2777.11 62
2777.23 69
2777.36 77
2777.48 86
2777.60 95
2777.72 105
2777.84 113
2777.96 120
2778.08 124
2778.20 126
2778.32 125
2778.44 123
2778.56 120
2778.69 117
2778.81 114
2778.93 112
2779.05 110
2779.17 106
2779.29 100
2779.41 92
2779.53 82
2779.65 70
2779.77 57
2779.90 44
2780.02 33
2780.14 23
2780.26 15
2780.38 9
2780.50 4
2780.62 1
2780.74 0
2780.86 0
2780.98 0
2781.11 0
2781.23 0
2781.35 0
2781.47 0
2781.59 0
2781.71 0
2781.83 0
2781.95 2
2782.07 7
2782.20 12
2782.32 18
2782.44 23
2782.56 27
2782.68 29
2782.80 29
2782.92 29
2783.04 27
2783.16 25
2783.28 23
2783.41 22
2783.53 22
2783.65 23
2783.77 25
2783.89 27
2784.01 28
2784.13 26
2784.25 22
2784.37 16
2784.50 8
2784.62 0
2784.74 0
2784.86 0
2784.98 0
2785.10 0
2785.22 0
2785.34 0
2785.46 0
2785.59 5
2785.71 16
2785.83 28
2785.95 37
2786.07 45
2786.19 50
2786.31 52
2786.43 53
2786.55 54
2786.68 55
2786.80 56
2786.92 57
2787.04 59
2787.16 61
2787.28 64
2787.40 65
2787.52 67
2787.65 68
2787.77 69
2787.89 71
2788.01 73
2788.13 76
2788.25 81
2788.37 88
2788.49 94
2788.61 101
2788.74 108
2788.86 113
2788.98 117
2789.10 120
2789.22 122
2789.34 123
2789.46 123
2789.58 123
2789.71 122
2789.83 121
2789.95 120
2790.07 118
2790.19 118
2790.31 118
2790.43 119
2790.55 122
2790.68 127
2790.80 133
2790.92 139
2791.04 144
2791.16 147
2791.28 148
2791.40 146
2791.52 141
2791.65 136
2791.77 131
2791.89 128
2792.01 128
2792.13 131
2792.25 135
2792.37 139
2792.49 140
2792.62 137
2792.74 128
2792.86 114
2792.98 98
2793.10 80
2793.22 65
2793.34 54
2793.46 50
2793.59 53
2793.71 62
2793.83 76
2793.95 92
2794.07 109
2794.19 123
2794.31 133
2794.43 138
2794.56 138
2794.68 133
2794.80 125
2794.92 117
2795.04 108
2795.16 99
2795.28 91
2795.41 83
2795.53 75
2795.65 66
2795.77 57
2795.89 47
2796.01 38
2796.13 30
2796.25 23
2796.38 18
2796.50 15
2796.62 13
2796.74 13
2796.86 15
2796.98 17
2797.10 20
2797.23 24
2797.35 29
2797.47 33
2797.59 36
2797.71 37
2797.83 36
2797.95 32
2798.08 26
2798.20 19
2798.32 12
2798.44 5
2798.56 1
2798.68 0
2798.80 2
2798.93 7
2799.05 13
2799.17 21
2799.29 29
2799.41 37
2799.53 44
2799.65 51
2799.78 56
2799.90 61
2800.02 66
2800.14 69
2800.26 72
2800.38 73
2800.50 73
2800.63 73
2800.75 71
2800.87 69
2800.99 65
2801.11 61
2801.23 57
2801.35 53
2801.48 52
2801.60 53
2801.72 57
2801.84 65
2801.96 76
2802.08 87
2802.20 99
2802.33 108
2802.45 116
2802.57 121
2802.69 124
2802.81 125
2802.93 125
2803.05 124
2803.18 122
2803.30 117
2803.42 109
2803.54 99
2803.66 89
2803.78 80
2803.91 74
2804.03 74
2804.15 78
2804.27 85
2804.39 95
2804.51 104
2804.63 111
2804.76 115
2804.88 115
2805.00 113
2805.12 109
2805.24 102
2805.36 94
2805.49 84
2805.61 71
2805.73 58
2805.85 44
2805.97 31
2806.09 20
2806.21 10
2806.34 2
2806.46 0
2806.58 0
2806.70 0
2806.82 0
2806.94 0
2807.07 0
2807.19 0
2807.31 0
2807.43 1
2807.55 11
2807.67 22
2807.80 36
2807.92 51
2808.04 70
2808.16 91
2808.28 114
2808.40 137
2808.53 158
2808.65 173
2808.77 181
2808.89 182
2809.01 175
2809.13 163
2809.26 148
2809.38 134
2809.50 122
2809.62 114
2809.74 109
2809.86 108
2809.98 110
2810.11 113
2810.23 116
2810.35 119
2810.47 120
2810.59 119
2810.71 115
2810.84 110
2810.96 102
2811.08 95
2811.20 89
2811.32 85
2811.45 84
2811.57 85
2811.69 87
2811.81 88
2811.93 89
2812.05 90
2812.18 90
2812.30 93
2812.42 98
2812.54 107
2812.66 119
2812.78 131
2812.91 142
2813.03 149
2813.15 150
2813.27 146
2813.39 139
2813.51 130
2813.64 123
2813.76 120
2813.88 124
2814.00 133
2814.12 146
2814.24 162
2814.37 178
2814.49 191
2814.61 202
2814.73 209
2814.85 214
2814.98 217
2815.10 220
2815.22 224
2815.34 228
2815.46 233
2815.58 238
2815.71 242
2815.83 244
2815.95 244
2816.07 242
2816.19 238
2816.31 231
2816.44 222
2816.56 212
2816.68 202
2816.80 193
2816.92 186
2817.05 180
2817.17 175
2817.29 171
2817.41 168
2817.53 165
2817.65 163
2817.78 162
2817.90 163
2818.02 166
2818.14 173
2818.26 181
2818.39 190
2818.51 199
2818.63 206
2818.75 212
2818.87 215
2818.99 217
2819.12 217
2819.24 216
2819.36 214
2819.48 210
2819.60 204
2819.73 197
2819.85 188
2819.97 179
2820.09 169
2820.21 160
2820.34 152
2820.46 146
2820.58 142
2820.70 139
2820.82 139
2820.94 140
2821.07 141
2821.19 142
2821.31 141
2821.43 139
2821.55 136
2821.68 132
2821.80 128
2821.92 126
2822.04 125
2822.16 126
2822.29 128
2822.41 130
2822.53 131
2822.65 131
2822.77 128
2822.90 124
2823.02 118
2823.14 114
2823.26 111
2823.38 112
2823.50 115
2823.63 120
2823.75 126
2823.87 132
2823.99 138
2824.11 142
2824.24 145
2824.36 147
2824.48 149
2824.60 149
2824.72 149
2824.85 147
2824.97 143
2825.09 138
2825.21 131
2825.33 123
2825.46 116
2825.58 110
2825.70 105
2825.82 101
2825.94 100
2826.07 99
2826.19 99
2826.31 99
2826.43 100
2826.55 100
2826.68 101
2826.80 104
2826.92 108
2827.04 114
2827.16 123
2827.29 133
2827.41 143
2827.53 154
2827.65 162
2827.77 168
2827.90 172
2828.02 172
2828.14 169
2828.26 166
2828.38 161
2828.51 158
2828.63 155
2828.75 153
2828.87 152
2829.00 151
2829.12 151
2829.24 152
2829.36 153
2829.48 156
2829.61 160
2829.73 165
2829.85 170
2829.97 174
2830.09 175
2830.22 173
2830.34 168
2830.46 161
2830.58 151
2830.70 141
2830.83 130
2830.95 120
2831.07 112
2831.19 106
2831.31 101
2831.44 99
2831.56 96
2831.68 93
2831.80 87
2831.93 78
2832.05 67
2832.17 54
2832.29 41
2832.41 31
2832.54 24
2832.66 22
2832.78 22
2832.90 24
2833.02 24
2833.15 23
2833.27 19
2833.39 12
2833.51 5
2833.64 0
2833.76 0
2833.88 0
2834.00 0
2834.12 0
2834.25 0
2834.37 0
2834.49 0
2834.61 0
2834.74 2
2834.86 6
2834.98 11
2835.10 19
2835.22 28
2835.35 39
2835.47 51
2835.59 63
2835.71 74
2835.83 83
2835.96 90
2836.08 93
2836.20 94
2836.32 93
2836.45 88
2836.57 82
2836.69 76
2836.81 71
2836.93 69
2837.06 72
2837.18 79
2837.30 91
2837.42 105
2837.55 121
2837.67 135
2837.79 147
2837.91 156
2838.04 163
2838.16 169
2838.28 173
2838.40 177
2838.52 181
2838.65 184
2838.77 186
2838.89 187
2839.01 185
2839.14 183
2839.26 181
2839.38 178
2839.50 174
2839.62 170
2839.75 165
2839.87 160
2839.99 154
2840.11 148
2840.24 143
2840.36 141
2840.48 141
2840.60 145
2840.73 152
2840.85 160
2840.97 168
2841.09 175
2841.21 179
2841.34 180
2841.46 177
2841.58 173
2841.70 168
2841.83 164
2841.95 164
2842.07 167
2842.19 173
2842.32 183
2842.44 195
2842.56 207
2842.68 217
2842.81 224
2842.93 226
2843.05 225
2843.17 219
2843.29 210
2843.42 199
2843.54 187
2843.66 176
2843.78 165
2843.91 157
2844.03 151
2844.15 147
2844.27 144
2844.40 143
2844.52 142
2844.64 141
2844.76 141
2844.89 142
2845.01 145
2845.13 151
2845.25 159
2845.38 169
2845.50 178
2845.62 184
2845.74 185
2845.87 181
2845.99 170
2846.11 153
2846.23 133
2846.35 113
2846.48 93
2846.60 77
2846.72 65
2846.84 58
2846.97 56
2847.09 58
2847.21 64
2847.33 71
2847.46 79
2847.58 87
2847.70 94
2847.82 99
2847.95 101
2848.07 99
2848.19 94
2848.31 86
2848.44 76
2848.56 68
2848.68 62
2848.80 62
2848.93 66
2849.05 76
2849.17 90
2849.29 105
2849.42 119
2849.54 129
2849.66 134
2849.78 135
2849.91 131
2850.03 124
2850.15 118
2850.27 114
2850.40 113
2850.52 117
2850.64 125
2850.76 134
2850.89 145
2851.01 155
2851.13 163
2851.25 168
2851.38 171
2851.50 170
2851.62 167
2851.74 161
2851.87 153
2851.99 143
2852.11 132
2852.23 121
2852.36 111
2852.48 103
2852.60 98
2852.73 95
2852.85 94
2852.97 94
2853.09 95
2853.22 94
2853.34 93
2853.46 91
2853.58 86
2853.71 81
2853.83 74
2853.95 68
2854.07 64
2854.20 63
2854.32 66
2854.44 73
2854.56 83
2854.69 94
2854.81 104
2854.93 111
2855.05 115
2855.18 116
2855.30 116
2855.42 115
2855.55 116
2855.67 118
2855.79 121
2855.91 125
2856.04 129
2856.16 133
2856.28 137
2856.40 141
2856.53 146
2856.65 152
2856.77 159
2856.89 168
2857.02 176
2857.14 185
2857.26 191
2857.38 196
2857.51 200
2857.63 202
2857.75 204
2857.88 205
2858.00 206
2858.12 208
2858.24 211
2858.37 215
2858.49 219
2858.61 223
2858.73 227
2858.86 230
2858.98 232
2859.10 235
2859.23 238
2859.35 241
2859.47 246
2859.59 252
2859.72 260
2859.84 268
2859.96 278
2860.08 287
2860.21 296
2860.33 302
2860.45 304
2860.58 303
2860.70 299
2860.82 295
2860.94 291
2861.07 290
2861.19 294
2861.31 304
2861.43 317
2861.56 334
2861.68 350
2861.80 365
2861.93 377
2862.05 385
2862.17 389
2862.29 389
2862.42 387
2862.54 381
2862.66 372
2862.79 361
2862.91 347
2863.03 332
2863.15 317
2863.28 302
2863.40 288
2863.52 277
2863.64 269
2863.77 263
2863.89 260
2864.01 259
2864.14 257
2864.26 254
2864.38 248
2864.50 239
2864.63 228
2864.75 215
2864.87 201
2865.00 188
2865.12 176
2865.24 166
2865.36 159
2865.49 156
2865.61 155
2865.73 157
2865.86 159
2865.98 163
2866.10 166
2866.22 167
2866.35 168
2866.47 167
2866.59 164
2866.72 161
2866.84 157
2866.96 154
2867.08 151
2867.21 150
2867.33 151
2867.45 154
2867.58 159
2867.70 166
2867.82 174
2867.94 185
2868.07 197
2868.19 209
2868.31 220
2868.44 228
2868.56 233
2868.68 235
2868.80 232
2868.93 226
2869.05 219
2869.17 213
2869.30 207
2869.42 204
2869.54 203
2869.67 203
2869.79 204
2869.91 205
2870.03 206
2870.16 206
2870.28 206
2870.40 207
2870.53 208
2870.65 208
2870.77 208
2870.90 207
2871.02 204
2871.14 201
2871.26 198
2871.39 198
2871.51 200
2871.63 207
2871.76 217
2871.88 229
2872.00 242
2872.12 254
2872.25 263
2872.37 268
2872.49 271
2872.62 272
2872.74 272
2872.86 272
2872.99 272
2873.11 270
2873.23 267
2873.35 262
2873.48 255
2873.60 246
2873.72 238
2873.85 232
2873.97 227
2874.09 225
2874.22 223
2874.34 222
2874.46 218
2874.59 212
2874.71 202
2874.83 191
2874.95 178
2875.08 166
2875.20 156
2875.32 150
2875.45 148
2875.57 150
2875.69 156
2875.82 162
2875.94 169
2876.06 175
2876.18 177
2876.31 176
2876.43 173
2876.55 167
2876.68 162
2876.80 156
2876.92 152
2877.05 149
2877.17 144
2877.29 137
2877.42 128
2877.54 115
2877.66 100
2877.79 85
2877.91 72
2878.03 62
2878.15 56
2878.28 54
2878.40 54
2878.52 56
2878.65 59
2878.77 61
2878.89 63
2879.02 64
2879.14 65
2879.26 64
2879.39 62
2879.51 58
2879.63 52
2879.76 44
2879.88 35
2880.00 26
2880.12 17
2880.25 8
2880.37 1
2880.49 0
2880.62 0
2880.74 0
2880.86 0
2880.99 0
2881.11 0
2881.23 0
2881.36 0
2881.48 5
2881.60 15
2881.73 27
2881.85 39
2881.97 50
2882.10 61
2882.22 72
2882.34 80
2882.47 86
2882.59 89
2882.71 89
2882.83 84
2882.96 78
2883.08 69
2883.20 61
2883.33 54
2883.45 50
2883.57 49
2883.70 51
2883.82 55
2883.94 61
2884.07 66
2884.19 70
2884.31 73
2884.44 75
2884.56 75
2884.68 73
2884.81 69
2884.93 63
2885.05 56
2885.18 48
2885.30 40
2885.42 35
2885.55 32
2885.67 33
2885.79 38
2885.92 45
2886.04 54
2886.16 63
2886.29 72
2886.41 82
2886.53 92
2886.66 104
2886.78 117
2886.90 131
2887.03 145
2887.15 156
2887.27 165
2887.40 169
2887.52 171
2887.64 169
2887.77 167
2887.89 164
2888.01 162
2888.14 160
2888.26 159
2888.38 158
2888.51 156
2888.63 152
2888.75 147
2888.88 142
2889.00 136
2889.12 132
2889.25 131
2889.37 134
2889.49 140
2889.62 150
2889.74 162
2889.86 173
2889.99 181
2890.11 185
2890.23 185
2890.36 182
2890.48 178
2890.60 176
2890.73 178
2890.85 184
2890.97 193
2891.10 203
2891.22 212
2891.34 216
2891.47 216
2891.59 212
2891.71 205
2891.84 199
2891.96 194
2892.08 194
2892.21 198
2892.33 206
2892.45 218
2892.58 231
2892.70 243
2892.82 251
2892.95 255
2893.07 251
2893.19 242
2893.32 227
2893.44 208
2893.56 189
2893.69 172
2893.81 159
2893.94 153
2894.06 154
2894.18 160
2894.31 171
2894.43 184
2894.55 197
2894.68 207
2894.80 214
2894.92 217
2895.05 216
2895.17 212
2895.29 207
2895.42 200
2895.54 194
2895.66 188
2895.79 184
2895.91 182
2896.03 184
2896.16 190
2896.28 199
2896.40 211
2896.53 225
2896.65 237
2896.78 248
2896.90 257
2897.02 262
2897.15 267
2897.27 272
2897.39 279
2897.52 287
2897.64 296
2897.76 303
2897.89 306
2898.01 305
2898.13 297
2898.26 284
2898.38 268
2898.50 251
2898.63 236
2898.75 225
2898.88 218
2899.00 216
2899.12 218
2899.25 225
2899.37 236
2899.49 251
2899.62 267
2899.74 284
2899.86 299
2899.99 310
2900.11 315
2900.23 315
2900.36 309
2900.48 300
2900.61 288
2900.73 277
2900.85 268
2900.98 262
2901.10 260
2901.22 261
2901.35 265
2901.47 269
2901.59 272
2901.72 273
2901.84 269
2901.97 263
2902.09 254
2902.21 246
2902.34 238
2902.46 233
2902.58 231
2902.71 229
2902.83 226
2902.95 222
2903.08 215
2903.20 207
2903.33 200
2903.45 196
2903.57 196
2903.70 203
2903.82 213
2903.94 226
2904.07 238
2904.19 246
2904.31 249
2904.44 245
2904.56 236
2904.69 222
2904.81 207
2904.93 190
2905.06 174
2905.18 160
2905.30 146
2905.43 135
2905.55 127
2905.68 122
2905.80 121
2905.92 125
2906.05 133
2906.17 144
2906.29 158
2906.42 172
2906.54 184
2906.67 194
2906.79 201
2906.91 208
2907.04 213
2907.16 219
2907.28 226
2907.41 233
2907.53 241
2907.66 247
2907.78 252
2907.90 254
2908.03 254
2908.15 250
2908.27 244
2908.40 234
2908.52 222
2908.65 206
2908.77 189
2908.89 170
2909.02 153
2909.14 138
2909.26 127
2909.39 120
2909.51 117
2909.64 116
2909.76 117
2909.88 117
2910.01 118
2910.13 118
2910.25 118
2910.38 120
2910.50 124
2910.63 130
2910.75 137
2910.87 144
2911.00 151
2911.12 156
2911.24 159
2911.37 160
2911.49 162
2911.62 163
2911.74 164
2911.86 166
2911.99 168
2912.11 170
2912.24 172
2912.36 172
2912.48 169
2912.61 165
2912.73 158
2912.85 150
2912.98 143
2913.10 139
2913.23 138
2913.35 141
2913.47 147
2913.60 154
2913.72 160
2913.85 164
2913.97 166
2914.09 167
2914.22 168
2914.34 170
2914.47 174
2914.59 179
2914.71 184
2914.84 187
2914.96 187
2915.08 184
2915.21 180
2915.33 174
2915.46 169
2915.58 167
2915.70 167
2915.83 172
2915.95 182
2916.08 196
2916.20 213
2916.32 232
2916.45 252
2916.57 269
2916.70 283
2916.82 293
2916.94 299
2917.07 300
2917.19 297
2917.32 291
2917.44 284
2917.56 278
2917.69 274
2917.81 274
2917.94 279
2918.06 289
2918.18 305
2918.31 325
2918.43 350
2918.56 377
2918.68 407
2918.80 437
2918.93 466
2919.05 493
2919.18 515
2919.30 532
2919.42 541
2919.55 544
2919.67 541
2919.80 536
2919.92 529
2920.04 524
2920.17 522
2920.29 524
2920.42 528
2920.54 534
2920.66 538
2920.79 540
2920.91 538
2921.04 533
2921.16 523
2921.28 511
2921.41 498
2921.53 485
2921.66 472
2921.78 461
2921.90 451
2922.03 443
2922.15 435
2922.28 427
2922.40 420
2922.52 412
2922.65 404
2922.77 396
2922.90 388
2923.02 380
2923.14 372
2923.27 364
2923.39 356
2923.52 347
2923.64 339
2923.76 331
2923.89 323
2924.01 316
2924.14 309
2924.26 302
2924.39 296
2924.51 290
2924.63 285
2924.76 279
2924.88 274
2925.01 269
2925.13 263
2925.25 258
2925.38 252
2925.50 247
2925.63 242
2925.75 236
2925.87 230
2926.00 222
2926.12 213
2926.25 201
2926.37 188
2926.50 173
2926.62 157
2926.74 141
2926.87 126
2926.99 112
2927.12 101
2927.24 94
2927.36 91
2927.49 92
2927.61 99
2927.74 109
2927.86 121
2927.99 133
2928.11 142
2928.23 149
2928.36 151
2928.48 150
2928.61 147
2928.73 143
2928.85 139
2928.98 135
2929.10 132
2929.23 130
2929.35 128
2929.48 126
2929.60 123
2929.72 121
2929.85 119
2929.97 119
2930.10 122
2930.22 128
2930.35 138
2930.47 150
2930.59 165
2930.72 182
2930.84 199
2930.97 215
2931.09 228
2931.21 238
2931.34 245
2931.46 249
2931.59 251
2931.71 252
2931.84 254
2931.96 258
2932.08 265
2932.21 275
2932.33 288
2932.46 304
2932.58 320
2932.71 336
2932.83 352
2932.95 366
2933.08 381
2933.20 396
2933.33 414
2933.45 434
2933.58 459
2933.70 488
2933.82 523
2933.95 562
2934.07 605
2934.20 652
2934.32 702
2934.45 752
2934.57 803
2934.69 855
2934.82 906
2934.94 957
2935.07 1008
2935.19 1059
2935.32 1110
2935.44 1160
2935.57 1208
2935.69 1254
2935.81 1296
2935.94 1336
2936.06 1375
2936.19 1411
2936.31 1447
2936.44 1481
2936.56 1513
2936.68 1541
2936.81 1565
2936.93 1582
2937.06 1594
2937.18 1599
2937.31 1598
2937.43 1592
2937.55 1581
2937.68 1566
2937.80 1548
2937.93 1528
2938.05 1507
2938.18 1486
2938.30 1466
2938.43 1449
2938.55 1434
2938.67 1419
2938.80 1405
2938.92 1387
2939.05 1364
2939.17 1336
2939.30 1301
2939.42 1260
2939.55 1214
2939.67 1165
2939.79 1115
2939.92 1065
2940.04 1016
2940.17 968
2940.29 922
2940.42 878
2940.54 837
2940.67 799
2940.79 764
2940.91 732
2941.04 704
2941.16 680
2941.29 659
2941.41 639
2941.54 622
2941.66 605
2941.79 589
2941.91 572
2942.03 552
2942.16 530
2942.28 505
2942.41 478
2942.53 449
2942.66 420
2942.78 394
2942.91 371
2943.03 352
2943.15 336
2943.28 323
2943.40 310
2943.53 297
2943.65 283
2943.78 268
2943.90 252
2944.03 237
2944.15 224
2944.28 214
2944.40 208
2944.52 205
2944.65 207
2944.77 211
2944.90 215
2945.02 219
2945.15 220
2945.27 217
2945.40 212
2945.52 204
2945.65 196
2945.77 190
2945.89 187
2946.02 189
2946.14 194
2946.27 201
2946.39 208
2946.52 214
2946.64 216
2946.77 214
2946.89 207
2947.02 197
2947.14 185
2947.26 171
2947.39 156
2947.51 142
2947.64 129
2947.76 118
2947.89 109
2948.01 102
2948.14 99
2948.26 98
2948.39 99
2948.51 103
2948.64 107
2948.76 111
2948.88 114
2949.01 115
2949.13 112
2949.26 106
2949.38 98
2949.51 87
2949.63 75
2949.76 63
2949.88 52
2950.01 41
2950.13 31
2950.26 23
2950.38 16
2950.50 11
2950.63 6
2950.75 2
2950.88 0
2951.00 0
2951.13 0
2951.25 0
2951.38 0
2951.50 0
2951.63 0
2951.75 0
2951.88 3
2952.00 10
2952.13 16
2952.25 20
2952.37 23
2952.50 25
2952.62 26
2952.75 28
2952.87 32
2953.00 37
2953.12 45
2953.25 55
2953.37 65
2953.50 74
2953.62 83
2953.75 89
2953.87 93
2954.00 95
2954.12 94
2954.25 91
2954.37 86
2954.50 79
2954.62 73
2954.74 67
2954.87 64
2954.99 62
2955.12 63
2955.24 64
2955.37 65
2955.49 64
2955.62 60
2955.74 55
2955.87 48
2955.99 41
2956.12 35
2956.24 32
2956.37 31
2956.49 34
2956.62 40
2956.74 49
2956.87 61
2956.99 73
2957.12 85
2957.24 96
2957.36 105
2957.49 110
2957.61 112
2957.74 112
2957.86 110
2957.99 109
2958.11 108
2958.24 109
2958.36 113
2958.49 118
2958.61 125
2958.74 134
2958.86 144
2958.99 156
2959.11 168
2959.24 179
2959.36 188
2959.49 195
2959.61 198
2959.74 197
2959.86 193
2959.99 187
2960.11 178
2960.24 168
2960.36 158
2960.49 147
2960.61 136
2960.74 126
2960.86 116
2960.99 108
2961.11 101
2961.23 96
2961.36 92
2961.48 89
2961.61 86
2961.73 84
2961.86 82
2961.98 80
2962.11 79
2962.23 79
2962.36 80
2962.48 81
2962.61 82
2962.73 82
2962.86 82
2962.98 82
2963.11 81
2963.23 81
2963.36 82
2963.48 85
2963.61 89
2963.73 95
2963.86 102
2963.98 111
2964.11 120
2964.23 129
2964.36 137
2964.48 143
2964.61 148
2964.73 149
2964.86 147
2964.98 141
2965.11 132
2965.23 119
2965.36 105
2965.48 90
2965.61 76
2965.73 65
2965.86 59
2965.98 58
2966.11 61
2966.23 67
2966.36 74
2966.48 80
2966.61 83
2966.73 82
2966.86 76
2966.98 67
2967.11 58
2967.23 51
2967.36 48
2967.48 51
2967.61 58
2967.73 70
2967.86 83
2967.98 96
2968.11 107
2968.23 115
2968.36 121
2968.48 126
2968.61 132
2968.73 140
2968.86 149
2968.98 159
2969.11 167
2969.23 172
2969.36 172
2969.48 166
2969.61 156
2969.73 142
2969.86 128
2969.98 115
2970.11 104
2970.23 94
2970.36 88
2970.48 83
2970.61 80
2970.73 79
2970.86 79
2970.98 81
2971.11 85
2971.23 92
2971.36 100
2971.48 111
2971.61 125
2971.73 141
2971.86 159
2971.98 176
2972.11 190
2972.23 199
2972.36 202
2972.48 199
2972.61 190
2972.74 176
2972.86 161
2972.99 146
2973.11 132
2973.24 122
2973.36 116
2973.49 113
2973.61 113
2973.74 115
2973.86 119
2973.99 122
2974.11 125
2974.24 126
2974.36 125
2974.49 121
2974.61 117
2974.74 114
2974.86 111
2974.99 112
2975.11 116
2975.24 122
2975.36 128
2975.49 132
2975.61 134
2975.74 132
2975.86 126
2975.99 116
2976.11 104
2976.24 91
2976.36 79
2976.49 67
2976.62 57
2976.74 47
2976.87 37
2976.99 27
2977.12 16
2977.24 4
2977.37 0
2977.49 0
2977.62 0
2977.74 0
2977.87 0
2977.99 0
2978.12 0
2978.24 0
2978.37 8
2978.49 17
2978.62 23
2978.74 25
2978.87 22
2978.99 16
2979.12 9
2979.25 3
2979.37 0
2979.50 1
2979.62 7
2979.75 17
2979.87 30
2980.00 44
2980.12 57
2980.25 71
2980.37 84
2980.50 95
2980.62 107
2980.75 116
2980.87 124
2981.00 130
2981.12 134
2981.25 137
2981.37 141
2981.50 148
2981.63 157
2981.75 169
2981.88 182
2982.00 193
2982.13 201
2982.25 206
2982.38 207
2982.50 207
2982.63 207
2982.75 208
2982.88 212
2983.00 218
2983.13 225
2983.25 231
2983.38 233
2983.51 232
2983.63 227
2983.76 217
2983.88 204
2984.01 189
2984.13 174
2984.26 159
2984.38 146
2984.51 136
2984.63 127
2984.76 122
2984.88 118
2985.01 115
2985.14 114
2985.26 114
2985.39 114
2985.51 116
2985.64 117
2985.76 117
2985.89 115
2986.01 112
2986.14 107
2986.26 100
2986.39 92
2986.51 85
2986.64 79
2986.77 74
2986.89 72
2987.02 70
2987.14 70
2987.27 70
2987.39 69
2987.52 67
2987.64 63
2987.77 55
2987.89 44
2988.02 31
2988.15 16
2988.27 3
2988.40 0
2988.52 0
2988.65 0
2988.77 0
2988.90 1
2989.02 13
2989.15 26
2989.27 38
2989.40 49
2989.53 60
2989.65 71
2989.78 81
2989.90 91
2990.03 99
2990.15 104
2990.28 106
2990.40 103
2990.53 97
2990.65 88
2990.78 80
2990.91 72
2991.03 66
2991.16 60
2991.28 56
2991.41 51
2991.53 45
2991.66 39
2991.78 33
2991.91 27
2992.04 24
2992.16 24
2992.29 27
2992.41 33
2992.54 42
2992.66 53
2992.79 65
2992.91 77
2993.04 87
2993.17 96
2993.29 103
2993.42 109
2993.54 114
2993.67 120
2993.79 126
2993.92 133
2994.04 140
2994.17 147
2994.30 154
2994.42 161
2994.55 168
2994.67 175
2994.80 183
2994.92 191
2995.05 197
2995.17 201
2995.30 203
2995.43 202
2995.55 198
2995.68 193
2995.80 188
2995.93 183
2996.05 179
2996.18 177
2996.30 176
2996.43 177
2996.56 179
2996.68 183
2996.81 189
2996.93 196
2997.06 205
2997.18 216
2997.31 229
2997.44 243
2997.56 256
2997.69 268
2997.81 275
2997.94 277
2998.06 273
2998.19 264
2998.32 250
2998.44 233
2998.57 214
2998.69 196
2998.82 178
2998.94 162
2999.07 148
2999.19 136
2999.32 127
2999.45 119
2999.57 113
2999.70 109
2999.82 106
2999.95 105
3000.07 106
3000.20 111
3000.33 118
3000.45 129
3000.58 143
3000.70 160
3000.83 178
3000.95 196
3001.08 210
3001.21 220
3001.33 223
3001.46 219
3001.58 208
3001.71 191
3001.83 172
3001.96 152
3002.09 136
3002.21 125
3002.34 120
3002.46 122
3002.59 130
3002.71 140
3002.84 153
3002.97 164
3003.09 173
3003.22 179
3003.34 181
3003.47 181
3003.60 178
3003.72 174
3003.85 168
3003.97 162
3004.10 157
3004.22 152
3004.35 149
3004.48 148
3004.60 149
3004.73 150
3004.85 150
3004.98 147
3005.10 141
3005.23 129
3005.36 112
3005.48 93
3005.61 73
3005.73 56
3005.86 43
3005.99 36
3006.11 33
3006.24 34
3006.36 37
3006.49 39
3006.61 38
3006.74 33
3006.87 26
3006.99 17
3007.12 9
3007.24 3
3007.37 0
3007.50 0
3007.62 3
3007.75 6
3007.87 8
3008.00 9
3008.12 7
3008.25 3
3008.38 0
3008.50 0
3008.63 0
3008.75 0
3008.88 0
3009.01 2
3009.13 15
3009.26 32
3009.38 50
3009.51 68
3009.64 84
3009.76 97
3009.89 107
3010.01 115
3010.14 122
3010.26 128
3010.39 134
3010.52 138
3010.64 141
3010.77 142
3010.89 139
3011.02 133
3011.15 126
3011.27 119
3011.40 115
3011.52 114
3011.65 116
3011.78 120
3011.90 125
3012.03 129
3012.15 131
3012.28 129
3012.41 124
3012.53 119
3012.66 114
3012.78 110
3012.91 108
3013.04 108
3013.16 109
3013.29 108
3013.41 104
3013.54 97
3013.67 87
3013.79 75
3013.92 64
3014.04 54
3014.17 48
3014.30 46
3014.42 46
3014.55 49
3014.67 53
3014.80 57
3014.93 60
3015.05 64
3015.18 69
3015.30 76
3015.43 86
3015.56 100
3015.68 116
3015.81 134
3015.93 152
3016.06 170
3016.19 187
3016.31 202
3016.44 215
3016.56 226
3016.69 235
3016.82 240
3016.94 244
3017.07 245
3017.19 244
3017.32 242
3017.45 239
3017.57 235
3017.70 231
3017.82 226
3017.95 219
3018.08 210
3018.20 199
3018.33 189
3018.45 181
3018.58 175
3018.71 174
3018.83 177
3018.96 183
3019.08 191
3019.21 199
3019.34 206
3019.46 211
3019.59 216
3019.72 220
3019.84 226
3019.97 231
3020.09 238
3020.22 243
3020.35 247
3020.47 248
3020.60 243
3020.72 234
3020.85 220
3020.98 202
3021.10 184
3021.23 165
3021.35 148
3021.48 134
3021.61 123
3021.73 117
3021.86 114
3021.99 114
3022.11 118
3022.24 124
3022.36 132
3022.49 141
3022.62 151
3022.74 161
3022.87 170
3022.99 179
3023.12 186
3023.25 191
3023.37 194
3023.50 194
3023.63 190
3023.75 182
3023.88 171
3024.00 159
3024.13 147
3024.26 137
3024.38 131
3024.51 130
3024.64 135
3024.76 143
3024.89 153
3025.01 164
3025.14 172
3025.27 177
3025.39 177
3025.52 172
3025.65 162
3025.77 149
3025.90 134
3026.02 118
3026.15 101
3026.28 84
3026.40 67
3026.53 50
3026.66 34
3026.78 18
3026.91 4
3027.03 0
3027.16 0
3027.29 0
3027.41 0
3027.54 0
3027.67 15
3027.79 33
3027.92 50
3028.04 65
3028.17 75
3028.30 78
3028.42 74
3028.55 66
3028.68 55
3028.80 44
3028.93 36
3029.05 32
3029.18 32
3029.31 36
3029.43 43
3029.56 50
3029.69 57
3029.81 62
3029.94 67
3030.06 70
3030.19 72
3030.32 72
3030.44 70
3030.57 66
3030.70 59
3030.82 50
3030.95 41
3031.08 31
3031.20 24
3031.33 20
3031.45 18
3031.58 18
3031.71 20
3031.83 20
3031.96 19
3032.09 15
3032.21 8
3032.34 0
3032.47 0
3032.59 0
3032.72 0
3032.84 0
3032.97 0
3033.10 0
3033.22 0
3033.35 9
3033.48 23
3033.60 36
3033.73 47
3033.86 56
3033.98 61
3034.11 63
3034.24 63
3034.36 62
3034.49 60
3034.61 59
3034.74 59
3034.87 58
3034.99 57
3035.12 55
3035.25 51
3035.37 44
3035.50 35
3035.63 25
3035.75 16
3035.88 9
3036.01 5
3036.13 3
3036.26 4
3036.38 6
3036.51 9
3036.64 11
3036.76 12
3036.89 11
3037.02 9
3037.14 7
3037.27 4
3037.40 1
3037.52 0
3037.65 0
3037.78 0
3037.90 0
3038.03 1
3038.15 3
3038.28 3
3038.41 2
3038.53 1
3038.66 0
3038.79 0
3038.91 0
3039.04 0
3039.17 5
3039.29 12
3039.42 21
3039.55 29
3039.67 37
3039.80 43
3039.93 47
3040.05 48
3040.18 47
3040.31 43
3040.43 38
3040.56 32
3040.69 26
3040.81 21
3040.94 19
3041.06 19
3041.19 23
3041.32 29
3041.44 38
3041.57 49
3041.70 59
3041.82 70
3041.95 80
3042.08 88
3042.20 94
3042.33 98
3042.46 99
3042.58 97
3042.71 92
3042.84 84
3042.96 74
3043.09 61
3043.22 48
3043.34 33
3043.47 19
3043.60 6
3043.72 0
3043.85 0
3043.98 0
3044.10 0
3044.23 0
3044.36 4
3044.48 10
3044.61 14
3044.74 13
3044.86 10
3044.99 4
3045.12 0
3045.24 0
3045.37 0
3045.50 0
3045.62 0
3045.75 6
3045.88 12
3046.00 18
3046.13 24
3046.26 31
3046.38 38
3046.51 47
3046.64 56
3046.76 65
3046.89 73
3047.02 80
3047.14 84
3047.27 87
3047.40 87
3047.52 87
3047.65 87
3047.78 87
3047.90 86
3048.03 85
3048.16 84
3048.28 82
3048.41 81
3048.54 80
3048.66 81
3048.79 83
3048.92 87
3049.04 92
3049.17 97
3049.30 102
3049.42 107
3049.55 113
3049.68 121
3049.80 130
3049.93 142
3050.06 155
3050.18 168
3050.31 181
3050.44 192
3050.56 201
3050.69 207
3050.82 211
3050.94 214
3051.07 215
3051.20 216
3051.32 216
3051.45 215
3051.58 214
3051.70 214
3051.83 213
3051.96 213
3052.08 214
3052.21 215
3052.34 218
3052.47 221
3052.59 225
3052.72 228
3052.85 229
3052.97 229
3053.10 229
3053.23 227
3053.35 227
3053.48 227
3053.61 229
3053.73 232
3053.86 237
3053.99 241
3054.11 243
3054.24 243
3054.37 240
3054.49 234
3054.62 224
3054.75 213
3054.87 201
3055.00 188
3055.13 176
3055.26 164
3055.38 152
3055.51 140
3055.64 128
3055.76 117
3055.89 106
3056.02 96
3056.14 89
3056.27 85
3056.40 83
3056.52 83
3056.65 84
3056.78 85
3056.90 86
3057.03 88
3057.16 88
3057.29 89
3057.41 88
3057.54 86
3057.67 82
3057.79 76
3057.92 70
3058.05 63
3058.17 59
3058.30 57
3058.43 59
3058.55 63
3058.68 70
3058.81 77
3058.93 82
3059.06 85
3059.19 84
3059.32 82
3059.44 77
3059.57 72
3059.70 67
3059.82 64
3059.95 61
3060.08 60
3060.20 61
3060.33 62
3060.46 63
3060.59 64
3060.71 64
3060.84 63
3060.97 62
3061.09 61
3061.22 62
3061.35 64
3061.47 68
3061.60 72
3061.73 74
3061.85 74
3061.98 71
3062.11 65
3062.24 58
3062.36 50
3062.49 43
3062.62 39
3062.74 38
3062.87 40
3063.00 45
3063.12 50
3063.25 55
3063.38 59
3063.51 60
3063.63 60
3063.76 57
3063.89 52
3064.01 45
3064.14 36
3064.27 26
3064.40 15
3064.52 5
3064.65 0
3064.78 0
3064.90 0
3065.03 0
3065.16 0
3065.28 0
3065.41 0
3065.54 0
3065.67 3
3065.79 14
3065.92 24
3066.05 33
3066.17 40
3066.30 43
3066.43 44
3066.56 42
3066.68 38
3066.81 35
3066.94 34
3067.06 37
3067.19 43
3067.32 53
3067.44 67
3067.57 82
3067.70 97
3067.83 112
3067.95 124
3068.08 133
3068.21 140
3068.33 144
3068.46 146
3068.59 146
3068.72 145
3068.84 143
3068.97 141
3069.10 139
3069.22 139
3069.35 141
3069.48 143
3069.61 146
3069.73 147
3069.86 147
3069.99 144
3070.11 140
3070.24 134
3070.37 129
3070.50 125
3070.62 123
3070.75 121
3070.88 119
3071.00 115
3071.13 109
3071.26 101
3071.39 90
3071.51 78
3071.64 65
3071.77 54
3071.89 44
3072.02 38
3072.15 36
3072.28 36
3072.40 39
3072.53 43
3072.66 49
3072.79 55
3072.91 61
3073.04 68
3073.17 76
3073.29 85
3073.42 94
3073.55 102
3073.68 109
3073.80 114
3073.93 117
3074.06 118
3074.18 118
3074.31 117
3074.44 117
3074.57 119
3074.69 123
3074.82 130
3074.95 138
3075.08 147
3075.20 153
3075.33 156
3075.46 155
3075.58 150
3075.71 143
3075.84 137
3075.97 132
3076.09 131
3076.22 133
3076.35 138
3076.48 145
3076.60 152
3076.73 159
3076.86 166
3076.98 172
3077.11 178
3077.24 184
3077.37 190
3077.49 195
3077.62 199
3077.75 203
3077.88 205
3078.00 208
3078.13 210
3078.26 211
3078.38 212
3078.51 212
3078.64 212
3078.77 214
3078.89 217
3079.02 222
3079.15 227
3079.28 232
3079.40 235
3079.53 235
3079.66 232
3079.79 227
3079.91 221
3080.04 217
3080.17 215
3080.30 214
3080.42 214
3080.55 212
3080.68 209
3080.80 206
3080.93 204
3081.06 206
3081.19 212
3081.31 222
3081.44 234
3081.57 246
3081.70 254
3081.82 258
3081.95 257
3082.08 253
3082.21 248
3082.33 245
3082.46 244
3082.59 246
3082.72 249
3082.84 252
3082.97 252
3083.10 248
3083.23 240
3083.35 227
3083.48 211
3083.61 194
3083.73 178
3083.86 165
3083.99 156
3084.12 151
3084.24 149
3084.37 150
3084.50 152
3084.63 153
3084.75 152
3084.88 148
3085.01 143
3085.14 136
3085.26 131
3085.39 128
3085.52 128
3085.65 133
3085.77 140
3085.90 149
3086.03 158
3086.16 166
3086.28 171
3086.41 173
3086.54 173
3086.67 170
3086.79 165
3086.92 158
3087.05 150
3087.18 141
3087.30 131
3087.43 122
3087.56 112
3087.69 103
3087.81 94
3087.94 86
3088.07 79
3088.20 73
3088.32 68
3088.45 65
3088.58 63
3088.71 63
3088.83 65
3088.96 67
3089.09 69
3089.22 71
3089.34 72
3089.47 73
3089.60 74
3089.73 75
3089.85 76
3089.98 79
3090.11 83
3090.24 88
3090.37 94
3090.49 100
3090.62 107
3090.75 115
3090.88 123
3091.00 133
3091.13 143
3091.26 154
3091.39 166
3091.51 177
3091.64 188
3091.77 198
3091.90 205
3092.02 211
3092.15 213
3092.28 214
3092.41 212
3092.53 210
3092.66 206
3092.79 202
3092.92 198
3093.04 195
3093.17 191
3093.30 187
3093.43 184
3093.56 181
3093.68 180
3093.81 180
3093.94 181
3094.07 182
3094.19 182
3094.32 181
3094.45 177
3094.58 170
3094.70 161
3094.83 152
3094.96 143
3095.09 137
3095.21 135
3095.34 135
3095.47 140
3095.60 146
3095.73 153
3095.85 161
3095.98 168
3096.11 173
3096.24 178
3096.36 182
3096.49 184
3096.62 187
3096.75 188
3096.87 188
3097.00 186
3097.13 180
3097.26 172
3097.39 160
3097.51 145
3097.64 130
3097.77 115
3097.90 102
3098.02 92
3098.15 85
3098.28 83
3098.41 83
3098.54 88
3098.66 96
3098.79 107
3098.92 122
3099.05 139
3099.17 156
3099.30 171
3099.43 182
3099.56 188
3099.68 190
3099.81 188
3099.94 185
3100.07 182
3100.20 182
3100.32 185
3100.45 191
3100.58 197
3100.71 202
3100.83 204
3100.96 202
3101.09 196
3101.22 187
3101.35 176
3101.47 166
3101.60 157
3101.73 149
3101.86 144
3101.98 141
3102.11 139
3102.24 139
3102.37 138
3102.50 137
3102.62 134
3102.75 130
3102.88 124
3103.01 118
3103.14 113
3103.26 110
3103.39 109
3103.52 109
3103.65 110
3103.77 109
3103.90 107
3104.03 102
3104.16 94
3104.29 85
3104.41 76
3104.54 71
3104.67 69
3104.80 73
3104.93 81
3105.05 92
3105.18 103
3105.31 112
3105.44 117
3105.56 116
3105.69 109
3105.82 98
3105.95 84
3106.08 70
3106.20 56
3106.33 45
3106.46 37
3106.59 31
3106.72 28
3106.84 27
3106.97 27
3107.10 27
3107.23 28
3107.36 29
3107.48 30
3107.61 30
3107.74 28
3107.87 26
3108.00 21
3108.12 16
3108.25 9
3108.38 3
3108.51 0
3108.63 0
3108.76 0
3108.89 0
3109.02 0
3109.15 0
3109.27 0
3109.40 0
3109.53 0
3109.66 12
3109.79 26
3109.91 41
3110.04 56
3110.17 69
3110.30 79
3110.43 84
3110.55 85
3110.68 83
3110.81 78
3110.94 71
3111.07 63
3111.19 55
3111.32 48
3111.45 42
3111.58 38
3111.71 36
3111.83 37
3111.96 39
3112.09 42
3112.22 45
3112.35 47
3112.47 49
3112.60 50
3112.73 51
3112.86 53
3112.99 57
3113.11 63
3113.24 71
3113.37 80
3113.50 88
3113.63 95
3113.75 99
3113.88 100
3114.01 100
3114.14 100
3114.27 102
3114.40 109
3114.52 119
3114.65 134
3114.78 152
3114.91 172
3115.04 192
3115.16 212
3115.29 230
3115.42 246
3115.55 262
3115.68 278
3115.80 294
3115.93 313
3116.06 335
3116.19 360
3116.32 389
3116.44 421
3116.57 455
3116.70 490
3116.83 524
3116.96 556
3117.09 584
3117.21 609
3117.34 630
3117.47 648
3117.60 664
3117.73 680
3117.85 696
3117.98 712
3118.11 728
3118.24 742
3118.37 753
3118.49 760
3118.62 763
3118.75 760
3118.88 753
3119.01 742
3119.14 727
3119.26 709
3119.39 688
3119.52 666
3119.65 642
3119.78 618
3119.90 597
3120.03 580
3120.16 569
3120.29 562
3120.42 560
3120.55 559
3120.67 557
3120.80 552
3120.93 544
3121.06 531
3121.19 515
3121.31 496
3121.44 475
3121.57 453
3121.70 431
3121.83 410
3121.96 390
3122.08 372
3122.21 359
3122.34 351
3122.47 347
3122.60 346
3122.72 346
3122.85 344
3122.98 338
3123.11 328
3123.24 312
3123.37 293
3123.49 273
3123.62 253
3123.75 235
3123.88 221
3124.01 209
3124.14 200
3124.26 193
3124.39 187
3124.52 180
3124.65 171
3124.78 162
3124.91 151
3125.03 142
3125.16 135
3125.29 131
3125.42 133
3125.55 140
3125.68 151
3125.80 166
3125.93 182
3126.06 196
3126.19 207
3126.32 214
3126.44 215
3126.57 211
3126.70 203
3126.83 193
3126.96 181
3127.09 168
3127.21 154
3127.34 141
3127.47 128
3127.60 116
3127.73 103
3127.86 92
3127.98 82
3128.11 75
3128.24 72
3128.37 71
3128.50 73
3128.63 77
3128.76 82
3128.88 87
3129.01 91
3129.14 92
3129.27 92
3129.40 89
3129.53 86
3129.65 81
3129.78 76
3129.91 73
3130.04 70
3130.17 70
3130.30 71
3130.42 74
3130.55 78
3130.68 82
3130.81 86
3130.94 87
3131.07 87
3131.19 85
3131.32 82
3131.45 78
3131.58 76
3131.71 75
3131.84 78
3131.96 81
3132.09 87
3132.22 92
3132.35 96
3132.48 98
3132.61 101
3132.74 102
3132.86 105
3132.99 108
3133.12 111
3133.25 114
3133.38 113
3133.51 109
3133.63 100
3133.76 88
3133.89 74
3134.02 60
3134.15 49
3134.28 44
3134.41 44
3134.53 50
3134.66 59
3134.79 70
3134.92 80
3135.05 88
3135.18 94
3135.30 96
3135.43 96
3135.56 94
3135.69 89
3135.82 83
3135.95 74
3136.08 65
3136.20 57
3136.33 51
3136.46 49
3136.59 52
3136.72 59
3136.85 69
3136.98 80
3137.10 91
3137.23 101
3137.36 109
3137.49 115
3137.62 120
3137.75 124
3137.88 127
3138.00 127
3138.13 125
3138.26 119
3138.39 111
3138.52 101
3138.65 90
3138.78 80
3138.90 72
3139.03 68
3139.16 66
3139.29 67
3139.42 70
3139.55 76
3139.68 83
3139.80 91
3139.93 98
3140.06 104
3140.19 108
3140.32 109
3140.45 106
3140.58 100
3140.70 93
3140.83 86
3140.96 80
3141.09 78
3141.22 79
3141.35 84
3141.48 92
3141.60 102
3141.73 113
3141.86 123
3141.99 132
3142.12 138
3142.25 141
3142.38 141
3142.50 138
3142.63 134
3142.76 128
3142.89 121
3143.02 114
3143.15 108
3143.28 103
3143.41 100
3143.53 97
3143.66 97
3143.79 97
3143.92 98
3144.05 100
3144.18 104
3144.31 109
3144.43 117
3144.56 125
3144.69 134
3144.82 142
3144.95 149
3145.08 153
3145.21 156
3145.34 159
3145.46 163
3145.59 169
3145.72 178
3145.85 189
3145.98 200
3146.11 208
3146.24 213
3146.37 212
3146.49 207
3146.62 201
3146.75 195
3146.88 192
3147.01 194
3147.14 201
3147.27 214
3147.40 229
3147.52 244
3147.65 256
3147.78 264
3147.91 267
3148.04 265
3148.17 259
3148.30 254
3148.43 250
3148.55 250
3148.68 254
3148.81 262
3148.94 273
3149.07 284
3149.20 293
3149.33 299
3149.46 300
3149.58 299
3149.71 296
3149.84 292
3149.97 289
3150.10 287
3150.23 287
3150.36 286
3150.49 285
3150.61 282
3150.74 278
3150.87 272
3151.00 264
3151.13 256
3151.26 247
3151.39 237
3151.52 226
3151.65 212
3151.77 197
3151.90 181
3152.03 164
3152.16 149
3152.29 136
3152.42 127
3152.55 123
3152.68 124
3152.80 129
3152.93 136
3153.06 144
3153.19 152
3153.32 158
3153.45 162
3153.58 164
3153.71 166
3153.84 169
3153.96 174
3154.09 180
3154.22 187
3154.35 193
3154.48 198
3154.61 200
3154.74 200
3154.87 199
3155.00 196
3155.12 193
3155.25 191
3155.38 190
3155.51 189
3155.64 189
3155.77 190
3155.90 191
3156.03 193
3156.16 195
3156.28 198
3156.41 201
3156.54 202
3156.67 204
3156.80 205
3156.93 205
3157.06 205
3157.19 206
3157.32 208
3157.45 213
3157.57 222
3157.70 234
3157.83 252
3157.96 273
3158.09 298
3158.22 324
3158.35 349
3158.48 372
3158.61 393
3158.73 412
3158.86 429
3158.99 446
3159.12 463
3159.25 482
3159.38 502
3159.51 524
3159.64 546
3159.77 569
3159.90 593
3160.02 617
3160.15 642
3160.28 668
3160.41 697
3160.54 730
3160.67 768
3160.80 814
3160.93 869
3161.06 934
3161.19 1010
3161.31 1094
3161.44 1186
3161.57 1283
3161.70 1382
3161.83 1482
3161.96 1581
3162.09 1678
3162.22 1774
3162.35 1867
3162.48 1960
3162.61 2052
3162.73 2143
3162.86 2234
3162.99 2325
3163.12 2419
3163.25 2515
3163.38 2616
3163.51 2720
3163.64 2826
3163.77 2933
3163.90 3037
3164.02 3131
3164.15 3211
3164.28 3272
3164.41 3312
3164.54 3330
3164.67 3327
3164.80 3308
3164.93 3276
3165.06 3236
3165.19 3193
3165.32 3148
3165.44 3106
3165.57 3066
3165.70 3029
3165.83 2995
3165.96 2963
3166.09 2934
3166.22 2905
3166.35 2875
3166.48 2841
3166.61 2802
3166.74 2757
3166.87 2706
3166.99 2649
3167.12 2588
3167.25 2524
3167.38 2461
3167.51 2399
3167.64 2339
3167.77 2281
3167.90 2225
3168.03 2168
3168.16 2109
3168.29 2046
3168.42 1977
3168.54 1902
3168.67 1823
3168.80 1741
3168.93 1658
3169.06 1578
3169.19 1502
3169.32 1432
3169.45 1368
3169.58 1310
3169.71 1256
3169.84 1206
3169.97 1159
3170.09 1114
3170.22 1071
3170.35 1029
3170.48 989
3170.61 951
3170.74 914
3170.87 878
3171.00 842
3171.13 807
3171.26 774
3171.39 742
3171.52 714
3171.65 690
3171.77 672
3171.90 659
3172.03 649
3172.16 641
3172.29 631
3172.42 618
3172.55 602
3172.68 583
3172.81 563
3172.94 544
3173.07 528
3173.20 516
3173.33 507
3173.45 500
3173.58 493
3173.71 484
3173.84 473
3173.97 459
3174.10 444
3174.23 429
3174.36 413
3174.49 399
3174.62 384
3174.75 369
3174.88 353
3175.01 336
3175.14 318
3175.26 299
3175.39 283
3175.52 268
3175.65 258
3175.78 252
3175.91 249
3176.04 249
3176.17 250
3176.30 251
3176.43 251
3176.56 249
3176.69 243
3176.82 235
3176.95 225
3177.08 213
3177.20 200
3177.33 189
3177.46 181
3177.59 177
3177.72 179
3177.85 184
3177.98 192
3178.11 201
3178.24 209
3178.37 214
3178.50 215
3178.63 213
3178.76 207
3178.89 200
3179.02 190
3179.15 180
3179.27 169
3179.40 158
3179.53 148
3179.66 138
3179.79 130
3179.92 123
3180.05 118
3180.18 113
3180.31 108
3180.44 103
3180.57 95
3180.70 86
3180.83 75
3180.96 63
3181.09 51
3181.22 40
3181.35 32
3181.47 26
3181.60 24
3181.73 24
3181.86 28
3181.99 33
3182.12 37
3182.25 40
3182.38 39
3182.51 35
3182.64 27
3182.77 17
3182.90 6
3183.03 0
3183.16 0
3183.29 0
3183.42 0
3183.55 0
3183.68 0
3183.81 2
3183.93 7
3184.06 11
3184.19 12
3184.32 10
3184.45 7
3184.58 3
3184.71 0
3184.84 0
3184.97 0
3185.10 0
3185.23 0
3185.36 0
3185.49 6
3185.62 15
3185.75 26
3185.88 38
3186.01 49
3186.14 59
3186.27 68
3186.40 76
3186.52 83
3186.65 89
3186.78 94
3186.91 99
3187.04 102
3187.17 102
3187.30 99
3187.43 93
3187.56 83
3187.69 71
3187.82 56
3187.95 41
3188.08 29
3188.21 21
3188.34 19
3188.47 23
3188.60 33
3188.73 50
3188.86 69
3188.99 90
3189.12 108
3189.25 121
3189.38 128
3189.50 128
3189.63 121
3189.76 109
3189.89 93
3190.02 77
3190.15 62
3190.28 50
3190.41 43
3190.54 40
3190.67 42
3190.80 45
3190.93 49
3191.06 53
3191.19 55
3191.32 56
3191.45 57
3191.58 59
3191.71 63
3191.84 70
3191.97 78
3192.10 86
3192.23 93
3192.36 96
3192.49 95
3192.62 89
3192.75 79
3192.88 67
3193.01 55
3193.13 45
3193.26 37
3193.39 32
3193.52 30
3193.65 30
3193.78 32
3193.91 36
3194.04 40
3194.17 45
3194.30 48
3194.43 50
3194.56 48
3194.69 44
3194.82 35
3194.95 23
3195.08 11
3195.21 0
3195.34 0
3195.47 0
3195.60 0
3195.73 0
3195.86 0
3195.99 3
3196.12 12
3196.25 18
3196.38 21
3196.51 19
3196.64 13
3196.77 5
3196.90 0
3197.03 0
3197.16 0
3197.29 0
3197.42 0
3197.55 7
3197.67 19
3197.80 30
3197.93 37
3198.06 39
3198.19 38
3198.32 34
3198.45 30
3198.58 28
3198.71 32
3198.84 40
3198.97 52
3199.10 64
3199.23 76
3199.36 86
3199.49 93
3199.62 96
3199.75 97
3199.88 96
3200.01 93
3200.14 88
3200.27 82
3200.40 74
3200.53 66
3200.66 60
3200.79 56
3200.92 57
3201.05 61
3201.18 67
3201.31 75
3201.44 81
3201.57 83
3201.70 82
3201.83 76
3201.96 66
3202.09 56
3202.22 47
3202.35 39
3202.48 36
3202.61 37
3202.74 41
3202.87 47
3203.00 53
3203.13 59
3203.26 62
3203.39 62
3203.52 61
3203.65 59
3203.78 57
3203.91 57
3204.04 61
3204.17 67
3204.30 77
3204.43 88
3204.56 98
3204.69 108
3204.82 114
3204.95 116
3205.08 115
3205.21 110
3205.34 102
3205.47 93
3205.60 83
3205.73 73
3205.86 65
3205.99 59
3206.12 56
3206.25 55
3206.38 58
3206.51 63
3206.63 70
3206.76 78
3206.89 86
3207.02 93
3207.15 99
3207.28 105
3207.41 109
3207.54 112
3207.67 115
3207.80 115
3207.93 113
3208.06 107
3208.19 99
3208.32 88
3208.45 77
3208.58 68
3208.71 63
3208.84 64
3208.97 72
3209.10 83
3209.23 98
3209.36 114
3209.49 128
3209.62 141
3209.75 151
3209.88 160
3210.01 169
3210.14 178
3210.27 186
3210.40 192
3210.53 196
3210.66 198
3210.79 198
3210.92 197
3211.05 195
3211.18 195
3211.31 198
3211.44 204
3211.57 210
3211.70 218
3211.83 224
3211.97 228
3212.10 229
3212.23 228
3212.36 225
3212.49 223
3212.62 221
3212.75 221
3212.88 222
3213.01 224
3213.14 228
3213.27 234
3213.40 242
3213.53 253
3213.66 267
3213.79 285
3213.92 305
3214.05 329
3214.18 355
3214.31 381
3214.44 406
3214.57 428
3214.70 445
3214.83 457
3214.96 464
3215.09 466
3215.22 464
3215.35 460
3215.48 454
3215.61 447
3215.74 438
3215.87 428
3216.00 415
3216.13 399
3216.26 383
3216.39 366
3216.52 351
3216.65 339
3216.78 329
3216.91 322
3217.04 315
3217.17 309
3217.30 301
3217.43 292
3217.56 282
3217.69 272
3217.82 262
3217.95 254
3218.08 246
3218.21 237
3218.34 227
3218.47 212
3218.60 194
3218.73 172
3218.86 149
3218.99 126
3219.12 105
3219.25 88
3219.38 75
3219.51 65
3219.64 59
3219.77 54
3219.90 51
3220.03 49
3220.16 47
3220.29 45
3220.42 44
3220.55 42
3220.68 41
3220.81 39
3220.95 36
3221.08 33
3221.21 29
3221.34 26
3221.47 22
3221.60 20
3221.73 19
3221.86 21
3221.99 25
3222.12 30
3222.25 35
3222.38 39
3222.51 40
3222.64 40
3222.77 36
3222.90 30
3223.03 23
3223.16 14
3223.29 5
3223.42 0
3223.55 0
3223.68 0
3223.81 0
3223.94 0
3224.07 0
3224.20 0
3224.33 0
3224.46 8
3224.59 18
3224.72 28
3224.85 36
3224.98 44
3225.11 52
3225.24 61
3225.37 70
3225.50 78
3225.64 85
3225.77 88
3225.90 88
3226.03 84
3226.16 76
3226.29 67
3226.42 58
3226.55 51
3226.68 50
3226.81 54
3226.94 63
3227.07 78
3227.20 94
3227.33 112
3227.46 128
3227.59 142
3227.72 153
3227.85 163
3227.98 171
3228.11 180
3228.24 190
3228.37 201
3228.50 211
3228.63 220
3228.76 226
3228.89 227
3229.02 224
3229.16 216
3229.29 205
3229.42 192
3229.55 177
3229.68 163
3229.81 149
3229.94 138
3230.07 129
3230.20 123
3230.33 119
3230.46 117
3230.59 116
3230.72 115
3230.85 112
3230.98 108
3231.11 102
3231.24 96
3231.37 90
3231.50 85
3231.63 83
3231.76 81
3231.89 80
3232.02 78
3232.16 74
3232.29 69
3232.42 64
3232.55 61
3232.68 60
3232.81 63
3232.94 70
3233.07 80
3233.20 90
3233.33 100
3233.46 107
3233.59 111
3233.72 111
3233.85 108
3233.98 103
3234.11 98
3234.24 94
3234.37 90
3234.50 86
3234.63 84
3234.76 83
3234.90 84
3235.03 85
3235.16 88
3235.29 91
3235.42 93
3235.55 94
3235.68 93
3235.81 89
3235.94 83
3236.07 76
3236.20 69
3236.33 61
3236.46 55
3236.59 49
3236.72 43
3236.85 38
3236.98 33
3237.11 28
3237.25 23
3237.38 19
3237.51 17
3237.64 14
3237.77 10
3237.90 6
3238.03 2
3238.16 0
3238.29 0
3238.42 0
3238.55 0
3238.68 0
3238.81 0
3238.94 0
3239.07 2
3239.20 4
3239.33 4
3239.47 3
3239.60 3
3239.73 2
3239.86 3
3239.99 5
3240.12 7
3240.25 10
3240.38 12
3240.51 13
3240.64 13
3240.77 12
3240.90 11
3241.03 11
3241.16 14
3241.29 19
3241.42 28
3241.56 38
3241.69 49
3241.82 59
3241.95 68
3242.08 77
3242.21 85
3242.34 95
3242.47 108
3242.60 124
3242.73 143
3242.86 162
3242.99 179
3243.12 194
3243.25 205
3243.38 212
3243.52 216
3243.65 218
3243.78 219
3243.91 219
3244.04 219
3244.17 218
3244.30 217
3244.43 215
3244.56 214
3244.69 212
3244.82 211
3244.95 211
3245.08 210
3245.21 210
3245.35 211
3245.48 212
3245.61 215
3245.74 222
3245.87 233
3246.00 248
3246.13 269
3246.26 295
3246.39 324
3246.52 356
3246.65 389
3246.78 422
3246.91 453
3247.04 483
3247.18 513
3247.31 541
3247.44 568
3247.57 597
3247.70 627
3247.83 660
3247.96 698
3248.09 740
3248.22 787
3248.35 837
3248.48 888
3248.61 936
3248.75 980
3248.88 1018
3249.01 1050
3249.14 1080
3249.27 1108
3249.40 1141
3249.53 1178
3249.66 1221
3249.79 1268
3249.92 1315
3250.05 1360
3250.18 1398
3250.31 1429
3250.45 1452
3250.58 1467
3250.71 1477
3250.84 1485
3250.97 1493
3251.10 1500
3251.23 1508
3251.36 1514
3251.49 1517
3251.62 1514
3251.75 1505
3251.88 1489
3252.02 1466
3252.15 1438
3252.28 1408
3252.41 1378
3252.54 1350
3252.67 1326
3252.80 1305
3252.93 1288
3253.06 1272
3253.19 1257
3253.32 1241
3253.46 1223
3253.59 1204
3253.72 1183
3253.85 1161
3253.98 1137
3254.11 1112
3254.24 1085
3254.37 1057
3254.50 1029
3254.63 1000
3254.76 970
3254.90 940
3255.03 908
3255.16 873
3255.29 836
3255.42 796
3255.55 755
3255.68 715
3255.81 678
3255.94 644
3256.07 616
3256.20 593
3256.34 574
3256.47 557
3256.60 543
3256.73 528
3256.86 515
3256.99 502
3257.12 491
3257.25 481
3257.38 473
3257.51 467
3257.65 461
3257.78 457
3257.91 453
3258.04 449
3258.17 446
3258.30 442
3258.43 437
3258.56 432
3258.69 427
3258.82 423
3258.96 419
3259.09 416
3259.22 415
3259.35 415
3259.48 415
3259.61 415
3259.74 413
3259.87 409
3260.00 404
3260.13 399
3260.27 395
3260.40 393
3260.53 395
3260.66 401
3260.79 409
3260.92 419
3261.05 429
3261.18 439
3261.31 449
3261.44 457
3261.58 465
3261.71 472
3261.84 481
3261.97 491
3262.10 505
3262.23 522
3262.36 544
3262.49 569
3262.62 597
3262.76 626
3262.89 656
3263.02 685
3263.15 712
3263.28 737
3263.41 763
3263.54 790
3263.67 821
3263.80 859
3263.94 904
3264.07 957
3264.20 1017
3264.33 1082
3264.46 1152
3264.59 1224
3264.72 1300
3264.85 1381
3264.98 1466
3265.12 1558
3265.25 1655
3265.38 1756
3265.51 1857
3265.64 1956
3265.77 2050
3265.90 2141
3266.03 2231
3266.16 2325
3266.30 2426
3266.43 2537
3266.56 2657
3266.69 2781
3266.82 2906
3266.95 3025
3267.08 3137
3267.21 3240
3267.34 3334
3267.48 3422
3267.61 3505
3267.74 3585
3267.87 3661
3268.00 3730
3268.13 3792
3268.26 3844
3268.39 3886
3268.53 3919
3268.66 3944
3268.79 3964
3268.92 3980
3269.05 3993
3269.18 4001
3269.31 4003
3269.44 3997
3269.57 3981
3269.71 3956
3269.84 3920
3269.97 3876
3270.10 3824
3270.23 3766
3270.36 3702
3270.49 3630
3270.62 3549
3270.76 3461
3270.89 3363
3271.02 3259
3271.15 3149
3271.28 3039
3271.41 2931
3271.54 2827
3271.67 2728
3271.81 2634
3271.94 2546
3272.07 2462
3272.20 2381
3272.33 2304
3272.46 2228
3272.59 2155
3272.72 2083
3272.86 2013
3272.99 1943
3273.12 1874
3273.25 1805
3273.38 1735
3273.51 1666
3273.64 1596
3273.78 1525
3273.91 1455
3274.04 1386
3274.17 1320
3274.30 1256
3274.43 1197
3274.56 1143
3274.69 1094
3274.83 1052
3274.96 1014
3275.09 981
3275.22 951
3275.35 922
3275.48 893
3275.61 862
3275.74 829
3275.88 793
3276.01 756
3276.14 718
3276.27 680
3276.40 644
3276.53 610
3276.66 577
3276.80 545
3276.93 514
3277.06 484
3277.19 454
3277.32 426
3277.45 400
3277.58 377
3277.72 357
3277.85 340
3277.98 325
3278.11 311
3278.24 299
3278.37 287
3278.50 275
3278.64 263
3278.77 252
3278.90 242
3279.03 233
3279.16 225
3279.29 220
3279.42 218
3279.55 220
3279.69 225
3279.82 234
3279.95 246
3280.08 259
3280.21 271
3280.34 280
3280.47 286
3280.61 287
3280.74 283
3280.87 275
3281.00 265
3281.13 254
3281.26 244
3281.39 238
3281.53 236
3281.66 240
3281.79 248
3281.92 260
3282.05 273
3282.18 285
3282.32 294
3282.45 301
3282.58 303
3282.71 301
3282.84 297
3282.97 290
3283.10 282
3283.24 273
3283.37 263
3283.50 253
3283.63 243
3283.76 235
3283.89 229
3284.02 226
3284.16 225
3284.29 226
3284.42 228
3284.55 230
3284.68 230
3284.81 228
3284.95 225
3285.08 222
3285.21 218
3285.34 216
3285.47 214
3285.60 212
3285.73 209
3285.87 206
3286.00 201
3286.13 195
3286.26 188
3286.39 182
3286.52 178
3286.66 177
3286.79 180
3286.92 185
3287.05 193
3287.18 202
3287.31 210
3287.44 216
3287.58 219
3287.71 218
3287.84 212
3287.97 201
3288.10 186
3288.23 167
3288.37 148
3288.50 130
3288.63 114
3288.76 101
3288.89 93
3289.02 90
3289.16 90
3289.29 93
3289.42 96
3289.55 99
3289.68 102
3289.81 102
3289.94 101
3290.08 98
3290.21 93
3290.34 88
3290.47 81
3290.60 73
3290.73 64
3290.87 54
3291.00 43
3291.13 32
3291.26 22
3291.39 14
3291.52 9
3291.66 6
3291.79 6
3291.92 9
3292.05 13
3292.18 17
3292.31 21
3292.45 24
3292.58 24
3292.71 22
3292.84 18
3292.97 14
3293.10 9
3293.24 6
3293.37 7
3293.50 10
3293.63 17
3293.76 26
3293.89 36
3294.03 46
3294.16 56
3294.29 66
3294.42 76
3294.55 85
3294.68 94
3294.82 102
3294.95 108
3295.08 112
3295.21 113
3295.34 111
3295.48 108
3295.61 104
3295.74 101
3295.87 99
3296.00 98
3296.13 98
3296.27 98
3296.40 96
3296.53 94
3296.66 90
3296.79 84
3296.92 78
3297.06 70
3297.19 63
3297.32 55
3297.45 48
3297.58 41
3297.72 32
3297.85 24
3297.98 15
3298.11 6
3298.24 0
3298.37 0
3298.51 0
3298.64 0
3298.77 0
3298.90 0
3299.03 3
3299.16 10
3299.30 15
3299.43 18
3299.56 16
3299.69 11
3299.82 3
3299.96 0
3300.09 0
3300.22 0
3300.35 0
3300.48 3
3300.61 20
3300.75 40
3300.88 61
3301.01 79
3301.14 91
3301.27 99
3301.41 101
3301.54 100
3301.67 99
3301.80 100
3301.93 105
3302.07 115
3302.20 129
3302.33 145
3302.46 161
3302.59 174
3302.72 183
3302.86 188
3302.99 187
3303.12 183
3303.25 176
3303.38 167
3303.52 159
3303.65 151
3303.78 144
3303.91 137
3304.04 131
3304.18 124
3304.31 119
3304.44 115
3304.57 113
3304.70 113
3304.83 117
3304.97 121
3305.10 125
3305.23 127
3305.36 124
3305.49 116
3305.63 102
3305.76 84
3305.89 65
3306.02 48
3306.15 35
3306.29 27
3306.42 26
3306.55 30
3306.68 37
3306.81 44
3306.95 50
3307.08 51
3307.21 49
3307.34 42
3307.47 33
3307.61 25
3307.74 18
3307.87 14
3308.00 14
3308.13 16
3308.27 20
3308.40 25
3308.53 29
3308.66 33
3308.79 36
3308.93 37
3309.06 39
3309.19 40
3309.32 41
3309.45 44
3309.59 49
3309.72 56
3309.85 65
3309.98 76
3310.11 89
3310.25 103
3310.38 117
3310.51 130
3310.64 143
3310.77 155
3310.91 166
3311.04 176
3311.17 182
3311.30 184
3311.43 181
3311.57 172
3311.70 159
3311.83 145
3311.96 132
3312.09 122
3312.23 119
3312.36 121
3312.49 128
3312.62 138
3312.75 148
3312.89 156
3313.02 159
3313.15 158
3313.28 152
3313.42 141
3313.55 129
3313.68 116
3313.81 105
3313.94 97
3314.08 92
3314.21 93
3314.34 97
3314.47 104
3314.60 112
3314.74 120
3314.87 127
3315.00 131
3315.13 133
3315.26 133
3315.40 130
3315.53 126
3315.66 119
3315.79 112
3315.93 103
3316.06 95
3316.19 87
3316.32 79
3316.45 73
3316.59 68
3316.72 65
3316.85 63
3316.98 62
3317.11 60
3317.25 56
3317.38 51
3317.51 44
3317.64 35
3317.78 24
3317.91 12
3318.04 1
3318.17 0
3318.30 0
3318.44 0
3318.57 0
3318.70 0
3318.83 0
3318.97 0
3319.10 0
3319.23 9
3319.36 20
3319.49 29
3319.63 35
3319.76 38
3319.89 37
3320.02 33
3320.16 26
3320.29 19
3320.42 11
3320.55 6
3320.68 4
3320.82 7
3320.95 14
3321.08 26
3321.21 41
3321.35 60
3321.48 81
3321.61 103
3321.74 123
3321.87 140
3322.01 154
3322.14 164
3322.27 170
3322.40 172
3322.54 171
3322.67 168
3322.80 164
3322.93 159
3323.06 154
3323.20 148
3323.33 143
3323.46 138
3323.59 132
3323.73 126
3323.86 121
3323.99 117
3324.12 116
3324.26 118
3324.39 123
3324.52 133
3324.65 145
3324.78 159
3324.92 174
3325.05 187
3325.18 199
3325.31 208
3325.45 216
3325.58 223
3325.71 230
3325.84 237
3325.98 246
3326.11 256
3326.24 268
3326.37 283
3326.51 300
3326.64 318
3326.77 338
3326.90 358
3327.03 376
3327.17 391
3327.30 404
3327.43 414
3327.56 420
3327.70 425
3327.83 429
3327.96 431
3328.09 432
3328.23 432
3328.36 432
3328.49 432
3328.62 432
3328.76 431
3328.89 431
3329.02 430
3329.15 427
3329.28 423
3329.42 417
3329.55 409
3329.68 400
3329.81 390
3329.95 380
3330.08 370
3330.21 361
3330.34 352
3330.48 343
3330.61 332
3330.74 318
3330.87 302
3331.01 285
3331.14 268
3331.27 252
3331.40 240
3331.54 232
3331.67 228
3331.80 226
3331.93 224
3332.07 219
3332.20 212
3332.33 201
3332.46 187
3332.60 172
3332.73 157
3332.86 143
3332.99 130
3333.13 119
3333.26 108
3333.39 99
3333.52 92
3333.66 89
3333.79 89
3333.92 94
3334.05 103
3334.19 114
3334.32 126
3334.45 136
3334.58 143
3334.72 144
3334.85 140
3334.98 132
3335.11 118
3335.25 103
3335.38 86
3335.51 70
3335.64 56
3335.78 47
3335.91 43
3336.04 44
3336.17 49
3336.31 58
3336.44 70
3336.57 81
3336.70 92
3336.84 100
3336.97 106
3337.10 109
3337.23 110
3337.37 107
3337.50 102
3337.63 94
3337.76 85
3337.90 75
3338.03 68
3338.16 62
3338.29 58
3338.43 56
3338.56 56
3338.69 56
3338.82 57
3338.96 57
3339.09 58
3339.22 60
3339.36 64
3339.49 71
3339.62 81
3339.75 93
3339.89 105
3340.02 117
3340.15 126
3340.28 131
3340.42 133
3340.55 130
3340.68 125
3340.81 118
3340.95 109
3341.08 100
3341.21 90
3341.34 82
3341.48 75
3341.61 69
3341.74 65
3341.88 62
3342.01 60
3342.14 57
3342.27 53
3342.41 49
3342.54 44
3342.67 40
3342.80 38
3342.94 40
3343.07 44
3343.20 51
3343.33 59
3343.47 66
3343.60 69
3343.73 69
3343.87 67
3344.00 63
3344.13 59
3344.26 56
3344.40 55
3344.53 55
3344.66 55
3344.79 53
3344.93 48
3345.06 40
3345.19 28
3345.33 15
3345.46 2
3345.59 0
3345.72 0
3345.86 0
3345.99 0
3346.12 0
3346.25 0
3346.39 0
3346.52 5
3346.65 9
3346.79 12
3346.92 13
3347.05 13
3347.18 13
3347.32 14
3347.45 16
3347.58 19
3347.71 22
3347.85 25
3347.98 26
3348.11 25
3348.25 22
3348.38 19
3348.51 16
3348.64 16
3348.78 20
3348.91 29
3349.04 42
3349.18 56
3349.31 71
3349.44 83
3349.57 91
3349.71 95
3349.84 96
3349.97 96
3350.11 96
3350.24 95
3350.37 96
3350.50 95
3350.64 94
3350.77 90
3350.90 84
3351.03 77
3351.17 70
3351.30 62
3351.43 56
3351.57 51
3351.70 48
3351.83 46
3351.96 46
3352.10 48
3352.23 51
3352.36 55
3352.50 60
3352.63 66
3352.76 70
3352.89 74
3353.03 76
3353.16 77
3353.29 79
3353.43 81
3353.56 84
3353.69 89
3353.83 94
3353.96 99
3354.09 103
3354.22 105
3354.36 105
3354.49 103
3354.62 99
3354.76 94
3354.89 88
3355.02 83
3355.15 77
3355.29 71
3355.42 65
3355.55 59
3355.69 54
3355.82 52
3355.95 53
3356.08 55
3356.22 58
3356.35 60
3356.48 59
3356.62 54
3356.75 45
3356.88 32
3357.02 17
3357.15 3
3357.28 0
3357.41 0
3357.55 0
3357.68 0
3357.81 0
3357.95 4
3358.08 17
3358.21 31
3358.34 44
3358.48 57
3358.61 68
3358.74 77
3358.88 85
3359.01 90
3359.14 93
3359.28 94
3359.41 92
3359.54 88
3359.67 83
3359.81 77
3359.94 71
3360.07 66
3360.21 63
3360.34 63
3360.47 66
3360.61 70
3360.74 76
3360.87 82
3361.01 87
3361.14 90
3361.27 90
3361.40 86
3361.54 78
3361.67 66
3361.80 53
3361.94 38
3362.07 25
3362.20 15
3362.34 7
3362.47 2
3362.60 0
3362.73 0
3362.87 0
3363.00 0
3363.13 0
3363.27 0
3363.40 0
3363.53 0
3363.67 0
3363.80 6
3363.93 12
3364.07 18
3364.20 23
3364.33 28
3364.46 32
3364.60 37
3364.73 42
3364.86 47
3365.00 52
3365.13 55
3365.26 56
3365.40 53
3365.53 48
3365.66 40
3365.80 31
3365.93 23
3366.06 18
3366.20 17
3366.33 21
3366.46 28
3366.59 36
3366.73 44
3366.86 51
3366.99 55
3367.13 56
3367.26 57
3367.39 61
3367.53 68
3367.66 80
3367.79 98
3367.93 118
3368.06 140
3368.19 159
3368.33 176
3368.46 189
3368.59 200
3368.73 211
3368.86 224
3368.99 240
3369.13 260
3369.26 280
3369.39 300
3369.52 317
3369.66 329
3369.79 337
3369.92 342
3370.06 346
3370.19 349
3370.32 354
3370.46 361
3370.59 369
3370.72 378
3370.86 386
3370.99 392
3371.12 396
3371.26 398
3371.39 397
3371.52 394
3371.66 390
3371.79 386
3371.92 383
3372.06 383
3372.19 385
3372.32 389
3372.46 394
3372.59 396
3372.72 395
3372.86 390
3372.99 380
3373.12 368
3373.26 356
3373.39 345
3373.52 336
3373.66 329
3373.79 323
3373.92 316
3374.06 307
3374.19 295
3374.32 280
3374.45 264
3374.59 248
3374.72 233
3374.85 219
3374.99 208
3375.12 199
3375.25 193
3375.39 189
3375.52 188
3375.65 188
3375.79 190
3375.92 194
3376.05 197
3376.19 199
3376.32 200
3376.45 199
3376.59 197
3376.72 193
3376.85 190
3376.99 188
3377.12 187
3377.25 189
3377.39 191
3377.52 193
3377.65 194
3377.79 192
3377.92 188
3378.05 180
3378.19 170
3378.32 160
3378.46 149
3378.59 140
3378.72 132
3378.86 124
3378.99 118
3379.12 111
3379.26 105
3379.39 99
3379.52 93
3379.66 87
3379.79 80
3379.92 73
3380.06 65
3380.19 56
3380.32 46
3380.46 36
3380.59 26
3380.72 18
3380.86 13
3380.99 11
3381.12 14
3381.26 21
3381.39 34
3381.52 51
3381.66 72
3381.79 95
3381.92 119
3382.06 141
3382.19 159
3382.32 172
3382.46 178
3382.59 179
3382.72 175
3382.86 167
3382.99 158
3383.12 149
3383.26 141
3383.39 134
3383.53 129
3383.66 126
3383.79 124
3383.93 123
3384.06 122
3384.19 121
3384.33 120
3384.46 119
3384.59 116
3384.73 114
3384.86 110
3384.99 106
3385.13 103
3385.26 99
3385.39 97
3385.53 97
3385.66 101
3385.79 109
3385.93 121
3386.06 137
3386.20 154
3386.33 171
3386.46 185
3386.60 194
3386.73 197
3386.86 196
3387.00 190
3387.13 182
3387.26 174
3387.40 167
3387.53 162
3387.66 159
3387.80 158
3387.93 159
3388.07 161
3388.20 162
3388.33 162
3388.47 161
3388.60 157
3388.73 152
3388.87 146
3389.00 139
3389.13 131
3389.27 123
3389.40 115
3389.53 105
3389.67 94
3389.80 82
3389.94 69
3390.07 57
3390.20 47
3390.34 40
3390.47 36
3390.60 35
3390.74 36
3390.87 37
3391.00 37
3391.14 36
3391.27 34
3391.41 32
3391.54 31
3391.67 33
3391.81 38
3391.94 45
3392.07 54
3392.21 63
3392.34 71
3392.47 77
3392.61 79
3392.74 79
3392.88 76
3393.01 71
3393.14 65
3393.28 56
3393.41 46
3393.54 35
3393.68 24
3393.81 13
3393.94 4
3394.08 0
3394.21 0
3394.35 0
3394.48 0
3394.61 0
3394.75 0
3394.88 0
3395.01 2
3395.15 3
3395.28 3
3395.42 4
3395.55 5
3395.68 8
3395.82 13
3395.95 19
3396.08 26
3396.22 33
3396.35 38
3396.49 42
3396.62 43
3396.75 45
3396.89 47
3397.02 51
3397.15 57
3397.29 63
3397.42 70
3397.56 76
3397.69 78
3397.82 78
3397.96 73
3398.09 66
3398.22 58
3398.36 48
3398.49 39
3398.63 30
3398.76 23
3398.89 17
3399.03 12
3399.16 11
3399.29 11
3399.43 15
3399.56 22
3399.70 31
3399.83 43
3399.96 55
3400.10 65
3400.23 72
3400.36 73
3400.50 68
3400.63 58
3400.77 44
3400.90 29
3401.03 16
3401.17 7
3401.30 3
3401.44 5
3401.57 11
3401.70 21
3401.84 33
3401.97 44
3402.10 53
3402.24 61
3402.37 67
3402.51 72
3402.64 76
3402.77 80
3402.91 85
3403.04 91
3403.18 99
3403.31 107
3403.44 116
3403.58 126
3403.71 137
3403.84 150
3403.98 164
3404.11 180
3404.25 196
3404.38 214
3404.51 231
3404.65 247
3404.78 261
3404.92 275
3405.05 287
3405.18 300
3405.32 312
3405.45 324
3405.59 336
3405.72 347
3405.85 356
3405.99 363
3406.12 366
3406.25 366
3406.39 362
3406.52 355
3406.66 345
3406.79 334
3406.92 321
3407.06 309
3407.19 299
3407.33 289
3407.46 282
3407.59 275
3407.73 268
3407.86 261
3408.00 253
3408.13 243
3408.26 233
3408.40 222
3408.53 211
3408.67 201
3408.80 189
3408.93 178
3409.07 165
3409.20 152
3409.34 140
3409.47 130
3409.60 124
3409.74 123
3409.87 125
3410.01 130
3410.14 134
3410.27 137
3410.41 136
3410.54 131
3410.68 122
3410.81 109
3410.94 95
3411.08 81
3411.21 69
3411.35 59
3411.48 51
3411.61 47
3411.75 45
3411.88 45
3412.02 47
3412.15 50
3412.28 53
3412.42 57
3412.55 62
3412.69 67
3412.82 75
3412.95 84
3413.09 93
3413.22 103
3413.36 111
3413.49 117
3413.62 118
3413.76 115
3413.89 108
3414.03 99
3414.16 87
3414.30 76
3414.43 65
3414.56 57
3414.70 52
3414.83 51
3414.97 53
3415.10 58
3415.23 65
3415.37 72
3415.50 78
3415.64 83
3415.77 86
3415.90 87
3416.04 88
3416.17 89
3416.31 92
3416.44 97
3416.57 103
3416.71 110
3416.84 116
3416.98 120
3417.11 123
3417.25 125
3417.38 125
3417.51 124
3417.65 120
3417.78 114
3417.92 105
3418.05 94
3418.18 82
3418.32 69
3418.45 59
3418.59 53
3418.72 53
3418.86 57
3418.99 67
3419.12 79
3419.26 92
3419.39 103
3419.53 110
3419.66 113
3419.79 111
3419.93 105
3420.06 97
3420.20 88
3420.33 79
3420.47 72
3420.60 65
3420.73 58
3420.87 51
3421.00 41
3421.14 30
3421.27 17
3421.41 3
3421.54 0
3421.67 0
3421.81 0
3421.94 0
3422.08 0
3422.21 0
3422.34 0
3422.48 0
3422.61 12
3422.75 25
3422.88 36
3423.02 46
3423.15 52
3423.28 57
3423.42 60
3423.55 64
3423.69 67
3423.82 71
3423.96 75
3424.09 79
3424.22 80
3424.36 78
3424.49 72
3424.63 64
3424.76 53
3424.90 42
3425.03 34
3425.16 29
3425.30 27
3425.43 29
3425.57 34
3425.70 39
3425.84 42
3425.97 44
3426.10 42
3426.24 38
3426.37 32
3426.51 26
3426.64 20
3426.78 16
3426.91 14
3427.04 14
3427.18 18
3427.31 23
3427.45 31
3427.58 40
3427.72 50
3427.85 59
3427.99 66
3428.12 71
3428.25 74
3428.39 76
3428.52 75
3428.66 74
3428.79 74
3428.93 74
3429.06 77
3429.19 82
3429.33 90
3429.46 102
3429.60 118
3429.73 137
3429.87 158
3430.00 179
3430.14 200
3430.27 219
3430.40 236
3430.54 252
3430.67 268
3430.81 286
3430.94 308
3431.08 336
3431.21 370
3431.34 410
3431.48 456
3431.61 506
3431.75 556
3431.88 604
3432.02 648
3432.15 685
3432.29 715
3432.42 740
3432.55 762
3432.69 781
3432.82 800
3432.96 818
3433.09 833
3433.23 845
3433.36 850
3433.50 848
3433.63 839
3433.76 822
3433.90 800
3434.03 775
3434.17 749
3434.30 724
3434.44 701
3434.57 683
3434.71 668
3434.84 657
3434.98 649
3435.11 643
3435.24 638
3435.38 632
3435.51 624
3435.65 613
3435.78 600
3435.92 584
3436.05 566
3436.19 546
3436.32 526
3436.45 506
3436.59 487
3436.72 470
3436.86 456
3436.99 444
3437.13 433
3437.26 423
3437.40 412
3437.53 399
3437.67 383
3437.80 364
3437.93 345
3438.07 328
3438.20 315
3438.34 307
3438.47 305
3438.61 306
3438.74 308
3438.88 308
3439.01 303
3439.15 294
3439.28 280
3439.41 263
3439.55 245
3439.68 228
3439.82 213
3439.95 200
3440.09 189
3440.22 180
3440.36 172
3440.49 166
3440.63 162
3440.76 160
3440.90 160
3441.03 161
3441.16 163
3441.30 164
3441.43 164
3441.57 162
3441.70 158
3441.84 151
3441.97 144
3442.11 138
3442.24 132
3442.38 129
3442.51 128
3442.65 129
3442.78 132
3442.91 135
3443.05 139
3443.18 141
3443.32 141
3443.45 139
3443.59 133
3443.72 125
3443.86 116
3443.99 105
3444.13 95
3444.26 85
3444.40 77
3444.53 70
3444.67 66
3444.80 63
3444.93 62
3445.07 63
3445.20 65
3445.34 68
3445.47 69
3445.61 69
3445.74 67
3445.88 63
3446.01 58
3446.15 52
3446.28 49
3446.42 48
3446.55 51
3446.69 56
3446.82 64
3446.95 72
3447.09 81
3447.22 89
3447.36 96
3447.49 100
3447.63 103
3447.76 105
3447.90 105
3448.03 103
3448.17 101
3448.30 99
3448.44 96
3448.57 93
3448.71 90
3448.84 85
3448.98 78
3449.11 69
3449.25 57
3449.38 44
3449.52 32
3449.65 22
3449.78 16
3449.92 14
3450.05 16
3450.19 21
3450.32 26
3450.46 32
3450.59 36
3450.73 41
3450.86 46
3451.00 51
3451.13 58
3451.27 65
3451.40 72
3451.54 78
3451.67 80
3451.81 80
3451.94 76
3452.08 69
3452.21 60
3452.35 50
3452.48 38
3452.62 27
3452.75 17
3452.89 8
3453.02 2
3453.15 0
3453.29 0
3453.42 0
3453.56 3
3453.69 7
3453.83 11
3453.96 17
3454.10 24
3454.23 33
3454.37 46
3454.50 61
3454.64 79
3454.77 97
3454.91 113
3455.04 125
3455.18 130
3455.31 129
3455.45 122
3455.58 112
3455.72 101
3455.85 92
3455.99 89
3456.12 92
3456.26 101
3456.39 114
3456.53 128
3456.66 142
3456.80 152
3456.93 157
3457.07 157
3457.20 151
3457.34 142
3457.47 129
3457.61 116
3457.74 103
3457.88 91
3458.01 82
3458.15 74
3458.28 68
3458.42 64
3458.55 62
3458.69 62
3458.82 65
3458.96 70
3459.09 78
3459.23 88
3459.36 98
3459.50 108
3459.63 116
3459.77 122
3459.90 124
3460.04 122
3460.17 118
3460.31 111
3460.44 102
3460.58 93
3460.71 84
3460.85 75
3460.98 66
3461.12 58
3461.25 50
3461.39 42
3461.52 34
3461.66 25
3461.79 16
3461.93 7
3462.06 0
3462.20 0
3462.33 0
3462.47 0
3462.60 0
3462.74 0
3462.87 0
3463.01 0
3463.14 0
3463.28 3
3463.41 7
3463.55 10
3463.68 13
3463.82 16
3463.95 17
3464.09 18
3464.22 18
3464.36 18
3464.49 19
3464.63 21
3464.76 27
3464.90 34
3465.03 43
3465.17 51
3465.30 58
3465.44 61
3465.57 59
3465.71 54
3465.84 45
3465.98 36
3466.11 28
3466.25 23
3466.38 23
3466.52 28
3466.65 38
3466.79 52
3466.92 70
3467.06 89
3467.19 108
3467.33 126
3467.46 142
3467.60 155
3467.73 165
3467.87 172
3468.00 176
3468.14 178
3468.27 179
3468.41 179
3468.54 179
3468.68 177
3468.81 176
3468.95 174
3469.08 172
3469.22 171
3469.36 173
3469.49 179
3469.63 189
3469.76 203
3469.90 221
3470.03 241
3470.17 262
3470.30 280
3470.44 294
3470.57 303
3470.71 305
3470.84 301
3470.98 294
3471.11 283
3471.25 273
3471.38 263
3471.52 256
3471.65 252
3471.79 249
3471.92 248
3472.06 248
3472.19 247
3472.33 246
3472.46 244
3472.60 241
3472.73 238
3472.87 237
3473.01 239
3473.14 243
3473.28 252
3473.41 263
3473.55 275
3473.68 287
3473.82 297
3473.95 304
3474.09 306
3474.22 304
3474.36 298
3474.49 289
3474.63 279
3474.76 269
3474.90 261
3475.03 256
3475.17 255
3475.30 258
3475.44 262
3475.58 267
3475.71 270
3475.85 272
3475.98 271
3476.12 269
3476.25 266
3476.39 264
3476.52 263
3476.66 263
3476.79 262
3476.93 261
3477.06 258
3477.20 252
3477.33 244
3477.47 235
3477.60 225
3477.74 216
3477.88 206
3478.01 196
3478.15 185
3478.28 173
3478.42 161
3478.55 148
3478.69 135
3478.82 125
3478.96 118
3479.09 113
3479.23 109
3479.36 106
3479.50 102
3479.63 97
3479.77 91
3479.91 84
3480.04 76
3480.18 68
3480.31 61
3480.45 54
3480.58 46
3480.72 39
3480.85 31
3480.99 24
3481.12 16
3481.26 9
3481.39 3
3481.53 0
3481.67 0
3481.80 0
3481.94 0
3482.07 0
3482.21 0
3482.34 0
3482.48 0
3482.61 7
3482.75 20
3482.88 32
3483.02 39
3483.15 42
3483.29 38
3483.43 30
3483.56 19
3483.70 9
3483.83 0
3483.97 0
3484.10 0
3484.24 7
3484.37 19
3484.51 34
3484.64 49
3484.78 64
3484.92 77
3485.05 86
3485.19 92
3485.32 95
3485.46 95
3485.59 92
3485.73 88
3485.86 82
3486.00 75
3486.14 68
3486.27 60
3486.41 52
3486.54 43
3486.68 34
3486.81 25
3486.95 16
3487.08 7
3487.22 0
3487.35 0
3487.49 0
3487.63 0
3487.76 0
3487.90 0
3488.03 0
3488.17 0
3488.30 0
3488.44 5
3488.57 16
3488.71 29
3488.85 42
3488.98 54
3489.12 64
3489.25 71
3489.39 74
3489.52 76
3489.66 76
3489.79 76
3489.93 76
3490.07 76
3490.20 75
3490.34 74
3490.47 71
3490.61 66
3490.74 61
3490.88 55
3491.01 51
3491.15 50
3491.29 50
3491.42 52
3491.56 56
3491.69 60
3491.83 64
3491.96 67
3492.10 70
3492.23 72
3492.37 74
3492.51 75
3492.64 75
3492.78 73
3492.91 71
3493.05 67
3493.18 64
3493.32 62
3493.46 62
3493.59 66
3493.73 73
3493.86 82
3494.00 93
3494.13 102
3494.27 110
3494.40 113
3494.54 113
3494.68 111
3494.81 108
3494.95 106
3495.08 106
3495.22 107
3495.35 110
3495.49 111
3495.63 111
3495.76 109
3495.90 104
3496.03 98
3496.17 92
3496.30 86
3496.44 81
3496.58 77
3496.71 74
3496.85 72
3496.98 69
3497.12 67
3497.25 65
3497.39 63
3497.53 62
3497.66 60
3497.80 58
3497.93 55
3498.07 53
3498.20 49
3498.34 47
3498.48 46
3498.61 47
3498.75 50
3498.88 55
3499.02 61
3499.15 66
3499.29 69
3499.43 69
3499.56 67
3499.70 63
3499.83 59
3499.97 55
3500.10 53
3500.24 54
3500.38 57
3500.51 61
3500.65 64
3500.78 65
3500.92 63
3501.05 57
3501.19 49
3501.33 39
3501.46 28
3501.60 18
3501.73 8
3501.87 0
3502.00 0
3502.14 0
3502.28 0
3502.41 0
3502.55 0
3502.68 0
3502.82 14
3502.96 33
3503.09 53
3503.23 73
3503.36 91
3503.50 106
3503.63 117
3503.77 126
3503.91 132
3504.04 136
3504.18 139
3504.31 139
3504.45 137
3504.59 132
3504.72 125
3504.86 117
3504.99 109
3505.13 103
3505.26 98
3505.40 95
3505.54 93
3505.67 90
3505.81 86
3505.94 79
3506.08 69
3506.22 57
3506.35 43
3506.49 28
3506.62 12
3506.76 0
3506.90 0
3507.03 0
3507.17 0
3507.30 0
3507.44 0
3507.57 0
3507.71 0
3507.85 0
3507.98 14
3508.12 28
3508.25 42
3508.39 56
3508.53 68
3508.66 79
3508.80 87
3508.93 91
3509.07 93
3509.21 91
3509.34 89
3509.48 86
3509.61 85
3509.75 87
3509.89 92
3510.02 98
3510.16 104
3510.29 109
3510.43 111
3510.56 109
3510.70 105
3510.84 97
3510.97 88
3511.11 79
3511.24 70
3511.38 62
3511.52 55
3511.65 48
3511.79 41
3511.92 34
3512.06 29
3512.20 26
3512.33 28
3512.47 38
3512.60 57
3512.74 84
3512.88 118
3513.01 158
3513.15 199
3513.28 239
3513.42 276
3513.56 307
3513.69 332
3513.83 352
3513.96 367
3514.10 380
3514.24 392
3514.37 405
3514.51 420
3514.64 439
3514.78 462
3514.92 490
3515.05 524
3515.19 562
3515.33 605
3515.46 650
3515.60 697
3515.73 743
3515.87 786
3516.01 824
3516.14 857
3516.28 885
3516.41 907
3516.55 926
3516.69 941
3516.82 955
3516.96 965
3517.09 973
3517.23 977
3517.37 980
3517.50 981
3517.64 982
3517.77 984
3517.91 989
3518.05 994
3518.18 1000
3518.32 1003
3518.45 1001
3518.59 994
3518.73 980
3518.86 960
3519.00 935
3519.14 907
3519.27 875
3519.41 842
3519.54 809
3519.68 778
3519.82 750
3519.95 728
3520.09 714
3520.22 708
3520.36 709
3520.50 714
3520.63 718
3520.77 719
3520.91 713
3521.04 699
3521.18 678
3521.31 652
3521.45 625
3521.59 597
3521.72 573
3521.86 551
3521.99 532
3522.13 514
3522.27 497
3522.40 480
3522.54 462
3522.68 443
3522.81 426
3522.95 411
3523.08 399
3523.22 392
3523.36 390
3523.49 391
3523.63 394
3523.77 397
3523.90 398
3524.04 396
3524.17 390
3524.31 383
3524.45 375
3524.58 367
3524.72 360
3524.86 355
3524.99 352
3525.13 350
3525.26 348
3525.40 346
3525.54 344
3525.67 340
3525.81 336
3525.94 330
3526.08 324
3526.22 318
3526.35 312
3526.49 307
3526.63 302
3526.76 297
3526.90 290
3527.04 281
3527.17 269
3527.31 255
3527.44 238
3527.58 221
3527.72 206
3527.85 196
3527.99 190
3528.13 191
3528.26 196
3528.40 203
3528.53 212
3528.67 218
3528.81 221
3528.94 220
3529.08 216
3529.22 209
3529.35 201
3529.49 193
3529.62 186
3529.76 180
3529.90 173
3530.03 167
3530.17 160
3530.31 153
3530.44 148
3530.58 144
3530.72 143
3530.85 144
3530.99 149
3531.12 155
3531.26 162
3531.40 168
3531.53 175
3531.67 181
3531.81 188
3531.94 196
3532.08 205
3532.22 214
3532.35 223
3532.49 231
3532.62 235
3532.76 236
3532.90 234
3533.03 230
3533.17 224
3533.31 220
3533.44 216
3533.58 215
3533.72 217
3533.85 220
3533.99 226
3534.13 232
3534.26 240
3534.40 248
3534.53 256
3534.67 261
3534.81 263
3534.94 262
3535.08 257
3535.22 247
3535.35 235
3535.49 220
3535.63 204
3535.76 189
3535.90 174
3536.04 160
3536.17 147
3536.31 134
3536.44 121
3536.58 108
3536.72 95
3536.85 83
3536.99 71
3537.13 61
3537.26 53
3537.40 47
3537.54 44
3537.67 44
3537.81 47
3537.95 53
3538.08 62
3538.22 72
3538.36 82
3538.49 89
3538.63 92
3538.76 90
3538.90 83
3539.04 72
3539.17 59
3539.31 45
3539.45 32
3539.58 22
3539.72 17
3539.86 16
3539.99 19
3540.13 26
3540.27 35
3540.40 46
3540.54 57
3540.68 68
3540.81 77
3540.95 83
3541.09 88
3541.22 90
3541.36 92
3541.50 93
3541.63 97
3541.77 101
3541.90 108
3542.04 114
3542.18 119
3542.31 121
3542.45 119
3542.59 113
3542.72 103
3542.86 90
3543.00 78
3543.13 66
3543.27 58
3543.41 52
3543.54 50
3543.68 51
3543.82 53
3543.95 55
3544.09 57
3544.23 58
3544.36 59
3544.50 59
3544.64 60
3544.77 61
3544.91 63
3545.05 66
3545.18 70
3545.32 74
3545.46 80
3545.59 88
3545.73 97
3545.87 109
3546.00 121
3546.14 134
3546.28 144
3546.41 151
3546.55 154
3546.69 153
3546.82 149
3546.96 143
3547.10 136
3547.23 129
3547.37 125
3547.51 121
3547.64 119
3547.78 116
3547.92 111
3548.05 104
3548.19 95
3548.33 85
3548.46 75
3548.60 67
3548.74 62
3548.87 60
3549.01 59
3549.15 60
3549.28 59
3549.42 56
3549.56 50
3549.69 41
3549.83 28
3549.97 14
3550.10 0
3550.24 0
3550.38 0
3550.51 0
3550.65 0
3550.79 0
3550.92 0
3551.06 0
3551.20 0
3551.33 10
3551.47 25
3551.61 40
3551.74 57
3551.88 75
3552.02 91
3552.15 105
3552.29 114
3552.43 118
3552.56 115
3552.70 108
3552.84 97
3552.98 85
3553.11 74
3553.25 65
3553.39 60
3553.52 58
3553.66 61
3553.80 67
3553.93 77
3554.07 88
3554.21 99
3554.34 110
3554.48 119
3554.62 126
3554.75 131
3554.89 135
3555.03 137
3555.16 137
3555.30 137
3555.44 135
3555.57 132
3555.71 128
3555.85 122
3555.98 116
3556.12 110
3556.26 105
3556.40 101
3556.53 98
3556.67 96
3556.81 94
3556.94 93
3557.08 92
3557.22 92
3557.35 93
3557.49 95
3557.63 99
3557.76 105
3557.90 112
3558.04 119
3558.17 125
3558.31 129
3558.45 131
3558.59 130
3558.72 126
3558.86 119
3559.00 109
3559.13 97
3559.27 86
3559.41 74
3559.54 64
3559.68 56
3559.82 49
3559.95 45
3560.09 43
3560.23 41
3560.36 40
3560.50 39
3560.64 37
3560.78 33
3560.91 29
3561.05 24
3561.19 19
3561.32 14
3561.46 9
3561.60 5
3561.73 2
3561.87 0
3562.01 0
3562.14 0
3562.28 0
3562.42 0
3562.56 0
3562.69 0
3562.83 0
3562.97 2
3563.10 11
3563.24 21
3563.38 31
3563.51 40
3563.65 46
3563.79 50
3563.93 51
3564.06 50
3564.20 49
3564.34 48
3564.47 49
3564.61 52
3564.75 55
3564.88 58
3565.02 60
3565.16 60
3565.30 57
3565.43 51
3565.57 44
3565.71 36
3565.84 28
3565.98 20
3566.12 15
3566.25 12
3566.39 12
3566.53 18
3566.67 29
3566.80 45
3566.94 67
3567.08 92
3567.21 119
3567.35 145
3567.49 168
3567.63 186
3567.76 197
3567.90 203
3568.04 203
3568.17 199
3568.31 193
3568.45 186
3568.58 180
3568.72 175
3568.86 171
3569.00 169
3569.13 167
3569.27 166
3569.41 164
3569.54 160
3569.68 156
3569.82 149
3569.96 140
3570.09 130
3570.23 119
3570.37 108
3570.50 95
3570.64 83
3570.78 71
3570.92 61
3571.05 53
3571.19 48
3571.33 47
3571.46 49
3571.60 54
3571.74 60
3571.88 65
3572.01 69
3572.15 71
3572.29 71
3572.42 69
3572.56 65
3572.70 60
3572.84 55
3572.97 49
3573.11 44
3573.25 40
3573.38 36
3573.52 33
3573.66 30
3573.80 27
3573.93 24
3574.07 20
3574.21 16
3574.34 12
3574.48 7
3574.62 2
3574.76 0
3574.89 0
3575.03 0
3575.17 0
3575.30 0
3575.44 0
3575.58 0
3575.72 0
3575.85 11
3575.99 24
3576.13 35
3576.26 45
3576.40 52
3576.54 57
3576.68 61
3576.81 64
3576.95 67
3577.09 71
3577.23 77
3577.36 82
3577.50 88
3577.64 94
3577.77 99
3577.91 103
3578.05 104
3578.19 102
3578.32 97
3578.46 90
3578.60 81
3578.74 71
3578.87 63
3579.01 56
3579.15 51
3579.28 48
3579.42 46
3579.56 45
3579.70 44
3579.83 45
3579.97 47
3580.11 52
3580.25 60
3580.38 70
3580.52 82
3580.66 94
3580.79 104
3580.93 112
3581.07 117
3581.21 122
3581.34 126
3581.48 133
3581.62 142
3581.76 155
3581.89 172
3582.03 191
3582.17 212
3582.31 232
3582.44 251
3582.58 268
3582.72 283
3582.85 296
3582.99 309
3583.13 324
3583.27 342
3583.40 366
3583.54 395
3583.68 429
3583.82 467
3583.95 507
3584.09 546
3584.23 583
3584.37 616
3584.50 642
3584.64 661
3584.78 673
3584.92 678
3585.05 677
3585.19 671
3585.33 661
3585.46 649
3585.60 635
3585.74 620
3585.88 605
3586.01 591
3586.15 578
3586.29 567
3586.43 561
3586.56 559
3586.70 562
3586.84 567
3586.98 572
3587.11 574
3587.25 572
3587.39 565
3587.53 553
3587.66 539
3587.80 524
3587.94 512
3588.08 504
3588.21 498
3588.35 496
3588.49 495
3588.63 495
3588.76 496
3588.90 496
3589.04 495
3589.18 494
3589.31 490
3589.45 483
3589.59 472
3589.73 459
3589.86 444
3590.00 428
3590.14 414
3590.28 402
3590.41 394
3590.55 389
3590.69 386
3590.83 385
3590.96 383
3591.10 379
3591.24 371
3591.38 360
3591.51 345
3591.65 328
3591.79 308
3591.93 288
3592.06 267
3592.20 247
3592.34 229
3592.48 214
3592.61 203
3592.75 196
3592.89 193
3593.03 194
3593.16 199
3593.30 205
3593.44 212
3593.58 217
3593.71 220
3593.85 220
3593.99 218
3594.13 216
3594.26 215
3594.40 217
3594.54 222
3594.68 230
3594.81 240
3594.95 250
3595.09 257
3595.23 261
3595.36 261
3595.50 257
3595.64 251
3595.78 246
3595.91 241
3596.05 239
3596.19 239
3596.33 243
3596.47 250
3596.60 259
3596.74 271
3596.88 283
3597.02 296
3597.15 307
3597.29 315
3597.43 317
3597.57 313
3597.70 303
3597.84 288
3597.98 269
3598.12 250
3598.25 233
3598.39 221
3598.53 213
3598.67 212
3598.80 216
3598.94 225
3599.08 238
3599.22 254
3599.36 270
3599.49 286
3599.63 300
3599.77 311
3599.91 316
3600.04 318
3600.18 314
3600.32 309
3600.46 302
3600.59 296
3600.73 293
3600.87 293
3601.01 295
3601.15 298
3601.28 302
3601.42 307
3601.56 310
3601.70 314
3601.83 317
3601.97 322
3602.11 328
3602.25 335
3602.38 342
3602.52 348
3602.66 353
3602.80 354
3602.94 352
3603.07 346
3603.21 337
3603.35 328
3603.49 319
3603.62 313
3603.76 311
3603.90 313
3604.04 319
3604.18 326
3604.31 333
3604.45 338
3604.59 341
3604.73 341
3604.86 338
3605.00 335
3605.14 330
3605.28 324
3605.42 318
3605.55 308
3605.69 295
3605.83 278
3605.97 256
3606.10 231
3606.24 204
3606.38 178
3606.52 154
3606.66 135
3606.79 120
3606.93 108
3607.07 101
3607.21 95
3607.34 90
3607.48 86
3607.62 82
3607.76 78
3607.90 76
3608.03 75
3608.17 75
3608.31 76
3608.45 78
3608.58 80
3608.72 80
3608.86 78
3609.00 73
3609.14 65
3609.27 53
3609.41 41
3609.55 29
3609.69 19
3609.83 14
3609.96 16
3610.10 24
3610.24 36
3610.38 52
3610.52 67
3610.65 80
3610.79 88
3610.93 91
3611.07 90
3611.20 88
3611.34 85
3611.48 83
3611.62 82
3611.76 82
3611.89 83
3612.03 85
3612.17 87
3612.31 91
3612.45 98
3612.58 107
3612.72 118
3612.86 132
3613.00 146
3613.14 158
3613.27 167
3613.41 172
3613.55 173
3613.69 170
3613.82 164
3613.96 157
3614.10 151
3614.24 147
3614.38 146
3614.51 148
3614.65 151
3614.79 155
3614.93 159
3615.07 161
3615.20 162
3615.34 160
3615.48 158
3615.62 154
3615.76 151
3615.89 148
3616.03 146
3616.17 144
3616.31 142
3616.45 141
3616.58 141
3616.72 141
3616.86 141
3617.00 142
3617.14 142
3617.27 141
3617.41 138
3617.55 133
3617.69 126
3617.83 117
3617.96 107
3618.10 96
3618.24 84
3618.38 73
3618.52 63
3618.65 55
3618.79 48
3618.93 42
3619.07 38
3619.21 35
3619.34 35
3619.48 36
3619.62 39
3619.76 43
3619.90 49
3620.03 55
3620.17 60
3620.31 64
3620.45 65
3620.59 63
3620.73 58
3620.86 50
3621.00 41
3621.14 30
3621.28 18
3621.42 7
3621.55 0
3621.69 0
3621.83 0
3621.97 0
3622.11 0
3622.24 0
3622.38 0
3622.52 0
3622.66 2
3622.80 8
3622.93 15
3623.07 23
3623.21 32
3623.35 43
3623.49 54
3623.63 65
3623.76 75
3623.90 81
3624.04 83
3624.18 81
3624.32 75
3624.45 64
3624.59 51
3624.73 36
3624.87 19
3625.01 3
3625.14 0
3625.28 0
3625.42 0
3625.56 0
3625.70 0
3625.84 0
3625.97 0
3626.11 0
3626.25 15
3626.39 35
3626.53 54
3626.66 70
3626.80 80
3626.94 85
3627.08 84
3627.22 80
3627.36 73
3627.49 65
3627.63 58
3627.77 52
3627.91 48
3628.05 44
3628.18 41
3628.32 38
3628.46 34
3628.60 31
3628.74 27
3628.88 25
3629.01 24
3629.15 27
3629.29 32
3629.43 41
3629.57 55
3629.71 73
3629.84 93
3629.98 114
3630.12 137
3630.26 158
3630.40 177
3630.53 194
3630.67 207
3630.81 216
3630.95 223
3631.09 226
3631.23 225
3631.36 221
3631.50 214
3631.64 204
3631.78 192
3631.92 179
3632.06 167
3632.19 155
3632.33 147
3632.47 142
3632.61 139
3632.75 139
3632.89 140
3633.02 141
3633.16 142
3633.30 141
3633.44 141
3633.58 140
3633.72 140
3633.85 140
3633.99 139
3634.13 137
3634.27 134
3634.41 129
3634.55 125
3634.68 122
3634.82 121
3634.96 123
3635.10 128
3635.24 135
3635.38 142
3635.51 150
3635.65 157
3635.79 163
3635.93 169
3636.07 174
3636.21 180
3636.34 186
3636.48 192
3636.62 199
3636.76 208
3636.90 220
3637.04 233
3637.17 247
3637.31 261
3637.45 274
3637.59 284
3637.73 290
3637.87 292
3638.00 292
3638.14 289
3638.28 285
3638.42 281
3638.56 277
3638.70 273
3638.84 270
3638.97 267
3639.11 264
3639.25 262
3639.39 259
3639.53 257
3639.67 256
3639.80 256
3639.94 257
3640.08 259
3640.22 262
3640.36 264
3640.50 266
3640.63 266
3640.77 265
3640.91 262
3641.05 259
3641.19 256
3641.33 253
3641.47 253
3641.60 253
3641.74 255
3641.88 257
3642.02 260
3642.16 264
3642.30 269
3642.43 274
3642.57 278
3642.71 282
3642.85 285
3642.99 286
3643.13 286
3643.27 285
3643.40 283
3643.54 281
3643.68 278
3643.82 276
3643.96 272
3644.10 268
3644.24 263
3644.37 258
3644.51 252
3644.65 246
3644.79 239
3644.93 233
3645.07 225
3645.21 217
3645.34 208
3645.48 199
3645.62 191
3645.76 185
3645.90 181
3646.04 180
3646.17 180
3646.31 181
3646.45 183
3646.59 185
3646.73 186
3646.87 185
3647.01 183
3647.14 180
3647.28 177
3647.42 173
3647.56 170
3647.70 168
3647.84 165
3647.98 163
3648.11 159
3648.25 154
3648.39 148
3648.53 141
3648.67 134
3648.81 128
3648.95 122
3649.09 119
3649.22 117
3649.36 118
3649.50 121
3649.64 126
3649.78 133
3649.92 140
3650.06 146
3650.19 150
3650.33 149
3650.47 145
3650.61 137
3650.75 127
3650.89 116
3651.03 107
3651.16 101
3651.30 98
3651.44 100
3651.58 104
3651.72 111
3651.86 119
3652.00 127
3652.14 133
3652.27 136
3652.41 137
3652.55 135
3652.69 132
3652.83 129
3652.97 127
3653.11 127
3653.24 129
3653.38 131
3653.52 133
3653.66 133
3653.80 131
3653.94 128
3654.08 125
3654.22 122
3654.35 121
3654.49 121
3654.63 124
3654.77 128
3654.91 132
3655.05 138
3655.19 144
3655.33 150
3655.46 158
3655.60 166
3655.74 175
3655.88 183
3656.02 189
3656.16 194
3656.30 196
3656.44 196
3656.57 193
3656.71 189
3656.85 184
3656.99 178
3657.13 173
3657.27 169
3657.41 167
3657.55 164
3657.68 163
3657.82 162
3657.96 162
3658.10 161
3658.24 162
3658.38 165
3658.52 171
3658.66 179
3658.79 189
3658.93 200
3659.07 210
3659.21 218
3659.35 222
3659.49 220
3659.63 214
3659.77 204
3659.90 192
3660.04 180
3660.18 171
3660.32 164
3660.46 160
3660.60 158
3660.74 155
3660.88 154
3661.02 152
3661.15 152
3661.29 155
3661.43 160
3661.57 168
3661.71 178
3661.85 186
3661.99 192
3662.13 193
3662.27 189
3662.40 182
3662.54 172
3662.68 162
3662.82 153
3662.96 147
3663.10 144
3663.24 145
3663.38 149
3663.51 156
3663.65 164
3663.79 172
3663.93 180
3664.07 187
3664.21 191
3664.35 194
3664.49 194
3664.63 190
3664.77 183
3664.90 171
3665.04 156
3665.18 139
3665.32 121
3665.46 105
3665.60 94
3665.74 87
3665.88 86
3666.02 87
3666.15 91
3666.29 95
3666.43 99
3666.57 103
3666.71 109
3666.85 117
3666.99 126
3667.13 137
3667.27 148
3667.40 157
3667.54 163
3667.68 166
3667.82 163
3667.96 157
3668.10 145
3668.24 130
3668.38 110
3668.52 87
3668.66 63
3668.79 38
3668.93 16
3669.07 0
3669.21 0
3669.35 0
3669.49 0
3669.63 0
3669.77 0
3669.91 0
3670.05 0
3670.18 0
3670.32 4
3670.46 16
3670.60 31
3670.74 47
3670.88 64
3671.02 80
3671.16 92
3671.30 100
3671.44 103
3671.57 101
3671.71 93
3671.85 82
3671.99 69
3672.13 56
3672.27 43
3672.41 33
3672.55 26
3672.69 22
3672.83 21
3672.97 22
3673.10 23
3673.24 24
3673.38 24
3673.52 22
3673.66 19
3673.80 16
3673.94 11
3674.08 6
3674.22 1
3674.36 0
3674.50 0
3674.63 0
3674.77 0
3674.91 0
3675.05 0
3675.19 0
3675.33 1
3675.47 13
3675.61 25
3675.75 35
3675.89 43
3676.03 47
3676.16 48
3676.30 47
3676.44 44
3676.58 42
3676.72 41
3676.86 43
3677.00 48
3677.14 56
3677.28 66
3677.42 77
3677.56 88
3677.69 97
3677.83 104
3677.97 109
3678.11 112
3678.25 114
3678.39 113
3678.53 110
3678.67 105
3678.81 98
3678.95 88
3679.09 76
3679.23 63
3679.36 49
3679.50 36
3679.64 25
3679.78 19
3679.92 15
3680.06 15
3680.20 17
3680.34 21
3680.48 23
3680.62 24
3680.76 24
3680.90 24
3681.04 26
3681.17 31
3681.31 41
3681.45 54
3681.59 71
3681.73 88
3681.87 103
3682.01 113
3682.15 117
3682.29 116
3682.43 111
3682.57 106
3682.71 101
3682.85 101
3682.98 105
3683.12 113
3683.26 122
3683.40 130
3683.54 136
3683.68 138
3683.82 138
3683.96 136
3684.10 135
3684.24 136
3684.38 140
3684.52 147
3684.66 157
3684.80 168
3684.93 182
3685.07 196
3685.21 211
3685.35 225
3685.49 238
3685.63 249
3685.77 257
3685.91 262
3686.05 263
3686.19 261
3686.33 257
3686.47 251
3686.61 243
3686.75 232
3686.88 220
3687.02 206
3687.16 191
3687.30 175
3687.44 160
3687.58 146
3687.72 134
3687.86 124
3688.00 115
3688.14 108
3688.28 102
3688.42 98
3688.56 94
3688.70 91
3688.84 87
3688.97 81
3689.11 74
3689.25 64
3689.39 55
3689.53 47
3689.67 43
3689.81 44
3689.95 49
3690.09 58
3690.23 68
3690.37 76
3690.51 81
3690.65 81
3690.79 78
3690.93 73
3691.07 69
3691.21 67
3691.34 69
3691.48 75
3691.62 83
3691.76 91
3691.90 99
3692.04 104
3692.18 106
3692.32 105
3692.46 100
3692.60 93
3692.74 84
3692.88 73
3693.02 61
3693.16 48
3693.30 36
3693.44 25
3693.58 16
3693.71 9
3693.85 5
3693.99 2
3694.13 1
3694.27 1
3694.41 1
3694.55 0
3694.69 0
3694.83 0
3694.97 0
3695.11 0
3695.25 0
3695.39 0
3695.53 0
3695.67 0
3695.81 0
3695.95 0
3696.09 2
3696.23 7
3696.36 15
3696.50 24
3696.64 35
3696.78 45
3696.92 54
3697.06 61
3697.20 65
3697.34 66
3697.48 66
3697.62 66
3697.76 66
3697.90 69
3698.04 74
3698.18 82
3698.32 93
3698.46 105
3698.60 118
3698.74 130
3698.88 140
3699.02 146
3699.16 150
3699.30 151
3699.43 149
3699.57 146
3699.71 142
3699.85 140
3699.99 139
3700.13 140
3700.27 143
3700.41 147
3700.55 152
3700.69 158
3700.83 162
3700.97 165
3701.11 166
3701.25 166
3701.39 166
3701.53 167
3701.67 170
3701.81 175
3701.95 183
3702.09 192
3702.23 202
3702.37 212
3702.51 221
3702.65 227
3702.78 231
3702.92 233
3703.06 233
3703.20 231
3703.34 229
3703.48 226
3703.62 222
3703.76 218
3703.90 215
3704.04 211
3704.18 206
3704.32 201
3704.46 194
3704.60 185
3704.74 175
3704.88 162
3705.02 150
3705.16 136
3705.30 122
3705.44 109
3705.58 96
3705.72 84
3705.86 73
3706.00 65
3706.14 61
3706.28 62
3706.42 66
3706.56 73
3706.70 82
3706.84 91
3706.97 99
3707.11 105
3707.25 111
3707.39 116
3707.53 122
3707.67 128
3707.81 135
3707.95 141
3708.09 144
3708.23 146
3708.37 145
3708.51 142
3708.65 140
3708.79 139
3708.93 141
3709.07 144
3709.21 149
3709.35 152
3709.49 153
3709.63 149
3709.77 142
3709.91 131
3710.05 118
3710.19 105
3710.33 91
3710.47 79
3710.61 68
3710.75 57
3710.89 46
3711.03 35
3711.17 25
3711.31 16
3711.45 8
3711.59 1
3711.73 0
3711.87 0
3712.01 0
3712.15 0
3712.29 0
3712.43 0
3712.57 0
3712.71 0
3712.84 2
3712.98 11
3713.12 22
3713.26 33
3713.40 44
3713.54 54
3713.68 63
3713.82 71
3713.96 79
3714.10 86
3714.24 94
3714.38 102
3714.52 108
3714.66 113
3714.80 114
3714.94 111
3715.08 104
3715.22 94
3715.36 84
3715.50 75
3715.64 70
3715.78 69
3715.92 73
3716.06 78
3716.20 84
3716.34 88
3716.48 89
3716.62 86
3716.76 81
3716.90 76
3717.04 73
3717.18 73
3717.32 78
3717.46 86
3717.60 97
3717.74 110
3717.88 122
3718.02 131
3718.16 137
3718.30 139
3718.44 137
3718.58 130
3718.72 121
3718.86 109
3719.00 98
3719.14 89
3719.28 82
3719.42 78
3719.56 77
3719.70 76
3719.84 76
3719.98 75
3720.12 73
3720.26 70
3720.40 68
3720.54 67
3720.68 69
3720.82 73
3720.96 80
3721.10 90
3721.24 102
3721.38 116
3721.52 132
3721.66 149
3721.80 168
3721.94 185
3722.08 201
3722.22 212
3722.36 218
3722.50 219
3722.64 216
3722.78 209
3722.92 202
3723.06 197
3723.20 195
3723.34 196
3723.48 200
3723.62 206
3723.76 213
3723.90 218
3724.04 221
3724.18 221
3724.32 219
3724.46 214
3724.60 207
3724.74 198
3724.88 187
3725.02 177
3725.16 167
3725.30 160
3725.44 156
3725.58 156
3725.72 159
3725.86 164
3726.00 170
3726.14 177
3726.28 181
3726.42 184
3726.56 184
3726.70 183
3726.84 179
3726.98 174
3727.12 168
3727.26 162
3727.40 156
3727.54 150
3727.68 145
3727.82 141
3727.96 137
3728.10 133
3728.24 128
3728.38 121
3728.52 113
3728.66 104
3728.80 94
3728.94 86
3729.08 79
3729.22 76
3729.36 75
3729.50 77
3729.64 80
3729.78 83
3729.92 85
3730.06 83
3730.20 77
3730.34 68
3730.48 56
3730.62 43
3730.76 31
3730.90 22
3731.04 16
3731.18 16
3731.32 20
3731.46 26
3731.60 33
3731.74 39
3731.88 42
3732.02 41
3732.16 38
3732.30 33
3732.44 29
3732.58 27
3732.73 28
3732.87 33
3733.01 40
3733.15 47
3733.29 53
3733.43 55
3733.57 54
3733.71 50
3733.85 43
3733.99 36
3734.13 31
3734.27 28
3734.41 27
3734.55 27
3734.69 28
3734.83 28
3734.97 27
3735.11 25
3735.25 24
3735.39 24
3735.53 25
3735.67 29
3735.81 34
3735.95 40
3736.09 46
3736.23 52
3736.37 58
3736.51 62
3736.65 66
3736.79 70
3736.93 75
3737.07 83
3737.21 92
3737.35 102
3737.49 114
3737.63 126
3737.77 136
3737.91 145
3738.05 152
3738.19 160
3738.33 169
3738.48 180
3738.62 194
3738.76 211
3738.90 231
3739.04 251
3739.18 271
3739.32 289
3739.46 306
3739.60 321
3739.74 336
3739.88 350
3740.02 364
3740.16 377
3740.30 388
3740.44 397
3740.58 401
3740.72 402
3740.86 400
3741.00 396
3741.14 393
3741.28 393
3741.42 397
3741.56 404
3741.70 414
3741.84 424
3741.98 433
3742.12 439
3742.26 440
3742.40 436
3742.54 428
3742.69 417
3742.83 406
3742.97 395
3743.11 384
3743.25 374
3743.39 363
3743.53 352
3743.67 341
3743.81 330
3743.95 319
3744.09 307
3744.23 296
3744.37 283
3744.51 269
3744.65 254
3744.79 238
3744.93 222
3745.07 207
3745.21 195
3745.35 188
3745.49 185
3745.63 185
3745.77 188
3745.91 191
3746.05 194
3746.20 193
3746.34 190
3746.48 184
3746.62 176
3746.76 167
3746.90 158
3747.04 152
3747.18 148
3747.32 149
3747.46 153
3747.60 161
3747.74 172
3747.88 184
3748.02 196
3748.16 205
3748.30 208
3748.44 205
3748.58 194
3748.72 178
3748.86 158
3749.00 137
3749.15 119
3749.29 104
3749.43 94
3749.57 88
3749.71 86
3749.85 85
3749.99 85
3750.13 86
3750.27 87
3750.41 90
3750.55 94
3750.69 97
3750.83 101
3750.97 102
3751.11 101
3751.25 98
3751.39 91
3751.53 82
3751.67 71
3751.82 60
3751.96 48
3752.10 37
3752.24 28
3752.38 23
3752.52 23
3752.66 29
3752.80 39
3752.94 53
3753.08 67
3753.22 79
3753.36 87
3753.50 89
3753.64 85
3753.78 75
3753.92 62
3754.06 47
3754.20 32
3754.35 18
3754.49 6
3754.63 0
3754.77 0
3754.91 0
3755.05 0
3755.19 0
3755.33 0
3755.47 0
3755.61 0
3755.75 0
3755.89 9
3756.03 19
3756.17 28
3756.31 37
3756.45 45
3756.60 53
3756.74 60
3756.88 68
3757.02 77
3757.16 86
3757.30 97
3757.44 110
3757.58 124
3757.72 139
3757.86 155
3758.00 170
3758.14 182
3758.28 190
3758.42 194
3758.56 194
3758.71 191
3758.85 188
3758.99 186
3759.13 187
3759.27 190
3759.41 196
3759.55 202
3759.69 208
3759.83 212
3759.97 214
3760.11 214
3760.25 212
3760.39 209
3760.53 205
3760.67 199
3760.82 193
3760.96 184
3761.10 174
3761.24 164
3761.38 154
3761.52 145
3761.66 138
3761.80 134
3761.94 131
3762.08 129
3762.22 127
3762.36 122
3762.50 114
3762.64 104
3762.79 93
3762.93 81
3763.07 70
3763.21 63
3763.35 61
3763.49 63
3763.63 69
3763.77 78
3763.91 87
3764.05 95
3764.19 102
3764.33 107
3764.47 110
3764.62 113
3764.76 116
3764.90 121
3765.04 127
3765.18 133
3765.32 139
3765.46 145
3765.60 148
3765.74 148
3765.88 146
3766.02 141
3766.16 134
3766.31 127
3766.45 118
3766.59 110
3766.73 101
3766.87 93
3767.01 84
3767.15 75
3767.29 65
3767.43 56
3767.57 46
3767.71 38
3767.85 30
3768.00 24
3768.14 20
3768.28 18
3768.42 17
3768.56 17
3768.70 19
3768.84 23
3768.98 29
3769.12 37
3769.26 48
3769.40 59
3769.54 71
3769.69 82
3769.83 89
3769.97 92
3770.11 92
3770.25 88
3770.39 81
3770.53 74
3770.67 67
3770.81 61
3770.95 56
3771.09 51
3771.24 47
3771.38 43
3771.52 41
3771.66 41
3771.80 44
3771.94 49
3772.08 56
3772.22 64
3772.36 71
3772.50 75
3772.64 76
3772.79 74
3772.93 70
3773.07 66
3773.21 63
3773.35 62
3773.49 63
3773.63 65
3773.77 68
3773.91 71
3774.05 72
3774.20 72
3774.34 70
3774.48 68
3774.62 67
3774.76 65
3774.90 64
3775.04 63
3775.18 62
3775.32 60
3775.46 57
3775.60 52
3775.75 47
3775.89 40
3776.03 34
3776.17 29
3776.31 24
3776.45 21
3776.59 19
3776.73 17
3776.87 17
3777.01 18
3777.16 21
3777.30 26
3777.44 31
3777.58 38
3777.72 43
3777.86 47
3778.00 48
3778.14 47
3778.28 42
3778.43 36
3778.57 29
3778.71 24
3778.85 21
3778.99 22
3779.13 25
3779.27 32
3779.41 41
3779.55 49
3779.69 56
3779.84 61
3779.98 62
3780.12 59
3780.26 53
3780.40 45
3780.54 37
3780.68 29
3780.82 22
3780.96 17
3781.11 15
3781.25 16
3781.39 19
3781.53 25
3781.67 32
3781.81 38
3781.95 44
3782.09 48
3782.23 50
3782.38 48
3782.52 43
3782.66 36
3782.80 28
3782.94 19
3783.08 10
3783.22 2
3783.36 0
3783.50 0
3783.65 0
3783.79 0
3783.93 0
3784.07 0
3784.21 0
3784.35 0
3784.49 0
3784.63 10
3784.77 24
3784.92 41
3785.06 62
3785.20 84
3785.34 106
3785.48 126
3785.62 143
3785.76 155
3785.90 163
3786.05 166
3786.19 165
3786.33 162
3786.47 155
3786.61 146
3786.75 135
3786.89 122
3787.03 107
3787.18 93
3787.32 81
3787.46 71
3787.60 65
3787.74 63
3787.88 64
3788.02 68
3788.16 74
3788.30 81
3788.45 89
3788.59 98
3788.73 107
3788.87 116
3789.01 125
3789.15 134
3789.29 144
3789.43 152
3789.58 160
3789.72 166
3789.86 169
3790.00 170
3790.14 168
3790.28 164
3790.42 156
3790.56 147
3790.71 137
3790.85 127
3790.99 119
3791.13 113
3791.27 111
3791.41 113
3791.55 117
3791.69 122
3791.84 128
3791.98 132
3792.12 134
3792.26 135
3792.40 136
3792.54 137
3792.68 140
3792.83 146
3792.97 155
3793.11 167
3793.25 181
3793.39 196
3793.53 211
3793.67 225
3793.81 238
3793.96 251
3794.10 264
3794.24 277
3794.38 290
3794.52 303
3794.66 315
3794.80 325
3794.95 333
3795.09 338
3795.23 341
3795.37 342
3795.51 343
3795.65 343
3795.79 343
3795.93 342
3796.08 340
3796.22 336
3796.36 330
3796.50 321
3796.64 311
3796.78 301
3796.92 293
3797.07 287
3797.21 283
3797.35 282
3797.49 280
3797.63 276
3797.77 270
3797.91 260
3798.06 248
3798.20 234
3798.34 221
3798.48 211
3798.62 205
3798.76 203
3798.90 206
3799.05 213
3799.19 222
3799.33 233
3799.47 244
3799.61 255
3799.75 264
3799.89 271
3800.04 276
3800.18 279
3800.32 279
3800.46 278
3800.60 275
3800.74 271
3800.88 266
3801.03 260
3801.17 254
3801.31 247
3801.45 238
3801.59 228
3801.73 216
3801.87 203
3802.02 191
3802.16 181
3802.30 174
3802.44 170
3802.58 169
3802.72 169
3802.87 169
3803.01 169
3803.15 166
3803.29 161
3803.43 155
3803.57 148
3803.71 142
3803.86 137
3804.00 133
3804.14 131
3804.28 131
3804.42 133
3804.56 138
3804.70 145
3804.85 153
3804.99 161
3805.13 168
3805.27 171
3805.41 171
3805.55 167
3805.70 162
3805.84 158
3805.98 157
3806.12 162
3806.26 171
3806.40 184
3806.54 200
3806.69 214
3806.83 227
3806.97 238
3807.11 246
3807.25 255
3807.39 265
3807.54 278
3807.68 296
3807.82 317
3807.96 342
3808.10 367
3808.24 392
3808.39 416
3808.53 438
3808.67 462
3808.81 491
3808.95 527
3809.09 574
3809.24 633
3809.38 701
3809.52 778
3809.66 858
3809.80 939
3809.94 1019
3810.08 1098
3810.23 1177
3810.37 1257
3810.51 1338
3810.65 1420
3810.79 1502
3810.93 1580
3811.08 1653
3811.22 1722
3811.36 1787
3811.50 1853
3811.64 1922
3811.78 1995
3811.93 2071
3812.07 2150
3812.21 2227
3812.35 2300
3812.49 2365
3812.63 2422
3812.78 2471
3812.92 2512
3813.06 2545
3813.20 2573
3813.34 2595
3813.48 2609
3813.63 2616
3813.77 2613
3813.91 2601
3814.05 2581
3814.19 2554
3814.34 2522
3814.48 2486
3814.62 2449
3814.76 2410
3814.90 2368
3815.04 2320
3815.19 2267
3815.33 2206
3815.47 2137
3815.61 2061
3815.75 1982
3815.89 1902
3816.04 1825
3816.18 1753
3816.32 1687
3816.46 1628
3816.60 1572
3816.74 1519
3816.89 1465
3817.03 1409
3817.17 1350
3817.31 1291
3817.45 1231
3817.60 1173
3817.74 1119
3817.88 1071
3818.02 1028
3818.16 992
3818.30 961
3818.45 935
3818.59 913
3818.73 893
3818.87 873
3819.01 853
3819.15 830
3819.30 804
3819.44 775
3819.58 745
3819.72 714
3819.86 684
3820.01 657
3820.15 632
3820.29 611
3820.43 593
3820.57 578
3820.71 565
3820.86 553
3821.00 543
3821.14 534
3821.28 526
3821.42 520
3821.57 516
3821.71 512
3821.85 508
3821.99 502
3822.13 495
3822.27 486
3822.42 474
3822.56 461
3822.70 445
3822.84 429
3822.98 414
3823.13 399
3823.27 386
3823.41 372
3823.55 359
3823.69 344
3823.84 327
3823.98 308
3824.12 286
3824.26 263
3824.40 239
3824.55 217
3824.69 197
3824.83 181
3824.97 169
3825.11 162
3825.25 158
3825.40 159
3825.54 162
3825.68 168
3825.82 175
3825.96 183
3826.11 191
3826.25 197
3826.39 202
3826.53 205
3826.67 204
3826.82 201
3826.96 194
3827.10 184
3827.24 171
3827.38 157
3827.53 142
3827.67 127
3827.81 114
3827.95 104
3828.09 98
3828.24 96
3828.38 99
3828.52 105
3828.66 112
3828.80 118
3828.95 123
3829.09 126
3829.23 127
3829.37 127
3829.51 128
3829.66 130
3829.80 134
3829.94 138
3830.08 140
3830.22 141
3830.37 138
3830.51 134
3830.65 130
3830.79 128
3830.93 128
3831.08 132
3831.22 137
3831.36 144
3831.50 151
3831.64 155
3831.79 156
3831.93 154
3832.07 150
3832.21 142
3832.35 131
3832.50 117
3832.64 100
3832.78 82
3832.92 63
3833.06 47
3833.21 36
3833.35 30
3833.49 30
3833.63 36
3833.77 44
3833.92 53
3834.06 61
3834.20 67
3834.34 71
3834.48 73
3834.63 75
3834.77 78
3834.91 83
3835.05 91
3835.19 100
3835.34 109
3835.48 117
3835.62 122
3835.76 122
3835.91 118
3836.05 110
3836.19 100
3836.33 91
3836.47 86
3836.62 86
3836.76 92
3836.90 100
3837.04 108
3837.18 112
3837.33 109
3837.47 97
3837.61 79
3837.75 56
3837.90 33
3838.04 13
3838.18 0
3838.32 0
3838.46 0
3838.61 0
3838.75 0
3838.89 0
3839.03 0
3839.17 0
3839.32 0
3839.46 0
3839.60 2
3839.74 13
3839.89 26
3840.03 41
3840.17 55
3840.31 68
3840.45 80
3840.60 90
3840.74 99
3840.88 108
3841.02 116
3841.17 123
3841.31 128
3841.45 130
3841.59 128
3841.73 122
3841.88 110
3842.02 94
3842.16 75
3842.30 55
3842.45 36
3842.59 19
3842.73 6
3842.87 0
3843.01 0
3843.16 0
3843.30 0
3843.44 1
3843.58 4
3843.73 5
3843.87 4
3844.01 2
3844.15 0
3844.29 0
3844.44 0
3844.58 0
3844.72 0
3844.86 2
3845.01 5
3845.15 7
3845.29 10
3845.43 12
3845.58 15
3845.72 19
3845.86 24
3846.00 29
3846.14 35
3846.29 40
3846.43 45
3846.57 50
3846.71 56
3846.86 63
3847.00 73
3847.14 84
3847.28 97
3847.43 110
3847.57 122
3847.71 131
3847.85 136
3847.99 140
3848.14 141
3848.28 141
3848.42 142
3848.56 144
3848.71 149
3848.85 156
3848.99 163
3849.13 171
3849.28 177
3849.42 182
3849.56 185
3849.70 189
3849.84 193
3849.99 199
3850.13 206
3850.27 215
3850.41 223
3850.56 230
3850.70 233
3850.84 232
3850.98 226
3851.13 216
3851.27 203
3851.41 189
3851.55 176
3851.70 163
3851.84 153
3851.98 145
3852.12 141
3852.27 138
3852.41 137
3852.55 138
3852.69 139
3852.84 141
3852.98 143
3853.12 146
3853.26 148
3853.40 149
3853.55 150
3853.69 149
3853.83 147
3853.97 144
3854.12 141
3854.26 138
3854.40 137
3854.54 138
3854.69 139
3854.83 142
3854.97 143
3855.11 143
3855.26 140
3855.40 133
3855.54 123
3855.68 111
3855.83 98
3855.97 86
3856.11 75
3856.25 67
3856.40 62
3856.54 60
3856.68 61
3856.82 64
3856.97 70
3857.11 78
3857.25 87
3857.39 95
3857.54 101
3857.68 104
3857.82 103
3857.96 99
3858.11 93
3858.25 87
3858.39 83
3858.53 83
3858.68 88
3858.82 95
3858.96 105
3859.10 116
3859.25 124
3859.39 130
3859.53 133
3859.67 132
3859.82 129
3859.96 125
3860.10 120
3860.24 115
3860.39 110
3860.53 106
3860.67 103
3860.82 98
3860.96 91
3861.10 82
3861.24 69
3861.39 53
3861.53 37
3861.67 21
3861.81 7
3861.96 0
3862.10 0
3862.24 0
3862.38 1
3862.53 13
3862.67 29
3862.81 47
3862.95 63
3863.10 77
3863.24 86
3863.38 89
3863.52 88
3863.67 83
3863.81 77
3863.95 74
3864.09 75
3864.24 80
3864.38 91
3864.52 104
3864.67 118
3864.81 131
3864.95 143
3865.09 153
3865.24 160
3865.38 166
3865.52 171
3865.66 174
3865.81 174
3865.95 172
3866.09 169
3866.23 166
3866.38 164
3866.52 163
3866.66 164
3866.81 165
3866.95 164
3867.09 161
3867.23 154
3867.38 143
3867.52 131
3867.66 118
3867.80 106
3867.95 97
3868.09 90
3868.23 85
3868.37 83
3868.52 82
3868.66 84
3868.80 89
3868.95 97
3869.09 106
3869.23 117
3869.37 128
3869.52 137
3869.66 144
3869.80 149
3869.94 152
3870.09 154
3870.23 156
3870.37 158
3870.52 159
3870.66 160
3870.80 157
3870.94 152
3871.09 142
3871.23 129
3871.37 114
3871.52 100
3871.66 89
3871.80 81
3871.94 77
3872.09 76
3872.23 76
3872.37 76
3872.51 75
3872.66 73
3872.80 70
3872.94 68
3873.09 67
3873.23 68
3873.37 70
3873.51 73
3873.66 74
3873.80 75
3873.94 75
3874.09 75
3874.23 76
3874.37 79
3874.51 83
3874.66 90
3874.80 98
3874.94 107
3875.09 114
3875.23 120
3875.37 124
3875.51 124
3875.66 122
3875.80 117
3875.94 109
3876.09 100
3876.23 91
3876.37 81
3876.51 72
3876.66 66
3876.80 61
3876.94 58
3877.09 56
3877.23 54
3877.37 52
3877.51 48
3877.66 43
3877.80 38
3877.94 32
3878.09 29
3878.23 28
3878.37 29
3878.51 34
3878.66 40
3878.80 48
3878.94 56
3879.09 63
3879.23 70
3879.37 77
3879.51 82
3879.66 87
3879.80 91
3879.94 95
3880.09 99
3880.23 104
3880.37 110
3880.51 119
3880.66 128
3880.80 138
3880.94 146
3881.09 152
3881.23 154
3881.37 152
3881.52 147
3881.66 141
3881.80 134
3881.94 127
3882.09 122
3882.23 119
3882.37 117
3882.52 114
3882.66 112
3882.80 111
3882.95 109
3883.09 108
3883.23 107
3883.37 105
3883.52 101
3883.66 95
3883.80 87
3883.95 78
3884.09 67
3884.23 58
3884.37 51
3884.52 47
3884.66 46
3884.80 45
3884.95 45
3885.09 44
3885.23 41
3885.38 38
3885.52 33
3885.66 28
3885.81 25
3885.95 24
3886.09 24
3886.23 27
3886.38 30
3886.52 34
3886.66 37
3886.81 39
3886.95 39
3887.09 37
3887.24 34
3887.38 30
3887.52 26
3887.66 22
3887.81 19
3887.95 16
3888.09 14
3888.24 13
3888.38 13
3888.52 13
3888.67 13
3888.81 15
3888.95 18
3889.10 22
3889.24 26
3889.38 28
3889.52 29
3889.67 28
3889.81 25
3889.95 21
3890.10 15
3890.24 10
3890.38 5
3890.53 0
3890.67 0
3890.81 0
3890.96 0
3891.10 0
3891.24 0
3891.39 0
3891.53 0
3891.67 0
3891.81 6
3891.96 14
3892.10 22
3892.24 29
3892.39 36
3892.53 43
3892.67 49
3892.82 53
3892.96 57
3893.10 57
3893.25 55
3893.39 50
3893.53 42
3893.68 31
3893.82 19
3893.96 7
3894.11 0
3894.25 0
3894.39 0
3894.53 0
3894.68 0
3894.82 0
3894.96 0
3895.11 2
3895.25 12
3895.39 22
3895.54 31
3895.68 39
3895.82 46
3895.97 53
3896.11 59
3896.25 65
3896.40 71
3896.54 76
3896.68 82
3896.83 86
3896.97 90
3897.11 93
3897.26 97
3897.40 102
3897.54 110
3897.69 122
3897.83 136
3897.97 153
3898.12 168
3898.26 181
3898.40 190
3898.55 193
3898.69 192
3898.83 188
3898.98 184
3899.12 180
3899.26 179
3899.40 180
3899.55 183
3899.69 187
3899.83 190
3899.98 193
3900.12 194
3900.26 193
3900.41 191
3900.55 187
3900.69 181
3900.84 173
3900.98 162
3901.12 150
3901.27 138
3901.41 127
3901.55 117
3901.70 109
3901.84 102
3901.98 96
3902.13 91
3902.27 88
3902.41 87
3902.56 88
3902.70 92
3902.84 97
3902.99 103
3903.13 109
3903.27 111
3903.42 109
3903.56 104
3903.70 95
3903.85 83
3903.99 71
3904.13 59
3904.28 46
3904.42 34
3904.56 22
3904.71 10
3904.85 0
3904.99 0
3905.14 0
3905.28 0
3905.42 0
3905.57 0
3905.71 0
3905.86 0
3906.00 2
3906.14 16
3906.29 31
3906.43 47
3906.57 62
3906.72 78
3906.86 93
3907.00 107
3907.15 118
3907.29 127
3907.43 131
3907.58 133
3907.72 132
3907.86 130
3908.01 128
3908.15 127
3908.29 127
3908.44 128
3908.58 129
3908.72 131
3908.87 132
3909.01 134
3909.15 137
3909.30 140
3909.44 143
3909.58 145
3909.73 147
3909.87 146
3910.01 144
3910.16 139
3910.30 133
3910.45 125
3910.59 116
3910.73 108
3910.88 101
3911.02 95
3911.16 89
3911.31 84
3911.45 77
3911.59 69
3911.74 59
3911.88 49
3912.02 39
3912.17 32
3912.31 28
3912.45 27
3912.60 30
3912.74 36
3912.88 44
3913.03 53
3913.17 62
3913.32 72
3913.46 81
3913.60 90
3913.75 98
3913.89 106
3914.03 112
3914.18 118
3914.32 122
3914.46 125
3914.61 126
3914.75 125
3914.89 123
3915.04 118
3915.18 111
3915.33 103
3915.47 95
3915.61 87
3915.76 81
3915.90 77
3916.04 75
3916.19 76
3916.33 78
3916.47 80
3916.62 83
3916.76 85
3916.90 87
3917.05 89
3917.19 89
3917.34 88
3917.48 86
3917.62 83
3917.77 79
3917.91 76
3918.05 74
3918.20 75
3918.34 80
3918.48 90
3918.63 103
3918.77 119
3918.92 135
3919.06 148
3919.20 154
3919.35 154
3919.49 146
3919.63 133
3919.78 116
3919.92 98
3920.06 82
3920.21 70
3920.35 62
3920.50 57
3920.64 55
3920.78 54
3920.93 53
3921.07 52
3921.21 52
3921.36 52
3921.50 52
3921.64 52
3921.79 50
3921.93 47
3922.08 41
3922.22 33
3922.36 23
3922.51 14
3922.65 7
3922.79 2
3922.94 0
3923.08 0
3923.23 0
3923.37 0
3923.51 0
3923.66 0
3923.80 0
3923.94 0
3924.09 0
3924.23 2
3924.38 6
3924.52 10
3924.66 15
3924.81 21
3924.95 28
3925.09 37
3925.24 47
3925.38 59
3925.53 71
3925.67 84
3925.81 95
3925.96 103
3926.10 109
3926.24 112
3926.39 112
3926.53 110
3926.68 109
3926.82 110
3926.96 114
3927.11 122
3927.25 133
3927.39 146
3927.54 158
3927.68 169
3927.83 175
3927.97 177
3928.11 175
3928.26 170
3928.40 164
3928.54 159
3928.69 154
3928.83 151
3928.98 148
3929.12 145
3929.26 143
3929.41 141
3929.55 139
3929.70 138
3929.84 139
3929.98 142
3930.13 147
3930.27 153
3930.41 160
3930.56 167
3930.70 173
3930.85 178
3930.99 181
3931.13 181
3931.28 179
3931.42 176
3931.57 172
3931.71 167
3931.85 165
3932.00 164
3932.14 167
3932.28 172
3932.43 179
3932.57 187
3932.72 194
3932.86 198
3933.00 198
3933.15 194
3933.29 187
3933.44 178
3933.58 169
3933.72 162
3933.87 156
3934.01 152
3934.16 151
3934.30 150
3934.44 150
3934.59 149
3934.73 146
3934.88 142
3935.02 138
3935.16 134
3935.31 132
3935.45 132
3935.59 134
3935.74 138
3935.88 143
3936.03 146
3936.17 146
3936.31 144
3936.46 139
3936.60 131
3936.75 123
3936.89 116
3937.03 112
3937.18 110
3937.32 113
3937.47 118
3937.61 126
3937.75 135
3937.90 146
3938.04 156
3938.19 165
3938.33 171
3938.47 174
3938.62 173
3938.76 170
3938.91 164
3939.05 157
3939.19 152
3939.34 148
3939.48 146
3939.63 148
3939.77 151
3939.91 157
3940.06 164
3940.20 171
3940.35 178
3940.49 183
3940.63 186
3940.78 186
3940.92 184
3941.07 178
3941.21 170
3941.35 161
3941.50 152
3941.64 144
3941.79 138
3941.93 134
3942.08 132
3942.22 133
3942.36 135
3942.51 140
3942.65 146
3942.80 153
3942.94 163
3943.08 174
3943.23 185
3943.37 195
3943.52 203
3943.66 209
3943.80 211
3943.95 210
3944.09 207
3944.24 201
3944.38 194
3944.52 186
3944.67 178
3944.81 170
3944.96 162
3945.10 155
3945.25 150
3945.39 147
3945.53 146
3945.68 147
3945.82 150
3945.97 155
3946.11 161
3946.25 168
3946.40 174
3946.54 180
3946.69 186
3946.83 192
3946.97 198
3947.12 205
3947.26 212
3947.41 220
3947.55 227
3947.70 231
3947.84 232
3947.98 229
3948.13 220
3948.27 208
3948.42 193
3948.56 179
3948.70 167
3948.85 159
3948.99 157
3949.14 160
3949.28 168
3949.43 177
3949.57 187
3949.71 196
3949.86 203
3950.00 207
3950.15 208
3950.29 206
3950.43 201
3950.58 195
3950.72 189
3950.87 182
3951.01 177
3951.16 174
3951.30 174
3951.44 178
3951.59 187
3951.73 198
3951.88 212
3952.02 227
3952.17 239
3952.31 249
3952.45 254
3952.60 255
3952.74 252
3952.89 247
3953.03 242
3953.18 239
3953.32 238
3953.46 241
3953.61 247
3953.75 256
3953.90 265
3954.04 274
3954.19 281
3954.33 285
3954.47 288
3954.62 288
3954.76 286
3954.91 283
3955.05 279
3955.20 275
3955.34 271
3955.48 266
3955.63 261
3955.77 254
3955.92 246
3956.06 237
3956.21 225
3956.35 213
3956.49 202
3956.64 194
3956.78 190
3956.93 191
3957.07 197
3957.22 206
3957.36 215
3957.50 223
3957.65 228
3957.79 230
3957.94 229
3958.08 227
3958.23 225
3958.37 223
3958.52 222
3958.66 222
3958.80 223
3958.95 225
3959.09 228
3959.24 233
3959.38 238
3959.53 243
3959.67 246
3959.81 247
3959.96 244
3960.10 238
3960.25 229
3960.39 218
3960.54 206
3960.68 194
3960.83 182
3960.97 171
3961.11 161
3961.26 153
3961.40 146
3961.55 142
3961.69 139
3961.84 138
3961.98 138
3962.12 138
3962.27 140
3962.41 143
3962.56 149
3962.70 157
3962.85 167
3962.99 178
3963.14 190
3963.28 200
3963.42 208
3963.57 214
3963.71 216
3963.86 215
3964.00 212
3964.15 206
3964.29 197
3964.44 186
3964.58 174
3964.73 161
3964.87 147
3965.01 135
3965.16 125
3965.30 118
3965.45 112
3965.59 109
3965.74 106
3965.88 104
3966.03 102
3966.17 99
3966.31 95
3966.46 90
3966.60 85
3966.75 79
3966.89 75
3967.04 72
3967.18 70
3967.33 70
3967.47 70
3967.62 71
3967.76 71
3967.90 71
3968.05 72
3968.19 74
3968.34 77
3968.48 82
3968.63 88
3968.77 94
3968.92 99
3969.06 101
3969.20 100
3969.35 97
3969.49 93
3969.64 89
3969.78 87
3969.93 87
3970.07 91
3970.22 95
3970.36 99
3970.51 101
3970.65 99
3970.80 94
3970.94 86
3971.08 76
3971.23 66
3971.37 57
3971.52 50
3971.66 45
3971.81 44
3971.95 45
3972.10 47
3972.24 52
3972.39 59
3972.53 66
3972.68 74
3972.82 81
3972.96 87
3973.11 90
3973.25 90
3973.40 88
3973.54 84
3973.69 80
3973.83 75
3973.98 71
3974.12 65
3974.27 60
3974.41 54
3974.56 46
3974.70 38
3974.84 30
3974.99 22
3975.13 14
3975.28 6
3975.42 0
3975.57 0
3975.71 0
3975.86 0
3976.00 0
3976.15 0
3976.29 0
3976.44 0
3976.58 6
3976.73 24
3976.87 44
3977.01 62
3977.16 77
3977.30 86
3977.45 91
3977.59 91
3977.74 89
3977.88 85
3978.03 81
3978.17 79
3978.32 78
3978.46 79
3978.61 79
3978.75 78
3978.90 75
3979.04 70
3979.19 63
3979.33 55
3979.47 47
3979.62 39
3979.76 33
3979.91 29
3980.05 26
3980.20 25
3980.34 25
3980.49 26
3980.63 27
3980.78 27
3980.92 27
3981.07 25
3981.21 23
3981.36 21
3981.50 20
3981.65 20
3981.79 23
3981.94 26
3982.08 28
3982.23 28
3982.37 26
3982.52 20
3982.66 13
3982.80 6
3982.95 0
3983.09 0
3983.24 0
3983.38 0
3983.53 6
3983.67 13
3983.82 20
3983.96 27
3984.11 34
3984.25 40
3984.40 45
3984.54 51
3984.69 56
3984.83 61
3984.98 66
3985.12 70
3985.27 75
3985.41 80
3985.56 85
3985.70 89
3985.85 92
3985.99 94
3986.14 94
3986.28 91
3986.43 88
3986.57 84
3986.72 79
3986.86 73
3987.01 66
3987.15 58
3987.29 47
3987.44 35
3987.58 21
3987.73 7
3987.87 0
3988.02 0
3988.16 0
3988.31 0
3988.45 0
3988.60 0
3988.74 0
3988.89 0
3989.03 6
3989.18 19
3989.32 30
3989.47 41
3989.61 51
3989.76 60
3989.90 68
3990.05 75
3990.19 81
3990.34 85
3990.48 89
3990.63 92
3990.77 95
3990.92 98
3991.06 102
3991.21 105
3991.35 106
3991.50 106
3991.64 102
3991.79 95
3991.93 86
3992.08 78
3992.22 71
3992.37 67
3992.51 66
3992.66 67
3992.80 70
3992.95 72
3993.09 74
3993.24 73
3993.38 71
3993.53 68
3993.67 63
3993.82 58
3993.96 52
3994.11 46
3994.25 39
3994.40 32
3994.54 24
3994.69 17
3994.83 10
3994.98 3
3995.12 0
3995.27 0
3995.41 0
3995.56 0
3995.70 0
3995.85 0
3995.99 0
3996.14 0
3996.28 2
3996.43 13
3996.57 26
3996.72 39
3996.86 51
3997.01 60
3997.15 66
3997.30 68
3997.44 65
3997.59 61
3997.73 55
3997.88 49
3998.02 44
3998.17 41
3998.31 39
3998.46 38
3998.60 38
3998.75 39
3998.89 41
3999.04 44
3999.18 48
3999.33 52
3999.47 56
3999.62 57
3999.76 55
3999.91 51
4000.05 47
4000.20 45
4000.35 45
4000.49 51
4000.64 61
4000.78 75
4000.93 89
4001.07 101
4001.22 111
4001.36 116
4001.51 117
4001.65 116
4001.80 114
4001.94 113
4002.09 115
4002.23 119
4002.38 127
4002.52 138
4002.67 149
4002.81 159
4002.96 168
4003.10 173
4003.25 174
4003.39 171
4003.54 167
4003.68 161
4003.83 154
4003.97 148
4004.12 143
4004.26 139
4004.41 137
4004.55 136
4004.70 137
4004.85 141
4004.99 146
4005.14 153
4005.28 160
4005.43 168
4005.57 174
4005.72 179
4005.86 183
4006.01 186
4006.15 187
4006.30 188
4006.44 187
4006.59 184
4006.73 178
4006.88 171
4007.02 161
4007.17 150
4007.31 139
4007.46 131
4007.60 126
4007.75 128
4007.89 136
4008.04 150
4008.19 170
4008.33 192
4008.48 217
4008.62 239
4008.77 259
4008.91 273
4009.06 281
4009.20 284
4009.35 283
4009.49 277
4009.64 269
4009.78 259
4009.93 248
4010.07 237
4010.22 227
4010.36 217
4010.51 209
4010.66 203
4010.80 199
4010.95 197
4011.09 195
4011.24 194
4011.38 193
4011.53 191
4011.67 188
4011.82 184
4011.96 181
4012.11 178
4012.25 175
4012.40 174
4012.54 172
4012.69 170
4012.84 168
4012.98 165
4013.13 161
4013.27 158
4013.42 155
4013.56 152
4013.71 149
4013.85 145
4014.00 140
4014.14 135
4014.29 130
4014.43 127
4014.58 128
4014.72 134
4014.87 145
4015.02 159
4015.16 175
4015.31 190
4015.45 200
4015.60 207
4015.74 208
4015.89 207
4016.03 205
4016.18 205
4016.32 206
4016.47 209
4016.62 212
4016.76 214
4016.91 214
4017.05 210
4017.20 204
4017.34 195
4017.49 186
4017.63 178
4017.78 174
4017.92 173
4018.07 177
4018.21 183
4018.36 192
4018.51 202
4018.65 212
4018.80 220
4018.94 226
4019.09 230
4019.23 232
4019.38 232
4019.52 232
4019.67 232
4019.81 231
4019.96 231
4020.11 232
4020.25 232
4020.40 234
4020.54 236
4020.69 238
4020.83 240
4020.98 242
4021.12 245
4021.27 248
4021.42 253
4021.56 261
4021.71 271
4021.85 282
4022.00 293
4022.14 302
4022.29 307
4022.43 306
4022.58 299
4022.72 288
4022.87 275
4023.02 262
4023.16 250
4023.31 241
4023.45 235
4023.60 231
4023.74 228
4023.89 225
4024.03 222
4024.18 221
4024.33 223
4024.47 228
4024.62 238
4024.76 251
4024.91 266
4025.05 280
4025.20 292
4025.34 299
4025.49 299
4025.64 293
4025.78 282
4025.93 267
4026.07 251
4026.22 236
4026.36 224
4026.51 215
4026.65 212
4026.80 212
4026.95 216
4027.09 222
4027.24 229
4027.38 233
4027.53 236
4027.67 235
4027.82 231
4027.97 226
4028.11 219
4028.26 212
4028.40 205
4028.55 198
4028.69 191
4028.84 183
4028.98 174
4029.13 165
4029.28 156
4029.42 146
4029.57 137
4029.71 126
4029.86 113
4030.00 99
4030.15 82
4030.30 64
4030.44 44
4030.59 25
4030.73 6
4030.88 0
4031.02 0
4031.17 0
4031.32 0
4031.46 0
4031.61 0
4031.75 0
4031.90 0
4032.04 8
4032.19 26
4032.34 43
4032.48 59
4032.63 73
4032.77 84
4032.92 90
4033.06 93
4033.21 92
4033.36 89
4033.50 84
4033.65 78
4033.79 73
4033.94 69
4034.08 68
4034.23 70
4034.38 75
4034.52 83
4034.67 93
4034.81 105
4034.96 117
4035.10 129
4035.25 139
4035.40 147
4035.54 154
4035.69 159
4035.83 165
4035.98 170
4036.12 177
4036.27 185
4036.42 192
4036.56 199
4036.71 204
4036.85 207
4037.00 208
4037.14 206
4037.29 202
4037.44 195
4037.58 187
4037.73 177
4037.87 168
4038.02 159
4038.17 153
4038.31 149
4038.46 146
4038.60 144
4038.75 143
4038.89 142
4039.04 141
4039.19 141
4039.33 143
4039.48 146
4039.62 152
4039.77 160
4039.92 169
4040.06 177
4040.21 186
4040.35 194
4040.50 201
4040.64 208
4040.79 215
4040.94 221
4041.08 227
4041.23 231
4041.37 233
4041.52 231
4041.67 225
4041.81 213
4041.96 198
4042.10 180
4042.25 163
4042.39 148
4042.54 138
4042.69 133
4042.83 133
4042.98 135
4043.12 139
4043.27 141
4043.42 141
4043.56 137
4043.71 130
4043.85 120
4044.00 109
4044.15 96
4044.29 84
4044.44 74
4044.58 65
4044.73 59
4044.87 56
4045.02 56
4045.17 59
4045.31 64
4045.46 70
4045.60 77
4045.75 82
4045.90 86
4046.04 88
4046.19 88
4046.33 86
4046.48 82
4046.63 78
4046.77 73
4046.92 68
4047.06 66
4047.21 66
4047.36 69
4047.50 75
4047.65 82
4047.79 89
4047.94 95
4048.09 97
4048.23 96
4048.38 92
4048.52 86
4048.67 80
4048.82 77
4048.96 77
4049.11 79
4049.25 84
4049.40 90
4049.55 95
4049.69 98
4049.84 99
4049.98 97
4050.13 94
4050.28 90
4050.42 85
4050.57 80
4050.71 76
4050.86 73
4051.01 73
4051.15 74
4051.30 77
4051.44 81
4051.59 87
4051.74 93
4051.88 98
4052.03 102
4052.17 103
4052.32 101
4052.47 97
4052.61 90
4052.76 81
4052.90 72
4053.05 64
4053.20 57
4053.34 53
4053.49 53
4053.64 57
4053.78 66
4053.93 77
4054.07 90
4054.22 102
4054.37 112
4054.51 117
4054.66 119
4054.80 118
4054.95 116
4055.10 115
4055.24 119
4055.39 127
4055.53 140
4055.68 156
4055.83 173
4055.97 189
4056.12 201
4056.27 208
4056.41 212
4056.56 213
4056.70 213
4056.85 212
4057.00 211
4057.14 208
4057.29 204
4057.43 198
4057.58 189
4057.73 179
4057.87 168
4058.02 156
4058.17 146
4058.31 136
4058.46 127
4058.60 118
4058.75 109
4058.90 101
4059.04 94
4059.19 89
4059.33 85
4059.48 84
4059.63 85
4059.77 87
4059.92 90
4060.07 92
4060.21 93
4060.36 93
4060.50 91
4060.65 87
4060.80 83
4060.94 80
4061.09 78
4061.24 79
4061.38 83
4061.53 89
4061.67 98
4061.82 108
4061.97 117
4062.11 126
4062.26 133
4062.40 137
4062.55 137
4062.70 132
4062.84 124
4062.99 114
4063.14 101
4063.28 90
4063.43 80
4063.57 74
4063.72 71
4063.87 72
4064.01 75
4064.16 80
4064.31 84
4064.45 88
4064.60 91
4064.75 95
4064.89 101
4065.04 108
4065.18 116
4065.33 125
4065.48 134
4065.62 142
4065.77 150
4065.92 156
4066.06 162
4066.21 168
4066.35 174
4066.50 179
4066.65 183
4066.79 185
4066.94 185
4067.09 182
4067.23 176
4067.38 170
4067.52 163
4067.67 159
4067.82 157
4067.96 159
4068.11 166
4068.26 177
4068.40 191
4068.55 208
4068.70 225
4068.84 241
4068.99 255
4069.13 266
4069.28 272
4069.43 274
4069.57 273
4069.72 268
4069.87 261
4070.01 253
4070.16 244
4070.31 234
4070.45 224
4070.60 212
4070.74 200
4070.89 187
4071.04 175
4071.18 165
4071.33 159
4071.48 156
4071.62 158
4071.77 162
4071.92 167
4072.06 171
4072.21 174
4072.36 173
4072.50 170
4072.65 166
4072.79 160
4072.94 155
4073.09 151
4073.23 149
4073.38 147
4073.53 148
4073.67 150
4073.82 154
4073.97 160
4074.11 168
4074.26 178
4074.41 190
4074.55 201
4074.70 213
4074.84 222
4074.99 229
4075.14 233
4075.28 234
4075.43 230
4075.58 224
4075.72 215
4075.87 207
4076.02 200
4076.16 196
4076.31 195
4076.46 197
4076.60 202
4076.75 207
4076.90 212
4077.04 213
4077.19 211
4077.34 207
4077.48 200
4077.63 191
4077.77 183
4077.92 175
4078.07 168
4078.21 160
4078.36 151
4078.51 141
4078.65 128
4078.80 115
4078.95 102
4079.09 93
4079.24 87
4079.39 87
4079.53 93
4079.68 103
4079.83 114
4079.97 124
4080.12 132
4080.27 136
4080.41 136
4080.56 133
4080.71 129
4080.85 124
4081.00 121
4081.15 119
4081.29 119
4081.44 120
4081.58 122
4081.73 124
4081.88 127
4082.02 130
4082.17 132
4082.32 133
4082.46 132
4082.61 128
4082.76 120
4082.90 108
4083.05 92
4083.20 72
4083.34 51
4083.49 29
4083.64 9
4083.78 0
4083.93 0
4084.08 0
4084.22 0
4084.37 0
4084.52 0
4084.66 0
4084.81 0
4084.96 0
4085.10 12
4085.25 26
4085.40 43
4085.54 61
4085.69 79
4085.84 97
4085.98 112
4086.13 124
4086.28 131
4086.42 133
4086.57 130
4086.72 123
4086.86 114
4087.01 106
4087.16 99
4087.30 96
4087.45 96
4087.60 100
4087.74 107
4087.89 115
4088.04 123
4088.18 132
4088.33 141
4088.48 149
4088.62 156
4088.77 162
4088.92 166
4089.06 168
4089.21 168
4089.36 166
4089.50 163
4089.65 160
4089.80 158
4089.94 158
4090.09 159
4090.24 163
4090.38 167
4090.53 171
4090.68 172
4090.82 172
4090.97 169
4091.12 165
4091.27 161
4091.41 158
4091.56 156
4091.71 156
4091.85 157
4092.00 159
4092.15 162
4092.29 165
4092.44 170
4092.59 178
4092.73 189
4092.88 202
4093.03 217
4093.17 231
4093.32 242
4093.47 248
4093.61 249
4093.76 244
4093.91 238
4094.05 231
4094.20 226
4094.35 225
4094.49 229
4094.64 236
4094.79 246
4094.93 257
4095.08 268
4095.23 279
4095.38 290
4095.52 300
4095.67 311
4095.82 322
4095.96 331
4096.11 338
4096.26 342
4096.40 340
4096.55 333
4096.70 323
4096.84 310
4096.99 296
4097.14 284
4097.28 273
4097.43 264
4097.58 256
4097.73 247
4097.87 238
4098.02 227
4098.17 216
4098.31 206
4098.46 197
4098.61 189
4098.75 182
4098.90 176
4099.05 171
4099.19 165
4099.34 160
4099.49 156
4099.63 155
4099.78 158
4099.93 163
4100.08 172
4100.22 182
4100.37 193
4100.52 202
4100.66 209
4100.81 212
4100.96 212
4101.10 207
4101.25 200
4101.40 191
4101.54 181
4101.69 172
4101.84 165
4101.99 160
4102.13 157
4102.28 153
4102.43 149
4102.57 142
4102.72 133
4102.87 123
4103.01 111
4103.16 100
4103.31 91
4103.46 84
4103.60 79
4103.75 76
4103.90 74
4104.04 73
4104.19 71
4104.34 70
4104.48 68
4104.63 67
4104.78 68
4104.93 69
4105.07 72
4105.22 76
4105.37 80
4105.51 85
4105.66 88
4105.81 89
4105.95 88
4106.10 84
4106.25 80
4106.40 75
4106.54 73
4106.69 74
4106.84 79
4106.98 87
4107.13 98
4107.28 109
4107.42 119
4107.57 128
4107.72 133
4107.87 135
4108.01 133
4108.16 130
4108.31 124
4108.45 116
4108.60 107
4108.75 97
4108.90 87
4109.04 78
4109.19 71
4109.34 67
4109.48 65
4109.63 67
4109.78 72
4109.92 80
4110.07 90
4110.22 101
4110.37 114
4110.51 129
4110.66 144
4110.81 159
4110.95 173
4111.10 183
4111.25 190
4111.40 192
4111.54 189
4111.69 182
4111.84 173
4111.98 161
4112.13 149
4112.28 136
4112.43 122
4112.57 107
4112.72 91
4112.87 76
4113.01 61
4113.16 48
4113.31 39
4113.46 32
4113.60 28
4113.75 26
4113.90 24
4114.04 23
4114.19 22
4114.34 21
4114.49 20
4114.63 19
4114.78 16
4114.93 12
4115.07 7
4115.22 0
4115.37 0
4115.52 0
4115.66 0
4115.81 0
4115.96 0
4116.10 0
4116.25 0
4116.40 4
4116.55 11
4116.69 16
4116.84 19
4116.99 20
4117.14 20
4117.28 20
4117.43 20
4117.58 22
4117.72 25
4117.87 30
4118.02 34
4118.17 38
4118.31 41
4118.46 43
4118.61 45
4118.75 47
4118.90 51
4119.05 59
4119.20 70
4119.34 83
4119.49 99
4119.64 113
4119.79 125
4119.93 134
4120.08 138
4120.23 138
4120.37 134
4120.52 127
4120.67 119
4120.82 111
4120.96 104
4121.11 97
4121.26 91
4121.41 88
4121.55 85
4121.70 85
4121.85 86
4122.00 89
4122.14 94
4122.29 101
4122.44 111
4122.58 123
4122.73 137
4122.88 152
4123.03 167
4123.17 180
4123.32 192
4123.47 201
4123.62 206
4123.76 208
4123.91 206
4124.06 202
4124.20 194
4124.35 184
4124.50 173
4124.65 162
4124.79 151
4124.94 142
4125.09 134
4125.24 128
4125.38 124
4125.53 119
4125.68 115
4125.83 110
4125.97 105
4126.12 100
4126.27 95
4126.42 91
4126.56 89
4126.71 90
4126.86 93
4127.00 98
4127.15 105
4127.30 114
4127.45 124
4127.59 134
4127.74 144
4127.89 155
4128.04 164
4128.18 173
4128.33 180
4128.48 184
4128.63 186
4128.77 186
4128.92 185
4129.07 182
4129.22 178
4129.36 173
4129.51 165
4129.66 156
4129.81 143
4129.95 129
4130.10 115
4130.25 102
4130.40 94
4130.54 92
4130.69 96
4130.84 106
4130.99 121
4131.13 136
4131.28 150
4131.43 161
4131.58 167
4131.72 169
4131.87 168
4132.02 166
4132.17 165
4132.31 166
4132.46 169
4132.61 175
4132.76 182
4132.90 189
4133.05 194
4133.20 197
4133.35 197
4133.49 193
4133.64 186
4133.79 178
4133.94 169
4134.08 161
4134.23 156
4134.38 152
4134.53 150
4134.67 148
4134.82 145
4134.97 140
4135.12 132
4135.26 120
4135.41 106
4135.56 91
4135.71 75
4135.85 59
4136.00 45
4136.15 32
4136.30 21
4136.44 12
4136.59 5
4136.74 0
4136.89 0
4137.03 0
4137.18 0
4137.33 0
4137.48 0
4137.62 0
4137.77 0
4137.92 0
4138.07 0
4138.21 2
4138.36 5
4138.51 8
4138.66 12
4138.81 15
4138.95 17
4139.10 18
4139.25 18
4139.40 17
4139.54 14
4139.69 9
4139.84 4
4139.99 0
4140.13 0
4140.28 0
4140.43 0
4140.58 0
4140.72 0
4140.87 0
4141.02 3
4141.17 19
4141.31 38
4141.46 56
4141.61 75
4141.76 91
4141.91 104
4142.05 114
4142.20 122
4142.35 128
4142.50 131
4142.64 134
4142.79 135
4142.94 135
4143.09 135
4143.23 134
4143.38 132
4143.53 129
4143.68 124
4143.83 119
4143.97 115
4144.12 111
4144.27 107
4144.42 105
4144.56 103
4144.71 99
4144.86 91
4145.01 81
4145.15 67
4145.30 53
4145.45 39
4145.60 28
4145.75 20
4145.89 17
4146.04 18
4146.19 22
4146.34 27
4146.48 33
4146.63 39
4146.78 46
4146.93 52
4147.08 58
4147.22 62
4147.37 63
4147.52 62
4147.67 59
4147.81 53
4147.96 47
4148.11 42
4148.26 39
4148.41 40
4148.55 44
4148.70 51
4148.85 61
4149.00 74
4149.14 88
4149.29 102
4149.44 115
4149.59 127
4149.74 137
4149.88 145
4150.03 149
4150.18 152
4150.33 152
4150.47 151
4150.62 149
4150.77 147
4150.92 144
4151.07 141
4151.21 136
4151.36 131
4151.51 125
4151.66 118
4151.80 112
4151.95 106
4152.10 101
4152.25 97
4152.40 94
4152.54 91
4152.69 87
4152.84 83
4152.99 78
4153.14 72
4153.28 68
4153.43 67
4153.58 68
4153.73 73
4153.87 81
4154.02 91
4154.17 102
4154.32 112
4154.47 121
4154.61 129
4154.76 134
4154.91 139
4155.06 143
4155.21 147
4155.35 151
4155.50 154
4155.65 155
4155.80 153
4155.95 148
4156.09 139
4156.24 128
4156.39 115
4156.54 102
4156.68 91
4156.83 83
4156.98 79
4157.13 80
4157.28 84
4157.42 91
4157.57 99
4157.72 109
4157.87 118
4158.02 127
4158.16 134
4158.31 139
4158.46 143
4158.61 144
4158.76 143
4158.90 140
4159.05 135
4159.20 129
4159.35 122
4159.50 117
4159.64 115
4159.79 115
4159.94 119
4160.09 123
4160.24 128
4160.38 130
4160.53 131
4160.68 128
4160.83 122
4160.98 114
4161.12 106
4161.27 99
4161.42 93
4161.57 88
4161.72 84
4161.86 82
4162.01 82
4162.16 83
4162.31 86
4162.46 91
4162.60 96
4162.75 102
4162.90 107
4163.05 109
4163.20 108
4163.34 104
4163.49 99
4163.64 93
4163.79 89
4163.94 87
4164.08 89
4164.23 95
4164.38 103
4164.53 112
4164.68 121
4164.82 127
4164.97 130
4165.12 129
4165.27 124
4165.42 117
4165.57 109
4165.71 101
4165.86 94
4166.01 90
4166.16 88
4166.31 89
4166.45 93
4166.60 99
4166.75 107
4166.90 118
4167.05 131
4167.19 144
4167.34 157
4167.49 169
4167.64 176
4167.79 178
4167.93 174
4168.08 164
4168.23 150
4168.38 135
4168.53 119
4168.68 107
4168.82 100
4168.97 97
4169.12 99
4169.27 104
4169.42 111
4169.56 120
4169.71 130
4169.86 139
4170.01 149
4170.16 159
4170.31 169
4170.45 180
4170.60 191
4170.75 201
4170.90 212
4171.05 220
4171.19 227
4171.34 232
4171.49 234
4171.64 234
4171.79 232
4171.94 230
4172.08 228
4172.23 229
4172.38 231
4172.53 236
4172.68 242
4172.82 249
4172.97 253
4173.12 256
4173.27 255
4173.42 251
4173.57 246
4173.71 240
4173.86 235
4174.01 232
4174.16 229
4174.31 228
4174.45 227
4174.60 226
4174.75 224
4174.90 220
4175.05 215
4175.20 209
4175.34 200
4175.49 189
4175.64 175
4175.79 158
4175.94 140
4176.09 120
4176.23 101
4176.38 82
4176.53 65
4176.68 50
4176.83 37
4176.98 25
4177.12 17
4177.27 12
4177.42 11
4177.57 14
4177.72 21
4177.86 30
4178.01 39
4178.16 47
4178.31 53
4178.46 54
4178.61 53
4178.75 49
4178.90 44
4179.05 39
4179.20 38
4179.35 40
4179.50 47
4179.64 59
4179.79 75
4179.94 93
4180.09 113
4180.24 131
4180.39 146
4180.53 155
4180.68 159
4180.83 158
4180.98 153
4181.13 145
4181.28 138
4181.42 132
4181.57 130
4181.72 130
4181.87 132
4182.02 135
4182.17 138
4182.32 139
4182.46 141
4182.61 143
4182.76 147
4182.91 153
4183.06 163
4183.21 173
4183.35 182
4183.50 188
4183.65 189
4183.80 185
4183.95 175
4184.10 162
4184.24 149
4184.39 136
4184.54 125
4184.69 116
4184.84 110
4184.99 104
4185.13 98
4185.28 91
4185.43 83
4185.58 73
4185.73 63
4185.88 53
4186.03 45
4186.17 39
4186.32 36
4186.47 36
4186.62 39
4186.77 44
4186.92 50
4187.06 56
4187.21 62
4187.36 68
4187.51 73
4187.66 79
4187.81 85
4187.96 92
4188.10 99
4188.25 104
4188.40 109
4188.55 111
4188.70 113
4188.85 115
4188.99 118
4189.14 122
4189.29 127
4189.44 132
4189.59 136
4189.74 137
4189.89 135
4190.03 128
4190.18 118
4190.33 105
4190.48 90
4190.63 74
4190.78 58
4190.93 43
4191.07 31
4191.22 20
4191.37 10
4191.52 3
4191.67 0
4191.82 0
4191.97 0
4192.11 0
4192.26 0
4192.41 0
4192.56 0
4192.71 0
4192.86 1
4193.01 8
4193.15 16
4193.30 23
4193.45 30
4193.60 36
4193.75 40
4193.90 42
4194.05 42
4194.19 41
4194.34 40
4194.49 41
4194.64 44
4194.79 50
4194.94 58
4195.09 69
4195.23 82
4195.38 96
4195.53 110
4195.68 123
4195.83 136
4195.98 148
4196.13 161
4196.27 173
4196.42 186
4196.57 198
4196.72 211
4196.87 224
4197.02 235
4197.17 244
4197.31 249
4197.46 249
4197.61 244
4197.76 235
4197.91 221
4198.06 206
4198.21 191
4198.36 177
4198.50 165
4198.65 155
4198.80 147
4198.95 138
4199.10 129
4199.25 118
4199.40 107
4199.54 94
4199.69 83
4199.84 73
4199.99 67
4200.14 65
4200.29 67
4200.44 72
4200.59 79
4200.73 85
4200.88 89
4201.03 89
4201.18 86
4201.33 79
4201.48 71
4201.63 64
4201.78 59
4201.92 58
4202.07 62
4202.22 69
4202.37 80
4202.52 93
4202.67 106
4202.82 118
4202.97 129
4203.11 139
4203.26 146
4203.41 152
4203.56 155
4203.71 157
4203.86 156
4204.01 153
4204.16 149
4204.30 146
4204.45 144
4204.60 144
4204.75 147
4204.90 153
4205.05 161
4205.20 169
4205.35 178
4205.49 187
4205.64 195
4205.79 202
4205.94 209
4206.09 215
4206.24 221
4206.39 224
4206.54 226
4206.68 225
4206.83 224
4206.98 221
4207.13 221
4207.28 222
4207.43 226
4207.58 233
4207.73 240
4207.88 247
4208.02 253
4208.17 257
4208.32 259
4208.47 259
4208.62 257
4208.77 253
4208.92 247
4209.07 239
4209.21 230
4209.36 221
4209.51 214
4209.66 210
4209.81 212
4209.96 219
4210.11 229
4210.26 242
4210.41 255
4210.55 264
4210.70 268
4210.85 267
4211.00 261
4211.15 251
4211.30 240
4211.45 228
4211.60 219
4211.75 212
4211.89 207
4212.04 204
4212.19 203
4212.34 201
4212.49 198
4212.64 194
4212.79 189
4212.94 182
4213.09 175
4213.24 167
4213.38 159
4213.53 151
4213.68 146
4213.83 141
4213.98 138
4214.13 136
4214.28 135
4214.43 135
4214.58 134
4214.72 133
4214.87 131
4215.02 130
4215.17 129
4215.32 129
4215.47 130
4215.62 133
4215.77 136
4215.92 140
4216.07 144
4216.21 147
4216.36 148
4216.51 147
4216.66 144
4216.81 139
4216.96 134
4217.11 131
4217.26 132
4217.41 137
4217.56 146
4217.70 158
4217.85 171
4218.00 183
4218.15 191
4218.30 193
4218.45 190
4218.60 181
4218.75 169
4218.90 155
4219.05 140
4219.19 126
4219.34 113
4219.49 101
4219.64 92
4219.79 84
4219.94 76
4220.09 70
4220.24 64
4220.39 59
4220.54 55
4220.68 52
4220.83 50
4220.98 50
4221.13 53
4221.28 56
4221.43 62
4221.58 68
4221.73 74
4221.88 80
4222.03 84
4222.18 87
4222.32 88
4222.47 87
4222.62 85
4222.77 81
4222.92 76
4223.07 70
4223.22 62
4223.37 54
4223.52 45
4223.67 37
4223.82 30
4223.96 27
4224.11 28
4224.26 33
4224.41 42
4224.56 54
4224.71 67
4224.86 79
4225.01 88
4225.16 94
4225.31 98
4225.46 101
4225.60 105
4225.75 110
4225.90 117
4226.05 123
4226.20 129
4226.35 133
4226.50 133
4226.65 131
4226.80 128
4226.95 127
4227.10 129
4227.25 134
4227.39 142
4227.54 151
4227.69 159
4227.84 166
4227.99 170
4228.14 172
4228.29 172
4228.44 172
4228.59 173
4228.74 174
4228.89 176
4229.04 178
4229.19 181
4229.33 183
4229.48 185
4229.63 187
4229.78 187
4229.93 187
4230.08 186
4230.23 184
4230.38 181
4230.53 177
4230.68 172
4230.83 167
4230.98 160
4231.13 153
4231.27 145
4231.42 139
4231.57 135
4231.72 132
4231.87 131
4232.02 132
4232.17 134
4232.32 135
4232.47 136
4232.62 136
4232.77 136
4232.92 135
4233.07 133
4233.21 130
4233.36 126
4233.51 121
4233.66 115
4233.81 109
4233.96 103
4234.11 99
4234.26 95
4234.41 94
4234.56 93
4234.71 92
4234.86 91
4235.01 89
4235.16 87
4235.30 84
4235.45 82
4235.60 79
4235.75 75
4235.90 70
4236.05 65
4236.20 58
4236.35 51
4236.50 46
4236.65 42
4236.80 41
4236.95 45
4237.10 52
4237.25 61
4237.40 73
4237.54 84
4237.69 93
4237.84 98
4237.99 98
4238.14 94
4238.29 84
4238.44 72
4238.59 59
4238.74 46
4238.89 36
4239.04 29
4239.19 27
4239.34 29
4239.49 36
4239.64 48
4239.79 65
4239.93 85
4240.08 108
4240.23 132
4240.38 153
4240.53 171
4240.68 183
4240.83 188
4240.98 188
4241.13 183
4241.28 175
4241.43 166
4241.58 157
4241.73 148
4241.88 138
4242.03 127
4242.18 115
4242.33 104
4242.48 93
4242.62 85
4242.77 79
4242.92 76
4243.07 76
4243.22 77
4243.37 79
4243.52 81
4243.67 82
4243.82 82
4243.97 82
4244.12 81
4244.27 81
4244.42 81
4244.57 80
4244.72 78
4244.87 77
4245.02 75
4245.17 74
4245.31 73
4245.46 73
4245.61 73
4245.76 71
4245.91 66
4246.06 58
4246.21 47
4246.36 34
4246.51 22
4246.66 11
4246.81 4
4246.96 2
4247.11 4
4247.26 8
4247.41 14
4247.56 18
4247.71 20
4247.86 18
4248.01 13
4248.16 6
4248.31 0
4248.45 0
4248.60 0
4248.75 0
4248.90 0
4249.05 0
4249.20 0
4249.35 3
4249.50 16
4249.65 29
4249.80 41
4249.95 49
4250.10 56
4250.25 59
4250.40 60
4250.55 58
4250.70 55
4250.85 51
4251.00 46
4251.15 42
4251.30 38
4251.45 34
4251.60 30
4251.75 26
4251.90 23
4252.04 20
4252.19 19
4252.34 20
4252.49 23
4252.64 28
4252.79 33
4252.94 38
4253.09 41
4253.24 40
4253.39 36
4253.54 29
4253.69 21
4253.84 15
4253.99 11
4254.14 11
4254.29 15
4254.44 22
4254.59 31
4254.74 40
4254.89 50
4255.04 58
4255.19 66
4255.34 72
4255.49 78
4255.64 83
4255.79 87
4255.94 90
4256.09 93
4256.23 97
4256.38 102
4256.53 108
4256.68 115
4256.83 122
4256.98 127
4257.13 130
4257.28 131
4257.43 130
4257.58 126
4257.73 121
4257.88 116
4258.03 112
4258.18 108
4258.33 105
4258.48 103
4258.63 102
4258.78 102
4258.93 102
4259.08 102
4259.23 102
4259.38 101
4259.53 98
4259.68 95
4259.83 92
4259.98 90
4260.13 89
4260.28 88
4260.43 88
4260.58 89
4260.73 89
4260.88 88
4261.03 87
4261.18 85
4261.33 85
4261.48 87
4261.63 91
4261.77 98
4261.92 106
4262.07 114
4262.22 121
4262.37 127
4262.52 131
4262.67 134
4262.82 138
4262.97 142
4263.12 150
4263.27 161
4263.42 174
4263.57 190
4263.72 207
4263.87 223
4264.02 237
4264.17 248
4264.32 256
4264.47 259
4264.62 259
4264.77 256
4264.92 252
4265.07 247
4265.22 243
4265.37 242
4265.52 244
4265.67 247
4265.82 252
4265.97 256
4266.12 258
4266.27 256
4266.42 247
4266.57 234
4266.72 216
4266.87 195
4267.02 175
4267.17 156
4267.32 141
4267.47 131
4267.62 126
4267.77 125
4267.92 127
4268.07 131
4268.22 136
4268.37 140
4268.52 143
4268.67 143
4268.82 141
4268.97 136
4269.12 129
4269.27 120
4269.42 112
4269.57 104
4269.72 98
4269.87 94
4270.02 93
4270.17 94
4270.32 99
4270.47 106
4270.62 116
4270.77 126
4270.92 136
4271.07 144
4271.22 148
4271.37 147
4271.52 141
4271.67 132
4271.82 120
4271.97 107
4272.12 95
4272.27 85
4272.42 78
4272.57 72
4272.72 68
4272.87 66
4273.02 64
4273.17 63
4273.32 62
4273.47 60
4273.62 57
4273.77 53
4273.92 50
4274.07 45
4274.22 41
4274.37 36
4274.52 31
4274.67 26
4274.82 20
4274.97 13
4275.12 5
4275.27 0
4275.42 0
4275.57 0
4275.72 0
4275.87 0
4276.02 0
4276.17 0
4276.32 2
4276.47 6
4276.62 8
4276.77 9
4276.92 9
4277.07 8
4277.22 8
4277.37 9
4277.52 13
4277.67 17
4277.82 23
4277.97 29
4278.12 33
4278.27 35
4278.42 34
4278.57 32
4278.72 29
4278.87 27
4279.02 27
4279.17 31
4279.32 38
4279.47 47
4279.62 57
4279.77 66
4279.92 71
4280.07 73
4280.22 72
4280.37 68
4280.52 64
4280.67 61
4280.82 60
4280.97 64
4281.12 70
4281.27 80
4281.42 91
4281.57 102
4281.72 113
4281.87 122
4282.02 129
4282.17 134
4282.32 138
4282.47 141
4282.62 142
4282.77 141
4282.92 139
4283.07 135
4283.22 130
4283.37 125
4283.52 120
4283.67 116
4283.82 113
4283.97 111
4284.12 111
4284.27 114
4284.42 119
4284.57 128
4284.72 138
4284.87 151
4285.02 164
4285.17 178
4285.32 190
4285.47 201
4285.62 209
4285.77 214
4285.92 214
4286.07 210
4286.22 202
4286.37 189
4286.52 172
4286.67 154
4286.82 136
4286.98 120
4287.13 108
4287.28 99
4287.43 95
4287.58 94
4287.73 95
4287.88 96
4288.03 94
4288.18 89
4288.33 81
4288.48 71
4288.63 60
4288.78 51
4288.93 45
4289.08 42
4289.23 43
4289.38 47
4289.53 50
4289.68 53
4289.83 55
4289.98 55
4290.13 55
4290.28 57
4290.43 60
4290.58 66
4290.73 73
4290.88 80
4291.03 84
4291.18 85
4291.33 82
4291.48 76
4291.63 69
4291.78 62
4291.93 58
4292.08 56
4292.23 57
4292.38 59
4292.54 62
4292.69 65
4292.84 68
4292.99 71
4293.14 73
4293.29 73
4293.44 73
4293.59 70
4293.74 65
4293.89 57
4294.04 46
4294.19 35
4294.34 24
4294.49 14
4294.64 7
4294.79 3
4294.94 2
4295.09 4
4295.24 9
4295.39 15
4295.54 24
4295.69 34
4295.84 44
4295.99 54
4296.14 63
4296.29 72
4296.44 79
4296.59 86
4296.75 91
4296.90 95
4297.05 99
4297.20 104
4297.35 109
4297.50 116
4297.65 124
4297.80 133
4297.95 142
4298.10 148
4298.25 153
4298.40 154
4298.55 152
4298.70 148
4298.85 143
4299.00 136
4299.15 131
4299.30 125
4299.45 121
4299.60 117
4299.75 114
4299.90 112
4300.05 110
4300.20 109
4300.36 107
4300.51 104
4300.66 101
4300.81 97
4300.96 94
4301.11 91
4301.26 89
4301.41 88
4301.56 86
4301.71 84
4301.86 81
4302.01 77
4302.16 74
4302.31 72
4302.46 71
4302.61 73
4302.76 75
4302.91 77
4303.06 77
4303.21 74
4303.37 67
4303.52 56
4303.67 43
4303.82 28
4303.97 15
4304.12 5
4304.27 0
4304.42 0
4304.57 0
4304.72 5
4304.87 10
4305.02 14
4305.17 15
4305.32 12
4305.47 7
4305.62 0
4305.77 0
4305.92 0
4306.07 0
4306.23 0
4306.38 0
4306.53 0
4306.68 9
4306.83 20
4306.98 32
4307.13 44
4307.28 57
4307.43 70
4307.58 82
4307.73 93
4307.88 102
4308.03 108
4308.18 112
4308.33 114
4308.48 115
4308.63 115
4308.79 115
4308.94 118
4309.09 123
4309.24 130
4309.39 138
4309.54 146
4309.69 153
4309.84 157
4309.99 158
4310.14 156
4310.29 153
4310.44 150
4310.59 148
4310.74 149
4310.89 153
4311.04 159
4311.20 164
4311.35 168
4311.50 169
4311.65 166
4311.80 160
4311.95 153
4312.10 146
4312.25 139
4312.40 135
4312.55 132
4312.70 129
4312.85 127
4313.00 124
4313.15 120
4313.30 116
4313.46 113
4313.61 111
4313.76 111
4313.91 110
4314.06 109
4314.21 105
4314.36 99
4314.51 90
4314.66 81
4314.81 73
4314.96 68
4315.11 69
4315.26 76
4315.41 87
4315.56 103
4315.72 120
4315.87 136
4316.02 151
4316.17 162
4316.32 171
4316.47 177
4316.62 181
4316.77 183
4316.92 184
4317.07 183
4317.22 182
4317.37 180
4317.52 178
4317.68 175
4317.83 172
4317.98 169
4318.13 163
4318.28 156
4318.43 148
4318.58 138
4318.73 129
4318.88 122
4319.03 118
4319.18 117
4319.33 118
4319.48 120
4319.64 121
4319.79 119
4319.94 114
4320.09 105
4320.24 95
4320.39 85
4320.54 77
4320.69 72
4320.84 72
4320.99 75
4321.14 82
4321.29 89
4321.45 97
4321.60 103
4321.75 108
4321.90 111
4322.05 112
4322.20 113
4322.35 114
4322.50 116
4322.65 118
4322.80 121
4322.95 122
4323.10 121
4323.26 119
4323.41 114
4323.56 108
4323.71 102
4323.86 96
4324.01 90
4324.16 85
4324.31 79
4324.46 71
4324.61 60
4324.76 48
4324.91 33
4325.07 19
4325.22 7
4325.37 0
4325.52 0
4325.67 0
4325.82 0
4325.97 7
4326.12 16
4326.27 24
4326.42 32
4326.57 38
4326.73 45
4326.88 51
4327.03 58
4327.18 65
4327.33 71
4327.48 75
4327.63 76
4327.78 74
4327.93 71
4328.08 67
4328.23 65
4328.39 66
4328.54 71
4328.69 79
4328.84 89
4328.99 99
4329.14 109
4329.29 116
4329.44 121
4329.59 124
4329.74 127
4329.90 129
4330.05 132
4330.20 136
4330.35 139
4330.50 140
4330.65 140
4330.80 138
4330.95 135
4331.10 132
4331.25 128
4331.41 124
4331.56 120
4331.71 116
4331.86 110
4332.01 102
4332.16 91
4332.31 79
4332.46 67
4332.61 56
4332.76 47
4332.92 43
4333.07 42
4333.22 45
4333.37 50
4333.52 54
4333.67 57
4333.82 57
4333.97 54
4334.12 49
4334.27 42
4334.43 35
4334.58 30
4334.73 26
4334.88 25
4335.03 25
4335.18 28
4335.33 32
4335.48 36
4335.63 39
4335.79 42
4335.94 44
4336.09 46
4336.24 49
4336.39 51
4336.54 54
4336.69 56
4336.84 57
4336.99 56
4337.14 53
4337.30 50
4337.45 46
4337.60 45
4337.75 47
4337.90 53
4338.05 62
4338.20 72
4338.35 81
4338.50 87
4338.66 87
4338.81 81
4338.96 71
4339.11 59
4339.26 46
4339.41 37
4339.56 32
4339.71 33
4339.87 39
4340.02 48
4340.17 58
4340.32 68
4340.47 75
4340.62 79
4340.77 81
4340.92 80
4341.07 79
4341.23 77
4341.38 75
4341.53 74
4341.68 72
4341.83 70
4341.98 69
4342.13 67
4342.28 67
4342.43 68
4342.59 70
4342.74 74
4342.89 78
4343.04 82
4343.19 86
4343.34 89
4343.49 91
4343.64 92
4343.80 92
4343.95 90
4344.10 88
4344.25 83
4344.40 76
4344.55 67
4344.70 56
4344.85 45
4345.01 33
4345.16 20
4345.31 8
4345.46 0
4345.61 0
4345.76 0
4345.91 0
4346.06 0
4346.22 0
4346.37 0
4346.52 0
4346.67 6
4346.82 19
4346.97 29
4347.12 38
4347.27 44
4347.43 49
4347.58 52
4347.73 54
4347.88 53
4348.03 50
4348.18 45
4348.33 37
4348.48 27
4348.64 17
4348.79 8
4348.94 1
4349.09 0
4349.24 0
4349.39 0
4349.54 0
4349.70 0
4349.85 0
4350.00 0
4350.15 0
4350.30 0
4350.45 5
4350.60 9
4350.75 14
4350.91 19
4351.06 25
4351.21 32
4351.36 42
4351.51 54
4351.66 68
4351.81 83
4351.97 99
4352.12 114
4352.27 127
4352.42 135
4352.57 139
4352.72 139
4352.87 135
4353.02 130
4353.18 124
4353.33 120
4353.48 119
4353.63 120
4353.78 123
4353.93 126
4354.08 131
4354.24 134
4354.39 135
4354.54 133
4354.69 129
4354.84 122
4354.99 113
4355.14 104
4355.30 96
4355.45 89
4355.60 85
4355.75 83
4355.90 82
4356.05 82
4356.20 80
4356.36 77
4356.51 74
4356.66 70
4356.81 69
4356.96 70
4357.11 75
4357.26 82
4357.42 90
4357.57 97
4357.72 101
4357.87 102
4358.02 99
4358.17 93
4358.32 85
4358.48 77
4358.63 70
4358.78 66
4358.93 65
4359.08 66
4359.23 70
4359.38 74
4359.54 77
4359.69 77
4359.84 73
4359.99 66
4360.14 57
4360.29 46
4360.45 34
4360.60 24
4360.75 16
4360.90 9
4361.05 4
4361.20 1
4361.35 0
4361.51 0
4361.66 3
4361.81 9
4361.96 16
4362.11 24
4362.26 32
4362.41 39
4362.57 45
4362.72 49
4362.87 52
4363.02 54
4363.17 55
4363.32 56
4363.48 56
4363.63 57
4363.78 57
4363.93 57
4364.08 56
4364.23 55
4364.39 54
4364.54 52
4364.69 51
4364.84 49
4364.99 46
4365.14 42
4365.29 37
4365.45 32
4365.60 27
4365.75 23
4365.90 21
4366.05 22
4366.20 27
4366.36 34
4366.51 43
4366.66 53
4366.81 64
4366.96 75
4367.11 85
4367.27 92
4367.42 97
4367.57 100
4367.72 100
4367.87 101
4368.02 104
4368.18 110
4368.33 120
4368.48 133
4368.63 147
4368.78 161
4368.93 170
4369.09 174
4369.24 172
4369.39 165
4369.54 154
4369.69 141
4369.84 129
4369.99 117
4370.15 107
4370.30 99
4370.45 92
4370.60 86
4370.75 82
4370.91 79
4371.06 77
4371.21 77
4371.36 78
4371.51 81
4371.66 83
4371.82 85
4371.97 86
4372.12 84
4372.27 80
4372.42 74
4372.57 67
4372.73 59
4372.88 51
4373.03 44
4373.18 37
4373.33 30
4373.48 23
4373.64 14
4373.79 5
4373.94 0
4374.09 0
4374.24 0
4374.39 0
4374.55 0
4374.70 0
4374.85 0
4375.00 0
4375.15 7
4375.30 12
4375.46 16
4375.61 19
4375.76 22
4375.91 25
4376.06 28
4376.22 32
4376.37 34
4376.52 36
4376.67 36
4376.82 34
4376.97 32
4377.13 29
4377.28 26
4377.43 25
4377.58 26
4377.73 29
4377.89 34
4378.04 38
4378.19 42
4378.34 44
4378.49 42
4378.64 36
4378.80 28
4378.95 20
4379.10 12
4379.25 6
4379.40 2
4379.56 1
4379.71 2
4379.86 4
4380.01 6
4380.16 8
4380.31 9
4380.47 11
4380.62 11
4380.77 11
4380.92 10
4381.07 10
4381.23 10
4381.38 12
4381.53 17
4381.68 24
4381.83 33
4381.98 42
4382.14 50
4382.29 57
4382.44 60
4382.59 61
4382.74 61
4382.90 60
4383.05 61
4383.20 64
4383.35 69
4383.50 77
4383.66 85
4383.81 93
4383.96 99
4384.11 103
4384.26 104
4384.42 102
4384.57 98
4384.72 92
4384.87 86
4385.02 81
4385.17 77
4385.33 75
4385.48 74
4385.63 75
4385.78 77
4385.93 79
4386.09 81
4386.24 84
4386.39 88
4386.54 92
4386.69 98
4386.85 105
4387.00 113
4387.15 121
4387.30 128
4387.45 135
4387.61 139
4387.76 141
4387.91 139
4388.06 135
4388.21 128
4388.37 119
4388.52 110
4388.67 100
4388.82 92
4388.97 85
4389.13 80
4389.28 78
4389.43 78
4389.58 80
4389.73 83
4389.89 88
4390.04 93
4390.19 98
4390.34 103
4390.49 107
4390.65 111
4390.80 116
4390.95 120
4391.10 124
4391.25 128
4391.41 130
4391.56 130
4391.71 128
4391.86 123
4392.01 116
4392.17 107
4392.32 96
4392.47 85
4392.62 73
4392.77 63
4392.93 54
4393.08 47
4393.23 41
4393.38 35
4393.54 28
4393.69 22
4393.84 16
4393.99 12
4394.14 9
4394.30 8
4394.45 9
4394.60 12
4394.75 15
4394.90 17
4395.06 19
4395.21 20
4395.36 20
4395.51 21
4395.66 24
4395.82 27
4395.97 33
4396.12 40
4396.27 48
4396.42 56
4396.58 63
4396.73 70
4396.88 75
4397.03 80
4397.19 84
4397.34 87
4397.49 90
4397.64 93
4397.79 95
4397.95 98
4398.10 101
4398.25 106
4398.40 110
4398.55 116
4398.71 122
4398.86 128
4399.01 133
4399.16 137
4399.32 137
4399.47 136
4399.62 132
4399.77 128
4399.92 124
4400.08 123
4400.23 127
4400.38 135
4400.53 148
4400.69 165
4400.84 185
4400.99 206
4401.14 228
4401.29 248
4401.45 266
4401.60 281
4401.75 293
4401.90 301
4402.06 304
4402.21 303
4402.36 297
4402.51 286
4402.66 273
4402.82 258
4402.97 243
4403.12 229
4403.27 219
4403.43 213
4403.58 210
4403.73 210
4403.88 210
4404.03 210
4404.19 207
4404.34 199
4404.49 188
4404.64 173
4404.80 155
4404.95 137
4405.10 120
4405.25 105
4405.40 92
4405.56 81
4405.71 72
4405.86 64
4406.01 56
4406.17 49
4406.32 41
4406.47 33
4406.62 26
4406.78 21
4406.93 16
4407.08 12
4407.23 10
4407.38 8
4407.54 5
4407.69 3
4407.84 0
4407.99 0
4408.15 0
4408.30 0
4408.45 0
4408.60 0
4408.76 0
4408.91 0
4409.06 4
4409.21 7
4409.37 8
4409.52 8
4409.67 7
4409.82 6
4409.97 5
4410.13 6
4410.28 9
4410.43 14
4410.58 21
4410.74 29
4410.89 36
4411.04 43
4411.19 49
4411.35 53
4411.50 56
4411.65 57
4411.80 57
4411.96 56
4412.11 55
4412.26 54
4412.41 54
4412.56 54
4412.72 55
4412.87 57
4413.02 59
4413.17 63
4413.33 67
4413.48 73
4413.63 79
4413.78 86
4413.94 91
4414.09 95
4414.24 96
4414.39 94
4414.55 89
4414.70 84
4414.85 79
4415.00 76
4415.16 74
4415.31 74
4415.46 74
4415.61 73
4415.77 71
4415.92 69
4416.07 67
4416.22 66
4416.38 68
4416.53 73
4416.68 80
4416.83 89
4416.99 98
4417.14 107
4417.29 115
4417.44 123
4417.60 131
4417.75 140
4417.90 150
4418.05 163
4418.21 176
4418.36 190
4418.51 204
4418.66 218
4418.82 233
4418.97 250
4419.12 268
4419.27 289
4419.43 311
4419.58 334
4419.73 356
4419.88 376
4420.04 394
4420.19 410
4420.34 424
4420.49 439
4420.65 454
4420.80 473
4420.95 494
4421.10 518
4421.26 545
4421.41 576
4421.56 611
4421.71 648
4421.87 689
4422.02 733
4422.17 778
4422.32 824
4422.48 870
4422.63 914
4422.78 956
4422.93 995
4423.09 1033
4423.24 1069
4423.39 1105
4423.54 1140
4423.70 1175
4423.85 1210
4424.00 1246
4424.16 1280
4424.31 1314
4424.46 1344
4424.61 1371
4424.77 1392
4424.92 1408
4425.07 1418
4425.22 1423
4425.38 1422
4425.53 1415
4425.68 1404
4425.83 1387
4425.99 1364
4426.14 1338
4426.29 1307
4426.44 1275
4426.60 1241
4426.75 1210
4426.90 1181
4427.06 1156
4427.21 1135
4427.36 1116
4427.51 1099
4427.67 1081
4427.82 1063
4427.97 1044
4428.12 1022
4428.28 998
4428.43 974
4428.58 951
4428.73 928
4428.89 907
4429.04 888
4429.19 871
4429.35 855
4429.50 838
4429.65 818
4429.80 795
4429.96 767
4430.11 733
4430.26 696
4430.41 657
4430.57 618
4430.72 581
4430.87 549
4431.03 523
4431.18 502
4431.33 485
4431.48 471
4431.64 458
4431.79 444
4431.94 429
4432.09 410
4432.25 389
4432.40 365
4432.55 340
4432.71 313
4432.86 286
4433.01 260
4433.16 237
4433.32 216
4433.47 199
4433.62 186
4433.77 177
4433.93 170
4434.08 167
4434.23 165
4434.39 163
4434.54 161
4434.69 159
4434.84 156
4435.00 152
4435.15 148
4435.30 143
4435.46 138
4435.61 133
4435.76 128
4435.91 124
4436.07 120
4436.22 118
4436.37 116
4436.52 115
4436.68 115
4436.83 117
4436.98 121
4437.14 127
4437.29 134
4437.44 141
4437.59 149
4437.75 155
4437.90 158
4438.05 157
4438.21 152
4438.36 143
4438.51 131
4438.66 118
4438.82 105
4438.97 94
4439.12 83
4439.28 73
4439.43 64
4439.58 55
4439.73 47
4439.89 41
4440.04 37
4440.19 36
4440.35 39
4440.50 44
4440.65 49
4440.80 54
4440.96 56
4441.11 55
4441.26 53
4441.42 49
4441.57 46
4441.72 44
4441.87 44
4442.03 47
4442.18 51
4442.33 56
4442.49 61
4442.64 66
4442.79 69
4442.95 71
4443.10 71
4443.25 70
4443.40 68
4443.56 67
4443.71 66
4443.86 67
4444.02 70
4444.17 74
4444.32 79
4444.47 83
4444.63 88
4444.78 92
4444.93 96
4445.09 101
4445.24 107
4445.39 115
4445.55 124
4445.70 133
4445.85 143
4446.00 151
4446.16 158
4446.31 161
4446.46 162
4446.62 161
4446.77 157
4446.92 153
4447.08 148
4447.23 145
4447.38 142
4447.53 140
4447.69 138
4447.84 135
4447.99 131
4448.15 124
4448.30 116
4448.45 109
4448.61 103
4448.76 103
4448.91 108
4449.06 121
4449.22 139
4449.37 159
4449.52 179
4449.68 195
4449.83 206
4449.98 210
4450.14 209
4450.29 205
4450.44 200
4450.59 196
4450.75 194
4450.90 193
4451.05 192
4451.21 192
4451.36 191
4451.51 191
4451.67 191
4451.82 192
4451.97 193
4452.13 195
4452.28 196
4452.43 196
4452.58 193
4452.74 189
4452.89 184
4453.04 179
4453.20 174
4453.35 172
4453.50 171
4453.66 170
4453.81 169
4453.96 166
4454.12 161
4454.27 155
4454.42 148
4454.58 142
4454.73 137
4454.88 134
4455.03 134
4455.19 137
4455.34 142
4455.49 148
4455.65 154
4455.80 160
4455.95 165
4456.11 168
4456.26 170
4456.41 169
4456.57 165
4456.72 160
4456.87 152
4457.03 144
4457.18 135
4457.33 125
4457.49 115
4457.64 106
4457.79 97
4457.94 88
4458.10 78
4458.25 67
4458.40 56
4458.56 44
4458.71 32
4458.86 20
4459.02 10
4459.17 2
4459.32 0
4459.48 0
4459.63 0
4459.78 0
4459.94 0
4460.09 0
4460.24 0
4460.40 0
4460.55 0
4460.70 8
4460.86 23
4461.01 40
4461.16 59
4461.32 78
4461.47 96
4461.62 111
4461.78 123
4461.93 130
4462.08 132
4462.23 128
4462.39 118
4462.54 104
4462.69 87
4462.85 69
4463.00 54
4463.15 43
4463.31 39
4463.46 42
4463.61 50
4463.77 61
4463.92 73
4464.07 85
4464.23 94
4464.38 100
4464.53 105
4464.69 108
4464.84 111
4464.99 111
4465.15 110
4465.30 105
4465.45 96
4465.61 85
4465.76 72
4465.91 60
4466.07 51
4466.22 47
4466.37 49
4466.53 56
4466.68 68
4466.83 81
4466.99 94
4467.14 104
4467.29 112
4467.45 116
4467.60 116
4467.75 114
4467.91 109
4468.06 102
4468.21 94
4468.37 86
4468.52 78
4468.67 71
4468.83 66
4468.98 62
4469.13 59
4469.29 56
4469.44 53
4469.59 50
4469.75 46
4469.90 41
4470.05 38
4470.21 36
4470.36 36
4470.51 39
4470.67 44
4470.82 49
4470.97 54
4471.13 57
4471.28 60
4471.44 62
4471.59 66
4471.74 72
4471.90 80
4472.05 91
4472.20 103
4472.36 114
4472.51 124
4472.66 132
4472.82 136
4472.97 136
4473.12 133
4473.28 126
4473.43 115
4473.58 103
4473.74 90
4473.89 78
4474.04 69
4474.20 63
4474.35 62
4474.50 65
4474.66 71
4474.81 78
4474.96 86
4475.12 93
4475.27 100
4475.42 107
4475.58 114
4475.73 120
4475.89 125
4476.04 130
4476.19 132
4476.35 133
4476.50 130
4476.65 124
4476.81 117
4476.96 109
4477.11 101
4477.27 96
4477.42 94
4477.57 95
4477.73 99
4477.88 104
4478.03 109
4478.19 112
4478.34 113
4478.50 112
4478.65 110
4478.80 108
4478.96 106
4479.11 107
4479.26 108
4479.42 110
4479.57 111
4479.72 112
4479.88 111
4480.03 109
4480.18 106
4480.34 103
4480.49 99
4480.64 95
4480.80 89
4480.95 83
4481.11 75
4481.26 67
4481.41 59
4481.57 52
4481.72 48
4481.87 45
4482.03 44
4482.18 45
4482.33 45
4482.49 45
4482.64 43
4482.80 40
4482.95 35
4483.10 30
4483.26 26
4483.41 23
4483.56 22
4483.72 22
4483.87 25
4484.02 29
4484.18 35
4484.33 42
4484.48 51
4484.64 60
4484.79 71
4484.95 81
4485.10 89
4485.25 95
4485.41 97
4485.56 95
4485.71 90
4485.87 82
4486.02 73
4486.18 64
4486.33 57
4486.48 54
4486.64 55
4486.79 60
4486.94 69
4487.10 81
4487.25 95
4487.40 109
4487.56 121
4487.71 131
4487.87 138
4488.02 139
4488.17 136
4488.33 128
4488.48 116
4488.63 102
4488.79 88
4488.94 75
4489.10 65
4489.25 60
4489.40 59
4489.56 62
4489.71 68
4489.86 76
4490.02 85
4490.17 94
4490.33 102
4490.48 109
4490.63 116
4490.79 123
4490.94 128
4491.09 133
4491.25 137
4491.40 138
4491.56 137
4491.71 133
4491.86 126
4492.02 118
4492.17 109
4492.32 101
4492.48 94
4492.63 88
4492.79 84
4492.94 82
4493.09 80
4493.25 80
4493.40 81
4493.55 83
4493.71 86
4493.86 90
4494.02 93
4494.17 95
4494.32 96
4494.48 94
4494.63 89
4494.78 81
4494.94 71
4495.09 59
4495.25 47
4495.40 35
4495.55 24
4495.71 14
4495.86 7
4496.02 3
4496.17 0
4496.32 0
4496.48 0
4496.63 1
4496.78 4
4496.94 6
4497.09 9
4497.25 11
4497.40 14
4497.55 16
4497.71 17
4497.86 18
4498.02 18
4498.17 18
4498.32 17
4498.48 13
4498.63 8
4498.78 2
4498.94 0
4499.09 0
4499.25 0
4499.40 0
4499.55 0
4499.71 0
4499.86 0
4500.02 8
4500.17 22
4500.32 33
4500.48 41
4500.63 45
4500.79 46
4500.94 44
4501.09 42
4501.25 40
4501.40 38
4501.56 37
4501.71 35
4501.86 32
4502.02 28
4502.17 24
4502.32 20
4502.48 17
4502.63 16
4502.79 17
4502.94 19
4503.09 23
4503.25 27
4503.40 32
4503.56 37
4503.71 42
4503.86 44
4504.02 45
4504.17 43
4504.33 40
4504.48 34
4504.63 28
4504.79 22
4504.94 19
4505.10 18
4505.25 20
4505.40 25
4505.56 32
4505.71 40
4505.87 47
4506.02 52
4506.17 53
4506.33 51
4506.48 45
4506.64 37
4506.79 27
4506.94 18
4507.10 11
4507.25 6
4507.41 4
4507.56 3
4507.71 5
4507.87 6
4508.02 7
4508.18 7
4508.33 5
4508.48 3
4508.64 0
4508.79 0
4508.95 0
4509.10 0
4509.25 0
4509.41 0
4509.56 0
4509.72 0
4509.87 1
4510.03 7
4510.18 13
4510.33 18
4510.49 22
4510.64 24
4510.80 25
4510.95 25
4511.10 25
4511.26 27
4511.41 30
4511.57 36
4511.72 44
4511.87 53
4512.03 63
4512.18 72
4512.34 80
4512.49 88
4512.64 96
4512.80 104
4512.95 115
4513.11 127
4513.26 141
4513.42 155
4513.57 166
4513.72 173
4513.88 174
4514.03 168
4514.19 158
4514.34 144
4514.49 129
4514.65 116
4514.80 107
4514.96 101
4515.11 100
4515.27 102
4515.42 105
4515.57 109
4515.73 114
4515.88 118
4516.04 122
4516.19 126
4516.34 129
4516.50 130
4516.65 131
4516.81 130
4516.96 127
4517.12 124
4517.27 123
4517.42 124
4517.58 128
4517.73 135
4517.89 143
4518.04 153
4518.19 161
4518.35 165
4518.50 164
4518.66 160
4518.81 151
4518.97 141
4519.12 130
4519.27 121
4519.43 114
4519.58 109
4519.74 108
4519.89 108
4520.05 108
4520.20 109
4520.35 110
4520.51 111
4520.66 114
4520.82 118
4520.97 125
4521.13 134
4521.28 145
4521.43 156
4521.59 165
4521.74 172
4521.90 176
4522.05 178
4522.21 179
4522.36 180
4522.51 181
4522.67 183
4522.82 184
4522.98 183
4523.13 178
4523.29 168
4523.44 153
4523.59 136
4523.75 117
4523.90 99
4524.06 82
4524.21 68
4524.37 56
4524.52 47
4524.67 39
4524.83 32
4524.98 26
4525.14 22
4525.29 20
4525.45 20
4525.60 24
4525.75 31
4525.91 41
4526.06 55
4526.22 71
4526.37 89
4526.53 107
4526.68 124
4526.84 137
4526.99 147
4527.14 152
4527.30 154
4527.45 151
4527.61 147
4527.76 142
4527.92 137
4528.07 132
4528.22 129
4528.38 126
4528.53 125
4528.69 123
4528.84 122
4529.00 122
4529.15 122
4529.31 124
4529.46 128
4529.61 134
4529.77 141
4529.92 149
4530.08 154
4530.23 157
4530.39 156
4530.54 151
4530.69 143
4530.85 133
4531.00 124
4531.16 115
4531.31 108
4531.47 102
4531.62 99
4531.78 97
4531.93 97
4532.08 98
4532.24 100
4532.39 104
4532.55 107
4532.70 109
4532.86 109
4533.01 107
4533.17 101
4533.32 92
4533.48 80
4533.63 67
4533.78 54
4533.94 43
4534.09 33
4534.25 27
4534.40 25
4534.56 25
4534.71 27
4534.87 31
4535.02 34
4535.17 35
4535.33 34
4535.48 32
4535.64 28
4535.79 23
4535.95 18
4536.10 15
4536.26 12
4536.41 12
4536.57 13
4536.72 16
4536.87 20
4537.03 24
4537.18 29
4537.34 35
4537.49 41
4537.65 47
4537.80 54
4537.96 61
4538.11 67
4538.26 72
4538.42 75
4538.57 78
4538.73 80
4538.88 82
4539.04 83
4539.19 83
4539.35 83
4539.50 81
4539.66 78
4539.81 72
4539.97 63
4540.12 52
4540.27 37
4540.43 21
4540.58 4
4540.74 0
4540.89 0
4541.05 0
4541.20 0
4541.36 0
4541.51 0
4541.67 0
4541.82 0
4541.98 15
4542.13 37
4542.28 59
4542.44 78
4542.59 94
4542.75 107
4542.90 115
4543.06 120
4543.21 123
4543.37 122
4543.52 119
4543.68 115
4543.83 109
4543.99 103
4544.14 98
4544.29 94
4544.45 92
4544.60 91
4544.76 92
4544.91 93
4545.07 95
4545.22 97
4545.38 99
4545.53 101
4545.69 103
4545.84 105
4546.00 106
4546.15 106
4546.31 104
4546.46 102
4546.61 99
4546.77 97
4546.92 96
4547.08 98
4547.23 101
4547.39 107
4547.54 112
4547.70 116
4547.85 118
4548.01 119
4548.16 119
4548.32 119
4548.47 120
4548.63 124
4548.78 130
4548.94 138
4549.09 145
4549.25 152
4549.40 157
4549.55 159
4549.71 158
4549.86 155
4550.02 150
4550.17 145
4550.33 139
4550.48 134
4550.64 131
4550.79 129
4550.95 128
4551.10 128
4551.26 129
4551.41 130
4551.57 131
4551.72 134
4551.88 138
4552.03 143
4552.19 150
4552.34 159
4552.50 168
4552.65 178
4552.80 187
4552.96 194
4553.11 198
4553.27 200
4553.42 198
4553.58 196
4553.73 193
4553.89 190
4554.04 190
4554.20 193
4554.35 197
4554.51 202
4554.66 208
4554.82 213
4554.97 217
4555.13 220
4555.28 223
4555.44 226
4555.59 229
4555.75 235
4555.90 242
4556.06 250
4556.21 257
4556.37 264
4556.52 268
4556.68 269
4556.83 266
4556.99 261
4557.14 253
4557.30 245
4557.45 238
4557.61 233
4557.76 231
4557.91 231
4558.07 234
4558.22 239
4558.38 247
4558.53 257
4558.69 270
4558.84 285
4559.00 302
4559.15 319
4559.31 337
4559.46 354
4559.62 370
4559.77 385
4559.93 398
4560.08 411
4560.24 423
4560.39 433
4560.55 442
4560.70 450
4560.86 454
4561.01 456
4561.17 455
4561.32 450
4561.48 441
4561.63 430
4561.79 417
4561.94 403
4562.10 390
4562.25 380
4562.41 374
4562.56 371
4562.72 373
4562.87 377
4563.03 382
4563.18 388
4563.34 392
4563.49 397
4563.65 401
4563.80 407
4563.96 414
4564.11 423
4564.27 435
4564.42 447
4564.58 458
4564.73 467
4564.89 472
4565.04 473
4565.20 469
4565.35 461
4565.51 450
4565.66 438
4565.82 427
4565.97 416
4566.13 406
4566.28 398
4566.44 390
4566.59 381
4566.75 370
4566.90 357
4567.06 342
4567.21 325
4567.37 307
4567.52 288
4567.68 269
4567.83 252
4567.99 236
4568.14 224
4568.30 216
4568.45 213
4568.61 215
4568.76 221
4568.92 231
4569.07 240
4569.23 248
4569.38 252
4569.54 249
4569.69 239
4569.85 224
4570.00 204
4570.16 182
4570.31 160
4570.47 141
4570.62 126
4570.78 116
4570.93 113
4571.09 114
4571.25 119
4571.40 124
4571.56 129
4571.71 131
4571.87 130
4572.02 126
4572.18 119
4572.33 111
4572.49 102
4572.64 94
4572.80 86
4572.95 81
4573.11 77
4573.26 76
4573.42 75
4573.57 75
4573.73 73
4573.88 69
4574.04 61
4574.19 51
4574.35 39
4574.50 27
4574.66 18
4574.81 12
4574.97 11
4575.12 13
4575.28 19
4575.43 27
4575.59 37
4575.74 47
4575.90 58
4576.05 68
4576.21 77
4576.37 84
4576.52 90
4576.68 93
4576.83 94
4576.99 90
4577.14 84
4577.30 76
4577.45 65
4577.61 54
4577.76 43
4577.92 32
4578.07 23
4578.23 14
4578.38 6
4578.54 0
4578.69 0
4578.85 0
4579.00 0
4579.16 0
4579.31 0
4579.47 0
4579.63 0
4579.78 5
4579.94 13
4580.09 19
4580.25 22
4580.40 23
4580.56 22
4580.71 20
4580.87 17
4581.02 16
4581.18 17
4581.33 21
4581.49 28
4581.64 38
4581.80 51
4581.95 65
4582.11 80
4582.26 94
4582.42 105
4582.58 113
4582.73 118
4582.89 121
4583.04 123
4583.20 124
4583.35 126
4583.51 128
4583.66 131
4583.82 134
4583.97 136
4584.13 138
4584.28 140
4584.44 144
4584.59 150
4584.75 158
4584.91 167
4585.06 176
4585.22 183
4585.37 187
4585.53 187
4585.68 182
4585.84 175
4585.99 165
4586.15 154
4586.30 143
4586.46 132
4586.61 123
4586.77 116
4586.93 111
4587.08 109
4587.24 110
4587.39 113
4587.55 119
4587.70 127
4587.86 134
4588.01 140
4588.17 143
4588.32 142
4588.48 137
4588.63 127
4588.79 113
4588.95 96
4589.10 79
4589.26 62
4589.41 47
4589.57 35
4589.72 27
4589.88 24
4590.03 26
4590.19 33
4590.34 43
4590.50 56
4590.66 68
4590.81 78
4590.97 84
4591.12 85
4591.28 82
4591.43 75
4591.59 67
4591.74 59
4591.90 54
4592.05 52
4592.21 53
4592.37 57
4592.52 65
4592.68 74
4592.83 87
4592.99 101
4593.14 117
4593.30 133
4593.45 149
4593.61 161
4593.76 168
4593.92 170
4594.08 164
4594.23 153
4594.39 138
4594.54 121
4594.70 106
4594.85 93
4595.01 85
4595.16 81
4595.32 81
4595.48 81
4595.63 81
4595.79 78
4595.94 73
4596.10 67
4596.25 60
4596.41 55
4596.56 52
4596.72 51
4596.87 51
4597.03 51
4597.19 50
4597.34 46
4597.50 39
4597.65 31
4597.81 21
4597.96 10
4598.12 1
4598.27 0
4598.43 0
4598.59 0
4598.74 0
4598.90 0
4599.05 0
4599.21 0
4599.36 0
4599.52 5
4599.68 14
4599.83 24
4599.99 31
4600.14 36
4600.30 37
4600.45 35
4600.61 30
4600.76 23
4600.92 16
4601.08 10
4601.23 6
4601.39 4
4601.54 6
4601.70 10
4601.85 16
4602.01 23
4602.17 30
4602.32 37
4602.48 44
4602.63 50
4602.79 55
4602.94 58
4603.10 61
4603.25 62
4603.41 61
4603.57 58
4603.72 52
4603.88 45
4604.03 38
4604.19 30
4604.34 24
4604.50 20
4604.66 18
4604.81 19
4604.97 23
4605.12 28
4605.28 34
4605.43 40
4605.59 45
4605.75 49
4605.90 53
4606.06 56
4606.21 59
4606.37 62
4606.52 65
4606.68 68
4606.84 70
4606.99 71
4607.15 69
4607.30 66
4607.46 61
4607.61 56
4607.77 51
4607.93 47
4608.08 45
4608.24 44
4608.39 43
4608.55 43
4608.70 41
4608.86 38
4609.02 35
4609.17 31
4609.33 29
4609.48 29
4609.64 31
4609.79 35
4609.95 39
4610.11 43
4610.26 45
4610.42 44
4610.57 42
4610.73 38
4610.89 32
4611.04 26
4611.20 21
4611.35 17
4611.51 16
4611.66 17
4611.82 21
4611.98 27
4612.13 33
4612.29 40
4612.44 47
4612.60 53
4612.75 57
4612.91 62
4613.07 66
4613.22 71
4613.38 76
4613.53 81
4613.69 84
4613.85 85
4614.00 83
4614.16 78
4614.31 70
4614.47 62
4614.62 54
4614.78 48
4614.94 46
4615.09 47
4615.25 51
4615.40 57
4615.56 62
4615.72 67
4615.87 70
4616.03 73
4616.18 74
4616.34 75
4616.49 78
4616.65 81
4616.81 86
4616.96 91
4617.12 95
4617.27 99
4617.43 101
4617.59 100
4617.74 98
4617.90 93
4618.05 86
4618.21 78
4618.37 68
4618.52 59
4618.68 51
4618.83 45
4618.99 42
4619.15 42
4619.30 45
4619.46 50
4619.61 55
4619.77 61
4619.93 65
4620.08 68
4620.24 70
4620.39 71
4620.55 71
4620.70 70
4620.86 71
4621.02 72
4621.17 73
4621.33 75
4621.48 77
4621.64 78
4621.80 78
4621.95 77
4622.11 76
4622.26 75
4622.42 75
4622.58 75
4622.73 75
4622.89 73
4623.04 70
4623.20 65
4623.36 58
4623.51 50
4623.67 41
4623.82 32
4623.98 25
4624.14 20
4624.29 16
4624.45 14
4624.60 13
4624.76 13
4624.92 13
4625.07 13
4625.23 12
4625.38 10
4625.54 7
4625.70 4
4625.85 0
4626.01 0
4626.16 0
4626.32 0
4626.48 0
4626.63 0
4626.79 0
4626.94 0
4627.10 3
4627.26 10
4627.41 16
4627.57 22
4627.73 26
4627.88 29
4628.04 31
4628.19 33
4628.35 33
4628.51 32
4628.66 31
4628.82 27
4628.97 23
4629.13 17
4629.29 12
4629.44 8
4629.60 6
4629.75 8
4629.91 13
4630.07 22
4630.22 33
4630.38 45
4630.53 56
4630.69 67
4630.85 78
4631.00 88
4631.16 97
4631.32 107
4631.47 115
4631.63 121
4631.78 124
4631.94 123
4632.10 120
4632.25 113
4632.41 104
4632.56 95
4632.72 87
4632.88 79
4633.03 73
4633.19 68
4633.35 64
4633.50 60
4633.66 57
4633.81 53
4633.97 50
4634.13 49
4634.28 49
4634.44 50
4634.59 53
4634.75 58
4634.91 63
4635.06 69
4635.22 74
4635.38 79
4635.53 84
4635.69 88
4635.84 91
4636.00 93
4636.16 95
4636.31 96
4636.47 96
4636.63 96
4636.78 95
4636.94 94
4637.09 94
4637.25 94
4637.41 96
4637.56 99
4637.72 101
4637.88 103
4638.03 102
4638.19 100
4638.34 95
4638.50 88
4638.66 80
4638.81 73
4638.97 66
4639.13 60
4639.28 57
4639.44 55
4639.59 56
4639.75 59
4639.91 64
4640.06 72
4640.22 80
4640.38 89
4640.53 97
4640.69 104
4640.84 107
4641.00 108
4641.16 105
4641.31 99
4641.47 92
4641.63 85
4641.78 79
4641.94 76
4642.09 78
4642.25 84
4642.41 93
4642.56 104
4642.72 116
4642.88 125
4643.03 131
4643.19 134
4643.35 133
4643.50 129
4643.66 123
4643.81 117
4643.97 112
4644.13 107
4644.28 104
4644.44 101
4644.60 100
4644.75 101
4644.91 103
4645.07 107
4645.22 111
4645.38 114
4645.53 114
4645.69 111
4645.85 104
4646.00 95
4646.16 83
4646.32 72
4646.47 62
4646.63 57
4646.79 56
4646.94 60
4647.10 68
4647.25 78
4647.41 89
4647.57 98
4647.72 105
4647.88 108
4648.04 107
4648.19 104
4648.35 100
4648.51 97
4648.66 95
4648.82 95
4648.97 97
4649.13 98
4649.29 98
4649.44 96
4649.60 92
4649.76 87
4649.91 82
4650.07 79
4650.23 77
4650.38 76
4650.54 75
4650.70 73
4650.85 69
4651.01 64
4651.17 57
4651.32 51
4651.48 47
4651.63 47
4651.79 50
4651.95 57
4652.10 67
4652.26 77
4652.42 85
4652.57 91
4652.73 92
4652.89 89
4653.04 83
4653.20 74
4653.36 65
4653.51 57
4653.67 51
4653.83 48
4653.98 49
4654.14 52
4654.30 56
4654.45 61
4654.61 66
4654.76 69
4654.92 72
4655.08 73
4655.23 75
4655.39 78
4655.55 81
4655.70 86
4655.86 91
4656.02 94
4656.17 94
4656.33 90
4656.49 83
4656.64 72
4656.80 61
4656.96 51
4657.11 43
4657.27 38
4657.43 36
4657.58 34
4657.74 31
4657.90 26
4658.05 18
4658.21 7
4658.37 0
4658.52 0
4658.68 0
4658.84 0
4658.99 0
4659.15 0
4659.30 0
4659.46 0
4659.62 9
4659.77 23
4659.93 35
4660.09 46
4660.24 57
4660.40 67
4660.56 78
4660.71 88
4660.87 98
4661.03 107
4661.18 112
4661.34 112
4661.50 107
4661.65 98
4661.81 85
4661.97 70
4662.12 55
4662.28 41
4662.44 31
4662.59 24
4662.75 20
4662.91 18
4663.06 17
4663.22 18
4663.38 19
4663.53 21
4663.69 23
4663.85 26
4664.00 28
4664.16 29
4664.32 30
4664.47 29
4664.63 27
4664.79 26
4664.94 24
4665.10 25
4665.26 27
4665.41 29
4665.57 32
4665.73 34
4665.88 34
4666.04 32
4666.20 29
4666.35 24
4666.51 21
4666.67 18
4666.82 16
4666.98 14
4667.14 11
4667.29 7
4667.45 0
4667.61 0
4667.77 0
4667.92 0
4668.08 0
4668.24 0
4668.39 0
4668.55 0
4668.71 14
4668.86 28
4669.02 40
4669.18 51
4669.33 61
4669.49 69
4669.65 76
4669.80 83
4669.96 88
4670.12 91
4670.27 89
4670.43 82
4670.59 69
4670.74 51
4670.90 31
4671.06 13
4671.21 0
4671.37 0
4671.53 0
4671.68 0
4671.84 2
4672.00 13
4672.15 23
4672.31 32
4672.47 37
4672.63 40
4672.78 42
4672.94 45
4673.10 49
4673.25 56
4673.41 64
4673.57 74
4673.72 85
4673.88 96
4674.04 105
4674.19 113
4674.35 119
4674.51 122
4674.66 122
4674.82 120
4674.98 115
4675.13 108
4675.29 100
4675.45 92
4675.61 85
4675.76 79
4675.92 75
4676.08 73
4676.23 73
4676.39 74
4676.55 76
4676.70 79
4676.86 82
4677.02 85
4677.17 88
4677.33 90
4677.49 90
4677.65 89
4677.80 85
4677.96 79
4678.12 72
4678.27 62
4678.43 53
4678.59 44
4678.74 38
4678.90 34
4679.06 33
4679.21 34
4679.37 36
4679.53 38
4679.69 38
4679.84 38
4680.00 35
4680.16 33
4680.31 33
4680.47 35
4680.63 41
4680.78 52
4680.94 66
4681.10 82
4681.25 98
4681.41 111
4681.57 121
4681.73 126
4681.88 125
4682.04 121
4682.20 113
4682.35 104
4682.51 96
4682.67 89
4682.82 84
4682.98 82
4683.14 80
4683.30 76
4683.45 71
4683.61 63
4683.77 53
4683.92 44
4684.08 37
4684.24 35
4684.39 38
4684.55 47
4684.71 59
4684.87 72
4685.02 85
4685.18 95
4685.34 101
4685.49 105
4685.65 106
4685.81 107
4685.96 108
4686.12 109
4686.28 111
4686.44 113
4686.59 115
4686.75 115
4686.91 116
4687.06 119
4687.22 123
4687.38 131
4687.54 142
4687.69 157
4687.85 172
4688.01 187
4688.16 200
4688.32 211
4688.48 219
4688.64 227
4688.79 237
4688.95 249
4689.11 264
4689.26 282
4689.42 299
4689.58 314
4689.73 323
4689.89 325
4690.05 319
4690.21 306
4690.36 288
4690.52 268
4690.68 249
4690.83 232
4690.99 219
4691.15 209
4691.31 203
4691.46 199
4691.62 197
4691.78 196
4691.93 195
4692.09 194
4692.25 192
4692.41 190
4692.56 187
4692.72 183
4692.88 179
4693.03 174
4693.19 168
4693.35 162
4693.51 154
4693.66 146
4693.82 138
4693.98 129
4694.13 121
4694.29 113
4694.45 106
4694.61 99
4694.76 91
4694.92 82
4695.08 73
4695.24 64
4695.39 54
4695.55 45
4695.71 36
4695.86 29
4696.02 24
4696.18 21
4696.34 18
4696.49 17
4696.65 15
4696.81 14
4696.96 12
4697.12 11
4697.28 9
4697.44 7
4697.59 5
4697.75 3
4697.91 1
4698.07 0
4698.22 0
4698.38 2
4698.54 5
4698.69 9
4698.85 13
4699.01 15
4699.17 15
4699.32 11
4699.48 6
4699.64 0
4699.80 0
4699.95 0
4700.11 0
4700.27 0
4700.42 0
4700.58 0
4700.74 2
4700.90 11
4701.05 19
4701.21 26
4701.37 30
4701.53 32
4701.68 31
4701.84 28
4702.00 25
4702.15 23
4702.31 23
4702.47 28
4702.63 36
4702.78 49
4702.94 66
4703.10 86
4703.26 107
4703.41 128
4703.57 146
4703.73 161
4703.89 172
4704.04 177
4704.20 178
4704.36 176
4704.51 172
4704.67 168
4704.83 165
4704.99 163
4705.14 162
4705.30 163
4705.46 164
4705.62 164
4705.77 164
4705.93 164
4706.09 165
4706.25 166
4706.40 168
4706.56 171
4706.72 175
4706.88 180
4707.03 186
4707.19 191
4707.35 196
4707.51 200
4707.66 201
4707.82 200
4707.98 196
4708.13 190
4708.29 184
4708.45 177
4708.61 171
4708.76 167
4708.92 164
4709.08 162
4709.24 160
4709.39 159
4709.55 158
4709.71 159
4709.87 162
4710.02 168
4710.18 175
4710.34 182
4710.50 189
4710.65 193
4710.81 195
4710.97 194
4711.13 192
4711.28 190
4711.44 188
4711.60 186
4711.76 186
4711.91 185
4712.07 184
4712.23 182
4712.39 178
4712.54 174
4712.70 170
4712.86 166
4713.02 163
4713.17 162
4713.33 163
4713.49 166
4713.65 169
4713.80 173
4713.96 175
4714.12 174
4714.28 170
4714.43 164
4714.59 158
4714.75 152
4714.91 148
4715.06 145
4715.22 143
4715.38 140
4715.54 135
4715.69 126
4715.85 115
4716.01 103
4716.17 92
4716.32 83
4716.48 77
4716.64 75
4716.80 75
4716.95 78
4717.11 82
4717.27 85
4717.43 89
4717.58 92
4717.74 97
4717.90 102
4718.06 107
4718.21 113
4718.37 119
4718.53 125
4718.69 129
4718.85 131
4719.00 132
4719.16 130
4719.32 127
4719.48 123
4719.63 119
4719.79 115
4719.95 111
4720.11 108
4720.26 105
4720.42 102
4720.58 99
4720.74 98
4720.89 97
4721.05 98
4721.21 100
4721.37 102
4721.52 104
4721.68 106
4721.84 107
4722.00 105
4722.16 102
4722.31 97
4722.47 91
4722.63 85
4722.79 78
4722.94 71
4723.10 65
4723.26 60
4723.42 56
4723.57 54
4723.73 52
4723.89 51
4724.05 50
4724.21 50
4724.36 50
4724.52 51
4724.68 51
4724.84 53
4724.99 55
4725.15 58
4725.31 61
4725.47 65
4725.62 68
4725.78 71
4725.94 74
4726.10 77
4726.26 80
4726.41 83
4726.57 85
4726.73 87
4726.89 87
4727.04 86
4727.20 85
4727.36 83
4727.52 81
4727.67 80
4727.83 82
4727.99 84
4728.15 88
4728.31 91
4728.46 94
4728.62 95
4728.78 95
4728.94 92
4729.09 88
4729.25 83
4729.41 77
4729.57 71
4729.73 66
4729.88 61
4730.04 57
4730.20 55
4730.36 56
4730.51 59
4730.67 63
4730.83 68
4730.99 72
4731.15 75
4731.30 75
4731.46 73
4731.62 69
4731.78 65
4731.93 61
4732.09 60
4732.25 62
4732.41 66
4732.57 71
4732.72 78
4732.88 83
4733.04 89
4733.20 93
4733.36 98
4733.51 105
4733.67 113
4733.83 124
4733.99 135
4734.14 146
4734.30 156
4734.46 163
4734.62 167
4734.78 167
4734.93 164
4735.09 161
4735.25 157
4735.41 153
4735.57 149
4735.72 144
4735.88 139
4736.04 132
4736.20 125
4736.35 117
4736.51 109
4736.67 100
4736.83 92
4736.99 83
4737.14 74
4737.30 63
4737.46 53
4737.62 43
4737.78 34
4737.93 26
4738.09 21
4738.25 16
4738.41 12
4738.57 8
4738.72 4
4738.88 0
4739.04 0
4739.20 0
4739.35 0
4739.51 0
4739.67 0
4739.83 0
4739.99 0
4740.14 0
4740.30 0
4740.46 0
4740.62 0
4740.78 0
4740.93 3
4741.09 9
4741.25 17
4741.41 26
4741.57 35
4741.72 43
4741.88 48
4742.04 51
4742.20 51
4742.36 50
4742.51 49
4742.67 48
4742.83 49
4742.99 53
4743.15 58
4743.30 66
4743.46 75
4743.62 84
4743.78 95
4743.94 105
4744.09 115
4744.25 124
4744.41 133
4744.57 140
4744.73 147
4744.88 152
4745.04 157
4745.20 159
4745.36 160
4745.52 159
4745.67 155
4745.83 149
4745.99 140
4746.15 130
4746.31 119
4746.46 109
4746.62 101
4746.78 95
4746.94 91
4747.10 90
4747.26 90
4747.41 92
4747.57 95
4747.73 98
4747.89 100
4748.05 103
4748.20 104
4748.36 103
4748.52 100
4748.68 94
4748.84 86
4748.99 77
4749.15 68
4749.31 60
4749.47 54
4749.63 50
4749.78 48
4749.94 47
4750.10 45
4750.26 43
4750.42 41
4750.58 38
4750.73 37
4750.89 38
4751.05 40
4751.21 45
4751.37 50
4751.52 53
4751.68 55
4751.84 53
4752.00 50
4752.16 44
4752.31 38
4752.47 33
4752.63 29
4752.79 28
4752.95 28
4753.11 31
4753.26 35
4753.42 41
4753.58 47
4753.74 53
4753.90 61
4754.05 68
4754.21 75
4754.37 83
4754.53 90
4754.69 97
4754.85 104
4755.00 109
4755.16 113
4755.32 114
4755.48 112
4755.64 107
4755.79 100
4755.95 90
4756.11 79
4756.27 69
4756.43 58
4756.59 48
4756.74 38
4756.90 28
4757.06 18
4757.22 9
4757.38 0
4757.54 0
4757.69 0
4757.85 0
4758.01 0
4758.17 0
4758.33 0
4758.48 0
4758.64 0
4758.80 2
4758.96 5
4759.12 8
4759.28 13
4759.43 18
4759.59 24
4759.75 30
4759.91 35
4760.07 40
4760.23 44
4760.38 48
4760.54 54
4760.70 62
4760.86 71
4761.02 82
4761.18 95
4761.33 107
4761.49 119
4761.65 129
4761.81 136
4761.97 140
4762.13 141
4762.28 138
4762.44 131
4762.60 122
4762.76 111
4762.92 100
4763.08 89
4763.23 79
4763.39 69
4763.55 60
4763.71 53
4763.87 45
4764.03 38
4764.18 32
4764.34 27
4764.50 23
4764.66 23
4764.82 25
4764.98 30
4765.13 37
4765.29 46
4765.45 56
4765.61 64
4765.77 69
4765.93 72
4766.08 72
4766.24 69
4766.40 64
4766.56 59
4766.72 55
4766.88 52
4767.03 51
4767.19 51
4767.35 53
4767.51 55
4767.67 58
4767.83 61
4767.98 63
4768.14 66
4768.30 70
4768.46 73
4768.62 77
4768.78 82
4768.94 86
4769.09 90
4769.25 93
4769.41 96
4769.57 98
4769.73 99
4769.89 100
4770.04 101
4770.20 104
4770.36 109
4770.52 118
4770.68 130
4770.84 146
4771.00 165
4771.15 185
4771.31 203
4771.47 218
4771.63 228
4771.79 233
4771.95 233
4772.10 230
4772.26 224
4772.42 218
4772.58 212
4772.74 207
4772.90 201
4773.06 195
4773.21 187
4773.37 178
4773.53 168
4773.69 158
4773.85 149
4774.01 141
4774.16 136
4774.32 132
4774.48 131
4774.64 131
4774.80 130
4774.96 130
4775.12 128
4775.27 125
4775.43 121
4775.59 118
4775.75 116
4775.91 117
4776.07 122
4776.23 131
4776.38 142
4776.54 155
4776.70 168
4776.86 178
4777.02 185
4777.18 187
4777.34 186
4777.49 183
4777.65 179
4777.81 178
4777.97 179
4778.13 183
4778.29 190
4778.45 198
4778.60 204
4778.76 207
4778.92 207
4779.08 202
4779.24 195
4779.40 186
4779.56 178
4779.71 170
4779.87 163
4780.03 158
4780.19 153
4780.35 149
4780.51 145
4780.67 145
4780.82 147
4780.98 154
4781.14 165
4781.30 179
4781.46 195
4781.62 212
4781.78 228
4781.94 242
4782.09 253
4782.25 263
4782.41 270
4782.57 276
4782.73 281
4782.89 285
4783.05 289
4783.20 291
4783.36 293
4783.52 295
4783.68 297
4783.84 300
4784.00 304
4784.16 309
4784.32 315
4784.47 320
4784.63 325
4784.79 328
4784.95 330
4785.11 328
4785.27 325
4785.43 319
4785.58 311
4785.74 301
4785.90 290
4786.06 277
4786.22 265
4786.38 253
4786.54 244
4786.70 238
4786.85 236
4787.01 237
4787.17 240
4787.33 243
4787.49 245
4787.65 245
4787.81 242
4787.97 238
4788.12 235
4788.28 234
4788.44 235
4788.60 240
4788.76 248
4788.92 256
4789.08 263
4789.24 269
4789.39 271
4789.55 271
4789.71 268
4789.87 262
4790.03 253
4790.19 244
4790.35 233
4790.51 221
4790.66 209
4790.82 199
4790.98 191
4791.14 185
4791.30 181
4791.46 180
4791.62 179
4791.78 178
4791.94 176
4792.09 174
4792.25 169
4792.41 164
4792.57 158
4792.73 151
4792.89 144
4793.05 135
4793.21 126
4793.36 117
4793.52 108
4793.68 101
4793.84 96
4794.00 94
4794.16 95
4794.32 98
4794.48 104
4794.64 110
4794.79 117
4794.95 124
4795.11 131
4795.27 137
4795.43 142
4795.59 146
4795.75 147
4795.91 146
4796.07 143
4796.22 141
4796.38 140
4796.54 143
4796.70 150
4796.86 160
4797.02 172
4797.18 183
4797.34 191
4797.50 195
4797.65 194
4797.81 188
4797.97 178
4798.13 166
4798.29 154
4798.45 141
4798.61 130
4798.77 120
4798.93 114
4799.08 109
4799.24 107
4799.40 106
4799.56 105
4799.72 104
4799.88 101
4800.04 96
4800.20 89
4800.36 81
4800.51 74
4800.67 69
4800.83 68
4800.99 70
4801.15 75
4801.31 81
4801.47 86
4801.63 86
[truncated: 754,210 more chars]
