# Supplementary material for: Methylobacterium Species Promoting Rice and Barley Growth and Interaction Specificity Revealed with Whole-Cell Matrix-Assisted Laser Desorption / Ionization-Time-of-Flight Mass Spectrometry (MALDI-TOF/MS) Analysis
Source: PLoS One. 2015 Jun 8;10(6):e0129509. doi: 10.1371/journal.pone.0129509 (PMC4460032; doi:10.1371/journal.pone.0129509)
Supplement: S3 Data — (ZIP) [file pone.0129509.s003.zip › Supplementary data 3 (ms from barley)/28b.txt]

781.20 0
781.26 0
781.33 0
781.39 0
781.45 0
781.52 0
781.58 0
781.65 0
781.71 0
781.77 0
781.84 0
781.90 0
781.97 0
782.03 0
782.09 0
782.16 0
782.22 0
782.29 0
782.35 0
782.41 0
782.48 0
782.54 0
782.61 0
782.67 0
782.73 0
782.80 0
782.86 0
782.93 0
782.99 0
783.05 0
783.12 0
783.18 0
783.25 0
783.31 0
783.38 0
783.44 0
783.50 0
783.57 0
783.63 0
783.70 0
783.76 0
783.82 0
783.89 0
783.95 0
784.02 0
784.08 0
784.15 0
784.21 0
784.27 0
784.34 0
784.40 0
784.47 0
784.53 0
784.59 0
784.66 0
784.72 0
784.79 0
784.85 0
784.91 0
784.98 0
785.04 0
785.11 0
785.17 0
785.24 0
785.30 0
785.36 0
785.43 0
785.49 0
785.56 0
785.62 0
785.69 0
785.75 0
785.81 0
785.88 0
785.94 0
786.01 0
786.07 0
786.13 0
786.20 0
786.26 0
786.33 0
786.39 0
786.46 0
786.52 0
786.58 0
786.65 0
786.71 0
786.78 0
786.84 0
786.91 0
786.97 0
787.03 0
787.10 0
787.16 0
787.23 0
787.29 0
787.36 0
787.42 0
787.48 0
787.55 0
787.61 0
787.68 0
787.74 0
787.81 0
787.87 0
787.93 0
788.00 0
788.06 0
788.13 0
788.19 0
788.26 0
788.32 0
788.38 0
788.45 0
788.51 0
788.58 0
788.64 0
788.71 0
788.77 0
788.83 0
788.90 0
788.96 0
789.03 0
789.09 0
789.16 0
789.22 0
789.29 0
789.35 0
789.41 0
789.48 0
789.54 0
789.61 0
789.67 0
789.74 0
789.80 0
789.86 0
789.93 0
789.99 0
790.06 0
790.12 0
790.19 0
790.25 0
790.32 0
790.38 0
790.44 0
790.51 0
790.57 0
790.64 0
790.70 0
790.77 0
790.83 0
790.89 0
790.96 0
791.02 0
791.09 0
791.15 0
791.22 0
791.28 0
791.35 0
791.41 0
791.47 0
791.54 0
791.60 0
791.67 0
791.73 0
791.80 0
791.86 0
791.93 0
791.99 0
792.06 0
792.12 0
792.18 0
792.25 0
792.31 0
792.38 0
792.44 0
792.51 0
792.57 0
792.64 0
792.70 0
792.76 0
792.83 0
792.89 0
792.96 0
793.02 0
793.09 0
793.15 0
793.22 0
793.28 0
793.34 0
793.41 0
793.47 0
793.54 0
793.60 0
793.67 0
793.73 0
793.80 0
793.86 0
793.93 0
793.99 0
794.05 0
794.12 0
794.18 0
794.25 0
794.31 0
794.38 0
794.44 0
794.51 0
794.57 0
794.64 0
794.70 0
794.77 0
794.83 0
794.89 0
794.96 0
795.02 0
795.09 0
795.15 0
795.22 0
795.28 0
795.35 0
795.41 0
795.48 0
795.54 0
795.60 0
795.67 0
795.73 0
795.80 0
795.86 0
795.93 0
795.99 0
796.06 0
796.12 0
796.19 0
796.25 0
796.32 0
796.38 0
796.45 0
796.51 0
796.57 0
796.64 0
796.70 0
796.77 0
796.83 0
796.90 0
796.96 0
797.03 0
797.09 0
797.16 0
797.22 0
797.29 0
797.35 0
797.42 0
797.48 0
797.54 0
797.61 0
797.67 0
797.74 0
797.80 0
797.87 0
797.93 0
798.00 0
798.06 0
798.13 0
798.19 0
798.26 0
798.32 0
798.39 0
798.45 0
798.52 0
798.58 0
798.64 0
798.71 0
798.77 0
798.84 0
798.90 0
798.97 0
799.03 0
799.10 0
799.16 0
799.23 0
799.29 0
799.36 0
799.42 0
799.49 0
799.55 0
799.62 0
799.68 0
799.75 0
799.81 0
799.88 0
799.94 0
800.00 0
800.07 0
800.13 0
800.20 0
800.26 0
800.33 0
800.39 0
800.46 0
800.52 0
800.59 0
800.65 0
800.72 0
800.78 0
800.85 0
800.91 0
800.98 0
801.04 0
801.11 0
801.17 0
801.24 0
801.30 0
801.37 0
801.43 0
801.50 0
801.56 0
801.63 0
801.69 0
801.76 0
801.82 0
801.88 0
801.95 0
802.01 0
802.08 0
802.14 0
802.21 0
802.27 0
802.34 0
802.40 0
802.47 0
802.53 0
802.60 0
802.66 0
802.73 0
802.79 0
802.86 0
802.92 0
802.99 0
803.05 0
803.12 0
803.18 0
803.25 0
803.31 0
803.38 0
803.44 0
803.51 0
803.57 0
803.64 0
803.70 0
803.77 0
803.83 0
803.90 0
803.96 0
804.03 0
804.09 0
804.16 0
804.22 0
804.29 0
804.35 0
804.42 0
804.48 0
804.55 0
804.61 0
804.68 0
804.74 0
804.81 0
804.87 0
804.94 0
805.00 0
805.07 0
805.13 0
805.20 0
805.26 0
805.33 0
805.39 0
805.46 0
805.52 0
805.59 0
805.65 0
805.72 0
805.78 0
805.85 0
805.91 0
805.98 0
806.04 0
806.11 0
806.17 0
806.24 0
806.30 0
806.37 0
806.43 0
806.50 0
806.56 0
806.63 0
806.69 0
806.76 0
806.82 0
806.89 0
806.95 0
807.02 0
807.08 0
807.15 0
807.21 0
807.28 0
807.34 0
807.41 0
807.47 0
807.54 0
807.60 0
807.67 0
807.73 0
807.80 0
807.86 0
807.93 0
807.99 0
808.06 0
808.12 0
808.19 0
808.25 0
808.32 0
808.39 0
808.45 0
808.52 0
808.58 0
808.65 0
808.71 0
808.78 0
808.84 0
808.91 0
808.97 0
809.04 0
809.10 0
809.17 0
809.23 0
809.30 0
809.36 0
809.43 0
809.49 0
809.56 0
809.62 0
809.69 0
809.75 0
809.82 0
809.88 0
809.95 0
810.01 0
810.08 0
810.14 0
810.21 0
810.28 0
810.34 0
810.41 0
810.47 0
810.54 0
810.60 0
810.67 0
810.73 0
810.80 0
810.86 0
810.93 0
810.99 0
811.06 0
811.12 0
811.19 0
811.25 0
811.32 0
811.38 0
811.45 0
811.51 0
811.58 0
811.64 0
811.71 0
811.78 0
811.84 0
811.91 0
811.97 0
812.04 0
812.10 0
812.17 0
812.23 0
812.30 0
812.36 0
812.43 0
812.49 0
812.56 0
812.62 0
812.69 0
812.75 0
812.82 0
812.89 0
812.95 0
813.02 0
813.08 0
813.15 0
813.21 0
813.28 0
813.34 0
813.41 0
813.47 0
813.54 0
813.60 0
813.67 0
813.73 0
813.80 0
813.87 0
813.93 1
814.00 1
814.06 0
814.13 0
814.19 0
814.26 0
814.32 0
814.39 0
814.45 0
814.52 0
814.58 0
814.65 0
814.72 0
814.78 0
814.85 0
814.91 0
814.98 0
815.04 0
815.11 0
815.17 0
815.24 0
815.30 0
815.37 0
815.43 0
815.50 0
815.57 0
815.63 0
815.70 0
815.76 0
815.83 0
815.89 0
815.96 0
816.02 0
816.09 0
816.15 0
816.22 0
816.29 0
816.35 0
816.42 0
816.48 0
816.55 0
816.61 0
816.68 0
816.74 0
816.81 0
816.87 0
816.94 0
817.01 0
817.07 0
817.14 0
817.20 0
817.27 0
817.33 0
817.40 0
817.46 0
817.53 0
817.59 0
817.66 0
817.73 0
817.79 0
817.86 0
817.92 0
817.99 0
818.05 0
818.12 0
818.18 0
818.25 0
818.32 0
818.38 0
818.45 0
818.51 0
818.58 0
818.64 0
818.71 0
818.77 0
818.84 0
818.91 0
818.97 0
819.04 0
819.10 0
819.17 0
819.23 0
819.30 0
819.36 0
819.43 0
819.50 0
819.56 0
819.63 0
819.69 0
819.76 0
819.82 0
819.89 0
819.95 0
820.02 0
820.09 0
820.15 0
820.22 0
820.28 0
820.35 0
820.41 0
820.48 0
820.55 0
820.61 0
820.68 0
820.74 0
820.81 0
820.87 0
820.94 0
821.00 0
821.07 0
821.14 0
821.20 0
821.27 0
821.33 0
821.40 0
821.46 0
821.53 0
821.60 0
821.66 0
821.73 0
821.79 0
821.86 0
821.92 0
821.99 0
822.06 0
822.12 0
822.19 0
822.25 0
822.32 0
822.38 0
822.45 0
822.51 0
822.58 0
822.65 0
822.71 0
822.78 0
822.84 0
822.91 0
822.97 0
823.04 0
823.11 0
823.17 0
823.24 0
823.30 0
823.37 0
823.44 0
823.50 0
823.57 0
823.63 0
823.70 0
823.76 0
823.83 0
823.90 0
823.96 0
824.03 0
824.09 0
824.16 0
824.22 0
824.29 0
824.36 0
824.42 0
824.49 0
824.55 0
824.62 0
824.68 0
824.75 0
824.82 0
824.88 0
824.95 0
825.01 0
825.08 0
825.15 0
825.21 0
825.28 0
825.34 0
825.41 0
825.47 0
825.54 0
825.61 0
825.67 0
825.74 0
825.80 0
825.87 0
825.93 0
826.00 0
826.07 0
826.13 0
826.20 0
826.26 0
826.33 0
826.40 0
826.46 0
826.53 0
826.59 0
826.66 0
826.73 0
826.79 0
826.86 0
826.92 0
826.99 0
827.05 0
827.12 0
827.19 0
827.25 0
827.32 0
827.38 0
827.45 0
827.52 0
827.58 0
827.65 0
827.71 0
827.78 0
827.85 0
827.91 0
827.98 0
828.04 0
828.11 0
828.17 0
828.24 0
828.31 0
828.37 0
828.44 0
828.50 0
828.57 0
828.64 0
828.70 0
828.77 0
828.83 0
828.90 0
828.97 0
829.03 0
829.10 0
829.16 0
829.23 0
829.30 0
829.36 0
829.43 0
829.49 0
829.56 0
829.63 0
829.69 0
829.76 0
829.82 0
829.89 0
829.96 0
830.02 0
830.09 0
830.15 0
830.22 0
830.29 0
830.35 0
830.42 0
830.48 0
830.55 0
830.62 0
830.68 0
830.75 0
830.81 0
830.88 0
830.95 0
831.01 0
831.08 0
831.14 0
831.21 0
831.28 0
831.34 0
831.41 0
831.47 0
831.54 0
831.61 0
831.67 0
831.74 0
831.80 0
831.87 0
831.94 0
832.00 0
832.07 0
832.14 0
832.20 0
832.27 0
832.33 0
832.40 0
832.47 0
832.53 0
832.60 0
832.66 0
832.73 0
832.80 0
832.86 0
832.93 0
832.99 0
833.06 0
833.13 0
833.19 0
833.26 0
833.33 0
833.39 0
833.46 0
833.52 0
833.59 0
833.66 0
833.72 0
833.79 0
833.85 0
833.92 0
833.99 0
834.05 0
834.12 0
834.18 0
834.25 0
834.32 0
834.38 0
834.45 0
834.52 0
834.58 0
834.65 0
834.71 0
834.78 0
834.85 0
834.91 0
834.98 0
835.05 0
835.11 0
835.18 0
835.24 0
835.31 0
835.38 0
835.44 0
835.51 0
835.58 0
835.64 0
835.71 0
835.77 0
835.84 0
835.91 0
835.97 0
836.04 0
836.10 0
836.17 0
836.24 0
836.30 0
836.37 0
836.44 0
836.50 0
836.57 0
836.63 0
836.70 0
836.77 0
836.83 0
836.90 0
836.97 0
837.03 0
837.10 0
837.17 0
837.23 0
837.30 0
837.36 0
837.43 0
837.50 0
837.56 0
837.63 0
837.70 0
837.76 0
837.83 0
837.89 0
837.96 0
838.03 0
838.09 0
838.16 0
838.23 0
838.29 0
838.36 0
838.42 0
838.49 0
838.56 0
838.62 0
838.69 0
838.76 0
838.82 0
838.89 0
838.96 0
839.02 0
839.09 0
839.15 0
839.22 0
839.29 0
839.35 0
839.42 0
839.49 0
839.55 0
839.62 0
839.69 0
839.75 0
839.82 0
839.88 0
839.95 0
840.02 0
840.08 0
840.15 0
840.22 0
840.28 0
840.35 0
840.42 0
840.48 0
840.55 0
840.62 0
840.68 0
840.75 0
840.81 0
840.88 0
840.95 0
841.01 0
841.08 0
841.15 0
841.21 0
841.28 0
841.35 0
841.41 0
841.48 0
841.55 0
841.61 0
841.68 0
841.74 0
841.81 0
841.88 0
841.94 0
842.01 0
842.08 0
842.14 0
842.21 0
842.28 0
842.34 0
842.41 0
842.48 0
842.54 0
842.61 0
842.68 0
842.74 0
842.81 0
842.88 0
842.94 0
843.01 0
843.07 0
843.14 0
843.21 0
843.27 0
843.34 0
843.41 0
843.47 0
843.54 0
843.61 0
843.67 0
843.74 0
843.81 0
843.87 0
843.94 0
844.01 0
844.07 0
844.14 0
844.21 0
844.27 0
844.34 0
844.41 0
844.47 0
844.54 0
844.61 0
844.67 0
844.74 0
844.80 0
844.87 0
844.94 0
845.00 0
845.07 0
845.14 0
845.20 0
845.27 0
845.34 0
845.40 0
845.47 0
845.54 0
845.60 0
845.67 0
845.74 0
845.80 0
845.87 0
845.94 0
846.00 0
846.07 0
846.14 0
846.20 0
846.27 0
846.34 0
846.40 0
846.47 0
846.54 0
846.60 0
846.67 0
846.74 0
846.80 0
846.87 0
846.94 0
847.00 0
847.07 0
847.14 0
847.20 0
847.27 0
847.34 0
847.40 0
847.47 0
847.54 0
847.60 0
847.67 0
847.74 0
847.80 0
847.87 0
847.94 0
848.00 0
848.07 0
848.14 0
848.20 0
848.27 0
848.34 0
848.40 0
848.47 0
848.54 0
848.60 0
848.67 0
848.74 0
848.80 0
848.87 0
848.94 0
849.00 0
849.07 0
849.14 0
849.21 0
849.27 0
849.34 0
849.41 0
849.47 0
849.54 0
849.61 0
849.67 0
849.74 0
849.81 0
849.87 0
849.94 0
850.01 0
850.07 0
850.14 0
850.21 0
850.27 0
850.34 0
850.41 0
850.47 0
850.54 0
850.61 0
850.67 0
850.74 0
850.81 0
850.88 0
850.94 0
851.01 0
851.08 0
851.14 0
851.21 0
851.28 0
851.34 0
851.41 0
851.48 0
851.54 0
851.61 0
851.68 0
851.74 0
851.81 0
851.88 0
851.94 0
852.01 0
852.08 0
852.15 0
852.21 0
852.28 0
852.35 0
852.41 0
852.48 0
852.55 0
852.61 0
852.68 0
852.75 0
852.81 0
852.88 0
852.95 0
853.01 0
853.08 0
853.15 0
853.22 0
853.28 0
853.35 0
853.42 0
853.48 0
853.55 0
853.62 0
853.68 0
853.75 0
853.82 0
853.88 0
853.95 0
854.02 0
854.09 0
854.15 0
854.22 0
854.29 0
854.35 0
854.42 0
854.49 0
854.55 0
854.62 0
854.69 0
854.76 0
854.82 0
854.89 0
854.96 0
855.02 0
855.09 0
855.16 0
855.22 0
855.29 0
855.36 0
855.43 0
855.49 0
855.56 0
855.63 0
855.69 0
855.76 0
855.83 0
855.89 0
855.96 0
856.03 0
856.10 0
856.16 0
856.23 0
856.30 0
856.36 0
856.43 0
856.50 0
856.56 0
856.63 0
856.70 0
856.77 0
856.83 0
856.90 0
856.97 0
857.03 0
857.10 0
857.17 0
857.24 0
857.30 0
857.37 0
857.44 0
857.50 0
857.57 0
857.64 0
857.70 0
857.77 0
857.84 0
857.91 0
857.97 0
858.04 0
858.11 0
858.17 0
858.24 0
858.31 0
858.38 0
858.44 0
858.51 0
858.58 0
858.64 0
858.71 0
858.78 0
858.85 0
858.91 0
858.98 0
859.05 0
859.11 0
859.18 0
859.25 0
859.32 0
859.38 0
859.45 0
859.52 0
859.58 0
859.65 0
859.72 0
859.79 0
859.85 0
859.92 0
859.99 0
860.05 0
860.12 0
860.19 0
860.26 0
860.32 0
860.39 0
860.46 0
860.52 0
860.59 0
860.66 0
860.73 0
860.79 0
860.86 0
860.93 0
861.00 0
861.06 0
861.13 0
861.20 0
861.26 0
861.33 0
861.40 0
861.47 0
861.53 0
861.60 0
861.67 0
861.73 0
861.80 0
861.87 0
861.94 0
862.00 0
862.07 0
862.14 0
862.21 0
862.27 0
862.34 0
862.41 0
862.47 0
862.54 0
862.61 0
862.68 0
862.74 0
862.81 0
862.88 0
862.95 0
863.01 0
863.08 0
863.15 0
863.22 0
863.28 0
863.35 0
863.42 0
863.48 0
863.55 0
863.62 0
863.69 0
863.75 0
863.82 0
863.89 0
863.96 0
864.02 0
864.09 0
864.16 0
864.22 0
864.29 0
864.36 0
864.43 0
864.49 0
864.56 0
864.63 0
864.70 0
864.76 0
864.83 0
864.90 0
864.97 0
865.03 0
865.10 0
865.17 0
865.24 0
865.30 0
865.37 0
865.44 0
865.51 0
865.57 0
865.64 0
865.71 0
865.77 0
865.84 0
865.91 0
865.98 0
866.04 0
866.11 0
866.18 0
866.25 0
866.31 0
866.38 0
866.45 0
866.52 0
866.58 0
866.65 0
866.72 0
866.79 0
866.85 0
866.92 0
866.99 0
867.06 0
867.12 0
867.19 0
867.26 0
867.33 0
867.39 0
867.46 0
867.53 0
867.60 0
867.66 0
867.73 0
867.80 0
867.87 0
867.93 0
868.00 0
868.07 0
868.14 0
868.20 0
868.27 0
868.34 0
868.41 0
868.47 0
868.54 0
868.61 0
868.68 0
868.74 0
868.81 0
868.88 0
868.95 0
869.01 0
869.08 0
869.15 0
869.22 0
869.28 0
869.35 0
869.42 0
869.49 0
869.55 0
869.62 0
869.69 0
869.76 0
869.82 0
869.89 0
869.96 0
870.03 0
870.09 0
870.16 0
870.23 0
870.30 0
870.36 0
870.43 0
870.50 0
870.57 0
870.63 0
870.70 0
870.77 0
870.84 0
870.91 0
870.97 0
871.04 0
871.11 0
871.18 0
871.24 0
871.31 0
871.38 0
871.45 0
871.51 0
871.58 0
871.65 0
871.72 0
871.78 0
871.85 0
871.92 0
871.99 0
872.05 0
872.12 0
872.19 0
872.26 0
872.33 0
872.39 0
872.46 0
872.53 0
872.60 0
872.66 0
872.73 0
872.80 0
872.87 0
872.93 0
873.00 0
873.07 0
873.14 0
873.21 0
873.27 0
873.34 0
873.41 0
873.48 0
873.54 0
873.61 0
873.68 0
873.75 0
873.81 0
873.88 0
873.95 0
874.02 0
874.09 0
874.15 0
874.22 0
874.29 0
874.36 0
874.42 0
874.49 0
874.56 0
874.63 0
874.70 0
874.76 0
874.83 0
874.90 0
874.97 0
875.03 0
875.10 0
875.17 0
875.24 0
875.31 0
875.37 0
875.44 0
875.51 0
875.58 0
875.64 0
875.71 0
875.78 0
875.85 0
875.92 0
875.98 0
876.05 0
876.12 0
876.19 0
876.25 0
876.32 0
876.39 0
876.46 0
876.53 0
876.59 0
876.66 0
876.73 0
876.80 0
876.86 0
876.93 0
877.00 0
877.07 0
877.14 0
877.20 0
877.27 0
877.34 0
877.41 0
877.48 0
877.54 0
877.61 0
877.68 0
877.75 0
877.81 0
877.88 0
877.95 0
878.02 0
878.09 0
878.15 0
878.22 0
878.29 0
878.36 0
878.43 0
878.49 0
878.56 0
878.63 0
878.70 0
878.77 0
878.83 0
878.90 0
878.97 0
879.04 0
879.10 0
879.17 0
879.24 0
879.31 0
879.38 0
879.44 0
879.51 0
879.58 0
879.65 0
879.72 0
879.78 0
879.85 0
879.92 0
879.99 0
880.06 0
880.12 0
880.19 0
880.26 0
880.33 0
880.40 0
880.46 0
880.53 0
880.60 0
880.67 0
880.74 0
880.80 0
880.87 0
880.94 0
881.01 0
881.08 0
881.14 0
881.21 0
881.28 0
881.35 0
881.42 0
881.48 0
881.55 0
881.62 0
881.69 0
881.76 0
881.82 0
881.89 0
881.96 0
882.03 0
882.10 0
882.16 0
882.23 0
882.30 0
882.37 0
882.44 0
882.50 0
882.57 0
882.64 0
882.71 0
882.78 0
882.84 0
882.91 0
882.98 0
883.05 0
883.12 0
883.18 0
883.25 0
883.32 0
883.39 0
883.46 0
883.53 0
883.59 0
883.66 0
883.73 0
883.80 0
883.87 0
883.93 0
884.00 0
884.07 0
884.14 0
884.21 0
884.27 0
884.34 0
884.41 0
884.48 0
884.55 0
884.62 0
884.68 0
884.75 0
884.82 0
884.89 0
884.96 0
885.02 0
885.09 0
885.16 0
885.23 0
885.30 0
885.36 0
885.43 0
885.50 0
885.57 0
885.64 0
885.71 0
885.77 0
885.84 0
885.91 0
885.98 0
886.05 0
886.11 0
886.18 0
886.25 0
886.32 0
886.39 0
886.46 0
886.52 0
886.59 0
886.66 0
886.73 0
886.80 0
886.87 0
886.93 0
887.00 0
887.07 0
887.14 0
887.21 0
887.27 0
887.34 0
887.41 0
887.48 0
887.55 0
887.62 0
887.68 0
887.75 0
887.82 0
887.89 0
887.96 0
888.03 0
888.09 0
888.16 0
888.23 0
888.30 0
888.37 0
888.44 0
888.50 0
888.57 0
888.64 0
888.71 0
888.78 0
888.84 0
888.91 0
888.98 0
889.05 0
889.12 0
889.19 0
889.25 0
889.32 0
889.39 0
889.46 0
889.53 0
889.60 0
889.66 0
889.73 0
889.80 0
889.87 0
889.94 0
890.01 0
890.07 0
890.14 0
890.21 0
890.28 0
890.35 0
890.42 0
890.48 0
890.55 0
890.62 0
890.69 0
890.76 0
890.83 0
890.89 0
890.96 0
891.03 0
891.10 0
891.17 0
891.24 0
891.31 0
891.37 0
891.44 0
891.51 0
891.58 0
891.65 0
891.72 0
891.78 0
891.85 0
891.92 0
891.99 0
892.06 0
892.13 0
892.19 0
892.26 0
892.33 0
892.40 0
892.47 0
892.54 0
892.61 0
892.67 0
892.74 0
892.81 0
892.88 0
892.95 0
893.02 0
893.08 0
893.15 0
893.22 0
893.29 0
893.36 0
893.43 0
893.50 0
893.56 0
893.63 0
893.70 0
893.77 0
893.84 0
893.91 0
893.97 0
894.04 0
894.11 0
894.18 0
894.25 0
894.32 0
894.39 0
894.45 0
894.52 0
894.59 0
894.66 0
894.73 0
894.80 0
894.87 0
894.93 0
895.00 0
895.07 0
895.14 0
895.21 0
895.28 0
895.35 0
895.41 0
895.48 0
895.55 0
895.62 0
895.69 0
895.76 0
895.83 0
895.89 0
895.96 0
896.03 0
896.10 0
896.17 0
896.24 0
896.31 0
896.37 0
896.44 0
896.51 0
896.58 0
896.65 0
896.72 0
896.79 0
896.85 0
896.92 0
896.99 0
897.06 0
897.13 0
897.20 0
897.27 0
897.33 0
897.40 0
897.47 0
897.54 0
897.61 0
897.68 0
897.75 0
897.81 0
897.88 0
897.95 0
898.02 0
898.09 0
898.16 0
898.23 0
898.30 0
898.36 0
898.43 0
898.50 0
898.57 0
898.64 0
898.71 0
898.78 0
898.84 0
898.91 0
898.98 0
899.05 0
899.12 0
899.19 0
899.26 0
899.33 0
899.39 0
899.46 0
899.53 0
899.60 0
899.67 0
899.74 0
899.81 0
899.88 0
899.94 0
900.01 0
900.08 0
900.15 0
900.22 0
900.29 0
900.36 0
900.42 0
900.49 0
900.56 0
900.63 0
900.70 0
900.77 0
900.84 0
900.91 0
900.98 0
901.04 0
901.11 0
901.18 0
901.25 0
901.32 0
901.39 0
901.46 0
901.53 0
901.59 0
901.66 0
901.73 0
901.80 0
901.87 0
901.94 0
902.01 0
902.08 0
902.14 0
902.21 0
902.28 0
902.35 0
902.42 0
902.49 0
902.56 0
902.63 0
902.69 0
902.76 0
902.83 0
902.90 0
902.97 0
903.04 0
903.11 0
903.18 0
903.25 0
903.31 0
903.38 0
903.45 0
903.52 0
903.59 0
903.66 0
903.73 0
903.80 0
903.87 0
903.93 0
904.00 0
904.07 0
904.14 0
904.21 0
904.28 0
904.35 0
904.42 0
904.49 0
904.55 0
904.62 0
904.69 0
904.76 0
904.83 0
904.90 0
904.97 0
905.04 0
905.11 0
905.17 0
905.24 0
905.31 0
905.38 0
905.45 0
905.52 0
905.59 0
905.66 0
905.73 0
905.79 0
905.86 0
905.93 0
906.00 0
906.07 0
906.14 0
906.21 0
906.28 0
906.35 0
906.42 0
906.48 0
906.55 0
906.62 0
906.69 0
906.76 0
906.83 0
906.90 0
906.97 0
907.04 0
907.11 0
907.17 0
907.24 0
907.31 0
907.38 0
907.45 0
907.52 0
907.59 0
907.66 0
907.73 0
907.80 0
907.86 0
907.93 0
908.00 0
908.07 0
908.14 0
908.21 0
908.28 0
908.35 0
908.42 0
908.49 0
908.56 0
908.62 0
908.69 0
908.76 0
908.83 0
908.90 0
908.97 0
909.04 0
909.11 0
909.18 0
909.25 0
909.31 0
909.38 0
909.45 0
909.52 0
909.59 0
909.66 0
909.73 0
909.80 0
909.87 0
909.94 0
910.01 0
910.07 0
910.14 0
910.21 0
910.28 0
910.35 0
910.42 0
910.49 0
910.56 0
910.63 0
910.70 0
910.77 0
910.84 0
910.90 0
910.97 0
911.04 0
911.11 0
911.18 0
911.25 0
911.32 0
911.39 0
911.46 0
911.53 0
911.60 0
911.67 0
911.73 0
911.80 0
911.87 0
911.94 0
912.01 0
912.08 0
912.15 0
912.22 0
912.29 0
912.36 0
912.43 0
912.50 0
912.56 0
912.63 0
912.70 0
912.77 0
912.84 0
912.91 0
912.98 0
913.05 0
913.12 0
913.19 0
913.26 0
913.33 0
913.40 0
913.46 0
913.53 0
913.60 0
913.67 0
913.74 0
913.81 0
913.88 0
913.95 0
914.02 0
914.09 0
914.16 0
914.23 0
914.30 0
914.36 0
914.43 0
914.50 0
914.57 0
914.64 0
914.71 0
914.78 0
914.85 0
914.92 0
914.99 0
915.06 0
915.13 0
915.20 0
915.27 0
915.33 0
915.40 0
915.47 0
915.54 0
915.61 0
915.68 0
915.75 0
915.82 0
915.89 0
915.96 0
916.03 0
916.10 0
916.17 0
916.24 0
916.31 0
916.37 0
916.44 0
916.51 0
916.58 0
916.65 0
916.72 0
916.79 0
916.86 0
916.93 0
917.00 0
917.07 0
917.14 0
917.21 0
917.28 0
917.35 0
917.42 0
917.48 0
917.55 0
917.62 0
917.69 0
917.76 0
917.83 0
917.90 0
917.97 0
918.04 0
918.11 0
918.18 0
918.25 0
918.32 0
918.39 0
918.46 0
918.53 0
918.60 0
918.66 0
918.73 0
918.80 0
918.87 0
918.94 0
919.01 0
919.08 0
919.15 0
919.22 0
919.29 0
919.36 0
919.43 0
919.50 0
919.57 0
919.64 0
919.71 0
919.78 0
919.85 0
919.92 0
919.98 0
920.05 0
920.12 0
920.19 0
920.26 0
920.33 0
920.40 0
920.47 0
920.54 0
920.61 0
920.68 0
920.75 0
920.82 0
920.89 0
920.96 0
921.03 0
921.10 0
921.17 0
921.24 0
921.31 0
921.37 0
921.44 0
921.51 0
921.58 0
921.65 0
921.72 0
921.79 0
921.86 0
921.93 0
922.00 0
922.07 0
922.14 0
922.21 0
922.28 0
922.35 0
922.42 0
922.49 0
922.56 0
922.63 0
922.70 0
922.77 0
922.84 0
922.91 0
922.98 0
923.04 0
923.11 0
923.18 0
923.25 0
923.32 0
923.39 0
923.46 0
923.53 0
923.60 0
923.67 0
923.74 0
923.81 0
923.88 0
923.95 0
924.02 0
924.09 0
924.16 0
924.23 0
924.30 0
924.37 0
924.44 0
924.51 0
924.58 0
924.65 0
924.72 0
924.79 0
924.86 0
924.92 0
924.99 0
925.06 0
925.13 0
925.20 0
925.27 0
925.34 0
925.41 0
925.48 0
925.55 0
925.62 0
925.69 0
925.76 0
925.83 0
925.90 0
925.97 0
926.04 0
926.11 0
926.18 0
926.25 0
926.32 0
926.39 0
926.46 0
926.53 0
926.60 0
926.67 0
926.74 0
926.81 0
926.88 0
926.95 0
927.02 0
927.09 0
927.16 0
927.23 0
927.30 0
927.37 0
927.43 0
927.50 0
927.57 0
927.64 0
927.71 0
927.78 0
927.85 0
927.92 0
927.99 0
928.06 0
928.13 0
928.20 0
928.27 0
928.34 0
928.41 0
928.48 0
928.55 0
928.62 0
928.69 0
928.76 0
928.83 0
928.90 0
928.97 0
929.04 0
929.11 0
929.18 0
929.25 0
929.32 0
929.39 0
929.46 0
929.53 0
929.60 0
929.67 0
929.74 0
929.81 0
929.88 0
929.95 0
930.02 0
930.09 0
930.16 0
930.23 0
930.30 0
930.37 0
930.44 0
930.51 0
930.58 0
930.65 0
930.72 0
930.79 0
930.86 0
930.93 0
931.00 0
931.07 0
931.14 0
931.21 0
931.28 0
931.35 0
931.42 0
931.49 0
931.56 0
931.63 0
931.70 0
931.77 0
931.84 0
931.91 0
931.98 0
932.05 0
932.12 0
932.19 0
932.26 0
932.32 0
932.39 0
932.46 0
932.53 0
932.60 0
932.67 0
932.74 0
932.81 0
932.88 0
932.95 0
933.02 0
933.09 0
933.16 0
933.23 0
933.30 0
933.37 0
933.44 0
933.51 0
933.58 0
933.65 0
933.72 0
933.79 0
933.86 0
933.93 0
934.00 0
934.07 0
934.14 0
934.21 0
934.28 0
934.35 0
934.42 0
934.49 0
934.56 0
934.63 0
934.70 0
934.77 0
934.84 0
934.92 0
934.99 0
935.06 0
935.13 0
935.20 0
935.27 0
935.34 0
935.41 0
935.48 0
935.55 0
935.62 0
935.69 0
935.76 0
935.83 0
935.90 0
935.97 0
936.04 0
936.11 0
936.18 0
936.25 0
936.32 0
936.39 0
936.46 0
936.53 0
936.60 0
936.67 0
936.74 0
936.81 0
936.88 0
936.95 0
937.02 0
937.09 0
937.16 0
937.23 0
937.30 0
937.37 0
937.44 0
937.51 0
937.58 0
937.65 0
937.72 0
937.79 0
937.86 0
937.93 0
938.00 0
938.07 0
938.14 0
938.21 0
938.28 0
938.35 0
938.42 0
938.49 0
938.56 0
938.63 0
938.70 0
938.77 0
938.84 0
938.91 0
938.98 0
939.05 0
939.12 0
939.19 0
939.26 0
939.33 0
939.40 0
939.47 0
939.54 0
939.61 0
939.68 0
939.75 0
939.82 0
939.90 0
939.97 0
940.04 0
940.11 0
940.18 0
940.25 0
940.32 0
940.39 0
940.46 0
940.53 0
940.60 0
940.67 0
940.74 0
940.81 0
940.88 0
940.95 0
941.02 0
941.09 0
941.16 0
941.23 0
941.30 0
941.37 0
941.44 0
941.51 0
941.58 0
941.65 0
941.72 0
941.79 0
941.86 0
941.93 0
942.00 0
942.07 0
942.14 0
942.21 0
942.28 0
942.35 0
942.43 0
942.50 0
942.57 0
942.64 0
942.71 0
942.78 0
942.85 0
942.92 0
942.99 0
943.06 0
943.13 0
943.20 0
943.27 0
943.34 0
943.41 0
943.48 0
943.55 0
943.62 0
943.69 0
943.76 0
943.83 0
943.90 0
943.97 0
944.04 0
944.11 0
944.18 0
944.25 0
944.33 0
944.40 0
944.47 0
944.54 0
944.61 0
944.68 0
944.75 0
944.82 0
944.89 0
944.96 0
945.03 0
945.10 0
945.17 0
945.24 0
945.31 0
945.38 0
945.45 0
945.52 0
945.59 0
945.66 0
945.73 0
945.80 0
945.87 0
945.95 0
946.02 0
946.09 0
946.16 0
946.23 0
946.30 0
946.37 0
946.44 0
946.51 0
946.58 0
946.65 0
946.72 0
946.79 0
946.86 0
946.93 0
947.00 0
947.07 0
947.14 0
947.21 0
947.28 0
947.35 0
947.43 0
947.50 0
947.57 0
947.64 0
947.71 0
947.78 0
947.85 0
947.92 0
947.99 0
948.06 0
948.13 0
948.20 0
948.27 0
948.34 0
948.41 0
948.48 0
948.55 0
948.62 0
948.70 0
948.77 0
948.84 0
948.91 0
948.98 0
949.05 0
949.12 0
949.19 0
949.26 0
949.33 0
949.40 0
949.47 0
949.54 0
949.61 0
949.68 0
949.75 0
949.82 0
949.90 0
949.97 0
950.04 0
950.11 0
950.18 0
950.25 0
950.32 0
950.39 0
950.46 0
950.53 0
950.60 0
950.67 0
950.74 0
950.81 0
950.88 0
950.95 0
951.03 0
951.10 0
951.17 0
951.24 0
951.31 0
951.38 0
951.45 0
951.52 0
951.59 0
951.66 0
951.73 0
951.80 0
951.87 0
951.94 0
952.01 0
952.09 0
952.16 0
952.23 0
952.30 0
952.37 0
952.44 0
952.51 0
952.58 0
952.65 0
952.72 0
952.79 0
952.86 0
952.93 0
953.00 0
953.08 0
953.15 0
953.22 0
953.29 0
953.36 0
953.43 0
953.50 0
953.57 0
953.64 0
953.71 0
953.78 0
953.85 0
953.92 0
953.99 0
954.07 0
954.14 0
954.21 0
954.28 0
954.35 0
954.42 0
954.49 0
954.56 0
954.63 0
954.70 0
954.77 0
954.84 0
954.91 0
954.99 0
955.06 0
955.13 0
955.20 0
955.27 0
955.34 0
955.41 0
955.48 0
955.55 0
955.62 0
955.69 0
955.76 0
955.84 0
955.91 0
955.98 0
956.05 0
956.12 0
956.19 0
956.26 0
956.33 0
956.40 0
956.47 0
956.54 0
956.61 0
956.69 0
956.76 0
956.83 0
956.90 0
956.97 0
957.04 0
957.11 0
957.18 0
957.25 0
957.32 0
957.39 0
957.47 0
957.54 0
957.61 0
957.68 0
957.75 0
957.82 0
957.89 0
957.96 0
958.03 0
958.10 0
958.17 0
958.25 0
958.32 0
958.39 0
958.46 0
958.53 0
958.60 0
958.67 0
958.74 0
958.81 0
958.88 0
958.95 0
959.03 0
959.10 0
959.17 0
959.24 0
959.31 0
959.38 0
959.45 0
959.52 0
959.59 0
959.66 0
959.74 0
959.81 0
959.88 0
959.95 0
960.02 0
960.09 0
960.16 0
960.23 0
960.30 0
960.37 0
960.44 0
960.52 0
960.59 0
960.66 0
960.73 0
960.80 0
960.87 0
960.94 0
961.01 0
961.08 0
961.16 0
961.23 0
961.30 0
961.37 0
961.44 0
961.51 0
961.58 0
961.65 0
961.72 0
961.79 0
961.87 0
961.94 0
962.01 0
962.08 0
962.15 0
962.22 0
962.29 0
962.36 0
962.43 0
962.51 0
962.58 0
962.65 0
962.72 0
962.79 0
962.86 0
962.93 0
963.00 0
963.07 0
963.14 0
963.22 0
963.29 0
963.36 0
963.43 0
963.50 0
963.57 0
963.64 0
963.71 0
963.78 0
963.86 0
963.93 0
964.00 0
964.07 0
964.14 0
964.21 0
964.28 0
964.35 0
964.43 0
964.50 0
964.57 0
964.64 0
964.71 0
964.78 0
964.85 0
964.92 0
964.99 0
965.07 0
965.14 0
965.21 0
965.28 0
965.35 0
965.42 0
965.49 0
965.56 0
965.63 0
965.71 0
965.78 0
965.85 0
965.92 0
965.99 0
966.06 0
966.13 0
966.20 0
966.28 0
966.35 0
966.42 0
966.49 0
966.56 0
966.63 0
966.70 0
966.77 0
966.85 0
966.92 0
966.99 0
967.06 0
967.13 0
967.20 0
967.27 0
967.34 0
967.42 0
967.49 0
967.56 0
967.63 0
967.70 0
967.77 0
967.84 0
967.91 0
967.99 0
968.06 0
968.13 0
968.20 0
968.27 0
968.34 0
968.41 0
968.48 0
968.56 0
968.63 0
968.70 0
968.77 0
968.84 0
968.91 0
968.98 0
969.06 0
969.13 0
969.20 0
969.27 0
969.34 0
969.41 0
969.48 0
969.55 0
969.63 0
969.70 0
969.77 0
969.84 0
969.91 0
969.98 0
970.05 0
970.13 0
970.20 0
970.27 0
970.34 0
970.41 0
970.48 0
970.55 0
970.62 0
970.70 0
970.77 0
970.84 0
970.91 0
970.98 0
971.05 0
971.12 0
971.20 0
971.27 0
971.34 0
971.41 0
971.48 0
971.55 0
971.62 0
971.70 0
971.77 0
971.84 0
971.91 0
971.98 0
972.05 0
972.12 0
972.20 0
972.27 0
972.34 0
972.41 0
972.48 0
972.55 0
972.62 0
972.70 0
972.77 0
972.84 0
972.91 0
972.98 0
973.05 0
973.12 0
973.20 0
973.27 0
973.34 0
973.41 0
973.48 0
973.55 0
973.62 0
973.70 0
973.77 0
973.84 0
973.91 0
973.98 0
974.05 0
974.13 0
974.20 0
974.27 0
974.34 0
974.41 0
974.48 0
974.55 0
974.63 0
974.70 0
974.77 0
974.84 0
974.91 0
974.98 0
975.06 0
975.13 0
975.20 0
975.27 0
975.34 0
975.41 0
975.48 0
975.56 0
975.63 0
975.70 0
975.77 0
975.84 0
975.91 0
975.99 0
976.06 0
976.13 0
976.20 0
976.27 0
976.34 0
976.41 0
976.49 0
976.56 0
976.63 0
976.70 0
976.77 0
976.84 0
976.92 0
976.99 0
977.06 0
977.13 0
977.20 0
977.27 0
977.35 0
977.42 0
977.49 0
977.56 0
977.63 0
977.70 0
977.78 0
977.85 0
977.92 0
977.99 0
978.06 0
978.13 0
978.21 0
978.28 0
978.35 0
978.42 0
978.49 0
978.56 0
978.64 0
978.71 0
978.78 0
978.85 0
978.92 0
978.99 0
979.07 0
979.14 0
979.21 0
979.28 0
979.35 0
979.42 0
979.50 0
979.57 0
979.64 0
979.71 0
979.78 0
979.85 0
979.93 0
980.00 0
980.07 0
980.14 0
980.21 0
980.28 0
980.36 0
980.43 0
980.50 0
980.57 0
980.64 0
980.71 0
980.79 0
980.86 0
980.93 0
981.00 0
981.07 0
981.15 0
981.22 0
981.29 0
981.36 0
981.43 0
981.50 0
981.58 0
981.65 0
981.72 0
981.79 0
981.86 0
981.93 0
982.01 0
982.08 0
982.15 0
982.22 0
982.29 0
982.37 0
982.44 0
982.51 0
982.58 0
982.65 0
982.72 0
982.80 0
982.87 0
982.94 0
983.01 0
983.08 0
983.16 0
983.23 0
983.30 0
983.37 0
983.44 0
983.51 0
983.59 0
983.66 0
983.73 0
983.80 0
983.87 0
983.95 0
984.02 0
984.09 0
984.16 0
984.23 0
984.31 0
984.38 0
984.45 0
984.52 0
984.59 0
984.66 0
984.74 0
984.81 0
984.88 0
984.95 0
985.02 0
985.10 0
985.17 0
985.24 0
985.31 0
985.38 0
985.46 0
985.53 0
985.60 0
985.67 0
985.74 0
985.82 0
985.89 0
985.96 0
986.03 0
986.10 0
986.18 0
986.25 0
986.32 0
986.39 0
986.46 0
986.53 0
986.61 0
986.68 0
986.75 0
986.82 0
986.89 0
986.97 0
987.04 0
987.11 0
987.18 0
987.25 0
987.33 0
987.40 0
987.47 0
987.54 0
987.61 0
987.69 0
987.76 0
987.83 0
987.90 0
987.97 0
988.05 0
988.12 0
988.19 0
988.26 0
988.33 0
988.41 0
988.48 0
988.55 0
988.62 0
988.69 0
988.77 0
988.84 0
988.91 0
988.98 0
989.06 0
989.13 0
989.20 0
989.27 0
989.34 0
989.42 0
989.49 0
989.56 0
989.63 0
989.70 0
989.78 0
989.85 0
989.92 0
989.99 0
990.06 0
990.14 0
990.21 0
990.28 0
990.35 0
990.42 0
990.50 0
990.57 0
990.64 0
990.71 0
990.79 0
990.86 0
990.93 0
991.00 0
991.07 0
991.15 0
991.22 0
991.29 0
991.36 0
991.43 0
991.51 0
991.58 0
991.65 0
991.72 0
991.79 0
991.87 0
991.94 0
992.01 0
992.08 0
992.16 0
992.23 0
992.30 0
992.37 0
992.44 0
992.52 0
992.59 0
992.66 0
992.73 0
992.81 0
992.88 0
992.95 0
993.02 0
993.09 0
993.17 0
993.24 0
993.31 0
993.38 0
993.46 0
993.53 0
993.60 0
993.67 0
993.74 0
993.82 0
993.89 0
993.96 0
994.03 0
994.11 0
994.18 0
994.25 0
994.32 0
994.39 0
994.47 0
994.54 0
994.61 0
994.68 0
994.76 0
994.83 0
994.90 0
994.97 0
995.04 0
995.12 0
995.19 0
995.26 0
995.33 0
995.41 0
995.48 0
995.55 0
995.62 0
995.69 0
995.77 0
995.84 0
995.91 0
995.98 0
996.06 0
996.13 0
996.20 0
996.27 0
996.35 0
996.42 0
996.49 0
996.56 0
996.63 0
996.71 0
996.78 0
996.85 0
996.92 0
997.00 0
997.07 0
997.14 0
997.21 0
997.29 0
997.36 0
997.43 0
997.50 0
997.58 0
997.65 0
997.72 0
997.79 0
997.86 0
997.94 0
998.01 0
998.08 0
998.15 0
998.23 0
998.30 0
998.37 0
998.44 0
998.52 0
998.59 0
998.66 0
998.73 0
998.81 0
998.88 0
998.95 0
999.02 0
999.10 0
999.17 0
999.24 0
999.31 0
999.39 0
999.46 0
999.53 0
999.60 0
999.67 0
999.75 0
999.82 0
999.89 0
999.96 0
1000.04 0
1000.11 0
1000.18 0
1000.25 0
1000.33 0
1000.40 0
1000.47 0
1000.54 0
1000.62 0
1000.69 0
1000.76 0
1000.83 0
1000.91 0
1000.98 0
1001.05 0
1001.12 0
1001.20 0
1001.27 0
1001.34 0
1001.41 0
1001.49 0
1001.56 0
1001.63 0
1001.70 0
1001.78 0
1001.85 0
1001.92 0
1001.99 0
1002.07 0
1002.14 0
1002.21 0
1002.28 0
1002.36 1
1002.43 1
1002.50 1
1002.57 1
1002.65 1
1002.72 0
1002.79 0
1002.86 0
1002.94 0
1003.01 0
1003.08 0
1003.15 0
1003.23 0
1003.30 0
1003.37 0
1003.45 0
1003.52 0
1003.59 0
1003.66 0
1003.74 0
1003.81 0
1003.88 0
1003.95 0
1004.03 0
1004.10 0
1004.17 0
1004.24 0
1004.32 0
1004.39 0
1004.46 0
1004.53 0
1004.61 0
1004.68 0
1004.75 0
1004.82 0
1004.90 0
1004.97 0
1005.04 0
1005.12 0
1005.19 0
1005.26 0
1005.33 0
1005.41 0
1005.48 0
1005.55 0
1005.62 0
1005.70 0
1005.77 0
1005.84 0
1005.91 0
1005.99 0
1006.06 0
1006.13 0
1006.20 0
1006.28 0
1006.35 0
1006.42 0
1006.50 0
1006.57 0
1006.64 0
1006.71 0
1006.79 0
1006.86 0
1006.93 0
1007.00 0
1007.08 0
1007.15 0
1007.22 0
1007.30 0
1007.37 0
1007.44 0
1007.51 0
1007.59 0
1007.66 0
1007.73 0
1007.80 0
1007.88 0
1007.95 0
1008.02 0
1008.10 0
1008.17 0
1008.24 0
1008.31 0
1008.39 0
1008.46 0
1008.53 0
1008.60 0
1008.68 0
1008.75 0
1008.82 0
1008.90 0
1008.97 0
1009.04 0
1009.11 0
1009.19 0
1009.26 0
1009.33 0
1009.41 0
1009.48 0
1009.55 0
1009.62 0
1009.70 0
1009.77 0
1009.84 0
1009.91 0
1009.99 0
1010.06 0
1010.13 0
1010.21 0
1010.28 0
1010.35 0
1010.42 0
1010.50 0
1010.57 0
1010.64 0
1010.72 0
1010.79 0
1010.86 0
1010.93 0
1011.01 0
1011.08 0
1011.15 0
1011.23 0
1011.30 0
1011.37 0
1011.44 0
1011.52 0
1011.59 0
1011.66 0
1011.74 0
1011.81 0
1011.88 0
1011.95 0
1012.03 0
1012.10 0
1012.17 0
1012.25 0
1012.32 0
1012.39 0
1012.46 0
1012.54 0
1012.61 0
1012.68 0
1012.76 0
1012.83 0
1012.90 0
1012.97 0
1013.05 0
1013.12 0
1013.19 0
1013.27 0
1013.34 0
1013.41 0
1013.49 0
1013.56 0
1013.63 0
1013.70 0
1013.78 0
1013.85 0
1013.92 0
1014.00 0
1014.07 0
1014.14 0
1014.21 0
1014.29 0
1014.36 0
1014.43 0
1014.51 0
1014.58 0
1014.65 0
1014.73 0
1014.80 0
1014.87 0
1014.94 0
1015.02 0
1015.09 0
1015.16 0
1015.24 0
1015.31 0
1015.38 0
1015.46 0
1015.53 0
1015.60 0
1015.67 0
1015.75 0
1015.82 0
1015.89 0
1015.97 0
1016.04 0
1016.11 0
1016.19 0
1016.26 0
1016.33 0
1016.40 0
1016.48 0
1016.55 0
1016.62 0
1016.70 0
1016.77 0
1016.84 0
1016.92 0
1016.99 0
1017.06 0
1017.14 0
1017.21 0
1017.28 0
1017.35 0
1017.43 0
1017.50 0
1017.57 0
1017.65 0
1017.72 0
1017.79 0
1017.87 0
1017.94 0
1018.01 0
1018.09 0
1018.16 0
1018.23 0
1018.30 0
1018.38 0
1018.45 0
1018.52 0
1018.60 0
1018.67 0
1018.74 0
1018.82 0
1018.89 0
1018.96 0
1019.04 0
1019.11 0
1019.18 0
1019.26 0
1019.33 0
1019.40 0
1019.47 0
1019.55 0
1019.62 0
1019.69 0
1019.77 0
1019.84 0
1019.91 0
1019.99 0
1020.06 0
1020.13 0
1020.21 0
1020.28 0
1020.35 0
1020.43 0
1020.50 0
1020.57 0
1020.65 0
1020.72 0
1020.79 0
1020.87 0
1020.94 0
1021.01 0
1021.08 0
1021.16 0
1021.23 0
1021.30 0
1021.38 0
1021.45 1
1021.52 1
1021.60 1
1021.67 1
1021.74 1
1021.82 1
1021.89 1
1021.96 0
1022.04 0
1022.11 0
1022.18 0
1022.26 0
1022.33 0
1022.40 0
1022.48 0
1022.55 0
1022.62 0
1022.70 1
1022.77 1
1022.84 1
1022.92 1
1022.99 1
1023.06 1
1023.14 1
1023.21 1
1023.28 1
1023.36 1
1023.43 0
1023.50 0
1023.58 0
1023.65 0
1023.72 0
1023.80 0
1023.87 1
1023.94 1
1024.02 1
1024.09 1
1024.16 1
1024.24 1
1024.31 1
1024.38 1
1024.46 1
1024.53 0
1024.60 0
1024.68 0
1024.75 0
1024.82 0
1024.90 0
1024.97 0
1025.04 0
1025.12 0
1025.19 0
1025.26 0
1025.34 0
1025.41 0
1025.48 0
1025.56 0
1025.63 0
1025.70 0
1025.78 0
1025.85 0
1025.92 0
1026.00 0
1026.07 0
1026.14 0
1026.22 0
1026.29 0
1026.36 0
1026.44 0
1026.51 0
1026.58 0
1026.66 0
1026.73 0
1026.80 0
1026.88 0
1026.95 0
1027.02 0
1027.10 0
1027.17 1
1027.24 1
1027.32 0
1027.39 0
1027.46 0
1027.54 0
1027.61 0
1027.68 0
1027.76 0
1027.83 0
1027.90 0
1027.98 0
1028.05 0
1028.13 0
1028.20 0
1028.27 0
1028.35 0
1028.42 0
1028.49 0
1028.57 0
1028.64 0
1028.71 0
1028.79 0
1028.86 0
1028.93 0
1029.01 0
1029.08 0
1029.15 0
1029.23 0
1029.30 0
1029.37 0
1029.45 0
1029.52 1
1029.59 1
1029.67 1
1029.74 1
1029.82 1
1029.89 1
1029.96 1
1030.04 1
1030.11 1
1030.18 1
1030.26 1
1030.33 1
1030.40 1
1030.48 1
1030.55 0
1030.62 0
1030.70 0
1030.77 0
1030.84 0
1030.92 0
1030.99 0
1031.07 0
1031.14 0
1031.21 0
1031.29 0
1031.36 0
1031.43 0
1031.51 0
1031.58 0
1031.65 0
1031.73 0
1031.80 0
1031.87 0
1031.95 0
1032.02 1
1032.10 1
1032.17 1
1032.24 1
1032.32 1
1032.39 1
1032.46 1
1032.54 1
1032.61 1
1032.68 1
1032.76 1
1032.83 1
1032.91 0
1032.98 0
1033.05 0
1033.13 0
1033.20 0
1033.27 0
1033.35 0
1033.42 0
1033.49 0
1033.57 0
1033.64 0
1033.72 0
1033.79 0
1033.86 0
1033.94 0
1034.01 0
1034.08 0
1034.16 0
1034.23 0
1034.31 0
1034.38 1
1034.45 1
1034.53 1
1034.60 0
1034.67 0
1034.75 0
1034.82 0
1034.89 0
1034.97 0
1035.04 0
1035.12 0
1035.19 0
1035.26 0
1035.34 0
1035.41 0
1035.48 0
1035.56 0
1035.63 0
1035.71 0
1035.78 0
1035.85 0
1035.93 0
1036.00 0
1036.07 0
1036.15 0
1036.22 0
1036.30 1
1036.37 1
1036.44 1
1036.52 1
1036.59 1
1036.66 1
1036.74 1
1036.81 1
1036.89 1
1036.96 1
1037.03 1
1037.11 1
1037.18 1
1037.25 1
1037.33 1
1037.40 1
1037.48 0
1037.55 0
1037.62 0
1037.70 0
1037.77 0
1037.84 0
1037.92 0
1037.99 0
1038.07 0
1038.14 0
1038.21 0
1038.29 0
1038.36 0
1038.44 1
1038.51 1
1038.58 1
1038.66 1
1038.73 1
1038.80 1
1038.88 1
1038.95 1
1039.03 1
1039.10 1
1039.17 1
1039.25 0
1039.32 0
1039.40 0
1039.47 0
1039.54 0
1039.62 0
1039.69 0
1039.76 0
1039.84 0
1039.91 1
1039.99 1
1040.06 1
1040.13 1
1040.21 1
1040.28 0
1040.36 0
1040.43 1
1040.50 1
1040.58 1
1040.65 1
1040.73 1
1040.80 1
1040.87 0
1040.95 0
1041.02 0
1041.09 0
1041.17 0
1041.24 0
1041.32 0
1041.39 0
1041.46 0
1041.54 0
1041.61 0
1041.69 0
1041.76 0
1041.83 0
1041.91 0
1041.98 0
1042.06 0
1042.13 0
1042.20 0
1042.28 0
1042.35 0
1042.43 0
1042.50 0
1042.57 0
1042.65 0
1042.72 0
1042.80 0
1042.87 1
1042.94 1
1043.02 1
1043.09 1
1043.17 1
1043.24 1
1043.31 2
1043.39 2
1043.46 2
1043.54 2
1043.61 1
1043.68 1
1043.76 1
1043.83 1
1043.91 1
1043.98 1
1044.05 1
1044.13 1
1044.20 1
1044.28 1
1044.35 1
1044.42 1
1044.50 1
1044.57 0
1044.65 0
1044.72 0
1044.79 0
1044.87 0
1044.94 0
1045.02 0
1045.09 0
1045.16 0
1045.24 0
1045.31 0
1045.39 0
1045.46 0
1045.54 0
1045.61 0
1045.68 0
1045.76 0
1045.83 0
1045.91 0
1045.98 1
1046.05 1
1046.13 1
1046.20 1
1046.28 1
1046.35 2
1046.42 2
1046.50 2
1046.57 2
1046.65 2
1046.72 2
1046.79 2
1046.87 3
1046.94 3
1047.02 3
1047.09 3
1047.17 2
1047.24 2
1047.31 2
1047.39 1
1047.46 1
1047.54 1
1047.61 1
1047.68 1
1047.76 2
1047.83 2
1047.91 2
1047.98 2
1048.06 3
1048.13 3
1048.20 3
1048.28 3
1048.35 3
1048.43 3
1048.50 3
1048.57 3
1048.65 2
1048.72 2
1048.80 2
1048.87 1
1048.95 1
1049.02 1
1049.09 1
1049.17 1
1049.24 2
1049.32 2
1049.39 2
1049.47 2
1049.54 3
1049.61 3
1049.69 3
1049.76 2
1049.84 2
1049.91 2
1049.98 1
1050.06 1
1050.13 0
1050.21 0
1050.28 0
1050.36 0
1050.43 0
1050.50 0
1050.58 0
1050.65 0
1050.73 0
1050.80 1
1050.88 1
1050.95 1
1051.02 1
1051.10 2
1051.17 2
1051.25 2
1051.32 2
1051.40 2
1051.47 2
1051.54 2
1051.62 2
1051.69 2
1051.77 2
1051.84 1
1051.92 1
1051.99 1
1052.06 1
1052.14 2
1052.21 2
1052.29 3
1052.36 3
1052.44 3
1052.51 4
1052.58 4
1052.66 4
1052.73 3
1052.81 3
1052.88 2
1052.96 2
1053.03 2
1053.11 2
1053.18 2
1053.25 2
1053.33 2
1053.40 2
1053.48 1
1053.55 1
1053.63 1
1053.70 1
1053.77 1
1053.85 1
1053.92 1
1054.00 1
1054.07 1
1054.15 2
1054.22 2
1054.29 2
1054.37 2
1054.44 2
1054.52 2
1054.59 1
1054.67 1
1054.74 1
1054.82 1
1054.89 1
1054.96 1
1055.04 1
1055.11 2
1055.19 2
1055.26 2
1055.34 2
1055.41 2
1055.49 2
1055.56 2
1055.63 2
1055.71 1
1055.78 1
1055.86 1
1055.93 1
1056.01 2
1056.08 2
1056.16 2
1056.23 2
1056.30 2
1056.38 2
1056.45 2
1056.53 2
1056.60 2
1056.68 1
1056.75 1
1056.83 1
1056.90 1
1056.97 1
1057.05 2
1057.12 2
1057.20 2
1057.27 2
1057.35 2
1057.42 2
1057.50 2
1057.57 2
1057.65 2
1057.72 2
1057.79 2
1057.87 1
1057.94 1
1058.02 1
1058.09 1
1058.17 0
1058.24 0
1058.32 0
1058.39 0
1058.47 0
1058.54 0
1058.61 0
1058.69 0
1058.76 0
1058.84 0
1058.91 0
1058.99 0
1059.06 0
1059.14 0
1059.21 0
1059.29 0
1059.36 0
1059.43 0
1059.51 0
1059.58 1
1059.66 1
1059.73 1
1059.81 1
1059.88 1
1059.96 1
1060.03 1
1060.11 1
1060.18 1
1060.25 1
1060.33 1
1060.40 1
1060.48 2
1060.55 2
1060.63 3
1060.70 3
1060.78 4
1060.85 4
1060.93 4
1061.00 4
1061.08 4
1061.15 3
1061.22 3
1061.30 3
1061.37 3
1061.45 3
1061.52 3
1061.60 3
1061.67 3
1061.75 2
1061.82 2
1061.90 2
1061.97 1
1062.05 1
1062.12 1
1062.20 1
1062.27 1
1062.34 2
1062.42 2
1062.49 2
1062.57 3
1062.64 3
1062.72 3
1062.79 3
1062.87 3
1062.94 3
1063.02 3
1063.09 3
1063.17 3
1063.24 3
1063.32 3
1063.39 3
1063.46 3
1063.54 3
1063.61 3
1063.69 3
1063.76 2
1063.84 2
1063.91 2
1063.99 2
1064.06 2
1064.14 3
1064.21 3
1064.29 3
1064.36 4
1064.44 4
1064.51 4
1064.59 4
1064.66 4
1064.74 4
1064.81 4
1064.89 4
1064.96 4
1065.03 3
1065.11 3
1065.18 3
1065.26 3
1065.33 3
1065.41 2
1065.48 2
1065.56 2
1065.63 2
1065.71 2
1065.78 2
1065.86 1
1065.93 1
1066.01 1
1066.08 2
1066.16 2
1066.23 2
1066.31 3
1066.38 4
1066.46 4
1066.53 4
1066.61 5
1066.68 4
1066.75 4
1066.83 4
1066.90 5
1066.98 5
1067.05 5
1067.13 5
1067.20 5
1067.28 4
1067.35 4
1067.43 4
1067.50 3
1067.58 3
1067.65 3
1067.73 2
1067.80 2
1067.88 2
1067.95 2
1068.03 2
1068.10 2
1068.18 1
1068.25 1
1068.33 1
1068.40 1
1068.48 1
1068.55 1
1068.63 1
1068.70 1
1068.78 1
1068.85 1
1068.93 1
1069.00 1
1069.08 1
1069.15 2
1069.23 2
1069.30 3
1069.38 3
1069.45 3
1069.53 3
1069.60 3
1069.68 2
1069.75 2
1069.83 1
1069.90 1
1069.98 1
1070.05 1
1070.12 2
1070.20 2
1070.27 3
1070.35 3
1070.42 3
1070.50 4
1070.57 4
1070.65 4
1070.72 4
1070.80 4
1070.87 4
1070.95 4
1071.02 3
1071.10 2
1071.17 2
1071.25 2
1071.32 1
1071.40 1
1071.47 2
1071.55 2
1071.62 2
1071.70 3
1071.77 3
1071.85 3
1071.92 3
1072.00 3
1072.07 3
1072.15 3
1072.22 3
1072.30 3
1072.37 3
1072.45 4
1072.52 4
1072.60 4
1072.67 4
1072.75 3
1072.82 3
1072.90 2
1072.97 2
1073.05 1
1073.13 1
1073.20 1
1073.28 0
1073.35 0
1073.43 0
1073.50 0
1073.58 0
1073.65 0
1073.73 1
1073.80 1
1073.88 1
1073.95 1
1074.03 2
1074.10 2
1074.18 2
1074.25 3
1074.33 3
1074.40 3
1074.48 3
1074.55 3
1074.63 2
1074.70 2
1074.78 2
1074.85 1
1074.93 1
1075.00 0
1075.08 0
1075.15 0
1075.23 0
1075.30 1
1075.38 1
1075.45 1
1075.53 2
1075.60 2
1075.68 2
1075.75 2
1075.83 2
1075.90 3
1075.98 3
1076.05 4
1076.13 4
1076.20 5
1076.28 5
1076.35 5
1076.43 4
1076.51 4
1076.58 4
1076.66 3
1076.73 3
1076.81 4
1076.88 4
1076.96 5
1077.03 5
1077.11 5
1077.18 5
1077.26 5
1077.33 5
1077.41 5
1077.48 4
1077.56 4
1077.63 4
1077.71 3
1077.78 3
1077.86 3
1077.93 3
1078.01 3
1078.08 3
1078.16 3
1078.23 3
1078.31 4
1078.39 4
1078.46 5
1078.54 5
1078.61 5
1078.69 6
1078.76 6
1078.84 5
1078.91 5
1078.99 4
1079.06 3
1079.14 3
1079.21 2
1079.29 1
1079.36 1
1079.44 1
1079.51 1
1079.59 1
1079.66 2
1079.74 3
1079.82 3
1079.89 4
1079.97 4
1080.04 4
1080.12 5
1080.19 5
1080.27 5
1080.34 5
1080.42 5
1080.49 6
1080.57 6
1080.64 7
1080.72 7
1080.79 7
1080.87 7
1080.94 6
1081.02 6
1081.10 5
1081.17 5
1081.25 5
1081.32 5
1081.40 5
1081.47 5
1081.55 5
1081.62 5
1081.70 5
1081.77 4
1081.85 4
1081.92 4
1082.00 4
1082.07 3
1082.15 3
1082.23 3
1082.30 3
1082.38 3
1082.45 2
1082.53 2
1082.60 2
1082.68 2
1082.75 2
1082.83 2
1082.90 2
1082.98 2
1083.05 3
1083.13 3
1083.21 3
1083.28 2
1083.36 2
1083.43 1
1083.51 1
1083.58 1
1083.66 1
1083.73 1
1083.81 2
1083.88 3
1083.96 3
1084.04 4
1084.11 4
1084.19 4
1084.26 4
1084.34 4
1084.41 4
1084.49 3
1084.56 3
1084.64 2
1084.71 2
1084.79 2
1084.87 2
1084.94 2
1085.02 1
1085.09 1
1085.17 1
1085.24 1
1085.32 1
1085.39 1
1085.47 0
1085.54 0
1085.62 0
1085.70 0
1085.77 0
1085.85 0
1085.92 1
1086.00 2
1086.07 2
1086.15 3
1086.22 3
1086.30 2
1086.38 2
1086.45 1
1086.53 0
1086.60 0
1086.68 0
1086.75 0
1086.83 0
1086.90 0
1086.98 0
1087.05 0
1087.13 0
1087.21 0
1087.28 1
1087.36 1
1087.43 1
1087.51 1
1087.58 1
1087.66 2
1087.73 2
1087.81 3
1087.89 3
1087.96 3
1088.04 3
1088.11 3
1088.19 3
1088.26 3
1088.34 2
1088.41 3
1088.49 3
1088.57 3
1088.64 4
1088.72 4
1088.79 5
1088.87 5
1088.94 5
1089.02 5
1089.10 6
1089.17 6
1089.25 6
1089.32 6
1089.40 6
1089.47 6
1089.55 6
1089.62 6
1089.70 7
1089.78 7
1089.85 7
1089.93 7
1090.00 7
1090.08 8
1090.15 8
1090.23 8
1090.31 8
1090.38 8
1090.46 8
1090.53 8
1090.61 7
1090.68 6
1090.76 5
1090.84 5
1090.91 5
1090.99 6
1091.06 7
1091.14 9
1091.21 10
1091.29 12
1091.36 13
1091.44 14
1091.52 15
1091.59 15
1091.67 14
1091.74 13
1091.82 12
1091.89 11
1091.97 10
1092.05 10
1092.12 9
1092.20 9
1092.27 10
1092.35 10
1092.42 10
1092.50 11
1092.58 11
1092.65 11
1092.73 11
1092.80 10
1092.88 10
1092.95 10
1093.03 9
1093.11 9
1093.18 9
1093.26 8
1093.33 7
1093.41 6
1093.49 5
1093.56 4
1093.64 3
1093.71 2
1093.79 2
1093.86 2
1093.94 2
1094.02 2
1094.09 2
1094.17 2
1094.24 1
1094.32 1
1094.39 1
1094.47 1
1094.55 2
1094.62 3
1094.70 5
1094.77 6
1094.85 7
1094.93 8
1095.00 8
1095.08 9
1095.15 8
1095.23 8
1095.30 7
1095.38 7
1095.46 6
1095.53 6
1095.61 5
1095.68 5
1095.76 6
1095.84 6
1095.91 7
1095.99 8
1096.06 9
1096.14 9
1096.21 9
1096.29 10
1096.37 10
1096.44 9
1096.52 9
1096.59 9
1096.67 8
1096.75 8
1096.82 8
1096.90 8
1096.97 9
1097.05 9
1097.12 9
1097.20 8
1097.28 8
1097.35 7
1097.43 7
1097.50 6
1097.58 6
1097.66 6
1097.73 6
1097.81 6
1097.88 6
1097.96 6
1098.04 7
1098.11 7
1098.19 7
1098.26 7
1098.34 7
1098.42 7
1098.49 6
1098.57 5
1098.64 4
1098.72 3
1098.80 2
1098.87 1
1098.95 0
1099.02 0
1099.10 0
1099.17 0
1099.25 0
1099.33 0
1099.40 0
1099.48 0
1099.55 1
1099.63 1
1099.71 1
1099.78 1
1099.86 1
1099.93 1
1100.01 0
1100.09 0
1100.16 0
1100.24 0
1100.31 0
1100.39 0
1100.47 0
1100.54 0
1100.62 1
1100.69 2
1100.77 3
1100.85 4
1100.92 4
1101.00 4
1101.07 4
1101.15 3
1101.23 3
1101.30 3
1101.38 3
1101.45 4
1101.53 4
1101.61 5
1101.68 6
1101.76 6
1101.83 6
1101.91 6
1101.99 6
1102.06 6
1102.14 7
1102.22 7
1102.29 8
1102.37 9
1102.44 10
1102.52 10
1102.60 10
1102.67 9
1102.75 8
1102.82 6
1102.90 5
1102.98 3
1103.05 2
1103.13 1
1103.20 1
1103.28 1
1103.36 1
1103.43 2
1103.51 3
1103.58 4
1103.66 4
1103.74 4
1103.81 4
1103.89 5
1103.97 5
1104.04 6
1104.12 7
1104.19 8
1104.27 9
1104.35 10
1104.42 11
1104.50 12
1104.57 12
1104.65 12
1104.73 13
1104.80 12
1104.88 12
1104.96 12
1105.03 11
1105.11 10
1105.18 9
1105.26 7
1105.34 6
1105.41 6
1105.49 5
1105.56 5
1105.64 5
1105.72 5
1105.79 6
1105.87 7
1105.95 7
1106.02 8
1106.10 9
1106.17 11
1106.25 12
1106.33 14
1106.40 16
1106.48 19
1106.56 21
1106.63 23
1106.71 25
1106.78 26
1106.86 26
1106.94 25
1107.01 24
1107.09 22
1107.17 20
1107.24 18
1107.32 17
1107.39 16
1107.47 15
1107.55 14
1107.62 13
1107.70 13
1107.77 12
1107.85 12
1107.93 13
1108.00 13
1108.08 14
1108.16 14
1108.23 14
1108.31 14
1108.39 13
1108.46 12
1108.54 11
1108.61 11
1108.69 10
1108.77 10
1108.84 9
1108.92 9
1109.00 8
1109.07 7
1109.15 6
1109.22 5
1109.30 5
1109.38 4
1109.45 4
1109.53 4
1109.61 5
1109.68 5
1109.76 5
1109.83 5
1109.91 6
1109.99 6
1110.06 6
1110.14 6
1110.22 7
1110.29 7
1110.37 8
1110.45 8
1110.52 8
1110.60 8
1110.67 7
1110.75 7
1110.83 7
1110.90 7
1110.98 7
1111.06 7
1111.13 8
1111.21 9
1111.29 10
1111.36 10
1111.44 10
1111.51 9
1111.59 8
1111.67 7
1111.74 7
1111.82 6
1111.90 6
1111.97 6
1112.05 7
1112.13 7
1112.20 7
1112.28 6
1112.36 6
1112.43 5
1112.51 4
1112.58 4
1112.66 4
1112.74 4
1112.81 4
1112.89 5
1112.97 6
1113.04 6
1113.12 7
1113.20 8
1113.27 9
1113.35 10
1113.43 11
1113.50 12
1113.58 12
1113.65 12
1113.73 12
1113.81 12
1113.88 11
1113.96 10
1114.04 9
1114.11 7
1114.19 6
1114.27 5
1114.34 4
1114.42 4
1114.50 4
1114.57 4
1114.65 5
1114.73 6
1114.80 6
1114.88 6
1114.95 6
1115.03 6
1115.11 6
1115.18 5
1115.26 5
1115.34 5
1115.41 5
1115.49 4
1115.57 3
1115.64 3
1115.72 2
1115.80 1
1115.87 1
1115.95 1
1116.03 2
1116.10 4
1116.18 5
1116.26 7
1116.33 8
1116.41 9
1116.49 11
1116.56 11
1116.64 12
1116.72 12
1116.79 12
1116.87 11
1116.94 11
1117.02 10
1117.10 8
1117.17 7
1117.25 6
1117.33 4
1117.40 3
1117.48 3
1117.56 2
1117.63 2
1117.71 2
1117.79 2
1117.86 3
1117.94 3
1118.02 3
1118.09 3
1118.17 3
1118.25 4
1118.32 4
1118.40 5
1118.48 6
1118.55 6
1118.63 7
1118.71 7
1118.78 8
1118.86 8
1118.94 8
1119.01 8
1119.09 9
1119.17 9
1119.24 9
1119.32 9
1119.40 9
1119.47 8
1119.55 7
1119.63 5
1119.70 4
1119.78 3
1119.86 1
1119.93 0
1120.01 0
1120.09 0
1120.16 1
1120.24 1
1120.32 2
1120.39 3
1120.47 4
1120.55 5
1120.62 6
1120.70 6
1120.78 6
1120.85 7
1120.93 7
1121.01 8
1121.08 9
1121.16 10
1121.24 12
1121.31 13
1121.39 14
1121.47 14
1121.54 14
1121.62 14
1121.70 13
1121.77 13
1121.85 12
1121.93 12
1122.00 12
1122.08 13
1122.16 13
1122.23 14
1122.31 15
1122.39 16
1122.46 18
1122.54 20
1122.62 22
1122.69 23
1122.77 23
1122.85 23
1122.93 22
1123.00 21
1123.08 19
1123.16 19
1123.23 18
1123.31 18
1123.39 18
1123.46 19
1123.54 19
1123.62 19
1123.69 19
1123.77 19
1123.85 20
1123.92 20
1124.00 20
1124.08 21
1124.15 21
1124.23 21
1124.31 21
1124.38 20
1124.46 20
1124.54 19
1124.62 18
1124.69 18
1124.77 17
1124.85 16
1124.92 15
1125.00 14
1125.08 12
1125.15 11
1125.23 10
1125.31 9
1125.38 8
1125.46 7
1125.54 6
1125.61 5
1125.69 5
1125.77 4
1125.84 4
1125.92 5
1126.00 6
1126.08 7
1126.15 9
1126.23 11
1126.31 12
1126.38 12
1126.46 12
1126.54 10
1126.61 9
1126.69 7
1126.77 6
1126.84 6
1126.92 7
1127.00 9
1127.08 11
1127.15 13
1127.23 15
1127.31 16
1127.38 15
1127.46 15
1127.54 13
1127.61 12
1127.69 11
1127.77 10
1127.84 10
1127.92 10
1128.00 9
1128.08 9
1128.15 8
1128.23 7
1128.31 5
1128.38 3
1128.46 2
1128.54 0
1128.61 0
1128.69 0
1128.77 0
1128.84 2
1128.92 3
1129.00 4
1129.08 5
1129.15 5
1129.23 5
1129.31 4
1129.38 4
1129.46 4
1129.54 4
1129.61 5
1129.69 5
1129.77 6
1129.85 7
1129.92 7
1130.00 6
1130.08 6
1130.15 5
1130.23 4
1130.31 3
1130.39 3
1130.46 3
1130.54 2
1130.62 2
1130.69 1
1130.77 1
1130.85 1
1130.92 0
1131.00 0
1131.08 0
1131.16 0
1131.23 0
1131.31 0
1131.39 0
1131.46 0
1131.54 0
1131.62 0
1131.69 2
1131.77 4
1131.85 6
1131.93 9
1132.00 10
1132.08 11
1132.16 11
1132.23 10
1132.31 8
1132.39 7
1132.47 5
1132.54 3
1132.62 2
1132.70 1
1132.77 1
1132.85 1
1132.93 2
1133.01 2
1133.08 3
1133.16 4
1133.24 5
1133.31 5
1133.39 5
1133.47 6
1133.55 7
1133.62 8
1133.70 9
1133.78 10
1133.85 10
1133.93 11
1134.01 11
1134.09 12
1134.16 12
1134.24 12
1134.32 13
1134.39 14
1134.47 15
1134.55 15
1134.63 16
1134.70 16
1134.78 15
1134.86 14
1134.93 13
1135.01 13
1135.09 13
1135.17 15
1135.24 17
1135.32 19
1135.40 22
1135.47 24
1135.55 25
1135.63 25
1135.71 24
1135.78 23
1135.86 21
1135.94 19
1136.02 18
1136.09 18
1136.17 18
1136.25 19
1136.32 20
1136.40 21
1136.48 22
1136.56 22
1136.63 22
1136.71 23
1136.79 23
1136.86 23
1136.94 24
1137.02 24
1137.10 25
1137.17 25
1137.25 25
1137.33 25
1137.41 25
1137.48 24
1137.56 23
1137.64 22
1137.71 21
1137.79 20
1137.87 19
1137.95 18
1138.02 19
1138.10 19
1138.18 20
1138.26 21
1138.33 22
1138.41 22
1138.49 22
1138.57 21
1138.64 20
1138.72 19
1138.80 19
1138.87 18
1138.95 19
1139.03 19
1139.11 20
1139.18 21
1139.26 22
1139.34 22
1139.42 23
1139.49 23
1139.57 23
1139.65 23
1139.73 23
1139.80 23
1139.88 22
1139.96 20
1140.03 19
1140.11 17
1140.19 16
1140.27 15
1140.34 15
1140.42 14
1140.50 14
1140.58 13
1140.65 13
1140.73 12
1140.81 12
1140.89 12
1140.96 12
1141.04 13
1141.12 15
1141.20 16
1141.27 18
1141.35 19
1141.43 20
1141.50 20
1141.58 19
1141.66 18
1141.74 16
1141.81 15
1141.89 13
1141.97 12
1142.05 11
1142.12 10
1142.20 10
1142.28 9
1142.36 9
1142.43 9
1142.51 9
1142.59 9
1142.67 9
1142.74 9
1142.82 10
1142.90 11
1142.98 12
1143.05 14
1143.13 15
1143.21 16
1143.29 16
1143.36 15
1143.44 14
1143.52 12
1143.60 9
1143.67 7
1143.75 4
1143.83 2
1143.91 0
1143.98 0
1144.06 0
1144.14 0
1144.22 0
1144.29 0
1144.37 0
1144.45 0
1144.53 1
1144.60 1
1144.68 2
1144.76 2
1144.84 3
1144.91 3
1144.99 3
1145.07 4
1145.15 4
1145.22 5
1145.30 6
1145.38 6
1145.46 6
1145.53 5
1145.61 5
1145.69 3
1145.77 2
1145.84 1
1145.92 1
1146.00 1
1146.08 2
1146.15 3
1146.23 5
1146.31 7
1146.39 9
1146.46 10
1146.54 11
1146.62 12
1146.70 12
1146.77 12
1146.85 11
1146.93 9
1147.01 7
1147.09 5
1147.16 3
1147.24 1
1147.32 0
1147.40 0
1147.47 0
1147.55 0
1147.63 0
1147.71 0
1147.78 0
1147.86 0
1147.94 0
1148.02 1
1148.09 3
1148.17 5
1148.25 7
1148.33 8
1148.40 8
1148.48 8
1148.56 8
1148.64 7
1148.72 7
1148.79 7
1148.87 7
1148.95 8
1149.03 9
1149.10 10
1149.18 11
1149.26 11
1149.34 12
1149.41 12
1149.49 11
1149.57 11
1149.65 10
1149.73 9
1149.80 7
1149.88 6
1149.96 5
1150.04 5
1150.11 4
1150.19 4
1150.27 5
1150.35 6
1150.42 8
1150.50 9
1150.58 10
1150.66 11
1150.74 12
1150.81 12
1150.89 12
1150.97 12
1151.05 12
1151.12 12
1151.20 12
1151.28 13
1151.36 14
1151.43 15
1151.51 17
1151.59 19
1151.67 20
1151.75 22
1151.82 22
1151.90 23
1151.98 23
1152.06 22
1152.13 22
1152.21 22
1152.29 21
1152.37 22
1152.45 22
1152.52 23
1152.60 24
1152.68 25
1152.76 27
1152.83 28
1152.91 29
1152.99 29
1153.07 29
1153.15 29
1153.22 29
1153.30 29
1153.38 30
1153.46 32
1153.53 33
1153.61 36
1153.69 38
1153.77 39
1153.85 41
1153.92 41
1154.00 41
1154.08 42
1154.16 42
1154.24 42
1154.31 43
1154.39 44
1154.47 45
1154.55 45
1154.62 46
1154.70 46
1154.78 45
1154.86 45
1154.94 44
1155.01 43
1155.09 41
1155.17 39
1155.25 38
1155.33 36
1155.40 35
1155.48 35
1155.56 35
1155.64 36
1155.71 37
1155.79 38
1155.87 38
1155.95 39
1156.03 38
1156.10 38
1156.18 38
1156.26 38
1156.34 38
1156.42 39
1156.49 39
1156.57 40
1156.65 40
1156.73 39
1156.81 38
1156.88 36
1156.96 34
1157.04 32
1157.12 31
1157.20 29
1157.27 28
1157.35 27
1157.43 26
1157.51 24
1157.58 22
1157.66 19
1157.74 16
1157.82 14
1157.90 12
1157.97 11
1158.05 11
1158.13 12
1158.21 12
1158.29 14
1158.36 15
1158.44 15
1158.52 15
1158.60 15
1158.68 14
1158.75 14
1158.83 14
1158.91 15
1158.99 15
1159.07 16
1159.14 17
1159.22 16
1159.30 15
1159.38 14
1159.46 12
1159.53 11
1159.61 11
1159.69 11
1159.77 13
1159.85 15
1159.92 17
1160.00 19
1160.08 19
1160.16 18
1160.24 16
1160.31 14
1160.39 11
1160.47 9
1160.55 7
1160.63 6
1160.71 5
1160.78 5
1160.86 5
1160.94 4
1161.02 4
1161.10 4
1161.17 4
1161.25 4
1161.33 5
1161.41 6
1161.49 8
1161.56 10
1161.64 12
1161.72 15
1161.80 17
1161.88 19
1161.95 20
1162.03 19
1162.11 18
1162.19 15
1162.27 13
1162.35 10
1162.42 9
1162.50 8
1162.58 8
1162.66 9
1162.74 10
1162.81 10
1162.89 10
1162.97 10
1163.05 9
1163.13 7
1163.20 6
1163.28 5
1163.36 4
1163.44 3
1163.52 2
1163.60 1
1163.67 0
1163.75 0
1163.83 0
1163.91 0
1163.99 1
1164.06 1
1164.14 2
1164.22 2
1164.30 1
1164.38 0
1164.46 0
1164.53 0
1164.61 0
1164.69 0
1164.77 0
1164.85 0
1164.92 2
1165.00 5
1165.08 8
1165.16 11
1165.24 14
1165.32 16
1165.39 18
1165.47 18
1165.55 18
1165.63 17
1165.71 16
1165.78 15
1165.86 14
1165.94 13
1166.02 12
1166.10 11
1166.18 10
1166.25 9
1166.33 8
1166.41 6
1166.49 5
1166.57 5
1166.65 4
1166.72 4
1166.80 4
1166.88 4
1166.96 4
1167.04 4
1167.11 3
1167.19 2
1167.27 2
1167.35 1
1167.43 0
1167.51 0
1167.58 0
1167.66 0
1167.74 0
1167.82 0
1167.90 1
1167.98 2
1168.05 4
1168.13 6
1168.21 7
1168.29 8
1168.37 8
1168.45 8
1168.52 9
1168.60 10
1168.68 10
1168.76 11
1168.84 12
1168.92 11
1168.99 11
1169.07 9
1169.15 8
1169.23 7
1169.31 7
1169.39 7
1169.46 7
1169.54 8
1169.62 8
1169.70 8
1169.78 7
1169.86 6
1169.93 4
1170.01 2
1170.09 0
1170.17 0
1170.25 0
1170.33 0
1170.40 0
1170.48 0
1170.56 0
1170.64 0
1170.72 0
1170.80 1
1170.88 2
1170.95 3
1171.03 4
1171.11 4
1171.19 4
1171.27 4
1171.35 4
1171.42 3
1171.50 3
1171.58 2
1171.66 2
1171.74 2
1171.82 1
1171.89 2
1171.97 3
1172.05 4
1172.13 7
1172.21 9
1172.29 12
1172.37 14
1172.44 16
1172.52 17
1172.60 18
1172.68 19
1172.76 20
1172.84 20
1172.91 21
1172.99 21
1173.07 21
1173.15 21
1173.23 20
1173.31 19
1173.39 17
1173.46 15
1173.54 13
1173.62 10
1173.70 7
1173.78 5
1173.86 3
1173.93 2
1174.01 2
1174.09 2
1174.17 3
1174.25 4
1174.33 5
1174.41 6
1174.48 6
1174.56 6
1174.64 7
1174.72 6
1174.80 6
1174.88 6
1174.96 5
1175.03 5
1175.11 6
1175.19 7
1175.27 9
1175.35 12
1175.43 15
1175.51 18
1175.58 21
1175.66 23
1175.74 24
1175.82 24
1175.90 24
1175.98 22
1176.06 20
1176.13 18
1176.21 17
1176.29 16
1176.37 15
1176.45 15
1176.53 15
1176.61 15
1176.68 15
1176.76 14
1176.84 14
1176.92 14
1177.00 14
1177.08 15
1177.16 16
1177.23 17
1177.31 19
1177.39 20
1177.47 22
1177.55 23
1177.63 24
1177.71 25
1177.78 25
1177.86 24
1177.94 23
1178.02 21
1178.10 19
1178.18 17
1178.26 15
1178.34 13
1178.41 11
1178.49 10
1178.57 9
1178.65 9
1178.73 9
1178.81 9
1178.89 10
1178.96 11
1179.04 11
1179.12 12
1179.20 13
1179.28 14
1179.36 15
1179.44 16
1179.52 16
1179.59 17
1179.67 18
1179.75 19
1179.83 20
1179.91 20
1179.99 20
1180.07 18
1180.14 16
1180.22 13
1180.30 9
1180.38 5
1180.46 2
1180.54 0
1180.62 0
1180.70 0
1180.77 0
1180.85 1
1180.93 2
1181.01 4
1181.09 6
1181.17 8
1181.25 9
1181.33 10
1181.40 10
1181.48 9
1181.56 8
1181.64 7
1181.72 5
1181.80 3
1181.88 1
1181.96 0
1182.03 0
1182.11 0
1182.19 0
1182.27 0
1182.35 1
1182.43 2
1182.51 3
1182.59 4
1182.66 5
1182.74 6
1182.82 6
1182.90 6
1182.98 7
1183.06 7
1183.14 8
1183.22 8
1183.30 7
1183.37 5
1183.45 3
1183.53 1
1183.61 0
1183.69 0
1183.77 0
1183.85 0
1183.93 0
1184.00 0
1184.08 2
1184.16 4
1184.24 6
1184.32 8
1184.40 9
1184.48 10
1184.56 11
1184.64 11
1184.71 11
1184.79 10
1184.87 10
1184.95 9
1185.03 8
1185.11 7
1185.19 6
1185.27 6
1185.35 5
1185.42 5
1185.50 4
1185.58 4
1185.66 4
1185.74 3
1185.82 3
1185.90 3
1185.98 3
1186.06 5
1186.13 7
1186.21 10
1186.29 14
1186.37 17
1186.45 19
1186.53 21
1186.61 21
1186.69 21
1186.77 20
1186.84 18
1186.92 17
1187.00 16
1187.08 14
1187.16 13
1187.24 11
1187.32 9
1187.40 8
1187.48 6
1187.56 6
1187.63 5
1187.71 6
1187.79 6
1187.87 7
1187.95 8
1188.03 8
1188.11 8
1188.19 7
1188.27 7
1188.34 7
1188.42 8
1188.50 10
1188.58 12
1188.66 14
1188.74 16
1188.82 18
1188.90 19
1188.98 19
1189.06 18
1189.13 16
1189.21 14
1189.29 12
1189.37 11
1189.45 10
1189.53 9
1189.61 8
1189.69 7
1189.77 6
1189.85 5
1189.92 4
1190.00 3
1190.08 3
1190.16 3
1190.24 3
1190.32 4
1190.40 4
1190.48 4
1190.56 4
1190.64 4
1190.72 3
1190.79 3
1190.87 3
1190.95 4
1191.03 5
1191.11 6
1191.19 7
1191.27 7
1191.35 8
1191.43 7
1191.51 6
1191.59 5
1191.66 4
1191.74 3
1191.82 3
1191.90 3
1191.98 3
1192.06 2
1192.14 2
1192.22 1
1192.30 0
1192.38 0
1192.46 0
1192.53 0
1192.61 0
1192.69 0
1192.77 0
1192.85 0
1192.93 1
1193.01 2
1193.09 3
1193.17 4
1193.25 5
1193.33 7
1193.41 9
1193.48 11
1193.56 13
1193.64 14
1193.72 14
1193.80 14
1193.88 13
1193.96 13
1194.04 12
1194.12 13
1194.20 14
1194.28 15
1194.36 16
1194.43 17
1194.51 17
1194.59 17
1194.67 17
1194.75 17
1194.83 16
1194.91 17
1194.99 18
1195.07 19
1195.15 20
1195.23 20
1195.31 21
1195.38 21
1195.46 21
1195.54 20
1195.62 19
1195.70 19
1195.78 19
1195.86 19
1195.94 20
1196.02 22
1196.10 23
1196.18 25
1196.26 25
1196.34 25
1196.41 24
1196.49 23
1196.57 22
1196.65 21
1196.73 20
1196.81 19
1196.89 18
1196.97 17
1197.05 15
1197.13 13
1197.21 11
1197.29 9
1197.37 8
1197.45 7
1197.52 7
1197.60 8
1197.68 11
1197.76 14
1197.84 16
1197.92 19
1198.00 21
1198.08 22
1198.16 22
1198.24 21
1198.32 20
1198.40 18
1198.48 16
1198.56 14
1198.63 12
1198.71 10
1198.79 8
1198.87 7
1198.95 6
1199.03 6
1199.11 6
1199.19 7
1199.27 8
1199.35 9
1199.43 10
1199.51 12
1199.59 13
1199.67 15
1199.75 16
1199.83 17
1199.90 18
1199.98 18
1200.06 19
1200.14 20
1200.22 21
1200.30 22
1200.38 24
1200.46 25
1200.54 26
1200.62 27
1200.70 26
1200.78 26
1200.86 24
1200.94 23
1201.02 22
1201.10 20
1201.17 19
1201.25 19
1201.33 19
1201.41 19
1201.49 20
1201.57 21
1201.65 22
1201.73 24
1201.81 25
1201.89 25
1201.97 25
1202.05 25
1202.13 23
1202.21 21
1202.29 18
1202.37 15
1202.45 12
1202.53 10
1202.60 7
1202.68 5
1202.76 3
1202.84 2
1202.92 1
1203.00 2
1203.08 2
1203.16 4
1203.24 6
1203.32 8
1203.40 9
1203.48 11
1203.56 11
1203.64 12
1203.72 12
1203.80 12
1203.88 12
1203.96 12
1204.04 11
1204.11 10
1204.19 9
1204.27 8
1204.35 7
1204.43 7
1204.51 8
1204.59 9
1204.67 12
1204.75 16
1204.83 19
1204.91 22
1204.99 23
1205.07 23
1205.15 22
1205.23 20
1205.31 17
1205.39 15
1205.47 14
1205.55 13
1205.63 14
1205.71 15
1205.78 17
1205.86 18
1205.94 20
1206.02 21
1206.10 22
1206.18 22
1206.26 22
1206.34 22
1206.42 22
1206.50 22
1206.58 22
1206.66 22
1206.74 22
1206.82 21
1206.90 20
1206.98 19
1207.06 18
1207.14 17
1207.22 17
1207.30 16
1207.38 16
1207.46 17
1207.54 18
1207.62 19
1207.70 19
1207.77 19
1207.85 19
1207.93 18
1208.01 16
1208.09 14
1208.17 11
1208.25 9
1208.33 8
1208.41 7
1208.49 7
1208.57 7
1208.65 7
1208.73 8
1208.81 8
1208.89 9
1208.97 9
1209.05 8
1209.13 8
1209.21 7
1209.29 7
1209.37 6
1209.45 5
1209.53 5
1209.61 4
1209.69 3
1209.77 2
1209.85 0
1209.93 0
1210.01 0
1210.09 0
1210.16 0
1210.24 0
1210.32 0
1210.40 0
1210.48 0
1210.56 2
1210.64 4
1210.72 6
1210.80 8
1210.88 10
1210.96 12
1211.04 14
1211.12 17
1211.20 19
1211.28 21
1211.36 22
1211.44 22
1211.52 21
1211.60 21
1211.68 21
1211.76 21
1211.84 21
1211.92 22
1212.00 22
1212.08 22
1212.16 22
1212.24 22
1212.32 21
1212.40 20
1212.48 20
1212.56 20
1212.64 21
1212.72 22
1212.80 24
1212.88 26
1212.96 28
1213.04 30
1213.12 31
1213.20 31
1213.28 31
1213.36 30
1213.43 29
1213.51 28
1213.59 26
1213.67 25
1213.75 23
1213.83 20
1213.91 18
1213.99 15
1214.07 13
1214.15 12
1214.23 11
1214.31 10
1214.39 11
1214.47 11
1214.55 12
1214.63 11
1214.71 11
1214.79 10
1214.87 8
1214.95 7
1215.03 6
1215.11 5
1215.19 5
1215.27 6
1215.35 7
1215.43 8
1215.51 9
1215.59 9
1215.67 9
1215.75 8
1215.83 7
1215.91 5
1215.99 5
1216.07 4
1216.15 5
1216.23 6
1216.31 7
1216.39 9
1216.47 11
1216.55 12
1216.63 12
1216.71 12
1216.79 12
1216.87 12
1216.95 12
1217.03 12
1217.11 13
1217.19 14
1217.27 16
1217.35 17
1217.43 19
1217.51 20
1217.59 21
1217.67 22
1217.75 21
1217.83 21
1217.91 20
1217.99 18
1218.07 17
1218.15 16
1218.23 15
1218.31 14
1218.39 14
1218.47 15
1218.55 15
1218.63 17
1218.71 18
1218.79 19
1218.87 20
1218.95 21
1219.03 22
1219.11 23
1219.19 23
1219.27 24
1219.35 25
1219.43 26
1219.51 26
1219.59 26
1219.67 27
1219.75 27
1219.83 27
1219.91 28
1219.99 28
1220.07 28
1220.15 27
1220.23 25
1220.31 24
1220.39 22
1220.47 20
1220.55 19
1220.63 19
1220.71 18
1220.79 18
1220.87 18
1220.95 17
1221.03 17
1221.11 16
1221.19 15
1221.27 15
1221.35 16
1221.43 17
1221.51 19
1221.59 22
1221.67 24
1221.75 26
1221.83 27
1221.91 27
1221.99 26
1222.07 24
1222.15 22
1222.23 20
1222.31 18
1222.39 17
1222.47 17
1222.55 18
1222.63 20
1222.71 22
1222.79 25
1222.87 27
1222.95 29
1223.03 30
1223.11 31
1223.19 30
1223.27 29
1223.35 27
1223.43 25
1223.51 22
1223.59 20
1223.67 18
1223.75 16
1223.83 14
1223.91 13
1223.99 12
1224.07 12
1224.15 12
1224.23 13
1224.31 13
1224.39 13
1224.47 13
1224.55 12
1224.63 12
1224.71 13
1224.79 15
1224.88 18
1224.96 21
1225.04 24
1225.12 27
1225.20 28
1225.28 28
1225.36 27
1225.44 26
1225.52 24
1225.60 23
1225.68 23
1225.76 22
1225.84 23
1225.92 23
1226.00 23
1226.08 22
1226.16 21
1226.24 19
1226.32 16
1226.40 13
1226.48 9
1226.56 6
1226.64 3
1226.72 1
1226.80 0
1226.88 0
1226.96 0
1227.04 0
1227.12 0
1227.20 0
1227.28 0
1227.36 0
1227.44 2
1227.52 2
1227.60 3
1227.68 3
1227.76 4
1227.84 5
1227.92 8
1228.00 11
1228.08 14
1228.17 19
1228.25 22
1228.33 25
1228.41 27
1228.49 28
1228.57 27
1228.65 26
1228.73 24
1228.81 23
1228.89 22
1228.97 21
1229.05 21
1229.13 21
1229.21 22
1229.29 23
1229.37 23
1229.45 23
1229.53 22
1229.61 21
1229.69 19
1229.77 17
1229.85 15
1229.93 13
1230.01 12
1230.09 13
1230.17 14
1230.25 17
1230.33 20
1230.41 23
1230.49 26
1230.58 29
1230.66 31
1230.74 32
1230.82 34
1230.90 36
1230.98 39
1231.06 42
1231.14 46
1231.22 48
1231.30 50
1231.38 51
1231.46 50
1231.54 48
1231.62 46
1231.70 44
1231.78 43
1231.86 43
1231.94 43
1232.02 44
1232.10 45
1232.18 45
1232.26 44
1232.34 42
1232.42 39
1232.51 34
1232.59 29
1232.67 24
1232.75 18
1232.83 13
1232.91 8
1232.99 3
1233.07 0
1233.15 0
1233.23 0
1233.31 0
1233.39 0
1233.47 0
1233.55 0
1233.63 0
1233.71 0
1233.79 2
1233.87 5
1233.95 8
1234.03 10
1234.11 12
1234.19 13
1234.28 14
1234.36 13
1234.44 13
1234.52 13
1234.60 13
1234.68 15
1234.76 16
1234.84 18
1234.92 20
1235.00 20
1235.08 19
1235.16 18
1235.24 15
1235.32 13
1235.40 10
1235.48 9
1235.56 8
1235.64 7
1235.72 8
1235.81 9
1235.89 10
1235.97 10
1236.05 11
1236.13 11
1236.21 11
1236.29 11
1236.37 10
1236.45 10
1236.53 9
1236.61 9
1236.69 9
1236.77 9
1236.85 10
1236.93 11
1237.01 12
1237.09 15
1237.18 18
1237.26 21
1237.34 25
1237.42 28
1237.50 29
1237.58 29
1237.66 28
1237.74 25
1237.82 21
1237.90 17
1237.98 14
1238.06 11
1238.14 9
1238.22 8
1238.30 8
1238.38 9
1238.46 11
1238.55 14
1238.63 19
1238.71 24
1238.79 28
1238.87 33
1238.95 35
1239.03 37
1239.11 37
1239.19 35
1239.27 33
1239.35 31
1239.43 30
1239.51 29
1239.59 30
1239.67 31
1239.76 33
1239.84 36
1239.92 38
1240.00 40
1240.08 42
1240.16 43
1240.24 43
1240.32 42
1240.40 40
1240.48 37
1240.56 33
1240.64 28
1240.72 23
1240.80 18
1240.89 14
1240.97 11
1241.05 10
1241.13 11
1241.21 13
1241.29 16
1241.37 20
1241.45 22
1241.53 24
1241.61 24
1241.69 24
1241.77 22
1241.85 20
1241.93 18
1242.02 17
1242.10 16
1242.18 16
1242.26 16
1242.34 16
1242.42 17
1242.50 18
1242.58 20
1242.66 21
1242.74 22
1242.82 24
1242.90 25
1242.98 26
1243.07 27
1243.15 29
1243.23 30
1243.31 32
1243.39 33
1243.47 33
1243.55 32
1243.63 29
1243.71 27
1243.79 25
1243.87 23
1243.95 23
1244.03 23
1244.12 24
1244.20 25
1244.28 27
1244.36 27
1244.44 28
1244.52 27
1244.60 26
1244.68 24
1244.76 21
1244.84 17
1244.92 13
1245.00 8
1245.09 5
1245.17 3
1245.25 2
1245.33 4
1245.41 7
1245.49 11
1245.57 15
1245.65 17
1245.73 19
1245.81 19
1245.89 19
1245.98 18
1246.06 18
1246.14 18
1246.22 20
1246.30 22
1246.38 25
1246.46 26
1246.54 27
1246.62 26
1246.70 24
1246.78 22
1246.86 19
1246.95 19
1247.03 20
1247.11 23
1247.19 28
1247.27 34
1247.35 40
1247.43 45
1247.51 49
1247.59 51
1247.67 52
1247.76 51
1247.84 49
1247.92 47
1248.00 44
1248.08 41
1248.16 38
1248.24 34
1248.32 31
1248.40 28
1248.48 26
1248.56 24
1248.65 22
1248.73 22
1248.81 23
1248.89 25
1248.97 27
1249.05 30
1249.13 32
1249.21 33
1249.29 32
1249.37 31
1249.46 28
1249.54 25
1249.62 22
1249.70 20
1249.78 18
1249.86 17
1249.94 16
1250.02 15
1250.10 15
1250.18 14
1250.27 13
1250.35 13
1250.43 12
1250.51 11
1250.59 11
1250.67 11
1250.75 12
1250.83 13
1250.91 16
1250.99 19
1251.08 22
1251.16 25
1251.24 27
1251.32 29
1251.40 30
1251.48 31
1251.56 31
1251.64 33
1251.72 35
1251.81 37
1251.89 39
1251.97 41
1252.05 42
1252.13 43
1252.21 43
1252.29 41
1252.37 39
1252.45 37
1252.53 34
1252.62 31
1252.70 28
1252.78 26
1252.86 25
1252.94 24
1253.02 24
1253.10 25
1253.18 26
1253.26 28
1253.35 30
1253.43 32
1253.51 33
1253.59 34
1253.67 35
1253.75 34
1253.83 33
1253.91 32
1253.99 30
1254.08 30
1254.16 30
1254.24 31
1254.32 32
1254.40 34
1254.48 35
1254.56 35
1254.64 33
1254.73 31
1254.81 29
1254.89 27
1254.97 26
1255.05 26
1255.13 26
1255.21 27
1255.29 26
1255.37 25
1255.46 24
1255.54 22
1255.62 20
1255.70 20
1255.78 20
1255.86 22
1255.94 24
1256.02 27
1256.11 29
1256.19 31
1256.27 33
1256.35 34
1256.43 34
1256.51 33
1256.59 31
1256.67 28
1256.76 24
1256.84 20
1256.92 16
1257.00 12
1257.08 10
1257.16 9
1257.24 9
1257.32 10
1257.41 12
1257.49 14
1257.57 16
1257.65 17
1257.73 18
1257.81 18
1257.89 18
1257.97 17
1258.06 17
1258.14 17
1258.22 16
1258.30 16
1258.38 15
1258.46 14
1258.54 14
1258.62 13
1258.71 14
1258.79 15
1258.87 18
1258.95 22
1259.03 25
1259.11 29
1259.19 33
1259.27 35
1259.36 36
1259.44 37
1259.52 38
1259.60 38
1259.68 38
1259.76 39
1259.84 39
1259.93 40
1260.01 41
1260.09 41
1260.17 42
1260.25 42
1260.33 42
1260.41 42
1260.49 42
1260.58 42
1260.66 41
1260.74 40
1260.82 38
1260.90 35
1260.98 32
1261.06 28
1261.15 24
1261.23 21
1261.31 19
1261.39 17
1261.47 16
1261.55 16
1261.63 17
1261.71 19
1261.80 21
1261.88 25
1261.96 30
1262.04 35
1262.12 40
1262.20 45
1262.28 49
1262.37 53
1262.45 55
1262.53 56
1262.61 56
1262.69 56
1262.77 54
1262.85 52
1262.94 49
1263.02 46
1263.10 42
1263.18 38
1263.26 33
1263.34 28
1263.42 24
1263.51 19
1263.59 14
1263.67 9
1263.75 5
1263.83 1
1263.91 0
1263.99 0
1264.08 0
1264.16 0
1264.24 0
1264.32 0
1264.40 1
1264.48 2
1264.57 3
1264.65 4
1264.73 4
1264.81 3
1264.89 3
1264.97 3
1265.05 3
1265.14 3
1265.22 3
1265.30 3
1265.38 2
1265.46 2
1265.54 2
1265.62 2
1265.71 3
1265.79 5
1265.87 7
1265.95 9
1266.03 11
1266.11 12
1266.20 12
1266.28 12
1266.36 11
1266.44 11
1266.52 11
1266.60 12
1266.68 13
1266.77 16
1266.85 18
1266.93 19
1267.01 19
1267.09 18
1267.17 16
1267.26 14
1267.34 11
1267.42 9
1267.50 8
1267.58 8
1267.66 9
1267.74 11
1267.83 14
1267.91 18
1267.99 23
1268.07 28
1268.15 31
1268.23 33
1268.32 33
1268.40 31
1268.48 27
1268.56 22
1268.64 17
1268.72 13
1268.81 11
1268.89 10
1268.97 11
1269.05 14
1269.13 16
1269.21 18
1269.30 19
1269.38 19
1269.46 18
1269.54 18
1269.62 17
1269.70 17
1269.79 17
1269.87 18
1269.95 19
1270.03 20
1270.11 21
1270.19 23
1270.28 24
1270.36 25
1270.44 25
1270.52 25
1270.60 24
1270.68 23
1270.77 22
1270.85 22
1270.93 23
1271.01 24
1271.09 27
1271.17 29
1271.26 31
1271.34 32
1271.42 31
1271.50 29
1271.58 26
1271.66 23
1271.75 19
1271.83 17
1271.91 15
1271.99 16
1272.07 17
1272.15 20
1272.24 24
1272.32 27
1272.40 30
1272.48 33
1272.56 34
1272.64 35
1272.73 35
1272.81 34
1272.89 33
1272.97 31
1273.05 29
1273.14 27
1273.22 26
1273.30 26
1273.38 27
1273.46 28
1273.54 30
1273.63 31
1273.71 33
1273.79 34
1273.87 35
1273.95 36
1274.03 38
1274.12 40
1274.20 43
1274.28 45
1274.36 47
1274.44 48
1274.53 47
1274.61 46
1274.69 44
1274.77 42
1274.85 40
1274.93 38
1275.02 36
1275.10 33
1275.18 30
1275.26 27
1275.34 25
1275.43 24
1275.51 23
1275.59 24
1275.67 27
1275.75 30
1275.83 34
1275.92 38
1276.00 40
1276.08 41
1276.16 41
1276.24 40
1276.33 38
1276.41 36
1276.49 35
1276.57 34
1276.65 33
1276.73 34
1276.82 34
1276.90 34
1276.98 34
1277.06 33
1277.14 32
1277.23 30
1277.31 27
1277.39 24
1277.47 21
1277.55 18
1277.64 15
1277.72 12
1277.80 10
1277.88 9
1277.96 9
1278.05 8
1278.13 9
1278.21 10
1278.29 12
1278.37 15
1278.45 18
1278.54 23
1278.62 27
1278.70 31
1278.78 34
1278.86 36
1278.95 36
1279.03 35
1279.11 33
1279.19 31
1279.27 30
1279.36 29
1279.44 29
1279.52 30
1279.60 31
1279.68 32
1279.77 33
1279.85 34
1279.93 35
1280.01 35
1280.09 35
1280.18 34
1280.26 33
1280.34 31
1280.42 29
1280.50 27
1280.59 25
1280.67 24
1280.75 22
1280.83 21
1280.91 18
1281.00 16
1281.08 13
1281.16 10
1281.24 7
1281.32 5
1281.41 4
1281.49 3
1281.57 4
1281.65 5
1281.73 7
1281.82 9
1281.90 10
1281.98 11
1282.06 12
1282.14 11
1282.23 8
1282.31 5
1282.39 2
1282.47 0
1282.55 0
1282.64 0
1282.72 0
1282.80 0
1282.88 0
1282.96 0
1283.05 0
1283.13 2
1283.21 5
1283.29 8
1283.38 11
1283.46 12
1283.54 13
1283.62 12
1283.70 11
1283.79 10
1283.87 8
1283.95 6
1284.03 4
1284.11 3
1284.20 2
1284.28 1
1284.36 1
1284.44 1
1284.52 2
1284.61 4
1284.69 5
1284.77 7
1284.85 8
1284.94 9
1285.02 8
1285.10 8
1285.18 7
1285.26 6
1285.35 5
1285.43 4
1285.51 4
1285.59 4
1285.67 5
1285.76 7
1285.84 10
1285.92 12
1286.00 15
1286.09 19
1286.17 22
1286.25 26
1286.33 30
1286.41 34
1286.50 38
1286.58 43
1286.66 48
1286.74 53
1286.83 57
1286.91 62
1286.99 66
1287.07 69
1287.15 72
1287.24 74
1287.32 75
1287.40 75
1287.48 75
1287.56 74
1287.65 75
1287.73 76
1287.81 78
1287.89 81
1287.98 85
1288.06 89
1288.14 93
1288.22 95
1288.30 96
1288.39 95
1288.47 91
1288.55 85
1288.63 77
1288.72 69
1288.80 60
1288.88 53
1288.96 48
1289.05 45
1289.13 43
1289.21 44
1289.29 45
1289.37 45
1289.46 45
1289.54 45
1289.62 44
1289.70 44
1289.79 45
1289.87 46
1289.95 49
1290.03 53
1290.11 56
1290.20 60
1290.28 62
1290.36 63
1290.44 64
1290.53 63
1290.61 62
1290.69 61
1290.77 60
1290.86 59
1290.94 57
1291.02 54
1291.10 51
1291.19 46
1291.27 40
1291.35 33
1291.43 27
1291.51 21
1291.60 17
1291.68 15
1291.76 14
1291.84 15
1291.93 17
1292.01 18
1292.09 18
1292.17 18
1292.26 17
1292.34 15
1292.42 13
1292.50 12
1292.59 11
1292.67 11
1292.75 10
1292.83 10
1292.91 10
1293.00 10
1293.08 9
1293.16 9
1293.24 8
1293.33 8
1293.41 7
1293.49 8
1293.57 8
1293.66 9
1293.74 10
1293.82 11
1293.90 12
1293.99 13
1294.07 14
1294.15 16
1294.23 18
1294.32 20
1294.40 23
1294.48 26
1294.56 29
1294.65 32
1294.73 33
1294.81 34
1294.89 33
1294.98 32
1295.06 30
1295.14 27
1295.22 24
1295.31 22
1295.39 21
1295.47 20
1295.55 20
1295.63 21
1295.72 23
1295.80 24
1295.88 26
1295.96 26
1296.05 27
1296.13 28
1296.21 29
1296.29 29
1296.38 29
1296.46 29
1296.54 29
1296.62 28
1296.71 27
1296.79 26
1296.87 25
1296.95 26
1297.04 27
1297.12 27
1297.20 28
1297.28 27
1297.37 26
1297.45 24
1297.53 22
1297.62 21
1297.70 21
1297.78 21
1297.86 21
1297.95 22
1298.03 21
1298.11 20
1298.19 18
1298.28 17
1298.36 16
1298.44 16
1298.52 17
1298.61 19
1298.69 21
1298.77 22
1298.85 24
1298.94 25
1299.02 27
1299.10 28
1299.18 30
1299.27 32
1299.35 32
1299.43 32
1299.51 30
1299.60 26
1299.68 21
1299.76 16
1299.84 12
1299.93 9
1300.01 9
1300.09 11
1300.18 15
1300.26 21
1300.34 28
1300.42 34
1300.51 40
1300.59 44
1300.67 47
1300.75 48
1300.84 48
1300.92 48
1301.00 48
1301.08 48
1301.17 49
1301.25 50
1301.33 50
1301.41 51
1301.50 51
1301.58 51
1301.66 49
1301.75 47
1301.83 44
1301.91 41
1301.99 37
1302.08 34
1302.16 32
1302.24 31
1302.32 31
1302.41 32
1302.49 34
1302.57 36
1302.65 40
1302.74 44
1302.82 51
1302.90 58
1302.99 67
1303.07 77
1303.15 86
1303.23 93
1303.32 97
1303.40 98
1303.48 96
1303.56 92
1303.65 86
1303.73 81
1303.81 76
1303.90 73
1303.98 71
1304.06 71
1304.14 71
1304.23 72
1304.31 73
1304.39 74
1304.47 75
1304.56 76
1304.64 77
1304.72 77
1304.81 76
1304.89 74
1304.97 71
1305.05 67
1305.14 63
1305.22 59
1305.30 56
1305.39 53
1305.47 50
1305.55 49
1305.63 48
1305.72 48
1305.80 47
1305.88 46
1305.96 45
1306.05 44
1306.13 44
1306.21 43
1306.30 44
1306.38 45
1306.46 46
1306.54 48
1306.63 50
1306.71 51
1306.79 51
1306.88 50
1306.96 49
1307.04 46
1307.12 42
1307.21 38
1307.29 34
1307.37 29
1307.46 25
1307.54 23
1307.62 21
1307.70 22
1307.79 25
1307.87 29
1307.95 34
1308.04 40
1308.12 45
1308.20 49
1308.28 51
1308.37 51
1308.45 50
1308.53 47
1308.62 44
1308.70 40
1308.78 36
1308.86 33
1308.95 29
1309.03 26
1309.11 22
1309.20 17
1309.28 12
1309.36 7
1309.45 1
1309.53 0
1309.61 0
1309.69 0
1309.78 0
1309.86 0
1309.94 0
1310.03 0
1310.11 0
1310.19 4
1310.27 8
1310.36 12
1310.44 16
1310.52 21
1310.61 27
1310.69 34
1310.77 41
1310.86 47
1310.94 51
1311.02 52
1311.10 51
1311.19 48
1311.27 44
1311.35 39
1311.44 34
1311.52 30
1311.60 26
1311.68 24
1311.77 22
1311.85 20
1311.93 19
1312.02 18
1312.10 19
1312.18 21
1312.27 24
1312.35 29
1312.43 33
1312.51 38
1312.60 41
1312.68 42
1312.76 42
1312.85 40
1312.93 38
1313.01 35
1313.10 32
1313.18 30
1313.26 29
1313.34 27
1313.43 26
1313.51 24
1313.59 22
1313.68 21
1313.76 21
1313.84 21
1313.93 24
1314.01 27
1314.09 32
1314.18 38
1314.26 44
1314.34 49
1314.42 54
1314.51 58
1314.59 61
1314.67 63
1314.76 65
1314.84 67
1314.92 68
1315.01 68
1315.09 67
1315.17 66
1315.26 65
1315.34 63
1315.42 61
1315.50 60
1315.59 59
1315.67 59
1315.75 60
1315.84 63
1315.92 67
1316.00 73
1316.09 78
1316.17 83
1316.25 86
1316.34 87
1316.42 86
1316.50 83
1316.59 78
1316.67 74
1316.75 71
1316.83 69
1316.92 69
1317.00 70
1317.08 71
1317.17 72
1317.25 71
1317.33 68
1317.42 65
1317.50 60
1317.58 57
1317.67 54
1317.75 53
1317.83 54
1317.92 57
1318.00 60
1318.08 63
1318.17 65
1318.25 66
1318.33 65
1318.42 63
1318.50 60
1318.58 55
1318.66 50
1318.75 44
1318.83 38
1318.91 32
1319.00 27
1319.08 23
1319.16 19
1319.25 17
1319.33 16
1319.41 16
1319.50 17
1319.58 20
1319.66 23
1319.75 27
1319.83 31
1319.91 36
1320.00 39
1320.08 43
1320.16 45
1320.25 47
1320.33 49
1320.41 49
1320.50 48
1320.58 46
1320.66 43
1320.75 40
1320.83 36
1320.91 33
1321.00 31
1321.08 31
1321.16 31
1321.25 33
1321.33 36
1321.41 39
1321.50 43
1321.58 46
1321.66 49
1321.75 51
1321.83 52
1321.91 52
1322.00 51
1322.08 50
1322.16 48
1322.25 45
1322.33 42
1322.41 39
1322.50 37
1322.58 36
1322.66 36
1322.75 36
1322.83 38
1322.91 41
1323.00 45
1323.08 49
1323.16 54
1323.25 57
1323.33 60
1323.41 61
1323.50 61
1323.58 60
1323.66 56
1323.75 52
1323.83 47
1323.91 41
1324.00 34
1324.08 28
1324.16 21
1324.25 15
1324.33 11
1324.41 8
1324.50 7
1324.58 8
1324.66 11
1324.75 15
1324.83 18
1324.91 20
1325.00 21
1325.08 20
1325.16 20
1325.25 19
1325.33 20
1325.41 22
1325.50 26
1325.58 31
1325.66 35
1325.75 39
1325.83 41
1325.91 42
1326.00 41
1326.08 40
1326.16 39
1326.25 39
1326.33 40
1326.41 42
1326.50 45
1326.58 49
1326.66 53
1326.75 58
1326.83 62
1326.92 65
1327.00 68
1327.08 71
1327.17 74
1327.25 76
1327.33 78
1327.42 80
1327.50 81
1327.58 81
1327.67 80
1327.75 78
1327.83 74
1327.92 70
1328.00 65
1328.08 61
1328.17 58
1328.25 56
1328.33 57
1328.42 59
1328.50 62
1328.59 64
1328.67 66
1328.75 68
1328.84 69
1328.92 71
1329.00 72
1329.09 74
1329.17 75
1329.25 75
1329.34 74
1329.42 70
1329.50 65
1329.59 59
1329.67 53
1329.75 48
1329.84 45
1329.92 43
1330.01 43
1330.09 44
1330.17 46
1330.26 47
1330.34 48
1330.42 49
1330.51 49
1330.59 48
1330.67 47
1330.76 46
1330.84 45
1330.92 43
1331.01 42
1331.09 41
1331.18 40
1331.26 39
1331.34 39
1331.43 40
1331.51 41
1331.59 43
1331.68 46
1331.76 50
1331.84 54
1331.93 58
1332.01 62
1332.10 67
1332.18 71
1332.26 76
1332.35 81
1332.43 85
1332.51 88
1332.60 89
1332.68 89
1332.76 87
1332.85 83
1332.93 78
1333.02 73
1333.10 67
1333.18 62
1333.27 57
1333.35 52
1333.43 47
1333.52 44
1333.60 41
1333.68 39
1333.77 39
1333.85 41
1333.94 44
1334.02 48
1334.10 51
1334.19 52
1334.27 52
1334.35 49
1334.44 44
1334.52 40
1334.61 36
1334.69 34
1334.77 34
1334.86 35
1334.94 38
1335.02 43
1335.11 47
1335.19 51
1335.27 55
1335.36 59
1335.44 61
1335.53 63
1335.61 63
1335.69 62
1335.78 61
1335.86 58
1335.94 56
1336.03 53
1336.11 51
1336.20 49
1336.28 48
1336.36 47
1336.45 47
1336.53 47
1336.61 48
1336.70 49
1336.78 52
1336.87 56
1336.95 60
1337.03 64
1337.12 67
1337.20 69
1337.29 70
1337.37 69
1337.45 67
1337.54 65
1337.62 62
1337.70 60
1337.79 57
1337.87 54
1337.96 52
1338.04 49
1338.12 46
1338.21 43
1338.29 40
1338.37 37
1338.46 35
1338.54 33
1338.63 31
1338.71 30
1338.79 30
1338.88 30
1338.96 30
1339.05 30
1339.13 31
1339.21 32
1339.30 32
1339.38 33
1339.46 34
1339.55 36
1339.63 37
1339.72 38
1339.80 38
1339.88 36
1339.97 34
1340.05 32
1340.14 30
1340.22 29
1340.30 29
1340.39 32
1340.47 36
1340.56 41
1340.64 45
1340.72 47
1340.81 48
1340.89 47
1340.97 43
1341.06 39
1341.14 33
1341.23 27
1341.31 21
1341.39 16
1341.48 12
1341.56 9
1341.65 8
1341.73 8
1341.81 9
1341.90 10
1341.98 13
1342.07 16
1342.15 19
1342.23 22
1342.32 25
1342.40 29
1342.49 32
1342.57 36
1342.65 38
1342.74 40
1342.82 41
1342.91 40
1342.99 39
1343.07 36
1343.16 33
1343.24 30
1343.33 28
1343.41 26
1343.49 25
1343.58 25
1343.66 26
1343.75 26
1343.83 25
1343.91 24
1344.00 22
1344.08 21
1344.17 21
1344.25 22
1344.33 24
1344.42 27
1344.50 32
1344.59 36
1344.67 40
1344.75 44
1344.84 48
1344.92 52
1345.01 56
1345.09 60
1345.17 65
1345.26 70
1345.34 74
1345.43 77
1345.51 78
1345.59 78
1345.68 76
1345.76 73
1345.85 69
1345.93 66
1346.01 64
1346.10 63
1346.18 62
1346.27 62
1346.35 61
1346.43 60
1346.52 58
1346.60 55
1346.69 53
1346.77 51
1346.85 50
1346.94 49
1347.02 48
1347.11 47
1347.19 46
1347.28 44
1347.36 41
1347.44 39
1347.53 37
1347.61 35
1347.70 33
1347.78 33
1347.86 32
1347.95 32
1348.03 31
1348.12 30
1348.20 28
1348.28 27
1348.37 26
1348.45 25
1348.54 25
1348.62 25
1348.71 25
1348.79 25
1348.87 24
1348.96 22
1349.04 19
1349.13 17
1349.21 15
1349.29 13
1349.38 13
1349.46 14
1349.55 15
1349.63 16
1349.72 16
1349.80 16
1349.88 17
1349.97 18
1350.05 21
1350.14 26
1350.22 34
1350.30 42
1350.39 50
1350.47 57
1350.56 61
1350.64 63
1350.73 62
1350.81 59
1350.89 55
1350.98 50
1351.06 46
1351.15 43
1351.23 40
1351.32 38
1351.40 36
1351.48 34
1351.57 32
1351.65 29
1351.74 27
1351.82 25
1351.90 25
1351.99 26
1352.07 29
1352.16 33
1352.24 37
1352.33 40
1352.41 42
1352.49 42
1352.58 41
1352.66 38
1352.75 35
1352.83 32
1352.92 29
1353.00 28
1353.08 28
1353.17 30
1353.25 32
1353.34 33
1353.42 35
1353.51 35
1353.59 34
1353.67 32
1353.76 30
1353.84 28
1353.93 27
1354.01 26
1354.10 25
1354.18 25
1354.27 25
1354.35 25
1354.43 25
1354.52 26
1354.60 28
1354.69 29
1354.77 31
1354.86 32
1354.94 32
1355.02 31
1355.11 30
1355.19 27
1355.28 24
1355.36 20
1355.45 16
1355.53 12
1355.61 8
1355.70 4
1355.78 0
1355.87 0
1355.95 0
1356.04 0
1356.12 0
1356.21 0
1356.29 0
1356.37 0
1356.46 0
1356.54 3
1356.63 6
1356.71 10
1356.80 14
1356.88 19
1356.96 25
1357.05 32
1357.13 38
1357.22 43
1357.30 46
1357.39 48
1357.47 48
1357.56 46
1357.64 43
1357.72 40
1357.81 35
1357.89 31
1357.98 27
1358.06 23
1358.15 20
1358.23 18
1358.32 16
1358.40 15
1358.48 15
1358.57 15
1358.65 15
1358.74 14
1358.82 14
1358.91 13
1358.99 13
1359.08 14
1359.16 16
1359.24 18
1359.33 21
1359.41 24
1359.50 27
1359.58 29
1359.67 31
1359.75 32
1359.84 33
1359.92 33
1360.01 33
1360.09 33
1360.17 33
1360.26 34
1360.34 36
1360.43 38
1360.51 41
1360.60 45
1360.68 49
1360.77 53
1360.85 56
1360.93 59
1361.02 61
1361.10 62
1361.19 63
1361.27 64
1361.36 64
1361.44 64
1361.53 62
1361.61 60
1361.70 56
1361.78 52
1361.86 48
1361.95 44
1362.03 41
1362.12 38
1362.20 35
1362.29 32
1362.37 29
1362.46 27
1362.54 25
1362.63 23
1362.71 21
1362.80 20
1362.88 19
1362.96 18
1363.05 18
1363.13 20
1363.22 24
1363.30 28
1363.39 33
1363.47 38
1363.56 41
1363.64 42
1363.73 43
1363.81 42
1363.89 42
1363.98 42
1364.06 44
1364.15 47
1364.23 50
1364.32 53
1364.40 54
1364.49 54
1364.57 53
1364.66 51
1364.74 48
1364.83 46
1364.91 44
1365.00 42
1365.08 40
1365.16 38
1365.25 35
1365.33 32
1365.42 29
1365.50 27
1365.59 24
1365.67 23
1365.76 22
1365.84 23
1365.93 24
1366.01 27
1366.10 30
1366.18 33
1366.27 35
1366.35 35
1366.43 33
1366.52 28
1366.60 22
1366.69 15
1366.77 7
1366.86 0
1366.94 0
1367.03 0
1367.11 0
1367.20 0
1367.28 0
1367.37 0
1367.45 0
1367.54 2
1367.62 9
1367.71 15
1367.79 19
1367.88 22
1367.96 23
1368.04 23
1368.13 21
1368.21 20
1368.30 19
1368.38 17
1368.47 16
1368.55 15
1368.64 15
1368.72 15
1368.81 16
1368.89 17
1368.98 20
1369.06 23
1369.15 26
1369.23 29
1369.32 31
1369.40 31
1369.49 31
1369.57 29
1369.66 26
1369.74 23
1369.83 20
1369.91 18
1369.99 19
1370.08 21
1370.16 26
1370.25 34
1370.33 42
1370.42 51
1370.50 59
1370.59 64
1370.67 65
1370.76 64
1370.84 60
1370.93 54
1371.01 47
1371.10 40
1371.18 33
1371.27 27
1371.35 21
1371.44 16
1371.52 11
1371.61 7
1371.69 3
1371.78 2
1371.86 2
1371.95 4
1372.03 8
1372.12 13
1372.20 20
1372.29 26
1372.37 31
1372.46 34
1372.54 36
1372.63 35
1372.71 32
1372.79 27
1372.88 22
1372.96 18
1373.05 14
1373.13 11
1373.22 9
1373.30 7
1373.39 5
1373.47 3
1373.56 2
1373.64 1
1373.73 1
1373.81 2
1373.90 3
1373.98 5
1374.07 6
1374.15 5
1374.24 4
1374.32 1
1374.41 0
1374.49 0
1374.58 0
1374.66 0
1374.75 0
1374.83 0
1374.92 0
1375.00 4
1375.09 9
1375.17 13
1375.26 17
1375.34 21
1375.43 24
1375.51 26
1375.60 28
1375.68 29
1375.77 30
1375.85 31
1375.94 32
1376.02 33
1376.11 35
1376.19 37
1376.28 40
1376.36 42
1376.45 45
1376.53 49
1376.62 53
1376.70 57
1376.79 62
1376.87 66
1376.96 69
1377.04 71
1377.13 71
1377.21 71
1377.30 69
1377.38 68
1377.47 66
1377.55 64
1377.64 62
1377.72 61
1377.81 59
1377.89 58
1377.98 58
1378.06 59
1378.15 61
1378.23 64
1378.32 67
1378.40 70
1378.49 73
1378.57 75
1378.66 77
1378.74 79
1378.83 80
1378.91 82
1379.00 83
1379.08 83
1379.17 82
1379.25 79
1379.34 74
1379.43 69
1379.51 63
1379.60 58
1379.68 53
1379.77 50
1379.85 48
1379.94 46
1380.02 45
1380.11 43
1380.19 43
1380.28 43
1380.36 44
1380.45 46
1380.53 49
1380.62 53
1380.70 55
1380.79 57
1380.87 56
1380.96 54
1381.04 50
1381.13 46
1381.21 41
1381.30 37
1381.38 34
1381.47 33
1381.55 32
1381.64 32
1381.72 32
1381.81 31
1381.89 29
1381.98 26
1382.06 23
1382.15 19
1382.23 16
1382.32 13
1382.41 12
1382.49 12
1382.58 13
1382.66 15
1382.75 17
1382.83 19
1382.92 20
1383.00 20
1383.09 20
1383.17 19
1383.26 18
1383.34 17
1383.43 16
1383.51 15
1383.60 14
1383.68 14
1383.77 14
1383.85 15
1383.94 17
1384.02 20
1384.11 23
1384.19 27
1384.28 29
1384.37 30
1384.45 30
1384.54 28
1384.62 25
1384.71 21
1384.79 18
1384.88 16
1384.96 15
1385.05 15
1385.13 15
1385.22 15
1385.30 14
1385.39 12
1385.47 8
1385.56 4
1385.64 0
1385.73 0
1385.82 0
1385.90 0
1385.99 0
1386.07 0
1386.16 0
1386.24 0
1386.33 3
1386.41 12
1386.50 21
1386.58 30
1386.67 37
1386.75 42
1386.84 44
1386.92 44
1387.01 40
1387.10 36
1387.18 31
1387.27 26
1387.35 21
1387.44 18
1387.52 15
1387.61 13
1387.69 12
1387.78 10
1387.86 9
1387.95 9
1388.03 9
1388.12 9
1388.20 9
1388.29 8
1388.38 6
1388.46 3
1388.55 1
1388.63 0
1388.72 0
1388.80 0
1388.89 1
1388.97 6
1389.06 11
1389.14 17
1389.23 21
1389.31 23
1389.40 24
1389.49 23
1389.57 22
1389.66 20
1389.74 17
1389.83 15
1389.91 14
1390.00 12
1390.08 11
1390.17 11
1390.25 11
1390.34 11
1390.43 12
1390.51 13
1390.60 14
1390.68 16
1390.77 18
1390.85 21
1390.94 25
1391.02 30
1391.11 36
1391.19 43
1391.28 48
1391.37 53
1391.45 55
1391.54 54
1391.62 50
1391.71 44
1391.79 36
1391.88 28
1391.96 20
1392.05 13
1392.13 7
1392.22 4
1392.31 2
1392.39 3
1392.48 4
1392.56 7
1392.65 10
1392.73 13
1392.82 16
1392.90 19
1392.99 21
1393.08 23
1393.16 24
1393.25 25
1393.33 26
1393.42 26
1393.50 27
1393.59 27
1393.67 29
1393.76 31
1393.85 35
1393.93 40
1394.02 46
1394.10 54
1394.19 61
1394.27 68
1394.36 73
1394.44 76
1394.53 77
1394.62 75
1394.70 71
1394.79 64
1394.87 57
1394.96 51
1395.04 47
1395.13 46
1395.21 48
1395.30 54
1395.39 62
1395.47 70
1395.56 77
1395.64 81
1395.73 81
1395.81 79
1395.90 74
1395.98 68
1396.07 62
1396.16 56
1396.24 52
1396.33 48
1396.41 44
1396.50 41
1396.58 39
1396.67 36
1396.76 33
1396.84 31
1396.93 29
1397.01 26
1397.10 23
1397.18 20
1397.27 18
1397.35 16
1397.44 16
1397.53 17
1397.61 19
1397.70 23
1397.78 27
1397.87 30
1397.95 34
1398.04 37
1398.13 40
1398.21 41
1398.30 42
1398.38 42
1398.47 40
1398.55 38
1398.64 34
1398.73 31
1398.81 29
1398.90 28
1398.98 29
1399.07 30
1399.15 31
1399.24 31
1399.33 30
1399.41 28
1399.50 26
1399.58 25
1399.67 25
1399.75 26
1399.84 29
1399.93 32
1400.01 35
1400.10 36
1400.18 37
1400.27 36
1400.35 35
1400.44 34
1400.53 34
1400.61 35
1400.70 37
1400.78 39
1400.87 41
1400.95 42
1401.04 41
1401.13 40
1401.21 38
1401.30 37
1401.38 37
1401.47 38
1401.56 38
1401.64 39
1401.73 40
1401.81 42
1401.90 43
1401.98 45
1402.07 49
1402.16 53
1402.24 58
1402.33 62
1402.41 66
1402.50 68
1402.58 70
1402.67 71
1402.76 71
1402.84 72
1402.93 72
1403.01 73
1403.10 73
1403.19 72
1403.27 70
1403.36 68
1403.44 66
1403.53 64
1403.61 63
1403.70 63
1403.79 63
1403.87 63
1403.96 64
1404.04 64
1404.13 65
1404.22 65
1404.30 64
1404.39 64
1404.47 63
1404.56 62
1404.65 62
1404.73 61
1404.82 61
1404.90 61
1404.99 62
1405.07 63
1405.16 66
1405.25 71
1405.33 77
1405.42 84
1405.50 91
1405.59 97
1405.68 102
1405.76 103
1405.85 101
1405.93 97
1406.02 92
1406.11 87
1406.19 82
1406.28 81
1406.36 81
1406.45 84
1406.54 87
1406.62 91
1406.71 93
1406.79 93
1406.88 92
1406.96 88
1407.05 84
1407.14 80
1407.22 76
1407.31 74
1407.39 73
1407.48 72
1407.57 71
1407.65 70
1407.74 68
1407.82 65
1407.91 62
1408.00 58
1408.08 54
1408.17 51
1408.25 49
1408.34 48
1408.43 47
1408.51 47
1408.60 46
1408.68 45
1408.77 44
1408.86 42
1408.94 41
1409.03 40
1409.11 39
1409.20 39
1409.29 40
1409.37 42
1409.46 46
1409.54 50
1409.63 55
1409.72 60
1409.80 63
1409.89 64
1409.97 62
1410.06 58
1410.15 53
1410.23 47
1410.32 43
1410.40 40
1410.49 39
1410.58 39
1410.66 40
1410.75 41
1410.84 41
1410.92 40
1411.01 39
1411.09 38
1411.18 38
1411.27 39
1411.35 42
1411.44 45
1411.52 49
1411.61 51
1411.70 53
1411.78 53
1411.87 52
1411.95 51
1412.04 50
1412.13 49
1412.21 50
1412.30 51
1412.38 53
1412.47 54
1412.56 54
1412.64 53
1412.73 50
1412.82 46
1412.90 40
1412.99 33
1413.07 25
1413.16 17
1413.25 9
1413.33 1
1413.42 0
1413.50 0
1413.59 0
1413.68 0
1413.76 0
1413.85 0
1413.94 0
1414.02 0
1414.11 2
1414.19 6
1414.28 10
1414.37 13
1414.45 17
1414.54 20
1414.62 22
1414.71 24
1414.80 25
1414.88 28
1414.97 30
1415.06 34
1415.14 39
1415.23 46
1415.31 52
1415.40 57
1415.49 61
1415.57 62
1415.66 60
1415.75 56
1415.83 51
1415.92 46
1416.00 42
1416.09 41
1416.18 40
1416.26 41
1416.35 42
1416.44 43
1416.52 43
1416.61 43
1416.69 42
1416.78 43
1416.87 44
1416.95 46
1417.04 48
1417.13 50
1417.21 51
1417.30 51
1417.38 50
1417.47 48
1417.56 47
1417.64 45
1417.73 44
1417.82 43
1417.90 41
1417.99 38
1418.07 35
1418.16 31
1418.25 28
1418.33 25
1418.42 22
1418.51 21
1418.59 19
1418.68 18
1418.76 17
1418.85 15
1418.94 12
1419.02 10
1419.11 8
1419.20 7
1419.28 7
1419.37 9
1419.46 12
1419.54 17
1419.63 21
1419.71 26
1419.80 29
1419.89 30
1419.97 30
1420.06 29
1420.15 27
1420.23 25
1420.32 24
1420.41 24
1420.49 24
1420.58 25
1420.66 26
1420.75 27
1420.84 28
1420.92 28
1421.01 29
1421.10 30
1421.18 31
1421.27 34
1421.36 37
1421.44 42
1421.53 47
1421.61 52
1421.70 57
1421.79 60
1421.87 62
1421.96 61
1422.05 59
1422.13 56
1422.22 52
1422.31 48
1422.39 46
1422.48 45
1422.56 45
1422.65 46
1422.74 48
1422.82 51
1422.91 54
1423.00 56
1423.08 58
1423.17 61
1423.26 62
1423.34 62
1423.43 62
1423.52 60
1423.60 58
1423.69 55
1423.78 53
1423.86 52
1423.95 51
1424.03 52
1424.12 53
1424.21 53
1424.29 54
1424.38 54
1424.47 55
1424.55 56
1424.64 59
1424.73 63
1424.81 69
1424.90 75
1424.99 81
1425.07 86
1425.16 88
1425.25 86
1425.33 82
1425.42 75
1425.50 68
1425.59 62
1425.68 58
1425.76 56
1425.85 56
1425.94 57
1426.02 59
1426.11 60
1426.20 60
1426.28 58
1426.37 55
1426.46 52
1426.54 48
1426.63 44
1426.72 39
1426.80 35
1426.89 30
1426.98 26
1427.06 23
1427.15 20
1427.24 18
1427.32 16
1427.41 16
1427.50 16
1427.58 17
1427.67 19
1427.76 22
1427.84 25
1427.93 30
1428.01 35
1428.10 40
1428.19 45
1428.27 49
1428.36 53
1428.45 55
1428.53 57
1428.62 57
1428.71 56
1428.79 55
1428.88 56
1428.97 58
1429.05 63
1429.14 71
1429.23 79
1429.31 88
1429.40 96
1429.49 101
1429.57 103
1429.66 101
1429.75 97
1429.83 90
1429.92 83
1430.01 74
1430.09 66
1430.18 58
1430.27 50
1430.35 43
1430.44 35
1430.53 29
1430.61 24
1430.70 21
1430.79 20
1430.87 22
1430.96 25
1431.05 28
1431.13 33
1431.22 37
1431.31 40
1431.39 44
1431.48 48
1431.57 52
1431.65 57
1431.74 62
1431.83 66
1431.91 69
1432.00 71
1432.09 71
1432.17 68
1432.26 64
1432.35 58
1432.43 52
1432.52 45
1432.61 39
1432.69 34
1432.78 31
1432.87 29
1432.95 30
1433.04 32
1433.13 35
1433.22 37
1433.30 39
1433.39 40
1433.48 39
1433.56 36
1433.65 32
1433.74 27
1433.82 23
1433.91 21
1434.00 21
1434.08 22
1434.17 24
1434.26 27
1434.34 30
1434.43 32
1434.52 34
1434.60 36
1434.69 39
1434.78 44
1434.86 50
1434.95 56
1435.04 62
1435.12 65
1435.21 66
1435.30 64
1435.38 59
1435.47 51
1435.56 43
1435.65 34
1435.73 27
1435.82 21
1435.91 19
1435.99 19
1436.08 21
1436.17 26
1436.25 31
1436.34 36
1436.43 40
1436.51 43
1436.60 43
1436.69 41
1436.77 37
1436.86 33
1436.95 29
1437.03 24
1437.12 21
1437.21 19
1437.30 18
1437.38 17
1437.47 17
1437.56 17
1437.64 17
1437.73 17
1437.82 18
1437.90 20
1437.99 22
1438.08 25
1438.16 28
1438.25 31
1438.34 33
1438.42 35
1438.51 37
1438.60 40
1438.69 42
1438.77 44
1438.86 46
1438.95 48
1439.03 50
1439.12 52
1439.21 54
1439.29 56
1439.38 58
1439.47 60
1439.55 62
1439.64 64
1439.73 65
1439.82 64
1439.90 62
1439.99 57
1440.08 51
1440.16 43
1440.25 35
1440.34 29
1440.42 25
1440.51 24
1440.60 27
1440.69 32
1440.77 38
1440.86 44
1440.95 49
1441.03 53
1441.12 55
1441.21 55
1441.29 54
1441.38 52
1441.47 50
1441.56 48
1441.64 45
1441.73 42
1441.82 39
1441.90 36
1441.99 33
1442.08 30
1442.16 26
1442.25 23
1442.34 21
1442.43 19
1442.51 18
1442.60 18
1442.69 19
1442.77 22
1442.86 25
1442.95 29
1443.03 33
1443.12 37
1443.21 42
1443.30 46
1443.38 50
1443.47 53
1443.56 57
1443.64 59
1443.73 60
1443.82 59
1443.91 56
1443.99 50
1444.08 42
1444.17 32
1444.25 22
1444.34 12
1444.43 3
1444.51 0
1444.60 0
1444.69 0
1444.78 0
1444.86 1
1444.95 6
1445.04 12
1445.12 18
1445.21 23
1445.30 27
1445.39 31
1445.47 35
1445.56 40
1445.65 45
1445.73 50
1445.82 54
1445.91 57
1446.00 57
1446.08 54
1446.17 50
1446.26 44
1446.34 38
1446.43 32
1446.52 27
1446.61 24
1446.69 23
1446.78 23
1446.87 26
1446.95 31
1447.04 36
1447.13 43
1447.22 49
1447.30 54
1447.39 57
1447.48 58
1447.56 57
1447.65 54
1447.74 51
1447.83 48
1447.91 44
1448.00 40
1448.09 36
1448.17 32
1448.26 27
1448.35 21
1448.44 15
1448.52 8
1448.61 2
1448.70 0
1448.79 0
1448.87 0
1448.96 0
1449.05 0
1449.13 0
1449.22 0
1449.31 0
1449.40 3
1449.48 9
1449.57 13
1449.66 17
1449.75 21
1449.83 23
1449.92 24
1450.01 25
1450.09 24
1450.18 23
1450.27 21
1450.36 19
1450.44 17
1450.53 14
1450.62 11
1450.70 8
1450.79 4
1450.88 1
1450.97 0
1451.05 0
1451.14 1
1451.23 4
1451.32 8
1451.40 12
1451.49 16
1451.58 20
1451.67 23
1451.75 25
1451.84 27
1451.93 28
1452.01 29
1452.10 30
1452.19 31
1452.28 33
1452.36 35
1452.45 38
1452.54 41
1452.63 43
1452.71 45
1452.80 45
1452.89 44
1452.98 43
1453.06 41
1453.15 39
1453.24 40
1453.32 43
1453.41 50
1453.50 59
1453.59 69
1453.67 80
1453.76 90
1453.85 97
1453.94 100
1454.02 100
1454.11 97
1454.20 93
1454.29 89
1454.37 87
1454.46 86
1454.55 86
1454.64 86
1454.72 85
1454.81 82
1454.90 77
1454.98 69
1455.07 59
1455.16 48
1455.25 37
1455.33 26
1455.42 17
1455.51 10
1455.60 4
1455.68 1
1455.77 0
1455.86 1
1455.95 4
1456.03 9
1456.12 14
1456.21 20
1456.30 26
1456.38 31
1456.47 35
1456.56 39
1456.65 43
1456.73 45
1456.82 47
1456.91 46
1457.00 44
1457.08 40
1457.17 34
1457.26 28
1457.35 23
1457.43 18
1457.52 15
1457.61 12
1457.70 10
1457.78 8
1457.87 5
1457.96 3
1458.05 2
1458.13 1
1458.22 1
1458.31 2
1458.40 3
1458.48 3
1458.57 3
1458.66 1
1458.75 0
1458.83 0
1458.92 0
1459.01 0
1459.10 0
1459.18 0
1459.27 3
1459.36 8
1459.45 14
1459.53 20
1459.62 25
1459.71 31
1459.80 37
1459.88 42
1459.97 47
1460.06 50
1460.15 51
1460.23 51
1460.32 48
1460.41 43
1460.50 35
1460.58 25
1460.67 15
1460.76 4
1460.85 0
1460.93 0
1461.02 0
1461.11 0
1461.20 0
1461.28 0
1461.37 0
1461.46 3
1461.55 8
1461.64 11
1461.72 13
1461.81 13
1461.90 14
1461.99 16
1462.07 18
1462.16 21
1462.25 24
1462.34 27
1462.42 30
1462.51 32
1462.60 34
1462.69 35
1462.77 36
1462.86 37
1462.95 38
1463.04 39
1463.12 39
1463.21 38
1463.30 36
1463.39 33
1463.48 31
1463.56 29
1463.65 28
1463.74 28
1463.83 30
1463.91 34
1464.00 39
1464.09 45
1464.18 53
1464.26 61
1464.35 69
1464.44 75
1464.53 80
1464.62 82
1464.70 81
1464.79 78
1464.88 73
1464.97 67
1465.05 60
1465.14 54
1465.23 48
1465.32 42
1465.40 36
1465.49 31
1465.58 26
1465.67 22
1465.76 19
1465.84 17
1465.93 18
1466.02 20
1466.11 23
1466.19 27
1466.28 31
1466.37 36
1466.46 40
1466.55 45
1466.63 49
1466.72 52
1466.81 53
1466.90 52
1466.98 49
1467.07 43
1467.16 36
1467.25 30
1467.34 25
1467.42 25
1467.51 28
1467.60 35
1467.69 45
1467.77 54
1467.86 63
1467.95 70
1468.04 74
1468.13 76
1468.21 76
1468.30 74
1468.39 72
1468.48 69
1468.56 66
1468.65 62
1468.74 59
1468.83 55
1468.92 52
1469.00 49
1469.09 47
1469.18 44
1469.27 41
1469.35 39
1469.44 36
1469.53 32
1469.62 29
1469.71 26
1469.79 24
1469.88 24
1469.97 25
1470.06 29
1470.15 36
1470.23 43
1470.32 51
1470.41 58
1470.50 64
1470.58 68
1470.67 70
1470.76 71
1470.85 72
1470.94 72
1471.02 73
1471.11 74
1471.20 74
1471.29 75
1471.38 74
1471.46 73
1471.55 72
1471.64 70
1471.73 69
1471.82 68
1471.90 68
1471.99 69
1472.08 70
1472.17 72
1472.25 75
1472.34 77
1472.43 78
1472.52 79
1472.61 79
1472.69 78
1472.78 76
1472.87 72
1472.96 67
1473.05 61
1473.13 55
1473.22 50
1473.31 46
1473.40 45
1473.49 46
1473.57 50
1473.66 55
1473.75 59
1473.84 63
1473.93 65
1474.01 64
1474.10 60
1474.19 55
1474.28 48
1474.37 40
1474.45 33
1474.54 27
1474.63 21
1474.72 16
1474.81 13
1474.89 10
1474.98 10
1475.07 11
1475.16 14
1475.25 18
1475.33 23
1475.42 28
1475.51 32
1475.60 34
1475.69 34
1475.77 32
1475.86 30
1475.95 26
1476.04 23
1476.13 21
1476.21 20
1476.30 20
1476.39 21
1476.48 22
1476.57 24
1476.65 27
1476.74 31
1476.83 35
1476.92 41
1477.01 48
1477.09 56
1477.18 63
1477.27 70
1477.36 75
1477.45 79
1477.53 80
1477.62 79
1477.71 76
1477.80 72
1477.89 67
1477.98 61
1478.06 55
1478.15 50
1478.24 44
1478.33 39
1478.42 35
1478.50 32
1478.59 31
1478.68 30
1478.77 31
1478.86 32
1478.94 34
1479.03 35
1479.12 35
1479.21 36
1479.30 37
1479.39 39
1479.47 42
1479.56 47
1479.65 54
1479.74 61
1479.83 67
1479.91 72
1480.00 74
1480.09 73
1480.18 71
1480.27 68
1480.35 64
1480.44 61
1480.53 58
1480.62 56
1480.71 55
1480.80 54
1480.88 55
1480.97 56
1481.06 59
1481.15 63
1481.24 68
1481.32 74
1481.41 79
1481.50 84
1481.59 87
1481.68 88
1481.77 87
1481.85 83
1481.94 77
1482.03 71
1482.12 64
1482.21 58
1482.30 53
1482.38 50
1482.47 48
1482.56 48
1482.65 47
1482.74 47
1482.82 48
1482.91 49
1483.00 50
1483.09 51
1483.18 54
1483.27 57
1483.35 59
1483.44 62
1483.53 64
1483.62 65
1483.71 66
1483.80 67
1483.88 67
1483.97 68
1484.06 68
1484.15 69
1484.24 70
1484.33 70
1484.41 71
1484.50 73
1484.59 75
1484.68 79
1484.77 83
1484.85 88
1484.94 93
1485.03 97
1485.12 101
1485.21 103
1485.30 105
1485.38 105
1485.47 103
1485.56 100
1485.65 95
1485.74 89
1485.83 81
1485.91 73
1486.00 64
1486.09 55
1486.18 48
1486.27 41
1486.36 36
1486.44 32
1486.53 28
1486.62 23
1486.71 20
1486.80 17
1486.89 16
1486.97 19
1487.06 25
1487.15 34
1487.24 45
1487.33 57
1487.42 69
1487.51 79
1487.59 85
1487.68 89
1487.77 88
1487.86 85
1487.95 79
1488.04 72
1488.12 65
1488.21 59
1488.30 54
1488.39 50
1488.48 48
1488.57 48
1488.65 48
1488.74 50
1488.83 51
1488.92 53
1489.01 55
1489.10 56
1489.18 57
1489.27 58
1489.36 57
1489.45 55
1489.54 52
1489.63 47
1489.72 41
1489.80 34
1489.89 28
1489.98 23
1490.07 19
1490.16 17
1490.25 15
1490.33 14
1490.42 12
1490.51 8
1490.60 2
1490.69 0
1490.78 0
1490.87 0
1490.95 0
1491.04 0
1491.13 0
1491.22 0
1491.31 6
1491.40 19
1491.48 31
1491.57 43
1491.66 52
1491.75 58
1491.84 61
1491.93 62
1492.02 60
1492.10 57
1492.19 53
1492.28 50
1492.37 47
1492.46 46
1492.55 44
1492.64 42
1492.72 39
1492.81 36
1492.90 33
1492.99 30
1493.08 28
1493.17 29
1493.26 33
1493.34 39
1493.43 48
1493.52 58
1493.61 68
1493.70 77
1493.79 84
1493.88 88
1493.96 90
1494.05 90
1494.14 88
1494.23 86
1494.32 84
1494.41 83
1494.50 83
1494.58 85
1494.67 87
1494.76 91
1494.85 95
1494.94 98
1495.03 101
1495.12 102
1495.20 101
1495.29 99
1495.38 95
1495.47 89
1495.56 82
1495.65 75
1495.74 69
1495.82 64
1495.91 60
1496.00 58
1496.09 57
1496.18 57
1496.27 56
1496.36 55
1496.44 54
1496.53 53
1496.62 53
1496.71 55
1496.80 59
1496.89 64
1496.98 70
1497.07 75
1497.15 80
1497.24 82
1497.33 83
1497.42 83
1497.51 82
1497.60 81
1497.69 81
1497.77 80
1497.86 79
1497.95 78
1498.04 77
1498.13 74
1498.22 71
1498.31 69
1498.40 66
1498.48 65
1498.57 66
1498.66 67
1498.75 70
1498.84 73
1498.93 77
1499.02 80
1499.11 83
1499.19 84
1499.28 85
1499.37 85
1499.46 86
1499.55 87
1499.64 89
1499.73 91
1499.82 95
1499.90 98
1499.99 102
1500.08 105
1500.17 107
1500.26 109
1500.35 110
1500.44 110
1500.53 110
1500.61 109
1500.70 107
1500.79 104
1500.88 100
1500.97 94
1501.06 88
1501.15 82
1501.24 75
1501.32 68
1501.41 62
1501.50 57
1501.59 52
1501.68 49
1501.77 46
1501.86 45
1501.95 44
1502.03 43
1502.12 43
1502.21 44
1502.30 44
1502.39 43
1502.48 42
1502.57 40
1502.66 37
1502.75 34
1502.83 31
1502.92 30
1503.01 29
1503.10 30
1503.19 32
1503.28 34
1503.37 36
1503.46 38
1503.54 39
1503.63 38
1503.72 37
1503.81 35
1503.90 33
1503.99 31
1504.08 30
1504.17 28
1504.26 27
1504.34 26
1504.43 25
1504.52 24
1504.61 25
1504.70 26
1504.79 28
1504.88 32
1504.97 37
1505.06 43
1505.14 49
1505.23 55
1505.32 60
1505.41 63
1505.50 65
1505.59 65
1505.68 63
1505.77 60
1505.86 56
1505.94 52
1506.03 48
1506.12 45
1506.21 44
1506.30 44
1506.39 45
1506.48 46
1506.57 46
1506.66 46
1506.75 44
1506.83 42
1506.92 39
1507.01 37
1507.10 36
1507.19 37
1507.28 38
1507.37 40
1507.46 43
1507.55 46
1507.63 49
1507.72 53
1507.81 57
1507.90 62
1507.99 68
1508.08 74
1508.17 78
1508.26 81
1508.35 82
1508.44 80
1508.52 77
1508.61 72
1508.70 68
1508.79 63
1508.88 59
1508.97 55
1509.06 53
1509.15 51
1509.24 50
1509.33 49
1509.41 50
1509.50 51
1509.59 52
1509.68 53
1509.77 55
1509.86 56
1509.95 59
1510.04 61
1510.13 64
1510.22 67
1510.31 69
1510.39 71
1510.48 72
1510.57 73
1510.66 74
1510.75 74
1510.84 74
1510.93 73
1511.02 72
1511.11 70
1511.20 68
1511.29 67
1511.37 66
1511.46 67
1511.55 70
1511.64 75
1511.73 83
1511.82 91
1511.91 99
1512.00 107
1512.09 113
1512.18 118
1512.27 120
1512.35 122
1512.44 122
1512.53 122
1512.62 120
1512.71 118
1512.80 114
1512.89 110
1512.98 106
1513.07 102
1513.16 99
1513.25 98
1513.33 98
1513.42 99
1513.51 101
1513.60 103
1513.69 104
1513.78 104
1513.87 103
1513.96 101
1514.05 98
1514.14 95
1514.23 94
1514.32 93
1514.40 92
1514.49 92
1514.58 91
1514.67 89
1514.76 87
1514.85 83
1514.94 79
1515.03 75
1515.12 71
1515.21 68
1515.30 66
1515.39 66
1515.47 67
1515.56 69
1515.65 72
1515.74 76
1515.83 79
1515.92 82
1516.01 83
1516.10 84
1516.19 82
1516.28 80
1516.37 76
1516.46 72
1516.55 68
1516.63 65
1516.72 64
1516.81 65
1516.90 66
1516.99 68
1517.08 70
1517.17 70
1517.26 70
1517.35 68
1517.44 66
1517.53 65
1517.62 64
1517.71 64
1517.80 64
1517.88 66
1517.97 68
1518.06 70
1518.15 72
1518.24 74
1518.33 77
1518.42 79
1518.51 81
1518.60 82
1518.69 81
1518.78 77
1518.87 71
1518.96 64
1519.05 57
1519.13 51
1519.22 48
1519.31 48
1519.40 51
1519.49 55
1519.58 58
1519.67 61
1519.76 62
1519.85 61
1519.94 58
1520.03 55
1520.12 52
1520.21 49
1520.30 49
1520.39 51
1520.47 54
1520.56 60
1520.65 66
1520.74 73
1520.83 79
1520.92 85
1521.01 89
1521.10 93
1521.19 94
1521.28 94
1521.37 93
1521.46 91
1521.55 88
1521.64 86
1521.73 84
1521.82 83
1521.90 83
1521.99 85
1522.08 87
1522.17 90
1522.26 92
1522.35 93
1522.44 92
1522.53 91
1522.62 89
1522.71 88
1522.80 87
1522.89 88
1522.98 89
1523.07 91
1523.16 94
1523.25 97
1523.34 100
1523.42 103
1523.51 104
1523.60 106
1523.69 105
1523.78 104
1523.87 102
1523.96 98
1524.05 95
1524.14 92
1524.23 89
1524.32 87
1524.41 86
1524.50 86
1524.59 85
1524.68 83
1524.77 82
1524.86 79
1524.95 78
1525.04 76
1525.12 76
1525.21 78
1525.30 81
1525.39 86
1525.48 92
1525.57 98
1525.66 105
1525.75 111
1525.84 117
1525.93 122
1526.02 126
1526.11 127
1526.20 128
1526.29 126
1526.38 124
1526.47 120
1526.56 116
1526.65 110
1526.74 104
1526.83 98
1526.91 92
1527.00 88
1527.09 84
1527.18 84
1527.27 85
1527.36 90
1527.45 95
1527.54 102
1527.63 109
1527.72 115
1527.81 120
1527.90 124
1527.99 125
1528.08 126
1528.17 125
1528.26 124
1528.35 124
1528.44 124
1528.53 127
1528.62 130
1528.71 135
1528.80 139
1528.89 141
1528.98 142
1529.06 141
1529.15 137
1529.24 132
1529.33 126
1529.42 120
1529.51 117
1529.60 115
1529.69 115
1529.78 117
1529.87 119
1529.96 121
1530.05 122
1530.14 120
1530.23 116
1530.32 110
1530.41 103
1530.50 98
1530.59 94
1530.68 93
1530.77 96
1530.86 102
1530.95 109
1531.04 118
1531.13 125
1531.22 131
1531.31 136
1531.40 137
1531.49 136
1531.57 133
1531.66 128
1531.75 121
1531.84 113
1531.93 104
1532.02 94
1532.11 85
1532.20 77
1532.29 69
1532.38 63
1532.47 57
1532.56 54
1532.65 52
1532.74 52
1532.83 54
1532.92 58
1533.01 63
1533.10 69
1533.19 75
1533.28 80
1533.37 82
1533.46 81
1533.55 78
1533.64 71
1533.73 63
1533.82 55
1533.91 47
1534.00 41
1534.09 37
1534.18 35
1534.27 35
1534.36 36
1534.45 38
1534.54 40
1534.63 41
1534.72 41
1534.80 40
1534.89 37
1534.98 33
1535.07 30
1535.16 27
1535.25 26
1535.34 28
1535.43 32
1535.52 39
1535.61 48
1535.70 57
1535.79 68
1535.88 77
1535.97 86
1536.06 93
1536.15 99
1536.24 103
1536.33 107
1536.42 110
1536.51 114
1536.60 119
1536.69 125
1536.78 131
1536.87 136
1536.96 141
1537.05 143
1537.14 143
1537.23 140
1537.32 136
1537.41 131
1537.50 125
1537.59 121
1537.68 118
1537.77 117
1537.86 117
1537.95 117
1538.04 118
1538.13 118
1538.22 116
1538.31 113
1538.40 110
1538.49 107
1538.58 104
1538.67 103
1538.76 103
1538.85 104
1538.94 106
1539.03 107
1539.12 107
1539.21 107
1539.30 106
1539.39 106
1539.48 106
1539.57 107
1539.66 109
1539.75 112
1539.84 116
1539.93 120
1540.02 124
1540.11 128
1540.20 133
1540.29 138
1540.38 143
1540.47 148
1540.56 152
1540.65 154
1540.74 154
1540.83 152
1540.92 149
1541.01 145
1541.10 141
1541.19 139
1541.28 137
1541.37 134
1541.46 131
1541.55 126
1541.64 118
1541.73 109
1541.82 98
1541.91 87
1542.00 78
1542.09 71
1542.18 67
1542.27 66
1542.36 68
1542.45 73
1542.54 78
1542.63 84
1542.72 89
1542.81 94
1542.90 97
1542.99 98
1543.08 97
1543.17 95
1543.26 93
1543.35 89
1543.44 86
1543.53 83
1543.62 81
1543.71 79
1543.80 78
1543.89 77
1543.98 77
1544.07 77
1544.16 77
1544.25 78
1544.34 80
1544.43 82
1544.52 85
1544.61 87
1544.70 89
1544.79 91
1544.88 91
1544.97 90
1545.06 87
1545.15 84
1545.24 80
1545.33 76
1545.42 72
1545.51 70
1545.60 69
1545.69 69
1545.78 72
1545.87 75
1545.96 79
1546.05 83
1546.14 86
1546.23 87
1546.32 87
1546.41 86
1546.50 84
1546.59 81
1546.68 78
1546.77 75
1546.86 70
1546.95 65
1547.04 59
1547.13 53
1547.22 47
1547.31 42
1547.40 38
1547.49 35
1547.58 33
1547.67 32
1547.76 31
1547.85 30
1547.94 30
1548.03 31
1548.12 33
1548.21 35
1548.30 39
1548.39 42
1548.48 45
1548.57 47
1548.66 48
1548.75 48
1548.84 47
1548.93 47
1549.02 47
1549.11 47
1549.20 47
1549.29 47
1549.38 45
1549.47 43
1549.56 39
1549.65 33
1549.74 26
1549.83 17
1549.92 7
1550.01 0
1550.10 0
1550.19 0
1550.29 0
1550.38 0
1550.47 0
1550.56 0
1550.65 0
1550.74 4
1550.83 12
1550.92 19
1551.01 26
1551.10 32
1551.19 36
1551.28 40
1551.37 44
1551.46 47
1551.55 51
1551.64 56
1551.73 63
1551.82 70
1551.91 77
1552.00 83
1552.09 86
1552.18 87
1552.27 85
1552.36 83
1552.45 81
1552.54 80
1552.63 82
1552.72 86
1552.81 92
1552.90 99
1552.99 105
1553.08 109
1553.17 110
1553.26 110
1553.35 106
1553.44 101
1553.53 95
1553.63 89
1553.72 84
1553.81 81
1553.90 80
1553.99 80
1554.08 83
1554.17 86
1554.26 90
1554.35 93
1554.44 94
1554.53 94
1554.62 93
1554.71 91
1554.80 89
1554.89 87
1554.98 87
1555.07 88
1555.16 91
1555.25 95
1555.34 100
1555.43 105
1555.52 111
1555.61 116
1555.70 120
1555.79 124
1555.88 126
1555.97 126
1556.06 124
1556.16 120
1556.25 115
1556.34 108
1556.43 103
1556.52 98
1556.61 97
1556.70 99
1556.79 103
1556.88 109
1556.97 116
1557.06 122
1557.15 126
1557.24 130
1557.33 132
1557.42 133
1557.51 134
1557.60 135
1557.69 135
1557.78 135
1557.87 135
1557.96 133
1558.05 130
1558.14 126
1558.24 121
1558.33 117
1558.42 113
1558.51 110
1558.60 108
1558.69 107
1558.78 107
1558.87 109
1558.96 111
1559.05 116
1559.14 122
1559.23 128
1559.32 135
1559.41 141
1559.50 146
1559.59 147
1559.68 146
1559.77 143
1559.86 136
1559.95 128
1560.04 119
1560.14 110
1560.23 100
1560.32 91
1560.41 82
1560.50 73
1560.59 65
1560.68 58
1560.77 51
1560.86 44
1560.95 39
1561.04 35
1561.13 32
1561.22 32
1561.31 34
1561.40 37
1561.49 41
1561.58 44
1561.67 47
1561.77 47
1561.86 47
1561.95 46
1562.04 44
1562.13 43
1562.22 43
1562.31 44
1562.40 46
1562.49 51
1562.58 56
1562.67 64
1562.76 72
1562.85 80
1562.94 88
1563.03 93
1563.12 95
1563.21 96
1563.30 94
1563.40 91
1563.49 89
1563.58 88
1563.67 89
1563.76 91
1563.85 93
1563.94 95
1564.03 94
1564.12 92
1564.21 87
1564.30 82
1564.39 77
1564.48 74
1564.57 74
1564.66 75
1564.76 79
1564.85 84
1564.94 89
1565.03 93
1565.12 95
1565.21 95
1565.30 92
1565.39 86
1565.48 78
1565.57 69
1565.66 60
1565.75 53
1565.84 47
1565.93 44
1566.02 43
1566.12 43
1566.21 44
1566.30 43
1566.39 42
1566.48 39
1566.57 35
1566.66 31
1566.75 28
1566.84 27
1566.93 29
1567.02 34
1567.11 41
1567.20 50
1567.29 59
1567.38 66
1567.48 70
1567.57 70
1567.66 66
1567.75 59
1567.84 49
1567.93 38
1568.02 27
1568.11 17
1568.20 9
1568.29 3
1568.38 0
1568.47 0
1568.56 2
1568.66 6
1568.75 13
1568.84 22
1568.93 32
1569.02 44
1569.11 57
1569.20 70
1569.29 84
1569.38 98
1569.47 113
1569.56 126
1569.65 137
1569.74 146
1569.84 151
1569.93 152
1570.02 149
1570.11 144
1570.20 139
1570.29 134
1570.38 130
1570.47 129
1570.56 129
1570.65 129
1570.74 129
1570.83 126
1570.93 120
1571.02 110
1571.11 98
1571.20 84
1571.29 70
1571.38 57
1571.47 45
1571.56 36
1571.65 29
1571.74 25
1571.83 23
1571.92 23
1572.02 24
1572.11 27
1572.20 32
1572.29 39
1572.38 47
1572.47 56
1572.56 65
1572.65 72
1572.74 77
1572.83 79
1572.92 80
1573.01 78
1573.11 76
1573.20 73
1573.29 69
1573.38 65
1573.47 60
1573.56 55
1573.65 50
1573.74 45
1573.83 40
1573.92 36
1574.01 32
1574.11 29
1574.20 25
1574.29 20
1574.38 16
1574.47 12
1574.56 9
1574.65 8
1574.74 9
1574.83 11
1574.92 15
1575.01 19
1575.11 23
1575.20 26
1575.29 27
1575.38 29
1575.47 31
1575.56 33
1575.65 35
1575.74 40
1575.83 45
1575.92 50
1576.02 56
1576.11 60
1576.20 63
1576.29 64
1576.38 61
1576.47 56
1576.56 47
1576.65 36
1576.74 23
1576.83 10
1576.93 0
1577.02 0
1577.11 0
1577.20 0
1577.29 0
1577.38 0
1577.47 0
1577.56 0
1577.65 4
1577.74 13
1577.84 21
1577.93 27
1578.02 31
1578.11 33
1578.20 33
1578.29 33
1578.38 31
1578.47 30
1578.56 29
1578.65 29
1578.75 31
1578.84 35
1578.93 40
1579.02 47
1579.11 54
1579.20 61
1579.29 65
1579.38 66
1579.47 64
1579.57 59
1579.66 54
1579.75 48
1579.84 45
1579.93 44
1580.02 46
1580.11 51
1580.20 57
1580.29 63
1580.39 68
1580.48 72
1580.57 75
1580.66 78
1580.75 81
1580.84 85
1580.93 91
1581.02 97
1581.11 103
1581.21 108
1581.30 111
1581.39 111
1581.48 108
1581.57 102
1581.66 95
1581.75 87
1581.84 79
1581.93 73
1582.03 69
1582.12 68
1582.21 70
1582.30 73
1582.39 77
1582.48 81
1582.57 83
1582.66 83
1582.75 83
1582.85 81
1582.94 79
1583.03 79
1583.12 79
1583.21 80
1583.30 82
1583.39 84
1583.48 86
1583.58 88
1583.67 90
1583.76 92
1583.85 95
1583.94 98
1584.03 100
1584.12 103
1584.21 105
1584.30 106
1584.40 106
1584.49 105
1584.58 103
1584.67 100
1584.76 98
1584.85 96
1584.94 95
1585.03 96
1585.13 98
1585.22 102
1585.31 109
1585.40 118
1585.49 127
1585.58 137
1585.67 146
1585.76 152
1585.86 155
1585.95 153
1586.04 147
1586.13 138
1586.22 128
1586.31 118
1586.40 110
1586.49 105
1586.59 102
1586.68 101
1586.77 102
1586.86 101
1586.95 100
1587.04 96
1587.13 90
1587.23 84
1587.32 77
1587.41 72
1587.50 68
1587.59 66
1587.68 65
1587.77 63
1587.86 61
1587.96 58
1588.05 54
1588.14 50
1588.23 47
1588.32 46
1588.41 48
1588.50 52
1588.59 59
1588.69 66
1588.78 73
1588.87 77
1588.96 78
1589.05 78
1589.14 75
1589.23 71
1589.33 68
1589.42 66
1589.51 64
1589.60 65
1589.69 66
1589.78 69
1589.87 73
1589.97 79
1590.06 86
1590.15 94
1590.24 103
1590.33 113
1590.42 122
1590.51 129
1590.60 134
1590.70 135
1590.79 132
1590.88 126
1590.97 115
1591.06 102
1591.15 87
1591.24 71
1591.34 57
1591.43 46
1591.52 38
1591.61 33
1591.70 30
1591.79 30
1591.88 29
1591.98 30
1592.07 31
1592.16 33
1592.25 37
1592.34 42
1592.43 49
1592.52 56
1592.62 62
1592.71 65
1592.80 66
1592.89 65
1592.98 62
1593.07 60
1593.16 59
1593.26 60
1593.35 61
1593.44 63
1593.53 65
1593.62 66
1593.71 67
1593.81 67
1593.90 68
1593.99 69
1594.08 72
1594.17 74
1594.26 78
1594.35 81
1594.45 84
1594.54 87
1594.63 89
1594.72 91
1594.81 93
1594.90 94
1594.99 95
1595.09 97
1595.18 100
1595.27 104
1595.36 108
1595.45 112
1595.54 115
1595.64 117
1595.73 116
1595.82 114
1595.91 109
1596.00 102
1596.09 95
1596.18 89
1596.28 82
1596.37 76
1596.46 70
1596.55 65
1596.64 62
1596.73 60
1596.83 59
1596.92 59
1597.01 60
1597.10 62
1597.19 61
1597.28 59
1597.38 55
1597.47 49
1597.56 43
1597.65 37
1597.74 32
1597.83 28
1597.92 25
1598.02 22
1598.11 19
1598.20 15
1598.29 11
1598.38 6
1598.47 2
1598.57 0
1598.66 0
1598.75 0
1598.84 0
1598.93 0
1599.02 0
1599.12 0
1599.21 0
1599.30 4
1599.39 12
1599.48 19
1599.57 25
1599.67 30
1599.76 34
1599.85 38
1599.94 42
1600.03 47
1600.12 52
1600.22 57
1600.31 63
1600.40 67
1600.49 71
1600.58 73
1600.67 74
1600.77 74
1600.86 73
1600.95 70
1601.04 68
1601.13 65
1601.22 63
1601.32 62
1601.41 61
1601.50 61
1601.59 62
1601.68 63
1601.77 64
1601.87 66
1601.96 67
1602.05 67
1602.14 66
1602.23 64
1602.32 60
1602.42 56
1602.51 52
1602.60 50
1602.69 50
1602.78 53
1602.88 60
1602.97 69
1603.06 80
1603.15 91
1603.24 100
1603.33 108
1603.43 112
1603.52 114
1603.61 114
1603.70 114
1603.79 113
1603.88 113
1603.98 114
1604.07 117
1604.16 120
1604.25 123
1604.34 125
1604.44 127
1604.53 128
1604.62 128
1604.71 126
1604.80 123
1604.89 120
1604.99 116
1605.08 111
1605.17 106
1605.26 101
1605.35 96
1605.45 91
1605.54 86
1605.63 82
1605.72 80
1605.81 79
1605.90 78
1606.00 79
1606.09 80
1606.18 79
1606.27 78
1606.36 75
1606.46 71
1606.55 66
1606.64 63
1606.73 60
1606.82 61
1606.91 63
1607.01 68
1607.10 74
1607.19 81
1607.28 88
1607.37 95
1607.47 99
1607.56 101
1607.65 100
1607.74 96
1607.83 88
1607.93 77
1608.02 65
1608.11 52
1608.20 41
1608.29 33
1608.38 27
1608.48 24
1608.57 22
1608.66 21
1608.75 19
1608.84 17
1608.94 15
1609.03 14
1609.12 14
1609.21 16
1609.30 21
1609.40 27
1609.49 32
1609.58 36
1609.67 39
1609.76 40
1609.86 41
1609.95 42
1610.04 44
1610.13 48
1610.22 53
1610.32 59
1610.41 64
1610.50 68
1610.59 70
1610.68 71
1610.78 71
1610.87 69
1610.96 68
1611.05 67
1611.14 67
1611.24 67
1611.33 67
1611.42 67
1611.51 67
1611.60 65
1611.70 63
1611.79 61
1611.88 60
1611.97 60
1612.06 63
1612.16 67
1612.25 74
1612.34 82
1612.43 89
1612.52 96
1612.62 100
1612.71 101
1612.80 99
1612.89 94
1612.98 87
1613.08 79
1613.17 70
1613.26 63
1613.35 57
1613.44 54
1613.54 53
1613.63 56
1613.72 60
1613.81 66
1613.90 72
1614.00 78
1614.09 81
1614.18 83
1614.27 84
1614.36 82
1614.46 80
1614.55 77
1614.64 74
1614.73 70
1614.82 65
1614.92 60
1615.01 54
1615.10 50
1615.19 46
1615.29 44
1615.38 45
1615.47 47
1615.56 50
1615.65 52
1615.75 51
1615.84 48
1615.93 42
1616.02 34
1616.11 24
1616.21 16
1616.30 11
1616.39 10
1616.48 13
1616.57 20
1616.67 29
1616.76 39
1616.85 49
1616.94 56
1617.04 60
1617.13 62
1617.22 61
1617.31 59
1617.40 57
1617.50 54
1617.59 51
1617.68 47
1617.77 44
1617.86 39
1617.96 35
1618.05 30
1618.14 26
1618.23 23
1618.33 22
1618.42 22
1618.51 23
1618.60 24
1618.69 25
1618.79 25
1618.88 24
1618.97 23
1619.06 23
1619.16 26
1619.25 31
1619.34 38
1619.43 47
1619.52 55
1619.62 63
1619.71 67
1619.80 69
1619.89 67
1619.99 64
1620.08 59
1620.17 53
1620.26 49
1620.35 45
1620.45 43
1620.54 42
1620.63 44
1620.72 47
1620.82 52
1620.91 58
1621.00 64
1621.09 68
1621.18 71
1621.28 71
1621.37 70
1621.46 67
1621.55 64
1621.65 62
1621.74 61
1621.83 63
1621.92 67
1622.02 72
1622.11 78
1622.20 84
1622.29 90
1622.38 94
1622.48 97
1622.57 98
1622.66 97
1622.75 95
1622.85 92
1622.94 89
1623.03 86
1623.12 82
1623.22 78
1623.31 74
1623.40 68
1623.49 62
1623.58 55
1623.68 49
1623.77 44
1623.86 41
1623.95 38
1624.05 37
1624.14 35
1624.23 32
1624.32 28
1624.42 22
1624.51 15
1624.60 9
1624.69 4
1624.79 1
1624.88 2
1624.97 5
1625.06 9
1625.15 15
1625.25 19
1625.34 22
1625.43 23
1625.52 22
1625.62 20
1625.71 17
1625.80 14
1625.89 12
1625.99 11
1626.08 10
1626.17 9
1626.26 7
1626.36 4
1626.45 0
1626.54 0
1626.63 0
1626.73 0
1626.82 0
1626.91 0
1627.00 0
1627.10 1
1627.19 11
1627.28 21
1627.37 30
1627.47 36
1627.56 41
1627.65 44
1627.74 45
1627.84 45
1627.93 44
1628.02 41
1628.11 38
1628.21 33
1628.30 28
1628.39 23
1628.48 19
1628.57 16
1628.67 17
1628.76 20
1628.85 25
1628.94 31
1629.04 38
1629.13 44
1629.22 50
1629.31 53
1629.41 56
1629.50 57
1629.59 56
1629.68 56
1629.78 55
1629.87 54
1629.96 54
1630.05 54
1630.15 54
1630.24 54
1630.33 53
1630.43 52
1630.52 50
1630.61 49
1630.70 47
1630.80 46
1630.89 45
1630.98 44
1631.07 43
1631.17 41
1631.26 38
1631.35 35
1631.44 31
1631.54 27
1631.63 24
1631.72 22
1631.81 21
1631.91 22
1632.00 25
1632.09 29
1632.18 36
1632.28 42
1632.37 49
1632.46 55
1632.55 60
1632.65 64
1632.74 66
1632.83 68
1632.92 68
1633.02 67
1633.11 65
1633.20 61
1633.29 54
1633.39 46
1633.48 36
1633.57 26
1633.67 15
1633.76 5
1633.85 0
1633.94 0
1634.04 0
1634.13 0
1634.22 0
1634.31 0
1634.41 1
1634.50 4
1634.59 6
1634.68 7
1634.78 7
1634.87 6
1634.96 4
1635.05 1
1635.15 0
1635.24 0
1635.33 0
1635.43 0
1635.52 4
1635.61 12
1635.70 21
1635.80 30
1635.89 37
1635.98 42
1636.07 44
1636.17 44
1636.26 42
1636.35 40
1636.45 38
1636.54 38
1636.63 40
1636.72 43
1636.82 47
1636.91 52
1637.00 59
1637.09 65
1637.19 71
1637.28 76
1637.37 79
1637.47 80
1637.56 78
1637.65 73
1637.74 65
1637.84 57
1637.93 49
1638.02 41
1638.11 36
1638.21 32
1638.30 30
1638.39 28
1638.49 27
1638.58 24
1638.67 21
1638.76 18
1638.86 15
1638.95 13
1639.04 12
1639.13 13
1639.23 16
1639.32 21
1639.41 27
1639.51 33
1639.60 40
1639.69 47
1639.78 51
1639.88 54
1639.97 55
1640.06 54
1640.16 53
1640.25 52
1640.34 51
1640.43 53
1640.53 57
1640.62 64
1640.71 73
1640.81 83
1640.90 93
1640.99 102
1641.08 109
1641.18 113
1641.27 113
1641.36 110
1641.46 102
1641.55 92
1641.64 80
1641.73 66
1641.83 52
1641.92 40
1642.01 30
1642.10 21
1642.20 15
1642.29 10
1642.38 5
1642.48 0
1642.57 0
1642.66 0
1642.76 0
1642.85 0
1642.94 0
1643.03 0
1643.13 0
1643.22 2
1643.31 12
1643.41 22
1643.50 30
1643.59 38
1643.68 45
1643.78 50
1643.87 55
1643.96 60
1644.06 63
1644.15 66
1644.24 67
1644.33 67
1644.43 64
1644.52 60
1644.61 55
1644.71 49
1644.80 43
1644.89 37
1644.99 31
1645.08 25
1645.17 20
1645.26 15
1645.36 11
1645.45 7
1645.54 3
1645.64 0
1645.73 0
1645.82 0
1645.91 0
1646.01 0
1646.10 1
1646.19 8
1646.29 16
1646.38 26
1646.47 37
1646.57 48
1646.66 58
1646.75 68
1646.84 76
1646.94 83
1647.03 88
1647.12 91
1647.22 92
1647.31 91
1647.40 89
1647.50 85
1647.59 80
1647.68 74
1647.77 68
1647.87 61
1647.96 55
1648.05 50
1648.15 46
1648.24 43
1648.33 40
1648.43 38
1648.52 35
1648.61 32
1648.70 27
1648.80 21
1648.89 14
1648.98 8
1649.08 4
1649.17 2
1649.26 4
1649.36 8
1649.45 15
1649.54 23
1649.64 31
1649.73 39
1649.82 46
1649.91 52
1650.01 55
1650.10 57
1650.19 58
1650.29 57
1650.38 55
1650.47 51
1650.57 47
1650.66 43
1650.75 38
1650.85 34
1650.94 31
1651.03 29
1651.13 29
1651.22 28
1651.31 28
1651.40 27
1651.50 25
1651.59 22
1651.68 16
1651.78 10
1651.87 3
1651.96 0
1652.06 0
1652.15 0
1652.24 0
1652.34 0
1652.43 0
1652.52 0
1652.62 0
1652.71 3
1652.80 10
1652.89 18
1652.99 24
1653.08 30
1653.17 33
1653.27 35
1653.36 34
1653.45 31
1653.55 27
1653.64 23
1653.73 20
1653.83 19
1653.92 18
1654.01 19
1654.11 20
1654.20 22
1654.29 24
1654.39 25
1654.48 26
1654.57 25
1654.67 22
1654.76 18
1654.85 12
1654.95 7
1655.04 1
1655.13 0
1655.22 0
1655.32 0
1655.41 0
1655.50 0
1655.60 3
1655.69 9
1655.78 16
1655.88 22
1655.97 29
1656.06 34
1656.16 39
1656.25 41
1656.34 40
1656.44 37
1656.53 31
1656.62 22
1656.72 14
1656.81 6
1656.90 0
1657.00 0
1657.09 0
1657.18 0
1657.28 0
1657.37 0
1657.46 0
1657.56 0
1657.65 2
1657.74 10
1657.84 19
1657.93 30
1658.02 40
1658.12 49
1658.21 56
1658.30 59
1658.40 60
1658.49 58
1658.58 55
1658.68 52
1658.77 51
1658.86 51
1658.96 52
1659.05 53
1659.14 55
1659.24 55
1659.33 53
1659.42 50
1659.52 46
1659.61 42
1659.70 37
1659.80 32
1659.89 27
1659.98 23
1660.08 19
1660.17 16
1660.26 13
1660.36 11
1660.45 9
1660.54 7
1660.64 4
1660.73 2
1660.82 0
1660.92 0
1661.01 0
1661.10 0
1661.20 0
1661.29 0
1661.38 0
1661.48 1
1661.57 3
1661.66 4
1661.76 5
1661.85 6
1661.94 7
1662.04 10
1662.13 13
1662.22 17
1662.32 20
1662.41 23
1662.51 26
1662.60 30
1662.69 35
1662.79 42
1662.88 51
1662.97 61
1663.07 71
1663.16 79
1663.25 85
1663.35 88
1663.44 88
1663.53 87
1663.63 86
1663.72 86
1663.81 87
1663.91 88
1664.00 91
1664.09 94
1664.19 98
1664.28 102
1664.37 105
1664.47 108
1664.56 110
1664.65 112
1664.75 114
1664.84 115
1664.94 115
1665.03 115
1665.12 114
1665.22 111
1665.31 105
1665.40 98
1665.50 90
1665.59 83
1665.68 77
1665.78 75
1665.87 74
1665.96 76
1666.06 78
1666.15 77
1666.24 74
1666.34 66
1666.43 56
1666.53 43
1666.62 30
1666.71 19
1666.81 12
1666.90 7
1666.99 6
1667.09 7
1667.18 9
1667.27 11
1667.37 12
1667.46 11
1667.55 9
1667.65 6
1667.74 3
1667.84 0
1667.93 0
1668.02 0
1668.12 0
1668.21 0
1668.30 0
1668.40 1
1668.49 7
1668.58 15
1668.68 25
1668.77 37
1668.87 51
1668.96 65
1669.05 78
1669.15 90
1669.24 99
1669.33 104
1669.43 107
1669.52 107
1669.61 104
1669.71 100
1669.80 95
1669.90 90
1669.99 87
1670.08 84
1670.18 83
1670.27 83
1670.36 85
1670.46 87
1670.55 88
1670.64 90
1670.74 92
1670.83 95
1670.93 97
1671.02 100
1671.11 104
1671.21 107
1671.30 109
1671.39 109
1671.49 106
1671.58 100
1671.67 90
1671.77 79
1671.86 68
1671.96 57
1672.05 49
1672.14 44
1672.24 42
1672.33 43
1672.42 47
1672.52 52
1672.61 55
1672.71 57
1672.80 56
1672.89 51
1672.99 44
1673.08 36
1673.17 27
1673.27 19
1673.36 15
1673.46 13
1673.55 15
1673.64 19
1673.74 24
1673.83 29
1673.92 33
1674.02 36
1674.11 36
1674.21 36
1674.30 35
1674.39 34
1674.49 33
1674.58 33
1674.67 33
1674.77 36
1674.86 41
1674.96 48
1675.05 58
1675.14 70
1675.24 82
1675.33 94
1675.42 103
1675.52 110
1675.61 113
1675.71 111
1675.80 106
1675.89 98
1675.99 87
1676.08 75
1676.18 63
1676.27 51
1676.36 41
1676.46 32
1676.55 26
1676.64 22
1676.74 20
1676.83 20
1676.93 21
1677.02 24
1677.11 25
1677.21 26
1677.30 25
1677.40 22
1677.49 19
1677.58 16
1677.68 14
1677.77 15
1677.86 19
1677.96 25
1678.05 33
1678.15 41
1678.24 47
1678.33 50
1678.43 50
1678.52 46
1678.62 40
1678.71 32
1678.80 25
1678.90 20
1678.99 18
1679.09 19
1679.18 21
1679.27 24
1679.37 27
1679.46 29
1679.55 29
1679.65 27
1679.74 25
1679.84 23
1679.93 22
1680.02 22
1680.12 24
1680.21 27
1680.31 31
1680.40 36
1680.49 40
1680.59 42
1680.68 42
1680.78 39
1680.87 33
1680.96 25
1681.06 17
1681.15 10
1681.25 4
1681.34 0
1681.43 0
1681.53 0
1681.62 0
1681.72 0
1681.81 0
1681.90 0
1682.00 0
1682.09 0
1682.19 0
1682.28 7
1682.37 15
1682.47 21
1682.56 25
1682.66 28
1682.75 28
1682.84 28
1682.94 26
1683.03 24
1683.13 21
1683.22 19
1683.31 17
1683.41 17
1683.50 19
1683.60 23
1683.69 29
1683.78 36
1683.88 43
1683.97 50
1684.07 55
1684.16 60
1684.25 63
1684.35 66
1684.44 67
1684.54 68
1684.63 67
1684.72 65
1684.82 62
1684.91 58
1685.01 52
1685.10 45
1685.19 38
1685.29 31
1685.38 25
1685.48 21
1685.57 19
1685.66 20
1685.76 23
1685.85 28
1685.95 34
1686.04 41
1686.14 48
1686.23 55
1686.32 60
1686.42 65
1686.51 67
1686.61 68
1686.70 67
1686.79 65
1686.89 63
1686.98 62
1687.08 63
1687.17 66
1687.26 71
1687.36 78
1687.45 86
1687.55 93
1687.64 100
1687.74 105
1687.83 107
1687.92 105
1688.02 101
1688.11 94
1688.21 85
1688.30 75
1688.39 65
1688.49 57
1688.58 52
1688.68 51
1688.77 54
1688.87 60
1688.96 69
1689.05 79
1689.15 88
1689.24 95
1689.34 100
1689.43 103
1689.52 106
1689.62 108
1689.71 110
1689.81 112
1689.90 112
1690.00 112
1690.09 110
1690.18 105
1690.28 98
1690.37 90
1690.47 82
1690.56 75
1690.66 70
1690.75 66
1690.84 63
1690.94 59
1691.03 55
1691.13 49
1691.22 42
1691.31 35
1691.41 28
1691.50 24
1691.60 23
1691.69 24
1691.79 29
1691.88 35
1691.97 41
1692.07 48
1692.16 52
1692.26 55
1692.35 57
1692.45 57
1692.54 56
1692.63 54
1692.73 52
1692.82 50
1692.92 47
1693.01 43
1693.11 39
1693.20 34
1693.29 29
1693.39 24
1693.48 19
1693.58 16
1693.67 12
1693.77 10
1693.86 8
1693.95 6
1694.05 4
1694.14 2
1694.24 0
1694.33 0
1694.43 0
1694.52 0
1694.62 0
1694.71 0
1694.80 0
1694.90 0
1694.99 0
1695.09 4
1695.18 10
1695.28 16
1695.37 23
1695.46 28
1695.56 34
1695.65 38
1695.75 42
1695.84 46
1695.94 48
1696.03 51
1696.12 53
1696.22 54
1696.31 56
1696.41 58
1696.50 60
1696.60 62
1696.69 64
1696.79 66
1696.88 69
1696.97 72
1697.07 75
1697.16 77
1697.26 79
1697.35 80
1697.45 78
1697.54 75
1697.64 71
1697.73 65
1697.82 59
1697.92 55
1698.01 51
1698.11 48
1698.20 47
1698.30 46
1698.39 44
1698.49 42
1698.58 39
1698.67 34
1698.77 27
1698.86 20
1698.96 14
1699.05 9
1699.15 7
1699.24 9
1699.34 15
1699.43 25
1699.52 37
1699.62 49
1699.71 60
1699.81 69
1699.90 74
1700.00 78
1700.09 80
1700.19 81
1700.28 83
1700.37 86
1700.47 90
1700.56 95
1700.66 100
1700.75 106
1700.85 111
1700.94 116
1701.04 120
1701.13 124
1701.23 126
1701.32 127
1701.41 125
1701.51 122
1701.60 116
1701.70 109
1701.79 101
1701.89 93
1701.98 86
1702.08 81
1702.17 79
1702.27 81
1702.36 86
1702.45 95
1702.55 105
1702.64 116
1702.74 126
1702.83 132
1702.93 134
1703.02 132
1703.12 126
1703.21 118
1703.31 110
1703.40 102
1703.49 94
1703.59 88
1703.68 84
1703.78 82
1703.87 81
1703.97 82
1704.06 83
1704.16 84
1704.25 82
1704.35 79
1704.44 73
1704.54 66
1704.63 58
1704.72 51
1704.82 46
1704.91 44
1705.01 44
1705.10 46
1705.20 50
1705.29 54
1705.39 59
1705.48 64
1705.58 70
1705.67 76
1705.77 81
1705.86 86
1705.95 89
1706.05 91
1706.14 91
1706.24 90
1706.33 87
1706.43 84
1706.52 80
1706.62 76
1706.71 71
1706.81 66
1706.90 60
1707.00 54
1707.09 47
1707.19 41
1707.28 36
1707.37 31
1707.47 27
1707.56 24
1707.66 22
1707.75 19
1707.85 16
1707.94 12
1708.04 9
1708.13 5
1708.23 3
1708.32 4
1708.42 6
1708.51 11
1708.61 18
1708.70 25
1708.80 30
1708.89 35
1708.99 38
1709.08 39
1709.17 40
1709.27 41
1709.36 43
1709.46 45
1709.55 47
1709.65 50
1709.74 52
1709.84 54
1709.93 55
1710.03 56
1710.12 57
1710.22 57
1710.31 57
1710.41 58
1710.50 59
1710.60 61
1710.69 64
1710.79 68
1710.88 74
1710.98 81
1711.07 88
1711.16 95
1711.26 101
1711.35 105
1711.45 107
1711.54 107
1711.64 105
1711.73 102
1711.83 100
1711.92 99
1712.02 99
1712.11 99
1712.21 100
1712.30 99
1712.40 97
1712.49 92
1712.59 86
1712.68 79
1712.78 72
1712.87 66
1712.97 62
1713.06 59
1713.16 58
1713.25 59
1713.35 59
1713.44 60
1713.54 60
1713.63 60
1713.73 60
1713.82 60
1713.92 61
1714.01 63
1714.10 66
1714.20 69
1714.29 73
1714.39 75
1714.48 77
1714.58 77
1714.67 74
1714.77 70
1714.86 65
1714.96 59
1715.05 53
1715.15 48
1715.24 44
1715.34 43
1715.43 44
1715.53 48
1715.62 55
1715.72 63
1715.81 70
1715.91 76
1716.00 81
1716.10 82
1716.19 82
1716.29 80
1716.38 79
1716.48 78
1716.57 80
1716.67 84
1716.76 89
1716.86 95
1716.95 99
1717.05 100
1717.14 99
1717.24 94
1717.33 88
1717.43 80
1717.52 72
1717.62 65
1717.71 59
1717.81 56
1717.90 56
1718.00 58
1718.09 62
1718.19 68
1718.28 73
1718.38 78
1718.47 81
1718.57 82
1718.66 80
1718.76 79
1718.85 77
1718.95 75
1719.04 75
1719.14 76
1719.23 76
1719.33 76
1719.42 74
1719.52 71
1719.61 68
1719.71 65
1719.80 65
1719.90 67
1719.99 71
1720.09 76
1720.18 82
1720.28 87
1720.37 90
1720.47 92
1720.56 93
1720.66 93
1720.75 93
1720.85 91
1720.94 90
1721.04 88
1721.13 86
1721.23 84
1721.32 82
1721.42 81
1721.51 79
1721.61 75
1721.70 70
1721.80 63
1721.89 56
1721.99 49
1722.08 44
1722.18 42
1722.27 42
1722.37 44
1722.46 46
1722.56 48
1722.65 49
1722.75 50
1722.84 49
1722.94 49
1723.04 49
1723.13 49
1723.23 49
1723.32 47
1723.42 44
1723.51 39
1723.61 35
1723.70 30
1723.80 27
1723.89 26
1723.99 29
1724.08 35
1724.18 44
1724.27 53
1724.37 62
1724.46 70
1724.56 75
1724.65 75
1724.75 71
1724.84 65
1724.94 56
1725.03 47
1725.13 40
1725.22 35
1725.32 34
1725.41 36
1725.51 40
1725.60 44
1725.70 48
1725.79 49
1725.89 49
1725.99 46
1726.08 44
1726.18 42
1726.27 43
1726.37 46
1726.46 50
1726.56 55
1726.65 60
1726.75 63
1726.84 62
1726.94 59
1727.03 52
1727.13 44
1727.22 35
1727.32 27
1727.41 22
1727.51 19
1727.60 20
1727.70 24
1727.79 29
1727.89 34
1727.99 38
1728.08 42
1728.18 44
1728.27 45
1728.37 46
1728.46 47
1728.56 46
1728.65 45
1728.75 42
1728.84 39
1728.94 35
1729.03 32
1729.13 31
1729.22 32
1729.32 35
1729.41 41
1729.51 49
1729.61 57
1729.70 64
1729.80 68
1729.89 70
1729.99 69
1730.08 66
1730.18 60
1730.27 52
1730.37 44
1730.46 35
1730.56 28
1730.65 22
1730.75 18
1730.84 18
1730.94 20
1731.04 25
1731.13 32
1731.23 39
1731.32 47
1731.42 55
1731.51 61
1731.61 65
1731.70 69
1731.80 71
1731.89 72
1731.99 72
1732.08 71
1732.18 69
1732.27 66
1732.37 62
1732.47 59
1732.56 56
1732.66 55
1732.75 55
1732.85 56
1732.94 58
1733.04 59
1733.13 59
1733.23 56
1733.32 52
1733.42 46
1733.52 40
1733.61 33
1733.71 27
1733.80 23
1733.90 20
1733.99 18
1734.09 17
1734.18 16
1734.28 18
1734.37 21
1734.47 26
1734.56 33
1734.66 42
1734.76 51
1734.85 60
1734.95 67
1735.04 71
1735.14 72
1735.23 71
1735.33 67
1735.42 63
1735.52 60
1735.61 57
1735.71 57
1735.81 59
1735.90 61
1736.00 64
1736.09 66
1736.19 68
1736.28 69
1736.38 69
1736.47 68
1736.57 67
1736.67 67
1736.76 66
1736.86 65
1736.95 63
1737.05 61
1737.14 57
1737.24 54
1737.33 51
1737.43 47
1737.52 45
1737.62 43
1737.72 41
1737.81 38
1737.91 36
1738.00 35
1738.10 34
1738.19 35
1738.29 36
1738.38 39
1738.48 41
1738.58 42
1738.67 41
1738.77 36
1738.86 29
1738.96 20
1739.05 12
1739.15 4
1739.24 0
1739.34 0
1739.44 0
1739.53 5
1739.63 14
1739.72 25
1739.82 36
1739.91 46
1740.01 53
1740.11 58
1740.20 59
1740.30 58
1740.39 56
1740.49 55
1740.58 54
1740.68 55
1740.77 57
1740.87 58
1740.97 57
1741.06 55
1741.16 50
1741.25 46
1741.35 40
1741.44 36
1741.54 31
1741.63 28
1741.73 24
1741.83 20
1741.92 16
1742.02 12
1742.11 11
1742.21 11
1742.30 14
1742.40 19
1742.50 25
1742.59 31
1742.69 37
1742.78 41
1742.88 46
1742.97 50
1743.07 56
1743.17 63
1743.26 71
1743.36 80
1743.45 88
1743.55 95
1743.64 98
1743.74 98
1743.84 93
1743.93 85
1744.03 73
1744.12 60
1744.22 46
1744.31 33
1744.41 20
1744.51 10
1744.60 3
1744.70 0
1744.79 0
1744.89 0
1744.98 0
1745.08 0
1745.18 0
1745.27 0
1745.37 0
1745.46 0
1745.56 0
1745.65 5
1745.75 13
1745.85 20
1745.94 28
1746.04 33
1746.13 36
1746.23 37
1746.32 36
1746.42 34
1746.52 32
1746.61 31
1746.71 32
1746.80 35
1746.90 39
1746.99 43
1747.09 48
1747.19 52
1747.28 57
1747.38 62
1747.47 67
1747.57 73
1747.67 79
1747.76 86
1747.86 91
1747.95 95
1748.05 99
1748.14 101
1748.24 102
1748.34 103
1748.43 104
1748.53 105
1748.62 105
1748.72 104
1748.82 102
1748.91 99
1749.01 95
1749.10 91
1749.20 86
1749.29 81
1749.39 77
1749.49 73
1749.58 71
1749.68 71
1749.77 72
1749.87 74
1749.97 76
1750.06 79
1750.16 81
1750.25 82
1750.35 83
1750.44 84
1750.54 84
1750.64 83
1750.73 81
1750.83 78
1750.92 74
1751.02 70
1751.12 66
1751.21 63
1751.31 63
1751.40 65
1751.50 68
1751.60 73
1751.69 77
1751.79 81
1751.88 82
1751.98 83
1752.08 82
1752.17 80
1752.27 79
1752.36 77
1752.46 75
1752.55 73
1752.65 70
1752.75 67
1752.84 63
1752.94 59
1753.03 55
1753.13 51
1753.23 47
1753.32 43
1753.42 38
1753.51 34
1753.61 29
1753.71 24
1753.80 19
1753.90 15
1753.99 11
1754.09 7
1754.19 4
1754.28 2
1754.38 2
1754.47 4
1754.57 8
1754.67 14
1754.76 21
1754.86 27
1754.95 33
1755.05 37
1755.15 39
1755.24 39
1755.34 39
1755.43 38
1755.53 37
1755.63 36
1755.72 36
1755.82 35
1755.91 34
1756.01 32
1756.11 29
1756.20 26
1756.30 23
1756.39 22
1756.49 23
1756.59 26
1756.68 31
1756.78 37
1756.87 44
1756.97 50
1757.07 56
1757.16 60
1757.26 63
1757.36 64
1757.45 64
1757.55 63
1757.64 61
1757.74 57
1757.84 51
1757.93 45
1758.03 38
1758.12 32
1758.22 27
1758.32 24
1758.41 24
1758.51 27
1758.60 32
1758.70 37
1758.80 42
1758.89 43
1758.99 42
1759.08 37
1759.18 31
1759.28 24
1759.37 18
1759.47 17
1759.57 19
1759.66 26
1759.76 37
1759.85 48
1759.95 58
1760.05 66
1760.14 71
1760.24 71
1760.33 68
1760.43 61
1760.53 53
1760.62 45
1760.72 37
1760.82 32
1760.91 28
1761.01 27
1761.10 28
1761.20 30
1761.30 34
1761.39 39
1761.49 44
1761.58 49
1761.68 55
1761.78 61
1761.87 66
1761.97 70
1762.07 73
1762.16 74
1762.26 73
1762.35 71
1762.45 68
1762.55 65
1762.64 62
1762.74 60
1762.84 58
1762.93 57
1763.03 54
1763.12 50
1763.22 44
1763.32 39
1763.41 33
1763.51 28
1763.61 24
1763.70 21
1763.80 19
1763.89 19
1763.99 20
1764.09 22
1764.18 25
1764.28 30
1764.38 36
1764.47 41
1764.57 47
1764.66 51
1764.76 55
1764.86 57
1764.95 58
1765.05 58
1765.15 57
1765.24 55
1765.34 51
1765.43 46
1765.53 40
1765.63 33
1765.72 27
1765.82 20
1765.92 15
1766.01 11
1766.11 7
1766.20 5
1766.30 4
1766.40 3
1766.49 2
1766.59 2
1766.69 1
1766.78 0
1766.88 0
1766.98 0
1767.07 0
1767.17 0
1767.26 0
1767.36 0
1767.46 4
1767.55 11
1767.65 19
1767.75 25
1767.84 30
1767.94 33
1768.04 34
1768.13 35
1768.23 37
1768.32 40
1768.42 43
1768.52 47
1768.61 51
1768.71 55
1768.81 58
1768.90 60
1769.00 62
1769.10 63
1769.19 64
1769.29 64
1769.38 63
1769.48 61
1769.58 58
1769.67 55
1769.77 52
1769.87 50
1769.96 48
1770.06 47
1770.16 46
1770.25 45
1770.35 44
1770.45 42
1770.54 40
1770.64 39
1770.73 39
1770.83 38
1770.93 38
1771.02 38
1771.12 37
1771.22 36
1771.31 34
1771.41 32
1771.51 29
1771.60 25
1771.70 20
1771.80 15
1771.89 10
1771.99 6
1772.08 3
1772.18 2
1772.28 3
1772.37 5
1772.47 9
1772.57 12
1772.66 14
1772.76 14
1772.86 14
1772.95 13
1773.05 12
1773.15 11
1773.24 11
1773.34 13
1773.44 15
1773.53 19
1773.63 22
1773.73 26
1773.82 30
1773.92 34
1774.01 37
1774.11 40
1774.21 43
1774.30 46
1774.40 50
1774.50 53
1774.59 57
1774.69 61
1774.79 64
1774.88 67
1774.98 68
1775.08 69
1775.17 68
1775.27 65
1775.37 61
1775.46 56
1775.56 52
1775.66 48
1775.75 46
1775.85 45
1775.95 45
1776.04 45
1776.14 45
1776.24 43
1776.33 39
1776.43 35
1776.53 30
1776.62 26
1776.72 24
1776.82 24
1776.91 28
1777.01 34
1777.11 42
1777.20 50
1777.30 58
1777.39 63
1777.49 65
1777.59 64
1777.68 60
1777.78 54
1777.88 48
1777.97 43
1778.07 39
1778.17 38
1778.26 39
1778.36 41
1778.46 44
1778.55 46
1778.65 48
1778.75 50
1778.84 52
1778.94 54
1779.04 59
1779.13 64
1779.23 70
1779.33 77
1779.42 83
1779.52 88
1779.62 92
1779.71 93
1779.81 93
1779.91 91
1780.00 88
1780.10 84
1780.20 80
1780.29 77
1780.39 74
1780.49 73
1780.58 71
1780.68 70
1780.78 68
1780.87 64
1780.97 60
1781.07 54
1781.17 48
1781.26 44
1781.36 42
1781.46 43
1781.55 46
1781.65 50
1781.75 54
1781.84 56
1781.94 56
1782.04 52
1782.13 47
1782.23 42
1782.33 38
1782.42 37
1782.52 38
1782.62 41
1782.71 46
1782.81 50
1782.91 54
1783.00 55
1783.10 55
1783.20 53
1783.29 50
1783.39 47
1783.49 44
1783.58 42
1783.68 41
1783.78 41
1783.87 41
1783.97 43
1784.07 46
1784.16 51
1784.26 57
1784.36 63
1784.46 69
1784.55 74
1784.65 76
1784.75 75
1784.84 70
1784.94 64
1785.04 55
1785.13 47
1785.23 40
1785.33 35
1785.42 32
1785.52 30
1785.62 29
1785.71 26
1785.81 22
1785.91 15
1786.00 7
1786.10 0
1786.20 0
1786.29 0
1786.39 0
1786.49 0
1786.59 0
1786.68 0
1786.78 0
1786.88 5
1786.97 9
1787.07 13
1787.17 16
1787.26 17
1787.36 17
1787.46 18
1787.55 19
1787.65 20
1787.75 21
1787.85 23
1787.94 24
1788.04 25
1788.14 24
1788.23 23
1788.33 22
1788.43 21
1788.52 20
1788.62 21
1788.72 22
1788.81 24
1788.91 25
1789.01 26
1789.10 25
1789.20 22
1789.30 18
1789.40 13
1789.49 8
1789.59 4
1789.69 1
1789.78 0
1789.88 0
1789.98 0
1790.07 1
1790.17 3
1790.27 6
1790.37 8
1790.46 10
1790.56 12
1790.66 11
1790.75 10
1790.85 9
1790.95 8
1791.04 9
1791.14 11
1791.24 15
1791.34 20
1791.43 26
1791.53 31
1791.63 36
1791.72 40
1791.82 44
1791.92 49
1792.01 55
1792.11 62
1792.21 70
1792.31 77
1792.40 84
1792.50 88
1792.60 90
1792.69 90
1792.79 90
1792.89 92
1792.98 95
1793.08 101
1793.18 108
1793.28 115
1793.37 119
1793.47 120
1793.57 118
1793.66 113
1793.76 108
1793.86 104
1793.96 102
1794.05 103
1794.15 106
1794.25 110
1794.34 113
1794.44 116
1794.54 117
1794.63 118
1794.73 119
1794.83 122
1794.93 124
1795.02 126
1795.12 127
1795.22 125
1795.31 121
1795.41 114
1795.51 106
1795.61 99
1795.70 93
1795.80 90
1795.90 88
1795.99 86
1796.09 85
1796.19 82
1796.29 78
1796.38 72
1796.48 64
1796.58 56
1796.67 48
1796.77 40
1796.87 34
1796.97 29
1797.06 26
1797.16 24
1797.26 24
1797.35 23
1797.45 24
1797.55 25
1797.65 27
1797.74 30
1797.84 35
1797.94 40
1798.03 47
1798.13 53
1798.23 57
1798.33 59
1798.42 58
1798.52 53
1798.62 46
1798.71 37
1798.81 28
1798.91 20
1799.01 13
1799.10 10
1799.20 8
1799.30 7
1799.40 8
1799.49 10
1799.59 11
1799.69 13
1799.78 14
1799.88 15
1799.98 17
1800.08 19
1800.17 22
1800.27 24
1800.37 27
1800.46 30
1800.56 33
1800.66 37
1800.76 40
1800.85 43
1800.95 47
1801.05 50
1801.15 54
1801.24 56
1801.34 57
1801.44 56
1801.53 54
1801.63 51
1801.73 46
1801.83 42
1801.92 39
1802.02 38
1802.12 41
1802.22 46
1802.31 53
1802.41 61
1802.51 69
1802.60 75
1802.70 78
1802.80 80
1802.90 79
1802.99 77
1803.09 74
1803.19 71
1803.29 68
1803.38 66
1803.48 64
1803.58 64
1803.68 65
1803.77 68
1803.87 71
1803.97 74
1804.06 75
1804.16 74
1804.26 72
1804.36 67
1804.45 60
1804.55 51
1804.65 43
1804.75 36
1804.84 30
1804.94 26
1805.04 24
1805.14 25
1805.23 29
1805.33 34
1805.43 41
1805.52 48
1805.62 54
1805.72 58
1805.82 60
1805.91 60
1806.01 56
1806.11 51
1806.21 44
1806.30 36
1806.40 28
1806.50 22
1806.60 16
1806.69 11
1806.79 8
1806.89 4
1806.99 1
1807.08 0
1807.18 0
1807.28 0
1807.38 0
1807.47 0
1807.57 0
1807.67 0
1807.77 0
1807.86 7
1807.96 16
1808.06 26
1808.16 36
1808.25 48
1808.35 59
1808.45 71
1808.54 82
1808.64 93
1808.74 102
1808.84 109
1808.93 113
1809.03 115
1809.13 114
1809.23 110
1809.32 106
1809.42 101
1809.52 97
1809.62 95
1809.71 93
1809.81 91
1809.91 88
1810.01 84
1810.10 77
1810.20 68
1810.30 58
1810.40 47
1810.49 38
1810.59 32
1810.69 30
1810.79 31
1810.88 35
1810.98 40
1811.08 45
1811.18 49
1811.27 52
1811.37 54
1811.47 55
1811.57 57
1811.66 58
1811.76 61
1811.86 63
1811.96 66
1812.06 67
1812.15 68
1812.25 65
1812.35 61
1812.45 55
1812.54 49
1812.64 44
1812.74 41
1812.84 42
1812.93 47
1813.03 55
1813.13 66
1813.23 76
1813.32 85
1813.42 90
1813.52 92
1813.62 90
1813.71 85
1813.81 78
1813.91 70
1814.01 62
1814.10 54
1814.20 46
1814.30 39
1814.40 32
1814.49 26
1814.59 20
1814.69 16
1814.79 12
1814.89 9
1814.98 5
1815.08 1
1815.18 0
1815.28 0
1815.37 0
1815.47 0
1815.57 6
1815.67 15
1815.76 27
1815.86 40
1815.96 52
1816.06 62
1816.15 70
1816.25 76
1816.35 81
1816.45 84
1816.55 84
1816.64 83
1816.74 79
1816.84 72
1816.94 65
1817.03 58
1817.13 54
1817.23 53
1817.33 55
1817.42 60
1817.52 65
1817.62 70
1817.72 72
1817.82 70
1817.91 64
1818.01 56
1818.11 48
1818.21 41
1818.30 36
1818.40 35
1818.50 37
1818.60 42
1818.70 47
1818.79 53
1818.89 58
1818.99 61
1819.09 62
1819.18 62
1819.28 61
1819.38 61
1819.48 61
1819.57 62
1819.67 63
1819.77 65
1819.87 67
1819.97 68
1820.06 69
1820.16 68
1820.26 67
1820.36 65
1820.45 63
1820.55 62
1820.65 62
1820.75 64
1820.85 68
1820.94 74
1821.04 80
1821.14 87
1821.24 93
1821.33 99
1821.43 103
1821.53 106
1821.63 108
1821.73 108
1821.82 105
1821.92 101
1822.02 95
1822.12 88
1822.22 83
1822.31 80
1822.41 80
1822.51 83
1822.61 87
1822.70 91
1822.80 94
1822.90 94
1823.00 90
1823.10 84
1823.19 76
1823.29 69
1823.39 62
1823.49 56
1823.59 51
1823.68 47
1823.78 43
1823.88 40
1823.98 37
1824.07 36
1824.17 36
1824.27 38
1824.37 42
1824.47 48
1824.56 53
1824.66 59
1824.76 63
1824.86 65
1824.96 66
1825.05 65
1825.15 65
1825.25 64
1825.35 64
1825.45 64
1825.54 64
1825.64 61
1825.74 57
1825.84 50
1825.93 41
1826.03 31
1826.13 21
1826.23 13
1826.33 8
1826.42 7
1826.52 9
1826.62 14
1826.72 20
1826.82 26
1826.91 30
1827.01 31
1827.11 28
1827.21 23
1827.31 15
1827.40 7
1827.50 0
1827.60 0
1827.70 0
1827.80 0
1827.89 0
1827.99 0
1828.09 0
1828.19 0
1828.29 0
1828.38 0
1828.48 3
1828.58 8
1828.68 13
1828.78 20
1828.87 27
1828.97 33
1829.07 40
1829.17 45
1829.27 48
1829.36 50
1829.46 50
1829.56 48
1829.66 45
1829.76 42
1829.85 41
1829.95 41
1830.05 45
1830.15 50
1830.25 56
1830.34 62
1830.44 68
1830.54 71
1830.64 72
1830.74 71
1830.83 69
1830.93 66
1831.03 62
1831.13 57
1831.23 52
1831.32 47
1831.42 42
1831.52 37
1831.62 33
1831.72 31
1831.82 30
1831.91 31
1832.01 32
1832.11 35
1832.21 38
1832.31 41
1832.40 44
1832.50 48
1832.60 52
1832.70 56
1832.80 59
1832.89 60
1832.99 58
1833.09 54
1833.19 48
1833.29 40
1833.39 31
1833.48 23
1833.58 16
1833.68 11
1833.78 7
1833.88 6
1833.97 6
1834.07 7
1834.17 9
1834.27 12
1834.37 15
1834.46 18
1834.56 21
1834.66 24
1834.76 27
1834.86 30
1834.96 33
1835.05 36
1835.15 38
1835.25 40
1835.35 41
1835.45 41
1835.54 40
1835.64 37
1835.74 33
1835.84 30
1835.94 26
1836.04 24
1836.13 23
1836.23 23
1836.33 24
1836.43 26
1836.53 29
1836.62 30
1836.72 31
1836.82 31
1836.92 31
1837.02 30
1837.12 31
1837.21 33
1837.31 37
1837.41 44
1837.51 51
1837.61 58
1837.71 63
1837.80 65
1837.90 62
1838.00 55
1838.10 45
1838.20 33
1838.29 22
1838.39 12
1838.49 4
1838.59 0
1838.69 0
1838.79 0
1838.88 0
1838.98 1
1839.08 6
1839.18 13
1839.28 19
1839.38 25
1839.47 30
1839.57 33
1839.67 34
1839.77 33
1839.87 32
1839.97 30
1840.06 29
1840.16 28
1840.26 27
1840.36 25
1840.46 23
1840.56 19
1840.65 15
1840.75 11
1840.85 7
1840.95 5
1841.05 3
1841.15 1
1841.24 0
1841.34 0
1841.44 0
1841.54 0
1841.64 0
1841.74 0
1841.83 0
1841.93 0
1842.03 8
1842.13 17
1842.23 26
1842.33 35
1842.42 41
1842.52 46
1842.62 51
1842.72 54
1842.82 57
1842.92 58
1843.01 59
1843.11 58
1843.21 56
1843.31 52
1843.41 48
1843.51 44
1843.60 39
1843.70 35
1843.80 30
1843.90 25
1844.00 20
1844.10 16
1844.20 13
1844.29 12
1844.39 12
1844.49 15
1844.59 19
1844.69 22
1844.79 24
1844.88 24
1844.98 22
1845.08 18
1845.18 14
1845.28 11
1845.38 9
1845.47 8
1845.57 10
1845.67 13
1845.77 18
1845.87 23
1845.97 30
1846.07 35
1846.16 40
1846.26 42
1846.36 42
1846.46 41
1846.56 37
1846.66 34
1846.76 31
1846.85 30
1846.95 31
1847.05 34
1847.15 38
1847.25 43
1847.35 48
1847.44 50
1847.54 51
1847.64 51
1847.74 49
1847.84 47
1847.94 46
1848.04 47
1848.13 49
1848.23 53
1848.33 59
1848.43 64
1848.53 69
1848.63 73
1848.73 74
1848.82 73
1848.92 71
1849.02 67
1849.12 63
1849.22 59
1849.32 57
1849.42 57
1849.51 59
1849.61 64
1849.71 69
1849.81 74
1849.91 77
1850.01 78
1850.11 75
1850.20 69
1850.30 60
1850.40 50
1850.50 39
1850.60 28
1850.70 19
1850.80 11
1850.89 5
1850.99 3
1851.09 3
1851.19 7
1851.29 13
1851.39 22
1851.49 31
1851.58 40
1851.68 48
1851.78 54
1851.88 59
1851.98 63
1852.08 66
1852.18 70
1852.27 74
1852.37 79
1852.47 84
1852.57 90
1852.67 95
1852.77 99
1852.87 102
1852.96 104
1853.06 104
1853.16 102
1853.26 99
1853.36 94
1853.46 88
1853.56 81
1853.66 72
1853.75 64
1853.85 57
1853.95 53
1854.05 53
1854.15 57
1854.25 64
1854.35 74
1854.45 85
1854.54 94
1854.64 101
1854.74 104
1854.84 104
1854.94 101
1855.04 97
1855.14 91
1855.23 85
1855.33 79
1855.43 76
1855.53 74
1855.63 73
1855.73 74
1855.83 74
1855.93 74
1856.02 73
1856.12 70
1856.22 64
1856.32 58
1856.42 50
1856.52 43
1856.62 38
1856.72 34
1856.81 34
1856.91 36
1857.01 40
1857.11 46
1857.21 52
1857.31 56
1857.41 59
1857.51 60
1857.60 60
1857.70 60
1857.80 61
1857.90 64
1858.00 69
1858.10 75
1858.20 80
1858.30 83
1858.39 82
1858.49 79
1858.59 72
1858.69 65
1858.79 58
1858.89 55
1858.99 55
1859.09 59
1859.19 65
1859.28 73
1859.38 81
1859.48 89
1859.58 95
1859.68 100
1859.78 102
1859.88 103
1859.98 102
1860.07 98
1860.17 92
1860.27 84
1860.37 75
1860.47 65
1860.57 56
1860.67 48
1860.77 41
1860.87 37
1860.96 35
1861.06 34
1861.16 34
1861.26 35
1861.36 36
1861.46 39
1861.56 42
1861.66 46
1861.76 49
1861.85 50
1861.95 49
1862.05 45
1862.15 38
1862.25 29
1862.35 18
1862.45 7
1862.55 0
1862.65 0
1862.74 0
1862.84 0
1862.94 0
1863.04 0
1863.14 0
1863.24 0
1863.34 0
1863.44 4
1863.54 11
1863.63 19
1863.73 27
1863.83 34
1863.93 39
1864.03 42
1864.13 43
1864.23 44
1864.33 43
1864.43 43
1864.53 44
1864.62 45
1864.72 47
1864.82 50
1864.92 53
1865.02 55
1865.12 57
1865.22 57
1865.32 56
1865.42 53
1865.52 51
1865.61 50
1865.71 50
1865.81 52
1865.91 56
1866.01 61
1866.11 66
1866.21 69
1866.31 69
1866.41 67
1866.51 64
1866.60 59
1866.70 56
1866.80 55
1866.90 56
1867.00 58
1867.10 61
1867.20 64
1867.30 66
1867.40 67
1867.50 68
1867.59 69
1867.69 73
1867.79 79
1867.89 87
1867.99 97
1868.09 107
1868.19 115
1868.29 121
1868.39 123
1868.49 122
1868.59 119
1868.68 114
1868.78 108
1868.88 103
1868.98 98
1869.08 94
1869.18 91
1869.28 88
1869.38 85
1869.48 83
1869.58 82
1869.67 81
1869.77 80
1869.87 79
1869.97 79
1870.07 78
1870.17 77
1870.27 76
1870.37 75
1870.47 72
1870.57 70
1870.67 66
1870.77 63
1870.86 59
1870.96 57
1871.06 56
1871.16 56
1871.26 58
1871.36 62
1871.46 66
1871.56 70
1871.66 74
1871.76 77
1871.86 80
1871.95 82
1872.05 83
1872.15 83
1872.25 83
1872.35 83
1872.45 83
1872.55 84
1872.65 87
1872.75 91
1872.85 94
1872.95 96
1873.05 95
1873.14 91
1873.24 85
1873.34 78
1873.44 70
1873.54 63
1873.64 57
1873.74 52
1873.84 48
1873.94 44
1874.04 39
1874.14 36
1874.24 33
1874.34 32
1874.43 34
1874.53 39
1874.63 46
1874.73 53
1874.83 60
1874.93 65
1875.03 67
1875.13 66
1875.23 63
1875.33 58
1875.43 52
1875.53 45
1875.63 38
1875.72 31
1875.82 24
1875.92 16
1876.02 9
1876.12 2
1876.22 0
1876.32 0
1876.42 0
1876.52 0
1876.62 0
1876.72 0
1876.82 0
1876.92 0
1877.02 1
1877.11 6
1877.21 12
1877.31 19
1877.41 27
1877.51 36
1877.61 43
1877.71 49
1877.81 53
1877.91 54
1878.01 53
1878.11 52
1878.21 50
1878.31 49
1878.41 48
1878.51 47
1878.60 45
1878.70 42
1878.80 39
1878.90 35
1879.00 32
1879.10 30
1879.20 29
1879.30 31
1879.40 34
1879.50 38
1879.60 42
1879.70 46
1879.80 50
1879.90 54
1880.00 57
1880.09 60
1880.19 62
1880.29 62
1880.39 60
1880.49 57
1880.59 51
1880.69 45
1880.79 37
1880.89 31
1880.99 27
1881.09 25
1881.19 27
1881.29 33
1881.39 41
1881.49 50
1881.59 60
1881.69 69
1881.78 77
1881.88 83
1881.98 88
1882.08 92
1882.18 94
1882.28 96
1882.38 97
1882.48 97
1882.58 97
1882.68 97
1882.78 96
1882.88 95
1882.98 94
1883.08 92
1883.18 89
1883.28 86
1883.38 83
1883.47 80
1883.57 79
1883.67 78
1883.77 79
1883.87 82
1883.97 84
1884.07 85
1884.17 84
1884.27 81
1884.37 75
1884.47 68
1884.57 61
1884.67 53
1884.77 46
1884.87 41
1884.97 36
1885.07 32
1885.17 28
1885.27 25
1885.37 23
1885.46 21
1885.56 21
1885.66 22
1885.76 24
1885.86 26
1885.96 29
1886.06 30
1886.16 31
1886.26 31
1886.36 29
1886.46 27
1886.56 24
1886.66 21
1886.76 18
1886.86 15
1886.96 13
1887.06 11
1887.16 10
1887.26 9
1887.36 8
1887.46 6
1887.56 4
1887.65 1
1887.75 0
1887.85 0
1887.95 0
1888.05 0
1888.15 0
1888.25 0
1888.35 0
1888.45 3
1888.55 10
1888.65 19
1888.75 28
1888.85 39
1888.95 51
1889.05 63
1889.15 75
1889.25 85
1889.35 93
1889.45 98
1889.55 99
1889.65 99
1889.75 96
1889.85 92
1889.95 88
1890.05 84
1890.14 81
1890.24 78
1890.34 75
1890.44 72
1890.54 68
1890.64 64
1890.74 61
1890.84 58
1890.94 56
1891.04 55
1891.14 55
1891.24 54
1891.34 53
1891.44 52
1891.54 51
1891.64 50
1891.74 51
1891.84 53
1891.94 58
1892.04 65
1892.14 74
1892.24 84
1892.34 92
1892.44 99
1892.54 104
1892.64 106
1892.74 107
1892.84 108
1892.94 108
1893.04 109
1893.14 110
1893.23 111
1893.33 109
1893.43 104
1893.53 97
1893.63 87
1893.73 77
1893.83 66
1893.93 58
1894.03 51
1894.13 47
1894.23 44
1894.33 41
1894.43 39
1894.53 37
1894.63 36
1894.73 35
1894.83 36
1894.93 40
1895.03 46
1895.13 54
1895.23 63
1895.33 71
1895.43 76
1895.53 79
1895.63 78
1895.73 74
1895.83 70
1895.93 66
1896.03 64
1896.13 66
1896.23 73
1896.33 83
1896.43 95
1896.53 109
1896.63 122
1896.73 134
1896.83 145
1896.93 153
1897.03 158
1897.13 162
1897.23 164
1897.33 162
1897.43 158
1897.53 149
1897.63 138
1897.73 124
1897.82 108
1897.92 93
1898.02 79
1898.12 70
1898.22 64
1898.32 63
1898.42 66
1898.52 72
1898.62 79
1898.72 85
1898.82 91
1898.92 95
1899.02 96
1899.12 95
1899.22 92
1899.32 87
1899.42 81
1899.52 73
1899.62 64
1899.72 56
1899.82 50
1899.92 46
1900.02 44
1900.12 45
1900.22 48
1900.32 53
1900.42 58
1900.52 60
1900.62 61
1900.72 58
1900.82 54
1900.92 48
1901.02 42
1901.12 39
1901.22 39
1901.32 42
1901.42 47
1901.52 51
1901.62 54
1901.72 55
1901.82 53
1901.92 51
1902.02 49
1902.12 49
1902.22 51
1902.32 54
1902.42 58
1902.52 60
1902.62 61
1902.72 60
1902.82 57
1902.92 54
1903.02 52
1903.12 51
1903.22 51
1903.32 52
1903.42 55
1903.52 57
1903.62 59
1903.72 60
1903.82 62
1903.92 65
1904.02 68
1904.12 72
1904.22 75
1904.32 78
1904.42 81
1904.52 84
1904.62 87
1904.72 91
1904.82 96
1904.92 101
1905.02 106
1905.12 110
1905.22 113
1905.32 112
1905.42 110
1905.52 104
1905.62 96
1905.72 86
1905.82 75
1905.92 64
1906.02 54
1906.12 46
1906.22 39
1906.32 35
1906.42 32
1906.52 30
1906.62 28
1906.72 26
1906.82 23
1906.92 19
1907.02 16
1907.12 13
1907.22 11
1907.32 8
1907.42 6
1907.52 2
1907.62 0
1907.72 0
1907.82 0
1907.92 0
1908.02 0
1908.12 0
1908.22 0
1908.32 0
1908.42 4
1908.52 10
1908.62 16
1908.72 21
1908.82 24
1908.92 26
1909.02 27
1909.12 26
1909.22 23
1909.32 20
1909.42 17
1909.52 16
1909.62 16
1909.72 19
1909.82 25
1909.93 34
1910.03 45
1910.13 57
1910.23 67
1910.33 76
1910.43 83
1910.53 87
1910.63 90
1910.73 91
1910.83 91
1910.93 92
1911.03 92
1911.13 93
1911.23 93
1911.33 94
1911.43 95
1911.53 95
1911.63 96
1911.73 98
1911.83 100
1911.93 102
1912.03 105
1912.13 107
1912.23 108
1912.33 109
1912.43 109
1912.53 109
1912.63 109
1912.73 110
1912.83 111
1912.93 111
1913.03 111
1913.13 110
1913.23 108
1913.33 105
1913.43 102
1913.53 98
1913.63 94
1913.73 93
1913.83 93
1913.93 97
1914.03 104
1914.13 112
1914.23 121
1914.33 128
1914.43 133
1914.54 134
1914.64 131
1914.74 124
1914.84 116
1914.94 106
1915.04 96
1915.14 88
1915.24 82
1915.34 77
1915.44 75
1915.54 73
1915.64 73
1915.74 73
1915.84 74
1915.94 76
1916.04 78
1916.14 81
1916.24 84
1916.34 86
1916.44 87
1916.54 87
1916.64 86
1916.74 83
1916.84 81
1916.94 79
1917.04 79
1917.14 79
1917.24 81
1917.34 83
1917.44 85
1917.54 87
1917.65 87
1917.75 86
1917.85 84
1917.95 81
1918.05 78
1918.15 74
1918.25 69
1918.35 66
1918.45 63
1918.55 61
1918.65 62
1918.75 65
1918.85 69
1918.95 76
1919.05 83
1919.15 91
1919.25 100
1919.35 110
1919.45 120
1919.55 131
1919.65 140
1919.75 150
1919.85 157
1919.95 164
1920.05 169
1920.16 173
1920.26 177
1920.36 180
1920.46 183
1920.56 185
1920.66 184
1920.76 182
1920.86 176
1920.96 168
1921.06 157
1921.16 146
1921.26 134
1921.36 123
1921.46 112
1921.56 100
1921.66 89
1921.76 77
1921.86 65
1921.96 55
1922.06 47
1922.16 42
1922.26 42
1922.37 46
1922.47 54
1922.57 63
1922.67 73
1922.77 82
1922.87 88
1922.97 90
1923.07 89
1923.17 84
1923.27 77
1923.37 66
1923.47 55
1923.57 44
1923.67 35
1923.77 28
1923.87 24
1923.97 24
1924.07 28
1924.17 35
1924.27 44
1924.38 53
1924.48 62
1924.58 68
1924.68 73
1924.78 75
1924.88 77
1924.98 79
1925.08 82
1925.18 87
1925.28 93
1925.38 100
1925.48 107
1925.58 113
1925.68 117
1925.78 120
1925.88 123
1925.98 124
1926.08 125
1926.19 126
1926.29 126
1926.39 125
1926.49 123
1926.59 121
1926.69 118
1926.79 115
1926.89 112
1926.99 110
1927.09 109
1927.19 110
1927.29 113
1927.39 118
1927.49 125
1927.59 131
1927.69 137
1927.80 139
1927.90 139
1928.00 134
1928.10 127
1928.20 118
1928.30 108
1928.40 98
1928.50 90
1928.60 83
1928.70 77
1928.80 71
1928.90 67
1929.00 64
1929.10 61
1929.20 60
1929.30 60
1929.41 61
1929.51 62
1929.61 65
1929.71 67
1929.81 69
1929.91 70
1930.01 72
1930.11 73
1930.21 73
1930.31 74
1930.41 75
1930.51 78
1930.61 81
1930.71 85
1930.82 91
1930.92 97
1931.02 102
1931.12 107
1931.22 112
1931.32 115
1931.42 118
1931.52 120
1931.62 122
1931.72 124
1931.82 127
1931.92 130
1932.02 132
1932.12 133
1932.23 132
1932.33 128
1932.43 123
1932.53 116
1932.63 109
1932.73 102
1932.83 98
1932.93 96
1933.03 96
1933.13 99
1933.23 103
1933.33 106
1933.43 109
1933.54 110
1933.64 108
1933.74 106
1933.84 102
1933.94 100
1934.04 99
1934.14 100
1934.24 101
1934.34 103
1934.44 103
1934.54 101
1934.64 96
1934.74 89
1934.85 81
1934.95 73
1935.05 66
1935.15 60
1935.25 56
1935.35 51
1935.45 46
1935.55 41
1935.65 35
1935.75 28
1935.85 22
1935.95 16
1936.06 12
1936.16 10
1936.26 9
1936.36 9
1936.46 11
1936.56 13
1936.66 16
1936.76 20
1936.86 23
1936.96 27
1937.06 31
1937.16 35
1937.27 37
1937.37 39
1937.47 40
1937.57 40
1937.67 40
1937.77 39
1937.87 38
1937.97 37
1938.07 37
1938.17 39
1938.27 43
1938.38 48
1938.48 53
1938.58 58
1938.68 60
1938.78 59
1938.88 53
1938.98 45
1939.08 35
1939.18 25
1939.28 17
1939.38 14
1939.49 14
1939.59 19
1939.69 27
1939.79 37
1939.89 48
1939.99 58
1940.09 66
1940.19 71
1940.29 74
1940.39 73
1940.50 71
1940.60 69
1940.70 67
1940.80 67
1940.90 69
1941.00 72
1941.10 77
1941.20 81
1941.30 84
1941.40 86
1941.50 87
1941.61 86
1941.71 85
1941.81 83
1941.91 81
1942.01 79
1942.11 77
1942.21 74
1942.31 72
1942.41 71
1942.51 71
1942.62 73
1942.72 77
1942.82 84
1942.92 92
1943.02 102
1943.12 112
1943.22 120
1943.32 127
1943.42 131
1943.53 132
1943.63 131
1943.73 127
1943.83 122
1943.93 116
1944.03 109
1944.13 102
1944.23 95
1944.33 86
1944.43 76
1944.54 65
1944.64 53
1944.74 41
1944.84 30
1944.94 21
1945.04 16
1945.14 16
1945.24 21
1945.34 30
1945.45 43
1945.55 58
1945.65 73
1945.75 87
1945.85 96
1945.95 100
1946.05 99
1946.15 92
1946.25 82
1946.36 70
1946.46 58
1946.56 48
1946.66 42
1946.76 39
1946.86 40
1946.96 44
1947.06 48
1947.16 54
1947.27 59
1947.37 64
1947.47 68
1947.57 73
1947.67 76
1947.77 78
1947.87 80
1947.97 81
1948.07 80
1948.18 80
1948.28 79
1948.38 78
1948.48 78
1948.58 78
1948.68 78
1948.78 78
1948.88 77
1948.99 76
1949.09 74
1949.19 72
1949.29 69
1949.39 65
1949.49 62
1949.59 57
1949.69 53
1949.79 47
1949.90 42
1950.00 37
1950.10 33
1950.20 29
1950.30 25
1950.40 22
1950.50 19
1950.60 15
1950.71 11
1950.81 6
1950.91 1
1951.01 0
1951.11 0
1951.21 0
1951.31 0
1951.41 0
1951.52 0
1951.62 0
1951.72 2
1951.82 5
1951.92 7
1952.02 8
1952.12 9
1952.22 11
1952.33 14
1952.43 19
1952.53 25
1952.63 33
1952.73 41
1952.83 50
1952.93 57
1953.03 63
1953.14 68
1953.24 71
1953.34 73
1953.44 73
1953.54 71
1953.64 67
1953.74 61
1953.84 52
1953.95 41
1954.05 30
1954.15 19
1954.25 9
1954.35 1
1954.45 0
1954.55 0
1954.66 0
1954.76 5
1954.86 14
1954.96 24
1955.06 35
1955.16 45
1955.26 53
1955.36 58
1955.47 59
1955.57 57
1955.67 52
1955.77 45
1955.87 38
1955.97 31
1956.07 28
1956.18 29
1956.28 34
1956.38 42
1956.48 52
1956.58 61
1956.68 68
1956.78 71
1956.89 69
1956.99 66
1957.09 61
1957.19 59
1957.29 59
1957.39 64
1957.49 73
1957.59 83
1957.70 92
1957.80 99
1957.90 100
1958.00 96
1958.10 87
1958.20 75
1958.30 63
1958.41 52
1958.51 46
1958.61 43
1958.71 44
1958.81 48
1958.91 53
1959.01 57
1959.12 60
1959.22 62
1959.32 63
1959.42 64
1959.52 64
1959.62 64
1959.73 64
1959.83 63
1959.93 62
1960.03 61
1960.13 59
1960.23 58
1960.33 57
1960.44 56
1960.54 57
1960.64 59
1960.74 62
1960.84 65
1960.94 69
1961.04 73
1961.15 78
1961.25 84
1961.35 90
1961.45 97
1961.55 102
1961.65 106
1961.75 106
1961.86 104
1961.96 99
1962.06 93
1962.16 87
1962.26 84
1962.36 83
1962.47 85
1962.57 89
1962.67 93
1962.77 97
1962.87 97
1962.97 93
1963.07 86
1963.18 77
1963.28 66
1963.38 56
1963.48 47
1963.58 42
1963.68 42
1963.79 45
1963.89 53
1963.99 62
1964.09 73
1964.19 82
1964.29 89
1964.39 91
1964.50 88
1964.60 81
1964.70 71
1964.80 60
1964.90 49
1965.00 41
1965.11 34
1965.21 31
1965.31 29
1965.41 29
1965.51 27
1965.61 24
1965.72 19
1965.82 12
1965.92 3
1966.02 0
1966.12 0
1966.22 0
1966.33 0
1966.43 0
1966.53 7
1966.63 20
1966.73 32
1966.83 42
1966.94 49
1967.04 52
1967.14 51
1967.24 47
1967.34 41
1967.44 35
1967.55 31
1967.65 30
1967.75 33
1967.85 38
1967.95 46
1968.05 56
1968.16 66
1968.26 75
1968.36 82
1968.46 89
1968.56 93
1968.66 96
1968.77 98
1968.87 97
1968.97 95
1969.07 92
1969.17 87
1969.27 81
1969.38 76
1969.48 71
1969.58 68
1969.68 65
1969.78 63
1969.88 62
1969.99 62
1970.09 63
1970.19 64
1970.29 66
1970.39 69
1970.49 71
1970.60 72
1970.70 70
1970.80 63
1970.90 51
1971.00 34
1971.10 13
1971.21 0
1971.31 0
1971.41 0
1971.51 0
1971.61 0
1971.72 0
1971.82 0
1971.92 0
1972.02 17
1972.12 35
1972.22 49
1972.33 57
1972.43 60
1972.53 59
1972.63 54
1972.73 49
1972.84 45
1972.94 42
1973.04 42
1973.14 43
1973.24 47
1973.34 52
1973.45 57
1973.55 62
1973.65 67
1973.75 70
1973.85 73
1973.96 74
1974.06 75
1974.16 75
1974.26 75
1974.36 74
1974.46 72
1974.57 70
1974.67 68
1974.77 66
1974.87 65
1974.97 66
1975.08 68
1975.18 71
1975.28 74
1975.38 78
1975.48 81
1975.58 83
1975.69 85
1975.79 88
1975.89 92
1975.99 98
1976.09 104
1976.20 109
1976.30 113
1976.40 116
1976.50 116
1976.60 116
1976.71 117
1976.81 120
1976.91 125
1977.01 132
1977.11 139
1977.21 144
1977.32 146
1977.42 144
1977.52 139
1977.62 131
1977.72 122
1977.83 114
1977.93 106
1978.03 100
1978.13 95
1978.23 90
1978.34 84
1978.44 78
1978.54 72
1978.64 65
1978.74 59
1978.85 54
1978.95 49
1979.05 46
1979.15 45
1979.25 46
1979.36 48
1979.46 52
1979.56 55
1979.66 57
1979.76 58
1979.87 57
1979.97 55
1980.07 53
1980.17 52
1980.27 52
1980.38 55
1980.48 59
1980.58 64
1980.68 69
1980.78 72
1980.89 74
1980.99 75
1981.09 74
1981.19 71
1981.29 66
1981.40 61
1981.50 53
1981.60 45
1981.70 37
1981.80 30
1981.91 26
1982.01 24
1982.11 25
1982.21 27
1982.31 30
1982.42 32
1982.52 33
1982.62 32
1982.72 31
1982.82 30
1982.93 30
1983.03 32
1983.13 34
1983.23 37
1983.33 38
1983.44 38
1983.54 36
1983.64 33
1983.74 29
1983.84 26
1983.95 25
1984.05 24
1984.15 25
1984.25 28
1984.36 31
1984.46 35
1984.56 39
1984.66 44
1984.76 49
1984.87 55
1984.97 62
1985.07 69
1985.17 76
1985.27 83
1985.38 89
1985.48 94
1985.58 98
1985.68 100
1985.78 100
1985.89 98
1985.99 95
1986.09 91
1986.19 86
1986.30 82
1986.40 77
1986.50 73
1986.60 69
1986.70 65
1986.81 62
1986.91 58
1987.01 53
1987.11 47
1987.21 39
1987.32 32
1987.42 25
1987.52 19
1987.62 16
1987.73 14
1987.83 15
1987.93 17
1988.03 18
1988.13 19
1988.24 17
1988.34 13
1988.44 7
1988.54 1
1988.65 0
1988.75 0
1988.85 0
1988.95 1
1989.05 9
1989.16 20
1989.26 33
1989.36 45
1989.46 57
1989.57 68
1989.67 77
1989.77 84
1989.87 90
1989.97 95
1990.08 97
1990.18 99
1990.28 99
1990.38 98
1990.49 97
1990.59 94
1990.69 91
1990.79 87
1990.89 83
1991.00 77
1991.10 71
1991.20 65
1991.30 59
1991.41 54
1991.51 51
1991.61 51
1991.71 53
1991.82 57
1991.92 61
1992.02 66
1992.12 68
1992.22 68
1992.33 65
1992.43 60
1992.53 53
1992.63 46
1992.74 40
1992.84 37
1992.94 35
1993.04 35
1993.15 37
1993.25 39
1993.35 40
1993.45 41
1993.55 43
1993.66 46
1993.76 51
1993.86 59
1993.96 69
1994.07 81
1994.17 92
1994.27 101
1994.37 107
1994.48 109
1994.58 107
1994.68 104
1994.78 100
1994.88 95
1994.99 91
1995.09 87
1995.19 83
1995.29 80
1995.40 76
1995.50 73
1995.60 69
1995.70 67
1995.81 65
1995.91 65
1996.01 66
1996.11 69
1996.22 71
1996.32 74
1996.42 76
1996.52 76
1996.63 74
1996.73 71
1996.83 66
1996.93 61
1997.04 55
1997.14 50
1997.24 44
1997.34 40
1997.44 36
1997.55 33
1997.65 32
1997.75 32
1997.85 34
1997.96 37
1998.06 39
1998.16 41
1998.26 42
1998.37 41
1998.47 40
1998.57 38
1998.67 36
1998.78 34
1998.88 33
1998.98 32
1999.08 31
1999.19 30
1999.29 29
1999.39 28
1999.49 26
1999.60 24
1999.70 22
1999.80 21
1999.90 22
2000.01 25
2000.11 31
2000.21 40
2000.31 51
2000.42 64
2000.52 76
2000.62 86
2000.72 91
2000.83 92
2000.93 89
2001.03 82
2001.13 73
2001.24 65
2001.34 58
2001.44 52
2001.54 49
2001.65 47
2001.75 47
2001.85 46
2001.95 46
2002.06 45
2002.16 45
2002.26 43
2002.36 40
2002.47 37
2002.57 32
2002.67 26
2002.77 19
2002.88 13
2002.98 8
2003.08 4
2003.19 2
2003.29 1
2003.39 1
2003.49 1
2003.60 1
2003.70 0
2003.80 0
2003.90 0
2004.01 0
2004.11 0
2004.21 0
2004.31 0
2004.42 4
2004.52 11
2004.62 20
2004.72 31
2004.83 43
2004.93 55
2005.03 67
2005.13 77
2005.24 84
2005.34 89
2005.44 92
2005.55 94
2005.65 96
2005.75 97
2005.85 97
2005.96 96
2006.06 94
2006.16 89
2006.26 81
2006.37 71
2006.47 59
2006.57 47
2006.67 36
2006.78 26
2006.88 17
2006.98 10
2007.09 4
2007.19 0
2007.29 0
2007.39 0
2007.50 0
2007.60 0
2007.70 0
2007.80 0
2007.91 0
2008.01 0
2008.11 5
2008.21 14
2008.32 23
2008.42 31
2008.52 38
2008.63 42
2008.73 43
2008.83 42
2008.93 38
2009.04 32
2009.14 26
2009.24 20
2009.34 14
2009.45 9
2009.55 5
2009.65 2
2009.76 0
2009.86 0
2009.96 0
2010.06 0
2010.17 0
2010.27 0
2010.37 7
2010.48 17
2010.58 31
2010.68 45
2010.78 60
2010.89 72
2010.99 81
2011.09 85
2011.19 86
2011.30 82
2011.40 75
2011.50 67
2011.61 59
2011.71 53
2011.81 49
2011.91 48
2012.02 50
2012.12 54
2012.22 59
2012.33 64
2012.43 69
2012.53 71
2012.63 72
2012.74 71
2012.84 70
2012.94 70
2013.05 72
2013.15 77
2013.25 84
2013.35 92
2013.46 100
2013.56 108
2013.66 114
2013.76 117
2013.87 120
2013.97 121
2014.07 122
2014.18 123
2014.28 123
2014.38 122
2014.48 118
2014.59 112
2014.69 103
2014.79 93
2014.90 82
2015.00 72
2015.10 65
2015.21 62
2015.31 62
2015.41 65
2015.51 68
2015.62 71
2015.72 73
2015.82 72
2015.93 70
2016.03 67
2016.13 64
2016.23 61
2016.34 60
2016.44 60
2016.54 61
2016.65 63
2016.75 63
2016.85 63
2016.95 60
2017.06 56
2017.16 52
2017.26 48
2017.37 44
2017.47 43
2017.57 43
2017.68 45
2017.78 47
2017.88 49
2017.98 50
2018.09 51
2018.19 50
2018.29 49
2018.40 49
2018.50 48
2018.60 47
2018.70 45
2018.81 43
2018.91 41
2019.01 39
2019.12 38
2019.22 39
2019.32 43
2019.43 48
2019.53 55
2019.63 63
2019.73 71
2019.84 79
2019.94 88
2020.04 98
2020.15 108
2020.25 119
2020.35 129
2020.46 138
2020.56 145
2020.66 147
2020.76 145
2020.87 140
2020.97 133
2021.07 125
2021.18 118
2021.28 113
2021.38 109
2021.49 105
2021.59 102
2021.69 98
2021.80 93
2021.90 88
2022.00 83
2022.10 79
2022.21 75
2022.31 73
2022.41 71
2022.52 69
2022.62 65
2022.72 61
2022.83 55
2022.93 48
2023.03 42
2023.14 38
2023.24 36
2023.34 37
2023.44 40
2023.55 44
2023.65 48
2023.75 51
2023.86 53
2023.96 54
2024.06 52
2024.17 49
2024.27 44
2024.37 40
2024.48 35
2024.58 31
2024.68 29
2024.78 28
2024.89 29
2024.99 32
2025.09 36
2025.20 42
2025.30 48
2025.40 54
2025.51 58
2025.61 61
2025.71 63
2025.82 63
2025.92 61
2026.02 59
2026.13 55
2026.23 51
2026.33 47
2026.44 43
2026.54 40
2026.64 38
2026.74 38
2026.85 39
2026.95 42
2027.05 47
2027.16 51
2027.26 55
2027.36 57
2027.47 57
2027.57 54
2027.67 48
2027.78 40
2027.88 30
2027.98 19
2028.09 9
2028.19 0
2028.29 0
2028.40 0
2028.50 0
2028.60 0
2028.71 0
2028.81 0
2028.91 0
2029.02 0
2029.12 3
2029.22 13
2029.33 23
2029.43 34
2029.53 44
2029.64 52
2029.74 60
2029.84 67
2029.94 72
2030.05 77
2030.15 82
2030.25 85
2030.36 87
2030.46 87
2030.56 85
2030.67 82
2030.77 77
2030.87 71
2030.98 65
2031.08 58
2031.18 52
2031.29 45
2031.39 38
2031.49 32
2031.60 25
2031.70 19
2031.80 14
2031.91 9
2032.01 5
2032.11 1
2032.22 0
2032.32 0
2032.42 0
2032.53 0
2032.63 2
2032.73 7
2032.84 14
2032.94 22
2033.04 30
2033.15 36
2033.25 41
2033.35 43
2033.46 44
2033.56 44
2033.66 42
2033.77 41
2033.87 39
2033.97 38
2034.08 35
2034.18 32
2034.28 27
2034.39 21
2034.49 14
2034.59 8
2034.70 2
2034.80 0
2034.90 0
2035.01 0
2035.11 2
2035.21 6
2035.32 10
2035.42 12
2035.52 13
2035.63 12
2035.73 10
2035.84 7
2035.94 5
2036.04 3
2036.15 3
2036.25 4
2036.35 6
2036.46 7
2036.56 8
2036.66 7
2036.77 5
2036.87 2
2036.97 1
2037.08 1
2037.18 2
2037.28 5
2037.39 8
2037.49 11
2037.59 13
2037.70 13
2037.80 13
2037.90 12
2038.01 11
2038.11 11
2038.21 12
2038.32 12
2038.42 12
2038.52 11
2038.63 9
2038.73 7
2038.84 4
2038.94 2
2039.04 0
2039.15 0
2039.25 0
2039.35 0
2039.46 0
2039.56 0
2039.66 0
2039.77 0
2039.87 0
2039.97 1
2040.08 3
2040.18 5
2040.28 8
2040.39 10
2040.49 12
2040.59 15
2040.70 19
2040.80 23
2040.91 29
2041.01 36
2041.11 44
2041.22 53
2041.32 62
2041.42 71
2041.53 79
2041.63 85
2041.73 89
2041.84 92
2041.94 93
2042.04 93
2042.15 94
2042.25 94
2042.36 93
2042.46 92
2042.56 91
2042.67 89
2042.77 88
2042.87 89
2042.98 93
2043.08 102
2043.18 116
2043.29 133
2043.39 150
2043.49 166
2043.60 176
2043.70 180
2043.81 177
2043.91 169
2044.01 158
2044.12 146
2044.22 136
2044.32 129
2044.43 124
2044.53 123
2044.63 122
2044.74 122
2044.84 122
2044.95 122
2045.05 123
2045.15 125
2045.26 130
2045.36 137
2045.46 145
2045.57 153
2045.67 160
2045.77 164
2045.88 163
2045.98 159
2046.09 152
2046.19 143
2046.29 133
2046.40 125
2046.50 117
2046.60 111
2046.71 105
2046.81 100
2046.92 95
2047.02 91
2047.12 88
2047.23 86
2047.33 86
2047.43 88
2047.54 92
2047.64 97
2047.75 103
2047.85 109
2047.95 113
2048.06 117
2048.16 119
2048.26 119
2048.37 117
2048.47 114
2048.57 110
2048.68 104
2048.78 96
2048.89 89
2048.99 82
2049.09 78
2049.20 76
2049.30 76
2049.40 80
2049.51 84
2049.61 89
2049.72 93
2049.82 96
2049.92 97
2050.03 97
2050.13 96
2050.23 95
2050.34 93
2050.44 90
2050.55 85
2050.65 79
2050.75 72
2050.86 64
2050.96 56
2051.07 50
2051.17 47
2051.27 46
2051.38 47
2051.48 48
2051.58 49
2051.69 49
2051.79 49
2051.90 47
2052.00 45
2052.10 44
2052.21 42
2052.31 41
2052.41 38
2052.52 35
2052.62 30
2052.73 25
2052.83 19
2052.93 15
2053.04 12
2053.14 12
2053.25 15
2053.35 19
2053.45 24
2053.56 30
2053.66 34
2053.76 37
2053.87 39
2053.97 42
2054.08 44
2054.18 47
2054.28 49
2054.39 51
2054.49 52
2054.60 50
2054.70 47
2054.80 41
2054.91 34
2055.01 27
2055.12 20
2055.22 13
2055.32 8
2055.43 3
2055.53 0
2055.64 0
2055.74 0
2055.84 0
2055.95 1
2056.05 5
2056.15 10
2056.26 15
2056.36 19
2056.47 21
2056.57 21
2056.67 19
2056.78 16
2056.88 12
2056.99 8
2057.09 5
2057.19 2
2057.30 1
2057.40 1
2057.51 2
2057.61 3
2057.71 4
2057.82 4
2057.92 4
2058.03 2
2058.13 0
2058.23 0
2058.34 0
2058.44 0
2058.55 0
2058.65 0
2058.75 0
2058.86 4
2058.96 9
2059.07 15
2059.17 21
2059.27 27
2059.38 34
2059.48 41
2059.59 49
2059.69 56
2059.79 62
2059.90 67
2060.00 70
2060.11 71
2060.21 70
2060.31 68
2060.42 66
2060.52 62
2060.63 59
2060.73 56
2060.83 54
2060.94 51
2061.04 48
2061.15 45
2061.25 40
2061.35 36
2061.46 32
2061.56 30
2061.67 29
2061.77 30
2061.87 33
2061.98 38
2062.08 44
2062.19 51
2062.29 57
2062.40 64
2062.50 70
2062.60 75
2062.71 79
2062.81 80
2062.92 80
2063.02 78
2063.12 75
2063.23 72
2063.33 68
2063.44 67
2063.54 66
2063.64 67
2063.75 68
2063.85 69
2063.96 68
2064.06 67
2064.16 65
2064.27 62
2064.37 58
2064.48 54
2064.58 50
2064.69 47
2064.79 46
2064.89 47
2065.00 52
2065.10 61
2065.21 73
2065.31 88
2065.41 103
2065.52 116
2065.62 124
2065.73 127
2065.83 125
2065.94 119
2066.04 112
2066.14 105
2066.25 100
2066.35 98
2066.46 98
2066.56 98
2066.66 97
2066.77 93
2066.87 86
2066.98 77
2067.08 67
2067.19 57
2067.29 49
2067.39 42
2067.50 39
2067.60 37
2067.71 37
2067.81 39
2067.92 41
2068.02 43
2068.12 46
2068.23 49
2068.33 51
2068.44 52
2068.54 52
2068.65 49
2068.75 46
2068.85 41
2068.96 36
2069.06 33
2069.17 31
2069.27 32
2069.37 34
2069.48 36
2069.58 38
2069.69 36
2069.79 33
2069.90 27
2070.00 20
2070.10 15
2070.21 11
2070.31 11
2070.42 12
2070.52 15
2070.63 18
2070.73 21
2070.83 23
2070.94 24
2071.04 25
2071.15 27
2071.25 31
2071.36 35
2071.46 39
2071.56 44
2071.67 49
2071.77 54
2071.88 60
2071.98 68
2072.09 76
2072.19 85
2072.30 93
2072.40 98
2072.50 100
2072.61 98
2072.71 92
2072.82 82
2072.92 71
2073.03 58
2073.13 47
2073.23 37
2073.34 29
2073.44 24
2073.55 21
2073.65 21
2073.76 23
2073.86 27
2073.96 33
2074.07 39
2074.17 44
2074.28 48
2074.38 49
2074.49 49
2074.59 46
2074.70 43
2074.80 40
2074.90 39
2075.01 39
2075.11 40
2075.22 42
2075.32 43
2075.43 43
2075.53 41
2075.64 37
2075.74 33
2075.84 30
2075.95 29
2076.05 31
2076.16 37
2076.26 47
2076.37 58
2076.47 70
2076.58 82
2076.68 90
2076.78 95
2076.89 96
2076.99 93
2077.10 86
2077.20 78
2077.31 67
2077.41 57
2077.52 47
2077.62 40
2077.72 35
2077.83 32
2077.93 31
2078.04 32
2078.14 32
2078.25 32
2078.35 31
2078.46 30
2078.56 27
2078.66 26
2078.77 25
2078.87 27
2078.98 30
2079.08 34
2079.19 38
2079.29 42
2079.40 46
2079.50 48
2079.61 50
2079.71 50
2079.81 50
2079.92 48
2080.02 46
2080.13 42
2080.23 38
2080.34 33
2080.44 29
2080.55 26
2080.65 24
2080.76 22
2080.86 21
2080.96 21
2081.07 21
2081.17 21
2081.28 21
2081.38 21
2081.49 21
2081.59 21
2081.70 20
2081.80 21
2081.91 21
2082.01 22
2082.11 24
2082.22 27
2082.32 30
2082.43 34
2082.53 39
2082.64 43
2082.74 46
2082.85 48
2082.95 47
2083.06 45
2083.16 40
2083.27 33
2083.37 26
2083.47 18
2083.58 12
2083.68 8
2083.79 5
2083.89 4
2084.00 5
2084.10 6
2084.21 6
2084.31 7
2084.42 6
2084.52 5
2084.63 4
2084.73 4
2084.83 4
2084.94 5
2085.04 7
2085.15 8
2085.25 9
2085.36 8
2085.46 5
2085.57 2
2085.67 0
2085.78 0
2085.88 0
2085.99 0
2086.09 0
2086.20 0
2086.30 0
2086.40 0
2086.51 4
2086.61 9
2086.72 14
2086.82 19
2086.93 22
2087.03 24
2087.14 25
2087.24 24
2087.35 22
2087.45 22
2087.56 23
2087.66 25
2087.77 29
2087.87 32
2087.98 33
2088.08 32
2088.18 29
2088.29 24
2088.39 18
2088.50 13
2088.60 9
2088.71 6
2088.81 6
2088.92 6
2089.02 6
2089.13 7
2089.23 6
2089.34 6
2089.44 5
2089.55 5
2089.65 5
2089.76 6
2089.86 8
2089.97 11
2090.07 14
2090.18 18
2090.28 22
2090.38 26
2090.49 30
2090.59 33
2090.70 34
2090.80 33
2090.91 31
2091.01 29
2091.12 26
2091.22 25
2091.33 25
2091.43 27
2091.54 29
2091.64 33
2091.75 37
2091.85 42
2091.96 46
2092.06 50
2092.17 53
2092.27 55
2092.38 54
2092.48 50
2092.59 44
2092.69 35
2092.80 24
2092.90 11
2093.01 0
2093.11 0
2093.22 0
2093.32 0
2093.42 0
2093.53 0
2093.63 5
2093.74 18
2093.84 29
2093.95 38
2094.05 43
2094.16 45
2094.26 43
2094.37 40
2094.47 37
2094.58 35
2094.68 34
2094.79 33
2094.89 32
2095.00 31
2095.10 29
2095.21 26
2095.31 22
2095.42 18
2095.52 15
2095.63 14
2095.73 14
2095.84 15
2095.94 16
2096.05 19
2096.15 22
2096.26 26
2096.36 30
2096.47 36
2096.57 41
2096.68 47
2096.78 51
2096.89 52
2096.99 49
2097.10 44
2097.20 37
2097.31 30
2097.41 25
2097.52 23
2097.62 26
2097.73 33
2097.83 41
2097.94 49
2098.04 53
2098.15 53
2098.25 49
2098.36 42
2098.46 32
2098.57 22
2098.67 13
2098.78 6
2098.88 1
2098.99 0
2099.09 0
2099.20 0
2099.30 0
2099.41 0
2099.51 0
2099.62 1
2099.72 1
2099.83 1
2099.93 0
2100.04 0
2100.14 1
2100.25 3
2100.35 7
2100.46 12
2100.56 17
2100.67 21
2100.77 24
2100.88 24
2100.98 23
2101.09 22
2101.19 21
2101.30 21
2101.40 24
2101.51 27
2101.61 31
2101.72 34
2101.82 34
2101.93 32
2102.03 28
2102.14 22
2102.24 16
2102.35 11
2102.45 7
2102.56 5
2102.66 4
2102.77 4
2102.87 4
2102.98 4
2103.08 4
2103.19 5
2103.29 7
2103.40 9
2103.50 12
2103.61 13
2103.71 13
2103.82 13
2103.92 11
2104.03 10
2104.14 10
2104.24 10
2104.35 12
2104.45 13
2104.56 16
2104.66 18
2104.77 20
2104.87 23
2104.98 26
2105.08 29
2105.19 32
2105.29 34
2105.40 36
2105.50 38
2105.61 38
2105.71 37
2105.82 36
2105.92 34
2106.03 31
2106.13 27
2106.24 23
2106.34 20
2106.45 16
2106.55 15
2106.66 15
2106.76 17
2106.87 21
2106.97 26
2107.08 30
2107.19 33
2107.29 34
2107.40 31
2107.50 27
2107.61 22
2107.71 17
2107.82 15
2107.92 15
2108.03 18
2108.13 22
2108.24 28
2108.34 32
2108.45 35
2108.55 35
2108.66 34
2108.76 34
2108.87 35
2108.97 39
2109.08 47
2109.18 58
2109.29 70
2109.40 82
2109.50 91
2109.61 98
2109.71 101
2109.82 102
2109.92 101
2110.03 100
2110.13 100
2110.24 100
2110.34 100
2110.45 100
2110.55 98
2110.66 94
2110.76 90
2110.87 84
2110.97 78
2111.08 74
2111.19 70
2111.29 69
2111.40 69
2111.50 70
2111.61 73
2111.71 76
2111.82 80
2111.92 84
2112.03 87
2112.13 90
2112.24 92
2112.34 92
2112.45 91
2112.55 89
2112.66 84
2112.77 79
2112.87 71
2112.98 62
2113.08 52
2113.19 42
2113.29 32
2113.40 24
2113.50 20
2113.61 19
2113.71 22
2113.82 28
2113.92 35
2114.03 42
2114.13 49
2114.24 55
2114.35 60
2114.45 64
2114.56 68
2114.66 73
2114.77 77
2114.87 80
2114.98 82
2115.08 82
2115.19 80
2115.29 77
2115.40 74
2115.51 73
2115.61 74
2115.72 78
2115.82 84
2115.93 94
2116.03 104
2116.14 113
2116.24 122
2116.35 128
2116.45 131
2116.56 132
2116.66 130
2116.77 127
2116.88 123
2116.98 119
2117.09 116
2117.19 114
2117.30 113
2117.40 112
2117.51 112
2117.61 111
2117.72 109
2117.82 107
2117.93 105
2118.04 103
2118.14 100
2118.25 98
2118.35 97
2118.46 95
2118.56 93
2118.67 91
2118.77 88
2118.88 85
2118.99 82
2119.09 78
2119.20 75
2119.30 73
2119.41 73
2119.51 74
2119.62 76
2119.72 79
2119.83 83
2119.94 87
2120.04 89
2120.15 89
2120.25 88
2120.36 83
2120.46 76
2120.57 67
2120.67 57
2120.78 46
2120.88 37
2120.99 29
2121.10 23
2121.20 21
2121.31 22
2121.41 26
2121.52 30
2121.62 35
2121.73 38
2121.83 38
2121.94 36
2122.05 30
2122.15 23
2122.26 15
2122.36 7
2122.47 0
2122.57 0
2122.68 0
2122.79 0
2122.89 0
2123.00 0
2123.10 0
2123.21 0
2123.31 0
2123.42 5
2123.52 11
2123.63 18
2123.74 24
2123.84 30
2123.95 35
2124.05 40
2124.16 45
2124.26 49
2124.37 52
2124.48 53
2124.58 53
2124.69 52
2124.79 50
2124.90 47
2125.00 44
2125.11 41
2125.21 40
2125.32 39
2125.43 38
2125.53 37
2125.64 37
2125.74 36
2125.85 36
2125.95 36
2126.06 37
2126.17 40
2126.27 43
2126.38 46
2126.48 49
2126.59 52
2126.69 52
2126.80 52
2126.91 49
2127.01 44
2127.12 39
2127.22 34
2127.33 30
2127.43 28
2127.54 29
2127.65 32
2127.75 37
2127.86 41
2127.96 45
2128.07 46
2128.17 45
2128.28 43
2128.39 41
2128.49 40
2128.60 40
2128.70 42
2128.81 46
2128.91 50
2129.02 54
2129.13 55
2129.23 55
2129.34 51
2129.44 45
2129.55 38
2129.65 29
2129.76 22
2129.87 17
2129.97 15
2130.08 17
2130.18 22
2130.29 29
2130.40 36
2130.50 41
2130.61 43
2130.71 42
2130.82 39
2130.92 35
2131.03 32
2131.14 31
2131.24 34
2131.35 39
2131.45 47
2131.56 55
2131.67 61
2131.77 64
2131.88 62
2131.98 56
2132.09 46
2132.19 33
2132.30 19
2132.41 5
2132.51 0
2132.62 0
2132.72 0
2132.83 0
2132.94 0
2133.04 0
2133.15 0
2133.25 0
2133.36 6
2133.46 20
2133.57 32
2133.68 41
2133.78 45
2133.89 46
2133.99 44
2134.10 41
2134.21 39
2134.31 39
2134.42 43
2134.52 49
2134.63 57
2134.74 65
2134.84 71
2134.95 75
2135.05 75
2135.16 71
2135.26 65
2135.37 56
2135.48 46
2135.58 36
2135.69 28
2135.79 20
2135.90 15
2136.01 11
2136.11 10
2136.22 9
2136.32 9
2136.43 9
2136.54 9
2136.64 8
2136.75 7
2136.85 6
2136.96 6
2137.07 6
2137.17 7
2137.28 8
2137.38 9
2137.49 10
2137.60 9
2137.70 7
2137.81 4
2137.91 0
2138.02 0
2138.13 0
2138.23 0
2138.34 0
2138.44 0
2138.55 0
2138.66 0
2138.76 7
2138.87 19
2138.97 32
2139.08 45
2139.19 56
2139.29 64
2139.40 68
2139.50 70
2139.61 70
2139.72 70
2139.82 70
2139.93 72
2140.03 75
2140.14 80
2140.25 87
2140.35 95
2140.46 103
2140.56 111
2140.67 117
2140.78 122
2140.88 124
2140.99 122
2141.09 117
2141.20 110
2141.31 100
2141.41 90
2141.52 80
2141.62 72
2141.73 65
2141.84 60
2141.94 58
2142.05 57
2142.15 58
2142.26 61
2142.37 64
2142.47 67
2142.58 71
2142.68 74
2142.79 76
2142.90 77
2143.00 78
2143.11 79
2143.22 81
2143.32 82
2143.43 83
2143.53 84
2143.64 82
2143.75 79
2143.85 73
2143.96 65
2144.06 56
2144.17 46
2144.28 37
2144.38 28
2144.49 20
2144.60 14
2144.70 11
2144.81 11
2144.91 14
2145.02 19
2145.13 25
2145.23 31
2145.34 37
2145.44 40
2145.55 40
2145.66 38
2145.76 35
2145.87 30
2145.98 27
2146.08 24
2146.19 23
2146.29 22
2146.40 22
2146.51 22
2146.61 22
2146.72 22
2146.82 24
2146.93 28
2147.04 35
2147.14 42
2147.25 50
2147.36 57
2147.46 60
2147.57 60
2147.67 55
2147.78 49
2147.89 41
2147.99 34
2148.10 30
2148.21 28
2148.31 28
2148.42 29
2148.52 30
2148.63 29
2148.74 27
2148.84 24
2148.95 21
2149.06 20
2149.16 21
2149.27 25
2149.37 33
2149.48 43
2149.59 56
2149.69 69
2149.80 83
2149.91 95
2150.01 105
2150.12 113
2150.22 117
2150.33 117
2150.44 115
2150.54 109
2150.65 102
2150.76 94
2150.86 86
2150.97 80
2151.07 76
2151.18 73
2151.29 69
2151.39 65
2151.50 60
2151.61 54
2151.71 47
2151.82 40
2151.93 36
2152.03 34
2152.14 36
2152.24 40
2152.35 46
2152.46 53
2152.56 59
2152.67 63
2152.78 65
2152.88 65
2152.99 62
2153.09 57
2153.20 51
2153.31 43
2153.41 35
2153.52 28
2153.63 22
2153.73 18
2153.84 15
2153.95 14
2154.05 13
2154.16 11
2154.26 9
2154.37 7
2154.48 4
2154.58 1
2154.69 0
2154.80 0
2154.90 0
2155.01 0
2155.12 0
2155.22 0
2155.33 0
2155.44 0
2155.54 0
2155.65 5
2155.75 11
2155.86 18
2155.97 25
2156.07 30
2156.18 34
2156.29 36
2156.39 36
2156.50 35
2156.61 34
2156.71 34
2156.82 37
2156.93 42
2157.03 51
2157.14 63
2157.24 77
2157.35 91
2157.46 103
2157.56 112
2157.67 116
2157.78 115
2157.88 110
2157.99 103
2158.10 96
2158.20 90
2158.31 87
2158.42 86
2158.52 87
2158.63 88
2158.74 88
2158.84 86
2158.95 82
2159.05 76
2159.16 68
2159.27 60
2159.37 53
2159.48 47
2159.59 44
2159.69 44
2159.80 46
2159.91 51
2160.01 56
2160.12 63
2160.23 69
2160.33 74
2160.44 79
2160.55 82
2160.65 85
2160.76 88
2160.87 89
2160.97 90
2161.08 89
2161.19 87
2161.29 84
2161.40 80
2161.51 76
2161.61 71
2161.72 67
2161.82 63
2161.93 61
2162.04 60
2162.14 60
2162.25 61
2162.36 63
2162.46 66
2162.57 70
2162.68 75
2162.78 80
2162.89 86
2163.00 90
2163.10 93
2163.21 93
2163.32 92
2163.42 89
2163.53 85
2163.64 83
2163.74 81
2163.85 81
2163.96 82
2164.06 81
2164.17 78
2164.28 72
2164.38 63
2164.49 53
2164.60 44
2164.70 38
2164.81 35
2164.92 37
2165.02 42
2165.13 48
2165.24 54
2165.34 59
2165.45 63
2165.56 66
2165.66 68
2165.77 71
2165.88 76
2165.98 81
2166.09 88
2166.20 94
2166.30 99
2166.41 102
2166.52 103
2166.62 102
2166.73 100
2166.84 97
2166.94 94
2167.05 91
2167.16 90
2167.26 88
2167.37 87
2167.48 86
2167.58 83
2167.69 80
2167.80 77
2167.90 75
2168.01 73
2168.12 72
2168.22 74
2168.33 76
2168.44 80
2168.54 85
2168.65 90
2168.76 96
2168.86 101
2168.97 106
2169.08 111
2169.18 114
2169.29 114
2169.40 112
2169.50 106
2169.61 97
2169.72 86
2169.82 75
2169.93 63
2170.04 53
2170.15 44
2170.25 37
2170.36 32
2170.47 28
2170.57 24
2170.68 22
2170.79 20
2170.89 18
2171.00 16
2171.11 14
2171.21 11
2171.32 8
2171.43 6
2171.53 4
2171.64 5
2171.75 6
2171.85 10
2171.96 16
2172.07 23
2172.17 30
2172.28 38
2172.39 45
2172.49 50
2172.60 53
2172.71 55
2172.82 54
2172.92 52
2173.03 49
2173.14 47
2173.24 45
2173.35 45
2173.46 46
2173.56 47
2173.67 49
2173.78 49
2173.88 50
2173.99 50
2174.10 52
2174.20 54
2174.31 58
2174.42 63
2174.53 69
2174.63 73
2174.74 77
2174.85 78
2174.95 77
2175.06 75
2175.17 72
2175.27 69
2175.38 65
2175.49 63
2175.59 61
2175.70 61
2175.81 62
2175.91 64
2176.02 68
2176.13 72
2176.24 77
2176.34 81
2176.45 85
2176.56 88
2176.66 91
2176.77 94
2176.88 95
2176.98 95
2177.09 93
2177.20 91
2177.30 87
2177.41 83
2177.52 79
2177.63 76
2177.73 74
2177.84 74
2177.95 73
2178.05 73
2178.16 72
2178.27 71
2178.37 68
2178.48 63
2178.59 58
2178.70 52
2178.80 44
2178.91 36
2179.02 27
2179.12 18
2179.23 10
2179.34 4
2179.44 1
2179.55 0
2179.66 4
2179.77 11
2179.87 19
2179.98 29
2180.09 37
2180.19 44
2180.30 47
2180.41 47
2180.51 44
2180.62 39
2180.73 32
2180.84 25
2180.94 19
2181.05 13
2181.16 9
2181.26 8
2181.37 9
2181.48 12
2181.59 17
2181.69 23
2181.80 31
2181.91 39
2182.01 47
2182.12 54
2182.23 61
2182.33 66
2182.44 70
2182.55 72
2182.66 71
2182.76 69
2182.87 64
2182.98 58
2183.08 52
2183.19 45
2183.30 38
2183.41 33
2183.51 29
2183.62 27
2183.73 26
2183.83 27
2183.94 28
2184.05 29
2184.16 31
2184.26 32
2184.37 34
2184.48 35
2184.58 36
2184.69 39
2184.80 41
2184.91 45
2185.01 49
2185.12 52
2185.23 56
2185.33 59
2185.44 61
2185.55 61
2185.66 60
2185.76 59
2185.87 58
2185.98 57
2186.08 57
2186.19 58
2186.30 59
2186.41 60
2186.51 62
2186.62 63
2186.73 65
2186.83 67
2186.94 69
2187.05 70
2187.16 70
2187.26 69
2187.37 66
2187.48 62
2187.58 57
2187.69 51
2187.80 46
2187.91 42
2188.01 39
2188.12 39
2188.23 41
2188.33 46
2188.44 54
2188.55 63
2188.66 73
2188.76 82
2188.87 88
2188.98 91
2189.09 89
2189.19 84
2189.30 77
2189.41 69
2189.51 62
2189.62 55
2189.73 50
2189.84 46
2189.94 43
2190.05 40
2190.16 37
2190.27 35
2190.37 34
2190.48 34
2190.59 34
2190.69 35
2190.80 34
2190.91 33
2191.02 30
2191.12 25
2191.23 20
2191.34 15
2191.45 11
2191.55 8
2191.66 7
2191.77 9
2191.87 13
2191.98 18
2192.09 24
2192.20 31
2192.30 36
2192.41 39
2192.52 41
2192.63 41
2192.73 40
2192.84 40
2192.95 41
2193.06 43
2193.16 46
2193.27 50
2193.38 52
2193.48 53
2193.59 52
2193.70 49
2193.81 45
2193.91 39
2194.02 34
2194.13 29
2194.24 25
2194.34 22
2194.45 21
2194.56 22
2194.67 24
2194.77 27
2194.88 31
2194.99 35
2195.10 39
2195.20 42
2195.31 43
2195.42 45
2195.52 46
2195.63 47
2195.74 49
2195.85 50
2195.95 53
2196.06 55
2196.17 58
2196.28 61
2196.38 65
2196.49 70
2196.60 75
2196.71 81
2196.81 85
2196.92 86
2197.03 84
2197.14 78
2197.24 67
2197.35 55
2197.46 41
2197.57 29
2197.67 18
2197.78 11
2197.89 8
2198.00 8
2198.10 11
2198.21 16
2198.32 21
2198.43 26
2198.53 30
2198.64 34
2198.75 37
2198.86 39
2198.96 41
2199.07 41
2199.18 40
2199.29 39
2199.39 36
2199.50 34
2199.61 31
2199.72 30
2199.82 31
2199.93 32
2200.04 34
2200.15 36
2200.25 37
2200.36 35
2200.47 31
2200.58 24
2200.68 15
2200.79 7
2200.90 0
2201.01 0
2201.11 0
2201.22 0
2201.33 0
2201.44 8
2201.54 16
2201.65 24
2201.76 30
2201.87 35
2201.97 37
2202.08 38
2202.19 38
2202.30 37
2202.40 34
2202.51 32
2202.62 29
2202.73 25
2202.83 19
2202.94 13
2203.05 7
2203.16 1
2203.26 0
2203.37 0
2203.48 0
2203.59 0
2203.69 0
2203.80 0
2203.91 0
2204.02 0
2204.12 2
2204.23 5
2204.34 7
2204.45 11
2204.56 17
2204.66 25
2204.77 36
2204.88 47
2204.99 59
2205.09 69
2205.20 78
2205.31 85
2205.42 90
2205.52 94
2205.63 97
2205.74 100
2205.85 103
2205.95 107
2206.06 112
2206.17 117
2206.28 122
2206.39 127
2206.49 132
2206.60 136
2206.71 139
2206.82 139
2206.92 137
2207.03 132
2207.14 125
2207.25 114
2207.35 103
2207.46 90
2207.57 77
2207.68 64
2207.79 52
2207.89 41
2208.00 32
2208.11 24
2208.22 17
2208.32 11
2208.43 6
2208.54 3
2208.65 2
2208.75 2
2208.86 3
2208.97 6
2209.08 10
2209.19 14
2209.29 19
2209.40 25
2209.51 30
2209.62 36
2209.72 41
2209.83 44
2209.94 46
2210.05 46
2210.16 43
2210.26 39
2210.37 34
2210.48 28
2210.59 21
2210.69 15
2210.80 11
2210.91 7
2211.02 5
2211.13 5
2211.23 6
2211.34 10
2211.45 15
2211.56 23
2211.66 32
2211.77 44
2211.88 56
2211.99 69
2212.10 80
2212.20 88
2212.31 92
2212.42 92
2212.53 87
2212.63 79
2212.74 69
2212.85 59
2212.96 50
2213.07 43
2213.17 38
2213.28 37
2213.39 38
2213.50 41
2213.60 47
2213.71 52
2213.82 59
2213.93 64
2214.04 68
2214.14 71
2214.25 72
2214.36 71
2214.47 69
2214.58 66
2214.68 62
2214.79 60
2214.90 60
2215.01 62
2215.11 67
2215.22 74
2215.33 83
2215.44 91
2215.55 97
2215.65 100
2215.76 101
2215.87 98
2215.98 94
2216.09 89
2216.19 83
2216.30 77
2216.41 71
2216.52 67
2216.63 63
2216.73 60
2216.84 58
2216.95 59
2217.06 62
2217.16 67
2217.27 74
2217.38 81
2217.49 87
2217.60 93
2217.70 97
2217.81 100
2217.92 103
2218.03 105
2218.14 107
2218.24 110
2218.35 112
2218.46 113
2218.57 114
2218.68 113
2218.78 110
2218.89 105
2219.00 99
2219.11 92
2219.22 84
2219.32 74
2219.43 64
2219.54 54
2219.65 44
2219.76 35
2219.86 27
2219.97 22
2220.08 19
2220.19 18
2220.30 19
2220.40 23
2220.51 28
2220.62 34
2220.73 41
2220.84 46
2220.94 49
2221.05 49
2221.16 46
2221.27 39
2221.38 31
2221.48 23
2221.59 15
2221.70 10
2221.81 8
2221.92 8
2222.02 10
2222.13 13
2222.24 16
2222.35 17
2222.46 17
2222.56 15
2222.67 12
2222.78 8
2222.89 6
2223.00 4
2223.10 5
2223.21 8
2223.32 12
2223.43 18
2223.54 23
2223.65 27
2223.75 30
2223.86 31
2223.97 31
2224.08 30
2224.19 29
2224.29 27
2224.40 25
2224.51 24
2224.62 24
2224.73 25
2224.83 28
2224.94 33
2225.05 40
2225.16 47
2225.27 55
2225.37 63
2225.48 69
2225.59 74
2225.70 78
2225.81 80
2225.92 82
2226.02 83
2226.13 83
2226.24 82
2226.35 80
2226.46 78
2226.56 76
2226.67 74
2226.78 73
2226.89 73
2227.00 74
2227.11 77
2227.21 79
2227.32 82
2227.43 84
2227.54 84
2227.65 82
2227.75 80
2227.86 79
2227.97 78
2228.08 79
2228.19 82
2228.30 88
2228.40 95
2228.51 102
2228.62 107
2228.73 110
2228.84 111
2228.94 109
2229.05 105
2229.16 100
2229.27 96
2229.38 93
2229.49 91
2229.59 90
2229.70 91
2229.81 93
2229.92 94
2230.03 94
2230.13 91
2230.24 86
2230.35 79
2230.46 70
2230.57 60
2230.68 50
2230.78 43
2230.89 39
2231.00 38
2231.11 40
2231.22 44
2231.33 48
2231.43 51
2231.54 54
2231.65 55
2231.76 53
2231.87 51
2231.98 47
2232.08 43
2232.19 38
2232.30 32
2232.41 28
2232.52 23
2232.63 19
2232.73 16
2232.84 12
2232.95 9
2233.06 6
2233.17 5
2233.28 6
2233.38 8
2233.49 11
2233.60 15
2233.71 19
2233.82 21
2233.93 21
2234.03 20
2234.14 18
2234.25 17
2234.36 18
2234.47 21
2234.58 26
2234.68 32
2234.79 38
2234.90 43
2235.01 46
2235.12 47
2235.23 48
2235.33 48
2235.44 49
2235.55 52
2235.66 56
2235.77 61
2235.88 67
2235.98 73
2236.09 78
2236.20 81
2236.31 82
2236.42 80
2236.53 75
2236.63 67
2236.74 56
2236.85 44
2236.96 32
2237.07 20
2237.18 11
2237.28 4
2237.39 0
2237.50 0
2237.61 0
2237.72 2
2237.83 5
2237.94 9
2238.04 12
2238.15 15
2238.26 19
2238.37 21
2238.48 24
2238.59 26
2238.69 28
2238.80 31
2238.91 35
2239.02 39
2239.13 45
2239.24 50
2239.35 55
2239.45 58
2239.56 59
2239.67 58
2239.78 56
2239.89 53
2240.00 51
2240.10 51
2240.21 52
2240.32 56
2240.43 62
2240.54 67
2240.65 72
2240.76 75
2240.86 76
2240.97 74
2241.08 70
2241.19 64
2241.30 56
2241.41 47
2241.51 36
2241.62 25
2241.73 14
2241.84 4
2241.95 0
2242.06 0
2242.17 0
2242.27 0
2242.38 0
2242.49 0
2242.60 0
2242.71 0
2242.82 3
2242.93 10
2243.03 17
2243.14 24
2243.25 30
2243.36 36
2243.47 40
2243.58 43
2243.69 45
2243.79 45
2243.90 45
2244.01 46
2244.12 47
2244.23 50
2244.34 54
2244.45 58
2244.55 63
2244.66 67
2244.77 70
2244.88 71
2244.99 72
2245.10 73
2245.21 75
2245.31 78
2245.42 82
2245.53 87
2245.64 90
2245.75 91
2245.86 89
2245.97 84
2246.08 75
2246.18 64
2246.29 53
2246.40 42
2246.51 33
2246.62 24
2246.73 17
2246.84 12
2246.94 8
2247.05 6
2247.16 7
2247.27 11
2247.38 18
2247.49 27
2247.60 37
2247.70 46
2247.81 51
2247.92 53
2248.03 51
2248.14 44
2248.25 35
2248.36 26
2248.47 19
2248.57 16
2248.68 17
2248.79 23
2248.90 32
2249.01 43
2249.12 53
2249.23 61
2249.34 67
2249.44 70
2249.55 72
2249.66 72
2249.77 71
2249.88 71
2249.99 69
2250.10 68
2250.20 65
2250.31 62
2250.42 59
2250.53 55
2250.64 52
2250.75 51
2250.86 51
2250.97 52
2251.07 56
2251.18 61
2251.29 67
2251.40 73
2251.51 78
2251.62 83
2251.73 86
2251.84 87
2251.94 85
2252.05 80
2252.16 73
2252.27 65
2252.38 56
2252.49 48
2252.60 43
2252.71 40
2252.82 41
2252.92 45
2253.03 52
2253.14 60
2253.25 67
2253.36 72
2253.47 75
2253.58 76
2253.69 76
2253.79 75
2253.90 76
2254.01 79
2254.12 84
2254.23 89
2254.34 96
2254.45 101
2254.56 104
2254.66 106
2254.77 105
2254.88 103
2254.99 101
2255.10 100
2255.21 99
2255.32 100
2255.43 101
2255.54 101
2255.64 101
2255.75 99
2255.86 95
2255.97 90
2256.08 83
2256.19 77
2256.30 70
2256.41 63
2256.52 57
2256.62 51
2256.73 47
2256.84 43
2256.95 40
2257.06 37
2257.17 34
2257.28 31
2257.39 28
2257.50 26
2257.60 24
2257.71 23
2257.82 23
2257.93 23
2258.04 23
2258.15 22
2258.26 20
2258.37 17
2258.48 11
2258.58 5
2258.69 0
2258.80 0
2258.91 0
2259.02 0
2259.13 0
2259.24 0
2259.35 0
2259.46 0
2259.57 5
2259.67 14
2259.78 22
2259.89 30
2260.00 37
2260.11 44
2260.22 49
2260.33 54
2260.44 57
2260.55 59
2260.65 60
2260.76 60
2260.87 60
2260.98 60
2261.09 62
2261.20 66
2261.31 72
2261.42 79
2261.53 86
2261.64 94
2261.74 99
2261.85 103
2261.96 104
2262.07 101
2262.18 97
2262.29 91
2262.40 83
2262.51 75
2262.62 67
2262.73 59
2262.84 51
2262.94 43
2263.05 36
2263.16 30
2263.27 24
2263.38 19
2263.49 14
2263.60 11
2263.71 8
2263.82 8
2263.93 9
2264.03 12
2264.14 16
2264.25 21
2264.36 27
2264.47 33
2264.58 37
2264.69 39
2264.80 40
2264.91 38
2265.02 36
2265.13 33
2265.23 31
2265.34 30
2265.45 31
2265.56 35
2265.67 39
2265.78 45
2265.89 50
2266.00 55
2266.11 58
2266.22 60
2266.33 60
2266.43 58
2266.54 56
2266.65 54
2266.76 51
2266.87 50
2266.98 48
2267.09 46
2267.20 44
2267.31 41
2267.42 38
2267.53 34
2267.64 31
2267.74 28
2267.85 27
2267.96 27
2268.07 27
2268.18 27
2268.29 25
2268.40 23
2268.51 19
2268.62 16
2268.73 13
2268.84 10
2268.95 9
2269.05 9
2269.16 9
2269.27 9
2269.38 10
2269.49 12
2269.60 15
2269.71 19
2269.82 25
2269.93 31
2270.04 37
2270.15 41
2270.26 44
2270.36 44
2270.47 43
2270.58 43
2270.69 43
2270.80 45
2270.91 48
2271.02 51
2271.13 54
2271.24 55
2271.35 55
2271.46 55
2271.57 54
2271.68 53
2271.78 52
2271.89 50
2272.00 47
2272.11 42
2272.22 34
2272.33 25
2272.44 14
2272.55 5
2272.66 0
2272.77 0
2272.88 0
2272.99 0
2273.10 4
2273.21 9
2273.31 14
2273.42 19
2273.53 23
2273.64 28
2273.75 34
2273.86 41
2273.97 48
2274.08 54
2274.19 58
2274.30 60
2274.41 58
2274.52 52
2274.63 43
2274.74 33
2274.84 22
2274.95 13
2275.06 7
2275.17 5
2275.28 7
2275.39 13
2275.50 22
2275.61 31
2275.72 39
2275.83 46
2275.94 49
2276.05 50
2276.16 50
2276.27 48
2276.38 47
2276.48 46
2276.59 46
2276.70 47
2276.81 47
2276.92 47
2277.03 44
2277.14 41
2277.25 37
2277.36 34
2277.47 31
2277.58 30
2277.69 28
2277.80 26
2277.91 23
2278.02 18
2278.13 12
2278.24 5
2278.34 0
2278.45 0
2278.56 0
2278.67 0
2278.78 0
2278.89 4
2279.00 9
2279.11 13
2279.22 16
2279.33 19
2279.44 21
2279.55 23
2279.66 26
2279.77 29
2279.88 33
2279.99 36
2280.10 39
2280.20 41
2280.31 43
2280.42 43
2280.53 43
2280.64 45
2280.75 47
2280.86 51
2280.97 55
2281.08 59
2281.19 62
2281.30 63
2281.41 61
2281.52 57
2281.63 53
2281.74 48
2281.85 45
2281.96 44
2282.07 44
2282.18 45
2282.28 46
2282.39 46
2282.50 45
2282.61 43
2282.72 39
2282.83 35
2282.94 30
2283.05 24
2283.16 19
2283.27 13
2283.38 8
2283.49 2
2283.60 0
2283.71 0
2283.82 0
2283.93 3
2284.04 11
2284.15 22
2284.26 32
2284.37 41
2284.48 47
2284.59 48
2284.69 46
2284.80 42
2284.91 37
2285.02 34
2285.13 34
2285.24 39
2285.35 47
2285.46 59
2285.57 70
2285.68 81
2285.79 88
2285.90 91
2286.01 89
2286.12 84
2286.23 76
2286.34 68
2286.45 61
2286.56 57
2286.67 55
2286.78 56
2286.89 59
2287.00 63
2287.11 67
2287.22 71
2287.32 73
2287.43 74
2287.54 73
2287.65 71
2287.76 67
2287.87 63
2287.98 58
2288.09 54
2288.20 49
2288.31 45
2288.42 41
2288.53 37
2288.64 34
2288.75 33
2288.86 33
2288.97 35
2289.08 38
2289.19 40
2289.30 42
2289.41 42
2289.52 40
2289.63 37
2289.74 33
2289.85 29
2289.96 24
2290.07 21
2290.18 18
2290.29 16
2290.40 16
2290.51 17
2290.61 18
2290.72 21
2290.83 25
2290.94 29
2291.05 33
2291.16 38
2291.27 44
2291.38 50
2291.49 57
2291.60 62
2291.71 66
2291.82 69
2291.93 69
2292.04 67
2292.15 63
2292.26 59
2292.37 54
2292.48 49
2292.59 44
2292.70 39
2292.81 35
2292.92 32
2293.03 31
2293.14 31
2293.25 34
2293.36 38
2293.47 44
2293.58 51
2293.69 56
2293.80 60
2293.91 61
2294.02 58
2294.13 52
2294.24 44
2294.35 34
2294.46 25
2294.57 17
2294.68 12
2294.79 10
2294.90 12
2295.00 18
2295.11 28
2295.22 40
2295.33 51
2295.44 62
2295.55 69
2295.66 72
2295.77 71
2295.88 68
2295.99 62
2296.10 57
2296.21 54
2296.32 52
2296.43 51
2296.54 52
2296.65 52
2296.76 52
2296.87 51
2296.98 49
2297.09 45
2297.20 40
2297.31 35
2297.42 29
2297.53 22
2297.64 15
2297.75 9
2297.86 3
2297.97 0
2298.08 0
2298.19 0
2298.30 4
2298.41 12
2298.52 21
2298.63 31
2298.74 39
2298.85 46
2298.96 51
2299.07 53
2299.18 55
2299.29 56
2299.40 57
2299.51 59
2299.62 61
2299.73 62
2299.84 62
2299.95 58
2300.06 53
2300.17 45
2300.28 35
2300.39 25
2300.50 15
2300.61 6
2300.72 0
2300.83 0
2300.94 0
2301.05 0
2301.16 0
2301.27 5
2301.38 15
2301.49 25
2301.60 37
2301.71 48
2301.82 57
2301.93 65
2302.04 72
2302.15 76
2302.26 78
2302.37 79
2302.48 78
2302.59 77
2302.70 76
2302.81 74
2302.92 72
2303.03 69
2303.14 65
2303.25 58
2303.36 49
2303.47 38
2303.58 27
2303.69 17
2303.80 10
2303.91 5
2304.02 4
2304.13 4
2304.24 5
2304.35 5
2304.46 4
2304.57 2
2304.68 1
2304.79 0
2304.90 1
2305.01 4
2305.12 8
2305.23 13
2305.34 16
2305.45 18
2305.56 19
2305.67 17
2305.78 15
2305.89 12
2306.00 8
2306.11 6
2306.22 4
2306.33 2
2306.44 1
2306.55 1
2306.66 2
2306.77 4
2306.88 8
2306.99 13
2307.10 20
2307.21 28
2307.32 36
2307.43 43
2307.54 48
2307.65 52
2307.76 54
2307.87 57
2307.98 60
2308.09 64
2308.20 70
2308.31 75
2308.42 80
2308.53 83
2308.64 83
2308.75 81
2308.86 75
2308.97 69
2309.08 62
2309.19 55
2309.30 50
2309.41 47
2309.52 44
2309.63 41
2309.74 38
2309.85 33
2309.96 27
2310.07 21
2310.18 15
2310.29 11
2310.40 9
2310.51 9
2310.62 12
2310.73 16
2310.84 21
2310.95 27
2311.06 32
2311.18 37
2311.29 41
2311.40 44
2311.51 46
2311.62 48
2311.73 49
2311.84 49
2311.95 49
2312.06 48
2312.17 46
2312.28 44
2312.39 41
2312.50 39
2312.61 36
2312.72 33
2312.83 30
2312.94 27
2313.05 24
2313.16 20
2313.27 17
2313.38 14
2313.49 12
2313.60 11
2313.71 11
2313.82 10
2313.93 9
2314.04 6
2314.15 2
2314.26 0
2314.37 0
2314.48 0
2314.59 0
2314.70 0
2314.81 0
2314.92 0
2315.03 11
2315.14 24
2315.25 37
2315.36 47
2315.47 54
2315.58 57
2315.70 57
2315.81 54
2315.92 51
2316.03 49
2316.14 48
2316.25 49
2316.36 53
2316.47 57
2316.58 62
2316.69 66
2316.80 68
2316.91 68
2317.02 65
2317.13 60
2317.24 54
2317.35 47
2317.46 41
2317.57 36
2317.68 32
2317.79 31
2317.90 31
2318.01 33
2318.12 37
2318.23 42
2318.34 47
2318.45 52
2318.56 55
2318.67 57
2318.78 58
2318.90 58
2319.01 58
2319.12 58
2319.23 59
2319.34 60
2319.45 63
2319.56 68
2319.67 73
2319.78 79
2319.89 85
2320.00 91
2320.11 95
2320.22 98
2320.33 100
2320.44 99
2320.55 97
2320.66 94
2320.77 89
2320.88 82
2320.99 75
2321.10 68
2321.21 62
2321.32 58
2321.43 56
2321.54 59
2321.66 64
2321.77 73
2321.88 83
2321.99 93
2322.10 101
2322.21 107
2322.32 110
2322.43 109
2322.54 106
2322.65 100
2322.76 92
2322.87 84
2322.98 76
2323.09 69
2323.20 62
2323.31 56
2323.42 50
2323.53 43
2323.64 36
2323.75 27
2323.86 18
2323.98 9
2324.09 2
2324.20 0
2324.31 0
2324.42 5
2324.53 15
2324.64 29
2324.75 44
2324.86 58
2324.97 68
2325.08 75
2325.19 77
2325.30 74
2325.41 69
2325.52 62
2325.63 53
2325.74 44
2325.85 36
2325.96 29
2326.08 25
2326.19 23
2326.30 24
2326.41 28
2326.52 33
2326.63 39
2326.74 44
2326.85 49
2326.96 52
2327.07 55
2327.18 58
2327.29 60
2327.40 63
2327.51 66
2327.62 68
2327.73 69
2327.84 68
2327.96 65
2328.07 61
2328.18 56
2328.29 52
2328.40 50
2328.51 48
2328.62 48
2328.73 48
2328.84 50
2328.95 52
2329.06 55
2329.17 58
2329.28 62
2329.39 65
2329.50 70
2329.61 75
2329.72 80
2329.84 88
2329.95 97
2330.06 107
2330.17 117
2330.28 127
2330.39 135
2330.50 140
2330.61 142
2330.72 141
2330.83 138
2330.94 134
2331.05 129
2331.16 125
2331.27 120
2331.38 116
2331.50 111
2331.61 106
2331.72 100
2331.83 93
2331.94 87
2332.05 82
2332.16 79
2332.27 78
2332.38 79
2332.49 82
2332.60 86
2332.71 89
2332.82 92
2332.93 93
2333.05 92
2333.16 91
2333.27 90
2333.38 90
2333.49 89
2333.60 89
2333.71 87
2333.82 84
2333.93 79
2334.04 72
2334.15 64
2334.26 55
2334.37 47
2334.48 39
2334.60 34
2334.71 32
2334.82 32
2334.93 34
2335.04 39
2335.15 45
2335.26 52
2335.37 58
2335.48 63
2335.59 67
2335.70 70
2335.81 71
2335.92 71
2336.04 71
2336.15 70
2336.26 68
2336.37 67
2336.48 67
2336.59 68
2336.70 71
2336.81 76
2336.92 81
2337.03 87
2337.14 91
2337.25 92
2337.37 91
2337.48 87
2337.59 81
2337.70 76
2337.81 70
2337.92 66
2338.03 62
2338.14 59
2338.25 57
2338.36 57
2338.47 57
2338.58 58
2338.70 60
2338.81 63
2338.92 66
2339.03 69
2339.14 70
2339.25 68
2339.36 65
2339.47 59
2339.58 52
2339.69 45
2339.80 39
2339.91 35
2340.03 33
2340.14 34
2340.25 38
2340.36 43
2340.47 50
2340.58 58
2340.69 65
2340.80 71
2340.91 76
2341.02 78
2341.13 79
2341.25 79
2341.36 78
2341.47 79
2341.58 83
2341.69 89
2341.80 97
2341.91 107
2342.02 116
2342.13 124
2342.24 129
2342.35 131
2342.47 130
2342.58 129
2342.69 128
2342.80 127
2342.91 128
2343.02 129
2343.13 130
2343.24 130
2343.35 130
2343.46 129
2343.57 128
2343.69 127
2343.80 128
2343.91 130
2344.02 132
2344.13 133
2344.24 133
2344.35 131
2344.46 128
2344.57 123
2344.68 116
2344.80 109
2344.91 102
2345.02 96
2345.13 91
2345.24 88
2345.35 85
2345.46 84
2345.57 84
2345.68 83
2345.79 83
2345.91 82
2346.02 82
2346.13 82
2346.24 84
2346.35 89
2346.46 95
2346.57 102
2346.68 110
2346.79 115
2346.91 117
2347.02 114
2347.13 108
2347.24 99
2347.35 88
2347.46 76
2347.57 64
2347.68 54
2347.79 45
2347.90 38
2348.02 33
2348.13 30
2348.24 30
2348.35 31
2348.46 34
2348.57 38
2348.68 41
2348.79 43
2348.90 45
2349.02 45
2349.13 45
2349.24 45
2349.35 45
2349.46 46
2349.57 47
2349.68 47
2349.79 47
2349.90 47
2350.02 47
2350.13 48
2350.24 49
2350.35 50
2350.46 51
2350.57 52
2350.68 51
2350.79 50
2350.90 49
2351.02 48
2351.13 48
2351.24 50
2351.35 54
2351.46 60
2351.57 67
2351.68 74
2351.79 81
2351.90 87
2352.02 91
2352.13 93
2352.24 93
2352.35 91
2352.46 89
2352.57 85
2352.68 82
2352.79 79
2352.91 75
2353.02 71
2353.13 67
2353.24 64
2353.35 60
2353.46 58
2353.57 58
2353.68 60
2353.79 65
2353.91 71
2354.02 79
2354.13 87
2354.24 95
2354.35 101
2354.46 105
2354.57 105
2354.68 103
2354.80 98
2354.91 90
2355.02 81
2355.13 71
2355.24 62
2355.35 55
2355.46 51
2355.57 49
2355.69 49
2355.80 50
2355.91 52
2356.02 53
2356.13 54
2356.24 52
2356.35 50
2356.46 47
2356.58 43
2356.69 38
2356.80 33
2356.91 29
2357.02 24
2357.13 21
2357.24 18
2357.35 18
2357.47 20
2357.58 24
2357.69 29
2357.80 34
2357.91 38
2358.02 41
2358.13 42
2358.25 40
2358.36 36
2358.47 30
2358.58 24
2358.69 18
2358.80 13
2358.91 8
2359.02 3
2359.14 0
2359.25 0
2359.36 0
2359.47 0
2359.58 0
2359.69 0
2359.80 0
2359.92 0
2360.03 0
2360.14 1
2360.25 3
2360.36 5
2360.47 6
2360.58 8
2360.69 8
2360.81 7
2360.92 6
2361.03 4
2361.14 2
2361.25 2
2361.36 3
2361.47 5
2361.59 7
2361.70 11
2361.81 14
2361.92 18
2362.03 22
2362.14 25
2362.25 29
2362.37 32
2362.48 33
2362.59 33
2362.70 32
2362.81 30
2362.92 29
2363.03 29
2363.15 33
2363.26 39
2363.37 47
2363.48 57
2363.59 66
2363.70 73
2363.81 77
2363.93 78
2364.04 76
2364.15 73
2364.26 70
2364.37 68
2364.48 67
2364.59 68
2364.71 71
2364.82 77
2364.93 83
2365.04 90
2365.15 97
2365.26 104
2365.37 110
2365.49 113
2365.60 114
2365.71 112
2365.82 108
2365.93 100
2366.04 89
2366.16 76
2366.27 61
2366.38 48
2366.49 36
2366.60 27
2366.71 22
2366.82 22
2366.94 25
2367.05 30
2367.16 36
2367.27 42
2367.38 47
2367.49 51
2367.60 54
2367.72 57
2367.83 60
2367.94 65
2368.05 70
2368.16 75
2368.27 79
2368.39 83
2368.50 85
2368.61 85
2368.72 84
2368.83 81
2368.94 79
2369.05 76
2369.17 74
2369.28 73
2369.39 73
2369.50 76
2369.61 80
2369.72 87
2369.84 96
2369.95 105
2370.06 114
2370.17 122
2370.28 127
2370.39 128
2370.51 127
2370.62 123
2370.73 118
2370.84 113
2370.95 109
2371.06 106
2371.18 103
2371.29 100
2371.40 96
2371.51 91
2371.62 84
2371.73 77
2371.84 70
2371.96 65
2372.07 61
2372.18 59
2372.29 59
2372.40 60
2372.51 62
2372.63 65
2372.74 67
2372.85 70
2372.96 74
2373.07 78
2373.18 82
2373.30 86
2373.41 90
2373.52 94
2373.63 97
2373.74 99
2373.85 101
2373.97 102
2374.08 103
2374.19 103
2374.30 102
2374.41 101
2374.52 98
2374.64 95
2374.75 92
2374.86 89
2374.97 87
2375.08 85
2375.20 84
2375.31 84
2375.42 82
2375.53 80
2375.64 76
2375.75 70
2375.87 65
2375.98 60
2376.09 56
2376.20 53
2376.31 53
2376.42 55
2376.54 58
2376.65 61
2376.76 62
2376.87 62
2376.98 61
2377.09 59
2377.21 59
2377.32 60
2377.43 64
2377.54 72
2377.65 82
2377.77 92
2377.88 102
2377.99 109
2378.10 113
2378.21 113
2378.32 110
2378.44 105
2378.55 100
2378.66 96
2378.77 94
2378.88 95
2378.99 97
2379.11 101
2379.22 105
2379.33 109
2379.44 112
2379.55 113
2379.67 112
2379.78 108
2379.89 101
2380.00 94
2380.11 86
2380.22 80
2380.34 76
2380.45 75
2380.56 77
2380.67 82
2380.78 87
2380.90 93
2381.01 98
2381.12 102
2381.23 103
2381.34 103
2381.46 100
2381.57 95
2381.68 87
2381.79 77
2381.90 65
2382.01 54
2382.13 44
2382.24 36
2382.35 30
2382.46 27
2382.57 25
2382.69 26
2382.80 28
2382.91 30
2383.02 33
2383.13 36
2383.25 39
2383.36 42
2383.47 44
2383.58 46
2383.69 48
2383.80 50
2383.92 54
2384.03 58
2384.14 62
2384.25 65
2384.36 68
2384.48 70
2384.59 71
2384.70 72
2384.81 73
2384.92 75
2385.04 79
2385.15 84
2385.26 90
2385.37 97
2385.48 104
2385.60 110
2385.71 114
2385.82 118
2385.93 120
2386.04 120
2386.16 120
2386.27 119
2386.38 117
2386.49 116
2386.60 116
2386.72 116
2386.83 116
2386.94 116
2387.05 115
2387.16 115
2387.28 114
2387.39 112
2387.50 111
2387.61 109
2387.72 108
2387.84 106
2387.95 103
2388.06 99
2388.17 94
2388.28 88
2388.40 81
2388.51 73
2388.62 66
2388.73 61
2388.84 57
2388.96 56
2389.07 56
2389.18 57
2389.29 58
2389.40 60
2389.52 61
2389.63 63
2389.74 65
2389.85 69
2389.96 73
2390.08 79
2390.19 85
2390.30 91
2390.41 95
2390.52 97
2390.64 96
2390.75 93
2390.86 88
2390.97 84
2391.08 81
2391.20 79
2391.31 78
2391.42 79
2391.53 81
2391.65 83
2391.76 86
2391.87 89
2391.98 92
2392.09 94
2392.21 96
2392.32 97
2392.43 97
2392.54 97
2392.65 97
2392.77 96
2392.88 95
2392.99 94
2393.10 93
2393.21 93
2393.33 94
2393.44 96
2393.55 99
2393.66 102
2393.78 104
2393.89 103
2394.00 100
2394.11 93
2394.22 84
2394.34 73
2394.45 62
2394.56 54
2394.67 50
2394.79 50
2394.90 55
2395.01 62
2395.12 70
2395.23 78
2395.35 84
2395.46 88
2395.57 89
2395.68 88
2395.79 86
2395.91 84
2396.02 81
2396.13 79
2396.24 76
2396.36 74
2396.47 72
2396.58 69
2396.69 66
2396.80 64
2396.92 64
2397.03 67
2397.14 73
2397.25 82
2397.37 93
2397.48 104
2397.59 114
2397.70 120
2397.81 122
2397.93 119
2398.04 113
2398.15 103
2398.26 93
2398.38 84
2398.49 78
2398.60 74
2398.71 72
2398.83 72
2398.94 72
2399.05 71
2399.16 67
2399.27 62
2399.39 55
2399.50 48
2399.61 41
2399.72 36
2399.84 35
2399.95 37
2400.06 43
2400.17 51
2400.28 61
2400.40 71
2400.51 80
2400.62 88
2400.73 94
2400.85 98
2400.96 102
2401.07 104
2401.18 106
2401.30 108
2401.41 109
2401.52 109
2401.63 107
2401.74 104
2401.86 100
2401.97 96
2402.08 92
2402.19 88
2402.31 86
2402.42 84
2402.53 82
2402.64 81
2402.76 80
2402.87 79
2402.98 77
2403.09 75
2403.21 72
2403.32 67
2403.43 62
2403.54 57
2403.66 53
2403.77 51
2403.88 50
2403.99 52
2404.10 56
2404.22 61
2404.33 65
2404.44 69
2404.55 73
2404.67 76
2404.78 81
2404.89 87
2405.00 96
2405.12 106
2405.23 115
2405.34 122
2405.45 126
2405.57 126
2405.68 122
2405.79 114
2405.90 105
2406.02 96
2406.13 87
2406.24 80
2406.35 75
2406.47 71
2406.58 68
2406.69 65
2406.80 61
2406.92 58
2407.03 55
2407.14 54
2407.25 54
2407.36 57
2407.48 62
2407.59 69
2407.70 76
2407.81 83
2407.93 89
2408.04 93
2408.15 95
2408.26 96
2408.38 96
2408.49 95
2408.60 93
2408.71 90
2408.83 86
2408.94 80
2409.05 73
2409.16 64
2409.28 54
2409.39 44
2409.50 35
2409.61 29
2409.73 27
2409.84 29
2409.95 35
2410.06 43
2410.18 52
2410.29 60
2410.40 65
2410.52 68
2410.63 68
2410.74 67
2410.85 64
2410.97 62
2411.08 59
2411.19 56
2411.30 53
2411.42 49
2411.53 44
2411.64 40
2411.75 37
2411.87 34
2411.98 34
2412.09 35
2412.20 38
2412.32 42
2412.43 47
2412.54 51
2412.65 55
2412.77 57
2412.88 56
2412.99 54
2413.10 50
2413.22 44
2413.33 38
2413.44 31
2413.55 24
2413.67 18
2413.78 12
2413.89 6
2414.01 0
2414.12 0
2414.23 0
2414.34 0
2414.46 0
2414.57 0
2414.68 0
2414.79 0
2414.91 0
2415.02 5
2415.13 10
2415.24 14
2415.36 18
2415.47 22
2415.58 26
2415.69 29
2415.81 33
2415.92 35
2416.03 37
2416.15 38
2416.26 38
2416.37 37
2416.48 36
2416.60 36
2416.71 37
2416.82 40
2416.93 46
2417.05 53
2417.16 61
2417.27 67
2417.39 72
2417.50 74
2417.61 74
2417.72 71
2417.84 66
2417.95 60
2418.06 53
2418.17 48
2418.29 44
2418.40 42
2418.51 41
2418.62 41
2418.74 43
2418.85 46
2418.96 48
2419.08 51
2419.19 51
2419.30 51
2419.41 48
2419.53 44
2419.64 39
2419.75 35
2419.87 33
2419.98 34
2420.09 38
2420.20 44
2420.32 52
2420.43 60
2420.54 68
2420.65 74
2420.77 79
2420.88 84
2420.99 87
2421.11 89
2421.22 90
2421.33 90
2421.44 88
2421.56 84
2421.67 79
2421.78 72
2421.90 66
2422.01 60
2422.12 57
2422.23 56
2422.35 59
2422.46 65
2422.57 72
2422.68 80
2422.80 85
2422.91 87
2423.02 84
2423.14 77
2423.25 67
2423.36 54
2423.47 40
2423.59 28
2423.70 17
2423.81 9
2423.93 5
2424.04 4
2424.15 7
2424.26 13
2424.38 22
2424.49 31
2424.60 41
2424.72 48
2424.83 52
2424.94 52
2425.05 47
2425.17 40
2425.28 30
2425.39 19
2425.51 10
2425.62 4
2425.73 1
2425.85 3
2425.96 9
2426.07 17
2426.18 26
2426.30 36
2426.41 43
2426.52 48
2426.64 49
2426.75 48
2426.86 46
2426.97 42
2427.09 38
2427.20 35
2427.31 31
2427.43 29
2427.54 27
2427.65 26
2427.76 26
2427.88 27
2427.99 29
2428.10 32
2428.22 36
2428.33 40
2428.44 44
2428.56 49
2428.67 54
2428.78 59
2428.89 64
2429.01 68
2429.12 70
2429.23 69
2429.35 65
2429.46 57
2429.57 47
2429.69 37
2429.80 27
2429.91 19
2430.02 14
2430.14 11
2430.25 9
2430.36 9
2430.48 10
2430.59 11
2430.70 13
2430.82 17
2430.93 22
2431.04 28
2431.15 34
2431.27 39
2431.38 41
2431.49 40
2431.61 37
2431.72 31
2431.83 24
2431.95 17
2432.06 11
2432.17 7
2432.28 4
2432.40 2
2432.51 0
2432.62 0
2432.74 0
2432.85 0
2432.96 0
2433.08 0
2433.19 0
2433.30 5
2433.42 13
2433.53 24
2433.64 37
2433.75 51
2433.87 64
2433.98 75
2434.09 83
2434.21 87
2434.32 87
2434.43 84
2434.55 80
2434.66 74
2434.77 69
2434.89 65
2435.00 62
2435.11 60
2435.22 59
2435.34 59
2435.45 60
2435.56 62
2435.68 63
2435.79 65
2435.90 65
2436.02 65
2436.13 62
2436.24 58
2436.36 54
2436.47 49
2436.58 47
2436.70 46
2436.81 49
2436.92 53
2437.03 57
2437.15 61
2437.26 63
2437.37 63
2437.49 60
2437.60 54
2437.71 49
2437.83 43
2437.94 39
2438.05 36
2438.17 35
2438.28 35
2438.39 35
2438.51 34
2438.62 32
2438.73 28
2438.85 23
2438.96 18
2439.07 14
2439.19 12
2439.30 12
2439.41 16
2439.53 22
2439.64 31
2439.75 42
2439.86 52
2439.98 62
2440.09 71
2440.20 76
2440.32 78
2440.43 76
2440.54 72
2440.66 65
2440.77 57
2440.88 50
2441.00 44
2441.11 40
2441.22 38
2441.34 37
2441.45 37
2441.56 37
2441.68 37
2441.79 38
2441.90 38
2442.02 39
2442.13 40
2442.24 42
2442.36 44
2442.47 47
2442.58 49
2442.70 52
2442.81 54
2442.92 55
2443.04 56
2443.15 55
2443.26 52
2443.38 49
2443.49 46
2443.60 43
2443.72 41
2443.83 40
2443.94 40
2444.06 39
2444.17 39
2444.28 37
2444.40 34
2444.51 30
2444.62 26
2444.74 21
2444.85 17
2444.96 13
2445.08 10
2445.19 7
2445.30 5
2445.42 3
2445.53 1
2445.64 1
2445.76 3
2445.87 8
2445.98 16
2446.10 25
2446.21 37
2446.32 48
2446.44 58
2446.55 66
2446.66 71
2446.78 72
2446.89 69
2447.00 63
2447.12 53
2447.23 40
2447.34 26
2447.46 11
2447.57 0
2447.68 0
2447.80 0
2447.91 0
2448.02 0
2448.14 0
2448.25 0
2448.36 0
2448.48 2
2448.59 12
2448.70 21
2448.82 30
2448.93 35
2449.04 38
2449.16 37
2449.27 33
2449.38 26
2449.50 17
2449.61 8
2449.73 0
2449.84 0
2449.95 0
2450.07 0
2450.18 2
2450.29 8
2450.41 14
2450.52 19
2450.63 23
2450.75 25
2450.86 27
2450.97 30
2451.09 35
2451.20 41
2451.31 47
2451.43 54
2451.54 59
2451.65 63
2451.77 65
2451.88 66
2451.99 68
2452.11 70
2452.22 74
2452.34 80
2452.45 86
2452.56 92
2452.68 97
2452.79 99
2452.90 99
2453.02 96
2453.13 92
2453.24 86
2453.36 80
2453.47 74
2453.58 70
2453.70 66
2453.81 64
2453.92 64
2454.04 66
2454.15 68
2454.27 72
2454.38 75
2454.49 80
2454.61 84
2454.72 89
2454.83 93
2454.95 97
2455.06 99
2455.17 100
2455.29 98
2455.40 94
2455.51 88
2455.63 81
2455.74 74
2455.86 67
2455.97 60
2456.08 52
2456.20 45
2456.31 37
2456.42 29
2456.54 22
2456.65 15
2456.76 10
2456.88 6
2456.99 4
2457.11 4
2457.22 5
2457.33 9
2457.45 14
2457.56 21
2457.67 28
2457.79 36
2457.90 43
2458.01 49
2458.13 53
2458.24 56
2458.36 58
2458.47 61
2458.58 64
2458.70 69
2458.81 74
2458.92 78
2459.04 82
2459.15 84
2459.26 84
2459.38 83
2459.49 82
2459.61 80
2459.72 79
2459.83 80
2459.95 81
2460.06 83
2460.17 83
2460.29 82
2460.40 78
2460.52 74
2460.63 68
2460.74 63
2460.86 60
2460.97 59
2461.08 60
2461.20 65
2461.31 71
2461.43 78
2461.54 85
2461.65 91
2461.77 94
2461.88 95
2461.99 94
2462.11 91
2462.22 87
2462.33 83
2462.45 78
2462.56 73
2462.68 68
2462.79 63
2462.90 58
2463.02 52
2463.13 47
2463.24 43
2463.36 38
2463.47 34
2463.59 30
2463.70 26
2463.81 24
2463.93 22
2464.04 21
2464.16 22
2464.27 25
2464.38 29
2464.50 35
2464.61 41
2464.72 48
2464.84 56
2464.95 62
2465.07 68
2465.18 72
2465.29 74
2465.41 74
2465.52 71
2465.63 67
2465.75 61
2465.86 56
2465.98 52
2466.09 50
2466.20 51
2466.32 55
2466.43 62
2466.55 71
2466.66 80
2466.77 87
2466.89 90
2467.00 90
2467.11 86
2467.23 79
2467.34 71
2467.46 63
2467.57 57
2467.68 52
2467.80 48
2467.91 45
2468.03 42
2468.14 39
2468.25 36
2468.37 31
2468.48 28
2468.59 24
2468.71 23
2468.82 22
2468.94 23
2469.05 26
2469.16 31
2469.28 37
2469.39 43
2469.51 49
2469.62 54
2469.73 57
2469.85 58
2469.96 57
2470.08 56
2470.19 55
2470.30 56
2470.42 60
2470.53 65
2470.65 70
2470.76 75
2470.87 79
2470.99 79
2471.10 77
2471.22 74
2471.33 70
2471.44 68
2471.56 66
2471.67 66
2471.78 67
2471.90 68
2472.01 69
2472.13 69
2472.24 70
2472.35 71
2472.47 73
2472.58 77
2472.70 82
2472.81 87
2472.92 92
2473.04 95
2473.15 97
2473.27 97
2473.38 94
2473.49 89
2473.61 82
2473.72 74
2473.84 65
2473.95 56
2474.06 49
2474.18 44
2474.29 42
2474.41 43
2474.52 48
2474.63 54
2474.75 61
2474.86 67
2474.98 72
2475.09 74
2475.21 74
2475.32 72
2475.43 69
2475.55 66
2475.66 64
2475.78 63
2475.89 63
2476.00 66
2476.12 70
2476.23 75
2476.35 81
2476.46 88
2476.57 94
2476.69 100
2476.80 103
2476.92 104
2477.03 102
2477.14 99
2477.26 94
2477.37 88
2477.49 83
2477.60 78
2477.71 74
2477.83 70
2477.94 67
2478.06 64
2478.17 62
2478.29 59
2478.40 58
2478.51 56
2478.63 53
2478.74 49
2478.86 43
2478.97 34
2479.08 25
2479.20 15
2479.31 7
2479.43 1
2479.54 0
2479.65 0
2479.77 0
2479.88 0
2480.00 0
2480.11 0
2480.23 0
2480.34 0
2480.45 0
2480.57 0
2480.68 3
2480.80 11
2480.91 22
2481.02 34
2481.14 46
2481.25 57
2481.37 65
2481.48 72
2481.60 75
2481.71 76
2481.82 75
2481.94 72
2482.05 68
2482.17 64
2482.28 61
2482.39 59
2482.51 59
2482.62 61
2482.74 66
2482.85 72
2482.97 80
2483.08 86
2483.19 92
2483.31 95
2483.42 97
2483.54 96
2483.65 94
2483.77 90
2483.88 86
2483.99 80
2484.11 74
2484.22 68
2484.34 63
2484.45 60
2484.57 60
2484.68 62
2484.79 67
2484.91 74
2485.02 81
2485.14 88
2485.25 93
2485.37 96
2485.48 97
2485.59 96
2485.71 93
2485.82 89
2485.94 84
2486.05 78
2486.17 71
2486.28 63
2486.39 56
2486.51 50
2486.62 46
2486.74 44
2486.85 45
2486.97 49
2487.08 54
2487.19 59
2487.31 62
2487.42 64
2487.54 64
2487.65 63
2487.77 60
2487.88 57
2487.99 55
2488.11 55
2488.22 56
2488.34 59
2488.45 64
2488.57 71
2488.68 79
2488.79 87
2488.91 94
2489.02 99
2489.14 101
2489.25 101
2489.37 97
2489.48 91
2489.60 85
2489.71 80
2489.82 77
2489.94 78
2490.05 81
2490.17 85
2490.28 89
2490.40 91
2490.51 92
2490.62 92
2490.74 91
2490.85 91
2490.97 93
2491.08 98
2491.20 105
2491.31 112
2491.43 118
2491.54 121
2491.65 119
2491.77 112
2491.88 101
2492.00 88
2492.11 75
2492.23 66
2492.34 60
2492.46 57
2492.57 58
2492.68 61
2492.80 64
2492.91 66
2493.03 68
2493.14 68
2493.26 66
2493.37 65
2493.49 63
2493.60 62
2493.71 61
2493.83 61
2493.94 63
2494.06 65
2494.17 68
2494.29 71
2494.40 72
2494.52 72
2494.63 70
2494.74 67
2494.86 63
2494.97 60
2495.09 60
2495.20 64
2495.32 71
2495.43 81
2495.55 94
2495.66 107
2495.78 120
2495.89 130
2496.00 137
2496.12 140
2496.23 141
2496.35 139
2496.46 135
2496.58 130
2496.69 126
2496.81 124
2496.92 124
2497.04 125
2497.15 128
2497.26 131
2497.38 132
2497.49 130
2497.61 125
2497.72 118
2497.84 109
2497.95 101
2498.07 94
2498.18 90
2498.30 87
2498.41 87
2498.52 86
2498.64 85
2498.75 84
2498.87 81
2498.98 78
2499.10 75
2499.21 73
2499.33 72
2499.44 74
2499.56 78
2499.67 85
2499.79 95
2499.90 106
2500.01 117
2500.13 128
2500.24 136
2500.36 140
2500.47 140
2500.59 136
2500.70 128
2500.82 119
2500.93 110
2501.05 101
2501.16 95
2501.28 90
2501.39 85
2501.50 81
2501.62 75
2501.73 68
2501.85 59
2501.96 48
2502.08 37
2502.19 25
2502.31 14
2502.42 6
2502.54 1
2502.65 0
2502.77 5
2502.88 13
2503.00 24
2503.11 37
2503.22 49
2503.34 58
2503.45 63
2503.57 64
2503.68 60
2503.80 52
2503.91 43
2504.03 34
2504.14 26
2504.26 23
2504.37 23
2504.49 29
2504.60 38
2504.72 49
2504.83 61
2504.95 73
2505.06 82
2505.17 90
2505.29 94
2505.40 97
2505.52 98
2505.63 97
2505.75 95
2505.86 91
2505.98 85
2506.09 77
2506.21 66
2506.32 52
2506.44 38
2506.55 23
2506.67 9
2506.78 0
2506.90 0
2507.01 0
2507.13 0
2507.24 0
2507.36 0
2507.47 4
2507.58 15
2507.70 27
2507.81 38
2507.93 47
2508.04 54
2508.16 57
2508.27 58
2508.39 55
2508.50 51
2508.62 44
2508.73 37
2508.85 30
2508.96 24
2509.08 21
2509.19 20
2509.31 22
2509.42 27
2509.54 32
2509.65 37
2509.77 41
2509.88 42
2510.00 42
2510.11 39
2510.23 36
2510.34 34
2510.46 33
2510.57 33
2510.68 34
2510.80 36
2510.91 38
2511.03 40
2511.14 42
2511.26 44
2511.37 46
2511.49 48
2511.60 50
2511.72 52
2511.83 55
2511.95 59
2512.06 65
2512.18 72
2512.29 80
2512.41 89
2512.52 97
2512.64 103
2512.75 105
2512.87 104
2512.98 99
2513.10 91
2513.21 81
2513.33 71
2513.44 60
2513.56 51
2513.67 43
2513.79 37
2513.90 32
2514.02 29
2514.13 27
2514.25 26
2514.36 25
2514.48 24
2514.59 22
2514.71 20
2514.82 16
2514.94 11
2515.05 6
2515.17 1
2515.28 0
2515.40 0
2515.51 0
2515.63 0
2515.74 0
2515.86 0
2515.97 0
2516.09 0
2516.20 2
2516.32 3
2516.43 5
2516.55 6
2516.66 7
2516.78 7
2516.89 7
2517.01 5
2517.12 2
2517.24 0
2517.35 0
2517.47 0
2517.58 0
2517.70 0
2517.81 3
2517.93 9
2518.04 14
2518.16 19
2518.27 22
2518.39 25
2518.50 26
2518.62 27
2518.73 28
2518.85 27
2518.96 27
2519.08 26
2519.19 25
2519.31 26
2519.42 28
2519.54 33
2519.65 39
2519.77 46
2519.88 53
2520.00 59
2520.11 63
2520.23 65
2520.34 65
2520.46 65
2520.57 63
2520.69 62
2520.80 61
2520.92 59
2521.03 57
2521.15 55
2521.26 53
2521.38 51
2521.49 49
2521.61 47
2521.72 43
2521.84 38
2521.95 32
2522.07 25
2522.18 18
2522.30 12
2522.41 7
2522.53 4
2522.64 3
2522.76 4
2522.87 5
2522.99 8
2523.11 13
2523.22 19
2523.34 25
2523.45 31
2523.57 36
2523.68 38
2523.80 36
2523.91 30
2524.03 22
2524.14 13
2524.26 6
2524.37 1
2524.49 1
2524.60 5
2524.72 12
2524.83 23
2524.95 33
2525.06 43
2525.18 51
2525.29 57
2525.41 59
2525.52 60
2525.64 59
2525.75 59
2525.87 60
2525.98 62
2526.10 66
2526.21 71
2526.33 76
2526.45 80
2526.56 83
2526.68 84
2526.79 83
2526.91 80
2527.02 75
2527.14 69
2527.25 65
2527.37 61
2527.48 60
2527.60 61
2527.71 63
2527.83 65
2527.94 68
2528.06 69
2528.17 69
2528.29 67
2528.40 62
2528.52 56
2528.63 48
2528.75 39
2528.87 31
2528.98 25
2529.10 21
2529.21 20
2529.33 22
2529.44 25
2529.56 29
2529.67 34
2529.79 37
2529.90 41
2530.02 45
2530.13 50
2530.25 55
2530.36 62
2530.48 69
2530.59 75
2530.71 80
2530.83 82
2530.94 81
2531.06 78
2531.17 73
2531.29 66
2531.40 60
2531.52 55
2531.63 51
2531.75 48
2531.86 46
2531.98 47
2532.09 49
2532.21 53
2532.32 60
2532.44 69
2532.56 79
2532.67 89
2532.79 97
2532.90 101
2533.02 100
2533.13 94
2533.25 84
2533.36 70
2533.48 56
2533.59 44
2533.71 34
2533.82 29
2533.94 26
2534.06 27
2534.17 29
2534.29 32
2534.40 35
2534.52 38
2534.63 40
2534.75 42
2534.86 44
2534.98 46
2535.09 48
2535.21 50
2535.33 51
2535.44 52
2535.56 53
2535.67 52
2535.79 51
2535.90 49
2536.02 45
2536.13 42
2536.25 38
2536.36 35
2536.48 33
2536.59 32
2536.71 34
2536.83 37
2536.94 42
2537.06 48
2537.17 55
2537.29 61
2537.40 67
2537.52 72
2537.63 75
2537.75 76
2537.86 75
2537.98 72
2538.10 68
2538.21 63
2538.33 58
2538.44 54
2538.56 50
2538.67 47
2538.79 45
2538.90 43
2539.02 42
2539.14 42
2539.25 43
2539.37 44
2539.48 44
2539.60 45
2539.71 45
2539.83 45
2539.94 44
2540.06 43
2540.18 41
2540.29 39
2540.41 35
2540.52 31
2540.64 26
2540.75 21
2540.87 17
2540.98 13
2541.10 11
2541.21 11
2541.33 13
2541.45 17
2541.56 22
2541.68 27
2541.79 33
2541.91 38
2542.02 42
2542.14 44
2542.26 43
2542.37 40
2542.49 35
2542.60 29
2542.72 22
2542.83 15
2542.95 10
2543.06 7
2543.18 5
2543.30 7
2543.41 10
2543.53 17
2543.64 24
2543.76 32
2543.87 40
2543.99 45
2544.10 48
2544.22 48
2544.34 45
2544.45 39
2544.57 34
2544.68 30
2544.80 28
2544.91 28
2545.03 31
2545.15 35
2545.26 42
2545.38 49
2545.49 55
2545.61 61
2545.72 65
2545.84 68
2545.96 67
2546.07 63
2546.19 56
2546.30 47
2546.42 37
2546.53 27
2546.65 19
2546.76 13
2546.88 12
2547.00 13
2547.11 16
2547.23 20
2547.34 25
2547.46 29
2547.57 33
2547.69 35
2547.81 35
2547.92 34
2548.04 31
2548.15 27
2548.27 23
2548.38 19
2548.50 16
2548.62 15
2548.73 16
2548.85 19
2548.96 22
2549.08 24
2549.19 25
2549.31 24
2549.43 22
2549.54 18
2549.66 13
2549.77 9
2549.89 5
2550.00 3
2550.12 2
2550.24 3
2550.35 5
2550.47 8
2550.58 10
2550.70 11
2550.82 11
2550.93 8
2551.05 5
2551.16 0
2551.28 0
2551.39 0
2551.51 0
2551.63 0
2551.74 2
2551.86 6
2551.97 10
2552.09 13
2552.20 12
2552.32 9
2552.44 4
2552.55 0
2552.67 0
2552.78 0
2552.90 0
2553.02 0
2553.13 0
2553.25 9
2553.36 22
2553.48 35
2553.59 48
2553.71 59
2553.83 67
2553.94 73
2554.06 75
2554.17 74
2554.29 71
2554.41 66
2554.52 61
2554.64 57
2554.75 54
2554.87 52
2554.98 53
2555.10 55
2555.22 58
2555.33 61
2555.45 64
2555.56 68
2555.68 70
2555.80 73
2555.91 75
2556.03 77
2556.14 79
2556.26 80
2556.38 80
2556.49 78
2556.61 75
2556.72 71
2556.84 65
2556.96 59
2557.07 54
2557.19 49
2557.30 45
2557.42 42
2557.53 40
2557.65 38
2557.77 37
2557.88 36
2558.00 35
2558.11 35
2558.23 34
2558.35 33
2558.46 30
2558.58 25
2558.69 20
2558.81 13
2558.93 7
2559.04 2
2559.16 0
2559.27 0
2559.39 0
2559.51 1
2559.62 3
2559.74 7
2559.85 10
2559.97 13
2560.09 16
2560.20 19
2560.32 21
2560.43 23
2560.55 25
2560.67 26
2560.78 28
2560.90 31
2561.01 34
2561.13 38
2561.25 42
2561.36 45
2561.48 48
2561.59 50
2561.71 51
2561.83 52
2561.94 52
2562.06 52
2562.17 50
2562.29 48
2562.41 45
2562.52 41
2562.64 37
2562.75 33
2562.87 29
2562.99 25
2563.10 21
2563.22 17
2563.33 13
2563.45 10
2563.57 8
2563.68 8
2563.80 10
2563.91 14
2564.03 19
2564.15 24
2564.26 28
2564.38 30
2564.49 29
2564.61 26
2564.73 19
2564.84 12
2564.96 3
2565.08 0
2565.19 0
2565.31 0
2565.42 0
2565.54 0
2565.66 0
2565.77 0
2565.89 4
2566.00 8
2566.12 11
2566.24 12
2566.35 11
2566.47 8
2566.58 6
2566.70 4
2566.82 3
2566.93 4
2567.05 9
2567.17 16
2567.28 26
2567.40 39
2567.51 53
2567.63 67
2567.75 80
2567.86 91
2567.98 98
2568.09 100
2568.21 97
2568.33 91
2568.44 80
2568.56 68
2568.68 55
2568.79 43
2568.91 33
2569.02 26
2569.14 23
2569.26 23
2569.37 27
2569.49 32
2569.61 37
2569.72 43
2569.84 46
2569.95 48
2570.07 48
2570.19 46
2570.30 43
2570.42 41
2570.53 40
2570.65 41
2570.77 43
2570.88 45
2571.00 47
2571.12 47
2571.23 46
2571.35 41
2571.46 36
2571.58 29
2571.70 23
2571.81 18
2571.93 15
2572.05 12
2572.16 11
2572.28 10
2572.39 9
2572.51 6
2572.63 3
2572.74 0
2572.86 0
2572.98 0
2573.09 0
2573.21 0
2573.33 0
2573.44 0
2573.56 1
2573.67 12
2573.79 25
2573.91 40
2574.02 53
2574.14 65
2574.26 74
2574.37 79
2574.49 80
2574.60 78
2574.72 75
2574.84 70
2574.95 66
2575.07 61
2575.19 56
2575.30 51
2575.42 45
2575.53 40
2575.65 36
2575.77 34
2575.88 34
2576.00 38
2576.12 45
2576.23 54
2576.35 62
2576.47 68
2576.58 70
2576.70 67
2576.81 59
2576.93 46
2577.05 31
2577.16 16
2577.28 3
2577.40 0
2577.51 0
2577.63 0
2577.75 0
2577.86 1
2577.98 10
2578.09 18
2578.21 27
2578.33 35
2578.44 42
2578.56 49
2578.68 54
2578.79 56
2578.91 54
2579.03 49
2579.14 40
2579.26 29
2579.38 16
2579.49 3
2579.61 0
2579.72 0
2579.84 0
2579.96 0
2580.07 0
2580.19 0
2580.31 0
2580.42 8
2580.54 17
2580.66 26
2580.77 36
2580.89 44
2581.01 52
2581.12 58
2581.24 62
2581.36 64
2581.47 63
2581.59 59
2581.70 53
2581.82 47
2581.94 42
2582.05 37
2582.17 35
2582.29 36
2582.40 38
2582.52 42
2582.64 47
2582.75 52
2582.87 57
2582.99 63
2583.10 69
2583.22 75
2583.34 81
2583.45 86
2583.57 90
2583.68 91
2583.80 91
2583.92 88
2584.03 85
2584.15 82
2584.27 78
2584.38 74
2584.50 69
2584.62 62
2584.73 55
2584.85 47
2584.97 39
2585.08 32
2585.20 25
2585.32 20
2585.43 16
2585.55 13
2585.67 10
2585.78 7
2585.90 4
2586.02 2
2586.13 1
2586.25 1
2586.37 3
2586.48 5
2586.60 9
2586.72 14
2586.83 21
2586.95 29
2587.07 38
2587.18 46
2587.30 54
2587.41 59
2587.53 62
2587.65 61
2587.76 58
2587.88 52
2588.00 46
2588.11 39
2588.23 33
2588.35 28
2588.46 25
2588.58 23
2588.70 23
2588.81 24
2588.93 25
2589.05 25
2589.16 25
2589.28 25
2589.40 24
2589.51 24
2589.63 24
2589.75 25
2589.86 26
2589.98 29
2590.10 31
2590.21 33
2590.33 35
2590.45 35
2590.56 34
2590.68 32
2590.80 28
2590.91 23
2591.03 18
2591.15 12
2591.26 8
2591.38 7
2591.50 8
2591.61 11
2591.73 17
2591.85 23
2591.96 30
2592.08 37
2592.20 43
2592.31 48
2592.43 52
2592.55 56
2592.66 59
2592.78 61
2592.90 61
2593.01 61
2593.13 59
2593.25 57
2593.37 55
2593.48 53
2593.60 51
2593.72 48
2593.83 46
2593.95 44
2594.07 43
2594.18 43
2594.30 44
2594.42 47
2594.53 51
2594.65 56
2594.77 59
2594.88 61
2595.00 62
2595.12 61
2595.23 60
2595.35 57
2595.47 54
2595.58 52
2595.70 50
2595.82 49
2595.93 49
2596.05 51
2596.17 54
2596.28 59
2596.40 66
2596.52 74
2596.63 82
2596.75 90
2596.87 98
2596.99 104
2597.10 110
2597.22 114
2597.34 117
2597.45 117
2597.57 116
2597.69 112
2597.80 105
2597.92 96
2598.04 85
2598.15 74
2598.27 66
2598.39 61
2598.50 60
2598.62 62
2598.74 67
2598.85 72
2598.97 76
2599.09 77
2599.21 75
2599.32 72
2599.44 69
2599.56 66
2599.67 64
2599.79 64
2599.91 65
2600.02 66
2600.14 66
2600.26 66
2600.37 66
2600.49 65
2600.61 64
2600.72 63
2600.84 61
2600.96 59
2601.08 57
2601.19 54
2601.31 51
2601.43 48
2601.54 46
2601.66 45
2601.78 44
2601.89 44
2602.01 44
2602.13 44
2602.24 44
2602.36 45
2602.48 47
2602.60 52
2602.71 59
2602.83 68
2602.95 79
2603.06 90
2603.18 99
2603.30 104
2603.41 106
2603.53 104
2603.65 98
2603.77 91
2603.88 82
2604.00 75
2604.12 67
2604.23 61
2604.35 55
2604.47 48
2604.58 43
2604.70 39
2604.82 36
2604.94 36
2605.05 39
2605.17 42
2605.29 46
2605.40 49
2605.52 50
2605.64 47
2605.75 42
2605.87 36
2605.99 28
2606.11 21
2606.22 14
2606.34 8
2606.46 4
2606.57 0
2606.69 0
2606.81 0
2606.92 0
2607.04 0
2607.16 1
2607.28 6
2607.39 11
2607.51 16
2607.63 20
2607.74 24
2607.86 27
2607.98 29
2608.09 30
2608.21 31
2608.33 30
2608.45 27
2608.56 23
2608.68 17
2608.80 10
2608.91 3
2609.03 0
2609.15 0
2609.27 0
2609.38 0
2609.50 2
2609.62 10
2609.73 19
2609.85 27
2609.97 32
2610.09 33
2610.20 32
2610.32 28
2610.44 23
2610.55 20
2610.67 18
2610.79 20
2610.91 23
2611.02 27
2611.14 32
2611.26 34
2611.37 34
2611.49 31
2611.61 26
2611.73 20
2611.84 14
2611.96 9
2612.08 4
2612.19 1
2612.31 0
2612.43 0
2612.55 0
2612.66 0
2612.78 0
2612.90 0
2613.01 0
2613.13 0
2613.25 1
2613.37 4
2613.48 7
2613.60 10
2613.72 12
2613.83 13
2613.95 13
2614.07 12
2614.19 12
2614.30 13
2614.42 14
2614.54 18
2614.65 23
2614.77 30
2614.89 38
2615.01 46
2615.12 51
2615.24 54
2615.36 53
2615.48 50
2615.59 45
2615.71 39
2615.83 34
2615.94 31
2616.06 28
2616.18 27
2616.30 25
2616.41 23
2616.53 19
2616.65 15
2616.77 9
2616.88 4
2617.00 0
2617.12 0
2617.23 0
2617.35 0
2617.47 3
2617.59 10
2617.70 17
2617.82 25
2617.94 32
2618.06 37
2618.17 40
2618.29 41
2618.41 40
2618.52 37
2618.64 34
2618.76 32
2618.88 30
2618.99 31
2619.11 35
2619.23 42
2619.35 51
2619.46 63
2619.58 74
2619.70 85
2619.82 93
2619.93 98
2620.05 98
2620.17 93
2620.28 86
2620.40 76
2620.52 65
2620.64 55
2620.75 47
2620.87 40
2620.99 35
2621.11 31
2621.22 28
2621.34 24
2621.46 21
2621.58 19
2621.69 17
2621.81 16
2621.93 15
2622.04 15
2622.16 15
2622.28 15
2622.40 15
2622.51 16
2622.63 17
2622.75 20
2622.87 23
2622.98 26
2623.10 30
2623.22 33
2623.34 35
2623.45 36
2623.57 38
2623.69 41
2623.81 44
2623.92 48
2624.04 51
2624.16 53
2624.28 54
2624.39 54
2624.51 52
2624.63 50
2624.75 47
2624.86 44
2624.98 41
2625.10 39
2625.22 38
2625.33 37
2625.45 36
2625.57 35
2625.68 33
2625.80 30
2625.92 27
2626.04 22
2626.15 16
2626.27 9
2626.39 1
2626.51 0
2626.62 0
2626.74 0
2626.86 0
2626.98 0
2627.09 0
2627.21 0
2627.33 0
2627.45 10
2627.56 21
2627.68 31
2627.80 41
2627.92 49
2628.03 55
2628.15 59
2628.27 61
2628.39 61
2628.50 58
2628.62 54
2628.74 50
2628.86 45
2628.97 41
2629.09 36
2629.21 31
2629.33 25
2629.45 19
2629.56 12
2629.68 5
2629.80 0
2629.92 0
2630.03 0
2630.15 4
2630.27 12
2630.39 22
2630.50 33
2630.62 44
2630.74 53
2630.86 59
2630.97 63
2631.09 63
2631.21 61
2631.33 57
2631.44 52
2631.56 45
2631.68 39
2631.80 33
2631.91 27
2632.03 23
2632.15 20
2632.27 20
2632.38 22
2632.50 25
2632.62 30
2632.74 34
2632.86 38
2632.97 40
2633.09 41
2633.21 41
2633.33 39
2633.44 38
2633.56 35
2633.68 33
2633.80 30
2633.91 26
2634.03 22
2634.15 17
2634.27 12
2634.38 8
2634.50 7
2634.62 9
2634.74 14
2634.86 22
2634.97 34
2635.09 47
2635.21 61
2635.33 74
2635.44 83
2635.56 89
2635.68 92
2635.80 91
2635.91 90
2636.03 87
2636.15 86
2636.27 86
2636.39 86
2636.50 87
2636.62 87
2636.74 89
2636.86 91
2636.97 97
2637.09 106
2637.21 118
2637.33 134
2637.44 150
2637.56 166
2637.68 180
2637.80 189
2637.92 195
2638.03 198
2638.15 198
2638.27 197
2638.39 197
2638.50 197
2638.62 197
2638.74 198
2638.86 197
2638.98 197
2639.09 196
2639.21 197
2639.33 198
2639.45 202
2639.56 207
2639.68 214
2639.80 221
2639.92 227
2640.04 232
2640.15 235
2640.27 236
2640.39 235
2640.51 233
2640.62 230
2640.74 226
2640.86 223
2640.98 220
2641.10 217
2641.21 213
2641.33 208
2641.45 202
2641.57 196
2641.68 190
2641.80 184
2641.92 181
2642.04 179
2642.16 179
2642.27 179
2642.39 179
2642.51 179
2642.63 176
2642.74 172
2642.86 166
2642.98 158
2643.10 150
2643.22 141
2643.33 132
2643.45 123
2643.57 115
2643.69 107
2643.81 102
2643.92 98
2644.04 95
2644.16 94
2644.28 95
2644.40 97
2644.51 100
2644.63 103
2644.75 105
2644.87 107
2644.98 107
2645.10 107
2645.22 106
2645.34 104
2645.46 104
2645.57 104
2645.69 105
2645.81 106
2645.93 107
2646.05 107
2646.16 107
2646.28 105
2646.40 102
2646.52 98
2646.64 92
2646.75 86
2646.87 78
2646.99 70
2647.11 62
2647.22 54
2647.34 48
2647.46 44
2647.58 42
2647.70 41
2647.81 42
2647.93 44
2648.05 46
2648.17 49
2648.29 52
2648.40 56
2648.52 60
2648.64 63
2648.76 67
2648.88 71
2648.99 74
2649.11 76
2649.23 78
2649.35 79
2649.47 79
2649.58 77
2649.70 75
2649.82 72
2649.94 67
2650.06 63
2650.17 58
2650.29 54
2650.41 51
2650.53 50
2650.65 49
2650.76 50
2650.88 51
2651.00 51
2651.12 50
2651.24 47
2651.35 42
2651.47 35
2651.59 27
2651.71 19
2651.83 10
2651.94 3
2652.06 0
2652.18 0
2652.30 0
2652.42 0
2652.54 0
2652.65 0
2652.77 0
2652.89 0
2653.01 0
2653.13 6
2653.24 15
2653.36 24
2653.48 32
2653.60 38
2653.72 42
2653.83 43
2653.95 43
2654.07 41
2654.19 41
2654.31 41
2654.42 44
2654.54 50
2654.66 58
2654.78 67
2654.90 75
2655.02 81
2655.13 83
2655.25 83
2655.37 79
2655.49 72
2655.61 65
2655.72 59
2655.84 54
2655.96 50
2656.08 49
2656.20 50
2656.31 52
2656.43 55
2656.55 60
2656.67 66
2656.79 73
2656.91 79
2657.02 84
2657.14 87
2657.26 86
2657.38 82
2657.50 76
2657.61 66
2657.73 56
2657.85 46
2657.97 37
2658.09 29
2658.21 23
2658.32 18
2658.44 14
2658.56 11
2658.68 8
2658.80 6
2658.91 4
2659.03 3
2659.15 1
2659.27 0
2659.39 0
2659.51 0
2659.62 0
2659.74 1
2659.86 3
2659.98 7
2660.10 12
2660.21 17
2660.33 22
2660.45 27
2660.57 31
2660.69 35
2660.81 39
2660.92 42
2661.04 45
2661.16 47
2661.28 49
2661.40 51
2661.52 52
2661.63 52
2661.75 52
2661.87 52
2661.99 52
2662.11 52
2662.23 52
2662.34 52
2662.46 52
2662.58 51
2662.70 50
2662.82 47
2662.94 44
2663.05 41
2663.17 36
2663.29 32
2663.41 28
2663.53 24
2663.64 21
2663.76 19
2663.88 19
2664.00 21
2664.12 24
2664.24 27
2664.35 30
2664.47 32
2664.59 33
2664.71 33
2664.83 31
2664.95 29
2665.06 28
2665.18 26
2665.30 25
2665.42 24
2665.54 22
2665.66 19
2665.77 15
2665.89 10
2666.01 4
2666.13 0
2666.25 0
2666.37 0
2666.49 0
2666.60 0
2666.72 5
2666.84 14
2666.96 25
2667.08 37
2667.20 48
2667.31 57
2667.43 63
2667.55 67
2667.67 67
2667.79 64
2667.91 60
2668.02 55
2668.14 50
2668.26 45
2668.38 41
2668.50 37
2668.62 35
2668.73 34
2668.85 33
2668.97 33
2669.09 34
2669.21 34
2669.33 34
2669.45 33
2669.56 32
2669.68 31
2669.80 31
2669.92 30
2670.04 30
2670.16 30
2670.27 30
2670.39 32
2670.51 33
2670.63 36
2670.75 40
2670.87 45
2670.99 51
2671.10 56
2671.22 62
2671.34 66
2671.46 68
2671.58 68
2671.70 67
2671.81 65
2671.93 64
2672.05 63
2672.17 63
2672.29 64
2672.41 65
2672.53 65
2672.64 64
2672.76 61
2672.88 57
2673.00 52
2673.12 48
2673.24 45
2673.36 45
2673.47 47
2673.59 52
2673.71 57
2673.83 62
2673.95 66
2674.07 69
2674.19 70
2674.30 71
2674.42 71
2674.54 71
2674.66 71
2674.78 71
2674.90 72
2675.01 72
2675.13 71
2675.25 71
2675.37 71
2675.49 71
2675.61 72
2675.73 73
2675.84 74
2675.96 75
2676.08 75
2676.20 75
2676.32 74
2676.44 72
2676.56 71
2676.68 70
2676.79 69
2676.91 68
2677.03 67
2677.15 65
2677.27 62
2677.39 59
2677.51 55
2677.62 51
2677.74 47
2677.86 43
2677.98 39
2678.10 37
2678.22 36
2678.34 37
2678.45 39
2678.57 41
2678.69 42
2678.81 41
2678.93 39
2679.05 35
2679.17 31
2679.28 26
2679.40 23
2679.52 23
2679.64 23
2679.76 25
2679.88 28
2680.00 31
2680.12 32
2680.23 32
2680.35 30
2680.47 27
2680.59 22
2680.71 16
2680.83 10
2680.95 4
2681.07 0
2681.18 0
2681.30 0
2681.42 0
2681.54 0
2681.66 0
2681.78 0
2681.90 0
2682.01 1
2682.13 4
2682.25 6
2682.37 9
2682.49 11
2682.61 13
2682.73 15
2682.85 16
2682.96 17
2683.08 17
2683.20 16
2683.32 14
2683.44 13
2683.56 13
2683.68 13
2683.80 15
2683.91 19
2684.03 23
2684.15 29
2684.27 37
2684.39 46
2684.51 55
2684.63 64
2684.75 72
2684.86 77
2684.98 78
2685.10 75
2685.22 68
2685.34 60
2685.46 51
2685.58 43
2685.70 37
2685.82 35
2685.93 36
2686.05 39
2686.17 43
2686.29 47
2686.41 51
2686.53 53
2686.65 55
2686.77 56
2686.88 57
2687.00 58
2687.12 61
2687.24 65
2687.36 69
2687.48 73
2687.60 77
2687.72 78
2687.84 76
2687.95 72
2688.07 65
2688.19 56
2688.31 46
2688.43 38
2688.55 31
2688.67 27
2688.79 25
2688.90 25
2689.02 27
2689.14 28
2689.26 28
2689.38 27
2689.50 24
2689.62 19
2689.74 15
2689.86 13
2689.97 13
2690.09 15
2690.21 19
2690.33 24
2690.45 28
2690.57 32
2690.69 34
2690.81 35
2690.93 36
2691.05 38
2691.16 41
2691.28 45
2691.40 50
2691.52 53
2691.64 55
2691.76 55
2691.88 53
2692.00 51
2692.12 49
2692.23 47
2692.35 47
2692.47 47
2692.59 48
2692.71 49
2692.83 49
2692.95 48
2693.07 45
2693.19 41
2693.30 35
2693.42 29
2693.54 23
2693.66 17
2693.78 12
2693.90 8
2694.02 6
2694.14 6
2694.26 9
2694.38 14
2694.49 20
2694.61 28
2694.73 35
2694.85 40
2694.97 44
2695.09 45
2695.21 45
2695.33 45
2695.45 45
2695.57 47
2695.68 51
2695.80 56
2695.92 62
2696.04 68
2696.16 72
2696.28 75
2696.40 76
2696.52 76
2696.64 76
2696.76 75
2696.88 74
2696.99 72
2697.11 70
2697.23 67
2697.35 62
2697.47 56
2697.59 50
2697.71 43
2697.83 38
2697.95 35
2698.07 35
2698.18 37
2698.30 41
2698.42 48
2698.54 56
2698.66 64
2698.78 72
2698.90 79
2699.02 84
2699.14 87
2699.26 87
2699.38 85
2699.49 82
2699.61 79
2699.73 78
2699.85 79
2699.97 85
2700.09 94
2700.21 106
2700.33 118
2700.45 130
2700.57 139
2700.69 143
2700.81 141
2700.92 135
2701.04 125
2701.16 113
2701.28 101
2701.40 91
2701.52 85
2701.64 82
2701.76 82
2701.88 84
2702.00 87
2702.12 88
2702.24 88
2702.35 86
2702.47 82
2702.59 77
2702.71 72
2702.83 67
2702.95 65
2703.07 63
2703.19 63
2703.31 64
2703.43 64
2703.55 63
2703.67 60
2703.78 55
2703.90 50
2704.02 44
2704.14 39
2704.26 36
2704.38 34
2704.50 34
2704.62 37
2704.74 40
2704.86 45
2704.98 49
2705.10 53
2705.22 56
2705.33 59
2705.45 60
2705.57 61
2705.69 61
2705.81 62
2705.93 62
2706.05 61
2706.17 60
2706.29 59
2706.41 57
2706.53 54
2706.65 53
2706.77 53
2706.88 54
2707.00 56
2707.12 60
2707.24 63
2707.36 66
2707.48 69
2707.60 69
2707.72 69
2707.84 67
2707.96 64
2708.08 59
2708.20 53
2708.32 46
2708.44 37
2708.55 29
2708.67 20
2708.79 13
2708.91 7
2709.03 5
2709.15 6
2709.27 9
2709.39 15
2709.51 23
2709.63 31
2709.75 39
2709.87 47
2709.99 53
2710.11 57
2710.23 59
2710.34 58
2710.46 53
2710.58 46
2710.70 37
2710.82 27
2710.94 17
2711.06 9
2711.18 4
2711.30 1
2711.42 2
2711.54 5
2711.66 9
2711.78 14
2711.90 19
2712.02 23
2712.14 26
2712.25 29
2712.37 31
2712.49 33
2712.61 33
2712.73 32
2712.85 30
2712.97 27
2713.09 23
2713.21 19
2713.33 17
2713.45 17
2713.57 21
2713.69 26
2713.81 33
2713.93 41
2714.05 48
2714.16 54
2714.28 57
2714.40 58
2714.52 56
2714.64 54
2714.76 50
2714.88 47
2715.00 44
2715.12 43
2715.24 44
2715.36 48
2715.48 53
2715.60 60
2715.72 67
2715.84 75
2715.96 80
2716.08 84
2716.20 84
2716.32 82
2716.43 78
2716.55 72
2716.67 65
2716.79 58
2716.91 53
2717.03 48
2717.15 44
2717.27 41
2717.39 40
2717.51 40
2717.63 43
2717.75 48
2717.87 55
2717.99 64
2718.11 73
2718.23 81
2718.35 88
2718.47 92
2718.59 92
2718.71 90
2718.82 86
2718.94 80
2719.06 75
2719.18 69
2719.30 65
2719.42 62
2719.54 59
2719.66 57
2719.78 56
2719.90 56
2720.02 57
2720.14 58
2720.26 60
2720.38 63
2720.50 66
2720.62 68
2720.74 70
2720.86 72
2720.98 73
2721.10 73
2721.22 72
2721.34 70
2721.46 67
2721.57 64
2721.69 61
2721.81 60
2721.93 60
2722.05 61
2722.17 64
2722.29 67
2722.41 70
2722.53 73
2722.65 76
2722.77 77
2722.89 79
2723.01 79
2723.13 78
2723.25 76
2723.37 73
2723.49 69
2723.61 65
2723.73 61
2723.85 57
2723.97 54
2724.09 51
2724.21 48
2724.33 46
2724.45 44
2724.57 42
2724.68 40
2724.80 36
2724.92 32
2725.04 26
2725.16 20
2725.28 15
2725.40 10
2725.52 7
2725.64 6
2725.76 7
2725.88 8
2726.00 10
2726.12 11
2726.24 11
2726.36 10
2726.48 9
2726.60 8
2726.72 8
2726.84 8
2726.96 8
2727.08 8
2727.20 7
2727.32 7
2727.44 7
2727.56 7
2727.68 8
2727.80 11
2727.92 17
2728.04 23
2728.16 30
2728.28 37
2728.40 42
2728.52 46
2728.64 48
2728.75 49
2728.87 50
2728.99 51
2729.11 52
2729.23 53
2729.35 54
2729.47 54
2729.59 53
2729.71 52
2729.83 49
2729.95 47
2730.07 44
2730.19 43
2730.31 41
2730.43 40
2730.55 38
2730.67 36
2730.79 33
2730.91 29
2731.03 25
2731.15 21
2731.27 16
2731.39 12
2731.51 7
2731.63 1
2731.75 0
2731.87 0
2731.99 0
2732.11 0
2732.23 0
2732.35 0
2732.47 0
2732.59 1
2732.71 4
2732.83 6
2732.95 7
2733.07 8
2733.19 7
2733.31 5
2733.43 2
2733.55 0
2733.67 0
2733.79 0
2733.91 0
2734.03 0
2734.15 0
2734.27 5
2734.39 13
2734.51 22
2734.63 31
2734.75 39
2734.87 44
2734.99 47
2735.11 47
2735.23 45
2735.35 41
2735.47 35
2735.59 28
2735.70 20
2735.82 11
2735.94 1
2736.06 0
2736.18 0
2736.30 0
2736.42 0
2736.54 0
2736.66 0
2736.78 12
2736.90 25
2737.02 36
2737.14 44
2737.26 47
2737.38 48
2737.50 45
2737.62 42
2737.74 38
2737.86 36
2737.98 34
2738.10 35
2738.22 36
2738.34 37
2738.46 38
2738.58 38
2738.70 37
2738.82 34
2738.94 31
2739.06 28
2739.18 27
2739.30 27
2739.42 29
2739.54 32
2739.66 37
2739.78 41
2739.90 45
2740.02 47
2740.14 48
2740.26 46
2740.38 43
2740.50 39
2740.62 34
2740.74 30
2740.86 28
2740.98 29
2741.10 33
2741.22 41
2741.34 51
2741.46 62
2741.58 72
2741.70 78
2741.82 82
2741.94 82
2742.06 79
2742.18 76
2742.30 74
2742.42 74
2742.54 76
2742.66 79
2742.78 83
2742.90 86
2743.02 87
2743.14 85
2743.26 79
2743.38 72
2743.50 62
2743.62 53
2743.74 45
2743.86 39
2743.98 34
2744.10 32
2744.22 31
2744.34 31
2744.46 31
2744.59 31
2744.71 31
2744.83 30
2744.95 29
2745.07 26
2745.19 23
2745.31 17
2745.43 11
2745.55 4
2745.67 0
2745.79 0
2745.91 0
2746.03 1
2746.15 9
2746.27 18
2746.39 28
2746.51 37
2746.63 43
2746.75 47
2746.87 49
2746.99 51
2747.11 53
2747.23 55
2747.35 59
2747.47 64
2747.59 68
2747.71 70
2747.83 70
2747.95 68
2748.07 63
2748.19 57
2748.31 49
2748.43 42
2748.55 35
2748.67 29
2748.79 25
2748.91 24
2749.03 25
2749.15 30
2749.27 37
2749.39 46
2749.51 55
2749.63 62
2749.75 68
2749.87 71
2749.99 73
2750.11 74
2750.23 74
2750.35 76
2750.47 77
2750.59 80
2750.71 82
2750.83 84
2750.95 85
2751.07 85
2751.19 84
2751.31 83
2751.43 81
2751.56 80
2751.68 79
2751.80 79
2751.92 78
2752.04 77
2752.16 75
2752.28 72
2752.40 67
2752.52 61
2752.64 55
2752.76 49
2752.88 44
2753.00 41
2753.12 39
2753.24 39
2753.36 42
2753.48 45
2753.60 48
2753.72 52
2753.84 54
2753.96 55
2754.08 55
2754.20 53
2754.32 51
2754.44 48
2754.56 45
2754.68 41
2754.80 37
2754.92 33
2755.04 29
2755.16 25
2755.28 21
2755.40 17
2755.52 15
2755.65 13
2755.77 13
2755.89 14
2756.01 16
2756.13 19
2756.25 24
2756.37 29
2756.49 36
2756.61 43
2756.73 51
2756.85 57
2756.97 62
2757.09 65
2757.21 65
2757.33 64
2757.45 60
2757.57 56
2757.69 52
2757.81 48
2757.93 45
2758.05 41
2758.17 37
2758.29 33
2758.41 27
2758.53 20
2758.65 13
2758.77 8
2758.90 4
2759.02 3
2759.14 4
2759.26 6
2759.38 9
2759.50 12
2759.62 14
2759.74 16
2759.86 17
2759.98 18
2760.10 21
2760.22 26
2760.34 34
2760.46 45
2760.58 55
2760.70 66
2760.82 73
2760.94 77
2761.06 76
2761.18 72
2761.30 65
2761.42 56
2761.55 46
2761.67 38
2761.79 31
2761.91 26
2762.03 23
2762.15 21
2762.27 21
2762.39 21
2762.51 22
2762.63 24
2762.75 25
2762.87 25
2762.99 25
2763.11 23
2763.23 21
2763.35 17
2763.47 12
2763.59 8
2763.71 4
2763.83 2
2763.96 2
2764.08 5
2764.20 11
2764.32 18
2764.44 25
2764.56 32
2764.68 37
2764.80 39
2764.92 39
2765.04 36
2765.16 32
2765.28 27
2765.40 22
2765.52 20
2765.64 19
2765.76 21
2765.88 24
2766.00 28
2766.12 33
2766.25 38
2766.37 42
2766.49 47
2766.61 53
2766.73 61
2766.85 70
2766.97 81
2767.09 93
2767.21 104
2767.33 112
2767.45 117
2767.57 117
2767.69 113
2767.81 107
2767.93 98
2768.05 88
2768.17 78
2768.30 69
2768.42 62
2768.54 56
2768.66 52
2768.78 48
2768.90 44
2769.02 41
2769.14 38
2769.26 35
2769.38 31
2769.50 28
2769.62 24
2769.74 22
2769.86 20
2769.98 19
2770.11 18
2770.23 18
2770.35 17
2770.47 14
2770.59 10
2770.71 4
2770.83 0
2770.95 0
2771.07 0
2771.19 0
2771.31 0
2771.43 0
2771.55 0
2771.67 0
2771.79 6
2771.92 11
2772.04 14
2772.16 16
2772.28 16
2772.40 14
2772.52 11
2772.64 7
2772.76 3
2772.88 0
2773.00 0
2773.12 0
2773.24 3
2773.36 9
2773.48 18
2773.61 31
2773.73 46
2773.85 62
2773.97 80
2774.09 96
2774.21 111
2774.33 122
2774.45 128
2774.57 131
2774.69 129
2774.81 124
2774.93 116
2775.05 107
2775.17 97
2775.30 87
2775.42 77
2775.54 69
2775.66 63
2775.78 61
2775.90 62
2776.02 67
2776.14 74
2776.26 84
2776.38 94
2776.50 104
2776.62 112
2776.75 117
2776.87 120
2776.99 120
2777.11 119
2777.23 115
2777.35 111
2777.47 106
2777.59 100
2777.71 95
2777.83 89
2777.95 85
2778.07 80
2778.19 75
2778.32 70
2778.44 64
2778.56 58
2778.68 51
2778.80 45
2778.92 39
2779.04 34
2779.16 30
2779.28 26
2779.40 22
2779.52 18
2779.65 14
2779.77 9
2779.89 3
2780.01 0
2780.13 0
2780.25 0
2780.37 0
2780.49 0
2780.61 5
2780.73 12
2780.85 20
2780.97 29
2781.10 38
2781.22 47
2781.34 57
2781.46 67
2781.58 77
2781.70 87
2781.82 95
2781.94 101
2782.06 105
2782.18 107
2782.30 105
2782.43 101
2782.55 95
2782.67 86
2782.79 77
2782.91 66
2783.03 55
2783.15 44
2783.27 32
2783.39 20
2783.51 8
2783.64 0
2783.76 0
2783.88 0
2784.00 0
2784.12 0
2784.24 0
2784.36 0
2784.48 7
2784.60 18
2784.72 28
2784.84 39
2784.97 48
2785.09 55
2785.21 60
2785.33 63
2785.45 64
2785.57 63
2785.69 60
2785.81 57
2785.93 54
2786.05 51
2786.18 48
2786.30 45
2786.42 43
2786.54 42
2786.66 41
2786.78 40
2786.90 40
2787.02 40
2787.14 39
2787.26 38
2787.39 35
2787.51 30
2787.63 24
2787.75 17
2787.87 10
2787.99 4
2788.11 0
2788.23 0
2788.35 0
2788.48 3
2788.60 8
2788.72 14
2788.84 19
2788.96 23
2789.08 26
2789.20 27
2789.32 27
2789.44 27
2789.56 28
2789.69 31
2789.81 36
2789.93 43
2790.05 50
2790.17 57
2790.29 63
2790.41 66
2790.53 67
2790.65 65
2790.78 61
2790.90 56
2791.02 50
2791.14 44
2791.26 38
2791.38 33
2791.50 29
2791.62 25
2791.74 24
2791.87 23
2791.99 22
2792.11 21
2792.23 19
2792.35 15
2792.47 9
2792.59 4
2792.71 0
2792.83 0
2792.96 0
2793.08 0
2793.20 0
2793.32 0
2793.44 0
2793.56 0
2793.68 1
2793.80 6
2793.93 11
2794.05 15
2794.17 19
2794.29 22
2794.41 23
2794.53 24
2794.65 24
2794.77 22
2794.89 21
2795.02 19
2795.14 17
2795.26 15
2795.38 14
2795.50 13
2795.62 12
2795.74 12
2795.86 10
2795.99 7
2796.11 4
2796.23 0
2796.35 0
2796.47 0
2796.59 0
2796.71 0
2796.83 0
2796.96 0
2797.08 0
2797.20 3
2797.32 7
2797.44 12
2797.56 17
2797.68 23
2797.80 28
2797.93 34
2798.05 38
2798.17 41
2798.29 43
2798.41 42
2798.53 39
2798.65 34
2798.77 28
2798.90 22
2799.02 17
2799.14 12
2799.26 8
2799.38 6
2799.50 5
2799.62 5
2799.74 6
2799.87 8
2799.99 10
2800.11 12
2800.23 13
2800.35 12
2800.47 10
2800.59 5
2800.72 0
2800.84 0
2800.96 0
2801.08 0
2801.20 0
2801.32 0
2801.44 0
2801.56 3
2801.69 12
2801.81 20
2801.93 26
2802.05 30
2802.17 31
2802.29 31
2802.41 28
2802.54 26
2802.66 23
2802.78 21
2802.90 21
2803.02 23
2803.14 25
2803.26 28
2803.39 32
2803.51 35
2803.63 38
2803.75 39
2803.87 40
2803.99 42
2804.11 44
2804.23 47
2804.36 50
2804.48 53
2804.60 55
2804.72 56
2804.84 55
2804.96 53
2805.08 51
2805.21 49
2805.33 48
2805.45 46
2805.57 45
2805.69 44
2805.81 42
2805.93 41
2806.06 40
2806.18 41
2806.30 44
2806.42 48
2806.54 54
2806.66 59
2806.78 63
2806.91 65
2807.03 65
2807.15 63
2807.27 60
2807.39 57
2807.51 56
2807.63 55
2807.76 55
2807.88 56
2808.00 56
2808.12 56
2808.24 55
2808.36 53
2808.49 50
2808.61 47
2808.73 44
2808.85 42
2808.97 40
2809.09 38
2809.21 36
2809.34 34
2809.46 33
2809.58 31
2809.70 29
2809.82 27
2809.94 22
2810.06 16
2810.19 7
2810.31 0
2810.43 0
2810.55 0
2810.67 0
2810.79 0
2810.92 0
2811.04 0
2811.16 0
2811.28 16
2811.40 33
2811.52 46
2811.65 53
2811.77 54
2811.89 50
2812.01 41
2812.13 31
2812.25 21
2812.37 12
2812.50 6
2812.62 2
2812.74 0
2812.86 0
2812.98 0
2813.10 0
2813.23 0
2813.35 0
2813.47 0
2813.59 0
2813.71 2
2813.83 9
2813.96 17
2814.08 27
2814.20 36
2814.32 45
2814.44 53
2814.56 60
2814.68 65
2814.81 68
2814.93 69
2815.05 67
2815.17 61
2815.29 53
2815.41 43
2815.54 31
2815.66 20
2815.78 11
2815.90 3
2816.02 0
2816.14 0
2816.27 0
2816.39 4
2816.51 10
2816.63 17
2816.75 24
2816.87 30
2817.00 34
2817.12 36
2817.24 36
2817.36 35
2817.48 32
2817.60 30
2817.73 28
2817.85 26
2817.97 24
2818.09 21
2818.21 18
2818.33 13
2818.46 7
2818.58 0
2818.70 0
2818.82 0
2818.94 0
2819.07 0
2819.19 0
2819.31 0
2819.43 0
2819.55 2
2819.67 13
2819.80 24
2819.92 33
2820.04 40
2820.16 45
2820.28 49
2820.40 51
2820.53 53
2820.65 56
2820.77 59
2820.89 64
2821.01 69
2821.13 75
2821.26 81
2821.38 85
2821.50 89
2821.62 92
2821.74 93
2821.87 94
2821.99 95
2822.11 95
2822.23 95
2822.35 95
2822.47 94
2822.60 94
2822.72 92
2822.84 91
2822.96 90
2823.08 89
2823.21 87
2823.33 86
2823.45 85
2823.57 84
2823.69 84
2823.81 85
2823.94 88
2824.06 92
2824.18 97
2824.30 102
2824.42 107
2824.55 111
2824.67 114
2824.79 116
2824.91 118
2825.03 119
2825.15 122
2825.28 125
2825.40 129
2825.52 133
2825.64 136
2825.76 137
2825.89 137
2826.01 136
2826.13 133
2826.25 129
2826.37 125
2826.49 119
2826.62 113
2826.74 106
2826.86 98
2826.98 92
2827.10 86
2827.23 83
2827.35 81
2827.47 79
2827.59 78
2827.71 75
2827.84 71
2827.96 64
2828.08 57
2828.20 51
2828.32 45
2828.45 42
2828.57 41
2828.69 42
2828.81 44
2828.93 45
2829.05 44
2829.18 42
2829.30 38
2829.42 35
2829.54 32
2829.66 32
2829.79 34
2829.91 37
2830.03 41
2830.15 44
2830.27 46
2830.40 48
2830.52 48
2830.64 47
2830.76 46
2830.88 43
2831.01 40
2831.13 36
2831.25 30
2831.37 25
2831.49 19
2831.62 15
2831.74 11
2831.86 9
2831.98 9
2832.10 10
2832.23 12
2832.35 15
2832.47 19
2832.59 24
2832.71 30
2832.84 37
2832.96 44
2833.08 53
2833.20 62
2833.32 70
2833.45 78
2833.57 85
2833.69 90
2833.81 93
2833.93 94
2834.06 92
2834.18 87
2834.30 81
2834.42 73
2834.54 66
2834.67 59
2834.79 54
2834.91 51
2835.03 49
2835.15 49
2835.28 48
2835.40 47
2835.52 43
2835.64 38
2835.77 32
2835.89 24
2836.01 16
2836.13 9
2836.25 3
2836.38 0
2836.50 0
2836.62 0
2836.74 0
2836.86 0
2836.99 0
2837.11 5
2837.23 10
2837.35 15
2837.47 20
2837.60 25
2837.72 29
2837.84 33
2837.96 37
2838.09 42
2838.21 48
2838.33 54
2838.45 61
2838.57 66
2838.70 70
2838.82 72
2838.94 72
2839.06 70
2839.18 67
2839.31 63
2839.43 59
2839.55 54
2839.67 49
2839.80 45
2839.92 40
2840.04 36
2840.16 33
2840.28 30
2840.41 27
2840.53 26
2840.65 25
2840.77 25
2840.89 27
2841.02 28
2841.14 30
2841.26 30
2841.38 30
2841.51 28
2841.63 25
2841.75 22
2841.87 20
2841.99 19
2842.12 21
2842.24 25
2842.36 30
2842.48 37
2842.61 43
2842.73 48
2842.85 52
2842.97 55
2843.09 58
2843.22 61
2843.34 65
2843.46 71
2843.58 77
2843.71 85
2843.83 93
2843.95 101
2844.07 108
2844.20 114
2844.32 119
2844.44 122
2844.56 122
2844.68 119
2844.81 111
2844.93 101
2845.05 88
2845.17 73
2845.30 59
2845.42 47
2845.54 38
2845.66 32
2845.78 30
2845.91 31
2846.03 34
2846.15 39
2846.27 44
2846.40 49
2846.52 54
2846.64 57
2846.76 60
2846.89 62
2847.01 65
2847.13 69
2847.25 73
2847.37 78
2847.50 83
2847.62 87
2847.74 90
2847.86 90
2847.99 87
2848.11 83
2848.23 78
2848.35 71
2848.48 64
2848.60 56
2848.72 50
2848.84 44
2848.97 39
2849.09 34
2849.21 31
2849.33 29
2849.45 28
2849.58 26
2849.70 25
2849.82 23
2849.94 22
2850.07 21
2850.19 20
2850.31 20
2850.43 20
2850.56 21
2850.68 22
2850.80 24
2850.92 28
2851.05 34
2851.17 42
2851.29 50
2851.41 57
2851.54 63
2851.66 64
2851.78 62
2851.90 56
2852.03 48
2852.15 39
2852.27 32
2852.39 29
2852.51 29
2852.64 34
2852.76 40
2852.88 47
2853.00 53
2853.13 57
2853.25 58
2853.37 57
2853.49 53
2853.62 50
2853.74 45
2853.86 42
2853.98 38
2854.11 34
2854.23 31
2854.35 27
2854.47 24
2854.60 21
2854.72 19
2854.84 17
2854.96 15
2855.09 13
2855.21 12
2855.33 12
2855.45 12
2855.58 14
2855.70 17
2855.82 22
2855.94 29
2856.07 37
2856.19 46
2856.31 54
2856.43 59
2856.56 63
2856.68 64
2856.80 62
2856.92 59
2857.05 55
2857.17 51
2857.29 49
2857.41 47
2857.54 47
2857.66 47
2857.78 47
2857.90 46
2858.03 44
2858.15 41
2858.27 37
2858.40 33
2858.52 28
2858.64 22
2858.76 16
2858.89 10
2859.01 4
2859.13 0
2859.25 0
2859.38 0
2859.50 0
2859.62 0
2859.74 0
2859.87 0
2859.99 3
2860.11 7
2860.23 9
2860.36 9
2860.48 7
2860.60 6
2860.72 4
2860.85 4
2860.97 4
2861.09 6
2861.21 8
2861.34 11
2861.46 12
2861.58 12
2861.71 11
2861.83 9
2861.95 7
2862.07 6
2862.20 6
2862.32 7
2862.44 10
2862.56 15
2862.69 22
2862.81 30
2862.93 38
2863.05 46
2863.18 53
2863.30 57
2863.42 59
2863.55 60
2863.67 59
2863.79 58
2863.91 58
2864.04 60
2864.16 62
2864.28 66
2864.40 68
2864.53 70
2864.65 69
2864.77 67
2864.89 64
2865.02 59
2865.14 56
2865.26 53
2865.39 52
2865.51 53
2865.63 56
2865.75 60
2865.88 65
2866.00 70
2866.12 75
2866.24 81
2866.37 86
2866.49 91
2866.61 94
2866.74 96
2866.86 96
2866.98 96
2867.10 94
2867.23 91
2867.35 88
2867.47 85
2867.60 83
2867.72 79
2867.84 75
2867.96 70
2868.09 64
2868.21 56
2868.33 47
2868.45 37
2868.58 26
2868.70 17
2868.82 9
2868.95 4
2869.07 2
2869.19 1
2869.31 2
2869.44 2
2869.56 0
2869.68 0
2869.81 0
2869.93 0
2870.05 0
2870.17 0
2870.30 0
2870.42 3
2870.54 11
2870.67 20
2870.79 28
2870.91 35
2871.03 42
2871.16 48
2871.28 53
2871.40 57
2871.52 60
2871.65 62
2871.77 62
2871.89 61
2872.02 60
2872.14 59
2872.26 60
2872.38 64
2872.51 69
2872.63 75
2872.75 82
2872.88 88
2873.00 92
2873.12 94
2873.25 93
2873.37 91
2873.49 88
2873.61 84
2873.74 79
2873.86 76
2873.98 72
2874.11 69
2874.23 67
2874.35 64
2874.47 62
2874.60 61
2874.72 59
2874.84 58
2874.97 58
2875.09 57
2875.21 56
2875.33 53
2875.46 50
2875.58 46
2875.70 41
2875.83 37
2875.95 33
2876.07 31
2876.20 30
2876.32 31
2876.44 32
2876.56 34
2876.69 35
2876.81 35
2876.93 35
2877.06 34
2877.18 34
2877.30 33
2877.42 33
2877.55 34
2877.67 36
2877.79 38
2877.92 40
2878.04 42
2878.16 42
2878.29 42
2878.41 40
2878.53 38
2878.65 36
2878.78 35
2878.90 34
2879.02 35
2879.15 36
2879.27 37
2879.39 37
2879.52 36
2879.64 33
2879.76 30
2879.88 26
2880.01 24
2880.13 23
2880.25 24
2880.38 26
2880.50 29
2880.62 33
2880.75 35
2880.87 36
2880.99 36
2881.12 37
2881.24 39
2881.36 43
2881.48 49
2881.61 55
2881.73 63
2881.85 69
2881.98 73
2882.10 74
2882.22 74
2882.35 72
2882.47 69
2882.59 65
2882.72 62
2882.84 59
2882.96 56
2883.08 52
2883.21 49
2883.33 46
2883.45 43
2883.58 43
2883.70 44
2883.82 48
2883.95 52
2884.07 57
2884.19 62
2884.32 64
2884.44 62
2884.56 58
2884.68 50
2884.81 40
2884.93 28
2885.05 15
2885.18 3
2885.30 0
2885.42 0
2885.55 0
2885.67 0
2885.79 0
2885.92 0
2886.04 0
2886.16 0
2886.29 6
2886.41 13
2886.53 18
2886.66 23
2886.78 28
2886.90 33
2887.02 40
2887.15 48
2887.27 57
2887.39 67
2887.52 76
2887.64 83
2887.76 87
2887.89 88
2888.01 86
2888.13 82
2888.26 76
2888.38 70
2888.50 64
2888.63 59
2888.75 55
2888.87 52
2889.00 51
2889.12 51
2889.24 52
2889.37 53
2889.49 55
2889.61 56
2889.74 56
2889.86 55
2889.98 54
2890.11 52
2890.23 51
2890.35 52
2890.47 53
2890.60 56
2890.72 59
2890.84 63
2890.97 66
2891.09 69
2891.21 70
2891.34 71
2891.46 70
2891.58 69
2891.71 66
2891.83 63
2891.95 58
2892.08 53
2892.20 48
2892.32 43
2892.45 39
2892.57 38
2892.69 40
2892.82 44
2892.94 50
2893.06 55
2893.19 60
2893.31 63
2893.43 64
2893.56 62
2893.68 59
2893.80 55
2893.93 52
2894.05 51
2894.17 53
2894.30 56
2894.42 61
2894.54 65
2894.67 68
2894.79 68
2894.91 66
2895.04 62
2895.16 56
2895.28 51
2895.41 47
2895.53 46
2895.65 48
2895.78 53
2895.90 61
2896.02 70
2896.15 81
2896.27 92
2896.39 103
2896.52 114
2896.64 125
2896.76 134
2896.89 141
2897.01 145
2897.13 147
2897.26 145
2897.38 140
2897.50 132
2897.63 124
2897.75 115
2897.87 108
2898.00 102
2898.12 97
2898.25 92
2898.37 85
2898.49 76
2898.62 65
2898.74 53
2898.86 41
2898.99 31
2899.11 24
2899.23 19
2899.36 16
2899.48 16
2899.60 17
2899.73 19
2899.85 22
2899.97 25
2900.10 30
2900.22 35
2900.34 40
2900.47 44
2900.59 47
2900.71 47
2900.84 45
2900.96 42
2901.08 40
2901.21 38
2901.33 39
2901.45 42
2901.58 48
2901.70 56
2901.83 64
2901.95 71
2902.07 77
2902.20 80
2902.32 80
2902.44 79
2902.57 75
2902.69 72
2902.81 69
2902.94 67
2903.06 66
2903.18 66
2903.31 66
2903.43 66
2903.55 65
2903.68 65
2903.80 65
2903.93 65
2904.05 65
2904.17 63
2904.30 60
2904.42 57
2904.54 53
2904.67 50
2904.79 48
2904.91 50
2905.04 55
2905.16 63
2905.28 71
2905.41 79
2905.53 84
2905.66 87
2905.78 85
2905.90 80
2906.03 74
2906.15 68
2906.27 64
2906.40 62
2906.52 64
2906.64 67
2906.77 72
2906.89 76
2907.01 78
2907.14 78
2907.26 75
2907.39 69
2907.51 61
2907.63 51
2907.76 42
2907.88 33
2908.00 26
2908.13 21
2908.25 19
2908.37 20
2908.50 23
2908.62 29
2908.75 35
2908.87 43
2908.99 51
2909.12 58
2909.24 64
2909.36 70
2909.49 75
2909.61 78
2909.73 80
2909.86 82
2909.98 82
2910.11 81
2910.23 80
2910.35 78
2910.48 75
2910.60 72
2910.72 68
2910.85 64
2910.97 61
2911.10 59
2911.22 58
2911.34 59
2911.47 62
2911.59 65
2911.71 68
2911.84 71
2911.96 73
2912.08 74
2912.21 75
2912.33 76
2912.46 77
2912.58 78
2912.70 79
2912.83 79
2912.95 79
2913.07 78
2913.20 77
2913.32 75
2913.45 74
2913.57 73
2913.69 72
2913.82 70
2913.94 68
2914.06 65
2914.19 61
2914.31 56
2914.44 50
2914.56 45
2914.68 41
2914.81 39
2914.93 40
2915.05 44
2915.18 50
2915.30 57
2915.43 63
2915.55 68
2915.67 69
2915.80 68
2915.92 64
2916.04 58
2916.17 51
2916.29 44
2916.42 38
2916.54 32
2916.66 29
2916.79 27
2916.91 27
2917.04 30
2917.16 35
2917.28 42
2917.41 49
2917.53 56
2917.65 62
2917.78 66
2917.90 69
2918.03 72
2918.15 76
2918.27 82
2918.40 89
2918.52 97
2918.65 105
2918.77 111
2918.89 114
2919.02 114
2919.14 113
2919.26 110
2919.39 108
2919.51 106
2919.64 104
2919.76 103
2919.88 101
2920.01 99
2920.13 96
2920.26 93
2920.38 90
2920.50 87
2920.63 85
2920.75 82
2920.88 79
2921.00 74
2921.12 68
2921.25 61
2921.37 53
2921.49 45
2921.62 38
2921.74 32
2921.87 27
2921.99 23
2922.11 19
2922.24 14
2922.36 11
2922.49 8
2922.61 6
2922.73 5
2922.86 7
2922.98 10
2923.11 13
2923.23 16
2923.35 18
2923.48 17
2923.60 14
2923.73 8
2923.85 1
2923.97 0
2924.10 0
2924.22 0
2924.35 0
2924.47 0
2924.59 0
2924.72 0
2924.84 5
2924.97 13
2925.09 19
2925.21 23
2925.34 25
2925.46 26
2925.59 27
2925.71 28
2925.83 30
2925.96 35
2926.08 40
2926.21 46
2926.33 52
2926.45 56
2926.58 59
2926.70 60
2926.83 59
2926.95 56
2927.07 51
2927.20 45
2927.32 38
2927.45 30
2927.57 23
2927.69 16
2927.82 11
2927.94 9
2928.07 9
2928.19 12
2928.31 16
2928.44 20
2928.56 24
2928.69 26
2928.81 27
2928.93 25
2929.06 23
2929.18 21
2929.31 20
2929.43 20
2929.55 23
2929.68 27
2929.80 33
2929.93 41
2930.05 48
2930.18 57
2930.30 65
2930.42 73
2930.55 80
2930.67 87
2930.80 93
2930.92 100
2931.04 107
2931.17 113
2931.29 118
2931.42 121
2931.54 120
2931.66 116
2931.79 108
2931.91 96
2932.04 83
2932.16 71
2932.29 60
2932.41 52
2932.53 47
2932.66 43
2932.78 40
2932.91 35
2933.03 30
2933.15 22
2933.28 15
2933.40 9
2933.53 5
2933.65 5
2933.78 10
2933.90 17
2934.02 25
2934.15 33
2934.27 39
2934.40 41
2934.52 42
2934.64 40
2934.77 38
2934.89 38
2935.02 39
2935.14 42
2935.27 47
2935.39 51
2935.51 53
2935.64 53
2935.76 51
2935.89 45
2936.01 39
2936.13 33
2936.26 28
2936.38 27
2936.51 28
2936.63 32
2936.76 38
2936.88 45
2937.00 52
2937.13 59
2937.25 65
2937.38 69
2937.50 73
2937.63 76
2937.75 77
2937.87 78
2938.00 79
2938.12 79
2938.25 79
2938.37 78
2938.50 76
2938.62 74
2938.74 72
2938.87 69
2938.99 66
2939.12 63
2939.24 60
2939.37 59
2939.49 59
2939.61 62
2939.74 67
2939.86 74
2939.99 81
2940.11 88
2940.24 93
2940.36 97
2940.48 98
2940.61 96
2940.73 93
2940.86 90
2940.98 86
2941.11 84
2941.23 82
2941.35 82
2941.48 83
2941.60 85
2941.73 88
2941.85 92
2941.98 97
2942.10 103
2942.23 110
2942.35 118
2942.47 126
2942.60 133
2942.72 138
2942.85 142
2942.97 143
2943.10 142
2943.22 139
2943.34 135
2943.47 130
2943.59 123
2943.72 115
2943.84 105
2943.97 95
2944.09 84
2944.22 75
2944.34 66
2944.46 61
2944.59 58
2944.71 59
2944.84 61
2944.96 64
2945.09 66
2945.21 65
2945.33 62
2945.46 56
2945.58 48
2945.71 40
2945.83 34
2945.96 29
2946.08 26
2946.21 25
2946.33 24
2946.45 23
2946.58 20
2946.70 17
2946.83 13
2946.95 8
2947.08 5
2947.20 2
2947.33 0
2947.45 0
2947.57 0
2947.70 0
2947.82 0
2947.95 0
2948.07 0
2948.20 0
2948.32 0
2948.45 3
2948.57 11
2948.70 18
2948.82 24
2948.94 29
2949.07 33
2949.19 36
2949.32 40
2949.44 44
2949.57 49
2949.69 55
2949.82 62
2949.94 68
2950.06 73
2950.19 76
2950.31 78
2950.44 78
2950.56 77
2950.69 76
2950.81 76
2950.94 76
2951.06 77
2951.19 78
2951.31 80
2951.43 80
2951.56 80
2951.68 79
2951.81 77
2951.93 75
2952.06 75
2952.18 75
2952.31 77
2952.43 79
2952.56 80
2952.68 81
2952.80 81
2952.93 80
2953.05 79
2953.18 79
2953.30 80
2953.43 82
2953.55 84
2953.68 86
2953.80 86
2953.93 85
2954.05 83
2954.18 80
2954.30 78
2954.42 77
2954.55 78
2954.67 79
2954.80 81
2954.92 83
2955.05 83
2955.17 83
2955.30 83
2955.42 82
2955.55 81
2955.67 80
2955.80 78
2955.92 75
2956.04 71
2956.17 66
2956.29 61
2956.42 56
2956.54 51
2956.67 48
2956.79 46
2956.92 46
2957.04 47
2957.17 50
2957.29 54
2957.42 58
2957.54 63
2957.67 68
2957.79 72
2957.91 75
2958.04 77
2958.16 78
2958.29 80
2958.41 83
2958.54 86
2958.66 91
2958.79 95
2958.91 97
2959.04 98
2959.16 96
2959.29 93
2959.41 90
2959.54 88
2959.66 88
2959.79 90
2959.91 95
2960.03 101
2960.16 107
2960.28 113
2960.41 118
2960.53 122
2960.66 125
2960.78 127
2960.91 127
2961.03 126
2961.16 123
2961.28 117
2961.41 109
2961.53 99
2961.66 88
2961.78 78
2961.91 69
2962.03 61
2962.16 56
2962.28 52
2962.40 50
2962.53 49
2962.65 48
2962.78 47
2962.90 45
2963.03 43
2963.15 40
2963.28 37
2963.40 33
2963.53 29
2963.65 24
2963.78 18
2963.90 14
2964.03 10
2964.15 10
2964.28 12
2964.40 18
2964.53 26
2964.65 36
2964.78 47
2964.90 56
2965.03 62
2965.15 64
2965.28 61
2965.40 56
2965.53 48
2965.65 39
2965.78 30
2965.90 24
2966.02 20
2966.15 18
2966.27 19
2966.40 21
2966.52 24
2966.65 27
2966.77 29
2966.90 31
2967.02 32
2967.15 33
2967.27 34
2967.40 36
2967.52 39
2967.65 43
2967.77 49
2967.90 54
2968.02 60
2968.15 66
2968.27 72
2968.40 77
2968.52 82
2968.65 86
2968.77 89
2968.90 91
2969.02 93
2969.15 93
2969.27 93
2969.40 92
2969.52 89
2969.65 87
2969.77 84
2969.90 82
2970.02 82
2970.15 83
2970.27 86
2970.40 91
2970.52 97
2970.65 102
2970.77 107
2970.90 111
2971.02 112
2971.15 112
2971.27 110
2971.40 106
2971.52 100
2971.65 93
2971.77 86
2971.90 80
2972.02 75
2972.15 72
2972.27 71
2972.40 71
2972.52 72
2972.65 71
2972.77 69
2972.90 65
2973.02 59
2973.15 53
2973.27 48
2973.40 45
2973.52 44
2973.65 44
2973.77 46
2973.90 47
2974.02 47
2974.15 45
2974.27 42
2974.40 37
2974.52 33
2974.65 30
2974.77 28
2974.90 28
2975.02 30
2975.15 32
2975.27 33
2975.40 34
2975.52 33
2975.65 31
2975.77 27
2975.90 23
2976.02 20
2976.15 18
2976.27 17
2976.40 18
2976.52 19
2976.65 20
2976.77 21
2976.90 19
2977.02 17
2977.15 15
2977.27 15
2977.40 17
2977.52 22
2977.65 30
2977.77 39
2977.90 47
2978.02 53
2978.15 55
2978.27 52
2978.40 45
2978.52 37
2978.65 28
2978.77 22
2978.90 17
2979.02 15
2979.15 14
2979.27 12
2979.40 10
2979.52 5
2979.65 0
2979.77 0
2979.90 0
2980.03 0
2980.15 0
2980.28 0
2980.40 0
2980.53 9
2980.65 20
2980.78 30
2980.90 39
2981.03 45
2981.15 48
2981.28 47
2981.40 44
2981.53 39
2981.65 32
2981.78 24
2981.90 17
2982.03 11
2982.15 8
2982.28 8
2982.40 11
2982.53 17
2982.65 23
2982.78 29
2982.90 33
2983.03 36
2983.15 35
2983.28 34
2983.41 32
2983.53 32
2983.66 33
2983.78 35
2983.91 39
2984.03 43
2984.16 46
2984.28 47
2984.41 47
2984.53 46
2984.66 45
2984.78 44
2984.91 44
2985.03 45
2985.16 48
2985.28 51
2985.41 55
2985.53 59
2985.66 62
2985.79 66
2985.91 70
2986.04 74
2986.16 80
2986.29 85
2986.41 90
2986.54 94
2986.66 97
2986.79 99
2986.91 101
2987.04 102
2987.16 103
2987.29 104
2987.41 104
2987.54 103
2987.66 100
2987.79 97
2987.92 93
2988.04 89
2988.17 86
2988.29 84
2988.42 83
2988.54 83
2988.67 83
2988.79 81
2988.92 76
2989.04 70
2989.17 61
2989.29 52
2989.42 42
2989.54 32
2989.67 23
2989.80 17
2989.92 12
2990.05 10
2990.17 10
2990.30 10
2990.42 12
2990.55 14
2990.67 15
2990.80 16
2990.92 16
2991.05 15
2991.17 14
2991.30 13
2991.42 12
2991.55 12
2991.68 14
2991.80 19
2991.93 25
2992.05 34
2992.18 44
2992.30 54
2992.43 64
2992.55 71
2992.68 76
2992.80 77
2992.93 74
2993.06 69
2993.18 62
2993.31 54
2993.43 47
2993.56 41
2993.68 37
2993.81 36
2993.93 38
2994.06 41
2994.18 46
2994.31 50
2994.44 52
2994.56 52
2994.69 49
2994.81 43
2994.94 35
2995.06 26
2995.19 17
2995.31 9
2995.44 3
2995.56 0
2995.69 0
2995.82 1
2995.94 2
2996.07 2
2996.19 2
2996.32 1
2996.44 0
2996.57 0
2996.69 0
2996.82 0
2996.94 0
2997.07 0
2997.20 3
2997.32 6
2997.45 9
2997.57 12
2997.70 15
2997.82 19
2997.95 24
2998.07 28
2998.20 32
2998.33 36
2998.45 39
2998.58 42
2998.70 45
2998.83 47
2998.95 50
2999.08 52
2999.20 53
2999.33 54
2999.46 53
2999.58 51
2999.71 47
2999.83 43
2999.96 38
3000.08 33
3000.21 29
3000.33 26
3000.46 24
3000.59 25
3000.71 27
3000.84 30
3000.96 33
3001.09 36
3001.21 40
3001.34 43
3001.46 45
3001.59 47
3001.72 49
3001.84 51
3001.97 52
3002.09 53
3002.22 53
3002.34 53
3002.47 52
3002.60 49
3002.72 46
3002.85 42
3002.97 37
3003.10 33
3003.22 29
3003.35 27
3003.47 27
3003.60 28
3003.73 32
3003.85 37
3003.98 42
3004.10 47
3004.23 50
3004.35 51
3004.48 51
3004.61 49
3004.73 46
3004.86 42
3004.98 37
3005.11 32
3005.23 27
3005.36 22
3005.49 18
3005.61 16
3005.74 16
3005.86 19
3005.99 25
3006.11 33
3006.24 43
3006.37 53
3006.49 63
3006.62 72
3006.74 79
3006.87 84
3006.99 87
3007.12 88
3007.25 89
3007.37 89
3007.50 89
3007.62 88
3007.75 86
3007.87 84
3008.00 82
3008.13 78
3008.25 75
3008.38 72
3008.50 69
3008.63 68
3008.75 68
3008.88 69
3009.01 71
3009.13 73
3009.26 75
3009.38 75
3009.51 74
3009.63 72
3009.76 68
3009.89 64
3010.01 60
3010.14 57
3010.26 54
3010.39 52
3010.51 50
3010.64 48
3010.77 44
3010.89 39
3011.02 34
3011.14 28
3011.27 22
3011.40 17
3011.52 13
3011.65 11
3011.77 10
3011.90 10
3012.02 11
3012.15 13
3012.28 16
3012.40 18
3012.53 21
3012.65 23
3012.78 25
3012.91 27
3013.03 30
3013.16 34
3013.28 39
3013.41 45
3013.53 51
3013.66 56
3013.79 59
3013.91 60
3014.04 58
3014.16 54
3014.29 50
3014.42 48
3014.54 47
3014.67 48
3014.79 50
3014.92 52
3015.05 54
3015.17 53
3015.30 52
3015.42 49
3015.55 47
3015.67 46
3015.80 47
3015.93 49
3016.05 53
3016.18 56
3016.30 59
3016.43 61
3016.56 63
3016.68 65
3016.81 68
3016.93 70
3017.06 72
3017.19 73
3017.31 73
3017.44 71
3017.56 68
3017.69 63
3017.82 59
3017.94 55
3018.07 52
3018.19 49
3018.32 46
3018.44 43
3018.57 40
3018.70 38
3018.82 36
3018.95 38
3019.07 41
3019.20 48
3019.33 57
3019.45 66
3019.58 76
3019.70 84
3019.83 89
3019.96 92
3020.08 92
3020.21 90
3020.33 86
3020.46 81
3020.59 75
3020.71 68
3020.84 61
3020.96 54
3021.09 46
3021.22 40
3021.34 36
3021.47 34
3021.59 34
3021.72 37
3021.85 42
3021.97 49
3022.10 55
3022.22 61
3022.35 65
3022.48 70
3022.60 73
3022.73 77
3022.86 80
3022.98 83
3023.11 85
3023.23 86
3023.36 86
3023.49 86
3023.61 86
3023.74 85
3023.86 84
3023.99 83
3024.12 82
3024.24 81
3024.37 80
3024.49 79
3024.62 78
3024.75 77
3024.87 76
3025.00 75
3025.12 74
3025.25 73
3025.38 72
3025.50 72
3025.63 72
3025.75 73
3025.88 73
3026.01 73
3026.13 71
3026.26 69
3026.39 66
3026.51 63
3026.64 60
3026.76 59
3026.89 58
3027.02 59
3027.14 61
3027.27 64
3027.39 68
3027.52 73
3027.65 80
3027.77 88
3027.90 96
3028.03 105
3028.15 114
3028.28 120
3028.40 126
3028.53 129
3028.66 132
3028.78 133
3028.91 135
3029.03 137
3029.16 141
3029.29 144
3029.41 148
3029.54 152
3029.67 153
3029.79 152
3029.92 148
3030.04 143
3030.17 136
3030.30 129
3030.42 123
3030.55 118
3030.68 113
3030.80 110
3030.93 106
3031.05 101
3031.18 96
3031.31 91
3031.43 88
3031.56 88
3031.68 92
3031.81 98
3031.94 107
3032.06 116
3032.19 124
3032.32 128
3032.44 130
3032.57 128
3032.69 125
3032.82 120
3032.95 117
3033.07 113
3033.20 111
3033.33 108
3033.45 106
3033.58 102
3033.71 99
3033.83 96
3033.96 95
3034.08 96
3034.21 99
3034.34 102
3034.46 105
3034.59 107
3034.72 107
3034.84 104
3034.97 98
3035.09 91
3035.22 83
3035.35 75
3035.47 68
3035.60 62
3035.73 56
3035.85 51
3035.98 45
3036.10 40
3036.23 35
3036.36 31
3036.48 29
3036.61 28
3036.74 30
3036.86 33
3036.99 37
3037.12 42
3037.24 46
3037.37 49
3037.49 51
3037.62 52
3037.75 53
3037.87 54
3038.00 56
3038.13 59
3038.25 63
3038.38 69
3038.51 75
3038.63 82
3038.76 88
3038.88 94
3039.01 99
3039.14 102
3039.26 103
3039.39 104
3039.52 103
3039.64 103
3039.77 103
3039.90 103
3040.02 105
3040.15 106
3040.27 108
3040.40 108
3040.53 107
3040.65 104
3040.78 99
3040.91 92
3041.03 85
3041.16 78
3041.29 73
3041.41 69
3041.54 67
3041.67 65
3041.79 64
3041.92 63
3042.05 61
3042.17 60
3042.30 59
3042.42 60
3042.55 62
3042.68 64
3042.80 67
3042.93 70
3043.06 73
3043.18 74
3043.31 75
3043.44 77
3043.56 79
3043.69 81
3043.82 85
3043.94 90
3044.07 95
3044.20 101
3044.32 106
3044.45 111
3044.57 115
3044.70 116
3044.83 114
3044.95 109
3045.08 101
3045.21 92
3045.33 82
3045.46 73
3045.59 67
3045.71 64
3045.84 66
3045.97 70
3046.09 77
3046.22 84
3046.35 92
3046.47 98
3046.60 103
3046.73 107
3046.85 109
3046.98 110
3047.11 111
3047.23 112
3047.36 112
3047.48 112
3047.61 111
3047.74 108
3047.86 104
3047.99 98
3048.12 92
3048.24 87
3048.37 84
3048.50 84
3048.62 87
3048.75 92
3048.88 98
3049.00 104
3049.13 107
3049.26 108
3049.38 106
3049.51 102
3049.64 96
3049.76 90
3049.89 83
3050.02 77
3050.14 72
3050.27 66
3050.40 60
3050.52 54
3050.65 47
3050.78 40
3050.90 32
3051.03 23
3051.16 15
3051.28 7
3051.41 0
3051.54 0
3051.66 0
3051.79 0
3051.92 0
3052.04 0
3052.17 0
3052.30 0
3052.42 0
3052.55 2
3052.68 4
3052.80 7
3052.93 11
3053.06 15
3053.18 19
3053.31 22
3053.44 24
3053.56 24
3053.69 22
3053.82 19
3053.94 16
3054.07 13
3054.20 11
3054.32 12
3054.45 16
3054.58 21
3054.70 27
3054.83 34
3054.96 41
3055.08 46
3055.21 50
3055.34 51
3055.46 51
3055.59 49
3055.72 46
3055.84 42
3055.97 40
3056.10 39
3056.22 40
3056.35 45
3056.48 52
3056.60 61
3056.73 71
3056.86 80
3056.98 86
3057.11 91
3057.24 93
3057.36 94
3057.49 94
3057.62 94
3057.75 93
3057.87 93
3058.00 93
3058.13 93
3058.25 92
3058.38 91
3058.51 88
3058.63 85
3058.76 80
3058.89 75
3059.01 70
3059.14 64
3059.27 60
3059.39 56
3059.52 54
3059.65 52
3059.77 50
3059.90 49
3060.03 47
3060.15 46
3060.28 44
3060.41 43
3060.53 42
3060.66 41
3060.79 40
3060.92 40
3061.04 41
3061.17 43
3061.30 46
3061.42 50
3061.55 55
3061.68 61
3061.80 67
3061.93 74
3062.06 81
3062.18 88
3062.31 94
3062.44 98
3062.56 100
3062.69 99
3062.82 95
3062.95 89
3063.07 83
3063.20 78
3063.33 75
3063.45 75
3063.58 78
3063.71 81
3063.83 83
3063.96 84
3064.09 81
3064.21 76
3064.34 70
3064.47 63
3064.59 56
3064.72 52
3064.85 50
3064.98 51
3065.10 54
3065.23 58
3065.36 62
3065.48 66
3065.61 68
3065.74 68
3065.86 66
3065.99 63
3066.12 59
3066.24 56
3066.37 53
3066.50 52
3066.63 53
3066.75 55
3066.88 58
3067.01 62
3067.13 66
3067.26 69
3067.39 72
3067.51 74
3067.64 75
3067.77 75
3067.90 75
3068.02 75
3068.15 75
3068.28 74
3068.40 74
3068.53 74
3068.66 75
3068.78 76
3068.91 78
3069.04 80
3069.17 82
3069.29 84
3069.42 85
3069.55 84
3069.67 82
3069.80 79
3069.93 76
3070.05 73
3070.18 70
3070.31 68
3070.44 67
3070.56 66
3070.69 65
3070.82 64
3070.94 63
3071.07 61
3071.20 60
3071.33 59
3071.45 59
3071.58 60
3071.71 61
3071.83 62
3071.96 62
3072.09 62
3072.21 61
3072.34 60
3072.47 60
3072.60 61
3072.72 63
3072.85 67
3072.98 72
3073.10 79
3073.23 85
3073.36 91
3073.49 95
3073.61 98
3073.74 98
3073.87 96
3073.99 92
3074.12 86
3074.25 79
3074.38 73
3074.50 68
3074.63 65
3074.76 64
3074.88 65
3075.01 66
3075.14 67
3075.27 68
3075.39 68
3075.52 67
3075.65 66
3075.77 65
3075.90 66
3076.03 68
3076.16 72
3076.28 77
3076.41 84
3076.54 91
3076.66 97
3076.79 102
3076.92 104
3077.05 104
3077.17 100
3077.30 95
3077.43 89
3077.55 84
3077.68 80
3077.81 81
3077.94 84
3078.06 90
3078.19 96
3078.32 102
3078.44 106
3078.57 108
3078.70 108
3078.83 106
3078.95 104
3079.08 101
3079.21 99
3079.33 96
3079.46 94
3079.59 91
3079.72 89
3079.84 87
3079.97 85
3080.10 85
3080.23 85
3080.35 86
3080.48 88
3080.61 90
3080.73 92
3080.86 93
3080.99 92
3081.12 89
3081.24 84
3081.37 77
3081.50 70
3081.63 62
3081.75 54
3081.88 47
3082.01 41
3082.13 38
3082.26 36
3082.39 36
3082.52 38
3082.64 41
3082.77 44
3082.90 47
3083.03 48
3083.15 49
3083.28 49
3083.41 48
3083.53 47
3083.66 46
3083.79 46
3083.92 45
3084.04 45
3084.17 44
3084.30 44
3084.43 44
3084.55 44
3084.68 45
3084.81 47
3084.94 48
3085.06 49
3085.19 47
3085.32 44
3085.44 39
3085.57 33
3085.70 28
3085.83 25
3085.95 23
3086.08 24
3086.21 26
3086.34 27
3086.46 26
3086.59 24
3086.72 21
3086.85 16
3086.97 12
3087.10 8
3087.23 5
3087.36 3
3087.48 2
3087.61 2
3087.74 1
3087.86 1
3087.99 2
3088.12 3
3088.25 4
3088.37 6
3088.50 8
3088.63 11
3088.76 13
3088.88 15
3089.01 14
3089.14 12
3089.27 8
3089.39 1
3089.52 0
3089.65 0
3089.78 0
3089.90 0
3090.03 0
3090.16 0
3090.29 0
3090.41 8
3090.54 19
3090.67 27
3090.80 33
3090.92 36
3091.05 35
3091.18 33
3091.31 29
3091.43 25
3091.56 23
3091.69 22
3091.82 23
3091.94 25
3092.07 27
3092.20 29
3092.33 31
3092.45 33
3092.58 36
3092.71 39
3092.84 44
3092.96 50
3093.09 56
3093.22 61
3093.35 65
3093.47 67
3093.60 67
3093.73 65
3093.86 61
3093.98 57
3094.11 52
3094.24 47
3094.37 42
3094.49 36
3094.62 29
3094.75 21
3094.88 13
3095.00 5
3095.13 0
3095.26 0
3095.39 0
3095.51 0
3095.64 2
3095.77 7
3095.90 12
3096.02 16
3096.15 19
3096.28 22
3096.41 25
3096.53 29
3096.66 35
3096.79 43
3096.92 50
3097.04 57
3097.17 63
3097.30 66
3097.43 67
3097.55 67
3097.68 65
3097.81 62
3097.94 60
3098.07 56
3098.19 51
3098.32 46
3098.45 41
3098.58 36
3098.70 33
3098.83 31
3098.96 33
3099.09 36
3099.21 41
3099.34 45
3099.47 48
3099.60 49
3099.72 48
3099.85 45
3099.98 40
3100.11 34
3100.24 29
3100.36 26
3100.49 24
3100.62 24
3100.75 26
3100.87 29
3101.00 32
3101.13 35
3101.26 36
3101.38 37
3101.51 36
3101.64 35
3101.77 34
3101.89 33
3102.02 33
3102.15 33
3102.28 34
3102.41 37
3102.53 41
3102.66 45
3102.79 49
3102.92 53
3103.04 56
3103.17 57
3103.30 56
3103.43 55
3103.55 53
3103.68 52
3103.81 52
3103.94 52
3104.07 53
3104.19 54
3104.32 54
3104.45 53
3104.58 50
3104.70 47
3104.83 44
3104.96 40
3105.09 37
3105.22 33
3105.34 29
3105.47 24
3105.60 18
3105.73 11
3105.85 3
3105.98 0
3106.11 0
3106.24 0
3106.37 0
3106.49 0
3106.62 0
3106.75 0
3106.88 0
3107.00 4
3107.13 11
3107.26 18
3107.39 25
3107.52 30
3107.64 33
3107.77 35
3107.90 36
3108.03 35
3108.15 33
3108.28 30
3108.41 28
3108.54 26
3108.67 26
3108.79 28
3108.92 31
3109.05 35
3109.18 40
3109.31 44
3109.43 48
3109.56 51
3109.69 52
3109.82 53
3109.94 53
3110.07 53
3110.20 51
3110.33 49
3110.46 46
3110.58 42
3110.71 38
3110.84 35
3110.97 32
3111.10 29
3111.22 27
3111.35 24
3111.48 22
3111.61 21
3111.73 20
3111.86 21
3111.99 23
3112.12 28
3112.25 35
3112.37 42
3112.50 48
3112.63 52
3112.76 53
3112.89 51
3113.01 45
3113.14 38
3113.27 30
3113.40 24
3113.53 20
3113.65 21
3113.78 25
3113.91 33
3114.04 43
3114.17 53
3114.29 63
3114.42 72
3114.55 80
3114.68 85
3114.80 89
3114.93 92
3115.06 94
3115.19 94
3115.32 94
3115.44 93
3115.57 91
3115.70 89
3115.83 85
3115.96 81
3116.08 77
3116.21 73
3116.34 69
3116.47 65
3116.60 63
3116.72 61
3116.85 59
3116.98 58
3117.11 56
3117.24 54
3117.36 51
3117.49 47
3117.62 43
3117.75 38
3117.88 34
3118.00 30
3118.13 28
3118.26 27
3118.39 28
3118.52 31
3118.64 35
3118.77 41
3118.90 47
3119.03 54
3119.16 59
3119.28 62
3119.41 62
3119.54 61
3119.67 57
3119.80 51
3119.93 44
3120.05 38
3120.18 32
3120.31 28
3120.44 25
3120.57 22
3120.69 19
3120.82 16
3120.95 12
3121.08 8
3121.21 3
3121.33 0
3121.46 0
3121.59 0
3121.72 0
3121.85 0
3121.97 0
3122.10 1
3122.23 3
3122.36 4
3122.49 5
3122.62 6
3122.74 6
3122.87 6
3123.00 6
3123.13 4
3123.26 2
3123.38 0
3123.51 0
3123.64 0
3123.77 2
3123.90 7
3124.02 15
3124.15 25
3124.28 35
3124.41 44
3124.54 51
3124.67 54
3124.79 53
3124.92 49
3125.05 42
3125.18 32
3125.31 22
3125.43 13
3125.56 6
3125.69 1
3125.82 0
3125.95 0
3126.08 1
3126.20 4
3126.33 7
3126.46 11
3126.59 15
3126.72 19
3126.84 23
3126.97 27
3127.10 30
3127.23 33
3127.36 35
3127.49 36
3127.61 36
3127.74 36
3127.87 35
3128.00 33
3128.13 30
3128.25 25
3128.38 18
3128.51 10
3128.64 2
3128.77 0
3128.90 0
3129.02 0
3129.15 0
3129.28 0
3129.41 0
3129.54 0
3129.67 2
3129.79 7
3129.92 11
3130.05 14
3130.18 16
3130.31 18
3130.44 20
3130.56 22
3130.69 25
3130.82 29
3130.95 34
3131.08 39
3131.20 45
3131.33 49
3131.46 53
3131.59 55
3131.72 56
3131.85 54
3131.97 52
3132.10 48
3132.23 45
3132.36 42
3132.49 40
3132.62 40
3132.74 39
3132.87 38
3133.00 37
3133.13 35
3133.26 31
3133.39 26
3133.51 21
3133.64 15
3133.77 10
3133.90 6
3134.03 3
3134.16 1
3134.28 1
3134.41 2
3134.54 3
3134.67 4
3134.80 6
3134.93 8
3135.05 10
3135.18 13
3135.31 16
3135.44 20
3135.57 23
3135.70 26
3135.82 30
3135.95 34
3136.08 39
3136.21 44
3136.34 50
3136.47 57
3136.60 62
3136.72 67
3136.85 71
3136.98 72
3137.11 71
3137.24 69
3137.37 64
3137.49 58
3137.62 51
3137.75 45
3137.88 39
3138.01 35
3138.14 32
3138.26 32
3138.39 33
3138.52 34
3138.65 36
3138.78 37
3138.91 37
3139.04 37
3139.16 35
3139.29 33
3139.42 31
3139.55 29
3139.68 28
3139.81 27
3139.93 26
3140.06 26
3140.19 26
3140.32 26
3140.45 28
3140.58 29
3140.71 32
3140.83 34
3140.96 36
3141.09 38
3141.22 39
3141.35 38
3141.48 37
3141.61 35
3141.73 32
3141.86 30
3141.99 28
3142.12 26
3142.25 26
3142.38 26
3142.50 26
3142.63 26
3142.76 26
3142.89 24
3143.02 23
3143.15 21
3143.28 20
3143.40 21
3143.53 24
3143.66 29
3143.79 36
3143.92 42
3144.05 48
3144.18 53
3144.30 55
3144.43 56
3144.56 56
3144.69 56
3144.82 57
3144.95 59
3145.08 61
3145.20 64
3145.33 66
3145.46 68
3145.59 68
3145.72 66
3145.85 63
3145.98 60
3146.10 56
3146.23 52
3146.36 50
3146.49 49
3146.62 50
3146.75 52
3146.88 54
3147.00 57
3147.13 59
3147.26 58
3147.39 57
3147.52 54
3147.65 50
3147.78 46
3147.90 44
3148.03 42
3148.16 42
3148.29 44
3148.42 46
3148.55 48
3148.68 51
3148.81 55
3148.93 59
3149.06 64
3149.19 70
3149.32 76
3149.45 82
3149.58 88
3149.71 92
3149.83 95
3149.96 96
3150.09 95
3150.22 93
3150.35 89
3150.48 83
3150.61 77
3150.74 71
3150.86 65
3150.99 60
3151.12 56
3151.25 52
3151.38 48
3151.51 45
3151.64 41
3151.77 39
3151.89 37
3152.02 35
3152.15 34
3152.28 32
3152.41 31
3152.54 29
3152.67 26
3152.80 22
3152.92 19
3153.05 15
3153.18 13
3153.31 12
3153.44 12
3153.57 15
3153.70 20
3153.82 27
3153.95 37
3154.08 47
3154.21 57
3154.34 66
3154.47 73
3154.60 77
3154.73 77
3154.86 75
3154.98 70
3155.11 66
3155.24 63
3155.37 62
3155.50 63
3155.63 67
3155.76 72
3155.89 77
3156.01 81
3156.14 84
3156.27 85
3156.40 83
3156.53 81
3156.66 76
3156.79 72
3156.92 67
3157.04 61
3157.17 55
3157.30 47
3157.43 39
3157.56 30
3157.69 21
3157.82 14
3157.95 8
3158.08 5
3158.20 4
3158.33 6
3158.46 10
3158.59 13
3158.72 16
3158.85 15
3158.98 13
3159.11 8
3159.24 2
3159.36 0
3159.49 0
3159.62 0
3159.75 0
3159.88 0
3160.01 0
3160.14 0
3160.27 0
3160.39 5
3160.52 11
3160.65 16
3160.78 20
3160.91 23
3161.04 25
3161.17 25
3161.30 25
3161.43 24
3161.56 24
3161.68 24
3161.81 25
3161.94 27
3162.07 30
3162.20 32
3162.33 34
3162.46 36
3162.59 36
3162.72 34
3162.84 31
3162.97 28
3163.10 24
3163.23 20
3163.36 17
3163.49 15
3163.62 13
3163.75 13
3163.88 13
3164.00 14
3164.13 15
3164.26 17
3164.39 20
3164.52 24
3164.65 29
3164.78 36
3164.91 43
3165.04 50
3165.17 56
3165.29 61
3165.42 64
3165.55 65
3165.68 64
3165.81 61
3165.94 57
3166.07 53
3166.20 49
3166.33 45
3166.46 42
3166.58 40
3166.71 39
3166.84 39
3166.97 40
3167.10 43
3167.23 47
3167.36 51
3167.49 55
3167.62 59
3167.75 62
3167.87 64
3168.00 63
3168.13 61
3168.26 57
3168.39 53
3168.52 49
3168.65 46
3168.78 44
3168.91 45
3169.04 48
3169.17 52
3169.29 59
3169.42 65
3169.55 72
3169.68 77
3169.81 79
3169.94 79
3170.07 77
3170.20 73
3170.33 69
3170.46 66
3170.59 64
3170.71 62
3170.84 60
3170.97 58
3171.10 54
3171.23 50
3171.36 44
3171.49 40
3171.62 37
3171.75 37
3171.88 40
3172.01 46
3172.13 54
3172.26 64
3172.39 74
3172.52 83
3172.65 91
3172.78 95
3172.91 96
3173.04 95
3173.17 92
3173.30 88
3173.43 86
3173.56 85
3173.68 86
3173.81 88
3173.94 91
3174.07 94
3174.20 94
3174.33 93
3174.46 89
3174.59 84
3174.72 77
3174.85 70
3174.98 62
3175.11 54
3175.23 46
3175.36 38
3175.49 32
3175.62 28
3175.75 27
3175.88 28
3176.01 30
3176.14 33
3176.27 36
3176.40 36
3176.53 35
3176.66 32
3176.79 27
3176.91 23
3177.04 21
3177.17 20
3177.30 21
3177.43 23
3177.56 26
3177.69 28
3177.82 29
3177.95 30
3178.08 29
3178.21 29
3178.34 29
3178.47 31
3178.59 33
3178.72 37
3178.85 41
3178.98 45
3179.11 49
3179.24 54
3179.37 59
3179.50 63
3179.63 67
3179.76 71
3179.89 73
3180.02 75
3180.15 74
3180.28 71
3180.40 67
3180.53 62
3180.66 57
3180.79 50
3180.92 44
3181.05 38
3181.18 31
3181.31 24
3181.44 16
3181.57 7
3181.70 0
3181.83 0
3181.96 0
3182.09 0
3182.21 0
3182.34 0
3182.47 0
3182.60 0
3182.73 0
3182.86 7
3182.99 14
3183.12 21
3183.25 27
3183.38 32
3183.51 37
3183.64 41
3183.77 43
3183.90 45
3184.03 45
3184.16 44
3184.28 43
3184.41 43
3184.54 45
3184.67 48
3184.80 53
3184.93 59
3185.06 64
3185.19 69
3185.32 71
3185.45 72
3185.58 72
3185.71 72
3185.84 73
3185.97 76
3186.10 80
3186.23 85
3186.36 87
3186.48 88
3186.61 85
3186.74 79
3186.87 70
3187.00 60
3187.13 51
3187.26 43
3187.39 37
3187.52 35
3187.65 35
3187.78 39
3187.91 45
3188.04 52
3188.17 59
3188.30 65
3188.43 68
3188.56 69
3188.68 68
3188.81 64
3188.94 59
3189.07 54
3189.20 49
3189.33 46
3189.46 45
3189.59 45
3189.72 46
3189.85 47
3189.98 50
3190.11 53
3190.24 56
3190.37 59
3190.50 62
3190.63 63
3190.76 63
3190.89 61
3191.02 58
3191.15 55
3191.27 52
3191.40 50
3191.53 49
3191.66 48
3191.79 48
3191.92 47
3192.05 44
3192.18 40
3192.31 34
3192.44 27
3192.57 20
3192.70 13
3192.83 8
3192.96 4
3193.09 2
3193.22 3
3193.35 5
3193.48 8
3193.61 10
3193.74 11
3193.87 10
3194.00 8
3194.12 4
3194.25 0
3194.38 0
3194.51 0
3194.64 0
3194.77 0
3194.90 0
3195.03 0
3195.16 0
3195.29 0
3195.42 4
3195.55 8
3195.68 14
3195.81 20
3195.94 25
3196.07 31
3196.20 36
3196.33 40
3196.46 42
3196.59 43
3196.72 43
3196.85 42
3196.98 40
3197.11 37
3197.24 33
3197.37 29
3197.49 23
3197.62 17
3197.75 11
3197.88 5
3198.01 0
3198.14 0
3198.27 0
3198.40 0
3198.53 0
3198.66 0
3198.79 0
3198.92 0
3199.05 0
3199.18 2
3199.31 3
3199.44 5
3199.57 7
3199.70 10
3199.83 14
3199.96 17
3200.09 21
3200.22 23
3200.35 25
3200.48 25
3200.61 24
3200.74 23
3200.87 23
3201.00 23
3201.13 25
3201.26 26
3201.39 28
3201.52 30
3201.64 31
3201.77 33
3201.90 34
3202.03 36
3202.16 38
3202.29 40
3202.42 40
3202.55 39
3202.68 36
3202.81 32
3202.94 26
3203.07 20
3203.20 15
3203.33 11
3203.46 9
3203.59 9
3203.72 10
3203.85 12
3203.98 14
3204.11 17
3204.24 20
3204.37 23
3204.50 26
3204.63 27
3204.76 28
3204.89 28
3205.02 27
3205.15 26
3205.28 26
3205.41 25
3205.54 26
3205.67 27
3205.80 29
3205.93 32
3206.06 35
3206.19 37
3206.32 38
3206.45 37
3206.58 34
3206.71 28
3206.84 21
3206.97 12
3207.10 4
3207.23 0
3207.36 0
3207.49 0
3207.62 0
3207.75 3
3207.87 8
3208.00 11
3208.13 12
3208.26 12
3208.39 10
3208.52 9
3208.65 9
3208.78 10
3208.91 11
3209.04 13
3209.17 13
3209.30 12
3209.43 9
3209.56 6
3209.69 3
3209.82 1
3209.95 2
3210.08 5
3210.21 11
3210.34 19
3210.47 28
3210.60 38
3210.73 46
3210.86 54
3210.99 59
3211.12 62
3211.25 62
3211.38 59
3211.51 54
3211.64 47
3211.77 39
3211.90 31
3212.03 25
3212.16 20
3212.29 18
3212.42 18
3212.55 19
3212.68 21
3212.81 23
3212.94 26
3213.07 28
3213.20 30
3213.33 31
3213.46 32
3213.59 33
3213.72 34
3213.85 34
3213.98 34
3214.11 35
3214.24 37
3214.37 40
3214.50 42
3214.63 45
3214.76 47
3214.89 49
3215.02 51
3215.15 53
3215.28 54
3215.41 55
3215.54 55
3215.67 55
3215.80 53
3215.93 50
3216.06 47
3216.19 43
3216.32 40
3216.45 39
3216.58 40
3216.71 43
3216.84 47
3216.97 52
3217.10 57
3217.23 62
3217.36 66
3217.49 71
3217.62 76
3217.75 82
3217.88 89
3218.01 97
3218.14 105
3218.27 112
3218.40 119
3218.53 125
3218.66 129
3218.79 132
3218.92 134
3219.05 134
3219.18 133
3219.31 130
3219.44 124
3219.57 117
3219.70 108
3219.83 97
3219.96 84
3220.09 71
3220.22 57
3220.35 45
3220.48 35
3220.61 28
3220.74 24
3220.87 24
3221.00 26
3221.13 31
3221.26 36
3221.39 42
3221.52 46
3221.65 49
3221.78 51
3221.91 51
3222.04 49
3222.17 46
3222.31 42
3222.44 38
3222.57 33
3222.70 30
3222.83 27
3222.96 25
3223.09 25
3223.22 27
3223.35 31
3223.48 37
3223.61 43
3223.74 50
3223.87 56
3224.00 61
3224.13 64
3224.26 65
3224.39 65
3224.52 65
3224.65 65
3224.78 66
3224.91 67
3225.04 68
3225.17 69
3225.30 69
3225.43 69
3225.56 67
3225.69 65
3225.82 63
3225.95 61
3226.08 60
3226.21 59
3226.34 58
3226.47 55
3226.60 50
3226.73 43
3226.86 35
3226.99 26
3227.12 17
3227.25 9
3227.38 4
3227.51 3
3227.64 4
3227.77 9
3227.90 15
3228.03 23
3228.16 30
3228.29 37
3228.43 41
3228.56 43
3228.69 43
3228.82 40
3228.95 35
3229.08 29
3229.21 22
3229.34 15
3229.47 9
3229.60 4
3229.73 1
3229.86 0
3229.99 2
3230.12 6
3230.25 12
3230.38 19
3230.51 27
3230.64 35
3230.77 41
3230.90 45
3231.03 48
3231.16 48
3231.29 48
3231.42 46
3231.55 44
3231.68 43
3231.81 41
3231.94 40
3232.07 40
3232.20 40
3232.33 40
3232.46 41
3232.60 43
3232.73 45
3232.86 48
3232.99 52
3233.12 57
3233.25 62
3233.38 67
3233.51 71
3233.64 75
3233.77 79
3233.90 81
3234.03 82
3234.16 81
3234.29 78
3234.42 73
3234.55 66
3234.68 59
3234.81 52
3234.94 47
3235.07 44
3235.20 43
3235.33 44
3235.46 46
3235.59 48
3235.72 51
3235.85 54
3235.99 58
3236.12 62
3236.25 67
3236.38 71
3236.51 74
3236.64 76
3236.77 76
3236.90 74
3237.03 71
3237.16 67
3237.29 63
3237.42 61
3237.55 61
3237.68 64
3237.81 70
3237.94 78
3238.07 87
3238.20 95
3238.33 101
3238.46 104
3238.59 105
3238.72 104
3238.86 101
3238.99 98
3239.12 93
3239.25 89
3239.38 84
3239.51 79
3239.64 74
3239.77 69
3239.90 63
3240.03 57
3240.16 51
3240.29 44
3240.42 38
3240.55 30
3240.68 24
3240.81 18
3240.94 14
3241.07 12
3241.20 13
3241.33 16
3241.47 21
3241.60 27
3241.73 35
3241.86 42
3241.99 49
3242.12 56
3242.25 62
3242.38 68
3242.51 71
3242.64 73
3242.77 73
3242.90 71
3243.03 67
3243.16 60
3243.29 52
3243.42 42
3243.55 31
3243.68 19
3243.82 7
3243.95 0
3244.08 0
3244.21 0
3244.34 0
3244.47 0
3244.60 0
3244.73 0
3244.86 1
3244.99 5
3245.12 8
3245.25 10
3245.38 11
3245.51 12
3245.64 13
3245.77 15
3245.91 16
3246.04 18
3246.17 21
3246.30 25
3246.43 28
3246.56 32
3246.69 36
3246.82 39
3246.95 43
3247.08 47
3247.21 52
3247.34 57
3247.47 63
3247.60 69
3247.73 75
3247.86 80
3248.00 82
3248.13 83
3248.26 82
3248.39 78
3248.52 72
3248.65 66
3248.78 61
3248.91 58
3249.04 58
3249.17 60
3249.30 64
3249.43 69
3249.56 75
3249.69 80
3249.83 85
3249.96 90
3250.09 95
3250.22 101
3250.35 108
3250.48 115
3250.61 121
3250.74 125
3250.87 126
3251.00 123
3251.13 118
3251.26 112
3251.39 106
3251.52 101
3251.66 99
3251.79 99
3251.92 101
3252.05 105
3252.18 109
3252.31 112
3252.44 113
3252.57 113
3252.70 111
3252.83 108
3252.96 105
3253.09 103
3253.22 102
3253.36 103
3253.49 106
3253.62 109
3253.75 112
3253.88 115
3254.01 117
3254.14 117
3254.27 116
3254.40 114
3254.53 110
3254.66 105
3254.79 99
3254.92 93
3255.06 86
3255.19 81
3255.32 78
3255.45 79
3255.58 81
3255.71 86
3255.84 91
3255.97 94
3256.10 95
3256.23 92
3256.36 88
3256.49 82
3256.63 76
3256.76 72
3256.89 71
3257.02 72
3257.15 75
3257.28 80
3257.41 84
3257.54 87
3257.67 89
3257.80 88
3257.93 87
3258.06 84
3258.20 82
3258.33 81
3258.46 81
3258.59 83
3258.72 86
3258.85 90
3258.98 94
3259.11 99
3259.24 103
3259.37 108
3259.50 111
3259.64 113
3259.77 113
3259.90 111
3260.03 108
3260.16 102
3260.29 97
3260.42 92
3260.55 89
3260.68 86
3260.81 85
3260.94 85
3261.08 83
3261.21 81
3261.34 77
3261.47 73
3261.60 69
3261.73 65
3261.86 63
3261.99 62
3262.12 62
3262.25 62
3262.38 62
3262.52 62
3262.65 61
3262.78 61
3262.91 61
3263.04 61
3263.17 62
3263.30 63
3263.43 64
3263.56 66
3263.69 67
3263.83 70
3263.96 74
3264.09 78
3264.22 83
3264.35 87
3264.48 90
3264.61 89
3264.74 86
3264.87 80
3265.00 72
3265.14 63
3265.27 54
3265.40 45
3265.53 39
3265.66 34
3265.79 31
3265.92 30
3266.05 32
3266.18 35
3266.31 40
3266.45 46
3266.58 50
3266.71 53
3266.84 55
3266.97 54
3267.10 53
3267.23 52
3267.36 51
3267.49 52
3267.63 53
3267.76 54
3267.89 54
3268.02 53
3268.15 52
3268.28 50
3268.41 49
3268.54 49
3268.67 49
3268.80 50
3268.94 52
3269.07 54
3269.20 57
3269.33 59
3269.46 61
3269.59 64
3269.72 66
3269.85 68
3269.98 69
3270.12 68
3270.25 65
3270.38 62
3270.51 58
3270.64 53
3270.77 50
3270.90 48
3271.03 47
3271.16 48
3271.30 50
3271.43 54
3271.56 58
3271.69 63
3271.82 67
3271.95 69
3272.08 69
3272.21 67
3272.35 62
3272.48 55
3272.61 48
3272.74 42
3272.87 37
3273.00 34
3273.13 33
3273.26 32
3273.39 32
3273.53 31
3273.66 31
3273.79 30
3273.92 30
3274.05 29
3274.18 29
3274.31 29
3274.44 29
3274.58 28
3274.71 28
3274.84 30
3274.97 34
3275.10 40
3275.23 49
3275.36 60
3275.49 71
3275.62 81
3275.76 89
3275.89 93
3276.02 95
3276.15 93
3276.28 89
3276.41 84
3276.54 78
3276.67 73
3276.81 69
3276.94 65
3277.07 61
3277.20 58
3277.33 55
3277.46 51
3277.59 48
3277.72 46
3277.86 45
3277.99 46
3278.12 48
3278.25 50
3278.38 52
3278.51 54
3278.64 55
3278.77 55
3278.91 55
3279.04 56
3279.17 57
3279.30 59
3279.43 61
3279.56 63
3279.69 65
3279.83 65
3279.96 64
3280.09 62
3280.22 60
3280.35 57
3280.48 54
3280.61 52
3280.74 49
3280.88 47
3281.01 44
3281.14 42
3281.27 40
3281.40 39
3281.53 38
3281.66 38
3281.80 40
3281.93 42
3282.06 45
3282.19 48
3282.32 51
3282.45 53
3282.58 55
3282.71 55
3282.85 53
3282.98 51
3283.11 47
3283.24 42
3283.37 38
3283.50 35
3283.63 33
3283.77 33
3283.90 35
3284.03 37
3284.16 40
3284.29 44
3284.42 47
3284.55 50
3284.69 53
3284.82 57
3284.95 60
3285.08 64
3285.21 67
3285.34 72
3285.47 76
3285.61 80
3285.74 84
3285.87 88
3286.00 90
3286.13 92
3286.26 92
3286.39 91
3286.53 90
3286.66 88
3286.79 86
3286.92 86
3287.05 86
3287.18 88
3287.31 91
3287.45 96
3287.58 101
3287.71 105
3287.84 106
3287.97 104
3288.10 97
3288.23 86
3288.37 73
3288.50 59
3288.63 47
3288.76 37
3288.89 31
3289.02 29
3289.15 29
3289.29 31
3289.42 34
3289.55 36
3289.68 37
3289.81 38
3289.94 39
3290.08 39
3290.21 39
3290.34 40
3290.47 41
3290.60 42
3290.73 44
3290.86 46
3291.00 48
3291.13 49
3291.26 51
3291.39 53
3291.52 54
3291.65 55
3291.79 55
3291.92 55
3292.05 55
3292.18 55
3292.31 54
3292.44 54
3292.57 53
3292.71 54
3292.84 55
3292.97 56
3293.10 60
3293.23 64
3293.36 68
3293.50 73
3293.63 78
3293.76 81
3293.89 81
3294.02 79
3294.15 75
3294.28 70
3294.42 64
3294.55 59
3294.68 57
3294.81 57
3294.94 59
3295.07 64
3295.21 71
3295.34 78
3295.47 86
3295.60 94
3295.73 102
3295.86 109
3296.00 117
3296.13 125
3296.26 132
3296.39 138
3296.52 142
3296.65 144
3296.79 142
3296.92 137
3297.05 130
3297.18 120
3297.31 110
3297.44 101
3297.58 93
3297.71 87
3297.84 84
3297.97 82
3298.10 79
3298.23 75
3298.37 70
3298.50 62
3298.63 52
3298.76 42
3298.89 32
3299.02 24
3299.16 19
3299.29 17
3299.42 18
3299.55 20
3299.68 24
3299.81 28
3299.95 31
3300.08 33
3300.21 32
3300.34 31
3300.47 30
3300.60 28
3300.74 27
3300.87 28
3301.00 31
3301.13 35
3301.26 41
3301.40 48
3301.53 56
3301.66 63
3301.79 69
3301.92 74
3302.05 75
3302.19 74
3302.32 71
3302.45 67
3302.58 63
3302.71 59
3302.84 56
3302.98 54
3303.11 53
3303.24 52
3303.37 50
3303.50 48
3303.63 45
3303.77 42
3303.90 39
3304.03 38
3304.16 39
3304.29 41
3304.43 44
3304.56 47
3304.69 49
3304.82 50
3304.95 48
3305.08 44
3305.22 38
3305.35 32
3305.48 24
3305.61 18
3305.74 12
3305.88 9
3306.01 7
3306.14 7
3306.27 8
3306.40 9
3306.53 10
3306.67 8
3306.80 5
3306.93 1
3307.06 0
3307.19 0
3307.33 0
3307.46 0
3307.59 0
3307.72 0
3307.85 3
3307.99 12
3308.12 21
3308.25 29
3308.38 34
3308.51 36
3308.64 35
3308.78 34
3308.91 31
3309.04 30
3309.17 31
3309.30 33
3309.44 37
3309.57 41
3309.70 45
3309.83 47
3309.96 48
3310.10 48
3310.23 47
3310.36 45
3310.49 44
3310.62 43
3310.76 43
3310.89 45
3311.02 48
3311.15 51
3311.28 53
3311.41 55
3311.55 57
3311.68 57
3311.81 57
3311.94 57
3312.07 57
3312.21 56
3312.34 55
3312.47 54
3312.60 52
3312.73 50
3312.87 49
3313.00 49
3313.13 52
3313.26 58
3313.39 67
3313.53 79
3313.66 93
3313.79 109
3313.92 123
3314.05 135
3314.19 144
3314.32 147
3314.45 146
3314.58 140
3314.71 130
3314.85 118
3314.98 104
3315.11 90
3315.24 77
3315.37 67
3315.51 59
3315.64 53
3315.77 50
3315.90 49
3316.03 48
3316.17 47
3316.30 46
3316.43 45
3316.56 42
3316.69 40
3316.83 39
3316.96 39
3317.09 40
3317.22 42
3317.35 44
3317.49 44
3317.62 44
3317.75 42
3317.88 39
3318.02 36
3318.15 33
3318.28 31
3318.41 30
3318.54 30
3318.68 32
3318.81 34
3318.94 38
3319.07 41
3319.20 46
3319.34 51
3319.47 57
3319.60 62
3319.73 67
3319.86 70
3320.00 73
3320.13 73
3320.26 73
3320.39 72
3320.52 71
3320.66 71
3320.79 71
3320.92 72
3321.05 72
3321.19 71
3321.32 69
3321.45 67
3321.58 65
3321.71 63
3321.85 62
3321.98 62
3322.11 61
3322.24 61
3322.37 60
3322.51 58
3322.64 54
3322.77 49
3322.90 43
3323.04 36
3323.17 29
3323.30 22
3323.43 16
3323.56 12
3323.70 9
3323.83 7
3323.96 7
3324.09 6
3324.23 6
3324.36 4
3324.49 2
3324.62 0
3324.75 0
3324.89 0
3325.02 0
3325.15 0
3325.28 0
3325.42 0
3325.55 0
3325.68 3
3325.81 7
3325.94 11
3326.08 14
3326.21 16
3326.34 17
3326.47 15
3326.61 11
3326.74 6
3326.87 1
3327.00 0
3327.13 0
3327.27 0
3327.40 0
3327.53 0
3327.66 0
3327.80 2
3327.93 7
3328.06 12
3328.19 18
3328.32 24
3328.46 30
3328.59 37
3328.72 42
3328.85 46
3328.99 49
3329.12 51
3329.25 53
3329.38 55
3329.52 58
3329.65 61
3329.78 63
3329.91 66
3330.04 66
3330.18 64
3330.31 60
3330.44 55
3330.57 51
3330.71 46
3330.84 43
3330.97 41
3331.10 41
3331.24 43
3331.37 46
3331.50 49
3331.63 53
3331.76 58
3331.90 62
3332.03 66
3332.16 68
3332.29 69
3332.43 70
3332.56 70
3332.69 71
3332.82 73
3332.96 75
3333.09 78
3333.22 81
3333.35 83
3333.49 82
3333.62 81
3333.75 77
3333.88 73
3334.01 68
3334.15 63
3334.28 59
3334.41 56
3334.54 53
3334.68 50
3334.81 47
3334.94 46
3335.07 44
3335.21 44
3335.34 44
3335.47 45
3335.60 46
3335.74 47
3335.87 47
3336.00 46
3336.13 44
3336.27 42
3336.40 40
3336.53 39
3336.66 39
3336.80 40
3336.93 42
3337.06 44
3337.19 46
3337.33 46
3337.46 45
3337.59 43
3337.72 40
3337.86 38
3337.99 38
3338.12 39
3338.25 43
3338.39 47
3338.52 52
3338.65 56
3338.78 58
3338.92 58
3339.05 57
3339.18 55
3339.31 54
3339.44 54
3339.58 56
3339.71 60
3339.84 63
3339.97 67
3340.11 68
3340.24 68
3340.37 65
3340.51 62
3340.64 57
3340.77 54
3340.90 52
3341.04 52
3341.17 53
3341.30 56
3341.43 59
3341.57 60
3341.70 59
3341.83 56
3341.96 50
3342.10 44
3342.23 38
3342.36 34
3342.49 34
3342.63 36
3342.76 41
3342.89 47
3343.02 54
3343.16 58
3343.29 61
3343.42 63
3343.55 63
3343.69 63
3343.82 63
3343.95 64
3344.08 65
3344.22 66
3344.35 66
3344.48 66
3344.61 65
3344.75 65
3344.88 65
3345.01 65
3345.14 66
3345.28 68
3345.41 69
3345.54 69
3345.68 68
3345.81 67
3345.94 66
3346.07 64
3346.21 62
3346.34 61
3346.47 60
3346.60 59
3346.74 58
3346.87 57
3347.00 58
3347.13 59
3347.27 62
3347.40 66
3347.53 71
3347.66 77
3347.80 83
3347.93 89
3348.06 92
3348.20 94
3348.33 93
3348.46 90
3348.59 84
3348.73 78
3348.86 72
3348.99 67
3349.12 64
3349.26 62
3349.39 62
3349.52 61
3349.66 61
3349.79 59
3349.92 57
3350.05 54
3350.19 51
3350.32 50
3350.45 49
3350.58 48
3350.72 48
3350.85 46
3350.98 43
3351.11 39
3351.25 32
3351.38 23
3351.51 14
3351.65 6
3351.78 0
3351.91 0
3352.04 0
3352.18 0
3352.31 0
3352.44 0
3352.58 1
3352.71 3
3352.84 4
3352.97 4
3353.11 4
3353.24 3
3353.37 2
3353.50 1
3353.64 1
3353.77 2
3353.90 2
3354.04 2
3354.17 3
3354.30 4
3354.43 7
3354.57 11
3354.70 16
3354.83 21
3354.97 27
3355.10 32
3355.23 36
3355.36 37
3355.50 36
3355.63 33
3355.76 30
3355.89 25
3356.03 21
3356.16 16
3356.29 11
3356.43 6
3356.56 0
3356.69 0
3356.82 0
3356.96 0
3357.09 0
3357.22 0
3357.36 0
3357.49 0
3357.62 4
3357.75 12
3357.89 19
3358.02 26
3358.15 31
3358.29 35
3358.42 37
3358.55 38
3358.68 37
3358.82 35
3358.95 32
3359.08 28
3359.22 25
3359.35 22
3359.48 21
3359.61 21
3359.75 23
3359.88 26
3360.01 31
3360.15 34
3360.28 36
3360.41 35
3360.55 32
3360.68 26
3360.81 17
3360.94 9
3361.08 0
3361.21 0
3361.34 0
3361.48 0
3361.61 0
3361.74 0
3361.87 0
3362.01 0
3362.14 1
3362.27 6
3362.41 10
3362.54 13
3362.67 16
3362.81 17
3362.94 19
3363.07 21
3363.20 23
3363.34 25
3363.47 27
3363.60 30
3363.74 31
3363.87 32
3364.00 31
3364.13 29
3364.27 25
3364.40 21
3364.53 17
3364.67 13
3364.80 11
3364.93 9
3365.07 9
3365.20 9
3365.33 8
3365.46 6
3365.60 3
3365.73 0
3365.86 0
3366.00 0
3366.13 0
3366.26 0
3366.40 0
3366.53 0
3366.66 6
3366.80 15
3366.93 24
3367.06 31
3367.19 35
3367.33 36
3367.46 34
3367.59 31
3367.73 27
3367.86 24
3367.99 21
3368.13 18
3368.26 17
3368.39 16
3368.52 16
3368.66 15
3368.79 15
3368.92 14
3369.06 14
3369.19 14
3369.32 13
3369.46 12
3369.59 11
3369.72 8
3369.86 6
3369.99 3
3370.12 0
3370.26 0
3370.39 0
3370.52 0
3370.65 0
3370.79 0
3370.92 1
3371.05 2
3371.19 3
3371.32 4
3371.45 7
3371.59 10
3371.72 13
3371.85 17
3371.99 20
3372.12 23
3372.25 24
3372.39 24
3372.52 23
3372.65 23
3372.78 24
3372.92 26
3373.05 28
3373.18 32
3373.32 36
3373.45 40
3373.58 43
3373.72 47
3373.85 51
3373.98 56
3374.12 62
3374.25 67
3374.38 72
3374.52 75
3374.65 76
3374.78 75
3374.92 71
3375.05 65
3375.18 58
3375.32 49
3375.45 40
3375.58 32
3375.71 23
3375.85 15
3375.98 7
3376.11 1
3376.25 0
3376.38 0
3376.51 0
3376.65 0
3376.78 0
3376.91 0
3377.05 0
3377.18 0
3377.31 2
3377.45 3
3377.58 6
3377.71 11
3377.85 18
3377.98 26
3378.11 36
3378.25 45
3378.38 52
3378.51 56
3378.65 57
3378.78 56
3378.91 53
3379.05 51
3379.18 48
3379.31 46
3379.45 44
3379.58 42
3379.71 39
3379.85 38
3379.98 36
3380.11 36
3380.25 37
3380.38 38
3380.51 40
3380.65 42
3380.78 42
3380.91 42
3381.05 40
3381.18 37
3381.31 35
3381.45 34
3381.58 34
3381.71 36
3381.85 40
3381.98 46
3382.11 51
3382.25 56
3382.38 58
3382.51 59
3382.65 58
3382.78 57
3382.91 57
3383.05 59
3383.18 64
3383.31 72
3383.45 80
3383.58 88
3383.71 92
3383.85 92
3383.98 88
3384.11 80
3384.25 71
3384.38 61
3384.51 53
3384.65 47
3384.78 45
3384.91 45
3385.05 46
3385.18 47
3385.31 49
3385.45 50
3385.58 52
3385.71 53
3385.85 56
3385.98 58
3386.11 61
3386.25 62
3386.38 62
3386.51 60
3386.65 56
3386.78 50
3386.91 44
3387.05 38
3387.18 33
3387.31 30
3387.45 28
3387.58 28
3387.71 28
3387.85 28
3387.98 28
3388.12 27
3388.25 25
3388.38 22
3388.52 20
3388.65 18
3388.78 18
3388.92 20
3389.05 24
3389.18 30
3389.32 38
3389.45 46
3389.58 55
3389.72 65
3389.85 74
3389.98 83
3390.12 91
3390.25 98
3390.38 103
3390.52 108
3390.65 112
3390.78 118
3390.92 126
3391.05 136
3391.19 148
3391.32 162
3391.45 176
3391.59 190
3391.72 203
3391.85 216
3391.99 231
3392.12 247
3392.25 264
3392.39 281
3392.52 297
3392.65 309
3392.79 315
3392.92 316
3393.06 312
3393.19 304
3393.32 294
3393.46 284
3393.59 275
3393.72 268
3393.86 264
3393.99 261
3394.12 260
3394.26 259
3394.39 257
3394.52 253
3394.66 249
3394.79 243
3394.93 236
3395.06 228
3395.19 220
3395.33 211
3395.46 203
3395.59 195
3395.73 187
3395.86 180
3395.99 172
3396.13 164
3396.26 155
3396.39 145
3396.53 134
3396.66 123
3396.80 112
3396.93 103
3397.06 94
3397.20 88
3397.33 85
3397.46 83
3397.60 83
3397.73 83
3397.86 84
3398.00 84
3398.13 83
3398.27 80
3398.40 77
3398.53 74
3398.67 72
3398.80 72
3398.93 72
3399.07 74
3399.20 76
3399.34 78
3399.47 78
3399.60 77
3399.74 75
3399.87 71
3400.00 66
3400.14 61
3400.27 57
3400.40 53
3400.54 51
3400.67 49
3400.81 49
3400.94 49
3401.07 50
3401.21 49
3401.34 48
3401.47 46
3401.61 44
3401.74 41
3401.88 39
3402.01 38
3402.14 39
3402.28 42
3402.41 45
3402.54 49
3402.68 53
3402.81 56
3402.95 57
3403.08 56
3403.21 53
3403.35 49
3403.48 44
3403.61 40
3403.75 37
3403.88 36
3404.02 39
3404.15 42
3404.28 47
3404.42 52
3404.55 55
3404.68 58
3404.82 60
3404.95 61
3405.09 63
3405.22 65
3405.35 69
3405.49 74
3405.62 78
3405.75 82
3405.89 86
3406.02 88
3406.16 89
3406.29 90
3406.42 90
3406.56 90
3406.69 90
3406.83 88
3406.96 85
3407.09 80
3407.23 75
3407.36 69
3407.49 64
3407.63 59
3407.76 55
3407.90 52
3408.03 49
3408.16 46
3408.30 43
3408.43 40
3408.57 38
3408.70 38
3408.83 40
3408.97 44
3409.10 50
3409.23 58
3409.37 65
3409.50 72
3409.64 77
3409.77 80
3409.90 81
3410.04 81
3410.17 80
3410.31 79
3410.44 76
3410.57 73
3410.71 70
3410.84 65
3410.98 60
3411.11 55
3411.24 51
3411.38 48
3411.51 45
3411.65 44
3411.78 44
3411.91 44
3412.05 45
3412.18 47
3412.31 48
3412.45 51
3412.58 55
3412.72 59
3412.85 63
3412.98 66
3413.12 68
3413.25 69
3413.39 67
3413.52 64
3413.65 60
3413.79 54
3413.92 48
3414.06 42
3414.19 36
3414.32 31
3414.46 27
3414.59 24
3414.73 24
3414.86 27
3414.99 31
3415.13 38
3415.26 45
3415.40 52
3415.53 57
3415.66 61
3415.80 62
3415.93 63
3416.07 62
3416.20 61
3416.33 60
3416.47 59
3416.60 59
3416.74 58
3416.87 57
3417.00 56
3417.14 55
3417.27 54
3417.41 54
3417.54 54
3417.67 56
3417.81 58
3417.94 62
3418.08 66
3418.21 70
3418.34 74
3418.48 77
3418.61 78
3418.75 77
3418.88 73
3419.01 67
3419.15 59
3419.28 50
3419.42 40
3419.55 30
3419.69 21
3419.82 14
3419.95 7
3420.09 2
3420.22 0
3420.36 0
3420.49 0
3420.62 0
3420.76 0
3420.89 2
3421.03 8
3421.16 16
3421.29 24
3421.43 32
3421.56 41
3421.70 49
3421.83 57
3421.97 63
3422.10 69
3422.23 72
3422.37 73
3422.50 72
3422.64 68
3422.77 62
3422.90 55
3423.04 49
3423.17 42
3423.31 36
3423.44 30
3423.57 26
3423.71 23
3423.84 21
3423.98 20
3424.11 19
3424.25 19
3424.38 18
3424.51 17
3424.65 15
3424.78 14
3424.92 13
3425.05 13
3425.18 15
3425.32 17
3425.45 19
3425.59 22
3425.72 24
3425.86 25
3425.99 26
3426.12 27
3426.26 29
3426.39 30
3426.53 31
3426.66 33
3426.80 33
3426.93 32
3427.06 30
3427.20 26
3427.33 21
3427.47 14
3427.60 7
3427.73 0
3427.87 0
3428.00 0
3428.14 0
3428.27 0
3428.41 0
3428.54 0
3428.67 0
3428.81 5
3428.94 9
3429.08 12
3429.21 13
3429.35 13
3429.48 14
3429.61 16
3429.75 17
3429.88 19
3430.02 21
3430.15 21
3430.29 20
3430.42 19
3430.55 18
3430.69 18
3430.82 20
3430.96 23
3431.09 26
3431.23 29
3431.36 32
3431.49 33
3431.63 33
3431.76 33
3431.90 32
3432.03 32
3432.17 32
3432.30 33
3432.43 34
3432.57 35
3432.70 37
3432.84 38
3432.97 39
3433.11 39
3433.24 39
3433.38 38
3433.51 38
3433.64 38
3433.78 39
3433.91 40
3434.05 41
3434.18 42
3434.32 42
3434.45 41
3434.58 38
3434.72 33
3434.85 28
3434.99 21
3435.12 15
3435.26 11
3435.39 8
3435.53 7
3435.66 8
3435.79 9
3435.93 11
3436.06 13
3436.20 14
3436.33 15
3436.47 15
3436.60 13
3436.73 10
3436.87 5
3437.00 0
3437.14 0
3437.27 0
3437.41 0
3437.54 0
3437.68 0
3437.81 0
3437.94 0
3438.08 4
3438.21 10
3438.35 16
3438.48 22
3438.62 27
3438.75 31
3438.89 34
3439.02 36
3439.15 36
3439.29 34
3439.42 30
3439.56 25
3439.69 19
3439.83 14
3439.96 10
3440.10 10
3440.23 12
3440.37 17
3440.50 24
3440.63 31
3440.77 36
3440.90 39
3441.04 39
3441.17 36
3441.31 30
3441.44 23
3441.58 16
3441.71 10
3441.84 5
3441.98 4
3442.11 4
3442.25 7
3442.38 10
3442.52 14
3442.65 17
3442.79 20
3442.92 23
3443.06 26
3443.19 28
3443.32 31
3443.46 33
3443.59 35
3443.73 36
3443.86 37
3444.00 37
3444.13 37
3444.27 37
3444.40 37
3444.54 38
3444.67 40
3444.80 42
3444.94 45
3445.07 47
3445.21 49
3445.34 48
3445.48 46
3445.61 42
3445.75 36
3445.88 29
3446.02 23
3446.15 18
3446.29 15
3446.42 13
3446.55 13
3446.69 14
3446.82 16
3446.96 17
3447.09 17
3447.23 17
3447.36 16
3447.50 14
3447.63 12
3447.77 9
3447.90 6
3448.04 4
3448.17 2
3448.30 3
3448.44 5
3448.57 9
3448.71 15
3448.84 20
3448.98 24
3449.11 25
3449.25 24
3449.38 21
3449.52 15
3449.65 10
3449.79 5
3449.92 3
3450.06 3
3450.19 6
3450.32 11
3450.46 18
3450.59 26
3450.73 35
3450.86 43
3451.00 50
3451.13 55
3451.27 59
3451.40 60
3451.54 60
3451.67 60
3451.81 61
3451.94 62
3452.08 65
3452.21 69
3452.35 74
3452.48 78
3452.61 82
3452.75 85
3452.88 85
3453.02 83
3453.15 79
3453.29 72
3453.42 66
3453.56 59
3453.69 55
3453.83 53
3453.96 55
3454.10 60
3454.23 68
3454.37 77
3454.50 87
3454.64 96
3454.77 103
3454.91 108
3455.04 110
3455.17 111
3455.31 111
3455.44 111
3455.58 112
3455.71 114
3455.85 118
3455.98 122
3456.12 126
3456.25 129
3456.39 131
3456.52 132
3456.66 131
3456.79 128
3456.93 125
3457.06 121
3457.20 116
3457.33 111
3457.47 105
3457.60 100
3457.74 96
3457.87 95
3458.01 97
3458.14 102
3458.28 109
3458.41 119
3458.55 129
3458.68 137
3458.81 143
3458.95 146
3459.08 146
3459.22 144
3459.35 140
3459.49 136
3459.62 131
3459.76 126
3459.89 122
3460.03 117
3460.16 113
3460.30 109
3460.43 106
3460.57 103
3460.70 101
3460.84 99
3460.97 98
3461.11 97
3461.24 96
3461.38 97
3461.51 98
3461.65 101
3461.78 104
3461.92 106
3462.05 109
3462.19 111
3462.32 113
3462.46 116
3462.59 120
3462.73 125
3462.86 132
3463.00 138
3463.13 143
3463.27 146
3463.40 145
3463.54 142
3463.67 137
3463.81 130
3463.94 124
3464.08 118
3464.21 113
3464.35 108
3464.48 103
3464.62 97
3464.75 90
3464.89 83
3465.02 75
3465.16 68
3465.29 62
3465.43 56
3465.56 53
3465.70 49
3465.83 47
3465.97 45
3466.10 44
3466.24 44
3466.37 44
3466.51 45
3466.64 46
3466.78 45
3466.91 44
3467.05 42
3467.18 39
3467.32 36
3467.45 35
3467.59 36
3467.72 38
3467.86 42
3467.99 46
3468.13 50
3468.26 54
3468.40 58
3468.53 60
3468.67 62
3468.80 64
3468.94 66
3469.07 68
3469.21 70
3469.34 71
3469.48 72
3469.61 72
3469.75 72
3469.88 71
3470.02 69
3470.15 67
3470.29 63
3470.42 58
3470.56 51
3470.69 44
3470.83 36
3470.96 28
3471.10 22
3471.23 18
3471.37 16
3471.50 17
3471.64 21
3471.77 27
3471.91 35
3472.04 44
3472.18 52
3472.31 60
3472.45 65
3472.58 68
3472.72 67
3472.85 64
3472.99 59
3473.12 52
3473.26 45
3473.39 36
3473.53 29
3473.66 23
3473.80 19
3473.93 17
3474.07 19
3474.20 24
3474.34 31
3474.47 38
3474.61 46
3474.75 50
3474.88 52
3475.02 49
3475.15 42
3475.29 33
3475.42 22
3475.56 12
3475.69 5
3475.83 0
3475.96 0
3476.10 0
3476.23 0
3476.37 0
3476.50 0
3476.64 0
3476.77 0
3476.91 0
3477.04 0
3477.18 5
3477.31 13
3477.45 20
3477.58 26
3477.72 29
3477.85 29
3477.99 27
3478.12 24
3478.26 23
3478.40 23
3478.53 25
3478.67 29
3478.80 33
3478.94 36
3479.07 37
3479.21 37
3479.34 37
3479.48 37
3479.61 38
3479.75 40
3479.88 43
3480.02 47
3480.15 52
3480.29 57
3480.42 62
3480.56 66
3480.69 69
3480.83 69
3480.97 67
3481.10 64
3481.24 59
3481.37 54
3481.51 50
3481.64 49
3481.78 48
3481.91 48
3482.05 48
3482.18 47
3482.32 43
3482.45 39
3482.59 34
3482.72 30
3482.86 27
3482.99 25
3483.13 25
3483.27 24
3483.40 24
3483.54 23
3483.67 24
3483.81 26
3483.94 30
3484.08 37
3484.21 45
3484.35 53
3484.48 60
3484.62 64
3484.75 67
3484.89 67
3485.02 66
3485.16 66
3485.30 67
3485.43 71
3485.57 77
3485.70 84
3485.84 92
3485.97 99
3486.11 104
3486.24 106
3486.38 104
3486.51 100
3486.65 93
3486.78 85
3486.92 78
3487.06 71
3487.19 66
3487.33 64
3487.46 63
3487.60 64
3487.73 65
3487.87 65
3488.00 65
3488.14 63
3488.27 61
3488.41 58
3488.55 54
3488.68 51
3488.82 48
3488.95 45
3489.09 44
3489.22 43
3489.36 42
3489.49 42
3489.63 41
3489.76 39
3489.90 36
3490.03 32
3490.17 27
3490.31 21
3490.44 15
3490.58 9
3490.71 5
3490.85 1
3490.98 0
3491.12 0
3491.25 0
3491.39 1
3491.53 1
3491.66 0
3491.80 0
3491.93 0
3492.07 0
3492.20 0
3492.34 0
3492.47 0
3492.61 1
3492.74 1
3492.88 2
3493.02 2
3493.15 2
3493.29 3
3493.42 4
3493.56 7
3493.69 11
3493.83 16
3493.96 23
3494.10 32
3494.24 41
3494.37 51
3494.51 60
3494.64 69
3494.78 76
3494.91 80
3495.05 83
3495.18 83
3495.32 83
3495.46 81
3495.59 80
3495.73 79
3495.86 79
3496.00 78
3496.13 77
3496.27 74
3496.40 69
3496.54 61
3496.68 52
3496.81 41
3496.95 30
3497.08 20
3497.22 12
3497.35 7
3497.49 5
3497.62 5
3497.76 8
3497.90 11
3498.03 14
3498.17 17
3498.30 19
3498.44 20
3498.57 21
3498.71 23
3498.85 23
3498.98 24
3499.12 23
3499.25 22
3499.39 20
3499.52 18
3499.66 16
3499.79 14
3499.93 13
3500.07 14
3500.20 16
3500.34 20
3500.47 25
3500.61 31
3500.74 37
3500.88 43
3501.02 49
3501.15 54
3501.29 56
3501.42 57
3501.56 56
3501.69 54
3501.83 50
3501.97 47
3502.10 43
3502.24 41
3502.37 39
3502.51 37
3502.64 37
3502.78 37
3502.92 37
3503.05 39
3503.19 41
3503.32 43
3503.46 45
3503.59 46
3503.73 46
3503.87 46
3504.00 44
3504.14 42
3504.27 41
3504.41 42
3504.54 45
3504.68 49
3504.82 55
3504.95 61
3505.09 67
3505.22 73
3505.36 77
3505.49 80
3505.63 81
3505.77 80
3505.90 77
3506.04 73
3506.17 67
3506.31 60
3506.44 53
3506.58 46
3506.72 40
3506.85 37
3506.99 35
3507.12 35
3507.26 37
3507.39 38
3507.53 40
3507.67 40
3507.80 39
3507.94 35
3508.07 28
3508.21 21
3508.35 13
3508.48 6
3508.62 2
3508.75 1
3508.89 4
3509.02 9
3509.16 15
3509.30 22
3509.43 28
3509.57 33
3509.70 36
3509.84 37
3509.98 38
3510.11 37
3510.25 37
3510.38 36
3510.52 34
3510.65 31
3510.79 29
3510.93 27
3511.06 25
3511.20 23
3511.33 23
3511.47 22
3511.61 23
3511.74 23
3511.88 24
3512.01 25
3512.15 26
3512.29 26
3512.42 25
3512.56 23
3512.69 21
3512.83 18
3512.96 16
3513.10 14
3513.24 13
3513.37 13
3513.51 13
3513.64 14
3513.78 16
3513.92 17
3514.05 19
3514.19 22
3514.32 24
3514.46 28
3514.60 32
3514.73 36
3514.87 41
3515.00 44
3515.14 48
3515.28 50
3515.41 52
3515.55 54
3515.68 57
3515.82 60
3515.96 64
3516.09 68
3516.23 72
3516.36 75
3516.50 76
3516.64 75
3516.77 73
3516.91 70
3517.04 69
3517.18 69
3517.31 71
3517.45 75
3517.59 79
3517.72 83
3517.86 86
3517.99 88
3518.13 89
3518.27 91
3518.40 94
3518.54 99
3518.67 107
3518.81 116
3518.95 126
3519.08 135
3519.22 143
3519.36 149
3519.49 152
3519.63 154
3519.76 154
3519.90 155
3520.04 156
3520.17 158
3520.31 161
3520.44 164
3520.58 168
3520.72 173
3520.85 176
3520.99 178
3521.12 178
3521.26 177
3521.40 175
3521.53 173
3521.67 170
3521.80 168
3521.94 167
3522.08 167
3522.21 167
3522.35 166
3522.48 164
3522.62 160
3522.76 156
3522.89 150
3523.03 143
3523.16 136
3523.30 128
3523.44 121
3523.57 115
3523.71 110
3523.85 106
3523.98 105
3524.12 104
3524.25 103
3524.39 102
3524.53 99
3524.66 93
3524.80 86
3524.93 78
3525.07 69
3525.21 63
3525.34 59
3525.48 58
3525.61 60
3525.75 64
3525.89 70
3526.02 75
3526.16 79
3526.30 81
3526.43 80
3526.57 77
3526.70 72
3526.84 67
3526.98 62
3527.11 58
3527.25 56
3527.39 56
3527.52 58
3527.66 59
3527.79 60
3527.93 60
3528.07 58
3528.20 55
3528.34 51
3528.47 46
3528.61 42
3528.75 38
3528.88 34
3529.02 31
3529.16 30
3529.29 30
3529.43 31
3529.56 34
3529.70 38
3529.84 43
3529.97 48
3530.11 53
3530.25 56
3530.38 59
3530.52 60
3530.65 59
3530.79 56
3530.93 51
3531.06 45
3531.20 38
3531.34 32
3531.47 28
3531.61 25
3531.74 25
3531.88 27
3532.02 30
3532.15 33
3532.29 36
3532.43 37
3532.56 38
3532.70 39
3532.83 40
3532.97 42
3533.11 44
3533.24 46
3533.38 47
3533.52 48
3533.65 48
3533.79 47
3533.92 47
3534.06 46
3534.20 47
3534.33 47
3534.47 47
3534.61 46
3534.74 44
3534.88 40
3535.02 34
3535.15 28
3535.29 22
3535.42 16
3535.56 13
3535.70 11
3535.83 10
3535.97 10
3536.11 11
3536.24 13
3536.38 14
3536.52 15
3536.65 16
3536.79 19
3536.92 21
3537.06 24
3537.20 26
3537.33 27
3537.47 27
3537.61 24
3537.74 20
3537.88 14
3538.02 7
3538.15 2
3538.29 0
3538.42 0
3538.56 0
3538.70 0
3538.83 1
3538.97 5
3539.11 9
3539.24 13
3539.38 16
3539.52 19
3539.65 20
3539.79 20
3539.92 19
3540.06 16
3540.20 12
3540.33 8
3540.47 3
3540.61 0
3540.74 0
3540.88 0
3541.02 0
3541.15 0
3541.29 0
3541.43 0
3541.56 0
3541.70 3
3541.84 11
3541.97 19
3542.11 25
3542.24 29
3542.38 30
3542.52 28
3542.65 23
3542.79 18
3542.93 12
3543.06 8
3543.20 8
3543.34 11
3543.47 16
3543.61 24
3543.75 33
3543.88 40
3544.02 46
3544.16 49
3544.29 50
3544.43 48
3544.56 44
3544.70 40
3544.84 34
3544.97 28
3545.11 23
3545.25 19
3545.38 17
3545.52 16
3545.66 18
3545.79 23
3545.93 29
3546.07 36
3546.20 43
3546.34 48
3546.48 52
3546.61 53
3546.75 54
3546.89 54
3547.02 54
3547.16 55
3547.30 56
3547.43 57
3547.57 57
3547.71 55
3547.84 51
3547.98 45
3548.12 39
3548.25 33
3548.39 28
3548.52 25
3548.66 23
3548.80 24
3548.93 26
3549.07 28
3549.21 32
3549.34 35
3549.48 39
3549.62 42
3549.75 45
3549.89 49
3550.03 51
3550.16 54
3550.30 55
3550.44 55
3550.57 54
3550.71 50
3550.85 45
3550.98 39
3551.12 32
3551.26 26
3551.39 22
3551.53 20
3551.67 19
3551.80 20
3551.94 21
3552.08 21
3552.21 21
3552.35 21
3552.49 21
3552.62 22
3552.76 24
3552.90 27
3553.03 30
3553.17 32
3553.31 32
3553.44 30
3553.58 27
3553.72 23
3553.85 19
3553.99 16
3554.13 15
3554.26 14
3554.40 13
3554.54 12
3554.67 11
3554.81 8
3554.95 4
3555.08 0
3555.22 0
3555.36 0
3555.49 0
3555.63 0
3555.77 0
3555.90 0
3556.04 0
3556.18 3
3556.31 8
3556.45 13
3556.59 18
3556.72 22
3556.86 27
3557.00 34
3557.14 43
3557.27 54
3557.41 65
3557.55 75
3557.68 83
3557.82 88
3557.96 89
3558.09 88
3558.23 84
3558.37 79
3558.50 74
3558.64 69
3558.78 65
3558.91 61
3559.05 57
3559.19 54
3559.32 51
3559.46 49
3559.60 49
3559.73 51
3559.87 54
3560.01 58
3560.14 61
3560.28 64
3560.42 66
3560.55 67
3560.69 66
3560.83 63
3560.97 60
3561.10 58
3561.24 55
3561.38 53
3561.51 51
3561.65 50
3561.79 49
3561.92 49
3562.06 48
3562.20 47
3562.33 46
3562.47 45
3562.61 44
3562.74 43
3562.88 42
3563.02 40
3563.15 36
3563.29 33
3563.43 29
3563.57 26
3563.70 26
3563.84 30
3563.98 38
3564.11 50
3564.25 65
3564.39 80
3564.52 94
3564.66 103
3564.80 108
3564.93 107
3565.07 101
3565.21 92
3565.35 81
3565.48 70
3565.62 60
3565.76 52
3565.89 45
3566.03 39
3566.17 35
3566.30 31
3566.44 28
3566.58 24
3566.71 19
3566.85 13
3566.99 5
3567.13 0
3567.26 0
3567.40 0
3567.54 0
3567.67 0
3567.81 0
3567.95 0
3568.08 0
3568.22 8
3568.36 19
3568.49 28
3568.63 35
3568.77 40
3568.91 43
3569.04 44
3569.18 44
3569.32 43
3569.45 41
3569.59 39
3569.73 36
3569.86 33
3570.00 31
3570.14 30
3570.28 30
3570.41 32
3570.55 35
3570.69 37
3570.82 39
3570.96 41
3571.10 41
3571.23 40
3571.37 39
3571.51 40
3571.65 41
3571.78 45
3571.92 49
3572.06 53
3572.19 58
3572.33 61
3572.47 64
3572.61 65
3572.74 67
3572.88 69
3573.02 72
3573.15 76
3573.29 80
3573.43 83
3573.56 86
3573.70 89
3573.84 90
3573.98 91
3574.11 92
3574.25 92
3574.39 91
3574.52 90
3574.66 88
3574.80 85
3574.94 82
3575.07 79
3575.21 77
3575.35 77
3575.48 79
3575.62 82
3575.76 84
3575.90 86
3576.03 86
3576.17 85
3576.31 81
3576.44 76
3576.58 71
3576.72 67
3576.86 65
3576.99 65
3577.13 67
3577.27 72
3577.40 77
3577.54 83
3577.68 87
3577.82 90
3577.95 90
3578.09 89
3578.23 86
3578.36 81
3578.50 76
3578.64 70
3578.78 64
3578.91 58
3579.05 51
3579.19 45
3579.32 39
3579.46 35
3579.60 33
3579.74 33
3579.87 33
3580.01 35
3580.15 37
3580.28 39
3580.42 40
3580.56 41
3580.70 40
3580.83 40
3580.97 40
3581.11 40
3581.24 40
3581.38 42
3581.52 44
3581.66 47
3581.79 51
3581.93 55
3582.07 58
3582.21 59
3582.34 58
3582.48 56
3582.62 51
3582.75 44
3582.89 37
3583.03 30
3583.17 23
3583.30 19
3583.44 18
3583.58 18
3583.72 21
3583.85 25
3583.99 29
3584.13 34
3584.26 37
3584.40 40
3584.54 41
3584.68 41
3584.81 40
3584.95 38
3585.09 35
3585.23 32
3585.36 29
3585.50 25
3585.64 20
3585.77 15
3585.91 9
3586.05 4
3586.19 0
3586.32 0
3586.46 0
3586.60 0
3586.74 0
3586.87 0
3587.01 0
3587.15 0
3587.28 0
3587.42 9
3587.56 20
3587.70 31
3587.83 41
3587.97 49
3588.11 54
3588.25 57
3588.38 57
3588.52 55
3588.66 52
3588.80 48
3588.93 43
3589.07 38
3589.21 33
3589.35 27
3589.48 21
3589.62 15
3589.76 8
3589.89 3
3590.03 0
3590.17 0
3590.31 0
3590.44 0
3590.58 2
3590.72 7
3590.86 13
3590.99 19
3591.13 23
3591.27 24
3591.41 23
3591.54 20
3591.68 15
3591.82 10
3591.96 4
3592.09 0
3592.23 0
3592.37 0
3592.51 0
3592.64 0
3592.78 0
3592.92 0
3593.06 0
3593.19 0
3593.33 4
3593.47 10
3593.61 15
3593.74 21
3593.88 27
3594.02 34
3594.15 39
3594.29 44
3594.43 47
3594.57 48
3594.70 45
3594.84 41
3594.98 34
3595.12 25
3595.25 16
3595.39 7
3595.53 0
3595.67 0
3595.80 0
3595.94 0
3596.08 0
3596.22 5
3596.35 10
3596.49 14
3596.63 15
3596.77 15
3596.90 15
3597.04 14
3597.18 15
3597.32 17
3597.45 20
3597.59 23
3597.73 27
3597.87 30
3598.01 32
3598.14 34
3598.28 35
3598.42 36
3598.56 37
3598.69 39
3598.83 40
3598.97 41
3599.11 42
3599.24 43
3599.38 44
3599.52 45
3599.66 47
3599.79 49
3599.93 52
3600.07 55
3600.21 60
3600.34 65
3600.48 70
3600.62 75
3600.76 79
3600.89 82
3601.03 84
3601.17 85
3601.31 85
3601.44 85
3601.58 85
3601.72 85
3601.86 84
3601.99 83
3602.13 81
3602.27 78
3602.41 75
3602.55 72
3602.68 70
3602.82 68
3602.96 67
3603.10 66
3603.23 65
3603.37 63
3603.51 62
3603.65 60
3603.78 58
3603.92 56
3604.06 54
3604.20 52
3604.33 52
3604.47 53
3604.61 56
3604.75 60
3604.89 65
3605.02 70
3605.16 75
3605.30 80
3605.44 85
3605.57 89
3605.71 93
3605.85 97
3605.99 101
3606.12 102
3606.26 102
3606.40 99
3606.54 96
3606.68 91
3606.81 87
3606.95 85
3607.09 84
3607.23 84
3607.36 86
3607.50 88
3607.64 90
3607.78 93
3607.91 95
3608.05 97
3608.19 98
3608.33 99
3608.47 100
3608.60 101
3608.74 101
3608.88 102
3609.02 102
3609.15 103
3609.29 103
3609.43 103
3609.57 102
3609.71 99
3609.84 95
3609.98 91
3610.12 86
3610.26 81
3610.39 78
3610.53 76
3610.67 76
3610.81 76
3610.95 77
3611.08 78
3611.22 78
3611.36 79
3611.50 80
3611.63 81
3611.77 84
3611.91 87
3612.05 90
3612.19 94
3612.32 97
3612.46 98
3612.60 96
3612.74 92
3612.87 85
3613.01 77
3613.15 67
3613.29 58
3613.43 51
3613.56 46
3613.70 44
3613.84 47
3613.98 52
3614.12 60
3614.25 69
3614.39 78
3614.53 85
3614.67 89
3614.80 91
3614.94 89
3615.08 85
3615.22 79
3615.36 72
3615.49 65
3615.63 60
3615.77 56
3615.91 53
3616.05 52
3616.18 52
3616.32 52
3616.46 51
3616.60 49
3616.73 44
3616.87 36
3617.01 27
3617.15 16
3617.29 6
3617.42 0
3617.56 0
3617.70 0
3617.84 0
3617.98 0
3618.11 0
3618.25 0
3618.39 0
3618.53 0
3618.67 11
3618.80 24
3618.94 36
3619.08 47
3619.22 56
3619.36 61
3619.49 62
3619.63 60
3619.77 56
3619.91 51
3620.05 47
3620.18 45
3620.32 45
3620.46 47
3620.60 51
3620.73 56
3620.87 61
3621.01 66
3621.15 70
3621.29 73
3621.42 76
3621.56 79
3621.70 82
3621.84 85
3621.98 88
3622.11 89
3622.25 90
3622.39 87
3622.53 83
3622.67 77
3622.80 71
3622.94 65
3623.08 61
3623.22 59
3623.36 60
3623.49 62
3623.63 66
3623.77 69
3623.91 73
3624.05 75
3624.19 78
3624.32 79
3624.46 81
3624.60 83
3624.74 85
3624.88 87
3625.01 88
3625.15 89
3625.29 90
3625.43 89
3625.57 89
3625.70 87
3625.84 86
3625.98 84
3626.12 82
3626.26 79
3626.39 75
3626.53 69
3626.67 63
3626.81 56
3626.95 50
3627.08 44
3627.22 40
3627.36 38
3627.50 36
3627.64 34
3627.78 32
3627.91 29
3628.05 25
3628.19 21
3628.33 16
3628.47 12
3628.60 9
3628.74 9
3628.88 12
3629.02 16
3629.16 21
3629.29 26
3629.43 31
3629.57 34
3629.71 35
3629.85 35
3629.99 33
3630.12 30
3630.26 26
3630.40 22
3630.54 19
3630.68 16
3630.81 14
3630.95 13
3631.09 14
3631.23 17
3631.37 20
3631.50 24
3631.64 28
3631.78 31
3631.92 34
3632.06 37
3632.20 39
3632.33 42
3632.47 45
3632.61 48
3632.75 51
3632.89 54
3633.03 56
3633.16 57
3633.30 58
3633.44 60
3633.58 62
3633.72 66
3633.85 70
3633.99 75
3634.13 80
3634.27 84
3634.41 86
3634.55 88
3634.68 88
3634.82 87
3634.96 84
3635.10 80
3635.24 75
3635.37 69
3635.51 61
3635.65 54
3635.79 46
3635.93 38
3636.07 31
3636.20 25
3636.34 19
3636.48 14
3636.62 10
3636.76 6
3636.90 3
3637.03 1
3637.17 0
3637.31 2
3637.45 5
3637.59 10
3637.73 17
3637.86 25
3638.00 34
3638.14 42
3638.28 49
3638.42 54
3638.56 57
3638.69 59
3638.83 58
3638.97 57
3639.11 55
3639.25 53
3639.39 50
3639.52 48
3639.66 45
3639.80 43
3639.94 39
3640.08 35
3640.22 29
3640.35 24
3640.49 19
3640.63 15
3640.77 12
3640.91 12
3641.05 13
3641.18 17
3641.32 22
3641.46 28
3641.60 36
3641.74 44
3641.88 52
3642.01 61
3642.15 69
3642.29 77
3642.43 85
3642.57 91
3642.71 96
3642.84 100
3642.98 103
3643.12 105
3643.26 108
3643.40 112
3643.54 118
3643.67 124
3643.81 130
3643.95 135
3644.09 136
3644.23 134
3644.37 128
3644.51 118
3644.64 106
3644.78 94
3644.92 83
3645.06 73
3645.20 65
3645.34 59
3645.47 54
3645.61 50
3645.75 47
3645.89 45
3646.03 44
3646.17 42
3646.31 40
3646.44 37
3646.58 32
3646.72 26
3646.86 17
3647.00 7
3647.14 0
3647.27 0
3647.41 0
3647.55 0
3647.69 0
3647.83 0
3647.97 0
3648.11 0
3648.24 5
3648.38 10
3648.52 14
3648.66 17
3648.80 20
3648.94 22
3649.07 24
3649.21 27
3649.35 30
3649.49 32
3649.63 32
3649.77 31
3649.91 27
3650.04 23
3650.18 17
3650.32 12
3650.46 8
3650.60 5
3650.74 6
3650.88 10
3651.01 17
3651.15 25
3651.29 33
3651.43 41
3651.57 46
3651.71 48
3651.85 47
3651.98 44
3652.12 39
3652.26 35
3652.40 31
3652.54 29
3652.68 28
3652.82 27
3652.95 27
3653.09 27
3653.23 28
3653.37 31
3653.51 36
3653.65 43
3653.79 52
3653.92 62
3654.06 71
3654.20 79
3654.34 85
3654.48 89
3654.62 91
3654.76 91
3654.89 89
3655.03 85
3655.17 81
3655.31 75
3655.45 68
3655.59 60
3655.73 54
3655.87 49
3656.00 47
3656.14 47
3656.28 50
3656.42 54
3656.56 59
3656.70 64
3656.84 69
3656.97 73
3657.11 77
3657.25 78
3657.39 79
3657.53 76
3657.67 72
3657.81 64
3657.95 56
3658.08 46
3658.22 36
3658.36 28
3658.50 21
3658.64 16
3658.78 13
3658.92 10
3659.05 6
3659.19 3
3659.33 0
3659.47 0
3659.61 0
3659.75 0
3659.89 0
3660.03 0
3660.16 0
3660.30 0
3660.44 0
3660.58 5
3660.72 11
3660.86 17
3661.00 22
3661.14 26
3661.27 27
3661.41 26
3661.55 22
3661.69 18
3661.83 12
3661.97 8
3662.11 5
3662.25 5
3662.38 7
3662.52 12
3662.66 17
3662.80 22
3662.94 25
3663.08 27
3663.22 26
3663.36 24
3663.49 20
3663.63 16
3663.77 13
3663.91 10
3664.05 7
3664.19 6
3664.33 6
3664.47 8
3664.61 13
3664.74 20
3664.88 29
3665.02 39
3665.16 50
3665.30 60
3665.44 69
3665.58 75
3665.72 80
3665.85 82
3665.99 83
3666.13 80
3666.27 76
3666.41 71
3666.55 65
3666.69 59
3666.83 55
3666.97 52
3667.10 51
3667.24 51
3667.38 53
3667.52 56
3667.66 58
3667.80 62
3667.94 65
3668.08 69
3668.22 72
3668.35 75
3668.49 77
3668.63 76
3668.77 74
3668.91 68
3669.05 60
3669.19 51
3669.33 42
3669.47 35
3669.60 29
3669.74 26
3669.88 26
3670.02 29
3670.16 34
3670.30 39
3670.44 44
3670.58 49
3670.72 51
3670.85 51
3670.99 50
3671.13 47
3671.27 43
3671.41 40
3671.55 39
3671.69 38
3671.83 40
3671.97 42
3672.10 44
3672.24 44
3672.38 43
3672.52 40
3672.66 35
3672.80 30
3672.94 25
3673.08 21
3673.22 18
3673.36 16
3673.49 14
3673.63 11
3673.77 8
3673.91 4
3674.05 2
3674.19 1
3674.33 2
3674.47 5
3674.61 10
3674.75 16
3674.88 23
3675.02 29
3675.16 34
3675.30 39
3675.44 42
3675.58 45
3675.72 46
3675.86 45
3676.00 44
3676.14 40
3676.27 35
3676.41 29
3676.55 21
3676.69 14
3676.83 7
3676.97 0
3677.11 0
3677.25 0
3677.39 0
3677.53 0
3677.66 0
3677.80 0
3677.94 0
3678.08 1
3678.22 3
3678.36 4
3678.50 5
3678.64 8
3678.78 11
3678.92 15
3679.06 19
3679.19 23
3679.33 27
3679.47 30
3679.61 31
3679.75 32
3679.89 33
3680.03 34
3680.17 36
3680.31 37
3680.45 39
3680.59 39
3680.72 39
3680.86 36
3681.00 33
3681.14 28
3681.28 23
3681.42 18
3681.56 14
3681.70 11
3681.84 11
3681.98 12
3682.12 15
3682.26 18
3682.39 22
3682.53 26
3682.67 28
3682.81 29
3682.95 28
3683.09 26
3683.23 23
3683.37 21
3683.51 18
3683.65 16
3683.79 14
3683.93 12
3684.06 11
3684.20 9
3684.34 8
3684.48 7
3684.62 6
3684.76 5
3684.90 4
3685.04 3
3685.18 2
3685.32 2
3685.46 3
3685.60 6
3685.73 11
3685.87 16
3686.01 20
3686.15 23
3686.29 23
3686.43 21
3686.57 17
3686.71 14
3686.85 12
3686.99 13
3687.13 17
3687.27 24
3687.41 34
3687.54 45
3687.68 56
3687.82 65
3687.96 73
3688.10 78
3688.24 81
3688.38 82
3688.52 81
3688.66 78
3688.80 74
3688.94 68
3689.08 62
3689.22 55
3689.35 48
3689.49 42
3689.63 39
3689.77 37
3689.91 37
3690.05 39
3690.19 42
3690.33 44
3690.47 46
3690.61 46
3690.75 45
3690.89 43
3691.03 41
3691.17 39
3691.30 38
3691.44 39
3691.58 42
3691.72 46
3691.86 50
3692.00 53
3692.14 56
3692.28 57
3692.42 57
3692.56 57
3692.70 57
3692.84 58
3692.98 61
3693.12 64
3693.26 68
3693.40 73
3693.53 76
3693.67 79
3693.81 80
3693.95 82
3694.09 83
3694.23 85
3694.37 88
3694.51 90
3694.65 91
3694.79 91
3694.93 88
3695.07 81
3695.21 72
3695.35 61
3695.49 48
3695.63 35
3695.76 22
3695.90 12
3696.04 3
3696.18 0
3696.32 0
3696.46 0
3696.60 0
3696.74 0
3696.88 0
3697.02 1
3697.16 5
3697.30 7
3697.44 8
3697.58 7
3697.72 5
3697.86 4
3698.00 5
3698.13 9
3698.27 15
3698.41 24
3698.55 34
3698.69 43
3698.83 50
3698.97 55
3699.11 56
3699.25 54
3699.39 53
3699.53 52
3699.67 52
3699.81 54
3699.95 57
3700.09 61
3700.23 64
3700.37 67
3700.51 70
3700.65 72
3700.78 75
3700.92 79
3701.06 85
3701.20 91
3701.34 96
3701.48 100
3701.62 102
3701.76 101
3701.90 99
3702.04 94
3702.18 88
3702.32 81
3702.46 75
3702.60 69
3702.74 64
3702.88 60
3703.02 58
3703.16 57
3703.30 56
3703.44 56
3703.57 55
3703.71 54
3703.85 53
3703.99 51
3704.13 48
3704.27 46
3704.41 44
3704.55 41
3704.69 38
3704.83 35
3704.97 30
3705.11 26
3705.25 21
3705.39 17
3705.53 15
3705.67 14
3705.81 16
3705.95 20
3706.09 26
3706.23 32
3706.37 38
3706.51 44
3706.65 48
3706.79 52
3706.92 54
3707.06 56
3707.20 58
3707.34 60
3707.48 61
3707.62 62
3707.76 62
3707.90 62
3708.04 61
3708.18 61
3708.32 61
3708.46 62
3708.60 64
3708.74 68
3708.88 73
3709.02 79
3709.16 86
3709.30 93
3709.44 102
3709.58 110
3709.72 119
3709.86 126
3710.00 132
3710.14 135
3710.28 135
3710.42 133
3710.56 129
3710.70 123
3710.83 116
3710.97 108
3711.11 98
3711.25 89
3711.39 79
3711.53 69
3711.67 60
3711.81 53
3711.95 49
3712.09 49
3712.23 51
3712.37 57
3712.51 64
3712.65 72
3712.79 80
3712.93 86
3713.07 90
3713.21 92
3713.35 92
3713.49 92
3713.63 92
3713.77 93
3713.91 95
3714.05 98
3714.19 101
3714.33 104
3714.47 107
3714.61 108
3714.75 108
3714.89 106
3715.03 101
3715.17 94
3715.31 85
3715.45 75
3715.59 65
3715.73 56
3715.87 48
3716.00 42
3716.14 38
3716.28 36
3716.42 34
3716.56 33
3716.70 31
3716.84 29
3716.98 27
3717.12 25
3717.26 23
3717.40 21
3717.54 21
3717.68 21
3717.82 22
3717.96 25
3718.10 29
3718.24 35
3718.38 42
3718.52 47
3718.66 52
3718.80 54
3718.94 53
3719.08 50
3719.22 44
3719.36 36
3719.50 29
3719.64 22
3719.78 17
3719.92 15
3720.06 16
3720.20 19
3720.34 24
3720.48 30
3720.62 35
3720.76 40
3720.90 42
3721.04 44
3721.18 45
3721.32 47
3721.46 48
3721.60 51
3721.74 54
3721.88 57
3722.02 59
3722.16 61
3722.30 62
3722.44 62
3722.58 62
3722.72 63
3722.86 64
3723.00 65
3723.14 68
3723.28 69
3723.42 70
3723.56 69
3723.70 65
3723.84 58
3723.98 50
3724.12 40
3724.26 30
3724.40 21
3724.54 14
3724.68 9
3724.82 7
3724.96 6
3725.10 6
3725.24 6
3725.38 7
3725.52 9
3725.66 11
3725.80 13
3725.94 15
3726.08 17
3726.22 18
3726.36 18
3726.50 17
3726.64 14
3726.78 10
3726.92 5
3727.06 1
3727.20 0
3727.34 0
3727.48 0
3727.62 0
3727.76 0
3727.90 0
3728.04 0
3728.18 1
3728.32 2
3728.46 3
3728.60 4
3728.74 6
3728.88 8
3729.02 12
3729.16 16
3729.30 21
3729.44 25
3729.58 28
3729.72 29
3729.86 27
3730.00 23
3730.14 18
3730.28 11
3730.42 4
3730.56 0
3730.70 0
3730.84 0
3730.98 0
3731.12 0
3731.26 0
3731.40 0
3731.54 7
3731.68 17
3731.82 26
3731.96 33
3732.10 37
3732.24 37
3732.38 35
3732.52 32
3732.66 28
3732.80 24
3732.94 23
3733.08 22
3733.22 23
3733.36 24
3733.50 25
3733.64 25
3733.78 26
3733.92 27
3734.06 30
3734.20 33
3734.34 39
3734.48 45
3734.62 52
3734.76 58
3734.90 64
3735.04 68
3735.18 71
3735.32 73
3735.46 75
3735.60 76
3735.74 78
3735.88 80
3736.02 83
3736.16 87
3736.30 90
3736.44 94
3736.58 98
3736.72 100
3736.86 102
3737.00 103
3737.14 104
3737.28 106
3737.42 108
3737.56 113
3737.70 119
3737.84 127
3737.98 137
3738.12 146
3738.26 155
3738.40 162
3738.54 167
3738.68 170
3738.82 170
3738.96 167
3739.10 161
3739.24 152
3739.39 140
3739.53 128
3739.67 116
3739.81 106
3739.95 99
3740.09 96
3740.23 97
3740.37 100
3740.51 104
3740.65 107
3740.79 108
3740.93 107
3741.07 104
3741.21 100
3741.35 96
3741.49 93
3741.63 92
3741.77 93
3741.91 94
3742.05 96
3742.19 98
3742.33 99
3742.47 101
3742.61 103
3742.75 104
3742.89 107
3743.03 109
3743.17 113
3743.31 118
3743.45 124
3743.59 130
3743.73 135
3743.87 140
3744.01 143
3744.15 144
3744.29 144
3744.43 141
3744.58 137
3744.72 132
3744.86 126
3745.00 121
3745.14 115
3745.28 109
3745.42 103
3745.56 98
3745.70 94
3745.84 91
3745.98 90
3746.12 91
3746.26 93
3746.40 96
3746.54 100
3746.68 104
3746.82 107
3746.96 111
3747.10 114
3747.24 116
3747.38 119
3747.52 122
3747.66 124
3747.80 127
3747.94 128
3748.08 128
3748.22 127
3748.36 124
3748.51 120
3748.65 115
3748.79 109
3748.93 103
3749.07 97
3749.21 91
3749.35 85
3749.49 79
3749.63 75
3749.77 71
3749.91 68
3750.05 66
3750.19 66
3750.33 65
3750.47 65
3750.61 64
3750.75 63
3750.89 63
3751.03 62
3751.17 63
3751.31 64
3751.45 67
3751.59 71
3751.73 76
3751.88 83
3752.02 90
3752.16 97
3752.30 102
3752.44 103
3752.58 102
3752.72 96
3752.86 88
3753.00 78
3753.14 69
3753.28 62
3753.42 59
3753.56 59
3753.70 63
3753.84 69
3753.98 77
3754.12 85
3754.26 92
3754.40 97
3754.54 100
3754.68 100
3754.83 98
3754.97 93
3755.11 87
3755.25 80
3755.39 75
3755.53 72
3755.67 72
3755.81 75
3755.95 80
3756.09 85
3756.23 90
3756.37 92
3756.51 91
3756.65 87
3756.79 82
3756.93 74
3757.07 67
3757.21 62
3757.35 58
3757.50 56
3757.64 57
3757.78 58
3757.92 60
3758.06 62
3758.20 63
3758.34 62
3758.48 61
3758.62 59
3758.76 57
3758.90 56
3759.04 56
3759.18 57
3759.32 59
3759.46 61
3759.60 64
3759.74 67
3759.89 70
3760.03 75
3760.17 81
3760.31 88
3760.45 97
3760.59 106
3760.73 116
3760.87 125
3761.01 131
3761.15 136
3761.29 138
3761.43 137
3761.57 133
3761.71 128
3761.85 121
3761.99 115
3762.14 108
3762.28 102
3762.42 97
3762.56 93
3762.70 91
3762.84 92
3762.98 95
3763.12 100
3763.26 107
3763.40 116
3763.54 124
3763.68 131
3763.82 135
3763.96 136
3764.10 133
3764.25 129
3764.39 123
3764.53 116
3764.67 110
3764.81 103
3764.95 98
3765.09 92
3765.23 87
3765.37 81
3765.51 74
3765.65 68
3765.79 63
3765.93 59
3766.07 56
3766.22 55
3766.36 54
3766.50 55
3766.64 56
3766.78 58
3766.92 59
3767.06 60
3767.20 60
3767.34 60
3767.48 61
3767.62 61
3767.76 61
3767.90 62
3768.04 64
3768.19 67
3768.33 70
3768.47 73
3768.61 77
3768.75 80
3768.89 83
3769.03 85
3769.17 85
3769.31 84
3769.45 81
3769.59 76
3769.73 72
3769.88 67
3770.02 65
3770.16 64
3770.30 65
3770.44 68
3770.58 72
3770.72 77
3770.86 81
3771.00 86
3771.14 90
3771.28 95
3771.42 101
3771.56 107
3771.71 113
3771.85 118
3771.99 121
3772.13 122
3772.27 120
3772.41 117
3772.55 113
3772.69 109
3772.83 107
3772.97 106
3773.11 106
3773.25 109
3773.40 112
3773.54 115
3773.68 119
3773.82 121
3773.96 122
3774.10 121
3774.24 119
3774.38 115
3774.52 110
3774.66 103
3774.80 96
3774.95 88
3775.09 79
3775.23 71
3775.37 63
3775.51 54
3775.65 46
3775.79 37
3775.93 27
3776.07 18
3776.21 9
3776.35 3
3776.50 0
3776.64 0
3776.78 0
3776.92 5
3777.06 11
3777.20 16
3777.34 20
3777.48 22
3777.62 20
3777.76 17
3777.90 11
3778.05 3
3778.19 0
3778.33 0
3778.47 0
3778.61 0
3778.75 0
3778.89 0
3779.03 0
3779.17 0
3779.31 7
3779.46 15
3779.60 22
3779.74 26
3779.88 30
3780.02 32
3780.16 34
3780.30 35
3780.44 38
3780.58 42
3780.72 47
3780.86 53
3781.01 61
3781.15 68
3781.29 74
3781.43 78
3781.57 80
3781.71 81
3781.85 80
3781.99 78
3782.13 76
3782.27 75
3782.42 74
3782.56 73
3782.70 75
3782.84 77
3782.98 81
3783.12 87
3783.26 94
3783.40 100
3783.54 104
3783.69 106
3783.83 104
3783.97 99
3784.11 92
3784.25 83
3784.39 76
3784.53 70
3784.67 66
3784.81 63
3784.95 61
3785.10 59
3785.24 58
3785.38 56
3785.52 55
3785.66 56
3785.80 58
3785.94 62
3786.08 67
3786.22 72
3786.37 76
3786.51 79
3786.65 82
3786.79 84
3786.93 87
3787.07 92
3787.21 99
3787.35 109
3787.49 121
3787.64 133
3787.78 145
3787.92 155
3788.06 163
3788.20 168
3788.34 172
3788.48 174
3788.62 175
3788.76 176
3788.91 176
3789.05 177
3789.19 177
3789.33 177
3789.47 176
3789.61 175
3789.75 173
3789.89 171
3790.04 169
3790.18 167
3790.32 165
3790.46 163
3790.60 161
3790.74 160
3790.88 159
3791.02 158
3791.16 159
3791.31 159
3791.45 160
3791.59 161
3791.73 162
3791.87 164
3792.01 168
3792.15 173
3792.29 180
3792.44 187
3792.58 194
3792.72 201
3792.86 204
3793.00 206
3793.14 204
3793.28 201
3793.42 196
3793.57 190
3793.71 184
3793.85 178
3793.99 173
3794.13 168
3794.27 163
3794.41 158
3794.55 153
3794.70 149
3794.84 144
3794.98 139
3795.12 134
3795.26 130
3795.40 126
3795.54 122
3795.68 121
3795.83 121
3795.97 123
3796.11 126
3796.25 129
3796.39 133
3796.53 137
3796.67 140
3796.81 141
3796.96 140
3797.10 138
3797.24 133
3797.38 125
3797.52 116
3797.66 104
3797.80 92
3797.94 81
3798.09 71
3798.23 63
3798.37 59
3798.51 56
3798.65 56
3798.79 57
3798.93 58
3799.08 60
3799.22 61
3799.36 64
3799.50 66
3799.64 70
3799.78 75
3799.92 79
3800.06 84
3800.21 87
3800.35 89
3800.49 89
3800.63 88
3800.77 87
3800.91 87
3801.05 89
3801.20 92
3801.34 96
3801.48 102
3801.62 107
3801.76 111
3801.90 113
3802.04 114
3802.19 112
3802.33 109
3802.47 105
3802.61 100
3802.75 97
3802.89 94
3803.03 92
3803.18 91
3803.32 90
3803.46 90
3803.60 89
3803.74 88
3803.88 86
3804.02 84
3804.17 83
3804.31 81
3804.45 80
3804.59 79
3804.73 76
3804.87 74
3805.01 72
3805.16 69
3805.30 68
3805.44 69
3805.58 72
3805.72 76
3805.86 80
3806.00 85
3806.15 89
3806.29 93
3806.43 96
3806.57 99
3806.71 102
3806.85 106
3806.99 111
3807.14 117
3807.28 122
3807.42 127
3807.56 131
3807.70 133
3807.84 136
3807.99 137
3808.13 137
3808.27 138
3808.41 137
3808.55 136
3808.69 132
3808.83 126
3808.98 118
3809.12 109
3809.26 98
3809.40 87
3809.54 76
3809.68 66
3809.82 58
3809.97 52
3810.11 47
3810.25 42
3810.39 39
3810.53 36
3810.67 34
3810.82 34
3810.96 33
3811.10 34
3811.24 36
3811.38 37
3811.52 39
3811.66 39
3811.81 40
3811.95 39
3812.09 38
3812.23 36
3812.37 34
3812.51 33
3812.66 32
3812.80 32
3812.94 35
3813.08 38
3813.22 44
3813.36 49
3813.51 55
3813.65 58
3813.79 60
3813.93 59
3814.07 55
3814.21 51
3814.36 46
3814.50 43
3814.64 41
3814.78 40
3814.92 41
3815.06 43
3815.21 43
3815.35 42
3815.49 40
3815.63 38
3815.77 35
3815.91 32
3816.05 29
3816.20 28
3816.34 29
3816.48 32
3816.62 37
3816.76 43
3816.90 51
3817.05 59
3817.19 68
3817.33 76
3817.47 84
3817.61 89
3817.76 93
3817.90 95
3818.04 95
3818.18 93
3818.32 91
3818.46 87
3818.61 83
3818.75 78
3818.89 72
3819.03 67
3819.17 63
3819.31 60
3819.46 58
3819.60 58
3819.74 58
3819.88 58
3820.02 57
3820.16 55
3820.31 52
3820.45 49
3820.59 47
3820.73 47
3820.87 48
3821.01 51
3821.16 54
3821.30 57
3821.44 57
3821.58 57
3821.72 54
3821.87 51
3822.01 48
3822.15 46
3822.29 46
3822.43 48
3822.57 49
3822.72 49
3822.86 48
3823.00 43
3823.14 37
3823.28 29
3823.42 21
3823.57 14
3823.71 11
3823.85 12
3823.99 15
3824.13 21
3824.28 27
3824.42 33
3824.56 37
3824.70 39
3824.84 39
3824.98 38
3825.13 36
3825.27 34
3825.41 33
3825.55 32
3825.69 32
3825.84 33
3825.98 35
3826.12 36
3826.26 37
3826.40 39
3826.54 40
3826.69 42
3826.83 44
3826.97 48
3827.11 53
3827.25 59
3827.40 65
3827.54 70
3827.68 74
3827.82 75
3827.96 74
3828.11 69
3828.25 63
3828.39 55
3828.53 46
3828.67 39
3828.81 32
3828.96 26
3829.10 21
3829.24 17
3829.38 14
3829.52 10
3829.67 6
3829.81 2
3829.95 0
3830.09 0
3830.23 0
3830.38 0
3830.52 0
3830.66 0
3830.80 2
3830.94 6
3831.09 11
3831.23 16
3831.37 21
3831.51 24
3831.65 27
3831.79 28
3831.94 29
3832.08 28
3832.22 27
3832.36 25
3832.50 22
3832.65 20
3832.79 17
3832.93 15
3833.07 14
3833.21 14
3833.36 16
3833.50 20
3833.64 26
3833.78 33
3833.92 41
3834.07 48
3834.21 53
3834.35 56
3834.49 56
3834.63 54
3834.78 49
3834.92 44
3835.06 40
3835.20 37
3835.34 37
3835.49 38
3835.63 40
3835.77 41
3835.91 42
3836.05 41
3836.20 39
3836.34 36
3836.48 33
3836.62 32
3836.76 31
3836.91 33
3837.05 36
3837.19 39
3837.33 42
3837.47 44
3837.62 46
3837.76 45
3837.90 43
3838.04 41
3838.19 38
3838.33 35
3838.47 33
3838.61 31
3838.75 30
3838.90 29
3839.04 27
3839.18 25
3839.32 22
3839.46 19
3839.61 17
3839.75 15
3839.89 13
3840.03 10
3840.17 8
3840.32 4
3840.46 1
3840.60 0
3840.74 0
3840.88 0
3841.03 0
3841.17 0
3841.31 0
3841.45 0
3841.60 0
3841.74 3
3841.88 8
3842.02 13
3842.16 20
3842.31 27
3842.45 33
3842.59 37
3842.73 38
3842.87 37
3843.02 34
3843.16 30
3843.30 25
3843.44 21
3843.59 18
3843.73 17
3843.87 18
3844.01 21
3844.15 26
3844.30 32
3844.44 39
3844.58 46
3844.72 52
3844.86 57
3845.01 60
3845.15 62
3845.29 63
3845.43 64
3845.58 64
3845.72 66
3845.86 69
3846.00 74
3846.14 80
3846.29 86
3846.43 92
3846.57 96
3846.71 98
3846.86 96
3847.00 91
3847.14 82
3847.28 72
3847.42 60
3847.57 50
3847.71 41
3847.85 34
3847.99 29
3848.14 27
3848.28 27
3848.42 28
3848.56 30
3848.71 31
3848.85 33
3848.99 34
3849.13 34
3849.27 34
3849.42 34
3849.56 33
3849.70 31
3849.84 30
3849.99 29
3850.13 28
3850.27 27
3850.41 27
3850.55 29
3850.70 31
3850.84 35
3850.98 41
3851.12 47
3851.27 54
3851.41 60
3851.55 65
3851.69 68
3851.84 70
3851.98 71
3852.12 70
3852.26 70
3852.40 70
3852.55 72
3852.69 75
3852.83 79
3852.97 84
3853.12 89
3853.26 94
3853.40 98
3853.54 101
3853.69 102
3853.83 100
3853.97 96
3854.11 89
3854.26 80
3854.40 70
3854.54 59
3854.68 49
3854.82 41
3854.97 36
3855.11 34
3855.25 34
3855.39 36
3855.54 38
3855.68 40
3855.82 40
3855.96 39
3856.11 38
3856.25 38
3856.39 39
3856.53 43
3856.68 50
3856.82 58
3856.96 65
3857.10 70
3857.25 73
3857.39 72
3857.53 68
3857.67 64
3857.82 60
3857.96 58
3858.10 58
3858.24 60
3858.38 65
3858.53 70
3858.67 74
3858.81 78
3858.95 79
3859.10 79
3859.24 78
3859.38 76
3859.52 74
3859.67 72
3859.81 71
3859.95 70
3860.09 69
3860.24 67
3860.38 65
3860.52 61
3860.66 57
3860.81 53
3860.95 48
3861.09 43
3861.23 38
3861.38 33
3861.52 28
3861.66 24
3861.80 20
3861.95 17
3862.09 16
3862.23 16
3862.37 19
3862.52 25
3862.66 32
3862.80 41
3862.94 51
3863.09 59
3863.23 66
3863.37 70
3863.51 70
3863.66 68
3863.80 62
3863.94 56
3864.08 49
3864.23 43
3864.37 39
3864.51 38
3864.65 39
3864.80 42
3864.94 46
3865.08 50
3865.22 53
3865.37 54
3865.51 54
3865.65 51
3865.80 48
3865.94 43
3866.08 39
3866.22 37
3866.37 37
3866.51 39
3866.65 43
3866.79 48
3866.94 53
3867.08 57
3867.22 61
3867.36 63
3867.51 63
3867.65 63
3867.79 62
3867.93 62
3868.08 63
3868.22 65
3868.36 70
3868.50 77
3868.65 86
3868.79 96
3868.93 105
3869.08 113
3869.22 117
3869.36 118
3869.50 116
3869.65 111
3869.79 105
3869.93 99
3870.07 93
3870.22 89
3870.36 87
3870.50 86
3870.64 85
3870.79 85
3870.93 83
3871.07 80
3871.21 75
3871.36 69
3871.50 62
3871.64 54
3871.79 47
3871.93 43
3872.07 41
3872.21 43
3872.36 48
3872.50 56
3872.64 64
3872.78 73
3872.93 80
3873.07 84
3873.21 86
3873.36 83
3873.50 78
3873.64 69
3873.78 58
3873.93 45
3874.07 32
3874.21 19
3874.35 8
3874.50 0
3874.64 0
3874.78 0
3874.93 0
3875.07 0
3875.21 0
3875.35 0
3875.50 0
3875.64 4
3875.78 10
3875.92 13
3876.07 15
3876.21 16
3876.35 16
3876.50 15
3876.64 15
3876.78 17
3876.92 19
3877.07 22
3877.21 26
3877.35 30
3877.50 34
3877.64 36
3877.78 38
3877.92 39
3878.07 41
3878.21 43
3878.35 46
3878.49 49
3878.64 52
3878.78 55
3878.92 56
3879.07 56
3879.21 57
3879.35 58
3879.49 61
3879.64 66
3879.78 71
3879.92 78
3880.07 84
3880.21 88
3880.35 90
3880.49 89
3880.64 85
3880.78 80
3880.92 75
3881.07 69
3881.21 63
3881.35 58
3881.49 53
3881.64 48
3881.78 44
3881.92 40
3882.07 38
3882.21 36
3882.35 36
3882.49 36
3882.64 37
3882.78 39
3882.92 42
3883.07 45
3883.21 49
3883.35 54
3883.49 58
3883.64 63
3883.78 67
3883.92 70
3884.07 73
3884.21 74
3884.35 75
3884.50 74
3884.64 73
3884.78 70
3884.92 67
3885.07 64
3885.21 62
3885.35 62
3885.50 62
3885.64 64
3885.78 66
3885.92 67
3886.07 68
3886.21 67
3886.35 65
3886.50 64
3886.64 63
3886.78 64
3886.93 65
3887.07 68
3887.21 70
3887.35 72
3887.50 73
3887.64 73
3887.78 72
3887.93 71
3888.07 70
3888.21 70
3888.35 71
3888.50 72
3888.64 73
3888.78 74
3888.93 74
3889.07 73
3889.21 72
3889.36 70
3889.50 66
3889.64 63
3889.78 60
3889.93 57
3890.07 55
3890.21 54
3890.36 55
3890.50 56
3890.64 58
3890.79 59
3890.93 59
3891.07 58
3891.22 55
3891.36 50
3891.50 46
3891.64 42
3891.79 39
3891.93 38
3892.07 39
3892.22 42
3892.36 45
3892.50 49
3892.65 52
3892.79 56
3892.93 59
3893.08 62
3893.22 65
3893.36 68
3893.50 70
3893.65 71
3893.79 71
3893.93 69
3894.08 66
3894.22 62
3894.36 59
3894.51 56
3894.65 55
3894.79 55
3894.94 56
3895.08 58
3895.22 61
3895.36 64
3895.51 67
3895.65 70
3895.79 74
3895.94 78
3896.08 83
3896.22 89
3896.37 94
3896.51 100
3896.65 105
3896.80 109
3896.94 112
3897.08 113
3897.23 114
3897.37 112
3897.51 110
3897.65 106
3897.80 101
3897.94 96
3898.08 92
3898.23 89
3898.37 88
3898.51 89
3898.66 93
3898.80 97
3898.94 102
3899.09 106
3899.23 107
3899.37 106
3899.52 103
3899.66 98
3899.80 92
3899.95 86
3900.09 80
3900.23 75
3900.38 71
3900.52 67
3900.66 65
3900.81 63
3900.95 62
3901.09 63
3901.23 66
3901.38 70
3901.52 76
3901.66 82
3901.81 89
3901.95 95
3902.09 100
3902.24 103
3902.38 103
3902.52 100
3902.67 95
3902.81 89
3902.95 82
3903.10 76
3903.24 71
3903.38 68
3903.53 66
3903.67 64
3903.81 62
3903.96 59
3904.10 56
3904.24 52
3904.39 48
3904.53 44
3904.67 42
3904.82 41
3904.96 41
3905.10 43
3905.25 45
3905.39 47
3905.53 48
3905.68 49
3905.82 50
3905.96 50
3906.11 49
3906.25 48
3906.39 46
3906.54 45
3906.68 45
3906.82 46
3906.97 48
3907.11 53
3907.25 60
3907.40 68
3907.54 77
3907.68 86
3907.83 94
3907.97 100
3908.11 103
3908.26 104
3908.40 105
3908.54 104
3908.69 103
3908.83 103
3908.97 102
3909.12 101
3909.26 99
3909.40 96
3909.55 92
3909.69 87
3909.83 82
3909.98 77
3910.12 72
3910.26 67
3910.41 62
3910.55 57
3910.69 51
3910.84 46
3910.98 42
3911.12 41
3911.27 43
3911.41 47
3911.55 54
3911.70 63
3911.84 71
3911.98 80
3912.13 86
3912.27 91
3912.41 94
3912.56 97
3912.70 99
3912.85 100
3912.99 101
3913.13 102
3913.28 105
3913.42 107
3913.56 111
3913.71 115
3913.85 120
3913.99 123
3914.14 123
3914.28 120
3914.42 114
3914.57 104
3914.71 92
3914.85 80
3915.00 69
3915.14 60
3915.28 54
3915.43 49
3915.57 47
3915.71 45
3915.86 43
3916.00 42
3916.14 41
3916.29 41
3916.43 42
3916.58 44
3916.72 45
3916.86 46
3917.01 45
3917.15 42
3917.29 38
3917.44 34
3917.58 33
3917.72 35
3917.87 41
3918.01 51
3918.15 64
3918.30 76
3918.44 86
3918.58 93
3918.73 94
3918.87 91
3919.02 85
3919.16 77
3919.30 69
3919.45 62
3919.59 57
3919.73 54
3919.88 52
3920.02 52
3920.16 53
3920.31 55
3920.45 59
3920.59 65
3920.74 72
3920.88 79
3921.03 85
3921.17 89
3921.31 91
3921.46 90
3921.60 86
3921.74 81
3921.89 74
3922.03 67
3922.17 59
3922.32 52
3922.46 45
3922.61 40
3922.75 34
3922.89 29
3923.04 23
3923.18 18
3923.32 13
3923.47 10
3923.61 7
3923.75 7
3923.90 7
3924.04 8
3924.19 9
3924.33 7
3924.47 4
3924.62 0
3924.76 0
3924.90 0
3925.05 0
3925.19 0
3925.33 0
3925.48 0
3925.62 4
3925.77 11
3925.91 16
3926.05 20
3926.20 21
3926.34 20
3926.48 19
3926.63 18
3926.77 18
3926.92 19
3927.06 22
3927.20 25
3927.35 28
3927.49 29
3927.63 29
3927.78 27
3927.92 24
3928.06 21
3928.21 19
3928.35 18
3928.50 19
3928.64 21
3928.78 24
3928.93 26
3929.07 28
3929.21 28
3929.36 27
3929.50 24
3929.65 20
3929.79 15
3929.93 11
3930.08 8
3930.22 5
3930.36 4
3930.51 4
3930.65 3
3930.80 3
3930.94 3
3931.08 2
3931.23 2
3931.37 3
3931.51 4
3931.66 5
3931.80 8
3931.95 12
3932.09 16
3932.23 20
3932.38 23
3932.52 26
3932.67 27
3932.81 25
3932.95 22
3933.10 19
3933.24 15
3933.38 12
3933.53 10
3933.67 10
3933.82 10
3933.96 11
3934.10 12
3934.25 12
3934.39 13
3934.53 13
3934.68 14
3934.82 17
3934.97 19
3935.11 23
3935.25 26
3935.40 28
3935.54 28
3935.69 26
3935.83 22
3935.97 17
3936.12 11
3936.26 5
3936.40 0
3936.55 0
3936.69 0
3936.84 1
3936.98 6
3937.12 14
3937.27 24
3937.41 33
3937.56 42
3937.70 50
3937.84 56
3937.99 60
3938.13 62
3938.28 61
3938.42 58
3938.56 54
3938.71 49
3938.85 45
3939.00 43
3939.14 43
3939.28 45
3939.43 49
3939.57 52
3939.71 54
3939.86 53
3940.00 49
3940.15 45
3940.29 40
3940.43 36
3940.58 35
3940.72 36
3940.87 39
3941.01 42
3941.15 45
3941.30 46
3941.44 46
3941.59 44
3941.73 43
3941.87 41
3942.02 40
3942.16 41
3942.31 42
3942.45 42
3942.59 42
3942.74 40
3942.88 36
3943.03 32
3943.17 27
3943.31 23
3943.46 19
3943.60 17
3943.75 17
3943.89 18
3944.03 20
3944.18 23
3944.32 26
3944.47 29
3944.61 31
3944.75 33
3944.90 32
3945.04 31
3945.19 27
3945.33 23
3945.47 18
3945.62 12
3945.76 5
3945.91 0
3946.05 0
3946.19 0
3946.34 0
3946.48 0
3946.63 0
3946.77 0
3946.91 0
3947.06 0
3947.20 5
3947.35 11
3947.49 17
3947.64 23
3947.78 27
3947.92 32
3948.07 35
3948.21 38
3948.36 41
3948.50 45
3948.64 50
3948.79 56
3948.93 63
3949.08 70
3949.22 75
3949.36 78
3949.51 79
3949.65 75
3949.80 69
3949.94 60
3950.08 49
3950.23 38
3950.37 26
3950.52 16
3950.66 7
3950.81 1
3950.95 0
3951.09 0
3951.24 0
3951.38 0
3951.53 0
3951.67 4
3951.81 12
3951.96 21
3952.10 31
3952.25 41
3952.39 51
3952.54 58
3952.68 64
3952.82 66
3952.97 67
3953.11 67
3953.26 66
3953.40 66
3953.54 66
3953.69 68
3953.83 71
3953.98 75
3954.12 80
3954.27 84
3954.41 86
3954.55 86
3954.70 84
3954.84 79
3954.99 72
3955.13 64
3955.28 56
3955.42 49
3955.56 44
3955.71 40
3955.85 37
3956.00 35
3956.14 34
3956.28 32
3956.43 31
3956.57 30
3956.72 29
3956.86 28
3957.01 28
3957.15 29
3957.29 30
3957.44 33
3957.58 36
3957.73 39
3957.87 43
3958.02 47
3958.16 51
3958.30 55
3958.45 57
3958.59 60
3958.74 62
3958.88 64
3959.03 66
3959.17 67
3959.31 67
3959.46 67
3959.60 66
3959.75 65
3959.89 63
3960.04 62
3960.18 61
3960.32 60
3960.47 59
3960.61 58
3960.76 57
3960.90 57
3961.05 56
3961.19 55
3961.33 54
3961.48 52
3961.62 50
3961.77 49
3961.91 47
3962.06 46
3962.20 45
3962.35 45
3962.49 46
3962.63 47
3962.78 49
3962.92 52
3963.07 56
3963.21 62
3963.36 68
3963.50 74
3963.64 80
3963.79 84
3963.93 86
3964.08 85
3964.22 82
3964.37 78
3964.51 73
3964.65 68
3964.80 62
3964.94 57
3965.09 51
3965.23 45
3965.38 40
3965.52 35
3965.67 31
3965.81 28
3965.95 26
3966.10 26
3966.24 28
3966.39 32
3966.53 37
3966.68 42
3966.82 47
3966.97 51
3967.11 53
3967.25 52
3967.40 50
3967.54 47
3967.69 43
3967.83 40
3967.98 37
3968.12 35
3968.27 34
3968.41 34
3968.55 34
3968.70 33
3968.84 33
3968.99 33
3969.13 33
3969.28 34
3969.42 36
3969.57 38
3969.71 39
3969.85 40
3970.00 40
3970.14 39
3970.29 38
3970.43 39
3970.58 41
3970.72 46
3970.87 54
3971.01 62
3971.16 72
3971.30 80
3971.44 85
3971.59 88
3971.73 88
3971.88 84
3972.02 79
3972.17 73
3972.31 67
3972.46 63
3972.60 62
3972.74 62
3972.89 65
3973.03 68
3973.18 70
3973.32 72
3973.47 73
3973.61 72
3973.76 72
3973.90 73
3974.05 75
3974.19 78
3974.33 83
3974.48 88
3974.62 92
3974.77 93
3974.91 90
3975.06 83
3975.20 72
3975.35 58
3975.49 43
3975.64 29
3975.78 17
3975.93 7
3976.07 1
3976.21 0
3976.36 0
3976.50 0
3976.65 0
3976.79 0
3976.94 0
3977.08 0
3977.23 0
3977.37 0
3977.52 0
3977.66 0
3977.81 2
3977.95 6
3978.09 11
3978.24 18
3978.38 25
3978.53 32
3978.67 40
3978.82 48
3978.96 56
3979.11 64
3979.25 71
3979.40 77
3979.54 81
3979.69 83
3979.83 83
3979.98 82
3980.12 80
3980.26 78
3980.41 76
3980.55 76
3980.70 76
3980.84 77
3980.99 77
3981.13 75
3981.28 71
3981.42 64
3981.57 56
3981.71 48
3981.86 40
3982.00 34
3982.15 31
3982.29 31
3982.43 33
3982.58 37
3982.72 42
3982.87 46
3983.01 50
3983.16 52
3983.30 53
3983.45 51
3983.59 49
3983.74 45
3983.88 42
3984.03 39
3984.17 37
3984.32 36
3984.46 35
3984.61 34
3984.75 34
3984.90 34
3985.04 34
3985.18 34
3985.33 35
3985.47 37
3985.62 40
3985.76 43
3985.91 48
3986.05 52
3986.20 56
3986.34 59
3986.49 62
3986.63 64
3986.78 65
3986.92 65
3987.07 63
3987.21 60
3987.36 54
3987.50 47
3987.65 38
3987.79 29
3987.94 21
3988.08 15
3988.23 14
3988.37 18
3988.52 26
3988.66 37
3988.80 49
3988.95 61
3989.09 70
3989.24 77
3989.38 79
3989.53 79
3989.67 77
3989.82 74
3989.96 72
3990.11 69
3990.25 67
3990.40 64
3990.54 61
3990.69 57
3990.83 53
3990.98 49
3991.12 45
3991.27 43
3991.41 41
3991.56 41
3991.70 41
3991.85 41
3991.99 41
3992.14 41
3992.28 41
3992.43 40
3992.57 40
3992.72 39
3992.86 39
3993.01 38
3993.15 38
3993.30 37
3993.44 35
3993.59 33
3993.73 31
3993.88 29
3994.02 27
3994.17 28
3994.31 30
3994.46 35
3994.60 41
3994.75 47
3994.89 54
3995.04 59
3995.18 63
3995.32 66
3995.47 68
3995.61 69
3995.76 70
3995.90 71
3996.05 71
3996.19 70
3996.34 68
3996.48 64
3996.63 59
3996.77 53
3996.92 46
3997.06 40
3997.21 36
3997.35 33
3997.50 32
3997.64 32
3997.79 32
3997.93 33
3998.08 34
3998.22 33
3998.37 32
3998.51 32
3998.66 33
3998.80 35
3998.95 38
3999.09 42
3999.24 45
3999.38 49
3999.53 52
3999.67 53
3999.82 55
3999.96 58
4000.11 63
4000.25 68
4000.40 74
4000.54 79
4000.69 83
4000.83 84
4000.98 83
4001.12 79
4001.27 73
4001.42 66
4001.56 60
4001.71 53
4001.85 48
4002.00 45
4002.14 44
4002.29 44
4002.43 47
4002.58 51
4002.72 55
4002.87 60
4003.01 65
4003.16 70
4003.30 74
4003.45 77
4003.59 79
4003.74 79
4003.88 77
4004.03 73
4004.17 69
4004.32 64
4004.46 61
4004.61 60
4004.75 62
4004.90 66
4005.04 71
4005.19 75
4005.33 79
4005.48 81
4005.62 81
4005.77 81
4005.91 81
4006.06 81
4006.20 82
4006.35 82
4006.49 83
4006.64 81
4006.78 78
4006.93 73
4007.07 65
4007.22 57
4007.36 48
4007.51 41
4007.66 35
4007.80 30
4007.95 28
4008.09 27
4008.24 26
4008.38 26
4008.53 25
4008.67 24
4008.82 23
4008.96 22
4009.11 20
4009.25 20
4009.40 21
4009.54 24
4009.69 30
4009.83 38
4009.98 47
4010.12 56
4010.27 66
4010.41 73
4010.56 78
4010.70 80
4010.85 80
4010.99 78
4011.14 75
4011.29 71
4011.43 68
4011.58 65
4011.72 63
4011.87 62
4012.01 61
4012.16 62
4012.30 64
4012.45 67
4012.59 70
4012.74 73
4012.88 76
4013.03 78
4013.17 80
4013.32 81
4013.46 83
4013.61 85
4013.75 87
4013.90 88
4014.05 89
4014.19 89
4014.34 87
4014.48 84
4014.63 80
4014.77 76
4014.92 73
4015.06 70
4015.21 69
4015.35 67
4015.50 66
4015.64 65
4015.79 64
4015.93 62
4016.08 59
4016.22 56
4016.37 51
4016.52 46
4016.66 40
4016.81 34
4016.95 30
4017.10 27
4017.24 26
4017.39 28
4017.53 30
4017.68 34
4017.82 38
4017.97 42
4018.11 45
4018.26 47
4018.41 49
4018.55 49
4018.70 50
4018.84 50
4018.99 50
4019.13 50
4019.28 51
4019.42 50
4019.57 49
4019.71 46
4019.86 41
4020.00 35
4020.15 27
4020.30 20
4020.44 14
4020.59 9
4020.73 7
4020.88 7
4021.02 10
4021.17 14
4021.31 18
4021.46 24
4021.60 29
4021.75 35
4021.89 40
4022.04 45
4022.19 49
4022.33 51
4022.48 51
4022.62 49
4022.77 45
4022.91 39
4023.06 34
4023.20 29
4023.35 25
4023.49 23
4023.64 23
4023.79 24
4023.93 25
4024.08 27
4024.22 27
4024.37 27
4024.51 26
4024.66 24
4024.80 22
4024.95 20
4025.09 18
4025.24 18
4025.39 18
4025.53 21
4025.68 25
4025.82 31
4025.97 38
4026.11 46
4026.26 53
4026.40 61
4026.55 66
4026.70 71
4026.84 74
4026.99 76
4027.13 77
4027.28 79
4027.42 80
4027.57 81
4027.71 81
4027.86 80
4028.01 77
4028.15 73
4028.30 69
4028.44 66
4028.59 63
4028.73 63
4028.88 63
4029.02 65
4029.17 67
4029.32 70
4029.46 71
4029.61 71
4029.75 72
4029.90 72
4030.04 73
4030.19 75
4030.33 78
4030.48 82
4030.63 86
4030.77 90
4030.92 93
4031.06 95
4031.21 95
4031.35 95
4031.50 95
4031.64 94
4031.79 94
4031.94 93
4032.08 92
4032.23 91
4032.37 89
4032.52 87
4032.66 84
4032.81 81
4032.96 79
4033.10 76
4033.25 75
4033.39 74
4033.54 73
4033.68 72
4033.83 73
4033.97 74
4034.12 76
4034.27 78
4034.41 81
4034.56 84
4034.70 87
4034.85 88
4034.99 89
4035.14 88
4035.29 87
4035.43 85
4035.58 82
4035.72 78
4035.87 72
4036.01 65
4036.16 57
4036.31 49
4036.45 41
4036.60 34
4036.74 29
4036.89 27
4037.03 26
4037.18 27
4037.33 28
4037.47 30
4037.62 32
4037.76 33
4037.91 35
4038.05 37
4038.20 38
4038.35 39
4038.49 39
4038.64 38
4038.78 36
4038.93 33
4039.07 30
4039.22 27
4039.37 24
4039.51 23
4039.66 21
4039.80 20
4039.95 19
4040.09 18
4040.24 18
4040.39 17
4040.53 17
4040.68 16
4040.82 15
4040.97 14
4041.11 12
4041.26 10
4041.41 8
4041.55 7
4041.70 6
4041.84 6
4041.99 5
4042.14 3
4042.28 0
4042.43 0
4042.57 0
4042.72 0
4042.86 0
4043.01 0
4043.16 0
4043.30 0
4043.45 4
4043.59 8
4043.74 13
4043.88 17
4044.03 21
4044.18 26
4044.32 31
4044.47 36
4044.61 41
4044.76 45
4044.91 48
4045.05 50
4045.20 49
4045.34 48
4045.49 47
4045.63 46
4045.78 46
4045.93 46
4046.07 48
4046.22 50
4046.36 53
4046.51 57
4046.66 60
4046.80 64
4046.95 68
4047.09 72
4047.24 75
4047.39 76
4047.53 76
4047.68 74
4047.82 71
4047.97 67
4048.11 62
4048.26 57
4048.41 51
4048.55 46
4048.70 41
4048.84 36
4048.99 33
4049.14 31
4049.28 29
4049.43 27
4049.57 24
4049.72 22
4049.87 20
4050.01 18
4050.16 16
4050.30 15
4050.45 14
4050.60 14
4050.74 12
4050.89 10
4051.03 8
4051.18 6
4051.33 4
4051.47 4
4051.62 6
4051.76 9
4051.91 11
4052.06 13
4052.20 12
4052.35 9
4052.49 4
4052.64 0
4052.79 0
4052.93 0
4053.08 0
4053.22 0
4053.37 0
4053.52 0
4053.66 7
4053.81 16
4053.95 24
4054.10 29
4054.25 32
4054.39 32
4054.54 30
4054.68 28
4054.83 25
4054.98 21
4055.12 18
4055.27 16
4055.41 13
4055.56 12
4055.71 12
4055.85 14
4056.00 19
4056.14 26
4056.29 35
4056.44 44
4056.58 51
4056.73 57
4056.87 59
4057.02 58
4057.17 55
4057.31 50
4057.46 44
4057.60 38
4057.75 33
4057.90 30
4058.04 28
4058.19 27
4058.33 27
4058.48 28
4058.63 30
4058.77 30
4058.92 31
4059.07 30
4059.21 28
4059.36 27
4059.50 27
4059.65 28
4059.80 31
4059.94 35
4060.09 40
4060.23 45
4060.38 48
4060.53 50
4060.67 49
4060.82 47
4060.96 44
4061.11 40
4061.26 37
4061.40 35
4061.55 35
4061.70 34
4061.84 35
4061.99 37
4062.13 39
4062.28 41
4062.43 45
4062.57 49
4062.72 53
4062.86 57
4063.01 59
4063.16 60
4063.30 59
4063.45 55
4063.60 50
4063.74 43
4063.89 37
4064.03 31
4064.18 28
4064.33 26
4064.47 27
4064.62 29
4064.77 33
4064.91 37
4065.06 41
4065.20 45
4065.35 48
4065.50 52
4065.64 55
4065.79 58
4065.93 60
4066.08 62
4066.23 63
4066.37 62
4066.52 61
4066.67 59
4066.81 58
4066.96 58
4067.10 59
4067.25 62
4067.40 65
4067.54 68
4067.69 70
4067.84 69
4067.98 67
4068.13 63
4068.27 60
4068.42 57
4068.57 57
4068.71 58
4068.86 62
4069.01 66
4069.15 70
4069.30 74
4069.45 75
4069.59 74
4069.74 72
4069.88 69
4070.03 65
4070.18 61
4070.32 57
4070.47 55
4070.62 54
4070.76 53
4070.91 53
4071.05 53
4071.20 52
4071.35 50
4071.49 47
4071.64 44
4071.79 42
4071.93 40
4072.08 40
4072.23 42
4072.37 43
4072.52 44
4072.66 44
4072.81 43
4072.96 40
4073.10 37
4073.25 33
4073.40 31
4073.54 31
4073.69 34
4073.84 38
4073.98 44
4074.13 51
4074.27 56
4074.42 61
4074.57 63
4074.71 61
4074.86 56
4075.01 48
4075.15 37
4075.30 25
4075.45 13
4075.59 3
4075.74 0
4075.88 0
4076.03 0
4076.18 0
4076.32 10
4076.47 22
4076.62 35
4076.76 47
4076.91 58
4077.06 66
4077.20 70
4077.35 70
4077.50 68
4077.64 64
4077.79 59
4077.93 55
4078.08 52
4078.23 51
4078.37 51
4078.52 52
4078.67 53
4078.81 56
4078.96 58
4079.11 61
4079.25 64
4079.40 66
4079.55 67
4079.69 66
4079.84 64
4079.98 61
4080.13 56
4080.28 52
4080.42 47
4080.57 44
4080.72 41
4080.86 39
4081.01 38
4081.16 39
4081.30 40
4081.45 41
4081.60 44
4081.74 46
4081.89 48
4082.04 49
4082.18 49
4082.33 49
4082.48 47
4082.62 45
4082.77 43
4082.92 40
4083.06 37
4083.21 35
4083.35 32
4083.50 28
4083.65 26
4083.79 23
4083.94 21
4084.09 21
4084.23 22
4084.38 24
4084.53 27
4084.67 30
4084.82 33
4084.97 36
4085.11 39
4085.26 42
4085.41 45
4085.55 48
4085.70 51
4085.85 52
4085.99 52
4086.14 51
4086.29 48
4086.43 44
4086.58 38
4086.73 33
4086.87 28
4087.02 25
4087.17 23
4087.31 22
4087.46 23
4087.61 25
4087.75 27
4087.90 30
4088.05 32
4088.19 35
4088.34 38
4088.49 41
4088.63 44
4088.78 46
4088.93 46
4089.07 45
4089.22 42
4089.36 37
4089.51 32
4089.66 28
4089.80 26
4089.95 25
4090.10 26
4090.24 28
4090.39 30
4090.54 31
4090.68 31
4090.83 30
4090.98 28
4091.12 26
4091.27 25
4091.42 25
4091.56 28
4091.71 31
4091.86 35
4092.01 40
4092.15 44
4092.30 48
4092.45 50
4092.59 52
4092.74 53
4092.89 53
4093.03 52
4093.18 50
4093.33 47
4093.47 43
4093.62 39
4093.77 36
4093.91 33
4094.06 31
4094.21 30
4094.35 29
4094.50 29
4094.65 29
4094.79 29
4094.94 30
4095.09 32
4095.23 35
4095.38 40
4095.53 45
4095.67 51
4095.82 57
4095.97 61
4096.11 63
4096.26 63
4096.41 61
4096.55 57
4096.70 52
4096.85 46
4096.99 39
4097.14 32
4097.29 25
4097.43 17
4097.58 11
4097.73 5
4097.87 0
4098.02 0
4098.17 0
4098.32 0
4098.46 0
4098.61 0
4098.76 0
4098.90 0
4099.05 0
4099.20 3
4099.34 6
4099.49 9
4099.64 10
4099.78 12
4099.93 14
4100.08 17
4100.22 20
4100.37 25
4100.52 31
4100.66 37
4100.81 43
4100.96 48
4101.11 52
4101.25 56
4101.40 59
4101.55 62
4101.69 64
4101.84 66
4101.99 68
4102.13 68
4102.28 69
4102.43 69
4102.57 69
4102.72 69
4102.87 70
4103.01 70
4103.16 69
4103.31 65
4103.46 60
4103.60 53
4103.75 45
4103.90 36
4104.04 28
4104.19 23
4104.34 19
4104.48 18
4104.63 18
4104.78 19
4104.92 21
4105.07 23
4105.22 25
4105.37 27
4105.51 28
4105.66 30
4105.81 31
4105.95 32
4106.10 31
4106.25 30
4106.39 28
4106.54 26
4106.69 25
4106.83 24
4106.98 24
4107.13 26
4107.28 27
4107.42 29
4107.57 31
4107.72 34
4107.86 38
4108.01 43
4108.16 48
4108.30 53
4108.45 58
4108.60 62
4108.75 63
4108.89 61
4109.04 58
4109.19 52
4109.33 47
4109.48 42
4109.63 39
4109.77 37
4109.92 37
4110.07 38
4110.22 38
4110.36 38
4110.51 37
4110.66 37
4110.80 37
4110.95 40
4111.10 45
4111.24 52
4111.39 60
4111.54 67
4111.69 73
4111.83 77
4111.98 78
4112.13 78
4112.27 77
4112.42 76
4112.57 75
4112.72 73
4112.86 70
4113.01 67
4113.16 64
4113.30 61
4113.45 59
4113.60 60
4113.74 63
4113.89 69
4114.04 78
4114.19 90
4114.33 103
4114.48 118
4114.63 133
4114.77 147
4114.92 158
4115.07 167
4115.22 172
4115.36 173
4115.51 171
4115.66 166
4115.80 159
4115.95 151
4116.10 143
4116.25 136
4116.39 129
4116.54 123
4116.69 118
4116.83 113
4116.98 108
4117.13 103
4117.28 97
4117.42 91
4117.57 85
4117.72 82
4117.86 80
4118.01 80
4118.16 83
4118.31 87
4118.45 92
4118.60 98
4118.75 102
4118.89 106
4119.04 110
4119.19 113
4119.34 116
4119.48 119
4119.63 122
4119.78 126
4119.92 128
4120.07 128
4120.22 125
4120.37 120
4120.51 112
4120.66 102
4120.81 91
4120.96 80
4121.10 70
4121.25 62
4121.40 56
4121.54 52
4121.69 50
4121.84 49
4121.99 49
4122.13 50
4122.28 51
4122.43 53
4122.57 55
4122.72 57
4122.87 59
4123.02 62
4123.16 63
4123.31 64
4123.46 62
4123.61 60
4123.75 55
4123.90 50
4124.05 45
4124.19 41
4124.34 40
4124.49 42
4124.64 46
4124.78 51
4124.93 57
4125.08 61
4125.23 64
4125.37 64
4125.52 63
4125.67 61
4125.81 58
4125.96 56
4126.11 54
4126.26 52
4126.40 52
4126.55 51
4126.70 51
4126.85 50
4126.99 49
4127.14 48
4127.29 46
4127.44 45
4127.58 45
4127.73 46
4127.88 48
4128.02 51
4128.17 54
4128.32 57
4128.47 59
4128.61 59
4128.76 58
4128.91 56
4129.06 55
4129.20 53
4129.35 51
4129.50 49
4129.65 47
4129.79 44
4129.94 40
4130.09 36
4130.23 32
4130.38 29
4130.53 27
4130.68 27
4130.82 28
4130.97 30
4131.12 32
4131.27 35
4131.41 38
4131.56 40
4131.71 42
4131.86 43
4132.00 43
4132.15 43
4132.30 43
4132.45 42
4132.59 40
4132.74 38
4132.89 36
4133.04 34
4133.18 31
4133.33 30
4133.48 29
4133.63 29
4133.77 31
4133.92 34
4134.07 39
4134.22 45
4134.36 53
4134.51 60
4134.66 68
4134.81 74
4134.95 79
4135.10 82
4135.25 82
4135.39 80
4135.54 76
4135.69 70
4135.84 63
4135.98 56
4136.13 49
4136.28 42
4136.43 37
4136.57 33
4136.72 32
4136.87 33
4137.02 37
4137.16 43
4137.31 51
4137.46 58
4137.61 65
4137.75 71
4137.90 75
4138.05 77
4138.20 77
4138.34 76
4138.49 74
4138.64 71
4138.79 67
4138.93 63
4139.08 58
4139.23 54
4139.38 51
4139.53 50
4139.67 50
4139.82 53
4139.97 56
4140.12 60
4140.26 63
4140.41 67
4140.56 70
4140.71 72
4140.85 74
4141.00 75
4141.15 76
4141.30 77
4141.44 79
4141.59 81
4141.74 85
4141.89 90
4142.03 96
4142.18 102
4142.33 107
4142.48 110
4142.62 112
4142.77 111
4142.92 110
4143.07 108
4143.21 107
4143.36 106
4143.51 107
4143.66 107
4143.81 105
4143.95 102
4144.10 96
4144.25 89
4144.40 81
4144.54 72
4144.69 64
4144.84 58
4144.99 52
4145.13 47
4145.28 43
4145.43 38
4145.58 34
4145.72 31
4145.87 29
4146.02 28
4146.17 29
4146.32 31
4146.46 36
4146.61 41
4146.76 47
4146.91 53
4147.05 58
4147.20 62
4147.35 64
4147.50 65
4147.64 65
4147.79 64
4147.94 64
4148.09 64
4148.23 64
4148.38 65
4148.53 66
4148.68 66
4148.83 67
4148.97 68
4149.12 71
4149.27 76
4149.42 82
4149.56 89
4149.71 96
4149.86 101
4150.01 104
4150.16 103
4150.30 100
4150.45 94
4150.60 87
4150.75 80
4150.89 74
4151.04 69
4151.19 67
4151.34 68
4151.49 71
4151.63 76
4151.78 82
4151.93 88
4152.08 94
4152.22 99
4152.37 101
4152.52 102
4152.67 101
4152.82 100
4152.96 98
4153.11 98
4153.26 98
4153.41 98
4153.55 98
4153.70 97
4153.85 95
4154.00 92
4154.15 89
4154.29 86
4154.44 84
4154.59 83
4154.74 83
4154.88 83
4155.03 84
4155.18 85
4155.33 86
4155.48 88
4155.62 91
4155.77 94
4155.92 97
4156.07 99
4156.21 99
4156.36 98
4156.51 94
4156.66 88
4156.81 82
4156.95 77
4157.10 73
4157.25 72
4157.40 73
4157.55 76
4157.69 79
4157.84 81
4157.99 81
4158.14 79
4158.28 74
4158.43 67
4158.58 61
4158.73 55
4158.88 51
4159.02 50
4159.17 51
4159.32 56
4159.47 62
4159.62 69
4159.76 76
4159.91 82
4160.06 86
4160.21 88
4160.36 86
4160.50 81
4160.65 75
4160.80 68
4160.95 61
4161.10 57
4161.24 54
4161.39 54
4161.54 56
4161.69 58
4161.83 60
4161.98 61
4162.13 62
4162.28 62
4162.43 61
4162.57 61
4162.72 61
4162.87 63
4163.02 67
4163.17 71
4163.31 75
4163.46 79
4163.61 83
4163.76 86
4163.91 87
4164.05 87
4164.20 86
4164.35 83
4164.50 80
4164.65 77
4164.79 73
4164.94 69
4165.09 65
4165.24 61
4165.39 56
4165.53 51
4165.68 46
4165.83 43
4165.98 41
4166.13 42
4166.27 44
4166.42 48
4166.57 53
4166.72 57
4166.87 59
4167.01 59
4167.16 57
4167.31 54
4167.46 50
4167.61 45
4167.75 40
4167.90 35
4168.05 29
4168.20 24
4168.35 21
4168.49 19
4168.64 20
4168.79 23
4168.94 28
4169.09 33
4169.24 38
4169.38 40
4169.53 40
4169.68 37
4169.83 33
4169.98 27
4170.12 21
4170.27 16
4170.42 13
4170.57 13
4170.72 15
4170.86 19
4171.01 24
4171.16 32
4171.31 40
4171.46 49
4171.60 58
4171.75 65
4171.90 71
4172.05 75
4172.20 77
4172.35 75
4172.49 72
4172.64 67
4172.79 60
4172.94 53
4173.09 45
4173.23 38
4173.38 31
4173.53 25
4173.68 21
4173.83 18
4173.98 16
4174.12 15
4174.27 13
4174.42 11
4174.57 7
4174.72 1
4174.86 0
4175.01 0
4175.16 0
4175.31 0
4175.46 0
4175.60 0
4175.75 0
4175.90 3
4176.05 10
4176.20 16
4176.35 20
4176.49 23
4176.64 25
4176.79 26
4176.94 28
4177.09 30
4177.24 34
4177.38 39
4177.53 44
4177.68 50
4177.83 54
4177.98 56
4178.12 56
4178.27 55
4178.42 54
4178.57 53
4178.72 53
4178.87 55
4179.01 59
4179.16 64
4179.31 69
4179.46 73
4179.61 74
4179.76 73
4179.90 68
4180.05 62
4180.20 55
4180.35 49
4180.50 46
4180.64 46
4180.79 49
4180.94 54
4181.09 61
4181.24 68
4181.39 74
4181.53 79
4181.68 82
4181.83 83
4181.98 82
4182.13 80
4182.28 77
4182.42 75
4182.57 73
4182.72 72
4182.87 73
4183.02 77
4183.17 81
4183.31 87
4183.46 93
4183.61 99
4183.76 104
4183.91 108
4184.06 111
4184.20 113
4184.35 113
4184.50 113
4184.65 112
4184.80 110
4184.95 107
4185.09 104
4185.24 101
4185.39 98
4185.54 96
4185.69 96
4185.84 98
4185.98 100
4186.13 102
4186.28 104
4186.43 104
4186.58 103
4186.73 99
4186.87 95
4187.02 90
4187.17 86
4187.32 82
4187.47 79
4187.62 76
4187.77 74
4187.91 72
4188.06 69
4188.21 67
4188.36 66
4188.51 65
4188.66 66
4188.80 68
4188.95 71
4189.10 75
4189.25 80
4189.40 84
4189.55 87
4189.69 89
4189.84 89
4189.99 88
4190.14 85
4190.29 81
4190.44 77
4190.59 73
4190.73 70
4190.88 69
4191.03 70
4191.18 73
4191.33 77
4191.48 82
4191.62 87
4191.77 90
4191.92 90
4192.07 89
4192.22 85
4192.37 79
4192.52 73
4192.66 65
4192.81 58
4192.96 50
4193.11 43
4193.26 37
4193.41 32
4193.56 30
4193.70 29
4193.85 29
4194.00 31
4194.15 33
4194.30 35
4194.45 37
4194.59 39
4194.74 40
4194.89 41
4195.04 42
4195.19 43
4195.34 42
4195.49 40
4195.63 37
4195.78 33
4195.93 27
4196.08 22
4196.23 17
4196.38 14
4196.53 13
4196.67 14
4196.82 18
4196.97 25
4197.12 33
4197.27 43
4197.42 52
4197.57 60
4197.71 66
4197.86 69
4198.01 69
4198.16 66
4198.31 61
4198.46 55
4198.61 49
4198.75 43
4198.90 37
4199.05 31
4199.20 26
4199.35 21
4199.50 16
4199.65 10
4199.79 5
4199.94 0
4200.09 0
4200.24 0
4200.39 0
4200.54 0
4200.69 0
4200.84 0
4200.98 0
4201.13 0
4201.28 1
4201.43 4
4201.58 6
4201.73 10
4201.88 14
4202.02 19
4202.17 23
4202.32 26
4202.47 28
4202.62 28
4202.77 27
4202.92 25
4203.07 25
4203.21 26
4203.36 29
4203.51 34
4203.66 40
4203.81 47
4203.96 53
4204.11 58
4204.25 62
4204.40 63
4204.55 63
4204.70 62
4204.85 60
4205.00 58
4205.15 57
4205.30 55
4205.44 55
4205.59 57
4205.74 59
4205.89 63
4206.04 67
4206.19 71
4206.34 73
4206.49 73
4206.63 70
4206.78 65
4206.93 57
4207.08 48
4207.23 39
4207.38 30
4207.53 24
4207.68 22
4207.82 22
4207.97 27
4208.12 34
4208.27 45
4208.42 57
4208.57 71
4208.72 85
4208.87 97
4209.01 108
4209.16 116
4209.31 121
4209.46 123
4209.61 123
4209.76 122
4209.91 121
4210.06 121
4210.20 123
4210.35 129
4210.50 137
4210.65 148
4210.80 160
4210.95 171
4211.10 181
4211.25 188
4211.40 193
4211.54 194
4211.69 193
4211.84 188
4211.99 182
4212.14 173
4212.29 162
4212.44 151
4212.59 139
4212.73 127
4212.88 116
4213.03 106
4213.18 96
4213.33 88
4213.48 83
4213.63 79
4213.78 77
4213.93 78
4214.07 81
4214.22 85
4214.37 88
4214.52 90
4214.67 90
4214.82 88
4214.97 85
4215.12 81
4215.27 79
4215.41 79
4215.56 81
4215.71 86
4215.86 91
4216.01 95
4216.16 97
4216.31 96
4216.46 93
4216.61 87
4216.75 81
4216.90 75
4217.05 71
4217.20 68
4217.35 67
4217.50 67
4217.65 67
4217.80 65
4217.95 63
4218.09 59
4218.24 55
4218.39 52
4218.54 51
4218.69 52
4218.84 54
4218.99 58
4219.14 63
4219.29 67
4219.44 71
4219.58 75
4219.73 79
4219.88 84
4220.03 88
4220.18 93
4220.33 97
4220.48 100
4220.63 101
4220.78 100
4220.93 97
4221.07 93
4221.22 88
4221.37 83
4221.52 78
4221.67 73
4221.82 68
4221.97 64
4222.12 61
4222.27 59
4222.42 58
4222.56 59
4222.71 62
4222.86 66
4223.01 71
4223.16 76
4223.31 79
4223.46 80
4223.61 78
4223.76 74
4223.91 68
4224.05 61
4224.20 55
4224.35 51
4224.50 50
4224.65 54
4224.80 60
4224.95 70
4225.10 80
4225.25 90
4225.40 100
4225.55 106
4225.69 111
4225.84 112
4225.99 111
4226.14 108
4226.29 104
4226.44 99
4226.59 95
4226.74 91
4226.89 87
4227.04 83
4227.19 79
4227.33 74
4227.48 66
4227.63 57
4227.78 47
4227.93 37
4228.08 28
4228.23 23
4228.38 23
4228.53 28
4228.68 38
4228.83 51
4228.97 64
4229.12 77
4229.27 86
4229.42 91
4229.57 91
4229.72 88
4229.87 80
4230.02 72
4230.17 62
4230.32 54
4230.47 46
4230.62 40
4230.76 36
4230.91 32
4231.06 28
4231.21 24
4231.36 19
4231.51 15
4231.66 10
4231.81 5
4231.96 1
4232.11 0
4232.26 0
4232.41 0
4232.55 0
4232.70 0
4232.85 0
4233.00 0
4233.15 0
4233.30 0
4233.45 0
4233.60 4
4233.75 9
4233.90 16
4234.05 24
4234.20 33
4234.35 43
4234.49 52
4234.64 60
4234.79 65
4234.94 69
4235.09 71
4235.24 70
4235.39 68
4235.54 65
4235.69 60
4235.84 54
4235.99 47
4236.14 41
4236.29 34
4236.43 28
4236.58 22
4236.73 16
4236.88 10
4237.03 4
4237.18 0
4237.33 0
4237.48 0
4237.63 0
4237.78 0
4237.93 4
4238.08 12
4238.23 21
4238.38 31
4238.52 40
4238.67 48
4238.82 55
4238.97 61
4239.12 68
4239.27 74
4239.42 81
4239.57 88
4239.72 95
4239.87 102
4240.02 107
4240.17 110
4240.32 111
4240.47 109
4240.62 104
4240.76 98
4240.91 90
4241.06 82
4241.21 75
4241.36 67
4241.51 60
4241.66 54
4241.81 49
4241.96 45
4242.11 42
4242.26 40
4242.41 39
4242.56 40
4242.71 40
4242.86 41
4243.01 42
4243.15 43
4243.30 43
4243.45 43
4243.60 42
4243.75 41
4243.90 39
4244.05 36
4244.20 32
4244.35 27
4244.50 22
4244.65 18
4244.80 14
4244.95 13
4245.10 13
4245.25 15
4245.40 18
4245.54 22
4245.69 27
4245.84 31
4245.99 34
4246.14 36
4246.29 37
4246.44 36
4246.59 34
4246.74 30
4246.89 26
4247.04 20
4247.19 14
4247.34 8
4247.49 3
4247.64 0
4247.79 0
4247.94 0
4248.09 3
4248.24 9
4248.38 17
4248.53 25
4248.68 36
4248.83 47
4248.98 60
4249.13 73
4249.28 85
4249.43 94
4249.58 101
4249.73 104
4249.88 102
4250.03 96
4250.18 87
4250.33 76
4250.48 65
4250.63 54
4250.78 46
4250.93 39
4251.08 36
4251.23 36
4251.37 38
4251.52 42
4251.67 48
4251.82 55
4251.97 62
4252.12 67
4252.27 72
4252.42 76
4252.57 79
4252.72 82
4252.87 86
4253.02 91
4253.17 97
4253.32 103
4253.47 107
4253.62 110
4253.77 110
4253.92 107
4254.07 101
4254.22 93
4254.37 85
4254.52 78
4254.66 72
4254.81 69
4254.96 68
4255.11 69
4255.26 70
4255.41 71
4255.56 71
4255.71 71
4255.86 68
4256.01 65
4256.16 62
4256.31 58
4256.46 55
4256.61 53
4256.76 53
4256.91 55
4257.06 60
4257.21 66
4257.36 73
4257.51 79
4257.66 83
4257.81 85
4257.96 84
4258.11 80
4258.26 74
4258.41 66
4258.56 57
4258.70 49
4258.85 42
4259.00 36
4259.15 33
4259.30 31
4259.45 32
4259.60 34
4259.75 38
4259.90 43
4260.05 50
4260.20 56
4260.35 63
4260.50 70
4260.65 75
4260.80 79
4260.95 80
4261.10 80
4261.25 78
4261.40 76
4261.55 74
4261.70 73
4261.85 73
4262.00 74
4262.15 77
4262.30 81
4262.45 84
4262.60 87
4262.75 88
4262.90 88
4263.05 87
4263.20 86
4263.35 85
4263.50 83
4263.64 82
4263.79 80
4263.94 77
4264.09 73
4264.24 68
4264.39 64
4264.54 62
4264.69 62
4264.84 64
4264.99 70
4265.14 78
4265.29 88
4265.44 99
4265.59 109
4265.74 118
4265.89 124
4266.04 129
4266.19 132
4266.34 133
4266.49 134
4266.64 135
4266.79 137
4266.94 140
4267.09 144
4267.24 149
4267.39 155
4267.54 162
4267.69 168
4267.84 175
4267.99 181
4268.14 187
4268.29 192
4268.44 197
4268.59 203
4268.74 208
4268.89 213
4269.04 218
4269.19 222
4269.34 226
4269.49 229
4269.64 231
4269.79 233
4269.94 235
4270.09 237
4270.24 239
4270.39 241
4270.54 243
4270.69 244
4270.84 244
4270.99 243
4271.14 240
4271.29 237
4271.44 233
4271.59 228
4271.74 225
4271.89 222
4272.03 220
4272.18 216
4272.33 212
4272.48 206
4272.63 198
4272.78 188
4272.93 178
4273.08 168
4273.23 159
4273.38 152
4273.53 146
4273.68 143
4273.83 142
4273.98 142
4274.13 144
4274.28 145
4274.43 147
4274.58 148
4274.73 148
4274.88 147
4275.03 146
4275.18 144
4275.33 144
4275.48 144
4275.63 147
4275.78 151
4275.93 157
4276.08 162
4276.23 168
4276.38 171
4276.53 172
4276.68 171
4276.83 168
4276.98 164
4277.13 161
4277.28 160
4277.43 161
4277.58 164
4277.73 169
4277.88 173
4278.03 177
4278.18 177
4278.33 175
4278.48 169
4278.63 161
4278.78 154
4278.93 149
4279.08 149
4279.23 154
4279.38 165
4279.53 181
4279.68 200
4279.83 220
4279.98 240
4280.13 258
4280.28 273
4280.43 287
4280.58 302
4280.73 318
4280.88 338
4281.03 363
4281.18 391
4281.33 422
4281.48 454
4281.63 486
4281.78 517
4281.93 547
4282.08 576
4282.23 608
4282.38 644
4282.53 685
4282.68 732
4282.83 784
4282.98 840
4283.13 896
4283.28 950
4283.43 1000
4283.58 1045
4283.73 1084
4283.88 1118
4284.03 1149
4284.18 1178
4284.34 1204
4284.49 1227
4284.64 1246
4284.79 1259
4284.94 1267
4285.09 1270
4285.24 1268
4285.39 1264
4285.54 1260
4285.69 1257
4285.84 1254
4285.99 1250
4286.14 1245
4286.29 1237
4286.44 1226
4286.59 1212
4286.74 1195
4286.89 1176
4287.04 1158
4287.19 1141
4287.34 1124
4287.49 1108
4287.64 1090
4287.79 1070
4287.94 1047
4288.09 1020
4288.24 991
4288.39 959
4288.54 927
4288.69 896
4288.84 868
4288.99 843
4289.14 821
4289.29 802
4289.44 784
4289.59 766
4289.74 747
4289.89 725
4290.04 699
4290.19 670
4290.34 639
4290.49 608
4290.64 578
4290.79 551
4290.94 529
4291.09 512
4291.24 500
4291.39 492
4291.54 486
4291.69 481
4291.84 476
4291.99 469
4292.14 461
4292.29 452
4292.44 443
4292.60 436
4292.75 429
4292.90 425
4293.05 420
4293.20 415
4293.35 408
4293.50 398
4293.65 387
4293.80 375
4293.95 363
4294.10 354
4294.25 347
4294.40 343
4294.55 342
4294.70 343
4294.85 344
4295.00 344
4295.15 344
4295.30 341
4295.45 337
4295.60 332
4295.75 328
4295.90 325
4296.05 325
4296.20 329
4296.35 335
4296.50 344
4296.65 354
4296.80 363
4296.95 371
4297.10 377
4297.25 381
4297.40 384
4297.55 386
4297.71 387
4297.86 388
4298.01 388
4298.16 388
4298.31 386
4298.46 383
4298.61 380
4298.76 378
4298.91 378
4299.06 382
4299.21 390
4299.36 400
4299.51 412
4299.66 425
4299.81 436
4299.96 446
4300.11 452
4300.26 455
4300.41 454
4300.56 449
4300.71 440
4300.86 427
4301.01 411
4301.16 393
4301.31 375
4301.46 358
4301.62 344
4301.77 334
4301.92 328
4302.07 325
4302.22 325
4302.37 325
4302.52 326
4302.67 325
4302.82 322
4302.97 317
4303.12 311
4303.27 304
4303.42 298
4303.57 293
4303.72 289
4303.87 288
4304.02 287
4304.17 287
4304.32 286
4304.47 284
4304.62 280
4304.77 274
4304.92 266
4305.08 257
4305.23 248
4305.38 239
4305.53 230
4305.68 221
4305.83 212
4305.98 204
4306.13 197
4306.28 190
4306.43 184
4306.58 180
4306.73 177
4306.88 174
4307.03 172
4307.18 168
4307.33 164
4307.48 159
4307.63 154
4307.78 150
4307.93 149
4308.09 149
4308.24 151
4308.39 153
4308.54 154
4308.69 151
4308.84 144
4308.99 133
4309.14 119
4309.29 105
4309.44 92
4309.59 82
4309.74 77
4309.89 75
4310.04 77
4310.19 82
4310.34 88
4310.49 95
4310.64 102
4310.80 107
4310.95 111
4311.10 112
4311.25 109
4311.40 104
4311.55 98
4311.70 90
4311.85 83
4312.00 77
4312.15 74
4312.30 73
4312.45 75
4312.60 79
4312.75 84
4312.90 90
4313.05 97
4313.20 105
4313.36 113
4313.51 120
4313.66 126
4313.81 131
4313.96 133
4314.11 133
4314.26 131
4314.41 128
4314.56 125
4314.71 123
4314.86 122
4315.01 122
4315.16 125
4315.31 128
4315.46 132
4315.61 136
4315.77 139
4315.92 142
4316.07 143
4316.22 142
4316.37 140
4316.52 136
4316.67 131
4316.82 125
4316.97 119
4317.12 113
4317.27 106
4317.42 99
4317.57 90
4317.72 80
4317.88 69
4318.03 57
4318.18 46
4318.33 37
4318.48 30
4318.63 27
4318.78 27
4318.93 30
4319.08 35
4319.23 39
4319.38 41
4319.53 42
4319.68 41
4319.83 40
4319.99 39
4320.14 39
4320.29 41
4320.44 44
4320.59 48
4320.74 53
4320.89 56
4321.04 57
4321.19 56
4321.34 53
4321.49 50
4321.64 46
4321.79 44
4321.94 43
4322.10 43
4322.25 45
4322.40 47
4322.55 49
4322.70 51
4322.85 53
4323.00 53
4323.15 54
4323.30 55
4323.45 55
4323.60 56
4323.75 58
4323.91 58
4324.06 58
4324.21 56
4324.36 52
4324.51 48
4324.66 42
4324.81 35
4324.96 28
4325.11 21
4325.26 14
4325.41 8
4325.56 3
4325.71 0
4325.87 0
4326.02 0
4326.17 2
4326.32 8
4326.47 16
4326.62 24
4326.77 32
4326.92 38
4327.07 41
4327.22 42
4327.37 42
4327.53 40
4327.68 37
4327.83 34
4327.98 32
4328.13 29
4328.28 25
4328.43 20
4328.58 14
4328.73 7
4328.88 1
4329.03 0
4329.18 0
4329.34 0
4329.49 0
4329.64 7
4329.79 14
4329.94 21
4330.09 27
4330.24 30
4330.39 32
4330.54 32
4330.69 30
4330.84 28
4331.00 27
4331.15 26
4331.30 28
4331.45 31
4331.60 36
4331.75 43
4331.90 51
4332.05 60
4332.20 67
4332.35 73
4332.51 76
4332.66 78
4332.81 77
4332.96 75
4333.11 71
4333.26 67
4333.41 63
4333.56 59
4333.71 56
4333.86 53
4334.01 50
4334.17 47
4334.32 46
4334.47 45
4334.62 47
4334.77 50
4334.92 55
4335.07 62
4335.22 70
4335.37 77
4335.52 83
4335.68 88
4335.83 89
4335.98 88
4336.13 82
4336.28 74
4336.43 63
4336.58 50
4336.73 36
4336.88 22
4337.04 10
4337.19 0
4337.34 0
4337.49 0
4337.64 0
4337.79 0
4337.94 0
4338.09 0
4338.24 3
4338.39 5
4338.55 6
4338.70 6
4338.85 5
4339.00 5
4339.15 5
4339.30 6
4339.45 8
4339.60 10
4339.75 10
4339.91 10
4340.06 8
4340.21 7
4340.36 7
4340.51 9
4340.66 15
4340.81 22
4340.96 31
4341.11 39
4341.26 46
4341.42 52
4341.57 56
4341.72 58
4341.87 61
4342.02 64
4342.17 68
4342.32 72
4342.47 75
4342.63 78
4342.78 79
4342.93 78
4343.08 76
4343.23 74
4343.38 72
4343.53 70
4343.68 70
4343.83 70
4343.99 71
4344.14 72
4344.29 72
4344.44 71
4344.59 70
4344.74 68
4344.89 66
4345.04 65
4345.19 65
4345.35 66
4345.50 67
4345.65 66
4345.80 63
4345.95 58
4346.10 51
4346.25 42
4346.40 32
4346.56 24
4346.71 17
4346.86 14
4347.01 14
4347.16 16
4347.31 20
4347.46 26
4347.61 31
4347.76 36
4347.92 39
4348.07 41
4348.22 41
4348.37 39
4348.52 37
4348.67 35
4348.82 33
4348.97 31
4349.13 29
4349.28 27
4349.43 25
4349.58 23
4349.73 22
4349.88 21
4350.03 22
4350.18 22
4350.34 24
4350.49 25
4350.64 25
4350.79 25
4350.94 25
4351.09 25
4351.24 25
4351.39 25
4351.55 25
4351.70 26
4351.85 27
4352.00 28
4352.15 29
4352.30 31
4352.45 35
4352.61 39
4352.76 43
4352.91 46
4353.06 49
4353.21 49
4353.36 47
4353.51 44
4353.66 40
4353.82 37
4353.97 34
4354.12 32
4354.27 31
4354.42 30
4354.57 29
4354.72 28
4354.88 28
4355.03 29
4355.18 30
4355.33 33
4355.48 36
4355.63 39
4355.78 42
4355.93 44
4356.09 45
4356.24 45
4356.39 45
4356.54 44
4356.69 43
4356.84 42
4356.99 41
4357.15 41
4357.30 40
4357.45 39
4357.60 40
4357.75 40
4357.90 42
4358.05 45
4358.21 47
4358.36 50
4358.51 52
4358.66 51
4358.81 49
4358.96 45
4359.11 41
4359.27 39
4359.42 38
4359.57 40
4359.72 43
4359.87 47
4360.02 51
4360.17 52
4360.33 50
4360.48 47
4360.63 43
4360.78 40
4360.93 39
4361.08 40
4361.23 43
4361.39 47
4361.54 51
4361.69 53
4361.84 53
4361.99 51
4362.14 46
4362.29 41
4362.45 35
4362.60 29
4362.75 25
4362.90 24
4363.05 25
4363.20 29
4363.35 36
4363.51 44
4363.66 52
4363.81 59
4363.96 63
4364.11 64
4364.26 62
4364.42 58
4364.57 53
4364.72 47
4364.87 42
4365.02 37
4365.17 33
4365.32 30
4365.48 28
4365.63 27
4365.78 26
4365.93 26
4366.08 27
4366.23 27
4366.38 28
4366.54 28
4366.69 27
4366.84 27
4366.99 26
4367.14 25
4367.29 25
4367.45 24
4367.60 24
4367.75 24
4367.90 25
4368.05 26
4368.20 27
4368.36 29
4368.51 32
4368.66 34
4368.81 38
4368.96 42
4369.11 48
4369.26 54
4369.42 61
4369.57 67
4369.72 73
4369.87 77
4370.02 79
4370.17 79
4370.33 77
4370.48 73
4370.63 70
4370.78 66
4370.93 62
4371.08 59
4371.24 54
4371.39 48
4371.54 42
4371.69 34
4371.84 27
4371.99 21
4372.15 17
4372.30 15
4372.45 16
4372.60 19
4372.75 24
4372.90 28
4373.06 31
4373.21 33
4373.36 33
4373.51 31
4373.66 27
4373.81 22
4373.97 17
4374.12 12
4374.27 8
4374.42 6
4374.57 5
4374.72 7
4374.88 10
4375.03 15
4375.18 22
4375.33 29
4375.48 37
4375.63 44
4375.79 49
4375.94 53
4376.09 55
4376.24 54
4376.39 52
4376.54 47
4376.70 42
4376.85 38
4377.00 35
4377.15 33
4377.30 32
4377.45 33
4377.61 34
4377.76 37
4377.91 39
4378.06 42
4378.21 46
4378.37 50
4378.52 54
4378.67 58
4378.82 62
4378.97 67
4379.12 72
4379.28 77
4379.43 81
4379.58 84
4379.73 85
4379.88 85
4380.03 84
4380.19 82
4380.34 80
4380.49 77
4380.64 74
4380.79 71
4380.95 66
4381.10 61
4381.25 55
4381.40 49
4381.55 43
4381.70 39
4381.86 36
4382.01 34
4382.16 34
4382.31 34
4382.46 33
4382.62 31
4382.77 27
4382.92 23
4383.07 17
4383.22 12
4383.37 7
4383.53 3
4383.68 0
4383.83 0
4383.98 0
4384.13 0
4384.29 0
4384.44 0
4384.59 0
4384.74 0
4384.89 0
4385.04 0
4385.20 0
4385.35 5
4385.50 12
4385.65 20
4385.80 30
4385.96 39
4386.11 48
4386.26 55
4386.41 60
4386.56 63
4386.72 63
4386.87 61
4387.02 58
4387.17 52
4387.32 44
4387.47 36
4387.63 27
4387.78 19
4387.93 13
4388.08 10
4388.23 8
4388.39 9
4388.54 11
4388.69 14
4388.84 17
4388.99 20
4389.15 22
4389.30 24
4389.45 25
4389.60 26
4389.75 26
4389.91 27
4390.06 28
4390.21 29
4390.36 31
4390.51 32
4390.67 33
4390.82 34
4390.97 35
4391.12 35
4391.27 36
4391.43 37
4391.58 38
4391.73 38
4391.88 38
4392.03 38
4392.19 38
4392.34 38
4392.49 39
4392.64 42
4392.79 46
4392.95 51
4393.10 56
4393.25 59
4393.40 61
4393.55 61
4393.71 60
4393.86 58
4394.01 56
4394.16 55
4394.31 55
4394.47 55
4394.62 56
4394.77 57
4394.92 57
4395.07 56
4395.23 54
4395.38 52
4395.53 49
4395.68 47
4395.83 46
4395.99 46
4396.14 46
4396.29 48
4396.44 49
4396.59 51
4396.75 52
4396.90 54
4397.05 56
4397.20 59
4397.35 63
4397.51 66
4397.66 68
4397.81 69
4397.96 69
4398.11 67
4398.27 64
4398.42 61
4398.57 59
4398.72 56
4398.88 54
4399.03 52
4399.18 49
4399.33 46
4399.48 43
4399.64 40
4399.79 38
4399.94 38
4400.09 40
4400.24 44
4400.40 50
4400.55 56
4400.70 61
4400.85 65
4401.01 66
4401.16 65
4401.31 64
4401.46 63
4401.61 63
4401.77 65
4401.92 69
4402.07 73
4402.22 77
4402.37 80
4402.53 80
4402.68 77
4402.83 72
4402.98 66
4403.14 59
4403.29 53
4403.44 49
4403.59 47
4403.74 47
4403.90 48
4404.05 51
4404.20 54
4404.35 56
4404.51 58
4404.66 57
4404.81 56
4404.96 52
4405.11 48
4405.27 43
4405.42 37
4405.57 30
4405.72 24
4405.88 19
4406.03 15
4406.18 12
4406.33 11
4406.48 13
4406.64 17
4406.79 22
4406.94 29
4407.09 37
4407.25 45
4407.40 53
4407.55 62
4407.70 70
4407.85 78
4408.01 84
4408.16 89
4408.31 93
4408.46 94
4408.62 93
4408.77 91
4408.92 87
4409.07 83
4409.22 78
4409.38 75
4409.53 73
4409.68 72
4409.83 73
4409.99 75
4410.14 79
4410.29 83
4410.44 87
4410.60 89
4410.75 89
4410.90 87
4411.05 82
4411.20 76
4411.36 69
4411.51 63
4411.66 58
4411.81 56
4411.97 57
4412.12 60
4412.27 65
4412.42 71
4412.58 77
4412.73 82
4412.88 85
4413.03 85
4413.19 82
4413.34 76
4413.49 67
4413.64 57
4413.79 47
4413.95 37
4414.10 28
4414.25 21
4414.40 16
4414.56 15
4414.71 15
4414.86 18
4415.01 22
4415.17 26
4415.32 30
4415.47 31
4415.62 30
4415.78 27
4415.93 23
4416.08 17
4416.23 12
4416.39 7
4416.54 3
4416.69 0
4416.84 0
4416.99 0
4417.15 0
4417.30 0
4417.45 0
4417.60 0
4417.76 0
4417.91 0
4418.06 5
4418.21 9
4418.37 11
4418.52 12
4418.67 11
4418.82 10
4418.98 10
4419.13 11
4419.28 14
4419.43 19
4419.59 25
4419.74 31
4419.89 36
4420.04 40
4420.20 44
4420.35 46
4420.50 49
4420.65 51
4420.81 52
4420.96 53
4421.11 53
4421.26 51
4421.42 49
4421.57 46
4421.72 44
4421.87 43
4422.03 44
4422.18 46
4422.33 50
4422.48 54
4422.64 58
4422.79 61
4422.94 62
4423.09 63
4423.25 62
4423.40 60
4423.55 57
4423.70 54
4423.86 53
4424.01 53
4424.16 56
4424.31 62
4424.47 70
4424.62 80
4424.77 90
4424.92 100
4425.08 107
4425.23 113
4425.38 117
4425.53 120
4425.69 123
4425.84 125
4425.99 129
4426.14 133
4426.30 138
4426.45 141
4426.60 144
4426.76 145
4426.91 145
4427.06 142
4427.21 139
4427.37 135
4427.52 130
4427.67 126
4427.82 122
4427.98 118
4428.13 115
4428.28 113
4428.43 111
4428.59 111
4428.74 112
4428.89 114
4429.04 119
4429.20 125
4429.35 133
4429.50 141
4429.65 148
4429.81 154
4429.96 157
4430.11 156
4430.27 151
4430.42 144
4430.57 133
4430.72 121
4430.88 108
4431.03 96
4431.18 85
4431.33 76
4431.49 69
4431.64 64
4431.79 61
4431.94 58
4432.10 57
4432.25 56
4432.40 56
4432.56 56
4432.71 58
4432.86 61
4433.01 65
4433.17 69
4433.32 72
4433.47 74
4433.62 74
4433.78 70
4433.93 64
4434.08 55
4434.24 44
4434.39 33
4434.54 22
4434.69 11
4434.85 1
4435.00 0
4435.15 0
4435.30 0
4435.46 0
4435.61 0
4435.76 0
4435.92 0
4436.07 10
4436.22 22
4436.37 36
4436.53 47
4436.68 55
4436.83 59
4436.98 59
4437.14 55
4437.29 49
4437.44 43
4437.60 38
4437.75 36
4437.90 37
4438.05 39
4438.21 42
4438.36 44
4438.51 44
4438.67 42
4438.82 38
4438.97 32
4439.12 27
4439.28 22
4439.43 18
4439.58 16
4439.73 17
4439.89 19
4440.04 22
4440.19 25
4440.35 29
4440.50 34
4440.65 38
4440.80 43
4440.96 48
4441.11 52
4441.26 57
4441.42 60
4441.57 62
4441.72 63
4441.87 63
4442.03 63
4442.18 63
4442.33 64
4442.49 67
4442.64 72
4442.79 79
4442.94 88
4443.10 97
4443.25 106
4443.40 114
4443.56 119
4443.71 122
4443.86 122
4444.01 120
4444.17 116
4444.32 113
4444.47 110
4444.63 108
4444.78 108
4444.93 109
4445.08 110
4445.24 111
4445.39 109
4445.54 104
4445.70 98
4445.85 89
4446.00 81
4446.16 74
4446.31 69
4446.46 66
4446.61 66
4446.77 67
4446.92 68
4447.07 68
4447.23 68
4447.38 66
4447.53 63
4447.68 59
4447.84 56
4447.99 52
4448.14 48
4448.30 43
4448.45 40
4448.60 36
4448.76 34
4448.91 33
4449.06 34
4449.21 37
4449.37 42
4449.52 47
4449.67 52
4449.83 57
4449.98 60
4450.13 61
4450.29 61
4450.44 59
4450.59 56
4450.74 52
4450.90 48
4451.05 43
4451.20 38
4451.36 34
4451.51 31
4451.66 29
4451.82 29
4451.97 31
4452.12 36
4452.27 43
4452.43 52
4452.58 63
4452.73 75
4452.89 85
4453.04 93
4453.19 98
4453.35 98
4453.50 93
4453.65 85
4453.80 75
4453.96 65
4454.11 56
4454.26 49
4454.42 45
4454.57 45
4454.72 46
4454.88 50
4455.03 54
4455.18 59
4455.34 64
4455.49 70
4455.64 75
4455.79 79
4455.95 82
4456.10 83
4456.25 81
4456.41 77
4456.56 71
4456.71 65
4456.87 60
4457.02 57
4457.17 57
4457.33 60
4457.48 65
4457.63 71
4457.79 77
4457.94 81
4458.09 84
4458.24 85
4458.40 84
4458.55 81
4458.70 75
4458.86 67
4459.01 57
4459.16 46
4459.32 35
4459.47 24
4459.62 16
4459.78 12
4459.93 12
4460.08 16
4460.24 23
4460.39 32
4460.54 42
4460.70 51
4460.85 60
4461.00 68
4461.15 75
4461.31 82
4461.46 88
4461.61 92
4461.77 96
4461.92 99
4462.07 100
4462.23 101
4462.38 100
4462.53 99
4462.69 98
4462.84 96
4462.99 93
4463.15 89
4463.30 85
4463.45 80
4463.61 74
4463.76 69
4463.91 64
4464.07 61
4464.22 59
4464.37 59
4464.53 60
4464.68 63
4464.83 66
4464.99 68
4465.14 70
4465.29 70
4465.44 69
4465.60 67
4465.75 65
4465.90 63
4466.06 62
4466.21 61
4466.36 61
4466.52 62
4466.67 62
4466.82 63
4466.98 64
4467.13 67
4467.28 71
4467.44 76
4467.59 83
4467.74 90
4467.90 95
4468.05 98
4468.20 97
4468.36 93
4468.51 84
4468.66 74
4468.82 61
4468.97 49
4469.12 37
4469.28 26
4469.43 17
4469.58 9
4469.74 3
4469.89 0
4470.04 0
4470.20 0
4470.35 0
4470.50 0
4470.66 0
4470.81 0
4470.96 0
4471.12 2
4471.27 4
4471.42 7
4471.58 10
4471.73 13
4471.88 17
4472.04 21
4472.19 25
4472.34 30
4472.50 34
4472.65 37
4472.80 40
4472.96 42
4473.11 44
4473.26 45
4473.42 47
4473.57 48
4473.72 48
4473.88 48
4474.03 47
4474.18 46
4474.34 46
4474.49 45
4474.64 46
4474.80 48
4474.95 51
4475.11 55
4475.26 59
4475.41 64
4475.57 67
4475.72 69
4475.87 70
4476.03 69
4476.18 67
4476.33 64
4476.49 60
4476.64 56
4476.79 52
4476.95 48
4477.10 45
4477.25 43
4477.41 41
4477.56 41
4477.71 42
4477.87 43
4478.02 44
4478.17 46
4478.33 47
4478.48 47
4478.63 48
4478.79 48
4478.94 49
4479.10 50
4479.25 51
4479.40 52
4479.56 53
4479.71 55
4479.86 57
4480.02 60
4480.17 64
4480.32 69
4480.48 74
4480.63 78
4480.78 82
4480.94 85
4481.09 86
4481.24 85
4481.40 84
4481.55 83
4481.70 81
4481.86 80
4482.01 78
4482.17 76
4482.32 73
4482.47 69
4482.63 65
4482.78 60
4482.93 56
4483.09 51
4483.24 47
4483.39 43
4483.55 39
4483.70 36
4483.85 33
4484.01 31
4484.16 31
4484.32 33
4484.47 37
4484.62 43
4484.78 49
4484.93 55
4485.08 61
4485.24 65
4485.39 68
4485.54 69
4485.70 68
4485.85 68
4486.00 68
4486.16 70
4486.31 72
4486.47 76
4486.62 80
4486.77 83
4486.93 86
4487.08 86
4487.23 85
4487.39 83
4487.54 80
4487.69 77
4487.85 75
4488.00 73
4488.16 72
4488.31 71
4488.46 70
4488.62 70
4488.77 70
4488.92 70
4489.08 72
4489.23 74
4489.38 78
4489.54 81
4489.69 85
4489.85 87
4490.00 88
4490.15 87
4490.31 86
4490.46 85
4490.61 84
4490.77 84
4490.92 85
4491.08 87
4491.23 89
4491.38 91
4491.54 94
4491.69 95
4491.84 96
4492.00 94
4492.15 92
4492.30 90
4492.46 89
4492.61 88
4492.77 90
4492.92 93
4493.07 98
4493.23 103
4493.38 108
4493.53 111
4493.69 113
4493.84 113
4494.00 111
4494.15 107
4494.30 103
4494.46 97
4494.61 91
4494.76 86
4494.92 81
4495.07 77
4495.23 74
4495.38 73
4495.53 72
4495.69 72
4495.84 71
4495.99 69
4496.15 66
4496.30 63
4496.46 58
4496.61 53
4496.76 47
4496.92 41
4497.07 36
4497.23 32
4497.38 29
4497.53 29
4497.69 31
4497.84 35
4497.99 42
4498.15 49
4498.30 57
4498.46 66
4498.61 74
4498.76 82
4498.92 88
4499.07 93
4499.22 96
4499.38 96
4499.53 93
4499.69 88
4499.84 82
4499.99 75
4500.15 70
4500.30 67
4500.46 67
4500.61 69
4500.76 73
4500.92 78
4501.07 84
4501.23 90
4501.38 95
4501.53 99
4501.69 102
4501.84 102
4501.99 100
4502.15 95
4502.30 90
4502.46 83
4502.61 77
4502.76 73
4502.92 70
4503.07 69
4503.23 71
4503.38 75
4503.53 79
4503.69 84
4503.84 88
4504.00 91
4504.15 94
4504.30 97
4504.46 99
4504.61 101
4504.76 103
4504.92 106
4505.07 108
4505.23 110
4505.38 112
4505.53 114
4505.69 116
4505.84 119
4506.00 121
4506.15 124
4506.30 127
4506.46 130
4506.61 133
4506.77 136
4506.92 139
4507.07 141
4507.23 143
4507.38 144
4507.54 144
4507.69 144
4507.84 144
4508.00 145
4508.15 146
4508.31 147
4508.46 150
4508.61 152
4508.77 155
4508.92 157
4509.08 159
4509.23 160
4509.38 161
4509.54 161
4509.69 161
4509.85 161
4510.00 160
4510.15 159
4510.31 157
4510.46 153
4510.62 149
4510.77 143
4510.92 136
4511.08 128
4511.23 121
4511.39 114
4511.54 109
4511.69 106
4511.85 106
4512.00 107
4512.16 110
4512.31 114
4512.46 118
4512.62 121
4512.77 123
4512.93 125
4513.08 126
4513.23 127
4513.39 127
4513.54 128
4513.70 128
4513.85 129
4514.01 130
4514.16 130
4514.31 130
4514.47 129
4514.62 127
4514.78 125
4514.93 122
4515.08 119
4515.24 118
4515.39 119
4515.55 123
4515.70 128
4515.85 136
4516.01 144
4516.16 152
4516.32 159
4516.47 166
4516.63 171
4516.78 176
4516.93 179
4517.09 179
4517.24 178
4517.40 173
4517.55 166
4517.70 157
4517.86 146
4518.01 135
4518.17 124
4518.32 115
4518.48 109
4518.63 105
4518.78 104
4518.94 105
4519.09 109
4519.25 113
4519.40 117
4519.55 119
4519.71 118
4519.86 115
4520.02 108
4520.17 99
4520.33 89
4520.48 80
4520.63 73
4520.79 68
4520.94 66
4521.10 66
4521.25 68
4521.40 71
4521.56 73
4521.71 76
4521.87 78
4522.02 79
4522.18 81
4522.33 82
4522.48 82
4522.64 81
4522.79 79
4522.95 75
4523.10 70
4523.26 64
4523.41 57
4523.56 50
4523.72 43
4523.87 37
4524.03 32
4524.18 29
4524.34 27
4524.49 27
4524.64 28
4524.80 29
4524.95 31
4525.11 34
4525.26 36
4525.42 37
4525.57 38
4525.72 39
4525.88 40
4526.03 40
4526.19 40
4526.34 42
4526.50 45
4526.65 49
4526.80 54
4526.96 59
4527.11 64
4527.27 66
4527.42 67
4527.58 65
4527.73 62
4527.88 59
4528.04 57
4528.19 56
4528.35 57
4528.50 59
4528.66 61
4528.81 63
4528.96 63
4529.12 62
4529.27 60
4529.43 57
4529.58 54
4529.74 51
4529.89 48
4530.04 45
4530.20 43
4530.35 42
4530.51 41
4530.66 40
4530.82 41
4530.97 43
4531.13 45
4531.28 47
4531.43 48
4531.59 49
4531.74 48
4531.90 46
4532.05 44
4532.21 42
4532.36 41
4532.51 42
4532.67 43
4532.82 46
4532.98 48
4533.13 51
4533.29 53
4533.44 55
4533.60 56
4533.75 57
4533.90 56
4534.06 55
4534.21 54
4534.37 53
4534.52 53
4534.68 54
4534.83 56
4534.99 58
4535.14 59
4535.29 59
4535.45 57
4535.60 54
4535.76 48
4535.91 43
4536.07 37
4536.22 33
4536.38 31
4536.53 30
4536.68 31
4536.84 34
4536.99 37
4537.15 40
4537.30 42
4537.46 42
4537.61 41
4537.77 38
4537.92 33
4538.08 28
4538.23 22
4538.38 16
4538.54 11
4538.69 6
4538.85 2
4539.00 0
4539.16 0
4539.31 0
4539.47 0
4539.62 0
4539.77 0
4539.93 4
4540.08 8
4540.24 12
4540.39 15
4540.55 17
4540.70 17
4540.86 14
4541.01 11
4541.17 8
4541.32 7
4541.47 8
4541.63 11
4541.78 17
4541.94 25
4542.09 32
4542.25 40
4542.40 46
4542.56 51
4542.71 55
4542.87 57
4543.02 59
4543.18 60
4543.33 60
4543.48 59
4543.64 58
4543.79 57
4543.95 55
4544.10 53
4544.26 50
4544.41 47
4544.57 43
4544.72 38
4544.88 33
4545.03 28
4545.19 24
4545.34 20
4545.49 19
4545.65 18
4545.80 19
4545.96 22
4546.11 25
4546.27 29
4546.42 33
4546.58 38
4546.73 42
4546.89 45
4547.04 48
4547.20 51
4547.35 53
4547.50 56
4547.66 59
4547.81 63
4547.97 67
4548.12 73
4548.28 79
4548.43 85
4548.59 90
4548.74 94
4548.90 96
4549.05 95
4549.21 92
4549.36 88
4549.52 81
4549.67 74
4549.82 68
4549.98 63
4550.13 61
4550.29 60
4550.44 62
4550.60 64
4550.75 67
4550.91 68
4551.06 67
4551.22 64
4551.37 58
4551.53 49
4551.68 39
4551.84 30
4551.99 21
4552.15 16
4552.30 13
4552.46 15
4552.61 19
4552.76 25
4552.92 32
4553.07 39
4553.23 44
4553.38 48
4553.54 50
4553.69 50
4553.85 48
4554.00 44
4554.16 40
4554.31 34
4554.47 27
4554.62 20
4554.78 13
4554.93 8
4555.09 5
4555.24 3
4555.40 3
4555.55 4
4555.71 6
4555.86 7
4556.02 7
4556.17 5
4556.32 2
4556.48 0
4556.63 0
4556.79 0
4556.94 0
4557.10 1
4557.25 4
4557.41 6
4557.56 7
4557.72 5
4557.87 3
4558.03 0
4558.18 0
4558.34 0
4558.49 0
4558.65 0
4558.80 2
4558.96 7
4559.11 12
4559.27 17
4559.42 22
4559.58 25
4559.73 28
4559.89 29
4560.04 30
4560.20 31
4560.35 32
4560.51 34
4560.66 37
4560.82 41
4560.97 46
4561.13 49
4561.28 52
4561.43 53
4561.59 51
4561.74 48
4561.90 44
4562.05 40
4562.21 36
4562.36 35
4562.52 37
4562.67 42
4562.83 48
4562.98 55
4563.14 61
4563.29 66
4563.45 69
4563.60 70
4563.76 70
4563.91 69
4564.07 66
4564.22 64
4564.38 61
4564.53 57
4564.69 53
4564.84 49
4565.00 45
4565.15 43
4565.31 41
4565.46 41
4565.62 42
4565.77 43
4565.93 45
4566.08 45
4566.24 44
4566.39 41
4566.55 37
4566.70 33
4566.86 31
4567.01 31
4567.17 33
4567.32 38
4567.48 44
4567.63 50
4567.79 55
4567.94 57
4568.10 56
4568.25 53
4568.41 47
4568.56 42
4568.72 36
4568.87 32
4569.03 29
4569.18 27
4569.34 26
4569.49 26
4569.65 25
4569.80 25
4569.96 24
4570.11 23
4570.27 23
4570.42 24
4570.58 25
4570.73 28
4570.89 31
4571.04 34
4571.20 37
4571.35 38
4571.51 38
4571.66 36
4571.82 33
4571.97 29
4572.13 25
4572.28 21
4572.44 17
4572.59 13
4572.75 9
4572.90 7
4573.06 7
4573.21 8
4573.37 12
4573.52 19
4573.68 28
4573.84 37
4573.99 45
4574.15 51
4574.30 53
4574.46 52
4574.61 48
4574.77 44
4574.92 40
4575.08 38
4575.23 37
4575.39 38
4575.54 39
4575.70 41
4575.85 41
4576.01 40
4576.16 39
4576.32 39
4576.47 39
4576.63 42
4576.78 46
4576.94 52
4577.09 59
4577.25 65
4577.40 71
4577.56 75
4577.71 77
4577.87 77
4578.02 74
4578.18 70
4578.33 65
4578.49 59
4578.64 55
4578.80 54
4578.96 54
4579.11 58
4579.27 64
4579.42 70
4579.58 77
4579.73 81
4579.89 83
4580.04 82
4580.20 79
4580.35 75
4580.51 71
4580.66 68
4580.82 67
4580.97 68
4581.13 69
4581.28 70
4581.44 69
4581.59 67
4581.75 63
4581.90 58
4582.06 52
4582.21 47
4582.37 44
4582.53 41
4582.68 39
4582.84 39
4582.99 38
4583.15 39
4583.30 40
4583.46 41
4583.61 43
4583.77 44
4583.92 45
4584.08 46
4584.23 46
4584.39 46
4584.54 45
4584.70 44
4584.85 43
4585.01 43
4585.17 43
4585.32 43
4585.48 43
4585.63 45
4585.79 46
4585.94 47
4586.10 48
4586.25 48
4586.41 48
4586.56 46
4586.72 43
4586.87 40
4587.03 36
4587.18 33
4587.34 32
4587.49 32
4587.65 35
4587.81 39
4587.96 46
4588.12 53
4588.27 59
4588.43 63
4588.58 65
4588.74 64
4588.89 61
4589.05 56
4589.20 51
4589.36 47
4589.51 43
4589.67 40
4589.83 37
4589.98 35
4590.14 33
4590.29 31
4590.45 29
4590.60 28
4590.76 26
4590.91 26
4591.07 25
4591.22 23
4591.38 21
4591.53 18
4591.69 14
4591.85 10
4592.00 6
4592.16 3
4592.31 2
4592.47 3
4592.62 7
4592.78 13
4592.93 20
4593.09 29
4593.24 37
4593.40 43
4593.56 49
4593.71 53
4593.87 56
4594.02 58
4594.18 59
4594.33 60
4594.49 61
4594.64 61
4594.80 60
4594.95 58
4595.11 54
4595.27 49
4595.42 44
4595.58 40
4595.73 37
4595.89 36
4596.04 37
4596.20 39
4596.35 42
4596.51 44
4596.66 46
4596.82 46
4596.98 44
4597.13 42
4597.29 39
4597.44 37
4597.60 36
4597.75 35
4597.91 36
4598.06 36
4598.22 36
4598.38 36
4598.53 34
4598.69 33
4598.84 33
4599.00 33
4599.15 36
4599.31 40
4599.46 45
4599.62 52
4599.78 58
4599.93 63
4600.09 65
4600.24 66
4600.40 64
4600.55 61
4600.71 57
4600.86 51
4601.02 46
4601.18 41
4601.33 35
4601.49 30
4601.64 24
4601.80 18
4601.95 12
4602.11 5
4602.26 0
4602.42 0
4602.58 0
4602.73 0
4602.89 0
4603.04 0
4603.20 0
4603.35 0
4603.51 3
4603.66 9
4603.82 14
4603.98 17
4604.13 18
4604.29 18
4604.44 18
4604.60 18
4604.75 19
4604.91 21
4605.07 26
4605.22 32
4605.38 40
4605.53 48
4605.69 55
4605.84 61
4606.00 65
4606.15 67
4606.31 68
4606.47 69
4606.62 69
4606.78 71
4606.93 74
4607.09 77
4607.24 81
4607.40 82
4607.56 82
4607.71 81
4607.87 78
4608.02 74
4608.18 71
4608.33 69
4608.49 69
4608.65 71
4608.80 74
4608.96 77
4609.11 79
4609.27 80
4609.42 80
4609.58 78
4609.74 75
4609.89 71
4610.05 68
4610.20 67
4610.36 67
4610.51 69
4610.67 72
4610.83 75
4610.98 77
4611.14 77
4611.29 75
4611.45 71
4611.60 65
4611.76 57
4611.92 49
4612.07 41
4612.23 32
4612.38 24
4612.54 16
4612.69 9
4612.85 4
4613.01 2
4613.16 3
4613.32 7
4613.47 13
4613.63 20
4613.79 27
4613.94 33
4614.10 35
4614.25 34
4614.41 31
4614.56 25
4614.72 19
4614.88 14
4615.03 11
4615.19 10
4615.34 12
4615.50 15
4615.65 19
4615.81 22
4615.97 25
4616.12 26
4616.28 26
4616.43 25
4616.59 24
4616.75 24
4616.90 26
4617.06 31
4617.21 38
4617.37 46
4617.52 55
4617.68 64
4617.84 71
4617.99 77
4618.15 82
4618.30 84
4618.46 85
4618.62 83
4618.77 80
4618.93 76
4619.08 70
4619.24 65
4619.40 59
4619.55 54
4619.71 49
4619.86 45
4620.02 40
4620.17 35
4620.33 31
4620.49 27
4620.64 25
4620.80 26
4620.95 28
4621.11 32
4621.27 36
4621.42 41
4621.58 44
4621.73 47
4621.89 50
4622.05 52
4622.20 54
4622.36 58
4622.51 62
4622.67 66
4622.83 69
4622.98 72
4623.14 74
4623.29 75
4623.45 74
4623.60 72
4623.76 69
4623.92 67
4624.07 65
4624.23 65
4624.38 66
4624.54 67
4624.70 70
4624.85 74
4625.01 78
4625.16 81
4625.32 84
4625.48 85
4625.63 84
4625.79 82
4625.94 79
4626.10 74
4626.26 71
4626.41 68
4626.57 68
4626.72 68
4626.88 70
4627.04 73
4627.19 75
4627.35 76
4627.50 76
4627.66 75
4627.82 74
4627.97 73
4628.13 73
4628.28 74
4628.44 75
4628.60 77
4628.75 78
4628.91 78
4629.06 77
4629.22 75
4629.38 73
4629.53 72
4629.69 72
4629.85 73
4630.00 76
4630.16 78
4630.31 81
4630.47 83
4630.63 85
4630.78 87
4630.94 88
4631.09 88
4631.25 88
4631.41 87
4631.56 84
4631.72 80
4631.87 75
4632.03 68
4632.19 61
4632.34 54
4632.50 47
4632.65 42
4632.81 37
4632.97 35
4633.12 36
4633.28 39
4633.44 45
4633.59 53
4633.75 64
4633.90 75
4634.06 85
4634.22 94
4634.37 101
4634.53 106
4634.68 110
4634.84 112
4635.00 114
4635.15 117
4635.31 120
4635.46 123
4635.62 127
4635.78 132
4635.93 136
4636.09 141
4636.25 146
4636.40 153
4636.56 160
4636.71 169
4636.87 179
4637.03 188
4637.18 197
4637.34 204
4637.50 208
4637.65 209
4637.81 207
4637.96 203
4638.12 198
4638.28 192
4638.43 187
4638.59 183
4638.74 181
4638.90 180
4639.06 182
4639.21 187
4639.37 193
4639.53 202
4639.68 210
4639.84 217
4639.99 223
4640.15 225
4640.31 223
4640.46 217
4640.62 209
4640.78 199
4640.93 190
4641.09 184
4641.24 179
4641.40 178
4641.56 178
4641.71 179
4641.87 177
4642.03 173
4642.18 165
4642.34 154
4642.49 140
4642.65 127
4642.81 115
4642.96 105
4643.12 98
4643.28 94
4643.43 92
4643.59 92
4643.74 91
4643.90 89
4644.06 87
4644.21 84
4644.37 80
4644.53 77
4644.68 75
4644.84 73
4645.00 73
4645.15 73
4645.31 73
4645.46 72
4645.62 70
4645.78 66
4645.93 62
4646.09 58
4646.25 55
4646.40 53
4646.56 55
4646.71 59
4646.87 66
4647.03 75
4647.18 84
4647.34 93
4647.50 98
4647.65 101
4647.81 101
4647.97 98
4648.12 94
4648.28 89
4648.43 84
4648.59 79
4648.75 76
4648.90 73
4649.06 72
4649.22 72
4649.37 72
4649.53 73
4649.69 74
4649.84 74
4650.00 73
4650.15 69
4650.31 64
4650.47 58
4650.62 52
4650.78 47
4650.94 44
4651.09 43
4651.25 45
4651.41 47
4651.56 50
4651.72 52
4651.88 52
4652.03 50
4652.19 46
4652.34 42
4652.50 37
4652.66 34
4652.81 32
4652.97 31
4653.13 33
4653.28 35
4653.44 37
4653.60 39
4653.75 39
4653.91 38
4654.07 35
4654.22 31
4654.38 28
4654.54 26
4654.69 25
4654.85 27
4655.00 29
4655.16 32
4655.32 35
4655.47 36
4655.63 34
4655.79 31
4655.94 27
4656.10 22
4656.26 19
4656.41 17
4656.57 17
4656.73 19
4656.88 22
4657.04 25
4657.20 28
4657.35 32
4657.51 35
4657.67 39
4657.82 44
4657.98 49
4658.13 54
4658.29 58
4658.45 59
4658.60 59
4658.76 57
4658.92 54
4659.07 51
4659.23 50
4659.39 50
4659.54 53
4659.70 57
4659.86 62
4660.01 66
4660.17 69
4660.33 71
4660.48 70
4660.64 67
4660.80 62
4660.95 56
4661.11 50
4661.27 42
4661.42 34
4661.58 26
4661.74 18
4661.89 11
4662.05 5
4662.21 0
4662.36 0
4662.52 0
4662.68 0
4662.83 0
4662.99 0
4663.15 0
4663.30 0
4663.46 0
4663.61 2
4663.77 4
4663.93 6
4664.08 8
4664.24 11
4664.40 14
4664.55 18
4664.71 22
4664.87 27
4665.02 31
4665.18 34
4665.34 37
4665.49 40
4665.65 42
4665.81 44
4665.96 45
4666.12 47
4666.28 47
4666.43 48
4666.59 46
4666.75 44
4666.90 41
4667.06 36
4667.22 32
4667.37 28
4667.53 26
4667.69 27
4667.84 30
4668.00 37
4668.16 45
4668.31 55
4668.47 65
4668.63 74
4668.79 81
4668.94 85
4669.10 87
4669.26 87
4669.41 87
4669.57 86
4669.73 86
4669.88 85
4670.04 85
4670.20 85
4670.35 85
4670.51 85
4670.67 85
4670.82 87
4670.98 88
4671.14 90
4671.29 90
4671.45 89
4671.61 86
4671.76 80
4671.92 72
4672.08 64
4672.23 56
4672.39 49
4672.55 43
4672.70 39
4672.86 36
4673.02 33
4673.17 31
4673.33 29
4673.49 28
4673.64 27
4673.80 27
4673.96 28
4674.11 29
4674.27 31
4674.43 33
4674.59 35
4674.74 36
4674.90 36
4675.06 36
4675.21 34
4675.37 32
4675.53 31
4675.68 31
4675.84 33
4676.00 35
4676.15 39
4676.31 42
4676.47 43
4676.62 42
4676.78 39
4676.94 34
4677.09 28
4677.25 23
4677.41 19
4677.57 16
4677.72 16
4677.88 16
4678.04 18
4678.19 19
4678.35 21
4678.51 23
4678.66 25
4678.82 27
4678.98 28
4679.13 28
4679.29 27
4679.45 24
4679.60 20
4679.76 15
4679.92 10
4680.08 7
4680.23 5
4680.39 5
4680.55 8
4680.70 12
4680.86 18
4681.02 24
4681.17 31
4681.33 36
4681.49 40
4681.64 42
4681.80 42
4681.96 39
4682.12 34
4682.27 29
4682.43 23
4682.59 17
4682.74 12
4682.90 7
4683.06 4
4683.21 1
4683.37 0
4683.53 0
4683.68 0
4683.84 3
4684.00 9
4684.16 17
4684.31 26
4684.47 34
4684.63 42
4684.78 48
4684.94 51
4685.10 54
4685.25 55
4685.41 57
4685.57 58
4685.73 60
4685.88 62
4686.04 64
4686.20 64
4686.35 63
4686.51 61
4686.67 58
4686.82 55
4686.98 53
4687.14 50
4687.30 48
4687.45 46
4687.61 44
4687.77 42
4687.92 40
4688.08 39
4688.24 40
4688.39 42
4688.55 45
4688.71 50
4688.87 56
4689.02 62
4689.18 68
4689.34 73
4689.49 78
4689.65 83
4689.81 88
4689.97 93
4690.12 98
4690.28 101
4690.44 103
4690.59 102
4690.75 100
4690.91 95
4691.07 89
4691.22 83
4691.38 77
4691.54 73
4691.69 71
4691.85 72
4692.01 74
4692.16 77
4692.32 80
4692.48 82
4692.64 82
4692.79 80
4692.95 77
4693.11 73
4693.26 68
4693.42 64
4693.58 60
4693.74 57
4693.89 54
4694.05 53
4694.21 52
4694.36 51
4694.52 50
4694.68 50
4694.84 50
4694.99 49
4695.15 48
4695.31 46
4695.46 44
4695.62 42
4695.78 40
4695.94 40
4696.09 40
4696.25 42
4696.41 44
4696.56 47
4696.72 50
4696.88 51
4697.04 52
4697.19 52
4697.35 52
4697.51 52
4697.67 53
4697.82 54
4697.98 55
4698.14 56
4698.29 56
4698.45 56
4698.61 55
4698.77 52
4698.92 49
4699.08 43
4699.24 37
4699.39 29
4699.55 21
4699.71 12
4699.87 2
4700.02 0
4700.18 0
4700.34 0
4700.50 0
4700.65 0
4700.81 0
4700.97 0
4701.12 0
4701.28 6
4701.44 14
4701.60 20
4701.75 26
4701.91 29
4702.07 31
4702.22 32
4702.38 32
4702.54 32
4702.70 32
4702.85 34
4703.01 36
4703.17 40
4703.33 44
4703.48 48
4703.64 51
4703.80 54
4703.96 54
4704.11 53
4704.27 50
4704.43 46
4704.58 40
4704.74 33
4704.90 25
4705.06 17
4705.21 9
4705.37 2
4705.53 0
4705.69 0
4705.84 0
4706.00 0
4706.16 0
4706.31 0
4706.47 2
4706.63 5
4706.79 7
4706.94 9
4707.10 9
4707.26 9
4707.42 7
4707.57 5
4707.73 4
4707.89 2
4708.05 1
4708.20 2
4708.36 4
4708.52 8
4708.68 13
4708.83 19
4708.99 25
4709.15 31
4709.30 35
4709.46 38
4709.62 39
4709.78 39
4709.93 37
4710.09 35
4710.25 34
4710.41 34
4710.56 35
4710.72 37
4710.88 41
4711.04 44
4711.19 48
4711.35 51
4711.51 54
4711.67 57
4711.82 60
4711.98 62
4712.14 62
4712.30 62
4712.45 61
4712.61 58
4712.77 55
4712.93 52
4713.08 49
4713.24 47
4713.40 46
4713.56 47
4713.71 48
4713.87 51
4714.03 55
4714.19 59
4714.34 62
4714.50 66
4714.66 68
4714.82 69
4714.97 70
4715.13 71
4715.29 72
4715.45 73
4715.60 73
4715.76 73
4715.92 72
4716.08 70
4716.23 67
4716.39 65
4716.55 62
4716.71 60
4716.86 59
4717.02 58
4717.18 58
4717.34 58
4717.49 57
4717.65 56
4717.81 55
4717.97 54
4718.12 52
4718.28 51
4718.44 49
4718.60 48
4718.75 47
4718.91 48
4719.07 49
4719.23 51
4719.38 54
4719.54 57
4719.70 59
4719.86 62
4720.01 63
4720.17 62
4720.33 61
4720.49 60
4720.64 58
4720.80 58
4720.96 58
4721.12 59
4721.27 61
4721.43 63
4721.59 65
4721.75 65
4721.90 64
4722.06 63
4722.22 61
4722.38 59
4722.54 58
4722.69 58
4722.85 57
4723.01 56
4723.17 53
4723.32 48
4723.48 42
4723.64 34
4723.80 26
4723.95 18
4724.11 12
4724.27 7
4724.43 3
4724.58 2
4724.74 1
4724.90 2
4725.06 3
4725.22 3
4725.37 3
4725.53 2
4725.69 0
4725.85 0
4726.00 0
4726.16 0
4726.32 0
4726.48 0
4726.63 0
4726.79 3
4726.95 8
4727.11 13
4727.27 17
4727.42 22
4727.58 25
4727.74 27
4727.90 28
4728.05 29
4728.21 30
4728.37 31
4728.53 32
4728.68 32
4728.84 32
4729.00 30
4729.16 27
4729.32 24
4729.47 21
4729.63 18
4729.79 17
4729.95 16
4730.10 16
4730.26 17
4730.42 17
4730.58 17
4730.73 18
4730.89 18
4731.05 19
4731.21 19
4731.37 20
4731.52 19
4731.68 18
4731.84 15
4732.00 12
4732.15 8
4732.31 5
4732.47 3
4732.63 2
4732.79 4
4732.94 7
4733.10 12
4733.26 17
4733.42 22
4733.57 26
4733.73 30
4733.89 33
4734.05 36
4734.21 37
4734.36 38
4734.52 38
4734.68 39
4734.84 40
4735.00 42
4735.15 44
4735.31 46
4735.47 49
4735.63 51
4735.78 52
4735.94 52
4736.10 53
4736.26 52
4736.42 50
4736.57 48
4736.73 44
4736.89 39
4737.05 33
4737.20 27
4737.36 22
4737.52 18
4737.68 16
4737.84 16
4737.99 19
4738.15 22
4738.31 25
4738.47 28
4738.63 29
4738.78 29
4738.94 27
4739.10 24
4739.26 20
4739.42 17
4739.57 16
4739.73 17
4739.89 21
4740.05 26
4740.20 33
4740.36 41
4740.52 49
4740.68 55
4740.84 61
4740.99 65
4741.15 69
4741.31 71
4741.47 72
4741.63 71
4741.78 68
4741.94 62
4742.10 55
4742.26 47
4742.42 38
4742.57 31
4742.73 26
4742.89 23
4743.05 23
4743.21 26
4743.36 30
4743.52 35
4743.68 40
4743.84 43
4744.00 46
4744.15 48
4744.31 50
4744.47 51
4744.63 53
4744.79 54
4744.94 56
4745.10 57
4745.26 58
4745.42 58
4745.58 57
4745.73 57
4745.89 58
4746.05 60
4746.21 62
4746.37 66
4746.52 69
4746.68 72
4746.84 73
4747.00 71
4747.16 67
4747.31 62
4747.47 56
4747.63 51
4747.79 48
4747.95 48
4748.10 51
4748.26 56
4748.42 63
4748.58 70
4748.74 77
4748.89 82
4749.05 84
4749.21 84
4749.37 81
4749.53 77
4749.68 70
4749.84 63
4750.00 56
4750.16 50
4750.32 44
4750.47 40
4750.63 37
4750.79 34
4750.95 30
4751.11 26
4751.26 21
4751.42 17
4751.58 13
4751.74 11
4751.90 11
4752.06 14
4752.21 20
4752.37 27
4752.53 36
4752.69 44
4752.85 53
4753.00 61
4753.16 69
4753.32 76
4753.48 82
4753.64 88
4753.79 92
4753.95 94
4754.11 94
4754.27 92
4754.43 89
4754.59 84
4754.74 79
4754.90 74
4755.06 69
4755.22 63
4755.38 58
4755.53 53
4755.69 48
4755.85 45
4756.01 43
4756.17 42
4756.33 43
4756.48 45
4756.64 47
4756.80 48
4756.96 49
4757.12 49
4757.27 50
4757.43 50
4757.59 50
4757.75 52
4757.91 53
4758.07 54
4758.22 55
4758.38 54
4758.54 51
4758.70 47
4758.86 42
4759.01 36
4759.17 30
4759.33 24
4759.49 20
4759.65 18
4759.81 17
4759.96 18
4760.12 20
4760.28 24
4760.44 28
4760.60 31
4760.76 33
4760.91 33
4761.07 32
4761.23 30
4761.39 28
4761.55 25
4761.70 23
4761.86 22
4762.02 22
4762.18 23
4762.34 24
4762.50 25
4762.65 27
4762.81 29
4762.97 30
4763.13 31
4763.29 32
4763.45 33
4763.60 33
4763.76 33
4763.92 32
4764.08 31
4764.24 30
4764.40 27
4764.55 25
4764.71 22
4764.87 20
4765.03 20
4765.19 20
4765.35 23
4765.50 25
4765.66 28
4765.82 30
4765.98 30
4766.14 30
4766.30 27
4766.45 25
4766.61 22
4766.77 20
4766.93 19
4767.09 18
4767.25 19
4767.40 20
4767.56 21
4767.72 23
4767.88 25
4768.04 28
4768.20 30
4768.35 33
4768.51 36
4768.67 37
4768.83 39
4768.99 40
4769.15 42
4769.30 44
4769.46 46
4769.62 49
4769.78 52
4769.94 55
4770.10 58
4770.26 61
4770.41 64
4770.57 68
4770.73 72
4770.89 77
4771.05 82
4771.21 86
4771.36 89
4771.52 89
4771.68 88
4771.84 84
4772.00 79
4772.16 74
4772.31 68
4772.47 64
4772.63 60
4772.79 56
4772.95 54
4773.11 53
4773.27 52
4773.42 52
4773.58 52
4773.74 53
4773.90 54
4774.06 55
4774.22 56
4774.37 58
4774.53 60
4774.69 62
4774.85 64
4775.01 66
4775.17 66
4775.33 66
4775.48 64
4775.64 60
4775.80 56
4775.96 51
4776.12 46
4776.28 42
4776.44 40
4776.59 38
4776.75 38
4776.91 38
4777.07 39
4777.23 39
4777.39 39
4777.55 39
4777.70 40
4777.86 41
4778.02 43
4778.18 47
4778.34 50
4778.50 54
4778.65 57
4778.81 59
4778.97 59
4779.13 59
4779.29 58
4779.45 58
4779.61 57
4779.76 57
4779.92 57
4780.08 57
4780.24 57
4780.40 56
4780.56 56
4780.72 56
4780.87 57
4781.03 58
4781.19 58
4781.35 58
4781.51 56
4781.67 54
4781.83 52
4781.98 50
4782.14 50
4782.30 53
4782.46 57
4782.62 63
4782.78 69
4782.94 76
4783.10 81
4783.25 85
4783.41 87
4783.57 90
4783.73 92
4783.89 94
4784.05 96
4784.21 98
4784.36 98
4784.52 97
4784.68 95
4784.84 92
4785.00 89
4785.16 86
4785.32 84
4785.47 83
4785.63 83
4785.79 83
4785.95 84
4786.11 85
4786.27 87
4786.43 89
4786.59 91
4786.74 95
4786.90 99
4787.06 104
4787.22 110
4787.38 115
4787.54 120
4787.70 122
4787.86 121
4788.01 117
4788.17 109
4788.33 98
4788.49 86
4788.65 75
4788.81 65
4788.97 60
4789.12 59
4789.28 61
4789.44 67
4789.60 74
4789.76 80
4789.92 85
4790.08 89
4790.24 90
4790.39 91
4790.55 90
4790.71 88
4790.87 85
4791.03 82
4791.19 79
4791.35 77
4791.51 76
4791.66 77
4791.82 79
4791.98 82
4792.14 86
4792.30 90
4792.46 92
4792.62 92
4792.78 91
4792.94 90
4793.09 87
4793.25 85
4793.41 83
4793.57 81
4793.73 80
4793.89 77
4794.05 74
4794.21 71
4794.36 66
4794.52 62
4794.68 58
4794.84 53
4795.00 49
4795.16 44
4795.32 39
4795.48 34
4795.63 28
4795.79 24
4795.95 21
4796.11 21
4796.27 22
4796.43 26
4796.59 30
4796.75 34
4796.91 37
4797.06 40
4797.22 42
4797.38 45
4797.54 48
4797.70 52
4797.86 57
4798.02 61
4798.18 65
4798.34 67
4798.49 66
4798.65 64
4798.81 60
4798.97 56
4799.13 53
4799.29 52
4799.45 52
4799.61 55
4799.77 59
4799.92 65
4800.08 70
4800.24 74
4800.40 77
4800.56 76
4800.72 73
4800.88 68
4801.04 60
4801.20 52
4801.35 44
4801.51 37
4801.67 31
4801.83 26
4801.99 23
4802.15 21
4802.31 20
4802.47 18
4802.63 16
4802.79 14
4802.94 12
4803.10 9
4803.26 6
4803.42 4
4803.58 1
4803.74 0
4803.90 0
4804.06 0
4804.22 0
4804.37 0
4804.53 0
4804.69 0
4804.85 0
4805.01 1
4805.17 6
4805.33 12
4805.49 17
4805.65 21
4805.81 23
4805.96 24
4806.12 23
4806.28 22
4806.44 20
4806.60 19
4806.76 19
4806.92 20
4807.08 21
4807.24 23
4807.40 25
4807.55 27
4807.71 27
4807.87 27
4808.03 27
4808.19 27
4808.35 28
4808.51 29
4808.67 32
4808.83 34
4808.99 36
4809.15 38
4809.30 37
4809.46 36
4809.62 34
4809.78 31
4809.94 28
4810.10 27
4810.26 27
4810.42 28
4810.58 30
4810.74 33
4810.89 36
4811.05 38
4811.21 39
4811.37 40
4811.53 38
4811.69 35
4811.85 31
4812.01 25
4812.17 19
4812.33 13
4812.49 7
4812.65 2
4812.80 0
4812.96 0
4813.12 0
4813.28 0
4813.44 3
4813.60 4
4813.76 5
4813.92 4
4814.08 2
4814.24 1
4814.40 1
4814.55 4
4814.71 10
4814.87 18
4815.03 27
4815.19 34
4815.35 39
4815.51 41
4815.67 39
4815.83 35
4815.99 29
4816.15 22
4816.31 17
4816.46 13
4816.62 11
4816.78 10
4816.94 11
4817.10 14
4817.26 16
4817.42 18
4817.58 20
4817.74 20
4817.90 20
4818.06 20
4818.22 19
4818.37 19
4818.53 19
4818.69 20
4818.85 20
4819.01 19
4819.17 17
4819.33 14
4819.49 11
4819.65 7
4819.81 4
4819.97 1
4820.13 1
4820.29 2
4820.44 5
4820.60 9
4820.76 14
4820.92 20
4821.08 24
4821.24 27
4821.40 29
4821.56 30
4821.72 31
4821.88 31
4822.04 31
4822.20 32
4822.36 34
4822.52 37
4822.67 40
4822.83 44
4822.99 47
4823.15 51
4823.31 54
4823.47 56
4823.63 56
4823.79 55
4823.95 52
4824.11 47
4824.27 42
4824.43 36
4824.59 29
4824.75 24
4824.90 19
4825.06 16
4825.22 13
4825.38 12
4825.54 12
4825.70 12
4825.86 12
4826.02 11
4826.18 9
4826.34 7
4826.50 5
4826.66 4
4826.82 5
4826.98 8
4827.14 12
4827.29 17
4827.45 22
4827.61 26
4827.77 30
4827.93 31
4828.09 32
4828.25 31
4828.41 30
4828.57 29
4828.73 28
4828.89 28
4829.05 29
4829.21 31
4829.37 33
4829.53 36
4829.69 37
4829.84 37
4830.00 36
4830.16 33
4830.32 29
4830.48 26
4830.64 23
4830.80 22
4830.96 23
4831.12 24
4831.28 24
4831.44 23
4831.60 20
4831.76 16
4831.92 11
4832.08 5
4832.24 0
4832.40 0
4832.56 0
4832.71 0
4832.87 0
4833.03 2
4833.19 7
4833.35 11
4833.51 15
4833.67 18
4833.83 20
4833.99 22
4834.15 24
4834.31 26
4834.47 28
4834.63 29
4834.79 30
4834.95 30
4835.11 29
4835.27 27
4835.43 23
4835.58 19
4835.74 15
4835.90 11
4836.06 8
4836.22 6
4836.38 4
4836.54 3
4836.70 2
4836.86 1
4837.02 0
4837.18 0
4837.34 0
4837.50 0
4837.66 2
4837.82 4
4837.98 8
4838.14 13
4838.30 18
4838.46 24
4838.62 31
4838.78 39
4838.93 47
4839.09 54
4839.25 60
4839.41 64
4839.57 65
4839.73 63
4839.89 59
4840.05 53
4840.21 45
4840.37 36
4840.53 28
4840.69 20
4840.85 13
4841.01 8
4841.17 4
4841.33 2
4841.49 2
4841.65 4
4841.81 6
4841.97 9
4842.13 12
4842.29 16
4842.45 21
4842.61 25
4842.76 30
4842.92 34
4843.08 37
4843.24 39
4843.40 39
4843.56 37
4843.72 33
4843.88 27
4844.04 20
4844.20 12
4844.36 4
4844.52 0
4844.68 0
4844.84 0
4845.00 0
4845.16 0
4845.32 0
4845.48 0
4845.64 0
4845.80 2
4845.96 4
4846.12 6
4846.28 7
4846.44 8
4846.60 9
4846.76 10
4846.92 10
4847.08 11
4847.24 11
4847.39 13
4847.55 15
4847.71 17
4847.87 20
4848.03 23
4848.19 26
4848.35 27
4848.51 27
4848.67 26
4848.83 24
4848.99 23
4849.15 22
4849.31 23
4849.47 26
4849.63 30
4849.79 36
4849.95 43
4850.11 50
4850.27 57
4850.43 62
4850.59 66
4850.75 67
4850.91 67
4851.07 66
4851.23 64
4851.39 63
4851.55 63
4851.71 64
4851.87 65
4852.03 65
4852.19 64
4852.35 62
4852.51 60
4852.67 57
4852.83 56
4852.99 55
4853.15 55
4853.31 55
4853.46 55
4853.62 55
4853.78 53
4853.94 49
4854.10 45
4854.26 40
4854.42 35
4854.58 31
4854.74 28
4854.90 27
4855.06 26
4855.22 26
4855.38 27
4855.54 27
4855.70 25
4855.86 23
4856.02 19
4856.18 15
4856.34 10
4856.50 5
4856.66 0
4856.82 0
4856.98 0
4857.14 0
4857.30 0
4857.46 0
4857.62 7
4857.78 16
4857.94 26
4858.10 35
4858.26 41
4858.42 45
4858.58 46
4858.74 45
4858.90 42
4859.06 38
4859.22 35
4859.38 33
4859.54 32
4859.70 32
4859.86 33
4860.02 34
4860.18 36
4860.34 38
4860.50 41
4860.66 44
4860.82 47
4860.98 50
4861.14 52
4861.30 52
4861.46 50
4861.62 46
4861.78 39
4861.94 31
4862.10 22
4862.26 15
4862.42 10
4862.58 7
4862.74 7
4862.90 10
4863.06 14
4863.22 18
4863.38 20
4863.54 22
4863.70 22
4863.86 22
4864.02 23
4864.18 26
4864.34 30
4864.50 35
4864.66 41
4864.82 47
4864.98 51
4865.14 55
4865.30 57
4865.46 58
4865.62 57
4865.78 57
4865.94 56
4866.10 55
4866.26 54
4866.42 53
4866.58 52
4866.74 52
4866.90 52
4867.06 51
4867.22 51
4867.38 51
4867.54 51
4867.70 51
4867.86 50
4868.02 49
4868.18 49
4868.34 48
4868.50 48
4868.66 48
4868.82 48
4868.98 47
4869.14 46
4869.30 45
4869.46 43
4869.62 42
4869.78 40
4869.94 38
4870.10 37
4870.26 35
4870.42 34
4870.58 32
4870.74 31
4870.90 30
4871.06 30
4871.22 31
4871.38 33
4871.54 35
4871.70 39
4871.86 42
4872.02 45
4872.18 49
4872.34 51
4872.50 54
4872.66 56
4872.82 58
4872.98 60
4873.14 61
4873.30 61
4873.46 60
4873.62 59
4873.78 57
4873.94 55
4874.10 54
4874.26 54
4874.42 54
4874.58 55
4874.74 56
4874.90 57
4875.06 56
4875.22 54
4875.38 50
4875.54 46
4875.70 41
4875.86 36
4876.02 32
4876.18 30
4876.34 29
4876.50 29
4876.66 30
4876.82 31
4876.98 32
4877.14 33
4877.30 34
4877.46 35
4877.62 36
4877.78 38
4877.94 40
4878.10 43
4878.26 47
4878.42 51
4878.58 55
4878.74 58
4878.90 61
4879.06 62
4879.23 63
4879.39 64
4879.55 65
4879.71 66
4879.87 67
4880.03 67
4880.19 65
4880.35 61
4880.51 57
4880.67 51
4880.83 45
4880.99 41
4881.15 38
4881.31 37
4881.47 38
4881.63 39
4881.79 41
4881.95 42
4882.11 43
4882.27 43
4882.43 44
4882.59 45
4882.75 46
4882.91 48
4883.07 50
4883.23 50
4883.39 50
4883.55 47
4883.71 44
4883.87 40
4884.03 37
4884.19 35
4884.35 34
4884.51 34
4884.67 35
4884.83 35
4884.99 36
4885.15 35
4885.32 35
4885.48 33
4885.64 32
4885.80 30
4885.96 29
4886.12 26
4886.28 23
4886.44 20
4886.60 16
4886.76 13
4886.92 11
4887.08 9
4887.24 9
4887.40 11
4887.56 14
4887.72 18
4887.88 23
4888.04 29
4888.20 34
4888.36 40
4888.52 47
4888.68 55
4888.84 64
4889.00 73
4889.16 82
4889.32 90
4889.48 95
4889.64 98
4889.81 98
4889.97 97
4890.13 96
4890.29 96
4890.45 98
4890.61 103
4890.77 110
4890.93 118
4891.09 126
4891.25 133
4891.41 138
4891.57 141
4891.73 143
4891.89 145
4892.05 147
4892.21 149
4892.37 151
4892.53 152
4892.69 153
4892.85 151
4893.01 148
4893.17 144
4893.33 139
4893.49 134
4893.66 131
4893.82 129
4893.98 128
4894.14 129
4894.30 130
4894.46 131
4894.62 132
4894.78 132
4894.94 130
4895.10 126
4895.26 121
4895.42 115
4895.58 109
4895.74 103
4895.90 98
4896.06 95
4896.22 93
4896.38 94
4896.54 97
4896.70 100
4896.86 104
4897.03 107
4897.19 109
4897.35 110
4897.51 109
4897.67 108
4897.83 106
4897.99 103
4898.15 100
4898.31 98
4898.47 96
4898.63 95
4898.79 94
4898.95 92
4899.11 91
4899.27 88
4899.43 84
4899.59 79
4899.75 72
4899.91 64
4900.08 55
4900.24 47
4900.40 39
4900.56 33
4900.72 29
4900.88 27
4901.04 27
4901.20 30
4901.36 33
4901.52 36
4901.68 40
4901.84 42
4902.00 43
4902.16 44
4902.32 43
4902.48 42
4902.64 40
4902.81 37
4902.97 33
4903.13 30
4903.29 27
4903.45 25
4903.61 23
4903.77 23
4903.93 24
4904.09 26
4904.25 27
4904.41 30
4904.57 32
4904.73 34
4904.89 35
4905.05 36
4905.21 36
4905.38 35
4905.54 34
4905.70 33
4905.86 33
4906.02 33
4906.18 34
4906.34 36
4906.50 37
4906.66 38
4906.82 37
4906.98 36
4907.14 35
4907.30 33
4907.46 33
4907.62 34
4907.79 37
4907.95 40
4908.11 44
4908.27 46
4908.43 48
4908.59 48
4908.75 47
4908.91 44
4909.07 40
4909.23 36
4909.39 32
4909.55 31
4909.71 31
4909.87 34
4910.03 37
4910.20 41
4910.36 44
4910.52 47
4910.68 47
4910.84 47
4911.00 45
4911.16 43
4911.32 41
4911.48 41
4911.64 41
4911.80 42
4911.96 44
4912.12 46
4912.29 49
4912.45 51
4912.61 53
4912.77 55
4912.93 56
4913.09 58
4913.25 60
4913.41 62
4913.57 64
4913.73 66
4913.89 67
4914.05 67
4914.21 68
4914.38 68
4914.54 68
4914.70 68
4914.86 68
4915.02 68
4915.18 66
4915.34 64
4915.50 61
4915.66 59
4915.82 59
4915.98 61
4916.14 64
4916.30 68
4916.47 71
4916.63 72
4916.79 70
4916.95 66
4917.11 59
4917.27 51
4917.43 44
4917.59 40
4917.75 37
4917.91 38
4918.07 39
4918.23 42
4918.40 44
4918.56 44
4918.72 41
4918.88 37
4919.04 31
4919.20 25
4919.36 20
4919.52 15
4919.68 12
4919.84 10
4920.00 9
4920.17 8
4920.33 7
4920.49 5
4920.65 2
4920.81 0
4920.97 0
4921.13 0
4921.29 0
4921.45 0
4921.61 0
4921.77 0
4921.94 0
4922.10 3
4922.26 10
4922.42 18
4922.58 25
4922.74 32
4922.90 38
4923.06 41
4923.22 43
4923.38 43
4923.54 42
4923.71 41
4923.87 41
4924.03 42
4924.19 44
4924.35 47
4924.51 50
4924.67 55
4924.83 59
4924.99 63
4925.15 67
4925.32 69
4925.48 70
4925.64 70
4925.80 68
4925.96 64
4926.12 59
4926.28 54
4926.44 49
4926.60 44
4926.76 41
4926.92 39
4927.09 38
4927.25 37
4927.41 36
4927.57 35
4927.73 32
4927.89 29
4928.05 26
4928.21 23
4928.37 21
4928.54 20
4928.70 20
4928.86 22
4929.02 25
4929.18 29
4929.34 33
4929.50 35
4929.66 36
4929.82 34
4929.98 30
4930.15 23
4930.31 15
4930.47 6
4930.63 0
4930.79 0
4930.95 0
4931.11 0
4931.27 0
4931.43 0
4931.59 0
4931.76 0
4931.92 1
4932.08 7
4932.24 12
4932.40 17
4932.56 21
4932.72 26
4932.88 30
4933.04 33
4933.21 36
4933.37 37
4933.53 36
4933.69 35
4933.85 33
4934.01 31
4934.17 31
4934.33 32
4934.49 35
4934.66 41
4934.82 49
4934.98 57
4935.14 65
4935.30 73
4935.46 79
4935.62 85
4935.78 89
4935.94 92
4936.11 94
4936.27 95
4936.43 95
4936.59 94
4936.75 92
4936.91 89
4937.07 85
4937.23 81
4937.40 77
4937.56 72
4937.72 67
4937.88 62
4938.04 57
4938.20 52
4938.36 48
4938.52 45
4938.68 44
4938.85 46
4939.01 51
4939.17 56
4939.33 63
4939.49 69
4939.65 75
4939.81 78
4939.97 79
4940.14 79
4940.30 78
4940.46 77
4940.62 76
4940.78 75
4940.94 76
4941.10 77
4941.26 80
4941.43 84
4941.59 88
4941.75 92
4941.91 97
4942.07 102
4942.23 107
4942.39 112
4942.55 118
4942.72 124
4942.88 130
4943.04 136
4943.20 141
4943.36 145
4943.52 148
4943.68 148
4943.84 146
4944.01 142
4944.17 136
4944.33 129
4944.49 122
4944.65 116
4944.81 110
4944.97 106
4945.13 104
4945.30 102
4945.46 102
4945.62 102
4945.78 103
4945.94 103
4946.10 104
4946.26 105
4946.42 105
4946.59 104
4946.75 104
4946.91 103
4947.07 101
4947.23 100
4947.39 99
4947.55 99
4947.72 100
4947.88 102
4948.04 106
4948.20 110
4948.36 114
4948.52 117
4948.68 118
4948.84 118
4949.01 116
4949.17 115
4949.33 113
4949.49 113
4949.65 114
4949.81 115
4949.97 117
4950.14 118
4950.30 118
4950.46 117
4950.62 115
4950.78 113
4950.94 111
4951.10 109
4951.27 107
4951.43 104
4951.59 100
4951.75 95
4951.91 89
4952.07 83
4952.23 78
4952.40 74
4952.56 72
4952.72 70
4952.88 70
4953.04 70
4953.20 71
4953.36 73
4953.53 76
4953.69 80
4953.85 84
4954.01 89
4954.17 93
4954.33 95
4954.49 97
4954.66 97
4954.82 97
4954.98 95
4955.14 92
4955.30 88
4955.46 84
4955.62 79
4955.79 73
4955.95 69
4956.11 66
4956.27 63
4956.43 62
4956.59 61
4956.75 58
4956.92 55
4957.08 50
4957.24 43
4957.40 37
4957.56 32
4957.72 28
4957.88 25
4958.05 23
4958.21 23
4958.37 23
4958.53 24
4958.69 26
4958.85 28
4959.02 32
4959.18 35
4959.34 39
4959.50 41
4959.66 43
4959.82 42
4959.98 42
4960.15 41
4960.31 42
4960.47 46
4960.63 52
4960.79 59
4960.95 68
4961.12 75
4961.28 81
4961.44 85
4961.60 87
4961.76 87
4961.92 85
4962.08 81
4962.25 75
4962.41 66
4962.57 56
4962.73 44
4962.89 30
4963.05 17
4963.22 4
4963.38 0
4963.54 0
4963.70 0
4963.86 0
4964.02 0
4964.19 0
4964.35 4
4964.51 9
4964.67 12
4964.83 13
4964.99 10
4965.16 7
4965.32 3
4965.48 0
4965.64 0
4965.80 0
4965.96 1
4966.13 6
4966.29 11
4966.45 17
4966.61 22
4966.77 27
4966.93 30
4967.09 33
4967.26 36
4967.42 39
4967.58 42
4967.74 45
4967.90 49
4968.06 53
4968.23 57
4968.39 60
4968.55 62
4968.71 62
4968.87 60
4969.03 55
4969.20 48
4969.36 40
4969.52 32
4969.68 25
4969.84 20
4970.01 16
4970.17 13
4970.33 11
4970.49 9
4970.65 9
4970.81 8
4970.98 9
4971.14 10
4971.30 12
4971.46 14
4971.62 16
4971.78 18
4971.95 21
4972.11 24
4972.27 27
4972.43 33
4972.59 39
4972.75 46
4972.92 53
4973.08 59
4973.24 63
4973.40 64
4973.56 62
4973.72 57
4973.89 50
4974.05 43
4974.21 37
4974.37 31
4974.53 28
4974.70 25
4974.86 23
4975.02 22
4975.18 22
[truncated: 705,060 more chars]
