# Supplementary material for: Methylobacterium Species Promoting Rice and Barley Growth and Interaction Specificity Revealed with Whole-Cell Matrix-Assisted Laser Desorption / Ionization-Time-of-Flight Mass Spectrometry (MALDI-TOF/MS) Analysis
Source: PLoS One. 2015 Jun 8;10(6):e0129509. doi: 10.1371/journal.pone.0129509 (PMC4460032; doi:10.1371/journal.pone.0129509)
Supplement: S3 Data — (ZIP) [file pone.0129509.s003.zip › Supplementary data 3 (ms from barley)/28c.txt]

776.95 0
777.01 0
777.08 0
777.14 0
777.20 0
777.27 0
777.33 0
777.40 0
777.46 0
777.52 0
777.59 0
777.65 0
777.72 0
777.78 0
777.84 0
777.91 0
777.97 0
778.04 0
778.10 0
778.17 0
778.23 0
778.29 0
778.36 0
778.42 0
778.49 0
778.55 0
778.61 0
778.68 0
778.74 0
778.81 0
778.87 0
778.93 0
779.00 0
779.06 0
779.13 0
779.19 0
779.25 0
779.32 0
779.38 0
779.45 0
779.51 0
779.58 0
779.64 0
779.70 0
779.77 0
779.83 0
779.90 0
779.96 0
780.02 0
780.09 0
780.15 0
780.22 0
780.28 0
780.34 0
780.41 0
780.47 0
780.54 0
780.60 0
780.67 0
780.73 0
780.79 0
780.86 0
780.92 0
780.99 0
781.05 0
781.11 0
781.18 0
781.24 0
781.31 0
781.37 0
781.44 0
781.50 0
781.56 0
781.63 0
781.69 0
781.76 0
781.82 0
781.88 0
781.95 0
782.01 0
782.08 0
782.14 0
782.21 0
782.27 0
782.33 0
782.40 0
782.46 0
782.53 0
782.59 0
782.66 0
782.72 0
782.78 0
782.85 0
782.91 0
782.98 0
783.04 0
783.11 0
783.17 0
783.23 0
783.30 0
783.36 0
783.43 0
783.49 0
783.56 0
783.62 0
783.68 0
783.75 0
783.81 0
783.88 0
783.94 0
784.01 0
784.07 0
784.13 0
784.20 0
784.26 0
784.33 0
784.39 0
784.46 0
784.52 0
784.58 0
784.65 0
784.71 0
784.78 0
784.84 0
784.91 0
784.97 0
785.03 0
785.10 0
785.16 0
785.23 0
785.29 0
785.36 0
785.42 0
785.48 0
785.55 0
785.61 0
785.68 0
785.74 0
785.81 0
785.87 0
785.94 0
786.00 0
786.06 0
786.13 0
786.19 0
786.26 0
786.32 0
786.39 0
786.45 0
786.51 0
786.58 0
786.64 0
786.71 0
786.77 0
786.84 0
786.90 0
786.97 0
787.03 0
787.09 0
787.16 0
787.22 0
787.29 0
787.35 0
787.42 0
787.48 0
787.55 0
787.61 0
787.67 0
787.74 0
787.80 0
787.87 0
787.93 0
788.00 0
788.06 0
788.13 0
788.19 0
788.25 0
788.32 0
788.38 0
788.45 0
788.51 0
788.58 0
788.64 0
788.71 0
788.77 0
788.83 0
788.90 0
788.96 0
789.03 0
789.09 0
789.16 0
789.22 0
789.29 0
789.35 0
789.41 0
789.48 0
789.54 0
789.61 0
789.67 0
789.74 0
789.80 0
789.87 0
789.93 0
790.00 0
790.06 0
790.12 0
790.19 0
790.25 0
790.32 0
790.38 0
790.45 0
790.51 0
790.58 0
790.64 0
790.71 0
790.77 0
790.83 0
790.90 0
790.96 0
791.03 0
791.09 0
791.16 0
791.22 0
791.29 0
791.35 0
791.42 0
791.48 0
791.55 0
791.61 0
791.67 0
791.74 0
791.80 0
791.87 0
791.93 0
792.00 0
792.06 0
792.13 0
792.19 0
792.26 0
792.32 0
792.39 0
792.45 0
792.51 0
792.58 0
792.64 0
792.71 0
792.77 0
792.84 0
792.90 0
792.97 0
793.03 0
793.10 0
793.16 0
793.23 0
793.29 0
793.36 0
793.42 0
793.48 0
793.55 0
793.61 0
793.68 0
793.74 0
793.81 0
793.87 0
793.94 0
794.00 0
794.07 0
794.13 0
794.20 0
794.26 0
794.33 0
794.39 0
794.46 0
794.52 0
794.58 0
794.65 0
794.71 0
794.78 0
794.84 0
794.91 0
794.97 0
795.04 0
795.10 0
795.17 0
795.23 0
795.30 0
795.36 0
795.43 0
795.49 0
795.56 0
795.62 0
795.69 0
795.75 0
795.81 0
795.88 0
795.94 0
796.01 0
796.07 0
796.14 0
796.20 0
796.27 0
796.33 0
796.40 0
796.46 0
796.53 0
796.59 0
796.66 0
796.72 0
796.79 0
796.85 0
796.92 0
796.98 0
797.05 0
797.11 0
797.18 0
797.24 0
797.31 0
797.37 0
797.44 0
797.50 0
797.56 0
797.63 0
797.69 0
797.76 0
797.82 0
797.89 0
797.95 0
798.02 0
798.08 0
798.15 0
798.21 0
798.28 0
798.34 0
798.41 0
798.47 0
798.54 0
798.60 0
798.67 0
798.73 0
798.80 0
798.86 0
798.93 0
798.99 0
799.06 0
799.12 0
799.19 0
799.25 0
799.32 0
799.38 0
799.45 0
799.51 0
799.58 0
799.64 0
799.71 0
799.77 0
799.84 0
799.90 0
799.97 0
800.03 0
800.10 0
800.16 0
800.23 0
800.29 0
800.36 0
800.42 0
800.49 0
800.55 0
800.62 0
800.68 0
800.75 0
800.81 0
800.88 0
800.94 0
801.01 0
801.07 0
801.14 0
801.20 0
801.27 0
801.33 0
801.40 0
801.46 0
801.53 0
801.59 0
801.66 0
801.72 0
801.79 0
801.85 0
801.92 0
801.98 0
802.05 0
802.11 0
802.18 0
802.24 0
802.31 0
802.37 0
802.44 0
802.50 0
802.57 0
802.63 0
802.70 0
802.76 0
802.83 0
802.89 0
802.96 0
803.02 0
803.09 0
803.15 0
803.22 0
803.28 0
803.35 0
803.41 0
803.48 0
803.54 0
803.61 0
803.67 0
803.74 0
803.80 0
803.87 0
803.93 0
804.00 0
804.06 0
804.13 0
804.19 0
804.26 0
804.32 0
804.39 0
804.45 0
804.52 0
804.58 0
804.65 0
804.71 0
804.78 0
804.84 0
804.91 0
804.97 0
805.04 0
805.10 0
805.17 0
805.24 0
805.30 0
805.37 0
805.43 0
805.50 0
805.56 0
805.63 0
805.69 0
805.76 0
805.82 0
805.89 0
805.95 0
806.02 0
806.08 0
806.15 0
806.21 0
806.28 0
806.34 0
806.41 0
806.47 0
806.54 0
806.60 0
806.67 0
806.73 0
806.80 0
806.86 0
806.93 0
807.00 1
807.06 0
807.13 0
807.19 0
807.26 0
807.32 0
807.39 0
807.45 0
807.52 0
807.58 0
807.65 0
807.71 0
807.78 0
807.84 0
807.91 0
807.97 0
808.04 0
808.10 0
808.17 0
808.24 0
808.30 0
808.37 0
808.43 0
808.50 0
808.56 0
808.63 0
808.69 0
808.76 1
808.82 1
808.89 1
808.95 1
809.02 0
809.08 0
809.15 0
809.21 0
809.28 0
809.35 0
809.41 0
809.48 0
809.54 0
809.61 0
809.67 0
809.74 0
809.80 0
809.87 0
809.93 0
810.00 0
810.06 0
810.13 0
810.19 0
810.26 0
810.33 0
810.39 0
810.46 0
810.52 0
810.59 0
810.65 0
810.72 0
810.78 0
810.85 0
810.91 0
810.98 0
811.04 0
811.11 0
811.18 0
811.24 0
811.31 0
811.37 0
811.44 0
811.50 0
811.57 0
811.63 0
811.70 0
811.76 0
811.83 0
811.89 0
811.96 0
812.03 0
812.09 0
812.16 0
812.22 0
812.29 0
812.35 0
812.42 0
812.48 0
812.55 0
812.61 0
812.68 0
812.75 0
812.81 0
812.88 0
812.94 0
813.01 0
813.07 0
813.14 0
813.20 0
813.27 0
813.33 0
813.40 0
813.47 0
813.53 0
813.60 0
813.66 0
813.73 0
813.79 0
813.86 0
813.92 0
813.99 0
814.06 0
814.12 0
814.19 0
814.25 0
814.32 0
814.38 0
814.45 0
814.51 0
814.58 0
814.65 0
814.71 0
814.78 0
814.84 0
814.91 0
814.97 0
815.04 0
815.10 0
815.17 0
815.24 0
815.30 0
815.37 0
815.43 0
815.50 0
815.56 0
815.63 0
815.69 0
815.76 0
815.83 0
815.89 0
815.96 0
816.02 0
816.09 0
816.15 0
816.22 0
816.28 0
816.35 0
816.42 0
816.48 0
816.55 0
816.61 0
816.68 0
816.74 0
816.81 0
816.87 0
816.94 0
817.01 0
817.07 0
817.14 0
817.20 0
817.27 0
817.33 0
817.40 0
817.47 0
817.53 0
817.60 0
817.66 0
817.73 0
817.79 0
817.86 0
817.93 0
817.99 0
818.06 0
818.12 0
818.19 0
818.25 0
818.32 0
818.39 0
818.45 0
818.52 0
818.58 0
818.65 0
818.71 0
818.78 0
818.84 0
818.91 0
818.98 0
819.04 0
819.11 0
819.17 0
819.24 0
819.30 0
819.37 0
819.44 0
819.50 0
819.57 0
819.63 0
819.70 0
819.77 0
819.83 0
819.90 0
819.96 0
820.03 0
820.09 0
820.16 0
820.23 0
820.29 0
820.36 0
820.42 0
820.49 0
820.55 0
820.62 0
820.69 0
820.75 0
820.82 0
820.88 0
820.95 0
821.01 0
821.08 0
821.15 0
821.21 0
821.28 0
821.34 0
821.41 0
821.48 0
821.54 0
821.61 0
821.67 0
821.74 0
821.80 0
821.87 0
821.94 0
822.00 0
822.07 0
822.13 0
822.20 0
822.27 0
822.33 0
822.40 0
822.46 0
822.53 0
822.59 0
822.66 0
822.73 0
822.79 0
822.86 0
822.92 0
822.99 0
823.06 0
823.12 0
823.19 0
823.25 0
823.32 0
823.38 0
823.45 0
823.52 0
823.58 0
823.65 0
823.71 0
823.78 0
823.85 0
823.91 0
823.98 0
824.04 0
824.11 0
824.18 0
824.24 0
824.31 0
824.37 0
824.44 0
824.51 0
824.57 0
824.64 0
824.70 0
824.77 0
824.84 0
824.90 0
824.97 0
825.03 0
825.10 0
825.16 0
825.23 0
825.30 0
825.36 0
825.43 0
825.49 0
825.56 0
825.63 0
825.69 0
825.76 0
825.82 0
825.89 0
825.96 0
826.02 0
826.09 0
826.15 0
826.22 0
826.29 0
826.35 0
826.42 0
826.48 0
826.55 0
826.62 0
826.68 0
826.75 0
826.81 0
826.88 0
826.95 0
827.01 0
827.08 0
827.14 0
827.21 0
827.28 0
827.34 0
827.41 0
827.48 0
827.54 0
827.61 0
827.67 0
827.74 0
827.81 0
827.87 0
827.94 0
828.00 0
828.07 0
828.14 0
828.20 0
828.27 0
828.33 0
828.40 0
828.47 0
828.53 0
828.60 0
828.66 0
828.73 0
828.80 0
828.86 0
828.93 0
828.99 0
829.06 0
829.13 0
829.19 0
829.26 0
829.33 0
829.39 0
829.46 0
829.52 0
829.59 0
829.66 0
829.72 0
829.79 0
829.85 0
829.92 0
829.99 0
830.05 0
830.12 0
830.19 0
830.25 0
830.32 0
830.38 0
830.45 0
830.52 0
830.58 0
830.65 0
830.71 0
830.78 0
830.85 0
830.91 0
830.98 0
831.05 0
831.11 0
831.18 0
831.24 0
831.31 0
831.38 0
831.44 0
831.51 0
831.58 0
831.64 0
831.71 0
831.77 0
831.84 0
831.91 0
831.97 0
832.04 0
832.11 0
832.17 0
832.24 0
832.30 0
832.37 0
832.44 0
832.50 0
832.57 0
832.64 0
832.70 0
832.77 0
832.83 0
832.90 0
832.97 0
833.03 0
833.10 0
833.17 0
833.23 0
833.30 0
833.36 0
833.43 0
833.50 0
833.56 0
833.63 0
833.70 0
833.76 0
833.83 0
833.89 0
833.96 0
834.03 0
834.09 0
834.16 0
834.23 0
834.29 0
834.36 0
834.42 0
834.49 0
834.56 0
834.62 0
834.69 0
834.76 0
834.82 0
834.89 0
834.96 0
835.02 0
835.09 0
835.15 0
835.22 0
835.29 0
835.35 0
835.42 0
835.49 0
835.55 0
835.62 0
835.69 0
835.75 0
835.82 0
835.88 0
835.95 0
836.02 0
836.08 0
836.15 0
836.22 0
836.28 0
836.35 0
836.42 0
836.48 0
836.55 0
836.62 0
836.68 0
836.75 0
836.81 0
836.88 0
836.95 0
837.01 0
837.08 0
837.15 0
837.21 0
837.28 0
837.35 0
837.41 0
837.48 0
837.55 0
837.61 0
837.68 0
837.74 0
837.81 0
837.88 0
837.94 0
838.01 0
838.08 0
838.14 0
838.21 0
838.28 0
838.34 0
838.41 0
838.48 0
838.54 0
838.61 0
838.68 0
838.74 0
838.81 0
838.87 0
838.94 0
839.01 0
839.07 0
839.14 0
839.21 0
839.27 0
839.34 0
839.41 0
839.47 0
839.54 0
839.61 0
839.67 0
839.74 0
839.81 0
839.87 0
839.94 0
840.01 0
840.07 0
840.14 0
840.21 0
840.27 0
840.34 0
840.41 0
840.47 0
840.54 0
840.60 0
840.67 0
840.74 0
840.80 0
840.87 0
840.94 0
841.00 0
841.07 0
841.14 0
841.20 0
841.27 0
841.34 0
841.40 0
841.47 0
841.54 0
841.60 0
841.67 0
841.74 0
841.80 0
841.87 0
841.94 0
842.00 0
842.07 0
842.14 0
842.20 0
842.27 0
842.34 0
842.40 0
842.47 0
842.54 0
842.60 0
842.67 0
842.74 0
842.80 0
842.87 0
842.94 0
843.00 0
843.07 0
843.14 0
843.20 0
843.27 0
843.34 0
843.40 0
843.47 0
843.54 0
843.60 0
843.67 0
843.74 0
843.80 0
843.87 0
843.94 0
844.00 0
844.07 0
844.14 0
844.20 0
844.27 0
844.34 0
844.40 0
844.47 0
844.54 0
844.60 0
844.67 0
844.74 0
844.80 0
844.87 0
844.94 0
845.00 0
845.07 0
845.14 0
845.20 0
845.27 0
845.34 0
845.40 0
845.47 0
845.54 0
845.61 0
845.67 0
845.74 0
845.81 0
845.87 0
845.94 0
846.01 0
846.07 0
846.14 0
846.21 0
846.27 0
846.34 0
846.41 0
846.47 0
846.54 0
846.61 0
846.67 0
846.74 0
846.81 0
846.87 0
846.94 0
847.01 0
847.07 0
847.14 0
847.21 0
847.28 0
847.34 0
847.41 0
847.48 0
847.54 0
847.61 0
847.68 0
847.74 0
847.81 0
847.88 0
847.94 0
848.01 0
848.08 0
848.14 0
848.21 0
848.28 0
848.34 0
848.41 0
848.48 0
848.55 0
848.61 0
848.68 0
848.75 0
848.81 0
848.88 0
848.95 0
849.01 0
849.08 0
849.15 0
849.21 0
849.28 0
849.35 0
849.42 0
849.48 0
849.55 0
849.62 0
849.68 0
849.75 0
849.82 0
849.88 0
849.95 0
850.02 0
850.08 0
850.15 0
850.22 0
850.29 0
850.35 0
850.42 0
850.49 0
850.55 0
850.62 0
850.69 0
850.75 0
850.82 0
850.89 0
850.96 0
851.02 0
851.09 0
851.16 0
851.22 0
851.29 0
851.36 0
851.42 0
851.49 0
851.56 0
851.63 0
851.69 0
851.76 0
851.83 0
851.89 0
851.96 0
852.03 0
852.09 0
852.16 0
852.23 0
852.30 0
852.36 0
852.43 0
852.50 0
852.56 0
852.63 0
852.70 0
852.76 0
852.83 0
852.90 0
852.97 0
853.03 0
853.10 0
853.17 0
853.23 0
853.30 0
853.37 0
853.44 0
853.50 0
853.57 0
853.64 0
853.70 0
853.77 0
853.84 0
853.90 0
853.97 0
854.04 0
854.11 0
854.17 0
854.24 0
854.31 0
854.37 0
854.44 0
854.51 0
854.58 0
854.64 0
854.71 0
854.78 0
854.84 0
854.91 0
854.98 0
855.05 0
855.11 0
855.18 0
855.25 0
855.31 0
855.38 0
855.45 0
855.52 0
855.58 0
855.65 0
855.72 0
855.78 0
855.85 0
855.92 0
855.99 0
856.05 0
856.12 0
856.19 0
856.25 0
856.32 0
856.39 0
856.46 0
856.52 0
856.59 0
856.66 0
856.73 0
856.79 0
856.86 0
856.93 0
856.99 0
857.06 0
857.13 0
857.20 0
857.26 0
857.33 0
857.40 0
857.46 0
857.53 0
857.60 0
857.67 0
857.73 0
857.80 0
857.87 0
857.94 0
858.00 0
858.07 0
858.14 0
858.20 0
858.27 0
858.34 0
858.41 0
858.47 0
858.54 0
858.61 0
858.68 0
858.74 0
858.81 0
858.88 0
858.94 0
859.01 0
859.08 0
859.15 0
859.21 0
859.28 0
859.35 0
859.42 0
859.48 0
859.55 0
859.62 0
859.68 0
859.75 0
859.82 0
859.89 0
859.95 0
860.02 0
860.09 0
860.16 0
860.22 0
860.29 0
860.36 0
860.43 0
860.49 0
860.56 0
860.63 0
860.70 0
860.76 0
860.83 0
860.90 0
860.96 0
861.03 0
861.10 0
861.17 0
861.23 0
861.30 0
861.37 0
861.44 0
861.50 0
861.57 0
861.64 0
861.71 0
861.77 0
861.84 0
861.91 0
861.98 0
862.04 0
862.11 0
862.18 0
862.25 0
862.31 0
862.38 0
862.45 0
862.51 0
862.58 0
862.65 0
862.72 0
862.78 0
862.85 0
862.92 0
862.99 0
863.05 0
863.12 0
863.19 0
863.26 0
863.32 0
863.39 0
863.46 0
863.53 0
863.59 0
863.66 0
863.73 0
863.80 0
863.86 0
863.93 0
864.00 0
864.07 0
864.13 0
864.20 0
864.27 0
864.34 0
864.40 0
864.47 0
864.54 0
864.61 0
864.67 0
864.74 0
864.81 0
864.88 0
864.94 0
865.01 0
865.08 0
865.15 0
865.21 0
865.28 0
865.35 0
865.42 0
865.48 0
865.55 0
865.62 0
865.69 0
865.75 0
865.82 0
865.89 0
865.96 0
866.03 0
866.09 0
866.16 0
866.23 0
866.30 0
866.36 0
866.43 0
866.50 0
866.57 0
866.63 0
866.70 0
866.77 0
866.84 0
866.90 0
866.97 0
867.04 0
867.11 0
867.17 0
867.24 0
867.31 0
867.38 0
867.44 0
867.51 0
867.58 0
867.65 0
867.72 0
867.78 0
867.85 0
867.92 0
867.99 0
868.05 0
868.12 0
868.19 0
868.26 0
868.32 0
868.39 0
868.46 0
868.53 0
868.59 0
868.66 0
868.73 0
868.80 0
868.87 0
868.93 0
869.00 0
869.07 0
869.14 0
869.20 0
869.27 0
869.34 0
869.41 0
869.47 0
869.54 0
869.61 0
869.68 0
869.75 0
869.81 0
869.88 0
869.95 0
870.02 0
870.08 0
870.15 0
870.22 0
870.29 0
870.36 0
870.42 0
870.49 0
870.56 0
870.63 0
870.69 0
870.76 0
870.83 0
870.90 0
870.96 0
871.03 0
871.10 0
871.17 0
871.24 0
871.30 0
871.37 0
871.44 0
871.51 0
871.57 0
871.64 0
871.71 0
871.78 0
871.85 0
871.91 0
871.98 0
872.05 0
872.12 0
872.18 0
872.25 0
872.32 0
872.39 0
872.46 0
872.52 0
872.59 0
872.66 0
872.73 0
872.80 0
872.86 0
872.93 0
873.00 0
873.07 0
873.13 0
873.20 0
873.27 0
873.34 0
873.41 0
873.47 0
873.54 0
873.61 0
873.68 0
873.75 0
873.81 0
873.88 0
873.95 0
874.02 0
874.08 0
874.15 0
874.22 0
874.29 0
874.36 0
874.42 0
874.49 0
874.56 0
874.63 0
874.70 0
874.76 0
874.83 0
874.90 0
874.97 0
875.04 0
875.10 0
875.17 0
875.24 0
875.31 0
875.37 0
875.44 0
875.51 0
875.58 0
875.65 0
875.71 0
875.78 0
875.85 0
875.92 0
875.99 0
876.05 0
876.12 0
876.19 0
876.26 0
876.33 0
876.39 0
876.46 0
876.53 0
876.60 0
876.67 0
876.73 0
876.80 0
876.87 0
876.94 0
877.01 0
877.07 0
877.14 0
877.21 0
877.28 0
877.35 0
877.41 0
877.48 0
877.55 0
877.62 0
877.69 0
877.75 0
877.82 0
877.89 0
877.96 0
878.03 0
878.09 0
878.16 0
878.23 0
878.30 0
878.37 0
878.43 0
878.50 0
878.57 0
878.64 0
878.71 0
878.77 0
878.84 0
878.91 0
878.98 0
879.05 0
879.12 0
879.18 0
879.25 0
879.32 0
879.39 0
879.46 0
879.52 0
879.59 0
879.66 0
879.73 0
879.80 0
879.86 0
879.93 0
880.00 0
880.07 0
880.14 0
880.20 0
880.27 0
880.34 0
880.41 0
880.48 0
880.55 0
880.61 0
880.68 0
880.75 0
880.82 0
880.89 0
880.95 0
881.02 0
881.09 0
881.16 0
881.23 0
881.30 0
881.36 0
881.43 0
881.50 0
881.57 0
881.64 0
881.70 0
881.77 0
881.84 0
881.91 0
881.98 0
882.05 0
882.11 0
882.18 0
882.25 0
882.32 0
882.39 0
882.45 0
882.52 0
882.59 0
882.66 0
882.73 0
882.80 0
882.86 0
882.93 0
883.00 0
883.07 0
883.14 0
883.20 0
883.27 0
883.34 0
883.41 0
883.48 0
883.55 0
883.61 0
883.68 0
883.75 0
883.82 0
883.89 0
883.96 0
884.02 0
884.09 0
884.16 0
884.23 0
884.30 0
884.37 0
884.43 0
884.50 0
884.57 0
884.64 0
884.71 0
884.78 0
884.84 0
884.91 0
884.98 0
885.05 0
885.12 0
885.18 0
885.25 0
885.32 0
885.39 0
885.46 0
885.53 0
885.59 0
885.66 0
885.73 0
885.80 0
885.87 0
885.94 0
886.00 0
886.07 0
886.14 0
886.21 0
886.28 0
886.35 0
886.41 0
886.48 0
886.55 0
886.62 0
886.69 0
886.76 0
886.83 0
886.89 0
886.96 0
887.03 0
887.10 0
887.17 0
887.24 0
887.30 0
887.37 0
887.44 0
887.51 0
887.58 0
887.65 0
887.71 0
887.78 0
887.85 0
887.92 0
887.99 0
888.06 0
888.12 0
888.19 0
888.26 0
888.33 0
888.40 0
888.47 0
888.54 0
888.60 0
888.67 0
888.74 0
888.81 0
888.88 0
888.95 0
889.01 0
889.08 0
889.15 0
889.22 0
889.29 0
889.36 0
889.43 0
889.49 0
889.56 0
889.63 0
889.70 0
889.77 0
889.84 0
889.90 0
889.97 0
890.04 0
890.11 0
890.18 0
890.25 0
890.32 0
890.38 0
890.45 0
890.52 0
890.59 0
890.66 0
890.73 0
890.80 0
890.86 0
890.93 0
891.00 0
891.07 0
891.14 0
891.21 0
891.28 0
891.34 0
891.41 0
891.48 0
891.55 0
891.62 0
891.69 0
891.76 0
891.82 0
891.89 0
891.96 0
892.03 0
892.10 0
892.17 0
892.24 0
892.30 0
892.37 0
892.44 0
892.51 0
892.58 0
892.65 0
892.72 0
892.78 0
892.85 0
892.92 0
892.99 0
893.06 0
893.13 0
893.20 0
893.26 0
893.33 0
893.40 0
893.47 0
893.54 0
893.61 0
893.68 0
893.74 0
893.81 0
893.88 0
893.95 0
894.02 0
894.09 0
894.16 0
894.23 0
894.29 0
894.36 0
894.43 0
894.50 0
894.57 0
894.64 0
894.71 0
894.77 0
894.84 0
894.91 0
894.98 0
895.05 0
895.12 0
895.19 0
895.26 0
895.32 0
895.39 0
895.46 0
895.53 0
895.60 0
895.67 0
895.74 0
895.81 0
895.87 0
895.94 0
896.01 0
896.08 0
896.15 0
896.22 0
896.29 0
896.36 0
896.42 0
896.49 0
896.56 0
896.63 0
896.70 0
896.77 0
896.84 0
896.91 0
896.97 0
897.04 0
897.11 0
897.18 0
897.25 0
897.32 0
897.39 0
897.46 0
897.52 0
897.59 0
897.66 0
897.73 0
897.80 0
897.87 0
897.94 0
898.01 0
898.07 0
898.14 0
898.21 0
898.28 0
898.35 0
898.42 0
898.49 0
898.56 0
898.63 0
898.69 0
898.76 0
898.83 0
898.90 0
898.97 0
899.04 0
899.11 0
899.18 0
899.24 0
899.31 0
899.38 0
899.45 0
899.52 0
899.59 0
899.66 0
899.73 0
899.80 0
899.86 0
899.93 0
900.00 0
900.07 0
900.14 0
900.21 0
900.28 0
900.35 0
900.42 0
900.48 0
900.55 0
900.62 0
900.69 0
900.76 0
900.83 0
900.90 0
900.97 0
901.04 0
901.10 0
901.17 0
901.24 0
901.31 0
901.38 0
901.45 0
901.52 0
901.59 0
901.66 0
901.73 0
901.79 0
901.86 0
901.93 0
902.00 0
902.07 0
902.14 0
902.21 0
902.28 0
902.35 0
902.41 0
902.48 0
902.55 0
902.62 0
902.69 0
902.76 0
902.83 0
902.90 0
902.97 0
903.04 0
903.10 0
903.17 0
903.24 0
903.31 0
903.38 0
903.45 0
903.52 0
903.59 0
903.66 0
903.73 0
903.79 0
903.86 0
903.93 0
904.00 0
904.07 0
904.14 0
904.21 0
904.28 0
904.35 0
904.42 0
904.49 0
904.55 0
904.62 0
904.69 0
904.76 0
904.83 0
904.90 0
904.97 0
905.04 0
905.11 0
905.18 0
905.24 0
905.31 0
905.38 0
905.45 0
905.52 0
905.59 0
905.66 0
905.73 0
905.80 0
905.87 0
905.94 0
906.00 0
906.07 0
906.14 0
906.21 0
906.28 0
906.35 0
906.42 0
906.49 0
906.56 0
906.63 0
906.70 0
906.77 0
906.83 0
906.90 0
906.97 0
907.04 0
907.11 0
907.18 0
907.25 0
907.32 0
907.39 0
907.46 0
907.53 0
907.60 0
907.66 0
907.73 0
907.80 0
907.87 0
907.94 0
908.01 0
908.08 0
908.15 0
908.22 0
908.29 0
908.36 0
908.43 0
908.49 0
908.56 0
908.63 0
908.70 0
908.77 0
908.84 0
908.91 0
908.98 0
909.05 0
909.12 0
909.19 0
909.26 0
909.33 0
909.39 0
909.46 0
909.53 0
909.60 0
909.67 0
909.74 0
909.81 0
909.88 0
909.95 0
910.02 0
910.09 0
910.16 0
910.23 0
910.29 0
910.36 0
910.43 0
910.50 0
910.57 0
910.64 0
910.71 0
910.78 0
910.85 0
910.92 0
910.99 0
911.06 0
911.13 0
911.20 0
911.27 0
911.33 0
911.40 0
911.47 0
911.54 0
911.61 0
911.68 0
911.75 0
911.82 0
911.89 0
911.96 0
912.03 0
912.10 0
912.17 0
912.24 0
912.31 0
912.37 0
912.44 0
912.51 0
912.58 0
912.65 0
912.72 0
912.79 0
912.86 0
912.93 0
913.00 0
913.07 0
913.14 0
913.21 0
913.28 0
913.35 0
913.42 0
913.48 0
913.55 0
913.62 0
913.69 0
913.76 0
913.83 0
913.90 0
913.97 0
914.04 0
914.11 0
914.18 0
914.25 0
914.32 0
914.39 0
914.46 0
914.53 0
914.60 0
914.66 0
914.73 0
914.80 0
914.87 0
914.94 0
915.01 0
915.08 0
915.15 0
915.22 0
915.29 0
915.36 0
915.43 0
915.50 0
915.57 0
915.64 0
915.71 0
915.78 0
915.85 0
915.91 0
915.98 0
916.05 0
916.12 0
916.19 0
916.26 0
916.33 0
916.40 0
916.47 0
916.54 0
916.61 0
916.68 0
916.75 0
916.82 0
916.89 0
916.96 0
917.03 0
917.10 0
917.17 0
917.24 0
917.31 0
917.37 0
917.44 0
917.51 0
917.58 0
917.65 0
917.72 0
917.79 0
917.86 0
917.93 0
918.00 0
918.07 0
918.14 0
918.21 0
918.28 0
918.35 0
918.42 0
918.49 0
918.56 0
918.63 0
918.70 0
918.77 0
918.84 0
918.91 0
918.98 0
919.04 0
919.11 0
919.18 0
919.25 0
919.32 0
919.39 0
919.46 0
919.53 0
919.60 0
919.67 0
919.74 0
919.81 0
919.88 0
919.95 0
920.02 0
920.09 0
920.16 0
920.23 0
920.30 0
920.37 0
920.44 0
920.51 0
920.58 0
920.65 0
920.72 0
920.79 0
920.86 0
920.92 0
920.99 0
921.06 0
921.13 0
921.20 0
921.27 0
921.34 0
921.41 0
921.48 0
921.55 0
921.62 0
921.69 0
921.76 0
921.83 0
921.90 0
921.97 0
922.04 0
922.11 0
922.18 0
922.25 0
922.32 0
922.39 0
922.46 0
922.53 0
922.60 0
922.67 0
922.74 0
922.81 0
922.88 0
922.95 0
923.02 0
923.09 0
923.16 0
923.23 0
923.30 0
923.37 0
923.44 0
923.50 0
923.57 0
923.64 0
923.71 0
923.78 0
923.85 0
923.92 0
923.99 0
924.06 0
924.13 0
924.20 0
924.27 0
924.34 0
924.41 0
924.48 0
924.55 0
924.62 0
924.69 0
924.76 0
924.83 0
924.90 0
924.97 0
925.04 0
925.11 0
925.18 0
925.25 0
925.32 0
925.39 0
925.46 0
925.53 0
925.60 0
925.67 0
925.74 0
925.81 0
925.88 0
925.95 0
926.02 0
926.09 0
926.16 0
926.23 0
926.30 0
926.37 0
926.44 0
926.51 0
926.58 0
926.65 0
926.72 0
926.79 0
926.86 0
926.93 0
927.00 0
927.07 0
927.14 0
927.21 0
927.28 0
927.35 0
927.42 0
927.49 0
927.56 0
927.63 0
927.70 0
927.77 0
927.84 0
927.91 0
927.98 0
928.05 0
928.12 0
928.19 0
928.26 0
928.33 0
928.40 0
928.47 0
928.54 0
928.61 0
928.68 0
928.75 0
928.82 0
928.89 0
928.96 0
929.03 0
929.10 0
929.17 0
929.24 0
929.31 0
929.38 0
929.45 0
929.52 0
929.59 0
929.66 0
929.73 0
929.80 0
929.87 0
929.94 0
930.01 0
930.08 0
930.15 0
930.22 0
930.29 0
930.36 0
930.43 0
930.50 0
930.57 0
930.64 0
930.71 0
930.78 0
930.85 0
930.92 0
930.99 0
931.06 0
931.13 0
931.20 0
931.27 0
931.34 0
931.41 0
931.48 0
931.55 0
931.62 0
931.69 0
931.76 0
931.83 0
931.90 0
931.97 0
932.04 0
932.11 0
932.18 0
932.25 0
932.32 0
932.39 0
932.46 0
932.53 0
932.60 0
932.67 0
932.74 0
932.81 0
932.88 0
932.95 0
933.02 0
933.09 0
933.16 0
933.23 0
933.30 0
933.37 0
933.44 0
933.51 0
933.58 0
933.65 0
933.72 0
933.79 0
933.86 0
933.93 0
934.00 0
934.07 0
934.14 0
934.21 0
934.28 0
934.35 0
934.42 0
934.49 0
934.56 0
934.63 0
934.70 0
934.77 0
934.84 0
934.91 0
934.98 0
935.05 0
935.12 0
935.19 0
935.26 0
935.33 0
935.40 0
935.48 0
935.55 0
935.62 0
935.69 0
935.76 0
935.83 0
935.90 0
935.97 0
936.04 0
936.11 0
936.18 0
936.25 0
936.32 0
936.39 0
936.46 0
936.53 0
936.60 0
936.67 0
936.74 0
936.81 0
936.88 0
936.95 0
937.02 0
937.09 0
937.16 0
937.23 0
937.30 0
937.37 0
937.44 0
937.51 0
937.58 0
937.65 0
937.72 0
937.79 0
937.86 0
937.93 0
938.01 0
938.08 0
938.15 0
938.22 0
938.29 0
938.36 0
938.43 0
938.50 0
938.57 0
938.64 0
938.71 0
938.78 0
938.85 0
938.92 0
938.99 0
939.06 0
939.13 0
939.20 0
939.27 0
939.34 0
939.41 0
939.48 0
939.55 0
939.62 0
939.69 0
939.76 0
939.83 0
939.90 0
939.98 0
940.05 0
940.12 0
940.19 0
940.26 0
940.33 0
940.40 0
940.47 0
940.54 0
940.61 0
940.68 0
940.75 0
940.82 0
940.89 0
940.96 0
941.03 0
941.10 0
941.17 0
941.24 0
941.31 0
941.38 0
941.45 0
941.52 0
941.59 0
941.67 0
941.74 0
941.81 0
941.88 0
941.95 0
942.02 0
942.09 0
942.16 0
942.23 0
942.30 0
942.37 0
942.44 0
942.51 0
942.58 0
942.65 0
942.72 0
942.79 0
942.86 0
942.93 0
943.00 0
943.07 0
943.15 0
943.22 0
943.29 0
943.36 0
943.43 0
943.50 0
943.57 0
943.64 0
943.71 0
943.78 0
943.85 0
943.92 0
943.99 0
944.06 0
944.13 0
944.20 0
944.27 0
944.34 0
944.42 0
944.49 0
944.56 0
944.63 0
944.70 0
944.77 0
944.84 0
944.91 0
944.98 0
945.05 0
945.12 0
945.19 0
945.26 0
945.33 0
945.40 0
945.47 0
945.54 0
945.62 0
945.69 0
945.76 0
945.83 0
945.90 0
945.97 0
946.04 0
946.11 0
946.18 0
946.25 0
946.32 0
946.39 0
946.46 0
946.53 0
946.60 0
946.67 0
946.75 0
946.82 0
946.89 0
946.96 0
947.03 0
947.10 0
947.17 0
947.24 0
947.31 0
947.38 0
947.45 0
947.52 0
947.59 0
947.66 0
947.73 0
947.81 0
947.88 0
947.95 0
948.02 0
948.09 0
948.16 0
948.23 0
948.30 0
948.37 0
948.44 0
948.51 0
948.58 0
948.65 0
948.72 0
948.80 0
948.87 0
948.94 0
949.01 0
949.08 0
949.15 0
949.22 0
949.29 0
949.36 0
949.43 0
949.50 0
949.57 0
949.64 0
949.71 0
949.79 0
949.86 0
949.93 0
950.00 0
950.07 0
950.14 0
950.21 0
950.28 0
950.35 0
950.42 0
950.49 0
950.56 0
950.63 0
950.71 0
950.78 0
950.85 0
950.92 0
950.99 0
951.06 0
951.13 0
951.20 0
951.27 0
951.34 0
951.41 0
951.48 0
951.56 0
951.63 0
951.70 0
951.77 0
951.84 0
951.91 0
951.98 0
952.05 0
952.12 0
952.19 0
952.26 0
952.33 0
952.41 0
952.48 0
952.55 0
952.62 0
952.69 0
952.76 0
952.83 0
952.90 0
952.97 0
953.04 0
953.11 0
953.18 0
953.26 0
953.33 0
953.40 0
953.47 0
953.54 0
953.61 0
953.68 0
953.75 0
953.82 0
953.89 0
953.96 0
954.04 0
954.11 0
954.18 0
954.25 0
954.32 0
954.39 0
954.46 0
954.53 0
954.60 0
954.67 0
954.75 0
954.82 0
954.89 0
954.96 0
955.03 0
955.10 0
955.17 0
955.24 0
955.31 0
955.38 0
955.45 0
955.53 0
955.60 0
955.67 0
955.74 0
955.81 0
955.88 0
955.95 0
956.02 0
956.09 0
956.16 0
956.24 0
956.31 0
956.38 0
956.45 0
956.52 0
956.59 0
956.66 0
956.73 0
956.80 0
956.87 0
956.95 0
957.02 0
957.09 0
957.16 0
957.23 0
957.30 0
957.37 0
957.44 0
957.51 0
957.59 0
957.66 0
957.73 0
957.80 0
957.87 0
957.94 0
958.01 0
958.08 0
958.15 0
958.22 0
958.30 0
958.37 0
958.44 0
958.51 0
958.58 0
958.65 0
958.72 0
958.79 0
958.86 0
958.94 0
959.01 0
959.08 0
959.15 0
959.22 0
959.29 0
959.36 0
959.43 0
959.50 0
959.58 0
959.65 0
959.72 0
959.79 0
959.86 0
959.93 0
960.00 0
960.07 0
960.14 0
960.22 0
960.29 0
960.36 0
960.43 0
960.50 0
960.57 0
960.64 0
960.71 0
960.79 0
960.86 0
960.93 0
961.00 0
961.07 0
961.14 0
961.21 0
961.28 0
961.35 0
961.43 0
961.50 0
961.57 0
961.64 0
961.71 0
961.78 0
961.85 0
961.92 0
962.00 0
962.07 0
962.14 0
962.21 0
962.28 0
962.35 0
962.42 0
962.49 0
962.57 0
962.64 0
962.71 0
962.78 0
962.85 0
962.92 0
962.99 0
963.06 0
963.14 0
963.21 0
963.28 0
963.35 0
963.42 0
963.49 0
963.56 0
963.63 0
963.71 0
963.78 0
963.85 0
963.92 0
963.99 0
964.06 0
964.13 0
964.20 0
964.28 0
964.35 0
964.42 0
964.49 0
964.56 0
964.63 0
964.70 0
964.77 0
964.85 0
964.92 0
964.99 0
965.06 0
965.13 0
965.20 0
965.27 0
965.35 0
965.42 0
965.49 0
965.56 0
965.63 0
965.70 0
965.77 0
965.84 0
965.92 0
965.99 0
966.06 0
966.13 0
966.20 0
966.27 0
966.34 0
966.42 0
966.49 0
966.56 0
966.63 0
966.70 0
966.77 0
966.84 0
966.92 0
966.99 0
967.06 0
967.13 0
967.20 0
967.27 0
967.34 0
967.42 0
967.49 0
967.56 0
967.63 0
967.70 0
967.77 0
967.84 0
967.92 0
967.99 0
968.06 0
968.13 0
968.20 0
968.27 0
968.34 0
968.42 0
968.49 0
968.56 0
968.63 0
968.70 0
968.77 0
968.84 0
968.92 0
968.99 0
969.06 0
969.13 0
969.20 0
969.27 0
969.34 0
969.42 0
969.49 0
969.56 0
969.63 0
969.70 0
969.77 0
969.84 0
969.92 0
969.99 0
970.06 0
970.13 0
970.20 0
970.27 0
970.35 0
970.42 0
970.49 0
970.56 0
970.63 0
970.70 0
970.77 0
970.85 0
970.92 0
970.99 0
971.06 0
971.13 0
971.20 0
971.28 0
971.35 0
971.42 0
971.49 0
971.56 0
971.63 0
971.70 0
971.78 0
971.85 0
971.92 0
971.99 0
972.06 0
972.13 0
972.21 0
972.28 0
972.35 0
972.42 0
972.49 0
972.56 0
972.64 0
972.71 0
972.78 0
972.85 0
972.92 0
972.99 0
973.07 0
973.14 0
973.21 0
973.28 0
973.35 0
973.42 0
973.49 0
973.57 0
973.64 0
973.71 0
973.78 0
973.85 0
973.92 0
974.00 0
974.07 0
974.14 0
974.21 0
974.28 0
974.35 0
974.43 0
974.50 0
974.57 0
974.64 0
974.71 0
974.78 0
974.86 0
974.93 0
975.00 0
975.07 0
975.14 0
975.22 0
975.29 0
975.36 0
975.43 0
975.50 0
975.57 0
975.65 0
975.72 0
975.79 0
975.86 0
975.93 0
976.00 0
976.08 0
976.15 0
976.22 0
976.29 0
976.36 0
976.43 0
976.51 0
976.58 0
976.65 0
976.72 0
976.79 0
976.86 0
976.94 0
977.01 0
977.08 0
977.15 0
977.22 0
977.30 0
977.37 0
977.44 0
977.51 0
977.58 0
977.65 0
977.73 0
977.80 0
977.87 0
977.94 0
978.01 0
978.09 0
978.16 0
978.23 0
978.30 0
978.37 0
978.44 0
978.52 0
978.59 0
978.66 0
978.73 0
978.80 0
978.88 0
978.95 0
979.02 0
979.09 0
979.16 0
979.23 0
979.31 0
979.38 0
979.45 0
979.52 0
979.59 0
979.67 0
979.74 0
979.81 0
979.88 0
979.95 0
980.02 0
980.10 0
980.17 0
980.24 0
980.31 0
980.38 0
980.46 0
980.53 0
980.60 0
980.67 0
980.74 0
980.82 0
980.89 0
980.96 0
981.03 0
981.10 0
981.18 0
981.25 0
981.32 0
981.39 0
981.46 0
981.54 0
981.61 0
981.68 0
981.75 0
981.82 0
981.89 0
981.97 0
982.04 0
982.11 0
982.18 0
982.25 0
982.33 0
982.40 0
982.47 0
982.54 0
982.61 0
982.69 0
982.76 0
982.83 0
982.90 0
982.97 0
983.05 0
983.12 0
983.19 0
983.26 0
983.33 0
983.41 0
983.48 0
983.55 0
983.62 0
983.69 0
983.77 0
983.84 0
983.91 0
983.98 0
984.05 0
984.13 0
984.20 0
984.27 0
984.34 0
984.41 0
984.49 0
984.56 0
984.63 0
984.70 0
984.77 0
984.85 0
984.92 0
984.99 0
985.06 0
985.13 0
985.21 0
985.28 0
985.35 0
985.42 0
985.50 0
985.57 0
985.64 0
985.71 0
985.78 0
985.86 0
985.93 0
986.00 0
986.07 0
986.14 0
986.22 0
986.29 0
986.36 0
986.43 0
986.50 0
986.58 0
986.65 0
986.72 0
986.79 0
986.87 0
986.94 0
987.01 1
987.08 1
987.15 1
987.23 0
987.30 0
987.37 0
987.44 0
987.51 0
987.59 0
987.66 0
987.73 0
987.80 0
987.88 0
987.95 0
988.02 0
988.09 0
988.16 0
988.24 0
988.31 0
988.38 0
988.45 0
988.52 0
988.60 0
988.67 0
988.74 0
988.81 1
988.89 1
988.96 1
989.03 1
989.10 1
989.17 1
989.25 1
989.32 1
989.39 1
989.46 1
989.54 1
989.61 1
989.68 1
989.75 0
989.82 0
989.90 0
989.97 0
990.04 0
990.11 0
990.19 0
990.26 0
990.33 0
990.40 0
990.48 0
990.55 0
990.62 0
990.69 0
990.76 0
990.84 0
990.91 0
990.98 0
991.05 0
991.13 0
991.20 0
991.27 0
991.34 0
991.41 0
991.49 0
991.56 0
991.63 0
991.70 0
991.78 0
991.85 0
991.92 0
991.99 0
992.07 0
992.14 0
992.21 0
992.28 0
992.35 0
992.43 0
992.50 0
992.57 0
992.64 0
992.72 0
992.79 0
992.86 0
992.93 0
993.01 0
993.08 1
993.15 1
993.22 1
993.30 1
993.37 1
993.44 1
993.51 1
993.58 1
993.66 1
993.73 1
993.80 1
993.87 1
993.95 1
994.02 0
994.09 0
994.16 0
994.24 0
994.31 0
994.38 0
994.45 0
994.53 0
994.60 0
994.67 0
994.74 0
994.82 0
994.89 0
994.96 0
995.03 0
995.11 0
995.18 0
995.25 0
995.32 0
995.39 0
995.47 0
995.54 0
995.61 0
995.68 0
995.76 0
995.83 0
995.90 0
995.97 0
996.05 0
996.12 0
996.19 0
996.26 0
996.34 0
996.41 0
996.48 0
996.55 0
996.63 1
996.70 1
996.77 1
996.84 1
996.92 1
996.99 1
997.06 1
997.13 0
997.21 0
997.28 0
997.35 0
997.42 0
997.50 0
997.57 0
997.64 0
997.71 1
997.79 1
997.86 1
997.93 1
998.00 1
998.08 1
998.15 0
998.22 0
998.29 0
998.37 0
998.44 0
998.51 0
998.58 0
998.66 0
998.73 0
998.80 0
998.87 0
998.95 1
999.02 1
999.09 1
999.17 1
999.24 1
999.31 1
999.38 1
999.46 1
999.53 1
999.60 1
999.67 0
999.75 0
999.82 0
999.89 0
999.96 0
1000.04 0
1000.11 0
1000.18 0
1000.25 0
1000.33 0
1000.40 0
1000.47 0
1000.54 0
1000.62 0
1000.69 0
1000.76 0
1000.84 0
1000.91 0
1000.98 0
1001.05 0
1001.13 1
1001.20 1
1001.27 1
1001.34 1
1001.42 1
1001.49 1
1001.56 1
1001.63 0
1001.71 0
1001.78 0
1001.85 0
1001.93 0
1002.00 0
1002.07 0
1002.14 0
1002.22 0
1002.29 1
1002.36 1
1002.43 1
1002.51 1
1002.58 1
1002.65 1
1002.72 1
1002.80 1
1002.87 1
1002.94 1
1003.02 1
1003.09 1
1003.16 0
1003.23 0
1003.31 0
1003.38 0
1003.45 0
1003.52 0
1003.60 0
1003.67 0
1003.74 0
1003.82 0
1003.89 0
1003.96 0
1004.03 0
1004.11 0
1004.18 0
1004.25 0
1004.32 0
1004.40 1
1004.47 1
1004.54 1
1004.62 1
1004.69 1
1004.76 1
1004.83 1
1004.91 1
1004.98 1
1005.05 0
1005.13 0
1005.20 0
1005.27 0
1005.34 0
1005.42 0
1005.49 0
1005.56 0
1005.63 0
1005.71 0
1005.78 0
1005.85 0
1005.93 0
1006.00 0
1006.07 0
1006.14 0
1006.22 0
1006.29 0
1006.36 0
1006.44 0
1006.51 0
1006.58 0
1006.65 0
1006.73 0
1006.80 0
1006.87 1
1006.95 1
1007.02 1
1007.09 1
1007.16 1
1007.24 1
1007.31 1
1007.38 1
1007.46 1
1007.53 1
1007.60 1
1007.67 1
1007.75 1
1007.82 1
1007.89 0
1007.97 0
1008.04 0
1008.11 0
1008.18 1
1008.26 1
1008.33 1
1008.40 1
1008.48 1
1008.55 1
1008.62 1
1008.70 1
1008.77 1
1008.84 1
1008.91 1
1008.99 1
1009.06 1
1009.13 1
1009.21 1
1009.28 1
1009.35 0
1009.42 0
1009.50 0
1009.57 0
1009.64 0
1009.72 0
1009.79 0
1009.86 0
1009.94 0
1010.01 0
1010.08 0
1010.15 0
1010.23 0
1010.30 0
1010.37 0
1010.45 0
1010.52 0
1010.59 0
1010.67 0
1010.74 0
1010.81 0
1010.88 0
1010.96 0
1011.03 1
1011.10 1
1011.18 1
1011.25 1
1011.32 1
1011.40 1
1011.47 1
1011.54 1
1011.61 0
1011.69 0
1011.76 0
1011.83 0
1011.91 0
1011.98 0
1012.05 0
1012.13 0
1012.20 0
1012.27 0
1012.34 0
1012.42 1
1012.49 1
1012.56 1
1012.64 1
1012.71 1
1012.78 2
1012.86 2
1012.93 2
1013.00 2
1013.08 2
1013.15 2
1013.22 2
1013.29 2
1013.37 1
1013.44 1
1013.51 1
1013.59 0
1013.66 0
1013.73 1
1013.81 1
1013.88 1
1013.95 1
1014.03 1
1014.10 1
1014.17 1
1014.24 1
1014.32 1
1014.39 1
1014.46 0
1014.54 0
1014.61 0
1014.68 0
1014.76 0
1014.83 0
1014.90 0
1014.98 0
1015.05 0
1015.12 0
1015.20 1
1015.27 1
1015.34 1
1015.42 1
1015.49 2
1015.56 2
1015.63 2
1015.71 2
1015.78 2
1015.85 2
1015.93 2
1016.00 2
1016.07 2
1016.15 2
1016.22 2
1016.29 2
1016.37 2
1016.44 2
1016.51 2
1016.59 2
1016.66 2
1016.73 1
1016.81 1
1016.88 1
1016.95 1
1017.03 1
1017.10 1
1017.17 1
1017.25 1
1017.32 1
1017.39 1
1017.46 1
1017.54 1
1017.61 1
1017.68 1
1017.76 1
1017.83 1
1017.90 1
1017.98 1
1018.05 1
1018.12 1
1018.20 1
1018.27 1
1018.34 0
1018.42 0
1018.49 0
1018.56 0
1018.64 0
1018.71 0
1018.78 0
1018.86 0
1018.93 0
1019.00 0
1019.08 0
1019.15 1
1019.22 0
1019.30 0
1019.37 0
1019.44 0
1019.52 0
1019.59 0
1019.66 0
1019.74 0
1019.81 0
1019.88 0
1019.96 0
1020.03 0
1020.10 0
1020.18 0
1020.25 0
1020.32 0
1020.40 0
1020.47 0
1020.54 0
1020.62 0
1020.69 0
1020.76 0
1020.84 0
1020.91 0
1020.98 0
1021.06 0
1021.13 0
1021.20 0
1021.28 0
1021.35 0
1021.42 0
1021.50 0
1021.57 0
1021.64 0
1021.72 1
1021.79 1
1021.86 1
1021.94 1
1022.01 1
1022.08 1
1022.16 1
1022.23 1
1022.30 1
1022.38 1
1022.45 1
1022.52 1
1022.60 1
1022.67 1
1022.74 1
1022.82 1
1022.89 1
1022.97 1
1023.04 1
1023.11 1
1023.19 1
1023.26 0
1023.33 0
1023.41 0
1023.48 0
1023.55 0
1023.63 0
1023.70 0
1023.77 0
1023.85 0
1023.92 1
1023.99 1
1024.07 1
1024.14 1
1024.21 1
1024.29 1
1024.36 1
1024.43 1
1024.51 1
1024.58 1
1024.65 0
1024.73 0
1024.80 0
1024.88 0
1024.95 0
1025.02 0
1025.10 0
1025.17 0
1025.24 0
1025.32 0
1025.39 0
1025.46 0
1025.54 0
1025.61 0
1025.68 0
1025.76 0
1025.83 0
1025.90 0
1025.98 0
1026.05 0
1026.13 1
1026.20 1
1026.27 1
1026.35 1
1026.42 1
1026.49 1
1026.57 1
1026.64 0
1026.71 0
1026.79 0
1026.86 0
1026.93 0
1027.01 0
1027.08 0
1027.16 0
1027.23 0
1027.30 0
1027.38 0
1027.45 0
1027.52 1
1027.60 1
1027.67 1
1027.74 1
1027.82 1
1027.89 1
1027.96 1
1028.04 1
1028.11 1
1028.19 1
1028.26 1
1028.33 1
1028.41 2
1028.48 2
1028.55 2
1028.63 1
1028.70 1
1028.77 1
1028.85 1
1028.92 1
1029.00 1
1029.07 2
1029.14 2
1029.22 2
1029.29 2
1029.36 2
1029.44 2
1029.51 2
1029.58 2
1029.66 1
1029.73 1
1029.81 1
1029.88 0
1029.95 0
1030.03 0
1030.10 0
1030.17 1
1030.25 1
1030.32 1
1030.40 1
1030.47 1
1030.54 1
1030.62 1
1030.69 0
1030.76 0
1030.84 0
1030.91 0
1030.99 0
1031.06 0
1031.13 0
1031.21 1
1031.28 1
1031.35 1
1031.43 2
1031.50 2
1031.57 2
1031.65 2
1031.72 2
1031.80 2
1031.87 2
1031.94 1
1032.02 1
1032.09 1
1032.16 1
1032.24 1
1032.31 1
1032.39 1
1032.46 1
1032.53 2
1032.61 2
1032.68 2
1032.76 2
1032.83 2
1032.90 2
1032.98 2
1033.05 2
1033.12 2
1033.20 2
1033.27 2
1033.35 2
1033.42 2
1033.49 2
1033.57 1
1033.64 1
1033.71 1
1033.79 1
1033.86 2
1033.94 2
1034.01 2
1034.08 2
1034.16 2
1034.23 2
1034.31 2
1034.38 2
1034.45 2
1034.53 2
1034.60 2
1034.67 1
1034.75 1
1034.82 1
1034.90 1
1034.97 1
1035.04 1
1035.12 0
1035.19 0
1035.27 1
1035.34 1
1035.41 1
1035.49 1
1035.56 2
1035.63 2
1035.71 2
1035.78 2
1035.86 2
1035.93 2
1036.00 2
1036.08 2
1036.15 2
1036.23 2
1036.30 3
1036.37 3
1036.45 3
1036.52 3
1036.60 3
1036.67 2
1036.74 2
1036.82 2
1036.89 2
1036.97 2
1037.04 2
1037.11 2
1037.19 1
1037.26 1
1037.33 1
1037.41 1
1037.48 2
1037.56 2
1037.63 2
1037.70 2
1037.78 2
1037.85 2
1037.93 3
1038.00 3
1038.07 3
1038.15 3
1038.22 4
1038.30 4
1038.37 3
1038.44 3
1038.52 3
1038.59 2
1038.67 2
1038.74 2
1038.81 2
1038.89 3
1038.96 3
1039.04 3
1039.11 3
1039.18 3
1039.26 3
1039.33 2
1039.41 2
1039.48 2
1039.55 2
1039.63 2
1039.70 2
1039.78 2
1039.85 2
1039.92 1
1040.00 1
1040.07 1
1040.15 1
1040.22 1
1040.29 1
1040.37 1
1040.44 1
1040.52 1
1040.59 1
1040.67 1
1040.74 1
1040.81 1
1040.89 1
1040.96 1
1041.04 1
1041.11 1
1041.18 1
1041.26 1
1041.33 1
1041.41 1
1041.48 1
1041.55 1
1041.63 2
1041.70 2
1041.78 3
1041.85 4
1041.92 5
1042.00 5
1042.07 5
1042.15 5
1042.22 5
1042.30 5
1042.37 5
1042.44 5
1042.52 4
1042.59 4
1042.67 4
1042.74 4
1042.81 4
1042.89 4
1042.96 4
1043.04 4
1043.11 4
1043.19 4
1043.26 4
1043.33 3
1043.41 3
1043.48 3
1043.56 3
1043.63 3
1043.70 3
1043.78 3
1043.85 3
1043.93 3
1044.00 3
1044.08 3
1044.15 3
1044.22 2
1044.30 2
1044.37 1
1044.45 1
1044.52 0
1044.59 0
1044.67 0
1044.74 0
1044.82 0
1044.89 0
1044.97 0
1045.04 0
1045.11 0
1045.19 0
1045.26 1
1045.34 1
1045.41 1
1045.49 2
1045.56 2
1045.63 2
1045.71 3
1045.78 3
1045.86 3
1045.93 3
1046.00 2
1046.08 2
1046.15 2
1046.23 2
1046.30 2
1046.38 2
1046.45 3
1046.52 3
1046.60 3
1046.67 3
1046.75 4
1046.82 5
1046.90 5
1046.97 6
1047.04 6
1047.12 7
1047.19 7
1047.27 7
1047.34 6
1047.42 6
1047.49 6
1047.56 5
1047.64 5
1047.71 5
1047.79 5
1047.86 6
1047.94 6
1048.01 7
1048.09 7
1048.16 8
1048.23 8
1048.31 8
1048.38 8
1048.46 8
1048.53 8
1048.61 7
1048.68 8
1048.75 8
1048.83 8
1048.90 8
1048.98 9
1049.05 8
1049.13 8
1049.20 8
1049.27 7
1049.35 6
1049.42 6
1049.50 6
1049.57 5
1049.65 5
1049.72 6
1049.80 6
1049.87 6
1049.94 6
1050.02 6
1050.09 5
1050.17 5
1050.24 4
1050.32 4
1050.39 3
1050.47 3
1050.54 3
1050.61 3
1050.69 4
1050.76 4
1050.84 4
1050.91 4
1050.99 4
1051.06 3
1051.13 2
1051.21 2
1051.28 1
1051.36 1
1051.43 1
1051.51 1
1051.58 1
1051.66 1
1051.73 1
1051.80 0
1051.88 0
1051.95 0
1052.03 0
1052.10 0
1052.18 0
1052.25 1
1052.33 1
1052.40 2
1052.48 2
1052.55 2
1052.62 2
1052.70 2
1052.77 2
1052.85 2
1052.92 2
1053.00 1
1053.07 1
1053.15 1
1053.22 1
1053.29 1
1053.37 2
1053.44 2
1053.52 2
1053.59 2
1053.67 2
1053.74 2
1053.82 2
1053.89 1
1053.97 1
1054.04 1
1054.11 1
1054.19 0
1054.26 0
1054.34 0
1054.41 0
1054.49 0
1054.56 0
1054.64 0
1054.71 0
1054.79 0
1054.86 0
1054.93 1
1055.01 1
1055.08 1
1055.16 1
1055.23 1
1055.31 0
1055.38 0
1055.46 0
1055.53 0
1055.61 0
1055.68 0
1055.76 0
1055.83 1
1055.90 1
1055.98 2
1056.05 2
1056.13 2
1056.20 2
1056.28 2
1056.35 1
1056.43 1
1056.50 2
1056.58 2
1056.65 2
1056.73 3
1056.80 3
1056.87 3
1056.95 4
1057.02 4
1057.10 4
1057.17 3
1057.25 3
1057.32 2
1057.40 2
1057.47 1
1057.55 1
1057.62 0
1057.70 1
1057.77 1
1057.85 1
1057.92 1
1057.99 2
1058.07 2
1058.14 3
1058.22 3
1058.29 3
1058.37 3
1058.44 3
1058.52 3
1058.59 3
1058.67 3
1058.74 3
1058.82 3
1058.89 3
1058.97 4
1059.04 4
1059.11 5
1059.19 5
1059.26 5
1059.34 5
1059.41 5
1059.49 4
1059.56 4
1059.64 4
1059.71 4
1059.79 3
1059.86 3
1059.94 3
1060.01 2
1060.09 2
1060.16 2
1060.24 1
1060.31 1
1060.39 1
1060.46 2
1060.54 2
1060.61 3
1060.68 4
1060.76 5
1060.83 5
1060.91 5
1060.98 5
1061.06 4
1061.13 3
1061.21 2
1061.28 2
1061.36 1
1061.43 1
1061.51 1
1061.58 2
1061.66 2
1061.73 2
1061.81 2
1061.88 2
1061.96 2
1062.03 2
1062.11 1
1062.18 1
1062.26 1
1062.33 0
1062.41 0
1062.48 0
1062.55 0
1062.63 0
1062.70 0
1062.78 0
1062.85 0
1062.93 0
1063.00 0
1063.08 0
1063.15 1
1063.23 1
1063.30 2
1063.38 3
1063.45 4
1063.53 5
1063.60 6
1063.68 7
1063.75 7
1063.83 6
1063.90 6
1063.98 4
1064.05 3
1064.13 2
1064.20 2
1064.28 1
1064.35 2
1064.43 2
1064.50 3
1064.58 3
1064.65 4
1064.73 5
1064.80 5
1064.88 5
1064.95 5
1065.03 4
1065.10 4
1065.18 4
1065.25 4
1065.33 3
1065.40 3
1065.48 3
1065.55 3
1065.63 3
1065.70 2
1065.78 2
1065.85 2
1065.93 2
1066.00 2
1066.08 2
1066.15 3
1066.23 4
1066.30 4
1066.38 5
1066.45 5
1066.53 4
1066.60 4
1066.68 3
1066.75 2
1066.83 2
1066.90 2
1066.98 2
1067.05 2
1067.13 3
1067.20 4
1067.28 4
1067.35 4
1067.43 5
1067.50 4
1067.58 4
1067.65 4
1067.73 4
1067.80 3
1067.88 3
1067.95 2
1068.03 2
1068.10 1
1068.18 1
1068.25 2
1068.33 3
1068.40 4
1068.48 5
1068.55 6
1068.63 7
1068.70 8
1068.78 8
1068.85 8
1068.93 7
1069.00 6
1069.08 5
1069.15 4
1069.23 3
1069.30 3
1069.38 3
1069.45 4
1069.53 4
1069.60 5
1069.68 5
1069.75 5
1069.83 5
1069.90 5
1069.98 5
1070.05 4
1070.13 4
1070.20 4
1070.28 4
1070.35 3
1070.43 2
1070.50 1
1070.58 0
1070.65 0
1070.73 0
1070.80 0
1070.88 0
1070.95 0
1071.03 0
1071.10 1
1071.18 1
1071.25 2
1071.33 3
1071.40 3
1071.48 3
1071.55 3
1071.63 3
1071.71 3
1071.78 3
1071.86 2
1071.93 1
1072.01 1
1072.08 0
1072.16 0
1072.23 0
1072.31 0
1072.38 0
1072.46 0
1072.53 0
1072.61 0
1072.68 1
1072.76 2
1072.83 3
1072.91 4
1072.98 4
1073.06 4
1073.13 4
1073.21 4
1073.28 4
1073.36 4
1073.43 4
1073.51 4
1073.58 5
1073.66 5
1073.74 5
1073.81 5
1073.89 5
1073.96 5
1074.04 5
1074.11 5
1074.19 6
1074.26 7
1074.34 7
1074.41 9
1074.49 10
1074.56 11
1074.64 12
1074.71 13
1074.79 14
1074.86 14
1074.94 13
1075.01 12
1075.09 11
1075.17 10
1075.24 9
1075.32 9
1075.39 9
1075.47 9
1075.54 9
1075.62 9
1075.69 9
1075.77 8
1075.84 7
1075.92 6
1075.99 5
1076.07 4
1076.14 4
1076.22 5
1076.29 6
1076.37 7
1076.45 7
1076.52 8
1076.60 8
1076.67 8
1076.75 8
1076.82 8
1076.90 8
1076.97 9
1077.05 9
1077.12 9
1077.20 8
1077.27 8
1077.35 8
1077.43 8
1077.50 8
1077.58 8
1077.65 9
1077.73 9
1077.80 10
1077.88 10
1077.95 10
1078.03 11
1078.10 11
1078.18 11
1078.25 11
1078.33 10
1078.41 9
1078.48 8
1078.56 6
1078.63 5
1078.71 4
1078.78 2
1078.86 2
1078.93 2
1079.01 2
1079.08 2
1079.16 3
1079.23 3
1079.31 4
1079.39 5
1079.46 6
1079.54 8
1079.61 10
1079.69 12
1079.76 14
1079.84 16
1079.91 17
1079.99 17
1080.06 17
1080.14 15
1080.22 13
1080.29 11
1080.37 9
1080.44 6
1080.52 5
1080.59 4
1080.67 3
1080.74 3
1080.82 3
1080.89 4
1080.97 4
1081.05 3
1081.12 3
1081.20 2
1081.27 1
1081.35 1
1081.42 1
1081.50 1
1081.57 1
1081.65 2
1081.73 2
1081.80 3
1081.88 3
1081.95 4
1082.03 4
1082.10 4
1082.18 5
1082.25 5
1082.33 6
1082.40 6
1082.48 7
1082.56 6
1082.63 6
1082.71 6
1082.78 5
1082.86 5
1082.93 5
1083.01 6
1083.08 6
1083.16 6
1083.24 7
1083.31 7
1083.39 6
1083.46 6
1083.54 6
1083.61 6
1083.69 6
1083.76 7
1083.84 7
1083.92 8
1083.99 8
1084.07 9
1084.14 9
1084.22 9
1084.29 9
1084.37 8
1084.45 8
1084.52 8
1084.60 7
1084.67 7
1084.75 6
1084.82 6
1084.90 6
1084.97 6
1085.05 6
1085.13 6
1085.20 5
1085.28 5
1085.35 4
1085.43 3
1085.50 3
1085.58 2
1085.66 3
1085.73 3
1085.81 4
1085.88 5
1085.96 6
1086.03 7
1086.11 7
1086.18 7
1086.26 7
1086.34 7
1086.41 7
1086.49 8
1086.56 9
1086.64 10
1086.71 11
1086.79 12
1086.87 12
1086.94 12
1087.02 12
1087.09 12
1087.17 11
1087.24 11
1087.32 11
1087.40 10
1087.47 10
1087.55 10
1087.62 9
1087.70 8
1087.77 8
1087.85 7
1087.93 5
1088.00 4
1088.08 3
1088.15 1
1088.23 0
1088.30 0
1088.38 0
1088.46 0
1088.53 0
1088.61 0
1088.68 1
1088.76 2
1088.83 3
1088.91 3
1088.99 3
1089.06 3
1089.14 3
1089.21 3
1089.29 2
1089.37 2
1089.44 2
1089.52 2
1089.59 1
1089.67 1
1089.74 0
1089.82 0
1089.90 0
1089.97 0
1090.05 0
1090.12 0
1090.20 0
1090.27 0
1090.35 1
1090.43 2
1090.50 3
1090.58 4
1090.65 4
1090.73 4
1090.81 4
1090.88 3
1090.96 3
1091.03 3
1091.11 3
1091.18 3
1091.26 3
1091.34 4
1091.41 4
1091.49 4
1091.56 4
1091.64 4
1091.72 4
1091.79 5
1091.87 6
1091.94 7
1092.02 9
1092.10 10
1092.17 11
1092.25 13
1092.32 14
1092.40 15
1092.47 16
1092.55 17
1092.63 18
1092.70 18
1092.78 18
1092.85 18
1092.93 17
1093.01 16
1093.08 14
1093.16 12
1093.23 11
1093.31 10
1093.39 9
1093.46 8
1093.54 8
1093.61 7
1093.69 7
1093.76 7
1093.84 8
1093.92 8
1093.99 8
1094.07 8
1094.14 8
1094.22 8
1094.30 7
1094.37 6
1094.45 5
1094.52 4
1094.60 2
1094.68 2
1094.75 1
1094.83 1
1094.90 2
1094.98 2
1095.06 3
1095.13 3
1095.21 3
1095.28 3
1095.36 3
1095.44 2
1095.51 2
1095.59 2
1095.66 2
1095.74 2
1095.82 3
1095.89 4
1095.97 5
1096.04 6
1096.12 7
1096.20 8
1096.27 8
1096.35 8
1096.42 7
1096.50 6
1096.58 5
1096.65 4
1096.73 3
1096.80 2
1096.88 2
1096.96 3
1097.03 4
1097.11 5
1097.18 7
1097.26 8
1097.34 10
1097.41 11
1097.49 11
1097.56 11
1097.64 10
1097.72 9
1097.79 7
1097.87 6
1097.95 5
1098.02 5
1098.10 5
1098.17 5
1098.25 5
1098.33 6
1098.40 6
1098.48 5
1098.55 5
1098.63 4
1098.71 4
1098.78 4
1098.86 4
1098.93 3
1099.01 3
1099.09 3
1099.16 3
1099.24 2
1099.31 2
1099.39 1
1099.47 1
1099.54 0
1099.62 0
1099.70 0
1099.77 0
1099.85 0
1099.92 0
1100.00 0
1100.08 0
1100.15 0
1100.23 0
1100.30 2
1100.38 3
1100.46 4
1100.53 4
1100.61 5
1100.69 5
1100.76 5
1100.84 5
1100.91 5
1100.99 5
1101.07 6
1101.14 6
1101.22 7
1101.30 7
1101.37 8
1101.45 8
1101.52 8
1101.60 9
1101.68 10
1101.75 11
1101.83 12
1101.90 13
1101.98 13
1102.06 13
1102.13 12
1102.21 11
1102.29 10
1102.36 9
1102.44 8
1102.51 8
1102.59 7
1102.67 8
1102.74 8
1102.82 8
1102.90 8
1102.97 8
1103.05 8
1103.12 8
1103.20 9
1103.28 10
1103.35 10
1103.43 11
1103.51 12
1103.58 12
1103.66 12
1103.73 11
1103.81 11
1103.89 10
1103.96 10
1104.04 10
1104.12 10
1104.19 10
1104.27 10
1104.34 10
1104.42 9
1104.50 9
1104.57 8
1104.65 8
1104.73 9
1104.80 10
1104.88 12
1104.96 14
1105.03 16
1105.11 17
1105.18 17
1105.26 18
1105.34 18
1105.41 17
1105.49 17
1105.57 16
1105.64 16
1105.72 16
1105.80 16
1105.87 15
1105.95 15
1106.02 14
1106.10 14
1106.18 12
1106.25 11
1106.33 10
1106.41 8
1106.48 7
1106.56 5
1106.64 5
1106.71 5
1106.79 5
1106.86 6
1106.94 7
1107.02 8
1107.09 9
1107.17 10
1107.25 10
1107.32 10
1107.40 10
1107.48 10
1107.55 10
1107.63 11
1107.70 12
1107.78 14
1107.86 15
1107.93 17
1108.01 19
1108.09 20
1108.16 21
1108.24 21
1108.32 21
1108.39 20
1108.47 19
1108.55 17
1108.62 15
1108.70 12
1108.77 9
1108.85 7
1108.93 5
1109.00 4
1109.08 3
1109.16 3
1109.23 3
1109.31 2
1109.39 2
1109.46 2
1109.54 1
1109.62 1
1109.69 1
1109.77 1
1109.85 2
1109.92 3
1110.00 3
1110.07 4
1110.15 3
1110.23 3
1110.30 2
1110.38 2
1110.46 2
1110.53 4
1110.61 6
1110.69 8
1110.76 11
1110.84 14
1110.92 15
1110.99 16
1111.07 15
1111.15 13
1111.22 11
1111.30 9
1111.38 6
1111.45 4
1111.53 3
1111.61 2
1111.68 2
1111.76 3
1111.83 3
1111.91 3
1111.99 3
1112.06 3
1112.14 4
1112.22 4
1112.29 5
1112.37 6
1112.45 7
1112.52 9
1112.60 10
1112.68 11
1112.75 12
1112.83 12
1112.91 11
1112.98 10
1113.06 9
1113.14 7
1113.21 5
1113.29 4
1113.37 2
1113.44 2
1113.52 2
1113.60 2
1113.67 4
1113.75 6
1113.83 7
1113.90 9
1113.98 10
1114.06 11
1114.13 11
1114.21 11
1114.29 10
1114.36 10
1114.44 9
1114.52 8
1114.59 8
1114.67 7
1114.75 6
1114.82 6
1114.90 5
1114.98 4
1115.05 3
1115.13 1
1115.21 1
1115.28 0
1115.36 1
1115.44 2
1115.51 4
1115.59 6
1115.67 8
1115.74 11
1115.82 13
1115.90 14
1115.97 14
1116.05 14
1116.13 14
1116.20 13
1116.28 13
1116.36 12
1116.43 12
1116.51 12
1116.59 12
1116.66 12
1116.74 12
1116.82 13
1116.89 13
1116.97 14
1117.05 15
1117.12 15
1117.20 16
1117.28 16
1117.35 16
1117.43 16
1117.51 15
1117.58 14
1117.66 13
1117.74 12
1117.81 11
1117.89 9
1117.97 8
1118.04 6
1118.12 5
1118.20 4
1118.27 3
1118.35 3
1118.43 3
1118.51 4
1118.58 6
1118.66 7
1118.74 9
1118.81 10
1118.89 11
1118.97 11
1119.04 11
1119.12 10
1119.20 10
1119.27 9
1119.35 9
1119.43 9
1119.50 8
1119.58 7
1119.66 6
1119.73 5
1119.81 3
1119.89 1
1119.96 0
1120.04 0
1120.12 0
1120.20 1
1120.27 2
1120.35 2
1120.43 3
1120.50 3
1120.58 2
1120.66 1
1120.73 0
1120.81 0
1120.89 0
1120.96 0
1121.04 0
1121.12 0
1121.19 1
1121.27 3
1121.35 4
1121.42 6
1121.50 7
1121.58 8
1121.66 9
1121.73 9
1121.81 8
1121.89 7
1121.96 5
1122.04 3
1122.12 0
1122.19 0
1122.27 0
1122.35 0
1122.42 0
1122.50 0
1122.58 0
1122.66 1
1122.73 2
1122.81 3
1122.89 4
1122.96 3
1123.04 2
1123.12 1
1123.19 0
1123.27 0
1123.35 0
1123.42 1
1123.50 3
1123.58 4
1123.66 6
1123.73 7
1123.81 7
1123.89 7
1123.96 7
1124.04 6
1124.12 6
1124.19 5
1124.27 5
1124.35 5
1124.43 6
1124.50 6
1124.58 7
1124.66 8
1124.73 8
1124.81 9
1124.89 10
1124.96 11
1125.04 11
1125.12 11
1125.20 11
1125.27 11
1125.35 12
1125.43 13
1125.50 14
1125.58 16
1125.66 17
1125.73 19
1125.81 20
1125.89 20
1125.97 20
1126.04 19
1126.12 17
1126.20 16
1126.27 14
1126.35 13
1126.43 11
1126.50 10
1126.58 9
1126.66 8
1126.74 8
1126.81 7
1126.89 7
1126.97 7
1127.04 7
1127.12 8
1127.20 9
1127.28 10
1127.35 11
1127.43 12
1127.51 14
1127.58 15
1127.66 16
1127.74 17
1127.82 17
1127.89 17
1127.97 16
1128.05 15
1128.12 14
1128.20 13
1128.28 12
1128.36 11
1128.43 10
1128.51 8
1128.59 6
1128.66 4
1128.74 3
1128.82 1
1128.90 0
1128.97 0
1129.05 1
1129.13 2
1129.20 3
1129.28 5
1129.36 7
1129.44 8
1129.51 9
1129.59 10
1129.67 10
1129.74 10
1129.82 9
1129.90 9
1129.98 8
1130.05 8
1130.13 9
1130.21 9
1130.28 10
1130.36 11
1130.44 11
1130.52 11
1130.59 10
1130.67 9
1130.75 9
1130.82 9
1130.90 9
1130.98 10
1131.06 11
1131.13 12
1131.21 12
1131.29 13
1131.36 14
1131.44 14
1131.52 15
1131.60 15
1131.67 15
1131.75 16
1131.83 16
1131.91 16
1131.98 16
1132.06 16
1132.14 17
1132.21 18
1132.29 19
1132.37 21
1132.45 22
1132.52 23
1132.60 22
1132.68 21
1132.76 20
1132.83 18
1132.91 16
1132.99 14
1133.06 14
1133.14 13
1133.22 12
1133.30 12
1133.37 11
1133.45 11
1133.53 10
1133.61 10
1133.68 10
1133.76 10
1133.84 10
1133.91 10
1133.99 11
1134.07 11
1134.15 12
1134.22 12
1134.30 12
1134.38 12
1134.46 12
1134.53 12
1134.61 12
1134.69 13
1134.77 14
1134.84 15
1134.92 17
1135.00 19
1135.07 22
1135.15 24
1135.23 25
1135.31 26
1135.38 27
1135.46 26
1135.54 26
1135.62 25
1135.69 24
1135.77 24
1135.85 23
1135.93 22
1136.00 20
1136.08 19
1136.16 16
1136.24 14
1136.31 12
1136.39 9
1136.47 8
1136.54 7
1136.62 7
1136.70 7
1136.78 9
1136.85 11
1136.93 14
1137.01 16
1137.09 17
1137.16 17
1137.24 16
1137.32 15
1137.40 12
1137.47 10
1137.55 8
1137.63 7
1137.71 7
1137.78 8
1137.86 10
1137.94 12
1138.02 15
1138.09 16
1138.17 16
1138.25 16
1138.33 14
1138.40 11
1138.48 9
1138.56 6
1138.64 4
1138.71 3
1138.79 3
1138.87 3
1138.95 4
1139.02 6
1139.10 7
1139.18 9
1139.26 11
1139.33 14
1139.41 16
1139.49 18
1139.57 20
1139.64 21
1139.72 21
1139.80 20
1139.88 18
1139.95 16
1140.03 14
1140.11 12
1140.19 10
1140.26 9
1140.34 8
1140.42 8
1140.50 7
1140.57 6
1140.65 5
1140.73 3
1140.81 2
1140.88 1
1140.96 1
1141.04 1
1141.12 1
1141.19 1
1141.27 1
1141.35 1
1141.43 1
1141.50 1
1141.58 1
1141.66 1
1141.74 1
1141.81 1
1141.89 1
1141.97 0
1142.05 0
1142.12 0
1142.20 0
1142.28 0
1142.36 0
1142.44 0
1142.51 2
1142.59 3
1142.67 4
1142.75 4
1142.82 4
1142.90 4
1142.98 3
1143.06 2
1143.13 2
1143.21 3
1143.29 3
1143.37 4
1143.44 5
1143.52 6
1143.60 7
1143.68 8
1143.75 7
1143.83 6
1143.91 5
1143.99 2
1144.07 0
1144.14 0
1144.22 0
1144.30 0
1144.38 0
1144.45 0
1144.53 0
1144.61 1
1144.69 5
1144.76 8
1144.84 10
1144.92 13
1145.00 14
1145.08 15
1145.15 16
1145.23 15
1145.31 15
1145.39 14
1145.46 13
1145.54 12
1145.62 12
1145.70 12
1145.77 13
1145.85 14
1145.93 15
1146.01 16
1146.09 16
1146.16 17
1146.24 17
1146.32 17
1146.40 17
1146.47 17
1146.55 17
1146.63 18
1146.71 18
1146.78 18
1146.86 18
1146.94 18
1147.02 19
1147.10 19
1147.17 20
1147.25 20
1147.33 21
1147.41 20
1147.48 20
1147.56 19
1147.64 19
1147.72 19
1147.80 19
1147.87 19
1147.95 20
1148.03 20
1148.11 20
1148.18 20
1148.26 19
1148.34 19
1148.42 18
1148.50 17
1148.57 17
1148.65 16
1148.73 15
1148.81 14
1148.89 13
1148.96 12
1149.04 11
1149.12 12
1149.20 12
1149.27 14
1149.35 15
1149.43 18
1149.51 22
1149.59 25
1149.66 29
1149.74 33
1149.82 37
1149.90 40
1149.97 43
1150.05 44
1150.13 45
1150.21 45
1150.29 44
1150.36 43
1150.44 41
1150.52 39
1150.60 37
1150.68 37
1150.75 37
1150.83 39
1150.91 41
1150.99 45
1151.07 48
1151.14 51
1151.22 53
1151.30 53
1151.38 53
1151.45 50
1151.53 47
1151.61 42
1151.69 37
1151.77 33
1151.84 28
1151.92 25
1152.00 22
1152.08 20
1152.16 19
1152.23 19
1152.31 19
1152.39 19
1152.47 20
1152.55 19
1152.62 19
1152.70 19
1152.78 18
1152.86 18
1152.94 19
1153.01 19
1153.09 20
1153.17 20
1153.25 19
1153.33 19
1153.40 17
1153.48 16
1153.56 16
1153.64 16
1153.71 17
1153.79 20
1153.87 24
1153.95 29
1154.03 33
1154.10 37
1154.18 40
1154.26 42
1154.34 43
1154.42 44
1154.49 44
1154.57 43
1154.65 42
1154.73 42
1154.81 41
1154.89 40
1154.96 39
1155.04 38
1155.12 38
1155.20 37
1155.28 36
1155.35 36
1155.43 36
1155.51 35
1155.59 34
1155.67 33
1155.74 31
1155.82 28
1155.90 25
1155.98 22
1156.06 20
1156.13 18
1156.21 17
1156.29 17
1156.37 17
1156.45 18
1156.52 19
1156.60 20
1156.68 20
1156.76 19
1156.84 18
1156.91 17
1156.99 16
1157.07 14
1157.15 13
1157.23 11
1157.31 10
1157.38 9
1157.46 8
1157.54 8
1157.62 8
1157.70 9
1157.77 11
1157.85 12
1157.93 14
1158.01 16
1158.09 17
1158.16 19
1158.24 20
1158.32 21
1158.40 22
1158.48 23
1158.56 24
1158.63 24
1158.71 24
1158.79 24
1158.87 24
1158.95 23
1159.02 23
1159.10 21
1159.18 20
1159.26 18
1159.34 16
1159.41 14
1159.49 12
1159.57 11
1159.65 12
1159.73 13
1159.81 16
1159.88 18
1159.96 21
1160.04 22
1160.12 23
1160.20 23
1160.27 22
1160.35 20
1160.43 19
1160.51 17
1160.59 15
1160.67 14
1160.74 14
1160.82 13
1160.90 13
1160.98 13
1161.06 13
1161.14 12
1161.21 11
1161.29 10
1161.37 8
1161.45 6
1161.53 5
1161.60 4
1161.68 3
1161.76 4
1161.84 5
1161.92 7
1162.00 9
1162.07 12
1162.15 15
1162.23 17
1162.31 19
1162.39 21
1162.47 23
1162.54 24
1162.62 26
1162.70 27
1162.78 29
1162.86 30
1162.94 31
1163.01 33
1163.09 33
1163.17 34
1163.25 34
1163.33 34
1163.41 33
1163.48 31
1163.56 29
1163.64 26
1163.72 23
1163.80 20
1163.88 16
1163.95 13
1164.03 11
1164.11 8
1164.19 6
1164.27 5
1164.35 3
1164.42 2
1164.50 0
1164.58 0
1164.66 0
1164.74 0
1164.82 0
1164.89 0
1164.97 0
1165.05 0
1165.13 0
1165.21 3
1165.29 6
1165.36 9
1165.44 11
1165.52 12
1165.60 11
1165.68 10
1165.76 8
1165.83 5
1165.91 3
1165.99 2
1166.07 2
1166.15 3
1166.23 4
1166.30 6
1166.38 7
1166.46 9
1166.54 9
1166.62 10
1166.70 10
1166.77 10
1166.85 10
1166.93 9
1167.01 9
1167.09 10
1167.17 11
1167.25 12
1167.32 14
1167.40 17
1167.48 21
1167.56 24
1167.64 27
1167.72 29
1167.79 30
1167.87 30
1167.95 29
1168.03 27
1168.11 25
1168.19 23
1168.27 21
1168.34 20
1168.42 18
1168.50 17
1168.58 15
1168.66 13
1168.74 11
1168.81 9
1168.89 7
1168.97 4
1169.05 2
1169.13 0
1169.21 0
1169.29 0
1169.36 0
1169.44 0
1169.52 0
1169.60 0
1169.68 0
1169.76 0
1169.84 1
1169.91 3
1169.99 6
1170.07 9
1170.15 13
1170.23 16
1170.31 19
1170.39 22
1170.46 25
1170.54 28
1170.62 29
1170.70 31
1170.78 31
1170.86 32
1170.94 32
1171.01 32
1171.09 32
1171.17 33
1171.25 34
1171.33 35
1171.41 36
1171.49 36
1171.56 37
1171.64 36
1171.72 34
1171.80 32
1171.88 30
1171.96 27
1172.04 24
1172.11 21
1172.19 19
1172.27 17
1172.35 17
1172.43 17
1172.51 17
1172.59 18
1172.66 18
1172.74 18
1172.82 17
1172.90 15
1172.98 13
1173.06 12
1173.14 11
1173.21 12
1173.29 13
1173.37 15
1173.45 17
1173.53 19
1173.61 21
1173.69 23
1173.77 24
1173.84 26
1173.92 28
1174.00 30
1174.08 34
1174.16 37
1174.24 41
1174.32 44
1174.39 46
1174.47 47
1174.55 48
1174.63 47
1174.71 46
1174.79 44
1174.87 42
1174.95 39
1175.02 36
1175.10 32
1175.18 28
1175.26 24
1175.34 20
1175.42 16
1175.50 13
1175.57 10
1175.65 10
1175.73 10
1175.81 12
1175.89 15
1175.97 19
1176.05 23
1176.13 26
1176.20 29
1176.28 29
1176.36 28
1176.44 26
1176.52 22
1176.60 19
1176.68 15
1176.76 12
1176.83 10
1176.91 10
1176.99 10
1177.07 10
1177.15 11
1177.23 12
1177.31 13
1177.39 12
1177.46 12
1177.54 11
1177.62 10
1177.70 9
1177.78 7
1177.86 6
1177.94 4
1178.02 3
1178.10 2
1178.17 2
1178.25 2
1178.33 4
1178.41 7
1178.49 11
1178.57 15
1178.65 18
1178.73 21
1178.80 23
1178.88 24
1178.96 24
1179.04 23
1179.12 22
1179.20 21
1179.28 21
1179.36 20
1179.44 21
1179.51 21
1179.59 20
1179.67 19
1179.75 17
1179.83 14
1179.91 10
1179.99 7
1180.07 4
1180.14 2
1180.22 2
1180.30 3
1180.38 6
1180.46 9
1180.54 13
1180.62 17
1180.70 21
1180.78 25
1180.85 28
1180.93 31
1181.01 32
1181.09 33
1181.17 33
1181.25 31
1181.33 28
1181.41 25
1181.49 22
1181.57 19
1181.64 17
1181.72 15
1181.80 14
1181.88 13
1181.96 13
1182.04 13
1182.12 12
1182.20 12
1182.28 11
1182.35 12
1182.43 12
1182.51 14
1182.59 17
1182.67 20
1182.75 25
1182.83 30
1182.91 35
1182.99 40
1183.07 44
1183.14 46
1183.22 47
1183.30 47
1183.38 45
1183.46 42
1183.54 37
1183.62 32
1183.70 27
1183.78 23
1183.85 20
1183.93 18
1184.01 19
1184.09 21
1184.17 23
1184.25 26
1184.33 29
1184.41 30
1184.49 31
1184.57 30
1184.64 28
1184.72 27
1184.80 25
1184.88 24
1184.96 23
1185.04 23
1185.12 22
1185.20 22
1185.28 22
1185.36 23
1185.44 23
1185.51 23
1185.59 24
1185.67 25
1185.75 25
1185.83 25
1185.91 24
1185.99 22
1186.07 20
1186.15 17
1186.23 14
1186.30 10
1186.38 6
1186.46 3
1186.54 0
1186.62 0
1186.70 0
1186.78 0
1186.86 0
1186.94 1
1187.02 3
1187.10 5
1187.17 7
1187.25 9
1187.33 11
1187.41 12
1187.49 13
1187.57 13
1187.65 13
1187.73 12
1187.81 11
1187.89 9
1187.97 8
1188.05 7
1188.12 6
1188.20 6
1188.28 6
1188.36 7
1188.44 8
1188.52 8
1188.60 8
1188.68 7
1188.76 6
1188.84 6
1188.92 5
1189.00 5
1189.07 4
1189.15 4
1189.23 3
1189.31 3
1189.39 2
1189.47 2
1189.55 2
1189.63 2
1189.71 3
1189.79 3
1189.87 3
1189.95 3
1190.02 2
1190.10 2
1190.18 1
1190.26 0
1190.34 0
1190.42 0
1190.50 0
1190.58 0
1190.66 0
1190.74 0
1190.82 0
1190.90 0
1190.98 2
1191.05 4
1191.13 6
1191.21 8
1191.29 8
1191.37 9
1191.45 8
1191.53 7
1191.61 5
1191.69 3
1191.77 1
1191.85 0
1191.93 0
1192.01 0
1192.08 2
1192.16 4
1192.24 7
1192.32 10
1192.40 12
1192.48 14
1192.56 15
1192.64 15
1192.72 14
1192.80 13
1192.88 12
1192.96 10
1193.04 8
1193.12 7
1193.19 6
1193.27 5
1193.35 5
1193.43 5
1193.51 5
1193.59 5
1193.67 5
1193.75 5
1193.83 5
1193.91 6
1193.99 6
1194.07 7
1194.15 8
1194.23 8
1194.31 8
1194.38 8
1194.46 7
1194.54 6
1194.62 5
1194.70 4
1194.78 3
1194.86 3
1194.94 4
1195.02 6
1195.10 8
1195.18 11
1195.26 14
1195.34 17
1195.42 20
1195.50 23
1195.57 26
1195.65 29
1195.73 33
1195.81 37
1195.89 40
1195.97 41
1196.05 42
1196.13 41
1196.21 40
1196.29 37
1196.37 34
1196.45 32
1196.53 30
1196.61 29
1196.69 29
1196.77 29
1196.85 30
1196.92 31
1197.00 31
1197.08 31
1197.16 31
1197.24 30
1197.32 30
1197.40 30
1197.48 31
1197.56 32
1197.64 33
1197.72 34
1197.80 34
1197.88 34
1197.96 32
1198.04 30
1198.12 27
1198.20 24
1198.28 22
1198.36 21
1198.43 21
1198.51 22
1198.59 23
1198.67 24
1198.75 25
1198.83 26
1198.91 26
1198.99 27
1199.07 27
1199.15 28
1199.23 28
1199.31 29
1199.39 29
1199.47 29
1199.55 29
1199.63 29
1199.71 28
1199.79 28
1199.87 28
1199.95 28
1200.02 28
1200.10 28
1200.18 28
1200.26 28
1200.34 28
1200.42 28
1200.50 28
1200.58 29
1200.66 30
1200.74 31
1200.82 31
1200.90 31
1200.98 30
1201.06 29
1201.14 27
1201.22 26
1201.30 25
1201.38 25
1201.46 26
1201.54 27
1201.62 29
1201.70 32
1201.77 33
1201.85 35
1201.93 35
1202.01 34
1202.09 32
1202.17 30
1202.25 27
1202.33 25
1202.41 23
1202.49 22
1202.57 21
1202.65 21
1202.73 21
1202.81 21
1202.89 22
1202.97 22
1203.05 22
1203.13 23
1203.21 22
1203.29 22
1203.37 22
1203.45 21
1203.53 21
1203.61 21
1203.69 22
1203.77 23
1203.85 24
1203.92 24
1204.00 23
1204.08 22
1204.16 20
1204.24 19
1204.32 18
1204.40 19
1204.48 21
1204.56 24
1204.64 27
1204.72 31
1204.80 34
1204.88 36
1204.96 37
1205.04 37
1205.12 37
1205.20 37
1205.28 37
1205.36 38
1205.44 39
1205.52 41
1205.60 43
1205.68 44
1205.76 45
1205.84 45
1205.92 44
1206.00 42
1206.08 40
1206.16 39
1206.24 37
1206.32 35
1206.40 33
1206.48 32
1206.56 31
1206.63 31
1206.71 32
1206.79 34
1206.87 37
1206.95 41
1207.03 46
1207.11 50
1207.19 55
1207.27 60
1207.35 63
1207.43 66
1207.51 68
1207.59 68
1207.67 68
1207.75 67
1207.83 66
1207.91 67
1207.99 68
1208.07 69
1208.15 71
1208.23 73
1208.31 73
1208.39 72
1208.47 69
1208.55 65
1208.63 59
1208.71 54
1208.79 49
1208.87 45
1208.95 43
1209.03 42
1209.11 43
1209.19 46
1209.27 49
1209.35 52
1209.43 54
1209.51 56
1209.59 57
1209.67 57
1209.75 57
1209.83 57
1209.91 57
1209.99 58
1210.07 60
1210.15 63
1210.23 65
1210.31 66
1210.39 66
1210.47 64
1210.55 61
1210.63 57
1210.71 53
1210.79 49
1210.87 45
1210.95 43
1211.03 42
1211.11 41
1211.18 40
1211.26 40
1211.34 39
1211.42 40
1211.50 41
1211.58 43
1211.66 48
1211.74 53
1211.82 60
1211.90 67
1211.98 73
1212.06 77
1212.14 80
1212.22 81
1212.30 79
1212.38 75
1212.46 70
1212.54 65
1212.62 59
1212.70 53
1212.78 48
1212.86 44
1212.94 40
1213.02 36
1213.10 33
1213.18 30
1213.26 26
1213.34 22
1213.42 18
1213.50 14
1213.58 11
1213.66 9
1213.74 9
1213.82 10
1213.90 12
1213.98 14
1214.06 16
1214.14 17
1214.22 18
1214.30 18
1214.38 17
1214.46 17
1214.54 16
1214.62 17
1214.70 19
1214.78 21
1214.86 25
1214.94 28
1215.02 31
1215.10 33
1215.18 34
1215.26 33
1215.34 30
1215.42 27
1215.50 24
1215.58 21
1215.66 18
1215.74 17
1215.82 17
1215.90 17
1215.98 19
1216.06 20
1216.14 22
1216.22 24
1216.30 26
1216.38 29
1216.46 31
1216.54 34
1216.62 37
1216.70 39
1216.78 42
1216.86 44
1216.94 45
1217.02 47
1217.10 47
1217.18 47
1217.26 46
1217.35 46
1217.43 46
1217.51 46
1217.59 45
1217.67 45
1217.75 44
1217.83 43
1217.91 41
1217.99 38
1218.07 36
1218.15 33
1218.23 30
1218.31 27
1218.39 23
1218.47 20
1218.55 18
1218.63 16
1218.71 15
1218.79 16
1218.87 17
1218.95 19
1219.03 22
1219.11 23
1219.19 25
1219.27 25
1219.35 26
1219.43 27
1219.51 28
1219.59 30
1219.67 33
1219.75 36
1219.83 40
1219.91 42
1219.99 44
1220.07 44
1220.15 44
1220.23 43
1220.31 41
1220.39 39
1220.47 37
1220.55 34
1220.63 32
1220.71 31
1220.79 31
1220.87 31
1220.95 32
1221.03 34
1221.11 36
1221.19 38
1221.27 40
1221.35 41
1221.43 41
1221.51 40
1221.59 38
1221.67 35
1221.75 32
1221.84 27
1221.92 22
1222.00 17
1222.08 12
1222.16 7
1222.24 3
1222.32 0
1222.40 0
1222.48 0
1222.56 0
1222.64 0
1222.72 0
1222.80 0
1222.88 2
1222.96 3
1223.04 3
1223.12 3
1223.20 2
1223.28 0
1223.36 0
1223.44 0
1223.52 0
1223.60 2
1223.68 5
1223.76 7
1223.84 10
1223.92 12
1224.00 14
1224.08 16
1224.16 18
1224.24 20
1224.32 22
1224.40 24
1224.48 27
1224.57 32
1224.65 37
1224.73 44
1224.81 51
1224.89 58
1224.97 64
1225.05 67
1225.13 69
1225.21 69
1225.29 66
1225.37 63
1225.45 58
1225.53 53
1225.61 49
1225.69 45
1225.77 41
1225.85 39
1225.93 38
1226.01 40
1226.09 42
1226.17 46
1226.25 50
1226.33 53
1226.41 54
1226.49 54
1226.57 52
1226.65 49
1226.74 45
1226.82 42
1226.90 40
1226.98 39
1227.06 40
1227.14 41
1227.22 44
1227.30 48
1227.38 53
1227.46 57
1227.54 62
1227.62 65
1227.70 68
1227.78 68
1227.86 67
1227.94 64
1228.02 60
1228.10 55
1228.18 51
1228.26 47
1228.34 46
1228.42 45
1228.50 45
1228.59 45
1228.67 44
1228.75 43
1228.83 41
1228.91 38
1228.99 34
1229.07 31
1229.15 28
1229.23 24
1229.31 21
1229.39 17
1229.47 14
1229.55 12
1229.63 11
1229.71 11
1229.79 13
1229.87 16
1229.95 19
1230.03 22
1230.11 24
1230.20 26
1230.28 26
1230.36 26
1230.44 24
1230.52 23
1230.60 21
1230.68 20
1230.76 20
1230.84 20
1230.92 22
1231.00 23
1231.08 25
1231.16 27
1231.24 29
1231.32 30
1231.40 31
1231.48 32
1231.56 33
1231.65 33
1231.73 33
1231.81 34
1231.89 34
1231.97 36
1232.05 39
1232.13 43
1232.21 47
1232.29 52
1232.37 57
1232.45 60
1232.53 62
1232.61 63
1232.69 62
1232.77 60
1232.85 57
1232.93 54
1233.02 50
1233.10 47
1233.18 44
1233.26 40
1233.34 37
1233.42 34
1233.50 32
1233.58 30
1233.66 29
1233.74 30
1233.82 31
1233.90 34
1233.98 38
1234.06 42
1234.14 46
1234.22 50
1234.31 54
1234.39 56
1234.47 57
1234.55 58
1234.63 58
1234.71 59
1234.79 59
1234.87 59
1234.95 60
1235.03 60
1235.11 59
1235.19 58
1235.27 56
1235.35 54
1235.44 52
1235.52 50
1235.60 49
1235.68 48
1235.76 48
1235.84 47
1235.92 46
1236.00 44
1236.08 43
1236.16 42
1236.24 42
1236.32 43
1236.40 45
1236.48 48
1236.57 52
1236.65 56
1236.73 60
1236.81 63
1236.89 65
1236.97 66
1237.05 65
1237.13 63
1237.21 60
1237.29 56
1237.37 53
1237.45 50
1237.53 47
1237.61 45
1237.70 44
1237.78 44
1237.86 46
1237.94 48
1238.02 51
1238.10 54
1238.18 57
1238.26 59
1238.34 61
1238.42 62
1238.50 62
1238.58 62
1238.66 63
1238.75 64
1238.83 66
1238.91 68
1238.99 70
1239.07 70
1239.15 69
1239.23 66
1239.31 61
1239.39 56
1239.47 50
1239.55 45
1239.63 41
1239.72 39
1239.80 38
1239.88 38
1239.96 40
1240.04 42
1240.12 45
1240.20 47
1240.28 48
1240.36 48
1240.44 48
1240.52 47
1240.60 45
1240.69 42
1240.77 38
1240.85 33
1240.93 28
1241.01 23
1241.09 19
1241.17 15
1241.25 12
1241.33 9
1241.41 6
1241.49 4
1241.58 1
1241.66 0
1241.74 0
1241.82 0
1241.90 0
1241.98 0
1242.06 1
1242.14 1
1242.22 1
1242.30 0
1242.38 0
1242.47 0
1242.55 0
1242.63 0
1242.71 2
1242.79 5
1242.87 8
1242.95 11
1243.03 14
1243.11 16
1243.19 16
1243.27 16
1243.36 15
1243.44 14
1243.52 14
1243.60 15
1243.68 18
1243.76 22
1243.84 27
1243.92 32
1244.00 37
1244.08 40
1244.17 41
1244.25 40
1244.33 39
1244.41 37
1244.49 35
1244.57 35
1244.65 35
1244.73 37
1244.81 40
1244.89 42
1244.98 44
1245.06 45
1245.14 46
1245.22 46
1245.30 46
1245.38 47
1245.46 48
1245.54 51
1245.62 54
1245.70 57
1245.79 60
1245.87 61
1245.95 60
1246.03 58
1246.11 54
1246.19 49
1246.27 43
1246.35 39
1246.43 36
1246.52 35
1246.60 35
1246.68 38
1246.76 41
1246.84 43
1246.92 46
1247.00 47
1247.08 47
1247.16 46
1247.24 44
1247.33 42
1247.41 39
1247.49 36
1247.57 33
1247.65 31
1247.73 29
1247.81 28
1247.89 28
1247.97 28
1248.06 29
1248.14 30
1248.22 31
1248.30 32
1248.38 33
1248.46 32
1248.54 32
1248.62 31
1248.70 32
1248.79 32
1248.87 34
1248.95 36
1249.03 38
1249.11 41
1249.19 42
1249.27 44
1249.35 44
1249.43 44
1249.52 44
1249.60 42
1249.68 40
1249.76 38
1249.84 35
1249.92 33
1250.00 32
1250.08 33
1250.17 35
1250.25 38
1250.33 43
1250.41 48
1250.49 52
1250.57 54
1250.65 55
1250.73 54
1250.81 51
1250.90 48
1250.98 46
1251.06 44
1251.14 42
1251.22 42
1251.30 42
1251.38 43
1251.46 44
1251.55 45
1251.63 48
1251.71 51
1251.79 54
1251.87 58
1251.95 61
1252.03 63
1252.11 64
1252.20 63
1252.28 61
1252.36 57
1252.44 52
1252.52 46
1252.60 41
1252.68 35
1252.76 31
1252.85 27
1252.93 24
1253.01 22
1253.09 21
1253.17 19
1253.25 18
1253.33 16
1253.41 14
1253.50 12
1253.58 9
1253.66 8
1253.74 6
1253.82 6
1253.90 7
1253.98 8
1254.06 9
1254.15 10
1254.23 12
1254.31 15
1254.39 17
1254.47 20
1254.55 23
1254.63 25
1254.72 26
1254.80 26
1254.88 25
1254.96 23
1255.04 21
1255.12 19
1255.20 19
1255.28 19
1255.37 21
1255.45 23
1255.53 26
1255.61 28
1255.69 31
1255.77 32
1255.85 33
1255.94 34
1256.02 33
1256.10 32
1256.18 30
1256.26 27
1256.34 24
1256.42 22
1256.51 21
1256.59 21
1256.67 22
1256.75 25
1256.83 28
1256.91 31
1256.99 34
1257.07 36
1257.16 38
1257.24 38
1257.32 38
1257.40 37
1257.48 35
1257.56 34
1257.64 32
1257.73 31
1257.81 29
1257.89 27
1257.97 26
1258.05 25
1258.13 24
1258.21 24
1258.30 23
1258.38 22
1258.46 20
1258.54 18
1258.62 17
1258.70 15
1258.78 13
1258.87 12
1258.95 12
1259.03 11
1259.11 11
1259.19 12
1259.27 13
1259.35 16
1259.44 20
1259.52 24
1259.60 28
1259.68 32
1259.76 35
1259.84 36
1259.93 36
1260.01 35
1260.09 33
1260.17 32
1260.25 32
1260.33 33
1260.41 35
1260.50 38
1260.58 41
1260.66 43
1260.74 45
1260.82 46
1260.90 46
1260.98 45
1261.07 43
1261.15 40
1261.23 37
1261.31 34
1261.39 32
1261.47 30
1261.56 29
1261.64 29
1261.72 30
1261.80 31
1261.88 32
1261.96 33
1262.05 33
1262.13 33
1262.21 33
1262.29 33
1262.37 33
1262.45 33
1262.53 31
1262.62 29
1262.70 25
1262.78 21
1262.86 15
1262.94 10
1263.02 5
1263.11 0
1263.19 0
1263.27 0
1263.35 0
1263.43 0
1263.51 0
1263.60 0
1263.68 0
1263.76 0
1263.84 2
1263.92 7
1264.00 12
1264.08 17
1264.17 20
1264.25 23
1264.33 24
1264.41 25
1264.49 25
1264.57 26
1264.66 28
1264.74 31
1264.82 35
1264.90 38
1264.98 41
1265.06 42
1265.15 42
1265.23 41
1265.31 40
1265.39 39
1265.47 40
1265.55 42
1265.64 46
1265.72 51
1265.80 56
1265.88 60
1265.96 63
1266.04 64
1266.13 65
1266.21 64
1266.29 63
1266.37 61
1266.45 60
1266.53 58
1266.62 56
1266.70 53
1266.78 50
1266.86 46
1266.94 42
1267.03 37
1267.11 32
1267.19 27
1267.27 22
1267.35 18
1267.43 15
1267.52 13
1267.60 12
1267.68 12
1267.76 11
1267.84 11
1267.92 11
1268.01 12
1268.09 12
1268.17 13
1268.25 15
1268.33 17
1268.41 19
1268.50 21
1268.58 22
1268.66 23
1268.74 23
1268.82 23
1268.91 23
1268.99 22
1269.07 22
1269.15 23
1269.23 25
1269.31 27
1269.40 30
1269.48 34
1269.56 37
1269.64 39
1269.72 40
1269.81 39
1269.89 37
1269.97 33
1270.05 29
1270.13 25
1270.21 21
1270.30 17
1270.38 14
1270.46 12
1270.54 11
1270.62 11
1270.71 13
1270.79 15
1270.87 19
1270.95 22
1271.03 25
1271.11 26
1271.20 26
1271.28 23
1271.36 18
1271.44 13
1271.52 8
1271.61 4
1271.69 2
1271.77 1
1271.85 2
1271.93 3
1272.01 4
1272.10 3
1272.18 2
1272.26 0
1272.34 0
1272.42 0
1272.51 0
1272.59 0
1272.67 0
1272.75 2
1272.83 7
1272.92 14
1273.00 20
1273.08 27
1273.16 32
1273.24 37
1273.33 41
1273.41 44
1273.49 46
1273.57 47
1273.65 46
1273.74 43
1273.82 39
1273.90 34
1273.98 28
1274.06 22
1274.14 16
1274.23 12
1274.31 10
1274.39 10
1274.47 12
1274.55 14
1274.64 15
1274.72 16
1274.80 15
1274.88 13
1274.96 10
1275.05 7
1275.13 4
1275.21 3
1275.29 3
1275.37 4
1275.46 7
1275.54 9
1275.62 12
1275.70 13
1275.78 15
1275.87 16
1275.95 17
1276.03 17
1276.11 18
1276.19 19
1276.28 20
1276.36 21
1276.44 21
1276.52 22
1276.60 23
1276.69 25
1276.77 27
1276.85 29
1276.93 31
1277.01 33
1277.10 34
1277.18 34
1277.26 33
1277.34 31
1277.42 29
1277.51 26
1277.59 23
1277.67 20
1277.75 18
1277.84 16
1277.92 15
1278.00 15
1278.08 15
1278.16 16
1278.25 17
1278.33 19
1278.41 22
1278.49 25
1278.57 30
1278.66 34
1278.74 38
1278.82 42
1278.90 46
1278.98 49
1279.07 52
1279.15 54
1279.23 56
1279.31 58
1279.39 59
1279.48 60
1279.56 60
1279.64 59
1279.72 58
1279.81 57
1279.89 56
1279.97 57
1280.05 59
1280.13 62
1280.22 65
1280.30 67
1280.38 68
1280.46 67
1280.54 64
1280.63 59
1280.71 52
1280.79 44
1280.87 36
1280.96 29
1281.04 24
1281.12 20
1281.20 18
1281.28 17
1281.37 17
1281.45 18
1281.53 18
1281.61 19
1281.70 19
1281.78 18
1281.86 17
1281.94 16
1282.02 16
1282.11 15
1282.19 15
1282.27 16
1282.35 18
1282.44 20
1282.52 23
1282.60 27
1282.68 31
1282.76 34
1282.85 38
1282.93 40
1283.01 42
1283.09 43
1283.18 44
1283.26 45
1283.34 46
1283.42 48
1283.50 49
1283.59 51
1283.67 51
1283.75 52
1283.83 51
1283.92 50
1284.00 48
1284.08 45
1284.16 42
1284.24 40
1284.33 37
1284.41 35
1284.49 34
1284.57 34
1284.66 34
1284.74 34
1284.82 34
1284.90 33
1284.99 32
1285.07 30
1285.15 28
1285.23 26
1285.31 26
1285.40 26
1285.48 26
1285.56 27
1285.64 27
1285.73 27
1285.81 25
1285.89 23
1285.97 19
1286.06 16
1286.14 12
1286.22 8
1286.30 5
1286.38 2
1286.47 0
1286.55 0
1286.63 0
1286.71 0
1286.80 0
1286.88 1
1286.96 2
1287.04 4
1287.13 5
1287.21 6
1287.29 7
1287.37 9
1287.46 11
1287.54 13
1287.62 16
1287.70 18
1287.78 21
1287.87 23
1287.95 26
1288.03 28
1288.11 30
1288.20 32
1288.28 34
1288.36 36
1288.44 37
1288.53 39
1288.61 40
1288.69 41
1288.77 42
1288.86 43
1288.94 43
1289.02 44
1289.10 45
1289.19 45
1289.27 45
1289.35 44
1289.43 42
1289.52 38
1289.60 35
1289.68 31
1289.76 29
1289.85 27
1289.93 28
1290.01 30
1290.09 34
1290.17 37
1290.26 40
1290.34 43
1290.42 43
1290.50 42
1290.59 39
1290.67 36
1290.75 31
1290.83 26
1290.92 22
1291.00 18
1291.08 15
1291.16 13
1291.25 13
1291.33 13
1291.41 15
1291.49 17
1291.58 20
1291.66 23
1291.74 25
1291.82 26
1291.91 27
1291.99 26
1292.07 23
1292.15 20
1292.24 16
1292.32 13
1292.40 10
1292.48 9
1292.57 8
1292.65 9
1292.73 10
1292.82 12
1292.90 13
1292.98 15
1293.06 16
1293.15 16
1293.23 15
1293.31 13
1293.39 11
1293.48 7
1293.56 3
1293.64 0
1293.72 0
1293.81 0
1293.89 0
1293.97 0
1294.05 0
1294.14 0
1294.22 0
1294.30 1
1294.38 6
1294.47 12
1294.55 17
1294.63 22
1294.71 26
1294.80 28
1294.88 29
1294.96 29
1295.04 28
1295.13 26
1295.21 23
1295.29 21
1295.38 19
1295.46 18
1295.54 18
1295.62 18
1295.71 19
1295.79 21
1295.87 22
1295.95 22
1296.04 22
1296.12 20
1296.20 17
1296.28 13
1296.37 10
1296.45 9
1296.53 9
1296.62 12
1296.70 16
1296.78 22
1296.86 28
1296.95 34
1297.03 37
1297.11 39
1297.19 40
1297.28 40
1297.36 41
1297.44 43
1297.52 47
1297.61 52
1297.69 59
1297.77 65
1297.86 70
1297.94 74
1298.02 75
1298.10 75
1298.19 73
1298.27 71
1298.35 68
1298.43 66
1298.52 65
1298.60 65
1298.68 65
1298.77 65
1298.85 64
1298.93 63
1299.01 63
1299.10 62
1299.18 62
1299.26 62
1299.34 62
1299.43 61
1299.51 59
1299.59 56
1299.68 51
1299.76 46
1299.84 42
1299.92 38
1300.01 36
1300.09 35
1300.17 36
1300.26 36
1300.34 37
1300.42 36
1300.50 35
1300.59 33
1300.67 30
1300.75 29
1300.83 29
1300.92 31
1301.00 34
1301.08 38
1301.17 44
1301.25 49
1301.33 53
1301.41 57
1301.50 59
1301.58 60
1301.66 61
1301.75 62
1301.83 63
1301.91 64
1301.99 65
1302.08 65
1302.16 64
1302.24 61
1302.33 57
1302.41 53
1302.49 49
1302.57 47
1302.66 48
1302.74 51
1302.82 57
1302.91 65
1302.99 73
1303.07 80
1303.15 85
1303.24 88
1303.32 88
1303.40 85
1303.49 80
1303.57 73
1303.65 66
1303.73 59
1303.82 53
1303.90 47
1303.98 42
1304.07 36
1304.15 31
1304.23 25
1304.31 20
1304.40 16
1304.48 15
1304.56 17
1304.65 21
1304.73 27
1304.81 34
1304.90 41
1304.98 45
1305.06 48
1305.14 48
1305.23 46
1305.31 45
1305.39 44
1305.48 44
1305.56 47
1305.64 52
1305.72 58
1305.81 64
1305.89 69
1305.97 73
1306.06 74
1306.14 73
1306.22 70
1306.31 65
1306.39 60
1306.47 54
1306.55 49
1306.64 44
1306.72 40
1306.80 37
1306.89 35
1306.97 34
1307.05 34
1307.14 35
1307.22 37
1307.30 40
1307.38 41
1307.47 42
1307.55 42
1307.63 40
1307.72 37
1307.80 32
1307.88 28
1307.97 24
1308.05 21
1308.13 19
1308.21 17
1308.30 16
1308.38 17
1308.46 18
1308.55 20
1308.63 21
1308.71 23
1308.80 25
1308.88 27
1308.96 28
1309.05 29
1309.13 28
1309.21 26
1309.29 24
1309.38 22
1309.46 21
1309.54 21
1309.63 22
1309.71 26
1309.79 30
1309.88 34
1309.96 38
1310.04 40
1310.13 41
1310.21 41
1310.29 40
1310.37 40
1310.46 41
1310.54 44
1310.62 49
1310.71 56
1310.79 64
1310.87 74
1310.96 83
1311.04 92
1311.12 99
1311.21 105
1311.29 108
1311.37 109
1311.45 107
1311.54 103
1311.62 98
1311.70 92
1311.79 86
1311.87 81
1311.95 76
1312.04 72
1312.12 69
1312.20 67
1312.29 65
1312.37 62
1312.45 60
1312.54 57
1312.62 54
1312.70 51
1312.79 49
1312.87 48
1312.95 48
1313.04 48
1313.12 48
1313.20 48
1313.28 48
1313.37 48
1313.45 48
1313.53 49
1313.62 51
1313.70 54
1313.78 58
1313.87 63
1313.95 67
1314.03 71
1314.12 74
1314.20 76
1314.28 77
1314.37 76
1314.45 75
1314.53 73
1314.62 70
1314.70 67
1314.78 65
1314.87 63
1314.95 63
1315.03 63
1315.12 63
1315.20 62
1315.28 60
1315.37 58
1315.45 54
1315.53 49
1315.62 44
1315.70 40
1315.78 37
1315.87 34
1315.95 33
1316.03 32
1316.11 32
1316.20 32
1316.28 33
1316.36 34
1316.45 35
1316.53 36
1316.61 38
1316.70 40
1316.78 43
1316.86 47
1316.95 52
1317.03 58
1317.11 65
1317.20 71
1317.28 77
1317.36 82
1317.45 84
1317.53 85
1317.61 86
1317.70 86
1317.78 86
1317.86 88
1317.95 89
1318.03 92
1318.11 93
1318.20 94
1318.28 94
1318.36 91
1318.45 88
1318.53 83
1318.61 78
1318.70 73
1318.78 69
1318.86 66
1318.95 64
1319.03 64
1319.11 65
1319.20 66
1319.28 66
1319.37 67
1319.45 67
1319.53 67
1319.62 68
1319.70 71
1319.78 75
1319.87 79
1319.95 83
1320.03 86
1320.12 86
1320.20 85
1320.28 81
1320.37 77
1320.45 72
1320.53 68
1320.62 64
1320.70 62
1320.78 61
1320.87 61
1320.95 61
1321.03 61
1321.12 61
1321.20 61
1321.28 61
1321.37 62
1321.45 63
1321.53 65
1321.62 65
1321.70 65
1321.78 63
1321.87 60
1321.95 56
1322.03 52
1322.12 49
1322.20 48
1322.29 48
1322.37 51
1322.45 55
1322.54 59
1322.62 61
1322.70 62
1322.79 60
1322.87 57
1322.95 53
1323.04 48
1323.12 43
1323.20 39
1323.29 36
1323.37 33
1323.45 30
1323.54 28
1323.62 25
1323.70 23
1323.79 19
1323.87 16
1323.96 13
1324.04 10
1324.12 7
1324.21 5
1324.29 3
1324.37 2
1324.46 1
1324.54 1
1324.62 1
1324.71 0
1324.79 0
1324.87 0
1324.96 0
1325.04 0
1325.13 0
1325.21 0
1325.29 2
1325.38 7
1325.46 13
1325.54 19
1325.63 24
1325.71 29
1325.79 32
1325.88 34
1325.96 34
1326.04 33
1326.13 32
1326.21 29
1326.30 26
1326.38 23
1326.46 21
1326.55 21
1326.63 21
1326.71 23
1326.80 25
1326.88 28
1326.96 30
1327.05 31
1327.13 32
1327.22 33
1327.30 34
1327.38 35
1327.47 36
1327.55 38
1327.63 39
1327.72 39
1327.80 38
1327.88 36
1327.97 35
1328.05 33
1328.14 32
1328.22 32
1328.30 32
1328.39 33
1328.47 35
1328.55 38
1328.64 42
1328.72 46
1328.81 51
1328.89 56
1328.97 60
1329.06 64
1329.14 68
1329.22 71
1329.31 73
1329.39 74
1329.47 73
1329.56 72
1329.64 70
1329.73 67
1329.81 64
1329.89 61
1329.98 58
1330.06 54
1330.14 51
1330.23 47
1330.31 43
1330.40 40
1330.48 38
1330.56 38
1330.65 40
1330.73 44
1330.81 50
1330.90 56
1330.98 61
1331.07 64
1331.15 65
1331.23 62
1331.32 58
1331.40 52
1331.48 47
1331.57 43
1331.65 41
1331.74 41
1331.82 42
1331.90 43
1331.99 45
1332.07 46
1332.15 46
1332.24 46
1332.32 44
1332.41 43
1332.49 42
1332.57 42
1332.66 43
1332.74 45
1332.83 48
1332.91 51
1332.99 56
1333.08 60
1333.16 65
1333.24 70
1333.33 74
1333.41 77
1333.50 79
1333.58 78
1333.66 75
1333.75 71
1333.83 67
1333.91 63
1334.00 59
1334.08 57
1334.17 55
1334.25 54
1334.33 53
1334.42 51
1334.50 50
1334.59 49
1334.67 48
1334.75 48
1334.84 50
1334.92 51
1335.01 53
1335.09 55
1335.17 57
1335.26 58
1335.34 59
1335.42 59
1335.51 58
1335.59 57
1335.68 55
1335.76 52
1335.84 49
1335.93 45
1336.01 42
1336.10 40
1336.18 38
1336.26 37
1336.35 38
1336.43 39
1336.52 41
1336.60 43
1336.68 44
1336.77 46
1336.85 48
1336.94 50
1337.02 52
1337.10 55
1337.19 57
1337.27 59
1337.35 61
1337.44 62
1337.52 63
1337.61 64
1337.69 66
1337.77 67
1337.86 68
1337.94 68
1338.03 68
1338.11 66
1338.19 63
1338.28 59
1338.36 55
1338.45 52
1338.53 49
1338.61 48
1338.70 49
1338.78 52
1338.87 56
1338.95 61
1339.03 66
1339.12 71
1339.20 75
1339.29 78
1339.37 79
1339.45 79
1339.54 79
1339.62 77
1339.71 75
1339.79 73
1339.87 71
1339.96 70
1340.04 69
1340.13 70
1340.21 73
1340.29 76
1340.38 80
1340.46 84
1340.55 88
1340.63 90
1340.72 92
1340.80 93
1340.88 93
1340.97 94
1341.05 96
1341.14 98
1341.22 100
1341.30 103
1341.39 106
1341.47 108
1341.56 111
1341.64 115
1341.72 118
1341.81 120
1341.89 122
1341.98 121
1342.06 118
1342.14 113
1342.23 106
1342.31 97
1342.40 88
1342.48 78
1342.57 70
1342.65 62
1342.73 55
1342.82 48
1342.90 43
1342.99 39
1343.07 37
1343.15 37
1343.24 39
1343.32 42
1343.41 47
1343.49 52
1343.57 56
1343.66 58
1343.74 59
1343.83 58
1343.91 56
1344.00 53
1344.08 51
1344.16 50
1344.25 50
1344.33 50
1344.42 50
1344.50 51
1344.58 52
1344.67 52
1344.75 53
1344.84 55
1344.92 57
1345.01 60
1345.09 63
1345.17 67
1345.26 71
1345.34 75
1345.43 78
1345.51 81
1345.60 84
1345.68 86
1345.76 89
1345.85 92
1345.93 96
1346.02 99
1346.10 102
1346.18 104
1346.27 104
1346.35 103
1346.44 100
1346.52 95
1346.61 90
1346.69 84
1346.77 78
1346.86 73
1346.94 68
1347.03 64
1347.11 60
1347.20 56
1347.28 51
1347.36 45
1347.45 39
1347.53 34
1347.62 28
1347.70 23
1347.79 19
1347.87 16
1347.95 14
1348.04 14
1348.12 15
1348.21 18
1348.29 23
1348.38 29
1348.46 36
1348.54 44
1348.63 52
1348.71 58
1348.80 64
1348.88 67
1348.97 68
1349.05 67
1349.13 64
1349.22 61
1349.30 59
1349.39 57
1349.47 58
1349.56 60
1349.64 64
1349.72 69
1349.81 74
1349.89 79
1349.98 81
1350.06 81
1350.15 79
1350.23 75
1350.32 70
1350.40 65
1350.48 61
1350.57 58
1350.65 57
1350.74 58
1350.82 59
1350.91 61
1350.99 62
1351.07 63
1351.16 64
1351.24 65
1351.33 65
1351.41 65
1351.50 65
1351.58 64
1351.67 63
1351.75 61
1351.83 58
1351.92 56
1352.00 54
1352.09 53
1352.17 55
1352.26 58
1352.34 62
1352.43 67
1352.51 72
1352.59 76
1352.68 77
1352.76 75
1352.85 71
1352.93 65
1353.02 59
1353.10 53
1353.19 47
1353.27 43
1353.35 41
1353.44 40
1353.52 41
1353.61 44
1353.69 47
1353.78 52
1353.86 57
1353.95 62
1354.03 67
1354.11 73
1354.20 80
1354.28 88
1354.37 96
1354.45 104
1354.54 112
1354.62 119
1354.71 124
1354.79 127
1354.87 127
1354.96 125
1355.04 122
1355.13 117
1355.21 112
1355.30 107
1355.38 103
1355.47 99
1355.55 96
1355.64 94
1355.72 92
1355.80 91
1355.89 91
1355.97 90
1356.06 89
1356.14 89
1356.23 88
1356.31 88
1356.40 87
1356.48 86
1356.57 84
1356.65 82
1356.73 79
1356.82 76
1356.90 73
1356.99 71
1357.07 69
1357.16 68
1357.24 68
1357.33 68
1357.41 68
1357.50 69
1357.58 68
1357.66 67
1357.75 65
1357.83 63
1357.92 61
1358.00 59
1358.09 58
1358.17 57
1358.26 56
1358.34 55
1358.43 52
1358.51 50
1358.60 47
1358.68 44
1358.76 41
1358.85 40
1358.93 39
1359.02 39
1359.10 40
1359.19 41
1359.27 42
1359.36 42
1359.44 44
1359.53 46
1359.61 48
1359.70 52
1359.78 57
1359.87 61
1359.95 65
1360.03 68
1360.12 69
1360.20 69
1360.29 66
1360.37 63
1360.46 60
1360.54 57
1360.63 56
1360.71 56
1360.80 57
1360.88 58
1360.97 60
1361.05 62
1361.14 62
1361.22 61
1361.30 59
1361.39 58
1361.47 57
1361.56 57
1361.64 58
1361.73 60
1361.81 62
1361.90 65
1361.98 68
1362.07 70
1362.15 72
1362.24 74
1362.32 76
1362.41 78
1362.49 80
1362.58 82
1362.66 85
1362.74 87
1362.83 88
1362.91 88
1363.00 87
1363.08 84
1363.17 80
1363.25 75
1363.34 70
1363.42 67
1363.51 64
1363.59 64
1363.68 66
1363.76 69
1363.85 73
1363.93 76
1364.02 78
1364.10 80
1364.19 80
1364.27 81
1364.36 83
1364.44 85
1364.53 88
1364.61 90
1364.69 93
1364.78 96
1364.86 97
1364.95 98
1365.03 98
1365.12 97
1365.20 95
1365.29 93
1365.37 89
1365.46 86
1365.54 84
1365.63 83
1365.71 85
1365.80 89
1365.88 97
1365.97 105
1366.05 114
1366.14 122
1366.22 127
1366.31 129
1366.39 128
1366.48 125
1366.56 121
1366.65 116
1366.73 110
1366.82 105
1366.90 100
1366.99 95
1367.07 91
1367.16 87
1367.24 83
1367.33 80
1367.41 79
1367.50 78
1367.58 77
1367.66 77
1367.75 77
1367.83 76
1367.92 75
1368.00 74
1368.09 72
1368.17 70
1368.26 67
1368.34 63
1368.43 59
1368.51 56
1368.60 53
1368.68 52
1368.77 52
1368.85 55
1368.94 59
1369.02 65
1369.11 70
1369.19 76
1369.28 80
1369.36 82
1369.45 83
1369.53 83
1369.62 81
1369.70 77
1369.79 73
1369.87 69
1369.96 64
1370.04 59
1370.13 54
1370.21 49
1370.30 45
1370.38 41
1370.47 38
1370.55 37
1370.64 37
1370.72 39
1370.81 43
1370.89 48
1370.98 53
1371.06 57
1371.15 60
1371.23 60
1371.32 56
1371.40 49
1371.49 40
1371.57 28
1371.66 16
1371.74 5
1371.83 0
1371.91 0
1372.00 0
1372.08 0
1372.17 0
1372.25 0
1372.34 0
1372.42 0
1372.51 4
1372.59 7
1372.68 9
1372.76 11
1372.85 13
1372.93 18
1373.02 24
1373.10 32
1373.19 43
1373.27 55
1373.36 68
1373.44 79
1373.53 88
1373.61 95
1373.70 98
1373.78 97
1373.87 94
1373.95 90
1374.04 85
1374.12 81
1374.21 78
1374.30 78
1374.38 79
1374.47 81
1374.55 83
1374.64 84
1374.72 85
1374.81 85
1374.89 83
1374.98 79
1375.06 74
1375.15 68
1375.23 61
1375.32 54
1375.40 49
1375.49 47
1375.57 48
1375.66 53
1375.74 59
1375.83 66
1375.91 72
1376.00 76
1376.08 77
1376.17 75
1376.25 70
1376.34 64
1376.42 59
1376.51 55
1376.59 53
1376.68 53
1376.76 55
1376.85 57
1376.93 60
1377.02 61
1377.11 61
1377.19 61
1377.28 59
1377.36 57
1377.45 55
1377.53 53
1377.62 52
1377.70 52
1377.79 52
1377.87 54
1377.96 57
1378.04 60
1378.13 64
1378.21 68
1378.30 73
1378.38 77
1378.47 81
1378.55 85
1378.64 88
1378.72 90
1378.81 92
1378.89 91
1378.98 88
1379.07 82
1379.15 75
1379.24 67
1379.32 59
1379.41 52
1379.49 46
1379.58 43
1379.66 41
1379.75 41
1379.83 43
1379.92 44
1380.00 45
1380.09 44
1380.17 42
1380.26 38
1380.34 34
1380.43 30
1380.51 28
1380.60 27
1380.69 28
1380.77 30
1380.86 34
1380.94 38
1381.03 44
1381.11 51
1381.20 60
1381.28 69
1381.37 79
1381.45 87
1381.54 94
1381.62 98
1381.71 100
1381.79 100
1381.88 99
1381.97 97
1382.05 95
1382.14 94
1382.22 92
1382.31 91
1382.39 90
1382.48 89
1382.56 89
1382.65 89
1382.73 89
1382.82 90
1382.90 92
1382.99 93
1383.08 94
1383.16 96
1383.25 98
1383.33 100
1383.42 101
1383.50 101
1383.59 99
1383.67 95
1383.76 89
1383.84 81
1383.93 72
1384.01 62
1384.10 52
1384.19 43
1384.27 36
1384.36 30
1384.44 26
1384.53 24
1384.61 24
1384.70 26
1384.78 28
1384.87 31
1384.95 35
1385.04 38
1385.12 42
1385.21 45
1385.30 49
1385.38 51
1385.47 54
1385.55 55
1385.64 56
1385.72 56
1385.81 57
1385.89 58
1385.98 60
1386.06 64
1386.15 69
1386.24 75
1386.32 81
1386.41 87
1386.49 91
1386.58 93
1386.66 94
1386.75 94
1386.83 93
1386.92 92
1387.01 92
1387.09 93
1387.18 95
1387.26 97
1387.35 99
1387.43 100
1387.52 100
1387.60 97
1387.69 91
1387.77 85
1387.86 77
1387.95 69
1388.03 63
1388.12 57
1388.20 54
1388.29 52
1388.37 51
1388.46 52
1388.54 53
1388.63 54
1388.72 55
1388.80 56
1388.89 56
1388.97 55
1389.06 54
1389.14 52
1389.23 49
1389.31 44
1389.40 39
1389.49 32
1389.57 24
1389.66 17
1389.74 10
1389.83 4
1389.91 0
1390.00 0
1390.08 0
1390.17 0
1390.26 0
1390.34 0
1390.43 0
1390.51 0
1390.60 0
1390.68 1
1390.77 8
1390.86 16
1390.94 25
1391.03 34
1391.11 44
1391.20 53
1391.28 62
1391.37 70
1391.45 76
1391.54 80
1391.63 83
1391.71 84
1391.80 83
1391.88 82
1391.97 79
1392.05 77
1392.14 74
1392.23 72
1392.31 69
1392.40 66
1392.48 64
1392.57 61
1392.65 59
1392.74 56
1392.83 53
1392.91 52
1393.00 51
1393.08 50
1393.17 50
1393.25 51
1393.34 52
1393.43 53
1393.51 54
1393.60 55
1393.68 56
1393.77 57
1393.85 59
1393.94 60
1394.03 61
1394.11 63
1394.20 65
1394.28 66
1394.37 68
1394.45 69
1394.54 71
1394.63 72
1394.71 74
1394.80 75
1394.88 75
1394.97 76
1395.05 76
1395.14 78
1395.23 79
1395.31 81
1395.40 83
1395.48 85
1395.57 86
1395.65 87
1395.74 85
1395.83 82
1395.91 76
1396.00 67
1396.08 56
1396.17 44
1396.25 31
1396.34 20
1396.43 9
1396.51 2
1396.60 0
1396.68 0
1396.77 0
1396.86 0
1396.94 0
1397.03 0
1397.11 2
1397.20 5
1397.28 8
1397.37 12
1397.46 15
1397.54 17
1397.63 18
1397.71 18
1397.80 17
1397.88 14
1397.97 11
1398.06 8
1398.14 4
1398.23 0
1398.31 0
1398.40 0
1398.49 0
1398.57 0
1398.66 3
1398.74 13
1398.83 26
1398.92 41
1399.00 57
1399.09 73
1399.17 86
1399.26 97
1399.34 103
1399.43 106
1399.52 104
1399.60 101
1399.69 95
1399.77 87
1399.86 78
1399.95 69
1400.03 59
1400.12 50
1400.20 42
1400.29 36
1400.38 31
1400.46 28
1400.55 27
1400.63 28
1400.72 29
1400.80 32
1400.89 35
1400.98 38
1401.06 41
1401.15 44
1401.23 46
1401.32 47
1401.41 47
1401.49 45
1401.58 42
1401.66 38
1401.75 34
1401.84 31
1401.92 29
1402.01 30
1402.09 32
1402.18 36
1402.27 42
1402.35 47
1402.44 53
1402.52 57
1402.61 61
1402.70 63
1402.78 65
1402.87 65
1402.95 63
1403.04 60
1403.13 55
1403.21 48
1403.30 41
1403.38 33
1403.47 25
1403.56 17
1403.64 11
1403.73 5
1403.81 0
1403.90 0
1403.99 0
1404.07 0
1404.16 0
1404.24 1
1404.33 6
1404.42 11
1404.50 15
1404.59 18
1404.67 20
1404.76 21
1404.85 23
1404.93 26
1405.02 30
1405.10 35
1405.19 40
1405.28 46
1405.36 52
1405.45 56
1405.53 60
1405.62 62
1405.71 63
1405.79 64
1405.88 64
1405.96 63
1406.05 63
1406.14 63
1406.22 62
1406.31 61
1406.40 59
1406.48 55
1406.57 51
1406.65 47
1406.74 44
1406.83 42
1406.91 42
1407.00 44
1407.08 48
1407.17 51
1407.26 53
1407.34 53
1407.43 52
1407.51 50
1407.60 48
1407.69 46
1407.77 45
1407.86 45
1407.95 45
1408.03 44
1408.12 42
1408.20 38
1408.29 33
1408.38 27
1408.46 22
1408.55 17
1408.63 13
1408.72 11
1408.81 11
1408.89 12
1408.98 15
1409.07 18
1409.15 23
1409.24 28
1409.32 32
1409.41 35
1409.50 36
1409.58 36
1409.67 36
1409.76 34
1409.84 32
1409.93 31
1410.01 31
1410.10 31
1410.19 31
1410.27 32
1410.36 33
1410.44 33
1410.53 33
1410.62 33
1410.70 32
1410.79 31
1410.88 29
1410.96 28
1411.05 27
1411.13 26
1411.22 26
1411.31 28
1411.39 30
1411.48 34
1411.57 38
1411.65 42
1411.74 44
1411.82 45
1411.91 43
1412.00 40
1412.08 36
1412.17 32
1412.26 29
1412.34 28
1412.43 28
1412.51 29
1412.60 31
1412.69 32
1412.77 31
1412.86 29
1412.95 25
1413.03 19
1413.12 12
1413.21 5
1413.29 0
1413.38 0
1413.46 0
1413.55 0
1413.64 0
1413.72 0
1413.81 0
1413.90 0
1413.98 1
1414.07 5
1414.15 10
1414.24 15
1414.33 19
1414.41 23
1414.50 26
1414.59 28
1414.67 27
1414.76 25
1414.85 21
1414.93 16
1415.02 11
1415.10 7
1415.19 5
1415.28 6
1415.36 9
1415.45 14
1415.54 22
1415.62 30
1415.71 39
1415.80 47
1415.88 54
1415.97 59
1416.05 62
1416.14 63
1416.23 62
1416.31 59
1416.40 55
1416.49 50
1416.57 44
1416.66 40
1416.75 37
1416.83 36
1416.92 36
1417.00 37
1417.09 38
1417.18 40
1417.26 41
1417.35 42
1417.44 44
1417.52 47
1417.61 51
1417.70 57
1417.78 63
1417.87 70
1417.96 76
1418.04 82
1418.13 86
1418.21 90
1418.30 93
1418.39 96
1418.47 98
1418.56 100
1418.65 101
1418.73 101
1418.82 100
1418.91 97
1418.99 93
1419.08 87
1419.17 82
1419.25 76
1419.34 71
1419.43 68
1419.51 66
1419.60 66
1419.69 66
1419.77 66
1419.86 65
1419.94 63
1420.03 59
1420.12 53
1420.20 46
1420.29 38
1420.38 30
1420.46 23
1420.55 17
1420.64 11
1420.72 6
1420.81 1
1420.90 0
1420.98 0
1421.07 0
1421.16 0
1421.24 0
1421.33 0
1421.42 2
1421.50 6
1421.59 11
1421.68 15
1421.76 18
1421.85 20
1421.93 21
1422.02 22
1422.11 22
1422.19 21
1422.28 20
1422.37 19
1422.45 18
1422.54 18
1422.63 18
1422.71 20
1422.80 22
1422.89 25
1422.97 28
1423.06 32
1423.15 36
1423.23 39
1423.32 42
1423.41 45
1423.49 46
1423.58 45
1423.67 43
1423.75 39
1423.84 35
1423.93 32
1424.01 29
1424.10 28
1424.19 29
1424.27 32
1424.36 36
1424.45 41
1424.53 46
1424.62 50
1424.71 52
1424.79 54
1424.88 53
1424.97 52
1425.05 50
1425.14 49
1425.23 48
1425.31 48
1425.40 49
1425.49 50
1425.57 50
1425.66 50
1425.75 49
1425.83 47
1425.92 44
1426.01 41
1426.09 37
1426.18 34
1426.27 31
1426.35 30
1426.44 29
1426.53 29
1426.61 32
1426.70 35
1426.79 40
1426.87 47
1426.96 53
1427.05 60
1427.13 65
1427.22 69
1427.31 72
1427.39 73
1427.48 74
1427.57 74
1427.65 75
1427.74 76
1427.83 77
1427.91 79
1428.00 82
1428.09 83
1428.17 84
1428.26 83
1428.35 79
1428.44 73
1428.52 64
1428.61 54
1428.70 44
1428.78 35
1428.87 27
1428.96 21
1429.04 16
1429.13 12
1429.22 8
1429.30 4
1429.39 0
1429.48 0
1429.56 0
1429.65 0
1429.74 0
1429.82 0
1429.91 0
1430.00 0
1430.08 0
1430.17 1
1430.26 4
1430.34 8
1430.43 14
1430.52 21
1430.60 30
1430.69 39
1430.78 48
1430.87 56
1430.95 64
1431.04 72
1431.13 80
1431.21 88
1431.30 96
1431.39 103
1431.47 107
1431.56 108
1431.65 106
1431.73 100
1431.82 92
1431.91 82
1431.99 72
1432.08 62
1432.17 54
1432.26 47
1432.34 42
1432.43 38
1432.52 36
1432.60 35
1432.69 34
1432.78 35
1432.86 36
1432.95 37
1433.04 38
1433.12 38
1433.21 38
1433.30 37
1433.38 36
1433.47 35
1433.56 34
1433.65 33
1433.73 30
1433.82 28
1433.91 26
1433.99 24
1434.08 23
1434.17 23
1434.25 24
1434.34 26
1434.43 29
1434.52 32
1434.60 35
1434.69 37
1434.78 39
1434.86 40
1434.95 39
1435.04 36
1435.12 32
1435.21 26
1435.30 21
1435.38 18
1435.47 16
1435.56 16
1435.65 19
1435.73 23
1435.82 27
1435.91 31
1435.99 34
1436.08 36
1436.17 35
1436.25 34
1436.34 31
1436.43 28
1436.52 25
1436.60 22
1436.69 20
1436.78 19
1436.86 18
1436.95 19
1437.04 20
1437.12 22
1437.21 24
1437.30 25
1437.39 26
1437.47 27
1437.56 26
1437.65 26
1437.73 27
1437.82 28
1437.91 31
1438.00 34
1438.08 38
1438.17 42
1438.26 45
1438.34 48
1438.43 50
1438.52 52
1438.60 54
1438.69 59
1438.78 64
1438.87 69
1438.95 74
1439.04 77
1439.13 78
1439.21 76
1439.30 73
1439.39 68
1439.48 63
1439.56 59
1439.65 55
1439.74 54
1439.82 53
1439.91 55
1440.00 58
1440.09 61
1440.17 65
1440.26 68
1440.35 68
1440.43 65
1440.52 59
1440.61 52
1440.70 44
1440.78 36
1440.87 31
1440.96 28
1441.04 28
1441.13 31
1441.22 35
1441.31 40
1441.39 45
1441.48 49
1441.57 52
1441.65 54
1441.74 54
1441.83 53
1441.92 51
1442.00 48
1442.09 44
1442.18 41
1442.26 38
1442.35 36
1442.44 34
1442.53 31
1442.61 29
1442.70 25
1442.79 21
1442.87 16
1442.96 12
1443.05 8
1443.14 5
1443.22 4
1443.31 4
1443.40 5
1443.48 8
1443.57 10
1443.66 13
1443.75 16
1443.83 19
1443.92 21
1444.01 22
1444.10 23
1444.18 23
1444.27 23
1444.36 22
1444.44 20
1444.53 19
1444.62 19
1444.71 20
1444.79 23
1444.88 26
1444.97 30
1445.06 33
1445.14 35
1445.23 35
1445.32 34
1445.40 32
1445.49 30
1445.58 29
1445.67 29
1445.75 28
1445.84 28
1445.93 26
1446.02 23
1446.10 19
1446.19 14
1446.28 9
1446.36 4
1446.45 2
1446.54 2
1446.63 5
1446.71 11
1446.80 19
1446.89 28
1446.98 37
1447.06 47
1447.15 57
1447.24 66
1447.33 74
1447.41 82
1447.50 89
1447.59 94
1447.67 96
1447.76 96
1447.85 94
1447.94 89
1448.02 82
1448.11 75
1448.20 66
1448.29 56
1448.37 46
1448.46 36
1448.55 27
1448.64 18
1448.72 11
1448.81 6
1448.90 3
1448.99 2
1449.07 4
1449.16 8
1449.25 13
1449.33 20
1449.42 27
1449.51 33
1449.60 38
1449.68 40
1449.77 39
1449.86 37
1449.95 34
1450.03 31
1450.12 29
1450.21 28
1450.30 29
1450.38 31
1450.47 33
1450.56 34
1450.65 34
1450.73 34
1450.82 32
1450.91 31
1451.00 29
1451.08 28
1451.17 26
1451.26 25
1451.35 23
1451.43 20
1451.52 14
1451.61 7
1451.70 0
1451.78 0
1451.87 0
1451.96 0
1452.05 0
1452.13 0
1452.22 0
1452.31 0
1452.40 4
1452.48 15
1452.57 24
1452.66 32
1452.75 38
1452.83 42
1452.92 46
1453.01 48
1453.10 50
1453.18 51
1453.27 52
1453.36 52
1453.45 51
1453.53 49
1453.62 46
1453.71 42
1453.80 39
1453.88 35
1453.97 33
1454.06 31
1454.15 30
1454.23 31
1454.32 34
1454.41 38
1454.50 45
1454.58 52
1454.67 60
1454.76 68
1454.85 74
1454.93 79
1455.02 82
1455.11 82
1455.20 81
1455.28 78
1455.37 75
1455.46 71
1455.55 67
1455.63 63
1455.72 61
1455.81 59
1455.90 58
1455.98 58
1456.07 59
1456.16 61
1456.25 63
1456.33 64
1456.42 65
1456.51 64
1456.60 63
1456.69 60
1456.77 56
1456.86 51
1456.95 46
1457.04 41
1457.12 37
1457.21 34
1457.30 32
1457.39 33
1457.47 34
1457.56 37
1457.65 40
1457.74 44
1457.82 47
1457.91 51
1458.00 56
1458.09 61
1458.18 66
1458.26 71
1458.35 76
1458.44 79
1458.53 80
1458.61 79
1458.70 76
1458.79 72
1458.88 68
1458.96 64
1459.05 61
1459.14 58
1459.23 56
1459.32 54
1459.40 51
1459.49 49
1459.58 47
1459.67 45
1459.75 44
1459.84 45
1459.93 46
1460.02 48
1460.10 49
1460.19 50
1460.28 50
1460.37 50
1460.46 49
1460.54 48
1460.63 47
1460.72 46
1460.81 45
1460.89 43
1460.98 41
1461.07 39
1461.16 36
1461.25 34
1461.33 32
1461.42 31
1461.51 29
1461.60 28
1461.68 27
1461.77 26
1461.86 26
1461.95 26
1462.03 28
1462.12 31
1462.21 35
1462.30 40
1462.39 45
1462.47 48
1462.56 51
1462.65 53
1462.74 53
1462.83 54
1462.91 54
1463.00 54
1463.09 55
1463.18 55
1463.26 54
1463.35 52
1463.44 48
1463.53 45
1463.62 41
1463.70 39
1463.79 39
1463.88 40
1463.97 42
1464.05 44
1464.14 43
1464.23 41
1464.32 36
1464.41 30
1464.49 22
1464.58 15
1464.67 8
1464.76 3
1464.85 0
1464.93 0
1465.02 0
1465.11 0
1465.20 0
1465.28 0
1465.37 0
1465.46 0
1465.55 0
1465.64 3
1465.72 6
1465.81 8
1465.90 9
1465.99 9
1466.08 8
1466.16 5
1466.25 2
1466.34 0
1466.43 0
1466.52 2
1466.60 8
1466.69 18
1466.78 30
1466.87 44
1466.95 58
1467.04 69
1467.13 76
1467.22 79
1467.31 78
1467.39 75
1467.48 69
1467.57 63
1467.66 59
1467.75 56
1467.83 56
1467.92 57
1468.01 61
1468.10 65
1468.19 70
1468.27 74
1468.36 77
1468.45 79
1468.54 80
1468.63 78
1468.71 76
1468.80 72
1468.89 67
1468.98 62
1469.07 59
1469.15 56
1469.24 56
1469.33 57
1469.42 58
1469.51 59
1469.59 59
1469.68 58
1469.77 54
1469.86 48
1469.95 41
1470.03 35
1470.12 30
1470.21 27
1470.30 26
1470.39 27
1470.47 28
1470.56 29
1470.65 28
1470.74 26
1470.83 22
1470.91 16
1471.00 9
1471.09 3
1471.18 0
1471.27 0
1471.35 0
1471.44 0
1471.53 0
1471.62 0
1471.71 0
1471.79 0
1471.88 3
1471.97 8
1472.06 13
1472.15 16
1472.24 20
1472.32 23
1472.41 28
1472.50 33
1472.59 40
1472.68 46
1472.76 52
1472.85 56
1472.94 57
1473.03 56
1473.12 52
1473.20 47
1473.29 41
1473.38 35
1473.47 31
1473.56 28
1473.64 26
1473.73 25
1473.82 24
1473.91 22
1474.00 20
1474.09 18
1474.17 17
1474.26 18
1474.35 20
1474.44 23
1474.53 25
1474.61 26
1474.70 26
1474.79 25
1474.88 22
1474.97 19
1475.06 17
1475.14 16
1475.23 17
1475.32 19
1475.41 23
1475.50 27
1475.58 31
1475.67 36
1475.76 39
1475.85 42
1475.94 44
1476.03 45
1476.11 45
1476.20 46
1476.29 48
1476.38 51
1476.47 57
1476.55 64
1476.64 72
1476.73 80
1476.82 86
1476.91 89
1477.00 87
1477.08 82
1477.17 72
1477.26 60
1477.35 46
1477.44 32
1477.52 20
1477.61 10
1477.70 4
1477.79 1
1477.88 2
1477.97 5
1478.05 10
1478.14 15
1478.23 20
1478.32 24
1478.41 27
1478.50 29
1478.58 29
1478.67 30
1478.76 30
1478.85 31
1478.94 33
1479.03 37
1479.11 41
1479.20 47
1479.29 51
1479.38 54
1479.47 55
1479.56 52
1479.64 46
1479.73 37
1479.82 28
1479.91 20
1480.00 15
1480.09 14
1480.17 16
1480.26 21
1480.35 28
1480.44 35
1480.53 42
1480.62 47
1480.70 52
1480.79 56
1480.88 58
1480.97 58
1481.06 57
1481.15 54
1481.23 50
1481.32 44
1481.41 39
1481.50 35
1481.59 33
1481.68 34
1481.76 38
1481.85 43
1481.94 49
1482.03 55
1482.12 58
1482.21 60
1482.29 58
1482.38 55
1482.47 49
1482.56 44
1482.65 38
1482.74 34
1482.82 32
1482.91 31
1483.00 31
1483.09 31
1483.18 30
1483.27 29
1483.35 25
1483.44 21
1483.53 17
1483.62 13
1483.71 10
1483.80 8
1483.89 6
1483.97 4
1484.06 1
1484.15 0
1484.24 0
1484.33 0
1484.42 0
1484.50 0
1484.59 0
1484.68 0
1484.77 0
1484.86 3
1484.95 4
1485.04 5
1485.12 5
1485.21 5
1485.30 4
1485.39 3
1485.48 2
1485.57 1
1485.65 1
1485.74 1
1485.83 1
1485.92 2
1486.01 4
1486.10 7
1486.19 11
1486.27 15
1486.36 20
1486.45 27
1486.54 34
1486.63 41
1486.72 49
1486.80 55
1486.89 59
1486.98 61
1487.07 60
1487.16 57
1487.25 53
1487.34 49
1487.42 45
1487.51 43
1487.60 41
1487.69 41
1487.78 40
1487.87 39
1487.96 39
1488.04 41
1488.13 45
1488.22 52
1488.31 61
1488.40 72
1488.49 82
1488.58 90
1488.66 93
1488.75 91
1488.84 85
1488.93 77
1489.02 68
1489.11 60
1489.20 54
1489.28 51
1489.37 51
1489.46 53
1489.55 56
1489.64 59
1489.73 62
1489.82 62
1489.90 61
1489.99 58
1490.08 52
1490.17 45
1490.26 37
1490.35 30
1490.44 24
1490.53 20
1490.61 18
1490.70 17
1490.79 18
1490.88 19
1490.97 20
1491.06 21
1491.15 22
1491.23 23
1491.32 25
1491.41 30
1491.50 37
1491.59 47
1491.68 58
1491.77 69
1491.85 78
1491.94 85
1492.03 88
1492.12 87
1492.21 82
1492.30 76
1492.39 69
1492.48 63
1492.56 58
1492.65 54
1492.74 52
1492.83 50
1492.92 47
1493.01 44
1493.10 39
1493.19 35
1493.27 31
1493.36 28
1493.45 27
1493.54 29
1493.63 33
1493.72 39
1493.81 46
1493.89 54
1493.98 61
1494.07 66
1494.16 70
1494.25 72
1494.34 72
1494.43 70
1494.52 67
1494.60 64
1494.69 61
1494.78 60
1494.87 60
1494.96 61
1495.05 63
1495.14 65
1495.23 67
1495.31 68
1495.40 70
1495.49 71
1495.58 72
1495.67 73
1495.76 75
1495.85 76
1495.94 77
1496.03 77
1496.11 77
1496.20 77
1496.29 76
1496.38 75
1496.47 74
1496.56 74
1496.65 74
1496.74 76
1496.82 79
1496.91 83
1497.00 90
1497.09 97
1497.18 104
1497.27 109
1497.36 113
1497.45 114
1497.54 113
1497.62 110
1497.71 105
1497.80 98
1497.89 90
1497.98 82
1498.07 74
1498.16 67
1498.25 61
1498.33 57
1498.42 56
1498.51 59
1498.60 65
1498.69 73
1498.78 83
1498.87 93
1498.96 100
1499.05 106
1499.13 108
1499.22 108
1499.31 104
1499.40 99
1499.49 92
1499.58 86
1499.67 80
1499.76 74
1499.85 70
1499.93 66
1500.02 64
1500.11 62
1500.20 61
1500.29 60
1500.38 61
1500.47 62
1500.56 63
1500.65 64
1500.73 66
1500.82 66
1500.91 66
1501.00 65
1501.09 65
1501.18 66
1501.27 70
1501.36 75
1501.45 82
1501.54 91
1501.62 99
1501.71 105
1501.80 109
1501.89 110
1501.98 109
1502.07 106
1502.16 102
1502.25 99
1502.34 96
1502.43 95
1502.51 94
1502.60 93
1502.69 93
1502.78 92
1502.87 91
1502.96 89
1503.05 89
1503.14 89
1503.23 92
1503.32 97
1503.40 104
1503.49 113
1503.58 122
1503.67 130
1503.76 137
1503.85 142
1503.94 144
1504.03 144
1504.12 142
1504.21 138
1504.29 134
1504.38 130
1504.47 126
1504.56 122
1504.65 118
1504.74 114
1504.83 111
1504.92 107
1505.01 103
1505.10 100
1505.18 97
1505.27 96
1505.36 97
1505.45 99
1505.54 101
1505.63 102
1505.72 103
1505.81 102
1505.90 100
1505.99 97
1506.08 95
1506.16 95
1506.25 96
1506.34 99
1506.43 103
1506.52 107
1506.61 110
1506.70 110
1506.79 109
1506.88 104
1506.97 99
1507.06 92
1507.14 86
1507.23 81
1507.32 78
1507.41 78
1507.50 80
1507.59 86
1507.68 92
1507.77 100
1507.86 107
1507.95 112
1508.04 114
1508.13 114
1508.21 111
1508.30 107
1508.39 102
1508.48 97
1508.57 91
1508.66 85
1508.75 78
1508.84 71
1508.93 65
1509.02 60
1509.11 58
1509.20 59
1509.28 64
1509.37 71
1509.46 80
1509.55 89
1509.64 96
1509.73 100
1509.82 101
1509.91 100
1510.00 97
1510.09 94
1510.18 91
1510.27 90
1510.35 89
1510.44 91
1510.53 93
1510.62 97
1510.71 103
1510.80 108
1510.89 113
1510.98 117
1511.07 119
1511.16 120
1511.25 118
1511.34 114
1511.43 108
1511.51 102
1511.60 95
1511.69 89
1511.78 84
1511.87 80
1511.96 78
1512.05 78
1512.14 79
1512.23 81
1512.32 83
1512.41 84
1512.50 84
1512.59 81
1512.68 76
1512.76 68
1512.85 60
1512.94 52
1513.03 45
1513.12 40
1513.21 37
1513.30 34
1513.39 32
1513.48 30
1513.57 27
1513.66 23
1513.75 19
1513.84 16
1513.93 13
1514.02 12
1514.10 10
1514.19 9
1514.28 7
1514.37 3
1514.46 0
1514.55 0
1514.64 0
1514.73 0
1514.82 0
1514.91 0
1515.00 0
1515.09 0
1515.18 2
1515.27 7
1515.36 14
1515.44 21
1515.53 29
1515.62 37
1515.71 44
1515.80 50
1515.89 53
1515.98 54
1516.07 55
1516.16 55
1516.25 56
1516.34 60
1516.43 66
1516.52 75
1516.61 85
1516.70 96
1516.79 105
1516.87 111
1516.96 114
1517.05 114
1517.14 110
1517.23 105
1517.32 99
1517.41 94
1517.50 90
1517.59 87
1517.68 84
1517.77 81
1517.86 76
1517.95 69
1518.04 62
1518.13 55
1518.22 49
1518.31 47
1518.40 47
1518.48 51
1518.57 57
1518.66 64
1518.75 72
1518.84 77
1518.93 81
1519.02 81
1519.11 79
1519.20 75
1519.29 69
1519.38 62
1519.47 54
1519.56 46
1519.65 37
1519.74 29
1519.83 21
1519.92 16
1520.01 13
1520.10 13
1520.18 16
1520.27 23
1520.36 32
1520.45 41
1520.54 50
1520.63 56
1520.72 60
1520.81 62
1520.90 61
1520.99 59
1521.08 57
1521.17 57
1521.26 58
1521.35 61
1521.44 65
1521.53 69
1521.62 71
1521.71 72
1521.80 70
1521.89 67
1521.98 62
1522.06 58
1522.15 56
1522.24 55
1522.33 56
1522.42 57
1522.51 57
1522.60 56
1522.69 53
1522.78 49
1522.87 45
1522.96 41
1523.05 40
1523.14 41
1523.23 43
1523.32 46
1523.41 47
1523.50 46
1523.59 42
1523.68 35
1523.77 27
1523.86 19
1523.95 12
1524.04 7
1524.13 5
1524.22 6
1524.30 8
1524.39 11
1524.48 13
1524.57 15
1524.66 15
1524.75 15
1524.84 14
1524.93 14
1525.02 16
1525.11 20
1525.20 26
1525.29 32
1525.38 38
1525.47 42
1525.56 44
1525.65 44
1525.74 41
1525.83 36
1525.92 31
1526.01 24
1526.10 18
1526.19 12
1526.28 7
1526.37 2
1526.46 0
1526.55 0
1526.64 0
1526.73 0
1526.82 0
1526.91 0
1526.99 0
1527.08 0
1527.17 1
1527.26 5
1527.35 10
1527.44 14
1527.53 17
1527.62 20
1527.71 23
1527.80 26
1527.89 28
1527.98 31
1528.07 33
1528.16 34
1528.25 35
1528.34 35
1528.43 35
1528.52 35
1528.61 36
1528.70 39
1528.79 43
1528.88 49
1528.97 54
1529.06 59
1529.15 63
1529.24 67
1529.33 69
1529.42 70
1529.51 72
1529.60 73
1529.69 75
1529.78 76
1529.87 77
1529.96 78
1530.05 77
1530.14 77
1530.23 76
1530.32 77
1530.41 79
1530.50 83
1530.59 88
1530.68 95
1530.76 102
1530.85 108
1530.94 113
1531.03 116
1531.12 118
1531.21 118
1531.30 117
1531.39 116
1531.48 116
1531.57 116
1531.66 117
1531.75 119
1531.84 121
1531.93 124
1532.02 126
1532.11 127
1532.20 127
1532.29 127
1532.38 124
1532.47 121
1532.56 116
1532.65 111
1532.74 105
1532.83 99
1532.92 92
1533.01 85
1533.10 79
1533.19 72
1533.28 65
1533.37 59
1533.46 53
1533.55 49
1533.64 45
1533.73 43
1533.82 43
1533.91 46
1534.00 52
1534.09 60
1534.18 69
1534.27 79
1534.36 87
1534.45 92
1534.54 95
1534.63 95
1534.72 94
1534.81 93
1534.90 92
1534.99 94
1535.08 97
1535.17 101
1535.26 105
1535.35 107
1535.44 107
1535.53 105
1535.62 100
1535.71 95
1535.80 89
1535.89 84
1535.98 79
1536.07 75
1536.16 70
1536.25 66
1536.34 61
1536.43 57
1536.52 54
1536.61 52
1536.70 52
1536.79 54
1536.88 57
1536.97 60
1537.06 63
1537.15 65
1537.24 65
1537.33 63
1537.42 58
1537.51 51
1537.60 43
1537.69 35
1537.78 28
1537.87 22
1537.96 19
1538.05 18
1538.14 20
1538.23 23
1538.32 27
1538.41 30
1538.50 34
1538.59 37
1538.68 39
1538.77 42
1538.86 47
1538.95 52
1539.04 58
1539.13 64
1539.22 69
1539.31 73
1539.40 74
1539.49 72
1539.58 69
1539.67 64
1539.76 61
1539.85 59
1539.94 58
1540.03 60
1540.12 63
1540.21 66
1540.30 69
1540.39 71
1540.48 74
1540.57 77
1540.66 80
1540.75 84
1540.84 88
1540.93 91
1541.02 93
1541.11 92
1541.20 89
1541.29 85
1541.38 80
1541.47 76
1541.56 74
1541.65 73
1541.74 73
1541.83 74
1541.92 74
1542.01 73
1542.10 73
1542.19 72
1542.28 72
1542.37 72
1542.46 74
1542.55 76
1542.64 78
1542.73 79
1542.82 79
1542.91 78
1543.00 75
1543.09 71
1543.18 67
1543.27 64
1543.37 61
1543.46 59
1543.55 57
1543.64 55
1543.73 54
1543.82 53
1543.91 52
1544.00 51
1544.09 50
1544.18 50
1544.27 49
1544.36 49
1544.45 50
1544.54 52
1544.63 55
1544.72 59
1544.81 64
1544.90 68
1544.99 73
1545.08 76
1545.17 77
1545.26 75
1545.35 72
1545.44 67
1545.53 61
1545.62 57
1545.71 54
1545.80 54
1545.89 57
1545.98 62
1546.07 67
1546.16 71
1546.25 73
1546.34 74
1546.43 73
1546.52 71
1546.61 69
1546.70 69
1546.79 70
1546.88 72
1546.97 75
1547.06 78
1547.16 81
1547.25 82
1547.34 82
1547.43 81
1547.52 81
1547.61 81
1547.70 82
1547.79 85
1547.88 88
1547.97 90
1548.06 91
1548.15 89
1548.24 86
1548.33 81
1548.42 76
1548.51 73
1548.60 71
1548.69 72
1548.78 74
1548.87 76
1548.96 76
1549.05 74
1549.14 70
1549.23 64
1549.32 59
1549.41 54
1549.50 52
1549.59 52
1549.68 53
1549.77 54
1549.87 53
1549.96 52
1550.05 50
1550.14 49
1550.23 48
1550.32 50
1550.41 53
1550.50 59
1550.59 64
1550.68 69
1550.77 72
1550.86 74
1550.95 74
1551.04 73
1551.13 72
1551.22 70
1551.31 69
1551.40 69
1551.49 69
1551.58 71
1551.67 72
1551.76 74
1551.85 76
1551.94 76
1552.04 75
1552.13 72
1552.22 68
1552.31 64
1552.40 60
1552.49 57
1552.58 57
1552.67 59
1552.76 61
1552.85 65
1552.94 67
1553.03 69
1553.12 69
1553.21 67
1553.30 65
1553.39 62
1553.48 61
1553.57 62
1553.66 66
1553.75 72
1553.84 80
1553.93 90
1554.03 100
1554.12 109
1554.21 116
1554.30 119
1554.39 120
1554.48 118
1554.57 114
1554.66 110
1554.75 106
1554.84 102
1554.93 99
1555.02 97
1555.11 95
1555.20 93
1555.29 91
1555.38 89
1555.47 87
1555.56 84
1555.65 82
1555.75 78
1555.84 73
1555.93 66
1556.02 57
1556.11 47
1556.20 37
1556.29 28
1556.38 20
1556.47 16
1556.56 15
1556.65 18
1556.74 22
1556.83 28
1556.92 34
1557.01 39
1557.10 43
1557.19 45
1557.28 47
1557.38 49
1557.47 50
1557.56 52
1557.65 52
1557.74 52
1557.83 52
1557.92 50
1558.01 48
1558.10 48
1558.19 49
1558.28 52
1558.37 57
1558.46 64
1558.55 72
1558.64 79
1558.73 85
1558.83 90
1558.92 93
1559.01 95
1559.10 97
1559.19 98
1559.28 100
1559.37 101
1559.46 102
1559.55 102
1559.64 102
1559.73 101
1559.82 99
1559.91 98
1560.00 97
1560.09 97
1560.19 98
1560.28 100
1560.37 103
1560.46 107
1560.55 110
1560.64 113
1560.73 114
1560.82 113
1560.91 110
1561.00 104
1561.09 96
1561.18 86
1561.27 76
1561.36 66
1561.45 59
1561.55 55
1561.64 55
1561.73 60
1561.82 67
1561.91 75
1562.00 83
1562.09 88
1562.18 90
1562.27 88
1562.36 84
1562.45 79
1562.54 74
1562.63 71
1562.73 70
1562.82 70
1562.91 72
1563.00 75
1563.09 77
1563.18 78
1563.27 79
1563.36 79
1563.45 79
1563.54 80
1563.63 80
1563.72 81
1563.81 81
1563.91 80
1564.00 77
1564.09 72
1564.18 65
1564.27 57
1564.36 49
1564.45 44
1564.54 41
1564.63 41
1564.72 44
1564.81 49
1564.90 55
1564.99 60
1565.09 64
1565.18 68
1565.27 72
1565.36 77
1565.45 84
1565.54 93
1565.63 102
1565.72 112
1565.81 122
1565.90 129
1565.99 134
1566.08 137
1566.18 138
1566.27 138
1566.36 137
1566.45 136
1566.54 136
1566.63 136
1566.72 138
1566.81 139
1566.90 139
1566.99 138
1567.08 135
1567.17 131
1567.27 127
1567.36 123
1567.45 120
1567.54 119
1567.63 118
1567.72 118
1567.81 117
1567.90 115
1567.99 111
1568.08 106
1568.17 101
1568.27 97
1568.36 93
1568.45 91
1568.54 90
1568.63 88
1568.72 86
1568.81 82
1568.90 76
1568.99 70
1569.08 63
1569.17 56
1569.27 52
1569.36 51
1569.45 52
1569.54 56
1569.63 60
1569.72 64
1569.81 67
1569.90 67
1569.99 66
1570.08 62
1570.18 57
1570.27 50
1570.36 43
1570.45 36
1570.54 29
1570.63 24
1570.72 21
1570.81 19
1570.90 21
1570.99 23
1571.09 27
1571.18 30
1571.27 31
1571.36 29
1571.45 26
1571.54 20
1571.63 15
1571.72 11
1571.81 9
1571.90 9
1572.00 11
1572.09 14
1572.18 16
1572.27 18
1572.36 18
1572.45 18
1572.54 17
1572.63 17
1572.72 16
1572.81 14
1572.91 11
1573.00 8
1573.09 3
1573.18 0
1573.27 0
1573.36 0
1573.45 0
1573.54 0
1573.63 0
1573.73 0
1573.82 1
1573.91 10
1574.00 20
1574.09 29
1574.18 37
1574.27 44
1574.36 49
1574.45 53
1574.54 56
1574.64 60
1574.73 63
1574.82 66
1574.91 68
1575.00 69
1575.09 67
1575.18 63
1575.27 57
1575.36 50
1575.46 44
1575.55 39
1575.64 38
1575.73 40
1575.82 45
1575.91 52
1576.00 59
1576.09 65
1576.18 70
1576.28 71
1576.37 72
1576.46 70
1576.55 68
1576.64 66
1576.73 65
1576.82 64
1576.91 64
1577.01 66
1577.10 68
1577.19 72
1577.28 75
1577.37 78
1577.46 81
1577.55 83
1577.64 84
1577.73 84
1577.83 85
1577.92 87
1578.01 91
1578.10 95
1578.19 100
1578.28 104
1578.37 106
1578.46 105
1578.56 101
1578.65 94
1578.74 85
1578.83 75
1578.92 67
1579.01 62
1579.10 62
1579.19 67
1579.29 77
1579.38 89
1579.47 101
1579.56 111
1579.65 117
1579.74 120
1579.83 119
1579.92 115
1580.01 112
1580.11 110
1580.20 110
1580.29 112
1580.38 113
1580.47 115
1580.56 114
1580.65 110
1580.75 104
1580.84 95
1580.93 86
1581.02 78
1581.11 71
1581.20 67
1581.29 66
1581.38 66
1581.48 69
1581.57 73
1581.66 78
1581.75 84
1581.84 90
1581.93 96
1582.02 103
1582.11 110
1582.21 116
1582.30 122
1582.39 129
1582.48 135
1582.57 140
1582.66 143
1582.75 145
1582.84 145
1582.94 143
1583.03 138
1583.12 132
1583.21 124
1583.30 116
1583.39 108
1583.48 101
1583.58 94
1583.67 88
1583.76 83
1583.85 78
1583.94 74
1584.03 69
1584.12 63
1584.22 58
1584.31 52
1584.40 48
1584.49 47
1584.58 47
1584.67 50
1584.76 54
1584.85 59
1584.95 62
1585.04 65
1585.13 67
1585.22 68
1585.31 70
1585.40 74
1585.49 80
1585.59 87
1585.68 96
1585.77 105
1585.86 113
1585.95 121
1586.04 128
1586.13 133
1586.23 138
1586.32 142
1586.41 144
1586.50 145
1586.59 146
1586.68 145
1586.77 143
1586.87 139
1586.96 134
1587.05 127
1587.14 118
1587.23 107
1587.32 95
1587.41 82
1587.51 68
1587.60 56
1587.69 46
1587.78 37
1587.87 31
1587.96 26
1588.06 22
1588.15 18
1588.24 15
1588.33 13
1588.42 13
1588.51 14
1588.60 17
1588.70 20
1588.79 24
1588.88 27
1588.97 29
1589.06 30
1589.15 30
1589.24 28
1589.34 26
1589.43 24
1589.52 22
1589.61 21
1589.70 20
1589.79 21
1589.89 24
1589.98 30
1590.07 38
1590.16 48
1590.25 59
1590.34 69
1590.43 78
1590.53 85
1590.62 89
1590.71 92
1590.80 94
1590.89 95
1590.98 95
1591.08 93
1591.17 89
1591.26 82
1591.35 71
1591.44 59
1591.53 45
1591.62 31
1591.72 20
1591.81 11
1591.90 6
1591.99 4
1592.08 5
1592.17 9
1592.27 15
1592.36 22
1592.45 30
1592.54 39
1592.63 47
1592.72 54
1592.82 60
1592.91 65
1593.00 69
1593.09 72
1593.18 75
1593.27 78
1593.37 79
1593.46 80
1593.55 80
1593.64 80
1593.73 81
1593.82 82
1593.92 85
1594.01 90
1594.10 94
1594.19 97
1594.28 97
1594.37 96
1594.47 92
1594.56 87
1594.65 83
1594.74 80
1594.83 81
1594.92 84
1595.02 89
1595.11 96
1595.20 101
1595.29 106
1595.38 108
1595.47 109
1595.57 109
1595.66 108
1595.75 107
1595.84 105
1595.93 104
1596.02 102
1596.12 99
1596.21 95
1596.30 89
1596.39 82
1596.48 75
1596.57 67
1596.67 60
1596.76 53
1596.85 47
1596.94 43
1597.03 41
1597.12 41
1597.22 43
1597.31 47
1597.40 52
1597.49 57
1597.58 61
1597.68 65
1597.77 68
1597.86 69
1597.95 68
1598.04 67
1598.13 65
1598.23 62
1598.32 60
1598.41 57
1598.50 56
1598.59 55
1598.68 55
1598.78 55
1598.87 54
1598.96 53
1599.05 50
1599.14 46
1599.24 39
1599.33 31
1599.42 23
1599.51 14
1599.60 5
1599.69 0
1599.79 0
1599.88 0
1599.97 0
1600.06 0
1600.15 0
1600.25 0
1600.34 0
1600.43 1
1600.52 15
1600.61 30
1600.70 46
1600.80 61
1600.89 74
1600.98 85
1601.07 92
1601.16 96
1601.26 97
1601.35 96
1601.44 93
1601.53 88
1601.62 84
1601.72 80
1601.81 77
1601.90 75
1601.99 73
1602.08 71
1602.17 69
1602.27 67
1602.36 65
1602.45 63
1602.54 60
1602.63 58
1602.73 55
1602.82 52
1602.91 49
1603.00 46
1603.09 43
1603.19 40
1603.28 38
1603.37 36
1603.46 34
1603.55 32
1603.64 29
1603.74 25
1603.83 22
1603.92 17
1604.01 13
1604.10 7
1604.20 1
1604.29 0
1604.38 0
1604.47 0
1604.56 0
1604.66 0
1604.75 0
1604.84 0
1604.93 1
1605.02 7
1605.12 12
1605.21 15
1605.30 18
1605.39 20
1605.48 23
1605.58 26
1605.67 30
1605.76 34
1605.85 37
1605.94 40
1606.04 42
1606.13 45
1606.22 48
1606.31 52
1606.40 58
1606.50 63
1606.59 67
1606.68 69
1606.77 67
1606.86 63
1606.96 57
1607.05 51
1607.14 45
1607.23 40
1607.32 37
1607.42 35
1607.51 34
1607.60 33
1607.69 32
1607.78 30
1607.88 28
1607.97 28
1608.06 31
1608.15 35
1608.24 43
1608.34 52
1608.43 61
1608.52 69
1608.61 76
1608.71 81
1608.80 85
1608.89 89
1608.98 92
1609.07 96
1609.17 100
1609.26 104
1609.35 108
1609.44 111
1609.53 112
1609.63 112
1609.72 111
1609.81 110
1609.90 109
1609.99 109
1610.09 110
1610.18 112
1610.27 115
1610.36 120
1610.45 126
1610.55 133
1610.64 140
1610.73 145
1610.82 149
1610.92 149
1611.01 145
1611.10 138
1611.19 128
1611.28 116
1611.38 105
1611.47 96
1611.56 89
1611.65 85
1611.74 82
1611.84 80
1611.93 77
1612.02 73
1612.11 68
1612.21 61
1612.30 54
1612.39 46
1612.48 39
1612.57 34
1612.67 29
1612.76 27
1612.85 26
1612.94 28
1613.04 30
1613.13 34
1613.22 39
1613.31 44
1613.40 50
1613.50 56
1613.59 63
1613.68 70
1613.77 78
1613.87 86
1613.96 93
1614.05 100
1614.14 105
1614.23 109
1614.33 109
1614.42 106
1614.51 100
1614.60 91
1614.70 81
1614.79 72
1614.88 63
1614.97 58
1615.06 55
1615.16 55
1615.25 57
1615.34 60
1615.43 62
1615.53 63
1615.62 64
1615.71 65
1615.80 67
1615.89 72
1615.99 79
1616.08 87
1616.17 97
1616.26 105
1616.36 110
1616.45 112
1616.54 111
1616.63 106
1616.73 99
1616.82 91
1616.91 83
1617.00 76
1617.09 70
1617.19 66
1617.28 62
1617.37 61
1617.46 61
1617.56 63
1617.65 68
1617.74 74
1617.83 82
1617.93 89
1618.02 96
1618.11 102
1618.20 106
1618.29 108
1618.39 110
1618.48 113
1618.57 117
1618.66 122
1618.76 126
1618.85 128
1618.94 127
1619.03 122
1619.13 114
1619.22 104
1619.31 93
1619.40 84
1619.50 78
1619.59 76
1619.68 77
1619.77 80
1619.87 85
1619.96 90
1620.05 94
1620.14 98
1620.23 101
1620.33 103
1620.42 104
1620.51 104
1620.60 102
1620.70 99
1620.79 96
1620.88 91
1620.97 84
1621.07 76
1621.16 67
1621.25 57
1621.34 46
1621.44 35
1621.53 24
1621.62 15
1621.71 8
1621.81 2
1621.90 0
1621.99 0
1622.08 0
1622.18 0
1622.27 0
1622.36 4
1622.45 14
1622.55 28
1622.64 45
1622.73 64
1622.82 84
1622.92 101
1623.01 114
1623.10 123
1623.19 126
1623.29 124
1623.38 120
1623.47 113
1623.56 105
1623.66 96
1623.75 85
1623.84 72
1623.93 58
1624.03 43
1624.12 28
1624.21 13
1624.30 2
1624.40 0
1624.49 0
1624.58 0
1624.67 0
1624.77 0
1624.86 0
1624.95 1
1625.04 2
1625.14 3
1625.23 4
1625.32 5
1625.41 7
1625.51 9
1625.60 11
1625.69 13
1625.78 13
1625.88 12
1625.97 10
1626.06 8
1626.15 6
1626.25 5
1626.34 6
1626.43 9
1626.52 13
1626.62 20
1626.71 28
1626.80 36
1626.89 43
1626.99 49
1627.08 54
1627.17 57
1627.26 59
1627.36 59
1627.45 58
1627.54 55
1627.64 51
1627.73 46
1627.82 40
1627.91 34
1628.01 31
1628.10 31
1628.19 34
1628.28 41
1628.38 50
1628.47 59
1628.56 68
1628.65 73
1628.75 76
1628.84 75
1628.93 71
1629.02 66
1629.12 62
1629.21 58
1629.30 57
1629.40 58
1629.49 60
1629.58 62
1629.67 62
1629.77 61
1629.86 56
1629.95 49
1630.04 40
1630.14 31
1630.23 22
1630.32 16
1630.41 12
1630.51 10
1630.60 12
1630.69 17
1630.79 25
1630.88 34
1630.97 44
1631.06 53
1631.16 61
1631.25 66
1631.34 67
1631.43 63
1631.53 56
1631.62 45
1631.71 34
1631.81 22
1631.90 13
1631.99 6
1632.08 4
1632.18 5
1632.27 8
1632.36 11
1632.45 15
1632.55 18
1632.64 18
1632.73 18
1632.83 16
1632.92 15
1633.01 14
1633.10 14
1633.20 15
1633.29 17
1633.38 21
1633.48 24
1633.57 28
1633.66 32
1633.75 36
1633.85 39
1633.94 41
1634.03 42
1634.12 41
1634.22 39
1634.31 36
1634.40 32
1634.50 27
1634.59 24
1634.68 22
1634.77 22
1634.87 26
1634.96 31
1635.05 39
1635.15 47
1635.24 56
1635.33 63
1635.42 68
1635.52 71
1635.61 72
1635.70 71
1635.80 71
1635.89 71
1635.98 73
1636.07 77
1636.17 83
1636.26 90
1636.35 97
1636.45 102
1636.54 105
1636.63 105
1636.72 103
1636.82 100
1636.91 97
1637.00 95
1637.10 95
1637.19 96
1637.28 98
1637.37 99
1637.47 98
1637.56 94
1637.65 88
1637.75 80
1637.84 73
1637.93 67
1638.02 65
1638.12 66
1638.21 68
1638.30 71
1638.40 74
1638.49 73
1638.58 70
1638.68 64
1638.77 57
1638.86 50
1638.95 44
1639.05 41
1639.14 39
1639.23 38
1639.33 38
1639.42 37
1639.51 35
1639.60 31
1639.70 26
1639.79 21
1639.88 17
1639.98 16
1640.07 19
1640.16 24
1640.26 32
1640.35 40
1640.44 47
1640.53 51
1640.63 53
1640.72 51
1640.81 48
1640.91 45
1641.00 44
1641.09 44
1641.18 45
1641.28 47
1641.37 50
1641.46 52
1641.56 52
1641.65 53
1641.74 54
1641.84 55
1641.93 57
1642.02 60
1642.12 63
1642.21 65
1642.30 68
1642.39 70
1642.49 71
1642.58 72
1642.67 72
1642.77 72
1642.86 70
1642.95 69
1643.05 67
1643.14 66
1643.23 64
1643.32 62
1643.42 59
1643.51 56
1643.60 51
1643.70 45
1643.79 37
1643.88 29
1643.98 22
1644.07 17
1644.16 15
1644.26 16
1644.35 21
1644.44 30
1644.53 41
1644.63 52
1644.72 63
1644.81 71
1644.91 76
1645.00 78
1645.09 77
1645.19 73
1645.28 67
1645.37 61
1645.47 57
1645.56 56
1645.65 56
1645.75 59
1645.84 62
1645.93 65
1646.02 67
1646.12 67
1646.21 67
1646.30 66
1646.40 67
1646.49 69
1646.58 73
1646.68 78
1646.77 81
1646.86 83
1646.96 81
1647.05 76
1647.14 70
1647.24 62
1647.33 56
1647.42 52
1647.51 50
1647.61 50
1647.70 51
1647.79 51
1647.89 49
1647.98 44
1648.07 38
1648.17 31
1648.26 24
1648.35 20
1648.45 18
1648.54 19
1648.63 20
1648.73 22
1648.82 23
1648.91 22
1649.01 20
1649.10 17
1649.19 13
1649.29 12
1649.38 11
1649.47 13
1649.57 17
1649.66 22
1649.75 26
1649.85 30
1649.94 32
1650.03 33
1650.12 33
1650.22 32
1650.31 30
1650.40 28
1650.50 25
1650.59 22
1650.68 20
1650.78 17
1650.87 15
1650.96 13
1651.06 10
1651.15 8
1651.24 5
1651.34 4
1651.43 4
1651.52 7
1651.62 12
1651.71 20
1651.80 30
1651.90 41
1651.99 52
1652.08 62
1652.18 70
1652.27 76
1652.36 80
1652.46 83
1652.55 83
1652.64 82
1652.74 80
1652.83 76
1652.92 70
1653.02 64
1653.11 56
1653.20 47
1653.30 38
1653.39 30
1653.48 23
1653.58 18
1653.67 15
1653.76 13
1653.86 13
1653.95 12
1654.04 12
1654.14 12
1654.23 11
1654.32 9
1654.42 5
1654.51 1
1654.60 0
1654.70 0
1654.79 0
1654.88 0
1654.98 0
1655.07 0
1655.16 2
1655.26 16
1655.35 31
1655.44 44
1655.54 55
1655.63 60
1655.72 62
1655.82 60
1655.91 56
1656.00 52
1656.10 48
1656.19 47
1656.29 47
1656.38 50
1656.47 53
1656.57 57
1656.66 60
1656.75 62
1656.85 63
1656.94 64
1657.03 65
1657.13 66
1657.22 69
1657.31 73
1657.41 76
1657.50 78
1657.59 78
1657.69 75
1657.78 70
1657.87 64
1657.97 58
1658.06 53
1658.15 52
1658.25 54
1658.34 59
1658.43 66
1658.53 76
1658.62 87
1658.72 97
1658.81 106
1658.90 113
1659.00 117
1659.09 118
1659.18 116
1659.28 112
1659.37 108
1659.46 104
1659.56 101
1659.65 101
1659.74 101
1659.84 102
1659.93 104
1660.02 105
1660.12 108
1660.21 110
1660.30 113
1660.40 117
1660.49 121
1660.59 122
1660.68 121
1660.77 116
1660.87 108
1660.96 97
1661.05 84
1661.15 70
1661.24 59
1661.33 49
1661.43 43
1661.52 40
1661.61 41
1661.71 45
1661.80 52
1661.90 61
1661.99 70
1662.08 79
1662.18 86
1662.27 90
1662.36 90
1662.46 87
1662.55 81
1662.64 76
1662.74 71
1662.83 67
1662.92 64
1663.02 62
1663.11 59
1663.21 54
1663.30 47
1663.39 39
1663.49 29
1663.58 18
1663.67 8
1663.77 0
1663.86 0
1663.95 0
1664.05 0
1664.14 0
1664.24 0
1664.33 0
1664.42 0
1664.52 0
1664.61 9
1664.70 18
1664.80 26
1664.89 34
1664.98 41
1665.08 48
1665.17 55
1665.27 61
1665.36 67
1665.45 70
1665.55 72
1665.64 71
1665.73 69
1665.83 66
1665.92 65
1666.02 64
1666.11 65
1666.20 66
1666.30 67
1666.39 67
1666.48 63
1666.58 57
1666.67 49
1666.77 40
1666.86 31
1666.95 24
1667.05 19
1667.14 16
1667.23 16
1667.33 19
1667.42 23
1667.51 28
1667.61 34
1667.70 40
1667.80 46
1667.89 51
1667.98 56
1668.08 62
1668.17 69
1668.26 78
1668.36 89
1668.45 100
1668.55 112
1668.64 121
1668.73 126
1668.83 127
1668.92 122
1669.02 113
1669.11 101
1669.20 86
1669.30 71
1669.39 58
1669.48 46
1669.58 37
1669.67 32
1669.77 29
1669.86 28
1669.95 29
1670.05 32
1670.14 34
1670.23 36
1670.33 37
1670.42 36
1670.52 33
1670.61 27
1670.70 20
1670.80 11
1670.89 1
1670.99 0
1671.08 0
1671.17 0
1671.27 0
1671.36 0
1671.45 2
1671.55 12
1671.64 23
1671.74 33
1671.83 41
1671.92 49
1672.02 54
1672.11 58
1672.21 60
1672.30 59
1672.39 56
1672.49 52
1672.58 47
1672.67 42
1672.77 39
1672.86 39
1672.96 42
1673.05 48
1673.14 56
1673.24 65
1673.33 72
1673.43 76
1673.52 77
1673.61 75
1673.71 71
1673.80 66
1673.90 62
1673.99 58
1674.08 55
1674.18 52
1674.27 48
1674.36 43
1674.46 39
1674.55 34
1674.65 30
1674.74 29
1674.83 29
1674.93 31
1675.02 34
1675.12 37
1675.21 40
1675.30 41
1675.40 42
1675.49 42
1675.59 41
1675.68 39
1675.77 37
1675.87 36
1675.96 36
1676.06 38
1676.15 42
1676.24 48
1676.34 56
1676.43 64
1676.53 69
1676.62 71
1676.71 69
1676.81 63
1676.90 53
1677.00 43
1677.09 35
1677.18 30
1677.28 30
1677.37 35
1677.47 43
1677.56 55
1677.65 68
1677.75 79
1677.84 87
1677.94 91
1678.03 90
1678.12 85
1678.22 77
1678.31 66
1678.41 56
1678.50 46
1678.59 37
1678.69 31
1678.78 26
1678.88 21
1678.97 15
1679.06 9
1679.16 1
1679.25 0
1679.35 0
1679.44 0
1679.54 0
1679.63 0
1679.72 0
1679.82 0
1679.91 3
1680.01 9
1680.10 13
1680.19 15
1680.29 16
1680.38 16
1680.48 15
1680.57 15
1680.66 17
1680.76 19
1680.85 23
1680.95 28
1681.04 32
1681.13 36
1681.23 40
1681.32 43
1681.42 46
1681.51 49
1681.61 53
1681.70 57
1681.79 61
1681.89 65
1681.98 68
1682.08 69
1682.17 68
1682.26 67
1682.36 66
1682.45 66
1682.55 66
1682.64 67
1682.74 68
1682.83 67
1682.92 65
1683.02 62
1683.11 60
1683.21 59
1683.30 61
1683.39 68
1683.49 79
1683.58 93
1683.68 107
1683.77 121
1683.87 131
1683.96 138
1684.05 141
1684.15 142
1684.24 140
1684.34 136
1684.43 131
1684.52 124
1684.62 114
1684.71 103
1684.81 91
1684.90 79
1685.00 70
1685.09 66
1685.18 68
1685.28 76
1685.37 91
1685.47 108
1685.56 126
1685.66 142
1685.75 152
1685.84 156
1685.94 154
1686.03 146
1686.13 135
1686.22 122
1686.32 109
1686.41 98
1686.50 89
1686.60 81
1686.69 75
1686.79 71
1686.88 67
1686.98 65
1687.07 63
1687.16 62
1687.26 62
1687.35 61
1687.45 61
1687.54 60
1687.64 59
1687.73 59
1687.82 58
1687.92 58
1688.01 59
1688.11 60
1688.20 61
1688.30 62
1688.39 63
1688.48 62
1688.58 61
1688.67 57
1688.77 53
1688.86 49
1688.96 45
1689.05 44
1689.14 45
1689.24 51
1689.33 60
1689.43 72
1689.52 85
1689.62 98
1689.71 108
1689.81 114
1689.90 116
1689.99 115
1690.09 112
1690.18 109
1690.28 109
1690.37 111
1690.47 116
1690.56 122
1690.65 127
1690.75 129
1690.84 128
1690.94 124
1691.03 117
1691.13 109
1691.22 101
1691.32 94
1691.41 88
1691.50 82
1691.60 78
1691.69 73
1691.79 69
1691.88 65
1691.98 63
1692.07 63
1692.17 65
1692.26 70
1692.35 75
1692.45 80
1692.54 84
1692.64 86
1692.73 86
1692.83 83
1692.92 78
1693.02 71
1693.11 64
1693.20 58
1693.30 51
1693.39 45
1693.49 40
1693.58 37
1693.68 35
1693.77 33
1693.87 32
1693.96 29
1694.05 26
1694.15 22
1694.24 17
1694.34 13
1694.43 10
1694.53 9
1694.62 10
1694.72 15
1694.81 22
1694.90 29
1695.00 36
1695.09 41
1695.19 43
1695.28 44
1695.38 42
1695.47 40
1695.57 38
1695.66 36
1695.76 36
1695.85 37
1695.94 38
1696.04 39
1696.13 39
1696.23 39
1696.32 37
1696.42 35
1696.51 32
1696.61 30
1696.70 27
1696.80 24
1696.89 21
1696.98 18
1697.08 15
1697.17 12
1697.27 10
1697.36 9
1697.46 10
1697.55 13
1697.65 20
1697.74 29
1697.84 40
1697.93 51
1698.02 62
1698.12 72
1698.21 81
1698.31 89
1698.40 96
1698.50 104
1698.59 111
1698.69 116
1698.78 118
1698.88 117
1698.97 112
1699.07 105
1699.16 97
1699.25 89
1699.35 82
1699.44 76
1699.54 72
1699.63 67
1699.73 63
1699.82 58
1699.92 53
1700.01 47
1700.11 41
1700.20 35
1700.30 30
1700.39 26
1700.49 23
1700.58 23
1700.67 25
1700.77 30
1700.86 38
1700.96 48
1701.05 58
1701.15 66
1701.24 71
1701.34 74
1701.43 74
1701.53 73
1701.62 70
1701.72 69
1701.81 68
1701.91 69
1702.00 70
1702.09 71
1702.19 71
1702.28 70
1702.38 66
1702.47 62
1702.57 56
1702.66 50
1702.76 45
1702.85 40
1702.95 36
1703.04 33
1703.14 31
1703.23 29
1703.33 29
1703.42 30
1703.52 33
1703.61 38
1703.71 45
1703.80 54
1703.89 62
1703.99 70
1704.08 75
1704.18 77
1704.27 75
1704.37 69
1704.46 61
1704.56 51
1704.65 43
1704.75 38
1704.84 36
1704.94 39
1705.03 46
1705.13 54
1705.22 63
1705.32 70
1705.41 75
1705.51 76
1705.60 74
1705.70 70
1705.79 65
1705.89 60
1705.98 56
1706.07 53
1706.17 50
1706.26 46
1706.36 42
1706.45 37
1706.55 32
1706.64 28
1706.74 26
1706.83 26
1706.93 29
1707.02 33
1707.12 37
1707.21 41
1707.31 44
1707.40 45
1707.50 44
1707.59 41
1707.69 36
1707.78 30
1707.88 24
1707.97 18
1708.07 12
1708.16 9
1708.26 9
1708.35 12
1708.45 17
1708.54 25
1708.64 33
1708.73 41
1708.83 47
1708.92 49
1709.02 49
1709.11 46
1709.21 41
1709.30 35
1709.39 28
1709.49 21
1709.58 14
1709.68 7
1709.77 0
1709.87 0
1709.96 0
1710.06 0
1710.15 0
1710.25 0
1710.34 0
1710.44 0
1710.53 0
1710.63 6
1710.72 14
1710.82 24
1710.91 33
1711.01 42
1711.10 51
1711.20 60
1711.29 67
1711.39 72
1711.48 74
1711.58 73
1711.67 69
1711.77 62
1711.86 53
1711.96 45
1712.05 39
1712.15 36
1712.24 36
1712.34 38
1712.43 42
1712.53 45
1712.62 48
1712.72 48
1712.81 46
1712.91 43
1713.00 41
1713.10 39
1713.19 39
1713.29 40
1713.38 42
1713.48 44
1713.57 44
1713.67 42
1713.76 39
1713.86 34
1713.95 28
1714.05 22
1714.14 16
1714.24 11
1714.33 6
1714.43 1
1714.52 0
1714.62 0
1714.71 0
1714.81 0
1714.90 0
1715.00 0
1715.09 0
1715.19 0
1715.28 2
1715.38 7
1715.47 11
1715.57 16
1715.66 22
1715.76 27
1715.85 32
1715.95 36
1716.04 39
1716.14 38
1716.24 36
1716.33 30
1716.43 22
1716.52 12
1716.62 3
1716.71 0
1716.81 0
1716.90 0
1717.00 0
1717.09 2
1717.19 12
1717.28 22
1717.38 32
1717.47 40
1717.57 46
1717.66 50
1717.76 51
1717.85 52
1717.95 52
1718.04 52
1718.14 53
1718.23 55
1718.33 56
1718.42 58
1718.52 59
1718.61 59
1718.71 58
1718.80 57
1718.90 55
1718.99 53
1719.09 51
1719.18 49
1719.28 47
1719.37 47
1719.47 46
1719.57 47
1719.66 48
1719.76 48
1719.85 48
1719.95 47
1720.04 45
1720.14 44
1720.23 43
1720.33 44
1720.42 47
1720.52 52
1720.61 58
1720.71 63
1720.80 66
1720.90 64
1720.99 59
1721.09 50
1721.18 41
1721.28 33
1721.37 28
1721.47 27
1721.56 32
1721.66 40
1721.76 51
1721.85 62
1721.95 72
1722.04 80
1722.14 84
1722.23 86
1722.33 85
1722.42 81
1722.52 77
1722.61 71
1722.71 66
1722.80 60
1722.90 56
1722.99 53
1723.09 51
1723.18 50
1723.28 50
1723.37 50
1723.47 50
1723.57 51
1723.66 53
1723.76 57
1723.85 63
1723.95 71
1724.04 80
1724.14 89
1724.23 95
1724.33 97
1724.42 94
1724.52 88
1724.61 79
1724.71 70
1724.80 62
1724.90 58
1725.00 58
1725.09 59
1725.19 62
1725.28 63
1725.38 61
1725.47 57
1725.57 49
1725.66 41
1725.76 32
1725.85 23
1725.95 16
1726.04 10
1726.14 5
1726.23 2
1726.33 0
1726.43 0
1726.52 0
1726.62 0
1726.71 0
1726.81 0
1726.90 0
1727.00 0
1727.09 2
1727.19 12
1727.28 26
1727.38 42
1727.48 58
1727.57 71
1727.67 78
1727.76 80
1727.86 76
1727.95 67
1728.05 55
1728.14 44
1728.24 34
1728.33 29
1728.43 28
1728.52 31
1728.62 37
1728.72 45
1728.81 54
1728.91 62
1729.00 68
1729.10 72
1729.19 74
1729.29 75
1729.38 75
1729.48 75
1729.57 74
1729.67 74
1729.77 75
1729.86 76
1729.96 78
1730.05 79
1730.15 79
1730.24 77
1730.34 74
1730.43 70
1730.53 66
1730.63 62
1730.72 60
1730.82 59
1730.91 61
1731.01 65
1731.10 71
1731.20 77
1731.29 82
1731.39 86
1731.48 87
1731.58 85
1731.68 80
1731.77 72
1731.87 62
1731.96 51
1732.06 41
1732.15 32
1732.25 25
1732.34 20
1732.44 18
1732.54 16
1732.63 16
1732.73 15
1732.82 14
1732.92 13
1733.01 10
1733.11 6
1733.20 1
1733.30 0
1733.40 0
1733.49 0
1733.59 0
1733.68 0
1733.78 0
1733.87 0
1733.97 0
1734.06 4
1734.16 10
1734.26 18
1734.35 27
1734.45 37
1734.54 46
1734.64 56
1734.73 64
1734.83 70
1734.92 73
1735.02 74
1735.12 72
1735.21 67
1735.31 61
1735.40 53
1735.50 46
1735.59 40
1735.69 37
1735.79 35
1735.88 36
1735.98 39
1736.07 43
1736.17 48
1736.26 53
1736.36 56
1736.46 59
1736.55 61
1736.65 62
1736.74 64
1736.84 66
1736.93 69
1737.03 73
1737.12 77
1737.22 79
1737.32 80
1737.41 79
1737.51 76
1737.60 71
1737.70 66
1737.79 61
1737.89 57
1737.99 55
1738.08 55
1738.18 57
1738.27 59
1738.37 60
1738.46 60
1738.56 56
1738.66 51
1738.75 44
1738.85 37
1738.94 31
1739.04 28
1739.13 28
1739.23 30
1739.33 34
1739.42 38
1739.52 41
1739.61 43
1739.71 44
1739.80 46
1739.90 48
1740.00 53
1740.09 59
1740.19 67
1740.28 76
1740.38 85
1740.48 92
1740.57 98
1740.67 101
1740.76 104
1740.86 107
1740.95 110
1741.05 115
1741.15 121
1741.24 128
1741.34 135
1741.43 141
1741.53 146
1741.62 148
1741.72 149
1741.82 150
1741.91 152
1742.01 155
1742.10 161
1742.20 168
1742.30 176
1742.39 184
1742.49 190
1742.58 193
1742.68 194
1742.77 190
1742.87 184
1742.97 174
1743.06 163
1743.16 152
1743.25 141
1743.35 132
1743.45 125
1743.54 120
1743.64 117
1743.73 114
1743.83 113
1743.92 112
1744.02 113
1744.12 117
1744.21 125
1744.31 135
1744.40 149
1744.50 166
1744.60 183
1744.69 199
1744.79 214
1744.88 227
1744.98 240
1745.07 253
1745.17 267
1745.27 284
1745.36 304
1745.46 326
1745.55 349
1745.65 372
1745.75 394
1745.84 412
1745.94 426
1746.03 436
1746.13 443
1746.23 448
1746.32 452
1746.42 457
1746.51 464
1746.61 474
1746.71 486
1746.80 500
1746.90 513
1746.99 525
1747.09 534
1747.19 539
1747.28 539
1747.38 533
1747.47 522
1747.57 508
1747.66 491
1747.76 472
1747.86 453
1747.95 435
1748.05 420
1748.14 406
1748.24 394
1748.34 384
1748.43 375
1748.53 366
1748.62 357
1748.72 345
1748.82 331
1748.91 314
1749.01 294
1749.10 272
1749.20 249
1749.30 228
1749.39 209
1749.49 195
1749.58 188
1749.68 187
1749.78 192
1749.87 200
1749.97 209
1750.06 217
1750.16 221
1750.26 221
1750.35 216
1750.45 207
1750.55 196
1750.64 183
1750.74 169
1750.83 156
1750.93 143
1751.03 131
1751.12 122
1751.22 115
1751.31 112
1751.41 112
1751.51 114
1751.60 116
1751.70 116
1751.79 114
1751.89 107
1751.99 96
1752.08 84
1752.18 71
1752.27 60
1752.37 53
1752.47 50
1752.56 50
1752.66 53
1752.75 56
1752.85 59
1752.95 61
1753.04 61
1753.14 60
1753.24 57
1753.33 54
1753.43 52
1753.52 50
1753.62 49
1753.72 48
1753.81 49
1753.91 50
1754.00 50
1754.10 49
1754.20 45
1754.29 37
1754.39 27
1754.49 14
1754.58 0
1754.68 0
1754.77 0
1754.87 0
1754.97 0
1755.06 0
1755.16 0
1755.25 0
1755.35 3
1755.45 12
1755.54 20
1755.64 27
1755.74 34
1755.83 42
1755.93 51
1756.02 61
1756.12 72
1756.22 83
1756.31 93
1756.41 101
1756.50 107
1756.60 111
1756.70 113
1756.79 113
1756.89 112
1756.99 111
1757.08 110
1757.18 109
1757.27 109
1757.37 110
1757.47 112
1757.56 114
1757.66 117
1757.76 119
1757.85 120
1757.95 121
1758.04 121
1758.14 120
1758.24 119
1758.33 119
1758.43 119
1758.53 120
1758.62 120
1758.72 119
1758.81 117
1758.91 113
1759.01 109
1759.10 104
1759.20 101
1759.30 100
1759.39 101
1759.49 104
1759.58 109
1759.68 115
1759.78 119
1759.87 122
1759.97 123
1760.07 121
1760.16 119
1760.26 117
1760.36 115
1760.45 113
1760.55 112
1760.64 110
1760.74 106
1760.84 100
1760.93 94
1761.03 87
1761.13 81
1761.22 78
1761.32 77
1761.41 78
1761.51 80
1761.61 82
1761.70 84
1761.80 85
1761.90 86
1761.99 86
1762.09 86
1762.19 87
1762.28 90
1762.38 95
1762.47 102
1762.57 110
1762.67 119
1762.76 128
1762.86 133
1762.96 135
1763.05 134
1763.15 130
1763.25 126
1763.34 122
1763.44 123
1763.53 127
1763.63 135
1763.73 145
1763.82 156
1763.92 166
1764.02 175
1764.11 180
1764.21 184
1764.31 187
1764.40 189
1764.50 191
1764.60 193
1764.69 194
1764.79 195
1764.88 195
1764.98 194
1765.08 192
1765.17 188
1765.27 181
1765.37 172
1765.46 159
1765.56 144
1765.66 128
1765.75 111
1765.85 96
1765.95 84
1766.04 75
1766.14 68
1766.24 62
1766.33 58
1766.43 53
1766.52 48
1766.62 44
1766.72 40
1766.81 38
1766.91 39
1767.01 42
1767.10 46
1767.20 52
1767.30 59
1767.39 67
1767.49 74
1767.59 80
1767.68 84
1767.78 87
1767.88 88
1767.97 87
1768.07 84
1768.17 79
1768.26 73
1768.36 67
1768.45 61
1768.55 56
1768.65 51
1768.74 47
1768.84 43
1768.94 39
1769.03 36
1769.13 34
1769.23 32
1769.32 32
1769.42 33
1769.52 35
1769.61 37
1769.71 38
1769.81 37
1769.90 34
1770.00 28
1770.10 20
1770.19 12
1770.29 4
1770.39 0
1770.48 0
1770.58 0
1770.68 0
1770.77 0
1770.87 0
1770.97 0
1771.06 0
1771.16 0
1771.26 6
1771.35 11
1771.45 18
1771.55 25
1771.64 33
1771.74 42
1771.83 52
1771.93 62
1772.03 72
1772.12 81
1772.22 87
1772.32 90
1772.41 90
1772.51 88
1772.61 82
1772.70 74
1772.80 64
1772.90 52
1772.99 40
1773.09 26
1773.19 14
1773.28 2
1773.38 0
1773.48 0
1773.57 0
1773.67 0
1773.77 0
1773.86 0
1773.96 0
1774.06 0
1774.15 4
1774.25 16
1774.35 28
1774.44 40
1774.54 51
1774.64 60
1774.73 67
1774.83 70
1774.93 70
1775.02 67
1775.12 62
1775.22 57
1775.32 52
1775.41 49
1775.51 47
1775.61 48
1775.70 49
1775.80 52
1775.90 54
1775.99 55
1776.09 55
1776.19 54
1776.28 53
1776.38 52
1776.48 53
1776.57 54
1776.67 57
1776.77 60
1776.86 63
1776.96 65
1777.06 66
1777.15 66
1777.25 65
1777.35 64
1777.44 64
1777.54 64
1777.64 65
1777.73 67
1777.83 67
1777.93 66
1778.02 63
1778.12 58
1778.22 51
1778.31 44
1778.41 36
1778.51 30
1778.61 25
1778.70 22
1778.80 21
1778.90 23
1778.99 27
1779.09 35
1779.19 45
1779.28 57
1779.38 71
1779.48 84
1779.57 95
1779.67 102
1779.77 104
1779.86 101
1779.96 93
1780.06 83
1780.15 70
1780.25 59
1780.35 49
1780.44 41
1780.54 36
1780.64 33
1780.74 32
1780.83 32
1780.93 34
1781.03 36
1781.12 40
1781.22 44
1781.32 48
1781.41 52
1781.51 55
1781.61 57
1781.70 59
1781.80 60
1781.90 63
1782.00 69
1782.09 77
1782.19 88
1782.29 101
1782.38 114
1782.48 126
1782.58 135
1782.67 140
1782.77 142
1782.87 140
1782.96 135
1783.06 130
1783.16 124
1783.25 120
1783.35 117
1783.45 116
1783.55 117
1783.64 119
1783.74 122
1783.84 125
1783.93 126
1784.03 124
1784.13 118
1784.22 109
1784.32 98
1784.42 86
1784.52 73
1784.61 61
1784.71 52
1784.81 45
1784.90 43
1785.00 44
1785.10 48
1785.19 55
1785.29 63
1785.39 71
1785.49 77
1785.58 82
1785.68 86
1785.78 89
1785.87 94
1785.97 100
1786.07 109
1786.16 118
1786.26 129
1786.36 138
1786.46 145
1786.55 151
1786.65 154
1786.75 157
1786.84 159
1786.94 162
1787.04 163
1787.13 164
1787.23 164
1787.33 163
1787.43 161
1787.52 159
1787.62 159
1787.72 160
1787.81 163
1787.91 167
1788.01 172
1788.11 176
1788.20 178
1788.30 178
1788.40 177
1788.49 174
1788.59 171
1788.69 167
1788.78 163
1788.88 160
1788.98 157
1789.08 154
1789.17 152
1789.27 150
1789.37 149
1789.46 147
1789.56 146
1789.66 144
1789.76 141
1789.85 136
1789.95 127
1790.05 116
1790.14 101
1790.24 84
1790.34 67
1790.44 52
1790.53 40
1790.63 33
1790.73 30
1790.82 33
1790.92 39
1791.02 49
1791.12 61
1791.21 74
1791.31 86
1791.41 97
1791.50 106
1791.60 112
1791.70 114
1791.80 113
1791.89 111
1791.99 107
1792.09 103
1792.18 101
1792.28 99
1792.38 99
1792.48 98
1792.57 96
1792.67 94
1792.77 90
1792.86 86
1792.96 81
1793.06 77
1793.16 74
1793.25 73
1793.35 74
1793.45 78
1793.54 83
1793.64 90
1793.74 97
1793.84 105
1793.93 113
1794.03 121
1794.13 130
1794.23 138
1794.32 147
1794.42 155
1794.52 161
1794.61 164
1794.71 164
1794.81 161
1794.91 156
1795.00 149
1795.10 142
1795.20 135
1795.30 128
1795.39 121
1795.49 114
1795.59 105
1795.68 96
1795.78 85
1795.88 76
1795.98 68
1796.07 63
1796.17 62
1796.27 65
1796.37 73
1796.46 83
1796.56 95
1796.66 106
1796.75 115
1796.85 121
1796.95 123
1797.05 122
1797.14 117
1797.24 111
1797.34 103
1797.44 94
1797.53 83
1797.63 72
1797.73 59
1797.82 46
1797.92 33
1798.02 22
1798.12 13
1798.21 7
1798.31 5
1798.41 7
1798.51 12
1798.60 19
1798.70 28
1798.80 37
1798.90 45
1798.99 52
1799.09 57
1799.19 60
1799.29 61
1799.38 62
1799.48 62
1799.58 62
1799.67 63
1799.77 64
1799.87 64
1799.97 64
1800.06 63
1800.16 62
1800.26 60
1800.36 60
1800.45 62
1800.55 68
1800.65 77
1800.75 89
1800.84 105
1800.94 123
1801.04 144
1801.14 167
1801.23 190
1801.33 212
1801.43 233
1801.53 250
1801.62 262
1801.72 270
1801.82 274
1801.92 275
1802.01 275
1802.11 276
1802.21 280
1802.30 286
1802.40 295
1802.50 307
1802.60 320
1802.69 335
1802.79 351
1802.89 365
1802.99 379
1803.08 390
1803.18 397
1803.28 402
1803.38 403
1803.47 401
1803.57 399
1803.67 396
1803.77 396
1803.86 399
1803.96 404
1804.06 412
1804.16 421
1804.25 429
1804.35 433
1804.45 434
1804.55 431
1804.64 424
1804.74 415
1804.84 407
1804.94 401
1805.03 396
1805.13 392
1805.23 389
1805.33 382
1805.42 373
1805.52 358
1805.62 340
1805.72 320
1805.81 299
1805.91 280
1806.01 264
1806.11 251
1806.21 239
1806.30 229
1806.40 219
1806.50 208
1806.60 198
1806.69 188
1806.79 181
1806.89 175
1806.99 172
1807.08 170
1807.18 169
1807.28 166
1807.38 161
1807.47 154
1807.57 144
1807.67 133
1807.77 123
1807.86 114
1807.96 108
1808.06 106
1808.16 107
1808.25 112
1808.35 119
1808.45 127
1808.55 133
1808.64 138
1808.74 140
1808.84 138
1808.94 135
1809.04 130
1809.13 125
1809.23 121
1809.33 118
1809.43 115
1809.52 113
1809.62 110
1809.72 107
1809.82 102
1809.91 97
1810.01 91
1810.11 85
1810.21 81
1810.30 78
1810.40 77
1810.50 77
1810.60 78
1810.70 79
1810.79 78
1810.89 76
1810.99 71
1811.09 64
1811.18 56
1811.28 49
1811.38 42
1811.48 36
1811.57 32
1811.67 30
1811.77 30
1811.87 31
1811.97 34
1812.06 37
1812.16 39
1812.26 41
1812.36 39
1812.45 35
1812.55 27
1812.65 18
1812.75 8
1812.84 0
1812.94 0
1813.04 0
1813.14 0
1813.24 0
1813.33 0
1813.43 0
1813.53 0
1813.63 0
1813.72 1
1813.82 4
1813.92 9
1814.02 17
1814.12 26
1814.21 36
1814.31 45
1814.41 52
1814.51 57
1814.60 62
1814.70 66
1814.80 73
1814.90 82
1815.00 94
1815.09 106
1815.19 117
1815.29 126
1815.39 131
1815.48 131
1815.58 129
1815.68 127
1815.78 127
1815.88 131
1815.97 140
1816.07 152
1816.17 167
1816.27 182
1816.37 194
1816.46 203
1816.56 208
1816.66 209
1816.76 209
1816.85 208
1816.95 205
1817.05 203
1817.15 199
1817.25 193
1817.34 186
1817.44 178
1817.54 168
1817.64 159
1817.74 149
1817.83 139
1817.93 130
1818.03 121
1818.13 111
1818.22 102
1818.32 94
1818.42 88
1818.52 85
1818.62 86
1818.71 90
1818.81 98
1818.91 108
1819.01 119
1819.11 131
1819.20 142
1819.30 151
1819.40 159
1819.50 165
1819.60 169
1819.69 172
1819.79 173
1819.89 174
1819.99 173
1820.08 172
1820.18 170
1820.28 168
1820.38 165
1820.48 162
1820.57 157
1820.67 151
1820.77 144
1820.87 136
1820.97 127
1821.06 118
1821.16 110
1821.26 102
1821.36 96
1821.46 91
1821.55 87
1821.65 83
1821.75 79
1821.85 76
1821.95 75
1822.04 76
1822.14 80
1822.24 87
1822.34 98
1822.44 110
1822.53 123
1822.63 135
1822.73 145
1822.83 153
1822.93 159
1823.02 161
1823.12 162
1823.22 159
1823.32 155
1823.42 149
1823.51 141
1823.61 133
1823.71 126
1823.81 120
1823.91 115
1824.00 111
1824.10 109
1824.20 106
1824.30 103
1824.40 101
1824.49 99
1824.59 98
1824.69 97
1824.79 97
1824.89 97
1824.98 97
1825.08 95
1825.18 92
1825.28 88
1825.38 82
1825.47 77
1825.57 71
1825.67 68
1825.77 66
1825.87 67
1825.97 70
1826.06 74
1826.16 79
1826.26 83
1826.36 86
1826.46 87
1826.55 88
1826.65 87
1826.75 87
1826.85 85
1826.95 83
1827.04 80
1827.14 75
1827.24 67
1827.34 57
1827.44 44
1827.53 32
1827.63 21
1827.73 13
1827.83 9
1827.93 11
1828.03 17
1828.12 28
1828.22 39
1828.32 51
1828.42 59
1828.52 65
1828.61 67
1828.71 66
1828.81 62
1828.91 56
1829.01 49
1829.11 41
1829.20 33
1829.30 24
1829.40 15
1829.50 7
1829.60 0
1829.69 0
1829.79 0
1829.89 0
1829.99 0
1830.09 0
1830.19 0
1830.28 0
1830.38 0
1830.48 1
1830.58 12
1830.68 25
1830.77 40
1830.87 56
1830.97 70
1831.07 81
1831.17 89
1831.27 91
1831.36 90
1831.46 84
1831.56 75
1831.66 64
1831.76 53
1831.86 42
1831.95 33
1832.05 26
1832.15 21
1832.25 17
1832.35 16
1832.44 15
1832.54 17
1832.64 20
1832.74 25
1832.84 33
1832.94 42
1833.03 53
1833.13 65
1833.23 76
1833.33 87
1833.43 97
1833.53 104
1833.62 111
1833.72 116
1833.82 120
1833.92 123
1834.02 127
1834.12 132
1834.21 137
1834.31 142
1834.41 146
1834.51 149
1834.61 149
1834.71 148
1834.80 146
1834.90 144
1835.00 144
1835.10 145
1835.20 149
1835.30 154
1835.39 160
1835.49 163
1835.59 164
1835.69 161
1835.79 155
1835.89 146
1835.98 136
1836.08 126
1836.18 116
1836.28 109
1836.38 104
1836.48 103
1836.57 105
1836.67 110
1836.77 118
1836.87 128
1836.97 140
1837.07 151
1837.16 161
1837.26 168
1837.36 171
1837.46 171
1837.56 166
1837.66 159
1837.75 149
1837.85 140
1837.95 131
1838.05 124
1838.15 120
1838.25 118
1838.35 119
1838.44 120
1838.54 121
1838.64 120
1838.74 118
1838.84 115
1838.94 112
1839.03 109
1839.13 107
1839.23 107
1839.33 108
1839.43 109
1839.53 111
1839.62 113
1839.72 114
1839.82 117
1839.92 120
1840.02 123
1840.12 125
1840.22 125
1840.31 121
1840.41 114
1840.51 103
1840.61 90
1840.71 77
1840.81 66
1840.91 59
1841.00 57
1841.10 58
1841.20 61
1841.30 64
1841.40 66
1841.50 65
1841.59 61
1841.69 55
1841.79 49
1841.89 43
1841.99 38
1842.09 33
1842.19 30
1842.28 25
1842.38 20
1842.48 14
1842.58 7
1842.68 0
1842.78 0
1842.88 0
1842.97 0
1843.07 0
1843.17 0
1843.27 0
1843.37 0
1843.47 0
1843.57 3
1843.66 9
1843.76 15
1843.86 20
1843.96 25
1844.06 30
1844.16 33
1844.26 35
1844.35 37
1844.45 40
1844.55 42
1844.65 44
1844.75 47
1844.85 51
1844.95 54
1845.04 58
1845.14 62
1845.24 66
1845.34 71
1845.44 75
1845.54 80
1845.64 84
1845.73 87
1845.83 90
1845.93 90
1846.03 89
1846.13 87
1846.23 84
1846.33 82
1846.42 80
1846.52 79
1846.62 79
1846.72 78
1846.82 76
1846.92 73
1847.02 68
1847.12 62
1847.21 54
1847.31 48
1847.41 42
1847.51 37
1847.61 34
1847.71 31
1847.81 30
1847.90 29
1848.00 28
1848.10 28
1848.20 28
1848.30 29
1848.40 30
1848.50 31
1848.60 32
1848.69 32
1848.79 33
1848.89 33
1848.99 33
1849.09 33
1849.19 34
1849.29 34
1849.38 35
1849.48 35
1849.58 35
1849.68 35
1849.78 36
1849.88 38
1849.98 42
1850.08 48
1850.17 55
1850.27 64
1850.37 71
1850.47 78
1850.57 82
1850.67 85
1850.77 85
1850.87 85
1850.96 83
1851.06 82
1851.16 80
1851.26 78
1851.36 76
1851.46 74
1851.56 74
1851.66 75
1851.75 78
1851.85 84
1851.95 90
1852.05 98
1852.15 106
1852.25 114
1852.35 122
1852.45 129
1852.55 137
1852.64 145
1852.74 152
1852.84 158
1852.94 162
1853.04 162
1853.14 158
1853.24 151
1853.34 143
1853.43 135
1853.53 128
1853.63 125
1853.73 126
1853.83 129
1853.93 134
1854.03 138
1854.13 142
1854.23 143
1854.32 144
1854.42 144
1854.52 145
1854.62 147
1854.72 149
1854.82 154
1854.92 158
1855.02 163
1855.11 166
1855.21 166
1855.31 165
1855.41 160
1855.51 154
1855.61 147
1855.71 140
1855.81 134
1855.91 130
1856.00 128
1856.10 128
1856.20 129
1856.30 133
1856.40 139
1856.50 148
1856.60 159
1856.70 170
1856.80 181
1856.89 189
1856.99 192
1857.09 191
1857.19 185
1857.29 176
1857.39 164
1857.49 151
1857.59 140
1857.69 130
1857.79 123
1857.88 118
1857.98 116
1858.08 117
1858.18 118
1858.28 120
1858.38 122
1858.48 123
1858.58 123
1858.68 120
1858.77 115
1858.87 108
1858.97 100
1859.07 91
1859.17 82
1859.27 73
1859.37 66
1859.47 60
1859.57 57
1859.67 57
1859.76 60
1859.86 65
1859.96 74
1860.06 85
1860.16 97
1860.26 110
1860.36 123
1860.46 133
1860.56 140
1860.66 144
1860.75 145
1860.85 142
1860.95 136
1861.05 129
1861.15 121
1861.25 115
1861.35 111
1861.45 108
1861.55 106
1861.65 104
1861.74 102
1861.84 97
1861.94 90
1862.04 82
1862.14 75
1862.24 70
1862.34 69
1862.44 73
1862.54 82
1862.64 94
1862.74 107
1862.83 118
1862.93 124
1863.03 126
1863.13 121
1863.23 113
1863.33 102
1863.43 90
1863.53 81
1863.63 74
1863.73 71
1863.83 70
1863.92 70
1864.02 71
1864.12 73
1864.22 74
1864.32 76
1864.42 78
1864.52 82
1864.62 86
1864.72 92
1864.82 100
1864.92 109
1865.01 119
1865.11 130
1865.21 143
1865.31 156
1865.41 169
1865.51 180
1865.61 190
1865.71 198
1865.81 202
1865.91 203
1866.01 201
1866.11 195
1866.20 187
1866.30 175
1866.40 161
1866.50 146
1866.60 130
1866.70 115
1866.80 102
1866.90 93
1867.00 88
1867.10 87
1867.20 89
1867.30 93
1867.39 96
1867.49 97
1867.59 95
1867.69 89
1867.79 80
1867.89 68
1867.99 56
1868.09 45
1868.19 37
1868.29 32
1868.39 32
1868.49 34
1868.59 39
1868.68 46
1868.78 52
1868.88 58
1868.98 61
1869.08 63
1869.18 63
1869.28 61
1869.38 58
1869.48 57
1869.58 57
1869.68 60
1869.78 66
1869.88 76
1869.97 88
1870.07 100
1870.17 111
1870.27 120
1870.37 125
1870.47 128
1870.57 130
1870.67 133
1870.77 139
1870.87 148
1870.97 160
1871.07 174
1871.17 187
1871.27 195
1871.36 197
1871.46 193
1871.56 183
1871.66 167
1871.76 149
1871.86 130
1871.96 113
1872.06 98
1872.16 87
1872.26 79
1872.36 74
1872.46 72
1872.56 73
1872.66 77
1872.75 82
1872.85 88
1872.95 94
1873.05 100
1873.15 104
1873.25 107
1873.35 108
1873.45 109
1873.55 110
1873.65 111
1873.75 113
1873.85 117
1873.95 122
1874.05 127
1874.15 132
1874.25 135
1874.34 136
1874.44 134
1874.54 131
1874.64 126
1874.74 122
1874.84 118
1874.94 116
1875.04 116
1875.14 117
1875.24 119
1875.34 121
1875.44 122
1875.54 123
1875.64 124
1875.74 125
1875.84 128
1875.93 132
1876.03 137
1876.13 140
1876.23 142
1876.33 140
1876.43 134
1876.53 125
1876.63 114
1876.73 103
1876.83 94
1876.93 88
1877.03 85
1877.13 85
1877.23 88
1877.33 91
1877.43 95
1877.53 96
1877.63 96
1877.72 94
1877.82 91
1877.92 87
1878.02 82
1878.12 78
1878.22 74
1878.32 72
1878.42 73
1878.52 75
1878.62 79
1878.72 84
1878.82 91
1878.92 98
1879.02 105
1879.12 111
1879.22 118
1879.32 124
1879.42 130
1879.52 134
1879.62 135
1879.71 133
1879.81 128
1879.91 121
1880.01 114
1880.11 107
1880.21 103
1880.31 102
1880.41 102
1880.51 104
1880.61 106
1880.71 105
1880.81 102
1880.91 95
1881.01 88
1881.11 80
1881.21 74
1881.31 70
1881.41 71
1881.51 76
1881.61 83
1881.71 92
1881.81 99
1881.90 103
1882.00 103
1882.10 97
1882.20 88
1882.30 76
1882.40 63
1882.50 51
1882.60 42
1882.70 35
1882.80 33
1882.90 33
1883.00 36
1883.10 39
1883.20 43
1883.30 46
1883.40 49
1883.50 50
1883.60 50
1883.70 49
1883.80 47
1883.90 43
1884.00 37
1884.10 31
1884.20 24
1884.30 19
1884.40 15
1884.49 15
1884.59 17
1884.69 21
1884.79 25
1884.89 28
1884.99 28
1885.09 24
1885.19 16
1885.29 5
1885.39 0
1885.49 0
1885.59 0
1885.69 0
1885.79 0
1885.89 0
1885.99 0
1886.09 0
1886.19 7
1886.29 18
1886.39 30
1886.49 42
1886.59 55
1886.69 66
1886.79 75
1886.89 80
1886.99 83
1887.09 83
1887.19 82
1887.29 81
1887.39 82
1887.49 83
1887.59 84
1887.68 85
1887.78 84
1887.88 81
1887.98 76
1888.08 70
1888.18 63
1888.28 57
1888.38 51
1888.48 45
1888.58 41
1888.68 36
1888.78 30
1888.88 24
1888.98 16
1889.08 8
1889.18 0
1889.28 0
1889.38 0
1889.48 0
1889.58 0
1889.68 0
1889.78 0
1889.88 3
1889.98 4
1890.08 5
1890.18 4
1890.28 3
1890.38 5
1890.48 11
1890.58 21
1890.68 35
1890.78 51
1890.88 67
1890.98 82
1891.08 94
1891.18 102
1891.28 106
1891.38 107
1891.48 105
1891.58 101
1891.68 94
1891.78 87
1891.88 79
1891.98 72
1892.08 68
1892.18 67
1892.28 69
1892.38 74
1892.47 80
1892.57 86
1892.67 91
1892.77 95
1892.87 96
1892.97 97
1893.07 96
1893.17 96
1893.27 96
1893.37 95
1893.47 94
1893.57 90
1893.67 84
1893.77 76
1893.87 66
1893.97 56
1894.07 45
1894.17 35
1894.27 27
1894.37 20
1894.47 14
1894.57 11
1894.67 10
1894.77 11
1894.87 15
1894.97 20
1895.07 28
1895.17 38
1895.27 50
1895.37 64
1895.47 79
1895.57 96
1895.67 112
1895.77 124
1895.87 132
1895.97 134
1896.07 128
1896.17 116
1896.27 100
1896.37 82
1896.47 63
1896.57 48
1896.67 35
1896.77 28
1896.87 27
1896.97 31
1897.07 40
1897.17 55
1897.27 74
1897.37 95
1897.47 117
1897.57 136
1897.67 152
1897.77 161
1897.87 164
1897.97 161
1898.07 152
1898.17 141
1898.27 128
1898.37 116
1898.47 106
1898.57 99
1898.67 95
1898.77 94
1898.87 94
1898.97 96
1899.07 99
1899.17 102
1899.27 104
1899.37 105
1899.47 106
1899.57 107
1899.67 108
1899.77 110
1899.87 113
1899.97 115
1900.07 116
1900.17 115
1900.27 111
1900.37 105
1900.47 97
1900.57 88
1900.67 80
1900.77 74
1900.87 70
1900.97 67
1901.07 66
1901.17 66
1901.27 66
1901.37 67
1901.47 69
1901.57 73
1901.67 80
1901.77 88
1901.87 98
1901.97 108
1902.07 116
1902.17 124
1902.27 131
1902.37 136
1902.47 142
1902.57 148
1902.67 154
1902.77 160
1902.87 165
1902.97 167
1903.07 168
1903.17 167
1903.27 164
1903.38 161
1903.48 159
1903.58 160
1903.68 162
1903.78 167
1903.88 173
1903.98 179
1904.08 185
1904.18 190
1904.28 193
1904.38 193
1904.48 190
1904.58 185
1904.68 177
1904.78 169
1904.88 159
1904.98 151
1905.08 146
1905.18 145
1905.28 146
1905.38 150
1905.48 156
1905.58 161
1905.68 167
1905.78 172
1905.88 176
1905.98 181
1906.08 186
1906.18 192
1906.28 199
1906.38 204
1906.48 207
1906.58 207
1906.68 204
1906.78 197
1906.88 189
1906.98 180
1907.08 171
1907.18 162
1907.28 156
1907.38 149
1907.48 143
1907.58 136
1907.68 128
1907.78 121
1907.88 116
1907.98 114
1908.08 115
1908.18 120
1908.29 127
1908.39 135
1908.49 142
1908.59 145
1908.69 143
1908.79 137
1908.89 127
1908.99 115
1909.09 102
1909.19 89
1909.29 79
1909.39 71
1909.49 66
1909.59 64
1909.69 63
1909.79 62
1909.89 61
1909.99 60
1910.09 59
1910.19 56
1910.29 54
1910.39 54
1910.49 54
1910.59 55
1910.69 57
1910.79 57
1910.89 55
1910.99 49
1911.09 38
1911.19 24
1911.29 7
1911.39 0
1911.50 0
1911.60 0
1911.70 0
1911.80 0
1911.90 0
1912.00 0
1912.10 2
1912.20 15
1912.30 25
1912.40 31
1912.50 33
1912.60 31
1912.70 28
1912.80 25
1912.90 24
1913.00 24
1913.10 28
1913.20 35
1913.30 45
1913.40 57
1913.50 70
1913.60 82
1913.70 93
1913.80 101
1913.90 105
1914.01 107
1914.11 105
1914.21 102
1914.31 98
1914.41 94
1914.51 91
1914.61 90
1914.71 90
1914.81 90
1914.91 91
1915.01 92
1915.11 94
1915.21 96
1915.31 99
1915.41 105
1915.51 112
1915.61 122
1915.71 134
1915.81 146
1915.91 158
1916.01 169
1916.11 178
1916.22 185
1916.32 189
1916.42 191
1916.52 192
1916.62 190
1916.72 186
1916.82 180
1916.92 172
1917.02 163
1917.12 153
1917.22 142
1917.32 134
1917.42 126
1917.52 120
1917.62 114
1917.72 108
1917.82 101
1917.92 94
1918.02 86
1918.12 78
1918.23 72
1918.33 68
1918.43 66
1918.53 66
1918.63 67
1918.73 68
1918.83 68
1918.93 67
1919.03 64
1919.13 61
1919.23 56
1919.33 51
1919.43 48
1919.53 46
1919.63 47
1919.73 51
1919.83 59
1919.93 70
1920.04 85
1920.14 102
1920.24 121
1920.34 140
1920.44 157
1920.54 172
1920.64 182
1920.74 187
1920.84 186
1920.94 182
1921.04 173
1921.14 164
1921.24 154
1921.34 145
1921.44 138
1921.54 133
1921.64 129
1921.75 124
1921.85 119
1921.95 111
1922.05 100
1922.15 87
1922.25 73
1922.35 57
1922.45 43
1922.55 32
1922.65 25
1922.75 22
1922.85 23
1922.95 27
1923.05 34
1923.15 43
1923.26 51
1923.36 60
1923.46 68
1923.56 76
1923.66 84
1923.76 91
1923.86 96
1923.96 99
1924.06 100
1924.16 97
1924.26 92
1924.36 86
1924.46 81
1924.56 79
1924.66 80
1924.77 83
1924.87 89
1924.97 95
1925.07 101
1925.17 106
1925.27 109
1925.37 112
1925.47 114
1925.57 117
1925.67 119
1925.77 122
1925.87 123
1925.97 122
1926.07 120
1926.18 114
1926.28 107
1926.38 98
1926.48 88
1926.58 79
1926.68 71
1926.78 66
1926.88 64
1926.98 64
1927.08 66
1927.18 69
1927.28 70
1927.38 70
1927.49 68
1927.59 63
1927.69 58
1927.79 52
1927.89 48
1927.99 45
1928.09 43
1928.19 43
1928.29 43
1928.39 42
1928.49 41
1928.59 38
1928.69 36
1928.80 36
1928.90 37
1929.00 41
1929.10 46
1929.20 53
1929.30 61
1929.40 68
1929.50 73
1929.60 76
1929.70 77
1929.80 74
1929.90 69
1930.01 62
1930.11 56
1930.21 53
1930.31 54
1930.41 61
1930.51 72
1930.61 88
1930.71 104
1930.81 119
1930.91 129
1931.01 135
1931.12 136
1931.22 133
1931.32 128
1931.42 123
1931.52 118
1931.62 116
1931.72 113
1931.82 111
1931.92 109
1932.02 107
1932.12 104
1932.22 102
1932.33 101
1932.43 103
1932.53 109
1932.63 119
1932.73 132
1932.83 146
1932.93 161
1933.03 173
1933.13 180
1933.23 182
1933.33 178
1933.44 170
1933.54 159
1933.64 149
1933.74 142
1933.84 138
1933.94 139
1934.04 143
1934.14 147
1934.24 151
1934.34 153
1934.45 150
1934.55 145
1934.65 138
1934.75 129
1934.85 121
1934.95 113
1935.05 105
1935.15 97
1935.25 88
1935.35 79
1935.45 71
1935.56 63
1935.66 57
1935.76 54
1935.86 53
1935.96 53
1936.06 52
1936.16 50
1936.26 46
1936.36 39
1936.46 32
1936.57 26
1936.67 23
1936.77 25
1936.87 31
1936.97 41
1937.07 53
1937.17 64
1937.27 73
1937.37 78
1937.48 79
1937.58 76
1937.68 69
1937.78 61
1937.88 51
1937.98 40
1938.08 30
1938.18 21
1938.28 13
1938.38 6
1938.49 2
1938.59 0
1938.69 0
1938.79 0
1938.89 0
1938.99 0
1939.09 0
1939.19 0
1939.29 0
1939.40 0
1939.50 0
1939.60 6
1939.70 14
1939.80 23
1939.90 33
1940.00 43
1940.10 53
1940.20 60
1940.31 64
1940.41 64
1940.51 60
1940.61 52
1940.71 41
1940.81 28
1940.91 16
1941.01 6
1941.11 0
1941.22 0
1941.32 0
1941.42 4
1941.52 15
1941.62 29
1941.72 44
1941.82 59
1941.92 70
1942.02 78
1942.13 80
1942.23 77
1942.33 71
1942.43 62
1942.53 53
1942.63 43
1942.73 35
1942.83 29
1942.93 24
1943.04 21
1943.14 18
1943.24 16
1943.34 17
1943.44 20
1943.54 26
1943.64 35
1943.74 45
1943.85 56
1943.95 66
1944.05 73
1944.15 78
1944.25 81
1944.35 81
1944.45 81
1944.55 82
1944.66 83
1944.76 86
1944.86 89
1944.96 92
1945.06 94
1945.16 97
1945.26 98
1945.36 98
1945.47 97
1945.57 95
1945.67 90
1945.77 85
1945.87 79
1945.97 75
1946.07 72
1946.17 71
1946.28 71
1946.38 71
1946.48 68
1946.58 63
1946.68 54
1946.78 44
1946.88 33
1946.98 24
1947.09 18
1947.19 15
1947.29 17
1947.39 21
1947.49 27
1947.59 34
1947.69 41
1947.79 47
1947.90 51
1948.00 54
1948.10 56
1948.20 58
1948.30 59
1948.40 60
1948.50 61
1948.61 63
1948.71 65
1948.81 68
1948.91 73
1949.01 78
1949.11 85
1949.21 91
1949.31 96
1949.42 98
1949.52 96
1949.62 89
1949.72 79
1949.82 67
1949.92 55
1950.02 46
1950.13 41
1950.23 40
1950.33 42
1950.43 46
1950.53 51
1950.63 56
1950.73 60
1950.83 63
1950.94 66
1951.04 71
1951.14 76
1951.24 83
1951.34 91
1951.44 99
1951.54 107
1951.65 115
1951.75 122
1951.85 128
1951.95 133
1952.05 136
1952.15 138
1952.25 139
1952.36 140
1952.46 140
1952.56 140
1952.66 141
1952.76 141
1952.86 141
1952.96 140
1953.07 138
1953.17 133
1953.27 127
1953.37 120
1953.47 113
1953.57 107
1953.67 103
1953.78 101
1953.88 100
1953.98 99
1954.08 98
1954.18 96
1954.28 92
1954.38 86
1954.49 79
1954.59 73
1954.69 67
1954.79 63
1954.89 59
1954.99 57
1955.10 55
1955.20 53
1955.30 51
1955.40 48
1955.50 46
1955.60 43
1955.70 39
1955.81 36
1955.91 31
1956.01 26
1956.11 21
1956.21 17
1956.31 14
1956.41 13
1956.52 14
1956.62 19
1956.72 26
1956.82 34
1956.92 43
1957.02 51
1957.13 57
1957.23 61
1957.33 63
1957.43 63
1957.53 63
1957.63 63
1957.74 65
1957.84 68
1957.94 72
1958.04 77
1958.14 82
1958.24 87
1958.34 91
1958.45 93
1958.55 93
1958.65 90
1958.75 84
1958.85 74
1958.95 63
1959.06 51
1959.16 41
1959.26 34
1959.36 31
1959.46 34
1959.56 41
1959.67 53
1959.77 67
1959.87 80
1959.97 91
1960.07 100
1960.17 107
1960.27 111
1960.38 113
1960.48 114
1960.58 114
1960.68 113
1960.78 109
1960.88 102
1960.99 93
1961.09 84
1961.19 75
1961.29 68
1961.39 64
1961.49 65
1961.60 71
1961.70 79
1961.80 88
1961.90 96
1962.00 101
1962.10 101
1962.21 98
1962.31 92
1962.41 85
1962.51 78
1962.61 72
1962.71 69
1962.82 67
1962.92 66
1963.02 66
1963.12 66
1963.22 67
1963.32 70
1963.43 74
1963.53 81
1963.63 90
1963.73 99
1963.83 108
1963.94 114
1964.04 118
1964.14 117
1964.24 112
1964.34 103
1964.44 92
1964.55 79
1964.65 67
1964.75 56
1964.85 47
1964.95 42
1965.05 38
1965.16 36
1965.26 35
1965.36 33
1965.46 29
1965.56 23
1965.66 15
1965.77 7
1965.87 0
1965.97 0
1966.07 0
1966.17 0
1966.28 0
1966.38 0
1966.48 0
1966.58 0
1966.68 1
1966.78 7
1966.89 13
1966.99 18
1967.09 24
1967.19 28
1967.29 31
1967.40 34
1967.50 36
1967.60 38
1967.70 41
1967.80 46
1967.90 54
1968.01 64
1968.11 75
1968.21 88
1968.31 100
1968.41 110
1968.52 118
1968.62 125
1968.72 131
1968.82 137
1968.92 145
1969.02 154
1969.13 165
1969.23 176
1969.33 186
1969.43 194
1969.53 198
1969.64 201
1969.74 203
1969.84 204
1969.94 206
1970.04 208
1970.15 211
1970.25 213
1970.35 213
1970.45 212
1970.55 209
1970.65 204
1970.76 199
1970.86 194
1970.96 189
1971.06 185
1971.16 180
1971.27 175
1971.37 169
1971.47 163
1971.57 155
1971.67 148
1971.78 142
1971.88 138
1971.98 135
1972.08 135
1972.18 134
1972.29 134
1972.39 131
1972.49 127
1972.59 122
1972.69 116
1972.80 112
1972.90 112
1973.00 115
1973.10 122
1973.20 131
1973.30 141
1973.41 148
1973.51 152
1973.61 153
1973.71 151
1973.81 148
1973.92 145
1974.02 143
1974.12 140
1974.22 137
1974.32 131
1974.43 123
1974.53 110
1974.63 96
1974.73 82
1974.83 69
1974.94 59
1975.04 52
1975.14 48
1975.24 46
1975.34 45
1975.45 43
1975.55 42
1975.65 41
1975.75 41
1975.85 44
1975.96 50
1976.06 58
1976.16 69
1976.26 82
1976.37 95
1976.47 107
1976.57 118
1976.67 127
1976.77 133
1976.88 136
1976.98 138
1977.08 137
1977.18 136
1977.28 134
1977.39 132
1977.49 129
1977.59 125
1977.69 121
1977.79 117
1977.90 113
1978.00 109
1978.10 107
1978.20 106
1978.30 106
1978.41 108
1978.51 110
1978.61 114
1978.71 117
1978.81 120
1978.92 122
1979.02 123
1979.12 122
1979.22 119
1979.33 113
1979.43 106
1979.53 96
1979.63 86
1979.73 77
1979.84 70
1979.94 68
1980.04 70
1980.14 77
1980.24 85
1980.35 94
1980.45 101
1980.55 105
1980.65 105
1980.76 104
1980.86 102
1980.96 101
1981.06 104
1981.16 111
1981.27 120
1981.37 130
1981.47 141
1981.57 150
1981.67 155
1981.78 157
1981.88 156
1981.98 152
1982.08 146
1982.19 140
1982.29 135
1982.39 133
1982.49 135
1982.59 141
1982.70 152
1982.80 164
1982.90 176
1983.00 185
1983.11 189
1983.21 186
1983.31 175
1983.41 158
1983.51 137
1983.62 116
1983.72 96
1983.82 81
1983.92 71
1984.03 67
1984.13 68
1984.23 71
1984.33 75
1984.43 78
1984.54 79
1984.64 78
1984.74 75
1984.84 69
1984.95 62
1985.05 55
1985.15 47
1985.25 40
1985.36 34
1985.46 31
1985.56 30
1985.66 32
1985.76 37
1985.87 45
1985.97 55
1986.07 65
1986.17 74
1986.28 80
1986.38 83
1986.48 84
1986.58 83
1986.69 80
1986.79 77
1986.89 75
1986.99 73
1987.09 71
1987.20 69
1987.30 65
1987.40 61
1987.50 55
1987.61 50
1987.71 45
1987.81 42
1987.91 40
1988.02 41
1988.12 45
1988.22 51
1988.32 58
1988.42 67
1988.53 77
1988.63 88
1988.73 97
1988.83 104
1988.94 109
1989.04 111
1989.14 109
1989.24 104
1989.35 97
1989.45 88
1989.55 80
1989.65 74
1989.76 70
1989.86 69
1989.96 69
1990.06 70
1990.17 70
1990.27 68
1990.37 63
1990.47 56
1990.57 46
1990.68 37
1990.78 29
1990.88 24
1990.98 21
1991.09 22
1991.19 24
1991.29 28
1991.39 32
1991.50 35
1991.60 39
1991.70 43
1991.80 49
1991.91 58
1992.01 70
1992.11 85
1992.21 102
1992.32 119
1992.42 134
1992.52 146
1992.62 154
1992.73 158
1992.83 158
1992.93 156
1993.03 151
1993.14 143
1993.24 133
1993.34 122
1993.44 110
1993.55 97
1993.65 86
1993.75 75
1993.85 67
1993.96 61
1994.06 56
1994.16 51
1994.26 47
1994.37 42
1994.47 37
1994.57 32
1994.67 28
1994.78 25
1994.88 24
1994.98 26
1995.08 29
1995.19 33
1995.29 39
1995.39 46
1995.49 53
1995.60 61
1995.70 68
1995.80 74
1995.90 79
1996.01 80
1996.11 77
1996.21 70
1996.31 60
1996.42 47
1996.52 33
1996.62 19
1996.72 7
1996.83 0
1996.93 0
1997.03 0
1997.13 0
1997.24 0
1997.34 0
1997.44 0
1997.54 0
1997.65 0
1997.75 6
1997.85 15
1997.96 24
1998.06 33
1998.16 41
1998.26 48
1998.37 53
1998.47 58
1998.57 63
1998.67 67
1998.78 72
1998.88 77
1998.98 80
1999.08 83
1999.19 83
1999.29 81
1999.39 77
1999.49 71
1999.60 64
1999.70 57
1999.80 51
1999.90 47
2000.01 45
2000.11 44
2000.21 44
2000.32 44
2000.42 44
2000.52 43
2000.62 43
2000.73 42
2000.83 43
2000.93 44
2001.03 48
2001.14 53
2001.24 60
2001.34 69
2001.44 79
2001.55 89
2001.65 98
2001.75 106
2001.86 111
2001.96 114
2002.06 115
2002.16 115
2002.27 116
2002.37 118
2002.47 122
2002.57 128
2002.68 135
2002.78 142
2002.88 148
2002.99 152
2003.09 154
2003.19 153
2003.29 150
2003.40 145
2003.50 138
2003.60 132
2003.70 127
2003.81 124
2003.91 123
2004.01 124
2004.12 127
2004.22 131
2004.32 135
2004.42 139
2004.53 141
2004.63 144
2004.73 146
2004.84 150
2004.94 156
2005.04 164
2005.14 174
2005.25 185
2005.35 195
2005.45 202
2005.55 205
2005.66 205
2005.76 199
2005.86 191
2005.97 181
2006.07 171
2006.17 163
2006.27 159
2006.38 157
2006.48 158
2006.58 161
2006.69 163
2006.79 165
2006.89 165
2006.99 163
2007.10 159
2007.20 152
2007.30 142
2007.41 131
2007.51 118
2007.61 106
2007.71 96
2007.82 91
2007.92 91
2008.02 99
2008.13 113
2008.23 130
2008.33 148
2008.43 163
2008.54 173
2008.64 175
2008.74 169
2008.85 157
2008.95 140
2009.05 121
2009.15 101
2009.26 83
2009.36 67
2009.46 55
2009.57 46
2009.67 40
2009.77 38
2009.87 39
2009.98 42
2010.08 46
2010.18 51
2010.29 56
2010.39 61
2010.49 65
2010.59 69
2010.70 72
2010.80 74
2010.90 76
2011.01 76
2011.11 75
2011.21 72
2011.32 66
2011.42 57
2011.52 46
2011.62 33
2011.73 19
2011.83 7
2011.93 0
2012.04 0
2012.14 0
2012.24 0
2012.34 0
2012.45 0
2012.55 1
2012.65 2
2012.76 2
2012.86 1
2012.96 1
2013.07 2
2013.17 7
2013.27 15
2013.37 27
2013.48 40
2013.58 56
2013.68 72
2013.79 87
2013.89 100
2013.99 112
2014.10 121
2014.20 127
2014.30 131
2014.40 133
2014.51 132
2014.61 130
2014.71 126
2014.82 121
2014.92 116
2015.02 110
2015.13 104
2015.23 99
2015.33 94
2015.44 90
2015.54 87
2015.64 85
2015.74 86
2015.85 87
2015.95 90
2016.05 94
2016.16 97
2016.26 98
2016.36 97
2016.47 92
2016.57 85
2016.67 76
2016.77 66
2016.88 58
2016.98 53
2017.08 51
2017.19 51
2017.29 52
2017.39 52
2017.50 51
2017.60 50
2017.70 48
2017.81 48
2017.91 50
2018.01 54
2018.12 60
2018.22 66
2018.32 71
2018.42 74
2018.53 75
2018.63 73
2018.73 70
2018.84 67
2018.94 62
2019.04 58
2019.15 52
2019.25 46
2019.35 38
2019.46 31
2019.56 24
2019.66 19
2019.77 16
2019.87 15
2019.97 16
2020.07 18
2020.18 21
2020.28 24
2020.38 27
2020.49 31
2020.59 36
2020.69 42
2020.80 49
2020.90 55
2021.00 59
2021.11 61
2021.21 59
2021.31 54
2021.42 47
2021.52 40
2021.62 34
2021.73 31
2021.83 32
2021.93 37
2022.04 43
2022.14 51
2022.24 58
2022.35 62
2022.45 64
2022.55 62
2022.65 58
2022.76 54
2022.86 51
2022.96 49
2023.07 49
2023.17 51
2023.27 54
2023.38 58
2023.48 60
2023.58 62
2023.69 64
2023.79 67
2023.89 72
2024.00 79
2024.10 89
2024.20 101
2024.31 112
2024.41 122
2024.51 128
2024.62 130
2024.72 127
2024.82 119
2024.93 110
2025.03 100
2025.13 92
2025.24 88
2025.34 91
2025.44 99
2025.55 112
2025.65 130
2025.75 149
2025.86 168
2025.96 185
2026.06 200
2026.17 211
2026.27 219
2026.37 226
2026.48 231
2026.58 235
2026.68 238
2026.79 241
2026.89 241
2026.99 240
2027.10 236
2027.20 231
2027.30 226
2027.41 221
2027.51 218
2027.61 216
2027.72 217
2027.82 218
2027.92 218
2028.03 217
2028.13 213
2028.23 206
2028.34 198
2028.44 189
2028.54 181
2028.65 175
2028.75 173
2028.85 174
2028.96 177
2029.06 182
2029.16 187
2029.27 191
2029.37 193
2029.47 193
2029.58 192
2029.68 190
2029.78 189
2029.89 189
2029.99 190
2030.09 194
2030.20 197
2030.30 201
2030.40 204
2030.51 206
2030.61 206
2030.71 206
2030.82 205
2030.92 205
2031.03 207
2031.13 209
2031.23 213
2031.34 218
2031.44 222
2031.54 224
2031.65 225
2031.75 223
2031.85 219
2031.96 215
2032.06 210
2032.16 205
2032.27 201
2032.37 197
2032.47 193
2032.58 188
2032.68 181
2032.78 173
2032.89 163
2032.99 153
2033.09 143
2033.20 134
2033.30 128
2033.41 123
2033.51 122
2033.61 121
2033.72 121
2033.82 122
2033.92 121
2034.03 120
2034.13 118
2034.23 115
2034.34 111
2034.44 106
2034.54 102
2034.65 99
2034.75 97
2034.85 97
2034.96 97
2035.06 98
2035.17 98
2035.27 97
2035.37 94
2035.48 88
2035.58 81
2035.68 74
2035.79 67
2035.89 62
2035.99 58
2036.10 57
2036.20 56
2036.30 57
2036.41 57
2036.51 57
2036.61 57
2036.72 57
2036.82 58
2036.93 58
2037.03 59
2037.13 61
2037.24 63
2037.34 65
2037.44 68
2037.55 70
2037.65 74
2037.75 78
2037.86 83
2037.96 88
2038.07 92
2038.17 94
2038.27 96
2038.38 96
2038.48 94
2038.58 93
2038.69 91
2038.79 91
2038.89 91
2039.00 94
2039.10 96
2039.21 98
2039.31 99
2039.41 98
2039.52 94
2039.62 89
2039.72 82
2039.83 77
2039.93 74
2040.03 74
2040.14 77
2040.24 81
2040.35 87
2040.45 92
2040.55 94
2040.66 93
2040.76 90
2040.86 86
2040.97 82
2041.07 78
2041.18 76
2041.28 74
2041.38 74
2041.49 73
2041.59 71
2041.69 69
2041.80 66
2041.90 63
2042.01 59
2042.11 54
2042.21 48
2042.32 41
2042.42 32
2042.52 22
2042.63 12
2042.73 2
2042.83 0
2042.94 0
2043.04 0
2043.15 0
2043.25 0
2043.35 0
2043.46 0
2043.56 0
2043.66 3
2043.77 6
2043.87 10
2043.98 15
2044.08 22
2044.18 32
2044.29 45
2044.39 59
2044.50 73
2044.60 87
2044.70 99
2044.81 109
2044.91 116
2045.01 119
2045.12 120
2045.22 118
2045.33 115
2045.43 109
2045.53 102
2045.64 94
2045.74 86
2045.84 78
2045.95 69
2046.05 59
2046.16 49
2046.26 38
2046.36 27
2046.47 17
2046.57 8
2046.68 3
2046.78 1
2046.88 3
2046.99 9
2047.09 16
2047.19 25
2047.30 33
2047.40 40
2047.51 46
2047.61 50
2047.71 54
2047.82 58
2047.92 64
2048.03 70
2048.13 77
2048.23 85
2048.34 91
2048.44 97
2048.54 99
2048.65 100
2048.75 99
2048.86 98
2048.96 97
2049.06 98
2049.17 101
2049.27 106
2049.38 111
2049.48 116
2049.58 120
2049.69 123
2049.79 126
2049.90 130
2050.00 134
2050.10 139
2050.21 145
2050.31 151
2050.42 156
2050.52 160
2050.62 162
2050.73 161
2050.83 158
2050.94 154
2051.04 148
2051.14 142
2051.25 137
2051.35 132
2051.45 129
2051.56 128
2051.66 128
2051.77 130
2051.87 133
2051.97 137
2052.08 140
2052.18 142
2052.29 141
2052.39 137
2052.49 130
2052.60 122
2052.70 112
2052.81 103
2052.91 96
2053.01 90
2053.12 85
2053.22 81
2053.33 77
2053.43 71
2053.53 64
2053.64 56
2053.74 48
2053.85 40
2053.95 33
2054.05 27
2054.16 23
2054.26 20
2054.37 19
2054.47 22
2054.57 28
2054.68 38
2054.78 53
2054.89 70
2054.99 88
2055.10 106
2055.20 120
2055.30 129
2055.41 132
2055.51 129
2055.62 121
2055.72 107
2055.82 90
2055.93 72
2056.03 53
2056.14 37
2056.24 23
2056.34 14
2056.45 8
2056.55 7
2056.66 8
2056.76 13
2056.86 20
2056.97 28
2057.07 36
2057.18 44
2057.28 51
2057.38 59
2057.49 66
2057.59 72
2057.70 77
2057.80 81
2057.91 84
2058.01 84
2058.11 83
2058.22 81
2058.32 78
2058.43 75
2058.53 72
2058.63 71
2058.74 70
2058.84 70
2058.95 71
2059.05 73
2059.16 73
2059.26 73
2059.36 69
2059.47 63
2059.57 55
2059.68 45
2059.78 35
2059.88 26
2059.99 19
2060.09 16
2060.20 15
2060.30 17
2060.41 19
2060.51 22
2060.61 24
2060.72 25
2060.82 25
2060.93 26
2061.03 28
2061.13 32
2061.24 39
2061.34 48
2061.45 58
2061.55 66
2061.66 73
2061.76 78
2061.86 81
2061.97 85
2062.07 90
2062.18 100
2062.28 113
2062.39 128
2062.49 142
2062.59 153
2062.70 157
2062.80 154
2062.91 143
2063.01 128
2063.12 110
2063.22 94
2063.32 82
2063.43 74
2063.53 71
2063.64 70
2063.74 70
2063.85 71
2063.95 71
2064.05 70
2064.16 69
2064.26 68
2064.37 68
2064.47 68
2064.58 69
2064.68 70
2064.78 70
2064.89 70
2064.99 69
2065.10 70
2065.20 70
2065.31 71
2065.41 73
2065.51 76
2065.62 78
2065.72 81
2065.83 84
2065.93 87
2066.04 92
2066.14 97
2066.24 102
2066.35 107
2066.45 112
2066.56 115
2066.66 116
2066.77 116
2066.87 114
2066.97 112
2067.08 109
2067.18 107
2067.29 106
2067.39 106
2067.50 108
2067.60 112
2067.71 118
2067.81 124
2067.91 129
2068.02 134
2068.12 137
2068.23 137
2068.33 133
2068.44 127
2068.54 120
2068.64 112
2068.75 105
2068.85 101
2068.96 100
2069.06 103
2069.17 108
2069.27 114
2069.38 119
2069.48 123
2069.58 127
2069.69 129
2069.79 133
2069.90 138
2070.00 146
2070.11 157
2070.21 170
2070.32 182
2070.42 191
2070.52 197
2070.63 197
2070.73 193
2070.84 186
2070.94 176
2071.05 166
2071.15 156
2071.26 148
2071.36 141
2071.46 135
2071.57 130
2071.67 124
2071.78 118
2071.88 111
2071.99 104
2072.09 98
2072.20 92
2072.30 89
2072.40 86
2072.51 85
2072.61 85
2072.72 84
2072.82 81
2072.93 77
2073.03 71
2073.14 65
2073.24 60
2073.35 56
2073.45 56
2073.55 57
2073.66 62
2073.76 68
2073.87 76
2073.97 84
2074.08 94
2074.18 105
2074.29 118
2074.39 131
2074.49 146
2074.60 161
2074.70 175
2074.81 188
2074.91 198
2075.02 207
2075.12 213
2075.23 219
2075.33 224
2075.44 231
2075.54 239
2075.65 249
2075.75 260
2075.85 270
2075.96 277
2076.06 278
2076.17 272
2076.27 259
2076.38 240
2076.48 218
2076.59 195
2076.69 172
2076.80 152
2076.90 135
2077.00 120
2077.11 106
2077.21 94
2077.32 83
2077.42 73
2077.53 64
2077.63 56
2077.74 49
2077.84 43
2077.95 38
2078.05 34
2078.16 32
2078.26 32
2078.36 34
2078.47 38
2078.57 42
2078.68 46
2078.78 48
2078.89 48
2078.99 46
2079.10 45
2079.20 45
2079.31 48
2079.41 56
2079.52 66
2079.62 79
2079.73 92
2079.83 103
2079.93 111
2080.04 116
2080.14 116
2080.25 114
2080.35 109
2080.46 103
2080.56 96
2080.67 89
2080.77 82
2080.88 77
2080.98 73
2081.09 73
2081.19 75
2081.30 79
2081.40 84
2081.51 89
2081.61 92
2081.71 92
2081.82 90
2081.92 86
2082.03 81
2082.13 77
2082.24 75
2082.34 74
2082.45 76
2082.55 77
2082.66 78
2082.76 76
2082.87 71
2082.97 63
2083.08 55
2083.18 48
2083.29 44
2083.39 43
2083.50 46
2083.60 52
2083.70 60
2083.81 68
2083.91 74
2084.02 79
2084.12 81
2084.23 80
2084.33 76
2084.44 71
2084.54 66
2084.65 63
2084.75 61
2084.86 63
2084.96 68
2085.07 75
2085.17 83
2085.28 91
2085.38 97
2085.49 100
2085.59 99
2085.70 95
2085.80 87
2085.91 77
2086.01 66
2086.12 55
2086.22 45
2086.33 38
2086.43 32
2086.53 28
2086.64 25
2086.74 22
2086.85 20
2086.95 16
2087.06 13
2087.16 11
2087.27 9
2087.37 8
2087.48 8
2087.58 7
2087.69 5
2087.79 1
2087.90 0
2088.00 0
2088.11 0
2088.21 0
2088.32 0
2088.42 0
2088.53 4
2088.63 18
2088.74 33
2088.84 46
2088.95 57
2089.05 63
2089.16 65
2089.26 63
2089.37 59
2089.47 54
2089.58 50
2089.68 49
2089.79 50
2089.89 52
2090.00 56
2090.10 60
2090.21 63
2090.31 65
2090.42 66
2090.52 65
2090.63 63
2090.73 59
2090.84 53
2090.94 45
2091.05 37
2091.15 28
2091.26 20
2091.36 13
2091.47 9
2091.57 7
2091.68 7
2091.78 8
2091.89 9
2091.99 10
2092.10 10
2092.20 9
2092.31 8
2092.41 6
2092.52 5
2092.62 4
2092.73 5
2092.83 7
2092.94 11
2093.04 18
2093.15 28
2093.25 39
2093.36 51
2093.46 62
2093.57 71
2093.67 78
2093.78 83
2093.88 86
2093.99 90
2094.09 94
2094.20 99
2094.30 104
2094.41 107
2094.51 106
2094.62 102
2094.72 93
2094.83 83
2094.93 73
2095.04 66
2095.14 63
2095.25 64
2095.35 68
2095.46 75
2095.56 81
2095.67 87
2095.77 92
2095.88 96
2095.98 100
2096.09 102
2096.19 105
2096.30 105
2096.40 104
2096.51 101
2096.61 96
2096.72 91
2096.82 87
2096.93 85
2097.03 86
2097.14 89
2097.24 94
2097.35 98
2097.45 102
2097.56 105
2097.66 107
2097.77 109
2097.87 110
2097.98 111
2098.08 113
2098.19 113
2098.29 111
2098.40 105
2098.50 97
2098.61 87
2098.71 76
2098.82 67
2098.93 60
2099.03 58
2099.14 61
2099.24 67
2099.35 75
2099.45 83
2099.56 88
2099.66 89
2099.77 88
2099.87 84
2099.98 79
2100.08 76
2100.19 76
2100.29 77
2100.40 80
2100.50 82
2100.61 82
2100.71 78
2100.82 72
2100.92 64
2101.03 55
2101.13 47
2101.24 39
2101.34 31
2101.45 22
2101.55 13
2101.66 3
2101.77 0
2101.87 0
2101.98 0
2102.08 0
2102.19 0
2102.29 0
2102.40 0
2102.50 0
2102.61 13
2102.71 30
2102.82 48
2102.92 64
2103.03 77
2103.13 86
2103.24 90
2103.34 88
2103.45 80
2103.55 68
2103.66 56
2103.77 44
2103.87 36
2103.98 31
2104.08 32
2104.19 35
2104.29 41
2104.40 46
2104.50 51
2104.61 55
2104.71 58
2104.82 60
2104.92 62
2105.03 64
2105.13 67
2105.24 70
2105.34 75
2105.45 80
2105.56 86
2105.66 94
2105.77 103
2105.87 111
2105.98 117
2106.08 120
2106.19 120
2106.29 115
2106.40 106
2106.50 97
2106.61 89
2106.71 84
2106.82 82
2106.92 83
2107.03 87
2107.14 90
2107.24 92
2107.35 91
2107.45 89
2107.56 85
2107.66 82
2107.77 81
2107.87 83
2107.98 88
2108.08 94
2108.19 100
2108.29 104
2108.40 106
2108.51 107
2108.61 108
2108.72 108
2108.82 110
2108.93 113
2109.03 115
2109.14 117
2109.24 114
2109.35 108
2109.45 99
2109.56 86
2109.66 71
2109.77 56
2109.88 42
2109.98 31
2110.09 21
2110.19 14
2110.30 8
2110.40 4
2110.51 0
2110.61 0
2110.72 0
2110.82 0
2110.93 0
2111.04 3
2111.14 10
2111.25 20
2111.35 30
2111.46 41
2111.56 51
2111.67 60
2111.77 68
2111.88 74
2111.98 78
2112.09 81
2112.20 84
2112.30 86
2112.41 89
2112.51 93
2112.62 97
2112.72 101
2112.83 105
2112.93 107
2113.04 105
2113.15 98
2113.25 85
2113.36 67
2113.46 46
2113.57 24
2113.67 5
2113.78 0
2113.88 0
2113.99 0
2114.10 0
2114.20 0
2114.31 3
2114.41 13
2114.52 22
2114.62 31
2114.73 37
2114.83 42
2114.94 46
2115.05 49
2115.15 51
2115.26 52
2115.36 51
2115.47 51
2115.57 52
2115.68 53
2115.78 56
2115.89 59
2116.00 62
2116.10 63
2116.21 63
2116.31 60
2116.42 54
2116.52 47
2116.63 39
2116.73 32
2116.84 26
2116.95 23
2117.05 23
2117.16 25
2117.26 29
2117.37 33
2117.47 37
2117.58 39
2117.68 41
2117.79 42
2117.90 43
2118.00 46
2118.11 50
2118.21 56
2118.32 61
2118.42 66
2118.53 68
2118.64 68
2118.74 65
2118.85 59
2118.95 52
2119.06 47
2119.16 44
2119.27 46
2119.38 51
2119.48 61
2119.59 75
2119.69 91
2119.80 107
2119.90 122
2120.01 135
2120.12 144
2120.22 150
2120.33 151
2120.43 148
2120.54 141
2120.64 131
2120.75 118
2120.85 103
2120.96 87
2121.07 72
2121.17 59
2121.28 48
2121.38 42
2121.49 40
2121.59 42
2121.70 46
2121.81 50
2121.91 55
2122.02 58
2122.12 60
2122.23 60
2122.34 59
2122.44 56
2122.55 52
2122.65 47
2122.76 40
2122.86 32
2122.97 23
2123.08 14
2123.18 5
2123.29 0
2123.39 0
2123.50 0
2123.60 0
2123.71 0
2123.82 0
2123.92 0
2124.03 0
2124.13 3
2124.24 9
2124.34 14
2124.45 16
2124.56 15
2124.66 12
2124.77 7
2124.87 2
2124.98 0
2125.09 0
2125.19 0
2125.30 0
2125.40 0
2125.51 3
2125.61 10
2125.72 18
2125.83 25
2125.93 31
2126.04 36
2126.14 39
2126.25 40
2126.36 40
2126.46 39
2126.57 38
2126.67 37
2126.78 37
2126.88 37
2126.99 38
2127.10 40
2127.20 42
2127.31 45
2127.41 48
2127.52 50
2127.63 52
2127.73 54
2127.84 55
2127.94 56
2128.05 58
2128.15 59
2128.26 61
2128.37 64
2128.47 68
2128.58 73
2128.68 79
2128.79 87
2128.90 95
2129.00 102
2129.11 109
2129.21 114
2129.32 116
2129.43 116
2129.53 113
2129.64 109
2129.74 105
2129.85 102
2129.96 99
2130.06 98
2130.17 98
2130.27 97
2130.38 93
2130.49 87
2130.59 77
2130.70 66
2130.80 54
2130.91 42
2131.01 35
2131.12 31
2131.23 33
2131.33 39
2131.44 46
2131.54 55
2131.65 62
2131.76 67
2131.86 70
2131.97 71
2132.07 71
2132.18 72
2132.29 75
2132.39 80
2132.50 87
2132.60 95
2132.71 103
2132.82 109
2132.92 114
2133.03 116
2133.13 118
2133.24 119
2133.35 121
2133.45 126
2133.56 132
2133.66 141
2133.77 151
2133.88 159
2133.98 165
2134.09 167
2134.19 165
2134.30 160
2134.41 154
2134.51 147
2134.62 142
2134.72 139
2134.83 139
2134.94 140
2135.04 141
2135.15 142
2135.26 141
2135.36 139
2135.47 136
2135.57 134
2135.68 132
2135.79 131
2135.89 130
2136.00 128
2136.10 125
2136.21 119
2136.32 111
2136.42 101
2136.53 91
2136.63 80
2136.74 70
2136.85 61
2136.95 53
2137.06 46
2137.16 39
2137.27 34
2137.38 31
2137.48 29
2137.59 30
2137.70 33
2137.80 38
2137.91 43
2138.01 48
2138.12 50
2138.23 50
2138.33 48
2138.44 43
2138.54 37
2138.65 29
2138.76 23
2138.86 17
2138.97 12
2139.08 7
2139.18 2
2139.29 0
2139.39 0
2139.50 0
2139.61 0
2139.71 0
2139.82 0
2139.92 0
2140.03 1
2140.14 18
2140.24 36
2140.35 53
2140.46 67
2140.56 76
2140.67 80
2140.77 79
2140.88 74
2140.99 68
2141.09 60
2141.20 54
2141.31 48
2141.41 44
2141.52 42
2141.62 41
2141.73 41
2141.84 43
2141.94 46
2142.05 50
2142.15 55
2142.26 60
2142.37 65
2142.47 70
2142.58 75
2142.69 79
2142.79 84
2142.90 89
2143.00 94
2143.11 99
2143.22 103
2143.32 106
2143.43 107
2143.54 105
2143.64 101
2143.75 93
2143.85 84
2143.96 73
2144.07 62
2144.17 53
2144.28 47
2144.39 45
2144.49 47
2144.60 53
2144.71 61
2144.81 71
2144.92 81
2145.02 90
2145.13 98
2145.24 104
2145.34 109
2145.45 113
2145.56 116
2145.66 118
2145.77 119
2145.87 120
2145.98 119
2146.09 117
2146.19 115
2146.30 112
2146.41 109
2146.51 106
2146.62 104
2146.73 102
2146.83 101
2146.94 100
2147.04 99
2147.15 98
2147.26 97
2147.36 95
2147.47 93
2147.58 90
2147.68 87
2147.79 84
2147.90 82
2148.00 82
2148.11 84
2148.21 87
2148.32 91
2148.43 96
2148.53 102
2148.64 108
2148.75 114
2148.85 122
2148.96 132
2149.07 143
2149.17 155
2149.28 164
2149.38 172
2149.49 176
2149.60 176
2149.70 175
2149.81 173
2149.92 172
2150.02 171
2150.13 171
2150.24 168
2150.34 160
2150.45 146
2150.56 126
2150.66 101
2150.77 74
2150.87 49
2150.98 29
2151.09 16
2151.19 11
2151.30 14
2151.41 21
2151.51 31
2151.62 41
2151.73 51
2151.83 58
2151.94 63
2152.05 65
2152.15 65
2152.26 65
2152.37 65
2152.47 66
2152.58 68
2152.68 72
2152.79 75
2152.90 78
2153.00 78
2153.11 76
2153.22 70
2153.32 61
2153.43 49
2153.54 35
2153.64 22
2153.75 9
2153.86 0
2153.96 0
2154.07 0
2154.18 0
2154.28 0
2154.39 0
2154.50 0
2154.60 0
2154.71 0
2154.82 0
2154.92 7
2155.03 15
2155.13 25
2155.24 36
2155.35 47
2155.45 57
2155.56 65
2155.67 71
2155.77 73
2155.88 73
2155.99 70
2156.09 63
2156.20 54
2156.31 42
2156.41 28
2156.52 13
2156.63 0
2156.73 0
2156.84 0
2156.95 0
2157.05 0
2157.16 13
2157.27 30
2157.37 48
2157.48 64
2157.59 76
2157.69 84
2157.80 87
2157.91 86
2158.01 80
2158.12 72
2158.23 63
2158.33 55
2158.44 49
2158.55 48
2158.65 49
2158.76 54
2158.87 61
2158.97 68
2159.08 74
2159.19 80
2159.29 85
2159.40 90
2159.51 96
2159.61 101
2159.72 105
2159.83 106
2159.93 102
2160.04 93
2160.15 80
2160.25 64
2160.36 48
2160.47 37
2160.57 33
2160.68 38
2160.79 50
2160.89 68
2161.00 90
2161.11 112
2161.21 131
2161.32 146
2161.43 156
2161.53 162
2161.64 165
2161.75 165
2161.85 163
2161.96 160
2162.07 156
2162.17 150
2162.28 143
2162.39 135
2162.49 129
2162.60 124
2162.71 122
2162.81 123
2162.92 128
2163.03 136
2163.13 147
2163.24 158
2163.35 167
2163.45 175
2163.56 180
2163.67 183
2163.77 182
2163.88 179
2163.99 174
2164.09 167
2164.20 160
2164.31 151
2164.42 141
2164.52 130
2164.63 118
2164.74 105
2164.84 94
2164.95 84
2165.06 78
2165.16 76
2165.27 79
2165.38 85
2165.48 96
2165.59 108
2165.70 122
2165.80 134
2165.91 145
2166.02 154
2166.12 161
2166.23 165
2166.34 168
2166.44 171
2166.55 173
2166.66 174
2166.77 175
2166.87 174
2166.98 170
2167.09 162
2167.19 151
2167.30 138
2167.41 123
2167.51 109
2167.62 98
2167.73 91
2167.83 89
2167.94 92
2168.05 97
2168.15 105
2168.26 113
2168.37 120
2168.47 125
2168.58 128
2168.69 130
2168.80 131
2168.90 131
2169.01 131
2169.12 131
2169.22 130
2169.33 127
2169.44 122
2169.54 115
2169.65 105
2169.76 95
2169.86 85
2169.97 76
2170.08 69
2170.19 64
2170.29 60
2170.40 57
2170.51 55
2170.61 52
2170.72 50
2170.83 46
2170.93 41
2171.04 34
2171.15 24
2171.25 13
2171.36 2
2171.47 0
2171.58 0
2171.68 0
2171.79 0
2171.90 0
2172.00 3
2172.11 10
2172.22 15
2172.32 17
2172.43 14
2172.54 9
2172.65 3
2172.75 0
2172.86 0
2172.97 0
2173.07 0
2173.18 0
2173.29 4
2173.39 13
2173.50 25
2173.61 38
2173.72 52
2173.82 67
2173.93 80
2174.04 91
2174.14 99
2174.25 105
2174.36 109
2174.46 110
2174.57 108
2174.68 105
2174.79 99
2174.89 91
2175.00 82
2175.11 73
2175.21 65
2175.32 58
2175.43 54
2175.53 52
2175.64 50
2175.75 48
2175.86 44
2175.96 38
2176.07 29
2176.18 19
2176.28 8
2176.39 0
2176.50 0
2176.61 0
2176.71 0
2176.82 0
2176.93 0
2177.03 1
2177.14 7
2177.25 13
2177.36 17
2177.46 20
2177.57 22
2177.68 24
2177.78 27
2177.89 31
2178.00 37
2178.11 44
2178.21 51
2178.32 57
2178.43 62
2178.53 64
2178.64 64
2178.75 61
2178.86 57
2178.96 52
2179.07 48
2179.18 45
2179.28 42
2179.39 42
2179.50 43
2179.61 47
2179.71 53
2179.82 62
2179.93 73
2180.03 86
2180.14 100
2180.25 114
2180.36 127
2180.46 137
2180.57 145
2180.68 150
2180.78 150
2180.89 146
2181.00 140
2181.11 130
2181.21 119
2181.32 107
2181.43 97
2181.53 89
2181.64 84
2181.75 81
2181.86 80
2181.96 79
2182.07 76
2182.18 70
2182.28 60
2182.39 48
2182.50 35
2182.61 24
2182.71 15
2182.82 10
2182.93 8
2183.04 10
2183.14 13
2183.25 16
2183.36 16
2183.46 14
2183.57 9
2183.68 3
2183.79 0
2183.89 0
2184.00 0
2184.11 0
2184.22 0
2184.32 0
2184.43 0
2184.54 0
2184.64 6
2184.75 13
2184.86 20
2184.97 24
2185.07 26
2185.18 27
2185.29 27
2185.40 26
2185.50 27
2185.61 29
2185.72 34
2185.82 40
2185.93 47
2186.04 53
2186.15 57
2186.25 59
2186.36 59
2186.47 59
2186.58 58
2186.68 59
2186.79 62
2186.90 67
2187.01 72
2187.11 77
2187.22 80
2187.33 80
2187.43 78
2187.54 74
2187.65 70
2187.76 66
2187.86 66
2187.97 68
2188.08 72
2188.19 77
2188.29 80
2188.40 79
2188.51 74
2188.62 65
2188.72 51
2188.83 37
2188.94 25
2189.05 18
2189.15 18
2189.26 25
2189.37 39
2189.47 56
2189.58 75
2189.69 91
2189.80 102
2189.90 106
2190.01 105
2190.12 98
2190.23 89
2190.33 78
2190.44 68
2190.55 62
2190.66 59
2190.76 60
2190.87 64
2190.98 70
2191.09 77
2191.19 83
2191.30 90
2191.41 96
2191.52 101
2191.62 107
2191.73 114
2191.84 121
2191.95 128
2192.05 135
2192.16 139
2192.27 140
2192.38 137
2192.48 131
2192.59 122
2192.70 110
2192.81 99
2192.91 90
2193.02 84
2193.13 81
2193.24 81
2193.34 83
2193.45 87
2193.56 91
2193.67 93
2193.77 94
2193.88 93
2193.99 91
2194.10 89
2194.20 87
2194.31 86
2194.42 87
2194.53 89
2194.63 92
2194.74 95
2194.85 96
2194.96 95
2195.06 92
2195.17 85
2195.28 76
2195.39 64
2195.49 51
2195.60 41
2195.71 34
2195.82 32
2195.92 36
2196.03 45
2196.14 56
2196.25 69
2196.35 80
2196.46 90
2196.57 99
2196.68 109
2196.78 121
2196.89 137
2197.00 154
2197.11 171
2197.21 185
2197.32 192
2197.43 193
2197.54 186
2197.64 172
2197.75 155
2197.86 137
2197.97 121
2198.08 108
2198.18 97
2198.29 88
2198.40 80
2198.51 72
2198.61 65
2198.72 59
2198.83 55
2198.94 54
2199.04 57
2199.15 64
2199.26 73
2199.37 82
2199.47 90
2199.58 94
2199.69 93
2199.80 88
2199.90 80
2200.01 70
2200.12 62
2200.23 57
2200.34 58
2200.44 64
2200.55 73
2200.66 84
2200.77 95
2200.87 104
2200.98 110
2201.09 112
2201.20 112
2201.30 111
2201.41 109
2201.52 107
2201.63 106
2201.74 105
2201.84 104
2201.95 103
2202.06 101
2202.17 98
2202.27 96
2202.38 93
2202.49 90
2202.60 86
2202.70 81
2202.81 75
2202.92 65
2203.03 53
2203.14 39
2203.24 23
2203.35 7
2203.46 0
2203.57 0
2203.67 0
2203.78 0
2203.89 0
2204.00 0
2204.11 0
2204.21 0
2204.32 1
2204.43 15
2204.54 30
2204.64 48
2204.75 68
2204.86 89
2204.97 109
2205.08 125
2205.18 137
2205.29 144
2205.40 144
2205.51 139
2205.61 131
2205.72 120
2205.83 110
2205.94 102
2206.05 97
2206.15 94
2206.26 94
2206.37 96
2206.48 99
2206.58 102
2206.69 104
2206.80 105
2206.91 106
2207.02 106
2207.12 105
2207.23 103
2207.34 100
2207.45 94
2207.56 88
2207.66 81
2207.77 74
2207.88 70
2207.99 71
2208.09 77
2208.20 90
2208.31 108
2208.42 130
2208.53 152
2208.63 173
2208.74 188
2208.85 198
2208.96 202
2209.07 199
2209.17 193
2209.28 184
2209.39 175
2209.50 167
2209.60 161
2209.71 156
2209.82 152
2209.93 148
2210.04 144
2210.14 140
2210.25 135
2210.36 129
2210.47 123
2210.58 118
2210.68 113
2210.79 109
2210.90 107
2211.01 107
2211.12 110
2211.22 116
2211.33 125
2211.44 136
2211.55 146
2211.65 156
2211.76 162
2211.87 165
2211.98 164
2212.09 162
2212.19 159
2212.30 157
2212.41 157
2212.52 159
2212.63 161
2212.73 162
2212.84 160
2212.95 156
2213.06 148
2213.17 139
2213.27 129
2213.38 121
2213.49 115
2213.60 113
2213.71 115
2213.81 119
2213.92 125
2214.03 131
2214.14 137
2214.25 140
2214.35 142
2214.46 142
2214.57 139
2214.68 136
2214.79 131
2214.89 127
2215.00 124
2215.11 121
2215.22 119
2215.33 118
2215.43 117
2215.54 116
2215.65 114
2215.76 112
2215.87 110
2215.97 109
2216.08 110
2216.19 113
2216.30 119
2216.41 126
2216.51 135
2216.62 143
2216.73 151
2216.84 158
2216.95 164
2217.06 170
2217.16 177
2217.27 185
2217.38 194
2217.49 204
2217.60 214
2217.70 223
2217.81 232
2217.92 239
2218.03 245
2218.14 251
2218.24 255
2218.35 256
2218.46 256
2218.57 253
2218.68 248
2218.78 243
2218.89 239
2219.00 237
2219.11 237
2219.22 238
2219.33 238
2219.43 236
2219.54 230
2219.65 218
2219.76 201
2219.87 180
2219.97 156
2220.08 132
2220.19 109
2220.30 90
2220.41 76
2220.52 67
2220.62 64
2220.73 64
2220.84 68
2220.95 73
2221.06 79
2221.16 84
2221.27 88
2221.38 91
2221.49 95
2221.60 98
2221.70 102
2221.81 106
2221.92 109
2222.03 112
2222.14 114
2222.25 116
2222.35 117
2222.46 119
2222.57 122
2222.68 125
2222.79 127
2222.90 128
2223.00 128
2223.11 126
2223.22 123
2223.33 119
2223.44 115
2223.54 112
2223.65 108
2223.76 104
2223.87 100
2223.98 93
2224.09 86
2224.19 77
2224.30 69
2224.41 61
2224.52 53
2224.63 47
2224.74 43
2224.84 39
2224.95 37
2225.06 36
2225.17 38
2225.28 41
2225.38 48
2225.49 56
2225.60 65
2225.71 73
2225.82 79
2225.93 82
2226.03 82
2226.14 78
2226.25 73
2226.36 69
2226.47 66
2226.58 65
2226.68 65
2226.79 67
2226.90 67
2227.01 67
2227.12 64
2227.23 58
2227.33 50
2227.44 41
2227.55 32
2227.66 25
2227.77 21
2227.88 19
2227.98 22
2228.09 27
2228.20 35
2228.31 44
2228.42 53
2228.53 62
2228.63 69
2228.74 74
2228.85 79
2228.96 83
2229.07 88
2229.18 94
2229.28 101
2229.39 109
2229.50 117
2229.61 124
2229.72 130
2229.83 133
2229.93 134
2230.04 134
2230.15 134
2230.26 135
2230.37 136
2230.48 139
2230.59 143
2230.69 147
2230.80 150
2230.91 151
2231.02 151
2231.13 149
2231.24 146
2231.34 140
2231.45 134
2231.56 126
2231.67 117
2231.78 109
2231.89 101
2231.99 93
2232.10 87
2232.21 81
2232.32 77
2232.43 74
2232.54 72
2232.65 71
2232.75 72
2232.86 74
2232.97 76
2233.08 78
2233.19 80
2233.30 80
2233.40 80
2233.51 79
2233.62 78
2233.73 76
2233.84 75
2233.95 74
2234.06 73
2234.16 74
2234.27 74
2234.38 75
2234.49 74
2234.60 72
2234.71 67
2234.81 61
2234.92 54
2235.03 50
2235.14 50
2235.25 56
2235.36 68
2235.47 86
2235.57 107
2235.68 127
2235.79 143
2235.90 154
2236.01 159
2236.12 159
2236.23 157
2236.33 155
2236.44 156
2236.55 158
2236.66 162
2236.77 166
2236.88 168
2236.99 165
2237.09 159
2237.20 150
2237.31 140
2237.42 130
2237.53 121
2237.64 114
2237.75 108
2237.85 102
2237.96 96
2238.07 90
2238.18 85
2238.29 81
2238.40 79
2238.51 80
2238.61 83
2238.72 85
2238.83 87
2238.94 88
2239.05 85
2239.16 80
2239.27 72
2239.37 63
2239.48 53
2239.59 43
2239.70 34
2239.81 26
2239.92 20
2240.03 17
2240.13 16
2240.24 18
2240.35 20
2240.46 24
2240.57 26
2240.68 26
2240.79 23
2240.90 18
2241.00 11
2241.11 4
2241.22 0
2241.33 0
2241.44 0
2241.55 1
2241.66 8
2241.76 16
2241.87 24
2241.98 29
2242.09 32
2242.20 31
2242.31 28
2242.42 22
2242.53 16
2242.63 9
2242.74 2
2242.85 0
2242.96 0
2243.07 0
2243.18 0
2243.29 0
2243.39 0
2243.50 0
2243.61 0
2243.72 1
2243.83 3
2243.94 6
2244.05 10
2244.16 16
2244.26 24
2244.37 35
2244.48 46
2244.59 58
2244.70 68
2244.81 75
2244.92 79
2245.03 79
2245.13 77
2245.24 73
2245.35 69
2245.46 65
2245.57 63
2245.68 62
2245.79 62
2245.90 62
2246.00 60
2246.11 56
2246.22 50
2246.33 43
2246.44 36
2246.55 29
2246.66 25
2246.77 23
2246.88 23
2246.98 26
2247.09 29
2247.20 32
2247.31 35
2247.42 37
2247.53 39
2247.64 42
2247.75 46
2247.85 51
2247.96 56
2248.07 63
2248.18 69
2248.29 75
2248.40 82
2248.51 89
2248.62 95
2248.72 101
2248.83 106
2248.94 109
2249.05 110
2249.16 110
2249.27 110
2249.38 111
2249.49 113
2249.60 119
2249.70 126
2249.81 134
2249.92 143
2250.03 150
2250.14 156
2250.25 159
2250.36 158
2250.47 154
2250.58 146
2250.68 134
2250.79 118
2250.90 100
2251.01 80
2251.12 62
2251.23 46
2251.34 34
2251.45 25
2251.56 20
2251.66 17
2251.77 16
2251.88 17
2251.99 20
2252.10 24
2252.21 31
2252.32 39
2252.43 50
2252.54 61
2252.64 71
2252.75 80
2252.86 86
2252.97 90
2253.08 91
2253.19 90
2253.30 90
2253.41 90
2253.52 90
2253.63 92
2253.73 93
2253.84 92
2253.95 89
2254.06 82
2254.17 73
2254.28 62
2254.39 51
2254.50 42
2254.61 36
2254.72 33
2254.82 33
2254.93 36
2255.04 39
2255.15 42
2255.26 43
2255.37 43
2255.48 41
2255.59 38
2255.70 36
2255.81 35
2255.91 36
2256.02 40
2256.13 47
2256.24 56
2256.35 66
2256.46 75
2256.57 82
2256.68 86
2256.79 87
2256.90 85
2257.00 82
2257.11 80
2257.22 78
2257.33 78
2257.44 80
2257.55 82
2257.66 84
2257.77 86
2257.88 88
2257.99 89
2258.10 89
2258.20 90
2258.31 90
2258.42 89
2258.53 88
2258.64 86
2258.75 83
2258.86 79
2258.97 75
2259.08 72
2259.19 68
2259.30 66
2259.40 63
2259.51 59
2259.62 55
2259.73 51
2259.84 46
2259.95 41
2260.06 37
2260.17 34
2260.28 32
2260.39 30
2260.50 28
2260.60 24
2260.71 17
2260.82 8
2260.93 0
2261.04 0
2261.15 0
2261.26 0
2261.37 0
2261.48 0
2261.59 0
2261.70 1
2261.80 23
2261.91 46
2262.02 66
2262.13 83
2262.24 95
2262.35 104
2262.46 110
2262.57 116
2262.68 123
2262.79 133
2262.90 145
2263.01 157
2263.12 167
2263.22 173
2263.33 173
2263.44 166
2263.55 154
2263.66 139
2263.77 124
2263.88 111
2263.99 101
2264.10 95
2264.21 92
2264.32 91
2264.43 90
2264.53 90
2264.64 88
2264.75 86
2264.86 84
2264.97 83
2265.08 84
2265.19 86
2265.30 88
2265.41 91
2265.52 94
2265.63 94
2265.74 92
2265.85 89
2265.95 84
2266.06 79
2266.17 77
2266.28 78
2266.39 83
2266.50 92
2266.61 104
2266.72 117
2266.83 131
2266.94 143
2267.05 153
2267.16 161
2267.27 166
2267.38 169
2267.48 171
2267.59 171
2267.70 170
2267.81 168
2267.92 167
2268.03 165
2268.14 163
2268.25 161
2268.36 159
2268.47 155
2268.58 148
2268.69 139
2268.80 127
2268.91 113
2269.02 97
2269.12 82
2269.23 69
2269.34 58
2269.45 51
2269.56 47
2269.67 45
2269.78 45
2269.89 46
2270.00 47
2270.11 49
2270.22 53
2270.33 60
2270.44 68
2270.55 78
2270.66 89
2270.76 97
2270.87 103
2270.98 103
2271.09 99
2271.20 91
2271.31 81
2271.42 73
2271.53 68
2271.64 68
2271.75 75
2271.86 86
2271.97 100
2272.08 114
2272.19 127
2272.30 134
2272.41 136
2272.52 132
2272.62 122
2272.73 108
2272.84 92
2272.95 77
2273.06 62
2273.17 51
2273.28 41
2273.39 34
2273.50 29
2273.61 24
2273.72 19
2273.83 15
2273.94 10
2274.05 5
2274.16 0
2274.27 0
2274.38 0
2274.48 0
2274.59 0
2274.70 0
2274.81 0
2274.92 0
2275.03 8
2275.14 22
2275.25 35
2275.36 46
2275.47 53
2275.58 58
2275.69 60
2275.80 61
2275.91 63
2276.02 65
2276.13 68
2276.24 71
2276.35 73
2276.46 73
2276.57 72
2276.67 70
2276.78 70
2276.89 72
2277.00 77
2277.11 87
2277.22 99
2277.33 112
2277.44 125
2277.55 135
2277.66 141
2277.77 143
2277.88 144
2277.99 143
2278.10 144
2278.21 147
2278.32 151
2278.43 155
2278.54 158
2278.65 157
2278.76 154
2278.87 147
2278.98 137
2279.08 126
2279.19 114
2279.30 103
2279.41 94
2279.52 85
2279.63 79
2279.74 76
2279.85 77
2279.96 83
2280.07 94
2280.18 109
2280.29 128
2280.40 147
2280.51 165
2280.62 180
2280.73 189
2280.84 195
2280.95 198
2281.06 201
2281.17 206
2281.28 215
2281.39 229
2281.50 245
2281.61 260
2281.72 271
2281.82 276
2281.93 272
2282.04 260
2282.15 242
2282.26 222
2282.37 201
2282.48 184
2282.59 172
2282.70 166
2282.81 163
2282.92 163
2283.03 164
2283.14 164
2283.25 165
2283.36 164
2283.47 164
2283.58 164
2283.69 165
2283.80 167
2283.91 168
2284.02 168
2284.13 166
2284.24 162
2284.35 158
2284.46 152
2284.57 147
2284.68 143
2284.79 139
2284.90 135
2285.01 131
2285.12 127
2285.22 122
2285.33 116
2285.44 109
2285.55 103
2285.66 97
2285.77 90
2285.88 82
2285.99 72
2286.10 62
2286.21 51
2286.32 41
2286.43 35
2286.54 33
2286.65 36
2286.76 43
2286.87 52
2286.98 62
2287.09 71
2287.20 76
2287.31 78
2287.42 76
2287.53 72
2287.64 68
2287.75 64
2287.86 62
2287.97 61
2288.08 61
2288.19 61
2288.30 61
2288.41 60
2288.52 61
2288.63 63
2288.74 69
2288.85 79
2288.96 92
2289.07 108
2289.18 123
2289.29 136
2289.40 146
2289.51 150
2289.62 149
2289.73 144
2289.84 135
2289.95 125
2290.06 115
2290.17 107
2290.27 100
2290.38 97
2290.49 96
2290.60 98
2290.71 101
2290.82 107
2290.93 112
2291.04 118
2291.15 124
2291.26 129
2291.37 134
2291.48 138
2291.59 140
2291.70 139
2291.81 135
2291.92 128
2292.03 118
2292.14 107
2292.25 95
2292.36 86
2292.47 79
2292.58 76
2292.69 75
2292.80 77
2292.91 79
2293.02 80
2293.13 80
2293.24 78
2293.35 74
2293.46 70
2293.57 67
2293.68 64
2293.79 62
2293.90 60
2294.01 58
2294.12 55
2294.23 52
2294.34 48
2294.45 45
2294.56 44
2294.67 46
2294.78 50
2294.89 56
2295.00 63
2295.11 70
2295.22 75
2295.33 77
2295.44 77
2295.55 74
2295.66 67
2295.77 57
2295.88 45
2295.99 31
2296.10 17
2296.21 3
2296.32 0
2296.43 0
2296.54 0
2296.65 0
2296.76 0
2296.87 0
2296.98 0
2297.09 1
2297.20 5
2297.31 10
2297.42 14
2297.53 20
2297.64 27
2297.75 37
2297.86 49
2297.97 61
2298.08 74
2298.19 85
2298.30 93
2298.41 99
2298.52 100
2298.63 99
2298.74 94
2298.85 87
2298.96 79
2299.07 70
2299.18 62
2299.29 55
2299.40 51
2299.51 49
2299.62 49
2299.73 50
2299.84 51
2299.95 51
2300.06 50
2300.17 47
2300.28 43
2300.39 39
2300.50 36
2300.61 35
2300.72 37
2300.83 41
2300.94 49
2301.05 59
2301.16 71
2301.27 83
2301.38 95
2301.49 106
2301.60 115
2301.71 122
2301.82 126
2301.93 125
2302.04 122
2302.15 115
2302.26 107
2302.37 98
2302.48 91
2302.59 86
2302.70 84
2302.81 84
2302.92 87
2303.03 90
2303.14 94
2303.25 98
2303.36 103
2303.47 109
2303.58 117
2303.70 127
2303.81 138
2303.92 149
2304.03 160
2304.14 169
2304.25 176
2304.36 182
2304.47 187
2304.58 190
2304.69 193
2304.80 194
2304.91 194
2305.02 192
2305.13 187
2305.24 180
2305.35 171
2305.46 163
2305.57 157
2305.68 155
2305.79 156
2305.90 161
2306.01 168
2306.12 174
2306.23 177
2306.34 177
2306.45 174
2306.56 169
2306.67 164
2306.78 162
2306.89 162
2307.00 165
2307.11 170
2307.22 174
2307.33 176
2307.44 175
2307.55 169
2307.66 159
2307.77 147
2307.88 134
2307.99 121
2308.10 109
2308.21 99
2308.32 92
2308.43 86
2308.54 81
2308.66 75
2308.77 68
2308.88 58
2308.99 47
2309.10 35
2309.21 25
2309.32 19
2309.43 17
2309.54 19
2309.65 24
2309.76 31
2309.87 38
2309.98 42
2310.09 44
2310.20 41
2310.31 35
2310.42 27
2310.53 16
2310.64 4
2310.75 0
2310.86 0
2310.97 0
2311.08 0
2311.19 0
2311.30 0
2311.41 0
2311.52 0
2311.63 7
2311.74 15
2311.85 21
2311.96 28
2312.08 33
2312.19 39
2312.30 45
2312.41 51
2312.52 57
2312.63 64
2312.74 72
2312.85 81
2312.96 91
2313.07 101
2313.18 108
2313.29 113
2313.40 115
2313.51 113
2313.62 108
2313.73 101
2313.84 94
2313.95 89
2314.06 86
2314.17 85
2314.28 86
2314.39 88
2314.50 91
2314.61 93
2314.72 96
2314.83 98
2314.95 101
2315.06 105
2315.17 110
2315.28 115
2315.39 121
2315.50 127
2315.61 132
2315.72 138
2315.83 143
2315.94 148
2316.05 154
2316.16 161
2316.27 169
2316.38 178
2316.49 187
2316.60 197
2316.71 206
2316.82 213
2316.93 218
2317.04 221
2317.15 221
2317.27 218
2317.38 212
2317.49 203
2317.60 191
2317.71 177
2317.82 160
2317.93 141
2318.04 123
2318.15 107
2318.26 95
2318.37 88
2318.48 85
2318.59 88
2318.70 93
2318.81 100
2318.92 106
2319.03 109
2319.14 108
2319.25 101
2319.36 91
2319.48 79
2319.59 66
2319.70 54
2319.81 42
2319.92 32
2320.03 23
2320.14 13
2320.25 2
2320.36 0
2320.47 0
2320.58 0
2320.69 0
2320.80 0
2320.91 0
2321.02 0
2321.13 2
2321.24 18
2321.35 32
2321.47 43
2321.58 50
2321.69 55
2321.80 57
2321.91 58
2322.02 58
2322.13 59
2322.24 62
2322.35 65
2322.46 71
2322.57 79
2322.68 89
2322.79 102
2322.90 117
2323.01 132
2323.12 146
2323.24 156
2323.35 160
2323.46 158
2323.57 151
2323.68 140
2323.79 126
2323.90 111
2324.01 97
2324.12 86
2324.23 76
2324.34 69
2324.45 63
2324.56 59
2324.67 55
2324.78 52
2324.89 50
2325.01 48
2325.12 48
2325.23 50
2325.34 52
2325.45 54
2325.56 56
2325.67 56
2325.78 56
2325.89 54
2326.00 52
2326.11 50
2326.22 48
2326.33 47
2326.44 47
2326.56 47
2326.67 48
2326.78 49
2326.89 51
2327.00 53
2327.11 55
2327.22 57
2327.33 59
2327.44 60
2327.55 60
2327.66 60
2327.77 59
2327.88 58
2327.99 59
2328.11 61
2328.22 66
2328.33 71
2328.44 77
2328.55 83
2328.66 86
2328.77 87
2328.88 87
2328.99 84
2329.10 78
2329.21 71
2329.32 63
2329.43 54
2329.55 44
2329.66 35
2329.77 29
2329.88 25
2329.99 25
2330.10 27
2330.21 30
2330.32 33
2330.43 33
2330.54 31
2330.65 25
2330.76 19
2330.87 13
2330.99 11
2331.10 11
2331.21 16
2331.32 22
2331.43 28
2331.54 31
2331.65 32
2331.76 29
2331.87 23
2331.98 17
2332.09 12
2332.20 11
2332.32 13
2332.43 18
2332.54 26
2332.65 35
2332.76 44
2332.87 54
2332.98 64
2333.09 75
2333.20 87
2333.31 102
2333.42 117
2333.53 133
2333.65 148
2333.76 160
2333.87 168
2333.98 171
2334.09 171
2334.20 167
2334.31 162
2334.42 158
2334.53 154
2334.64 153
2334.75 153
2334.87 156
2334.98 160
2335.09 166
2335.20 173
2335.31 183
2335.42 193
2335.53 205
2335.64 218
2335.75 231
2335.86 243
2335.97 253
2336.09 261
2336.20 268
2336.31 273
2336.42 277
2336.53 281
2336.64 283
2336.75 284
2336.86 281
2336.97 276
2337.08 267
2337.20 256
2337.31 244
2337.42 231
2337.53 219
2337.64 207
2337.75 194
2337.86 181
2337.97 168
2338.08 153
2338.19 138
2338.30 123
2338.42 110
2338.53 98
2338.64 90
2338.75 84
2338.86 83
2338.97 85
2339.08 92
2339.19 101
2339.30 111
2339.41 121
2339.53 129
2339.64 134
2339.75 134
2339.86 131
2339.97 124
2340.08 117
2340.19 108
2340.30 101
2340.41 96
2340.53 91
2340.64 87
2340.75 82
2340.86 76
2340.97 67
2341.08 57
2341.19 46
2341.30 37
2341.41 31
2341.52 29
2341.64 32
2341.75 40
2341.86 51
2341.97 63
2342.08 75
2342.19 84
2342.30 89
2342.41 89
2342.52 87
2342.64 82
2342.75 75
2342.86 68
2342.97 61
2343.08 54
2343.19 47
2343.30 41
2343.41 37
2343.52 34
2343.64 34
2343.75 36
2343.86 38
2343.97 41
2344.08 45
2344.19 48
2344.30 53
2344.41 60
2344.52 70
2344.64 80
2344.75 91
2344.86 100
2344.97 105
2345.08 105
2345.19 101
2345.30 92
2345.41 81
2345.52 70
2345.64 61
2345.75 55
2345.86 53
2345.97 54
2346.08 60
2346.19 67
2346.30 75
2346.41 82
2346.53 86
2346.64 86
2346.75 82
2346.86 73
2346.97 63
2347.08 53
2347.19 44
2347.30 39
2347.41 36
2347.53 37
2347.64 40
2347.75 45
2347.86 51
2347.97 57
2348.08 62
2348.19 66
2348.30 69
2348.42 71
2348.53 69
2348.64 66
2348.75 62
2348.86 58
2348.97 54
2349.08 51
2349.19 49
2349.31 48
2349.42 46
2349.53 44
2349.64 42
2349.75 41
2349.86 42
2349.97 47
2350.08 56
2350.20 67
2350.31 78
2350.42 87
2350.53 93
2350.64 95
2350.75 94
2350.86 90
2350.97 87
2351.09 87
2351.20 90
2351.31 96
2351.42 102
2351.53 108
2351.64 111
2351.75 110
2351.86 104
2351.98 95
2352.09 84
2352.20 72
2352.31 62
2352.42 53
2352.53 47
2352.64 45
2352.76 46
2352.87 50
2352.98 58
2353.09 68
2353.20 80
2353.31 91
2353.42 102
2353.53 111
2353.65 118
2353.76 122
2353.87 124
2353.98 122
2354.09 117
2354.20 109
2354.31 99
2354.43 87
2354.54 76
2354.65 65
2354.76 56
2354.87 49
2354.98 44
2355.09 38
2355.21 31
2355.32 23
2355.43 14
2355.54 7
2355.65 1
2355.76 0
2355.87 0
2355.99 2
2356.10 8
2356.21 14
2356.32 19
2356.43 22
2356.54 24
2356.65 23
2356.76 20
2356.88 17
2356.99 14
2357.10 12
2357.21 12
2357.32 12
2357.43 14
2357.54 17
2357.66 22
2357.77 28
2357.88 37
2357.99 48
2358.10 62
2358.21 76
2358.33 91
2358.44 103
2358.55 112
2358.66 115
2358.77 112
2358.88 104
2358.99 93
2359.11 81
2359.22 72
2359.33 66
2359.44 65
2359.55 68
2359.66 74
2359.77 81
2359.89 86
2360.00 88
2360.11 87
2360.22 83
2360.33 75
2360.44 66
2360.55 58
2360.67 50
2360.78 43
2360.89 39
2361.00 37
2361.11 37
2361.22 41
2361.34 48
2361.45 57
2361.56 68
2361.67 79
2361.78 89
2361.89 97
2362.00 101
2362.12 101
2362.23 100
2362.34 99
2362.45 98
2362.56 98
2362.67 99
2362.79 101
2362.90 102
2363.01 101
2363.12 97
2363.23 91
2363.34 82
2363.46 70
2363.57 55
2363.68 37
2363.79 17
2363.90 0
2364.01 0
2364.12 0
2364.24 0
2364.35 0
2364.46 0
2364.57 0
2364.68 0
2364.79 9
2364.91 23
2365.02 33
2365.13 40
2365.24 43
2365.35 42
2365.46 39
2365.58 33
2365.69 27
2365.80 20
2365.91 14
2366.02 10
2366.13 7
2366.25 6
2366.36 7
2366.47 7
2366.58 8
2366.69 9
2366.80 11
2366.92 13
2367.03 18
2367.14 26
2367.25 36
2367.36 49
2367.47 62
2367.59 74
2367.70 83
2367.81 87
2367.92 87
2368.03 82
2368.14 76
2368.26 69
2368.37 64
2368.48 62
2368.59 65
2368.70 72
2368.81 83
2368.93 94
2369.04 106
2369.15 115
2369.26 122
2369.37 124
2369.48 122
2369.60 117
2369.71 110
2369.82 104
2369.93 99
2370.04 98
2370.15 101
2370.27 108
2370.38 117
2370.49 126
2370.60 134
2370.71 141
2370.83 148
2370.94 154
2371.05 162
2371.16 172
2371.27 185
2371.38 200
2371.50 217
2371.61 233
2371.72 248
2371.83 260
2371.94 269
2372.05 275
2372.17 279
2372.28 280
2372.39 277
2372.50 272
2372.61 264
2372.73 253
2372.84 241
2372.95 227
2373.06 215
2373.17 204
2373.28 195
2373.40 188
2373.51 183
2373.62 178
2373.73 172
2373.84 165
2373.96 155
2374.07 142
2374.18 129
2374.29 114
2374.40 99
2374.51 83
2374.63 68
2374.74 53
2374.85 38
2374.96 24
2375.07 13
2375.19 5
2375.30 3
2375.41 7
2375.52 19
2375.63 36
2375.74 55
2375.86 75
2375.97 93
2376.08 107
2376.19 118
2376.30 126
2376.42 133
2376.53 139
2376.64 144
2376.75 147
2376.86 147
2376.98 142
2377.09 132
2377.20 117
2377.31 101
2377.42 83
2377.54 67
2377.65 54
2377.76 44
2377.87 37
2377.98 33
2378.09 33
2378.21 35
2378.32 39
2378.43 46
2378.54 53
2378.65 61
2378.77 67
2378.88 72
2378.99 75
2379.10 75
2379.21 72
2379.33 66
2379.44 58
2379.55 48
2379.66 37
2379.77 24
2379.89 12
2380.00 0
2380.11 0
2380.22 0
2380.33 0
2380.45 0
2380.56 0
2380.67 0
2380.78 0
2380.89 0
2381.01 7
2381.12 19
2381.23 31
2381.34 42
2381.45 52
2381.57 61
2381.68 67
2381.79 71
2381.90 73
2382.01 72
2382.13 70
2382.24 67
2382.35 65
2382.46 64
2382.57 66
2382.69 69
2382.80 75
2382.91 82
2383.02 91
2383.13 101
2383.25 112
2383.36 124
2383.47 136
2383.58 147
2383.69 158
2383.81 169
2383.92 178
2384.03 187
2384.14 195
2384.25 204
2384.37 212
2384.48 220
2384.59 229
2384.70 239
2384.82 251
2384.93 266
2385.04 285
2385.15 307
2385.26 333
2385.38 360
2385.49 389
2385.60 416
2385.71 439
2385.82 458
2385.94 470
2386.05 478
2386.16 481
2386.27 483
2386.38 484
2386.50 485
2386.61 489
2386.72 495
2386.83 502
2386.95 509
2387.06 516
2387.17 522
2387.28 528
2387.39 533
2387.51 538
2387.62 543
2387.73 548
2387.84 551
2387.95 552
2388.07 551
2388.18 548
2388.29 543
2388.40 537
2388.52 530
2388.63 522
2388.74 512
2388.85 500
2388.96 487
2389.08 473
2389.19 457
2389.30 441
2389.41 424
2389.52 408
2389.64 392
2389.75 375
2389.86 360
2389.97 345
2390.09 332
2390.20 321
2390.31 311
2390.42 301
2390.53 292
2390.65 283
2390.76 271
2390.87 258
2390.98 242
2391.10 224
2391.21 206
2391.32 189
2391.43 173
2391.54 160
2391.66 150
2391.77 142
2391.88 135
2391.99 128
2392.11 119
2392.22 109
2392.33 97
2392.44 84
2392.56 71
2392.67 59
2392.78 48
2392.89 39
2393.00 31
2393.12 24
2393.23 19
2393.34 15
2393.45 15
2393.57 18
2393.68 27
2393.79 40
2393.90 58
2394.01 77
2394.13 95
2394.24 110
2394.35 120
2394.46 124
2394.58 121
2394.69 113
2394.80 102
2394.91 91
2395.03 81
2395.14 74
2395.25 71
2395.36 73
2395.47 78
2395.59 86
2395.70 94
2395.81 101
2395.92 106
2396.04 108
2396.15 109
2396.26 109
2396.37 109
2396.49 110
2396.60 114
2396.71 120
2396.82 128
2396.94 136
2397.05 144
2397.16 151
2397.27 157
2397.38 159
2397.50 159
2397.61 157
2397.72 151
2397.83 144
2397.95 135
2398.06 127
2398.17 120
2398.28 117
2398.40 118
2398.51 124
2398.62 135
2398.73 150
2398.85 166
2398.96 182
2399.07 197
2399.18 209
2399.30 218
2399.41 225
2399.52 231
2399.63 235
2399.75 237
2399.86 237
2399.97 234
2400.08 229
2400.20 220
2400.31 208
2400.42 194
2400.53 179
2400.64 163
2400.76 148
2400.87 133
2400.98 120
2401.09 108
2401.21 96
2401.32 86
2401.43 76
2401.54 65
2401.66 55
2401.77 46
2401.88 37
2401.99 29
2402.11 22
2402.22 18
2402.33 17
2402.44 19
2402.56 23
2402.67 30
2402.78 38
2402.89 45
2403.01 51
2403.12 54
2403.23 54
2403.34 51
2403.46 47
2403.57 43
2403.68 40
2403.79 39
2403.91 41
2404.02 47
2404.13 55
2404.24 65
2404.36 76
2404.47 87
2404.58 95
2404.70 100
2404.81 101
2404.92 99
2405.03 95
2405.15 90
2405.26 86
2405.37 84
2405.48 83
2405.60 83
2405.71 84
2405.82 82
2405.93 78
2406.05 70
2406.16 60
2406.27 49
2406.38 39
2406.50 32
2406.61 29
2406.72 31
2406.83 37
2406.95 47
2407.06 59
2407.17 70
2407.28 79
2407.40 85
2407.51 88
2407.62 88
2407.73 86
2407.85 84
2407.96 80
2408.07 77
2408.19 75
2408.30 73
2408.41 71
2408.52 70
2408.64 69
2408.75 68
2408.86 67
2408.97 66
2409.09 66
2409.20 67
2409.31 70
2409.42 74
2409.54 78
2409.65 83
2409.76 87
2409.88 88
2409.99 88
2410.10 86
2410.21 81
2410.33 75
2410.44 68
2410.55 60
2410.66 52
2410.78 43
2410.89 35
2411.00 28
2411.11 25
2411.23 25
2411.34 30
2411.45 40
2411.57 53
2411.68 68
2411.79 84
2411.90 98
2412.02 109
2412.13 116
2412.24 118
2412.35 117
2412.47 112
2412.58 105
2412.69 96
2412.81 86
2412.92 75
2413.03 64
2413.14 55
2413.26 48
2413.37 45
2413.48 46
2413.59 51
2413.71 60
2413.82 71
2413.93 82
2414.05 91
2414.16 96
2414.27 97
2414.38 94
2414.50 88
2414.61 82
2414.72 77
2414.84 74
2414.95 75
2415.06 76
2415.17 77
2415.29 77
2415.40 73
2415.51 65
2415.62 55
2415.74 45
2415.85 36
2415.96 31
2416.08 30
2416.19 33
2416.30 40
2416.41 49
2416.53 58
2416.64 66
2416.75 72
2416.87 76
2416.98 79
2417.09 79
2417.20 78
2417.32 76
2417.43 73
2417.54 69
2417.66 65
2417.77 61
2417.88 57
2417.99 53
2418.11 49
2418.22 42
2418.33 35
2418.45 25
2418.56 15
2418.67 4
2418.78 0
2418.90 0
2419.01 0
2419.12 0
2419.24 0
2419.35 0
2419.46 0
2419.57 0
2419.69 0
2419.80 6
2419.91 15
2420.03 27
2420.14 41
2420.25 58
2420.36 75
2420.48 90
2420.59 102
2420.70 110
2420.82 115
2420.93 116
2421.04 115
2421.16 115
2421.27 115
2421.38 116
2421.49 117
2421.61 117
2421.72 116
2421.83 112
2421.95 107
2422.06 102
2422.17 99
2422.28 99
2422.40 101
2422.51 106
2422.62 111
2422.74 114
2422.85 114
2422.96 111
2423.08 106
2423.19 100
2423.30 95
2423.41 93
2423.53 93
2423.64 96
2423.75 101
2423.87 105
2423.98 109
2424.09 111
2424.21 112
2424.32 112
2424.43 112
2424.54 111
2424.66 110
2424.77 109
2424.88 110
2425.00 112
2425.11 115
2425.22 119
2425.34 123
2425.45 125
2425.56 125
2425.67 121
2425.79 114
2425.90 105
2426.01 96
2426.13 87
2426.24 80
2426.35 74
2426.47 68
2426.58 63
2426.69 57
2426.81 52
2426.92 48
2427.03 46
2427.14 45
2427.26 47
2427.37 50
2427.48 54
2427.60 59
2427.71 64
2427.82 69
2427.94 73
2428.05 77
2428.16 79
2428.28 81
2428.39 83
2428.50 85
2428.61 89
2428.73 95
2428.84 103
2428.95 112
2429.07 121
2429.18 129
2429.29 132
2429.41 131
2429.52 124
2429.63 114
2429.75 101
2429.86 88
2429.97 77
2430.09 69
2430.20 63
2430.31 61
2430.42 61
2430.54 62
2430.65 63
2430.76 63
2430.88 61
2430.99 59
2431.10 56
2431.22 51
2431.33 47
2431.44 43
2431.56 39
2431.67 35
2431.78 33
2431.90 31
2432.01 31
2432.12 31
2432.24 31
2432.35 30
2432.46 28
2432.57 25
2432.69 21
2432.80 17
2432.91 13
2433.03 12
2433.14 12
2433.25 16
2433.37 23
2433.48 33
2433.59 44
2433.71 55
2433.82 65
2433.93 75
2434.05 83
2434.16 91
2434.27 99
2434.39 108
2434.50 118
2434.61 128
2434.73 137
2434.84 145
2434.95 151
2435.07 155
2435.18 155
2435.29 152
2435.41 148
2435.52 142
2435.63 136
2435.75 129
2435.86 123
2435.97 118
2436.09 114
2436.20 112
2436.31 110
2436.43 110
2436.54 111
2436.65 111
2436.77 111
2436.88 108
2436.99 105
2437.11 100
2437.22 95
2437.33 91
2437.44 90
2437.56 91
2437.67 94
2437.78 98
2437.90 101
2438.01 102
2438.12 99
2438.24 92
2438.35 82
2438.46 72
2438.58 64
2438.69 60
2438.80 63
2438.92 72
2439.03 86
2439.14 103
2439.26 120
2439.37 135
2439.49 146
2439.60 151
2439.71 152
2439.83 148
2439.94 141
2440.05 132
2440.17 121
2440.28 109
2440.39 99
2440.51 88
2440.62 80
2440.73 74
2440.85 72
2440.96 72
2441.07 75
2441.19 79
2441.30 84
2441.41 87
2441.53 88
2441.64 88
2441.75 87
2441.87 86
2441.98 87
2442.09 89
2442.21 94
2442.32 100
2442.43 106
2442.55 112
2442.66 117
2442.77 120
2442.89 121
2443.00 120
2443.11 119
2443.23 116
2443.34 112
2443.45 108
2443.57 104
2443.68 100
2443.79 97
2443.91 96
2444.02 97
2444.13 100
2444.25 105
2444.36 111
2444.48 119
2444.59 128
2444.70 136
2444.82 145
2444.93 153
2445.04 161
2445.16 168
2445.27 174
2445.38 179
2445.50 183
2445.61 184
2445.72 184
2445.84 182
2445.95 179
2446.06 175
2446.18 172
2446.29 171
2446.40 172
2446.52 174
2446.63 177
2446.75 180
2446.86 182
2446.97 183
2447.09 183
2447.20 183
2447.31 183
2447.43 183
2447.54 184
2447.65 184
2447.77 183
2447.88 181
2447.99 176
2448.11 169
2448.22 161
2448.34 151
2448.45 142
2448.56 134
2448.68 127
2448.79 122
2448.90 118
2449.02 114
2449.13 111
2449.24 108
2449.36 105
2449.47 102
2449.58 99
2449.70 96
2449.81 94
2449.93 93
2450.04 92
2450.15 93
2450.27 93
2450.38 94
2450.49 94
2450.61 93
2450.72 92
2450.83 90
2450.95 88
2451.06 86
2451.18 85
2451.29 85
2451.40 85
2451.52 86
2451.63 86
2451.74 85
2451.86 83
2451.97 82
2452.08 81
2452.20 81
2452.31 83
2452.43 85
2452.54 87
2452.65 89
2452.77 89
2452.88 87
2452.99 84
2453.11 81
2453.22 78
2453.33 74
2453.45 71
2453.56 66
2453.68 59
2453.79 50
2453.90 39
2454.02 28
2454.13 18
2454.24 9
2454.36 4
2454.47 3
2454.59 3
2454.70 6
2454.81 9
2454.93 11
2455.04 12
2455.15 11
2455.27 10
2455.38 7
2455.49 5
2455.61 2
2455.72 0
2455.84 0
2455.95 0
2456.06 0
2456.18 0
2456.29 0
2456.40 0
2456.52 0
2456.63 0
2456.75 2
2456.86 5
2456.97 9
2457.09 15
2457.20 22
2457.31 30
2457.43 39
2457.54 47
2457.66 54
2457.77 61
2457.88 67
2458.00 73
2458.11 78
2458.23 82
2458.34 85
2458.45 84
2458.57 80
2458.68 72
2458.79 62
2458.91 50
2459.02 40
2459.14 32
2459.25 28
2459.36 29
2459.48 33
2459.59 39
2459.70 47
2459.82 53
2459.93 58
2460.05 60
2460.16 61
2460.27 60
2460.39 58
2460.50 55
2460.62 53
2460.73 52
2460.84 50
2460.96 48
2461.07 47
2461.18 48
2461.30 49
2461.41 51
2461.53 53
2461.64 55
2461.75 54
2461.87 52
2461.98 48
2462.10 43
2462.21 38
2462.32 35
2462.44 34
2462.55 35
2462.67 38
2462.78 41
2462.89 45
2463.01 49
2463.12 53
2463.23 56
2463.35 59
2463.46 62
2463.58 64
2463.69 64
2463.80 62
2463.92 60
2464.03 56
2464.15 53
2464.26 52
2464.37 53
2464.49 57
2464.60 62
2464.72 68
2464.83 74
2464.94 79
2465.06 85
2465.17 90
2465.29 98
2465.40 107
2465.51 117
2465.63 128
2465.74 137
2465.86 144
2465.97 146
2466.08 142
2466.20 134
2466.31 122
2466.43 108
2466.54 95
2466.65 84
2466.77 77
2466.88 75
2467.00 76
2467.11 79
2467.22 85
2467.34 90
2467.45 94
2467.57 97
2467.68 99
2467.79 99
2467.91 98
2468.02 95
2468.14 91
2468.25 86
2468.36 80
2468.48 72
2468.59 65
2468.71 57
2468.82 49
2468.93 42
2469.05 35
2469.16 29
2469.28 24
2469.39 21
2469.50 22
2469.62 26
2469.73 33
2469.85 43
2469.96 52
2470.07 59
2470.19 61
2470.30 55
2470.42 43
2470.53 25
2470.64 5
2470.76 0
2470.87 0
2470.99 0
2471.10 0
2471.21 0
2471.33 0
2471.44 19
2471.56 36
2471.67 48
2471.79 56
2471.90 59
2472.01 60
2472.13 62
2472.24 65
2472.36 72
2472.47 81
2472.58 91
2472.70 101
2472.81 107
2472.93 108
2473.04 105
2473.15 100
2473.27 93
2473.38 86
2473.50 82
2473.61 80
2473.73 81
2473.84 83
2473.95 86
2474.07 87
2474.18 87
2474.30 85
2474.41 81
2474.52 75
2474.64 68
2474.75 61
2474.87 55
2474.98 52
2475.10 53
2475.21 56
2475.32 61
2475.44 66
2475.55 72
2475.67 75
2475.78 77
2475.89 76
2476.01 74
2476.12 72
2476.24 70
2476.35 69
2476.47 68
2476.58 69
2476.69 70
2476.81 70
2476.92 70
2477.04 67
2477.15 62
2477.27 56
2477.38 48
2477.49 38
2477.61 29
2477.72 19
2477.84 10
2477.95 2
2478.07 0
2478.18 0
2478.29 0
2478.41 0
2478.52 0
2478.64 0
2478.75 0
2478.86 4
2478.98 8
2479.09 11
2479.21 11
2479.32 10
2479.44 9
2479.55 8
2479.66 8
2479.78 9
2479.89 12
2480.01 15
2480.12 17
2480.24 20
2480.35 22
2480.46 24
2480.58 28
2480.69 34
2480.81 42
2480.92 51
2481.04 61
2481.15 71
2481.27 79
2481.38 85
2481.49 88
2481.61 89
2481.72 90
2481.84 92
2481.95 95
2482.07 98
2482.18 101
2482.29 103
2482.41 103
2482.52 100
2482.64 94
2482.75 87
2482.87 78
2482.98 71
2483.09 65
2483.21 62
2483.32 63
2483.44 67
2483.55 75
2483.67 86
2483.78 98
2483.90 112
2484.01 124
2484.12 135
2484.24 142
2484.35 146
2484.47 146
2484.58 143
2484.70 138
2484.81 132
2484.92 127
2485.04 124
2485.15 123
2485.27 123
2485.38 125
2485.50 126
2485.61 127
2485.73 125
2485.84 120
2485.95 113
2486.07 103
2486.18 92
2486.30 82
2486.41 75
2486.53 71
2486.64 72
2486.76 76
2486.87 83
2486.98 90
2487.10 96
2487.21 100
2487.33 102
2487.44 103
2487.56 103
2487.67 102
2487.79 102
2487.90 101
2488.01 99
2488.13 96
2488.24 90
2488.36 83
2488.47 75
2488.59 69
2488.70 65
2488.82 63
2488.93 62
2489.05 60
2489.16 57
2489.27 51
2489.39 42
2489.50 31
2489.62 19
2489.73 10
2489.85 5
2489.96 3
2490.08 6
2490.19 13
2490.31 23
2490.42 33
2490.53 45
2490.65 56
2490.76 68
2490.88 81
2490.99 95
2491.11 109
2491.22 124
2491.34 137
2491.45 150
2491.57 160
2491.68 167
2491.79 169
2491.91 169
2492.02 164
2492.14 156
2492.25 147
2492.37 136
2492.48 126
2492.60 117
2492.71 110
2492.83 105
2492.94 101
2493.05 97
2493.17 92
2493.28 86
2493.40 79
2493.51 72
2493.63 64
2493.74 58
2493.86 53
2493.97 50
2494.09 49
2494.20 51
2494.32 56
2494.43 64
2494.54 75
2494.66 91
2494.77 110
2494.89 132
2495.00 155
2495.12 177
2495.23 196
2495.35 210
2495.46 219
2495.58 222
2495.69 220
2495.81 215
2495.92 206
2496.04 196
2496.15 183
2496.26 169
2496.38 155
2496.49 140
2496.61 127
2496.72 118
2496.84 113
2496.95 114
2497.07 120
2497.18 128
2497.30 138
2497.41 147
2497.53 152
2497.64 154
2497.76 151
2497.87 145
2497.98 138
2498.10 131
2498.21 124
2498.33 120
2498.44 118
2498.56 119
2498.67 123
2498.79 128
2498.90 133
2499.02 138
2499.13 141
2499.25 142
2499.36 140
2499.48 136
2499.59 130
2499.71 124
2499.82 119
2499.94 115
2500.05 112
2500.16 111
2500.28 110
2500.39 109
2500.51 107
2500.62 104
2500.74 101
2500.85 98
2500.97 95
2501.08 94
2501.20 94
2501.31 96
2501.43 100
2501.54 103
2501.66 103
2501.77 101
2501.89 95
2502.00 85
2502.12 72
2502.23 57
2502.35 42
2502.46 28
2502.58 15
2502.69 2
2502.80 0
2502.92 0
2503.03 0
2503.15 0
2503.26 0
2503.38 0
2503.49 0
2503.61 0
2503.72 12
2503.84 25
2503.95 36
2504.07 42
2504.18 44
2504.30 42
2504.41 37
2504.53 31
2504.64 26
2504.76 21
2504.87 18
2504.99 18
2505.10 20
2505.22 23
2505.33 28
2505.45 34
2505.56 40
2505.68 47
2505.79 52
2505.91 57
2506.02 61
2506.14 64
2506.25 66
2506.37 69
2506.48 74
2506.60 81
2506.71 90
2506.83 100
2506.94 109
2507.05 115
2507.17 117
2507.28 115
2507.40 110
2507.51 102
2507.63 95
2507.74 90
2507.86 89
2507.97 91
2508.09 96
2508.20 104
2508.32 114
2508.43 123
2508.55 130
2508.66 135
2508.78 137
2508.89 135
2509.01 132
2509.12 128
2509.24 124
2509.35 122
2509.47 122
2509.58 124
2509.70 126
2509.81 128
2509.93 128
2510.04 126
2510.16 120
2510.27 112
2510.39 102
2510.50 91
2510.62 80
2510.73 71
2510.85 63
2510.96 58
2511.08 54
2511.19 52
2511.31 51
2511.42 50
2511.54 51
2511.65 54
2511.77 58
2511.88 65
2512.00 75
2512.11 85
2512.23 96
2512.34 105
2512.46 111
2512.57 113
2512.69 110
2512.80 104
2512.92 96
2513.03 89
2513.15 85
2513.26 85
2513.38 91
2513.49 102
2513.61 116
2513.72 130
2513.84 142
2513.95 149
2514.07 151
2514.18 149
2514.30 143
2514.42 136
2514.53 127
2514.65 119
2514.76 110
2514.88 100
2514.99 90
2515.11 79
2515.22 68
2515.34 57
2515.45 47
2515.57 38
2515.68 31
2515.80 27
2515.91 25
2516.03 26
2516.14 29
2516.26 35
2516.37 40
2516.49 46
2516.60 50
2516.72 52
2516.83 50
2516.95 47
2517.06 41
2517.18 35
2517.29 29
2517.41 22
2517.52 15
2517.64 7
2517.75 0
2517.87 0
2517.98 0
2518.10 0
2518.21 0
2518.33 0
2518.44 0
2518.56 5
2518.68 19
2518.79 31
2518.91 39
2519.02 42
2519.14 40
2519.25 37
2519.37 32
2519.48 29
2519.60 27
2519.71 29
2519.83 34
2519.94 40
2520.06 47
2520.17 54
2520.29 59
2520.40 63
2520.52 66
2520.63 66
2520.75 66
2520.86 64
2520.98 61
2521.09 56
2521.21 50
2521.32 43
2521.44 33
2521.56 22
2521.67 10
2521.79 0
2521.90 0
2522.02 0
2522.13 0
2522.25 0
2522.36 0
2522.48 0
2522.59 0
2522.71 6
2522.82 17
2522.94 24
2523.05 28
2523.17 28
2523.28 24
2523.40 19
2523.52 13
2523.63 8
2523.75 6
2523.86 7
2523.98 11
2524.09 17
2524.21 23
2524.32 31
2524.44 38
2524.55 46
2524.67 53
2524.78 62
2524.90 70
2525.01 77
2525.13 82
2525.24 86
2525.36 86
2525.48 85
2525.59 81
2525.71 78
2525.82 75
2525.94 73
2526.05 74
2526.17 76
2526.28 81
2526.40 88
2526.51 94
2526.63 100
2526.74 104
2526.86 106
2526.98 107
2527.09 107
2527.21 110
2527.32 116
2527.44 127
2527.55 142
2527.67 160
2527.78 179
2527.90 197
2528.01 212
2528.13 224
2528.24 234
2528.36 244
2528.48 255
2528.59 268
2528.71 282
2528.82 295
2528.94 308
2529.05 317
2529.17 323
2529.28 326
2529.40 327
2529.51 327
2529.63 329
2529.74 333
2529.86 339
2529.98 347
2530.09 357
2530.21 367
2530.32 376
2530.44 385
2530.55 393
2530.67 399
2530.78 405
2530.90 409
2531.01 412
2531.13 413
2531.25 413
2531.36 413
2531.48 412
2531.59 412
2531.71 412
2531.82 412
2531.94 412
2532.05 411
2532.17 410
2532.28 408
2532.40 407
2532.52 409
2532.63 412
2532.75 418
2532.86 425
2532.98 430
2533.09 434
2533.21 433
2533.32 429
2533.44 421
2533.56 411
2533.67 399
2533.79 388
2533.90 377
2534.02 367
2534.13 358
2534.25 349
2534.36 341
2534.48 334
2534.60 331
2534.71 331
2534.83 335
2534.94 345
2535.06 358
2535.17 376
2535.29 399
2535.40 426
2535.52 460
2535.64 500
2535.75 549
2535.87 604
2535.98 667
2536.10 735
2536.21 810
2536.33 890
2536.44 978
2536.56 1075
2536.68 1180
2536.79 1294
2536.91 1414
2537.02 1537
2537.14 1660
2537.25 1783
2537.37 1903
2537.48 2021
2537.60 2137
2537.72 2252
2537.83 2363
2537.95 2468
2538.06 2562
2538.18 2640
2538.29 2700
2538.41 2739
2538.53 2758
2538.64 2758
2538.76 2743
2538.87 2714
2538.99 2675
2539.10 2629
2539.22 2578
2539.33 2525
2539.45 2471
2539.57 2417
2539.68 2365
2539.80 2316
2539.91 2268
2540.03 2220
2540.14 2171
2540.26 2119
2540.38 2064
2540.49 2007
2540.61 1949
2540.72 1889
2540.84 1831
2540.95 1774
2541.07 1719
2541.19 1666
2541.30 1615
2541.42 1565
2541.53 1516
2541.65 1468
2541.76 1419
2541.88 1368
2542.00 1315
2542.11 1259
2542.23 1201
2542.34 1142
2542.46 1086
2542.57 1034
2542.69 988
2542.81 949
2542.92 914
2543.04 881
2543.15 847
2543.27 809
2543.38 766
2543.50 718
2543.62 666
2543.73 615
2543.85 567
2543.96 525
2544.08 490
2544.19 464
2544.31 444
2544.43 430
2544.54 421
2544.66 414
2544.77 406
2544.89 398
2545.01 389
2545.12 377
2545.24 363
2545.35 348
2545.47 332
2545.58 315
2545.70 299
2545.82 283
2545.93 268
2546.05 255
2546.16 243
2546.28 233
2546.39 225
2546.51 220
2546.63 216
2546.74 212
2546.86 207
2546.97 200
2547.09 191
2547.21 182
2547.32 174
2547.44 168
2547.55 165
2547.67 165
2547.78 168
2547.90 170
2548.02 172
2548.13 171
2548.25 167
2548.36 161
2548.48 155
2548.60 150
2548.71 147
2548.83 146
2548.94 146
2549.06 146
2549.17 143
2549.29 136
2549.41 123
2549.52 106
2549.64 87
2549.75 68
2549.87 51
2549.99 40
2550.10 36
2550.22 37
2550.33 44
2550.45 52
2550.57 60
2550.68 66
2550.80 68
2550.91 66
2551.03 62
2551.15 56
2551.26 50
2551.38 45
2551.49 44
2551.61 46
2551.72 52
2551.84 60
2551.96 68
2552.07 76
2552.19 80
2552.30 80
2552.42 76
2552.54 68
2552.65 59
2552.77 49
2552.88 41
2553.00 36
2553.12 34
2553.23 35
2553.35 38
2553.46 41
2553.58 43
2553.70 44
2553.81 43
2553.93 41
2554.04 38
2554.16 35
2554.28 33
2554.39 32
2554.51 32
2554.62 32
2554.74 32
2554.86 31
2554.97 29
2555.09 25
2555.20 22
2555.32 19
2555.44 19
2555.55 22
2555.67 27
2555.78 35
2555.90 44
2556.02 50
2556.13 54
2556.25 55
2556.36 51
2556.48 45
2556.60 37
2556.71 28
2556.83 19
2556.94 10
2557.06 1
2557.18 0
2557.29 0
2557.41 0
2557.52 0
2557.64 0
2557.76 0
2557.87 0
2557.99 0
2558.11 10
2558.22 26
2558.34 42
2558.45 58
2558.57 72
2558.69 84
2558.80 93
2558.92 98
2559.03 100
2559.15 99
2559.27 97
2559.38 95
2559.50 94
2559.61 94
2559.73 98
2559.85 104
2559.96 110
2560.08 117
2560.20 122
2560.31 125
2560.43 125
2560.54 122
2560.66 118
2560.78 113
2560.89 108
2561.01 105
2561.12 102
2561.24 100
2561.36 99
2561.47 98
2561.59 96
2561.71 92
2561.82 88
2561.94 83
2562.05 79
2562.17 78
2562.29 81
2562.40 88
2562.52 98
2562.63 110
2562.75 123
2562.87 132
2562.98 138
2563.10 139
2563.22 136
2563.33 129
2563.45 122
2563.56 117
2563.68 115
2563.80 117
2563.91 125
2564.03 139
2564.15 156
2564.26 175
2564.38 194
2564.49 211
2564.61 225
2564.73 234
2564.84 238
2564.96 237
2565.07 232
2565.19 223
2565.31 213
2565.42 201
2565.54 190
2565.66 180
2565.77 172
2565.89 166
2566.00 162
2566.12 159
2566.24 156
2566.35 153
2566.47 151
2566.59 149
2566.70 150
2566.82 153
2566.94 160
2567.05 169
2567.17 179
2567.28 190
2567.40 199
2567.52 207
2567.63 214
2567.75 220
2567.87 228
2567.98 237
2568.10 248
2568.21 259
2568.33 270
2568.45 276
2568.56 278
2568.68 274
2568.80 266
2568.91 254
2569.03 240
2569.14 227
2569.26 214
2569.38 204
2569.49 194
2569.61 184
2569.73 175
2569.84 164
2569.96 154
2570.08 144
2570.19 133
2570.31 123
2570.42 113
2570.54 104
2570.66 94
2570.77 86
2570.89 79
2571.01 73
2571.12 69
2571.24 67
2571.36 65
2571.47 65
2571.59 64
2571.70 64
2571.82 64
2571.94 65
2572.05 65
2572.17 64
2572.29 62
2572.40 58
2572.52 52
2572.64 45
2572.75 38
2572.87 32
2572.99 29
2573.10 28
2573.22 31
2573.33 37
2573.45 44
2573.57 51
2573.68 57
2573.80 60
2573.92 60
2574.03 59
2574.15 57
2574.27 55
2574.38 55
2574.50 56
2574.62 60
2574.73 64
2574.85 68
2574.96 72
2575.08 74
2575.20 77
2575.31 80
2575.43 84
2575.55 92
2575.66 101
2575.78 112
2575.90 123
2576.01 132
2576.13 137
2576.25 139
2576.36 137
2576.48 133
2576.60 127
2576.71 122
2576.83 119
2576.94 116
2577.06 114
2577.18 111
2577.29 105
2577.41 98
2577.53 89
2577.64 80
2577.76 71
2577.88 65
2577.99 61
2578.11 59
2578.23 57
2578.34 54
2578.46 48
2578.58 40
2578.69 29
2578.81 17
2578.93 6
2579.04 0
2579.16 0
2579.28 0
2579.39 0
2579.51 0
2579.63 0
2579.74 0
2579.86 0
2579.97 1
2580.09 5
2580.21 9
2580.32 14
2580.44 20
2580.56 27
2580.67 36
2580.79 45
2580.91 55
2581.02 65
2581.14 74
2581.26 81
2581.37 85
2581.49 87
2581.61 88
2581.72 87
2581.84 87
2581.96 87
2582.07 88
2582.19 90
2582.31 92
2582.42 93
2582.54 92
2582.66 90
2582.77 88
2582.89 84
2583.01 82
2583.12 81
2583.24 82
2583.36 84
2583.47 86
2583.59 90
2583.71 93
2583.82 96
2583.94 99
2584.06 101
2584.17 102
2584.29 103
2584.41 102
2584.52 100
2584.64 98
2584.76 96
2584.87 94
2584.99 92
2585.11 88
2585.22 83
2585.34 75
2585.46 65
2585.57 51
2585.69 36
2585.81 21
2585.92 9
2586.04 1
2586.16 0
2586.27 4
2586.39 14
2586.51 29
2586.62 44
2586.74 58
2586.86 70
2586.97 77
2587.09 80
2587.21 80
2587.32 78
2587.44 74
2587.56 71
2587.67 70
2587.79 71
2587.91 75
2588.02 81
2588.14 89
2588.26 98
2588.38 108
2588.49 116
2588.61 120
2588.73 121
2588.84 117
2588.96 108
2589.08 95
2589.19 80
2589.31 65
2589.43 51
2589.54 39
2589.66 31
2589.78 27
2589.89 24
2590.01 23
2590.13 22
2590.24 19
2590.36 15
2590.48 8
2590.59 0
2590.71 0
2590.83 0
2590.94 0
2591.06 0
2591.18 0
2591.29 0
2591.41 0
2591.53 11
2591.65 24
2591.76 35
2591.88 42
2592.00 45
2592.11 43
2592.23 39
2592.35 34
2592.46 28
2592.58 25
2592.70 23
2592.81 23
2592.93 26
2593.05 30
2593.16 36
2593.28 43
2593.40 51
2593.52 58
2593.63 64
2593.75 69
2593.87 72
2593.98 73
2594.10 72
2594.22 69
2594.33 64
2594.45 59
2594.57 54
2594.68 49
2594.80 47
2594.92 46
2595.03 46
2595.15 47
2595.27 47
2595.39 45
2595.50 42
2595.62 39
2595.74 37
2595.85 37
2595.97 41
2596.09 48
2596.20 60
2596.32 74
2596.44 88
2596.55 100
2596.67 110
2596.79 116
2596.91 119
2597.02 118
2597.14 116
2597.26 114
2597.37 111
2597.49 108
2597.61 106
2597.72 102
2597.84 98
2597.96 93
2598.08 87
2598.19 80
2598.31 73
2598.43 66
2598.54 60
2598.66 53
2598.78 47
2598.89 43
2599.01 40
2599.13 40
2599.25 43
2599.36 48
2599.48 54
2599.60 59
2599.71 63
2599.83 66
2599.95 67
2600.06 68
2600.18 70
2600.30 75
2600.42 82
2600.53 91
2600.65 100
2600.77 108
2600.88 111
2601.00 111
2601.12 105
2601.24 97
2601.35 87
2601.47 79
2601.59 75
2601.70 75
2601.82 82
2601.94 94
2602.05 110
2602.17 128
2602.29 147
2602.41 164
2602.52 178
2602.64 189
2602.76 196
2602.87 198
2602.99 195
2603.11 189
2603.23 178
2603.34 165
2603.46 151
2603.58 138
2603.69 129
2603.81 126
2603.93 129
2604.05 140
2604.16 158
2604.28 183
2604.40 212
2604.51 244
2604.63 278
2604.75 313
2604.86 350
2604.98 388
2605.10 429
2605.22 475
2605.33 526
2605.45 582
2605.57 643
2605.68 706
2605.80 771
2605.92 834
2606.04 894
2606.15 950
2606.27 1004
2606.39 1056
2606.51 1108
2606.62 1160
2606.74 1213
2606.86 1264
2606.97 1311
2607.09 1350
2607.21 1380
2607.33 1399
2607.44 1409
2607.56 1412
2607.68 1411
2607.79 1408
2607.91 1405
2608.03 1405
2608.15 1405
2608.26 1406
2608.38 1405
2608.50 1401
2608.61 1393
2608.73 1381
2608.85 1365
2608.97 1344
2609.08 1320
2609.20 1293
2609.32 1263
2609.44 1233
2609.55 1201
2609.67 1169
2609.79 1138
2609.90 1108
2610.02 1078
2610.14 1050
2610.26 1023
2610.37 998
2610.49 973
2610.61 950
2610.72 928
2610.84 908
2610.96 889
2611.08 871
2611.19 854
2611.31 838
2611.43 821
2611.55 805
2611.66 787
2611.78 769
2611.90 749
2612.02 729
2612.13 708
2612.25 687
2612.37 665
2612.48 644
2612.60 623
2612.72 601
2612.84 578
2612.95 553
2613.07 526
2613.19 498
2613.31 470
2613.42 442
2613.54 417
2613.66 395
2613.77 377
2613.89 363
2614.01 351
2614.13 340
2614.24 328
2614.36 315
2614.48 301
2614.60 285
2614.71 268
2614.83 252
2614.95 237
2615.07 224
2615.18 213
2615.30 205
2615.42 199
2615.54 197
2615.65 197
2615.77 199
2615.89 201
2616.00 203
2616.12 203
2616.24 202
2616.36 199
2616.47 195
2616.59 190
2616.71 184
2616.83 178
2616.94 170
2617.06 163
2617.18 157
2617.30 153
2617.41 151
2617.53 152
2617.65 155
2617.77 160
2617.88 164
2618.00 168
2618.12 171
2618.24 173
2618.35 175
2618.47 177
2618.59 180
2618.71 184
2618.82 189
2618.94 193
2619.06 198
2619.17 201
2619.29 205
2619.41 210
2619.53 216
2619.64 224
2619.76 234
2619.88 248
2620.00 264
2620.11 281
2620.23 298
2620.35 311
2620.47 320
2620.58 322
2620.70 317
2620.82 306
2620.94 291
2621.05 274
2621.17 258
2621.29 245
2621.41 238
2621.52 237
2621.64 240
2621.76 245
2621.88 251
2621.99 255
2622.11 257
2622.23 254
2622.35 246
2622.46 235
2622.58 220
2622.70 203
2622.82 184
2622.93 166
2623.05 149
2623.17 134
2623.29 122
2623.41 112
2623.52 105
2623.64 101
2623.76 99
2623.88 99
2623.99 100
2624.11 101
2624.23 101
2624.35 100
2624.46 97
2624.58 94
2624.70 89
2624.82 84
2624.93 78
2625.05 72
2625.17 64
2625.29 55
2625.40 45
2625.52 35
2625.64 27
2625.76 21
2625.87 19
2625.99 21
2626.11 25
2626.23 32
2626.34 39
2626.46 46
2626.58 54
2626.70 61
2626.82 70
2626.93 78
2627.05 86
2627.17 92
2627.29 95
2627.40 96
2627.52 94
2627.64 90
2627.76 87
2627.87 85
2627.99 85
2628.11 86
2628.23 88
2628.34 90
2628.46 91
2628.58 91
2628.70 88
2628.82 83
2628.93 77
2629.05 69
2629.17 61
2629.29 52
2629.40 44
2629.52 39
2629.64 37
2629.76 40
2629.87 46
2629.99 55
2630.11 65
2630.23 74
2630.35 79
2630.46 81
2630.58 80
2630.70 78
2630.82 74
2630.93 71
2631.05 69
2631.17 67
2631.29 65
2631.40 62
2631.52 59
2631.64 54
2631.76 49
2631.88 43
2631.99 38
2632.11 34
2632.23 31
2632.35 28
2632.46 26
2632.58 25
2632.70 25
2632.82 26
2632.94 27
2633.05 29
2633.17 31
2633.29 32
2633.41 32
2633.52 30
2633.64 26
2633.76 20
2633.88 12
2634.00 3
2634.11 0
2634.23 0
2634.35 0
2634.47 0
2634.58 0
2634.70 0
2634.82 0
2634.94 0
2635.06 14
2635.17 32
2635.29 50
2635.41 66
2635.53 79
2635.64 88
2635.76 93
2635.88 94
2636.00 94
2636.12 92
2636.23 91
2636.35 90
2636.47 91
2636.59 94
2636.71 98
2636.82 102
2636.94 104
2637.06 105
2637.18 102
2637.29 95
2637.41 84
2637.53 73
2637.65 63
2637.77 56
2637.88 53
2638.00 56
2638.12 64
2638.24 74
2638.36 85
2638.47 95
2638.59 102
2638.71 107
2638.83 109
2638.94 110
2639.06 110
2639.18 109
2639.30 108
2639.42 106
2639.53 102
2639.65 98
2639.77 95
2639.89 93
2640.01 93
2640.12 97
2640.24 102
2640.36 107
2640.48 112
2640.60 113
2640.71 109
2640.83 101
2640.95 88
2641.07 74
2641.19 59
2641.30 47
2641.42 38
2641.54 32
2641.66 28
2641.78 24
2641.89 21
2642.01 16
2642.13 10
2642.25 3
2642.36 0
2642.48 0
2642.60 0
2642.72 0
2642.84 0
2642.95 0
2643.07 0
2643.19 0
2643.31 9
2643.43 19
2643.54 28
2643.66 37
2643.78 45
2643.90 51
2644.02 56
2644.13 59
2644.25 61
2644.37 60
2644.49 58
2644.61 55
2644.72 52
2644.84 50
2644.96 48
2645.08 47
2645.20 47
2645.32 47
2645.43 47
2645.55 47
2645.67 48
2645.79 50
2645.91 55
2646.02 63
2646.14 75
2646.26 89
2646.38 105
2646.50 120
2646.61 133
2646.73 141
2646.85 145
2646.97 145
2647.09 142
2647.20 139
2647.32 139
2647.44 141
2647.56 147
2647.68 156
2647.79 166
2647.91 175
2648.03 182
2648.15 187
2648.27 189
2648.38 191
2648.50 192
2648.62 193
2648.74 194
2648.86 194
2648.98 191
2649.09 185
2649.21 175
2649.33 162
2649.45 147
2649.57 132
2649.68 119
2649.80 107
2649.92 98
2650.04 92
2650.16 88
2650.28 85
2650.39 82
2650.51 78
2650.63 73
2650.75 68
2650.87 63
2650.98 62
2651.10 65
2651.22 72
2651.34 83
2651.46 97
2651.57 111
2651.69 122
2651.81 128
2651.93 128
2652.05 124
2652.17 117
2652.28 110
2652.40 105
2652.52 104
2652.64 105
2652.76 109
2652.87 114
2652.99 119
2653.11 124
2653.23 130
2653.35 136
2653.47 144
2653.58 155
2653.70 167
2653.82 178
2653.94 187
2654.06 191
2654.18 188
2654.29 179
2654.41 166
2654.53 149
2654.65 135
2654.77 123
2654.88 117
2655.00 117
2655.12 120
2655.24 124
2655.36 129
2655.48 132
2655.59 133
2655.71 132
2655.83 129
2655.95 124
2656.07 119
2656.19 112
2656.30 105
2656.42 100
2656.54 97
2656.66 99
2656.78 105
2656.90 116
2657.01 129
2657.13 141
2657.25 150
2657.37 152
2657.49 149
2657.61 140
2657.72 128
2657.84 114
2657.96 101
2658.08 90
2658.20 80
2658.32 71
2658.43 60
2658.55 48
2658.67 33
2658.79 17
2658.91 3
2659.03 0
2659.14 0
2659.26 0
2659.38 0
2659.50 0
2659.62 0
2659.74 0
2659.85 0
2659.97 7
2660.09 15
2660.21 22
2660.33 28
2660.45 33
2660.56 37
2660.68 40
2660.80 42
2660.92 44
2661.04 46
2661.16 49
2661.27 53
2661.39 59
2661.51 66
2661.63 73
2661.75 80
2661.87 85
2661.98 88
2662.10 89
2662.22 89
2662.34 89
2662.46 90
2662.58 92
2662.70 95
2662.81 100
2662.93 105
2663.05 109
2663.17 112
2663.29 114
2663.41 116
2663.52 118
2663.64 121
2663.76 125
2663.88 129
2664.00 131
2664.12 132
2664.24 129
2664.35 122
2664.47 112
2664.59 99
2664.71 87
2664.83 77
2664.95 71
2665.06 69
2665.18 71
2665.30 78
2665.42 87
2665.54 96
2665.66 105
2665.78 112
2665.89 117
2666.01 119
2666.13 119
2666.25 119
2666.37 118
2666.49 117
2666.60 117
2666.72 118
2666.84 119
2666.96 121
2667.08 123
2667.20 128
2667.32 136
2667.43 147
2667.55 161
2667.67 176
2667.79 192
2667.91 204
2668.03 211
2668.15 212
2668.26 207
2668.38 195
2668.50 179
2668.62 161
2668.74 141
2668.86 120
2668.98 101
2669.09 82
2669.21 64
2669.33 48
2669.45 36
2669.57 27
2669.69 23
2669.81 25
2669.92 33
2670.04 45
2670.16 60
2670.28 77
2670.40 95
2670.52 110
2670.64 124
2670.75 135
2670.87 144
2670.99 152
2671.11 158
2671.23 162
2671.35 165
2671.47 165
2671.58 162
2671.70 156
2671.82 148
2671.94 137
2672.06 126
2672.18 115
2672.30 105
2672.42 96
2672.53 88
2672.65 80
2672.77 74
2672.89 69
2673.01 65
2673.13 64
2673.25 64
2673.36 67
2673.48 72
2673.60 77
2673.72 82
2673.84 86
2673.96 88
2674.08 87
2674.20 85
2674.31 82
2674.43 80
2674.55 79
2674.67 80
2674.79 83
2674.91 86
2675.03 89
2675.14 90
2675.26 90
2675.38 89
2675.50 89
2675.62 91
2675.74 97
2675.86 108
2675.98 123
2676.09 141
2676.21 161
2676.33 180
2676.45 199
2676.57 216
2676.69 232
2676.81 246
2676.93 259
2677.04 271
2677.16 280
2677.28 288
2677.40 295
2677.52 302
2677.64 310
2677.76 318
2677.88 326
2677.99 334
2678.11 341
2678.23 345
2678.35 346
2678.47 345
2678.59 341
2678.71 336
2678.83 331
2678.94 328
2679.06 326
2679.18 327
2679.30 328
2679.42 330
2679.54 331
2679.66 331
2679.78 329
2679.89 326
2680.01 322
2680.13 317
2680.25 313
2680.37 307
2680.49 300
2680.61 291
2680.73 279
2680.85 266
2680.96 252
2681.08 239
2681.20 228
2681.32 222
2681.44 219
2681.56 218
2681.68 219
2681.80 219
2681.91 217
2682.03 211
2682.15 202
2682.27 191
2682.39 179
2682.51 167
2682.63 158
2682.75 151
2682.87 148
2682.98 147
2683.10 148
2683.22 150
2683.34 153
2683.46 156
2683.58 161
2683.70 166
2683.82 173
2683.94 181
2684.05 191
2684.17 203
2684.29 215
2684.41 227
2684.53 239
2684.65 250
2684.77 263
2684.89 277
2685.01 295
2685.12 318
2685.24 346
2685.36 378
2685.48 412
2685.60 447
2685.72 479
2685.84 507
2685.96 530
2686.08 549
2686.20 567
2686.31 585
2686.43 604
2686.55 624
2686.67 644
2686.79 664
2686.91 683
2687.03 700
2687.15 717
2687.27 734
2687.38 752
2687.50 772
2687.62 792
2687.74 811
2687.86 827
2687.98 837
2688.10 841
2688.22 840
2688.34 837
2688.46 833
2688.57 833
2688.69 837
2688.81 845
2688.93 856
2689.05 869
2689.17 883
2689.29 895
2689.41 907
2689.53 918
2689.65 930
2689.76 944
2689.88 960
2690.00 980
2690.12 1005
2690.24 1035
2690.36 1073
2690.48 1120
2690.60 1176
2690.72 1243
2690.84 1321
2690.96 1411
2691.07 1512
2691.19 1621
2691.31 1738
2691.43 1861
2691.55 1987
2691.67 2116
2691.79 2247
2691.91 2380
2692.03 2516
2692.15 2653
2692.27 2790
2692.38 2925
2692.50 3056
2692.62 3182
2692.74 3306
2692.86 3430
2692.98 3559
2693.10 3695
2693.22 3838
2693.34 3987
2693.46 4136
2693.58 4277
2693.69 4403
2693.81 4510
2693.93 4596
2694.05 4663
2694.17 4712
2694.29 4747
2694.41 4770
2694.53 4782
2694.65 4785
2694.77 4779
2694.89 4765
2695.00 4745
2695.12 4719
2695.24 4688
2695.36 4652
2695.48 4609
2695.60 4557
2695.72 4492
2695.84 4413
2695.96 4320
2696.08 4213
2696.20 4095
2696.32 3971
2696.43 3846
2696.55 3722
2696.67 3602
2696.79 3488
2696.91 3377
2697.03 3267
2697.15 3156
2697.27 3041
2697.39 2918
2697.51 2790
2697.63 2655
2697.75 2517
2697.86 2379
2697.98 2246
2698.10 2120
2698.22 2005
2698.34 1900
2698.46 1806
2698.58 1722
2698.70 1644
2698.82 1572
2698.94 1503
2699.06 1436
2699.18 1369
2699.30 1304
2699.41 1240
2699.53 1178
2699.65 1118
2699.77 1062
2699.89 1009
2700.01 959
2700.13 912
2700.25 868
2700.37 826
2700.49 789
2700.61 757
2700.73 731
2700.85 709
2700.97 691
2701.08 675
2701.20 659
2701.32 641
2701.44 619
2701.56 595
2701.68 569
2701.80 541
2701.92 514
2702.04 488
2702.16 465
2702.28 445
2702.40 429
2702.52 415
2702.64 405
2702.75 398
2702.87 392
2702.99 385
2703.11 378
2703.23 367
2703.35 353
2703.47 337
2703.59 319
2703.71 301
2703.83 285
2703.95 272
2704.07 261
2704.19 253
2704.31 247
2704.43 243
2704.54 238
2704.66 233
2704.78 227
2704.90 219
2705.02 209
2705.14 196
2705.26 182
2705.38 169
2705.50 156
2705.62 144
2705.74 135
2705.86 127
2705.98 121
2706.10 115
2706.22 111
2706.34 109
2706.45 109
2706.57 112
2706.69 117
2706.81 124
2706.93 131
2707.05 135
2707.17 136
2707.29 133
2707.41 126
2707.53 117
2707.65 107
2707.77 96
2707.89 87
2708.01 78
2708.13 69
2708.25 61
2708.37 52
2708.48 45
2708.60 41
2708.72 40
2708.84 43
2708.96 49
2709.08 58
2709.20 68
2709.32 78
2709.44 87
2709.56 95
2709.68 101
2709.80 106
2709.92 109
2710.04 112
2710.16 113
2710.28 114
2710.40 115
2710.52 117
2710.63 119
2710.75 122
2710.87 125
2710.99 130
2711.11 135
2711.23 141
2711.35 147
2711.47 153
2711.59 159
2711.71 164
2711.83 167
2711.95 169
2712.07 169
2712.19 166
2712.31 161
2712.43 157
2712.55 153
2712.67 151
2712.79 151
2712.91 153
2713.03 156
2713.14 158
2713.26 159
2713.38 159
2713.50 156
2713.62 152
2713.74 146
2713.86 141
2713.98 135
2714.10 132
2714.22 129
2714.34 129
2714.46 132
2714.58 135
2714.70 140
2714.82 146
2714.94 151
2715.06 156
2715.18 161
2715.30 166
2715.42 172
2715.54 179
2715.66 187
2715.78 197
2715.89 206
2716.01 214
2716.13 220
2716.25 224
2716.37 226
2716.49 227
2716.61 229
2716.73 233
2716.85 242
2716.97 254
2717.09 270
2717.21 290
2717.33 311
2717.45 333
2717.57 355
2717.69 376
2717.81 395
2717.93 413
2718.05 430
2718.17 446
2718.29 462
2718.41 478
2718.53 494
2718.65 510
2718.77 524
2718.89 537
2719.01 548
2719.13 556
2719.24 560
2719.36 561
2719.48 558
2719.60 552
2719.72 543
2719.84 531
2719.96 516
2720.08 501
2720.20 484
2720.32 469
2720.44 456
2720.56 445
2720.68 437
2720.80 432
2720.92 428
2721.04 424
2721.16 420
2721.28 414
2721.40 405
2721.52 394
2721.64 379
2721.76 361
2721.88 343
2722.00 323
2722.12 304
2722.24 286
2722.36 269
2722.48 254
2722.60 241
2722.72 230
2722.84 222
2722.96 215
2723.08 210
2723.20 206
2723.32 202
2723.44 197
2723.55 192
2723.67 185
2723.79 178
2723.91 170
2724.03 162
2724.15 154
2724.27 147
2724.39 140
2724.51 133
2724.63 127
2724.75 121
2724.87 115
2724.99 108
2725.11 101
2725.23 92
2725.35 83
2725.47 76
2725.59 71
2725.71 69
2725.83 71
2725.95 79
2726.07 90
2726.19 103
2726.31 118
2726.43 132
2726.55 144
2726.67 154
2726.79 162
2726.91 166
2727.03 167
2727.15 163
2727.27 156
2727.39 145
2727.51 130
2727.63 115
2727.75 100
2727.87 88
2727.99 79
2728.11 75
2728.23 73
2728.35 73
2728.47 73
2728.59 71
2728.71 66
2728.83 59
2728.95 50
2729.07 42
2729.19 34
2729.31 28
2729.43 24
2729.55 20
2729.67 17
2729.79 13
2729.91 9
2730.03 4
2730.15 0
2730.27 0
2730.39 0
2730.51 0
2730.63 0
2730.75 0
2730.87 2
2730.99 4
2731.11 4
2731.23 4
2731.35 2
2731.47 0
2731.59 0
2731.71 0
2731.83 4
2731.95 13
2732.07 27
2732.19 43
2732.31 62
2732.43 82
2732.54 100
2732.66 114
2732.78 126
2732.90 133
2733.02 137
2733.14 139
2733.26 138
2733.38 135
2733.50 129
2733.62 121
2733.74 112
2733.86 101
2733.98 90
2734.10 79
2734.22 71
2734.34 65
2734.46 61
2734.58 59
2734.70 59
2734.82 62
2734.94 66
2735.06 72
2735.18 80
2735.30 88
2735.42 96
2735.55 100
2735.67 101
2735.79 96
2735.91 86
2736.03 73
2736.15 58
2736.27 43
2736.39 31
2736.51 21
2736.63 15
2736.75 10
2736.87 6
2736.99 2
2737.11 0
2737.23 0
2737.35 0
2737.47 0
2737.59 0
2737.71 0
2737.83 0
2737.95 0
2738.07 2
2738.19 11
2738.31 22
2738.43 35
2738.55 49
2738.67 63
2738.79 77
2738.91 89
2739.03 99
2739.15 107
2739.27 113
2739.39 116
2739.51 117
2739.63 117
2739.75 114
2739.87 109
2739.99 102
2740.11 92
2740.23 79
2740.35 64
2740.47 47
2740.59 29
2740.71 10
2740.83 0
2740.95 0
2741.07 0
2741.19 0
2741.31 0
2741.43 0
2741.55 0
2741.67 12
2741.79 29
2741.91 43
2742.03 55
2742.15 64
2742.27 72
2742.39 79
2742.51 86
2742.63 92
2742.75 97
2742.87 100
2742.99 101
2743.11 99
2743.23 97
2743.35 95
2743.47 95
2743.59 99
2743.71 105
2743.83 113
2743.95 121
2744.07 128
2744.19 132
2744.31 133
2744.43 131
2744.55 128
2744.68 124
2744.80 120
2744.92 116
2745.04 113
2745.16 111
2745.28 110
2745.40 111
2745.52 113
2745.64 117
2745.76 123
2745.88 129
2746.00 134
2746.12 139
2746.24 141
2746.36 142
2746.48 141
2746.60 140
2746.72 140
2746.84 141
2746.96 142
2747.08 145
2747.20 147
2747.32 148
2747.44 148
2747.56 145
2747.68 141
2747.80 136
2747.92 131
2748.04 127
2748.16 124
2748.28 123
2748.40 124
2748.52 125
2748.64 126
2748.76 127
2748.88 128
2749.01 130
2749.13 132
2749.25 134
2749.37 135
2749.49 136
2749.61 134
2749.73 129
2749.85 120
2749.97 109
2750.09 98
2750.21 87
2750.33 78
2750.45 72
2750.57 70
2750.69 71
2750.81 73
2750.93 76
2751.05 78
2751.17 79
2751.29 79
2751.41 75
2751.53 70
2751.65 62
2751.77 52
2751.89 40
2752.01 29
2752.13 19
2752.26 12
2752.38 8
2752.50 9
2752.62 14
2752.74 22
2752.86 33
2752.98 44
2753.10 55
2753.22 64
2753.34 71
2753.46 75
2753.58 77
2753.70 77
2753.82 78
2753.94 78
2754.06 79
2754.18 80
2754.30 81
2754.42 82
2754.54 82
2754.66 81
2754.78 78
2754.90 73
2755.03 65
2755.15 56
2755.27 44
2755.39 31
2755.51 18
2755.63 5
2755.75 0
2755.87 0
2755.99 0
2756.11 0
2756.23 0
2756.35 0
2756.47 0
2756.59 1
2756.71 9
2756.83 15
2756.95 19
2757.07 20
2757.19 20
2757.31 19
2757.43 18
2757.56 17
2757.68 15
2757.80 13
2757.92 10
2758.04 5
2758.16 0
2758.28 0
2758.40 0
2758.52 0
2758.64 0
2758.76 0
2758.88 0
2759.00 11
2759.12 24
2759.24 37
2759.36 48
2759.48 54
2759.60 55
2759.72 52
2759.85 45
2759.97 37
2760.09 29
2760.21 23
2760.33 21
2760.45 24
2760.57 32
2760.69 42
2760.81 55
2760.93 67
2761.05 76
2761.17 80
2761.29 80
2761.41 76
2761.53 71
2761.65 65
2761.77 62
2761.90 63
2762.02 67
2762.14 73
2762.26 80
2762.38 86
2762.50 92
2762.62 96
2762.74 101
2762.86 108
2762.98 119
2763.10 134
2763.22 155
2763.34 178
2763.46 204
2763.58 230
2763.70 255
2763.83 278
2763.95 300
2764.07 322
2764.19 343
2764.31 365
2764.43 387
2764.55 409
2764.67 431
2764.79 453
2764.91 476
2765.03 502
2765.15 532
2765.27 568
2765.39 611
2765.52 658
2765.64 706
2765.76 753
2765.88 793
2766.00 825
2766.12 845
2766.24 856
2766.36 857
2766.48 853
2766.60 846
2766.72 839
2766.84 833
2766.96 830
2767.08 828
2767.20 824
2767.33 819
2767.45 809
2767.57 794
2767.69 776
2767.81 755
2767.93 733
2768.05 710
2768.17 687
2768.29 664
2768.41 642
2768.53 619
2768.65 596
2768.77 574
2768.90 554
2769.02 536
2769.14 521
2769.26 509
2769.38 499
2769.50 491
2769.62 483
2769.74 473
2769.86 462
2769.98 448
2770.10 432
2770.22 413
2770.34 393
2770.47 370
2770.59 348
2770.71 325
2770.83 302
2770.95 280
2771.07 259
2771.19 238
2771.31 219
2771.43 201
2771.55 183
2771.67 168
2771.79 154
2771.92 142
2772.04 132
2772.16 124
2772.28 118
2772.40 113
2772.52 108
2772.64 104
2772.76 100
2772.88 96
2773.00 93
2773.12 89
2773.24 86
2773.37 85
2773.49 84
2773.61 85
2773.73 88
2773.85 93
2773.97 100
2774.09 110
2774.21 122
2774.33 136
2774.45 152
2774.57 167
2774.69 182
2774.82 195
2774.94 205
2775.06 212
2775.18 216
2775.30 216
2775.42 212
2775.54 206
2775.66 197
2775.78 188
2775.90 178
2776.02 168
2776.15 158
2776.27 148
2776.39 138
2776.51 127
2776.63 117
2776.75 108
2776.87 98
2776.99 90
2777.11 82
2777.23 75
2777.36 69
2777.48 66
2777.60 65
2777.72 68
2777.84 74
2777.96 82
2778.08 92
2778.20 100
2778.32 105
2778.44 107
2778.56 105
2778.69 100
2778.81 94
2778.93 88
2779.05 83
2779.17 81
2779.29 82
2779.41 85
2779.53 89
2779.65 94
2779.77 98
2779.90 99
2780.02 98
2780.14 93
2780.26 85
2780.38 76
2780.50 67
2780.62 59
2780.74 54
2780.86 53
2780.98 56
2781.11 62
2781.23 71
2781.35 81
2781.47 92
2781.59 101
2781.71 107
2781.83 109
2781.95 107
2782.07 100
2782.20 89
2782.32 75
2782.44 61
2782.56 47
2782.68 35
2782.80 24
2782.92 14
2783.04 5
2783.16 0
2783.28 0
2783.41 0
2783.53 0
2783.65 0
2783.77 0
2783.89 0
2784.01 0
2784.13 6
2784.25 18
2784.37 28
2784.50 35
2784.62 37
2784.74 36
2784.86 32
2784.98 28
2785.10 24
2785.22 23
2785.34 25
2785.46 32
2785.59 42
2785.71 54
2785.83 66
2785.95 78
2786.07 88
2786.19 94
2786.31 97
2786.43 97
2786.55 94
2786.68 89
2786.80 84
2786.92 79
2787.04 74
2787.16 69
2787.28 64
2787.40 60
2787.52 57
2787.65 56
2787.77 58
2787.89 63
2788.01 73
2788.13 86
2788.25 102
2788.37 118
2788.49 134
2788.61 147
2788.74 155
2788.86 158
2788.98 157
2789.10 153
2789.22 148
2789.34 145
2789.46 145
2789.58 151
2789.71 161
2789.83 174
2789.95 187
2790.07 199
2790.19 207
2790.31 211
2790.43 210
2790.55 206
2790.68 200
2790.80 194
2790.92 188
2791.04 183
2791.16 179
2791.28 177
2791.40 175
2791.52 174
2791.65 172
2791.77 168
2791.89 162
2792.01 155
2792.13 146
2792.25 135
2792.37 125
2792.49 114
2792.62 104
2792.74 95
2792.86 88
2792.98 82
2793.10 79
2793.22 78
2793.34 79
2793.46 81
2793.59 84
2793.71 85
2793.83 85
2793.95 82
2794.07 77
2794.19 70
2794.31 64
2794.43 60
2794.56 58
2794.68 60
2794.80 66
2794.92 74
2795.04 84
2795.16 94
2795.28 104
2795.41 113
2795.53 120
2795.65 125
2795.77 129
2795.89 132
2796.01 135
2796.13 137
2796.25 140
2796.38 142
2796.50 144
2796.62 145
2796.74 145
2796.86 142
2796.98 138
2797.10 133
2797.23 127
2797.35 120
2797.47 115
2797.59 111
2797.71 110
2797.83 112
2797.95 116
2798.08 122
2798.20 129
2798.32 137
2798.44 142
2798.56 145
2798.68 145
2798.80 142
2798.93 137
2799.05 130
2799.17 122
2799.29 116
2799.41 111
2799.53 109
2799.65 108
2799.78 109
2799.90 112
2800.02 114
2800.14 116
2800.26 117
2800.38 117
2800.50 115
2800.63 113
2800.75 110
2800.87 107
2800.99 103
2801.11 100
2801.23 98
2801.35 97
2801.48 98
2801.60 101
2801.72 106
2801.84 114
2801.96 125
2802.08 136
2802.20 147
2802.33 158
2802.45 167
2802.57 175
2802.69 181
2802.81 185
2802.93 188
2803.05 190
2803.18 191
2803.30 191
2803.42 191
2803.54 190
2803.66 189
2803.78 186
2803.91 180
2804.03 174
2804.15 165
2804.27 156
2804.39 148
2804.51 142
2804.63 139
2804.76 141
2804.88 147
2805.00 157
2805.12 170
2805.24 184
2805.36 197
2805.49 208
2805.61 214
2805.73 215
2805.85 211
2805.97 204
2806.09 193
2806.21 181
2806.34 169
2806.46 156
2806.58 146
2806.70 137
2806.82 131
2806.94 127
2807.07 127
2807.19 129
2807.31 132
2807.43 136
2807.55 140
2807.67 143
2807.80 145
2807.92 145
2808.04 145
2808.16 144
2808.28 143
2808.40 142
2808.53 143
2808.65 143
2808.77 143
2808.89 143
2809.01 141
2809.13 137
2809.26 131
2809.38 124
2809.50 117
2809.62 112
2809.74 111
2809.86 113
2809.98 118
2810.11 125
2810.23 134
2810.35 143
2810.47 150
2810.59 156
2810.71 159
2810.84 160
2810.96 160
2811.08 159
2811.20 159
2811.32 161
2811.45 163
2811.57 168
2811.69 174
2811.81 182
2811.93 191
2812.05 200
2812.18 210
2812.30 220
2812.42 230
2812.54 240
2812.66 248
2812.78 254
2812.91 256
2813.03 256
2813.15 251
2813.27 244
2813.39 233
2813.51 221
2813.64 209
2813.76 197
2813.88 187
2814.00 179
2814.12 174
2814.24 171
2814.37 171
2814.49 172
2814.61 174
2814.73 176
2814.85 175
2814.98 171
2815.10 164
2815.22 154
2815.34 143
2815.46 131
2815.58 120
2815.71 111
2815.83 104
2815.95 98
2816.07 93
2816.19 87
2816.31 80
2816.44 72
2816.56 63
2816.68 56
2816.80 51
2816.92 50
2817.05 53
2817.17 60
2817.29 70
2817.41 81
2817.53 92
2817.65 101
2817.78 108
2817.90 111
2818.02 113
2818.14 112
2818.26 110
2818.39 107
2818.51 102
2818.63 98
2818.75 94
2818.87 91
2818.99 88
2819.12 86
2819.24 84
2819.36 80
2819.48 75
2819.60 68
2819.73 61
2819.85 55
2819.97 52
2820.09 53
2820.21 58
2820.34 66
2820.46 77
2820.58 86
2820.70 93
2820.82 95
2820.94 92
2821.07 84
2821.19 72
2821.31 60
2821.43 46
2821.55 34
2821.68 23
2821.80 14
2821.92 7
2822.04 2
2822.16 0
2822.29 0
2822.41 0
2822.53 0
2822.65 0
2822.77 0
2822.90 0
2823.02 0
2823.14 0
2823.26 0
2823.38 1
2823.50 3
2823.63 5
2823.75 7
2823.87 9
2823.99 10
2824.11 10
2824.24 10
2824.36 11
2824.48 12
2824.60 14
2824.72 18
2824.85 21
2824.97 25
2825.09 26
2825.21 26
2825.33 24
2825.46 20
2825.58 16
2825.70 12
2825.82 11
2825.94 13
2826.07 20
2826.19 31
2826.31 44
2826.43 59
2826.55 74
2826.68 88
2826.80 99
2826.92 108
2827.04 114
2827.16 119
2827.29 122
2827.41 125
2827.53 127
2827.65 130
2827.77 133
2827.90 138
2828.02 141
2828.14 144
2828.26 145
2828.38 144
2828.51 139
2828.63 130
2828.75 119
2828.87 107
2829.00 94
2829.12 80
2829.24 66
2829.36 52
2829.48 37
2829.61 24
2829.73 12
2829.85 5
2829.97 3
2830.09 8
2830.22 19
2830.34 34
2830.46 53
2830.58 71
2830.70 88
2830.83 101
2830.95 110
2831.07 115
2831.19 116
2831.31 115
2831.44 114
2831.56 114
2831.68 117
2831.80 124
2831.93 134
2832.05 147
2832.17 161
2832.29 174
2832.41 182
2832.54 184
2832.66 180
2832.78 172
2832.90 161
2833.02 149
2833.15 139
2833.27 132
2833.39 127
2833.51 124
2833.64 122
2833.76 119
2833.88 116
2834.00 111
2834.12 106
2834.25 101
2834.37 97
2834.49 94
2834.61 92
2834.74 91
2834.86 90
2834.98 89
2835.10 89
2835.22 88
2835.35 86
2835.47 83
2835.59 79
2835.71 73
2835.83 65
2835.96 56
2836.08 46
2836.20 36
2836.32 27
2836.45 20
2836.57 14
2836.69 11
2836.81 9
2836.93 8
2837.06 7
2837.18 8
2837.30 10
2837.42 14
2837.55 22
2837.67 33
2837.79 47
2837.91 63
2838.04 78
2838.16 92
2838.28 103
2838.40 110
2838.52 113
2838.65 113
2838.77 112
2838.89 110
2839.01 108
2839.14 106
2839.26 105
2839.38 105
2839.50 105
2839.62 106
2839.75 107
2839.87 108
2839.99 109
2840.11 110
2840.24 110
2840.36 110
2840.48 108
2840.60 106
2840.73 104
2840.85 104
2840.97 105
2841.09 109
2841.21 115
2841.34 124
2841.46 133
2841.58 142
2841.70 148
2841.83 151
2841.95 150
2842.07 144
2842.19 135
2842.32 123
2842.44 110
2842.56 98
2842.68 87
2842.81 77
2842.93 67
2843.05 58
2843.17 48
2843.29 37
2843.42 26
2843.54 15
2843.66 5
2843.78 0
2843.91 0
2844.03 0
2844.15 0
2844.27 0
2844.40 0
2844.52 0
2844.64 0
2844.76 0
2844.89 7
2845.01 16
2845.13 26
2845.25 35
2845.38 42
2845.50 47
2845.62 50
2845.74 53
2845.87 56
2845.99 59
2846.11 63
2846.23 68
2846.35 72
2846.48 75
2846.60 78
2846.72 81
2846.84 82
2846.97 82
2847.09 81
2847.21 78
2847.33 73
2847.46 67
2847.58 59
2847.70 52
2847.82 46
2847.95 41
2848.07 36
2848.19 31
2848.31 26
2848.44 19
2848.56 12
2848.68 4
2848.80 0
2848.93 0
2849.05 0
2849.17 0
2849.29 0
2849.42 0
2849.54 0
2849.66 0
2849.78 2
2849.91 16
2850.03 31
2850.15 49
2850.27 66
2850.40 82
2850.52 96
2850.64 107
2850.76 115
2850.89 121
2851.01 127
2851.13 131
2851.25 134
2851.38 136
2851.50 135
2851.62 131
2851.74 125
2851.87 115
2851.99 105
2852.11 95
2852.23 86
2852.36 80
2852.48 76
2852.60 75
2852.73 73
2852.85 72
2852.97 69
2853.09 66
2853.22 61
2853.34 56
2853.46 52
2853.58 48
2853.71 46
2853.83 46
2853.95 48
2854.07 55
2854.20 65
2854.32 77
2854.44 91
2854.56 105
2854.69 117
2854.81 126
2854.93 132
2855.05 136
2855.18 140
2855.30 144
2855.42 151
2855.55 160
2855.67 170
2855.79 180
2855.91 188
2856.04 193
2856.16 193
2856.28 188
2856.40 180
2856.53 170
2856.65 160
2856.77 151
2856.89 143
2857.02 137
2857.14 131
2857.26 125
2857.38 117
2857.51 109
2857.63 99
2857.75 89
2857.88 80
2858.00 73
2858.12 69
2858.24 69
2858.37 72
2858.49 78
2858.61 87
2858.73 97
2858.86 107
2858.98 116
2859.10 123
2859.23 127
2859.35 127
2859.47 123
2859.59 117
2859.72 109
2859.84 100
2859.96 93
2860.08 87
2860.21 84
2860.33 84
2860.45 86
2860.58 90
2860.70 96
2860.82 103
2860.94 111
2861.07 121
2861.19 130
2861.31 138
2861.43 146
2861.56 152
2861.68 157
2861.80 163
2861.93 171
2862.05 181
2862.17 194
2862.29 209
2862.42 223
2862.54 233
2862.66 240
2862.79 240
2862.91 236
2863.03 228
2863.15 218
2863.28 210
2863.40 204
2863.52 200
2863.64 200
2863.77 201
2863.89 203
2864.01 204
2864.14 203
2864.26 200
2864.38 194
2864.50 188
2864.63 181
2864.75 175
2864.87 170
2865.00 167
2865.12 166
2865.24 165
2865.36 166
2865.49 165
2865.61 162
2865.73 156
2865.86 148
2865.98 137
2866.10 125
2866.22 112
2866.35 100
2866.47 89
2866.59 82
2866.72 77
2866.84 75
2866.96 75
2867.08 76
2867.21 80
2867.33 84
2867.45 90
2867.58 96
2867.70 103
2867.82 109
2867.94 115
2868.07 119
2868.19 121
2868.31 124
2868.44 126
2868.56 129
2868.68 133
2868.80 138
2868.93 144
2869.05 149
2869.17 153
2869.30 156
2869.42 159
2869.54 163
2869.67 169
2869.79 177
2869.91 188
2870.03 200
2870.16 213
2870.28 226
2870.40 237
2870.53 247
2870.65 256
2870.77 264
2870.90 270
2871.02 274
2871.14 277
2871.26 276
2871.39 272
2871.51 266
2871.63 257
2871.76 249
2871.88 243
2872.00 241
2872.12 243
2872.25 251
2872.37 262
2872.49 275
2872.62 287
2872.74 296
2872.86 299
2872.99 296
2873.11 287
2873.23 273
2873.35 257
2873.48 242
2873.60 228
2873.72 218
2873.85 213
2873.97 210
2874.09 209
2874.22 206
2874.34 201
2874.46 192
2874.59 178
2874.71 160
2874.83 140
2874.95 120
2875.08 103
2875.20 88
2875.32 77
2875.45 70
2875.57 66
2875.69 63
2875.82 62
2875.94 62
2876.06 62
2876.18 63
2876.31 64
2876.43 66
2876.55 68
2876.68 72
2876.80 77
2876.92 83
2877.05 91
2877.17 100
2877.29 108
2877.42 113
2877.54 115
2877.66 112
2877.79 105
2877.91 96
2878.03 87
2878.15 80
2878.28 76
2878.40 76
2878.52 78
2878.65 81
2878.77 82
2878.89 82
2879.02 79
2879.14 76
2879.26 74
2879.39 73
2879.51 74
2879.63 76
2879.76 77
2879.88 77
2880.00 73
2880.12 67
2880.25 60
2880.37 52
2880.49 44
2880.62 38
2880.74 33
2880.86 28
2880.99 25
2881.11 22
2881.23 19
2881.36 17
2881.48 15
2881.60 15
2881.73 14
2881.85 14
2881.97 12
2882.10 10
2882.22 6
2882.34 1
2882.47 0
2882.59 0
2882.71 0
2882.83 0
2882.96 0
2883.08 0
2883.20 0
2883.33 5
2883.45 15
2883.57 24
2883.70 33
2883.82 42
2883.94 51
2884.07 59
2884.19 66
2884.31 71
2884.44 73
2884.56 73
2884.68 70
2884.81 67
2884.93 66
2885.05 68
2885.18 75
2885.30 85
2885.42 99
2885.55 113
2885.67 125
2885.79 133
2885.92 136
2886.04 134
2886.16 127
2886.29 116
2886.41 103
2886.53 90
2886.66 78
2886.78 68
2886.90 59
2887.03 53
2887.15 49
2887.27 49
2887.40 50
2887.52 54
2887.64 59
2887.77 63
2887.89 66
2888.01 65
2888.14 61
2888.26 56
2888.38 49
2888.51 44
2888.63 42
2888.75 44
2888.88 50
2889.00 57
2889.12 64
2889.25 70
2889.37 74
2889.49 77
2889.62 78
2889.74 77
2889.86 76
2889.99 73
2890.11 70
2890.23 65
2890.36 60
2890.48 55
2890.60 53
2890.73 55
2890.85 59
2890.97 67
2891.10 76
2891.22 85
2891.34 92
2891.47 98
2891.59 101
2891.71 103
2891.84 105
2891.96 107
2892.08 110
2892.21 113
2892.33 116
2892.45 118
2892.58 119
2892.70 120
2892.82 121
2892.95 124
2893.07 130
2893.19 137
2893.32 145
2893.44 152
2893.56 155
2893.69 156
2893.81 153
2893.94 147
2894.06 140
2894.18 134
2894.31 129
2894.43 126
2894.55 124
2894.68 123
2894.80 124
2894.92 125
2895.05 126
2895.17 127
2895.29 127
2895.42 126
2895.54 123
2895.66 117
2895.79 109
2895.91 99
2896.03 89
2896.16 79
2896.28 71
2896.40 67
2896.53 70
2896.65 79
2896.78 94
2896.90 113
2897.02 135
2897.15 155
2897.27 173
2897.39 186
2897.52 194
2897.64 198
2897.76 199
2897.89 199
2898.01 199
2898.13 198
2898.26 198
2898.38 198
2898.50 197
2898.63 195
2898.75 193
2898.88 191
2899.00 190
2899.12 190
2899.25 191
2899.37 192
2899.49 194
2899.62 196
2899.74 198
2899.86 201
2899.99 205
2900.11 212
2900.23 220
2900.36 231
2900.48 243
2900.61 255
2900.73 265
2900.85 274
2900.98 281
2901.10 286
2901.22 291
2901.35 296
2901.47 301
2901.59 307
2901.72 312
2901.84 317
2901.97 318
2902.09 317
2902.21 314
2902.34 307
2902.46 299
2902.58 289
2902.71 278
2902.83 268
2902.95 258
2903.08 249
2903.20 242
2903.33 237
2903.45 233
2903.57 232
2903.70 230
2903.82 228
2903.94 225
2904.07 219
2904.19 210
2904.31 199
2904.44 187
2904.56 177
2904.69 168
2904.81 163
2904.93 161
2905.06 162
2905.18 165
2905.30 168
2905.43 169
2905.55 169
2905.68 166
2905.80 162
2905.92 155
2906.05 149
2906.17 142
2906.29 136
2906.42 129
2906.54 123
2906.67 117
2906.79 110
2906.91 102
2907.04 94
2907.16 85
2907.28 78
2907.41 73
2907.53 72
2907.66 75
2907.78 83
2907.90 96
2908.03 112
2908.15 129
2908.27 144
2908.40 156
2908.52 163
2908.65 165
2908.77 163
2908.89 157
2909.02 148
2909.14 139
2909.26 129
2909.39 119
2909.51 109
2909.64 101
2909.76 95
2909.88 92
2910.01 94
2910.13 99
2910.25 109
2910.38 121
2910.50 134
2910.63 146
2910.75 156
2910.87 165
2911.00 170
2911.12 173
2911.24 174
2911.37 172
2911.49 168
2911.62 162
2911.74 155
2911.86 145
2911.99 135
2912.11 124
2912.24 112
2912.36 101
2912.48 91
2912.61 83
2912.73 78
2912.85 77
2912.98 78
2913.10 82
2913.23 87
2913.35 92
2913.47 95
2913.60 96
2913.72 94
2913.85 89
2913.97 82
2914.09 74
2914.22 67
2914.34 62
2914.47 61
2914.59 62
2914.71 67
2914.84 74
2914.96 83
2915.08 92
2915.21 102
2915.33 112
2915.46 125
2915.58 140
2915.70 159
2915.83 181
2915.95 203
2916.08 224
2916.20 242
2916.32 255
2916.45 262
2916.57 264
2916.70 263
2916.82 261
2916.94 260
2917.07 261
2917.19 264
2917.32 269
2917.44 274
2917.56 280
2917.69 285
2917.81 291
2917.94 298
2918.06 309
2918.18 324
2918.31 344
2918.43 368
2918.56 393
2918.68 417
2918.80 438
2918.93 456
2919.05 469
2919.18 480
2919.30 489
2919.42 497
2919.55 505
2919.67 511
2919.80 515
2919.92 515
2920.04 512
2920.17 505
2920.29 495
2920.42 485
2920.54 474
2920.66 465
2920.79 457
2920.91 452
2921.04 449
2921.16 447
2921.28 447
2921.41 446
2921.53 442
2921.66 434
2921.78 422
2921.90 405
2922.03 386
2922.15 365
2922.28 346
2922.40 330
2922.52 316
2922.65 304
2922.77 294
2922.90 285
2923.02 275
2923.14 264
2923.27 254
2923.39 244
2923.52 237
2923.64 232
2923.76 231
2923.89 232
2924.01 235
2924.14 237
2924.26 238
2924.39 235
2924.51 229
2924.63 221
2924.76 211
2924.88 202
2925.01 195
2925.13 191
2925.25 191
2925.38 193
2925.50 196
2925.63 199
2925.75 200
2925.87 200
2926.00 198
2926.12 194
2926.25 188
2926.37 182
2926.50 175
2926.62 167
2926.74 159
2926.87 151
2926.99 145
2927.12 141
2927.24 140
2927.36 141
2927.49 143
2927.61 146
2927.74 147
2927.86 146
2927.99 143
2928.11 139
2928.23 134
2928.36 132
2928.48 133
2928.61 136
2928.73 141
2928.85 147
2928.98 153
2929.10 158
2929.23 163
2929.35 168
2929.48 175
2929.60 182
2929.72 189
2929.85 195
2929.97 199
2930.10 202
2930.22 204
2930.35 206
2930.47 209
2930.59 214
2930.72 221
2930.84 229
2930.97 238
2931.09 248
2931.21 258
2931.34 267
2931.46 276
2931.59 284
2931.71 292
2931.84 298
2931.96 303
2932.08 308
2932.21 315
2932.33 325
2932.46 339
2932.58 360
2932.71 386
2932.83 418
2932.95 454
2933.08 495
2933.20 538
2933.33 584
2933.45 632
2933.58 684
2933.70 738
2933.82 794
2933.95 853
2934.07 915
2934.20 979
2934.32 1047
2934.45 1118
2934.57 1191
2934.69 1264
2934.82 1335
2934.94 1399
2935.07 1454
2935.19 1497
2935.32 1527
2935.44 1545
2935.57 1554
2935.69 1559
2935.81 1564
2935.94 1572
2936.06 1583
2936.19 1598
2936.31 1615
2936.44 1630
2936.56 1643
2936.68 1650
2936.81 1651
2936.93 1647
2937.06 1639
2937.18 1627
2937.31 1611
2937.43 1591
2937.55 1566
2937.68 1536
2937.80 1502
2937.93 1464
2938.05 1423
2938.18 1380
2938.30 1336
2938.43 1293
2938.55 1251
2938.67 1210
2938.80 1172
2938.92 1135
2939.05 1102
2939.17 1072
2939.30 1044
2939.42 1017
2939.55 991
2939.67 966
2939.79 941
2939.92 916
2940.04 889
2940.17 859
2940.29 827
2940.42 791
2940.54 751
2940.67 710
2940.79 668
2940.91 629
2941.04 594
2941.16 565
2941.29 542
2941.41 523
2941.54 508
2941.66 495
2941.79 482
2941.91 470
2942.03 456
2942.16 442
2942.28 428
2942.41 415
2942.53 403
2942.66 391
2942.78 380
2942.91 369
2943.03 356
2943.15 341
2943.28 323
2943.40 302
2943.53 280
2943.65 257
2943.78 236
2943.90 217
2944.03 201
2944.15 189
2944.28 180
2944.40 173
2944.52 167
2944.65 161
2944.77 156
2944.90 150
2945.02 145
2945.15 141
2945.27 138
2945.40 135
2945.52 134
2945.65 135
2945.77 136
2945.89 136
2946.02 135
2946.14 133
2946.27 129
2946.39 124
2946.52 120
2946.64 116
2946.77 115
2946.89 117
2947.02 122
2947.14 128
2947.26 136
2947.39 143
2947.51 148
2947.64 151
2947.76 151
2947.89 148
2948.01 145
2948.14 140
2948.26 137
2948.39 136
2948.51 138
2948.64 141
2948.76 146
2948.88 151
2949.01 154
2949.13 153
2949.26 149
2949.38 140
2949.51 130
2949.63 120
2949.76 111
2949.88 106
2950.01 105
2950.13 107
2950.26 110
2950.38 112
2950.50 111
2950.63 108
2950.75 100
2950.88 91
2951.00 81
2951.13 71
2951.25 62
2951.38 54
2951.50 46
2951.63 39
2951.75 32
2951.88 25
2952.00 19
2952.13 16
2952.25 14
2952.37 14
2952.50 16
2952.62 19
2952.75 22
2952.87 25
2953.00 27
2953.12 26
2953.25 23
2953.37 17
2953.50 8
2953.62 0
2953.75 0
2953.87 0
2954.00 0
2954.12 0
2954.25 0
2954.37 0
2954.50 0
2954.62 22
2954.74 47
2954.87 72
2954.99 94
2955.12 113
2955.24 128
2955.37 137
2955.49 143
2955.62 146
2955.74 149
2955.87 154
2955.99 161
2956.12 171
2956.24 183
2956.37 196
2956.49 208
2956.62 218
2956.74 225
2956.87 228
2956.99 229
2957.12 229
2957.24 230
2957.36 233
2957.49 239
2957.61 249
2957.74 262
2957.86 278
2957.99 294
2958.11 311
2958.24 328
2958.36 343
2958.49 356
2958.61 365
2958.74 370
2958.86 371
2958.99 366
2959.11 356
2959.24 341
2959.36 324
2959.49 305
2959.61 287
2959.74 270
2959.86 256
2959.99 245
2960.11 237
2960.24 231
2960.36 226
2960.49 221
2960.61 216
2960.74 213
2960.86 210
2960.99 209
2961.11 208
2961.23 207
2961.36 205
2961.48 201
2961.61 195
2961.73 188
2961.86 182
2961.98 178
2962.11 179
2962.23 184
2962.36 194
2962.48 207
2962.61 221
2962.73 235
2962.86 245
2962.98 250
2963.11 247
2963.23 237
2963.36 220
2963.48 198
2963.61 173
2963.73 147
2963.86 124
2963.98 106
2964.11 91
2964.23 81
2964.36 74
2964.48 69
2964.61 65
2964.73 61
2964.86 58
2964.98 56
2965.11 56
2965.23 58
2965.36 62
2965.48 69
2965.61 77
2965.73 85
2965.86 92
2965.98 98
2966.11 102
2966.23 103
2966.36 103
2966.48 100
2966.61 96
2966.73 90
2966.86 84
2966.98 77
2967.11 72
2967.23 68
2967.36 65
2967.48 64
2967.61 63
2967.73 63
2967.86 63
2967.98 61
2968.11 58
2968.23 53
2968.36 48
2968.48 43
2968.61 39
2968.73 36
2968.86 33
2968.98 30
2969.11 26
2969.23 20
2969.36 12
2969.48 2
2969.61 0
2969.73 0
2969.86 0
2969.98 0
2970.11 0
2970.23 0
2970.36 0
2970.48 4
2970.61 14
2970.73 23
2970.86 30
2970.98 36
2971.11 42
2971.23 48
2971.36 55
2971.48 62
2971.61 69
2971.73 76
2971.86 83
2971.98 90
2972.11 97
2972.23 103
2972.36 109
2972.48 114
2972.61 117
2972.74 118
2972.86 118
2972.99 119
2973.11 121
2973.24 125
2973.36 132
2973.49 141
2973.61 151
2973.74 162
2973.86 172
2973.99 181
2974.11 189
2974.24 195
2974.36 198
2974.49 198
2974.61 194
2974.74 188
2974.86 179
2974.99 168
2975.11 159
2975.24 151
2975.36 146
2975.49 144
2975.61 145
2975.74 147
2975.86 148
2975.99 148
2976.11 146
2976.24 141
2976.36 136
2976.49 132
2976.62 132
2976.74 135
2976.87 143
2976.99 153
2977.12 164
2977.24 174
2977.37 181
2977.49 186
2977.62 188
2977.74 189
2977.87 190
2977.99 193
2978.12 197
2978.24 200
2978.37 202
2978.49 199
2978.62 191
2978.74 177
2978.87 158
2978.99 136
2979.12 112
2979.25 90
2979.37 71
2979.50 57
2979.62 48
2979.75 45
2979.87 47
2980.00 54
2980.12 64
2980.25 75
2980.37 88
2980.50 101
2980.62 114
2980.75 126
2980.87 137
2981.00 145
2981.12 150
2981.25 151
2981.37 148
2981.50 140
2981.63 129
2981.75 115
2981.88 100
2982.00 85
2982.13 73
2982.25 64
2982.38 60
2982.50 60
2982.63 63
2982.75 67
2982.88 71
2983.00 74
2983.13 75
2983.25 74
2983.38 71
2983.51 68
2983.63 66
2983.76 66
2983.88 67
2984.01 70
2984.13 74
2984.26 78
2984.38 80
2984.51 79
2984.63 76
2984.76 70
2984.88 64
2985.01 58
2985.14 53
2985.26 50
2985.39 50
2985.51 51
2985.64 54
2985.76 57
2985.89 61
2986.01 64
2986.14 66
2986.26 67
2986.39 68
2986.51 67
2986.64 65
2986.77 62
2986.89 60
2987.02 58
2987.14 57
2987.27 57
2987.39 58
2987.52 60
2987.64 62
2987.77 62
2987.89 61
2988.02 58
2988.15 53
2988.27 47
2988.40 39
2988.52 30
2988.65 22
2988.77 15
2988.90 9
2989.02 5
2989.15 2
2989.27 1
2989.40 3
2989.53 7
2989.65 12
2989.78 19
2989.90 26
2990.03 30
2990.15 31
2990.28 28
2990.40 22
2990.53 15
2990.65 7
2990.78 3
2990.91 3
2991.03 7
2991.16 17
2991.28 29
2991.41 44
2991.53 59
2991.66 74
2991.78 88
2991.91 101
2992.04 113
2992.16 121
2992.29 127
2992.41 128
2992.54 124
2992.66 117
2992.79 108
2992.91 98
2993.04 90
2993.17 85
2993.29 85
2993.42 90
2993.54 98
2993.67 107
2993.79 116
2993.92 124
2994.04 129
2994.17 131
2994.30 131
2994.42 129
2994.55 124
2994.67 120
2994.80 115
2994.92 112
2995.05 110
2995.17 110
2995.30 111
2995.43 112
2995.55 113
2995.68 113
2995.80 113
2995.93 114
2996.05 116
2996.18 122
2996.30 129
2996.43 139
2996.56 149
2996.68 158
2996.81 163
2996.93 164
2997.06 161
2997.18 153
2997.31 143
2997.44 131
2997.56 118
2997.69 105
2997.81 91
2997.94 78
2998.06 66
2998.19 55
2998.32 46
2998.44 39
2998.57 34
2998.69 31
2998.82 31
2998.94 33
2999.07 39
2999.19 48
2999.32 60
2999.45 73
2999.57 88
2999.70 101
2999.82 113
2999.95 122
3000.07 129
3000.20 135
3000.33 140
3000.45 144
3000.58 147
3000.70 147
3000.83 143
3000.95 134
3001.08 119
3001.21 100
3001.33 78
3001.46 56
3001.58 36
3001.71 21
3001.83 11
3001.96 6
3002.09 4
3002.21 4
3002.34 5
3002.46 6
3002.59 7
3002.71 9
3002.84 11
3002.97 15
3003.09 19
3003.22 23
3003.34 26
3003.47 26
3003.60 22
3003.72 15
3003.85 5
3003.97 0
3004.10 0
3004.22 0
3004.35 0
3004.48 0
3004.60 0
3004.73 0
3004.85 3
3004.98 16
3005.10 27
3005.23 36
3005.36 42
3005.48 48
3005.61 54
3005.73 61
3005.86 69
3005.99 79
3006.11 88
3006.24 94
3006.36 96
3006.49 91
3006.61 81
3006.74 65
3006.87 47
3006.99 29
3007.12 14
3007.24 2
3007.37 0
3007.50 0
3007.62 0
3007.75 8
3007.87 17
3008.00 25
3008.12 31
3008.25 34
3008.38 34
3008.50 32
3008.63 29
3008.75 27
3008.88 27
3009.01 29
3009.13 34
3009.26 41
3009.38 49
3009.51 56
3009.64 62
3009.76 66
3009.89 67
3010.01 66
3010.14 62
3010.26 58
3010.39 52
3010.52 46
3010.64 39
3010.77 32
3010.89 26
3011.02 22
3011.15 20
3011.27 21
3011.40 25
3011.52 31
3011.65 38
3011.78 45
3011.90 51
3012.03 56
3012.15 61
3012.28 65
3012.41 67
3012.53 69
3012.66 70
3012.78 69
3012.91 66
3013.04 62
3013.16 56
3013.29 50
3013.41 43
3013.54 34
3013.67 25
3013.79 16
3013.92 6
3014.04 0
3014.17 0
3014.30 0
3014.42 0
3014.55 0
3014.67 0
3014.80 0
3014.93 1
3015.05 2
3015.18 3
3015.30 4
3015.43 7
3015.56 12
3015.68 19
3015.81 27
3015.93 36
3016.06 44
3016.19 51
3016.31 56
3016.44 60
3016.56 63
3016.69 65
3016.82 68
3016.94 71
3017.07 75
3017.19 79
3017.32 83
3017.45 87
3017.57 90
3017.70 94
3017.82 98
3017.95 103
3018.08 108
3018.20 115
3018.33 122
3018.45 129
3018.58 136
3018.71 142
3018.83 148
3018.96 154
3019.08 159
3019.21 163
3019.34 166
3019.46 168
3019.59 168
3019.72 166
3019.84 164
3019.97 161
3020.09 160
3020.22 159
3020.35 160
3020.47 161
3020.60 161
3020.72 159
3020.85 154
3020.98 146
3021.10 135
3021.23 123
3021.35 111
3021.48 101
3021.61 95
3021.73 93
3021.86 95
3021.99 99
3022.11 104
3022.24 108
3022.36 111
3022.49 113
3022.62 114
3022.74 116
3022.87 120
3022.99 126
3023.12 134
3023.25 143
3023.37 150
3023.50 155
3023.63 156
3023.75 154
3023.88 150
3024.00 145
3024.13 141
3024.26 138
3024.38 136
3024.51 135
3024.64 134
3024.76 132
3024.89 129
3025.01 123
3025.14 114
3025.27 103
3025.39 89
3025.52 75
3025.65 62
3025.77 51
3025.90 45
3026.02 44
3026.15 47
3026.28 53
3026.40 60
3026.53 66
3026.66 70
3026.78 71
3026.91 71
3027.03 70
3027.16 70
3027.29 73
3027.41 78
3027.54 85
3027.67 93
3027.79 100
3027.92 104
3028.04 104
3028.17 100
3028.30 93
3028.42 84
3028.55 75
3028.68 67
3028.80 60
3028.93 56
3029.05 54
3029.18 54
3029.31 55
3029.43 57
3029.56 59
3029.69 62
3029.81 64
3029.94 68
3030.06 71
3030.19 73
3030.32 74
3030.44 72
3030.57 69
3030.70 64
3030.82 58
3030.95 54
3031.08 50
3031.20 49
3031.33 49
3031.45 49
3031.58 48
3031.71 44
3031.83 38
3031.96 29
3032.09 19
3032.21 10
3032.34 3
3032.47 0
3032.59 1
3032.72 5
3032.84 13
3032.97 22
3033.10 34
3033.22 47
3033.35 60
3033.48 72
3033.60 83
3033.73 93
3033.86 100
3033.98 106
3034.11 110
3034.24 113
3034.36 117
3034.49 120
3034.61 122
3034.74 123
3034.87 122
3034.99 117
3035.12 109
3035.25 98
3035.37 84
3035.50 68
3035.63 53
3035.75 37
3035.88 23
3036.01 12
3036.13 3
3036.26 0
3036.38 0
3036.51 0
3036.64 0
3036.76 0
3036.89 0
3037.02 4
3037.14 6
3037.27 7
3037.40 6
3037.52 4
3037.65 0
3037.78 0
3037.90 0
3038.03 0
3038.15 0
3038.28 0
3038.41 6
3038.53 17
3038.66 31
3038.79 46
3038.91 60
3039.04 71
3039.17 78
3039.29 80
3039.42 78
3039.55 73
3039.67 68
3039.80 63
3039.93 61
3040.05 63
3040.18 70
3040.31 81
3040.43 95
3040.56 111
3040.69 127
3040.81 142
3040.94 154
3041.06 161
3041.19 164
3041.32 164
3041.44 161
3041.57 158
3041.70 154
3041.82 151
3041.95 149
3042.08 145
3042.20 139
3042.33 130
3042.46 117
3042.58 102
3042.71 86
3042.84 69
3042.96 55
3043.09 44
3043.22 35
3043.34 27
3043.47 20
3043.60 12
3043.72 4
3043.85 0
3043.98 0
3044.10 0
3044.23 0
3044.36 0
3044.48 0
3044.61 0
3044.74 0
3044.86 8
3044.99 22
3045.12 37
3045.24 53
3045.37 68
3045.50 82
3045.62 93
3045.75 100
3045.88 104
3046.00 104
3046.13 101
3046.26 96
3046.38 90
3046.51 82
3046.64 74
3046.76 65
3046.89 56
3047.02 47
3047.14 38
3047.27 30
3047.40 24
3047.52 20
3047.65 19
3047.78 22
3047.90 28
3048.03 38
3048.16 52
3048.28 66
3048.41 81
3048.54 94
3048.66 104
3048.79 110
3048.92 112
3049.04 112
3049.17 111
3049.30 112
3049.42 117
3049.55 126
3049.68 137
3049.80 149
3049.93 160
3050.06 168
3050.18 171
3050.31 170
3050.44 165
3050.56 159
3050.69 152
3050.82 146
3050.94 141
3051.07 138
3051.20 137
3051.32 138
3051.45 140
3051.58 143
3051.70 146
3051.83 148
3051.96 150
3052.08 151
3052.21 151
3052.34 149
3052.47 147
3052.59 145
3052.72 142
3052.85 138
3052.97 134
3053.10 129
3053.23 123
3053.35 117
3053.48 112
3053.61 110
3053.73 113
3053.86 120
3053.99 130
3054.11 143
3054.24 156
3054.37 168
3054.49 176
3054.62 180
3054.75 179
3054.87 174
3055.00 167
3055.13 158
3055.26 149
3055.38 141
3055.51 135
3055.64 132
3055.76 132
3055.89 135
3056.02 139
3056.14 144
3056.27 147
3056.40 149
3056.52 148
3056.65 146
3056.78 144
3056.90 144
3057.03 146
3057.16 152
3057.29 159
3057.41 169
3057.54 177
3057.67 183
3057.79 186
3057.92 184
3058.05 179
3058.17 171
3058.30 160
3058.43 149
3058.55 139
3058.68 130
3058.81 123
3058.93 119
3059.06 116
3059.19 115
3059.32 114
3059.44 113
3059.57 111
3059.70 107
3059.82 103
3059.95 97
3060.08 91
3060.20 85
3060.33 78
3060.46 70
3060.59 63
3060.71 57
3060.84 52
3060.97 49
3061.09 48
3061.22 48
3061.35 49
3061.47 50
3061.60 50
3061.73 47
3061.85 43
3061.98 39
3062.11 34
3062.24 32
3062.36 33
3062.49 38
3062.62 47
3062.74 57
3062.87 67
3063.00 74
3063.12 77
3063.25 76
3063.38 71
3063.51 63
3063.63 55
3063.76 49
3063.89 45
3064.01 45
3064.14 48
3064.27 52
3064.40 56
3064.52 60
3064.65 63
3064.78 65
3064.90 65
3065.03 65
3065.16 63
3065.28 61
3065.41 58
3065.54 54
3065.67 49
3065.79 45
3065.92 42
3066.05 44
3066.17 50
3066.30 63
3066.43 81
3066.56 102
3066.68 125
3066.81 146
3066.94 164
3067.06 177
3067.19 186
3067.32 192
3067.44 197
3067.57 202
3067.70 209
3067.83 217
3067.95 225
3068.08 233
3068.21 239
3068.33 242
3068.46 240
3068.59 233
3068.72 220
3068.84 204
3068.97 185
3069.10 166
3069.22 150
3069.35 138
3069.48 131
3069.61 131
3069.73 136
3069.86 144
3069.99 152
3070.11 159
3070.24 164
3070.37 166
3070.50 167
3070.62 167
3070.75 166
3070.88 166
3071.00 165
3071.13 164
3071.26 163
3071.39 162
3071.51 161
3071.64 161
3071.77 160
3071.89 159
3072.02 154
3072.15 147
3072.28 135
3072.40 119
3072.53 102
3072.66 85
3072.79 69
3072.91 58
3073.04 50
3073.17 46
3073.29 45
3073.42 44
3073.55 43
3073.68 42
3073.80 40
3073.93 37
3074.06 34
3074.18 32
3074.31 31
3074.44 31
3074.57 32
3074.69 35
3074.82 39
3074.95 44
3075.08 50
3075.20 55
3075.33 60
3075.46 65
3075.58 71
3075.71 80
3075.84 92
3075.97 109
3076.09 132
3076.22 160
3076.35 191
3076.48 222
3076.60 251
3076.73 275
3076.86 294
3076.98 306
3077.11 312
3077.24 316
3077.37 318
3077.49 319
3077.62 320
3077.75 320
3077.88 318
3078.00 314
3078.13 307
3078.26 298
3078.38 287
3078.51 276
3078.64 267
3078.77 260
3078.89 256
3079.02 254
3079.15 255
3079.28 255
3079.40 253
3079.53 249
3079.66 240
3079.79 227
3079.91 210
3080.04 191
3080.17 173
3080.30 157
3080.42 145
3080.55 139
3080.68 139
3080.80 143
3080.93 151
3081.06 160
3081.19 168
3081.31 174
3081.44 177
3081.57 178
3081.70 178
3081.82 177
3081.95 175
3082.08 174
3082.21 172
3082.33 169
3082.46 165
3082.59 160
3082.72 154
3082.84 147
3082.97 140
3083.10 133
3083.23 127
3083.35 120
3083.48 115
3083.61 110
3083.73 106
3083.86 104
3083.99 102
3084.12 101
3084.24 98
3084.37 94
3084.50 87
3084.63 78
3084.75 67
3084.88 55
3085.01 44
3085.14 35
3085.26 29
3085.39 26
3085.52 27
3085.65 31
3085.77 36
3085.90 44
3086.03 52
3086.16 60
3086.28 66
3086.41 70
3086.54 70
3086.67 67
3086.79 60
3086.92 49
3087.05 34
3087.18 18
3087.30 1
3087.43 0
3087.56 0
3087.69 0
3087.81 0
3087.94 0
3088.07 0
3088.20 0
3088.32 0
3088.45 11
3088.58 22
3088.71 31
3088.83 39
3088.96 45
3089.09 51
3089.22 55
3089.34 58
3089.47 62
3089.60 65
3089.73 69
3089.85 72
3089.98 76
3090.11 78
3090.24 80
3090.37 82
3090.49 83
3090.62 85
3090.75 88
3090.88 91
3091.00 94
3091.13 97
3091.26 99
3091.39 99
3091.51 98
3091.64 97
3091.77 96
3091.90 96
3092.02 96
3092.15 98
3092.28 102
3092.41 107
3092.53 113
3092.66 121
3092.79 129
3092.92 138
3093.04 144
3093.17 147
3093.30 147
3093.43 142
3093.56 135
3093.68 125
3093.81 116
3093.94 109
3094.07 105
3094.19 103
3094.32 103
3094.45 104
3094.58 105
3094.70 105
3094.83 106
3094.96 107
3095.09 109
3095.21 113
3095.34 119
3095.47 125
3095.60 130
3095.73 135
3095.85 137
3095.98 138
3096.11 139
3096.24 141
3096.36 144
3096.49 149
3096.62 156
3096.75 165
3096.87 172
3097.00 179
3097.13 183
3097.26 185
3097.39 184
3097.51 181
3097.64 176
3097.77 169
3097.90 162
3098.02 155
3098.15 148
3098.28 143
3098.41 139
3098.54 139
3098.66 142
3098.79 149
3098.92 158
3099.05 169
3099.17 180
3099.30 190
3099.43 199
3099.56 207
3099.68 215
3099.81 222
3099.94 228
3100.07 232
3100.20 235
3100.32 234
3100.45 230
3100.58 223
3100.71 212
3100.83 199
3100.96 184
3101.09 168
3101.22 152
3101.35 137
3101.47 123
3101.60 112
3101.73 103
3101.86 95
3101.98 90
3102.11 85
3102.24 81
3102.37 78
3102.50 75
3102.62 73
3102.75 73
3102.88 75
3103.01 80
3103.14 86
3103.26 94
3103.39 103
3103.52 112
3103.65 119
3103.77 123
3103.90 126
3104.03 127
3104.16 128
3104.29 130
3104.41 132
3104.54 137
3104.67 142
3104.80 148
3104.93 151
3105.05 152
3105.18 150
3105.31 144
3105.44 136
3105.56 128
3105.69 120
3105.82 113
3105.95 108
3106.08 103
3106.20 99
3106.33 92
3106.46 83
3106.59 71
3106.72 55
3106.84 38
3106.97 19
3107.10 0
3107.23 0
3107.36 0
3107.48 0
3107.61 0
3107.74 0
3107.87 0
3108.00 3
3108.12 15
3108.25 23
3108.38 27
3108.51 26
3108.63 21
3108.76 13
3108.89 6
3109.02 0
3109.15 0
3109.27 0
3109.40 1
3109.53 3
3109.66 4
3109.79 4
3109.91 4
3110.04 4
3110.17 6
3110.30 13
3110.43 25
3110.55 39
3110.68 53
3110.81 66
3110.94 74
3111.07 76
3111.19 73
3111.32 66
3111.45 58
3111.58 50
3111.71 44
3111.83 42
3111.96 43
3112.09 49
3112.22 57
3112.35 66
3112.47 75
3112.60 83
3112.73 88
3112.86 90
3112.99 89
3113.11 86
3113.24 83
3113.37 81
3113.50 81
3113.63 84
3113.75 91
3113.88 101
3114.01 114
3114.14 129
3114.27 146
3114.40 163
3114.52 180
3114.65 198
3114.78 215
3114.91 232
3115.04 247
3115.16 261
3115.29 273
3115.42 282
3115.55 287
3115.68 288
3115.80 288
3115.93 287
3116.06 288
3116.19 296
3116.32 311
3116.44 334
3116.57 363
3116.70 396
3116.83 428
3116.96 455
3117.09 474
3117.21 483
3117.34 484
3117.47 478
3117.60 470
3117.73 461
3117.85 455
3117.98 451
3118.11 450
3118.24 450
3118.37 450
3118.49 449
3118.62 445
3118.75 437
3118.88 426
3119.01 412
3119.14 395
3119.26 378
3119.39 361
3119.52 347
3119.65 336
3119.78 329
3119.90 325
3120.03 325
3120.16 326
3120.29 327
3120.42 328
3120.55 327
3120.67 325
3120.80 321
3120.93 315
3121.06 309
3121.19 302
3121.31 296
3121.44 291
3121.57 286
3121.70 281
3121.83 274
3121.96 264
3122.08 252
3122.21 238
3122.34 223
3122.47 210
3122.60 199
3122.72 193
3122.85 189
3122.98 186
3123.11 184
3123.24 179
3123.37 173
3123.49 165
3123.62 158
3123.75 153
3123.88 153
3124.01 159
3124.14 169
3124.26 181
3124.39 192
3124.52 201
3124.65 204
3124.78 200
3124.91 190
3125.03 175
3125.16 157
3125.29 139
3125.42 123
3125.55 111
3125.68 103
3125.80 99
3125.93 99
3126.06 101
3126.19 104
3126.32 106
3126.44 108
3126.57 109
3126.70 108
3126.83 106
3126.96 103
3127.09 100
3127.21 95
3127.34 91
3127.47 87
3127.60 86
3127.73 87
3127.86 91
3127.98 97
3128.11 103
3128.24 107
3128.37 110
3128.50 110
3128.63 108
3128.76 104
3128.88 100
3129.01 96
3129.14 93
3129.27 89
3129.40 86
3129.53 83
3129.65 80
3129.78 77
3129.91 75
3130.04 73
3130.17 72
3130.30 71
3130.42 68
3130.55 63
3130.68 57
3130.81 49
3130.94 41
3131.07 34
3131.19 29
3131.32 27
3131.45 27
3131.58 28
3131.71 32
3131.84 37
3131.96 44
3132.09 51
3132.22 58
3132.35 67
3132.48 76
3132.61 86
3132.74 94
3132.86 102
3132.99 109
3133.12 116
3133.25 122
3133.38 127
3133.51 133
3133.63 140
3133.76 148
3133.89 156
3134.02 163
3134.15 168
3134.28 171
3134.41 169
3134.53 163
3134.66 150
3134.79 133
3134.92 113
3135.05 91
3135.18 70
3135.30 51
3135.43 36
3135.56 24
3135.69 16
3135.82 9
3135.95 3
3136.08 0
3136.20 0
3136.33 0
3136.46 0
3136.59 0
3136.72 0
3136.85 0
3136.98 0
3137.10 5
3137.23 10
3137.36 13
3137.49 13
3137.62 12
3137.75 10
3137.88 9
3138.00 10
3138.13 13
3138.26 18
3138.39 25
3138.52 33
3138.65 41
3138.78 47
3138.90 51
3139.03 51
3139.16 48
3139.29 42
3139.42 35
3139.55 27
3139.68 20
3139.80 14
3139.93 11
3140.06 11
3140.19 12
3140.32 15
3140.45 19
3140.58 23
3140.70 25
3140.83 25
3140.96 25
3141.09 23
3141.22 23
3141.35 24
3141.48 27
3141.60 33
3141.73 41
3141.86 50
3141.99 59
3142.12 65
3142.25 69
3142.38 70
3142.50 70
3142.63 71
3142.76 74
3142.89 81
3143.02 91
3143.15 103
3143.28 115
3143.41 125
3143.53 131
3143.66 132
3143.79 130
3143.92 125
3144.05 120
3144.18 116
3144.31 114
3144.43 113
3144.56 112
3144.69 110
3144.82 106
3144.95 100
3145.08 93
3145.21 87
3145.34 83
3145.46 81
3145.59 83
3145.72 87
3145.85 94
3145.98 103
3146.11 113
3146.24 125
3146.37 137
3146.49 150
3146.62 162
3146.75 173
3146.88 182
3147.01 190
3147.14 196
3147.27 203
3147.40 210
3147.52 218
3147.65 225
3147.78 232
3147.91 236
3148.04 238
3148.17 237
3148.30 233
3148.43 225
3148.55 214
3148.68 201
3148.81 184
3148.94 165
3149.07 144
3149.20 122
3149.33 100
3149.46 81
3149.58 64
3149.71 50
3149.84 39
3149.97 32
3150.10 28
3150.23 27
3150.36 29
3150.49 36
3150.61 45
3150.74 58
3150.87 72
3151.00 86
3151.13 99
3151.26 110
3151.39 118
3151.52 124
3151.65 129
3151.77 134
3151.90 138
3152.03 142
3152.16 144
3152.29 145
3152.42 145
3152.55 142
3152.68 138
3152.80 135
3152.93 132
3153.06 131
3153.19 131
3153.32 133
3153.45 135
3153.58 136
3153.71 135
3153.84 133
3153.96 129
3154.09 125
3154.22 123
3154.35 122
3154.48 123
3154.61 127
3154.74 132
3154.87 140
3155.00 148
3155.12 158
3155.25 168
3155.38 180
3155.51 193
3155.64 207
3155.77 221
3155.90 234
3156.03 247
3156.16 257
3156.28 265
3156.41 269
3156.54 272
3156.67 273
3156.80 274
3156.93 275
3157.06 278
3157.19 282
3157.32 289
3157.45 297
3157.57 309
3157.70 323
3157.83 339
3157.96 360
3158.09 383
3158.22 408
3158.35 435
3158.48 460
3158.61 484
3158.73 504
3158.86 520
3158.99 532
3159.12 542
3159.25 551
3159.38 563
3159.51 581
3159.64 606
3159.77 639
3159.90 683
3160.02 735
3160.15 795
3160.28 863
3160.41 938
3160.54 1020
3160.67 1111
3160.80 1212
3160.93 1325
3161.06 1448
3161.19 1581
3161.31 1718
3161.44 1854
3161.57 1982
3161.70 2098
3161.83 2199
3161.96 2285
3162.09 2361
3162.22 2431
3162.35 2503
3162.48 2581
3162.61 2666
3162.73 2756
3162.86 2846
3162.99 2932
3163.12 3008
3163.25 3071
3163.38 3119
3163.51 3155
3163.64 3181
3163.77 3201
3163.90 3216
3164.02 3228
3164.15 3236
3164.28 3239
3164.41 3234
3164.54 3219
3164.67 3192
3164.80 3154
3164.93 3104
3165.06 3046
3165.19 2981
3165.32 2914
3165.44 2848
3165.57 2786
3165.70 2728
3165.83 2677
3165.96 2630
3166.09 2587
3166.22 2544
3166.35 2497
3166.48 2444
3166.61 2384
3166.74 2315
3166.87 2237
3166.99 2152
3167.12 2061
3167.25 1966
3167.38 1869
3167.51 1773
3167.64 1681
3167.77 1593
3167.90 1513
3168.03 1441
3168.16 1377
3168.29 1322
3168.42 1274
3168.54 1231
3168.67 1193
3168.80 1158
3168.93 1124
3169.06 1090
3169.19 1055
3169.32 1018
3169.45 978
3169.58 936
3169.71 894
3169.84 852
3169.97 814
3170.09 780
3170.22 750
3170.35 725
3170.48 703
3170.61 680
3170.74 656
3170.87 630
3171.00 602
3171.13 573
3171.26 544
3171.39 517
3171.52 494
3171.65 475
3171.77 461
3171.90 451
3172.03 445
3172.16 441
3172.29 440
3172.42 439
3172.55 439
3172.68 440
3172.81 440
3172.94 438
3173.07 436
3173.20 432
3173.33 427
3173.45 420
3173.58 413
3173.71 405
3173.84 395
3173.97 384
3174.10 372
3174.23 357
3174.36 341
3174.49 325
3174.62 310
3174.75 295
3174.88 282
3175.01 270
3175.14 260
3175.26 251
3175.39 244
3175.52 237
3175.65 231
3175.78 225
3175.91 218
3176.04 210
3176.17 200
3176.30 190
3176.43 179
3176.56 169
3176.69 161
3176.82 154
3176.95 147
3177.08 139
3177.20 129
3177.33 115
3177.46 97
3177.59 78
3177.72 60
3177.85 45
3177.98 35
3178.11 31
3178.24 33
3178.37 39
3178.50 48
3178.63 57
3178.76 65
3178.89 72
3179.02 78
3179.15 83
3179.27 88
3179.40 93
3179.53 99
3179.66 104
3179.79 109
3179.92 112
3180.05 113
3180.18 112
3180.31 109
3180.44 105
3180.57 100
3180.70 93
3180.83 84
3180.96 75
3181.09 64
3181.22 53
3181.35 42
3181.47 33
3181.60 27
3181.73 25
3181.86 28
3181.99 35
3182.12 45
3182.25 56
3182.38 66
3182.51 75
3182.64 80
3182.77 81
3182.90 77
3183.03 67
3183.16 52
3183.29 34
3183.42 13
3183.55 0
3183.68 0
3183.81 0
3183.93 0
3184.06 0
3184.19 0
3184.32 0
3184.45 18
3184.58 40
3184.71 60
3184.84 79
3184.97 95
3185.10 110
3185.23 122
3185.36 133
3185.49 141
3185.62 144
3185.75 143
3185.88 135
3186.01 122
3186.14 104
3186.27 83
3186.40 61
3186.52 40
3186.65 22
3186.78 9
3186.91 0
3187.04 0
3187.17 0
3187.30 0
3187.43 2
3187.56 6
3187.69 9
3187.82 10
3187.95 8
3188.08 5
3188.21 0
3188.34 0
3188.47 0
3188.60 0
3188.73 0
3188.86 0
3188.99 8
3189.12 18
3189.25 27
3189.38 35
3189.50 38
3189.63 37
3189.76 32
3189.89 23
3190.02 11
3190.15 1
3190.28 0
3190.41 0
3190.54 0
3190.67 0
3190.80 0
3190.93 6
3191.06 15
3191.19 23
3191.32 30
3191.45 35
3191.58 40
3191.71 43
3191.84 46
3191.97 50
3192.10 53
3192.23 56
3192.36 58
3192.49 58
3192.62 57
3192.75 55
3192.88 51
3193.01 46
3193.13 42
3193.26 38
3193.39 35
3193.52 34
3193.65 34
3193.78 36
3193.91 41
3194.04 49
3194.17 58
3194.30 69
3194.43 78
3194.56 85
3194.69 88
3194.82 87
3194.95 82
3195.08 75
3195.21 68
3195.34 64
3195.47 63
3195.60 66
3195.73 75
3195.86 88
3195.99 102
3196.12 116
3196.25 128
3196.38 137
3196.51 143
3196.64 146
3196.77 145
3196.90 141
3197.03 134
3197.16 124
3197.29 111
3197.42 96
3197.55 80
3197.67 66
3197.80 54
3197.93 46
3198.06 42
3198.19 42
3198.32 44
3198.45 47
3198.58 49
3198.71 49
3198.84 46
3198.97 40
3199.10 31
3199.23 22
3199.36 14
3199.49 8
3199.62 4
3199.75 3
3199.88 7
3200.01 13
3200.14 21
3200.27 32
3200.40 44
3200.53 56
3200.66 68
3200.79 79
3200.92 87
3201.05 91
3201.18 92
3201.31 89
3201.44 85
3201.57 79
3201.70 73
3201.83 68
3201.96 65
3202.09 62
3202.22 61
3202.35 61
3202.48 62
3202.61 62
3202.74 62
3202.87 60
3203.00 54
3203.13 45
3203.26 32
3203.39 17
3203.52 2
3203.65 0
3203.78 0
3203.91 0
3204.04 0
3204.17 0
3204.30 0
3204.43 0
3204.56 4
3204.69 10
3204.82 15
3204.95 18
3205.08 20
3205.21 22
3205.34 23
3205.47 23
3205.60 23
3205.73 24
3205.86 28
3205.99 34
3206.12 44
3206.25 58
3206.38 73
3206.51 89
3206.63 103
3206.76 113
3206.89 119
3207.02 121
3207.15 120
3207.28 118
3207.41 117
3207.54 118
3207.67 121
3207.80 125
3207.93 129
3208.06 133
3208.19 136
3208.32 139
3208.45 140
3208.58 141
3208.71 142
3208.84 142
3208.97 141
3209.10 138
3209.23 132
3209.36 124
3209.49 115
3209.62 104
3209.75 94
3209.88 86
3210.01 80
3210.14 79
3210.27 82
3210.40 90
3210.53 101
3210.66 113
3210.79 126
3210.92 137
3211.05 146
3211.18 151
3211.31 154
3211.44 156
3211.57 157
3211.70 159
3211.83 163
3211.97 170
3212.10 180
3212.23 193
3212.36 208
3212.49 224
3212.62 239
3212.75 253
3212.88 265
3213.01 274
3213.14 281
3213.27 286
3213.40 291
3213.53 295
3213.66 300
3213.79 307
3213.92 315
3214.05 326
3214.18 338
3214.31 350
3214.44 360
3214.57 367
3214.70 368
3214.83 364
3214.96 355
3215.09 344
3215.22 333
3215.35 325
3215.48 320
3215.61 317
3215.74 316
3215.87 316
3216.00 315
3216.13 312
3216.26 308
3216.39 304
3216.52 301
3216.65 299
3216.78 297
3216.91 296
3217.04 294
3217.17 289
3217.30 279
3217.43 266
3217.56 249
3217.69 230
3217.82 210
3217.95 191
3218.08 174
3218.21 158
3218.34 145
3218.47 132
3218.60 119
3218.73 106
3218.86 91
3218.99 74
3219.12 57
3219.25 41
3219.38 25
3219.51 12
3219.64 3
3219.77 0
3219.90 0
3220.03 0
3220.16 2
3220.29 9
3220.42 17
3220.55 24
3220.68 29
3220.81 33
3220.95 36
3221.08 38
3221.21 40
3221.34 44
3221.47 49
3221.60 53
3221.73 57
3221.86 59
3221.99 59
3222.12 57
3222.25 53
3222.38 50
3222.51 48
3222.64 48
3222.77 49
3222.90 52
3223.03 57
3223.16 61
3223.29 65
3223.42 68
3223.55 71
3223.68 73
3223.81 75
3223.94 79
3224.07 85
3224.20 95
3224.33 106
3224.46 120
3224.59 134
3224.72 146
3224.85 155
3224.98 159
3225.11 159
3225.24 154
3225.37 145
3225.50 135
3225.64 125
3225.77 116
3225.90 108
3226.03 102
3226.16 99
3226.29 97
3226.42 96
3226.55 97
3226.68 99
3226.81 100
3226.94 100
3227.07 99
3227.20 95
3227.33 88
3227.46 79
3227.59 66
3227.72 52
3227.85 37
3227.98 23
3228.11 9
3228.24 0
3228.37 0
3228.50 0
3228.63 0
3228.76 0
3228.89 0
3229.02 0
3229.16 0
3229.29 0
3229.42 4
3229.55 8
3229.68 13
3229.81 19
3229.94 25
3230.07 31
3230.20 36
3230.33 39
3230.46 39
3230.59 37
3230.72 34
3230.85 30
3230.98 27
3231.11 25
3231.24 23
3231.37 22
3231.50 20
3231.63 17
3231.76 14
3231.89 11
3232.02 8
3232.16 7
3232.29 9
3232.42 14
3232.55 21
3232.68 30
3232.81 39
3232.94 46
3233.07 50
3233.20 51
3233.33 48
3233.46 41
3233.59 33
3233.72 23
3233.85 13
3233.98 5
3234.11 0
3234.24 0
3234.37 0
3234.50 0
3234.63 0
3234.76 4
3234.90 15
3235.03 27
3235.16 41
3235.29 55
3235.42 69
3235.55 80
3235.68 89
3235.81 94
3235.94 94
3236.07 89
3236.20 80
3236.33 68
3236.46 54
3236.59 42
3236.72 30
3236.85 21
3236.98 13
3237.11 7
3237.25 2
3237.38 0
3237.51 0
3237.64 0
3237.77 0
3237.90 0
3238.03 0
3238.16 0
3238.29 0
3238.42 10
3238.55 17
3238.68 21
3238.81 21
3238.94 18
3239.07 14
3239.20 10
3239.33 9
3239.47 9
3239.60 11
3239.73 13
3239.86 14
3239.99 13
3240.12 9
3240.25 5
3240.38 2
3240.51 2
3240.64 7
3240.77 16
3240.90 28
3241.03 41
3241.16 51
3241.29 56
3241.42 55
3241.56 47
3241.69 34
3241.82 21
3241.95 9
3242.08 1
3242.21 0
3242.34 4
3242.47 15
3242.60 29
3242.73 45
3242.86 63
3242.99 79
3243.12 95
3243.25 107
3243.38 117
3243.52 124
3243.65 130
3243.78 134
3243.91 139
3244.04 147
3244.17 157
3244.30 171
3244.43 187
3244.56 203
3244.69 218
3244.82 231
3244.95 241
3245.08 248
3245.21 253
3245.35 257
3245.48 260
3245.61 264
3245.74 269
3245.87 276
3246.00 285
3246.13 297
3246.26 312
3246.39 332
3246.52 358
3246.65 389
3246.78 426
3246.91 469
3247.04 518
3247.18 572
3247.31 630
3247.44 692
3247.57 756
3247.70 820
3247.83 882
3247.96 943
3248.09 1003
3248.22 1061
3248.35 1118
3248.48 1175
3248.61 1231
3248.75 1284
3248.88 1334
3249.01 1380
3249.14 1422
3249.27 1461
3249.40 1498
3249.53 1533
3249.66 1565
3249.79 1594
3249.92 1616
3250.05 1631
3250.18 1635
3250.31 1629
3250.45 1614
3250.58 1593
3250.71 1568
3250.84 1540
3250.97 1513
3251.10 1486
3251.23 1460
3251.36 1434
3251.49 1409
3251.62 1384
3251.75 1359
3251.88 1333
3252.02 1305
3252.15 1277
3252.28 1246
3252.41 1214
3252.54 1181
3252.67 1147
3252.80 1112
3252.93 1075
3253.06 1037
3253.19 997
3253.32 958
3253.46 919
3253.59 883
3253.72 852
3253.85 825
3253.98 803
3254.11 785
3254.24 770
3254.37 756
3254.50 742
3254.63 726
3254.76 708
3254.90 688
3255.03 666
3255.16 644
3255.29 622
3255.42 601
3255.55 582
3255.68 563
3255.81 543
3255.94 523
3256.07 500
3256.20 476
3256.34 451
3256.47 427
3256.60 405
3256.73 387
3256.86 374
3256.99 367
3257.12 364
3257.25 365
3257.38 366
3257.51 368
3257.65 369
3257.78 370
3257.91 370
3258.04 369
3258.17 368
3258.30 364
3258.43 359
3258.56 350
3258.69 340
3258.82 328
3258.96 314
3259.09 301
3259.22 288
3259.35 275
3259.48 264
3259.61 254
3259.74 246
3259.87 240
3260.00 237
3260.13 237
3260.27 240
3260.40 245
3260.53 251
3260.66 259
3260.79 267
3260.92 275
3261.05 284
3261.18 294
3261.31 307
3261.44 322
3261.58 341
3261.71 363
3261.84 389
3261.97 416
3262.10 444
3262.23 471
3262.36 496
3262.49 519
3262.62 541
3262.76 563
3262.89 586
3263.02 612
3263.15 643
3263.28 679
3263.41 721
3263.54 768
3263.67 820
3263.80 878
3263.94 942
3264.07 1011
3264.20 1084
3264.33 1160
3264.46 1240
3264.59 1324
3264.72 1413
3264.85 1507
3264.98 1608
3265.12 1718
3265.25 1836
3265.38 1962
3265.51 2092
3265.64 2224
3265.77 2355
3265.90 2482
3266.03 2606
3266.16 2725
3266.30 2841
3266.43 2954
3266.56 3062
3266.69 3164
3266.82 3258
3266.95 3340
3267.08 3408
3267.21 3462
3267.34 3503
3267.48 3534
3267.61 3559
3267.74 3580
3267.87 3600
3268.00 3620
3268.13 3640
3268.26 3657
3268.39 3668
3268.53 3669
3268.66 3657
3268.79 3630
3268.92 3589
3269.05 3535
3269.18 3473
3269.31 3406
3269.44 3336
3269.57 3267
3269.71 3199
3269.84 3132
3269.97 3066
3270.10 2999
3270.23 2932
3270.36 2865
3270.49 2797
3270.62 2730
3270.76 2663
3270.89 2595
3271.02 2527
3271.15 2456
3271.28 2383
3271.41 2307
3271.54 2229
3271.67 2149
3271.81 2068
3271.94 1989
3272.07 1911
3272.20 1837
3272.33 1766
3272.46 1698
3272.59 1633
3272.72 1568
3272.86 1504
3272.99 1440
3273.12 1376
3273.25 1313
3273.38 1252
3273.51 1193
3273.64 1137
3273.78 1082
3273.91 1029
3274.04 976
3274.17 923
3274.30 868
3274.43 813
3274.56 759
3274.69 707
3274.83 659
3274.96 616
3275.09 578
3275.22 546
3275.35 521
3275.48 502
3275.61 487
3275.74 477
3275.88 470
3276.01 464
3276.14 456
3276.27 448
3276.40 437
3276.53 426
3276.66 415
3276.80 406
3276.93 400
3277.06 396
3277.19 394
3277.32 392
3277.45 387
3277.58 379
3277.72 366
3277.85 349
3277.98 329
3278.11 307
3278.24 285
3278.37 265
3278.50 247
3278.64 232
3278.77 221
3278.90 212
3279.03 205
3279.16 201
3279.29 198
3279.42 196
3279.55 193
3279.69 190
3279.82 187
3279.95 183
3280.08 179
3280.21 177
3280.34 176
3280.47 176
3280.61 177
3280.74 178
3280.87 179
3281.00 179
3281.13 179
3281.26 178
3281.39 179
3281.53 180
3281.66 182
3281.79 185
3281.92 185
3282.05 184
3282.18 180
3282.32 173
3282.45 164
3282.58 155
3282.71 145
3282.84 135
3282.97 126
3283.10 117
3283.24 109
3283.37 104
3283.50 101
3283.63 103
3283.76 111
3283.89 124
3284.02 141
3284.16 160
3284.29 176
3284.42 187
3284.55 192
3284.68 190
3284.81 181
3284.95 169
3285.08 155
3285.21 144
3285.34 136
3285.47 131
3285.60 131
3285.73 133
3285.87 136
3286.00 137
3286.13 137
3286.26 134
3286.39 130
3286.52 126
3286.66 122
3286.79 121
3286.92 122
3287.05 125
3287.18 129
3287.31 133
3287.44 135
3287.58 135
3287.71 133
3287.84 129
3287.97 124
3288.10 119
3288.23 114
3288.37 108
3288.50 103
3288.63 96
3288.76 89
3288.89 82
3289.02 75
3289.16 68
3289.29 64
3289.42 63
3289.55 65
3289.68 70
3289.81 77
3289.94 86
3290.08 96
3290.21 105
3290.34 112
3290.47 118
3290.60 120
3290.73 120
3290.87 119
3291.00 116
3291.13 112
3291.26 108
3291.39 103
3291.52 97
3291.66 89
3291.79 79
3291.92 68
3292.05 54
3292.18 40
3292.31 26
3292.45 13
3292.58 3
3292.71 0
3292.84 0
3292.97 0
3293.10 0
3293.24 0
3293.37 0
3293.50 0
3293.63 1
3293.76 4
3293.89 6
3294.03 9
3294.16 11
3294.29 15
3294.42 19
3294.55 24
3294.68 30
3294.82 35
3294.95 39
3295.08 43
3295.21 47
3295.34 52
3295.48 59
3295.61 68
3295.74 78
3295.87 90
3296.00 101
3296.13 110
3296.27 117
3296.40 122
3296.53 125
3296.66 128
3296.79 131
3296.92 134
3297.06 138
3297.19 142
3297.32 144
3297.45 145
3297.58 144
3297.72 141
3297.85 138
3297.98 136
3298.11 136
3298.24 136
3298.37 137
3298.51 139
3298.64 141
3298.77 146
3298.90 153
3299.03 163
3299.16 177
3299.30 194
3299.43 213
3299.56 232
3299.69 250
3299.82 266
3299.96 277
3300.09 285
3300.22 288
3300.35 287
3300.48 282
3300.61 273
3300.75 260
3300.88 246
3301.01 230
3301.14 215
3301.27 200
3301.41 187
3301.54 174
3301.67 162
3301.80 148
3301.93 132
3302.07 114
3302.20 95
3302.33 76
3302.46 61
3302.59 51
3302.72 47
3302.86 51
3302.99 62
3303.12 77
3303.25 92
3303.38 106
3303.52 117
3303.65 122
3303.78 123
3303.91 121
3304.04 116
3304.18 110
3304.31 104
3304.44 98
3304.57 92
3304.70 87
3304.83 83
3304.97 79
3305.10 77
3305.23 77
3305.36 81
3305.49 88
3305.63 99
3305.76 112
3305.89 126
3306.02 138
3306.15 149
3306.29 157
3306.42 161
3306.55 161
3306.68 158
3306.81 152
3306.95 143
3307.08 133
3307.21 123
3307.34 113
3307.47 104
3307.61 96
3307.74 89
3307.87 84
3308.00 80
3308.13 78
3308.27 77
3308.40 77
3308.53 76
3308.66 76
3308.79 75
3308.93 72
3309.06 69
3309.19 65
3309.32 61
3309.45 58
3309.59 57
3309.72 58
3309.85 61
3309.98 64
3310.11 68
3310.25 71
3310.38 74
3310.51 75
3310.64 76
3310.77 77
3310.91 76
3311.04 75
3311.17 74
3311.30 71
3311.43 68
3311.57 64
3311.70 60
3311.83 57
3311.96 55
3312.09 55
3312.23 56
3312.36 59
3312.49 62
3312.62 64
3312.75 64
3312.89 62
3313.02 57
3313.15 48
3313.28 36
3313.42 21
3313.55 5
3313.68 0
3313.81 0
3313.94 0
3314.08 0
3314.21 0
3314.34 0
3314.47 0
3314.60 0
3314.74 7
3314.87 20
3315.00 34
3315.13 48
3315.26 62
3315.40 75
3315.53 87
3315.66 97
3315.79 105
3315.93 113
3316.06 121
3316.19 129
3316.32 138
3316.45 146
3316.59 153
3316.72 157
3316.85 158
3316.98 154
3317.11 148
3317.25 139
3317.38 131
3317.51 123
3317.64 117
3317.78 113
3317.91 111
3318.04 109
3318.17 106
3318.30 101
3318.44 94
3318.57 84
3318.70 73
3318.83 61
3318.97 50
3319.10 41
3319.23 36
3319.36 33
3319.49 34
3319.63 37
3319.76 41
3319.89 46
3320.02 50
3320.16 53
3320.29 54
3320.42 53
3320.55 50
3320.68 47
3320.82 44
3320.95 42
3321.08 41
3321.21 43
3321.35 47
3321.48 54
3321.61 62
3321.74 73
3321.87 85
3322.01 99
3322.14 112
3322.27 124
3322.40 134
3322.54 141
3322.67 145
3322.80 146
3322.93 146
3323.06 147
3323.20 149
3323.33 154
3323.46 162
3323.59 174
3323.73 187
3323.86 201
3323.99 213
3324.12 222
3324.26 230
3324.39 235
3324.52 241
3324.65 247
3324.78 256
3324.92 268
3325.05 281
3325.18 293
3325.31 305
3325.45 314
3325.58 320
3325.71 326
3325.84 331
3325.98 338
3326.11 349
3326.24 363
3326.37 380
3326.51 397
3326.64 413
3326.77 427
3326.90 438
3327.03 447
3327.17 455
3327.30 463
3327.43 471
3327.56 481
3327.70 492
3327.83 503
3327.96 512
3328.09 518
3328.23 520
3328.36 517
3328.49 509
3328.62 498
3328.76 485
3328.89 472
3329.02 459
3329.15 447
3329.28 436
3329.42 426
3329.55 417
3329.68 410
3329.81 404
3329.95 399
3330.08 396
3330.21 392
3330.34 387
3330.48 380
3330.61 369
3330.74 353
3330.87 334
3331.01 313
3331.14 292
3331.27 274
3331.40 258
3331.54 247
3331.67 238
3331.80 230
3331.93 222
3332.07 214
3332.20 203
3332.33 193
3332.46 183
3332.60 174
3332.73 167
3332.86 161
3332.99 157
3333.13 151
3333.26 145
3333.39 137
3333.52 127
3333.66 118
3333.79 108
3333.92 100
3334.05 92
3334.19 85
3334.32 79
3334.45 73
3334.58 67
3334.72 64
3334.85 63
3334.98 64
3335.11 69
3335.25 76
3335.38 85
3335.51 95
3335.64 104
3335.78 111
3335.91 117
3336.04 120
3336.17 120
3336.31 119
3336.44 117
3336.57 114
3336.70 112
3336.84 110
3336.97 109
3337.10 108
3337.23 107
3337.37 105
3337.50 101
3337.63 94
3337.76 84
3337.90 72
3338.03 58
3338.16 46
3338.29 36
3338.43 30
3338.56 30
3338.69 35
3338.82 45
3338.96 58
3339.09 73
3339.22 86
3339.36 96
3339.49 103
3339.62 107
3339.75 109
3339.89 109
3340.02 108
3340.15 108
3340.28 107
3340.42 105
3340.55 103
3340.68 100
3340.81 95
3340.95 89
3341.08 82
3341.21 75
3341.34 68
3341.48 63
3341.61 60
3341.74 60
3341.88 62
3342.01 67
3342.14 74
3342.27 83
3342.41 93
3342.54 104
3342.67 113
3342.80 121
3342.94 125
3343.07 125
3343.20 121
3343.33 113
3343.47 104
3343.60 94
3343.73 86
3343.87 81
3344.00 81
3344.13 84
3344.26 91
3344.40 101
3344.53 112
3344.66 122
3344.79 129
3344.93 132
3345.06 131
3345.19 124
3345.33 113
3345.46 100
3345.59 87
3345.72 74
3345.86 64
3345.99 57
3346.12 51
3346.25 46
3346.39 40
3346.52 32
3346.65 22
3346.79 10
3346.92 0
3347.05 0
3347.18 0
3347.32 0
3347.45 0
3347.58 0
3347.71 0
3347.85 0
3347.98 7
3348.11 20
3348.25 32
3348.38 40
3348.51 46
3348.64 48
3348.78 50
3348.91 52
3349.04 56
3349.18 63
3349.31 73
3349.44 83
3349.57 94
3349.71 103
3349.84 110
3349.97 113
3350.11 113
3350.24 111
3350.37 107
3350.50 104
3350.64 101
3350.77 99
3350.90 98
3351.03 97
3351.17 98
3351.30 99
3351.43 101
3351.57 104
3351.70 108
3351.83 113
3351.96 118
3352.10 124
3352.23 131
3352.36 139
3352.50 149
3352.63 160
3352.76 173
3352.89 185
3353.03 196
3353.16 202
3353.29 204
3353.43 201
3353.56 192
3353.69 180
3353.83 167
3353.96 154
3354.09 145
3354.22 138
3354.36 134
3354.49 132
3354.62 131
3354.76 132
3354.89 133
3355.02 134
3355.15 135
3355.29 136
3355.42 136
3355.55 136
3355.69 135
3355.82 136
3355.95 138
3356.08 144
3356.22 152
3356.35 163
3356.48 173
3356.62 182
3356.75 187
3356.88 188
3357.02 186
3357.15 180
3357.28 175
3357.41 170
3357.55 168
3357.68 168
3357.81 171
3357.95 176
3358.08 182
3358.21 187
3358.34 191
3358.48 195
3358.61 199
3358.74 202
3358.88 206
3359.01 210
3359.14 214
3359.28 218
3359.41 221
3359.54 223
3359.67 223
3359.81 221
3359.94 219
3360.07 214
3360.21 207
3360.34 198
3360.47 186
3360.61 171
3360.74 153
3360.87 132
3361.01 109
3361.14 86
3361.27 64
3361.40 42
3361.54 22
3361.67 4
3361.80 0
3361.94 0
3362.07 0
3362.20 0
3362.34 0
3362.47 0
3362.60 0
3362.73 0
3362.87 8
3363.00 17
3363.13 25
3363.27 33
3363.40 42
3363.53 52
3363.67 64
3363.80 78
3363.93 92
3364.07 105
3364.20 115
3364.33 120
3364.46 119
3364.60 113
3364.73 102
3364.86 89
3365.00 77
3365.13 67
3365.26 61
3365.40 61
3365.53 65
3365.66 72
3365.80 82
3365.93 94
3366.06 108
3366.20 121
3366.33 136
3366.46 151
3366.59 168
3366.73 184
3366.86 200
3366.99 214
3367.13 223
3367.26 227
3367.39 224
3367.53 216
3367.66 203
3367.79 188
3367.93 176
3368.06 169
3368.19 168
3368.33 174
3368.46 185
3368.59 199
3368.73 213
3368.86 227
3368.99 240
3369.13 252
3369.26 264
3369.39 279
3369.52 295
3369.66 312
3369.79 329
3369.92 344
3370.06 355
3370.19 364
3370.32 369
3370.46 373
3370.59 378
3370.72 383
3370.86 388
3370.99 394
3371.12 400
3371.26 403
3371.39 405
3371.52 406
3371.66 405
3371.79 404
3371.92 402
3372.06 397
3372.19 388
3372.32 375
3372.46 357
3372.59 335
3372.72 310
3372.86 284
3372.99 261
3373.12 242
3373.26 228
3373.39 219
3373.52 216
3373.66 216
3373.79 220
3373.92 227
3374.06 234
3374.19 241
3374.32 246
3374.45 249
3374.59 249
3374.72 245
3374.85 238
3374.99 229
3375.12 219
3375.25 210
3375.39 204
3375.52 200
3375.65 198
3375.79 198
3375.92 197
3376.05 194
3376.19 189
3376.32 180
3376.45 170
3376.59 157
3376.72 144
3376.85 130
3376.99 117
3377.12 106
3377.25 96
3377.39 91
3377.52 91
3377.65 95
3377.79 105
3377.92 118
3378.05 133
3378.19 147
3378.32 158
3378.46 165
3378.59 169
3378.72 169
3378.86 167
3378.99 163
3379.12 158
3379.26 153
3379.39 148
3379.52 144
3379.66 141
3379.79 139
3379.92 138
3380.06 138
3380.19 138
3380.32 138
3380.46 137
3380.59 134
3380.72 131
3380.86 127
3380.99 122
3381.12 116
3381.26 110
3381.39 104
3381.52 97
3381.66 92
3381.79 89
3381.92 89
3382.06 94
3382.19 102
3382.32 114
3382.46 127
3382.59 142
3382.72 156
3382.86 170
3382.99 184
3383.12 200
3383.26 215
3383.39 230
3383.53 244
3383.66 255
3383.79 261
3383.93 264
3384.06 263
3384.19 258
3384.33 251
3384.46 243
3384.59 235
3384.73 226
3384.86 217
3384.99 209
3385.13 201
3385.26 193
3385.39 185
3385.53 177
3385.66 169
3385.79 160
3385.93 152
3386.06 145
3386.20 140
3386.33 138
3386.46 139
3386.60 142
3386.73 146
3386.86 151
3387.00 157
3387.13 162
3387.26 167
3387.40 171
3387.53 174
3387.66 175
3387.80 174
3387.93 171
3388.07 165
3388.20 156
3388.33 147
3388.47 137
3388.60 127
3388.73 120
3388.87 116
3389.00 116
3389.13 118
3389.27 122
3389.40 128
3389.53 135
3389.67 141
3389.80 146
3389.94 148
3390.07 147
3390.20 143
3390.34 135
3390.47 125
3390.60 113
3390.74 100
3390.87 88
3391.00 77
3391.14 67
3391.27 58
3391.41 49
3391.54 41
3391.67 32
3391.81 23
3391.94 15
3392.07 8
3392.21 3
3392.34 0
3392.47 0
3392.61 0
3392.74 0
3392.88 0
3393.01 0
3393.14 3
3393.28 9
3393.41 16
3393.54 26
3393.68 37
3393.81 48
3393.94 60
3394.08 70
3394.21 79
3394.35 86
3394.48 90
3394.61 91
3394.75 90
3394.88 86
3395.01 78
3395.15 68
3395.28 55
3395.42 41
3395.55 27
3395.68 13
3395.82 2
3395.95 0
3396.08 0
3396.22 0
3396.35 0
3396.49 0
3396.62 0
3396.75 0
3396.89 2
3397.02 5
3397.15 7
3397.29 10
3397.42 13
3397.56 19
3397.69 28
3397.82 41
3397.96 57
3398.09 75
3398.22 94
3398.36 112
3398.49 128
3398.63 141
3398.76 151
3398.89 157
3399.03 159
3399.16 156
3399.29 150
3399.43 141
3399.56 131
3399.70 120
3399.83 110
3399.96 103
3400.10 98
3400.23 95
3400.36 94
3400.50 94
3400.63 95
3400.77 95
3400.90 94
3401.03 92
3401.17 90
3401.30 87
3401.44 85
3401.57 83
3401.70 82
3401.84 81
3401.97 80
3402.10 80
3402.24 82
3402.37 87
3402.51 96
3402.64 109
3402.77 127
3402.91 148
3403.04 169
3403.18 190
3403.31 207
3403.44 220
3403.58 228
3403.71 234
3403.84 237
3403.98 240
3404.11 243
3404.25 246
3404.38 249
3404.51 249
3404.65 248
3404.78 245
3404.92 241
3405.05 235
3405.18 230
3405.32 226
3405.45 223
3405.59 221
3405.72 220
3405.85 221
3405.99 224
3406.12 227
3406.25 232
3406.39 236
3406.52 239
3406.66 240
3406.79 239
3406.92 234
3407.06 228
3407.19 219
3407.33 208
3407.46 197
3407.59 186
3407.73 175
3407.86 166
3408.00 158
3408.13 152
3408.26 147
3408.40 143
3408.53 139
3408.67 135
3408.80 130
3408.93 126
3409.07 121
3409.20 117
3409.34 114
3409.47 113
3409.60 113
3409.74 116
3409.87 120
3410.01 127
3410.14 136
3410.27 146
3410.41 157
3410.54 169
3410.68 179
3410.81 188
3410.94 195
3411.08 199
3411.21 202
3411.35 202
3411.48 200
3411.61 196
3411.75 190
3411.88 182
3412.02 172
3412.15 161
3412.28 149
3412.42 137
3412.55 127
3412.69 118
3412.82 111
3412.95 106
3413.09 102
3413.22 99
3413.36 96
3413.49 92
3413.62 87
3413.76 81
3413.89 74
3414.03 66
3414.16 58
3414.30 51
3414.43 46
3414.56 44
3414.70 44
3414.83 48
3414.97 54
3415.10 63
3415.23 72
3415.37 83
3415.50 93
3415.64 102
3415.77 111
3415.90 118
3416.04 125
3416.17 132
3416.31 140
3416.44 148
3416.57 159
3416.71 170
3416.84 182
3416.98 193
3417.11 203
3417.25 210
3417.38 213
3417.51 213
3417.65 209
3417.78 201
3417.92 190
3418.05 178
3418.18 164
3418.32 150
3418.45 136
3418.59 124
3418.72 113
3418.86 105
3418.99 98
3419.12 93
3419.26 88
3419.39 83
3419.53 79
3419.66 74
3419.79 70
3419.93 66
3420.06 64
3420.20 62
3420.33 62
3420.47 62
3420.60 62
3420.73 60
3420.87 57
3421.00 50
3421.14 42
3421.27 33
3421.41 24
3421.54 16
3421.67 11
3421.81 7
3421.94 5
3422.08 4
3422.21 4
3422.34 4
3422.48 4
3422.61 2
3422.75 0
3422.88 0
3423.02 0
3423.15 0
3423.28 0
3423.42 0
3423.55 0
3423.69 0
3423.82 4
3423.96 9
3424.09 15
3424.22 21
3424.36 25
3424.49 28
3424.63 30
3424.76 29
3424.90 28
3425.03 25
3425.16 21
3425.30 17
3425.43 14
3425.57 12
3425.70 12
3425.84 12
3425.97 14
3426.10 17
3426.24 22
3426.37 28
3426.51 37
3426.64 49
3426.78 63
3426.91 79
3427.04 95
3427.18 111
3427.31 125
3427.45 135
3427.58 142
3427.72 146
3427.85 150
3427.99 153
3428.12 158
3428.25 167
3428.39 180
3428.52 198
3428.66 219
3428.79 241
3428.93 263
3429.06 285
3429.19 304
3429.33 321
3429.46 337
3429.60 355
3429.73 375
3429.87 398
3430.00 424
3430.14 452
3430.27 482
3430.40 513
3430.54 543
3430.67 573
3430.81 603
3430.94 632
3431.08 661
3431.21 688
3431.34 713
3431.48 735
3431.61 753
3431.75 767
3431.88 777
3432.02 783
3432.15 787
3432.29 788
3432.42 790
3432.55 791
3432.69 793
3432.82 795
3432.96 796
3433.09 795
3433.23 793
3433.36 786
3433.50 776
3433.63 763
3433.76 749
3433.90 734
3434.03 722
3434.17 713
3434.30 710
3434.44 710
3434.57 713
3434.71 716
3434.84 713
3434.98 703
3435.11 684
3435.24 655
3435.38 618
3435.51 576
3435.65 534
3435.78 495
3435.92 463
3436.05 437
3436.19 419
3436.32 408
3436.45 400
3436.59 395
3436.72 392
3436.86 390
3436.99 389
3437.13 388
3437.26 387
3437.40 386
3437.53 382
3437.67 377
3437.80 370
3437.93 361
3438.07 352
3438.20 343
3438.34 336
3438.47 329
3438.61 323
3438.74 317
3438.88 310
3439.01 303
3439.15 294
3439.28 286
3439.41 278
3439.55 272
3439.68 268
3439.82 266
3439.95 264
3440.09 262
3440.22 261
3440.36 259
3440.49 256
3440.63 253
3440.76 250
3440.90 246
3441.03 240
3441.16 233
3441.30 224
3441.43 213
3441.57 201
3441.70 188
3441.84 175
3441.97 162
3442.11 151
3442.24 140
3442.38 131
3442.51 124
3442.65 119
3442.78 116
3442.91 116
3443.05 119
3443.18 123
3443.32 128
3443.45 132
3443.59 135
3443.72 135
3443.86 133
3443.99 129
3444.13 122
3444.26 114
3444.40 106
3444.53 97
3444.67 89
3444.80 80
3444.93 72
3445.07 64
3445.20 57
3445.34 51
3445.47 45
3445.61 41
3445.74 38
3445.88 38
3446.01 40
3446.15 45
3446.28 55
3446.42 69
3446.55 86
3446.69 105
3446.82 125
3446.95 144
3447.09 161
3447.22 173
3447.36 181
3447.49 184
3447.63 182
3447.76 176
3447.90 167
3448.03 157
3448.17 146
3448.30 135
3448.44 124
3448.57 114
3448.71 103
3448.84 92
3448.98 80
3449.11 68
3449.25 57
3449.38 48
3449.52 42
3449.65 38
3449.78 38
3449.92 41
3450.05 46
3450.19 53
3450.32 59
3450.46 65
3450.59 71
3450.73 77
3450.86 82
3451.00 86
3451.13 90
3451.27 94
3451.40 99
3451.54 103
3451.67 107
3451.81 111
3451.94 114
3452.08 116
3452.21 117
3452.35 116
3452.48 114
3452.62 113
3452.75 111
3452.89 109
3453.02 108
3453.15 105
3453.29 100
3453.42 91
3453.56 80
3453.69 65
3453.83 49
3453.96 33
3454.10 17
3454.23 3
3454.37 0
3454.50 0
3454.64 0
3454.77 0
3454.91 0
3455.04 0
3455.18 0
3455.31 0
3455.45 2
3455.58 11
3455.72 22
3455.85 35
3455.99 48
3456.12 61
3456.26 73
3456.39 83
3456.53 90
3456.66 95
3456.80 97
3456.93 99
3457.07 101
3457.20 106
3457.34 114
3457.47 124
3457.61 135
3457.74 146
3457.88 154
3458.01 161
3458.15 164
3458.28 165
3458.42 165
3458.55 163
3458.69 162
3458.82 159
3458.96 156
3459.09 152
3459.23 146
3459.36 140
3459.50 133
3459.63 125
3459.77 117
3459.90 109
3460.04 99
3460.17 88
3460.31 76
3460.44 65
3460.58 56
3460.71 51
3460.85 52
3460.98 57
3461.12 66
3461.25 76
3461.39 85
3461.52 89
3461.66 89
3461.79 82
3461.93 72
3462.06 60
3462.20 49
3462.33 40
3462.47 36
3462.60 36
3462.74 38
3462.87 41
3463.01 43
3463.14 42
3463.28 38
3463.41 31
3463.55 23
3463.68 15
3463.82 10
3463.95 7
3464.09 7
3464.22 10
3464.36 13
3464.49 18
3464.63 22
3464.76 26
3464.90 30
3465.03 32
3465.17 34
3465.30 33
3465.44 30
3465.57 26
3465.71 20
3465.84 14
3465.98 9
3466.11 5
3466.25 4
3466.38 7
3466.52 11
3466.65 18
3466.79 26
3466.92 35
3467.06 44
3467.19 52
3467.33 58
3467.46 63
3467.60 66
3467.73 68
3467.87 68
3468.00 67
3468.14 66
3468.27 64
3468.41 63
3468.54 63
3468.68 63
3468.81 64
3468.95 65
3469.08 65
3469.22 65
3469.36 63
3469.49 60
3469.63 56
3469.76 53
3469.90 51
3470.03 50
3470.17 50
3470.30 52
3470.44 53
3470.57 54
3470.71 55
3470.84 58
3470.98 62
3471.11 69
3471.25 81
3471.38 98
3471.52 119
3471.65 142
3471.79 166
3471.92 187
3472.06 205
3472.19 219
3472.33 227
3472.46 232
3472.60 235
3472.73 238
3472.87 244
3473.01 251
3473.14 259
3473.28 266
3473.41 271
3473.55 272
3473.68 269
3473.82 263
3473.95 255
3474.09 248
3474.22 241
3474.36 235
3474.49 229
3474.63 222
3474.76 214
3474.90 206
3475.03 199
3475.17 195
3475.30 194
3475.44 198
3475.58 204
3475.71 210
3475.85 214
3475.98 213
3476.12 208
3476.25 200
3476.39 191
3476.52 182
3476.66 176
3476.79 173
3476.93 173
3477.06 176
3477.20 181
3477.33 186
3477.47 191
3477.60 195
3477.74 200
3477.88 204
3478.01 206
3478.15 207
3478.28 205
3478.42 198
3478.55 187
3478.69 172
3478.82 154
3478.96 137
3479.09 122
3479.23 112
3479.36 107
3479.50 108
3479.63 113
3479.77 121
3479.91 131
3480.04 140
3480.18 148
3480.31 154
3480.45 158
3480.58 158
3480.72 154
3480.85 146
3480.99 132
3481.12 113
3481.26 90
3481.39 65
3481.53 42
3481.67 21
3481.80 5
3481.94 0
3482.07 0
3482.21 0
3482.34 0
3482.48 0
3482.61 0
3482.75 0
3482.88 0
3483.02 0
3483.15 2
3483.29 11
3483.43 22
3483.56 31
3483.70 39
3483.83 44
3483.97 45
3484.10 44
3484.24 42
3484.37 39
3484.51 38
3484.64 37
3484.78 37
3484.92 36
3485.05 32
3485.19 27
3485.32 21
3485.46 14
3485.59 10
3485.73 9
3485.86 12
3486.00 18
3486.14 27
3486.27 36
3486.41 42
3486.54 46
3486.68 45
3486.81 40
3486.95 32
3487.08 24
3487.22 17
3487.35 12
3487.49 10
3487.63 12
3487.76 16
3487.90 21
3488.03 26
3488.17 30
3488.30 34
3488.44 38
3488.57 42
3488.71 47
3488.85 52
3488.98 57
3489.12 62
3489.25 65
3489.39 67
3489.52 67
3489.66 66
3489.79 64
3489.93 64
3490.07 65
3490.20 68
3490.34 72
3490.47 78
3490.61 84
3490.74 89
3490.88 93
3491.01 94
3491.15 93
3491.29 92
3491.42 91
3491.56 94
3491.69 99
3491.83 109
3491.96 121
3492.10 135
3492.23 149
3492.37 162
3492.51 173
3492.64 183
3492.78 193
3492.91 203
3493.05 212
3493.18 220
3493.32 226
3493.46 227
3493.59 224
3493.73 215
3493.86 202
3494.00 186
3494.13 169
3494.27 154
3494.40 140
3494.54 128
3494.68 118
3494.81 108
3494.95 99
3495.08 89
3495.22 79
3495.35 70
3495.49 63
3495.63 61
3495.76 63
3495.90 70
3496.03 81
3496.17 94
3496.30 107
3496.44 119
3496.58 128
3496.71 133
3496.85 136
3496.98 137
3497.12 136
3497.25 135
3497.39 133
3497.53 133
3497.66 133
3497.80 132
3497.93 131
3498.07 126
3498.20 119
3498.34 107
3498.48 93
3498.61 78
3498.75 62
3498.88 49
3499.02 39
3499.15 34
3499.29 33
3499.43 35
3499.56 41
3499.70 51
3499.83 63
3499.97 77
3500.10 93
3500.24 109
3500.38 124
3500.51 136
3500.65 144
3500.78 148
3500.92 149
3501.05 147
3501.19 146
3501.33 146
3501.46 147
3501.60 151
3501.73 158
3501.87 165
3502.00 172
3502.14 178
3502.28 182
3502.41 183
3502.55 182
3502.68 177
3502.82 169
3502.96 158
3503.09 145
3503.23 133
3503.36 121
3503.50 112
3503.63 106
3503.77 103
3503.91 103
3504.04 103
3504.18 103
3504.31 100
3504.45 93
3504.59 84
3504.72 73
3504.86 61
3504.99 49
3505.13 38
3505.26 29
3505.40 23
3505.54 17
3505.67 12
3505.81 7
3505.94 2
3506.08 0
3506.22 0
3506.35 0
3506.49 0
3506.62 0
3506.76 0
3506.90 0
3507.03 1
3507.17 6
3507.30 9
3507.44 12
3507.57 14
3507.71 18
3507.85 24
3507.98 33
3508.12 46
3508.25 63
3508.39 80
3508.53 96
3508.66 108
3508.80 115
3508.93 117
3509.07 114
3509.21 109
3509.34 104
3509.48 103
3509.61 106
3509.75 113
3509.89 125
3510.02 139
3510.16 153
3510.29 165
3510.43 174
3510.56 178
3510.70 178
3510.84 174
3510.97 167
3511.11 157
3511.24 148
3511.38 138
3511.52 130
3511.65 123
3511.79 118
3511.92 115
3512.06 114
3512.20 114
3512.33 117
3512.47 121
3512.60 129
3512.74 141
3512.88 156
3513.01 174
3513.15 196
3513.28 220
3513.42 245
3513.56 270
3513.69 295
3513.83 319
3513.96 345
3514.10 372
3514.24 400
3514.37 429
3514.51 457
3514.64 484
3514.78 508
3514.92 527
3515.05 541
3515.19 552
3515.33 561
3515.46 571
3515.60 583
3515.73 599
3515.87 620
3516.01 643
3516.14 669
3516.28 695
3516.41 719
3516.55 739
3516.69 755
3516.82 765
3516.96 770
3517.09 769
3517.23 763
3517.37 754
3517.50 742
3517.64 729
3517.77 715
3517.91 701
3518.05 687
3518.18 672
3518.32 656
3518.45 637
3518.59 615
3518.73 590
3518.86 564
3519.00 538
3519.14 513
3519.27 491
3519.41 471
3519.54 454
3519.68 440
3519.82 428
3519.95 418
3520.09 409
3520.22 401
3520.36 395
3520.50 388
3520.63 382
3520.77 376
3520.91 371
3521.04 368
3521.18 369
3521.31 374
3521.45 385
3521.59 400
3521.72 416
3521.86 433
3521.99 446
3522.13 453
3522.27 455
3522.40 452
3522.54 444
3522.68 434
3522.81 424
3522.95 414
3523.08 404
3523.22 394
3523.36 385
3523.49 377
3523.63 371
3523.77 369
3523.90 370
3524.04 373
3524.17 378
3524.31 382
3524.45 384
3524.58 381
3524.72 375
3524.86 366
3524.99 356
3525.13 346
3525.26 338
3525.40 332
3525.54 328
3525.67 327
3525.81 327
3525.94 327
3526.08 325
3526.22 320
3526.35 311
3526.49 299
3526.63 283
3526.76 265
3526.90 248
3527.04 234
3527.17 223
3527.31 216
3527.44 213
3527.58 212
3527.72 212
3527.85 212
3527.99 210
3528.13 208
3528.26 205
3528.40 205
3528.53 206
3528.67 210
3528.81 215
3528.94 222
3529.08 227
3529.22 232
3529.35 234
3529.49 235
3529.62 235
3529.76 235
3529.90 234
3530.03 232
3530.17 228
3530.31 222
3530.44 214
3530.58 203
3530.72 193
3530.85 185
3530.99 180
3531.12 179
3531.26 182
3531.40 187
3531.53 193
3531.67 199
3531.81 202
3531.94 204
3532.08 205
3532.22 206
3532.35 207
3532.49 209
3532.62 211
3532.76 215
3532.90 220
3533.03 226
3533.17 233
3533.31 240
3533.44 246
3533.58 250
3533.72 249
3533.85 244
3533.99 235
3534.13 223
3534.26 211
3534.40 199
3534.53 189
3534.67 179
3534.81 171
3534.94 161
3535.08 148
3535.22 134
3535.35 118
3535.49 103
3535.63 91
3535.76 84
3535.90 83
3536.04 86
3536.17 92
3536.31 98
3536.44 102
3536.58 102
3536.72 100
3536.85 95
3536.99 89
3537.13 84
3537.26 82
3537.40 83
3537.54 87
3537.67 94
3537.81 103
3537.95 113
3538.08 123
3538.22 132
3538.36 140
3538.49 145
3538.63 147
3538.76 146
3538.90 141
3539.04 132
3539.17 120
3539.31 106
3539.45 91
3539.58 78
3539.72 68
3539.86 62
3539.99 60
3540.13 63
3540.27 70
3540.40 81
3540.54 93
3540.68 106
3540.81 118
3540.95 129
3541.09 137
3541.22 142
3541.36 143
3541.50 141
3541.63 134
3541.77 125
3541.90 114
3542.04 103
3542.18 92
3542.31 83
3542.45 76
3542.59 72
3542.72 70
3542.86 70
3543.00 72
3543.13 75
3543.27 79
3543.41 84
3543.54 89
3543.68 93
3543.82 95
3543.95 93
3544.09 89
3544.23 83
3544.36 74
3544.50 66
3544.64 58
3544.77 53
3544.91 51
3545.05 52
3545.18 55
3545.32 60
3545.46 65
3545.59 70
3545.73 74
3545.87 77
3546.00 79
3546.14 81
3546.28 82
3546.41 83
3546.55 84
3546.69 84
3546.82 81
3546.96 75
3547.10 66
3547.23 53
3547.37 37
3547.51 20
3547.64 4
3547.78 0
3547.92 0
3548.05 0
3548.19 0
3548.33 0
3548.46 0
3548.60 0
3548.74 3
3548.87 10
3549.01 16
3549.15 20
3549.28 21
3549.42 21
3549.56 20
3549.69 19
3549.83 17
3549.97 17
3550.10 19
3550.24 22
3550.38 28
3550.51 35
3550.65 44
3550.79 54
3550.92 65
3551.06 76
3551.20 87
3551.33 98
3551.47 108
3551.61 118
3551.74 126
3551.88 132
3552.02 137
3552.15 141
3552.29 144
3552.43 146
3552.56 148
3552.70 149
3552.84 148
3552.98 145
3553.11 139
3553.25 131
3553.39 121
3553.52 111
3553.66 102
3553.80 97
3553.93 95
3554.07 97
3554.21 102
3554.34 111
3554.48 121
3554.62 131
3554.75 141
3554.89 150
3555.03 157
3555.16 163
3555.30 167
3555.44 168
3555.57 166
3555.71 161
3555.85 152
3555.98 141
3556.12 129
3556.26 118
3556.40 108
3556.53 100
3556.67 94
3556.81 88
3556.94 83
3557.08 78
3557.22 72
3557.35 66
3557.49 60
3557.63 55
3557.76 50
3557.90 44
3558.04 37
3558.17 28
3558.31 18
3558.45 7
3558.59 0
3558.72 0
3558.86 0
3559.00 0
3559.13 0
3559.27 0
3559.41 4
3559.54 9
3559.68 12
3559.82 12
3559.95 11
3560.09 7
3560.23 3
3560.36 0
3560.50 0
3560.64 0
3560.78 0
3560.91 0
3561.05 0
3561.19 0
3561.32 0
3561.46 2
3561.60 7
3561.73 11
3561.87 12
3562.01 12
3562.14 11
3562.28 11
3562.42 13
3562.56 18
3562.69 26
3562.83 36
3562.97 45
3563.10 54
3563.24 59
3563.38 61
3563.51 60
3563.65 58
3563.79 54
3563.93 50
3564.06 45
3564.20 41
3564.34 36
3564.47 32
3564.61 28
3564.75 25
3564.88 25
3565.02 28
3565.16 36
3565.30 48
3565.43 64
3565.57 83
3565.71 104
3565.84 125
3565.98 142
3566.12 156
3566.25 165
3566.39 169
3566.53 171
3566.67 171
3566.80 171
3566.94 171
3567.08 173
3567.21 174
3567.35 175
3567.49 174
3567.63 170
3567.76 163
3567.90 153
3568.04 141
3568.17 129
3568.31 117
3568.45 109
3568.58 105
3568.72 106
3568.86 110
3569.00 116
3569.13 122
3569.27 127
3569.41 131
3569.54 132
3569.68 133
3569.82 133
3569.96 136
3570.09 140
3570.23 147
3570.37 156
3570.50 166
3570.64 174
3570.78 179
3570.92 181
3571.05 177
3571.19 168
3571.33 156
3571.46 141
3571.60 127
3571.74 115
3571.88 106
3572.01 102
3572.15 102
3572.29 104
3572.42 106
3572.56 107
3572.70 106
3572.84 103
3572.97 98
3573.11 93
3573.25 86
3573.38 79
3573.52 71
3573.66 63
3573.80 54
3573.93 46
3574.07 38
3574.21 33
3574.34 31
3574.48 30
3574.62 32
3574.76 34
3574.89 36
3575.03 37
3575.17 36
3575.30 33
3575.44 30
3575.58 26
3575.72 22
3575.85 18
3575.99 16
3576.13 14
3576.26 12
3576.40 11
3576.54 9
3576.68 7
3576.81 4
3576.95 1
3577.09 0
3577.23 0
3577.36 0
3577.50 0
3577.64 0
3577.77 0
3577.91 0
3578.05 8
3578.19 21
3578.32 35
3578.46 47
3578.60 55
3578.74 58
3578.87 56
3579.01 49
3579.15 40
3579.28 29
3579.42 20
3579.56 14
3579.70 12
3579.83 14
3579.97 20
3580.11 31
3580.25 43
3580.38 57
3580.52 70
3580.66 82
3580.79 92
3580.93 100
3581.07 105
3581.21 109
3581.34 114
3581.48 121
3581.62 131
3581.76 143
3581.89 159
3582.03 178
3582.17 199
3582.31 221
3582.44 243
3582.58 265
3582.72 286
3582.85 304
3582.99 321
3583.13 335
3583.27 347
3583.40 358
3583.54 370
3583.68 383
3583.82 398
3583.95 413
3584.09 428
3584.23 442
3584.37 455
3584.50 466
3584.64 476
3584.78 487
3584.92 498
3585.05 512
3585.19 528
3585.33 547
3585.46 568
3585.60 588
3585.74 608
3585.88 625
3586.01 637
3586.15 644
3586.29 646
3586.43 643
3586.56 635
3586.70 625
3586.84 613
3586.98 601
3587.11 587
3587.25 571
3587.39 554
3587.53 533
3587.66 511
3587.80 487
3587.94 462
3588.08 439
3588.21 418
3588.35 401
3588.49 388
3588.63 378
3588.76 371
3588.90 365
3589.04 358
3589.18 351
3589.31 343
3589.45 333
3589.59 323
3589.73 313
3589.86 303
3590.00 293
3590.14 282
3590.28 271
3590.41 259
3590.55 248
3590.69 237
3590.83 229
3590.96 223
3591.10 220
3591.24 220
3591.38 223
3591.51 228
3591.65 234
3591.79 240
3591.93 246
3592.06 249
3592.20 248
3592.34 246
3592.48 240
3592.61 234
3592.75 227
3592.89 221
3593.03 217
3593.16 215
3593.30 212
3593.44 208
3593.58 201
3593.71 190
3593.85 176
3593.99 160
3594.13 145
3594.26 133
3594.40 125
3594.54 122
3594.68 124
3594.81 131
3594.95 139
3595.09 149
3595.23 158
3595.36 167
3595.50 175
3595.64 182
3595.78 188
3595.91 193
3596.05 197
3596.19 201
3596.33 204
3596.47 207
3596.60 209
3596.74 210
3596.88 210
3597.02 208
3597.15 205
3597.29 201
3597.43 195
3597.57 188
3597.70 181
3597.84 173
3597.98 166
3598.12 158
3598.25 150
3598.39 143
3598.53 134
3598.67 126
3598.80 118
3598.94 110
3599.08 103
3599.22 98
3599.36 97
3599.49 99
3599.63 106
3599.77 117
3599.91 133
3600.04 151
3600.18 169
3600.32 186
3600.46 200
3600.59 212
3600.73 221
3600.87 229
3601.01 235
3601.15 241
3601.28 247
3601.42 252
3601.56 257
3601.70 262
3601.83 266
3601.97 271
3602.11 277
3602.25 282
3602.38 286
3602.52 289
3602.66 289
3602.80 287
3602.94 283
3603.07 279
3603.21 274
3603.35 271
3603.49 268
3603.62 267
3603.76 266
3603.90 264
3604.04 259
3604.18 253
3604.31 244
3604.45 234
3604.59 223
3604.73 213
3604.86 203
3605.00 195
3605.14 187
3605.28 180
3605.42 172
3605.55 164
3605.69 156
3605.83 148
3605.97 141
3606.10 136
3606.24 131
3606.38 127
3606.52 123
3606.66 117
3606.79 111
3606.93 103
3607.07 95
3607.21 87
3607.34 80
3607.48 74
3607.62 69
3607.76 65
3607.90 60
3608.03 55
3608.17 49
3608.31 45
3608.45 41
3608.58 40
3608.72 41
3608.86 45
3609.00 52
3609.14 62
3609.27 72
3609.41 81
3609.55 89
3609.69 95
3609.83 97
3609.96 95
3610.10 89
3610.24 80
3610.38 69
3610.52 55
3610.65 42
3610.79 28
3610.93 16
3611.07 7
3611.20 1
3611.34 0
3611.48 3
3611.62 11
3611.76 22
3611.89 37
3612.03 52
3612.17 67
3612.31 79
3612.45 89
3612.58 95
3612.72 99
3612.86 100
3613.00 101
3613.14 103
3613.27 106
3613.41 110
3613.55 117
3613.69 125
3613.82 135
3613.96 145
3614.10 155
3614.24 165
3614.38 173
3614.51 179
3614.65 181
3614.79 181
3614.93 177
3615.07 171
3615.20 164
3615.34 157
3615.48 151
3615.62 146
3615.76 141
3615.89 135
3616.03 127
3616.17 116
3616.31 104
3616.45 91
3616.58 78
3616.72 66
3616.86 56
3617.00 50
3617.14 46
3617.27 45
3617.41 46
3617.55 49
3617.69 52
3617.83 55
3617.96 56
3618.10 56
3618.24 54
3618.38 52
3618.52 51
3618.65 51
3618.79 54
3618.93 59
3619.07 64
3619.21 68
3619.34 70
3619.48 68
3619.62 64
3619.76 58
3619.90 52
3620.03 46
3620.17 43
3620.31 42
3620.45 44
3620.59 48
3620.73 53
3620.86 58
3621.00 61
3621.14 63
3621.28 62
3621.42 59
3621.55 53
3621.69 45
3621.83 38
3621.97 33
3622.11 29
3622.24 28
3622.38 28
3622.52 30
3622.66 31
3622.80 32
3622.93 32
3623.07 32
3623.21 34
3623.35 36
3623.49 40
3623.63 44
3623.76 48
3623.90 50
3624.04 49
3624.18 45
3624.32 39
3624.45 30
3624.59 20
3624.73 10
3624.87 2
3625.01 0
3625.14 0
3625.28 0
3625.42 0
3625.56 0
3625.70 0
3625.84 0
3625.97 3
3626.11 5
3626.25 6
3626.39 6
3626.53 6
3626.66 6
3626.80 6
3626.94 7
3627.08 10
3627.22 14
3627.36 18
3627.49 23
3627.63 28
3627.77 32
3627.91 36
3628.05 40
3628.18 44
3628.32 48
3628.46 52
3628.60 55
3628.74 58
3628.88 59
3629.01 59
3629.15 58
3629.29 57
3629.43 56
3629.57 56
3629.71 57
3629.84 59
3629.98 62
3630.12 66
3630.26 71
3630.40 78
3630.53 87
3630.67 98
3630.81 112
3630.95 127
3631.09 142
3631.23 155
3631.36 164
3631.50 169
3631.64 168
3631.78 163
3631.92 154
3632.06 144
3632.19 134
3632.33 126
3632.47 119
3632.61 114
3632.75 111
3632.89 108
3633.02 106
3633.16 104
3633.30 101
3633.44 100
3633.58 100
3633.72 104
3633.85 113
3633.99 126
3634.13 142
3634.27 160
3634.41 176
3634.55 189
3634.68 197
3634.82 201
3634.96 200
3635.10 198
3635.24 196
3635.38 195
3635.51 198
3635.65 203
3635.79 210
3635.93 218
3636.07 226
3636.21 233
3636.34 239
3636.48 243
3636.62 244
3636.76 244
3636.90 241
3637.04 236
3637.17 231
3637.31 225
3637.45 220
3637.59 217
3637.73 216
3637.87 218
3638.00 222
3638.14 228
3638.28 235
3638.42 242
3638.56 248
3638.70 252
3638.84 254
3638.97 252
3639.11 248
3639.25 242
3639.39 235
3639.53 230
3639.67 229
3639.80 233
3639.94 240
3640.08 250
3640.22 261
3640.36 270
3640.50 276
3640.63 276
3640.77 273
3640.91 265
3641.05 255
3641.19 244
3641.33 234
3641.47 224
3641.60 215
3641.74 207
3641.88 198
3642.02 188
3642.16 179
3642.30 170
3642.43 163
3642.57 159
3642.71 159
3642.85 161
3642.99 163
3643.13 164
3643.27 161
3643.40 154
3643.54 144
3643.68 131
3643.82 119
3643.96 109
3644.10 102
3644.24 100
3644.37 101
3644.51 103
3644.65 107
3644.79 109
3644.93 110
3645.07 109
3645.21 108
3645.34 109
3645.48 111
3645.62 115
3645.76 121
3645.90 128
3646.04 135
3646.17 140
3646.31 144
3646.45 148
3646.59 151
3646.73 156
3646.87 162
3647.01 169
3647.14 176
3647.28 184
3647.42 189
3647.56 192
3647.70 191
3647.84 187
3647.98 179
3648.11 169
3648.25 158
3648.39 148
3648.53 140
3648.67 136
3648.81 135
3648.95 137
3649.09 142
3649.22 147
3649.36 149
3649.50 148
3649.64 143
3649.78 134
3649.92 121
3650.06 108
3650.19 96
3650.33 88
3650.47 82
3650.61 81
3650.75 83
3650.89 86
3651.03 91
3651.16 95
3651.30 100
3651.44 106
3651.58 111
3651.72 117
3651.86 123
3652.00 126
3652.14 126
3652.27 122
3652.41 114
3652.55 102
3652.69 87
3652.83 72
3652.97 58
3653.11 47
3653.24 37
3653.38 30
3653.52 24
3653.66 19
3653.80 15
3653.94 12
3654.08 11
3654.22 12
3654.35 16
3654.49 21
3654.63 27
3654.77 34
3654.91 40
3655.05 46
3655.19 52
3655.33 59
3655.46 66
3655.60 74
3655.74 81
3655.88 88
3656.02 93
3656.16 97
3656.30 100
3656.44 103
3656.57 106
3656.71 110
3656.85 114
3656.99 120
3657.13 125
3657.27 130
3657.41 135
3657.55 139
3657.68 141
3657.82 144
3657.96 146
3658.10 149
3658.24 152
3658.38 155
3658.52 158
3658.66 160
3658.79 163
3658.93 165
3659.07 167
3659.21 169
3659.35 172
3659.49 174
3659.63 174
3659.77 171
3659.90 163
3660.04 153
3660.18 141
3660.32 129
3660.46 120
3660.60 116
3660.74 117
3660.88 123
3661.02 132
3661.15 143
3661.29 153
3661.43 162
3661.57 169
3661.71 174
3661.85 178
3661.99 182
3662.13 185
3662.27 187
3662.40 186
3662.54 182
3662.68 174
3662.82 161
3662.96 146
3663.10 129
3663.24 113
3663.38 98
3663.51 84
3663.65 73
3663.79 64
3663.93 57
3664.07 50
3664.21 44
3664.35 39
3664.49 37
3664.63 37
3664.77 41
3664.90 49
3665.04 61
3665.18 76
3665.32 91
3665.46 105
3665.60 116
3665.74 123
3665.88 125
3666.02 122
3666.15 115
3666.29 107
3666.43 97
3666.57 88
3666.71 80
3666.85 73
3666.99 67
3667.13 61
3667.27 55
3667.40 49
3667.54 41
3667.68 33
3667.82 24
3667.96 14
3668.10 4
3668.24 0
3668.38 0
3668.52 0
3668.66 0
3668.79 0
3668.93 0
3669.07 0
3669.21 0
3669.35 7
3669.49 25
3669.63 41
3669.77 56
3669.91 65
3670.05 68
3670.18 65
3670.32 56
3670.46 42
3670.60 28
3670.74 16
3670.88 8
3671.02 6
3671.16 8
3671.30 15
3671.44 25
3671.57 34
3671.71 43
3671.85 50
3671.99 55
3672.13 59
3672.27 61
3672.41 63
3672.55 65
3672.69 64
3672.83 62
3672.97 57
3673.10 49
3673.24 41
3673.38 32
3673.52 25
3673.66 21
3673.80 20
3673.94 23
3674.08 28
3674.22 35
3674.36 42
3674.50 49
3674.63 55
3674.77 59
3674.91 60
3675.05 60
3675.19 57
3675.33 54
3675.47 50
3675.61 47
3675.75 46
3675.89 46
3676.03 49
3676.16 53
3676.30 58
3676.44 64
3676.58 70
3676.72 76
3676.86 80
3677.00 83
3677.14 86
3677.28 88
3677.42 89
3677.56 91
3677.69 94
3677.83 98
3677.97 102
3678.11 106
3678.25 111
3678.39 116
3678.53 120
3678.67 125
3678.81 130
3678.95 135
3679.09 142
3679.23 150
3679.36 159
3679.50 168
3679.64 176
3679.78 182
3679.92 185
3680.06 185
3680.20 180
3680.34 171
3680.48 158
3680.62 144
3680.76 128
3680.90 113
3681.04 99
3681.17 88
3681.31 79
3681.45 73
3681.59 69
3681.73 69
3681.87 70
3682.01 72
3682.15 75
3682.29 78
3682.43 80
3682.57 81
3682.71 81
3682.85 80
3682.98 79
3683.12 78
3683.26 79
3683.40 80
3683.54 82
3683.68 84
3683.82 83
3683.96 80
3684.10 74
3684.24 66
3684.38 58
3684.52 49
3684.66 44
3684.80 41
3684.93 42
3685.07 46
3685.21 52
3685.35 60
3685.49 68
3685.63 77
3685.77 86
3685.91 95
3686.05 104
3686.19 114
3686.33 124
3686.47 134
3686.61 141
3686.75 146
3686.88 147
3687.02 143
3687.16 136
3687.30 125
3687.44 111
3687.58 98
3687.72 85
3687.86 74
3688.00 64
3688.14 57
3688.28 51
3688.42 47
3688.56 44
3688.70 42
3688.84 41
3688.97 41
3689.11 40
3689.25 38
3689.39 35
3689.53 32
3689.67 29
3689.81 29
3689.95 31
3690.09 36
3690.23 43
3690.37 51
3690.51 57
3690.65 61
3690.79 60
3690.93 55
3691.07 46
3691.21 35
3691.34 25
3691.48 18
3691.62 16
3691.76 20
3691.90 30
3692.04 45
3692.18 63
3692.32 80
3692.46 95
3692.60 106
3692.74 112
3692.88 112
3693.02 106
3693.16 96
3693.30 83
3693.44 67
3693.58 51
3693.71 35
3693.85 23
3693.99 15
3694.13 12
3694.27 15
3694.41 22
3694.55 33
3694.69 45
3694.83 58
3694.97 72
3695.11 85
3695.25 99
3695.39 111
3695.53 123
3695.67 132
3695.81 137
3695.95 137
3696.09 132
3696.23 123
3696.36 111
3696.50 99
3696.64 87
3696.78 77
3696.92 69
3697.06 65
3697.20 63
3697.34 63
3697.48 64
3697.62 67
3697.76 70
3697.90 74
3698.04 77
3698.18 81
3698.32 86
3698.46 91
3698.60 97
3698.74 104
3698.88 111
3699.02 118
3699.16 125
3699.30 132
3699.43 137
3699.57 143
3699.71 149
3699.85 157
3699.99 166
3700.13 175
3700.27 184
3700.41 191
3700.55 195
3700.69 196
3700.83 193
3700.97 188
3701.11 183
3701.25 178
3701.39 176
3701.53 175
3701.67 174
3701.81 174
3701.95 172
3702.09 169
3702.23 164
3702.37 158
3702.51 153
3702.65 148
3702.78 145
3702.92 144
3703.06 144
3703.20 145
3703.34 145
3703.48 145
3703.62 143
3703.76 139
3703.90 134
3704.04 128
3704.18 122
3704.32 117
3704.46 114
3704.60 111
3704.74 110
3704.88 109
3705.02 107
3705.16 103
3705.30 97
3705.44 89
3705.58 79
3705.72 67
3705.86 55
3706.00 44
3706.14 35
3706.28 28
3706.42 25
3706.56 25
3706.70 27
3706.84 31
3706.97 36
3707.11 41
3707.25 46
3707.39 51
3707.53 55
3707.67 60
3707.81 64
3707.95 68
3708.09 72
3708.23 74
3708.37 75
3708.51 73
3708.65 69
3708.79 63
3708.93 55
3709.07 47
3709.21 39
3709.35 31
3709.49 25
3709.63 20
3709.77 16
3709.91 13
3710.05 11
3710.19 9
3710.33 7
3710.47 5
3710.61 4
3710.75 4
3710.89 6
3711.03 9
3711.17 13
3711.31 18
3711.45 23
3711.59 26
3711.73 28
3711.87 27
3712.01 24
3712.15 20
3712.29 16
3712.43 13
3712.57 12
3712.71 11
3712.84 12
3712.98 11
3713.12 10
3713.26 7
3713.40 3
3713.54 0
3713.68 0
3713.82 0
3713.96 0
3714.10 0
3714.24 0
3714.38 0
3714.52 0
3714.66 4
3714.80 11
3714.94 20
3715.08 30
3715.22 40
3715.36 53
3715.50 66
3715.64 79
3715.78 94
3715.92 107
3716.06 120
3716.20 130
3716.34 137
3716.48 140
3716.62 139
3716.76 134
3716.90 126
3717.04 114
3717.18 102
3717.32 89
3717.46 76
3717.60 65
3717.74 56
3717.88 50
3718.02 47
3718.16 48
3718.30 53
3718.44 61
3718.58 72
3718.72 83
3718.86 92
3719.00 97
3719.14 97
3719.28 94
3719.42 88
3719.56 83
3719.70 79
3719.84 79
3719.98 82
3720.12 88
3720.26 95
3720.40 102
3720.54 108
3720.68 112
3720.82 114
3720.96 115
3721.10 113
3721.24 109
3721.38 104
3721.52 98
3721.66 91
3721.80 85
3721.94 80
3722.08 78
3722.22 79
3722.36 82
3722.50 88
3722.64 95
3722.78 104
3722.92 113
3723.06 123
3723.20 132
3723.34 141
3723.48 148
3723.62 153
3723.76 155
3723.90 155
3724.04 153
3724.18 149
3724.32 145
3724.46 142
3724.60 140
3724.74 141
3724.88 144
3725.02 149
3725.16 155
3725.30 162
3725.44 169
3725.58 175
3725.72 177
3725.86 176
3726.00 171
3726.14 163
3726.28 151
3726.42 138
3726.56 126
3726.70 116
3726.84 109
3726.98 106
3727.12 106
3727.26 107
3727.40 108
3727.54 108
3727.68 106
3727.82 102
3727.96 98
3728.10 94
3728.24 91
3728.38 89
3728.52 87
3728.66 84
3728.80 81
3728.94 78
3729.08 74
3729.22 71
3729.36 69
3729.50 69
3729.64 70
3729.78 71
3729.92 73
3730.06 74
3730.20 76
3730.34 78
3730.48 81
3730.62 83
3730.76 86
3730.90 88
3731.04 88
3731.18 86
3731.32 83
3731.46 78
3731.60 72
3731.74 66
3731.88 60
3732.02 53
3732.16 46
3732.30 38
3732.44 31
3732.58 24
3732.73 19
3732.87 16
3733.01 15
3733.15 16
3733.29 19
3733.43 21
3733.57 24
3733.71 25
3733.85 26
3733.99 28
3734.13 29
3734.27 31
3734.41 32
3734.55 33
3734.69 32
3734.83 30
3734.97 27
3735.11 23
3735.25 18
3735.39 12
3735.53 7
3735.67 2
3735.81 0
3735.95 0
3736.09 0
3736.23 0
3736.37 0
3736.51 0
3736.65 0
3736.79 0
3736.93 0
3737.07 1
3737.21 6
3737.35 14
3737.49 26
3737.63 40
3737.77 56
3737.91 71
3738.05 86
3738.19 99
3738.33 112
3738.48 125
3738.62 139
3738.76 155
3738.90 172
3739.04 191
3739.18 209
3739.32 224
3739.46 236
3739.60 242
3739.74 245
3739.88 245
3740.02 244
3740.16 244
3740.30 245
3740.44 249
3740.58 254
3740.72 258
3740.86 262
3741.00 262
3741.14 259
3741.28 251
3741.42 239
3741.56 223
3741.70 205
3741.84 185
3741.98 167
3742.12 152
3742.26 142
3742.40 138
3742.54 141
3742.69 148
3742.83 157
3742.97 167
3743.11 175
3743.25 180
3743.39 183
3743.53 183
3743.67 182
3743.81 181
3743.95 179
3744.09 178
3744.23 177
3744.37 176
3744.51 174
3744.65 171
3744.79 168
3744.93 166
3745.07 163
3745.21 162
3745.35 160
3745.49 160
3745.63 160
3745.77 161
3745.91 164
3746.05 169
3746.20 174
3746.34 181
3746.48 186
3746.62 191
3746.76 194
3746.90 196
3747.04 196
3747.18 196
3747.32 196
3747.46 196
3747.60 197
3747.74 198
3747.88 198
3748.02 195
3748.16 188
3748.30 178
3748.44 164
3748.58 148
3748.72 131
3748.86 116
3749.00 104
3749.15 97
3749.29 93
3749.43 93
3749.57 96
3749.71 101
3749.85 107
3749.99 113
3750.13 118
3750.27 123
3750.41 126
3750.55 126
3750.69 125
3750.83 120
3750.97 113
3751.11 106
3751.25 97
3751.39 90
3751.53 86
3751.67 84
3751.82 86
3751.96 91
3752.10 100
3752.24 113
3752.38 128
3752.52 143
3752.66 156
3752.80 165
3752.94 168
3753.08 165
3753.22 155
3753.36 140
3753.50 124
3753.64 109
3753.78 98
3753.92 92
3754.06 90
3754.20 93
3754.35 97
3754.49 102
3754.63 104
3754.77 104
3754.91 101
3755.05 97
3755.19 93
3755.33 91
3755.47 91
3755.61 95
3755.75 101
3755.89 108
3756.03 114
3756.17 117
3756.31 118
3756.45 116
3756.60 113
3756.74 109
3756.88 105
3757.02 102
3757.16 101
3757.30 100
3757.44 100
3757.58 101
3757.72 103
3757.86 106
3758.00 111
3758.14 116
3758.28 121
3758.42 126
3758.56 129
3758.71 132
3758.85 133
3758.99 134
3759.13 137
3759.27 141
3759.41 148
3759.55 156
3759.69 166
3759.83 176
3759.97 185
3760.11 191
3760.25 193
3760.39 191
3760.53 186
3760.67 178
3760.82 169
3760.96 160
3761.10 152
3761.24 145
3761.38 141
3761.52 139
3761.66 138
3761.80 138
3761.94 138
3762.08 139
3762.22 140
3762.36 142
3762.50 144
3762.64 146
3762.79 148
3762.93 149
3763.07 149
3763.21 147
3763.35 144
3763.49 140
3763.63 136
3763.77 131
3763.91 126
3764.05 122
3764.19 117
3764.33 114
3764.47 113
3764.62 113
3764.76 115
3764.90 119
3765.04 124
3765.18 128
3765.32 132
3765.46 134
3765.60 134
3765.74 133
3765.88 131
3766.02 128
3766.16 124
3766.31 121
3766.45 118
3766.59 115
3766.73 114
3766.87 115
3767.01 118
3767.15 122
3767.29 127
3767.43 132
3767.57 135
3767.71 138
3767.85 138
3768.00 138
3768.14 138
3768.28 138
3768.42 138
3768.56 140
3768.70 142
3768.84 143
3768.98 142
3769.12 139
3769.26 134
3769.40 127
3769.54 120
3769.69 112
3769.83 105
3769.97 99
3770.11 95
3770.25 92
3770.39 90
3770.53 88
3770.67 86
3770.81 84
3770.95 82
3771.09 81
3771.24 80
3771.38 81
3771.52 83
3771.66 87
3771.80 91
3771.94 97
3772.08 104
3772.22 110
3772.36 116
3772.50 120
3772.64 121
3772.79 118
3772.93 111
3773.07 101
3773.21 89
3773.35 77
3773.49 65
3773.63 56
3773.77 48
3773.91 42
3774.05 36
3774.20 31
3774.34 26
3774.48 24
3774.62 25
3774.76 30
3774.90 40
3775.04 53
3775.18 67
3775.32 82
3775.46 94
3775.60 103
3775.75 109
3775.89 113
3776.03 115
3776.17 116
3776.31 116
3776.45 116
3776.59 114
3776.73 111
3776.87 108
3777.01 105
3777.16 105
3777.30 108
3777.44 114
3777.58 123
3777.72 133
3777.86 142
3778.00 147
3778.14 148
3778.28 143
3778.43 135
3778.57 124
3778.71 114
3778.85 105
3778.99 100
3779.13 98
3779.27 99
3779.41 102
3779.55 106
3779.69 111
3779.84 116
3779.98 120
3780.12 124
3780.26 126
3780.40 127
3780.54 125
3780.68 120
3780.82 111
3780.96 99
3781.11 84
3781.25 68
3781.39 53
3781.53 40
3781.67 30
3781.81 25
3781.95 24
3782.09 26
3782.23 28
3782.38 30
3782.52 31
3782.66 28
3782.80 23
3782.94 15
3783.08 6
3783.22 0
3783.36 0
3783.50 0
3783.65 0
3783.79 0
3783.93 0
3784.07 0
3784.21 0
3784.35 0
3784.49 14
3784.63 30
3784.77 48
3784.92 65
3785.06 79
3785.20 90
3785.34 98
3785.48 102
3785.62 103
3785.76 102
3785.90 101
3786.05 100
3786.19 100
3786.33 100
3786.47 98
3786.61 95
3786.75 91
3786.89 85
3787.03 79
3787.18 73
3787.32 69
3787.46 68
3787.60 70
3787.74 76
3787.88 83
3788.02 92
3788.16 101
3788.30 108
3788.45 113
3788.59 116
3788.73 117
3788.87 117
3789.01 117
3789.15 117
3789.29 119
3789.43 122
3789.58 125
3789.72 127
3789.86 129
3790.00 129
3790.14 128
3790.28 126
3790.42 123
3790.56 120
3790.71 117
3790.85 115
3790.99 114
3791.13 114
3791.27 116
3791.41 119
3791.55 123
3791.69 129
3791.84 135
3791.98 141
3792.12 147
3792.26 150
3792.40 152
3792.54 152
3792.68 150
3792.83 149
3792.97 148
3793.11 150
3793.25 155
3793.39 164
3793.53 176
3793.67 190
3793.81 205
3793.96 220
3794.10 234
3794.24 245
3794.38 254
3794.52 259
3794.66 260
3794.80 258
3794.95 253
3795.09 245
3795.23 235
3795.37 224
3795.51 212
3795.65 201
3795.79 190
3795.93 181
3796.08 172
3796.22 163
3796.36 153
3796.50 144
3796.64 135
3796.78 126
3796.92 118
3797.07 112
3797.21 110
3797.35 111
3797.49 115
3797.63 121
3797.77 129
3797.91 136
3798.06 143
3798.20 148
3798.34 150
3798.48 151
3798.62 152
3798.76 152
3798.90 153
3799.05 153
3799.19 153
3799.33 150
3799.47 146
3799.61 141
3799.75 135
3799.89 131
3800.04 128
3800.18 129
3800.32 133
3800.46 138
3800.60 142
3800.74 145
3800.88 146
3801.03 145
3801.17 141
3801.31 138
3801.45 135
3801.59 133
3801.73 133
3801.87 135
3802.02 138
3802.16 141
3802.30 143
3802.44 145
3802.58 146
3802.72 147
3802.87 149
3803.01 153
3803.15 159
3803.29 167
3803.43 175
3803.57 181
3803.71 184
3803.86 184
3804.00 179
3804.14 171
3804.28 161
3804.42 148
3804.56 136
3804.70 124
3804.85 113
3804.99 105
3805.13 97
3805.27 92
3805.41 88
3805.55 85
3805.70 85
3805.84 87
3805.98 91
3806.12 99
3806.26 110
3806.40 124
3806.54 142
3806.69 161
3806.83 181
3806.97 202
3807.11 223
3807.25 243
3807.39 264
3807.54 287
3807.68 313
3807.82 343
3807.96 377
3808.10 417
3808.24 461
3808.39 509
3808.53 561
3808.67 616
3808.81 674
3808.95 734
3809.09 795
3809.24 857
3809.38 917
3809.52 976
3809.66 1032
3809.80 1085
3809.94 1136
3810.08 1186
3810.23 1236
3810.37 1290
3810.51 1347
3810.65 1407
3810.79 1470
3810.93 1534
3811.08 1594
3811.22 1648
3811.36 1693
3811.50 1729
3811.64 1757
3811.78 1778
3811.93 1796
3812.07 1814
3812.21 1834
3812.35 1858
3812.49 1883
3812.63 1907
3812.78 1928
3812.92 1943
3813.06 1951
3813.20 1951
3813.34 1943
3813.48 1928
3813.63 1908
3813.77 1881
3813.91 1850
3814.05 1815
3814.19 1777
3814.34 1738
3814.48 1699
3814.62 1659
3814.76 1619
3814.90 1575
3815.04 1528
3815.19 1476
3815.33 1419
3815.47 1358
3815.61 1298
3815.75 1240
3815.89 1187
3816.04 1140
3816.18 1098
3816.32 1061
3816.46 1024
3816.60 986
3816.74 946
3816.89 903
3817.03 857
3817.17 810
3817.31 763
3817.45 718
3817.60 677
3817.74 640
3817.88 608
3818.02 579
3818.16 554
3818.30 533
3818.45 515
3818.59 499
3818.73 486
3818.87 476
3819.01 467
3819.15 461
3819.30 454
3819.44 448
3819.58 442
3819.72 435
3819.86 428
3820.01 421
3820.15 414
3820.29 407
3820.43 398
3820.57 389
3820.71 378
3820.86 366
3821.00 352
3821.14 339
3821.28 327
3821.42 316
3821.57 307
3821.71 299
3821.85 293
3821.99 288
3822.13 284
3822.27 280
3822.42 277
3822.56 273
3822.70 267
3822.84 260
3822.98 251
3823.13 240
3823.27 230
3823.41 219
3823.55 210
3823.69 203
3823.84 197
3823.98 193
3824.12 191
3824.26 189
3824.40 187
3824.55 186
3824.69 184
3824.83 184
3824.97 185
3825.11 188
3825.25 193
3825.40 199
3825.54 205
3825.68 209
3825.82 210
3825.96 208
3826.11 203
3826.25 196
3826.39 188
3826.53 179
3826.67 171
3826.82 162
3826.96 153
3827.10 143
3827.24 132
3827.38 120
3827.53 109
3827.67 99
3827.81 92
3827.95 87
3828.09 84
3828.24 82
3828.38 81
3828.52 81
3828.66 80
3828.80 79
3828.95 79
3829.09 80
3829.23 82
3829.37 85
3829.51 90
3829.66 94
3829.80 99
3829.94 101
3830.08 103
3830.22 102
3830.37 100
3830.51 97
3830.65 94
3830.79 90
3830.93 86
3831.08 82
3831.22 76
3831.36 69
3831.50 60
3831.64 49
3831.79 37
3831.93 25
3832.07 15
3832.21 6
3832.35 1
3832.50 0
3832.64 0
3832.78 0
3832.92 1
3833.06 3
3833.21 3
3833.35 3
3833.49 2
3833.63 1
3833.77 0
3833.92 0
3834.06 0
3834.20 0
3834.34 0
3834.48 1
3834.63 5
3834.77 12
3834.91 20
3835.05 29
3835.19 37
3835.34 45
3835.48 49
3835.62 52
3835.76 53
3835.91 53
3836.05 53
3836.19 54
3836.33 58
3836.47 64
3836.62 73
3836.76 84
3836.90 96
3837.04 109
3837.18 121
3837.33 131
3837.47 140
3837.61 146
3837.75 149
3837.90 149
3838.04 145
3838.18 138
3838.32 128
3838.46 117
3838.61 107
3838.75 99
3838.89 94
3839.03 92
3839.17 93
3839.32 94
3839.46 95
3839.60 94
3839.74 90
3839.89 82
3840.03 73
3840.17 63
3840.31 54
3840.45 48
3840.60 44
3840.74 42
3840.88 40
3841.02 39
3841.17 37
3841.31 34
3841.45 32
3841.59 31
3841.73 32
3841.88 36
3842.02 41
3842.16 47
3842.30 53
3842.45 57
3842.59 59
3842.73 59
3842.87 57
3843.01 55
3843.16 53
3843.30 53
3843.44 53
3843.58 54
3843.73 55
3843.87 55
3844.01 54
3844.15 50
3844.29 44
3844.44 38
3844.58 33
3844.72 30
3844.86 30
3845.01 34
3845.15 40
3845.29 47
3845.43 53
3845.58 57
3845.72 58
3845.86 57
3846.00 54
3846.14 51
3846.29 50
3846.43 51
3846.57 54
3846.71 61
3846.86 70
3847.00 82
3847.14 94
3847.28 108
3847.43 123
3847.57 140
3847.71 157
3847.85 175
3847.99 194
3848.14 215
3848.28 236
3848.42 256
3848.56 275
3848.71 291
3848.85 305
3848.99 316
3849.13 322
3849.28 324
3849.42 321
3849.56 313
3849.70 301
3849.84 285
3849.99 266
3850.13 247
3850.27 228
3850.41 211
3850.56 197
3850.70 188
3850.84 183
3850.98 180
3851.13 180
3851.27 181
3851.41 183
3851.55 186
3851.70 191
3851.84 196
3851.98 203
3852.12 209
3852.27 212
3852.41 212
3852.55 207
3852.69 197
3852.84 183
3852.98 169
3853.12 156
3853.26 146
3853.40 141
3853.55 140
3853.69 142
3853.83 145
3853.97 148
3854.12 150
3854.26 151
3854.40 151
3854.54 151
3854.69 150
3854.83 149
3854.97 148
3855.11 147
3855.26 145
3855.40 143
3855.54 142
3855.68 140
3855.83 138
3855.97 135
3856.11 132
3856.25 127
3856.40 121
3856.54 113
3856.68 105
3856.82 98
3856.97 92
3857.11 88
3857.25 87
3857.39 86
3857.54 87
3857.68 87
3857.82 87
3857.96 87
3858.11 86
3858.25 85
3858.39 85
3858.53 85
3858.68 85
3858.82 85
3858.96 82
3859.10 77
3859.25 69
3859.39 58
3859.53 45
3859.67 33
3859.82 21
3859.96 12
3860.10 6
3860.24 3
3860.39 3
3860.53 5
3860.67 8
3860.82 12
3860.96 16
3861.10 20
3861.24 24
3861.39 28
3861.53 33
3861.67 38
3861.81 43
3861.96 49
3862.10 55
3862.24 61
3862.38 67
3862.53 73
3862.67 79
3862.81 85
3862.95 91
3863.10 96
3863.24 99
3863.38 101
3863.52 100
3863.67 99
3863.81 98
3863.95 98
3864.09 100
3864.24 105
3864.38 113
3864.52 123
3864.67 135
3864.81 147
3864.95 159
3865.09 168
3865.24 176
3865.38 181
3865.52 184
3865.66 184
3865.81 183
3865.95 180
3866.09 176
3866.23 172
3866.38 168
3866.52 164
3866.66 160
3866.81 155
3866.95 151
3867.09 146
3867.23 141
3867.38 136
3867.52 131
3867.66 128
3867.80 127
3867.95 127
3868.09 128
3868.23 129
3868.37 129
3868.52 126
3868.66 121
3868.80 114
3868.95 106
3869.09 98
3869.23 91
3869.37 85
3869.52 81
3869.66 78
3869.80 76
3869.94 76
3870.09 77
3870.23 81
3870.37 86
3870.52 93
3870.66 102
3870.80 112
3870.94 122
3871.09 130
3871.23 138
3871.37 143
3871.52 146
3871.66 147
3871.80 147
3871.94 144
3872.09 140
3872.23 134
3872.37 127
3872.51 120
3872.66 114
3872.80 108
3872.94 104
3873.09 101
3873.23 100
3873.37 99
3873.51 100
3873.66 101
3873.80 103
3873.94 106
3874.09 109
3874.23 113
3874.37 116
3874.51 118
3874.66 118
3874.80 115
3874.94 110
3875.09 105
3875.23 99
3875.37 93
3875.51 89
3875.66 88
3875.80 88
3875.94 90
3876.09 94
3876.23 97
3876.37 100
3876.51 100
3876.66 98
3876.80 91
3876.94 81
3877.09 68
3877.23 52
3877.37 36
3877.51 20
3877.66 6
3877.80 0
3877.94 0
3878.09 0
3878.23 0
3878.37 0
3878.51 0
3878.66 0
3878.80 3
3878.94 12
3879.09 18
3879.23 20
3879.37 19
3879.51 14
3879.66 8
3879.80 3
3879.94 1
3880.09 4
3880.23 12
3880.37 24
3880.51 38
3880.66 52
3880.80 64
3880.94 75
3881.09 84
3881.23 92
3881.37 101
3881.52 111
3881.66 123
3881.80 135
3881.94 145
3882.09 153
3882.23 158
3882.37 161
3882.52 162
3882.66 162
3882.80 164
3882.95 168
3883.09 173
3883.23 179
3883.37 183
3883.52 185
3883.66 184
3883.80 179
3883.95 172
3884.09 163
3884.23 154
3884.37 145
3884.52 139
3884.66 135
3884.80 133
3884.95 134
3885.09 137
3885.23 142
3885.38 149
3885.52 156
3885.66 163
3885.81 169
3885.95 174
3886.09 176
3886.23 176
3886.38 172
3886.52 167
3886.66 159
3886.81 150
3886.95 139
3887.09 128
3887.24 117
3887.38 108
3887.52 101
3887.66 98
3887.81 98
3887.95 101
3888.09 106
3888.24 111
3888.38 116
3888.52 118
3888.67 120
3888.81 122
3888.95 123
3889.10 125
3889.24 128
3889.38 129
3889.52 128
3889.67 124
3889.81 117
3889.95 107
3890.10 95
3890.24 82
3890.38 72
3890.53 63
3890.67 58
3890.81 55
3890.96 53
3891.10 53
3891.24 53
3891.39 52
3891.53 52
3891.67 51
3891.81 50
3891.96 50
3892.10 52
3892.24 55
3892.39 58
3892.53 62
3892.67 65
3892.82 67
3892.96 68
3893.10 66
3893.25 63
3893.39 58
3893.53 51
3893.68 45
3893.82 38
3893.96 33
3894.11 31
3894.25 31
3894.39 34
3894.53 40
3894.68 47
3894.82 53
3894.96 59
3895.11 63
3895.25 65
3895.39 66
3895.54 67
3895.68 70
3895.82 75
3895.97 83
3896.11 93
3896.25 102
3896.40 111
3896.54 116
3896.68 117
3896.83 113
3896.97 105
3897.11 94
3897.26 83
3897.40 72
3897.54 64
3897.69 59
3897.83 58
3897.97 61
3898.12 66
3898.26 74
3898.40 81
3898.55 88
3898.69 92
3898.83 93
3898.98 91
3899.12 85
3899.26 79
3899.40 73
3899.55 69
3899.69 69
3899.83 71
3899.98 76
3900.12 81
3900.26 85
3900.41 86
3900.55 84
3900.69 78
3900.84 70
3900.98 63
3901.12 58
3901.27 57
3901.41 60
3901.55 66
3901.70 76
3901.84 86
3901.98 96
3902.13 103
3902.27 108
3902.41 109
3902.56 108
3902.70 105
3902.84 102
3902.99 99
3903.13 97
3903.27 95
3903.42 94
3903.56 93
3903.70 90
3903.85 86
3903.99 79
3904.13 71
3904.28 61
3904.42 48
3904.56 34
3904.71 19
3904.85 3
3904.99 0
3905.14 0
3905.28 0
3905.42 0
3905.57 0
3905.71 0
3905.86 0
3906.00 1
3906.14 11
3906.29 20
3906.43 27
3906.57 33
3906.72 40
3906.86 48
3907.00 56
3907.15 66
3907.29 75
3907.43 82
3907.58 87
3907.72 89
3907.86 87
3908.01 82
3908.15 77
3908.29 70
3908.44 65
3908.58 60
3908.72 57
3908.87 55
3909.01 55
3909.15 56
3909.30 57
3909.44 59
3909.58 60
3909.73 60
3909.87 58
3910.01 55
3910.16 51
3910.30 47
3910.45 44
3910.59 43
3910.73 46
3910.88 51
3911.02 57
3911.16 65
3911.31 71
3911.45 77
3911.59 81
3911.74 82
3911.88 82
3912.02 80
3912.17 77
3912.31 73
3912.45 68
3912.60 63
3912.74 57
3912.88 52
3913.03 49
3913.17 47
3913.32 49
3913.46 55
3913.60 64
3913.75 74
3913.89 84
3914.03 91
3914.18 95
3914.32 95
3914.46 91
3914.61 84
3914.75 76
3914.89 68
3915.04 62
3915.18 56
3915.33 50
3915.47 44
3915.61 37
3915.76 28
3915.90 17
3916.04 7
3916.19 0
3916.33 0
3916.47 0
3916.62 0
3916.76 0
3916.90 0
3917.05 0
3917.19 0
3917.34 2
3917.48 6
3917.62 10
3917.77 13
3917.91 17
3918.05 20
3918.20 23
3918.34 26
3918.48 28
3918.63 29
3918.77 29
3918.92 27
3919.06 24
3919.20 21
3919.35 17
3919.49 13
3919.63 11
3919.78 11
3919.92 13
3920.06 16
3920.21 20
3920.35 23
3920.50 24
3920.64 22
3920.78 16
3920.93 8
3921.07 0
3921.21 0
3921.36 0
3921.50 0
3921.64 0
3921.79 0
3921.93 0
3922.08 0
3922.22 2
3922.36 9
3922.51 16
3922.65 22
3922.79 27
3922.94 29
3923.08 30
3923.23 28
3923.37 25
3923.51 21
3923.66 18
3923.80 15
3923.94 13
3924.09 10
3924.23 7
3924.38 3
3924.52 0
3924.66 0
3924.81 0
3924.95 0
3925.09 0
3925.24 0
3925.38 3
3925.53 12
3925.67 22
3925.81 31
3925.96 39
3926.10 46
3926.24 53
3926.39 60
3926.53 68
3926.68 75
3926.82 82
3926.96 88
3927.11 93
3927.25 97
3927.39 101
3927.54 104
3927.68 108
3927.83 111
3927.97 114
3928.11 117
3928.26 121
3928.40 124
3928.54 127
3928.69 129
3928.83 131
3928.98 131
3929.12 130
3929.26 127
3929.41 124
3929.55 120
3929.70 117
3929.84 115
3929.98 114
3930.13 113
3930.27 112
3930.41 110
3930.56 105
3930.70 99
3930.85 93
3930.99 88
3931.13 85
3931.28 86
3931.42 91
3931.57 99
3931.71 109
3931.85 120
3932.00 130
3932.14 140
3932.28 148
3932.43 155
3932.57 162
3932.72 166
3932.86 168
3933.00 167
3933.15 162
3933.29 153
3933.44 143
3933.58 132
3933.72 121
3933.87 112
3934.01 105
3934.16 101
3934.30 98
3934.44 95
3934.59 92
3934.73 88
3934.88 84
3935.02 79
3935.16 75
3935.31 72
3935.45 70
3935.59 69
3935.74 69
3935.88 68
3936.03 66
3936.17 63
3936.31 60
3936.46 56
3936.60 51
3936.75 47
3936.89 44
3937.03 40
3937.18 35
3937.32 30
3937.47 24
3937.61 17
3937.75 10
3937.90 4
3938.04 2
3938.19 2
3938.33 6
3938.47 11
3938.62 17
3938.76 20
3938.91 21
3939.05 19
3939.19 13
3939.34 5
3939.48 0
3939.63 0
3939.77 0
3939.91 0
3940.06 0
3940.20 0
3940.35 0
3940.49 0
3940.63 7
3940.78 15
3940.92 23
3941.07 31
3941.21 38
3941.35 41
3941.50 41
3941.64 37
3941.79 30
3941.93 21
3942.08 11
3942.22 2
3942.36 0
3942.51 0
3942.65 0
3942.80 0
3942.94 0
3943.08 0
3943.23 0
3943.37 2
3943.52 3
3943.66 2
3943.80 3
3943.95 5
3944.09 10
3944.24 18
3944.38 29
3944.52 43
3944.67 57
3944.81 69
3944.96 78
3945.10 83
3945.25 84
3945.39 81
3945.53 75
3945.68 67
3945.82 58
3945.97 50
3946.11 42
3946.25 34
3946.40 28
3946.54 24
3946.69 23
3946.83 26
3946.97 32
3947.12 42
3947.26 53
3947.41 64
3947.55 73
3947.70 78
3947.84 79
3947.98 76
3948.13 71
3948.27 64
3948.42 57
3948.56 50
3948.70 45
3948.85 39
3948.99 32
3949.14 26
3949.28 19
3949.43 13
3949.57 7
3949.71 3
3949.86 0
3950.00 0
3950.15 0
3950.29 0
3950.43 0
3950.58 0
3950.72 0
3950.87 0
3951.01 0
3951.16 6
3951.30 16
3951.44 30
3951.59 46
3951.73 63
3951.88 81
3952.02 98
3952.17 113
3952.31 123
3952.45 130
3952.60 132
3952.74 131
3952.89 127
3953.03 122
3953.18 116
3953.32 111
3953.46 108
3953.61 105
3953.75 104
3953.90 104
3954.04 103
3954.19 103
3954.33 102
3954.47 99
3954.62 95
3954.76 89
3954.91 82
3955.05 73
3955.20 63
3955.34 52
3955.48 41
3955.63 31
3955.77 23
3955.92 17
3956.06 15
3956.21 17
3956.35 22
3956.49 28
3956.64 35
3956.78 40
3956.93 43
3957.07 44
3957.22 43
3957.36 42
3957.50 42
3957.65 46
3957.79 51
3957.94 59
3958.08 67
3958.23 75
3958.37 83
3958.52 89
3958.66 94
3958.80 98
3958.95 101
3959.09 104
3959.24 107
3959.38 110
3959.53 111
3959.67 112
3959.81 112
3959.96 110
3960.10 105
3960.25 98
3960.39 89
3960.54 79
3960.68 69
3960.83 61
3960.97 56
3961.11 54
3961.26 58
3961.40 65
3961.55 75
3961.69 86
3961.84 94
3961.98 100
3962.12 102
3962.27 100
3962.41 95
3962.56 87
3962.70 78
3962.85 69
3962.99 60
3963.14 51
3963.28 43
3963.42 37
3963.57 32
3963.71 29
3963.86 28
3964.00 30
3964.15 32
3964.29 35
3964.44 38
3964.58 41
3964.73 43
3964.87 46
3965.01 49
3965.16 55
3965.30 62
3965.45 71
3965.59 81
3965.74 90
3965.88 97
3966.03 101
3966.17 101
3966.31 97
3966.46 91
3966.60 83
3966.75 75
3966.89 67
3967.04 61
3967.18 57
3967.33 54
3967.47 52
3967.62 51
3967.76 50
3967.90 49
3968.05 47
3968.19 43
3968.34 40
3968.48 36
3968.63 32
3968.77 29
3968.92 27
3969.06 26
3969.20 27
3969.35 28
3969.49 31
3969.64 34
3969.78 39
3969.93 45
3970.07 50
3970.22 55
3970.36 58
3970.51 58
3970.65 54
3970.80 47
3970.94 38
3971.08 27
3971.23 15
3971.37 4
3971.52 0
3971.66 0
3971.81 0
3971.95 0
3972.10 0
3972.24 0
3972.39 0
3972.53 0
3972.68 2
3972.82 6
3972.96 10
3973.11 13
3973.25 18
3973.40 23
3973.54 29
3973.69 36
3973.83 44
3973.98 53
3974.12 64
3974.27 76
3974.41 89
3974.56 102
3974.70 112
3974.84 119
3974.99 121
3975.13 116
3975.28 108
3975.42 96
3975.57 83
3975.71 72
3975.86 64
3976.00 58
3976.15 56
3976.29 56
3976.44 57
3976.58 59
3976.73 61
3976.87 64
3977.01 66
3977.16 68
3977.30 69
3977.45 70
3977.59 69
3977.74 67
3977.88 64
3978.03 60
3978.17 56
3978.32 52
3978.46 49
3978.61 48
3978.75 49
3978.90 52
3979.04 56
3979.19 61
3979.33 65
3979.47 69
3979.62 71
3979.76 72
3979.91 73
3980.05 74
3980.20 75
3980.34 75
3980.49 75
3980.63 72
3980.78 69
3980.92 64
3981.07 59
3981.21 55
3981.36 52
3981.50 52
3981.65 54
3981.79 59
3981.94 66
3982.08 74
3982.23 80
3982.37 84
3982.52 85
3982.66 83
3982.80 76
3982.95 67
3983.09 56
3983.24 45
3983.38 34
3983.53 24
3983.67 16
3983.82 9
3983.96 4
3984.11 1
3984.25 2
3984.40 5
3984.54 11
3984.69 20
3984.83 30
3984.98 40
3985.12 48
3985.27 55
3985.41 59
3985.56 61
3985.70 63
3985.85 63
3985.99 64
3986.14 65
3986.28 66
3986.43 66
3986.57 66
3986.72 64
3986.86 62
3987.01 58
3987.15 54
3987.29 51
3987.44 49
3987.58 49
3987.73 50
3987.87 52
3988.02 54
3988.16 56
3988.31 55
3988.45 54
3988.60 52
3988.74 50
3988.89 49
3989.03 50
3989.18 53
3989.32 57
3989.47 62
3989.61 67
3989.76 71
3989.90 73
3990.05 74
3990.19 74
3990.34 74
3990.48 74
3990.63 76
3990.77 79
3990.92 82
3991.06 84
3991.21 85
3991.35 84
3991.50 83
3991.64 80
3991.79 78
3991.93 76
3992.08 75
3992.22 73
3992.37 71
3992.51 68
3992.66 62
3992.80 54
3992.95 44
3993.09 32
3993.24 20
3993.38 9
3993.53 1
3993.67 0
3993.82 0
3993.96 0
3994.11 0
3994.25 0
3994.40 1
3994.54 1
3994.69 0
3994.83 0
3994.98 0
3995.12 0
3995.27 4
3995.41 13
3995.56 26
3995.70 41
3995.85 56
3995.99 69
3996.14 79
3996.28 85
3996.43 87
3996.57 86
3996.72 84
3996.86 83
3997.01 82
3997.15 81
3997.30 81
3997.44 80
3997.59 79
3997.73 77
3997.88 74
3998.02 71
3998.17 67
3998.31 64
3998.46 61
3998.60 58
3998.75 57
3998.89 57
3999.04 58
3999.18 60
3999.33 63
3999.47 66
3999.62 67
3999.76 67
3999.91 64
4000.05 61
4000.20 57
4000.35 55
4000.49 54
4000.64 56
4000.78 61
4000.93 68
4001.07 76
4001.22 84
4001.36 90
4001.51 93
4001.65 94
4001.80 92
4001.94 89
4002.09 87
4002.23 85
4002.38 86
4002.52 91
4002.67 98
4002.81 107
4002.96 117
4003.10 128
4003.25 140
4003.39 151
4003.54 163
4003.68 173
4003.83 182
4003.97 187
4004.12 189
4004.26 187
4004.41 180
4004.55 170
4004.70 159
4004.85 149
4004.99 142
4005.14 138
4005.28 137
4005.43 139
4005.57 143
4005.72 147
4005.86 150
4006.01 152
4006.15 151
4006.30 147
4006.44 142
4006.59 135
4006.73 127
4006.88 120
4007.02 115
4007.17 112
4007.31 114
4007.46 120
4007.60 131
4007.75 144
4007.89 159
4008.04 172
4008.19 182
4008.33 188
4008.48 189
4008.62 185
4008.77 178
4008.91 171
4009.06 164
4009.20 159
4009.35 155
4009.49 152
4009.64 147
4009.78 141
4009.93 131
4010.07 119
4010.22 106
4010.36 92
4010.51 78
4010.66 67
4010.80 57
4010.95 51
4011.09 47
4011.24 45
4011.38 47
4011.53 53
4011.67 61
4011.82 71
4011.96 82
4012.11 93
4012.25 103
4012.40 110
4012.54 114
4012.69 116
4012.84 115
4012.98 113
4013.13 112
4013.27 111
4013.42 111
4013.56 112
4013.71 113
4013.85 113
4014.00 112
4014.14 109
4014.29 106
4014.43 103
4014.58 101
4014.72 101
4014.87 105
4015.02 111
4015.16 119
4015.31 129
4015.45 137
4015.60 145
4015.74 151
4015.89 156
4016.03 158
4016.18 160
4016.32 161
4016.47 163
4016.62 165
4016.76 167
4016.91 171
4017.05 174
4017.20 178
4017.34 182
4017.49 186
4017.63 189
4017.78 193
4017.92 197
4018.07 201
4018.21 205
4018.36 210
4018.51 215
4018.65 218
4018.80 221
4018.94 223
4019.09 224
4019.23 225
4019.38 225
4019.52 225
4019.67 226
4019.81 226
4019.96 226
4020.11 226
4020.25 226
4020.40 226
4020.54 225
4020.69 223
4020.83 220
4020.98 215
4021.12 208
4021.27 199
4021.42 188
4021.56 177
4021.71 167
4021.85 158
4022.00 153
4022.14 150
4022.29 151
4022.43 153
4022.58 157
4022.72 160
4022.87 162
4023.02 162
4023.16 160
4023.31 156
4023.45 152
4023.60 148
4023.74 146
4023.89 146
4024.03 147
4024.18 149
4024.33 151
4024.47 152
4024.62 150
4024.76 146
4024.91 139
4025.05 131
4025.20 124
4025.34 119
4025.49 117
4025.64 120
4025.78 127
4025.93 137
4026.07 148
4026.22 158
4026.36 165
4026.51 168
4026.65 167
4026.80 163
4026.95 157
4027.09 153
4027.24 151
4027.38 152
4027.53 156
4027.67 163
4027.82 172
4027.97 180
4028.11 188
4028.26 194
4028.40 197
4028.55 197
4028.69 194
4028.84 187
4028.98 176
4029.13 162
4029.28 146
4029.42 128
4029.57 111
4029.71 95
4029.86 81
4030.00 70
4030.15 62
4030.30 58
4030.44 56
4030.59 58
4030.73 61
4030.88 65
4031.02 69
4031.17 70
4031.32 67
4031.46 61
4031.61 52
4031.75 40
4031.90 29
4032.04 20
4032.19 15
4032.34 13
4032.48 15
4032.63 20
4032.77 27
4032.92 34
4033.06 42
4033.21 50
4033.36 59
4033.50 68
4033.65 79
4033.79 89
4033.94 100
4034.08 109
4034.23 118
4034.38 127
4034.52 136
4034.67 146
4034.81 158
4034.96 172
4035.10 185
4035.25 196
4035.40 204
4035.54 208
4035.69 209
4035.83 207
4035.98 204
4036.12 202
4036.27 201
4036.42 203
4036.56 206
4036.71 211
4036.85 216
4037.00 222
4037.14 227
4037.29 233
4037.44 239
4037.58 244
4037.73 248
4037.87 250
4038.02 250
4038.17 248
4038.31 244
4038.46 238
4038.60 230
4038.75 221
4038.89 210
4039.04 199
4039.19 188
4039.33 177
4039.48 169
4039.62 163
4039.77 159
4039.92 158
4040.06 159
4040.21 161
4040.35 163
4040.50 162
4040.64 159
4040.79 152
4040.94 141
4041.08 128
4041.23 113
4041.37 98
4041.52 85
4041.67 74
4041.81 66
4041.96 62
4042.10 59
4042.25 59
4042.39 60
4042.54 61
4042.69 64
4042.83 68
4042.98 74
4043.12 81
4043.27 89
4043.42 97
4043.56 104
4043.71 109
4043.85 112
4044.00 112
4044.15 110
4044.29 107
4044.44 103
4044.58 99
4044.73 96
4044.87 92
4045.02 87
4045.17 82
4045.31 76
4045.46 70
4045.60 64
4045.75 59
4045.90 53
4046.04 48
4046.19 42
4046.33 34
4046.48 24
4046.63 12
4046.77 1
4046.92 0
4047.06 0
4047.21 0
4047.36 0
4047.50 0
4047.65 0
4047.79 0
4047.94 2
4048.09 8
4048.23 13
4048.38 19
4048.52 24
4048.67 30
4048.82 35
4048.96 39
4049.11 42
4049.25 42
4049.40 40
4049.55 37
4049.69 31
4049.84 25
4049.98 17
4050.13 8
4050.28 0
4050.42 0
4050.57 0
4050.71 0
4050.86 0
4051.01 5
4051.15 19
4051.30 33
4051.44 45
4051.59 53
4051.74 55
4051.88 53
4052.03 47
4052.17 41
4052.32 37
4052.47 36
4052.61 41
4052.76 49
4052.90 61
4053.05 74
4053.20 88
4053.34 101
4053.49 111
4053.64 119
4053.78 124
4053.93 127
4054.07 127
4054.22 125
4054.37 122
4054.51 117
4054.66 113
4054.80 109
4054.95 106
4055.10 103
4055.24 102
4055.39 102
4055.53 104
4055.68 106
4055.83 111
4055.97 116
4056.12 121
4056.27 126
4056.41 129
4056.56 128
4056.70 124
4056.85 117
4057.00 109
4057.14 99
4057.29 90
4057.43 82
4057.58 77
4057.73 72
4057.87 68
4058.02 64
4058.17 60
4058.31 55
4058.46 52
4058.60 49
4058.75 47
4058.90 48
4059.04 50
4059.19 53
4059.33 58
4059.48 62
4059.63 66
4059.77 69
4059.92 71
4060.07 71
4060.21 69
4060.36 66
4060.50 61
4060.65 55
4060.80 47
4060.94 37
4061.09 26
4061.24 15
4061.38 4
4061.53 0
4061.67 0
4061.82 0
4061.97 0
4062.11 0
4062.26 0
4062.40 0
4062.55 6
4062.70 10
4062.84 12
4062.99 12
4063.14 10
4063.28 8
4063.43 7
4063.57 9
4063.72 14
4063.87 23
4064.01 34
4064.16 47
4064.31 59
4064.45 69
4064.60 77
4064.75 84
4064.89 91
4065.04 98
4065.18 108
4065.33 121
4065.48 135
4065.62 149
4065.77 163
4065.92 175
4066.06 185
4066.21 193
4066.35 201
4066.50 209
4066.65 217
4066.79 227
4066.94 238
4067.09 248
4067.23 256
4067.38 261
4067.52 263
4067.67 260
4067.82 253
4067.96 244
4068.11 232
4068.26 221
4068.40 210
4068.55 201
4068.70 193
4068.84 189
4068.99 186
4069.13 184
4069.28 182
4069.43 180
4069.57 178
4069.72 174
4069.87 168
4070.01 159
4070.16 149
4070.31 138
4070.45 127
4070.60 118
4070.74 113
4070.89 112
4071.04 117
4071.18 126
4071.33 138
4071.48 150
4071.62 160
4071.77 167
4071.92 168
4072.06 164
4072.21 157
4072.36 148
4072.50 139
4072.65 133
4072.79 130
4072.94 133
4073.09 139
4073.23 147
4073.38 158
4073.53 168
4073.67 177
4073.82 183
4073.97 188
4074.11 189
4074.26 188
4074.41 184
4074.55 179
4074.70 172
4074.84 163
4074.99 154
4075.14 144
4075.28 135
4075.43 125
4075.58 115
4075.72 105
4075.87 94
4076.02 84
4076.16 73
4076.31 62
4076.46 51
4076.60 41
4076.75 31
4076.90 22
4077.04 14
4077.19 8
4077.34 4
4077.48 3
4077.63 5
4077.77 8
4077.92 12
4078.07 15
4078.21 15
4078.36 13
4078.51 8
4078.65 2
4078.80 0
4078.95 0
4079.09 0
4079.24 0
4079.39 0
4079.53 0
4079.68 0
4079.83 0
4079.97 3
4080.12 7
4080.27 10
4080.41 15
4080.56 20
4080.71 26
4080.85 32
4081.00 36
4081.15 39
4081.29 40
4081.44 40
4081.58 38
4081.73 38
4081.88 38
4082.02 39
4082.17 43
4082.32 49
4082.46 56
4082.61 63
4082.76 69
4082.90 73
4083.05 74
4083.20 73
4083.34 69
4083.49 64
4083.64 60
4083.78 57
4083.93 57
4084.08 61
4084.22 66
4084.37 73
4084.52 80
4084.66 87
4084.81 91
4084.96 95
4085.10 100
4085.25 107
4085.40 117
4085.54 130
4085.69 145
4085.84 161
4085.98 174
4086.13 182
4086.28 183
4086.42 178
4086.57 167
4086.72 153
4086.86 137
4087.01 122
4087.16 109
4087.30 99
4087.45 91
4087.60 84
4087.74 77
4087.89 70
4088.04 64
4088.18 58
4088.33 55
4088.48 54
4088.62 57
4088.77 63
4088.92 71
4089.06 80
4089.21 87
4089.36 92
4089.50 94
4089.65 92
4089.80 88
4089.94 83
4090.09 78
4090.24 76
4090.38 79
4090.53 86
4090.68 97
4090.82 112
4090.97 130
4091.12 148
4091.27 167
4091.41 183
4091.56 197
4091.71 208
4091.85 216
4092.00 222
4092.15 227
4092.29 231
4092.44 235
4092.59 240
4092.73 245
4092.88 250
4093.03 254
4093.17 258
4093.32 260
4093.47 262
4093.61 265
4093.76 267
4093.91 269
4094.05 271
4094.20 273
4094.35 274
4094.49 274
4094.64 272
4094.79 268
4094.93 264
4095.08 258
4095.23 252
4095.38 244
4095.52 237
4095.67 229
4095.82 221
4095.96 214
4096.11 208
4096.26 202
4096.40 195
4096.55 189
4096.70 181
4096.84 171
4096.99 160
4097.14 149
4097.28 137
4097.43 127
4097.58 118
4097.73 113
4097.87 110
4098.02 110
4098.17 110
4098.31 111
4098.46 110
4098.61 107
4098.75 101
4098.90 91
4099.05 80
4099.19 67
4099.34 54
4099.49 43
4099.63 35
4099.78 32
4099.93 33
4100.08 39
4100.22 48
4100.37 59
4100.52 69
4100.66 79
4100.81 87
4100.96 92
4101.10 96
4101.25 100
4101.40 103
4101.54 107
4101.69 111
4101.84 114
4101.99 117
4102.13 119
4102.28 120
4102.43 122
4102.57 126
4102.72 133
4102.87 143
4103.01 154
4103.16 167
4103.31 180
4103.46 190
4103.60 196
4103.75 199
4103.90 197
4104.04 192
4104.19 184
4104.34 174
4104.48 165
4104.63 157
4104.78 151
4104.93 146
4105.07 143
4105.22 139
4105.37 134
4105.51 127
4105.66 116
4105.81 103
4105.95 88
4106.10 73
4106.25 60
4106.40 48
4106.54 39
4106.69 33
4106.84 29
4106.98 28
4107.13 28
4107.28 29
4107.42 31
4107.57 32
4107.72 33
4107.87 34
4108.01 33
4108.16 31
4108.31 28
4108.45 25
4108.60 20
4108.75 15
4108.90 8
4109.04 0
4109.19 0
4109.34 0
4109.48 0
4109.63 0
4109.78 0
4109.92 0
4110.07 0
4110.22 7
4110.37 21
4110.51 34
4110.66 42
4110.81 47
4110.95 48
4111.10 46
4111.25 42
4111.40 39
4111.54 36
4111.69 35
4111.84 37
4111.98 41
4112.13 47
4112.28 54
4112.43 62
4112.57 70
4112.72 76
4112.87 80
4113.01 80
4113.16 78
4113.31 74
4113.46 69
4113.60 64
4113.75 59
4113.90 55
4114.04 50
4114.19 44
4114.34 37
4114.49 30
4114.63 22
4114.78 16
4114.93 10
4115.07 6
4115.22 4
4115.37 2
4115.52 0
4115.66 0
4115.81 0
4115.96 0
4116.10 0
4116.25 0
4116.40 0
4116.55 0
4116.69 4
4116.84 10
4116.99 15
4117.14 18
4117.28 19
4117.43 17
4117.58 15
4117.72 13
4117.87 11
4118.02 11
4118.17 13
4118.31 16
4118.46 21
4118.61 27
4118.75 35
4118.90 42
4119.05 50
4119.20 58
4119.34 64
4119.49 70
4119.64 74
4119.79 76
4119.93 77
4120.08 76
4120.23 74
4120.37 71
4120.52 67
4120.67 63
4120.82 59
4120.96 55
4121.11 51
4121.26 48
4121.41 44
4121.55 41
4121.70 38
4121.85 36
4122.00 35
4122.14 37
4122.29 40
4122.44 47
4122.58 56
4122.73 66
4122.88 78
4123.03 91
4123.17 103
4123.32 115
4123.47 126
4123.62 135
4123.76 143
4123.91 148
4124.06 150
4124.20 148
4124.35 142
4124.50 131
4124.65 118
4124.79 102
4124.94 85
4125.09 69
4125.24 55
4125.38 44
4125.53 37
4125.68 33
4125.83 33
4125.97 37
4126.12 44
4126.27 52
4126.42 62
4126.56 71
4126.71 80
4126.86 87
4127.00 91
4127.15 93
4127.30 93
4127.45 92
4127.59 91
4127.74 90
4127.89 90
4128.04 91
4128.18 92
4128.33 93
4128.48 93
4128.63 93
4128.77 93
4128.92 94
4129.07 96
4129.22 98
4129.36 99
4129.51 99
4129.66 97
4129.81 92
4129.95 87
4130.10 81
4130.25 76
4130.40 73
4130.54 72
4130.69 73
4130.84 76
4130.99 78
4131.13 80
4131.28 80
4131.43 78
4131.58 75
4131.72 71
4131.87 65
4132.02 57
4132.17 48
4132.31 40
4132.46 31
4132.61 24
4132.76 19
4132.90 16
4133.05 17
4133.20 20
4133.35 24
4133.49 29
4133.64 33
4133.79 37
4133.94 40
4134.08 43
4134.23 45
4134.38 49
4134.53 54
4134.67 60
4134.82 66
4134.97 72
4135.12 75
4135.26 76
4135.41 74
4135.56 68
4135.71 61
4135.85 52
4136.00 44
4136.15 36
4136.30 29
4136.44 23
4136.59 17
4136.74 12
4136.89 7
4137.03 2
4137.18 0
4137.33 0
4137.48 0
4137.62 0
4137.77 0
4137.92 0
4138.07 0
4138.21 0
4138.36 2
4138.51 3
4138.66 4
4138.81 5
4138.95 6
4139.10 7
4139.25 7
4139.40 9
4139.54 11
4139.69 14
4139.84 17
4139.99 22
4140.13 27
4140.28 31
4140.43 35
4140.58 38
4140.72 40
4140.87 42
4141.02 43
4141.17 45
4141.31 46
4141.46 48
4141.61 50
4141.76 50
4141.91 48
4142.05 45
4142.20 41
4142.35 35
4142.50 29
4142.64 23
4142.79 17
4142.94 13
4143.09 9
4143.23 5
4143.38 2
4143.53 0
4143.68 0
4143.83 0
4143.97 0
4144.12 0
4144.27 0
4144.42 0
4144.56 0
4144.71 3
4144.86 15
4145.01 32
4145.15 50
4145.30 71
4145.45 91
4145.60 111
4145.75 128
4145.89 142
4146.04 151
4146.19 154
4146.34 152
4146.48 147
4146.63 139
4146.78 132
4146.93 127
4147.08 125
4147.22 127
4147.37 134
4147.52 142
4147.67 151
4147.81 159
4147.96 166
4148.11 169
4148.26 170
4148.41 167
4148.55 161
4148.70 153
4148.85 142
4149.00 131
4149.14 119
4149.29 108
4149.44 100
4149.59 94
4149.74 91
4149.88 91
4150.03 93
4150.18 94
4150.33 96
4150.47 95
4150.62 94
4150.77 92
4150.92 89
4151.07 86
4151.21 83
4151.36 79
4151.51 76
4151.66 72
4151.80 68
4151.95 64
4152.10 60
4152.25 57
4152.40 53
4152.54 49
4152.69 44
4152.84 39
4152.99 34
4153.14 30
4153.28 27
4153.43 25
4153.58 26
4153.73 28
4153.87 30
4154.02 32
4154.17 34
4154.32 34
4154.47 35
4154.61 37
4154.76 41
4154.91 48
4155.06 58
4155.21 71
4155.35 86
4155.50 99
4155.65 111
4155.80 120
4155.95 127
4156.09 131
4156.24 133
4156.39 134
4156.54 133
4156.68 131
4156.83 127
4156.98 122
4157.13 117
4157.28 111
4157.42 106
4157.57 101
4157.72 96
4157.87 92
4158.02 89
4158.16 86
4158.31 83
4158.46 80
4158.61 79
4158.76 81
4158.90 85
4159.05 91
4159.20 98
4159.35 105
4159.50 111
4159.64 113
4159.79 112
4159.94 109
4160.09 104
4160.24 100
4160.38 97
4160.53 97
4160.68 100
4160.83 103
4160.98 108
4161.12 111
4161.27 113
4161.42 114
4161.57 113
4161.72 111
4161.86 110
4162.01 109
4162.16 109
4162.31 110
4162.46 111
4162.60 114
4162.75 116
4162.90 117
4163.05 117
4163.20 115
4163.34 112
4163.49 109
4163.64 107
4163.79 109
4163.94 114
4164.08 123
4164.23 135
4164.38 148
4164.53 160
4164.68 168
4164.82 171
4164.97 169
4165.12 164
4165.27 157
4165.42 150
4165.57 145
4165.71 142
4165.86 142
4166.01 144
4166.16 148
4166.31 151
4166.45 155
4166.60 158
4166.75 160
4166.90 162
4167.05 162
4167.19 161
4167.34 158
4167.49 154
4167.64 150
4167.79 144
4167.93 139
4168.08 136
4168.23 134
4168.38 133
4168.53 134
4168.68 135
4168.82 136
4168.97 135
4169.12 133
4169.27 131
4169.42 128
4169.56 127
4169.71 127
4169.86 129
4170.01 132
4170.16 136
4170.31 139
4170.45 141
4170.60 142
4170.75 140
4170.90 138
4171.05 136
4171.19 134
4171.34 133
4171.49 133
4171.64 134
4171.79 137
4171.94 140
4172.08 145
4172.23 151
4172.38 158
4172.53 165
4172.68 172
4172.82 177
4172.97 180
4173.12 179
4173.27 175
4173.42 169
4173.57 161
4173.71 154
4173.86 148
4174.01 145
4174.16 145
4174.31 147
4174.45 149
4174.60 152
4174.75 153
4174.90 153
4175.05 151
4175.20 148
4175.34 144
4175.49 139
4175.64 133
4175.79 127
4175.94 120
4176.09 115
4176.23 111
4176.38 110
4176.53 111
4176.68 113
4176.83 116
4176.98 118
4177.12 116
4177.27 110
4177.42 100
4177.57 85
4177.72 68
4177.86 50
4178.01 32
4178.16 18
4178.31 5
4178.46 0
4178.61 0
4178.75 0
4178.90 0
4179.05 0
4179.20 0
4179.35 0
4179.50 0
4179.64 4
4179.79 12
4179.94 17
4180.09 19
4180.24 19
4180.39 18
4180.53 17
4180.68 19
4180.83 25
4180.98 34
4181.13 47
4181.28 63
4181.42 79
4181.57 94
4181.72 107
4181.87 117
4182.02 125
4182.17 131
4182.32 134
4182.46 137
4182.61 138
4182.76 140
4182.91 142
4183.06 144
4183.21 146
4183.35 147
4183.50 148
4183.65 148
4183.80 146
4183.95 145
4184.10 145
4184.24 146
4184.39 148
4184.54 150
4184.69 152
4184.84 151
4184.99 146
4185.13 137
4185.28 126
4185.43 114
4185.58 105
4185.73 101
4185.88 102
4186.03 109
4186.17 121
4186.32 135
4186.47 148
4186.62 160
4186.77 169
4186.92 174
4187.06 177
4187.21 177
4187.36 174
4187.51 170
4187.66 163
4187.81 152
4187.96 138
4188.10 121
4188.25 101
4188.40 81
4188.55 63
4188.70 46
4188.85 33
4188.99 23
4189.14 15
4189.29 10
4189.44 6
4189.59 3
4189.74 1
4189.89 2
4190.03 5
4190.18 11
4190.33 18
4190.48 28
4190.63 37
4190.78 46
4190.93 53
4191.07 58
4191.22 61
4191.37 61
4191.52 61
4191.67 59
4191.82 59
4191.97 59
4192.11 59
4192.26 61
4192.41 63
4192.56 65
4192.71 67
4192.86 70
4193.01 72
4193.15 74
4193.30 76
4193.45 78
4193.60 78
4193.75 77
4193.90 74
4194.05 70
4194.19 65
4194.34 60
4194.49 57
4194.64 56
4194.79 58
4194.94 62
4195.09 68
4195.23 75
4195.38 82
4195.53 87
4195.68 91
4195.83 94
4195.98 97
4196.13 101
4196.27 105
4196.42 109
4196.57 111
4196.72 109
4196.87 102
4197.02 90
4197.17 73
4197.31 54
4197.46 36
4197.61 21
4197.76 13
4197.91 10
4198.06 12
4198.21 17
4198.36 22
4198.50 25
4198.65 25
4198.80 23
4198.95 19
4199.10 17
4199.25 18
4199.40 22
4199.54 29
4199.69 37
4199.84 46
4199.99 52
4200.14 54
4200.29 53
4200.44 50
4200.59 46
4200.73 44
4200.88 45
4201.03 48
4201.18 55
4201.33 64
4201.48 72
4201.63 78
4201.78 80
4201.92 79
4202.07 75
4202.22 68
4202.37 62
4202.52 56
4202.67 52
4202.82 49
4202.97 49
4203.11 50
4203.26 54
4203.41 59
4203.56 65
4203.71 73
4203.86 82
4204.01 92
4204.16 102
4204.30 112
4204.45 122
4204.60 132
4204.75 141
4204.90 148
4205.05 155
4205.20 160
4205.35 163
4205.49 164
4205.64 163
4205.79 162
4205.94 160
4206.09 159
4206.24 160
4206.39 163
4206.54 168
4206.68 175
4206.83 183
4206.98 192
4207.13 201
4207.28 209
4207.43 218
4207.58 226
4207.73 232
4207.88 238
4208.02 242
4208.17 243
4208.32 242
4208.47 237
4208.62 229
4208.77 219
4208.92 206
4209.07 192
4209.21 177
4209.36 164
4209.51 153
4209.66 145
4209.81 139
4209.96 137
4210.11 138
4210.26 141
4210.41 145
4210.55 149
4210.70 153
4210.85 156
4211.00 157
4211.15 155
4211.30 152
4211.45 146
4211.60 141
4211.75 137
4211.89 135
4212.04 137
4212.19 143
4212.34 153
4212.49 164
4212.64 176
4212.79 186
4212.94 193
4213.09 197
4213.24 196
4213.38 193
4213.53 187
4213.68 181
4213.83 175
4213.98 170
4214.13 167
4214.28 165
4214.43 163
4214.58 163
4214.72 161
4214.87 159
4215.02 156
4215.17 151
4215.32 145
4215.47 140
4215.62 135
4215.77 132
4215.92 131
4216.07 130
4216.21 129
4216.36 128
4216.51 124
4216.66 118
4216.81 110
4216.96 102
4217.11 94
4217.26 89
4217.41 86
4217.56 85
4217.70 86
4217.85 86
4218.00 84
4218.15 81
4218.30 75
4218.45 68
4218.60 61
4218.75 53
4218.90 46
4219.05 39
4219.19 32
4219.34 24
4219.49 18
4219.64 13
4219.79 12
4219.94 15
4220.09 23
4220.24 35
4220.39 49
4220.54 64
4220.68 77
4220.83 89
4220.98 99
4221.13 107
4221.28 115
4221.43 124
4221.58 133
4221.73 143
4221.88 151
4222.03 158
4222.18 162
4222.32 162
4222.47 158
4222.62 151
4222.77 140
4222.92 127
4223.07 112
4223.22 97
4223.37 83
4223.52 71
4223.67 61
4223.82 54
4223.96 50
4224.11 47
4224.26 45
4224.41 44
4224.56 41
4224.71 38
4224.86 33
4225.01 28
4225.16 23
4225.31 19
4225.46 16
4225.60 15
4225.75 15
4225.90 18
4226.05 21
4226.20 24
4226.35 28
4226.50 30
4226.65 32
4226.80 33
4226.95 33
4227.10 35
4227.25 38
4227.39 43
4227.54 51
4227.69 61
4227.84 71
4227.99 80
4228.14 88
4228.29 91
4228.44 92
4228.59 90
4228.74 86
4228.89 82
4229.04 79
4229.19 77
4229.33 77
4229.48 77
4229.63 77
4229.78 76
4229.93 73
4230.08 68
4230.23 61
4230.38 54
4230.53 47
4230.68 42
4230.83 40
4230.98 40
4231.13 42
4231.27 46
4231.42 50
4231.57 53
4231.72 55
4231.87 55
4232.02 54
4232.17 52
4232.32 49
4232.47 46
4232.62 42
4232.77 40
4232.92 38
4233.07 38
4233.21 40
4233.36 42
4233.51 45
4233.66 46
4233.81 45
4233.96 42
4234.11 36
4234.26 30
4234.41 24
4234.56 20
4234.71 19
4234.86 21
4235.01 25
4235.16 31
4235.30 36
4235.45 42
4235.60 48
4235.75 53
4235.90 57
4236.05 61
4236.20 64
4236.35 66
4236.50 67
4236.65 67
4236.80 65
4236.95 62
4237.10 59
4237.25 56
4237.40 52
4237.54 50
4237.69 47
4237.84 45
4237.99 42
4238.14 37
4238.29 30
4238.44 21
4238.59 9
4238.74 0
4238.89 0
4239.04 0
4239.19 0
4239.34 0
4239.49 0
4239.64 0
4239.79 0
4239.93 7
4240.08 20
4240.23 30
4240.38 36
4240.53 40
4240.68 41
4240.83 40
4240.98 38
4241.13 36
4241.28 33
4241.43 31
4241.58 29
4241.73 27
4241.88 25
4242.03 24
4242.18 24
4242.33 26
4242.48 29
4242.62 32
4242.77 35
4242.92 37
4243.07 38
4243.22 37
4243.37 34
4243.52 30
4243.67 26
4243.82 23
4243.97 20
4244.12 17
4244.27 13
4244.42 9
4244.57 5
4244.72 0
4244.87 0
4245.02 0
4245.17 0
4245.31 0
4245.46 0
4245.61 0
4245.76 0
4245.91 0
4246.06 0
4246.21 1
4246.36 3
4246.51 8
4246.66 13
4246.81 19
4246.96 24
4247.11 27
4247.26 28
4247.41 27
4247.56 24
4247.71 22
4247.86 20
4248.01 20
4248.16 21
4248.31 25
4248.45 29
4248.60 35
4248.75 42
4248.90 47
4249.05 52
4249.20 54
4249.35 53
4249.50 49
4249.65 42
4249.80 34
4249.95 26
4250.10 19
4250.25 16
4250.40 15
4250.55 17
4250.70 20
4250.85 24
4251.00 27
4251.15 28
4251.30 29
4251.45 29
4251.60 29
4251.75 29
4251.90 30
4252.04 30
4252.19 31
4252.34 32
4252.49 34
4252.64 37
4252.79 43
4252.94 52
4253.09 63
4253.24 75
4253.39 86
4253.54 95
4253.69 100
4253.84 102
4253.99 102
4254.14 100
4254.29 97
4254.44 93
4254.59 89
4254.74 85
4254.89 81
4255.04 77
4255.19 73
4255.34 69
4255.49 65
4255.64 63
4255.79 61
4255.94 61
4256.09 64
4256.23 68
4256.38 73
4256.53 80
4256.68 86
4256.83 91
4256.98 94
4257.13 95
4257.28 96
4257.43 96
4257.58 97
4257.73 98
4257.88 99
4258.03 100
4258.18 100
4258.33 100
4258.48 98
4258.63 95
4258.78 92
4258.93 89
4259.08 86
4259.23 85
4259.38 84
4259.53 85
4259.68 88
4259.83 94
4259.98 102
4260.13 114
4260.28 129
4260.43 146
4260.58 164
4260.73 181
4260.88 196
4261.03 209
4261.18 220
4261.33 230
4261.48 239
4261.63 248
4261.77 259
4261.92 272
4262.07 287
4262.22 302
4262.37 318
4262.52 334
4262.67 349
4262.82 363
4262.97 376
4263.12 389
4263.27 402
4263.42 415
4263.57 428
4263.72 440
4263.87 450
4264.02 459
4264.17 464
4264.32 466
4264.47 464
4264.62 459
4264.77 450
4264.92 439
4265.07 425
4265.22 410
4265.37 393
4265.52 375
4265.67 357
4265.82 338
4265.97 318
4266.12 297
4266.27 276
4266.42 255
4266.57 236
4266.72 220
4266.87 209
4267.02 204
4267.17 206
4267.32 213
4267.47 223
4267.62 234
4267.77 244
4267.92 250
4268.07 251
4268.22 246
4268.37 236
4268.52 221
4268.67 204
4268.82 185
4268.97 165
4269.12 147
4269.27 130
4269.42 116
4269.57 105
4269.72 98
4269.87 95
4270.02 96
4270.17 101
4270.32 108
4270.47 116
4270.62 125
4270.77 134
4270.92 141
4271.07 147
4271.22 150
4271.37 151
4271.52 150
4271.67 145
4271.82 138
4271.97 129
4272.12 121
4272.27 114
4272.42 111
4272.57 112
4272.72 117
4272.87 125
4273.02 134
4273.17 142
4273.32 148
4273.47 152
4273.62 153
4273.77 153
4273.92 153
4274.07 152
4274.22 152
4274.37 152
4274.52 153
4274.67 154
4274.82 155
4274.97 155
4275.12 154
4275.27 152
4275.42 149
4275.57 146
4275.72 142
4275.87 138
4276.02 133
4276.17 127
4276.32 118
4276.47 106
4276.62 92
4276.77 77
4276.92 61
4277.07 47
4277.22 36
4277.37 30
4277.52 27
4277.67 28
4277.82 31
4277.97 34
4278.12 36
4278.27 35
4278.42 33
4278.57 30
4278.72 28
4278.87 26
4279.02 27
4279.17 29
4279.32 32
4279.47 35
4279.62 36
4279.77 35
4279.92 32
4280.07 29
4280.22 26
4280.37 24
4280.52 26
4280.67 30
4280.82 36
4280.97 44
4281.12 51
4281.27 58
4281.42 63
4281.57 66
4281.72 68
4281.87 70
4282.02 71
4282.17 73
4282.32 74
4282.47 74
4282.62 75
4282.77 76
4282.92 77
4283.07 80
4283.22 84
4283.37 88
4283.52 93
4283.67 98
4283.82 101
4283.97 102
4284.12 102
4284.27 101
4284.42 101
4284.57 101
4284.72 101
4284.87 103
4285.02 104
4285.17 105
4285.32 105
4285.47 104
4285.62 103
4285.77 101
4285.92 99
4286.07 99
4286.22 99
4286.37 101
4286.52 102
4286.67 103
4286.82 102
4286.98 100
4287.13 95
4287.28 90
4287.43 84
4287.58 77
4287.73 72
4287.88 68
4288.03 66
4288.18 64
4288.33 62
4288.48 60
4288.63 57
4288.78 53
4288.93 47
4289.08 41
4289.23 35
4289.38 32
4289.53 30
4289.68 29
4289.83 30
4289.98 31
4290.13 33
4290.28 35
4290.43 36
4290.58 37
4290.73 38
4290.88 38
4291.03 37
4291.18 35
4291.33 33
4291.48 32
4291.63 32
4291.78 33
4291.93 36
4292.08 39
4292.23 41
4292.38 41
4292.54 39
4292.69 33
4292.84 24
4292.99 13
4293.14 1
4293.29 0
4293.44 0
4293.59 0
4293.74 0
4293.89 0
4294.04 0
4294.19 0
4294.34 5
4294.49 10
4294.64 14
4294.79 16
4294.94 16
4295.09 13
4295.24 9
4295.39 4
4295.54 0
4295.69 0
4295.84 0
4295.99 0
4296.14 0
4296.29 0
4296.44 1
4296.59 7
4296.75 11
4296.90 14
4297.05 15
4297.20 15
4297.35 16
4297.50 18
4297.65 21
4297.80 25
4297.95 29
4298.10 32
4298.25 32
4298.40 28
4298.55 20
4298.70 10
4298.85 0
4299.00 0
4299.15 0
4299.30 0
4299.45 0
4299.60 0
4299.75 0
4299.90 8
4300.05 16
4300.20 22
4300.36 25
4300.51 25
4300.66 23
4300.81 19
4300.96 15
4301.11 10
4301.26 6
4301.41 3
4301.56 1
4301.71 0
4301.86 0
4302.01 0
4302.16 0
4302.31 2
4302.46 5
4302.61 7
4302.76 10
4302.91 11
4303.06 11
4303.21 10
4303.37 7
4303.52 3
4303.67 0
4303.82 0
4303.97 0
4304.12 0
4304.27 0
4304.42 0
4304.57 0
4304.72 2
4304.87 6
4305.02 10
4305.17 11
4305.32 11
4305.47 9
4305.62 5
4305.77 1
4305.92 0
4306.07 0
4306.23 0
4306.38 0
4306.53 0
4306.68 0
4306.83 0
4306.98 2
4307.13 7
4307.28 11
4307.43 14
4307.58 16
4307.73 15
4307.88 13
4308.03 11
4308.18 8
4308.33 8
4308.48 11
4308.63 18
4308.79 27
4308.94 38
4309.09 49
4309.24 58
4309.39 65
4309.54 68
4309.69 66
4309.84 62
4309.99 54
4310.14 45
4310.29 36
4310.44 29
4310.59 23
4310.74 19
4310.89 17
4311.04 16
4311.20 14
4311.35 10
4311.50 6
4311.65 0
4311.80 0
4311.95 0
4312.10 0
4312.25 0
4312.40 0
4312.55 0
4312.70 0
4312.85 3
4313.00 8
4313.15 13
4313.30 17
4313.46 21
4313.61 26
4313.76 31
4313.91 37
4314.06 45
4314.21 52
4314.36 60
4314.51 66
4314.66 72
4314.81 77
4314.96 81
4315.11 86
4315.26 91
4315.41 96
4315.56 100
4315.72 105
4315.87 108
4316.02 110
4316.17 112
4316.32 111
4316.47 111
4316.62 109
4316.77 106
4316.92 102
4317.07 97
4317.22 93
4317.37 88
4317.52 83
4317.68 79
4317.83 75
4317.98 72
4318.13 69
4318.28 67
4318.43 67
4318.58 67
4318.73 67
4318.88 68
4319.03 68
4319.18 67
4319.33 65
4319.48 61
4319.64 55
4319.79 48
4319.94 41
4320.09 32
4320.24 24
4320.39 16
4320.54 8
4320.69 1
4320.84 0
4320.99 0
4321.14 0
4321.29 0
4321.45 0
4321.60 0
4321.75 1
4321.90 5
4322.05 8
4322.20 9
4322.35 9
4322.50 7
4322.65 4
4322.80 1
4322.95 0
4323.10 0
4323.26 3
4323.41 9
4323.56 16
4323.71 25
4323.86 35
4324.01 47
4324.16 59
4324.31 73
4324.46 88
4324.61 104
4324.76 120
4324.91 134
4325.07 146
4325.22 153
4325.37 157
4325.52 156
4325.67 151
4325.82 144
4325.97 135
4326.12 125
4326.27 114
4326.42 103
4326.57 92
4326.73 83
4326.88 75
4327.03 70
4327.18 68
4327.33 69
4327.48 70
4327.63 73
4327.78 75
4327.93 78
4328.08 82
4328.23 87
4328.39 94
4328.54 103
4328.69 112
4328.84 121
4328.99 128
4329.14 130
4329.29 127
4329.44 120
4329.59 108
4329.74 94
4329.90 81
4330.05 68
4330.20 58
4330.35 51
4330.50 45
4330.65 40
4330.80 35
4330.95 28
4331.10 21
4331.25 14
4331.41 9
4331.56 6
4331.71 7
4331.86 12
4332.01 23
4332.16 37
4332.31 53
4332.46 70
4332.61 86
4332.76 98
4332.92 106
4333.07 109
4333.22 108
4333.37 105
4333.52 99
4333.67 93
4333.82 87
4333.97 83
4334.12 82
4334.27 82
4334.43 84
4334.58 88
4334.73 93
4334.88 99
4335.03 105
4335.18 112
4335.33 118
4335.48 124
4335.63 128
4335.79 132
4335.94 133
4336.09 133
4336.24 131
4336.39 127
4336.54 121
4336.69 114
4336.84 106
4336.99 97
4337.14 89
4337.30 82
4337.45 75
4337.60 71
4337.75 68
4337.90 67
4338.05 69
4338.20 72
4338.35 77
4338.50 83
4338.66 90
4338.81 98
4338.96 107
4339.11 116
4339.26 125
4339.41 133
4339.56 139
4339.71 143
4339.87 147
4340.02 151
4340.17 156
4340.32 161
4340.47 169
4340.62 176
4340.77 184
4340.92 189
4341.07 191
4341.23 188
4341.38 180
4341.53 167
4341.68 150
4341.83 131
4341.98 111
4342.13 93
4342.28 77
4342.43 64
4342.59 55
4342.74 49
4342.89 45
4343.04 43
4343.19 42
4343.34 42
4343.49 44
4343.64 48
4343.80 54
4343.95 63
4344.10 74
4344.25 86
4344.40 97
4344.55 106
4344.70 112
4344.85 114
4345.01 113
4345.16 108
4345.31 102
4345.46 95
4345.61 89
4345.76 83
4345.91 79
4346.06 76
4346.22 74
4346.37 72
4346.52 71
4346.67 70
4346.82 69
4346.97 68
4347.12 66
4347.27 63
4347.43 61
4347.58 59
4347.73 59
4347.88 60
4348.03 64
4348.18 68
4348.33 72
4348.48 74
4348.64 74
4348.79 70
4348.94 63
4349.09 54
4349.24 43
4349.39 31
4349.54 19
4349.70 7
4349.85 0
4350.00 0
4350.15 0
4350.30 0
4350.45 0
4350.60 0
4350.75 0
4350.91 0
4351.06 2
4351.21 16
4351.36 30
4351.51 43
4351.66 55
4351.81 65
4351.97 73
4352.12 78
4352.27 81
4352.42 82
4352.57 83
4352.72 83
4352.87 84
4353.02 86
4353.18 88
4353.33 91
4353.48 94
4353.63 96
4353.78 98
4353.93 101
4354.08 103
4354.24 107
4354.39 111
4354.54 118
4354.69 125
4354.84 133
4354.99 140
4355.14 146
4355.30 150
4355.45 152
4355.60 150
4355.75 146
4355.90 140
4356.05 133
4356.20 126
4356.36 118
4356.51 112
4356.66 106
4356.81 103
4356.96 102
4357.11 102
4357.26 105
4357.42 109
4357.57 112
4357.72 115
4357.87 118
4358.02 120
4358.17 122
4358.32 126
4358.48 131
4358.63 139
4358.78 147
4358.93 155
4359.08 161
4359.23 165
4359.38 167
4359.54 167
4359.69 165
4359.84 164
4359.99 162
4360.14 161
4360.29 160
4360.45 157
4360.60 152
4360.75 144
4360.90 133
4361.05 121
4361.20 107
4361.35 94
4361.51 82
4361.66 73
4361.81 67
4361.96 64
4362.11 65
4362.26 67
4362.41 71
4362.57 76
4362.72 80
4362.87 82
4363.02 82
4363.17 79
4363.32 76
4363.48 72
4363.63 67
4363.78 64
4363.93 60
4364.08 58
4364.23 56
4364.39 54
4364.54 50
4364.69 46
4364.84 40
4364.99 34
4365.14 28
4365.29 24
4365.45 24
4365.60 28
4365.75 38
4365.90 53
4366.05 72
4366.20 94
4366.36 115
4366.51 132
4366.66 145
4366.81 152
4366.96 152
4367.11 147
4367.27 139
4367.42 130
4367.57 120
4367.72 111
4367.87 104
4368.02 97
4368.18 90
4368.33 84
4368.48 78
4368.63 73
4368.78 69
4368.93 68
4369.09 67
4369.24 67
4369.39 66
4369.54 66
4369.69 64
4369.84 62
4369.99 61
4370.15 62
4370.30 65
4370.45 70
4370.60 76
4370.75 83
4370.91 91
4371.06 97
4371.21 101
4371.36 105
4371.51 107
4371.66 108
4371.82 109
4371.97 110
4372.12 110
4372.27 110
4372.42 110
4372.57 110
4372.73 110
4372.88 112
4373.03 114
4373.18 118
4373.33 123
4373.48 128
4373.64 134
4373.79 139
4373.94 141
4374.09 140
4374.24 135
4374.39 126
4374.55 113
4374.70 98
4374.85 83
4375.00 69
4375.15 57
4375.30 49
4375.46 45
4375.61 43
4375.76 43
4375.91 44
4376.06 45
4376.22 47
4376.37 48
4376.52 49
4376.67 49
4376.82 48
4376.97 46
4377.13 44
4377.28 41
4377.43 37
4377.58 35
4377.73 33
4377.89 32
4378.04 32
4378.19 32
4378.34 31
4378.49 28
4378.64 23
4378.80 14
4378.95 3
4379.10 0
4379.25 0
4379.40 0
4379.56 0
4379.71 0
4379.86 0
4380.01 0
4380.16 1
4380.31 16
4380.47 31
4380.62 46
4380.77 60
4380.92 74
4381.07 87
4381.23 99
4381.38 112
4381.53 126
4381.68 139
4381.83 153
4381.98 165
4382.14 176
4382.29 184
4382.44 188
4382.59 188
4382.74 186
4382.90 182
4383.05 177
4383.20 173
4383.35 168
4383.50 163
4383.66 158
4383.81 151
4383.96 144
4384.11 136
4384.26 130
4384.42 125
4384.57 123
4384.72 124
4384.87 127
4385.02 130
4385.17 134
4385.33 136
4385.48 137
4385.63 137
4385.78 136
4385.93 136
4386.09 136
4386.24 136
4386.39 136
4386.54 137
4386.69 136
4386.85 136
4387.00 135
4387.15 133
4387.30 131
4387.45 128
4387.61 123
4387.76 116
4387.91 108
4388.06 99
4388.21 90
4388.37 81
4388.52 74
4388.67 68
4388.82 65
4388.97 64
4389.13 66
4389.28 69
4389.43 75
4389.58 81
4389.73 88
4389.89 93
4390.04 97
4390.19 98
4390.34 97
4390.49 95
4390.65 92
4390.80 88
4390.95 85
4391.10 81
4391.25 79
4391.41 76
4391.56 73
4391.71 69
4391.86 64
4392.01 59
4392.17 52
4392.32 46
4392.47 39
4392.62 33
4392.77 28
4392.93 24
4393.08 20
4393.23 17
4393.38 13
4393.54 10
4393.69 6
4393.84 4
4393.99 4
4394.14 5
4394.30 10
4394.45 16
4394.60 24
4394.75 31
4394.90 37
4395.06 40
4395.21 42
4395.36 42
4395.51 42
4395.66 43
4395.82 47
4395.97 54
4396.12 63
4396.27 74
4396.42 87
4396.58 101
4396.73 116
4396.88 132
4397.03 149
4397.19 165
4397.34 180
4397.49 193
4397.64 202
4397.79 208
4397.95 209
4398.10 207
4398.25 204
4398.40 199
4398.55 195
4398.71 192
4398.86 189
4399.01 187
4399.16 184
4399.32 181
4399.47 179
4399.62 176
4399.77 175
4399.92 174
4400.08 174
4400.23 173
4400.38 173
4400.53 173
4400.69 172
4400.84 172
4400.99 173
4401.14 175
4401.29 179
4401.45 182
4401.60 185
4401.75 188
4401.90 188
4402.06 187
4402.21 182
4402.36 176
4402.51 167
4402.66 158
4402.82 148
4402.97 138
4403.12 129
4403.27 121
4403.43 114
4403.58 107
4403.73 101
4403.88 95
4404.03 92
4404.19 90
4404.34 91
4404.49 92
4404.64 93
4404.80 94
4404.95 93
4405.10 89
4405.25 82
4405.40 73
4405.56 63
4405.71 53
4405.86 44
4406.01 38
4406.17 35
4406.32 35
4406.47 38
4406.62 42
4406.78 47
4406.93 52
4407.08 57
4407.23 61
4407.38 65
4407.54 70
4407.69 74
4407.84 78
4407.99 81
4408.15 83
4408.30 84
4408.45 84
4408.60 83
4408.76 82
4408.91 80
4409.06 79
4409.21 76
4409.37 74
4409.52 70
4409.67 65
4409.82 60
4409.97 54
4410.13 49
4410.28 45
4410.43 42
4410.58 43
4410.74 45
4410.89 50
4411.04 56
4411.19 62
4411.35 65
4411.50 64
4411.65 60
4411.80 53
4411.96 44
4412.11 35
4412.26 28
4412.41 24
4412.56 22
4412.72 23
4412.87 24
4413.02 25
4413.17 25
4413.33 23
4413.48 21
4413.63 18
4413.78 17
4413.94 17
4414.09 18
4414.24 21
4414.39 24
4414.55 28
4414.70 31
4414.85 34
4415.00 36
4415.16 37
4415.31 38
4415.46 36
4415.61 33
4415.77 29
4415.92 23
4416.07 18
4416.22 14
4416.38 12
4416.53 14
4416.68 20
4416.83 29
4416.99 40
4417.14 53
4417.29 66
4417.44 79
4417.60 91
4417.75 104
4417.90 117
4418.05 132
4418.21 148
4418.36 165
4418.51 183
4418.66 203
4418.82 223
4418.97 243
4419.12 263
4419.27 283
4419.43 301
4419.58 321
4419.73 342
4419.88 366
4420.04 395
4420.19 428
4420.34 464
4420.49 502
4420.65 539
4420.80 576
4420.95 611
4421.10 644
4421.26 677
4421.41 710
4421.56 743
4421.71 778
4421.87 812
4422.02 846
4422.17 878
4422.32 909
4422.48 939
4422.63 969
4422.78 997
4422.93 1025
4423.09 1051
4423.24 1072
4423.39 1089
4423.54 1100
4423.70 1105
4423.85 1105
4424.00 1103
4424.16 1099
4424.31 1096
4424.46 1095
4424.61 1095
4424.77 1096
4424.92 1098
4425.07 1097
4425.22 1093
4425.38 1085
4425.53 1072
4425.68 1053
4425.83 1030
4425.99 1004
4426.14 977
4426.29 950
4426.44 926
4426.60 904
4426.75 886
4426.90 870
4427.06 855
4427.21 841
4427.36 823
4427.51 803
4427.67 778
4427.82 748
4427.97 716
4428.12 681
4428.28 647
4428.43 614
4428.58 584
4428.73 558
4428.89 536
4429.04 517
4429.19 501
4429.35 488
4429.50 475
4429.65 461
4429.80 445
4429.96 426
4430.11 405
4430.26 380
4430.41 354
4430.57 328
4430.72 303
4430.87 281
4431.03 262
4431.18 245
4431.33 230
4431.48 217
4431.64 205
4431.79 193
4431.94 182
4432.09 170
4432.25 158
4432.40 145
4432.55 131
4432.71 118
4432.86 104
4433.01 94
4433.16 86
4433.32 83
4433.47 83
4433.62 87
4433.77 93
4433.93 99
4434.08 105
4434.23 111
4434.39 117
4434.54 123
4434.69 130
4434.84 137
4435.00 143
4435.15 148
4435.30 150
4435.46 149
4435.61 143
4435.76 134
4435.91 122
4436.07 106
4436.22 89
4436.37 71
4436.52 53
4436.68 36
4436.83 21
4436.98 9
4437.14 2
4437.29 0
4437.44 2
4437.59 8
4437.75 14
4437.90 19
4438.05 20
4438.21 19
4438.36 14
4438.51 7
4438.66 0
4438.82 0
4438.97 0
4439.12 0
4439.28 0
4439.43 0
4439.58 0
4439.73 0
4439.89 0
4440.04 5
4440.19 11
4440.35 19
4440.50 27
4440.65 34
4440.80 40
4440.96 44
4441.11 45
4441.26 44
4441.42 41
4441.57 37
4441.72 31
4441.87 23
4442.03 13
4442.18 2
4442.33 0
4442.49 0
4442.64 0
4442.79 0
4442.95 0
4443.10 0
4443.25 4
4443.40 22
4443.56 40
4443.71 54
4443.86 64
4444.02 69
4444.17 71
4444.32 71
4444.47 70
4444.63 70
4444.78 71
4444.93 73
4445.09 76
4445.24 79
4445.39 82
4445.55 84
4445.70 88
4445.85 91
4446.00 94
4446.16 97
4446.31 99
4446.46 101
4446.62 103
4446.77 104
4446.92 106
4447.08 110
4447.23 115
4447.38 121
4447.53 129
4447.69 137
4447.84 144
4447.99 148
4448.15 150
4448.30 148
4448.45 144
4448.61 140
4448.76 135
4448.91 132
4449.06 131
4449.22 131
4449.37 132
4449.52 134
4449.68 134
4449.83 134
4449.98 133
4450.14 132
4450.29 130
4450.44 130
4450.59 130
4450.75 133
4450.90 139
4451.05 146
4451.21 155
4451.36 163
4451.51 170
4451.67 172
4451.82 169
4451.97 162
4452.13 151
4452.28 139
4452.43 127
4452.58 118
4452.74 112
4452.89 110
4453.04 112
4453.20 116
4453.35 121
4453.50 127
4453.66 133
4453.81 138
4453.96 142
4454.12 144
4454.27 144
4454.42 142
4454.58 139
4454.73 137
4454.88 137
4455.03 138
4455.19 142
4455.34 146
4455.49 149
4455.65 148
4455.80 144
4455.95 134
4456.11 122
4456.26 108
4456.41 94
4456.57 82
4456.72 74
4456.87 67
4457.03 63
4457.18 60
4457.33 57
4457.49 55
4457.64 53
4457.79 52
4457.94 51
4458.10 53
4458.25 55
4458.40 59
4458.56 63
4458.71 69
4458.86 75
4459.02 81
4459.17 85
4459.32 88
4459.48 88
4459.63 85
4459.78 78
4459.94 68
4460.09 57
4460.24 44
4460.40 33
4460.55 23
4460.70 16
4460.86 10
4461.01 6
4461.16 4
4461.32 2
4461.47 0
4461.62 0
4461.78 0
4461.93 0
4462.08 0
4462.23 0
4462.39 0
4462.54 0
4462.69 0
4462.85 0
4463.00 0
4463.15 5
4463.31 11
4463.46 17
4463.61 22
4463.77 26
4463.92 27
4464.07 27
4464.23 26
4464.38 24
4464.53 21
4464.69 19
4464.84 16
4464.99 13
4465.15 9
4465.30 6
4465.45 2
4465.61 0
4465.76 0
4465.91 0
4466.07 1
4466.22 4
4466.37 8
4466.53 14
4466.68 20
4466.83 26
4466.99 33
4467.14 40
4467.29 47
4467.45 55
4467.60 63
4467.75 71
4467.91 79
4468.06 85
4468.21 90
4468.37 92
4468.52 93
4468.67 92
4468.83 89
4468.98 86
4469.13 82
4469.29 76
4469.44 70
4469.59 62
4469.75 54
4469.90 46
4470.05 40
4470.21 36
4470.36 36
4470.51 39
4470.67 44
4470.82 50
4470.97 56
4471.13 61
4471.28 64
4471.44 65
4471.59 65
4471.74 64
4471.90 64
4472.05 65
4472.20 68
4472.36 72
4472.51 78
4472.66 85
4472.82 91
4472.97 97
4473.12 99
4473.28 98
4473.43 93
4473.58 84
4473.74 74
4473.89 61
4474.04 48
4474.20 36
4474.35 23
4474.50 12
4474.66 2
4474.81 0
4474.96 0
4475.12 0
4475.27 0
4475.42 2
4475.58 13
4475.73 26
4475.89 39
4476.04 50
4476.19 59
4476.35 65
4476.50 70
4476.65 74
4476.81 77
4476.96 80
4477.11 82
4477.27 84
4477.42 86
4477.57 87
4477.73 88
4477.88 88
4478.03 88
4478.19 87
4478.34 87
4478.50 86
4478.65 86
4478.80 86
4478.96 87
4479.11 87
4479.26 86
4479.42 86
4479.57 86
4479.72 84
4479.88 82
4480.03 79
4480.18 73
4480.34 65
4480.49 55
4480.64 44
4480.80 32
4480.95 22
4481.11 15
4481.26 11
4481.41 11
4481.57 15
4481.72 21
4481.87 29
4482.03 36
4482.18 43
4482.33 48
4482.49 51
4482.64 52
4482.80 54
4482.95 56
4483.10 59
4483.26 63
4483.41 68
4483.56 74
4483.72 79
4483.87 83
4484.02 86
4484.18 87
4484.33 85
4484.48 80
4484.64 73
4484.79 65
4484.95 57
4485.10 50
4485.25 46
4485.41 46
4485.56 50
4485.71 59
4485.87 69
4486.02 81
4486.18 91
4486.33 98
4486.48 100
4486.64 99
4486.79 94
4486.94 88
4487.10 82
4487.25 78
4487.40 77
4487.56 79
4487.71 83
4487.87 89
4488.02 94
4488.17 98
4488.33 99
4488.48 98
4488.63 94
4488.79 88
4488.94 80
4489.10 72
4489.25 64
4489.40 56
4489.56 50
4489.71 46
4489.86 43
4490.02 41
4490.17 40
4490.33 40
4490.48 41
4490.63 44
4490.79 48
4490.94 53
4491.09 59
4491.25 66
4491.40 73
4491.56 79
4491.71 83
4491.86 86
4492.02 87
4492.17 87
4492.32 86
4492.48 84
4492.63 82
4492.79 78
4492.94 73
4493.09 68
4493.25 63
4493.40 60
4493.55 59
4493.71 62
4493.86 68
4494.02 76
4494.17 84
4494.32 91
4494.48 96
4494.63 98
4494.78 96
4494.94 94
4495.09 90
4495.25 88
4495.40 87
4495.55 88
4495.71 90
4495.86 92
4496.02 93
4496.17 92
4496.32 87
4496.48 81
4496.63 74
4496.78 67
4496.94 62
4497.09 60
4497.25 61
4497.40 65
4497.55 71
4497.71 78
4497.86 85
4498.02 93
4498.17 100
4498.32 108
4498.48 116
4498.63 123
4498.78 129
4498.94 131
4499.09 131
4499.25 127
4499.40 120
4499.55 112
4499.71 105
4499.86 98
4500.02 93
4500.17 89
4500.32 86
4500.48 83
4500.63 80
4500.79 76
4500.94 72
4501.09 67
4501.25 62
4501.40 56
4501.56 50
4501.71 43
4501.86 35
4502.02 26
4502.17 17
4502.32 7
4502.48 0
4502.63 0
4502.79 0
4502.94 0
4503.09 0
4503.25 0
4503.40 0
4503.56 0
4503.71 2
4503.86 12
4504.02 22
4504.17 32
4504.33 42
4504.48 51
4504.63 59
4504.79 65
4504.94 69
4505.10 70
4505.25 68
4505.40 64
4505.56 57
4505.71 50
4505.87 44
4506.02 38
4506.17 36
4506.33 37
4506.48 40
4506.64 44
4506.79 49
4506.94 53
4507.10 55
4507.25 55
4507.41 53
4507.56 50
4507.71 47
4507.87 46
4508.02 47
4508.18 51
4508.33 57
4508.48 63
4508.64 70
4508.79 76
4508.95 82
4509.10 86
4509.25 91
4509.41 95
4509.56 99
4509.72 102
4509.87 104
4510.03 104
4510.18 103
4510.33 102
4510.49 102
4510.64 102
4510.80 103
4510.95 103
4511.10 102
4511.26 100
4511.41 96
4511.57 90
4511.72 82
4511.87 75
4512.03 69
4512.18 64
4512.34 61
4512.49 59
4512.64 57
4512.80 56
4512.95 56
4513.11 55
4513.26 56
4513.42 58
4513.57 63
4513.72 69
4513.88 78
4514.03 87
4514.19 96
4514.34 104
4514.49 110
4514.65 114
4514.80 115
4514.96 114
4515.11 112
4515.27 110
4515.42 108
4515.57 106
4515.73 104
4515.88 102
4516.04 99
4516.19 95
4516.34 92
4516.50 88
4516.65 86
4516.81 87
4516.96 91
4517.12 97
4517.27 105
4517.42 115
4517.58 124
4517.73 132
4517.89 136
4518.04 138
4518.19 136
4518.35 133
4518.50 129
4518.66 125
4518.81 124
4518.97 124
4519.12 127
4519.27 132
4519.43 136
4519.58 140
4519.74 143
4519.89 145
4520.05 147
4520.20 148
4520.35 150
4520.51 154
4520.66 160
4520.82 167
4520.97 175
4521.13 184
4521.28 191
4521.43 196
4521.59 197
4521.74 195
4521.90 189
4522.05 181
4522.21 173
4522.36 166
4522.51 161
4522.67 159
4522.82 160
4522.98 161
4523.13 163
4523.29 164
4523.44 163
4523.59 158
4523.75 151
4523.90 141
4524.06 128
4524.21 115
4524.37 104
4524.52 94
4524.67 88
4524.83 85
4524.98 85
4525.14 87
4525.29 91
4525.45 94
4525.60 97
4525.75 100
4525.91 102
4526.06 104
4526.22 104
4526.37 103
4526.53 101
4526.68 96
4526.84 90
4526.99 84
4527.14 80
4527.30 78
4527.45 79
4527.61 83
4527.76 87
4527.92 91
4528.07 93
4528.22 93
4528.38 90
4528.53 86
4528.69 82
4528.84 79
4529.00 78
4529.15 79
4529.31 81
4529.46 83
4529.61 83
4529.77 82
4529.92 78
4530.08 74
4530.23 69
4530.39 65
4530.54 64
4530.69 64
4530.85 65
4531.00 68
4531.16 70
4531.31 72
4531.47 72
4531.62 71
4531.78 68
4531.93 65
4532.08 59
4532.24 52
4532.39 42
4532.55 32
4532.70 20
4532.86 8
4533.01 0
4533.17 0
4533.32 0
4533.48 0
4533.63 0
4533.78 0
4533.94 0
4534.09 0
4534.25 5
4534.40 10
4534.56 14
4534.71 16
4534.87 16
4535.02 13
4535.17 8
4535.33 1
4535.48 0
4535.64 0
4535.79 0
4535.95 0
4536.10 0
4536.26 0
4536.41 0
4536.57 9
4536.72 20
4536.87 31
4537.03 42
4537.18 51
4537.34 60
4537.49 69
4537.65 77
4537.80 85
4537.96 90
4538.11 94
4538.26 95
4538.42 95
4538.57 94
4538.73 93
4538.88 92
4539.04 91
4539.19 91
4539.35 91
4539.50 90
4539.66 87
4539.81 84
4539.97 80
4540.12 76
4540.27 73
4540.43 72
4540.58 73
4540.74 77
4540.89 81
4541.05 86
4541.20 90
4541.36 93
4541.51 95
4541.67 95
4541.82 94
4541.98 93
4542.13 93
4542.28 93
4542.44 95
4542.59 98
4542.75 103
4542.90 108
4543.06 112
4543.21 116
4543.37 117
4543.52 116
4543.68 111
4543.83 104
4543.99 96
4544.14 88
4544.29 81
4544.45 78
4544.60 78
4544.76 82
4544.91 89
4545.07 97
4545.22 104
4545.38 110
4545.53 113
4545.69 113
4545.84 112
4546.00 110
4546.15 109
4546.31 111
4546.46 117
4546.61 125
4546.77 136
4546.92 147
4547.08 156
4547.23 163
4547.39 167
4547.54 168
4547.70 166
4547.85 163
4548.01 158
4548.16 154
4548.32 150
4548.47 147
4548.63 144
4548.78 141
4548.94 139
4549.09 137
4549.25 135
4549.40 133
4549.55 131
4549.71 129
4549.86 127
4550.02 126
4550.17 124
4550.33 121
4550.48 118
4550.64 114
4550.79 111
4550.95 108
4551.10 107
4551.26 111
4551.41 118
4551.57 131
4551.72 147
4551.88 166
4552.03 187
4552.19 206
4552.34 224
4552.50 239
4552.65 251
4552.80 260
4552.96 266
4553.11 269
4553.27 271
4553.42 270
4553.58 269
4553.73 266
4553.89 265
4554.04 266
4554.20 270
4554.35 278
4554.51 290
4554.66 304
4554.82 320
4554.97 334
4555.13 346
4555.28 354
4555.44 357
4555.59 356
4555.75 351
4555.90 343
4556.06 334
4556.21 324
4556.37 314
4556.52 306
4556.68 298
4556.83 291
4556.99 285
4557.14 279
4557.30 272
4557.45 266
4557.61 261
4557.76 256
4557.91 253
4558.07 252
4558.22 251
4558.38 250
4558.53 248
4558.69 246
4558.84 243
4559.00 240
4559.15 240
4559.31 242
4559.46 248
4559.62 258
4559.77 271
4559.93 286
4560.08 302
4560.24 319
4560.39 335
4560.55 352
4560.70 367
4560.86 383
4561.01 400
4561.17 416
4561.32 432
4561.48 446
4561.63 459
4561.79 468
4561.94 473
4562.10 474
4562.25 471
4562.41 464
4562.56 457
4562.72 448
4562.87 441
4563.03 435
4563.18 431
4563.34 431
4563.49 433
4563.65 437
4563.80 443
4563.96 449
4564.11 455
4564.27 459
4564.42 460
4564.58 458
4564.73 453
4564.89 445
4565.04 437
4565.20 428
4565.35 418
4565.51 408
4565.66 396
4565.82 381
4565.97 363
4566.13 343
4566.28 320
4566.44 296
4566.59 273
4566.75 252
4566.90 235
4567.06 221
4567.21 211
4567.37 205
4567.52 202
4567.68 202
4567.83 203
4567.99 207
4568.14 210
4568.30 213
4568.45 214
4568.61 213
4568.76 209
4568.92 203
4569.07 197
4569.23 190
4569.38 184
4569.54 180
4569.69 176
4569.85 172
4570.00 168
4570.16 160
4570.31 150
4570.47 136
4570.62 121
4570.78 104
4570.93 88
4571.09 73
4571.25 61
4571.40 54
4571.56 50
4571.71 49
4571.87 52
4572.02 57
4572.18 63
4572.33 69
4572.49 75
4572.64 78
4572.80 80
4572.95 80
4573.11 77
4573.26 73
4573.42 68
4573.57 65
4573.73 65
4573.88 68
4574.04 74
4574.19 82
4574.35 91
4574.50 99
4574.66 104
4574.81 104
4574.97 100
4575.12 93
4575.28 84
4575.43 76
4575.59 69
4575.74 65
4575.90 64
4576.05 68
4576.21 75
4576.37 85
4576.52 95
4576.68 106
4576.83 114
4576.99 121
4577.14 124
4577.30 125
4577.45 126
4577.61 126
4577.76 127
4577.92 131
4578.07 136
4578.23 143
4578.38 149
4578.54 154
4578.69 157
4578.85 157
4579.00 153
4579.16 146
4579.31 136
4579.47 124
4579.63 112
4579.78 101
4579.94 92
4580.09 86
4580.25 85
4580.40 87
4580.56 92
4580.71 99
4580.87 107
4581.02 115
4581.18 122
4581.33 128
4581.49 132
4581.64 133
4581.80 134
4581.95 132
4582.11 130
4582.26 127
4582.42 124
4582.58 119
4582.73 114
4582.89 108
4583.04 102
4583.20 94
4583.35 88
4583.51 82
4583.66 78
4583.82 75
4583.97 73
4584.13 73
4584.28 73
4584.44 74
4584.59 75
4584.75 76
4584.91 76
4585.06 77
4585.22 78
4585.37 80
4585.53 82
4585.68 86
4585.84 90
4585.99 94
4586.15 98
4586.30 103
4586.46 107
4586.61 111
4586.77 114
4586.93 117
4587.08 120
4587.24 121
4587.39 121
4587.55 120
4587.70 117
4587.86 113
4588.01 109
4588.17 104
4588.32 98
4588.48 93
4588.63 89
4588.79 87
4588.95 86
4589.10 88
4589.26 93
4589.41 102
4589.57 114
4589.72 129
4589.88 145
4590.03 162
4590.19 176
4590.34 188
4590.50 197
4590.66 201
4590.81 202
4590.97 200
4591.12 195
4591.28 188
4591.43 179
4591.59 168
4591.74 154
4591.90 138
4592.05 120
4592.21 102
4592.37 84
4592.52 67
4592.68 53
4592.83 42
4592.99 34
4593.14 30
4593.30 27
4593.45 26
4593.61 27
4593.76 27
4593.92 28
4594.08 28
4594.23 28
4594.39 28
4594.54 29
4594.70 32
4594.85 36
4595.01 40
4595.16 45
4595.32 49
4595.48 51
4595.63 51
4595.79 50
4595.94 47
4596.10 43
4596.25 39
4596.41 35
4596.56 32
4596.72 30
4596.87 30
4597.03 32
4597.19 34
4597.34 36
4597.50 38
4597.65 37
4597.81 34
4597.96 27
4598.12 17
4598.27 5
4598.43 0
4598.59 0
4598.74 0
4598.90 0
4599.05 0
4599.21 0
4599.36 0
4599.52 3
4599.68 24
4599.83 46
4599.99 66
4600.14 81
4600.30 92
4600.45 99
4600.61 101
4600.76 102
4600.92 102
4601.08 102
4601.23 103
4601.39 105
4601.54 107
4601.70 108
4601.85 108
4602.01 106
4602.17 104
4602.32 101
4602.48 97
4602.63 94
4602.79 91
4602.94 88
4603.10 87
4603.25 86
4603.41 86
4603.57 88
4603.72 90
4603.88 91
4604.03 92
4604.19 90
4604.34 87
4604.50 81
4604.66 74
4604.81 67
4604.97 61
4605.12 58
4605.28 59
4605.43 63
4605.59 69
4605.75 77
4605.90 85
4606.06 92
4606.21 97
4606.37 99
4606.52 99
4606.68 97
4606.84 94
4606.99 91
4607.15 91
4607.30 93
4607.46 99
4607.61 107
4607.77 117
4607.93 126
4608.08 133
4608.24 138
4608.39 139
4608.55 136
4608.70 132
4608.86 125
4609.02 117
4609.17 109
4609.33 99
4609.48 88
4609.64 76
4609.79 64
4609.95 53
4610.11 43
4610.26 34
4610.42 28
4610.57 23
4610.73 20
4610.89 16
4611.04 12
4611.20 8
4611.35 4
4611.51 2
4611.66 0
4611.82 0
4611.98 3
4612.13 6
4612.29 11
4612.44 17
4612.60 24
4612.75 30
4612.91 36
4613.07 42
4613.22 46
4613.38 49
4613.53 50
4613.69 50
4613.85 50
4614.00 49
4614.16 48
4614.31 47
4614.47 47
4614.62 48
4614.78 49
4614.94 51
4615.09 53
4615.25 56
4615.40 60
4615.56 65
4615.72 71
4615.87 79
4616.03 89
4616.18 99
4616.34 111
4616.49 123
4616.65 135
4616.81 145
4616.96 153
4617.12 159
4617.27 162
4617.43 163
4617.59 162
4617.74 159
4617.90 154
4618.05 149
4618.21 143
4618.37 138
4618.52 135
4618.68 133
4618.83 133
4618.99 135
4619.15 138
4619.30 140
4619.46 142
4619.61 142
4619.77 140
4619.93 136
4620.08 131
4620.24 124
4620.39 115
4620.55 104
4620.70 91
4620.86 77
4621.02 61
4621.17 45
4621.33 30
4621.48 17
4621.64 6
4621.80 0
4621.95 0
4622.11 0
4622.26 0
4622.42 0
4622.58 0
4622.73 0
4622.89 0
4623.04 3
4623.20 8
4623.36 12
4623.51 16
4623.67 20
4623.82 25
4623.98 32
4624.14 39
4624.29 47
4624.45 54
4624.60 58
4624.76 61
4624.92 62
4625.07 62
4625.23 62
4625.38 64
4625.54 66
4625.70 70
4625.85 74
4626.01 79
4626.16 82
4626.32 83
4626.48 81
4626.63 78
4626.79 73
4626.94 69
4627.10 66
4627.26 66
4627.41 69
4627.57 74
4627.73 81
4627.88 89
4628.04 96
4628.19 102
4628.35 106
4628.51 107
4628.66 107
4628.82 105
4628.97 103
4629.13 100
4629.29 97
4629.44 93
4629.60 89
4629.75 85
4629.91 81
4630.07 77
4630.22 74
4630.38 71
4630.53 68
4630.69 66
4630.85 65
4631.00 64
4631.16 63
4631.32 62
4631.47 59
4631.63 55
4631.78 50
4631.94 46
4632.10 43
4632.25 42
4632.41 43
4632.56 47
4632.72 51
4632.88 55
4633.03 58
4633.19 59
4633.35 58
4633.50 56
4633.66 53
4633.81 51
4633.97 50
4634.13 52
4634.28 55
4634.44 58
4634.59 62
4634.75 65
4634.91 67
4635.06 67
4635.22 66
4635.38 64
4635.53 63
4635.69 62
4635.84 62
4636.00 63
4636.16 63
4636.31 63
4636.47 61
4636.63 58
4636.78 53
4636.94 48
4637.09 44
4637.25 42
4637.41 41
4637.56 43
4637.72 46
4637.88 50
4638.03 56
4638.19 62
4638.34 68
4638.50 75
4638.66 82
4638.81 88
4638.97 92
4639.13 95
4639.28 95
4639.44 95
4639.59 95
4639.75 95
4639.91 97
4640.06 100
4640.22 105
4640.38 111
4640.53 115
4640.69 117
4640.84 117
4641.00 114
4641.16 110
4641.31 106
4641.47 102
4641.63 100
4641.78 101
4641.94 106
4642.09 114
4642.25 125
4642.41 138
4642.56 151
4642.72 163
4642.88 172
4643.03 177
4643.19 177
4643.35 172
4643.50 164
4643.66 154
4643.81 143
4643.97 132
4644.13 122
4644.28 114
4644.44 109
4644.60 106
4644.75 104
4644.91 103
4645.07 102
4645.22 102
4645.38 102
4645.53 102
4645.69 103
4645.85 105
4646.00 108
4646.16 112
4646.32 115
4646.47 116
4646.63 115
4646.79 111
4646.94 103
4647.10 94
4647.25 83
4647.41 73
4647.57 65
4647.72 59
4647.88 55
4648.04 52
4648.19 50
4648.35 47
4648.51 42
4648.66 35
4648.82 27
4648.97 20
4649.13 13
4649.29 9
4649.44 8
4649.60 10
4649.76 16
4649.91 25
4650.07 35
4650.23 46
4650.38 58
4650.54 68
4650.70 78
4650.85 88
4651.01 96
4651.17 104
4651.32 112
4651.48 118
4651.63 123
4651.79 126
4651.95 127
4652.10 126
4652.26 123
4652.42 119
4652.57 112
4652.73 104
4652.89 96
4653.04 87
4653.20 80
4653.36 74
4653.51 71
4653.67 72
4653.83 76
4653.98 83
4654.14 91
4654.30 99
4654.45 103
4654.61 104
4654.76 100
4654.92 93
4655.08 85
4655.23 78
4655.39 74
4655.55 75
4655.70 80
4655.86 87
4656.02 95
4656.17 100
4656.33 102
4656.49 100
4656.64 94
4656.80 85
4656.96 75
4657.11 66
4657.27 57
4657.43 51
4657.58 46
4657.74 42
4657.90 40
4658.05 39
4658.21 40
4658.37 44
4658.52 50
4658.68 59
4658.84 71
4658.99 83
4659.15 94
4659.30 102
4659.46 105
4659.62 103
4659.77 97
4659.93 87
4660.09 77
4660.24 67
4660.40 59
4660.56 54
4660.71 51
4660.87 49
4661.03 47
4661.18 45
4661.34 43
4661.50 39
4661.65 34
4661.81 29
4661.97 25
4662.12 20
4662.28 15
4662.44 12
4662.59 8
4662.75 5
4662.91 2
4663.06 0
4663.22 0
4663.38 0
4663.53 0
4663.69 0
4663.85 0
4664.00 0
4664.16 0
4664.32 5
4664.47 11
4664.63 15
4664.79 18
4664.94 19
4665.10 18
4665.26 15
4665.41 11
4665.57 8
4665.73 6
4665.88 6
4666.04 7
4666.20 9
4666.35 13
4666.51 18
4666.67 23
4666.82 30
4666.98 36
4667.14 42
4667.29 46
4667.45 49
4667.61 48
4667.77 45
4667.92 41
4668.08 36
4668.24 31
4668.39 28
4668.55 27
4668.71 27
4668.86 30
4669.02 34
4669.18 39
4669.33 44
4669.49 48
4669.65 52
4669.80 55
4669.96 57
4670.12 58
4670.27 59
4670.43 60
4670.59 60
4670.74 59
4670.90 58
4671.06 57
4671.21 56
4671.37 56
4671.53 55
4671.68 54
4671.84 53
4672.00 51
4672.15 47
4672.31 43
4672.47 37
4672.63 32
4672.78 27
4672.94 23
4673.10 19
4673.25 16
4673.41 14
4673.57 13
4673.72 13
4673.88 15
4674.04 17
4674.19 21
4674.35 26
4674.51 32
4674.66 38
4674.82 46
4674.98 55
4675.13 64
4675.29 73
4675.45 81
4675.61 87
4675.76 91
4675.92 92
4676.08 88
4676.23 79
4676.39 67
4676.55 52
4676.70 35
4676.86 20
4677.02 7
4677.17 0
4677.33 0
4677.49 0
4677.65 0
4677.80 0
4677.96 2
4678.12 4
4678.27 5
4678.43 5
4678.59 5
4678.74 6
4678.90 11
4679.06 17
4679.21 25
4679.37 32
4679.53 37
4679.69 38
4679.84 35
4680.00 28
4680.16 18
4680.31 7
4680.47 0
4680.63 0
4680.78 0
4680.94 0
4681.10 0
4681.25 0
4681.41 0
4681.57 0
4681.73 0
4681.88 2
4682.04 6
4682.20 12
4682.35 21
4682.51 33
4682.67 47
4682.82 62
4682.98 77
4683.14 89
4683.30 99
4683.45 105
4683.61 108
4683.77 108
4683.92 107
4684.08 107
4684.24 106
4684.39 107
4684.55 107
4684.71 108
4684.87 107
4685.02 106
4685.18 106
4685.34 106
4685.49 107
4685.65 110
4685.81 114
4685.96 117
4686.12 120
4686.28 119
4686.44 115
4686.59 107
4686.75 95
4686.91 82
4687.06 68
4687.22 55
4687.38 45
4687.54 40
4687.69 39
4687.85 41
4688.01 46
4688.16 53
4688.32 59
4688.48 63
4688.64 65
4688.79 63
4688.95 59
4689.11 54
4689.26 50
4689.42 49
4689.58 53
4689.73 61
4689.89 74
4690.05 89
4690.21 104
4690.36 117
4690.52 126
4690.68 131
4690.83 132
4690.99 130
4691.15 128
4691.31 127
4691.46 126
4691.62 126
4691.78 127
4691.93 127
4692.09 126
4692.25 123
4692.41 118
4692.56 110
4692.72 102
4692.88 93
4693.03 83
4693.19 75
4693.35 67
4693.51 61
4693.66 55
4693.82 50
4693.98 44
4694.13 38
4694.29 30
4694.45 20
4694.61 10
4694.76 0
4694.92 0
4695.08 0
4695.24 0
4695.39 0
4695.55 0
4695.71 0
4695.86 0
4696.02 0
4696.18 12
4696.34 25
4696.49 38
4696.65 48
4696.81 56
4696.96 61
4697.12 64
4697.28 65
4697.44 65
4697.59 65
4697.75 64
4697.91 62
4698.07 59
4698.22 56
4698.38 52
4698.54 48
4698.69 46
4698.85 46
4699.01 48
4699.17 52
4699.32 56
4699.48 59
4699.64 62
4699.80 63
4699.95 63
4700.11 61
4700.27 60
4700.42 58
4700.58 57
4700.74 57
4700.90 57
4701.05 59
4701.21 63
4701.37 68
4701.53 73
4701.68 79
4701.84 82
4702.00 82
4702.15 78
4702.31 70
4702.47 60
4702.63 49
4702.78 40
4702.94 33
4703.10 30
4703.26 30
4703.41 32
4703.57 34
4703.73 36
4703.89 36
4704.04 36
4704.20 35
4704.36 35
4704.51 39
4704.67 46
4704.83 57
4704.99 71
4705.14 88
4705.30 106
4705.46 124
4705.62 140
4705.77 153
4705.93 161
4706.09 166
4706.25 167
4706.40 165
4706.56 162
4706.72 157
4706.88 152
4707.03 147
4707.19 142
4707.35 137
4707.51 132
4707.66 129
4707.82 126
4707.98 126
4708.13 127
4708.29 130
4708.45 133
4708.61 136
4708.76 139
4708.92 140
4709.08 140
4709.24 139
4709.39 139
4709.55 139
4709.71 140
4709.87 141
4710.02 143
4710.18 144
4710.34 143
4710.50 141
4710.65 137
4710.81 132
4710.97 127
4711.13 122
4711.28 117
4711.44 113
4711.60 109
4711.76 105
4711.91 100
4712.07 96
4712.23 91
4712.39 87
4712.54 84
4712.70 82
4712.86 80
4713.02 77
4713.17 72
4713.33 64
4713.49 53
4713.65 41
4713.80 29
4713.96 19
4714.12 13
4714.28 13
4714.43 17
4714.59 25
4714.75 36
4714.91 47
4715.06 57
4715.22 65
4715.38 72
4715.54 76
4715.69 80
4715.85 83
4716.01 86
4716.17 89
4716.32 90
4716.48 90
4716.64 88
4716.80 85
4716.95 82
4717.11 79
4717.27 76
4717.43 76
4717.58 76
4717.74 78
4717.90 80
4718.06 81
4718.21 82
4718.37 81
4718.53 79
4718.69 77
4718.85 74
4719.00 72
4719.16 70
4719.32 68
4719.48 67
4719.63 66
4719.79 66
4719.95 67
4720.11 69
4720.26 73
4720.42 81
4720.58 90
4720.74 101
4720.89 112
4721.05 122
4721.21 128
4721.37 129
4721.52 126
4721.68 118
4721.84 107
4722.00 96
4722.16 86
4722.31 79
4722.47 77
4722.63 78
4722.79 81
4722.94 86
4723.10 89
4723.26 90
4723.42 89
4723.57 87
4723.73 83
4723.89 79
4724.05 75
4724.21 72
4724.36 69
4724.52 66
4724.68 61
4724.84 56
4724.99 51
4725.15 46
4725.31 42
4725.47 38
4725.62 36
4725.78 35
4725.94 35
4726.10 35
4726.26 34
4726.41 32
4726.57 30
4726.73 26
4726.89 23
4727.04 19
4727.20 15
4727.36 13
4727.52 12
4727.67 13
4727.83 16
4727.99 20
4728.15 26
4728.31 33
4728.46 39
4728.62 43
4728.78 46
4728.94 46
4729.09 45
4729.25 42
4729.41 40
4729.57 37
4729.73 36
4729.88 37
4730.04 40
4730.20 44
4730.36 49
4730.51 55
4730.67 60
4730.83 63
4730.99 65
4731.15 64
4731.30 60
4731.46 56
4731.62 51
4731.78 48
4731.93 47
4732.09 47
4732.25 50
4732.41 54
4732.57 58
4732.72 63
4732.88 67
4733.04 70
4733.20 73
4733.36 77
4733.51 81
4733.67 85
4733.83 90
4733.99 95
4734.14 98
4734.30 100
4734.46 100
4734.62 98
4734.78 95
4734.93 90
4735.09 85
4735.25 80
4735.41 76
4735.57 72
4735.72 69
4735.88 68
4736.04 67
4736.20 68
4736.35 70
4736.51 71
4736.67 73
4736.83 73
4736.99 72
4737.14 70
4737.30 67
4737.46 64
4737.62 62
4737.78 62
4737.93 64
4738.09 66
4738.25 69
4738.41 72
4738.57 72
4738.72 71
4738.88 67
4739.04 63
4739.20 57
4739.35 52
4739.51 48
4739.67 45
4739.83 44
4739.99 44
4740.14 44
4740.30 45
4740.46 45
4740.62 47
4740.78 49
4740.93 52
4741.09 57
4741.25 64
4741.41 73
4741.57 84
4741.72 94
4741.88 103
4742.04 109
4742.20 112
4742.36 111
4742.51 107
4742.67 100
4742.83 91
4742.99 81
4743.15 70
4743.30 60
4743.46 52
4743.62 45
4743.78 40
4743.94 38
4744.09 39
4744.25 43
4744.41 48
4744.57 53
4744.73 58
4744.88 60
4745.04 60
4745.20 57
4745.36 54
4745.52 52
4745.67 50
4745.83 50
4745.99 51
4746.15 52
4746.31 53
4746.46 52
4746.62 49
4746.78 44
4746.94 39
4747.10 33
4747.26 28
4747.41 23
4747.57 18
4747.73 14
4747.89 10
4748.05 4
4748.20 0
4748.36 0
4748.52 0
4748.68 0
4748.84 0
4748.99 0
4749.15 0
4749.31 0
4749.47 5
4749.63 14
4749.78 22
4749.94 26
4750.10 27
4750.26 26
4750.42 22
4750.58 19
4750.73 16
4750.89 14
4751.05 14
4751.21 15
4751.37 16
4751.52 18
4751.68 18
4751.84 16
4752.00 13
4752.16 7
4752.31 1
4752.47 0
4752.63 0
4752.79 0
4752.95 0
4753.11 0
4753.26 0
4753.42 0
4753.58 4
4753.74 13
4753.90 21
4754.05 25
4754.21 26
4754.37 24
4754.53 20
4754.69 15
4754.85 13
4755.00 12
4755.16 15
4755.32 21
4755.48 28
4755.64 37
4755.79 46
4755.95 53
4756.11 60
4756.27 66
4756.43 71
4756.59 75
4756.74 78
4756.90 81
4757.06 85
4757.22 88
4757.38 92
4757.54 95
4757.69 98
4757.85 99
4758.01 98
4758.17 94
4758.33 88
4758.48 80
4758.64 72
4758.80 65
4758.96 59
4759.12 56
4759.28 53
4759.43 50
4759.59 45
4759.75 39
4759.91 33
4760.07 27
4760.23 24
4760.38 25
4760.54 30
4760.70 38
4760.86 49
4761.02 60
4761.18 70
4761.33 76
4761.49 80
4761.65 80
4761.81 79
4761.97 79
4762.13 80
4762.28 82
4762.44 87
4762.60 94
4762.76 101
4762.92 107
4763.08 111
4763.23 113
4763.39 112
4763.55 108
4763.71 102
4763.87 95
4764.03 89
4764.18 84
4764.34 82
4764.50 82
4764.66 83
4764.82 86
4764.98 89
4765.13 91
4765.29 91
4765.45 89
4765.61 86
4765.77 83
4765.93 79
4766.08 78
4766.24 78
4766.40 82
4766.56 88
4766.72 96
4766.88 105
4767.03 113
4767.19 120
4767.35 124
4767.51 126
4767.67 125
4767.83 121
4767.98 114
4768.14 106
4768.30 96
4768.46 86
4768.62 78
4768.78 71
4768.94 66
4769.09 63
4769.25 62
4769.41 63
4769.57 64
4769.73 68
4769.89 73
4770.04 80
4770.20 90
4770.36 102
4770.52 115
4770.68 127
4770.84 138
4771.00 145
4771.15 148
4771.31 146
4771.47 141
4771.63 134
4771.79 128
4771.95 122
4772.10 120
4772.26 120
4772.42 122
4772.58 125
4772.74 127
4772.90 129
4773.06 130
4773.21 129
4773.37 129
4773.53 128
4773.69 129
4773.85 130
4774.01 131
4774.16 132
4774.32 132
4774.48 132
4774.64 131
4774.80 130
4774.96 130
4775.12 133
4775.27 137
4775.43 143
4775.59 150
4775.75 159
4775.91 169
4776.07 178
4776.23 187
4776.38 194
4776.54 198
4776.70 199
4776.86 196
4777.02 190
4777.18 180
4777.34 168
4777.49 155
4777.65 143
4777.81 132
4777.97 124
4778.13 120
4778.29 119
4778.45 122
4778.60 127
4778.76 132
4778.92 138
4779.08 144
4779.24 149
4779.40 154
4779.56 158
4779.71 163
4779.87 166
4780.03 169
4780.19 168
4780.35 165
4780.51 160
4780.67 152
4780.82 144
4780.98 137
4781.14 131
4781.30 127
4781.46 125
4781.62 124
4781.78 125
4781.94 126
4782.09 128
4782.25 131
4782.41 135
4782.57 142
4782.73 150
4782.89 158
4783.05 167
4783.20 175
4783.36 183
4783.52 190
4783.68 195
4783.84 201
4784.00 206
4784.16 210
4784.32 213
4784.47 214
4784.63 214
4784.79 211
4784.95 207
4785.11 201
4785.27 195
4785.43 190
4785.58 186
4785.74 183
4785.90 183
4786.06 185
4786.22 188
4786.38 191
4786.54 194
4786.70 195
4786.85 194
4787.01 189
4787.17 181
4787.33 171
4787.49 161
4787.65 150
4787.81 142
4787.97 136
4788.12 134
4788.28 133
4788.44 134
4788.60 135
4788.76 136
4788.92 135
4789.08 134
4789.24 132
4789.39 130
4789.55 128
4789.71 125
4789.87 122
4790.03 118
4790.19 115
4790.35 111
4790.51 109
4790.66 107
4790.82 106
4790.98 107
4791.14 108
4791.30 108
4791.46 108
4791.62 106
4791.78 105
4791.94 102
4792.09 100
4792.25 98
4792.41 96
4792.57 95
4792.73 93
4792.89 91
4793.05 89
4793.21 86
4793.36 82
4793.52 78
4793.68 73
4793.84 67
4794.00 60
4794.16 53
4794.32 45
4794.48 37
4794.64 31
4794.79 28
4794.95 27
4795.11 29
4795.27 33
4795.43 39
4795.59 46
4795.75 53
4795.91 60
4796.07 66
4796.22 72
4796.38 78
4796.54 82
4796.70 85
4796.86 87
4797.02 86
4797.18 84
4797.34 80
4797.50 75
4797.65 67
4797.81 59
4797.97 50
4798.13 40
4798.29 31
4798.45 23
4798.61 18
4798.77 15
4798.93 15
4799.08 16
4799.24 19
4799.40 21
4799.56 24
4799.72 25
4799.88 24
4800.04 23
4800.20 20
4800.36 18
4800.51 16
4800.67 15
4800.83 15
4800.99 16
4801.15 17
4801.31 17
4801.47 16
4801.63 14
4801.79 11
4801.95 7
4802.10 4
4802.26 1
4802.42 0
4802.58 0
4802.74 1
4802.90 3
4803.06 7
4803.22 12
4803.38 18
4803.54 25
4803.69 34
4803.85 44
4804.01 55
4804.17 65
4804.33 73
4804.49 79
4804.65 81
4804.81 80
4804.97 77
4805.13 72
4805.28 68
4805.44 66
4805.60 65
4805.76 67
4805.92 70
4806.08 74
4806.24 77
4806.40 78
4806.56 78
4806.72 74
4806.88 70
4807.03 64
4807.19 58
4807.35 51
4807.51 44
4807.67 37
4807.83 30
4807.99 24
4808.15 18
4808.31 13
4808.47 9
4808.62 6
4808.78 5
4808.94 3
4809.10 3
4809.26 2
4809.42 2
4809.58 2
4809.74 2
4809.90 1
4810.06 0
4810.22 0
4810.37 0
4810.53 0
4810.69 0
4810.85 0
4811.01 0
4811.17 3
4811.33 9
4811.49 17
4811.65 25
4811.81 32
4811.97 36
4812.13 38
4812.28 36
4812.44 32
4812.60 25
4812.76 18
4812.92 12
4813.08 9
4813.24 8
4813.40 10
4813.56 14
4813.72 19
4813.88 24
4814.04 27
4814.19 27
4814.35 25
4814.51 21
4814.67 17
4814.83 12
4814.99 10
4815.15 11
4815.31 16
4815.47 24
4815.63 37
4815.79 53
4815.95 69
4816.10 83
4816.26 94
4816.42 100
4816.58 100
4816.74 93
4816.90 82
4817.06 66
4817.22 49
4817.38 33
4817.54 19
4817.70 9
4817.86 2
4818.02 0
4818.17 1
4818.33 5
4818.49 10
4818.65 17
4818.81 23
4818.97 28
4819.13 31
4819.29 34
4819.45 35
4819.61 36
4819.77 37
4819.93 39
4820.09 41
4820.25 45
4820.40 49
4820.56 54
4820.72 59
4820.88 63
4821.04 67
4821.20 68
4821.36 68
4821.52 67
4821.68 65
4821.84 63
4822.00 61
4822.16 60
4822.32 61
4822.48 62
4822.63 63
4822.79 65
4822.95 67
4823.11 69
4823.27 70
4823.43 71
4823.59 72
4823.75 73
4823.91 75
[truncated: 751,657 more chars]
