# Supplementary material for: Methylobacterium Species Promoting Rice and Barley Growth and Interaction Specificity Revealed with Whole-Cell Matrix-Assisted Laser Desorption / Ionization-Time-of-Flight Mass Spectrometry (MALDI-TOF/MS) Analysis
Source: PLoS One. 2015 Jun 8;10(6):e0129509. doi: 10.1371/journal.pone.0129509 (PMC4460032; doi:10.1371/journal.pone.0129509)
Supplement: S3 Data — (ZIP) [file pone.0129509.s003.zip › Supplementary data 3 (ms from barley)/29a.txt]

776.95 0
777.01 0
777.08 0
777.14 0
777.20 0
777.27 0
777.33 0
777.40 0
777.46 0
777.52 0
777.59 0
777.65 0
777.72 0
777.78 0
777.84 0
777.91 0
777.97 0
778.04 0
778.10 0
778.17 0
778.23 0
778.29 0
778.36 0
778.42 0
778.49 0
778.55 0
778.61 0
778.68 0
778.74 0
778.81 0
778.87 0
778.93 0
779.00 0
779.06 0
779.13 0
779.19 0
779.25 0
779.32 0
779.38 0
779.45 0
779.51 0
779.58 0
779.64 0
779.70 0
779.77 0
779.83 0
779.90 0
779.96 0
780.02 0
780.09 0
780.15 0
780.22 0
780.28 0
780.34 0
780.41 0
780.47 0
780.54 0
780.60 0
780.67 0
780.73 0
780.79 0
780.86 0
780.92 0
780.99 0
781.05 0
781.11 0
781.18 0
781.24 0
781.31 0
781.37 0
781.44 0
781.50 0
781.56 0
781.63 0
781.69 0
781.76 0
781.82 0
781.88 0
781.95 0
782.01 0
782.08 0
782.14 0
782.21 0
782.27 0
782.33 0
782.40 0
782.46 0
782.53 0
782.59 0
782.66 0
782.72 0
782.78 0
782.85 0
782.91 0
782.98 0
783.04 0
783.11 0
783.17 0
783.23 0
783.30 0
783.36 0
783.43 0
783.49 0
783.56 0
783.62 0
783.68 0
783.75 0
783.81 0
783.88 0
783.94 0
784.01 0
784.07 0
784.13 0
784.20 0
784.26 0
784.33 0
784.39 0
784.46 0
784.52 0
784.58 0
784.65 0
784.71 0
784.78 0
784.84 0
784.91 0
784.97 0
785.03 0
785.10 0
785.16 0
785.23 0
785.29 0
785.36 0
785.42 0
785.48 0
785.55 0
785.61 0
785.68 0
785.74 0
785.81 0
785.87 0
785.94 0
786.00 0
786.06 0
786.13 0
786.19 0
786.26 0
786.32 0
786.39 0
786.45 0
786.51 0
786.58 0
786.64 0
786.71 0
786.77 0
786.84 0
786.90 0
786.97 0
787.03 0
787.09 0
787.16 0
787.22 0
787.29 0
787.35 0
787.42 0
787.48 0
787.55 0
787.61 0
787.67 0
787.74 0
787.80 0
787.87 0
787.93 0
788.00 0
788.06 0
788.13 0
788.19 0
788.25 0
788.32 0
788.38 0
788.45 0
788.51 0
788.58 0
788.64 0
788.71 0
788.77 0
788.83 0
788.90 0
788.96 0
789.03 0
789.09 0
789.16 0
789.22 0
789.29 0
789.35 0
789.41 0
789.48 0
789.54 0
789.61 0
789.67 0
789.74 0
789.80 0
789.87 0
789.93 0
790.00 0
790.06 0
790.12 0
790.19 0
790.25 0
790.32 0
790.38 0
790.45 0
790.51 0
790.58 0
790.64 0
790.71 0
790.77 0
790.83 0
790.90 0
790.96 0
791.03 0
791.09 0
791.16 0
791.22 0
791.29 0
791.35 0
791.42 0
791.48 0
791.55 0
791.61 0
791.67 0
791.74 0
791.80 0
791.87 0
791.93 0
792.00 0
792.06 0
792.13 0
792.19 0
792.26 0
792.32 0
792.39 0
792.45 0
792.51 0
792.58 0
792.64 0
792.71 0
792.77 0
792.84 0
792.90 0
792.97 0
793.03 0
793.10 0
793.16 0
793.23 0
793.29 0
793.36 0
793.42 0
793.48 0
793.55 0
793.61 0
793.68 0
793.74 0
793.81 0
793.87 0
793.94 0
794.00 0
794.07 0
794.13 0
794.20 0
794.26 0
794.33 0
794.39 0
794.46 0
794.52 0
794.58 0
794.65 0
794.71 0
794.78 0
794.84 0
794.91 0
794.97 0
795.04 0
795.10 0
795.17 0
795.23 0
795.30 0
795.36 0
795.43 0
795.49 0
795.56 0
795.62 0
795.69 0
795.75 0
795.81 0
795.88 0
795.94 0
796.01 0
796.07 0
796.14 0
796.20 0
796.27 0
796.33 0
796.40 0
796.46 0
796.53 0
796.59 0
796.66 0
796.72 0
796.79 0
796.85 0
796.92 0
796.98 0
797.05 0
797.11 0
797.18 0
797.24 0
797.31 0
797.37 0
797.44 0
797.50 0
797.56 0
797.63 0
797.69 0
797.76 0
797.82 0
797.89 0
797.95 0
798.02 0
798.08 0
798.15 0
798.21 0
798.28 0
798.34 0
798.41 0
798.47 0
798.54 0
798.60 0
798.67 0
798.73 0
798.80 0
798.86 0
798.93 0
798.99 0
799.06 0
799.12 0
799.19 0
799.25 0
799.32 0
799.38 0
799.45 0
799.51 0
799.58 0
799.64 0
799.71 0
799.77 0
799.84 0
799.90 0
799.97 0
800.03 0
800.10 0
800.16 0
800.23 0
800.29 0
800.36 0
800.42 0
800.49 0
800.55 0
800.62 0
800.68 0
800.75 0
800.81 0
800.88 0
800.94 0
801.01 0
801.07 0
801.14 0
801.20 0
801.27 0
801.33 0
801.40 0
801.46 0
801.53 0
801.59 0
801.66 0
801.72 0
801.79 0
801.85 0
801.92 0
801.98 0
802.05 0
802.11 0
802.18 0
802.24 0
802.31 0
802.37 0
802.44 0
802.50 0
802.57 0
802.63 0
802.70 0
802.76 0
802.83 0
802.89 0
802.96 0
803.02 0
803.09 0
803.15 0
803.22 0
803.28 0
803.35 0
803.41 0
803.48 0
803.54 0
803.61 0
803.67 0
803.74 0
803.80 0
803.87 0
803.93 0
804.00 0
804.06 0
804.13 0
804.19 0
804.26 0
804.32 0
804.39 0
804.45 0
804.52 0
804.58 0
804.65 0
804.71 0
804.78 0
804.84 0
804.91 0
804.97 0
805.04 0
805.10 0
805.17 0
805.24 0
805.30 0
805.37 0
805.43 0
805.50 0
805.56 0
805.63 0
805.69 0
805.76 0
805.82 0
805.89 0
805.95 0
806.02 0
806.08 0
806.15 0
806.21 0
806.28 0
806.34 0
806.41 0
806.47 0
806.54 0
806.60 0
806.67 0
806.73 0
806.80 0
806.86 0
806.93 0
807.00 0
807.06 0
807.13 0
807.19 0
807.26 0
807.32 0
807.39 0
807.45 0
807.52 0
807.58 0
807.65 0
807.71 0
807.78 0
807.84 0
807.91 0
807.97 0
808.04 0
808.10 0
808.17 0
808.24 0
808.30 0
808.37 0
808.43 0
808.50 0
808.56 0
808.63 0
808.69 0
808.76 0
808.82 0
808.89 0
808.95 0
809.02 0
809.08 0
809.15 0
809.21 0
809.28 0
809.35 0
809.41 0
809.48 0
809.54 0
809.61 0
809.67 0
809.74 0
809.80 0
809.87 0
809.93 0
810.00 0
810.06 0
810.13 0
810.19 0
810.26 0
810.33 0
810.39 0
810.46 0
810.52 0
810.59 0
810.65 0
810.72 0
810.78 0
810.85 0
810.91 0
810.98 0
811.04 0
811.11 0
811.18 0
811.24 0
811.31 0
811.37 0
811.44 0
811.50 0
811.57 0
811.63 0
811.70 0
811.76 0
811.83 0
811.89 0
811.96 0
812.03 0
812.09 0
812.16 0
812.22 0
812.29 0
812.35 0
812.42 0
812.48 0
812.55 0
812.61 0
812.68 0
812.75 0
812.81 0
812.88 0
812.94 0
813.01 0
813.07 0
813.14 0
813.20 0
813.27 0
813.33 0
813.40 0
813.47 0
813.53 0
813.60 0
813.66 0
813.73 0
813.79 0
813.86 0
813.92 0
813.99 0
814.06 0
814.12 0
814.19 0
814.25 0
814.32 0
814.38 0
814.45 0
814.51 0
814.58 0
814.65 0
814.71 0
814.78 0
814.84 0
814.91 0
814.97 0
815.04 0
815.10 0
815.17 0
815.24 0
815.30 0
815.37 0
815.43 0
815.50 0
815.56 0
815.63 0
815.69 0
815.76 0
815.83 0
815.89 0
815.96 0
816.02 0
816.09 0
816.15 0
816.22 0
816.28 0
816.35 0
816.42 0
816.48 0
816.55 0
816.61 0
816.68 0
816.74 0
816.81 0
816.87 0
816.94 0
817.01 0
817.07 0
817.14 0
817.20 0
817.27 0
817.33 0
817.40 0
817.47 0
817.53 0
817.60 0
817.66 0
817.73 0
817.79 0
817.86 0
817.93 0
817.99 0
818.06 0
818.12 0
818.19 0
818.25 0
818.32 0
818.39 0
818.45 0
818.52 0
818.58 0
818.65 0
818.71 0
818.78 0
818.84 0
818.91 0
818.98 0
819.04 0
819.11 0
819.17 0
819.24 0
819.30 0
819.37 0
819.44 0
819.50 0
819.57 0
819.63 0
819.70 0
819.77 0
819.83 0
819.90 0
819.96 0
820.03 0
820.09 0
820.16 0
820.23 0
820.29 0
820.36 0
820.42 0
820.49 0
820.55 0
820.62 0
820.69 0
820.75 0
820.82 0
820.88 0
820.95 0
821.01 0
821.08 0
821.15 0
821.21 0
821.28 0
821.34 0
821.41 0
821.48 0
821.54 0
821.61 0
821.67 0
821.74 0
821.80 0
821.87 0
821.94 0
822.00 0
822.07 0
822.13 0
822.20 0
822.27 0
822.33 0
822.40 0
822.46 0
822.53 0
822.59 0
822.66 0
822.73 0
822.79 0
822.86 0
822.92 0
822.99 0
823.06 0
823.12 0
823.19 0
823.25 0
823.32 0
823.38 0
823.45 0
823.52 0
823.58 0
823.65 0
823.71 0
823.78 0
823.85 0
823.91 0
823.98 0
824.04 0
824.11 0
824.18 0
824.24 0
824.31 0
824.37 0
824.44 0
824.51 0
824.57 0
824.64 0
824.70 0
824.77 0
824.84 0
824.90 0
824.97 0
825.03 0
825.10 0
825.16 0
825.23 0
825.30 0
825.36 0
825.43 0
825.49 0
825.56 0
825.63 0
825.69 0
825.76 0
825.82 0
825.89 0
825.96 0
826.02 0
826.09 0
826.15 0
826.22 0
826.29 0
826.35 0
826.42 0
826.48 0
826.55 0
826.62 0
826.68 0
826.75 0
826.81 0
826.88 0
826.95 0
827.01 0
827.08 0
827.14 0
827.21 0
827.28 0
827.34 0
827.41 0
827.48 0
827.54 0
827.61 0
827.67 0
827.74 0
827.81 0
827.87 0
827.94 0
828.00 0
828.07 0
828.14 0
828.20 0
828.27 0
828.33 0
828.40 0
828.47 0
828.53 0
828.60 0
828.66 0
828.73 0
828.80 0
828.86 0
828.93 0
828.99 0
829.06 0
829.13 0
829.19 0
829.26 0
829.33 0
829.39 0
829.46 0
829.52 0
829.59 0
829.66 0
829.72 0
829.79 0
829.85 0
829.92 0
829.99 0
830.05 0
830.12 0
830.19 0
830.25 0
830.32 0
830.38 0
830.45 0
830.52 0
830.58 0
830.65 0
830.71 0
830.78 0
830.85 0
830.91 0
830.98 0
831.05 0
831.11 0
831.18 0
831.24 0
831.31 0
831.38 0
831.44 0
831.51 0
831.58 0
831.64 0
831.71 0
831.77 0
831.84 0
831.91 0
831.97 0
832.04 0
832.11 0
832.17 0
832.24 0
832.30 0
832.37 0
832.44 0
832.50 0
832.57 0
832.64 0
832.70 0
832.77 0
832.83 0
832.90 0
832.97 0
833.03 0
833.10 0
833.17 0
833.23 0
833.30 0
833.36 0
833.43 0
833.50 0
833.56 0
833.63 0
833.70 0
833.76 0
833.83 0
833.89 0
833.96 0
834.03 0
834.09 0
834.16 0
834.23 0
834.29 0
834.36 0
834.42 0
834.49 0
834.56 0
834.62 0
834.69 0
834.76 0
834.82 0
834.89 0
834.96 0
835.02 0
835.09 0
835.15 0
835.22 0
835.29 0
835.35 0
835.42 0
835.49 0
835.55 0
835.62 0
835.69 0
835.75 0
835.82 0
835.88 0
835.95 0
836.02 0
836.08 0
836.15 0
836.22 0
836.28 0
836.35 0
836.42 0
836.48 0
836.55 0
836.62 0
836.68 0
836.75 0
836.81 0
836.88 0
836.95 0
837.01 0
837.08 0
837.15 0
837.21 0
837.28 0
837.35 0
837.41 0
837.48 0
837.55 0
837.61 0
837.68 0
837.74 0
837.81 0
837.88 0
837.94 0
838.01 0
838.08 0
838.14 0
838.21 0
838.28 0
838.34 0
838.41 0
838.48 0
838.54 0
838.61 0
838.68 0
838.74 0
838.81 0
838.87 0
838.94 0
839.01 0
839.07 0
839.14 0
839.21 0
839.27 0
839.34 0
839.41 0
839.47 0
839.54 0
839.61 0
839.67 0
839.74 0
839.81 0
839.87 0
839.94 0
840.01 0
840.07 0
840.14 0
840.21 0
840.27 0
840.34 0
840.41 0
840.47 0
840.54 0
840.60 0
840.67 0
840.74 0
840.80 0
840.87 0
840.94 0
841.00 0
841.07 0
841.14 0
841.20 0
841.27 0
841.34 0
841.40 0
841.47 0
841.54 0
841.60 0
841.67 0
841.74 0
841.80 0
841.87 0
841.94 0
842.00 0
842.07 0
842.14 0
842.20 0
842.27 0
842.34 0
842.40 0
842.47 0
842.54 0
842.60 0
842.67 0
842.74 0
842.80 0
842.87 0
842.94 0
843.00 0
843.07 0
843.14 0
843.20 0
843.27 0
843.34 0
843.40 0
843.47 0
843.54 0
843.60 0
843.67 0
843.74 0
843.80 0
843.87 0
843.94 0
844.00 0
844.07 0
844.14 0
844.20 0
844.27 0
844.34 0
844.40 0
844.47 0
844.54 0
844.60 0
844.67 0
844.74 0
844.80 0
844.87 0
844.94 0
845.00 0
845.07 0
845.14 0
845.20 0
845.27 0
845.34 0
845.40 0
845.47 0
845.54 0
845.61 0
845.67 0
845.74 0
845.81 0
845.87 0
845.94 0
846.01 0
846.07 0
846.14 0
846.21 0
846.27 0
846.34 0
846.41 0
846.47 0
846.54 0
846.61 0
846.67 0
846.74 0
846.81 0
846.87 0
846.94 0
847.01 0
847.07 0
847.14 0
847.21 0
847.28 0
847.34 0
847.41 0
847.48 0
847.54 0
847.61 0
847.68 0
847.74 0
847.81 0
847.88 0
847.94 0
848.01 0
848.08 0
848.14 0
848.21 0
848.28 0
848.34 0
848.41 0
848.48 0
848.55 0
848.61 0
848.68 0
848.75 0
848.81 0
848.88 0
848.95 0
849.01 0
849.08 0
849.15 0
849.21 0
849.28 0
849.35 0
849.42 0
849.48 0
849.55 0
849.62 0
849.68 0
849.75 0
849.82 0
849.88 0
849.95 0
850.02 0
850.08 0
850.15 0
850.22 0
850.29 0
850.35 0
850.42 0
850.49 0
850.55 0
850.62 0
850.69 0
850.75 0
850.82 0
850.89 0
850.96 0
851.02 0
851.09 0
851.16 0
851.22 0
851.29 0
851.36 0
851.42 0
851.49 0
851.56 0
851.63 0
851.69 0
851.76 0
851.83 0
851.89 0
851.96 0
852.03 0
852.09 0
852.16 0
852.23 0
852.30 0
852.36 0
852.43 0
852.50 0
852.56 0
852.63 0
852.70 0
852.76 0
852.83 0
852.90 0
852.97 0
853.03 0
853.10 0
853.17 0
853.23 0
853.30 0
853.37 0
853.44 0
853.50 0
853.57 0
853.64 0
853.70 0
853.77 0
853.84 0
853.90 0
853.97 0
854.04 0
854.11 0
854.17 0
854.24 0
854.31 0
854.37 0
854.44 0
854.51 0
854.58 0
854.64 0
854.71 0
854.78 0
854.84 0
854.91 0
854.98 0
855.05 0
855.11 0
855.18 0
855.25 0
855.31 0
855.38 0
855.45 0
855.52 0
855.58 0
855.65 0
855.72 0
855.78 0
855.85 0
855.92 0
855.99 0
856.05 0
856.12 0
856.19 0
856.25 0
856.32 0
856.39 0
856.46 0
856.52 0
856.59 0
856.66 0
856.73 0
856.79 0
856.86 0
856.93 0
856.99 0
857.06 0
857.13 0
857.20 0
857.26 0
857.33 0
857.40 0
857.46 0
857.53 0
857.60 0
857.67 0
857.73 0
857.80 0
857.87 0
857.94 0
858.00 0
858.07 0
858.14 0
858.20 0
858.27 0
858.34 0
858.41 0
858.47 0
858.54 0
858.61 0
858.68 0
858.74 0
858.81 0
858.88 0
858.94 0
859.01 0
859.08 0
859.15 0
859.21 0
859.28 0
859.35 0
859.42 0
859.48 0
859.55 0
859.62 0
859.68 0
859.75 0
859.82 0
859.89 0
859.95 0
860.02 0
860.09 0
860.16 0
860.22 0
860.29 0
860.36 0
860.43 0
860.49 0
860.56 0
860.63 0
860.70 0
860.76 0
860.83 0
860.90 0
860.96 0
861.03 0
861.10 0
861.17 0
861.23 0
861.30 0
861.37 0
861.44 0
861.50 0
861.57 0
861.64 0
861.71 0
861.77 0
861.84 0
861.91 0
861.98 0
862.04 0
862.11 0
862.18 0
862.25 0
862.31 0
862.38 0
862.45 0
862.51 0
862.58 0
862.65 0
862.72 0
862.78 0
862.85 0
862.92 0
862.99 0
863.05 0
863.12 0
863.19 0
863.26 0
863.32 0
863.39 0
863.46 0
863.53 0
863.59 0
863.66 0
863.73 0
863.80 0
863.86 0
863.93 0
864.00 0
864.07 0
864.13 0
864.20 0
864.27 0
864.34 0
864.40 0
864.47 0
864.54 0
864.61 0
864.67 0
864.74 0
864.81 0
864.88 0
864.94 0
865.01 0
865.08 0
865.15 0
865.21 0
865.28 0
865.35 0
865.42 0
865.48 0
865.55 0
865.62 0
865.69 0
865.75 0
865.82 0
865.89 0
865.96 0
866.03 0
866.09 0
866.16 0
866.23 0
866.30 0
866.36 0
866.43 0
866.50 0
866.57 0
866.63 0
866.70 0
866.77 0
866.84 0
866.90 0
866.97 0
867.04 0
867.11 0
867.17 0
867.24 0
867.31 0
867.38 0
867.44 0
867.51 0
867.58 0
867.65 0
867.72 0
867.78 0
867.85 0
867.92 0
867.99 0
868.05 0
868.12 0
868.19 0
868.26 0
868.32 0
868.39 0
868.46 0
868.53 0
868.59 0
868.66 0
868.73 0
868.80 0
868.87 0
868.93 0
869.00 0
869.07 0
869.14 0
869.20 0
869.27 0
869.34 0
869.41 0
869.47 0
869.54 0
869.61 0
869.68 0
869.75 0
869.81 0
869.88 0
869.95 0
870.02 0
870.08 0
870.15 0
870.22 0
870.29 0
870.36 0
870.42 0
870.49 0
870.56 0
870.63 0
870.69 0
870.76 0
870.83 0
870.90 0
870.96 0
871.03 0
871.10 0
871.17 0
871.24 0
871.30 0
871.37 0
871.44 0
871.51 0
871.57 0
871.64 0
871.71 0
871.78 0
871.85 0
871.91 0
871.98 0
872.05 0
872.12 0
872.18 0
872.25 0
872.32 0
872.39 0
872.46 0
872.52 0
872.59 0
872.66 0
872.73 0
872.80 0
872.86 0
872.93 0
873.00 0
873.07 0
873.13 0
873.20 0
873.27 0
873.34 0
873.41 0
873.47 0
873.54 0
873.61 0
873.68 0
873.75 0
873.81 0
873.88 0
873.95 0
874.02 0
874.08 0
874.15 0
874.22 0
874.29 0
874.36 0
874.42 0
874.49 0
874.56 0
874.63 0
874.70 0
874.76 0
874.83 0
874.90 0
874.97 0
875.04 0
875.10 0
875.17 0
875.24 0
875.31 0
875.37 0
875.44 0
875.51 0
875.58 0
875.65 0
875.71 0
875.78 0
875.85 0
875.92 0
875.99 0
876.05 0
876.12 0
876.19 0
876.26 0
876.33 0
876.39 0
876.46 0
876.53 0
876.60 0
876.67 0
876.73 0
876.80 0
876.87 0
876.94 0
877.01 0
877.07 0
877.14 0
877.21 0
877.28 0
877.35 0
877.41 0
877.48 0
877.55 0
877.62 0
877.69 0
877.75 0
877.82 0
877.89 0
877.96 0
878.03 0
878.09 0
878.16 0
878.23 0
878.30 0
878.37 0
878.43 0
878.50 0
878.57 0
878.64 0
878.71 0
878.77 0
878.84 0
878.91 0
878.98 0
879.05 0
879.12 0
879.18 0
879.25 0
879.32 0
879.39 0
879.46 0
879.52 0
879.59 0
879.66 0
879.73 0
879.80 0
879.86 0
879.93 0
880.00 0
880.07 0
880.14 0
880.20 0
880.27 0
880.34 0
880.41 0
880.48 0
880.55 0
880.61 0
880.68 0
880.75 0
880.82 0
880.89 0
880.95 0
881.02 0
881.09 0
881.16 0
881.23 0
881.30 0
881.36 0
881.43 0
881.50 0
881.57 0
881.64 0
881.70 0
881.77 0
881.84 0
881.91 0
881.98 0
882.05 0
882.11 0
882.18 0
882.25 0
882.32 0
882.39 0
882.45 0
882.52 0
882.59 0
882.66 0
882.73 0
882.80 0
882.86 0
882.93 0
883.00 0
883.07 0
883.14 0
883.20 0
883.27 0
883.34 0
883.41 0
883.48 0
883.55 0
883.61 0
883.68 0
883.75 0
883.82 0
883.89 0
883.96 0
884.02 0
884.09 0
884.16 0
884.23 0
884.30 0
884.37 0
884.43 0
884.50 0
884.57 0
884.64 0
884.71 0
884.78 0
884.84 0
884.91 0
884.98 0
885.05 0
885.12 0
885.18 0
885.25 0
885.32 0
885.39 0
885.46 0
885.53 0
885.59 0
885.66 0
885.73 0
885.80 0
885.87 0
885.94 0
886.00 0
886.07 0
886.14 0
886.21 0
886.28 0
886.35 0
886.41 0
886.48 0
886.55 0
886.62 0
886.69 0
886.76 0
886.83 0
886.89 0
886.96 0
887.03 0
887.10 0
887.17 0
887.24 0
887.30 0
887.37 0
887.44 0
887.51 0
887.58 0
887.65 0
887.71 0
887.78 0
887.85 0
887.92 0
887.99 0
888.06 0
888.12 0
888.19 0
888.26 0
888.33 0
888.40 0
888.47 0
888.54 0
888.60 0
888.67 0
888.74 0
888.81 0
888.88 0
888.95 0
889.01 0
889.08 0
889.15 0
889.22 0
889.29 0
889.36 0
889.43 0
889.49 0
889.56 0
889.63 0
889.70 0
889.77 0
889.84 0
889.90 0
889.97 0
890.04 0
890.11 0
890.18 0
890.25 0
890.32 0
890.38 0
890.45 0
890.52 0
890.59 0
890.66 0
890.73 0
890.80 0
890.86 0
890.93 0
891.00 0
891.07 0
891.14 0
891.21 0
891.28 0
891.34 0
891.41 0
891.48 0
891.55 0
891.62 0
891.69 0
891.76 0
891.82 0
891.89 0
891.96 0
892.03 0
892.10 0
892.17 0
892.24 0
892.30 0
892.37 0
892.44 0
892.51 0
892.58 0
892.65 0
892.72 0
892.78 0
892.85 0
892.92 0
892.99 0
893.06 0
893.13 0
893.20 0
893.26 0
893.33 0
893.40 0
893.47 0
893.54 0
893.61 0
893.68 0
893.74 0
893.81 0
893.88 0
893.95 0
894.02 0
894.09 0
894.16 0
894.23 0
894.29 0
894.36 0
894.43 0
894.50 0
894.57 0
894.64 0
894.71 0
894.77 0
894.84 0
894.91 0
894.98 0
895.05 0
895.12 0
895.19 0
895.26 0
895.32 0
895.39 0
895.46 0
895.53 0
895.60 0
895.67 0
895.74 0
895.81 0
895.87 0
895.94 0
896.01 0
896.08 0
896.15 0
896.22 0
896.29 0
896.36 0
896.42 0
896.49 0
896.56 0
896.63 0
896.70 0
896.77 0
896.84 0
896.91 0
896.97 0
897.04 0
897.11 0
897.18 0
897.25 0
897.32 0
897.39 0
897.46 0
897.52 0
897.59 0
897.66 0
897.73 0
897.80 0
897.87 0
897.94 0
898.01 0
898.07 0
898.14 0
898.21 0
898.28 0
898.35 0
898.42 0
898.49 0
898.56 0
898.63 0
898.69 0
898.76 0
898.83 0
898.90 0
898.97 0
899.04 0
899.11 0
899.18 0
899.24 0
899.31 0
899.38 0
899.45 0
899.52 0
899.59 0
899.66 0
899.73 0
899.80 0
899.86 0
899.93 0
900.00 0
900.07 0
900.14 0
900.21 0
900.28 0
900.35 0
900.42 0
900.48 0
900.55 0
900.62 0
900.69 0
900.76 0
900.83 0
900.90 0
900.97 0
901.04 0
901.10 0
901.17 0
901.24 0
901.31 0
901.38 0
901.45 0
901.52 0
901.59 0
901.66 0
901.73 0
901.79 0
901.86 0
901.93 0
902.00 0
902.07 0
902.14 0
902.21 0
902.28 0
902.35 0
902.41 0
902.48 0
902.55 0
902.62 0
902.69 0
902.76 0
902.83 0
902.90 0
902.97 0
903.04 0
903.10 0
903.17 0
903.24 0
903.31 0
903.38 0
903.45 0
903.52 0
903.59 0
903.66 0
903.73 0
903.79 0
903.86 0
903.93 0
904.00 0
904.07 0
904.14 0
904.21 0
904.28 0
904.35 0
904.42 0
904.49 0
904.55 0
904.62 0
904.69 0
904.76 0
904.83 0
904.90 0
904.97 0
905.04 0
905.11 0
905.18 0
905.24 0
905.31 0
905.38 0
905.45 0
905.52 0
905.59 0
905.66 0
905.73 0
905.80 0
905.87 0
905.94 0
906.00 0
906.07 0
906.14 0
906.21 0
906.28 0
906.35 0
906.42 0
906.49 0
906.56 0
906.63 0
906.70 0
906.77 0
906.83 0
906.90 0
906.97 0
907.04 0
907.11 0
907.18 0
907.25 0
907.32 0
907.39 0
907.46 0
907.53 0
907.60 0
907.66 0
907.73 0
907.80 0
907.87 0
907.94 0
908.01 0
908.08 0
908.15 0
908.22 0
908.29 0
908.36 0
908.43 0
908.49 0
908.56 0
908.63 0
908.70 0
908.77 0
908.84 0
908.91 0
908.98 0
909.05 0
909.12 0
909.19 0
909.26 0
909.33 0
909.39 0
909.46 0
909.53 0
909.60 0
909.67 0
909.74 0
909.81 0
909.88 0
909.95 0
910.02 0
910.09 0
910.16 0
910.23 0
910.29 0
910.36 0
910.43 0
910.50 0
910.57 0
910.64 0
910.71 0
910.78 0
910.85 0
910.92 0
910.99 0
911.06 0
911.13 0
911.20 0
911.27 0
911.33 0
911.40 0
911.47 0
911.54 0
911.61 0
911.68 0
911.75 0
911.82 0
911.89 0
911.96 0
912.03 0
912.10 0
912.17 0
912.24 0
912.31 0
912.37 0
912.44 0
912.51 0
912.58 0
912.65 0
912.72 0
912.79 0
912.86 0
912.93 0
913.00 0
913.07 0
913.14 0
913.21 0
913.28 0
913.35 0
913.42 0
913.48 0
913.55 0
913.62 0
913.69 0
913.76 0
913.83 0
913.90 0
913.97 0
914.04 0
914.11 0
914.18 0
914.25 0
914.32 0
914.39 0
914.46 0
914.53 0
914.60 0
914.66 0
914.73 0
914.80 0
914.87 0
914.94 0
915.01 0
915.08 0
915.15 0
915.22 0
915.29 0
915.36 0
915.43 0
915.50 0
915.57 0
915.64 0
915.71 0
915.78 0
915.85 0
915.91 0
915.98 0
916.05 0
916.12 0
916.19 0
916.26 0
916.33 0
916.40 0
916.47 0
916.54 0
916.61 0
916.68 0
916.75 0
916.82 0
916.89 0
916.96 0
917.03 0
917.10 0
917.17 0
917.24 0
917.31 0
917.37 0
917.44 0
917.51 0
917.58 0
917.65 0
917.72 0
917.79 0
917.86 0
917.93 0
918.00 0
918.07 0
918.14 0
918.21 0
918.28 0
918.35 0
918.42 0
918.49 0
918.56 0
918.63 0
918.70 0
918.77 0
918.84 0
918.91 0
918.98 0
919.04 0
919.11 0
919.18 0
919.25 0
919.32 0
919.39 0
919.46 0
919.53 0
919.60 0
919.67 0
919.74 0
919.81 0
919.88 0
919.95 0
920.02 0
920.09 0
920.16 0
920.23 0
920.30 0
920.37 0
920.44 0
920.51 0
920.58 0
920.65 0
920.72 0
920.79 0
920.86 0
920.92 0
920.99 0
921.06 0
921.13 0
921.20 0
921.27 0
921.34 0
921.41 0
921.48 0
921.55 0
921.62 0
921.69 0
921.76 0
921.83 0
921.90 0
921.97 0
922.04 0
922.11 0
922.18 0
922.25 0
922.32 0
922.39 0
922.46 0
922.53 0
922.60 0
922.67 0
922.74 0
922.81 0
922.88 0
922.95 0
923.02 0
923.09 0
923.16 0
923.23 0
923.30 0
923.37 0
923.44 0
923.50 0
923.57 0
923.64 0
923.71 0
923.78 0
923.85 0
923.92 0
923.99 0
924.06 0
924.13 0
924.20 0
924.27 0
924.34 0
924.41 0
924.48 0
924.55 0
924.62 0
924.69 0
924.76 0
924.83 0
924.90 0
924.97 0
925.04 0
925.11 0
925.18 0
925.25 0
925.32 0
925.39 0
925.46 0
925.53 0
925.60 0
925.67 0
925.74 0
925.81 0
925.88 0
925.95 0
926.02 0
926.09 0
926.16 0
926.23 0
926.30 0
926.37 0
926.44 0
926.51 0
926.58 0
926.65 0
926.72 0
926.79 0
926.86 0
926.93 0
927.00 0
927.07 0
927.14 0
927.21 0
927.28 0
927.35 0
927.42 0
927.49 0
927.56 0
927.63 0
927.70 0
927.77 0
927.84 0
927.91 0
927.98 0
928.05 0
928.12 0
928.19 0
928.26 0
928.33 0
928.40 0
928.47 0
928.54 0
928.61 0
928.68 0
928.75 0
928.82 0
928.89 0
928.96 0
929.03 0
929.10 0
929.17 0
929.24 0
929.31 0
929.38 0
929.45 0
929.52 0
929.59 0
929.66 0
929.73 0
929.80 0
929.87 0
929.94 0
930.01 0
930.08 0
930.15 0
930.22 0
930.29 0
930.36 0
930.43 0
930.50 0
930.57 0
930.64 0
930.71 0
930.78 0
930.85 0
930.92 0
930.99 0
931.06 0
931.13 0
931.20 0
931.27 0
931.34 0
931.41 0
931.48 0
931.55 0
931.62 0
931.69 0
931.76 0
931.83 0
931.90 0
931.97 0
932.04 0
932.11 0
932.18 0
932.25 0
932.32 0
932.39 0
932.46 0
932.53 0
932.60 0
932.67 0
932.74 0
932.81 0
932.88 0
932.95 0
933.02 0
933.09 0
933.16 0
933.23 0
933.30 0
933.37 0
933.44 0
933.51 0
933.58 0
933.65 0
933.72 0
933.79 0
933.86 0
933.93 0
934.00 0
934.07 0
934.14 0
934.21 0
934.28 0
934.35 0
934.42 0
934.49 0
934.56 0
934.63 0
934.70 0
934.77 0
934.84 0
934.91 0
934.98 0
935.05 0
935.12 0
935.19 0
935.26 0
935.33 0
935.40 0
935.48 0
935.55 0
935.62 0
935.69 0
935.76 0
935.83 0
935.90 0
935.97 0
936.04 0
936.11 0
936.18 0
936.25 0
936.32 0
936.39 0
936.46 0
936.53 0
936.60 0
936.67 0
936.74 0
936.81 0
936.88 0
936.95 0
937.02 0
937.09 0
937.16 0
937.23 0
937.30 0
937.37 0
937.44 0
937.51 0
937.58 0
937.65 0
937.72 0
937.79 0
937.86 0
937.93 0
938.01 0
938.08 0
938.15 0
938.22 0
938.29 0
938.36 0
938.43 0
938.50 0
938.57 0
938.64 0
938.71 0
938.78 0
938.85 0
938.92 0
938.99 0
939.06 0
939.13 0
939.20 0
939.27 0
939.34 0
939.41 0
939.48 0
939.55 0
939.62 0
939.69 0
939.76 0
939.83 0
939.90 0
939.98 0
940.05 0
940.12 0
940.19 0
940.26 0
940.33 0
940.40 0
940.47 0
940.54 0
940.61 0
940.68 0
940.75 0
940.82 0
940.89 0
940.96 0
941.03 0
941.10 0
941.17 0
941.24 0
941.31 0
941.38 0
941.45 0
941.52 0
941.59 0
941.67 0
941.74 0
941.81 0
941.88 0
941.95 0
942.02 0
942.09 0
942.16 0
942.23 0
942.30 0
942.37 0
942.44 0
942.51 0
942.58 0
942.65 0
942.72 0
942.79 0
942.86 0
942.93 0
943.00 0
943.07 0
943.15 0
943.22 0
943.29 0
943.36 0
943.43 0
943.50 0
943.57 0
943.64 0
943.71 0
943.78 0
943.85 0
943.92 0
943.99 0
944.06 0
944.13 0
944.20 0
944.27 0
944.34 0
944.42 0
944.49 0
944.56 0
944.63 0
944.70 0
944.77 0
944.84 0
944.91 0
944.98 0
945.05 0
945.12 0
945.19 0
945.26 0
945.33 0
945.40 0
945.47 0
945.54 0
945.62 0
945.69 0
945.76 0
945.83 0
945.90 0
945.97 0
946.04 0
946.11 0
946.18 0
946.25 0
946.32 0
946.39 0
946.46 0
946.53 0
946.60 0
946.67 0
946.75 0
946.82 0
946.89 0
946.96 0
947.03 0
947.10 0
947.17 0
947.24 0
947.31 0
947.38 0
947.45 0
947.52 0
947.59 0
947.66 0
947.73 0
947.81 0
947.88 0
947.95 0
948.02 0
948.09 0
948.16 0
948.23 0
948.30 0
948.37 0
948.44 0
948.51 0
948.58 0
948.65 0
948.72 0
948.80 0
948.87 0
948.94 0
949.01 0
949.08 0
949.15 0
949.22 0
949.29 0
949.36 0
949.43 0
949.50 0
949.57 0
949.64 0
949.71 0
949.79 0
949.86 0
949.93 0
950.00 0
950.07 0
950.14 0
950.21 0
950.28 0
950.35 0
950.42 0
950.49 0
950.56 0
950.63 0
950.71 0
950.78 0
950.85 0
950.92 0
950.99 0
951.06 0
951.13 0
951.20 0
951.27 0
951.34 0
951.41 0
951.48 0
951.56 0
951.63 0
951.70 0
951.77 0
951.84 0
951.91 0
951.98 0
952.05 0
952.12 0
952.19 0
952.26 0
952.33 0
952.41 0
952.48 0
952.55 0
952.62 0
952.69 0
952.76 0
952.83 0
952.90 0
952.97 0
953.04 0
953.11 0
953.18 0
953.26 0
953.33 0
953.40 0
953.47 0
953.54 0
953.61 0
953.68 0
953.75 0
953.82 0
953.89 0
953.96 0
954.04 0
954.11 0
954.18 0
954.25 0
954.32 0
954.39 0
954.46 0
954.53 0
954.60 0
954.67 0
954.75 0
954.82 0
954.89 0
954.96 0
955.03 0
955.10 0
955.17 0
955.24 0
955.31 0
955.38 0
955.45 0
955.53 0
955.60 0
955.67 0
955.74 0
955.81 0
955.88 0
955.95 0
956.02 0
956.09 0
956.16 0
956.24 0
956.31 0
956.38 0
956.45 0
956.52 0
956.59 0
956.66 0
956.73 0
956.80 0
956.87 0
956.95 0
957.02 0
957.09 0
957.16 0
957.23 0
957.30 0
957.37 0
957.44 0
957.51 0
957.59 0
957.66 0
957.73 0
957.80 0
957.87 0
957.94 0
958.01 0
958.08 0
958.15 0
958.22 0
958.30 0
958.37 0
958.44 0
958.51 0
958.58 0
958.65 0
958.72 0
958.79 0
958.86 0
958.94 0
959.01 0
959.08 0
959.15 0
959.22 0
959.29 0
959.36 0
959.43 0
959.50 0
959.58 0
959.65 0
959.72 0
959.79 0
959.86 0
959.93 0
960.00 0
960.07 0
960.14 0
960.22 0
960.29 0
960.36 0
960.43 0
960.50 0
960.57 0
960.64 0
960.71 0
960.79 0
960.86 0
960.93 0
961.00 0
961.07 0
961.14 0
961.21 0
961.28 0
961.35 0
961.43 0
961.50 0
961.57 0
961.64 0
961.71 0
961.78 0
961.85 0
961.92 0
962.00 0
962.07 0
962.14 0
962.21 0
962.28 0
962.35 0
962.42 0
962.49 0
962.57 0
962.64 0
962.71 0
962.78 0
962.85 0
962.92 0
962.99 0
963.06 0
963.14 0
963.21 0
963.28 0
963.35 0
963.42 0
963.49 0
963.56 0
963.63 0
963.71 0
963.78 0
963.85 0
963.92 0
963.99 0
964.06 0
964.13 0
964.20 0
964.28 0
964.35 0
964.42 0
964.49 0
964.56 0
964.63 0
964.70 0
964.77 0
964.85 0
964.92 0
964.99 0
965.06 0
965.13 0
965.20 0
965.27 0
965.35 0
965.42 0
965.49 0
965.56 0
965.63 0
965.70 0
965.77 0
965.84 0
965.92 0
965.99 0
966.06 0
966.13 0
966.20 0
966.27 0
966.34 0
966.42 0
966.49 0
966.56 0
966.63 0
966.70 0
966.77 0
966.84 0
966.92 0
966.99 0
967.06 0
967.13 0
967.20 0
967.27 0
967.34 0
967.42 1
967.49 1
967.56 1
967.63 1
967.70 0
967.77 0
967.84 0
967.92 0
967.99 0
968.06 0
968.13 0
968.20 0
968.27 0
968.34 0
968.42 0
968.49 0
968.56 0
968.63 0
968.70 0
968.77 0
968.84 0
968.92 0
968.99 0
969.06 1
969.13 1
969.20 0
969.27 0
969.34 0
969.42 0
969.49 0
969.56 0
969.63 0
969.70 0
969.77 0
969.84 0
969.92 0
969.99 0
970.06 0
970.13 0
970.20 0
970.27 0
970.35 0
970.42 0
970.49 1
970.56 1
970.63 1
970.70 1
970.77 1
970.85 0
970.92 0
970.99 0
971.06 0
971.13 0
971.20 0
971.28 0
971.35 0
971.42 0
971.49 0
971.56 0
971.63 0
971.70 0
971.78 0
971.85 0
971.92 0
971.99 0
972.06 0
972.13 0
972.21 0
972.28 0
972.35 0
972.42 0
972.49 0
972.56 0
972.64 0
972.71 0
972.78 0
972.85 0
972.92 0
972.99 0
973.07 0
973.14 0
973.21 0
973.28 0
973.35 0
973.42 0
973.49 0
973.57 0
973.64 0
973.71 0
973.78 0
973.85 0
973.92 0
974.00 0
974.07 0
974.14 0
974.21 0
974.28 0
974.35 0
974.43 0
974.50 0
974.57 0
974.64 0
974.71 0
974.78 0
974.86 0
974.93 0
975.00 0
975.07 0
975.14 0
975.22 0
975.29 0
975.36 0
975.43 0
975.50 0
975.57 0
975.65 0
975.72 0
975.79 0
975.86 0
975.93 0
976.00 0
976.08 0
976.15 0
976.22 0
976.29 0
976.36 0
976.43 0
976.51 0
976.58 0
976.65 0
976.72 0
976.79 0
976.86 0
976.94 0
977.01 0
977.08 0
977.15 0
977.22 0
977.30 0
977.37 0
977.44 0
977.51 0
977.58 0
977.65 0
977.73 0
977.80 0
977.87 0
977.94 0
978.01 0
978.09 0
978.16 0
978.23 0
978.30 0
978.37 0
978.44 0
978.52 0
978.59 0
978.66 0
978.73 0
978.80 0
978.88 0
978.95 0
979.02 0
979.09 0
979.16 0
979.23 0
979.31 0
979.38 0
979.45 0
979.52 0
979.59 0
979.67 0
979.74 0
979.81 0
979.88 0
979.95 0
980.02 0
980.10 0
980.17 0
980.24 0
980.31 0
980.38 0
980.46 0
980.53 0
980.60 0
980.67 0
980.74 0
980.82 0
980.89 0
980.96 0
981.03 0
981.10 0
981.18 0
981.25 0
981.32 0
981.39 0
981.46 0
981.54 0
981.61 0
981.68 0
981.75 0
981.82 0
981.89 0
981.97 0
982.04 0
982.11 0
982.18 0
982.25 0
982.33 0
982.40 0
982.47 0
982.54 0
982.61 0
982.69 0
982.76 0
982.83 0
982.90 0
982.97 0
983.05 0
983.12 0
983.19 0
983.26 0
983.33 0
983.41 0
983.48 0
983.55 0
983.62 0
983.69 0
983.77 0
983.84 0
983.91 0
983.98 0
984.05 0
984.13 0
984.20 0
984.27 0
984.34 0
984.41 0
984.49 0
984.56 0
984.63 0
984.70 0
984.77 0
984.85 0
984.92 0
984.99 0
985.06 0
985.13 0
985.21 0
985.28 0
985.35 0
985.42 0
985.50 0
985.57 0
985.64 0
985.71 0
985.78 0
985.86 0
985.93 0
986.00 0
986.07 0
986.14 1
986.22 1
986.29 1
986.36 1
986.43 2
986.50 2
986.58 2
986.65 2
986.72 2
986.79 1
986.87 1
986.94 1
987.01 1
987.08 1
987.15 1
987.23 1
987.30 1
987.37 1
987.44 1
987.51 1
987.59 1
987.66 1
987.73 1
987.80 1
987.88 1
987.95 0
988.02 0
988.09 0
988.16 0
988.24 0
988.31 0
988.38 0
988.45 1
988.52 1
988.60 1
988.67 1
988.74 1
988.81 1
988.89 0
988.96 0
989.03 0
989.10 0
989.17 1
989.25 1
989.32 1
989.39 1
989.46 1
989.54 1
989.61 0
989.68 0
989.75 0
989.82 0
989.90 0
989.97 0
990.04 0
990.11 0
990.19 0
990.26 0
990.33 0
990.40 0
990.48 0
990.55 0
990.62 0
990.69 0
990.76 1
990.84 1
990.91 1
990.98 1
991.05 1
991.13 1
991.20 1
991.27 1
991.34 1
991.41 1
991.49 0
991.56 0
991.63 0
991.70 0
991.78 0
991.85 0
991.92 0
991.99 0
992.07 0
992.14 0
992.21 0
992.28 0
992.35 0
992.43 0
992.50 0
992.57 0
992.64 0
992.72 0
992.79 0
992.86 0
992.93 0
993.01 0
993.08 0
993.15 0
993.22 0
993.30 0
993.37 0
993.44 0
993.51 0
993.58 0
993.66 0
993.73 0
993.80 0
993.87 0
993.95 0
994.02 0
994.09 0
994.16 0
994.24 0
994.31 0
994.38 0
994.45 0
994.53 0
994.60 0
994.67 0
994.74 0
994.82 0
994.89 0
994.96 0
995.03 0
995.11 0
995.18 0
995.25 0
995.32 0
995.39 0
995.47 0
995.54 0
995.61 0
995.68 0
995.76 0
995.83 0
995.90 0
995.97 0
996.05 0
996.12 0
996.19 0
996.26 0
996.34 0
996.41 0
996.48 0
996.55 0
996.63 0
996.70 0
996.77 0
996.84 0
996.92 0
996.99 0
997.06 0
997.13 0
997.21 0
997.28 0
997.35 0
997.42 0
997.50 1
997.57 0
997.64 0
997.71 0
997.79 0
997.86 0
997.93 0
998.00 0
998.08 0
998.15 0
998.22 0
998.29 0
998.37 0
998.44 0
998.51 0
998.58 0
998.66 0
998.73 0
998.80 0
998.87 0
998.95 0
999.02 0
999.09 0
999.17 1
999.24 1
999.31 0
999.38 0
999.46 0
999.53 0
999.60 0
999.67 0
999.75 0
999.82 0
999.89 0
999.96 0
1000.04 0
1000.11 0
1000.18 0
1000.25 0
1000.33 0
1000.40 0
1000.47 0
1000.54 1
1000.62 1
1000.69 1
1000.76 0
1000.84 0
1000.91 0
1000.98 0
1001.05 0
1001.13 0
1001.20 0
1001.27 0
1001.34 0
1001.42 0
1001.49 0
1001.56 0
1001.63 0
1001.71 0
1001.78 0
1001.85 0
1001.93 0
1002.00 0
1002.07 1
1002.14 1
1002.22 1
1002.29 0
1002.36 0
1002.43 0
1002.51 0
1002.58 0
1002.65 0
1002.72 0
1002.80 0
1002.87 0
1002.94 0
1003.02 0
1003.09 0
1003.16 0
1003.23 0
1003.31 0
1003.38 1
1003.45 1
1003.52 1
1003.60 1
1003.67 1
1003.74 0
1003.82 0
1003.89 0
1003.96 0
1004.03 0
1004.11 0
1004.18 0
1004.25 0
1004.32 0
1004.40 0
1004.47 0
1004.54 0
1004.62 1
1004.69 1
1004.76 1
1004.83 0
1004.91 0
1004.98 0
1005.05 0
1005.13 0
1005.20 0
1005.27 0
1005.34 0
1005.42 0
1005.49 0
1005.56 0
1005.63 0
1005.71 0
1005.78 0
1005.85 0
1005.93 0
1006.00 0
1006.07 0
1006.14 0
1006.22 0
1006.29 0
1006.36 0
1006.44 0
1006.51 0
1006.58 0
1006.65 0
1006.73 0
1006.80 0
1006.87 0
1006.95 0
1007.02 0
1007.09 0
1007.16 0
1007.24 0
1007.31 0
1007.38 0
1007.46 0
1007.53 0
1007.60 0
1007.67 0
1007.75 0
1007.82 0
1007.89 1
1007.97 1
1008.04 1
1008.11 1
1008.18 1
1008.26 1
1008.33 1
1008.40 1
1008.48 1
1008.55 1
1008.62 1
1008.70 1
1008.77 1
1008.84 1
1008.91 1
1008.99 1
1009.06 1
1009.13 1
1009.21 1
1009.28 1
1009.35 1
1009.42 1
1009.50 1
1009.57 1
1009.64 1
1009.72 1
1009.79 1
1009.86 1
1009.94 1
1010.01 1
1010.08 1
1010.15 1
1010.23 1
1010.30 1
1010.37 1
1010.45 0
1010.52 0
1010.59 0
1010.67 0
1010.74 0
1010.81 0
1010.88 0
1010.96 1
1011.03 1
1011.10 1
1011.18 1
1011.25 1
1011.32 1
1011.40 1
1011.47 1
1011.54 1
1011.61 1
1011.69 1
1011.76 1
1011.83 0
1011.91 0
1011.98 0
1012.05 0
1012.13 0
1012.20 0
1012.27 0
1012.34 0
1012.42 0
1012.49 0
1012.56 0
1012.64 0
1012.71 0
1012.78 0
1012.86 0
1012.93 0
1013.00 0
1013.08 0
1013.15 0
1013.22 1
1013.29 1
1013.37 1
1013.44 1
1013.51 1
1013.59 1
1013.66 2
1013.73 2
1013.81 2
1013.88 2
1013.95 2
1014.03 2
1014.10 1
1014.17 1
1014.24 1
1014.32 1
1014.39 1
1014.46 1
1014.54 1
1014.61 1
1014.68 1
1014.76 1
1014.83 1
1014.90 1
1014.98 1
1015.05 1
1015.12 1
1015.20 2
1015.27 2
1015.34 2
1015.42 2
1015.49 2
1015.56 2
1015.63 1
1015.71 1
1015.78 1
1015.85 1
1015.93 1
1016.00 1
1016.07 1
1016.15 1
1016.22 1
1016.29 1
1016.37 1
1016.44 1
1016.51 1
1016.59 1
1016.66 0
1016.73 0
1016.81 0
1016.88 0
1016.95 0
1017.03 1
1017.10 1
1017.17 1
1017.25 1
1017.32 1
1017.39 1
1017.46 2
1017.54 2
1017.61 2
1017.68 2
1017.76 2
1017.83 2
1017.90 2
1017.98 2
1018.05 2
1018.12 2
1018.20 2
1018.27 1
1018.34 1
1018.42 2
1018.49 2
1018.56 2
1018.64 2
1018.71 2
1018.78 2
1018.86 2
1018.93 1
1019.00 1
1019.08 1
1019.15 1
1019.22 1
1019.30 1
1019.37 1
1019.44 1
1019.52 1
1019.59 1
1019.66 1
1019.74 1
1019.81 1
1019.88 1
1019.96 2
1020.03 2
1020.10 2
1020.18 2
1020.25 2
1020.32 2
1020.40 2
1020.47 2
1020.54 2
1020.62 2
1020.69 2
1020.76 2
1020.84 2
1020.91 2
1020.98 2
1021.06 2
1021.13 2
1021.20 2
1021.28 2
1021.35 2
1021.42 2
1021.50 2
1021.57 2
1021.64 2
1021.72 2
1021.79 1
1021.86 1
1021.94 1
1022.01 0
1022.08 0
1022.16 0
1022.23 0
1022.30 1
1022.38 1
1022.45 1
1022.52 2
1022.60 2
1022.67 2
1022.74 3
1022.82 3
1022.89 2
1022.97 2
1023.04 2
1023.11 1
1023.19 1
1023.26 0
1023.33 0
1023.41 1
1023.48 1
1023.55 1
1023.63 1
1023.70 2
1023.77 2
1023.85 2
1023.92 2
1023.99 1
1024.07 1
1024.14 1
1024.21 1
1024.29 1
1024.36 0
1024.43 0
1024.51 1
1024.58 1
1024.65 1
1024.73 1
1024.80 1
1024.88 1
1024.95 1
1025.02 2
1025.10 2
1025.17 2
1025.24 2
1025.32 2
1025.39 2
1025.46 2
1025.54 2
1025.61 2
1025.68 2
1025.76 2
1025.83 2
1025.90 2
1025.98 2
1026.05 2
1026.13 1
1026.20 1
1026.27 1
1026.35 1
1026.42 1
1026.49 1
1026.57 0
1026.64 0
1026.71 0
1026.79 0
1026.86 0
1026.93 0
1027.01 0
1027.08 0
1027.16 0
1027.23 0
1027.30 0
1027.38 0
1027.45 0
1027.52 0
1027.60 0
1027.67 0
1027.74 0
1027.82 0
1027.89 1
1027.96 1
1028.04 1
1028.11 1
1028.19 2
1028.26 2
1028.33 2
1028.41 3
1028.48 3
1028.55 3
1028.63 3
1028.70 3
1028.77 3
1028.85 3
1028.92 3
1029.00 4
1029.07 4
1029.14 4
1029.22 4
1029.29 4
1029.36 4
1029.44 4
1029.51 4
1029.58 3
1029.66 3
1029.73 3
1029.81 3
1029.88 3
1029.95 3
1030.03 3
1030.10 3
1030.17 2
1030.25 2
1030.32 2
1030.40 2
1030.47 3
1030.54 3
1030.62 4
1030.69 4
1030.76 4
1030.84 3
1030.91 3
1030.99 3
1031.06 2
1031.13 2
1031.21 2
1031.28 2
1031.35 2
1031.43 2
1031.50 2
1031.57 1
1031.65 1
1031.72 1
1031.80 1
1031.87 0
1031.94 0
1032.02 1
1032.09 1
1032.16 1
1032.24 2
1032.31 2
1032.39 3
1032.46 3
1032.53 3
1032.61 4
1032.68 3
1032.76 3
1032.83 3
1032.90 3
1032.98 3
1033.05 3
1033.12 3
1033.20 3
1033.27 2
1033.35 2
1033.42 1
1033.49 1
1033.57 0
1033.64 0
1033.71 0
1033.79 0
1033.86 0
1033.94 0
1034.01 0
1034.08 0
1034.16 0
1034.23 0
1034.31 0
1034.38 0
1034.45 0
1034.53 0
1034.60 1
1034.67 1
1034.75 1
1034.82 1
1034.90 1
1034.97 1
1035.04 1
1035.12 1
1035.19 0
1035.27 1
1035.34 1
1035.41 1
1035.49 2
1035.56 3
1035.63 3
1035.71 3
1035.78 3
1035.86 3
1035.93 3
1036.00 3
1036.08 3
1036.15 3
1036.23 3
1036.30 3
1036.37 3
1036.45 4
1036.52 4
1036.60 4
1036.67 4
1036.74 4
1036.82 3
1036.89 3
1036.97 3
1037.04 3
1037.11 3
1037.19 3
1037.26 4
1037.33 4
1037.41 4
1037.48 4
1037.56 4
1037.63 4
1037.70 3
1037.78 3
1037.85 2
1037.93 2
1038.00 1
1038.07 1
1038.15 1
1038.22 1
1038.30 1
1038.37 2
1038.44 2
1038.52 2
1038.59 2
1038.67 2
1038.74 2
1038.81 1
1038.89 1
1038.96 1
1039.04 0
1039.11 0
1039.18 0
1039.26 0
1039.33 0
1039.41 1
1039.48 1
1039.55 1
1039.63 1
1039.70 1
1039.78 1
1039.85 0
1039.92 0
1040.00 0
1040.07 0
1040.15 0
1040.22 1
1040.29 1
1040.37 2
1040.44 2
1040.52 2
1040.59 2
1040.67 2
1040.74 2
1040.81 1
1040.89 1
1040.96 1
1041.04 0
1041.11 1
1041.18 1
1041.26 2
1041.33 3
1041.41 4
1041.48 4
1041.55 4
1041.63 4
1041.70 4
1041.78 3
1041.85 3
1041.92 2
1042.00 2
1042.07 2
1042.15 2
1042.22 2
1042.30 2
1042.37 2
1042.44 2
1042.52 2
1042.59 3
1042.67 3
1042.74 2
1042.81 2
1042.89 2
1042.96 2
1043.04 2
1043.11 2
1043.19 2
1043.26 2
1043.33 2
1043.41 2
1043.48 2
1043.56 1
1043.63 1
1043.70 2
1043.78 2
1043.85 2
1043.93 3
1044.00 4
1044.08 4
1044.15 4
1044.22 5
1044.30 5
1044.37 5
1044.45 5
1044.52 5
1044.59 5
1044.67 4
1044.74 4
1044.82 4
1044.89 4
1044.97 4
1045.04 4
1045.11 5
1045.19 5
1045.26 6
1045.34 7
1045.41 7
1045.49 7
1045.56 6
1045.63 6
1045.71 5
1045.78 4
1045.86 4
1045.93 3
1046.00 3
1046.08 3
1046.15 2
1046.23 2
1046.30 2
1046.38 2
1046.45 2
1046.52 2
1046.60 2
1046.67 3
1046.75 3
1046.82 4
1046.90 4
1046.97 4
1047.04 4
1047.12 4
1047.19 4
1047.27 4
1047.34 4
1047.42 3
1047.49 3
1047.56 3
1047.64 3
1047.71 3
1047.79 4
1047.86 4
1047.94 5
1048.01 5
1048.09 6
1048.16 6
1048.23 6
1048.31 5
1048.38 5
1048.46 4
1048.53 3
1048.61 2
1048.68 2
1048.75 1
1048.83 1
1048.90 1
1048.98 2
1049.05 2
1049.13 3
1049.20 3
1049.27 4
1049.35 4
1049.42 4
1049.50 4
1049.57 3
1049.65 3
1049.72 3
1049.80 3
1049.87 3
1049.94 2
1050.02 2
1050.09 2
1050.17 1
1050.24 1
1050.32 0
1050.39 0
1050.47 0
1050.54 0
1050.61 0
1050.69 0
1050.76 0
1050.84 0
1050.91 1
1050.99 2
1051.06 3
1051.13 3
1051.21 4
1051.28 4
1051.36 4
1051.43 3
1051.51 2
1051.58 1
1051.66 0
1051.73 0
1051.80 0
1051.88 1
1051.95 1
1052.03 2
1052.10 3
1052.18 4
1052.25 5
1052.33 5
1052.40 5
1052.48 4
1052.55 4
1052.62 3
1052.70 3
1052.77 2
1052.85 2
1052.92 1
1053.00 1
1053.07 2
1053.15 2
1053.22 2
1053.29 1
1053.37 1
1053.44 1
1053.52 1
1053.59 0
1053.67 0
1053.74 0
1053.82 0
1053.89 0
1053.97 0
1054.04 0
1054.11 0
1054.19 0
1054.26 0
1054.34 0
1054.41 0
1054.49 0
1054.56 1
1054.64 1
1054.71 2
1054.79 2
1054.86 3
1054.93 3
1055.01 3
1055.08 3
1055.16 3
1055.23 2
1055.31 2
1055.38 1
1055.46 1
1055.53 1
1055.61 1
1055.68 1
1055.76 2
1055.83 2
1055.90 2
1055.98 2
1056.05 2
1056.13 2
1056.20 2
1056.28 2
1056.35 3
1056.43 3
1056.50 4
1056.58 4
1056.65 4
1056.73 4
1056.80 4
1056.87 3
1056.95 2
1057.02 1
1057.10 1
1057.17 0
1057.25 0
1057.32 0
1057.40 0
1057.47 0
1057.55 0
1057.62 0
1057.70 0
1057.77 0
1057.85 0
1057.92 1
1057.99 1
1058.07 2
1058.14 2
1058.22 3
1058.29 3
1058.37 3
1058.44 3
1058.52 3
1058.59 3
1058.67 2
1058.74 2
1058.82 2
1058.89 1
1058.97 2
1059.04 2
1059.11 2
1059.19 3
1059.26 3
1059.34 3
1059.41 3
1059.49 3
1059.56 3
1059.64 3
1059.71 3
1059.79 3
1059.86 3
1059.94 3
1060.01 2
1060.09 2
1060.16 1
1060.24 1
1060.31 1
1060.39 2
1060.46 2
1060.54 4
1060.61 5
1060.68 6
1060.76 7
1060.83 8
1060.91 9
1060.98 9
1061.06 9
1061.13 9
1061.21 8
1061.28 8
1061.36 8
1061.43 7
1061.51 7
1061.58 7
1061.66 7
1061.73 7
1061.81 8
1061.88 9
1061.96 10
1062.03 11
1062.11 12
1062.18 13
1062.26 14
1062.33 15
1062.41 16
1062.48 16
1062.55 16
1062.63 16
1062.70 15
1062.78 15
1062.85 14
1062.93 13
1063.00 12
1063.08 12
1063.15 11
1063.23 11
1063.30 11
1063.38 11
1063.45 12
1063.53 12
1063.60 13
1063.68 14
1063.75 13
1063.83 13
1063.90 12
1063.98 11
1064.05 10
1064.13 9
1064.20 8
1064.28 8
1064.35 7
1064.43 7
1064.50 6
1064.58 5
1064.65 4
1064.73 3
1064.80 2
1064.88 2
1064.95 2
1065.03 3
1065.10 5
1065.18 6
1065.25 8
1065.33 9
1065.40 9
1065.48 9
1065.55 8
1065.63 7
1065.70 6
1065.78 6
1065.85 5
1065.93 4
1066.00 4
1066.08 3
1066.15 3
1066.23 3
1066.30 3
1066.38 3
1066.45 4
1066.53 5
1066.60 6
1066.68 7
1066.75 8
1066.83 8
1066.90 9
1066.98 9
1067.05 9
1067.13 8
1067.20 8
1067.28 7
1067.35 6
1067.43 5
1067.50 5
1067.58 4
1067.65 3
1067.73 2
1067.80 2
1067.88 2
1067.95 1
1068.03 1
1068.10 1
1068.18 0
1068.25 0
1068.33 0
1068.40 0
1068.48 0
1068.55 1
1068.63 2
1068.70 3
1068.78 4
1068.85 5
1068.93 5
1069.00 5
1069.08 5
1069.15 5
1069.23 4
1069.30 3
1069.38 2
1069.45 1
1069.53 0
1069.60 0
1069.68 0
1069.75 0
1069.83 0
1069.90 0
1069.98 0
1070.05 0
1070.13 0
1070.20 0
1070.28 0
1070.35 0
1070.43 0
1070.50 1
1070.58 2
1070.65 3
1070.73 3
1070.80 3
1070.88 3
1070.95 2
1071.03 2
1071.10 2
1071.18 2
1071.25 3
1071.33 3
1071.40 4
1071.48 5
1071.55 5
1071.63 5
1071.71 5
1071.78 5
1071.86 4
1071.93 4
1072.01 4
1072.08 4
1072.16 4
1072.23 4
1072.31 5
1072.38 5
1072.46 4
1072.53 4
1072.61 3
1072.68 3
1072.76 3
1072.83 3
1072.91 3
1072.98 4
1073.06 6
1073.13 7
1073.21 9
1073.28 10
1073.36 11
1073.43 11
1073.51 11
1073.58 10
1073.66 8
1073.74 7
1073.81 5
1073.89 4
1073.96 3
1074.04 3
1074.11 3
1074.19 4
1074.26 4
1074.34 5
1074.41 6
1074.49 6
1074.56 6
1074.64 6
1074.71 5
1074.79 4
1074.86 3
1074.94 3
1075.01 3
1075.09 4
1075.17 6
1075.24 7
1075.32 9
1075.39 11
1075.47 12
1075.54 13
1075.62 13
1075.69 12
1075.77 12
1075.84 11
1075.92 10
1075.99 9
1076.07 8
1076.14 8
1076.22 8
1076.29 8
1076.37 8
1076.45 8
1076.52 8
1076.60 8
1076.67 7
1076.75 7
1076.82 6
1076.90 6
1076.97 5
1077.05 4
1077.12 4
1077.20 4
1077.27 4
1077.35 4
1077.43 5
1077.50 5
1077.58 6
1077.65 6
1077.73 7
1077.80 7
1077.88 6
1077.95 6
1078.03 6
1078.10 6
1078.18 6
1078.25 7
1078.33 7
1078.41 8
1078.48 8
1078.56 9
1078.63 9
1078.71 9
1078.78 9
1078.86 10
1078.93 10
1079.01 11
1079.08 11
1079.16 10
1079.23 10
1079.31 9
1079.39 7
1079.46 6
1079.54 6
1079.61 5
1079.69 5
1079.76 5
1079.84 5
1079.91 5
1079.99 4
1080.06 3
1080.14 3
1080.22 3
1080.29 3
1080.37 4
1080.44 5
1080.52 6
1080.59 6
1080.67 7
1080.74 7
1080.82 7
1080.89 7
1080.97 6
1081.05 6
1081.12 6
1081.20 7
1081.27 7
1081.35 8
1081.42 7
1081.50 7
1081.57 6
1081.65 5
1081.73 4
1081.80 3
1081.88 3
1081.95 3
1082.03 3
1082.10 3
1082.18 3
1082.25 4
1082.33 4
1082.40 4
1082.48 4
1082.56 4
1082.63 4
1082.71 4
1082.78 3
1082.86 3
1082.93 3
1083.01 3
1083.08 3
1083.16 3
1083.24 4
1083.31 5
1083.39 7
1083.46 8
1083.54 9
1083.61 9
1083.69 9
1083.76 8
1083.84 8
1083.92 7
1083.99 7
1084.07 7
1084.14 7
1084.22 8
1084.29 8
1084.37 8
1084.45 8
1084.52 9
1084.60 9
1084.67 9
1084.75 9
1084.82 9
1084.90 10
1084.97 10
1085.05 9
1085.13 8
1085.20 7
1085.28 6
1085.35 4
1085.43 4
1085.50 3
1085.58 3
1085.66 3
1085.73 3
1085.81 3
1085.88 3
1085.96 3
1086.03 2
1086.11 2
1086.18 1
1086.26 0
1086.34 0
1086.41 0
1086.49 0
1086.56 1
1086.64 2
1086.71 5
1086.79 7
1086.87 9
1086.94 12
1087.02 13
1087.09 14
1087.17 15
1087.24 15
1087.32 15
1087.40 15
1087.47 15
1087.55 16
1087.62 17
1087.70 18
1087.77 19
1087.85 20
1087.93 21
1088.00 21
1088.08 21
1088.15 20
1088.23 19
1088.30 19
1088.38 18
1088.46 18
1088.53 18
1088.61 18
1088.68 18
1088.76 17
1088.83 17
1088.91 16
1088.99 16
1089.06 15
1089.14 14
1089.21 13
1089.29 12
1089.37 12
1089.44 11
1089.52 11
1089.59 11
1089.67 11
1089.74 11
1089.82 11
1089.90 11
1089.97 12
1090.05 12
1090.12 12
1090.20 13
1090.27 14
1090.35 15
1090.43 16
1090.50 18
1090.58 19
1090.65 20
1090.73 20
1090.81 20
1090.88 19
1090.96 18
1091.03 17
1091.11 17
1091.18 17
1091.26 17
1091.34 18
1091.41 19
1091.49 20
1091.56 20
1091.64 19
1091.72 18
1091.79 16
1091.87 14
1091.94 13
1092.02 11
1092.10 10
1092.17 9
1092.25 9
1092.32 9
1092.40 10
1092.47 10
1092.55 11
1092.63 13
1092.70 14
1092.78 14
1092.85 15
1092.93 14
1093.01 14
1093.08 13
1093.16 12
1093.23 11
1093.31 10
1093.39 9
1093.46 9
1093.54 9
1093.61 10
1093.69 10
1093.76 11
1093.84 12
1093.92 13
1093.99 13
1094.07 13
1094.14 13
1094.22 13
1094.30 13
1094.37 13
1094.45 13
1094.52 13
1094.60 14
1094.68 14
1094.75 13
1094.83 13
1094.90 11
1094.98 10
1095.06 9
1095.13 8
1095.21 8
1095.28 7
1095.36 7
1095.44 7
1095.51 6
1095.59 6
1095.66 6
1095.74 6
1095.82 6
1095.89 6
1095.97 7
1096.04 7
1096.12 8
1096.20 8
1096.27 8
1096.35 7
1096.42 7
1096.50 7
1096.58 7
1096.65 7
1096.73 6
1096.80 5
1096.88 4
1096.96 2
1097.03 0
1097.11 0
1097.18 0
1097.26 0
1097.34 0
1097.41 1
1097.49 3
1097.56 5
1097.64 6
1097.72 6
1097.79 5
1097.87 4
1097.95 3
1098.02 2
1098.10 2
1098.17 2
1098.25 3
1098.33 5
1098.40 6
1098.48 7
1098.55 8
1098.63 8
1098.71 8
1098.78 6
1098.86 5
1098.93 4
1099.01 2
1099.09 1
1099.16 0
1099.24 0
1099.31 0
1099.39 0
1099.47 0
1099.54 0
1099.62 0
1099.70 0
1099.77 1
1099.85 3
1099.92 4
1100.00 5
1100.08 5
1100.15 5
1100.23 5
1100.30 4
1100.38 4
1100.46 3
1100.53 3
1100.61 3
1100.69 3
1100.76 3
1100.84 4
1100.91 4
1100.99 4
1101.07 5
1101.14 6
1101.22 6
1101.30 7
1101.37 8
1101.45 9
1101.52 10
1101.60 10
1101.68 10
1101.75 10
1101.83 10
1101.90 9
1101.98 8
1102.06 8
1102.13 7
1102.21 7
1102.29 7
1102.36 9
1102.44 10
1102.51 13
1102.59 15
1102.67 17
1102.74 19
1102.82 21
1102.90 21
1102.97 21
1103.05 21
1103.12 20
1103.20 19
1103.28 18
1103.35 17
1103.43 16
1103.51 16
1103.58 16
1103.66 16
1103.73 17
1103.81 18
1103.89 19
1103.96 20
1104.04 20
1104.12 20
1104.19 20
1104.27 19
1104.34 19
1104.42 18
1104.50 18
1104.57 17
1104.65 16
1104.73 16
1104.80 15
1104.88 14
1104.96 13
1105.03 13
1105.11 12
1105.18 12
1105.26 12
1105.34 12
1105.41 11
1105.49 10
1105.57 9
1105.64 8
1105.72 8
1105.80 7
1105.87 7
1105.95 8
1106.02 8
1106.10 9
1106.18 10
1106.25 11
1106.33 12
1106.41 13
1106.48 15
1106.56 16
1106.64 16
1106.71 17
1106.79 17
1106.86 17
1106.94 16
1107.02 16
1107.09 15
1107.17 14
1107.25 14
1107.32 14
1107.40 14
1107.48 14
1107.55 15
1107.63 16
1107.70 17
1107.78 18
1107.86 19
1107.93 20
1108.01 20
1108.09 20
1108.16 20
1108.24 19
1108.32 17
1108.39 16
1108.47 15
1108.55 14
1108.62 14
1108.70 13
1108.77 13
1108.85 13
1108.93 12
1109.00 12
1109.08 12
1109.16 12
1109.23 13
1109.31 13
1109.39 13
1109.46 14
1109.54 14
1109.62 15
1109.69 16
1109.77 16
1109.85 17
1109.92 17
1110.00 17
1110.07 17
1110.15 16
1110.23 15
1110.30 15
1110.38 14
1110.46 13
1110.53 13
1110.61 14
1110.69 15
1110.76 16
1110.84 18
1110.92 20
1110.99 23
1111.07 25
1111.15 27
1111.22 29
1111.30 30
1111.38 31
1111.45 31
1111.53 30
1111.61 27
1111.68 25
1111.76 22
1111.83 19
1111.91 18
1111.99 17
1112.06 16
1112.14 17
1112.22 18
1112.29 19
1112.37 20
1112.45 20
1112.52 21
1112.60 21
1112.68 21
1112.75 22
1112.83 23
1112.91 24
1112.98 26
1113.06 27
1113.14 28
1113.21 29
1113.29 28
1113.37 28
1113.44 27
1113.52 26
1113.60 27
1113.67 28
1113.75 30
1113.83 32
1113.90 33
1113.98 35
1114.06 35
1114.13 34
1114.21 33
1114.29 31
1114.36 29
1114.44 26
1114.52 24
1114.59 23
1114.67 22
1114.75 22
1114.82 23
1114.90 25
1114.98 27
1115.05 28
1115.13 30
1115.21 30
1115.28 29
1115.36 27
1115.44 25
1115.51 22
1115.59 20
1115.67 18
1115.74 18
1115.82 18
1115.90 20
1115.97 21
1116.05 23
1116.13 25
1116.20 27
1116.28 28
1116.36 29
1116.43 29
1116.51 29
1116.59 29
1116.66 28
1116.74 26
1116.82 23
1116.89 20
1116.97 17
1117.05 14
1117.12 12
1117.20 11
1117.28 12
1117.35 13
1117.43 16
1117.51 18
1117.58 22
1117.66 25
1117.74 27
1117.81 29
1117.89 30
1117.97 30
1118.04 29
1118.12 28
1118.20 26
1118.27 24
1118.35 22
1118.43 22
1118.51 22
1118.58 22
1118.66 22
1118.74 23
1118.81 22
1118.89 22
1118.97 20
1119.04 18
1119.12 17
1119.20 15
1119.27 14
1119.35 13
1119.43 13
1119.50 14
1119.58 15
1119.66 16
1119.73 17
1119.81 19
1119.89 19
1119.96 20
1120.04 21
1120.12 21
1120.20 21
1120.27 22
1120.35 22
1120.43 21
1120.50 21
1120.58 19
1120.66 18
1120.73 17
1120.81 15
1120.89 14
1120.96 12
1121.04 10
1121.12 9
1121.19 7
1121.27 6
1121.35 5
1121.42 5
1121.50 5
1121.58 6
1121.66 6
1121.73 6
1121.81 5
1121.89 5
1121.96 4
1122.04 4
1122.12 3
1122.19 3
1122.27 3
1122.35 3
1122.42 2
1122.50 2
1122.58 1
1122.66 0
1122.73 0
1122.81 0
1122.89 0
1122.96 0
1123.04 0
1123.12 0
1123.19 0
1123.27 0
1123.35 2
1123.42 4
1123.50 6
1123.58 8
1123.66 9
1123.73 9
1123.81 9
1123.89 8
1123.96 7
1124.04 5
1124.12 5
1124.19 4
1124.27 4
1124.35 5
1124.43 6
1124.50 8
1124.58 10
1124.66 11
1124.73 12
1124.81 12
1124.89 12
1124.96 11
1125.04 10
1125.12 8
1125.20 7
1125.27 6
1125.35 6
1125.43 6
1125.50 7
1125.58 8
1125.66 10
1125.73 12
1125.81 14
1125.89 16
1125.97 17
1126.04 18
1126.12 17
1126.20 15
1126.27 13
1126.35 12
1126.43 11
1126.50 10
1126.58 10
1126.66 12
1126.74 14
1126.81 16
1126.89 19
1126.97 23
1127.04 27
1127.12 31
1127.20 34
1127.28 36
1127.35 37
1127.43 38
1127.51 37
1127.58 36
1127.66 35
1127.74 34
1127.82 34
1127.89 34
1127.97 34
1128.05 34
1128.12 34
1128.20 33
1128.28 32
1128.36 30
1128.43 29
1128.51 27
1128.59 27
1128.66 27
1128.74 28
1128.82 30
1128.90 32
1128.97 33
1129.05 34
1129.13 35
1129.20 34
1129.28 33
1129.36 32
1129.44 31
1129.51 30
1129.59 30
1129.67 30
1129.74 29
1129.82 29
1129.90 29
1129.98 28
1130.05 26
1130.13 23
1130.21 21
1130.28 19
1130.36 17
1130.44 17
1130.52 19
1130.59 21
1130.67 24
1130.75 27
1130.82 29
1130.90 31
1130.98 32
1131.06 32
1131.13 31
1131.21 31
1131.29 30
1131.36 30
1131.44 29
1131.52 29
1131.60 28
1131.67 27
1131.75 26
1131.83 26
1131.91 26
1131.98 27
1132.06 29
1132.14 31
1132.21 33
1132.29 35
1132.37 37
1132.45 38
1132.52 38
1132.60 38
1132.68 37
1132.76 37
1132.83 37
1132.91 37
1132.99 37
1133.06 36
1133.14 35
1133.22 34
1133.30 34
1133.37 33
1133.45 33
1133.53 34
1133.61 35
1133.68 36
1133.76 37
1133.84 39
1133.91 41
1133.99 42
1134.07 44
1134.15 45
1134.22 47
1134.30 48
1134.38 48
1134.46 48
1134.53 48
1134.61 48
1134.69 49
1134.77 49
1134.84 51
1134.92 53
1135.00 56
1135.07 59
1135.15 61
1135.23 62
1135.31 62
1135.38 61
1135.46 59
1135.54 56
1135.62 52
1135.69 49
1135.77 47
1135.85 45
1135.93 45
1136.00 44
1136.08 44
1136.16 43
1136.24 42
1136.31 40
1136.39 37
1136.47 35
1136.54 33
1136.62 33
1136.70 34
1136.78 37
1136.85 40
1136.93 44
1137.01 46
1137.09 47
1137.16 47
1137.24 45
1137.32 42
1137.40 38
1137.47 34
1137.55 30
1137.63 27
1137.71 24
1137.78 23
1137.86 23
1137.94 24
1138.02 27
1138.09 29
1138.17 32
1138.25 34
1138.33 35
1138.40 35
1138.48 34
1138.56 33
1138.64 31
1138.71 29
1138.79 28
1138.87 27
1138.95 26
1139.02 25
1139.10 24
1139.18 23
1139.26 21
1139.33 20
1139.41 19
1139.49 19
1139.57 18
1139.64 18
1139.72 17
1139.80 16
1139.88 14
1139.95 11
1140.03 9
1140.11 7
1140.19 6
1140.26 7
1140.34 9
1140.42 11
1140.50 15
1140.57 19
1140.65 23
1140.73 27
1140.81 30
1140.88 32
1140.96 33
1141.04 33
1141.12 33
1141.19 31
1141.27 29
1141.35 27
1141.43 26
1141.50 25
1141.58 26
1141.66 26
1141.74 27
1141.81 27
1141.89 26
1141.97 26
1142.05 25
1142.12 25
1142.20 26
1142.28 27
1142.36 28
1142.44 30
1142.51 31
1142.59 32
1142.67 32
1142.75 31
1142.82 31
1142.90 29
1142.98 28
1143.06 27
1143.13 25
1143.21 23
1143.29 20
1143.37 18
1143.44 16
1143.52 15
1143.60 15
1143.68 17
1143.75 19
1143.83 22
1143.91 25
1143.99 28
1144.07 30
1144.14 31
1144.22 30
1144.30 28
1144.38 25
1144.45 22
1144.53 19
1144.61 16
1144.69 14
1144.76 12
1144.84 11
1144.92 10
1145.00 10
1145.08 11
1145.15 12
1145.23 13
1145.31 15
1145.39 18
1145.46 20
1145.54 23
1145.62 25
1145.70 26
1145.77 26
1145.85 26
1145.93 24
1146.01 23
1146.09 22
1146.16 22
1146.24 23
1146.32 25
1146.40 27
1146.47 28
1146.55 29
1146.63 30
1146.71 29
1146.78 28
1146.86 26
1146.94 24
1147.02 23
1147.10 22
1147.17 22
1147.25 23
1147.33 25
1147.41 28
1147.48 30
1147.56 33
1147.64 35
1147.72 37
1147.80 38
1147.87 38
1147.95 37
1148.03 35
1148.11 33
1148.18 31
1148.26 30
1148.34 29
1148.42 29
1148.50 31
1148.57 33
1148.65 37
1148.73 41
1148.81 45
1148.89 49
1148.96 53
1149.04 56
1149.12 58
1149.20 59
1149.27 58
1149.35 57
1149.43 55
1149.51 52
1149.59 49
1149.66 45
1149.74 42
1149.82 39
1149.90 37
1149.97 35
1150.05 34
1150.13 33
1150.21 33
1150.29 33
1150.36 34
1150.44 35
1150.52 35
1150.60 35
1150.68 34
1150.75 33
1150.83 32
1150.91 30
1150.99 29
1151.07 28
1151.14 27
1151.22 26
1151.30 25
1151.38 23
1151.45 22
1151.53 21
1151.61 20
1151.69 20
1151.77 22
1151.84 25
1151.92 30
1152.00 36
1152.08 42
1152.16 48
1152.23 54
1152.31 57
1152.39 60
1152.47 60
1152.55 60
1152.62 59
1152.70 58
1152.78 57
1152.86 56
1152.94 54
1153.01 53
1153.09 50
1153.17 48
1153.25 46
1153.33 44
1153.40 42
1153.48 42
1153.56 42
1153.64 44
1153.71 46
1153.79 48
1153.87 50
1153.95 53
1154.03 54
1154.10 56
1154.18 57
1154.26 59
1154.34 59
1154.42 60
1154.49 59
1154.57 58
1154.65 56
1154.73 53
1154.81 50
1154.89 47
1154.96 44
1155.04 41
1155.12 38
1155.20 36
1155.28 34
1155.35 34
1155.43 35
1155.51 38
1155.59 41
1155.67 44
1155.74 47
1155.82 50
1155.90 51
1155.98 50
1156.06 49
1156.13 48
1156.21 47
1156.29 47
1156.37 48
1156.45 50
1156.52 54
1156.60 58
1156.68 62
1156.76 65
1156.84 68
1156.91 69
1156.99 69
1157.07 68
1157.15 65
1157.23 61
1157.31 56
1157.38 51
1157.46 47
1157.54 44
1157.62 41
1157.70 40
1157.77 39
1157.85 38
1157.93 38
1158.01 38
1158.09 37
1158.16 37
1158.24 36
1158.32 36
1158.40 37
1158.48 38
1158.56 40
1158.63 43
1158.71 45
1158.79 48
1158.87 50
1158.95 52
1159.02 54
1159.10 55
1159.18 56
1159.26 55
1159.34 54
1159.41 52
1159.49 50
1159.57 48
1159.65 45
1159.73 42
1159.81 39
1159.88 36
1159.96 33
1160.04 31
1160.12 29
1160.20 27
1160.27 27
1160.35 28
1160.43 30
1160.51 33
1160.59 36
1160.67 40
1160.74 43
1160.82 45
1160.90 46
1160.98 46
1161.06 45
1161.14 44
1161.21 43
1161.29 42
1161.37 40
1161.45 39
1161.53 39
1161.60 37
1161.68 36
1161.76 34
1161.84 32
1161.92 29
1162.00 26
1162.07 22
1162.15 19
1162.23 16
1162.31 14
1162.39 12
1162.47 11
1162.54 10
1162.62 11
1162.70 12
1162.78 13
1162.86 15
1162.94 17
1163.01 20
1163.09 22
1163.17 25
1163.25 27
1163.33 29
1163.41 30
1163.48 31
1163.56 32
1163.64 32
1163.72 32
1163.80 32
1163.88 32
1163.95 31
1164.03 31
1164.11 29
1164.19 27
1164.27 25
1164.35 24
1164.42 22
1164.50 21
1164.58 21
1164.66 21
1164.74 22
1164.82 23
1164.89 24
1164.97 26
1165.05 28
1165.13 30
1165.21 30
1165.29 29
1165.36 27
1165.44 24
1165.52 20
1165.60 16
1165.68 12
1165.76 8
1165.83 6
1165.91 4
1165.99 3
1166.07 2
1166.15 2
1166.23 2
1166.30 2
1166.38 2
1166.46 2
1166.54 3
1166.62 4
1166.70 6
1166.77 8
1166.85 11
1166.93 14
1167.01 16
1167.09 18
1167.17 20
1167.25 20
1167.32 20
1167.40 18
1167.48 16
1167.56 12
1167.64 8
1167.72 3
1167.79 0
1167.87 0
1167.95 0
1168.03 0
1168.11 0
1168.19 0
1168.27 0
1168.34 0
1168.42 2
1168.50 6
1168.58 10
1168.66 14
1168.74 16
1168.81 18
1168.89 19
1168.97 20
1169.05 19
1169.13 18
1169.21 16
1169.29 13
1169.36 11
1169.44 10
1169.52 8
1169.60 7
1169.68 6
1169.76 4
1169.84 3
1169.91 2
1169.99 2
1170.07 3
1170.15 5
1170.23 9
1170.31 14
1170.39 20
1170.46 26
1170.54 33
1170.62 39
1170.70 43
1170.78 47
1170.86 49
1170.94 49
1171.01 47
1171.09 45
1171.17 41
1171.25 37
1171.33 34
1171.41 31
1171.49 29
1171.56 28
1171.64 27
1171.72 28
1171.80 28
1171.88 29
1171.96 30
1172.04 32
1172.11 35
1172.19 38
1172.27 41
1172.35 45
1172.43 50
1172.51 54
1172.59 57
1172.66 61
1172.74 63
1172.82 66
1172.90 68
1172.98 70
1173.06 71
1173.14 73
1173.21 74
1173.29 76
1173.37 77
1173.45 77
1173.53 77
1173.61 76
1173.69 75
1173.77 73
1173.84 70
1173.92 67
1174.00 64
1174.08 61
1174.16 58
1174.24 56
1174.32 54
1174.39 52
1174.47 52
1174.55 51
1174.63 50
1174.71 50
1174.79 49
1174.87 48
1174.95 47
1175.02 45
1175.10 42
1175.18 40
1175.26 37
1175.34 35
1175.42 33
1175.50 31
1175.57 29
1175.65 28
1175.73 28
1175.81 28
1175.89 29
1175.97 31
1176.05 33
1176.13 35
1176.20 37
1176.28 38
1176.36 39
1176.44 38
1176.52 37
1176.60 35
1176.68 33
1176.76 30
1176.83 26
1176.91 23
1176.99 19
1177.07 15
1177.15 12
1177.23 11
1177.31 10
1177.39 11
1177.46 12
1177.54 15
1177.62 19
1177.70 22
1177.78 26
1177.86 30
1177.94 33
1178.02 37
1178.10 40
1178.17 43
1178.25 46
1178.33 49
1178.41 52
1178.49 54
1178.57 56
1178.65 58
1178.73 59
1178.80 60
1178.88 60
1178.96 60
1179.04 59
1179.12 58
1179.20 57
1179.28 56
1179.36 54
1179.44 53
1179.51 52
1179.59 51
1179.67 50
1179.75 50
1179.83 50
1179.91 50
1179.99 51
1180.07 52
1180.14 53
1180.22 54
1180.30 54
1180.38 54
1180.46 52
1180.54 50
1180.62 48
1180.70 45
1180.78 43
1180.85 41
1180.93 40
1181.01 39
1181.09 38
1181.17 38
1181.25 38
1181.33 38
1181.41 39
1181.49 39
1181.57 40
1181.64 40
1181.72 39
1181.80 38
1181.88 37
1181.96 36
1182.04 34
1182.12 33
1182.20 32
1182.28 31
1182.35 30
1182.43 29
1182.51 28
1182.59 28
1182.67 27
1182.75 27
1182.83 27
1182.91 28
1182.99 29
1183.07 30
1183.14 32
1183.22 33
1183.30 35
1183.38 36
1183.46 36
1183.54 36
1183.62 36
1183.70 34
1183.78 32
1183.85 30
1183.93 27
1184.01 25
1184.09 23
1184.17 21
1184.25 22
1184.33 23
1184.41 26
1184.49 30
1184.57 33
1184.64 36
1184.72 38
1184.80 38
1184.88 37
1184.96 36
1185.04 33
1185.12 31
1185.20 29
1185.28 27
1185.36 26
1185.44 24
1185.51 22
1185.59 20
1185.67 18
1185.75 16
1185.83 15
1185.91 13
1185.99 10
1186.07 8
1186.15 6
1186.23 4
1186.30 3
1186.38 3
1186.46 5
1186.54 9
1186.62 13
1186.70 18
1186.78 22
1186.86 24
1186.94 24
1187.02 22
1187.10 19
1187.17 16
1187.25 13
1187.33 12
1187.41 13
1187.49 16
1187.57 21
1187.65 27
1187.73 32
1187.81 36
1187.89 38
1187.97 38
1188.05 36
1188.12 33
1188.20 29
1188.28 23
1188.36 18
1188.44 14
1188.52 10
1188.60 7
1188.68 5
1188.76 5
1188.84 5
1188.92 6
1189.00 9
1189.07 12
1189.15 15
1189.23 19
1189.31 22
1189.39 25
1189.47 28
1189.55 29
1189.63 30
1189.71 29
1189.79 27
1189.87 24
1189.95 20
1190.02 16
1190.10 12
1190.18 9
1190.26 6
1190.34 4
1190.42 2
1190.50 1
1190.58 0
1190.66 0
1190.74 0
1190.82 0
1190.90 0
1190.98 0
1191.05 0
1191.13 0
1191.21 0
1191.29 1
1191.37 2
1191.45 2
1191.53 2
1191.61 1
1191.69 0
1191.77 0
1191.85 0
1191.93 0
1192.01 1
1192.08 2
1192.16 3
1192.24 4
1192.32 5
1192.40 5
1192.48 7
1192.56 8
1192.64 10
1192.72 13
1192.80 15
1192.88 17
1192.96 18
1193.04 19
1193.12 19
1193.19 20
1193.27 20
1193.35 21
1193.43 22
1193.51 23
1193.59 24
1193.67 24
1193.75 25
1193.83 25
1193.91 26
1193.99 26
1194.07 27
1194.15 27
1194.23 27
1194.31 26
1194.38 26
1194.46 25
1194.54 26
1194.62 27
1194.70 30
1194.78 34
1194.86 39
1194.94 44
1195.02 49
1195.10 53
1195.18 56
1195.26 58
1195.34 59
1195.42 59
1195.50 58
1195.57 57
1195.65 57
1195.73 56
1195.81 57
1195.89 59
1195.97 63
1196.05 67
1196.13 73
1196.21 79
1196.29 85
1196.37 91
1196.45 95
1196.53 97
1196.61 98
1196.69 97
1196.77 94
1196.85 91
1196.92 87
1197.00 84
1197.08 81
1197.16 79
1197.24 77
1197.32 75
1197.40 74
1197.48 73
1197.56 72
1197.64 72
1197.72 72
1197.80 73
1197.88 74
1197.96 75
1198.04 77
1198.12 78
1198.20 79
1198.28 79
1198.36 80
1198.43 80
1198.51 80
1198.59 79
1198.67 77
1198.75 75
1198.83 72
1198.91 69
1198.99 65
1199.07 62
1199.15 60
1199.23 60
1199.31 60
1199.39 61
1199.47 63
1199.55 63
1199.63 63
1199.71 61
1199.79 58
1199.87 55
1199.95 51
1200.02 47
1200.10 43
1200.18 40
1200.26 36
1200.34 33
1200.42 28
1200.50 24
1200.58 20
1200.66 16
1200.74 13
1200.82 11
1200.90 9
1200.98 9
1201.06 9
1201.14 10
1201.22 12
1201.30 13
1201.38 15
1201.46 17
1201.54 18
1201.62 18
1201.70 17
1201.77 15
1201.85 13
1201.93 10
1202.01 7
1202.09 4
1202.17 2
1202.25 1
1202.33 0
1202.41 0
1202.49 0
1202.57 0
1202.65 0
1202.73 0
1202.81 0
1202.89 0
1202.97 0
1203.05 0
1203.13 0
1203.21 0
1203.29 2
1203.37 5
1203.45 10
1203.53 15
1203.61 20
1203.69 26
1203.77 31
1203.85 36
1203.92 39
1204.00 41
1204.08 42
1204.16 42
1204.24 42
1204.32 41
1204.40 40
1204.48 37
1204.56 35
1204.64 31
1204.72 26
1204.80 21
1204.88 15
1204.96 10
1205.04 5
1205.12 2
1205.20 0
1205.28 0
1205.36 1
1205.44 2
1205.52 4
1205.60 6
1205.68 8
1205.76 10
1205.84 12
1205.92 15
1206.00 19
1206.08 23
1206.16 26
1206.24 28
1206.32 29
1206.40 28
1206.48 26
1206.56 23
1206.63 20
1206.71 17
1206.79 16
1206.87 16
1206.95 18
1207.03 22
1207.11 26
1207.19 31
1207.27 36
1207.35 40
1207.43 43
1207.51 45
1207.59 46
1207.67 46
1207.75 46
1207.83 45
1207.91 44
1207.99 42
1208.07 41
1208.15 40
1208.23 40
1208.31 39
1208.39 40
1208.47 40
1208.55 41
1208.63 43
1208.71 46
1208.79 50
1208.87 54
1208.95 59
1209.03 63
1209.11 67
1209.19 69
1209.27 70
1209.35 70
1209.43 69
1209.51 68
1209.59 68
1209.67 68
1209.75 68
1209.83 69
1209.91 70
1209.99 71
1210.07 72
1210.15 74
1210.23 76
1210.31 77
1210.39 79
1210.47 79
1210.55 77
1210.63 75
1210.71 71
1210.79 67
1210.87 63
1210.95 61
1211.03 60
1211.11 60
1211.18 62
1211.26 63
1211.34 65
1211.42 66
1211.50 67
1211.58 67
1211.66 66
1211.74 66
1211.82 66
1211.90 65
1211.98 65
1212.06 66
1212.14 66
1212.22 66
1212.30 67
1212.38 67
1212.46 68
1212.54 68
1212.62 68
1212.70 68
1212.78 68
1212.86 67
1212.94 66
1213.02 65
1213.10 63
1213.18 60
1213.26 56
1213.34 51
1213.42 47
1213.50 44
1213.58 41
1213.66 40
1213.74 40
1213.82 40
1213.90 41
1213.98 42
1214.06 41
1214.14 40
1214.22 39
1214.30 36
1214.38 32
1214.46 26
1214.54 20
1214.62 13
1214.70 7
1214.78 1
1214.86 0
1214.94 0
1215.02 0
1215.10 0
1215.18 0
1215.26 3
1215.34 5
1215.42 6
1215.50 7
1215.58 7
1215.66 8
1215.74 10
1215.82 13
1215.90 17
1215.98 20
1216.06 24
1216.14 26
1216.22 28
1216.30 27
1216.38 26
1216.46 24
1216.54 22
1216.62 21
1216.70 20
1216.78 21
1216.86 22
1216.94 24
1217.02 27
1217.10 29
1217.18 30
1217.26 31
1217.35 30
1217.43 29
1217.51 28
1217.59 26
1217.67 24
1217.75 23
1217.83 22
1217.91 21
1217.99 21
1218.07 21
1218.15 21
1218.23 21
1218.31 21
1218.39 21
1218.47 20
1218.55 18
1218.63 16
1218.71 13
1218.79 11
1218.87 9
1218.95 9
1219.03 9
1219.11 11
1219.19 12
1219.27 13
1219.35 13
1219.43 11
1219.51 9
1219.59 6
1219.67 4
1219.75 2
1219.83 1
1219.91 2
1219.99 3
1220.07 4
1220.15 6
1220.23 8
1220.31 10
1220.39 13
1220.47 16
1220.55 20
1220.63 23
1220.71 25
1220.79 28
1220.87 29
1220.95 31
1221.03 32
1221.11 33
1221.19 34
1221.27 35
1221.35 36
1221.43 35
1221.51 35
1221.59 33
1221.67 31
1221.75 28
1221.84 25
1221.92 22
1222.00 20
1222.08 18
1222.16 18
1222.24 18
1222.32 18
1222.40 19
1222.48 20
1222.56 21
1222.64 22
1222.72 24
1222.80 25
1222.88 27
1222.96 30
1223.04 32
1223.12 34
1223.20 35
1223.28 36
1223.36 36
1223.44 36
1223.52 35
1223.60 34
1223.68 33
1223.76 31
1223.84 29
1223.92 25
1224.00 21
1224.08 18
1224.16 15
1224.24 13
1224.32 13
1224.40 15
1224.48 17
1224.57 19
1224.65 21
1224.73 22
1224.81 21
1224.89 19
1224.97 15
1225.05 10
1225.13 5
1225.21 0
1225.29 0
1225.37 0
1225.45 0
1225.53 0
1225.61 0
1225.69 0
1225.77 0
1225.85 0
1225.93 4
1226.01 8
1226.09 12
1226.17 15
1226.25 17
1226.33 20
1226.41 21
1226.49 23
1226.57 24
1226.65 24
1226.74 24
1226.82 24
1226.90 23
1226.98 23
1227.06 22
1227.14 23
1227.22 24
1227.30 26
1227.38 29
1227.46 31
1227.54 32
1227.62 33
1227.70 33
1227.78 32
1227.86 32
1227.94 34
1228.02 36
1228.10 40
1228.18 44
1228.26 49
1228.34 52
1228.42 55
1228.50 56
1228.59 56
1228.67 54
1228.75 53
1228.83 50
1228.91 47
1228.99 43
1229.07 39
1229.15 34
1229.23 29
1229.31 25
1229.39 22
1229.47 20
1229.55 19
1229.63 20
1229.71 22
1229.79 25
1229.87 28
1229.95 31
1230.03 34
1230.11 36
1230.20 37
1230.28 38
1230.36 39
1230.44 39
1230.52 38
1230.60 38
1230.68 38
1230.76 38
1230.84 38
1230.92 38
1231.00 38
1231.08 39
1231.16 40
1231.24 41
1231.32 43
1231.40 45
1231.48 47
1231.56 49
1231.65 51
1231.73 53
1231.81 56
1231.89 59
1231.97 61
1232.05 63
1232.13 65
1232.21 67
1232.29 67
1232.37 66
1232.45 64
1232.53 61
1232.61 58
1232.69 54
1232.77 51
1232.85 48
1232.93 47
1233.02 45
1233.10 45
1233.18 44
1233.26 42
1233.34 40
1233.42 37
1233.50 35
1233.58 32
1233.66 30
1233.74 29
1233.82 29
1233.90 28
1233.98 28
1234.06 28
1234.14 27
1234.22 24
1234.31 21
1234.39 18
1234.47 15
1234.55 13
1234.63 12
1234.71 12
1234.79 15
1234.87 20
1234.95 26
1235.03 33
1235.11 40
1235.19 47
1235.27 52
1235.35 54
1235.44 55
1235.52 54
1235.60 51
1235.68 47
1235.76 43
1235.84 40
1235.92 38
1236.00 37
1236.08 36
1236.16 36
1236.24 36
1236.32 35
1236.40 34
1236.48 33
1236.57 32
1236.65 31
1236.73 31
1236.81 31
1236.89 32
1236.97 33
1237.05 35
1237.13 37
1237.21 40
1237.29 42
1237.37 45
1237.45 48
1237.53 51
1237.61 53
1237.70 54
1237.78 54
1237.86 52
1237.94 50
1238.02 47
1238.10 44
1238.18 42
1238.26 40
1238.34 38
1238.42 36
1238.50 33
1238.58 30
1238.66 26
1238.75 24
1238.83 22
1238.91 20
1238.99 20
1239.07 19
1239.15 19
1239.23 19
1239.31 20
1239.39 21
1239.47 23
1239.55 27
1239.63 31
1239.72 36
1239.80 40
1239.88 42
1239.96 43
1240.04 42
1240.12 40
1240.20 37
1240.28 32
1240.36 28
1240.44 22
1240.52 17
1240.60 12
1240.69 9
1240.77 6
1240.85 5
1240.93 6
1241.01 8
1241.09 11
1241.17 13
1241.25 16
1241.33 17
1241.41 18
1241.49 18
1241.58 17
1241.66 15
1241.74 13
1241.82 11
1241.90 8
1241.98 7
1242.06 6
1242.14 6
1242.22 7
1242.30 10
1242.38 13
1242.47 17
1242.55 21
1242.63 24
1242.71 26
1242.79 27
1242.87 27
1242.95 26
1243.03 23
1243.11 21
1243.19 18
1243.27 16
1243.36 14
1243.44 13
1243.52 12
1243.60 12
1243.68 12
1243.76 12
1243.84 12
1243.92 13
1244.00 13
1244.08 13
1244.17 14
1244.25 16
1244.33 17
1244.41 19
1244.49 22
1244.57 25
1244.65 27
1244.73 30
1244.81 33
1244.89 35
1244.98 37
1245.06 39
1245.14 40
1245.22 41
1245.30 42
1245.38 43
1245.46 44
1245.54 44
1245.62 45
1245.70 44
1245.79 43
1245.87 42
1245.95 40
1246.03 39
1246.11 39
1246.19 39
1246.27 40
1246.35 42
1246.43 44
1246.52 45
1246.60 45
1246.68 44
1246.76 42
1246.84 40
1246.92 38
1247.00 36
1247.08 35
1247.16 36
1247.24 37
1247.33 40
1247.41 42
1247.49 43
1247.57 44
1247.65 42
1247.73 40
1247.81 35
1247.89 31
1247.97 26
1248.06 23
1248.14 21
1248.22 19
1248.30 18
1248.38 17
1248.46 16
1248.54 13
1248.62 10
1248.70 6
1248.79 3
1248.87 0
1248.95 0
1249.03 0
1249.11 1
1249.19 3
1249.27 5
1249.35 7
1249.43 8
1249.52 8
1249.60 6
1249.68 4
1249.76 1
1249.84 0
1249.92 0
1250.00 0
1250.08 0
1250.17 0
1250.25 0
1250.33 0
1250.41 0
1250.49 3
1250.57 6
1250.65 10
1250.73 14
1250.81 18
1250.90 21
1250.98 24
1251.06 26
1251.14 28
1251.22 30
1251.30 31
1251.38 31
1251.46 30
1251.55 30
1251.63 29
1251.71 28
1251.79 27
1251.87 26
1251.95 25
1252.03 24
1252.11 23
1252.20 22
1252.28 20
1252.36 19
1252.44 17
1252.52 15
1252.60 13
1252.68 11
1252.76 9
1252.85 7
1252.93 7
1253.01 7
1253.09 9
1253.17 12
1253.25 16
1253.33 21
1253.41 26
1253.50 30
1253.58 33
1253.66 34
1253.74 34
1253.82 33
1253.90 32
1253.98 29
1254.06 27
1254.15 26
1254.23 24
1254.31 23
1254.39 22
1254.47 21
1254.55 20
1254.63 18
1254.72 16
1254.80 15
1254.88 15
1254.96 15
1255.04 17
1255.12 19
1255.20 21
1255.28 22
1255.37 22
1255.45 21
1255.53 19
1255.61 16
1255.69 14
1255.77 14
1255.85 15
1255.94 17
1256.02 21
1256.10 26
1256.18 30
1256.26 33
1256.34 34
1256.42 33
1256.51 29
1256.59 24
1256.67 18
1256.75 12
1256.83 7
1256.91 4
1256.99 3
1257.07 4
1257.16 6
1257.24 10
1257.32 15
1257.40 20
1257.48 25
1257.56 29
1257.64 34
1257.73 37
1257.81 39
1257.89 40
1257.97 40
1258.05 39
1258.13 36
1258.21 32
1258.30 28
1258.38 23
1258.46 19
1258.54 15
1258.62 13
1258.70 13
1258.78 15
1258.87 17
1258.95 20
1259.03 22
1259.11 23
1259.19 21
1259.27 18
1259.35 14
1259.44 9
1259.52 6
1259.60 5
1259.68 7
1259.76 10
1259.84 15
1259.93 20
1260.01 24
1260.09 26
1260.17 25
1260.25 22
1260.33 18
1260.41 13
1260.50 8
1260.58 5
1260.66 4
1260.74 5
1260.82 8
1260.90 11
1260.98 14
1261.07 17
1261.15 19
1261.23 20
1261.31 20
1261.39 20
1261.47 18
1261.56 17
1261.64 16
1261.72 14
1261.80 12
1261.88 10
1261.96 9
1262.05 7
1262.13 6
1262.21 6
1262.29 5
1262.37 5
1262.45 4
1262.53 3
1262.62 2
1262.70 0
1262.78 0
1262.86 0
1262.94 0
1263.02 0
1263.11 0
1263.19 0
1263.27 2
1263.35 5
1263.43 6
1263.51 7
1263.60 6
1263.68 5
1263.76 2
1263.84 0
1263.92 0
1264.00 0
1264.08 0
1264.17 0
1264.25 0
1264.33 0
1264.41 3
1264.49 8
1264.57 11
1264.66 13
1264.74 13
1264.82 13
1264.90 13
1264.98 13
1265.06 16
1265.15 20
1265.23 27
1265.31 35
1265.39 44
1265.47 53
1265.55 63
1265.64 71
1265.72 77
1265.80 81
1265.88 82
1265.96 81
1266.04 76
1266.13 68
1266.21 59
1266.29 49
1266.37 40
1266.45 33
1266.53 28
1266.62 26
1266.70 26
1266.78 27
1266.86 30
1266.94 32
1267.03 34
1267.11 35
1267.19 35
1267.27 34
1267.35 33
1267.43 31
1267.52 30
1267.60 28
1267.68 27
1267.76 26
1267.84 25
1267.92 25
1268.01 24
1268.09 23
1268.17 23
1268.25 23
1268.33 24
1268.41 25
1268.50 26
1268.58 27
1268.66 27
1268.74 26
1268.82 25
1268.91 24
1268.99 24
1269.07 26
1269.15 29
1269.23 32
1269.31 35
1269.40 38
1269.48 40
1269.56 41
1269.64 41
1269.72 40
1269.81 39
1269.89 38
1269.97 37
1270.05 36
1270.13 36
1270.21 36
1270.30 37
1270.38 38
1270.46 40
1270.54 42
1270.62 44
1270.71 45
1270.79 47
1270.87 47
1270.95 47
1271.03 47
1271.11 47
1271.20 47
1271.28 48
1271.36 49
1271.44 51
1271.52 52
1271.61 52
1271.69 51
1271.77 48
1271.85 43
1271.93 37
1272.01 31
1272.10 26
1272.18 22
1272.26 20
1272.34 19
1272.42 20
1272.51 23
1272.59 26
1272.67 29
1272.75 33
1272.83 38
1272.92 43
1273.00 47
1273.08 52
1273.16 56
1273.24 59
1273.33 61
1273.41 62
1273.49 61
1273.57 60
1273.65 57
1273.74 54
1273.82 51
1273.90 47
1273.98 44
1274.06 42
1274.14 41
1274.23 41
1274.31 41
1274.39 41
1274.47 40
1274.55 39
1274.64 37
1274.72 34
1274.80 32
1274.88 31
1274.96 32
1275.05 34
1275.13 37
1275.21 40
1275.29 43
1275.37 44
1275.46 44
1275.54 41
1275.62 37
1275.70 32
1275.78 27
1275.87 23
1275.95 20
1276.03 19
1276.11 19
1276.19 21
1276.28 23
1276.36 25
1276.44 26
1276.52 27
1276.60 27
1276.69 26
1276.77 24
1276.85 22
1276.93 20
1277.01 17
1277.10 15
1277.18 13
1277.26 12
1277.34 12
1277.42 13
1277.51 15
1277.59 16
1277.67 16
1277.75 16
1277.84 16
1277.92 16
1278.00 15
1278.08 14
1278.16 14
1278.25 14
1278.33 13
1278.41 12
1278.49 12
1278.57 11
1278.66 10
1278.74 9
1278.82 8
1278.90 6
1278.98 4
1279.07 2
1279.15 0
1279.23 0
1279.31 0
1279.39 0
1279.48 0
1279.56 0
1279.64 0
1279.72 0
1279.81 1
1279.89 1
1279.97 1
1280.05 3
1280.13 6
1280.22 12
1280.30 20
1280.38 29
1280.46 39
1280.54 48
1280.63 56
1280.71 62
1280.79 67
1280.87 70
1280.96 73
1281.04 77
1281.12 81
1281.20 85
1281.28 88
1281.37 90
1281.45 92
1281.53 91
1281.61 90
1281.70 89
1281.78 87
1281.86 86
1281.94 86
1282.02 86
1282.11 86
1282.19 85
1282.27 83
1282.35 80
1282.44 77
1282.52 73
1282.60 69
1282.68 66
1282.76 63
1282.85 61
1282.93 59
1283.01 59
1283.09 59
1283.18 59
1283.26 59
1283.34 60
1283.42 61
1283.50 61
1283.59 61
1283.67 61
1283.75 60
1283.83 57
1283.92 54
1284.00 49
1284.08 44
1284.16 39
1284.24 33
1284.33 28
1284.41 23
1284.49 20
1284.57 18
1284.66 18
1284.74 20
1284.82 24
1284.90 30
1284.99 37
1285.07 44
1285.15 51
1285.23 56
1285.31 59
1285.40 59
1285.48 56
1285.56 51
1285.64 44
1285.73 37
1285.81 30
1285.89 26
1285.97 23
1286.06 23
1286.14 24
1286.22 26
1286.30 28
1286.38 30
1286.47 31
1286.55 31
1286.63 31
1286.71 31
1286.80 31
1286.88 31
1286.96 31
1287.04 30
1287.13 30
1287.21 31
1287.29 31
1287.37 31
1287.46 30
1287.54 30
1287.62 29
1287.70 29
1287.78 28
1287.87 28
1287.95 28
1288.03 29
1288.11 29
1288.20 29
1288.28 30
1288.36 30
1288.44 31
1288.53 33
1288.61 35
1288.69 36
1288.77 37
1288.86 38
1288.94 37
1289.02 36
1289.10 34
1289.19 31
1289.27 27
1289.35 23
1289.43 19
1289.52 15
1289.60 12
1289.68 10
1289.76 10
1289.85 13
1289.93 18
1290.01 24
1290.09 31
1290.17 38
1290.26 44
1290.34 48
1290.42 51
1290.50 53
1290.59 54
1290.67 55
1290.75 55
1290.83 55
1290.92 55
1291.00 53
1291.08 52
1291.16 51
1291.25 50
1291.33 50
1291.41 50
1291.49 51
1291.58 53
1291.66 55
1291.74 57
1291.82 59
1291.91 61
1291.99 62
1292.07 63
1292.15 63
1292.24 63
1292.32 63
1292.40 63
1292.48 64
1292.57 66
1292.65 67
1292.73 69
1292.82 69
1292.90 68
1292.98 66
1293.06 63
1293.15 60
1293.23 57
1293.31 55
1293.39 54
1293.48 55
1293.56 56
1293.64 58
1293.72 59
1293.81 59
1293.89 58
1293.97 57
1294.05 56
1294.14 55
1294.22 56
1294.30 58
1294.38 60
1294.47 61
1294.55 62
1294.63 62
1294.71 60
1294.80 58
1294.88 57
1294.96 57
1295.04 58
1295.13 61
1295.21 64
1295.29 66
1295.38 67
1295.46 65
1295.54 61
1295.62 56
1295.71 50
1295.79 44
1295.87 40
1295.95 36
1296.04 34
1296.12 33
1296.20 32
1296.28 31
1296.37 30
1296.45 29
1296.53 29
1296.62 29
1296.70 31
1296.78 34
1296.86 37
1296.95 43
1297.03 49
1297.11 55
1297.19 62
1297.28 69
1297.36 74
1297.44 79
1297.52 82
1297.61 84
1297.69 84
1297.77 82
1297.86 80
1297.94 76
1298.02 72
1298.10 68
1298.19 64
1298.27 59
1298.35 56
1298.43 53
1298.52 52
1298.60 52
1298.68 54
1298.77 57
1298.85 60
1298.93 65
1299.01 69
1299.10 72
1299.18 75
1299.26 77
1299.34 78
1299.43 77
1299.51 76
1299.59 72
1299.68 67
1299.76 61
1299.84 55
1299.92 48
1300.01 43
1300.09 39
1300.17 38
1300.26 39
1300.34 44
1300.42 50
1300.50 58
1300.59 66
1300.67 74
1300.75 81
1300.83 85
1300.92 88
1301.00 88
1301.08 86
1301.17 83
1301.25 79
1301.33 74
1301.41 70
1301.50 65
1301.58 60
1301.66 54
1301.75 46
1301.83 38
1301.91 29
1301.99 20
1302.08 13
1302.16 9
1302.24 7
1302.33 9
1302.41 14
1302.49 21
1302.57 31
1302.66 41
1302.74 51
1302.82 59
1302.91 65
1302.99 68
1303.07 69
1303.15 67
1303.24 64
1303.32 60
1303.40 56
1303.49 52
1303.57 49
1303.65 47
1303.73 46
1303.82 47
1303.90 48
1303.98 50
1304.07 51
1304.15 52
1304.23 52
1304.31 51
1304.40 49
1304.48 46
1304.56 43
1304.65 39
1304.73 35
1304.81 31
1304.90 27
1304.98 23
1305.06 19
1305.14 17
1305.23 15
1305.31 14
1305.39 15
1305.48 16
1305.56 17
1305.64 18
1305.72 18
1305.81 17
1305.89 16
1305.97 14
1306.06 13
1306.14 13
1306.22 14
1306.31 15
1306.39 16
1306.47 17
1306.55 17
1306.64 15
1306.72 14
1306.80 13
1306.89 14
1306.97 15
1307.05 17
1307.14 18
1307.22 19
1307.30 18
1307.38 16
1307.47 14
1307.55 12
1307.63 12
1307.72 14
1307.80 18
1307.88 22
1307.97 26
1308.05 29
1308.13 30
1308.21 29
1308.30 26
1308.38 22
1308.46 18
1308.55 14
1308.63 9
1308.71 6
1308.80 2
1308.88 0
1308.96 0
1309.05 0
1309.13 0
1309.21 0
1309.29 0
1309.38 3
1309.46 4
1309.54 5
1309.63 3
1309.71 1
1309.79 0
1309.88 0
1309.96 0
1310.04 0
1310.13 4
1310.21 8
1310.29 14
1310.37 20
1310.46 26
1310.54 31
1310.62 35
1310.71 38
1310.79 39
1310.87 39
1310.96 39
1311.04 38
1311.12 38
1311.21 38
1311.29 39
1311.37 40
1311.45 41
1311.54 43
1311.62 43
1311.70 43
1311.79 43
1311.87 42
1311.95 40
1312.04 39
1312.12 38
1312.20 38
1312.29 39
1312.37 40
1312.45 40
1312.54 41
1312.62 40
1312.70 38
1312.79 36
1312.87 33
1312.95 30
1313.04 28
1313.12 24
1313.20 21
1313.28 18
1313.37 15
1313.45 11
1313.53 8
1313.62 7
1313.70 6
1313.78 8
1313.87 13
1313.95 19
1314.03 27
1314.12 34
1314.20 40
1314.28 42
1314.37 40
1314.45 35
1314.53 28
1314.62 20
1314.70 13
1314.78 7
1314.87 4
1314.95 1
1315.03 0
1315.12 0
1315.20 0
1315.28 0
1315.37 0
1315.45 0
1315.53 2
1315.62 8
1315.70 15
1315.78 22
1315.87 29
1315.95 35
1316.03 38
1316.11 39
1316.20 38
1316.28 35
1316.36 31
1316.45 27
1316.53 25
1316.61 24
1316.70 25
1316.78 29
1316.86 35
1316.95 43
1317.03 52
1317.11 60
1317.20 67
1317.28 72
1317.36 75
1317.45 76
1317.53 74
1317.61 70
1317.70 65
1317.78 60
1317.86 54
1317.95 47
1318.03 40
1318.11 33
1318.20 26
1318.28 20
1318.36 15
1318.45 11
1318.53 7
1318.61 4
1318.70 0
1318.78 0
1318.86 0
1318.95 0
1319.03 0
1319.11 0
1319.20 0
1319.28 7
1319.37 15
1319.45 24
1319.53 33
1319.62 41
1319.70 47
1319.78 52
1319.87 55
1319.95 56
1320.03 55
1320.12 52
1320.20 47
1320.28 41
1320.37 34
1320.45 29
1320.53 26
1320.62 26
1320.70 29
1320.78 35
1320.87 41
1320.95 47
1321.03 51
1321.12 53
1321.20 54
1321.28 53
1321.37 53
1321.45 52
1321.53 53
1321.62 54
1321.70 56
1321.78 56
1321.87 54
1321.95 52
1322.03 49
1322.12 46
1322.20 44
1322.29 44
1322.37 46
1322.45 48
1322.54 51
1322.62 52
1322.70 52
1322.79 50
1322.87 48
1322.95 45
1323.04 42
1323.12 41
1323.20 41
1323.29 42
1323.37 43
1323.45 44
1323.54 43
1323.62 40
1323.70 37
1323.79 32
1323.87 28
1323.96 24
1324.04 21
1324.12 18
1324.21 16
1324.29 13
1324.37 11
1324.46 8
1324.54 5
1324.62 2
1324.71 0
1324.79 0
1324.87 0
1324.96 0
1325.04 0
1325.13 0
1325.21 0
1325.29 0
1325.38 1
1325.46 3
1325.54 5
1325.63 6
1325.71 7
1325.79 8
1325.88 8
1325.96 8
1326.04 9
1326.13 9
1326.21 10
1326.30 12
1326.38 15
1326.46 19
1326.55 25
1326.63 31
1326.71 39
1326.80 47
1326.88 54
1326.96 62
1327.05 68
1327.13 73
1327.22 77
1327.30 81
1327.38 84
1327.47 87
1327.55 89
1327.63 92
1327.72 95
1327.80 98
1327.88 100
1327.97 102
1328.05 103
1328.14 102
1328.22 101
1328.30 100
1328.39 98
1328.47 97
1328.55 96
1328.64 96
1328.72 95
1328.81 95
1328.89 95
1328.97 94
1329.06 93
1329.14 92
1329.22 90
1329.31 89
1329.39 87
1329.47 85
1329.56 83
1329.64 78
1329.73 72
1329.81 65
1329.89 58
1329.98 51
1330.06 47
1330.14 45
1330.23 46
1330.31 51
1330.40 57
1330.48 64
1330.56 72
1330.65 78
1330.73 84
1330.81 88
1330.90 90
1330.98 92
1331.07 93
1331.15 92
1331.23 90
1331.32 86
1331.40 81
1331.48 74
1331.57 68
1331.65 61
1331.74 55
1331.82 51
1331.90 47
1331.99 45
1332.07 45
1332.15 45
1332.24 45
1332.32 45
1332.41 43
1332.49 41
1332.57 38
1332.66 35
1332.74 34
1332.83 35
1332.91 38
1332.99 43
1333.08 50
1333.16 58
1333.24 66
1333.33 74
1333.41 79
1333.50 83
1333.58 86
1333.66 87
1333.75 88
1333.83 88
1333.91 88
1334.00 87
1334.08 85
1334.17 82
1334.25 78
1334.33 73
1334.42 68
1334.50 62
1334.59 56
1334.67 51
1334.75 47
1334.84 45
1334.92 45
1335.01 44
1335.09 44
1335.17 42
1335.26 39
1335.34 35
1335.42 30
1335.51 25
1335.59 22
1335.68 21
1335.76 23
1335.84 26
1335.93 31
1336.01 35
1336.10 38
1336.18 40
1336.26 40
1336.35 40
1336.43 39
1336.52 39
1336.60 39
1336.68 42
1336.77 44
1336.85 47
1336.94 49
1337.02 50
1337.10 50
1337.19 48
1337.27 45
1337.35 41
1337.44 37
1337.52 34
1337.61 31
1337.69 28
1337.77 25
1337.86 23
1337.94 21
1338.03 20
1338.11 20
1338.19 22
1338.28 25
1338.36 29
1338.45 35
1338.53 41
1338.61 48
1338.70 55
1338.78 61
1338.87 67
1338.95 73
1339.03 77
1339.12 80
1339.20 82
1339.29 81
1339.37 79
1339.45 76
1339.54 74
1339.62 73
1339.71 74
1339.79 76
1339.87 79
1339.96 83
1340.04 87
1340.13 90
1340.21 91
1340.29 91
1340.38 90
1340.46 89
1340.55 87
1340.63 85
1340.72 85
1340.80 85
1340.88 87
1340.97 90
1341.05 94
1341.14 99
1341.22 104
1341.30 108
1341.39 110
1341.47 110
1341.56 108
1341.64 104
1341.72 98
1341.81 91
1341.89 85
1341.98 79
1342.06 73
1342.14 70
1342.23 67
1342.31 67
1342.40 70
1342.48 74
1342.57 79
1342.65 85
1342.73 90
1342.82 93
1342.90 94
1342.99 92
1343.07 88
1343.15 83
1343.24 79
1343.32 75
1343.41 72
1343.49 69
1343.57 66
1343.66 62
1343.74 57
1343.83 49
1343.91 41
1344.00 33
1344.08 27
1344.16 23
1344.25 22
1344.33 24
1344.42 29
1344.50 36
1344.58 45
1344.67 54
1344.75 63
1344.84 70
1344.92 76
1345.01 78
1345.09 78
1345.17 77
1345.26 73
1345.34 69
1345.43 65
1345.51 62
1345.60 60
1345.68 60
1345.76 60
1345.85 61
1345.93 63
1346.02 66
1346.10 70
1346.18 76
1346.27 83
1346.35 90
1346.44 96
1346.52 100
1346.61 103
1346.69 103
1346.77 101
1346.86 98
1346.94 94
1347.03 89
1347.11 83
1347.20 76
1347.28 68
1347.36 59
1347.45 50
1347.53 42
1347.62 34
1347.70 29
1347.79 25
1347.87 23
1347.95 23
1348.04 24
1348.12 27
1348.21 31
1348.29 34
1348.38 37
1348.46 39
1348.54 40
1348.63 39
1348.71 37
1348.80 33
1348.88 30
1348.97 27
1349.05 25
1349.13 24
1349.22 24
1349.30 25
1349.39 27
1349.47 30
1349.56 32
1349.64 33
1349.72 34
1349.81 34
1349.89 32
1349.98 28
1350.06 23
1350.15 17
1350.23 10
1350.32 4
1350.40 0
1350.48 0
1350.57 0
1350.65 0
1350.74 0
1350.82 0
1350.91 0
1350.99 0
1351.07 2
1351.16 4
1351.24 5
1351.33 7
1351.41 8
1351.50 10
1351.58 13
1351.67 16
1351.75 19
1351.83 22
1351.92 24
1352.00 26
1352.09 28
1352.17 29
1352.26 30
1352.34 33
1352.43 36
1352.51 39
1352.59 43
1352.68 48
1352.76 51
1352.85 55
1352.93 59
1353.02 62
1353.10 67
1353.19 72
1353.27 77
1353.35 82
1353.44 86
1353.52 90
1353.61 93
1353.69 95
1353.78 95
1353.86 95
1353.95 93
1354.03 89
1354.11 85
1354.20 80
1354.28 74
1354.37 69
1354.45 64
1354.54 59
1354.62 54
1354.71 49
1354.79 43
1354.87 39
1354.96 35
1355.04 33
1355.13 32
1355.21 34
1355.30 38
1355.38 43
1355.47 48
1355.55 54
1355.64 59
1355.72 65
1355.80 71
1355.89 77
1355.97 82
1356.06 87
1356.14 89
1356.23 89
1356.31 87
1356.40 85
1356.48 82
1356.57 82
1356.65 85
1356.73 90
1356.82 97
1356.90 106
1356.99 114
1357.07 122
1357.16 127
1357.24 131
1357.33 134
1357.41 135
1357.50 135
1357.58 133
1357.66 130
1357.75 126
1357.83 120
1357.92 114
1358.00 107
1358.09 100
1358.17 94
1358.26 89
1358.34 85
1358.43 83
1358.51 82
1358.60 82
1358.68 82
1358.76 84
1358.85 85
1358.93 87
1359.02 89
1359.10 92
1359.19 95
1359.27 99
1359.36 104
1359.44 110
1359.53 117
1359.61 123
1359.70 129
1359.78 134
1359.87 138
1359.95 139
1360.03 139
1360.12 138
1360.20 136
1360.29 134
1360.37 131
1360.46 130
1360.54 128
1360.63 126
1360.71 123
1360.80 120
1360.88 116
1360.97 112
1361.05 108
1361.14 104
1361.22 102
1361.30 101
1361.39 102
1361.47 104
1361.56 106
1361.64 108
1361.73 107
1361.81 105
1361.90 99
1361.98 91
1362.07 81
1362.15 69
1362.24 57
1362.32 46
1362.41 36
1362.49 29
1362.58 23
1362.66 20
1362.74 19
1362.83 20
1362.91 21
1363.00 22
1363.08 22
1363.17 21
1363.25 18
1363.34 14
1363.42 9
1363.51 5
1363.59 2
1363.68 1
1363.76 2
1363.85 5
1363.93 9
1364.02 13
1364.10 17
1364.19 21
1364.27 24
1364.36 28
1364.44 32
1364.53 38
1364.61 44
1364.69 52
1364.78 59
1364.86 65
1364.95 70
1365.03 72
1365.12 71
1365.20 68
1365.29 62
1365.37 55
1365.46 49
1365.54 44
1365.63 41
1365.71 41
1365.80 43
1365.88 46
1365.97 50
1366.05 54
1366.14 57
1366.22 58
1366.31 56
1366.39 53
1366.48 46
1366.56 38
1366.65 27
1366.73 17
1366.82 7
1366.90 0
1366.99 0
1367.07 0
1367.16 0
1367.24 0
1367.33 0
1367.41 0
1367.50 0
1367.58 3
1367.66 6
1367.75 8
1367.83 10
1367.92 11
1368.00 12
1368.09 13
1368.17 13
1368.26 13
1368.34 15
1368.43 16
1368.51 18
1368.60 20
1368.68 23
1368.77 25
1368.85 28
1368.94 31
1369.02 34
1369.11 37
1369.19 41
1369.28 45
1369.36 49
1369.45 53
1369.53 55
1369.62 57
1369.70 57
1369.79 55
1369.87 52
1369.96 50
1370.04 47
1370.13 46
1370.21 47
1370.30 48
1370.38 51
1370.47 53
1370.55 56
1370.64 60
1370.72 64
1370.81 70
1370.89 77
1370.98 85
1371.06 92
1371.15 98
1371.23 100
1371.32 100
1371.40 96
1371.49 89
1371.57 83
1371.66 77
1371.74 74
1371.83 74
1371.91 76
1372.00 80
1372.08 84
1372.17 86
1372.25 88
1372.34 87
1372.42 84
1372.51 80
1372.59 75
1372.68 71
1372.76 69
1372.85 68
1372.93 68
1373.02 70
1373.10 72
1373.19 76
1373.27 80
1373.36 84
1373.44 89
1373.53 95
1373.61 101
1373.70 108
1373.78 114
1373.87 121
1373.95 128
1374.04 133
1374.12 138
1374.21 143
1374.30 146
1374.38 147
1374.47 146
1374.55 144
1374.64 139
1374.72 133
1374.81 125
1374.89 116
1374.98 108
1375.06 100
1375.15 92
1375.23 85
1375.32 80
1375.40 75
1375.49 73
1375.57 73
1375.66 75
1375.74 79
1375.83 84
1375.91 89
1376.00 91
1376.08 92
1376.17 89
1376.25 84
1376.34 78
1376.42 71
1376.51 66
1376.59 62
1376.68 61
1376.76 60
1376.85 61
1376.93 63
1377.02 65
1377.11 67
1377.19 69
1377.28 72
1377.36 74
1377.45 76
1377.53 78
1377.62 80
1377.70 81
1377.79 83
1377.87 84
1377.96 86
1378.04 88
1378.13 92
1378.21 95
1378.30 98
1378.38 99
1378.47 98
1378.55 94
1378.64 87
1378.72 76
1378.81 63
1378.89 50
1378.98 38
1379.07 29
1379.15 23
1379.24 20
1379.32 21
1379.41 24
1379.49 27
1379.58 29
1379.66 30
1379.75 30
1379.83 30
1379.92 30
1380.00 30
1380.09 33
1380.17 36
1380.26 40
1380.34 42
1380.43 44
1380.51 43
1380.60 41
1380.69 38
1380.77 36
1380.86 35
1380.94 35
1381.03 38
1381.11 43
1381.20 50
1381.28 57
1381.37 64
1381.45 69
1381.54 74
1381.62 76
1381.71 77
1381.79 75
1381.88 73
1381.97 70
1382.05 67
1382.14 66
1382.22 66
1382.31 68
1382.39 70
1382.48 73
1382.56 76
1382.65 77
1382.73 78
1382.82 79
1382.90 80
1382.99 80
1383.08 81
1383.16 83
1383.25 84
1383.33 84
1383.42 85
1383.50 84
1383.59 82
1383.67 80
1383.76 77
1383.84 75
1383.93 72
1384.01 69
1384.10 65
1384.19 62
1384.27 58
1384.36 54
1384.44 49
1384.53 43
1384.61 36
1384.70 29
1384.78 23
1384.87 18
1384.95 14
1385.04 12
1385.12 11
1385.21 11
1385.30 10
1385.38 8
1385.47 6
1385.55 3
1385.64 0
1385.72 0
1385.81 0
1385.89 0
1385.98 0
1386.06 0
1386.15 0
1386.24 0
1386.32 4
1386.41 11
1386.49 20
1386.58 28
1386.66 36
1386.75 41
1386.83 44
1386.92 46
1387.01 46
1387.09 44
1387.18 42
1387.26 40
1387.35 38
1387.43 36
1387.52 36
1387.60 37
1387.69 39
1387.77 43
1387.86 47
1387.95 51
1388.03 54
1388.12 56
1388.20 57
1388.29 56
1388.37 55
1388.46 53
1388.54 51
1388.63 48
1388.72 45
1388.80 42
1388.89 39
1388.97 36
1389.06 34
1389.14 32
1389.23 31
1389.31 32
1389.40 33
1389.49 34
1389.57 37
1389.66 40
1389.74 43
1389.83 47
1389.91 50
1390.00 54
1390.08 57
1390.17 60
1390.26 61
1390.34 61
1390.43 60
1390.51 57
1390.60 52
1390.68 47
1390.77 41
1390.86 36
1390.94 30
1391.03 25
1391.11 21
1391.20 17
1391.28 14
1391.37 12
1391.45 10
1391.54 7
1391.63 5
1391.71 1
1391.80 0
1391.88 0
1391.97 0
1392.05 0
1392.14 0
1392.23 3
1392.31 10
1392.40 18
1392.48 27
1392.57 36
1392.65 45
1392.74 52
1392.83 59
1392.91 65
1393.00 70
1393.08 74
1393.17 77
1393.25 77
1393.34 76
1393.43 74
1393.51 71
1393.60 68
1393.68 67
1393.77 68
1393.85 71
1393.94 76
1394.03 82
1394.11 86
1394.20 88
1394.28 88
1394.37 87
1394.45 85
1394.54 83
1394.63 82
1394.71 82
1394.80 83
1394.88 83
1394.97 83
1395.05 80
1395.14 75
1395.23 68
1395.31 60
1395.40 53
1395.48 46
1395.57 41
1395.65 38
1395.74 37
1395.83 38
1395.91 41
1396.00 45
1396.08 50
1396.17 56
1396.25 62
1396.34 68
1396.43 73
1396.51 77
1396.60 79
1396.68 79
1396.77 79
1396.86 78
1396.94 79
1397.03 81
1397.11 85
1397.20 89
1397.28 94
1397.37 97
1397.46 97
1397.54 96
1397.63 92
1397.71 87
1397.80 82
1397.88 78
1397.97 76
1398.06 75
1398.14 76
1398.23 78
1398.31 81
1398.40 82
1398.49 82
1398.57 80
1398.66 77
1398.74 72
1398.83 68
1398.92 65
1399.00 63
1399.09 64
1399.17 66
1399.26 69
1399.34 72
1399.43 75
1399.52 77
1399.60 76
1399.69 74
1399.77 69
1399.86 63
1399.95 57
1400.03 52
1400.12 47
1400.20 42
1400.29 39
1400.38 36
1400.46 32
1400.55 29
1400.63 26
1400.72 24
1400.80 22
1400.89 22
1400.98 22
1401.06 24
1401.15 25
1401.23 27
1401.32 27
1401.41 28
1401.49 27
1401.58 27
1401.66 27
1401.75 27
1401.84 29
1401.92 31
1402.01 34
1402.09 37
1402.18 39
1402.27 42
1402.35 44
1402.44 46
1402.52 48
1402.61 52
1402.70 58
1402.78 65
1402.87 74
1402.95 83
1403.04 92
1403.13 100
1403.21 105
1403.30 107
1403.38 107
1403.47 105
1403.56 100
1403.64 94
1403.73 87
1403.81 80
1403.90 73
1403.99 66
1404.07 60
1404.16 56
1404.24 54
1404.33 54
1404.42 55
1404.50 57
1404.59 58
1404.67 59
1404.76 58
1404.85 57
1404.93 54
1405.02 52
1405.10 50
1405.19 47
1405.28 45
1405.36 43
1405.45 41
1405.53 40
1405.62 41
1405.71 43
1405.79 46
1405.88 49
1405.96 51
1406.05 51
1406.14 50
1406.22 46
1406.31 40
1406.40 34
1406.48 28
1406.57 23
1406.65 18
1406.74 15
1406.83 12
1406.91 10
1407.00 8
1407.08 7
1407.17 7
1407.26 7
1407.34 7
1407.43 7
1407.51 5
1407.60 3
1407.69 1
1407.77 0
1407.86 0
1407.95 0
1408.03 0
1408.12 0
1408.20 0
1408.29 2
1408.38 4
1408.46 6
1408.55 7
1408.63 7
1408.72 7
1408.81 7
1408.89 6
1408.98 4
1409.07 2
1409.15 1
1409.24 0
1409.32 0
1409.41 0
1409.50 0
1409.58 0
1409.67 0
1409.76 0
1409.84 0
1409.93 0
1410.01 1
1410.10 2
1410.19 5
1410.27 8
1410.36 11
1410.44 14
1410.53 15
1410.62 14
1410.70 12
1410.79 9
1410.88 5
1410.96 3
1411.05 1
1411.13 2
1411.22 4
1411.31 7
1411.39 10
1411.48 14
1411.57 17
1411.65 19
1411.74 20
1411.82 19
1411.91 18
1412.00 16
1412.08 13
1412.17 10
1412.26 7
1412.34 6
1412.43 5
1412.51 5
1412.60 6
1412.69 5
1412.77 4
1412.86 3
1412.95 0
1413.03 0
1413.12 0
1413.21 0
1413.29 0
1413.38 0
1413.46 0
1413.55 0
1413.64 4
1413.72 9
1413.81 14
1413.90 18
1413.98 23
1414.07 26
1414.15 29
1414.24 30
1414.33 31
1414.41 31
1414.50 32
1414.59 32
1414.67 32
1414.76 32
1414.85 33
1414.93 35
1415.02 37
1415.10 40
1415.19 43
1415.28 45
1415.36 45
1415.45 43
1415.54 39
1415.62 33
1415.71 25
1415.80 18
1415.88 12
1415.97 7
1416.05 4
1416.14 4
1416.23 5
1416.31 7
1416.40 10
1416.49 12
1416.57 14
1416.66 15
1416.75 15
1416.83 14
1416.92 14
1417.00 15
1417.09 16
1417.18 18
1417.26 22
1417.35 26
1417.44 31
1417.52 37
1417.61 42
1417.70 47
1417.78 52
1417.87 55
1417.96 56
1418.04 56
1418.13 54
1418.21 52
1418.30 50
1418.39 50
1418.47 53
1418.56 57
1418.65 64
1418.73 71
1418.82 77
1418.91 81
1418.99 82
1419.08 80
1419.17 76
1419.25 71
1419.34 65
1419.43 60
1419.51 57
1419.60 53
1419.69 51
1419.77 47
1419.86 43
1419.94 39
1420.03 35
1420.12 32
1420.20 30
1420.29 29
1420.38 29
1420.46 30
1420.55 31
1420.64 29
1420.72 27
1420.81 23
1420.90 19
1420.98 16
1421.07 15
1421.16 17
1421.24 21
1421.33 26
1421.42 32
1421.50 37
1421.59 41
1421.68 43
1421.76 45
1421.85 47
1421.93 48
1422.02 49
1422.11 48
1422.19 46
1422.28 42
1422.37 37
1422.45 31
1422.54 25
1422.63 20
1422.71 17
1422.80 17
1422.89 19
1422.97 21
1423.06 24
1423.15 27
1423.23 28
1423.32 27
1423.41 25
1423.49 23
1423.58 19
1423.67 15
1423.75 11
1423.84 6
1423.93 2
1424.01 0
1424.10 0
1424.19 0
1424.27 0
1424.36 0
1424.45 0
1424.53 2
1424.62 5
1424.71 6
1424.79 5
1424.88 3
1424.97 1
1425.05 0
1425.14 0
1425.23 0
1425.31 3
1425.40 7
1425.49 12
1425.57 15
1425.66 18
1425.75 20
1425.83 21
1425.92 23
1426.01 25
1426.09 28
1426.18 32
1426.27 37
1426.35 41
1426.44 45
1426.53 49
1426.61 51
1426.70 54
1426.79 56
1426.87 58
1426.96 59
1427.05 58
1427.13 54
1427.22 47
1427.31 36
1427.39 22
1427.48 8
1427.57 0
1427.65 0
1427.74 0
1427.83 0
1427.91 0
1428.00 0
1428.09 0
1428.17 2
1428.26 7
1428.35 10
1428.44 12
1428.52 14
1428.61 16
1428.70 17
1428.78 18
1428.87 19
1428.96 18
1429.04 15
1429.13 11
1429.22 7
1429.30 2
1429.39 0
1429.48 0
1429.56 0
1429.65 0
1429.74 2
1429.82 6
1429.91 9
1430.00 12
1430.08 15
1430.17 18
1430.26 21
1430.34 24
1430.43 26
1430.52 26
1430.60 25
1430.69 21
1430.78 14
1430.87 7
1430.95 0
1431.04 0
1431.13 0
1431.21 0
1431.30 0
1431.39 2
1431.47 11
1431.56 19
1431.65 26
1431.73 30
1431.82 31
1431.91 30
1431.99 27
1432.08 24
1432.17 22
1432.26 21
1432.34 22
1432.43 24
1432.52 27
1432.60 30
1432.69 32
1432.78 34
1432.86 35
1432.95 36
1433.04 38
1433.12 41
1433.21 45
1433.30 50
1433.38 55
1433.47 60
1433.56 64
1433.65 66
1433.73 68
1433.82 69
1433.91 70
1433.99 71
1434.08 72
1434.17 74
1434.25 76
1434.34 77
1434.43 78
1434.52 79
1434.60 79
1434.69 79
1434.78 79
1434.86 79
1434.95 78
1435.04 78
1435.12 78
1435.21 79
1435.30 81
1435.38 84
1435.47 88
1435.56 93
1435.65 97
1435.73 99
1435.82 99
1435.91 97
1435.99 92
1436.08 86
1436.17 81
1436.25 76
1436.34 75
1436.43 77
1436.52 82
1436.60 88
1436.69 94
1436.78 98
1436.86 100
1436.95 99
1437.04 94
1437.12 87
1437.21 79
1437.30 71
1437.39 62
1437.47 54
1437.56 47
1437.65 40
1437.73 34
1437.82 28
1437.91 24
1438.00 20
1438.08 18
1438.17 17
1438.26 16
1438.34 15
1438.43 14
1438.52 11
1438.60 8
1438.69 4
1438.78 0
1438.87 0
1438.95 0
1439.04 0
1439.13 0
1439.21 0
1439.30 0
1439.39 0
1439.48 5
1439.56 12
1439.65 18
1439.74 23
1439.82 25
1439.91 24
1440.00 21
1440.09 17
1440.17 12
1440.26 7
1440.35 2
1440.43 0
1440.52 0
1440.61 0
1440.70 1
1440.78 5
1440.87 11
1440.96 17
1441.04 24
1441.13 30
1441.22 35
1441.31 39
1441.39 40
1441.48 38
1441.57 35
1441.65 30
1441.74 25
1441.83 20
1441.92 16
1442.00 13
1442.09 11
1442.18 11
1442.26 10
1442.35 9
1442.44 8
1442.53 5
1442.61 1
1442.70 0
1442.79 0
1442.87 0
1442.96 0
1443.05 0
1443.14 3
1443.22 12
1443.31 22
1443.40 32
1443.48 43
1443.57 52
1443.66 59
1443.75 63
1443.83 64
1443.92 63
1444.01 59
1444.10 54
1444.18 48
1444.27 43
1444.36 38
1444.44 35
1444.53 33
1444.62 33
1444.71 35
1444.79 38
1444.88 40
1444.97 42
1445.06 43
1445.14 41
1445.23 38
1445.32 33
1445.40 28
1445.49 21
1445.58 14
1445.67 7
1445.75 0
1445.84 0
1445.93 0
1446.02 0
1446.10 0
1446.19 0
1446.28 0
1446.36 0
1446.45 0
1446.54 5
1446.63 10
1446.71 16
1446.80 21
1446.89 27
1446.98 34
1447.06 41
1447.15 47
1447.24 51
1447.33 53
1447.41 53
1447.50 51
1447.59 49
1447.67 46
1447.76 45
1447.85 45
1447.94 47
1448.02 49
1448.11 51
1448.20 53
1448.29 53
1448.37 50
1448.46 44
1448.55 37
1448.64 29
1448.72 20
1448.81 13
1448.90 8
1448.99 7
1449.07 7
1449.16 10
1449.25 14
1449.33 18
1449.42 22
1449.51 25
1449.60 27
1449.68 27
1449.77 25
1449.86 20
1449.95 14
1450.03 7
1450.12 1
1450.21 0
1450.30 0
1450.38 0
1450.47 0
1450.56 0
1450.65 0
1450.73 0
1450.82 0
1450.91 0
1451.00 3
1451.08 9
1451.17 17
1451.26 28
1451.35 40
1451.43 51
1451.52 61
1451.61 69
1451.70 74
1451.78 77
1451.87 78
1451.96 77
1452.05 75
1452.13 70
1452.22 63
1452.31 55
1452.40 46
1452.48 36
1452.57 27
1452.66 20
1452.75 15
1452.83 12
1452.92 12
1453.01 12
1453.10 13
1453.18 13
1453.27 13
1453.36 13
1453.45 11
1453.53 10
1453.62 8
1453.71 6
1453.80 5
1453.88 4
1453.97 4
1454.06 5
1454.15 7
1454.23 9
1454.32 10
1454.41 9
1454.50 6
1454.58 0
1454.67 0
1454.76 0
1454.85 0
1454.93 0
1455.02 0
1455.11 0
1455.20 8
1455.28 19
1455.37 29
1455.46 38
1455.55 46
1455.63 51
1455.72 54
1455.81 55
1455.90 55
1455.98 53
1456.07 52
1456.16 52
1456.25 54
1456.33 57
1456.42 63
1456.51 69
1456.60 76
1456.69 83
1456.77 89
1456.86 94
1456.95 98
1457.04 100
1457.12 101
1457.21 99
1457.30 96
1457.39 89
1457.47 80
1457.56 69
1457.65 56
1457.74 43
1457.82 30
1457.91 17
1458.00 7
1458.09 0
1458.18 0
1458.26 0
1458.35 0
1458.44 6
1458.53 14
1458.61 22
1458.70 29
1458.79 34
1458.88 37
1458.96 38
1459.05 36
1459.14 32
1459.23 28
1459.32 22
1459.40 16
1459.49 11
1459.58 7
1459.67 4
1459.75 1
1459.84 1
1459.93 1
1460.02 2
1460.10 3
1460.19 5
1460.28 6
1460.37 7
1460.46 6
1460.54 4
1460.63 2
1460.72 0
1460.81 0
1460.89 3
1460.98 9
1461.07 18
1461.16 29
1461.25 42
1461.33 56
1461.42 67
1461.51 77
1461.60 86
1461.68 93
1461.77 100
1461.86 106
1461.95 112
1462.03 116
1462.12 119
1462.21 119
1462.30 116
1462.39 110
1462.47 100
1462.56 89
1462.65 77
1462.74 65
1462.83 53
1462.91 43
1463.00 34
1463.09 26
1463.18 21
1463.26 16
1463.35 14
1463.44 14
1463.53 16
1463.62 19
1463.70 24
1463.79 29
1463.88 34
1463.97 36
1464.05 36
1464.14 34
1464.23 30
1464.32 26
1464.41 21
1464.49 18
1464.58 15
1464.67 15
1464.76 15
1464.85 16
1464.93 15
1465.02 14
1465.11 11
1465.20 8
1465.28 6
1465.37 5
1465.46 6
1465.55 10
1465.64 17
1465.72 26
1465.81 35
1465.90 43
1465.99 49
1466.08 54
1466.16 58
1466.25 60
1466.34 62
1466.43 63
1466.52 63
1466.60 61
1466.69 57
1466.78 51
1466.87 43
1466.95 34
1467.04 25
1467.13 16
1467.22 8
1467.31 2
1467.39 0
1467.48 0
1467.57 0
1467.66 0
1467.75 0
1467.83 0
1467.92 0
1468.01 0
1468.10 0
1468.19 0
1468.27 5
1468.36 11
1468.45 19
1468.54 28
1468.63 35
1468.71 42
1468.80 46
1468.89 49
1468.98 51
1469.07 53
1469.15 54
1469.24 55
1469.33 56
1469.42 56
1469.51 55
1469.59 54
1469.68 50
1469.77 47
1469.86 44
1469.95 41
1470.03 40
1470.12 40
1470.21 40
1470.30 38
1470.39 34
1470.47 27
1470.56 18
1470.65 7
1470.74 0
1470.83 0
1470.91 0
1471.00 0
1471.09 0
1471.18 0
1471.27 0
1471.35 4
1471.44 8
1471.53 11
1471.62 11
1471.71 11
1471.79 10
1471.88 10
1471.97 13
1472.06 17
1472.15 24
1472.24 31
1472.32 39
1472.41 47
1472.50 54
1472.59 62
1472.68 69
1472.76 76
1472.85 81
1472.94 85
1473.03 87
1473.12 86
1473.20 84
1473.29 80
1473.38 76
1473.47 73
1473.56 70
1473.64 69
1473.73 69
1473.82 69
1473.91 69
1474.00 69
1474.09 67
1474.17 65
1474.26 60
1474.35 54
1474.44 47
1474.53 39
1474.61 31
1474.70 25
1474.79 19
1474.88 15
1474.97 13
1475.06 12
1475.14 13
1475.23 13
1475.32 14
1475.41 15
1475.50 17
1475.58 19
1475.67 22
1475.76 27
1475.85 32
1475.94 38
1476.03 45
1476.11 52
1476.20 60
1476.29 67
1476.38 74
1476.47 81
1476.55 86
1476.64 91
1476.73 94
1476.82 97
1476.91 99
1477.00 101
1477.08 103
1477.17 105
1477.26 106
1477.35 106
1477.44 104
1477.52 100
1477.61 95
1477.70 89
1477.79 84
1477.88 81
1477.97 79
1478.05 79
1478.14 80
1478.23 81
1478.32 83
1478.41 83
1478.50 83
1478.58 82
1478.67 81
1478.76 79
1478.85 77
1478.94 75
1479.03 72
1479.11 70
1479.20 66
1479.29 63
1479.38 58
1479.47 53
1479.56 47
1479.64 41
1479.73 35
1479.82 29
1479.91 23
1480.00 20
1480.09 17
1480.17 17
1480.26 16
1480.35 15
1480.44 15
1480.53 14
1480.62 12
1480.70 12
1480.79 12
1480.88 13
1480.97 15
1481.06 18
1481.15 20
1481.23 23
1481.32 26
1481.41 30
1481.50 34
1481.59 38
1481.68 43
1481.76 48
1481.85 53
1481.94 57
1482.03 59
1482.12 61
1482.21 62
1482.29 62
1482.38 61
1482.47 59
1482.56 55
1482.65 52
1482.74 48
1482.82 44
1482.91 42
1483.00 41
1483.09 41
1483.18 42
1483.27 43
1483.35 43
1483.44 44
1483.53 44
1483.62 44
1483.71 47
1483.80 51
1483.89 58
1483.97 67
1484.06 77
1484.15 88
1484.24 96
1484.33 102
1484.42 104
1484.50 103
1484.59 99
1484.68 95
1484.77 92
1484.86 91
1484.95 92
1485.04 95
1485.12 101
1485.21 106
1485.30 112
1485.39 117
1485.48 120
1485.57 123
1485.65 124
1485.74 123
1485.83 122
1485.92 119
1486.01 116
1486.10 111
1486.19 104
1486.27 97
1486.36 88
1486.45 79
1486.54 70
1486.63 62
1486.72 56
1486.80 51
1486.89 48
1486.98 46
1487.07 45
1487.16 44
1487.25 42
1487.34 39
1487.42 34
1487.51 29
1487.60 23
1487.69 16
1487.78 11
1487.87 6
1487.96 3
1488.04 0
1488.13 0
1488.22 0
1488.31 0
1488.40 0
1488.49 0
1488.58 0
1488.66 0
1488.75 0
1488.84 0
1488.93 7
1489.02 15
1489.11 25
1489.20 36
1489.28 46
1489.37 55
1489.46 61
1489.55 64
1489.64 63
1489.73 61
1489.82 57
1489.90 53
1489.99 51
1490.08 49
1490.17 50
1490.26 51
1490.35 54
1490.44 57
1490.53 59
1490.61 59
1490.70 57
1490.79 52
1490.88 45
1490.97 35
1491.06 24
1491.15 12
1491.23 3
1491.32 0
1491.41 0
1491.50 0
1491.59 3
1491.68 12
1491.77 24
1491.85 36
1491.94 48
1492.03 59
1492.12 69
1492.21 78
1492.30 84
1492.39 87
1492.48 88
1492.56 86
1492.65 81
1492.74 76
1492.83 70
1492.92 67
1493.01 66
1493.10 68
1493.19 73
1493.27 79
1493.36 86
1493.45 90
1493.54 92
1493.63 92
1493.72 88
1493.81 83
1493.89 77
1493.98 72
1494.07 67
1494.16 62
1494.25 58
1494.34 54
1494.43 50
1494.52 47
1494.60 44
1494.69 41
1494.78 41
1494.87 41
1494.96 43
1495.05 46
1495.14 49
1495.23 53
1495.31 56
1495.40 59
1495.49 60
1495.58 61
1495.67 61
1495.76 59
1495.85 56
1495.94 52
1496.03 48
1496.11 44
1496.20 41
1496.29 37
1496.38 35
1496.47 33
1496.56 31
1496.65 29
1496.74 29
1496.82 30
1496.91 33
1497.00 38
1497.09 43
1497.18 50
1497.27 58
1497.36 67
1497.45 75
1497.54 82
1497.62 87
1497.71 90
1497.80 90
1497.89 86
1497.98 80
1498.07 73
1498.16 67
1498.25 63
1498.33 62
1498.42 64
1498.51 68
1498.60 72
1498.69 75
1498.78 76
1498.87 74
1498.96 70
1499.05 66
1499.13 61
1499.22 56
1499.31 53
1499.40 51
1499.49 50
1499.58 49
1499.67 48
1499.76 49
1499.85 50
1499.93 53
1500.02 58
1500.11 64
1500.20 72
1500.29 81
1500.38 89
1500.47 96
1500.56 99
1500.65 100
1500.73 98
1500.82 94
1500.91 89
1501.00 84
1501.09 79
1501.18 75
1501.27 70
1501.36 65
1501.45 61
1501.54 57
1501.62 54
1501.71 52
1501.80 52
1501.89 53
1501.98 54
1502.07 55
1502.16 55
1502.25 55
1502.34 55
1502.43 56
1502.51 57
1502.60 59
1502.69 61
1502.78 62
1502.87 62
1502.96 60
1503.05 57
1503.14 52
1503.23 48
1503.32 42
1503.40 38
1503.49 34
1503.58 31
1503.67 30
1503.76 30
1503.85 33
1503.94 38
1504.03 45
1504.12 55
1504.21 64
1504.29 74
1504.38 83
1504.47 91
1504.56 97
1504.65 101
1504.74 103
1504.83 103
1504.92 100
1505.01 95
1505.10 88
1505.18 80
1505.27 72
1505.36 64
1505.45 58
1505.54 53
1505.63 50
1505.72 48
1505.81 47
1505.90 47
1505.99 46
1506.08 44
1506.16 42
1506.25 40
1506.34 39
1506.43 37
1506.52 37
1506.61 39
1506.70 43
1506.79 49
1506.88 56
1506.97 63
1507.06 69
1507.14 72
1507.23 72
1507.32 69
1507.41 63
1507.50 54
1507.59 45
1507.68 37
1507.77 30
1507.86 26
1507.95 26
1508.04 28
1508.13 32
1508.21 37
1508.30 42
1508.39 48
1508.48 54
1508.57 60
1508.66 67
1508.75 74
1508.84 82
1508.93 89
1509.02 95
1509.11 100
1509.20 103
1509.28 105
1509.37 105
1509.46 106
1509.55 106
1509.64 106
1509.73 106
1509.82 104
1509.91 101
1510.00 96
1510.09 90
1510.18 83
1510.27 76
1510.35 70
1510.44 66
1510.53 63
1510.62 62
1510.71 61
1510.80 61
1510.89 60
1510.98 59
1511.07 58
1511.16 57
1511.25 59
1511.34 62
1511.43 69
1511.51 78
1511.60 89
1511.69 101
1511.78 112
1511.87 122
1511.96 131
1512.05 137
1512.14 141
1512.23 143
1512.32 142
1512.41 140
1512.50 136
1512.59 131
1512.68 124
1512.76 116
1512.85 106
1512.94 96
1513.03 86
1513.12 76
1513.21 67
1513.30 57
1513.39 49
1513.48 40
1513.57 32
1513.66 23
1513.75 15
1513.84 6
1513.93 0
1514.02 0
1514.10 0
1514.19 0
1514.28 0
1514.37 0
1514.46 0
1514.55 0
1514.64 1
1514.73 11
1514.82 21
1514.91 32
1515.00 41
1515.09 48
1515.18 54
1515.27 58
1515.36 61
1515.44 63
1515.53 66
1515.62 68
1515.71 71
1515.80 75
1515.89 79
1515.98 81
1516.07 82
1516.16 81
1516.25 78
1516.34 75
1516.43 73
1516.52 72
1516.61 73
1516.70 77
1516.79 82
1516.87 86
1516.96 90
1517.05 91
1517.14 91
1517.23 89
1517.32 85
1517.41 82
1517.50 80
1517.59 80
1517.68 82
1517.77 86
1517.86 90
1517.95 94
1518.04 97
1518.13 98
1518.22 97
1518.31 93
1518.40 87
1518.48 80
1518.57 71
1518.66 64
1518.75 57
1518.84 51
1518.93 48
1519.02 47
1519.11 47
1519.20 48
1519.29 49
1519.38 49
1519.47 48
1519.56 46
1519.65 41
1519.74 37
1519.83 32
1519.92 29
1520.01 28
1520.10 28
1520.18 31
1520.27 37
1520.36 43
1520.45 50
1520.54 56
1520.63 61
1520.72 65
1520.81 66
1520.90 66
1520.99 65
1521.08 63
1521.17 61
1521.26 59
1521.35 59
1521.44 59
1521.53 62
1521.62 66
1521.71 71
1521.80 78
1521.89 86
1521.98 95
1522.06 105
1522.15 114
1522.24 122
1522.33 127
1522.42 128
1522.51 125
1522.60 118
1522.69 109
1522.78 98
1522.87 89
1522.96 81
1523.05 75
1523.14 72
1523.23 70
1523.32 68
1523.41 67
1523.50 65
1523.59 63
1523.68 59
1523.77 55
1523.86 50
1523.95 43
1524.04 35
1524.13 27
1524.22 20
1524.30 14
1524.39 11
1524.48 10
1524.57 11
1524.66 13
1524.75 16
1524.84 18
1524.93 21
1525.02 24
1525.11 27
1525.20 32
1525.29 36
1525.38 41
1525.47 45
1525.56 47
1525.65 47
1525.74 46
1525.83 43
1525.92 39
1526.01 35
1526.10 32
1526.19 28
1526.28 26
1526.37 24
1526.46 23
1526.55 23
1526.64 24
1526.73 25
1526.82 28
1526.91 31
1526.99 35
1527.08 38
1527.17 42
1527.26 46
1527.35 51
1527.44 55
1527.53 58
1527.62 61
1527.71 62
1527.80 63
1527.89 61
1527.98 58
1528.07 52
1528.16 45
1528.25 36
1528.34 28
1528.43 20
1528.52 14
1528.61 11
1528.70 11
1528.79 13
1528.88 17
1528.97 21
1529.06 23
1529.15 22
1529.24 19
1529.33 12
1529.42 4
1529.51 0
1529.60 0
1529.69 0
1529.78 0
1529.87 0
1529.96 0
1530.05 0
1530.14 0
1530.23 7
1530.32 18
1530.41 29
1530.50 40
1530.59 49
1530.68 59
1530.76 68
1530.85 77
1530.94 87
1531.03 98
1531.12 108
1531.21 117
1531.30 125
1531.39 131
1531.48 134
1531.57 135
1531.66 134
1531.75 131
1531.84 128
1531.93 124
1532.02 118
1532.11 110
1532.20 99
1532.29 86
1532.38 71
1532.47 54
1532.56 39
1532.65 26
1532.74 17
1532.83 11
1532.92 8
1533.01 8
1533.10 9
1533.19 10
1533.28 12
1533.37 14
1533.46 16
1533.55 17
1533.64 19
1533.73 19
1533.82 18
1533.91 17
1534.00 14
1534.09 12
1534.18 9
1534.27 6
1534.36 3
1534.45 0
1534.54 0
1534.63 0
1534.72 0
1534.81 0
1534.90 0
1534.99 0
1535.08 0
1535.17 4
1535.26 9
1535.35 12
1535.44 13
1535.53 13
1535.62 12
1535.71 10
1535.80 8
1535.89 6
1535.98 4
1536.07 3
1536.16 3
1536.25 4
1536.34 7
1536.43 12
1536.52 19
1536.61 27
1536.70 36
1536.79 46
1536.88 54
1536.97 60
1537.06 63
1537.15 63
1537.24 59
1537.33 52
1537.42 43
1537.51 34
1537.60 26
1537.69 20
1537.78 18
1537.87 19
1537.96 23
1538.05 29
1538.14 36
1538.23 42
1538.32 48
1538.41 52
1538.50 55
1538.59 56
1538.68 57
1538.77 57
1538.86 57
1538.95 57
1539.04 58
1539.13 58
1539.22 58
1539.31 58
1539.40 56
1539.49 52
1539.58 48
1539.67 44
1539.76 40
1539.85 36
1539.94 32
1540.03 28
1540.12 24
1540.21 21
1540.30 18
1540.39 17
1540.48 17
1540.57 20
1540.66 25
1540.75 30
1540.84 35
1540.93 39
1541.02 40
1541.11 39
1541.20 35
1541.29 30
1541.38 25
1541.47 21
1541.56 20
1541.65 21
1541.74 24
1541.83 29
1541.92 36
1542.01 43
1542.10 51
1542.19 58
1542.28 64
1542.37 70
1542.46 73
1542.55 73
1542.64 71
1542.73 66
1542.82 59
1542.91 49
1543.00 39
1543.09 28
1543.18 19
1543.27 10
1543.37 4
1543.46 0
1543.55 0
1543.64 0
1543.73 0
1543.82 0
1543.91 0
1544.00 0
1544.09 0
1544.18 0
1544.27 7
1544.36 17
1544.45 28
1544.54 37
1544.63 44
1544.72 48
1544.81 48
1544.90 46
1544.99 42
1545.08 38
1545.17 35
1545.26 34
1545.35 34
1545.44 34
1545.53 34
1545.62 33
1545.71 30
1545.80 25
1545.89 19
1545.98 14
1546.07 12
1546.16 11
1546.25 14
1546.34 18
1546.43 24
1546.52 30
1546.61 36
1546.70 40
1546.79 41
1546.88 40
1546.97 36
1547.06 29
1547.16 20
1547.25 11
1547.34 4
1547.43 0
1547.52 0
1547.61 3
1547.70 11
1547.79 22
1547.88 34
1547.97 47
1548.06 58
1548.15 68
1548.24 76
1548.33 81
1548.42 84
1548.51 84
1548.60 83
1548.69 78
1548.78 73
1548.87 66
1548.96 59
1549.05 52
1549.14 45
1549.23 38
1549.32 32
1549.41 26
1549.50 21
1549.59 17
1549.68 15
1549.77 16
1549.87 18
1549.96 23
1550.05 29
1550.14 35
1550.23 41
1550.32 46
1550.41 51
1550.50 54
1550.59 56
1550.68 56
1550.77 56
1550.86 54
1550.95 52
1551.04 49
1551.13 46
1551.22 42
1551.31 38
1551.40 32
1551.49 26
1551.58 19
1551.67 12
1551.76 4
1551.85 0
1551.94 0
1552.04 0
1552.13 0
1552.22 0
1552.31 0
1552.40 0
1552.49 0
1552.58 1
1552.67 6
1552.76 12
1552.85 19
1552.94 27
1553.03 37
1553.12 48
1553.21 61
1553.30 74
1553.39 88
1553.48 100
1553.57 111
1553.66 119
1553.75 124
1553.84 127
1553.93 127
1554.03 125
1554.12 122
1554.21 118
1554.30 113
1554.39 107
1554.48 101
1554.57 93
1554.66 84
1554.75 77
1554.84 70
1554.93 66
1555.02 65
1555.11 67
1555.20 72
1555.29 78
1555.38 85
1555.47 90
1555.56 93
1555.65 95
1555.75 95
1555.84 94
1555.93 94
1556.02 96
1556.11 99
1556.20 104
1556.29 109
1556.38 113
1556.47 117
1556.56 118
1556.65 116
1556.74 113
1556.83 109
1556.92 104
1557.01 101
1557.10 98
1557.19 97
1557.28 97
1557.38 97
1557.47 98
1557.56 98
1557.65 98
1557.74 99
1557.83 99
1557.92 101
1558.01 103
1558.10 105
1558.19 107
1558.28 109
1558.37 109
1558.46 108
1558.55 106
1558.64 103
1558.73 100
1558.83 96
1558.92 93
1559.01 89
1559.10 85
1559.19 82
1559.28 81
1559.37 83
1559.46 87
1559.55 94
1559.64 103
1559.73 113
1559.82 123
1559.91 132
1560.00 138
1560.09 140
1560.19 139
1560.28 136
1560.37 130
1560.46 122
1560.55 114
1560.64 106
1560.73 100
1560.82 95
1560.91 94
1561.00 95
1561.09 99
1561.18 105
1561.27 112
1561.36 119
1561.45 126
1561.55 131
1561.64 134
1561.73 134
1561.82 132
1561.91 127
1562.00 121
1562.09 114
1562.18 106
1562.27 98
1562.36 90
1562.45 84
1562.54 79
1562.63 75
1562.73 72
1562.82 71
1562.91 70
1563.00 70
1563.09 70
1563.18 71
1563.27 74
1563.36 79
1563.45 85
1563.54 93
1563.63 102
1563.72 112
1563.81 121
1563.91 129
1564.00 135
1564.09 139
1564.18 140
1564.27 138
1564.36 133
1564.45 126
1564.54 117
1564.63 109
1564.72 100
1564.81 93
1564.90 87
1564.99 82
1565.09 79
1565.18 77
1565.27 77
1565.36 79
1565.45 82
1565.54 87
1565.63 92
1565.72 97
1565.81 102
1565.90 106
1565.99 109
1566.08 111
1566.18 113
1566.27 116
1566.36 117
1566.45 119
1566.54 119
1566.63 117
1566.72 114
1566.81 109
1566.90 102
1566.99 94
1567.08 85
1567.17 76
1567.27 68
1567.36 62
1567.45 59
1567.54 57
1567.63 58
1567.72 60
1567.81 63
1567.90 65
1567.99 67
1568.08 67
1568.17 67
1568.27 65
1568.36 63
1568.45 62
1568.54 61
1568.63 62
1568.72 63
1568.81 66
1568.90 69
1568.99 72
1569.08 75
1569.17 77
1569.27 79
1569.36 81
1569.45 83
1569.54 84
1569.63 86
1569.72 86
1569.81 85
1569.90 81
1569.99 75
1570.08 69
1570.18 63
1570.27 58
1570.36 55
1570.45 53
1570.54 52
1570.63 51
1570.72 50
1570.81 48
1570.90 46
1570.99 45
1571.09 45
1571.18 47
1571.27 49
1571.36 53
1571.45 55
1571.54 56
1571.63 55
1571.72 53
1571.81 48
1571.90 43
1572.00 38
1572.09 33
1572.18 28
1572.27 25
1572.36 22
1572.45 21
1572.54 20
1572.63 20
1572.72 19
1572.81 18
1572.91 15
1573.00 10
1573.09 5
1573.18 0
1573.27 0
1573.36 0
1573.45 0
1573.54 0
1573.63 0
1573.73 0
1573.82 0
1573.91 1
1574.00 5
1574.09 9
1574.18 13
1574.27 19
1574.36 24
1574.45 29
1574.54 32
1574.64 33
1574.73 31
1574.82 28
1574.91 26
1575.00 24
1575.09 25
1575.18 29
1575.27 35
1575.36 43
1575.46 50
1575.55 56
1575.64 59
1575.73 59
1575.82 56
1575.91 53
1576.00 50
1576.09 48
1576.18 50
1576.28 56
1576.37 64
1576.46 76
1576.55 90
1576.64 104
1576.73 117
1576.82 128
1576.91 137
1577.01 145
1577.10 151
1577.19 157
1577.28 162
1577.37 167
1577.46 170
1577.55 172
1577.64 173
1577.73 171
1577.83 167
1577.92 163
1578.01 158
1578.10 152
1578.19 147
1578.28 140
1578.37 134
1578.46 128
1578.56 123
1578.65 119
1578.74 117
1578.83 118
1578.92 120
1579.01 123
1579.10 126
1579.19 129
1579.29 132
1579.38 134
1579.47 136
1579.56 138
1579.65 141
1579.74 144
1579.83 147
1579.92 148
1580.01 147
1580.11 145
1580.20 143
1580.29 142
1580.38 141
1580.47 142
1580.56 144
1580.65 146
1580.75 148
1580.84 150
1580.93 150
1581.02 149
1581.11 146
1581.20 143
1581.29 139
1581.38 135
1581.48 131
1581.57 127
1581.66 124
1581.75 122
1581.84 121
1581.93 121
1582.02 123
1582.11 126
1582.21 130
1582.30 135
1582.39 140
1582.48 146
1582.57 151
1582.66 155
1582.75 160
1582.84 164
1582.94 168
1583.03 170
1583.12 171
1583.21 170
1583.30 168
1583.39 165
1583.48 161
1583.58 158
1583.67 154
1583.76 150
1583.85 146
1583.94 142
1584.03 137
1584.12 131
1584.22 126
1584.31 122
1584.40 119
1584.49 118
1584.58 118
1584.67 117
1584.76 116
1584.85 113
1584.95 107
1585.04 100
1585.13 93
1585.22 88
1585.31 85
1585.40 86
1585.49 91
1585.59 97
1585.68 103
1585.77 108
1585.86 111
1585.95 109
1586.04 104
1586.13 96
1586.23 86
1586.32 76
1586.41 65
1586.50 54
1586.59 44
1586.68 36
1586.77 30
1586.87 26
1586.96 24
1587.05 25
1587.14 29
1587.23 34
1587.32 40
1587.41 47
1587.51 52
1587.60 56
1587.69 57
1587.78 54
1587.87 49
1587.96 42
1588.06 34
1588.15 28
1588.24 22
1588.33 18
1588.42 16
1588.51 15
1588.60 14
1588.70 13
1588.79 12
1588.88 11
1588.97 11
1589.06 12
1589.15 14
1589.24 19
1589.34 24
1589.43 31
1589.52 39
1589.61 47
1589.70 52
1589.79 56
1589.89 57
1589.98 56
1590.07 52
1590.16 48
1590.25 44
1590.34 42
1590.43 41
1590.53 43
1590.62 47
1590.71 53
1590.80 59
1590.89 65
1590.98 70
1591.08 73
1591.17 73
1591.26 71
1591.35 66
1591.44 60
1591.53 54
1591.62 48
1591.72 44
1591.81 42
1591.90 43
1591.99 45
1592.08 48
1592.17 51
1592.27 53
1592.36 54
1592.45 52
1592.54 49
1592.63 45
1592.72 41
1592.82 37
1592.91 33
1593.00 31
1593.09 30
1593.18 28
1593.27 26
1593.37 24
1593.46 20
1593.55 16
1593.64 13
1593.73 11
1593.82 10
1593.92 11
1594.01 14
1594.10 17
1594.19 19
1594.28 22
1594.37 23
1594.47 23
1594.56 22
1594.65 19
1594.74 16
1594.83 11
1594.92 6
1595.02 2
1595.11 1
1595.20 2
1595.29 7
1595.38 15
1595.47 24
1595.57 33
1595.66 39
1595.75 42
1595.84 39
1595.93 34
1596.02 26
1596.12 18
1596.21 11
1596.30 6
1596.39 2
1596.48 0
1596.57 0
1596.67 0
1596.76 0
1596.85 0
1596.94 0
1597.03 0
1597.12 0
1597.22 0
1597.31 3
1597.40 7
1597.49 12
1597.58 16
1597.68 20
1597.77 26
1597.86 32
1597.95 38
1598.04 43
1598.13 48
1598.23 51
1598.32 51
1598.41 50
1598.50 47
1598.59 43
1598.68 39
1598.78 35
1598.87 32
1598.96 28
1599.05 24
1599.14 20
1599.24 16
1599.33 13
1599.42 13
1599.51 14
1599.60 19
1599.69 25
1599.79 34
1599.88 44
1599.97 54
1600.06 63
1600.15 69
1600.25 70
1600.34 66
1600.43 58
1600.52 47
1600.61 34
1600.70 22
1600.80 13
1600.89 9
1600.98 10
1601.07 16
1601.16 24
1601.26 31
1601.35 38
1601.44 41
1601.53 43
1601.62 43
1601.72 44
1601.81 45
1601.90 48
1601.99 52
1602.08 58
1602.17 64
1602.27 70
1602.36 75
1602.45 79
1602.54 81
1602.63 81
1602.73 80
1602.82 77
1602.91 73
1603.00 68
1603.09 64
1603.19 60
1603.28 57
1603.37 54
1603.46 52
1603.55 50
1603.64 46
1603.74 42
1603.83 36
1603.92 28
1604.01 21
1604.10 14
1604.20 10
1604.29 9
1604.38 12
1604.47 19
1604.56 29
1604.66 40
1604.75 51
1604.84 61
1604.93 69
1605.02 75
1605.12 79
1605.21 83
1605.30 88
1605.39 94
1605.48 100
1605.58 107
1605.67 113
1605.76 119
1605.85 123
1605.94 127
1606.04 130
1606.13 133
1606.22 136
1606.31 139
1606.40 141
1606.50 143
1606.59 144
1606.68 145
1606.77 145
1606.86 147
1606.96 149
1607.05 152
1607.14 156
1607.23 160
1607.32 161
1607.42 161
1607.51 158
1607.60 154
1607.69 149
1607.78 146
1607.88 144
1607.97 144
1608.06 146
1608.15 148
1608.24 150
1608.34 150
1608.43 148
1608.52 144
1608.61 140
1608.71 135
1608.80 130
1608.89 127
1608.98 124
1609.07 121
1609.17 119
1609.26 115
1609.35 110
1609.44 104
1609.53 99
1609.63 93
1609.72 90
1609.81 88
1609.90 89
1609.99 91
1610.09 96
1610.18 102
1610.27 110
1610.36 117
1610.45 125
1610.55 131
1610.64 136
1610.73 139
1610.82 141
1610.92 142
1611.01 142
1611.10 142
1611.19 144
1611.28 147
1611.38 151
1611.47 156
1611.56 160
1611.65 164
1611.74 167
1611.84 168
1611.93 168
1612.02 165
1612.11 161
1612.21 156
1612.30 150
1612.39 144
1612.48 138
1612.57 132
1612.67 126
1612.76 118
1612.85 110
1612.94 100
1613.04 89
1613.13 77
1613.22 66
1613.31 57
1613.40 50
1613.50 47
1613.59 47
1613.68 50
1613.77 55
1613.87 60
1613.96 65
1614.05 70
1614.14 73
1614.23 77
1614.33 81
1614.42 87
1614.51 93
1614.60 100
1614.70 106
1614.79 112
1614.88 115
1614.97 117
1615.06 117
1615.16 116
1615.25 114
1615.34 112
1615.43 109
1615.53 105
1615.62 99
1615.71 91
1615.80 83
1615.89 75
1615.99 69
1616.08 66
1616.17 67
1616.26 72
1616.36 78
1616.45 86
1616.54 92
1616.63 97
1616.73 101
1616.82 102
1616.91 102
1617.00 101
1617.09 99
1617.19 97
1617.28 93
1617.37 89
1617.46 86
1617.56 85
1617.65 86
1617.74 89
1617.83 95
1617.93 103
1618.02 111
1618.11 119
1618.20 125
1618.29 128
1618.39 129
1618.48 129
1618.57 130
1618.66 132
1618.76 135
1618.85 140
1618.94 147
1619.03 155
1619.13 162
1619.22 170
1619.31 177
1619.40 183
1619.50 189
1619.59 194
1619.68 197
1619.77 198
1619.87 197
1619.96 193
1620.05 188
1620.14 182
1620.23 176
1620.33 172
1620.42 170
1620.51 170
1620.60 171
1620.70 171
1620.79 170
1620.88 167
1620.97 160
1621.07 151
1621.16 140
1621.25 127
1621.34 115
1621.44 103
1621.53 92
1621.62 84
1621.71 78
1621.81 74
1621.90 74
1621.99 77
1622.08 82
1622.18 89
1622.27 96
1622.36 103
1622.45 109
1622.55 113
1622.64 115
1622.73 116
1622.82 117
1622.92 119
1623.01 123
1623.10 129
1623.19 136
1623.29 145
1623.38 153
1623.47 160
1623.56 166
1623.66 170
1623.75 172
1623.84 173
1623.93 172
1624.03 169
1624.12 165
1624.21 159
1624.30 151
1624.40 141
1624.49 131
1624.58 121
1624.67 111
1624.77 103
1624.86 97
1624.95 92
1625.04 89
1625.14 87
1625.23 87
1625.32 87
1625.41 89
1625.51 91
1625.60 94
1625.69 98
1625.78 104
1625.88 111
1625.97 121
1626.06 131
1626.15 142
1626.25 152
1626.34 160
1626.43 165
1626.52 168
1626.62 168
1626.71 167
1626.80 166
1626.89 165
1626.99 166
1627.08 169
1627.17 172
1627.26 176
1627.36 178
1627.45 179
1627.54 178
1627.64 175
1627.73 172
1627.82 169
1627.91 167
1628.01 166
1628.10 166
1628.19 167
1628.28 169
1628.38 170
1628.47 171
1628.56 172
1628.65 174
1628.75 178
1628.84 181
1628.93 184
1629.02 185
1629.12 183
1629.21 176
1629.30 165
1629.40 152
1629.49 139
1629.58 127
1629.67 120
1629.77 116
1629.86 116
1629.95 117
1630.04 119
1630.14 120
1630.23 120
1630.32 119
1630.41 117
1630.51 115
1630.60 114
1630.69 113
1630.79 111
1630.88 108
1630.97 103
1631.06 97
1631.16 90
1631.25 83
1631.34 75
1631.43 69
1631.53 64
1631.62 60
1631.71 58
1631.81 56
1631.90 55
1631.99 55
1632.08 54
1632.18 54
1632.27 54
1632.36 54
1632.45 55
1632.55 57
1632.64 59
1632.73 63
1632.83 68
1632.92 74
1633.01 80
1633.10 88
1633.20 95
1633.29 102
1633.38 106
1633.48 109
1633.57 108
1633.66 105
1633.75 102
1633.85 98
1633.94 97
1634.03 98
1634.12 103
1634.22 110
1634.31 119
1634.40 129
1634.50 138
1634.59 145
1634.68 149
1634.77 150
1634.87 147
1634.96 142
1635.05 134
1635.15 123
1635.24 110
1635.33 97
1635.42 83
1635.52 69
1635.61 57
1635.70 46
1635.80 36
1635.89 27
1635.98 18
1636.07 9
1636.17 1
1636.26 0
1636.35 0
1636.45 0
1636.54 0
1636.63 0
1636.72 0
1636.82 0
1636.91 2
1637.00 6
1637.10 9
1637.19 11
1637.28 14
1637.37 18
1637.47 24
1637.56 33
1637.65 42
1637.75 51
1637.84 58
1637.93 62
1638.02 63
1638.12 61
1638.21 57
1638.30 52
1638.40 48
1638.49 47
1638.58 47
1638.68 49
1638.77 53
1638.86 58
1638.95 63
1639.05 68
1639.14 74
1639.23 79
1639.33 84
1639.42 89
1639.51 95
1639.60 101
1639.70 109
1639.79 117
1639.88 126
1639.98 134
1640.07 142
1640.16 148
1640.26 153
1640.35 155
1640.44 155
1640.53 152
1640.63 148
1640.72 142
1640.81 136
1640.91 132
1641.00 130
1641.09 132
1641.18 138
1641.28 147
1641.37 158
1641.46 169
1641.56 178
1641.65 185
1641.74 189
1641.84 192
1641.93 193
1642.02 193
1642.12 193
1642.21 192
1642.30 190
1642.39 187
1642.49 181
1642.58 173
1642.67 163
1642.77 153
1642.86 144
1642.95 136
1643.05 131
1643.14 128
1643.23 127
1643.32 127
1643.42 128
1643.51 130
1643.60 132
1643.70 134
1643.79 136
1643.88 137
1643.98 139
1644.07 140
1644.16 142
1644.26 142
1644.35 142
1644.44 141
1644.53 138
1644.63 134
1644.72 131
1644.81 129
1644.91 128
1645.00 128
1645.09 131
1645.19 134
1645.28 137
1645.37 138
1645.47 138
1645.56 136
1645.65 132
1645.75 127
1645.84 123
1645.93 121
1646.02 122
1646.12 124
1646.21 129
1646.30 134
1646.40 140
1646.49 145
1646.58 149
1646.68 153
1646.77 155
1646.86 158
1646.96 161
1647.05 163
1647.14 165
1647.24 166
1647.33 164
1647.42 161
1647.51 156
1647.61 150
1647.70 143
1647.79 136
1647.89 130
1647.98 124
1648.07 120
1648.17 118
1648.26 118
1648.35 119
1648.45 121
1648.54 123
1648.63 126
1648.73 127
1648.82 128
1648.91 127
1649.01 127
1649.10 125
1649.19 124
1649.29 122
1649.38 120
1649.47 118
1649.57 115
1649.66 113
1649.75 112
1649.85 110
1649.94 109
1650.03 108
1650.12 106
1650.22 103
1650.31 99
1650.40 93
1650.50 87
1650.59 80
1650.68 74
1650.78 68
1650.87 62
1650.96 58
1651.06 56
1651.15 55
1651.24 56
1651.34 59
1651.43 62
1651.52 66
1651.62 68
1651.71 69
1651.80 68
1651.90 64
1651.99 58
1652.08 50
1652.18 42
1652.27 34
1652.36 28
1652.46 25
1652.55 25
1652.64 28
1652.74 34
1652.83 42
1652.92 50
1653.02 57
1653.11 64
1653.20 71
1653.30 77
1653.39 83
1653.48 88
1653.58 93
1653.67 95
1653.76 96
1653.86 92
1653.95 85
1654.04 75
1654.14 64
1654.23 52
1654.32 42
1654.42 35
1654.51 31
1654.60 29
1654.70 29
1654.79 29
1654.88 29
1654.98 29
1655.07 29
1655.16 30
1655.26 31
1655.35 34
1655.44 36
1655.54 38
1655.63 38
1655.72 36
1655.82 32
1655.91 25
1656.00 16
1656.10 7
1656.19 0
1656.29 0
1656.38 0
1656.47 0
1656.57 0
1656.66 0
1656.75 0
1656.85 0
1656.94 0
1657.03 6
1657.13 13
1657.22 21
1657.31 30
1657.41 40
1657.50 50
1657.59 57
1657.69 62
1657.78 64
1657.87 62
1657.97 57
1658.06 50
1658.15 42
1658.25 36
1658.34 33
1658.43 34
1658.53 39
1658.62 48
1658.72 59
1658.81 71
1658.90 82
1659.00 91
1659.09 97
1659.18 100
1659.28 102
1659.37 103
1659.46 103
1659.56 102
1659.65 101
1659.74 100
1659.84 98
1659.93 96
1660.02 94
1660.12 92
1660.21 91
1660.30 91
1660.40 92
1660.49 93
1660.59 94
1660.68 96
1660.77 98
1660.87 101
1660.96 106
1661.05 112
1661.15 120
1661.24 128
1661.33 135
1661.43 140
1661.52 144
1661.61 145
1661.71 143
1661.80 141
1661.90 138
1661.99 135
1662.08 133
1662.18 131
1662.27 129
1662.36 126
1662.46 120
1662.55 114
1662.64 106
1662.74 97
1662.83 89
1662.92 82
1663.02 78
1663.11 75
1663.21 74
1663.30 74
1663.39 75
1663.49 75
1663.58 75
1663.67 74
1663.77 73
1663.86 72
1663.95 73
1664.05 74
1664.14 78
1664.24 83
1664.33 90
1664.42 97
1664.52 104
1664.61 111
1664.70 115
1664.80 118
1664.89 118
1664.98 116
1665.08 113
1665.17 110
1665.27 106
1665.36 102
1665.45 98
1665.55 93
1665.64 89
1665.73 85
1665.83 82
1665.92 80
1666.02 80
1666.11 81
1666.20 84
1666.30 87
1666.39 91
1666.48 94
1666.58 97
1666.67 99
1666.77 99
1666.86 98
1666.95 96
1667.05 93
1667.14 90
1667.23 86
1667.33 83
1667.42 81
1667.51 79
1667.61 78
1667.70 77
1667.80 78
1667.89 80
1667.98 83
1668.08 87
1668.17 91
1668.26 93
1668.36 94
1668.45 92
1668.55 87
1668.64 80
1668.73 70
1668.83 60
1668.92 50
1669.02 43
1669.11 37
1669.20 35
1669.30 36
1669.39 38
1669.48 41
1669.58 44
1669.67 46
1669.77 48
1669.86 49
1669.95 51
1670.05 53
1670.14 57
1670.23 62
1670.33 69
1670.42 76
1670.52 82
1670.61 87
1670.70 89
1670.80 88
1670.89 84
1670.99 78
1671.08 70
1671.17 63
1671.27 56
1671.36 52
1671.45 51
1671.55 52
1671.64 55
1671.74 59
1671.83 63
1671.92 67
1672.02 69
1672.11 70
1672.21 70
1672.30 70
1672.39 69
1672.49 68
1672.58 66
1672.67 65
1672.77 64
1672.86 63
1672.96 62
1673.05 61
1673.14 60
1673.24 58
1673.33 56
1673.43 53
1673.52 50
1673.61 45
1673.71 40
1673.80 35
1673.90 29
1673.99 24
1674.08 20
1674.18 17
1674.27 15
1674.36 16
1674.46 19
1674.55 24
1674.65 32
1674.74 42
1674.83 54
1674.93 68
1675.02 82
1675.12 96
1675.21 108
1675.30 117
1675.40 121
1675.49 121
1675.59 116
1675.68 108
1675.77 98
1675.87 88
1675.96 80
1676.06 75
1676.15 74
1676.24 75
1676.34 78
1676.43 82
1676.53 85
1676.62 87
1676.71 86
1676.81 84
1676.90 80
1677.00 74
1677.09 67
1677.18 59
1677.28 50
1677.37 41
1677.47 33
1677.56 26
1677.65 22
1677.75 21
1677.84 23
1677.94 28
1678.03 33
1678.12 38
1678.22 42
1678.31 43
1678.41 43
1678.50 41
1678.59 38
1678.69 35
1678.78 33
1678.88 31
1678.97 30
1679.06 31
1679.16 33
1679.25 37
1679.35 42
1679.44 49
1679.54 57
1679.63 66
1679.72 73
1679.82 80
1679.91 85
1680.01 87
1680.10 88
1680.19 86
1680.29 82
1680.38 76
1680.48 69
1680.57 61
1680.66 52
1680.76 44
1680.85 37
1680.95 30
1681.04 25
1681.13 21
1681.23 16
1681.32 12
1681.42 7
1681.51 2
1681.61 0
1681.70 0
1681.79 0
1681.89 0
1681.98 0
1682.08 0
1682.17 0
1682.26 3
1682.36 6
1682.45 7
1682.55 6
1682.64 5
1682.74 4
1682.83 5
1682.92 8
1683.02 14
1683.11 22
1683.21 32
1683.30 42
1683.39 52
1683.49 61
1683.58 69
1683.68 76
1683.77 82
1683.87 86
1683.96 89
1684.05 89
1684.15 87
1684.24 84
1684.34 80
1684.43 77
1684.52 76
1684.62 76
1684.71 78
1684.81 79
1684.90 80
1685.00 79
1685.09 76
1685.18 72
1685.28 67
1685.37 63
1685.47 62
1685.56 63
1685.66 65
1685.75 69
1685.84 71
1685.94 71
1686.03 67
1686.13 60
1686.22 52
1686.32 44
1686.41 40
1686.50 40
1686.60 47
1686.69 59
1686.79 77
1686.88 98
1686.98 119
1687.07 138
1687.16 153
1687.26 163
1687.35 169
1687.45 171
1687.54 170
1687.64 167
1687.73 163
1687.82 158
1687.92 151
1688.01 143
1688.11 133
1688.20 122
1688.30 111
1688.39 102
1688.48 96
1688.58 92
1688.67 91
1688.77 94
1688.86 99
1688.96 105
1689.05 113
1689.14 120
1689.24 128
1689.33 133
1689.43 137
1689.52 138
1689.62 138
1689.71 137
1689.81 135
1689.90 133
1689.99 131
1690.09 130
1690.18 128
1690.28 126
1690.37 121
1690.47 116
1690.56 108
1690.65 101
1690.75 93
1690.84 86
1690.94 79
1691.03 74
1691.13 70
1691.22 67
1691.32 66
1691.41 67
1691.50 71
1691.60 77
1691.69 86
1691.79 96
1691.88 106
1691.98 115
1692.07 122
1692.17 127
1692.26 131
1692.35 134
1692.45 136
1692.54 138
1692.64 141
1692.73 145
1692.83 149
1692.92 152
1693.02 155
1693.11 155
1693.20 153
1693.30 149
1693.39 143
1693.49 136
1693.58 127
1693.68 118
1693.77 108
1693.87 97
1693.96 86
1694.05 75
1694.15 64
1694.24 55
1694.34 47
1694.43 41
1694.53 37
1694.62 36
1694.72 38
1694.81 42
1694.90 49
1695.00 58
1695.09 69
1695.19 79
1695.28 87
1695.38 93
1695.47 96
1695.57 95
1695.66 93
1695.76 90
1695.85 87
1695.94 84
1696.04 82
1696.13 81
1696.23 81
1696.32 81
1696.42 83
1696.51 86
1696.61 91
1696.70 97
1696.80 102
1696.89 104
1696.98 104
1697.08 99
1697.17 91
1697.27 80
1697.36 67
1697.46 55
1697.55 45
1697.65 38
1697.74 33
1697.84 30
1697.93 29
1698.02 29
1698.12 28
1698.21 26
1698.31 23
1698.40 20
1698.50 19
1698.59 20
1698.69 25
1698.78 34
1698.88 46
1698.97 61
1699.07 76
1699.16 88
1699.25 98
1699.35 105
1699.44 108
1699.54 108
1699.63 108
1699.73 108
1699.82 109
1699.92 109
1700.01 110
1700.11 109
1700.20 105
1700.30 100
1700.39 93
1700.49 86
1700.58 80
1700.67 77
1700.77 78
1700.86 81
1700.96 86
1701.05 91
1701.15 92
1701.24 89
1701.34 82
1701.43 71
1701.53 60
1701.62 50
1701.72 44
1701.81 43
1701.91 47
1702.00 53
1702.09 61
1702.19 68
1702.28 73
1702.38 74
1702.47 73
1702.57 68
1702.66 62
1702.76 54
1702.85 45
1702.95 37
1703.04 29
1703.14 22
1703.23 16
1703.33 10
1703.42 4
1703.52 0
1703.61 0
1703.71 0
1703.80 0
1703.89 0
1703.99 0
1704.08 0
1704.18 2
1704.27 3
1704.37 3
1704.46 2
1704.56 2
1704.65 3
1704.75 4
1704.84 6
1704.94 8
1705.03 10
1705.13 11
1705.22 11
1705.32 12
1705.41 14
1705.51 17
1705.60 21
1705.70 26
1705.79 31
1705.89 35
1705.98 38
1706.07 41
1706.17 44
1706.26 47
1706.36 51
1706.45 55
1706.55 58
1706.64 59
1706.74 57
1706.83 52
1706.93 45
1707.02 38
1707.12 31
1707.21 27
1707.31 26
1707.40 28
1707.50 32
1707.59 37
1707.69 41
1707.78 43
1707.88 45
1707.97 45
1708.07 46
1708.16 47
1708.26 51
1708.35 57
1708.45 64
1708.54 71
1708.64 77
1708.73 81
1708.83 84
1708.92 86
1709.02 85
1709.11 84
1709.21 82
1709.30 80
1709.39 79
1709.49 77
1709.58 76
1709.68 75
1709.77 73
1709.87 71
1709.96 69
1710.06 65
1710.15 61
1710.25 57
1710.34 53
1710.44 51
1710.53 50
1710.63 51
1710.72 54
1710.82 58
1710.91 63
1711.01 67
1711.10 70
1711.20 72
1711.29 73
1711.39 74
1711.48 75
1711.58 77
1711.67 81
1711.77 86
1711.86 91
1711.96 96
1712.05 100
1712.15 102
1712.24 101
1712.34 98
1712.43 93
1712.53 86
1712.62 78
1712.72 70
1712.81 62
1712.91 56
1713.00 51
1713.10 49
1713.19 48
1713.29 50
1713.38 51
1713.48 53
1713.57 52
1713.67 50
1713.76 46
1713.86 41
1713.95 35
1714.05 31
1714.14 28
1714.24 27
1714.33 29
1714.43 32
1714.52 35
1714.62 37
1714.71 38
1714.81 37
1714.90 34
1715.00 31
1715.09 30
1715.19 30
1715.28 35
1715.38 43
1715.47 52
1715.57 63
1715.66 71
1715.76 76
1715.85 77
1715.95 74
1716.04 69
1716.14 63
1716.24 58
1716.33 57
1716.43 58
1716.52 63
1716.62 69
1716.71 75
1716.81 80
1716.90 83
1717.00 82
1717.09 78
1717.19 71
1717.28 61
1717.38 49
1717.47 36
1717.57 25
1717.66 17
1717.76 11
1717.85 8
1717.95 6
1718.04 5
1718.14 2
1718.23 0
1718.33 0
1718.42 0
1718.52 0
1718.61 0
1718.71 0
1718.80 0
1718.90 3
1718.99 14
1719.09 25
1719.18 36
1719.28 47
1719.37 58
1719.47 69
1719.57 80
1719.66 90
1719.76 98
1719.85 104
1719.95 108
1720.04 108
1720.14 105
1720.23 101
1720.33 95
1720.42 90
1720.52 87
1720.61 88
1720.71 92
1720.80 99
1720.90 108
1720.99 118
1721.09 126
1721.18 132
1721.28 134
1721.37 134
1721.47 131
1721.56 127
1721.66 122
1721.76 116
1721.85 110
1721.95 103
1722.04 97
1722.14 93
1722.23 91
1722.33 93
1722.42 97
1722.52 105
1722.61 115
1722.71 125
1722.80 134
1722.90 142
1722.99 147
1723.09 151
1723.18 152
1723.28 150
1723.37 148
1723.47 144
1723.57 141
1723.66 138
1723.76 135
1723.85 133
1723.95 131
1724.04 128
1724.14 125
1724.23 120
1724.33 113
1724.42 107
1724.52 100
1724.61 94
1724.71 90
1724.80 87
1724.90 84
1725.00 81
1725.09 76
1725.19 70
1725.28 62
1725.38 53
1725.47 43
1725.57 34
1725.66 26
1725.76 21
1725.85 17
1725.95 14
1726.04 13
1726.14 13
1726.23 14
1726.33 15
1726.43 16
1726.52 16
1726.62 15
1726.71 13
1726.81 10
1726.90 7
1727.00 4
1727.09 1
1727.19 0
1727.28 0
1727.38 0
1727.48 3
1727.57 6
1727.67 11
1727.76 16
1727.86 21
1727.95 26
1728.05 31
1728.14 35
1728.24 39
1728.33 42
1728.43 45
1728.52 48
1728.62 52
1728.72 57
1728.81 62
1728.91 68
1729.00 73
1729.10 77
1729.19 80
1729.29 82
1729.38 83
1729.48 85
1729.57 88
1729.67 93
1729.77 99
1729.86 106
1729.96 114
1730.05 123
1730.15 130
1730.24 137
1730.34 141
1730.43 142
1730.53 140
1730.63 133
1730.72 123
1730.82 110
1730.91 94
1731.01 77
1731.10 60
1731.20 43
1731.29 29
1731.39 18
1731.48 10
1731.58 4
1731.68 0
1731.77 0
1731.87 0
1731.96 0
1732.06 0
1732.15 0
1732.25 0
1732.34 0
1732.44 0
1732.54 4
1732.63 11
1732.73 16
1732.82 18
1732.92 18
1733.01 14
1733.11 10
1733.20 5
1733.30 2
1733.40 0
1733.49 1
1733.59 4
1733.68 8
1733.78 13
1733.87 17
1733.97 21
1734.06 23
1734.16 25
1734.26 24
1734.35 22
1734.45 20
1734.54 17
1734.64 15
1734.73 12
1734.83 10
1734.92 7
1735.02 4
1735.12 0
1735.21 0
1735.31 0
1735.40 0
1735.50 0
1735.59 0
1735.69 5
1735.79 16
1735.88 27
1735.98 39
1736.07 51
1736.17 62
1736.26 75
1736.36 87
1736.46 100
1736.55 112
1736.65 122
1736.74 128
1736.84 129
1736.93 127
1737.03 123
1737.12 118
1737.22 114
1737.32 112
1737.41 113
1737.51 115
1737.60 117
1737.70 117
1737.79 114
1737.89 109
1737.99 101
1738.08 92
1738.18 84
1738.27 78
1738.37 74
1738.46 73
1738.56 75
1738.66 79
1738.75 84
1738.85 89
1738.94 94
1739.04 98
1739.13 100
1739.23 100
1739.33 99
1739.42 97
1739.52 95
1739.61 95
1739.71 97
1739.80 100
1739.90 105
1740.00 111
1740.09 115
1740.19 116
1740.28 113
1740.38 108
1740.48 101
1740.57 95
1740.67 90
1740.76 88
1740.86 90
1740.95 93
1741.05 98
1741.15 102
1741.24 104
1741.34 106
1741.43 106
1741.53 107
1741.62 109
1741.72 113
1741.82 119
1741.91 125
1742.01 132
1742.10 138
1742.20 142
1742.30 143
1742.39 143
1742.49 141
1742.58 137
1742.68 132
1742.77 128
1742.87 126
1742.97 125
1743.06 125
1743.16 128
1743.25 131
1743.35 134
1743.45 135
1743.54 134
1743.64 131
1743.73 126
1743.83 121
1743.92 117
1744.02 116
1744.12 119
1744.21 125
1744.31 133
1744.40 143
1744.50 152
1744.60 159
1744.69 165
1744.79 169
1744.88 172
1744.98 175
1745.07 177
1745.17 181
1745.27 185
1745.36 191
1745.46 200
1745.55 214
1745.65 234
1745.75 261
1745.84 297
1745.94 340
1746.03 389
1746.13 440
1746.23 491
1746.32 538
1746.42 580
1746.51 616
1746.61 647
1746.71 674
1746.80 697
1746.90 717
1746.99 735
1747.09 751
1747.19 767
1747.28 781
1747.38 795
1747.47 807
1747.57 818
1747.66 827
1747.76 831
1747.86 830
1747.95 825
1748.05 814
1748.14 799
1748.24 780
1748.34 759
1748.43 735
1748.53 709
1748.62 682
1748.72 653
1748.82 625
1748.91 597
1749.01 571
1749.10 546
1749.20 524
1749.30 505
1749.39 487
1749.49 470
1749.58 453
1749.68 434
1749.78 412
1749.87 387
1749.97 359
1750.06 330
1750.16 300
1750.26 273
1750.35 249
1750.45 229
1750.55 215
1750.64 205
1750.74 200
1750.83 197
1750.93 195
1751.03 195
1751.12 195
1751.22 193
1751.31 190
1751.41 185
1751.51 177
1751.60 168
1751.70 159
1751.79 151
1751.89 145
1751.99 142
1752.08 141
1752.18 143
1752.27 146
1752.37 149
1752.47 151
1752.56 153
1752.66 154
1752.75 155
1752.85 155
1752.95 154
1753.04 153
1753.14 151
1753.24 148
1753.33 144
1753.43 138
1753.52 131
1753.62 123
1753.72 115
1753.81 108
1753.91 101
1754.00 95
1754.10 91
1754.20 88
1754.29 86
1754.39 84
1754.49 83
1754.58 83
1754.68 83
1754.77 83
1754.87 85
1754.97 87
1755.06 89
1755.16 91
1755.25 92
1755.35 93
1755.45 92
1755.54 91
1755.64 90
1755.74 89
1755.83 90
1755.93 91
1756.02 93
1756.12 95
1756.22 96
1756.31 95
1756.41 93
1756.50 89
1756.60 83
1756.70 77
1756.79 70
1756.89 66
1756.99 63
1757.08 63
1757.18 66
1757.27 71
1757.37 77
1757.47 83
1757.56 89
1757.66 93
1757.76 95
1757.85 93
1757.95 88
1758.04 80
1758.14 70
1758.24 59
1758.33 48
1758.43 40
1758.53 35
1758.62 33
1758.72 35
1758.81 39
1758.91 44
1759.01 50
1759.10 54
1759.20 57
1759.30 58
1759.39 59
1759.49 59
1759.58 59
1759.68 60
1759.78 61
1759.87 64
1759.97 67
1760.07 70
1760.16 74
1760.26 78
1760.36 82
1760.45 86
1760.55 91
1760.64 96
1760.74 100
1760.84 104
1760.93 107
1761.03 107
1761.13 106
1761.22 103
1761.32 98
1761.41 91
1761.51 84
1761.61 76
1761.70 68
1761.80 61
1761.90 56
1761.99 53
1762.09 53
1762.19 56
1762.28 62
1762.38 71
1762.47 81
1762.57 92
1762.67 104
1762.76 114
1762.86 124
1762.96 131
1763.05 137
1763.15 140
1763.25 140
1763.34 137
1763.44 131
1763.53 122
1763.63 111
1763.73 101
1763.82 92
1763.92 86
1764.02 83
1764.11 85
1764.21 89
1764.31 95
1764.40 102
1764.50 108
1764.60 112
1764.69 112
1764.79 110
1764.88 105
1764.98 97
1765.08 88
1765.17 79
1765.27 71
1765.37 65
1765.46 61
1765.56 59
1765.66 60
1765.75 62
1765.85 66
1765.95 72
1766.04 79
1766.14 87
1766.24 95
1766.33 101
1766.43 104
1766.52 101
1766.62 93
1766.72 80
1766.81 65
1766.91 49
1767.01 36
1767.10 27
1767.20 24
1767.30 24
1767.39 28
1767.49 34
1767.59 38
1767.68 41
1767.78 41
1767.88 41
1767.97 40
1768.07 40
1768.17 41
1768.26 43
1768.36 46
1768.45 50
1768.55 55
1768.65 61
1768.74 69
1768.84 79
1768.94 91
1769.03 106
1769.13 120
1769.23 133
1769.32 143
1769.42 146
1769.52 144
1769.61 135
1769.71 121
1769.81 105
1769.90 90
1770.00 77
1770.10 67
1770.19 61
1770.29 57
1770.39 55
1770.48 54
1770.58 52
1770.68 50
1770.77 47
1770.87 44
1770.97 43
1771.06 44
1771.16 49
1771.26 57
1771.35 67
1771.45 80
1771.55 92
1771.64 102
1771.74 109
1771.83 110
1771.93 105
1772.03 93
1772.12 78
1772.22 59
1772.32 39
1772.41 22
1772.51 9
1772.61 1
1772.70 0
1772.80 3
1772.90 11
1772.99 20
1773.09 30
1773.19 39
1773.28 47
1773.38 53
1773.48 59
1773.57 65
1773.67 71
1773.77 77
1773.86 82
1773.96 86
1774.06 90
1774.15 92
1774.25 94
1774.35 95
1774.44 96
1774.54 97
1774.64 97
1774.73 95
1774.83 92
1774.93 88
1775.02 83
1775.12 79
1775.22 75
1775.32 71
1775.41 69
1775.51 67
1775.61 66
1775.70 66
1775.80 67
1775.90 70
1775.99 73
1776.09 76
1776.19 78
1776.28 78
1776.38 75
1776.48 69
1776.57 62
1776.67 53
1776.77 43
1776.86 35
1776.96 27
1777.06 22
1777.15 17
1777.25 14
1777.35 11
1777.44 8
1777.54 5
1777.64 0
1777.73 0
1777.83 0
1777.93 0
1778.02 0
1778.12 0
1778.22 0
1778.31 0
1778.41 1
1778.51 9
1778.61 17
1778.70 25
1778.80 32
1778.90 39
1778.99 44
1779.09 50
1779.19 55
1779.28 62
1779.38 69
1779.48 78
1779.57 89
1779.67 100
1779.77 112
1779.86 123
1779.96 134
1780.06 143
1780.15 150
1780.25 156
1780.35 159
1780.44 160
1780.54 159
1780.64 156
1780.74 150
1780.83 142
1780.93 133
1781.03 124
1781.12 116
1781.22 110
1781.32 107
1781.41 109
1781.51 114
1781.61 120
1781.70 127
1781.80 132
1781.90 135
1782.00 135
1782.09 133
1782.19 130
1782.29 127
1782.38 125
1782.48 124
1782.58 124
1782.67 124
1782.77 123
1782.87 121
1782.96 116
1783.06 110
1783.16 103
1783.25 97
1783.35 92
1783.45 90
1783.55 91
1783.64 94
1783.74 99
1783.84 104
1783.93 108
1784.03 110
1784.13 108
1784.22 105
1784.32 101
1784.42 98
1784.52 98
1784.61 101
1784.71 109
1784.81 119
1784.90 132
1785.00 144
1785.10 155
1785.19 163
1785.29 170
1785.39 173
1785.49 174
1785.58 173
1785.68 169
1785.78 163
1785.87 154
1785.97 144
1786.07 134
1786.16 124
1786.26 115
1786.36 110
1786.46 109
1786.55 111
1786.65 118
1786.75 127
1786.84 139
1786.94 152
1787.04 163
1787.13 172
1787.23 176
1787.33 175
1787.43 168
1787.52 157
1787.62 143
1787.72 129
1787.81 116
1787.91 106
1788.01 101
1788.11 99
1788.20 101
1788.30 104
1788.40 109
1788.49 114
1788.59 120
1788.69 125
1788.78 131
1788.88 137
1788.98 143
1789.08 147
1789.17 150
1789.27 150
1789.37 149
1789.46 146
1789.56 142
1789.66 138
1789.76 136
1789.85 136
1789.95 138
1790.05 144
1790.14 151
1790.24 158
1790.34 164
1790.44 168
1790.53 170
1790.63 169
1790.73 166
1790.82 160
1790.92 154
1791.02 147
1791.12 138
1791.21 129
1791.31 119
1791.41 109
1791.50 101
1791.60 95
1791.70 92
1791.80 91
1791.89 91
1791.99 92
1792.09 92
1792.18 90
1792.28 88
1792.38 85
1792.48 82
1792.57 79
1792.67 75
1792.77 71
1792.86 67
1792.96 63
1793.06 58
1793.16 54
1793.25 50
1793.35 48
1793.45 46
1793.54 45
1793.64 44
1793.74 43
1793.84 42
1793.93 43
1794.03 45
1794.13 50
1794.23 57
1794.32 66
1794.42 77
1794.52 88
1794.61 99
1794.71 108
1794.81 117
1794.91 124
1795.00 131
1795.10 138
1795.20 145
1795.30 151
1795.39 156
1795.49 157
1795.59 154
1795.68 147
1795.78 136
1795.88 124
1795.98 112
1796.07 103
1796.17 99
1796.27 101
1796.37 108
1796.46 118
1796.56 129
1796.66 138
1796.75 144
1796.85 146
1796.95 144
1797.05 140
1797.14 136
1797.24 133
1797.34 133
1797.44 135
1797.53 138
1797.63 143
1797.73 148
1797.82 152
1797.92 154
1798.02 154
1798.12 151
1798.21 147
1798.31 141
1798.41 134
1798.51 127
1798.60 119
1798.70 113
1798.80 107
1798.90 103
1798.99 100
1799.09 98
1799.19 97
1799.29 97
1799.38 96
1799.48 96
1799.58 96
1799.67 95
1799.77 93
1799.87 87
1799.97 80
1800.06 69
1800.16 59
1800.26 49
1800.36 42
1800.45 39
1800.55 41
1800.65 48
1800.75 59
1800.84 73
1800.94 87
1801.04 102
1801.14 115
1801.23 126
1801.33 136
1801.43 145
1801.53 152
1801.62 160
1801.72 167
1801.82 175
1801.92 183
1802.01 190
1802.11 196
1802.21 201
1802.30 205
1802.40 209
1802.50 214
1802.60 219
1802.69 224
1802.79 231
1802.89 238
1802.99 244
1803.08 248
1803.18 251
1803.28 252
1803.38 253
1803.47 254
1803.57 255
1803.67 259
1803.77 267
1803.86 277
1803.96 291
1804.06 309
1804.16 329
1804.25 351
1804.35 375
1804.45 400
1804.55 423
1804.64 445
1804.74 464
1804.84 479
1804.94 489
1805.03 493
1805.13 493
1805.23 488
1805.33 479
1805.42 468
1805.52 455
1805.62 442
1805.72 430
1805.81 419
1805.91 408
1806.01 398
1806.11 387
1806.21 376
1806.30 364
1806.40 352
1806.50 341
1806.60 332
1806.69 327
1806.79 325
1806.89 325
1806.99 327
1807.08 329
1807.18 329
1807.28 325
1807.38 317
1807.47 306
1807.57 291
1807.67 276
1807.77 260
1807.86 246
1807.96 235
1808.06 226
1808.16 220
1808.25 216
1808.35 214
1808.45 211
1808.55 208
1808.64 203
1808.74 198
1808.84 192
1808.94 184
1809.04 176
1809.13 168
1809.23 160
1809.33 153
1809.43 145
1809.52 138
1809.62 132
1809.72 125
1809.82 119
1809.91 113
1810.01 108
1810.11 102
1810.21 97
1810.30 92
1810.40 88
1810.50 84
1810.60 81
1810.70 78
1810.79 76
1810.89 76
1810.99 79
1811.09 85
1811.18 93
1811.28 103
1811.38 113
1811.48 121
1811.57 125
1811.67 126
1811.77 125
1811.87 123
1811.97 122
1812.06 125
1812.16 130
1812.26 139
1812.36 149
1812.45 159
1812.55 166
1812.65 170
1812.75 170
1812.84 166
1812.94 157
1813.04 146
1813.14 132
1813.24 117
1813.33 102
1813.43 90
1813.53 80
1813.63 73
1813.72 70
1813.82 68
1813.92 66
1814.02 63
1814.12 58
1814.21 50
1814.31 40
1814.41 29
1814.51 19
1814.60 10
1814.70 5
1814.80 1
1814.90 0
1815.00 0
1815.09 0
1815.19 0
1815.29 0
1815.39 0
1815.48 0
1815.58 0
1815.68 0
1815.78 0
1815.88 2
1815.97 6
1816.07 11
1816.17 18
1816.27 27
1816.37 37
1816.46 47
1816.56 57
1816.66 64
1816.76 70
1816.85 73
1816.95 75
1817.05 75
1817.15 76
1817.25 77
1817.34 79
1817.44 82
1817.54 85
1817.64 89
1817.74 93
1817.83 98
1817.93 104
1818.03 112
1818.13 120
1818.22 129
1818.32 136
1818.42 142
1818.52 143
1818.62 140
1818.71 134
1818.81 124
1818.91 112
1819.01 101
1819.11 92
1819.20 86
1819.30 83
1819.40 85
1819.50 89
1819.60 94
1819.69 101
1819.79 107
1819.89 114
1819.99 121
1820.08 128
1820.18 134
1820.28 139
1820.38 140
1820.48 137
1820.57 130
1820.67 119
1820.77 105
1820.87 90
1820.97 75
1821.06 62
1821.16 52
1821.26 44
1821.36 39
1821.46 34
1821.55 29
1821.65 23
1821.75 15
1821.85 6
1821.95 0
1822.04 0
1822.14 0
1822.24 0
1822.34 0
1822.44 0
1822.53 0
1822.63 0
1822.73 6
1822.83 14
1822.93 21
1823.02 25
1823.12 28
1823.22 28
1823.32 26
1823.42 23
1823.51 20
1823.61 17
1823.71 15
1823.81 13
1823.91 13
1824.00 12
1824.10 12
1824.20 12
1824.30 11
1824.40 10
1824.49 9
1824.59 9
1824.69 10
1824.79 12
1824.89 15
1824.98 19
1825.08 23
1825.18 28
1825.28 32
1825.38 35
1825.47 38
1825.57 38
1825.67 38
1825.77 35
1825.87 32
1825.97 27
1826.06 23
1826.16 20
1826.26 20
1826.36 21
1826.46 25
1826.55 31
1826.65 38
1826.75 44
1826.85 49
1826.95 51
1827.04 51
1827.14 50
1827.24 48
1827.34 45
1827.44 42
1827.53 38
1827.63 33
1827.73 27
1827.83 20
1827.93 11
1828.03 3
1828.12 0
1828.22 0
1828.32 0
1828.42 0
1828.52 3
1828.61 10
1828.71 18
1828.81 25
1828.91 30
1829.01 34
1829.11 38
1829.20 42
1829.30 49
1829.40 59
1829.50 70
1829.60 82
1829.69 92
1829.79 97
1829.89 98
1829.99 93
1830.09 84
1830.19 71
1830.28 59
1830.38 49
1830.48 43
1830.58 41
1830.68 42
1830.77 45
1830.87 48
1830.97 49
1831.07 49
1831.17 45
1831.27 38
1831.36 30
1831.46 20
1831.56 11
1831.66 4
1831.76 0
1831.86 1
1831.95 5
1832.05 13
1832.15 24
1832.25 37
1832.35 48
1832.44 57
1832.54 61
1832.64 60
1832.74 52
1832.84 40
1832.94 25
1833.03 9
1833.13 0
1833.23 0
1833.33 0
1833.43 0
1833.53 0
1833.62 1
1833.72 9
1833.82 14
1833.92 16
1834.02 15
1834.12 11
1834.21 5
1834.31 0
1834.41 0
1834.51 0
1834.61 0
1834.71 0
1834.80 2
1834.90 11
1835.00 21
1835.10 29
1835.20 37
1835.30 42
1835.39 46
1835.49 49
1835.59 50
1835.69 50
1835.79 49
1835.89 46
1835.98 42
1836.08 36
1836.18 29
1836.28 22
1836.38 14
1836.48 8
1836.57 3
1836.67 0
1836.77 0
1836.87 0
1836.97 0
1837.07 2
1837.16 8
1837.26 16
1837.36 26
1837.46 37
1837.56 49
1837.66 61
1837.75 72
1837.85 82
1837.95 92
1838.05 100
1838.15 107
1838.25 112
1838.35 117
1838.44 120
1838.54 122
1838.64 123
1838.74 122
1838.84 120
1838.94 118
1839.03 115
1839.13 112
1839.23 108
1839.33 104
1839.43 101
1839.53 97
1839.62 94
1839.72 92
1839.82 90
1839.92 88
1840.02 87
1840.12 87
1840.22 87
1840.31 88
1840.41 88
1840.51 88
1840.61 88
1840.71 87
1840.81 85
1840.91 83
1841.00 80
1841.10 77
1841.20 74
1841.30 71
1841.40 70
1841.50 69
1841.59 70
1841.69 70
1841.79 72
1841.89 73
1841.99 75
1842.09 77
1842.19 79
1842.28 83
1842.38 87
1842.48 90
1842.58 92
1842.68 92
1842.78 89
1842.88 85
1842.97 80
1843.07 75
1843.17 73
1843.27 73
1843.37 77
1843.47 82
1843.57 88
1843.66 93
1843.76 96
1843.86 96
1843.96 92
1844.06 87
1844.16 80
1844.26 72
1844.35 63
1844.45 54
1844.55 45
1844.65 35
1844.75 25
1844.85 16
1844.95 9
1845.04 4
1845.14 4
1845.24 8
1845.34 16
1845.44 27
1845.54 39
1845.64 51
1845.73 60
1845.83 67
1845.93 71
1846.03 73
1846.13 73
1846.23 72
1846.33 72
1846.42 71
1846.52 70
1846.62 69
1846.72 66
1846.82 63
1846.92 59
1847.02 55
1847.12 49
1847.21 44
1847.31 37
1847.41 29
1847.51 21
1847.61 14
1847.71 9
1847.81 7
1847.90 8
1848.00 12
1848.10 19
1848.20 27
1848.30 34
1848.40 39
1848.50 41
1848.60 40
1848.69 37
1848.79 33
1848.89 28
1848.99 24
1849.09 21
1849.19 21
1849.29 23
1849.38 26
1849.48 32
1849.58 39
1849.68 47
1849.78 54
1849.88 59
1849.98 64
1850.08 66
1850.17 67
1850.27 67
1850.37 66
1850.47 68
1850.57 72
1850.67 78
1850.77 88
1850.87 99
1850.96 110
1851.06 120
1851.16 129
1851.26 135
1851.36 139
1851.46 142
1851.56 143
1851.66 142
1851.75 138
1851.85 132
1851.95 121
1852.05 108
1852.15 93
1852.25 78
1852.35 64
1852.45 52
1852.55 42
1852.64 32
1852.74 21
1852.84 11
1852.94 2
1853.04 0
1853.14 0
1853.24 0
1853.34 5
1853.43 19
1853.53 36
1853.63 54
1853.73 71
1853.83 88
1853.93 102
1854.03 114
1854.13 125
1854.23 134
1854.32 142
1854.42 147
1854.52 149
1854.62 147
1854.72 142
1854.82 133
1854.92 123
1855.02 111
1855.11 98
1855.21 86
1855.31 75
1855.41 66
1855.51 59
1855.61 55
1855.71 52
1855.81 50
1855.91 50
1856.00 50
1856.10 50
1856.20 50
1856.30 51
1856.40 52
1856.50 54
1856.60 56
1856.70 59
1856.80 64
1856.89 69
1856.99 75
1857.09 82
1857.19 90
1857.29 98
1857.39 105
1857.49 111
1857.59 114
1857.69 115
1857.79 114
1857.88 112
1857.98 109
1858.08 107
1858.18 105
1858.28 103
1858.38 102
1858.48 101
1858.58 99
1858.68 97
1858.77 95
1858.87 92
1858.97 89
1859.07 87
1859.17 87
1859.27 87
1859.37 89
1859.47 91
1859.57 92
1859.67 91
1859.76 87
1859.86 81
1859.96 73
1860.06 65
1860.16 57
1860.26 52
1860.36 50
1860.46 51
1860.56 55
1860.66 59
1860.75 62
1860.85 62
1860.95 57
1861.05 49
1861.15 35
1861.25 19
1861.35 2
1861.45 0
1861.55 0
1861.65 0
1861.74 0
1861.84 0
1861.94 0
1862.04 0
1862.14 0
1862.24 15
1862.34 29
1862.44 40
1862.54 49
1862.64 55
1862.74 59
1862.83 63
1862.93 67
1863.03 73
1863.13 81
1863.23 91
1863.33 101
1863.43 111
1863.53 120
1863.63 127
1863.73 131
1863.83 134
1863.92 136
1864.02 138
1864.12 141
1864.22 145
1864.32 149
1864.42 151
1864.52 151
1864.62 148
1864.72 141
1864.82 132
1864.92 120
1865.01 109
1865.11 101
1865.21 96
1865.31 94
1865.41 97
1865.51 101
1865.61 106
1865.71 110
1865.81 112
1865.91 113
1866.01 113
1866.11 115
1866.20 118
1866.30 125
1866.40 134
1866.50 144
1866.60 154
1866.70 162
1866.80 167
1866.90 169
1867.00 169
1867.10 167
1867.20 163
1867.30 160
1867.39 156
1867.49 153
1867.59 150
1867.69 148
1867.79 147
1867.89 148
1867.99 151
1868.09 153
1868.19 156
1868.29 157
1868.39 157
1868.49 155
1868.59 152
1868.68 149
1868.78 145
1868.88 141
1868.98 137
1869.08 133
1869.18 129
1869.28 124
1869.38 119
1869.48 113
1869.58 107
1869.68 101
1869.78 95
1869.88 90
1869.97 85
1870.07 80
1870.17 78
1870.27 76
1870.37 77
1870.47 80
1870.57 85
1870.67 92
1870.77 101
1870.87 109
1870.97 118
1871.07 126
1871.17 132
1871.27 136
1871.36 139
1871.46 141
1871.56 143
1871.66 144
1871.76 145
1871.86 145
1871.96 144
1872.06 142
1872.16 139
1872.26 134
1872.36 129
1872.46 123
1872.56 118
1872.66 112
1872.75 106
1872.85 100
1872.95 93
1873.05 86
1873.15 79
1873.25 72
1873.35 68
1873.45 65
1873.55 63
1873.65 63
1873.75 62
1873.85 60
1873.95 57
1874.05 54
1874.15 51
1874.25 49
1874.34 48
1874.44 50
1874.54 55
1874.64 60
1874.74 66
1874.84 71
1874.94 75
1875.04 78
1875.14 80
1875.24 82
1875.34 83
1875.44 85
1875.54 86
1875.64 86
1875.74 86
1875.84 85
1875.93 84
1876.03 84
1876.13 87
1876.23 93
1876.33 102
1876.43 113
1876.53 126
1876.63 138
1876.73 148
1876.83 155
1876.93 157
1877.03 155
1877.13 149
1877.23 140
1877.33 128
1877.43 115
1877.53 103
1877.63 94
1877.72 87
1877.82 83
1877.92 82
1878.02 83
1878.12 85
1878.22 85
1878.32 84
1878.42 82
1878.52 78
1878.62 74
1878.72 70
1878.82 66
1878.92 61
1879.02 55
1879.12 46
1879.22 37
1879.32 27
1879.42 17
1879.52 10
1879.62 4
1879.71 2
1879.81 1
1879.91 2
1880.01 2
1880.11 2
1880.21 0
1880.31 0
1880.41 0
1880.51 0
1880.61 0
1880.71 0
1880.81 0
1880.91 6
1881.01 14
1881.11 21
1881.21 27
1881.31 32
1881.41 35
1881.51 35
1881.61 35
1881.71 35
1881.81 34
1881.90 35
1882.00 36
1882.10 38
1882.20 41
1882.30 43
1882.40 45
1882.50 45
1882.60 44
1882.70 40
1882.80 35
1882.90 29
1883.00 22
1883.10 16
1883.20 12
1883.30 10
1883.40 10
1883.50 11
1883.60 13
1883.70 14
1883.80 16
1883.90 17
1884.00 19
1884.10 23
1884.20 29
1884.30 36
1884.40 43
1884.49 49
1884.59 51
1884.69 50
1884.79 43
1884.89 32
1884.99 19
1885.09 5
1885.19 0
1885.29 0
1885.39 0
1885.49 0
1885.59 0
1885.69 0
1885.79 0
1885.89 0
1885.99 6
1886.09 11
1886.19 16
1886.29 20
1886.39 23
1886.49 26
1886.59 28
1886.69 31
1886.79 35
1886.89 40
1886.99 46
1887.09 53
1887.19 61
1887.29 68
1887.39 76
1887.49 82
1887.59 88
1887.68 93
1887.78 98
1887.88 103
1887.98 108
1888.08 114
1888.18 119
1888.28 125
1888.38 129
1888.48 133
1888.58 136
1888.68 137
1888.78 137
1888.88 136
1888.98 134
1889.08 132
1889.18 131
1889.28 129
1889.38 127
1889.48 126
1889.58 125
1889.68 124
1889.78 124
1889.88 125
1889.98 126
1890.08 128
1890.18 129
1890.28 130
1890.38 129
1890.48 127
1890.58 123
1890.68 118
1890.78 112
1890.88 106
1890.98 101
1891.08 96
1891.18 92
1891.28 90
1891.38 89
1891.48 88
1891.58 87
1891.68 87
1891.78 86
1891.88 85
1891.98 83
1892.08 81
1892.18 77
1892.28 71
1892.38 63
1892.47 53
1892.57 43
1892.67 33
1892.77 25
1892.87 20
1892.97 19
1893.07 21
1893.17 26
1893.27 33
1893.37 41
1893.47 49
1893.57 58
1893.67 66
1893.77 74
1893.87 80
1893.97 86
1894.07 90
1894.17 93
1894.27 94
1894.37 94
1894.47 94
1894.57 93
1894.67 92
1894.77 90
1894.87 87
1894.97 84
1895.07 81
1895.17 79
1895.27 76
1895.37 75
1895.47 74
1895.57 73
1895.67 72
1895.77 71
1895.87 71
1895.97 72
1896.07 75
1896.17 81
1896.27 87
1896.37 94
1896.47 98
1896.57 99
1896.67 93
1896.77 82
1896.87 66
1896.97 48
1897.07 30
1897.17 15
1897.27 5
1897.37 1
1897.47 2
1897.57 6
1897.67 12
1897.77 19
1897.87 25
1897.97 30
1898.07 33
1898.17 34
1898.27 35
1898.37 35
1898.47 35
1898.57 37
1898.67 40
1898.77 44
1898.87 51
1898.97 60
1899.07 69
1899.17 77
1899.27 83
1899.37 86
1899.47 87
1899.57 84
1899.67 80
1899.77 75
1899.87 70
1899.97 66
1900.07 63
1900.17 62
1900.27 63
1900.37 64
1900.47 67
1900.57 71
1900.67 76
1900.77 81
1900.87 87
1900.97 93
1901.07 98
1901.17 102
1901.27 104
1901.37 105
1901.47 105
1901.57 103
1901.67 101
1901.77 98
1901.87 96
1901.97 93
1902.07 90
1902.17 88
1902.27 86
1902.37 85
1902.47 86
1902.57 87
1902.67 91
1902.77 96
1902.87 103
1902.97 110
1903.07 118
1903.17 125
1903.27 131
1903.38 135
1903.48 137
1903.58 136
1903.68 134
1903.78 129
1903.88 123
1903.98 117
1904.08 111
1904.18 106
1904.28 102
1904.38 99
1904.48 98
1904.58 97
1904.68 98
1904.78 99
1904.88 100
1904.98 102
1905.08 106
1905.18 110
1905.28 114
1905.38 117
1905.48 118
1905.58 116
1905.68 110
1905.78 103
1905.88 94
1905.98 86
1906.08 80
1906.18 77
1906.28 78
1906.38 81
1906.48 87
1906.58 93
1906.68 99
1906.78 104
1906.88 108
1906.98 111
1907.08 112
1907.18 112
1907.28 110
1907.38 108
1907.48 105
1907.58 101
1907.68 97
1907.78 92
1907.88 87
1907.98 82
1908.08 76
1908.18 69
1908.29 62
1908.39 55
1908.49 50
1908.59 47
1908.69 47
1908.79 51
1908.89 59
1908.99 68
1909.09 78
1909.19 87
1909.29 93
1909.39 95
1909.49 94
1909.59 91
1909.69 88
1909.79 86
1909.89 86
1909.99 88
1910.09 93
1910.19 100
1910.29 108
1910.39 115
1910.49 122
1910.59 127
1910.69 131
1910.79 135
1910.89 139
1910.99 142
1911.09 145
1911.19 147
1911.29 148
1911.39 147
1911.50 144
1911.60 139
1911.70 132
1911.80 125
1911.90 119
1912.00 112
1912.10 106
1912.20 100
1912.30 94
1912.40 87
1912.50 79
1912.60 71
1912.70 62
1912.80 54
1912.90 46
1913.00 40
1913.10 35
1913.20 31
1913.30 28
1913.40 27
1913.50 29
1913.60 33
1913.70 39
1913.80 48
1913.90 57
1914.01 67
1914.11 75
1914.21 82
1914.31 87
1914.41 91
1914.51 95
1914.61 100
1914.71 105
1914.81 112
1914.91 118
1915.01 122
1915.11 122
1915.21 119
1915.31 111
1915.41 101
1915.51 89
1915.61 77
1915.71 67
1915.81 60
1915.91 55
1916.01 51
1916.11 48
1916.22 45
1916.32 40
1916.42 35
1916.52 30
1916.62 28
1916.72 29
1916.82 34
1916.92 44
1917.02 54
1917.12 65
1917.22 72
1917.32 75
1917.42 74
1917.52 68
1917.62 58
1917.72 46
1917.82 35
1917.92 23
1918.02 13
1918.12 3
1918.23 0
1918.33 0
1918.43 0
1918.53 0
1918.63 0
1918.73 0
1918.83 0
1918.93 0
1919.03 3
1919.13 9
1919.23 16
1919.33 22
1919.43 29
1919.53 36
1919.63 43
1919.73 49
1919.83 55
1919.93 59
1920.04 61
1920.14 62
1920.24 62
1920.34 62
1920.44 62
1920.54 64
1920.64 66
1920.74 68
1920.84 69
1920.94 68
1921.04 65
1921.14 61
1921.24 57
1921.34 54
1921.44 53
1921.54 54
1921.64 56
1921.75 59
1921.85 60
1921.95 61
1922.05 61
1922.15 63
1922.25 67
1922.35 73
1922.45 82
1922.55 93
1922.65 102
1922.75 109
1922.85 112
1922.95 111
1923.05 106
1923.15 100
1923.26 93
1923.36 90
1923.46 91
1923.56 97
1923.66 106
1923.76 117
1923.86 128
1923.96 136
1924.06 140
1924.16 140
1924.26 138
1924.36 135
1924.46 133
1924.56 132
1924.66 132
1924.77 132
1924.87 130
1924.97 126
1925.07 120
1925.17 111
1925.27 102
1925.37 94
1925.47 88
1925.57 84
1925.67 83
1925.77 83
1925.87 83
1925.97 82
1926.07 80
1926.18 77
1926.28 73
1926.38 71
1926.48 69
1926.58 69
1926.68 70
1926.78 72
1926.88 73
1926.98 74
1927.08 75
1927.18 75
1927.28 77
1927.38 79
1927.49 83
1927.59 87
1927.69 91
1927.79 93
1927.89 91
1927.99 87
1928.09 80
1928.19 71
1928.29 61
1928.39 53
1928.49 46
1928.59 42
1928.69 39
1928.80 38
1928.90 37
1929.00 37
1929.10 38
1929.20 41
1929.30 46
1929.40 52
1929.50 59
1929.60 65
1929.70 70
1929.80 72
1929.90 71
1930.01 67
1930.11 62
1930.21 58
1930.31 54
1930.41 53
1930.51 54
1930.61 56
1930.71 60
1930.81 66
1930.91 73
1931.01 82
1931.12 93
1931.22 106
1931.32 120
1931.42 134
1931.52 147
1931.62 157
1931.72 163
1931.82 165
1931.92 163
1932.02 159
1932.12 153
1932.22 146
1932.33 140
1932.43 135
1932.53 131
1932.63 127
1932.73 125
1932.83 124
1932.93 123
1933.03 124
1933.13 124
1933.23 124
1933.33 122
1933.44 120
1933.54 117
1933.64 114
1933.74 111
1933.84 110
1933.94 109
1934.04 109
1934.14 110
1934.24 111
1934.34 110
1934.45 109
1934.55 107
1934.65 105
1934.75 101
1934.85 97
1934.95 94
1935.05 90
1935.15 86
1935.25 83
1935.35 80
1935.45 76
1935.56 71
1935.66 63
1935.76 54
1935.86 44
1935.96 33
1936.06 22
1936.16 12
1936.26 6
1936.36 4
1936.46 5
1936.57 9
1936.67 16
1936.77 24
1936.87 32
1936.97 38
1937.07 41
1937.17 41
1937.27 40
1937.37 38
1937.48 36
1937.58 36
1937.68 39
1937.78 45
1937.88 52
1937.98 60
1938.08 69
1938.18 77
1938.28 83
1938.38 86
1938.49 86
1938.59 83
1938.69 78
1938.79 71
1938.89 62
1938.99 53
1939.09 45
1939.19 39
1939.29 34
1939.40 31
1939.50 30
1939.60 28
1939.70 27
1939.80 24
1939.90 21
1940.00 16
1940.10 10
1940.20 5
1940.31 0
1940.41 0
1940.51 0
1940.61 0
1940.71 0
1940.81 0
1940.91 0
1941.01 0
1941.11 0
1941.22 2
1941.32 10
1941.42 19
1941.52 30
1941.62 43
1941.72 55
1941.82 66
1941.92 75
1942.02 82
1942.13 85
1942.23 86
1942.33 85
1942.43 84
1942.53 84
1942.63 87
1942.73 92
1942.83 98
1942.93 106
1943.04 113
1943.14 118
1943.24 121
1943.34 121
1943.44 119
1943.54 115
1943.64 110
1943.74 106
1943.85 102
1943.95 99
1944.05 96
1944.15 92
1944.25 86
1944.35 78
1944.45 68
1944.55 56
1944.66 45
1944.76 34
1944.86 26
1944.96 21
1945.06 19
1945.16 19
1945.26 21
1945.36 24
1945.47 27
1945.57 32
1945.67 37
1945.77 44
1945.87 50
1945.97 56
1946.07 60
1946.17 62
1946.28 63
1946.38 62
1946.48 60
1946.58 59
1946.68 60
1946.78 63
1946.88 69
1946.98 77
1947.09 88
1947.19 101
1947.29 116
1947.39 131
1947.49 145
1947.59 157
1947.69 165
1947.79 169
1947.90 169
1948.00 163
1948.10 154
1948.20 141
1948.30 125
1948.40 108
1948.50 91
1948.61 76
1948.71 64
1948.81 57
1948.91 54
1949.01 54
1949.11 57
1949.21 60
1949.31 62
1949.42 61
1949.52 59
1949.62 55
1949.72 51
1949.82 48
1949.92 46
1950.02 45
1950.13 46
1950.23 47
1950.33 48
1950.43 49
1950.53 50
1950.63 50
1950.73 51
1950.83 52
1950.94 54
1951.04 57
1951.14 63
1951.24 69
1951.34 76
1951.44 83
1951.54 89
1951.65 94
1951.75 98
1951.85 100
1951.95 102
1952.05 102
1952.15 101
1952.25 97
1952.36 91
1952.46 83
1952.56 74
1952.66 64
1952.76 54
1952.86 46
1952.96 40
1953.07 36
1953.17 33
1953.27 32
1953.37 33
1953.47 34
1953.57 38
1953.67 45
1953.78 54
1953.88 65
1953.98 77
1954.08 87
1954.18 94
1954.28 97
1954.38 98
1954.49 97
1954.59 96
1954.69 98
1954.79 104
1954.89 113
1954.99 123
1955.10 132
1955.20 139
1955.30 142
1955.40 141
1955.50 137
1955.60 131
1955.70 124
1955.81 118
1955.91 113
1956.01 107
1956.11 101
1956.21 93
1956.31 84
1956.41 75
1956.52 64
1956.62 55
1956.72 46
1956.82 40
1956.92 36
1957.02 34
1957.13 34
1957.23 38
1957.33 44
1957.43 52
1957.53 61
1957.63 71
1957.74 81
1957.84 89
1957.94 96
1958.04 100
1958.14 102
1958.24 101
1958.34 98
1958.45 93
1958.55 87
1958.65 79
1958.75 72
1958.85 64
1958.95 59
1959.06 57
1959.16 57
1959.26 60
1959.36 63
1959.46 67
1959.56 70
1959.67 71
1959.77 70
1959.87 65
1959.97 59
1960.07 51
1960.17 41
1960.27 29
1960.38 17
1960.48 4
1960.58 0
1960.68 0
1960.78 0
1960.88 0
1960.99 0
1961.09 0
1961.19 0
1961.29 0
1961.39 8
1961.49 20
1961.60 32
1961.70 41
1961.80 48
1961.90 54
1962.00 58
1962.10 62
1962.21 66
1962.31 72
1962.41 79
1962.51 88
1962.61 97
1962.71 106
1962.82 115
1962.92 124
1963.02 130
1963.12 135
1963.22 139
1963.32 140
1963.43 141
1963.53 140
1963.63 140
1963.73 139
1963.83 139
1963.94 141
1964.04 144
1964.14 148
1964.24 153
1964.34 157
1964.44 161
1964.55 164
1964.65 166
1964.75 167
1964.85 168
1964.95 169
1965.05 170
1965.16 169
1965.26 168
1965.36 164
1965.46 160
1965.56 154
1965.66 148
1965.77 144
1965.87 141
1965.97 139
1966.07 137
1966.17 135
1966.28 131
1966.38 126
1966.48 120
1966.58 113
1966.68 108
1966.78 105
1966.89 105
1966.99 108
1967.09 113
1967.19 116
1967.29 117
1967.40 116
1967.50 112
1967.60 105
1967.70 98
1967.80 91
1967.90 85
1968.01 80
1968.11 75
1968.21 71
1968.31 68
1968.41 66
1968.52 66
1968.62 69
1968.72 75
1968.82 85
1968.92 97
1969.02 110
1969.13 122
1969.23 132
1969.33 139
1969.43 142
1969.53 142
1969.64 138
1969.74 132
1969.84 124
1969.94 117
1970.04 110
1970.15 102
1970.25 95
1970.35 87
1970.45 78
1970.55 70
1970.65 62
1970.76 57
1970.86 56
1970.96 59
1971.06 66
1971.16 77
1971.27 90
1971.37 105
1971.47 120
1971.57 135
1971.67 149
1971.78 162
1971.88 173
1971.98 182
1972.08 186
1972.18 187
1972.29 185
1972.39 180
1972.49 175
1972.59 170
1972.69 169
1972.80 170
1972.90 174
1973.00 181
1973.10 187
1973.20 193
1973.30 195
1973.41 193
1973.51 187
1973.61 177
1973.71 164
1973.81 149
1973.92 134
1974.02 121
1974.12 109
1974.22 100
1974.32 94
1974.43 88
1974.53 84
1974.63 80
1974.73 75
1974.83 71
1974.94 66
1975.04 61
1975.14 56
1975.24 50
1975.34 45
1975.45 39
1975.55 35
1975.65 33
1975.75 34
1975.85 39
1975.96 46
1976.06 56
1976.16 66
1976.26 74
1976.37 80
1976.47 81
1976.57 79
1976.67 74
1976.77 67
1976.88 59
1976.98 53
1977.08 47
1977.18 44
1977.28 42
1977.39 41
1977.49 40
1977.59 40
1977.69 40
1977.79 39
1977.90 38
1978.00 37
1978.10 34
1978.20 30
1978.30 25
1978.41 21
1978.51 18
1978.61 16
1978.71 16
1978.81 19
1978.92 24
1979.02 30
1979.12 38
1979.22 46
1979.33 55
1979.43 64
1979.53 74
1979.63 82
1979.73 90
1979.84 95
1979.94 99
1980.04 100
1980.14 98
1980.24 95
1980.35 90
1980.45 85
1980.55 82
1980.65 80
1980.76 81
1980.86 86
1980.96 94
1981.06 106
1981.16 120
1981.27 135
1981.37 148
1981.47 159
1981.57 166
1981.67 168
1981.78 165
1981.88 158
1981.98 148
1982.08 136
1982.19 125
1982.29 114
1982.39 104
1982.49 97
1982.59 92
1982.70 89
1982.80 87
1982.90 85
1983.00 83
1983.11 78
1983.21 72
1983.31 64
1983.41 55
1983.51 45
1983.62 36
1983.72 28
1983.82 22
1983.92 18
1984.03 15
1984.13 16
1984.23 19
1984.33 25
1984.43 34
1984.54 43
1984.64 52
1984.74 58
1984.84 62
1984.95 63
1985.05 64
1985.15 65
1985.25 67
1985.36 72
1985.46 79
1985.56 87
1985.66 95
1985.76 101
1985.87 105
1985.97 106
1986.07 104
1986.17 98
1986.28 91
1986.38 84
1986.48 76
1986.58 70
1986.69 66
1986.79 65
1986.89 66
1986.99 69
1987.09 75
1987.20 81
1987.30 89
1987.40 97
1987.50 105
1987.61 111
1987.71 115
1987.81 116
1987.91 114
1988.02 111
1988.12 105
1988.22 99
1988.32 91
1988.42 84
1988.53 75
1988.63 66
1988.73 58
1988.83 50
1988.94 43
1989.04 39
1989.14 38
1989.24 40
1989.35 43
1989.45 46
1989.55 48
1989.65 48
1989.76 46
1989.86 42
1989.96 38
1990.06 35
1990.17 33
1990.27 35
1990.37 40
1990.47 47
1990.57 55
1990.68 63
1990.78 71
1990.88 77
1990.98 81
1991.09 83
1991.19 85
1991.29 86
1991.39 87
1991.50 88
1991.60 91
1991.70 94
1991.80 97
1991.91 100
1992.01 101
1992.11 100
1992.21 96
1992.32 89
1992.42 80
1992.52 70
1992.62 62
1992.73 55
1992.83 52
1992.93 52
1993.03 55
1993.14 60
1993.24 66
1993.34 72
1993.44 77
1993.55 81
1993.65 85
1993.75 87
1993.85 89
1993.96 90
1994.06 90
1994.16 89
1994.26 87
1994.37 85
1994.47 82
1994.57 79
1994.67 75
1994.78 70
1994.88 66
1994.98 63
1995.08 61
1995.19 62
1995.29 66
1995.39 72
1995.49 81
1995.60 89
1995.70 98
1995.80 104
1995.90 109
1996.01 113
1996.11 117
1996.21 121
1996.31 125
1996.42 130
1996.52 135
1996.62 139
1996.72 140
1996.83 140
1996.93 138
1997.03 134
1997.13 130
1997.24 127
1997.34 124
1997.44 121
1997.54 120
1997.65 119
1997.75 118
1997.85 117
1997.96 115
1998.06 113
1998.16 109
1998.26 104
1998.37 97
1998.47 88
1998.57 78
1998.67 68
1998.78 59
1998.88 51
1998.98 46
1999.08 44
1999.19 46
1999.29 51
1999.39 60
1999.49 70
1999.60 81
1999.70 91
1999.80 99
1999.90 104
2000.01 106
2000.11 107
2000.21 107
2000.32 105
2000.42 103
2000.52 99
2000.62 93
2000.73 85
2000.83 77
2000.93 69
2001.03 63
2001.14 61
2001.24 64
2001.34 70
2001.44 79
2001.55 90
2001.65 102
2001.75 113
2001.86 122
2001.96 131
2002.06 138
2002.16 142
2002.27 144
2002.37 143
2002.47 137
2002.57 127
2002.68 114
2002.78 100
2002.88 86
2002.99 74
2003.09 67
2003.19 65
2003.29 68
2003.40 75
2003.50 86
2003.60 96
2003.70 105
2003.81 111
2003.91 113
2004.01 111
2004.12 104
2004.22 95
2004.32 84
2004.42 73
2004.53 63
2004.63 56
2004.73 53
2004.84 53
2004.94 57
2005.04 63
2005.14 73
2005.25 86
2005.35 102
2005.45 120
2005.55 141
2005.66 162
2005.76 181
2005.86 196
2005.97 206
2006.07 209
2006.17 207
2006.27 201
2006.38 193
2006.48 185
2006.58 177
2006.69 170
2006.79 164
2006.89 157
2006.99 148
2007.10 138
2007.20 128
2007.30 121
2007.41 117
2007.51 118
2007.61 125
2007.71 136
2007.82 149
2007.92 161
2008.02 171
2008.13 177
2008.23 179
2008.33 178
2008.43 174
2008.54 169
2008.64 166
2008.74 164
2008.85 164
2008.95 167
2009.05 173
2009.15 180
2009.26 189
2009.36 198
2009.46 205
2009.57 208
2009.67 208
2009.77 203
2009.87 193
2009.98 179
2010.08 164
2010.18 149
2010.29 135
2010.39 123
2010.49 114
2010.59 107
2010.70 102
2010.80 96
2010.90 90
2011.01 82
2011.11 73
2011.21 61
2011.32 49
2011.42 35
2011.52 22
2011.62 9
2011.73 0
2011.83 0
2011.93 0
2012.04 0
2012.14 0
2012.24 0
2012.34 0
2012.45 0
2012.55 2
2012.65 10
2012.76 16
2012.86 20
2012.96 22
2013.07 22
2013.17 20
2013.27 18
2013.37 17
2013.48 18
2013.58 21
2013.68 25
2013.79 31
2013.89 36
2013.99 39
2014.10 40
2014.20 37
2014.30 32
2014.40 26
2014.51 20
2014.61 17
2014.71 15
2014.82 16
2014.92 19
2015.02 21
2015.13 22
2015.23 21
2015.33 20
2015.44 19
2015.54 20
2015.64 23
2015.74 29
2015.85 36
2015.95 45
2016.05 52
2016.16 57
2016.26 58
2016.36 56
2016.47 52
2016.57 47
2016.67 43
2016.77 39
2016.88 38
2016.98 38
2017.08 39
2017.19 40
2017.29 41
2017.39 42
2017.50 43
2017.60 45
2017.70 48
2017.81 54
2017.91 62
2018.01 71
2018.12 81
2018.22 90
2018.32 97
2018.42 103
2018.53 107
2018.63 109
2018.73 108
2018.84 105
2018.94 98
2019.04 89
2019.15 78
2019.25 65
2019.35 53
2019.46 42
2019.56 35
2019.66 30
2019.77 30
2019.87 33
2019.97 39
2020.07 48
2020.18 59
2020.28 70
2020.38 82
2020.49 94
2020.59 103
2020.69 109
2020.80 111
2020.90 109
2021.00 104
2021.11 97
2021.21 88
2021.31 80
2021.42 71
2021.52 64
2021.62 56
2021.73 49
2021.83 44
2021.93 40
2022.04 40
2022.14 41
2022.24 45
2022.35 51
2022.45 58
2022.55 65
2022.65 72
2022.76 79
2022.86 87
2022.96 97
2023.07 111
2023.17 127
2023.27 144
2023.38 163
2023.48 180
2023.58 195
2023.69 205
2023.79 212
2023.89 215
2024.00 214
2024.10 210
2024.20 205
2024.31 198
2024.41 190
2024.51 181
2024.62 170
2024.72 159
2024.82 148
2024.93 137
2025.03 127
2025.13 119
2025.24 115
2025.34 113
2025.44 113
2025.55 115
2025.65 116
2025.75 117
2025.86 117
2025.96 116
2026.06 115
2026.17 116
2026.27 119
2026.37 125
2026.48 133
2026.58 141
2026.68 149
2026.79 155
2026.89 159
2026.99 163
2027.10 165
2027.20 169
2027.30 175
2027.41 182
2027.51 191
2027.61 199
2027.72 207
2027.82 212
2027.92 214
2028.03 213
2028.13 210
2028.23 205
2028.34 199
2028.44 192
2028.54 187
2028.65 183
2028.75 181
2028.85 183
2028.96 187
2029.06 194
2029.16 202
2029.27 209
2029.37 212
2029.47 211
2029.58 204
2029.68 192
2029.78 178
2029.89 164
2029.99 151
2030.09 143
2030.20 140
2030.30 143
2030.40 149
2030.51 157
2030.61 165
2030.71 170
2030.82 171
2030.92 170
2031.03 166
2031.13 162
2031.23 158
2031.34 156
2031.44 156
2031.54 156
2031.65 155
2031.75 153
2031.85 148
2031.96 143
2032.06 137
2032.16 133
2032.27 132
2032.37 134
2032.47 139
2032.58 146
2032.68 153
2032.78 159
2032.89 163
2032.99 165
2033.09 165
2033.20 165
2033.30 166
2033.41 168
2033.51 171
2033.61 175
2033.72 180
2033.82 185
2033.92 190
2034.03 195
2034.13 200
2034.23 204
2034.34 208
2034.44 213
2034.54 217
2034.65 222
2034.75 227
2034.85 231
2034.96 234
2035.06 236
2035.17 235
2035.27 232
2035.37 228
2035.48 222
2035.58 216
2035.68 210
2035.79 202
2035.89 194
2035.99 184
2036.10 173
2036.20 162
2036.30 150
2036.41 139
2036.51 131
2036.61 124
2036.72 119
2036.82 116
2036.93 114
2037.03 112
2037.13 108
2037.24 104
2037.34 98
2037.44 90
2037.55 82
2037.65 75
2037.75 70
2037.86 67
2037.96 69
2038.07 74
2038.17 83
2038.27 93
2038.38 105
2038.48 116
2038.58 125
2038.69 132
2038.79 136
2038.89 139
2039.00 139
2039.10 137
2039.21 133
2039.31 129
2039.41 123
2039.52 117
2039.62 112
2039.72 108
2039.83 106
2039.93 106
2040.03 106
2040.14 107
2040.24 108
2040.35 109
2040.45 109
2040.55 108
2040.66 107
2040.76 105
2040.86 102
2040.97 99
2041.07 95
2041.18 91
2041.28 87
2041.38 84
2041.49 83
2041.59 83
2041.69 85
2041.80 87
2041.90 88
2042.01 86
2042.11 82
2042.21 75
2042.32 67
2042.42 60
2042.52 54
2042.63 52
2042.73 53
2042.83 57
2042.94 63
2043.04 70
2043.15 77
2043.25 83
2043.35 88
2043.46 92
2043.56 96
2043.66 100
2043.77 105
2043.87 109
2043.98 115
2044.08 121
2044.18 129
2044.29 138
2044.39 149
2044.50 161
2044.60 172
2044.70 182
2044.81 189
2044.91 194
2045.01 196
2045.12 197
2045.22 197
2045.33 196
2045.43 194
2045.53 191
2045.64 186
2045.74 178
2045.84 167
2045.95 155
2046.05 142
2046.16 130
2046.26 122
2046.36 117
2046.47 115
2046.57 116
2046.68 117
2046.78 118
2046.88 116
2046.99 113
2047.09 108
2047.19 105
2047.30 103
2047.40 103
2047.51 106
2047.61 110
2047.71 112
2047.82 111
2047.92 106
2048.03 96
2048.13 82
2048.23 65
2048.34 47
2048.44 30
2048.54 15
2048.65 2
2048.75 0
2048.86 0
2048.96 0
2049.06 0
2049.17 0
2049.27 0
2049.38 0
2049.48 0
2049.58 2
2049.69 13
2049.79 26
2049.90 40
2050.00 55
2050.10 70
2050.21 83
2050.31 93
2050.42 100
2050.52 104
2050.62 105
2050.73 105
2050.83 105
2050.94 105
2051.04 105
2051.14 106
2051.25 107
2051.35 109
2051.45 112
2051.56 115
2051.66 117
2051.77 119
2051.87 120
2051.97 119
2052.08 117
2052.18 114
2052.29 112
2052.39 111
2052.49 111
2052.60 113
2052.70 116
2052.81 118
2052.91 120
2053.01 122
2053.12 123
2053.22 123
2053.33 123
2053.43 122
2053.53 122
2053.64 120
2053.74 117
2053.85 113
2053.95 108
2054.05 102
2054.16 95
2054.26 90
2054.37 87
2054.47 86
2054.57 88
2054.68 91
2054.78 95
2054.89 97
2054.99 96
2055.10 92
2055.20 84
2055.30 73
2055.41 63
2055.51 55
2055.62 51
2055.72 53
2055.82 61
2055.93 72
2056.03 85
2056.14 97
2056.24 108
2056.34 115
2056.45 119
2056.55 121
2056.66 122
2056.76 124
2056.86 128
2056.97 133
2057.07 141
2057.18 150
2057.28 159
2057.38 167
2057.49 174
2057.59 177
2057.70 178
2057.80 176
2057.91 171
2058.01 165
2058.11 159
2058.22 153
2058.32 149
2058.43 147
2058.53 147
2058.63 147
2058.74 148
2058.84 148
2058.95 147
2059.05 144
2059.16 140
2059.26 135
2059.36 128
2059.47 120
2059.57 111
2059.68 101
2059.78 90
2059.88 80
2059.99 73
2060.09 70
2060.20 73
2060.30 82
2060.41 97
2060.51 116
2060.61 136
2060.72 153
2060.82 167
2060.93 174
2061.03 176
2061.13 174
2061.24 169
2061.34 164
2061.45 159
2061.55 155
2061.66 153
2061.76 153
2061.86 152
2061.97 152
2062.07 151
2062.18 150
2062.28 148
2062.39 146
2062.49 144
2062.59 141
2062.70 139
2062.80 137
2062.91 135
2063.01 134
2063.12 132
2063.22 131
2063.32 129
2063.43 127
2063.53 124
2063.64 120
2063.74 116
2063.85 110
2063.95 103
2064.05 96
2064.16 90
2064.26 84
2064.37 80
2064.47 78
2064.58 78
2064.68 80
2064.78 84
2064.89 91
2064.99 98
2065.10 106
2065.20 113
2065.31 118
2065.41 122
2065.51 124
2065.62 126
2065.72 129
2065.83 133
2065.93 138
2066.04 146
2066.14 154
2066.24 162
2066.35 168
2066.45 170
2066.56 169
2066.66 164
2066.77 156
2066.87 147
2066.97 138
2067.08 130
2067.18 124
2067.29 121
2067.39 121
2067.50 122
2067.60 126
2067.71 131
2067.81 136
2067.91 143
2068.02 149
2068.12 155
2068.23 160
2068.33 163
2068.44 165
2068.54 165
2068.64 165
2068.75 164
2068.85 164
2068.96 164
2069.06 165
2069.17 165
2069.27 164
2069.38 160
2069.48 154
2069.58 146
2069.69 135
2069.79 123
2069.90 111
2070.00 98
2070.11 87
2070.21 77
2070.32 68
2070.42 61
2070.52 54
2070.63 48
2070.73 43
2070.84 39
2070.94 35
2071.05 33
2071.15 32
2071.26 32
2071.36 33
2071.46 36
2071.57 39
2071.67 44
2071.78 50
2071.88 59
2071.99 69
2072.09 79
2072.20 90
2072.30 101
2072.40 110
2072.51 120
2072.61 129
2072.72 139
2072.82 149
2072.93 160
2073.03 170
2073.14 177
2073.24 181
2073.35 180
2073.45 174
2073.55 166
2073.66 156
2073.76 148
2073.87 141
2073.97 138
2074.08 138
2074.18 141
2074.29 144
2074.39 147
2074.49 148
2074.60 145
2074.70 140
2074.81 133
2074.91 124
2075.02 116
2075.12 109
2075.23 105
2075.33 102
2075.44 101
2075.54 101
2075.65 101
2075.75 102
2075.85 103
2075.96 105
2076.06 108
2076.17 112
2076.27 117
2076.38 121
2076.48 125
2076.59 128
2076.69 129
2076.80 129
2076.90 128
2077.00 127
2077.11 127
2077.21 127
2077.32 127
2077.42 127
2077.53 125
2077.63 122
2077.74 118
2077.84 112
2077.95 107
2078.05 103
2078.16 101
2078.26 102
2078.36 104
2078.47 107
2078.57 111
2078.68 114
2078.78 117
2078.89 120
2078.99 122
2079.10 126
2079.20 130
2079.31 134
2079.41 139
2079.52 143
2079.62 147
2079.73 148
2079.83 149
2079.93 148
2080.04 146
2080.14 143
2080.25 141
2080.35 139
2080.46 137
2080.56 136
2080.67 134
2080.77 132
2080.88 127
2080.98 120
2081.09 111
2081.19 101
2081.30 91
2081.40 85
2081.51 81
2081.61 82
2081.71 85
2081.82 91
2081.92 97
2082.03 103
2082.13 107
2082.24 110
2082.34 111
2082.45 112
2082.55 113
2082.66 113
2082.76 114
2082.87 115
2082.97 116
2083.08 118
2083.18 121
2083.29 123
2083.39 126
2083.50 129
2083.60 130
2083.70 131
2083.81 132
2083.91 132
2084.02 132
2084.12 134
2084.23 136
2084.33 140
2084.44 145
2084.54 148
2084.65 151
2084.75 150
2084.86 146
2084.96 139
2085.07 129
2085.17 116
2085.28 103
2085.38 88
2085.49 74
2085.59 61
2085.70 51
2085.80 44
2085.91 40
2086.01 38
2086.12 39
2086.22 41
2086.33 44
2086.43 46
2086.53 48
2086.64 49
2086.74 51
2086.85 52
2086.95 54
2087.06 55
2087.16 57
2087.27 59
2087.37 61
2087.48 64
2087.58 66
2087.69 69
2087.79 71
2087.90 72
2088.00 73
2088.11 73
2088.21 74
2088.32 74
2088.42 74
2088.53 74
2088.63 72
2088.74 70
2088.84 65
2088.95 59
2089.05 52
2089.16 44
2089.26 35
2089.37 28
2089.47 22
2089.58 19
2089.68 20
2089.79 24
2089.89 32
2090.00 42
2090.10 54
2090.21 64
2090.31 73
2090.42 78
2090.52 79
2090.63 77
2090.73 74
2090.84 69
2090.94 66
2091.05 64
2091.15 64
2091.26 66
2091.36 69
2091.47 70
2091.57 69
2091.68 65
2091.78 59
2091.89 50
2091.99 41
2092.10 32
2092.20 25
2092.31 22
2092.41 21
2092.52 24
2092.62 29
2092.73 35
2092.83 42
2092.94 48
2093.04 54
2093.15 58
2093.25 61
2093.36 63
2093.46 63
2093.57 61
2093.67 59
2093.78 55
2093.88 50
2093.99 46
2094.09 43
2094.20 43
2094.30 46
2094.41 54
2094.51 65
2094.62 80
2094.72 96
2094.83 112
2094.93 125
2095.04 134
2095.14 137
2095.25 136
2095.35 131
2095.46 122
2095.56 111
2095.67 98
2095.77 84
2095.88 70
2095.98 58
2096.09 50
2096.19 46
2096.30 47
2096.40 54
2096.51 67
2096.61 83
2096.72 100
2096.82 116
2096.93 128
2097.03 136
2097.14 139
2097.24 138
2097.35 135
2097.45 132
2097.56 130
2097.66 131
2097.77 133
2097.87 138
2097.98 143
2098.08 146
2098.19 148
2098.29 145
2098.40 140
2098.50 131
2098.61 120
2098.71 108
2098.82 96
2098.93 84
2099.03 74
2099.14 65
2099.24 56
2099.35 49
2099.45 42
2099.56 37
2099.66 33
2099.77 29
2099.87 26
2099.98 21
2100.08 16
2100.19 9
2100.29 1
2100.40 0
2100.50 0
2100.61 0
2100.71 0
2100.82 0
2100.92 0
2101.03 0
2101.13 0
2101.24 3
2101.34 7
2101.45 13
2101.55 21
2101.66 32
2101.77 45
2101.87 59
2101.98 73
2102.08 86
2102.19 96
2102.29 103
2102.40 109
2102.50 112
2102.61 114
2102.71 115
2102.82 115
2102.92 113
2103.03 111
2103.13 108
2103.24 105
2103.34 103
2103.45 102
2103.55 101
2103.66 99
2103.77 96
2103.87 90
2103.98 82
2104.08 74
2104.19 65
2104.29 59
2104.40 57
2104.50 59
2104.61 64
2104.71 72
2104.82 81
2104.92 87
2105.03 91
2105.13 89
2105.24 84
2105.34 74
2105.45 63
2105.56 52
2105.66 42
2105.77 35
2105.87 30
2105.98 29
2106.08 29
2106.19 30
2106.29 30
2106.40 30
2106.50 28
2106.61 25
2106.71 20
2106.82 16
2106.92 12
2107.03 9
2107.14 7
2107.24 6
2107.35 6
2107.45 6
2107.56 6
2107.66 4
2107.77 2
2107.87 0
2107.98 0
2108.08 0
2108.19 0
2108.29 0
2108.40 0
2108.51 3
2108.61 15
2108.72 28
2108.82 41
2108.93 54
2109.03 66
2109.14 76
2109.24 85
2109.35 93
2109.45 101
2109.56 107
2109.66 111
2109.77 113
2109.88 113
2109.98 111
2110.09 107
2110.19 104
2110.30 101
2110.40 100
2110.51 102
2110.61 105
2110.72 109
2110.82 115
2110.93 121
2111.04 126
2111.14 131
2111.25 134
2111.35 137
2111.46 139
2111.56 142
2111.67 145
2111.77 148
2111.88 152
2111.98 156
2112.09 158
2112.20 158
2112.30 156
2112.41 152
2112.51 146
2112.62 138
2112.72 131
2112.83 124
2112.93 119
2113.04 116
2113.15 115
2113.25 115
2113.36 115
2113.46 115
2113.57 114
2113.67 111
2113.78 109
2113.88 106
2113.99 104
2114.10 102
2114.20 101
2114.31 100
2114.41 98
2114.52 93
2114.62 85
2114.73 74
2114.83 60
2114.94 46
2115.05 32
2115.15 21
2115.26 16
2115.36 16
2115.47 22
2115.57 33
2115.68 46
2115.78 59
2115.89 69
2116.00 76
2116.10 80
2116.21 80
2116.31 78
2116.42 74
2116.52 71
2116.63 67
2116.73 65
2116.84 63
2116.95 63
2117.05 64
2117.16 67
2117.26 71
2117.37 76
2117.47 83
2117.58 90
2117.68 98
2117.79 105
2117.90 112
2118.00 117
2118.11 122
2118.21 125
2118.32 127
2118.42 128
2118.53 129
2118.64 129
2118.74 130
2118.85 129
2118.95 126
2119.06 121
2119.16 115
2119.27 108
2119.38 100
2119.48 93
2119.59 88
2119.69 85
2119.80 83
2119.90 81
2120.01 77
2120.12 72
2120.22 65
2120.33 57
2120.43 48
2120.54 39
2120.64 33
2120.75 28
2120.85 24
2120.96 22
2121.07 19
2121.17 17
2121.28 15
2121.38 14
2121.49 14
2121.59 17
2121.70 23
2121.81 31
2121.91 40
2122.02 49
2122.12 57
2122.23 63
2122.34 68
2122.44 71
2122.55 74
2122.65 76
2122.76 79
2122.86 81
2122.97 82
2123.08 83
2123.18 82
2123.29 80
2123.39 78
2123.50 77
2123.60 76
2123.71 77
2123.82 78
2123.92 78
2124.03 76
2124.13 73
2124.24 68
2124.34 60
2124.45 53
2124.56 45
2124.66 40
2124.77 37
2124.87 36
2124.98 37
2125.09 40
2125.19 43
2125.30 46
2125.40 48
2125.51 49
2125.61 47
2125.72 43
2125.83 36
2125.93 28
2126.04 21
2126.14 14
2126.25 11
2126.36 11
2126.46 14
2126.57 19
2126.67 25
2126.78 28
2126.88 28
2126.99 25
2127.10 18
2127.20 10
2127.31 3
2127.41 0
2127.52 0
2127.63 0
2127.73 2
2127.84 9
2127.94 16
2128.05 22
2128.15 27
2128.26 30
2128.37 31
2128.47 31
2128.58 33
2128.68 36
2128.79 44
2128.90 56
2129.00 72
2129.11 91
2129.21 111
2129.32 128
2129.43 140
2129.53 147
2129.64 148
2129.74 144
2129.85 135
2129.96 124
2130.06 113
2130.17 103
2130.27 95
2130.38 90
2130.49 87
2130.59 85
2130.70 84
2130.80 83
2130.91 82
2131.01 80
2131.12 79
2131.23 77
2131.33 77
2131.44 77
2131.54 79
2131.65 81
2131.76 84
2131.86 86
2131.97 87
2132.07 86
2132.18 83
2132.29 77
2132.39 69
2132.50 60
2132.60 51
2132.71 42
2132.82 35
2132.92 32
2133.03 32
2133.13 37
2133.24 46
2133.35 57
2133.45 69
2133.56 79
2133.66 85
2133.77 88
2133.88 86
2133.98 81
2134.09 73
2134.19 66
2134.30 61
2134.41 58
2134.51 57
2134.62 59
2134.72 61
2134.83 62
2134.94 62
2135.04 60
2135.15 57
2135.26 52
2135.36 48
2135.47 43
2135.57 40
2135.68 38
2135.79 38
2135.89 39
2136.00 42
2136.10 47
2136.21 51
2136.32 54
2136.42 54
2136.53 53
2136.63 50
2136.74 47
2136.85 45
2136.95 45
2137.06 47
2137.16 50
2137.27 55
2137.38 59
2137.48 62
2137.59 65
2137.70 68
2137.80 69
2137.91 71
2138.01 71
2138.12 70
2138.23 67
2138.33 63
2138.44 59
2138.54 56
2138.65 54
2138.76 56
2138.86 60
2138.97 68
2139.08 76
2139.18 86
2139.29 95
2139.39 102
2139.50 107
2139.61 109
2139.71 110
2139.82 111
2139.92 111
2140.03 112
2140.14 113
2140.24 116
2140.35 118
2140.46 118
2140.56 116
2140.67 112
2140.77 104
2140.88 95
2140.99 85
2141.09 76
2141.20 70
2141.31 67
2141.41 66
2141.52 67
2141.62 68
2141.73 69
2141.84 70
2141.94 70
2142.05 69
2142.15 69
2142.26 68
2142.37 68
2142.47 67
2142.58 65
2142.69 63
2142.79 61
2142.90 60
2143.00 61
2143.11 65
2143.22 72
2143.32 81
2143.43 92
2143.54 102
2143.64 110
2143.75 113
2143.85 111
2143.96 104
2144.07 93
2144.17 80
2144.28 67
2144.39 58
2144.49 54
2144.60 55
2144.71 60
2144.81 67
2144.92 74
2145.02 80
2145.13 83
2145.24 84
2145.34 83
2145.45 81
2145.56 79
2145.66 77
2145.77 76
2145.87 73
2145.98 71
2146.09 68
2146.19 65
2146.30 63
2146.41 62
2146.51 62
2146.62 64
2146.73 68
2146.83 72
2146.94 77
2147.04 82
2147.15 86
2147.26 89
2147.36 92
2147.47 94
2147.58 96
2147.68 99
2147.79 103
2147.90 107
2148.00 112
2148.11 118
2148.21 125
2148.32 131
2148.43 139
2148.53 146
2148.64 155
2148.75 163
2148.85 172
2148.96 181
2149.07 190
2149.17 197
2149.28 203
2149.38 205
2149.49 204
2149.60 200
2149.70 192
2149.81 181
2149.92 169
2150.02 156
2150.13 144
2150.24 135
2150.34 128
2150.45 123
2150.56 120
2150.66 118
2150.77 115
2150.87 110
2150.98 103
2151.09 93
2151.19 81
2151.30 68
2151.41 55
2151.51 44
2151.62 35
2151.73 29
2151.83 27
2151.94 27
2152.05 29
2152.15 31
2152.26 32
2152.37 32
2152.47 30
2152.58 26
2152.68 20
2152.79 15
2152.90 8
2153.00 2
2153.11 0
2153.22 0
2153.32 0
2153.43 0
2153.54 0
2153.64 0
2153.75 0
2153.86 0
2153.96 4
2154.07 14
2154.18 25
2154.28 37
2154.39 47
2154.50 57
2154.60 67
2154.71 78
2154.82 89
2154.92 100
2155.03 111
2155.13 122
2155.24 131
2155.35 137
2155.45 140
2155.56 139
2155.67 136
2155.77 132
2155.88 127
2155.99 123
2156.09 121
2156.20 120
2156.31 121
2156.41 121
2156.52 122
2156.63 121
2156.73 119
2156.84 115
2156.95 111
2157.05 107
2157.16 105
2157.27 106
2157.37 111
2157.48 119
2157.59 130
2157.69 140
2157.80 149
2157.91 155
2158.01 157
2158.12 155
2158.23 150
2158.33 145
2158.44 140
2158.55 138
2158.65 140
2158.76 145
2158.87 153
2158.97 162
2159.08 170
2159.19 177
2159.29 180
2159.40 180
2159.51 177
2159.61 173
2159.72 169
2159.83 164
2159.93 160
2160.04 157
2160.15 154
2160.25 152
2160.36 150
2160.47 149
2160.57 150
2160.68 152
2160.79 154
2160.89 156
2161.00 157
2161.11 157
2161.21 157
2161.32 156
2161.43 155
2161.53 155
2161.64 155
2161.75 157
2161.85 158
2161.96 158
2162.07 157
2162.17 156
2162.28 155
2162.39 154
2162.49 154
2162.60 153
2162.71 154
2162.81 154
2162.92 154
2163.03 153
2163.13 154
2163.24 154
2163.35 155
2163.45 156
2163.56 156
2163.67 156
2163.77 155
2163.88 152
2163.99 150
2164.09 148
2164.20 146
2164.31 145
2164.42 145
2164.52 145
2164.63 144
2164.74 143
2164.84 140
2164.95 135
2165.06 128
2165.16 119
2165.27 107
2165.38 93
2165.48 77
2165.59 61
2165.70 46
2165.80 33
2165.91 25
2166.02 21
2166.12 21
2166.23 24
2166.34 29
2166.44 34
2166.55 38
2166.66 41
2166.77 43
2166.87 46
2166.98 51
2167.09 58
2167.19 68
2167.30 79
2167.41 91
2167.51 102
2167.62 110
2167.73 117
2167.83 121
2167.94 124
2168.05 125
2168.15 124
2168.26 123
2168.37 119
2168.47 114
2168.58 106
2168.69 97
2168.80 87
2168.90 77
2169.01 68
2169.12 62
2169.22 59
2169.33 59
2169.44 61
2169.54 63
2169.65 64
2169.76 62
2169.86 59
2169.97 55
2170.08 51
2170.19 48
2170.29 49
2170.40 53
2170.51 60
2170.61 70
2170.72 80
2170.83 91
2170.93 101
2171.04 109
2171.15 116
2171.25 121
2171.36 124
2171.47 124
2171.58 122
2171.68 117
2171.79 109
2171.90 98
2172.00 86
2172.11 74
2172.22 62
2172.32 52
2172.43 45
2172.54 41
2172.65 40
2172.75 43
2172.86 47
2172.97 52
2173.07 55
2173.18 56
2173.29 53
2173.39 46
2173.50 36
2173.61 25
2173.72 13
2173.82 3
2173.93 0
2174.04 0
2174.14 0
2174.25 0
2174.36 0
2174.46 0
2174.57 0
2174.68 0
2174.79 0
2174.89 9
2175.00 19
2175.11 30
2175.21 42
2175.32 52
2175.43 62
2175.53 70
2175.64 75
2175.75 78
2175.86 78
2175.96 76
2176.07 71
2176.18 66
2176.28 59
2176.39 53
2176.50 48
2176.61 46
2176.71 45
2176.82 45
2176.93 46
2177.03 46
2177.14 44
2177.25 39
2177.36 31
2177.46 24
2177.57 17
2177.68 13
2177.78 14
2177.89 20
2178.00 30
2178.11 43
2178.21 55
2178.32 67
2178.43 76
2178.53 82
2178.64 83
2178.75 81
2178.86 75
2178.96 66
2179.07 55
2179.18 43
2179.28 30
2179.39 18
2179.50 8
2179.61 1
2179.71 0
2179.82 0
2179.93 0
2180.03 4
2180.14 9
2180.25 13
2180.36 17
2180.46 19
2180.57 20
2180.68 22
2180.78 25
2180.89 29
2181.00 34
2181.11 41
2181.21 49
2181.32 57
2181.43 63
2181.53 69
2181.64 72
2181.75 73
2181.86 72
2181.96 70
2182.07 66
2182.18 61
2182.28 56
2182.39 52
2182.50 47
2182.61 42
2182.71 38
2182.82 35
2182.93 33
2183.04 32
2183.14 33
2183.25 35
2183.36 38
2183.46 39
2183.57 39
2183.68 38
2183.79 35
2183.89 31
2184.00 27
2184.11 25
2184.22 25
2184.32 27
2184.43 32
2184.54 37
2184.64 41
2184.75 42
2184.86 41
2184.97 37
2185.07 32
2185.18 28
2185.29 25
2185.40 26
2185.50 29
2185.61 35
2185.72 43
2185.82 51
2185.93 57
2186.04 63
2186.15 68
2186.25 72
2186.36 76
2186.47 80
2186.58 86
2186.68 92
2186.79 100
2186.90 108
2187.01 116
2187.11 125
2187.22 133
2187.33 140
2187.43 145
2187.54 149
2187.65 152
2187.76 154
2187.86 158
2187.97 162
2188.08 168
2188.19 175
2188.29 181
2188.40 184
2188.51 182
2188.62 175
2188.72 164
2188.83 151
2188.94 138
2189.05 128
2189.15 124
2189.26 125
2189.37 130
2189.47 138
2189.58 145
2189.69 150
2189.80 151
2189.90 148
2190.01 141
2190.12 131
2190.23 122
2190.33 113
2190.44 107
2190.55 104
2190.66 104
2190.76 108
2190.87 114
2190.98 121
2191.09 128
2191.19 134
2191.30 136
2191.41 134
2191.52 127
2191.62 116
2191.73 103
2191.84 89
2191.95 76
2192.05 63
2192.16 52
2192.27 43
2192.38 35
2192.48 27
2192.59 21
2192.70 16
2192.81 14
2192.91 16
2193.02 21
2193.13 31
2193.24 42
2193.34 54
2193.45 65
2193.56 73
2193.67 77
2193.77 77
2193.88 74
2193.99 70
2194.10 68
2194.20 67
2194.31 70
2194.42 76
2194.53 84
2194.63 94
2194.74 103
2194.85 112
2194.96 118
2195.06 121
2195.17 121
2195.28 117
2195.39 110
2195.49 100
2195.60 90
2195.71 80
2195.82 72
2195.92 69
2196.03 70
2196.14 77
2196.25 87
2196.35 99
2196.46 111
2196.57 123
2196.68 131
2196.78 136
2196.89 137
2197.00 136
2197.11 131
2197.21 123
2197.32 114
2197.43 103
2197.54 92
2197.64 82
2197.75 73
2197.86 66
2197.97 61
2198.08 56
2198.18 51
2198.29 45
2198.40 37
2198.51 28
2198.61 19
2198.72 11
2198.83 6
2198.94 4
2199.04 4
2199.15 6
2199.26 7
2199.37 8
2199.47 6
2199.58 2
2199.69 0
2199.80 0
2199.90 0
2200.01 0
2200.12 0
2200.23 0
2200.34 0
2200.44 4
2200.55 8
2200.66 9
2200.77 8
2200.87 7
2200.98 5
2201.09 3
2201.20 4
2201.30 8
2201.41 14
2201.52 22
2201.63 30
2201.74 38
2201.84 45
2201.95 50
2202.06 53
2202.17 54
2202.27 55
2202.38 54
2202.49 54
2202.60 54
2202.70 56
2202.81 58
2202.92 62
2203.03 67
2203.14 72
2203.24 77
2203.35 81
2203.46 84
2203.57 85
2203.67 85
2203.78 85
2203.89 86
2204.00 87
2204.11 90
2204.21 93
2204.32 96
2204.43 99
2204.54 101
2204.64 102
2204.75 102
2204.86 102
2204.97 100
2205.08 98
2205.18 95
2205.29 93
2205.40 91
2205.51 91
2205.61 91
2205.72 93
2205.83 96
2205.94 99
2206.05 102
2206.15 104
2206.26 104
2206.37 103
2206.48 100
2206.58 95
2206.69 89
2206.80 81
2206.91 73
2207.02 64
2207.12 56
2207.23 49
2207.34 45
2207.45 45
2207.56 49
2207.66 57
2207.77 70
2207.88 85
2207.99 100
2208.09 115
2208.20 126
2208.31 132
2208.42 134
2208.53 132
2208.63 126
2208.74 119
2208.85 113
2208.96 110
2209.07 109
2209.17 111
2209.28 116
2209.39 124
2209.50 132
2209.60 139
2209.71 145
2209.82 148
2209.93 149
2210.04 148
2210.14 145
2210.25 141
2210.36 138
2210.47 136
2210.58 135
2210.68 137
2210.79 141
2210.90 146
2211.01 151
2211.12 156
2211.22 158
2211.33 159
2211.44 158
2211.55 155
2211.65 152
2211.76 149
2211.87 147
2211.98 147
2212.09 147
2212.19 147
2212.30 147
2212.41 148
2212.52 149
2212.63 150
2212.73 151
2212.84 153
2212.95 156
2213.06 160
2213.17 164
2213.27 168
2213.38 171
2213.49 173
2213.60 172
2213.71 168
2213.81 161
2213.92 152
2214.03 141
2214.14 131
2214.25 124
2214.35 120
2214.46 120
2214.57 123
2214.68 127
2214.79 130
2214.89 132
2215.00 132
2215.11 130
2215.22 127
2215.33 123
2215.43 119
2215.54 115
2215.65 111
2215.76 107
2215.87 103
2215.97 98
2216.08 94
2216.19 93
2216.30 94
2216.41 97
2216.51 103
2216.62 110
2216.73 116
2216.84 121
2216.95 124
2217.06 125
2217.16 125
2217.27 124
2217.38 125
2217.49 126
2217.60 128
2217.70 130
2217.81 133
2217.92 137
2218.03 142
2218.14 148
2218.24 154
2218.35 159
2218.46 162
2218.57 161
2218.68 157
2218.78 150
2218.89 142
2219.00 134
2219.11 130
2219.22 130
2219.33 133
2219.43 139
2219.54 145
2219.65 149
2219.76 150
2219.87 147
2219.97 141
2220.08 133
2220.19 126
2220.30 123
2220.41 123
2220.52 127
2220.62 135
2220.73 146
2220.84 157
2220.95 168
2221.06 176
2221.16 180
2221.27 181
2221.38 178
2221.49 171
2221.60 160
2221.70 147
2221.81 131
2221.92 114
2222.03 96
2222.14 79
2222.25 65
2222.35 54
2222.46 47
2222.57 45
2222.68 46
2222.79 49
2222.90 54
2223.00 58
2223.11 60
2223.22 61
2223.33 61
2223.44 60
2223.54 59
2223.65 59
2223.76 62
2223.87 67
2223.98 74
2224.09 83
2224.19 93
2224.30 103
2224.41 113
2224.52 122
2224.63 130
2224.74 136
2224.84 141
2224.95 144
2225.06 145
2225.17 143
2225.28 139
2225.38 131
2225.49 119
2225.60 104
2225.71 86
2225.82 66
2225.93 47
2226.03 30
2226.14 17
2226.25 8
2226.36 5
2226.47 8
2226.58 16
2226.68 28
2226.79 43
2226.90 58
2227.01 73
2227.12 86
2227.23 96
2227.33 104
2227.44 109
2227.55 113
2227.66 116
2227.77 116
2227.88 115
2227.98 109
2228.09 99
2228.20 86
2228.31 68
2228.42 50
2228.53 31
2228.63 14
2228.74 1
2228.85 0
2228.96 0
2229.07 0
2229.18 0
2229.28 0
2229.39 0
2229.50 0
2229.61 0
2229.72 1
2229.83 9
2229.93 19
2230.04 29
2230.15 40
2230.26 52
2230.37 64
2230.48 76
2230.59 88
2230.69 100
2230.80 112
2230.91 122
2231.02 130
2231.13 136
2231.24 139
2231.34 140
2231.45 139
2231.56 135
2231.67 130
2231.78 123
2231.89 116
2231.99 109
2232.10 102
2232.21 98
2232.32 97
2232.43 97
2232.54 100
2232.65 105
2232.75 109
2232.86 112
2232.97 113
2233.08 112
2233.19 109
2233.30 105
2233.40 100
2233.51 96
2233.62 94
2233.73 95
2233.84 99
2233.95 107
2234.06 118
2234.16 133
2234.27 148
2234.38 165
2234.49 180
2234.60 193
2234.71 203
2234.81 210
2234.92 213
2235.03 212
2235.14 207
2235.25 198
2235.36 185
2235.47 172
2235.57 160
2235.68 151
2235.79 146
2235.90 147
2236.01 153
2236.12 162
2236.23 172
2236.33 181
2236.44 186
2236.55 186
2236.66 183
2236.77 175
2236.88 166
2236.99 156
2237.09 147
2237.20 140
2237.31 135
2237.42 133
2237.53 133
2237.64 136
2237.75 140
2237.85 147
2237.96 156
2238.07 167
2238.18 179
2238.29 192
2238.40 203
2238.51 211
2238.61 214
2238.72 212
2238.83 205
2238.94 194
2239.05 182
2239.16 170
2239.27 160
2239.37 154
2239.48 150
2239.59 150
2239.70 152
2239.81 158
2239.92 166
2240.03 175
2240.13 185
2240.24 195
2240.35 202
2240.46 207
2240.57 208
2240.68 205
2240.79 198
2240.90 188
2241.00 175
2241.11 161
2241.22 146
2241.33 131
2241.44 117
2241.55 105
2241.66 95
2241.76 87
2241.87 82
2241.98 79
2242.09 79
2242.20 80
2242.31 82
2242.42 83
2242.53 82
2242.63 79
2242.74 75
2242.85 69
2242.96 64
2243.07 61
2243.18 59
2243.29 58
2243.39 59
2243.50 60
2243.61 61
2243.72 61
2243.83 62
2243.94 63
2244.05 66
2244.16 71
2244.26 77
2244.37 84
2244.48 93
2244.59 100
2244.70 107
2244.81 111
2244.92 112
2245.03 112
2245.13 109
2245.24 106
2245.35 103
2245.46 103
2245.57 107
2245.68 115
2245.79 126
2245.90 140
2246.00 156
2246.11 170
2246.22 182
2246.33 191
2246.44 196
2246.55 199
2246.66 199
2246.77 199
2246.88 197
2246.98 195
2247.09 193
2247.20 189
2247.31 183
2247.42 175
2247.53 167
2247.64 158
2247.75 149
2247.85 141
2247.96 135
2248.07 131
2248.18 129
2248.29 128
2248.40 129
2248.51 132
2248.62 136
2248.72 143
2248.83 151
2248.94 160
2249.05 170
2249.16 181
2249.27 191
2249.38 200
2249.49 207
2249.60 212
2249.70 213
2249.81 211
2249.92 205
2250.03 196
2250.14 185
2250.25 175
2250.36 167
2250.47 162
2250.58 161
2250.68 162
2250.79 166
2250.90 170
2251.01 174
2251.12 177
2251.23 181
2251.34 186
2251.45 192
2251.56 197
2251.66 203
2251.77 206
2251.88 207
2251.99 204
2252.10 196
2252.21 184
2252.32 170
2252.43 154
2252.54 140
2252.64 127
2252.75 117
2252.86 112
2252.97 109
2253.08 109
2253.19 109
2253.30 108
2253.41 107
2253.52 106
2253.63 104
2253.73 103
2253.84 103
2253.95 103
2254.06 103
2254.17 101
2254.28 95
2254.39 87
2254.50 75
2254.61 62
2254.72 48
2254.82 35
2254.93 23
2255.04 12
2255.15 2
2255.26 0
2255.37 0
2255.48 0
2255.59 0
2255.70 0
2255.81 5
2255.91 8
2256.02 9
2256.13 7
2256.24 4
2256.35 0
2256.46 0
2256.57 0
2256.68 0
2256.79 2
2256.90 9
2257.00 18
2257.11 26
2257.22 35
2257.33 42
2257.44 49
2257.55 54
2257.66 59
2257.77 62
2257.88 65
2257.99 68
2258.10 70
2258.20 72
2258.31 74
2258.42 75
2258.53 76
2258.64 77
2258.75 77
2258.86 78
2258.97 78
2259.08 78
2259.19 78
2259.30 76
2259.40 73
2259.51 68
2259.62 61
2259.73 55
2259.84 50
2259.95 48
2260.06 51
2260.17 59
2260.28 70
2260.39 84
2260.50 98
2260.60 112
2260.71 124
2260.82 134
2260.93 142
2261.04 148
2261.15 154
2261.26 160
2261.37 167
2261.48 173
2261.59 180
2261.70 186
2261.80 191
2261.91 192
2262.02 188
2262.13 180
2262.24 166
2262.35 149
2262.46 128
2262.57 107
2262.68 87
2262.79 70
2262.90 58
2263.01 51
2263.12 50
2263.22 54
2263.33 60
2263.44 69
2263.55 78
2263.66 86
2263.77 93
2263.88 98
2263.99 102
2264.10 105
2264.21 110
2264.32 116
2264.43 123
2264.53 133
2264.64 144
2264.75 155
2264.86 164
2264.97 172
2265.08 176
2265.19 177
2265.30 175
2265.41 170
2265.52 163
2265.63 155
2265.74 146
2265.85 139
2265.95 134
2266.06 132
2266.17 134
2266.28 138
2266.39 143
2266.50 147
2266.61 149
2266.72 148
2266.83 143
2266.94 135
2267.05 125
2267.16 118
2267.27 114
2267.38 116
2267.48 122
2267.59 132
2267.70 143
2267.81 153
2267.92 158
2268.03 159
2268.14 155
2268.25 148
2268.36 140
2268.47 133
2268.58 129
2268.69 128
2268.80 130
2268.91 134
2269.02 140
2269.12 145
2269.23 150
2269.34 152
2269.45 152
2269.56 151
2269.67 147
2269.78 142
2269.89 137
2270.00 132
2270.11 130
2270.22 129
2270.33 130
2270.44 133
2270.55 139
2270.66 147
2270.76 157
2270.87 166
2270.98 175
2271.09 183
2271.20 188
2271.31 192
2271.42 193
2271.53 193
2271.64 192
2271.75 190
2271.86 186
2271.97 181
2272.08 174
2272.19 165
2272.30 156
2272.41 147
2272.52 141
2272.62 137
2272.73 138
2272.84 142
2272.95 150
2273.06 158
2273.17 167
2273.28 173
2273.39 177
2273.50 176
2273.61 171
2273.72 164
2273.83 156
2273.94 148
2274.05 143
2274.16 142
2274.27 144
2274.38 148
2274.48 155
2274.59 163
2274.70 171
2274.81 177
2274.92 182
2275.03 185
2275.14 186
2275.25 185
2275.36 185
2275.47 184
2275.58 184
2275.69 186
2275.80 190
2275.91 194
2276.02 199
2276.13 202
2276.24 206
2276.35 209
2276.46 213
2276.57 217
2276.67 222
2276.78 228
2276.89 234
2277.00 238
2277.11 240
2277.22 241
2277.33 240
2277.44 238
2277.55 237
2277.66 236
2277.77 234
2277.88 232
2277.99 228
2278.10 222
2278.21 215
2278.32 207
2278.43 200
2278.54 194
2278.65 190
2278.76 187
2278.87 185
2278.98 181
2279.08 176
2279.19 169
2279.30 160
2279.41 150
2279.52 141
2279.63 133
2279.74 129
2279.85 128
2279.96 130
2280.07 134
2280.18 138
2280.29 142
2280.40 144
2280.51 145
2280.62 147
2280.73 150
2280.84 155
2280.95 162
2281.06 170
2281.17 180
2281.28 189
2281.39 197
2281.50 204
2281.61 211
2281.72 219
2281.82 229
2281.93 240
2282.04 252
2282.15 263
2282.26 270
2282.37 272
2282.48 267
2282.59 256
2282.70 242
2282.81 228
2282.92 214
2283.03 205
2283.14 201
2283.25 200
2283.36 203
2283.47 206
2283.58 209
2283.69 209
2283.80 207
2283.91 202
2284.02 194
2284.13 185
2284.24 175
2284.35 166
2284.46 159
2284.57 154
2284.68 152
2284.79 151
2284.90 151
2285.01 150
2285.12 146
2285.22 139
2285.33 130
2285.44 119
2285.55 110
2285.66 104
2285.77 103
2285.88 106
2285.99 114
2286.10 124
2286.21 135
2286.32 145
2286.43 152
2286.54 157
2286.65 160
2286.76 160
2286.87 158
2286.98 155
2287.09 152
2287.20 147
2287.31 143
2287.42 138
2287.53 133
2287.64 129
2287.75 126
2287.86 123
2287.97 122
2288.08 122
2288.19 124
2288.30 126
2288.41 128
2288.52 129
2288.63 129
2288.74 128
2288.85 125
2288.96 123
2289.07 121
2289.18 121
2289.29 123
2289.40 127
2289.51 132
2289.62 136
2289.73 140
2289.84 143
2289.95 144
2290.06 143
2290.17 141
2290.27 139
2290.38 136
2290.49 135
2290.60 133
2290.71 132
2290.82 131
2290.93 129
2291.04 127
2291.15 124
2291.26 121
2291.37 119
2291.48 118
2291.59 120
2291.70 123
2291.81 128
2291.92 132
2292.03 134
2292.14 133
2292.25 129
2292.36 122
2292.47 113
2292.58 104
2292.69 95
2292.80 88
2292.91 84
2293.02 83
2293.13 84
2293.24 87
2293.35 90
2293.46 94
2293.57 96
2293.68 97
2293.79 98
2293.90 99
2294.01 101
2294.12 104
2294.23 109
2294.34 115
2294.45 121
2294.56 124
2294.67 125
2294.78 123
2294.89 119
2295.00 113
2295.11 106
2295.22 100
2295.33 95
2295.44 92
2295.55 88
2295.66 83
2295.77 76
2295.88 67
2295.99 57
2296.10 46
2296.21 36
2296.32 27
2296.43 21
2296.54 17
2296.65 13
2296.76 9
2296.87 5
2296.98 0
2297.09 0
2297.20 0
2297.31 0
2297.42 0
2297.53 0
2297.64 0
2297.75 0
2297.86 9
2297.97 21
2298.08 33
2298.19 42
2298.30 48
2298.41 51
2298.52 52
2298.63 52
2298.74 52
2298.85 54
2298.96 56
2299.07 58
2299.18 58
2299.29 54
2299.40 47
2299.51 38
2299.62 27
2299.73 19
2299.84 14
2299.95 14
2300.06 19
2300.17 26
2300.28 34
2300.39 39
2300.50 40
2300.61 38
2300.72 33
2300.83 26
2300.94 20
2301.05 15
2301.16 12
2301.27 10
2301.38 8
2301.49 7
2301.60 4
2301.71 2
2301.82 0
2301.93 0
2302.04 1
2302.15 5
2302.26 11
2302.37 17
2302.48 24
2302.59 30
2302.70 34
2302.81 37
2302.92 37
2303.03 36
2303.14 33
2303.25 30
2303.36 28
2303.47 27
2303.58 27
2303.70 28
2303.81 29
2303.92 29
2304.03 26
2304.14 21
2304.25 13
2304.36 5
2304.47 0
2304.58 0
2304.69 0
2304.80 0
2304.91 6
2305.02 16
2305.13 27
2305.24 38
2305.35 49
2305.46 58
2305.57 67
2305.68 74
2305.79 80
2305.90 84
2306.01 85
2306.12 85
2306.23 83
2306.34 80
2306.45 78
2306.56 77
2306.67 79
2306.78 83
2306.89 88
2307.00 93
2307.11 97
2307.22 99
2307.33 97
2307.44 92
2307.55 85
2307.66 77
2307.77 69
2307.88 61
2307.99 55
2308.10 51
2308.21 48
2308.32 46
2308.43 43
2308.54 41
2308.66 37
2308.77 32
2308.88 27
2308.99 22
2309.10 17
2309.21 13
2309.32 11
2309.43 11
2309.54 12
2309.65 15
2309.76 18
2309.87 21
2309.98 23
2310.09 24
2310.20 23
2310.31 20
2310.42 17
2310.53 15
2310.64 15
2310.75 16
2310.86 20
2310.97 26
2311.08 31
2311.19 34
2311.30 33
2311.41 27
2311.52 17
2311.63 4
2311.74 0
2311.85 0
2311.96 0
2312.08 0
2312.19 0
2312.30 0
2312.41 0
2312.52 1
2312.63 13
2312.74 24
2312.85 33
2312.96 40
2313.07 45
2313.18 48
2313.29 50
2313.40 50
2313.51 48
2313.62 47
2313.73 45
2313.84 42
2313.95 40
2314.06 38
2314.17 38
2314.28 39
2314.39 42
2314.50 48
2314.61 57
2314.72 65
2314.83 73
2314.95 78
2315.06 79
2315.17 77
2315.28 72
2315.39 67
2315.50 62
2315.61 60
2315.72 60
2315.83 64
2315.94 69
2316.05 74
2316.16 79
2316.27 81
2316.38 82
2316.49 82
2316.60 83
2316.71 86
2316.82 91
2316.93 100
2317.04 111
2317.15 123
2317.27 132
2317.38 137
2317.49 137
2317.60 131
2317.71 122
2317.82 111
2317.93 99
2318.04 90
2318.15 84
2318.26 81
2318.37 80
2318.48 81
2318.59 83
2318.70 86
2318.81 90
2318.92 95
2319.03 100
2319.14 106
2319.25 112
2319.36 118
2319.48 123
2319.59 126
2319.70 128
2319.81 129
2319.92 129
2320.03 129
2320.14 129
2320.25 129
2320.36 130
2320.47 132
2320.58 135
2320.69 138
2320.80 143
2320.91 148
2321.02 153
2321.13 156
2321.24 157
2321.35 155
2321.47 151
2321.58 145
2321.69 138
2321.80 131
2321.91 126
2322.02 123
2322.13 120
2322.24 117
2322.35 112
2322.46 105
2322.57 96
2322.68 85
2322.79 74
2322.90 64
2323.01 57
2323.12 53
2323.24 52
2323.35 53
2323.46 57
2323.57 61
2323.68 66
2323.79 70
2323.90 73
2324.01 75
2324.12 77
2324.23 79
2324.34 81
2324.45 83
2324.56 84
2324.67 84
2324.78 83
2324.89 80
2325.01 75
2325.12 71
2325.23 68
2325.34 67
2325.45 69
2325.56 74
2325.67 81
2325.78 88
2325.89 95
2326.00 101
2326.11 106
2326.22 110
2326.33 115
2326.44 121
2326.56 127
2326.67 134
2326.78 140
2326.89 145
2327.00 146
2327.11 145
2327.22 141
2327.33 134
2327.44 127
2327.55 119
2327.66 113
2327.77 108
2327.88 106
2327.99 106
2328.11 108
2328.22 111
2328.33 112
2328.44 113
2328.55 112
2328.66 111
2328.77 109
2328.88 109
2328.99 112
2329.10 117
2329.21 124
2329.32 131
2329.43 136
2329.55 139
2329.66 139
2329.77 136
2329.88 131
2329.99 128
2330.10 126
2330.21 128
2330.32 134
2330.43 143
2330.54 152
2330.65 162
2330.76 170
2330.87 176
2330.99 179
2331.10 181
2331.21 182
2331.32 184
2331.43 188
2331.54 194
2331.65 202
2331.76 212
2331.87 222
2331.98 233
2332.09 242
2332.20 248
2332.32 252
2332.43 253
2332.54 251
2332.65 246
2332.76 240
2332.87 233
2332.98 226
2333.09 221
2333.20 219
2333.31 220
2333.42 224
2333.53 230
2333.65 237
2333.76 244
2333.87 248
2333.98 251
2334.09 250
2334.20 247
2334.31 243
2334.42 238
2334.53 234
2334.64 232
2334.75 231
2334.87 230
2334.98 230
2335.09 228
2335.20 224
2335.31 218
2335.42 211
2335.53 203
2335.64 195
2335.75 189
2335.86 186
2335.97 185
2336.09 188
2336.20 193
2336.31 201
2336.42 210
2336.53 219
2336.64 226
2336.75 230
2336.86 231
2336.97 229
2337.08 225
2337.20 219
2337.31 212
2337.42 207
2337.53 204
2337.64 204
2337.75 206
2337.86 210
2337.97 215
2338.08 220
2338.19 224
2338.30 226
2338.42 226
2338.53 224
2338.64 222
2338.75 221
2338.86 220
2338.97 222
2339.08 226
2339.19 232
2339.30 239
2339.41 245
2339.53 249
2339.64 251
2339.75 248
2339.86 242
2339.97 233
2340.08 223
2340.19 213
2340.30 204
2340.41 199
2340.53 197
2340.64 198
2340.75 202
2340.86 209
2340.97 215
2341.08 221
2341.19 225
2341.30 224
2341.41 219
2341.52 209
2341.64 195
2341.75 178
2341.86 161
2341.97 146
2342.08 136
2342.19 130
2342.30 131
2342.41 135
2342.52 141
2342.64 148
2342.75 152
2342.86 154
2342.97 153
2343.08 151
2343.19 150
2343.30 151
2343.41 155
2343.52 161
2343.64 167
2343.75 170
2343.86 170
2343.97 165
2344.08 154
2344.19 140
2344.30 125
2344.41 112
2344.52 101
2344.64 94
2344.75 90
2344.86 90
2344.97 92
2345.08 95
2345.19 100
2345.30 106
2345.41 112
2345.52 118
2345.64 123
2345.75 127
2345.86 129
2345.97 131
2346.08 131
2346.19 131
2346.30 130
2346.41 129
2346.53 126
2346.64 120
2346.75 111
2346.86 99
2346.97 85
2347.08 70
2347.19 54
2347.30 40
2347.41 26
2347.53 15
2347.64 6
2347.75 0
2347.86 0
2347.97 0
2348.08 0
2348.19 0
2348.30 0
2348.42 2
2348.53 8
2348.64 13
2348.75 16
2348.86 16
2348.97 13
2349.08 7
2349.19 0
2349.31 0
2349.42 0
2349.53 0
2349.64 0
2349.75 0
2349.86 2
2349.97 14
2350.08 27
2350.20 38
2350.31 47
2350.42 54
2350.53 60
2350.64 66
2350.75 73
2350.86 82
2350.97 93
2351.09 106
2351.20 118
2351.31 130
2351.42 139
2351.53 147
2351.64 152
2351.75 155
2351.86 157
2351.98 158
2352.09 159
2352.20 159
2352.31 158
2352.42 155
2352.53 149
2352.64 139
2352.76 125
2352.87 108
2352.98 90
2353.09 74
2353.20 61
2353.31 54
2353.42 54
2353.53 61
2353.65 72
2353.76 85
2353.87 99
2353.98 110
2354.09 117
2354.20 119
2354.31 116
2354.43 109
2354.54 100
2354.65 91
2354.76 85
2354.87 81
2354.98 83
2355.09 88
2355.21 97
2355.32 108
2355.43 119
2355.54 129
2355.65 137
2355.76 142
2355.87 146
2355.99 148
2356.10 149
2356.21 148
2356.32 145
2356.43 141
2356.54 134
2356.65 125
2356.76 115
2356.88 105
2356.99 96
2357.10 88
2357.21 82
2357.32 78
2357.43 76
2357.54 75
2357.66 75
2357.77 74
2357.88 72
2357.99 68
2358.10 61
2358.21 52
2358.33 41
2358.44 29
2358.55 21
2358.66 16
2358.77 15
2358.88 19
2358.99 26
2359.11 34
2359.22 40
2359.33 45
2359.44 47
2359.55 47
2359.66 46
2359.77 45
2359.89 45
2360.00 45
2360.11 43
2360.22 40
2360.33 35
2360.44 29
2360.55 21
2360.67 15
2360.78 13
2360.89 15
2361.00 21
2361.11 31
2361.22 43
2361.34 55
2361.45 66
2361.56 75
2361.67 82
2361.78 88
2361.89 95
2362.00 101
2362.12 107
2362.23 113
2362.34 117
2362.45 119
2362.56 118
2362.67 117
2362.79 114
2362.90 113
2363.01 113
2363.12 115
2363.23 119
2363.34 124
2363.46 129
2363.57 134
2363.68 138
2363.79 142
2363.90 145
2364.01 148
2364.12 151
2364.24 154
2364.35 158
2364.46 161
2364.57 163
2364.68 164
2364.79 164
2364.91 163
2365.02 162
2365.13 162
2365.24 163
2365.35 165
2365.46 167
2365.58 169
2365.69 168
2365.80 164
2365.91 159
2366.02 151
2366.13 143
2366.25 134
2366.36 125
2366.47 117
2366.58 108
2366.69 100
2366.80 92
2366.92 84
2367.03 77
2367.14 72
2367.25 68
2367.36 65
2367.47 64
2367.59 63
2367.70 61
2367.81 57
2367.92 51
2368.03 43
2368.14 35
2368.26 27
2368.37 21
2368.48 20
2368.59 22
2368.70 28
2368.81 37
2368.93 47
2369.04 56
2369.15 63
2369.26 68
2369.37 69
2369.48 69
2369.60 68
2369.71 67
2369.82 67
2369.93 67
2370.04 67
2370.15 66
2370.27 65
2370.38 63
2370.49 63
2370.60 66
2370.71 72
2370.83 83
2370.94 99
2371.05 117
2371.16 136
2371.27 154
2371.38 168
2371.50 176
2371.61 177
2371.72 172
2371.83 161
2371.94 148
2372.05 134
2372.17 123
2372.28 117
2372.39 115
2372.50 118
2372.61 123
2372.73 129
2372.84 135
2372.95 137
2373.06 137
2373.17 134
2373.28 129
2373.40 123
2373.51 116
2373.62 108
2373.73 100
2373.84 92
2373.96 83
2374.07 75
2374.18 68
2374.29 63
2374.40 59
2374.51 57
2374.63 57
2374.74 58
2374.85 59
2374.96 62
2375.07 63
2375.19 64
2375.30 62
2375.41 59
2375.52 53
2375.63 47
2375.74 41
2375.86 38
2375.97 37
2376.08 41
2376.19 47
2376.30 57
2376.42 67
2376.53 80
2376.64 93
2376.75 108
2376.86 124
2376.98 141
2377.09 159
2377.20 177
2377.31 192
2377.42 202
2377.54 209
2377.65 211
2377.76 209
2377.87 205
2377.98 199
2378.09 191
2378.21 182
2378.32 171
2378.43 159
2378.54 146
2378.65 133
2378.77 122
2378.88 114
2378.99 110
2379.10 108
2379.21 109
2379.33 110
2379.44 110
2379.55 108
2379.66 103
2379.77 95
2379.89 86
2380.00 77
2380.11 69
2380.22 63
2380.33 60
2380.45 58
2380.56 57
2380.67 56
2380.78 55
2380.89 52
2381.01 49
2381.12 45
2381.23 41
2381.34 37
2381.45 34
2381.57 32
2381.68 30
2381.79 29
2381.90 30
2382.01 32
2382.13 35
2382.24 39
2382.35 45
2382.46 51
2382.57 57
2382.69 62
2382.80 66
2382.91 68
2383.02 68
2383.13 67
2383.25 66
2383.36 64
2383.47 62
2383.58 61
2383.69 62
2383.81 66
2383.92 72
2384.03 82
2384.14 96
2384.25 113
2384.37 132
2384.48 152
2384.59 172
2384.70 190
2384.82 205
2384.93 217
2385.04 226
2385.15 231
2385.26 235
2385.38 239
2385.49 244
2385.60 250
2385.71 259
2385.82 271
2385.94 284
2386.05 298
2386.16 313
2386.27 328
2386.38 343
2386.50 358
2386.61 371
2386.72 384
2386.83 395
2386.95 404
2387.06 411
2387.17 417
2387.28 422
2387.39 426
2387.51 431
2387.62 436
2387.73 441
2387.84 445
2387.95 448
2388.07 448
2388.18 447
2388.29 444
2388.40 440
2388.52 436
2388.63 433
2388.74 431
2388.85 432
2388.96 433
2389.08 435
2389.19 436
2389.30 436
2389.41 434
2389.52 428
2389.64 419
2389.75 406
2389.86 392
2389.97 377
2390.09 365
2390.20 355
2390.31 349
2390.42 347
2390.53 347
2390.65 347
2390.76 345
2390.87 340
2390.98 332
2391.10 320
2391.21 305
2391.32 290
2391.43 275
2391.54 262
2391.66 251
2391.77 242
2391.88 236
2391.99 233
2392.11 231
2392.22 230
2392.33 228
2392.44 225
2392.56 219
2392.67 210
2392.78 197
2392.89 182
2393.00 165
2393.12 147
2393.23 130
2393.34 115
2393.45 103
2393.57 95
2393.68 90
2393.79 89
2393.90 90
2394.01 91
2394.13 92
2394.24 91
2394.35 88
2394.46 82
2394.58 75
2394.69 67
2394.80 60
2394.91 56
2395.03 55
2395.14 58
2395.25 64
2395.36 71
2395.47 80
2395.59 88
2395.70 94
2395.81 97
2395.92 98
2396.04 95
2396.15 88
2396.26 80
2396.37 70
2396.49 60
2396.60 52
2396.71 46
2396.82 44
2396.94 45
2397.05 48
2397.16 52
2397.27 54
2397.38 55
2397.50 54
2397.61 52
2397.72 50
2397.83 48
2397.95 50
2398.06 54
2398.17 62
2398.28 73
2398.40 87
2398.51 102
2398.62 117
2398.73 130
2398.85 141
2398.96 148
2399.07 151
2399.18 150
2399.30 146
2399.41 139
2399.52 129
2399.63 117
2399.75 105
2399.86 92
2399.97 82
2400.08 73
2400.20 69
2400.31 69
2400.42 72
2400.53 80
2400.64 91
2400.76 104
2400.87 118
2400.98 134
2401.09 149
2401.21 164
2401.32 177
2401.43 189
2401.54 197
2401.66 203
2401.77 206
2401.88 206
2401.99 205
2402.11 202
2402.22 198
2402.33 193
2402.44 186
2402.56 176
2402.67 164
2402.78 149
2402.89 132
2403.01 115
2403.12 99
2403.23 86
2403.34 77
2403.46 73
2403.57 74
2403.68 79
2403.79 86
2403.91 94
2404.02 101
2404.13 107
2404.24 111
2404.36 113
2404.47 114
2404.58 115
2404.70 115
2404.81 115
2404.92 115
2405.03 115
2405.15 116
2405.26 119
2405.37 124
2405.48 132
2405.60 142
2405.71 154
2405.82 164
2405.93 172
2406.05 175
2406.16 172
2406.27 165
2406.38 153
2406.50 138
2406.61 123
2406.72 108
2406.83 94
2406.95 82
2407.06 71
2407.17 61
2407.28 51
2407.40 42
2407.51 34
2407.62 27
2407.73 21
2407.85 15
2407.96 10
2408.07 4
2408.19 0
2408.30 0
2408.41 0
2408.52 0
2408.64 0
2408.75 0
2408.86 0
2408.97 0
2409.09 8
2409.20 23
2409.31 39
2409.42 55
2409.54 70
2409.65 84
2409.76 95
2409.88 102
2409.99 105
2410.10 105
2410.21 103
2410.33 102
2410.44 101
2410.55 104
2410.66 108
2410.78 115
2410.89 121
2411.00 126
2411.11 129
2411.23 128
2411.34 125
2411.45 121
2411.57 115
2411.68 109
2411.79 101
2411.90 93
2412.02 85
2412.13 77
2412.24 69
2412.35 63
2412.47 59
2412.58 58
2412.69 58
2412.81 58
2412.92 58
2413.03 56
2413.14 52
2413.26 45
2413.37 38
2413.48 31
2413.59 25
2413.71 20
2413.82 17
2413.93 16
2414.05 18
2414.16 22
2414.27 27
2414.38 34
2414.50 43
2414.61 53
2414.72 63
2414.84 72
2414.95 80
2415.06 86
2415.17 88
2415.29 88
2415.40 86
2415.51 84
2415.62 83
2415.74 83
2415.85 85
2415.96 88
2416.08 90
2416.19 91
2416.30 91
2416.41 90
2416.53 88
2416.64 89
2416.75 90
2416.87 94
2416.98 97
2417.09 101
2417.20 101
2417.32 98
2417.43 91
2417.54 80
2417.66 67
2417.77 53
2417.88 39
2417.99 27
2418.11 16
2418.22 7
2418.33 0
2418.45 0
2418.56 0
2418.67 0
2418.78 0
2418.90 0
2419.01 0
2419.12 4
2419.24 7
2419.35 8
2419.46 7
2419.57 5
2419.69 2
2419.80 1
2419.91 0
2420.03 2
2420.14 6
2420.25 12
2420.36 20
2420.48 28
2420.59 36
2420.70 43
2420.82 50
2420.93 54
2421.04 56
2421.16 55
2421.27 52
2421.38 47
2421.49 39
2421.61 29
2421.72 18
2421.83 6
2421.95 0
2422.06 0
2422.17 0
2422.28 0
2422.40 0
2422.51 0
2422.62 0
2422.74 0
2422.85 5
2422.96 18
2423.08 32
2423.19 47
2423.30 62
2423.41 78
2423.53 93
2423.64 105
2423.75 115
2423.87 121
2423.98 124
2424.09 126
2424.21 128
2424.32 130
2424.43 133
2424.54 137
2424.66 141
2424.77 144
2424.88 147
2425.00 150
2425.11 153
2425.22 157
2425.34 162
2425.45 168
2425.56 175
2425.67 182
2425.79 190
2425.90 198
2426.01 205
2426.13 210
2426.24 213
2426.35 211
2426.47 205
2426.58 195
2426.69 182
2426.81 169
2426.92 157
2427.03 149
2427.14 145
2427.26 148
2427.37 154
2427.48 163
2427.60 171
2427.71 177
2427.82 177
2427.94 172
2428.05 162
2428.16 148
2428.28 132
2428.39 116
2428.50 103
2428.61 94
2428.73 87
2428.84 84
2428.95 82
2429.07 80
2429.18 78
2429.29 74
2429.41 68
2429.52 63
2429.63 57
2429.75 53
2429.86 49
2429.97 46
2430.09 43
2430.20 40
2430.31 36
2430.42 32
2430.54 28
2430.65 25
2430.76 24
2430.88 24
2430.99 27
2431.10 30
2431.22 34
2431.33 38
2431.44 41
2431.56 43
2431.67 45
2431.78 45
2431.90 44
2432.01 43
2432.12 41
2432.24 40
2432.35 40
2432.46 41
2432.57 41
2432.69 42
2432.80 41
2432.91 39
2433.03 35
2433.14 29
2433.25 24
2433.37 20
2433.48 19
2433.59 20
2433.71 25
2433.82 31
2433.93 38
2434.05 44
2434.16 47
2434.27 47
2434.39 45
2434.50 40
2434.61 34
2434.73 30
2434.84 29
2434.95 32
2435.07 39
2435.18 51
2435.29 65
2435.41 80
2435.52 94
2435.63 105
2435.75 112
2435.86 115
2435.97 114
2436.09 109
2436.20 101
2436.31 92
2436.43 84
2436.54 78
2436.65 76
2436.77 78
2436.88 83
2436.99 91
2437.11 99
2437.22 105
2437.33 108
2437.44 106
2437.56 100
2437.67 89
2437.78 77
2437.90 63
2438.01 50
2438.12 40
2438.24 32
2438.35 26
2438.46 23
2438.58 21
2438.69 20
2438.80 19
2438.92 18
2439.03 18
2439.14 21
2439.26 26
2439.37 36
2439.49 49
2439.60 64
2439.71 79
2439.83 92
2439.94 101
2440.05 107
2440.17 109
2440.28 109
2440.39 107
2440.51 107
2440.62 108
2440.73 110
2440.85 111
2440.96 112
2441.07 112
2441.19 109
2441.30 104
2441.41 99
2441.53 96
2441.64 95
2441.75 97
2441.87 102
2441.98 110
2442.09 120
2442.21 130
2442.32 139
2442.43 145
2442.55 149
2442.66 151
2442.77 151
2442.89 149
2443.00 147
2443.11 144
2443.23 141
2443.34 137
2443.45 133
2443.57 129
2443.68 125
2443.79 122
2443.91 120
2444.02 120
2444.13 122
2444.25 124
2444.36 127
2444.48 130
2444.59 131
2444.70 132
2444.82 132
2444.93 133
2445.04 133
2445.16 135
2445.27 137
2445.38 139
2445.50 141
2445.61 143
2445.72 144
2445.84 145
2445.95 147
2446.06 150
2446.18 155
2446.29 161
2446.40 166
2446.52 170
2446.63 169
2446.75 165
2446.86 156
2446.97 144
2447.09 131
2447.20 119
2447.31 108
2447.43 100
2447.54 95
2447.65 93
2447.77 93
2447.88 95
2447.99 97
2448.11 99
2448.22 101
2448.34 100
2448.45 98
2448.56 94
2448.68 87
2448.79 79
2448.90 70
2449.02 63
2449.13 57
2449.24 55
2449.36 57
2449.47 63
2449.58 73
2449.70 87
2449.81 103
2449.93 120
2450.04 137
2450.15 152
2450.27 166
2450.38 176
2450.49 184
2450.61 190
2450.72 195
2450.83 200
2450.95 205
2451.06 213
2451.18 221
2451.29 230
2451.40 239
2451.52 248
2451.63 255
2451.74 261
2451.86 265
2451.97 267
2452.08 266
2452.20 263
2452.31 259
2452.43 253
2452.54 248
2452.65 244
2452.77 244
2452.88 245
2452.99 248
2453.11 250
2453.22 250
2453.33 246
2453.45 238
2453.56 225
2453.68 209
2453.79 191
2453.90 171
2454.02 153
2454.13 136
2454.24 121
2454.36 110
2454.47 102
2454.59 97
2454.70 96
2454.81 98
2454.93 101
2455.04 105
2455.15 108
2455.27 109
2455.38 107
2455.49 102
2455.61 96
2455.72 90
2455.84 83
2455.95 78
2456.06 74
2456.18 71
2456.29 68
2456.40 66
2456.52 64
2456.63 61
2456.75 57
2456.86 53
2456.97 51
2457.09 50
2457.20 51
2457.31 54
2457.43 57
2457.54 60
2457.66 60
2457.77 56
2457.88 48
2458.00 36
2458.11 22
2458.23 9
2458.34 0
2458.45 0
2458.57 0
2458.68 0
2458.79 0
2458.91 0
2459.02 0
2459.14 0
2459.25 0
2459.36 4
2459.48 10
2459.59 17
2459.70 24
2459.82 30
2459.93 36
2460.05 41
2460.16 47
2460.27 52
2460.39 59
2460.50 66
2460.62 74
2460.73 83
2460.84 90
2460.96 94
2461.07 95
2461.18 92
2461.30 87
2461.41 78
2461.53 68
2461.64 58
2461.75 48
2461.87 41
2461.98 36
2462.10 34
2462.21 33
2462.32 35
2462.44 38
2462.55 40
2462.67 43
2462.78 46
2462.89 50
2463.01 56
2463.12 64
2463.23 74
2463.35 84
2463.46 94
2463.58 102
2463.69 107
2463.80 109
2463.92 110
2464.03 110
2464.15 111
2464.26 114
2464.37 119
2464.49 124
2464.60 128
2464.72 130
2464.83 128
2464.94 123
2465.06 115
2465.17 104
2465.29 94
2465.40 83
2465.51 75
2465.63 69
2465.74 65
2465.86 62
2465.97 59
2466.08 56
2466.20 53
2466.31 49
2466.43 46
2466.54 43
2466.65 41
2466.77 40
2466.88 39
2467.00 40
2467.11 40
2467.22 40
2467.34 40
2467.45 40
2467.57 42
2467.68 45
2467.79 50
2467.91 58
2468.02 67
2468.14 77
2468.25 86
2468.36 92
2468.48 95
2468.59 93
2468.71 87
2468.82 79
2468.93 71
2469.05 64
2469.16 60
2469.28 61
2469.39 66
2469.50 75
2469.62 85
2469.73 94
2469.85 101
2469.96 105
2470.07 107
2470.19 106
2470.30 105
2470.42 105
2470.53 107
2470.64 112
2470.76 117
2470.87 122
2470.99 126
2471.10 128
2471.21 128
2471.33 127
2471.44 124
2471.56 122
2471.67 121
2471.79 120
2471.90 119
2472.01 119
2472.13 119
2472.24 119
2472.36 119
2472.47 120
2472.58 121
2472.70 121
2472.81 120
2472.93 117
2473.04 112
2473.15 105
2473.27 96
2473.38 87
2473.50 77
2473.61 67
2473.73 56
2473.84 46
2473.95 38
2474.07 32
2474.18 30
2474.30 31
2474.41 36
2474.52 42
2474.64 49
2474.75 55
2474.87 59
2474.98 62
2475.10 64
2475.21 66
2475.32 68
2475.44 71
2475.55 75
2475.67 79
2475.78 84
2475.89 88
2476.01 92
2476.12 97
2476.24 103
2476.35 110
2476.47 117
2476.58 125
2476.69 131
2476.81 136
2476.92 138
2477.04 138
2477.15 136
2477.27 134
2477.38 132
2477.49 132
2477.61 133
2477.72 135
2477.84 138
2477.95 140
2478.07 140
2478.18 138
2478.29 134
2478.41 129
2478.52 124
2478.64 119
2478.75 117
2478.86 116
2478.98 116
2479.09 116
2479.21 114
2479.32 111
2479.44 106
2479.55 101
2479.66 95
2479.78 92
2479.89 92
2480.01 95
2480.12 100
2480.24 107
2480.35 114
2480.46 121
2480.58 126
2480.69 130
2480.81 133
2480.92 134
2481.04 135
2481.15 136
2481.27 136
2481.38 137
2481.49 139
2481.61 141
2481.72 143
2481.84 144
2481.95 143
2482.07 140
2482.18 133
2482.29 124
2482.41 115
2482.52 106
2482.64 100
2482.75 97
2482.87 98
2482.98 101
2483.09 105
2483.21 108
2483.32 109
2483.44 108
2483.55 106
2483.67 106
2483.78 108
2483.90 113
2484.01 120
2484.12 129
2484.24 137
2484.35 142
2484.47 143
2484.58 141
2484.70 135
2484.81 128
2484.92 121
2485.04 116
2485.15 113
2485.27 111
2485.38 111
2485.50 111
2485.61 110
2485.73 108
2485.84 106
2485.95 103
2486.07 101
2486.18 98
2486.30 96
2486.41 94
2486.53 93
2486.64 92
2486.76 92
2486.87 92
2486.98 93
2487.10 95
2487.21 98
2487.33 101
2487.44 103
2487.56 105
2487.67 107
2487.79 107
2487.90 107
2488.01 108
2488.13 110
2488.24 114
2488.36 120
2488.47 125
2488.59 129
2488.70 132
2488.82 132
2488.93 128
2489.05 121
2489.16 114
2489.27 108
2489.39 104
2489.50 105
2489.62 110
2489.73 120
2489.85 132
2489.96 146
2490.08 158
2490.19 167
2490.31 172
2490.42 173
2490.53 170
2490.65 165
2490.76 158
2490.88 151
2490.99 146
2491.11 143
2491.22 141
2491.34 141
2491.45 142
2491.57 143
2491.68 142
2491.79 141
2491.91 140
2492.02 137
2492.14 135
2492.25 135
2492.37 135
2492.48 138
2492.60 142
2492.71 146
2492.83 150
2492.94 154
2493.05 158
2493.17 161
2493.28 164
2493.40 166
2493.51 169
2493.63 170
2493.74 172
2493.86 173
2493.97 173
2494.09 173
2494.20 172
2494.32 171
2494.43 169
2494.54 165
2494.66 159
2494.77 152
2494.89 144
2495.00 135
2495.12 126
2495.23 120
2495.35 115
2495.46 114
2495.58 115
2495.69 117
2495.81 121
2495.92 124
2496.04 128
2496.15 131
2496.26 133
2496.38 134
2496.49 134
2496.61 131
2496.72 126
2496.84 118
2496.95 107
2497.07 95
2497.18 84
2497.30 74
2497.41 68
2497.53 65
2497.64 67
2497.76 71
2497.87 76
2497.98 82
2498.10 87
2498.21 91
2498.33 94
2498.44 95
2498.56 96
2498.67 97
2498.79 98
2498.90 99
2499.02 103
2499.13 109
2499.25 117
2499.36 128
2499.48 142
2499.59 156
2499.71 172
2499.82 186
2499.94 198
2500.05 207
2500.16 212
2500.28 212
2500.39 207
2500.51 199
2500.62 187
2500.74 173
2500.85 158
2500.97 144
2501.08 132
2501.20 122
2501.31 114
2501.43 109
2501.54 105
2501.66 101
2501.77 96
2501.89 91
2502.00 84
2502.12 77
2502.23 70
2502.35 64
2502.46 59
2502.58 57
2502.69 58
2502.80 62
2502.92 68
2503.03 75
2503.15 84
2503.26 92
2503.38 98
2503.49 102
2503.61 101
2503.72 97
2503.84 90
2503.95 83
2504.07 75
2504.18 69
2504.30 65
2504.41 63
2504.53 63
2504.64 65
2504.76 67
2504.87 69
2504.99 70
2505.10 70
2505.22 68
2505.33 65
2505.45 61
2505.56 56
2505.68 49
2505.79 41
2505.91 32
2506.02 21
2506.14 8
2506.25 0
2506.37 0
2506.48 0
2506.60 0
2506.71 0
2506.83 0
2506.94 0
2507.05 0
2507.17 9
2507.28 25
2507.40 39
2507.51 51
2507.63 59
2507.74 65
2507.86 68
2507.97 69
2508.09 70
2508.20 72
2508.32 74
2508.43 77
2508.55 81
2508.66 85
2508.78 88
2508.89 91
2509.01 94
2509.12 97
2509.24 100
2509.35 105
2509.47 109
2509.58 113
2509.70 115
2509.81 116
2509.93 115
2510.04 114
2510.16 112
2510.27 112
2510.39 113
2510.50 115
2510.62 116
2510.73 114
2510.85 109
2510.96 100
2511.08 89
2511.19 77
2511.31 68
2511.42 62
2511.54 62
2511.65 65
2511.77 71
2511.88 77
2512.00 81
2512.11 80
2512.23 76
2512.34 69
2512.46 59
2512.57 49
2512.69 39
2512.80 32
2512.92 27
2513.03 25
2513.15 27
2513.26 32
2513.38 40
2513.49 50
2513.61 61
2513.72 72
2513.84 81
2513.95 87
2514.07 90
2514.18 92
2514.30 92
2514.42 92
2514.53 95
2514.65 99
2514.76 107
2514.88 117
2514.99 129
2515.11 139
2515.22 149
2515.34 155
2515.45 159
2515.57 159
2515.68 156
2515.80 150
2515.91 143
2516.03 135
2516.14 126
2516.26 117
2516.37 108
2516.49 101
2516.60 94
2516.72 90
2516.83 88
2516.95 89
2517.06 91
2517.18 96
2517.29 102
2517.41 108
2517.52 114
2517.64 120
2517.75 125
2517.87 128
2517.98 129
2518.10 129
2518.21 128
2518.33 125
2518.44 124
2518.56 124
2518.68 129
2518.79 139
2518.91 154
2519.02 174
2519.14 196
2519.25 217
2519.37 234
2519.48 245
2519.60 249
2519.71 246
2519.83 240
2519.94 233
2520.06 227
2520.17 224
2520.29 224
2520.40 226
2520.52 229
2520.63 232
2520.75 235
2520.86 236
2520.98 236
2521.09 237
2521.21 237
2521.32 236
2521.44 234
2521.56 229
2521.67 222
2521.79 211
2521.90 198
2522.02 185
2522.13 173
2522.25 164
2522.36 161
2522.48 162
2522.59 168
2522.71 176
2522.82 185
2522.94 195
2523.05 202
2523.17 206
2523.28 207
2523.40 206
2523.52 202
2523.63 196
2523.75 189
2523.86 182
2523.98 175
2524.09 169
2524.21 165
2524.32 161
2524.44 158
2524.55 155
2524.67 152
2524.78 148
2524.90 145
2525.01 143
2525.13 142
2525.24 143
2525.36 146
2525.48 150
2525.59 155
2525.71 160
2525.82 164
2525.94 168
2526.05 170
2526.17 172
2526.28 173
2526.40 173
2526.51 173
2526.63 172
2526.74 171
2526.86 169
2526.98 168
2527.09 167
2527.21 167
2527.32 167
2527.44 168
2527.55 170
2527.67 173
2527.78 175
2527.90 177
2528.01 178
2528.13 177
2528.24 175
2528.36 172
2528.48 169
2528.59 167
2528.71 166
2528.82 168
2528.94 171
2529.05 175
2529.17 179
2529.28 182
2529.40 185
2529.51 186
2529.63 187
2529.74 188
2529.86 191
2529.98 197
2530.09 206
2530.21 219
2530.32 234
2530.44 251
2530.55 267
2530.67 282
2530.78 294
2530.90 303
2531.01 310
2531.13 315
2531.25 318
2531.36 321
2531.48 324
2531.59 326
2531.71 329
2531.82 331
2531.94 332
2532.05 332
2532.17 332
2532.28 331
2532.40 331
2532.52 331
2532.63 331
2532.75 332
2532.86 333
2532.98 333
2533.09 331
2533.21 326
2533.32 318
2533.44 308
2533.56 296
2533.67 284
2533.79 273
2533.90 266
2534.02 262
2534.13 262
2534.25 266
2534.36 272
2534.48 281
2534.60 291
2534.71 302
2534.83 311
2534.94 318
2535.06 323
2535.17 326
2535.29 327
2535.40 328
2535.52 330
2535.64 336
2535.75 345
2535.87 357
2535.98 371
2536.10 386
2536.21 401
2536.33 417
2536.44 435
2536.56 457
2536.68 487
2536.79 523
2536.91 567
2537.02 616
2537.14 668
2537.25 721
2537.37 773
2537.48 823
2537.60 871
2537.72 918
2537.83 965
2537.95 1010
2538.06 1055
2538.18 1098
2538.29 1139
2538.41 1179
2538.53 1216
2538.64 1253
2538.76 1287
2538.87 1320
2538.99 1352
2539.10 1382
2539.22 1409
2539.33 1434
2539.45 1455
2539.57 1471
2539.68 1482
2539.80 1485
2539.91 1481
2540.03 1470
2540.14 1453
2540.26 1431
2540.38 1405
2540.49 1378
2540.61 1352
2540.72 1327
2540.84 1303
2540.95 1280
2541.07 1257
2541.19 1234
2541.30 1209
2541.42 1183
2541.53 1155
2541.65 1128
2541.76 1102
2541.88 1079
2542.00 1059
2542.11 1042
2542.23 1027
2542.34 1013
2542.46 998
2542.57 982
2542.69 965
2542.81 946
2542.92 926
2543.04 905
2543.15 882
2543.27 859
2543.38 836
2543.50 816
2543.62 799
2543.73 786
2543.85 777
2543.96 770
2544.08 765
2544.19 757
2544.31 744
2544.43 725
2544.54 699
2544.66 667
2544.77 631
2544.89 592
2545.01 552
2545.12 515
2545.24 480
2545.35 449
2545.47 423
2545.58 402
2545.70 386
2545.82 376
2545.93 370
2546.05 368
2546.16 369
2546.28 369
2546.39 369
2546.51 368
2546.63 364
2546.74 359
2546.86 354
2546.97 350
2547.09 347
2547.21 344
2547.32 341
2547.44 334
2547.55 325
2547.67 312
2547.78 296
2547.90 279
2548.02 263
2548.13 247
2548.25 235
2548.36 224
2548.48 216
2548.60 210
2548.71 205
2548.83 203
2548.94 205
2549.06 211
2549.17 221
2549.29 235
2549.41 250
2549.52 263
2549.64 272
2549.75 275
2549.87 269
2549.99 255
2550.10 235
2550.22 210
2550.33 185
2550.45 161
2550.57 142
2550.68 128
2550.80 121
2550.91 120
2551.03 124
2551.15 132
2551.26 141
2551.38 151
2551.49 161
2551.61 169
2551.72 175
2551.84 180
2551.96 184
2552.07 187
2552.19 189
2552.30 191
2552.42 191
2552.54 188
2552.65 183
2552.77 174
2552.88 162
2553.00 149
2553.12 134
2553.23 119
2553.35 106
2553.46 94
2553.58 85
2553.70 77
2553.81 70
2553.93 65
2554.04 60
2554.16 55
2554.28 50
2554.39 45
2554.51 40
2554.62 34
2554.74 29
2554.86 25
2554.97 23
2555.09 23
2555.20 24
2555.32 24
2555.44 24
2555.55 22
2555.67 18
2555.78 11
2555.90 4
2556.02 0
2556.13 0
2556.25 0
2556.36 0
2556.48 0
2556.60 0
2556.71 0
2556.83 0
2556.94 0
2557.06 1
2557.18 10
2557.29 22
2557.41 36
2557.52 49
2557.64 62
2557.76 72
2557.87 79
2557.99 83
2558.11 84
2558.22 83
2558.34 82
2558.45 80
2558.57 79
2558.69 78
2558.80 78
2558.92 79
2559.03 80
2559.15 81
2559.27 81
2559.38 82
2559.50 84
2559.61 86
2559.73 89
2559.85 94
2559.96 99
2560.08 104
2560.20 108
2560.31 111
2560.43 113
2560.54 114
2560.66 114
2560.78 113
2560.89 113
2561.01 114
2561.12 116
2561.24 118
2561.36 120
2561.47 121
2561.59 121
2561.71 121
2561.82 120
2561.94 120
2562.05 122
2562.17 126
2562.29 132
2562.40 138
2562.52 144
2562.63 148
2562.75 150
2562.87 148
2562.98 144
2563.10 140
2563.22 136
2563.33 135
2563.45 136
2563.56 140
2563.68 145
2563.80 150
2563.91 154
2564.03 156
2564.15 154
2564.26 150
2564.38 144
2564.49 139
2564.61 135
2564.73 135
2564.84 139
2564.96 147
2565.07 158
2565.19 170
2565.31 183
2565.42 193
2565.54 200
2565.66 203
2565.77 203
2565.89 202
2566.00 199
2566.12 195
2566.24 192
2566.35 190
2566.47 189
2566.59 188
2566.70 187
2566.82 187
2566.94 186
2567.05 183
2567.17 179
2567.28 174
2567.40 170
2567.52 166
2567.63 165
2567.75 169
2567.87 176
2567.98 188
2568.10 202
2568.21 215
2568.33 226
2568.45 233
2568.56 234
2568.68 229
2568.80 220
2568.91 209
2569.03 196
2569.14 186
2569.26 178
2569.38 174
2569.49 171
2569.61 168
2569.73 164
2569.84 157
2569.96 146
2570.08 132
2570.19 119
2570.31 109
2570.42 103
2570.54 103
2570.66 107
2570.77 115
2570.89 124
2571.01 130
2571.12 132
2571.24 129
2571.36 121
2571.47 110
2571.59 100
2571.70 93
2571.82 90
2571.94 92
2572.05 98
2572.17 107
2572.29 115
2572.40 119
2572.52 118
2572.64 114
2572.75 107
2572.87 99
2572.99 93
2573.10 90
2573.22 90
2573.33 94
2573.45 100
2573.57 105
2573.68 109
2573.80 112
2573.92 113
2574.03 114
2574.15 117
2574.27 122
2574.38 132
2574.50 145
2574.62 162
2574.73 179
2574.85 196
2574.96 210
2575.08 218
2575.20 219
2575.31 214
2575.43 203
2575.55 190
2575.66 176
2575.78 163
2575.90 154
2576.01 150
2576.13 151
2576.25 157
2576.36 166
2576.48 177
2576.60 188
2576.71 197
2576.83 205
2576.94 209
2577.06 210
2577.18 209
2577.29 206
2577.41 202
2577.53 198
2577.64 195
2577.76 192
2577.88 189
2577.99 185
2578.11 180
2578.23 174
2578.34 167
2578.46 159
2578.58 151
2578.69 144
2578.81 138
2578.93 135
2579.04 133
2579.16 132
2579.28 131
2579.39 131
2579.51 129
2579.63 128
2579.74 128
2579.86 129
2579.97 132
2580.09 137
2580.21 144
2580.32 152
2580.44 160
2580.56 167
2580.67 173
2580.79 177
2580.91 179
2581.02 181
2581.14 181
2581.26 182
2581.37 181
2581.49 179
2581.61 174
2581.72 166
2581.84 155
2581.96 139
2582.07 122
2582.19 104
2582.31 87
2582.42 72
2582.54 62
2582.66 56
2582.77 53
2582.89 53
2583.01 54
2583.12 57
2583.24 59
2583.36 62
2583.47 66
2583.59 70
2583.71 74
2583.82 78
2583.94 82
2584.06 85
2584.17 87
2584.29 87
2584.41 85
2584.52 82
2584.64 77
2584.76 71
2584.87 65
2584.99 58
2585.11 54
2585.22 51
2585.34 50
2585.46 52
2585.57 55
2585.69 58
2585.81 60
2585.92 60
2586.04 58
2586.16 52
2586.27 43
2586.39 34
2586.51 24
2586.62 16
2586.74 9
2586.86 3
2586.97 0
2587.09 0
2587.21 0
2587.32 0
2587.44 0
2587.56 0
2587.67 0
2587.79 0
2587.91 0
2588.02 5
2588.14 15
2588.26 24
2588.38 33
2588.49 39
2588.61 43
2588.73 44
2588.84 43
2588.96 43
2589.08 42
2589.19 44
2589.31 46
2589.43 50
2589.54 53
2589.66 56
2589.78 56
2589.89 55
2590.01 53
2590.13 52
2590.24 53
2590.36 58
2590.48 67
2590.59 79
2590.71 91
2590.83 103
2590.94 112
2591.06 117
2591.18 119
2591.29 119
2591.41 117
2591.53 116
2591.65 115
2591.76 115
2591.88 117
2592.00 118
2592.11 119
2592.23 118
2592.35 115
2592.46 109
2592.58 102
2592.70 92
2592.81 81
2592.93 71
2593.05 61
2593.16 55
2593.28 53
2593.40 55
2593.52 63
2593.63 75
2593.75 88
2593.87 99
2593.98 107
2594.10 109
2594.22 105
2594.33 96
2594.45 85
2594.57 73
2594.68 62
2594.80 54
2594.92 48
2595.03 45
2595.15 44
2595.27 43
2595.39 42
2595.50 43
2595.62 45
2595.74 50
2595.85 58
2595.97 70
2596.09 85
2596.20 101
2596.32 116
2596.44 128
2596.55 135
2596.67 137
2596.79 134
2596.91 126
2597.02 115
2597.14 103
2597.26 93
2597.37 86
2597.49 84
2597.61 86
2597.72 93
2597.84 102
2597.96 113
2598.08 123
2598.19 133
2598.31 141
2598.43 148
2598.54 153
2598.66 156
2598.78 158
2598.89 157
2599.01 154
2599.13 149
2599.25 143
2599.36 138
2599.48 134
2599.60 131
2599.71 131
2599.83 133
2599.95 135
2600.06 138
2600.18 141
2600.30 143
2600.42 146
2600.53 148
2600.65 151
2600.77 154
2600.88 155
2601.00 154
2601.12 151
2601.24 146
2601.35 138
2601.47 130
2601.59 123
2601.70 117
2601.82 114
2601.94 113
2602.05 113
2602.17 113
2602.29 114
2602.41 113
2602.52 111
2602.64 109
2602.76 108
2602.87 109
2602.99 114
2603.11 122
2603.23 134
2603.34 147
2603.46 162
2603.58 175
2603.69 185
2603.81 191
2603.93 194
2604.05 193
2604.16 190
2604.28 186
2604.40 184
2604.51 183
2604.63 186
2604.75 191
2604.86 198
2604.98 207
2605.10 217
2605.22 226
2605.33 235
2605.45 245
2605.57 258
2605.68 275
2605.80 299
2605.92 329
2606.04 364
2606.15 402
2606.27 442
2606.39 481
2606.51 517
2606.62 550
2606.74 578
2606.86 603
2606.97 626
2607.09 648
2607.21 670
2607.33 695
2607.44 724
2607.56 759
2607.68 799
2607.79 843
2607.91 890
2608.03 936
2608.15 980
2608.26 1019
2608.38 1052
2608.50 1077
2608.61 1097
2608.73 1111
2608.85 1121
2608.97 1127
2609.08 1131
2609.20 1134
2609.32 1136
2609.44 1138
2609.55 1139
2609.67 1138
2609.79 1136
2609.90 1130
2610.02 1119
2610.14 1103
2610.26 1080
2610.37 1052
2610.49 1018
2610.61 979
2610.72 938
2610.84 897
2610.96 856
2611.08 819
2611.19 786
2611.31 760
2611.43 738
2611.55 721
2611.66 708
2611.78 697
2611.90 688
2612.02 679
2612.13 670
2612.25 662
2612.37 652
2612.48 642
2612.60 630
2612.72 616
2612.84 600
2612.95 581
2613.07 559
2613.19 535
2613.31 510
2613.42 485
2613.54 459
2613.66 435
2613.77 412
2613.89 392
2614.01 375
2614.13 362
2614.24 352
2614.36 345
2614.48 338
2614.60 333
2614.71 326
2614.83 318
2614.95 308
2615.07 296
2615.18 282
2615.30 268
2615.42 254
2615.54 242
2615.65 233
2615.77 226
2615.89 223
2616.00 222
2616.12 221
2616.24 220
2616.36 218
2616.47 215
2616.59 211
2616.71 208
2616.83 205
2616.94 204
2617.06 203
2617.18 202
2617.30 201
2617.41 200
2617.53 198
2617.65 196
2617.77 194
2617.88 193
2618.00 191
2618.12 190
2618.24 189
2618.35 188
2618.47 188
2618.59 189
2618.71 191
2618.82 195
2618.94 199
2619.06 203
2619.17 207
2619.29 210
2619.41 213
2619.53 216
2619.64 221
2619.76 228
2619.88 238
2620.00 250
2620.11 264
2620.23 280
2620.35 295
2620.47 310
2620.58 322
2620.70 333
2620.82 341
2620.94 347
2621.05 350
2621.17 351
2621.29 349
2621.41 344
2621.52 337
2621.64 328
2621.76 315
2621.88 302
2621.99 287
2622.11 273
2622.23 259
2622.35 247
2622.46 238
2622.58 232
2622.70 228
2622.82 225
2622.93 223
2623.05 222
2623.17 222
2623.29 222
2623.41 222
2623.52 222
2623.64 222
2623.76 220
2623.88 217
2623.99 210
2624.11 200
2624.23 187
2624.35 171
2624.46 154
2624.58 136
2624.70 120
2624.82 108
2624.93 99
2625.05 95
2625.17 94
2625.29 94
2625.40 94
2625.52 92
2625.64 86
2625.76 77
2625.87 64
2625.99 50
2626.11 36
2626.23 24
2626.34 15
2626.46 11
2626.58 12
2626.70 17
2626.82 26
2626.93 36
2627.05 47
2627.17 58
2627.29 68
2627.40 77
2627.52 85
2627.64 94
2627.76 102
2627.87 110
2627.99 118
2628.11 125
2628.23 130
2628.34 133
2628.46 135
2628.58 135
2628.70 132
2628.82 128
2628.93 122
2629.05 113
2629.17 101
2629.29 87
2629.40 71
2629.52 55
2629.64 40
2629.76 28
2629.87 19
2629.99 12
2630.11 9
2630.23 8
2630.35 7
2630.46 7
2630.58 7
2630.70 7
2630.82 8
2630.93 11
2631.05 15
2631.17 22
2631.29 31
2631.40 43
2631.52 57
2631.64 69
2631.76 80
2631.88 87
2631.99 89
2632.11 87
2632.23 80
2632.35 69
2632.46 56
2632.58 40
2632.70 24
2632.82 9
2632.94 0
2633.05 0
2633.17 0
2633.29 0
2633.41 0
2633.52 0
2633.64 0
2633.76 0
2633.88 9
2634.00 16
2634.11 20
2634.23 22
2634.35 20
2634.47 16
2634.58 9
2634.70 0
2634.82 0
2634.94 0
2635.06 0
2635.17 0
2635.29 0
2635.41 4
2635.53 19
2635.64 35
2635.76 51
2635.88 63
2636.00 72
2636.12 76
2636.23 75
2636.35 70
2636.47 61
2636.59 49
2636.71 36
2636.82 22
2636.94 10
2637.06 1
2637.18 0
2637.29 0
2637.41 3
2637.53 12
2637.65 22
2637.77 32
2637.88 40
2638.00 45
2638.12 47
2638.24 48
2638.36 48
2638.47 49
2638.59 52
2638.71 57
2638.83 64
2638.94 71
2639.06 77
2639.18 82
2639.30 83
2639.42 81
2639.53 76
2639.65 67
2639.77 58
2639.89 49
2640.01 41
2640.12 36
2640.24 34
2640.36 34
2640.48 37
2640.60 39
2640.71 41
2640.83 42
2640.95 40
2641.07 36
2641.19 29
2641.30 21
2641.42 11
2641.54 1
2641.66 0
2641.78 0
2641.89 0
2642.01 0
2642.13 0
2642.25 0
2642.36 0
2642.48 3
2642.60 10
2642.72 15
2642.84 19
2642.95 20
2643.07 19
2643.19 16
2643.31 11
2643.43 6
2643.54 0
2643.66 0
2643.78 0
2643.90 0
2644.02 0
2644.13 0
2644.25 0
2644.37 2
2644.49 10
2644.61 17
2644.72 23
2644.84 26
2644.96 28
2645.08 28
2645.20 28
2645.32 29
2645.43 31
2645.55 36
2645.67 43
2645.79 50
2645.91 58
2646.02 63
2646.14 67
2646.26 67
2646.38 65
2646.50 60
2646.61 55
2646.73 50
2646.85 46
2646.97 43
2647.09 41
2647.20 42
2647.32 43
2647.44 47
2647.56 51
2647.68 57
2647.79 64
2647.91 71
2648.03 78
2648.15 83
2648.27 87
2648.38 88
2648.50 87
2648.62 85
2648.74 83
2648.86 83
2648.98 86
2649.09 93
2649.21 104
2649.33 118
2649.45 136
2649.57 154
2649.68 173
2649.80 191
2649.92 207
2650.04 220
2650.16 231
2650.28 238
2650.39 242
2650.51 245
2650.63 245
2650.75 243
2650.87 239
2650.98 233
2651.10 225
2651.22 215
2651.34 205
2651.46 196
2651.57 189
2651.69 186
2651.81 187
2651.93 191
2652.05 197
2652.17 205
2652.28 213
2652.40 218
2652.52 221
2652.64 221
2652.76 219
2652.87 217
2652.99 214
2653.11 213
2653.23 214
2653.35 214
2653.47 215
2653.58 215
2653.70 214
2653.82 212
2653.94 208
2654.06 205
2654.18 202
2654.29 200
2654.41 198
2654.53 197
2654.65 195
2654.77 195
2654.88 195
2655.00 196
2655.12 198
2655.24 201
2655.36 205
2655.48 209
2655.59 213
2655.71 215
2655.83 214
2655.95 210
2656.07 203
2656.19 194
2656.30 184
2656.42 174
2656.54 167
2656.66 162
2656.78 162
2656.90 166
2657.01 173
2657.13 183
2657.25 192
2657.37 200
2657.49 204
2657.61 203
2657.72 196
2657.84 184
2657.96 168
2658.08 149
2658.20 130
2658.32 113
2658.43 99
2658.55 91
2658.67 88
2658.79 89
2658.91 93
2659.03 99
2659.14 104
2659.26 109
2659.38 114
2659.50 120
2659.62 127
2659.74 135
2659.85 145
2659.97 155
2660.09 163
2660.21 169
2660.33 171
2660.45 169
2660.56 162
2660.68 151
2660.80 136
2660.92 119
2661.04 101
2661.16 85
2661.27 72
2661.39 62
2661.51 58
2661.63 57
2661.75 59
2661.87 62
2661.98 65
2662.10 67
2662.22 67
2662.34 66
2662.46 63
2662.58 59
2662.70 54
2662.81 48
2662.93 42
2663.05 35
2663.17 28
2663.29 21
2663.41 16
2663.52 13
2663.64 11
2663.76 13
2663.88 17
2664.00 23
2664.12 31
2664.24 39
2664.35 46
2664.47 52
2664.59 56
2664.71 56
2664.83 54
2664.95 49
2665.06 42
2665.18 35
2665.30 29
2665.42 24
2665.54 21
2665.66 20
2665.78 20
2665.89 20
2666.01 19
2666.13 15
2666.25 8
2666.37 0
2666.49 0
2666.60 0
2666.72 0
2666.84 0
2666.96 0
2667.08 0
2667.20 0
2667.32 8
2667.43 20
2667.55 31
2667.67 41
2667.79 48
2667.91 54
2668.03 58
2668.15 59
2668.26 57
2668.38 53
2668.50 47
2668.62 39
2668.74 29
2668.86 20
2668.98 12
2669.09 7
2669.21 5
2669.33 8
2669.45 16
2669.57 28
2669.69 42
2669.81 58
2669.92 74
2670.04 89
2670.16 101
2670.28 111
2670.40 118
2670.52 124
2670.64 126
2670.75 127
2670.87 125
2670.99 121
2671.11 117
2671.23 113
2671.35 110
2671.47 109
2671.58 110
2671.70 110
2671.82 108
2671.94 104
2672.06 96
2672.18 85
2672.30 74
2672.42 63
2672.53 54
2672.65 49
2672.77 47
2672.89 47
2673.01 50
2673.13 55
2673.25 60
2673.36 66
2673.48 73
2673.60 79
2673.72 83
2673.84 86
2673.96 87
2674.08 85
2674.20 82
2674.31 80
2674.43 78
2674.55 78
2674.67 80
2674.79 83
2674.91 87
2675.03 91
2675.14 94
2675.26 99
2675.38 105
2675.50 114
2675.62 125
2675.74 138
2675.86 151
2675.98 161
2676.09 168
2676.21 171
2676.33 169
2676.45 166
2676.57 162
2676.69 160
2676.81 160
2676.93 163
2677.04 166
2677.16 170
2677.28 173
2677.40 175
2677.52 176
2677.64 176
2677.76 177
2677.88 179
2677.99 183
2678.11 187
2678.23 193
2678.35 198
2678.47 202
2678.59 205
2678.71 206
2678.83 204
2678.94 199
2679.06 193
2679.18 186
2679.30 178
2679.42 172
2679.54 168
2679.66 166
2679.78 166
2679.89 168
2680.01 170
2680.13 173
2680.25 174
2680.37 173
2680.49 170
2680.61 163
2680.73 155
2680.85 145
2680.96 137
2681.08 131
2681.20 129
2681.32 133
2681.44 140
2681.56 149
2681.68 157
2681.80 164
2681.91 168
2682.03 170
2682.15 169
2682.27 169
2682.39 169
2682.51 171
2682.63 174
2682.75 178
2682.87 182
2682.98 184
2683.10 182
2683.22 178
2683.34 170
2683.46 161
2683.58 152
2683.70 144
2683.82 140
2683.94 140
2684.05 143
2684.17 149
2684.29 156
2684.41 164
2684.53 170
2684.65 177
2684.77 182
2684.89 188
2685.01 193
2685.12 199
2685.24 203
2685.36 206
2685.48 206
2685.60 204
2685.72 201
2685.84 199
2685.96 198
2686.08 201
2686.20 208
2686.31 221
2686.43 239
2686.55 260
2686.67 282
2686.79 304
2686.91 324
2687.03 342
2687.15 356
2687.27 368
2687.38 380
2687.50 392
2687.62 406
2687.74 423
2687.86 442
2687.98 463
2688.10 485
2688.22 508
2688.34 529
2688.46 549
2688.57 567
2688.69 584
2688.81 600
2688.93 616
2689.05 632
2689.17 648
2689.29 665
2689.41 683
2689.53 701
2689.65 720
2689.76 740
2689.88 761
2690.00 782
2690.12 802
2690.24 822
2690.36 841
2690.48 859
2690.60 877
2690.72 896
2690.84 917
2690.96 941
2691.07 968
2691.19 997
2691.31 1031
2691.43 1068
2691.55 1112
2691.67 1161
2691.79 1219
2691.91 1285
2692.03 1359
2692.15 1440
2692.27 1527
2692.38 1617
2692.50 1711
2692.62 1806
2692.74 1903
2692.86 1999
2692.98 2096
2693.10 2191
2693.22 2285
2693.34 2378
2693.46 2471
2693.58 2565
2693.69 2662
2693.81 2764
2693.93 2872
2694.05 2986
2694.17 3103
2694.29 3219
2694.41 3330
2694.53 3433
2694.65 3524
2694.77 3601
2694.89 3665
2695.00 3717
2695.12 3762
2695.24 3800
2695.36 3835
2695.48 3866
2695.60 3891
2695.72 3909
2695.84 3917
2695.96 3913
2696.08 3898
2696.20 3873
2696.32 3839
2696.43 3800
2696.55 3758
2696.67 3715
2696.79 3673
2696.91 3632
2697.03 3589
2697.15 3541
2697.27 3484
2697.39 3415
2697.51 3330
2697.63 3230
2697.75 3115
2697.86 2990
2697.98 2859
2698.10 2729
2698.22 2604
2698.34 2488
2698.46 2383
2698.58 2288
2698.70 2202
2698.82 2122
2698.94 2045
2699.06 1969
2699.18 1892
2699.30 1815
2699.41 1737
2699.53 1660
2699.65 1587
2699.77 1518
2699.89 1454
2700.01 1396
2700.13 1341
2700.25 1290
2700.37 1240
2700.49 1192
2700.61 1145
2700.73 1099
2700.85 1054
2700.97 1012
2701.08 973
2701.20 935
2701.32 899
2701.44 862
2701.56 824
2701.68 786
2701.80 749
2701.92 714
2702.04 684
2702.16 659
2702.28 641
2702.40 629
2702.52 619
2702.64 609
2702.75 596
2702.87 580
2702.99 558
2703.11 533
2703.23 505
2703.35 477
2703.47 450
2703.59 424
2703.71 401
2703.83 379
2703.95 359
2704.07 342
2704.19 327
2704.31 314
2704.43 305
2704.54 299
2704.66 294
2704.78 288
2704.90 281
2705.02 270
2705.14 258
2705.26 243
2705.38 229
2705.50 215
2705.62 202
2705.74 189
2705.86 177
2705.98 165
2706.10 153
2706.22 140
2706.34 127
2706.45 115
2706.57 105
2706.69 97
2706.81 90
2706.93 86
2707.05 84
2707.17 85
2707.29 88
2707.41 93
2707.53 100
2707.65 106
2707.77 110
2707.89 110
2708.01 104
2708.13 93
2708.25 78
2708.37 60
2708.48 43
2708.60 28
2708.72 17
2708.84 11
2708.96 10
2709.08 10
2709.20 12
2709.32 11
2709.44 8
2709.56 2
2709.68 0
2709.80 0
2709.92 0
2710.04 0
2710.16 0
2710.28 0
2710.40 2
2710.52 14
2710.63 26
2710.75 35
2710.87 41
2710.99 45
2711.11 47
2711.23 48
2711.35 49
2711.47 52
2711.59 55
2711.71 58
2711.83 61
2711.95 64
2712.07 65
2712.19 64
2712.31 64
2712.43 65
2712.55 69
2712.67 76
2712.79 87
2712.91 100
2713.03 113
2713.14 124
2713.26 132
2713.38 136
2713.50 136
2713.62 133
2713.74 129
2713.86 125
2713.98 122
2714.10 121
2714.22 122
2714.34 123
2714.46 125
2714.58 127
2714.70 128
2714.82 128
2714.94 127
2715.06 125
2715.18 121
2715.30 116
2715.42 109
2715.54 103
2715.66 96
2715.78 90
2715.89 85
2716.01 80
2716.13 77
2716.25 75
2716.37 74
2716.49 75
2716.61 78
2716.73 82
2716.85 88
2716.97 97
2717.09 107
2717.21 119
2717.33 134
2717.45 151
2717.57 171
2717.69 192
2717.81 215
2717.93 239
2718.05 264
2718.17 289
2718.29 316
2718.41 343
2718.53 372
2718.65 401
2718.77 431
2718.89 459
2719.01 485
2719.13 507
2719.24 524
2719.36 535
2719.48 540
2719.60 537
2719.72 529
2719.84 515
2719.96 500
2720.08 484
2720.20 470
2720.32 462
2720.44 459
2720.56 463
2720.68 472
2720.80 483
2720.92 494
2721.04 501
2721.16 504
2721.28 501
2721.40 492
2721.52 479
2721.64 461
2721.76 441
2721.88 419
2722.00 397
2722.12 375
2722.24 355
2722.36 336
2722.48 321
2722.60 308
2722.72 299
2722.84 294
2722.96 292
2723.08 291
2723.20 290
2723.32 288
2723.44 283
2723.55 274
2723.67 260
2723.79 242
2723.91 223
2724.03 204
2724.15 186
2724.27 170
2724.39 158
2724.51 150
2724.63 145
2724.75 140
2724.87 136
2724.99 132
2725.11 127
2725.23 122
2725.35 116
2725.47 112
2725.59 107
2725.71 104
2725.83 100
2725.95 96
2726.07 91
2726.19 86
2726.31 82
2726.43 79
2726.55 78
2726.67 79
2726.79 81
2726.91 84
2727.03 89
2727.15 93
2727.27 98
2727.39 103
2727.51 108
2727.63 113
2727.75 117
2727.87 120
2727.99 119
2728.11 114
2728.23 106
2728.35 95
2728.47 83
2728.59 72
2728.71 63
2728.83 58
2728.95 57
2729.07 58
2729.19 61
2729.31 65
2729.43 66
2729.55 66
2729.67 64
2729.79 60
2729.91 54
2730.03 48
2730.15 41
2730.27 34
2730.39 27
2730.51 21
2730.63 15
2730.75 11
2730.87 8
2730.99 7
2731.11 8
2731.23 9
2731.35 11
2731.47 14
2731.59 17
2731.71 19
2731.83 21
2731.95 22
2732.07 22
2732.19 22
2732.31 22
2732.43 23
2732.54 26
2732.66 31
2732.78 39
2732.90 47
2733.02 55
2733.14 62
2733.26 66
2733.38 68
2733.50 66
2733.62 63
2733.74 59
2733.86 56
2733.98 54
2734.10 56
2734.22 60
2734.34 65
2734.46 73
2734.58 81
2734.70 89
2734.82 98
2734.94 106
2735.06 114
2735.18 120
2735.30 124
2735.42 125
2735.55 124
2735.67 119
2735.79 113
2735.91 104
2736.03 93
2736.15 80
2736.27 66
2736.39 50
2736.51 32
2736.63 15
2736.75 0
2736.87 0
2736.99 0
2737.11 0
2737.23 0
2737.35 0
2737.47 0
2737.59 0
2737.71 3
2737.83 13
2737.95 21
2738.07 27
2738.19 31
2738.31 32
2738.43 31
2738.55 28
2738.67 25
2738.79 22
2738.91 22
2739.03 24
2739.15 29
2739.27 39
2739.39 51
2739.51 65
2739.63 80
2739.75 94
2739.87 104
2739.99 108
2740.11 108
2740.23 101
2740.35 91
2740.47 80
2740.59 69
2740.71 61
2740.83 58
2740.95 57
2741.07 60
2741.19 65
2741.31 70
2741.43 75
2741.55 79
2741.67 82
2741.79 85
2741.91 86
2742.03 86
2742.15 83
2742.27 76
2742.39 67
2742.51 54
2742.63 40
2742.75 26
2742.87 14
2742.99 4
2743.11 0
2743.23 0
2743.35 0
2743.47 3
2743.59 9
2743.71 16
2743.83 23
2743.95 31
2744.07 38
2744.19 46
2744.31 54
2744.43 62
2744.55 70
2744.68 78
2744.80 87
2744.92 96
2745.04 105
2745.16 113
2745.28 122
2745.40 130
2745.52 137
2745.64 143
2745.76 147
2745.88 149
2746.00 147
2746.12 142
2746.24 133
2746.36 120
2746.48 104
2746.60 85
2746.72 65
2746.84 47
2746.96 30
2747.08 18
2747.20 11
2747.32 8
2747.44 7
2747.56 8
2747.68 8
2747.80 6
2747.92 1
2748.04 0
2748.16 0
2748.28 0
2748.40 0
2748.52 0
2748.64 0
2748.76 3
2748.88 14
2749.01 24
2749.13 33
2749.25 40
2749.37 45
2749.49 47
2749.61 48
2749.73 50
2749.85 52
2749.97 56
2750.09 61
2750.21 68
2750.33 77
2750.45 86
2750.57 96
2750.69 104
2750.81 113
2750.93 122
2751.05 130
2751.17 139
2751.29 148
2751.41 157
2751.53 166
2751.65 174
2751.77 180
2751.89 185
2752.01 188
2752.13 188
2752.26 184
2752.38 176
2752.50 165
2752.62 151
2752.74 134
2752.86 116
2752.98 99
2753.10 83
2753.22 71
2753.34 61
2753.46 53
2753.58 48
2753.70 46
2753.82 45
2753.94 46
2754.06 50
2754.18 54
2754.30 59
2754.42 64
2754.54 69
2754.66 73
2754.78 76
2754.90 82
2755.03 89
2755.15 99
2755.27 111
2755.39 124
2755.51 136
2755.63 145
2755.75 150
2755.87 149
2755.99 144
2756.11 134
2756.23 122
2756.35 109
2756.47 96
2756.59 83
2756.71 72
2756.83 62
2756.95 53
2757.07 46
2757.19 42
2757.31 40
2757.43 41
2757.56 45
2757.68 52
2757.80 59
2757.92 66
2758.04 72
2758.16 74
2758.28 74
2758.40 72
2758.52 67
2758.64 61
2758.76 56
2758.88 50
2759.00 46
2759.12 44
2759.24 42
2759.36 40
2759.48 37
2759.60 34
2759.72 30
2759.85 24
2759.97 19
2760.09 14
2760.21 11
2760.33 9
2760.45 10
2760.57 11
2760.69 13
2760.81 14
2760.93 14
2761.05 12
2761.17 11
2761.29 9
2761.41 9
2761.53 8
2761.65 8
2761.77 7
2761.90 5
2762.02 2
2762.14 0
2762.26 0
2762.38 0
2762.50 0
2762.62 0
2762.74 0
2762.86 2
2762.98 16
2763.10 33
2763.22 51
2763.34 68
2763.46 82
2763.58 93
2763.70 100
2763.83 105
2763.95 110
2764.07 116
2764.19 125
2764.31 137
2764.43 153
2764.55 173
2764.67 197
2764.79 224
2764.91 253
2765.03 282
2765.15 310
2765.27 336
2765.39 359
2765.52 378
2765.64 394
2765.76 408
2765.88 422
2766.00 437
2766.12 456
2766.24 478
2766.36 504
2766.48 533
2766.60 565
2766.72 599
2766.84 635
2766.96 673
2767.08 711
2767.20 746
2767.33 777
2767.45 800
2767.57 814
2767.69 817
2767.81 810
2767.93 798
2768.05 781
2768.17 762
2768.29 742
2768.41 722
2768.53 701
2768.65 680
2768.77 657
2768.90 634
2769.02 614
2769.14 597
2769.26 583
2769.38 573
2769.50 565
2769.62 558
2769.74 549
2769.86 538
2769.98 525
2770.10 512
2770.22 500
2770.34 489
2770.47 479
2770.59 468
2770.71 455
2770.83 439
2770.95 418
2771.07 393
2771.19 367
2771.31 342
2771.43 320
2771.55 303
2771.67 290
2771.79 280
2771.92 272
2772.04 263
2772.16 253
2772.28 241
2772.40 228
2772.52 217
2772.64 209
2772.76 204
2772.88 201
2773.00 201
2773.12 201
2773.24 199
2773.37 194
2773.49 185
2773.61 173
2773.73 158
2773.85 140
2773.97 122
2774.09 105
2774.21 89
2774.33 76
2774.45 66
2774.57 58
2774.69 54
2774.82 51
2774.94 50
2775.06 50
2775.18 50
2775.30 51
2775.42 53
2775.54 56
2775.66 59
2775.78 61
2775.90 62
2776.02 60
2776.15 56
2776.27 50
2776.39 42
2776.51 33
2776.63 24
2776.75 17
2776.87 10
2776.99 5
2777.11 0
2777.23 0
2777.36 0
2777.48 0
2777.60 0
2777.72 0
2777.84 0
2777.96 0
2778.08 0
2778.20 1
2778.32 5
2778.44 10
2778.56 17
2778.69 25
2778.81 35
2778.93 47
2779.05 58
2779.17 68
2779.29 76
2779.41 82
2779.53 84
2779.65 83
2779.77 80
2779.90 76
2780.02 71
2780.14 67
2780.26 64
2780.38 61
2780.50 59
2780.62 56
2780.74 53
2780.86 50
2780.98 49
2781.11 49
2781.23 51
2781.35 55
2781.47 61
2781.59 68
2781.71 75
2781.83 82
2781.95 88
2782.07 93
2782.20 97
2782.32 101
2782.44 104
2782.56 108
2782.68 112
2782.80 115
2782.92 120
2783.04 124
2783.16 128
2783.28 134
2783.41 141
2783.53 150
2783.65 161
2783.77 171
2783.89 180
2784.01 187
2784.13 188
2784.25 185
2784.37 176
2784.50 165
2784.62 153
2784.74 142
2784.86 133
2784.98 127
2785.10 124
2785.22 123
2785.34 121
2785.46 118
2785.59 114
2785.71 108
2785.83 101
2785.95 94
2786.07 86
2786.19 80
2786.31 74
2786.43 69
2786.55 66
2786.68 63
2786.80 61
2786.92 62
2787.04 64
2787.16 71
2787.28 81
2787.40 97
2787.52 116
2787.65 138
2787.77 160
2787.89 178
2788.01 189
2788.13 193
2788.25 190
2788.37 180
2788.49 167
2788.61 154
2788.74 143
2788.86 135
2788.98 129
2789.10 126
2789.22 123
2789.34 120
2789.46 116
2789.58 112
2789.71 108
2789.83 104
2789.95 104
2790.07 107
2790.19 115
2790.31 128
2790.43 146
2790.55 168
2790.68 191
2790.80 212
2790.92 229
2791.04 240
2791.16 245
2791.28 244
2791.40 240
2791.52 234
2791.65 231
2791.77 230
2791.89 233
2792.01 239
2792.13 246
2792.25 253
2792.37 258
2792.49 262
2792.62 262
2792.74 260
2792.86 255
2792.98 248
2793.10 237
2793.22 225
2793.34 210
2793.46 194
2793.59 178
2793.71 164
2793.83 155
2793.95 149
2794.07 149
2794.19 152
2794.31 156
2794.43 160
2794.56 163
2794.68 162
2794.80 158
2794.92 153
2795.04 148
2795.16 144
2795.28 142
2795.41 141
2795.53 142
2795.65 143
2795.77 144
2795.89 143
2796.01 141
2796.13 136
2796.25 131
2796.38 126
2796.50 121
2796.62 117
2796.74 115
2796.86 115
2796.98 115
2797.10 115
2797.23 113
2797.35 109
2797.47 102
2797.59 94
2797.71 86
2797.83 79
2797.95 76
2798.08 75
2798.20 77
2798.32 79
2798.44 80
2798.56 78
2798.68 73
2798.80 65
2798.93 58
2799.05 54
2799.17 53
2799.29 56
2799.41 63
2799.53 72
2799.65 81
2799.78 88
2799.90 92
2800.02 92
2800.14 89
2800.26 83
2800.38 77
2800.50 73
2800.63 70
2800.75 70
2800.87 71
2800.99 74
2801.11 76
2801.23 78
2801.35 79
2801.48 80
2801.60 81
2801.72 85
2801.84 92
2801.96 102
2802.08 114
2802.20 129
2802.33 142
2802.45 153
2802.57 161
2802.69 165
2802.81 165
2802.93 164
2803.05 160
2803.18 156
2803.30 152
2803.42 148
2803.54 143
2803.66 138
2803.78 133
2803.91 127
2804.03 122
2804.15 119
2804.27 119
2804.39 122
2804.51 127
2804.63 136
2804.76 145
2804.88 156
2805.00 166
2805.12 176
2805.24 182
2805.36 186
2805.49 184
2805.61 178
2805.73 167
2805.85 153
2805.97 136
2806.09 120
2806.21 104
2806.34 93
2806.46 85
2806.58 82
2806.70 83
2806.82 89
2806.94 99
2807.07 111
2807.19 125
2807.31 139
2807.43 151
2807.55 159
2807.67 163
2807.80 163
2807.92 161
2808.04 156
2808.16 153
2808.28 150
2808.40 150
2808.53 150
2808.65 152
2808.77 153
2808.89 153
2809.01 153
2809.13 151
2809.26 150
2809.38 149
2809.50 148
2809.62 146
2809.74 144
2809.86 141
2809.98 135
2810.11 126
2810.23 116
2810.35 105
2810.47 95
2810.59 87
2810.71 82
2810.84 81
2810.96 84
2811.08 90
2811.20 99
2811.32 109
2811.45 118
2811.57 125
2811.69 130
2811.81 133
2811.93 133
2812.05 132
2812.18 130
2812.30 127
2812.42 125
2812.54 124
2812.66 121
2812.78 118
2812.91 114
2813.03 108
2813.15 100
2813.27 92
2813.39 85
2813.51 80
2813.64 78
2813.76 80
2813.88 86
2814.00 94
2814.12 104
2814.24 112
2814.37 116
2814.49 115
2814.61 108
2814.73 95
2814.85 77
2814.98 58
2815.10 39
2815.22 22
2815.34 8
2815.46 0
2815.58 0
2815.71 0
2815.83 0
2815.95 0
2816.07 0
2816.19 5
2816.31 17
2816.44 31
2816.56 45
2816.68 58
2816.80 67
2816.92 72
2817.05 74
2817.17 71
2817.29 66
2817.41 59
2817.53 51
2817.65 43
2817.78 35
2817.90 28
2818.02 20
2818.14 12
2818.26 4
2818.39 0
2818.51 0
2818.63 0
2818.75 0
2818.87 0
2818.99 0
2819.12 0
2819.24 0
2819.36 2
2819.48 14
2819.60 26
2819.73 39
2819.85 52
2819.97 64
2820.09 75
2820.21 83
2820.34 90
2820.46 94
2820.58 95
2820.70 92
2820.82 87
2820.94 80
2821.07 73
2821.19 68
2821.31 66
2821.43 69
2821.55 77
2821.68 88
2821.80 102
2821.92 114
2822.04 124
2822.16 129
2822.29 128
2822.41 124
2822.53 116
2822.65 108
2822.77 102
2822.90 100
2823.02 103
2823.14 109
2823.26 118
2823.38 127
2823.50 133
2823.63 135
2823.75 134
2823.87 128
2823.99 120
2824.11 110
2824.24 102
2824.36 94
2824.48 88
2824.60 84
2824.72 81
2824.85 79
2824.97 79
2825.09 79
2825.21 78
2825.33 77
2825.46 73
2825.58 67
2825.70 58
2825.82 47
2825.94 36
2826.07 26
2826.19 18
2826.31 15
2826.43 15
2826.55 17
2826.68 21
2826.80 25
2826.92 28
2827.04 31
2827.16 35
2827.29 40
2827.41 48
2827.53 60
2827.65 75
2827.77 91
2827.90 108
2828.02 123
2828.14 134
2828.26 141
2828.38 142
2828.51 139
2828.63 132
2828.75 124
2828.87 115
2829.00 107
2829.12 100
2829.24 94
2829.36 88
2829.48 84
2829.61 80
2829.73 77
2829.85 75
2829.97 73
2830.09 71
2830.22 70
2830.34 68
2830.46 65
2830.58 60
2830.70 53
2830.83 44
2830.95 34
2831.07 24
2831.19 16
2831.31 10
2831.44 9
2831.56 12
2831.68 17
2831.80 25
2831.93 33
2832.05 39
2832.17 44
2832.29 47
2832.41 49
2832.54 51
2832.66 54
2832.78 58
2832.90 62
2833.02 66
2833.15 69
2833.27 70
2833.39 69
2833.51 66
2833.64 62
2833.76 57
2833.88 52
2834.00 48
2834.12 46
2834.25 44
2834.37 43
2834.49 42
2834.61 41
2834.74 40
2834.86 38
2834.98 35
2835.10 33
2835.22 32
2835.35 32
2835.47 34
2835.59 38
2835.71 43
2835.83 50
2835.96 57
2836.08 62
2836.20 67
2836.32 70
2836.45 73
2836.57 75
2836.69 78
2836.81 81
2836.93 83
2837.06 84
2837.18 84
2837.30 82
2837.42 79
2837.55 75
2837.67 71
2837.79 69
2837.91 68
2838.04 69
2838.16 70
2838.28 72
2838.40 73
2838.52 74
2838.65 75
2838.77 75
2838.89 74
2839.01 72
2839.14 70
2839.26 67
2839.38 65
2839.50 62
2839.62 60
2839.75 57
2839.87 54
2839.99 50
2840.11 46
2840.24 41
2840.36 35
2840.48 30
2840.60 26
2840.73 22
2840.85 18
2840.97 14
2841.09 11
2841.21 8
2841.34 6
2841.46 5
2841.58 7
2841.70 12
2841.83 21
2841.95 34
2842.07 49
2842.19 66
2842.32 84
2842.44 103
2842.56 119
2842.68 133
2842.81 144
2842.93 150
2843.05 152
2843.17 149
2843.29 142
2843.42 134
2843.54 124
2843.66 115
2843.78 107
2843.91 99
2844.03 93
2844.15 87
2844.27 82
2844.40 77
2844.52 72
2844.64 68
2844.76 66
2844.89 67
2845.01 69
2845.13 75
2845.25 82
2845.38 91
2845.50 100
2845.62 108
2845.74 113
2845.87 114
2845.99 112
2846.11 106
2846.23 98
2846.35 90
2846.48 83
2846.60 78
2846.72 77
2846.84 79
2846.97 84
2847.09 91
2847.21 97
2847.33 103
2847.46 106
2847.58 105
2847.70 101
2847.82 93
2847.95 81
2848.07 66
2848.19 49
2848.31 30
2848.44 12
2848.56 0
2848.68 0
2848.80 0
2848.93 0
2849.05 0
2849.17 0
2849.29 0
2849.42 0
2849.54 4
2849.66 13
2849.78 20
2849.91 26
2850.03 29
2850.15 30
2850.27 29
2850.40 27
2850.52 24
2850.64 21
2850.76 20
2850.89 21
2851.01 24
2851.13 30
2851.25 38
2851.38 48
2851.50 58
2851.62 70
2851.74 81
2851.87 91
2851.99 100
2852.11 107
2852.23 113
2852.36 116
2852.48 116
2852.60 114
2852.73 109
2852.85 102
2852.97 93
2853.09 84
2853.22 76
2853.34 69
2853.46 64
2853.58 62
2853.71 61
2853.83 63
2853.95 64
2854.07 65
2854.20 63
2854.32 58
2854.44 51
2854.56 41
2854.69 30
2854.81 19
2854.93 10
2855.05 5
2855.18 2
2855.30 4
2855.42 9
2855.55 16
2855.67 26
2855.79 37
2855.91 47
2856.04 56
2856.16 62
2856.28 66
2856.40 69
2856.53 71
2856.65 74
2856.77 78
2856.89 83
2857.02 89
2857.14 93
2857.26 95
2857.38 94
2857.51 90
2857.63 84
2857.75 80
2857.88 78
2858.00 78
2858.12 81
2858.24 85
2858.37 90
2858.49 94
2858.61 100
2858.73 109
2858.86 120
2858.98 136
2859.10 154
2859.23 173
2859.35 191
2859.47 205
2859.59 214
2859.72 218
2859.84 219
2859.96 218
2860.08 216
2860.21 214
2860.33 213
2860.45 213
2860.58 211
2860.70 209
2860.82 206
2860.94 201
2861.07 196
2861.19 190
2861.31 184
2861.43 179
2861.56 173
2861.68 168
2861.80 164
2861.93 160
2862.05 158
2862.17 156
2862.29 155
2862.42 155
2862.54 155
2862.66 156
2862.79 155
2862.91 155
2863.03 155
2863.15 155
2863.28 154
2863.40 152
2863.52 150
2863.64 147
2863.77 142
2863.89 137
2864.01 131
2864.14 125
2864.26 122
2864.38 122
2864.50 125
2864.63 132
2864.75 141
2864.87 153
2865.00 164
2865.12 176
2865.24 186
2865.36 195
2865.49 201
2865.61 205
2865.73 208
2865.86 209
2865.98 208
2866.10 207
2866.22 206
2866.35 203
2866.47 200
2866.59 196
2866.72 190
2866.84 185
2866.96 179
2867.08 173
2867.21 167
2867.33 162
2867.45 157
2867.58 152
2867.70 147
2867.82 141
2867.94 135
2868.07 129
2868.19 123
2868.31 119
2868.44 118
2868.56 118
2868.68 121
2868.80 125
2868.93 128
2869.05 131
2869.17 134
2869.30 136
2869.42 137
2869.54 140
2869.67 143
2869.79 148
2869.91 153
2870.03 158
2870.16 162
2870.28 166
2870.40 170
2870.53 174
2870.65 178
2870.77 184
2870.90 191
2871.02 197
2871.14 203
2871.26 209
2871.39 214
2871.51 220
2871.63 229
2871.76 240
2871.88 253
2872.00 269
2872.12 283
2872.25 294
2872.37 300
2872.49 300
2872.62 295
2872.74 286
2872.86 275
2872.99 265
2873.11 257
2873.23 253
2873.35 253
2873.48 257
2873.60 262
2873.72 267
2873.85 271
2873.97 272
2874.09 269
2874.22 264
2874.34 255
2874.46 247
2874.59 241
2874.71 237
2874.83 236
2874.95 239
2875.08 241
2875.20 243
2875.32 242
2875.45 237
2875.57 227
2875.69 215
2875.82 202
2875.94 190
2876.06 180
2876.18 174
2876.31 171
2876.43 170
2876.55 169
2876.68 167
2876.80 163
2876.92 157
2877.05 150
2877.17 142
2877.29 135
2877.42 130
2877.54 128
2877.66 130
2877.79 135
2877.91 141
2878.03 147
2878.15 151
2878.28 153
2878.40 149
2878.52 140
2878.65 126
2878.77 108
2878.89 88
2879.02 68
2879.14 50
2879.26 35
2879.39 23
2879.51 16
2879.63 11
2879.76 8
2879.88 6
2880.00 5
2880.12 2
2880.25 0
2880.37 0
2880.49 0
2880.62 0
2880.74 0
2880.86 0
2880.99 0
2881.11 1
2881.23 10
2881.36 18
2881.48 25
2881.60 28
2881.73 27
2881.85 24
2881.97 19
2882.10 13
2882.22 9
2882.34 9
2882.47 11
2882.59 17
2882.71 25
2882.83 34
2882.96 43
2883.08 52
2883.20 60
2883.33 66
2883.45 70
2883.57 71
2883.70 69
2883.82 65
2883.94 58
2884.07 51
2884.19 43
2884.31 37
2884.44 31
2884.56 28
2884.68 26
2884.81 25
2884.93 25
2885.05 27
2885.18 30
2885.30 33
2885.42 37
2885.55 39
2885.67 38
2885.79 35
2885.92 27
2886.04 17
2886.16 7
2886.29 0
2886.41 0
2886.53 0
2886.66 0
2886.78 0
2886.90 0
2887.03 0
2887.15 0
2887.27 0
2887.40 2
2887.52 9
2887.64 19
2887.77 31
2887.89 44
2888.01 59
2888.14 72
2888.26 83
2888.38 92
2888.51 97
2888.63 100
2888.75 100
2888.88 98
2889.00 95
2889.12 92
2889.25 90
2889.37 90
2889.49 92
2889.62 97
2889.74 103
2889.86 111
2889.99 118
2890.11 123
2890.23 127
2890.36 129
2890.48 130
2890.60 128
2890.73 124
2890.85 118
2890.97 111
2891.10 104
2891.22 96
2891.34 88
2891.47 82
2891.59 76
2891.71 72
2891.84 68
2891.96 64
2892.08 61
2892.21 59
2892.33 59
2892.45 61
2892.58 66
2892.70 72
2892.82 80
2892.95 87
2893.07 94
2893.19 99
2893.32 102
2893.44 105
2893.56 108
2893.69 113
2893.81 121
2893.94 133
2894.06 148
2894.18 166
2894.31 185
2894.43 204
2894.55 220
2894.68 232
2894.80 238
2894.92 238
2895.05 232
2895.17 221
2895.29 208
2895.42 195
2895.54 185
2895.66 180
2895.79 180
2895.91 185
2896.03 192
2896.16 199
2896.28 203
2896.40 203
2896.53 198
2896.65 189
2896.78 179
2896.90 170
2897.02 163
2897.15 158
2897.27 157
2897.39 157
2897.52 158
2897.64 158
2897.76 156
2897.89 152
2898.01 146
2898.13 140
2898.26 132
2898.38 124
2898.50 116
2898.63 108
2898.75 100
2898.88 94
2899.00 90
2899.12 88
2899.25 91
2899.37 98
2899.49 109
2899.62 124
2899.74 140
2899.86 158
2899.99 176
2900.11 195
2900.23 213
2900.36 232
2900.48 250
2900.61 267
2900.73 281
2900.85 292
2900.98 299
2901.10 302
2901.22 302
2901.35 299
2901.47 294
2901.59 289
2901.72 283
2901.84 276
2901.97 266
2902.09 256
2902.21 243
2902.34 229
2902.46 217
2902.58 206
2902.71 199
2902.83 195
2902.95 194
2903.08 194
2903.20 193
2903.33 192
2903.45 188
2903.57 183
2903.70 177
2903.82 173
2903.94 170
2904.07 170
2904.19 173
2904.31 179
2904.44 185
2904.56 193
2904.69 200
2904.81 207
2904.93 212
2905.06 215
2905.18 216
2905.30 213
2905.43 207
2905.55 199
2905.68 191
2905.80 184
2905.92 180
2906.05 179
2906.17 182
2906.29 186
2906.42 191
2906.54 194
2906.67 193
2906.79 188
2906.91 180
2907.04 171
2907.16 164
2907.28 160
2907.41 160
2907.53 163
2907.66 169
2907.78 174
2907.90 177
2908.03 178
2908.15 174
2908.27 168
2908.40 160
2908.52 151
2908.65 143
2908.77 135
2908.89 129
2909.02 124
2909.14 121
2909.26 118
2909.39 117
2909.51 116
2909.64 115
2909.76 114
2909.88 111
2910.01 109
2910.13 107
2910.25 105
2910.38 105
2910.50 106
2910.63 109
2910.75 113
2910.87 116
2911.00 118
2911.12 119
2911.24 117
2911.37 114
2911.49 109
2911.62 105
2911.74 100
2911.86 97
2911.99 95
2912.11 94
2912.24 93
2912.36 89
2912.48 83
2912.61 74
2912.73 63
2912.85 51
2912.98 39
2913.10 30
2913.23 26
2913.35 27
2913.47 34
2913.60 45
2913.72 60
2913.85 78
2913.97 96
2914.09 114
2914.22 130
2914.34 144
2914.47 154
2914.59 161
2914.71 166
2914.84 168
2914.96 168
2915.08 166
2915.21 164
2915.33 161
2915.46 157
2915.58 154
2915.70 152
2915.83 150
2915.95 150
2916.08 150
2916.20 150
2916.32 150
2916.45 150
2916.57 149
2916.70 148
2916.82 148
2916.94 150
2917.07 153
2917.19 159
2917.32 167
2917.44 178
2917.56 191
2917.69 205
2917.81 220
2917.94 234
2918.06 247
2918.18 258
2918.31 267
2918.43 273
2918.56 279
2918.68 285
2918.80 292
2918.93 301
2919.05 311
2919.18 321
2919.30 332
2919.42 341
2919.55 350
2919.67 357
2919.80 366
2919.92 377
2920.04 391
2920.17 410
2920.29 434
2920.42 462
2920.54 492
2920.66 523
2920.79 550
2920.91 573
2921.04 590
2921.16 602
2921.28 609
2921.41 614
2921.53 617
2921.66 619
2921.78 620
2921.90 619
2922.03 614
2922.15 605
2922.28 590
2922.40 571
2922.52 550
2922.65 527
2922.77 506
2922.90 487
2923.02 470
2923.14 454
2923.27 439
2923.39 426
2923.52 413
2923.64 402
2923.76 393
2923.89 386
2924.01 382
2924.14 378
2924.26 373
2924.39 367
2924.51 357
2924.63 343
2924.76 326
2924.88 308
2925.01 290
2925.13 273
2925.25 260
2925.38 251
2925.50 245
2925.63 242
2925.75 242
2925.87 244
2926.00 246
2926.12 248
2926.25 249
2926.37 248
2926.50 244
2926.62 237
2926.74 229
2926.87 219
2926.99 208
2927.12 199
2927.24 189
2927.36 179
2927.49 169
2927.61 159
2927.74 148
2927.86 137
2927.99 125
2928.11 115
2928.23 106
2928.36 99
2928.48 93
2928.61 90
2928.73 89
2928.85 92
2928.98 99
2929.10 109
2929.23 122
2929.35 137
2929.48 152
2929.60 167
2929.72 181
2929.85 193
2929.97 204
2930.10 214
2930.22 224
2930.35 233
2930.47 241
2930.59 249
2930.72 256
2930.84 262
2930.97 266
2931.09 268
2931.21 269
2931.34 267
2931.46 264
2931.59 261
2931.71 259
2931.84 258
2931.96 260
2932.08 264
2932.21 269
2932.33 274
2932.46 277
2932.58 279
2932.71 278
2932.83 277
2932.95 278
2933.08 284
2933.20 297
2933.33 318
2933.45 348
2933.58 384
2933.70 423
2933.82 463
2933.95 502
2934.07 539
2934.20 575
2934.32 611
2934.45 649
2934.57 691
2934.69 737
2934.82 787
2934.94 840
2935.07 895
2935.19 952
2935.32 1009
2935.44 1067
2935.57 1127
2935.69 1189
2935.81 1254
2935.94 1322
2936.06 1392
2936.19 1463
2936.31 1532
2936.44 1596
2936.56 1653
2936.68 1701
2936.81 1740
2936.93 1769
2937.06 1790
2937.18 1805
2937.31 1817
2937.43 1826
2937.55 1833
2937.68 1837
2937.80 1839
2937.93 1836
2938.05 1828
2938.18 1816
2938.30 1800
2938.43 1779
2938.55 1755
2938.67 1726
2938.80 1691
2938.92 1651
2939.05 1605
2939.17 1553
2939.30 1497
2939.42 1440
2939.55 1384
2939.67 1331
2939.79 1285
2939.92 1247
2940.04 1216
2940.17 1191
2940.29 1169
2940.42 1147
2940.54 1122
2940.67 1092
2940.79 1056
2940.91 1016
2941.04 973
2941.16 931
2941.29 891
2941.41 856
2941.54 827
2941.66 802
2941.79 781
2941.91 761
2942.03 742
2942.16 724
2942.28 705
2942.41 687
2942.53 672
2942.66 658
2942.78 645
2942.91 633
2943.03 621
2943.15 606
2943.28 589
2943.40 571
2943.53 552
2943.65 533
2943.78 516
2943.90 498
2944.03 480
2944.15 460
2944.28 436
2944.40 409
2944.52 379
2944.65 347
2944.77 317
2944.90 289
2945.02 264
2945.15 244
2945.27 228
2945.40 215
2945.52 205
2945.65 196
2945.77 188
2945.89 181
2946.02 175
2946.14 169
2946.27 165
2946.39 161
2946.52 158
2946.64 155
2946.77 152
2946.89 147
2947.02 142
2947.14 135
2947.26 127
2947.39 118
2947.51 110
2947.64 103
2947.76 100
2947.89 99
2948.01 103
2948.14 109
2948.26 118
2948.39 129
2948.51 139
2948.64 147
2948.76 153
2948.88 154
2949.01 151
2949.13 144
2949.26 133
2949.38 118
2949.51 99
2949.63 78
2949.76 57
2949.88 35
2950.01 16
2950.13 0
2950.26 0
2950.38 0
2950.50 0
2950.63 0
2950.75 0
2950.88 0
2951.00 0
2951.13 0
2951.25 5
2951.38 16
2951.50 29
2951.63 43
2951.75 59
2951.88 74
2952.00 87
2952.13 97
2952.25 103
2952.37 104
2952.50 100
2952.62 92
2952.75 81
2952.87 69
2953.00 57
2953.12 47
2953.25 39
2953.37 36
2953.50 37
2953.62 43
2953.75 53
2953.87 66
2954.00 83
2954.12 101
2954.25 120
2954.37 138
2954.50 154
2954.62 169
2954.74 182
2954.87 194
2954.99 206
2955.12 219
2955.24 233
2955.37 249
2955.49 265
2955.62 278
2955.74 288
2955.87 292
2955.99 292
2956.12 286
2956.24 276
2956.37 264
2956.49 252
2956.62 242
2956.74 236
2956.87 234
2956.99 236
2957.12 243
2957.24 252
2957.36 262
2957.49 270
2957.61 277
2957.74 282
2957.86 284
2957.99 286
2958.11 288
2958.24 291
2958.36 297
2958.49 305
2958.61 314
2958.74 325
2958.86 336
2958.99 346
2959.11 356
2959.24 366
2959.36 375
2959.49 384
2959.61 391
2959.74 395
2959.86 397
2959.99 394
2960.11 387
2960.24 375
2960.36 360
2960.49 343
2960.61 326
2960.74 310
2960.86 296
2960.99 285
2961.11 277
2961.23 271
2961.36 266
2961.48 260
2961.61 254
2961.73 247
2961.86 240
2961.98 233
2962.11 225
2962.23 217
2962.36 210
2962.48 202
2962.61 195
2962.73 187
2962.86 180
2962.98 174
2963.11 169
2963.23 166
2963.36 163
2963.48 161
2963.61 159
2963.73 157
2963.86 156
2963.98 155
2964.11 155
2964.23 156
2964.36 158
2964.48 160
2964.61 160
2964.73 158
2964.86 153
2964.98 145
2965.11 135
2965.23 121
2965.36 107
2965.48 91
2965.61 76
2965.73 61
2965.86 47
2965.98 33
2966.11 21
2966.23 12
2966.36 6
2966.48 7
2966.61 14
2966.73 27
2966.86 44
2966.98 63
2967.11 81
2967.23 94
2967.36 102
2967.48 104
2967.61 103
2967.73 101
2967.86 99
2967.98 98
2968.11 100
2968.23 102
2968.36 103
2968.48 102
2968.61 99
2968.73 94
2968.86 89
2968.98 86
2969.11 87
2969.23 92
2969.36 101
2969.48 112
2969.61 123
2969.73 133
2969.86 139
2969.98 142
2970.11 141
2970.23 140
2970.36 138
2970.48 136
2970.61 136
2970.73 137
2970.86 138
2970.98 138
2971.11 136
2971.23 131
2971.36 125
2971.48 119
2971.61 114
2971.73 113
2971.86 117
2971.98 125
2972.11 138
2972.23 154
2972.36 169
2972.48 182
2972.61 191
2972.74 196
2972.86 197
2972.99 197
2973.11 196
2973.24 198
2973.36 202
2973.49 208
2973.61 215
2973.74 223
2973.86 231
2973.99 237
2974.11 241
2974.24 243
2974.36 242
2974.49 239
2974.61 234
2974.74 230
2974.86 226
2974.99 225
2975.11 226
2975.24 230
2975.36 235
2975.49 240
2975.61 244
2975.74 244
2975.86 241
2975.99 235
2976.11 226
2976.24 217
2976.36 211
2976.49 209
2976.62 210
2976.74 215
2976.87 221
2976.99 227
2977.12 230
2977.24 230
2977.37 227
2977.49 222
2977.62 215
2977.74 209
2977.87 203
2977.99 197
2978.12 192
2978.24 187
2978.37 180
2978.49 171
2978.62 162
2978.74 152
2978.87 142
2978.99 131
2979.12 120
2979.25 108
2979.37 96
2979.50 85
2979.62 76
2979.75 68
2979.87 63
2980.00 62
2980.12 65
2980.25 70
2980.37 77
2980.50 85
2980.62 92
2980.75 97
2980.87 99
2981.00 97
2981.12 92
2981.25 83
2981.37 73
2981.50 62
2981.63 51
2981.75 42
2981.88 35
2982.00 31
2982.13 30
2982.25 32
2982.38 36
2982.50 42
2982.63 47
2982.75 53
2982.88 56
2983.00 58
2983.13 58
2983.25 56
2983.38 53
2983.51 51
2983.63 50
2983.76 50
2983.88 51
2984.01 53
2984.13 54
2984.26 53
2984.38 50
2984.51 46
2984.63 41
2984.76 37
2984.88 33
2985.01 30
2985.14 29
2985.26 30
2985.39 31
2985.51 34
2985.64 38
2985.76 44
2985.89 50
2986.01 56
2986.14 61
2986.26 65
2986.39 67
2986.51 66
2986.64 63
2986.77 59
2986.89 53
2987.02 48
2987.14 42
2987.27 36
2987.39 30
2987.52 24
2987.64 18
2987.77 12
2987.89 6
2988.02 1
2988.15 0
2988.27 0
2988.40 0
2988.52 0
2988.65 0
2988.77 0
2988.90 0
2989.02 0
2989.15 0
2989.27 1
2989.40 8
2989.53 18
2989.65 29
2989.78 40
2989.90 50
2990.03 57
2990.15 63
2990.28 66
2990.40 68
2990.53 69
2990.65 68
2990.78 65
2990.91 60
2991.03 53
2991.16 45
2991.28 35
2991.41 26
2991.53 18
2991.66 14
2991.78 13
2991.91 18
2992.04 26
2992.16 39
2992.29 54
2992.41 71
2992.54 87
2992.66 102
2992.79 114
2992.91 123
2993.04 129
2993.17 133
2993.29 135
2993.42 137
2993.54 138
2993.67 141
2993.79 146
2993.92 153
2994.04 162
2994.17 171
2994.30 179
2994.42 186
2994.55 191
2994.67 195
2994.80 198
2994.92 200
2995.05 200
2995.17 197
2995.30 193
2995.43 185
2995.55 176
2995.68 166
2995.80 160
2995.93 157
2996.05 161
2996.18 170
2996.30 184
2996.43 201
2996.56 219
2996.68 235
2996.81 250
2996.93 262
2997.06 271
2997.18 278
2997.31 283
2997.44 285
2997.56 283
2997.69 278
2997.81 269
2997.94 257
2998.06 242
2998.19 227
2998.32 213
2998.44 201
2998.57 193
2998.69 189
2998.82 188
2998.94 190
2999.07 194
2999.19 199
2999.32 203
2999.45 207
2999.57 210
2999.70 212
2999.82 212
2999.95 211
3000.07 208
3000.20 203
3000.33 198
3000.45 193
3000.58 188
3000.70 183
3000.83 180
3000.95 178
3001.08 177
3001.21 176
3001.33 174
3001.46 173
3001.58 170
3001.71 168
3001.83 166
3001.96 163
3002.09 162
3002.21 160
3002.34 159
3002.46 157
3002.59 153
3002.71 148
3002.84 140
3002.97 132
3003.09 123
3003.22 118
3003.34 116
3003.47 120
3003.60 129
3003.72 139
3003.85 148
3003.97 152
3004.10 151
3004.22 144
3004.35 132
3004.48 119
3004.60 107
3004.73 98
3004.85 94
3004.98 94
3005.10 98
3005.23 103
3005.36 108
3005.48 114
3005.61 117
3005.73 119
3005.86 117
3005.99 112
3006.11 103
3006.24 92
3006.36 78
3006.49 63
3006.61 49
3006.74 39
3006.87 32
3006.99 31
3007.12 33
3007.24 39
3007.37 46
3007.50 54
3007.62 61
3007.75 65
3007.87 68
3008.00 68
3008.12 68
3008.25 66
3008.38 64
3008.50 62
3008.63 61
3008.75 60
3008.88 61
3009.01 64
3009.13 68
3009.26 74
3009.38 81
3009.51 87
3009.64 93
3009.76 98
3009.89 102
3010.01 105
3010.14 109
3010.26 115
3010.39 121
3010.52 128
3010.64 135
3010.77 140
3010.89 142
3011.02 142
3011.15 139
3011.27 134
3011.40 129
3011.52 126
3011.65 125
3011.78 126
3011.90 129
3012.03 132
3012.15 135
3012.28 134
3012.41 129
3012.53 120
3012.66 109
3012.78 96
3012.91 86
3013.04 79
3013.16 76
3013.29 77
3013.41 82
3013.54 87
3013.67 91
3013.79 93
3013.92 92
3014.04 87
3014.17 80
3014.30 70
3014.42 58
3014.55 47
3014.67 37
3014.80 29
3014.93 24
3015.05 23
3015.18 26
3015.30 32
3015.43 40
3015.56 50
3015.68 59
3015.81 68
3015.93 77
3016.06 85
3016.19 93
3016.31 102
3016.44 111
3016.56 120
3016.69 128
3016.82 136
3016.94 143
3017.07 148
3017.19 151
3017.32 153
3017.45 153
3017.57 152
3017.70 148
3017.82 144
3017.95 137
3018.08 131
3018.20 125
3018.33 120
3018.45 118
3018.58 120
3018.71 124
3018.83 130
3018.96 138
3019.08 144
3019.21 149
3019.34 152
3019.46 153
3019.59 152
3019.72 152
3019.84 152
3019.97 154
3020.09 157
3020.22 160
3020.35 164
3020.47 168
3020.60 172
3020.72 176
3020.85 179
3020.98 182
3021.10 184
3021.23 186
3021.35 187
3021.48 187
3021.61 185
3021.73 182
3021.86 178
3021.99 174
3022.11 169
3022.24 164
3022.36 159
3022.49 153
3022.62 147
3022.74 141
3022.87 136
3022.99 131
3023.12 129
3023.25 128
3023.37 130
3023.50 132
3023.63 133
3023.75 133
3023.88 130
3024.00 126
3024.13 119
3024.26 112
3024.38 106
3024.51 103
3024.64 102
3024.76 105
3024.89 110
3025.01 115
3025.14 120
3025.27 125
3025.39 127
3025.52 127
3025.65 124
3025.77 120
3025.90 115
3026.02 110
3026.15 104
3026.28 99
3026.40 96
3026.53 95
3026.66 95
3026.78 96
3026.91 97
3027.03 96
3027.16 94
3027.29 90
3027.41 83
3027.54 75
3027.67 66
3027.79 58
3027.92 52
3028.04 49
3028.17 49
3028.30 52
3028.42 55
3028.55 60
3028.68 64
3028.80 67
3028.93 70
3029.05 73
3029.18 76
3029.31 81
3029.43 85
3029.56 90
3029.69 94
3029.81 97
3029.94 98
3030.06 96
3030.19 92
3030.32 86
3030.44 79
3030.57 72
3030.70 64
3030.82 56
3030.95 49
3031.08 43
3031.20 37
3031.33 33
3031.45 29
3031.58 28
3031.71 28
3031.83 31
3031.96 36
3032.09 43
3032.21 52
3032.34 62
3032.47 72
3032.59 81
3032.72 89
3032.84 94
3032.97 97
3033.10 98
3033.22 96
3033.35 93
3033.48 89
3033.60 85
3033.73 79
3033.86 73
3033.98 67
3034.11 59
3034.24 51
3034.36 41
3034.49 30
3034.61 18
3034.74 5
3034.87 0
3034.99 0
3035.12 0
3035.25 0
3035.37 0
3035.50 0
3035.63 0
3035.75 0
3035.88 7
3036.01 19
3036.13 31
3036.26 41
3036.38 51
3036.51 59
3036.64 65
3036.76 70
3036.89 74
3037.02 79
3037.14 85
3037.27 93
3037.40 101
3037.52 108
3037.65 113
3037.78 116
3037.90 116
3038.03 116
3038.15 115
3038.28 116
3038.41 118
3038.53 122
3038.66 126
3038.79 127
3038.91 126
3039.04 122
3039.17 116
3039.29 110
3039.42 106
3039.55 105
3039.67 107
3039.80 111
3039.93 117
3040.05 122
3040.18 125
3040.31 126
3040.43 126
3040.56 124
3040.69 120
3040.81 116
3040.94 111
3041.06 104
3041.19 98
3041.32 92
3041.44 86
3041.57 83
3041.70 82
3041.82 84
3041.95 88
3042.08 93
3042.20 98
3042.33 101
3042.46 100
3042.58 96
3042.71 88
3042.84 77
3042.96 64
3043.09 51
3043.22 40
3043.34 33
3043.47 29
3043.60 30
3043.72 35
3043.85 44
3043.98 55
3044.10 66
3044.23 74
3044.36 77
3044.48 75
3044.61 67
3044.74 55
3044.86 41
3044.99 28
3045.12 19
3045.24 14
3045.37 15
3045.50 19
3045.62 26
3045.75 35
3045.88 42
3046.00 47
3046.13 50
3046.26 51
3046.38 50
3046.51 49
3046.64 48
3046.76 48
3046.89 50
3047.02 51
3047.14 53
3047.27 53
3047.40 52
3047.52 50
3047.65 47
3047.78 44
3047.90 43
3048.03 44
3048.16 47
3048.28 52
3048.41 60
3048.54 68
3048.66 75
3048.79 81
3048.92 84
3049.04 85
3049.17 83
3049.30 78
3049.42 72
3049.55 64
3049.68 56
3049.80 50
3049.93 47
3050.06 48
3050.18 52
3050.31 59
3050.44 69
3050.56 78
3050.69 86
3050.82 91
3050.94 92
3051.07 89
3051.20 82
3051.32 75
3051.45 68
3051.58 63
3051.70 62
3051.83 64
3051.96 69
3052.08 78
3052.21 88
3052.34 98
3052.47 107
3052.59 114
3052.72 120
3052.85 124
3052.97 126
3053.10 128
3053.23 129
3053.35 132
3053.48 135
3053.61 139
3053.73 144
3053.86 149
3053.99 152
3054.11 155
3054.24 157
3054.37 157
3054.49 157
3054.62 156
3054.75 155
3054.87 154
3055.00 151
3055.13 147
3055.26 141
3055.38 134
3055.51 126
3055.64 119
3055.76 114
3055.89 112
3056.02 113
3056.14 119
3056.27 127
3056.40 137
3056.52 147
3056.65 155
3056.78 160
3056.90 161
3057.03 159
3057.16 155
3057.29 148
3057.41 140
3057.54 131
3057.67 123
3057.79 117
3057.92 112
3058.05 109
3058.17 111
3058.30 115
3058.43 123
3058.55 133
3058.68 143
3058.81 151
3058.93 157
3059.06 158
3059.19 154
3059.32 147
3059.44 136
3059.57 124
3059.70 112
3059.82 100
3059.95 91
3060.08 85
3060.20 82
3060.33 83
3060.46 89
3060.59 99
3060.71 111
3060.84 123
3060.97 134
3061.09 142
3061.22 144
3061.35 142
3061.47 135
3061.60 126
3061.73 115
3061.85 105
3061.98 96
3062.11 89
3062.24 83
3062.36 78
3062.49 73
3062.62 66
3062.74 60
3062.87 54
3063.00 50
3063.12 48
3063.25 49
3063.38 53
3063.51 60
3063.63 68
3063.76 76
3063.89 80
3064.01 81
3064.14 77
3064.27 70
3064.40 58
3064.52 45
3064.65 32
3064.78 21
3064.90 12
3065.03 6
3065.16 3
3065.28 2
3065.41 3
3065.54 4
3065.67 5
3065.79 5
3065.92 4
3066.05 3
3066.17 1
3066.30 0
3066.43 0
3066.56 1
3066.68 1
3066.81 1
3066.94 1
3067.06 0
3067.19 0
3067.32 0
3067.44 0
3067.57 0
3067.70 5
3067.83 14
3067.95 25
3068.08 34
3068.21 41
3068.33 44
3068.46 45
3068.59 45
3068.72 45
3068.84 45
3068.97 48
3069.10 53
3069.22 58
3069.35 63
3069.48 69
3069.61 76
3069.73 85
3069.86 97
3069.99 110
3070.11 124
3070.24 136
3070.37 145
3070.50 149
3070.62 146
3070.75 136
3070.88 122
3071.00 104
3071.13 85
3071.26 66
3071.39 49
3071.51 36
3071.64 26
3071.77 20
3071.89 17
3072.02 18
3072.15 20
3072.28 23
3072.40 27
3072.53 29
3072.66 31
3072.79 34
3072.91 37
3073.04 42
3073.17 50
3073.29 61
3073.42 73
3073.55 86
3073.68 96
3073.80 104
3073.93 107
3074.06 106
3074.18 102
3074.31 97
3074.44 93
3074.57 92
3074.69 95
3074.82 102
3074.95 112
3075.08 124
3075.20 135
3075.33 144
3075.46 149
3075.58 150
3075.71 147
3075.84 142
3075.97 136
3076.09 130
3076.22 123
3076.35 115
3076.48 106
3076.60 97
3076.73 87
3076.86 79
3076.98 72
3077.11 70
3077.24 72
3077.37 79
3077.49 89
3077.62 100
3077.75 111
3077.88 121
3078.00 129
3078.13 135
3078.26 140
3078.38 145
3078.51 151
3078.64 158
3078.77 164
3078.89 170
3079.02 174
3079.15 176
3079.28 176
3079.40 174
3079.53 172
3079.66 172
3079.79 172
3079.91 175
3080.04 179
3080.17 183
3080.30 187
3080.42 189
3080.55 191
3080.68 190
3080.80 188
3080.93 184
3081.06 179
3081.19 172
3081.31 163
3081.44 154
3081.57 146
3081.70 139
3081.82 135
3081.95 135
3082.08 137
3082.21 142
3082.33 150
3082.46 158
3082.59 166
3082.72 173
3082.84 178
3082.97 181
3083.10 180
3083.23 175
3083.35 167
3083.48 156
3083.61 144
3083.73 130
3083.86 118
3083.99 109
3084.12 101
3084.24 97
3084.37 94
3084.50 91
3084.63 89
3084.75 86
3084.88 82
3085.01 78
3085.14 73
3085.26 68
3085.39 63
3085.52 57
3085.65 50
3085.77 42
3085.90 33
3086.03 23
3086.16 14
3086.28 5
3086.41 0
3086.54 0
3086.67 0
3086.79 0
3086.92 0
3087.05 0
3087.18 0
3087.30 0
3087.43 0
3087.56 6
3087.69 13
3087.81 19
3087.94 23
3088.07 25
3088.20 25
3088.32 24
3088.45 23
3088.58 24
3088.71 27
3088.83 32
3088.96 40
3089.09 48
3089.22 55
3089.34 60
3089.47 63
3089.60 63
3089.73 60
3089.85 55
3089.98 49
3090.11 41
3090.24 34
3090.37 28
3090.49 22
3090.62 17
3090.75 15
3090.88 15
3091.00 16
3091.13 18
3091.26 22
3091.39 25
3091.51 29
3091.64 33
3091.77 37
3091.90 41
3092.02 44
3092.15 46
3092.28 49
3092.41 51
3092.53 55
3092.66 60
3092.79 66
3092.92 74
3093.04 83
3093.17 90
3093.30 96
3093.43 99
3093.56 99
3093.68 96
3093.81 90
3093.94 84
3094.07 77
3094.19 70
3094.32 64
3094.45 60
3094.58 58
3094.70 59
3094.83 63
3094.96 71
3095.09 82
3095.21 96
3095.34 113
3095.47 133
3095.60 153
3095.73 173
3095.85 191
3095.98 205
3096.11 214
3096.24 216
3096.36 213
3096.49 204
3096.62 193
3096.75 179
3096.87 166
3097.00 154
3097.13 144
3097.26 138
3097.39 134
3097.51 131
3097.64 129
3097.77 127
3097.90 124
3098.02 120
3098.15 114
3098.28 107
3098.41 100
3098.54 94
3098.66 91
3098.79 92
3098.92 97
3099.05 106
3099.17 119
3099.30 135
3099.43 150
3099.56 165
3099.68 176
3099.81 182
3099.94 184
3100.07 180
3100.20 174
3100.32 166
3100.45 158
3100.58 152
3100.71 147
3100.83 144
3100.96 141
3101.09 138
3101.22 135
3101.35 132
3101.47 130
3101.60 131
3101.73 135
3101.86 141
3101.98 149
3102.11 156
3102.24 161
3102.37 162
3102.50 160
3102.62 153
3102.75 144
3102.88 134
3103.01 125
3103.14 117
3103.26 110
3103.39 104
3103.52 98
3103.65 92
3103.77 87
3103.90 81
3104.03 77
3104.16 76
3104.29 76
3104.41 79
3104.54 82
3104.67 84
3104.80 84
3104.93 81
3105.05 73
3105.18 61
3105.31 46
3105.44 29
3105.56 14
3105.69 2
3105.82 0
3105.95 0
3106.08 0
3106.20 7
3106.33 19
3106.46 32
3106.59 44
3106.72 55
3106.84 62
3106.97 68
3107.10 71
3107.23 73
3107.36 74
3107.48 74
3107.61 73
3107.74 73
3107.87 73
3108.00 73
3108.12 74
3108.25 74
3108.38 74
3108.51 73
3108.63 71
3108.76 68
3108.89 65
3109.02 60
3109.15 55
3109.27 49
3109.40 42
3109.53 35
3109.66 27
3109.79 19
3109.91 11
3110.04 5
3110.17 0
3110.30 0
3110.43 0
3110.55 0
3110.68 0
3110.81 0
3110.94 0
3111.07 0
3111.19 0
3111.32 1
3111.45 5
3111.58 11
3111.71 19
3111.83 30
3111.96 43
3112.09 57
3112.22 73
3112.35 86
3112.47 96
3112.60 101
3112.73 101
3112.86 96
3112.99 88
3113.11 79
3113.24 71
3113.37 65
3113.50 63
3113.63 62
3113.75 62
3113.88 61
3114.01 58
3114.14 53
3114.27 48
3114.40 44
3114.52 43
3114.65 45
3114.78 51
3114.91 60
3115.04 70
3115.16 81
3115.29 92
3115.42 103
3115.55 115
3115.68 128
3115.80 142
3115.93 155
3116.06 167
3116.19 176
3116.32 182
3116.44 185
3116.57 186
3116.70 187
3116.83 190
3116.96 195
3117.09 202
3117.21 211
3117.34 221
3117.47 231
3117.60 241
3117.73 251
3117.85 261
3117.98 274
3118.11 289
3118.24 306
3118.37 325
3118.49 344
3118.62 362
3118.75 377
3118.88 388
3119.01 393
3119.14 395
3119.26 394
3119.39 390
3119.52 387
3119.65 384
3119.78 382
3119.90 382
3120.03 380
3120.16 377
3120.29 371
3120.42 363
3120.55 353
3120.67 342
3120.80 331
3120.93 321
3121.06 313
3121.19 305
3121.31 299
3121.44 294
3121.57 291
3121.70 289
3121.83 289
3121.96 289
3122.08 290
3122.21 290
3122.34 288
3122.47 284
3122.60 277
3122.72 269
3122.85 262
3122.98 255
3123.11 251
3123.24 247
3123.37 245
3123.49 244
3123.62 241
3123.75 237
3123.88 230
3124.01 221
3124.14 209
3124.26 194
3124.39 176
3124.52 158
3124.65 140
3124.78 124
3124.91 110
3125.03 101
3125.16 95
3125.29 93
3125.42 95
3125.55 99
3125.68 105
3125.80 113
3125.93 121
3126.06 128
3126.19 134
3126.32 138
3126.44 140
3126.57 141
3126.70 141
3126.83 140
3126.96 141
3127.09 141
3127.21 142
3127.34 141
3127.47 139
3127.60 135
3127.73 131
3127.86 126
3127.98 122
3128.11 121
3128.24 122
3128.37 124
3128.50 128
3128.63 131
3128.76 132
3128.88 131
3129.01 127
3129.14 120
3129.27 110
3129.40 99
3129.53 88
3129.65 77
3129.78 67
3129.91 60
3130.04 55
3130.17 52
3130.30 49
3130.42 47
3130.55 44
3130.68 41
3130.81 38
3130.94 36
3131.07 36
3131.19 38
3131.32 43
3131.45 51
3131.58 60
3131.71 71
3131.84 82
3131.96 92
3132.09 102
3132.22 108
3132.35 112
3132.48 112
3132.61 109
3132.74 104
3132.86 98
3132.99 91
3133.12 85
3133.25 81
3133.38 78
3133.51 76
3133.63 74
3133.76 73
3133.89 71
3134.02 70
3134.15 69
3134.28 68
3134.41 67
3134.53 67
3134.66 67
3134.79 66
3134.92 67
3135.05 68
3135.18 70
3135.30 73
3135.43 79
3135.56 87
3135.69 97
3135.82 108
3135.95 119
3136.08 129
3136.20 137
3136.33 142
3136.46 145
3136.59 145
3136.72 143
3136.85 140
3136.98 136
3137.10 131
3137.23 125
3137.36 118
3137.49 108
3137.62 96
3137.75 84
3137.88 71
3138.00 60
3138.13 51
3138.26 44
3138.39 40
3138.52 38
3138.65 36
3138.78 33
3138.90 30
3139.03 27
3139.16 24
3139.29 22
3139.42 22
3139.55 22
3139.68 23
3139.80 25
3139.93 25
3140.06 26
3140.19 26
3140.32 28
3140.45 30
3140.58 34
3140.70 40
3140.83 47
3140.96 54
3141.09 62
3141.22 70
3141.35 79
3141.48 90
3141.60 103
3141.73 117
3141.86 132
3141.99 146
3142.12 159
3142.25 168
3142.38 174
3142.50 176
3142.63 175
3142.76 173
3142.89 170
3143.02 168
3143.15 167
3143.28 167
3143.41 168
3143.53 170
3143.66 172
3143.79 176
3143.92 181
3144.05 188
3144.18 195
3144.31 202
3144.43 207
3144.56 207
3144.69 203
3144.82 193
3144.95 180
3145.08 166
3145.21 153
3145.34 143
3145.46 138
3145.59 138
3145.72 143
3145.85 152
3145.98 163
3146.11 176
3146.24 187
3146.37 196
3146.49 202
3146.62 203
3146.75 200
3146.88 193
3147.01 184
3147.14 174
3147.27 165
3147.40 159
3147.52 156
3147.65 155
3147.78 155
3147.91 155
3148.04 153
3148.17 149
3148.30 143
3148.43 136
3148.55 129
3148.68 124
3148.81 120
3148.94 120
3149.07 122
3149.20 126
3149.33 131
3149.46 136
3149.58 142
3149.71 147
3149.84 153
3149.97 160
3150.10 168
3150.23 176
3150.36 184
3150.49 190
3150.61 193
3150.74 192
3150.87 186
3151.00 176
3151.13 163
3151.26 150
3151.39 138
3151.52 130
3151.65 127
3151.77 127
3151.90 132
3152.03 139
3152.16 147
3152.29 155
3152.42 163
3152.55 170
3152.68 174
3152.80 176
3152.93 176
3153.06 174
3153.19 170
3153.32 165
3153.45 159
3153.58 154
3153.71 150
3153.84 148
3153.96 148
3154.09 150
3154.22 154
3154.35 159
3154.48 165
3154.61 171
3154.74 177
3154.87 182
3155.00 187
3155.12 189
3155.25 189
3155.38 185
3155.51 180
3155.64 173
3155.77 166
3155.90 160
3156.03 158
3156.16 160
3156.28 166
3156.41 175
3156.54 187
3156.67 200
3156.80 214
3156.93 228
3157.06 242
3157.19 254
3157.32 267
3157.45 279
3157.57 292
3157.70 305
3157.83 319
3157.96 334
3158.09 350
3158.22 367
3158.35 384
3158.48 400
3158.61 415
3158.73 427
3158.86 437
3158.99 443
3159.12 447
3159.25 450
3159.38 453
3159.51 458
3159.64 467
3159.77 481
3159.90 502
3160.02 528
3160.15 559
3160.28 594
3160.41 630
3160.54 669
3160.67 708
3160.80 748
3160.93 791
3161.06 837
3161.19 887
3161.31 941
3161.44 1000
3161.57 1064
3161.70 1133
3161.83 1207
3161.96 1285
3162.09 1368
3162.22 1456
3162.35 1548
3162.48 1644
3162.61 1746
3162.73 1852
3162.86 1962
3162.99 2073
3163.12 2182
3163.25 2287
3163.38 2383
3163.51 2470
3163.64 2546
3163.77 2613
3163.90 2671
3164.02 2723
3164.15 2768
3164.28 2809
3164.41 2843
3164.54 2872
3164.67 2895
3164.80 2914
3164.93 2930
3165.06 2945
3165.19 2958
3165.32 2970
3165.44 2978
3165.57 2980
3165.70 2975
3165.83 2960
3165.96 2938
3166.09 2910
3166.22 2877
3166.35 2842
3166.48 2807
3166.61 2771
3166.74 2734
3166.87 2695
3166.99 2651
3167.12 2603
3167.25 2547
3167.38 2484
3167.51 2414
3167.64 2339
3167.77 2262
3167.90 2184
3168.03 2107
3168.16 2032
3168.29 1959
3168.42 1887
3168.54 1814
3168.67 1740
3168.80 1666
3168.93 1595
3169.06 1529
3169.19 1468
3169.32 1415
3169.45 1369
3169.58 1328
3169.71 1292
3169.84 1259
3169.97 1227
3170.09 1197
3170.22 1169
3170.35 1144
3170.48 1122
3170.61 1104
3170.74 1088
3170.87 1075
3171.00 1063
3171.13 1050
3171.26 1033
3171.39 1011
3171.52 982
3171.65 946
3171.77 903
3171.90 857
3172.03 811
3172.16 768
3172.29 730
3172.42 700
3172.55 677
3172.68 660
3172.81 647
3172.94 638
3173.07 630
3173.20 622
3173.33 613
3173.45 603
3173.58 591
3173.71 577
3173.84 561
3173.97 544
3174.10 527
3174.23 511
3174.36 496
3174.49 484
3174.62 473
3174.75 463
3174.88 454
3175.01 444
3175.14 432
3175.26 420
3175.39 408
3175.52 395
3175.65 382
3175.78 370
3175.91 358
3176.04 346
3176.17 336
3176.30 326
3176.43 318
3176.56 311
3176.69 305
3176.82 301
3176.95 297
3177.08 293
3177.20 289
3177.33 285
3177.46 279
3177.59 274
3177.72 268
3177.85 264
3177.98 261
3178.11 258
3178.24 257
3178.37 255
3178.50 252
3178.63 247
3178.76 241
3178.89 233
3179.02 226
3179.15 219
3179.27 213
3179.40 209
3179.53 205
3179.66 201
3179.79 199
3179.92 196
3180.05 195
3180.18 194
3180.31 196
3180.44 198
3180.57 202
3180.70 205
3180.83 207
3180.96 206
3181.09 204
3181.22 198
3181.35 191
3181.47 183
3181.60 174
3181.73 167
3181.86 161
3181.99 159
3182.12 159
3182.25 161
3182.38 167
3182.51 175
3182.64 184
3182.77 194
3182.90 202
3183.03 209
3183.16 213
3183.29 212
3183.42 206
3183.55 195
3183.68 182
3183.81 167
3183.93 153
3184.06 144
3184.19 139
3184.32 140
3184.45 146
3184.58 155
3184.71 163
3184.84 169
3184.97 171
3185.10 170
3185.23 165
3185.36 157
3185.49 148
3185.62 139
3185.75 131
3185.88 123
3186.01 118
3186.14 115
3186.27 114
3186.40 116
3186.52 120
3186.65 125
3186.78 131
3186.91 136
3187.04 140
3187.17 141
3187.30 141
3187.43 139
3187.56 134
3187.69 129
3187.82 123
3187.95 116
3188.08 111
3188.21 106
3188.34 103
3188.47 101
3188.60 101
3188.73 100
3188.86 99
3188.99 96
3189.12 90
3189.25 83
3189.38 75
3189.50 66
3189.63 56
3189.76 48
3189.89 41
3190.02 36
3190.15 32
3190.28 30
3190.41 31
3190.54 32
3190.67 35
3190.80 38
3190.93 42
3191.06 46
3191.19 51
3191.32 57
3191.45 63
3191.58 69
3191.71 73
3191.84 74
3191.97 72
3192.10 65
3192.23 55
3192.36 43
3192.49 30
3192.62 16
3192.75 5
3192.88 0
3193.01 0
3193.13 0
3193.26 0
3193.39 0
3193.52 0
3193.65 0
3193.78 0
3193.91 3
3194.04 9
3194.17 15
3194.30 22
3194.43 29
3194.56 38
3194.69 49
3194.82 60
3194.95 73
3195.08 85
3195.21 97
3195.34 107
3195.47 116
3195.60 123
3195.73 130
3195.86 135
3195.99 139
3196.12 142
3196.25 145
3196.38 147
3196.51 149
3196.64 153
3196.77 158
3196.90 165
3197.03 173
3197.16 182
3197.29 193
3197.42 203
3197.55 212
3197.67 219
3197.80 225
3197.93 229
3198.06 230
3198.19 229
3198.32 227
3198.45 224
3198.58 223
3198.71 224
3198.84 229
3198.97 237
3199.10 248
3199.23 260
3199.36 272
3199.49 281
3199.62 287
3199.75 291
3199.88 292
3200.01 293
3200.14 294
3200.27 295
3200.40 296
3200.53 295
3200.66 290
3200.79 280
3200.92 266
3201.05 249
3201.18 231
3201.31 214
3201.44 200
3201.57 191
3201.70 187
3201.83 187
3201.96 190
3202.09 194
3202.22 198
3202.35 201
3202.48 203
3202.61 203
3202.74 202
3202.87 201
3203.00 200
3203.13 199
3203.26 198
3203.39 197
3203.52 195
3203.65 194
3203.78 192
3203.91 191
3204.04 192
3204.17 193
3204.30 196
3204.43 199
3204.56 202
3204.69 203
3204.82 202
3204.95 198
3205.08 192
3205.21 184
3205.34 175
3205.47 167
3205.60 160
3205.73 155
3205.86 152
3205.99 153
3206.12 156
3206.25 161
3206.38 166
3206.51 172
3206.63 175
3206.76 175
3206.89 170
3207.02 162
3207.15 150
3207.28 138
3207.41 128
3207.54 123
3207.67 124
3207.80 132
3207.93 146
3208.06 163
3208.19 180
3208.32 196
3208.45 208
3208.58 214
3208.71 216
3208.84 213
3208.97 207
3209.10 198
3209.23 190
3209.36 181
3209.49 174
3209.62 169
3209.75 167
3209.88 168
3210.01 173
3210.14 182
3210.27 196
3210.40 214
3210.53 235
3210.66 258
3210.79 280
3210.92 298
3211.05 311
3211.18 318
3211.31 320
3211.44 319
3211.57 315
3211.70 312
3211.83 310
3211.97 311
3212.10 313
3212.23 318
3212.36 326
3212.49 338
3212.62 354
3212.75 373
3212.88 394
3213.01 415
3213.14 434
3213.27 449
3213.40 459
3213.53 464
3213.66 465
3213.79 466
3213.92 467
3214.05 471
3214.18 478
3214.31 489
3214.44 503
3214.57 519
3214.70 538
3214.83 559
3214.96 581
3215.09 604
3215.22 626
3215.35 647
3215.48 665
3215.61 682
3215.74 695
3215.87 705
3216.00 712
3216.13 716
3216.26 717
3216.39 714
3216.52 708
3216.65 699
3216.78 687
3216.91 671
3217.04 652
3217.17 631
3217.30 607
3217.43 581
3217.56 554
3217.69 527
3217.82 498
3217.95 470
3218.08 444
3218.21 420
3218.34 399
3218.47 381
3218.60 366
3218.73 353
3218.86 342
3218.99 330
3219.12 319
3219.25 307
3219.38 295
3219.51 282
3219.64 269
3219.77 257
3219.90 245
3220.03 235
3220.16 225
3220.29 216
3220.42 207
3220.55 198
3220.68 189
3220.81 179
3220.95 169
3221.08 157
3221.21 146
3221.34 136
3221.47 126
3221.60 118
3221.73 113
3221.86 110
3221.99 109
3222.12 109
3222.25 111
3222.38 113
3222.51 115
3222.64 116
3222.77 118
3222.90 119
3223.03 120
3223.16 122
3223.29 123
3223.42 125
3223.55 127
3223.68 129
3223.81 132
3223.94 134
3224.07 137
3224.20 140
3224.33 141
3224.46 139
3224.59 134
3224.72 126
3224.85 115
3224.98 103
3225.11 92
3225.24 85
3225.37 84
3225.50 90
3225.64 103
3225.77 121
3225.90 142
3226.03 165
3226.16 187
3226.29 206
3226.42 222
3226.55 233
3226.68 238
3226.81 239
3226.94 234
3227.07 226
3227.20 216
3227.33 204
3227.46 192
3227.59 180
3227.72 170
3227.85 161
3227.98 153
3228.11 145
3228.24 137
3228.37 128
3228.50 117
3228.63 106
3228.76 94
3228.89 82
3229.02 72
3229.16 64
3229.29 58
3229.42 54
3229.55 51
3229.68 50
3229.81 49
3229.94 48
3230.07 48
3230.20 49
3230.33 52
3230.46 58
3230.59 65
3230.72 75
3230.85 84
3230.98 91
3231.11 95
3231.24 94
3231.37 86
3231.50 74
3231.63 58
3231.76 41
3231.89 24
3232.02 11
3232.16 0
3232.29 0
3232.42 0
3232.55 0
3232.68 0
3232.81 1
3232.94 5
3233.07 9
3233.20 10
3233.33 9
3233.46 6
3233.59 1
3233.72 0
3233.85 0
3233.98 0
3234.11 0
3234.24 11
3234.37 26
3234.50 43
3234.63 60
3234.76 76
3234.90 87
3235.03 94
3235.16 97
3235.29 97
3235.42 95
3235.55 93
3235.68 91
3235.81 90
3235.94 88
3236.07 86
3236.20 84
3236.33 80
3236.46 74
3236.59 67
3236.72 59
3236.85 51
3236.98 43
3237.11 36
3237.25 28
3237.38 22
3237.51 17
3237.64 13
3237.77 10
3237.90 9
3238.03 9
3238.16 8
3238.29 6
3238.42 2
3238.55 0
3238.68 0
3238.81 0
3238.94 0
3239.07 0
3239.20 0
3239.33 0
3239.47 1
3239.60 5
3239.73 8
3239.86 11
3239.99 13
3240.12 16
3240.25 19
3240.38 22
3240.51 26
3240.64 31
3240.77 35
3240.90 40
3241.03 44
3241.16 48
3241.29 51
3241.42 54
3241.56 56
3241.69 61
3241.82 68
3241.95 77
3242.08 87
3242.21 98
3242.34 109
3242.47 117
3242.60 121
3242.73 121
3242.86 118
3242.99 114
3243.12 109
3243.25 104
3243.38 102
3243.52 101
3243.65 101
3243.78 102
3243.91 103
3244.04 101
3244.17 98
3244.30 94
3244.43 89
3244.56 84
3244.69 80
3244.82 78
3244.95 79
3245.08 83
3245.21 90
3245.35 100
3245.48 113
3245.61 129
3245.74 146
3245.87 164
3246.00 182
3246.13 197
3246.26 211
3246.39 222
3246.52 232
3246.65 240
3246.78 249
3246.91 258
3247.04 270
3247.18 283
3247.31 297
3247.44 311
3247.57 325
3247.70 339
3247.83 353
3247.96 367
3248.09 382
3248.22 400
3248.35 420
3248.48 443
3248.61 467
3248.75 493
3248.88 520
3249.01 547
3249.14 573
3249.27 599
3249.40 626
3249.53 656
3249.66 689
3249.79 726
3249.92 766
3250.05 809
3250.18 851
3250.31 890
3250.45 925
3250.58 954
3250.71 980
3250.84 1003
3250.97 1026
3251.10 1050
3251.23 1074
3251.36 1098
3251.49 1118
3251.62 1133
3251.75 1142
3251.88 1143
3252.02 1138
3252.15 1129
3252.28 1116
3252.41 1102
3252.54 1087
3252.67 1073
3252.80 1058
3252.93 1043
3253.06 1029
3253.19 1015
3253.32 1002
3253.46 990
3253.59 979
3253.72 969
3253.85 959
3253.98 948
3254.11 938
3254.24 927
3254.37 916
3254.50 903
3254.63 888
3254.76 870
3254.90 848
3255.03 823
3255.16 794
3255.29 765
3255.42 736
3255.55 710
3255.68 688
3255.81 670
3255.94 654
3256.07 641
3256.20 628
3256.34 614
3256.47 599
3256.60 583
3256.73 564
3256.86 545
3256.99 526
3257.12 507
3257.25 490
3257.38 473
3257.51 458
3257.65 442
3257.78 426
3257.91 409
3258.04 391
3258.17 372
3258.30 352
3258.43 333
3258.56 315
3258.69 299
3258.82 286
3258.96 275
3259.09 269
3259.22 266
3259.35 267
3259.48 273
3259.61 282
3259.74 294
3259.87 306
3260.00 318
3260.13 327
3260.27 333
3260.40 337
3260.53 340
3260.66 345
3260.79 352
3260.92 361
3261.05 370
3261.18 378
3261.31 382
3261.44 383
3261.58 379
3261.71 374
3261.84 369
3261.97 365
3262.10 365
3262.23 368
3262.36 374
3262.49 382
3262.62 390
3262.76 396
3262.89 401
3263.02 403
3263.15 403
3263.28 404
3263.41 406
3263.54 413
3263.67 427
3263.80 450
3263.94 482
3264.07 522
3264.20 568
3264.33 616
3264.46 665
3264.59 715
3264.72 765
3264.85 819
3264.98 878
3265.12 946
3265.25 1023
3265.38 1108
3265.51 1198
3265.64 1290
3265.77 1383
3265.90 1474
3266.03 1564
3266.16 1655
3266.30 1747
3266.43 1843
3266.56 1943
3266.69 2046
3266.82 2149
3266.95 2249
3267.08 2347
3267.21 2442
3267.34 2533
3267.48 2621
3267.61 2708
3267.74 2794
3267.87 2879
3268.00 2960
3268.13 3038
3268.26 3111
3268.39 3181
3268.53 3247
3268.66 3309
3268.79 3369
3268.92 3424
3269.05 3474
3269.18 3514
3269.31 3541
3269.44 3555
3269.57 3557
3269.71 3548
3269.84 3534
3269.97 3517
3270.10 3501
3270.23 3487
3270.36 3476
3270.49 3463
3270.62 3446
3270.76 3423
3270.89 3391
3271.02 3350
3271.15 3299
3271.28 3240
3271.41 3174
3271.54 3104
3271.67 3030
3271.81 2953
3271.94 2874
3272.07 2794
3272.20 2712
3272.33 2630
3272.46 2548
3272.59 2466
3272.72 2385
3272.86 2306
3272.99 2228
3273.12 2151
3273.25 2078
3273.38 2007
3273.51 1937
3273.64 1868
3273.78 1799
3273.91 1727
3274.04 1653
3274.17 1576
3274.30 1499
3274.43 1425
3274.56 1354
3274.69 1291
3274.83 1233
3274.96 1183
3275.09 1137
3275.22 1095
3275.35 1054
3275.48 1014
3275.61 974
3275.74 935
3275.88 896
3276.01 859
3276.14 823
3276.27 788
3276.40 755
3276.53 725
3276.66 697
3276.80 672
3276.93 651
3277.06 632
3277.19 615
3277.32 598
3277.45 580
3277.58 560
3277.72 537
3277.85 510
3277.98 481
3278.11 452
3278.24 424
3278.37 400
3278.50 381
3278.64 368
3278.77 360
3278.90 354
3279.03 350
3279.16 346
3279.29 342
3279.42 338
3279.55 334
3279.69 330
3279.82 327
3279.95 324
3280.08 321
3280.21 317
3280.34 311
3280.47 306
3280.61 301
3280.74 297
3280.87 295
3281.00 294
3281.13 291
3281.26 287
3281.39 278
3281.53 266
3281.66 251
3281.79 234
3281.92 218
3282.05 204
3282.18 193
3282.32 185
3282.45 180
3282.58 175
3282.71 168
3282.84 160
3282.97 150
3283.10 139
3283.24 130
3283.37 123
3283.50 121
3283.63 124
3283.76 132
3283.89 144
3284.02 159
3284.16 175
3284.29 191
3284.42 207
3284.55 222
3284.68 237
3284.81 251
3284.95 263
3285.08 273
3285.21 281
3285.34 285
3285.47 286
3285.60 284
3285.73 279
3285.87 271
3286.00 262
3286.13 252
3286.26 241
3286.39 230
3286.52 220
3286.66 212
3286.79 207
3286.92 205
3287.05 206
3287.18 208
3287.31 211
3287.44 212
3287.58 212
3287.71 210
3287.84 206
3287.97 201
3288.10 197
3288.23 194
3288.37 192
3288.50 190
3288.63 188
3288.76 184
3288.89 179
3289.02 172
3289.16 164
3289.29 156
3289.42 150
3289.55 145
3289.68 143
3289.81 143
3289.94 146
3290.08 151
3290.21 157
3290.34 163
3290.47 169
3290.60 173
3290.73 175
3290.87 173
3291.00 169
3291.13 163
3291.26 155
3291.39 149
3291.52 146
3291.66 147
3291.79 152
3291.92 160
3292.05 169
3292.18 179
3292.31 187
3292.45 192
3292.58 193
3292.71 191
3292.84 187
3292.97 180
3293.10 173
3293.24 166
3293.37 158
3293.50 149
3293.63 138
3293.76 124
3293.89 109
3294.03 91
3294.16 72
3294.29 54
3294.42 37
3294.55 23
3294.68 13
3294.82 7
3294.95 4
3295.08 5
3295.21 8
3295.34 11
3295.48 15
3295.61 17
3295.74 19
3295.87 18
3296.00 17
3296.13 14
3296.27 11
3296.40 6
3296.53 1
3296.66 0
3296.79 0
3296.92 0
3297.06 0
3297.19 0
3297.32 0
3297.45 0
3297.58 3
3297.72 19
3297.85 37
3297.98 55
3298.11 73
3298.24 89
3298.37 101
3298.51 109
3298.64 113
3298.77 113
3298.90 110
3299.03 104
3299.16 96
3299.30 86
3299.43 76
3299.56 65
3299.69 55
3299.82 45
3299.96 36
3300.09 30
3300.22 26
3300.35 27
3300.48 32
3300.61 41
3300.75 54
3300.88 69
3301.01 84
3301.14 98
3301.27 110
3301.41 120
3301.54 127
3301.67 133
3301.80 137
3301.93 142
3302.07 146
3302.20 152
3302.33 157
3302.46 163
3302.59 167
3302.72 170
3302.86 170
3302.99 166
3303.12 160
3303.25 151
3303.38 141
3303.52 132
3303.65 126
3303.78 123
3303.91 124
3304.04 129
3304.18 139
3304.31 151
3304.44 166
3304.57 182
3304.70 198
3304.83 214
3304.97 229
3305.10 241
3305.23 250
3305.36 254
3305.49 252
3305.63 245
3305.76 234
3305.89 221
3306.02 208
3306.15 197
3306.29 187
3306.42 180
3306.55 174
3306.68 167
3306.81 160
3306.95 152
3307.08 143
3307.21 134
3307.34 128
3307.47 123
3307.61 121
3307.74 123
3307.87 128
3308.00 138
3308.13 151
3308.27 167
3308.40 183
3308.53 196
3308.66 206
3308.79 209
3308.93 205
3309.06 195
3309.19 181
3309.32 166
3309.45 152
3309.59 141
3309.72 134
3309.85 133
3309.98 136
3310.11 141
3310.25 149
3310.38 155
3310.51 161
3310.64 165
3310.77 166
3310.91 166
3311.04 165
3311.17 163
3311.30 162
3311.43 163
3311.57 166
3311.70 170
3311.83 175
3311.96 181
3312.09 187
3312.23 191
3312.36 194
3312.49 194
3312.62 190
3312.75 184
3312.89 175
3313.02 165
3313.15 154
3313.28 145
3313.42 137
3313.55 131
3313.68 128
3313.81 126
3313.94 125
3314.08 125
3314.21 127
3314.34 130
3314.47 134
3314.60 139
3314.74 145
3314.87 152
3315.00 158
3315.13 163
3315.26 167
3315.40 169
3315.53 170
3315.66 169
3315.79 166
3315.93 158
3316.06 147
3316.19 132
3316.32 114
3316.45 95
3316.59 76
3316.72 58
3316.85 43
3316.98 30
3317.11 19
3317.25 11
3317.38 3
3317.51 0
3317.64 0
3317.78 0
3317.91 0
3318.04 0
3318.17 0
3318.30 0
3318.44 0
3318.57 3
3318.70 8
3318.83 12
3318.97 16
3319.10 19
3319.23 22
3319.36 26
3319.49 28
3319.63 29
3319.76 28
3319.89 27
3320.02 24
3320.16 21
3320.29 18
3320.42 17
3320.55 17
3320.68 17
3320.82 18
3320.95 19
3321.08 20
3321.21 23
3321.35 28
3321.48 35
3321.61 45
3321.74 57
3321.87 71
3322.01 84
3322.14 96
3322.27 107
3322.40 114
3322.54 120
3322.67 124
3322.80 126
3322.93 128
3323.06 130
3323.20 132
3323.33 135
3323.46 139
3323.59 145
3323.73 153
3323.86 162
3323.99 172
3324.12 183
3324.26 193
3324.39 203
3324.52 213
3324.65 223
3324.78 233
3324.92 244
3325.05 255
3325.18 265
3325.31 274
3325.45 282
3325.58 289
3325.71 294
3325.84 297
3325.98 299
3326.11 300
3326.24 299
3326.37 296
3326.51 291
3326.64 284
3326.77 278
3326.90 272
3327.03 270
3327.17 273
3327.30 283
3327.43 298
3327.56 318
3327.70 340
3327.83 360
3327.96 377
3328.09 386
3328.23 389
3328.36 386
3328.49 378
3328.62 369
3328.76 359
3328.89 351
3329.02 346
3329.15 343
3329.28 342
3329.42 340
3329.55 336
3329.68 328
3329.81 316
3329.95 299
3330.08 279
3330.21 258
3330.34 238
3330.48 221
3330.61 207
3330.74 198
3330.87 194
3331.01 192
3331.14 194
3331.27 198
3331.40 202
3331.54 208
3331.67 213
3331.80 218
3331.93 221
3332.07 222
3332.20 221
3332.33 217
3332.46 213
3332.60 209
3332.73 206
3332.86 205
3332.99 205
3333.13 207
3333.26 209
3333.39 211
3333.52 213
3333.66 215
3333.79 216
3333.92 217
3334.05 217
3334.19 216
3334.32 214
3334.45 209
3334.58 202
3334.72 192
3334.85 180
3334.98 166
3335.11 151
3335.25 137
3335.38 124
3335.51 113
3335.64 105
3335.78 100
3335.91 96
3336.04 94
3336.17 91
3336.31 87
3336.44 82
3336.57 76
3336.70 69
3336.84 63
3336.97 57
3337.10 51
3337.23 46
3337.37 42
3337.50 38
3337.63 37
3337.76 39
3337.90 44
3338.03 54
3338.16 67
3338.29 82
3338.43 97
3338.56 110
3338.69 118
3338.82 120
3338.96 117
3339.09 109
3339.22 100
3339.36 90
3339.49 83
3339.62 81
3339.75 84
3339.89 91
3340.02 103
3340.15 116
3340.28 130
3340.42 141
3340.55 149
3340.68 151
3340.81 148
3340.95 142
3341.08 135
3341.21 128
3341.34 123
3341.48 122
3341.61 125
3341.74 132
3341.88 141
3342.01 151
3342.14 161
3342.27 169
3342.41 175
3342.54 178
3342.67 177
3342.80 172
3342.94 165
3343.07 156
3343.20 146
3343.33 138
3343.47 132
3343.60 129
3343.73 131
3343.87 136
3344.00 145
3344.13 155
3344.26 166
3344.40 175
3344.53 181
3344.66 184
3344.79 182
3344.93 178
3345.06 171
3345.19 163
3345.33 155
3345.46 146
3345.59 136
3345.72 126
3345.86 115
3345.99 104
3346.12 93
3346.25 83
3346.39 76
3346.52 73
3346.65 74
3346.79 78
3346.92 85
3347.05 94
3347.18 102
3347.32 107
3347.45 111
3347.58 111
3347.71 108
3347.85 104
3347.98 100
3348.11 96
3348.25 92
3348.38 90
3348.51 89
3348.64 89
3348.78 89
3348.91 90
3349.04 91
3349.18 91
3349.31 89
3349.44 85
3349.57 80
3349.71 74
3349.84 68
3349.97 62
3350.11 58
3350.24 56
3350.37 55
3350.50 55
3350.64 55
3350.77 55
3350.90 54
3351.03 52
3351.17 50
3351.30 46
3351.43 42
3351.57 38
3351.70 33
3351.83 29
3351.96 24
3352.10 20
3352.23 15
3352.36 11
3352.50 8
3352.63 6
3352.76 5
3352.89 8
3353.03 14
3353.16 24
3353.29 36
3353.43 50
3353.56 63
3353.69 75
3353.83 83
3353.96 86
3354.09 84
3354.22 77
3354.36 66
3354.49 53
3354.62 38
3354.76 24
3354.89 13
3355.02 4
3355.15 0
3355.29 0
3355.42 0
3355.55 2
3355.69 5
3355.82 9
3355.95 14
3356.08 21
3356.22 31
3356.35 43
3356.48 56
3356.62 68
3356.75 77
3356.88 81
3357.02 79
3357.15 71
3357.28 61
3357.41 50
3357.55 40
3357.68 32
3357.81 28
3357.95 26
3358.08 24
3358.21 22
3358.34 20
3358.48 17
3358.61 14
3358.74 11
3358.88 9
3359.01 8
3359.14 6
3359.28 5
3359.41 2
3359.54 0
3359.67 0
3359.81 0
3359.94 0
3360.07 0
3360.21 0
3360.34 0
3360.47 0
3360.61 6
3360.74 16
3360.87 26
3361.01 35
3361.14 42
3361.27 45
3361.40 43
3361.54 37
3361.67 27
3361.80 16
3361.94 7
3362.07 1
3362.20 0
3362.34 0
3362.47 3
3362.60 7
3362.73 10
3362.87 10
3363.00 7
3363.13 3
3363.27 0
3363.40 0
3363.53 0
3363.67 0
3363.80 0
3363.93 0
3364.07 2
3364.20 10
3364.33 20
3364.46 30
3364.60 42
3364.73 53
3364.86 64
3365.00 73
3365.13 79
3365.26 84
3365.40 86
3365.53 86
3365.66 86
3365.80 86
3365.93 86
3366.06 86
3366.20 85
3366.33 83
3366.46 80
3366.59 76
3366.73 71
3366.86 67
3366.99 64
3367.13 64
3367.26 65
3367.39 67
3367.53 70
3367.66 72
3367.79 73
3367.93 73
3368.06 71
3368.19 70
3368.33 69
3368.46 71
3368.59 74
3368.73 81
3368.86 92
3368.99 105
3369.13 120
3369.26 136
3369.39 152
3369.52 168
3369.66 183
3369.79 196
3369.92 209
3370.06 221
3370.19 232
3370.32 242
3370.46 251
3370.59 256
3370.72 259
3370.86 257
3370.99 252
3371.12 243
3371.26 231
3371.39 220
3371.52 208
3371.66 199
3371.79 193
3371.92 190
3372.06 190
3372.19 191
3372.32 194
3372.46 197
3372.59 199
3372.72 200
3372.86 199
3372.99 198
3373.12 195
3373.26 192
3373.39 188
3373.52 184
3373.66 180
3373.79 176
3373.92 171
3374.06 165
3374.19 157
3374.32 147
3374.45 135
3374.59 123
3374.72 111
3374.85 100
3374.99 93
3375.12 88
3375.25 86
3375.39 87
3375.52 87
3375.65 89
3375.79 90
3375.92 94
3376.05 99
3376.19 107
3376.32 118
3376.45 130
3376.59 142
3376.72 151
3376.85 154
3376.99 150
3377.12 140
3377.25 124
3377.39 104
3377.52 84
3377.65 67
3377.79 55
3377.92 48
3378.05 47
3378.19 51
3378.32 57
3378.46 65
3378.59 73
3378.72 80
3378.86 84
3378.99 87
3379.12 89
3379.26 89
3379.39 89
3379.52 88
3379.66 86
3379.79 85
3379.92 84
3380.06 85
3380.19 88
3380.32 92
3380.46 98
3380.59 104
3380.72 108
3380.86 109
3380.99 106
3381.12 99
3381.26 90
3381.39 79
3381.52 70
3381.66 62
3381.79 57
3381.92 56
3382.06 58
3382.19 64
3382.32 73
3382.46 84
3382.59 97
3382.72 111
3382.86 123
3382.99 134
3383.12 140
3383.26 144
3383.39 144
3383.53 143
3383.66 141
3383.79 141
3383.93 142
3384.06 147
3384.19 154
3384.33 163
3384.46 174
3384.59 186
3384.73 198
3384.86 209
3384.99 218
3385.13 224
3385.26 226
3385.39 225
3385.53 220
3385.66 212
3385.79 201
3385.93 189
3386.06 177
3386.20 165
3386.33 154
3386.46 145
3386.60 138
3386.73 132
3386.86 127
3387.00 123
3387.13 120
3387.26 115
3387.40 110
3387.53 103
3387.66 96
3387.80 88
3387.93 80
3388.07 72
3388.20 65
3388.33 60
3388.47 56
3388.60 54
3388.73 53
3388.87 54
3389.00 57
3389.13 61
3389.27 67
3389.40 73
3389.53 78
3389.67 82
3389.80 83
3389.94 81
3390.07 76
3390.20 67
3390.34 57
3390.47 47
3390.60 36
3390.74 27
3390.87 20
3391.00 13
3391.14 8
3391.27 3
3391.41 0
3391.54 0
3391.67 0
3391.81 0
3391.94 0
3392.07 0
3392.21 1
3392.34 5
3392.47 9
3392.61 12
3392.74 13
3392.88 15
3393.01 16
3393.14 18
3393.28 20
3393.41 22
3393.54 22
3393.68 20
3393.81 16
3393.94 10
3394.08 2
3394.21 0
3394.35 0
3394.48 0
3394.61 0
3394.75 0
3394.88 0
3395.01 0
3395.15 2
3395.28 14
3395.42 26
3395.55 38
3395.68 48
3395.82 57
3395.95 63
3396.08 67
3396.22 70
3396.35 72
3396.49 74
3396.62 76
3396.75 79
3396.89 80
3397.02 80
3397.15 77
3397.29 72
3397.42 65
3397.56 57
3397.69 51
3397.82 48
3397.96 49
3398.09 52
3398.22 57
3398.36 63
3398.49 68
3398.63 70
3398.76 71
3398.89 71
3399.03 70
3399.16 69
3399.29 69
3399.43 68
3399.56 68
3399.70 67
3399.83 66
3399.96 65
3400.10 65
3400.23 67
3400.36 70
3400.50 74
3400.63 78
3400.77 82
3400.90 84
3401.03 84
3401.17 84
3401.30 83
3401.44 82
3401.57 81
3401.70 81
3401.84 83
3401.97 85
3402.10 89
3402.24 95
3402.37 102
3402.51 109
3402.64 116
3402.77 123
3402.91 128
3403.04 132
3403.18 134
3403.31 136
3403.44 136
3403.58 136
3403.71 135
3403.84 134
3403.98 134
3404.11 135
3404.25 138
3404.38 143
3404.51 150
3404.65 159
3404.78 167
3404.92 174
3405.05 180
3405.18 184
3405.32 186
3405.45 187
3405.59 189
3405.72 192
3405.85 196
3405.99 199
3406.12 200
3406.25 198
3406.39 193
3406.52 187
3406.66 179
3406.79 173
3406.92 171
3407.06 173
3407.19 179
3407.33 187
3407.46 196
3407.59 204
3407.73 209
3407.86 212
3408.00 211
3408.13 207
3408.26 203
3408.40 197
3408.53 189
3408.67 178
3408.80 165
3408.93 148
3409.07 128
3409.20 106
3409.34 84
3409.47 63
3409.60 45
3409.74 31
3409.87 23
3410.01 18
3410.14 18
3410.27 20
3410.41 24
3410.54 27
3410.68 29
3410.81 30
3410.94 30
3411.08 28
3411.21 26
3411.35 23
3411.48 21
3411.61 20
3411.75 21
3411.88 24
3412.02 29
3412.15 37
3412.28 46
3412.42 55
3412.55 65
3412.69 75
3412.82 86
3412.95 97
3413.09 110
3413.22 124
3413.36 136
3413.49 146
3413.62 152
3413.76 153
3413.89 148
3414.03 139
3414.16 127
3414.30 115
3414.43 103
3414.56 92
3414.70 84
3414.83 77
3414.97 72
3415.10 67
3415.23 62
3415.37 56
3415.50 51
3415.64 46
3415.77 42
3415.90 41
3416.04 42
3416.17 46
3416.31 51
3416.44 58
3416.57 64
3416.71 70
3416.84 73
3416.98 75
3417.11 75
3417.25 72
3417.38 68
3417.51 64
3417.65 59
3417.78 57
3417.92 57
3418.05 61
3418.18 68
3418.32 79
3418.45 93
3418.59 107
3418.72 122
3418.86 135
3418.99 147
3419.12 157
3419.26 165
3419.39 171
3419.53 173
3419.66 171
3419.79 165
3419.93 155
3420.06 143
3420.20 129
3420.33 117
3420.47 106
3420.60 98
3420.73 93
3420.87 88
3421.00 83
3421.14 76
3421.27 65
3421.41 50
3421.54 33
3421.67 14
3421.81 0
3421.94 0
3422.08 0
3422.21 0
3422.34 0
3422.48 0
3422.61 0
3422.75 0
3422.88 8
3423.02 25
3423.15 39
3423.28 48
3423.42 53
3423.55 52
3423.69 48
3423.82 41
3423.96 34
3424.09 28
3424.22 24
3424.36 21
3424.49 22
3424.63 24
3424.76 28
3424.90 31
3425.03 35
3425.16 39
3425.30 42
3425.43 46
3425.57 52
3425.70 60
3425.84 70
3425.97 81
3426.10 92
3426.24 103
3426.37 113
3426.51 123
3426.64 132
3426.78 141
3426.91 151
3427.04 160
3427.18 167
3427.31 172
3427.45 174
3427.58 172
3427.72 167
3427.85 159
3427.99 152
3428.12 146
3428.25 142
3428.39 142
3428.52 145
3428.66 149
3428.79 154
3428.93 159
3429.06 165
3429.19 171
3429.33 181
3429.46 193
3429.60 208
3429.73 226
3429.87 244
3430.00 263
3430.14 282
3430.27 302
3430.40 325
3430.54 351
3430.67 382
3430.81 418
3430.94 457
3431.08 495
3431.21 530
3431.34 561
3431.48 588
3431.61 611
3431.75 633
3431.88 657
3432.02 685
3432.15 718
3432.29 755
3432.42 793
3432.55 830
3432.69 864
3432.82 892
3432.96 913
3433.09 931
3433.23 945
3433.36 960
3433.50 977
3433.63 997
3433.76 1020
3433.90 1045
3434.03 1067
3434.17 1086
3434.30 1099
3434.44 1106
3434.57 1107
3434.71 1102
3434.84 1093
3434.98 1079
3435.11 1059
3435.24 1033
3435.38 1002
3435.51 965
3435.65 924
3435.78 882
3435.92 842
3436.05 806
3436.19 774
3436.32 747
3436.45 724
3436.59 704
3436.72 686
3436.86 668
3436.99 651
3437.13 634
3437.26 617
3437.40 598
3437.53 577
3437.67 552
3437.80 524
3437.93 493
3438.07 459
3438.20 423
3438.34 389
3438.47 357
3438.61 330
3438.74 307
3438.88 289
3439.01 275
3439.15 264
3439.28 254
3439.41 244
3439.55 235
3439.68 227
3439.82 222
3439.95 219
3440.09 220
3440.22 223
3440.36 227
3440.49 232
3440.63 235
3440.76 237
3440.90 236
3441.03 235
3441.16 232
3441.30 228
3441.43 223
3441.57 215
3441.70 205
3441.84 193
3441.97 179
3442.11 164
3442.24 149
3442.38 136
3442.51 124
3442.65 116
3442.78 110
3442.91 108
3443.05 111
3443.18 118
3443.32 129
3443.45 144
3443.59 160
3443.72 175
3443.86 187
3443.99 194
3444.13 195
3444.26 192
3444.40 184
3444.53 174
3444.67 164
3444.80 155
3444.93 148
3445.07 144
3445.20 143
3445.34 142
3445.47 142
3445.61 139
3445.74 134
3445.88 124
3446.01 112
3446.15 97
3446.28 82
3446.42 67
3446.55 54
3446.69 43
3446.82 34
3446.95 25
3447.09 17
3447.22 9
3447.36 3
3447.49 0
3447.63 0
3447.76 2
3447.90 7
3448.03 15
3448.17 23
3448.30 31
3448.44 39
3448.57 46
3448.71 53
3448.84 60
3448.98 66
3449.11 72
3449.25 76
3449.38 78
3449.52 79
3449.65 77
3449.78 74
3449.92 68
3450.05 60
3450.19 50
3450.32 38
3450.46 25
3450.59 13
3450.73 2
3450.86 0
3451.00 0
3451.13 0
3451.27 0
3451.40 0
3451.54 0
3451.67 0
3451.81 2
3451.94 4
3452.08 5
3452.21 7
3452.35 9
3452.48 14
3452.62 20
3452.75 27
3452.89 36
3453.02 45
3453.15 53
3453.29 61
3453.42 67
3453.56 71
3453.69 73
3453.83 72
3453.96 72
3454.10 71
3454.23 71
3454.37 73
3454.50 77
3454.64 83
3454.77 89
3454.91 96
3455.04 102
3455.18 107
3455.31 111
3455.45 114
3455.58 116
3455.72 117
3455.85 117
3455.99 115
3456.12 113
3456.26 110
3456.39 107
3456.53 104
3456.66 102
3456.80 101
3456.93 101
3457.07 101
3457.20 102
3457.34 103
3457.47 105
3457.61 108
3457.74 113
3457.88 118
3458.01 123
3458.15 129
3458.28 134
3458.42 138
3458.55 141
3458.69 144
3458.82 147
3458.96 149
3459.09 152
3459.23 154
3459.36 155
3459.50 156
3459.63 156
3459.77 155
3459.90 155
3460.04 155
3460.17 157
3460.31 160
3460.44 164
3460.58 168
3460.71 174
3460.85 179
3460.98 185
3461.12 192
3461.25 197
3461.39 201
3461.52 202
3461.66 199
3461.79 191
3461.93 180
3462.06 165
3462.20 149
3462.33 133
3462.47 118
3462.60 106
3462.74 97
3462.87 90
3463.01 84
3463.14 80
3463.28 79
3463.41 79
3463.55 81
3463.68 87
3463.82 94
3463.95 103
3464.09 111
3464.22 117
3464.36 119
3464.49 116
3464.63 107
3464.76 93
3464.90 75
3465.03 57
3465.17 41
3465.30 28
3465.44 21
3465.57 19
3465.71 21
3465.84 25
3465.98 31
3466.11 35
3466.25 38
3466.38 39
3466.52 37
3466.65 32
3466.79 26
3466.92 18
3467.06 9
3467.19 0
3467.33 0
3467.46 0
3467.60 0
3467.73 0
3467.87 0
3468.00 0
3468.14 0
3468.27 0
3468.41 6
3468.54 17
3468.68 30
3468.81 43
3468.95 57
3469.08 69
3469.22 79
3469.36 85
3469.49 85
3469.63 81
3469.76 71
3469.90 59
3470.03 46
3470.17 34
3470.30 27
3470.44 24
3470.57 27
3470.71 36
3470.84 48
3470.98 61
3471.11 75
3471.25 88
3471.38 99
3471.52 108
3471.65 116
3471.79 122
3471.92 129
3472.06 138
3472.19 150
3472.33 165
3472.46 183
3472.60 201
3472.73 217
3472.87 229
3473.01 234
3473.14 234
3473.28 227
3473.41 217
3473.55 206
3473.68 195
3473.82 185
3473.95 176
3474.09 168
3474.22 161
3474.36 154
3474.49 148
3474.63 146
3474.76 147
3474.90 153
3475.03 162
3475.17 174
3475.30 186
3475.44 196
3475.58 202
3475.71 203
3475.85 201
3475.98 198
3476.12 195
3476.25 195
3476.39 199
3476.52 207
3476.66 216
3476.79 226
3476.93 234
3477.06 238
3477.20 239
3477.33 238
3477.47 234
3477.60 231
3477.74 228
3477.88 228
3478.01 229
3478.15 231
3478.28 233
3478.42 233
3478.55 231
3478.69 226
3478.82 217
3478.96 206
3479.09 192
3479.23 178
3479.36 164
3479.50 151
3479.63 140
3479.77 133
3479.91 128
3480.04 126
3480.18 126
3480.31 129
3480.45 132
3480.58 135
3480.72 137
3480.85 136
3480.99 132
3481.12 124
3481.26 112
3481.39 97
3481.53 81
3481.67 64
3481.80 49
3481.94 38
3482.07 32
3482.21 30
3482.34 33
3482.48 37
3482.61 42
3482.75 46
3482.88 45
3483.02 40
3483.15 31
3483.29 19
3483.43 6
3483.56 0
3483.70 0
3483.83 0
3483.97 0
3484.10 0
3484.24 0
3484.37 0
3484.51 0
3484.64 1
3484.78 8
3484.92 14
3485.05 19
3485.19 23
3485.32 26
3485.46 29
3485.59 30
3485.73 30
3485.86 30
3486.00 29
3486.14 28
3486.27 28
3486.41 28
3486.54 30
3486.68 33
3486.81 38
3486.95 44
3487.08 51
3487.22 58
3487.35 64
3487.49 68
3487.63 68
3487.76 65
3487.90 60
3488.03 53
3488.17 47
3488.30 42
3488.44 39
3488.57 40
3488.71 42
3488.85 46
3488.98 50
3489.12 55
3489.25 59
3489.39 62
3489.52 65
3489.66 67
3489.79 67
3489.93 67
3490.07 66
3490.20 65
3490.34 64
3490.47 66
3490.61 70
3490.74 76
3490.88 84
3491.01 94
3491.15 103
3491.29 113
3491.42 120
3491.56 125
3491.69 127
3491.83 128
3491.96 126
3492.10 123
3492.23 119
3492.37 115
3492.51 112
3492.64 111
3492.78 111
3492.91 112
3493.05 114
3493.18 117
3493.32 119
3493.46 121
3493.59 122
3493.73 121
3493.86 118
3494.00 114
3494.13 109
3494.27 102
3494.40 94
3494.54 86
3494.68 79
3494.81 72
3494.95 65
3495.08 60
3495.22 55
3495.35 52
3495.49 50
3495.63 49
3495.76 51
3495.90 55
3496.03 60
3496.17 66
3496.30 73
3496.44 78
3496.58 80
3496.71 81
3496.85 79
3496.98 77
3497.12 76
3497.25 77
3497.39 81
3497.53 85
3497.66 91
3497.80 95
3497.93 96
3498.07 94
3498.20 89
3498.34 81
3498.48 71
3498.61 62
3498.75 55
3498.88 50
3499.02 49
3499.15 51
3499.29 57
3499.43 66
3499.56 77
3499.70 88
3499.83 98
3499.97 105
3500.10 109
3500.24 111
3500.38 109
3500.51 106
3500.65 102
3500.78 96
3500.92 90
3501.05 83
3501.19 77
3501.33 70
3501.46 65
3501.60 62
3501.73 60
3501.87 61
3502.00 63
3502.14 65
3502.28 68
3502.41 71
3502.55 75
3502.68 80
3502.82 87
3502.96 96
3503.09 104
3503.23 112
3503.36 117
3503.50 117
3503.63 113
3503.77 106
3503.91 95
3504.04 83
3504.18 69
3504.31 56
3504.45 43
3504.59 32
3504.72 24
3504.86 18
3504.99 15
3505.13 15
3505.26 17
3505.40 20
3505.54 24
3505.67 27
3505.81 31
3505.94 35
3506.08 41
3506.22 47
3506.35 55
3506.49 63
3506.62 72
3506.76 80
3506.90 88
3507.03 95
3507.17 101
3507.30 106
3507.44 110
3507.57 112
3507.71 111
3507.85 106
3507.98 99
3508.12 90
3508.25 80
3508.39 71
3508.53 62
3508.66 54
3508.80 48
3508.93 43
3509.07 38
3509.21 36
3509.34 35
3509.48 37
3509.61 41
3509.75 46
3509.89 51
3510.02 54
3510.16 55
3510.29 54
3510.43 50
3510.56 46
3510.70 44
3510.84 44
3510.97 46
3511.11 52
3511.24 59
3511.38 67
3511.52 76
3511.65 84
3511.79 93
3511.92 100
3512.06 108
3512.20 115
3512.33 122
3512.47 129
3512.60 135
3512.74 142
3512.88 148
3513.01 154
3513.15 160
3513.28 165
3513.42 169
3513.56 172
3513.69 174
3513.83 175
3513.96 178
3514.10 182
3514.24 190
3514.37 204
3514.51 224
3514.64 251
3514.78 285
3514.92 324
3515.05 366
3515.19 409
3515.33 451
3515.46 492
3515.60 531
3515.73 569
3515.87 607
3516.01 646
3516.14 687
3516.28 729
3516.41 770
3516.55 809
3516.69 842
3516.82 868
3516.96 885
3517.09 895
3517.23 898
3517.37 896
3517.50 893
3517.64 888
3517.77 883
3517.91 878
3518.05 871
3518.18 861
3518.32 849
3518.45 835
3518.59 818
3518.73 800
3518.86 781
3519.00 761
3519.14 743
3519.27 725
3519.41 708
3519.54 692
3519.68 676
3519.82 661
3519.95 645
3520.09 629
3520.22 611
3520.36 594
3520.50 577
3520.63 561
3520.77 547
3520.91 534
3521.04 522
3521.18 509
3521.31 496
3521.45 482
3521.59 467
3521.72 452
3521.86 438
3521.99 426
3522.13 415
3522.27 406
3522.40 399
3522.54 394
3522.68 390
3522.81 389
3522.95 390
3523.08 393
3523.22 400
3523.36 408
3523.49 416
3523.63 424
3523.77 428
3523.90 428
3524.04 424
3524.17 414
3524.31 400
3524.45 384
3524.58 365
3524.72 346
3524.86 326
3524.99 307
3525.13 288
3525.26 270
3525.40 252
3525.54 234
3525.67 218
3525.81 203
3525.94 190
3526.08 179
3526.22 172
3526.35 168
3526.49 168
3526.63 171
3526.76 176
3526.90 183
3527.04 189
3527.17 193
3527.31 195
3527.44 193
3527.58 188
3527.72 182
3527.85 177
3527.99 173
3528.13 174
3528.26 178
3528.40 184
3528.53 191
3528.67 196
3528.81 198
3528.94 196
3529.08 190
3529.22 182
3529.35 172
3529.49 163
3529.62 156
3529.76 150
3529.90 146
3530.03 143
3530.17 142
3530.31 141
3530.44 142
3530.58 145
3530.72 149
3530.85 156
3530.99 165
3531.12 176
3531.26 187
3531.40 199
3531.53 211
3531.67 222
3531.81 235
3531.94 248
3532.08 264
3532.22 280
3532.35 299
3532.49 317
3532.62 333
3532.76 346
3532.90 353
3533.03 354
3533.17 349
3533.31 339
3533.44 326
3533.58 310
3533.72 294
3533.85 279
3533.99 264
3534.13 251
3534.26 238
3534.40 226
3534.53 213
3534.67 202
3534.81 192
3534.94 183
3535.08 175
3535.22 169
3535.35 165
3535.49 162
3535.63 161
3535.76 162
3535.90 163
3536.04 165
3536.17 168
3536.31 170
3536.44 172
3536.58 173
3536.72 174
3536.85 176
3536.99 179
3537.13 182
3537.26 184
3537.40 183
3537.54 180
3537.67 172
3537.81 161
3537.95 148
3538.08 136
3538.22 125
3538.36 116
3538.49 111
3538.63 108
3538.76 106
3538.90 105
3539.04 105
3539.17 105
3539.31 106
3539.45 108
3539.58 110
3539.72 114
3539.86 117
3539.99 119
3540.13 121
3540.27 122
3540.40 123
3540.54 123
3540.68 122
3540.81 121
3540.95 117
3541.09 112
3541.22 104
3541.36 95
3541.50 84
3541.63 74
3541.77 63
3541.90 55
3542.04 48
3542.18 46
3542.31 46
3542.45 51
3542.59 62
3542.72 77
3542.86 97
3543.00 119
3543.13 144
3543.27 166
3543.41 185
3543.54 198
3543.68 203
3543.82 199
3543.95 189
3544.09 173
3544.23 155
3544.36 137
3544.50 122
3544.64 112
3544.77 108
3544.91 109
3545.05 114
3545.18 121
3545.32 128
3545.46 134
3545.59 137
3545.73 136
3545.87 132
3546.00 126
3546.14 119
3546.28 113
3546.41 109
3546.55 108
3546.69 109
3546.82 112
3546.96 116
3547.10 120
3547.23 124
3547.37 129
3547.51 135
3547.64 144
3547.78 154
3547.92 164
3548.05 172
3548.19 176
3548.33 174
3548.46 165
3548.60 150
3548.74 131
3548.87 111
3549.01 93
3549.15 78
3549.28 66
3549.42 59
3549.56 54
3549.69 50
3549.83 47
3549.97 43
3550.10 40
3550.24 38
3550.38 36
3550.51 35
3550.65 35
3550.79 35
3550.92 36
3551.06 36
3551.20 36
3551.33 37
3551.47 37
3551.61 38
3551.74 39
3551.88 40
3552.02 41
3552.15 40
3552.29 38
3552.43 36
3552.56 33
3552.70 31
3552.84 32
3552.98 36
3553.11 43
3553.25 54
3553.39 66
3553.52 77
3553.66 87
3553.80 94
3553.93 97
3554.07 98
3554.21 98
3554.34 98
3554.48 98
3554.62 98
3554.75 99
3554.89 99
3555.03 97
3555.16 94
3555.30 89
3555.44 83
3555.57 76
3555.71 71
3555.85 68
3555.98 68
3556.12 71
3556.26 76
3556.40 83
3556.53 88
3556.67 92
3556.81 92
3556.94 89
3557.08 85
3557.22 79
3557.35 73
3557.49 68
3557.63 65
3557.76 64
3557.90 63
3558.04 62
3558.17 60
3558.31 57
3558.45 54
3558.59 49
3558.72 45
3558.86 43
3559.00 42
3559.13 43
3559.27 44
3559.41 47
3559.54 49
3559.68 51
3559.82 52
3559.95 55
3560.09 59
3560.23 65
3560.36 75
3560.50 87
3560.64 99
3560.78 109
3560.91 116
3561.05 118
3561.19 114
3561.32 106
3561.46 96
3561.60 86
3561.73 76
3561.87 69
3562.01 65
3562.14 62
3562.28 60
3562.42 57
3562.56 52
3562.69 45
3562.83 35
3562.97 23
3563.10 12
3563.24 1
3563.38 0
3563.51 0
3563.65 0
3563.79 0
3563.93 0
3564.06 0
3564.20 0
3564.34 0
3564.47 5
3564.61 9
3564.75 13
3564.88 18
3565.02 23
3565.16 28
3565.30 33
3565.43 38
3565.57 43
3565.71 48
3565.84 52
3565.98 55
3566.12 59
3566.25 62
3566.39 65
3566.53 66
3566.67 67
3566.80 65
3566.94 63
3567.08 60
3567.21 58
3567.35 56
3567.49 54
3567.63 54
3567.76 53
3567.90 52
3568.04 50
3568.17 47
3568.31 44
3568.45 40
3568.58 36
3568.72 35
3568.86 38
3569.00 44
3569.13 56
3569.27 72
3569.41 92
3569.54 113
3569.68 133
3569.82 148
3569.96 158
3570.09 160
3570.23 156
3570.37 146
3570.50 134
3570.64 122
3570.78 113
3570.92 107
3571.05 104
3571.19 103
3571.33 103
3571.46 102
3571.60 100
3571.74 96
3571.88 92
3572.01 87
3572.15 83
3572.29 80
3572.42 79
3572.56 79
3572.70 81
3572.84 83
3572.97 86
3573.11 89
3573.25 92
3573.38 96
3573.52 101
3573.66 106
3573.80 112
3573.93 119
3574.07 124
3574.21 129
3574.34 131
3574.48 131
3574.62 128
3574.76 121
3574.89 112
3575.03 102
3575.17 90
3575.30 79
3575.44 70
3575.58 62
3575.72 57
3575.85 53
3575.99 51
3576.13 48
3576.26 45
3576.40 41
3576.54 35
3576.68 30
3576.81 26
3576.95 24
3577.09 24
3577.23 27
3577.36 32
3577.50 38
3577.64 46
3577.77 53
3577.91 58
3578.05 61
3578.19 62
3578.32 61
3578.46 57
3578.60 52
3578.74 48
3578.87 44
3579.01 40
3579.15 37
3579.28 34
3579.42 31
3579.56 26
3579.70 21
3579.83 15
3579.97 9
3580.11 4
3580.25 0
3580.38 0
3580.52 0
3580.66 0
3580.79 0
3580.93 0
3581.07 0
3581.21 0
3581.34 0
3581.48 2
3581.62 10
3581.76 21
3581.89 34
3582.03 48
3582.17 63
3582.31 79
3582.44 95
3582.58 109
3582.72 122
3582.85 135
3582.99 147
3583.13 158
3583.27 170
3583.40 181
3583.54 191
3583.68 200
3583.82 208
3583.95 214
3584.09 218
3584.23 222
3584.37 227
3584.50 232
3584.64 241
3584.78 252
3584.92 267
3585.05 285
3585.19 302
3585.33 319
3585.46 332
3585.60 341
3585.74 345
3585.88 344
3586.01 339
3586.15 332
3586.29 325
3586.43 319
3586.56 315
3586.70 316
3586.84 321
3586.98 331
3587.11 344
3587.25 359
3587.39 373
3587.53 384
3587.66 391
3587.80 392
3587.94 388
3588.08 378
3588.21 363
3588.35 346
3588.49 326
3588.63 306
3588.76 288
3588.90 272
3589.04 260
3589.18 253
3589.31 249
3589.45 247
3589.59 246
3589.73 245
3589.86 243
3590.00 239
3590.14 232
3590.28 224
3590.41 216
3590.55 207
3590.69 200
3590.83 194
3590.96 191
3591.10 190
3591.24 189
3591.38 189
3591.51 186
3591.65 181
3591.79 172
3591.93 159
3592.06 144
3592.20 128
3592.34 114
3592.48 103
3592.61 96
3592.75 92
3592.89 91
3593.03 90
3593.16 89
3593.30 87
3593.44 84
3593.58 80
3593.71 79
3593.85 80
3593.99 84
3594.13 92
3594.26 102
3594.40 112
3594.54 119
3594.68 122
3594.81 119
3594.95 110
3595.09 98
3595.23 84
3595.36 70
3595.50 59
3595.64 51
3595.78 47
3595.91 45
3596.05 45
3596.19 47
3596.33 52
3596.47 61
3596.60 73
3596.74 87
3596.88 103
3597.02 117
3597.15 127
3597.29 131
3597.43 130
3597.57 124
3597.70 117
3597.84 110
3597.98 106
3598.12 105
3598.25 109
3598.39 114
3598.53 121
3598.67 126
3598.80 128
3598.94 128
3599.08 125
3599.22 122
3599.36 118
3599.49 114
3599.63 112
3599.77 110
3599.91 110
3600.04 109
3600.18 108
3600.32 106
3600.46 104
3600.59 102
3600.73 101
3600.87 100
3601.01 100
3601.15 101
3601.28 103
3601.42 104
3601.56 104
3601.70 102
3601.83 100
3601.97 97
3602.11 93
3602.25 90
3602.38 89
3602.52 90
3602.66 94
3602.80 101
3602.94 110
3603.07 122
3603.21 135
3603.35 148
3603.49 160
3603.62 170
3603.76 179
3603.90 184
3604.04 187
3604.18 189
3604.31 188
3604.45 186
3604.59 182
3604.73 176
3604.86 168
3605.00 157
3605.14 145
3605.28 132
3605.42 119
3605.55 106
3605.69 94
3605.83 83
3605.97 73
3606.10 64
3606.24 54
3606.38 46
3606.52 39
3606.66 33
3606.79 29
3606.93 27
3607.07 27
3607.21 27
3607.34 27
3607.48 27
3607.62 24
3607.76 20
3607.90 15
3608.03 8
3608.17 1
3608.31 0
3608.45 0
3608.58 0
3608.72 0
3608.86 0
3609.00 0
3609.14 0
3609.27 0
3609.41 5
3609.55 15
3609.69 26
3609.83 36
3609.96 45
3610.10 51
3610.24 53
3610.38 51
3610.52 45
3610.65 35
3610.79 23
3610.93 10
3611.07 0
3611.20 0
3611.34 0
3611.48 0
3611.62 0
3611.76 0
3611.89 8
3612.03 14
3612.17 19
3612.31 22
3612.45 24
3612.58 27
3612.72 31
3612.86 37
3613.00 45
3613.14 54
3613.27 62
3613.41 69
3613.55 73
3613.69 76
3613.82 78
3613.96 82
3614.10 87
3614.24 96
3614.38 108
3614.51 123
3614.65 137
3614.79 149
3614.93 157
3615.07 158
3615.20 154
3615.34 143
3615.48 129
3615.62 114
3615.76 98
3615.89 83
3616.03 72
3616.17 63
3616.31 57
3616.45 55
3616.58 54
3616.72 55
3616.86 57
3617.00 58
3617.14 58
3617.27 55
3617.41 50
3617.55 42
3617.69 32
3617.83 20
3617.96 9
3618.10 0
3618.24 0
3618.38 0
3618.52 0
3618.65 0
3618.79 0
3618.93 0
3619.07 0
3619.21 2
3619.34 16
3619.48 29
3619.62 40
3619.76 47
3619.90 51
3620.03 51
3620.17 50
3620.31 48
3620.45 47
3620.59 48
3620.73 50
3620.86 52
3621.00 54
3621.14 54
3621.28 52
3621.42 47
3621.55 39
3621.69 29
3621.83 20
3621.97 11
3622.11 5
3622.24 2
3622.38 3
3622.52 8
3622.66 15
3622.80 24
3622.93 31
3623.07 37
3623.21 40
3623.35 40
3623.49 39
3623.63 36
3623.76 32
3623.90 30
3624.04 28
3624.18 27
3624.32 27
3624.45 28
3624.59 29
3624.73 30
3624.87 32
3625.01 33
3625.14 34
3625.28 33
3625.42 32
3625.56 29
3625.70 24
3625.84 19
3625.97 15
3626.11 11
3626.25 8
3626.39 7
3626.53 7
3626.66 7
3626.80 6
3626.94 3
3627.08 0
3627.22 0
3627.36 0
3627.49 0
3627.63 0
3627.77 0
3627.91 0
3628.05 10
3628.18 23
3628.32 36
3628.46 50
3628.60 64
3628.74 76
3628.88 87
3629.01 95
3629.15 99
3629.29 100
3629.43 98
3629.57 92
3629.71 84
3629.84 75
3629.98 68
3630.12 62
3630.26 59
3630.40 60
3630.53 64
3630.67 69
3630.81 76
3630.95 82
3631.09 85
3631.23 84
3631.36 79
3631.50 72
3631.64 62
3631.78 54
3631.92 50
3632.06 50
3632.19 55
3632.33 65
3632.47 77
3632.61 90
3632.75 102
3632.89 113
3633.02 123
3633.16 131
3633.30 137
3633.44 141
3633.58 143
3633.72 143
3633.85 142
3633.99 140
3634.13 138
3634.27 136
3634.41 136
3634.55 138
3634.68 139
3634.82 140
3634.96 140
3635.10 138
3635.24 134
3635.38 128
3635.51 122
3635.65 116
3635.79 110
3635.93 106
3636.07 103
3636.21 101
3636.34 99
3636.48 97
3636.62 94
3636.76 91
3636.90 88
3637.04 86
3637.17 87
3637.31 91
3637.45 100
3637.59 114
3637.73 132
3637.87 153
3638.00 176
3638.14 201
3638.28 226
3638.42 249
3638.56 269
3638.70 286
3638.84 297
3638.97 302
3639.11 301
3639.25 297
3639.39 290
3639.53 282
3639.67 275
3639.80 270
3639.94 267
3640.08 264
3640.22 262
3640.36 259
3640.50 256
3640.63 252
3640.77 249
3640.91 246
3641.05 245
3641.19 245
3641.33 246
3641.47 245
3641.60 243
3641.74 240
3641.88 235
3642.02 229
3642.16 223
3642.30 217
3642.43 213
3642.57 210
3642.71 208
3642.85 208
3642.99 208
3643.13 209
3643.27 210
3643.40 211
3643.54 211
3643.68 211
3643.82 212
3643.96 212
3644.10 212
3644.24 212
3644.37 211
3644.51 209
3644.65 205
3644.79 198
3644.93 189
3645.07 179
3645.21 168
3645.34 157
3645.48 147
3645.62 139
3645.76 135
3645.90 133
3646.04 133
3646.17 137
3646.31 142
3646.45 150
3646.59 159
3646.73 169
3646.87 178
3647.01 187
3647.14 193
3647.28 198
3647.42 200
3647.56 201
3647.70 200
3647.84 197
3647.98 194
3648.11 190
3648.25 184
3648.39 176
3648.53 166
3648.67 153
3648.81 137
3648.95 120
3649.09 104
3649.22 88
3649.36 75
3649.50 64
3649.64 54
3649.78 46
3649.92 39
3650.06 33
3650.19 29
3650.33 28
3650.47 30
3650.61 36
3650.75 45
3650.89 56
3651.03 66
3651.16 74
3651.30 78
3651.44 79
3651.58 78
3651.72 75
3651.86 74
3652.00 75
3652.14 79
3652.27 85
3652.41 92
3652.55 99
3652.69 105
3652.83 108
3652.97 110
3653.11 112
3653.24 115
3653.38 121
3653.52 131
3653.66 145
3653.80 160
3653.94 174
3654.08 186
3654.22 192
3654.35 193
3654.49 189
3654.63 181
3654.77 172
3654.91 163
3655.05 156
3655.19 152
3655.33 149
3655.46 148
3655.60 148
3655.74 147
3655.88 147
3656.02 147
3656.16 147
3656.30 148
3656.44 151
3656.57 155
3656.71 159
3656.85 164
3656.99 167
3657.13 168
3657.27 167
3657.41 164
3657.55 161
3657.68 157
3657.82 155
3657.96 153
3658.10 154
3658.24 154
3658.38 154
3658.52 153
3658.66 150
3658.79 146
3658.93 143
3659.07 140
3659.21 140
3659.35 141
3659.49 145
3659.63 149
3659.77 152
3659.90 152
3660.04 151
3660.18 147
3660.32 141
3660.46 134
3660.60 128
3660.74 124
3660.88 123
3661.02 125
3661.15 130
3661.29 136
3661.43 143
3661.57 149
3661.71 153
3661.85 154
3661.99 150
3662.13 142
3662.27 132
3662.40 120
3662.54 109
3662.68 101
3662.82 98
3662.96 100
3663.10 107
3663.24 117
3663.38 130
3663.51 143
3663.65 155
3663.79 165
3663.93 171
3664.07 174
3664.21 174
3664.35 172
3664.49 169
3664.63 168
3664.77 170
3664.90 175
3665.04 183
3665.18 192
3665.32 203
3665.46 212
3665.60 218
3665.74 220
3665.88 218
3666.02 212
3666.15 202
3666.29 190
3666.43 177
3666.57 164
3666.71 153
3666.85 144
3666.99 138
3667.13 133
3667.27 129
3667.40 127
3667.54 125
3667.68 126
3667.82 130
3667.96 137
3668.10 147
3668.24 159
3668.38 171
3668.52 181
3668.66 186
3668.79 187
3668.93 182
3669.07 173
3669.21 163
3669.35 153
3669.49 145
3669.63 140
3669.77 139
3669.91 139
3670.05 141
3670.18 141
3670.32 140
3670.46 137
3670.60 132
3670.74 128
3670.88 126
3671.02 125
3671.16 126
3671.30 129
3671.44 133
3671.57 137
3671.71 140
3671.85 142
3671.99 144
3672.13 146
3672.27 148
3672.41 149
3672.55 149
3672.69 145
3672.83 138
3672.97 127
3673.10 112
3673.24 96
3673.38 80
3673.52 67
3673.66 58
3673.80 53
3673.94 52
3674.08 52
3674.22 53
3674.36 51
3674.50 46
3674.63 39
3674.77 29
3674.91 21
3675.05 16
3675.19 14
3675.33 15
3675.47 19
3675.61 23
3675.75 25
3675.89 22
3676.03 14
3676.16 3
3676.30 0
3676.44 0
3676.58 0
3676.72 0
3676.86 0
3677.00 0
3677.14 0
3677.28 14
3677.42 29
3677.56 42
3677.69 52
3677.83 58
3677.97 61
3678.11 60
3678.25 55
3678.39 47
3678.53 36
3678.67 24
3678.81 12
3678.95 3
3679.09 0
3679.23 0
3679.36 3
3679.50 15
3679.64 31
3679.78 50
3679.92 68
3680.06 85
3680.20 98
3680.34 106
3680.48 108
3680.62 105
3680.76 97
3680.90 88
3681.04 78
3681.17 70
3681.31 63
3681.45 60
3681.59 60
3681.73 62
3681.87 64
3682.01 66
3682.15 66
3682.29 65
3682.43 64
3682.57 64
3682.71 66
3682.85 70
3682.98 77
3683.12 84
3683.26 91
3683.40 97
3683.54 101
3683.68 103
3683.82 105
3683.96 106
3684.10 109
3684.24 112
3684.38 116
3684.52 119
3684.66 120
3684.80 118
3684.93 115
3685.07 111
3685.21 108
3685.35 107
3685.49 110
3685.63 115
3685.77 122
3685.91 129
3686.05 134
3686.19 138
3686.33 138
3686.47 135
3686.61 129
3686.75 122
3686.88 115
3687.02 108
3687.16 103
3687.30 99
3687.44 96
3687.58 94
3687.72 92
3687.86 90
3688.00 87
3688.14 83
3688.28 78
3688.42 73
3688.56 69
3688.70 66
3688.84 65
3688.97 67
3689.11 72
3689.25 79
3689.39 89
3689.53 99
3689.67 108
3689.81 116
3689.95 122
3690.09 127
3690.23 130
3690.37 132
3690.51 134
3690.65 136
3690.79 138
3690.93 138
3691.07 135
3691.21 130
3691.34 121
3691.48 109
3691.62 94
3691.76 77
3691.90 60
3692.04 46
3692.18 34
3692.32 28
3692.46 26
3692.60 30
3692.74 38
3692.88 49
3693.02 62
3693.16 76
3693.30 90
3693.44 103
3693.58 114
3693.71 123
3693.85 129
3693.99 133
3694.13 135
3694.27 133
3694.41 129
3694.55 124
3694.69 117
3694.83 111
3694.97 105
3695.11 102
3695.25 101
3695.39 101
3695.53 102
3695.67 104
3695.81 106
3695.95 106
3696.09 105
3696.23 103
3696.36 100
3696.50 97
3696.64 94
3696.78 92
3696.92 89
3697.06 87
3697.20 85
3697.34 83
3697.48 80
3697.62 76
3697.76 73
3697.90 71
3698.04 70
3698.18 73
3698.32 77
3698.46 85
3698.60 95
3698.74 106
3698.88 117
3699.02 125
3699.16 130
3699.30 133
3699.43 134
3699.57 133
3699.71 133
3699.85 132
3699.99 133
3700.13 134
3700.27 135
3700.41 134
3700.55 132
3700.69 129
3700.83 126
3700.97 125
3701.11 127
3701.25 133
3701.39 144
3701.53 159
3701.67 176
3701.81 193
3701.95 208
3702.09 220
3702.23 227
3702.37 231
3702.51 231
3702.65 231
3702.78 230
3702.92 231
3703.06 232
3703.20 234
3703.34 235
3703.48 235
3703.62 235
3703.76 234
3703.90 233
3704.04 232
3704.18 232
3704.32 232
3704.46 231
3704.60 230
3704.74 227
3704.88 222
3705.02 218
3705.16 213
3705.30 211
3705.44 210
3705.58 210
3705.72 211
3705.86 212
3706.00 212
3706.14 211
3706.28 208
3706.42 204
3706.56 198
3706.70 190
3706.84 182
3706.97 174
3707.11 167
3707.25 162
3707.39 160
3707.53 161
3707.67 166
3707.81 174
3707.95 182
3708.09 189
3708.23 193
3708.37 194
3708.51 190
3708.65 182
3708.79 170
3708.93 154
3709.07 136
3709.21 116
3709.35 97
3709.49 79
3709.63 63
3709.77 50
3709.91 39
3710.05 32
3710.19 27
3710.33 24
3710.47 23
3710.61 25
3710.75 27
3710.89 30
3711.03 34
3711.17 37
3711.31 37
3711.45 36
3711.59 32
3711.73 25
3711.87 16
3712.01 6
3712.15 0
3712.29 0
3712.43 0
3712.57 0
3712.71 0
3712.84 0
3712.98 0
3713.12 0
3713.26 5
3713.40 14
3713.54 22
3713.68 29
3713.82 35
3713.96 40
3714.10 45
3714.24 50
3714.38 55
3714.52 58
3714.66 60
3714.80 60
3714.94 58
3715.08 55
3715.22 52
3715.36 48
3715.50 46
3715.64 43
3715.78 42
3715.92 41
3716.06 41
3716.20 42
3716.34 44
3716.48 48
3716.62 53
3716.76 58
3716.90 63
3717.04 67
3717.18 68
3717.32 68
3717.46 65
3717.60 62
3717.74 56
3717.88 49
3718.02 41
3718.16 33
3718.30 24
3718.44 16
3718.58 9
3718.72 5
3718.86 5
3719.00 8
3719.14 12
3719.28 17
3719.42 22
3719.56 24
3719.70 23
3719.84 20
3719.98 15
3720.12 10
3720.26 6
3720.40 3
3720.54 4
3720.68 8
3720.82 15
3720.96 25
3721.10 38
3721.24 51
3721.38 66
3721.52 79
3721.66 90
3721.80 96
3721.94 98
3722.08 95
3722.22 88
3722.36 78
3722.50 68
3722.64 59
3722.78 53
3722.92 51
3723.06 51
3723.20 54
3723.34 58
3723.48 63
3723.62 68
3723.76 74
3723.90 81
3724.04 90
3724.18 101
3724.32 113
3724.46 125
3724.60 136
3724.74 145
3724.88 150
3725.02 150
3725.16 147
3725.30 139
3725.44 129
3725.58 117
3725.72 106
3725.86 97
3726.00 91
3726.14 88
3726.28 88
3726.42 91
3726.56 95
3726.70 100
3726.84 103
3726.98 105
3727.12 106
3727.26 105
3727.40 103
3727.54 99
3727.68 94
3727.82 87
3727.96 79
3728.10 70
3728.24 61
3728.38 52
3728.52 46
3728.66 41
3728.80 39
3728.94 38
3729.08 39
3729.22 40
3729.36 41
3729.50 42
3729.64 42
3729.78 42
3729.92 40
3730.06 36
3730.20 31
3730.34 25
3730.48 18
3730.62 13
3730.76 10
3730.90 11
3731.04 17
3731.18 26
3731.32 37
3731.46 48
3731.60 56
3731.74 61
3731.88 62
3732.02 59
3732.16 53
3732.30 45
3732.44 37
3732.58 30
3732.73 23
3732.87 17
3733.01 11
3733.15 6
3733.29 0
3733.43 0
3733.57 0
3733.71 0
3733.85 0
3733.99 0
3734.13 0
3734.27 0
3734.41 0
3734.55 6
3734.69 14
3734.83 23
3734.97 31
3735.11 37
3735.25 41
3735.39 41
3735.53 40
3735.67 38
3735.81 36
3735.95 35
3736.09 37
3736.23 42
3736.37 48
3736.51 56
3736.65 65
3736.79 74
3736.93 83
3737.07 91
3737.21 96
3737.35 98
3737.49 96
3737.63 90
3737.77 82
3737.91 73
3738.05 65
3738.19 62
3738.33 62
3738.48 68
3738.62 77
3738.76 88
3738.90 99
3739.04 108
3739.18 113
3739.32 113
3739.46 109
3739.60 100
3739.74 88
3739.88 75
3740.02 65
3740.16 57
3740.30 55
3740.44 58
3740.58 67
3740.72 80
3740.86 96
3741.00 113
3741.14 129
3741.28 141
3741.42 150
3741.56 154
3741.70 156
3741.84 154
3741.98 153
3742.12 152
3742.26 154
3742.40 156
3742.54 159
3742.69 162
3742.83 162
3742.97 159
3743.11 153
3743.25 143
3743.39 131
3743.53 119
3743.67 107
3743.81 96
3743.95 87
3744.09 81
3744.23 77
3744.37 75
3744.51 75
3744.65 75
3744.79 76
3744.93 77
3745.07 80
3745.21 84
3745.35 89
3745.49 96
3745.63 104
3745.77 110
3745.91 116
3746.05 118
3746.20 118
3746.34 116
3746.48 113
3746.62 109
3746.76 106
3746.90 104
3747.04 103
3747.18 103
3747.32 103
3747.46 102
3747.60 101
3747.74 98
3747.88 95
3748.02 92
3748.16 89
3748.30 88
3748.44 89
3748.58 92
3748.72 96
3748.86 100
3749.00 104
3749.15 105
3749.29 103
3749.43 98
3749.57 93
3749.71 88
3749.85 83
3749.99 80
3750.13 77
3750.27 73
3750.41 69
3750.55 64
3750.69 58
3750.83 54
3750.97 52
3751.11 55
3751.25 62
3751.39 71
3751.53 82
3751.67 92
3751.82 100
3751.96 106
3752.10 108
3752.24 108
3752.38 107
3752.52 105
3752.66 104
3752.80 103
3752.94 102
3753.08 102
3753.22 102
3753.36 101
3753.50 101
3753.64 100
3753.78 100
3753.92 99
3754.06 99
3754.20 100
3754.35 101
3754.49 104
3754.63 108
3754.77 114
3754.91 120
3755.05 126
3755.19 131
3755.33 134
3755.47 135
3755.61 134
3755.75 132
3755.89 130
3756.03 128
3756.17 127
3756.31 128
3756.45 130
3756.60 134
3756.74 138
3756.88 144
3757.02 149
3757.16 154
3757.30 158
3757.44 159
3757.58 157
3757.72 153
3757.86 146
3758.00 139
3758.14 130
3758.28 122
3758.42 113
3758.56 103
3758.71 93
3758.85 82
3758.99 72
3759.13 62
3759.27 54
3759.41 49
3759.55 47
3759.69 48
3759.83 51
3759.97 55
3760.11 58
3760.25 61
3760.39 62
3760.53 62
3760.67 63
3760.82 64
3760.96 68
3761.10 73
3761.24 79
3761.38 84
3761.52 86
3761.66 84
3761.80 77
3761.94 66
3762.08 53
3762.22 40
3762.36 30
3762.50 25
3762.64 26
3762.79 33
3762.93 44
3763.07 58
3763.21 71
3763.35 83
3763.49 93
3763.63 101
3763.77 106
3763.91 109
3764.05 112
3764.19 114
3764.33 114
3764.47 114
3764.62 112
3764.76 110
3764.90 106
3765.04 101
3765.18 97
3765.32 93
3765.46 91
3765.60 89
3765.74 89
3765.88 90
3766.02 93
3766.16 97
3766.31 102
3766.45 108
3766.59 113
3766.73 119
3766.87 123
3767.01 125
3767.15 127
3767.29 129
3767.43 132
3767.57 137
3767.71 142
3767.85 149
3768.00 156
3768.14 163
3768.28 168
3768.42 173
3768.56 177
3768.70 181
3768.84 186
3768.98 191
3769.12 197
3769.26 202
3769.40 207
3769.54 211
3769.69 214
3769.83 218
3769.97 221
3770.11 225
3770.25 229
3770.39 231
3770.53 230
3770.67 226
3770.81 219
3770.95 209
3771.09 196
3771.24 184
3771.38 174
3771.52 168
3771.66 164
3771.80 164
3771.94 164
3772.08 163
3772.22 159
3772.36 151
3772.50 139
3772.64 125
3772.79 111
3772.93 100
3773.07 91
3773.21 87
3773.35 86
3773.49 86
3773.63 86
3773.77 86
3773.91 85
3774.05 83
3774.20 83
3774.34 84
3774.48 86
3774.62 87
3774.76 87
3774.90 85
3775.04 79
3775.18 70
3775.32 60
3775.46 51
3775.60 45
3775.75 43
3775.89 45
3776.03 51
3776.17 59
3776.31 68
3776.45 77
3776.59 85
3776.73 91
3776.87 94
3777.01 95
3777.16 92
3777.30 86
3777.44 78
3777.58 70
3777.72 62
3777.86 55
3778.00 51
3778.14 48
3778.28 47
3778.43 46
3778.57 45
3778.71 44
3778.85 45
3778.99 47
3779.13 50
3779.27 57
3779.41 64
3779.55 73
3779.69 80
3779.84 85
3779.98 88
3780.12 87
3780.26 84
3780.40 78
3780.54 71
3780.68 64
3780.82 58
3780.96 52
3781.11 47
3781.25 43
3781.39 39
3781.53 36
3781.67 33
3781.81 30
3781.95 26
3782.09 20
3782.23 13
3782.38 5
3782.52 0
3782.66 0
3782.80 0
3782.94 0
3783.08 0
3783.22 0
3783.36 0
3783.50 0
3783.65 4
3783.79 12
3783.93 19
3784.07 26
3784.21 33
3784.35 38
3784.49 42
3784.63 43
3784.77 40
3784.92 35
3785.06 28
3785.20 22
3785.34 18
3785.48 18
3785.62 22
3785.76 31
3785.90 41
3786.05 51
3786.19 59
3786.33 63
3786.47 65
3786.61 64
3786.75 61
3786.89 58
3787.03 55
3787.18 53
3787.32 52
3787.46 53
3787.60 56
3787.74 62
3787.88 69
3788.02 77
3788.16 86
3788.30 93
3788.45 96
3788.59 96
3788.73 93
3788.87 87
3789.01 80
3789.15 74
3789.29 69
3789.43 68
3789.58 69
3789.72 72
3789.86 77
3790.00 81
3790.14 85
3790.28 89
3790.42 92
3790.56 94
3790.71 95
3790.85 96
3790.99 96
3791.13 93
3791.27 89
3791.41 83
3791.55 76
3791.69 69
3791.84 64
3791.98 60
3792.12 60
3792.26 64
3792.40 70
3792.54 80
3792.68 92
3792.83 104
3792.97 117
3793.11 128
3793.25 137
3793.39 144
3793.53 149
3793.67 154
3793.81 160
3793.96 167
3794.10 176
3794.24 187
3794.38 199
3794.52 211
3794.66 221
3794.80 229
3794.95 235
3795.09 239
3795.23 241
3795.37 241
3795.51 240
3795.65 239
3795.79 239
3795.93 240
3796.08 242
3796.22 245
3796.36 249
3796.50 254
3796.64 257
3796.78 257
3796.92 255
3797.07 250
3797.21 242
3797.35 234
3797.49 227
3797.63 222
3797.77 219
3797.91 219
3798.06 218
3798.20 217
3798.34 215
3798.48 211
3798.62 207
3798.76 205
3798.90 205
3799.05 209
3799.19 216
3799.33 225
3799.47 235
3799.61 243
3799.75 249
3799.89 251
3800.04 250
3800.18 247
3800.32 242
3800.46 235
3800.60 226
3800.74 214
3800.88 201
3801.03 185
3801.17 168
3801.31 153
3801.45 140
3801.59 132
3801.73 130
3801.87 133
3802.02 140
3802.16 149
3802.30 159
3802.44 168
3802.58 176
3802.72 181
3802.87 184
3803.01 185
3803.15 185
3803.29 183
3803.43 181
3803.57 178
3803.71 175
3803.86 171
3804.00 167
3804.14 163
3804.28 156
3804.42 148
3804.56 136
3804.70 124
3804.85 110
3804.99 97
3805.13 87
3805.27 81
3805.41 78
3805.55 78
3805.70 80
3805.84 83
3805.98 85
3806.12 87
3806.26 87
3806.40 85
3806.54 83
3806.69 82
3806.83 82
3806.97 84
3807.11 88
3807.25 95
3807.39 105
3807.54 117
3807.68 132
3807.82 148
3807.96 164
3808.10 180
3808.24 195
3808.39 208
3808.53 218
3808.67 227
3808.81 236
3808.95 247
3809.09 261
3809.24 278
3809.38 300
3809.52 326
3809.66 356
3809.80 389
3809.94 424
3810.08 460
3810.23 498
3810.37 536
3810.51 575
3810.65 616
3810.79 659
3810.93 705
3811.08 755
3811.22 808
3811.36 864
3811.50 923
3811.64 984
3811.78 1044
3811.93 1102
3812.07 1156
3812.21 1206
3812.35 1251
3812.49 1291
3812.63 1323
3812.78 1350
3812.92 1372
3813.06 1389
3813.20 1403
3813.34 1416
3813.48 1427
3813.63 1439
3813.77 1451
3813.91 1462
3814.05 1472
3814.19 1479
3814.34 1482
3814.48 1481
3814.62 1474
3814.76 1462
3814.90 1445
3815.04 1424
3815.19 1400
3815.33 1372
3815.47 1342
3815.61 1310
3815.75 1277
3815.89 1244
3816.04 1209
3816.18 1175
3816.32 1139
3816.46 1103
3816.60 1064
3816.74 1023
3816.89 981
3817.03 938
3817.17 896
3817.31 857
3817.45 821
3817.60 790
3817.74 763
3817.88 738
3818.02 715
3818.16 692
3818.30 667
3818.45 642
3818.59 616
3818.73 593
3818.87 573
3819.01 556
3819.15 544
3819.30 535
3819.44 527
3819.58 518
3819.72 508
3819.86 495
3820.01 478
3820.15 458
3820.29 435
3820.43 411
3820.57 385
3820.71 359
3820.86 333
3821.00 309
3821.14 287
3821.28 267
3821.42 248
3821.57 231
3821.71 215
3821.85 201
3821.99 189
3822.13 181
3822.27 178
3822.42 181
3822.56 189
3822.70 201
3822.84 216
3822.98 232
3823.13 247
3823.27 259
3823.41 266
3823.55 269
3823.69 268
3823.84 263
3823.98 255
3824.12 246
3824.26 237
3824.40 229
3824.55 223
3824.69 218
3824.83 213
3824.97 208
3825.11 200
3825.25 189
3825.40 174
3825.54 158
3825.68 142
3825.82 125
3825.96 111
3826.11 100
3826.25 91
3826.39 85
3826.53 82
3826.67 80
3826.82 81
3826.96 85
3827.10 92
3827.24 102
3827.38 115
3827.53 130
3827.67 144
3827.81 157
3827.95 166
3828.09 169
3828.24 167
3828.38 159
3828.52 147
3828.66 132
3828.80 116
3828.95 101
3829.09 88
3829.23 77
3829.37 68
3829.51 60
3829.66 54
3829.80 48
3829.94 43
3830.08 38
3830.22 35
3830.37 32
3830.51 31
3830.65 31
3830.79 31
3830.93 31
3831.08 31
3831.22 29
3831.36 27
3831.50 23
3831.64 18
3831.79 12
3831.93 6
3832.07 0
3832.21 0
3832.35 0
3832.50 0
3832.64 0
3832.78 0
3832.92 0
3833.06 0
3833.21 0
3833.35 1
3833.49 5
3833.63 10
3833.77 15
3833.92 18
3834.06 20
3834.20 19
3834.34 15
3834.48 8
3834.63 0
3834.77 0
3834.91 0
3835.05 0
3835.19 0
3835.34 0
3835.48 3
3835.62 6
3835.76 7
3835.91 6
3836.05 5
3836.19 3
3836.33 4
3836.47 6
3836.62 12
3836.76 21
3836.90 31
3837.04 42
3837.18 54
3837.33 65
3837.47 74
3837.61 81
3837.75 84
3837.90 85
3838.04 83
3838.18 79
3838.32 72
3838.46 63
3838.61 53
3838.75 43
3838.89 33
3839.03 25
3839.17 19
3839.32 15
3839.46 14
3839.60 15
3839.74 16
3839.89 18
3840.03 19
3840.17 19
3840.31 18
3840.45 17
3840.60 16
3840.74 15
3840.88 14
3841.02 12
3841.17 11
3841.31 8
3841.45 4
3841.59 0
3841.73 0
3841.88 0
3842.02 0
3842.16 0
3842.30 0
3842.45 0
3842.59 0
3842.73 13
3842.87 28
3843.01 43
3843.16 57
3843.30 68
3843.44 76
3843.58 80
3843.73 81
3843.87 79
3844.01 74
3844.15 68
3844.29 61
3844.44 53
3844.58 45
3844.72 39
3844.86 35
3845.01 34
3845.15 36
3845.29 40
3845.43 47
3845.58 56
3845.72 65
3845.86 73
3846.00 81
3846.14 88
3846.29 93
3846.43 96
3846.57 96
3846.71 96
3846.86 94
3847.00 93
3847.14 93
3847.28 97
3847.43 105
3847.57 118
3847.71 134
3847.85 152
3847.99 171
3848.14 189
3848.28 204
3848.42 218
3848.56 231
3848.71 244
3848.85 255
3848.99 266
3849.13 273
3849.28 277
3849.42 276
3849.56 269
3849.70 259
3849.84 247
3849.99 235
3850.13 226
3850.27 219
3850.41 215
3850.56 213
3850.70 213
3850.84 212
3850.98 210
3851.13 205
3851.27 197
3851.41 184
3851.55 169
3851.70 151
3851.84 133
3851.98 115
3852.12 101
3852.27 90
3852.41 81
3852.55 74
3852.69 67
3852.84 59
3852.98 49
3853.12 39
3853.26 30
3853.40 24
3853.55 24
3853.69 29
3853.83 39
3853.97 54
3854.12 71
3854.26 89
3854.40 107
3854.54 123
3854.69 139
3854.83 152
3854.97 163
3855.11 170
3855.26 173
3855.40 171
3855.54 163
3855.68 151
3855.83 136
3855.97 119
3856.11 102
3856.25 88
3856.40 78
3856.54 73
3856.68 72
3856.82 73
3856.97 76
3857.11 78
3857.25 80
3857.39 80
3857.54 78
3857.68 76
3857.82 74
3857.96 72
3858.11 70
3858.25 69
3858.39 68
3858.53 66
3858.68 64
3858.82 60
3858.96 55
3859.10 49
3859.25 42
3859.39 34
3859.53 26
3859.67 19
3859.82 13
3859.96 9
3860.10 6
3860.24 6
3860.39 8
3860.53 13
3860.67 20
3860.82 28
3860.96 38
3861.10 46
3861.24 53
3861.39 57
3861.53 58
3861.67 56
3861.81 51
3861.96 45
3862.10 39
3862.24 34
3862.38 30
3862.53 28
3862.67 29
3862.81 30
3862.95 34
3863.10 38
3863.24 42
3863.38 46
3863.52 49
3863.67 51
3863.81 51
3863.95 50
3864.09 49
3864.24 47
3864.38 46
3864.52 47
3864.67 51
3864.81 57
3864.95 64
3865.09 73
3865.24 81
3865.38 88
3865.52 92
3865.66 94
3865.81 94
3865.95 94
3866.09 94
3866.23 95
3866.38 96
3866.52 97
3866.66 97
3866.81 95
3866.95 92
3867.09 89
3867.23 86
3867.38 85
3867.52 86
3867.66 89
3867.80 92
3867.95 93
3868.09 94
3868.23 92
3868.37 89
3868.52 87
3868.66 86
3868.80 89
3868.95 95
3869.09 104
3869.23 115
3869.37 126
3869.52 137
3869.66 146
3869.80 153
3869.94 159
3870.09 164
3870.23 169
3870.37 174
3870.52 180
3870.66 186
3870.80 191
3870.94 193
3871.09 192
3871.23 187
3871.37 180
3871.52 171
3871.66 162
3871.80 152
3871.94 145
3872.09 138
3872.23 133
3872.37 129
3872.51 125
3872.66 122
3872.80 120
3872.94 119
3873.09 120
3873.23 122
3873.37 124
3873.51 126
3873.66 127
3873.80 126
3873.94 125
3874.09 124
3874.23 123
3874.37 122
3874.51 122
3874.66 120
3874.80 118
3874.94 113
3875.09 106
3875.23 98
3875.37 90
3875.51 82
3875.66 75
3875.80 69
3875.94 63
3876.09 57
3876.23 50
3876.37 42
3876.51 34
3876.66 29
3876.80 27
3876.94 30
3877.09 35
3877.23 43
3877.37 51
3877.51 58
3877.66 62
3877.80 64
3877.94 64
3878.09 63
3878.23 61
3878.37 58
3878.51 55
3878.66 51
3878.80 47
3878.94 41
3879.09 33
3879.23 25
3879.37 17
3879.51 9
3879.66 2
3879.80 0
3879.94 0
3880.09 0
3880.23 0
3880.37 0
3880.51 0
3880.66 0
3880.80 0
3880.94 0
3881.09 3
3881.23 6
3881.37 8
3881.52 8
3881.66 6
3881.80 2
3881.94 0
3882.09 0
3882.23 0
3882.37 0
3882.52 6
3882.66 18
3882.80 33
3882.95 50
3883.09 68
3883.23 84
3883.37 97
3883.52 107
3883.66 111
3883.80 111
3883.95 108
3884.09 102
3884.23 96
3884.37 90
3884.52 87
3884.66 87
3884.80 91
3884.95 98
3885.09 107
3885.23 117
3885.38 128
3885.52 137
3885.66 144
3885.81 149
3885.95 152
3886.09 153
3886.23 153
3886.38 152
3886.52 150
3886.66 146
3886.81 141
3886.95 135
3887.09 129
3887.24 121
3887.38 115
3887.52 110
3887.66 107
3887.81 105
3887.95 104
3888.09 104
3888.24 105
3888.38 106
3888.52 107
3888.67 109
3888.81 110
3888.95 111
3889.10 111
3889.24 109
3889.38 104
3889.52 96
3889.67 86
3889.81 74
3889.95 60
3890.10 46
3890.24 33
3890.38 22
3890.53 15
3890.67 12
3890.81 12
3890.96 14
3891.10 18
3891.24 23
3891.39 27
3891.53 29
3891.67 31
3891.81 31
3891.96 32
3892.10 32
3892.24 32
3892.39 32
3892.53 30
3892.67 27
3892.82 22
3892.96 16
3893.10 10
3893.25 4
3893.39 0
3893.53 0
3893.68 0
3893.82 0
3893.96 0
3894.11 1
3894.25 5
3894.39 11
3894.53 18
3894.68 26
3894.82 36
3894.96 45
3895.11 54
3895.25 60
3895.39 64
3895.54 65
3895.68 64
3895.82 61
3895.97 58
3896.11 57
3896.25 57
3896.40 60
3896.54 64
3896.68 68
3896.83 73
3896.97 77
3897.11 81
3897.26 86
3897.40 91
3897.54 97
3897.69 104
3897.83 110
3897.97 115
3898.12 116
3898.26 114
3898.40 107
3898.55 96
3898.69 81
3898.83 66
3898.98 50
3899.12 35
3899.26 21
3899.40 11
3899.55 4
3899.69 2
3899.83 2
3899.98 6
3900.12 14
3900.26 23
3900.41 35
3900.55 47
3900.69 59
3900.84 72
3900.98 84
3901.12 95
3901.27 106
3901.41 114
3901.55 119
3901.70 122
3901.84 121
3901.98 117
3902.13 112
3902.27 106
3902.41 100
3902.56 96
3902.70 94
3902.84 93
3902.99 95
3903.13 99
3903.27 104
3903.42 110
3903.56 117
3903.70 123
3903.85 127
3903.99 128
3904.13 125
3904.28 119
3904.42 109
3904.56 96
3904.71 82
3904.85 67
3904.99 53
3905.14 40
3905.28 28
3905.42 17
3905.57 9
3905.71 3
3905.86 1
3906.00 3
3906.14 9
3906.29 18
3906.43 30
3906.57 44
3906.72 57
3906.86 68
3907.00 76
3907.15 80
3907.29 79
3907.43 76
3907.58 69
3907.72 60
3907.86 51
3908.01 43
3908.15 35
3908.29 29
3908.44 25
3908.58 22
3908.72 21
3908.87 20
3909.01 19
3909.15 17
3909.30 14
3909.44 10
3909.58 5
3909.73 1
3909.87 0
3910.01 0
3910.16 0
3910.30 0
3910.45 0
3910.59 0
3910.73 0
3910.88 0
3911.02 5
3911.16 13
3911.31 20
3911.45 25
3911.59 26
3911.74 24
3911.88 19
3912.02 13
3912.17 8
3912.31 6
3912.45 7
3912.60 13
3912.74 21
3912.88 29
3913.03 36
3913.17 40
3913.32 40
3913.46 37
3913.60 32
3913.75 27
3913.89 25
3914.03 25
3914.18 29
3914.32 34
3914.46 40
3914.61 45
3914.75 47
3914.89 46
3915.04 42
3915.18 36
3915.33 31
3915.47 27
3915.61 26
3915.76 28
3915.90 31
3916.04 34
3916.19 36
3916.33 35
3916.47 33
3916.62 28
3916.76 22
3916.90 15
3917.05 10
3917.19 6
3917.34 4
3917.48 3
3917.62 3
3917.77 5
3917.91 8
3918.05 14
3918.20 22
3918.34 35
3918.48 50
3918.63 67
3918.77 84
3918.92 99
3919.06 108
3919.20 113
3919.35 112
3919.49 106
3919.63 97
3919.78 86
3919.92 77
3920.06 70
3920.21 65
3920.35 61
3920.50 59
3920.64 57
3920.78 52
3920.93 46
3921.07 37
3921.21 27
3921.36 19
3921.50 14
3921.64 14
3921.79 20
3921.93 30
3922.08 43
3922.22 56
3922.36 65
3922.51 68
3922.65 66
3922.79 59
3922.94 50
3923.08 42
3923.23 36
3923.37 32
3923.51 33
3923.66 35
3923.80 39
3923.94 42
3924.09 43
3924.23 43
3924.38 43
3924.52 42
3924.66 42
3924.81 44
3924.95 46
3925.09 50
3925.24 55
3925.38 59
3925.53 63
3925.67 64
3925.81 65
3925.96 65
3926.10 65
3926.24 67
3926.39 70
3926.53 74
3926.68 80
3926.82 85
3926.96 90
3927.11 93
3927.25 94
3927.39 93
3927.54 92
3927.68 90
3927.83 89
3927.97 89
3928.11 90
3928.26 92
3928.40 94
3928.54 96
3928.69 97
3928.83 99
3928.98 100
3929.12 101
3929.26 101
3929.41 101
3929.55 101
3929.70 100
3929.84 100
3929.98 100
3930.13 100
3930.27 100
3930.41 99
3930.56 97
3930.70 94
3930.85 88
3930.99 81
3931.13 71
3931.28 61
3931.42 51
3931.57 42
3931.71 35
3931.85 31
3932.00 31
3932.14 34
3932.28 39
3932.43 46
3932.57 53
3932.72 60
3932.86 65
3933.00 69
3933.15 71
3933.29 71
3933.44 68
3933.58 64
3933.72 58
3933.87 52
3934.01 46
3934.16 43
3934.30 43
3934.44 47
3934.59 54
3934.73 64
3934.88 74
3935.02 82
3935.16 87
3935.31 88
3935.45 85
3935.59 79
3935.74 69
3935.88 57
3936.03 45
3936.17 34
3936.31 25
3936.46 20
3936.60 19
3936.75 23
3936.89 30
3937.03 38
3937.18 43
3937.32 45
3937.47 43
3937.61 36
3937.75 28
3937.90 20
3938.04 14
3938.19 12
3938.33 14
3938.47 18
3938.62 24
3938.76 30
3938.91 35
3939.05 40
3939.19 46
3939.34 53
3939.48 61
3939.63 71
3939.77 80
3939.91 89
3940.06 97
3940.20 104
3940.35 111
3940.49 118
3940.63 126
3940.78 135
3940.92 144
3941.07 151
3941.21 156
3941.35 156
3941.50 153
3941.64 145
3941.79 134
3941.93 123
3942.08 111
3942.22 101
3942.36 93
3942.51 86
3942.65 81
3942.80 76
3942.94 71
3943.08 66
3943.23 59
3943.37 51
3943.52 44
3943.66 38
3943.80 35
3943.95 35
3944.09 37
3944.24 43
3944.38 50
3944.52 59
3944.67 67
3944.81 74
3944.96 79
3945.10 81
3945.25 80
3945.39 76
3945.53 69
3945.68 60
3945.82 51
3945.97 41
3946.11 31
3946.25 22
3946.40 15
3946.54 9
3946.69 4
3946.83 2
3946.97 1
3947.12 4
3947.26 9
3947.41 15
3947.55 23
3947.70 30
3947.84 37
3947.98 41
3948.13 45
3948.27 46
3948.42 47
3948.56 48
3948.70 49
3948.85 50
3948.99 51
3949.14 51
3949.28 51
3949.43 49
3949.57 47
3949.71 43
3949.86 40
3950.00 36
3950.15 34
3950.29 33
3950.43 33
3950.58 34
3950.72 35
3950.87 34
3951.01 32
3951.16 27
3951.30 19
3951.44 11
3951.59 2
3951.73 0
3951.88 0
3952.02 0
3952.17 0
3952.31 0
3952.45 0
3952.60 0
3952.74 0
3952.89 1
3953.03 5
3953.18 11
3953.32 20
3953.46 32
3953.61 45
3953.75 59
3953.90 73
3954.04 85
3954.19 97
3954.33 109
3954.47 122
3954.62 135
3954.76 148
3954.91 159
3955.05 167
3955.20 171
3955.34 170
3955.48 165
3955.63 157
3955.77 149
3955.92 142
3956.06 136
3956.21 132
3956.35 129
3956.49 127
3956.64 125
3956.78 122
3956.93 119
3957.07 115
3957.22 112
3957.36 109
3957.50 107
3957.65 104
3957.79 101
3957.94 98
3958.08 95
3958.23 92
3958.37 91
3958.52 92
3958.66 95
3958.80 102
3958.95 111
3959.09 122
3959.24 133
3959.38 143
3959.53 151
3959.67 156
3959.81 158
3959.96 159
3960.10 160
3960.25 161
3960.39 165
3960.54 170
3960.68 176
3960.83 182
3960.97 188
3961.11 191
3961.26 192
3961.40 189
3961.55 185
3961.69 178
3961.84 171
3961.98 163
3962.12 155
3962.27 149
3962.41 144
3962.56 140
3962.70 136
3962.85 132
3962.99 128
3963.14 124
3963.28 119
3963.42 114
3963.57 108
3963.71 103
3963.86 99
3964.00 95
3964.15 91
3964.29 88
3964.44 85
3964.58 83
3964.73 81
3964.87 79
3965.01 77
3965.16 75
3965.30 74
3965.45 75
3965.59 76
3965.74 80
3965.88 86
3966.03 94
3966.17 103
3966.31 111
3966.46 120
3966.60 128
3966.75 134
3966.89 137
3967.04 138
3967.18 136
3967.33 132
3967.47 125
3967.62 118
3967.76 112
3967.90 110
3968.05 111
3968.19 117
3968.34 128
3968.48 140
3968.63 153
3968.77 165
3968.92 174
3969.06 180
3969.20 184
3969.35 186
3969.49 187
3969.64 189
3969.78 192
3969.93 196
3970.07 199
3970.22 201
3970.36 200
3970.51 197
3970.65 190
3970.80 181
3970.94 170
3971.08 159
3971.23 149
3971.37 139
3971.52 130
3971.66 121
3971.81 114
3971.95 109
3972.10 105
3972.24 105
3972.39 106
3972.53 111
3972.68 116
3972.82 122
3972.96 128
3973.11 133
3973.25 138
3973.40 143
3973.54 149
3973.69 156
3973.83 163
3973.98 170
3974.12 177
3974.27 182
3974.41 186
3974.56 187
3974.70 185
3974.84 181
3974.99 175
3975.13 168
3975.28 161
3975.42 155
3975.57 152
3975.71 151
3975.86 154
3976.00 159
3976.15 165
3976.29 170
3976.44 173
3976.58 174
3976.73 172
3976.87 168
3977.01 163
3977.16 158
3977.30 155
3977.45 153
3977.59 154
3977.74 156
3977.88 159
3978.03 161
3978.17 162
3978.32 160
3978.46 157
3978.61 153
3978.75 149
3978.90 147
3979.04 146
3979.19 148
3979.33 152
3979.47 157
3979.62 164
3979.76 171
3979.91 177
3980.05 183
3980.20 187
3980.34 188
3980.49 186
3980.63 180
3980.78 171
3980.92 159
3981.07 146
3981.21 133
3981.36 123
3981.50 118
3981.65 116
3981.79 119
3981.94 126
3982.08 134
3982.23 143
3982.37 152
3982.52 159
3982.66 163
3982.80 166
3982.95 165
3983.09 162
3983.24 158
3983.38 153
3983.53 147
3983.67 142
3983.82 139
3983.96 139
3984.11 140
3984.25 143
3984.40 147
3984.54 151
3984.69 153
3984.83 154
3984.98 151
3985.12 145
3985.27 137
3985.41 128
3985.56 117
3985.70 107
3985.85 100
3985.99 96
3986.14 96
3986.28 101
3986.43 110
3986.57 122
3986.72 136
3986.86 150
3987.01 161
3987.15 170
3987.29 175
3987.44 177
3987.58 176
3987.73 172
3987.87 166
3988.02 157
3988.16 146
3988.31 133
3988.45 118
3988.60 101
3988.74 84
3988.89 67
3989.03 52
3989.18 39
3989.32 29
3989.47 21
3989.61 15
3989.76 12
3989.90 12
3990.05 14
3990.19 17
3990.34 20
3990.48 21
3990.63 21
3990.77 18
3990.92 11
3991.06 3
3991.21 0
3991.35 0
3991.50 0
3991.64 0
3991.79 0
3991.93 0
3992.08 0
3992.22 0
3992.37 5
3992.51 15
3992.66 26
3992.80 36
3992.95 46
3993.09 55
3993.24 64
3993.38 73
3993.53 83
3993.67 93
3993.82 104
3993.96 113
3994.11 122
3994.25 128
3994.40 132
3994.54 133
3994.69 131
3994.83 127
3994.98 122
3995.12 116
3995.27 110
3995.41 106
3995.56 103
3995.70 102
3995.85 102
3995.99 102
3996.14 102
3996.28 100
3996.43 97
3996.57 93
3996.72 89
3996.86 85
3997.01 83
3997.15 83
3997.30 84
3997.44 85
3997.59 87
3997.73 87
3997.88 85
3998.02 82
3998.17 77
3998.31 71
3998.46 67
3998.60 64
3998.75 63
3998.89 66
3999.04 71
3999.18 78
3999.33 86
3999.47 94
3999.62 101
3999.76 106
3999.91 108
4000.05 110
4000.20 110
4000.35 110
4000.49 111
4000.64 111
4000.78 112
4000.93 112
4001.07 109
4001.22 103
4001.36 94
4001.51 82
4001.65 70
4001.80 59
4001.94 50
4002.09 45
4002.23 44
4002.38 46
4002.52 49
4002.67 51
4002.81 53
4002.96 52
4003.10 48
4003.25 43
4003.39 37
4003.54 31
4003.68 28
4003.83 28
4003.97 31
4004.12 36
4004.26 44
4004.41 52
4004.55 62
4004.70 70
4004.85 77
4004.99 83
4005.14 87
4005.28 91
4005.43 93
4005.57 95
4005.72 95
4005.86 95
4006.01 92
4006.15 88
4006.30 83
4006.44 79
4006.59 75
4006.73 74
4006.88 76
4007.02 82
4007.17 90
4007.31 99
4007.46 106
4007.60 112
4007.75 114
4007.89 114
4008.04 111
4008.19 106
4008.33 99
4008.48 92
4008.62 84
4008.77 76
4008.91 68
4009.06 62
4009.20 58
4009.35 55
4009.49 55
4009.64 56
4009.78 58
4009.93 59
4010.07 60
4010.22 59
4010.36 59
4010.51 58
4010.66 57
4010.80 58
4010.95 59
4011.09 63
4011.24 68
4011.38 76
4011.53 86
4011.67 98
4011.82 111
4011.96 122
4012.11 132
4012.25 137
4012.40 137
4012.54 133
4012.69 126
4012.84 117
4012.98 108
4013.13 100
4013.27 95
4013.42 92
4013.56 91
4013.71 91
4013.85 92
4014.00 94
4014.14 97
4014.29 102
4014.43 110
4014.58 119
4014.72 131
4014.87 143
4015.02 156
4015.16 168
4015.31 178
4015.45 184
4015.60 187
4015.74 186
4015.89 183
4016.03 177
4016.18 171
4016.32 164
4016.47 158
4016.62 155
4016.76 152
4016.91 151
4017.05 149
4017.20 146
4017.34 142
4017.49 136
4017.63 129
4017.78 121
4017.92 114
4018.07 107
4018.21 103
4018.36 101
4018.51 103
4018.65 107
4018.80 113
4018.94 121
4019.09 129
4019.23 136
4019.38 141
4019.52 146
4019.67 151
4019.81 156
4019.96 163
4020.11 171
4020.25 180
4020.40 189
4020.54 198
4020.69 204
4020.83 207
4020.98 208
4021.12 207
4021.27 206
4021.42 205
4021.56 205
4021.71 208
4021.85 212
4022.00 217
4022.14 223
4022.29 227
4022.43 229
4022.58 229
4022.72 227
4022.87 225
4023.02 223
4023.16 222
4023.31 224
4023.45 227
4023.60 231
4023.74 235
4023.89 237
4024.03 237
4024.18 235
4024.33 231
4024.47 227
4024.62 224
4024.76 224
4024.91 226
4025.05 230
4025.20 235
4025.34 241
4025.49 244
4025.64 244
4025.78 241
4025.93 233
4026.07 222
4026.22 208
4026.36 192
4026.51 175
4026.65 159
4026.80 143
4026.95 129
4027.09 117
4027.24 107
4027.38 98
4027.53 91
4027.67 85
4027.82 79
4027.97 73
4028.11 68
4028.26 64
4028.40 60
4028.55 58
4028.69 58
4028.84 60
4028.98 63
4029.13 68
4029.28 76
4029.42 84
4029.57 95
4029.71 106
4029.86 118
4030.00 131
4030.15 143
4030.30 154
4030.44 165
4030.59 175
4030.73 183
4030.88 189
4031.02 190
4031.17 188
4031.32 181
4031.46 170
4031.61 156
4031.75 140
4031.90 124
4032.04 110
4032.19 97
4032.34 85
4032.48 73
4032.63 60
4032.77 47
4032.92 34
4033.06 19
4033.21 5
4033.36 0
4033.50 0
4033.65 0
4033.79 0
4033.94 0
4034.08 0
4034.23 0
4034.38 0
4034.52 7
4034.67 25
4034.81 42
4034.96 56
4035.10 67
4035.25 73
4035.40 75
4035.54 75
4035.69 75
4035.83 76
4035.98 81
4036.12 91
4036.27 104
4036.42 122
4036.56 143
4036.71 163
4036.85 183
4037.00 200
4037.14 215
4037.29 226
4037.44 235
4037.58 243
4037.73 250
4037.87 257
4038.02 263
4038.17 268
4038.31 270
4038.46 269
4038.60 265
4038.75 259
4038.89 250
4039.04 240
4039.19 231
4039.33 224
4039.48 218
4039.62 214
4039.77 210
4039.92 206
4040.06 201
4040.21 195
4040.35 187
4040.50 179
4040.64 171
4040.79 162
4040.94 154
4041.08 147
4041.23 141
4041.37 136
4041.52 133
4041.67 132
4041.81 134
4041.96 137
4042.10 143
4042.25 149
4042.39 156
4042.54 161
4042.69 164
4042.83 163
4042.98 158
4043.12 149
4043.27 136
4043.42 121
4043.56 105
4043.71 89
4043.85 76
4044.00 66
4044.15 59
4044.29 56
4044.44 55
4044.58 57
4044.73 59
4044.87 62
4045.02 64
4045.17 66
4045.31 67
4045.46 68
4045.60 69
4045.75 70
4045.90 73
4046.04 76
4046.19 80
4046.33 83
4046.48 85
4046.63 85
4046.77 82
4046.92 77
4047.06 69
4047.21 60
4047.36 52
4047.50 45
4047.65 40
4047.79 38
4047.94 38
4048.09 39
4048.23 41
4048.38 42
4048.52 43
4048.67 44
4048.82 45
4048.96 47
4049.11 48
4049.25 48
4049.40 46
4049.55 41
4049.69 35
4049.84 27
4049.98 20
4050.13 15
4050.28 13
4050.42 16
4050.57 21
4050.71 29
4050.86 38
4051.01 47
4051.15 56
4051.30 64
4051.44 72
4051.59 79
4051.74 87
4051.88 93
4052.03 99
4052.17 103
4052.32 106
4052.47 108
4052.61 109
4052.76 109
4052.90 107
4053.05 104
4053.20 98
4053.34 90
4053.49 80
4053.64 70
4053.78 59
4053.93 50
4054.07 43
4054.22 39
4054.37 38
4054.51 40
4054.66 42
4054.80 45
4054.95 49
4055.10 54
4055.24 61
4055.39 68
4055.53 78
4055.68 89
4055.83 100
4055.97 111
4056.12 118
4056.27 123
4056.41 125
4056.56 124
4056.70 123
4056.85 121
4057.00 121
4057.14 122
4057.29 125
4057.43 128
4057.58 131
4057.73 131
4057.87 129
4058.02 123
4058.17 114
4058.31 103
4058.46 91
4058.60 80
4058.75 71
4058.90 66
4059.04 64
4059.19 65
4059.33 66
4059.48 68
4059.63 70
4059.77 70
4059.92 69
4060.07 70
4060.21 71
4060.36 75
4060.50 81
4060.65 87
4060.80 93
4060.94 98
4061.09 100
4061.24 99
4061.38 95
4061.53 89
4061.67 80
4061.82 70
4061.97 59
4062.11 48
4062.26 39
4062.40 32
4062.55 28
4062.70 29
4062.84 34
4062.99 43
4063.14 54
4063.28 66
4063.43 77
4063.57 87
4063.72 95
4063.87 101
4064.01 106
4064.16 109
4064.31 110
4064.45 111
4064.60 111
4064.75 111
4064.89 109
4065.04 107
4065.18 103
4065.33 98
4065.48 89
4065.62 79
4065.77 68
4065.92 58
4066.06 51
4066.21 49
4066.35 54
4066.50 65
4066.65 81
4066.79 99
4066.94 117
4067.09 131
4067.23 139
4067.38 142
4067.52 139
4067.67 132
4067.82 123
4067.96 116
4068.11 111
4068.26 111
4068.40 115
4068.55 125
4068.70 138
4068.84 152
4068.99 165
4069.13 175
4069.28 179
4069.43 177
4069.57 168
4069.72 156
4069.87 142
4070.01 128
4070.16 116
4070.31 107
4070.45 101
4070.60 97
4070.74 95
4070.89 93
4071.04 91
4071.18 90
4071.33 88
4071.48 86
4071.62 84
4071.77 81
4071.92 80
4072.06 79
4072.21 81
4072.36 84
4072.50 90
4072.65 97
4072.79 103
4072.94 108
4073.09 109
4073.23 107
4073.38 101
4073.53 92
4073.67 81
4073.82 70
4073.97 59
4074.11 50
4074.26 44
4074.41 41
4074.55 39
4074.70 38
4074.84 36
4074.99 32
4075.14 26
4075.28 19
4075.43 10
4075.58 1
4075.72 0
4075.87 0
4076.02 0
4076.16 0
4076.31 0
4076.46 0
4076.60 3
4076.75 7
4076.90 9
4077.04 9
4077.19 7
4077.34 5
4077.48 3
4077.63 2
4077.77 3
4077.92 7
4078.07 12
4078.21 18
4078.36 24
4078.51 31
4078.65 36
4078.80 42
4078.95 47
4079.09 52
4079.24 59
4079.39 67
4079.53 75
4079.68 84
4079.83 91
4079.97 97
4080.12 102
4080.27 105
4080.41 107
4080.56 107
4080.71 106
4080.85 103
4081.00 99
4081.15 94
4081.29 89
4081.44 84
4081.58 80
4081.73 79
4081.88 79
4082.02 81
4082.17 82
4082.32 83
4082.46 81
4082.61 77
4082.76 71
4082.90 64
4083.05 56
4083.20 49
4083.34 44
4083.49 39
4083.64 36
4083.78 35
4083.93 34
4084.08 35
4084.22 39
4084.37 46
4084.52 57
4084.66 71
4084.81 85
4084.96 97
4085.10 104
4085.25 105
4085.40 99
4085.54 88
4085.69 74
4085.84 59
4085.98 46
4086.13 37
4086.28 32
4086.42 29
4086.57 29
4086.72 30
4086.86 32
4087.01 34
4087.16 35
4087.30 35
4087.45 35
4087.60 35
4087.74 35
4087.89 34
4088.04 34
4088.18 34
4088.33 36
4088.48 38
4088.62 40
4088.77 42
4088.92 43
4089.06 45
4089.21 46
4089.36 47
4089.50 50
4089.65 54
4089.80 61
4089.94 69
4090.09 78
4090.24 87
4090.38 94
4090.53 99
4090.68 102
4090.82 103
4090.97 103
4091.12 103
4091.27 105
4091.41 109
4091.56 113
4091.71 119
4091.85 126
4092.00 132
4092.15 138
4092.29 145
4092.44 150
4092.59 156
4092.73 161
4092.88 165
4093.03 171
4093.17 178
4093.32 188
4093.47 202
4093.61 220
4093.76 241
4093.91 263
4094.05 283
4094.20 298
4094.35 309
4094.49 314
4094.64 313
4094.79 310
4094.93 304
4095.08 298
4095.23 293
4095.38 290
4095.52 289
4095.67 289
4095.82 289
4095.96 291
4096.11 292
4096.26 294
4096.40 295
4096.55 295
4096.70 295
4096.84 294
4096.99 291
4097.14 287
4097.28 281
4097.43 275
4097.58 267
4097.73 259
4097.87 250
4098.02 242
4098.17 235
4098.31 230
4098.46 227
4098.61 226
4098.75 227
4098.90 228
4099.05 228
4099.19 227
4099.34 223
4099.49 217
4099.63 207
4099.78 197
4099.93 185
4100.08 173
4100.22 161
4100.37 148
4100.52 135
4100.66 121
4100.81 106
4100.96 92
4101.10 81
4101.25 73
4101.40 71
4101.54 74
4101.69 83
4101.84 96
4101.99 110
4102.13 124
4102.28 136
4102.43 145
4102.57 149
4102.72 150
4102.87 148
4103.01 144
4103.16 138
4103.31 131
4103.46 123
4103.60 113
4103.75 101
4103.90 89
4104.04 76
4104.19 64
4104.34 54
4104.48 46
4104.63 41
4104.78 37
4104.93 34
4105.07 33
4105.22 32
4105.37 32
4105.51 32
4105.66 31
4105.81 30
4105.95 27
4106.10 22
4106.25 15
4106.40 7
4106.54 0
4106.69 0
4106.84 0
4106.98 0
4107.13 0
4107.28 0
4107.42 0
4107.57 0
4107.72 5
4107.87 17
4108.01 30
4108.16 41
4108.31 50
4108.45 58
4108.60 62
4108.75 65
4108.90 65
4109.04 63
4109.19 59
4109.34 54
4109.48 48
4109.63 42
4109.78 36
4109.92 31
4110.07 28
4110.22 28
4110.37 31
4110.51 37
4110.66 46
4110.81 57
4110.95 68
4111.10 81
4111.25 92
4111.40 102
4111.54 110
4111.69 115
4111.84 117
4111.98 116
4112.13 112
4112.28 107
4112.43 102
4112.57 96
4112.72 91
4112.87 86
4113.01 82
4113.16 79
4113.31 75
4113.46 70
4113.60 65
4113.75 59
4113.90 52
4114.04 45
4114.19 39
4114.34 35
4114.49 32
4114.63 32
4114.78 34
4114.93 37
4115.07 40
4115.22 44
4115.37 46
4115.52 47
4115.66 46
4115.81 45
4115.96 43
4116.10 41
4116.25 39
4116.40 38
4116.55 38
4116.69 38
4116.84 38
4116.99 39
4117.14 40
4117.28 43
4117.43 46
4117.58 50
4117.72 55
4117.87 59
4118.02 61
4118.17 62
4118.31 59
4118.46 54
4118.61 47
4118.75 37
4118.90 26
4119.05 16
4119.20 6
4119.34 0
4119.49 0
4119.64 0
4119.79 0
4119.93 0
4120.08 4
4120.23 10
4120.37 17
4120.52 23
4120.67 27
4120.82 28
4120.96 27
4121.11 24
4121.26 19
4121.41 14
4121.55 8
4121.70 4
4121.85 1
4122.00 0
4122.14 1
4122.29 4
4122.44 9
4122.58 15
4122.73 22
4122.88 31
4123.03 41
4123.17 51
4123.32 61
4123.47 72
4123.62 82
4123.76 91
4123.91 99
4124.06 107
4124.20 113
4124.35 118
4124.50 122
4124.65 126
4124.79 129
4124.94 131
4125.09 134
4125.24 136
4125.38 137
4125.53 139
4125.68 140
4125.83 140
4125.97 140
4126.12 140
4126.27 140
4126.42 139
4126.56 138
4126.71 137
4126.86 134
4127.00 131
4127.15 127
4127.30 123
4127.45 119
4127.59 117
4127.74 116
4127.89 117
4128.04 120
4128.18 124
4128.33 127
4128.48 129
4128.63 130
4128.77 128
4128.92 124
4129.07 117
4129.22 108
4129.36 98
4129.51 87
4129.66 77
4129.81 69
4129.95 63
4130.10 61
4130.25 62
4130.40 65
4130.54 69
4130.69 73
4130.84 73
4130.99 70
4131.13 63
4131.28 51
4131.43 36
4131.58 20
4131.72 5
4131.87 0
4132.02 0
4132.17 0
4132.31 0
4132.46 0
4132.61 0
4132.76 0
4132.90 0
4133.05 3
4133.20 15
4133.35 26
4133.49 38
4133.64 48
4133.79 56
4133.94 61
4134.08 64
4134.23 65
4134.38 65
4134.53 66
4134.67 68
4134.82 71
4134.97 75
4135.12 79
4135.26 81
4135.41 81
4135.56 80
4135.71 79
4135.85 78
4136.00 80
4136.15 85
4136.30 92
4136.44 100
4136.59 107
4136.74 110
4136.89 108
4137.03 101
4137.18 89
4137.33 76
4137.48 64
4137.62 55
4137.77 52
4137.92 53
4138.07 57
4138.21 63
4138.36 67
4138.51 68
4138.66 66
4138.81 62
4138.95 59
4139.10 59
4139.25 65
4139.40 76
4139.54 90
4139.69 107
4139.84 122
4139.99 134
4140.13 141
4140.28 142
4140.43 137
4140.58 129
4140.72 119
4140.87 109
4141.02 101
4141.17 94
4141.31 89
4141.46 85
4141.61 81
4141.76 77
4141.91 71
4142.05 65
4142.20 57
4142.35 48
4142.50 38
4142.64 28
4142.79 19
4142.94 10
4143.09 3
4143.23 0
4143.38 0
4143.53 0
4143.68 3
4143.83 9
4143.97 16
4144.12 23
4144.27 30
4144.42 36
4144.56 42
4144.71 48
4144.86 55
4145.01 62
4145.15 70
4145.30 78
4145.45 86
4145.60 95
4145.75 103
4145.89 110
4146.04 118
4146.19 124
4146.34 128
4146.48 129
4146.63 126
4146.78 120
4146.93 110
4147.08 97
4147.22 82
4147.37 68
4147.52 54
4147.67 41
4147.81 29
4147.96 17
4148.11 7
4148.26 0
4148.41 0
4148.55 0
4148.70 0
4148.85 0
4149.00 0
4149.14 0
4149.29 0
4149.44 0
4149.59 7
4149.74 17
4149.88 28
4150.03 39
4150.18 48
4150.33 55
4150.47 59
4150.62 62
4150.77 63
4150.92 63
4151.07 65
4151.21 68
4151.36 74
4151.51 81
4151.66 89
4151.80 98
4151.95 107
4152.10 115
4152.25 124
4152.40 132
4152.54 140
4152.69 147
4152.84 153
4152.99 157
4153.14 158
4153.28 157
4153.43 151
4153.58 143
4153.73 131
4153.87 117
4154.02 102
4154.17 87
4154.32 74
4154.47 64
4154.61 58
4154.76 56
4154.91 57
4155.06 62
4155.21 69
4155.35 77
4155.50 86
4155.65 94
4155.80 101
4155.95 105
4156.09 107
4156.24 107
4156.39 104
4156.54 99
4156.68 95
4156.83 92
4156.98 90
4157.13 91
4157.28 92
4157.42 95
4157.57 97
4157.72 98
4157.87 97
4158.02 94
4158.16 89
4158.31 83
4158.46 77
4158.61 70
4158.76 64
4158.90 58
4159.05 53
4159.20 48
4159.35 46
4159.50 45
4159.64 48
4159.79 53
4159.94 60
4160.09 69
4160.24 76
4160.38 82
4160.53 85
4160.68 84
4160.83 79
4160.98 72
4161.12 63
4161.27 55
4161.42 47
4161.57 43
4161.72 41
4161.86 43
4162.01 49
4162.16 57
4162.31 67
4162.46 76
4162.60 83
4162.75 86
4162.90 86
4163.05 83
4163.20 78
4163.34 74
4163.49 71
4163.64 69
4163.79 69
4163.94 68
4164.08 65
4164.23 59
4164.38 50
4164.53 40
4164.68 29
4164.82 21
4164.97 15
4165.12 14
4165.27 17
4165.42 23
4165.57 33
4165.71 44
4165.86 57
4166.01 71
4166.16 85
4166.31 99
4166.45 112
4166.60 125
4166.75 136
4166.90 144
4167.05 151
4167.19 156
4167.34 160
4167.49 162
4167.64 164
4167.79 165
4167.93 165
4168.08 163
4168.23 159
4168.38 154
4168.53 148
4168.68 141
4168.82 134
4168.97 128
4169.12 123
4169.27 118
4169.42 113
4169.56 108
4169.71 102
4169.86 98
4170.01 95
4170.16 95
4170.31 98
4170.45 106
4170.60 117
4170.75 132
4170.90 150
4171.05 167
4171.19 185
4171.34 200
4171.49 212
4171.64 220
4171.79 224
4171.94 224
4172.08 221
4172.23 215
4172.38 208
4172.53 200
4172.68 192
4172.82 184
4172.97 175
4173.12 167
4173.27 159
4173.42 151
4173.57 145
4173.71 140
4173.86 136
4174.01 133
4174.16 131
4174.31 129
4174.45 125
4174.60 120
4174.75 115
4174.90 108
4175.05 102
4175.20 97
4175.34 94
4175.49 92
4175.64 92
4175.79 95
4175.94 100
4176.09 106
4176.23 112
4176.38 118
4176.53 122
4176.68 122
4176.83 118
4176.98 109
4177.12 97
4177.27 82
4177.42 66
4177.57 50
4177.72 36
4177.86 24
4178.01 15
4178.16 9
4178.31 6
4178.46 5
4178.61 6
4178.75 6
4178.90 5
4179.05 3
4179.20 0
4179.35 0
4179.50 0
4179.64 0
4179.79 0
4179.94 0
4180.09 0
4180.24 0
4180.39 6
4180.53 10
4180.68 12
4180.83 12
4180.98 11
4181.13 10
4181.28 10
4181.42 12
4181.57 15
4181.72 18
4181.87 19
4182.02 17
4182.17 13
4182.32 6
4182.46 0
4182.61 0
4182.76 0
4182.91 0
4183.06 0
4183.21 5
4183.35 18
4183.50 33
4183.65 48
4183.80 61
4183.95 71
4184.10 77
4184.24 79
4184.39 77
4184.54 72
4184.69 66
4184.84 59
4184.99 52
4185.13 47
4185.28 44
4185.43 43
4185.58 43
4185.73 45
4185.88 48
4186.03 53
4186.17 59
4186.32 66
4186.47 74
4186.62 82
4186.77 87
4186.92 89
4187.06 89
4187.21 85
4187.36 78
4187.51 71
4187.66 63
4187.81 55
4187.96 49
4188.10 44
4188.25 40
4188.40 38
4188.55 37
4188.70 38
4188.85 40
4188.99 45
4189.14 52
4189.29 61
4189.44 70
4189.59 81
4189.74 91
4189.89 99
4190.03 106
4190.18 110
4190.33 112
4190.48 112
4190.63 110
4190.78 107
4190.93 103
4191.07 97
4191.22 91
4191.37 83
4191.52 73
4191.67 63
4191.82 52
4191.97 41
4192.11 31
4192.26 23
4192.41 15
4192.56 9
4192.71 4
4192.86 0
4193.01 0
4193.15 0
4193.30 0
4193.45 4
4193.60 12
4193.75 21
4193.90 30
4194.05 38
4194.19 42
4194.34 43
4194.49 39
4194.64 32
4194.79 21
4194.94 10
4195.09 0
4195.23 0
4195.38 0
4195.53 0
4195.68 0
4195.83 0
4195.98 9
4196.13 18
4196.27 24
4196.42 28
4196.57 28
4196.72 26
4196.87 22
4197.02 20
4197.17 20
4197.31 21
4197.46 24
4197.61 28
4197.76 31
4197.91 32
4198.06 31
4198.21 28
4198.36 23
4198.50 18
4198.65 13
4198.80 9
4198.95 5
4199.10 2
4199.25 0
4199.40 0
4199.54 0
4199.69 1
4199.84 6
4199.99 12
4200.14 19
4200.29 25
4200.44 29
4200.59 30
4200.73 28
4200.88 25
4201.03 23
4201.18 22
4201.33 22
4201.48 25
4201.63 29
4201.78 32
4201.92 34
4202.07 33
4202.22 30
4202.37 24
4202.52 16
4202.67 8
4202.82 0
4202.97 0
4203.11 0
4203.26 0
4203.41 0
4203.56 0
4203.71 0
4203.86 0
4204.01 10
4204.16 22
4204.30 33
4204.45 42
4204.60 50
4204.75 57
4204.90 66
4205.05 77
4205.20 90
4205.35 104
4205.49 119
4205.64 132
4205.79 143
4205.94 151
4206.09 158
4206.24 163
4206.39 167
4206.54 171
4206.68 174
4206.83 177
4206.98 179
4207.13 180
4207.28 180
4207.43 179
4207.58 177
4207.73 174
4207.88 171
4208.02 167
4208.17 162
4208.32 159
4208.47 157
4208.62 157
4208.77 161
4208.92 166
4209.07 172
4209.21 178
4209.36 182
4209.51 183
4209.66 182
4209.81 178
4209.96 174
4210.11 170
4210.26 168
4210.41 166
4210.55 166
4210.70 166
4210.85 166
4211.00 167
4211.15 169
4211.30 172
4211.45 177
4211.60 183
4211.75 190
4211.89 197
4212.04 202
4212.19 203
4212.34 201
4212.49 195
4212.64 186
4212.79 174
4212.94 161
4213.09 149
4213.24 138
4213.38 130
4213.53 123
4213.68 119
4213.83 115
4213.98 111
4214.13 107
4214.28 103
4214.43 99
4214.58 96
4214.72 96
4214.87 98
4215.02 105
4215.17 114
4215.32 124
4215.47 134
4215.62 141
4215.77 145
4215.92 146
4216.07 144
4216.21 140
4216.36 136
4216.51 132
4216.66 130
4216.81 129
4216.96 129
4217.11 129
4217.26 130
4217.41 130
4217.56 130
4217.70 128
4217.85 125
4218.00 120
4218.15 112
4218.30 103
4218.45 92
4218.60 80
4218.75 68
4218.90 57
4219.05 49
4219.19 45
4219.34 44
4219.49 46
4219.64 51
4219.79 55
4219.94 59
4220.09 61
4220.24 62
4220.39 63
4220.54 63
4220.68 64
4220.83 65
4220.98 66
4221.13 67
4221.28 67
4221.43 67
4221.58 68
4221.73 69
4221.88 71
4222.03 73
4222.18 75
4222.32 76
4222.47 74
4222.62 71
4222.77 64
4222.92 57
4223.07 49
4223.22 40
4223.37 32
4223.52 22
4223.67 12
4223.82 2
4223.96 0
4224.11 0
4224.26 0
4224.41 0
4224.56 0
4224.71 0
4224.86 2
4225.01 9
4225.16 14
4225.31 15
4225.46 14
4225.60 10
4225.75 7
4225.90 4
4226.05 2
4226.20 4
4226.35 7
4226.50 13
4226.65 21
4226.80 29
4226.95 39
4227.10 49
4227.25 60
4227.39 70
4227.54 77
4227.69 83
4227.84 86
4227.99 88
4228.14 88
4228.29 87
4228.44 86
4228.59 86
4228.74 86
4228.89 85
4229.04 84
4229.19 82
4229.33 80
4229.48 77
4229.63 75
4229.78 72
4229.93 68
4230.08 64
4230.23 59
4230.38 52
4230.53 43
4230.68 34
4230.83 26
4230.98 19
4231.13 16
4231.27 18
4231.42 23
4231.57 33
4231.72 44
4231.87 57
4232.02 70
4232.17 82
4232.32 94
4232.47 104
4232.62 113
4232.77 122
4232.92 129
4233.07 136
4233.21 140
4233.36 142
4233.51 142
4233.66 140
4233.81 137
4233.96 133
4234.11 129
4234.26 126
4234.41 122
4234.56 120
4234.71 118
4234.86 117
4235.01 116
4235.16 115
4235.30 115
4235.45 114
4235.60 112
4235.75 110
4235.90 108
4236.05 106
4236.20 105
4236.35 106
4236.50 109
4236.65 115
4236.80 122
4236.95 130
4237.10 137
4237.25 141
4237.40 142
4237.54 140
4237.69 134
4237.84 125
4237.99 117
4238.14 109
4238.29 104
4238.44 103
4238.59 105
4238.74 111
4238.89 119
4239.04 127
4239.19 135
4239.34 142
4239.49 146
4239.64 148
4239.79 150
4239.93 151
4240.08 154
4240.23 159
4240.38 164
4240.53 168
4240.68 170
4240.83 170
4240.98 165
4241.13 158
4241.28 149
4241.43 139
4241.58 132
4241.73 128
4241.88 127
4242.03 129
4242.18 134
4242.33 140
4242.48 147
4242.62 152
4242.77 157
4242.92 158
4243.07 156
4243.22 152
4243.37 144
4243.52 134
4243.67 123
4243.82 112
4243.97 103
4244.12 95
4244.27 89
4244.42 84
4244.57 79
4244.72 75
4244.87 71
4245.02 68
4245.17 65
4245.31 65
4245.46 66
4245.61 69
4245.76 73
4245.91 78
4246.06 81
4246.21 83
4246.36 83
4246.51 82
4246.66 79
4246.81 75
4246.96 72
4247.11 69
4247.26 66
4247.41 62
4247.56 57
4247.71 51
4247.86 42
4248.01 32
4248.16 21
4248.31 9
4248.45 0
4248.60 0
4248.75 0
4248.90 0
4249.05 0
4249.20 0
4249.35 0
4249.50 0
4249.65 1
4249.80 11
4249.95 22
4250.10 33
4250.25 42
4250.40 51
4250.55 57
4250.70 61
4250.85 63
4251.00 62
4251.15 59
4251.30 55
4251.45 51
4251.60 48
4251.75 46
4251.90 46
4252.04 48
4252.19 52
4252.34 57
4252.49 63
4252.64 71
4252.79 79
4252.94 86
4253.09 93
4253.24 97
4253.39 98
4253.54 96
4253.69 92
4253.84 87
4253.99 82
4254.14 78
4254.29 77
4254.44 76
4254.59 77
4254.74 78
4254.89 78
4255.04 78
4255.19 77
4255.34 76
4255.49 76
4255.64 79
4255.79 84
4255.94 92
4256.09 102
4256.23 114
4256.38 126
4256.53 138
4256.68 149
4256.83 157
4256.98 163
4257.13 168
4257.28 171
4257.43 172
4257.58 172
4257.73 172
4257.88 172
4258.03 173
4258.18 177
4258.33 182
4258.48 189
4258.63 196
4258.78 201
4258.93 201
4259.08 198
4259.23 190
4259.38 181
4259.53 172
4259.68 166
4259.83 164
4259.98 168
4260.13 175
4260.28 186
4260.43 198
4260.58 210
4260.73 221
4260.88 231
4261.03 238
4261.18 243
4261.33 244
4261.48 242
4261.63 237
4261.77 230
4261.92 223
4262.07 216
4262.22 211
4262.37 209
4262.52 209
4262.67 210
4262.82 211
4262.97 211
4263.12 211
4263.27 210
4263.42 210
4263.57 213
4263.72 218
4263.87 227
4264.02 239
4264.17 253
4264.32 267
4264.47 280
4264.62 288
4264.77 292
4264.92 290
4265.07 284
4265.22 274
4265.37 264
4265.52 255
4265.67 250
4265.82 249
4265.97 253
4266.12 260
4266.27 271
4266.42 282
4266.57 293
4266.72 300
4266.87 304
4267.02 306
4267.17 305
4267.32 303
4267.47 301
4267.62 299
4267.77 298
4267.92 296
4268.07 291
4268.22 284
4268.37 274
4268.52 260
4268.67 245
4268.82 230
4268.97 215
4269.12 202
4269.27 190
4269.42 179
4269.57 169
4269.72 160
4269.87 153
4270.02 148
4270.17 145
4270.32 145
4270.47 147
4270.62 151
4270.77 156
4270.92 159
4271.07 159
4271.22 157
4271.37 151
4271.52 143
4271.67 133
4271.82 123
4271.97 113
4272.12 106
4272.27 101
4272.42 97
4272.57 95
4272.72 93
4272.87 93
4273.02 92
4273.17 92
4273.32 93
4273.47 94
4273.62 95
4273.77 95
4273.92 95
4274.07 94
4274.22 93
4274.37 91
4274.52 89
4274.67 88
4274.82 86
4274.97 84
4275.12 81
4275.27 78
4275.42 74
4275.57 71
4275.72 69
4275.87 68
4276.02 70
4276.17 73
4276.32 74
4276.47 74
4276.62 70
4276.77 62
4276.92 51
4277.07 39
4277.22 26
4277.37 16
4277.52 10
4277.67 8
4277.82 9
4277.97 13
4278.12 19
4278.27 25
4278.42 31
4278.57 34
4278.72 37
4278.87 38
4279.02 38
4279.17 38
4279.32 38
4279.47 39
4279.62 41
4279.77 43
4279.92 47
4280.07 51
4280.22 55
4280.37 59
4280.52 62
4280.67 64
4280.82 66
4280.97 68
4281.12 71
4281.27 74
4281.42 78
4281.57 81
4281.72 84
4281.87 83
4282.02 80
4282.17 74
4282.32 66
4282.47 57
4282.62 50
4282.77 44
4282.92 42
4283.07 42
4283.22 44
4283.37 48
4283.52 52
4283.67 58
4283.82 64
4283.97 71
4284.12 79
4284.27 87
4284.42 96
4284.57 105
4284.72 114
4284.87 121
4285.02 128
4285.17 134
4285.32 139
4285.47 143
4285.62 145
4285.77 146
4285.92 145
4286.07 142
4286.22 138
4286.37 133
4286.52 127
4286.67 122
4286.82 116
4286.98 111
4287.13 107
4287.28 103
4287.43 99
4287.58 95
4287.73 90
4287.88 85
4288.03 80
4288.18 75
4288.33 70
4288.48 66
4288.63 64
4288.78 64
4288.93 65
4289.08 67
4289.23 70
4289.38 74
4289.53 78
4289.68 82
4289.83 87
4289.98 91
4290.13 96
4290.28 100
4290.43 104
4290.58 106
4290.73 105
4290.88 103
4291.03 99
4291.18 94
4291.33 89
4291.48 84
4291.63 80
4291.78 76
4291.93 73
4292.08 69
4292.23 64
4292.38 58
4292.54 51
4292.69 42
4292.84 32
4292.99 22
4293.14 12
4293.29 2
4293.44 0
4293.59 0
4293.74 0
4293.89 0
4294.04 0
4294.19 0
4294.34 0
4294.49 0
4294.64 8
4294.79 16
4294.94 23
4295.09 29
4295.24 34
4295.39 40
4295.54 47
4295.69 55
4295.84 64
4295.99 72
4296.14 80
4296.29 86
4296.44 89
4296.59 91
4296.75 91
4296.90 90
4297.05 88
4297.20 87
4297.35 87
4297.50 88
4297.65 91
4297.80 94
4297.95 98
4298.10 102
4298.25 106
4298.40 108
4298.55 109
4298.70 109
4298.85 107
4299.00 106
4299.15 104
4299.30 103
4299.45 101
4299.60 100
4299.75 98
4299.90 96
4300.05 94
4300.20 91
4300.36 88
4300.51 84
4300.66 81
4300.81 77
4300.96 73
4301.11 69
4301.26 66
4301.41 65
4301.56 65
4301.71 67
4301.86 71
4302.01 75
4302.16 79
4302.31 82
4302.46 84
4302.61 85
4302.76 85
4302.91 85
4303.06 86
4303.21 87
4303.37 89
4303.52 91
4303.67 92
4303.82 92
4303.97 89
4304.12 84
4304.27 76
4304.42 66
4304.57 55
4304.72 43
4304.87 33
4305.02 24
4305.17 16
4305.32 10
4305.47 5
4305.62 0
4305.77 0
4305.92 0
4306.07 0
4306.23 0
4306.38 0
4306.53 0
4306.68 0
4306.83 0
4306.98 11
4307.13 24
4307.28 39
4307.43 54
4307.58 69
4307.73 82
4307.88 92
4308.03 98
4308.18 99
4308.33 96
4308.48 90
4308.63 80
4308.79 68
4308.94 57
4309.09 48
4309.24 42
4309.39 39
4309.54 40
4309.69 45
4309.84 53
4309.99 61
4310.14 69
4310.29 76
4310.44 80
4310.59 81
4310.74 79
4310.89 75
4311.04 70
4311.20 65
4311.35 61
4311.50 58
4311.65 55
4311.80 54
4311.95 52
4312.10 51
4312.25 48
4312.40 45
4312.55 42
4312.70 40
4312.85 40
4313.00 42
4313.15 47
4313.30 56
4313.46 66
4313.61 77
4313.76 87
4313.91 94
4314.06 99
4314.21 102
4314.36 103
4314.51 103
4314.66 103
4314.81 103
4314.96 104
4315.11 102
4315.26 98
4315.41 91
4315.56 82
4315.72 72
4315.87 63
4316.02 58
4316.17 56
4316.32 60
4316.47 66
4316.62 73
4316.77 80
4316.92 84
4317.07 84
4317.22 82
4317.37 78
4317.52 72
4317.68 67
4317.83 62
4317.98 58
4318.13 55
4318.28 54
4318.43 54
4318.58 56
4318.73 60
4318.88 68
4319.03 76
4319.18 86
4319.33 95
4319.48 103
4319.64 108
4319.79 110
4319.94 110
4320.09 108
4320.24 105
4320.39 101
4320.54 97
4320.69 92
4320.84 87
4320.99 83
4321.14 80
4321.29 77
4321.45 75
4321.60 74
4321.75 73
4321.90 71
4322.05 67
4322.20 63
4322.35 58
4322.50 54
4322.65 52
4322.80 52
4322.95 54
4323.10 59
4323.26 65
4323.41 73
4323.56 80
4323.71 85
4323.86 87
4324.01 86
4324.16 82
4324.31 74
4324.46 63
4324.61 51
4324.76 38
4324.91 26
4325.07 16
4325.22 9
4325.37 6
4325.52 7
4325.67 11
4325.82 16
4325.97 20
4326.12 23
4326.27 22
4326.42 17
4326.57 9
4326.73 0
4326.88 0
4327.03 0
4327.18 0
4327.33 0
4327.48 0
4327.63 0
4327.78 0
4327.93 10
4328.08 25
4328.23 39
4328.39 52
4328.54 62
4328.69 68
4328.84 70
4328.99 69
4329.14 65
4329.29 59
4329.44 54
4329.59 51
4329.74 50
4329.90 52
4330.05 55
4330.20 60
4330.35 64
4330.50 67
4330.65 69
4330.80 70
4330.95 69
4331.10 67
4331.25 64
4331.41 61
4331.56 57
4331.71 53
4331.86 51
4332.01 51
4332.16 54
4332.31 60
4332.46 68
4332.61 76
4332.76 84
4332.92 89
4333.07 91
4333.22 89
4333.37 82
4333.52 73
4333.67 61
4333.82 49
4333.97 38
4334.12 29
4334.27 23
4334.43 20
4334.58 19
4334.73 20
4334.88 21
4335.03 21
4335.18 19
4335.33 16
4335.48 11
4335.63 6
4335.79 2
4335.94 2
4336.09 4
4336.24 9
4336.39 18
4336.54 29
4336.69 40
4336.84 51
4336.99 59
4337.14 65
4337.30 67
4337.45 65
4337.60 61
4337.75 56
4337.90 52
4338.05 50
4338.20 52
4338.35 57
4338.50 66
4338.66 77
4338.81 90
4338.96 104
4339.11 116
4339.26 126
4339.41 134
4339.56 139
4339.71 140
4339.87 139
4340.02 135
4340.17 130
4340.32 123
4340.47 117
4340.62 112
4340.77 108
4340.92 106
4341.07 105
4341.23 105
4341.38 104
4341.53 101
4341.68 95
4341.83 88
4341.98 77
4342.13 65
4342.28 53
4342.43 42
4342.59 33
4342.74 28
4342.89 27
4343.04 30
4343.19 36
4343.34 45
4343.49 54
4343.64 63
4343.80 69
4343.95 73
4344.10 74
4344.25 73
4344.40 69
4344.55 64
4344.70 58
4344.85 51
4345.01 45
4345.16 39
4345.31 35
4345.46 31
4345.61 29
4345.76 28
4345.91 27
4346.06 27
4346.22 28
4346.37 27
4346.52 26
4346.67 24
4346.82 21
4346.97 17
4347.12 12
4347.27 8
4347.43 4
4347.58 1
4347.73 0
4347.88 0
4348.03 0
4348.18 0
4348.33 0
4348.48 0
4348.64 0
4348.79 1
4348.94 6
4349.09 10
4349.24 12
4349.39 11
4349.54 8
4349.70 2
4349.85 0
4350.00 0
4350.15 0
4350.30 0
4350.45 0
4350.60 5
4350.75 13
4350.91 21
4351.06 29
4351.21 35
4351.36 40
4351.51 45
4351.66 50
4351.81 55
4351.97 61
4352.12 68
4352.27 74
4352.42 80
4352.57 86
4352.72 89
4352.87 91
4353.02 92
4353.18 90
4353.33 86
4353.48 80
4353.63 72
4353.78 63
4353.93 53
4354.08 42
4354.24 32
4354.39 23
4354.54 15
4354.69 11
4354.84 10
4354.99 13
4355.14 20
4355.30 30
4355.45 42
4355.60 55
4355.75 69
4355.90 82
4356.05 93
4356.20 100
4356.36 104
4356.51 103
4356.66 97
4356.81 87
4356.96 75
4357.11 61
4357.26 49
4357.42 39
4357.57 33
4357.72 30
4357.87 31
4358.02 34
4358.17 38
4358.32 43
4358.48 48
4358.63 54
4358.78 63
4358.93 74
4359.08 87
4359.23 103
4359.38 118
4359.54 132
4359.69 141
4359.84 146
4359.99 145
4360.14 139
4360.29 130
4360.45 120
4360.60 110
4360.75 102
4360.90 95
4361.05 89
4361.20 84
4361.35 79
4361.51 74
4361.66 68
4361.81 60
4361.96 51
4362.11 40
4362.26 28
4362.41 15
4362.57 3
4362.72 0
4362.87 0
4363.02 0
4363.17 0
4363.32 0
4363.48 0
4363.63 0
4363.78 0
4363.93 10
4364.08 22
4364.23 32
4364.39 40
4364.54 45
4364.69 49
4364.84 50
4364.99 51
4365.14 52
4365.29 53
4365.45 54
4365.60 55
4365.75 56
4365.90 57
4366.05 56
4366.20 57
4366.36 58
4366.51 61
4366.66 67
4366.81 78
4366.96 93
4367.11 114
4367.27 138
4367.42 164
4367.57 188
4367.72 209
4367.87 222
4368.02 228
4368.18 227
4368.33 219
4368.48 208
4368.63 194
4368.78 181
4368.93 169
4369.09 158
4369.24 149
4369.39 140
4369.54 131
4369.69 124
4369.84 119
4369.99 118
4370.15 119
4370.30 125
4370.45 134
4370.60 146
4370.75 159
4370.91 171
4371.06 181
4371.21 189
4371.36 195
4371.51 198
4371.66 198
4371.82 197
4371.97 194
4372.12 189
4372.27 183
4372.42 176
4372.57 169
4372.73 161
4372.88 154
4373.03 147
4373.18 140
4373.33 134
4373.48 128
4373.64 123
4373.79 120
4373.94 118
4374.09 119
4374.24 122
4374.39 125
4374.55 129
4374.70 130
4374.85 129
4375.00 126
4375.15 120
4375.30 114
4375.46 109
4375.61 105
4375.76 105
4375.91 108
4376.06 113
4376.22 120
4376.37 126
4376.52 130
4376.67 132
4376.82 130
4376.97 126
4377.13 122
4377.28 118
4377.43 117
4377.58 118
4377.73 123
4377.89 129
4378.04 137
4378.19 144
4378.34 151
4378.49 157
4378.64 162
4378.80 167
4378.95 171
4379.10 174
4379.25 176
4379.40 178
4379.56 180
4379.71 182
4379.86 183
4380.01 184
4380.16 185
4380.31 185
4380.47 183
4380.62 179
4380.77 174
4380.92 169
4381.07 164
4381.23 160
4381.38 156
4381.53 152
4381.68 148
4381.83 142
4381.98 135
4382.14 127
4382.29 119
4382.44 115
4382.59 116
4382.74 123
4382.90 136
4383.05 154
4383.20 176
4383.35 199
4383.50 220
4383.66 237
4383.81 249
4383.96 256
4384.11 257
4384.26 254
4384.42 247
4384.57 237
4384.72 225
4384.87 211
4385.02 197
4385.17 184
4385.33 173
4385.48 167
4385.63 167
4385.78 173
4385.93 185
4386.09 200
4386.24 217
4386.39 233
4386.54 245
4386.69 251
4386.85 252
4387.00 247
4387.15 238
4387.30 225
4387.45 212
4387.61 198
4387.76 186
4387.91 177
4388.06 170
4388.21 167
4388.37 168
4388.52 173
4388.67 182
4388.82 193
4388.97 205
4389.13 217
4389.28 228
4389.43 237
4389.58 243
4389.73 247
4389.89 248
4390.04 248
4390.19 247
4390.34 244
4390.49 240
4390.65 235
4390.80 229
4390.95 223
4391.10 217
4391.25 212
4391.41 209
4391.56 209
4391.71 211
4391.86 215
4392.01 220
4392.17 225
4392.32 230
4392.47 232
4392.62 231
4392.77 227
4392.93 221
4393.08 212
4393.23 201
4393.38 189
4393.54 178
4393.69 168
4393.84 160
4393.99 155
4394.14 153
4394.30 152
4394.45 152
4394.60 152
4394.75 151
4394.90 148
4395.06 142
4395.21 136
4395.36 129
4395.51 121
4395.66 115
4395.82 109
4395.97 104
4396.12 100
4396.27 98
4396.42 96
4396.58 97
4396.73 99
4396.88 104
4397.03 111
4397.19 118
4397.34 127
4397.49 134
4397.64 141
4397.79 147
4397.95 152
4398.10 157
4398.25 163
4398.40 170
4398.55 178
4398.71 187
4398.86 195
4399.01 203
4399.16 209
4399.32 213
4399.47 214
4399.62 213
4399.77 209
4399.92 203
4400.08 196
4400.23 189
4400.38 183
4400.53 178
4400.69 175
4400.84 173
4400.99 171
4401.14 168
4401.29 164
4401.45 159
4401.60 155
4401.75 152
4401.90 151
4402.06 154
4402.21 158
4402.36 163
4402.51 168
4402.66 171
4402.82 171
4402.97 167
4403.12 161
4403.27 154
4403.43 146
4403.58 139
4403.73 132
4403.88 127
4404.03 124
4404.19 124
4404.34 126
4404.49 130
4404.64 136
4404.80 142
4404.95 148
4405.10 151
4405.25 151
4405.40 146
4405.56 137
4405.71 125
4405.86 111
4406.01 98
4406.17 88
4406.32 82
4406.47 81
4406.62 83
4406.78 87
4406.93 91
4407.08 93
4407.23 94
4407.38 91
4407.54 86
4407.69 80
4407.84 74
4407.99 69
4408.15 67
4408.30 68
4408.45 73
4408.60 81
4408.76 92
4408.91 104
4409.06 115
4409.21 122
4409.37 125
4409.52 122
4409.67 114
4409.82 103
4409.97 90
4410.13 77
4410.28 67
4410.43 60
4410.58 57
4410.74 59
4410.89 64
4411.04 71
4411.19 80
4411.35 89
4411.50 97
4411.65 102
4411.80 104
4411.96 103
4412.11 101
4412.26 98
4412.41 96
4412.56 95
4412.72 96
4412.87 100
4413.02 105
4413.17 111
4413.33 116
4413.48 121
4413.63 124
4413.78 126
4413.94 126
4414.09 124
4414.24 121
4414.39 117
4414.55 111
4414.70 104
4414.85 95
4415.00 86
4415.16 77
4415.31 70
4415.46 66
4415.61 64
4415.77 67
4415.92 73
4416.07 83
4416.22 94
4416.38 107
4416.53 120
4416.68 133
4416.83 145
4416.99 155
4417.14 164
4417.29 171
4417.44 176
4417.60 179
4417.75 182
4417.90 184
4418.05 186
4418.21 188
4418.36 189
4418.51 189
4418.66 188
4418.82 187
4418.97 186
4419.12 185
4419.27 186
4419.43 190
4419.58 197
4419.73 206
4419.88 217
4420.04 229
4420.19 239
4420.34 248
4420.49 255
4420.65 259
4420.80 261
4420.95 261
4421.10 260
4421.26 258
4421.41 258
4421.56 259
4421.71 262
4421.87 269
4422.02 279
4422.17 292
4422.32 305
4422.48 319
4422.63 332
4422.78 344
4422.93 357
4423.09 373
4423.24 392
4423.39 416
4423.54 444
4423.70 474
4423.85 504
4424.00 532
4424.16 555
4424.31 573
4424.46 587
4424.61 596
4424.77 601
4424.92 604
4425.07 604
4425.22 601
4425.38 595
4425.53 585
4425.68 574
4425.83 563
4425.99 554
4426.14 550
4426.29 552
4426.44 560
4426.60 572
4426.75 588
4426.90 603
4427.06 615
4427.21 620
4427.36 618
4427.51 607
4427.67 589
4427.82 567
4427.97 543
4428.12 519
4428.28 497
4428.43 479
4428.58 463
4428.73 449
4428.89 438
4429.04 427
4429.19 417
4429.35 407
4429.50 399
4429.65 391
4429.80 385
4429.96 380
4430.11 375
4430.26 371
4430.41 365
4430.57 359
4430.72 352
4430.87 344
4431.03 336
4431.18 327
4431.33 317
4431.48 308
4431.64 298
4431.79 287
4431.94 276
4432.09 265
4432.25 253
4432.40 241
4432.55 228
4432.71 216
4432.86 204
4433.01 191
4433.16 178
4433.32 164
4433.47 149
4433.62 134
4433.77 118
4433.93 103
4434.08 90
4434.23 77
4434.39 67
4434.54 60
4434.69 54
4434.84 52
4435.00 51
4435.15 52
4435.30 55
4435.46 60
4435.61 65
4435.76 72
4435.91 79
4436.07 86
4436.22 92
4436.37 95
4436.52 94
4436.68 88
4436.83 76
4436.98 61
4437.14 42
4437.29 22
4437.44 3
4437.59 0
4437.75 0
4437.90 0
4438.05 0
4438.21 0
4438.36 0
4438.51 0
4438.66 4
4438.82 16
4438.97 25
4439.12 30
4439.28 30
4439.43 27
4439.58 22
4439.73 17
4439.89 15
4440.04 18
4440.19 27
4440.35 41
4440.50 59
4440.65 78
4440.80 95
4440.96 110
4441.11 120
4441.26 126
4441.42 127
4441.57 125
4441.72 121
4441.87 115
4442.03 109
4442.18 102
4442.33 96
4442.49 91
4442.64 87
4442.79 85
4442.95 85
4443.10 88
4443.25 93
4443.40 99
4443.56 105
4443.71 109
4443.86 110
4444.02 108
4444.17 102
4444.32 95
4444.47 88
4444.63 83
4444.78 80
4444.93 80
4445.09 82
4445.24 84
4445.39 86
4445.55 87
4445.70 86
4445.85 83
4446.00 81
4446.16 78
4446.31 75
4446.46 74
4446.62 73
4446.77 73
4446.92 74
4447.08 76
4447.23 78
4447.38 82
4447.53 86
4447.69 91
4447.84 96
4447.99 100
4448.15 103
4448.30 104
4448.45 103
4448.61 99
4448.76 94
4448.91 87
4449.06 81
4449.22 76
4449.37 72
4449.52 71
4449.68 73
4449.83 76
4449.98 79
4450.14 83
4450.29 86
4450.44 88
4450.59 90
4450.75 92
4450.90 94
4451.05 96
4451.21 99
4451.36 100
4451.51 102
4451.67 102
4451.82 102
4451.97 101
4452.13 98
4452.28 96
4452.43 92
4452.58 88
4452.74 83
4452.89 79
4453.04 77
4453.20 75
4453.35 76
4453.50 79
4453.66 83
4453.81 89
4453.96 95
4454.12 101
4454.27 106
4454.42 109
4454.58 110
4454.73 108
4454.88 104
4455.03 99
4455.19 96
4455.34 95
4455.49 97
4455.65 102
4455.80 110
4455.95 119
4456.11 126
4456.26 131
4456.41 132
4456.57 129
4456.72 124
4456.87 118
4457.03 112
4457.18 106
4457.33 102
4457.49 100
4457.64 100
4457.79 102
4457.94 105
4458.10 109
4458.25 113
4458.40 114
4458.56 113
4458.71 109
4458.86 102
4459.02 93
4459.17 83
4459.32 73
4459.48 64
4459.63 57
4459.78 51
4459.94 46
4460.09 41
4460.24 37
4460.40 35
4460.55 35
4460.70 37
4460.86 43
4461.01 50
4461.16 60
4461.32 70
4461.47 78
4461.62 84
4461.78 86
4461.93 84
4462.08 79
4462.23 71
4462.39 62
4462.54 54
4462.69 48
4462.85 45
4463.00 44
4463.15 45
4463.31 48
4463.46 50
4463.61 53
4463.77 54
4463.92 55
4464.07 56
4464.23 57
4464.38 58
4464.53 58
4464.69 57
4464.84 55
4464.99 51
4465.15 45
4465.30 38
4465.45 32
4465.61 26
4465.76 22
4465.91 20
4466.07 18
4466.22 18
4466.37 18
4466.53 18
4466.68 16
4466.83 13
4466.99 9
4467.14 3
4467.29 0
4467.45 0
4467.60 0
4467.75 0
4467.91 0
4468.06 0
4468.21 0
4468.37 0
4468.52 8
4468.67 18
4468.83 28
4468.98 37
4469.13 43
4469.29 46
4469.44 47
4469.59 47
4469.75 45
4469.90 43
4470.05 40
4470.21 37
4470.36 33
4470.51 28
4470.67 22
4470.82 16
4470.97 11
4471.13 9
4471.28 9
4471.44 12
4471.59 15
4471.74 19
4471.90 21
4472.05 21
4472.20 21
4472.36 20
4472.51 21
4472.66 24
4472.82 29
4472.97 35
4473.12 41
4473.28 46
4473.43 50
4473.58 54
4473.74 58
4473.89 62
4474.04 67
4474.20 72
4474.35 77
4474.50 80
4474.66 81
4474.81 80
4474.96 78
4475.12 75
4475.27 72
4475.42 71
4475.58 70
4475.73 71
4475.89 72
4476.04 72
4476.19 72
4476.35 71
4476.50 69
4476.65 67
4476.81 65
4476.96 65
4477.11 68
4477.27 72
4477.42 79
4477.57 87
4477.73 96
4477.88 104
4478.03 110
4478.19 114
4478.34 116
4478.50 116
4478.65 116
4478.80 114
4478.96 112
4479.11 108
4479.26 103
4479.42 97
4479.57 91
4479.72 86
4479.88 83
4480.03 82
4480.18 83
4480.34 85
4480.49 87
4480.64 88
4480.80 87
4480.95 85
4481.11 83
4481.26 82
4481.41 84
4481.57 89
4481.72 97
4481.87 109
4482.03 123
4482.18 138
4482.33 152
4482.49 165
4482.64 175
4482.80 181
4482.95 184
4483.10 186
4483.26 185
4483.41 184
4483.56 181
4483.72 178
4483.87 172
4484.02 164
4484.18 154
4484.33 141
4484.48 128
4484.64 116
4484.79 107
4484.95 100
4485.10 97
4485.25 96
4485.41 96
4485.56 97
4485.71 97
4485.87 97
4486.02 95
4486.18 93
4486.33 90
4486.48 86
4486.64 83
4486.79 80
4486.94 78
4487.10 77
4487.25 78
4487.40 81
4487.56 84
4487.71 89
4487.87 93
4488.02 97
4488.17 98
4488.33 96
4488.48 92
4488.63 86
4488.79 78
4488.94 70
4489.10 62
4489.25 55
4489.40 49
4489.56 44
4489.71 40
4489.86 36
4490.02 33
4490.17 30
4490.33 29
4490.48 29
4490.63 30
4490.79 30
4490.94 30
4491.09 29
4491.25 26
4491.40 23
4491.56 20
4491.71 19
4491.86 22
4492.02 28
4492.17 38
4492.32 49
4492.48 60
4492.63 70
4492.79 76
4492.94 79
4493.09 78
4493.25 75
4493.40 70
4493.55 65
4493.71 62
4493.86 61
4494.02 62
4494.17 65
4494.32 68
4494.48 72
4494.63 75
4494.78 78
4494.94 79
4495.09 80
4495.25 81
4495.40 82
4495.55 83
4495.71 84
4495.86 85
4496.02 86
4496.17 86
4496.32 85
4496.48 84
4496.63 82
4496.78 81
4496.94 80
4497.09 80
4497.25 79
4497.40 79
4497.55 76
4497.71 72
4497.86 65
4498.02 57
4498.17 47
4498.32 36
4498.48 27
4498.63 20
4498.78 15
4498.94 13
4499.09 12
4499.25 12
4499.40 14
4499.55 15
4499.71 17
4499.86 20
4500.02 23
4500.17 27
4500.32 31
4500.48 35
4500.63 39
4500.79 41
4500.94 43
4501.09 43
4501.25 41
4501.40 37
4501.56 31
4501.71 24
4501.86 16
4502.02 9
4502.17 1
4502.32 0
4502.48 0
4502.63 0
4502.79 0
4502.94 0
4503.09 0
4503.25 3
4503.40 6
4503.56 8
4503.71 7
4503.86 5
4504.02 2
4504.17 0
4504.33 0
4504.48 2
4504.63 6
4504.79 11
4504.94 15
4505.10 18
4505.25 17
4505.40 14
4505.56 9
4505.71 5
4505.87 3
4506.02 5
4506.17 13
4506.33 26
4506.48 41
4506.64 57
4506.79 72
4506.94 84
4507.10 91
4507.25 95
4507.41 96
4507.56 94
4507.71 91
4507.87 87
4508.02 84
4508.18 80
4508.33 76
4508.48 72
4508.64 68
4508.79 63
4508.95 57
4509.10 51
4509.25 44
4509.41 38
4509.56 31
4509.72 25
4509.87 19
4510.03 13
4510.18 7
4510.33 1
4510.49 0
4510.64 0
4510.80 0
4510.95 0
4511.10 0
4511.26 3
4511.41 12
4511.57 22
4511.72 33
4511.87 43
4512.03 51
4512.18 56
4512.34 59
4512.49 59
4512.64 57
4512.80 54
4512.95 51
4513.11 49
4513.26 49
4513.42 49
4513.57 50
4513.72 51
4513.88 52
4514.03 52
4514.19 52
4514.34 51
4514.49 50
4514.65 48
4514.80 46
4514.96 44
4515.11 41
4515.27 39
4515.42 38
4515.57 35
4515.73 32
4515.88 28
4516.04 21
4516.19 14
4516.34 7
4516.50 1
4516.65 0
4516.81 0
4516.96 3
4517.12 10
4517.27 18
4517.42 25
4517.58 29
4517.73 29
4517.89 25
4518.04 18
4518.19 10
4518.35 2
4518.50 0
4518.66 0
4518.81 0
4518.97 0
4519.12 0
4519.27 0
4519.43 0
4519.58 0
4519.74 1
4519.89 7
4520.05 12
4520.20 18
4520.35 23
4520.51 27
4520.66 32
4520.82 39
4520.97 46
4521.13 55
4521.28 65
4521.43 74
4521.59 83
4521.74 90
4521.90 97
4522.05 104
4522.21 112
4522.36 121
4522.51 131
4522.67 141
4522.82 151
4522.98 159
4523.13 164
4523.29 166
4523.44 165
4523.59 162
4523.75 155
4523.90 145
4524.06 133
4524.21 119
4524.37 103
4524.52 86
4524.67 70
4524.83 56
4524.98 46
4525.14 39
4525.29 38
4525.45 40
4525.60 44
4525.75 51
4525.91 59
4526.06 66
4526.22 74
4526.37 83
4526.53 92
4526.68 102
4526.84 112
4526.99 121
4527.14 127
4527.30 129
4527.45 127
4527.61 122
4527.76 115
4527.92 109
4528.07 104
4528.22 100
4528.38 99
4528.53 98
4528.69 98
4528.84 95
4529.00 92
4529.15 88
4529.31 86
4529.46 85
4529.61 87
4529.77 93
4529.92 100
4530.08 110
4530.23 119
4530.39 126
4530.54 132
4530.69 134
4530.85 132
4531.00 126
4531.16 117
4531.31 104
4531.47 89
4531.62 73
4531.78 57
4531.93 43
4532.08 32
4532.24 26
4532.39 24
4532.55 27
4532.70 33
4532.86 41
4533.01 49
4533.17 55
4533.32 60
4533.48 60
4533.63 58
4533.78 54
4533.94 47
4534.09 39
4534.25 30
4534.40 22
4534.56 14
4534.71 6
4534.87 0
4535.02 0
4535.17 0
4535.33 0
4535.48 0
4535.64 0
4535.79 0
4535.95 0
4536.10 3
4536.26 9
4536.41 15
4536.57 18
4536.72 18
4536.87 16
4537.03 12
4537.18 7
4537.34 2
4537.49 0
4537.65 0
4537.80 0
4537.96 0
4538.11 0
4538.26 0
4538.42 0
4538.57 0
4538.73 0
4538.88 2
4539.04 7
4539.19 13
4539.35 20
4539.50 28
4539.66 35
4539.81 44
4539.97 53
4540.12 63
4540.27 73
4540.43 82
4540.58 90
4540.74 94
4540.89 96
4541.05 95
4541.20 92
4541.36 89
4541.51 85
4541.67 82
4541.82 80
4541.98 77
4542.13 73
4542.28 70
4542.44 68
4542.59 67
4542.75 69
4542.90 75
4543.06 83
4543.21 93
4543.37 104
4543.52 112
4543.68 118
4543.83 121
4543.99 122
4544.14 121
4544.29 121
4544.45 122
4544.60 126
4544.76 131
4544.91 137
4545.07 143
4545.22 147
4545.38 148
4545.53 147
4545.69 142
4545.84 136
4546.00 129
4546.15 123
4546.31 117
4546.46 112
4546.61 108
4546.77 106
4546.92 106
4547.08 106
4547.23 109
4547.39 113
4547.54 119
4547.70 128
4547.85 137
4548.01 147
4548.16 156
4548.32 164
4548.47 170
4548.63 173
4548.78 173
4548.94 170
4549.09 166
4549.25 162
4549.40 157
4549.55 151
4549.71 145
4549.86 139
4550.02 131
4550.17 122
4550.33 114
4550.48 106
4550.64 100
4550.79 98
4550.95 98
4551.10 101
4551.26 106
4551.41 111
4551.57 118
4551.72 123
4551.88 129
4552.03 136
4552.19 143
4552.34 152
4552.50 162
4552.65 173
4552.80 184
4552.96 194
4553.11 203
4553.27 208
4553.42 212
4553.58 212
4553.73 209
4553.89 204
4554.04 198
4554.20 191
4554.35 183
4554.51 176
4554.66 171
4554.82 167
4554.97 166
4555.13 168
4555.28 172
4555.44 177
4555.59 183
4555.75 189
4555.90 194
4556.06 198
4556.21 200
4556.37 200
4556.52 197
4556.68 193
4556.83 186
4556.99 177
4557.14 165
4557.30 153
4557.45 140
4557.61 128
4557.76 118
4557.91 111
4558.07 109
4558.22 111
4558.38 117
4558.53 125
4558.69 135
4558.84 145
4559.00 154
4559.15 163
4559.31 171
4559.46 179
4559.62 188
4559.77 196
4559.93 205
4560.08 214
4560.24 223
4560.39 233
4560.55 243
4560.70 253
4560.86 264
4561.01 273
4561.17 282
4561.32 289
4561.48 293
4561.63 297
4561.79 299
4561.94 300
4562.10 302
4562.25 302
4562.41 302
4562.56 299
4562.72 295
4562.87 289
4563.03 283
4563.18 278
4563.34 275
4563.49 277
4563.65 281
4563.80 288
4563.96 295
4564.11 300
4564.27 303
4564.42 302
4564.58 298
4564.73 295
4564.89 294
4565.04 298
4565.20 308
4565.35 326
4565.51 349
4565.66 374
4565.82 397
4565.97 417
4566.13 431
4566.28 438
4566.44 440
4566.59 437
4566.75 431
4566.90 424
4567.06 416
4567.21 407
4567.37 397
4567.52 386
4567.68 373
4567.83 359
4567.99 344
4568.14 329
4568.30 315
4568.45 301
4568.61 287
4568.76 276
4568.92 266
4569.07 258
4569.23 253
4569.38 250
4569.54 249
4569.69 249
4569.85 249
4570.00 249
4570.16 248
4570.31 244
4570.47 238
4570.62 230
4570.78 220
4570.93 210
4571.09 202
4571.25 194
4571.40 187
4571.56 181
4571.71 176
4571.87 170
4572.02 163
4572.18 158
4572.33 154
4572.49 155
4572.64 158
4572.80 165
4572.95 174
4573.11 181
4573.26 185
4573.42 184
4573.57 179
4573.73 169
4573.88 159
4574.04 149
4574.19 140
4574.35 134
4574.50 127
4574.66 120
4574.81 111
4574.97 99
4575.12 84
4575.28 70
4575.43 56
4575.59 45
4575.74 39
4575.90 35
4576.05 35
4576.21 35
4576.37 35
4576.52 33
4576.68 30
4576.83 27
4576.99 23
4577.14 20
4577.30 17
4577.45 16
4577.61 16
4577.76 17
4577.92 16
4578.07 15
4578.23 13
4578.38 9
4578.54 6
4578.69 2
4578.85 0
4579.00 0
4579.16 1
4579.31 3
4579.47 6
4579.63 8
4579.78 9
4579.94 7
4580.09 3
4580.25 0
4580.40 0
4580.56 0
4580.71 0
4580.87 0
4581.02 2
4581.18 15
4581.33 29
4581.49 44
4581.64 58
4581.80 71
4581.95 84
4582.11 96
4582.26 109
4582.42 121
4582.58 133
4582.73 143
4582.89 149
4583.04 151
4583.20 149
4583.35 144
4583.51 138
4583.66 132
4583.82 128
4583.97 125
4584.13 123
4584.28 121
4584.44 119
4584.59 116
4584.75 112
4584.91 108
4585.06 104
4585.22 101
4585.37 101
4585.53 103
4585.68 106
4585.84 109
4585.99 112
4586.15 113
4586.30 110
4586.46 105
4586.61 97
4586.77 88
4586.93 78
4587.08 69
4587.24 61
4587.39 56
4587.55 53
4587.70 54
4587.86 57
4588.01 63
4588.17 70
4588.32 78
4588.48 87
4588.63 94
4588.79 100
4588.95 105
4589.10 109
4589.26 111
4589.41 114
4589.57 116
4589.72 119
4589.88 122
4590.03 128
4590.19 134
4590.34 140
4590.50 147
4590.66 152
4590.81 155
4590.97 156
4591.12 153
4591.28 148
4591.43 141
4591.59 134
4591.74 128
4591.90 125
4592.05 126
4592.21 131
4592.37 137
4592.52 145
4592.68 149
4592.83 150
4592.99 145
4593.14 137
4593.30 125
4593.45 113
4593.61 103
4593.76 97
4593.92 95
4594.08 97
4594.23 100
4594.39 103
4594.54 103
4594.70 100
4594.85 92
4595.01 81
4595.16 68
4595.32 54
4595.48 40
4595.63 29
4595.79 20
4595.94 14
4596.10 11
4596.25 10
4596.41 12
4596.56 14
4596.72 17
4596.87 20
4597.03 22
4597.19 22
4597.34 20
4597.50 16
4597.65 11
4597.81 5
4597.96 0
4598.12 0
4598.27 0
4598.43 0
4598.59 0
4598.74 0
4598.90 0
4599.05 0
4599.21 0
4599.36 8
4599.52 16
4599.68 25
4599.83 32
4599.99 36
4600.14 38
4600.30 36
4600.45 32
4600.61 25
4600.76 18
4600.92 11
4601.08 5
4601.23 0
4601.39 0
4601.54 0
4601.70 0
4601.85 3
4602.01 9
4602.17 15
4602.32 22
4602.48 30
4602.63 37
4602.79 43
4602.94 48
4603.10 50
4603.25 50
4603.41 49
4603.57 46
4603.72 43
4603.88 40
4604.03 37
4604.19 36
4604.34 36
4604.50 36
4604.66 38
4604.81 39
4604.97 40
4605.12 41
4605.28 41
4605.43 42
4605.59 42
4605.75 44
4605.90 47
4606.06 51
4606.21 57
4606.37 62
4606.52 68
4606.68 73
4606.84 78
4606.99 82
4607.15 85
4607.30 88
4607.46 91
4607.61 93
4607.77 93
4607.93 92
4608.08 89
4608.24 84
4608.39 79
4608.55 75
4608.70 73
4608.86 74
4609.02 78
4609.17 83
4609.33 89
4609.48 91
4609.64 91
4609.79 86
4609.95 79
4610.11 70
4610.26 62
4610.42 56
4610.57 55
4610.73 59
4610.89 69
4611.04 84
4611.20 103
4611.35 123
4611.51 144
4611.66 162
4611.82 178
4611.98 189
4612.13 196
4612.29 198
4612.44 196
4612.60 191
4612.75 182
4612.91 170
4613.07 156
4613.22 139
4613.38 122
4613.53 105
4613.69 90
4613.85 79
4614.00 72
4614.16 71
4614.31 74
4614.47 80
4614.62 88
4614.78 97
4614.94 106
4615.09 114
4615.25 122
4615.40 128
4615.56 132
4615.72 133
4615.87 132
4616.03 129
4616.18 124
4616.34 119
4616.49 116
4616.65 116
4616.81 119
4616.96 125
4617.12 133
4617.27 141
4617.43 147
4617.59 151
4617.74 151
4617.90 148
4618.05 143
4618.21 135
4618.37 128
4618.52 120
4618.68 113
4618.83 107
4618.99 102
4619.15 98
4619.30 96
4619.46 94
4619.61 94
4619.77 94
4619.93 95
4620.08 98
4620.24 102
4620.39 107
4620.55 112
4620.70 117
4620.86 121
4621.02 122
4621.17 122
4621.33 120
4621.48 118
4621.64 115
4621.80 113
4621.95 112
4622.11 113
4622.26 114
4622.42 116
4622.58 117
4622.73 116
4622.89 112
4623.04 106
4623.20 97
4623.36 85
4623.51 72
4623.67 58
4623.82 45
4623.98 34
4624.14 26
4624.29 22
4624.45 21
4624.60 23
4624.76 27
4624.92 31
4625.07 33
4625.23 33
4625.38 29
4625.54 22
4625.70 13
4625.85 3
4626.01 0
4626.16 0
4626.32 0
4626.48 0
4626.63 0
4626.79 0
4626.94 0
4627.10 0
4627.26 12
4627.41 29
4627.57 47
4627.73 63
4627.88 76
4628.04 83
4628.19 85
4628.35 80
4628.51 72
4628.66 62
4628.82 53
4628.97 46
4629.13 43
4629.29 43
4629.44 47
4629.60 53
4629.75 59
4629.91 66
4630.07 71
4630.22 75
4630.38 76
4630.53 77
4630.69 77
4630.85 78
4631.00 81
4631.16 86
4631.32 94
4631.47 104
4631.63 116
4631.78 129
4631.94 139
4632.10 147
4632.25 153
4632.41 155
4632.56 155
4632.72 154
4632.88 153
4633.03 154
4633.19 159
4633.35 166
4633.50 177
4633.66 192
4633.81 208
4633.97 225
4634.13 241
4634.28 255
4634.44 266
4634.59 274
4634.75 277
4634.91 277
4635.06 273
4635.22 265
4635.38 255
4635.53 243
4635.69 229
4635.84 215
4636.00 200
4636.16 186
4636.31 171
4636.47 157
4636.63 143
4636.78 129
4636.94 116
4637.09 104
4637.25 93
4637.41 85
4637.56 80
4637.72 77
4637.88 78
4638.03 80
4638.19 85
4638.34 91
4638.50 99
4638.66 108
4638.81 117
4638.97 125
4639.13 132
4639.28 137
4639.44 138
4639.59 136
4639.75 131
4639.91 125
4640.06 117
4640.22 109
4640.38 102
4640.53 97
4640.69 94
4640.84 92
4641.00 92
4641.16 92
4641.31 92
4641.47 91
4641.63 89
4641.78 84
4641.94 79
4642.09 74
4642.25 71
4642.41 70
4642.56 72
4642.72 79
4642.88 89
4643.03 102
4643.19 116
4643.35 129
4643.50 140
4643.66 148
4643.81 152
4643.97 153
4644.13 152
4644.28 148
4644.44 142
4644.60 135
4644.75 128
4644.91 120
4645.07 113
4645.22 107
4645.38 103
4645.53 100
4645.69 100
4645.85 100
4646.00 102
4646.16 103
4646.32 104
4646.47 103
4646.63 102
4646.79 101
4646.94 99
4647.10 97
4647.25 97
4647.41 98
4647.57 100
4647.72 104
4647.88 108
4648.04 114
4648.19 122
4648.35 133
4648.51 145
4648.66 160
4648.82 176
4648.97 192
4649.13 206
4649.29 217
4649.44 223
4649.60 224
4649.76 220
4649.91 214
4650.07 206
4650.23 198
4650.38 191
4650.54 187
4650.70 184
4650.85 181
4651.01 179
4651.17 175
4651.32 170
4651.48 162
4651.63 152
4651.79 140
4651.95 127
4652.10 113
4652.26 99
4652.42 85
4652.57 73
4652.73 62
4652.89 52
4653.04 45
4653.20 40
4653.36 37
4653.51 37
4653.67 38
4653.83 41
4653.98 46
4654.14 52
4654.30 58
4654.45 65
4654.61 71
4654.76 76
4654.92 79
4655.08 80
4655.23 81
4655.39 81
4655.55 81
4655.70 82
4655.86 85
4656.02 90
4656.17 95
4656.33 101
4656.49 106
4656.64 109
4656.80 110
4656.96 109
4657.11 104
4657.27 98
4657.43 90
4657.58 81
4657.74 73
4657.90 66
4658.05 59
4658.21 55
4658.37 52
4658.52 52
4658.68 54
4658.84 59
4658.99 66
4659.15 75
4659.30 84
4659.46 94
4659.62 103
4659.77 111
4659.93 117
4660.09 121
4660.24 122
4660.40 121
4660.56 117
4660.71 113
4660.87 107
4661.03 100
4661.18 93
4661.34 86
4661.50 80
4661.65 76
4661.81 73
4661.97 73
4662.12 76
4662.28 81
4662.44 86
4662.59 91
4662.75 95
4662.91 96
4663.06 94
4663.22 90
4663.38 84
4663.53 79
4663.69 75
4663.85 71
4664.00 69
4664.16 66
4664.32 63
4664.47 57
4664.63 49
4664.79 39
4664.94 27
4665.10 14
4665.26 2
4665.41 0
4665.57 0
4665.73 0
4665.88 0
4666.04 0
4666.20 0
4666.35 0
4666.51 1
4666.67 8
4666.82 14
4666.98 18
4667.14 23
4667.29 27
4667.45 31
4667.61 37
4667.77 43
4667.92 50
4668.08 57
4668.24 63
4668.39 68
4668.55 70
4668.71 69
4668.86 64
4669.02 56
4669.18 45
4669.33 33
4669.49 22
4669.65 13
4669.80 8
4669.96 8
4670.12 12
4670.27 20
4670.43 30
4670.59 40
4670.74 50
4670.90 57
4671.06 62
4671.21 65
4671.37 69
4671.53 74
4671.68 82
4671.84 93
4672.00 104
4672.15 116
4672.31 125
4672.47 132
4672.63 136
4672.78 136
4672.94 134
4673.10 131
4673.25 129
4673.41 127
4673.57 127
4673.72 128
4673.88 132
4674.04 137
4674.19 143
4674.35 151
4674.51 159
4674.66 166
4674.82 170
4674.98 169
4675.13 164
4675.29 154
4675.45 140
4675.61 124
4675.76 109
4675.92 95
4676.08 85
4676.23 80
4676.39 80
4676.55 84
4676.70 91
4676.86 99
4677.02 107
4677.17 113
4677.33 115
4677.49 112
4677.65 106
4677.80 98
4677.96 89
4678.12 80
4678.27 74
4678.43 72
4678.59 74
4678.74 79
4678.90 86
4679.06 94
4679.21 100
4679.37 103
4679.53 103
4679.69 100
4679.84 95
4680.00 90
4680.16 84
4680.31 78
4680.47 73
4680.63 69
4680.78 65
4680.94 62
4681.10 59
4681.25 58
4681.41 57
4681.57 57
4681.73 58
4681.88 59
4682.04 62
4682.20 65
4682.35 69
4682.51 74
4682.67 78
4682.82 80
4682.98 81
4683.14 79
4683.30 74
4683.45 68
4683.61 61
4683.77 56
4683.92 53
4684.08 52
4684.24 55
4684.39 59
4684.55 64
4684.71 70
4684.87 76
4685.02 83
4685.18 90
4685.34 99
4685.49 109
4685.65 120
4685.81 131
4685.96 142
4686.12 151
4686.28 159
4686.44 165
4686.59 170
4686.75 174
4686.91 178
4687.06 182
4687.22 186
4687.38 191
4687.54 196
4687.69 200
4687.85 203
4688.01 204
4688.16 205
4688.32 205
4688.48 206
4688.64 209
4688.79 216
4688.95 226
4689.11 239
4689.26 255
4689.42 273
4689.58 291
4689.73 309
4689.89 325
4690.05 340
4690.21 353
4690.36 363
4690.52 372
4690.68 378
4690.83 382
4690.99 384
4691.15 385
4691.31 385
4691.46 383
4691.62 381
4691.78 377
4691.93 373
4692.09 367
4692.25 361
4692.41 354
4692.56 347
4692.72 340
4692.88 331
4693.03 323
4693.19 313
4693.35 302
4693.51 290
4693.66 277
4693.82 263
4693.98 249
4694.13 236
4694.29 225
4694.45 216
4694.61 211
4694.76 209
4694.92 211
4695.08 215
4695.24 220
4695.39 223
4695.55 225
4695.71 223
4695.86 219
4696.02 212
4696.18 202
4696.34 191
4696.49 179
4696.65 167
4696.81 155
4696.96 144
4697.12 133
4697.28 123
4697.44 114
4697.59 107
4697.75 100
4697.91 95
4698.07 91
4698.22 89
4698.38 87
4698.54 85
4698.69 81
4698.85 76
4699.01 69
4699.17 60
4699.32 50
4699.48 41
4699.64 34
4699.80 29
4699.95 28
4700.11 28
4700.27 29
4700.42 29
4700.58 28
4700.74 24
4700.90 18
4701.05 10
4701.21 2
4701.37 0
4701.53 0
4701.68 0
4701.84 0
4702.00 0
4702.15 0
4702.31 0
4702.47 0
4702.63 2
4702.78 6
4702.94 11
4703.10 19
4703.26 28
4703.41 40
4703.57 54
4703.73 70
4703.89 86
4704.04 101
4704.20 113
4704.36 123
4704.51 127
4704.67 127
4704.83 124
4704.99 117
4705.14 111
4705.30 105
4705.46 102
4705.62 103
4705.77 106
4705.93 109
4706.09 112
4706.25 113
4706.40 111
4706.56 105
4706.72 98
4706.88 91
4707.03 84
4707.19 81
4707.35 79
4707.51 81
4707.66 85
4707.82 89
4707.98 94
4708.13 97
4708.29 101
4708.45 104
4708.61 109
4708.76 115
4708.92 123
4709.08 132
4709.24 143
4709.39 154
4709.55 163
4709.71 170
4709.87 174
4710.02 176
4710.18 174
4710.34 171
4710.50 165
4710.65 158
4710.81 149
4710.97 141
4711.13 132
4711.28 124
4711.44 116
4711.60 111
4711.76 105
4711.91 100
4712.07 95
4712.23 88
4712.39 80
4712.54 70
4712.70 59
4712.86 47
4713.02 38
4713.17 30
4713.33 26
4713.49 24
4713.65 25
4713.80 27
4713.96 29
4714.12 30
4714.28 30
4714.43 30
4714.59 30
4714.75 31
4714.91 34
4715.06 41
4715.22 49
4715.38 59
4715.54 70
4715.69 79
4715.85 87
4716.01 94
4716.17 98
4716.32 101
4716.48 101
4716.64 100
4716.80 96
4716.95 91
4717.11 84
4717.27 76
4717.43 69
4717.58 63
4717.74 60
4717.90 59
4718.06 60
4718.21 63
4718.37 64
4718.53 64
4718.69 62
4718.85 58
4719.00 52
4719.16 46
4719.32 42
4719.48 39
4719.63 39
4719.79 41
4719.95 45
4720.11 50
4720.26 54
4720.42 56
4720.58 58
4720.74 57
4720.89 55
4721.05 52
4721.21 50
4721.37 49
4721.52 48
4721.68 48
4721.84 48
4722.00 46
4722.16 43
4722.31 37
4722.47 31
4722.63 24
4722.79 19
4722.94 16
4723.10 15
4723.26 17
4723.42 21
4723.57 25
4723.73 29
4723.89 34
4724.05 39
4724.21 47
4724.36 56
4724.52 67
4724.68 78
4724.84 89
4724.99 99
4725.15 106
4725.31 110
4725.47 112
4725.62 113
4725.78 112
4725.94 110
4726.10 107
4726.26 102
4726.41 97
4726.57 90
4726.73 82
4726.89 74
4727.04 66
4727.20 59
4727.36 53
4727.52 49
4727.67 47
4727.83 49
4727.99 54
4728.15 63
4728.31 74
4728.46 88
4728.62 101
4728.78 114
4728.94 124
4729.09 130
4729.25 132
4729.41 129
4729.57 123
4729.73 114
4729.88 106
4730.04 99
4730.20 94
4730.36 91
4730.51 90
4730.67 91
4730.83 92
4730.99 93
4731.15 94
4731.30 93
4731.46 92
4731.62 89
4731.78 86
4731.93 81
4732.09 76
4732.25 70
4732.41 64
4732.57 59
4732.72 54
4732.88 51
4733.04 48
4733.20 47
4733.36 46
4733.51 46
4733.67 45
4733.83 44
4733.99 43
4734.14 39
4734.30 35
4734.46 29
4734.62 24
4734.78 20
4734.93 19
4735.09 21
4735.25 27
4735.41 36
4735.57 46
4735.72 55
4735.88 62
4736.04 64
4736.20 63
4736.35 57
4736.51 48
4736.67 37
4736.83 26
4736.99 15
4737.14 6
4737.30 0
4737.46 0
4737.62 0
4737.78 0
4737.93 0
4738.09 0
4738.25 0
4738.41 0
4738.57 0
4738.72 8
4738.88 17
4739.04 25
4739.20 31
4739.35 35
4739.51 37
4739.67 39
4739.83 41
4739.99 44
4740.14 50
4740.30 56
4740.46 63
4740.62 68
4740.78 71
4740.93 70
4741.09 65
4741.25 58
4741.41 49
4741.57 40
4741.72 32
4741.88 26
4742.04 23
4742.20 23
4742.36 24
4742.51 26
4742.67 29
4742.83 31
4742.99 33
4743.15 33
4743.30 32
4743.46 31
4743.62 30
4743.78 30
4743.94 31
4744.09 34
4744.25 39
4744.41 42
4744.57 45
4744.73 45
4744.88 42
4745.04 37
4745.20 32
4745.36 28
4745.52 26
4745.67 27
4745.83 30
4745.99 36
4746.15 43
4746.31 49
4746.46 55
4746.62 59
4746.78 61
4746.94 60
4747.10 57
4747.26 53
4747.41 46
4747.57 40
4747.73 36
4747.89 34
4748.05 36
4748.20 43
4748.36 53
4748.52 67
4748.68 82
4748.84 97
4748.99 108
4749.15 116
4749.31 119
4749.47 117
4749.63 111
4749.78 101
4749.94 90
4750.10 78
4750.26 67
4750.42 59
4750.58 53
4750.73 50
4750.89 48
4751.05 48
4751.21 48
4751.37 48
4751.52 48
4751.68 49
4751.84 51
4752.00 55
4752.16 61
4752.31 69
4752.47 77
4752.63 84
4752.79 89
4752.95 90
4753.11 86
4753.26 79
4753.42 70
4753.58 60
4753.74 51
4753.90 45
4754.05 42
4754.21 40
4754.37 41
4754.53 41
4754.69 42
4754.85 42
4755.00 41
4755.16 41
4755.32 40
4755.48 40
4755.64 41
4755.79 43
4755.95 46
4756.11 50
4756.27 54
4756.43 56
4756.59 58
4756.74 57
4756.90 54
4757.06 50
4757.22 46
4757.38 42
4757.54 42
4757.69 45
4757.85 52
4758.01 62
4758.17 72
4758.33 81
4758.48 87
4758.64 88
4758.80 84
4758.96 75
4759.12 64
4759.28 53
4759.43 44
4759.59 38
4759.75 37
4759.91 39
4760.07 44
4760.23 49
4760.38 54
4760.54 56
4760.70 57
4760.86 57
4761.02 58
4761.18 60
4761.33 63
4761.49 68
4761.65 73
4761.81 78
4761.97 81
4762.13 82
4762.28 82
4762.44 80
4762.60 79
4762.76 78
4762.92 79
4763.08 81
4763.23 86
4763.39 93
4763.55 101
4763.71 109
4763.87 117
4764.03 123
4764.18 125
4764.34 122
4764.50 114
4764.66 101
4764.82 83
4764.98 63
4765.13 44
4765.29 27
4765.45 15
4765.61 7
4765.77 4
4765.93 4
4766.08 5
4766.24 6
4766.40 6
4766.56 5
4766.72 2
4766.88 0
4767.03 0
4767.19 0
4767.35 0
4767.51 0
4767.67 0
4767.83 0
4767.98 0
4768.14 2
4768.30 4
4768.46 7
4768.62 7
4768.78 7
4768.94 6
4769.09 5
4769.25 5
4769.41 5
4769.57 8
4769.73 13
4769.89 20
4770.04 27
4770.20 35
4770.36 42
4770.52 49
4770.68 56
4770.84 63
4771.00 70
4771.15 77
4771.31 85
4771.47 91
4771.63 98
4771.79 103
4771.95 109
4772.10 113
4772.26 117
4772.42 119
4772.58 119
4772.74 117
4772.90 114
4773.06 111
4773.21 108
4773.37 107
4773.53 108
4773.69 110
4773.85 113
4774.01 116
4774.16 118
4774.32 119
4774.48 121
4774.64 123
4774.80 127
4774.96 131
4775.12 137
4775.27 142
4775.43 146
4775.59 149
4775.75 151
4775.91 152
4776.07 151
4776.23 151
4776.38 150
4776.54 149
4776.70 146
4776.86 143
4777.02 139
4777.18 133
4777.34 128
4777.49 123
4777.65 119
4777.81 116
4777.97 114
4778.13 114
4778.29 115
4778.45 116
4778.60 118
4778.76 122
4778.92 127
4779.08 134
4779.24 141
4779.40 147
4779.56 152
4779.71 154
4779.87 153
4780.03 150
4780.19 147
4780.35 144
4780.51 144
4780.67 146
4780.82 150
4780.98 156
4781.14 161
4781.30 164
4781.46 163
4781.62 160
4781.78 154
4781.94 147
4782.09 142
4782.25 140
4782.41 142
4782.57 148
4782.73 157
4782.89 168
4783.05 178
4783.20 187
4783.36 192
4783.52 194
4783.68 193
4783.84 190
4784.00 186
4784.16 184
4784.32 183
4784.47 185
4784.63 188
4784.79 193
4784.95 197
4785.11 201
4785.27 204
4785.43 207
4785.58 210
4785.74 215
4785.90 221
4786.06 229
4786.22 238
4786.38 247
4786.54 256
4786.70 263
4786.85 269
4787.01 273
4787.17 275
4787.33 277
4787.49 277
4787.65 276
4787.81 275
4787.97 273
4788.12 272
4788.28 272
4788.44 273
4788.60 276
4788.76 280
4788.92 285
4789.08 290
4789.24 294
4789.39 295
4789.55 294
4789.71 289
4789.87 281
4790.03 271
4790.19 259
4790.35 246
4790.51 234
4790.66 222
4790.82 210
4790.98 199
4791.14 189
4791.30 179
4791.46 170
4791.62 161
4791.78 154
4791.94 149
4792.09 146
4792.25 145
4792.41 144
4792.57 144
4792.73 143
4792.89 142
4793.05 139
4793.21 135
4793.36 130
4793.52 125
4793.68 120
4793.84 116
4794.00 112
4794.16 111
4794.32 110
4794.48 111
4794.64 112
4794.79 113
4794.95 114
4795.11 117
4795.27 119
4795.43 122
4795.59 125
4795.75 129
4795.91 131
4796.07 132
4796.22 131
4796.38 127
4796.54 120
4796.70 111
4796.86 100
4797.02 90
4797.18 81
4797.34 76
4797.50 75
4797.65 77
4797.81 82
4797.97 88
4798.13 94
4798.29 98
4798.45 99
[truncated: 751,380 more chars]
