# Supplementary material for: Methylobacterium Species Promoting Rice and Barley Growth and Interaction Specificity Revealed with Whole-Cell Matrix-Assisted Laser Desorption / Ionization-Time-of-Flight Mass Spectrometry (MALDI-TOF/MS) Analysis
Source: PLoS One. 2015 Jun 8;10(6):e0129509. doi: 10.1371/journal.pone.0129509 (PMC4460032; doi:10.1371/journal.pone.0129509)
Supplement: S3 Data — (ZIP) [file pone.0129509.s003.zip › Supplementary data 3 (ms from barley)/29b.txt]

776.95 0
777.01 0
777.08 0
777.14 0
777.20 0
777.27 0
777.33 0
777.40 0
777.46 0
777.52 0
777.59 0
777.65 0
777.72 0
777.78 0
777.84 0
777.91 0
777.97 0
778.04 0
778.10 0
778.17 0
778.23 0
778.29 0
778.36 0
778.42 0
778.49 0
778.55 0
778.61 0
778.68 0
778.74 0
778.81 0
778.87 0
778.93 0
779.00 0
779.06 0
779.13 0
779.19 0
779.25 0
779.32 0
779.38 0
779.45 0
779.51 0
779.58 0
779.64 0
779.70 0
779.77 0
779.83 0
779.90 0
779.96 0
780.02 0
780.09 0
780.15 0
780.22 0
780.28 0
780.34 0
780.41 0
780.47 0
780.54 0
780.60 0
780.67 0
780.73 0
780.79 0
780.86 0
780.92 0
780.99 0
781.05 0
781.11 0
781.18 0
781.24 0
781.31 0
781.37 0
781.44 0
781.50 0
781.56 0
781.63 0
781.69 0
781.76 0
781.82 0
781.88 0
781.95 0
782.01 0
782.08 0
782.14 0
782.21 0
782.27 0
782.33 0
782.40 0
782.46 0
782.53 0
782.59 0
782.66 0
782.72 0
782.78 0
782.85 0
782.91 0
782.98 0
783.04 0
783.11 0
783.17 0
783.23 0
783.30 0
783.36 0
783.43 0
783.49 0
783.56 0
783.62 0
783.68 0
783.75 0
783.81 0
783.88 0
783.94 0
784.01 0
784.07 0
784.13 0
784.20 0
784.26 0
784.33 0
784.39 0
784.46 0
784.52 0
784.58 0
784.65 0
784.71 0
784.78 0
784.84 0
784.91 0
784.97 0
785.03 0
785.10 0
785.16 0
785.23 0
785.29 0
785.36 0
785.42 0
785.48 0
785.55 0
785.61 0
785.68 0
785.74 0
785.81 0
785.87 0
785.94 0
786.00 0
786.06 0
786.13 0
786.19 0
786.26 0
786.32 0
786.39 0
786.45 0
786.51 0
786.58 0
786.64 0
786.71 0
786.77 0
786.84 0
786.90 0
786.97 0
787.03 0
787.09 0
787.16 0
787.22 0
787.29 0
787.35 0
787.42 0
787.48 0
787.55 0
787.61 0
787.67 0
787.74 0
787.80 0
787.87 0
787.93 0
788.00 0
788.06 0
788.13 0
788.19 0
788.25 0
788.32 0
788.38 0
788.45 0
788.51 0
788.58 0
788.64 0
788.71 0
788.77 0
788.83 0
788.90 0
788.96 0
789.03 0
789.09 0
789.16 0
789.22 0
789.29 0
789.35 0
789.41 0
789.48 0
789.54 0
789.61 0
789.67 0
789.74 0
789.80 0
789.87 0
789.93 0
790.00 0
790.06 0
790.12 0
790.19 0
790.25 0
790.32 0
790.38 0
790.45 0
790.51 0
790.58 0
790.64 0
790.71 0
790.77 0
790.83 0
790.90 0
790.96 0
791.03 0
791.09 0
791.16 0
791.22 0
791.29 0
791.35 0
791.42 0
791.48 0
791.55 0
791.61 0
791.67 0
791.74 0
791.80 0
791.87 0
791.93 0
792.00 0
792.06 0
792.13 0
792.19 0
792.26 0
792.32 0
792.39 0
792.45 0
792.51 0
792.58 0
792.64 0
792.71 0
792.77 0
792.84 0
792.90 0
792.97 0
793.03 0
793.10 0
793.16 0
793.23 0
793.29 0
793.36 0
793.42 0
793.48 0
793.55 0
793.61 0
793.68 0
793.74 0
793.81 0
793.87 0
793.94 0
794.00 0
794.07 0
794.13 0
794.20 0
794.26 0
794.33 0
794.39 0
794.46 0
794.52 0
794.58 0
794.65 0
794.71 0
794.78 0
794.84 0
794.91 0
794.97 0
795.04 0
795.10 0
795.17 0
795.23 0
795.30 0
795.36 0
795.43 0
795.49 0
795.56 0
795.62 0
795.69 0
795.75 0
795.81 0
795.88 0
795.94 0
796.01 0
796.07 0
796.14 0
796.20 0
796.27 0
796.33 0
796.40 0
796.46 0
796.53 0
796.59 0
796.66 0
796.72 0
796.79 0
796.85 0
796.92 0
796.98 0
797.05 0
797.11 0
797.18 0
797.24 0
797.31 0
797.37 0
797.44 0
797.50 0
797.56 0
797.63 0
797.69 0
797.76 0
797.82 0
797.89 0
797.95 0
798.02 0
798.08 0
798.15 0
798.21 0
798.28 0
798.34 0
798.41 0
798.47 0
798.54 0
798.60 0
798.67 0
798.73 0
798.80 0
798.86 0
798.93 0
798.99 0
799.06 0
799.12 0
799.19 0
799.25 0
799.32 0
799.38 0
799.45 0
799.51 0
799.58 0
799.64 0
799.71 0
799.77 0
799.84 0
799.90 0
799.97 0
800.03 0
800.10 0
800.16 0
800.23 0
800.29 0
800.36 0
800.42 0
800.49 0
800.55 0
800.62 0
800.68 0
800.75 0
800.81 0
800.88 0
800.94 0
801.01 0
801.07 0
801.14 0
801.20 0
801.27 0
801.33 0
801.40 0
801.46 0
801.53 0
801.59 0
801.66 0
801.72 0
801.79 0
801.85 0
801.92 0
801.98 0
802.05 0
802.11 0
802.18 0
802.24 0
802.31 0
802.37 0
802.44 0
802.50 0
802.57 0
802.63 0
802.70 0
802.76 0
802.83 0
802.89 0
802.96 0
803.02 0
803.09 0
803.15 0
803.22 0
803.28 0
803.35 0
803.41 0
803.48 0
803.54 0
803.61 0
803.67 0
803.74 0
803.80 0
803.87 0
803.93 0
804.00 0
804.06 0
804.13 0
804.19 0
804.26 0
804.32 0
804.39 0
804.45 0
804.52 0
804.58 0
804.65 0
804.71 0
804.78 0
804.84 0
804.91 0
804.97 0
805.04 0
805.10 0
805.17 0
805.24 0
805.30 0
805.37 0
805.43 0
805.50 0
805.56 0
805.63 0
805.69 0
805.76 0
805.82 0
805.89 0
805.95 0
806.02 0
806.08 0
806.15 0
806.21 0
806.28 0
806.34 0
806.41 0
806.47 0
806.54 0
806.60 0
806.67 0
806.73 0
806.80 0
806.86 0
806.93 0
807.00 0
807.06 0
807.13 0
807.19 0
807.26 0
807.32 0
807.39 0
807.45 0
807.52 0
807.58 0
807.65 0
807.71 0
807.78 0
807.84 0
807.91 0
807.97 0
808.04 0
808.10 0
808.17 0
808.24 0
808.30 0
808.37 0
808.43 0
808.50 0
808.56 0
808.63 0
808.69 0
808.76 0
808.82 0
808.89 0
808.95 0
809.02 0
809.08 0
809.15 0
809.21 0
809.28 0
809.35 0
809.41 0
809.48 0
809.54 0
809.61 0
809.67 0
809.74 0
809.80 0
809.87 0
809.93 0
810.00 0
810.06 0
810.13 0
810.19 0
810.26 0
810.33 0
810.39 0
810.46 0
810.52 0
810.59 0
810.65 0
810.72 0
810.78 0
810.85 0
810.91 0
810.98 0
811.04 0
811.11 0
811.18 0
811.24 0
811.31 0
811.37 0
811.44 0
811.50 0
811.57 0
811.63 0
811.70 0
811.76 0
811.83 0
811.89 0
811.96 0
812.03 0
812.09 0
812.16 0
812.22 0
812.29 0
812.35 0
812.42 0
812.48 0
812.55 0
812.61 0
812.68 0
812.75 0
812.81 0
812.88 0
812.94 0
813.01 0
813.07 0
813.14 0
813.20 0
813.27 0
813.33 0
813.40 0
813.47 0
813.53 0
813.60 0
813.66 0
813.73 0
813.79 0
813.86 0
813.92 0
813.99 0
814.06 0
814.12 0
814.19 1
814.25 1
814.32 0
814.38 0
814.45 0
814.51 0
814.58 0
814.65 0
814.71 0
814.78 0
814.84 0
814.91 0
814.97 0
815.04 0
815.10 0
815.17 0
815.24 0
815.30 0
815.37 0
815.43 0
815.50 0
815.56 0
815.63 0
815.69 0
815.76 0
815.83 0
815.89 0
815.96 0
816.02 0
816.09 0
816.15 0
816.22 0
816.28 0
816.35 0
816.42 0
816.48 0
816.55 0
816.61 0
816.68 0
816.74 0
816.81 0
816.87 0
816.94 0
817.01 0
817.07 0
817.14 0
817.20 0
817.27 0
817.33 0
817.40 0
817.47 0
817.53 0
817.60 0
817.66 0
817.73 0
817.79 0
817.86 0
817.93 0
817.99 0
818.06 0
818.12 0
818.19 0
818.25 0
818.32 0
818.39 0
818.45 0
818.52 0
818.58 0
818.65 0
818.71 0
818.78 0
818.84 0
818.91 0
818.98 0
819.04 0
819.11 0
819.17 0
819.24 0
819.30 0
819.37 0
819.44 0
819.50 0
819.57 0
819.63 0
819.70 0
819.77 0
819.83 0
819.90 0
819.96 0
820.03 0
820.09 0
820.16 0
820.23 0
820.29 0
820.36 0
820.42 0
820.49 0
820.55 0
820.62 0
820.69 0
820.75 0
820.82 0
820.88 0
820.95 0
821.01 0
821.08 0
821.15 0
821.21 0
821.28 0
821.34 0
821.41 0
821.48 0
821.54 0
821.61 0
821.67 0
821.74 0
821.80 0
821.87 0
821.94 0
822.00 0
822.07 0
822.13 0
822.20 0
822.27 0
822.33 0
822.40 0
822.46 0
822.53 0
822.59 0
822.66 0
822.73 0
822.79 0
822.86 0
822.92 0
822.99 0
823.06 0
823.12 0
823.19 0
823.25 0
823.32 0
823.38 0
823.45 0
823.52 0
823.58 0
823.65 0
823.71 0
823.78 0
823.85 0
823.91 0
823.98 0
824.04 0
824.11 0
824.18 0
824.24 0
824.31 0
824.37 0
824.44 0
824.51 0
824.57 0
824.64 0
824.70 0
824.77 0
824.84 0
824.90 0
824.97 0
825.03 0
825.10 0
825.16 0
825.23 0
825.30 0
825.36 0
825.43 0
825.49 0
825.56 0
825.63 0
825.69 0
825.76 0
825.82 0
825.89 0
825.96 0
826.02 0
826.09 0
826.15 0
826.22 0
826.29 0
826.35 0
826.42 0
826.48 0
826.55 0
826.62 0
826.68 0
826.75 0
826.81 0
826.88 0
826.95 0
827.01 0
827.08 0
827.14 0
827.21 0
827.28 0
827.34 0
827.41 0
827.48 0
827.54 0
827.61 0
827.67 0
827.74 0
827.81 0
827.87 0
827.94 0
828.00 0
828.07 0
828.14 0
828.20 0
828.27 0
828.33 0
828.40 0
828.47 0
828.53 0
828.60 0
828.66 0
828.73 0
828.80 0
828.86 0
828.93 0
828.99 0
829.06 0
829.13 0
829.19 0
829.26 0
829.33 0
829.39 0
829.46 0
829.52 0
829.59 0
829.66 0
829.72 0
829.79 0
829.85 0
829.92 0
829.99 0
830.05 0
830.12 0
830.19 0
830.25 0
830.32 0
830.38 0
830.45 0
830.52 0
830.58 0
830.65 0
830.71 0
830.78 0
830.85 0
830.91 0
830.98 0
831.05 0
831.11 0
831.18 0
831.24 0
831.31 0
831.38 0
831.44 0
831.51 0
831.58 0
831.64 0
831.71 0
831.77 0
831.84 0
831.91 0
831.97 0
832.04 0
832.11 0
832.17 0
832.24 0
832.30 0
832.37 0
832.44 0
832.50 0
832.57 0
832.64 0
832.70 0
832.77 0
832.83 0
832.90 0
832.97 0
833.03 0
833.10 0
833.17 0
833.23 0
833.30 0
833.36 0
833.43 0
833.50 0
833.56 0
833.63 0
833.70 0
833.76 0
833.83 0
833.89 0
833.96 0
834.03 0
834.09 0
834.16 0
834.23 0
834.29 0
834.36 0
834.42 0
834.49 0
834.56 0
834.62 0
834.69 0
834.76 0
834.82 0
834.89 0
834.96 0
835.02 0
835.09 0
835.15 0
835.22 0
835.29 0
835.35 0
835.42 0
835.49 0
835.55 0
835.62 0
835.69 0
835.75 0
835.82 0
835.88 0
835.95 0
836.02 0
836.08 0
836.15 0
836.22 0
836.28 0
836.35 0
836.42 0
836.48 0
836.55 0
836.62 0
836.68 0
836.75 0
836.81 0
836.88 0
836.95 0
837.01 0
837.08 0
837.15 0
837.21 0
837.28 0
837.35 0
837.41 0
837.48 0
837.55 0
837.61 0
837.68 0
837.74 0
837.81 0
837.88 0
837.94 0
838.01 0
838.08 0
838.14 0
838.21 0
838.28 0
838.34 0
838.41 0
838.48 0
838.54 0
838.61 0
838.68 0
838.74 0
838.81 0
838.87 0
838.94 0
839.01 0
839.07 0
839.14 0
839.21 0
839.27 0
839.34 0
839.41 0
839.47 0
839.54 0
839.61 0
839.67 0
839.74 0
839.81 0
839.87 0
839.94 0
840.01 0
840.07 0
840.14 0
840.21 0
840.27 0
840.34 0
840.41 0
840.47 0
840.54 0
840.60 0
840.67 0
840.74 0
840.80 0
840.87 0
840.94 0
841.00 0
841.07 0
841.14 0
841.20 0
841.27 0
841.34 0
841.40 0
841.47 0
841.54 0
841.60 0
841.67 0
841.74 0
841.80 0
841.87 0
841.94 0
842.00 0
842.07 0
842.14 0
842.20 0
842.27 0
842.34 0
842.40 0
842.47 0
842.54 0
842.60 0
842.67 0
842.74 0
842.80 0
842.87 0
842.94 0
843.00 0
843.07 0
843.14 0
843.20 0
843.27 0
843.34 0
843.40 0
843.47 0
843.54 0
843.60 0
843.67 0
843.74 0
843.80 0
843.87 0
843.94 0
844.00 0
844.07 0
844.14 0
844.20 0
844.27 0
844.34 0
844.40 0
844.47 0
844.54 0
844.60 0
844.67 0
844.74 0
844.80 0
844.87 0
844.94 0
845.00 0
845.07 0
845.14 0
845.20 0
845.27 0
845.34 0
845.40 0
845.47 0
845.54 0
845.61 0
845.67 0
845.74 0
845.81 0
845.87 0
845.94 0
846.01 0
846.07 0
846.14 0
846.21 0
846.27 0
846.34 0
846.41 0
846.47 0
846.54 0
846.61 0
846.67 0
846.74 0
846.81 0
846.87 0
846.94 0
847.01 0
847.07 0
847.14 0
847.21 0
847.28 0
847.34 0
847.41 0
847.48 0
847.54 0
847.61 0
847.68 0
847.74 0
847.81 0
847.88 0
847.94 0
848.01 0
848.08 0
848.14 0
848.21 0
848.28 0
848.34 0
848.41 0
848.48 0
848.55 0
848.61 0
848.68 0
848.75 0
848.81 0
848.88 0
848.95 0
849.01 0
849.08 0
849.15 0
849.21 0
849.28 0
849.35 0
849.42 0
849.48 0
849.55 0
849.62 0
849.68 0
849.75 0
849.82 0
849.88 0
849.95 0
850.02 0
850.08 0
850.15 0
850.22 0
850.29 0
850.35 0
850.42 0
850.49 0
850.55 0
850.62 0
850.69 0
850.75 0
850.82 0
850.89 0
850.96 0
851.02 0
851.09 0
851.16 0
851.22 0
851.29 0
851.36 0
851.42 0
851.49 0
851.56 0
851.63 0
851.69 0
851.76 0
851.83 0
851.89 0
851.96 0
852.03 0
852.09 0
852.16 0
852.23 0
852.30 0
852.36 0
852.43 0
852.50 0
852.56 0
852.63 0
852.70 0
852.76 0
852.83 0
852.90 0
852.97 0
853.03 0
853.10 0
853.17 0
853.23 0
853.30 0
853.37 0
853.44 0
853.50 0
853.57 0
853.64 0
853.70 0
853.77 0
853.84 0
853.90 0
853.97 0
854.04 0
854.11 0
854.17 0
854.24 0
854.31 0
854.37 0
854.44 0
854.51 0
854.58 0
854.64 0
854.71 0
854.78 0
854.84 0
854.91 0
854.98 0
855.05 0
855.11 0
855.18 0
855.25 0
855.31 0
855.38 0
855.45 0
855.52 0
855.58 0
855.65 0
855.72 0
855.78 0
855.85 0
855.92 0
855.99 0
856.05 0
856.12 0
856.19 0
856.25 0
856.32 0
856.39 0
856.46 0
856.52 0
856.59 0
856.66 0
856.73 0
856.79 0
856.86 0
856.93 0
856.99 0
857.06 0
857.13 0
857.20 0
857.26 0
857.33 0
857.40 0
857.46 0
857.53 0
857.60 0
857.67 0
857.73 0
857.80 0
857.87 0
857.94 0
858.00 0
858.07 0
858.14 0
858.20 0
858.27 0
858.34 0
858.41 0
858.47 0
858.54 0
858.61 0
858.68 0
858.74 0
858.81 0
858.88 0
858.94 0
859.01 0
859.08 0
859.15 0
859.21 0
859.28 0
859.35 0
859.42 0
859.48 0
859.55 0
859.62 0
859.68 0
859.75 0
859.82 0
859.89 0
859.95 0
860.02 0
860.09 0
860.16 0
860.22 0
860.29 0
860.36 0
860.43 0
860.49 0
860.56 0
860.63 0
860.70 0
860.76 0
860.83 0
860.90 0
860.96 0
861.03 0
861.10 0
861.17 0
861.23 0
861.30 0
861.37 0
861.44 0
861.50 0
861.57 0
861.64 0
861.71 0
861.77 0
861.84 0
861.91 0
861.98 0
862.04 0
862.11 0
862.18 0
862.25 0
862.31 0
862.38 0
862.45 0
862.51 0
862.58 0
862.65 0
862.72 0
862.78 0
862.85 0
862.92 0
862.99 0
863.05 0
863.12 0
863.19 0
863.26 0
863.32 0
863.39 0
863.46 0
863.53 0
863.59 0
863.66 0
863.73 0
863.80 0
863.86 0
863.93 0
864.00 0
864.07 0
864.13 0
864.20 0
864.27 0
864.34 0
864.40 0
864.47 0
864.54 0
864.61 0
864.67 0
864.74 0
864.81 0
864.88 0
864.94 0
865.01 0
865.08 0
865.15 0
865.21 0
865.28 0
865.35 0
865.42 0
865.48 0
865.55 0
865.62 0
865.69 0
865.75 0
865.82 0
865.89 0
865.96 0
866.03 0
866.09 0
866.16 0
866.23 0
866.30 0
866.36 0
866.43 0
866.50 0
866.57 0
866.63 0
866.70 0
866.77 0
866.84 0
866.90 0
866.97 0
867.04 0
867.11 0
867.17 0
867.24 0
867.31 0
867.38 0
867.44 0
867.51 0
867.58 0
867.65 0
867.72 0
867.78 0
867.85 0
867.92 0
867.99 0
868.05 0
868.12 0
868.19 0
868.26 0
868.32 0
868.39 0
868.46 0
868.53 0
868.59 0
868.66 0
868.73 0
868.80 0
868.87 0
868.93 0
869.00 0
869.07 0
869.14 0
869.20 0
869.27 0
869.34 0
869.41 0
869.47 0
869.54 0
869.61 0
869.68 0
869.75 0
869.81 0
869.88 0
869.95 0
870.02 0
870.08 0
870.15 0
870.22 0
870.29 0
870.36 0
870.42 0
870.49 0
870.56 0
870.63 0
870.69 0
870.76 0
870.83 0
870.90 0
870.96 0
871.03 0
871.10 0
871.17 0
871.24 0
871.30 0
871.37 0
871.44 0
871.51 0
871.57 0
871.64 0
871.71 0
871.78 0
871.85 0
871.91 0
871.98 0
872.05 0
872.12 0
872.18 0
872.25 0
872.32 0
872.39 0
872.46 0
872.52 0
872.59 0
872.66 0
872.73 0
872.80 0
872.86 0
872.93 0
873.00 0
873.07 0
873.13 0
873.20 0
873.27 0
873.34 0
873.41 0
873.47 0
873.54 0
873.61 0
873.68 0
873.75 0
873.81 0
873.88 0
873.95 0
874.02 0
874.08 0
874.15 0
874.22 0
874.29 0
874.36 0
874.42 0
874.49 0
874.56 0
874.63 0
874.70 0
874.76 0
874.83 0
874.90 0
874.97 0
875.04 0
875.10 0
875.17 0
875.24 0
875.31 0
875.37 0
875.44 0
875.51 0
875.58 0
875.65 0
875.71 0
875.78 0
875.85 0
875.92 0
875.99 0
876.05 0
876.12 0
876.19 0
876.26 0
876.33 0
876.39 0
876.46 0
876.53 0
876.60 0
876.67 0
876.73 0
876.80 0
876.87 0
876.94 0
877.01 0
877.07 0
877.14 0
877.21 0
877.28 0
877.35 0
877.41 0
877.48 0
877.55 0
877.62 0
877.69 0
877.75 0
877.82 0
877.89 0
877.96 0
878.03 0
878.09 0
878.16 0
878.23 0
878.30 0
878.37 0
878.43 0
878.50 0
878.57 0
878.64 0
878.71 0
878.77 0
878.84 0
878.91 0
878.98 0
879.05 0
879.12 0
879.18 0
879.25 0
879.32 0
879.39 0
879.46 0
879.52 0
879.59 0
879.66 0
879.73 0
879.80 0
879.86 0
879.93 0
880.00 0
880.07 0
880.14 0
880.20 0
880.27 0
880.34 0
880.41 0
880.48 0
880.55 0
880.61 0
880.68 0
880.75 0
880.82 0
880.89 0
880.95 0
881.02 0
881.09 0
881.16 0
881.23 0
881.30 0
881.36 0
881.43 0
881.50 0
881.57 0
881.64 0
881.70 0
881.77 0
881.84 0
881.91 0
881.98 0
882.05 0
882.11 0
882.18 0
882.25 0
882.32 0
882.39 0
882.45 0
882.52 0
882.59 0
882.66 0
882.73 0
882.80 0
882.86 0
882.93 0
883.00 0
883.07 0
883.14 0
883.20 0
883.27 0
883.34 0
883.41 0
883.48 0
883.55 0
883.61 0
883.68 0
883.75 0
883.82 0
883.89 0
883.96 0
884.02 0
884.09 0
884.16 0
884.23 0
884.30 0
884.37 0
884.43 0
884.50 0
884.57 0
884.64 0
884.71 0
884.78 0
884.84 0
884.91 0
884.98 0
885.05 0
885.12 0
885.18 0
885.25 0
885.32 0
885.39 0
885.46 0
885.53 0
885.59 0
885.66 0
885.73 0
885.80 0
885.87 0
885.94 0
886.00 0
886.07 0
886.14 0
886.21 0
886.28 0
886.35 0
886.41 0
886.48 0
886.55 0
886.62 0
886.69 0
886.76 0
886.83 0
886.89 0
886.96 0
887.03 0
887.10 0
887.17 0
887.24 0
887.30 0
887.37 0
887.44 0
887.51 0
887.58 0
887.65 0
887.71 0
887.78 0
887.85 0
887.92 0
887.99 0
888.06 0
888.12 0
888.19 0
888.26 0
888.33 0
888.40 0
888.47 0
888.54 0
888.60 0
888.67 0
888.74 0
888.81 0
888.88 0
888.95 0
889.01 0
889.08 0
889.15 0
889.22 0
889.29 0
889.36 0
889.43 0
889.49 0
889.56 0
889.63 0
889.70 0
889.77 0
889.84 0
889.90 0
889.97 0
890.04 0
890.11 0
890.18 0
890.25 0
890.32 0
890.38 0
890.45 0
890.52 0
890.59 0
890.66 0
890.73 0
890.80 0
890.86 0
890.93 0
891.00 0
891.07 0
891.14 0
891.21 0
891.28 0
891.34 0
891.41 0
891.48 0
891.55 0
891.62 0
891.69 0
891.76 0
891.82 0
891.89 0
891.96 0
892.03 0
892.10 0
892.17 0
892.24 0
892.30 0
892.37 0
892.44 0
892.51 0
892.58 0
892.65 0
892.72 0
892.78 0
892.85 0
892.92 0
892.99 0
893.06 0
893.13 0
893.20 0
893.26 0
893.33 0
893.40 0
893.47 0
893.54 0
893.61 0
893.68 0
893.74 0
893.81 0
893.88 0
893.95 0
894.02 0
894.09 0
894.16 0
894.23 0
894.29 0
894.36 0
894.43 0
894.50 0
894.57 0
894.64 0
894.71 0
894.77 0
894.84 0
894.91 0
894.98 0
895.05 0
895.12 0
895.19 0
895.26 0
895.32 0
895.39 0
895.46 0
895.53 0
895.60 0
895.67 0
895.74 0
895.81 0
895.87 0
895.94 0
896.01 0
896.08 0
896.15 0
896.22 0
896.29 0
896.36 0
896.42 0
896.49 0
896.56 0
896.63 0
896.70 0
896.77 0
896.84 0
896.91 0
896.97 0
897.04 0
897.11 0
897.18 0
897.25 0
897.32 0
897.39 0
897.46 0
897.52 0
897.59 0
897.66 0
897.73 0
897.80 0
897.87 0
897.94 0
898.01 0
898.07 0
898.14 0
898.21 0
898.28 0
898.35 0
898.42 0
898.49 0
898.56 0
898.63 0
898.69 0
898.76 0
898.83 0
898.90 0
898.97 0
899.04 0
899.11 0
899.18 0
899.24 0
899.31 0
899.38 0
899.45 0
899.52 0
899.59 0
899.66 0
899.73 0
899.80 0
899.86 0
899.93 0
900.00 0
900.07 0
900.14 0
900.21 0
900.28 0
900.35 0
900.42 0
900.48 0
900.55 0
900.62 0
900.69 0
900.76 0
900.83 0
900.90 0
900.97 0
901.04 0
901.10 0
901.17 0
901.24 0
901.31 0
901.38 0
901.45 0
901.52 0
901.59 0
901.66 0
901.73 0
901.79 0
901.86 0
901.93 0
902.00 0
902.07 0
902.14 0
902.21 0
902.28 0
902.35 0
902.41 0
902.48 0
902.55 0
902.62 0
902.69 0
902.76 0
902.83 0
902.90 0
902.97 0
903.04 0
903.10 0
903.17 0
903.24 0
903.31 0
903.38 0
903.45 0
903.52 0
903.59 0
903.66 0
903.73 0
903.79 0
903.86 0
903.93 0
904.00 0
904.07 0
904.14 0
904.21 0
904.28 0
904.35 0
904.42 0
904.49 0
904.55 0
904.62 0
904.69 0
904.76 0
904.83 0
904.90 0
904.97 0
905.04 0
905.11 0
905.18 0
905.24 0
905.31 0
905.38 0
905.45 0
905.52 0
905.59 0
905.66 0
905.73 0
905.80 0
905.87 0
905.94 0
906.00 0
906.07 0
906.14 0
906.21 0
906.28 0
906.35 0
906.42 0
906.49 0
906.56 0
906.63 0
906.70 0
906.77 0
906.83 0
906.90 0
906.97 0
907.04 0
907.11 0
907.18 0
907.25 0
907.32 0
907.39 0
907.46 0
907.53 0
907.60 0
907.66 0
907.73 0
907.80 0
907.87 0
907.94 0
908.01 0
908.08 0
908.15 0
908.22 0
908.29 0
908.36 0
908.43 0
908.49 0
908.56 0
908.63 0
908.70 0
908.77 0
908.84 0
908.91 0
908.98 0
909.05 0
909.12 0
909.19 0
909.26 0
909.33 0
909.39 0
909.46 0
909.53 0
909.60 0
909.67 0
909.74 0
909.81 0
909.88 0
909.95 0
910.02 0
910.09 0
910.16 0
910.23 0
910.29 0
910.36 0
910.43 0
910.50 0
910.57 0
910.64 0
910.71 0
910.78 0
910.85 0
910.92 0
910.99 0
911.06 0
911.13 0
911.20 0
911.27 0
911.33 0
911.40 0
911.47 0
911.54 0
911.61 0
911.68 0
911.75 0
911.82 0
911.89 0
911.96 0
912.03 0
912.10 0
912.17 0
912.24 0
912.31 0
912.37 0
912.44 0
912.51 0
912.58 0
912.65 0
912.72 0
912.79 0
912.86 0
912.93 0
913.00 0
913.07 0
913.14 0
913.21 0
913.28 0
913.35 0
913.42 0
913.48 0
913.55 0
913.62 0
913.69 0
913.76 0
913.83 0
913.90 0
913.97 0
914.04 0
914.11 0
914.18 0
914.25 0
914.32 0
914.39 0
914.46 0
914.53 0
914.60 0
914.66 0
914.73 0
914.80 0
914.87 0
914.94 0
915.01 0
915.08 0
915.15 0
915.22 0
915.29 0
915.36 0
915.43 0
915.50 0
915.57 0
915.64 0
915.71 0
915.78 0
915.85 0
915.91 0
915.98 0
916.05 0
916.12 0
916.19 0
916.26 0
916.33 0
916.40 0
916.47 0
916.54 0
916.61 0
916.68 0
916.75 0
916.82 0
916.89 0
916.96 0
917.03 0
917.10 0
917.17 0
917.24 0
917.31 0
917.37 0
917.44 0
917.51 0
917.58 0
917.65 0
917.72 0
917.79 0
917.86 0
917.93 0
918.00 0
918.07 0
918.14 0
918.21 0
918.28 0
918.35 0
918.42 0
918.49 0
918.56 0
918.63 0
918.70 0
918.77 0
918.84 0
918.91 0
918.98 0
919.04 0
919.11 0
919.18 0
919.25 0
919.32 0
919.39 0
919.46 0
919.53 0
919.60 0
919.67 0
919.74 0
919.81 0
919.88 0
919.95 0
920.02 0
920.09 0
920.16 0
920.23 0
920.30 0
920.37 0
920.44 0
920.51 0
920.58 0
920.65 0
920.72 0
920.79 0
920.86 0
920.92 0
920.99 0
921.06 0
921.13 0
921.20 0
921.27 0
921.34 0
921.41 0
921.48 0
921.55 0
921.62 0
921.69 0
921.76 0
921.83 0
921.90 0
921.97 0
922.04 0
922.11 0
922.18 0
922.25 0
922.32 0
922.39 0
922.46 0
922.53 0
922.60 0
922.67 0
922.74 0
922.81 0
922.88 0
922.95 0
923.02 0
923.09 0
923.16 0
923.23 0
923.30 0
923.37 0
923.44 0
923.50 0
923.57 0
923.64 0
923.71 0
923.78 0
923.85 0
923.92 0
923.99 0
924.06 0
924.13 0
924.20 0
924.27 0
924.34 0
924.41 0
924.48 0
924.55 0
924.62 0
924.69 0
924.76 0
924.83 0
924.90 0
924.97 0
925.04 0
925.11 0
925.18 0
925.25 0
925.32 0
925.39 0
925.46 0
925.53 0
925.60 0
925.67 0
925.74 0
925.81 0
925.88 0
925.95 0
926.02 0
926.09 0
926.16 0
926.23 0
926.30 0
926.37 0
926.44 0
926.51 0
926.58 0
926.65 0
926.72 0
926.79 0
926.86 0
926.93 0
927.00 0
927.07 0
927.14 0
927.21 0
927.28 0
927.35 0
927.42 0
927.49 0
927.56 0
927.63 0
927.70 0
927.77 0
927.84 0
927.91 0
927.98 0
928.05 0
928.12 0
928.19 0
928.26 0
928.33 0
928.40 0
928.47 0
928.54 0
928.61 0
928.68 0
928.75 0
928.82 0
928.89 0
928.96 0
929.03 0
929.10 0
929.17 0
929.24 0
929.31 0
929.38 0
929.45 0
929.52 0
929.59 0
929.66 0
929.73 0
929.80 0
929.87 0
929.94 0
930.01 0
930.08 0
930.15 0
930.22 0
930.29 0
930.36 0
930.43 0
930.50 0
930.57 0
930.64 0
930.71 0
930.78 0
930.85 0
930.92 0
930.99 0
931.06 0
931.13 0
931.20 0
931.27 0
931.34 0
931.41 0
931.48 0
931.55 0
931.62 0
931.69 0
931.76 0
931.83 0
931.90 0
931.97 0
932.04 0
932.11 0
932.18 0
932.25 0
932.32 0
932.39 0
932.46 0
932.53 0
932.60 0
932.67 0
932.74 0
932.81 0
932.88 0
932.95 0
933.02 0
933.09 0
933.16 0
933.23 0
933.30 0
933.37 0
933.44 0
933.51 0
933.58 0
933.65 0
933.72 0
933.79 0
933.86 0
933.93 0
934.00 0
934.07 0
934.14 0
934.21 0
934.28 0
934.35 0
934.42 0
934.49 0
934.56 0
934.63 0
934.70 0
934.77 0
934.84 0
934.91 0
934.98 0
935.05 0
935.12 0
935.19 0
935.26 0
935.33 0
935.40 0
935.48 0
935.55 0
935.62 0
935.69 0
935.76 0
935.83 0
935.90 0
935.97 0
936.04 0
936.11 0
936.18 0
936.25 0
936.32 0
936.39 0
936.46 0
936.53 0
936.60 0
936.67 0
936.74 0
936.81 0
936.88 0
936.95 0
937.02 0
937.09 0
937.16 0
937.23 0
937.30 0
937.37 0
937.44 0
937.51 0
937.58 0
937.65 0
937.72 0
937.79 0
937.86 0
937.93 0
938.01 0
938.08 0
938.15 0
938.22 0
938.29 0
938.36 0
938.43 0
938.50 0
938.57 0
938.64 0
938.71 0
938.78 0
938.85 0
938.92 0
938.99 0
939.06 0
939.13 0
939.20 0
939.27 0
939.34 0
939.41 0
939.48 0
939.55 0
939.62 0
939.69 0
939.76 0
939.83 0
939.90 0
939.98 0
940.05 0
940.12 0
940.19 0
940.26 0
940.33 0
940.40 0
940.47 0
940.54 0
940.61 0
940.68 0
940.75 0
940.82 0
940.89 0
940.96 0
941.03 0
941.10 0
941.17 0
941.24 0
941.31 0
941.38 0
941.45 0
941.52 0
941.59 0
941.67 0
941.74 0
941.81 0
941.88 0
941.95 0
942.02 0
942.09 0
942.16 0
942.23 0
942.30 0
942.37 0
942.44 0
942.51 0
942.58 0
942.65 0
942.72 0
942.79 0
942.86 0
942.93 0
943.00 0
943.07 0
943.15 0
943.22 0
943.29 0
943.36 0
943.43 0
943.50 0
943.57 0
943.64 0
943.71 0
943.78 0
943.85 0
943.92 0
943.99 0
944.06 0
944.13 0
944.20 0
944.27 0
944.34 0
944.42 0
944.49 0
944.56 0
944.63 0
944.70 0
944.77 0
944.84 0
944.91 0
944.98 0
945.05 0
945.12 0
945.19 0
945.26 0
945.33 0
945.40 0
945.47 0
945.54 0
945.62 0
945.69 0
945.76 0
945.83 0
945.90 0
945.97 0
946.04 0
946.11 0
946.18 0
946.25 0
946.32 0
946.39 0
946.46 0
946.53 0
946.60 0
946.67 0
946.75 0
946.82 0
946.89 0
946.96 0
947.03 0
947.10 0
947.17 0
947.24 0
947.31 0
947.38 0
947.45 0
947.52 0
947.59 0
947.66 0
947.73 0
947.81 0
947.88 0
947.95 0
948.02 0
948.09 0
948.16 0
948.23 0
948.30 0
948.37 0
948.44 0
948.51 0
948.58 0
948.65 0
948.72 0
948.80 0
948.87 0
948.94 0
949.01 0
949.08 0
949.15 0
949.22 0
949.29 0
949.36 0
949.43 0
949.50 0
949.57 0
949.64 0
949.71 0
949.79 0
949.86 0
949.93 0
950.00 0
950.07 0
950.14 0
950.21 0
950.28 0
950.35 0
950.42 0
950.49 0
950.56 0
950.63 0
950.71 0
950.78 0
950.85 0
950.92 0
950.99 0
951.06 0
951.13 0
951.20 0
951.27 0
951.34 0
951.41 0
951.48 0
951.56 0
951.63 0
951.70 0
951.77 0
951.84 0
951.91 0
951.98 0
952.05 0
952.12 0
952.19 0
952.26 0
952.33 0
952.41 0
952.48 0
952.55 0
952.62 0
952.69 0
952.76 0
952.83 0
952.90 0
952.97 0
953.04 0
953.11 0
953.18 0
953.26 0
953.33 0
953.40 0
953.47 0
953.54 0
953.61 0
953.68 0
953.75 0
953.82 0
953.89 0
953.96 0
954.04 0
954.11 0
954.18 0
954.25 0
954.32 0
954.39 0
954.46 0
954.53 0
954.60 0
954.67 0
954.75 0
954.82 0
954.89 0
954.96 0
955.03 0
955.10 0
955.17 0
955.24 0
955.31 0
955.38 0
955.45 0
955.53 0
955.60 0
955.67 0
955.74 0
955.81 0
955.88 0
955.95 0
956.02 0
956.09 0
956.16 0
956.24 0
956.31 0
956.38 0
956.45 0
956.52 0
956.59 0
956.66 0
956.73 0
956.80 0
956.87 0
956.95 0
957.02 0
957.09 0
957.16 0
957.23 0
957.30 0
957.37 0
957.44 0
957.51 0
957.59 0
957.66 0
957.73 0
957.80 0
957.87 0
957.94 0
958.01 0
958.08 0
958.15 0
958.22 0
958.30 0
958.37 0
958.44 0
958.51 0
958.58 0
958.65 0
958.72 0
958.79 0
958.86 0
958.94 0
959.01 0
959.08 0
959.15 0
959.22 0
959.29 0
959.36 0
959.43 0
959.50 0
959.58 0
959.65 0
959.72 0
959.79 0
959.86 0
959.93 0
960.00 0
960.07 0
960.14 0
960.22 0
960.29 0
960.36 0
960.43 0
960.50 0
960.57 0
960.64 0
960.71 0
960.79 0
960.86 0
960.93 0
961.00 0
961.07 0
961.14 0
961.21 0
961.28 0
961.35 0
961.43 0
961.50 0
961.57 0
961.64 0
961.71 0
961.78 0
961.85 0
961.92 0
962.00 0
962.07 0
962.14 0
962.21 0
962.28 0
962.35 0
962.42 0
962.49 0
962.57 0
962.64 0
962.71 0
962.78 0
962.85 0
962.92 0
962.99 0
963.06 0
963.14 0
963.21 0
963.28 0
963.35 0
963.42 0
963.49 0
963.56 0
963.63 0
963.71 0
963.78 0
963.85 0
963.92 0
963.99 0
964.06 0
964.13 0
964.20 0
964.28 0
964.35 0
964.42 0
964.49 0
964.56 0
964.63 0
964.70 0
964.77 0
964.85 0
964.92 0
964.99 0
965.06 0
965.13 0
965.20 0
965.27 0
965.35 0
965.42 0
965.49 0
965.56 0
965.63 0
965.70 0
965.77 0
965.84 0
965.92 0
965.99 0
966.06 0
966.13 0
966.20 0
966.27 0
966.34 0
966.42 0
966.49 0
966.56 0
966.63 0
966.70 0
966.77 0
966.84 0
966.92 0
966.99 0
967.06 0
967.13 0
967.20 0
967.27 0
967.34 0
967.42 0
967.49 0
967.56 0
967.63 0
967.70 0
967.77 0
967.84 0
967.92 0
967.99 0
968.06 0
968.13 0
968.20 0
968.27 0
968.34 0
968.42 0
968.49 0
968.56 0
968.63 0
968.70 0
968.77 0
968.84 0
968.92 0
968.99 0
969.06 0
969.13 0
969.20 0
969.27 0
969.34 0
969.42 0
969.49 0
969.56 0
969.63 0
969.70 0
969.77 0
969.84 0
969.92 0
969.99 0
970.06 0
970.13 0
970.20 0
970.27 0
970.35 0
970.42 0
970.49 0
970.56 0
970.63 0
970.70 0
970.77 0
970.85 0
970.92 0
970.99 0
971.06 0
971.13 0
971.20 0
971.28 0
971.35 0
971.42 0
971.49 0
971.56 0
971.63 0
971.70 0
971.78 0
971.85 0
971.92 0
971.99 0
972.06 0
972.13 0
972.21 0
972.28 0
972.35 0
972.42 0
972.49 0
972.56 0
972.64 0
972.71 0
972.78 0
972.85 0
972.92 0
972.99 0
973.07 0
973.14 0
973.21 0
973.28 0
973.35 0
973.42 0
973.49 0
973.57 0
973.64 0
973.71 0
973.78 0
973.85 0
973.92 0
974.00 0
974.07 0
974.14 0
974.21 0
974.28 0
974.35 0
974.43 0
974.50 0
974.57 0
974.64 0
974.71 0
974.78 0
974.86 1
974.93 0
975.00 0
975.07 0
975.14 0
975.22 0
975.29 0
975.36 0
975.43 0
975.50 0
975.57 0
975.65 0
975.72 0
975.79 0
975.86 0
975.93 0
976.00 0
976.08 0
976.15 0
976.22 0
976.29 0
976.36 0
976.43 0
976.51 0
976.58 0
976.65 0
976.72 0
976.79 0
976.86 0
976.94 0
977.01 0
977.08 0
977.15 0
977.22 0
977.30 0
977.37 0
977.44 0
977.51 0
977.58 0
977.65 0
977.73 0
977.80 0
977.87 0
977.94 0
978.01 0
978.09 0
978.16 0
978.23 0
978.30 0
978.37 0
978.44 0
978.52 0
978.59 0
978.66 0
978.73 0
978.80 0
978.88 0
978.95 0
979.02 0
979.09 0
979.16 0
979.23 0
979.31 0
979.38 0
979.45 0
979.52 0
979.59 0
979.67 0
979.74 0
979.81 0
979.88 0
979.95 0
980.02 0
980.10 0
980.17 0
980.24 0
980.31 0
980.38 0
980.46 0
980.53 0
980.60 0
980.67 0
980.74 0
980.82 0
980.89 0
980.96 0
981.03 0
981.10 0
981.18 0
981.25 0
981.32 0
981.39 0
981.46 0
981.54 0
981.61 0
981.68 0
981.75 0
981.82 0
981.89 0
981.97 0
982.04 0
982.11 0
982.18 0
982.25 0
982.33 0
982.40 0
982.47 0
982.54 0
982.61 0
982.69 0
982.76 0
982.83 0
982.90 0
982.97 0
983.05 0
983.12 0
983.19 0
983.26 0
983.33 0
983.41 0
983.48 0
983.55 1
983.62 1
983.69 1
983.77 1
983.84 0
983.91 0
983.98 0
984.05 0
984.13 0
984.20 0
984.27 0
984.34 0
984.41 0
984.49 0
984.56 0
984.63 0
984.70 0
984.77 0
984.85 0
984.92 0
984.99 0
985.06 0
985.13 0
985.21 0
985.28 0
985.35 0
985.42 0
985.50 0
985.57 0
985.64 0
985.71 0
985.78 0
985.86 0
985.93 0
986.00 0
986.07 0
986.14 0
986.22 0
986.29 0
986.36 1
986.43 1
986.50 1
986.58 1
986.65 0
986.72 0
986.79 0
986.87 0
986.94 0
987.01 0
987.08 0
987.15 0
987.23 0
987.30 0
987.37 1
987.44 1
987.51 1
987.59 1
987.66 1
987.73 1
987.80 1
987.88 0
987.95 0
988.02 0
988.09 0
988.16 0
988.24 0
988.31 0
988.38 0
988.45 0
988.52 0
988.60 0
988.67 0
988.74 0
988.81 0
988.89 0
988.96 0
989.03 0
989.10 0
989.17 1
989.25 1
989.32 1
989.39 1
989.46 0
989.54 0
989.61 0
989.68 0
989.75 0
989.82 0
989.90 0
989.97 0
990.04 0
990.11 0
990.19 0
990.26 0
990.33 0
990.40 0
990.48 0
990.55 0
990.62 0
990.69 0
990.76 0
990.84 0
990.91 0
990.98 1
991.05 1
991.13 1
991.20 1
991.27 1
991.34 1
991.41 1
991.49 0
991.56 0
991.63 0
991.70 0
991.78 0
991.85 0
991.92 0
991.99 0
992.07 0
992.14 0
992.21 0
992.28 0
992.35 0
992.43 0
992.50 0
992.57 0
992.64 0
992.72 0
992.79 0
992.86 0
992.93 0
993.01 0
993.08 0
993.15 0
993.22 0
993.30 0
993.37 0
993.44 0
993.51 0
993.58 0
993.66 0
993.73 0
993.80 0
993.87 0
993.95 0
994.02 0
994.09 0
994.16 0
994.24 1
994.31 0
994.38 0
994.45 0
994.53 0
994.60 0
994.67 0
994.74 0
994.82 0
994.89 0
994.96 0
995.03 0
995.11 0
995.18 0
995.25 0
995.32 0
995.39 0
995.47 0
995.54 0
995.61 0
995.68 0
995.76 0
995.83 0
995.90 0
995.97 0
996.05 0
996.12 0
996.19 0
996.26 0
996.34 0
996.41 0
996.48 0
996.55 0
996.63 0
996.70 1
996.77 1
996.84 1
996.92 1
996.99 1
997.06 1
997.13 1
997.21 1
997.28 1
997.35 1
997.42 1
997.50 1
997.57 1
997.64 1
997.71 0
997.79 0
997.86 0
997.93 0
998.00 0
998.08 0
998.15 0
998.22 0
998.29 0
998.37 0
998.44 0
998.51 0
998.58 0
998.66 0
998.73 0
998.80 0
998.87 0
998.95 0
999.02 0
999.09 1
999.17 1
999.24 1
999.31 1
999.38 2
999.46 2
999.53 2
999.60 2
999.67 1
999.75 1
999.82 1
999.89 1
999.96 1
1000.04 0
1000.11 0
1000.18 0
1000.25 0
1000.33 0
1000.40 0
1000.47 0
1000.54 1
1000.62 1
1000.69 1
1000.76 1
1000.84 1
1000.91 1
1000.98 1
1001.05 1
1001.13 1
1001.20 1
1001.27 1
1001.34 1
1001.42 2
1001.49 2
1001.56 2
1001.63 2
1001.71 2
1001.78 1
1001.85 1
1001.93 1
1002.00 1
1002.07 1
1002.14 1
1002.22 0
1002.29 0
1002.36 0
1002.43 0
1002.51 0
1002.58 1
1002.65 1
1002.72 1
1002.80 1
1002.87 1
1002.94 1
1003.02 1
1003.09 1
1003.16 1
1003.23 1
1003.31 1
1003.38 1
1003.45 1
1003.52 1
1003.60 1
1003.67 1
1003.74 1
1003.82 1
1003.89 1
1003.96 1
1004.03 1
1004.11 1
1004.18 1
1004.25 1
1004.32 1
1004.40 1
1004.47 1
1004.54 1
1004.62 1
1004.69 1
1004.76 1
1004.83 1
1004.91 1
1004.98 1
1005.05 1
1005.13 1
1005.20 1
1005.27 1
1005.34 1
1005.42 1
1005.49 2
1005.56 2
1005.63 3
1005.71 3
1005.78 3
1005.85 3
1005.93 3
1006.00 2
1006.07 2
1006.14 1
1006.22 1
1006.29 1
1006.36 1
1006.44 1
1006.51 1
1006.58 1
1006.65 1
1006.73 1
1006.80 1
1006.87 1
1006.95 0
1007.02 0
1007.09 0
1007.16 0
1007.24 0
1007.31 1
1007.38 1
1007.46 1
1007.53 1
1007.60 1
1007.67 1
1007.75 1
1007.82 1
1007.89 1
1007.97 0
1008.04 0
1008.11 0
1008.18 0
1008.26 0
1008.33 0
1008.40 0
1008.48 1
1008.55 1
1008.62 1
1008.70 1
1008.77 1
1008.84 1
1008.91 0
1008.99 0
1009.06 0
1009.13 0
1009.21 0
1009.28 0
1009.35 1
1009.42 1
1009.50 1
1009.57 1
1009.64 1
1009.72 1
1009.79 1
1009.86 1
1009.94 1
1010.01 1
1010.08 1
1010.15 1
1010.23 1
1010.30 1
1010.37 1
1010.45 1
1010.52 1
1010.59 1
1010.67 1
1010.74 1
1010.81 1
1010.88 1
1010.96 1
1011.03 1
1011.10 1
1011.18 0
1011.25 0
1011.32 0
1011.40 0
1011.47 0
1011.54 0
1011.61 0
1011.69 0
1011.76 1
1011.83 1
1011.91 1
1011.98 1
1012.05 1
1012.13 1
1012.20 1
1012.27 1
1012.34 1
1012.42 0
1012.49 0
1012.56 0
1012.64 0
1012.71 0
1012.78 0
1012.86 0
1012.93 0
1013.00 0
1013.08 0
1013.15 0
1013.22 0
1013.29 0
1013.37 0
1013.44 1
1013.51 1
1013.59 2
1013.66 2
1013.73 2
1013.81 2
1013.88 2
1013.95 2
1014.03 2
1014.10 2
1014.17 2
1014.24 2
1014.32 2
1014.39 3
1014.46 3
1014.54 3
1014.61 3
1014.68 3
1014.76 2
1014.83 2
1014.90 2
1014.98 2
1015.05 1
1015.12 1
1015.20 0
1015.27 0
1015.34 0
1015.42 0
1015.49 0
1015.56 0
1015.63 0
1015.71 0
1015.78 0
1015.85 0
1015.93 0
1016.00 0
1016.07 0
1016.15 0
1016.22 0
1016.29 0
1016.37 0
1016.44 1
1016.51 1
1016.59 1
1016.66 0
1016.73 0
1016.81 0
1016.88 0
1016.95 0
1017.03 1
1017.10 1
1017.17 1
1017.25 2
1017.32 2
1017.39 2
1017.46 2
1017.54 1
1017.61 1
1017.68 1
1017.76 1
1017.83 1
1017.90 1
1017.98 1
1018.05 1
1018.12 0
1018.20 0
1018.27 0
1018.34 0
1018.42 0
1018.49 1
1018.56 1
1018.64 1
1018.71 1
1018.78 2
1018.86 2
1018.93 2
1019.00 1
1019.08 1
1019.15 0
1019.22 0
1019.30 0
1019.37 0
1019.44 0
1019.52 0
1019.59 0
1019.66 0
1019.74 0
1019.81 0
1019.88 0
1019.96 0
1020.03 0
1020.10 0
1020.18 0
1020.25 0
1020.32 0
1020.40 1
1020.47 1
1020.54 1
1020.62 2
1020.69 2
1020.76 2
1020.84 2
1020.91 2
1020.98 1
1021.06 1
1021.13 1
1021.20 1
1021.28 0
1021.35 0
1021.42 0
1021.50 0
1021.57 0
1021.64 0
1021.72 1
1021.79 1
1021.86 2
1021.94 2
1022.01 2
1022.08 2
1022.16 2
1022.23 1
1022.30 1
1022.38 0
1022.45 0
1022.52 0
1022.60 0
1022.67 0
1022.74 0
1022.82 0
1022.89 0
1022.97 0
1023.04 0
1023.11 0
1023.19 0
1023.26 0
1023.33 1
1023.41 0
1023.48 0
1023.55 0
1023.63 0
1023.70 0
1023.77 0
1023.85 0
1023.92 0
1023.99 0
1024.07 0
1024.14 0
1024.21 0
1024.29 0
1024.36 0
1024.43 0
1024.51 0
1024.58 0
1024.65 1
1024.73 1
1024.80 1
1024.88 1
1024.95 1
1025.02 1
1025.10 1
1025.17 0
1025.24 0
1025.32 0
1025.39 1
1025.46 1
1025.54 2
1025.61 2
1025.68 2
1025.76 2
1025.83 2
1025.90 1
1025.98 1
1026.05 1
1026.13 1
1026.20 1
1026.27 1
1026.35 1
1026.42 2
1026.49 2
1026.57 3
1026.64 3
1026.71 3
1026.79 3
1026.86 4
1026.93 3
1027.01 3
1027.08 3
1027.16 3
1027.23 3
1027.30 3
1027.38 3
1027.45 4
1027.52 4
1027.60 4
1027.67 3
1027.74 3
1027.82 3
1027.89 3
1027.96 4
1028.04 3
1028.11 3
1028.19 3
1028.26 3
1028.33 3
1028.41 2
1028.48 2
1028.55 2
1028.63 2
1028.70 2
1028.77 2
1028.85 2
1028.92 1
1029.00 1
1029.07 1
1029.14 0
1029.22 0
1029.29 0
1029.36 0
1029.44 0
1029.51 0
1029.58 0
1029.66 0
1029.73 0
1029.81 0
1029.88 0
1029.95 0
1030.03 0
1030.10 0
1030.17 0
1030.25 1
1030.32 1
1030.40 2
1030.47 3
1030.54 4
1030.62 5
1030.69 6
1030.76 7
1030.84 8
1030.91 9
1030.99 10
1031.06 10
1031.13 10
1031.21 10
1031.28 10
1031.35 10
1031.43 9
1031.50 8
1031.57 8
1031.65 7
1031.72 6
1031.80 6
1031.87 5
1031.94 5
1032.02 4
1032.09 4
1032.16 4
1032.24 4
1032.31 5
1032.39 6
1032.46 6
1032.53 7
1032.61 8
1032.68 8
1032.76 8
1032.83 8
1032.90 7
1032.98 7
1033.05 7
1033.12 7
1033.20 7
1033.27 7
1033.35 7
1033.42 7
1033.49 7
1033.57 7
1033.64 6
1033.71 6
1033.79 5
1033.86 4
1033.94 4
1034.01 3
1034.08 3
1034.16 2
1034.23 2
1034.31 2
1034.38 2
1034.45 3
1034.53 4
1034.60 4
1034.67 5
1034.75 5
1034.82 5
1034.90 5
1034.97 5
1035.04 5
1035.12 5
1035.19 5
1035.27 5
1035.34 5
1035.41 5
1035.49 5
1035.56 6
1035.63 6
1035.71 6
1035.78 7
1035.86 7
1035.93 7
1036.00 7
1036.08 7
1036.15 6
1036.23 6
1036.30 5
1036.37 4
1036.45 4
1036.52 3
1036.60 2
1036.67 2
1036.74 2
1036.82 2
1036.89 1
1036.97 1
1037.04 1
1037.11 1
1037.19 0
1037.26 0
1037.33 0
1037.41 0
1037.48 0
1037.56 0
1037.63 0
1037.70 0
1037.78 0
1037.85 0
1037.93 0
1038.00 0
1038.07 1
1038.15 1
1038.22 1
1038.30 1
1038.37 1
1038.44 1
1038.52 1
1038.59 1
1038.67 2
1038.74 2
1038.81 2
1038.89 2
1038.96 3
1039.04 3
1039.11 3
1039.18 4
1039.26 4
1039.33 3
1039.41 3
1039.48 2
1039.55 2
1039.63 1
1039.70 1
1039.78 1
1039.85 2
1039.92 2
1040.00 3
1040.07 3
1040.15 3
1040.22 2
1040.29 2
1040.37 1
1040.44 0
1040.52 0
1040.59 0
1040.67 0
1040.74 0
1040.81 0
1040.89 0
1040.96 0
1041.04 0
1041.11 0
1041.18 0
1041.26 0
1041.33 1
1041.41 1
1041.48 2
1041.55 1
1041.63 1
1041.70 1
1041.78 2
1041.85 2
1041.92 2
1042.00 2
1042.07 3
1042.15 2
1042.22 2
1042.30 1
1042.37 1
1042.44 0
1042.52 0
1042.59 0
1042.67 0
1042.74 0
1042.81 1
1042.89 1
1042.96 2
1043.04 3
1043.11 3
1043.19 4
1043.26 4
1043.33 4
1043.41 4
1043.48 5
1043.56 5
1043.63 5
1043.70 5
1043.78 5
1043.85 4
1043.93 3
1044.00 3
1044.08 2
1044.15 1
1044.22 1
1044.30 1
1044.37 1
1044.45 1
1044.52 2
1044.59 2
1044.67 3
1044.74 3
1044.82 3
1044.89 4
1044.97 4
1045.04 4
1045.11 4
1045.19 4
1045.26 4
1045.34 5
1045.41 6
1045.49 7
1045.56 8
1045.63 9
1045.71 10
1045.78 11
1045.86 12
1045.93 13
1046.00 13
1046.08 13
1046.15 13
1046.23 13
1046.30 13
1046.38 12
1046.45 12
1046.52 11
1046.60 11
1046.67 11
1046.75 10
1046.82 10
1046.90 10
1046.97 9
1047.04 9
1047.12 9
1047.19 9
1047.27 8
1047.34 8
1047.42 8
1047.49 7
1047.56 7
1047.64 7
1047.71 7
1047.79 6
1047.86 6
1047.94 6
1048.01 6
1048.09 6
1048.16 6
1048.23 6
1048.31 6
1048.38 7
1048.46 8
1048.53 9
1048.61 10
1048.68 10
1048.75 10
1048.83 10
1048.90 10
1048.98 10
1049.05 10
1049.13 9
1049.20 9
1049.27 8
1049.35 8
1049.42 8
1049.50 8
1049.57 8
1049.65 8
1049.72 8
1049.80 8
1049.87 8
1049.94 7
1050.02 7
1050.09 6
1050.17 5
1050.24 5
1050.32 5
1050.39 6
1050.47 6
1050.54 7
1050.61 8
1050.69 8
1050.76 7
1050.84 7
1050.91 6
1050.99 5
1051.06 3
1051.13 2
1051.21 2
1051.28 1
1051.36 1
1051.43 0
1051.51 0
1051.58 0
1051.66 1
1051.73 1
1051.80 1
1051.88 1
1051.95 1
1052.03 1
1052.10 1
1052.18 2
1052.25 2
1052.33 2
1052.40 3
1052.48 4
1052.55 5
1052.62 5
1052.70 5
1052.77 6
1052.85 5
1052.92 5
1053.00 5
1053.07 4
1053.15 4
1053.22 3
1053.29 3
1053.37 2
1053.44 2
1053.52 3
1053.59 3
1053.67 3
1053.74 4
1053.82 4
1053.89 5
1053.97 5
1054.04 5
1054.11 5
1054.19 4
1054.26 4
1054.34 3
1054.41 2
1054.49 1
1054.56 0
1054.64 0
1054.71 0
1054.79 0
1054.86 0
1054.93 1
1055.01 2
1055.08 3
1055.16 3
1055.23 3
1055.31 2
1055.38 1
1055.46 0
1055.53 0
1055.61 0
1055.68 0
1055.76 0
1055.83 0
1055.90 0
1055.98 0
1056.05 0
1056.13 1
1056.20 1
1056.28 2
1056.35 2
1056.43 2
1056.50 3
1056.58 3
1056.65 4
1056.73 5
1056.80 7
1056.87 8
1056.95 9
1057.02 10
1057.10 10
1057.17 10
1057.25 9
1057.32 8
1057.40 7
1057.47 6
1057.55 5
1057.62 5
1057.70 5
1057.77 5
1057.85 5
1057.92 5
1057.99 6
1058.07 6
1058.14 7
1058.22 8
1058.29 9
1058.37 10
1058.44 10
1058.52 11
1058.59 11
1058.67 11
1058.74 11
1058.82 10
1058.89 10
1058.97 9
1059.04 8
1059.11 8
1059.19 7
1059.26 6
1059.34 5
1059.41 4
1059.49 3
1059.56 3
1059.64 3
1059.71 4
1059.79 4
1059.86 5
1059.94 6
1060.01 7
1060.09 8
1060.16 9
1060.24 9
1060.31 9
1060.39 9
1060.46 9
1060.54 9
1060.61 8
1060.68 8
1060.76 8
1060.83 9
1060.91 9
1060.98 9
1061.06 9
1061.13 10
1061.21 10
1061.28 10
1061.36 10
1061.43 10
1061.51 11
1061.58 12
1061.66 12
1061.73 13
1061.81 13
1061.88 13
1061.96 12
1062.03 10
1062.11 9
1062.18 8
1062.26 7
1062.33 6
1062.41 7
1062.48 7
1062.55 9
1062.63 10
1062.70 12
1062.78 14
1062.85 15
1062.93 17
1063.00 18
1063.08 19
1063.15 19
1063.23 18
1063.30 17
1063.38 15
1063.45 12
1063.53 9
1063.60 7
1063.68 5
1063.75 4
1063.83 4
1063.90 4
1063.98 6
1064.05 7
1064.13 9
1064.20 10
1064.28 11
1064.35 11
1064.43 11
1064.50 11
1064.58 11
1064.65 10
1064.73 10
1064.80 9
1064.88 9
1064.95 9
1065.03 8
1065.10 8
1065.18 7
1065.25 6
1065.33 6
1065.40 6
1065.48 6
1065.55 6
1065.63 7
1065.70 7
1065.78 7
1065.85 7
1065.93 7
1066.00 7
1066.08 7
1066.15 6
1066.23 6
1066.30 7
1066.38 8
1066.45 9
1066.53 9
1066.60 10
1066.68 10
1066.75 10
1066.83 9
1066.90 9
1066.98 9
1067.05 9
1067.13 10
1067.20 11
1067.28 12
1067.35 14
1067.43 15
1067.50 15
1067.58 15
1067.65 14
1067.73 13
1067.80 11
1067.88 10
1067.95 9
1068.03 8
1068.10 9
1068.18 9
1068.25 11
1068.33 12
1068.40 13
1068.48 13
1068.55 13
1068.63 13
1068.70 13
1068.78 13
1068.85 13
1068.93 13
1069.00 14
1069.08 14
1069.15 13
1069.23 12
1069.30 11
1069.38 9
1069.45 6
1069.53 4
1069.60 2
1069.68 2
1069.75 2
1069.83 4
1069.90 6
1069.98 9
1070.05 12
1070.13 14
1070.20 15
1070.28 15
1070.35 14
1070.43 13
1070.50 11
1070.58 9
1070.65 7
1070.73 5
1070.80 4
1070.88 4
1070.95 3
1071.03 4
1071.10 5
1071.18 7
1071.25 9
1071.33 12
1071.40 14
1071.48 17
1071.55 19
1071.63 20
1071.71 21
1071.78 20
1071.86 19
1071.93 17
1072.01 16
1072.08 14
1072.16 13
1072.23 13
1072.31 14
1072.38 15
1072.46 16
1072.53 16
1072.61 16
1072.68 15
1072.76 13
1072.83 12
1072.91 11
1072.98 12
1073.06 13
1073.13 15
1073.21 18
1073.28 20
1073.36 21
1073.43 21
1073.51 20
1073.58 19
1073.66 17
1073.74 15
1073.81 14
1073.89 12
1073.96 11
1074.04 10
1074.11 9
1074.19 8
1074.26 7
1074.34 7
1074.41 7
1074.49 7
1074.56 7
1074.64 8
1074.71 10
1074.79 11
1074.86 14
1074.94 16
1075.01 19
1075.09 22
1075.17 24
1075.24 25
1075.32 26
1075.39 26
1075.47 26
1075.54 26
1075.62 25
1075.69 25
1075.77 24
1075.84 24
1075.92 24
1075.99 23
1076.07 23
1076.14 23
1076.22 24
1076.29 25
1076.37 27
1076.45 29
1076.52 31
1076.60 33
1076.67 34
1076.75 35
1076.82 35
1076.90 34
1076.97 33
1077.05 32
1077.12 30
1077.20 28
1077.27 26
1077.35 25
1077.43 23
1077.50 22
1077.58 21
1077.65 20
1077.73 19
1077.80 19
1077.88 19
1077.95 19
1078.03 19
1078.10 19
1078.18 19
1078.25 18
1078.33 17
1078.41 16
1078.48 15
1078.56 15
1078.63 15
1078.71 16
1078.78 17
1078.86 19
1078.93 21
1079.01 23
1079.08 24
1079.16 23
1079.23 22
1079.31 21
1079.39 19
1079.46 17
1079.54 16
1079.61 15
1079.69 15
1079.76 15
1079.84 15
1079.91 15
1079.99 15
1080.06 15
1080.14 15
1080.22 15
1080.29 16
1080.37 16
1080.44 17
1080.52 17
1080.59 18
1080.67 18
1080.74 19
1080.82 20
1080.89 21
1080.97 23
1081.05 24
1081.12 24
1081.20 25
1081.27 24
1081.35 24
1081.42 23
1081.50 22
1081.57 22
1081.65 21
1081.73 19
1081.80 18
1081.88 17
1081.95 15
1082.03 14
1082.10 13
1082.18 11
1082.25 10
1082.33 9
1082.40 8
1082.48 7
1082.56 6
1082.63 6
1082.71 5
1082.78 5
1082.86 6
1082.93 6
1083.01 7
1083.08 7
1083.16 7
1083.24 7
1083.31 7
1083.39 7
1083.46 7
1083.54 7
1083.61 7
1083.69 7
1083.76 7
1083.84 6
1083.92 5
1083.99 4
1084.07 3
1084.14 2
1084.22 1
1084.29 0
1084.37 0
1084.45 0
1084.52 0
1084.60 0
1084.67 0
1084.75 0
1084.82 0
1084.90 0
1084.97 0
1085.05 0
1085.13 1
1085.20 1
1085.28 1
1085.35 2
1085.43 2
1085.50 3
1085.58 4
1085.66 4
1085.73 4
1085.81 4
1085.88 3
1085.96 3
1086.03 3
1086.11 3
1086.18 3
1086.26 3
1086.34 4
1086.41 5
1086.49 5
1086.56 6
1086.64 8
1086.71 9
1086.79 11
1086.87 14
1086.94 16
1087.02 18
1087.09 19
1087.17 20
1087.24 20
1087.32 20
1087.40 19
1087.47 18
1087.55 18
1087.62 18
1087.70 19
1087.77 21
1087.85 23
1087.93 25
1088.00 27
1088.08 28
1088.15 29
1088.23 29
1088.30 28
1088.38 28
1088.46 27
1088.53 27
1088.61 26
1088.68 26
1088.76 25
1088.83 24
1088.91 24
1088.99 24
1089.06 24
1089.14 24
1089.21 25
1089.29 26
1089.37 26
1089.44 26
1089.52 26
1089.59 25
1089.67 23
1089.74 22
1089.82 21
1089.90 21
1089.97 21
1090.05 22
1090.12 23
1090.20 24
1090.27 25
1090.35 25
1090.43 24
1090.50 23
1090.58 23
1090.65 22
1090.73 23
1090.81 23
1090.88 24
1090.96 26
1091.03 27
1091.11 28
1091.18 29
1091.26 30
1091.34 30
1091.41 30
1091.49 30
1091.56 30
1091.64 31
1091.72 31
1091.79 32
1091.87 33
1091.94 34
1092.02 35
1092.10 36
1092.17 37
1092.25 36
1092.32 35
1092.40 34
1092.47 32
1092.55 30
1092.63 28
1092.70 26
1092.78 24
1092.85 23
1092.93 22
1093.01 20
1093.08 19
1093.16 19
1093.23 19
1093.31 19
1093.39 19
1093.46 20
1093.54 21
1093.61 22
1093.69 22
1093.76 22
1093.84 22
1093.92 21
1093.99 21
1094.07 21
1094.14 20
1094.22 20
1094.30 19
1094.37 18
1094.45 17
1094.52 16
1094.60 15
1094.68 14
1094.75 13
1094.83 13
1094.90 13
1094.98 14
1095.06 16
1095.13 19
1095.21 21
1095.28 24
1095.36 27
1095.44 29
1095.51 29
1095.59 29
1095.66 28
1095.74 26
1095.82 24
1095.89 22
1095.97 21
1096.04 20
1096.12 19
1096.20 18
1096.27 17
1096.35 15
1096.42 13
1096.50 11
1096.58 10
1096.65 9
1096.73 9
1096.80 9
1096.88 9
1096.96 9
1097.03 9
1097.11 10
1097.18 10
1097.26 10
1097.34 11
1097.41 11
1097.49 10
1097.56 10
1097.64 9
1097.72 7
1097.79 6
1097.87 5
1097.95 4
1098.02 4
1098.10 4
1098.17 5
1098.25 5
1098.33 5
1098.40 6
1098.48 8
1098.55 10
1098.63 12
1098.71 14
1098.78 16
1098.86 18
1098.93 18
1099.01 18
1099.09 16
1099.16 14
1099.24 12
1099.31 10
1099.39 9
1099.47 8
1099.54 8
1099.62 8
1099.70 9
1099.77 8
1099.85 8
1099.92 7
1100.00 6
1100.08 5
1100.15 5
1100.23 4
1100.30 4
1100.38 4
1100.46 4
1100.53 4
1100.61 3
1100.69 3
1100.76 2
1100.84 1
1100.91 0
1100.99 0
1101.07 1
1101.14 2
1101.22 4
1101.30 6
1101.37 9
1101.45 12
1101.52 15
1101.60 16
1101.68 17
1101.75 17
1101.83 17
1101.90 15
1101.98 14
1102.06 12
1102.13 11
1102.21 10
1102.29 10
1102.36 10
1102.44 12
1102.51 13
1102.59 14
1102.67 16
1102.74 16
1102.82 16
1102.90 16
1102.97 16
1103.05 15
1103.12 14
1103.20 14
1103.28 14
1103.35 13
1103.43 13
1103.51 13
1103.58 12
1103.66 11
1103.73 11
1103.81 10
1103.89 9
1103.96 8
1104.04 7
1104.12 7
1104.19 6
1104.27 6
1104.34 8
1104.42 10
1104.50 13
1104.57 16
1104.65 20
1104.73 22
1104.80 24
1104.88 24
1104.96 23
1105.03 21
1105.11 18
1105.18 15
1105.26 13
1105.34 12
1105.41 13
1105.49 14
1105.57 15
1105.64 18
1105.72 19
1105.80 21
1105.87 21
1105.95 22
1106.02 22
1106.10 22
1106.18 22
1106.25 22
1106.33 22
1106.41 22
1106.48 22
1106.56 21
1106.64 21
1106.71 21
1106.79 20
1106.86 19
1106.94 18
1107.02 18
1107.09 17
1107.17 16
1107.25 15
1107.32 14
1107.40 13
1107.48 13
1107.55 13
1107.63 13
1107.70 12
1107.78 12
1107.86 11
1107.93 10
1108.01 8
1108.09 6
1108.16 4
1108.24 2
1108.32 1
1108.39 0
1108.47 0
1108.55 0
1108.62 0
1108.70 0
1108.77 0
1108.85 0
1108.93 0
1109.00 0
1109.08 1
1109.16 3
1109.23 6
1109.31 8
1109.39 10
1109.46 11
1109.54 12
1109.62 11
1109.69 10
1109.77 8
1109.85 7
1109.92 6
1110.00 5
1110.07 4
1110.15 3
1110.23 2
1110.30 1
1110.38 0
1110.46 0
1110.53 0
1110.61 0
1110.69 0
1110.76 0
1110.84 0
1110.92 0
1110.99 3
1111.07 6
1111.15 10
1111.22 13
1111.30 16
1111.38 19
1111.45 21
1111.53 23
1111.61 24
1111.68 26
1111.76 27
1111.83 29
1111.91 31
1111.99 32
1112.06 32
1112.14 32
1112.22 31
1112.29 29
1112.37 26
1112.45 24
1112.52 22
1112.60 21
1112.68 19
1112.75 17
1112.83 15
1112.91 13
1112.98 10
1113.06 8
1113.14 6
1113.21 6
1113.29 6
1113.37 8
1113.44 10
1113.52 12
1113.60 15
1113.67 16
1113.75 18
1113.83 18
1113.90 19
1113.98 19
1114.06 19
1114.13 19
1114.21 19
1114.29 18
1114.36 17
1114.44 16
1114.52 14
1114.59 13
1114.67 13
1114.75 13
1114.82 15
1114.90 16
1114.98 18
1115.05 19
1115.13 20
1115.21 20
1115.28 19
1115.36 17
1115.44 16
1115.51 14
1115.59 14
1115.67 14
1115.74 14
1115.82 16
1115.90 17
1115.97 19
1116.05 21
1116.13 22
1116.20 24
1116.28 25
1116.36 26
1116.43 26
1116.51 26
1116.59 26
1116.66 24
1116.74 22
1116.82 19
1116.89 17
1116.97 14
1117.05 13
1117.12 13
1117.20 13
1117.28 15
1117.35 17
1117.43 19
1117.51 21
1117.58 22
1117.66 23
1117.74 22
1117.81 22
1117.89 20
1117.97 19
1118.04 17
1118.12 15
1118.20 14
1118.27 13
1118.35 13
1118.43 14
1118.51 15
1118.58 17
1118.66 19
1118.74 21
1118.81 22
1118.89 23
1118.97 23
1119.04 23
1119.12 23
1119.20 21
1119.27 19
1119.35 17
1119.43 14
1119.50 11
1119.58 9
1119.66 7
1119.73 6
1119.81 6
1119.89 7
1119.96 8
1120.04 10
1120.12 11
1120.20 13
1120.27 15
1120.35 17
1120.43 19
1120.50 21
1120.58 23
1120.66 24
1120.73 25
1120.81 25
1120.89 24
1120.96 22
1121.04 21
1121.12 19
1121.19 17
1121.27 15
1121.35 14
1121.42 12
1121.50 11
1121.58 11
1121.66 11
1121.73 11
1121.81 13
1121.89 14
1121.96 17
1122.04 19
1122.12 21
1122.19 22
1122.27 22
1122.35 20
1122.42 17
1122.50 13
1122.58 8
1122.66 3
1122.73 0
1122.81 0
1122.89 0
1122.96 0
1123.04 0
1123.12 3
1123.19 4
1123.27 5
1123.35 4
1123.42 3
1123.50 1
1123.58 0
1123.66 0
1123.73 0
1123.81 0
1123.89 0
1123.96 1
1124.04 4
1124.12 6
1124.19 8
1124.27 8
1124.35 8
1124.43 6
1124.50 5
1124.58 4
1124.66 3
1124.73 3
1124.81 3
1124.89 4
1124.96 4
1125.04 5
1125.12 5
1125.20 5
1125.27 5
1125.35 6
1125.43 7
1125.50 9
1125.58 11
1125.66 13
1125.73 15
1125.81 16
1125.89 16
1125.97 16
1126.04 15
1126.12 13
1126.20 11
1126.27 9
1126.35 8
1126.43 7
1126.50 7
1126.58 8
1126.66 9
1126.74 11
1126.81 13
1126.89 15
1126.97 17
1127.04 19
1127.12 20
1127.20 21
1127.28 20
1127.35 20
1127.43 19
1127.51 17
1127.58 16
1127.66 14
1127.74 13
1127.82 12
1127.89 11
1127.97 10
1128.05 9
1128.12 7
1128.20 6
1128.28 4
1128.36 2
1128.43 1
1128.51 1
1128.59 1
1128.66 2
1128.74 4
1128.82 5
1128.90 7
1128.97 8
1129.05 9
1129.13 10
1129.20 11
1129.28 12
1129.36 13
1129.44 14
1129.51 14
1129.59 15
1129.67 15
1129.74 15
1129.82 15
1129.90 15
1129.98 15
1130.05 16
1130.13 17
1130.21 19
1130.28 20
1130.36 21
1130.44 23
1130.52 24
1130.59 26
1130.67 27
1130.75 28
1130.82 28
1130.90 28
1130.98 27
1131.06 25
1131.13 24
1131.21 23
1131.29 22
1131.36 22
1131.44 23
1131.52 25
1131.60 28
1131.67 30
1131.75 32
1131.83 33
1131.91 33
1131.98 33
1132.06 32
1132.14 31
1132.21 31
1132.29 30
1132.37 31
1132.45 31
1132.52 32
1132.60 33
1132.68 35
1132.76 38
1132.83 42
1132.91 46
1132.99 51
1133.06 56
1133.14 61
1133.22 67
1133.30 71
1133.37 75
1133.45 78
1133.53 79
1133.61 79
1133.68 78
1133.76 77
1133.84 75
1133.91 72
1133.99 70
1134.07 70
1134.15 70
1134.22 70
1134.30 72
1134.38 73
1134.46 74
1134.53 75
1134.61 75
1134.69 74
1134.77 73
1134.84 71
1134.92 69
1135.00 67
1135.07 64
1135.15 62
1135.23 60
1135.31 57
1135.38 55
1135.46 53
1135.54 51
1135.62 49
1135.69 47
1135.77 46
1135.85 45
1135.93 45
1136.00 45
1136.08 45
1136.16 45
1136.24 45
1136.31 43
1136.39 41
1136.47 39
1136.54 36
1136.62 34
1136.70 33
1136.78 32
1136.85 32
1136.93 33
1137.01 34
1137.09 35
1137.16 35
1137.24 36
1137.32 36
1137.40 37
1137.47 38
1137.55 39
1137.63 39
1137.71 40
1137.78 39
1137.86 38
1137.94 36
1138.02 34
1138.09 32
1138.17 30
1138.25 30
1138.33 30
1138.40 30
1138.48 31
1138.56 31
1138.64 31
1138.71 30
1138.79 30
1138.87 29
1138.95 28
1139.02 27
1139.10 26
1139.18 25
1139.26 23
1139.33 21
1139.41 18
1139.49 15
1139.57 11
1139.64 7
1139.72 2
1139.80 0
1139.88 0
1139.95 0
1140.03 0
1140.11 0
1140.19 0
1140.26 0
1140.34 0
1140.42 2
1140.50 5
1140.57 8
1140.65 9
1140.73 9
1140.81 8
1140.88 6
1140.96 4
1141.04 1
1141.12 0
1141.19 0
1141.27 0
1141.35 0
1141.43 0
1141.50 0
1141.58 0
1141.66 2
1141.74 3
1141.81 5
1141.89 6
1141.97 6
1142.05 6
1142.12 5
1142.20 5
1142.28 4
1142.36 4
1142.44 4
1142.51 5
1142.59 6
1142.67 8
1142.75 10
1142.82 12
1142.90 14
1142.98 16
1143.06 18
1143.13 20
1143.21 20
1143.29 20
1143.37 19
1143.44 17
1143.52 14
1143.60 12
1143.68 10
1143.75 9
1143.83 9
1143.91 11
1143.99 14
1144.07 17
1144.14 21
1144.22 23
1144.30 25
1144.38 25
1144.45 25
1144.53 23
1144.61 22
1144.69 20
1144.76 19
1144.84 19
1144.92 19
1145.00 20
1145.08 22
1145.15 25
1145.23 27
1145.31 30
1145.39 32
1145.46 33
1145.54 33
1145.62 33
1145.70 32
1145.77 31
1145.85 30
1145.93 29
1146.01 29
1146.09 28
1146.16 27
1146.24 28
1146.32 28
1146.40 29
1146.47 31
1146.55 34
1146.63 36
1146.71 39
1146.78 40
1146.86 41
1146.94 41
1147.02 39
1147.10 37
1147.17 33
1147.25 30
1147.33 26
1147.41 23
1147.48 21
1147.56 19
1147.64 18
1147.72 19
1147.80 21
1147.87 23
1147.95 27
1148.03 30
1148.11 33
1148.18 34
1148.26 35
1148.34 33
1148.42 31
1148.50 29
1148.57 27
1148.65 27
1148.73 28
1148.81 30
1148.89 34
1148.96 38
1149.04 41
1149.12 43
1149.20 44
1149.27 43
1149.35 42
1149.43 40
1149.51 39
1149.59 38
1149.66 38
1149.74 38
1149.82 38
1149.90 39
1149.97 40
1150.05 41
1150.13 43
1150.21 44
1150.29 46
1150.36 48
1150.44 50
1150.52 51
1150.60 53
1150.68 54
1150.75 55
1150.83 55
1150.91 57
1150.99 58
1151.07 59
1151.14 60
1151.22 61
1151.30 62
1151.38 62
1151.45 61
1151.53 60
1151.61 59
1151.69 58
1151.77 56
1151.84 55
1151.92 53
1152.00 51
1152.08 49
1152.16 47
1152.23 45
1152.31 44
1152.39 43
1152.47 43
1152.55 42
1152.62 42
1152.70 42
1152.78 41
1152.86 40
1152.94 39
1153.01 37
1153.09 35
1153.17 33
1153.25 31
1153.33 30
1153.40 30
1153.48 31
1153.56 32
1153.64 33
1153.71 33
1153.79 34
1153.87 34
1153.95 34
1154.03 33
1154.10 33
1154.18 33
1154.26 34
1154.34 34
1154.42 35
1154.49 37
1154.57 38
1154.65 40
1154.73 42
1154.81 44
1154.89 45
1154.96 45
1155.04 43
1155.12 41
1155.20 39
1155.28 37
1155.35 36
1155.43 35
1155.51 35
1155.59 35
1155.67 34
1155.74 31
1155.82 28
1155.90 23
1155.98 17
1156.06 12
1156.13 6
1156.21 2
1156.29 0
1156.37 0
1156.45 0
1156.52 0
1156.60 0
1156.68 0
1156.76 0
1156.84 0
1156.91 1
1156.99 3
1157.07 5
1157.15 7
1157.23 8
1157.31 8
1157.38 8
1157.46 8
1157.54 8
1157.62 10
1157.70 11
1157.77 12
1157.85 12
1157.93 12
1158.01 10
1158.09 8
1158.16 5
1158.24 3
1158.32 1
1158.40 0
1158.48 0
1158.56 2
1158.63 4
1158.71 6
1158.79 9
1158.87 13
1158.95 17
1159.02 22
1159.10 26
1159.18 31
1159.26 35
1159.34 39
1159.41 43
1159.49 46
1159.57 49
1159.65 51
1159.73 52
1159.81 53
1159.88 52
1159.96 50
1160.04 47
1160.12 44
1160.20 40
1160.27 38
1160.35 36
1160.43 36
1160.51 37
1160.59 39
1160.67 40
1160.74 42
1160.82 43
1160.90 43
1160.98 42
1161.06 40
1161.14 37
1161.21 33
1161.29 29
1161.37 25
1161.45 21
1161.53 19
1161.60 17
1161.68 16
1161.76 16
1161.84 18
1161.92 19
1162.00 20
1162.07 21
1162.15 22
1162.23 22
1162.31 22
1162.39 22
1162.47 22
1162.54 23
1162.62 23
1162.70 24
1162.78 24
1162.86 24
1162.94 25
1163.01 25
1163.09 26
1163.17 26
1163.25 26
1163.33 27
1163.41 26
1163.48 26
1163.56 25
1163.64 24
1163.72 24
1163.80 24
1163.88 25
1163.95 25
1164.03 27
1164.11 28
1164.19 30
1164.27 32
1164.35 34
1164.42 36
1164.50 38
1164.58 38
1164.66 39
1164.74 39
1164.82 40
1164.89 41
1164.97 41
1165.05 42
1165.13 43
1165.21 43
1165.29 42
1165.36 41
1165.44 39
1165.52 36
1165.60 34
1165.68 31
1165.76 29
1165.83 27
1165.91 26
1165.99 26
1166.07 27
1166.15 28
1166.23 30
1166.30 32
1166.38 33
1166.46 34
1166.54 34
1166.62 33
1166.70 33
1166.77 32
1166.85 31
1166.93 30
1167.01 28
1167.09 26
1167.17 24
1167.25 22
1167.32 19
1167.40 17
1167.48 15
1167.56 13
1167.64 11
1167.72 8
1167.79 6
1167.87 5
1167.95 4
1168.03 6
1168.11 9
1168.19 14
1168.27 19
1168.34 25
1168.42 29
1168.50 32
1168.58 33
1168.66 33
1168.74 31
1168.81 29
1168.89 28
1168.97 29
1169.05 32
1169.13 36
1169.21 42
1169.29 48
1169.36 53
1169.44 57
1169.52 60
1169.60 60
1169.68 58
1169.76 55
1169.84 51
1169.91 46
1169.99 42
1170.07 38
1170.15 35
1170.23 34
1170.31 34
1170.39 35
1170.46 36
1170.54 37
1170.62 38
1170.70 38
1170.78 37
1170.86 35
1170.94 33
1171.01 32
1171.09 30
1171.17 30
1171.25 29
1171.33 28
1171.41 26
1171.49 23
1171.56 20
1171.64 16
1171.72 13
1171.80 10
1171.88 8
1171.96 7
1172.04 8
1172.11 9
1172.19 11
1172.27 12
1172.35 14
1172.43 16
1172.51 18
1172.59 20
1172.66 23
1172.74 24
1172.82 26
1172.90 26
1172.98 26
1173.06 24
1173.14 23
1173.21 22
1173.29 21
1173.37 21
1173.45 21
1173.53 20
1173.61 19
1173.69 18
1173.77 16
1173.84 13
1173.92 11
1174.00 8
1174.08 6
1174.16 5
1174.24 4
1174.32 4
1174.39 5
1174.47 5
1174.55 5
1174.63 5
1174.71 3
1174.79 1
1174.87 0
1174.95 0
1175.02 0
1175.10 0
1175.18 0
1175.26 0
1175.34 0
1175.42 0
1175.50 4
1175.57 7
1175.65 9
1175.73 12
1175.81 14
1175.89 16
1175.97 18
1176.05 19
1176.13 20
1176.20 20
1176.28 20
1176.36 19
1176.44 18
1176.52 16
1176.60 15
1176.68 14
1176.76 15
1176.83 16
1176.91 18
1176.99 21
1177.07 23
1177.15 26
1177.23 27
1177.31 28
1177.39 28
1177.46 27
1177.54 26
1177.62 25
1177.70 24
1177.78 23
1177.86 22
1177.94 21
1178.02 20
1178.10 17
1178.17 15
1178.25 12
1178.33 10
1178.41 9
1178.49 8
1178.57 9
1178.65 11
1178.73 13
1178.80 15
1178.88 16
1178.96 17
1179.04 17
1179.12 16
1179.20 14
1179.28 13
1179.36 11
1179.44 9
1179.51 7
1179.59 6
1179.67 6
1179.75 6
1179.83 8
1179.91 11
1179.99 14
1180.07 18
1180.14 22
1180.22 26
1180.30 29
1180.38 31
1180.46 32
1180.54 31
1180.62 30
1180.70 28
1180.78 25
1180.85 23
1180.93 20
1181.01 19
1181.09 17
1181.17 16
1181.25 14
1181.33 13
1181.41 12
1181.49 11
1181.57 9
1181.64 8
1181.72 8
1181.80 7
1181.88 5
1181.96 4
1182.04 3
1182.12 2
1182.20 1
1182.28 2
1182.35 3
1182.43 4
1182.51 6
1182.59 8
1182.67 10
1182.75 11
1182.83 12
1182.91 12
1182.99 14
1183.07 16
1183.14 20
1183.22 25
1183.30 30
1183.38 36
1183.46 41
1183.54 47
1183.62 52
1183.70 55
1183.78 57
1183.85 58
1183.93 57
1184.01 55
1184.09 52
1184.17 48
1184.25 45
1184.33 42
1184.41 40
1184.49 38
1184.57 36
1184.64 35
1184.72 35
1184.80 35
1184.88 36
1184.96 37
1185.04 38
1185.12 38
1185.20 37
1185.28 35
1185.36 33
1185.44 30
1185.51 28
1185.59 28
1185.67 29
1185.75 31
1185.83 34
1185.91 37
1185.99 39
1186.07 39
1186.15 38
1186.23 36
1186.30 33
1186.38 30
1186.46 28
1186.54 27
1186.62 28
1186.70 29
1186.78 31
1186.86 33
1186.94 35
1187.02 37
1187.10 38
1187.17 39
1187.25 39
1187.33 39
1187.41 39
1187.49 39
1187.57 40
1187.65 42
1187.73 44
1187.81 47
1187.89 50
1187.97 52
1188.05 54
1188.12 55
1188.20 54
1188.28 53
1188.36 51
1188.44 48
1188.52 44
1188.60 41
1188.68 38
1188.76 35
1188.84 33
1188.92 31
1189.00 31
1189.07 32
1189.15 35
1189.23 38
1189.31 42
1189.39 46
1189.47 49
1189.55 51
1189.63 51
1189.71 50
1189.79 47
1189.87 42
1189.95 37
1190.02 31
1190.10 25
1190.18 21
1190.26 17
1190.34 14
1190.42 12
1190.50 11
1190.58 10
1190.66 10
1190.74 10
1190.82 10
1190.90 10
1190.98 11
1191.05 12
1191.13 13
1191.21 14
1191.29 15
1191.37 16
1191.45 18
1191.53 20
1191.61 21
1191.69 22
1191.77 23
1191.85 22
1191.93 20
1192.01 17
1192.08 14
1192.16 11
1192.24 9
1192.32 8
1192.40 10
1192.48 13
1192.56 16
1192.64 20
1192.72 23
1192.80 25
1192.88 26
1192.96 25
1193.04 24
1193.12 21
1193.19 18
1193.27 15
1193.35 12
1193.43 10
1193.51 9
1193.59 8
1193.67 7
1193.75 7
1193.83 7
1193.91 7
1193.99 6
1194.07 5
1194.15 4
1194.23 3
1194.31 2
1194.38 2
1194.46 2
1194.54 2
1194.62 2
1194.70 3
1194.78 4
1194.86 5
1194.94 6
1195.02 8
1195.10 9
1195.18 10
1195.26 10
1195.34 10
1195.42 8
1195.50 6
1195.57 3
1195.65 0
1195.73 0
1195.81 0
1195.89 0
1195.97 0
1196.05 0
1196.13 0
1196.21 0
1196.29 6
1196.37 12
1196.45 19
1196.53 24
1196.61 28
1196.69 31
1196.77 33
1196.85 35
1196.92 36
1197.00 38
1197.08 41
1197.16 45
1197.24 49
1197.32 52
1197.40 54
1197.48 53
1197.56 50
1197.64 46
1197.72 40
1197.80 34
1197.88 30
1197.96 28
1198.04 28
1198.12 30
1198.20 34
1198.28 37
1198.36 40
1198.43 41
1198.51 40
1198.59 38
1198.67 35
1198.75 33
1198.83 33
1198.91 34
1198.99 36
1199.07 39
1199.15 42
1199.23 44
1199.31 46
1199.39 47
1199.47 48
1199.55 49
1199.63 51
1199.71 52
1199.79 54
1199.87 55
1199.95 57
1200.02 58
1200.10 59
1200.18 60
1200.26 61
1200.34 62
1200.42 63
1200.50 63
1200.58 61
1200.66 59
1200.74 56
1200.82 52
1200.90 47
1200.98 42
1201.06 37
1201.14 34
1201.22 32
1201.30 31
1201.38 32
1201.46 34
1201.54 37
1201.62 40
1201.70 42
1201.77 43
1201.85 42
1201.93 41
1202.01 39
1202.09 38
1202.17 38
1202.25 39
1202.33 42
1202.41 45
1202.49 48
1202.57 52
1202.65 54
1202.73 56
1202.81 56
1202.89 55
1202.97 53
1203.05 51
1203.13 48
1203.21 45
1203.29 42
1203.37 38
1203.45 34
1203.53 30
1203.61 26
1203.69 22
1203.77 18
1203.85 15
1203.92 13
1204.00 12
1204.08 12
1204.16 12
1204.24 14
1204.32 16
1204.40 19
1204.48 23
1204.56 27
1204.64 32
1204.72 35
1204.80 38
1204.88 39
1204.96 39
1205.04 38
1205.12 37
1205.20 36
1205.28 37
1205.36 40
1205.44 44
1205.52 48
1205.60 53
1205.68 56
1205.76 58
1205.84 58
1205.92 56
1206.00 54
1206.08 51
1206.16 50
1206.24 50
1206.32 52
1206.40 54
1206.48 56
1206.56 58
1206.63 59
1206.71 59
1206.79 58
1206.87 57
1206.95 56
1207.03 55
1207.11 55
1207.19 56
1207.27 58
1207.35 61
1207.43 63
1207.51 66
1207.59 68
1207.67 70
1207.75 73
1207.83 75
1207.91 78
1207.99 81
1208.07 83
1208.15 84
1208.23 84
1208.31 83
1208.39 80
1208.47 77
1208.55 73
1208.63 70
1208.71 68
1208.79 67
1208.87 66
1208.95 65
1209.03 65
1209.11 66
1209.19 66
1209.27 68
1209.35 71
1209.43 74
1209.51 78
1209.59 82
1209.67 86
1209.75 89
1209.83 90
1209.91 89
1209.99 86
1210.07 81
1210.15 75
1210.23 67
1210.31 58
1210.39 48
1210.47 40
1210.55 32
1210.63 26
1210.71 22
1210.79 21
1210.87 22
1210.95 24
1211.03 27
1211.11 31
1211.18 33
1211.26 34
1211.34 33
1211.42 30
1211.50 27
1211.58 24
1211.66 22
1211.74 22
1211.82 22
1211.90 24
1211.98 26
1212.06 28
1212.14 30
1212.22 31
1212.30 31
1212.38 31
1212.46 29
1212.54 28
1212.62 25
1212.70 22
1212.78 20
1212.86 17
1212.94 15
1213.02 13
1213.10 13
1213.18 13
1213.26 14
1213.34 16
1213.42 19
1213.50 23
1213.58 28
1213.66 34
1213.74 41
1213.82 49
1213.90 56
1213.98 62
1214.06 67
1214.14 70
1214.22 72
1214.30 72
1214.38 71
1214.46 70
1214.54 67
1214.62 64
1214.70 61
1214.78 56
1214.86 52
1214.94 47
1215.02 42
1215.10 38
1215.18 36
1215.26 34
1215.34 34
1215.42 35
1215.50 37
1215.58 38
1215.66 39
1215.74 40
1215.82 40
1215.90 38
1215.98 35
1216.06 32
1216.14 27
1216.22 22
1216.30 16
1216.38 11
1216.46 5
1216.54 0
1216.62 0
1216.70 0
1216.78 0
1216.86 0
1216.94 0
1217.02 0
1217.10 2
1217.18 4
1217.26 5
1217.35 5
1217.43 4
1217.51 3
1217.59 2
1217.67 3
1217.75 5
1217.83 9
1217.91 14
1217.99 20
1218.07 25
1218.15 29
1218.23 32
1218.31 32
1218.39 31
1218.47 28
1218.55 24
1218.63 20
1218.71 16
1218.79 12
1218.87 9
1218.95 7
1219.03 5
1219.11 3
1219.19 2
1219.27 2
1219.35 2
1219.43 4
1219.51 7
1219.59 11
1219.67 15
1219.75 20
1219.83 23
1219.91 26
1219.99 28
1220.07 30
1220.15 30
1220.23 30
1220.31 30
1220.39 29
1220.47 27
1220.55 25
1220.63 23
1220.71 21
1220.79 20
1220.87 19
1220.95 19
1221.03 19
1221.11 20
1221.19 20
1221.27 21
1221.35 21
1221.43 22
1221.51 22
1221.59 23
1221.67 24
1221.75 26
1221.84 29
1221.92 32
1222.00 37
1222.08 42
1222.16 48
1222.24 53
1222.32 57
1222.40 59
1222.48 60
1222.56 59
1222.64 57
1222.72 55
1222.80 52
1222.88 50
1222.96 49
1223.04 48
1223.12 49
1223.20 51
1223.28 54
1223.36 57
1223.44 60
1223.52 62
1223.60 62
1223.68 62
1223.76 59
1223.84 55
1223.92 50
1224.00 44
1224.08 39
1224.16 34
1224.24 31
1224.32 29
1224.40 28
1224.48 29
1224.57 30
1224.65 32
1224.73 35
1224.81 37
1224.89 40
1224.97 43
1225.05 46
1225.13 48
1225.21 49
1225.29 49
1225.37 49
1225.45 47
1225.53 46
1225.61 44
1225.69 44
1225.77 45
1225.85 46
1225.93 48
1226.01 50
1226.09 52
1226.17 54
1226.25 56
1226.33 58
1226.41 61
1226.49 63
1226.57 65
1226.65 66
1226.74 65
1226.82 63
1226.90 60
1226.98 56
1227.06 53
1227.14 50
1227.22 49
1227.30 48
1227.38 49
1227.46 49
1227.54 50
1227.62 50
1227.70 51
1227.78 51
1227.86 52
1227.94 54
1228.02 57
1228.10 59
1228.18 61
1228.26 60
1228.34 58
1228.42 54
1228.50 47
1228.59 39
1228.67 31
1228.75 23
1228.83 17
1228.91 14
1228.99 13
1229.07 14
1229.15 17
1229.23 22
1229.31 26
1229.39 30
1229.47 33
1229.55 35
1229.63 37
1229.71 38
1229.79 39
1229.87 40
1229.95 43
1230.03 46
1230.11 49
1230.20 53
1230.28 56
1230.36 58
1230.44 60
1230.52 60
1230.60 61
1230.68 60
1230.76 60
1230.84 59
1230.92 57
1231.00 54
1231.08 50
1231.16 46
1231.24 42
1231.32 39
1231.40 37
1231.48 37
1231.56 41
1231.65 46
1231.73 52
1231.81 59
1231.89 63
1231.97 66
1232.05 65
1232.13 61
1232.21 55
1232.29 47
1232.37 40
1232.45 35
1232.53 31
1232.61 29
1232.69 28
1232.77 28
1232.85 28
1232.93 27
1233.02 26
1233.10 24
1233.18 22
1233.26 20
1233.34 18
1233.42 16
1233.50 15
1233.58 15
1233.66 14
1233.74 14
1233.82 15
1233.90 16
1233.98 17
1234.06 18
1234.14 18
1234.22 19
1234.31 19
1234.39 20
1234.47 21
1234.55 24
1234.63 28
1234.71 32
1234.79 36
1234.87 38
1234.95 38
1235.03 35
1235.11 31
1235.19 26
1235.27 21
1235.35 17
1235.44 16
1235.52 16
1235.60 17
1235.68 19
1235.76 19
1235.84 18
1235.92 16
1236.00 14
1236.08 12
1236.16 11
1236.24 12
1236.32 14
1236.40 17
1236.48 20
1236.57 22
1236.65 22
1236.73 22
1236.81 21
1236.89 19
1236.97 18
1237.05 17
1237.13 16
1237.21 16
1237.29 16
1237.37 17
1237.45 17
1237.53 16
1237.61 16
1237.70 16
1237.78 16
1237.86 16
1237.94 15
1238.02 14
1238.10 13
1238.18 12
1238.26 11
1238.34 11
1238.42 10
1238.50 10
1238.58 10
1238.66 9
1238.75 9
1238.83 8
1238.91 7
1238.99 7
1239.07 7
1239.15 7
1239.23 7
1239.31 8
1239.39 8
1239.47 7
1239.55 6
1239.63 4
1239.72 1
1239.80 0
1239.88 0
1239.96 0
1240.04 0
1240.12 0
1240.20 0
1240.28 0
1240.36 2
1240.44 7
1240.52 13
1240.60 17
1240.69 20
1240.77 23
1240.85 25
1240.93 27
1241.01 29
1241.09 32
1241.17 35
1241.25 39
1241.33 44
1241.41 48
1241.49 52
1241.58 55
1241.66 57
1241.74 59
1241.82 58
1241.90 56
1241.98 52
1242.06 47
1242.14 41
1242.22 36
1242.30 33
1242.38 32
1242.47 35
1242.55 41
1242.63 48
1242.71 57
1242.79 64
1242.87 70
1242.95 74
1243.03 75
1243.11 74
1243.19 74
1243.27 73
1243.36 74
1243.44 77
1243.52 80
1243.60 83
1243.68 85
1243.76 86
1243.84 84
1243.92 80
1244.00 76
1244.08 71
1244.17 67
1244.25 64
1244.33 63
1244.41 63
1244.49 65
1244.57 69
1244.65 72
1244.73 75
1244.81 77
1244.89 77
1244.98 76
1245.06 72
1245.14 66
1245.22 60
1245.30 53
1245.38 49
1245.46 46
1245.54 47
1245.62 50
1245.70 56
1245.79 63
1245.87 70
1245.95 76
1246.03 81
1246.11 83
1246.19 83
1246.27 81
1246.35 78
1246.43 74
1246.52 69
1246.60 65
1246.68 62
1246.76 59
1246.84 56
1246.92 53
1247.00 51
1247.08 49
1247.16 46
1247.24 45
1247.33 43
1247.41 42
1247.49 41
1247.57 39
1247.65 35
1247.73 31
1247.81 27
1247.89 24
1247.97 24
1248.06 26
1248.14 33
1248.22 43
1248.30 55
1248.38 67
1248.46 78
1248.54 86
1248.62 92
1248.70 94
1248.79 95
1248.87 95
1248.95 94
1249.03 93
1249.11 93
1249.19 92
1249.27 90
1249.35 88
1249.43 83
1249.52 77
1249.60 70
1249.68 63
1249.76 57
1249.84 52
1249.92 48
1250.00 45
1250.08 43
1250.17 42
1250.25 42
1250.33 42
1250.41 42
1250.49 43
1250.57 44
1250.65 46
1250.73 49
1250.81 51
1250.90 54
1250.98 56
1251.06 58
1251.14 59
1251.22 59
1251.30 59
1251.38 59
1251.46 59
1251.55 59
1251.63 58
1251.71 58
1251.79 58
1251.87 58
1251.95 58
1252.03 57
1252.11 57
1252.20 56
1252.28 54
1252.36 50
1252.44 44
1252.52 37
1252.60 30
1252.68 23
1252.76 16
1252.85 11
1252.93 7
1253.01 6
1253.09 5
1253.17 5
1253.25 5
1253.33 5
1253.41 3
1253.50 0
1253.58 0
1253.66 0
1253.74 0
1253.82 0
1253.90 0
1253.98 0
1254.06 2
1254.15 9
1254.23 15
1254.31 20
1254.39 25
1254.47 28
1254.55 32
1254.63 35
1254.72 38
1254.80 41
1254.88 45
1254.96 48
1255.04 52
1255.12 55
1255.20 58
1255.28 60
1255.37 61
1255.45 61
1255.53 59
1255.61 55
1255.69 50
1255.77 45
1255.85 39
1255.94 33
1256.02 29
1256.10 26
1256.18 25
1256.26 24
1256.34 25
1256.42 27
1256.51 29
1256.59 32
1256.67 35
1256.75 37
1256.83 40
1256.91 41
1256.99 41
1257.07 40
1257.16 38
1257.24 36
1257.32 35
1257.40 36
1257.48 41
1257.56 47
1257.64 56
1257.73 65
1257.81 73
1257.89 80
1257.97 83
1258.05 84
1258.13 82
1258.21 79
1258.30 76
1258.38 71
1258.46 67
1258.54 61
1258.62 55
1258.70 47
1258.78 38
1258.87 30
1258.95 24
1259.03 20
1259.11 19
1259.19 22
1259.27 28
1259.35 36
1259.44 44
1259.52 52
1259.60 58
1259.68 62
1259.76 64
1259.84 64
1259.93 61
1260.01 56
1260.09 50
1260.17 43
1260.25 36
1260.33 31
1260.41 27
1260.50 25
1260.58 25
1260.66 28
1260.74 31
1260.82 34
1260.90 36
1260.98 37
1261.07 36
1261.15 34
1261.23 31
1261.31 29
1261.39 28
1261.47 27
1261.56 27
1261.64 27
1261.72 27
1261.80 26
1261.88 24
1261.96 23
1262.05 21
1262.13 21
1262.21 21
1262.29 23
1262.37 25
1262.45 27
1262.53 28
1262.62 28
1262.70 26
1262.78 23
1262.86 18
1262.94 13
1263.02 9
1263.11 6
1263.19 5
1263.27 4
1263.35 4
1263.43 4
1263.51 5
1263.60 5
1263.68 5
1263.76 7
1263.84 8
1263.92 11
1264.00 15
1264.08 18
1264.17 21
1264.25 23
1264.33 24
1264.41 24
1264.49 24
1264.57 24
1264.66 26
1264.74 29
1264.82 33
1264.90 38
1264.98 42
1265.06 45
1265.15 46
1265.23 45
1265.31 43
1265.39 40
1265.47 37
1265.55 35
1265.64 34
1265.72 34
1265.80 36
1265.88 40
1265.96 43
1266.04 45
1266.13 47
1266.21 47
1266.29 45
1266.37 43
1266.45 41
1266.53 39
1266.62 37
1266.70 37
1266.78 37
1266.86 39
1266.94 42
1267.03 45
1267.11 48
1267.19 50
1267.27 52
1267.35 52
1267.43 51
1267.52 50
1267.60 49
1267.68 48
1267.76 50
1267.84 53
1267.92 58
1268.01 63
1268.09 68
1268.17 71
1268.25 72
1268.33 69
1268.41 64
1268.50 57
1268.58 50
1268.66 43
1268.74 38
1268.82 36
1268.91 36
1268.99 38
1269.07 41
1269.15 44
1269.23 47
1269.31 49
1269.40 50
1269.48 51
1269.56 51
1269.64 51
1269.72 51
1269.81 51
1269.89 51
1269.97 50
1270.05 49
1270.13 47
1270.21 46
1270.30 44
1270.38 43
1270.46 43
1270.54 45
1270.62 47
1270.71 50
1270.79 52
1270.87 55
1270.95 56
1271.03 57
1271.11 57
1271.20 56
1271.28 55
1271.36 53
1271.44 52
1271.52 51
1271.61 50
1271.69 49
1271.77 48
1271.85 46
1271.93 44
1272.01 41
1272.10 38
1272.18 34
1272.26 30
1272.34 25
1272.42 21
1272.51 18
1272.59 16
1272.67 16
1272.75 19
1272.83 23
1272.92 28
1273.00 33
1273.08 35
1273.16 35
1273.24 33
1273.33 28
1273.41 24
1273.49 20
1273.57 19
1273.65 21
1273.74 26
1273.82 33
1273.90 42
1273.98 49
1274.06 54
1274.14 56
1274.23 55
1274.31 51
1274.39 45
1274.47 38
1274.55 30
1274.64 24
1274.72 18
1274.80 13
1274.88 8
1274.96 5
1275.05 2
1275.13 0
1275.21 0
1275.29 0
1275.37 0
1275.46 0
1275.54 0
1275.62 0
1275.70 0
1275.78 0
1275.87 0
1275.95 3
1276.03 8
1276.11 12
1276.19 16
1276.28 19
1276.36 20
1276.44 18
1276.52 15
1276.60 10
1276.69 5
1276.77 1
1276.85 0
1276.93 0
1277.01 1
1277.10 6
1277.18 14
1277.26 23
1277.34 32
1277.42 40
1277.51 45
1277.59 49
1277.67 50
1277.75 49
1277.84 46
1277.92 44
1278.00 43
1278.08 43
1278.16 45
1278.25 49
1278.33 54
1278.41 61
1278.49 68
1278.57 74
1278.66 79
1278.74 82
1278.82 82
1278.90 80
1278.98 76
1279.07 70
1279.15 63
1279.23 55
1279.31 48
1279.39 42
1279.48 39
1279.56 38
1279.64 41
1279.72 45
1279.81 51
1279.89 56
1279.97 60
1280.05 62
1280.13 62
1280.22 60
1280.30 57
1280.38 54
1280.46 52
1280.54 51
1280.63 51
1280.71 53
1280.79 55
1280.87 57
1280.96 59
1281.04 61
1281.12 61
1281.20 62
1281.28 62
1281.37 64
1281.45 66
1281.53 69
1281.61 73
1281.70 77
1281.78 80
1281.86 83
1281.94 84
1282.02 84
1282.11 83
1282.19 82
1282.27 80
1282.35 77
1282.44 75
1282.52 72
1282.60 68
1282.68 65
1282.76 62
1282.85 59
1282.93 57
1283.01 54
1283.09 52
1283.18 49
1283.26 46
1283.34 42
1283.42 40
1283.50 40
1283.59 42
1283.67 48
1283.75 56
1283.83 67
1283.92 80
1284.00 91
1284.08 101
1284.16 109
1284.24 113
1284.33 114
1284.41 113
1284.49 110
1284.57 106
1284.66 101
1284.74 96
1284.82 92
1284.90 89
1284.99 86
1285.07 85
1285.15 84
1285.23 83
1285.31 81
1285.40 79
1285.48 77
1285.56 73
1285.64 70
1285.73 66
1285.81 63
1285.89 61
1285.97 60
1286.06 60
1286.14 61
1286.22 62
1286.30 63
1286.38 65
1286.47 67
1286.55 70
1286.63 73
1286.71 76
1286.80 78
1286.88 79
1286.96 80
1287.04 79
1287.13 77
1287.21 75
1287.29 72
1287.37 70
1287.46 67
1287.54 65
1287.62 62
1287.70 59
1287.78 56
1287.87 55
1287.95 54
1288.03 54
1288.11 54
1288.20 53
1288.28 51
1288.36 48
1288.44 43
1288.53 39
1288.61 35
1288.69 32
1288.77 30
1288.86 29
1288.94 29
1289.02 30
1289.10 30
1289.19 31
1289.27 31
1289.35 31
1289.43 32
1289.52 33
1289.60 34
1289.68 36
1289.76 38
1289.85 39
1289.93 40
1290.01 41
1290.09 42
1290.17 42
1290.26 43
1290.34 44
1290.42 44
1290.50 43
1290.59 42
1290.67 40
1290.75 37
1290.83 35
1290.92 33
1291.00 33
1291.08 35
1291.16 39
1291.25 44
1291.33 49
1291.41 55
1291.49 58
1291.58 61
1291.66 61
1291.74 59
1291.82 57
1291.91 53
1291.99 50
1292.07 46
1292.15 43
1292.24 41
1292.32 39
1292.40 37
1292.48 35
1292.57 32
1292.65 29
1292.73 26
1292.82 21
1292.90 16
1292.98 11
1293.06 6
1293.15 1
1293.23 0
1293.31 0
1293.39 0
1293.48 0
1293.56 0
1293.64 0
1293.72 0
1293.81 0
1293.89 2
1293.97 5
1294.05 10
1294.14 14
1294.22 20
1294.30 26
1294.38 32
1294.47 39
1294.55 46
1294.63 52
1294.71 59
1294.80 65
1294.88 70
1294.96 74
1295.04 76
1295.13 75
1295.21 73
1295.29 68
1295.38 63
1295.46 58
1295.54 54
1295.62 53
1295.71 53
1295.79 55
1295.87 59
1295.95 63
1296.04 67
1296.12 72
1296.20 76
1296.28 80
1296.37 84
1296.45 88
1296.53 91
1296.62 94
1296.70 97
1296.78 100
1296.86 102
1296.95 104
1297.03 106
1297.11 107
1297.19 108
1297.28 107
1297.36 107
1297.44 106
1297.52 105
1297.61 105
1297.69 107
1297.77 109
1297.86 112
1297.94 115
1298.02 117
1298.10 119
1298.19 120
1298.27 120
1298.35 121
1298.43 122
1298.52 123
1298.60 125
1298.68 127
1298.77 130
1298.85 134
1298.93 139
1299.01 144
1299.10 148
1299.18 152
1299.26 155
1299.34 157
1299.43 157
1299.51 156
1299.59 153
1299.68 150
1299.76 147
1299.84 143
1299.92 139
1300.01 135
1300.09 130
1300.17 125
1300.26 121
1300.34 117
1300.42 113
1300.50 110
1300.59 106
1300.67 102
1300.75 97
1300.83 92
1300.92 86
1301.00 81
1301.08 78
1301.17 76
1301.25 75
1301.33 77
1301.41 80
1301.50 84
1301.58 87
1301.66 91
1301.75 93
1301.83 94
1301.91 94
1301.99 93
1302.08 93
1302.16 93
1302.24 92
1302.33 92
1302.41 90
1302.49 89
1302.57 88
1302.66 88
1302.74 90
1302.82 94
1302.91 100
1302.99 107
1303.07 114
1303.15 120
1303.24 125
1303.32 128
1303.40 130
1303.49 130
1303.57 128
1303.65 125
1303.73 120
1303.82 113
1303.90 103
1303.98 92
1304.07 81
1304.15 71
1304.23 62
1304.31 55
1304.40 51
1304.48 49
1304.56 49
1304.65 49
1304.73 50
1304.81 50
1304.90 50
1304.98 50
1305.06 50
1305.14 49
1305.23 49
1305.31 48
1305.39 45
1305.48 42
1305.56 37
1305.64 33
1305.72 29
1305.81 26
1305.89 24
1305.97 23
1306.06 23
1306.14 22
1306.22 20
1306.31 19
1306.39 18
1306.47 18
1306.55 19
1306.64 22
1306.72 26
1306.80 31
1306.89 36
1306.97 40
1307.05 44
1307.14 47
1307.22 49
1307.30 52
1307.38 55
1307.47 59
1307.55 63
1307.63 68
1307.72 72
1307.80 75
1307.88 76
1307.97 75
1308.05 72
1308.13 67
1308.21 62
1308.30 55
1308.38 49
1308.46 44
1308.55 40
1308.63 36
1308.71 33
1308.80 31
1308.88 28
1308.96 26
1309.05 24
1309.13 22
1309.21 21
1309.29 22
1309.38 23
1309.46 24
1309.54 25
1309.63 26
1309.71 27
1309.79 29
1309.88 32
1309.96 35
1310.04 41
1310.13 47
1310.21 54
1310.29 60
1310.37 64
1310.46 67
1310.54 68
1310.62 67
1310.71 67
1310.79 67
1310.87 67
1310.96 69
1311.04 71
1311.12 72
1311.21 72
1311.29 69
1311.37 65
1311.45 60
1311.54 55
1311.62 50
1311.70 47
1311.79 47
1311.87 47
1311.95 48
1312.04 48
1312.12 48
1312.20 47
1312.29 45
1312.37 43
1312.45 42
1312.54 41
1312.62 42
1312.70 44
1312.79 47
1312.87 52
1312.95 58
1313.04 66
1313.12 75
1313.20 84
1313.28 94
1313.37 103
1313.45 111
1313.53 118
1313.62 123
1313.70 126
1313.78 128
1313.87 129
1313.95 129
1314.03 129
1314.12 129
1314.20 130
1314.28 130
1314.37 130
1314.45 130
1314.53 128
1314.62 125
1314.70 120
1314.78 114
1314.87 105
1314.95 96
1315.03 88
1315.12 80
1315.20 74
1315.28 69
1315.37 66
1315.45 63
1315.53 61
1315.62 60
1315.70 59
1315.78 59
1315.87 60
1315.95 62
1316.03 65
1316.11 67
1316.20 70
1316.28 71
1316.36 72
1316.45 71
1316.53 70
1316.61 67
1316.70 65
1316.78 63
1316.86 62
1316.95 61
1317.03 61
1317.11 60
1317.20 60
1317.28 58
1317.36 54
1317.45 49
1317.53 43
1317.61 37
1317.70 31
1317.78 27
1317.86 24
1317.95 25
1318.03 27
1318.11 30
1318.20 34
1318.28 38
1318.36 42
1318.45 46
1318.53 49
1318.61 53
1318.70 57
1318.78 61
1318.86 66
1318.95 69
1319.03 72
1319.11 73
1319.20 71
1319.28 67
1319.37 62
1319.45 55
1319.53 48
1319.62 42
1319.70 37
1319.78 34
1319.87 32
1319.95 33
1320.03 36
1320.12 40
1320.20 46
1320.28 52
1320.37 59
1320.45 66
1320.53 72
1320.62 76
1320.70 80
1320.78 82
1320.87 84
1320.95 86
1321.03 89
1321.12 91
1321.20 93
1321.28 95
1321.37 95
1321.45 95
1321.53 94
1321.62 92
1321.70 91
1321.78 90
1321.87 90
1321.95 89
1322.03 89
1322.12 88
1322.20 86
1322.29 83
1322.37 80
1322.45 77
1322.54 75
1322.62 74
1322.70 75
1322.79 76
1322.87 79
1322.95 81
1323.04 82
1323.12 82
1323.20 80
1323.29 76
1323.37 72
1323.45 69
1323.54 66
1323.62 64
1323.70 64
1323.79 67
1323.87 70
1323.96 75
1324.04 79
1324.12 83
1324.21 87
1324.29 88
1324.37 88
1324.46 85
1324.54 81
1324.62 75
1324.71 68
1324.79 61
1324.87 54
1324.96 48
1325.04 43
1325.13 39
1325.21 36
1325.29 32
1325.38 27
1325.46 22
1325.54 15
1325.63 7
1325.71 0
1325.79 0
1325.88 0
1325.96 0
1326.04 0
1326.13 0
1326.21 0
1326.30 0
1326.38 4
1326.46 12
1326.55 19
1326.63 24
1326.71 28
1326.80 30
1326.88 31
1326.96 32
1327.05 33
1327.13 34
1327.22 35
1327.30 35
1327.38 35
1327.47 34
1327.55 32
1327.63 30
1327.72 27
1327.80 23
1327.88 20
1327.97 17
1328.05 14
1328.14 12
1328.22 11
1328.30 11
1328.39 13
1328.47 16
1328.55 21
1328.64 28
1328.72 36
1328.81 44
1328.89 51
1328.97 57
1329.06 61
1329.14 63
1329.22 63
1329.31 62
1329.39 60
1329.47 59
1329.56 59
1329.64 60
1329.73 64
1329.81 69
1329.89 75
1329.98 81
1330.06 87
1330.14 91
1330.23 93
1330.31 94
1330.40 94
1330.48 93
1330.56 92
1330.65 91
1330.73 89
1330.81 86
1330.90 81
1330.98 73
1331.07 64
1331.15 54
1331.23 44
1331.32 36
1331.40 32
1331.48 29
1331.57 30
1331.65 31
1331.74 33
1331.82 34
1331.90 35
1331.99 35
1332.07 36
1332.15 37
1332.24 39
1332.32 41
1332.41 43
1332.49 45
1332.57 46
1332.66 46
1332.74 45
1332.83 44
1332.91 45
1332.99 46
1333.08 48
1333.16 50
1333.24 53
1333.33 55
1333.41 57
1333.50 59
1333.58 62
1333.66 68
1333.75 75
1333.83 83
1333.91 91
1334.00 98
1334.08 102
1334.17 104
1334.25 103
1334.33 101
1334.42 100
1334.50 100
1334.59 101
1334.67 103
1334.75 106
1334.84 108
1334.92 108
1335.01 108
1335.09 106
1335.17 104
1335.26 103
1335.34 103
1335.42 104
1335.51 106
1335.59 108
1335.68 110
1335.76 112
1335.84 115
1335.93 118
1336.01 122
1336.10 127
1336.18 131
1336.26 134
1336.35 135
1336.43 134
1336.52 130
1336.60 125
1336.68 119
1336.77 116
1336.85 116
1336.94 120
1337.02 128
1337.10 140
1337.19 155
1337.27 169
1337.35 183
1337.44 194
1337.52 201
1337.61 203
1337.69 201
1337.77 194
1337.86 185
1337.94 172
1338.03 158
1338.11 144
1338.19 131
1338.28 120
1338.36 112
1338.45 108
1338.53 108
1338.61 112
1338.70 117
1338.78 124
1338.87 131
1338.95 137
1339.03 143
1339.12 148
1339.20 153
1339.29 158
1339.37 164
1339.45 168
1339.54 172
1339.62 175
1339.71 176
1339.79 175
1339.87 173
1339.96 169
1340.04 167
1340.13 165
1340.21 164
1340.29 165
1340.38 167
1340.46 171
1340.55 173
1340.63 175
1340.72 174
1340.80 170
1340.88 164
1340.97 156
1341.05 148
1341.14 140
1341.22 133
1341.30 128
1341.39 124
1341.47 123
1341.56 122
1341.64 121
1341.72 122
1341.81 123
1341.89 127
1341.98 134
1342.06 144
1342.14 158
1342.23 173
1342.31 187
1342.40 198
1342.48 202
1342.57 201
1342.65 193
1342.73 182
1342.82 168
1342.90 156
1342.99 145
1343.07 137
1343.15 132
1343.24 129
1343.32 126
1343.41 123
1343.49 119
1343.57 115
1343.66 110
1343.74 106
1343.83 103
1343.91 101
1344.00 102
1344.08 105
1344.16 110
1344.25 115
1344.33 121
1344.42 125
1344.50 127
1344.58 126
1344.67 122
1344.75 115
1344.84 107
1344.92 97
1345.01 89
1345.09 82
1345.17 79
1345.26 79
1345.34 81
1345.43 85
1345.51 89
1345.60 93
1345.68 94
1345.76 93
1345.85 90
1345.93 85
1346.02 79
1346.10 73
1346.18 68
1346.27 63
1346.35 57
1346.44 51
1346.52 45
1346.61 38
1346.69 31
1346.77 25
1346.86 20
1346.94 18
1347.03 18
1347.11 19
1347.20 21
1347.28 23
1347.36 23
1347.45 23
1347.53 21
1347.62 18
1347.70 15
1347.79 11
1347.87 8
1347.95 4
1348.04 1
1348.12 0
1348.21 0
1348.29 0
1348.38 0
1348.46 0
1348.54 0
1348.63 0
1348.71 0
1348.80 1
1348.88 3
1348.97 5
1349.05 6
1349.13 8
1349.22 9
1349.30 9
1349.39 10
1349.47 10
1349.56 11
1349.64 12
1349.72 13
1349.81 15
1349.89 18
1349.98 23
1350.06 28
1350.15 34
1350.23 41
1350.32 48
1350.40 54
1350.48 58
1350.57 59
1350.65 56
1350.74 49
1350.82 39
1350.91 28
1350.99 17
1351.07 7
1351.16 0
1351.24 0
1351.33 0
1351.41 0
1351.50 3
1351.58 8
1351.67 14
1351.75 20
1351.83 25
1351.92 30
1352.00 35
1352.09 38
1352.17 40
1352.26 40
1352.34 39
1352.43 37
1352.51 35
1352.59 34
1352.68 33
1352.76 33
1352.85 33
1352.93 34
1353.02 35
1353.10 36
1353.19 36
1353.27 37
1353.35 37
1353.44 37
1353.52 37
1353.61 37
1353.69 38
1353.78 40
1353.86 42
1353.95 47
1354.03 52
1354.11 58
1354.20 63
1354.28 68
1354.37 71
1354.45 72
1354.54 71
1354.62 70
1354.71 69
1354.79 68
1354.87 69
1354.96 71
1355.04 74
1355.13 78
1355.21 83
1355.30 88
1355.38 92
1355.47 95
1355.55 97
1355.64 98
1355.72 98
1355.80 99
1355.89 100
1355.97 103
1356.06 107
1356.14 112
1356.23 118
1356.31 124
1356.40 131
1356.48 138
1356.57 145
1356.65 152
1356.73 158
1356.82 163
1356.90 166
1356.99 167
1357.07 165
1357.16 161
1357.24 154
1357.33 147
1357.41 138
1357.50 130
1357.58 122
1357.66 115
1357.75 109
1357.83 104
1357.92 102
1358.00 101
1358.09 103
1358.17 107
1358.26 112
1358.34 119
1358.43 125
1358.51 132
1358.60 140
1358.68 147
1358.76 154
1358.85 159
1358.93 164
1359.02 166
1359.10 166
1359.19 164
1359.27 161
1359.36 157
1359.44 154
1359.53 152
1359.61 150
1359.70 148
1359.78 146
1359.87 145
1359.95 145
1360.03 145
1360.12 146
1360.20 149
1360.29 152
1360.37 156
1360.46 158
1360.54 159
1360.63 157
1360.71 152
1360.80 144
1360.88 133
1360.97 121
1361.05 108
1361.14 95
1361.22 84
1361.30 74
1361.39 66
1361.47 59
1361.56 55
1361.64 53
1361.73 54
1361.81 58
1361.90 64
1361.98 72
1362.07 81
1362.15 91
1362.24 100
1362.32 108
1362.41 115
1362.49 120
1362.58 123
1362.66 124
1362.74 122
1362.83 118
1362.91 112
1363.00 105
1363.08 97
1363.17 89
1363.25 82
1363.34 77
1363.42 73
1363.51 70
1363.59 69
1363.68 70
1363.76 71
1363.85 73
1363.93 76
1364.02 80
1364.10 83
1364.19 85
1364.27 86
1364.36 85
1364.44 83
1364.53 81
1364.61 79
1364.69 78
1364.78 78
1364.86 79
1364.95 81
1365.03 82
1365.12 82
1365.20 82
1365.29 82
1365.37 83
1365.46 84
1365.54 87
1365.63 90
1365.71 93
1365.80 94
1365.88 94
1365.97 91
1366.05 86
1366.14 80
1366.22 73
1366.31 65
1366.39 57
1366.48 49
1366.56 42
1366.65 36
1366.73 31
1366.82 27
1366.90 24
1366.99 22
1367.07 21
1367.16 21
1367.24 22
1367.33 23
1367.41 25
1367.50 29
1367.58 34
1367.66 39
1367.75 45
1367.83 51
1367.92 56
1368.00 59
1368.09 60
1368.17 59
1368.26 55
1368.34 49
1368.43 42
1368.51 35
1368.60 29
1368.68 25
1368.77 23
1368.85 24
1368.94 27
1369.02 32
1369.11 40
1369.19 48
1369.28 56
1369.36 63
1369.45 68
1369.53 72
1369.62 73
1369.70 73
1369.79 72
1369.87 73
1369.96 76
1370.04 81
1370.13 89
1370.21 99
1370.30 108
1370.38 117
1370.47 124
1370.55 128
1370.64 128
1370.72 124
1370.81 117
1370.89 108
1370.98 98
1371.06 88
1371.15 78
1371.23 71
1371.32 65
1371.40 60
1371.49 57
1371.57 54
1371.66 52
1371.74 49
1371.83 48
1371.91 47
1372.00 48
1372.08 51
1372.17 57
1372.25 64
1372.34 71
1372.42 79
1372.51 86
1372.59 92
1372.68 95
1372.76 98
1372.85 100
1372.93 101
1373.02 101
1373.10 100
1373.19 99
1373.27 98
1373.36 95
1373.44 92
1373.53 88
1373.61 85
1373.70 83
1373.78 82
1373.87 84
1373.95 88
1374.04 93
1374.12 98
1374.21 102
1374.30 105
1374.38 104
1374.47 101
1374.55 95
1374.64 88
1374.72 79
1374.81 70
1374.89 61
1374.98 54
1375.06 49
1375.15 45
1375.23 42
1375.32 40
1375.40 39
1375.49 38
1375.57 38
1375.66 39
1375.74 43
1375.83 48
1375.91 56
1376.00 65
1376.08 75
1376.17 84
1376.25 92
1376.34 97
1376.42 100
1376.51 99
1376.59 96
1376.68 91
1376.76 84
1376.85 77
1376.93 69
1377.02 61
1377.11 53
1377.19 46
1377.28 40
1377.36 36
1377.45 34
1377.53 34
1377.62 36
1377.70 40
1377.79 45
1377.87 50
1377.96 55
1378.04 59
1378.13 62
1378.21 65
1378.30 68
1378.38 71
1378.47 75
1378.55 79
1378.64 83
1378.72 85
1378.81 86
1378.89 86
1378.98 83
1379.07 80
1379.15 77
1379.24 74
1379.32 72
1379.41 71
1379.49 71
1379.58 72
1379.66 73
1379.75 73
1379.83 73
1379.92 71
1380.00 69
1380.09 65
1380.17 60
1380.26 55
1380.34 49
1380.43 43
1380.51 38
1380.60 34
1380.69 31
1380.77 28
1380.86 26
1380.94 23
1381.03 18
1381.11 14
1381.20 8
1381.28 2
1381.37 0
1381.45 0
1381.54 0
1381.62 0
1381.71 0
1381.79 5
1381.88 12
1381.97 19
1382.05 26
1382.14 32
1382.22 36
1382.31 38
1382.39 39
1382.48 38
1382.56 37
1382.65 36
1382.73 36
1382.82 36
1382.90 36
1382.99 36
1383.08 34
1383.16 31
1383.25 26
1383.33 20
1383.42 12
1383.50 5
1383.59 0
1383.67 0
1383.76 0
1383.84 0
1383.93 0
1384.01 0
1384.10 0
1384.19 0
1384.27 4
1384.36 6
1384.44 8
1384.53 9
1384.61 10
1384.70 12
1384.78 16
1384.87 20
1384.95 24
1385.04 28
1385.12 30
1385.21 30
1385.30 29
1385.38 28
1385.47 27
1385.55 27
1385.64 28
1385.72 30
1385.81 33
1385.89 34
1385.98 34
1386.06 32
1386.15 29
1386.24 25
1386.32 22
1386.41 21
1386.49 22
1386.58 26
1386.66 30
1386.75 35
1386.83 39
1386.92 42
1387.01 42
1387.09 42
1387.18 41
1387.26 40
1387.35 41
1387.43 43
1387.52 45
1387.60 48
1387.69 50
1387.77 52
1387.86 53
1387.95 53
1388.03 55
1388.12 57
1388.20 60
1388.29 64
1388.37 69
1388.46 72
1388.54 75
1388.63 76
1388.72 77
1388.80 78
1388.89 78
1388.97 79
1389.06 78
1389.14 77
1389.23 74
1389.31 68
1389.40 60
1389.49 52
1389.57 43
1389.66 35
1389.74 29
1389.83 25
1389.91 23
1390.00 22
1390.08 22
1390.17 23
1390.26 26
1390.34 29
1390.43 32
1390.51 37
1390.60 41
1390.68 46
1390.77 50
1390.86 54
1390.94 58
1391.03 61
1391.11 64
1391.20 67
1391.28 70
1391.37 71
1391.45 71
1391.54 68
1391.63 64
1391.71 58
1391.80 52
1391.88 47
1391.97 43
1392.05 42
1392.14 43
1392.23 45
1392.31 49
1392.40 54
1392.48 58
1392.57 63
1392.65 67
1392.74 70
1392.83 73
1392.91 75
1393.00 78
1393.08 80
1393.17 81
1393.25 83
1393.34 84
1393.43 84
1393.51 82
1393.60 79
1393.68 76
1393.77 71
1393.85 65
1393.94 58
1394.03 52
1394.11 45
1394.20 38
1394.28 32
1394.37 28
1394.45 24
1394.54 23
1394.63 24
1394.71 26
1394.80 30
1394.88 35
1394.97 42
1395.05 49
1395.14 57
1395.23 64
1395.31 69
1395.40 73
1395.48 74
1395.57 72
1395.65 66
1395.74 58
1395.83 49
1395.91 40
1396.00 32
1396.08 25
1396.17 20
1396.25 17
1396.34 15
1396.43 14
1396.51 15
1396.60 17
1396.68 19
1396.77 22
1396.86 26
1396.94 29
1397.03 34
1397.11 38
1397.20 43
1397.28 49
1397.37 54
1397.46 59
1397.54 63
1397.63 66
1397.71 67
1397.80 66
1397.88 65
1397.97 64
1398.06 63
1398.14 62
1398.23 63
1398.31 62
1398.40 60
1398.49 54
1398.57 46
1398.66 36
1398.74 25
1398.83 15
1398.92 8
1399.00 6
1399.09 8
1399.17 14
1399.26 21
1399.34 29
1399.43 35
1399.52 38
1399.60 39
1399.69 39
1399.77 38
1399.86 39
1399.95 42
1400.03 47
1400.12 53
1400.20 60
1400.29 65
1400.38 69
1400.46 71
1400.55 71
1400.63 70
1400.72 68
1400.80 65
1400.89 62
1400.98 58
1401.06 53
1401.15 49
1401.23 45
1401.32 43
1401.41 44
1401.49 47
1401.58 52
1401.66 59
1401.75 66
1401.84 72
1401.92 77
1402.01 79
1402.09 79
1402.18 77
1402.27 74
1402.35 70
1402.44 66
1402.52 60
1402.61 54
1402.70 47
1402.78 38
1402.87 28
1402.95 18
1403.04 8
1403.13 0
1403.21 0
1403.30 0
1403.38 0
1403.47 0
1403.56 0
1403.64 0
1403.73 0
1403.81 1
1403.90 9
1403.99 15
1404.07 21
1404.16 24
1404.24 27
1404.33 28
1404.42 29
1404.50 31
1404.59 34
1404.67 39
1404.76 45
1404.85 50
1404.93 55
1405.02 58
1405.10 57
1405.19 54
1405.28 49
1405.36 42
1405.45 35
1405.53 27
1405.62 19
1405.71 12
1405.79 6
1405.88 2
1405.96 0
1406.05 0
1406.14 2
1406.22 7
1406.31 13
1406.40 20
1406.48 26
1406.57 32
1406.65 36
1406.74 39
1406.83 41
1406.91 42
1407.00 44
1407.08 45
1407.17 46
1407.26 46
1407.34 45
1407.43 43
1407.51 39
1407.60 35
1407.69 30
1407.77 25
1407.86 22
1407.95 19
1408.03 19
1408.12 19
1408.20 21
1408.29 23
1408.38 24
1408.46 25
1408.55 25
1408.63 25
1408.72 25
1408.81 25
1408.89 26
1408.98 27
1409.07 28
1409.15 28
1409.24 28
1409.32 28
1409.41 29
1409.50 31
1409.58 33
1409.67 37
1409.76 41
1409.84 44
1409.93 45
1410.01 45
1410.10 42
1410.19 39
1410.27 35
1410.36 33
1410.44 32
1410.53 34
1410.62 38
1410.70 44
1410.79 50
1410.88 57
1410.96 64
1411.05 73
1411.13 82
1411.22 92
1411.31 102
1411.39 111
1411.48 118
1411.57 123
1411.65 125
1411.74 125
1411.82 123
1411.91 121
1412.00 119
1412.08 116
1412.17 113
1412.26 109
1412.34 104
1412.43 98
1412.51 90
1412.60 82
1412.69 74
1412.77 67
1412.86 61
1412.95 56
1413.03 50
1413.12 45
1413.21 40
1413.29 35
1413.38 31
1413.46 27
1413.55 25
1413.64 24
1413.72 25
1413.81 27
1413.90 30
1413.98 34
1414.07 38
1414.15 44
1414.24 49
1414.33 54
1414.41 59
1414.50 63
1414.59 67
1414.67 70
1414.76 73
1414.85 77
1414.93 82
1415.02 87
1415.10 91
1415.19 94
1415.28 96
1415.36 95
1415.45 93
1415.54 90
1415.62 87
1415.71 84
1415.80 82
1415.88 80
1415.97 77
1416.05 74
1416.14 69
1416.23 64
1416.31 59
1416.40 55
1416.49 52
1416.57 50
1416.66 49
1416.75 48
1416.83 46
1416.92 44
1417.00 41
1417.09 37
1417.18 32
1417.26 27
1417.35 23
1417.44 20
1417.52 18
1417.61 18
1417.70 19
1417.78 22
1417.87 26
1417.96 31
1418.04 37
1418.13 42
1418.21 47
1418.30 50
1418.39 52
1418.47 51
1418.56 49
1418.65 45
1418.73 41
1418.82 37
1418.91 34
1418.99 32
1419.08 30
1419.17 28
1419.25 25
1419.34 22
1419.43 18
1419.51 15
1419.60 14
1419.69 15
1419.77 17
1419.86 21
1419.94 25
1420.03 28
1420.12 29
1420.20 27
1420.29 24
1420.38 20
1420.46 16
1420.55 15
1420.64 15
1420.72 18
1420.81 22
1420.90 26
1420.98 29
1421.07 30
1421.16 30
1421.24 29
1421.33 29
1421.42 32
1421.50 38
1421.59 47
1421.68 57
1421.76 67
1421.85 75
1421.93 79
1422.02 79
1422.11 74
1422.19 67
1422.28 59
1422.37 52
1422.45 47
1422.54 46
1422.63 48
1422.71 53
1422.80 61
1422.89 71
1422.97 81
1423.06 92
1423.15 101
1423.23 108
1423.32 112
1423.41 112
1423.49 109
1423.58 103
1423.67 97
1423.75 92
1423.84 87
1423.93 84
1424.01 82
1424.10 82
1424.19 83
1424.27 85
1424.36 88
1424.45 92
1424.53 94
1424.62 96
1424.71 95
1424.79 91
1424.88 85
1424.97 77
1425.05 68
1425.14 60
1425.23 53
1425.31 47
1425.40 44
1425.49 41
1425.57 39
1425.66 38
1425.75 36
1425.83 33
1425.92 29
1426.01 23
1426.09 15
1426.18 7
1426.27 0
1426.35 0
1426.44 0
1426.53 0
1426.61 0
1426.70 0
1426.79 0
1426.87 0
1426.96 2
1427.05 10
1427.13 18
1427.22 24
1427.31 27
1427.39 29
1427.48 28
1427.57 25
1427.65 22
1427.74 19
1427.83 17
1427.91 17
1428.00 21
1428.09 27
1428.17 35
1428.26 45
1428.35 55
1428.44 64
1428.52 70
1428.61 72
1428.70 69
1428.78 63
1428.87 54
1428.96 45
1429.04 37
1429.13 32
1429.22 30
1429.30 32
1429.39 36
1429.48 42
1429.56 49
1429.65 54
1429.74 56
1429.82 57
1429.91 55
1430.00 50
1430.08 45
1430.17 40
1430.26 35
1430.34 32
1430.43 31
1430.52 33
1430.60 37
1430.69 44
1430.78 53
1430.87 64
1430.95 76
1431.04 87
1431.13 96
1431.21 102
1431.30 104
1431.39 102
1431.47 97
1431.56 91
1431.65 85
1431.73 82
1431.82 81
1431.91 83
1431.99 86
1432.08 91
1432.17 95
1432.26 97
1432.34 99
1432.43 98
1432.52 98
1432.60 96
1432.69 93
1432.78 91
1432.86 87
1432.95 84
1433.04 81
1433.12 79
1433.21 79
1433.30 81
1433.38 85
1433.47 92
1433.56 102
1433.65 113
1433.73 124
1433.82 135
1433.91 144
1433.99 151
1434.08 154
1434.17 154
1434.25 149
1434.34 142
1434.43 132
1434.52 123
1434.60 115
1434.69 110
1434.78 109
1434.86 111
1434.95 115
1435.04 119
1435.12 123
1435.21 126
1435.30 126
1435.38 123
1435.47 119
1435.56 114
1435.65 109
1435.73 103
1435.82 98
1435.91 92
1435.99 87
1436.08 84
1436.17 82
1436.25 82
1436.34 83
1436.43 85
1436.52 88
1436.60 89
1436.69 89
1436.78 87
1436.86 84
1436.95 80
1437.04 78
1437.12 76
1437.21 76
1437.30 78
1437.39 80
1437.47 82
1437.56 85
1437.65 87
1437.73 89
1437.82 92
1437.91 95
1438.00 97
1438.08 99
1438.17 99
1438.26 97
1438.34 92
1438.43 85
1438.52 78
1438.60 72
1438.69 67
1438.78 66
1438.87 67
1438.95 70
1439.04 74
1439.13 77
1439.21 78
1439.30 77
1439.39 73
1439.48 68
1439.56 62
1439.65 58
1439.74 56
1439.82 59
1439.91 67
1440.00 78
1440.09 91
1440.17 103
1440.26 112
1440.35 117
1440.43 117
1440.52 113
1440.61 106
1440.70 98
1440.78 91
1440.87 86
1440.96 81
1441.04 77
1441.13 74
1441.22 71
1441.31 69
1441.39 68
1441.48 69
1441.57 72
1441.65 77
1441.74 84
1441.83 89
1441.92 92
1442.00 91
1442.09 85
1442.18 75
1442.26 61
1442.35 44
1442.44 27
1442.53 12
1442.61 0
1442.70 0
1442.79 0
1442.87 0
1442.96 0
1443.05 0
1443.14 5
1443.22 10
1443.31 14
1443.40 16
1443.48 17
1443.57 18
1443.66 17
1443.75 16
1443.83 15
1443.92 13
1444.01 12
1444.10 12
1444.18 13
1444.27 15
1444.36 18
1444.44 21
1444.53 24
1444.62 26
1444.71 25
1444.79 24
1444.88 20
1444.97 16
1445.06 11
1445.14 6
1445.23 0
1445.32 0
1445.40 0
1445.49 0
1445.58 0
1445.67 0
1445.75 0
1445.84 0
1445.93 0
1446.02 7
1446.10 18
1446.19 28
1446.28 38
1446.36 46
1446.45 52
1446.54 55
1446.63 57
1446.71 58
1446.80 58
1446.89 60
1446.98 64
1447.06 69
1447.15 75
1447.24 80
1447.33 84
1447.41 86
1447.50 87
1447.59 86
1447.67 86
1447.76 86
1447.85 88
1447.94 90
1448.02 92
1448.11 92
1448.20 89
1448.29 84
1448.37 75
1448.46 64
1448.55 51
1448.64 40
1448.72 30
1448.81 22
1448.90 18
1448.99 18
1449.07 19
1449.16 22
1449.25 26
1449.33 28
1449.42 29
1449.51 27
1449.60 22
1449.68 15
1449.77 7
1449.86 0
1449.95 0
1450.03 0
1450.12 0
1450.21 0
1450.30 0
1450.38 3
1450.47 10
1450.56 16
1450.65 21
1450.73 24
1450.82 25
1450.91 25
1451.00 26
1451.08 29
1451.17 32
1451.26 37
1451.35 44
1451.43 51
1451.52 60
1451.61 68
1451.70 77
1451.78 84
1451.87 90
1451.96 94
1452.05 95
1452.13 95
1452.22 92
1452.31 89
1452.40 86
1452.48 83
1452.57 81
1452.66 80
1452.75 79
1452.83 78
1452.92 76
1453.01 74
1453.10 70
1453.18 65
1453.27 60
1453.36 55
1453.45 50
1453.53 46
1453.62 42
1453.71 39
1453.80 36
1453.88 33
1453.97 31
1454.06 30
1454.15 30
1454.23 32
1454.32 36
1454.41 41
1454.50 46
1454.58 51
1454.67 54
1454.76 56
1454.85 55
1454.93 52
1455.02 47
1455.11 42
1455.20 35
1455.28 29
1455.37 22
1455.46 16
1455.55 10
1455.63 7
1455.72 6
1455.81 6
1455.90 8
1455.98 11
1456.07 13
1456.16 16
1456.25 17
1456.33 18
1456.42 20
1456.51 22
1456.60 27
1456.69 33
1456.77 40
1456.86 48
1456.95 56
1457.04 61
1457.12 64
1457.21 64
1457.30 61
1457.39 56
1457.47 51
1457.56 46
1457.65 42
1457.74 40
1457.82 40
1457.91 39
1458.00 39
1458.09 39
1458.18 37
1458.26 36
1458.35 34
1458.44 33
1458.53 31
1458.61 28
1458.70 25
1458.79 21
1458.88 16
1458.96 11
1459.05 7
1459.14 5
1459.23 5
1459.32 7
1459.40 12
1459.49 17
1459.58 22
1459.67 26
1459.75 29
1459.84 30
1459.93 30
1460.02 30
1460.10 31
1460.19 36
1460.28 45
1460.37 57
1460.46 70
1460.54 84
1460.63 95
1460.72 103
1460.81 107
1460.89 107
1460.98 105
1461.07 102
1461.16 98
1461.25 96
1461.33 94
1461.42 94
1461.51 93
1461.60 93
1461.68 91
1461.77 88
1461.86 83
1461.95 78
1462.03 72
1462.12 67
1462.21 63
1462.30 60
1462.39 59
1462.47 60
1462.56 62
1462.65 66
1462.74 70
1462.83 75
1462.91 80
1463.00 84
1463.09 87
1463.18 88
1463.26 87
1463.35 83
1463.44 76
1463.53 67
1463.62 56
1463.70 45
1463.79 36
1463.88 29
1463.97 23
1464.05 20
1464.14 17
1464.23 14
1464.32 10
1464.41 4
1464.49 0
1464.58 0
1464.67 0
1464.76 0
1464.85 0
1464.93 0
1465.02 0
1465.11 0
1465.20 5
1465.28 9
1465.37 12
1465.46 15
1465.55 19
1465.64 25
1465.72 32
1465.81 41
1465.90 50
1465.99 58
1466.08 64
1466.16 66
1466.25 66
1466.34 63
1466.43 58
1466.52 53
1466.60 48
1466.69 44
1466.78 42
1466.87 41
1466.95 40
1467.04 39
1467.13 38
1467.22 35
1467.31 31
1467.39 27
1467.48 23
1467.57 18
1467.66 15
1467.75 13
1467.83 12
1467.92 13
1468.01 15
1468.10 19
1468.19 25
1468.27 33
1468.36 41
1468.45 51
1468.54 61
1468.63 70
1468.71 79
1468.80 87
1468.89 94
1468.98 99
1469.07 101
1469.15 101
1469.24 98
1469.33 91
1469.42 82
1469.51 71
1469.59 59
1469.68 48
1469.77 38
1469.86 31
1469.95 28
1470.03 27
1470.12 29
1470.21 33
1470.30 38
1470.39 44
1470.47 52
1470.56 60
1470.65 68
1470.74 76
1470.83 83
1470.91 88
1471.00 89
1471.09 85
1471.18 78
1471.27 66
1471.35 52
1471.44 37
1471.53 24
1471.62 14
1471.71 10
1471.79 12
1471.88 20
1471.97 33
1472.06 48
1472.15 63
1472.24 77
1472.32 88
1472.41 95
1472.50 97
1472.59 96
1472.68 93
1472.76 89
1472.85 86
1472.94 84
1473.03 84
1473.12 86
1473.20 90
1473.29 96
1473.38 102
1473.47 109
1473.56 114
1473.64 117
1473.73 119
1473.82 120
1473.91 119
1474.00 117
1474.09 115
1474.17 114
1474.26 112
1474.35 111
1474.44 109
1474.53 107
1474.61 104
1474.70 101
1474.79 98
1474.88 94
1474.97 91
1475.06 86
1475.14 82
1475.23 78
1475.32 73
1475.41 68
1475.50 63
1475.58 59
1475.67 55
1475.76 52
1475.85 50
1475.94 51
1476.03 53
1476.11 58
1476.20 65
1476.29 73
1476.38 83
1476.47 94
1476.55 104
1476.64 112
1476.73 119
1476.82 122
1476.91 123
1477.00 121
1477.08 118
1477.17 113
1477.26 109
1477.35 106
1477.44 103
1477.52 101
1477.61 100
1477.70 98
1477.79 95
1477.88 93
1477.97 91
1478.05 90
1478.14 93
1478.23 98
1478.32 108
1478.41 121
1478.50 136
1478.58 152
1478.67 167
1478.76 177
1478.85 182
1478.94 182
1479.03 178
1479.11 170
1479.20 162
1479.29 155
1479.38 149
1479.47 146
1479.56 144
1479.64 142
1479.73 139
1479.82 133
1479.91 125
1480.00 115
1480.09 103
1480.17 91
1480.26 78
1480.35 66
1480.44 55
1480.53 46
1480.62 39
1480.70 34
1480.79 32
1480.88 33
1480.97 36
1481.06 42
1481.15 48
1481.23 55
1481.32 62
1481.41 70
1481.50 77
1481.59 85
1481.68 93
1481.76 101
1481.85 107
1481.94 112
1482.03 114
1482.12 113
1482.21 111
1482.29 106
1482.38 101
1482.47 96
1482.56 92
1482.65 87
1482.74 82
1482.82 75
1482.91 66
1483.00 55
1483.09 43
1483.18 30
1483.27 19
1483.35 10
1483.44 3
1483.53 1
1483.62 1
1483.71 5
1483.80 11
1483.89 17
1483.97 24
1484.06 28
1484.15 30
1484.24 29
1484.33 26
1484.42 22
1484.50 17
1484.59 13
1484.68 10
1484.77 7
1484.86 6
1484.95 5
1485.04 3
1485.12 0
1485.21 0
1485.30 0
1485.39 0
1485.48 0
1485.57 0
1485.65 0
1485.74 0
1485.83 5
1485.92 13
1486.01 19
1486.10 24
1486.19 25
1486.27 24
1486.36 21
1486.45 18
1486.54 17
1486.63 18
1486.72 21
1486.80 26
1486.89 30
1486.98 33
1487.07 33
1487.16 30
1487.25 25
1487.34 18
1487.42 13
1487.51 9
1487.60 9
1487.69 11
1487.78 16
1487.87 22
1487.96 29
1488.04 35
1488.13 41
1488.22 45
1488.31 49
1488.40 53
1488.49 55
1488.58 56
1488.66 55
1488.75 53
1488.84 49
1488.93 44
1489.02 37
1489.11 31
1489.20 24
1489.28 18
1489.37 13
1489.46 10
1489.55 9
1489.64 10
1489.73 13
1489.82 18
1489.90 22
1489.99 26
1490.08 28
1490.17 27
1490.26 25
1490.35 24
1490.44 23
1490.53 26
1490.61 32
1490.70 42
1490.79 55
1490.88 68
1490.97 81
1491.06 91
1491.15 99
1491.23 106
1491.32 111
1491.41 118
1491.50 125
1491.59 133
1491.68 142
1491.77 149
1491.85 154
1491.94 155
1492.03 151
1492.12 142
1492.21 132
1492.30 119
1492.39 108
1492.48 98
1492.56 91
1492.65 85
1492.74 81
1492.83 77
1492.92 73
1493.01 68
1493.10 62
1493.19 57
1493.27 53
1493.36 52
1493.45 54
1493.54 57
1493.63 61
1493.72 65
1493.81 67
1493.89 67
1493.98 66
1494.07 65
1494.16 63
1494.25 63
1494.34 63
1494.43 63
1494.52 62
1494.60 60
1494.69 59
1494.78 57
1494.87 57
1494.96 58
1495.05 62
1495.14 67
1495.23 73
1495.31 80
1495.40 86
1495.49 90
1495.58 94
1495.67 96
1495.76 97
1495.85 97
1495.94 96
1496.03 94
1496.11 91
1496.20 88
1496.29 85
1496.38 83
1496.47 80
1496.56 76
1496.65 72
1496.74 66
1496.82 60
1496.91 52
1497.00 45
1497.09 38
1497.18 31
1497.27 26
1497.36 22
1497.45 19
1497.54 17
1497.62 17
1497.71 18
1497.80 21
1497.89 25
1497.98 30
1498.07 35
1498.16 40
1498.25 45
1498.33 49
1498.42 52
1498.51 55
1498.60 59
1498.69 62
1498.78 65
1498.87 66
1498.96 66
1499.05 64
1499.13 59
1499.22 53
1499.31 45
1499.40 37
1499.49 30
1499.58 25
1499.67 21
1499.76 20
1499.85 20
1499.93 21
1500.02 24
1500.11 28
1500.20 33
1500.29 41
1500.38 51
1500.47 61
1500.56 70
1500.65 78
1500.73 82
1500.82 82
1500.91 79
1501.00 72
1501.09 66
1501.18 61
1501.27 59
1501.36 59
1501.45 62
1501.54 66
1501.62 69
1501.71 70
1501.80 68
1501.89 63
1501.98 56
1502.07 49
1502.16 42
1502.25 36
1502.34 32
1502.43 31
1502.51 32
1502.60 36
1502.69 41
1502.78 48
1502.87 56
1502.96 66
1503.05 76
1503.14 86
1503.23 95
1503.32 104
1503.40 112
1503.49 118
1503.58 122
1503.67 124
1503.76 125
1503.85 125
1503.94 125
1504.03 124
1504.12 123
1504.21 122
1504.29 120
1504.38 117
1504.47 113
1504.56 108
1504.65 102
1504.74 94
1504.83 86
1504.92 78
1505.01 71
1505.10 66
1505.18 65
1505.27 65
1505.36 68
1505.45 71
1505.54 74
1505.63 76
1505.72 76
1505.81 76
1505.90 74
1505.99 73
1506.08 72
1506.16 72
1506.25 75
1506.34 78
1506.43 83
1506.52 89
1506.61 94
1506.70 100
1506.79 105
1506.88 109
1506.97 112
1507.06 113
1507.14 115
1507.23 116
1507.32 119
1507.41 122
1507.50 127
1507.59 132
1507.68 137
1507.77 142
1507.86 145
1507.95 146
1508.04 147
1508.13 145
1508.21 141
1508.30 135
1508.39 128
1508.48 119
1508.57 108
1508.66 97
1508.75 86
1508.84 76
1508.93 67
1509.02 60
1509.11 54
1509.20 51
1509.28 50
1509.37 53
1509.46 58
1509.55 66
1509.64 75
1509.73 85
1509.82 94
1509.91 102
1510.00 108
1510.09 112
1510.18 115
1510.27 117
1510.35 119
1510.44 121
1510.53 122
1510.62 124
1510.71 126
1510.80 127
1510.89 128
1510.98 127
1511.07 125
1511.16 121
1511.25 116
1511.34 108
1511.43 100
1511.51 91
1511.60 83
1511.69 77
1511.78 71
1511.87 67
1511.96 65
1512.05 63
1512.14 61
1512.23 60
1512.32 59
1512.41 59
1512.50 60
1512.59 63
1512.68 66
1512.76 71
1512.85 76
1512.94 80
1513.03 84
1513.12 86
1513.21 86
1513.30 85
1513.39 81
1513.48 77
1513.57 72
1513.66 69
1513.75 67
1513.84 68
1513.93 72
1514.02 76
1514.10 82
1514.19 86
1514.28 89
1514.37 90
1514.46 88
1514.55 86
1514.64 83
1514.73 80
1514.82 77
1514.91 74
1515.00 70
1515.09 66
1515.18 61
1515.27 55
1515.36 50
1515.44 45
1515.53 42
1515.62 42
1515.71 43
1515.80 46
1515.89 49
1515.98 50
1516.07 48
1516.16 43
1516.25 33
1516.34 21
1516.43 8
1516.52 0
1516.61 0
1516.70 0
1516.79 0
1516.87 0
1516.96 0
1517.05 0
1517.14 0
1517.23 4
1517.32 7
1517.41 11
1517.50 15
1517.59 20
1517.68 26
1517.77 34
1517.86 42
1517.95 51
1518.04 61
1518.13 73
1518.22 85
1518.31 97
1518.40 109
1518.48 118
1518.57 124
1518.66 126
1518.75 124
1518.84 118
1518.93 110
1519.02 101
1519.11 93
1519.20 87
1519.29 82
1519.38 79
1519.47 77
1519.56 77
1519.65 77
1519.74 77
1519.83 76
1519.92 74
1520.01 71
1520.10 67
1520.18 62
1520.27 59
1520.36 58
1520.45 61
1520.54 67
1520.63 77
1520.72 88
1520.81 100
1520.90 111
1520.99 119
1521.08 125
1521.17 128
1521.26 130
1521.35 131
1521.44 133
1521.53 135
1521.62 139
1521.71 142
1521.80 145
1521.89 146
1521.98 146
1522.06 145
1522.15 142
1522.24 139
1522.33 135
1522.42 130
1522.51 126
1522.60 122
1522.69 118
1522.78 115
1522.87 113
1522.96 113
1523.05 114
1523.14 116
1523.23 118
1523.32 120
1523.41 121
1523.50 122
1523.59 123
1523.68 123
1523.77 123
1523.86 124
1523.95 123
1524.04 123
1524.13 123
1524.22 123
1524.30 124
1524.39 124
1524.48 125
1524.57 126
1524.66 126
1524.75 124
1524.84 121
1524.93 117
1525.02 111
1525.11 104
1525.20 98
1525.29 92
1525.38 89
1525.47 88
1525.56 88
1525.65 91
1525.74 94
1525.83 98
1525.92 101
1526.01 103
1526.10 105
1526.19 107
1526.28 109
1526.37 112
1526.46 116
1526.55 122
1526.64 128
1526.73 133
1526.82 137
1526.91 141
1526.99 143
1527.08 143
1527.17 144
1527.26 144
1527.35 144
1527.44 143
1527.53 142
1527.62 139
1527.71 133
1527.80 126
1527.89 115
1527.98 101
1528.07 86
1528.16 70
1528.25 53
1528.34 39
1528.43 26
1528.52 17
1528.61 11
1528.70 7
1528.79 4
1528.88 2
1528.97 1
1529.06 0
1529.15 0
1529.24 0
1529.33 0
1529.42 0
1529.51 0
1529.60 0
1529.69 0
1529.78 4
1529.87 14
1529.96 26
1530.05 40
1530.14 56
1530.23 72
1530.32 87
1530.41 100
1530.50 110
1530.59 117
1530.68 122
1530.76 125
1530.85 127
1530.94 127
1531.03 127
1531.12 127
1531.21 125
1531.30 123
1531.39 120
1531.48 115
1531.57 109
1531.66 103
1531.75 95
1531.84 88
1531.93 82
1532.02 77
1532.11 73
1532.20 70
1532.29 69
1532.38 70
1532.47 71
1532.56 74
1532.65 77
1532.74 81
1532.83 85
1532.92 88
1533.01 91
1533.10 93
1533.19 93
1533.28 92
1533.37 90
1533.46 86
1533.55 80
1533.64 72
1533.73 65
1533.82 58
1533.91 53
1534.00 52
1534.09 54
1534.18 59
1534.27 67
1534.36 78
1534.45 91
1534.54 104
1534.63 119
1534.72 132
1534.81 145
1534.90 155
1534.99 161
1535.08 163
1535.17 161
1535.26 156
1535.35 150
1535.44 145
1535.53 141
1535.62 141
1535.71 143
1535.80 147
1535.89 151
1535.98 152
1536.07 150
1536.16 144
1536.25 134
1536.34 122
1536.43 107
1536.52 93
1536.61 81
1536.70 71
1536.79 64
1536.88 60
1536.97 60
1537.06 62
1537.15 67
1537.24 75
1537.33 83
1537.42 93
1537.51 103
1537.60 112
1537.69 121
1537.78 128
1537.87 135
1537.96 140
1538.05 144
1538.14 144
1538.23 141
1538.32 135
1538.41 125
1538.50 114
1538.59 103
1538.68 93
1538.77 85
1538.86 79
1538.95 75
1539.04 73
1539.13 71
1539.22 69
1539.31 68
1539.40 68
1539.49 68
1539.58 70
1539.67 73
1539.76 75
1539.85 77
1539.94 77
1540.03 75
1540.12 72
1540.21 67
1540.30 63
1540.39 59
1540.48 57
1540.57 56
1540.66 56
1540.75 57
1540.84 58
1540.93 60
1541.02 61
1541.11 62
1541.20 65
1541.29 70
1541.38 76
1541.47 83
1541.56 90
1541.65 96
1541.74 99
1541.83 100
1541.92 98
1542.01 94
1542.10 88
1542.19 82
1542.28 76
1542.37 72
1542.46 69
1542.55 68
1542.64 67
1542.73 65
1542.82 64
1542.91 60
1543.00 55
1543.09 50
1543.18 43
1543.27 37
1543.37 32
1543.46 28
1543.55 25
1543.64 24
1543.73 23
1543.82 22
1543.91 21
1544.00 20
1544.09 17
1544.18 13
1544.27 8
1544.36 3
1544.45 0
1544.54 0
1544.63 0
1544.72 0
1544.81 0
1544.90 0
1544.99 0
1545.08 0
1545.17 0
1545.26 3
1545.35 9
1545.44 15
1545.53 21
1545.62 27
1545.71 31
1545.80 34
1545.89 36
1545.98 37
1546.07 38
1546.16 40
1546.25 43
1546.34 45
1546.43 46
1546.52 46
1546.61 46
1546.70 44
1546.79 44
1546.88 44
1546.97 46
1547.06 49
1547.16 52
1547.25 56
1547.34 58
1547.43 60
1547.52 60
1547.61 58
1547.70 56
1547.79 53
1547.88 50
1547.97 47
1548.06 46
1548.15 45
1548.24 46
1548.33 49
1548.42 52
1548.51 56
1548.60 60
1548.69 62
1548.78 61
1548.87 58
1548.96 52
1549.05 44
1549.14 33
1549.23 22
1549.32 10
1549.41 0
1549.50 0
1549.59 0
1549.68 0
1549.77 0
1549.87 0
1549.96 0
1550.05 0
1550.14 0
1550.23 10
1550.32 19
1550.41 27
1550.50 34
1550.59 38
1550.68 41
1550.77 42
1550.86 41
1550.95 39
1551.04 35
1551.13 29
1551.22 23
1551.31 17
1551.40 11
1551.49 9
1551.58 10
1551.67 15
1551.76 24
1551.85 36
1551.94 49
1552.04 63
1552.13 75
1552.22 84
1552.31 89
1552.40 91
1552.49 90
1552.58 87
1552.67 84
1552.76 81
1552.85 79
1552.94 77
1553.03 74
1553.12 71
1553.21 68
1553.30 64
1553.39 61
1553.48 58
1553.57 57
1553.66 56
1553.75 54
1553.84 52
1553.93 50
1554.03 48
1554.12 47
1554.21 47
1554.30 50
1554.39 55
1554.48 60
1554.57 66
1554.66 71
1554.75 74
1554.84 75
1554.93 76
1555.02 76
1555.11 76
1555.20 76
1555.29 75
1555.38 73
1555.47 70
1555.56 65
1555.65 61
1555.75 59
1555.84 59
1555.93 62
1556.02 69
1556.11 78
1556.20 88
1556.29 98
1556.38 107
1556.47 113
1556.56 116
1556.65 117
1556.74 118
1556.83 119
1556.92 120
1557.01 122
1557.10 123
1557.19 123
1557.28 121
1557.38 118
1557.47 113
1557.56 109
1557.65 107
1557.74 106
1557.83 108
1557.92 112
1558.01 116
1558.10 120
1558.19 123
1558.28 126
1558.37 127
1558.46 128
1558.55 127
1558.64 125
1558.73 119
1558.83 110
1558.92 99
1559.01 85
1559.10 72
1559.19 61
1559.28 53
1559.37 51
1559.46 54
1559.55 62
1559.64 73
1559.73 88
1559.82 102
1559.91 115
1560.00 126
1560.09 134
1560.19 138
1560.28 139
1560.37 138
1560.46 137
1560.55 136
1560.64 135
1560.73 135
1560.82 136
1560.91 136
1561.00 135
1561.09 133
1561.18 131
1561.27 130
1561.36 129
1561.45 129
1561.55 130
1561.64 131
1561.73 130
1561.82 128
1561.91 124
1562.00 118
1562.09 109
1562.18 100
1562.27 90
1562.36 80
1562.45 70
1562.54 61
1562.63 54
1562.73 50
1562.82 48
1562.91 49
1563.00 53
1563.09 61
1563.18 71
1563.27 81
1563.36 92
1563.45 103
1563.54 112
1563.63 120
1563.72 126
1563.81 131
1563.91 133
1564.00 134
1564.09 132
1564.18 131
1564.27 129
1564.36 129
1564.45 131
1564.54 135
1564.63 141
1564.72 149
1564.81 155
1564.90 160
1564.99 161
1565.09 160
1565.18 155
1565.27 150
1565.36 144
1565.45 139
1565.54 135
1565.63 133
1565.72 132
1565.81 130
1565.90 127
1565.99 122
1566.08 116
1566.18 108
1566.27 101
1566.36 93
1566.45 87
1566.54 81
1566.63 74
1566.72 67
1566.81 58
1566.90 48
1566.99 38
1567.08 28
1567.17 20
1567.27 16
1567.36 17
1567.45 23
1567.54 34
1567.63 47
1567.72 61
1567.81 73
1567.90 80
1567.99 83
1568.08 81
1568.17 75
1568.27 67
1568.36 58
1568.45 52
1568.54 48
1568.63 48
1568.72 51
1568.81 57
1568.90 63
1568.99 70
1569.08 76
1569.17 79
1569.27 81
1569.36 81
1569.45 80
1569.54 80
1569.63 81
1569.72 83
1569.81 86
1569.90 90
1569.99 92
1570.08 92
1570.18 89
1570.27 84
1570.36 77
1570.45 70
1570.54 64
1570.63 60
1570.72 59
1570.81 60
1570.90 63
1570.99 65
1571.09 66
1571.18 63
1571.27 57
1571.36 48
1571.45 36
1571.54 24
1571.63 13
1571.72 4
1571.81 0
1571.90 2
1572.00 8
1572.09 20
1572.18 35
1572.27 51
1572.36 67
1572.45 81
1572.54 92
1572.63 98
1572.72 100
1572.81 97
1572.91 89
1573.00 79
1573.09 67
1573.18 54
1573.27 44
1573.36 36
1573.45 33
1573.54 35
1573.63 42
1573.73 52
1573.82 62
1573.91 69
1574.00 73
1574.09 71
1574.18 64
1574.27 51
1574.36 35
1574.45 19
1574.54 3
1574.64 0
1574.73 0
1574.82 0
1574.91 0
1575.00 0
1575.09 0
1575.18 0
1575.27 0
1575.36 5
1575.46 19
1575.55 33
1575.64 46
1575.73 55
1575.82 60
1575.91 60
1576.00 56
1576.09 50
1576.18 42
1576.28 35
1576.37 30
1576.46 26
1576.55 24
1576.64 24
1576.73 24
1576.82 25
1576.91 26
1577.01 29
1577.10 33
1577.19 41
1577.28 54
1577.37 71
1577.46 92
1577.55 115
1577.64 137
1577.73 157
1577.83 171
1577.92 179
1578.01 180
1578.10 177
1578.19 172
1578.28 167
1578.37 165
1578.46 166
1578.56 172
1578.65 180
1578.74 189
1578.83 197
1578.92 202
1579.01 203
1579.10 201
1579.19 194
1579.29 185
1579.38 174
1579.47 162
1579.56 150
1579.65 138
1579.74 127
1579.83 118
1579.92 109
1580.01 103
1580.11 99
1580.20 98
1580.29 98
1580.38 98
1580.47 100
1580.56 102
1580.65 103
1580.75 105
1580.84 108
1580.93 112
1581.02 117
1581.11 122
1581.20 128
1581.29 134
1581.38 138
1581.48 141
1581.57 143
1581.66 144
1581.75 145
1581.84 149
1581.93 155
1582.02 162
1582.11 173
1582.21 184
1582.30 196
1582.39 206
1582.48 214
1582.57 219
1582.66 221
1582.75 219
1582.84 213
1582.94 206
1583.03 198
1583.12 191
1583.21 185
1583.30 183
1583.39 183
1583.48 187
1583.58 193
1583.67 200
1583.76 207
1583.85 213
1583.94 217
1584.03 217
1584.12 214
1584.22 208
1584.31 200
1584.40 192
1584.49 184
1584.58 179
1584.67 176
1584.76 176
1584.85 178
1584.95 181
1585.04 183
1585.13 185
1585.22 184
1585.31 182
1585.40 178
1585.49 174
1585.59 170
1585.68 167
1585.77 165
1585.86 163
1585.95 161
1586.04 158
1586.13 155
1586.23 151
1586.32 147
1586.41 145
1586.50 143
1586.59 143
1586.68 145
1586.77 147
1586.87 151
1586.96 154
1587.05 158
1587.14 161
1587.23 162
1587.32 161
1587.41 156
1587.51 149
1587.60 139
1587.69 127
1587.78 115
1587.87 105
1587.96 97
1588.06 92
1588.15 91
1588.24 92
1588.33 93
1588.42 95
1588.51 95
1588.60 95
1588.70 94
1588.79 92
1588.88 90
1588.97 88
1589.06 88
1589.15 88
1589.24 89
1589.34 90
1589.43 92
1589.52 92
1589.61 92
1589.70 90
1589.79 87
1589.89 81
1589.98 74
1590.07 66
1590.16 59
1590.25 53
1590.34 50
1590.43 48
1590.53 48
1590.62 49
1590.71 49
1590.80 47
1590.89 44
1590.98 38
1591.08 31
1591.17 24
1591.26 17
1591.35 11
1591.44 5
1591.53 0
1591.62 0
1591.72 0
1591.81 0
1591.90 0
1591.99 0
1592.08 0
1592.17 0
1592.27 1
1592.36 6
1592.45 11
1592.54 14
1592.63 17
1592.72 20
1592.82 25
1592.91 31
1593.00 39
1593.09 49
1593.18 59
1593.27 68
1593.37 74
1593.46 77
1593.55 75
1593.64 69
1593.73 60
1593.82 49
1593.92 37
1594.01 26
1594.10 16
1594.19 7
1594.28 1
1594.37 0
1594.47 0
1594.56 0
1594.65 0
1594.74 4
1594.83 7
1594.92 11
1595.02 13
1595.11 15
1595.20 16
1595.29 17
1595.38 17
1595.47 18
1595.57 17
1595.66 17
1595.75 16
1595.84 15
1595.93 15
1596.02 17
1596.12 21
1596.21 26
1596.30 33
1596.39 40
1596.48 45
1596.57 49
1596.67 53
1596.76 55
1596.85 57
1596.94 60
1597.03 62
1597.12 64
1597.22 65
1597.31 64
1597.40 61
1597.49 58
1597.58 55
1597.68 53
1597.77 53
1597.86 54
1597.95 57
1598.04 59
1598.13 61
1598.23 60
1598.32 59
1598.41 58
1598.50 59
1598.59 61
1598.68 66
1598.78 73
1598.87 81
1598.96 89
1599.05 95
1599.14 100
1599.24 103
1599.33 103
1599.42 102
1599.51 101
1599.60 99
1599.69 98
1599.79 96
1599.88 95
1599.97 93
1600.06 91
1600.15 88
1600.25 85
1600.34 83
1600.43 83
1600.52 85
1600.61 89
1600.70 94
1600.80 100
1600.89 107
1600.98 115
1601.07 122
1601.16 130
1601.26 138
1601.35 145
1601.44 151
1601.53 155
1601.62 156
1601.72 153
1601.81 147
1601.90 140
1601.99 131
1602.08 124
1602.17 118
1602.27 114
1602.36 113
1602.45 113
1602.54 115
1602.63 117
1602.73 119
1602.82 121
1602.91 121
1603.00 121
1603.09 118
1603.19 114
1603.28 108
1603.37 101
1603.46 95
1603.55 91
1603.64 90
1603.74 93
1603.83 100
1603.92 109
1604.01 117
1604.10 124
1604.20 126
1604.29 124
1604.38 118
1604.47 109
1604.56 99
1604.66 89
1604.75 81
1604.84 75
1604.93 70
1605.02 66
1605.12 61
1605.21 55
1605.30 48
1605.39 39
1605.48 31
1605.58 23
1605.67 17
1605.76 13
1605.85 11
1605.94 10
1606.04 8
1606.13 6
1606.22 3
1606.31 1
1606.40 1
1606.50 3
1606.59 10
1606.68 20
1606.77 33
1606.86 48
1606.96 62
1607.05 73
1607.14 80
1607.23 82
1607.32 80
1607.42 74
1607.51 68
1607.60 62
1607.69 58
1607.78 56
1607.88 56
1607.97 57
1608.06 58
1608.15 59
1608.24 60
1608.34 61
1608.43 63
1608.52 67
1608.61 71
1608.71 77
1608.80 82
1608.89 87
1608.98 91
1609.07 95
1609.17 98
1609.26 100
1609.35 101
1609.44 102
1609.53 100
1609.63 96
1609.72 91
1609.81 86
1609.90 81
1609.99 77
1610.09 76
1610.18 77
1610.27 80
1610.36 84
1610.45 86
1610.55 87
1610.64 85
1610.73 80
1610.82 74
1610.92 67
1611.01 62
1611.10 62
1611.19 67
1611.28 76
1611.38 90
1611.47 104
1611.56 118
1611.65 130
1611.74 138
1611.84 143
1611.93 146
1612.02 147
1612.11 147
1612.21 146
1612.30 144
1612.39 139
1612.48 132
1612.57 123
1612.67 112
1612.76 101
1612.85 91
1612.94 84
1613.04 78
1613.13 74
1613.22 69
1613.31 64
1613.40 57
1613.50 48
1613.59 37
1613.68 25
1613.77 13
1613.87 3
1613.96 0
1614.05 0
1614.14 0
1614.23 0
1614.33 0
1614.42 0
1614.51 0
1614.60 0
1614.70 3
1614.79 8
1614.88 13
1614.97 17
1615.06 20
1615.16 22
1615.25 22
1615.34 22
1615.43 21
1615.53 19
1615.62 19
1615.71 21
1615.80 25
1615.89 31
1615.99 38
1616.08 44
1616.17 48
1616.26 51
1616.36 51
1616.45 50
1616.54 49
1616.63 50
1616.73 54
1616.82 61
1616.91 70
1617.00 80
1617.09 87
1617.19 92
1617.28 94
1617.37 92
1617.46 88
1617.56 83
1617.65 79
1617.74 77
1617.83 78
1617.93 81
1618.02 86
1618.11 93
1618.20 101
1618.29 107
1618.39 113
1618.48 116
1618.57 117
1618.66 116
1618.76 113
1618.85 107
1618.94 101
1619.03 94
1619.13 88
1619.22 82
1619.31 77
1619.40 73
1619.50 69
1619.59 67
1619.68 64
1619.77 63
1619.87 62
1619.96 61
1620.05 58
1620.14 55
1620.23 50
1620.33 43
1620.42 35
1620.51 27
1620.60 21
1620.70 19
1620.79 21
1620.88 29
1620.97 40
1621.07 54
1621.16 68
1621.25 82
1621.34 95
1621.44 104
1621.53 109
1621.62 111
1621.71 108
1621.81 101
1621.90 92
1621.99 82
1622.08 73
1622.18 68
1622.27 67
1622.36 72
1622.45 82
1622.55 97
1622.64 115
1622.73 134
1622.82 151
1622.92 164
1623.01 173
1623.10 177
1623.19 175
1623.29 168
1623.38 157
1623.47 144
1623.56 129
1623.66 115
1623.75 102
1623.84 90
1623.93 80
1624.03 71
1624.12 64
1624.21 58
1624.30 55
1624.40 53
1624.49 54
1624.58 56
1624.67 58
1624.77 61
1624.86 63
1624.95 65
1625.04 66
1625.14 66
1625.23 67
1625.32 69
1625.41 73
1625.51 79
1625.60 89
1625.69 101
1625.78 115
1625.88 128
1625.97 138
1626.06 145
1626.15 146
1626.25 142
1626.34 134
1626.43 122
1626.52 110
1626.62 99
1626.71 91
1626.80 86
1626.89 86
1626.99 89
1627.08 95
1627.17 101
1627.26 106
1627.36 109
1627.45 108
1627.54 102
1627.64 92
1627.73 79
1627.82 62
1627.91 44
1628.01 27
1628.10 13
1628.19 3
1628.28 0
1628.38 0
1628.47 0
1628.56 5
1628.65 13
1628.75 21
1628.84 30
1628.93 40
1629.02 52
1629.12 65
1629.21 78
1629.30 92
1629.40 104
1629.49 113
1629.58 120
1629.67 123
1629.77 123
1629.86 121
1629.95 118
1630.04 113
1630.14 108
1630.23 104
1630.32 100
1630.41 97
1630.51 94
1630.60 91
1630.69 86
1630.79 80
1630.88 72
1630.97 61
1631.06 50
1631.16 41
1631.25 35
1631.34 33
1631.43 37
1631.53 44
1631.62 55
1631.71 65
1631.81 73
1631.90 76
1631.99 74
1632.08 67
1632.18 58
1632.27 48
1632.36 39
1632.45 35
1632.55 34
1632.64 36
1632.73 40
1632.83 43
1632.92 44
1633.01 43
1633.10 39
1633.20 34
1633.29 28
1633.38 22
1633.48 18
1633.57 15
1633.66 14
1633.75 14
1633.85 16
1633.94 19
1634.03 23
1634.12 28
1634.22 31
1634.31 33
1634.40 33
1634.50 31
1634.59 26
1634.68 21
1634.77 14
1634.87 7
1634.96 1
1635.05 0
1635.15 0
1635.24 0
1635.33 0
1635.42 0
1635.52 0
1635.61 0
1635.70 0
1635.80 7
1635.89 17
1635.98 26
1636.07 34
1636.17 39
1636.26 41
1636.35 41
1636.45 38
1636.54 33
1636.63 26
1636.72 17
1636.82 9
1636.91 1
1637.00 0
1637.10 0
1637.19 0
1637.28 0
1637.37 0
1637.47 0
1637.56 0
1637.65 0
1637.75 3
1637.84 8
1637.93 14
1638.02 22
1638.12 29
1638.21 37
1638.30 43
1638.40 48
1638.49 50
1638.58 50
1638.68 47
1638.77 42
1638.86 34
1638.95 24
1639.05 13
1639.14 2
1639.23 0
1639.33 0
1639.42 0
1639.51 0
1639.60 0
1639.70 0
1639.79 7
1639.88 17
1639.98 25
1640.07 32
1640.16 37
1640.26 40
1640.35 42
1640.44 44
1640.53 45
1640.63 46
1640.72 46
1640.81 43
1640.91 38
1641.00 32
1641.09 24
1641.18 17
1641.28 10
1641.37 6
1641.46 4
1641.56 4
1641.65 6
1641.74 8
1641.84 11
1641.93 15
1642.02 19
1642.12 26
1642.21 34
1642.30 45
1642.39 57
1642.49 69
1642.58 79
1642.67 88
1642.77 94
1642.86 98
1642.95 102
1643.05 105
1643.14 109
1643.23 113
1643.32 118
1643.42 123
1643.51 125
1643.60 126
1643.70 123
1643.79 117
1643.88 109
1643.98 98
1644.07 86
1644.16 74
1644.26 64
1644.35 57
1644.44 53
1644.53 52
1644.63 55
1644.72 62
1644.81 70
1644.91 80
1645.00 90
1645.09 99
1645.19 106
1645.28 108
1645.37 106
1645.47 100
1645.56 89
1645.65 76
1645.75 63
1645.84 51
1645.93 43
1646.02 37
1646.12 35
1646.21 33
1646.30 31
1646.40 26
1646.49 19
1646.58 11
1646.68 3
1646.77 0
1646.86 0
1646.96 0
1647.05 0
1647.14 2
1647.24 5
1647.33 5
1647.42 1
1647.51 0
1647.61 0
1647.70 0
1647.79 0
1647.89 13
1647.98 34
1648.07 61
1648.17 89
1648.26 114
1648.35 133
1648.45 146
1648.54 152
1648.63 152
1648.73 149
1648.82 143
1648.91 137
1649.01 131
1649.10 125
1649.19 119
1649.29 115
1649.38 112
1649.47 112
1649.57 114
1649.66 117
1649.75 122
1649.85 127
1649.94 131
1650.03 133
1650.12 133
1650.22 129
1650.31 123
1650.40 116
1650.50 107
1650.59 97
1650.68 87
1650.78 75
1650.87 62
1650.96 48
1651.06 35
1651.15 22
1651.24 12
1651.34 6
1651.43 4
1651.52 7
1651.62 15
1651.71 25
1651.80 38
1651.90 50
1651.99 62
1652.08 70
1652.18 76
1652.27 77
1652.36 76
1652.46 70
1652.55 63
1652.64 55
1652.74 48
1652.83 44
1652.92 42
1653.02 43
1653.11 47
1653.20 52
1653.30 57
1653.39 63
1653.48 67
1653.58 70
1653.67 73
1653.76 75
1653.86 77
1653.95 78
1654.04 80
1654.14 82
1654.23 85
1654.32 88
1654.42 92
1654.51 95
1654.60 97
1654.70 97
1654.79 95
1654.88 91
1654.98 86
1655.07 80
1655.16 74
1655.26 69
1655.35 65
1655.44 60
1655.54 55
1655.63 49
1655.72 43
1655.82 37
1655.91 33
1656.00 29
1656.10 28
1656.19 28
1656.29 29
1656.38 32
1656.47 35
1656.57 38
1656.66 41
1656.75 43
1656.85 44
1656.94 43
1657.03 42
1657.13 39
1657.22 35
1657.31 32
1657.41 30
1657.50 30
1657.59 32
1657.69 35
1657.78 39
1657.87 44
1657.97 49
1658.06 54
1658.15 59
1658.25 65
1658.34 70
1658.43 75
1658.53 78
1658.62 79
1658.72 77
1658.81 72
1658.90 64
1659.00 56
1659.09 47
1659.18 40
1659.28 36
1659.37 33
1659.46 33
1659.56 33
1659.65 35
1659.74 36
1659.84 37
1659.93 37
1660.02 37
1660.12 38
1660.21 38
1660.30 39
1660.40 41
1660.49 45
1660.59 49
1660.68 54
1660.77 59
1660.87 63
1660.96 66
1661.05 65
1661.15 63
1661.24 58
1661.33 52
1661.43 45
1661.52 38
1661.61 30
1661.71 21
1661.80 12
1661.90 2
1661.99 0
1662.08 0
1662.18 0
1662.27 0
1662.36 0
1662.46 0
1662.55 0
1662.64 0
1662.74 18
1662.83 36
1662.92 52
1663.02 64
1663.11 72
1663.21 75
1663.30 76
1663.39 76
1663.49 76
1663.58 77
1663.67 80
1663.77 83
1663.86 88
1663.95 92
1664.05 95
1664.14 97
1664.24 97
1664.33 95
1664.42 91
1664.52 86
1664.61 80
1664.70 73
1664.80 68
1664.89 63
1664.98 61
1665.08 61
1665.17 63
1665.27 67
1665.36 72
1665.45 76
1665.55 79
1665.64 79
1665.73 78
1665.83 74
1665.92 70
1666.02 66
1666.11 65
1666.20 66
1666.30 71
1666.39 78
1666.48 85
1666.58 91
1666.67 95
1666.77 96
1666.86 95
1666.95 93
1667.05 91
1667.14 90
1667.23 92
1667.33 95
1667.42 99
1667.51 104
1667.61 108
1667.70 112
1667.80 115
1667.89 117
1667.98 120
1668.08 123
1668.17 127
1668.26 130
1668.36 133
1668.45 135
1668.55 136
1668.64 136
1668.73 135
1668.83 133
1668.92 131
1669.02 129
1669.11 128
1669.20 126
1669.30 123
1669.39 120
1669.48 114
1669.58 106
1669.67 97
1669.77 87
1669.86 76
1669.95 66
1670.05 58
1670.14 50
1670.23 43
1670.33 36
1670.42 30
1670.52 25
1670.61 23
1670.70 23
1670.80 28
1670.89 36
1670.99 47
1671.08 59
1671.17 71
1671.27 81
1671.36 90
1671.45 95
1671.55 98
1671.64 98
1671.74 96
1671.83 94
1671.92 90
1672.02 85
1672.11 80
1672.21 73
1672.30 66
1672.39 58
1672.49 50
1672.58 42
1672.67 36
1672.77 30
1672.86 25
1672.96 22
1673.05 19
1673.14 18
1673.24 19
1673.33 22
1673.43 28
1673.52 36
1673.61 46
1673.71 57
1673.80 68
1673.90 80
1673.99 91
1674.08 101
1674.18 110
1674.27 117
1674.36 122
1674.46 124
1674.55 123
1674.65 119
1674.74 112
1674.83 105
1674.93 97
1675.02 90
1675.12 85
1675.21 81
1675.30 77
1675.40 74
1675.49 71
1675.59 66
1675.68 60
1675.77 52
1675.87 43
1675.96 33
1676.06 23
1676.15 14
1676.24 8
1676.34 4
1676.43 4
1676.53 8
1676.62 15
1676.71 25
1676.81 36
1676.90 47
1677.00 58
1677.09 67
1677.18 74
1677.28 79
1677.37 82
1677.47 82
1677.56 80
1677.65 75
1677.75 68
1677.84 59
1677.94 50
1678.03 42
1678.12 36
1678.22 32
1678.31 31
1678.41 33
1678.50 36
1678.59 41
1678.69 48
1678.78 55
1678.88 63
1678.97 71
1679.06 78
1679.16 84
1679.25 89
1679.35 90
1679.44 88
1679.54 84
1679.63 76
1679.72 66
1679.82 56
1679.91 45
1680.01 36
1680.10 29
1680.19 26
1680.29 25
1680.38 26
1680.48 30
1680.57 33
1680.66 36
1680.76 36
1680.85 32
1680.95 25
1681.04 14
1681.13 2
1681.23 0
1681.32 0
1681.42 0
1681.51 0
1681.61 0
1681.70 0
1681.79 0
1681.89 0
1681.98 13
1682.08 24
1682.17 35
1682.26 45
1682.36 54
1682.45 62
1682.55 68
1682.64 74
1682.74 79
1682.83 83
1682.92 85
1683.02 85
1683.11 83
1683.21 81
1683.30 79
1683.39 80
1683.49 84
1683.58 92
1683.68 103
1683.77 117
1683.87 130
1683.96 141
1684.05 148
1684.15 152
1684.24 151
1684.34 147
1684.43 143
1684.52 139
1684.62 137
1684.71 138
1684.81 142
1684.90 147
1685.00 153
1685.09 160
1685.18 166
1685.28 172
1685.37 179
1685.47 188
1685.56 197
1685.66 208
1685.75 219
1685.84 229
1685.94 236
1686.03 240
1686.13 239
1686.22 234
1686.32 224
1686.41 212
1686.50 199
1686.60 186
1686.69 175
1686.79 166
1686.88 159
1686.98 154
1687.07 149
1687.16 144
1687.26 138
1687.35 132
1687.45 125
1687.54 118
1687.64 112
1687.73 106
1687.82 102
1687.92 100
1688.01 97
1688.11 95
1688.20 92
1688.30 89
1688.39 85
1688.48 81
1688.58 76
1688.67 72
1688.77 68
1688.86 67
1688.96 68
1689.05 73
1689.14 82
1689.24 94
1689.33 109
1689.43 125
1689.52 141
1689.62 154
1689.71 162
1689.81 166
1689.90 165
1689.99 162
1690.09 158
1690.18 154
1690.28 153
1690.37 154
1690.47 156
1690.56 160
1690.65 162
1690.75 164
1690.84 164
1690.94 162
1691.03 159
1691.13 156
1691.22 153
1691.32 151
1691.41 150
1691.50 150
1691.60 152
1691.69 154
1691.79 155
1691.88 154
1691.98 150
1692.07 143
1692.17 134
1692.26 124
1692.35 114
1692.45 106
1692.54 101
1692.64 98
1692.73 96
1692.83 94
1692.92 92
1693.02 87
1693.11 81
1693.20 75
1693.30 69
1693.39 65
1693.49 65
1693.58 67
1693.68 72
1693.77 79
1693.87 85
1693.96 91
1694.05 95
1694.15 98
1694.24 100
1694.34 103
1694.43 107
1694.53 113
1694.62 120
1694.72 127
1694.81 132
1694.90 135
1695.00 134
1695.09 127
1695.19 115
1695.28 99
1695.38 80
1695.47 60
1695.57 42
1695.66 26
1695.76 14
1695.85 6
1695.94 2
1696.04 0
1696.13 0
1696.23 2
1696.32 6
1696.42 11
1696.51 18
1696.61 26
1696.70 35
1696.80 43
1696.89 49
1696.98 54
1697.08 59
1697.17 63
1697.27 68
1697.36 75
1697.46 84
1697.55 93
1697.65 100
1697.74 105
1697.84 104
1697.93 99
1698.02 89
1698.12 75
1698.21 60
1698.31 46
1698.40 32
1698.50 21
1698.59 13
1698.69 8
1698.78 6
1698.88 8
1698.97 12
1699.07 20
1699.16 29
1699.25 39
1699.35 49
1699.44 58
1699.54 64
1699.63 70
1699.73 74
1699.82 77
1699.92 81
1700.01 86
1700.11 91
1700.20 96
1700.30 100
1700.39 102
1700.49 100
1700.58 96
1700.67 90
1700.77 81
1700.86 72
1700.96 63
1701.05 54
1701.15 45
1701.24 38
1701.34 32
1701.43 29
1701.53 30
1701.62 35
1701.72 43
1701.81 55
1701.91 70
1702.00 85
1702.09 100
1702.19 112
1702.28 123
1702.38 129
1702.47 132
1702.57 132
1702.66 130
1702.76 126
1702.85 122
1702.95 118
1703.04 115
1703.14 113
1703.23 112
1703.33 111
1703.42 111
1703.52 110
1703.61 109
1703.71 108
1703.80 108
1703.89 109
1703.99 110
1704.08 111
1704.18 109
1704.27 104
1704.37 95
1704.46 83
1704.56 67
1704.65 50
1704.75 33
1704.84 17
1704.94 3
1705.03 0
1705.13 0
1705.22 0
1705.32 0
1705.41 0
1705.51 0
1705.60 0
1705.70 3
1705.79 9
1705.89 14
1705.98 17
1706.07 17
1706.17 13
1706.26 7
1706.36 0
1706.45 0
1706.55 0
1706.64 0
1706.74 0
1706.83 0
1706.93 6
1707.02 21
1707.12 38
1707.21 55
1707.31 70
1707.40 82
1707.50 92
1707.59 99
1707.69 102
1707.78 103
1707.88 100
1707.97 97
1708.07 92
1708.16 88
1708.26 84
1708.35 81
1708.45 79
1708.54 77
1708.64 73
1708.73 69
1708.83 63
1708.92 56
1709.02 50
1709.11 44
1709.21 39
1709.30 35
1709.39 34
1709.49 35
1709.58 37
1709.68 41
1709.77 45
1709.87 50
1709.96 55
1710.06 60
1710.15 65
1710.25 71
1710.34 77
1710.44 85
1710.53 94
1710.63 101
1710.72 108
1710.82 112
1710.91 115
1711.01 115
1711.10 114
1711.20 111
1711.29 107
1711.39 102
1711.48 97
1711.58 93
1711.67 89
1711.77 87
1711.86 89
1711.96 93
1712.05 99
1712.15 105
1712.24 110
1712.34 111
1712.43 109
1712.53 102
1712.62 93
1712.72 83
1712.81 74
1712.91 69
1713.00 68
1713.10 71
1713.19 76
1713.29 80
1713.38 84
1713.48 83
1713.57 79
1713.67 71
1713.76 62
1713.86 53
1713.95 48
1714.05 48
1714.14 53
1714.24 62
1714.33 74
1714.43 86
1714.52 97
1714.62 105
1714.71 109
1714.81 110
1714.90 109
1715.00 107
1715.09 105
1715.19 101
1715.28 95
1715.38 87
1715.47 76
1715.57 61
1715.66 44
1715.76 28
1715.85 13
1715.95 2
1716.04 0
1716.14 0
1716.24 4
1716.33 14
1716.43 27
1716.52 40
1716.62 53
1716.71 63
1716.81 70
1716.90 74
1717.00 75
1717.09 74
1717.19 71
1717.28 67
1717.38 64
1717.47 62
1717.57 61
1717.66 61
1717.76 62
1717.85 63
1717.95 65
1718.04 65
1718.14 64
1718.23 63
1718.33 60
1718.42 57
1718.52 56
1718.61 55
1718.71 56
1718.80 57
1718.90 58
1718.99 57
1719.09 52
1719.18 43
1719.28 31
1719.37 18
1719.47 7
1719.57 0
1719.66 0
1719.76 4
1719.85 14
1719.95 27
1720.04 42
1720.14 55
1720.23 65
1720.33 72
1720.42 74
1720.52 71
1720.61 66
1720.71 57
1720.80 48
1720.90 39
1720.99 32
1721.09 29
1721.18 31
1721.28 38
1721.37 50
1721.47 65
1721.56 81
1721.66 96
1721.76 108
1721.85 114
1721.95 113
1722.04 107
1722.14 95
1722.23 81
1722.33 68
1722.42 58
1722.52 53
1722.61 54
1722.71 60
1722.80 69
1722.90 79
1722.99 89
1723.09 97
1723.18 102
1723.28 106
1723.37 109
1723.47 112
1723.57 116
1723.66 120
1723.76 125
1723.85 128
1723.95 128
1724.04 125
1724.14 118
1724.23 107
1724.33 94
1724.42 80
1724.52 67
1724.61 57
1724.71 49
1724.80 45
1724.90 43
1725.00 43
1725.09 44
1725.19 45
1725.28 46
1725.38 46
1725.47 46
1725.57 47
1725.66 48
1725.76 51
1725.85 54
1725.95 59
1726.04 64
1726.14 68
1726.23 71
1726.33 73
1726.43 73
1726.52 73
1726.62 73
1726.71 73
1726.81 73
1726.90 72
1727.00 70
1727.09 68
1727.19 66
1727.28 64
1727.38 63
1727.48 63
1727.57 65
1727.67 67
1727.76 70
1727.86 72
1727.95 74
1728.05 77
1728.14 79
1728.24 82
1728.33 85
1728.43 88
1728.52 90
1728.62 91
1728.72 90
1728.81 88
1728.91 84
1729.00 78
1729.10 71
1729.19 63
1729.29 53
1729.38 43
1729.48 32
1729.57 21
1729.67 10
1729.77 3
1729.86 0
1729.96 1
1730.05 7
1730.15 17
1730.24 29
1730.34 40
1730.43 50
1730.53 56
1730.63 58
1730.72 57
1730.82 52
1730.91 46
1731.01 39
1731.10 32
1731.20 27
1731.29 23
1731.39 21
1731.48 20
1731.58 19
1731.68 18
1731.77 17
1731.87 16
1731.96 15
1732.06 16
1732.15 19
1732.25 24
1732.34 31
1732.44 39
1732.54 47
1732.63 54
1732.73 59
1732.82 63
1732.92 64
1733.01 63
1733.11 59
1733.20 54
1733.30 47
1733.40 38
1733.49 28
1733.59 16
1733.68 4
1733.78 0
1733.87 0
1733.97 0
1734.06 0
1734.16 0
1734.26 0
1734.35 0
1734.45 0
1734.54 11
1734.64 20
1734.73 26
1734.83 29
1734.92 28
1735.02 25
1735.12 20
1735.21 14
1735.31 8
1735.40 4
1735.50 1
1735.59 0
1735.69 2
1735.79 6
1735.88 11
1735.98 17
1736.07 22
1736.17 24
1736.26 23
1736.36 20
1736.46 15
1736.55 10
1736.65 7
1736.74 7
1736.84 10
1736.93 15
1737.03 21
1737.12 26
1737.22 29
1737.32 30
1737.41 30
1737.51 28
1737.60 25
1737.70 23
1737.79 22
1737.89 22
1737.99 22
1738.08 23
1738.18 24
1738.27 25
1738.37 26
1738.46 26
1738.56 26
1738.66 24
1738.75 23
1738.85 21
1738.94 20
1739.04 19
1739.13 19
1739.23 21
1739.33 24
1739.42 27
1739.52 32
1739.61 36
1739.71 40
1739.80 43
1739.90 46
1740.00 49
1740.09 53
1740.19 58
1740.28 65
1740.38 73
1740.48 82
1740.57 91
1740.67 100
1740.76 108
1740.86 115
1740.95 122
1741.05 129
1741.15 137
1741.24 147
1741.34 158
1741.43 169
1741.53 182
1741.62 193
1741.72 203
1741.82 212
1741.91 219
1742.01 226
1742.10 234
1742.20 241
1742.30 248
1742.39 255
1742.49 260
1742.58 263
1742.68 263
1742.77 261
1742.87 256
1742.97 249
1743.06 241
1743.16 233
1743.25 224
1743.35 216
1743.45 208
1743.54 201
1743.64 195
1743.73 190
1743.83 186
1743.92 182
1744.02 178
1744.12 174
1744.21 169
1744.31 164
1744.40 158
1744.50 153
1744.60 151
1744.69 151
1744.79 156
1744.88 163
1744.98 172
1745.07 183
1745.17 195
1745.27 206
1745.36 218
1745.46 231
1745.55 244
1745.65 259
1745.75 275
1745.84 291
1745.94 307
1746.03 324
1746.13 341
1746.23 359
1746.32 378
1746.42 399
1746.51 423
1746.61 448
1746.71 473
1746.80 498
1746.90 521
1746.99 543
1747.09 563
1747.19 583
1747.28 603
1747.38 625
1747.47 650
1747.57 676
1747.66 702
1747.76 727
1747.86 748
1747.95 764
1748.05 774
1748.14 777
1748.24 773
1748.34 764
1748.43 750
1748.53 733
1748.62 716
1748.72 700
1748.82 687
1748.91 675
1749.01 665
1749.10 654
1749.20 641
1749.30 626
1749.39 607
1749.49 586
1749.58 563
1749.68 540
1749.78 517
1749.87 495
1749.97 474
1750.06 454
1750.16 435
1750.26 416
1750.35 397
1750.45 377
1750.55 355
1750.64 333
1750.74 309
1750.83 287
1750.93 266
1751.03 248
1751.12 236
1751.22 229
1751.31 227
1751.41 228
1751.51 231
1751.60 235
1751.70 237
1751.79 236
1751.89 232
1751.99 225
1752.08 214
1752.18 199
1752.27 182
1752.37 161
1752.47 139
1752.56 116
1752.66 96
1752.75 79
1752.85 66
1752.95 57
1753.04 54
1753.14 54
1753.24 57
1753.33 61
1753.43 65
1753.52 69
1753.62 73
1753.72 76
1753.81 80
1753.91 83
1754.00 87
1754.10 93
1754.20 100
1754.29 107
1754.39 113
1754.49 118
1754.58 119
1754.68 116
1754.77 108
1754.87 97
1754.97 84
1755.06 71
1755.16 60
1755.25 50
1755.35 42
1755.45 37
1755.54 34
1755.64 33
1755.74 34
1755.83 38
1755.93 45
1756.02 57
1756.12 73
1756.22 92
1756.31 111
1756.41 131
1756.50 148
1756.60 160
1756.70 169
1756.79 172
1756.89 170
1756.99 165
1757.08 157
1757.18 148
1757.27 137
1757.37 126
1757.47 114
1757.56 104
1757.66 94
1757.76 87
1757.85 81
1757.95 78
1758.04 79
1758.14 82
1758.24 88
1758.33 95
1758.43 102
1758.53 107
1758.62 109
1758.72 107
1758.81 101
1758.91 91
1759.01 79
1759.10 67
1759.20 58
1759.30 52
1759.39 49
1759.49 50
1759.58 54
1759.68 58
1759.78 62
1759.87 64
1759.97 64
1760.07 64
1760.16 62
1760.26 62
1760.36 62
1760.45 63
1760.55 65
1760.64 67
1760.74 70
1760.84 72
1760.93 72
1761.03 70
1761.13 65
1761.22 57
1761.32 48
1761.41 39
1761.51 32
1761.61 29
1761.70 33
1761.80 43
1761.90 60
1761.99 82
1762.09 104
1762.19 125
1762.28 139
1762.38 147
1762.47 148
1762.57 143
1762.67 134
1762.76 124
1762.86 115
1762.96 107
1763.05 102
1763.15 99
1763.25 97
1763.34 97
1763.44 100
1763.53 106
1763.63 114
1763.73 123
1763.82 132
1763.92 140
1764.02 144
1764.11 144
1764.21 139
1764.31 130
1764.40 119
1764.50 107
1764.60 94
1764.69 83
1764.79 72
1764.88 63
1764.98 56
1765.08 51
1765.17 47
1765.27 44
1765.37 41
1765.46 38
1765.56 33
1765.66 26
1765.75 17
1765.85 7
1765.95 0
1766.04 0
1766.14 0
1766.24 0
1766.33 0
1766.43 0
1766.52 0
1766.62 0
1766.72 3
1766.81 10
1766.91 17
1767.01 23
1767.10 29
1767.20 34
1767.30 40
1767.39 45
1767.49 51
1767.59 56
1767.68 62
1767.78 67
1767.88 71
1767.97 74
1768.07 75
1768.17 74
1768.26 70
1768.36 65
1768.45 58
1768.55 51
1768.65 43
1768.74 35
1768.84 28
1768.94 22
1769.03 19
1769.13 19
1769.23 22
1769.32 27
1769.42 35
1769.52 44
1769.61 54
1769.71 64
1769.81 74
1769.90 83
1770.00 90
1770.10 95
1770.19 97
1770.29 96
1770.39 91
1770.48 84
1770.58 74
1770.68 62
1770.77 49
1770.87 36
1770.97 22
1771.06 8
1771.16 0
1771.26 0
1771.35 0
1771.45 0
1771.55 0
1771.64 0
1771.74 0
1771.83 0
1771.93 5
1772.03 22
1772.12 39
1772.22 53
1772.32 64
1772.41 70
1772.51 72
1772.61 70
1772.70 66
1772.80 61
1772.90 57
1772.99 54
1773.09 53
1773.19 53
1773.28 56
1773.38 60
1773.48 65
1773.57 70
1773.67 74
1773.77 78
1773.86 81
1773.96 83
1774.06 84
1774.15 86
1774.25 87
1774.35 89
1774.44 90
1774.54 92
1774.64 96
1774.73 100
1774.83 107
1774.93 116
1775.02 128
1775.12 141
1775.22 154
1775.32 165
1775.41 174
1775.51 179
1775.61 179
1775.70 174
1775.80 164
1775.90 150
1775.99 133
1776.09 114
1776.19 95
1776.28 77
1776.38 62
1776.48 51
1776.57 43
1776.67 39
1776.77 39
1776.86 41
1776.96 46
1777.06 53
1777.15 62
1777.25 73
1777.35 84
1777.44 94
1777.54 103
1777.64 109
1777.73 112
1777.83 110
1777.93 105
1778.02 96
1778.12 85
1778.22 71
1778.31 56
1778.41 41
1778.51 28
1778.61 18
1778.70 11
1778.80 9
1778.90 10
1778.99 15
1779.09 23
1779.19 31
1779.28 38
1779.38 44
1779.48 49
1779.57 51
1779.67 52
1779.77 53
1779.86 53
1779.96 56
1780.06 60
1780.15 67
1780.25 76
1780.35 87
1780.44 97
1780.54 107
1780.64 115
1780.74 120
1780.83 122
1780.93 121
1781.03 119
1781.12 116
1781.22 112
1781.32 111
1781.41 110
1781.51 111
1781.61 114
1781.70 117
1781.80 120
1781.90 122
1782.00 122
1782.09 120
1782.19 116
1782.29 111
1782.38 105
1782.48 100
1782.58 95
1782.67 91
1782.77 89
1782.87 88
1782.96 87
1783.06 84
1783.16 79
1783.25 73
1783.35 64
1783.45 55
1783.55 46
1783.64 39
1783.74 34
1783.84 31
1783.93 31
1784.03 34
1784.13 38
1784.22 44
1784.32 50
1784.42 56
1784.52 62
1784.61 67
1784.71 72
1784.81 76
1784.90 81
1785.00 86
1785.10 91
1785.19 97
1785.29 101
1785.39 105
1785.49 106
1785.58 105
1785.68 103
1785.78 99
1785.87 96
1785.97 94
1786.07 93
1786.16 95
1786.26 98
1786.36 103
1786.46 107
1786.55 111
1786.65 113
1786.75 114
1786.84 115
1786.94 116
1787.04 117
1787.13 121
1787.23 125
1787.33 130
1787.43 132
1787.52 132
1787.62 127
1787.72 117
1787.81 105
1787.91 92
1788.01 78
1788.11 67
1788.20 58
1788.30 52
1788.40 47
1788.49 44
1788.59 39
1788.69 34
1788.78 28
1788.88 22
1788.98 16
1789.08 12
1789.17 11
1789.27 14
1789.37 20
1789.46 29
1789.56 40
1789.66 52
1789.76 63
1789.85 74
1789.95 82
1790.05 89
1790.14 95
1790.24 100
1790.34 105
1790.44 110
1790.53 114
1790.63 117
1790.73 119
1790.82 121
1790.92 122
1791.02 123
1791.12 125
1791.21 128
1791.31 131
1791.41 134
1791.50 136
1791.60 134
1791.70 129
1791.80 121
1791.89 111
1791.99 100
1792.09 89
1792.18 79
1792.28 71
1792.38 63
1792.48 56
1792.57 50
1792.67 44
1792.77 38
1792.86 32
1792.96 26
1793.06 22
1793.16 19
1793.25 17
1793.35 17
1793.45 18
1793.54 21
1793.64 25
1793.74 30
1793.84 35
1793.93 40
1794.03 45
1794.13 50
1794.23 53
1794.32 55
1794.42 56
1794.52 54
1794.61 50
1794.71 45
1794.81 41
1794.91 40
1795.00 41
1795.10 45
1795.20 53
1795.30 61
1795.39 69
1795.49 74
1795.59 75
1795.68 71
1795.78 64
1795.88 54
1795.98 42
1796.07 30
1796.17 19
1796.27 10
1796.37 5
1796.46 4
1796.56 6
1796.66 13
1796.75 22
1796.85 35
1796.95 47
1797.05 60
1797.14 70
1797.24 78
1797.34 84
1797.44 89
1797.53 93
1797.63 97
1797.73 103
1797.82 109
1797.92 115
1798.02 121
1798.12 125
1798.21 127
1798.31 128
1798.41 125
1798.51 121
1798.60 115
1798.70 107
1798.80 97
1798.90 88
1798.99 78
1799.09 71
1799.19 66
1799.29 64
1799.38 64
1799.48 67
1799.58 72
1799.67 77
1799.77 83
1799.87 88
1799.97 93
1800.06 98
1800.16 102
1800.26 107
1800.36 112
1800.45 115
1800.55 118
1800.65 118
1800.75 118
1800.84 118
1800.94 119
1801.04 121
1801.14 126
1801.23 132
1801.33 141
1801.43 151
1801.53 161
1801.62 172
1801.72 185
1801.82 199
1801.92 213
1802.01 229
1802.11 243
1802.21 256
1802.30 265
1802.40 269
1802.50 268
1802.60 264
1802.69 258
1802.79 253
1802.89 249
1802.99 249
1803.08 253
1803.18 262
1803.28 275
1803.38 291
1803.47 309
1803.57 329
1803.67 352
1803.77 376
1803.86 401
1803.96 426
1804.06 448
1804.16 467
1804.25 483
1804.35 493
1804.45 501
1804.55 506
1804.64 510
1804.74 515
1804.84 520
1804.94 527
1805.03 534
1805.13 543
1805.23 551
1805.33 561
1805.42 570
1805.52 580
1805.62 588
1805.72 594
1805.81 597
1805.91 596
1806.01 590
1806.11 582
1806.21 569
1806.30 554
1806.40 537
1806.50 519
1806.60 499
1806.69 477
1806.79 456
1806.89 434
1806.99 414
1807.08 396
1807.18 381
1807.28 369
1807.38 359
1807.47 348
1807.57 337
1807.67 325
1807.77 311
1807.86 296
1807.96 282
1808.06 270
1808.16 261
1808.25 254
1808.35 248
1808.45 243
1808.55 236
1808.64 226
1808.74 215
1808.84 204
1808.94 192
1809.04 182
1809.13 173
1809.23 166
1809.33 161
1809.43 157
1809.52 153
1809.62 149
1809.72 146
1809.82 144
1809.91 142
1810.01 142
1810.11 143
1810.21 145
1810.30 148
1810.40 153
1810.50 157
1810.60 160
1810.70 161
1810.79 158
1810.89 152
1810.99 141
1811.09 128
1811.18 112
1811.28 97
1811.38 83
1811.48 72
1811.57 64
1811.67 61
1811.77 62
1811.87 65
1811.97 69
1812.06 71
1812.16 72
1812.26 70
1812.36 65
1812.45 59
1812.55 53
1812.65 47
1812.75 41
1812.84 36
1812.94 32
1813.04 28
1813.14 25
1813.24 23
1813.33 24
1813.43 26
1813.53 30
1813.63 35
1813.72 40
1813.82 44
1813.92 48
1814.02 51
1814.12 54
1814.21 60
1814.31 67
1814.41 75
1814.51 82
1814.60 87
1814.70 88
1814.80 84
1814.90 75
1815.00 61
1815.09 46
1815.19 30
1815.29 16
1815.39 5
1815.48 0
1815.58 0
1815.68 0
1815.78 0
1815.88 0
1815.97 0
1816.07 0
1816.17 0
1816.27 3
1816.37 8
1816.46 12
1816.56 15
1816.66 15
1816.76 16
1816.85 17
1816.95 20
1817.05 26
1817.15 36
1817.25 49
1817.34 63
1817.44 78
1817.54 91
1817.64 100
1817.74 105
1817.83 106
1817.93 102
1818.03 96
1818.13 90
1818.22 84
1818.32 81
1818.42 81
1818.52 83
1818.62 88
1818.71 94
1818.81 101
1818.91 108
1819.01 114
1819.11 120
1819.20 124
1819.30 129
1819.40 132
1819.50 136
1819.60 141
1819.69 146
1819.79 152
1819.89 157
1819.99 162
1820.08 166
1820.18 168
1820.28 169
1820.38 167
1820.48 163
1820.57 157
1820.67 150
1820.77 142
1820.87 134
1820.97 126
1821.06 119
1821.16 114
1821.26 109
1821.36 104
1821.46 99
1821.55 93
1821.65 87
1821.75 81
1821.85 76
1821.95 74
1822.04 73
1822.14 75
1822.24 78
1822.34 82
1822.44 85
1822.53 87
1822.63 86
1822.73 83
1822.83 79
1822.93 75
1823.02 71
1823.12 69
1823.22 69
1823.32 70
1823.42 73
1823.51 77
1823.61 82
1823.71 87
1823.81 92
1823.91 97
1824.00 102
1824.10 105
1824.20 106
1824.30 106
1824.40 105
1824.49 103
1824.59 101
1824.69 100
1824.79 100
1824.89 102
1824.98 103
1825.08 105
1825.18 107
1825.28 107
1825.38 106
1825.47 103
1825.57 98
1825.67 90
1825.77 81
1825.87 71
1825.97 59
1826.06 48
1826.16 37
1826.26 27
1826.36 18
1826.46 10
1826.55 4
1826.65 0
1826.75 0
1826.85 0
1826.95 0
1827.04 0
1827.14 0
1827.24 0
1827.34 0
1827.44 6
1827.53 22
1827.63 37
1827.73 49
1827.83 57
1827.93 59
1828.03 57
1828.12 51
1828.22 43
1828.32 35
1828.42 29
1828.52 25
1828.61 24
1828.71 27
1828.81 32
1828.91 39
1829.01 45
1829.11 49
1829.20 51
1829.30 50
1829.40 46
1829.50 42
1829.60 39
1829.69 37
1829.79 38
1829.89 42
1829.99 48
1830.09 55
1830.19 62
1830.28 69
1830.38 75
1830.48 79
1830.58 82
1830.68 82
1830.77 81
1830.87 78
1830.97 74
1831.07 71
1831.17 68
1831.27 65
1831.36 63
1831.46 61
1831.56 57
1831.66 51
1831.76 43
1831.86 33
1831.95 23
1832.05 14
1832.15 7
1832.25 5
1832.35 6
1832.44 10
1832.54 15
1832.64 20
1832.74 24
1832.84 25
1832.94 24
1833.03 21
1833.13 18
1833.23 17
1833.33 18
1833.43 21
1833.53 26
1833.62 33
1833.72 40
1833.82 46
1833.92 50
1834.02 53
1834.12 54
1834.21 54
1834.31 54
1834.41 53
1834.51 53
1834.61 54
1834.71 54
1834.80 54
1834.90 54
1835.00 52
1835.10 49
1835.20 45
1835.30 41
1835.39 37
1835.49 33
1835.59 30
1835.69 27
1835.79 24
1835.89 21
1835.98 17
1836.08 12
1836.18 7
1836.28 3
1836.38 1
1836.48 3
1836.57 9
1836.67 19
1836.77 31
1836.87 45
1836.97 60
1837.07 74
1837.16 86
1837.26 96
1837.36 104
1837.46 109
1837.56 109
1837.66 107
1837.75 102
1837.85 95
1837.95 89
1838.05 86
1838.15 87
1838.25 92
1838.35 101
1838.44 110
1838.54 119
1838.64 124
1838.74 124
1838.84 120
1838.94 112
1839.03 102
1839.13 92
1839.23 83
1839.33 77
1839.43 72
1839.53 70
1839.62 68
1839.72 66
1839.82 63
1839.92 59
1840.02 55
1840.12 52
1840.22 51
1840.31 53
1840.41 56
1840.51 61
1840.61 66
1840.71 70
1840.81 72
1840.91 71
1841.00 68
1841.10 63
1841.20 57
1841.30 51
1841.40 46
1841.50 42
1841.59 39
1841.69 37
1841.79 38
1841.89 40
1841.99 45
1842.09 52
1842.19 61
1842.28 71
1842.38 80
1842.48 89
1842.58 96
1842.68 102
1842.78 107
1842.88 110
1842.97 113
1843.07 114
1843.17 114
1843.27 112
1843.37 108
1843.47 102
1843.57 95
1843.66 87
1843.76 78
1843.86 72
1843.96 67
1844.06 64
1844.16 64
1844.26 65
1844.35 66
1844.45 67
1844.55 67
1844.65 66
1844.75 64
1844.85 60
1844.95 56
1845.04 51
1845.14 45
1845.24 39
1845.34 33
1845.44 28
1845.54 23
1845.64 21
1845.73 22
1845.83 25
1845.93 31
1846.03 40
1846.13 52
1846.23 64
1846.33 76
1846.42 87
1846.52 97
1846.62 104
1846.72 109
1846.82 111
1846.92 111
1847.02 109
1847.12 106
1847.21 102
1847.31 97
1847.41 91
1847.51 86
1847.61 80
1847.71 76
1847.81 72
1847.90 69
1848.00 66
1848.10 65
1848.20 64
1848.30 64
1848.40 66
1848.50 70
1848.60 76
1848.69 84
1848.79 93
1848.89 102
1848.99 109
1849.09 113
1849.19 113
1849.29 107
1849.38 97
1849.48 83
1849.58 66
1849.68 47
1849.78 28
1849.88 10
1849.98 0
1850.08 0
1850.17 0
1850.27 0
1850.37 0
1850.47 0
1850.57 0
1850.67 0
1850.77 2
1850.87 20
1850.96 40
1851.06 59
1851.16 78
1851.26 94
1851.36 106
1851.46 113
1851.56 115
1851.66 113
1851.75 105
1851.85 93
1851.95 79
1852.05 63
1852.15 48
1852.25 35
1852.35 25
1852.45 18
1852.55 14
1852.64 13
1852.74 15
1852.84 19
1852.94 25
1853.04 33
1853.14 42
1853.24 53
1853.34 65
1853.43 77
1853.53 90
1853.63 100
1853.73 109
1853.83 114
1853.93 116
1854.03 114
1854.13 109
1854.23 103
1854.32 96
1854.42 90
1854.52 85
1854.62 82
1854.72 80
1854.82 79
1854.92 77
1855.02 74
1855.11 69
1855.21 63
1855.31 56
1855.41 48
1855.51 39
1855.61 31
1855.71 23
1855.81 18
1855.91 16
1856.00 17
1856.10 22
1856.20 31
1856.30 43
1856.40 56
1856.50 70
1856.60 83
1856.70 94
1856.80 103
1856.89 108
1856.99 109
1857.09 107
1857.19 101
1857.29 94
1857.39 86
1857.49 78
1857.59 74
1857.69 74
1857.79 78
1857.88 85
1857.98 94
1858.08 103
1858.18 110
1858.28 114
1858.38 115
1858.48 112
1858.58 106
1858.68 99
1858.77 91
1858.87 85
1858.97 81
1859.07 80
1859.17 83
1859.27 90
1859.37 101
1859.47 114
1859.57 127
1859.67 139
1859.76 148
1859.86 153
1859.96 154
1860.06 151
1860.16 144
1860.26 136
1860.36 126
1860.46 116
1860.56 106
1860.66 98
1860.75 92
1860.85 88
1860.95 89
1861.05 93
1861.15 102
1861.25 113
1861.35 126
1861.45 138
1861.55 148
1861.65 153
1861.74 152
1861.84 145
1861.94 133
1862.04 118
1862.14 102
1862.24 87
1862.34 75
1862.44 67
1862.54 64
1862.64 64
1862.74 66
1862.83 68
1862.93 70
1863.03 69
1863.13 68
1863.23 65
1863.33 60
1863.43 55
1863.53 48
1863.63 41
1863.73 33
1863.83 26
1863.92 20
1864.02 18
1864.12 20
1864.22 26
1864.32 35
1864.42 46
1864.52 58
1864.62 68
1864.72 75
1864.82 80
1864.92 84
1865.01 88
1865.11 95
1865.21 105
1865.31 117
1865.41 133
1865.51 148
1865.61 162
1865.71 172
1865.81 178
1865.91 180
1866.01 177
1866.11 172
1866.20 166
1866.30 159
1866.40 152
1866.50 145
1866.60 138
1866.70 130
1866.80 121
1866.90 112
1867.00 103
1867.10 96
1867.20 92
1867.30 90
1867.39 91
1867.49 94
1867.59 98
1867.69 101
1867.79 103
1867.89 103
1867.99 102
1868.09 101
1868.19 100
1868.29 100
1868.39 101
1868.49 103
1868.59 104
1868.68 104
1868.78 105
1868.88 105
1868.98 106
1869.08 107
1869.18 108
1869.28 109
1869.38 110
1869.48 109
1869.58 107
1869.68 106
1869.78 105
1869.88 104
1869.97 105
1870.07 107
1870.17 108
1870.27 108
1870.37 107
1870.47 104
1870.57 98
1870.67 91
1870.77 83
1870.87 76
1870.97 69
1871.07 65
1871.17 62
1871.27 62
1871.36 62
1871.46 63
1871.56 64
1871.66 65
1871.76 64
1871.86 63
1871.96 59
1872.06 55
1872.16 49
1872.26 44
1872.36 39
1872.46 36
1872.56 34
1872.66 35
1872.75 37
1872.85 40
1872.95 45
1873.05 50
1873.15 58
1873.25 67
1873.35 78
1873.45 90
1873.55 102
1873.65 112
1873.75 118
1873.85 120
1873.95 118
1874.05 111
1874.15 101
1874.25 90
1874.34 81
1874.44 73
1874.54 68
1874.64 66
1874.74 68
1874.84 71
1874.94 75
1875.04 78
1875.14 79
1875.24 76
1875.34 71
1875.44 63
1875.54 53
1875.64 42
1875.74 32
1875.84 23
1875.93 18
1876.03 17
1876.13 20
1876.23 28
1876.33 39
1876.43 54
1876.53 69
1876.63 84
1876.73 96
1876.83 105
1876.93 110
1877.03 111
1877.13 110
1877.23 108
1877.33 107
1877.43 109
1877.53 114
1877.63 121
1877.72 131
1877.82 140
1877.92 149
1878.02 154
1878.12 156
1878.22 155
1878.32 151
1878.42 144
1878.52 137
1878.62 129
1878.72 123
1878.82 119
1878.92 116
1879.02 115
1879.12 114
1879.22 113
1879.32 112
1879.42 110
1879.52 107
1879.62 103
1879.71 97
1879.81 91
1879.91 85
1880.01 79
1880.11 75
1880.21 72
1880.31 70
1880.41 68
1880.51 66
1880.61 62
1880.71 56
1880.81 48
1880.91 39
1881.01 30
1881.11 22
1881.21 17
1881.31 16
1881.41 18
1881.51 22
1881.61 26
1881.71 31
1881.81 34
1881.90 35
1882.00 34
1882.10 30
1882.20 24
1882.30 16
1882.40 8
1882.50 0
1882.60 0
1882.70 0
1882.80 0
1882.90 0
1883.00 0
1883.10 0
1883.20 0
1883.30 3
1883.40 7
1883.50 11
1883.60 13
1883.70 14
1883.80 14
1883.90 12
1884.00 10
1884.10 6
1884.20 0
1884.30 0
1884.40 0
1884.49 0
1884.59 0
1884.69 0
1884.79 0
1884.89 1
1884.99 16
1885.09 32
1885.19 48
1885.29 62
1885.39 74
1885.49 82
1885.59 89
1885.69 93
1885.79 97
1885.89 101
1885.99 104
1886.09 107
1886.19 108
1886.29 108
1886.39 106
1886.49 102
1886.59 97
1886.69 89
1886.79 81
1886.89 71
1886.99 62
1887.09 52
1887.19 43
1887.29 36
1887.39 31
1887.49 28
1887.59 28
1887.68 30
1887.78 33
1887.88 37
1887.98 40
1888.08 43
1888.18 44
1888.28 43
1888.38 42
1888.48 39
1888.58 36
1888.68 33
1888.78 31
1888.88 29
1888.98 30
1889.08 33
1889.18 39
1889.28 48
1889.38 60
1889.48 74
1889.58 87
1889.68 98
1889.78 104
1889.88 106
1889.98 103
1890.08 95
1890.18 85
1890.28 74
1890.38 64
1890.48 54
1890.58 47
1890.68 40
1890.78 35
1890.88 30
1890.98 28
1891.08 27
1891.18 29
1891.28 35
1891.38 44
1891.48 53
1891.58 61
1891.68 66
1891.78 67
1891.88 64
1891.98 58
1892.08 53
1892.18 48
1892.28 47
1892.38 47
1892.47 49
1892.57 51
1892.67 52
1892.77 49
1892.87 44
1892.97 38
1893.07 31
1893.17 25
1893.27 21
1893.37 20
1893.47 21
1893.57 26
1893.67 32
1893.77 39
1893.87 45
1893.97 49
1894.07 50
1894.17 49
1894.27 46
1894.37 42
1894.47 38
1894.57 35
1894.67 34
1894.77 38
1894.87 47
1894.97 61
1895.07 80
1895.17 102
1895.27 124
1895.37 143
1895.47 157
1895.57 164
1895.67 163
1895.77 155
1895.87 140
1895.97 122
1896.07 101
1896.17 81
1896.27 63
1896.37 48
1896.47 38
1896.57 33
1896.67 34
1896.77 38
1896.87 46
1896.97 55
1897.07 63
1897.17 70
1897.27 74
1897.37 74
1897.47 71
1897.57 65
1897.67 57
1897.77 49
1897.87 40
1897.97 34
1898.07 31
1898.17 31
1898.27 36
1898.37 45
1898.47 56
1898.57 69
1898.67 82
1898.77 93
1898.87 101
1898.97 106
1899.07 108
1899.17 108
1899.27 105
1899.37 104
1899.47 104
1899.57 107
1899.67 113
1899.77 122
1899.87 132
1899.97 142
1900.07 148
1900.17 151
1900.27 148
1900.37 142
1900.47 134
1900.57 124
1900.67 114
1900.77 104
1900.87 95
1900.97 87
1901.07 78
1901.17 70
1901.27 62
1901.37 54
1901.47 46
1901.57 38
1901.67 30
1901.77 22
1901.87 13
1901.97 3
1902.07 0
1902.17 0
1902.27 0
1902.37 0
1902.47 0
1902.57 1
1902.67 13
1902.77 25
1902.87 35
1902.97 42
1903.07 46
1903.17 45
1903.27 42
1903.38 38
1903.48 34
1903.58 30
1903.68 29
1903.78 29
1903.88 29
1903.98 28
1904.08 26
1904.18 22
1904.28 18
1904.38 14
1904.48 12
1904.58 11
1904.68 11
1904.78 11
1904.88 10
1904.98 6
1905.08 0
1905.18 0
1905.28 0
1905.38 0
1905.48 0
1905.58 0
1905.68 0
1905.78 8
1905.88 21
1905.98 32
1906.08 41
1906.18 46
1906.28 48
1906.38 49
1906.48 51
1906.58 54
1906.68 59
1906.78 65
1906.88 71
1906.98 75
1907.08 77
1907.18 76
1907.28 73
1907.38 70
1907.48 67
1907.58 66
1907.68 64
1907.78 63
1907.88 60
1907.98 56
1908.08 50
1908.18 43
1908.29 39
1908.39 37
1908.49 39
1908.59 46
1908.69 58
1908.79 71
1908.89 86
1908.99 98
1909.09 107
1909.19 112
1909.29 113
1909.39 112
1909.49 110
1909.59 109
1909.69 111
1909.79 116
1909.89 123
1909.99 130
1910.09 138
1910.19 144
1910.29 148
1910.39 150
1910.49 151
1910.59 152
1910.69 153
1910.79 154
1910.89 154
1910.99 154
1911.09 152
1911.19 148
1911.29 143
1911.39 135
1911.50 127
1911.60 119
1911.70 112
1911.80 105
1911.90 99
1912.00 96
1912.10 94
1912.20 95
1912.30 98
1912.40 104
1912.50 113
1912.60 121
1912.70 128
1912.80 132
1912.90 132
1913.00 126
1913.10 115
1913.20 100
1913.30 84
1913.40 69
1913.50 57
1913.60 50
1913.70 49
1913.80 53
1913.90 62
1914.01 73
1914.11 85
1914.21 95
1914.31 104
1914.41 109
1914.51 112
1914.61 112
1914.71 112
1914.81 110
1914.91 109
1915.01 108
1915.11 107
1915.21 107
1915.31 108
1915.41 111
1915.51 115
1915.61 121
1915.71 126
1915.81 132
1915.91 138
1916.01 142
1916.11 145
1916.22 147
1916.32 146
1916.42 142
1916.52 136
1916.62 129
1916.72 121
1916.82 114
1916.92 112
1917.02 114
1917.12 120
1917.22 131
1917.32 143
1917.42 154
1917.52 161
1917.62 163
1917.72 159
1917.82 150
1917.92 139
1918.02 126
1918.12 114
1918.23 103
1918.33 94
1918.43 85
1918.53 78
1918.63 73
1918.73 70
1918.83 70
1918.93 73
1919.03 78
1919.13 85
1919.23 90
1919.33 94
1919.43 95
1919.53 93
1919.63 89
1919.73 83
1919.83 75
1919.93 65
1920.04 54
1920.14 41
1920.24 28
1920.34 14
1920.44 1
1920.54 0
1920.64 0
1920.74 0
1920.84 0
1920.94 0
1921.04 0
1921.14 0
1921.24 0
1921.34 6
1921.44 12
1921.54 19
1921.64 26
1921.75 34
1921.85 42
1921.95 51
1922.05 60
1922.15 69
1922.25 79
1922.35 90
1922.45 102
1922.55 115
1922.65 129
1922.75 144
1922.85 159
1922.95 174
1923.05 188
1923.15 199
1923.26 209
1923.36 216
1923.46 219
1923.56 220
1923.66 219
1923.76 216
1923.86 213
1923.96 209
1924.06 204
1924.16 200
1924.26 196
1924.36 193
1924.46 190
1924.56 188
1924.66 187
1924.77 185
1924.87 183
1924.97 178
1925.07 171
1925.17 162
1925.27 151
1925.37 141
1925.47 130
1925.57 121
1925.67 114
1925.77 109
1925.87 105
1925.97 101
1926.07 97
1926.18 93
1926.28 90
1926.38 87
1926.48 85
1926.58 84
1926.68 85
1926.78 88
1926.88 93
1926.98 99
1927.08 107
1927.18 117
1927.28 127
1927.38 137
1927.49 147
1927.59 157
1927.69 167
1927.79 176
1927.89 185
1927.99 192
1928.09 196
1928.19 196
1928.29 191
1928.39 181
1928.49 169
1928.59 155
1928.69 142
1928.80 132
1928.90 124
1929.00 120
1929.10 117
1929.20 116
1929.30 115
1929.40 114
1929.50 114
1929.60 115
1929.70 118
1929.80 123
1929.90 128
1930.01 133
1930.11 137
1930.21 140
1930.31 141
1930.41 140
1930.51 137
1930.61 132
1930.71 127
1930.81 123
1930.91 119
1931.01 117
1931.12 116
1931.22 117
1931.32 118
1931.42 120
1931.52 121
1931.62 123
1931.72 125
1931.82 129
1931.92 135
1932.02 143
1932.12 154
1932.22 166
1932.33 177
1932.43 186
1932.53 190
1932.63 189
1932.73 184
1932.83 175
1932.93 166
1933.03 158
1933.13 155
1933.23 157
1933.33 166
1933.44 181
1933.54 198
1933.64 217
1933.74 233
1933.84 245
1933.94 251
1934.04 250
1934.14 245
1934.24 236
1934.34 226
1934.45 215
1934.55 205
1934.65 194
1934.75 183
1934.85 172
1934.95 160
1935.05 149
1935.15 140
1935.25 135
1935.35 135
1935.45 141
1935.56 151
1935.66 163
1935.76 174
1935.86 180
1935.96 180
1936.06 173
1936.16 160
1936.26 145
1936.36 130
1936.46 120
1936.57 114
1936.67 114
1936.77 118
1936.87 122
1936.97 123
1937.07 120
1937.17 112
1937.27 100
1937.37 86
1937.48 73
1937.58 62
1937.68 54
1937.78 50
1937.88 48
1937.98 48
1938.08 49
1938.18 51
1938.28 55
1938.38 60
1938.49 69
1938.59 80
1938.69 94
1938.79 110
1938.89 126
1938.99 141
1939.09 153
1939.19 160
1939.29 162
1939.40 161
1939.50 157
1939.60 152
1939.70 146
1939.80 141
1939.90 136
1940.00 133
1940.10 130
1940.20 125
1940.31 119
1940.41 112
1940.51 104
1940.61 95
1940.71 87
1940.81 79
1940.91 73
1941.01 67
1941.11 63
1941.22 58
1941.32 52
1941.42 45
1941.52 36
1941.62 26
1941.72 16
1941.82 5
1941.92 0
1942.02 0
1942.13 0
1942.23 0
1942.33 0
1942.43 0
1942.53 0
1942.63 0
1942.73 0
1942.83 9
1942.93 22
1943.04 36
1943.14 52
1943.24 67
1943.34 80
1943.44 91
1943.54 98
1943.64 103
1943.74 106
1943.85 108
1943.95 109
1944.05 110
1944.15 109
1944.25 107
1944.35 103
1944.45 96
1944.55 87
1944.66 76
1944.76 64
1944.86 53
1944.96 44
1945.06 38
1945.16 35
1945.26 35
1945.36 38
1945.47 44
1945.57 51
1945.67 57
1945.77 61
1945.87 63
1945.97 61
1946.07 58
1946.17 54
1946.28 52
1946.38 53
1946.48 59
1946.58 68
1946.68 79
1946.78 91
1946.88 101
1946.98 108
1947.09 112
1947.19 113
1947.29 113
1947.39 114
1947.49 117
1947.59 124
1947.69 133
1947.79 145
1947.90 159
1948.00 173
1948.10 185
1948.20 194
1948.30 200
1948.40 203
1948.50 203
1948.61 201
1948.71 197
1948.81 192
1948.91 187
1949.01 181
1949.11 175
1949.21 169
1949.31 164
1949.42 160
1949.52 157
1949.62 154
1949.72 150
1949.82 145
1949.92 138
1950.02 129
1950.13 117
1950.23 106
1950.33 96
1950.43 89
1950.53 86
1950.63 87
1950.73 91
1950.83 96
1950.94 99
1951.04 99
1951.14 96
1951.24 87
1951.34 76
1951.44 64
1951.54 52
1951.65 44
1951.75 38
1951.85 36
1951.95 37
1952.05 39
1952.15 42
1952.25 44
1952.36 45
1952.46 47
1952.56 49
1952.66 51
1952.76 54
1952.86 57
1952.96 60
1953.07 64
1953.17 67
1953.27 71
1953.37 77
1953.47 86
1953.57 98
1953.67 113
1953.78 129
1953.88 144
1953.98 156
1954.08 162
1954.18 161
1954.28 154
1954.38 141
1954.49 125
1954.59 110
1954.69 98
1954.79 91
1954.89 92
1954.99 98
1955.10 110
1955.20 125
1955.30 139
1955.40 150
1955.50 157
1955.60 159
1955.70 158
1955.81 155
1955.91 152
1956.01 149
1956.11 148
1956.21 149
1956.31 150
1956.41 151
1956.52 152
1956.62 150
1956.72 148
1956.82 144
1956.92 139
1957.02 135
1957.13 132
1957.23 132
1957.33 133
1957.43 136
1957.53 141
1957.63 145
1957.74 148
1957.84 149
1957.94 148
1958.04 143
1958.14 137
1958.24 129
1958.34 122
1958.45 116
1958.55 111
1958.65 106
1958.75 101
1958.85 95
1958.95 88
1959.06 78
1959.16 67
1959.26 56
1959.36 45
1959.46 36
1959.56 28
1959.67 21
1959.77 15
1959.87 9
1959.97 5
1960.07 0
1960.17 0
1960.27 0
1960.38 0
1960.48 0
1960.58 0
1960.68 0
1960.78 0
1960.88 0
1960.99 3
1961.09 8
1961.19 14
1961.29 24
1961.39 35
1961.49 50
1961.60 67
1961.70 85
1961.80 103
1961.90 119
1962.00 131
1962.10 137
1962.21 138
1962.31 134
1962.41 126
1962.51 115
1962.61 104
1962.71 93
1962.82 83
1962.92 74
1963.02 67
1963.12 61
1963.22 56
1963.32 52
1963.43 51
1963.53 50
1963.63 52
1963.73 54
1963.83 58
1963.94 62
1964.04 65
1964.14 67
1964.24 69
1964.34 72
1964.44 76
1964.55 84
1964.65 95
1964.75 109
1964.85 124
1964.95 139
1965.05 151
1965.16 159
1965.26 160
1965.36 157
1965.46 149
1965.56 141
1965.66 133
1965.77 127
1965.87 124
1965.97 123
1966.07 124
1966.17 125
1966.28 127
1966.38 129
1966.48 131
1966.58 134
1966.68 137
1966.78 140
1966.89 144
1966.99 148
1967.09 151
1967.19 153
1967.29 153
1967.40 153
1967.50 152
1967.60 150
1967.70 146
1967.80 142
1967.90 137
1968.01 130
1968.11 121
1968.21 110
1968.31 98
1968.41 88
1968.52 80
1968.62 77
1968.72 78
1968.82 86
1968.92 96
1969.02 108
1969.13 118
1969.23 125
1969.33 126
1969.43 123
1969.53 115
1969.64 107
1969.74 99
1969.84 95
1969.94 94
1970.04 97
1970.15 104
1970.25 112
1970.35 122
1970.45 131
1970.55 140
1970.65 148
1970.76 155
1970.86 162
1970.96 169
1971.06 175
1971.16 179
1971.27 182
1971.37 183
1971.47 180
1971.57 174
1971.67 165
1971.78 155
1971.88 145
1971.98 137
1972.08 132
1972.18 133
1972.29 138
1972.39 147
1972.49 159
1972.59 173
1972.69 187
1972.80 200
1972.90 209
1973.00 214
1973.10 216
1973.20 213
1973.30 207
1973.41 198
1973.51 189
1973.61 180
1973.71 172
1973.81 165
1973.92 159
1974.02 154
1974.12 149
1974.22 145
1974.32 141
1974.43 137
1974.53 135
1974.63 133
1974.73 132
1974.83 131
1974.94 129
1975.04 125
1975.14 120
1975.24 113
1975.34 106
1975.45 99
1975.55 93
1975.65 90
1975.75 90
1975.85 93
1975.96 97
1976.06 101
1976.16 105
1976.26 106
1976.37 105
1976.47 101
1976.57 95
1976.67 87
1976.77 78
1976.88 69
1976.98 59
1977.08 50
1977.18 41
1977.28 34
1977.39 28
1977.49 24
1977.59 21
1977.69 20
1977.79 21
1977.90 22
1978.00 25
1978.10 29
1978.20 34
1978.30 39
1978.41 44
1978.51 48
1978.61 50
1978.71 49
1978.81 46
1978.92 40
1979.02 33
1979.12 26
1979.22 19
1979.33 14
1979.43 11
1979.53 11
1979.63 13
1979.73 18
1979.84 24
1979.94 31
1980.04 38
1980.14 43
1980.24 46
1980.35 46
1980.45 44
1980.55 41
1980.65 37
1980.76 32
1980.86 28
1980.96 25
1981.06 23
1981.16 23
1981.27 23
1981.37 23
1981.47 23
1981.57 20
1981.67 14
1981.78 7
1981.88 0
1981.98 0
1982.08 0
1982.19 0
1982.29 0
1982.39 0
1982.49 0
1982.59 8
1982.70 14
1982.80 17
1982.90 16
1983.00 12
1983.11 7
1983.21 1
1983.31 0
1983.41 0
1983.51 0
1983.62 1
1983.72 3
1983.82 4
1983.92 4
1984.03 3
1984.13 1
1984.23 0
1984.33 0
1984.43 0
1984.54 0
1984.64 0
1984.74 0
1984.84 0
1984.95 3
1985.05 6
1985.15 12
1985.25 19
1985.36 29
1985.46 41
1985.56 54
1985.66 67
1985.76 78
1985.87 86
1985.97 90
1986.07 90
1986.17 88
1986.28 86
1986.38 84
1986.48 85
1986.58 87
1986.69 91
1986.79 95
1986.89 97
1986.99 99
1987.09 99
1987.20 99
1987.30 101
1987.40 105
1987.50 110
1987.61 116
1987.71 122
1987.81 125
1987.91 124
1988.02 119
1988.12 111
1988.22 102
1988.32 92
1988.42 83
1988.53 76
1988.63 72
1988.73 72
1988.83 73
1988.94 77
1989.04 81
1989.14 85
1989.24 87
1989.35 87
1989.45 86
1989.55 85
1989.65 84
1989.76 86
1989.86 90
1989.96 97
1990.06 105
1990.17 113
1990.27 120
1990.37 124
1990.47 126
1990.57 126
1990.68 125
1990.78 123
1990.88 122
1990.98 120
1991.09 118
1991.19 114
1991.29 110
1991.39 105
1991.50 100
1991.60 97
1991.70 96
1991.80 97
1991.91 99
1992.01 103
1992.11 105
1992.21 106
1992.32 104
1992.42 100
1992.52 95
1992.62 90
1992.73 85
1992.83 82
1992.93 81
1993.03 82
1993.14 84
1993.24 87
1993.34 90
1993.44 91
1993.55 92
1993.65 90
1993.75 88
1993.85 85
1993.96 84
1994.06 84
1994.16 86
1994.26 90
1994.37 94
1994.47 98
1994.57 100
1994.67 100
1994.78 98
1994.88 95
1994.98 93
1995.08 92
1995.19 92
1995.29 93
1995.39 94
1995.49 94
1995.60 93
1995.70 89
1995.80 83
1995.90 76
1996.01 70
1996.11 64
1996.21 60
1996.31 59
1996.42 58
1996.52 60
1996.62 63
1996.72 68
1996.83 76
1996.93 85
1997.03 94
1997.13 104
1997.24 112
1997.34 116
1997.44 116
1997.54 112
1997.65 105
1997.75 97
1997.85 91
1997.96 88
1998.06 89
1998.16 96
1998.26 106
1998.37 118
1998.47 130
1998.57 140
1998.67 147
1998.78 149
1998.88 149
1998.98 146
1999.08 143
1999.19 139
1999.29 135
1999.39 131
1999.49 126
1999.60 120
1999.70 111
1999.80 102
1999.90 91
2000.01 82
2000.11 74
2000.21 69
2000.32 67
2000.42 67
2000.52 68
2000.62 69
2000.73 67
2000.83 65
2000.93 61
2001.03 57
2001.14 54
2001.24 53
2001.34 54
2001.44 57
2001.55 61
2001.65 65
2001.75 69
2001.86 71
2001.96 73
2002.06 74
2002.16 75
2002.27 76
2002.37 76
2002.47 75
2002.57 74
2002.68 73
2002.78 71
2002.88 70
2002.99 70
2003.09 71
2003.19 74
2003.29 77
2003.40 78
2003.50 78
2003.60 77
2003.70 74
2003.81 70
2003.91 68
2004.01 69
2004.12 73
2004.22 80
2004.32 90
2004.42 99
2004.53 107
2004.63 112
2004.73 112
2004.84 109
2004.94 102
2005.04 92
2005.14 80
2005.25 69
2005.35 57
2005.45 47
2005.55 40
2005.66 36
2005.76 36
2005.86 40
2005.97 46
2006.07 53
2006.17 59
2006.27 64
2006.38 66
2006.48 67
2006.58 67
2006.69 68
2006.79 70
2006.89 74
2006.99 79
2007.10 82
2007.20 84
2007.30 83
2007.41 79
2007.51 73
2007.61 67
2007.71 62
2007.82 59
2007.92 59
2008.02 61
2008.13 64
2008.23 68
2008.33 71
2008.43 72
2008.54 72
2008.64 70
2008.74 68
2008.85 67
2008.95 68
2009.05 72
2009.15 78
2009.26 84
2009.36 91
2009.46 96
2009.57 101
2009.67 104
2009.77 108
2009.87 113
2009.98 122
2010.08 135
2010.18 150
2010.29 166
2010.39 181
2010.49 192
2010.59 198
2010.70 197
2010.80 192
2010.90 183
2011.01 171
2011.11 160
2011.21 148
2011.32 137
2011.42 127
2011.52 119
2011.62 111
2011.73 105
2011.83 101
2011.93 99
2012.04 98
2012.14 99
2012.24 99
2012.34 99
2012.45 99
2012.55 99
2012.65 99
2012.76 100
2012.86 102
2012.96 105
2013.07 108
2013.17 111
2013.27 112
2013.37 110
2013.48 106
2013.58 99
2013.68 91
2013.79 82
2013.89 74
2013.99 65
2014.10 58
2014.20 52
2014.30 46
2014.40 40
2014.51 35
2014.61 30
2014.71 26
2014.82 23
2014.92 20
2015.02 19
2015.13 19
2015.23 20
2015.33 21
2015.44 21
2015.54 21
2015.64 21
2015.74 20
2015.85 19
2015.95 17
2016.05 15
2016.16 12
2016.26 10
2016.36 7
2016.47 5
2016.57 4
2016.67 5
2016.77 8
2016.88 11
2016.98 15
2017.08 19
2017.19 21
2017.29 21
2017.39 20
2017.50 17
2017.60 15
2017.70 14
2017.81 14
2017.91 15
2018.01 17
2018.12 19
2018.22 21
2018.32 22
2018.42 24
2018.53 26
2018.63 30
2018.73 36
2018.84 42
2018.94 49
2019.04 54
2019.15 58
2019.25 58
2019.35 57
2019.46 55
2019.56 53
2019.66 52
2019.77 53
2019.87 57
2019.97 64
2020.07 72
2020.18 82
2020.28 93
2020.38 103
2020.49 111
2020.59 118
2020.69 122
2020.80 124
2020.90 123
2021.00 121
2021.11 119
2021.21 117
2021.31 116
2021.42 115
2021.52 112
2021.62 108
2021.73 100
2021.83 89
2021.93 74
2022.04 56
2022.14 37
2022.24 20
2022.35 6
2022.45 0
2022.55 0
2022.65 0
2022.76 0
2022.86 0
2022.96 0
2023.07 0
2023.17 0
2023.27 0
2023.38 0
2023.48 4
2023.58 12
2023.69 22
2023.79 34
2023.89 45
2024.00 55
2024.10 61
2024.20 66
2024.31 68
2024.41 70
2024.51 73
2024.62 78
2024.72 87
2024.82 98
2024.93 111
2025.03 124
2025.13 137
2025.24 147
2025.34 154
2025.44 157
2025.55 155
2025.65 150
2025.75 141
2025.86 130
2025.96 117
2026.06 104
2026.17 90
2026.27 77
2026.37 66
2026.48 57
2026.58 51
2026.68 47
2026.79 47
2026.89 49
2026.99 52
2027.10 57
2027.20 62
2027.30 67
2027.41 72
2027.51 77
2027.61 83
2027.72 90
2027.82 97
2027.92 106
2028.03 115
2028.13 125
2028.23 134
2028.34 142
2028.44 150
2028.54 156
2028.65 160
2028.75 162
2028.85 162
2028.96 160
2029.06 157
2029.16 153
2029.27 150
2029.37 147
2029.47 146
2029.58 146
2029.68 147
2029.78 149
2029.89 151
2029.99 154
2030.09 156
2030.20 159
2030.30 163
2030.40 168
2030.51 174
2030.61 182
2030.71 190
2030.82 200
2030.92 211
2031.03 224
2031.13 236
2031.23 246
2031.34 253
2031.44 255
2031.54 252
2031.65 243
2031.75 230
2031.85 216
2031.96 202
2032.06 191
2032.16 183
2032.27 178
2032.37 175
2032.47 173
2032.58 172
2032.68 170
2032.78 169
2032.89 169
2032.99 170
2033.09 171
2033.20 173
2033.30 173
2033.41 170
2033.51 165
2033.61 156
2033.72 146
2033.82 134
2033.92 122
2034.03 111
2034.13 100
2034.23 91
2034.34 84
2034.44 76
2034.54 70
2034.65 65
2034.75 61
2034.85 58
2034.96 57
2035.06 56
2035.17 57
2035.27 58
2035.37 61
2035.48 66
2035.58 72
2035.68 82
2035.79 93
2035.89 107
2035.99 121
2036.10 135
2036.20 146
2036.30 155
2036.41 160
2036.51 163
2036.61 163
2036.72 163
2036.82 163
2036.93 164
2037.03 167
2037.13 171
2037.24 178
2037.34 185
2037.44 191
2037.55 197
2037.65 201
2037.75 203
2037.86 204
2037.96 204
2038.07 204
2038.17 204
2038.27 204
2038.38 203
2038.48 201
2038.58 196
2038.69 189
2038.79 180
2038.89 171
2039.00 163
2039.10 159
2039.21 158
2039.31 160
2039.41 164
2039.52 166
2039.62 165
2039.72 158
2039.83 147
2039.93 132
2040.03 114
2040.14 96
2040.24 80
2040.35 67
2040.45 58
2040.55 51
2040.66 46
2040.76 43
2040.86 41
2040.97 39
2041.07 38
2041.18 38
2041.28 40
2041.38 43
2041.49 47
2041.59 52
2041.69 57
2041.80 61
2041.90 64
2042.01 68
2042.11 73
2042.21 80
2042.32 88
2042.42 99
2042.52 110
2042.63 122
2042.73 132
2042.83 140
2042.94 145
2043.04 146
2043.15 143
2043.25 137
2043.35 130
2043.46 123
2043.56 117
2043.66 114
2043.77 114
2043.87 116
2043.98 120
2044.08 124
2044.18 127
2044.29 127
2044.39 125
2044.50 123
2044.60 121
2044.70 121
2044.81 123
2044.91 127
2045.01 130
2045.12 132
2045.22 130
2045.33 126
2045.43 120
2045.53 115
2045.64 114
2045.74 117
2045.84 126
2045.95 138
2046.05 152
2046.16 165
2046.26 175
2046.36 180
2046.47 180
2046.57 177
2046.68 172
2046.78 167
2046.88 161
2046.99 156
2047.09 150
2047.19 143
2047.30 134
2047.40 125
2047.51 116
2047.61 107
2047.71 98
2047.82 91
2047.92 85
2048.03 80
2048.13 75
2048.23 69
2048.34 64
2048.44 60
2048.54 57
2048.65 55
2048.75 56
2048.86 58
2048.96 62
2049.06 65
2049.17 67
2049.27 68
2049.38 66
2049.48 62
2049.58 56
2049.69 51
2049.79 48
2049.90 47
2050.00 49
2050.10 53
2050.21 59
2050.31 64
2050.42 68
2050.52 71
2050.62 72
2050.73 71
2050.83 71
2050.94 71
2051.04 73
2051.14 76
2051.25 79
2051.35 84
2051.45 88
2051.56 92
2051.66 96
2051.77 99
2051.87 102
2051.97 104
2052.08 107
2052.18 108
2052.29 109
2052.39 108
2052.49 106
2052.60 101
2052.70 95
2052.81 88
2052.91 81
2053.01 76
2053.12 73
2053.22 74
2053.33 79
2053.43 86
2053.53 96
2053.64 107
2053.74 116
2053.85 123
2053.95 128
2054.05 129
2054.16 129
2054.26 126
2054.37 121
2054.47 116
2054.57 111
2054.68 107
2054.78 103
2054.89 102
2054.99 104
2055.10 108
2055.20 115
2055.30 124
2055.41 134
2055.51 142
2055.62 148
2055.72 151
2055.82 151
2055.93 150
2056.03 148
2056.14 146
2056.24 144
2056.34 144
2056.45 144
2056.55 144
2056.66 145
2056.76 146
2056.86 148
2056.97 150
2057.07 151
2057.18 152
2057.28 152
2057.38 150
2057.49 147
2057.59 144
2057.70 141
2057.80 139
2057.91 139
2058.01 141
2058.11 146
2058.22 151
2058.32 156
2058.43 160
2058.53 160
2058.63 158
2058.74 151
2058.84 141
2058.95 130
2059.05 117
2059.16 104
2059.26 92
2059.36 83
2059.47 76
2059.57 71
2059.68 69
2059.78 68
2059.88 69
2059.99 71
2060.09 75
2060.20 80
2060.30 87
2060.41 94
2060.51 100
2060.61 105
2060.72 107
2060.82 106
2060.93 103
2061.03 99
2061.13 93
2061.24 88
2061.34 84
2061.45 80
2061.55 79
2061.66 79
2061.76 79
2061.86 79
2061.97 79
2062.07 76
2062.18 71
2062.28 62
2062.39 49
2062.49 35
2062.59 21
2062.70 9
2062.80 0
2062.91 0
2063.01 0
2063.12 0
2063.22 2
2063.32 6
2063.43 9
2063.53 9
2063.64 7
2063.74 3
2063.85 0
2063.95 0
2064.05 0
2064.16 0
2064.26 0
2064.37 0
2064.47 6
2064.58 15
2064.68 25
2064.78 37
2064.89 48
2064.99 57
2065.10 65
2065.20 69
2065.31 70
2065.41 67
2065.51 62
2065.62 56
2065.72 50
2065.83 46
2065.93 43
2066.04 43
2066.14 44
2066.24 46
2066.35 48
2066.45 49
2066.56 49
2066.66 47
2066.77 45
2066.87 41
2066.97 38
2067.08 36
2067.18 34
2067.29 35
2067.39 37
2067.50 41
2067.60 47
2067.71 56
2067.81 65
2067.91 75
2068.02 85
2068.12 93
2068.23 98
2068.33 102
2068.44 102
2068.54 102
2068.64 102
2068.75 102
2068.85 102
2068.96 103
2069.06 103
2069.17 101
2069.27 96
2069.38 88
2069.48 77
2069.58 63
2069.69 48
2069.79 33
2069.90 19
2070.00 7
2070.11 0
2070.21 0
2070.32 0
2070.42 0
2070.52 0
2070.63 9
2070.73 20
2070.84 32
2070.94 45
2071.05 58
2071.15 70
2071.26 80
2071.36 88
2071.46 94
2071.57 99
2071.67 104
2071.78 111
2071.88 120
2071.99 132
2072.09 147
2072.20 163
2072.30 179
2072.40 193
2072.51 203
2072.61 210
2072.72 215
2072.82 217
2072.93 218
2073.03 220
2073.14 222
2073.24 224
2073.35 224
2073.45 221
2073.55 214
2073.66 202
2073.76 186
2073.87 168
2073.97 152
2074.08 139
2074.18 130
2074.29 127
2074.39 128
2074.49 131
2074.60 136
2074.70 140
2074.81 142
2074.91 144
2075.02 145
2075.12 148
2075.23 150
2075.33 153
2075.44 155
2075.54 156
2075.65 156
2075.75 155
2075.85 154
2075.96 152
2076.06 152
2076.17 152
2076.27 152
2076.38 151
2076.48 149
2076.59 146
2076.69 141
2076.80 135
2076.90 128
2077.00 122
2077.11 116
2077.21 111
2077.32 109
2077.42 110
2077.53 114
2077.63 122
2077.74 133
2077.84 145
2077.95 158
2078.05 170
2078.16 179
2078.26 186
2078.36 191
2078.47 195
2078.57 199
2078.68 202
2078.78 206
2078.89 209
2078.99 210
2079.10 209
2079.20 204
2079.31 197
2079.41 187
2079.52 177
2079.62 168
2079.73 159
2079.83 153
2079.93 148
2080.04 144
2080.14 140
2080.25 136
2080.35 133
2080.46 131
2080.56 131
2080.67 131
2080.77 132
2080.88 132
2080.98 132
2081.09 131
2081.19 127
2081.30 121
2081.40 113
2081.51 104
2081.61 95
2081.71 86
2081.82 78
2081.92 72
2082.03 68
2082.13 67
2082.24 67
2082.34 70
2082.45 74
2082.55 79
2082.66 84
2082.76 90
2082.87 94
2082.97 99
2083.08 104
2083.18 110
2083.29 117
2083.39 124
2083.50 130
2083.60 134
2083.70 135
2083.81 133
2083.91 128
2084.02 121
2084.12 116
2084.23 113
2084.33 114
2084.44 117
2084.54 122
2084.65 127
2084.75 128
2084.86 125
2084.96 119
2085.07 110
2085.17 99
2085.28 89
2085.38 82
2085.49 77
2085.59 74
2085.70 73
2085.80 73
2085.91 73
2086.01 73
2086.12 73
2086.22 74
2086.33 75
2086.43 77
2086.53 78
2086.64 80
2086.74 81
2086.85 82
2086.95 82
2087.06 83
2087.16 85
2087.27 91
2087.37 100
2087.48 114
2087.58 131
2087.69 150
2087.79 169
2087.90 186
2088.00 197
2088.11 203
2088.21 202
2088.32 195
2088.42 185
2088.53 173
2088.63 163
2088.74 156
2088.84 153
2088.95 154
2089.05 158
2089.16 162
2089.26 165
2089.37 166
2089.47 162
2089.58 154
2089.68 143
2089.79 131
2089.89 120
2090.00 112
2090.10 106
2090.21 104
2090.31 105
2090.42 108
2090.52 112
2090.63 116
2090.73 119
2090.84 121
2090.94 120
2091.05 118
2091.15 114
2091.26 109
2091.36 104
2091.47 99
2091.57 95
2091.68 93
2091.78 93
2091.89 95
2091.99 98
2092.10 104
2092.20 110
2092.31 116
2092.41 122
2092.52 126
2092.62 128
2092.73 128
2092.83 127
2092.94 125
2093.04 123
2093.15 124
2093.25 127
2093.36 131
2093.46 137
2093.57 143
2093.67 147
2093.78 148
2093.88 146
2093.99 141
2094.09 133
2094.20 123
2094.30 112
2094.41 100
2094.51 88
2094.62 76
2094.72 64
2094.83 53
2094.93 44
2095.04 36
2095.14 32
2095.25 30
2095.35 31
2095.46 32
2095.56 34
2095.67 34
2095.77 32
2095.88 28
2095.98 21
2096.09 13
2096.19 4
2096.30 0
2096.40 0
2096.51 0
2096.61 0
2096.72 0
2096.82 0
2096.93 0
2097.03 0
2097.14 2
2097.24 13
2097.35 25
2097.45 38
2097.56 54
2097.66 71
2097.77 89
2097.87 107
2097.98 123
2098.08 136
2098.19 145
2098.29 149
2098.40 148
2098.50 143
2098.61 135
2098.71 126
2098.82 117
2098.93 109
2099.03 101
2099.14 96
2099.24 93
2099.35 93
2099.45 94
2099.56 97
2099.66 100
2099.77 101
2099.87 98
2099.98 92
2100.08 82
2100.19 70
2100.29 57
2100.40 46
2100.50 38
2100.61 35
2100.71 36
2100.82 40
2100.92 47
2101.03 55
2101.13 65
2101.24 75
2101.34 85
2101.45 94
2101.55 102
2101.66 107
2101.77 109
2101.87 108
2101.98 105
2102.08 101
2102.19 97
2102.29 94
2102.40 92
2102.50 92
2102.61 93
2102.71 93
2102.82 92
2102.92 89
2103.03 84
2103.13 77
2103.24 67
2103.34 57
2103.45 46
2103.55 35
2103.66 24
2103.77 14
2103.87 5
2103.98 0
2104.08 0
2104.19 0
2104.29 0
2104.40 0
2104.50 0
2104.61 0
2104.71 0
2104.82 3
2104.92 13
2105.03 21
2105.13 26
2105.24 28
2105.34 27
2105.45 24
2105.56 18
2105.66 12
2105.77 8
2105.87 6
2105.98 7
2106.08 12
2106.19 20
2106.29 30
2106.40 42
2106.50 55
2106.61 68
2106.71 80
2106.82 91
2106.92 99
2107.03 105
2107.14 108
2107.24 107
2107.35 105
2107.45 102
2107.56 99
2107.66 100
2107.77 104
2107.87 113
2107.98 126
2108.08 139
2108.19 151
2108.29 158
2108.40 158
2108.51 152
2108.61 140
2108.72 126
2108.82 111
2108.93 99
2109.03 90
2109.14 86
2109.24 84
2109.35 83
2109.45 82
2109.56 79
2109.66 74
2109.77 68
2109.88 62
2109.98 57
2110.09 55
2110.19 55
2110.30 58
2110.40 61
2110.51 65
2110.61 68
2110.72 69
2110.82 70
2110.93 70
2111.04 69
2111.14 70
2111.25 73
2111.35 78
2111.46 84
2111.56 91
2111.67 99
2111.77 106
2111.88 111
2111.98 115
2112.09 117
2112.20 119
2112.30 120
2112.41 122
2112.51 125
2112.62 127
2112.72 128
2112.83 128
2112.93 127
2113.04 125
2113.15 125
2113.25 125
2113.36 127
2113.46 130
2113.57 134
2113.67 137
2113.78 137
2113.88 135
2113.99 130
2114.10 123
2114.20 115
2114.31 109
2114.41 103
2114.52 101
2114.62 100
2114.73 102
2114.83 105
2114.94 109
2115.05 111
2115.15 111
2115.26 109
2115.36 105
2115.47 102
2115.57 99
2115.68 99
2115.78 102
2115.89 109
2116.00 119
2116.10 132
2116.21 147
2116.31 163
2116.42 180
2116.52 194
2116.63 204
2116.73 208
2116.84 205
2116.95 196
2117.05 180
2117.16 161
2117.26 141
2117.37 123
2117.47 107
2117.58 94
2117.68 84
2117.79 76
2117.90 68
2118.00 61
2118.11 54
2118.21 49
2118.32 46
2118.42 47
2118.53 51
2118.64 57
2118.74 67
2118.85 79
2118.95 92
2119.06 107
2119.16 121
2119.27 134
2119.38 146
2119.48 155
2119.59 161
2119.69 165
2119.80 168
2119.90 170
2120.01 171
2120.12 172
2120.22 172
2120.33 172
2120.43 170
2120.54 166
2120.64 162
2120.75 157
2120.85 153
2120.96 150
2121.07 148
2121.17 148
2121.28 149
2121.38 149
2121.49 147
2121.59 143
2121.70 136
2121.81 127
2121.91 116
2122.02 104
2122.12 93
2122.23 83
2122.34 75
2122.44 68
2122.55 63
2122.65 60
2122.76 57
2122.86 55
2122.97 53
2123.08 50
2123.18 45
2123.29 40
2123.39 33
2123.50 27
2123.60 21
2123.71 18
2123.82 17
2123.92 20
2124.03 25
2124.13 33
2124.24 42
2124.34 50
2124.45 57
2124.56 62
2124.66 63
2124.77 61
2124.87 56
2124.98 50
2125.09 45
2125.19 42
2125.30 42
2125.40 44
2125.51 49
2125.61 55
2125.72 60
2125.83 62
2125.93 62
2126.04 60
2126.14 56
2126.25 51
2126.36 46
2126.46 41
2126.57 38
2126.67 36
2126.78 35
2126.88 35
2126.99 36
2127.10 39
2127.20 42
2127.31 46
2127.41 50
2127.52 52
2127.63 53
2127.73 50
2127.84 45
2127.94 36
2128.05 26
2128.15 15
2128.26 4
2128.37 0
2128.47 0
2128.58 0
2128.68 0
2128.79 0
2128.90 0
2129.00 0
2129.11 0
2129.21 8
2129.32 17
2129.43 24
2129.53 28
2129.64 26
2129.74 20
2129.85 13
2129.96 5
2130.06 0
2130.17 0
2130.27 0
2130.38 2
2130.49 10
2130.59 17
2130.70 24
2130.80 29
2130.91 33
2131.01 36
2131.12 39
2131.23 42
2131.33 47
2131.44 53
2131.54 61
2131.65 69
2131.76 76
2131.86 84
2131.97 90
2132.07 95
2132.18 98
2132.29 101
2132.39 103
2132.50 105
2132.60 109
2132.71 112
2132.82 116
2132.92 119
2133.03 122
2133.13 125
2133.24 127
2133.35 130
2133.45 133
2133.56 138
2133.66 145
2133.77 153
2133.88 161
2133.98 167
2134.09 171
2134.19 171
2134.30 168
2134.41 162
2134.51 153
2134.62 144
2134.72 135
2134.83 127
2134.94 120
2135.04 114
2135.15 108
2135.26 103
2135.36 98
2135.47 95
2135.57 92
2135.68 92
2135.79 94
2135.89 98
2136.00 102
2136.10 108
2136.21 114
2136.32 119
2136.42 124
2136.53 127
2136.63 129
2136.74 130
2136.85 131
2136.95 132
2137.06 135
2137.16 139
2137.27 146
2137.38 152
2137.48 158
2137.59 161
2137.70 160
2137.80 156
2137.91 149
2138.01 140
2138.12 131
2138.23 124
2138.33 121
2138.44 121
2138.54 126
2138.65 132
2138.76 140
2138.86 146
2138.97 149
2139.08 147
2139.18 140
2139.29 129
2139.39 115
2139.50 102
2139.61 90
2139.71 83
2139.82 80
2139.92 80
2140.03 82
2140.14 84
2140.24 85
2140.35 84
2140.46 81
2140.56 76
2140.67 70
2140.77 63
2140.88 56
2140.99 49
2141.09 42
2141.20 33
2141.31 23
2141.41 12
2141.52 0
2141.62 0
2141.73 0
2141.84 0
2141.94 0
2142.05 0
2142.15 0
2142.26 0
2142.37 3
2142.47 14
2142.58 25
2142.69 33
2142.79 37
2142.90 39
2143.00 38
2143.11 35
2143.22 31
2143.32 28
2143.43 27
2143.54 27
2143.64 30
2143.75 36
2143.85 44
2143.96 55
2144.07 67
2144.17 81
2144.28 94
2144.39 105
2144.49 114
2144.60 119
2144.71 121
2144.81 119
2144.92 114
2145.02 107
2145.13 99
2145.24 93
2145.34 88
2145.45 84
2145.56 81
2145.66 81
2145.77 81
2145.87 81
2145.98 82
2146.09 82
2146.19 82
2146.30 81
2146.41 80
2146.51 79
2146.62 77
2146.73 74
2146.83 71
2146.94 68
2147.04 64
2147.15 62
2147.26 60
2147.36 61
2147.47 64
2147.58 68
2147.68 73
2147.79 79
2147.90 83
2148.00 85
2148.11 85
2148.21 82
2148.32 78
2148.43 74
2148.53 70
2148.64 67
2148.75 66
2148.85 65
2148.96 65
2149.07 65
2149.17 65
2149.28 66
2149.38 69
2149.49 74
2149.60 81
2149.70 90
2149.81 99
2149.92 108
2150.02 114
2150.13 117
2150.24 117
2150.34 115
2150.45 111
2150.56 106
2150.66 100
2150.77 92
2150.87 84
2150.98 75
2151.09 67
2151.19 59
2151.30 53
2151.41 49
2151.51 47
2151.62 47
2151.73 49
2151.83 52
2151.94 54
2152.05 55
2152.15 55
2152.26 54
2152.37 51
2152.47 47
2152.58 42
2152.68 39
2152.79 36
2152.90 36
2153.00 38
2153.11 43
2153.22 49
2153.32 56
2153.43 63
2153.54 67
2153.64 68
2153.75 66
2153.86 61
2153.96 54
2154.07 47
2154.18 40
2154.28 36
2154.39 34
2154.50 35
2154.60 36
2154.71 38
2154.82 40
2154.92 43
2155.03 46
2155.13 51
2155.24 58
2155.35 64
2155.45 69
2155.56 71
2155.67 68
2155.77 61
2155.88 51
2155.99 39
2156.09 27
2156.20 18
2156.31 13
2156.41 12
2156.52 15
2156.63 20
2156.73 26
2156.84 32
2156.95 37
2157.05 40
2157.16 42
2157.27 41
2157.37 40
2157.48 37
2157.59 34
2157.69 31
2157.80 28
2157.91 26
2158.01 26
2158.12 29
2158.23 35
2158.33 42
2158.44 50
2158.55 57
2158.65 62
2158.76 63
2158.87 61
2158.97 57
2159.08 51
2159.19 46
2159.29 42
2159.40 40
2159.51 38
2159.61 37
2159.72 35
2159.83 33
2159.93 31
2160.04 30
2160.15 29
2160.25 31
2160.36 35
2160.47 43
2160.57 52
2160.68 63
2160.79 76
2160.89 89
2161.00 102
2161.11 113
2161.21 123
2161.32 130
2161.43 136
2161.53 140
2161.64 143
2161.75 143
2161.85 141
2161.96 136
2162.07 129
2162.17 118
2162.28 104
2162.39 90
2162.49 77
2162.60 67
2162.71 61
2162.81 58
2162.92 59
2163.03 62
2163.13 67
2163.24 70
2163.35 73
2163.45 73
2163.56 71
2163.67 69
2163.77 66
2163.88 64
2163.99 65
2164.09 68
2164.20 74
2164.31 84
2164.42 96
2164.52 110
2164.63 123
2164.74 135
2164.84 145
2164.95 152
2165.06 156
2165.16 158
2165.27 159
2165.38 158
2165.48 158
2165.59 159
2165.70 161
2165.80 166
2165.91 171
2166.02 177
2166.12 184
2166.23 188
2166.34 190
2166.44 189
2166.55 186
2166.66 180
2166.77 175
2166.87 171
2166.98 168
2167.09 169
2167.19 171
2167.30 174
2167.41 175
2167.51 173
2167.62 168
2167.73 159
2167.83 148
2167.94 136
2168.05 125
2168.15 119
2168.26 116
2168.37 119
2168.47 126
2168.58 137
2168.69 150
2168.80 162
2168.90 172
2169.01 179
2169.12 184
2169.22 188
2169.33 192
2169.44 196
2169.54 202
2169.65 208
2169.76 215
2169.86 220
2169.97 223
2170.08 221
2170.19 215
2170.29 205
2170.40 193
2170.51 178
2170.61 163
2170.72 149
2170.83 138
2170.93 129
2171.04 124
2171.15 123
2171.25 124
2171.36 128
2171.47 133
2171.58 139
2171.68 144
2171.79 149
2171.90 154
2172.00 157
2172.11 158
2172.22 158
2172.32 156
2172.43 153
2172.54 148
2172.65 142
2172.75 136
2172.86 130
2172.97 124
2173.07 118
2173.18 111
2173.29 103
2173.39 95
2173.50 88
2173.61 81
2173.72 78
2173.82 77
2173.93 79
2174.04 83
2174.14 89
2174.25 97
2174.36 104
2174.46 111
2174.57 117
2174.68 121
2174.79 123
2174.89 122
2175.00 118
2175.11 111
2175.21 101
2175.32 90
2175.43 79
2175.53 69
2175.64 62
2175.75 58
2175.86 58
2175.96 59
2176.07 61
2176.18 63
2176.28 64
2176.39 64
2176.50 63
2176.61 61
2176.71 59
2176.82 59
2176.93 60
2177.03 63
2177.14 67
2177.25 71
2177.36 75
2177.46 78
2177.57 81
2177.68 85
2177.78 92
2177.89 101
2178.00 113
2178.11 126
2178.21 136
2178.32 142
2178.43 142
2178.53 134
2178.64 121
2178.75 104
2178.86 87
2178.96 73
2179.07 62
2179.18 56
2179.28 54
2179.39 56
2179.50 60
2179.61 65
2179.71 70
2179.82 76
2179.93 81
2180.03 86
2180.14 89
2180.25 90
2180.36 88
2180.46 85
2180.57 80
2180.68 75
2180.78 70
2180.89 65
2181.00 60
2181.11 55
2181.21 49
2181.32 42
2181.43 34
2181.53 24
2181.64 14
2181.75 5
2181.86 0
2181.96 0
2182.07 0
2182.18 0
2182.28 0
2182.39 0
2182.50 0
2182.61 0
2182.71 0
2182.82 8
2182.93 17
2183.04 26
2183.14 36
2183.25 45
2183.36 51
2183.46 55
2183.57 54
2183.68 50
2183.79 43
2183.89 33
2184.00 24
2184.11 17
2184.22 13
2184.32 13
2184.43 17
2184.54 24
2184.64 34
2184.75 45
2184.86 55
2184.97 64
2185.07 70
2185.18 74
2185.29 75
2185.40 73
2185.50 67
2185.61 59
2185.72 48
2185.82 36
2185.93 25
2186.04 16
2186.15 10
2186.25 8
2186.36 10
2186.47 16
2186.58 26
2186.68 37
2186.79 51
2186.90 65
2187.01 80
2187.11 94
2187.22 106
2187.33 116
2187.43 122
2187.54 125
2187.65 125
2187.76 124
2187.86 122
2187.97 122
2188.08 123
2188.19 125
2188.29 128
2188.40 130
2188.51 130
2188.62 128
2188.72 125
2188.83 123
2188.94 121
2189.05 123
2189.15 127
2189.26 135
2189.37 145
2189.47 155
2189.58 164
2189.69 170
2189.80 171
2189.90 169
2190.01 164
2190.12 155
2190.23 146
2190.33 135
2190.44 126
2190.55 120
2190.66 116
2190.76 116
2190.87 118
2190.98 122
2191.09 127
2191.19 130
2191.30 130
2191.41 126
2191.52 119
2191.62 109
2191.73 99
2191.84 90
2191.95 83
2192.05 78
2192.16 75
2192.27 75
2192.38 77
2192.48 80
2192.59 84
2192.70 87
2192.81 90
2192.91 92
2193.02 93
2193.13 91
2193.24 88
2193.34 85
2193.45 82
2193.56 80
2193.67 80
2193.77 81
2193.88 82
2193.99 83
2194.10 84
2194.20 82
2194.31 79
2194.42 75
2194.53 69
2194.63 62
2194.74 56
2194.85 51
2194.96 49
2195.06 50
2195.17 55
2195.28 62
2195.39 72
2195.49 82
2195.60 92
2195.71 103
2195.82 113
2195.92 124
2196.03 136
2196.14 148
2196.25 160
2196.35 168
2196.46 170
2196.57 165
2196.68 152
2196.78 132
2196.89 108
2197.00 83
2197.11 62
2197.21 49
2197.32 44
2197.43 48
2197.54 58
2197.64 69
2197.75 79
2197.86 85
2197.97 86
2198.08 83
2198.18 78
2198.29 75
2198.40 76
2198.51 82
2198.61 94
2198.72 109
2198.83 126
2198.94 144
2199.04 160
2199.15 174
2199.26 185
2199.37 192
2199.47 196
2199.58 197
2199.69 195
2199.80 192
2199.90 188
2200.01 185
2200.12 182
2200.23 180
2200.34 178
2200.44 174
2200.55 168
2200.66 160
2200.77 149
2200.87 137
2200.98 125
2201.09 114
2201.20 106
2201.30 101
2201.41 97
2201.52 94
2201.63 91
2201.74 87
2201.84 83
2201.95 78
2202.06 74
2202.17 72
2202.27 72
2202.38 74
2202.49 77
2202.60 81
2202.70 84
2202.81 85
2202.92 84
2203.03 79
2203.14 71
2203.24 59
2203.35 45
2203.46 29
2203.57 12
2203.67 0
2203.78 0
2203.89 0
2204.00 0
2204.11 0
2204.21 0
2204.32 0
2204.43 0
2204.54 6
2204.64 16
2204.75 23
2204.86 29
2204.97 33
2205.08 38
2205.18 43
2205.29 50
2205.40 59
2205.51 70
2205.61 83
2205.72 97
2205.83 110
2205.94 122
2206.05 132
2206.15 137
2206.26 140
2206.37 139
2206.48 135
2206.58 131
2206.69 128
2206.80 126
2206.91 125
2207.02 127
2207.12 128
2207.23 129
2207.34 126
2207.45 122
2207.56 114
2207.66 106
2207.77 99
2207.88 95
2207.99 95
2208.09 100
2208.20 108
2208.31 119
2208.42 131
2208.53 142
2208.63 152
2208.74 158
2208.85 162
2208.96 163
2209.07 163
2209.17 162
2209.28 163
2209.39 168
2209.50 175
2209.60 186
2209.71 198
2209.82 210
2209.93 218
2210.04 222
2210.14 220
2210.25 214
2210.36 204
2210.47 193
2210.58 182
2210.68 173
2210.79 167
2210.90 162
2211.01 158
2211.12 154
2211.22 150
2211.33 143
2211.44 133
2211.55 122
2211.65 109
2211.76 96
2211.87 85
2211.98 75
2212.09 68
2212.19 63
2212.30 61
2212.41 62
2212.52 65
2212.63 72
2212.73 82
2212.84 95
2212.95 110
2213.06 124
2213.17 136
2213.27 145
2213.38 150
2213.49 150
2213.60 147
2213.71 142
2213.81 138
2213.92 135
2214.03 133
2214.14 134
2214.25 135
2214.35 137
2214.46 139
2214.57 140
2214.68 140
2214.79 139
2214.89 137
2215.00 135
2215.11 133
2215.22 133
2215.33 134
2215.43 137
2215.54 141
2215.65 146
2215.76 151
2215.87 156
2215.97 160
2216.08 163
2216.19 165
2216.30 167
2216.41 168
2216.51 169
2216.62 169
2216.73 168
2216.84 165
2216.95 161
2217.06 157
2217.16 154
2217.27 153
2217.38 154
2217.49 158
2217.60 165
2217.70 174
2217.81 184
2217.92 194
2218.03 203
2218.14 209
2218.24 214
2218.35 217
2218.46 221
2218.57 226
2218.68 234
2218.78 246
2218.89 262
2219.00 282
2219.11 302
2219.22 322
2219.33 339
2219.43 352
2219.54 361
2219.65 366
2219.76 369
2219.87 371
2219.97 373
2220.08 376
2220.19 380
2220.30 384
2220.41 388
2220.52 390
2220.62 389
2220.73 384
2220.84 377
2220.95 366
2221.06 352
2221.16 337
2221.27 321
2221.38 305
2221.49 290
2221.60 276
2221.70 262
2221.81 249
2221.92 236
2222.03 221
2222.14 205
2222.25 187
2222.35 170
2222.46 153
2222.57 138
2222.68 126
2222.79 117
2222.90 111
2223.00 107
2223.11 103
2223.22 100
2223.33 96
2223.44 91
2223.54 87
2223.65 84
2223.76 84
2223.87 87
2223.98 94
2224.09 105
2224.19 117
2224.30 130
2224.41 139
2224.52 145
2224.63 144
2224.74 136
2224.84 124
2224.95 108
2225.06 92
2225.17 77
2225.28 66
2225.38 58
2225.49 54
2225.60 52
2225.71 51
2225.82 49
2225.93 46
2226.03 41
2226.14 35
2226.25 28
2226.36 20
2226.47 14
2226.58 8
2226.68 5
2226.79 5
2226.90 6
2227.01 10
2227.12 14
2227.23 20
2227.33 24
2227.44 28
2227.55 29
2227.66 28
2227.77 25
2227.88 20
2227.98 15
2228.09 10
2228.20 7
2228.31 7
2228.42 11
2228.53 19
2228.63 29
2228.74 41
2228.85 54
2228.96 67
2229.07 78
2229.18 88
2229.28 96
2229.39 101
2229.50 104
2229.61 104
2229.72 102
2229.83 98
2229.93 94
2230.04 90
2230.15 87
2230.26 86
2230.37 88
2230.48 91
2230.59 96
2230.69 100
2230.80 102
2230.91 101
2231.02 95
2231.13 85
2231.24 70
2231.34 51
2231.45 31
2231.56 11
2231.67 0
2231.78 0
2231.89 0
2231.99 0
2232.10 0
2232.21 0
2232.32 0
2232.43 0
2232.54 7
2232.65 23
2232.75 39
2232.86 52
2232.97 63
2233.08 71
2233.19 78
2233.30 84
2233.40 89
2233.51 94
2233.62 98
2233.73 102
2233.84 106
2233.95 110
2234.06 115
2234.16 121
2234.27 126
2234.38 131
2234.49 135
2234.60 138
2234.71 141
2234.81 145
2234.92 150
2235.03 156
2235.14 163
2235.25 169
2235.36 175
2235.47 178
2235.57 180
2235.68 181
2235.79 182
2235.90 184
2236.01 187
2236.12 189
2236.23 188
2236.33 183
2236.44 175
2236.55 163
2236.66 150
2236.77 139
2236.88 132
2236.99 130
2237.09 134
2237.20 140
2237.31 148
2237.42 156
2237.53 163
2237.64 168
2237.75 171
2237.85 172
2237.96 172
2238.07 170
2238.18 167
2238.29 162
2238.40 155
2238.51 147
2238.61 139
2238.72 131
2238.83 125
2238.94 121
2239.05 119
2239.16 119
2239.27 121
2239.37 122
2239.48 122
2239.59 119
2239.70 112
2239.81 102
2239.92 90
2240.03 76
2240.13 64
2240.24 54
2240.35 49
2240.46 46
2240.57 45
2240.68 44
2240.79 41
2240.90 36
2241.00 29
2241.11 20
2241.22 11
2241.33 5
2241.44 3
2241.55 8
2241.66 18
2241.76 33
2241.87 52
2241.98 74
2242.09 97
2242.20 118
2242.31 138
2242.42 154
2242.53 166
2242.63 173
2242.74 173
2242.85 169
2242.96 160
2243.07 150
2243.18 139
2243.29 130
2243.39 122
2243.50 115
2243.61 110
2243.72 105
2243.83 100
2243.94 96
2244.05 92
2244.16 90
2244.26 90
2244.37 90
2244.48 92
2244.59 93
2244.70 93
2244.81 92
2244.92 89
2245.03 86
2245.13 81
2245.24 76
2245.35 71
2245.46 64
2245.57 57
2245.68 50
2245.79 43
2245.90 37
2246.00 30
2246.11 24
2246.22 19
2246.33 16
2246.44 15
2246.55 17
2246.66 23
2246.77 34
2246.88 47
2246.98 64
2247.09 79
2247.20 92
2247.31 101
2247.42 104
2247.53 102
2247.64 96
2247.75 88
2247.85 78
2247.96 70
2248.07 63
2248.18 57
2248.29 54
2248.40 51
2248.51 49
2248.62 46
2248.72 44
2248.83 43
2248.94 42
2249.05 43
2249.16 45
2249.27 48
2249.38 52
2249.49 53
2249.60 52
2249.70 48
2249.81 41
2249.92 31
2250.03 20
2250.14 9
2250.25 0
2250.36 0
2250.47 0
2250.58 0
2250.68 0
2250.79 0
2250.90 0
2251.01 0
2251.12 0
2251.23 11
2251.34 27
2251.45 43
2251.56 58
2251.66 72
2251.77 84
2251.88 95
2251.99 104
2252.10 111
2252.21 118
2252.32 122
2252.43 124
2252.54 124
2252.64 120
2252.75 113
2252.86 105
2252.97 95
2253.08 84
2253.19 74
2253.30 67
2253.41 62
2253.52 61
2253.63 62
2253.73 66
2253.84 71
2253.95 76
2254.06 79
2254.17 78
2254.28 75
2254.39 68
2254.50 59
2254.61 49
2254.72 42
2254.82 38
2254.93 38
2255.04 43
2255.15 53
2255.26 65
2255.37 79
2255.48 91
2255.59 101
2255.70 108
2255.81 109
2255.91 106
2256.02 100
2256.13 91
2256.24 83
2256.35 75
2256.46 71
2256.57 69
2256.68 69
2256.79 70
2256.90 69
2257.00 66
2257.11 60
2257.22 52
2257.33 42
2257.44 34
2257.55 29
2257.66 29
2257.77 32
2257.88 39
2257.99 46
2258.10 51
2258.20 53
2258.31 50
2258.42 44
2258.53 35
2258.64 26
2258.75 19
2258.86 16
2258.97 17
2259.08 22
2259.19 32
2259.30 44
2259.40 59
2259.51 75
2259.62 91
2259.73 105
2259.84 118
2259.95 128
2260.06 135
2260.17 139
2260.28 142
2260.39 145
2260.50 147
2260.60 150
2260.71 154
2260.82 159
2260.93 164
2261.04 171
2261.15 178
2261.26 185
2261.37 191
2261.48 196
2261.59 199
2261.70 200
2261.80 199
2261.91 195
2262.02 189
2262.13 184
2262.24 178
2262.35 174
2262.46 173
2262.57 174
2262.68 178
2262.79 185
2262.90 192
2263.01 199
2263.12 204
2263.22 205
2263.33 202
2263.44 194
2263.55 183
2263.66 171
2263.77 159
2263.88 150
2263.99 143
2264.10 139
2264.21 137
2264.32 136
2264.43 134
2264.53 131
2264.64 127
2264.75 123
2264.86 119
2264.97 116
2265.08 115
2265.19 117
2265.30 122
2265.41 128
2265.52 135
2265.63 140
2265.74 142
2265.85 139
2265.95 133
2266.06 123
2266.17 112
2266.28 101
2266.39 94
2266.50 91
2266.61 94
2266.72 102
2266.83 113
2266.94 125
2267.05 137
2267.16 145
2267.27 150
2267.38 152
2267.48 151
2267.59 149
2267.70 147
2267.81 146
2267.92 147
2268.03 148
2268.14 150
2268.25 150
2268.36 148
2268.47 144
2268.58 136
2268.69 126
2268.80 114
2268.91 102
2269.02 91
2269.12 82
2269.23 75
2269.34 70
2269.45 69
2269.56 71
2269.67 76
2269.78 84
2269.89 96
2270.00 111
2270.11 128
2270.22 145
2270.33 160
2270.44 172
2270.55 179
2270.66 180
2270.76 178
2270.87 171
2270.98 162
2271.09 152
2271.20 141
2271.31 131
2271.42 121
2271.53 112
2271.64 104
2271.75 97
2271.86 90
2271.97 85
2272.08 80
2272.19 77
2272.30 75
2272.41 75
2272.52 77
2272.62 80
2272.73 84
2272.84 90
2272.95 95
2273.06 99
2273.17 103
2273.28 105
2273.39 105
2273.50 104
2273.61 102
2273.72 101
2273.83 101
2273.94 102
2274.05 105
2274.16 109
2274.27 114
2274.38 118
2274.48 121
2274.59 122
2274.70 123
2274.81 122
2274.92 121
2275.03 119
2275.14 117
2275.25 114
2275.36 112
2275.47 110
2275.58 110
2275.69 113
2275.80 120
2275.91 134
2276.02 153
2276.13 178
2276.24 206
2276.35 233
2276.46 258
2276.57 275
2276.67 285
2276.78 286
2276.89 280
2277.00 270
2277.11 257
2277.22 245
2277.33 236
2277.44 229
2277.55 226
2277.66 226
2277.77 228
2277.88 233
2277.99 238
2278.10 245
2278.21 251
2278.32 256
2278.43 261
2278.54 264
2278.65 265
2278.76 265
2278.87 263
2278.98 260
2279.08 256
2279.19 253
2279.30 251
2279.41 250
2279.52 251
2279.63 251
2279.74 252
2279.85 252
2279.96 251
2280.07 248
2280.18 244
2280.29 241
2280.40 239
2280.51 238
2280.62 240
2280.73 244
2280.84 250
2280.95 257
2281.06 263
2281.17 270
2281.28 276
2281.39 280
2281.50 282
2281.61 280
2281.72 275
2281.82 266
2281.93 255
2282.04 243
2282.15 233
2282.26 225
2282.37 222
2282.48 222
2282.59 225
2282.70 227
2282.81 227
2282.92 223
2283.03 215
2283.14 203
2283.25 188
2283.36 173
2283.47 160
2283.58 151
2283.69 145
2283.80 143
2283.91 145
2284.02 148
2284.13 152
2284.24 157
2284.35 162
2284.46 168
2284.57 174
2284.68 180
2284.79 185
2284.90 190
2285.01 192
2285.12 192
2285.22 189
2285.33 183
2285.44 175
2285.55 167
2285.66 160
2285.77 154
2285.88 150
2285.99 148
2286.10 147
2286.21 146
2286.32 143
2286.43 139
2286.54 134
2286.65 127
2286.76 119
2286.87 111
2286.98 103
2287.09 95
2287.20 88
2287.31 82
2287.42 79
2287.53 78
2287.64 82
2287.75 89
2287.86 98
2287.97 107
2288.08 116
2288.19 122
2288.30 125
2288.41 125
2288.52 121
2288.63 116
2288.74 110
2288.85 105
2288.96 101
2289.07 101
2289.18 102
2289.29 106
2289.40 111
2289.51 116
2289.62 122
2289.73 126
2289.84 129
2289.95 130
2290.06 128
2290.17 124
2290.27 117
2290.38 107
2290.49 97
2290.60 87
2290.71 79
2290.82 75
2290.93 75
2291.04 79
2291.15 86
2291.26 94
2291.37 101
2291.48 105
2291.59 106
2291.70 103
2291.81 99
2291.92 93
2292.03 89
2292.14 87
2292.25 87
2292.36 90
2292.47 93
2292.58 96
2292.69 97
2292.80 97
2292.91 96
2293.02 93
2293.13 89
2293.24 85
2293.35 81
2293.46 78
2293.57 76
2293.68 74
2293.79 72
2293.90 70
2294.01 68
2294.12 64
2294.23 58
2294.34 47
2294.45 33
2294.56 15
2294.67 0
2294.78 0
2294.89 0
2295.00 0
2295.11 0
2295.22 0
2295.33 0
2295.44 0
2295.55 13
2295.66 24
2295.77 31
2295.88 33
2295.99 34
2296.10 33
2296.21 32
2296.32 31
2296.43 30
2296.54 30
2296.65 30
2296.76 32
2296.87 35
2296.98 41
2297.09 50
2297.20 63
2297.31 77
2297.42 93
2297.53 108
2297.64 120
2297.75 128
2297.86 131
2297.97 131
2298.08 128
2298.19 123
2298.30 118
2298.41 113
2298.52 110
2298.63 107
2298.74 103
2298.85 97
2298.96 89
2299.07 78
2299.18 65
2299.29 51
2299.40 37
2299.51 26
2299.62 18
2299.73 15
2299.84 15
2299.95 17
2300.06 19
2300.17 21
2300.28 22
2300.39 21
2300.50 19
2300.61 19
2300.72 20
2300.83 24
2300.94 30
2301.05 40
2301.16 52
2301.27 65
2301.38 79
2301.49 93
2301.60 106
2301.71 117
2301.82 125
2301.93 130
2302.04 131
2302.15 132
2302.26 132
2302.37 133
2302.48 137
2302.59 144
2302.70 152
2302.81 162
2302.92 171
2303.03 178
2303.14 182
2303.25 184
2303.36 183
2303.47 181
2303.58 177
2303.70 174
2303.81 172
2303.92 171
2304.03 173
2304.14 175
2304.25 178
2304.36 180
2304.47 179
2304.58 175
2304.69 167
2304.80 156
2304.91 143
2305.02 130
2305.13 117
2305.24 105
2305.35 95
2305.46 86
2305.57 78
2305.68 73
2305.79 69
2305.90 68
2306.01 71
2306.12 77
2306.23 85
2306.34 93
2306.45 100
2306.56 102
2306.67 100
2306.78 95
2306.89 88
2307.00 81
2307.11 77
2307.22 78
2307.33 83
2307.44 91
2307.55 100
2307.66 106
2307.77 110
2307.88 110
2307.99 107
2308.10 103
2308.21 99
2308.32 98
2308.43 98
2308.54 100
2308.66 103
2308.77 106
2308.88 109
2308.99 112
2309.10 115
2309.21 121
2309.32 128
2309.43 137
2309.54 146
2309.65 155
2309.76 162
2309.87 167
2309.98 169
2310.09 169
2310.20 169
2310.31 170
2310.42 170
2310.53 170
2310.64 169
2310.75 164
2310.86 155
2310.97 142
2311.08 126
2311.19 109
2311.30 93
2311.41 82
2311.52 75
2311.63 72
2311.74 73
2311.85 74
2311.96 73
2312.08 69
2312.19 61
2312.30 50
2312.41 36
2312.52 23
2312.63 13
2312.74 6
2312.85 2
2312.96 1
2313.07 1
2313.18 1
2313.29 0
2313.40 0
2313.51 0
2313.62 0
2313.73 0
2313.84 0
2313.95 0
2314.06 4
2314.17 16
2314.28 31
2314.39 48
2314.50 64
2314.61 80
2314.72 92
2314.83 100
2314.95 103
2315.06 101
2315.17 95
2315.28 86
2315.39 75
2315.50 63
2315.61 53
2315.72 45
2315.83 40
2315.94 39
2316.05 43
2316.16 51
2316.27 63
2316.38 77
2316.49 91
2316.60 102
2316.71 110
2316.82 112
2316.93 109
2317.04 104
2317.15 99
2317.27 97
2317.38 99
2317.49 107
2317.60 118
2317.71 133
2317.82 148
2317.93 161
2318.04 171
2318.15 177
2318.26 180
2318.37 178
2318.48 173
2318.59 164
2318.70 153
2318.81 139
2318.92 124
2319.03 109
2319.14 97
2319.25 86
2319.36 80
2319.48 76
2319.59 76
2319.70 79
2319.81 83
2319.92 88
2320.03 93
2320.14 98
2320.25 102
2320.36 104
2320.47 105
2320.58 104
2320.69 102
2320.80 99
2320.91 96
2321.02 92
2321.13 88
2321.24 85
2321.35 82
2321.47 81
2321.58 82
2321.69 86
2321.80 92
2321.91 99
2322.02 106
2322.13 111
2322.24 112
2322.35 108
2322.46 101
2322.57 92
2322.68 83
2322.79 76
2322.90 74
2323.01 76
2323.12 83
2323.24 91
2323.35 100
2323.46 106
2323.57 110
2323.68 108
2323.79 103
2323.90 95
2324.01 85
2324.12 76
2324.23 68
2324.34 61
2324.45 57
2324.56 54
2324.67 51
2324.78 47
2324.89 41
2325.01 33
2325.12 25
2325.23 16
2325.34 8
2325.45 2
2325.56 0
2325.67 0
2325.78 4
2325.89 11
2326.00 19
2326.11 28
2326.22 37
2326.33 45
2326.44 52
2326.56 58
2326.67 62
2326.78 64
2326.89 64
2327.00 61
2327.11 57
2327.22 52
2327.33 46
2327.44 42
2327.55 40
2327.66 41
2327.77 44
2327.88 50
2327.99 56
2328.11 63
2328.22 69
2328.33 74
2328.44 78
2328.55 80
2328.66 83
2328.77 85
2328.88 88
2328.99 91
2329.10 95
2329.21 98
2329.32 102
2329.43 105
2329.55 107
2329.66 107
2329.77 105
2329.88 103
2329.99 100
2330.10 99
2330.21 99
2330.32 103
2330.43 108
2330.54 113
2330.65 117
2330.76 117
2330.87 112
2330.99 103
2331.10 92
2331.21 81
2331.32 72
2331.43 68
2331.54 69
2331.65 76
2331.76 85
2331.87 97
2331.98 109
2332.09 120
2332.20 130
2332.32 139
2332.43 146
2332.54 152
2332.65 154
2332.76 154
2332.87 149
2332.98 140
2333.09 129
2333.20 116
2333.31 105
2333.42 97
2333.53 93
2333.65 92
2333.76 95
2333.87 101
2333.98 108
2334.09 116
2334.20 123
2334.31 131
2334.42 139
2334.53 147
2334.64 154
2334.75 160
2334.87 166
2334.98 171
2335.09 174
2335.20 177
2335.31 180
2335.42 182
2335.53 185
2335.64 189
2335.75 194
2335.86 201
2335.97 209
2336.09 219
2336.20 230
2336.31 244
2336.42 257
2336.53 270
2336.64 282
2336.75 290
2336.86 293
2336.97 292
2337.08 287
2337.20 278
2337.31 268
2337.42 258
2337.53 249
2337.64 243
2337.75 239
2337.86 239
2337.97 242
2338.08 246
2338.19 251
2338.30 255
2338.42 258
2338.53 259
2338.64 257
2338.75 253
2338.86 247
2338.97 241
2339.08 234
2339.19 227
2339.30 219
2339.41 210
2339.53 199
2339.64 188
2339.75 177
2339.86 166
2339.97 157
2340.08 150
2340.19 144
2340.30 138
2340.41 130
2340.53 120
2340.64 108
2340.75 92
2340.86 74
2340.97 57
2341.08 41
2341.19 29
2341.30 22
2341.41 20
2341.52 23
2341.64 27
2341.75 34
2341.86 39
2341.97 44
2342.08 45
2342.19 44
2342.30 39
2342.41 33
2342.52 26
2342.64 21
2342.75 18
2342.86 20
2342.97 27
2343.08 38
2343.19 52
2343.30 66
2343.41 77
2343.52 85
2343.64 87
2343.75 85
2343.86 79
2343.97 72
2344.08 67
2344.19 64
2344.30 64
2344.41 67
2344.52 72
2344.64 78
2344.75 83
2344.86 88
2344.97 91
2345.08 93
2345.19 95
2345.30 96
2345.41 97
2345.52 97
2345.64 95
2345.75 92
2345.86 88
2345.97 82
2346.08 76
2346.19 69
2346.30 64
2346.41 59
2346.53 55
2346.64 51
2346.75 47
2346.86 43
2346.97 40
2347.08 37
2347.19 36
2347.30 36
2347.41 37
2347.53 41
2347.64 45
2347.75 50
2347.86 55
2347.97 60
2348.08 65
2348.19 70
2348.30 74
2348.42 78
2348.53 82
2348.64 84
2348.75 85
2348.86 84
2348.97 81
2349.08 76
2349.19 68
2349.31 58
2349.42 46
2349.53 35
2349.64 25
2349.75 16
2349.86 9
2349.97 3
2350.08 0
2350.20 0
2350.31 0
2350.42 0
2350.53 0
2350.64 0
2350.75 0
2350.86 0
2350.97 0
2351.09 4
2351.20 14
2351.31 25
2351.42 36
2351.53 48
2351.64 59
2351.75 68
2351.86 76
2351.98 83
2352.09 87
2352.20 88
2352.31 88
2352.42 86
2352.53 83
2352.64 79
2352.76 76
2352.87 73
2352.98 69
2353.09 65
2353.20 61
2353.31 57
2353.42 52
2353.53 47
2353.65 43
2353.76 39
2353.87 36
2353.98 34
2354.09 34
2354.20 38
2354.31 45
2354.43 58
2354.54 74
2354.65 94
2354.76 115
2354.87 136
2354.98 153
2355.09 166
2355.21 173
2355.32 175
2355.43 173
2355.54 168
2355.65 164
2355.76 161
2355.87 160
2355.99 160
2356.10 160
2356.21 158
2356.32 152
2356.43 142
2356.54 130
2356.65 116
2356.76 103
2356.88 91
2356.99 83
2357.10 78
2357.21 75
2357.32 73
2357.43 70
2357.54 65
2357.66 58
2357.77 48
2357.88 35
2357.99 23
2358.10 12
2358.21 5
2358.33 3
2358.44 8
2358.55 19
2358.66 36
2358.77 55
2358.88 76
2358.99 95
2359.11 112
2359.22 124
2359.33 133
2359.44 138
2359.55 141
2359.66 143
2359.77 142
2359.89 141
2360.00 138
2360.11 133
2360.22 127
2360.33 117
2360.44 106
2360.55 94
2360.67 83
2360.78 73
2360.89 67
2361.00 65
2361.11 67
2361.22 73
2361.34 81
2361.45 90
2361.56 99
2361.67 105
2361.78 109
2361.89 111
2362.00 109
2362.12 106
2362.23 101
2362.34 96
2362.45 90
2362.56 86
2362.67 82
2362.79 80
2362.90 77
2363.01 75
2363.12 72
2363.23 69
2363.34 65
2363.46 61
2363.57 57
2363.68 54
2363.79 54
2363.90 55
2364.01 59
2364.12 63
2364.24 67
2364.35 71
2364.46 73
2364.57 75
2364.68 79
2364.79 84
2364.91 92
2365.02 105
2365.13 119
2365.24 134
2365.35 145
2365.46 151
2365.58 149
2365.69 140
2365.80 125
2365.91 107
2366.02 89
2366.13 75
2366.25 65
2366.36 61
2366.47 62
2366.58 66
2366.69 73
2366.80 81
2366.92 90
2367.03 98
2367.14 106
2367.25 113
2367.36 117
2367.47 119
2367.59 118
2367.70 114
2367.81 109
2367.92 103
2368.03 97
2368.14 93
2368.26 90
2368.37 89
2368.48 89
2368.59 92
2368.70 96
2368.81 101
2368.93 107
2369.04 113
2369.15 117
2369.26 118
2369.37 117
2369.48 114
2369.60 111
2369.71 109
2369.82 111
2369.93 117
2370.04 126
2370.15 139
2370.27 154
2370.38 167
2370.49 177
2370.60 184
2370.71 186
2370.83 186
2370.94 183
2371.05 179
2371.16 175
2371.27 172
2371.38 168
2371.50 163
2371.61 157
2371.72 149
2371.83 141
2371.94 132
2372.05 124
2372.17 116
2372.28 109
2372.39 102
2372.50 96
2372.61 88
2372.73 81
2372.84 74
2372.95 69
2373.06 66
2373.17 67
2373.28 69
2373.40 71
2373.51 71
2373.62 68
2373.73 61
2373.84 50
2373.96 36
2374.07 22
2374.18 10
2374.29 2
2374.40 0
2374.51 4
2374.63 14
2374.74 29
2374.85 46
2374.96 63
2375.07 79
2375.19 92
2375.30 100
2375.41 105
2375.52 108
2375.63 108
2375.74 107
2375.86 105
2375.97 101
2376.08 96
2376.19 88
2376.30 76
2376.42 63
2376.53 49
2376.64 38
2376.75 32
2376.86 32
2376.98 38
2377.09 49
2377.20 62
2377.31 74
2377.42 84
2377.54 90
2377.65 93
2377.76 94
2377.87 93
2377.98 92
2378.09 91
2378.21 90
2378.32 89
2378.43 86
2378.54 81
2378.65 74
2378.77 65
2378.88 55
2378.99 46
2379.10 37
2379.21 29
2379.33 22
2379.44 16
2379.55 10
2379.66 5
2379.77 0
2379.89 0
2380.00 0
2380.11 0
2380.22 0
2380.33 0
2380.45 0
2380.56 0
2380.67 1
2380.78 2
2380.89 4
2381.01 5
2381.12 7
2381.23 10
2381.34 14
2381.45 19
2381.57 25
2381.68 31
2381.79 38
2381.90 45
2382.01 53
2382.13 60
2382.24 66
2382.35 72
2382.46 76
2382.57 78
2382.69 78
2382.80 76
2382.91 70
2383.02 63
2383.13 54
2383.25 43
2383.36 32
2383.47 21
2383.58 10
2383.69 1
2383.81 0
2383.92 0
2384.03 0
2384.14 0
2384.25 0
2384.37 0
2384.48 0
2384.59 8
2384.70 18
2384.82 27
2384.93 34
2385.04 38
2385.15 41
2385.26 43
2385.38 48
2385.49 57
2385.60 71
2385.71 92
2385.82 117
2385.94 144
2386.05 170
2386.16 193
2386.27 212
2386.38 229
2386.50 244
2386.61 262
2386.72 283
2386.83 308
2386.95 337
2387.06 365
2387.17 389
2387.28 409
2387.39 422
2387.51 431
2387.62 439
2387.73 451
2387.84 467
2387.95 491
2388.07 521
2388.18 554
2388.29 586
2388.40 614
2388.52 637
2388.63 654
2388.74 669
2388.85 682
2388.96 696
2389.08 713
2389.19 732
2389.30 749
2389.41 762
2389.52 768
2389.64 767
2389.75 759
2389.86 747
2389.97 736
2390.09 727
2390.20 724
2390.31 725
2390.42 730
2390.53 735
2390.65 738
2390.76 735
2390.87 725
2390.98 709
2391.10 687
2391.21 661
2391.32 634
2391.43 607
2391.54 581
2391.66 557
2391.77 535
2391.88 514
2391.99 494
2392.11 474
2392.22 454
2392.33 432
2392.44 410
2392.56 389
2392.67 368
2392.78 348
2392.89 330
2393.00 315
2393.12 302
2393.23 290
2393.34 278
2393.45 266
2393.57 252
2393.68 236
2393.79 218
2393.90 199
2394.01 179
2394.13 161
2394.24 143
2394.35 128
2394.46 116
2394.58 106
2394.69 98
2394.80 92
2394.91 88
2395.03 86
2395.14 85
2395.25 85
2395.36 84
2395.47 83
2395.59 80
2395.70 76
2395.81 71
2395.92 66
2396.04 62
2396.15 60
2396.26 61
2396.37 64
2396.49 69
2396.60 76
2396.71 82
2396.82 89
2396.94 97
2397.05 106
2397.16 118
2397.27 133
2397.38 150
2397.50 168
2397.61 185
2397.72 199
2397.83 210
2397.95 217
2398.06 221
2398.17 222
2398.28 221
2398.40 219
2398.51 216
2398.62 212
2398.73 206
2398.85 198
2398.96 189
2399.07 178
2399.18 166
2399.30 153
2399.41 141
2399.52 129
2399.63 120
2399.75 112
2399.86 107
2399.97 104
2400.08 103
2400.20 103
2400.31 104
2400.42 105
2400.53 106
2400.64 106
2400.76 105
2400.87 102
2400.98 98
2401.09 92
2401.21 84
2401.32 76
2401.43 68
2401.54 60
2401.66 54
2401.77 49
2401.88 47
2401.99 45
2402.11 45
2402.22 46
2402.33 47
2402.44 49
2402.56 51
2402.67 54
2402.78 56
2402.89 57
2403.01 56
2403.12 52
2403.23 46
2403.34 37
2403.46 29
2403.57 22
2403.68 18
2403.79 18
2403.91 22
2404.02 29
2404.13 38
2404.24 49
2404.36 62
2404.47 76
2404.58 94
2404.70 114
2404.81 134
2404.92 153
2405.03 168
2405.15 177
2405.26 179
2405.37 174
2405.48 164
2405.60 149
2405.71 132
2405.82 114
2405.93 95
2406.05 78
2406.16 62
2406.27 48
2406.38 37
2406.50 32
2406.61 31
2406.72 34
2406.83 41
2406.95 49
2407.06 56
2407.17 60
2407.28 61
2407.40 59
2407.51 54
2407.62 49
2407.73 43
2407.85 39
2407.96 37
2408.07 36
2408.19 35
2408.30 36
2408.41 38
2408.52 41
2408.64 47
2408.75 54
2408.86 63
2408.97 73
2409.09 83
2409.20 91
2409.31 97
2409.42 99
2409.54 96
2409.65 89
2409.76 77
2409.88 61
2409.99 44
2410.10 27
2410.21 12
2410.33 2
2410.44 0
2410.55 0
2410.66 8
2410.78 20
2410.89 34
2411.00 46
2411.11 55
2411.23 59
2411.34 58
2411.45 52
2411.57 44
2411.68 35
2411.79 29
2411.90 25
2412.02 25
2412.13 27
2412.24 31
2412.35 36
2412.47 41
2412.58 46
2412.69 51
2412.81 55
2412.92 60
2413.03 64
2413.14 68
2413.26 72
2413.37 76
2413.48 80
2413.59 85
2413.71 90
2413.82 96
2413.93 102
2414.05 107
2414.16 113
2414.27 119
2414.38 125
2414.50 131
2414.61 136
2414.72 141
2414.84 145
2414.95 147
2415.06 148
2415.17 147
2415.29 144
2415.40 140
2415.51 134
2415.62 125
2415.74 115
2415.85 101
2415.96 86
2416.08 70
2416.19 53
2416.30 39
2416.41 28
2416.53 21
2416.64 17
2416.75 15
2416.87 14
2416.98 13
2417.09 9
2417.20 4
2417.32 0
2417.43 0
2417.54 0
2417.66 0
2417.77 0
2417.88 0
2417.99 0
2418.11 6
2418.22 20
2418.33 36
2418.45 52
2418.56 67
2418.67 81
2418.78 92
2418.90 102
2419.01 109
2419.12 116
2419.24 123
2419.35 132
2419.46 142
2419.57 154
2419.69 166
2419.80 179
2419.91 190
2420.03 198
2420.14 203
2420.25 203
2420.36 200
2420.48 194
2420.59 186
2420.70 177
2420.82 168
2420.93 160
2421.04 153
2421.16 148
2421.27 143
2421.38 140
2421.49 136
2421.61 131
2421.72 127
2421.83 121
2421.95 116
2422.06 112
2422.17 108
2422.28 107
2422.40 109
2422.51 113
2422.62 118
2422.74 125
2422.85 134
2422.96 143
2423.08 151
2423.19 159
2423.30 164
2423.41 166
2423.53 164
2423.64 159
2423.75 152
2423.87 143
2423.98 136
2424.09 131
2424.21 129
2424.32 130
2424.43 135
2424.54 141
2424.66 149
2424.77 157
2424.88 166
2425.00 175
2425.11 184
2425.22 191
2425.34 195
2425.45 196
2425.56 191
2425.67 182
2425.79 169
2425.90 156
2426.01 145
2426.13 138
2426.24 138
2426.35 144
2426.47 155
2426.58 169
2426.69 184
2426.81 197
2426.92 207
2427.03 213
2427.14 215
2427.26 214
2427.37 211
2427.48 209
2427.60 207
2427.71 207
2427.82 209
2427.94 211
2428.05 215
2428.16 219
2428.28 222
2428.39 226
2428.50 228
2428.61 230
2428.73 229
2428.84 226
2428.95 217
2429.07 204
2429.18 186
2429.29 163
2429.41 137
2429.52 112
2429.63 89
2429.75 71
2429.86 59
2429.97 54
2430.09 56
2430.20 62
2430.31 70
2430.42 78
2430.54 85
2430.65 91
2430.76 94
2430.88 96
2430.99 98
2431.10 99
2431.22 100
2431.33 100
2431.44 100
2431.56 99
2431.67 98
2431.78 98
2431.90 97
2432.01 97
2432.12 96
2432.24 95
2432.35 93
2432.46 89
2432.57 85
2432.69 81
2432.80 77
2432.91 74
2433.03 73
2433.14 72
2433.25 72
2433.37 73
2433.48 74
2433.59 76
2433.71 79
2433.82 84
2433.93 90
2434.05 96
2434.16 101
2434.27 104
2434.39 105
2434.50 103
2434.61 99
2434.73 95
2434.84 91
2434.95 87
2435.07 84
2435.18 81
2435.29 77
2435.41 73
2435.52 68
2435.63 63
2435.75 61
2435.86 61
2435.97 65
2436.09 71
2436.20 78
2436.31 84
2436.43 89
2436.54 90
2436.65 90
2436.77 89
2436.88 89
2436.99 90
2437.11 92
2437.22 96
2437.33 100
2437.44 104
2437.56 106
2437.67 107
2437.78 108
2437.90 110
2438.01 114
2438.12 120
2438.24 129
2438.35 141
2438.46 153
2438.58 166
2438.69 177
2438.80 185
2438.92 190
2439.03 191
2439.14 189
2439.26 184
2439.37 176
2439.49 165
2439.60 153
2439.71 141
2439.83 127
2439.94 114
2440.05 103
2440.17 94
2440.28 90
2440.39 92
2440.51 99
2440.62 111
2440.73 126
2440.85 142
2440.96 157
2441.07 167
2441.19 173
2441.30 173
2441.41 169
2441.53 163
2441.64 157
2441.75 153
2441.87 152
2441.98 154
2442.09 159
2442.21 164
2442.32 169
2442.43 171
2442.55 171
2442.66 167
2442.77 161
2442.89 153
2443.00 145
2443.11 137
2443.23 130
2443.34 125
2443.45 122
2443.57 119
2443.68 117
2443.79 114
2443.91 111
2444.02 107
2444.13 101
2444.25 95
2444.36 91
2444.48 88
2444.59 89
2444.70 94
2444.82 104
2444.93 117
2445.04 132
2445.16 146
2445.27 158
2445.38 167
2445.50 172
2445.61 173
2445.72 174
2445.84 174
2445.95 177
2446.06 183
2446.18 191
2446.29 200
2446.40 209
2446.52 216
2446.63 219
2446.75 220
2446.86 217
2446.97 214
2447.09 212
2447.20 213
2447.31 217
2447.43 223
2447.54 230
2447.65 238
2447.77 245
2447.88 251
2447.99 256
2448.11 261
2448.22 264
2448.34 268
2448.45 271
2448.56 273
2448.68 274
2448.79 274
2448.90 273
2449.02 272
2449.13 270
2449.24 268
2449.36 267
2449.47 266
2449.58 266
2449.70 268
2449.81 271
2449.93 276
2450.04 281
2450.15 285
2450.27 286
2450.38 281
2450.49 273
2450.61 260
2450.72 245
2450.83 230
2450.95 217
2451.06 205
2451.18 197
2451.29 190
2451.40 183
2451.52 176
2451.63 169
2451.74 163
2451.86 157
2451.97 153
2452.08 150
2452.20 148
2452.31 146
2452.43 143
2452.54 139
2452.65 134
2452.77 129
2452.88 125
2452.99 125
2453.11 127
2453.22 132
2453.33 138
2453.45 142
2453.56 142
2453.68 138
2453.79 130
2453.90 118
2454.02 104
2454.13 91
2454.24 80
2454.36 71
2454.47 64
2454.59 59
2454.70 54
2454.81 50
2454.93 45
2455.04 41
2455.15 38
2455.27 38
2455.38 39
2455.49 43
2455.61 49
2455.72 55
2455.84 60
2455.95 65
2456.06 68
2456.18 69
2456.29 68
2456.40 66
2456.52 62
2456.63 58
2456.75 52
2456.86 46
2456.97 39
2457.09 32
2457.20 25
2457.31 17
2457.43 9
2457.54 2
2457.66 0
2457.77 0
2457.88 0
2458.00 0
2458.11 0
2458.23 0
2458.34 0
2458.45 0
2458.57 1
2458.68 5
2458.79 9
2458.91 14
2459.02 19
2459.14 24
2459.25 27
2459.36 27
2459.48 23
2459.59 15
2459.70 5
2459.82 0
2459.93 0
2460.05 0
2460.16 0
2460.27 0
2460.39 0
2460.50 9
2460.62 25
2460.73 39
2460.84 48
2460.96 51
2461.07 49
2461.18 42
2461.30 34
2461.41 26
2461.53 21
2461.64 21
2461.75 27
2461.87 37
2461.98 50
2462.10 63
2462.21 74
2462.32 81
2462.44 83
2462.55 80
2462.67 72
2462.78 63
2462.89 53
2463.01 45
2463.12 40
2463.23 40
2463.35 45
2463.46 54
2463.58 67
2463.69 82
2463.80 98
2463.92 113
2464.03 125
2464.15 132
2464.26 134
2464.37 130
2464.49 123
2464.60 113
2464.72 102
2464.83 94
2464.94 88
2465.06 84
2465.17 83
2465.29 82
2465.40 79
2465.51 75
2465.63 68
2465.74 61
2465.86 53
2465.97 46
2466.08 42
2466.20 40
2466.31 42
2466.43 46
2466.54 51
2466.65 58
2466.77 64
2466.88 70
2467.00 75
2467.11 76
2467.22 75
2467.34 72
2467.45 66
2467.57 60
2467.68 55
2467.79 51
2467.91 49
2468.02 49
2468.14 51
2468.25 53
2468.36 56
2468.48 58
2468.59 60
2468.71 62
2468.82 62
2468.93 61
2469.05 60
2469.16 58
2469.28 56
2469.39 55
2469.50 56
2469.62 59
2469.73 65
2469.85 74
2469.96 85
2470.07 97
2470.19 108
2470.30 118
2470.42 126
2470.53 129
2470.64 129
2470.76 125
2470.87 119
2470.99 113
2471.10 107
2471.21 104
2471.33 103
2471.44 106
2471.56 111
2471.67 117
2471.79 122
2471.90 125
2472.01 123
2472.13 117
2472.24 105
2472.36 88
2472.47 70
2472.58 50
2472.70 32
2472.81 18
2472.93 7
2473.04 0
2473.15 0
2473.27 0
2473.38 0
2473.50 1
2473.61 6
2473.73 13
2473.84 22
2473.95 32
2474.07 41
2474.18 48
2474.30 52
2474.41 51
2474.52 45
2474.64 35
2474.75 23
2474.87 13
2474.98 5
2475.10 1
2475.21 2
2475.32 6
2475.44 14
2475.55 23
2475.67 31
2475.78 38
2475.89 43
2476.01 45
2476.12 44
2476.24 40
2476.35 33
2476.47 24
2476.58 14
2476.69 4
2476.81 0
2476.92 0
2477.04 0
2477.15 0
2477.27 0
2477.38 0
2477.49 8
2477.61 17
2477.72 25
2477.84 31
2477.95 36
2478.07 39
2478.18 41
2478.29 43
2478.41 46
2478.52 49
2478.64 51
2478.75 52
2478.86 51
2478.98 49
2479.09 46
2479.21 41
2479.32 35
2479.44 30
2479.55 24
2479.66 18
2479.78 12
2479.89 6
2480.01 2
2480.12 0
2480.24 0
2480.35 3
2480.46 8
2480.58 15
2480.69 22
2480.81 30
2480.92 37
2481.04 43
2481.15 49
2481.27 56
2481.38 65
2481.49 75
2481.61 85
2481.72 95
2481.84 104
2481.95 109
2482.07 109
2482.18 105
2482.29 96
2482.41 85
2482.52 71
2482.64 58
2482.75 45
2482.87 35
2482.98 26
2483.09 21
2483.21 20
2483.32 21
2483.44 26
2483.55 33
2483.67 42
2483.78 51
2483.90 60
2484.01 68
2484.12 75
2484.24 81
2484.35 87
2484.47 91
2484.58 95
2484.70 98
2484.81 99
2484.92 98
2485.04 95
2485.15 91
2485.27 87
2485.38 84
2485.50 81
2485.61 79
2485.73 77
2485.84 75
2485.95 72
2486.07 68
2486.18 62
2486.30 55
2486.41 47
2486.53 38
2486.64 30
2486.76 22
2486.87 15
2486.98 8
2487.10 2
2487.21 0
2487.33 0
2487.44 0
2487.56 0
2487.67 0
2487.79 0
2487.90 0
2488.01 0
2488.13 8
2488.24 16
2488.36 21
2488.47 22
2488.59 19
2488.70 15
2488.82 9
2488.93 5
2489.05 4
2489.16 5
2489.27 8
2489.39 12
2489.50 15
2489.62 18
2489.73 19
2489.85 19
2489.96 18
2490.08 17
2490.19 16
2490.31 16
2490.42 17
2490.53 17
2490.65 18
2490.76 18
2490.88 19
2490.99 21
2491.11 24
2491.22 26
2491.34 29
2491.45 31
2491.57 30
2491.68 28
2491.79 24
2491.91 18
2492.02 11
2492.14 3
2492.25 0
2492.37 0
2492.48 0
2492.60 0
2492.71 0
2492.83 0
2492.94 0
2493.05 0
2493.17 4
2493.28 11
2493.40 15
2493.51 17
2493.63 18
2493.74 17
2493.86 17
2493.97 20
2494.09 26
2494.20 36
2494.32 47
2494.43 59
2494.54 70
2494.66 77
2494.77 81
2494.89 81
2495.00 78
2495.12 73
2495.23 68
2495.35 63
2495.46 60
2495.58 59
2495.69 59
2495.81 60
2495.92 62
2496.04 65
2496.15 69
2496.26 72
2496.38 74
2496.49 73
2496.61 70
2496.72 62
2496.84 51
2496.95 38
2497.07 24
2497.18 12
2497.30 3
2497.41 0
2497.53 0
2497.64 0
2497.76 1
2497.87 5
2497.98 10
2498.10 16
2498.21 23
2498.33 30
2498.44 38
2498.56 47
2498.67 54
2498.79 61
2498.90 64
2499.02 65
2499.13 63
2499.25 60
2499.36 56
2499.48 54
2499.59 54
2499.71 58
2499.82 63
2499.94 69
2500.05 73
2500.16 74
2500.28 71
2500.39 63
2500.51 51
2500.62 37
2500.74 24
2500.85 16
2500.97 13
2501.08 16
2501.20 24
2501.31 38
2501.43 54
2501.54 71
2501.66 87
2501.77 102
2501.89 114
2502.00 124
2502.12 131
2502.23 136
2502.35 138
2502.46 137
2502.58 133
2502.69 126
2502.80 115
2502.92 101
2503.03 84
2503.15 66
2503.26 47
2503.38 30
2503.49 17
2503.61 9
2503.72 6
2503.84 11
2503.95 21
2504.07 35
2504.18 53
2504.30 73
2504.41 92
2504.53 109
2504.64 122
2504.76 130
2504.87 134
2504.99 131
2505.10 124
2505.22 113
2505.33 99
2505.45 84
2505.56 70
2505.68 59
2505.79 50
2505.91 46
2506.02 45
2506.14 46
2506.25 51
2506.37 57
2506.48 64
2506.60 72
2506.71 78
2506.83 84
2506.94 87
2507.05 86
2507.17 82
2507.28 75
2507.40 65
2507.51 53
2507.63 42
2507.74 32
2507.86 25
2507.97 22
2508.09 22
2508.20 25
2508.32 30
2508.43 36
2508.55 40
2508.66 44
2508.78 45
2508.89 45
2509.01 44
2509.12 42
2509.24 42
2509.35 42
2509.47 44
2509.58 46
2509.70 49
2509.81 51
2509.93 52
2510.04 51
2510.16 49
2510.27 46
2510.39 41
2510.50 36
2510.62 29
2510.73 22
2510.85 15
2510.96 11
2511.08 10
2511.19 14
2511.31 23
2511.42 37
2511.54 54
2511.65 72
2511.77 88
2511.88 100
2512.00 106
2512.11 108
2512.23 107
2512.34 103
2512.46 98
2512.57 92
2512.69 85
2512.80 78
2512.92 72
2513.03 65
2513.15 60
2513.26 56
2513.38 54
2513.49 54
2513.61 55
2513.72 57
2513.84 59
2513.95 61
2514.07 62
2514.18 63
2514.30 64
2514.42 65
2514.53 68
2514.65 73
2514.76 79
2514.88 86
2514.99 93
2515.11 100
2515.22 105
2515.34 107
2515.45 107
2515.57 105
2515.68 102
2515.80 99
2515.91 96
2516.03 94
2516.14 94
2516.26 96
2516.37 98
2516.49 100
2516.60 101
2516.72 102
2516.83 103
2516.95 103
2517.06 104
2517.18 105
2517.29 108
2517.41 110
2517.52 111
2517.64 111
2517.75 110
2517.87 107
2517.98 103
2518.10 98
2518.21 94
2518.33 90
2518.44 86
2518.56 83
2518.68 79
2518.79 76
2518.91 73
2519.02 69
2519.14 67
2519.25 65
2519.37 65
2519.48 66
2519.60 68
2519.71 70
2519.83 74
2519.94 78
2520.06 84
2520.17 92
2520.29 100
2520.40 110
2520.52 118
2520.63 124
2520.75 126
2520.86 123
2520.98 116
2521.09 106
2521.21 96
2521.32 88
2521.44 83
2521.56 81
2521.67 82
2521.79 85
2521.90 88
2522.02 90
2522.13 90
2522.25 89
2522.36 86
2522.48 84
2522.59 84
2522.71 85
2522.82 88
2522.94 94
2523.05 103
2523.17 113
2523.28 125
2523.40 137
2523.52 147
2523.63 154
2523.75 156
2523.86 153
2523.98 145
2524.09 132
2524.21 117
2524.32 101
2524.44 87
2524.55 75
2524.67 66
2524.78 61
2524.90 58
2525.01 57
2525.13 56
2525.24 55
2525.36 52
2525.48 48
2525.59 43
2525.71 37
2525.82 32
2525.94 27
2526.05 22
2526.17 19
2526.28 15
2526.40 12
2526.51 9
2526.63 6
2526.74 3
2526.86 0
2526.98 0
2527.09 0
2527.21 0
2527.32 0
2527.44 0
2527.55 0
2527.67 0
2527.78 1
2527.90 12
2528.01 25
2528.13 41
2528.24 55
2528.36 68
2528.48 78
2528.59 85
2528.71 89
2528.82 91
2528.94 92
2529.05 92
2529.17 92
2529.28 93
2529.40 96
2529.51 102
2529.63 111
2529.74 124
2529.86 140
2529.98 159
2530.09 177
2530.21 193
2530.32 206
2530.44 216
2530.55 223
2530.67 227
2530.78 230
2530.90 232
2531.01 234
2531.13 235
2531.25 234
2531.36 232
2531.48 228
2531.59 224
2531.71 219
2531.82 215
2531.94 213
2532.05 215
2532.17 222
2532.28 234
2532.40 251
2532.52 272
2532.63 296
2532.75 319
2532.86 341
2532.98 360
2533.09 374
2533.21 383
2533.32 388
2533.44 389
2533.56 387
2533.67 382
2533.79 373
2533.90 362
2534.02 349
2534.13 336
2534.25 325
2534.36 318
2534.48 315
2534.60 317
2534.71 322
2534.83 329
2534.94 337
2535.06 343
2535.17 348
2535.29 352
2535.40 356
2535.52 361
2535.64 368
2535.75 375
2535.87 384
2535.98 394
2536.10 405
2536.21 419
2536.33 437
2536.44 458
2536.56 485
2536.68 517
2536.79 553
2536.91 592
2537.02 633
2537.14 675
2537.25 717
2537.37 761
2537.48 807
2537.60 858
2537.72 918
2537.83 989
2537.95 1073
2538.06 1168
2538.18 1273
2538.29 1384
2538.41 1497
2538.53 1606
2538.64 1711
2538.76 1810
2538.87 1906
2538.99 2001
2539.10 2099
2539.22 2200
2539.33 2305
2539.45 2412
2539.57 2517
2539.68 2616
2539.80 2705
2539.91 2780
2540.03 2840
2540.14 2886
2540.26 2919
2540.38 2940
2540.49 2951
2540.61 2952
2540.72 2946
2540.84 2933
2540.95 2915
2541.07 2894
2541.19 2872
2541.30 2849
2541.42 2828
2541.53 2809
2541.65 2791
2541.76 2775
2541.88 2759
2542.00 2741
2542.11 2720
2542.23 2692
2542.34 2656
2542.46 2611
2542.57 2555
2542.69 2491
2542.81 2420
2542.92 2345
2543.04 2268
2543.15 2192
2543.27 2117
2543.38 2042
2543.50 1966
2543.62 1890
2543.73 1812
2543.85 1735
2543.96 1660
2544.08 1589
2544.19 1524
2544.31 1466
2544.43 1413
2544.54 1365
2544.66 1321
2544.77 1278
2544.89 1235
2545.01 1193
2545.12 1152
2545.24 1113
2545.35 1075
2545.47 1039
2545.58 1004
2545.70 969
2545.82 935
2545.93 902
2546.05 870
2546.16 840
2546.28 812
2546.39 786
2546.51 760
2546.63 733
2546.74 704
2546.86 672
2546.97 637
2547.09 601
2547.21 566
2547.32 535
2547.44 510
2547.55 491
2547.67 480
2547.78 475
2547.90 474
2548.02 475
2548.13 474
2548.25 471
2548.36 463
2548.48 451
2548.60 435
2548.71 417
2548.83 398
2548.94 380
2549.06 365
2549.17 352
2549.29 344
2549.41 341
2549.52 341
2549.64 343
2549.75 346
2549.87 347
2549.99 346
2550.10 342
2550.22 334
2550.33 323
2550.45 312
2550.57 299
2550.68 287
2550.80 274
2550.91 260
2551.03 244
2551.15 226
2551.26 207
2551.38 188
2551.49 170
2551.61 154
2551.72 142
2551.84 132
2551.96 123
2552.07 114
2552.19 105
2552.30 95
2552.42 83
2552.54 72
2552.65 61
2552.77 53
2552.88 46
2553.00 43
2553.12 42
2553.23 45
2553.35 51
2553.46 57
2553.58 62
2553.70 66
2553.81 67
2553.93 65
2554.04 61
2554.16 55
2554.28 48
2554.39 42
2554.51 36
2554.62 30
2554.74 24
2554.86 18
2554.97 11
2555.09 5
2555.20 1
2555.32 0
2555.44 1
2555.55 7
2555.67 16
2555.78 27
2555.90 39
2556.02 50
2556.13 60
2556.25 68
2556.36 73
2556.48 77
2556.60 80
2556.71 81
2556.83 82
2556.94 82
2557.06 82
2557.18 81
2557.29 80
2557.41 78
2557.52 76
2557.64 72
2557.76 68
2557.87 63
2557.99 57
2558.11 51
2558.22 45
2558.34 41
2558.45 37
2558.57 34
2558.69 32
2558.80 32
2558.92 32
2559.03 34
2559.15 36
2559.27 38
2559.38 41
2559.50 43
2559.61 44
2559.73 43
2559.85 42
2559.96 39
2560.08 34
2560.20 27
2560.31 19
2560.43 9
2560.54 0
2560.66 0
2560.78 0
2560.89 0
2561.01 0
2561.12 0
2561.24 0
2561.36 0
2561.47 2
2561.59 17
2561.71 34
2561.82 49
2561.94 63
2562.05 76
2562.17 86
2562.29 96
2562.40 106
2562.52 116
2562.63 126
2562.75 137
2562.87 147
2562.98 156
2563.10 163
2563.22 168
2563.33 169
2563.45 167
2563.56 163
2563.68 156
2563.80 148
2563.91 141
2564.03 134
2564.15 129
2564.26 126
2564.38 126
2564.49 128
2564.61 130
2564.73 132
2564.84 135
2564.96 137
2565.07 138
2565.19 139
2565.31 140
2565.42 142
2565.54 145
2565.66 149
2565.77 153
2565.89 156
2566.00 160
2566.12 163
2566.24 165
2566.35 166
2566.47 168
2566.59 171
2566.70 174
2566.82 178
2566.94 182
2567.05 186
2567.17 189
2567.28 191
2567.40 192
2567.52 192
2567.63 190
2567.75 188
2567.87 183
2567.98 176
2568.10 167
2568.21 156
2568.33 144
2568.45 131
2568.56 119
2568.68 108
2568.80 100
2568.91 94
2569.03 91
2569.14 90
2569.26 91
2569.38 93
2569.49 97
2569.61 100
2569.73 103
2569.84 105
2569.96 104
2570.08 103
2570.19 101
2570.31 99
2570.42 99
2570.54 100
2570.66 101
2570.77 102
2570.89 100
2571.01 93
2571.12 83
2571.24 70
2571.36 58
2571.47 50
2571.59 48
2571.70 56
2571.82 72
2571.94 94
2572.05 119
2572.17 143
2572.29 162
2572.40 174
2572.52 178
2572.64 176
2572.75 170
2572.87 161
2572.99 152
2573.10 145
2573.22 140
2573.33 137
2573.45 134
2573.57 132
2573.68 128
2573.80 122
2573.92 114
2574.03 103
2574.15 91
2574.27 78
2574.38 63
2574.50 49
2574.62 34
2574.73 20
2574.85 7
2574.96 0
2575.08 0
2575.20 0
2575.31 0
2575.43 0
2575.55 0
2575.66 0
2575.78 0
2575.90 2
2576.01 11
2576.13 21
2576.25 31
2576.36 41
2576.48 50
2576.60 60
2576.71 69
2576.83 77
2576.94 85
2577.06 93
2577.18 101
2577.29 110
2577.41 119
2577.53 129
2577.64 137
2577.76 145
2577.88 151
2577.99 156
2578.11 158
2578.23 161
2578.34 164
2578.46 167
2578.58 172
2578.69 178
2578.81 183
2578.93 188
2579.04 191
2579.16 191
2579.28 187
2579.39 180
2579.51 169
2579.63 155
2579.74 140
2579.86 125
2579.97 113
2580.09 103
2580.21 98
2580.32 98
2580.44 103
2580.56 112
2580.67 123
2580.79 135
2580.91 145
2581.02 150
2581.14 151
2581.26 145
2581.37 133
2581.49 119
2581.61 102
2581.72 87
2581.84 72
2581.96 61
2582.07 51
2582.19 43
2582.31 38
2582.42 33
2582.54 31
2582.66 31
2582.77 34
2582.89 40
2583.01 47
2583.12 55
2583.24 61
2583.36 67
2583.47 69
2583.59 70
2583.71 71
2583.82 72
2583.94 76
2584.06 82
2584.17 92
2584.29 104
2584.41 116
2584.52 128
2584.64 138
2584.76 143
2584.87 144
2584.99 141
2585.11 135
2585.22 125
2585.34 115
2585.46 104
2585.57 94
2585.69 84
2585.81 75
2585.92 67
2586.04 62
2586.16 59
2586.27 57
2586.39 57
2586.51 58
2586.62 58
2586.74 57
2586.86 54
2586.97 49
2587.09 43
2587.21 37
2587.32 30
2587.44 24
2587.56 18
2587.67 12
2587.79 7
2587.91 3
2588.02 0
2588.14 0
2588.26 0
2588.38 0
2588.49 0
2588.61 0
2588.73 0
2588.84 0
2588.96 1
2589.08 9
2589.19 19
2589.31 29
2589.43 39
2589.54 47
2589.66 54
2589.78 57
2589.89 57
2590.01 54
2590.13 48
2590.24 41
2590.36 34
2590.48 28
2590.59 25
2590.71 26
2590.83 30
2590.94 38
2591.06 49
2591.18 61
2591.29 74
2591.41 85
2591.53 94
2591.65 100
2591.76 102
2591.88 102
2592.00 100
2592.11 97
2592.23 92
2592.35 88
2592.46 84
2592.58 80
2592.70 76
2592.81 72
2592.93 67
2593.05 62
2593.16 57
2593.28 51
2593.40 46
2593.52 42
2593.63 39
2593.75 38
2593.87 38
2593.98 38
2594.10 38
2594.22 38
2594.33 37
2594.45 35
2594.57 32
2594.68 30
2594.80 28
2594.92 28
2595.03 29
2595.15 31
2595.27 33
2595.39 33
2595.50 32
2595.62 28
2595.74 23
2595.85 17
2595.97 13
2596.09 12
2596.20 17
2596.32 28
2596.44 44
2596.55 63
2596.67 83
2596.79 100
2596.91 111
2597.02 116
2597.14 112
2597.26 103
2597.37 89
2597.49 74
2597.61 61
2597.72 51
2597.84 45
2597.96 44
2598.08 47
2598.19 52
2598.31 58
2598.43 64
2598.54 68
2598.66 70
2598.78 70
2598.89 69
2599.01 66
2599.13 63
2599.25 60
2599.36 58
2599.48 57
2599.60 58
2599.71 60
2599.83 64
2599.95 69
2600.06 74
2600.18 79
2600.30 84
2600.42 89
2600.53 95
2600.65 103
2600.77 112
2600.88 122
2601.00 132
2601.12 140
2601.24 145
2601.35 148
2601.47 148
2601.59 146
2601.70 143
2601.82 140
2601.94 136
2602.05 132
2602.17 127
2602.29 121
2602.41 114
2602.52 105
2602.64 97
2602.76 90
2602.87 87
2602.99 87
2603.11 92
2603.23 101
2603.34 112
2603.46 123
2603.58 133
2603.69 143
2603.81 151
2603.93 159
2604.05 167
2604.16 176
2604.28 186
2604.40 195
2604.51 203
2604.63 208
2604.75 211
2604.86 211
2604.98 208
2605.10 205
2605.22 202
2605.33 202
2605.45 203
2605.57 208
2605.68 215
2605.80 224
2605.92 235
2606.04 247
2606.15 262
2606.27 281
2606.39 304
2606.51 333
2606.62 369
2606.74 410
2606.86 455
2606.97 504
2607.09 554
2607.21 603
2607.33 652
2607.44 698
2607.56 742
2607.68 783
2607.79 821
2607.91 855
2608.03 886
2608.15 914
2608.26 940
2608.38 967
2608.50 997
2608.61 1034
2608.73 1077
2608.85 1127
2608.97 1182
2609.08 1240
2609.20 1295
2609.32 1344
2609.44 1384
2609.55 1414
2609.67 1435
2609.79 1448
2609.90 1455
2610.02 1460
2610.14 1465
2610.26 1471
2610.37 1477
2610.49 1482
2610.61 1484
2610.72 1481
2610.84 1472
2610.96 1457
2611.08 1438
2611.19 1417
2611.31 1395
2611.43 1374
2611.55 1354
2611.66 1335
2611.78 1315
2611.90 1294
2612.02 1270
2612.13 1244
2612.25 1216
2612.37 1187
2612.48 1159
2612.60 1131
2612.72 1105
2612.84 1078
2612.95 1051
2613.07 1023
2613.19 993
2613.31 962
2613.42 928
2613.54 893
2613.66 856
2613.77 818
2613.89 780
2614.01 743
2614.13 707
2614.24 673
2614.36 642
2614.48 615
2614.60 589
2614.71 565
2614.83 540
2614.95 515
2615.07 488
2615.18 460
2615.30 432
2615.42 403
2615.54 376
2615.65 352
2615.77 332
2615.89 315
2616.00 302
2616.12 292
2616.24 284
2616.36 277
2616.47 270
2616.59 261
2616.71 249
2616.83 236
2616.94 221
2617.06 205
2617.18 189
2617.30 174
2617.41 159
2617.53 147
2617.65 136
2617.77 127
2617.88 120
2618.00 116
2618.12 114
2618.24 116
2618.35 122
2618.47 131
2618.59 144
2618.71 158
2618.82 173
2618.94 185
2619.06 195
2619.17 200
2619.29 203
2619.41 202
2619.53 199
2619.64 194
2619.76 188
2619.88 182
2620.00 175
2620.11 169
2620.23 163
2620.35 159
2620.47 158
2620.58 159
2620.70 163
2620.82 168
2620.94 173
2621.05 177
2621.17 180
2621.29 181
2621.41 182
2621.52 182
2621.64 181
2621.76 180
2621.88 178
2621.99 175
2622.11 171
2622.23 167
2622.35 166
2622.46 168
2622.58 174
2622.70 184
2622.82 197
2622.93 211
2623.05 223
2623.17 232
2623.29 236
2623.41 237
2623.52 234
2623.64 229
2623.76 222
2623.88 216
2623.99 211
2624.11 207
2624.23 206
2624.35 206
2624.46 206
2624.58 207
2624.70 207
2624.82 207
2624.93 205
2625.05 202
2625.17 197
2625.29 189
2625.40 178
2625.52 164
2625.64 148
2625.76 131
2625.87 115
2625.99 101
2626.11 90
2626.23 82
2626.34 76
2626.46 69
2626.58 60
2626.70 47
2626.82 31
2626.93 15
2627.05 0
2627.17 0
2627.29 0
2627.40 0
2627.52 0
2627.64 0
2627.76 0
2627.87 0
2627.99 5
2628.11 10
2628.23 13
2628.34 14
2628.46 15
2628.58 13
2628.70 11
2628.82 10
2628.93 10
2629.05 13
2629.17 19
2629.29 28
2629.40 39
2629.52 50
2629.64 59
2629.76 66
2629.87 71
2629.99 73
2630.11 72
2630.23 70
2630.35 68
2630.46 65
2630.58 64
2630.70 64
2630.82 67
2630.93 72
2631.05 80
2631.17 89
2631.29 97
2631.40 105
2631.52 110
2631.64 112
2631.76 110
2631.88 105
2631.99 97
2632.11 89
2632.23 79
2632.35 71
2632.46 64
2632.58 58
2632.70 54
2632.82 50
2632.94 47
2633.05 44
2633.17 41
2633.29 37
2633.41 34
2633.52 30
2633.64 25
2633.76 21
2633.88 16
2634.00 13
2634.11 12
2634.23 14
2634.35 19
2634.47 28
2634.58 39
2634.70 51
2634.82 64
2634.94 76
2635.06 86
2635.17 93
2635.29 96
2635.41 97
2635.53 96
2635.64 94
2635.76 91
2635.88 88
2636.00 84
2636.12 80
2636.23 75
2636.35 68
2636.47 60
2636.59 51
2636.71 40
2636.82 29
2636.94 18
2637.06 9
2637.18 1
2637.29 0
2637.41 0
2637.53 0
2637.65 4
2637.77 11
2637.88 18
2638.00 24
2638.12 27
2638.24 27
2638.36 23
2638.47 17
2638.59 10
2638.71 3
2638.83 0
2638.94 0
2639.06 0
2639.18 0
2639.30 0
2639.42 0
2639.53 0
2639.65 0
2639.77 3
2639.89 22
2640.01 44
2640.12 68
2640.24 90
2640.36 108
2640.48 121
2640.60 129
2640.71 132
2640.83 131
2640.95 129
2641.07 126
2641.19 121
2641.30 115
2641.42 106
2641.54 97
2641.66 86
2641.78 77
2641.89 71
2642.01 68
2642.13 69
2642.25 74
2642.36 80
2642.48 86
2642.60 90
2642.72 91
2642.84 89
2642.95 85
2643.07 79
2643.19 74
2643.31 70
2643.43 69
2643.54 70
2643.66 74
2643.78 80
2643.90 86
2644.02 91
2644.13 94
2644.25 94
2644.37 92
2644.49 89
2644.61 86
2644.72 83
2644.84 81
2644.96 82
2645.08 83
2645.20 84
2645.32 83
2645.43 80
2645.55 73
2645.67 62
2645.79 49
2645.91 34
2646.02 18
2646.14 4
2646.26 0
2646.38 0
2646.50 0
2646.61 0
2646.73 0
2646.85 0
2646.97 0
2647.09 0
2647.20 3
2647.32 11
2647.44 20
2647.56 31
2647.68 43
2647.79 57
2647.91 72
2648.03 88
2648.15 103
2648.27 115
2648.38 124
2648.50 129
2648.62 132
2648.74 133
2648.86 133
2648.98 133
2649.09 135
2649.21 138
2649.33 142
2649.45 148
2649.57 154
2649.68 162
2649.80 170
2649.92 178
2650.04 185
2650.16 191
2650.28 192
2650.39 191
2650.51 187
2650.63 181
2650.75 176
2650.87 172
2650.98 171
2651.10 171
2651.22 171
2651.34 169
2651.46 164
2651.57 155
2651.69 143
2651.81 130
2651.93 118
2652.05 110
2652.17 105
2652.28 105
2652.40 108
2652.52 113
2652.64 119
2652.76 124
2652.87 128
2652.99 131
2653.11 134
2653.23 137
2653.35 140
2653.47 144
2653.58 148
2653.70 154
2653.82 159
2653.94 164
2654.06 167
2654.18 167
2654.29 164
2654.41 156
2654.53 143
2654.65 128
2654.77 111
2654.88 95
2655.00 82
2655.12 72
2655.24 66
2655.36 65
2655.48 67
2655.59 73
2655.71 83
2655.83 97
2655.95 113
2656.07 130
2656.19 147
2656.30 161
2656.42 172
2656.54 177
2656.66 178
2656.78 176
2656.90 171
2657.01 166
2657.13 163
2657.25 161
2657.37 162
2657.49 162
2657.61 160
2657.72 156
2657.84 148
2657.96 138
2658.08 125
2658.20 112
2658.32 102
2658.43 94
2658.55 90
2658.67 88
2658.79 89
2658.91 91
2659.03 94
2659.14 98
2659.26 104
2659.38 110
2659.50 119
2659.62 129
2659.74 140
2659.85 153
2659.97 165
2660.09 176
2660.21 184
2660.33 189
2660.45 190
2660.56 187
2660.68 181
2660.80 172
2660.92 162
2661.04 151
2661.16 140
2661.27 129
2661.39 118
2661.51 107
2661.63 98
2661.75 89
2661.87 82
2661.98 76
2662.10 71
2662.22 65
2662.34 58
2662.46 50
2662.58 40
2662.70 30
2662.81 21
2662.93 15
2663.05 13
2663.17 14
2663.29 20
2663.41 27
2663.52 36
2663.64 42
2663.76 46
2663.88 46
2664.00 43
2664.12 37
2664.24 30
2664.35 24
2664.47 17
2664.59 13
2664.71 9
2664.83 7
2664.95 7
2665.06 9
2665.18 14
2665.30 20
2665.42 27
2665.54 35
2665.66 41
2665.78 46
2665.89 49
2666.01 50
2666.13 50
2666.25 48
2666.37 45
2666.49 42
2666.60 39
2666.72 35
2666.84 30
2666.96 24
2667.08 18
2667.20 10
2667.32 2
2667.43 0
2667.55 0
2667.67 0
2667.79 0
2667.91 0
2668.03 0
2668.15 0
2668.26 5
2668.38 27
2668.50 50
2668.62 71
2668.74 87
2668.86 97
2668.98 101
2669.09 100
2669.21 97
2669.33 94
2669.45 94
2669.57 97
2669.69 103
2669.81 112
2669.92 121
2670.04 129
2670.16 134
2670.28 136
2670.40 134
2670.52 129
2670.64 123
2670.75 117
2670.87 113
2670.99 110
2671.11 108
2671.23 107
2671.35 106
2671.47 104
2671.58 99
2671.70 92
2671.82 83
2671.94 72
2672.06 60
2672.18 47
2672.30 33
2672.42 20
2672.53 7
2672.65 0
2672.77 0
2672.89 0
2673.01 0
2673.13 0
2673.25 0
2673.36 13
2673.48 28
2673.60 41
2673.72 51
2673.84 56
2673.96 56
2674.08 50
2674.20 40
2674.31 28
2674.43 15
2674.55 3
2674.67 0
2674.79 0
2674.91 0
2675.03 0
2675.14 0
2675.26 0
2675.38 0
2675.50 0
2675.62 6
2675.74 10
2675.86 13
2675.98 16
2676.09 18
2676.21 22
2676.33 28
2676.45 36
2676.57 48
2676.69 62
2676.81 77
2676.93 93
2677.04 108
2677.16 121
2677.28 130
2677.40 137
2677.52 142
2677.64 146
2677.76 151
2677.88 157
2677.99 165
2678.11 175
2678.23 186
2678.35 198
2678.47 210
2678.59 219
2678.71 227
2678.83 231
2678.94 233
2679.06 234
2679.18 234
2679.30 234
2679.42 234
2679.54 236
2679.66 239
2679.78 242
2679.89 246
2680.01 249
2680.13 253
2680.25 256
2680.37 257
2680.49 257
2680.61 254
2680.73 249
2680.85 241
2680.96 233
2681.08 225
2681.20 221
2681.32 219
2681.44 223
2681.56 230
2681.68 239
2681.80 250
2681.91 260
2682.03 269
2682.15 276
2682.27 281
2682.39 282
2682.51 281
2682.63 276
2682.75 270
2682.87 261
2682.98 253
2683.10 245
2683.22 239
2683.34 235
2683.46 232
2683.58 229
2683.70 225
2683.82 220
2683.94 214
2684.05 207
2684.17 200
2684.29 196
2684.41 194
2684.53 195
2684.65 199
2684.77 207
2684.89 218
2685.01 231
2685.12 247
2685.24 264
2685.36 282
2685.48 300
2685.60 317
2685.72 331
2685.84 342
2685.96 349
2686.08 354
2686.20 356
2686.31 357
2686.43 360
2686.55 365
2686.67 372
2686.79 383
2686.91 397
2687.03 414
2687.15 434
2687.27 458
2687.38 485
2687.50 515
2687.62 547
2687.74 578
2687.86 608
2687.98 634
2688.10 657
2688.22 675
2688.34 690
2688.46 701
2688.57 711
2688.69 718
2688.81 724
2688.93 729
2689.05 733
2689.17 737
2689.29 741
2689.41 748
2689.53 757
2689.65 770
2689.76 786
2689.88 806
2690.00 827
2690.12 850
2690.24 872
2690.36 894
2690.48 913
2690.60 930
2690.72 944
2690.84 953
2690.96 959
2691.07 962
2691.19 962
2691.31 958
2691.43 952
2691.55 945
2691.67 939
2691.79 938
2691.91 942
2692.03 958
2692.15 987
2692.27 1032
2692.38 1093
2692.50 1168
2692.62 1254
2692.74 1345
2692.86 1437
2692.98 1528
2693.10 1615
2693.22 1699
2693.34 1783
2693.46 1871
2693.58 1964
2693.69 2067
2693.81 2178
2693.93 2299
2694.05 2425
2694.17 2554
2694.29 2681
2694.41 2804
2694.53 2922
2694.65 3034
2694.77 3143
2694.89 3251
2695.00 3359
2695.12 3468
2695.24 3577
2695.36 3684
2695.48 3785
2695.60 3877
2695.72 3957
2695.84 4026
2695.96 4084
2696.08 4133
2696.20 4174
2696.32 4209
2696.43 4238
2696.55 4259
2696.67 4270
2696.79 4267
2696.91 4248
2697.03 4213
2697.15 4164
2697.27 4107
2697.39 4044
2697.51 3979
2697.63 3913
2697.75 3845
2697.86 3774
2697.98 3696
2698.10 3610
2698.22 3514
2698.34 3412
2698.46 3304
2698.58 3194
2698.70 3083
2698.82 2973
2698.94 2863
2699.06 2756
2699.18 2651
2699.30 2549
2699.41 2452
2699.53 2360
2699.65 2275
2699.77 2195
2699.89 2120
2700.01 2048
2700.13 1979
2700.25 1910
2700.37 1839
2700.49 1767
2700.61 1691
2700.73 1615
2700.85 1538
2700.97 1464
2701.08 1394
2701.20 1330
2701.32 1274
2701.44 1224
2701.56 1180
2701.68 1141
2701.80 1105
2701.92 1071
2702.04 1037
2702.16 1004
2702.28 971
2702.40 940
2702.52 910
2702.64 882
2702.75 858
2702.87 837
2702.99 819
2703.11 803
2703.23 786
2703.35 766
2703.47 744
2703.59 717
2703.71 688
2703.83 656
2703.95 624
2704.07 593
2704.19 566
2704.31 543
2704.43 521
2704.54 500
2704.66 477
2704.78 452
2704.90 422
2705.02 390
2705.14 355
2705.26 322
2705.38 292
2705.50 269
2705.62 252
2705.74 242
2705.86 238
2705.98 238
2706.10 237
2706.22 234
2706.34 226
2706.45 214
2706.57 197
2706.69 178
2706.81 160
2706.93 145
2707.05 135
2707.17 131
2707.29 132
2707.41 135
2707.53 139
2707.65 141
2707.77 140
2707.89 134
2708.01 126
2708.13 117
2708.25 108
2708.37 102
2708.48 99
2708.60 99
2708.72 100
2708.84 102
2708.96 103
2709.08 105
2709.20 105
2709.32 105
2709.44 105
2709.56 104
2709.68 102
2709.80 100
2709.92 97
2710.04 96
2710.16 95
2710.28 97
2710.40 101
2710.52 107
2710.63 115
2710.75 124
2710.87 132
2710.99 138
2711.11 142
2711.23 142
2711.35 140
2711.47 136
2711.59 132
2711.71 129
2711.83 128
2711.95 132
2712.07 139
2712.19 149
2712.31 162
2712.43 176
2712.55 191
2712.67 204
2712.79 217
2712.91 229
2713.03 241
2713.14 252
2713.26 262
2713.38 271
2713.50 278
2713.62 284
2713.74 288
2713.86 292
2713.98 296
2714.10 300
2714.22 305
2714.34 309
2714.46 312
2714.58 311
2714.70 307
2714.82 297
2714.94 283
2715.06 267
2715.18 251
2715.30 237
2715.42 227
2715.54 221
2715.66 221
2715.78 225
2715.89 232
2716.01 240
2716.13 248
2716.25 254
2716.37 257
2716.49 256
2716.61 251
2716.73 243
2716.85 231
2716.97 218
2717.09 203
2717.21 188
2717.33 173
2717.45 159
2717.57 146
2717.69 135
2717.81 126
2717.93 120
2718.05 118
2718.17 118
2718.29 121
2718.41 124
2718.53 128
2718.65 130
2718.77 130
2718.89 129
2719.01 128
2719.13 128
2719.24 130
2719.36 137
2719.48 146
2719.60 158
2719.72 171
2719.84 183
2719.96 194
2720.08 206
2720.20 218
2720.32 233
2720.44 251
2720.56 272
2720.68 297
2720.80 322
2720.92 346
2721.04 367
2721.16 383
2721.28 394
2721.40 400
2721.52 401
2721.64 400
2721.76 398
2721.88 397
2722.00 399
2722.12 404
2722.24 411
2722.36 418
2722.48 424
2722.60 424
2722.72 420
2722.84 409
2722.96 394
2723.08 377
2723.20 361
2723.32 347
2723.44 336
2723.55 327
2723.67 317
2723.79 306
2723.91 290
2724.03 270
2724.15 246
2724.27 220
2724.39 194
2724.51 170
2724.63 149
2724.75 132
2724.87 121
2724.99 114
2725.11 110
2725.23 108
2725.35 105
2725.47 101
2725.59 94
2725.71 83
2725.83 70
2725.95 55
2726.07 40
2726.19 27
2726.31 18
2726.43 14
2726.55 15
2726.67 21
2726.79 31
2726.91 45
2727.03 61
2727.15 77
2727.27 91
2727.39 103
2727.51 110
2727.63 114
2727.75 114
2727.87 111
2727.99 106
2728.11 99
2728.23 91
2728.35 83
2728.47 72
2728.59 60
2728.71 46
2728.83 30
2728.95 14
2729.07 0
2729.19 0
2729.31 0
2729.43 0
2729.55 0
2729.67 0
2729.79 4
2729.91 17
2730.03 29
2730.15 40
2730.27 47
2730.39 52
2730.51 55
2730.63 56
2730.75 55
2730.87 53
2730.99 51
2731.11 49
2731.23 47
2731.35 46
2731.47 45
2731.59 45
2731.71 44
2731.83 42
2731.95 39
2732.07 36
2732.19 31
2732.31 27
2732.43 23
2732.54 19
2732.66 15
2732.78 10
2732.90 5
2733.02 0
2733.14 0
2733.26 0
2733.38 0
2733.50 0
2733.62 0
2733.74 0
2733.86 0
2733.98 1
2734.10 3
2734.22 5
2734.34 6
2734.46 6
2734.58 7
2734.70 8
2734.82 10
2734.94 12
2735.06 15
2735.18 19
2735.30 24
2735.42 30
2735.55 37
2735.67 43
2735.79 47
2735.91 48
2736.03 45
2736.15 39
2736.27 30
2736.39 20
2736.51 11
2736.63 6
2736.75 4
2736.87 8
2736.99 15
2737.11 25
2737.23 35
2737.35 46
2737.47 55
2737.59 63
2737.71 70
2737.83 74
2737.95 77
2738.07 77
2738.19 74
2738.31 69
2738.43 61
2738.55 52
2738.67 43
2738.79 35
2738.91 29
2739.03 26
2739.15 26
2739.27 28
2739.39 31
2739.51 35
2739.63 38
2739.75 41
2739.87 44
2739.99 47
2740.11 49
2740.23 51
2740.35 51
2740.47 49
2740.59 45
2740.71 39
2740.83 33
2740.95 27
2741.07 20
2741.19 15
2741.31 11
2741.43 8
2741.55 4
2741.67 2
2741.79 2
2741.91 4
2742.03 10
2742.15 19
2742.27 30
2742.39 43
2742.51 56
2742.63 67
2742.75 76
2742.87 80
2742.99 82
2743.11 81
2743.23 78
2743.35 73
2743.47 67
2743.59 61
2743.71 54
2743.83 48
2743.95 43
2744.07 40
2744.19 37
2744.31 37
2744.43 37
2744.55 39
2744.68 42
2744.80 45
2744.92 50
2745.04 55
2745.16 62
2745.28 70
2745.40 79
2745.52 90
2745.64 101
2745.76 112
2745.88 123
2746.00 132
2746.12 140
2746.24 145
2746.36 149
2746.48 152
2746.60 155
2746.72 159
2746.84 165
2746.96 174
2747.08 185
2747.20 196
2747.32 207
2747.44 217
2747.56 225
2747.68 231
2747.80 236
2747.92 242
2748.04 247
2748.16 251
2748.28 255
2748.40 257
2748.52 256
2748.64 252
2748.76 245
2748.88 237
2749.01 228
2749.13 219
2749.25 211
2749.37 204
2749.49 199
2749.61 194
2749.73 190
2749.85 187
2749.97 186
2750.09 187
2750.21 189
2750.33 191
2750.45 192
2750.57 191
2750.69 186
2750.81 178
2750.93 166
2751.05 151
2751.17 135
2751.29 119
2751.41 107
2751.53 97
2751.65 93
2751.77 93
2751.89 96
2752.01 101
2752.13 107
2752.26 113
2752.38 117
2752.50 118
2752.62 117
2752.74 113
2752.86 107
2752.98 98
2753.10 88
2753.22 77
2753.34 66
2753.46 58
2753.58 51
2753.70 47
2753.82 45
2753.94 43
2754.06 42
2754.18 39
2754.30 34
2754.42 29
2754.54 24
2754.66 20
2754.78 17
2754.90 17
2755.03 17
2755.15 19
2755.27 19
2755.39 20
2755.51 20
2755.63 22
2755.75 28
2755.87 37
2755.99 50
2756.11 66
2756.23 83
2756.35 97
2756.47 107
2756.59 110
2756.71 108
2756.83 102
2756.95 92
2757.07 81
2757.19 71
2757.31 63
2757.43 55
2757.56 49
2757.68 43
2757.80 37
2757.92 31
2758.04 26
2758.16 22
2758.28 19
2758.40 17
2758.52 18
2758.64 19
2758.76 22
2758.88 23
2759.00 24
2759.12 23
2759.24 20
2759.36 14
2759.48 7
2759.60 0
2759.72 0
2759.85 0
2759.97 0
2760.09 0
2760.21 0
2760.33 0
2760.45 0
2760.57 2
2760.69 10
2760.81 18
2760.93 23
2761.05 25
2761.17 23
2761.29 19
2761.41 12
2761.53 3
2761.65 0
2761.77 0
2761.90 0
2762.02 0
2762.14 0
2762.26 0
2762.38 0
2762.50 0
2762.62 3
2762.74 8
2762.86 14
2762.98 20
2763.10 28
2763.22 37
2763.34 47
2763.46 56
2763.58 63
2763.70 69
2763.83 74
2763.95 77
2764.07 82
2764.19 89
2764.31 100
2764.43 115
2764.55 134
2764.67 156
2764.79 178
2764.91 199
2765.03 219
2765.15 235
2765.27 251
2765.39 267
2765.52 284
2765.64 305
2765.76 329
2765.88 356
2766.00 385
2766.12 416
2766.24 447
2766.36 477
2766.48 507
2766.60 535
2766.72 561
2766.84 584
2766.96 603
2767.08 617
2767.20 627
2767.33 633
2767.45 636
2767.57 639
2767.69 645
2767.81 655
2767.93 672
2768.05 696
2768.17 725
2768.29 760
2768.41 796
2768.53 829
2768.65 856
2768.77 875
2768.90 883
2769.02 881
2769.14 869
2769.26 851
2769.38 828
2769.50 805
2769.62 783
2769.74 764
2769.86 748
2769.98 736
2770.10 725
2770.22 714
2770.34 702
2770.47 687
2770.59 667
2770.71 644
2770.83 617
2770.95 587
2771.07 557
2771.19 528
2771.31 502
2771.43 480
2771.55 462
2771.67 448
2771.79 435
2771.92 423
2772.04 410
2772.16 393
2772.28 372
2772.40 347
2772.52 320
2772.64 291
2772.76 263
2772.88 236
2773.00 213
2773.12 194
2773.24 179
2773.37 169
2773.49 163
2773.61 160
2773.73 159
2773.85 160
2773.97 161
2774.09 162
2774.21 161
2774.33 159
2774.45 157
2774.57 153
2774.69 150
2774.82 147
2774.94 145
2775.06 144
2775.18 144
2775.30 146
2775.42 150
2775.54 157
2775.66 167
2775.78 178
2775.90 189
2776.02 199
2776.15 206
2776.27 208
2776.39 205
2776.51 196
2776.63 183
2776.75 168
2776.87 152
2776.99 139
2777.11 128
2777.23 120
2777.36 115
2777.48 112
2777.60 112
2777.72 114
2777.84 117
2777.96 123
2778.08 133
2778.20 145
2778.32 158
2778.44 173
2778.56 185
2778.69 194
2778.81 198
2778.93 196
2779.05 189
2779.17 178
2779.29 164
2779.41 149
2779.53 133
2779.65 119
2779.77 105
2779.90 92
2780.02 79
2780.14 66
2780.26 55
2780.38 47
2780.50 42
2780.62 43
2780.74 49
2780.86 59
2780.98 72
2781.11 84
2781.23 94
2781.35 100
2781.47 100
2781.59 95
2781.71 86
2781.83 75
2781.95 62
2782.07 51
2782.20 41
2782.32 34
2782.44 28
2782.56 25
2782.68 24
2782.80 25
2782.92 29
2783.04 34
2783.16 40
2783.28 48
2783.41 54
2783.53 59
2783.65 61
2783.77 59
2783.89 54
2784.01 45
2784.13 35
2784.25 23
2784.37 11
2784.50 1
2784.62 0
2784.74 0
2784.86 0
2784.98 0
2785.10 0
2785.22 0
2785.34 0
2785.46 0
2785.59 2
2785.71 9
2785.83 15
2785.95 20
2786.07 23
2786.19 21
2786.31 17
2786.43 9
2786.55 0
2786.68 0
2786.80 0
2786.92 0
2787.04 0
2787.16 0
2787.28 0
2787.40 10
2787.52 20
2787.65 29
2787.77 36
2787.89 39
2788.01 40
2788.13 39
2788.25 37
2788.37 33
2788.49 30
2788.61 28
2788.74 27
2788.86 29
2788.98 34
2789.10 41
2789.22 49
2789.34 59
2789.46 70
2789.58 80
2789.71 90
2789.83 101
2789.95 110
2790.07 120
2790.19 128
2790.31 136
2790.43 142
2790.55 146
2790.68 148
2790.80 149
2790.92 147
2791.04 145
2791.16 140
2791.28 134
2791.40 127
2791.52 117
2791.65 106
2791.77 93
2791.89 81
2792.01 68
2792.13 57
2792.25 48
2792.37 42
2792.49 39
2792.62 38
2792.74 40
2792.86 42
2792.98 45
2793.10 46
2793.22 46
2793.34 44
2793.46 40
2793.59 35
2793.71 30
2793.83 26
2793.95 23
2794.07 21
2794.19 22
2794.31 25
2794.43 31
2794.56 38
2794.68 48
2794.80 58
2794.92 69
2795.04 79
2795.16 87
2795.28 92
2795.41 94
2795.53 92
2795.65 87
2795.77 79
2795.89 69
2796.01 57
2796.13 46
2796.25 37
2796.38 30
2796.50 26
2796.62 26
2796.74 28
2796.86 32
2796.98 38
2797.10 43
2797.23 46
2797.35 46
2797.47 42
2797.59 36
2797.71 27
2797.83 17
2797.95 7
2798.08 0
2798.20 0
2798.32 0
2798.44 0
2798.56 0
2798.68 0
2798.80 0
2798.93 0
2799.05 0
2799.17 3
2799.29 11
2799.41 19
2799.53 29
2799.65 39
2799.78 49
2799.90 59
2800.02 69
2800.14 78
2800.26 87
2800.38 95
2800.50 101
2800.63 106
2800.75 108
2800.87 107
2800.99 103
2801.11 96
2801.23 86
2801.35 74
2801.48 61
2801.60 47
2801.72 35
2801.84 25
2801.96 19
2802.08 17
2802.20 20
2802.33 26
2802.45 34
2802.57 45
2802.69 56
2802.81 67
2802.93 78
2803.05 90
2803.18 101
2803.30 111
2803.42 118
2803.54 123
2803.66 125
2803.78 123
2803.91 118
2804.03 111
2804.15 103
2804.27 96
2804.39 90
2804.51 86
2804.63 85
2804.76 87
2804.88 90
2805.00 95
2805.12 99
2805.24 101
2805.36 102
2805.49 101
2805.61 100
2805.73 99
2805.85 102
2805.97 107
2806.09 117
2806.21 128
2806.34 140
2806.46 151
2806.58 158
2806.70 163
2806.82 165
2806.94 164
2807.07 164
2807.19 164
2807.31 165
2807.43 166
2807.55 166
2807.67 164
2807.80 160
2807.92 155
2808.04 150
2808.16 144
2808.28 141
2808.40 138
2808.53 136
2808.65 135
2808.77 133
2808.89 131
2809.01 129
2809.13 128
2809.26 130
2809.38 133
2809.50 138
2809.62 143
2809.74 145
2809.86 144
2809.98 139
2810.11 130
2810.23 119
2810.35 108
2810.47 100
2810.59 96
2810.71 98
2810.84 104
2810.96 113
2811.08 124
2811.20 133
2811.32 141
2811.45 144
2811.57 143
2811.69 140
2811.81 134
2811.93 129
2812.05 124
2812.18 120
2812.30 118
2812.42 116
2812.54 114
2812.66 112
2812.78 110
2812.91 109
2813.03 110
2813.15 114
2813.27 120
2813.39 128
2813.51 135
2813.64 141
2813.76 142
2813.88 139
2814.00 132
2814.12 123
2814.24 113
2814.37 104
2814.49 96
2814.61 92
2814.73 89
2814.85 89
2814.98 91
2815.10 95
2815.22 101
2815.34 111
2815.46 122
2815.58 135
2815.71 148
2815.83 159
2815.95 169
2816.07 175
2816.19 180
2816.31 184
2816.44 188
2816.56 193
2816.68 196
2816.80 198
2816.92 197
2817.05 191
2817.17 182
2817.29 170
2817.41 158
2817.53 147
2817.65 139
2817.78 135
2817.90 136
2818.02 139
2818.14 143
2818.26 145
2818.39 144
2818.51 140
2818.63 134
2818.75 126
2818.87 118
2818.99 113
2819.12 111
2819.24 112
2819.36 116
2819.48 122
2819.60 128
2819.73 134
2819.85 139
2819.97 142
2820.09 144
2820.21 145
2820.34 146
2820.46 148
2820.58 149
2820.70 151
2820.82 152
2820.94 151
2821.07 147
2821.19 141
2821.31 131
2821.43 120
2821.55 107
2821.68 96
2821.80 86
2821.92 81
2822.04 79
2822.16 81
2822.29 85
2822.41 89
2822.53 91
2822.65 92
2822.77 89
2822.90 85
2823.02 80
2823.14 75
2823.26 72
2823.38 71
2823.50 70
2823.63 68
2823.75 66
2823.87 61
2823.99 55
2824.11 49
2824.24 44
2824.36 41
2824.48 41
2824.60 45
2824.72 51
2824.85 58
2824.97 64
2825.09 69
2825.21 72
2825.33 73
2825.46 74
2825.58 76
2825.70 79
2825.82 83
2825.94 87
2826.07 90
2826.19 89
2826.31 83
2826.43 73
2826.55 59
2826.68 42
2826.80 26
2826.92 13
2827.04 4
2827.16 0
2827.29 0
2827.41 0
2827.53 0
2827.65 0
2827.77 0
2827.90 0
2828.02 0
2828.14 0
2828.26 0
2828.38 0
2828.51 4
2828.63 16
2828.75 29
2828.87 42
2829.00 52
2829.12 58
2829.24 59
2829.36 56
2829.48 49
2829.61 42
2829.73 35
2829.85 30
2829.97 29
2830.09 31
2830.22 35
2830.34 41
2830.46 46
2830.58 50
2830.70 51
2830.83 51
2830.95 48
2831.07 43
2831.19 37
2831.31 31
2831.44 26
2831.56 22
2831.68 21
2831.80 23
2831.93 28
2832.05 34
2832.17 41
2832.29 46
2832.41 48
2832.54 47
2832.66 42
2832.78 37
2832.90 32
2833.02 30
2833.15 32
2833.27 39
2833.39 50
2833.51 62
2833.64 75
2833.76 86
2833.88 95
2834.00 99
2834.12 99
2834.25 96
2834.37 90
2834.49 81
2834.61 69
2834.74 55
2834.86 40
2834.98 26
2835.10 13
2835.22 4
2835.35 1
2835.47 3
2835.59 10
2835.71 23
2835.83 38
2835.96 55
2836.08 71
2836.20 85
2836.32 96
2836.45 103
2836.57 106
2836.69 106
2836.81 102
2836.93 96
2837.06 87
2837.18 76
2837.30 65
2837.42 55
2837.55 45
2837.67 37
2837.79 31
2837.91 27
2838.04 24
2838.16 22
2838.28 22
2838.40 23
2838.52 26
2838.65 31
2838.77 38
2838.89 46
2839.01 55
2839.14 62
2839.26 67
2839.38 71
2839.50 72
2839.62 73
2839.75 75
2839.87 78
2839.99 82
2840.11 88
2840.24 93
2840.36 98
2840.48 101
2840.60 102
2840.73 101
2840.85 99
2840.97 98
2841.09 98
2841.21 100
2841.34 105
2841.46 112
2841.58 120
2841.70 129
2841.83 139
2841.95 147
2842.07 155
2842.19 161
2842.32 165
2842.44 166
2842.56 163
2842.68 157
2842.81 146
2842.93 133
2843.05 117
2843.17 101
2843.29 87
2843.42 75
2843.54 67
2843.66 62
2843.78 61
2843.91 62
2844.03 65
2844.15 67
2844.27 69
2844.40 71
2844.52 71
2844.64 69
2844.76 66
2844.89 62
2845.01 59
2845.13 57
2845.25 55
2845.38 54
2845.50 53
2845.62 50
2845.74 45
2845.87 38
2845.99 30
2846.11 22
2846.23 14
2846.35 8
2846.48 3
2846.60 0
2846.72 0
2846.84 0
2846.97 0
2847.09 0
2847.21 0
2847.33 0
2847.46 0
2847.58 6
2847.70 16
2847.82 22
2847.95 24
2848.07 20
2848.19 13
2848.31 3
2848.44 0
2848.56 0
2848.68 0
2848.80 0
2848.93 0
2849.05 0
2849.17 9
2849.29 22
2849.42 35
2849.54 47
2849.66 58
2849.78 68
2849.91 75
2850.03 80
2850.15 81
2850.27 79
2850.40 72
2850.52 62
2850.64 49
2850.76 35
2850.89 22
2851.01 12
2851.13 7
2851.25 7
2851.38 13
2851.50 23
2851.62 37
2851.74 52
2851.87 67
2851.99 79
2852.11 89
2852.23 95
2852.36 98
2852.48 98
2852.60 96
2852.73 94
2852.85 91
2852.97 88
2853.09 86
2853.22 85
2853.34 84
2853.46 85
2853.58 88
2853.71 94
2853.83 102
2853.95 112
2854.07 123
2854.20 135
2854.32 144
2854.44 148
2854.56 148
2854.69 141
2854.81 129
2854.93 115
2855.05 102
2855.18 91
2855.30 87
2855.42 88
2855.55 94
2855.67 105
2855.79 116
2855.91 127
2856.04 136
2856.16 140
2856.28 141
2856.40 139
2856.53 134
2856.65 129
2856.77 123
2856.89 119
2857.02 117
2857.14 119
2857.26 123
2857.38 129
2857.51 135
2857.63 140
2857.75 143
2857.88 143
2858.00 142
2858.12 141
2858.24 142
2858.37 146
2858.49 154
2858.61 163
2858.73 174
2858.86 185
2858.98 194
2859.10 200
2859.23 204
2859.35 205
2859.47 204
2859.59 201
2859.72 195
2859.84 186
2859.96 172
2860.08 155
2860.21 135
2860.33 114
2860.45 95
2860.58 79
2860.70 69
2860.82 65
2860.94 67
2861.07 72
2861.19 79
2861.31 85
2861.43 89
2861.56 91
2861.68 91
2861.80 91
2861.93 92
2862.05 94
2862.17 99
2862.29 105
2862.42 111
2862.54 117
2862.66 122
2862.79 125
2862.91 125
2863.03 122
2863.15 115
2863.28 107
2863.40 95
2863.52 83
2863.64 72
2863.77 63
2863.89 60
2864.01 63
2864.14 72
2864.26 86
2864.38 101
2864.50 116
2864.63 127
2864.75 133
2864.87 135
2865.00 132
2865.12 128
2865.24 123
2865.36 118
2865.49 114
2865.61 109
2865.73 103
2865.86 96
2865.98 86
2866.10 75
2866.22 64
2866.35 53
2866.47 43
2866.59 36
2866.72 33
2866.84 33
2866.96 37
2867.08 45
2867.21 56
2867.33 69
2867.45 82
2867.58 93
2867.70 101
2867.82 105
2867.94 105
2868.07 102
2868.19 98
2868.31 93
2868.44 88
2868.56 85
2868.68 83
2868.80 85
2868.93 90
2869.05 98
2869.17 108
2869.30 119
2869.42 130
2869.54 139
2869.67 146
2869.79 150
2869.91 151
2870.03 151
2870.16 151
2870.28 151
2870.40 154
2870.53 157
2870.65 161
2870.77 165
2870.90 167
2871.02 168
2871.14 166
2871.26 165
2871.39 165
2871.51 168
2871.63 174
2871.76 183
2871.88 195
2872.00 209
2872.12 222
2872.25 234
2872.37 245
2872.49 255
2872.62 266
2872.74 278
2872.86 292
2872.99 308
2873.11 324
2873.23 341
2873.35 356
2873.48 368
2873.60 377
2873.72 383
2873.85 385
2873.97 384
2874.09 381
2874.22 378
2874.34 375
2874.46 375
2874.59 377
2874.71 380
2874.83 384
2874.95 387
2875.08 387
2875.20 382
2875.32 374
2875.45 362
2875.57 348
2875.69 335
2875.82 324
2875.94 315
2876.06 307
2876.18 301
2876.31 293
2876.43 284
2876.55 273
2876.68 260
2876.80 247
2876.92 236
2877.05 227
2877.17 221
2877.29 218
2877.42 217
2877.54 218
2877.66 219
2877.79 219
2877.91 217
2878.03 213
2878.15 206
2878.28 196
2878.40 182
2878.52 165
2878.65 147
2878.77 128
2878.89 112
2879.02 98
2879.14 88
2879.26 81
2879.39 76
2879.51 73
2879.63 70
2879.76 66
2879.88 62
2880.00 57
2880.12 51
2880.25 45
2880.37 38
2880.49 30
2880.62 20
2880.74 10
2880.86 0
2880.99 0
2881.11 0
2881.23 0
2881.36 0
2881.48 0
2881.60 0
2881.73 0
2881.85 4
2881.97 10
2882.10 14
2882.22 16
2882.34 18
2882.47 20
2882.59 23
2882.71 27
2882.83 33
2882.96 41
2883.08 49
2883.20 57
2883.33 65
2883.45 70
2883.57 72
2883.70 72
2883.82 69
2883.94 64
2884.07 58
2884.19 52
2884.31 48
2884.44 44
2884.56 43
2884.68 43
2884.81 46
2884.93 50
2885.05 56
2885.18 62
2885.30 68
2885.42 74
2885.55 78
2885.67 81
2885.79 83
2885.92 84
2886.04 83
2886.16 80
2886.29 74
2886.41 66
2886.53 55
2886.66 44
2886.78 33
2886.90 24
2887.03 17
2887.15 14
2887.27 13
2887.40 15
2887.52 18
2887.64 21
2887.77 24
2887.89 27
2888.01 31
2888.14 36
2888.26 43
2888.38 50
2888.51 58
2888.63 65
2888.75 69
2888.88 71
2889.00 68
2889.12 62
2889.25 53
2889.37 43
2889.49 32
2889.62 22
2889.74 15
2889.86 12
2889.99 13
2890.11 17
2890.23 25
2890.36 35
2890.48 45
2890.60 55
2890.73 62
2890.85 67
2890.97 67
2891.10 65
2891.22 59
2891.34 53
2891.47 46
2891.59 40
2891.71 36
2891.84 35
2891.96 34
2892.08 35
2892.21 35
2892.33 35
2892.45 35
2892.58 35
2892.70 37
2892.82 41
2892.95 48
2893.07 57
2893.19 69
2893.32 82
2893.44 96
2893.56 109
2893.69 121
2893.81 132
2893.94 142
2894.06 150
2894.18 157
2894.31 161
2894.43 164
2894.55 164
2894.68 163
2894.80 162
2894.92 161
2895.05 161
2895.17 162
2895.29 166
2895.42 172
2895.54 179
2895.66 189
2895.79 201
2895.91 215
2896.03 230
2896.16 246
2896.28 260
2896.40 272
2896.53 280
2896.65 284
2896.78 284
2896.90 281
2897.02 276
2897.15 269
2897.27 263
2897.39 257
2897.52 253
2897.64 250
2897.76 250
2897.89 253
2898.01 259
2898.13 268
2898.26 279
2898.38 290
2898.50 299
2898.63 306
2898.75 308
2898.88 307
2899.00 304
2899.12 301
2899.25 299
2899.37 299
2899.49 301
2899.62 305
2899.74 307
2899.86 308
2899.99 307
2900.11 301
2900.23 292
2900.36 280
2900.48 267
2900.61 253
2900.73 242
2900.85 235
2900.98 233
2901.10 238
2901.22 249
2901.35 265
2901.47 283
2901.59 302
2901.72 319
2901.84 331
2901.97 339
2902.09 342
2902.21 342
2902.34 341
2902.46 339
2902.58 339
2902.71 339
2902.83 340
2902.95 339
2903.08 337
2903.20 332
2903.33 324
2903.45 316
2903.57 307
2903.70 299
2903.82 294
2903.94 291
2904.07 289
2904.19 289
2904.31 290
2904.44 291
2904.56 291
2904.69 289
2904.81 287
2904.93 283
2905.06 278
2905.18 272
2905.30 263
2905.43 252
2905.55 237
2905.68 220
2905.80 200
2905.92 180
2906.05 160
2906.17 142
2906.29 126
2906.42 114
2906.54 104
2906.67 97
2906.79 92
2906.91 91
2907.04 92
2907.16 95
2907.28 102
2907.41 110
2907.53 119
2907.66 125
2907.78 128
2907.90 127
2908.03 123
2908.15 116
2908.27 110
2908.40 108
2908.52 110
2908.65 118
2908.77 131
2908.89 144
2909.02 155
2909.14 162
2909.26 164
2909.39 160
2909.51 152
2909.64 143
2909.76 134
2909.88 127
2910.01 122
2910.13 119
2910.25 118
2910.38 117
2910.50 116
2910.63 114
2910.75 112
2910.87 109
2911.00 103
2911.12 96
2911.24 86
2911.37 75
2911.49 62
2911.62 49
2911.74 36
2911.86 26
2911.99 18
2912.11 12
2912.24 8
2912.36 4
2912.48 1
2912.61 0
2912.73 0
2912.85 0
2912.98 0
2913.10 0
2913.23 0
2913.35 0
2913.47 0
2913.60 11
2913.72 25
2913.85 38
2913.97 50
2914.09 60
2914.22 65
2914.34 66
2914.47 61
2914.59 52
2914.71 39
2914.84 25
2914.96 9
2915.08 0
2915.21 0
2915.33 0
2915.46 0
2915.58 0
2915.70 0
2915.83 0
2915.95 12
2916.08 26
2916.20 38
2916.32 47
2916.45 52
2916.57 52
2916.70 49
2916.82 44
2916.94 37
2917.07 32
2917.19 30
2917.32 32
2917.44 37
2917.56 46
2917.69 55
2917.81 65
2917.94 73
2918.06 79
2918.18 83
2918.31 86
2918.43 88
2918.56 90
2918.68 94
2918.80 98
2918.93 103
2919.05 109
2919.18 114
2919.30 117
2919.42 120
2919.55 122
2919.67 125
2919.80 128
2919.92 131
2920.04 136
2920.17 141
2920.29 146
2920.42 151
2920.54 157
2920.66 164
2920.79 174
2920.91 187
2921.04 203
2921.16 222
2921.28 242
2921.41 262
2921.53 278
2921.66 289
2921.78 295
2921.90 296
2922.03 292
2922.15 284
2922.28 273
2922.40 260
2922.52 247
2922.65 236
2922.77 227
2922.90 223
2923.02 225
2923.14 233
2923.27 244
2923.39 258
2923.52 270
2923.64 278
2923.76 279
2923.89 272
2924.01 256
2924.14 233
2924.26 205
2924.39 177
2924.51 151
2924.63 129
2924.76 115
2924.88 108
2925.01 106
2925.13 109
2925.25 112
2925.38 114
2925.50 114
2925.63 110
2925.75 102
2925.87 92
2926.00 80
2926.12 68
2926.25 56
2926.37 47
2926.50 39
2926.62 34
2926.74 32
2926.87 31
2926.99 31
2927.12 30
2927.24 28
2927.36 25
2927.49 21
2927.61 18
2927.74 16
2927.86 16
2927.99 19
2928.11 24
2928.23 30
2928.36 36
2928.48 42
2928.61 45
2928.73 48
2928.85 50
2928.98 52
2929.10 54
2929.23 55
2929.35 57
2929.48 59
2929.60 60
2929.72 60
2929.85 61
2929.97 63
2930.10 65
2930.22 70
2930.35 75
2930.47 82
2930.59 90
2930.72 97
2930.84 104
2930.97 108
2931.09 111
2931.21 112
2931.34 112
2931.46 111
2931.59 110
2931.71 110
2931.84 111
2931.96 113
2932.08 117
2932.21 124
2932.33 133
2932.46 146
2932.58 160
2932.71 175
2932.83 190
2932.95 203
2933.08 213
2933.20 221
2933.33 226
2933.45 231
2933.58 235
2933.70 239
2933.82 245
2933.95 253
2934.07 263
2934.20 275
2934.32 288
2934.45 303
2934.57 317
2934.69 331
2934.82 344
2934.94 357
2935.07 372
2935.19 392
2935.32 419
2935.44 455
2935.57 499
2935.69 549
2935.81 602
2935.94 653
2936.06 700
2936.19 742
2936.31 778
2936.44 811
2936.56 843
2936.68 877
2936.81 912
2936.93 949
2937.06 987
2937.18 1024
2937.31 1056
2937.43 1084
2937.55 1105
2937.68 1120
2937.80 1127
2937.93 1128
2938.05 1124
2938.18 1116
2938.30 1107
2938.43 1099
2938.55 1095
2938.67 1095
2938.80 1099
2938.92 1105
2939.05 1109
2939.17 1107
2939.30 1096
2939.42 1075
2939.55 1045
2939.67 1007
2939.79 966
2939.92 925
2940.04 889
2940.17 859
2940.29 836
2940.42 821
2940.54 813
2940.67 808
2940.79 804
2940.91 799
2941.04 790
2941.16 776
2941.29 758
2941.41 736
2941.54 713
2941.66 691
2941.79 672
2941.91 657
2942.03 646
2942.16 638
2942.28 631
2942.41 622
2942.53 609
2942.66 590
2942.78 565
2942.91 536
2943.03 506
2943.15 478
2943.28 454
2943.40 433
2943.53 416
2943.65 400
2943.78 384
2943.90 365
2944.03 344
2944.15 321
2944.28 298
2944.40 277
2944.52 260
2944.65 246
2944.77 235
2944.90 225
2945.02 215
2945.15 203
2945.27 189
2945.40 171
2945.52 152
2945.65 131
2945.77 111
2945.89 94
2946.02 80
2946.14 71
2946.27 66
2946.39 64
2946.52 64
2946.64 65
2946.77 65
2946.89 63
2947.02 60
2947.14 55
2947.26 51
2947.39 48
2947.51 48
2947.64 50
2947.76 54
2947.89 61
2948.01 68
2948.14 75
2948.26 82
2948.39 89
2948.51 93
2948.64 95
2948.76 95
2948.88 93
2949.01 89
2949.13 83
2949.26 77
2949.38 71
2949.51 66
2949.63 62
2949.76 59
2949.88 57
2950.01 57
2950.13 57
2950.26 56
2950.38 54
2950.50 50
2950.63 44
2950.75 34
2950.88 21
2951.00 8
2951.13 0
2951.25 0
2951.38 0
2951.50 0
2951.63 0
2951.75 0
2951.88 0
2952.00 0
2952.13 5
2952.25 18
2952.37 32
2952.50 47
2952.62 63
2952.75 78
2952.87 92
2953.00 104
2953.12 112
2953.25 116
2953.37 116
2953.50 112
2953.62 107
2953.75 100
2953.87 94
2954.00 88
2954.12 84
2954.25 81
2954.37 78
2954.50 77
2954.62 75
2954.74 75
2954.87 74
2954.99 73
2955.12 73
2955.24 74
2955.37 75
2955.49 76
2955.62 79
2955.74 82
2955.87 85
2955.99 90
2956.12 96
2956.24 103
2956.37 111
2956.49 121
2956.62 131
2956.74 140
2956.87 147
2956.99 151
2957.12 151
2957.24 147
2957.36 141
2957.49 134
2957.61 127
2957.74 121
2957.86 117
2957.99 114
2958.11 113
2958.24 113
2958.36 112
2958.49 112
2958.61 111
2958.74 109
2958.86 108
2958.99 107
2959.11 108
2959.24 110
2959.36 116
2959.49 123
2959.61 133
2959.74 144
2959.86 156
2959.99 170
2960.11 186
2960.24 204
2960.36 223
2960.49 242
2960.61 260
2960.74 275
2960.86 285
2960.99 289
2961.11 286
2961.23 276
2961.36 261
2961.48 243
2961.61 222
2961.73 201
2961.86 181
2961.98 164
2962.11 151
2962.23 142
2962.36 139
2962.48 141
2962.61 147
2962.73 155
2962.86 164
2962.98 174
2963.11 183
2963.23 191
2963.36 197
2963.48 200
2963.61 201
2963.73 199
2963.86 193
2963.98 183
2964.11 172
2964.23 159
2964.36 146
2964.48 134
2964.61 124
2964.73 115
2964.86 109
2964.98 103
2965.11 99
2965.23 95
2965.36 93
2965.48 92
2965.61 93
2965.73 96
2965.86 99
2965.98 104
2966.11 109
2966.23 114
2966.36 117
2966.48 120
2966.61 120
2966.73 118
2966.86 114
2966.98 109
2967.11 102
2967.23 93
2967.36 84
2967.48 73
2967.61 63
2967.73 54
2967.86 47
2967.98 43
2968.11 43
2968.23 48
2968.36 58
2968.48 70
2968.61 83
2968.73 96
2968.86 105
2968.98 110
2969.11 111
2969.23 107
2969.36 101
2969.48 92
2969.61 82
2969.73 71
2969.86 61
2969.98 50
2970.11 41
2970.23 35
2970.36 33
2970.48 35
2970.61 43
2970.73 55
2970.86 70
2970.98 87
2971.11 102
2971.23 112
2971.36 118
2971.48 120
2971.61 117
2971.73 112
2971.86 107
2971.98 104
2972.11 105
2972.23 109
2972.36 115
2972.48 123
2972.61 130
2972.74 136
2972.86 141
2972.99 145
2973.11 148
2973.24 153
2973.36 159
2973.49 165
2973.61 172
2973.74 178
2973.86 183
2973.99 185
2974.11 184
2974.24 180
2974.36 174
2974.49 168
2974.61 164
2974.74 162
2974.86 163
2974.99 168
2975.11 177
2975.24 187
2975.36 197
2975.49 207
2975.61 214
2975.74 218
2975.86 219
2975.99 217
2976.11 213
2976.24 208
2976.36 202
2976.49 198
2976.62 195
2976.74 194
2976.87 194
2976.99 196
2977.12 197
2977.24 197
2977.37 196
2977.49 192
2977.62 186
2977.74 179
2977.87 171
2977.99 162
2978.12 154
2978.24 144
2978.37 135
2978.49 125
2978.62 114
2978.74 103
2978.87 92
2978.99 82
2979.12 74
2979.25 70
2979.37 68
2979.50 69
2979.62 72
2979.75 76
2979.87 80
2980.00 85
2980.12 88
2980.25 91
2980.37 92
2980.50 92
2980.62 90
2980.75 85
2980.87 79
2981.00 73
2981.12 69
2981.25 66
2981.37 67
2981.50 71
2981.63 78
2981.75 84
2981.88 90
2982.00 92
2982.13 91
2982.25 87
2982.38 80
2982.50 71
2982.63 61
2982.75 53
2982.88 46
2983.00 41
2983.13 40
2983.25 41
2983.38 45
2983.51 51
2983.63 58
2983.76 63
2983.88 67
2984.01 68
2984.13 64
2984.26 57
2984.38 48
2984.51 37
2984.63 28
2984.76 21
2984.88 17
2985.01 18
2985.14 23
2985.26 31
2985.39 42
2985.51 53
2985.64 62
2985.76 70
2985.89 73
2986.01 72
2986.14 67
2986.26 59
2986.39 49
2986.51 40
2986.64 31
2986.77 24
2986.89 17
2987.02 11
2987.14 3
2987.27 0
2987.39 0
2987.52 0
2987.64 0
2987.77 0
2987.89 0
2988.02 0
2988.15 1
2988.27 13
2988.40 23
2988.52 31
2988.65 37
2988.77 42
2988.90 48
2989.02 55
2989.15 64
2989.27 73
2989.40 81
2989.53 86
2989.65 88
2989.78 85
2989.90 80
2990.03 75
2990.15 70
2990.28 69
2990.40 71
2990.53 76
2990.65 81
2990.78 87
2990.91 90
2991.03 90
2991.16 87
2991.28 83
2991.41 77
2991.53 73
2991.66 69
2991.78 68
2991.91 68
2992.04 69
2992.16 70
2992.29 72
2992.41 73
2992.54 74
2992.66 75
2992.79 76
2992.91 79
2993.04 82
2993.17 86
2993.29 91
2993.42 97
2993.54 103
2993.67 110
2993.79 116
2993.92 120
2994.04 123
2994.17 124
2994.30 121
2994.42 117
2994.55 112
2994.67 108
2994.80 107
2994.92 111
2995.05 119
2995.17 131
2995.30 144
2995.43 158
2995.55 169
2995.68 179
2995.80 186
2995.93 193
2996.05 200
2996.18 207
2996.30 215
2996.43 222
2996.56 226
2996.68 226
2996.81 221
2996.93 211
2997.06 196
2997.18 179
2997.31 163
2997.44 149
2997.56 140
2997.69 136
2997.81 139
2997.94 146
2998.06 155
2998.19 165
2998.32 173
2998.44 178
2998.57 180
2998.69 178
2998.82 175
2998.94 170
2999.07 164
2999.19 159
2999.32 155
2999.45 152
2999.57 150
2999.70 148
2999.82 146
2999.95 144
3000.07 141
3000.20 137
3000.33 133
3000.45 130
3000.58 130
3000.70 133
3000.83 138
3000.95 145
3001.08 152
3001.21 157
3001.33 158
3001.46 155
3001.58 149
3001.71 139
3001.83 128
3001.96 118
3002.09 111
3002.21 105
3002.34 103
3002.46 104
3002.59 105
3002.71 107
3002.84 109
3002.97 110
3003.09 109
3003.22 109
3003.34 108
3003.47 107
3003.60 106
3003.72 106
3003.85 106
3003.97 106
3004.10 106
3004.22 105
3004.35 104
3004.48 102
3004.60 98
3004.73 93
3004.85 85
3004.98 77
3005.10 66
3005.23 55
3005.36 44
3005.48 33
3005.61 23
3005.73 13
3005.86 5
3005.99 0
3006.11 0
3006.24 0
3006.36 0
3006.49 7
3006.61 16
3006.74 26
3006.87 35
3006.99 40
3007.12 41
3007.24 36
3007.37 27
3007.50 16
3007.62 4
3007.75 0
3007.87 0
3008.00 0
3008.12 0
3008.25 0
3008.38 0
3008.50 0
3008.63 0
3008.75 2
3008.88 5
3009.01 9
3009.13 14
3009.26 20
3009.38 25
3009.51 30
3009.64 34
3009.76 37
3009.89 41
3010.01 45
3010.14 50
3010.26 56
3010.39 63
3010.52 70
3010.64 76
3010.77 80
3010.89 82
3011.02 83
3011.15 83
3011.27 81
3011.40 80
3011.52 78
3011.65 76
3011.78 73
3011.90 70
3012.03 67
3012.15 64
3012.28 62
3012.41 60
3012.53 61
3012.66 63
3012.78 66
3012.91 70
3013.04 75
3013.16 80
3013.29 85
3013.41 90
3013.54 93
3013.67 94
3013.79 92
3013.92 88
3014.04 81
3014.17 71
3014.30 60
3014.42 48
3014.55 36
3014.67 27
3014.80 22
3014.93 21
3015.05 24
3015.18 31
3015.30 41
3015.43 52
3015.56 64
3015.68 74
3015.81 83
3015.93 89
3016.06 94
3016.19 96
3016.31 96
3016.44 95
3016.56 92
3016.69 88
3016.82 86
3016.94 84
3017.07 84
3017.19 86
3017.32 88
3017.45 91
3017.57 93
3017.70 94
3017.82 95
3017.95 95
3018.08 96
3018.20 97
3018.33 99
3018.45 100
3018.58 100
3018.71 99
3018.83 96
3018.96 94
3019.08 92
3019.21 93
3019.34 98
3019.46 106
3019.59 116
3019.72 126
3019.84 135
3019.97 141
3020.09 143
3020.22 141
3020.35 136
3020.47 129
3020.60 123
3020.72 119
3020.85 116
3020.98 115
3021.10 114
3021.23 110
3021.35 104
3021.48 95
3021.61 83
3021.73 70
3021.86 59
3021.99 51
3022.11 46
3022.24 43
3022.36 43
3022.49 43
3022.62 43
3022.74 41
3022.87 38
3022.99 34
3023.12 29
3023.25 24
3023.37 18
3023.50 13
3023.63 9
3023.75 5
3023.88 1
3024.00 0
3024.13 0
3024.26 0
3024.38 0
3024.51 0
3024.64 0
3024.76 0
3024.89 0
3025.01 8
3025.14 21
3025.27 32
3025.39 42
3025.52 47
3025.65 49
3025.77 47
3025.90 43
3026.02 41
3026.15 41
3026.28 45
3026.40 52
3026.53 61
3026.66 71
3026.78 81
3026.91 88
3027.03 90
3027.16 89
3027.29 85
3027.41 78
3027.54 69
3027.67 60
3027.79 51
3027.92 43
3028.04 35
3028.17 28
3028.30 20
3028.42 14
3028.55 8
3028.68 5
3028.80 4
3028.93 7
3029.05 13
3029.18 21
3029.31 31
3029.43 43
3029.56 54
3029.69 65
3029.81 74
3029.94 81
3030.06 86
3030.19 87
3030.32 86
3030.44 82
3030.57 76
3030.70 70
3030.82 64
3030.95 59
3031.08 55
3031.20 51
3031.33 48
3031.45 44
3031.58 40
3031.71 38
3031.83 36
3031.96 37
3032.09 40
3032.21 45
3032.34 52
3032.47 59
3032.59 64
3032.72 68
3032.84 70
3032.97 70
3033.10 70
3033.22 70
3033.35 71
3033.48 71
3033.60 72
3033.73 70
3033.86 67
3033.98 60
3034.11 50
3034.24 37
3034.36 23
3034.49 9
3034.61 0
3034.74 0
3034.87 0
3034.99 0
3035.12 0
3035.25 0
3035.37 0
3035.50 0
3035.63 1
3035.75 11
3035.88 20
3036.01 29
3036.13 35
3036.26 38
3036.38 37
3036.51 34
3036.64 30
3036.76 26
3036.89 23
3037.02 23
3037.14 23
3037.27 25
3037.40 26
3037.52 25
3037.65 24
3037.78 21
3037.90 17
3038.03 14
3038.15 11
3038.28 9
3038.41 8
3038.53 7
3038.66 6
3038.79 5
3038.91 4
3039.04 3
3039.17 3
3039.29 4
3039.42 6
3039.55 10
3039.67 16
3039.80 23
3039.93 33
3040.05 43
3040.18 55
3040.31 66
3040.43 76
3040.56 85
3040.69 92
3040.81 97
3040.94 99
3041.06 97
3041.19 92
3041.32 84
3041.44 73
3041.57 61
3041.70 49
3041.82 38
3041.95 30
3042.08 26
3042.20 24
3042.33 24
3042.46 25
3042.58 27
3042.71 28
3042.84 28
3042.96 27
3043.09 27
3043.22 28
3043.34 30
3043.47 34
3043.60 42
3043.72 52
3043.85 65
3043.98 80
3044.10 95
3044.23 108
3044.36 118
3044.48 124
3044.61 123
3044.74 119
3044.86 110
3044.99 99
3045.12 87
3045.24 75
3045.37 64
3045.50 54
3045.62 45
3045.75 36
3045.88 28
3046.00 20
3046.13 13
3046.26 7
3046.38 2
3046.51 0
3046.64 0
3046.76 4
3046.89 10
3047.02 20
3047.14 32
3047.27 46
3047.40 61
3047.52 77
3047.65 91
3047.78 103
3047.90 113
3048.03 118
3048.16 120
3048.28 118
3048.41 112
3048.54 104
3048.66 94
3048.79 83
3048.92 73
3049.04 63
3049.17 53
3049.30 45
3049.42 37
3049.55 31
3049.68 27
3049.80 26
3049.93 30
3050.06 37
3050.18 48
3050.31 61
3050.44 76
3050.56 89
3050.69 100
3050.82 110
3050.94 118
3051.07 126
3051.20 135
3051.32 147
3051.45 162
3051.58 180
3051.70 199
3051.83 218
3051.96 235
3052.08 248
3052.21 257
3052.34 263
3052.47 267
3052.59 270
3052.72 272
3052.85 276
3052.97 280
3053.10 283
3053.23 286
3053.35 286
3053.48 284
3053.61 281
3053.73 276
3053.86 270
3053.99 265
3054.11 260
3054.24 255
3054.37 250
3054.49 245
3054.62 239
3054.75 234
3054.87 229
3055.00 223
3055.13 218
3055.26 213
3055.38 207
3055.51 201
3055.64 194
3055.76 186
3055.89 177
3056.02 169
3056.14 162
3056.27 158
3056.40 157
3056.52 160
3056.65 166
3056.78 173
3056.90 180
3057.03 186
3057.16 188
3057.29 187
3057.41 181
3057.54 171
3057.67 160
3057.79 148
3057.92 137
3058.05 128
3058.17 121
3058.30 117
3058.43 116
3058.55 116
3058.68 116
3058.81 117
3058.93 115
3059.06 113
3059.19 108
3059.32 101
3059.44 92
3059.57 83
3059.70 73
3059.82 64
3059.95 56
3060.08 50
3060.20 45
3060.33 42
3060.46 41
3060.59 40
3060.71 42
3060.84 46
3060.97 53
3061.09 63
3061.22 73
3061.35 84
3061.47 94
3061.60 100
3061.73 104
3061.85 103
3061.98 101
3062.11 98
3062.24 96
3062.36 95
3062.49 95
3062.62 96
3062.74 96
3062.87 94
3063.00 89
3063.12 80
3063.25 68
3063.38 56
3063.51 44
3063.63 33
3063.76 25
3063.89 20
3064.01 17
3064.14 14
3064.27 12
3064.40 9
3064.52 5
3064.65 0
3064.78 0
3064.90 0
3065.03 0
3065.16 0
3065.28 0
3065.41 0
3065.54 0
3065.67 7
3065.79 20
3065.92 35
3066.05 48
3066.17 60
3066.30 68
3066.43 71
3066.56 71
3066.68 68
3066.81 63
3066.94 58
3067.06 55
3067.19 53
3067.32 55
3067.44 59
3067.57 66
3067.70 75
3067.83 86
3067.95 98
3068.08 111
3068.21 122
3068.33 132
3068.46 139
3068.59 142
3068.72 143
3068.84 141
3068.97 139
3069.10 137
3069.22 136
3069.35 136
3069.48 138
3069.61 140
3069.73 141
3069.86 141
3069.99 139
3070.11 135
3070.24 129
3070.37 123
3070.50 117
3070.62 111
3070.75 107
3070.88 104
3071.00 102
3071.13 101
3071.26 101
3071.39 103
3071.51 106
3071.64 110
3071.77 117
3071.89 125
3072.02 134
3072.15 145
3072.28 155
3072.40 163
3072.53 167
3072.66 167
3072.79 161
3072.91 151
3073.04 136
3073.17 120
3073.29 105
3073.42 92
3073.55 82
3073.68 77
3073.80 77
3073.93 79
3074.06 83
3074.18 88
3074.31 91
3074.44 92
3074.57 92
3074.69 90
3074.82 88
3074.95 87
3075.08 87
3075.20 86
3075.33 85
3075.46 82
3075.58 75
3075.71 64
3075.84 48
3075.97 29
3076.09 9
3076.22 0
3076.35 0
3076.48 0
3076.60 0
3076.73 0
3076.86 0
3076.98 0
3077.11 0
3077.24 10
3077.37 26
3077.49 41
3077.62 54
3077.75 65
3077.88 75
3078.00 86
3078.13 96
3078.26 108
3078.38 120
3078.51 130
3078.64 139
3078.77 145
3078.89 148
3079.02 148
3079.15 147
3079.28 147
3079.40 149
3079.53 153
3079.66 158
3079.79 164
3079.91 169
3080.04 172
3080.17 171
3080.30 167
3080.42 161
3080.55 153
3080.68 145
3080.80 137
3080.93 129
3081.06 121
3081.19 113
3081.31 105
3081.44 96
3081.57 87
3081.70 78
3081.82 68
3081.95 58
3082.08 48
3082.21 39
3082.33 32
3082.46 27
3082.59 26
3082.72 27
3082.84 31
3082.97 37
3083.10 43
3083.23 49
3083.35 56
3083.48 63
3083.61 71
3083.73 80
3083.86 91
3083.99 104
3084.12 118
3084.24 134
3084.37 149
3084.50 164
3084.63 175
3084.75 184
3084.88 188
3085.01 186
3085.14 180
3085.26 170
3085.39 156
3085.52 141
3085.65 126
3085.77 112
3085.90 102
3086.03 95
3086.16 92
3086.28 91
3086.41 91
3086.54 90
3086.67 88
3086.79 85
3086.92 82
3087.05 81
3087.18 80
3087.30 83
3087.43 87
3087.56 92
3087.69 97
3087.81 100
3087.94 101
3088.07 100
3088.20 98
3088.32 95
3088.45 93
3088.58 90
3088.71 87
3088.83 85
3088.96 82
3089.09 80
3089.22 78
3089.34 76
3089.47 75
3089.60 74
3089.73 72
3089.85 70
3089.98 68
3090.11 66
3090.24 65
3090.37 65
3090.49 65
3090.62 66
3090.75 67
3090.88 69
3091.00 72
3091.13 75
3091.26 79
3091.39 83
3091.51 87
3091.64 90
3091.77 91
3091.90 90
3092.02 87
3092.15 81
3092.28 74
3092.41 68
3092.53 61
3092.66 55
3092.79 50
3092.92 46
3093.04 42
3093.17 38
3093.30 35
3093.43 34
3093.56 35
3093.68 40
3093.81 48
3093.94 58
3094.07 70
3094.19 82
3094.32 92
3094.45 99
3094.58 104
3094.70 107
3094.83 108
3094.96 110
3095.09 111
3095.21 113
3095.34 115
3095.47 116
3095.60 116
3095.73 115
3095.85 113
3095.98 111
3096.11 108
3096.24 104
3096.36 99
3096.49 94
3096.62 87
3096.75 80
3096.87 72
3097.00 64
3097.13 55
3097.26 47
3097.39 39
3097.51 33
3097.64 28
3097.77 26
3097.90 28
3098.02 32
3098.15 38
3098.28 45
3098.41 52
3098.54 58
3098.66 64
3098.79 68
3098.92 71
3099.05 75
3099.17 78
3099.30 84
3099.43 92
3099.56 103
3099.68 117
3099.81 133
3099.94 149
3100.07 164
3100.20 176
3100.32 183
3100.45 184
3100.58 180
3100.71 171
3100.83 159
3100.96 144
3101.09 129
3101.22 115
3101.35 104
3101.47 97
3101.60 96
3101.73 100
3101.86 108
3101.98 118
3102.11 129
3102.24 137
3102.37 141
3102.50 142
3102.62 139
3102.75 135
3102.88 132
3103.01 130
3103.14 132
3103.26 136
3103.39 144
3103.52 152
3103.65 162
3103.77 172
3103.90 182
3104.03 191
3104.16 199
3104.29 204
3104.41 206
3104.54 203
3104.67 194
3104.80 179
3104.93 161
3105.05 140
3105.18 121
3105.31 106
3105.44 96
3105.56 93
3105.69 96
3105.82 103
3105.95 113
3106.08 124
3106.20 134
3106.33 142
3106.46 147
3106.59 150
3106.72 151
3106.84 151
3106.97 150
3107.10 148
3107.23 147
3107.36 145
3107.48 144
3107.61 142
3107.74 140
3107.87 138
3108.00 139
3108.12 142
3108.25 147
3108.38 156
3108.51 166
3108.63 176
3108.76 185
3108.89 189
3109.02 188
3109.15 182
3109.27 172
3109.40 158
3109.53 143
3109.66 129
3109.79 118
3109.91 112
3110.04 108
3110.17 108
3110.30 109
3110.43 111
3110.55 111
3110.68 110
3110.81 107
3110.94 102
3111.07 95
3111.19 85
3111.32 74
3111.45 60
3111.58 46
3111.71 31
3111.83 17
3111.96 4
3112.09 0
3112.22 0
3112.35 0
3112.47 0
3112.60 0
3112.73 0
3112.86 0
3112.99 3
3113.11 9
3113.24 14
3113.37 16
3113.50 15
3113.63 13
3113.75 9
3113.88 4
3114.01 0
3114.14 0
3114.27 0
3114.40 0
3114.52 1
3114.65 10
3114.78 23
3114.91 39
3115.04 58
3115.16 77
3115.29 96
3115.42 114
3115.55 130
3115.68 143
3115.80 155
3115.93 166
3116.06 177
3116.19 189
3116.32 203
3116.44 218
3116.57 236
3116.70 256
3116.83 278
3116.96 302
3117.09 329
3117.21 357
3117.34 387
3117.47 416
3117.60 442
3117.73 464
3117.85 480
3117.98 491
3118.11 498
3118.24 501
3118.37 504
3118.49 508
3118.62 517
3118.75 529
3118.88 545
3119.01 563
3119.14 582
3119.26 598
3119.39 610
3119.52 618
3119.65 622
3119.78 622
3119.90 621
3120.03 619
3120.16 618
3120.29 618
3120.42 619
3120.55 618
3120.67 616
3120.80 612
3120.93 606
3121.06 599
3121.19 592
3121.31 587
3121.44 584
3121.57 584
3121.70 585
3121.83 585
3121.96 583
3122.08 578
3122.21 570
3122.34 559
3122.47 544
3122.60 527
3122.72 507
3122.85 484
3122.98 459
3123.11 431
3123.24 402
3123.37 372
3123.49 344
3123.62 317
3123.75 295
3123.88 276
3124.01 261
3124.14 250
3124.26 242
3124.39 234
3124.52 228
3124.65 220
3124.78 210
3124.91 199
3125.03 185
3125.16 170
3125.29 154
3125.42 138
3125.55 123
3125.68 109
3125.80 97
3125.93 88
3126.06 80
3126.19 76
3126.32 74
3126.44 74
3126.57 76
3126.70 79
3126.83 83
3126.96 89
3127.09 95
3127.21 102
3127.34 109
3127.47 117
3127.60 122
3127.73 124
3127.86 122
3127.98 117
3128.11 109
3128.24 99
3128.37 91
3128.50 84
3128.63 80
3128.76 79
3128.88 82
3129.01 87
3129.14 93
3129.27 100
3129.40 107
3129.53 113
3129.65 117
3129.78 120
3129.91 120
3130.04 120
3130.17 119
3130.30 119
3130.42 121
3130.55 125
3130.68 131
3130.81 140
3130.94 150
3131.07 160
3131.19 169
3131.32 178
3131.45 184
3131.58 187
3131.71 188
3131.84 188
3131.96 186
3132.09 182
3132.22 178
3132.35 173
3132.48 167
3132.61 161
3132.74 156
3132.86 152
3132.99 147
3133.12 143
3133.25 138
3133.38 132
3133.51 124
3133.63 114
3133.76 103
3133.89 92
3134.02 82
3134.15 75
3134.28 72
3134.41 73
3134.53 78
3134.66 86
3134.79 96
3134.92 106
3135.05 114
3135.18 120
3135.30 124
3135.43 126
3135.56 128
3135.69 131
3135.82 135
3135.95 142
3136.08 150
3136.20 157
3136.33 162
3136.46 164
3136.59 162
3136.72 157
3136.85 151
3136.98 144
3137.10 139
3137.23 139
3137.36 142
3137.49 149
3137.62 158
3137.75 168
3137.88 175
3138.00 180
3138.13 182
3138.26 180
3138.39 175
3138.52 169
3138.65 160
3138.78 150
3138.90 141
3139.03 132
3139.16 127
3139.29 126
3139.42 131
3139.55 142
3139.68 158
3139.80 177
3139.93 197
3140.06 215
3140.19 228
3140.32 237
3140.45 239
3140.58 236
3140.70 229
3140.83 218
3140.96 206
3141.09 191
3141.22 175
3141.35 158
3141.48 141
3141.60 125
3141.73 111
3141.86 99
3141.99 91
3142.12 86
3142.25 84
3142.38 84
3142.50 86
3142.63 87
3142.76 86
3142.89 83
3143.02 79
3143.15 73
3143.28 67
3143.41 63
3143.53 62
3143.66 64
3143.79 70
3143.92 78
3144.05 87
3144.18 95
3144.31 101
3144.43 105
3144.56 108
3144.69 110
3144.82 112
3144.95 116
3145.08 122
3145.21 129
3145.34 136
3145.46 142
3145.59 144
3145.72 144
3145.85 140
3145.98 134
3146.11 127
3146.24 122
3146.37 118
3146.49 116
3146.62 116
3146.75 117
3146.88 117
3147.01 115
3147.14 113
3147.27 109
3147.40 105
3147.52 102
3147.65 101
3147.78 102
3147.91 104
3148.04 107
3148.17 109
3148.30 110
3148.43 109
3148.55 106
3148.68 103
3148.81 101
3148.94 101
3149.07 103
3149.20 108
3149.33 115
3149.46 124
3149.58 134
3149.71 144
3149.84 154
3149.97 164
3150.10 174
3150.23 182
3150.36 189
3150.49 194
3150.61 198
3150.74 198
3150.87 197
3151.00 195
3151.13 191
3151.26 186
3151.39 181
3151.52 175
3151.65 169
3151.77 163
3151.90 159
3152.03 156
3152.16 157
3152.29 161
3152.42 168
3152.55 178
3152.68 190
3152.80 200
3152.93 207
3153.06 210
3153.19 207
3153.32 197
3153.45 183
3153.58 165
3153.71 145
3153.84 126
3153.96 109
3154.09 95
3154.22 87
3154.35 83
3154.48 84
3154.61 89
3154.74 98
3154.87 109
3155.00 121
3155.12 134
3155.25 146
3155.38 158
3155.51 168
3155.64 176
3155.77 183
3155.90 188
3156.03 192
3156.16 195
3156.28 199
3156.41 205
3156.54 213
3156.67 222
3156.80 230
3156.93 237
3157.06 241
3157.19 241
3157.32 240
3157.45 238
3157.57 236
3157.70 235
3157.83 237
3157.96 239
3158.09 242
3158.22 243
3158.35 243
3158.48 242
3158.61 240
3158.73 240
3158.86 241
3158.99 245
3159.12 253
3159.25 263
3159.38 275
3159.51 288
3159.64 303
3159.77 318
3159.90 332
3160.02 344
3160.15 353
3160.28 359
3160.41 363
3160.54 368
3160.67 374
3160.80 386
3160.93 405
3161.06 431
3161.19 465
3161.31 503
3161.44 545
3161.57 589
3161.70 633
3161.83 679
3161.96 726
3162.09 776
3162.22 831
3162.35 889
3162.48 952
3162.61 1018
3162.73 1087
3162.86 1158
3162.99 1230
3163.12 1304
3163.25 1378
3163.38 1452
3163.51 1524
3163.64 1595
3163.77 1664
3163.90 1733
3164.02 1805
3164.15 1883
3164.28 1967
3164.41 2059
3164.54 2157
3164.67 2257
3164.80 2355
3164.93 2446
3165.06 2529
3165.19 2602
3165.32 2667
3165.44 2724
3165.57 2776
3165.70 2823
3165.83 2867
3165.96 2906
3166.09 2939
3166.22 2965
3166.35 2983
3166.48 2991
3166.61 2989
3166.74 2977
3166.87 2954
3166.99 2923
3167.12 2883
3167.25 2837
3167.38 2785
3167.51 2729
3167.64 2670
3167.77 2610
3167.90 2550
3168.03 2489
3168.16 2429
3168.29 2369
3168.42 2309
3168.54 2248
3168.67 2188
3168.80 2127
3168.93 2067
3169.06 2007
3169.19 1948
3169.32 1889
3169.45 1831
3169.58 1775
3169.71 1720
3169.84 1668
3169.97 1617
3170.09 1570
3170.22 1523
3170.35 1478
3170.48 1431
3170.61 1381
3170.74 1328
3170.87 1272
3171.00 1213
3171.13 1154
3171.26 1096
3171.39 1041
3171.52 991
3171.65 947
3171.77 909
3171.90 875
3172.03 846
3172.16 818
3172.29 791
3172.42 765
3172.55 739
3172.68 713
3172.81 689
3172.94 666
3173.07 645
3173.20 626
3173.33 609
3173.45 593
3173.58 577
3173.71 562
3173.84 548
3173.97 533
3174.10 519
3174.23 504
3174.36 490
3174.49 475
3174.62 460
3174.75 446
3174.88 432
3175.01 419
3175.14 408
3175.26 399
3175.39 391
3175.52 384
3175.65 379
3175.78 375
3175.91 371
3176.04 368
3176.17 363
3176.30 358
3176.43 349
3176.56 338
3176.69 324
3176.82 307
3176.95 289
3177.08 270
3177.20 253
3177.33 238
3177.46 226
3177.59 217
3177.72 209
3177.85 204
3177.98 198
3178.11 192
3178.24 184
3178.37 173
3178.50 160
3178.63 144
3178.76 127
3178.89 108
3179.02 91
3179.15 77
3179.27 66
3179.40 60
3179.53 60
3179.66 64
3179.79 71
3179.92 82
3180.05 94
3180.18 105
3180.31 115
3180.44 122
3180.57 127
3180.70 128
3180.83 127
3180.96 125
3181.09 123
3181.22 122
3181.35 121
3181.47 122
3181.60 123
3181.73 124
3181.86 125
3181.99 125
3182.12 125
3182.25 125
3182.38 124
3182.51 124
3182.64 125
3182.77 127
3182.90 129
3183.03 132
3183.16 134
3183.29 135
3183.42 134
3183.55 133
3183.68 130
3183.81 128
3183.93 127
3184.06 128
3184.19 132
3184.32 138
3184.45 146
3184.58 153
3184.71 161
3184.84 167
3184.97 174
3185.10 181
3185.23 188
3185.36 196
3185.49 202
3185.62 205
3185.75 205
3185.88 202
3186.01 197
3186.14 190
3186.27 184
3186.40 179
3186.52 176
3186.65 175
3186.78 173
3186.91 169
3187.04 163
3187.17 154
3187.30 144
3187.43 132
3187.56 123
3187.69 115
3187.82 109
3187.95 106
3188.08 105
3188.21 104
3188.34 105
3188.47 108
3188.60 112
3188.73 116
3188.86 120
3188.99 123
3189.12 121
3189.25 115
3189.38 105
3189.50 90
3189.63 73
3189.76 56
3189.89 41
3190.02 28
3190.15 19
3190.28 12
3190.41 7
3190.54 4
3190.67 2
3190.80 2
3190.93 2
3191.06 3
3191.19 4
3191.32 5
3191.45 5
3191.58 4
3191.71 2
3191.84 0
3191.97 0
3192.10 0
3192.23 0
3192.36 0
3192.49 0
3192.62 0
3192.75 0
3192.88 2
3193.01 4
3193.13 5
3193.26 5
3193.39 4
3193.52 3
3193.65 1
3193.78 0
3193.91 0
3194.04 0
3194.17 0
3194.30 0
3194.43 0
3194.56 1
3194.69 7
3194.82 15
3194.95 24
3195.08 31
3195.21 34
3195.34 33
3195.47 28
3195.60 18
3195.73 5
3195.86 0
3195.99 0
3196.12 0
3196.25 0
3196.38 0
3196.51 0
3196.64 7
3196.77 21
3196.90 35
3197.03 48
3197.16 60
3197.29 71
3197.42 79
3197.55 85
3197.67 87
3197.80 86
3197.93 81
3198.06 74
3198.19 68
3198.32 65
3198.45 65
3198.58 70
3198.71 79
3198.84 90
3198.97 101
3199.10 109
3199.23 113
3199.36 114
3199.49 112
3199.62 110
3199.75 109
3199.88 110
3200.01 113
3200.14 117
3200.27 122
3200.40 124
3200.53 125
3200.66 123
3200.79 120
3200.92 116
3201.05 111
3201.18 107
3201.31 102
3201.44 95
3201.57 87
3201.70 78
3201.83 69
3201.96 62
3202.09 59
3202.22 60
3202.35 66
3202.48 76
3202.61 88
3202.74 100
3202.87 110
3203.00 118
3203.13 124
3203.26 129
3203.39 133
3203.52 135
3203.65 136
3203.78 133
3203.91 128
3204.04 120
3204.17 111
3204.30 103
3204.43 96
3204.56 91
3204.69 90
3204.82 91
3204.95 94
3205.08 99
3205.21 104
3205.34 111
3205.47 118
3205.60 125
3205.73 131
3205.86 135
3205.99 135
3206.12 132
3206.25 124
3206.38 115
3206.51 105
3206.63 99
3206.76 97
3206.89 101
3207.02 109
3207.15 120
3207.28 132
3207.41 141
3207.54 147
3207.67 148
3207.80 146
3207.93 140
3208.06 134
3208.19 128
3208.32 123
3208.45 119
3208.58 117
3208.71 115
3208.84 113
3208.97 110
3209.10 104
3209.23 97
3209.36 87
3209.49 77
3209.62 66
3209.75 58
3209.88 53
3210.01 52
3210.14 55
3210.27 60
3210.40 68
3210.53 77
3210.66 85
3210.79 93
3210.92 101
3211.05 107
3211.18 114
3211.31 121
3211.44 128
3211.57 135
3211.70 144
3211.83 155
3211.97 167
3212.10 180
3212.23 193
3212.36 206
3212.49 218
3212.62 227
3212.75 234
3212.88 240
3213.01 246
3213.14 252
3213.27 259
3213.40 267
3213.53 276
3213.66 285
3213.79 293
3213.92 299
3214.05 304
3214.18 307
3214.31 308
3214.44 306
3214.57 303
3214.70 298
3214.83 292
3214.96 286
3215.09 280
3215.22 274
3215.35 268
3215.48 263
3215.61 258
3215.74 256
3215.87 257
3216.00 263
3216.13 276
3216.26 294
3216.39 316
3216.52 339
3216.65 362
3216.78 381
3216.91 396
3217.04 406
3217.17 412
3217.30 417
3217.43 421
3217.56 426
3217.69 431
3217.82 435
3217.95 437
3218.08 435
3218.21 427
3218.34 414
3218.47 394
3218.60 371
3218.73 344
3218.86 316
3218.99 289
3219.12 265
3219.25 244
3219.38 227
3219.51 215
3219.64 207
3219.77 202
3219.90 200
3220.03 199
3220.16 199
3220.29 199
3220.42 198
3220.55 195
3220.68 190
3220.81 182
3220.95 173
3221.08 163
3221.21 153
3221.34 145
3221.47 138
3221.60 133
3221.73 131
3221.86 130
3221.99 129
3222.12 128
3222.25 125
3222.38 120
3222.51 115
3222.64 108
3222.77 102
3222.90 96
3223.03 92
3223.16 88
3223.29 85
3223.42 82
3223.55 79
3223.68 75
3223.81 70
3223.94 63
3224.07 55
3224.20 46
3224.33 35
3224.46 25
3224.59 15
3224.72 7
3224.85 1
3224.98 0
3225.11 0
3225.24 0
3225.37 0
3225.50 0
3225.64 0
3225.77 0
3225.90 0
3226.03 0
3226.16 2
3226.29 12
3226.42 24
3226.55 38
3226.68 52
3226.81 64
3226.94 72
3227.07 77
3227.20 79
3227.33 79
3227.46 80
3227.59 82
3227.72 87
3227.85 94
3227.98 104
3228.11 113
3228.24 121
3228.37 127
3228.50 130
3228.63 131
3228.76 129
3228.89 126
3229.02 123
3229.16 120
3229.29 118
3229.42 115
3229.55 113
3229.68 110
3229.81 108
3229.94 107
3230.07 106
3230.20 105
3230.33 104
3230.46 103
3230.59 100
3230.72 97
3230.85 94
3230.98 91
3231.11 89
3231.24 89
3231.37 90
3231.50 93
3231.63 96
3231.76 97
3231.89 96
3232.02 91
3232.16 84
3232.29 75
3232.42 65
3232.55 56
3232.68 49
3232.81 44
3232.94 41
3233.07 40
3233.20 40
3233.33 42
3233.46 44
3233.59 46
3233.72 49
3233.85 53
3233.98 56
3234.11 61
3234.24 67
3234.37 74
3234.50 83
3234.63 92
3234.76 101
3234.90 109
3235.03 116
3235.16 121
3235.29 124
3235.42 126
3235.55 127
3235.68 127
3235.81 126
3235.94 123
3236.07 119
3236.20 114
3236.33 108
3236.46 102
3236.59 96
3236.72 90
3236.85 85
3236.98 79
3237.11 73
3237.25 66
3237.38 60
3237.51 56
3237.64 54
3237.77 56
3237.90 60
3238.03 65
3238.16 71
3238.29 75
3238.42 77
3238.55 77
3238.68 76
3238.81 74
3238.94 74
3239.07 74
3239.20 75
3239.33 76
3239.47 76
3239.60 73
3239.73 67
3239.86 59
3239.99 49
3240.12 37
3240.25 25
3240.38 14
3240.51 3
3240.64 0
3240.77 0
3240.90 0
3241.03 0
3241.16 0
3241.29 0
3241.42 0
3241.56 0
3241.69 5
3241.82 15
3241.95 26
3242.08 37
3242.21 48
3242.34 58
3242.47 67
3242.60 74
3242.73 79
3242.86 81
3242.99 83
3243.12 83
3243.25 84
3243.38 84
3243.52 85
3243.65 86
3243.78 84
3243.91 80
3244.04 74
3244.17 65
3244.30 56
3244.43 47
3244.56 40
3244.69 36
3244.82 36
3244.95 38
3245.08 41
3245.21 46
3245.35 51
3245.48 55
3245.61 58
3245.74 60
3245.87 62
3246.00 64
3246.13 68
3246.26 73
3246.39 82
3246.52 93
3246.65 105
3246.78 119
3246.91 132
3247.04 144
3247.18 154
3247.31 161
3247.44 165
3247.57 168
3247.70 171
3247.83 173
3247.96 178
3248.09 188
3248.22 202
3248.35 223
3248.48 251
3248.61 283
3248.75 318
3248.88 356
3249.01 393
3249.14 429
3249.27 464
3249.40 498
3249.53 531
3249.66 562
3249.79 592
3249.92 619
3250.05 643
3250.18 664
3250.31 684
3250.45 704
3250.58 725
3250.71 750
3250.84 778
3250.97 809
3251.10 843
3251.23 875
3251.36 905
3251.49 930
3251.62 950
3251.75 963
3251.88 970
3252.02 973
3252.15 972
3252.28 971
3252.41 969
3252.54 967
3252.67 966
3252.80 965
3252.93 965
3253.06 963
3253.19 960
3253.32 955
3253.46 948
3253.59 937
3253.72 924
3253.85 908
3253.98 889
3254.11 869
3254.24 850
3254.37 832
3254.50 817
3254.63 806
3254.76 797
3254.90 790
3255.03 782
3255.16 770
3255.29 755
3255.42 734
3255.55 710
3255.68 684
3255.81 658
3255.94 634
3256.07 613
3256.20 597
3256.34 584
3256.47 574
3256.60 566
3256.73 559
3256.86 552
3256.99 544
3257.12 533
3257.25 520
3257.38 505
3257.51 488
3257.65 471
3257.78 455
3257.91 439
3258.04 426
3258.17 414
3258.30 403
3258.43 395
3258.56 389
3258.69 384
3258.82 380
3258.96 378
3259.09 374
3259.22 370
3259.35 364
3259.48 356
3259.61 346
3259.74 336
3259.87 326
3260.00 317
3260.13 310
3260.27 304
3260.40 299
3260.53 294
3260.66 291
3260.79 288
3260.92 287
3261.05 288
3261.18 291
3261.31 297
3261.44 305
3261.58 314
3261.71 322
3261.84 329
3261.97 332
3262.10 332
3262.23 330
3262.36 327
3262.49 323
3262.62 319
3262.76 317
3262.89 318
3263.02 322
3263.15 329
3263.28 338
3263.41 348
3263.54 359
3263.67 368
3263.80 377
3263.94 384
3264.07 392
3264.20 402
3264.33 416
3264.46 434
3264.59 458
3264.72 486
3264.85 515
3264.98 546
3265.12 576
3265.25 606
3265.38 638
3265.51 672
3265.64 711
3265.77 754
3265.90 802
3266.03 853
3266.16 905
3266.30 957
3266.43 1005
3266.56 1051
3266.69 1094
3266.82 1137
3266.95 1179
3267.08 1223
3267.21 1269
3267.34 1318
3267.48 1368
3267.61 1422
3267.74 1479
3267.87 1538
3268.00 1602
3268.13 1669
3268.26 1740
3268.39 1812
3268.53 1883
3268.66 1953
3268.79 2017
3268.92 2076
3269.05 2130
3269.18 2178
3269.31 2223
3269.44 2266
3269.57 2310
3269.71 2354
3269.84 2398
3269.97 2442
3270.10 2483
3270.23 2520
3270.36 2550
3270.49 2572
3270.62 2585
3270.76 2591
3270.89 2588
3271.02 2579
3271.15 2563
3271.28 2542
3271.41 2516
3271.54 2484
3271.67 2446
3271.81 2402
3271.94 2355
3272.07 2305
3272.20 2255
3272.33 2205
3272.46 2156
3272.59 2110
3272.72 2064
3272.86 2017
3272.99 1967
3273.12 1911
3273.25 1851
3273.38 1785
3273.51 1717
3273.64 1647
3273.78 1577
3273.91 1510
3274.04 1445
3274.17 1381
3274.30 1319
3274.43 1258
3274.56 1199
3274.69 1145
3274.83 1096
3274.96 1055
3275.09 1021
3275.22 993
3275.35 971
3275.48 950
3275.61 928
3275.74 904
3275.88 876
3276.01 845
3276.14 811
3276.27 777
3276.40 742
3276.53 708
3276.66 675
3276.80 642
3276.93 610
3277.06 579
3277.19 549
3277.32 519
3277.45 493
3277.58 468
3277.72 447
3277.85 429
3277.98 414
3278.11 401
3278.24 391
3278.37 382
3278.50 374
3278.64 366
3278.77 357
3278.90 346
3279.03 333
3279.16 317
3279.29 300
3279.42 282
3279.55 263
3279.69 246
3279.82 232
3279.95 220
3280.08 211
3280.21 206
3280.34 204
3280.47 205
3280.61 208
3280.74 212
3280.87 217
3281.00 223
3281.13 227
3281.26 230
3281.39 228
3281.53 222
3281.66 210
3281.79 193
3281.92 172
3282.05 149
3282.18 127
3282.32 108
3282.45 95
3282.58 87
3282.71 84
3282.84 86
3282.97 89
3283.10 92
3283.24 94
3283.37 95
3283.50 93
3283.63 91
3283.76 89
3283.89 89
3284.02 92
3284.16 98
3284.29 106
3284.42 116
3284.55 125
3284.68 132
3284.81 138
3284.95 141
3285.08 143
3285.21 144
3285.34 145
3285.47 146
3285.60 148
3285.73 149
3285.87 151
3286.00 152
3286.13 154
3286.26 156
3286.39 160
3286.52 164
3286.66 168
3286.79 170
3286.92 169
3287.05 164
3287.18 157
3287.31 147
3287.44 137
3287.58 128
3287.71 122
3287.84 119
3287.97 117
3288.10 117
3288.23 115
3288.37 112
3288.50 107
3288.63 100
3288.76 91
3288.89 81
3289.02 70
3289.16 60
3289.29 51
3289.42 43
3289.55 37
3289.68 32
3289.81 30
3289.94 29
3290.08 29
3290.21 31
3290.34 34
3290.47 38
3290.60 43
3290.73 49
3290.87 56
3291.00 62
3291.13 67
3291.26 68
3291.39 64
3291.52 56
3291.66 44
3291.79 30
3291.92 16
3292.05 5
3292.18 0
3292.31 0
3292.45 0
3292.58 0
3292.71 1
3292.84 4
3292.97 6
3293.10 6
3293.24 5
3293.37 3
3293.50 1
3293.63 0
3293.76 0
3293.89 0
3294.03 0
3294.16 0
3294.29 0
3294.42 4
3294.55 9
3294.68 13
3294.82 16
3294.95 17
3295.08 16
3295.21 13
3295.34 8
3295.48 5
3295.61 4
3295.74 6
3295.87 12
3296.00 20
3296.13 30
3296.27 38
3296.40 43
3296.53 44
3296.66 39
3296.79 29
3296.92 17
3297.06 4
3297.19 0
3297.32 0
3297.45 0
3297.58 0
3297.72 0
3297.85 0
3297.98 0
3298.11 2
3298.24 9
3298.37 16
3298.51 22
3298.64 29
3298.77 35
3298.90 41
3299.03 47
3299.16 52
3299.30 57
3299.43 61
3299.56 65
3299.69 68
3299.82 72
3299.96 76
3300.09 79
3300.22 80
3300.35 77
3300.48 73
3300.61 66
3300.75 58
3300.88 50
3301.01 45
3301.14 43
3301.27 44
3301.41 48
3301.54 52
3301.67 55
3301.80 57
3301.93 56
3302.07 54
3302.20 52
3302.33 51
3302.46 52
3302.59 56
3302.72 62
3302.86 69
3302.99 74
3303.12 76
3303.25 76
3303.38 74
3303.52 70
3303.65 68
3303.78 69
3303.91 72
3304.04 78
3304.18 84
3304.31 90
3304.44 92
3304.57 91
3304.70 86
3304.83 80
3304.97 73
3305.10 66
3305.23 59
3305.36 53
3305.49 47
3305.63 40
3305.76 32
3305.89 23
3306.02 16
3306.15 10
3306.29 8
3306.42 9
3306.55 14
3306.68 22
3306.81 31
3306.95 42
3307.08 52
3307.21 60
3307.34 66
3307.47 68
3307.61 67
3307.74 63
3307.87 56
3308.00 49
3308.13 42
3308.27 37
3308.40 36
3308.53 37
3308.66 41
3308.79 46
3308.93 50
3309.06 52
3309.19 52
3309.32 51
3309.45 49
3309.59 50
3309.72 54
3309.85 61
3309.98 71
3310.11 81
3310.25 91
3310.38 98
3310.51 102
3310.64 103
3310.77 101
3310.91 97
3311.04 91
3311.17 84
3311.30 75
3311.43 66
3311.57 57
3311.70 47
3311.83 39
3311.96 31
3312.09 26
3312.23 21
3312.36 17
3312.49 14
3312.62 12
3312.75 11
3312.89 10
3313.02 10
3313.15 11
3313.28 12
3313.42 14
3313.55 16
3313.68 18
3313.81 20
3313.94 21
3314.08 23
3314.21 23
3314.34 23
3314.47 22
3314.60 21
3314.74 21
3314.87 22
3315.00 26
3315.13 32
3315.26 39
3315.40 46
3315.53 52
3315.66 54
3315.79 51
3315.93 44
3316.06 34
3316.19 22
3316.32 10
3316.45 0
3316.59 0
3316.72 0
3316.85 0
3316.98 0
3317.11 0
3317.25 0
3317.38 0
3317.51 0
3317.64 0
3317.78 2
3317.91 5
3318.04 10
3318.17 14
3318.30 19
3318.44 22
3318.57 23
3318.70 22
3318.83 20
3318.97 17
3319.10 14
3319.23 12
3319.36 13
3319.49 16
3319.63 22
3319.76 29
3319.89 36
3320.02 43
3320.16 47
3320.29 48
3320.42 46
3320.55 42
3320.68 36
3320.82 31
3320.95 26
3321.08 22
3321.21 19
3321.35 17
3321.48 13
3321.61 9
3321.74 5
3321.87 1
3322.01 0
3322.14 0
3322.27 0
3322.40 0
3322.54 0
3322.67 0
3322.80 4
3322.93 6
3323.06 8
3323.20 8
3323.33 5
3323.46 2
3323.59 0
3323.73 0
3323.86 0
3323.99 0
3324.12 0
3324.26 6
3324.39 15
3324.52 24
3324.65 32
3324.78 37
3324.92 39
3325.05 37
3325.18 33
3325.31 28
3325.45 24
3325.58 22
3325.71 23
3325.84 28
3325.98 36
3326.11 46
3326.24 59
3326.37 72
3326.51 88
3326.64 105
3326.77 122
3326.90 141
3327.03 161
3327.17 179
3327.30 195
3327.43 209
3327.56 219
3327.70 227
3327.83 232
3327.96 236
3328.09 239
3328.23 242
3328.36 245
3328.49 247
3328.62 249
3328.76 250
3328.89 251
3329.02 252
3329.15 253
3329.28 254
3329.42 257
3329.55 259
3329.68 261
3329.81 261
3329.95 260
3330.08 256
3330.21 251
3330.34 246
3330.48 240
3330.61 235
3330.74 232
3330.87 229
3331.01 227
3331.14 226
3331.27 226
3331.40 227
3331.54 229
3331.67 231
3331.80 234
3331.93 235
3332.07 233
3332.20 228
3332.33 220
3332.46 209
3332.60 197
3332.73 185
3332.86 173
3332.99 163
3333.13 153
3333.26 144
3333.39 135
3333.52 127
3333.66 118
3333.79 111
3333.92 105
3334.05 100
3334.19 97
3334.32 96
3334.45 95
3334.58 95
3334.72 95
3334.85 96
3334.98 97
3335.11 99
3335.25 101
3335.38 104
3335.51 107
3335.64 109
3335.78 110
3335.91 111
3336.04 109
3336.17 106
3336.31 100
3336.44 92
3336.57 83
3336.70 73
3336.84 64
3336.97 56
3337.10 51
3337.23 49
3337.37 49
3337.50 52
3337.63 57
3337.76 63
3337.90 70
3338.03 76
3338.16 82
3338.29 86
3338.43 88
3338.56 88
3338.69 85
3338.82 80
3338.96 72
3339.09 63
3339.22 54
3339.36 45
3339.49 38
3339.62 31
3339.75 25
3339.89 19
3340.02 14
3340.15 8
3340.28 2
3340.42 0
3340.55 0
3340.68 0
3340.81 0
3340.95 0
3341.08 0
3341.21 0
3341.34 0
3341.48 0
3341.61 0
3341.74 3
3341.88 5
3342.01 9
3342.14 13
3342.27 19
3342.41 27
3342.54 37
3342.67 48
3342.80 59
3342.94 69
3343.07 77
3343.20 83
3343.33 86
3343.47 87
3343.60 88
3343.73 88
3343.87 89
3344.00 90
3344.13 93
3344.26 96
3344.40 101
3344.53 108
3344.66 117
3344.79 128
3344.93 139
3345.06 150
3345.19 158
3345.33 164
3345.46 166
3345.59 165
3345.72 163
3345.86 161
3345.99 159
3346.12 160
3346.25 162
3346.39 165
3346.52 170
3346.65 174
3346.79 179
3346.92 183
3347.05 184
3347.18 183
3347.32 177
3347.45 167
3347.58 152
3347.71 133
3347.85 110
3347.98 86
3348.11 63
3348.25 43
3348.38 26
3348.51 15
3348.64 9
3348.78 7
3348.91 7
3349.04 8
3349.18 8
3349.31 8
3349.44 6
3349.57 4
3349.71 1
3349.84 0
3349.97 1
3350.11 3
3350.24 6
3350.37 9
3350.50 11
3350.64 12
3350.77 12
3350.90 11
3351.03 9
3351.17 8
3351.30 7
3351.43 7
3351.57 8
3351.70 8
3351.83 7
3351.96 5
3352.10 2
3352.23 0
3352.36 0
3352.50 0
3352.63 0
3352.76 5
3352.89 13
3353.03 23
3353.16 34
3353.29 43
3353.43 50
3353.56 54
3353.69 55
3353.83 52
3353.96 49
3354.09 45
3354.22 41
3354.36 39
3354.49 37
3354.62 37
3354.76 36
3354.89 36
3355.02 35
3355.15 35
3355.29 36
3355.42 38
3355.55 42
3355.69 48
3355.82 54
3355.95 59
3356.08 63
3356.22 65
3356.35 64
3356.48 61
3356.62 56
3356.75 49
3356.88 41
3357.02 32
3357.15 23
3357.28 15
3357.41 8
3357.55 3
3357.68 1
3357.81 2
3357.95 5
3358.08 10
3358.21 15
3358.34 19
3358.48 22
3358.61 23
3358.74 21
3358.88 17
3359.01 13
3359.14 9
3359.28 6
3359.41 5
3359.54 5
3359.67 6
3359.81 8
3359.94 10
3360.07 12
3360.21 13
3360.34 15
3360.47 16
3360.61 17
3360.74 18
3360.87 19
3361.01 19
3361.14 21
3361.27 23
3361.40 27
3361.54 31
3361.67 34
3361.80 37
3361.94 39
3362.07 41
3362.20 44
3362.34 47
3362.47 52
3362.60 57
3362.73 62
3362.87 64
3363.00 62
3363.13 58
3363.27 51
3363.40 43
3363.53 37
3363.67 33
3363.80 33
3363.93 34
3364.07 36
3364.20 37
3364.33 35
3364.46 33
3364.60 29
3364.73 26
3364.86 25
3365.00 25
3365.13 28
3365.26 33
3365.40 38
3365.53 44
3365.66 50
3365.80 55
3365.93 58
3366.06 59
3366.20 56
3366.33 51
3366.46 42
3366.59 31
3366.73 19
3366.86 8
3366.99 0
3367.13 0
3367.26 0
3367.39 0
3367.53 0
3367.66 0
3367.79 1
3367.93 1
3368.06 0
3368.19 0
3368.33 0
3368.46 0
3368.59 4
3368.73 11
3368.86 20
3368.99 32
3369.13 44
3369.26 57
3369.39 68
3369.52 78
3369.66 86
3369.79 91
3369.92 95
3370.06 97
3370.19 98
3370.32 99
3370.46 101
3370.59 103
3370.72 106
3370.86 111
3370.99 116
3371.12 120
3371.26 124
3371.39 127
3371.52 129
3371.66 131
3371.79 134
3371.92 139
3372.06 147
3372.19 158
3372.32 171
3372.46 186
3372.59 200
3372.72 215
3372.86 230
3372.99 245
3373.12 261
3373.26 277
3373.39 293
3373.52 307
3373.66 318
3373.79 324
3373.92 325
3374.06 321
3374.19 314
3374.32 303
3374.45 291
3374.59 278
3374.72 266
3374.85 254
3374.99 243
3375.12 232
3375.25 222
3375.39 212
3375.52 202
3375.65 193
3375.79 184
3375.92 175
3376.05 168
3376.19 162
3376.32 160
3376.45 162
3376.59 167
3376.72 175
3376.85 185
3376.99 194
3377.12 200
3377.25 203
3377.39 200
3377.52 194
3377.65 184
3377.79 173
3377.92 161
3378.05 150
3378.19 141
3378.32 132
3378.46 124
3378.59 116
3378.72 107
3378.86 98
3378.99 88
3379.12 80
3379.26 72
3379.39 68
3379.52 66
3379.66 66
3379.79 67
3379.92 68
3380.06 69
3380.19 68
3380.32 65
3380.46 62
3380.59 59
3380.72 58
3380.86 59
3380.99 61
3381.12 65
3381.26 68
3381.39 71
3381.52 71
3381.66 70
3381.79 66
3381.92 60
3382.06 52
3382.19 42
3382.32 31
3382.46 18
3382.59 6
3382.72 0
3382.86 0
3382.99 0
3383.12 0
3383.26 0
3383.39 0
3383.53 0
3383.66 0
3383.79 3
3383.93 14
3384.06 25
3384.19 38
3384.33 52
3384.46 68
3384.59 85
3384.73 101
3384.86 117
3384.99 130
3385.13 141
3385.26 149
3385.39 155
3385.53 159
3385.66 161
3385.79 161
3385.93 161
3386.06 160
3386.20 159
3386.33 158
3386.46 157
3386.60 156
3386.73 155
3386.86 153
3387.00 150
3387.13 146
3387.26 141
3387.40 136
3387.53 131
3387.66 125
3387.80 119
3387.93 113
3388.07 108
3388.20 104
3388.33 101
3388.47 101
3388.60 103
3388.73 108
3388.87 114
3389.00 120
3389.13 125
3389.27 127
3389.40 128
3389.53 126
3389.67 125
3389.80 124
3389.94 127
3390.07 133
3390.20 142
3390.34 154
3390.47 165
3390.60 174
3390.74 180
3390.87 183
3391.00 182
3391.14 179
3391.27 175
3391.41 174
3391.54 176
3391.67 183
3391.81 194
3391.94 207
3392.07 222
3392.21 236
3392.34 247
3392.47 252
3392.61 251
3392.74 243
3392.88 230
3393.01 213
3393.14 196
3393.28 179
3393.41 164
3393.54 152
3393.68 142
3393.81 133
3393.94 125
3394.08 117
3394.21 110
3394.35 106
3394.48 105
3394.61 107
3394.75 113
3394.88 119
3395.01 125
3395.15 129
3395.28 129
3395.42 127
3395.55 122
3395.68 116
3395.82 110
3395.95 105
3396.08 100
3396.22 95
3396.35 90
3396.49 84
3396.62 77
3396.75 70
3396.89 64
3397.02 61
3397.15 59
3397.29 60
3397.42 63
3397.56 67
3397.69 71
3397.82 73
3397.96 73
3398.09 71
3398.22 65
3398.36 56
3398.49 43
3398.63 28
3398.76 11
3398.89 0
3399.03 0
3399.16 0
3399.29 0
3399.43 0
3399.56 0
3399.70 0
3399.83 0
3399.96 10
3400.10 20
3400.23 27
3400.36 31
3400.50 31
3400.63 28
3400.77 24
3400.90 20
3401.03 18
3401.17 18
3401.30 22
3401.44 28
3401.57 36
3401.70 45
3401.84 53
3401.97 59
3402.10 63
3402.24 66
3402.37 68
3402.51 71
3402.64 76
3402.77 84
3402.91 94
3403.04 106
3403.18 119
3403.31 133
3403.44 146
3403.58 158
3403.71 167
3403.84 174
3403.98 176
3404.11 174
3404.25 167
3404.38 156
3404.51 144
3404.65 132
3404.78 123
3404.92 121
3405.05 125
3405.18 136
3405.32 152
3405.45 173
3405.59 197
3405.72 222
3405.85 245
3405.99 267
3406.12 285
3406.25 300
3406.39 311
3406.52 318
3406.66 323
3406.79 327
3406.92 330
3407.06 334
3407.19 338
3407.33 341
3407.46 343
3407.59 343
3407.73 341
3407.86 337
3408.00 332
3408.13 327
3408.26 324
3408.40 322
3408.53 322
3408.67 322
3408.80 323
3408.93 323
3409.07 322
3409.20 320
3409.34 318
3409.47 316
3409.60 315
3409.74 312
3409.87 309
3410.01 303
3410.14 295
3410.27 284
3410.41 270
3410.54 253
3410.68 235
3410.81 215
3410.94 196
3411.08 179
3411.21 163
3411.35 149
3411.48 136
3411.61 124
3411.75 115
3411.88 107
3412.02 103
3412.15 103
3412.28 107
3412.42 114
3412.55 122
3412.69 131
3412.82 138
3412.95 142
3413.09 144
3413.22 143
3413.36 141
3413.49 139
3413.62 137
3413.76 135
3413.89 131
3414.03 127
3414.16 123
3414.30 119
3414.43 117
3414.56 119
3414.70 124
3414.83 133
3414.97 144
3415.10 157
3415.23 169
3415.37 179
3415.50 188
3415.64 195
3415.77 203
3415.90 210
3416.04 219
3416.17 228
3416.31 238
3416.44 246
3416.57 251
3416.71 252
3416.84 249
3416.98 243
3417.11 235
3417.25 226
3417.38 219
3417.51 215
3417.65 214
3417.78 216
3417.92 220
3418.05 223
3418.18 225
3418.32 223
3418.45 218
3418.59 211
3418.72 203
3418.86 196
3418.99 192
3419.12 193
3419.26 198
3419.39 207
3419.53 218
3419.66 230
3419.79 240
3419.93 249
3420.06 256
3420.20 261
3420.33 265
3420.47 270
3420.60 274
3420.73 278
3420.87 279
3421.00 278
3421.14 273
3421.27 264
3421.41 251
3421.54 236
3421.67 218
3421.81 201
3421.94 184
3422.08 167
3422.21 153
3422.34 139
3422.48 129
3422.61 121
3422.75 115
3422.88 113
3423.02 112
3423.15 110
3423.28 107
3423.42 102
3423.55 94
3423.69 85
3423.82 75
3423.96 65
3424.09 58
3424.22 54
3424.36 50
3424.49 47
3424.63 44
3424.76 40
3424.90 36
3425.03 31
3425.16 27
3425.30 24
3425.43 23
3425.57 21
3425.70 18
3425.84 14
3425.97 8
3426.10 0
3426.24 0
3426.37 0
3426.51 0
3426.64 0
3426.78 0
3426.91 0
3427.04 0
3427.18 1
3427.31 5
3427.45 9
3427.58 12
3427.72 15
3427.85 17
3427.99 20
3428.12 22
3428.25 26
3428.39 30
3428.52 37
3428.66 47
3428.79 61
3428.93 78
3429.06 98
3429.19 119
3429.33 139
3429.46 156
3429.60 170
3429.73 179
3429.87 185
3430.00 188
3430.14 190
3430.27 192
3430.40 195
3430.54 201
3430.67 210
3430.81 222
3430.94 236
3431.08 252
3431.21 267
3431.34 281
3431.48 293
3431.61 301
3431.75 308
3431.88 312
3432.02 318
3432.15 327
3432.29 340
3432.42 358
3432.55 381
3432.69 409
3432.82 439
3432.96 470
3433.09 501
3433.23 530
3433.36 557
3433.50 584
3433.63 610
3433.76 637
3433.90 664
3434.03 692
3434.17 719
3434.30 744
3434.44 766
3434.57 784
3434.71 797
3434.84 806
3434.98 811
3435.11 812
3435.24 809
3435.38 804
3435.51 797
3435.65 788
3435.78 778
3435.92 769
3436.05 760
3436.19 752
3436.32 744
3436.45 736
3436.59 728
3436.72 718
3436.86 708
3436.99 696
3437.13 682
3437.26 666
3437.40 648
3437.53 628
3437.67 605
3437.80 580
3437.93 553
3438.07 527
3438.20 501
3438.34 477
3438.47 453
3438.61 431
3438.74 408
3438.88 385
3439.01 361
3439.15 339
3439.28 318
3439.41 301
3439.55 290
3439.68 285
3439.82 285
3439.95 290
3440.09 297
3440.22 304
3440.36 307
3440.49 307
3440.63 301
3440.76 292
3440.90 280
3441.03 268
3441.16 257
3441.30 249
3441.43 244
3441.57 243
3441.70 243
3441.84 245
3441.97 246
3442.11 246
3442.24 244
3442.38 240
3442.51 235
3442.65 228
3442.78 220
3442.91 211
3443.05 202
3443.18 194
3443.32 187
3443.45 182
3443.59 180
3443.72 180
3443.86 182
3443.99 187
3444.13 193
3444.26 200
3444.40 205
3444.53 208
3444.67 209
3444.80 205
3444.93 200
3445.07 194
3445.20 190
3445.34 187
3445.47 187
3445.61 189
3445.74 190
3445.88 188
3446.01 183
3446.15 172
3446.28 156
3446.42 137
3446.55 117
3446.69 98
3446.82 83
3446.95 73
3447.09 67
3447.22 65
3447.36 66
3447.49 68
3447.63 71
3447.76 73
3447.90 74
3448.03 73
3448.17 71
3448.30 68
3448.44 65
3448.57 61
3448.71 57
3448.84 54
3448.98 53
3449.11 52
3449.25 53
3449.38 55
3449.52 58
3449.65 60
3449.78 62
3449.92 62
3450.05 61
3450.19 59
3450.32 56
3450.46 53
3450.59 50
3450.73 48
3450.86 49
3451.00 53
3451.13 60
3451.27 69
3451.40 79
3451.54 90
3451.67 100
3451.81 108
3451.94 113
3452.08 114
3452.21 111
3452.35 103
3452.48 91
3452.62 76
3452.75 60
3452.89 45
3453.02 31
3453.15 20
3453.29 13
3453.42 9
3453.56 9
3453.69 11
3453.83 16
3453.96 22
3454.10 30
3454.23 38
3454.37 45
3454.50 52
3454.64 58
3454.77 64
3454.91 70
3455.04 76
3455.18 82
3455.31 89
3455.45 95
3455.58 100
3455.72 104
3455.85 105
3455.99 105
3456.12 104
3456.26 102
3456.39 100
3456.53 98
3456.66 97
3456.80 97
3456.93 97
3457.07 96
3457.20 95
3457.34 92
3457.47 88
3457.61 84
3457.74 79
3457.88 75
3458.01 73
3458.15 74
3458.28 77
3458.42 84
3458.55 92
3458.69 101
3458.82 111
3458.96 119
3459.09 124
3459.23 126
3459.36 125
3459.50 119
3459.63 108
3459.77 93
3459.90 77
3460.04 60
3460.17 45
3460.31 33
3460.44 26
3460.58 24
3460.71 26
3460.85 29
3460.98 34
3461.12 39
3461.25 43
3461.39 49
3461.52 56
3461.66 66
3461.79 78
3461.93 92
3462.06 105
3462.20 116
3462.33 122
3462.47 123
3462.60 119
3462.74 111
3462.87 102
3463.01 93
3463.14 86
3463.28 81
3463.41 79
3463.55 77
3463.68 76
3463.82 73
3463.95 68
3464.09 59
3464.22 49
3464.36 37
3464.49 26
3464.63 17
3464.76 11
3464.90 9
3465.03 10
3465.17 13
3465.30 17
3465.44 22
3465.57 26
3465.71 30
3465.84 34
3465.98 38
3466.11 42
3466.25 45
3466.38 46
3466.52 46
3466.65 44
3466.79 42
3466.92 39
3467.06 37
3467.19 37
3467.33 38
3467.46 40
3467.60 42
3467.73 43
3467.87 43
3468.00 43
3468.14 43
3468.27 44
3468.41 47
3468.54 54
3468.68 65
3468.81 79
3468.95 95
3469.08 109
3469.22 120
3469.36 126
3469.49 125
3469.63 116
3469.76 100
3469.90 80
3470.03 59
3470.17 39
3470.30 24
3470.44 13
3470.57 8
3470.71 7
3470.84 10
3470.98 14
3471.11 20
3471.25 27
3471.38 36
3471.52 47
3471.65 60
3471.79 74
3471.92 89
3472.06 103
3472.19 114
3472.33 122
3472.46 128
3472.60 131
3472.73 134
3472.87 137
3473.01 140
3473.14 144
3473.28 151
3473.41 158
3473.55 168
3473.68 178
3473.82 189
3473.95 197
3474.09 203
3474.22 205
3474.36 203
3474.49 198
3474.63 191
3474.76 185
3474.90 182
3475.03 183
3475.17 187
3475.30 194
3475.44 203
3475.58 212
3475.71 220
3475.85 227
3475.98 231
3476.12 234
3476.25 236
3476.39 235
3476.52 233
3476.66 229
3476.79 223
3476.93 216
3477.06 208
3477.20 200
3477.33 191
3477.47 183
3477.60 175
3477.74 166
3477.88 158
3478.01 150
3478.15 144
3478.28 139
3478.42 137
3478.55 138
3478.69 140
3478.82 143
3478.96 146
3479.09 148
3479.23 149
3479.36 149
3479.50 149
3479.63 150
3479.77 152
3479.91 158
3480.04 166
3480.18 177
3480.31 188
3480.45 199
3480.58 208
3480.72 213
3480.85 214
3480.99 210
3481.12 202
3481.26 190
3481.39 178
3481.53 167
3481.67 157
3481.80 149
3481.94 144
3482.07 140
3482.21 138
3482.34 135
3482.48 132
3482.61 128
3482.75 124
3482.88 120
3483.02 116
3483.15 112
3483.29 108
3483.43 103
3483.56 96
3483.70 89
3483.83 79
3483.97 67
3484.10 53
3484.24 38
3484.37 23
3484.51 9
3484.64 0
3484.78 0
3484.92 0
3485.05 0
3485.19 0
3485.32 0
3485.46 0
3485.59 0
3485.73 7
3485.86 13
3486.00 18
3486.14 21
3486.27 23
3486.41 27
3486.54 33
3486.68 41
3486.81 51
3486.95 61
3487.08 69
3487.22 73
3487.35 72
3487.49 66
3487.63 54
3487.76 39
3487.90 24
3488.03 9
3488.17 0
3488.30 0
3488.44 0
3488.57 0
3488.71 0
3488.85 0
3488.98 0
3489.12 0
3489.25 2
3489.39 8
3489.52 14
3489.66 18
3489.79 21
3489.93 23
3490.07 25
3490.20 27
3490.34 28
3490.47 31
3490.61 34
3490.74 38
3490.88 42
3491.01 45
3491.15 49
3491.29 53
3491.42 56
3491.56 60
3491.69 65
3491.83 71
3491.96 79
3492.10 89
3492.23 101
3492.37 115
3492.51 130
3492.64 145
3492.78 158
3492.91 170
3493.05 179
3493.18 184
3493.32 185
3493.46 182
3493.59 175
3493.73 166
3493.86 155
3494.00 143
3494.13 131
3494.27 121
3494.40 113
3494.54 106
3494.68 101
3494.81 97
3494.95 94
3495.08 93
3495.22 92
3495.35 93
3495.49 96
3495.63 99
3495.76 103
3495.90 105
3496.03 106
3496.17 105
3496.30 102
3496.44 97
3496.58 90
3496.71 83
3496.85 74
3496.98 64
3497.12 54
3497.25 44
3497.39 34
3497.53 26
3497.66 20
3497.80 18
3497.93 18
3498.07 20
3498.20 23
3498.34 24
3498.48 25
3498.61 25
3498.75 23
3498.88 22
3499.02 21
3499.15 22
3499.29 24
3499.43 26
3499.56 29
3499.70 33
3499.83 39
3499.97 45
3500.10 54
3500.24 64
3500.38 74
3500.51 85
3500.65 95
3500.78 105
3500.92 113
3501.05 120
3501.19 126
3501.33 130
3501.46 133
3501.60 133
3501.73 129
3501.87 121
3502.00 111
3502.14 97
3502.28 83
3502.41 70
3502.55 59
3502.68 51
3502.82 47
3502.96 45
3503.09 45
3503.23 46
3503.36 48
3503.50 49
3503.63 50
3503.77 51
3503.91 55
3504.04 60
3504.18 67
3504.31 76
3504.45 86
3504.59 96
3504.72 105
3504.86 111
3504.99 115
3505.13 116
3505.26 116
3505.40 116
3505.54 116
3505.67 117
3505.81 119
3505.94 123
3506.08 128
3506.22 131
3506.35 133
3506.49 133
3506.62 128
3506.76 121
3506.90 110
3507.03 98
3507.17 84
3507.30 68
3507.44 52
3507.57 35
3507.71 19
3507.85 3
3507.98 0
3508.12 0
3508.25 0
3508.39 0
3508.53 0
3508.66 0
3508.80 0
3508.93 3
3509.07 12
3509.21 19
3509.34 23
3509.48 25
3509.61 24
3509.75 23
3509.89 21
3510.02 19
3510.16 19
3510.29 21
3510.43 26
3510.56 33
3510.70 42
3510.84 50
3510.97 57
3511.11 62
3511.24 65
3511.38 64
3511.52 62
3511.65 58
3511.79 54
3511.92 49
3512.06 46
3512.20 44
3512.33 44
3512.47 46
3512.60 52
3512.74 60
3512.88 71
3513.01 83
3513.15 94
3513.28 102
3513.42 107
3513.56 109
3513.69 108
3513.83 106
3513.96 104
3514.10 103
3514.24 105
3514.37 111
3514.51 119
3514.64 130
3514.78 143
3514.92 156
3515.05 169
3515.19 181
3515.33 189
3515.46 195
3515.60 198
3515.73 200
3515.87 202
3516.01 206
3516.14 215
3516.28 230
3516.41 251
3516.55 278
3516.69 310
3516.82 347
3516.96 384
3517.09 422
3517.23 457
3517.37 487
3517.50 512
3517.64 531
3517.77 544
3517.91 552
3518.05 557
3518.18 559
3518.32 561
3518.45 563
3518.59 567
3518.73 572
3518.86 577
3519.00 582
3519.14 586
3519.27 590
3519.41 594
3519.54 598
3519.68 603
3519.82 610
3519.95 618
3520.09 626
3520.22 635
3520.36 641
3520.50 645
3520.63 644
3520.77 640
3520.91 633
3521.04 624
3521.18 615
3521.31 607
3521.45 601
3521.59 599
3521.72 598
3521.86 599
3521.99 601
3522.13 602
3522.27 601
3522.40 599
3522.54 594
3522.68 587
3522.81 576
3522.95 564
3523.08 549
3523.22 533
3523.36 517
3523.49 502
3523.63 489
3523.77 478
3523.90 470
3524.04 463
3524.17 457
3524.31 450
3524.45 444
3524.58 438
3524.72 433
3524.86 429
3524.99 427
3525.13 426
3525.26 426
3525.40 426
3525.54 425
3525.67 424
3525.81 420
3525.94 416
3526.08 410
3526.22 403
3526.35 396
3526.49 387
3526.63 379
3526.76 370
3526.90 361
3527.04 351
3527.17 343
3527.31 334
3527.44 327
3527.58 319
3527.72 312
3527.85 304
3527.99 295
3528.13 286
3528.26 276
3528.40 266
3528.53 256
3528.67 246
3528.81 236
3528.94 226
3529.08 213
3529.22 199
3529.35 183
3529.49 164
3529.62 145
3529.76 127
3529.90 112
3530.03 102
3530.17 96
3530.31 94
3530.44 94
3530.58 95
3530.72 95
3530.85 94
3530.99 91
3531.12 88
3531.26 85
3531.40 84
3531.53 84
3531.67 85
3531.81 86
3531.94 86
3532.08 86
3532.22 86
3532.35 87
3532.49 89
3532.62 95
3532.76 102
3532.90 110
3533.03 118
3533.17 123
3533.31 126
3533.44 128
3533.58 130
3533.72 133
3533.85 139
3533.99 147
3534.13 159
3534.26 171
3534.40 183
3534.53 193
3534.67 201
3534.81 205
3534.94 205
3535.08 203
3535.22 198
3535.35 191
3535.49 181
3535.63 170
3535.76 157
3535.90 144
3536.04 130
3536.17 116
3536.31 102
3536.44 89
3536.58 75
3536.72 63
3536.85 52
3536.99 45
3537.13 42
3537.26 42
3537.40 47
3537.54 55
3537.67 65
3537.81 75
3537.95 83
3538.08 90
3538.22 95
3538.36 98
3538.49 99
3538.63 100
3538.76 101
3538.90 102
3539.04 104
3539.17 105
3539.31 107
3539.45 108
3539.58 109
3539.72 110
3539.86 111
3539.99 110
3540.13 108
3540.27 105
3540.40 101
3540.54 95
3540.68 88
3540.81 80
3540.95 69
3541.09 58
3541.22 45
3541.36 33
3541.50 21
3541.63 12
3541.77 7
3541.90 5
3542.04 6
3542.18 10
3542.31 13
3542.45 17
3542.59 19
3542.72 20
3542.86 20
3543.00 20
3543.13 20
3543.27 21
3543.41 21
3543.54 21
3543.68 21
3543.82 20
3543.95 18
3544.09 17
3544.23 15
3544.36 14
3544.50 13
3544.64 12
3544.77 12
3544.91 13
3545.05 13
3545.18 13
3545.32 12
3545.46 10
3545.59 7
3545.73 4
3545.87 1
3546.00 0
3546.14 0
3546.28 4
3546.41 9
3546.55 17
3546.69 26
3546.82 35
3546.96 43
3547.10 50
3547.23 55
3547.37 57
3547.51 57
3547.64 55
3547.78 53
3547.92 51
3548.05 50
3548.19 52
3548.33 56
3548.46 61
3548.60 68
3548.74 74
3548.87 79
3549.01 82
3549.15 83
3549.28 84
3549.42 85
3549.56 86
3549.69 89
3549.83 94
3549.97 100
3550.10 105
3550.24 110
3550.38 113
3550.51 113
3550.65 109
3550.79 103
3550.92 93
3551.06 83
3551.20 73
3551.33 64
3551.47 57
3551.61 52
3551.74 49
3551.88 47
3552.02 45
3552.15 42
3552.29 37
3552.43 31
3552.56 23
3552.70 15
3552.84 8
3552.98 5
3553.11 6
3553.25 12
3553.39 23
3553.52 38
3553.66 53
3553.80 68
3553.93 79
3554.07 87
3554.21 91
3554.34 91
3554.48 92
3554.62 93
3554.75 99
3554.89 108
3555.03 121
3555.16 136
3555.30 151
3555.44 163
3555.57 171
3555.71 173
3555.85 170
3555.98 162
3556.12 150
3556.26 136
3556.40 119
3556.53 103
3556.67 86
3556.81 71
3556.94 59
3557.08 50
3557.22 47
3557.35 47
3557.49 52
3557.63 60
3557.76 70
3557.90 80
3558.04 89
3558.17 95
3558.31 99
3558.45 101
3558.59 101
3558.72 100
3558.86 101
3559.00 102
3559.13 106
3559.27 111
3559.41 117
3559.54 121
3559.68 122
3559.82 120
3559.95 116
3560.09 108
3560.23 99
3560.36 91
3560.50 84
3560.64 80
3560.78 76
3560.91 75
3561.05 74
3561.19 74
3561.32 75
3561.46 76
3561.60 79
3561.73 81
3561.87 83
3562.01 82
3562.14 78
3562.28 69
3562.42 58
3562.56 44
3562.69 30
3562.83 19
3562.97 11
3563.10 7
3563.24 8
3563.38 12
3563.51 19
3563.65 28
3563.79 38
3563.93 49
3564.06 60
3564.20 71
3564.34 81
3564.47 91
3564.61 99
3564.75 105
3564.88 108
3565.02 109
3565.16 107
3565.30 103
3565.43 96
3565.57 89
3565.71 80
3565.84 71
3565.98 62
3566.12 52
3566.25 42
3566.39 33
3566.53 23
3566.67 14
3566.80 5
3566.94 0
3567.08 0
3567.21 0
3567.35 0
3567.49 0
3567.63 0
3567.76 0
3567.90 0
3568.04 0
3568.17 5
3568.31 10
3568.45 14
3568.58 17
3568.72 20
3568.86 22
3569.00 24
3569.13 27
3569.27 30
3569.41 33
3569.54 37
3569.68 42
3569.82 51
3569.96 63
3570.09 79
3570.23 98
3570.37 119
3570.50 138
3570.64 153
3570.78 162
3570.92 164
3571.05 159
3571.19 151
3571.33 143
3571.46 137
3571.60 135
3571.74 138
3571.88 144
3572.01 152
3572.15 160
3572.29 168
3572.42 173
3572.56 176
3572.70 177
3572.84 176
3572.97 172
3573.11 167
3573.25 160
3573.38 152
3573.52 144
3573.66 137
3573.80 132
3573.93 129
3574.07 129
3574.21 131
3574.34 135
3574.48 140
3574.62 145
3574.76 151
3574.89 155
3575.03 158
3575.17 158
3575.30 157
3575.44 153
3575.58 148
3575.72 141
3575.85 135
3575.99 128
3576.13 123
3576.26 119
3576.40 117
3576.54 114
3576.68 112
3576.81 110
3576.95 106
3577.09 101
3577.23 94
3577.36 86
3577.50 77
3577.64 67
3577.77 55
3577.91 44
3578.05 32
3578.19 22
3578.32 14
3578.46 9
3578.60 7
3578.74 10
3578.87 15
3579.01 24
3579.15 34
3579.28 44
3579.42 53
3579.56 59
3579.70 61
3579.83 60
3579.97 55
3580.11 48
3580.25 40
3580.38 34
3580.52 30
3580.66 29
3580.79 32
3580.93 36
3581.07 42
3581.21 45
3581.34 47
3581.48 45
3581.62 42
3581.76 38
3581.89 36
3582.03 37
3582.17 42
3582.31 51
3582.44 63
3582.58 76
3582.72 88
3582.85 99
3582.99 109
3583.13 116
3583.27 122
3583.40 128
3583.54 133
3583.68 139
3583.82 146
3583.95 154
3584.09 165
3584.23 177
3584.37 190
3584.50 202
3584.64 214
3584.78 225
3584.92 234
3585.05 243
3585.19 251
3585.33 260
3585.46 269
3585.60 280
3585.74 289
3585.88 299
3586.01 306
3586.15 313
3586.29 318
3586.43 323
3586.56 326
3586.70 330
3586.84 333
3586.98 337
3587.11 341
3587.25 347
3587.39 354
3587.53 360
3587.66 366
3587.80 368
3587.94 367
3588.08 362
3588.21 354
3588.35 346
3588.49 339
3588.63 335
3588.76 335
3588.90 336
3589.04 338
3589.18 338
3589.31 333
3589.45 323
3589.59 309
3589.73 291
3589.86 273
3590.00 256
3590.14 242
3590.28 232
3590.41 226
3590.55 223
3590.69 223
3590.83 223
3590.96 223
3591.10 222
3591.24 220
3591.38 217
3591.51 216
3591.65 217
3591.79 221
3591.93 227
3592.06 237
3592.20 247
3592.34 255
3592.48 261
3592.61 262
3592.75 259
3592.89 252
3593.03 243
3593.16 232
3593.30 222
3593.44 212
3593.58 203
3593.71 195
3593.85 187
3593.99 181
3594.13 174
3594.26 167
3594.40 159
3594.54 150
3594.68 140
3594.81 128
3594.95 115
3595.09 102
3595.23 91
3595.36 81
3595.50 73
3595.64 69
3595.78 66
3595.91 65
3596.05 66
3596.19 68
3596.33 70
3596.47 75
3596.60 81
3596.74 90
3596.88 101
3597.02 113
3597.15 124
3597.29 134
3597.43 140
3597.57 141
3597.70 138
3597.84 130
3597.98 119
3598.12 108
3598.25 97
3598.39 90
3598.53 87
3598.67 89
3598.80 96
3598.94 106
3599.08 117
3599.22 127
3599.36 134
3599.49 137
3599.63 137
3599.77 135
3599.91 133
3600.04 132
3600.18 134
3600.32 138
3600.46 143
3600.59 148
3600.73 151
3600.87 151
3601.01 146
3601.15 139
3601.28 131
3601.42 125
3601.56 122
3601.70 124
3601.83 131
3601.97 141
3602.11 152
3602.25 163
3602.38 170
3602.52 175
3602.66 177
3602.80 179
3602.94 180
3603.07 183
3603.21 187
3603.35 191
3603.49 195
3603.62 196
3603.76 196
3603.90 194
3604.04 192
3604.18 190
3604.31 190
3604.45 190
3604.59 190
3604.73 188
3604.86 183
3605.00 175
3605.14 166
3605.28 158
3605.42 154
3605.55 153
3605.69 159
3605.83 169
3605.97 182
3606.10 193
3606.24 201
3606.38 204
3606.52 200
3606.66 190
3606.79 176
3606.93 160
3607.07 145
3607.21 131
3607.34 122
3607.48 115
3607.62 111
3607.76 109
3607.90 109
3608.03 109
3608.17 109
3608.31 109
3608.45 110
3608.58 110
3608.72 111
3608.86 110
3609.00 109
3609.14 105
3609.27 99
3609.41 91
3609.55 80
3609.69 68
3609.83 54
3609.96 41
3610.10 28
3610.24 18
3610.38 9
3610.52 3
3610.65 0
3610.79 0
3610.93 0
3611.07 0
3611.20 4
3611.34 10
3611.48 17
3611.62 26
3611.76 35
3611.89 46
3612.03 56
3612.17 66
3612.31 73
3612.45 79
3612.58 83
3612.72 87
3612.86 91
3613.00 95
3613.14 101
3613.27 107
3613.41 114
3613.55 120
3613.69 124
3613.82 128
3613.96 132
3614.10 136
3614.24 143
3614.38 152
3614.51 163
3614.65 175
3614.79 186
3614.93 194
3615.07 196
3615.20 194
3615.34 185
3615.48 171
3615.62 154
3615.76 135
3615.89 116
3616.03 100
3616.17 86
3616.31 77
3616.45 70
3616.58 66
3616.72 65
3616.86 64
3617.00 62
3617.14 59
3617.27 55
3617.41 48
3617.55 40
3617.69 32
3617.83 26
3617.96 22
3618.10 23
3618.24 28
3618.38 37
3618.52 48
3618.65 60
3618.79 70
3618.93 77
3619.07 82
3619.21 86
3619.34 92
3619.48 100
3619.62 112
3619.76 128
3619.90 145
3620.03 162
3620.17 173
3620.31 177
3620.45 172
3620.59 161
3620.73 144
3620.86 126
3621.00 110
3621.14 97
3621.28 88
3621.42 83
3621.55 78
3621.69 74
3621.83 69
3621.97 64
3622.11 59
3622.24 54
3622.38 50
3622.52 44
3622.66 37
3622.80 26
3622.93 11
3623.07 0
3623.21 0
3623.35 0
3623.49 0
3623.63 0
3623.76 0
3623.90 0
3624.04 9
3624.18 26
3624.32 39
3624.45 47
3624.59 50
3624.73 48
3624.87 43
3625.01 36
3625.14 27
3625.28 20
3625.42 13
3625.56 10
3625.70 10
3625.84 14
3625.97 20
3626.11 27
3626.25 35
3626.39 42
3626.53 46
3626.66 48
3626.80 48
3626.94 47
3627.08 46
3627.22 44
3627.36 43
3627.49 42
3627.63 40
3627.77 38
3627.91 34
3628.05 30
3628.18 25
3628.32 20
3628.46 16
3628.60 13
3628.74 10
3628.88 9
3629.01 9
3629.15 10
3629.29 11
3629.43 13
3629.57 14
3629.71 14
3629.84 14
3629.98 12
3630.12 10
3630.26 6
3630.40 2
3630.53 0
3630.67 0
3630.81 0
3630.95 0
3631.09 0
3631.23 0
3631.36 0
3631.50 0
3631.64 2
3631.78 7
3631.92 11
3632.06 15
3632.19 17
3632.33 18
3632.47 18
3632.61 18
3632.75 19
3632.89 20
3633.02 23
3633.16 25
3633.30 28
3633.44 30
3633.58 30
3633.72 29
3633.85 26
3633.99 23
3634.13 21
3634.27 20
3634.41 21
3634.55 26
3634.68 33
3634.82 42
3634.96 52
3635.10 62
3635.24 72
3635.38 81
3635.51 90
3635.65 98
3635.79 105
3635.93 110
3636.07 112
3636.21 112
3636.34 107
3636.48 100
3636.62 92
3636.76 84
3636.90 79
3637.04 77
3637.17 79
3637.31 84
3637.45 91
3637.59 99
3637.73 106
3637.87 113
3638.00 118
3638.14 122
3638.28 124
3638.42 125
3638.56 123
3638.70 121
3638.84 116
3638.97 111
3639.11 106
3639.25 102
3639.39 100
3639.53 100
3639.67 103
3639.80 108
3639.94 114
3640.08 122
3640.22 129
3640.36 136
3640.50 143
3640.63 148
3640.77 152
3640.91 154
3641.05 153
3641.19 150
3641.33 144
3641.47 137
3641.60 131
3641.74 126
3641.88 124
3642.02 125
3642.16 131
3642.30 141
3642.43 154
3642.57 169
3642.71 185
3642.85 200
3642.99 211
3643.13 217
3643.27 217
3643.40 212
3643.54 204
3643.68 195
3643.82 186
3643.96 179
3644.10 174
3644.24 171
3644.37 170
3644.51 169
3644.65 169
3644.79 169
3644.93 170
3645.07 172
3645.21 174
3645.34 176
3645.48 177
3645.62 175
3645.76 171
3645.90 165
3646.04 158
3646.17 150
3646.31 144
3646.45 138
3646.59 134
3646.73 131
3646.87 128
3647.01 125
3647.14 123
3647.28 120
3647.42 118
3647.56 116
3647.70 114
3647.84 111
3647.98 108
3648.11 104
3648.25 100
3648.39 98
3648.53 97
3648.67 99
3648.81 104
3648.95 110
3649.09 117
3649.22 122
3649.36 124
3649.50 124
3649.64 121
3649.78 117
3649.92 113
3650.06 109
3650.19 108
3650.33 109
3650.47 111
3650.61 115
3650.75 118
3650.89 121
3651.03 124
3651.16 126
3651.30 130
3651.44 136
3651.58 144
3651.72 154
3651.86 165
3652.00 173
3652.14 178
3652.27 178
3652.41 172
3652.55 163
3652.69 152
3652.83 143
3652.97 138
3653.11 138
3653.24 142
3653.38 148
3653.52 153
3653.66 155
3653.80 152
3653.94 145
3654.08 134
3654.22 120
3654.35 107
3654.49 96
3654.63 89
3654.77 86
3654.91 88
3655.05 93
3655.19 99
3655.33 104
3655.46 106
3655.60 103
3655.74 97
3655.88 88
3656.02 77
3656.16 69
3656.30 63
3656.44 60
3656.57 62
3656.71 65
3656.85 69
3656.99 73
3657.13 77
3657.27 79
3657.41 81
3657.55 83
3657.68 87
3657.82 92
3657.96 98
3658.10 105
3658.24 112
3658.38 117
3658.52 120
3658.66 120
3658.79 118
3658.93 114
3659.07 110
3659.21 107
3659.35 106
3659.49 109
3659.63 114
3659.77 122
3659.90 130
3660.04 138
3660.18 144
3660.32 148
3660.46 149
3660.60 149
3660.74 147
3660.88 146
3661.02 146
3661.15 146
3661.29 147
3661.43 148
3661.57 148
3661.71 147
3661.85 145
3661.99 141
3662.13 137
3662.27 133
3662.40 128
3662.54 124
3662.68 120
3662.82 116
3662.96 112
3663.10 108
3663.24 104
3663.38 100
3663.51 95
3663.65 90
3663.79 86
3663.93 82
3664.07 80
3664.21 79
3664.35 80
3664.49 82
3664.63 84
3664.77 86
3664.90 89
3665.04 92
3665.18 95
3665.32 99
3665.46 103
3665.60 107
3665.74 111
3665.88 114
3666.02 115
3666.15 115
3666.29 114
3666.43 112
3666.57 112
3666.71 112
3666.85 113
3666.99 112
3667.13 110
3667.27 106
3667.40 99
3667.54 89
3667.68 76
3667.82 62
3667.96 49
3668.10 35
3668.24 24
3668.38 14
3668.52 6
3668.66 2
3668.79 1
3668.93 4
3669.07 11
3669.21 21
3669.35 34
3669.49 48
3669.63 61
3669.77 72
3669.91 81
3670.05 87
3670.18 90
3670.32 90
3670.46 89
3670.60 87
3670.74 83
3670.88 76
3671.02 68
3671.16 57
3671.30 46
3671.44 35
3671.57 27
3671.71 23
3671.85 24
3671.99 29
3672.13 36
3672.27 43
3672.41 48
3672.55 50
3672.69 48
3672.83 43
3672.97 36
3673.10 29
3673.24 23
3673.38 20
3673.52 20
3673.66 24
3673.80 30
3673.94 37
3674.08 45
3674.22 50
3674.36 53
3674.50 54
3674.63 52
3674.77 48
3674.91 43
3675.05 39
3675.19 37
3675.33 36
3675.47 36
3675.61 38
3675.75 42
3675.89 47
3676.03 52
3676.16 58
3676.30 63
3676.44 67
3676.58 69
3676.72 67
3676.86 62
3677.00 54
3677.14 44
3677.28 34
3677.42 23
3677.56 15
3677.69 8
3677.83 4
3677.97 4
3678.11 5
3678.25 8
3678.39 12
3678.53 15
3678.67 17
3678.81 17
3678.95 15
3679.09 13
3679.23 10
3679.36 7
3679.50 4
3679.64 2
3679.78 1
3679.92 1
3680.06 1
3680.20 1
3680.34 1
3680.48 0
3680.62 0
3680.76 0
3680.90 0
3681.04 0
3681.17 0
3681.31 2
3681.45 12
3681.59 24
3681.73 38
3681.87 52
3682.01 64
3682.15 74
3682.29 81
3682.43 86
3682.57 89
3682.71 93
3682.85 96
3682.98 100
3683.12 104
3683.26 107
3683.40 108
3683.54 106
3683.68 102
3683.82 95
3683.96 86
3684.10 75
3684.24 62
3684.38 49
3684.52 37
3684.66 27
3684.80 21
3684.93 18
3685.07 19
3685.21 22
3685.35 27
3685.49 32
3685.63 37
3685.77 41
3685.91 44
3686.05 47
3686.19 49
3686.33 50
3686.47 51
3686.61 49
3686.75 46
3686.88 41
3687.02 35
3687.16 30
3687.30 25
3687.44 24
3687.58 27
3687.72 34
3687.86 44
3688.00 54
3688.14 63
3688.28 70
3688.42 73
3688.56 73
3688.70 71
3688.84 68
3688.97 66
3689.11 67
3689.25 70
3689.39 74
3689.53 80
3689.67 86
3689.81 91
3689.95 95
3690.09 98
3690.23 100
3690.37 102
3690.51 103
3690.65 103
3690.79 101
3690.93 98
3691.07 95
3691.21 92
3691.34 91
3691.48 94
3691.62 100
3691.76 109
3691.90 120
3692.04 129
3692.18 135
3692.32 137
3692.46 135
3692.60 128
3692.74 120
3692.88 112
3693.02 104
3693.16 98
3693.30 94
3693.44 93
3693.58 93
3693.71 93
3693.85 93
3693.99 93
3694.13 91
3694.27 87
3694.41 81
3694.55 74
3694.69 66
3694.83 57
3694.97 47
3695.11 35
3695.25 23
3695.39 11
3695.53 0
3695.67 0
3695.81 0
3695.95 0
3696.09 0
3696.23 0
3696.36 0
3696.50 0
3696.64 3
3696.78 11
3696.92 18
3697.06 25
3697.20 30
3697.34 35
3697.48 37
3697.62 39
3697.76 40
3697.90 41
3698.04 43
3698.18 47
3698.32 54
3698.46 64
3698.60 76
3698.74 89
3698.88 100
3699.02 109
3699.16 116
3699.30 119
3699.43 120
3699.57 119
3699.71 117
3699.85 113
3699.99 109
3700.13 104
3700.27 98
3700.41 92
3700.55 86
3700.69 81
3700.83 76
3700.97 71
3701.11 66
3701.25 60
3701.39 55
3701.53 50
3701.67 46
3701.81 43
3701.95 43
3702.09 44
3702.23 46
3702.37 47
3702.51 47
3702.65 45
3702.78 43
3702.92 42
3703.06 43
3703.20 47
3703.34 55
3703.48 64
3703.62 73
3703.76 80
3703.90 84
3704.04 85
3704.18 81
3704.32 76
3704.46 70
3704.60 64
3704.74 60
3704.88 59
3705.02 60
3705.16 63
3705.30 69
3705.44 76
3705.58 84
3705.72 93
3705.86 102
3706.00 112
3706.14 122
3706.28 129
3706.42 135
3706.56 136
3706.70 135
3706.84 130
3706.97 124
3707.11 117
3707.25 111
3707.39 107
3707.53 105
3707.67 106
3707.81 107
3707.95 111
3708.09 114
3708.23 118
3708.37 122
3708.51 124
3708.65 124
3708.79 123
3708.93 120
3709.07 116
3709.21 113
3709.35 111
3709.49 110
3709.63 111
3709.77 113
3709.91 115
3710.05 115
3710.19 113
3710.33 108
3710.47 101
3710.61 93
3710.75 86
3710.89 81
3711.03 78
3711.17 78
3711.31 80
3711.45 84
3711.59 87
3711.73 90
3711.87 92
3712.01 94
3712.15 95
3712.29 96
3712.43 98
3712.57 100
3712.71 102
3712.84 102
3712.98 99
3713.12 92
3713.26 82
3713.40 68
3713.54 52
3713.68 35
3713.82 18
3713.96 3
3714.10 0
3714.24 0
3714.38 0
3714.52 0
3714.66 0
3714.80 0
3714.94 7
3715.08 16
3715.22 24
3715.36 28
3715.50 29
3715.64 24
3715.78 15
3715.92 3
3716.06 0
3716.20 0
3716.34 0
3716.48 0
3716.62 0
3716.76 0
3716.90 0
3717.04 13
3717.18 28
3717.32 39
3717.46 46
3717.60 49
3717.74 49
3717.88 50
3718.02 51
3718.16 56
3718.30 63
3718.44 73
3718.58 83
3718.72 93
3718.86 100
3719.00 104
3719.14 106
3719.28 105
3719.42 102
3719.56 99
3719.70 97
3719.84 95
3719.98 94
3720.12 92
3720.26 89
3720.40 83
3720.54 74
3720.68 62
3720.82 47
3720.96 31
3721.10 16
3721.24 3
3721.38 0
3721.52 0
3721.66 0
3721.80 10
3721.94 24
3722.08 39
3722.22 54
3722.36 67
3722.50 77
3722.64 83
3722.78 88
3722.92 91
3723.06 92
3723.20 93
3723.34 95
3723.48 97
3723.62 99
3723.76 102
3723.90 105
3724.04 108
3724.18 111
3724.32 112
3724.46 113
3724.60 112
3724.74 110
3724.88 108
3725.02 106
3725.16 105
3725.30 105
3725.44 106
3725.58 109
3725.72 113
3725.86 117
3726.00 123
3726.14 128
3726.28 134
3726.42 140
3726.56 146
3726.70 152
3726.84 157
3726.98 160
3727.12 162
3727.26 162
3727.40 158
3727.54 150
3727.68 140
3727.82 128
3727.96 115
3728.10 104
3728.24 94
3728.38 87
3728.52 81
3728.66 76
3728.80 72
3728.94 66
3729.08 59
3729.22 51
3729.36 42
3729.50 34
3729.64 28
3729.78 24
3729.92 24
3730.06 28
3730.20 36
3730.34 47
3730.48 59
3730.62 72
3730.76 83
3730.90 92
3731.04 97
3731.18 98
3731.32 96
3731.46 90
3731.60 82
3731.74 72
3731.88 62
3732.02 50
3732.16 40
3732.30 30
3732.44 22
3732.58 16
3732.73 12
3732.87 11
3733.01 13
3733.15 16
3733.29 20
3733.43 24
3733.57 27
3733.71 28
3733.85 27
3733.99 25
3734.13 21
3734.27 16
3734.41 10
3734.55 4
3734.69 0
3734.83 0
3734.97 0
3735.11 0
3735.25 0
3735.39 0
3735.53 0
3735.67 0
3735.81 1
3735.95 6
3736.09 11
3736.23 15
3736.37 19
3736.51 24
3736.65 29
3736.79 35
3736.93 42
3737.07 49
3737.21 56
3737.35 63
3737.49 69
3737.63 73
3737.77 75
3737.91 76
3738.05 75
3738.19 72
3738.33 69
3738.48 64
3738.62 59
3738.76 55
3738.90 50
3739.04 45
3739.18 39
3739.32 34
3739.46 29
3739.60 26
3739.74 26
3739.88 30
3740.02 38
3740.16 51
3740.30 67
3740.44 84
3740.58 101
3740.72 116
3740.86 129
3741.00 139
3741.14 145
3741.28 148
3741.42 148
3741.56 145
3741.70 141
3741.84 137
3741.98 134
3742.12 132
3742.26 132
3742.40 134
3742.54 137
3742.69 142
3742.83 147
3742.97 153
3743.11 159
3743.25 166
3743.39 173
3743.53 180
3743.67 187
3743.81 194
3743.95 199
3744.09 203
3744.23 204
3744.37 203
3744.51 200
3744.65 196
3744.79 190
3744.93 184
3745.07 178
3745.21 172
3745.35 167
3745.49 161
3745.63 156
3745.77 151
3745.91 146
3746.05 141
3746.20 138
3746.34 136
3746.48 136
3746.62 136
3746.76 135
3746.90 132
3747.04 124
3747.18 112
3747.32 96
3747.46 79
3747.60 64
3747.74 52
3747.88 46
3748.02 47
3748.16 53
3748.30 63
3748.44 76
3748.58 87
3748.72 95
3748.86 100
3749.00 99
3749.15 94
3749.29 86
3749.43 76
3749.57 65
3749.71 54
3749.85 45
3749.99 37
3750.13 32
3750.27 28
3750.41 26
3750.55 26
3750.69 28
3750.83 30
3750.97 33
3751.11 36
3751.25 39
3751.39 41
3751.53 42
3751.67 41
3751.82 37
3751.96 31
3752.10 23
3752.24 15
3752.38 9
3752.52 8
3752.66 12
3752.80 22
3752.94 37
3753.08 54
3753.22 71
3753.36 84
3753.50 92
3753.64 94
3753.78 90
3753.92 82
3754.06 71
3754.20 60
3754.35 50
3754.49 41
3754.63 35
3754.77 32
3754.91 30
3755.05 30
3755.19 30
3755.33 30
3755.47 28
3755.61 26
3755.75 22
3755.89 18
3756.03 14
3756.17 11
3756.31 11
3756.45 14
3756.60 20
3756.74 31
3756.88 44
3757.02 61
3757.16 79
3757.30 97
3757.44 112
3757.58 123
3757.72 129
3757.86 132
3758.00 131
3758.14 129
3758.28 126
3758.42 123
3758.56 121
3758.71 118
3758.85 115
3758.99 110
3759.13 104
3759.27 98
3759.41 91
3759.55 87
3759.69 85
3759.83 88
3759.97 94
3760.11 104
3760.25 114
3760.39 124
3760.53 132
3760.67 135
3760.82 134
3760.96 129
3761.10 123
3761.24 116
3761.38 110
3761.52 105
3761.66 102
3761.80 101
3761.94 101
3762.08 102
3762.22 103
3762.36 104
3762.50 105
3762.64 106
3762.79 108
3762.93 108
3763.07 108
3763.21 108
3763.35 109
3763.49 111
3763.63 115
3763.77 121
3763.91 131
3764.05 143
3764.19 157
3764.33 171
3764.47 185
3764.62 196
3764.76 203
3764.90 205
3765.04 202
3765.18 193
3765.32 180
3765.46 164
3765.60 147
3765.74 132
3765.88 119
3766.02 108
3766.16 101
3766.31 95
3766.45 90
3766.59 86
3766.73 81
3766.87 76
3767.01 71
3767.15 68
3767.29 66
3767.43 68
3767.57 71
3767.71 74
3767.85 77
3768.00 79
3768.14 79
3768.28 77
3768.42 74
3768.56 72
3768.70 72
3768.84 74
3768.98 77
3769.12 80
3769.26 82
3769.40 82
3769.54 79
3769.69 74
3769.83 68
3769.97 62
3770.11 58
3770.25 54
3770.39 53
3770.53 53
3770.67 53
3770.81 54
3770.95 54
3771.09 53
3771.24 51
3771.38 46
3771.52 39
3771.66 32
3771.80 24
3771.94 16
3772.08 10
3772.22 6
3772.36 3
3772.50 2
3772.64 2
3772.79 2
3772.93 3
3773.07 5
3773.21 7
3773.35 11
3773.49 15
3773.63 18
3773.77 21
3773.91 23
3774.05 23
3774.20 22
3774.34 20
3774.48 17
3774.62 13
3774.76 10
3774.90 6
3775.04 2
3775.18 0
3775.32 0
3775.46 0
3775.60 0
3775.75 6
3775.89 16
3776.03 28
3776.17 40
3776.31 51
3776.45 58
3776.59 62
3776.73 61
3776.87 56
3777.01 49
3777.16 39
3777.30 30
3777.44 22
3777.58 15
3777.72 11
3777.86 9
3778.00 8
3778.14 9
3778.28 11
3778.43 12
3778.57 12
3778.71 12
3778.85 12
3778.99 11
3779.13 11
3779.27 11
3779.41 12
3779.55 13
3779.69 14
3779.84 15
3779.98 15
3780.12 15
3780.26 14
3780.40 11
3780.54 8
3780.68 3
3780.82 0
3780.96 0
3781.11 0
3781.25 0
3781.39 0
3781.53 0
3781.67 0
3781.81 3
3781.95 11
3782.09 19
3782.23 26
3782.38 32
3782.52 39
3782.66 45
3782.80 53
3782.94 62
3783.08 71
3783.22 79
3783.36 85
3783.50 88
3783.65 87
3783.79 81
3783.93 73
3784.07 62
3784.21 49
3784.35 36
3784.49 23
3784.63 13
3784.77 4
3784.92 0
3785.06 0
3785.20 0
3785.34 0
3785.48 0
3785.62 0
3785.76 0
3785.90 0
3786.05 0
3786.19 0
3786.33 0
3786.47 1
3786.61 6
3786.75 13
3786.89 20
3787.03 29
3787.18 37
3787.32 44
3787.46 49
3787.60 54
3787.74 57
3787.88 61
3788.02 65
3788.16 71
3788.30 78
3788.45 86
3788.59 92
3788.73 97
3788.87 97
3789.01 94
3789.15 87
3789.29 78
3789.43 67
3789.58 57
3789.72 49
3789.86 44
3790.00 42
3790.14 43
3790.28 46
3790.42 52
3790.56 59
3790.71 67
3790.85 75
3790.99 83
3791.13 90
3791.27 97
3791.41 102
3791.55 106
3791.69 108
3791.84 108
3791.98 107
3792.12 104
3792.26 100
3792.40 96
3792.54 94
3792.68 93
3792.83 95
3792.97 100
3793.11 107
3793.25 115
3793.39 122
3793.53 128
3793.67 132
3793.81 132
3793.96 130
3794.10 125
3794.24 118
3794.38 111
3794.52 104
3794.66 98
3794.80 93
3794.95 91
3795.09 90
3795.23 92
3795.37 96
3795.51 101
3795.65 107
3795.79 113
3795.93 119
3796.08 124
3796.22 127
3796.36 128
3796.50 127
3796.64 126
3796.78 123
3796.92 121
3797.07 119
3797.21 118
3797.35 118
3797.49 119
3797.63 122
3797.77 126
3797.91 130
3798.06 136
3798.20 141
3798.34 147
3798.48 152
3798.62 157
3798.76 160
3798.90 161
3799.05 162
3799.19 162
3799.33 161
3799.47 159
3799.61 158
3799.75 156
3799.89 154
3800.04 153
3800.18 152
3800.32 151
3800.46 150
3800.60 148
3800.74 147
3800.88 145
3801.03 145
3801.17 145
3801.31 146
3801.45 147
3801.59 148
3801.73 147
3801.87 143
3802.02 137
3802.16 129
3802.30 119
3802.44 109
3802.58 101
3802.72 94
3802.87 89
3803.01 85
3803.15 83
3803.29 81
3803.43 79
3803.57 78
3803.71 77
3803.86 76
3804.00 76
3804.14 75
3804.28 73
3804.42 70
3804.56 65
3804.70 60
3804.85 55
3804.99 51
3805.13 50
3805.27 51
3805.41 55
3805.55 60
3805.70 65
3805.84 70
3805.98 74
3806.12 78
3806.26 82
3806.40 86
3806.54 91
3806.69 97
3806.83 101
3806.97 104
3807.11 104
3807.25 103
3807.39 100
3807.54 97
3807.68 95
3807.82 96
3807.96 100
3808.10 105
3808.24 113
3808.39 121
3808.53 129
3808.67 137
3808.81 147
3808.95 158
3809.09 172
3809.24 189
3809.38 210
3809.52 233
3809.66 256
3809.80 280
3809.94 302
3810.08 322
3810.23 342
3810.37 363
3810.51 386
3810.65 412
3810.79 441
3810.93 470
3811.08 500
3811.22 529
3811.36 556
3811.50 582
3811.64 608
3811.78 637
3811.93 670
3812.07 706
3812.21 746
3812.35 788
3812.49 831
3812.63 874
3812.78 920
3812.92 969
3813.06 1024
3813.20 1083
3813.34 1145
3813.48 1208
3813.63 1266
3813.77 1318
3813.91 1360
3814.05 1393
3814.19 1420
3814.34 1442
3814.48 1465
3814.62 1488
3814.76 1511
3814.90 1534
3815.04 1554
3815.19 1567
3815.33 1574
3815.47 1572
3815.61 1565
3815.75 1552
3815.89 1536
3816.04 1518
3816.18 1499
3816.32 1478
3816.46 1455
3816.60 1430
3816.74 1401
3816.89 1369
3817.03 1335
3817.17 1299
3817.31 1264
3817.45 1229
3817.60 1198
3817.74 1170
3817.88 1146
3818.02 1124
3818.16 1103
3818.30 1080
3818.45 1055
3818.59 1027
3818.73 995
3818.87 960
3819.01 923
3819.15 884
3819.30 844
3819.44 803
3819.58 763
3819.72 724
3819.86 689
3820.01 659
3820.15 634
3820.29 615
3820.43 600
3820.57 588
3820.71 577
3820.86 566
3821.00 555
3821.14 544
3821.28 533
3821.42 521
3821.57 508
3821.71 492
3821.85 474
3821.99 454
3822.13 431
3822.27 409
3822.42 388
3822.56 369
3822.70 352
3822.84 338
3822.98 325
3823.13 313
3823.27 299
3823.41 285
3823.55 271
3823.69 258
3823.84 248
3823.98 239
3824.12 234
3824.26 232
3824.40 232
3824.55 233
3824.69 234
3824.83 235
3824.97 233
3825.11 229
3825.25 223
3825.40 215
3825.54 205
3825.68 194
3825.82 183
3825.96 172
3826.11 163
3826.25 156
3826.39 151
3826.53 147
3826.67 145
3826.82 144
3826.96 144
3827.10 145
3827.24 147
3827.38 150
3827.53 155
3827.67 161
3827.81 168
3827.95 175
3828.09 180
3828.24 184
3828.38 183
3828.52 177
3828.66 167
3828.80 154
3828.95 140
3829.09 125
3829.23 113
3829.37 104
3829.51 98
3829.66 95
3829.80 95
3829.94 96
3830.08 97
3830.22 97
3830.37 97
3830.51 95
3830.65 92
3830.79 89
3830.93 84
3831.08 78
3831.22 72
3831.36 64
3831.50 55
3831.64 45
3831.79 35
3831.93 26
3832.07 18
3832.21 11
3832.35 6
3832.50 1
3832.64 0
3832.78 0
3832.92 0
3833.06 0
3833.21 0
3833.35 0
3833.49 0
3833.63 0
3833.77 2
3833.92 8
3834.06 13
3834.20 17
3834.34 21
3834.48 24
3834.63 28
3834.77 33
3834.91 40
3835.05 48
3835.19 56
3835.34 62
3835.48 67
3835.62 68
3835.76 66
3835.91 62
3836.05 57
3836.19 52
3836.33 50
3836.47 50
3836.62 53
3836.76 59
3836.90 67
3837.04 76
3837.18 85
3837.33 93
3837.47 99
3837.61 101
3837.75 101
3837.90 97
3838.04 90
3838.18 82
3838.32 73
3838.46 65
3838.61 60
3838.75 58
3838.89 61
3839.03 69
3839.17 82
3839.32 98
3839.46 118
3839.60 138
3839.74 156
3839.89 172
3840.03 183
3840.17 190
3840.31 191
3840.45 188
3840.60 182
3840.74 174
3840.88 165
3841.02 155
3841.17 144
3841.31 132
3841.45 117
3841.59 101
3841.73 83
3841.88 64
3842.02 45
3842.16 28
3842.30 13
3842.45 1
3842.59 0
3842.73 0
3842.87 0
3843.01 0
3843.16 0
3843.30 0
3843.44 0
3843.58 0
3843.73 5
3843.87 11
3844.01 16
3844.15 20
3844.29 25
3844.44 29
3844.58 33
3844.72 37
3844.86 40
3845.01 44
3845.15 49
3845.29 55
3845.43 62
3845.58 71
3845.72 81
3845.86 92
3846.00 102
3846.14 111
3846.29 117
3846.43 119
3846.57 117
3846.71 112
3846.86 106
3847.00 100
3847.14 96
3847.28 93
3847.43 93
3847.57 96
3847.71 100
3847.85 104
3847.99 108
3848.14 110
3848.28 110
3848.42 111
3848.56 114
3848.71 118
3848.85 126
3848.99 137
3849.13 150
3849.28 164
3849.42 177
3849.56 189
3849.70 199
3849.84 207
3849.99 214
3850.13 221
3850.27 226
3850.41 231
3850.56 233
3850.70 233
3850.84 231
3850.98 226
3851.13 221
3851.27 215
3851.41 211
3851.55 209
3851.70 210
3851.84 213
3851.98 218
3852.12 225
3852.27 232
3852.41 239
3852.55 244
3852.69 246
3852.84 245
3852.98 242
3853.12 236
3853.26 230
3853.40 225
3853.55 222
3853.69 222
3853.83 225
3853.97 229
3854.12 233
3854.26 236
3854.40 235
3854.54 231
3854.69 226
3854.83 219
3854.97 215
3855.11 213
3855.26 214
3855.40 217
3855.54 221
3855.68 224
3855.83 223
3855.97 219
3856.11 209
3856.25 195
3856.40 179
3856.54 162
3856.68 147
3856.82 135
3856.97 127
3857.11 124
3857.25 124
3857.39 126
3857.54 128
3857.68 128
3857.82 125
3857.96 119
3858.11 109
3858.25 95
3858.39 79
3858.53 61
3858.68 45
3858.82 30
3858.96 20
3859.10 14
3859.25 13
3859.39 17
3859.53 25
3859.67 33
3859.82 41
3859.96 47
3860.10 51
3860.24 51
3860.39 48
3860.53 45
3860.67 41
3860.82 38
3860.96 35
3861.10 32
3861.24 30
3861.39 28
3861.53 25
3861.67 23
3861.81 22
3861.96 22
3862.10 25
3862.24 29
3862.38 33
3862.53 39
3862.67 43
3862.81 47
3862.95 48
3863.10 49
3863.24 48
3863.38 48
3863.52 49
3863.67 52
3863.81 57
3863.95 62
3864.09 68
3864.24 73
3864.38 77
3864.52 80
3864.67 83
3864.81 85
3864.95 87
3865.09 89
3865.24 89
3865.38 88
3865.52 85
3865.66 82
3865.81 78
3865.95 76
3866.09 76
3866.23 79
3866.38 84
3866.52 89
3866.66 94
3866.81 96
3866.95 95
3867.09 91
3867.23 84
3867.38 77
3867.52 69
3867.66 63
3867.80 59
3867.95 56
3868.09 55
3868.23 52
3868.37 49
3868.52 45
3868.66 40
3868.80 36
3868.95 33
3869.09 32
3869.23 35
3869.37 40
3869.52 48
3869.66 57
3869.80 66
3869.94 74
3870.09 81
3870.23 86
3870.37 89
3870.52 90
3870.66 89
3870.80 88
3870.94 86
3871.09 84
3871.23 81
3871.37 79
3871.52 76
3871.66 73
3871.80 68
3871.94 62
3872.09 54
3872.23 46
3872.37 37
3872.51 28
3872.66 21
3872.80 16
3872.94 13
3873.09 13
3873.23 16
3873.37 22
3873.51 30
3873.66 39
3873.80 49
3873.94 59
3874.09 68
3874.23 74
3874.37 78
3874.51 79
3874.66 78
3874.80 76
3874.94 75
3875.09 76
3875.23 80
3875.37 85
3875.51 91
3875.66 98
3875.80 103
3875.94 105
3876.09 105
3876.23 101
3876.37 95
3876.51 89
3876.66 82
3876.80 76
3876.94 72
3877.09 70
3877.23 69
3877.37 70
3877.51 71
3877.66 72
3877.80 74
3877.94 76
3878.09 78
3878.23 81
3878.37 85
3878.51 89
3878.66 93
3878.80 97
3878.94 100
3879.09 101
3879.23 101
3879.37 100
3879.51 98
3879.66 95
3879.80 92
3879.94 89
3880.09 86
3880.23 81
3880.37 75
3880.51 68
3880.66 59
3880.80 49
3880.94 39
3881.09 29
3881.23 21
3881.37 15
3881.52 11
3881.66 10
3881.80 12
3881.94 17
3882.09 25
3882.23 36
3882.37 48
3882.52 62
3882.66 76
3882.80 88
3882.95 98
3883.09 105
3883.23 109
3883.37 110
3883.52 109
3883.66 105
3883.80 100
3883.95 93
3884.09 86
3884.23 78
3884.37 72
3884.52 68
3884.66 66
3884.80 67
3884.95 69
3885.09 72
3885.23 73
3885.38 72
3885.52 67
3885.66 60
3885.81 52
3885.95 46
3886.09 43
3886.23 46
3886.38 52
3886.52 63
3886.66 75
3886.81 87
3886.95 97
3887.09 104
3887.24 107
3887.38 109
3887.52 109
3887.66 109
3887.81 110
3887.95 112
3888.09 114
3888.24 115
3888.38 117
3888.52 116
3888.67 114
3888.81 110
3888.95 104
3889.10 96
3889.24 87
3889.38 78
3889.52 69
3889.67 62
3889.81 57
3889.95 55
3890.10 55
3890.24 56
3890.38 58
3890.53 58
3890.67 55
3890.81 50
3890.96 43
3891.10 35
3891.24 29
3891.39 25
3891.53 24
3891.67 29
3891.81 37
3891.96 49
3892.10 63
3892.24 76
3892.39 88
3892.53 97
3892.67 102
3892.82 103
3892.96 99
3893.10 92
3893.25 83
3893.39 73
3893.53 63
3893.68 55
3893.82 47
3893.96 42
3894.11 39
3894.25 37
3894.39 37
3894.53 39
3894.68 41
3894.82 43
3894.96 44
3895.11 42
3895.25 37
3895.39 29
3895.54 19
3895.68 8
3895.82 0
3895.97 0
3896.11 0
3896.25 0
3896.40 0
3896.54 0
3896.68 0
3896.83 0
3896.97 5
3897.11 12
3897.26 18
3897.40 21
3897.54 24
3897.69 25
3897.83 28
3897.97 31
3898.12 37
3898.26 45
3898.40 55
3898.55 66
3898.69 75
3898.83 82
3898.98 86
3899.12 87
3899.26 87
3899.40 85
3899.55 82
3899.69 80
3899.83 78
3899.98 75
3900.12 73
3900.26 70
3900.41 67
3900.55 64
3900.69 62
3900.84 61
3900.98 61
3901.12 62
3901.27 64
3901.41 67
3901.55 70
3901.70 74
3901.84 77
3901.98 81
3902.13 84
3902.27 87
3902.41 89
3902.56 91
3902.70 93
3902.84 95
3902.99 98
3903.13 103
3903.27 107
3903.42 110
3903.56 111
3903.70 108
3903.85 102
3903.99 93
3904.13 81
3904.28 68
3904.42 54
3904.56 43
3904.71 35
3904.85 31
3904.99 31
3905.14 35
3905.28 41
3905.42 48
3905.57 55
3905.71 61
3905.86 64
3906.00 65
3906.14 63
3906.29 59
3906.43 54
3906.57 49
3906.72 45
3906.86 42
3907.00 43
3907.15 44
3907.29 47
3907.43 50
3907.58 50
3907.72 47
3907.86 40
3908.01 31
3908.15 21
3908.29 12
3908.44 6
3908.58 5
3908.72 9
3908.87 18
3909.01 29
3909.15 41
3909.30 53
3909.44 62
3909.58 70
3909.73 76
3909.87 79
3910.01 80
3910.16 79
3910.30 75
3910.45 68
3910.59 60
3910.73 52
3910.88 44
3911.02 38
3911.16 34
3911.31 31
3911.45 28
3911.59 26
3911.74 22
3911.88 17
3912.02 11
3912.17 4
3912.31 0
3912.45 0
3912.60 0
3912.74 0
3912.88 0
3913.03 0
3913.17 0
3913.32 0
3913.46 3
3913.60 14
3913.75 26
3913.89 38
3914.03 48
3914.18 55
3914.32 60
3914.46 61
3914.61 59
3914.75 56
3914.89 52
3915.04 50
3915.18 48
3915.33 49
3915.47 51
3915.61 53
3915.76 54
3915.90 53
3916.04 50
3916.19 44
3916.33 38
3916.47 31
3916.62 25
3916.76 21
3916.90 19
3917.05 17
3917.19 17
3917.34 16
3917.48 15
3917.62 14
3917.77 15
3917.91 18
3918.05 22
3918.20 28
3918.34 34
3918.48 39
3918.63 43
3918.77 44
3918.92 43
3919.06 40
3919.20 36
3919.35 31
3919.49 27
3919.63 23
3919.78 19
3919.92 15
3920.06 11
3920.21 8
3920.35 6
3920.50 5
3920.64 6
3920.78 10
3920.93 15
3921.07 21
3921.21 28
3921.36 33
3921.50 37
3921.64 39
3921.79 40
3921.93 39
3922.08 38
3922.22 37
3922.36 37
3922.51 39
3922.65 43
3922.79 49
3922.94 55
3923.08 62
3923.23 69
3923.37 74
3923.51 78
3923.66 81
3923.80 83
3923.94 87
3924.09 91
3924.23 97
3924.38 103
3924.52 109
3924.66 112
3924.81 113
3924.95 109
3925.09 102
3925.24 94
3925.38 87
3925.53 82
3925.67 81
3925.81 83
3925.96 87
3926.10 91
3926.24 94
3926.39 95
3926.53 94
3926.68 91
3926.82 89
3926.96 88
3927.11 89
3927.25 92
3927.39 96
3927.54 99
3927.68 101
3927.83 99
3927.97 94
3928.11 85
3928.26 75
3928.40 64
3928.54 53
3928.69 43
3928.83 35
3928.98 26
3929.12 17
3929.26 6
3929.41 0
3929.55 0
3929.70 0
3929.84 0
3929.98 0
3930.13 0
3930.27 0
3930.41 0
3930.56 9
3930.70 20
3930.85 28
3930.99 33
3931.13 35
3931.28 34
3931.42 33
3931.57 32
3931.71 34
3931.85 38
3932.00 45
3932.14 54
3932.28 62
3932.43 68
3932.57 72
3932.72 73
3932.86 74
3933.00 74
3933.15 76
3933.29 80
3933.44 85
3933.58 89
3933.72 91
3933.87 90
3934.01 84
3934.16 75
3934.30 63
3934.44 51
3934.59 41
3934.73 35
3934.88 32
3935.02 33
3935.16 37
3935.31 43
3935.45 50
3935.59 57
3935.74 64
3935.88 69
3936.03 73
3936.17 77
3936.31 80
3936.46 83
3936.60 86
3936.75 91
3936.89 95
3937.03 100
3937.18 105
3937.32 109
3937.47 112
3937.61 113
3937.75 112
3937.90 109
3938.04 106
3938.19 102
3938.33 98
3938.47 94
3938.62 91
3938.76 89
3938.91 87
3939.05 86
3939.19 84
3939.34 81
3939.48 79
3939.63 75
3939.77 71
3939.91 66
3940.06 60
3940.20 52
3940.35 44
3940.49 36
3940.63 29
3940.78 23
3940.92 20
3941.07 19
3941.21 20
3941.35 25
3941.50 30
3941.64 38
3941.79 45
3941.93 53
3942.08 60
3942.22 68
3942.36 74
3942.51 78
3942.65 80
3942.80 80
3942.94 76
3943.08 70
3943.23 63
3943.37 55
3943.52 49
3943.66 45
3943.80 44
3943.95 47
3944.09 52
3944.24 59
3944.38 67
3944.52 74
3944.67 79
3944.81 81
3944.96 79
3945.10 75
3945.25 69
3945.39 63
3945.53 59
3945.68 59
3945.82 61
3945.97 66
3946.11 72
3946.25 75
3946.40 75
3946.54 70
3946.69 60
3946.83 47
3946.97 33
3947.12 19
3947.26 7
3947.41 0
3947.55 0
3947.70 0
3947.84 0
3947.98 5
3948.13 9
3948.27 12
3948.42 14
3948.56 14
3948.70 11
3948.85 6
3948.99 1
3949.14 0
3949.28 0
3949.43 0
3949.57 0
3949.71 0
3949.86 0
3950.00 0
3950.15 5
3950.29 16
3950.43 27
3950.58 39
3950.72 50
3950.87 59
3951.01 67
3951.16 74
3951.30 81
3951.44 88
3951.59 97
3951.73 107
3951.88 118
3952.02 129
3952.17 138
3952.31 144
3952.45 146
3952.60 146
3952.74 143
3952.89 140
3953.03 138
3953.18 138
3953.32 142
3953.46 147
3953.61 154
3953.75 160
3953.90 166
3954.04 170
3954.19 174
3954.33 177
3954.47 181
3954.62 186
3954.76 191
3954.91 197
3955.05 203
3955.20 209
3955.34 214
3955.48 216
3955.63 216
3955.77 214
3955.92 209
3956.06 204
3956.21 198
3956.35 193
3956.49 189
3956.64 188
3956.78 188
3956.93 190
3957.07 193
3957.22 196
3957.36 200
3957.50 203
3957.65 207
3957.79 210
3957.94 212
3958.08 212
3958.23 209
3958.37 204
3958.52 196
3958.66 186
3958.80 176
3958.95 165
3959.09 154
3959.24 142
3959.38 130
3959.53 118
3959.67 105
3959.81 93
3959.96 82
3960.10 73
3960.25 66
3960.39 62
3960.54 59
3960.68 58
3960.83 59
3960.97 61
3961.11 65
3961.26 71
3961.40 76
3961.55 82
3961.69 87
3961.84 90
3961.98 91
3962.12 89
3962.27 85
3962.41 79
3962.56 71
3962.70 63
3962.85 54
3962.99 47
3963.14 42
3963.28 41
3963.42 44
3963.57 49
3963.71 57
3963.86 65
3964.00 72
3964.15 77
3964.29 78
3964.44 76
3964.58 70
3964.73 61
3964.87 51
3965.01 40
3965.16 30
3965.30 22
3965.45 18
3965.59 18
3965.74 21
3965.88 26
3966.03 31
3966.17 35
3966.31 37
3966.46 38
3966.60 37
3966.75 37
3966.89 38
3967.04 42
3967.18 50
3967.33 60
3967.47 71
3967.62 83
3967.76 95
3967.90 104
3968.05 112
3968.19 117
3968.34 120
3968.48 121
3968.63 121
3968.77 118
3968.92 112
3969.06 104
3969.20 93
3969.35 81
3969.49 69
3969.64 57
3969.78 46
3969.93 37
3970.07 30
3970.22 24
3970.36 19
3970.51 15
3970.65 11
3970.80 7
3970.94 4
3971.08 1
3971.23 0
3971.37 0
3971.52 0
3971.66 0
3971.81 0
3971.95 0
3972.10 0
3972.24 0
3972.39 10
3972.53 22
3972.68 34
3972.82 44
3972.96 53
3973.11 58
3973.25 61
3973.40 62
3973.54 62
3973.69 61
3973.83 60
3973.98 59
3974.12 59
3974.27 60
3974.41 62
3974.56 66
3974.70 71
3974.84 76
3974.99 80
3975.13 82
3975.28 80
3975.42 73
3975.57 63
3975.71 49
3975.86 33
3976.00 18
3976.15 5
3976.29 0
3976.44 0
3976.58 0
3976.73 0
3976.87 6
3977.01 17
3977.16 29
3977.30 40
3977.45 48
3977.59 53
3977.74 53
3977.88 49
3978.03 40
3978.17 28
3978.32 16
3978.46 6
3978.61 0
3978.75 0
3978.90 0
3979.04 2
3979.19 9
3979.33 14
3979.47 18
3979.62 20
3979.76 19
3979.91 17
3980.05 16
3980.20 17
3980.34 20
3980.49 27
3980.63 36
3980.78 46
3980.92 55
3981.07 62
3981.21 67
3981.36 70
3981.50 69
3981.65 65
3981.79 59
3981.94 53
3982.08 45
3982.23 39
3982.37 34
3982.52 31
3982.66 31
3982.80 32
3982.95 34
3983.09 37
3983.24 39
3983.38 39
3983.53 37
3983.67 32
3983.82 25
3983.96 17
3984.11 10
3984.25 3
3984.40 0
3984.54 0
3984.69 0
3984.83 0
3984.98 0
3985.12 0
3985.27 0
3985.41 0
3985.56 0
3985.70 4
3985.85 11
3985.99 19
3986.14 25
3986.28 29
3986.43 31
3986.57 31
3986.72 30
3986.86 29
3987.01 27
3987.15 28
3987.29 29
3987.44 32
3987.58 35
3987.73 38
3987.87 42
3988.02 44
3988.16 47
3988.31 48
3988.45 49
3988.60 49
3988.74 48
3988.89 47
3989.03 44
3989.18 43
3989.32 42
3989.47 44
3989.61 49
3989.76 56
3989.90 64
3990.05 73
3990.19 83
3990.34 94
3990.48 104
3990.63 114
3990.77 124
3990.92 133
3991.06 140
3991.21 145
3991.35 145
3991.50 140
3991.64 132
3991.79 122
3991.93 111
3992.08 100
3992.22 91
3992.37 84
3992.51 79
3992.66 74
3992.80 69
3992.95 63
3993.09 55
3993.24 47
3993.38 37
3993.53 29
3993.67 22
3993.82 17
3993.96 17
3994.11 22
3994.25 30
3994.40 41
3994.54 53
3994.69 64
3994.83 73
3994.98 77
3995.12 76
3995.27 71
3995.41 64
3995.56 57
3995.70 51
3995.85 50
3995.99 51
3996.14 55
3996.28 60
3996.43 64
3996.57 66
3996.72 64
3996.86 59
3997.01 51
3997.15 42
3997.30 32
3997.44 23
3997.59 16
3997.73 10
3997.88 6
3998.02 4
3998.17 4
3998.31 4
3998.46 4
3998.60 4
3998.75 4
3998.89 2
3999.04 0
3999.18 0
3999.33 0
3999.47 0
3999.62 0
3999.76 0
3999.91 0
4000.05 1
4000.20 8
4000.35 17
4000.49 28
4000.64 40
4000.78 50
4000.93 59
4001.07 64
4001.22 65
4001.36 62
4001.51 56
4001.65 49
4001.80 41
4001.94 34
4002.09 29
4002.23 25
4002.38 24
4002.52 26
4002.67 30
4002.81 38
4002.96 49
4003.10 62
4003.25 76
4003.39 90
4003.54 102
4003.68 111
4003.83 117
4003.97 121
4004.12 125
4004.26 131
4004.41 140
4004.55 154
4004.70 172
4004.85 193
4004.99 216
4005.14 238
4005.28 257
4005.43 274
4005.57 288
4005.72 299
4005.86 307
4006.01 313
4006.15 318
4006.30 321
4006.44 325
4006.59 329
4006.73 335
4006.88 344
4007.02 355
4007.17 369
4007.31 383
4007.46 397
4007.60 408
4007.75 414
4007.89 415
4008.04 411
4008.19 402
4008.33 391
4008.48 381
4008.62 371
4008.77 365
4008.91 362
4009.06 361
4009.20 363
4009.35 367
4009.49 371
4009.64 374
4009.78 376
4009.93 374
4010.07 369
4010.22 358
4010.36 342
4010.51 321
4010.66 299
4010.80 276
4010.95 255
4011.09 238
4011.24 225
4011.38 217
4011.53 213
4011.67 211
4011.82 209
4011.96 208
4012.11 206
4012.25 204
4012.40 201
4012.54 197
4012.69 193
4012.84 190
4012.98 187
4013.13 184
4013.27 182
4013.42 181
4013.56 180
4013.71 178
4013.85 174
4014.00 168
4014.14 160
4014.29 149
4014.43 138
4014.58 128
4014.72 120
4014.87 117
4015.02 118
4015.16 124
4015.31 134
4015.45 147
4015.60 162
4015.74 179
4015.89 196
4016.03 211
4016.18 225
4016.32 236
4016.47 242
4016.62 243
4016.76 237
4016.91 224
4017.05 206
4017.20 183
4017.34 159
4017.49 136
4017.63 115
4017.78 98
4017.92 87
4018.07 81
4018.21 80
4018.36 83
4018.51 90
4018.65 100
4018.80 113
4018.94 127
4019.09 143
4019.23 159
4019.38 175
4019.52 188
4019.67 198
4019.81 205
4019.96 208
4020.11 209
4020.25 209
4020.40 209
4020.54 211
4020.69 214
4020.83 217
4020.98 220
4021.12 221
4021.27 219
4021.42 214
4021.56 206
4021.71 196
4021.85 187
4022.00 178
4022.14 171
4022.29 166
4022.43 164
4022.58 164
4022.72 167
4022.87 173
4023.02 180
4023.16 188
4023.31 196
4023.45 202
4023.60 206
4023.74 206
4023.89 202
4024.03 194
4024.18 184
4024.33 171
4024.47 158
4024.62 146
4024.76 136
4024.91 128
4025.05 124
4025.20 122
4025.34 122
4025.49 123
4025.64 123
4025.78 122
4025.93 120
4026.07 117
4026.22 113
4026.36 111
4026.51 110
4026.65 113
4026.80 118
4026.95 127
4027.09 136
4027.24 146
4027.38 155
4027.53 162
4027.67 165
4027.82 166
4027.97 164
4028.11 161
4028.26 158
4028.40 156
4028.55 157
4028.69 161
4028.84 168
4028.98 175
4029.13 182
4029.28 186
4029.42 186
4029.57 180
4029.71 170
4029.86 156
4030.00 141
4030.15 127
4030.30 116
4030.44 109
4030.59 106
4030.73 106
4030.88 108
4031.02 111
4031.17 112
4031.32 111
4031.46 109
4031.61 107
4031.75 105
4031.90 105
4032.04 106
4032.19 108
4032.34 110
4032.48 111
4032.63 110
4032.77 108
4032.92 104
4033.06 100
4033.21 97
4033.36 95
4033.50 92
4033.65 90
4033.79 88
4033.94 86
4034.08 83
4034.23 81
4034.38 81
4034.52 83
4034.67 86
4034.81 91
4034.96 96
4035.10 102
4035.25 108
4035.40 115
4035.54 121
4035.69 128
4035.83 134
4035.98 139
4036.12 141
4036.27 140
4036.42 135
4036.56 128
4036.71 120
4036.85 113
4037.00 107
4037.14 104
4037.29 104
4037.44 107
4037.58 110
4037.73 114
4037.87 116
4038.02 118
4038.17 118
4038.31 117
4038.46 116
4038.60 117
4038.75 118
4038.89 122
4039.04 127
4039.19 132
4039.33 138
4039.48 144
4039.62 151
4039.77 157
4039.92 164
4040.06 173
4040.21 182
4040.35 193
4040.50 204
4040.64 214
4040.79 222
4040.94 228
4041.08 232
4041.23 233
4041.37 233
4041.52 233
4041.67 232
4041.81 232
4041.96 233
4042.10 235
4042.25 238
4042.39 242
4042.54 246
4042.69 248
4042.83 247
4042.98 243
4043.12 234
4043.27 223
4043.42 208
4043.56 193
4043.71 178
4043.85 165
4044.00 154
4044.15 146
4044.29 139
4044.44 133
4044.58 127
4044.73 121
4044.87 115
4045.02 110
4045.17 106
4045.31 104
4045.46 105
4045.60 108
4045.75 112
4045.90 115
4046.04 117
4046.19 116
4046.33 112
4046.48 105
4046.63 97
4046.77 89
4046.92 82
4047.06 77
4047.21 76
4047.36 78
4047.50 82
4047.65 89
4047.79 96
4047.94 102
4048.09 105
4048.23 105
4048.38 103
4048.52 98
4048.67 92
4048.82 84
4048.96 77
4049.11 70
4049.25 63
4049.40 57
4049.55 52
4049.69 49
4049.84 46
4049.98 46
4050.13 47
4050.28 48
4050.42 50
4050.57 50
4050.71 50
4050.86 47
4051.01 44
4051.15 40
4051.30 36
4051.44 33
4051.59 30
4051.74 28
4051.88 26
4052.03 24
4052.17 21
4052.32 17
4052.47 12
4052.61 8
4052.76 4
4052.90 2
4053.05 2
4053.20 3
4053.34 5
4053.49 8
4053.64 9
4053.78 8
4053.93 6
4054.07 2
4054.22 0
4054.37 0
4054.51 0
4054.66 0
4054.80 0
4054.95 0
4055.10 3
4055.24 13
4055.39 25
4055.53 38
4055.68 50
4055.83 63
4055.97 74
4056.12 85
4056.27 95
4056.41 105
4056.56 115
4056.70 126
4056.85 135
4057.00 144
4057.14 150
4057.29 155
4057.43 157
4057.58 158
4057.73 158
4057.87 158
4058.02 158
4058.17 159
4058.31 160
4058.46 159
4058.60 157
4058.75 151
4058.90 142
4059.04 131
4059.19 119
4059.33 108
4059.48 99
4059.63 93
4059.77 91
4059.92 91
4060.07 92
4060.21 93
4060.36 95
4060.50 97
4060.65 98
4060.80 100
4060.94 103
4061.09 107
4061.24 112
4061.38 117
4061.53 123
4061.67 129
4061.82 135
4061.97 141
4062.11 146
4062.26 149
4062.40 152
4062.55 152
4062.70 151
4062.84 147
4062.99 141
4063.14 133
4063.28 124
4063.43 115
4063.57 107
4063.72 100
4063.87 95
4064.01 92
4064.16 92
4064.31 95
4064.45 100
4064.60 106
4064.75 112
4064.89 116
4065.04 118
4065.18 117
4065.33 112
4065.48 106
4065.62 98
4065.77 90
4065.92 84
4066.06 79
4066.21 77
4066.35 78
4066.50 81
4066.65 87
4066.79 94
4066.94 103
4067.09 111
4067.23 118
4067.38 123
4067.52 125
4067.67 124
4067.82 119
4067.96 114
4068.11 108
4068.26 102
4068.40 97
4068.55 94
4068.70 91
4068.84 89
4068.99 89
4069.13 92
4069.28 96
4069.43 103
4069.57 111
4069.72 119
4069.87 124
4070.01 125
4070.16 121
4070.31 111
4070.45 98
4070.60 83
4070.74 69
4070.89 57
4071.04 49
4071.18 45
4071.33 46
4071.48 49
4071.62 54
4071.77 60
4071.92 65
4072.06 69
4072.21 74
4072.36 79
4072.50 85
4072.65 92
4072.79 99
4072.94 104
4073.09 106
4073.23 103
4073.38 96
4073.53 84
4073.67 70
4073.82 54
4073.97 39
4074.11 27
4074.26 19
4074.41 16
4074.55 16
4074.70 19
4074.84 25
4074.99 32
4075.14 39
4075.28 46
4075.43 51
4075.58 55
4075.72 55
4075.87 53
4076.02 50
4076.16 46
4076.31 43
4076.46 40
4076.60 40
4076.75 41
4076.90 43
4077.04 45
4077.19 45
4077.34 44
4077.48 42
4077.63 38
4077.77 36
4077.92 36
4078.07 38
4078.21 44
4078.36 52
4078.51 61
4078.65 69
4078.80 77
4078.95 82
4079.09 86
4079.24 89
4079.39 92
4079.53 97
4079.68 103
4079.83 110
4079.97 116
4080.12 121
4080.27 122
4080.41 121
4080.56 118
4080.71 112
4080.85 107
4081.00 102
4081.15 99
4081.29 98
4081.44 98
4081.58 98
4081.73 99
4081.88 101
4082.02 104
4082.17 108
4082.32 114
4082.46 121
4082.61 128
4082.76 133
4082.90 136
4083.05 135
4083.20 132
4083.34 125
4083.49 116
4083.64 106
4083.78 95
4083.93 84
4084.08 73
4084.22 62
4084.37 51
4084.52 42
4084.66 33
4084.81 26
4084.96 20
4085.10 16
4085.25 12
4085.40 9
4085.54 6
4085.69 4
4085.84 1
4085.98 0
4086.13 0
4086.28 0
4086.42 0
4086.57 0
4086.72 0
4086.86 1
4087.01 2
4087.16 2
4087.30 2
4087.45 1
4087.60 0
4087.74 0
4087.89 0
4088.04 0
4088.18 0
4088.33 0
4088.48 0
4088.62 1
4088.77 1
4088.92 2
4089.06 1
4089.21 1
4089.36 1
4089.50 1
4089.65 2
4089.80 4
4089.94 7
4090.09 12
4090.24 17
4090.38 23
4090.53 29
4090.68 35
4090.82 39
4090.97 41
4091.12 41
4091.27 41
4091.41 39
4091.56 38
4091.71 38
4091.85 39
4092.00 40
4092.15 41
4092.29 41
4092.44 42
4092.59 43
4092.73 46
4092.88 52
4093.03 61
4093.17 74
4093.32 89
4093.47 105
4093.61 121
4093.76 135
4093.91 148
4094.05 159
4094.20 168
4094.35 176
4094.49 181
4094.64 186
4094.79 189
4094.93 193
4095.08 198
4095.23 205
4095.38 213
4095.52 222
4095.67 230
4095.82 236
4095.96 238
4096.11 235
4096.26 227
4096.40 217
4096.55 205
4096.70 194
4096.84 187
4096.99 185
4097.14 189
4097.28 198
4097.43 211
4097.58 226
4097.73 240
4097.87 250
4098.02 256
4098.17 255
4098.31 249
4098.46 238
4098.61 224
4098.75 209
4098.90 195
4099.05 184
4099.19 177
4099.34 173
4099.49 172
4099.63 172
4099.78 173
4099.93 171
4100.08 167
4100.22 161
4100.37 153
4100.52 144
4100.66 133
4100.81 123
4100.96 114
4101.10 106
4101.25 99
4101.40 93
4101.54 87
4101.69 81
4101.84 74
4101.99 67
4102.13 60
4102.28 52
4102.43 46
4102.57 39
4102.72 34
4102.87 29
4103.01 25
4103.16 21
4103.31 19
4103.46 17
4103.60 17
4103.75 19
4103.90 23
4104.04 29
4104.19 37
4104.34 46
4104.48 56
4104.63 66
4104.78 76
4104.93 84
4105.07 90
4105.22 92
4105.37 92
4105.51 91
4105.66 89
4105.81 87
4105.95 88
4106.10 93
4106.25 100
4106.40 109
4106.54 120
4106.69 130
4106.84 139
4106.98 148
4107.13 155
4107.28 162
4107.42 169
4107.57 177
4107.72 185
4107.87 192
4108.01 198
4108.16 200
4108.31 198
4108.45 192
4108.60 183
4108.75 170
4108.90 156
4109.04 143
4109.19 132
4109.34 124
4109.48 120
4109.63 118
4109.78 118
4109.92 120
4110.07 123
4110.22 126
4110.37 129
4110.51 131
4110.66 133
4110.81 132
4110.95 130
4111.10 124
4111.25 117
4111.40 109
4111.54 101
4111.69 94
4111.84 90
4111.98 88
4112.13 89
4112.28 91
4112.43 94
4112.57 98
4112.72 102
4112.87 106
4113.01 109
4113.16 110
4113.31 109
4113.46 106
4113.60 101
4113.75 93
4113.90 85
4114.04 75
4114.19 65
4114.34 56
4114.49 47
4114.63 39
4114.78 33
4114.93 27
4115.07 23
4115.22 21
4115.37 19
4115.52 18
4115.66 19
4115.81 19
4115.96 20
4116.10 20
4116.25 20
4116.40 19
4116.55 17
4116.69 15
4116.84 13
4116.99 11
4117.14 11
4117.28 12
4117.43 14
4117.58 17
4117.72 21
4117.87 24
4118.02 27
4118.17 28
4118.31 27
4118.46 25
4118.61 22
4118.75 18
4118.90 15
4119.05 13
4119.20 12
4119.34 11
4119.49 11
4119.64 10
4119.79 10
4119.93 10
4120.08 11
4120.23 11
4120.37 12
4120.52 11
4120.67 10
4120.82 7
4120.96 4
4121.11 0
4121.26 0
4121.41 0
4121.55 0
4121.70 0
4121.85 0
4122.00 0
4122.14 0
4122.29 1
4122.44 3
4122.58 5
4122.73 6
4122.88 7
4123.03 7
4123.17 7
4123.32 7
4123.47 10
4123.62 17
4123.76 27
4123.91 42
4124.06 60
4124.20 81
4124.35 101
4124.50 119
4124.65 132
4124.79 140
4124.94 141
4125.09 137
4125.24 128
4125.38 118
4125.53 107
4125.68 97
4125.83 91
4125.97 88
4126.12 89
4126.27 92
4126.42 98
4126.56 104
4126.71 112
4126.86 119
4127.00 128
4127.15 137
4127.30 145
4127.45 152
4127.59 157
4127.74 157
4127.89 154
4128.04 148
4128.18 140
4128.33 131
4128.48 125
4128.63 120
4128.77 118
4128.92 118
4129.07 118
4129.22 118
4129.36 117
4129.51 115
4129.66 110
4129.81 104
4129.95 95
4130.10 86
4130.25 76
4130.40 67
4130.54 61
4130.69 57
4130.84 57
4130.99 59
4131.13 63
4131.28 69
4131.43 75
4131.58 81
4131.72 85
4131.87 89
4132.02 90
4132.17 90
4132.31 88
4132.46 83
4132.61 77
4132.76 70
4132.90 62
4133.05 54
4133.20 47
4133.35 40
4133.49 34
4133.64 29
4133.79 26
4133.94 23
4134.08 21
4134.23 20
4134.38 21
4134.53 23
4134.67 26
4134.82 30
4134.97 34
4135.12 38
4135.26 39
4135.41 38
4135.56 35
4135.71 32
4135.85 29
4136.00 27
4136.15 28
4136.30 31
4136.44 36
4136.59 41
4136.74 45
4136.89 47
4137.03 48
4137.18 46
4137.33 44
4137.48 41
4137.62 39
4137.77 38
4137.92 38
4138.07 39
4138.21 40
4138.36 41
4138.51 42
4138.66 43
4138.81 43
4138.95 44
4139.10 44
4139.25 44
4139.40 44
4139.54 43
4139.69 42
4139.84 41
4139.99 39
4140.13 38
4140.28 36
4140.43 34
4140.58 30
4140.72 25
4140.87 18
4141.02 10
4141.17 2
4141.31 0
4141.46 0
4141.61 0
4141.76 0
4141.91 0
4142.05 0
4142.20 0
4142.35 0
4142.50 0
4142.64 2
4142.79 5
4142.94 10
4143.09 18
4143.23 26
4143.38 35
4143.53 42
4143.68 46
4143.83 49
4143.97 50
4144.12 51
4144.27 52
4144.42 56
4144.56 62
4144.71 71
4144.86 81
4145.01 90
4145.15 99
4145.30 104
4145.45 107
4145.60 106
4145.75 104
4145.89 100
4146.04 97
4146.19 95
4146.34 96
4146.48 99
4146.63 104
4146.78 110
4146.93 115
4147.08 119
4147.22 121
4147.37 121
4147.52 119
4147.67 115
4147.81 109
4147.96 103
4148.11 96
4148.26 88
4148.41 80
4148.55 72
4148.70 65
4148.85 60
4149.00 58
4149.14 60
4149.29 66
4149.44 75
4149.59 85
4149.74 94
4149.88 99
4150.03 100
4150.18 96
4150.33 88
4150.47 76
4150.62 63
4150.77 50
4150.92 39
4151.07 31
4151.21 27
4151.36 28
4151.51 35
4151.66 46
4151.80 61
4151.95 77
4152.10 93
4152.25 105
4152.40 113
4152.54 115
4152.69 113
4152.84 107
4152.99 101
4153.14 96
4153.28 94
4153.43 95
4153.58 99
4153.73 102
4153.87 104
4154.02 103
4154.17 98
4154.32 91
4154.47 82
4154.61 71
4154.76 61
4154.91 51
4155.06 42
4155.21 34
4155.35 29
4155.50 25
4155.65 24
4155.80 26
4155.95 29
4156.09 32
4156.24 34
4156.39 36
4156.54 36
4156.68 37
4156.83 39
4156.98 43
4157.13 49
4157.28 57
4157.42 67
4157.57 77
4157.72 86
4157.87 93
4158.02 97
4158.16 98
4158.31 97
4158.46 94
4158.61 89
4158.76 84
4158.90 78
4159.05 72
4159.20 65
4159.35 59
4159.50 51
4159.64 44
4159.79 38
4159.94 32
4160.09 27
4160.24 25
4160.38 24
4160.53 26
4160.68 29
4160.83 33
4160.98 39
4161.12 45
4161.27 51
4161.42 57
4161.57 63
4161.72 68
4161.86 73
4162.01 78
4162.16 82
4162.31 85
4162.46 87
4162.60 88
4162.75 88
4162.90 86
4163.05 82
4163.20 78
4163.34 73
4163.49 67
4163.64 60
4163.79 53
4163.94 46
4164.08 39
4164.23 32
4164.38 26
4164.53 22
4164.68 21
4164.82 22
4164.97 25
4165.12 29
4165.27 34
4165.42 39
4165.57 44
4165.71 48
4165.86 51
4166.01 55
4166.16 58
4166.31 62
4166.45 65
4166.60 68
4166.75 70
4166.90 69
4167.05 66
4167.19 59
4167.34 51
4167.49 41
4167.64 32
4167.79 25
4167.93 23
4168.08 26
4168.23 33
4168.38 43
4168.53 54
4168.68 64
4168.82 70
4168.97 72
4169.12 70
4169.27 66
4169.42 61
4169.56 57
4169.71 54
4169.86 54
4170.01 56
4170.16 60
4170.31 66
4170.45 72
4170.60 79
4170.75 85
4170.90 90
4171.05 94
4171.19 97
4171.34 98
4171.49 99
4171.64 99
4171.79 100
4171.94 102
4172.08 105
4172.23 110
4172.38 114
4172.53 116
4172.68 117
4172.82 116
4172.97 114
4173.12 112
4173.27 112
4173.42 115
4173.57 119
4173.71 124
4173.86 129
4174.01 132
4174.16 133
4174.31 129
4174.45 123
4174.60 116
4174.75 108
4174.90 100
4175.05 93
4175.20 88
4175.34 85
4175.49 83
4175.64 83
4175.79 84
4175.94 85
4176.09 86
4176.23 86
4176.38 84
4176.53 81
4176.68 76
4176.83 70
4176.98 64
4177.12 59
4177.27 55
4177.42 52
4177.57 50
4177.72 48
4177.86 46
4178.01 42
4178.16 37
4178.31 31
4178.46 23
4178.61 16
4178.75 8
4178.90 0
4179.05 0
4179.20 0
4179.35 0
4179.50 0
4179.64 0
4179.79 0
4179.94 0
4180.09 1
4180.24 6
4180.39 11
4180.53 14
4180.68 15
4180.83 16
4180.98 15
4181.13 15
4181.28 15
4181.42 18
4181.57 23
4181.72 32
4181.87 44
4182.02 57
4182.17 70
4182.32 81
4182.46 90
4182.61 97
4182.76 100
4182.91 101
4183.06 100
4183.21 98
4183.35 94
4183.50 88
4183.65 82
4183.80 76
4183.95 71
4184.10 68
4184.24 68
4184.39 70
4184.54 74
4184.69 80
4184.84 86
4184.99 93
4185.13 98
4185.28 103
4185.43 107
4185.58 110
4185.73 114
4185.88 117
4186.03 120
4186.17 123
4186.32 125
4186.47 125
4186.62 124
4186.77 121
4186.92 116
4187.06 113
4187.21 110
4187.36 111
4187.51 114
4187.66 119
4187.81 126
4187.96 131
4188.10 133
4188.25 132
4188.40 127
4188.55 120
4188.70 112
4188.85 105
4188.99 99
4189.14 95
4189.29 92
4189.44 89
4189.59 87
4189.74 85
4189.89 83
4190.03 82
4190.18 84
4190.33 89
4190.48 97
4190.63 107
4190.78 116
4190.93 125
4191.07 130
4191.22 131
4191.37 129
4191.52 124
4191.67 117
4191.82 111
4191.97 106
4192.11 103
4192.26 102
4192.41 101
4192.56 101
4192.71 102
4192.86 102
4193.01 103
4193.15 104
4193.30 106
4193.45 108
4193.60 109
4193.75 109
4193.90 108
4194.05 106
4194.19 102
4194.34 98
4194.49 94
4194.64 92
4194.79 91
4194.94 91
4195.09 91
4195.23 91
4195.38 91
4195.53 89
4195.68 86
4195.83 84
4195.98 82
4196.13 82
4196.27 85
4196.42 91
4196.57 99
4196.72 107
4196.87 114
4197.02 119
4197.17 122
4197.31 121
4197.46 119
4197.61 115
4197.76 112
4197.91 109
4198.06 108
4198.21 108
4198.36 109
4198.50 110
4198.65 110
4198.80 107
4198.95 101
4199.10 92
4199.25 82
4199.40 72
4199.54 63
4199.69 56
4199.84 52
4199.99 51
4200.14 52
4200.29 53
4200.44 54
4200.59 53
4200.73 51
4200.88 48
4201.03 44
4201.18 40
4201.33 37
4201.48 35
4201.63 34
4201.78 34
4201.92 35
4202.07 36
4202.22 37
4202.37 40
4202.52 45
4202.67 53
4202.82 63
4202.97 74
4203.11 84
4203.26 92
4203.41 96
4203.56 94
4203.71 87
4203.86 76
4204.01 63
4204.16 52
4204.30 45
4204.45 43
4204.60 48
4204.75 58
4204.90 72
4205.05 87
4205.20 102
4205.35 115
4205.49 126
4205.64 135
4205.79 141
4205.94 144
4206.09 144
4206.24 141
4206.39 135
4206.54 127
4206.68 118
4206.83 110
4206.98 104
4207.13 101
4207.28 102
4207.43 105
4207.58 110
4207.73 115
4207.88 119
4208.02 121
4208.17 123
4208.32 125
4208.47 126
4208.62 129
4208.77 133
4208.92 137
4209.07 141
4209.21 144
4209.36 144
4209.51 143
4209.66 140
4209.81 138
4209.96 136
4210.11 136
4210.26 139
4210.41 143
4210.55 149
4210.70 155
4210.85 161
4211.00 167
4211.15 172
4211.30 177
4211.45 182
4211.60 187
4211.75 192
4211.89 197
4212.04 202
4212.19 207
4212.34 212
4212.49 217
4212.64 224
4212.79 231
4212.94 239
4213.09 249
4213.24 258
4213.38 267
4213.53 275
4213.68 280
4213.83 283
4213.98 283
4214.13 281
4214.28 277
4214.43 273
4214.58 268
4214.72 264
4214.87 261
4215.02 259
4215.17 259
4215.32 259
4215.47 260
4215.62 261
4215.77 260
4215.92 257
4216.07 250
4216.21 241
4216.36 229
4216.51 216
4216.66 204
4216.81 195
4216.96 190
4217.11 188
4217.26 189
4217.41 191
4217.56 193
4217.70 191
4217.85 186
4218.00 178
4218.15 167
4218.30 155
4218.45 142
4218.60 130
4218.75 118
4218.90 106
4219.05 95
4219.19 85
4219.34 77
4219.49 74
4219.64 74
4219.79 80
4219.94 90
4220.09 103
4220.24 117
4220.39 129
4220.54 137
4220.68 141
4220.83 140
4220.98 136
4221.13 130
4221.28 123
4221.43 116
4221.58 110
4221.73 106
4221.88 102
4222.03 99
4222.18 96
4222.32 93
4222.47 91
4222.62 91
4222.77 91
4222.92 93
4223.07 95
4223.22 97
4223.37 97
4223.52 97
4223.67 95
4223.82 92
4223.96 90
4224.11 88
4224.26 86
4224.41 84
4224.56 84
4224.71 83
4224.86 83
4225.01 84
4225.16 85
4225.31 86
4225.46 88
4225.60 88
4225.75 88
4225.90 87
4226.05 84
4226.20 80
4226.35 76
4226.50 72
4226.65 68
4226.80 66
4226.95 65
4227.10 66
4227.25 69
4227.39 73
4227.54 79
4227.69 86
4227.84 91
4227.99 94
4228.14 94
4228.29 91
4228.44 86
4228.59 79
4228.74 72
4228.89 69
4229.04 69
4229.19 73
4229.33 80
4229.48 88
4229.63 96
4229.78 102
4229.93 106
4230.08 106
4230.23 105
4230.38 103
4230.53 101
4230.68 102
4230.83 104
4230.98 106
4231.13 108
4231.27 108
4231.42 104
4231.57 96
4231.72 86
4231.87 73
4232.02 59
4232.17 46
4232.32 35
4232.47 27
4232.62 21
4232.77 17
4232.92 16
4233.07 17
4233.21 18
4233.36 20
4233.51 22
4233.66 21
4233.81 18
4233.96 13
4234.11 5
4234.26 0
4234.41 0
4234.56 0
4234.71 0
4234.86 0
4235.01 0
4235.16 0
4235.30 0
4235.45 10
4235.60 23
4235.75 38
4235.90 52
4236.05 66
4236.20 79
4236.35 91
4236.50 101
4236.65 110
4236.80 116
4236.95 120
4237.10 122
4237.25 121
4237.40 119
4237.54 115
4237.69 110
4237.84 104
4237.99 99
4238.14 95
4238.29 92
4238.44 90
4238.59 89
4238.74 88
4238.89 86
4239.04 82
4239.19 76
4239.34 69
4239.49 61
4239.64 53
4239.79 47
4239.93 42
4240.08 40
4240.23 40
4240.38 43
4240.53 49
4240.68 56
4240.83 63
4240.98 72
4241.13 79
4241.28 86
4241.43 92
4241.58 97
4241.73 102
4241.88 105
4242.03 107
4242.18 108
4242.33 107
4242.48 106
4242.62 104
4242.77 102
4242.92 100
4243.07 100
4243.22 100
4243.37 101
4243.52 103
4243.67 105
4243.82 107
4243.97 110
4244.12 112
4244.27 113
4244.42 113
4244.57 113
4244.72 111
4244.87 108
4245.02 104
4245.17 100
4245.31 97
4245.46 96
4245.61 97
4245.76 100
4245.91 107
4246.06 117
4246.21 128
4246.36 140
4246.51 151
4246.66 160
4246.81 165
4246.96 167
4247.11 165
4247.26 162
4247.41 158
4247.56 154
4247.71 151
4247.86 150
4248.01 148
4248.16 144
4248.31 139
4248.45 130
4248.60 119
4248.75 106
4248.90 92
4249.05 79
4249.20 67
4249.35 57
4249.50 50
4249.65 45
4249.80 43
4249.95 44
4250.10 46
4250.25 49
4250.40 52
4250.55 52
4250.70 51
4250.85 47
4251.00 41
4251.15 33
4251.30 25
4251.45 18
4251.60 12
4251.75 7
4251.90 4
4252.04 3
4252.19 3
4252.34 3
4252.49 4
4252.64 3
4252.79 2
4252.94 0
4253.09 0
4253.24 0
4253.39 0
4253.54 0
4253.69 0
4253.84 0
4253.99 7
4254.14 16
4254.29 27
4254.44 38
4254.59 49
4254.74 60
4254.89 70
4255.04 79
4255.19 88
4255.34 96
4255.49 103
4255.64 109
4255.79 115
4255.94 120
4256.09 125
4256.23 130
4256.38 134
4256.53 138
4256.68 141
4256.83 144
4256.98 147
4257.13 151
4257.28 155
4257.43 158
4257.58 161
4257.73 162
4257.88 160
4258.03 155
4258.18 146
4258.33 135
4258.48 123
4258.63 112
4258.78 102
4258.93 95
4259.08 90
4259.23 88
4259.38 87
4259.53 88
4259.68 89
4259.83 90
4259.98 92
4260.13 94
4260.28 96
4260.43 97
4260.58 98
4260.73 97
4260.88 94
4261.03 91
4261.18 88
4261.33 86
4261.48 87
4261.63 89
4261.77 93
4261.92 98
4262.07 102
4262.22 106
4262.37 107
4262.52 107
4262.67 104
4262.82 101
4262.97 98
4263.12 96
4263.27 97
4263.42 101
4263.57 108
4263.72 117
4263.87 127
4264.02 137
4264.17 146
4264.32 155
4264.47 165
4264.62 175
4264.77 185
4264.92 196
4265.07 205
4265.22 210
4265.37 212
4265.52 210
4265.67 206
4265.82 201
4265.97 197
4266.12 196
4266.27 197
4266.42 201
4266.57 206
4266.72 212
4266.87 217
4267.02 222
4267.17 227
4267.32 232
4267.47 238
4267.62 243
4267.77 246
4267.92 246
4268.07 242
4268.22 233
4268.37 219
4268.52 204
4268.67 189
4268.82 178
4268.97 171
4269.12 171
4269.27 177
4269.42 187
4269.57 198
4269.72 209
4269.87 216
4270.02 219
4270.17 217
4270.32 210
4270.47 199
4270.62 185
4270.77 170
4270.92 155
4271.07 141
4271.22 129
4271.37 119
4271.52 112
4271.67 108
4271.82 107
4271.97 108
4272.12 112
4272.27 117
4272.42 123
4272.57 127
4272.72 130
4272.87 129
4273.02 124
4273.17 117
4273.32 106
4273.47 94
4273.62 81
4273.77 68
4273.92 58
4274.07 51
4274.22 49
4274.37 51
4274.52 58
4274.67 69
4274.82 81
4274.97 93
4275.12 101
4275.27 107
4275.42 108
4275.57 106
4275.72 104
4275.87 101
4276.02 99
4276.17 100
4276.32 103
4276.47 107
4276.62 112
4276.77 115
4276.92 117
4277.07 118
4277.22 117
4277.37 116
4277.52 115
4277.67 114
4277.82 112
4277.97 111
4278.12 108
4278.27 103
4278.42 96
4278.57 88
4278.72 77
4278.87 66
4279.02 55
4279.17 45
4279.32 38
4279.47 34
4279.62 33
4279.77 34
4279.92 36
4280.07 39
4280.22 41
4280.37 43
4280.52 45
4280.67 47
4280.82 50
4280.97 54
4281.12 58
4281.27 62
4281.42 63
4281.57 60
4281.72 54
4281.87 46
4282.02 36
4282.17 28
4282.32 23
4282.47 23
4282.62 27
4282.77 35
4282.92 44
4283.07 52
4283.22 56
4283.37 57
4283.52 54
4283.67 48
4283.82 42
4283.97 38
4284.12 35
4284.27 34
4284.42 36
4284.57 39
4284.72 43
4284.87 48
4285.02 55
4285.17 62
4285.32 70
4285.47 78
4285.62 84
4285.77 86
4285.92 84
4286.07 78
4286.22 68
4286.37 56
4286.52 42
4286.67 29
4286.82 18
4286.98 10
4287.13 5
4287.28 4
4287.43 6
4287.58 13
4287.73 21
4287.88 31
4288.03 40
4288.18 46
4288.33 51
4288.48 53
4288.63 52
4288.78 50
4288.93 48
4289.08 45
4289.23 42
4289.38 39
4289.53 35
4289.68 30
4289.83 25
4289.98 21
4290.13 18
4290.28 18
4290.43 20
4290.58 25
4290.73 32
4290.88 39
4291.03 45
4291.18 50
4291.33 52
4291.48 52
4291.63 49
4291.78 45
4291.93 41
4292.08 37
4292.23 35
4292.38 34
4292.54 36
4292.69 40
4292.84 45
4292.99 50
4293.14 54
4293.29 58
4293.44 60
4293.59 61
4293.74 61
4293.89 59
4294.04 57
4294.19 54
4294.34 50
4294.49 45
4294.64 39
4294.79 33
4294.94 26
4295.09 18
4295.24 10
4295.39 2
4295.54 0
4295.69 0
4295.84 0
4295.99 0
4296.14 0
4296.29 0
4296.44 0
4296.59 0
4296.75 3
4296.90 7
4297.05 11
4297.20 16
4297.35 22
4297.50 27
4297.65 32
4297.80 34
4297.95 35
4298.10 35
4298.25 33
4298.40 31
4298.55 29
4298.70 28
4298.85 28
4299.00 27
4299.15 26
4299.30 23
4299.45 19
4299.60 15
4299.75 13
4299.90 12
4300.05 13
4300.20 18
4300.36 25
4300.51 33
4300.66 41
4300.81 46
4300.96 49
4301.11 49
4301.26 45
4301.41 41
4301.56 37
4301.71 37
4301.86 40
4302.01 48
4302.16 60
4302.31 75
4302.46 89
4302.61 102
4302.76 112
4302.91 118
4303.06 121
4303.21 120
4303.37 116
4303.52 109
4303.67 99
4303.82 86
4303.97 71
4304.12 55
4304.27 39
4304.42 25
4304.57 13
4304.72 4
4304.87 0
4305.02 0
4305.17 0
4305.32 5
4305.47 10
4305.62 17
4305.77 23
4305.92 29
4306.07 35
4306.23 40
4306.38 44
4306.53 47
4306.68 48
4306.83 46
4306.98 43
4307.13 38
4307.28 32
4307.43 27
4307.58 23
4307.73 20
4307.88 20
4308.03 20
4308.18 22
4308.33 23
4308.48 24
4308.63 25
4308.79 25
4308.94 26
4309.09 28
4309.24 30
4309.39 34
4309.54 39
4309.69 43
4309.84 47
4309.99 49
4310.14 50
4310.29 49
4310.44 45
4310.59 40
4310.74 34
4310.89 27
4311.04 21
4311.20 16
4311.35 11
4311.50 6
4311.65 2
4311.80 0
4311.95 0
4312.10 0
4312.25 0
4312.40 0
4312.55 0
4312.70 0
4312.85 0
4313.00 3
4313.15 8
4313.30 12
4313.46 16
4313.61 20
4313.76 23
4313.91 26
4314.06 29
4314.21 31
4314.36 33
4314.51 36
4314.66 40
4314.81 46
4314.96 53
4315.11 61
4315.26 69
4315.41 76
4315.56 81
4315.72 85
4315.87 88
4316.02 89
4316.17 90
4316.32 90
4316.47 89
4316.62 86
4316.77 80
4316.92 72
4317.07 63
4317.22 55
4317.37 48
4317.52 44
4317.68 44
4317.83 47
4317.98 53
4318.13 58
4318.28 64
4318.43 68
4318.58 70
4318.73 72
4318.88 72
4319.03 73
4319.18 72
4319.33 71
4319.48 69
4319.64 65
4319.79 60
4319.94 55
4320.09 50
4320.24 46
4320.39 43
4320.54 42
4320.69 42
4320.84 44
4320.99 47
4321.14 50
4321.29 54
4321.45 57
4321.60 59
4321.75 60
4321.90 59
4322.05 56
4322.20 52
4322.35 46
4322.50 39
4322.65 32
4322.80 25
4322.95 18
4323.10 10
4323.26 3
4323.41 0
4323.56 0
4323.71 0
4323.86 0
4324.01 0
4324.16 0
4324.31 0
4324.46 0
4324.61 2
4324.76 8
4324.91 15
4325.07 22
4325.22 28
4325.37 35
4325.52 41
4325.67 46
4325.82 50
4325.97 52
4326.12 52
4326.27 50
4326.42 46
4326.57 40
4326.73 34
4326.88 28
4327.03 24
4327.18 22
4327.33 22
4327.48 24
4327.63 27
4327.78 31
4327.93 33
4328.08 35
4328.23 35
4328.39 35
4328.54 36
4328.69 36
4328.84 37
4328.99 38
4329.14 39
4329.29 38
4329.44 35
4329.59 31
4329.74 25
4329.90 20
4330.05 17
4330.20 16
4330.35 17
4330.50 19
4330.65 21
4330.80 22
4330.95 21
4331.10 19
4331.25 18
4331.41 18
4331.56 20
4331.71 24
4331.86 29
4332.01 32
4332.16 34
4332.31 31
4332.46 25
4332.61 17
4332.76 7
4332.92 0
4333.07 0
4333.22 0
4333.37 0
4333.52 0
4333.67 0
4333.82 2
4333.97 7
4334.12 11
4334.27 13
4334.43 14
4334.58 13
4334.73 10
4334.88 4
4335.03 0
4335.18 0
4335.33 0
4335.48 0
4335.63 0
4335.79 0
4335.94 0
4336.09 8
4336.24 14
4336.39 16
4336.54 14
4336.69 9
4336.84 4
4336.99 0
4337.14 0
4337.30 3
4337.45 11
4337.60 22
4337.75 34
4337.90 46
4338.05 55
4338.20 60
4338.35 62
4338.50 62
4338.66 60
4338.81 57
4338.96 54
4339.11 51
4339.26 50
4339.41 50
4339.56 50
4339.71 52
4339.87 55
4340.02 58
4340.17 63
4340.32 69
4340.47 75
4340.62 81
4340.77 87
4340.92 92
4341.07 96
4341.23 99
4341.38 101
4341.53 103
4341.68 102
4341.83 100
4341.98 96
4342.13 89
4342.28 81
4342.43 71
4342.59 60
4342.74 48
4342.89 37
4343.04 27
4343.19 19
4343.34 13
4343.49 10
4343.64 10
4343.80 11
4343.95 14
4344.10 17
4344.25 19
4344.40 19
4344.55 19
4344.70 19
4344.85 20
4345.01 22
4345.16 27
4345.31 34
4345.46 42
4345.61 49
4345.76 55
4345.91 59
4346.06 60
4346.22 60
4346.37 59
4346.52 58
4346.67 57
4346.82 58
4346.97 59
4347.12 60
4347.27 61
4347.43 60
4347.58 58
4347.73 55
4347.88 50
4348.03 45
4348.18 38
4348.33 32
4348.48 26
4348.64 20
4348.79 15
4348.94 13
4349.09 13
4349.24 17
4349.39 24
4349.54 33
4349.70 43
4349.85 53
4350.00 60
4350.15 65
4350.30 67
4350.45 66
4350.60 63
4350.75 59
4350.91 56
4351.06 55
4351.21 54
4351.36 55
4351.51 56
4351.66 58
4351.81 58
4351.97 58
4352.12 58
4352.27 58
4352.42 58
4352.57 58
4352.72 59
4352.87 60
4353.02 60
4353.18 60
4353.33 59
4353.48 57
4353.63 55
4353.78 51
4353.93 48
4354.08 44
4354.24 40
4354.39 35
4354.54 31
4354.69 28
4354.84 25
4354.99 24
4355.14 25
4355.30 28
4355.45 34
4355.60 44
4355.75 56
4355.90 70
4356.05 84
4356.20 98
4356.36 111
4356.51 120
4356.66 125
4356.81 126
4356.96 123
4357.11 117
4357.26 109
4357.42 102
4357.57 96
4357.72 92
4357.87 90
4358.02 90
4358.17 91
4358.32 92
4358.48 91
4358.63 90
4358.78 88
4358.93 86
4359.08 84
4359.23 83
4359.38 82
4359.54 81
4359.69 78
4359.84 73
4359.99 66
4360.14 56
4360.29 45
4360.45 34
4360.60 23
4360.75 15
4360.90 11
4361.05 11
4361.20 16
4361.35 25
4361.51 37
4361.66 51
4361.81 64
4361.96 74
4362.11 81
4362.26 85
4362.41 84
4362.57 79
4362.72 72
4362.87 63
4363.02 55
4363.17 47
4363.32 43
4363.48 41
4363.63 42
4363.78 46
4363.93 52
4364.08 58
4364.23 63
4364.39 68
4364.54 70
4364.69 69
4364.84 66
4364.99 61
4365.14 53
4365.29 43
4365.45 32
4365.60 20
4365.75 8
4365.90 0
4366.05 0
4366.20 0
4366.36 0
4366.51 0
4366.66 0
4366.81 0
4366.96 0
4367.11 4
4367.27 9
4367.42 13
4367.57 15
4367.72 17
4367.87 20
4368.02 24
4368.18 29
4368.33 35
4368.48 41
4368.63 47
4368.78 52
4368.93 56
4369.09 59
4369.24 61
4369.39 62
4369.54 64
4369.69 64
4369.84 64
4369.99 64
4370.15 65
4370.30 66
4370.45 68
4370.60 73
4370.75 80
4370.91 90
4371.06 100
4371.21 110
4371.36 119
4371.51 126
4371.66 130
4371.82 132
4371.97 132
4372.12 131
4372.27 129
4372.42 126
4372.57 124
4372.73 122
4372.88 120
4373.03 118
4373.18 118
4373.33 118
4373.48 119
4373.64 120
4373.79 120
4373.94 118
4374.09 115
4374.24 109
4374.39 102
4374.55 93
4374.70 85
4374.85 77
4375.00 70
4375.15 65
4375.30 62
4375.46 61
4375.61 62
4375.76 65
4375.91 70
4376.06 76
4376.22 84
4376.37 92
4376.52 98
4376.67 104
4376.82 106
4376.97 104
4377.13 99
4377.28 91
4377.43 80
4377.58 69
4377.73 57
4377.89 48
4378.04 40
4378.19 36
4378.34 35
4378.49 38
4378.64 45
4378.80 55
4378.95 69
4379.10 84
4379.25 98
4379.40 111
4379.56 120
4379.71 125
4379.86 125
4380.01 123
4380.16 118
4380.31 112
4380.47 106
4380.62 100
4380.77 93
4380.92 86
4381.07 80
4381.23 74
4381.38 70
4381.53 70
4381.68 73
4381.83 79
4381.98 88
4382.14 97
4382.29 104
4382.44 110
4382.59 113
4382.74 113
4382.90 110
4383.05 106
4383.20 102
4383.35 99
4383.50 97
4383.66 98
4383.81 101
4383.96 106
4384.11 112
4384.26 119
4384.42 124
4384.57 128
4384.72 131
4384.87 132
4385.02 131
4385.17 128
4385.33 124
4385.48 119
4385.63 113
4385.78 107
4385.93 103
4386.09 99
4386.24 97
4386.39 96
4386.54 95
4386.69 94
4386.85 91
4387.00 86
4387.15 81
4387.30 77
4387.45 75
4387.61 76
4387.76 83
4387.91 94
4388.06 109
4388.21 126
4388.37 144
4388.52 160
4388.67 173
4388.82 183
4388.97 189
4389.13 193
4389.28 195
4389.43 196
4389.58 196
4389.73 195
4389.89 193
4390.04 189
4390.19 181
4390.34 170
4390.49 157
4390.65 143
4390.80 131
4390.95 120
4391.10 113
4391.25 110
4391.41 111
4391.56 115
4391.71 122
4391.86 131
4392.01 142
4392.17 154
4392.32 166
4392.47 177
4392.62 187
4392.77 192
4392.93 194
4393.08 191
4393.23 184
4393.38 175
4393.54 165
4393.69 155
4393.84 147
4393.99 141
4394.14 136
4394.30 131
4394.45 127
4394.60 122
4394.75 115
4394.90 108
4395.06 100
4395.21 94
4395.36 89
4395.51 86
4395.66 83
4395.82 80
4395.97 77
4396.12 73
4396.27 69
4396.42 65
4396.58 64
4396.73 65
4396.88 71
4397.03 79
4397.19 89
4397.34 100
4397.49 109
4397.64 116
4397.79 120
4397.95 122
4398.10 123
4398.25 125
4398.40 129
4398.55 135
4398.71 142
4398.86 150
4399.01 157
4399.16 163
4399.32 167
4399.47 170
4399.62 172
4399.77 174
4399.92 175
4400.08 175
4400.23 175
4400.38 175
4400.53 174
4400.69 173
4400.84 172
4400.99 174
4401.14 177
4401.29 185
4401.45 197
4401.60 213
4401.75 233
4401.90 254
4402.06 276
4402.21 297
4402.36 315
4402.51 329
4402.66 338
4402.82 343
4402.97 344
4403.12 341
4403.27 336
4403.43 328
4403.58 319
4403.73 311
4403.88 302
4404.03 295
4404.19 289
4404.34 283
4404.49 277
4404.64 270
4404.80 261
4404.95 250
4405.10 237
4405.25 222
4405.40 206
4405.56 191
4405.71 176
4405.86 164
4406.01 155
4406.17 149
4406.32 146
4406.47 147
4406.62 149
4406.78 152
4406.93 155
4407.08 156
4407.23 155
4407.38 153
4407.54 151
4407.69 147
4407.84 145
4407.99 144
4408.15 145
4408.30 148
4408.45 151
4408.60 155
4408.76 157
4408.91 157
4409.06 153
4409.21 146
4409.37 136
4409.52 125
4409.67 114
4409.82 105
4409.97 100
4410.13 98
4410.28 99
4410.43 102
4410.58 106
4410.74 110
4410.89 113
4411.04 114
4411.19 115
4411.35 116
4411.50 117
4411.65 121
4411.80 127
4411.96 136
4412.11 146
4412.26 157
4412.41 166
4412.56 174
4412.72 179
4412.87 179
4413.02 174
4413.17 165
4413.33 154
4413.48 140
4413.63 127
4413.78 116
4413.94 107
4414.09 99
4414.24 94
4414.39 89
4414.55 83
4414.70 76
4414.85 70
4415.00 64
4415.16 61
4415.31 63
4415.46 71
4415.61 84
4415.77 102
4415.92 123
4416.07 144
4416.22 163
4416.38 178
4416.53 187
4416.68 191
4416.83 190
4416.99 186
4417.14 181
4417.29 176
4417.44 173
4417.60 172
4417.75 173
4417.90 175
4418.05 179
4418.21 182
4418.36 185
4418.51 187
4418.66 188
4418.82 189
4418.97 190
4419.12 191
4419.27 194
4419.43 198
4419.58 203
4419.73 209
4419.88 216
4420.04 223
4420.19 230
4420.34 238
4420.49 248
4420.65 258
4420.80 271
4420.95 284
4421.10 299
4421.26 317
4421.41 335
4421.56 356
4421.71 377
4421.87 397
4422.02 417
4422.17 434
4422.32 448
4422.48 461
4422.63 474
4422.78 488
4422.93 505
4423.09 524
4423.24 546
4423.39 570
4423.54 595
4423.70 619
4423.85 644
4424.00 669
4424.16 696
4424.31 726
4424.46 758
4424.61 794
4424.77 833
4424.92 875
4425.07 918
4425.22 963
4425.38 1008
4425.53 1054
4425.68 1099
4425.83 1144
4425.99 1186
4426.14 1225
4426.29 1259
4426.44 1288
4426.60 1309
4426.75 1325
4426.90 1335
4427.06 1342
4427.21 1346
4427.36 1349
4427.51 1353
4427.67 1356
4427.82 1358
4427.97 1359
4428.12 1358
4428.28 1354
4428.43 1349
4428.58 1342
4428.73 1336
4428.89 1331
4429.04 1328
4429.19 1327
4429.35 1327
4429.50 1324
4429.65 1317
4429.80 1305
4429.96 1287
4430.11 1262
4430.26 1232
4430.41 1199
4430.57 1164
4430.72 1129
4430.87 1094
4431.03 1060
4431.18 1028
4431.33 997
4431.48 968
4431.64 939
4431.79 910
4431.94 879
4432.09 846
4432.25 810
4432.40 771
4432.55 732
4432.71 693
4432.86 658
4433.01 629
4433.16 605
4433.32 588
4433.47 577
4433.62 570
4433.77 564
4433.93 558
4434.08 550
4434.23 539
4434.39 524
4434.54 508
4434.69 490
4434.84 471
4435.00 451
4435.15 431
4435.30 410
4435.46 388
4435.61 367
4435.76 348
4435.91 331
4436.07 318
4436.22 310
4436.37 305
4436.52 304
4436.68 304
4436.83 304
4436.98 303
4437.14 301
4437.29 299
4437.44 296
4437.59 293
4437.75 291
4437.90 289
4438.05 286
4438.21 284
4438.36 280
4438.51 274
4438.66 265
4438.82 255
4438.97 242
4439.12 228
4439.28 213
4439.43 201
4439.58 192
4439.73 187
4439.89 186
4440.04 189
4440.19 194
4440.35 200
4440.50 204
4440.65 207
4440.80 209
4440.96 210
4441.11 213
4441.26 219
4441.42 227
4441.57 238
4441.72 251
4441.87 263
4442.03 273
4442.18 281
4442.33 285
4442.49 286
4442.64 283
4442.79 278
4442.95 271
4443.10 261
4443.25 250
4443.40 238
4443.56 228
4443.71 219
4443.86 213
4444.02 210
4444.17 209
4444.32 210
4444.47 212
4444.63 212
4444.78 213
4444.93 213
4445.09 213
4445.24 213
4445.39 212
4445.55 211
4445.70 208
4445.85 203
4446.00 195
4446.16 186
4446.31 177
4446.46 168
4446.62 162
4446.77 158
4446.92 157
4447.08 159
4447.23 161
4447.38 165
4447.53 168
4447.69 172
4447.84 175
4447.99 178
4448.15 181
4448.30 181
4448.45 179
4448.61 175
4448.76 169
4448.91 161
4449.06 153
4449.22 144
4449.37 135
4449.52 126
4449.68 117
4449.83 109
4449.98 101
4450.14 94
4450.29 90
4450.44 89
4450.59 92
4450.75 97
4450.90 104
4451.05 112
4451.21 119
4451.36 125
4451.51 128
4451.67 128
4451.82 127
4451.97 126
4452.13 125
4452.28 125
4452.43 125
4452.58 127
4452.74 128
4452.89 128
4453.04 127
4453.20 126
4453.35 125
4453.50 125
4453.66 126
4453.81 129
4453.96 133
4454.12 138
4454.27 143
4454.42 147
4454.58 150
4454.73 151
4454.88 149
4455.03 144
4455.19 137
4455.34 127
4455.49 115
4455.65 100
4455.80 86
4455.95 72
4456.11 60
4456.26 51
4456.41 45
4456.57 42
4456.72 41
4456.87 40
4457.03 39
4457.18 37
4457.33 32
4457.49 26
4457.64 18
4457.79 8
4457.94 0
4458.10 0
4458.25 0
4458.40 0
4458.56 0
4458.71 0
4458.86 0
4459.02 0
4459.17 3
4459.32 15
4459.48 27
4459.63 37
4459.78 44
4459.94 48
4460.09 47
4460.24 44
4460.40 37
4460.55 30
4460.70 22
4460.86 16
4461.01 11
4461.16 10
4461.32 12
4461.47 16
4461.62 22
4461.78 28
4461.93 33
4462.08 39
4462.23 43
4462.39 48
4462.54 52
4462.69 58
4462.85 65
4463.00 71
4463.15 78
4463.31 84
4463.46 88
4463.61 90
4463.77 92
4463.92 94
4464.07 97
4464.23 102
4464.38 107
4464.53 113
4464.69 117
4464.84 117
4464.99 113
4465.15 104
4465.30 92
4465.45 79
4465.61 69
4465.76 62
4465.91 61
4466.07 65
4466.22 72
4466.37 80
4466.53 88
4466.68 93
4466.83 95
4466.99 95
4467.14 92
4467.29 88
4467.45 83
4467.60 78
4467.75 73
4467.91 69
4468.06 66
4468.21 64
4468.37 65
4468.52 68
4468.67 74
4468.83 83
4468.98 93
4469.13 104
4469.29 114
4469.44 121
4469.59 126
4469.75 127
4469.90 125
4470.05 121
4470.21 117
4470.36 113
4470.51 112
4470.67 113
4470.82 117
4470.97 123
4471.13 132
4471.28 143
4471.44 153
4471.59 162
4471.74 171
4471.90 177
4472.05 181
4472.20 183
4472.36 181
4472.51 177
4472.66 169
4472.82 159
4472.97 149
4473.12 137
4473.28 127
4473.43 119
4473.58 112
4473.74 107
4473.89 101
4474.04 96
4474.20 90
4474.35 83
4474.50 77
4474.66 73
4474.81 71
4474.96 72
4475.12 75
4475.27 79
4475.42 83
4475.58 86
4475.73 87
4475.89 87
4476.04 86
4476.19 84
4476.35 82
4476.50 81
4476.65 81
4476.81 81
4476.96 82
4477.11 84
4477.27 84
4477.42 84
4477.57 83
4477.73 81
4477.88 78
4478.03 74
4478.19 69
4478.34 65
4478.50 61
4478.65 57
4478.80 55
4478.96 54
4479.11 54
4479.26 54
4479.42 57
4479.57 60
4479.72 64
4479.88 69
4480.03 75
4480.18 81
4480.34 87
4480.49 92
4480.64 95
4480.80 95
4480.95 91
4481.11 84
4481.26 75
4481.41 65
4481.57 55
4481.72 46
4481.87 39
4482.03 34
4482.18 30
4482.33 26
4482.49 21
4482.64 15
4482.80 8
4482.95 1
4483.10 0
4483.26 0
4483.41 0
4483.56 6
4483.72 17
4483.87 30
4484.02 43
4484.18 55
4484.33 63
4484.48 68
4484.64 69
4484.79 69
4484.95 68
4485.10 67
4485.25 68
4485.41 69
4485.56 70
4485.71 72
4485.87 72
4486.02 72
4486.18 70
4486.33 67
4486.48 64
4486.64 62
4486.79 61
4486.94 60
4487.10 61
4487.25 62
4487.40 64
4487.56 65
4487.71 67
4487.87 70
4488.02 73
4488.17 78
4488.33 84
4488.48 89
4488.63 92
4488.79 93
4488.94 89
4489.10 83
4489.25 74
4489.40 65
4489.56 58
4489.71 55
4489.86 56
4490.02 61
4490.17 68
4490.33 75
4490.48 82
4490.63 85
4490.79 85
4490.94 81
4491.09 74
4491.25 66
4491.40 59
4491.56 53
4491.71 50
4491.86 52
4492.02 57
4492.17 66
4492.32 77
4492.48 88
4492.63 98
4492.79 104
4492.94 105
4493.09 101
4493.25 93
4493.40 83
4493.55 72
4493.71 62
4493.86 54
4494.02 49
4494.17 46
4494.32 43
4494.48 40
4494.63 35
4494.78 28
4494.94 19
4495.09 10
4495.25 2
4495.40 0
4495.55 0
4495.71 0
4495.86 0
4496.02 0
4496.17 0
4496.32 0
4496.48 0
4496.63 0
4496.78 3
4496.94 7
4497.09 12
4497.25 16
4497.40 19
4497.55 22
4497.71 23
4497.86 23
4498.02 23
4498.17 22
4498.32 21
4498.48 20
4498.63 18
4498.78 17
4498.94 16
4499.09 15
4499.25 13
4499.40 10
4499.55 5
4499.71 0
4499.86 0
4500.02 0
4500.17 0
4500.32 0
4500.48 0
4500.63 3
4500.79 15
4500.94 28
4501.09 40
4501.25 48
4501.40 52
4501.56 51
4501.71 46
4501.86 38
4502.02 29
4502.17 21
4502.32 17
4502.48 16
4502.63 18
4502.79 24
4502.94 31
4503.09 40
4503.25 49
4503.40 57
4503.56 64
4503.71 71
4503.86 77
4504.02 81
4504.17 85
4504.33 87
4504.48 90
4504.63 91
4504.79 91
4504.94 91
4505.10 91
4505.25 90
4505.40 90
4505.56 91
4505.71 94
4505.87 99
4506.02 105
4506.17 111
4506.33 116
4506.48 120
4506.64 120
4506.79 118
4506.94 113
4507.10 106
4507.25 100
4507.41 94
4507.56 90
4507.71 86
4507.87 83
4508.02 79
4508.18 74
4508.33 69
4508.48 63
4508.64 55
4508.79 48
4508.95 39
4509.10 30
4509.25 21
4509.41 11
4509.56 1
4509.72 0
4509.87 0
4510.03 0
4510.18 0
4510.33 0
4510.49 0
4510.64 0
4510.80 0
4510.95 5
4511.10 16
4511.26 28
4511.41 40
4511.57 52
4511.72 63
4511.87 72
4512.03 78
4512.18 81
4512.34 82
4512.49 81
4512.64 79
4512.80 77
4512.95 76
4513.11 77
4513.26 80
4513.42 84
4513.57 89
4513.72 93
4513.88 96
4514.03 98
4514.19 100
4514.34 100
4514.49 101
4514.65 102
4514.80 103
4514.96 103
4515.11 102
4515.27 99
4515.42 94
4515.57 89
4515.73 84
4515.88 81
4516.04 81
4516.19 84
4516.34 90
4516.50 99
4516.65 109
4516.81 118
4516.96 126
4517.12 131
4517.27 134
4517.42 136
4517.58 137
4517.73 138
4517.89 142
4518.04 146
4518.19 153
4518.35 159
4518.50 164
4518.66 167
4518.81 166
4518.97 161
4519.12 154
4519.27 145
4519.43 135
4519.58 126
4519.74 118
4519.89 112
4520.05 107
4520.20 102
4520.35 98
4520.51 94
4520.66 90
4520.82 87
4520.97 86
4521.13 85
4521.28 86
4521.43 87
4521.59 88
4521.74 87
4521.90 84
4522.05 80
4522.21 75
4522.36 69
4522.51 64
4522.67 61
4522.82 60
4522.98 59
4523.13 60
4523.29 60
4523.44 60
4523.59 59
4523.75 58
4523.90 56
4524.06 55
4524.21 55
4524.37 56
4524.52 59
4524.67 61
4524.83 63
4524.98 65
4525.14 66
4525.29 65
4525.45 64
4525.60 61
4525.75 56
4525.91 51
4526.06 45
4526.22 40
4526.37 36
4526.53 33
4526.68 33
4526.84 35
4526.99 40
4527.14 45
4527.30 50
4527.45 55
4527.61 59
4527.76 62
4527.92 64
4528.07 65
4528.22 65
4528.38 63
4528.53 59
4528.69 52
4528.84 44
4529.00 33
4529.15 23
4529.31 14
4529.46 7
4529.61 4
4529.77 3
4529.92 6
4530.08 11
4530.23 18
4530.39 25
4530.54 31
4530.69 35
4530.85 37
4531.00 36
4531.16 35
4531.31 34
4531.47 34
4531.62 37
4531.78 41
4531.93 49
4532.08 57
4532.24 65
4532.39 72
4532.55 76
4532.70 77
4532.86 75
4533.01 69
4533.17 61
4533.32 52
4533.48 44
4533.63 38
4533.78 35
4533.94 35
4534.09 37
4534.25 41
4534.40 45
4534.56 49
4534.71 51
4534.87 53
4535.02 54
4535.17 55
4535.33 56
4535.48 57
4535.64 58
4535.79 57
4535.95 56
4536.10 53
4536.26 49
4536.41 45
4536.57 40
4536.72 34
4536.87 28
4537.03 21
4537.18 14
4537.34 6
4537.49 0
4537.65 0
4537.80 0
4537.96 0
4538.11 0
4538.26 0
4538.42 0
4538.57 0
4538.73 2
4538.88 6
4539.04 10
4539.19 15
4539.35 21
4539.50 28
4539.66 35
4539.81 41
4539.97 44
4540.12 45
4540.27 42
4540.43 36
4540.58 29
4540.74 22
4540.89 17
4541.05 16
4541.20 20
4541.36 28
4541.51 38
4541.67 50
4541.82 59
4541.98 64
4542.13 65
4542.28 62
4542.44 55
4542.59 47
4542.75 39
4542.90 32
4543.06 28
4543.21 26
4543.37 26
4543.52 28
4543.68 33
4543.83 39
4543.99 46
4544.14 55
4544.29 63
4544.45 70
4544.60 74
4544.76 76
4544.91 75
4545.07 72
4545.22 68
4545.38 64
4545.53 61
4545.69 59
4545.84 57
4546.00 56
4546.15 55
4546.31 54
4546.46 52
4546.61 51
4546.77 50
4546.92 50
4547.08 50
4547.23 51
4547.39 53
4547.54 56
4547.70 61
4547.85 68
4548.01 77
4548.16 86
4548.32 95
4548.47 102
4548.63 107
4548.78 109
4548.94 108
4549.09 104
4549.25 98
4549.40 91
4549.55 84
4549.71 76
4549.86 69
4550.02 63
4550.17 58
4550.33 55
4550.48 54
4550.64 55
4550.79 58
4550.95 62
4551.10 68
4551.26 74
4551.41 79
4551.57 84
4551.72 86
4551.88 87
4552.03 86
4552.19 86
4552.34 85
4552.50 85
4552.65 86
4552.80 88
4552.96 89
4553.11 88
4553.27 87
4553.42 83
4553.58 80
4553.73 76
4553.89 74
4554.04 74
4554.20 75
4554.35 77
4554.51 81
4554.66 86
4554.82 92
4554.97 98
4555.13 104
4555.28 112
4555.44 119
4555.59 127
4555.75 133
4555.90 139
4556.06 143
4556.21 145
4556.37 145
4556.52 144
4556.68 140
4556.83 136
4556.99 130
4557.14 125
4557.30 121
4557.45 118
4557.61 116
4557.76 116
4557.91 116
4558.07 118
4558.22 121
4558.38 124
4558.53 129
4558.69 135
4558.84 141
4559.00 147
4559.15 153
4559.31 159
4559.46 164
4559.62 168
4559.77 171
4559.93 172
4560.08 170
4560.24 165
4560.39 157
4560.55 146
4560.70 134
4560.86 122
4561.01 113
4561.17 107
4561.32 105
4561.48 107
4561.63 110
4561.79 114
4561.94 118
4562.10 121
4562.25 125
4562.41 128
4562.56 132
4562.72 137
4562.87 144
4563.03 152
4563.18 162
4563.34 173
4563.49 185
4563.65 199
4563.80 214
4563.96 230
4564.11 246
4564.27 262
4564.42 277
4564.58 289
4564.73 299
4564.89 305
4565.04 307
4565.20 307
4565.35 303
4565.51 296
4565.66 288
4565.82 279
4565.97 269
4566.13 261
4566.28 255
4566.44 252
4566.59 252
4566.75 252
4566.90 251
4567.06 247
4567.21 239
4567.37 227
4567.52 212
4567.68 196
4567.83 181
4567.99 172
4568.14 168
4568.30 169
4568.45 175
4568.61 184
4568.76 192
4568.92 199
4569.07 201
4569.23 200
4569.38 196
4569.54 189
4569.69 181
4569.85 173
4570.00 165
4570.16 159
4570.31 153
4570.47 148
4570.62 143
4570.78 140
4570.93 136
4571.09 133
4571.25 132
4571.40 132
4571.56 134
4571.71 138
4571.87 144
4572.02 152
4572.18 160
4572.33 168
4572.49 174
4572.64 178
4572.80 179
4572.95 178
4573.11 176
4573.26 172
4573.42 169
4573.57 167
4573.73 165
4573.88 163
4574.04 162
4574.19 158
4574.35 152
4574.50 143
4574.66 132
4574.81 118
4574.97 104
4575.12 90
4575.28 78
4575.43 69
4575.59 63
4575.74 60
4575.90 59
4576.05 60
4576.21 61
4576.37 63
4576.52 64
4576.68 64
4576.83 65
4576.99 66
4577.14 68
4577.30 72
4577.45 75
4577.61 78
4577.76 80
4577.92 80
4578.07 78
4578.23 75
4578.38 71
4578.54 67
4578.69 65
4578.85 65
4579.00 67
4579.16 70
4579.31 73
4579.47 75
4579.63 76
4579.78 75
4579.94 73
4580.09 73
4580.25 74
4580.40 78
4580.56 84
4580.71 92
4580.87 100
4581.02 106
4581.18 109
4581.33 109
4581.49 106
4581.64 102
4581.80 97
4581.95 92
4582.11 88
4582.26 86
4582.42 83
4582.58 82
4582.73 80
4582.89 78
4583.04 77
4583.20 75
4583.35 74
4583.51 74
4583.66 73
4583.82 73
4583.97 72
4584.13 71
4584.28 69
4584.44 65
4584.59 60
4584.75 54
4584.91 46
4585.06 39
4585.22 33
4585.37 29
4585.53 28
4585.68 30
4585.84 32
4585.99 35
4586.15 36
4586.30 35
4586.46 33
4586.61 30
4586.77 27
4586.93 25
4587.08 25
4587.24 27
4587.39 31
4587.55 36
4587.70 43
4587.86 50
4588.01 58
4588.17 66
4588.32 73
4588.48 80
4588.63 86
4588.79 91
4588.95 94
4589.10 95
4589.26 95
4589.41 94
4589.57 94
4589.72 94
4589.88 95
4590.03 98
4590.19 102
4590.34 108
4590.50 114
4590.66 121
4590.81 129
4590.97 137
4591.12 143
4591.28 147
4591.43 149
4591.59 147
4591.74 142
4591.90 135
4592.05 127
4592.21 119
4592.37 113
4592.52 108
4592.68 104
4592.83 100
4592.99 95
4593.14 88
4593.30 79
4593.45 68
4593.61 55
4593.76 43
4593.92 32
4594.08 24
4594.23 18
4594.39 13
4594.54 9
4594.70 6
4594.85 1
4595.01 0
4595.16 0
4595.32 0
4595.48 0
4595.63 0
4595.79 0
4595.94 0
4596.10 0
4596.25 7
4596.41 13
4596.56 18
4596.72 19
4596.87 18
4597.03 13
4597.19 7
4597.34 1
4597.50 0
4597.65 0
4597.81 0
4597.96 1
4598.12 8
4598.27 17
4598.43 27
4598.59 38
4598.74 48
4598.90 57
4599.05 65
4599.21 70
4599.36 72
4599.52 71
4599.68 67
4599.83 61
4599.99 53
4600.14 44
4600.30 34
4600.45 25
4600.61 17
4600.76 9
4600.92 3
4601.08 0
4601.23 0
4601.39 0
4601.54 0
4601.70 2
4601.85 6
4602.01 10
4602.17 15
4602.32 19
4602.48 22
4602.63 25
4602.79 28
4602.94 30
4603.10 32
4603.25 34
4603.41 34
4603.57 35
4603.72 35
4603.88 35
4604.03 36
4604.19 37
4604.34 39
4604.50 41
4604.66 44
4604.81 46
4604.97 48
4605.12 49
4605.28 49
4605.43 48
4605.59 47
4605.75 44
4605.90 41
4606.06 37
4606.21 35
4606.37 34
4606.52 36
4606.68 40
4606.84 47
4606.99 55
4607.15 64
4607.30 73
4607.46 80
4607.61 86
4607.77 92
4607.93 97
4608.08 102
4608.24 109
4608.39 115
4608.55 121
4608.70 127
4608.86 130
4609.02 132
4609.17 132
4609.33 131
4609.48 128
4609.64 124
4609.79 119
4609.95 111
4610.11 102
4610.26 93
4610.42 83
4610.57 75
4610.73 70
4610.89 66
4611.04 65
4611.20 66
4611.35 67
4611.51 68
4611.66 70
4611.82 73
4611.98 77
4612.13 83
4612.29 90
4612.44 97
4612.60 102
4612.75 106
4612.91 108
4613.07 107
4613.22 106
4613.38 105
4613.53 106
4613.69 108
4613.85 111
4614.00 114
4614.16 117
4614.31 119
4614.47 118
4614.62 115
4614.78 109
4614.94 101
4615.09 92
4615.25 83
4615.40 76
4615.56 71
4615.72 70
4615.87 73
4616.03 81
4616.18 92
4616.34 104
4616.49 115
4616.65 124
4616.81 129
4616.96 131
4617.12 129
4617.27 126
4617.43 122
4617.59 120
4617.74 121
4617.90 124
4618.05 128
4618.21 134
4618.37 140
4618.52 144
4618.68 147
4618.83 149
4618.99 150
4619.15 150
4619.30 149
4619.46 148
4619.61 145
4619.77 142
4619.93 138
4620.08 133
4620.24 128
4620.39 123
4620.55 119
4620.70 116
4620.86 114
4621.02 113
4621.17 112
4621.33 111
4621.48 111
4621.64 109
4621.80 108
4621.95 106
4622.11 104
4622.26 100
4622.42 98
4622.58 95
4622.73 95
4622.89 97
4623.04 101
4623.20 108
4623.36 115
4623.51 121
4623.67 124
4623.82 124
4623.98 121
4624.14 115
4624.29 107
4624.45 100
4624.60 93
4624.76 89
4624.92 85
4625.07 84
4625.23 83
4625.38 82
4625.54 82
4625.70 82
4625.85 81
4626.01 80
4626.16 80
4626.32 80
4626.48 82
4626.63 84
4626.79 88
4626.94 91
4627.10 94
4627.26 95
4627.41 94
4627.57 90
4627.73 86
4627.88 81
4628.04 77
4628.19 75
4628.35 74
4628.51 74
4628.66 74
4628.82 74
4628.97 74
4629.13 73
4629.29 73
4629.44 74
4629.60 77
4629.75 81
4629.91 86
4630.07 92
4630.22 96
4630.38 98
4630.53 98
4630.69 95
4630.85 90
4631.00 83
4631.16 76
4631.32 70
4631.47 65
4631.63 62
4631.78 62
4631.94 62
4632.10 64
4632.25 67
4632.41 70
4632.56 73
4632.72 76
4632.88 78
4633.03 78
4633.19 78
4633.35 75
4633.50 70
4633.66 64
4633.81 57
4633.97 50
4634.13 45
4634.28 42
4634.44 41
4634.59 43
4634.75 46
4634.91 49
4635.06 52
4635.22 52
4635.38 50
4635.53 46
4635.69 40
4635.84 34
4636.00 28
4636.16 24
4636.31 22
4636.47 22
4636.63 24
4636.78 28
4636.94 32
4637.09 36
4637.25 39
4637.41 43
4637.56 46
4637.72 50
4637.88 56
4638.03 63
4638.19 73
4638.34 84
4638.50 95
4638.66 104
4638.81 111
4638.97 114
4639.13 115
4639.28 114
4639.44 113
4639.59 113
4639.75 113
4639.91 114
4640.06 114
4640.22 111
4640.38 107
4640.53 100
4640.69 91
4640.84 82
4641.00 74
4641.16 69
4641.31 66
4641.47 65
4641.63 66
4641.78 67
4641.94 68
4642.09 67
4642.25 65
4642.41 61
4642.56 56
4642.72 50
4642.88 45
4643.03 40
4643.19 36
4643.35 31
4643.50 25
4643.66 20
4643.81 14
4643.97 10
4644.13 8
4644.28 9
4644.44 14
4644.60 22
4644.75 32
4644.91 42
4645.07 52
4645.22 59
4645.38 65
4645.53 68
4645.69 68
4645.85 67
4646.00 64
4646.16 61
4646.32 59
4646.47 59
4646.63 60
4646.79 64
4646.94 69
4647.10 76
4647.25 84
4647.41 90
4647.57 97
4647.72 102
4647.88 107
4648.04 111
4648.19 115
4648.35 120
4648.51 125
4648.66 129
4648.82 131
4648.97 130
4649.13 127
4649.29 121
4649.44 114
4649.60 107
4649.76 101
4649.91 99
4650.07 101
4650.23 107
4650.38 114
4650.54 122
4650.70 129
4650.85 134
4651.01 136
4651.17 135
4651.32 133
4651.48 130
4651.63 127
4651.79 125
4651.95 125
4652.10 124
4652.26 123
4652.42 120
4652.57 116
4652.73 110
4652.89 103
4653.04 96
4653.20 90
4653.36 84
4653.51 81
4653.67 80
4653.83 80
4653.98 82
4654.14 84
4654.30 87
4654.45 88
4654.61 88
4654.76 85
4654.92 80
4655.08 73
4655.23 64
4655.39 57
4655.55 51
4655.70 48
4655.86 48
4656.02 50
4656.17 54
4656.33 57
4656.49 59
4656.64 59
4656.80 56
4656.96 49
4657.11 40
4657.27 29
4657.43 19
4657.58 10
4657.74 3
4657.90 0
4658.05 0
4658.21 0
4658.37 0
4658.52 0
4658.68 0
4658.84 0
4658.99 0
4659.15 0
4659.30 0
4659.46 4
4659.62 7
4659.77 10
4659.93 12
4660.09 13
4660.24 13
4660.40 14
4660.56 16
4660.71 18
4660.87 23
4661.03 28
4661.18 34
4661.34 40
4661.50 44
4661.65 47
4661.81 48
4661.97 46
4662.12 44
4662.28 40
4662.44 37
4662.59 34
4662.75 32
4662.91 32
4663.06 32
4663.22 33
4663.38 35
4663.53 36
4663.69 37
4663.85 37
4664.00 33
4664.16 28
4664.32 19
4664.47 10
4664.63 1
4664.79 0
4664.94 0
4665.10 0
4665.26 0
4665.41 8
4665.57 17
4665.73 25
4665.88 29
4666.04 30
4666.20 28
4666.35 23
4666.51 16
4666.67 11
4666.82 8
4666.98 8
4667.14 13
4667.29 21
4667.45 33
4667.61 46
4667.77 59
4667.92 72
4668.08 82
4668.24 91
4668.39 97
4668.55 99
4668.71 97
4668.86 91
4669.02 82
4669.18 69
4669.33 54
4669.49 40
4669.65 27
4669.80 15
4669.96 7
4670.12 0
4670.27 0
4670.43 0
4670.59 0
4670.74 0
4670.90 0
4671.06 0
4671.21 0
4671.37 3
4671.53 6
4671.68 9
4671.84 9
4672.00 9
4672.15 8
4672.31 6
4672.47 6
4672.63 6
4672.78 6
4672.94 6
4673.10 7
4673.25 9
4673.41 12
4673.57 16
4673.72 21
4673.88 28
4674.04 35
4674.19 41
4674.35 46
4674.51 47
4674.66 46
4674.82 43
4674.98 37
4675.13 32
4675.29 27
4675.45 25
4675.61 26
4675.76 30
4675.92 36
4676.08 42
4676.23 48
4676.39 52
4676.55 53
4676.70 50
4676.86 46
4677.02 40
4677.17 34
4677.33 30
4677.49 28
4677.65 28
4677.80 29
4677.96 31
4678.12 32
4678.27 32
4678.43 30
4678.59 27
4678.74 25
4678.90 24
4679.06 27
4679.21 33
4679.37 42
4679.53 51
4679.69 60
4679.84 67
4680.00 71
4680.16 72
4680.31 71
4680.47 67
4680.63 63
4680.78 58
4680.94 53
4681.10 48
4681.25 45
4681.41 42
4681.57 41
4681.73 40
4681.88 40
4682.04 40
4682.20 39
4682.35 37
4682.51 32
4682.67 26
4682.82 17
4682.98 8
4683.14 0
4683.30 0
4683.45 0
4683.61 0
4683.77 0
4683.92 0
4684.08 0
4684.24 8
4684.39 19
4684.55 30
4684.71 40
4684.87 49
4685.02 56
4685.18 61
4685.34 62
4685.49 60
4685.65 56
4685.81 51
4685.96 45
4686.12 42
4686.28 41
4686.44 44
4686.59 48
4686.75 54
4686.91 61
4687.06 67
4687.22 72
4687.38 76
4687.54 79
4687.69 81
4687.85 83
4688.01 85
4688.16 88
4688.32 91
4688.48 96
4688.64 101
4688.79 107
4688.95 112
4689.11 117
4689.26 121
4689.42 124
4689.58 126
4689.73 127
4689.89 127
4690.05 127
4690.21 126
4690.36 125
4690.52 124
4690.68 122
4690.83 119
4690.99 115
4691.15 110
4691.31 104
4691.46 99
4691.62 93
4691.78 88
4691.93 86
4692.09 85
4692.25 86
4692.41 89
4692.56 92
4692.72 94
4692.88 96
4693.03 94
4693.19 90
4693.35 84
4693.51 75
4693.66 64
4693.82 54
4693.98 45
4694.13 37
4694.29 31
4694.45 28
4694.61 28
4694.76 29
4694.92 31
4695.08 33
4695.24 35
4695.39 36
4695.55 35
4695.71 33
4695.86 30
4696.02 28
4696.18 25
4696.34 24
4696.49 23
4696.65 22
4696.81 22
4696.96 21
4697.12 21
4697.28 20
4697.44 19
4697.59 19
4697.75 20
4697.91 22
4698.07 25
4698.22 30
4698.38 34
4698.54 40
4698.69 44
4698.85 49
4699.01 53
4699.17 55
4699.32 57
4699.48 56
4699.64 54
4699.80 51
4699.95 47
4700.11 42
4700.27 38
4700.42 34
4700.58 32
4700.74 30
4700.90 28
4701.05 26
4701.21 23
4701.37 18
4701.53 14
4701.68 9
4701.84 6
4702.00 4
4702.15 3
4702.31 3
4702.47 2
4702.63 0
4702.78 0
4702.94 0
4703.10 0
4703.26 0
4703.41 0
4703.57 0
4703.73 3
4703.89 13
4704.04 26
4704.20 38
4704.36 51
4704.51 62
4704.67 73
4704.83 81
4704.99 87
4705.14 91
4705.30 91
4705.46 90
4705.62 86
4705.77 82
4705.93 77
4706.09 72
4706.25 68
4706.40 66
4706.56 66
4706.72 67
4706.88 71
4707.03 75
4707.19 81
4707.35 86
4707.51 92
4707.66 96
4707.82 99
4707.98 100
4708.13 99
4708.29 97
4708.45 94
4708.61 91
4708.76 88
4708.92 85
4709.08 83
4709.24 82
4709.39 79
4709.55 75
4709.71 69
4709.87 61
4710.02 53
4710.18 45
4710.34 39
4710.50 35
4710.65 34
4710.81 36
4710.97 39
4711.13 44
4711.28 50
4711.44 58
4711.60 67
4711.76 77
4711.91 90
4712.07 104
4712.23 118
4712.39 130
4712.54 138
4712.70 142
4712.86 141
4713.02 136
4713.17 128
4713.33 119
4713.49 110
4713.65 103
4713.80 98
4713.96 97
4714.12 98
4714.28 101
4714.43 105
4714.59 109
4714.75 111
4714.91 112
4715.06 111
4715.22 109
4715.38 104
4715.54 97
4715.69 90
4715.85 82
4716.01 74
4716.17 66
4716.32 59
4716.48 54
4716.64 52
4716.80 52
4716.95 56
4717.11 61
4717.27 68
4717.43 76
4717.58 82
4717.74 87
4717.90 90
4718.06 90
4718.21 88
4718.37 85
4718.53 82
4718.69 79
4718.85 76
4719.00 75
4719.16 76
4719.32 79
4719.48 84
4719.63 91
4719.79 101
4719.95 112
4720.11 124
4720.26 135
4720.42 146
4720.58 153
4720.74 158
4720.89 159
4721.05 156
4721.21 151
4721.37 143
4721.52 133
4721.68 121
4721.84 108
4722.00 95
4722.16 81
4722.31 68
4722.47 56
4722.63 45
4722.79 38
4722.94 33
4723.10 31
4723.26 31
4723.42 32
4723.57 34
4723.73 36
4723.89 38
4724.05 39
4724.21 40
4724.36 43
4724.52 47
4724.68 53
4724.84 60
4724.99 67
4725.15 73
4725.31 77
4725.47 78
4725.62 76
4725.78 72
4725.94 66
4726.10 60
4726.26 54
4726.41 50
4726.57 47
4726.73 47
4726.89 48
4727.04 51
4727.20 54
4727.36 58
4727.52 61
4727.67 64
4727.83 65
4727.99 65
4728.15 65
4728.31 64
4728.46 63
4728.62 63
4728.78 62
4728.94 62
4729.09 61
4729.25 59
4729.41 56
4729.57 51
4729.73 45
4729.88 37
4730.04 29
4730.20 21
4730.36 16
4730.51 13
4730.67 13
4730.83 15
4730.99 19
4731.15 24
4731.30 30
4731.46 35
4731.62 39
4731.78 44
4731.93 49
4732.09 54
4732.25 57
4732.41 60
4732.57 60
4732.72 58
4732.88 54
4733.04 49
4733.20 45
4733.36 43
4733.51 42
4733.67 43
4733.83 46
4733.99 50
4734.14 55
4734.30 60
4734.46 66
4734.62 71
4734.78 75
4734.93 79
4735.09 82
4735.25 84
4735.41 86
4735.57 88
4735.72 92
4735.88 96
4736.04 101
4736.20 105
4736.35 108
4736.51 107
4736.67 102
4736.83 92
4736.99 80
4737.14 67
4737.30 54
4737.46 43
4737.62 36
4737.78 31
4737.93 29
4738.09 27
4738.25 24
4738.41 19
4738.57 15
4738.72 10
4738.88 7
4739.04 5
4739.20 5
4739.35 5
4739.51 5
4739.67 3
4739.83 0
4739.99 0
4740.14 0
4740.30 0
4740.46 0
4740.62 0
4740.78 0
4740.93 7
4741.09 17
4741.25 27
4741.41 36
4741.57 46
4741.72 54
4741.88 61
4742.04 68
4742.20 72
4742.36 75
4742.51 76
4742.67 76
4742.83 76
4742.99 77
4743.15 77
4743.30 78
4743.46 79
4743.62 80
4743.78 81
4743.94 83
4744.09 85
4744.25 88
4744.41 92
4744.57 96
4744.73 99
4744.88 101
4745.04 102
4745.20 100
4745.36 98
4745.52 96
4745.67 94
4745.83 94
4745.99 96
4746.15 99
4746.31 104
4746.46 110
4746.62 115
4746.78 118
4746.94 120
4747.10 119
4747.26 116
4747.41 112
4747.57 107
4747.73 103
4747.89 101
4748.05 100
4748.20 100
4748.36 102
4748.52 103
4748.68 104
4748.84 104
4748.99 102
4749.15 97
4749.31 89
4749.47 79
4749.63 66
4749.78 52
4749.94 37
4750.10 23
4750.26 11
4750.42 1
4750.58 0
4750.73 0
4750.89 0
4751.05 0
4751.21 0
4751.37 0
4751.52 0
4751.68 1
4751.84 2
4752.00 3
4752.16 5
4752.31 8
4752.47 12
4752.63 18
4752.79 26
4752.95 34
4753.11 41
4753.26 47
4753.42 49
4753.58 48
4753.74 43
4753.90 35
4754.05 24
4754.21 13
4754.37 3
4754.53 0
4754.69 0
4754.85 0
4755.00 0
4755.16 0
4755.32 1
4755.48 6
4755.64 11
4755.79 15
4755.95 20
4756.11 26
4756.27 33
4756.43 42
4756.59 50
4756.74 57
4756.90 62
4757.06 63
4757.22 59
4757.38 51
4757.54 41
4757.69 30
4757.85 20
4758.01 14
4758.17 12
4758.33 14
4758.48 18
4758.64 24
4758.80 29
4758.96 32
4759.12 34
4759.28 34
4759.43 34
4759.59 32
4759.75 32
4759.91 31
4760.07 32
4760.23 33
4760.38 34
4760.54 35
4760.70 38
4760.86 40
4761.02 43
4761.18 47
4761.33 50
4761.49 53
4761.65 56
4761.81 59
4761.97 63
4762.13 68
4762.28 75
4762.44 84
4762.60 93
4762.76 101
4762.92 105
4763.08 106
4763.23 102
4763.39 93
4763.55 82
4763.71 70
4763.87 59
4764.03 51
4764.18 46
4764.34 44
4764.50 44
4764.66 44
4764.82 44
4764.98 42
4765.13 38
4765.29 33
4765.45 27
4765.61 21
4765.77 17
4765.93 16
4766.08 18
4766.24 25
4766.40 35
4766.56 47
4766.72 60
4766.88 71
4767.03 80
4767.19 83
4767.35 81
4767.51 75
4767.67 64
4767.83 52
4767.98 39
4768.14 27
4768.30 18
4768.46 12
4768.62 10
4768.78 12
4768.94 16
4769.09 23
4769.25 30
4769.41 37
4769.57 44
4769.73 51
4769.89 58
4770.04 64
4770.20 71
4770.36 78
4770.52 85
4770.68 92
4770.84 99
4771.00 106
4771.15 111
4771.31 114
4771.47 114
4771.63 110
4771.79 103
4771.95 94
4772.10 84
4772.26 74
4772.42 64
4772.58 56
4772.74 50
4772.90 44
4773.06 39
4773.21 35
4773.37 32
4773.53 31
4773.69 32
4773.85 34
4774.01 39
4774.16 47
4774.32 56
4774.48 68
4774.64 81
4774.80 95
4774.96 110
4775.12 124
4775.27 136
4775.43 147
4775.59 154
4775.75 159
4775.91 162
4776.07 165
4776.23 168
4776.38 171
4776.54 176
4776.70 182
4776.86 187
4777.02 191
4777.18 192
4777.34 190
4777.49 186
4777.65 180
4777.81 173
4777.97 166
4778.13 161
4778.29 156
4778.45 152
4778.60 149
4778.76 145
4778.92 140
4779.08 134
4779.24 127
4779.40 120
4779.56 113
4779.71 106
4779.87 101
4780.03 96
4780.19 94
4780.35 91
4780.51 90
4780.67 88
4780.82 85
4780.98 83
4781.14 82
4781.30 82
4781.46 85
4781.62 90
4781.78 97
4781.94 106
4782.09 117
4782.25 129
4782.41 141
4782.57 154
4782.73 167
4782.89 178
4783.05 188
4783.20 195
4783.36 200
4783.52 204
4783.68 206
4783.84 208
4784.00 211
4784.16 215
4784.32 219
4784.47 224
4784.63 228
4784.79 231
4784.95 233
4785.11 234
4785.27 235
4785.43 235
4785.58 236
4785.74 237
4785.90 238
4786.06 239
4786.22 241
4786.38 243
4786.54 247
4786.70 251
4786.85 254
4787.01 255
4787.17 254
4787.33 249
4787.49 241
4787.65 231
4787.81 220
4787.97 210
4788.12 204
4788.28 201
4788.44 201
4788.60 204
4788.76 210
4788.92 217
4789.08 224
4789.24 232
4789.39 239
4789.55 245
4789.71 250
4789.87 252
4790.03 252
4790.19 250
4790.35 246
4790.51 242
4790.66 237
4790.82 233
4790.98 230
4791.14 227
4791.30 223
4791.46 219
4791.62 213
4791.78 205
4791.94 196
4792.09 186
4792.25 177
4792.41 169
4792.57 163
4792.73 159
4792.89 157
4793.05 156
4793.21 155
4793.36 155
4793.52 154
4793.68 152
4793.84 151
4794.00 150
4794.16 149
4794.32 148
4794.48 147
4794.64 145
4794.79 144
4794.95 141
4795.11 137
4795.27 132
4795.43 125
4795.59 117
4795.75 108
4795.91 97
4796.07 87
4796.22 77
4796.38 69
4796.54 63
4796.70 59
4796.86 58
4797.02 59
4797.18 61
4797.34 64
4797.50 67
4797.65 70
4797.81 74
4797.97 78
4798.13 81
4798.29 83
4798.45 84
4798.61 82
4798.77 77
4798.93 69
4799.08 60
4799.24 49
4799.40 39
4799.56 30
4799.72 24
4799.88 21
4800.04 21
4800.20 24
4800.36 29
4800.51 35
4800.67 41
4800.83 47
4800.99 51
4801.15 53
4801.31 52
4801.47 50
4801.63 48
4801.79 45
4801.95 44
4802.10 43
4802.26 44
4802.42 46
4802.58 48
4802.74 51
4802.90 53
4803.06 53
4803.22 53
4803.38 50
4803.54 47
4803.69 42
4803.85 37
4804.01 33
4804.17 31
4804.33 31
4804.49 33
4804.65 35
4804.81 39
4804.97 41
4805.13 43
4805.28 44
4805.44 45
4805.60 46
4805.76 46
4805.92 47
4806.08 47
4806.24 45
4806.40 41
4806.56 36
4806.72 30
4806.88 25
4807.03 21
4807.19 18
4807.35 18
4807.51 18
4807.67 20
4807.83 22
4807.99 24
4808.15 27
4808.31 32
4808.47 37
4808.62 45
4808.78 53
4808.94 62
4809.10 70
4809.26 76
4809.42 80
4809.58 83
4809.74 84
4809.90 85
4810.06 86
4810.22 88
4810.37 91
4810.53 94
4810.69 97
4810.85 100
4811.01 102
4811.17 104
4811.33 104
4811.49 103
4811.65 100
[truncated: 746,894 more chars]
