# Supplementary material for: Methylobacterium Species Promoting Rice and Barley Growth and Interaction Specificity Revealed with Whole-Cell Matrix-Assisted Laser Desorption / Ionization-Time-of-Flight Mass Spectrometry (MALDI-TOF/MS) Analysis
Source: PLoS One. 2015 Jun 8;10(6):e0129509. doi: 10.1371/journal.pone.0129509 (PMC4460032; doi:10.1371/journal.pone.0129509)
Supplement: S3 Data — (ZIP) [file pone.0129509.s003.zip › Supplementary data 3 (ms from barley)/29c.txt]

776.95 0
777.01 0
777.08 0
777.14 0
777.20 0
777.27 0
777.33 0
777.40 0
777.46 0
777.52 0
777.59 0
777.65 0
777.72 0
777.78 0
777.84 0
777.91 0
777.97 0
778.04 0
778.10 0
778.17 0
778.23 0
778.29 0
778.36 0
778.42 0
778.49 0
778.55 0
778.61 0
778.68 0
778.74 0
778.81 0
778.87 0
778.93 0
779.00 0
779.06 0
779.13 0
779.19 0
779.25 0
779.32 0
779.38 0
779.45 0
779.51 0
779.58 0
779.64 0
779.70 0
779.77 0
779.83 0
779.90 0
779.96 0
780.02 0
780.09 0
780.15 0
780.22 0
780.28 0
780.34 0
780.41 0
780.47 0
780.54 0
780.60 0
780.67 0
780.73 0
780.79 0
780.86 0
780.92 0
780.99 0
781.05 0
781.11 0
781.18 0
781.24 0
781.31 0
781.37 0
781.44 0
781.50 0
781.56 0
781.63 0
781.69 0
781.76 0
781.82 0
781.88 0
781.95 0
782.01 0
782.08 0
782.14 0
782.21 0
782.27 0
782.33 0
782.40 0
782.46 0
782.53 0
782.59 0
782.66 0
782.72 0
782.78 0
782.85 0
782.91 0
782.98 0
783.04 0
783.11 0
783.17 0
783.23 0
783.30 0
783.36 0
783.43 0
783.49 0
783.56 0
783.62 0
783.68 0
783.75 0
783.81 0
783.88 0
783.94 0
784.01 0
784.07 0
784.13 0
784.20 0
784.26 0
784.33 0
784.39 0
784.46 0
784.52 0
784.58 0
784.65 0
784.71 0
784.78 0
784.84 0
784.91 0
784.97 0
785.03 0
785.10 0
785.16 0
785.23 0
785.29 0
785.36 0
785.42 0
785.48 0
785.55 0
785.61 0
785.68 0
785.74 0
785.81 0
785.87 0
785.94 0
786.00 0
786.06 0
786.13 0
786.19 0
786.26 0
786.32 0
786.39 0
786.45 0
786.51 0
786.58 0
786.64 0
786.71 0
786.77 0
786.84 0
786.90 0
786.97 0
787.03 0
787.09 0
787.16 0
787.22 0
787.29 0
787.35 0
787.42 0
787.48 0
787.55 0
787.61 0
787.67 0
787.74 0
787.80 0
787.87 0
787.93 0
788.00 0
788.06 0
788.13 0
788.19 0
788.25 0
788.32 0
788.38 0
788.45 0
788.51 0
788.58 0
788.64 0
788.71 0
788.77 0
788.83 0
788.90 0
788.96 0
789.03 0
789.09 0
789.16 0
789.22 0
789.29 0
789.35 0
789.41 0
789.48 0
789.54 0
789.61 0
789.67 0
789.74 0
789.80 0
789.87 0
789.93 0
790.00 0
790.06 0
790.12 0
790.19 0
790.25 0
790.32 0
790.38 0
790.45 0
790.51 0
790.58 0
790.64 0
790.71 0
790.77 0
790.83 0
790.90 0
790.96 0
791.03 0
791.09 0
791.16 0
791.22 0
791.29 0
791.35 0
791.42 0
791.48 0
791.55 0
791.61 0
791.67 0
791.74 0
791.80 0
791.87 0
791.93 0
792.00 0
792.06 0
792.13 0
792.19 0
792.26 0
792.32 0
792.39 0
792.45 0
792.51 0
792.58 0
792.64 0
792.71 0
792.77 0
792.84 0
792.90 0
792.97 0
793.03 0
793.10 0
793.16 0
793.23 0
793.29 0
793.36 0
793.42 0
793.48 0
793.55 0
793.61 0
793.68 0
793.74 0
793.81 0
793.87 0
793.94 0
794.00 0
794.07 0
794.13 0
794.20 0
794.26 0
794.33 0
794.39 0
794.46 0
794.52 0
794.58 0
794.65 0
794.71 0
794.78 0
794.84 0
794.91 0
794.97 0
795.04 0
795.10 0
795.17 0
795.23 0
795.30 0
795.36 0
795.43 0
795.49 0
795.56 0
795.62 0
795.69 0
795.75 0
795.81 0
795.88 0
795.94 0
796.01 0
796.07 0
796.14 0
796.20 0
796.27 0
796.33 0
796.40 0
796.46 0
796.53 0
796.59 0
796.66 0
796.72 0
796.79 0
796.85 0
796.92 0
796.98 0
797.05 0
797.11 0
797.18 0
797.24 0
797.31 0
797.37 0
797.44 0
797.50 0
797.56 0
797.63 0
797.69 0
797.76 0
797.82 0
797.89 0
797.95 0
798.02 0
798.08 0
798.15 0
798.21 0
798.28 0
798.34 0
798.41 0
798.47 0
798.54 0
798.60 0
798.67 0
798.73 0
798.80 0
798.86 0
798.93 0
798.99 0
799.06 0
799.12 0
799.19 0
799.25 0
799.32 0
799.38 0
799.45 0
799.51 0
799.58 0
799.64 0
799.71 0
799.77 0
799.84 0
799.90 0
799.97 0
800.03 0
800.10 0
800.16 0
800.23 0
800.29 0
800.36 0
800.42 0
800.49 0
800.55 0
800.62 0
800.68 0
800.75 0
800.81 0
800.88 0
800.94 0
801.01 0
801.07 0
801.14 0
801.20 0
801.27 0
801.33 0
801.40 0
801.46 0
801.53 0
801.59 0
801.66 0
801.72 0
801.79 0
801.85 0
801.92 0
801.98 0
802.05 0
802.11 0
802.18 0
802.24 0
802.31 0
802.37 0
802.44 0
802.50 0
802.57 0
802.63 0
802.70 0
802.76 0
802.83 0
802.89 0
802.96 0
803.02 0
803.09 0
803.15 0
803.22 0
803.28 0
803.35 0
803.41 0
803.48 0
803.54 0
803.61 0
803.67 0
803.74 0
803.80 0
803.87 0
803.93 0
804.00 0
804.06 0
804.13 0
804.19 0
804.26 0
804.32 0
804.39 0
804.45 0
804.52 0
804.58 0
804.65 0
804.71 0
804.78 0
804.84 0
804.91 0
804.97 0
805.04 0
805.10 0
805.17 0
805.24 0
805.30 0
805.37 0
805.43 0
805.50 0
805.56 0
805.63 0
805.69 0
805.76 0
805.82 0
805.89 0
805.95 0
806.02 0
806.08 0
806.15 0
806.21 0
806.28 0
806.34 0
806.41 0
806.47 0
806.54 0
806.60 0
806.67 0
806.73 0
806.80 0
806.86 0
806.93 0
807.00 0
807.06 0
807.13 0
807.19 0
807.26 0
807.32 0
807.39 0
807.45 0
807.52 0
807.58 0
807.65 0
807.71 0
807.78 0
807.84 0
807.91 0
807.97 0
808.04 0
808.10 0
808.17 0
808.24 0
808.30 0
808.37 0
808.43 0
808.50 0
808.56 0
808.63 0
808.69 0
808.76 0
808.82 0
808.89 0
808.95 0
809.02 0
809.08 0
809.15 0
809.21 0
809.28 0
809.35 0
809.41 0
809.48 0
809.54 0
809.61 0
809.67 0
809.74 0
809.80 0
809.87 0
809.93 0
810.00 0
810.06 0
810.13 0
810.19 0
810.26 0
810.33 0
810.39 0
810.46 0
810.52 0
810.59 0
810.65 0
810.72 0
810.78 0
810.85 0
810.91 0
810.98 0
811.04 0
811.11 0
811.18 0
811.24 0
811.31 0
811.37 0
811.44 0
811.50 0
811.57 0
811.63 0
811.70 0
811.76 0
811.83 0
811.89 0
811.96 0
812.03 0
812.09 0
812.16 0
812.22 0
812.29 0
812.35 0
812.42 0
812.48 0
812.55 0
812.61 0
812.68 0
812.75 0
812.81 0
812.88 0
812.94 0
813.01 0
813.07 0
813.14 0
813.20 0
813.27 0
813.33 0
813.40 0
813.47 0
813.53 0
813.60 0
813.66 0
813.73 0
813.79 0
813.86 0
813.92 0
813.99 0
814.06 0
814.12 0
814.19 0
814.25 0
814.32 0
814.38 0
814.45 0
814.51 0
814.58 0
814.65 0
814.71 0
814.78 0
814.84 0
814.91 0
814.97 0
815.04 0
815.10 0
815.17 0
815.24 0
815.30 0
815.37 0
815.43 0
815.50 0
815.56 0
815.63 0
815.69 0
815.76 0
815.83 0
815.89 0
815.96 0
816.02 0
816.09 0
816.15 0
816.22 0
816.28 0
816.35 0
816.42 0
816.48 0
816.55 0
816.61 0
816.68 0
816.74 0
816.81 0
816.87 0
816.94 0
817.01 0
817.07 0
817.14 0
817.20 0
817.27 0
817.33 0
817.40 0
817.47 0
817.53 0
817.60 0
817.66 0
817.73 0
817.79 0
817.86 0
817.93 0
817.99 0
818.06 0
818.12 0
818.19 0
818.25 0
818.32 0
818.39 0
818.45 0
818.52 0
818.58 0
818.65 0
818.71 0
818.78 0
818.84 0
818.91 0
818.98 0
819.04 0
819.11 0
819.17 0
819.24 0
819.30 0
819.37 0
819.44 0
819.50 0
819.57 0
819.63 0
819.70 0
819.77 0
819.83 0
819.90 0
819.96 0
820.03 0
820.09 0
820.16 0
820.23 0
820.29 0
820.36 0
820.42 0
820.49 0
820.55 0
820.62 0
820.69 0
820.75 0
820.82 0
820.88 0
820.95 0
821.01 0
821.08 0
821.15 0
821.21 0
821.28 0
821.34 0
821.41 0
821.48 0
821.54 0
821.61 0
821.67 0
821.74 0
821.80 0
821.87 0
821.94 0
822.00 0
822.07 0
822.13 0
822.20 0
822.27 0
822.33 0
822.40 0
822.46 0
822.53 0
822.59 0
822.66 0
822.73 0
822.79 0
822.86 0
822.92 0
822.99 0
823.06 0
823.12 0
823.19 0
823.25 0
823.32 0
823.38 0
823.45 0
823.52 0
823.58 0
823.65 0
823.71 0
823.78 0
823.85 0
823.91 0
823.98 0
824.04 0
824.11 0
824.18 0
824.24 0
824.31 0
824.37 0
824.44 0
824.51 0
824.57 0
824.64 0
824.70 0
824.77 0
824.84 0
824.90 0
824.97 0
825.03 0
825.10 0
825.16 0
825.23 0
825.30 0
825.36 0
825.43 0
825.49 0
825.56 0
825.63 0
825.69 0
825.76 0
825.82 0
825.89 0
825.96 0
826.02 0
826.09 0
826.15 0
826.22 0
826.29 0
826.35 0
826.42 0
826.48 0
826.55 0
826.62 0
826.68 0
826.75 0
826.81 0
826.88 0
826.95 0
827.01 0
827.08 0
827.14 0
827.21 0
827.28 0
827.34 0
827.41 0
827.48 0
827.54 0
827.61 0
827.67 0
827.74 0
827.81 0
827.87 0
827.94 0
828.00 0
828.07 0
828.14 0
828.20 0
828.27 0
828.33 0
828.40 0
828.47 0
828.53 0
828.60 0
828.66 0
828.73 0
828.80 0
828.86 0
828.93 0
828.99 0
829.06 0
829.13 0
829.19 0
829.26 0
829.33 0
829.39 0
829.46 0
829.52 0
829.59 0
829.66 0
829.72 0
829.79 0
829.85 0
829.92 0
829.99 0
830.05 0
830.12 0
830.19 0
830.25 0
830.32 0
830.38 0
830.45 0
830.52 0
830.58 0
830.65 0
830.71 0
830.78 0
830.85 0
830.91 0
830.98 0
831.05 0
831.11 0
831.18 0
831.24 0
831.31 0
831.38 0
831.44 0
831.51 0
831.58 0
831.64 0
831.71 0
831.77 0
831.84 0
831.91 0
831.97 0
832.04 0
832.11 0
832.17 0
832.24 0
832.30 0
832.37 0
832.44 0
832.50 0
832.57 0
832.64 0
832.70 0
832.77 0
832.83 0
832.90 0
832.97 0
833.03 0
833.10 0
833.17 0
833.23 0
833.30 0
833.36 0
833.43 0
833.50 0
833.56 0
833.63 0
833.70 0
833.76 0
833.83 0
833.89 0
833.96 0
834.03 0
834.09 0
834.16 0
834.23 0
834.29 0
834.36 0
834.42 0
834.49 0
834.56 0
834.62 0
834.69 0
834.76 0
834.82 0
834.89 0
834.96 0
835.02 0
835.09 0
835.15 0
835.22 0
835.29 0
835.35 0
835.42 0
835.49 0
835.55 0
835.62 0
835.69 0
835.75 0
835.82 0
835.88 0
835.95 0
836.02 0
836.08 0
836.15 0
836.22 0
836.28 0
836.35 0
836.42 0
836.48 0
836.55 0
836.62 0
836.68 0
836.75 0
836.81 0
836.88 0
836.95 0
837.01 0
837.08 0
837.15 0
837.21 0
837.28 0
837.35 0
837.41 0
837.48 0
837.55 0
837.61 0
837.68 0
837.74 0
837.81 0
837.88 0
837.94 0
838.01 0
838.08 0
838.14 0
838.21 0
838.28 0
838.34 0
838.41 0
838.48 0
838.54 0
838.61 0
838.68 0
838.74 0
838.81 0
838.87 0
838.94 0
839.01 0
839.07 0
839.14 0
839.21 0
839.27 0
839.34 0
839.41 0
839.47 0
839.54 0
839.61 0
839.67 0
839.74 0
839.81 0
839.87 0
839.94 0
840.01 0
840.07 0
840.14 0
840.21 0
840.27 0
840.34 0
840.41 0
840.47 0
840.54 0
840.60 0
840.67 0
840.74 0
840.80 0
840.87 0
840.94 0
841.00 0
841.07 0
841.14 0
841.20 0
841.27 0
841.34 0
841.40 0
841.47 0
841.54 0
841.60 0
841.67 0
841.74 0
841.80 0
841.87 0
841.94 0
842.00 0
842.07 0
842.14 0
842.20 0
842.27 0
842.34 0
842.40 0
842.47 0
842.54 0
842.60 0
842.67 0
842.74 0
842.80 0
842.87 0
842.94 0
843.00 0
843.07 0
843.14 0
843.20 0
843.27 0
843.34 0
843.40 0
843.47 0
843.54 0
843.60 0
843.67 0
843.74 0
843.80 0
843.87 0
843.94 0
844.00 0
844.07 0
844.14 0
844.20 0
844.27 0
844.34 0
844.40 0
844.47 0
844.54 0
844.60 0
844.67 0
844.74 0
844.80 0
844.87 0
844.94 0
845.00 0
845.07 0
845.14 0
845.20 0
845.27 0
845.34 0
845.40 0
845.47 0
845.54 0
845.61 0
845.67 0
845.74 0
845.81 0
845.87 0
845.94 0
846.01 0
846.07 0
846.14 0
846.21 0
846.27 0
846.34 0
846.41 0
846.47 0
846.54 0
846.61 0
846.67 0
846.74 0
846.81 0
846.87 0
846.94 0
847.01 0
847.07 0
847.14 0
847.21 0
847.28 0
847.34 0
847.41 0
847.48 0
847.54 0
847.61 0
847.68 0
847.74 0
847.81 0
847.88 0
847.94 0
848.01 0
848.08 0
848.14 0
848.21 0
848.28 0
848.34 0
848.41 0
848.48 0
848.55 0
848.61 0
848.68 0
848.75 0
848.81 0
848.88 0
848.95 0
849.01 0
849.08 0
849.15 0
849.21 0
849.28 0
849.35 0
849.42 0
849.48 0
849.55 0
849.62 0
849.68 0
849.75 0
849.82 0
849.88 0
849.95 0
850.02 0
850.08 0
850.15 0
850.22 0
850.29 0
850.35 0
850.42 0
850.49 0
850.55 0
850.62 0
850.69 0
850.75 0
850.82 0
850.89 0
850.96 0
851.02 0
851.09 0
851.16 0
851.22 0
851.29 0
851.36 0
851.42 0
851.49 0
851.56 0
851.63 0
851.69 0
851.76 0
851.83 0
851.89 0
851.96 0
852.03 0
852.09 0
852.16 0
852.23 0
852.30 0
852.36 0
852.43 0
852.50 0
852.56 0
852.63 0
852.70 0
852.76 0
852.83 0
852.90 0
852.97 0
853.03 0
853.10 0
853.17 0
853.23 0
853.30 0
853.37 0
853.44 0
853.50 0
853.57 0
853.64 0
853.70 0
853.77 0
853.84 0
853.90 0
853.97 0
854.04 0
854.11 0
854.17 0
854.24 0
854.31 0
854.37 0
854.44 0
854.51 0
854.58 0
854.64 0
854.71 0
854.78 0
854.84 0
854.91 0
854.98 0
855.05 0
855.11 0
855.18 0
855.25 0
855.31 0
855.38 0
855.45 0
855.52 0
855.58 0
855.65 0
855.72 0
855.78 0
855.85 0
855.92 0
855.99 0
856.05 0
856.12 0
856.19 0
856.25 0
856.32 0
856.39 0
856.46 0
856.52 0
856.59 0
856.66 0
856.73 0
856.79 0
856.86 0
856.93 0
856.99 0
857.06 0
857.13 0
857.20 0
857.26 0
857.33 0
857.40 0
857.46 0
857.53 0
857.60 0
857.67 0
857.73 0
857.80 0
857.87 0
857.94 0
858.00 0
858.07 0
858.14 0
858.20 0
858.27 0
858.34 0
858.41 0
858.47 0
858.54 0
858.61 0
858.68 0
858.74 0
858.81 0
858.88 0
858.94 0
859.01 0
859.08 0
859.15 0
859.21 0
859.28 0
859.35 0
859.42 0
859.48 0
859.55 0
859.62 0
859.68 0
859.75 0
859.82 0
859.89 0
859.95 0
860.02 0
860.09 0
860.16 0
860.22 0
860.29 0
860.36 0
860.43 0
860.49 0
860.56 0
860.63 0
860.70 0
860.76 0
860.83 0
860.90 0
860.96 0
861.03 0
861.10 0
861.17 0
861.23 0
861.30 0
861.37 0
861.44 0
861.50 0
861.57 0
861.64 0
861.71 0
861.77 0
861.84 0
861.91 0
861.98 0
862.04 0
862.11 0
862.18 0
862.25 0
862.31 0
862.38 0
862.45 0
862.51 0
862.58 0
862.65 0
862.72 0
862.78 0
862.85 0
862.92 0
862.99 0
863.05 0
863.12 0
863.19 0
863.26 0
863.32 0
863.39 0
863.46 0
863.53 0
863.59 0
863.66 0
863.73 0
863.80 0
863.86 0
863.93 0
864.00 0
864.07 0
864.13 0
864.20 0
864.27 0
864.34 0
864.40 0
864.47 0
864.54 0
864.61 0
864.67 0
864.74 0
864.81 0
864.88 0
864.94 0
865.01 0
865.08 0
865.15 0
865.21 0
865.28 0
865.35 0
865.42 0
865.48 0
865.55 0
865.62 0
865.69 0
865.75 0
865.82 0
865.89 0
865.96 0
866.03 0
866.09 0
866.16 0
866.23 0
866.30 0
866.36 0
866.43 0
866.50 0
866.57 0
866.63 0
866.70 0
866.77 0
866.84 0
866.90 0
866.97 0
867.04 0
867.11 0
867.17 0
867.24 0
867.31 0
867.38 0
867.44 0
867.51 0
867.58 0
867.65 0
867.72 0
867.78 0
867.85 0
867.92 0
867.99 0
868.05 0
868.12 0
868.19 0
868.26 0
868.32 0
868.39 0
868.46 0
868.53 0
868.59 0
868.66 0
868.73 0
868.80 0
868.87 0
868.93 0
869.00 0
869.07 0
869.14 0
869.20 0
869.27 0
869.34 0
869.41 0
869.47 0
869.54 0
869.61 0
869.68 0
869.75 0
869.81 0
869.88 0
869.95 0
870.02 0
870.08 0
870.15 0
870.22 0
870.29 0
870.36 0
870.42 0
870.49 0
870.56 0
870.63 0
870.69 0
870.76 0
870.83 0
870.90 0
870.96 0
871.03 0
871.10 0
871.17 0
871.24 0
871.30 0
871.37 0
871.44 0
871.51 0
871.57 0
871.64 0
871.71 0
871.78 0
871.85 0
871.91 0
871.98 0
872.05 0
872.12 0
872.18 0
872.25 0
872.32 0
872.39 0
872.46 0
872.52 0
872.59 0
872.66 0
872.73 0
872.80 0
872.86 0
872.93 0
873.00 0
873.07 0
873.13 0
873.20 0
873.27 0
873.34 0
873.41 0
873.47 0
873.54 0
873.61 0
873.68 0
873.75 0
873.81 0
873.88 0
873.95 0
874.02 0
874.08 0
874.15 0
874.22 0
874.29 0
874.36 0
874.42 0
874.49 0
874.56 0
874.63 0
874.70 0
874.76 0
874.83 0
874.90 0
874.97 0
875.04 0
875.10 0
875.17 0
875.24 0
875.31 0
875.37 0
875.44 0
875.51 0
875.58 0
875.65 0
875.71 0
875.78 0
875.85 0
875.92 0
875.99 0
876.05 0
876.12 0
876.19 0
876.26 0
876.33 0
876.39 0
876.46 0
876.53 0
876.60 0
876.67 0
876.73 0
876.80 0
876.87 0
876.94 0
877.01 0
877.07 0
877.14 0
877.21 0
877.28 0
877.35 0
877.41 0
877.48 0
877.55 0
877.62 0
877.69 0
877.75 0
877.82 0
877.89 0
877.96 0
878.03 0
878.09 0
878.16 0
878.23 0
878.30 0
878.37 0
878.43 0
878.50 0
878.57 0
878.64 0
878.71 0
878.77 0
878.84 0
878.91 0
878.98 0
879.05 0
879.12 0
879.18 0
879.25 0
879.32 0
879.39 0
879.46 0
879.52 0
879.59 0
879.66 0
879.73 0
879.80 0
879.86 0
879.93 0
880.00 0
880.07 0
880.14 0
880.20 0
880.27 0
880.34 0
880.41 0
880.48 0
880.55 0
880.61 0
880.68 0
880.75 0
880.82 0
880.89 0
880.95 0
881.02 0
881.09 0
881.16 0
881.23 0
881.30 0
881.36 0
881.43 0
881.50 0
881.57 0
881.64 0
881.70 0
881.77 0
881.84 0
881.91 0
881.98 0
882.05 0
882.11 0
882.18 0
882.25 0
882.32 0
882.39 0
882.45 0
882.52 0
882.59 0
882.66 0
882.73 0
882.80 0
882.86 0
882.93 0
883.00 0
883.07 0
883.14 0
883.20 0
883.27 0
883.34 0
883.41 0
883.48 0
883.55 0
883.61 0
883.68 0
883.75 0
883.82 0
883.89 0
883.96 0
884.02 0
884.09 0
884.16 0
884.23 0
884.30 0
884.37 0
884.43 0
884.50 0
884.57 0
884.64 0
884.71 0
884.78 0
884.84 0
884.91 0
884.98 0
885.05 0
885.12 0
885.18 0
885.25 0
885.32 0
885.39 0
885.46 0
885.53 0
885.59 0
885.66 0
885.73 0
885.80 0
885.87 0
885.94 0
886.00 0
886.07 0
886.14 0
886.21 0
886.28 0
886.35 0
886.41 0
886.48 0
886.55 0
886.62 0
886.69 0
886.76 0
886.83 0
886.89 0
886.96 0
887.03 0
887.10 0
887.17 0
887.24 0
887.30 0
887.37 0
887.44 0
887.51 0
887.58 0
887.65 0
887.71 0
887.78 0
887.85 0
887.92 0
887.99 0
888.06 0
888.12 0
888.19 0
888.26 0
888.33 0
888.40 0
888.47 0
888.54 0
888.60 0
888.67 0
888.74 0
888.81 0
888.88 0
888.95 0
889.01 0
889.08 0
889.15 0
889.22 0
889.29 0
889.36 0
889.43 0
889.49 0
889.56 0
889.63 0
889.70 0
889.77 0
889.84 0
889.90 0
889.97 0
890.04 0
890.11 0
890.18 0
890.25 0
890.32 0
890.38 0
890.45 0
890.52 0
890.59 0
890.66 0
890.73 0
890.80 0
890.86 0
890.93 0
891.00 0
891.07 0
891.14 0
891.21 0
891.28 0
891.34 0
891.41 0
891.48 0
891.55 0
891.62 0
891.69 0
891.76 0
891.82 0
891.89 0
891.96 0
892.03 0
892.10 0
892.17 0
892.24 0
892.30 0
892.37 0
892.44 0
892.51 0
892.58 0
892.65 0
892.72 0
892.78 0
892.85 0
892.92 0
892.99 0
893.06 0
893.13 0
893.20 0
893.26 0
893.33 0
893.40 0
893.47 0
893.54 0
893.61 0
893.68 0
893.74 0
893.81 0
893.88 0
893.95 0
894.02 0
894.09 0
894.16 0
894.23 0
894.29 0
894.36 0
894.43 0
894.50 0
894.57 0
894.64 0
894.71 0
894.77 0
894.84 0
894.91 0
894.98 0
895.05 0
895.12 0
895.19 0
895.26 0
895.32 0
895.39 0
895.46 0
895.53 0
895.60 0
895.67 0
895.74 0
895.81 0
895.87 0
895.94 0
896.01 0
896.08 0
896.15 0
896.22 0
896.29 0
896.36 0
896.42 0
896.49 0
896.56 0
896.63 0
896.70 0
896.77 0
896.84 0
896.91 0
896.97 0
897.04 0
897.11 0
897.18 0
897.25 0
897.32 0
897.39 0
897.46 0
897.52 0
897.59 0
897.66 0
897.73 0
897.80 0
897.87 0
897.94 0
898.01 0
898.07 0
898.14 0
898.21 0
898.28 0
898.35 0
898.42 0
898.49 0
898.56 0
898.63 0
898.69 0
898.76 0
898.83 0
898.90 0
898.97 0
899.04 0
899.11 0
899.18 0
899.24 0
899.31 0
899.38 0
899.45 0
899.52 0
899.59 0
899.66 0
899.73 0
899.80 0
899.86 0
899.93 0
900.00 0
900.07 0
900.14 0
900.21 0
900.28 0
900.35 0
900.42 0
900.48 0
900.55 0
900.62 0
900.69 0
900.76 0
900.83 0
900.90 0
900.97 0
901.04 0
901.10 0
901.17 0
901.24 0
901.31 0
901.38 0
901.45 0
901.52 0
901.59 0
901.66 0
901.73 0
901.79 0
901.86 0
901.93 0
902.00 0
902.07 0
902.14 0
902.21 0
902.28 0
902.35 0
902.41 0
902.48 0
902.55 0
902.62 0
902.69 0
902.76 0
902.83 0
902.90 0
902.97 0
903.04 0
903.10 0
903.17 0
903.24 0
903.31 0
903.38 0
903.45 0
903.52 0
903.59 0
903.66 0
903.73 0
903.79 0
903.86 0
903.93 0
904.00 0
904.07 0
904.14 0
904.21 0
904.28 0
904.35 0
904.42 0
904.49 0
904.55 0
904.62 0
904.69 0
904.76 0
904.83 0
904.90 0
904.97 0
905.04 0
905.11 0
905.18 0
905.24 0
905.31 0
905.38 0
905.45 0
905.52 0
905.59 0
905.66 0
905.73 0
905.80 0
905.87 0
905.94 0
906.00 0
906.07 0
906.14 0
906.21 0
906.28 0
906.35 0
906.42 0
906.49 0
906.56 0
906.63 0
906.70 0
906.77 0
906.83 0
906.90 0
906.97 0
907.04 0
907.11 0
907.18 0
907.25 0
907.32 0
907.39 0
907.46 0
907.53 0
907.60 0
907.66 0
907.73 0
907.80 0
907.87 0
907.94 0
908.01 0
908.08 0
908.15 0
908.22 0
908.29 0
908.36 0
908.43 0
908.49 0
908.56 0
908.63 0
908.70 0
908.77 0
908.84 0
908.91 0
908.98 0
909.05 0
909.12 0
909.19 0
909.26 0
909.33 0
909.39 0
909.46 0
909.53 0
909.60 0
909.67 0
909.74 0
909.81 0
909.88 0
909.95 0
910.02 0
910.09 0
910.16 0
910.23 0
910.29 0
910.36 0
910.43 0
910.50 0
910.57 0
910.64 0
910.71 0
910.78 0
910.85 0
910.92 0
910.99 0
911.06 0
911.13 0
911.20 0
911.27 0
911.33 0
911.40 0
911.47 0
911.54 0
911.61 0
911.68 0
911.75 0
911.82 0
911.89 0
911.96 0
912.03 0
912.10 0
912.17 0
912.24 0
912.31 0
912.37 0
912.44 0
912.51 0
912.58 0
912.65 0
912.72 0
912.79 0
912.86 0
912.93 0
913.00 0
913.07 0
913.14 0
913.21 0
913.28 0
913.35 0
913.42 0
913.48 0
913.55 0
913.62 0
913.69 0
913.76 0
913.83 0
913.90 0
913.97 0
914.04 0
914.11 0
914.18 0
914.25 0
914.32 0
914.39 0
914.46 0
914.53 0
914.60 0
914.66 0
914.73 0
914.80 0
914.87 0
914.94 0
915.01 0
915.08 0
915.15 0
915.22 0
915.29 0
915.36 0
915.43 0
915.50 0
915.57 0
915.64 0
915.71 0
915.78 0
915.85 0
915.91 0
915.98 0
916.05 0
916.12 0
916.19 0
916.26 0
916.33 0
916.40 0
916.47 0
916.54 0
916.61 0
916.68 0
916.75 0
916.82 0
916.89 0
916.96 0
917.03 0
917.10 0
917.17 0
917.24 0
917.31 0
917.37 0
917.44 0
917.51 0
917.58 0
917.65 0
917.72 0
917.79 0
917.86 0
917.93 0
918.00 0
918.07 0
918.14 0
918.21 0
918.28 0
918.35 0
918.42 0
918.49 0
918.56 0
918.63 0
918.70 0
918.77 0
918.84 0
918.91 0
918.98 0
919.04 0
919.11 0
919.18 0
919.25 0
919.32 0
919.39 0
919.46 0
919.53 0
919.60 0
919.67 0
919.74 0
919.81 0
919.88 0
919.95 0
920.02 0
920.09 0
920.16 0
920.23 0
920.30 0
920.37 0
920.44 0
920.51 0
920.58 0
920.65 0
920.72 0
920.79 0
920.86 0
920.92 0
920.99 0
921.06 0
921.13 0
921.20 0
921.27 0
921.34 0
921.41 0
921.48 0
921.55 0
921.62 0
921.69 0
921.76 0
921.83 0
921.90 0
921.97 0
922.04 0
922.11 0
922.18 0
922.25 0
922.32 0
922.39 0
922.46 0
922.53 0
922.60 0
922.67 0
922.74 0
922.81 0
922.88 0
922.95 0
923.02 0
923.09 0
923.16 0
923.23 0
923.30 0
923.37 0
923.44 0
923.50 0
923.57 0
923.64 0
923.71 0
923.78 0
923.85 0
923.92 0
923.99 0
924.06 0
924.13 0
924.20 0
924.27 0
924.34 0
924.41 0
924.48 0
924.55 0
924.62 0
924.69 0
924.76 0
924.83 0
924.90 0
924.97 0
925.04 0
925.11 0
925.18 0
925.25 0
925.32 0
925.39 0
925.46 0
925.53 0
925.60 0
925.67 0
925.74 0
925.81 0
925.88 0
925.95 0
926.02 0
926.09 0
926.16 0
926.23 0
926.30 0
926.37 0
926.44 0
926.51 0
926.58 0
926.65 0
926.72 0
926.79 0
926.86 0
926.93 0
927.00 0
927.07 0
927.14 0
927.21 0
927.28 0
927.35 0
927.42 0
927.49 0
927.56 0
927.63 0
927.70 0
927.77 0
927.84 0
927.91 0
927.98 0
928.05 0
928.12 0
928.19 0
928.26 0
928.33 0
928.40 0
928.47 0
928.54 0
928.61 0
928.68 0
928.75 0
928.82 0
928.89 0
928.96 0
929.03 0
929.10 0
929.17 0
929.24 0
929.31 0
929.38 0
929.45 0
929.52 0
929.59 0
929.66 0
929.73 0
929.80 0
929.87 0
929.94 0
930.01 0
930.08 0
930.15 0
930.22 0
930.29 0
930.36 0
930.43 0
930.50 0
930.57 0
930.64 0
930.71 0
930.78 0
930.85 0
930.92 0
930.99 0
931.06 0
931.13 0
931.20 0
931.27 0
931.34 0
931.41 0
931.48 0
931.55 0
931.62 0
931.69 0
931.76 0
931.83 0
931.90 0
931.97 0
932.04 0
932.11 0
932.18 0
932.25 0
932.32 0
932.39 0
932.46 0
932.53 0
932.60 0
932.67 0
932.74 0
932.81 0
932.88 0
932.95 0
933.02 0
933.09 0
933.16 0
933.23 0
933.30 0
933.37 0
933.44 0
933.51 0
933.58 0
933.65 0
933.72 0
933.79 0
933.86 0
933.93 0
934.00 0
934.07 0
934.14 0
934.21 0
934.28 0
934.35 0
934.42 0
934.49 0
934.56 0
934.63 0
934.70 0
934.77 0
934.84 0
934.91 0
934.98 0
935.05 0
935.12 0
935.19 0
935.26 0
935.33 0
935.40 0
935.48 0
935.55 0
935.62 0
935.69 0
935.76 0
935.83 0
935.90 0
935.97 0
936.04 0
936.11 0
936.18 0
936.25 0
936.32 0
936.39 0
936.46 0
936.53 0
936.60 0
936.67 0
936.74 0
936.81 0
936.88 0
936.95 0
937.02 0
937.09 0
937.16 0
937.23 0
937.30 0
937.37 0
937.44 0
937.51 0
937.58 0
937.65 0
937.72 0
937.79 0
937.86 0
937.93 0
938.01 0
938.08 0
938.15 0
938.22 0
938.29 0
938.36 0
938.43 0
938.50 0
938.57 0
938.64 0
938.71 0
938.78 0
938.85 0
938.92 0
938.99 0
939.06 0
939.13 0
939.20 0
939.27 0
939.34 0
939.41 0
939.48 0
939.55 0
939.62 0
939.69 0
939.76 0
939.83 0
939.90 0
939.98 0
940.05 0
940.12 0
940.19 0
940.26 0
940.33 0
940.40 0
940.47 0
940.54 0
940.61 0
940.68 0
940.75 0
940.82 0
940.89 0
940.96 0
941.03 0
941.10 0
941.17 0
941.24 0
941.31 0
941.38 0
941.45 0
941.52 0
941.59 0
941.67 0
941.74 0
941.81 0
941.88 0
941.95 0
942.02 0
942.09 0
942.16 0
942.23 0
942.30 0
942.37 0
942.44 0
942.51 0
942.58 0
942.65 0
942.72 0
942.79 0
942.86 0
942.93 0
943.00 0
943.07 0
943.15 0
943.22 0
943.29 0
943.36 0
943.43 0
943.50 0
943.57 0
943.64 0
943.71 0
943.78 0
943.85 0
943.92 0
943.99 0
944.06 0
944.13 0
944.20 0
944.27 0
944.34 0
944.42 0
944.49 0
944.56 0
944.63 0
944.70 0
944.77 0
944.84 0
944.91 0
944.98 0
945.05 0
945.12 0
945.19 0
945.26 0
945.33 0
945.40 0
945.47 0
945.54 0
945.62 0
945.69 0
945.76 0
945.83 0
945.90 0
945.97 0
946.04 0
946.11 0
946.18 0
946.25 0
946.32 0
946.39 0
946.46 0
946.53 0
946.60 0
946.67 0
946.75 0
946.82 0
946.89 0
946.96 0
947.03 0
947.10 0
947.17 0
947.24 0
947.31 0
947.38 0
947.45 0
947.52 0
947.59 0
947.66 0
947.73 0
947.81 0
947.88 0
947.95 0
948.02 0
948.09 0
948.16 0
948.23 0
948.30 0
948.37 0
948.44 0
948.51 0
948.58 0
948.65 0
948.72 0
948.80 0
948.87 0
948.94 0
949.01 0
949.08 0
949.15 0
949.22 0
949.29 0
949.36 0
949.43 0
949.50 0
949.57 0
949.64 0
949.71 0
949.79 0
949.86 0
949.93 0
950.00 0
950.07 0
950.14 0
950.21 0
950.28 0
950.35 0
950.42 0
950.49 0
950.56 0
950.63 0
950.71 0
950.78 0
950.85 0
950.92 0
950.99 0
951.06 1
951.13 0
951.20 0
951.27 0
951.34 0
951.41 0
951.48 0
951.56 0
951.63 0
951.70 0
951.77 0
951.84 0
951.91 0
951.98 0
952.05 0
952.12 0
952.19 0
952.26 0
952.33 1
952.41 1
952.48 1
952.55 0
952.62 0
952.69 0
952.76 0
952.83 0
952.90 0
952.97 0
953.04 1
953.11 1
953.18 1
953.26 1
953.33 1
953.40 1
953.47 1
953.54 1
953.61 1
953.68 1
953.75 1
953.82 1
953.89 1
953.96 1
954.04 1
954.11 1
954.18 1
954.25 1
954.32 1
954.39 1
954.46 0
954.53 0
954.60 0
954.67 0
954.75 0
954.82 0
954.89 0
954.96 0
955.03 0
955.10 0
955.17 0
955.24 0
955.31 0
955.38 0
955.45 0
955.53 0
955.60 0
955.67 0
955.74 0
955.81 0
955.88 0
955.95 0
956.02 0
956.09 0
956.16 0
956.24 0
956.31 1
956.38 1
956.45 1
956.52 1
956.59 1
956.66 0
956.73 0
956.80 0
956.87 0
956.95 0
957.02 0
957.09 0
957.16 0
957.23 0
957.30 0
957.37 0
957.44 0
957.51 0
957.59 0
957.66 0
957.73 0
957.80 0
957.87 0
957.94 0
958.01 0
958.08 0
958.15 0
958.22 0
958.30 0
958.37 0
958.44 0
958.51 0
958.58 0
958.65 0
958.72 0
958.79 0
958.86 0
958.94 0
959.01 0
959.08 0
959.15 0
959.22 0
959.29 0
959.36 0
959.43 0
959.50 0
959.58 0
959.65 0
959.72 0
959.79 0
959.86 0
959.93 0
960.00 0
960.07 0
960.14 0
960.22 0
960.29 0
960.36 0
960.43 0
960.50 0
960.57 0
960.64 0
960.71 0
960.79 0
960.86 0
960.93 1
961.00 1
961.07 1
961.14 1
961.21 1
961.28 0
961.35 0
961.43 0
961.50 0
961.57 0
961.64 0
961.71 0
961.78 0
961.85 0
961.92 0
962.00 0
962.07 0
962.14 0
962.21 0
962.28 0
962.35 0
962.42 0
962.49 0
962.57 0
962.64 0
962.71 0
962.78 0
962.85 0
962.92 0
962.99 0
963.06 0
963.14 0
963.21 0
963.28 0
963.35 0
963.42 0
963.49 0
963.56 0
963.63 0
963.71 0
963.78 0
963.85 0
963.92 0
963.99 0
964.06 0
964.13 0
964.20 0
964.28 0
964.35 0
964.42 0
964.49 0
964.56 0
964.63 0
964.70 0
964.77 0
964.85 0
964.92 0
964.99 0
965.06 0
965.13 0
965.20 0
965.27 0
965.35 0
965.42 0
965.49 0
965.56 0
965.63 0
965.70 0
965.77 0
965.84 0
965.92 0
965.99 0
966.06 0
966.13 0
966.20 0
966.27 0
966.34 0
966.42 0
966.49 0
966.56 0
966.63 0
966.70 0
966.77 0
966.84 0
966.92 0
966.99 0
967.06 0
967.13 0
967.20 0
967.27 0
967.34 0
967.42 0
967.49 0
967.56 0
967.63 0
967.70 0
967.77 0
967.84 0
967.92 0
967.99 0
968.06 0
968.13 0
968.20 1
968.27 1
968.34 1
968.42 1
968.49 0
968.56 0
968.63 0
968.70 0
968.77 0
968.84 0
968.92 0
968.99 0
969.06 0
969.13 0
969.20 0
969.27 0
969.34 1
969.42 1
969.49 1
969.56 1
969.63 1
969.70 1
969.77 1
969.84 1
969.92 0
969.99 0
970.06 0
970.13 0
970.20 0
970.27 0
970.35 0
970.42 0
970.49 0
970.56 1
970.63 1
970.70 1
970.77 1
970.85 1
970.92 1
970.99 1
971.06 1
971.13 1
971.20 1
971.28 1
971.35 2
971.42 2
971.49 2
971.56 2
971.63 2
971.70 2
971.78 2
971.85 2
971.92 2
971.99 2
972.06 2
972.13 2
972.21 2
972.28 1
972.35 1
972.42 1
972.49 1
972.56 1
972.64 1
972.71 1
972.78 1
972.85 1
972.92 1
972.99 1
973.07 1
973.14 1
973.21 1
973.28 1
973.35 1
973.42 1
973.49 1
973.57 1
973.64 1
973.71 1
973.78 1
973.85 0
973.92 0
974.00 0
974.07 0
974.14 0
974.21 0
974.28 0
974.35 0
974.43 0
974.50 0
974.57 0
974.64 0
974.71 0
974.78 0
974.86 0
974.93 0
975.00 0
975.07 0
975.14 0
975.22 0
975.29 0
975.36 0
975.43 0
975.50 0
975.57 0
975.65 0
975.72 0
975.79 0
975.86 0
975.93 0
976.00 0
976.08 0
976.15 0
976.22 0
976.29 0
976.36 0
976.43 0
976.51 1
976.58 1
976.65 1
976.72 1
976.79 1
976.86 0
976.94 0
977.01 0
977.08 0
977.15 1
977.22 1
977.30 1
977.37 1
977.44 1
977.51 1
977.58 1
977.65 0
977.73 0
977.80 0
977.87 0
977.94 0
978.01 0
978.09 0
978.16 0
978.23 0
978.30 0
978.37 0
978.44 0
978.52 0
978.59 0
978.66 0
978.73 0
978.80 0
978.88 0
978.95 0
979.02 0
979.09 0
979.16 0
979.23 0
979.31 0
979.38 0
979.45 0
979.52 0
979.59 0
979.67 0
979.74 0
979.81 0
979.88 0
979.95 0
980.02 0
980.10 0
980.17 0
980.24 0
980.31 0
980.38 0
980.46 0
980.53 0
980.60 0
980.67 0
980.74 0
980.82 0
980.89 0
980.96 0
981.03 0
981.10 0
981.18 0
981.25 0
981.32 0
981.39 0
981.46 0
981.54 0
981.61 0
981.68 0
981.75 0
981.82 0
981.89 0
981.97 0
982.04 0
982.11 0
982.18 0
982.25 0
982.33 0
982.40 0
982.47 0
982.54 0
982.61 0
982.69 0
982.76 0
982.83 0
982.90 0
982.97 0
983.05 0
983.12 0
983.19 0
983.26 0
983.33 0
983.41 0
983.48 0
983.55 0
983.62 0
983.69 0
983.77 0
983.84 0
983.91 0
983.98 0
984.05 0
984.13 0
984.20 0
984.27 0
984.34 0
984.41 0
984.49 0
984.56 0
984.63 0
984.70 0
984.77 0
984.85 0
984.92 0
984.99 0
985.06 0
985.13 0
985.21 0
985.28 0
985.35 0
985.42 0
985.50 0
985.57 0
985.64 0
985.71 0
985.78 0
985.86 0
985.93 0
986.00 0
986.07 1
986.14 1
986.22 1
986.29 1
986.36 1
986.43 1
986.50 1
986.58 1
986.65 1
986.72 1
986.79 1
986.87 1
986.94 2
987.01 2
987.08 2
987.15 2
987.23 2
987.30 2
987.37 2
987.44 2
987.51 2
987.59 2
987.66 2
987.73 2
987.80 2
987.88 2
987.95 2
988.02 2
988.09 1
988.16 1
988.24 1
988.31 1
988.38 1
988.45 0
988.52 0
988.60 0
988.67 0
988.74 0
988.81 0
988.89 0
988.96 1
989.03 1
989.10 1
989.17 1
989.25 1
989.32 1
989.39 1
989.46 1
989.54 1
989.61 1
989.68 1
989.75 1
989.82 1
989.90 1
989.97 0
990.04 0
990.11 0
990.19 0
990.26 0
990.33 0
990.40 0
990.48 0
990.55 0
990.62 0
990.69 0
990.76 0
990.84 0
990.91 0
990.98 0
991.05 0
991.13 0
991.20 0
991.27 0
991.34 0
991.41 0
991.49 0
991.56 0
991.63 0
991.70 0
991.78 0
991.85 0
991.92 0
991.99 0
992.07 0
992.14 0
992.21 0
992.28 1
992.35 1
992.43 1
992.50 1
992.57 1
992.64 1
992.72 1
992.79 0
992.86 0
992.93 0
993.01 0
993.08 1
993.15 1
993.22 1
993.30 1
993.37 1
993.44 1
993.51 1
993.58 1
993.66 0
993.73 0
993.80 0
993.87 0
993.95 0
994.02 0
994.09 0
994.16 0
994.24 0
994.31 0
994.38 0
994.45 0
994.53 0
994.60 0
994.67 0
994.74 0
994.82 0
994.89 0
994.96 1
995.03 1
995.11 1
995.18 1
995.25 1
995.32 1
995.39 1
995.47 1
995.54 1
995.61 1
995.68 1
995.76 1
995.83 1
995.90 1
995.97 1
996.05 1
996.12 1
996.19 1
996.26 1
996.34 1
996.41 1
996.48 1
996.55 1
996.63 1
996.70 1
996.77 1
996.84 1
996.92 1
996.99 0
997.06 0
997.13 0
997.21 0
997.28 0
997.35 0
997.42 0
997.50 0
997.57 0
997.64 0
997.71 0
997.79 0
997.86 0
997.93 0
998.00 0
998.08 0
998.15 0
998.22 0
998.29 0
998.37 0
998.44 0
998.51 0
998.58 0
998.66 0
998.73 0
998.80 0
998.87 0
998.95 0
999.02 0
999.09 0
999.17 0
999.24 0
999.31 1
999.38 1
999.46 1
999.53 1
999.60 1
999.67 1
999.75 1
999.82 0
999.89 0
999.96 0
1000.04 0
1000.11 0
1000.18 0
1000.25 0
1000.33 0
1000.40 0
1000.47 0
1000.54 0
1000.62 1
1000.69 1
1000.76 1
1000.84 0
1000.91 0
1000.98 0
1001.05 0
1001.13 0
1001.20 0
1001.27 0
1001.34 0
1001.42 0
1001.49 0
1001.56 0
1001.63 0
1001.71 0
1001.78 0
1001.85 0
1001.93 0
1002.00 0
1002.07 0
1002.14 0
1002.22 0
1002.29 0
1002.36 0
1002.43 0
1002.51 0
1002.58 0
1002.65 0
1002.72 0
1002.80 0
1002.87 0
1002.94 0
1003.02 1
1003.09 1
1003.16 1
1003.23 1
1003.31 1
1003.38 1
1003.45 1
1003.52 1
1003.60 1
1003.67 1
1003.74 1
1003.82 1
1003.89 1
1003.96 1
1004.03 1
1004.11 1
1004.18 1
1004.25 1
1004.32 1
1004.40 1
1004.47 1
1004.54 1
1004.62 1
1004.69 0
1004.76 0
1004.83 0
1004.91 0
1004.98 0
1005.05 0
1005.13 0
1005.20 0
1005.27 0
1005.34 0
1005.42 0
1005.49 0
1005.56 0
1005.63 0
1005.71 0
1005.78 0
1005.85 0
1005.93 0
1006.00 1
1006.07 1
1006.14 1
1006.22 1
1006.29 1
1006.36 1
1006.44 0
1006.51 0
1006.58 0
1006.65 0
1006.73 0
1006.80 0
1006.87 0
1006.95 0
1007.02 0
1007.09 0
1007.16 0
1007.24 0
1007.31 0
1007.38 0
1007.46 0
1007.53 0
1007.60 1
1007.67 1
1007.75 1
1007.82 1
1007.89 1
1007.97 2
1008.04 2
1008.11 2
1008.18 2
1008.26 2
1008.33 1
1008.40 1
1008.48 1
1008.55 1
1008.62 0
1008.70 0
1008.77 0
1008.84 0
1008.91 0
1008.99 0
1009.06 0
1009.13 0
1009.21 0
1009.28 0
1009.35 0
1009.42 0
1009.50 1
1009.57 1
1009.64 0
1009.72 0
1009.79 0
1009.86 0
1009.94 0
1010.01 0
1010.08 0
1010.15 0
1010.23 1
1010.30 1
1010.37 1
1010.45 1
1010.52 1
1010.59 1
1010.67 1
1010.74 2
1010.81 2
1010.88 2
1010.96 2
1011.03 2
1011.10 2
1011.18 2
1011.25 2
1011.32 2
1011.40 2
1011.47 2
1011.54 2
1011.61 2
1011.69 2
1011.76 2
1011.83 2
1011.91 2
1011.98 2
1012.05 2
1012.13 2
1012.20 1
1012.27 1
1012.34 1
1012.42 0
1012.49 0
1012.56 0
1012.64 0
1012.71 1
1012.78 1
1012.86 1
1012.93 1
1013.00 1
1013.08 1
1013.15 1
1013.22 1
1013.29 1
1013.37 1
1013.44 1
1013.51 1
1013.59 1
1013.66 1
1013.73 1
1013.81 1
1013.88 1
1013.95 1
1014.03 1
1014.10 1
1014.17 1
1014.24 1
1014.32 1
1014.39 1
1014.46 1
1014.54 1
1014.61 1
1014.68 2
1014.76 2
1014.83 2
1014.90 2
1014.98 2
1015.05 1
1015.12 1
1015.20 1
1015.27 1
1015.34 1
1015.42 1
1015.49 1
1015.56 1
1015.63 1
1015.71 1
1015.78 1
1015.85 1
1015.93 1
1016.00 1
1016.07 1
1016.15 1
1016.22 1
1016.29 1
1016.37 1
1016.44 1
1016.51 1
1016.59 1
1016.66 1
1016.73 1
1016.81 1
1016.88 1
1016.95 0
1017.03 0
1017.10 0
1017.17 0
1017.25 0
1017.32 0
1017.39 1
1017.46 1
1017.54 1
1017.61 1
1017.68 2
1017.76 2
1017.83 2
1017.90 2
1017.98 3
1018.05 3
1018.12 3
1018.20 3
1018.27 3
1018.34 3
1018.42 2
1018.49 2
1018.56 2
1018.64 2
1018.71 2
1018.78 1
1018.86 1
1018.93 1
1019.00 1
1019.08 1
1019.15 1
1019.22 1
1019.30 1
1019.37 1
1019.44 1
1019.52 1
1019.59 2
1019.66 2
1019.74 2
1019.81 2
1019.88 2
1019.96 2
1020.03 2
1020.10 2
1020.18 2
1020.25 2
1020.32 1
1020.40 1
1020.47 1
1020.54 1
1020.62 0
1020.69 0
1020.76 0
1020.84 0
1020.91 0
1020.98 0
1021.06 0
1021.13 0
1021.20 0
1021.28 0
1021.35 0
1021.42 0
1021.50 0
1021.57 1
1021.64 1
1021.72 1
1021.79 1
1021.86 1
1021.94 1
1022.01 1
1022.08 1
1022.16 1
1022.23 1
1022.30 1
1022.38 1
1022.45 1
1022.52 1
1022.60 1
1022.67 1
1022.74 1
1022.82 1
1022.89 1
1022.97 1
1023.04 1
1023.11 1
1023.19 1
1023.26 1
1023.33 1
1023.41 1
1023.48 0
1023.55 0
1023.63 0
1023.70 0
1023.77 0
1023.85 0
1023.92 0
1023.99 1
1024.07 1
1024.14 1
1024.21 2
1024.29 2
1024.36 3
1024.43 3
1024.51 3
1024.58 3
1024.65 3
1024.73 2
1024.80 2
1024.88 2
1024.95 2
1025.02 1
1025.10 1
1025.17 1
1025.24 1
1025.32 2
1025.39 2
1025.46 3
1025.54 3
1025.61 4
1025.68 4
1025.76 4
1025.83 4
1025.90 4
1025.98 4
1026.05 3
1026.13 3
1026.20 3
1026.27 3
1026.35 3
1026.42 3
1026.49 4
1026.57 5
1026.64 5
1026.71 5
1026.79 5
1026.86 5
1026.93 5
1027.01 4
1027.08 4
1027.16 3
1027.23 3
1027.30 2
1027.38 2
1027.45 2
1027.52 2
1027.60 2
1027.67 2
1027.74 2
1027.82 2
1027.89 2
1027.96 2
1028.04 1
1028.11 1
1028.19 1
1028.26 2
1028.33 2
1028.41 2
1028.48 2
1028.55 2
1028.63 2
1028.70 3
1028.77 3
1028.85 3
1028.92 3
1029.00 3
1029.07 3
1029.14 3
1029.22 2
1029.29 2
1029.36 2
1029.44 2
1029.51 2
1029.58 2
1029.66 3
1029.73 4
1029.81 4
1029.88 4
1029.95 4
1030.03 4
1030.10 4
1030.17 3
1030.25 3
1030.32 2
1030.40 2
1030.47 3
1030.54 3
1030.62 3
1030.69 3
1030.76 3
1030.84 3
1030.91 3
1030.99 2
1031.06 2
1031.13 2
1031.21 2
1031.28 2
1031.35 2
1031.43 2
1031.50 2
1031.57 2
1031.65 2
1031.72 2
1031.80 2
1031.87 2
1031.94 3
1032.02 3
1032.09 3
1032.16 3
1032.24 3
1032.31 3
1032.39 3
1032.46 3
1032.53 3
1032.61 3
1032.68 3
1032.76 3
1032.83 3
1032.90 3
1032.98 3
1033.05 4
1033.12 4
1033.20 4
1033.27 4
1033.35 4
1033.42 4
1033.49 4
1033.57 4
1033.64 5
1033.71 5
1033.79 5
1033.86 6
1033.94 6
1034.01 6
1034.08 6
1034.16 6
1034.23 5
1034.31 5
1034.38 5
1034.45 4
1034.53 4
1034.60 4
1034.67 4
1034.75 3
1034.82 3
1034.90 3
1034.97 3
1035.04 3
1035.12 3
1035.19 3
1035.27 3
1035.34 3
1035.41 3
1035.49 3
1035.56 2
1035.63 2
1035.71 1
1035.78 1
1035.86 1
1035.93 0
1036.00 0
1036.08 0
1036.15 0
1036.23 0
1036.30 0
1036.37 0
1036.45 0
1036.52 1
1036.60 1
1036.67 1
1036.74 2
1036.82 2
1036.89 3
1036.97 3
1037.04 4
1037.11 4
1037.19 4
1037.26 4
1037.33 3
1037.41 3
1037.48 2
1037.56 2
1037.63 2
1037.70 1
1037.78 1
1037.85 1
1037.93 1
1038.00 1
1038.07 1
1038.15 1
1038.22 1
1038.30 1
1038.37 1
1038.44 1
1038.52 1
1038.59 1
1038.67 1
1038.74 1
1038.81 0
1038.89 0
1038.96 0
1039.04 1
1039.11 1
1039.18 1
1039.26 1
1039.33 1
1039.41 1
1039.48 1
1039.55 0
1039.63 0
1039.70 0
1039.78 0
1039.85 0
1039.92 0
1040.00 0
1040.07 0
1040.15 1
1040.22 2
1040.29 2
1040.37 3
1040.44 3
1040.52 3
1040.59 2
1040.67 2
1040.74 2
1040.81 2
1040.89 2
1040.96 2
1041.04 2
1041.11 2
1041.18 2
1041.26 2
1041.33 2
1041.41 2
1041.48 1
1041.55 1
1041.63 1
1041.70 0
1041.78 0
1041.85 0
1041.92 0
1042.00 0
1042.07 0
1042.15 0
1042.22 1
1042.30 2
1042.37 2
1042.44 2
1042.52 2
1042.59 2
1042.67 2
1042.74 2
1042.81 2
1042.89 2
1042.96 2
1043.04 3
1043.11 3
1043.19 4
1043.26 5
1043.33 5
1043.41 6
1043.48 6
1043.56 6
1043.63 6
1043.70 6
1043.78 6
1043.85 6
1043.93 6
1044.00 5
1044.08 5
1044.15 4
1044.22 4
1044.30 3
1044.37 3
1044.45 3
1044.52 3
1044.59 3
1044.67 4
1044.74 4
1044.82 4
1044.89 5
1044.97 5
1045.04 5
1045.11 5
1045.19 6
1045.26 6
1045.34 6
1045.41 6
1045.49 7
1045.56 7
1045.63 7
1045.71 7
1045.78 7
1045.86 8
1045.93 8
1046.00 8
1046.08 8
1046.15 7
1046.23 7
1046.30 6
1046.38 6
1046.45 6
1046.52 6
1046.60 7
1046.67 7
1046.75 8
1046.82 9
1046.90 9
1046.97 10
1047.04 10
1047.12 11
1047.19 11
1047.27 12
1047.34 13
1047.42 13
1047.49 14
1047.56 14
1047.64 14
1047.71 14
1047.79 14
1047.86 14
1047.94 13
1048.01 12
1048.09 11
1048.16 10
1048.23 9
1048.31 8
1048.38 7
1048.46 7
1048.53 7
1048.61 8
1048.68 8
1048.75 9
1048.83 9
1048.90 9
1048.98 9
1049.05 9
1049.13 9
1049.20 8
1049.27 8
1049.35 8
1049.42 8
1049.50 9
1049.57 9
1049.65 10
1049.72 10
1049.80 10
1049.87 10
1049.94 10
1050.02 10
1050.09 10
1050.17 10
1050.24 10
1050.32 11
1050.39 11
1050.47 11
1050.54 10
1050.61 10
1050.69 9
1050.76 8
1050.84 6
1050.91 5
1050.99 4
1051.06 4
1051.13 3
1051.21 3
1051.28 3
1051.36 3
1051.43 3
1051.51 3
1051.58 3
1051.66 3
1051.73 3
1051.80 3
1051.88 3
1051.95 3
1052.03 3
1052.10 3
1052.18 3
1052.25 3
1052.33 3
1052.40 3
1052.48 4
1052.55 4
1052.62 4
1052.70 5
1052.77 5
1052.85 5
1052.92 6
1053.00 6
1053.07 7
1053.15 7
1053.22 7
1053.29 6
1053.37 6
1053.44 5
1053.52 5
1053.59 4
1053.67 3
1053.74 3
1053.82 2
1053.89 2
1053.97 2
1054.04 2
1054.11 3
1054.19 4
1054.26 4
1054.34 5
1054.41 5
1054.49 5
1054.56 5
1054.64 5
1054.71 5
1054.79 4
1054.86 4
1054.93 4
1055.01 4
1055.08 4
1055.16 5
1055.23 5
1055.31 6
1055.38 6
1055.46 7
1055.53 7
1055.61 7
1055.68 6
1055.76 5
1055.83 5
1055.90 5
1055.98 4
1056.05 5
1056.13 5
1056.20 5
1056.28 5
1056.35 5
1056.43 4
1056.50 4
1056.58 3
1056.65 2
1056.73 1
1056.80 1
1056.87 0
1056.95 0
1057.02 0
1057.10 0
1057.17 0
1057.25 0
1057.32 0
1057.40 0
1057.47 0
1057.55 0
1057.62 1
1057.70 2
1057.77 2
1057.85 3
1057.92 3
1057.99 3
1058.07 4
1058.14 4
1058.22 5
1058.29 5
1058.37 6
1058.44 6
1058.52 6
1058.59 7
1058.67 7
1058.74 7
1058.82 7
1058.89 6
1058.97 6
1059.04 7
1059.11 7
1059.19 7
1059.26 7
1059.34 7
1059.41 7
1059.49 8
1059.56 8
1059.64 8
1059.71 8
1059.79 9
1059.86 9
1059.94 10
1060.01 10
1060.09 11
1060.16 11
1060.24 11
1060.31 12
1060.39 12
1060.46 11
1060.54 11
1060.61 10
1060.68 9
1060.76 9
1060.83 8
1060.91 8
1060.98 8
1061.06 8
1061.13 10
1061.21 11
1061.28 12
1061.36 13
1061.43 13
1061.51 13
1061.58 13
1061.66 13
1061.73 13
1061.81 13
1061.88 14
1061.96 16
1062.03 17
1062.11 18
1062.18 18
1062.26 18
1062.33 18
1062.41 17
1062.48 17
1062.55 16
1062.63 15
1062.70 14
1062.78 14
1062.85 13
1062.93 13
1063.00 12
1063.08 12
1063.15 12
1063.23 11
1063.30 11
1063.38 11
1063.45 11
1063.53 12
1063.60 12
1063.68 13
1063.75 14
1063.83 15
1063.90 16
1063.98 17
1064.05 17
1064.13 17
1064.20 16
1064.28 15
1064.35 13
1064.43 12
1064.50 10
1064.58 8
1064.65 7
1064.73 6
1064.80 6
1064.88 7
1064.95 8
1065.03 9
1065.10 11
1065.18 12
1065.25 13
1065.33 14
1065.40 14
1065.48 14
1065.55 13
1065.63 13
1065.70 12
1065.78 11
1065.85 11
1065.93 11
1066.00 11
1066.08 11
1066.15 11
1066.23 12
1066.30 12
1066.38 12
1066.45 11
1066.53 10
1066.60 10
1066.68 9
1066.75 8
1066.83 8
1066.90 7
1066.98 8
1067.05 8
1067.13 8
1067.20 8
1067.28 7
1067.35 7
1067.43 6
1067.50 5
1067.58 4
1067.65 3
1067.73 2
1067.80 2
1067.88 2
1067.95 2
1068.03 2
1068.10 3
1068.18 3
1068.25 4
1068.33 4
1068.40 5
1068.48 5
1068.55 6
1068.63 6
1068.70 7
1068.78 7
1068.85 7
1068.93 8
1069.00 8
1069.08 9
1069.15 10
1069.23 11
1069.30 11
1069.38 12
1069.45 11
1069.53 11
1069.60 10
1069.68 9
1069.75 8
1069.83 7
1069.90 6
1069.98 6
1070.05 6
1070.13 6
1070.20 7
1070.28 7
1070.35 7
1070.43 7
1070.50 7
1070.58 7
1070.65 7
1070.73 7
1070.80 7
1070.88 7
1070.95 7
1071.03 7
1071.10 8
1071.18 8
1071.25 9
1071.33 10
1071.40 10
1071.48 11
1071.55 12
1071.63 13
1071.71 13
1071.78 14
1071.86 14
1071.93 14
1072.01 14
1072.08 14
1072.16 14
1072.23 15
1072.31 15
1072.38 15
1072.46 15
1072.53 16
1072.61 16
1072.68 15
1072.76 14
1072.83 14
1072.91 12
1072.98 11
1073.06 10
1073.13 10
1073.21 9
1073.28 9
1073.36 9
1073.43 9
1073.51 10
1073.58 11
1073.66 12
1073.74 14
1073.81 15
1073.89 16
1073.96 16
1074.04 16
1074.11 16
1074.19 16
1074.26 16
1074.34 16
1074.41 16
1074.49 16
1074.56 16
1074.64 17
1074.71 17
1074.79 17
1074.86 17
1074.94 17
1075.01 16
1075.09 17
1075.17 17
1075.24 17
1075.32 17
1075.39 18
1075.47 18
1075.54 17
1075.62 17
1075.69 17
1075.77 17
1075.84 18
1075.92 18
1075.99 19
1076.07 20
1076.14 20
1076.22 20
1076.29 19
1076.37 19
1076.45 18
1076.52 18
1076.60 19
1076.67 20
1076.75 21
1076.82 21
1076.90 22
1076.97 22
1077.05 22
1077.12 22
1077.20 21
1077.27 20
1077.35 20
1077.43 19
1077.50 19
1077.58 19
1077.65 19
1077.73 19
1077.80 19
1077.88 19
1077.95 19
1078.03 19
1078.10 19
1078.18 18
1078.25 18
1078.33 17
1078.41 17
1078.48 16
1078.56 16
1078.63 16
1078.71 17
1078.78 17
1078.86 17
1078.93 18
1079.01 18
1079.08 18
1079.16 18
1079.23 18
1079.31 18
1079.39 17
1079.46 17
1079.54 16
1079.61 16
1079.69 16
1079.76 16
1079.84 17
1079.91 18
1079.99 19
1080.06 19
1080.14 19
1080.22 19
1080.29 18
1080.37 17
1080.44 16
1080.52 15
1080.59 14
1080.67 14
1080.74 14
1080.82 14
1080.89 14
1080.97 14
1081.05 14
1081.12 14
1081.20 14
1081.27 14
1081.35 13
1081.42 13
1081.50 12
1081.57 11
1081.65 9
1081.73 8
1081.80 7
1081.88 6
1081.95 6
1082.03 5
1082.10 5
1082.18 6
1082.25 6
1082.33 6
1082.40 7
1082.48 7
1082.56 7
1082.63 8
1082.71 8
1082.78 8
1082.86 8
1082.93 9
1083.01 9
1083.08 9
1083.16 9
1083.24 8
1083.31 7
1083.39 5
1083.46 3
1083.54 1
1083.61 0
1083.69 0
1083.76 0
1083.84 0
1083.92 0
1083.99 0
1084.07 0
1084.14 1
1084.22 2
1084.29 2
1084.37 2
1084.45 2
1084.52 2
1084.60 2
1084.67 2
1084.75 3
1084.82 5
1084.90 6
1084.97 8
1085.05 9
1085.13 10
1085.20 10
1085.28 10
1085.35 10
1085.43 10
1085.50 10
1085.58 10
1085.66 10
1085.73 10
1085.81 11
1085.88 12
1085.96 13
1086.03 14
1086.11 16
1086.18 18
1086.26 20
1086.34 22
1086.41 23
1086.49 24
1086.56 25
1086.64 25
1086.71 25
1086.79 25
1086.87 26
1086.94 26
1087.02 26
1087.09 27
1087.17 27
1087.24 27
1087.32 27
1087.40 27
1087.47 27
1087.55 27
1087.62 28
1087.70 28
1087.77 28
1087.85 28
1087.93 28
1088.00 27
1088.08 26
1088.15 25
1088.23 25
1088.30 26
1088.38 27
1088.46 28
1088.53 29
1088.61 30
1088.68 31
1088.76 30
1088.83 30
1088.91 29
1088.99 27
1089.06 26
1089.14 26
1089.21 25
1089.29 25
1089.37 26
1089.44 26
1089.52 26
1089.59 26
1089.67 26
1089.74 25
1089.82 25
1089.90 25
1089.97 25
1090.05 25
1090.12 25
1090.20 24
1090.27 23
1090.35 22
1090.43 20
1090.50 19
1090.58 18
1090.65 18
1090.73 19
1090.81 20
1090.88 23
1090.96 25
1091.03 28
1091.11 29
1091.18 30
1091.26 30
1091.34 29
1091.41 28
1091.49 27
1091.56 26
1091.64 26
1091.72 27
1091.79 28
1091.87 30
1091.94 31
1092.02 33
1092.10 34
1092.17 34
1092.25 34
1092.32 34
1092.40 33
1092.47 32
1092.55 31
1092.63 29
1092.70 27
1092.78 26
1092.85 25
1092.93 24
1093.01 24
1093.08 24
1093.16 25
1093.23 26
1093.31 27
1093.39 27
1093.46 27
1093.54 26
1093.61 25
1093.69 23
1093.76 21
1093.84 20
1093.92 18
1093.99 18
1094.07 17
1094.14 17
1094.22 18
1094.30 18
1094.37 18
1094.45 17
1094.52 17
1094.60 17
1094.68 17
1094.75 17
1094.83 18
1094.90 18
1094.98 18
1095.06 17
1095.13 16
1095.21 14
1095.28 13
1095.36 11
1095.44 10
1095.51 10
1095.59 10
1095.66 11
1095.74 12
1095.82 13
1095.89 14
1095.97 14
1096.04 15
1096.12 15
1096.20 14
1096.27 13
1096.35 12
1096.42 11
1096.50 10
1096.58 8
1096.65 7
1096.73 6
1096.80 5
1096.88 4
1096.96 3
1097.03 2
1097.11 1
1097.18 1
1097.26 1
1097.34 0
1097.41 0
1097.49 0
1097.56 0
1097.64 0
1097.72 1
1097.79 1
1097.87 1
1097.95 1
1098.02 1
1098.10 0
1098.17 0
1098.25 0
1098.33 0
1098.40 0
1098.48 0
1098.55 0
1098.63 1
1098.71 2
1098.78 4
1098.86 5
1098.93 6
1099.01 7
1099.09 8
1099.16 9
1099.24 11
1099.31 12
1099.39 13
1099.47 14
1099.54 15
1099.62 15
1099.70 15
1099.77 14
1099.85 13
1099.92 11
1100.00 10
1100.08 10
1100.15 10
1100.23 10
1100.30 12
1100.38 14
1100.46 16
1100.53 18
1100.61 20
1100.69 21
1100.76 21
1100.84 22
1100.91 22
1100.99 22
1101.07 22
1101.14 23
1101.22 23
1101.30 23
1101.37 23
1101.45 22
1101.52 21
1101.60 20
1101.68 18
1101.75 17
1101.83 15
1101.90 15
1101.98 14
1102.06 15
1102.13 15
1102.21 17
1102.29 18
1102.36 20
1102.44 21
1102.51 23
1102.59 24
1102.67 24
1102.74 23
1102.82 22
1102.90 20
1102.97 18
1103.05 16
1103.12 15
1103.20 15
1103.28 16
1103.35 18
1103.43 20
1103.51 22
1103.58 23
1103.66 24
1103.73 24
1103.81 23
1103.89 21
1103.96 19
1104.04 16
1104.12 14
1104.19 12
1104.27 9
1104.34 7
1104.42 5
1104.50 4
1104.57 3
1104.65 3
1104.73 3
1104.80 4
1104.88 5
1104.96 7
1105.03 8
1105.11 9
1105.18 10
1105.26 10
1105.34 10
1105.41 11
1105.49 11
1105.57 12
1105.64 13
1105.72 15
1105.80 16
1105.87 17
1105.95 19
1106.02 19
1106.10 19
1106.18 19
1106.25 18
1106.33 17
1106.41 16
1106.48 14
1106.56 13
1106.64 12
1106.71 10
1106.79 10
1106.86 9
1106.94 9
1107.02 10
1107.09 10
1107.17 11
1107.25 12
1107.32 12
1107.40 13
1107.48 13
1107.55 12
1107.63 11
1107.70 10
1107.78 9
1107.86 8
1107.93 7
1108.01 7
1108.09 8
1108.16 9
1108.24 10
1108.32 11
1108.39 12
1108.47 13
1108.55 14
1108.62 14
1108.70 13
1108.77 12
1108.85 10
1108.93 8
1109.00 6
1109.08 4
1109.16 3
1109.23 3
1109.31 3
1109.39 5
1109.46 6
1109.54 8
1109.62 11
1109.69 12
1109.77 14
1109.85 15
1109.92 16
1110.00 17
1110.07 18
1110.15 20
1110.23 21
1110.30 22
1110.38 24
1110.46 25
1110.53 26
1110.61 27
1110.69 28
1110.76 27
1110.84 26
1110.92 25
1110.99 23
1111.07 21
1111.15 20
1111.22 19
1111.30 18
1111.38 17
1111.45 17
1111.53 16
1111.61 15
1111.68 15
1111.76 14
1111.83 13
1111.91 13
1111.99 12
1112.06 11
1112.14 10
1112.22 10
1112.29 10
1112.37 10
1112.45 12
1112.52 14
1112.60 16
1112.68 18
1112.75 19
1112.83 20
1112.91 19
1112.98 19
1113.06 19
1113.14 19
1113.21 20
1113.29 22
1113.37 24
1113.44 26
1113.52 27
1113.60 27
1113.67 26
1113.75 24
1113.83 21
1113.90 19
1113.98 17
1114.06 17
1114.13 16
1114.21 17
1114.29 17
1114.36 18
1114.44 17
1114.52 16
1114.59 14
1114.67 12
1114.75 9
1114.82 7
1114.90 6
1114.98 6
1115.05 7
1115.13 10
1115.21 13
1115.28 17
1115.36 21
1115.44 24
1115.51 26
1115.59 28
1115.67 29
1115.74 29
1115.82 29
1115.90 28
1115.97 26
1116.05 24
1116.13 22
1116.20 20
1116.28 19
1116.36 19
1116.43 19
1116.51 20
1116.59 20
1116.66 21
1116.74 21
1116.82 20
1116.89 20
1116.97 19
1117.05 18
1117.12 18
1117.20 17
1117.28 16
1117.35 15
1117.43 14
1117.51 13
1117.58 12
1117.66 12
1117.74 12
1117.81 12
1117.89 13
1117.97 13
1118.04 13
1118.12 13
1118.20 13
1118.27 13
1118.35 14
1118.43 15
1118.51 17
1118.58 19
1118.66 19
1118.74 19
1118.81 18
1118.89 16
1118.97 13
1119.04 11
1119.12 10
1119.20 9
1119.27 10
1119.35 11
1119.43 13
1119.50 14
1119.58 16
1119.66 16
1119.73 16
1119.81 14
1119.89 13
1119.96 11
1120.04 9
1120.12 7
1120.20 5
1120.27 4
1120.35 3
1120.43 2
1120.50 2
1120.58 2
1120.66 2
1120.73 3
1120.81 4
1120.89 5
1120.96 6
1121.04 6
1121.12 6
1121.19 6
1121.27 5
1121.35 4
1121.42 3
1121.50 1
1121.58 0
1121.66 0
1121.73 0
1121.81 0
1121.89 0
1121.96 0
1122.04 0
1122.12 0
1122.19 2
1122.27 5
1122.35 8
1122.42 10
1122.50 12
1122.58 12
1122.66 12
1122.73 11
1122.81 10
1122.89 8
1122.96 6
1123.04 4
1123.12 1
1123.19 0
1123.27 0
1123.35 0
1123.42 0
1123.50 0
1123.58 0
1123.66 0
1123.73 2
1123.81 3
1123.89 4
1123.96 4
1124.04 5
1124.12 5
1124.19 6
1124.27 7
1124.35 9
1124.43 10
1124.50 10
1124.58 10
1124.66 9
1124.73 8
1124.81 6
1124.89 4
1124.96 3
1125.04 3
1125.12 4
1125.20 5
1125.27 6
1125.35 7
1125.43 8
1125.50 8
1125.58 7
1125.66 5
1125.73 4
1125.81 3
1125.89 2
1125.97 2
1126.04 3
1126.12 4
1126.20 5
1126.27 7
1126.35 7
1126.43 8
1126.50 8
1126.58 7
1126.66 6
1126.74 5
1126.81 4
1126.89 4
1126.97 3
1127.04 4
1127.12 6
1127.20 8
1127.28 11
1127.35 15
1127.43 17
1127.51 19
1127.58 20
1127.66 19
1127.74 18
1127.82 16
1127.89 14
1127.97 11
1128.05 9
1128.12 8
1128.20 7
1128.28 6
1128.36 5
1128.43 5
1128.51 6
1128.59 7
1128.66 8
1128.74 10
1128.82 11
1128.90 13
1128.97 14
1129.05 15
1129.13 15
1129.20 15
1129.28 16
1129.36 16
1129.44 17
1129.51 17
1129.59 18
1129.67 19
1129.74 19
1129.82 18
1129.90 17
1129.98 16
1130.05 16
1130.13 17
1130.21 19
1130.28 21
1130.36 24
1130.44 27
1130.52 29
1130.59 30
1130.67 31
1130.75 31
1130.82 31
1130.90 31
1130.98 32
1131.06 34
1131.13 36
1131.21 38
1131.29 40
1131.36 42
1131.44 43
1131.52 43
1131.60 43
1131.67 42
1131.75 41
1131.83 40
1131.91 39
1131.98 39
1132.06 39
1132.14 40
1132.21 42
1132.29 43
1132.37 45
1132.45 47
1132.52 48
1132.60 49
1132.68 50
1132.76 51
1132.83 52
1132.91 53
1132.99 54
1133.06 55
1133.14 56
1133.22 56
1133.30 55
1133.37 53
1133.45 50
1133.53 47
1133.61 44
1133.68 41
1133.76 39
1133.84 38
1133.91 37
1133.99 36
1134.07 36
1134.15 36
1134.22 35
1134.30 35
1134.38 35
1134.46 35
1134.53 35
1134.61 35
1134.69 35
1134.77 35
1134.84 34
1134.92 33
1135.00 32
1135.07 31
1135.15 30
1135.23 29
1135.31 27
1135.38 24
1135.46 21
1135.54 18
1135.62 14
1135.69 11
1135.77 9
1135.85 8
1135.93 7
1136.00 8
1136.08 9
1136.16 11
1136.24 12
1136.31 13
1136.39 14
1136.47 14
1136.54 14
1136.62 13
1136.70 12
1136.78 10
1136.85 8
1136.93 5
1137.01 3
1137.09 1
1137.16 0
1137.24 0
1137.32 0
1137.40 0
1137.47 0
1137.55 1
1137.63 3
1137.71 6
1137.78 9
1137.86 12
1137.94 15
1138.02 17
1138.09 18
1138.17 19
1138.25 20
1138.33 20
1138.40 20
1138.48 19
1138.56 19
1138.64 17
1138.71 15
1138.79 13
1138.87 11
1138.95 9
1139.02 7
1139.10 5
1139.18 3
1139.26 1
1139.33 0
1139.41 0
1139.49 0
1139.57 0
1139.64 0
1139.72 0
1139.80 0
1139.88 0
1139.95 1
1140.03 4
1140.11 7
1140.19 10
1140.26 11
1140.34 12
1140.42 12
1140.50 12
1140.57 11
1140.65 10
1140.73 10
1140.81 10
1140.88 10
1140.96 11
1141.04 12
1141.12 13
1141.19 13
1141.27 13
1141.35 11
1141.43 9
1141.50 7
1141.58 5
1141.66 3
1141.74 2
1141.81 1
1141.89 1
1141.97 0
1142.05 0
1142.12 0
1142.20 0
1142.28 0
1142.36 0
1142.44 0
1142.51 0
1142.59 1
1142.67 3
1142.75 4
1142.82 4
1142.90 4
1142.98 4
1143.06 3
1143.13 3
1143.21 3
1143.29 3
1143.37 3
1143.44 4
1143.52 4
1143.60 4
1143.68 4
1143.75 5
1143.83 5
1143.91 5
1143.99 6
1144.07 7
1144.14 8
1144.22 10
1144.30 12
1144.38 13
1144.45 15
1144.53 16
1144.61 17
1144.69 18
1144.76 18
1144.84 18
1144.92 18
1145.00 18
1145.08 18
1145.15 18
1145.23 18
1145.31 18
1145.39 18
1145.46 18
1145.54 17
1145.62 16
1145.70 14
1145.77 12
1145.85 10
1145.93 8
1146.01 7
1146.09 6
1146.16 6
1146.24 6
1146.32 8
1146.40 9
1146.47 11
1146.55 13
1146.63 14
1146.71 14
1146.78 14
1146.86 14
1146.94 15
1147.02 16
1147.10 18
1147.17 21
1147.25 24
1147.33 28
1147.41 30
1147.48 31
1147.56 31
1147.64 30
1147.72 27
1147.80 25
1147.87 22
1147.95 20
1148.03 20
1148.11 20
1148.18 22
1148.26 25
1148.34 28
1148.42 32
1148.50 35
1148.57 37
1148.65 39
1148.73 40
1148.81 41
1148.89 42
1148.96 43
1149.04 44
1149.12 45
1149.20 46
1149.27 46
1149.35 46
1149.43 46
1149.51 46
1149.59 47
1149.66 49
1149.74 52
1149.82 56
1149.90 60
1149.97 63
1150.05 65
1150.13 65
1150.21 64
1150.29 62
1150.36 58
1150.44 53
1150.52 48
1150.60 44
1150.68 40
1150.75 37
1150.83 35
1150.91 33
1150.99 31
1151.07 30
1151.14 29
1151.22 29
1151.30 28
1151.38 27
1151.45 26
1151.53 26
1151.61 25
1151.69 24
1151.77 23
1151.84 21
1151.92 20
1152.00 18
1152.08 16
1152.16 15
1152.23 14
1152.31 14
1152.39 14
1152.47 15
1152.55 16
1152.62 18
1152.70 19
1152.78 20
1152.86 21
1152.94 22
1153.01 22
1153.09 22
1153.17 21
1153.25 20
1153.33 18
1153.40 17
1153.48 17
1153.56 17
1153.64 17
1153.71 18
1153.79 19
1153.87 20
1153.95 21
1154.03 22
1154.10 22
1154.18 23
1154.26 23
1154.34 24
1154.42 24
1154.49 24
1154.57 24
1154.65 23
1154.73 21
1154.81 20
1154.89 17
1154.96 15
1155.04 13
1155.12 11
1155.20 9
1155.28 8
1155.35 7
1155.43 6
1155.51 6
1155.59 4
1155.67 3
1155.74 2
1155.82 0
1155.90 0
1155.98 0
1156.06 0
1156.13 0
1156.21 0
1156.29 0
1156.37 0
1156.45 0
1156.52 3
1156.60 4
1156.68 6
1156.76 7
1156.84 8
1156.91 8
1156.99 8
1157.07 8
1157.15 8
1157.23 8
1157.31 10
1157.38 11
1157.46 13
1157.54 15
1157.62 17
1157.70 19
1157.77 20
1157.85 21
1157.93 21
1158.01 22
1158.09 22
1158.16 21
1158.24 21
1158.32 20
1158.40 18
1158.48 17
1158.56 15
1158.63 14
1158.71 13
1158.79 13
1158.87 13
1158.95 14
1159.02 16
1159.10 18
1159.18 19
1159.26 21
1159.34 21
1159.41 21
1159.49 20
1159.57 18
1159.65 16
1159.73 14
1159.81 13
1159.88 12
1159.96 11
1160.04 12
1160.12 11
1160.20 11
1160.27 10
1160.35 8
1160.43 5
1160.51 2
1160.59 0
1160.67 0
1160.74 0
1160.82 0
1160.90 0
1160.98 0
1161.06 0
1161.14 2
1161.21 3
1161.29 5
1161.37 7
1161.45 9
1161.53 12
1161.60 14
1161.68 17
1161.76 19
1161.84 20
1161.92 20
1162.00 19
1162.07 18
1162.15 16
1162.23 14
1162.31 12
1162.39 10
1162.47 8
1162.54 7
1162.62 5
1162.70 3
1162.78 2
1162.86 3
1162.94 4
1163.01 6
1163.09 10
1163.17 14
1163.25 18
1163.33 21
1163.41 23
1163.48 25
1163.56 26
1163.64 27
1163.72 27
1163.80 27
1163.88 27
1163.95 26
1164.03 25
1164.11 24
1164.19 24
1164.27 24
1164.35 25
1164.42 27
1164.50 30
1164.58 32
1164.66 34
1164.74 35
1164.82 35
1164.89 33
1164.97 32
1165.05 30
1165.13 28
1165.21 26
1165.29 25
1165.36 24
1165.44 23
1165.52 21
1165.60 19
1165.68 17
1165.76 14
1165.83 10
1165.91 7
1165.99 4
1166.07 1
1166.15 0
1166.23 0
1166.30 0
1166.38 0
1166.46 0
1166.54 0
1166.62 0
1166.70 0
1166.77 1
1166.85 3
1166.93 5
1167.01 7
1167.09 8
1167.17 8
1167.25 9
1167.32 9
1167.40 10
1167.48 10
1167.56 9
1167.64 9
1167.72 8
1167.79 7
1167.87 7
1167.95 7
1168.03 7
1168.11 7
1168.19 7
1168.27 7
1168.34 6
1168.42 6
1168.50 7
1168.58 7
1168.66 8
1168.74 10
1168.81 11
1168.89 11
1168.97 11
1169.05 10
1169.13 7
1169.21 4
1169.29 2
1169.36 0
1169.44 0
1169.52 0
1169.60 1
1169.68 4
1169.76 6
1169.84 8
1169.91 9
1169.99 9
1170.07 8
1170.15 6
1170.23 4
1170.31 3
1170.39 2
1170.46 3
1170.54 6
1170.62 9
1170.70 14
1170.78 19
1170.86 23
1170.94 28
1171.01 31
1171.09 33
1171.17 33
1171.25 33
1171.33 32
1171.41 30
1171.49 29
1171.56 29
1171.64 29
1171.72 31
1171.80 33
1171.88 35
1171.96 38
1172.04 39
1172.11 40
1172.19 39
1172.27 38
1172.35 36
1172.43 34
1172.51 32
1172.59 31
1172.66 31
1172.74 32
1172.82 34
1172.90 37
1172.98 39
1173.06 41
1173.14 42
1173.21 42
1173.29 40
1173.37 36
1173.45 32
1173.53 27
1173.61 22
1173.69 18
1173.77 13
1173.84 10
1173.92 7
1174.00 5
1174.08 4
1174.16 4
1174.24 4
1174.32 4
1174.39 4
1174.47 5
1174.55 6
1174.63 7
1174.71 9
1174.79 12
1174.87 15
1174.95 18
1175.02 21
1175.10 23
1175.18 24
1175.26 25
1175.34 26
1175.42 26
1175.50 27
1175.57 28
1175.65 30
1175.73 31
1175.81 32
1175.89 33
1175.97 33
1176.05 33
1176.13 32
1176.20 30
1176.28 28
1176.36 25
1176.44 23
1176.52 21
1176.60 20
1176.68 19
1176.76 19
1176.83 20
1176.91 21
1176.99 22
1177.07 23
1177.15 24
1177.23 26
1177.31 27
1177.39 30
1177.46 32
1177.54 36
1177.62 39
1177.70 42
1177.78 44
1177.86 45
1177.94 46
1178.02 45
1178.10 43
1178.17 41
1178.25 39
1178.33 37
1178.41 36
1178.49 35
1178.57 36
1178.65 38
1178.73 40
1178.80 42
1178.88 45
1178.96 47
1179.04 49
1179.12 50
1179.20 52
1179.28 54
1179.36 57
1179.44 60
1179.51 63
1179.59 66
1179.67 70
1179.75 73
1179.83 75
1179.91 78
1179.99 79
1180.07 80
1180.14 81
1180.22 82
1180.30 81
1180.38 80
1180.46 77
1180.54 73
1180.62 68
1180.70 62
1180.78 57
1180.85 51
1180.93 47
1181.01 44
1181.09 42
1181.17 40
1181.25 39
1181.33 38
1181.41 38
1181.49 37
1181.57 37
1181.64 37
1181.72 39
1181.80 40
1181.88 43
1181.96 45
1182.04 47
1182.12 48
1182.20 48
1182.28 48
1182.35 46
1182.43 44
1182.51 42
1182.59 41
1182.67 41
1182.75 41
1182.83 42
1182.91 44
1182.99 46
1183.07 48
1183.14 48
1183.22 48
1183.30 45
1183.38 42
1183.46 38
1183.54 33
1183.62 28
1183.70 24
1183.78 21
1183.85 18
1183.93 16
1184.01 14
1184.09 13
1184.17 13
1184.25 14
1184.33 15
1184.41 17
1184.49 18
1184.57 21
1184.64 23
1184.72 24
1184.80 26
1184.88 27
1184.96 27
1185.04 27
1185.12 27
1185.20 26
1185.28 24
1185.36 22
1185.44 19
1185.51 16
1185.59 12
1185.67 10
1185.75 8
1185.83 7
1185.91 8
1185.99 9
1186.07 12
1186.15 15
1186.23 18
1186.30 20
1186.38 22
1186.46 23
1186.54 23
1186.62 23
1186.70 23
1186.78 22
1186.86 22
1186.94 21
1187.02 21
1187.10 21
1187.17 20
1187.25 20
1187.33 19
1187.41 17
1187.49 14
1187.57 11
1187.65 7
1187.73 3
1187.81 0
1187.89 0
1187.97 0
1188.05 0
1188.12 0
1188.20 0
1188.28 0
1188.36 0
1188.44 0
1188.52 2
1188.60 4
1188.68 6
1188.76 7
1188.84 7
1188.92 5
1189.00 2
1189.07 0
1189.15 0
1189.23 0
1189.31 0
1189.39 0
1189.47 0
1189.55 1
1189.63 7
1189.71 12
1189.79 17
1189.87 19
1189.95 20
1190.02 19
1190.10 17
1190.18 14
1190.26 12
1190.34 10
1190.42 10
1190.50 11
1190.58 13
1190.66 16
1190.74 20
1190.82 25
1190.90 30
1190.98 34
1191.05 37
1191.13 38
1191.21 37
1191.29 35
1191.37 31
1191.45 26
1191.53 22
1191.61 21
1191.69 21
1191.77 24
1191.85 29
1191.93 34
1192.01 39
1192.08 43
1192.16 44
1192.24 43
1192.32 40
1192.40 37
1192.48 32
1192.56 29
1192.64 27
1192.72 27
1192.80 28
1192.88 30
1192.96 32
1193.04 34
1193.12 36
1193.19 36
1193.27 36
1193.35 36
1193.43 36
1193.51 35
1193.59 36
1193.67 36
1193.75 36
1193.83 35
1193.91 33
1193.99 31
1194.07 28
1194.15 25
1194.23 21
1194.31 19
1194.38 17
1194.46 16
1194.54 15
1194.62 16
1194.70 17
1194.78 18
1194.86 20
1194.94 21
1195.02 23
1195.10 24
1195.18 26
1195.26 28
1195.34 30
1195.42 32
1195.50 34
1195.57 36
1195.65 38
1195.73 39
1195.81 41
1195.89 42
1195.97 44
1196.05 46
1196.13 49
1196.21 52
1196.29 56
1196.37 59
1196.45 62
1196.53 64
1196.61 65
1196.69 66
1196.77 65
1196.85 64
1196.92 63
1197.00 63
1197.08 63
1197.16 63
1197.24 62
1197.32 62
1197.40 61
1197.48 60
1197.56 58
1197.64 57
1197.72 56
1197.80 54
1197.88 53
1197.96 51
1198.04 49
1198.12 46
1198.20 45
1198.28 43
1198.36 43
1198.43 43
1198.51 43
1198.59 42
1198.67 40
1198.75 36
1198.83 31
1198.91 25
1198.99 19
1199.07 14
1199.15 10
1199.23 8
1199.31 8
1199.39 9
1199.47 11
1199.55 13
1199.63 16
1199.71 18
1199.79 21
1199.87 23
1199.95 26
1200.02 28
1200.10 31
1200.18 33
1200.26 35
1200.34 36
1200.42 37
1200.50 37
1200.58 38
1200.66 40
1200.74 43
1200.82 46
1200.90 50
1200.98 54
1201.06 57
1201.14 57
1201.22 56
1201.30 53
1201.38 48
1201.46 42
1201.54 37
1201.62 33
1201.70 31
1201.77 31
1201.85 33
1201.93 36
1202.01 41
1202.09 45
1202.17 48
1202.25 50
1202.33 50
1202.41 48
1202.49 44
1202.57 39
1202.65 34
1202.73 28
1202.81 23
1202.89 19
1202.97 17
1203.05 16
1203.13 17
1203.21 18
1203.29 20
1203.37 23
1203.45 26
1203.53 29
1203.61 32
1203.69 35
1203.77 37
1203.85 38
1203.92 38
1204.00 37
1204.08 36
1204.16 34
1204.24 32
1204.32 30
1204.40 28
1204.48 25
1204.56 23
1204.64 20
1204.72 18
1204.80 16
1204.88 15
1204.96 14
1205.04 13
1205.12 13
1205.20 13
1205.28 14
1205.36 15
1205.44 17
1205.52 21
1205.60 25
1205.68 30
1205.76 35
1205.84 40
1205.92 44
1206.00 47
1206.08 48
1206.16 49
1206.24 48
1206.32 46
1206.40 44
1206.48 42
1206.56 40
1206.63 38
1206.71 38
1206.79 38
1206.87 38
1206.95 38
1207.03 39
1207.11 39
1207.19 38
1207.27 38
1207.35 38
1207.43 38
1207.51 38
1207.59 39
1207.67 39
1207.75 40
1207.83 41
1207.91 42
1207.99 44
1208.07 46
1208.15 49
1208.23 51
1208.31 53
1208.39 54
1208.47 54
1208.55 54
1208.63 54
1208.71 53
1208.79 52
1208.87 51
1208.95 49
1209.03 47
1209.11 43
1209.19 39
1209.27 34
1209.35 29
1209.43 25
1209.51 23
1209.59 22
1209.67 23
1209.75 25
1209.83 28
1209.91 31
1209.99 34
1210.07 36
1210.15 38
1210.23 39
1210.31 40
1210.39 41
1210.47 42
1210.55 42
1210.63 43
1210.71 44
1210.79 46
1210.87 48
1210.95 51
1211.03 53
1211.11 56
1211.18 58
1211.26 60
1211.34 60
1211.42 61
1211.50 62
1211.58 63
1211.66 64
1211.74 65
1211.82 65
1211.90 64
1211.98 62
1212.06 57
1212.14 52
1212.22 46
1212.30 39
1212.38 34
1212.46 29
1212.54 25
1212.62 21
1212.70 17
1212.78 14
1212.86 10
1212.94 5
1213.02 1
1213.10 0
1213.18 0
1213.26 0
1213.34 0
1213.42 0
1213.50 0
1213.58 0
1213.66 0
1213.74 1
1213.82 3
1213.90 5
1213.98 8
1214.06 10
1214.14 11
1214.22 12
1214.30 12
1214.38 11
1214.46 9
1214.54 6
1214.62 3
1214.70 0
1214.78 0
1214.86 0
1214.94 0
1215.02 0
1215.10 0
1215.18 1
1215.26 4
1215.34 7
1215.42 11
1215.50 14
1215.58 17
1215.66 20
1215.74 24
1215.82 27
1215.90 29
1215.98 32
1216.06 34
1216.14 35
1216.22 37
1216.30 38
1216.38 39
1216.46 39
1216.54 39
1216.62 38
1216.70 36
1216.78 33
1216.86 30
1216.94 26
1217.02 22
1217.10 19
1217.18 18
1217.26 17
1217.35 17
1217.43 17
1217.51 18
1217.59 18
1217.67 18
1217.75 18
1217.83 19
1217.91 20
1217.99 23
1218.07 28
1218.15 33
1218.23 39
1218.31 44
1218.39 49
1218.47 51
1218.55 52
1218.63 52
1218.71 50
1218.79 47
1218.87 45
1218.95 42
1219.03 39
1219.11 36
1219.19 33
1219.27 30
1219.35 26
1219.43 23
1219.51 20
1219.59 17
1219.67 15
1219.75 14
1219.83 14
1219.91 15
1219.99 17
1220.07 19
1220.15 20
1220.23 21
1220.31 22
1220.39 22
1220.47 21
1220.55 19
1220.63 17
1220.71 16
1220.79 14
1220.87 13
1220.95 12
1221.03 12
1221.11 13
1221.19 14
1221.27 14
1221.35 14
1221.43 13
1221.51 11
1221.59 10
1221.67 9
1221.75 9
1221.84 10
1221.92 12
1222.00 14
1222.08 18
1222.16 20
1222.24 23
1222.32 24
1222.40 24
1222.48 24
1222.56 23
1222.64 20
1222.72 17
1222.80 14
1222.88 10
1222.96 6
1223.04 2
1223.12 0
1223.20 0
1223.28 0
1223.36 0
1223.44 0
1223.52 2
1223.60 7
1223.68 12
1223.76 17
1223.84 21
1223.92 24
1224.00 27
1224.08 28
1224.16 29
1224.24 31
1224.32 33
1224.40 36
1224.48 39
1224.57 41
1224.65 43
1224.73 44
1224.81 44
1224.89 43
1224.97 42
1225.05 41
1225.13 41
1225.21 41
1225.29 43
1225.37 44
1225.45 45
1225.53 46
1225.61 46
1225.69 46
1225.77 46
1225.85 45
1225.93 45
1226.01 45
1226.09 45
1226.17 45
1226.25 45
1226.33 44
1226.41 43
1226.49 41
1226.57 39
1226.65 36
1226.74 33
1226.82 31
1226.90 29
1226.98 28
1227.06 27
1227.14 27
1227.22 28
1227.30 28
1227.38 29
1227.46 30
1227.54 32
1227.62 34
1227.70 35
1227.78 37
1227.86 38
1227.94 38
1228.02 38
1228.10 36
1228.18 34
1228.26 33
1228.34 32
1228.42 32
1228.50 32
1228.59 34
1228.67 37
1228.75 40
1228.83 43
1228.91 47
1228.99 50
1229.07 52
1229.15 54
1229.23 54
1229.31 54
1229.39 54
1229.47 53
1229.55 51
1229.63 49
1229.71 47
1229.79 45
1229.87 42
1229.95 38
1230.03 35
1230.11 32
1230.20 29
1230.28 26
1230.36 22
1230.44 19
1230.52 16
1230.60 13
1230.68 10
1230.76 9
1230.84 9
1230.92 12
1231.00 17
1231.08 23
1231.16 31
1231.24 39
1231.32 47
1231.40 54
1231.48 59
1231.56 62
1231.65 65
1231.73 66
1231.81 67
1231.89 68
1231.97 68
1232.05 69
1232.13 70
1232.21 71
1232.29 71
1232.37 72
1232.45 72
1232.53 70
1232.61 68
1232.69 64
1232.77 58
1232.85 53
1232.93 48
1233.02 44
1233.10 42
1233.18 42
1233.26 42
1233.34 43
1233.42 44
1233.50 44
1233.58 45
1233.66 45
1233.74 45
1233.82 45
1233.90 47
1233.98 49
1234.06 51
1234.14 54
1234.22 57
1234.31 60
1234.39 61
1234.47 63
1234.55 64
1234.63 64
1234.71 65
1234.79 66
1234.87 66
1234.95 66
1235.03 66
1235.11 64
1235.19 61
1235.27 57
1235.35 53
1235.44 50
1235.52 47
1235.60 45
1235.68 44
1235.76 43
1235.84 42
1235.92 41
1236.00 40
1236.08 39
1236.16 40
1236.24 41
1236.32 44
1236.40 48
1236.48 53
1236.57 58
1236.65 63
1236.73 68
1236.81 72
1236.89 75
1236.97 77
1237.05 77
1237.13 77
1237.21 75
1237.29 73
1237.37 69
1237.45 66
1237.53 62
1237.61 57
1237.70 52
1237.78 46
1237.86 41
1237.94 36
1238.02 32
1238.10 28
1238.18 27
1238.26 25
1238.34 25
1238.42 23
1238.50 22
1238.58 19
1238.66 16
1238.75 12
1238.83 7
1238.91 3
1238.99 0
1239.07 0
1239.15 0
1239.23 0
1239.31 0
1239.39 1
1239.47 6
1239.55 12
1239.63 18
1239.72 23
1239.80 27
1239.88 28
1239.96 27
1240.04 24
1240.12 21
1240.20 18
1240.28 15
1240.36 15
1240.44 17
1240.52 21
1240.60 27
1240.69 33
1240.77 40
1240.85 47
1240.93 53
1241.01 59
1241.09 64
1241.17 67
1241.25 69
1241.33 70
1241.41 68
1241.49 66
1241.58 62
1241.66 58
1241.74 54
1241.82 50
1241.90 46
1241.98 43
1242.06 39
1242.14 35
1242.22 31
1242.30 26
1242.38 23
1242.47 19
1242.55 17
1242.63 17
1242.71 16
1242.79 16
1242.87 16
1242.95 14
1243.03 12
1243.11 9
1243.19 5
1243.27 2
1243.36 0
1243.44 0
1243.52 0
1243.60 0
1243.68 0
1243.76 1
1243.84 2
1243.92 3
1244.00 4
1244.08 3
1244.17 2
1244.25 0
1244.33 0
1244.41 0
1244.49 0
1244.57 0
1244.65 2
1244.73 6
1244.81 11
1244.89 15
1244.98 19
1245.06 23
1245.14 26
1245.22 29
1245.30 32
1245.38 36
1245.46 39
1245.54 42
1245.62 46
1245.70 48
1245.79 51
1245.87 53
1245.95 54
1246.03 56
1246.11 57
1246.19 58
1246.27 60
1246.35 62
1246.43 63
1246.52 63
1246.60 63
1246.68 62
1246.76 61
1246.84 59
1246.92 57
1247.00 56
1247.08 55
1247.16 56
1247.24 57
1247.33 59
1247.41 61
1247.49 63
1247.57 65
1247.65 65
1247.73 64
1247.81 63
1247.89 61
1247.97 58
1248.06 56
1248.14 55
1248.22 54
1248.30 54
1248.38 53
1248.46 53
1248.54 52
1248.62 50
1248.70 46
1248.79 42
1248.87 38
1248.95 33
1249.03 28
1249.11 24
1249.19 20
1249.27 16
1249.35 14
1249.43 13
1249.52 13
1249.60 14
1249.68 17
1249.76 20
1249.84 22
1249.92 24
1250.00 25
1250.08 25
1250.17 24
1250.25 23
1250.33 23
1250.41 23
1250.49 23
1250.57 25
1250.65 27
1250.73 29
1250.81 32
1250.90 35
1250.98 37
1251.06 39
1251.14 40
1251.22 40
1251.30 40
1251.38 39
1251.46 39
1251.55 39
1251.63 39
1251.71 40
1251.79 42
1251.87 43
1251.95 43
1252.03 43
1252.11 42
1252.20 39
1252.28 35
1252.36 30
1252.44 24
1252.52 17
1252.60 10
1252.68 4
1252.76 0
1252.85 0
1252.93 0
1253.01 0
1253.09 2
1253.17 8
1253.25 14
1253.33 20
1253.41 25
1253.50 29
1253.58 31
1253.66 33
1253.74 36
1253.82 39
1253.90 44
1253.98 51
1254.06 58
1254.15 64
1254.23 70
1254.31 75
1254.39 77
1254.47 78
1254.55 77
1254.63 76
1254.72 74
1254.80 73
1254.88 72
1254.96 72
1255.04 71
1255.12 70
1255.20 69
1255.28 68
1255.37 66
1255.45 64
1255.53 62
1255.61 60
1255.69 57
1255.77 54
1255.85 51
1255.94 49
1256.02 47
1256.10 46
1256.18 45
1256.26 46
1256.34 47
1256.42 48
1256.51 49
1256.59 50
1256.67 50
1256.75 50
1256.83 51
1256.91 51
1256.99 52
1257.07 53
1257.16 53
1257.24 52
1257.32 50
1257.40 46
1257.48 41
1257.56 37
1257.64 33
1257.73 32
1257.81 32
1257.89 35
1257.97 38
1258.05 43
1258.13 48
1258.21 52
1258.30 55
1258.38 57
1258.46 59
1258.54 59
1258.62 58
1258.70 56
1258.78 53
1258.87 50
1258.95 46
1259.03 42
1259.11 37
1259.19 34
1259.27 30
1259.35 27
1259.44 23
1259.52 20
1259.60 17
1259.68 15
1259.76 14
1259.84 13
1259.93 12
1260.01 11
1260.09 11
1260.17 9
1260.25 7
1260.33 5
1260.41 2
1260.50 0
1260.58 0
1260.66 0
1260.74 0
1260.82 0
1260.90 0
1260.98 0
1261.07 0
1261.15 0
1261.23 0
1261.31 2
1261.39 4
1261.47 8
1261.56 12
1261.64 16
1261.72 19
1261.80 22
1261.88 23
1261.96 22
1262.05 20
1262.13 19
1262.21 17
1262.29 17
1262.37 18
1262.45 20
1262.53 23
1262.62 25
1262.70 27
1262.78 27
1262.86 27
1262.94 26
1263.02 25
1263.11 24
1263.19 23
1263.27 24
1263.35 24
1263.43 25
1263.51 26
1263.60 26
1263.68 26
1263.76 27
1263.84 27
1263.92 28
1264.00 30
1264.08 33
1264.17 36
1264.25 40
1264.33 45
1264.41 50
1264.49 55
1264.57 61
1264.66 66
1264.74 69
1264.82 72
1264.90 73
1264.98 72
1265.06 70
1265.15 66
1265.23 61
1265.31 56
1265.39 51
1265.47 46
1265.55 41
1265.64 37
1265.72 33
1265.80 29
1265.88 24
1265.96 20
1266.04 15
1266.13 12
1266.21 10
1266.29 10
1266.37 13
1266.45 19
1266.53 27
1266.62 37
1266.70 48
1266.78 57
1266.86 64
1266.94 68
1267.03 69
1267.11 68
1267.19 65
1267.27 61
1267.35 57
1267.43 53
1267.52 51
1267.60 49
1267.68 47
1267.76 46
1267.84 46
1267.92 45
1268.01 44
1268.09 43
1268.17 41
1268.25 39
1268.33 37
1268.41 35
1268.50 34
1268.58 33
1268.66 32
1268.74 32
1268.82 31
1268.91 31
1268.99 31
1269.07 31
1269.15 32
1269.23 33
1269.31 36
1269.40 38
1269.48 41
1269.56 44
1269.64 47
1269.72 49
1269.81 52
1269.89 54
1269.97 55
1270.05 55
1270.13 54
1270.21 51
1270.30 47
1270.38 41
1270.46 36
1270.54 31
1270.62 27
1270.71 26
1270.79 26
1270.87 27
1270.95 29
1271.03 30
1271.11 30
1271.20 29
1271.28 26
1271.36 22
1271.44 19
1271.52 17
1271.61 16
1271.69 17
1271.77 20
1271.85 24
1271.93 27
1272.01 29
1272.10 29
1272.18 27
1272.26 23
1272.34 19
1272.42 16
1272.51 14
1272.59 16
1272.67 19
1272.75 26
1272.83 34
1272.92 43
1273.00 53
1273.08 62
1273.16 69
1273.24 76
1273.33 80
1273.41 82
1273.49 83
1273.57 82
1273.65 80
1273.74 78
1273.82 74
1273.90 70
1273.98 65
1274.06 59
1274.14 53
1274.23 47
1274.31 42
1274.39 38
1274.47 36
1274.55 35
1274.64 37
1274.72 39
1274.80 41
1274.88 43
1274.96 44
1275.05 43
1275.13 40
1275.21 36
1275.29 32
1275.37 28
1275.46 24
1275.54 22
1275.62 21
1275.70 22
1275.78 23
1275.87 25
1275.95 26
1276.03 27
1276.11 28
1276.19 28
1276.28 29
1276.36 29
1276.44 30
1276.52 32
1276.60 33
1276.69 35
1276.77 36
1276.85 36
1276.93 35
1277.01 32
1277.10 28
1277.18 22
1277.26 16
1277.34 10
1277.42 6
1277.51 4
1277.59 5
1277.67 7
1277.75 11
1277.84 16
1277.92 19
1278.00 22
1278.08 22
1278.16 20
1278.25 17
1278.33 14
1278.41 11
1278.49 10
1278.57 9
1278.66 9
1278.74 10
1278.82 11
1278.90 11
1278.98 11
1279.07 11
1279.15 11
1279.23 12
1279.31 13
1279.39 15
1279.48 17
1279.56 19
1279.64 21
1279.72 22
1279.81 23
1279.89 23
1279.97 22
1280.05 20
1280.13 18
1280.22 15
1280.30 13
1280.38 11
1280.46 9
1280.54 9
1280.63 10
1280.71 13
1280.79 17
1280.87 23
1280.96 29
1281.04 35
1281.12 42
1281.20 48
1281.28 53
1281.37 58
1281.45 62
1281.53 66
1281.61 69
1281.70 71
1281.78 72
1281.86 71
1281.94 69
1282.02 65
1282.11 60
1282.19 55
1282.27 52
1282.35 50
1282.44 51
1282.52 54
1282.60 60
1282.68 66
1282.76 72
1282.85 77
1282.93 80
1283.01 80
1283.09 78
1283.18 73
1283.26 66
1283.34 57
1283.42 47
1283.50 37
1283.59 28
1283.67 22
1283.75 18
1283.83 16
1283.92 18
1284.00 20
1284.08 24
1284.16 26
1284.24 28
1284.33 29
1284.41 30
1284.49 31
1284.57 32
1284.66 34
1284.74 36
1284.82 39
1284.90 41
1284.99 43
1285.07 45
1285.15 45
1285.23 45
1285.31 44
1285.40 43
1285.48 41
1285.56 38
1285.64 35
1285.73 33
1285.81 30
1285.89 28
1285.97 26
1286.06 25
1286.14 24
1286.22 24
1286.30 23
1286.38 23
1286.47 22
1286.55 21
1286.63 21
1286.71 21
1286.80 22
1286.88 25
1286.96 28
1287.04 33
1287.13 37
1287.21 42
1287.29 46
1287.37 49
1287.46 50
1287.54 50
1287.62 50
1287.70 50
1287.78 51
1287.87 52
1287.95 53
1288.03 54
1288.11 53
1288.20 51
1288.28 48
1288.36 42
1288.44 35
1288.53 27
1288.61 19
1288.69 12
1288.77 6
1288.86 2
1288.94 0
1289.02 0
1289.10 0
1289.19 0
1289.27 0
1289.35 0
1289.43 0
1289.52 0
1289.60 0
1289.68 4
1289.76 8
1289.85 12
1289.93 15
1290.01 17
1290.09 19
1290.17 19
1290.26 20
1290.34 21
1290.42 23
1290.50 26
1290.59 31
1290.67 36
1290.75 42
1290.83 49
1290.92 54
1291.00 58
1291.08 60
1291.16 59
1291.25 57
1291.33 53
1291.41 48
1291.49 43
1291.58 38
1291.66 34
1291.74 29
1291.82 25
1291.91 21
1291.99 19
1292.07 17
1292.15 18
1292.24 20
1292.32 24
1292.40 29
1292.48 32
1292.57 34
1292.65 34
1292.73 32
1292.82 29
1292.90 26
1292.98 24
1293.06 23
1293.15 25
1293.23 28
1293.31 32
1293.39 36
1293.48 39
1293.56 41
1293.64 42
1293.72 42
1293.81 42
1293.89 42
1293.97 44
1294.05 47
1294.14 50
1294.22 54
1294.30 57
1294.38 59
1294.47 61
1294.55 61
1294.63 61
1294.71 61
1294.80 61
1294.88 61
1294.96 61
1295.04 61
1295.13 61
1295.21 61
1295.29 60
1295.38 58
1295.46 55
1295.54 52
1295.62 49
1295.71 46
1295.79 43
1295.87 40
1295.95 36
1296.04 33
1296.12 29
1296.20 25
1296.28 23
1296.37 21
1296.45 20
1296.53 20
1296.62 21
1296.70 22
1296.78 23
1296.86 23
1296.95 22
1297.03 21
1297.11 21
1297.19 19
1297.28 18
1297.36 17
1297.44 15
1297.52 14
1297.61 13
1297.69 12
1297.77 12
1297.86 13
1297.94 16
1298.02 20
1298.10 26
1298.19 33
1298.27 40
1298.35 46
1298.43 50
1298.52 53
1298.60 53
1298.68 51
1298.77 47
1298.85 43
1298.93 38
1299.01 34
1299.10 30
1299.18 28
1299.26 25
1299.34 24
1299.43 22
1299.51 21
1299.59 20
1299.68 19
1299.76 18
1299.84 17
1299.92 16
1300.01 15
1300.09 14
1300.17 12
1300.26 12
1300.34 13
1300.42 16
1300.50 20
1300.59 26
1300.67 32
1300.75 38
1300.83 42
1300.92 43
1301.00 41
1301.08 37
1301.17 31
1301.25 24
1301.33 17
1301.41 12
1301.50 7
1301.58 5
1301.66 2
1301.75 1
1301.83 0
1301.91 0
1301.99 0
1302.08 0
1302.16 0
1302.24 0
1302.33 0
1302.41 0
1302.49 1
1302.57 5
1302.66 9
1302.74 13
1302.82 16
1302.91 20
1302.99 23
1303.07 26
1303.15 28
1303.24 30
1303.32 31
1303.40 30
1303.49 27
1303.57 23
1303.65 18
1303.73 15
1303.82 13
1303.90 13
1303.98 15
1304.07 18
1304.15 21
1304.23 22
1304.31 22
1304.40 20
1304.48 17
1304.56 15
1304.65 13
1304.73 13
1304.81 13
1304.90 13
1304.98 13
1305.06 11
1305.14 7
1305.23 4
1305.31 0
1305.39 0
1305.48 0
1305.56 0
1305.64 0
1305.72 0
1305.81 0
1305.89 0
1305.97 2
1306.06 4
1306.14 6
1306.22 8
1306.31 10
1306.39 12
1306.47 15
1306.55 17
1306.64 19
1306.72 20
1306.80 18
1306.89 16
1306.97 11
1307.05 7
1307.14 2
1307.22 0
1307.30 0
1307.38 0
1307.47 2
1307.55 5
1307.63 8
1307.72 10
1307.80 11
1307.88 11
1307.97 11
1308.05 11
1308.13 13
1308.21 17
1308.30 21
1308.38 26
1308.46 30
1308.55 33
1308.63 35
1308.71 35
1308.80 32
1308.88 28
1308.96 22
1309.05 14
1309.13 5
1309.21 0
1309.29 0
1309.38 0
1309.46 0
1309.54 0
1309.63 0
1309.71 0
1309.79 0
1309.88 5
1309.96 11
1310.04 17
1310.13 22
1310.21 26
1310.29 29
1310.37 31
1310.46 34
1310.54 36
1310.62 38
1310.71 40
1310.79 43
1310.87 47
1310.96 52
1311.04 58
1311.12 63
1311.21 68
1311.29 70
1311.37 70
1311.45 68
1311.54 64
1311.62 60
1311.70 58
1311.79 57
1311.87 59
1311.95 62
1312.04 67
1312.12 71
1312.20 74
1312.29 75
1312.37 75
1312.45 74
1312.54 71
1312.62 69
1312.70 66
1312.79 64
1312.87 62
1312.95 59
1313.04 56
1313.12 52
1313.20 49
1313.28 45
1313.37 42
1313.45 39
1313.53 37
1313.62 36
1313.70 34
1313.78 34
1313.87 33
1313.95 35
1314.03 37
1314.12 41
1314.20 45
1314.28 50
1314.37 53
1314.45 55
1314.53 54
1314.62 52
1314.70 49
1314.78 45
1314.87 44
1314.95 44
1315.03 46
1315.12 50
1315.20 54
1315.28 57
1315.37 58
1315.45 58
1315.53 56
1315.62 53
1315.70 51
1315.78 49
1315.87 49
1315.95 49
1316.03 49
1316.11 50
1316.20 51
1316.28 53
1316.36 55
1316.45 58
1316.53 61
1316.61 64
1316.70 67
1316.78 68
1316.86 67
1316.95 64
1317.03 59
1317.11 52
1317.20 45
1317.28 39
1317.36 34
1317.45 30
1317.53 27
1317.61 26
1317.70 26
1317.78 28
1317.86 30
1317.95 34
1318.03 38
1318.11 43
1318.20 48
1318.28 53
1318.36 57
1318.45 60
1318.53 63
1318.61 67
1318.70 70
1318.78 73
1318.86 77
1318.95 79
1319.03 79
1319.11 77
1319.20 73
1319.28 68
1319.37 63
1319.45 59
1319.53 56
1319.62 56
1319.70 57
1319.78 59
1319.87 62
1319.95 65
1320.03 66
1320.12 67
1320.20 66
1320.28 63
1320.37 60
1320.45 57
1320.53 54
1320.62 51
1320.70 50
1320.78 50
1320.87 51
1320.95 55
1321.03 60
1321.12 66
1321.20 72
1321.28 79
1321.37 86
1321.45 92
1321.53 97
1321.62 101
1321.70 103
1321.78 103
1321.87 102
1321.95 100
1322.03 97
1322.12 93
1322.20 87
1322.29 81
1322.37 73
1322.45 64
1322.54 54
1322.62 44
1322.70 36
1322.79 30
1322.87 27
1322.95 26
1323.04 28
1323.12 31
1323.20 35
1323.29 39
1323.37 43
1323.45 47
1323.54 52
1323.62 57
1323.70 63
1323.79 68
1323.87 72
1323.96 75
1324.04 77
1324.12 77
1324.21 76
1324.29 75
1324.37 73
1324.46 72
1324.54 72
1324.62 72
1324.71 73
1324.79 75
1324.87 76
1324.96 78
1325.04 79
1325.13 80
1325.21 81
1325.29 79
1325.38 76
1325.46 72
1325.54 66
1325.63 61
1325.71 56
1325.79 53
1325.88 53
1325.96 55
1326.04 60
1326.13 65
1326.21 70
1326.30 74
1326.38 75
1326.46 73
1326.55 69
1326.63 63
1326.71 55
1326.80 48
1326.88 42
1326.96 36
1327.05 32
1327.13 29
1327.22 27
1327.30 25
1327.38 22
1327.47 20
1327.55 17
1327.63 14
1327.72 11
1327.80 8
1327.88 6
1327.97 4
1328.05 3
1328.14 3
1328.22 4
1328.30 6
1328.39 7
1328.47 7
1328.55 6
1328.64 4
1328.72 1
1328.81 0
1328.89 0
1328.97 2
1329.06 7
1329.14 13
1329.22 21
1329.31 27
1329.39 33
1329.47 36
1329.56 37
1329.64 36
1329.73 34
1329.81 32
1329.89 29
1329.98 27
1330.06 24
1330.14 21
1330.23 19
1330.31 16
1330.40 14
1330.48 13
1330.56 11
1330.65 9
1330.73 6
1330.81 3
1330.90 0
1330.98 0
1331.07 0
1331.15 0
1331.23 0
1331.32 0
1331.40 0
1331.48 0
1331.57 2
1331.65 6
1331.74 10
1331.82 14
1331.90 17
1331.99 21
1332.07 25
1332.15 28
1332.24 32
1332.32 35
1332.41 38
1332.49 40
1332.57 41
1332.66 41
1332.74 40
1332.83 38
1332.91 37
1332.99 37
1333.08 40
1333.16 45
1333.24 52
1333.33 60
1333.41 69
1333.50 77
1333.58 83
1333.66 87
1333.75 89
1333.83 91
1333.91 92
1334.00 94
1334.08 96
1334.17 98
1334.25 97
1334.33 94
1334.42 89
1334.50 82
1334.59 75
1334.67 69
1334.75 65
1334.84 64
1334.92 64
1335.01 66
1335.09 69
1335.17 72
1335.26 75
1335.34 78
1335.42 80
1335.51 83
1335.59 85
1335.68 85
1335.76 84
1335.84 82
1335.93 79
1336.01 75
1336.10 74
1336.18 74
1336.26 76
1336.35 81
1336.43 86
1336.52 92
1336.60 96
1336.68 99
1336.77 100
1336.85 100
1336.94 99
1337.02 98
1337.10 97
1337.19 97
1337.27 97
1337.35 96
1337.44 95
1337.52 93
1337.61 91
1337.69 88
1337.77 85
1337.86 82
1337.94 81
1338.03 82
1338.11 84
1338.19 87
1338.28 90
1338.36 93
1338.45 95
1338.53 95
1338.61 93
1338.70 88
1338.78 81
1338.87 74
1338.95 68
1339.03 64
1339.12 63
1339.20 66
1339.29 71
1339.37 78
1339.45 84
1339.54 90
1339.62 93
1339.71 93
1339.79 92
1339.87 90
1339.96 88
1340.04 87
1340.13 86
1340.21 87
1340.29 89
1340.38 91
1340.46 92
1340.55 93
1340.63 92
1340.72 90
1340.80 87
1340.88 83
1340.97 79
1341.05 75
1341.14 72
1341.22 70
1341.30 69
1341.39 70
1341.47 72
1341.56 75
1341.64 77
1341.72 79
1341.81 80
1341.89 79
1341.98 77
1342.06 73
1342.14 67
1342.23 60
1342.31 53
1342.40 46
1342.48 39
1342.57 34
1342.65 30
1342.73 28
1342.82 27
1342.90 29
1342.99 32
1343.07 35
1343.15 39
1343.24 42
1343.32 45
1343.41 46
1343.49 46
1343.57 45
1343.66 42
1343.74 38
1343.83 34
1343.91 31
1344.00 29
1344.08 28
1344.16 29
1344.25 31
1344.33 33
1344.42 36
1344.50 38
1344.58 39
1344.67 39
1344.75 39
1344.84 39
1344.92 39
1345.01 40
1345.09 43
1345.17 48
1345.26 55
1345.34 63
1345.43 71
1345.51 78
1345.60 83
1345.68 85
1345.76 83
1345.85 77
1345.93 70
1346.02 61
1346.10 54
1346.18 50
1346.27 49
1346.35 50
1346.44 52
1346.52 54
1346.61 55
1346.69 54
1346.77 52
1346.86 48
1346.94 44
1347.03 42
1347.11 40
1347.20 39
1347.28 38
1347.36 38
1347.45 37
1347.53 35
1347.62 33
1347.70 30
1347.79 28
1347.87 28
1347.95 28
1348.04 29
1348.12 30
1348.21 31
1348.29 32
1348.38 31
1348.46 30
1348.54 29
1348.63 28
1348.71 28
1348.80 28
1348.88 29
1348.97 30
1349.05 33
1349.13 35
1349.22 36
1349.30 37
1349.39 37
1349.47 37
1349.56 36
1349.64 35
1349.72 33
1349.81 32
1349.89 31
1349.98 29
1350.06 27
1350.15 25
1350.23 22
1350.32 20
1350.40 18
1350.48 17
1350.57 19
1350.65 22
1350.74 27
1350.82 33
1350.91 40
1350.99 46
1351.07 51
1351.16 55
1351.24 57
1351.33 57
1351.41 55
1351.50 52
1351.58 48
1351.67 44
1351.75 40
1351.83 37
1351.92 36
1352.00 35
1352.09 37
1352.17 40
1352.26 45
1352.34 51
1352.43 57
1352.51 63
1352.59 67
1352.68 69
1352.76 69
1352.85 66
1352.93 60
1353.02 53
1353.10 47
1353.19 42
1353.27 40
1353.35 41
1353.44 46
1353.52 52
1353.61 59
1353.69 65
1353.78 70
1353.86 71
1353.95 70
1354.03 67
1354.11 62
1354.20 58
1354.28 53
1354.37 50
1354.45 47
1354.54 46
1354.62 46
1354.71 47
1354.79 48
1354.87 50
1354.96 52
1355.04 54
1355.13 57
1355.21 61
1355.30 65
1355.38 69
1355.47 74
1355.55 78
1355.64 82
1355.72 85
1355.80 87
1355.89 88
1355.97 88
1356.06 88
1356.14 89
1356.23 90
1356.31 92
1356.40 94
1356.48 96
1356.57 98
1356.65 98
1356.73 98
1356.82 98
1356.90 99
1356.99 100
1357.07 102
1357.16 104
1357.24 106
1357.33 108
1357.41 108
1357.50 107
1357.58 105
1357.66 101
1357.75 96
1357.83 91
1357.92 85
1358.00 80
1358.09 75
1358.17 71
1358.26 68
1358.34 66
1358.43 65
1358.51 66
1358.60 66
1358.68 67
1358.76 69
1358.85 70
1358.93 72
1359.02 73
1359.10 73
1359.19 74
1359.27 73
1359.36 72
1359.44 71
1359.53 70
1359.61 70
1359.70 69
1359.78 69
1359.87 69
1359.95 67
1360.03 64
1360.12 59
1360.20 54
1360.29 47
1360.37 41
1360.46 35
1360.54 31
1360.63 28
1360.71 28
1360.80 28
1360.88 31
1360.97 35
1361.05 41
1361.14 46
1361.22 51
1361.30 55
1361.39 58
1361.47 59
1361.56 59
1361.64 57
1361.73 53
1361.81 49
1361.90 45
1361.98 41
1362.07 36
1362.15 33
1362.24 31
1362.32 30
1362.41 30
1362.49 30
1362.58 31
1362.66 31
1362.74 31
1362.83 29
1362.91 26
1363.00 22
1363.08 19
1363.17 16
1363.25 14
1363.34 15
1363.42 16
1363.51 18
1363.59 19
1363.68 20
1363.76 18
1363.85 15
1363.93 10
1364.02 5
1364.10 1
1364.19 0
1364.27 0
1364.36 1
1364.44 6
1364.53 11
1364.61 17
1364.69 23
1364.78 27
1364.86 31
1364.95 34
1365.03 36
1365.12 38
1365.20 39
1365.29 40
1365.37 39
1365.46 38
1365.54 36
1365.63 33
1365.71 30
1365.80 27
1365.88 25
1365.97 25
1366.05 26
1366.14 27
1366.22 29
1366.31 30
1366.39 31
1366.48 31
1366.56 31
1366.65 30
1366.73 29
1366.82 29
1366.90 30
1366.99 31
1367.07 32
1367.16 34
1367.24 34
1367.33 33
1367.41 31
1367.50 28
1367.58 24
1367.66 19
1367.75 14
1367.83 9
1367.92 4
1368.00 0
1368.09 0
1368.17 0
1368.26 0
1368.34 0
1368.43 0
1368.51 0
1368.60 0
1368.68 0
1368.77 2
1368.85 7
1368.94 10
1369.02 14
1369.11 16
1369.19 19
1369.28 21
1369.36 23
1369.45 25
1369.53 27
1369.62 28
1369.70 28
1369.79 27
1369.87 25
1369.96 24
1370.04 22
1370.13 21
1370.21 22
1370.30 23
1370.38 26
1370.47 29
1370.55 31
1370.64 33
1370.72 34
1370.81 35
1370.89 36
1370.98 38
1371.06 41
1371.15 46
1371.23 53
1371.32 61
1371.40 69
1371.49 76
1371.57 80
1371.66 81
1371.74 78
1371.83 71
1371.91 63
1372.00 55
1372.08 48
1372.17 45
1372.25 46
1372.34 53
1372.42 63
1372.51 76
1372.59 89
1372.68 102
1372.76 112
1372.85 119
1372.93 123
1373.02 125
1373.10 125
1373.19 123
1373.27 120
1373.36 116
1373.44 111
1373.53 106
1373.61 101
1373.70 96
1373.78 91
1373.87 87
1373.95 83
1374.04 80
1374.12 78
1374.21 75
1374.30 74
1374.38 73
1374.47 74
1374.55 76
1374.64 81
1374.72 87
1374.81 95
1374.89 103
1374.98 112
1375.06 120
1375.15 126
1375.23 129
1375.32 131
1375.40 132
1375.49 130
1375.57 127
1375.66 123
1375.74 118
1375.83 112
1375.91 106
1376.00 101
1376.08 96
1376.17 92
1376.25 88
1376.34 84
1376.42 80
1376.51 76
1376.59 71
1376.68 66
1376.76 61
1376.85 57
1376.93 53
1377.02 49
1377.11 48
1377.19 47
1377.28 49
1377.36 52
1377.45 56
1377.53 60
1377.62 64
1377.70 66
1377.79 67
1377.87 66
1377.96 65
1378.04 64
1378.13 64
1378.21 66
1378.30 70
1378.38 76
1378.47 83
1378.55 90
1378.64 95
1378.72 99
1378.81 99
1378.89 97
1378.98 92
1379.07 85
1379.15 76
1379.24 68
1379.32 61
1379.41 54
1379.49 50
1379.58 47
1379.66 45
1379.75 44
1379.83 41
1379.92 39
1380.00 36
1380.09 33
1380.17 32
1380.26 32
1380.34 34
1380.43 39
1380.51 45
1380.60 51
1380.69 58
1380.77 64
1380.86 69
1380.94 74
1381.03 77
1381.11 79
1381.20 78
1381.28 76
1381.37 72
1381.45 67
1381.54 60
1381.62 52
1381.71 46
1381.79 41
1381.88 38
1381.97 37
1382.05 39
1382.14 42
1382.22 45
1382.31 48
1382.39 49
1382.48 49
1382.56 46
1382.65 42
1382.73 36
1382.82 31
1382.90 26
1382.99 21
1383.08 17
1383.16 14
1383.25 10
1383.33 6
1383.42 1
1383.50 0
1383.59 0
1383.67 0
1383.76 0
1383.84 0
1383.93 0
1384.01 0
1384.10 1
1384.19 9
1384.27 17
1384.36 24
1384.44 28
1384.53 30
1384.61 31
1384.70 30
1384.78 29
1384.87 29
1384.95 29
1385.04 31
1385.12 33
1385.21 34
1385.30 33
1385.38 31
1385.47 28
1385.55 24
1385.64 21
1385.72 19
1385.81 20
1385.89 24
1385.98 30
1386.06 38
1386.15 45
1386.24 52
1386.32 56
1386.41 59
1386.49 59
1386.58 57
1386.66 55
1386.75 52
1386.83 49
1386.92 48
1387.01 48
1387.09 48
1387.18 50
1387.26 51
1387.35 52
1387.43 51
1387.52 48
1387.60 45
1387.69 41
1387.77 37
1387.86 33
1387.95 30
1388.03 28
1388.12 25
1388.20 22
1388.29 18
1388.37 14
1388.46 10
1388.54 7
1388.63 5
1388.72 5
1388.80 6
1388.89 9
1388.97 13
1389.06 19
1389.14 25
1389.23 32
1389.31 40
1389.40 47
1389.49 52
1389.57 56
1389.66 56
1389.74 55
1389.83 51
1389.91 46
1390.00 41
1390.08 37
1390.17 35
1390.26 34
1390.34 35
1390.43 36
1390.51 36
1390.60 36
1390.68 34
1390.77 30
1390.86 25
1390.94 20
1391.03 14
1391.11 8
1391.20 4
1391.28 1
1391.37 0
1391.45 2
1391.54 6
1391.63 11
1391.71 18
1391.80 24
1391.88 31
1391.97 36
1392.05 41
1392.14 44
1392.23 46
1392.31 46
1392.40 46
1392.48 46
1392.57 46
1392.65 47
1392.74 50
1392.83 54
1392.91 59
1393.00 64
1393.08 67
1393.17 69
1393.25 69
1393.34 66
1393.43 62
1393.51 57
1393.60 51
1393.68 45
1393.77 39
1393.85 33
1393.94 27
1394.03 22
1394.11 19
1394.20 18
1394.28 18
1394.37 21
1394.45 26
1394.54 31
1394.63 36
1394.71 41
1394.80 44
1394.88 45
1394.97 44
1395.05 41
1395.14 37
1395.23 31
1395.31 25
1395.40 20
1395.48 14
1395.57 9
1395.65 4
1395.74 0
1395.83 0
1395.91 0
1396.00 0
1396.08 0
1396.17 0
1396.25 0
1396.34 0
1396.43 0
1396.51 3
1396.60 9
1396.68 16
1396.77 22
1396.86 29
1396.94 35
1397.03 41
1397.11 45
1397.20 47
1397.28 48
1397.37 47
1397.46 46
1397.54 45
1397.63 43
1397.71 42
1397.80 40
1397.88 37
1397.97 34
1398.06 29
1398.14 24
1398.23 18
1398.31 12
1398.40 6
1398.49 2
1398.57 0
1398.66 0
1398.74 0
1398.83 0
1398.92 0
1399.00 2
1399.09 4
1399.17 7
1399.26 12
1399.34 17
1399.43 25
1399.52 35
1399.60 47
1399.69 59
1399.77 70
1399.86 79
1399.95 86
1400.03 90
1400.12 91
1400.20 92
1400.29 93
1400.38 95
1400.46 98
1400.55 102
1400.63 106
1400.72 109
1400.80 111
1400.89 112
1400.98 113
1401.06 112
1401.15 111
1401.23 109
1401.32 107
1401.41 104
1401.49 101
1401.58 96
1401.66 91
1401.75 86
1401.84 80
1401.92 75
1402.01 71
1402.09 67
1402.18 64
1402.27 61
1402.35 59
1402.44 57
1402.52 56
1402.61 57
1402.70 59
1402.78 62
1402.87 67
1402.95 71
1403.04 75
1403.13 77
1403.21 78
1403.30 75
1403.38 71
1403.47 64
1403.56 56
1403.64 48
1403.73 40
1403.81 34
1403.90 29
1403.99 27
1404.07 26
1404.16 27
1404.24 29
1404.33 33
1404.42 37
1404.50 41
1404.59 45
1404.67 49
1404.76 51
1404.85 53
1404.93 53
1405.02 53
1405.10 53
1405.19 54
1405.28 57
1405.36 62
1405.45 69
1405.53 79
1405.62 90
1405.71 102
1405.79 114
1405.88 124
1405.96 133
1406.05 140
1406.14 143
1406.22 144
1406.31 142
1406.40 138
1406.48 133
1406.57 129
1406.65 124
1406.74 121
1406.83 119
1406.91 117
1407.00 115
1407.08 112
1407.17 108
1407.26 104
1407.34 98
1407.43 92
1407.51 86
1407.60 80
1407.69 74
1407.77 67
1407.86 58
1407.95 49
1408.03 40
1408.12 30
1408.20 22
1408.29 16
1408.38 12
1408.46 12
1408.55 14
1408.63 20
1408.72 28
1408.81 39
1408.89 51
1408.98 64
1409.07 76
1409.15 86
1409.24 94
1409.32 98
1409.41 99
1409.50 97
1409.58 95
1409.67 92
1409.76 90
1409.84 89
1409.93 88
1410.01 88
1410.10 89
1410.19 90
1410.27 91
1410.36 93
1410.44 95
1410.53 98
1410.62 100
1410.70 101
1410.79 101
1410.88 100
1410.96 98
1411.05 95
1411.13 94
1411.22 93
1411.31 94
1411.39 96
1411.48 98
1411.57 100
1411.65 101
1411.74 100
1411.82 98
1411.91 95
1412.00 91
1412.08 87
1412.17 83
1412.26 81
1412.34 79
1412.43 78
1412.51 77
1412.60 76
1412.69 74
1412.77 71
1412.86 66
1412.95 59
1413.03 51
1413.12 42
1413.21 34
1413.29 28
1413.38 23
1413.46 19
1413.55 17
1413.64 15
1413.72 15
1413.81 14
1413.90 14
1413.98 15
1414.07 16
1414.15 18
1414.24 19
1414.33 20
1414.41 20
1414.50 18
1414.59 14
1414.67 9
1414.76 2
1414.85 0
1414.93 0
1415.02 0
1415.10 0
1415.19 0
1415.28 0
1415.36 0
1415.45 0
1415.54 5
1415.62 9
1415.71 12
1415.80 16
1415.88 19
1415.97 24
1416.05 29
1416.14 35
1416.23 41
1416.31 47
1416.40 52
1416.49 55
1416.57 56
1416.66 56
1416.75 54
1416.83 51
1416.92 49
1417.00 47
1417.09 46
1417.18 47
1417.26 48
1417.35 49
1417.44 49
1417.52 49
1417.61 49
1417.70 50
1417.78 52
1417.87 54
1417.96 58
1418.04 62
1418.13 66
1418.21 71
1418.30 76
1418.39 82
1418.47 88
1418.56 95
1418.65 101
1418.73 106
1418.82 108
1418.91 106
1418.99 102
1419.08 93
1419.17 82
1419.25 70
1419.34 59
1419.43 49
1419.51 43
1419.60 40
1419.69 41
1419.77 46
1419.86 53
1419.94 62
1420.03 71
1420.12 81
1420.20 89
1420.29 96
1420.38 101
1420.46 104
1420.55 105
1420.64 106
1420.72 105
1420.81 104
1420.90 103
1420.98 101
1421.07 99
1421.16 95
1421.24 90
1421.33 84
1421.42 77
1421.50 70
1421.59 63
1421.68 57
1421.76 53
1421.85 50
1421.93 49
1422.02 50
1422.11 52
1422.19 54
1422.28 58
1422.37 61
1422.45 65
1422.54 68
1422.63 70
1422.71 70
1422.80 69
1422.89 65
1422.97 61
1423.06 57
1423.15 54
1423.23 53
1423.32 53
1423.41 56
1423.49 60
1423.58 65
1423.67 71
1423.75 77
1423.84 82
1423.93 87
1424.01 91
1424.10 94
1424.19 94
1424.27 93
1424.36 89
1424.45 83
1424.53 77
1424.62 71
1424.71 66
1424.79 62
1424.88 59
1424.97 57
1425.05 56
1425.14 56
1425.23 57
1425.31 60
1425.40 65
1425.49 72
1425.57 82
1425.66 94
1425.75 106
1425.83 116
1425.92 125
1426.01 131
1426.09 134
1426.18 135
1426.27 133
1426.35 130
1426.44 126
1426.53 122
1426.61 118
1426.70 114
1426.79 110
1426.87 105
1426.96 99
1427.05 94
1427.13 88
1427.22 82
1427.31 76
1427.39 70
1427.48 66
1427.57 61
1427.65 55
1427.74 50
1427.83 45
1427.91 40
1428.00 37
1428.09 35
1428.17 35
1428.26 37
1428.35 41
1428.44 46
1428.52 50
1428.61 54
1428.70 57
1428.78 59
1428.87 59
1428.96 60
1429.04 59
1429.13 59
1429.22 59
1429.30 60
1429.39 60
1429.48 61
1429.56 62
1429.65 62
1429.74 61
1429.82 59
1429.91 57
1430.00 53
1430.08 48
1430.17 43
1430.26 37
1430.34 32
1430.43 30
1430.52 30
1430.60 32
1430.69 37
1430.78 44
1430.87 50
1430.95 56
1431.04 60
1431.13 63
1431.21 65
1431.30 68
1431.39 70
1431.47 73
1431.56 76
1431.65 78
1431.73 80
1431.82 81
1431.91 81
1431.99 80
1432.08 79
1432.17 78
1432.26 77
1432.34 77
1432.43 78
1432.52 80
1432.60 82
1432.69 86
1432.78 90
1432.86 95
1432.95 99
1433.04 103
1433.12 106
1433.21 107
1433.30 107
1433.38 104
1433.47 101
1433.56 97
1433.65 95
1433.73 93
1433.82 93
1433.91 94
1433.99 96
1434.08 98
1434.17 100
1434.25 101
1434.34 103
1434.43 105
1434.52 107
1434.60 108
1434.69 109
1434.78 109
1434.86 107
1434.95 103
1435.04 97
1435.12 91
1435.21 85
1435.30 80
1435.38 78
1435.47 77
1435.56 79
1435.65 83
1435.73 89
1435.82 94
1435.91 99
1435.99 101
1436.08 99
1436.17 95
1436.25 87
1436.34 78
1436.43 68
1436.52 60
1436.60 54
1436.69 50
1436.78 50
1436.86 51
1436.95 54
1437.04 59
1437.12 64
1437.21 69
1437.30 75
1437.39 80
1437.47 84
1437.56 87
1437.65 89
1437.73 90
1437.82 91
1437.91 92
1438.00 94
1438.08 96
1438.17 98
1438.26 100
1438.34 101
1438.43 100
1438.52 99
1438.60 96
1438.69 93
1438.78 91
1438.87 90
1438.95 91
1439.04 92
1439.13 93
1439.21 94
1439.30 95
1439.39 94
1439.48 92
1439.56 91
1439.65 90
1439.74 90
1439.82 92
1439.91 96
1440.00 100
1440.09 103
1440.17 104
1440.26 102
1440.35 99
1440.43 93
1440.52 87
1440.61 82
1440.70 77
1440.78 74
1440.87 72
1440.96 71
1441.04 70
1441.13 69
1441.22 67
1441.31 67
1441.39 68
1441.48 70
1441.57 72
1441.65 75
1441.74 77
1441.83 77
1441.92 75
1442.00 71
1442.09 64
1442.18 58
1442.26 51
1442.35 45
1442.44 41
1442.53 37
1442.61 35
1442.70 34
1442.79 34
1442.87 37
1442.96 41
1443.05 47
1443.14 54
1443.22 63
1443.31 70
1443.40 76
1443.48 80
1443.57 81
1443.66 80
1443.75 78
1443.83 75
1443.92 72
1444.01 70
1444.10 68
1444.18 66
1444.27 64
1444.36 62
1444.44 60
1444.53 58
1444.62 56
1444.71 54
1444.79 52
1444.88 51
1444.97 51
1445.06 51
1445.14 52
1445.23 53
1445.32 55
1445.40 57
1445.49 58
1445.58 59
1445.67 59
1445.75 57
1445.84 55
1445.93 52
1446.02 50
1446.10 48
1446.19 47
1446.28 47
1446.36 47
1446.45 47
1446.54 46
1446.63 44
1446.71 42
1446.80 40
1446.89 38
1446.98 36
1447.06 35
1447.15 36
1447.24 37
1447.33 39
1447.41 43
1447.50 48
1447.59 55
1447.67 64
1447.76 72
1447.85 81
1447.94 87
1448.02 91
1448.11 91
1448.20 87
1448.29 79
1448.37 69
1448.46 57
1448.55 45
1448.64 34
1448.72 25
1448.81 17
1448.90 11
1448.99 6
1449.07 2
1449.16 0
1449.25 0
1449.33 0
1449.42 0
1449.51 0
1449.60 0
1449.68 0
1449.77 0
1449.86 3
1449.95 6
1450.03 9
1450.12 10
1450.21 9
1450.30 8
1450.38 7
1450.47 8
1450.56 10
1450.65 15
1450.73 22
1450.82 31
1450.91 39
1451.00 47
1451.08 52
1451.17 55
1451.26 56
1451.35 55
1451.43 53
1451.52 51
1451.61 51
1451.70 53
1451.78 55
1451.87 57
1451.96 60
1452.05 60
1452.13 60
1452.22 57
1452.31 54
1452.40 51
1452.48 49
1452.57 49
1452.66 50
1452.75 52
1452.83 55
1452.92 58
1453.01 59
1453.10 59
1453.18 58
1453.27 56
1453.36 55
1453.45 54
1453.53 54
1453.62 54
1453.71 54
1453.80 54
1453.88 53
1453.97 50
1454.06 47
1454.15 44
1454.23 40
1454.32 37
1454.41 35
1454.50 32
1454.58 30
1454.67 28
1454.76 26
1454.85 24
1454.93 23
1455.02 21
1455.11 20
1455.20 19
1455.28 19
1455.37 18
1455.46 17
1455.55 16
1455.63 14
1455.72 13
1455.81 13
1455.90 13
1455.98 13
1456.07 14
1456.16 16
1456.25 19
1456.33 23
1456.42 27
1456.51 32
1456.60 36
1456.69 40
1456.77 42
1456.86 42
1456.95 41
1457.04 40
1457.12 38
1457.21 36
1457.30 34
1457.39 34
1457.47 33
1457.56 33
1457.65 31
1457.74 27
1457.82 22
1457.91 14
1458.00 5
1458.09 0
1458.18 0
1458.26 0
1458.35 0
1458.44 0
1458.53 0
1458.61 0
1458.70 0
1458.79 7
1458.88 15
1458.96 23
1459.05 29
1459.14 34
1459.23 38
1459.32 42
1459.40 45
1459.49 49
1459.58 52
1459.67 56
1459.75 60
1459.84 64
1459.93 68
1460.02 70
1460.10 72
1460.19 72
1460.28 72
1460.37 71
1460.46 72
1460.54 73
1460.63 77
1460.72 81
1460.81 86
1460.89 90
1460.98 92
1461.07 92
1461.16 89
1461.25 85
1461.33 79
1461.42 73
1461.51 68
1461.60 63
1461.68 59
1461.77 55
1461.86 51
1461.95 48
1462.03 45
1462.12 41
1462.21 38
1462.30 37
1462.39 36
1462.47 38
1462.56 42
1462.65 47
1462.74 54
1462.83 62
1462.91 69
1463.00 76
1463.09 81
1463.18 84
1463.26 84
1463.35 83
1463.44 80
1463.53 76
1463.62 72
1463.70 68
1463.79 63
1463.88 58
1463.97 53
1464.05 47
1464.14 40
1464.23 33
1464.32 26
1464.41 21
1464.49 18
1464.58 19
1464.67 24
1464.76 32
1464.85 41
1464.93 51
1465.02 59
1465.11 65
1465.20 69
1465.28 71
1465.37 74
1465.46 77
1465.55 83
1465.64 91
1465.72 100
1465.81 109
1465.90 117
1465.99 123
1466.08 126
1466.16 127
1466.25 125
1466.34 123
1466.43 121
1466.52 121
1466.60 122
1466.69 123
1466.78 122
1466.87 119
1466.95 113
1467.04 103
1467.13 90
1467.22 76
1467.31 62
1467.39 51
1467.48 43
1467.57 38
1467.66 37
1467.75 39
1467.83 42
1467.92 45
1468.01 49
1468.10 52
1468.19 56
1468.27 58
1468.36 61
1468.45 63
1468.54 64
1468.63 64
1468.71 63
1468.80 62
1468.89 59
1468.98 54
1469.07 49
1469.15 42
1469.24 35
1469.33 27
1469.42 20
1469.51 15
1469.59 12
1469.68 12
1469.77 15
1469.86 19
1469.95 24
1470.03 30
1470.12 34
1470.21 38
1470.30 41
1470.39 44
1470.47 46
1470.56 49
1470.65 52
1470.74 54
1470.83 56
1470.91 57
1471.00 57
1471.09 56
1471.18 56
1471.27 56
1471.35 58
1471.44 60
1471.53 63
1471.62 66
1471.71 70
1471.79 72
1471.88 72
1471.97 69
1472.06 62
1472.15 52
1472.24 38
1472.32 22
1472.41 7
1472.50 0
1472.59 0
1472.68 0
1472.76 0
1472.85 1
1472.94 15
1473.03 29
1473.12 43
1473.20 53
1473.29 60
1473.38 65
1473.47 67
1473.56 69
1473.64 71
1473.73 73
1473.82 77
1473.91 80
1474.00 83
1474.09 84
1474.17 84
1474.26 81
1474.35 77
1474.44 72
1474.53 67
1474.61 62
1474.70 58
1474.79 57
1474.88 58
1474.97 60
1475.06 62
1475.14 64
1475.23 65
1475.32 64
1475.41 62
1475.50 59
1475.58 56
1475.67 53
1475.76 52
1475.85 52
1475.94 51
1476.03 50
1476.11 48
1476.20 45
1476.29 40
1476.38 35
1476.47 29
1476.55 24
1476.64 18
1476.73 12
1476.82 5
1476.91 0
1477.00 0
1477.08 0
1477.17 0
1477.26 0
1477.35 0
1477.44 0
1477.52 0
1477.61 7
1477.70 19
1477.79 29
1477.88 37
1477.97 43
1478.05 46
1478.14 47
1478.23 46
1478.32 44
1478.41 42
1478.50 39
1478.58 37
1478.67 34
1478.76 31
1478.85 29
1478.94 27
1479.03 26
1479.11 25
1479.20 26
1479.29 28
1479.38 31
1479.47 36
1479.56 42
1479.64 47
1479.73 53
1479.82 58
1479.91 61
1480.00 63
1480.09 61
1480.17 57
1480.26 51
1480.35 42
1480.44 33
1480.53 23
1480.62 14
1480.70 6
1480.79 0
1480.88 0
1480.97 0
1481.06 0
1481.15 0
1481.23 0
1481.32 0
1481.41 0
1481.50 3
1481.59 11
1481.68 21
1481.76 32
1481.85 45
1481.94 57
1482.03 67
1482.12 74
1482.21 78
1482.29 80
1482.38 78
1482.47 75
1482.56 71
1482.65 67
1482.74 64
1482.82 62
1482.91 62
1483.00 63
1483.09 65
1483.18 65
1483.27 64
1483.35 59
1483.44 52
1483.53 41
1483.62 29
1483.71 18
1483.80 10
1483.89 7
1483.97 9
1484.06 15
1484.15 24
1484.24 33
1484.33 40
1484.42 45
1484.50 47
1484.59 46
1484.68 45
1484.77 46
1484.86 47
1484.95 51
1485.04 55
1485.12 59
1485.21 60
1485.30 59
1485.39 55
1485.48 50
1485.57 44
1485.65 38
1485.74 34
1485.83 32
1485.92 31
1486.01 32
1486.10 33
1486.19 36
1486.27 39
1486.36 42
1486.45 46
1486.54 49
1486.63 52
1486.72 53
1486.80 53
1486.89 50
1486.98 47
1487.07 44
1487.16 41
1487.25 40
1487.34 41
1487.42 43
1487.51 47
1487.60 51
1487.69 54
1487.78 57
1487.87 58
1487.96 59
1488.04 60
1488.13 61
1488.22 63
1488.31 67
1488.40 72
1488.49 78
1488.58 84
1488.66 88
1488.75 90
1488.84 88
1488.93 83
1489.02 74
1489.11 64
1489.20 53
1489.28 42
1489.37 32
1489.46 23
1489.55 16
1489.64 12
1489.73 11
1489.82 14
1489.90 22
1489.99 34
1490.08 49
1490.17 65
1490.26 82
1490.35 95
1490.44 104
1490.53 108
1490.61 108
1490.70 104
1490.79 98
1490.88 90
1490.97 82
1491.06 75
1491.15 69
1491.23 64
1491.32 59
1491.41 56
1491.50 53
1491.59 51
1491.68 48
1491.77 44
1491.85 38
1491.94 31
1492.03 22
1492.12 14
1492.21 5
1492.30 0
1492.39 0
1492.48 0
1492.56 0
1492.65 0
1492.74 0
1492.83 0
1492.92 1
1493.01 5
1493.10 8
1493.19 10
1493.27 10
1493.36 10
1493.45 9
1493.54 9
1493.63 8
1493.72 9
1493.81 10
1493.89 12
1493.98 14
1494.07 17
1494.16 20
1494.25 22
1494.34 24
1494.43 25
1494.52 26
1494.60 26
1494.69 25
1494.78 23
1494.87 20
1494.96 16
1495.05 11
1495.14 6
1495.23 2
1495.31 0
1495.40 0
1495.49 0
1495.58 0
1495.67 0
1495.76 5
1495.85 15
1495.94 27
1496.03 41
1496.11 56
1496.20 69
1496.29 79
1496.38 86
1496.47 90
1496.56 91
1496.65 89
1496.74 86
1496.82 82
1496.91 77
1497.00 71
1497.09 66
1497.18 60
1497.27 55
1497.36 51
1497.45 48
1497.54 46
1497.62 46
1497.71 45
1497.80 45
1497.89 45
1497.98 45
1498.07 44
1498.16 42
1498.25 40
1498.33 37
1498.42 35
1498.51 32
1498.60 30
1498.69 29
1498.78 28
1498.87 28
1498.96 28
1499.05 28
1499.13 28
1499.22 27
1499.31 25
1499.40 24
1499.49 24
1499.58 25
1499.67 27
1499.76 31
1499.85 35
1499.93 37
1500.02 38
1500.11 36
1500.20 32
1500.29 28
1500.38 25
1500.47 24
1500.56 26
1500.65 31
1500.73 38
1500.82 46
1500.91 54
1501.00 61
1501.09 66
1501.18 70
1501.27 73
1501.36 76
1501.45 79
1501.54 82
1501.62 85
1501.71 86
1501.80 85
1501.89 82
1501.98 77
1502.07 70
1502.16 64
1502.25 57
1502.34 52
1502.43 49
1502.51 48
1502.60 49
1502.69 52
1502.78 55
1502.87 59
1502.96 64
1503.05 68
1503.14 72
1503.23 77
1503.32 84
1503.40 93
1503.49 103
1503.58 113
1503.67 122
1503.76 128
1503.85 131
1503.94 129
1504.03 123
1504.12 115
1504.21 106
1504.29 97
1504.38 88
1504.47 80
1504.56 74
1504.65 69
1504.74 66
1504.83 63
1504.92 60
1505.01 58
1505.10 56
1505.18 54
1505.27 53
1505.36 52
1505.45 53
1505.54 55
1505.63 59
1505.72 63
1505.81 68
1505.90 72
1505.99 77
1506.08 81
1506.16 84
1506.25 88
1506.34 91
1506.43 94
1506.52 97
1506.61 100
1506.70 102
1506.79 104
1506.88 106
1506.97 107
1507.06 108
1507.14 108
1507.23 107
1507.32 106
1507.41 104
1507.50 100
1507.59 96
1507.68 91
1507.77 84
1507.86 77
1507.95 70
1508.04 62
1508.13 54
1508.21 47
1508.30 42
1508.39 37
1508.48 34
1508.57 32
1508.66 32
1508.75 32
1508.84 33
1508.93 34
1509.02 35
1509.11 34
1509.20 34
1509.28 32
1509.37 31
1509.46 29
1509.55 28
1509.64 27
1509.73 26
1509.82 26
1509.91 25
1510.00 24
1510.09 24
1510.18 24
1510.27 25
1510.35 27
1510.44 29
1510.53 30
1510.62 31
1510.71 31
1510.80 29
1510.89 26
1510.98 24
1511.07 22
1511.16 22
1511.25 25
1511.34 31
1511.43 40
1511.51 50
1511.60 60
1511.69 71
1511.78 80
1511.87 88
1511.96 94
1512.05 99
1512.14 103
1512.23 104
1512.32 104
1512.41 102
1512.50 98
1512.59 92
1512.68 83
1512.76 73
1512.85 62
1512.94 52
1513.03 41
1513.12 32
1513.21 25
1513.30 20
1513.39 18
1513.48 19
1513.57 23
1513.66 29
1513.75 37
1513.84 45
1513.93 52
1514.02 58
1514.10 61
1514.19 62
1514.28 61
1514.37 59
1514.46 56
1514.55 54
1514.64 53
1514.73 53
1514.82 54
1514.91 56
1515.00 58
1515.09 61
1515.18 62
1515.27 63
1515.36 62
1515.44 61
1515.53 59
1515.62 58
1515.71 59
1515.80 61
1515.89 63
1515.98 65
1516.07 66
1516.16 65
1516.25 62
1516.34 58
1516.43 53
1516.52 48
1516.61 44
1516.70 41
1516.79 39
1516.87 37
1516.96 36
1517.05 35
1517.14 33
1517.23 32
1517.32 32
1517.41 33
1517.50 36
1517.59 42
1517.68 51
1517.77 62
1517.86 74
1517.95 86
1518.04 96
1518.13 102
1518.22 105
1518.31 105
1518.40 101
1518.48 95
1518.57 89
1518.66 83
1518.75 77
1518.84 72
1518.93 68
1519.02 66
1519.11 64
1519.20 64
1519.29 66
1519.38 69
1519.47 73
1519.56 78
1519.65 83
1519.74 88
1519.83 91
1519.92 92
1520.01 92
1520.10 91
1520.18 90
1520.27 89
1520.36 88
1520.45 87
1520.54 84
1520.63 81
1520.72 75
1520.81 67
1520.90 57
1520.99 47
1521.08 37
1521.17 28
1521.26 22
1521.35 20
1521.44 20
1521.53 24
1521.62 29
1521.71 36
1521.80 42
1521.89 47
1521.98 50
1522.06 50
1522.15 47
1522.24 43
1522.33 39
1522.42 35
1522.51 33
1522.60 34
1522.69 36
1522.78 40
1522.87 46
1522.96 51
1523.05 55
1523.14 58
1523.23 59
1523.32 59
1523.41 56
1523.50 51
1523.59 46
1523.68 39
1523.77 32
1523.86 25
1523.95 19
1524.04 14
1524.13 9
1524.22 6
1524.30 4
1524.39 2
1524.48 1
1524.57 0
1524.66 0
1524.75 0
1524.84 0
1524.93 0
1525.02 0
1525.11 0
1525.20 4
1525.29 9
1525.38 15
1525.47 21
1525.56 25
1525.65 27
1525.74 26
1525.83 21
1525.92 15
1526.01 7
1526.10 0
1526.19 0
1526.28 0
1526.37 0
1526.46 0
1526.55 0
1526.64 0
1526.73 0
1526.82 0
1526.91 6
1526.99 13
1527.08 22
1527.17 33
1527.26 44
1527.35 55
1527.44 66
1527.53 76
1527.62 84
1527.71 89
1527.80 94
1527.89 97
1527.98 100
1528.07 104
1528.16 108
1528.25 111
1528.34 112
1528.43 110
1528.52 105
1528.61 97
1528.70 87
1528.79 78
1528.88 70
1528.97 65
1529.06 64
1529.15 65
1529.24 69
1529.33 75
1529.42 82
1529.51 88
1529.60 94
1529.69 98
1529.78 100
1529.87 101
1529.96 100
1530.05 99
1530.14 99
1530.23 101
1530.32 105
1530.41 112
1530.50 120
1530.59 129
1530.68 137
1530.76 144
1530.85 150
1530.94 152
1531.03 152
1531.12 149
1531.21 144
1531.30 137
1531.39 129
1531.48 120
1531.57 113
1531.66 107
1531.75 103
1531.84 101
1531.93 100
1532.02 100
1532.11 99
1532.20 98
1532.29 94
1532.38 88
1532.47 81
1532.56 72
1532.65 62
1532.74 54
1532.83 47
1532.92 43
1533.01 41
1533.10 42
1533.19 46
1533.28 51
1533.37 58
1533.46 66
1533.55 74
1533.64 82
1533.73 88
1533.82 93
1533.91 96
1534.00 96
1534.09 95
1534.18 91
1534.27 87
1534.36 82
1534.45 77
1534.54 74
1534.63 73
1534.72 76
1534.81 81
1534.90 88
1534.99 95
1535.08 102
1535.17 106
1535.26 106
1535.35 103
1535.44 98
1535.53 91
1535.62 84
1535.71 78
1535.80 74
1535.89 70
1535.98 67
1536.07 65
1536.16 63
1536.25 62
1536.34 61
1536.43 63
1536.52 66
1536.61 70
1536.70 75
1536.79 79
1536.88 81
1536.97 82
1537.06 81
1537.15 80
1537.24 79
1537.33 78
1537.42 78
1537.51 79
1537.60 81
1537.69 83
1537.78 87
1537.87 93
1537.96 100
1538.05 109
1538.14 119
1538.23 129
1538.32 138
1538.41 146
1538.50 153
1538.59 157
1538.68 161
1538.77 165
1538.86 168
1538.95 171
1539.04 174
1539.13 176
1539.22 177
1539.31 176
1539.40 173
1539.49 169
1539.58 164
1539.67 158
1539.76 153
1539.85 147
1539.94 141
1540.03 135
1540.12 127
1540.21 119
1540.30 111
1540.39 104
1540.48 98
1540.57 95
1540.66 94
1540.75 96
1540.84 100
1540.93 106
1541.02 112
1541.11 120
1541.20 126
1541.29 130
1541.38 133
1541.47 132
1541.56 127
1541.65 120
1541.74 108
1541.83 94
1541.92 78
1542.01 61
1542.10 45
1542.19 31
1542.28 20
1542.37 13
1542.46 11
1542.55 11
1542.64 14
1542.73 17
1542.82 20
1542.91 22
1543.00 22
1543.09 21
1543.18 20
1543.27 22
1543.37 25
1543.46 32
1543.55 41
1543.64 51
1543.73 61
1543.82 70
1543.91 75
1544.00 77
1544.09 76
1544.18 72
1544.27 68
1544.36 64
1544.45 60
1544.54 58
1544.63 56
1544.72 55
1544.81 54
1544.90 52
1544.99 49
1545.08 46
1545.17 42
1545.26 38
1545.35 36
1545.44 34
1545.53 34
1545.62 35
1545.71 38
1545.80 42
1545.89 45
1545.98 49
1546.07 52
1546.16 53
1546.25 53
1546.34 52
1546.43 49
1546.52 46
1546.61 43
1546.70 40
1546.79 38
1546.88 37
1546.97 36
1547.06 37
1547.16 38
1547.25 39
1547.34 39
1547.43 38
1547.52 36
1547.61 32
1547.70 27
1547.79 21
1547.88 15
1547.97 8
1548.06 2
1548.15 0
1548.24 0
1548.33 0
1548.42 0
1548.51 0
1548.60 0
1548.69 0
1548.78 0
1548.87 1
1548.96 4
1549.05 8
1549.14 11
1549.23 15
1549.32 19
1549.41 24
1549.50 29
1549.59 35
1549.68 39
1549.77 43
1549.87 45
1549.96 44
1550.05 43
1550.14 40
1550.23 38
1550.32 39
1550.41 42
1550.50 48
1550.59 57
1550.68 67
1550.77 78
1550.86 88
1550.95 96
1551.04 102
1551.13 106
1551.22 108
1551.31 108
1551.40 106
1551.49 104
1551.58 101
1551.67 97
1551.76 94
1551.85 90
1551.94 88
1552.04 87
1552.13 87
1552.22 88
1552.31 90
1552.40 93
1552.49 96
1552.58 99
1552.67 101
1552.76 104
1552.85 107
1552.94 110
1553.03 112
1553.12 113
1553.21 111
1553.30 108
1553.39 102
1553.48 96
1553.57 91
1553.66 88
1553.75 88
1553.84 92
1553.93 100
1554.03 110
1554.12 120
1554.21 129
1554.30 135
1554.39 139
1554.48 140
1554.57 138
1554.66 134
1554.75 130
1554.84 126
1554.93 121
1555.02 116
1555.11 112
1555.20 106
1555.29 101
1555.38 96
1555.47 91
1555.56 88
1555.65 88
1555.75 91
1555.84 98
1555.93 108
1556.02 120
1556.11 132
1556.20 142
1556.29 149
1556.38 153
1556.47 153
1556.56 149
1556.65 145
1556.74 141
1556.83 137
1556.92 136
1557.01 136
1557.10 138
1557.19 141
1557.28 144
1557.38 147
1557.47 148
1557.56 147
1557.65 144
1557.74 138
1557.83 131
1557.92 121
1558.01 111
1558.10 100
1558.19 91
1558.28 85
1558.37 82
1558.46 82
1558.55 84
1558.64 88
1558.73 91
1558.83 93
1558.92 93
1559.01 92
1559.10 90
1559.19 88
1559.28 87
1559.37 87
1559.46 89
1559.55 91
1559.64 94
1559.73 98
1559.82 101
1559.91 103
1560.00 105
1560.09 105
1560.19 103
1560.28 100
1560.37 94
1560.46 88
1560.55 81
1560.64 75
1560.73 71
1560.82 70
1560.91 71
1561.00 74
1561.09 79
1561.18 84
1561.27 89
1561.36 94
1561.45 98
1561.55 103
1561.64 110
1561.73 117
1561.82 125
1561.91 132
1562.00 138
1562.09 141
1562.18 139
1562.27 132
1562.36 120
1562.45 105
1562.54 88
1562.63 72
1562.73 57
1562.82 47
1562.91 42
1563.00 43
1563.09 48
1563.18 56
1563.27 67
1563.36 78
1563.45 89
1563.54 98
1563.63 106
1563.72 111
1563.81 115
1563.91 116
1564.00 114
1564.09 109
1564.18 101
1564.27 89
1564.36 74
1564.45 57
1564.54 39
1564.63 22
1564.72 8
1564.81 0
1564.90 0
1564.99 0
1565.09 0
1565.18 0
1565.27 9
1565.36 18
1565.45 28
1565.54 36
1565.63 43
1565.72 47
1565.81 51
1565.90 52
1565.99 53
1566.08 53
1566.18 52
1566.27 51
1566.36 50
1566.45 48
1566.54 46
1566.63 43
1566.72 41
1566.81 39
1566.90 39
1566.99 40
1567.08 44
1567.17 49
1567.27 56
1567.36 63
1567.45 71
1567.54 79
1567.63 86
1567.72 92
1567.81 97
1567.90 100
1567.99 102
1568.08 103
1568.17 102
1568.27 100
1568.36 99
1568.45 99
1568.54 101
1568.63 104
1568.72 107
1568.81 108
1568.90 107
1568.99 102
1569.08 92
1569.17 80
1569.27 66
1569.36 53
1569.45 40
1569.54 30
1569.63 22
1569.72 17
1569.81 14
1569.90 13
1569.99 14
1570.08 16
1570.18 20
1570.27 23
1570.36 25
1570.45 25
1570.54 20
1570.63 12
1570.72 0
1570.81 0
1570.90 0
1570.99 0
1571.09 0
1571.18 0
1571.27 0
1571.36 0
1571.45 20
1571.54 42
1571.63 63
1571.72 82
1571.81 96
1571.90 104
1572.00 106
1572.09 103
1572.18 95
1572.27 84
1572.36 72
1572.45 59
1572.54 48
1572.63 39
1572.72 33
1572.81 30
1572.91 30
1573.00 30
1573.09 31
1573.18 32
1573.27 31
1573.36 30
1573.45 27
1573.54 25
1573.63 23
1573.73 21
1573.82 19
1573.91 17
1574.00 13
1574.09 9
1574.18 3
1574.27 0
1574.36 0
1574.45 0
1574.54 0
1574.64 0
1574.73 0
1574.82 1
1574.91 7
1575.00 12
1575.09 16
1575.18 18
1575.27 19
1575.36 20
1575.46 22
1575.55 26
1575.64 33
1575.73 42
1575.82 53
1575.91 65
1576.00 75
1576.09 83
1576.18 88
1576.28 90
1576.37 90
1576.46 89
1576.55 88
1576.64 87
1576.73 89
1576.82 92
1576.91 97
1577.01 104
1577.10 113
1577.19 121
1577.28 130
1577.37 138
1577.46 144
1577.55 151
1577.64 157
1577.73 164
1577.83 170
1577.92 177
1578.01 182
1578.10 185
1578.19 186
1578.28 182
1578.37 176
1578.46 166
1578.56 155
1578.65 143
1578.74 131
1578.83 120
1578.92 110
1579.01 101
1579.10 95
1579.19 90
1579.29 88
1579.38 89
1579.47 91
1579.56 94
1579.65 98
1579.74 101
1579.83 102
1579.92 102
1580.01 100
1580.11 98
1580.20 97
1580.29 96
1580.38 97
1580.47 99
1580.56 102
1580.65 104
1580.75 105
1580.84 104
1580.93 102
1581.02 100
1581.11 97
1581.20 96
1581.29 96
1581.38 98
1581.48 102
1581.57 107
1581.66 112
1581.75 118
1581.84 123
1581.93 127
1582.02 132
1582.11 136
1582.21 141
1582.30 145
1582.39 148
1582.48 150
1582.57 150
1582.66 149
1582.75 145
1582.84 140
1582.94 133
1583.03 126
1583.12 117
1583.21 109
1583.30 99
1583.39 90
1583.48 79
1583.58 69
1583.67 61
1583.76 54
1583.85 50
1583.94 50
1584.03 53
1584.12 57
1584.22 62
1584.31 66
1584.40 66
1584.49 64
1584.58 60
1584.67 54
1584.76 50
1584.85 49
1584.95 52
1585.04 58
1585.13 68
1585.22 79
1585.31 88
1585.40 94
1585.49 94
1585.59 89
1585.68 79
1585.77 67
1585.86 56
1585.95 48
1586.04 45
1586.13 48
1586.23 55
1586.32 65
1586.41 74
1586.50 81
1586.59 85
1586.68 84
1586.77 79
1586.87 71
1586.96 63
1587.05 56
1587.14 52
1587.23 50
1587.32 52
1587.41 56
1587.51 61
1587.60 66
1587.69 70
1587.78 70
1587.87 67
1587.96 60
1588.06 51
1588.15 40
1588.24 30
1588.33 22
1588.42 17
1588.51 16
1588.60 18
1588.70 23
1588.79 29
1588.88 34
1588.97 37
1589.06 38
1589.15 38
1589.24 36
1589.34 34
1589.43 33
1589.52 34
1589.61 35
1589.70 37
1589.79 41
1589.89 45
1589.98 50
1590.07 55
1590.16 61
1590.25 68
1590.34 75
1590.43 82
1590.53 88
1590.62 92
1590.71 93
1590.80 90
1590.89 84
1590.98 76
1591.08 66
1591.17 56
1591.26 48
1591.35 43
1591.44 40
1591.53 39
1591.62 40
1591.72 44
1591.81 49
1591.90 55
1591.99 63
1592.08 72
1592.17 80
1592.27 86
1592.36 90
1592.45 89
1592.54 86
1592.63 80
1592.72 72
1592.82 64
1592.91 57
1593.00 52
1593.09 49
1593.18 47
1593.27 48
1593.37 48
1593.46 48
1593.55 46
1593.64 41
1593.73 34
1593.82 24
1593.92 12
1594.01 1
1594.10 0
1594.19 0
1594.28 0
1594.37 0
1594.47 0
1594.56 1
1594.65 8
1594.74 14
1594.83 16
1594.92 16
1595.02 14
1595.11 10
1595.20 6
1595.29 3
1595.38 0
1595.47 0
1595.57 0
1595.66 0
1595.75 0
1595.84 1
1595.93 4
1596.02 8
1596.12 12
1596.21 15
1596.30 16
1596.39 14
1596.48 9
1596.57 2
1596.67 0
1596.76 0
1596.85 0
1596.94 0
1597.03 0
1597.12 0
1597.22 0
1597.31 13
1597.40 25
1597.49 36
1597.58 44
1597.68 47
1597.77 47
1597.86 44
1597.95 38
1598.04 32
1598.13 27
1598.23 24
1598.32 23
1598.41 27
1598.50 35
1598.59 46
1598.68 59
1598.78 74
1598.87 88
1598.96 99
1599.05 106
1599.14 109
1599.24 109
1599.33 104
1599.42 97
1599.51 88
1599.60 78
1599.69 67
1599.79 57
1599.88 48
1599.97 41
1600.06 36
1600.15 35
1600.25 36
1600.34 39
1600.43 44
1600.52 50
1600.61 57
1600.70 62
1600.80 68
1600.89 73
1600.98 78
1601.07 82
1601.16 86
1601.26 89
1601.35 91
1601.44 90
1601.53 88
1601.62 84
1601.72 80
1601.81 76
1601.90 73
1601.99 73
1602.08 76
1602.17 81
1602.27 88
1602.36 95
1602.45 102
1602.54 108
1602.63 111
1602.73 112
1602.82 110
1602.91 106
1603.00 101
1603.09 94
1603.19 87
1603.28 79
1603.37 72
1603.46 66
1603.55 62
1603.64 59
1603.74 58
1603.83 60
1603.92 64
1604.01 70
1604.10 75
1604.20 80
1604.29 82
1604.38 81
1604.47 77
1604.56 71
1604.66 65
1604.75 61
1604.84 60
1604.93 63
1605.02 70
1605.12 79
1605.21 89
1605.30 98
1605.39 103
1605.48 105
1605.58 104
1605.67 102
1605.76 99
1605.85 98
1605.94 99
1606.04 101
1606.13 104
1606.22 106
1606.31 106
1606.40 104
1606.50 99
1606.59 92
1606.68 84
1606.77 75
1606.86 67
1606.96 61
1607.05 57
1607.14 57
1607.23 58
1607.32 61
1607.42 64
1607.51 66
1607.60 67
1607.69 66
1607.78 64
1607.88 61
1607.97 57
1608.06 52
1608.15 46
1608.24 40
1608.34 33
1608.43 26
1608.52 21
1608.61 19
1608.71 20
1608.80 26
1608.89 35
1608.98 48
1609.07 61
1609.17 75
1609.26 86
1609.35 93
1609.44 96
1609.53 94
1609.63 89
1609.72 81
1609.81 71
1609.90 62
1609.99 53
1610.09 47
1610.18 43
1610.27 41
1610.36 40
1610.45 40
1610.55 40
1610.64 39
1610.73 38
1610.82 35
1610.92 33
1611.01 32
1611.10 33
1611.19 36
1611.28 42
1611.38 50
1611.47 60
1611.56 71
1611.65 82
1611.74 92
1611.84 101
1611.93 109
1612.02 116
1612.11 121
1612.21 126
1612.30 130
1612.39 134
1612.48 138
1612.57 141
1612.67 142
1612.76 141
1612.85 138
1612.94 132
1613.04 123
1613.13 111
1613.22 98
1613.31 84
1613.40 71
1613.50 59
1613.59 49
1613.68 42
1613.77 37
1613.87 35
1613.96 35
1614.05 38
1614.14 42
1614.23 47
1614.33 54
1614.42 60
1614.51 66
1614.60 72
1614.70 76
1614.79 79
1614.88 81
1614.97 79
1615.06 76
1615.16 69
1615.25 59
1615.34 48
1615.43 35
1615.53 23
1615.62 13
1615.71 7
1615.80 5
1615.89 8
1615.99 15
1616.08 24
1616.17 33
1616.26 41
1616.36 47
1616.45 49
1616.54 49
1616.63 47
1616.73 45
1616.82 43
1616.91 43
1617.00 45
1617.09 46
1617.19 48
1617.28 47
1617.37 45
1617.46 42
1617.56 38
1617.65 35
1617.74 34
1617.83 34
1617.93 36
1618.02 39
1618.11 43
1618.20 47
1618.29 51
1618.39 57
1618.48 64
1618.57 73
1618.66 84
1618.76 95
1618.85 105
1618.94 112
1619.03 116
1619.13 116
1619.22 112
1619.31 105
1619.40 97
1619.50 89
1619.59 82
1619.68 77
1619.77 74
1619.87 72
1619.96 71
1620.05 70
1620.14 70
1620.23 70
1620.33 71
1620.42 73
1620.51 77
1620.60 83
1620.70 89
1620.79 96
1620.88 101
1620.97 106
1621.07 109
1621.16 111
1621.25 112
1621.34 111
1621.44 109
1621.53 105
1621.62 99
1621.71 92
1621.81 84
1621.90 75
1621.99 68
1622.08 61
1622.18 57
1622.27 56
1622.36 56
1622.45 58
1622.55 60
1622.64 62
1622.73 64
1622.82 65
1622.92 66
1623.01 67
1623.10 66
1623.19 64
1623.29 61
1623.38 55
1623.47 46
1623.56 37
1623.66 27
1623.75 18
1623.84 10
1623.93 5
1624.03 2
1624.12 1
1624.21 2
1624.30 5
1624.40 12
1624.49 21
1624.58 32
1624.67 45
1624.77 58
1624.86 70
1624.95 79
1625.04 86
1625.14 90
1625.23 92
1625.32 92
1625.41 91
1625.51 88
1625.60 85
1625.69 80
1625.78 76
1625.88 72
1625.97 68
1626.06 66
1626.15 64
1626.25 63
1626.34 62
1626.43 62
1626.52 62
1626.62 62
1626.71 64
1626.80 67
1626.89 71
1626.99 76
1627.08 81
1627.17 85
1627.26 87
1627.36 87
1627.45 84
1627.54 80
1627.64 75
1627.73 71
1627.82 69
1627.91 70
1628.01 74
1628.10 81
1628.19 88
1628.28 96
1628.38 101
1628.47 102
1628.56 100
1628.65 93
1628.75 84
1628.84 72
1628.93 61
1629.02 50
1629.12 42
1629.21 35
1629.30 31
1629.40 29
1629.49 29
1629.58 30
1629.67 32
1629.77 35
1629.86 39
1629.95 42
1630.04 46
1630.14 49
1630.23 52
1630.32 57
1630.41 62
1630.51 68
1630.60 75
1630.69 81
1630.79 85
1630.88 86
1630.97 84
1631.06 80
1631.16 75
1631.25 70
1631.34 66
1631.43 64
1631.53 64
1631.62 66
1631.71 70
1631.81 74
1631.90 76
1631.99 77
1632.08 75
1632.18 71
1632.27 63
1632.36 54
1632.45 42
1632.55 30
1632.64 18
1632.73 7
1632.83 0
1632.92 0
1633.01 0
1633.10 0
1633.20 0
1633.29 0
1633.38 0
1633.48 0
1633.57 0
1633.66 10
1633.75 21
1633.85 30
1633.94 36
1634.03 38
1634.12 36
1634.22 30
1634.31 21
1634.40 11
1634.50 2
1634.59 0
1634.68 0
1634.77 0
1634.87 0
1634.96 0
1635.05 0
1635.15 0
1635.24 3
1635.33 11
1635.42 21
1635.52 30
1635.61 39
1635.70 46
1635.80 50
1635.89 49
1635.98 46
1636.07 40
1636.17 33
1636.26 26
1636.35 22
1636.45 19
1636.54 19
1636.63 20
1636.72 22
1636.82 26
1636.91 30
1637.00 37
1637.10 46
1637.19 56
1637.28 68
1637.37 79
1637.47 88
1637.56 93
1637.65 93
1637.75 89
1637.84 82
1637.93 75
1638.02 68
1638.12 64
1638.21 62
1638.30 62
1638.40 64
1638.49 65
1638.58 66
1638.68 66
1638.77 64
1638.86 62
1638.95 58
1639.05 55
1639.14 51
1639.23 47
1639.33 44
1639.42 41
1639.51 39
1639.60 38
1639.70 37
1639.79 37
1639.88 36
1639.98 36
1640.07 35
1640.16 33
1640.26 32
1640.35 31
1640.44 31
1640.53 32
1640.63 35
1640.72 40
1640.81 45
1640.91 52
1641.00 58
1641.09 64
1641.18 69
1641.28 72
1641.37 75
1641.46 77
1641.56 80
1641.65 83
1641.74 87
1641.84 91
1641.93 96
1642.02 102
1642.12 108
1642.21 113
1642.30 116
1642.39 116
1642.49 111
1642.58 100
1642.67 83
1642.77 62
1642.86 39
1642.95 16
1643.05 0
1643.14 0
1643.23 0
1643.32 0
1643.42 0
1643.51 0
1643.60 0
1643.70 0
1643.79 4
1643.88 13
1643.98 21
1644.07 28
1644.16 34
1644.26 39
1644.35 43
1644.44 47
1644.53 49
1644.63 50
1644.72 49
1644.81 48
1644.91 46
1645.00 45
1645.09 45
1645.19 47
1645.28 51
1645.37 55
1645.47 60
1645.56 62
1645.65 61
1645.75 57
1645.84 50
1645.93 42
1646.02 35
1646.12 31
1646.21 32
1646.30 36
1646.40 43
1646.49 50
1646.58 57
1646.68 61
1646.77 61
1646.86 59
1646.96 56
1647.05 53
1647.14 51
1647.24 52
1647.33 55
1647.42 60
1647.51 67
1647.61 74
1647.70 81
1647.79 87
1647.89 92
1647.98 96
1648.07 97
1648.17 96
1648.26 92
1648.35 88
1648.45 83
1648.54 79
1648.63 78
1648.73 80
1648.82 85
1648.91 93
1649.01 102
1649.10 110
1649.19 116
1649.29 119
1649.38 118
1649.47 114
1649.57 108
1649.66 102
1649.75 98
1649.85 96
1649.94 98
1650.03 104
1650.12 112
1650.22 121
1650.31 130
1650.40 138
1650.50 144
1650.59 149
1650.68 153
1650.78 157
1650.87 162
1650.96 167
1651.06 173
1651.15 179
1651.24 185
1651.34 189
1651.43 192
1651.52 194
1651.62 195
1651.71 195
1651.80 194
1651.90 193
1651.99 190
1652.08 185
1652.18 178
1652.27 168
1652.36 155
1652.46 142
1652.55 128
1652.64 116
1652.74 106
1652.83 100
1652.92 97
1653.02 98
1653.11 102
1653.20 107
1653.30 113
1653.39 119
1653.48 125
1653.58 131
1653.67 137
1653.76 143
1653.86 150
1653.95 156
1654.04 162
1654.14 167
1654.23 171
1654.32 174
1654.42 175
1654.51 174
1654.60 169
1654.70 162
1654.79 152
1654.88 140
1654.98 126
1655.07 114
1655.16 102
1655.26 93
1655.35 86
1655.44 81
1655.54 77
1655.63 72
1655.72 67
1655.82 59
1655.91 50
1656.00 40
1656.10 29
1656.19 20
1656.29 14
1656.38 10
1656.47 10
1656.57 13
1656.66 18
1656.75 25
1656.85 33
1656.94 41
1657.03 47
1657.13 51
1657.22 51
1657.31 48
1657.41 42
1657.50 33
1657.59 23
1657.69 13
1657.78 4
1657.87 0
1657.97 0
1658.06 0
1658.15 0
1658.25 1
1658.34 4
1658.43 6
1658.53 6
1658.62 4
1658.72 1
1658.81 0
1658.90 0
1659.00 0
1659.09 0
1659.18 4
1659.28 11
1659.37 19
1659.46 27
1659.56 35
1659.65 44
1659.74 54
1659.84 63
1659.93 72
1660.02 80
1660.12 88
1660.21 93
1660.30 98
1660.40 103
1660.49 109
1660.59 116
1660.68 124
1660.77 132
1660.87 138
1660.96 141
1661.05 140
1661.15 135
1661.24 128
1661.33 122
1661.43 117
1661.52 116
1661.61 119
1661.71 125
1661.80 134
1661.90 143
1661.99 152
1662.08 158
1662.18 162
1662.27 164
1662.36 163
1662.46 162
1662.55 160
1662.64 158
1662.74 156
1662.83 154
1662.92 151
1663.02 148
1663.11 144
1663.21 140
1663.30 137
1663.39 134
1663.49 132
1663.58 131
1663.67 129
1663.77 126
1663.86 121
1663.95 112
1664.05 101
1664.14 87
1664.24 73
1664.33 58
1664.42 45
1664.52 36
1664.61 29
1664.70 27
1664.80 27
1664.89 29
1664.98 34
1665.08 39
1665.17 44
1665.27 49
1665.36 52
1665.45 54
1665.55 53
1665.64 51
1665.73 48
1665.83 45
1665.92 45
1666.02 47
1666.11 51
1666.20 58
1666.30 65
1666.39 73
1666.48 79
1666.58 83
1666.67 86
1666.77 89
1666.86 91
1666.95 93
1667.05 94
1667.14 93
1667.23 90
1667.33 84
1667.42 76
1667.51 67
1667.61 58
1667.70 49
1667.80 42
1667.89 37
1667.98 33
1668.08 30
1668.17 28
1668.26 26
1668.36 25
1668.45 24
1668.55 24
1668.64 25
1668.73 29
1668.83 35
1668.92 44
1669.02 54
1669.11 66
1669.20 78
1669.30 89
1669.39 98
1669.48 105
1669.58 110
1669.67 113
1669.77 117
1669.86 121
1669.95 127
1670.05 135
1670.14 144
1670.23 153
1670.33 160
1670.42 165
1670.52 166
1670.61 163
1670.70 156
1670.80 146
1670.89 134
1670.99 122
1671.08 112
1671.17 103
1671.27 97
1671.36 92
1671.45 87
1671.55 83
1671.64 77
1671.74 70
1671.83 61
1671.92 50
1672.02 39
1672.11 28
1672.21 19
1672.30 12
1672.39 10
1672.49 12
1672.58 18
1672.67 26
1672.77 36
1672.86 46
1672.96 55
1673.05 62
1673.14 68
1673.24 74
1673.33 81
1673.43 89
1673.52 99
1673.61 111
1673.71 123
1673.80 135
1673.90 145
1673.99 152
1674.08 155
1674.18 155
1674.27 152
1674.36 147
1674.46 140
1674.55 133
1674.65 126
1674.74 119
1674.83 111
1674.93 102
1675.02 91
1675.12 78
1675.21 64
1675.30 49
1675.40 34
1675.49 20
1675.59 8
1675.68 0
1675.77 0
1675.87 0
1675.96 0
1676.06 0
1676.15 0
1676.24 0
1676.34 0
1676.43 0
1676.53 9
1676.62 22
1676.71 35
1676.81 48
1676.90 60
1677.00 71
1677.09 80
1677.18 88
1677.28 93
1677.37 98
1677.47 101
1677.56 102
1677.65 103
1677.75 101
1677.84 99
1677.94 96
1678.03 92
1678.12 88
1678.22 85
1678.31 82
1678.41 82
1678.50 82
1678.59 84
1678.69 86
1678.78 88
1678.88 90
1678.97 91
1679.06 91
1679.16 90
1679.25 89
1679.35 86
1679.44 83
1679.54 79
1679.63 74
1679.72 69
1679.82 65
1679.91 60
1680.01 55
1680.10 50
1680.19 45
1680.29 41
1680.38 36
1680.48 32
1680.57 28
1680.66 24
1680.76 22
1680.85 20
1680.95 19
1681.04 19
1681.13 20
1681.23 24
1681.32 30
1681.42 37
1681.51 46
1681.61 55
1681.70 63
1681.79 69
1681.89 75
1681.98 79
1682.08 82
1682.17 87
1682.26 93
1682.36 100
1682.45 108
1682.55 116
1682.64 123
1682.74 127
1682.83 127
1682.92 123
1683.02 116
1683.11 107
1683.21 96
1683.30 87
1683.39 78
1683.49 72
1683.58 68
1683.68 66
1683.77 68
1683.87 74
1683.96 85
1684.05 100
1684.15 118
1684.24 138
1684.34 158
1684.43 176
1684.52 191
1684.62 203
1684.71 211
1684.81 217
1684.90 221
1685.00 225
1685.09 228
1685.18 230
1685.28 231
1685.37 230
1685.47 226
1685.56 220
1685.66 212
1685.75 203
1685.84 194
1685.94 185
1686.03 177
1686.13 171
1686.22 167
1686.32 166
1686.41 166
1686.50 167
1686.60 168
1686.69 169
1686.79 169
1686.88 167
1686.98 163
1687.07 159
1687.16 156
1687.26 154
1687.35 153
1687.45 155
1687.54 159
1687.64 165
1687.73 170
1687.82 175
1687.92 178
1688.01 180
1688.11 181
1688.20 182
1688.30 183
1688.39 186
1688.48 192
1688.58 198
1688.67 205
1688.77 211
1688.86 215
1688.96 215
1689.05 213
1689.14 209
1689.24 203
1689.33 196
1689.43 187
1689.52 178
1689.62 167
1689.71 155
1689.81 143
1689.90 132
1689.99 122
1690.09 113
1690.18 104
1690.28 94
1690.37 82
1690.47 68
1690.56 52
1690.65 36
1690.75 22
1690.84 10
1690.94 3
1691.03 0
1691.13 0
1691.22 0
1691.32 0
1691.41 0
1691.50 0
1691.60 0
1691.69 0
1691.79 0
1691.88 0
1691.98 9
1692.07 20
1692.17 32
1692.26 44
1692.35 56
1692.45 66
1692.54 76
1692.64 83
1692.73 89
1692.83 93
1692.92 97
1693.02 100
1693.11 103
1693.20 108
1693.30 114
1693.39 122
1693.49 130
1693.58 137
1693.68 142
1693.77 143
1693.87 140
1693.96 132
1694.05 121
1694.15 108
1694.24 94
1694.34 80
1694.43 69
1694.53 60
1694.62 54
1694.72 51
1694.81 49
1694.90 46
1695.00 44
1695.09 39
1695.19 34
1695.28 28
1695.38 24
1695.47 22
1695.57 24
1695.66 29
1695.76 37
1695.85 46
1695.94 56
1696.04 64
1696.13 71
1696.23 75
1696.32 79
1696.42 82
1696.51 83
1696.61 85
1696.70 86
1696.80 86
1696.89 85
1696.98 83
1697.08 81
1697.17 79
1697.27 77
1697.36 76
1697.46 77
1697.55 79
1697.65 83
1697.74 89
1697.84 96
1697.93 104
1698.02 110
1698.12 114
1698.21 114
1698.31 109
1698.40 100
1698.50 87
1698.59 72
1698.69 58
1698.78 47
1698.88 41
1698.97 41
1699.07 45
1699.16 52
1699.25 61
1699.35 69
1699.44 76
1699.54 82
1699.63 87
1699.73 93
1699.82 99
1699.92 108
1700.01 117
1700.11 126
1700.20 135
1700.30 140
1700.39 144
1700.49 145
1700.58 146
1700.67 148
1700.77 153
1700.86 162
1700.96 175
1701.05 190
1701.15 206
1701.24 219
1701.34 227
1701.43 230
1701.53 227
1701.62 220
1701.72 212
1701.81 204
1701.91 199
1702.00 195
1702.09 194
1702.19 193
1702.28 191
1702.38 187
1702.47 181
1702.57 173
1702.66 163
1702.76 152
1702.85 141
1702.95 130
1703.04 120
1703.14 112
1703.23 107
1703.33 104
1703.42 104
1703.52 106
1703.61 111
1703.71 117
1703.80 123
1703.89 130
1703.99 135
1704.08 140
1704.18 143
1704.27 145
1704.37 144
1704.46 142
1704.56 138
1704.65 131
1704.75 123
1704.84 113
1704.94 103
1705.03 92
1705.13 82
1705.22 72
1705.32 62
1705.41 52
1705.51 44
1705.60 36
1705.70 31
1705.79 29
1705.89 28
1705.98 30
1706.07 34
1706.17 37
1706.26 39
1706.36 38
1706.45 35
1706.55 31
1706.64 25
1706.74 20
1706.83 16
1706.93 14
1707.02 16
1707.12 22
1707.21 30
1707.31 41
1707.40 54
1707.50 67
1707.59 81
1707.69 92
1707.78 100
1707.88 105
1707.97 105
1708.07 102
1708.16 97
1708.26 90
1708.35 84
1708.45 79
1708.54 76
1708.64 75
1708.73 75
1708.83 78
1708.92 81
1709.02 86
1709.11 92
1709.21 99
1709.30 104
1709.39 107
1709.49 108
1709.58 106
1709.68 102
1709.77 96
1709.87 89
1709.96 83
1710.06 77
1710.15 70
1710.25 63
1710.34 55
1710.44 47
1710.53 38
1710.63 32
1710.72 30
1710.82 33
1710.91 41
1711.01 53
1711.10 65
1711.20 75
1711.29 80
1711.39 81
1711.48 77
1711.58 71
1711.67 66
1711.77 64
1711.86 66
1711.96 71
1712.05 79
1712.15 88
1712.24 96
1712.34 102
1712.43 107
1712.53 111
1712.62 114
1712.72 117
1712.81 118
1712.91 119
1713.00 119
1713.10 118
1713.19 116
1713.29 113
1713.38 111
1713.48 108
1713.57 104
1713.67 100
1713.76 95
1713.86 87
1713.95 78
1714.05 68
1714.14 58
1714.24 49
1714.33 41
1714.43 35
1714.52 30
1714.62 25
1714.71 21
1714.81 18
1714.90 16
1715.00 16
1715.09 17
1715.19 21
1715.28 26
1715.38 32
1715.47 37
1715.57 43
1715.66 48
1715.76 53
1715.85 59
1715.95 66
1716.04 74
1716.14 82
1716.24 90
1716.33 97
1716.43 103
1716.52 109
1716.62 112
1716.71 115
1716.81 116
1716.90 115
1717.00 112
1717.09 107
1717.19 101
1717.28 93
1717.38 84
1717.47 75
1717.57 68
1717.66 65
1717.76 65
1717.85 70
1717.95 79
1718.04 90
1718.14 103
1718.23 115
1718.33 125
1718.42 131
1718.52 134
1718.61 136
1718.71 137
1718.80 139
1718.90 144
1718.99 150
1719.09 159
1719.18 168
1719.28 177
1719.37 184
1719.47 188
1719.57 189
1719.66 187
1719.76 180
1719.85 170
1719.95 158
1720.04 143
1720.14 128
1720.23 114
1720.33 102
1720.42 93
1720.52 87
1720.61 83
1720.71 80
1720.80 78
1720.90 75
1720.99 71
1721.09 67
1721.18 64
1721.28 61
1721.37 59
1721.47 59
1721.56 58
1721.66 57
1721.76 55
1721.85 51
1721.95 47
1722.04 43
1722.14 39
1722.23 37
1722.33 38
1722.42 40
1722.52 45
1722.61 52
1722.71 61
1722.80 70
1722.90 80
1722.99 90
1723.09 98
1723.18 105
1723.28 111
1723.37 114
1723.47 116
1723.57 115
1723.66 114
1723.76 112
1723.85 110
1723.95 109
1724.04 108
1724.14 107
1724.23 107
1724.33 105
1724.42 102
1724.52 98
1724.61 93
1724.71 88
1724.80 83
1724.90 78
1725.00 75
1725.09 72
1725.19 69
1725.28 67
1725.38 66
1725.47 64
1725.57 63
1725.66 62
1725.76 59
1725.85 55
1725.95 51
1726.04 46
1726.14 41
1726.23 38
1726.33 36
1726.43 36
1726.52 38
1726.62 41
1726.71 44
1726.81 46
1726.90 48
1727.00 50
1727.09 52
1727.19 55
1727.28 59
1727.38 63
1727.48 68
1727.57 72
1727.67 75
1727.76 77
1727.86 78
1727.95 79
1728.05 81
1728.14 84
1728.24 88
1728.33 93
1728.43 97
1728.52 101
1728.62 104
1728.72 106
1728.81 106
1728.91 104
1729.00 102
1729.10 100
1729.19 97
1729.29 93
1729.38 89
1729.48 85
1729.57 81
1729.67 77
1729.77 73
1729.86 70
1729.96 67
1730.05 63
1730.15 59
1730.24 56
1730.34 53
1730.43 50
1730.53 50
1730.63 51
1730.72 55
1730.82 60
1730.91 65
1731.01 69
1731.10 72
1731.20 73
1731.29 72
1731.39 68
1731.48 62
1731.58 53
1731.68 44
1731.77 34
1731.87 24
1731.96 14
1732.06 6
1732.15 0
1732.25 0
1732.34 0
1732.44 0
1732.54 0
1732.63 0
1732.73 0
1732.82 0
1732.92 1
1733.01 11
1733.11 20
1733.20 27
1733.30 30
1733.40 31
1733.49 28
1733.59 25
1733.68 21
1733.78 18
1733.87 18
1733.97 20
1734.06 24
1734.16 30
1734.26 37
1734.35 45
1734.45 51
1734.54 57
1734.64 61
1734.73 64
1734.83 66
1734.92 68
1735.02 70
1735.12 73
1735.21 77
1735.31 81
1735.40 85
1735.50 86
1735.59 84
1735.69 77
1735.79 66
1735.88 53
1735.98 40
1736.07 29
1736.17 21
1736.26 18
1736.36 20
1736.46 24
1736.55 30
1736.65 37
1736.74 42
1736.84 46
1736.93 48
1737.03 49
1737.12 49
1737.22 49
1737.32 49
1737.41 51
1737.51 54
1737.60 60
1737.70 69
1737.79 81
1737.89 94
1737.99 109
1738.08 122
1738.18 132
1738.27 138
1738.37 139
1738.46 137
1738.56 132
1738.66 127
1738.75 124
1738.85 125
1738.94 129
1739.04 138
1739.13 149
1739.23 162
1739.33 174
1739.42 187
1739.52 199
1739.61 211
1739.71 225
1739.80 239
1739.90 253
1740.00 268
1740.09 280
1740.19 291
1740.28 301
1740.38 309
1740.48 317
1740.57 324
1740.67 333
1740.76 343
1740.86 355
1740.95 366
1741.05 378
1741.15 389
1741.24 399
1741.34 406
1741.43 410
1741.53 412
1741.62 411
1741.72 409
1741.82 404
1741.91 399
1742.01 392
1742.10 385
1742.20 377
1742.30 369
1742.39 361
1742.49 353
1742.58 346
1742.68 338
1742.77 329
1742.87 319
1742.97 307
1743.06 294
1743.16 281
1743.25 268
1743.35 258
1743.45 251
1743.54 250
1743.64 253
1743.73 260
1743.83 267
1743.92 274
1744.02 278
1744.12 279
1744.21 278
1744.31 277
1744.40 279
1744.50 286
1744.60 300
1744.69 323
1744.79 355
1744.88 396
1744.98 446
1745.07 504
1745.17 570
1745.27 641
1745.36 715
1745.46 791
1745.55 866
1745.65 937
1745.75 1002
1745.84 1062
1745.94 1114
1746.03 1158
1746.13 1196
1746.23 1229
1746.32 1258
1746.42 1286
1746.51 1314
1746.61 1341
1746.71 1368
1746.80 1392
1746.90 1411
1746.99 1423
1747.09 1427
1747.19 1422
1747.28 1412
1747.38 1397
1747.47 1381
1747.57 1365
1747.66 1350
1747.76 1337
1747.86 1323
1747.95 1308
1748.05 1289
1748.14 1265
1748.24 1233
1748.34 1193
1748.43 1147
1748.53 1095
1748.62 1041
1748.72 987
1748.82 936
1748.91 891
1749.01 852
1749.10 818
1749.20 789
1749.30 761
1749.39 734
1749.49 707
1749.58 679
1749.68 653
1749.78 628
1749.87 606
1749.97 585
1750.06 566
1750.16 546
1750.26 525
1750.35 502
1750.45 478
1750.55 454
1750.64 432
1750.74 412
1750.83 395
1750.93 382
1751.03 370
1751.12 359
1751.22 346
1751.31 332
1751.41 315
1751.51 297
1751.60 277
1751.70 257
1751.79 238
1751.89 221
1751.99 207
1752.08 195
1752.18 187
1752.27 181
1752.37 178
1752.47 177
1752.56 177
1752.66 177
1752.75 177
1752.85 176
1752.95 174
1753.04 171
1753.14 168
1753.24 165
1753.33 162
1753.43 159
1753.52 158
1753.62 158
1753.72 161
1753.81 165
1753.91 170
1754.00 176
1754.10 180
1754.20 181
1754.29 178
1754.39 172
1754.49 162
1754.58 149
1754.68 137
1754.77 125
1754.87 117
1754.97 110
1755.06 106
1755.16 102
1755.25 98
1755.35 93
1755.45 87
1755.54 81
1755.64 76
1755.74 73
1755.83 74
1755.93 77
1756.02 82
1756.12 88
1756.22 93
1756.31 96
1756.41 96
1756.50 95
1756.60 93
1756.70 93
1756.79 96
1756.89 102
1756.99 112
1757.08 125
1757.18 140
1757.27 155
1757.37 168
1757.47 178
1757.56 185
1757.66 188
1757.76 188
1757.85 186
1757.95 183
1758.04 181
1758.14 180
1758.24 179
1758.33 180
1758.43 179
1758.53 177
1758.62 172
1758.72 163
1758.81 150
1758.91 136
1759.01 122
1759.10 110
1759.20 101
1759.30 96
1759.39 95
1759.49 97
1759.58 101
1759.68 105
1759.78 109
1759.87 114
1759.97 119
1760.07 124
1760.16 129
1760.26 133
1760.36 135
1760.45 136
1760.55 135
1760.64 132
1760.74 128
1760.84 124
1760.93 122
1761.03 121
1761.13 122
1761.22 124
1761.32 127
1761.41 131
1761.51 133
1761.61 135
1761.70 136
1761.80 136
1761.90 135
1761.99 134
1762.09 132
1762.19 132
1762.28 132
1762.38 134
1762.47 138
1762.57 142
1762.67 145
1762.76 148
1762.86 149
1762.96 149
1763.05 147
1763.15 146
1763.25 146
1763.34 146
1763.44 147
1763.53 147
1763.63 146
1763.73 143
1763.82 137
1763.92 130
1764.02 122
1764.11 115
1764.21 110
1764.31 107
1764.40 108
1764.50 111
1764.60 117
1764.69 125
1764.79 134
1764.88 144
1764.98 153
1765.08 160
1765.17 166
1765.27 170
1765.37 170
1765.46 168
1765.56 162
1765.66 154
1765.75 145
1765.85 135
1765.95 125
1766.04 115
1766.14 106
1766.24 97
1766.33 87
1766.43 77
1766.52 68
1766.62 61
1766.72 57
1766.81 58
1766.91 63
1767.01 71
1767.10 82
1767.20 94
1767.30 104
1767.39 112
1767.49 116
1767.59 118
1767.68 117
1767.78 115
1767.88 113
1767.97 112
1768.07 111
1768.17 110
1768.26 109
1768.36 106
1768.45 101
1768.55 95
1768.65 88
1768.74 79
1768.84 72
1768.94 65
1769.03 59
1769.13 55
1769.23 52
1769.32 50
1769.42 47
1769.52 45
1769.61 41
1769.71 37
1769.81 33
1769.90 29
1770.00 27
1770.10 25
1770.19 27
1770.29 30
1770.39 36
1770.48 43
1770.58 51
1770.68 57
1770.77 61
1770.87 63
1770.97 63
1771.06 61
1771.16 60
1771.26 58
1771.35 58
1771.45 58
1771.55 58
1771.64 59
1771.74 59
1771.83 59
1771.93 58
1772.03 57
1772.12 54
1772.22 50
1772.32 44
1772.41 38
1772.51 31
1772.61 25
1772.70 19
1772.80 15
1772.90 13
1772.99 13
1773.09 13
1773.19 14
1773.28 15
1773.38 15
1773.48 13
1773.57 11
1773.67 7
1773.77 3
1773.86 0
1773.96 0
1774.06 0
1774.15 0
1774.25 0
1774.35 0
1774.44 0
1774.54 0
1774.64 0
1774.73 0
1774.83 0
1774.93 0
1775.02 6
1775.12 15
1775.22 26
1775.32 39
1775.41 52
1775.51 64
1775.61 74
1775.70 81
1775.80 86
1775.90 88
1775.99 88
1776.09 86
1776.19 82
1776.28 76
1776.38 70
1776.48 63
1776.57 57
1776.67 51
1776.77 47
1776.86 45
1776.96 46
1777.06 50
1777.15 57
1777.25 67
1777.35 77
1777.44 86
1777.54 94
1777.64 99
1777.73 100
1777.83 98
1777.93 92
1778.02 84
1778.12 74
1778.22 62
1778.31 49
1778.41 39
1778.51 31
1778.61 29
1778.70 33
1778.80 43
1778.90 58
1778.99 77
1779.09 95
1779.19 112
1779.28 124
1779.38 132
1779.48 136
1779.57 137
1779.67 136
1779.77 134
1779.86 133
1779.96 133
1780.06 133
1780.15 135
1780.25 137
1780.35 140
1780.44 143
1780.54 146
1780.64 150
1780.74 153
1780.83 156
1780.93 159
1781.03 161
1781.12 161
1781.22 158
1781.32 152
1781.41 143
1781.51 132
1781.61 119
1781.70 105
1781.80 92
1781.90 79
1782.00 68
1782.09 58
1782.19 50
1782.29 43
1782.38 39
1782.48 37
1782.58 35
1782.67 34
1782.77 32
1782.87 30
1782.96 26
1783.06 21
1783.16 17
1783.25 14
1783.35 13
1783.45 16
1783.55 22
1783.64 30
1783.74 39
1783.84 48
1783.93 56
1784.03 63
1784.13 68
1784.22 72
1784.32 75
1784.42 76
1784.52 75
1784.61 73
1784.71 71
1784.81 68
1784.90 66
1785.00 65
1785.10 64
1785.19 63
1785.29 61
1785.39 59
1785.49 57
1785.58 56
1785.68 58
1785.78 66
1785.87 79
1785.97 96
1786.07 117
1786.16 138
1786.26 156
1786.36 169
1786.46 176
1786.55 177
1786.65 173
1786.75 164
1786.84 155
1786.94 145
1787.04 138
1787.13 133
1787.23 132
1787.33 134
1787.43 138
1787.52 143
1787.62 148
1787.72 152
1787.81 154
1787.91 155
1788.01 153
1788.11 150
1788.20 145
1788.30 139
1788.40 132
1788.49 124
1788.59 117
1788.69 110
1788.78 104
1788.88 100
1788.98 99
1789.08 99
1789.17 102
1789.27 106
1789.37 111
1789.46 117
1789.56 123
1789.66 129
1789.76 135
1789.85 139
1789.95 143
1790.05 146
1790.14 148
1790.24 150
1790.34 151
1790.44 152
1790.53 152
1790.63 151
1790.73 149
1790.82 146
1790.92 142
1791.02 139
1791.12 136
1791.21 134
1791.31 134
1791.41 135
1791.50 137
1791.60 138
1791.70 139
1791.80 137
1791.89 133
1791.99 127
1792.09 120
1792.18 113
1792.28 107
1792.38 103
1792.48 101
1792.57 100
1792.67 100
1792.77 99
1792.86 98
1792.96 96
1793.06 93
1793.16 90
1793.25 87
1793.35 86
1793.45 87
1793.54 90
1793.64 94
1793.74 99
1793.84 105
1793.93 111
1794.03 116
1794.13 121
1794.23 125
1794.32 129
1794.42 133
1794.52 137
1794.61 142
1794.71 145
1794.81 148
1794.91 148
1795.00 145
1795.10 140
1795.20 133
1795.30 125
1795.39 118
1795.49 112
1795.59 110
1795.68 109
1795.78 112
1795.88 116
1795.98 122
1796.07 128
1796.17 134
1796.27 140
1796.37 145
1796.46 150
1796.56 154
1796.66 157
1796.75 159
1796.85 160
1796.95 158
1797.05 154
1797.14 148
1797.24 141
1797.34 134
1797.44 127
1797.53 121
1797.63 115
1797.73 111
1797.82 106
1797.92 101
1798.02 95
1798.12 89
1798.21 83
1798.31 79
1798.41 78
1798.51 78
1798.60 80
1798.70 83
1798.80 86
1798.90 89
1798.99 91
1799.09 92
1799.19 94
1799.29 96
1799.38 97
1799.48 98
1799.58 98
1799.67 95
1799.77 89
1799.87 80
1799.97 70
1800.06 59
1800.16 51
1800.26 47
1800.36 48
1800.45 55
1800.55 67
1800.65 81
1800.75 98
1800.84 115
1800.94 131
1801.04 147
1801.14 163
1801.23 178
1801.33 193
1801.43 207
1801.53 221
1801.62 234
1801.72 245
1801.82 254
1801.92 263
1802.01 272
1802.11 281
1802.21 292
1802.30 304
1802.40 320
1802.50 337
1802.60 358
1802.69 383
1802.79 412
1802.89 445
1802.99 482
1803.08 521
1803.18 561
1803.28 599
1803.38 633
1803.47 662
1803.57 685
1803.67 701
1803.77 712
1803.86 719
1803.96 723
1804.06 724
1804.16 723
1804.25 718
1804.35 709
1804.45 698
1804.55 684
1804.64 670
1804.74 657
1804.84 646
1804.94 638
1805.03 634
1805.13 631
1805.23 627
1805.33 622
1805.42 612
1805.52 596
1805.62 575
1805.72 548
1805.81 518
1805.91 487
1806.01 458
1806.11 433
1806.21 413
1806.30 396
1806.40 383
1806.50 371
1806.60 358
1806.69 343
1806.79 327
1806.89 310
1806.99 293
1807.08 279
1807.18 266
1807.28 255
1807.38 244
1807.47 234
1807.57 223
1807.67 210
1807.77 197
1807.86 184
1807.96 173
1808.06 162
1808.16 154
1808.25 146
1808.35 137
1808.45 129
1808.55 119
1808.64 110
1808.74 100
1808.84 92
1808.94 86
1809.04 84
1809.13 85
1809.23 89
1809.33 95
1809.43 102
1809.52 109
1809.62 115
1809.72 120
1809.82 122
1809.91 121
1810.01 118
1810.11 112
1810.21 104
1810.30 95
1810.40 85
1810.50 76
1810.60 69
1810.70 64
1810.79 60
1810.89 58
1810.99 57
1811.09 55
1811.18 53
1811.28 49
1811.38 44
1811.48 37
1811.57 30
1811.67 22
1811.77 15
1811.87 10
1811.97 7
1812.06 6
1812.16 6
1812.26 8
1812.36 9
1812.45 9
1812.55 8
1812.65 6
1812.75 4
1812.84 2
1812.94 1
1813.04 0
1813.14 0
1813.24 0
1813.33 0
1813.43 0
1813.53 0
1813.63 0
1813.72 0
1813.82 0
1813.92 5
1814.02 11
1814.12 17
1814.21 20
1814.31 20
1814.41 18
1814.51 15
1814.60 11
1814.70 7
1814.80 4
1814.90 0
1815.00 0
1815.09 0
1815.19 0
1815.29 0
1815.39 0
1815.48 0
1815.58 0
1815.68 4
1815.78 18
1815.88 34
1815.97 48
1816.07 60
1816.17 68
1816.27 72
1816.37 74
1816.46 75
1816.56 77
1816.66 82
1816.76 89
1816.85 98
1816.95 108
1817.05 117
1817.15 125
1817.25 132
1817.34 138
1817.44 144
1817.54 153
1817.64 163
1817.74 174
1817.83 186
1817.93 198
1818.03 206
1818.13 212
1818.22 213
1818.32 211
1818.42 205
1818.52 197
1818.62 189
1818.71 180
1818.81 174
1818.91 170
1819.01 169
1819.11 170
1819.20 172
1819.30 174
1819.40 175
1819.50 174
1819.60 171
1819.69 167
1819.79 162
1819.89 158
1819.99 155
1820.08 152
1820.18 150
1820.28 147
1820.38 141
1820.48 134
1820.57 124
1820.67 113
1820.77 103
1820.87 95
1820.97 90
1821.06 88
1821.16 88
1821.26 88
1821.36 90
1821.46 90
1821.55 90
1821.65 89
1821.75 88
1821.85 88
1821.95 89
1822.04 92
1822.14 98
1822.24 107
1822.34 118
1822.44 131
1822.53 143
1822.63 154
1822.73 162
1822.83 167
1822.93 169
1823.02 169
1823.12 168
1823.22 165
1823.32 163
1823.42 162
1823.51 162
1823.61 162
1823.71 163
1823.81 163
1823.91 163
1824.00 162
1824.10 158
1824.20 153
1824.30 147
1824.40 138
1824.49 129
1824.59 120
1824.69 110
1824.79 101
1824.89 93
1824.98 85
1825.08 79
1825.18 75
1825.28 72
1825.38 72
1825.47 73
1825.57 75
1825.67 78
1825.77 82
1825.87 85
1825.97 87
1826.06 88
1826.16 87
1826.26 85
1826.36 82
1826.46 79
1826.55 76
1826.65 74
1826.75 72
1826.85 70
1826.95 68
1827.04 65
1827.14 61
1827.24 56
1827.34 49
1827.44 41
1827.53 33
1827.63 24
1827.73 17
1827.83 11
1827.93 7
1828.03 5
1828.12 6
1828.22 10
1828.32 16
1828.42 24
1828.52 32
1828.61 40
1828.71 47
1828.81 50
1828.91 51
1829.01 49
1829.11 44
1829.20 36
1829.30 28
1829.40 19
1829.50 11
1829.60 3
1829.69 0
1829.79 0
1829.89 0
1829.99 0
1830.09 4
1830.19 10
1830.28 16
1830.38 20
1830.48 23
1830.58 25
1830.68 26
1830.77 26
1830.87 26
1830.97 27
1831.07 29
1831.17 31
1831.27 32
1831.36 34
1831.46 34
1831.56 34
1831.66 33
1831.76 30
1831.86 26
1831.95 21
1832.05 15
1832.15 10
1832.25 4
1832.35 0
1832.44 0
1832.54 0
1832.64 0
1832.74 0
1832.84 0
1832.94 0
1833.03 0
1833.13 1
1833.23 9
1833.33 18
1833.43 29
1833.53 40
1833.62 51
1833.72 60
1833.82 66
1833.92 69
1834.02 69
1834.12 65
1834.21 59
1834.31 51
1834.41 43
1834.51 37
1834.61 32
1834.71 29
1834.80 28
1834.90 28
1835.00 30
1835.10 33
1835.20 37
1835.30 41
1835.39 48
1835.49 55
1835.59 65
1835.69 76
1835.79 87
1835.89 99
1835.98 110
1836.08 119
1836.18 125
1836.28 128
1836.38 129
1836.48 128
1836.57 126
1836.67 124
1836.77 122
1836.87 121
1836.97 120
1837.07 119
1837.16 119
1837.26 118
1837.36 119
1837.46 119
1837.56 120
1837.66 121
1837.75 122
1837.85 123
1837.95 124
1838.05 124
1838.15 124
1838.25 123
1838.35 121
1838.44 119
1838.54 115
1838.64 112
1838.74 108
1838.84 104
1838.94 101
1839.03 98
1839.13 96
1839.23 93
1839.33 90
1839.43 86
1839.53 82
1839.62 77
1839.72 74
1839.82 70
1839.92 68
1840.02 66
1840.12 63
1840.22 59
1840.31 53
1840.41 43
1840.51 31
1840.61 17
1840.71 3
1840.81 0
1840.91 0
1841.00 0
1841.10 0
1841.20 0
1841.30 11
1841.40 25
1841.50 38
1841.59 50
1841.69 58
1841.79 62
1841.89 61
1841.99 57
1842.09 50
1842.19 41
1842.28 31
1842.38 21
1842.48 12
1842.58 7
1842.68 3
1842.78 2
1842.88 3
1842.97 4
1843.07 4
1843.17 4
1843.27 2
1843.37 0
1843.47 0
1843.57 0
1843.66 0
1843.76 2
1843.86 9
1843.96 19
1844.06 30
1844.16 41
1844.26 51
1844.35 60
1844.45 68
1844.55 75
1844.65 81
1844.75 86
1844.85 91
1844.95 93
1845.04 95
1845.14 94
1845.24 92
1845.34 88
1845.44 83
1845.54 78
1845.64 72
1845.73 66
1845.83 61
1845.93 57
1846.03 54
1846.13 52
1846.23 52
1846.33 53
1846.42 55
1846.52 59
1846.62 63
1846.72 68
1846.82 74
1846.92 78
1847.02 82
1847.12 85
1847.21 85
1847.31 83
1847.41 79
1847.51 74
1847.61 67
1847.71 61
1847.81 54
1847.90 47
1848.00 41
1848.10 36
1848.20 29
1848.30 22
1848.40 14
1848.50 7
1848.60 1
1848.69 0
1848.79 0
1848.89 0
1848.99 0
1849.09 3
1849.19 7
1849.29 12
1849.38 15
1849.48 16
1849.58 17
1849.68 17
1849.78 16
1849.88 14
1849.98 13
1850.08 11
1850.17 9
1850.27 7
1850.37 6
1850.47 6
1850.57 7
1850.67 10
1850.77 15
1850.87 21
1850.96 27
1851.06 33
1851.16 38
1851.26 44
1851.36 48
1851.46 52
1851.56 56
1851.66 58
1851.75 59
1851.85 58
1851.95 56
1852.05 52
1852.15 47
1852.25 41
1852.35 35
1852.45 29
1852.55 24
1852.64 20
1852.74 17
1852.84 15
1852.94 14
1853.04 13
1853.14 12
1853.24 11
1853.34 8
1853.43 4
1853.53 0
1853.63 0
1853.73 0
1853.83 0
1853.93 0
1854.03 0
1854.13 0
1854.23 2
1854.32 15
1854.42 29
1854.52 42
1854.62 54
1854.72 64
1854.82 72
1854.92 79
1855.02 85
1855.11 89
1855.21 93
1855.31 96
1855.41 97
1855.51 98
1855.61 98
1855.71 98
1855.81 97
1855.91 95
1856.00 90
1856.10 83
1856.20 73
1856.30 61
1856.40 47
1856.50 35
1856.60 25
1856.70 19
1856.80 17
1856.89 18
1856.99 21
1857.09 25
1857.19 30
1857.29 33
1857.39 35
1857.49 37
1857.59 39
1857.69 42
1857.79 45
1857.88 49
1857.98 55
1858.08 62
1858.18 70
1858.28 78
1858.38 88
1858.48 97
1858.58 105
1858.68 112
1858.77 117
1858.87 120
1858.97 121
1859.07 121
1859.17 122
1859.27 123
1859.37 126
1859.47 131
1859.57 136
1859.67 142
1859.76 146
1859.86 149
1859.96 150
1860.06 149
1860.16 147
1860.26 145
1860.36 142
1860.46 138
1860.56 133
1860.66 128
1860.75 122
1860.85 117
1860.95 115
1861.05 117
1861.15 124
1861.25 135
1861.35 150
1861.45 165
1861.55 180
1861.65 192
1861.74 200
1861.84 204
1861.94 205
1862.04 205
1862.14 206
1862.24 208
1862.34 213
1862.44 220
1862.54 229
1862.64 239
1862.74 248
1862.83 254
1862.93 257
1863.03 255
1863.13 249
1863.23 238
1863.33 225
1863.43 209
1863.53 193
1863.63 177
1863.73 163
1863.83 151
1863.92 142
1864.02 137
1864.12 135
1864.22 136
1864.32 139
1864.42 143
1864.52 146
1864.62 148
1864.72 150
1864.82 150
1864.92 151
1865.01 152
1865.11 154
1865.21 158
1865.31 163
1865.41 169
1865.51 174
1865.61 180
1865.71 185
1865.81 190
1865.91 193
1866.01 195
1866.11 195
1866.20 194
1866.30 192
1866.40 188
1866.50 185
1866.60 183
1866.70 181
1866.80 181
1866.90 180
1867.00 179
1867.10 177
1867.20 174
1867.30 169
1867.39 164
1867.49 160
1867.59 157
1867.69 155
1867.79 153
1867.89 151
1867.99 149
1868.09 146
1868.19 141
1868.29 135
1868.39 130
1868.49 125
1868.59 122
1868.68 121
1868.78 122
1868.88 125
1868.98 129
1869.08 133
1869.18 135
1869.28 135
1869.38 132
1869.48 126
1869.58 117
1869.68 107
1869.78 98
1869.88 91
1869.97 86
1870.07 83
1870.17 83
1870.27 83
1870.37 83
1870.47 83
1870.57 83
1870.67 82
1870.77 83
1870.87 86
1870.97 91
1871.07 98
1871.17 108
1871.27 118
1871.36 127
1871.46 135
1871.56 141
1871.66 145
1871.76 146
1871.86 146
1871.96 144
1872.06 141
1872.16 136
1872.26 131
1872.36 123
1872.46 116
1872.56 108
1872.66 101
1872.75 97
1872.85 97
1872.95 102
1873.05 110
1873.15 122
1873.25 134
1873.35 146
1873.45 156
1873.55 163
1873.65 167
1873.75 168
1873.85 167
1873.95 164
1874.05 159
1874.15 152
1874.25 142
1874.34 131
1874.44 119
1874.54 108
1874.64 100
1874.74 96
1874.84 97
1874.94 104
1875.04 115
1875.14 130
1875.24 148
1875.34 165
1875.44 181
1875.54 196
1875.64 207
1875.74 216
1875.84 223
1875.93 229
1876.03 234
1876.13 238
1876.23 241
1876.33 242
1876.43 240
1876.53 234
1876.63 224
1876.73 212
1876.83 200
1876.93 188
1877.03 179
1877.13 172
1877.23 169
1877.33 168
1877.43 168
1877.53 168
1877.63 168
1877.72 167
1877.82 166
1877.92 165
1878.02 165
1878.12 165
1878.22 165
1878.32 163
1878.42 158
1878.52 149
1878.62 134
1878.72 116
1878.82 94
1878.92 70
1879.02 46
1879.12 25
1879.22 7
1879.32 0
1879.42 0
1879.52 0
1879.62 0
1879.71 0
1879.81 0
1879.91 0
1880.01 0
1880.11 0
1880.21 11
1880.31 26
1880.41 41
1880.51 55
1880.61 68
1880.71 77
1880.81 83
1880.91 86
1881.01 89
1881.11 91
1881.21 94
1881.31 99
1881.41 104
1881.51 110
1881.61 116
1881.71 121
1881.81 123
1881.90 123
1882.00 121
1882.10 117
1882.20 114
1882.30 111
1882.40 111
1882.50 114
1882.60 119
1882.70 128
1882.80 138
1882.90 150
1883.00 161
1883.10 170
1883.20 178
1883.30 184
1883.40 186
1883.50 186
1883.60 184
1883.70 180
1883.80 175
1883.90 170
1884.00 166
1884.10 162
1884.20 160
1884.30 160
1884.40 163
1884.49 166
1884.59 171
1884.69 176
1884.79 181
1884.89 184
1884.99 185
1885.09 184
1885.19 182
1885.29 177
1885.39 171
1885.49 164
1885.59 156
1885.69 148
1885.79 140
1885.89 132
1885.99 123
1886.09 113
1886.19 104
1886.29 95
1886.39 87
1886.49 81
1886.59 78
1886.69 77
1886.79 79
1886.89 84
1886.99 90
1887.09 97
1887.19 104
1887.29 109
1887.39 113
1887.49 116
1887.59 119
1887.68 121
1887.78 122
1887.88 125
1887.98 127
1888.08 130
1888.18 133
1888.28 136
1888.38 139
1888.48 140
1888.58 140
1888.68 138
1888.78 135
1888.88 130
1888.98 125
1889.08 120
1889.18 117
1889.28 116
1889.38 117
1889.48 120
1889.58 125
1889.68 132
1889.78 139
1889.88 145
1889.98 151
1890.08 156
1890.18 159
1890.28 160
1890.38 160
1890.48 158
1890.58 156
1890.68 154
1890.78 150
1890.88 145
1890.98 138
1891.08 128
1891.18 117
1891.28 104
1891.38 91
1891.48 81
1891.58 74
1891.68 72
1891.78 75
1891.88 82
1891.98 91
1892.08 101
1892.18 111
1892.28 120
1892.38 127
1892.47 133
1892.57 138
1892.67 143
1892.77 149
1892.87 154
1892.97 158
1893.07 160
1893.17 160
1893.27 158
1893.37 154
1893.47 149
1893.57 146
1893.67 144
1893.77 146
1893.87 151
1893.97 158
1894.07 167
1894.17 175
1894.27 182
1894.37 184
1894.47 183
1894.57 176
1894.67 167
1894.77 154
1894.87 141
1894.97 128
1895.07 118
1895.17 111
1895.27 108
1895.37 109
1895.47 113
1895.57 119
1895.67 125
1895.77 132
1895.87 138
1895.97 143
1896.07 146
1896.17 148
1896.27 150
1896.37 150
1896.47 149
1896.57 146
1896.67 141
1896.77 134
1896.87 126
1896.97 117
1897.07 108
1897.17 101
1897.27 96
1897.37 94
1897.47 95
1897.57 99
1897.67 104
1897.77 111
1897.87 119
1897.97 127
1898.07 135
1898.17 142
1898.27 149
1898.37 154
1898.47 157
1898.57 157
1898.67 153
1898.77 145
1898.87 134
1898.97 120
1899.07 104
1899.17 90
1899.27 80
1899.37 74
1899.47 75
1899.57 80
1899.67 87
1899.77 95
1899.87 102
1899.97 104
1900.07 102
1900.17 97
1900.27 89
1900.37 79
1900.47 68
1900.57 57
1900.67 46
1900.77 36
1900.87 27
1900.97 20
1901.07 15
1901.17 14
1901.27 17
1901.37 25
1901.47 36
1901.57 51
1901.67 66
1901.77 82
1901.87 96
1901.97 108
1902.07 117
1902.17 125
1902.27 132
1902.37 137
1902.47 141
1902.57 143
1902.67 144
1902.77 142
1902.87 140
1902.97 136
1903.07 134
1903.17 132
1903.27 132
1903.38 135
1903.48 139
1903.58 145
1903.68 150
1903.78 154
1903.88 154
1903.98 151
1904.08 144
1904.18 134
1904.28 121
1904.38 108
1904.48 94
1904.58 81
1904.68 70
1904.78 59
1904.88 50
1904.98 43
1905.08 39
1905.18 38
1905.28 40
1905.38 46
1905.48 54
1905.58 64
1905.68 74
1905.78 84
1905.88 93
1905.98 100
1906.08 107
1906.18 114
1906.28 121
1906.38 128
1906.48 134
1906.58 136
1906.68 136
1906.78 132
1906.88 125
1906.98 115
1907.08 105
1907.18 96
1907.28 90
1907.38 87
1907.48 87
1907.58 90
1907.68 94
1907.78 98
1907.88 100
1907.98 99
1908.08 94
1908.18 87
1908.29 77
1908.39 65
1908.49 53
1908.59 44
1908.69 38
1908.79 36
1908.89 39
1908.99 45
1909.09 53
1909.19 59
1909.29 63
1909.39 64
1909.49 60
1909.59 54
1909.69 45
1909.79 36
1909.89 29
1909.99 26
1910.09 25
1910.19 28
1910.29 32
1910.39 37
1910.49 41
1910.59 43
1910.69 42
1910.79 39
1910.89 35
1910.99 29
1911.09 24
1911.19 20
1911.29 17
1911.39 17
1911.50 18
1911.60 19
1911.70 20
1911.80 21
1911.90 19
1912.00 16
1912.10 12
1912.20 6
1912.30 0
1912.40 0
1912.50 0
1912.60 0
1912.70 0
1912.80 0
1912.90 0
1913.00 0
1913.10 0
1913.20 5
1913.30 14
1913.40 26
1913.50 38
1913.60 51
1913.70 63
1913.80 73
1913.90 80
1914.01 83
1914.11 83
1914.21 81
1914.31 79
1914.41 78
1914.51 79
1914.61 83
1914.71 89
1914.81 98
1914.91 107
1915.01 116
1915.11 125
1915.21 131
1915.31 136
1915.41 137
1915.51 134
1915.61 127
1915.71 116
1915.81 101
1915.91 83
1916.01 65
1916.11 49
1916.22 36
1916.32 29
1916.42 27
1916.52 30
1916.62 36
1916.72 43
1916.82 50
1916.92 55
1917.02 57
1917.12 55
1917.22 51
1917.32 46
1917.42 40
1917.52 36
1917.62 36
1917.72 40
1917.82 50
1917.92 65
1918.02 84
1918.12 105
1918.23 126
1918.33 145
1918.43 160
1918.53 169
1918.63 171
1918.73 168
1918.83 158
1918.93 144
1919.03 126
1919.13 106
1919.23 86
1919.33 67
1919.43 50
1919.53 37
1919.63 28
1919.73 23
1919.83 23
1919.93 26
1920.04 33
1920.14 41
1920.24 49
1920.34 58
1920.44 65
1920.54 71
1920.64 73
1920.74 72
1920.84 67
1920.94 59
1921.04 51
1921.14 43
1921.24 39
1921.34 39
1921.44 43
1921.54 52
1921.64 62
1921.75 72
1921.85 80
1921.95 86
1922.05 89
1922.15 89
1922.25 88
1922.35 86
1922.45 83
1922.55 79
1922.65 74
1922.75 67
1922.85 59
1922.95 51
1923.05 43
1923.15 36
1923.26 31
1923.36 28
1923.46 25
1923.56 23
1923.66 20
1923.76 18
1923.86 15
1923.96 14
1924.06 13
1924.16 14
1924.26 17
1924.36 19
1924.46 21
1924.56 22
1924.66 23
1924.77 23
1924.87 24
1924.97 26
1925.07 30
1925.17 36
1925.27 45
1925.37 54
1925.47 62
1925.57 69
1925.67 72
1925.77 72
1925.87 69
1925.97 64
1926.07 59
1926.18 54
1926.28 51
1926.38 50
1926.48 52
1926.58 57
1926.68 66
1926.78 77
1926.88 90
1926.98 104
1927.08 116
1927.18 127
1927.28 133
1927.38 133
1927.49 129
1927.59 120
1927.69 109
1927.79 96
1927.89 83
1927.99 72
1928.09 63
1928.19 58
1928.29 55
1928.39 55
1928.49 58
1928.59 64
1928.69 71
1928.80 79
1928.90 88
1929.00 97
1929.10 106
1929.20 114
1929.30 122
1929.40 128
1929.50 133
1929.60 137
1929.70 139
1929.80 139
1929.90 136
1930.01 132
1930.11 128
1930.21 126
1930.31 128
1930.41 133
1930.51 142
1930.61 155
1930.71 168
1930.81 179
1930.91 187
1931.01 190
1931.12 188
1931.22 182
1931.32 172
1931.42 161
1931.52 150
1931.62 140
1931.72 132
1931.82 126
1931.92 122
1932.02 120
1932.12 118
1932.22 117
1932.33 116
1932.43 114
1932.53 113
1932.63 113
1932.73 114
1932.83 117
1932.93 121
1933.03 125
1933.13 130
1933.23 134
1933.33 138
1933.44 141
1933.54 145
1933.64 149
1933.74 152
1933.84 153
1933.94 152
1934.04 146
1934.14 136
1934.24 124
1934.34 111
1934.45 100
1934.55 92
1934.65 88
1934.75 87
1934.85 88
1934.95 90
1935.05 93
1935.15 97
1935.25 101
1935.35 107
1935.45 114
1935.56 124
1935.66 134
1935.76 144
1935.86 153
1935.96 162
1936.06 168
1936.16 174
1936.26 177
1936.36 178
1936.46 177
1936.57 174
1936.67 170
1936.77 165
1936.87 160
1936.97 156
1937.07 153
1937.17 149
1937.27 146
1937.37 141
1937.48 134
1937.58 127
1937.68 119
1937.78 113
1937.88 108
1937.98 105
1938.08 105
1938.18 106
1938.28 109
1938.38 112
1938.49 114
1938.59 116
1938.69 116
1938.79 116
1938.89 115
1938.99 113
1939.09 111
1939.19 109
1939.29 107
1939.40 104
1939.50 99
1939.60 94
1939.70 87
1939.80 80
1939.90 72
1940.00 65
1940.10 59
1940.20 54
1940.31 49
1940.41 43
1940.51 36
1940.61 27
1940.71 15
1940.81 1
1940.91 0
1941.01 0
1941.11 0
1941.22 0
1941.32 0
1941.42 0
1941.52 0
1941.62 2
1941.72 22
1941.82 43
1941.92 63
1942.02 83
1942.13 101
1942.23 115
1942.33 126
1942.43 132
1942.53 134
1942.63 131
1942.73 126
1942.83 120
1942.93 115
1943.04 111
1943.14 108
1943.24 107
1943.34 106
1943.44 104
1943.54 100
1943.64 96
1943.74 92
1943.85 90
1943.95 90
1944.05 93
1944.15 99
1944.25 105
1944.35 111
1944.45 117
1944.55 121
1944.66 123
1944.76 125
1944.86 126
1944.96 127
1945.06 126
1945.16 125
1945.26 122
1945.36 118
1945.47 112
1945.57 106
1945.67 100
1945.77 96
1945.87 95
1945.97 97
1946.07 102
1946.17 109
1946.28 116
1946.38 123
1946.48 128
1946.58 131
1946.68 132
1946.78 132
1946.88 131
1946.98 127
1947.09 120
1947.19 109
1947.29 94
1947.39 75
1947.49 55
1947.59 35
1947.69 17
1947.79 2
1947.90 0
1948.00 0
1948.10 0
1948.20 0
1948.30 0
1948.40 0
1948.50 0
1948.61 0
1948.71 3
1948.81 6
1948.91 10
1949.01 13
1949.11 15
1949.21 17
1949.31 18
1949.42 20
1949.52 23
1949.62 29
1949.72 36
1949.82 47
1949.92 59
1950.02 72
1950.13 85
1950.23 99
1950.33 112
1950.43 123
1950.53 133
1950.63 141
1950.73 147
1950.83 150
1950.94 150
1951.04 148
1951.14 143
1951.24 137
1951.34 130
1951.44 123
1951.54 117
1951.65 115
1951.75 116
1951.85 122
1951.95 133
1952.05 150
1952.15 170
1952.25 192
1952.36 214
1952.46 235
1952.56 253
1952.66 267
1952.76 276
1952.86 283
1952.96 287
1953.07 289
1953.17 289
1953.27 287
1953.37 283
1953.47 275
1953.57 265
1953.67 253
1953.78 241
1953.88 229
1953.98 220
1954.08 213
1954.18 210
1954.28 209
1954.38 212
1954.49 217
1954.59 225
1954.69 234
1954.79 245
1954.89 255
1954.99 263
1955.10 268
1955.20 268
1955.30 263
1955.40 254
1955.50 241
1955.60 226
1955.70 210
1955.81 193
1955.91 177
1956.01 160
1956.11 144
1956.21 127
1956.31 111
1956.41 96
1956.52 84
1956.62 75
1956.72 70
1956.82 70
1956.92 72
1957.02 77
1957.13 82
1957.23 87
1957.33 91
1957.43 94
1957.53 95
1957.63 95
1957.74 94
1957.84 91
1957.94 88
1958.04 85
1958.14 81
1958.24 76
1958.34 72
1958.45 69
1958.55 66
1958.65 65
1958.75 65
1958.85 67
1958.95 70
1959.06 72
1959.16 73
1959.26 72
1959.36 67
1959.46 60
1959.56 52
1959.67 44
1959.77 37
1959.87 34
1959.97 35
1960.07 40
1960.17 47
1960.27 56
1960.38 64
1960.48 71
1960.58 76
1960.68 80
1960.78 82
1960.88 84
1960.99 87
1961.09 92
1961.19 97
1961.29 104
1961.39 110
1961.49 115
1961.60 118
1961.70 120
1961.80 119
1961.90 116
1962.00 113
1962.10 110
1962.21 108
1962.31 108
1962.41 109
1962.51 110
1962.61 113
1962.71 115
1962.82 116
1962.92 116
1963.02 115
1963.12 113
1963.22 109
1963.32 105
1963.43 99
1963.53 92
1963.63 84
1963.73 76
1963.83 69
1963.94 64
1964.04 62
1964.14 62
1964.24 64
1964.34 69
1964.44 73
1964.55 78
1964.65 82
1964.75 85
1964.85 86
1964.95 85
1965.05 82
1965.16 77
1965.26 69
1965.36 59
1965.46 49
1965.56 38
1965.66 29
1965.77 23
1965.87 19
1965.97 19
1966.07 22
1966.17 28
1966.28 36
1966.38 46
1966.48 55
1966.58 63
1966.68 68
1966.78 69
1966.89 66
1966.99 60
1967.09 54
1967.19 47
1967.29 43
1967.40 40
1967.50 38
1967.60 37
1967.70 36
1967.80 35
1967.90 34
1968.01 35
1968.11 37
1968.21 43
1968.31 52
1968.41 63
1968.52 74
1968.62 84
1968.72 92
1968.82 97
1968.92 100
1969.02 101
1969.13 101
1969.23 101
1969.33 102
1969.43 103
1969.53 104
1969.64 104
1969.74 104
1969.84 102
1969.94 99
1970.04 95
1970.15 91
1970.25 88
1970.35 86
1970.45 87
1970.55 90
1970.65 95
1970.76 100
1970.86 105
1970.96 110
1971.06 113
1971.16 116
1971.27 118
1971.37 120
1971.47 122
1971.57 123
1971.67 125
1971.78 126
1971.88 127
1971.98 127
1972.08 128
1972.18 127
1972.29 127
1972.39 127
1972.49 127
1972.59 127
1972.69 126
1972.80 125
1972.90 123
1973.00 119
1973.10 114
1973.20 107
1973.30 99
1973.41 92
1973.51 85
1973.61 79
1973.71 73
1973.81 68
1973.92 62
1974.02 55
1974.12 45
1974.22 35
1974.32 23
1974.43 12
1974.53 3
1974.63 0
1974.73 0
1974.83 0
1974.94 0
1975.04 0
1975.14 0
1975.24 0
1975.34 0
1975.45 0
1975.55 0
1975.65 0
1975.75 5
1975.85 13
1975.96 22
1976.06 30
1976.16 37
1976.26 40
1976.37 40
1976.47 37
1976.57 32
1976.67 26
1976.77 21
1976.88 18
1976.98 16
1977.08 15
1977.18 15
1977.28 14
1977.39 13
1977.49 10
1977.59 6
1977.69 0
1977.79 0
1977.90 0
1978.00 0
1978.10 0
1978.20 0
1978.30 0
1978.41 0
1978.51 4
1978.61 14
1978.71 22
1978.81 30
1978.92 35
1979.02 39
1979.12 40
1979.22 40
1979.33 39
1979.43 37
1979.53 33
1979.63 29
1979.73 26
1979.84 23
1979.94 24
1980.04 29
1980.14 38
1980.24 51
1980.35 66
1980.45 81
1980.55 95
1980.65 104
1980.76 109
1980.86 110
1980.96 109
1981.06 106
1981.16 103
1981.27 101
1981.37 102
1981.47 104
1981.57 106
1981.67 107
1981.78 106
1981.88 103
1981.98 99
1982.08 93
1982.19 86
1982.29 81
1982.39 77
1982.49 76
1982.59 75
1982.70 75
1982.80 75
1982.90 73
1983.00 71
1983.11 67
1983.21 62
1983.31 56
1983.41 51
1983.51 47
1983.62 44
1983.72 44
1983.82 46
1983.92 51
1984.03 57
1984.13 63
1984.23 68
1984.33 71
1984.43 71
1984.54 69
1984.64 65
1984.74 60
1984.84 55
1984.95 50
1985.05 46
1985.15 43
1985.25 41
1985.36 38
1985.46 35
1985.56 32
1985.66 28
1985.76 25
1985.87 23
1985.97 21
1986.07 21
1986.17 22
1986.28 23
1986.38 26
1986.48 29
1986.58 33
1986.69 37
1986.79 43
1986.89 50
1986.99 60
1987.09 71
1987.20 83
1987.30 95
1987.40 104
1987.50 110
1987.61 111
1987.71 106
1987.81 98
1987.91 86
1988.02 74
1988.12 63
1988.22 53
1988.32 46
1988.42 40
1988.53 36
1988.63 32
1988.73 29
1988.83 28
1988.94 29
1989.04 32
1989.14 36
1989.24 41
1989.35 45
1989.45 46
1989.55 44
1989.65 39
1989.76 32
1989.86 23
1989.96 15
1990.06 8
1990.17 3
1990.27 0
1990.37 0
1990.47 0
1990.57 0
1990.68 0
1990.78 4
1990.88 10
1990.98 17
1991.09 24
1991.19 30
1991.29 35
1991.39 38
1991.50 40
1991.60 41
1991.70 42
1991.80 44
1991.91 46
1992.01 49
1992.11 50
1992.21 51
1992.32 51
1992.42 51
1992.52 53
1992.62 58
1992.73 65
1992.83 75
1992.93 85
1993.03 93
1993.14 99
1993.24 102
1993.34 101
1993.44 99
1993.55 97
1993.65 95
1993.75 94
1993.85 94
1993.96 95
1994.06 94
1994.16 91
1994.26 85
1994.37 78
1994.47 69
1994.57 59
1994.67 49
1994.78 40
1994.88 31
1994.98 24
1995.08 18
1995.19 14
1995.29 13
1995.39 15
1995.49 19
1995.60 26
1995.70 35
1995.80 45
1995.90 56
1996.01 66
1996.11 76
1996.21 86
1996.31 95
1996.42 102
1996.52 108
1996.62 113
1996.72 115
1996.83 115
1996.93 114
1997.03 113
1997.13 112
1997.24 112
1997.34 114
1997.44 117
1997.54 121
1997.65 124
1997.75 126
1997.85 126
1997.96 124
1998.06 121
1998.16 119
1998.26 117
1998.37 115
1998.47 114
1998.57 113
1998.67 112
1998.78 110
1998.88 107
1998.98 103
1999.08 97
1999.19 91
1999.29 85
1999.39 80
1999.49 75
1999.60 71
1999.70 67
1999.80 63
1999.90 57
2000.01 51
2000.11 43
2000.21 35
2000.32 28
2000.42 22
2000.52 17
2000.62 15
2000.73 14
2000.83 12
2000.93 10
2001.03 8
2001.14 5
2001.24 4
2001.34 5
2001.44 8
2001.55 13
2001.65 18
2001.75 23
2001.86 25
2001.96 24
2002.06 21
2002.16 16
2002.27 11
2002.37 8
2002.47 7
2002.57 9
2002.68 13
2002.78 18
2002.88 23
2002.99 27
2003.09 29
2003.19 28
2003.29 24
2003.40 18
2003.50 10
2003.60 1
2003.70 0
2003.81 0
2003.91 0
2004.01 0
2004.12 0
2004.22 0
2004.32 0
2004.42 0
2004.53 10
2004.63 19
2004.73 28
2004.84 34
2004.94 38
2005.04 39
2005.14 39
2005.25 38
2005.35 39
2005.45 41
2005.55 45
2005.66 52
2005.76 59
2005.86 66
2005.97 71
2006.07 72
2006.17 70
2006.27 65
2006.38 58
2006.48 52
2006.58 50
2006.69 53
2006.79 64
2006.89 80
2006.99 102
2007.10 125
2007.20 147
2007.30 164
2007.41 174
2007.51 178
2007.61 175
2007.71 168
2007.82 159
2007.92 149
2008.02 140
2008.13 133
2008.23 128
2008.33 125
2008.43 122
2008.54 120
2008.64 119
2008.74 118
2008.85 119
2008.95 121
2009.05 125
2009.15 129
2009.26 133
2009.36 137
2009.46 140
2009.57 143
2009.67 144
2009.77 145
2009.87 146
2009.98 146
2010.08 147
2010.18 147
2010.29 147
2010.39 147
2010.49 147
2010.59 148
2010.70 148
2010.80 150
2010.90 151
2011.01 153
2011.11 154
2011.21 155
2011.32 153
2011.42 151
2011.52 147
2011.62 143
2011.73 138
2011.83 133
2011.93 129
2012.04 125
2012.14 122
2012.24 120
2012.34 121
2012.45 124
2012.55 130
2012.65 137
2012.76 145
2012.86 153
2012.96 161
2013.07 166
2013.17 170
2013.27 173
2013.37 176
2013.48 178
2013.58 179
2013.68 178
2013.79 175
2013.89 170
2013.99 162
2014.10 152
2014.20 140
2014.30 127
2014.40 114
2014.51 101
2014.61 89
2014.71 79
2014.82 70
2014.92 64
2015.02 60
2015.13 56
2015.23 53
2015.33 50
2015.44 46
2015.54 42
2015.64 36
2015.74 31
2015.85 25
2015.95 19
2016.05 12
2016.16 4
2016.26 0
2016.36 0
2016.47 0
2016.57 0
2016.67 0
2016.77 0
2016.88 0
2016.98 0
2017.08 18
2017.19 36
2017.29 53
2017.39 66
2017.50 76
2017.60 82
2017.70 84
2017.81 84
2017.91 82
2018.01 79
2018.12 75
2018.22 72
2018.32 69
2018.42 67
2018.53 66
2018.63 66
2018.73 67
2018.84 69
2018.94 70
2019.04 70
2019.15 70
2019.25 67
2019.35 63
2019.46 58
2019.56 52
2019.66 47
2019.77 41
2019.87 37
2019.97 33
2020.07 31
2020.18 30
2020.28 30
2020.38 33
2020.49 38
2020.59 45
2020.69 52
2020.80 60
2020.90 66
2021.00 71
2021.11 73
2021.21 72
2021.31 70
2021.42 67
2021.52 64
2021.62 62
2021.73 61
2021.83 62
2021.93 64
2022.04 69
2022.14 75
2022.24 82
2022.35 91
2022.45 101
2022.55 111
2022.65 122
2022.76 132
2022.86 140
2022.96 146
2023.07 148
2023.17 145
2023.27 138
2023.38 126
2023.48 110
2023.58 91
2023.69 73
2023.79 58
2023.89 46
2024.00 41
2024.10 40
2024.20 43
2024.31 47
2024.41 53
2024.51 56
2024.62 58
2024.72 58
2024.82 57
2024.93 58
2025.03 60
2025.13 64
2025.24 72
2025.34 81
2025.44 91
2025.55 101
2025.65 110
2025.75 119
2025.86 126
2025.96 132
2026.06 137
2026.17 143
2026.27 148
2026.37 152
2026.48 155
2026.58 156
2026.68 157
2026.79 156
2026.89 154
2026.99 152
2027.10 151
2027.20 151
2027.30 151
2027.41 153
2027.51 157
2027.61 162
2027.72 168
2027.82 174
2027.92 179
2028.03 182
2028.13 184
2028.23 183
2028.34 182
2028.44 179
2028.54 177
2028.65 177
2028.75 178
2028.85 180
2028.96 183
2029.06 187
2029.16 189
2029.27 189
2029.37 187
2029.47 182
2029.58 173
2029.68 164
2029.78 153
2029.89 145
2029.99 138
2030.09 136
2030.20 139
2030.30 145
2030.40 154
2030.51 163
2030.61 172
2030.71 178
2030.82 181
2030.92 179
2031.03 173
2031.13 165
2031.23 155
2031.34 147
2031.44 140
2031.54 135
2031.65 132
2031.75 130
2031.85 128
2031.96 125
2032.06 122
2032.16 118
2032.27 113
2032.37 108
2032.47 100
2032.58 91
2032.68 79
2032.78 65
2032.89 49
2032.99 32
2033.09 16
2033.20 1
2033.30 0
2033.41 0
2033.51 0
2033.61 0
2033.72 0
2033.82 0
2033.92 0
2034.03 0
2034.13 2
2034.23 9
2034.34 18
2034.44 30
2034.54 45
2034.65 61
2034.75 77
2034.85 92
2034.96 103
2035.06 109
2035.17 108
2035.27 103
2035.37 93
2035.48 80
2035.58 67
2035.68 54
2035.79 44
2035.89 38
2035.99 36
2036.10 39
2036.20 47
2036.30 59
2036.41 74
2036.51 91
2036.61 108
2036.72 122
2036.82 133
2036.93 140
2037.03 143
2037.13 142
2037.24 137
2037.34 131
2037.44 122
2037.55 113
2037.65 104
2037.75 96
2037.86 90
2037.96 84
2038.07 79
2038.17 75
2038.27 70
2038.38 66
2038.48 61
2038.58 57
2038.69 55
2038.79 55
2038.89 59
2039.00 67
2039.10 76
2039.21 86
2039.31 95
2039.41 101
2039.52 103
2039.62 101
2039.72 96
2039.83 90
2039.93 84
2040.03 78
2040.14 75
2040.24 72
2040.35 70
2040.45 67
2040.55 63
2040.66 57
2040.76 51
2040.86 45
2040.97 42
2041.07 44
2041.18 49
2041.28 58
2041.38 70
2041.49 83
2041.59 95
2041.69 104
2041.80 111
2041.90 114
2042.01 115
2042.11 115
2042.21 115
2042.32 116
2042.42 118
2042.52 120
2042.63 124
2042.73 127
2042.83 129
2042.94 130
2043.04 130
2043.15 128
2043.25 126
2043.35 125
2043.46 125
2043.56 128
2043.66 135
2043.77 145
2043.87 159
2043.98 174
2044.08 189
2044.18 202
2044.29 212
2044.39 218
2044.50 220
2044.60 219
2044.70 215
2044.81 209
2044.91 202
2045.01 194
2045.12 185
2045.22 175
2045.33 166
2045.43 156
2045.53 148
2045.64 140
2045.74 133
2045.84 126
2045.95 118
2046.05 109
2046.16 98
2046.26 87
2046.36 76
2046.47 65
2046.57 56
2046.68 50
2046.78 46
2046.88 44
2046.99 44
2047.09 45
2047.19 46
2047.30 47
2047.40 48
2047.51 48
2047.61 49
2047.71 51
2047.82 54
2047.92 59
2048.03 65
2048.13 71
2048.23 76
2048.34 81
2048.44 84
2048.54 85
2048.65 85
2048.75 84
2048.86 82
2048.96 79
2049.06 76
2049.17 73
2049.27 69
2049.38 66
2049.48 62
2049.58 57
2049.69 53
2049.79 50
2049.90 48
2050.00 49
2050.10 53
2050.21 61
2050.31 71
2050.42 82
2050.52 91
2050.62 96
2050.73 96
2050.83 90
2050.94 79
2051.04 68
2051.14 57
2051.25 50
2051.35 47
2051.45 47
2051.56 49
2051.66 51
2051.77 52
2051.87 51
2051.97 48
2052.08 44
2052.18 40
2052.29 37
2052.39 35
2052.49 34
2052.60 33
2052.70 33
2052.81 35
2052.91 37
2053.01 41
2053.12 46
2053.22 53
2053.33 59
2053.43 66
2053.53 71
2053.64 74
2053.74 75
2053.85 75
2053.95 72
2054.05 68
2054.16 61
2054.26 53
2054.37 44
2054.47 34
2054.57 25
2054.68 17
2054.78 12
2054.89 11
2054.99 14
2055.10 20
2055.20 29
2055.30 39
2055.41 50
2055.51 59
2055.62 66
2055.72 71
2055.82 72
2055.93 71
2056.03 69
2056.14 67
2056.24 67
2056.34 71
2056.45 79
2056.55 91
2056.66 106
2056.76 121
2056.86 134
2056.97 144
2057.07 148
2057.18 148
2057.28 144
2057.38 139
2057.49 135
2057.59 133
2057.70 134
2057.80 139
2057.91 144
2058.01 151
2058.11 156
2058.22 161
2058.32 164
2058.43 167
2058.53 169
2058.63 169
2058.74 167
2058.84 163
2058.95 155
2059.05 145
2059.16 134
2059.26 124
2059.36 116
2059.47 113
2059.57 114
2059.68 119
2059.78 125
2059.88 132
2059.99 137
2060.09 140
2060.20 141
2060.30 139
2060.41 137
2060.51 135
2060.61 134
2060.72 133
2060.82 134
2060.93 134
2061.03 134
2061.13 133
2061.24 130
2061.34 124
2061.45 117
2061.55 108
2061.66 98
2061.76 88
2061.86 80
2061.97 73
2062.07 67
2062.18 63
2062.28 61
2062.39 61
2062.49 63
2062.59 67
2062.70 74
2062.80 84
2062.91 95
2063.01 108
2063.12 121
2063.22 132
2063.32 142
2063.43 148
2063.53 152
2063.64 155
2063.74 156
2063.85 157
2063.95 159
2064.05 160
2064.16 162
2064.26 163
2064.37 163
2064.47 160
2064.58 154
2064.68 146
2064.78 135
2064.89 122
2064.99 109
2065.10 97
2065.20 88
2065.31 82
2065.41 80
2065.51 83
2065.62 88
2065.72 95
2065.83 102
2065.93 107
2066.04 111
2066.14 112
2066.24 113
2066.35 114
2066.45 117
2066.56 120
2066.66 125
2066.77 130
2066.87 134
2066.97 137
2067.08 139
2067.18 140
2067.29 142
2067.39 146
2067.50 152
2067.60 161
2067.71 170
2067.81 179
2067.91 185
2068.02 188
2068.12 187
2068.23 182
2068.33 172
2068.44 162
2068.54 152
2068.64 145
2068.75 141
2068.85 140
2068.96 142
2069.06 144
2069.17 145
2069.27 141
2069.38 132
2069.48 118
2069.58 101
2069.69 81
2069.79 61
2069.90 42
2070.00 26
2070.11 13
2070.21 3
2070.32 0
2070.42 0
2070.52 0
2070.63 0
2070.73 0
2070.84 0
2070.94 0
2071.05 1
2071.15 5
2071.26 7
2071.36 9
2071.46 10
2071.57 11
2071.67 13
2071.78 15
2071.88 18
2071.99 21
2072.09 24
2072.20 27
2072.30 30
2072.40 34
2072.51 36
2072.61 39
2072.72 40
2072.82 42
2072.93 43
2073.03 45
2073.14 46
2073.24 48
2073.35 50
2073.45 53
2073.55 56
2073.66 62
2073.76 69
2073.87 79
2073.97 90
2074.08 102
2074.18 112
2074.29 121
2074.39 125
2074.49 126
2074.60 123
2074.70 118
2074.81 111
2074.91 104
2075.02 97
2075.12 91
2075.23 85
2075.33 81
2075.44 76
2075.54 72
2075.65 69
2075.75 66
2075.85 64
2075.96 64
2076.06 64
2076.17 66
2076.27 69
2076.38 72
2076.48 77
2076.59 83
2076.69 91
2076.80 101
2076.90 113
2077.00 126
2077.11 138
2077.21 150
2077.32 160
2077.42 167
2077.53 171
2077.63 171
2077.74 168
2077.84 163
2077.95 156
2078.05 148
2078.16 141
2078.26 135
2078.36 132
2078.47 133
2078.57 138
2078.68 147
2078.78 159
2078.89 172
2078.99 185
2079.10 196
2079.20 203
2079.31 206
2079.41 205
2079.52 200
2079.62 191
2079.73 181
2079.83 169
2079.93 158
2080.04 147
2080.14 138
2080.25 129
2080.35 121
2080.46 114
2080.56 107
2080.67 101
2080.77 96
2080.88 92
2080.98 89
2081.09 88
2081.19 87
2081.30 87
2081.40 87
2081.51 88
2081.61 88
2081.71 88
2081.82 88
2081.92 87
2082.03 85
2082.13 80
2082.24 73
2082.34 65
2082.45 56
2082.55 47
2082.66 39
2082.76 33
2082.87 29
2082.97 28
2083.08 28
2083.18 31
2083.29 36
2083.39 43
2083.50 50
2083.60 58
2083.70 64
2083.81 68
2083.91 69
2084.02 66
2084.12 59
2084.23 51
2084.33 41
2084.44 33
2084.54 27
2084.65 24
2084.75 24
2084.86 28
2084.96 33
2085.07 38
2085.17 44
2085.28 50
2085.38 55
2085.49 58
2085.59 61
2085.70 62
2085.80 62
2085.91 60
2086.01 56
2086.12 51
2086.22 45
2086.33 41
2086.43 37
2086.53 36
2086.64 36
2086.74 37
2086.85 40
2086.95 42
2087.06 44
2087.16 46
2087.27 49
2087.37 51
2087.48 53
2087.58 54
2087.69 54
2087.79 52
2087.90 48
2088.00 41
2088.11 33
2088.21 24
2088.32 14
2088.42 4
2088.53 0
2088.63 0
2088.74 0
2088.84 0
2088.95 0
2089.05 0
2089.16 0
2089.26 0
2089.37 2
2089.47 8
2089.58 14
2089.68 20
2089.79 28
2089.89 37
2090.00 45
2090.10 54
2090.21 60
2090.31 63
2090.42 63
2090.52 59
2090.63 54
2090.73 48
2090.84 42
2090.94 38
2091.05 37
2091.15 39
2091.26 43
2091.36 49
2091.47 54
2091.57 59
2091.68 63
2091.78 64
2091.89 62
2091.99 57
2092.10 49
2092.20 40
2092.31 30
2092.41 20
2092.52 11
2092.62 5
2092.73 3
2092.83 3
2092.94 7
2093.04 14
2093.15 21
2093.25 28
2093.36 32
2093.46 34
2093.57 33
2093.67 32
2093.78 31
2093.88 33
2093.99 37
2094.09 46
2094.20 57
2094.30 72
2094.41 88
2094.51 107
2094.62 126
2094.72 145
2094.83 164
2094.93 180
2095.04 194
2095.14 202
2095.25 205
2095.35 202
2095.46 193
2095.56 180
2095.67 165
2095.77 150
2095.88 137
2095.98 128
2096.09 123
2096.19 121
2096.30 120
2096.40 120
2096.51 119
2096.61 115
2096.72 108
2096.82 99
2096.93 88
2097.03 76
2097.14 64
2097.24 54
2097.35 45
2097.45 40
2097.56 37
2097.66 37
2097.77 40
2097.87 44
2097.98 49
2098.08 55
2098.19 60
2098.29 65
2098.40 70
2098.50 75
2098.61 81
2098.71 86
2098.82 90
2098.93 92
2099.03 91
2099.14 87
2099.24 80
2099.35 70
2099.45 58
2099.56 46
2099.66 36
2099.77 27
2099.87 22
2099.98 20
2100.08 21
2100.19 24
2100.29 28
2100.40 32
2100.50 36
2100.61 38
2100.71 37
2100.82 35
2100.92 31
2101.03 26
2101.13 20
2101.24 15
2101.34 9
2101.45 4
2101.55 0
2101.66 0
2101.77 0
2101.87 0
2101.98 0
2102.08 3
2102.19 10
2102.29 19
2102.40 30
2102.50 43
2102.61 57
2102.71 71
2102.82 84
2102.92 95
2103.03 103
2103.13 107
2103.24 107
2103.34 105
2103.45 100
2103.55 93
2103.66 87
2103.77 82
2103.87 77
2103.98 73
2104.08 69
2104.19 67
2104.29 65
2104.40 66
2104.50 70
2104.61 76
2104.71 85
2104.82 95
2104.92 104
2105.03 112
2105.13 116
2105.24 119
2105.34 119
2105.45 119
2105.56 118
2105.66 117
2105.77 116
2105.87 113
2105.98 108
2106.08 100
2106.19 88
2106.29 75
2106.40 61
2106.50 48
2106.61 40
2106.71 36
2106.82 36
2106.92 41
2107.03 48
2107.14 55
2107.24 62
2107.35 67
2107.45 70
2107.56 70
2107.66 68
2107.77 66
2107.87 63
2107.98 59
2108.08 55
2108.19 50
2108.29 44
2108.40 37
2108.51 29
2108.61 22
2108.72 15
2108.82 10
2108.93 6
2109.03 4
2109.14 3
2109.24 3
2109.35 3
2109.45 2
2109.56 1
2109.66 0
2109.77 0
2109.88 0
2109.98 0
2110.09 0
2110.19 0
2110.30 0
2110.40 6
2110.51 17
2110.61 31
2110.72 48
2110.82 65
2110.93 81
2111.04 94
2111.14 104
2111.25 110
2111.35 113
2111.46 113
2111.56 113
2111.67 113
2111.77 116
2111.88 121
2111.98 129
2112.09 138
2112.20 146
2112.30 152
2112.41 152
2112.51 148
2112.62 138
2112.72 124
2112.83 110
2112.93 97
2113.04 87
2113.15 82
2113.25 79
2113.36 77
2113.46 75
2113.57 70
2113.67 63
2113.78 54
2113.88 45
2113.99 39
2114.10 37
2114.20 39
2114.31 45
2114.41 54
2114.52 63
2114.62 71
2114.73 76
2114.83 77
2114.94 77
2115.05 76
2115.15 74
2115.26 73
2115.36 72
2115.47 72
2115.57 71
2115.68 69
2115.78 67
2115.89 64
2116.00 63
2116.10 63
2116.21 64
2116.31 65
2116.42 67
2116.52 70
2116.63 73
2116.73 76
2116.84 81
2116.95 89
2117.05 100
2117.16 114
2117.26 130
2117.37 147
2117.47 163
2117.58 177
2117.68 188
2117.79 195
2117.90 197
2118.00 196
2118.11 192
2118.21 186
2118.32 177
2118.42 166
2118.53 155
2118.64 143
2118.74 132
2118.85 123
2118.95 116
2119.06 111
2119.16 110
2119.27 110
2119.38 111
2119.48 112
2119.59 113
2119.69 113
2119.80 111
2119.90 108
2120.01 102
2120.12 95
2120.22 86
2120.33 76
2120.43 67
2120.54 59
2120.64 56
2120.75 58
2120.85 63
2120.96 71
2121.07 80
2121.17 86
2121.28 89
2121.38 86
2121.49 77
2121.59 65
2121.70 51
2121.81 37
2121.91 27
2122.02 21
2122.12 20
2122.23 25
2122.34 33
2122.44 44
2122.55 54
2122.65 64
2122.76 71
2122.86 76
2122.97 78
2123.08 79
2123.18 78
2123.29 77
2123.39 76
2123.50 74
2123.60 72
2123.71 69
2123.82 64
2123.92 59
2124.03 53
2124.13 47
2124.24 40
2124.34 34
2124.45 27
2124.56 21
2124.66 16
2124.77 11
2124.87 7
2124.98 5
2125.09 4
2125.19 5
2125.30 6
2125.40 9
2125.51 12
2125.61 15
2125.72 18
2125.83 19
2125.93 19
2126.04 16
2126.14 12
2126.25 7
2126.36 3
2126.46 0
2126.57 0
2126.67 1
2126.78 7
2126.88 16
2126.99 26
2127.10 38
2127.20 48
2127.31 57
2127.41 63
2127.52 66
2127.63 65
2127.73 62
2127.84 56
2127.94 48
2128.05 37
2128.15 24
2128.26 10
2128.37 0
2128.47 0
2128.58 0
2128.68 0
2128.79 0
2128.90 0
2129.00 0
2129.11 0
2129.21 5
2129.32 21
2129.43 36
2129.53 48
2129.64 56
2129.74 61
2129.85 62
2129.96 62
2130.06 61
2130.17 59
2130.27 59
2130.38 59
2130.49 60
2130.59 61
2130.70 60
2130.80 58
2130.91 56
2131.01 55
2131.12 55
2131.23 59
2131.33 66
2131.44 78
2131.54 91
2131.65 106
2131.76 119
2131.86 130
2131.97 137
2132.07 142
2132.18 145
2132.29 148
2132.39 152
2132.50 157
2132.60 163
2132.71 168
2132.82 171
2132.92 170
2133.03 166
2133.13 160
2133.24 153
2133.35 148
2133.45 144
2133.56 144
2133.66 146
2133.77 148
2133.88 150
2133.98 151
2134.09 150
2134.19 148
2134.30 146
2134.41 145
2134.51 146
2134.62 147
2134.72 149
2134.83 150
2134.94 149
2135.04 147
2135.15 143
2135.26 139
2135.36 135
2135.47 132
2135.57 130
2135.68 127
2135.79 124
2135.89 120
2136.00 115
2136.10 108
2136.21 101
2136.32 96
2136.42 92
2136.53 91
2136.63 93
2136.74 98
2136.85 104
2136.95 112
2137.06 121
2137.16 128
2137.27 133
2137.38 135
2137.48 134
2137.59 130
2137.70 123
2137.80 113
2137.91 102
2138.01 91
2138.12 81
2138.23 73
2138.33 67
2138.44 63
2138.54 61
2138.65 60
2138.76 59
2138.86 57
2138.97 54
2139.08 48
2139.18 41
2139.29 32
2139.39 23
2139.50 13
2139.61 3
2139.71 0
2139.82 0
2139.92 0
2140.03 0
2140.14 0
2140.24 0
2140.35 0
2140.46 0
2140.56 2
2140.67 9
2140.77 17
2140.88 27
2140.99 38
2141.09 51
2141.20 65
2141.31 80
2141.41 93
2141.52 105
2141.62 113
2141.73 118
2141.84 119
2141.94 117
2142.05 114
2142.15 111
2142.26 108
2142.37 105
2142.47 103
2142.58 100
2142.69 97
2142.79 93
2142.90 88
2143.00 82
2143.11 77
2143.22 71
2143.32 67
2143.43 63
2143.54 61
2143.64 62
2143.75 64
2143.85 69
2143.96 76
2144.07 82
2144.17 89
2144.28 93
2144.39 95
2144.49 95
2144.60 92
2144.71 87
2144.81 81
2144.92 75
2145.02 68
2145.13 62
2145.24 58
2145.34 55
2145.45 55
2145.56 55
2145.66 57
2145.77 59
2145.87 60
2145.98 61
2146.09 63
2146.19 65
2146.30 67
2146.41 71
2146.51 75
2146.62 78
2146.73 79
2146.83 78
2146.94 75
2147.04 69
2147.15 64
2147.26 58
2147.36 54
2147.47 51
2147.58 49
2147.68 48
2147.79 47
2147.90 47
2148.00 46
2148.11 46
2148.21 45
2148.32 45
2148.43 46
2148.53 47
2148.64 50
2148.75 54
2148.85 58
2148.96 65
2149.07 71
2149.17 78
2149.28 83
2149.38 86
2149.49 87
2149.60 84
2149.70 79
2149.81 72
2149.92 63
2150.02 55
2150.13 47
2150.24 42
2150.34 38
2150.45 38
2150.56 41
2150.66 47
2150.77 55
2150.87 64
2150.98 74
2151.09 83
2151.19 90
2151.30 94
2151.41 96
2151.51 95
2151.62 93
2151.73 91
2151.83 89
2151.94 88
2152.05 89
2152.15 90
2152.26 93
2152.37 95
2152.47 97
2152.58 98
2152.68 98
2152.79 96
2152.90 92
2153.00 86
2153.11 78
2153.22 70
2153.32 63
2153.43 58
2153.54 57
2153.64 59
2153.75 66
2153.86 77
2153.96 89
2154.07 101
2154.18 111
2154.28 118
2154.39 121
2154.50 122
2154.60 119
2154.71 115
2154.82 111
2154.92 105
2155.03 100
2155.13 94
2155.24 87
2155.35 80
2155.45 72
2155.56 63
2155.67 53
2155.77 45
2155.88 38
2155.99 33
2156.09 32
2156.20 36
2156.31 45
2156.41 60
2156.52 80
2156.63 102
2156.73 126
2156.84 148
2156.95 166
2157.05 180
2157.16 188
2157.27 191
2157.37 189
2157.48 185
2157.59 179
2157.69 173
2157.80 166
2157.91 161
2158.01 156
2158.12 151
2158.23 148
2158.33 145
2158.44 143
2158.55 141
2158.65 140
2158.76 138
2158.87 136
2158.97 133
2159.08 130
2159.19 127
2159.29 127
2159.40 128
2159.51 131
2159.61 136
2159.72 142
2159.83 148
2159.93 153
2160.04 155
2160.15 155
2160.25 151
2160.36 144
2160.47 134
2160.57 121
2160.68 106
2160.79 90
2160.89 74
2161.00 60
2161.11 49
2161.21 42
2161.32 38
2161.43 36
2161.53 35
2161.64 34
2161.75 33
2161.85 31
2161.96 29
2162.07 26
2162.17 23
2162.28 22
2162.39 23
2162.49 27
2162.60 33
2162.71 41
2162.81 52
2162.92 63
2163.03 76
2163.13 88
2163.24 100
2163.35 110
2163.45 119
2163.56 126
2163.67 130
2163.77 132
2163.88 131
2163.99 127
2164.09 122
2164.20 116
2164.31 110
2164.42 104
2164.52 99
2164.63 95
2164.74 90
2164.84 85
2164.95 78
2165.06 69
2165.16 60
2165.27 50
2165.38 43
2165.48 37
2165.59 35
2165.70 37
2165.80 41
2165.91 46
2166.02 51
2166.12 55
2166.23 58
2166.34 59
2166.44 60
2166.55 61
2166.66 62
2166.77 63
2166.87 65
2166.98 66
2167.09 66
2167.19 66
2167.30 66
2167.41 68
2167.51 72
2167.62 77
2167.73 84
2167.83 91
2167.94 96
2168.05 97
2168.15 94
2168.26 87
2168.37 75
2168.47 62
2168.58 49
2168.69 39
2168.80 32
2168.90 29
2169.01 31
2169.12 36
2169.22 45
2169.33 54
2169.44 65
2169.54 76
2169.65 87
2169.76 99
2169.86 110
2169.97 120
2170.08 130
2170.19 137
2170.29 141
2170.40 142
2170.51 139
2170.61 135
2170.72 128
2170.83 120
2170.93 112
2171.04 105
2171.15 99
2171.25 95
2171.36 92
2171.47 89
2171.58 86
2171.68 82
2171.79 76
2171.90 68
2172.00 59
2172.11 49
2172.22 42
2172.32 36
2172.43 34
2172.54 35
2172.65 38
2172.75 41
2172.86 43
2172.97 41
2173.07 37
2173.18 30
2173.29 21
2173.39 11
2173.50 2
2173.61 0
2173.72 0
2173.82 0
2173.93 0
2174.04 0
2174.14 0
2174.25 0
2174.36 0
2174.46 1
2174.57 10
2174.68 20
2174.79 29
2174.89 37
2175.00 41
2175.11 42
2175.21 39
2175.32 35
2175.43 30
2175.53 26
2175.64 24
2175.75 23
2175.86 25
2175.96 28
2176.07 31
2176.18 33
2176.28 33
2176.39 31
2176.50 27
2176.61 23
2176.71 19
2176.82 17
2176.93 17
2177.03 20
2177.14 25
2177.25 31
2177.36 37
2177.46 41
2177.57 44
2177.68 44
2177.78 43
2177.89 40
2178.00 38
2178.11 38
2178.21 40
2178.32 46
2178.43 55
2178.53 67
2178.64 80
2178.75 93
2178.86 105
2178.96 114
2179.07 119
2179.18 120
2179.28 117
2179.39 110
2179.50 102
2179.61 94
2179.71 86
2179.82 80
2179.93 75
2180.03 71
2180.14 68
2180.25 65
2180.36 62
2180.46 57
2180.57 52
2180.68 47
2180.78 42
2180.89 37
2181.00 32
2181.11 27
2181.21 23
2181.32 20
2181.43 18
2181.53 18
2181.64 20
2181.75 25
2181.86 31
2181.96 39
2182.07 47
2182.18 53
2182.28 57
2182.39 58
2182.50 59
2182.61 59
2182.71 60
2182.82 61
2182.93 64
2183.04 67
2183.14 70
2183.25 70
2183.36 67
2183.46 63
2183.57 58
2183.68 52
2183.79 48
2183.89 43
2184.00 39
2184.11 35
2184.22 31
2184.32 26
2184.43 22
2184.54 20
2184.64 21
2184.75 25
2184.86 33
2184.97 44
2185.07 57
2185.18 72
2185.29 86
2185.40 100
2185.50 112
2185.61 121
2185.72 127
2185.82 129
2185.93 127
2186.04 121
2186.15 113
2186.25 103
2186.36 93
2186.47 84
2186.58 77
2186.68 71
2186.79 67
2186.90 65
2187.01 65
2187.11 65
2187.22 67
2187.33 68
2187.43 68
2187.54 68
2187.65 67
2187.76 66
2187.86 67
2187.97 70
2188.08 76
2188.19 83
2188.29 92
2188.40 100
2188.51 107
2188.62 112
2188.72 115
2188.83 118
2188.94 121
2189.05 125
2189.15 129
2189.26 134
2189.37 138
2189.47 140
2189.58 140
2189.69 135
2189.80 126
2189.90 113
2190.01 96
2190.12 76
2190.23 54
2190.33 32
2190.44 12
2190.55 0
2190.66 0
2190.76 0
2190.87 0
2190.98 0
2191.09 0
2191.19 0
2191.30 2
2191.41 7
2191.52 9
2191.62 11
2191.73 14
2191.84 18
2191.95 24
2192.05 32
2192.16 41
2192.27 50
2192.38 58
2192.48 65
2192.59 69
2192.70 71
2192.81 71
2192.91 69
2193.02 66
2193.13 62
2193.24 59
2193.34 57
2193.45 55
2193.56 54
2193.67 52
2193.77 49
2193.88 45
2193.99 38
2194.10 30
2194.20 23
2194.31 18
2194.42 17
2194.53 20
2194.63 27
2194.74 37
2194.85 48
2194.96 56
2195.06 60
2195.17 60
2195.28 55
2195.39 48
2195.49 39
2195.60 30
2195.71 24
2195.82 19
2195.92 18
2196.03 18
2196.14 22
2196.25 28
2196.35 36
2196.46 46
2196.57 57
2196.68 68
2196.78 78
2196.89 86
2197.00 91
2197.11 93
2197.21 92
2197.32 91
2197.43 88
2197.54 84
2197.64 80
2197.75 77
2197.86 76
2197.97 76
2198.08 78
2198.18 81
2198.29 84
2198.40 85
2198.51 83
2198.61 77
2198.72 67
2198.83 54
2198.94 42
2199.04 30
2199.15 22
2199.26 18
2199.37 17
2199.47 20
2199.58 24
2199.69 30
2199.80 34
2199.90 38
2200.01 39
2200.12 39
2200.23 38
2200.34 35
2200.44 32
2200.55 29
2200.66 26
2200.77 24
2200.87 23
2200.98 21
2201.09 18
2201.20 14
2201.30 10
2201.41 5
2201.52 1
2201.63 0
2201.74 0
2201.84 0
2201.95 2
2202.06 5
2202.17 7
2202.27 8
2202.38 9
2202.49 9
2202.60 10
2202.70 13
2202.81 19
2202.92 28
2203.03 37
2203.14 47
2203.24 55
2203.35 60
2203.46 62
2203.57 63
2203.67 63
2203.78 65
2203.89 70
2204.00 77
2204.11 86
2204.21 95
2204.32 103
2204.43 109
2204.54 112
2204.64 113
2204.75 113
2204.86 112
2204.97 110
2205.08 107
2205.18 105
2205.29 103
2205.40 102
2205.51 103
2205.61 104
2205.72 107
2205.83 109
2205.94 111
2206.05 113
2206.15 113
2206.26 114
2206.37 115
2206.48 117
2206.58 121
2206.69 125
2206.80 128
2206.91 130
2207.02 130
2207.12 129
2207.23 127
2207.34 125
2207.45 125
2207.56 126
2207.66 127
2207.77 127
2207.88 125
2207.99 121
2208.09 115
2208.20 107
2208.31 100
2208.42 93
2208.53 88
2208.63 84
2208.74 81
2208.85 78
2208.96 74
2209.07 68
2209.17 62
2209.28 56
2209.39 50
2209.50 43
2209.60 35
2209.71 27
2209.82 19
2209.93 9
2210.04 1
2210.14 0
2210.25 0
2210.36 0
2210.47 0
2210.58 0
2210.68 0
2210.79 4
2210.90 9
2211.01 12
2211.12 11
2211.22 9
2211.33 5
2211.44 1
2211.55 0
2211.65 0
2211.76 5
2211.87 13
2211.98 25
2212.09 39
2212.19 55
2212.30 73
2212.41 91
2212.52 109
2212.63 127
2212.73 143
2212.84 155
2212.95 163
2213.06 165
2213.17 161
2213.27 153
2213.38 141
2213.49 127
2213.60 113
2213.71 101
2213.81 92
2213.92 85
2214.03 81
2214.14 80
2214.25 81
2214.35 84
2214.46 89
2214.57 96
2214.68 103
2214.79 111
2214.89 117
2215.00 123
2215.11 126
2215.22 128
2215.33 127
2215.43 124
2215.54 121
2215.65 116
2215.76 112
2215.87 109
2215.97 107
2216.08 105
2216.19 103
2216.30 102
2216.41 102
2216.51 102
2216.62 105
2216.73 109
2216.84 116
2216.95 123
2217.06 130
2217.16 136
2217.27 140
2217.38 142
2217.49 143
2217.60 144
2217.70 147
2217.81 151
2217.92 158
2218.03 165
2218.14 171
2218.24 174
2218.35 173
2218.46 169
2218.57 160
2218.68 150
2218.78 138
2218.89 128
2219.00 121
2219.11 117
2219.22 116
2219.33 121
2219.43 128
2219.54 138
2219.65 148
2219.76 156
2219.87 162
2219.97 165
2220.08 164
2220.19 159
2220.30 152
2220.41 144
2220.52 135
2220.62 126
2220.73 117
2220.84 109
2220.95 103
2221.06 99
2221.16 97
2221.27 98
2221.38 102
2221.49 106
2221.60 110
2221.70 114
2221.81 116
2221.92 118
2222.03 120
2222.14 124
2222.25 129
2222.35 136
2222.46 144
2222.57 152
2222.68 158
2222.79 162
2222.90 162
2223.00 159
2223.11 154
2223.22 148
2223.33 140
2223.44 132
2223.54 123
2223.65 114
2223.76 105
2223.87 94
2223.98 83
2224.09 70
2224.19 56
2224.30 42
2224.41 27
2224.52 12
2224.63 0
2224.74 0
2224.84 0
2224.95 0
2225.06 0
2225.17 0
2225.28 0
2225.38 0
2225.49 3
2225.60 27
2225.71 52
2225.82 75
2225.93 93
2226.03 104
2226.14 107
2226.25 101
2226.36 90
2226.47 75
2226.58 59
2226.68 46
2226.79 36
2226.90 31
2227.01 28
2227.12 27
2227.23 26
2227.33 25
2227.44 23
2227.55 22
2227.66 21
2227.77 22
2227.88 25
2227.98 27
2228.09 28
2228.20 27
2228.31 23
2228.42 18
2228.53 12
2228.63 8
2228.74 8
2228.85 11
2228.96 17
2229.07 27
2229.18 37
2229.28 47
2229.39 56
2229.50 63
2229.61 67
2229.72 67
2229.83 63
2229.93 57
2230.04 47
2230.15 36
2230.26 26
2230.37 16
2230.48 10
2230.59 6
2230.69 5
2230.80 6
2230.91 8
2231.02 10
2231.13 12
2231.24 15
2231.34 18
2231.45 23
2231.56 30
2231.67 39
2231.78 50
2231.89 62
2231.99 75
2232.10 87
2232.21 97
2232.32 106
2232.43 112
2232.54 117
2232.65 121
2232.75 127
2232.86 135
2232.97 145
2233.08 157
2233.19 170
2233.30 182
2233.40 191
2233.51 196
2233.62 195
2233.73 189
2233.84 179
2233.95 166
2234.06 150
2234.16 135
2234.27 120
2234.38 106
2234.49 94
2234.60 83
2234.71 75
2234.81 68
2234.92 64
2235.03 61
2235.14 61
2235.25 61
2235.36 63
2235.47 67
2235.57 71
2235.68 76
2235.79 80
2235.90 84
2236.01 85
2236.12 84
2236.23 79
2236.33 72
2236.44 63
2236.55 54
2236.66 49
2236.77 47
2236.88 50
2236.99 56
2237.09 64
2237.20 71
2237.31 76
2237.42 77
2237.53 75
2237.64 70
2237.75 62
2237.85 53
2237.96 43
2238.07 32
2238.18 22
2238.29 12
2238.40 5
2238.51 0
2238.61 0
2238.72 3
2238.83 10
2238.94 20
2239.05 31
2239.16 41
2239.27 49
2239.37 54
2239.48 58
2239.59 61
2239.70 64
2239.81 68
2239.92 72
2240.03 77
2240.13 80
2240.24 81
2240.35 78
2240.46 72
2240.57 64
2240.68 55
2240.79 46
2240.90 38
2241.00 31
2241.11 26
2241.22 24
2241.33 25
2241.44 28
2241.55 33
2241.66 40
2241.76 47
2241.87 52
2241.98 55
2242.09 53
2242.20 48
2242.31 40
2242.42 31
2242.53 22
2242.63 16
2242.74 13
2242.85 15
2242.96 22
2243.07 32
2243.18 43
2243.29 54
2243.39 63
2243.50 71
2243.61 75
2243.72 78
2243.83 79
2243.94 79
2244.05 79
2244.16 76
2244.26 72
2244.37 66
2244.48 57
2244.59 48
2244.70 37
2244.81 28
2244.92 20
2245.03 15
2245.13 13
2245.24 14
2245.35 18
2245.46 23
2245.57 30
2245.68 37
2245.79 43
2245.90 48
2246.00 50
2246.11 50
2246.22 50
2246.33 50
2246.44 50
2246.55 51
2246.66 53
2246.77 55
2246.88 56
2246.98 57
2247.09 55
2247.20 52
2247.31 48
2247.42 43
2247.53 39
2247.64 35
2247.75 31
2247.85 28
2247.96 26
2248.07 23
2248.18 19
2248.29 13
2248.40 7
2248.51 0
2248.62 0
2248.72 0
2248.83 0
2248.94 0
2249.05 0
2249.16 0
2249.27 0
2249.38 0
2249.49 10
2249.60 20
2249.70 32
2249.81 45
2249.92 59
2250.03 73
2250.14 86
2250.25 99
2250.36 110
2250.47 121
2250.58 132
2250.68 143
2250.79 155
2250.90 166
2251.01 177
2251.12 186
2251.23 191
2251.34 193
2251.45 191
2251.56 189
2251.66 186
2251.77 186
2251.88 188
2251.99 193
2252.10 199
2252.21 205
2252.32 209
2252.43 209
2252.54 204
2252.64 194
2252.75 180
2252.86 166
2252.97 152
2253.08 143
2253.19 137
2253.30 137
2253.41 140
2253.52 145
2253.63 150
2253.73 152
2253.84 151
2253.95 147
2254.06 139
2254.17 128
2254.28 115
2254.39 102
2254.50 90
2254.61 80
2254.72 73
2254.82 68
2254.93 67
2255.04 67
2255.15 68
2255.26 66
2255.37 62
2255.48 53
2255.59 40
2255.70 25
2255.81 9
2255.91 0
2256.02 0
2256.13 0
2256.24 0
2256.35 0
2256.46 8
2256.57 21
2256.68 36
2256.79 50
2256.90 63
2257.00 74
2257.11 84
2257.22 90
2257.33 93
2257.44 91
2257.55 86
2257.66 77
2257.77 67
2257.88 57
2257.99 48
2258.10 41
2258.20 34
2258.31 27
2258.42 21
2258.53 14
2258.64 7
2258.75 1
2258.86 0
2258.97 0
2259.08 0
2259.19 6
2259.30 15
2259.40 24
2259.51 33
2259.62 40
2259.73 44
2259.84 46
2259.95 45
2260.06 43
2260.17 41
2260.28 38
2260.39 37
2260.50 36
2260.60 35
2260.71 34
2260.82 31
2260.93 25
2261.04 18
2261.15 9
2261.26 0
2261.37 0
2261.48 0
2261.59 0
2261.70 0
2261.80 0
2261.91 0
2262.02 0
2262.13 2
2262.24 9
2262.35 15
2262.46 21
2262.57 25
2262.68 29
2262.79 33
2262.90 35
2263.01 39
2263.12 42
2263.22 47
2263.33 54
2263.44 61
2263.55 69
2263.66 78
2263.77 86
2263.88 93
2263.99 98
2264.10 101
2264.21 102
2264.32 100
2264.43 98
2264.53 94
2264.64 90
2264.75 86
2264.86 81
2264.97 75
2265.08 68
2265.19 58
2265.30 47
2265.41 34
2265.52 20
2265.63 9
2265.74 1
2265.85 0
2265.95 2
2266.06 14
2266.17 31
2266.28 52
2266.39 73
2266.50 91
2266.61 102
2266.72 106
2266.83 104
2266.94 97
2267.05 91
2267.16 87
2267.27 90
2267.38 98
2267.48 112
2267.59 127
2267.70 142
2267.81 154
2267.92 160
2268.03 161
2268.14 158
2268.25 152
2268.36 145
2268.47 137
2268.58 131
2268.69 125
2268.80 120
2268.91 116
2269.02 112
2269.12 107
2269.23 101
2269.34 94
2269.45 86
2269.56 80
2269.67 74
2269.78 71
2269.89 70
2270.00 73
2270.11 78
2270.22 86
2270.33 96
2270.44 106
2270.55 116
2270.66 124
2270.76 131
2270.87 134
2270.98 135
2271.09 133
2271.20 129
2271.31 126
2271.42 123
2271.53 124
2271.64 127
2271.75 133
2271.86 141
2271.97 149
2272.08 156
2272.19 161
2272.30 164
2272.41 164
2272.52 163
2272.62 162
2272.73 159
2272.84 156
2272.95 151
2273.06 144
2273.17 135
2273.28 124
2273.39 113
2273.50 103
2273.61 96
2273.72 91
2273.83 89
2273.94 90
2274.05 90
2274.16 91
2274.27 92
2274.38 91
2274.48 91
2274.59 93
2274.70 96
2274.81 101
2274.92 109
2275.03 117
2275.14 126
2275.25 133
2275.36 137
2275.47 137
2275.58 134
2275.69 129
2275.80 121
2275.91 113
2276.02 106
2276.13 102
2276.24 102
2276.35 106
2276.46 114
2276.57 126
2276.67 139
2276.78 153
2276.89 166
2277.00 176
2277.11 184
2277.22 188
2277.33 190
2277.44 189
2277.55 188
2277.66 185
2277.77 184
2277.88 182
2277.99 180
2278.10 178
2278.21 175
2278.32 171
2278.43 165
2278.54 157
2278.65 149
2278.76 140
2278.87 132
2278.98 124
2279.08 116
2279.19 108
2279.30 101
2279.41 94
2279.52 88
2279.63 83
2279.74 80
2279.85 81
2279.96 85
2280.07 93
2280.18 104
2280.29 118
2280.40 134
2280.51 149
2280.62 163
2280.73 174
2280.84 182
2280.95 187
2281.06 189
2281.17 189
2281.28 188
2281.39 185
2281.50 183
2281.61 181
2281.72 180
2281.82 179
2281.93 178
2282.04 177
2282.15 174
2282.26 169
2282.37 161
2282.48 151
2282.59 139
2282.70 127
2282.81 116
2282.92 106
2283.03 99
2283.14 95
2283.25 92
2283.36 90
2283.47 89
2283.58 89
2283.69 89
2283.80 89
2283.91 91
2284.02 93
2284.13 97
2284.24 101
2284.35 106
2284.46 110
2284.57 112
2284.68 114
2284.79 113
2284.90 112
2285.01 110
2285.12 107
2285.22 105
2285.33 103
2285.44 102
2285.55 99
2285.66 96
2285.77 90
2285.88 81
2285.99 71
2286.10 59
2286.21 48
2286.32 39
2286.43 34
2286.54 33
2286.65 36
2286.76 43
2286.87 52
2286.98 63
2287.09 74
2287.20 84
2287.31 93
2287.42 99
2287.53 101
2287.64 98
2287.75 90
2287.86 79
2287.97 66
2288.08 54
2288.19 44
2288.30 39
2288.41 39
2288.52 45
2288.63 54
2288.74 65
2288.85 75
2288.96 81
2289.07 82
2289.18 79
2289.29 72
2289.40 62
2289.51 53
2289.62 46
2289.73 42
2289.84 42
2289.95 44
2290.06 48
2290.17 53
2290.27 59
2290.38 65
2290.49 71
2290.60 76
2290.71 82
2290.82 87
2290.93 91
2291.04 93
2291.15 93
2291.26 90
2291.37 85
2291.48 78
2291.59 69
2291.70 60
2291.81 52
2291.92 44
2292.03 39
2292.14 35
2292.25 33
2292.36 34
2292.47 36
2292.58 39
2292.69 42
2292.80 46
2292.91 49
2293.02 51
2293.13 52
2293.24 51
2293.35 48
2293.46 46
2293.57 43
2293.68 42
2293.79 43
2293.90 48
2294.01 56
2294.12 67
2294.23 79
2294.34 90
2294.45 100
2294.56 107
2294.67 111
2294.78 112
2294.89 112
2295.00 111
2295.11 112
2295.22 113
2295.33 116
2295.44 120
2295.55 121
2295.66 121
2295.77 117
2295.88 110
2295.99 100
2296.10 91
2296.21 81
2296.32 74
2296.43 68
2296.54 63
2296.65 60
2296.76 58
2296.87 56
2296.98 55
2297.09 57
2297.20 61
2297.31 68
2297.42 77
2297.53 85
2297.64 91
2297.75 94
2297.86 93
2297.97 87
2298.08 77
2298.19 66
2298.30 55
2298.41 46
2298.52 40
2298.63 38
2298.74 37
2298.85 39
2298.96 42
2299.07 45
2299.18 48
2299.29 52
2299.40 57
2299.51 62
2299.62 68
2299.73 74
2299.84 79
2299.95 82
2300.06 82
2300.17 78
2300.28 72
2300.39 64
2300.50 56
2300.61 47
2300.72 40
2300.83 34
2300.94 29
2301.05 27
2301.16 25
2301.27 24
2301.38 22
2301.49 20
2301.60 17
2301.71 13
2301.82 8
2301.93 2
2302.04 0
2302.15 0
2302.26 0
2302.37 0
2302.48 0
2302.59 0
2302.70 0
2302.81 0
2302.92 4
2303.03 8
2303.14 12
2303.25 17
2303.36 23
2303.47 29
2303.58 36
2303.70 44
2303.81 54
2303.92 64
2304.03 74
2304.14 84
2304.25 91
2304.36 97
2304.47 101
2304.58 103
2304.69 104
2304.80 106
2304.91 109
2305.02 114
2305.13 118
2305.24 122
2305.35 123
2305.46 120
2305.57 115
2305.68 106
2305.79 97
2305.90 88
2306.01 80
2306.12 75
2306.23 72
2306.34 71
2306.45 70
2306.56 70
2306.67 69
2306.78 69
2306.89 68
2307.00 68
2307.11 66
2307.22 64
2307.33 61
2307.44 58
2307.55 53
2307.66 49
2307.77 47
2307.88 47
2307.99 49
2308.10 55
2308.21 63
2308.32 74
2308.43 85
2308.54 97
2308.66 108
2308.77 119
2308.88 129
2308.99 137
2309.10 144
2309.21 147
2309.32 148
2309.43 145
2309.54 138
2309.65 128
2309.76 115
2309.87 101
2309.98 88
2310.09 75
2310.20 63
2310.31 53
2310.42 44
2310.53 37
2310.64 30
2310.75 26
2310.86 24
2310.97 25
2311.08 28
2311.19 33
2311.30 38
2311.41 44
2311.52 49
2311.63 54
2311.74 57
2311.85 60
2311.96 64
2312.08 67
2312.19 70
2312.30 71
2312.41 70
2312.52 68
2312.63 63
2312.74 57
2312.85 51
2312.96 48
2313.07 47
2313.18 49
2313.29 54
2313.40 61
2313.51 69
2313.62 77
2313.73 84
2313.84 89
2313.95 92
2314.06 93
2314.17 92
2314.28 90
2314.39 88
2314.50 86
2314.61 85
2314.72 86
2314.83 88
2314.95 90
2315.06 92
2315.17 94
2315.28 95
2315.39 94
2315.50 92
2315.61 89
2315.72 85
2315.83 81
2315.94 76
2316.05 71
2316.16 67
2316.27 65
2316.38 66
2316.49 70
2316.60 77
2316.71 85
2316.82 93
2316.93 100
2317.04 103
2317.15 102
2317.27 97
2317.38 89
2317.49 79
2317.60 69
2317.71 61
2317.82 55
2317.93 52
2318.04 53
2318.15 57
2318.26 64
2318.37 73
2318.48 83
2318.59 94
2318.70 104
2318.81 112
2318.92 117
2319.03 118
2319.14 115
2319.25 109
2319.36 100
2319.48 89
2319.59 77
2319.70 64
2319.81 51
2319.92 39
2320.03 27
2320.14 17
2320.25 9
2320.36 3
2320.47 0
2320.58 0
2320.69 0
2320.80 0
2320.91 0
2321.02 0
2321.13 0
2321.24 0
2321.35 0
2321.47 0
2321.58 0
2321.69 3
2321.80 8
2321.91 16
2322.02 25
2322.13 36
2322.24 46
2322.35 56
2322.46 64
2322.57 69
2322.68 72
2322.79 72
2322.90 70
2323.01 68
2323.12 66
2323.24 64
2323.35 62
2323.46 59
2323.57 56
2323.68 52
2323.79 47
2323.90 43
2324.01 41
2324.12 41
2324.23 44
2324.34 49
2324.45 56
2324.56 63
2324.67 68
2324.78 72
2324.89 73
2325.01 73
2325.12 71
2325.23 71
2325.34 71
2325.45 74
2325.56 78
2325.67 83
2325.78 88
2325.89 91
2326.00 91
2326.11 88
2326.22 83
2326.33 77
2326.44 71
2326.56 67
2326.67 64
2326.78 63
2326.89 64
2327.00 66
2327.11 68
2327.22 71
2327.33 74
2327.44 78
2327.55 83
2327.66 88
2327.77 94
2327.88 99
2327.99 103
2328.11 105
2328.22 104
2328.33 100
2328.44 94
2328.55 85
2328.66 75
2328.77 64
2328.88 54
2328.99 45
2329.10 37
2329.21 31
2329.32 27
2329.43 25
2329.55 26
2329.66 30
2329.77 35
2329.88 43
2329.99 50
2330.10 57
2330.21 61
2330.32 63
2330.43 60
2330.54 55
2330.65 49
2330.76 42
2330.87 36
2330.99 33
2331.10 31
2331.21 32
2331.32 33
2331.43 34
2331.54 34
2331.65 32
2331.76 29
2331.87 25
2331.98 21
2332.09 19
2332.20 19
2332.32 21
2332.43 25
2332.54 30
2332.65 34
2332.76 38
2332.87 41
2332.98 45
2333.09 49
2333.20 55
2333.31 65
2333.42 78
2333.53 94
2333.65 109
2333.76 124
2333.87 134
2333.98 139
2334.09 139
2334.20 133
2334.31 126
2334.42 117
2334.53 110
2334.64 107
2334.75 107
2334.87 112
2334.98 121
2335.09 132
2335.20 145
2335.31 158
2335.42 171
2335.53 181
2335.64 190
2335.75 198
2335.86 206
2335.97 216
2336.09 227
2336.20 239
2336.31 251
2336.42 262
2336.53 270
2336.64 272
2336.75 269
2336.86 260
2336.97 246
2337.08 231
2337.20 215
2337.31 199
2337.42 185
2337.53 173
2337.64 161
2337.75 151
2337.86 142
2337.97 135
2338.08 131
2338.19 129
2338.30 129
2338.42 130
2338.53 131
2338.64 131
2338.75 129
2338.86 127
2338.97 124
2339.08 123
2339.19 124
2339.30 128
2339.41 135
2339.53 142
2339.64 149
2339.75 153
2339.86 154
2339.97 151
2340.08 145
2340.19 137
2340.30 128
2340.41 121
2340.53 116
2340.64 113
2340.75 111
2340.86 111
2340.97 111
2341.08 111
2341.19 109
2341.30 107
2341.41 105
2341.52 103
2341.64 102
2341.75 103
2341.86 106
2341.97 111
2342.08 119
2342.19 129
2342.30 141
2342.41 155
2342.52 170
2342.64 185
2342.75 200
2342.86 214
2342.97 226
2343.08 235
2343.19 240
2343.30 240
2343.41 236
2343.52 226
2343.64 212
2343.75 195
2343.86 177
2343.97 159
2344.08 144
2344.19 131
2344.30 121
2344.41 112
2344.52 103
2344.64 92
2344.75 79
2344.86 64
2344.97 48
2345.08 32
2345.19 18
2345.30 8
2345.41 3
2345.52 2
2345.64 7
2345.75 17
2345.86 32
2345.97 50
2346.08 69
2346.19 88
2346.30 107
2346.41 122
2346.53 134
2346.64 140
2346.75 142
2346.86 141
2346.97 137
2347.08 132
2347.19 127
2347.30 123
2347.41 119
2347.53 117
2347.64 113
2347.75 107
2347.86 98
2347.97 87
2348.08 73
2348.19 60
2348.30 49
2348.42 41
2348.53 38
2348.64 39
2348.75 45
2348.86 52
2348.97 60
2349.08 66
2349.19 68
2349.31 66
2349.42 60
2349.53 50
2349.64 39
2349.75 27
2349.86 17
2349.97 9
2350.08 5
2350.20 4
2350.31 5
2350.42 10
2350.53 17
2350.64 28
2350.75 41
2350.86 56
2350.97 70
2351.09 83
2351.20 90
2351.31 92
2351.42 88
2351.53 79
2351.64 67
2351.75 55
2351.86 44
2351.98 37
2352.09 33
2352.20 33
2352.31 36
2352.42 41
2352.53 47
2352.64 54
2352.76 61
2352.87 69
2352.98 78
2353.09 87
2353.20 98
2353.31 108
2353.42 118
2353.53 125
2353.65 128
2353.76 127
2353.87 121
2353.98 112
2354.09 102
2354.20 93
2354.31 88
2354.43 88
2354.54 93
2354.65 101
2354.76 111
2354.87 120
2354.98 125
2355.09 127
2355.21 125
2355.32 121
2355.43 115
2355.54 110
2355.65 106
2355.76 103
2355.87 100
2355.99 96
2356.10 91
2356.21 84
2356.32 77
2356.43 69
2356.54 61
2356.65 54
2356.76 48
2356.88 42
2356.99 37
2357.10 31
2357.21 27
2357.32 23
2357.43 20
2357.54 19
2357.66 19
2357.77 21
2357.88 25
2357.99 29
2358.10 34
2358.21 38
2358.33 41
2358.44 43
2358.55 44
2358.66 43
2358.77 42
2358.88 41
2358.99 41
2359.11 41
2359.22 41
2359.33 42
2359.44 42
2359.55 40
2359.66 36
2359.77 30
2359.89 21
2360.00 11
2360.11 0
2360.22 0
2360.33 0
2360.44 0
2360.55 0
2360.67 0
2360.78 0
2360.89 0
2361.00 3
2361.11 19
2361.22 33
2361.34 42
2361.45 47
2361.56 47
2361.67 43
2361.78 35
2361.89 27
2362.00 20
2362.12 14
2362.23 12
2362.34 12
2362.45 14
2362.56 17
2362.67 21
2362.79 26
2362.90 31
2363.01 34
2363.12 37
2363.23 39
2363.34 40
2363.46 40
2363.57 39
2363.68 36
2363.79 31
2363.90 24
2364.01 16
2364.12 7
2364.24 0
2364.35 0
2364.46 0
2364.57 0
2364.68 0
2364.79 1
2364.91 10
2365.02 19
2365.13 26
2365.24 33
2365.35 37
2365.46 40
2365.58 42
2365.69 43
2365.80 43
2365.91 43
2366.02 43
2366.13 43
2366.25 43
2366.36 43
2366.47 45
2366.58 47
2366.69 49
2366.80 51
2366.92 53
2367.03 55
2367.14 55
2367.25 56
2367.36 56
2367.47 57
2367.59 59
2367.70 61
2367.81 66
2367.92 73
2368.03 81
2368.14 91
2368.26 100
2368.37 109
2368.48 114
2368.59 117
2368.70 115
2368.81 109
2368.93 102
2369.04 93
2369.15 85
2369.26 80
2369.37 79
2369.48 80
2369.60 85
2369.71 89
2369.82 94
2369.93 96
2370.04 96
2370.15 93
2370.27 89
2370.38 84
2370.49 81
2370.60 79
2370.71 80
2370.83 81
2370.94 82
2371.05 82
2371.16 78
2371.27 72
2371.38 64
2371.50 54
2371.61 44
2371.72 36
2371.83 31
2371.94 29
2372.05 29
2372.17 32
2372.28 38
2372.39 46
2372.50 56
2372.61 66
2372.73 77
2372.84 87
2372.95 97
2373.06 105
2373.17 111
2373.28 117
2373.40 122
2373.51 127
2373.62 131
2373.73 136
2373.84 141
2373.96 146
2374.07 152
2374.18 158
2374.29 165
2374.40 171
2374.51 176
2374.63 179
2374.74 179
2374.85 177
2374.96 173
2375.07 167
2375.19 161
2375.30 155
2375.41 149
2375.52 142
2375.63 134
2375.74 124
2375.86 110
2375.97 93
2376.08 73
2376.19 53
2376.30 34
2376.42 18
2376.53 8
2376.64 3
2376.75 3
2376.86 6
2376.98 12
2377.09 20
2377.20 28
2377.31 37
2377.42 45
2377.54 54
2377.65 64
2377.76 73
2377.87 81
2377.98 88
2378.09 94
2378.21 96
2378.32 96
2378.43 93
2378.54 88
2378.65 82
2378.77 76
2378.88 71
2378.99 67
2379.10 63
2379.21 60
2379.33 55
2379.44 49
2379.55 43
2379.66 36
2379.77 31
2379.89 29
2380.00 30
2380.11 36
2380.22 43
2380.33 51
2380.45 58
2380.56 63
2380.67 65
2380.78 66
2380.89 65
2381.01 64
2381.12 63
2381.23 63
2381.34 64
2381.45 65
2381.57 67
2381.68 70
2381.79 74
2381.90 78
2382.01 83
2382.13 86
2382.24 88
2382.35 87
2382.46 83
2382.57 77
2382.69 69
2382.80 62
2382.91 57
2383.02 55
2383.13 56
2383.25 60
2383.36 65
2383.47 71
2383.58 76
2383.69 79
2383.81 81
2383.92 82
2384.03 83
2384.14 83
2384.25 82
2384.37 80
2384.48 77
2384.59 73
2384.70 67
2384.82 62
2384.93 57
2385.04 53
2385.15 53
2385.26 56
2385.38 63
2385.49 73
2385.60 87
2385.71 104
2385.82 124
2385.94 146
2386.05 170
2386.16 193
2386.27 215
2386.38 235
2386.50 252
2386.61 267
2386.72 280
2386.83 292
2386.95 305
2387.06 319
2387.17 335
2387.28 352
2387.39 370
2387.51 388
2387.62 404
2387.73 419
2387.84 431
2387.95 440
2388.07 446
2388.18 447
2388.29 443
2388.40 434
2388.52 421
2388.63 404
2388.74 386
2388.85 367
2388.96 349
2389.08 335
2389.19 326
2389.30 323
2389.41 324
2389.52 329
2389.64 337
2389.75 346
2389.86 355
2389.97 362
2390.09 365
2390.20 365
2390.31 362
2390.42 354
2390.53 344
2390.65 333
2390.76 323
2390.87 315
2390.98 309
2391.10 306
2391.21 305
2391.32 302
2391.43 298
2391.54 290
2391.66 278
2391.77 263
2391.88 247
2391.99 232
2392.11 218
2392.22 207
2392.33 198
2392.44 191
2392.56 185
2392.67 179
2392.78 172
2392.89 163
2393.00 154
2393.12 143
2393.23 132
2393.34 120
2393.45 108
2393.57 97
2393.68 88
2393.79 81
2393.90 77
2394.01 76
2394.13 77
2394.24 79
2394.35 81
2394.46 82
2394.58 81
2394.69 79
2394.80 76
2394.91 74
2395.03 73
2395.14 73
2395.25 74
2395.36 76
2395.47 77
2395.59 78
2395.70 76
2395.81 73
2395.92 67
2396.04 59
2396.15 51
2396.26 43
2396.37 36
2396.49 31
2396.60 28
2396.71 27
2396.82 28
2396.94 32
2397.05 36
2397.16 41
2397.27 47
2397.38 53
2397.50 57
2397.61 60
2397.72 60
2397.83 58
2397.95 53
2398.06 47
2398.17 42
2398.28 37
2398.40 36
2398.51 37
2398.62 40
2398.73 44
2398.85 47
2398.96 48
2399.07 45
2399.18 38
2399.30 29
2399.41 19
2399.52 9
2399.63 0
2399.75 0
2399.86 0
2399.97 0
2400.08 0
2400.20 0
2400.31 0
2400.42 0
2400.53 0
2400.64 5
2400.76 15
2400.87 25
2400.98 35
2401.09 44
2401.21 50
2401.32 53
2401.43 55
2401.54 55
2401.66 55
2401.77 55
2401.88 56
2401.99 57
2402.11 60
2402.22 62
2402.33 64
2402.44 66
2402.56 68
2402.67 70
2402.78 73
2402.89 78
2403.01 84
2403.12 90
2403.23 96
2403.34 100
2403.46 102
2403.57 100
2403.68 96
2403.79 89
2403.91 81
2404.02 72
2404.13 65
2404.24 58
2404.36 53
2404.47 47
2404.58 42
2404.70 36
2404.81 30
2404.92 25
2405.03 23
2405.15 23
2405.26 27
2405.37 35
2405.48 46
2405.60 58
2405.71 70
2405.82 81
2405.93 89
2406.05 94
2406.16 96
2406.27 95
2406.38 92
2406.50 88
2406.61 83
2406.72 77
2406.83 73
2406.95 69
2407.06 66
2407.17 65
2407.28 67
2407.40 71
2407.51 76
2407.62 83
2407.73 91
2407.85 97
2407.96 102
2408.07 105
2408.19 106
2408.30 106
2408.41 106
2408.52 107
2408.64 110
2408.75 114
2408.86 119
2408.97 125
2409.09 129
2409.20 133
2409.31 134
2409.42 134
2409.54 131
2409.65 127
2409.76 120
2409.88 112
2409.99 103
2410.10 93
2410.21 83
2410.33 74
2410.44 66
2410.55 61
2410.66 58
2410.78 57
2410.89 58
2411.00 61
2411.11 66
2411.23 72
2411.34 78
2411.45 83
2411.57 85
2411.68 84
2411.79 80
2411.90 74
2412.02 65
2412.13 56
2412.24 47
2412.35 39
2412.47 32
2412.58 28
2412.69 24
2412.81 22
2412.92 21
2413.03 21
2413.14 22
2413.26 24
2413.37 27
2413.48 32
2413.59 38
2413.71 45
2413.82 51
2413.93 56
2414.05 60
2414.16 62
2414.27 63
2414.38 64
2414.50 66
2414.61 70
2414.72 75
2414.84 83
2414.95 91
2415.06 100
2415.17 109
2415.29 119
2415.40 129
2415.51 140
2415.62 149
2415.74 158
2415.85 163
2415.96 164
2416.08 160
2416.19 153
2416.30 144
2416.41 135
2416.53 126
2416.64 121
2416.75 118
2416.87 118
2416.98 120
2417.09 123
2417.20 126
2417.32 128
2417.43 129
2417.54 128
2417.66 126
2417.77 122
2417.88 116
2417.99 108
2418.11 100
2418.22 92
2418.33 84
2418.45 77
2418.56 71
2418.67 67
2418.78 63
2418.90 59
2419.01 53
2419.12 44
2419.24 33
2419.35 20
2419.46 6
2419.57 0
2419.69 0
2419.80 0
2419.91 0
2420.03 0
2420.14 0
2420.25 0
2420.36 8
2420.48 14
2420.59 17
2420.70 16
2420.82 13
2420.93 10
2421.04 8
2421.16 8
2421.27 12
2421.38 18
2421.49 27
2421.61 36
2421.72 46
2421.83 56
2421.95 64
2422.06 72
2422.17 79
2422.28 86
2422.40 93
2422.51 100
2422.62 106
2422.74 113
2422.85 118
2422.96 123
2423.08 126
2423.19 129
2423.30 132
2423.41 134
2423.53 137
2423.64 140
2423.75 144
2423.87 148
2423.98 151
2424.09 154
2424.21 156
2424.32 156
2424.43 154
2424.54 150
2424.66 144
2424.77 135
2424.88 124
2425.00 111
2425.11 97
2425.22 83
2425.34 71
2425.45 61
2425.56 54
2425.67 49
2425.79 45
2425.90 44
2426.01 44
2426.13 44
2426.24 46
2426.35 50
2426.47 56
2426.58 64
2426.69 74
2426.81 85
2426.92 97
2427.03 108
2427.14 117
2427.26 124
2427.37 130
2427.48 133
2427.60 134
2427.71 135
2427.82 135
2427.94 135
2428.05 136
2428.16 139
2428.28 143
2428.39 147
2428.50 150
2428.61 151
2428.73 149
2428.84 143
2428.95 132
2429.07 119
2429.18 105
2429.29 93
2429.41 84
2429.52 79
2429.63 78
2429.75 81
2429.86 86
2429.97 90
2430.09 92
2430.20 91
2430.31 86
2430.42 77
2430.54 66
2430.65 53
2430.76 41
2430.88 31
2430.99 23
2431.10 18
2431.22 16
2431.33 16
2431.44 17
2431.56 19
2431.67 21
2431.78 24
2431.90 25
2432.01 26
2432.12 27
2432.24 27
2432.35 28
2432.46 30
2432.57 32
2432.69 36
2432.80 40
2432.91 43
2433.03 46
2433.14 47
2433.25 46
2433.37 45
2433.48 43
2433.59 42
2433.71 41
2433.82 41
2433.93 41
2434.05 41
2434.16 39
2434.27 37
2434.39 34
2434.50 30
2434.61 25
2434.73 21
2434.84 16
2434.95 10
2435.07 4
2435.18 0
2435.29 0
2435.41 0
2435.52 0
2435.63 0
2435.75 0
2435.86 0
2435.97 0
2436.09 2
2436.20 6
2436.31 10
2436.43 15
2436.54 19
2436.65 22
2436.77 24
2436.88 25
2436.99 24
2437.11 22
2437.22 19
2437.33 19
2437.44 20
2437.56 24
2437.67 32
2437.78 41
2437.90 51
2438.01 62
2438.12 73
2438.24 84
2438.35 96
2438.46 109
2438.58 122
2438.69 133
2438.80 142
2438.92 147
2439.03 148
2439.14 144
2439.26 136
2439.37 128
2439.49 120
2439.60 116
2439.71 116
2439.83 121
2439.94 129
2440.05 140
2440.17 151
2440.28 161
2440.39 168
2440.51 172
2440.62 173
2440.73 172
2440.85 171
2440.96 171
2441.07 171
2441.19 171
2441.30 170
2441.41 167
2441.53 160
2441.64 150
2441.75 138
2441.87 126
2441.98 116
2442.09 110
2442.21 109
2442.32 114
2442.43 122
2442.55 131
2442.66 141
2442.77 147
2442.89 150
2443.00 149
2443.11 145
2443.23 141
2443.34 137
2443.45 137
2443.57 141
2443.68 150
2443.79 160
2443.91 172
2444.02 182
2444.13 189
2444.25 191
2444.36 189
2444.48 183
2444.59 175
2444.70 167
2444.82 159
2444.93 153
2445.04 147
2445.16 142
2445.27 138
2445.38 135
2445.50 134
2445.61 135
2445.72 139
2445.84 146
2445.95 155
2446.06 167
2446.18 180
2446.29 192
2446.40 202
2446.52 209
2446.63 213
2446.75 214
2446.86 213
2446.97 211
2447.09 210
2447.20 209
2447.31 210
2447.43 211
2447.54 214
2447.65 218
2447.77 222
2447.88 226
2447.99 230
2448.11 232
2448.22 234
2448.34 234
2448.45 234
2448.56 235
2448.68 237
2448.79 240
2448.90 245
2449.02 249
2449.13 252
2449.24 252
2449.36 248
2449.47 240
2449.58 228
2449.70 216
2449.81 204
2449.93 194
2450.04 188
2450.15 186
2450.27 188
2450.38 194
2450.49 201
2450.61 208
2450.72 213
2450.83 217
2450.95 217
2451.06 214
2451.18 207
2451.29 197
2451.40 185
2451.52 173
2451.63 161
2451.74 150
2451.86 142
2451.97 136
2452.08 133
2452.20 133
2452.31 133
2452.43 134
2452.54 134
2452.65 133
2452.77 130
2452.88 125
2452.99 117
2453.11 108
2453.22 99
2453.33 90
2453.45 82
2453.56 78
2453.68 77
2453.79 80
2453.90 86
2454.02 93
2454.13 101
2454.24 107
2454.36 110
2454.47 110
2454.59 107
2454.70 101
2454.81 92
2454.93 82
2455.04 72
2455.15 62
2455.27 53
2455.38 44
2455.49 37
2455.61 31
2455.72 27
2455.84 23
2455.95 21
2456.06 18
2456.18 15
2456.29 11
2456.40 6
2456.52 0
2456.63 0
2456.75 0
2456.86 0
2456.97 0
2457.09 0
2457.20 0
2457.31 0
2457.43 5
2457.54 14
2457.66 21
2457.77 26
2457.88 32
2458.00 36
2458.11 41
2458.23 47
2458.34 53
2458.45 58
2458.57 64
2458.68 68
2458.79 73
2458.91 78
2459.02 83
2459.14 90
2459.25 98
2459.36 106
2459.48 113
2459.59 116
2459.70 117
2459.82 114
2459.93 107
2460.05 99
2460.16 91
2460.27 84
2460.39 79
2460.50 76
2460.62 75
2460.73 75
2460.84 77
2460.96 80
2461.07 83
2461.18 87
2461.30 91
2461.41 94
2461.53 95
2461.64 94
2461.75 91
2461.87 86
2461.98 80
2462.10 74
2462.21 70
2462.32 69
2462.44 71
2462.55 75
2462.67 80
2462.78 85
2462.89 86
2463.01 84
2463.12 78
2463.23 68
2463.35 55
2463.46 41
2463.58 29
2463.69 21
2463.80 19
2463.92 22
2464.03 31
2464.15 45
2464.26 63
2464.37 83
2464.49 103
2464.60 121
2464.72 137
2464.83 148
2464.94 154
2465.06 155
2465.17 152
2465.29 147
2465.40 140
2465.51 133
2465.63 127
2465.74 121
2465.86 116
2465.97 112
2466.08 107
2466.20 102
2466.31 98
2466.43 95
2466.54 95
2466.65 98
2466.77 104
2466.88 110
2467.00 116
2467.11 121
2467.22 123
2467.34 123
2467.45 121
2467.57 118
2467.68 114
2467.79 111
2467.91 108
2468.02 105
2468.14 102
2468.25 99
2468.36 96
2468.48 95
2468.59 94
2468.71 96
2468.82 99
2468.93 102
2469.05 105
2469.16 107
2469.28 106
2469.39 102
2469.50 97
2469.62 91
2469.73 84
2469.85 77
2469.96 71
2470.07 64
2470.19 58
2470.30 52
2470.42 49
2470.53 47
2470.64 48
2470.76 51
2470.87 55
2470.99 57
2471.10 57
2471.21 54
2471.33 48
2471.44 40
2471.56 32
2471.67 25
2471.79 20
2471.90 15
2472.01 13
2472.13 11
2472.24 10
2472.36 9
2472.47 9
2472.58 9
2472.70 9
2472.81 10
2472.93 11
2473.04 11
2473.15 12
2473.27 12
2473.38 13
2473.50 14
2473.61 15
2473.73 14
2473.84 12
2473.95 8
2474.07 5
2474.18 2
2474.30 0
2474.41 0
2474.52 0
2474.64 0
2474.75 0
2474.87 0
2474.98 0
2475.10 0
2475.21 0
2475.32 0
2475.44 2
2475.55 9
2475.67 17
2475.78 24
2475.89 32
2476.01 38
2476.12 43
2476.24 47
2476.35 50
2476.47 52
2476.58 52
2476.69 51
2476.81 48
2476.92 44
2477.04 39
2477.15 36
2477.27 33
2477.38 33
2477.49 34
2477.61 35
2477.72 36
2477.84 33
2477.95 29
2478.07 21
2478.18 13
2478.29 4
2478.41 0
2478.52 0
2478.64 0
2478.75 0
2478.86 0
2478.98 0
2479.09 0
2479.21 0
2479.32 4
2479.44 14
2479.55 22
2479.66 29
2479.78 34
2479.89 37
2480.01 40
2480.12 43
2480.24 47
2480.35 51
2480.46 55
2480.58 58
2480.69 60
2480.81 60
2480.92 61
2481.04 63
2481.15 67
2481.27 74
2481.38 84
2481.49 97
2481.61 111
2481.72 124
2481.84 136
2481.95 142
2482.07 144
2482.18 141
2482.29 133
2482.41 122
2482.52 112
2482.64 102
2482.75 95
2482.87 91
2482.98 89
2483.09 88
2483.21 87
2483.32 85
2483.44 81
2483.55 76
2483.67 71
2483.78 67
2483.90 65
2484.01 64
2484.12 66
2484.24 70
2484.35 76
2484.47 82
2484.58 89
2484.70 96
2484.81 102
2484.92 108
2485.04 113
2485.15 117
2485.27 120
2485.38 122
2485.50 121
2485.61 119
2485.73 115
2485.84 109
2485.95 102
2486.07 95
2486.18 89
2486.30 84
2486.41 80
2486.53 77
2486.64 75
2486.76 72
2486.87 69
2486.98 63
2487.10 56
2487.21 47
2487.33 38
2487.44 28
2487.56 20
2487.67 14
2487.79 11
2487.90 9
2488.01 9
2488.13 9
2488.24 9
2488.36 8
2488.47 6
2488.59 5
2488.70 5
2488.82 6
2488.93 9
2489.05 14
2489.16 19
2489.27 26
2489.39 32
2489.50 39
2489.62 45
2489.73 50
2489.85 54
2489.96 58
2490.08 61
2490.19 63
2490.31 64
2490.42 65
2490.53 64
2490.65 62
2490.76 60
2490.88 56
2490.99 53
2491.11 50
2491.22 49
2491.34 51
2491.45 55
2491.57 61
2491.68 67
2491.79 74
2491.91 81
2492.02 87
2492.14 94
2492.25 101
2492.37 108
2492.48 115
2492.60 121
2492.71 125
2492.83 126
2492.94 122
2493.05 115
2493.17 106
2493.28 95
2493.40 84
2493.51 75
2493.63 68
2493.74 64
2493.86 63
2493.97 64
2494.09 68
2494.20 76
2494.32 86
2494.43 99
2494.54 115
2494.66 132
2494.77 149
2494.89 163
2495.00 174
2495.12 181
2495.23 183
2495.35 180
2495.46 173
2495.58 163
2495.69 151
2495.81 140
2495.92 130
2496.04 123
2496.15 119
2496.26 120
2496.38 124
2496.49 130
2496.61 138
2496.72 146
2496.84 152
2496.95 155
2497.07 154
2497.18 149
2497.30 141
2497.41 131
2497.53 121
2497.64 113
2497.76 106
2497.87 102
2497.98 99
2498.10 97
2498.21 94
2498.33 90
2498.44 86
2498.56 81
2498.67 77
2498.79 75
2498.90 74
2499.02 76
2499.13 79
2499.25 82
2499.36 86
2499.48 92
2499.59 98
2499.71 106
2499.82 115
2499.94 124
2500.05 131
2500.16 135
2500.28 134
2500.39 129
2500.51 120
2500.62 108
2500.74 96
2500.85 86
2500.97 77
2501.08 70
2501.20 63
2501.31 56
2501.43 46
2501.54 36
2501.66 25
2501.77 16
2501.89 10
2502.00 8
2502.12 10
2502.23 16
2502.35 25
2502.46 34
2502.58 43
2502.69 51
2502.80 59
2502.92 67
2503.03 74
2503.15 79
2503.26 83
2503.38 84
2503.49 83
2503.61 81
2503.72 78
2503.84 76
2503.95 73
2504.07 71
2504.18 69
2504.30 66
2504.41 61
2504.53 54
2504.64 46
2504.76 37
2504.87 29
2504.99 21
2505.10 16
2505.22 13
2505.33 12
2505.45 11
2505.56 11
2505.68 9
2505.79 7
2505.91 4
2506.02 0
2506.14 0
2506.25 0
2506.37 0
2506.48 0
2506.60 0
2506.71 0
2506.83 2
2506.94 4
2507.05 6
2507.17 6
2507.28 5
2507.40 5
2507.51 7
2507.63 11
2507.74 18
2507.86 28
2507.97 38
2508.09 48
2508.20 56
2508.32 61
2508.43 62
2508.55 60
2508.66 57
2508.78 54
2508.89 52
2509.01 52
2509.12 55
2509.24 60
2509.35 67
2509.47 74
2509.58 80
2509.70 84
2509.81 87
2509.93 89
2510.04 89
2510.16 88
2510.27 85
2510.39 81
2510.50 74
2510.62 65
2510.73 55
2510.85 45
2510.96 37
2511.08 32
2511.19 31
2511.31 34
2511.42 40
2511.54 49
2511.65 59
2511.77 69
2511.88 77
2512.00 85
2512.11 92
2512.23 98
2512.34 105
2512.46 113
2512.57 121
2512.69 128
2512.80 134
2512.92 136
2513.03 135
2513.15 131
2513.26 123
2513.38 114
2513.49 105
2513.61 95
2513.72 86
2513.84 77
2513.95 66
2514.07 56
2514.18 45
2514.30 35
2514.42 29
2514.53 27
2514.65 31
2514.76 38
2514.88 48
2514.99 59
2515.11 67
2515.22 70
2515.34 68
2515.45 63
2515.57 55
2515.68 48
2515.80 45
2515.91 47
2516.03 53
2516.14 65
2516.26 78
2516.37 92
2516.49 104
2516.60 112
2516.72 117
2516.83 119
2516.95 118
2517.06 114
2517.18 107
2517.29 97
2517.41 84
2517.52 67
2517.64 49
2517.75 29
2517.87 11
2517.98 0
2518.10 0
2518.21 0
2518.33 0
2518.44 0
2518.56 0
2518.68 0
2518.79 0
2518.91 3
2519.02 8
2519.14 14
2519.25 19
2519.37 24
2519.48 30
2519.60 36
2519.71 43
2519.83 50
2519.94 57
2520.06 63
2520.17 67
2520.29 69
2520.40 71
2520.52 71
2520.63 72
2520.75 72
2520.86 72
2520.98 72
2521.09 72
2521.21 72
2521.32 72
2521.44 72
2521.56 73
2521.67 75
2521.79 77
2521.90 80
2522.02 81
2522.13 82
2522.25 83
2522.36 82
2522.48 82
2522.59 82
2522.71 82
2522.82 83
2522.94 84
2523.05 85
2523.17 85
2523.28 83
2523.40 80
2523.52 76
2523.63 70
2523.75 63
2523.86 55
2523.98 47
2524.09 40
2524.21 32
2524.32 26
2524.44 19
2524.55 13
2524.67 6
2524.78 0
2524.90 0
2525.01 0
2525.13 0
2525.24 0
2525.36 0
2525.48 0
2525.59 0
2525.71 1
2525.82 11
2525.94 19
2526.05 26
2526.17 30
2526.28 32
2526.40 31
2526.51 29
2526.63 26
2526.74 22
2526.86 19
2526.98 17
2527.09 16
2527.21 17
2527.32 19
2527.44 24
2527.55 31
2527.67 41
2527.78 53
2527.90 66
2528.01 81
2528.13 97
2528.24 112
2528.36 127
2528.48 142
2528.59 155
2528.71 168
2528.82 179
2528.94 189
2529.05 198
2529.17 207
2529.28 216
2529.40 225
2529.51 235
2529.63 245
2529.74 254
2529.86 261
2529.98 268
2530.09 273
2530.21 278
2530.32 285
2530.44 292
2530.55 302
2530.67 314
2530.78 327
2530.90 339
2531.01 351
2531.13 360
2531.25 368
2531.36 374
2531.48 379
2531.59 386
2531.71 393
2531.82 402
2531.94 410
2532.05 417
2532.17 419
2532.28 416
2532.40 407
2532.52 393
2532.63 376
2532.75 359
2532.86 345
2532.98 334
2533.09 328
2533.21 324
2533.32 322
2533.44 321
2533.56 318
2533.67 316
2533.79 315
2533.90 315
2534.02 320
2534.13 328
2534.25 339
2534.36 352
2534.48 363
2534.60 371
2534.71 375
2534.83 375
2534.94 372
2535.06 367
2535.17 364
2535.29 366
2535.40 374
2535.52 389
2535.64 411
2535.75 439
2535.87 470
2535.98 504
2536.10 537
2536.21 571
2536.33 605
2536.44 641
2536.56 680
2536.68 722
2536.79 769
2536.91 820
2537.02 874
2537.14 930
2537.25 986
2537.37 1043
2537.48 1098
2537.60 1152
2537.72 1204
2537.83 1253
2537.95 1299
2538.06 1341
2538.18 1381
2538.29 1419
2538.41 1457
2538.53 1495
2538.64 1533
2538.76 1572
2538.87 1609
2538.99 1644
2539.10 1673
2539.22 1695
2539.33 1710
2539.45 1717
2539.57 1718
2539.68 1713
2539.80 1704
2539.91 1691
2540.03 1675
2540.14 1654
2540.26 1628
2540.38 1597
2540.49 1561
2540.61 1520
2540.72 1476
2540.84 1431
2540.95 1385
2541.07 1341
2541.19 1299
2541.30 1259
2541.42 1221
2541.53 1186
2541.65 1152
2541.76 1120
2541.88 1087
2542.00 1055
2542.11 1021
2542.23 985
2542.34 946
2542.46 906
2542.57 863
2542.69 819
2542.81 775
2542.92 734
2543.04 698
2543.15 668
2543.27 644
2543.38 625
2543.50 610
2543.62 597
2543.73 583
2543.85 567
2543.96 548
2544.08 527
2544.19 503
2544.31 479
2544.43 455
2544.54 430
2544.66 406
2544.77 384
2544.89 365
2545.01 348
2545.12 336
2545.24 326
2545.35 320
2545.47 314
2545.58 308
2545.70 300
2545.82 289
2545.93 276
2546.05 261
2546.16 245
2546.28 232
2546.39 221
2546.51 214
2546.63 210
2546.74 210
2546.86 211
2546.97 213
2547.09 214
2547.21 213
2547.32 210
2547.44 205
2547.55 198
2547.67 188
2547.78 177
2547.90 163
2548.02 147
2548.13 131
2548.25 113
2548.36 95
2548.48 78
2548.60 63
2548.71 50
2548.83 41
2548.94 35
2549.06 33
2549.17 35
2549.29 40
2549.41 48
2549.52 56
2549.64 64
2549.75 70
2549.87 73
2549.99 73
2550.10 71
2550.22 68
2550.33 64
2550.45 61
2550.57 59
2550.68 58
2550.80 59
2550.91 62
2551.03 66
2551.15 71
2551.26 75
2551.38 79
2551.49 81
2551.61 80
2551.72 75
2551.84 68
2551.96 59
2552.07 48
2552.19 37
2552.30 27
2552.42 19
2552.54 14
2552.65 12
2552.77 14
2552.88 18
2553.00 23
2553.12 30
2553.23 36
2553.35 43
2553.46 49
2553.58 55
2553.70 61
2553.81 68
2553.93 75
2554.04 82
2554.16 89
2554.28 95
2554.39 101
2554.51 107
2554.62 112
2554.74 116
2554.86 118
2554.97 117
2555.09 113
2555.20 106
2555.32 97
2555.44 87
2555.55 77
2555.67 69
2555.78 63
2555.90 59
2556.02 55
2556.13 52
2556.25 48
2556.36 42
2556.48 35
2556.60 27
2556.71 18
2556.83 9
2556.94 2
2557.06 0
2557.18 0
2557.29 0
2557.41 6
2557.52 15
2557.64 26
2557.76 37
2557.87 46
2557.99 53
2558.11 56
2558.22 54
2558.34 50
2558.45 43
2558.57 35
2558.69 27
2558.80 21
2558.92 17
2559.03 16
2559.15 16
2559.27 16
2559.38 16
2559.50 16
2559.61 14
2559.73 13
2559.85 12
2559.96 14
2560.08 20
2560.20 30
2560.31 41
2560.43 53
2560.54 63
2560.66 70
2560.78 73
2560.89 72
2561.01 69
2561.12 67
2561.24 66
2561.36 68
2561.47 73
2561.59 78
2561.71 82
2561.82 85
2561.94 85
2562.05 81
2562.17 75
2562.29 69
2562.40 63
2562.52 60
2562.63 58
2562.75 60
2562.87 64
2562.98 70
2563.10 79
2563.22 89
2563.33 100
2563.45 111
2563.56 121
2563.68 128
2563.80 134
2563.91 136
2564.03 136
2564.15 133
2564.26 129
2564.38 125
2564.49 119
2564.61 112
2564.73 105
2564.84 97
2564.96 89
2565.07 82
2565.19 78
2565.31 78
2565.42 83
2565.54 92
2565.66 105
2565.77 120
2565.89 135
2566.00 148
2566.12 158
2566.24 165
2566.35 170
2566.47 173
2566.59 175
2566.70 177
2566.82 179
2566.94 179
2567.05 177
2567.17 172
2567.28 162
2567.40 151
2567.52 137
2567.63 124
2567.75 114
2567.87 109
2567.98 109
2568.10 115
2568.21 125
2568.33 135
2568.45 145
2568.56 152
2568.68 154
2568.80 151
2568.91 145
2569.03 136
2569.14 125
2569.26 114
2569.38 104
2569.49 94
2569.61 87
2569.73 81
2569.84 79
2569.96 80
2570.08 84
2570.19 92
2570.31 102
2570.42 113
2570.54 124
2570.66 133
2570.77 140
2570.89 144
2571.01 146
2571.12 145
2571.24 143
2571.36 139
2571.47 135
2571.59 132
2571.70 129
2571.82 127
2571.94 127
2572.05 128
2572.17 131
2572.29 134
2572.40 136
2572.52 136
2572.64 134
2572.75 130
2572.87 123
2572.99 114
2573.10 105
2573.22 96
2573.33 89
2573.45 84
2573.57 81
2573.68 79
2573.80 77
2573.92 73
2574.03 68
2574.15 60
2574.27 51
2574.38 42
2574.50 33
2574.62 26
2574.73 19
2574.85 15
2574.96 12
2575.08 9
2575.20 5
2575.31 2
2575.43 0
2575.55 0
2575.66 0
2575.78 0
2575.90 0
2576.01 0
2576.13 0
2576.25 0
2576.36 7
2576.48 19
2576.60 32
2576.71 44
2576.83 56
2576.94 65
2577.06 72
2577.18 77
2577.29 79
2577.41 78
2577.53 75
2577.64 70
2577.76 63
2577.88 54
2577.99 46
2578.11 38
2578.23 32
2578.34 28
2578.46 27
2578.58 28
2578.69 32
2578.81 36
2578.93 41
2579.04 45
2579.16 49
2579.28 50
2579.39 48
2579.51 44
2579.63 39
2579.74 34
2579.86 30
2579.97 27
2580.09 28
2580.21 31
2580.32 35
2580.44 40
2580.56 44
2580.67 47
2580.79 47
2580.91 47
2581.02 47
2581.14 46
2581.26 45
2581.37 45
2581.49 46
2581.61 48
2581.72 53
2581.84 61
2581.96 72
2582.07 85
2582.19 99
2582.31 110
2582.42 118
2582.54 121
2582.66 119
2582.77 112
2582.89 103
2583.01 94
2583.12 87
2583.24 81
2583.36 78
2583.47 76
2583.59 75
2583.71 75
2583.82 77
2583.94 80
2584.06 87
2584.17 96
2584.29 107
2584.41 119
2584.52 129
2584.64 136
2584.76 138
2584.87 136
2584.99 128
2585.11 116
2585.22 103
2585.34 88
2585.46 74
2585.57 62
2585.69 53
2585.81 47
2585.92 46
2586.04 47
2586.16 50
2586.27 54
2586.39 58
2586.51 61
2586.62 62
2586.74 62
2586.86 62
2586.97 61
2587.09 62
2587.21 63
2587.32 65
2587.44 68
2587.56 69
2587.67 69
2587.79 68
2587.91 66
2588.02 63
2588.14 60
2588.26 56
2588.38 52
2588.49 48
2588.61 44
2588.73 40
2588.84 36
2588.96 35
2589.08 36
2589.19 39
2589.31 42
2589.43 46
2589.54 48
2589.66 49
2589.78 49
2589.89 48
2590.01 49
2590.13 54
2590.24 63
2590.36 77
2590.48 95
2590.59 116
2590.71 138
2590.83 159
2590.94 177
2591.06 192
2591.18 205
2591.29 213
2591.41 218
2591.53 219
2591.65 215
2591.76 207
2591.88 195
2592.00 180
2592.11 162
2592.23 143
2592.35 124
2592.46 105
2592.58 88
2592.70 72
2592.81 58
2592.93 45
2593.05 34
2593.16 24
2593.28 17
2593.40 11
2593.52 7
2593.63 4
2593.75 2
2593.87 1
2593.98 0
2594.10 0
2594.22 0
2594.33 0
2594.45 0
2594.57 0
2594.68 0
2594.80 0
2594.92 0
2595.03 2
2595.15 4
2595.27 6
2595.39 9
2595.50 12
2595.62 16
2595.74 20
2595.85 24
2595.97 28
2596.09 33
2596.20 35
2596.32 36
2596.44 35
2596.55 31
2596.67 27
2596.79 22
2596.91 19
2597.02 19
2597.14 22
2597.26 29
2597.37 37
2597.49 46
2597.61 54
2597.72 60
2597.84 64
2597.96 66
2598.08 66
2598.19 66
2598.31 66
2598.43 66
2598.54 67
2598.66 66
2598.78 64
2598.89 59
2599.01 53
2599.13 45
2599.25 37
2599.36 30
2599.48 25
2599.60 24
2599.71 28
2599.83 35
2599.95 44
2600.06 54
2600.18 63
2600.30 68
2600.42 71
2600.53 70
2600.65 66
2600.77 60
2600.88 54
2601.00 48
2601.12 41
2601.24 35
2601.35 28
2601.47 21
2601.59 12
2601.70 3
2601.82 0
2601.94 0
2602.05 0
2602.17 0
2602.29 0
2602.41 0
2602.52 0
2602.64 0
2602.76 14
2602.87 33
2602.99 54
2603.11 75
2603.23 94
2603.34 110
2603.46 121
2603.58 126
2603.69 127
2603.81 124
2603.93 120
2604.05 119
2604.16 122
2604.28 130
2604.40 144
2604.51 163
2604.63 184
2604.75 205
2604.86 227
2604.98 247
2605.10 269
2605.22 293
2605.33 321
2605.45 355
2605.57 396
2605.68 443
2605.80 495
2605.92 549
2606.04 603
2606.15 655
2606.27 703
2606.39 749
2606.51 792
2606.62 836
2606.74 882
2606.86 932
2606.97 985
2607.09 1042
2607.21 1100
2607.33 1159
2607.44 1217
2607.56 1274
2607.68 1327
2607.79 1377
2607.91 1422
2608.03 1461
2608.15 1494
2608.26 1520
2608.38 1539
2608.50 1550
2608.61 1554
2608.73 1551
2608.85 1544
2608.97 1534
2609.08 1522
2609.20 1510
2609.32 1498
2609.44 1485
2609.55 1470
2609.67 1452
2609.79 1428
2609.90 1397
2610.02 1360
2610.14 1319
2610.26 1276
2610.37 1233
2610.49 1193
2610.61 1157
2610.72 1126
2610.84 1098
2610.96 1071
2611.08 1043
2611.19 1012
2611.31 977
2611.43 938
2611.55 895
2611.66 851
2611.78 806
2611.90 765
2612.02 727
2612.13 694
2612.25 665
2612.37 639
2612.48 614
2612.60 590
2612.72 565
2612.84 539
2612.95 514
2613.07 489
2613.19 466
2613.31 443
2613.42 421
2613.54 399
2613.66 377
2613.77 355
2613.89 334
2614.01 313
2614.13 295
2614.24 278
2614.36 263
2614.48 249
2614.60 234
2614.71 217
2614.83 199
2614.95 178
2615.07 156
2615.18 134
2615.30 112
2615.42 91
2615.54 74
2615.65 59
2615.77 49
2615.89 43
2616.00 41
2616.12 42
2616.24 46
2616.36 51
2616.47 57
2616.59 61
2616.71 64
2616.83 63
2616.94 60
2617.06 55
2617.18 50
2617.30 47
2617.41 49
2617.53 56
2617.65 69
2617.77 86
2617.88 107
2618.00 128
2618.12 147
2618.24 161
2618.35 170
2618.47 175
2618.59 175
2618.71 173
2618.82 170
2618.94 168
2619.06 166
2619.17 165
2619.29 161
2619.41 156
2619.53 148
2619.64 137
2619.76 125
2619.88 112
2620.00 102
2620.11 96
2620.23 96
2620.35 102
2620.47 115
2620.58 133
2620.70 152
2620.82 171
2620.94 187
2621.05 197
2621.17 202
2621.29 200
2621.41 194
2621.52 185
2621.64 174
2621.76 162
2621.88 151
2621.99 141
2622.11 132
2622.23 127
2622.35 125
2622.46 126
2622.58 129
2622.70 135
2622.82 141
2622.93 147
2623.05 152
2623.17 154
2623.29 153
2623.41 150
2623.52 144
2623.64 136
2623.76 129
2623.88 122
2623.99 117
2624.11 113
2624.23 111
2624.35 109
2624.46 106
2624.58 102
2624.70 96
2624.82 88
2624.93 82
2625.05 76
2625.17 72
2625.29 70
2625.40 70
2625.52 70
2625.64 70
2625.76 67
2625.87 63
2625.99 56
2626.11 47
2626.23 37
2626.34 26
2626.46 15
2626.58 6
2626.70 0
2626.82 0
2626.93 0
2627.05 0
2627.17 0
2627.29 2
2627.40 4
2627.52 5
2627.64 5
2627.76 3
2627.87 1
2627.99 0
2628.11 0
2628.23 0
2628.34 0
2628.46 2
2628.58 6
2628.70 12
2628.82 18
2628.93 26
2629.05 33
2629.17 39
2629.29 42
2629.40 42
2629.52 38
2629.64 29
2629.76 18
2629.87 6
2629.99 0
2630.11 0
2630.23 0
2630.35 0
2630.46 0
2630.58 0
2630.70 5
2630.82 15
2630.93 24
2631.05 31
2631.17 35
2631.29 36
2631.40 33
2631.52 29
2631.64 23
2631.76 18
2631.88 14
2631.99 14
2632.11 16
2632.23 22
2632.35 28
2632.46 33
2632.58 37
2632.70 38
2632.82 37
2632.94 35
2633.05 32
2633.17 29
2633.29 27
2633.41 25
2633.52 23
2633.64 19
2633.76 15
2633.88 10
2634.00 7
2634.11 5
2634.23 6
2634.35 9
2634.47 14
2634.58 19
2634.70 23
2634.82 26
2634.94 26
2635.06 26
2635.17 24
2635.29 22
2635.41 19
2635.53 17
2635.64 15
2635.76 12
2635.88 9
2636.00 5
2636.12 1
2636.23 0
2636.35 0
2636.47 0
2636.59 0
2636.71 0
2636.82 0
2636.94 0
2637.06 5
2637.18 20
2637.29 35
2637.41 51
2637.53 63
2637.65 73
2637.77 78
2637.88 80
2638.00 79
2638.12 74
2638.24 68
2638.36 61
2638.47 53
2638.59 45
2638.71 40
2638.83 37
2638.94 38
2639.06 42
2639.18 51
2639.30 61
2639.42 72
2639.53 83
2639.65 90
2639.77 94
2639.89 95
2640.01 92
2640.12 86
2640.24 80
2640.36 74
2640.48 70
2640.60 68
2640.71 66
2640.83 64
2640.95 62
2641.07 58
2641.19 54
2641.30 50
2641.42 48
2641.54 48
2641.66 51
2641.78 55
2641.89 59
2642.01 62
2642.13 63
2642.25 61
2642.36 57
2642.48 51
2642.60 44
2642.72 38
2642.84 33
2642.95 29
2643.07 25
2643.19 20
2643.31 14
2643.43 8
2643.54 1
2643.66 0
2643.78 0
2643.90 0
2644.02 4
2644.13 15
2644.25 28
2644.37 41
2644.49 52
2644.61 58
2644.72 61
2644.84 60
2644.96 57
2645.08 56
2645.20 56
2645.32 58
2645.43 62
2645.55 68
2645.67 74
2645.79 80
2645.91 85
2646.02 90
2646.14 95
2646.26 101
2646.38 107
2646.50 112
2646.61 115
2646.73 116
2646.85 115
2646.97 110
2647.09 103
2647.20 96
2647.32 92
2647.44 93
2647.56 100
2647.68 111
2647.79 126
2647.91 142
2648.03 158
2648.15 169
2648.27 177
2648.38 179
2648.50 179
2648.62 177
2648.74 174
2648.86 171
2648.98 167
2649.09 163
2649.21 157
2649.33 147
2649.45 135
2649.57 121
2649.68 107
2649.80 95
2649.92 86
2650.04 82
2650.16 83
2650.28 88
2650.39 96
2650.51 107
2650.63 119
2650.75 130
2650.87 139
2650.98 147
2651.10 153
2651.22 157
2651.34 160
2651.46 163
2651.57 168
2651.69 174
2651.81 181
2651.93 189
2652.05 197
2652.17 202
2652.28 204
2652.40 202
2652.52 196
2652.64 186
2652.76 175
2652.87 163
2652.99 152
2653.11 143
2653.23 138
2653.35 136
2653.47 138
2653.58 143
2653.70 150
2653.82 158
2653.94 168
2654.06 177
2654.18 184
2654.29 190
2654.41 192
2654.53 191
2654.65 187
2654.77 179
2654.88 168
2655.00 153
2655.12 136
2655.24 118
2655.36 100
2655.48 82
2655.59 66
2655.71 52
2655.83 40
2655.95 31
2656.07 24
2656.19 19
2656.30 15
2656.42 12
2656.54 10
2656.66 7
2656.78 4
2656.90 1
2657.01 0
2657.13 0
2657.25 0
2657.37 0
2657.49 0
2657.61 0
2657.72 0
2657.84 0
2657.96 2
2658.08 7
2658.20 15
2658.32 26
2658.43 40
2658.55 56
2658.67 72
2658.79 87
2658.91 101
2659.03 111
2659.14 118
2659.26 122
2659.38 122
2659.50 119
2659.62 112
2659.74 101
2659.85 86
2659.97 69
2660.09 52
2660.21 37
2660.33 26
2660.45 19
2660.56 18
2660.68 22
2660.80 28
2660.92 36
2661.04 42
2661.16 46
2661.27 48
2661.39 48
2661.51 46
2661.63 43
2661.75 40
2661.87 36
2661.98 32
2662.10 26
2662.22 18
2662.34 9
2662.46 0
2662.58 0
2662.70 0
2662.81 0
2662.93 0
2663.05 0
2663.17 0
2663.29 0
2663.41 0
2663.52 10
2663.64 22
2663.76 34
2663.88 45
2664.00 54
2664.12 59
2664.24 60
2664.35 57
2664.47 53
2664.59 48
2664.71 44
2664.83 43
2664.95 46
2665.06 52
2665.18 58
2665.30 64
2665.42 67
2665.54 67
2665.66 63
2665.78 58
2665.89 52
2666.01 46
2666.13 41
2666.25 38
2666.37 35
2666.49 33
2666.60 31
2666.72 30
2666.84 32
2666.96 36
2667.08 42
2667.20 50
2667.32 58
2667.43 63
2667.55 65
2667.67 62
2667.79 55
2667.91 48
2668.03 41
2668.15 37
2668.26 37
2668.38 40
2668.50 45
2668.62 51
2668.74 55
2668.86 58
2668.98 59
2669.09 59
2669.21 58
2669.33 58
2669.45 58
2669.57 58
2669.69 58
2669.81 58
2669.92 56
2670.04 54
2670.16 52
2670.28 49
2670.40 46
2670.52 44
2670.64 44
2670.75 46
2670.87 50
2670.99 55
2671.11 58
2671.23 60
2671.35 59
2671.47 54
2671.58 45
2671.70 35
2671.82 23
2671.94 11
2672.06 1
2672.18 0
2672.30 0
2672.42 0
2672.53 0
2672.65 0
2672.77 1
2672.89 6
2673.01 9
2673.13 9
2673.25 8
2673.36 4
2673.48 1
2673.60 1
2673.72 4
2673.84 13
2673.96 26
2674.08 44
2674.20 63
2674.31 81
2674.43 95
2674.55 103
2674.67 104
2674.79 98
2674.91 88
2675.03 76
2675.14 66
2675.26 61
2675.38 62
2675.50 68
2675.62 80
2675.74 95
2675.86 111
2675.98 126
2676.09 141
2676.21 155
2676.33 168
2676.45 181
2676.57 193
2676.69 205
2676.81 216
2676.93 225
2677.04 231
2677.16 237
2677.28 242
2677.40 248
2677.52 253
2677.64 259
2677.76 264
2677.88 268
2677.99 268
2678.11 265
2678.23 258
2678.35 249
2678.47 239
2678.59 229
2678.71 220
2678.83 213
2678.94 208
2679.06 205
2679.18 203
2679.30 202
2679.42 201
2679.54 201
2679.66 201
2679.78 201
2679.89 201
2680.01 201
2680.13 201
2680.25 202
2680.37 204
2680.49 206
2680.61 210
2680.73 215
2680.85 221
2680.96 228
2681.08 233
2681.20 237
2681.32 238
2681.44 236
2681.56 231
2681.68 225
2681.80 220
2681.91 216
2682.03 214
2682.15 215
2682.27 216
2682.39 219
2682.51 220
2682.63 220
2682.75 218
2682.87 216
2682.98 214
2683.10 215
2683.22 219
2683.34 226
2683.46 237
2683.58 251
2683.70 268
2683.82 286
2683.94 306
2684.05 327
2684.17 348
2684.29 368
2684.41 387
2684.53 404
2684.65 419
2684.77 432
2684.89 444
2685.01 457
2685.12 473
2685.24 493
2685.36 519
2685.48 552
2685.60 592
2685.72 637
2685.84 685
2685.96 732
2686.08 777
2686.20 816
2686.31 850
2686.43 878
2686.55 903
2686.67 927
2686.79 952
2686.91 978
2687.03 1004
2687.15 1029
2687.27 1051
2687.38 1070
2687.50 1083
2687.62 1094
2687.74 1102
2687.86 1110
2687.98 1117
2688.10 1125
2688.22 1133
2688.34 1139
2688.46 1144
2688.57 1146
2688.69 1147
2688.81 1147
2688.93 1150
2689.05 1157
2689.17 1170
2689.29 1190
2689.41 1215
2689.53 1244
2689.65 1274
2689.76 1300
2689.88 1321
2690.00 1335
2690.12 1343
2690.24 1346
2690.36 1348
2690.48 1353
2690.60 1364
2690.72 1384
2690.84 1413
2690.96 1452
2691.07 1502
2691.19 1563
2691.31 1637
2691.43 1723
2691.55 1823
2691.67 1934
2691.79 2056
2691.91 2185
2692.03 2318
2692.15 2453
2692.27 2592
2692.38 2735
2692.50 2884
2692.62 3040
2692.74 3201
2692.86 3364
2692.98 3524
2693.10 3676
2693.22 3818
2693.34 3950
2693.46 4075
2693.58 4197
2693.69 4320
2693.81 4446
2693.93 4573
2694.05 4695
2694.17 4807
2694.29 4903
2694.41 4981
2694.53 5038
2694.65 5075
2694.77 5094
2694.89 5098
2695.00 5089
2695.12 5068
2695.24 5037
2695.36 4998
2695.48 4952
2695.60 4899
2695.72 4840
2695.84 4774
2695.96 4701
2696.08 4620
2696.20 4528
2696.32 4425
2696.43 4312
2696.55 4190
2696.67 4062
2696.79 3931
2696.91 3801
2697.03 3673
2697.15 3548
2697.27 3427
2697.39 3306
2697.51 3186
2697.63 3066
2697.75 2946
2697.86 2825
2697.98 2705
2698.10 2586
2698.22 2469
2698.34 2354
2698.46 2242
2698.58 2134
2698.70 2032
2698.82 1935
2698.94 1845
2699.06 1761
2699.18 1682
2699.30 1608
2699.41 1538
2699.53 1470
2699.65 1405
2699.77 1343
2699.89 1284
2700.01 1228
2700.13 1175
2700.25 1123
2700.37 1072
2700.49 1022
2700.61 974
2700.73 929
2700.85 886
2700.97 847
2701.08 812
2701.20 781
2701.32 752
2701.44 726
2701.56 702
2701.68 680
2701.80 659
2701.92 638
2702.04 616
2702.16 594
2702.28 572
2702.40 550
2702.52 529
2702.64 509
2702.75 492
2702.87 477
2702.99 464
2703.11 452
2703.23 437
2703.35 420
2703.47 399
2703.59 374
2703.71 346
2703.83 317
2703.95 291
2704.07 267
2704.19 248
2704.31 234
2704.43 223
2704.54 214
2704.66 207
2704.78 199
2704.90 191
2705.02 184
2705.14 177
2705.26 169
2705.38 162
2705.50 154
2705.62 146
2705.74 138
2705.86 130
2705.98 123
2706.10 118
2706.22 116
2706.34 116
2706.45 118
2706.57 121
2706.69 125
2706.81 128
2706.93 131
2707.05 132
2707.17 130
2707.29 127
2707.41 123
2707.53 118
2707.65 114
2707.77 110
2707.89 108
2708.01 109
2708.13 111
2708.25 113
2708.37 114
2708.48 113
2708.60 109
2708.72 104
2708.84 99
2708.96 93
2709.08 89
2709.20 87
2709.32 88
2709.44 93
2709.56 101
2709.68 112
2709.80 127
2709.92 143
2710.04 160
2710.16 176
2710.28 190
2710.40 200
2710.52 206
2710.63 208
2710.75 208
2710.87 208
2710.99 207
2711.11 206
2711.23 206
2711.35 206
2711.47 206
2711.59 207
2711.71 208
2711.83 211
2711.95 214
2712.07 217
2712.19 220
2712.31 220
2712.43 217
2712.55 211
2712.67 205
2712.79 199
2712.91 196
2713.03 198
2713.14 204
2713.26 214
2713.38 226
2713.50 237
2713.62 247
2713.74 255
2713.86 259
2713.98 261
2714.10 262
2714.22 262
2714.34 263
2714.46 265
2714.58 267
2714.70 271
2714.82 276
2714.94 280
2715.06 284
2715.18 288
2715.30 291
2715.42 294
2715.54 298
2715.66 301
2715.78 305
2715.89 309
2716.01 312
2716.13 315
2716.25 319
2716.37 324
2716.49 331
2716.61 340
2716.73 352
2716.85 366
2716.97 380
2717.09 395
2717.21 409
2717.33 423
2717.45 438
2717.57 455
2717.69 477
2717.81 503
2717.93 532
2718.05 563
2718.17 593
2718.29 622
2718.41 649
2718.53 675
2718.65 702
2718.77 732
2718.89 765
2719.01 801
2719.13 836
2719.24 868
2719.36 892
2719.48 906
2719.60 909
2719.72 904
2719.84 891
2719.96 876
2720.08 861
2720.20 849
2720.32 840
2720.44 835
2720.56 833
2720.68 831
2720.80 828
2720.92 820
2721.04 807
2721.16 789
2721.28 764
2721.40 735
2721.52 703
2721.64 670
2721.76 638
2721.88 608
2722.00 580
2722.12 553
2722.24 527
2722.36 502
2722.48 477
2722.60 452
2722.72 429
2722.84 409
2722.96 393
2723.08 383
2723.20 378
2723.32 375
2723.44 374
2723.55 371
2723.67 366
2723.79 357
2723.91 343
2724.03 328
2724.15 311
2724.27 295
2724.39 280
2724.51 267
2724.63 255
2724.75 245
2724.87 237
2724.99 229
2725.11 220
2725.23 210
2725.35 199
2725.47 186
2725.59 171
2725.71 157
2725.83 148
2725.95 144
2726.07 149
2726.19 163
2726.31 183
2726.43 206
2726.55 229
2726.67 246
2726.79 256
2726.91 257
2727.03 249
2727.15 234
2727.27 214
2727.39 193
2727.51 171
2727.63 153
2727.75 138
2727.87 127
2727.99 121
2728.11 120
2728.23 123
2728.35 129
2728.47 136
2728.59 142
2728.71 145
2728.83 145
2728.95 141
2729.07 133
2729.19 125
2729.31 116
2729.43 110
2729.55 107
2729.67 106
2729.79 107
2729.91 109
2730.03 111
2730.15 112
2730.27 111
2730.39 110
2730.51 108
2730.63 105
2730.75 102
2730.87 98
2730.99 94
2731.11 88
2731.23 82
2731.35 75
2731.47 69
2731.59 63
2731.71 58
2731.83 53
2731.95 49
2732.07 44
2732.19 38
2732.31 31
2732.43 24
2732.54 16
2732.66 7
2732.78 0
2732.90 0
2733.02 0
2733.14 0
2733.26 0
2733.38 0
2733.50 0
2733.62 0
2733.74 1
2733.86 12
2733.98 22
2734.10 31
2734.22 38
2734.34 44
2734.46 48
2734.58 50
2734.70 51
2734.82 52
2734.94 51
2735.06 48
2735.18 46
2735.30 43
2735.42 41
2735.55 41
2735.67 42
2735.79 46
2735.91 52
2736.03 61
2736.15 73
2736.27 87
2736.39 103
2736.51 119
2736.63 134
2736.75 145
2736.87 153
2736.99 155
2737.11 151
2737.23 142
2737.35 130
2737.47 116
2737.59 104
2737.71 95
2737.83 90
2737.95 90
2738.07 94
2738.19 99
2738.31 105
2738.43 110
2738.55 112
2738.67 113
2738.79 113
2738.91 113
2739.03 115
2739.15 119
2739.27 124
2739.39 132
2739.51 140
2739.63 146
2739.75 151
2739.87 153
2739.99 152
2740.11 149
2740.23 144
2740.35 138
2740.47 131
2740.59 124
2740.71 117
2740.83 110
2740.95 104
2741.07 98
2741.19 93
2741.31 89
2741.43 86
2741.55 85
2741.67 84
2741.79 84
2741.91 86
2742.03 88
2742.15 91
2742.27 94
2742.39 98
2742.51 101
2742.63 101
2742.75 98
2742.87 92
2742.99 83
2743.11 72
2743.23 63
2743.35 55
2743.47 51
2743.59 52
2743.71 55
2743.83 60
2743.95 65
2744.07 71
2744.19 75
2744.31 80
2744.43 85
2744.55 90
2744.68 96
2744.80 101
2744.92 105
2745.04 109
2745.16 112
2745.28 116
2745.40 123
2745.52 134
2745.64 148
2745.76 166
2745.88 183
2746.00 199
2746.12 211
2746.24 219
2746.36 222
2746.48 223
2746.60 223
2746.72 223
2746.84 225
2746.96 228
2747.08 231
2747.20 234
2747.32 234
2747.44 232
2747.56 228
2747.68 221
2747.80 212
2747.92 203
2748.04 193
2748.16 185
2748.28 179
2748.40 175
2748.52 173
2748.64 174
2748.76 177
2748.88 180
2749.01 184
2749.13 185
2749.25 185
2749.37 184
2749.49 180
2749.61 176
2749.73 173
2749.85 169
2749.97 166
2750.09 163
2750.21 159
2750.33 153
2750.45 145
2750.57 136
2750.69 125
2750.81 115
2750.93 106
2751.05 99
2751.17 97
2751.29 98
2751.41 102
2751.53 109
2751.65 117
2751.77 126
2751.89 132
2752.01 136
2752.13 135
2752.26 130
2752.38 122
2752.50 110
2752.62 97
2752.74 84
2752.86 72
2752.98 63
2753.10 56
2753.22 53
2753.34 53
2753.46 55
2753.58 58
2753.70 62
2753.82 66
2753.94 69
2754.06 71
2754.18 71
2754.30 71
2754.42 70
2754.54 68
2754.66 65
2754.78 62
2754.90 58
2755.03 54
2755.15 49
2755.27 44
2755.39 37
2755.51 30
2755.63 23
2755.75 17
2755.87 12
2755.99 10
2756.11 12
2756.23 16
2756.35 24
2756.47 35
2756.59 47
2756.71 61
2756.83 73
2756.95 84
2757.07 94
2757.19 101
2757.31 106
2757.43 110
2757.56 112
2757.68 114
2757.80 117
2757.92 120
2758.04 123
2758.16 128
2758.28 132
2758.40 136
2758.52 139
2758.64 140
2758.76 139
2758.88 136
2759.00 130
2759.12 123
2759.24 116
2759.36 108
2759.48 102
2759.60 95
2759.72 89
2759.85 81
2759.97 72
2760.09 60
2760.21 47
2760.33 35
2760.45 24
2760.57 17
2760.69 12
2760.81 12
2760.93 14
2761.05 18
2761.17 23
2761.29 27
2761.41 30
2761.53 31
2761.65 31
2761.77 28
2761.90 21
2762.02 12
2762.14 1
2762.26 0
2762.38 0
2762.50 0
2762.62 0
2762.74 0
2762.86 0
2762.98 0
2763.10 8
2763.22 30
2763.34 52
2763.46 76
2763.58 99
2763.70 123
2763.83 145
2763.95 167
2764.07 187
2764.19 208
2764.31 227
2764.43 246
2764.55 265
2764.67 285
2764.79 307
2764.91 332
2765.03 361
2765.15 394
2765.27 430
2765.39 468
2765.52 505
2765.64 540
2765.76 570
2765.88 595
2766.00 612
2766.12 624
2766.24 630
2766.36 631
2766.48 628
2766.60 622
2766.72 614
2766.84 605
2766.96 596
2767.08 586
2767.20 576
2767.33 564
2767.45 550
2767.57 534
2767.69 515
2767.81 495
2767.93 477
2768.05 462
2768.17 452
2768.29 447
2768.41 445
2768.53 445
2768.65 443
2768.77 439
2768.90 430
2769.02 418
2769.14 403
2769.26 386
2769.38 368
2769.50 350
2769.62 332
2769.74 315
2769.86 297
2769.98 281
2770.10 266
2770.22 254
2770.34 244
2770.47 235
2770.59 228
2770.71 222
2770.83 216
2770.95 212
2771.07 208
2771.19 206
2771.31 206
2771.43 206
2771.55 207
2771.67 207
2771.79 205
2771.92 201
2772.04 195
2772.16 188
2772.28 180
2772.40 174
2772.52 171
2772.64 172
2772.76 176
2772.88 182
2773.00 189
2773.12 194
2773.24 197
2773.37 196
2773.49 191
2773.61 182
2773.73 171
2773.85 160
2773.97 150
2774.09 141
2774.21 133
2774.33 127
2774.45 120
2774.57 113
2774.69 106
2774.82 98
2774.94 91
2775.06 84
2775.18 79
2775.30 74
2775.42 70
2775.54 66
2775.66 64
2775.78 63
2775.90 65
2776.02 68
2776.15 71
2776.27 74
2776.39 75
2776.51 73
2776.63 68
2776.75 62
2776.87 56
2776.99 53
2777.11 53
2777.23 56
2777.36 61
2777.48 66
2777.60 71
2777.72 74
2777.84 76
2777.96 77
2778.08 78
2778.20 79
2778.32 81
2778.44 81
2778.56 80
2778.69 76
2778.81 70
2778.93 62
2779.05 54
2779.17 46
2779.29 40
2779.41 36
2779.53 34
2779.65 34
2779.77 33
2779.90 32
2780.02 31
2780.14 28
2780.26 24
2780.38 20
2780.50 16
2780.62 14
2780.74 13
2780.86 14
2780.98 16
2781.11 21
2781.23 27
2781.35 36
2781.47 45
2781.59 54
2781.71 61
2781.83 66
2781.95 66
2782.07 63
2782.20 57
2782.32 49
2782.44 41
2782.56 36
2782.68 34
2782.80 35
2782.92 39
2783.04 42
2783.16 44
2783.28 43
2783.41 38
2783.53 31
2783.65 23
2783.77 16
2783.89 12
2784.01 11
2784.13 12
2784.25 13
2784.37 14
2784.50 12
2784.62 7
2784.74 0
2784.86 0
2784.98 0
2785.10 0
2785.22 0
2785.34 0
2785.46 0
2785.59 4
2785.71 14
2785.83 22
2785.95 29
2786.07 35
2786.19 41
2786.31 49
2786.43 59
2786.55 69
2786.68 81
2786.80 91
2786.92 100
2787.04 106
2787.16 110
2787.28 113
2787.40 117
2787.52 124
2787.65 133
2787.77 143
2787.89 155
2788.01 165
2788.13 174
2788.25 179
2788.37 181
2788.49 180
2788.61 177
2788.74 172
2788.86 166
2788.98 158
2789.10 150
2789.22 142
2789.34 135
2789.46 128
2789.58 124
2789.71 122
2789.83 121
2789.95 121
2790.07 120
2790.19 119
2790.31 118
2790.43 117
2790.55 117
2790.68 119
2790.80 123
2790.92 128
2791.04 133
2791.16 135
2791.28 133
2791.40 128
2791.52 120
2791.65 112
2791.77 106
2791.89 104
2792.01 107
2792.13 115
2792.25 126
2792.37 138
2792.49 149
2792.62 156
2792.74 158
2792.86 155
2792.98 146
2793.10 133
2793.22 117
2793.34 99
2793.46 81
2793.59 64
2793.71 51
2793.83 41
2793.95 35
2794.07 32
2794.19 31
2794.31 33
2794.43 35
2794.56 37
2794.68 38
2794.80 38
2794.92 37
2795.04 35
2795.16 31
2795.28 25
2795.41 16
2795.53 7
2795.65 0
2795.77 0
2795.89 0
2796.01 0
2796.13 0
2796.25 0
2796.38 0
2796.50 0
2796.62 7
2796.74 18
2796.86 26
2796.98 31
2797.10 33
2797.23 33
2797.35 34
2797.47 37
2797.59 44
2797.71 55
2797.83 69
2797.95 85
2798.08 99
2798.20 111
2798.32 120
2798.44 127
2798.56 130
2798.68 132
2798.80 131
2798.93 129
2799.05 125
2799.17 119
2799.29 110
2799.41 99
2799.53 89
2799.65 81
2799.78 76
2799.90 74
2800.02 77
2800.14 81
2800.26 87
2800.38 92
2800.50 96
2800.63 98
2800.75 98
2800.87 96
2800.99 94
2801.11 92
2801.23 89
2801.35 87
2801.48 85
2801.60 83
2801.72 83
2801.84 85
2801.96 87
2802.08 91
2802.20 95
2802.33 98
2802.45 100
2802.57 101
2802.69 101
2802.81 102
2802.93 103
2803.05 106
2803.18 112
2803.30 119
2803.42 126
2803.54 133
2803.66 139
2803.78 142
2803.91 143
2804.03 142
2804.15 138
2804.27 133
2804.39 126
2804.51 118
2804.63 110
2804.76 103
2804.88 96
2805.00 91
2805.12 87
2805.24 83
2805.36 80
2805.49 77
2805.61 73
2805.73 68
2805.85 64
2805.97 60
2806.09 59
2806.21 60
2806.34 65
2806.46 72
2806.58 82
2806.70 94
2806.82 104
2806.94 113
2807.07 119
2807.19 123
2807.31 125
2807.43 127
2807.55 129
2807.67 131
2807.80 134
2807.92 136
2808.04 136
2808.16 132
2808.28 124
2808.40 112
2808.53 98
2808.65 84
2808.77 70
2808.89 59
2809.01 51
2809.13 47
2809.26 45
2809.38 45
2809.50 45
2809.62 45
2809.74 42
2809.86 39
2809.98 33
2810.11 26
2810.23 19
2810.35 12
2810.47 6
2810.59 4
2810.71 5
2810.84 10
2810.96 20
2811.08 34
2811.20 50
2811.32 65
2811.45 78
2811.57 86
2811.69 89
2811.81 87
2811.93 80
2812.05 70
2812.18 60
2812.30 51
2812.42 46
2812.54 44
2812.66 45
2812.78 49
2812.91 55
2813.03 61
2813.15 67
2813.27 73
2813.39 77
2813.51 83
2813.64 88
2813.76 93
2813.88 97
2814.00 100
2814.12 101
2814.24 100
2814.37 96
2814.49 92
2814.61 89
2814.73 88
2814.85 90
2814.98 94
2815.10 101
2815.22 109
2815.34 116
2815.46 123
2815.58 130
2815.71 137
2815.83 144
2815.95 150
2816.07 154
2816.19 157
2816.31 155
2816.44 151
2816.56 145
2816.68 139
2816.80 135
2816.92 132
2817.05 131
2817.17 131
2817.29 130
2817.41 127
2817.53 120
2817.65 110
2817.78 97
2817.90 85
2818.02 72
2818.14 60
2818.26 50
2818.39 42
2818.51 36
2818.63 32
2818.75 28
2818.87 26
2818.99 23
2819.12 20
2819.24 16
2819.36 9
2819.48 1
2819.60 0
2819.73 0
2819.85 0
2819.97 0
2820.09 0
2820.21 0
2820.34 0
2820.46 4
2820.58 14
2820.70 23
2820.82 29
2820.94 31
2821.07 32
2821.19 31
2821.31 31
2821.43 33
2821.55 37
2821.68 45
2821.80 55
2821.92 65
2822.04 76
2822.16 85
2822.29 91
2822.41 94
2822.53 93
2822.65 90
2822.77 85
2822.90 79
2823.02 74
2823.14 70
2823.26 68
2823.38 68
2823.50 70
2823.63 74
2823.75 79
2823.87 85
2823.99 91
2824.11 98
2824.24 105
2824.36 112
2824.48 119
2824.60 125
2824.72 131
2824.85 134
2824.97 136
2825.09 134
2825.21 130
2825.33 125
2825.46 118
2825.58 112
2825.70 107
2825.82 104
2825.94 104
2826.07 105
2826.19 106
2826.31 108
2826.43 106
2826.55 102
2826.68 94
2826.80 83
2826.92 70
2827.04 57
2827.16 48
2827.29 43
2827.41 42
2827.53 46
2827.65 51
2827.77 55
2827.90 56
2828.02 54
2828.14 47
2828.26 39
2828.38 29
2828.51 21
2828.63 14
2828.75 11
2828.87 11
2829.00 14
2829.12 19
2829.24 26
2829.36 34
2829.48 42
2829.61 49
2829.73 54
2829.85 57
2829.97 57
2830.09 57
2830.22 56
2830.34 55
2830.46 54
2830.58 52
2830.70 51
2830.83 49
2830.95 47
2831.07 46
2831.19 45
2831.31 45
2831.44 46
2831.56 48
2831.68 49
2831.80 48
2831.93 47
2832.05 45
2832.17 43
2832.29 44
2832.41 47
2832.54 54
2832.66 63
2832.78 72
2832.90 80
2833.02 86
2833.15 87
2833.27 86
2833.39 83
2833.51 81
2833.64 82
2833.76 85
2833.88 93
2834.00 104
2834.12 117
2834.25 131
2834.37 144
2834.49 154
2834.61 161
2834.74 164
2834.86 162
2834.98 156
2835.10 147
2835.22 136
2835.35 125
2835.47 113
2835.59 103
2835.71 92
2835.83 81
2835.96 70
2836.08 59
2836.20 48
2836.32 39
2836.45 31
2836.57 27
2836.69 25
2836.81 27
2836.93 30
2837.06 33
2837.18 37
2837.30 41
2837.42 44
2837.55 49
2837.67 54
2837.79 62
2837.91 72
2838.04 83
2838.16 93
2838.28 101
2838.40 107
2838.52 108
2838.65 106
2838.77 100
2838.89 93
2839.01 85
2839.14 79
2839.26 75
2839.38 73
2839.50 74
2839.62 78
2839.75 86
2839.87 96
2839.99 109
2840.11 123
2840.24 136
2840.36 149
2840.48 159
2840.60 167
2840.73 171
2840.85 172
2840.97 173
2841.09 173
2841.21 175
2841.34 180
2841.46 189
2841.58 203
2841.70 220
2841.83 237
2841.95 253
2842.07 264
2842.19 270
2842.32 268
2842.44 262
2842.56 252
2842.68 241
2842.81 230
2842.93 220
2843.05 210
2843.17 200
2843.29 189
2843.42 178
2843.54 166
2843.66 156
2843.78 148
2843.91 144
2844.03 143
2844.15 144
2844.27 146
2844.40 147
2844.52 146
2844.64 143
2844.76 137
2844.89 130
2845.01 122
2845.13 114
2845.25 107
2845.38 102
2845.50 98
2845.62 96
2845.74 97
2845.87 98
2845.99 101
2846.11 103
2846.23 105
2846.35 107
2846.48 107
2846.60 106
2846.72 106
2846.84 105
2846.97 106
2847.09 108
2847.21 112
2847.33 118
2847.46 125
2847.58 132
2847.70 139
2847.82 145
2847.95 146
2848.07 144
2848.19 136
2848.31 125
2848.44 111
2848.56 94
2848.68 79
2848.80 65
2848.93 54
2849.05 47
2849.17 42
2849.29 39
2849.42 36
2849.54 32
2849.66 27
2849.78 21
2849.91 15
2850.03 11
2850.15 8
2850.27 8
2850.40 10
2850.52 14
2850.64 18
2850.76 20
2850.89 20
2851.01 17
2851.13 10
2851.25 0
2851.38 0
2851.50 0
2851.62 0
2851.74 0
2851.87 0
2851.99 0
2852.11 0
2852.23 10
2852.36 24
2852.48 37
2852.60 49
2852.73 60
2852.85 69
2852.97 76
2853.09 80
2853.22 83
2853.34 86
2853.46 90
2853.58 96
2853.71 103
2853.83 111
2853.95 118
2854.07 121
2854.20 120
2854.32 115
2854.44 105
2854.56 93
2854.69 80
2854.81 68
2854.93 58
2855.05 52
2855.18 49
2855.30 50
2855.42 52
2855.55 58
2855.67 65
2855.79 74
2855.91 83
2856.04 92
2856.16 100
2856.28 107
2856.40 113
2856.53 119
2856.65 126
2856.77 136
2856.89 147
2857.02 160
2857.14 174
2857.26 187
2857.38 199
2857.51 208
2857.63 213
2857.75 216
2857.88 217
2858.00 215
2858.12 213
2858.24 210
2858.37 207
2858.49 205
2858.61 202
2858.73 200
2858.86 198
2858.98 194
2859.10 190
2859.23 184
2859.35 178
2859.47 171
2859.59 165
2859.72 161
2859.84 159
2859.96 159
2860.08 162
2860.21 166
2860.33 171
2860.45 178
2860.58 186
2860.70 195
2860.82 205
2860.94 216
2861.07 226
2861.19 236
2861.31 243
2861.43 248
2861.56 250
2861.68 249
2861.80 245
2861.93 237
2862.05 228
2862.17 217
2862.29 205
2862.42 193
2862.54 183
2862.66 174
2862.79 169
2862.91 166
2863.03 166
2863.15 168
2863.28 172
2863.40 176
2863.52 181
2863.64 184
2863.77 186
2863.89 188
2864.01 189
2864.14 190
2864.26 194
2864.38 198
2864.50 203
2864.63 208
2864.75 210
2864.87 208
2865.00 201
2865.12 191
2865.24 177
2865.36 162
2865.49 147
2865.61 134
2865.73 122
2865.86 111
2865.98 104
2866.10 98
2866.22 94
2866.35 92
2866.47 92
2866.59 93
2866.72 97
2866.84 103
2866.96 112
2867.08 122
2867.21 134
2867.33 147
2867.45 160
2867.58 169
2867.70 175
2867.82 175
2867.94 170
2868.07 162
2868.19 152
2868.31 143
2868.44 137
2868.56 139
2868.68 147
2868.80 163
2868.93 186
2869.05 212
2869.17 240
2869.30 267
2869.42 292
2869.54 314
2869.67 333
2869.79 350
2869.91 364
2870.03 375
2870.16 382
2870.28 387
2870.40 388
2870.53 386
2870.65 384
2870.77 381
2870.90 380
2871.02 382
2871.14 388
2871.26 398
2871.39 410
2871.51 425
2871.63 442
2871.76 460
2871.88 478
2872.00 495
2872.12 509
2872.25 520
2872.37 526
2872.49 528
2872.62 525
2872.74 519
2872.86 512
2872.99 505
2873.11 501
2873.23 499
2873.35 500
2873.48 502
2873.60 505
2873.72 507
2873.85 505
2873.97 501
2874.09 493
2874.22 483
2874.34 470
2874.46 457
2874.59 442
2874.71 426
2874.83 409
2874.95 390
2875.08 371
2875.20 353
2875.32 338
2875.45 328
2875.57 322
2875.69 321
2875.82 322
2875.94 325
2876.06 327
2876.18 327
2876.31 322
2876.43 312
2876.55 299
2876.68 284
2876.80 268
2876.92 252
2877.05 237
2877.17 223
2877.29 211
2877.42 198
2877.54 184
2877.66 169
2877.79 153
2877.91 134
2878.03 114
2878.15 94
2878.28 73
2878.40 53
2878.52 35
2878.65 21
2878.77 11
2878.89 5
2879.02 5
2879.14 8
2879.26 15
2879.39 23
2879.51 31
2879.63 38
2879.76 43
2879.88 44
2880.00 42
2880.12 37
2880.25 29
2880.37 19
2880.49 8
2880.62 0
2880.74 0
2880.86 0
2880.99 0
2881.11 0
2881.23 0
2881.36 0
2881.48 0
2881.60 0
2881.73 5
2881.85 10
2881.97 17
2882.10 29
2882.22 44
2882.34 63
2882.47 85
2882.59 106
2882.71 125
2882.83 139
2882.96 147
2883.08 149
2883.20 146
2883.33 139
2883.45 132
2883.57 125
2883.70 120
2883.82 119
2883.94 123
2884.07 130
2884.19 140
2884.31 152
2884.44 164
2884.56 176
2884.68 185
2884.81 191
2884.93 193
2885.05 191
2885.18 188
2885.30 184
2885.42 178
2885.55 174
2885.67 169
2885.79 166
2885.92 162
2886.04 157
2886.16 150
2886.29 143
2886.41 135
2886.53 127
2886.66 117
2886.78 108
2886.90 100
2887.03 93
2887.15 89
2887.27 88
2887.40 90
2887.52 96
2887.64 105
2887.77 114
2887.89 124
2888.01 132
2888.14 139
2888.26 144
2888.38 149
2888.51 156
2888.63 164
2888.75 173
2888.88 183
2889.00 193
2889.12 199
2889.25 203
2889.37 202
2889.49 198
2889.62 193
2889.74 187
2889.86 182
2889.99 179
2890.11 177
2890.23 175
2890.36 174
2890.48 173
2890.60 172
2890.73 172
2890.85 174
2890.97 178
2891.10 184
2891.22 191
2891.34 198
2891.47 204
2891.59 208
2891.71 209
2891.84 209
2891.96 209
2892.08 208
2892.21 208
2892.33 207
2892.45 206
2892.58 203
2892.70 197
2892.82 189
2892.95 180
2893.07 173
2893.19 169
2893.32 170
2893.44 176
2893.56 186
2893.69 199
2893.81 212
2893.94 222
2894.06 228
2894.18 230
2894.31 227
2894.43 222
2894.55 214
2894.68 205
2894.80 195
2894.92 186
2895.05 177
2895.17 171
2895.29 167
2895.42 166
2895.54 169
2895.66 176
2895.79 186
2895.91 200
2896.03 215
2896.16 230
2896.28 244
2896.40 255
2896.53 263
2896.65 267
2896.78 268
2896.90 267
2897.02 266
2897.15 266
2897.27 267
2897.39 269
2897.52 271
2897.64 273
2897.76 273
2897.89 273
2898.01 272
2898.13 271
2898.26 271
2898.38 271
2898.50 272
2898.63 273
2898.75 273
2898.88 274
2899.00 275
2899.12 276
2899.25 278
2899.37 282
2899.49 287
2899.62 293
2899.74 299
2899.86 306
2899.99 314
2900.11 322
2900.23 331
2900.36 340
2900.48 349
2900.61 358
2900.73 365
2900.85 370
2900.98 374
2901.10 376
2901.22 377
2901.35 375
2901.47 372
2901.59 367
2901.72 361
2901.84 355
2901.97 348
2902.09 342
2902.21 337
2902.34 334
2902.46 332
2902.58 332
2902.71 334
2902.83 337
2902.95 340
2903.08 344
2903.20 346
2903.33 346
2903.45 345
2903.57 342
2903.70 338
2903.82 333
2903.94 328
2904.07 323
2904.19 317
2904.31 311
2904.44 303
2904.56 294
2904.69 286
2904.81 279
2904.93 273
2905.06 268
2905.18 264
2905.30 260
2905.43 257
2905.55 253
2905.68 249
2905.80 245
2905.92 243
2906.05 241
2906.17 240
2906.29 240
2906.42 239
2906.54 236
2906.67 230
2906.79 221
2906.91 210
2907.04 197
2907.16 184
2907.28 173
2907.41 164
2907.53 160
2907.66 159
2907.78 160
2907.90 163
2908.03 166
2908.15 167
2908.27 167
2908.40 164
2908.52 160
2908.65 155
2908.77 151
2908.89 150
2909.02 152
2909.14 157
2909.26 164
2909.39 173
2909.51 180
2909.64 186
2909.76 188
2909.88 186
2910.01 182
2910.13 176
2910.25 171
2910.38 165
2910.50 160
2910.63 156
2910.75 151
2910.87 145
2911.00 137
2911.12 129
2911.24 120
2911.37 113
2911.49 109
2911.62 109
2911.74 113
2911.86 121
2911.99 132
2912.11 143
2912.24 154
2912.36 163
2912.48 169
2912.61 174
2912.73 177
2912.85 178
2912.98 179
2913.10 178
2913.23 176
2913.35 172
2913.47 168
2913.60 162
2913.72 156
2913.85 151
2913.97 147
2914.09 144
2914.22 143
2914.34 142
2914.47 142
2914.59 141
2914.71 139
2914.84 137
2914.96 135
2915.08 135
2915.21 137
2915.33 140
2915.46 143
2915.58 148
2915.70 151
2915.83 153
2915.95 154
2916.08 154
2916.20 154
2916.32 156
2916.45 159
2916.57 165
2916.70 175
2916.82 188
2916.94 206
2917.07 227
2917.19 252
2917.32 279
2917.44 307
2917.56 334
2917.69 360
2917.81 382
2917.94 401
2918.06 418
2918.18 433
2918.31 447
2918.43 462
2918.56 478
2918.68 497
2918.80 518
2918.93 543
2919.05 570
2919.18 599
2919.30 628
2919.42 655
2919.55 677
2919.67 692
2919.80 699
2919.92 697
2920.04 688
2920.17 675
2920.29 662
2920.42 650
2920.54 643
2920.66 640
2920.79 639
2920.91 639
2921.04 638
2921.16 632
2921.28 620
2921.41 604
2921.53 584
2921.66 561
2921.78 537
2921.90 514
2922.03 492
2922.15 471
2922.28 452
2922.40 432
2922.52 413
2922.65 394
2922.77 375
2922.90 357
2923.02 339
2923.14 323
2923.27 310
2923.39 299
2923.52 293
2923.64 290
2923.76 291
2923.89 295
2924.01 301
2924.14 307
2924.26 313
2924.39 319
2924.51 324
2924.63 328
2924.76 333
2924.88 338
2925.01 344
2925.13 351
2925.25 358
2925.38 366
2925.50 374
2925.63 380
2925.75 383
2925.87 382
2926.00 378
2926.12 371
2926.25 361
2926.37 351
2926.50 341
2926.62 333
2926.74 328
2926.87 324
2926.99 322
2927.12 322
2927.24 322
2927.36 322
2927.49 321
2927.61 317
2927.74 311
2927.86 302
2927.99 290
2928.11 275
2928.23 260
2928.36 248
2928.48 239
2928.61 237
2928.73 242
2928.85 252
2928.98 264
2929.10 276
2929.23 284
2929.35 287
2929.48 282
2929.60 272
2929.72 258
2929.85 244
2929.97 233
2930.10 228
2930.22 229
2930.35 236
2930.47 249
2930.59 265
2930.72 282
2930.84 298
2930.97 311
2931.09 322
2931.21 330
2931.34 336
2931.46 341
2931.59 345
2931.71 349
2931.84 354
2931.96 359
2932.08 364
2932.21 371
2932.33 379
2932.46 389
2932.58 403
2932.71 421
2932.83 444
2932.95 472
2933.08 504
2933.20 539
2933.33 576
2933.45 614
2933.58 652
2933.70 690
2933.82 728
2933.95 766
2934.07 803
2934.20 840
2934.32 875
2934.45 910
2934.57 945
2934.69 981
2934.82 1022
2934.94 1067
2935.07 1119
2935.19 1178
2935.32 1243
2935.44 1309
2935.57 1375
2935.69 1435
2935.81 1488
2935.94 1531
2936.06 1564
2936.19 1588
2936.31 1604
2936.44 1614
2936.56 1619
2936.68 1622
2936.81 1623
2936.93 1622
2937.06 1620
2937.18 1615
2937.31 1607
2937.43 1596
2937.55 1581
2937.68 1561
2937.80 1534
2937.93 1500
2938.05 1459
2938.18 1410
2938.30 1357
2938.43 1302
2938.55 1249
2938.67 1202
2938.80 1162
2938.92 1131
2939.05 1107
2939.17 1090
2939.30 1074
2939.42 1059
2939.55 1040
2939.67 1017
2939.79 991
2939.92 963
2940.04 935
2940.17 909
2940.29 888
2940.42 871
2940.54 858
2940.67 847
2940.79 837
2940.91 826
2941.04 813
2941.16 797
2941.29 779
2941.41 761
2941.54 742
2941.66 723
2941.79 704
2941.91 684
2942.03 662
2942.16 638
2942.28 610
2942.41 580
2942.53 550
2942.66 522
2942.78 496
2942.91 476
2943.03 460
2943.15 448
2943.28 439
2943.40 431
2943.53 420
2943.65 406
2943.78 387
2943.90 365
2944.03 339
2944.15 310
2944.28 280
2944.40 251
2944.52 224
2944.65 199
2944.77 179
2944.90 163
2945.02 153
2945.15 148
2945.27 146
2945.40 145
2945.52 144
2945.65 139
2945.77 130
2945.89 116
2946.02 99
2946.14 80
2946.27 62
2946.39 47
2946.52 37
2946.64 33
2946.77 34
2946.89 38
2947.02 45
2947.14 53
2947.26 60
2947.39 65
2947.51 69
2947.64 70
2947.76 71
2947.89 70
2948.01 69
2948.14 67
2948.26 65
2948.39 63
2948.51 62
2948.64 61
2948.76 61
2948.88 62
2949.01 63
2949.13 64
2949.26 64
2949.38 64
2949.51 64
2949.63 64
2949.76 65
2949.88 67
2950.01 69
2950.13 71
2950.26 72
2950.38 72
2950.50 71
2950.63 69
2950.75 68
2950.88 66
2951.00 65
2951.13 64
2951.25 63
2951.38 63
2951.50 63
2951.63 64
2951.75 67
2951.88 71
2952.00 75
2952.13 78
2952.25 80
2952.37 81
2952.50 80
2952.62 78
2952.75 77
2952.87 77
2953.00 79
2953.12 82
2953.25 84
2953.37 85
2953.50 82
2953.62 77
2953.75 69
2953.87 61
2954.00 54
2954.12 50
2954.25 51
2954.37 55
2954.50 62
2954.62 70
2954.74 76
2954.87 79
2954.99 78
2955.12 75
2955.24 71
2955.37 68
2955.49 67
2955.62 69
2955.74 74
2955.87 81
2955.99 90
2956.12 100
2956.24 110
2956.37 121
2956.49 135
2956.62 153
2956.74 176
2956.87 204
2956.99 235
2957.12 266
2957.24 294
2957.36 318
2957.49 334
2957.61 342
2957.74 344
2957.86 342
2957.99 337
2958.11 333
2958.24 330
2958.36 330
2958.49 331
2958.61 334
2958.74 336
2958.86 336
2958.99 334
2959.11 330
2959.24 323
2959.36 315
2959.49 305
2959.61 294
2959.74 283
2959.86 271
2959.99 258
2960.11 246
2960.24 235
2960.36 227
2960.49 222
2960.61 221
2960.74 222
2960.86 224
2960.99 226
2961.11 225
2961.23 220
2961.36 211
2961.48 199
2961.61 186
2961.73 172
2961.86 161
2961.98 153
2962.11 148
2962.23 147
2962.36 149
2962.48 153
2962.61 157
2962.73 160
2962.86 161
2962.98 161
2963.11 159
2963.23 156
2963.36 154
2963.48 153
2963.61 153
2963.73 153
2963.86 153
2963.98 151
2964.11 146
2964.23 137
2964.36 126
2964.48 113
2964.61 98
2964.73 85
2964.86 71
2964.98 59
2965.11 47
2965.23 36
2965.36 26
2965.48 17
2965.61 11
2965.73 7
2965.86 5
2965.98 6
2966.11 7
2966.23 7
2966.36 7
2966.48 4
2966.61 1
2966.73 0
2966.86 0
2966.98 0
2967.11 0
2967.23 0
2967.36 0
2967.48 3
2967.61 10
2967.73 16
2967.86 21
2967.98 23
2968.11 24
2968.23 23
2968.36 21
2968.48 18
2968.61 16
2968.73 14
2968.86 15
2968.98 18
2969.11 23
2969.23 31
2969.36 41
2969.48 51
2969.61 60
2969.73 67
2969.86 71
2969.98 71
2970.11 68
2970.23 63
2970.36 57
2970.48 51
2970.61 48
2970.73 46
2970.86 48
2970.98 52
2971.11 59
2971.23 66
2971.36 75
2971.48 82
2971.61 89
2971.73 94
2971.86 98
2971.98 100
2972.11 102
2972.23 105
2972.36 108
2972.48 112
2972.61 116
2972.74 120
2972.86 122
2972.99 122
2973.11 119
2973.24 114
2973.36 109
2973.49 103
2973.61 98
2973.74 95
2973.86 93
2973.99 93
2974.11 92
2974.24 92
2974.36 92
2974.49 90
2974.61 89
2974.74 89
2974.86 90
2974.99 93
2975.11 98
2975.24 105
2975.36 112
2975.49 119
2975.61 124
2975.74 127
2975.86 128
2975.99 128
2976.11 127
2976.24 127
2976.36 128
2976.49 131
2976.62 133
2976.74 134
2976.87 133
2976.99 130
2977.12 124
2977.24 117
2977.37 111
2977.49 107
2977.62 107
2977.74 110
2977.87 118
2977.99 128
2978.12 140
2978.24 150
2978.37 157
2978.49 161
2978.62 159
2978.74 154
2978.87 146
2978.99 138
2979.12 130
2979.25 122
2979.37 116
2979.50 111
2979.62 106
2979.75 101
2979.87 95
2980.00 89
2980.12 84
2980.25 81
2980.37 79
2980.50 80
2980.62 84
2980.75 89
2980.87 96
2981.00 102
2981.12 106
2981.25 107
2981.37 105
2981.50 100
2981.63 91
2981.75 82
2981.88 73
2982.00 64
2982.13 58
2982.25 53
2982.38 52
2982.50 53
2982.63 57
2982.75 62
2982.88 68
2983.00 74
2983.13 80
2983.25 84
2983.38 85
2983.51 83
2983.63 78
2983.76 72
2983.88 64
2984.01 57
2984.13 53
2984.26 52
2984.38 55
2984.51 62
2984.63 73
2984.76 84
2984.88 96
2985.01 105
2985.14 112
2985.26 115
2985.39 112
2985.51 105
2985.64 94
2985.76 79
2985.89 62
2986.01 43
2986.14 26
2986.26 11
2986.39 0
2986.51 0
2986.64 0
2986.77 0
2986.89 0
2987.02 0
2987.14 0
2987.27 0
2987.39 0
2987.52 6
2987.64 18
2987.77 30
2987.89 40
2988.02 48
2988.15 54
2988.27 58
2988.40 60
2988.52 62
2988.65 65
2988.77 67
2988.90 69
2989.02 68
2989.15 65
2989.27 59
2989.40 50
2989.53 40
2989.65 29
2989.78 18
2989.90 10
2990.03 3
2990.15 0
2990.28 0
2990.40 0
2990.53 3
2990.65 8
2990.78 14
2990.91 21
2991.03 27
2991.16 31
2991.28 33
2991.41 33
2991.53 32
2991.66 30
2991.78 28
2991.91 26
2992.04 25
2992.16 24
2992.29 25
2992.41 28
2992.54 32
2992.66 39
2992.79 49
2992.91 62
2993.04 80
2993.17 100
2993.29 122
2993.42 144
2993.54 164
2993.67 180
2993.79 193
2993.92 202
2994.04 209
2994.17 214
2994.30 218
2994.42 222
2994.55 226
2994.67 230
2994.80 234
2994.92 237
2995.05 241
2995.17 247
2995.30 255
2995.43 265
2995.55 275
2995.68 285
2995.80 294
2995.93 300
2996.05 304
2996.18 306
2996.30 306
2996.43 306
2996.56 306
2996.68 306
2996.81 305
2996.93 302
2997.06 299
2997.18 295
2997.31 291
2997.44 287
2997.56 282
2997.69 278
2997.81 272
2997.94 265
2998.06 254
2998.19 242
2998.32 227
2998.44 213
2998.57 199
2998.69 186
2998.82 177
2998.94 170
2999.07 166
2999.19 165
2999.32 166
2999.45 170
2999.57 175
2999.70 181
2999.82 187
2999.95 192
3000.07 194
3000.20 192
3000.33 187
3000.45 177
3000.58 166
3000.70 154
3000.83 144
3000.95 137
3001.08 133
3001.21 131
3001.33 129
3001.46 126
3001.58 121
3001.71 113
3001.83 104
3001.96 95
3002.09 90
3002.21 90
3002.34 96
3002.46 106
3002.59 120
3002.71 133
3002.84 143
3002.97 148
3003.09 147
3003.22 141
3003.34 131
3003.47 119
3003.60 108
3003.72 98
3003.85 90
3003.97 85
3004.10 82
3004.22 82
3004.35 83
3004.48 86
3004.60 89
3004.73 91
3004.85 93
3004.98 93
3005.10 91
3005.23 89
3005.36 85
3005.48 82
3005.61 79
3005.73 79
3005.86 79
3005.99 81
3006.11 83
3006.24 85
3006.36 87
3006.49 88
3006.61 89
3006.74 90
3006.87 91
3006.99 93
3007.12 96
3007.24 99
3007.37 101
3007.50 102
3007.62 101
3007.75 99
3007.87 95
3008.00 92
3008.12 90
3008.25 88
3008.38 89
3008.50 90
3008.63 94
3008.75 98
3008.88 103
3009.01 108
3009.13 112
3009.26 115
3009.38 117
3009.51 117
3009.64 115
3009.76 112
3009.89 109
3010.01 105
3010.14 103
3010.26 101
3010.39 100
3010.52 99
3010.64 98
3010.77 98
3010.89 97
3011.02 97
3011.15 97
3011.27 98
3011.40 99
3011.52 98
3011.65 95
3011.78 89
3011.90 82
3012.03 73
3012.15 66
3012.28 59
3012.41 55
3012.53 53
3012.66 50
3012.78 48
3012.91 44
3013.04 40
3013.16 36
3013.29 35
3013.41 38
3013.54 47
3013.67 60
3013.79 77
3013.92 95
3014.04 111
3014.17 123
3014.30 128
3014.42 127
3014.55 121
3014.67 111
3014.80 101
3014.93 92
3015.05 88
3015.18 87
3015.30 89
3015.43 94
3015.56 98
3015.68 102
3015.81 103
3015.93 102
3016.06 99
3016.19 95
3016.31 92
3016.44 89
3016.56 87
3016.69 86
3016.82 87
3016.94 88
3017.07 90
3017.19 93
3017.32 97
3017.45 102
3017.57 107
3017.70 114
3017.82 122
3017.95 132
3018.08 141
3018.20 151
3018.33 159
3018.45 164
3018.58 167
3018.71 168
3018.83 167
3018.96 166
3019.08 166
3019.21 169
3019.34 173
3019.46 178
3019.59 183
3019.72 187
3019.84 188
3019.97 186
3020.09 183
3020.22 179
3020.35 174
3020.47 170
3020.60 167
3020.72 164
3020.85 162
3020.98 160
3021.10 160
3021.23 159
3021.35 160
3021.48 161
3021.61 162
3021.73 163
3021.86 164
3021.99 162
3022.11 159
3022.24 154
3022.36 147
3022.49 140
3022.62 132
3022.74 124
3022.87 116
3022.99 110
3023.12 104
3023.25 99
3023.37 96
3023.50 93
3023.63 93
3023.75 94
3023.88 97
3024.00 100
3024.13 102
3024.26 103
3024.38 101
3024.51 97
3024.64 91
3024.76 83
3024.89 77
3025.01 72
3025.14 70
3025.27 71
3025.39 73
3025.52 76
3025.65 79
3025.77 80
3025.90 79
3026.02 76
3026.15 73
3026.28 70
3026.40 66
3026.53 64
3026.66 61
3026.78 58
3026.91 54
3027.03 48
3027.16 42
3027.29 34
3027.41 27
3027.54 20
3027.67 16
3027.79 15
3027.92 18
3028.04 24
3028.17 32
3028.30 41
3028.42 48
3028.55 53
3028.68 55
3028.80 55
3028.93 54
3029.05 55
3029.18 58
3029.31 64
3029.43 72
3029.56 82
3029.69 92
3029.81 101
3029.94 107
3030.06 110
3030.19 110
3030.32 107
3030.44 103
3030.57 98
3030.70 93
3030.82 90
3030.95 88
3031.08 88
3031.20 89
3031.33 91
3031.45 93
3031.58 94
3031.71 94
3031.83 90
3031.96 83
3032.09 72
3032.21 58
3032.34 43
3032.47 27
3032.59 14
3032.72 3
3032.84 0
3032.97 0
3033.10 0
3033.22 0
3033.35 0
3033.48 0
3033.60 0
3033.73 0
3033.86 0
3033.98 4
3034.11 12
3034.24 22
3034.36 32
3034.49 43
3034.61 52
3034.74 58
3034.87 63
3034.99 64
3035.12 61
3035.25 55
3035.37 48
3035.50 39
3035.63 31
3035.75 25
3035.88 20
3036.01 18
3036.13 17
3036.26 16
3036.38 17
3036.51 17
3036.64 17
3036.76 17
3036.89 17
3037.02 17
3037.14 18
3037.27 19
3037.40 21
3037.52 23
3037.65 26
3037.78 30
3037.90 33
3038.03 36
3038.15 40
3038.28 43
3038.41 46
3038.53 50
3038.66 54
3038.79 56
3038.91 58
3039.04 59
3039.17 59
3039.29 58
3039.42 58
3039.55 59
3039.67 62
3039.80 64
3039.93 68
3040.05 70
3040.18 71
3040.31 71
3040.43 69
3040.56 67
3040.69 67
3040.81 70
3040.94 76
3041.06 85
3041.19 98
3041.32 113
3041.44 128
3041.57 142
3041.70 154
3041.82 164
3041.95 172
3042.08 178
3042.20 181
3042.33 183
3042.46 182
3042.58 180
3042.71 177
3042.84 173
3042.96 168
3043.09 165
3043.22 164
3043.34 163
3043.47 164
3043.60 164
3043.72 165
3043.85 163
3043.98 160
3044.10 155
3044.23 148
3044.36 139
3044.48 130
3044.61 121
3044.74 114
3044.86 107
3044.99 102
3045.12 99
3045.24 97
3045.37 96
3045.50 95
3045.62 93
3045.75 90
3045.88 86
3046.00 80
3046.13 75
3046.26 71
3046.38 69
3046.51 71
3046.64 76
3046.76 82
3046.89 90
3047.02 97
3047.14 101
3047.27 102
3047.40 99
3047.52 93
3047.65 84
3047.78 74
3047.90 65
3048.03 57
3048.16 53
3048.28 53
3048.41 56
3048.54 63
3048.66 72
3048.79 83
3048.92 95
3049.04 108
3049.17 121
3049.30 136
3049.42 151
3049.55 166
3049.68 179
3049.80 189
3049.93 196
3050.06 199
3050.18 197
3050.31 193
3050.44 186
3050.56 180
3050.69 173
3050.82 168
3050.94 163
3051.07 160
3051.20 158
3051.32 158
3051.45 159
3051.58 161
3051.70 165
3051.83 169
3051.96 172
3052.08 174
3052.21 173
3052.34 171
3052.47 167
3052.59 161
3052.72 157
3052.85 154
3052.97 153
3053.10 156
3053.23 162
3053.35 172
3053.48 184
3053.61 197
3053.73 209
3053.86 220
3053.99 226
3054.11 229
3054.24 229
3054.37 226
3054.49 221
3054.62 214
3054.75 207
3054.87 199
3055.00 188
3055.13 175
3055.26 160
3055.38 144
3055.51 127
3055.64 111
3055.76 97
3055.89 86
3056.02 78
3056.14 75
3056.27 74
3056.40 75
3056.52 78
3056.65 82
3056.78 85
3056.90 87
3057.03 87
3057.16 85
3057.29 81
3057.41 75
3057.54 68
3057.67 61
3057.79 56
3057.92 55
3058.05 58
3058.17 67
3058.30 84
3058.43 107
3058.55 134
3058.68 162
3058.81 187
3058.93 207
3059.06 220
3059.19 225
3059.32 221
3059.44 211
3059.57 197
3059.70 180
3059.82 161
3059.95 142
3060.08 124
3060.20 108
3060.33 93
3060.46 82
3060.59 73
3060.71 66
3060.84 62
3060.97 59
3061.09 56
3061.22 54
3061.35 55
3061.47 57
3061.60 63
3061.73 72
3061.85 84
3061.98 96
3062.11 109
3062.24 120
3062.36 130
3062.49 138
3062.62 145
3062.74 152
3062.87 158
3063.00 163
3063.12 168
3063.25 170
3063.38 169
3063.51 166
3063.63 162
3063.76 157
3063.89 154
3064.01 154
3064.14 157
3064.27 162
3064.40 168
3064.52 174
3064.65 180
3064.78 184
3064.90 188
3065.03 192
3065.16 195
3065.28 199
3065.41 201
3065.54 202
3065.67 200
3065.79 196
3065.92 188
3066.05 179
3066.17 168
3066.30 156
3066.43 145
3066.56 133
3066.68 122
3066.81 110
3066.94 99
3067.06 89
3067.19 81
3067.32 77
3067.44 76
3067.57 79
3067.70 84
3067.83 90
3067.95 95
3068.08 97
3068.21 97
3068.33 93
3068.46 87
3068.59 80
3068.72 74
3068.84 69
3068.97 67
3069.10 66
3069.22 67
3069.35 67
3069.48 66
3069.61 64
3069.73 61
3069.86 57
3069.99 53
3070.11 50
3070.24 49
3070.37 49
3070.50 52
3070.62 56
3070.75 59
3070.88 61
3071.00 61
3071.13 58
3071.26 54
3071.39 48
3071.51 43
3071.64 40
3071.77 40
3071.89 42
3072.02 46
3072.15 52
3072.28 57
3072.40 60
3072.53 61
3072.66 59
3072.79 55
3072.91 50
3073.04 44
3073.17 41
3073.29 39
3073.42 40
3073.55 43
3073.68 48
3073.80 54
3073.93 60
3074.06 67
3074.18 75
3074.31 83
3074.44 92
3074.57 102
3074.69 114
3074.82 128
3074.95 143
3075.08 157
3075.20 170
3075.33 179
3075.46 185
3075.58 187
3075.71 186
3075.84 184
3075.97 181
3076.09 179
3076.22 180
3076.35 183
3076.48 189
3076.60 197
3076.73 205
3076.86 212
3076.98 216
3077.11 218
3077.24 216
3077.37 210
3077.49 202
3077.62 193
3077.75 185
3077.88 179
3078.00 176
3078.13 176
3078.26 178
3078.38 180
3078.51 182
3078.64 183
3078.77 184
3078.89 185
3079.02 189
3079.15 193
3079.28 199
3079.40 204
3079.53 207
3079.66 207
3079.79 203
3079.91 196
3080.04 186
3080.17 176
3080.30 168
3080.42 164
3080.55 163
3080.68 166
3080.80 172
3080.93 180
3081.06 188
3081.19 194
3081.31 197
3081.44 197
3081.57 194
3081.70 188
3081.82 179
3081.95 168
3082.08 155
3082.21 140
3082.33 124
3082.46 105
3082.59 86
3082.72 69
3082.84 53
3082.97 42
3083.10 35
3083.23 31
3083.35 31
3083.48 33
3083.61 35
3083.73 38
3083.86 40
3083.99 44
3084.12 49
3084.24 58
3084.37 69
3084.50 83
3084.63 96
3084.75 108
3084.88 117
3085.01 121
3085.14 119
3085.26 113
3085.39 103
3085.52 91
3085.65 78
3085.77 65
3085.90 53
3086.03 44
3086.16 36
3086.28 31
3086.41 27
3086.54 25
3086.67 22
3086.79 18
3086.92 13
3087.05 7
3087.18 1
3087.30 0
3087.43 0
3087.56 0
3087.69 0
3087.81 0
3087.94 0
3088.07 0
3088.20 4
3088.32 6
3088.45 7
3088.58 6
3088.71 4
3088.83 1
3088.96 0
3089.09 0
3089.22 0
3089.34 0
3089.47 0
3089.60 3
3089.73 8
3089.85 13
3089.98 17
3090.11 21
3090.24 24
3090.37 27
3090.49 30
3090.62 33
3090.75 38
3090.88 45
3091.00 53
3091.13 62
3091.26 72
3091.39 82
3091.51 91
3091.64 99
3091.77 106
3091.90 112
3092.02 116
3092.15 119
3092.28 120
3092.41 118
3092.53 114
3092.66 108
3092.79 100
3092.92 92
3093.04 85
3093.17 81
3093.30 79
3093.43 80
3093.56 84
3093.68 89
3093.81 95
3093.94 98
3094.07 100
3094.19 100
3094.32 99
3094.45 99
3094.58 100
3094.70 103
3094.83 107
3094.96 113
3095.09 117
3095.21 119
3095.34 117
3095.47 112
3095.60 105
3095.73 96
3095.85 87
3095.98 80
3096.11 76
3096.24 74
3096.36 74
3096.49 75
3096.62 75
3096.75 74
3096.87 71
3097.00 66
3097.13 58
3097.26 50
3097.39 44
3097.51 42
3097.64 45
3097.77 52
3097.90 64
3098.02 80
3098.15 97
3098.28 114
3098.41 131
3098.54 146
3098.66 157
3098.79 166
3098.92 170
3099.05 171
3099.17 169
3099.30 164
3099.43 157
3099.56 150
3099.68 144
3099.81 139
3099.94 136
3100.07 135
3100.20 136
3100.32 139
3100.45 144
3100.58 149
3100.71 154
3100.83 156
3100.96 155
3101.09 151
3101.22 144
3101.35 135
3101.47 127
3101.60 121
3101.73 118
3101.86 119
3101.98 121
3102.11 123
3102.24 123
3102.37 120
3102.50 113
3102.62 102
3102.75 90
3102.88 79
3103.01 70
3103.14 65
3103.26 63
3103.39 63
3103.52 65
3103.65 66
3103.77 66
3103.90 64
3104.03 60
3104.16 54
3104.29 49
3104.41 43
3104.54 38
3104.67 35
3104.80 34
3104.93 36
3105.05 40
3105.18 47
3105.31 55
3105.44 64
3105.56 72
3105.69 78
3105.82 81
3105.95 81
3106.08 78
3106.20 74
3106.33 70
3106.46 67
3106.59 65
3106.72 65
3106.84 66
3106.97 67
3107.10 67
3107.23 67
3107.36 65
3107.48 63
3107.61 63
3107.74 63
3107.87 66
3108.00 68
3108.12 70
3108.25 71
3108.38 70
3108.51 66
3108.63 63
3108.76 59
3108.89 57
3109.02 57
3109.15 59
3109.27 62
3109.40 66
3109.53 70
3109.66 74
3109.79 78
3109.91 80
3110.04 82
3110.17 83
3110.30 83
3110.43 81
3110.55 78
3110.68 74
3110.81 70
3110.94 67
3111.07 64
3111.19 61
3111.32 57
3111.45 54
3111.58 50
3111.71 48
3111.83 48
3111.96 51
3112.09 57
3112.22 63
3112.35 68
3112.47 72
3112.60 73
3112.73 71
3112.86 68
3112.99 64
3113.11 60
3113.24 59
3113.37 59
3113.50 61
3113.63 64
3113.75 68
3113.88 73
3114.01 81
3114.14 89
3114.27 100
3114.40 112
3114.52 123
3114.65 134
3114.78 144
3114.91 152
3115.04 160
3115.16 168
3115.29 178
3115.42 191
3115.55 207
3115.68 226
3115.80 247
3115.93 268
3116.06 288
3116.19 305
3116.32 320
3116.44 331
3116.57 340
3116.70 347
3116.83 353
3116.96 360
3117.09 366
3117.21 373
3117.34 381
3117.47 387
3117.60 392
3117.73 394
3117.85 394
3117.98 390
3118.11 384
3118.24 376
3118.37 368
3118.49 361
3118.62 356
3118.75 353
3118.88 352
3119.01 351
3119.14 349
3119.26 345
3119.39 337
3119.52 325
3119.65 310
3119.78 293
3119.90 274
3120.03 256
3120.16 239
3120.29 224
3120.42 210
3120.55 197
3120.67 185
3120.80 173
3120.93 161
3121.06 149
3121.19 137
3121.31 127
3121.44 119
3121.57 114
3121.70 111
3121.83 111
3121.96 112
3122.08 114
3122.21 116
3122.34 116
3122.47 116
3122.60 116
3122.72 115
3122.85 116
3122.98 117
3123.11 118
3123.24 120
3123.37 120
3123.49 119
3123.62 116
3123.75 111
3123.88 103
3124.01 93
3124.14 82
3124.26 72
3124.39 63
3124.52 58
3124.65 57
3124.78 61
3124.91 70
3125.03 81
3125.16 93
3125.29 103
3125.42 111
3125.55 115
3125.68 117
3125.80 116
3125.93 115
3126.06 114
3126.19 112
3126.32 109
3126.44 104
3126.57 97
3126.70 88
3126.83 79
3126.96 69
3127.09 60
3127.21 52
3127.34 45
3127.47 39
3127.60 32
3127.73 26
3127.86 20
3127.98 15
3128.11 12
3128.24 10
3128.37 8
3128.50 6
3128.63 3
3128.76 0
3128.88 0
3129.01 0
3129.14 0
3129.27 0
3129.40 0
3129.53 0
3129.65 2
3129.78 11
3129.91 20
3130.04 27
3130.17 32
3130.30 35
3130.42 36
3130.55 37
3130.68 39
3130.81 42
3130.94 45
3131.07 50
3131.19 53
3131.32 56
3131.45 56
3131.58 53
3131.71 47
3131.84 39
3131.96 29
3132.09 19
3132.22 11
3132.35 5
3132.48 4
3132.61 7
3132.74 16
3132.86 28
3132.99 43
3133.12 59
3133.25 74
3133.38 87
3133.51 97
3133.63 103
3133.76 106
3133.89 106
3134.02 104
3134.15 102
3134.28 99
3134.41 97
3134.53 95
3134.66 94
3134.79 92
3134.92 90
3135.05 89
3135.18 89
3135.30 92
3135.43 99
3135.56 109
3135.69 123
3135.82 140
3135.95 157
3136.08 173
3136.20 185
3136.33 194
3136.46 198
3136.59 197
3136.72 192
3136.85 185
3136.98 175
3137.10 165
3137.23 156
3137.36 148
3137.49 141
3137.62 135
3137.75 130
3137.88 125
3138.00 119
3138.13 114
3138.26 108
3138.39 103
3138.52 98
3138.65 93
3138.78 89
3138.90 84
3139.03 78
3139.16 74
3139.29 71
3139.42 71
3139.55 74
3139.68 81
3139.80 89
3139.93 98
3140.06 105
3140.19 111
3140.32 114
3140.45 115
3140.58 115
3140.70 114
3140.83 111
3140.96 106
3141.09 100
3141.22 92
3141.35 85
3141.48 78
3141.60 74
3141.73 74
3141.86 78
3141.99 86
3142.12 96
3142.25 107
3142.38 116
3142.50 123
3142.63 126
3142.76 125
3142.89 122
3143.02 119
3143.15 116
3143.28 116
3143.41 121
3143.53 130
3143.66 145
3143.79 162
3143.92 182
3144.05 200
3144.18 215
3144.31 225
3144.43 229
3144.56 227
3144.69 221
3144.82 211
3144.95 200
3145.08 190
3145.21 183
3145.34 181
3145.46 184
3145.59 195
3145.72 211
3145.85 233
3145.98 257
3146.11 280
3146.24 300
3146.37 315
3146.49 322
3146.62 322
3146.75 317
3146.88 310
3147.01 301
3147.14 294
3147.27 288
3147.40 284
3147.52 281
3147.65 278
3147.78 276
3147.91 272
3148.04 268
3148.17 263
3148.30 256
3148.43 247
3148.55 237
3148.68 226
3148.81 216
3148.94 206
3149.07 199
3149.20 194
3149.33 192
3149.46 192
3149.58 194
3149.71 197
3149.84 200
3149.97 204
3150.10 209
3150.23 215
3150.36 224
3150.49 234
3150.61 245
3150.74 256
3150.87 266
3151.00 273
3151.13 275
3151.26 273
3151.39 267
3151.52 257
3151.65 245
3151.77 231
3151.90 217
3152.03 206
3152.16 197
3152.29 193
3152.42 192
3152.55 195
3152.68 199
3152.80 204
3152.93 206
3153.06 206
3153.19 204
3153.32 199
3153.45 193
3153.58 186
3153.71 181
3153.84 177
3153.96 176
3154.09 177
3154.22 179
3154.35 183
3154.48 189
3154.61 198
3154.74 208
3154.87 219
3155.00 232
3155.12 244
3155.25 257
3155.38 268
3155.51 279
3155.64 288
3155.77 296
3155.90 302
3156.03 306
3156.16 308
3156.28 307
3156.41 305
3156.54 303
3156.67 302
3156.80 303
3156.93 309
3157.06 320
3157.19 335
3157.32 353
3157.45 371
3157.57 388
3157.70 403
3157.83 416
3157.96 428
3158.09 439
3158.22 452
3158.35 467
3158.48 484
3158.61 504
3158.73 524
3158.86 545
3158.99 564
3159.12 583
3159.25 601
3159.38 621
3159.51 643
3159.64 669
3159.77 700
3159.90 737
3160.02 778
3160.15 825
3160.28 875
3160.41 928
3160.54 986
3160.67 1049
3160.80 1120
3160.93 1199
3161.06 1286
3161.19 1382
3161.31 1484
3161.44 1592
3161.57 1703
3161.70 1818
3161.83 1937
3161.96 2061
3162.09 2188
3162.22 2318
3162.35 2448
3162.48 2574
3162.61 2694
3162.73 2804
3162.86 2903
3162.99 2993
3163.12 3076
3163.25 3155
3163.38 3233
3163.51 3310
3163.64 3386
3163.77 3461
3163.90 3529
3164.02 3589
3164.15 3638
3164.28 3674
3164.41 3697
3164.54 3710
3164.67 3716
3164.80 3715
3164.93 3711
3165.06 3704
3165.19 3693
3165.32 3676
3165.44 3652
3165.57 3620
3165.70 3579
3165.83 3528
3165.96 3469
3166.09 3401
3166.22 3327
3166.35 3249
3166.48 3167
3166.61 3085
3166.74 3004
3166.87 2925
3166.99 2849
3167.12 2776
3167.25 2705
3167.38 2637
3167.51 2569
3167.64 2501
3167.77 2432
3167.90 2361
3168.03 2286
3168.16 2207
3168.29 2124
3168.42 2037
3168.54 1948
3168.67 1862
3168.80 1780
3168.93 1704
3169.06 1637
3169.19 1575
3169.32 1518
3169.45 1463
3169.58 1407
3169.71 1351
3169.84 1295
3169.97 1240
3170.09 1188
3170.22 1140
3170.35 1096
3170.48 1055
3170.61 1014
3170.74 973
3170.87 931
3171.00 888
3171.13 845
3171.26 804
3171.39 768
3171.52 736
3171.65 709
3171.77 686
3171.90 664
3172.03 641
3172.16 615
3172.29 587
3172.42 557
3172.55 528
3172.68 500
3172.81 478
3172.94 463
3173.07 453
3173.20 449
3173.33 448
3173.45 448
3173.58 448
3173.71 448
3173.84 446
3173.97 445
3174.10 445
3174.23 445
3174.36 446
3174.49 446
3174.62 445
3174.75 441
3174.88 436
3175.01 429
3175.14 422
3175.26 414
3175.39 408
3175.52 401
3175.65 395
3175.78 387
3175.91 379
3176.04 369
3176.17 358
3176.30 347
3176.43 337
3176.56 330
3176.69 325
3176.82 322
3176.95 322
3177.08 322
3177.20 323
3177.33 322
3177.46 320
3177.59 315
3177.72 309
3177.85 300
3177.98 288
3178.11 274
3178.24 259
3178.37 242
3178.50 225
3178.63 209
3178.76 195
3178.89 183
3179.02 174
3179.15 166
3179.27 161
3179.40 159
3179.53 159
3179.66 161
3179.79 164
3179.92 169
3180.05 173
3180.18 178
3180.31 182
3180.44 185
3180.57 188
3180.70 190
3180.83 190
3180.96 190
3181.09 188
3181.22 184
3181.35 178
3181.47 171
3181.60 163
3181.73 157
3181.86 152
3181.99 150
3182.12 152
3182.25 156
3182.38 161
3182.51 167
3182.64 171
3182.77 174
3182.90 175
3183.03 174
3183.16 171
3183.29 168
3183.42 164
3183.55 160
3183.68 158
3183.81 157
3183.93 158
3184.06 159
3184.19 162
3184.32 165
3184.45 167
3184.58 168
3184.71 167
3184.84 164
3184.97 159
3185.10 154
3185.23 149
3185.36 144
3185.49 141
3185.62 141
3185.75 142
3185.88 146
3186.01 151
3186.14 156
3186.27 161
3186.40 164
3186.52 165
3186.65 166
3186.78 166
3186.91 166
3187.04 166
3187.17 167
3187.30 166
3187.43 165
3187.56 162
3187.69 157
3187.82 150
3187.95 143
3188.08 135
3188.21 129
3188.34 124
3188.47 122
3188.60 121
3188.73 121
3188.86 119
3188.99 116
3189.12 111
3189.25 104
3189.38 94
3189.50 84
3189.63 74
3189.76 65
3189.89 58
3190.02 52
3190.15 47
3190.28 43
3190.41 39
3190.54 34
3190.67 27
3190.80 20
3190.93 13
3191.06 6
3191.19 0
3191.32 0
3191.45 0
3191.58 0
3191.71 0
3191.84 0
3191.97 0
3192.10 0
3192.23 0
3192.36 0
3192.49 1
3192.62 3
3192.75 6
3192.88 7
3193.01 7
3193.13 5
3193.26 2
3193.39 0
3193.52 0
3193.65 0
3193.78 0
3193.91 0
3194.04 3
3194.17 10
3194.30 17
3194.43 24
3194.56 30
3194.69 33
3194.82 35
3194.95 35
3195.08 35
3195.21 34
3195.34 34
3195.47 36
3195.60 40
3195.73 47
3195.86 54
3195.99 60
3196.12 63
3196.25 63
3196.38 58
3196.51 51
3196.64 41
3196.77 31
3196.90 23
3197.03 19
3197.16 18
3197.29 20
3197.42 26
3197.55 34
3197.67 43
3197.80 52
3197.93 62
3198.06 71
3198.19 79
3198.32 85
3198.45 89
3198.58 91
3198.71 91
3198.84 90
3198.97 89
3199.10 88
3199.23 88
3199.36 88
3199.49 88
3199.62 88
3199.75 88
3199.88 87
3200.01 85
3200.14 84
3200.27 83
3200.40 83
3200.53 83
3200.66 82
3200.79 79
3200.92 73
3201.05 64
3201.18 55
3201.31 46
3201.44 40
3201.57 38
3201.70 42
3201.83 51
3201.96 63
3202.09 78
3202.22 92
3202.35 103
3202.48 112
3202.61 116
3202.74 115
3202.87 111
3203.00 104
3203.13 95
3203.26 86
3203.39 79
3203.52 73
3203.65 71
3203.78 72
3203.91 75
3204.04 80
3204.17 85
3204.30 89
3204.43 93
3204.56 94
3204.69 93
3204.82 90
3204.95 86
3205.08 82
3205.21 77
3205.34 73
3205.47 70
3205.60 69
3205.73 68
3205.86 68
3205.99 68
3206.12 68
3206.25 67
3206.38 66
3206.51 67
3206.63 70
3206.76 76
3206.89 87
3207.02 101
3207.15 117
3207.28 132
3207.41 145
3207.54 154
3207.67 158
3207.80 158
3207.93 157
3208.06 155
3208.19 155
3208.32 157
3208.45 161
3208.58 168
3208.71 175
3208.84 183
3208.97 190
3209.10 196
3209.23 201
3209.36 205
3209.49 208
3209.62 209
3209.75 208
3209.88 205
3210.01 199
3210.14 192
3210.27 185
3210.40 178
3210.53 173
3210.66 170
3210.79 170
3210.92 172
3211.05 178
3211.18 188
3211.31 203
3211.44 222
3211.57 247
3211.70 277
3211.83 309
3211.97 341
3212.10 371
3212.23 396
3212.36 416
3212.49 432
3212.62 443
3212.75 451
3212.88 459
3213.01 466
3213.14 473
3213.27 479
3213.40 483
3213.53 485
3213.66 485
3213.79 484
3213.92 485
3214.05 488
3214.18 495
3214.31 505
3214.44 519
3214.57 534
3214.70 547
3214.83 558
3214.96 563
3215.09 561
3215.22 553
3215.35 539
3215.48 521
3215.61 501
3215.74 481
3215.87 464
3216.00 450
3216.13 438
3216.26 426
3216.39 414
3216.52 400
3216.65 384
3216.78 365
3216.91 345
3217.04 326
3217.17 308
3217.30 294
3217.43 281
3217.56 271
3217.69 262
3217.82 253
3217.95 244
3218.08 233
3218.21 222
3218.34 211
3218.47 200
3218.60 189
3218.73 180
3218.86 171
3218.99 164
3219.12 156
3219.25 147
3219.38 136
3219.51 123
3219.64 107
3219.77 90
3219.90 74
3220.03 59
3220.16 47
3220.29 41
3220.42 39
3220.55 43
3220.68 51
3220.81 63
3220.95 75
3221.08 85
3221.21 92
3221.34 93
3221.47 87
3221.60 77
3221.73 63
3221.86 48
3221.99 36
3222.12 28
3222.25 24
3222.38 25
3222.51 28
3222.64 34
3222.77 39
3222.90 43
3223.03 46
3223.16 48
3223.29 48
3223.42 48
3223.55 49
3223.68 50
3223.81 54
3223.94 59
3224.07 66
3224.20 76
3224.33 86
3224.46 98
3224.59 111
3224.72 123
3224.85 134
3224.98 142
3225.11 148
3225.24 150
3225.37 148
3225.50 141
3225.64 132
3225.77 122
3225.90 112
3226.03 105
3226.16 102
3226.29 102
3226.42 105
3226.55 108
3226.68 110
3226.81 109
3226.94 105
3227.07 100
3227.20 95
3227.33 91
3227.46 92
3227.59 97
3227.72 106
3227.85 118
3227.98 129
3228.11 139
3228.24 145
3228.37 148
3228.50 146
3228.63 142
3228.76 136
3228.89 128
3229.02 121
3229.16 112
3229.29 103
3229.42 92
3229.55 80
3229.68 67
3229.81 55
3229.94 46
3230.07 39
3230.20 37
3230.33 39
3230.46 44
3230.59 49
3230.72 53
3230.85 55
3230.98 54
3231.11 49
3231.24 41
3231.37 31
3231.50 22
3231.63 14
3231.76 10
3231.89 11
3232.02 15
3232.16 23
3232.29 33
3232.42 43
3232.55 53
3232.68 61
3232.81 65
3232.94 67
3233.07 67
3233.20 66
3233.33 67
3233.46 71
3233.59 77
3233.72 86
3233.85 96
3233.98 104
3234.11 110
3234.24 111
3234.37 110
3234.50 105
3234.63 100
3234.76 95
3234.90 92
3235.03 91
3235.16 92
3235.29 93
3235.42 96
3235.55 99
3235.68 102
3235.81 106
3235.94 109
3236.07 112
3236.20 113
3236.33 111
3236.46 105
3236.59 94
3236.72 81
3236.85 66
3236.98 51
3237.11 38
3237.25 29
3237.38 23
3237.51 22
3237.64 24
3237.77 27
3237.90 31
3238.03 33
3238.16 32
3238.29 28
3238.42 20
3238.55 10
3238.68 0
3238.81 0
3238.94 0
3239.07 0
3239.20 0
3239.33 0
3239.47 0
3239.60 0
3239.73 8
3239.86 19
3239.99 27
3240.12 29
3240.25 27
3240.38 21
3240.51 12
3240.64 2
3240.77 0
3240.90 0
3241.03 0
3241.16 0
3241.29 0
3241.42 1
3241.56 18
3241.69 40
3241.82 65
3241.95 90
3242.08 113
3242.21 133
3242.34 147
3242.47 155
3242.60 156
3242.73 154
3242.86 150
3242.99 146
3243.12 144
3243.25 145
3243.38 148
3243.52 153
3243.65 159
3243.78 163
3243.91 165
3244.04 166
3244.17 165
3244.30 163
3244.43 161
3244.56 160
3244.69 162
3244.82 167
3244.95 176
3245.08 189
3245.21 206
3245.35 226
3245.48 247
3245.61 270
3245.74 293
3245.87 315
3246.00 336
3246.13 356
3246.26 374
3246.39 391
3246.52 405
3246.65 419
3246.78 434
3246.91 452
3247.04 476
3247.18 509
3247.31 552
3247.44 605
3247.57 666
3247.70 732
3247.83 799
3247.96 866
3248.09 931
3248.22 994
3248.35 1055
3248.48 1113
3248.61 1169
3248.75 1221
3248.88 1268
3249.01 1308
3249.14 1343
3249.27 1374
3249.40 1402
3249.53 1431
3249.66 1462
3249.79 1495
3249.92 1531
3250.05 1565
3250.18 1596
3250.31 1622
3250.45 1640
3250.58 1650
3250.71 1653
3250.84 1650
3250.97 1643
3251.10 1633
3251.23 1623
3251.36 1613
3251.49 1606
3251.62 1599
3251.75 1594
3251.88 1586
3252.02 1575
3252.15 1558
3252.28 1534
3252.41 1503
3252.54 1466
3252.67 1426
3252.80 1385
3252.93 1345
3253.06 1307
3253.19 1271
3253.32 1237
3253.46 1206
3253.59 1178
3253.72 1153
3253.85 1131
3253.98 1113
3254.11 1097
3254.24 1083
3254.37 1067
3254.50 1047
3254.63 1022
3254.76 992
3254.90 957
3255.03 919
3255.16 879
3255.29 841
3255.42 806
3255.55 774
3255.68 746
3255.81 721
3255.94 698
3256.07 678
3256.20 659
3256.34 641
3256.47 624
3256.60 608
3256.73 593
3256.86 580
3256.99 568
3257.12 558
3257.25 549
3257.38 541
3257.51 533
3257.65 526
3257.78 520
3257.91 514
3258.04 510
3258.17 508
3258.30 508
3258.43 509
3258.56 510
3258.69 511
3258.82 509
3258.96 504
3259.09 496
3259.22 485
3259.35 472
3259.48 460
3259.61 450
3259.74 443
3259.87 440
3260.00 440
3260.13 444
3260.27 449
3260.40 454
3260.53 458
3260.66 459
3260.79 457
3260.92 452
3261.05 446
3261.18 439
3261.31 434
3261.44 430
3261.58 428
3261.71 429
3261.84 431
3261.97 435
3262.10 439
3262.23 445
3262.36 453
3262.49 465
3262.62 481
3262.76 503
3262.89 528
3263.02 556
3263.15 584
3263.28 611
3263.41 636
3263.54 659
3263.67 682
3263.80 709
3263.94 742
3264.07 783
3264.20 833
3264.33 891
3264.46 955
3264.59 1023
3264.72 1092
3264.85 1160
3264.98 1229
3265.12 1301
3265.25 1378
3265.38 1466
3265.51 1566
3265.64 1681
3265.77 1809
3265.90 1948
3266.03 2094
3266.16 2244
3266.30 2394
3266.43 2544
3266.56 2693
3266.69 2839
3266.82 2981
3266.95 3118
3267.08 3247
3267.21 3366
3267.34 3473
3267.48 3567
3267.61 3650
3267.74 3723
3267.87 3787
3268.00 3843
3268.13 3891
3268.26 3929
3268.39 3957
3268.53 3974
3268.66 3979
3268.79 3973
3268.92 3958
3269.05 3937
3269.18 3912
3269.31 3884
3269.44 3856
3269.57 3827
3269.71 3796
3269.84 3762
3269.97 3723
3270.10 3676
3270.23 3619
3270.36 3552
3270.49 3474
3270.62 3387
3270.76 3293
3270.89 3194
3271.02 3096
3271.15 2998
3271.28 2904
3271.41 2815
3271.54 2729
3271.67 2647
3271.81 2566
3271.94 2485
3272.07 2403
3272.20 2320
3272.33 2234
3272.46 2145
3272.59 2054
3272.72 1960
3272.86 1866
3272.99 1772
3273.12 1681
3273.25 1593
3273.38 1511
3273.51 1435
3273.64 1366
3273.78 1303
3273.91 1247
3274.04 1195
3274.17 1147
3274.30 1103
3274.43 1061
3274.56 1021
3274.69 981
3274.83 941
3274.96 899
3275.09 855
3275.22 807
3275.35 757
3275.48 706
3275.61 656
3275.74 607
3275.88 563
3276.01 524
3276.14 490
3276.27 461
3276.40 436
3276.53 413
3276.66 393
3276.80 374
3276.93 358
3277.06 344
3277.19 333
3277.32 325
3277.45 318
3277.58 313
3277.72 309
3277.85 305
3277.98 300
3278.11 295
3278.24 289
3278.37 283
3278.50 275
3278.64 265
3278.77 253
3278.90 239
3279.03 224
3279.16 208
3279.29 192
3279.42 178
3279.55 167
3279.69 160
3279.82 158
3279.95 160
3280.08 166
3280.21 173
3280.34 181
3280.47 188
3280.61 193
3280.74 196
3280.87 196
3281.00 193
3281.13 187
3281.26 179
3281.39 170
3281.53 161
3281.66 154
3281.79 151
3281.92 153
3282.05 160
3282.18 170
3282.32 182
3282.45 194
3282.58 204
3282.71 211
3282.84 214
3282.97 215
3283.10 216
3283.24 218
3283.37 221
3283.50 227
3283.63 233
3283.76 240
3283.89 246
3284.02 250
3284.16 252
3284.29 251
3284.42 247
3284.55 239
3284.68 227
3284.81 212
3284.95 195
3285.08 176
3285.21 157
3285.34 139
3285.47 124
3285.60 113
3285.73 107
3285.87 107
3286.00 111
3286.13 120
3286.26 131
3286.39 143
3286.52 153
3286.66 160
3286.79 164
3286.92 164
3287.05 161
3287.18 155
3287.31 149
3287.44 143
3287.58 140
3287.71 141
3287.84 146
3287.97 155
3288.10 168
3288.23 183
3288.37 199
3288.50 212
3288.63 222
3288.76 228
3288.89 229
3289.02 227
3289.16 223
3289.29 216
3289.42 209
3289.55 199
3289.68 186
3289.81 168
3289.94 146
3290.08 120
3290.21 94
3290.34 69
3290.47 50
3290.60 38
3290.73 33
3290.87 36
3291.00 43
3291.13 52
3291.26 62
3291.39 71
3291.52 78
3291.66 84
3291.79 88
3291.92 91
3292.05 91
3292.18 89
3292.31 84
3292.45 77
3292.58 68
3292.71 60
3292.84 52
3292.97 46
3293.10 43
3293.24 42
3293.37 43
3293.50 44
3293.63 45
3293.76 45
3293.89 45
3294.03 46
3294.16 47
3294.29 50
3294.42 54
3294.55 58
3294.68 62
3294.82 64
3294.95 64
3295.08 62
3295.21 57
3295.34 53
3295.48 50
3295.61 50
3295.74 55
3295.87 63
3296.00 74
3296.13 88
3296.27 103
3296.40 120
3296.53 137
3296.66 155
3296.79 174
3296.92 194
3297.06 213
3297.19 232
3297.32 248
3297.45 262
3297.58 274
3297.72 284
3297.85 293
3297.98 301
3298.11 309
3298.24 316
3298.37 324
3298.51 331
3298.64 338
3298.77 343
3298.90 347
3299.03 351
3299.16 354
3299.30 356
3299.43 357
3299.56 354
3299.69 347
3299.82 335
3299.96 317
3300.09 294
3300.22 269
3300.35 243
3300.48 220
3300.61 201
3300.75 188
3300.88 179
3301.01 176
3301.14 176
3301.27 179
3301.41 185
3301.54 193
3301.67 201
3301.80 210
3301.93 217
3302.07 221
3302.20 221
3302.33 216
3302.46 206
3302.59 193
3302.72 179
3302.86 166
3302.99 156
3303.12 150
3303.25 147
3303.38 149
3303.52 153
3303.65 160
3303.78 168
3303.91 178
3304.04 190
3304.18 202
3304.31 214
3304.44 225
3304.57 236
3304.70 244
3304.83 250
3304.97 254
3305.10 253
3305.23 249
3305.36 240
3305.49 227
3305.63 212
3305.76 195
3305.89 177
3306.02 162
3306.15 149
3306.29 139
3306.42 132
3306.55 128
3306.68 124
3306.81 121
3306.95 118
3307.08 115
3307.21 111
3307.34 108
3307.47 105
3307.61 101
3307.74 97
3307.87 92
3308.00 86
3308.13 80
3308.27 73
3308.40 66
3308.53 59
3308.66 53
3308.79 46
3308.93 39
3309.06 31
3309.19 23
3309.32 15
3309.45 8
3309.59 4
3309.72 1
3309.85 2
3309.98 4
3310.11 7
3310.25 10
3310.38 11
3310.51 10
3310.64 7
3310.77 3
3310.91 0
3311.04 0
3311.17 0
3311.30 0
3311.43 0
3311.57 0
3311.70 0
3311.83 1
3311.96 10
3312.09 22
3312.23 34
3312.36 47
3312.49 59
3312.62 69
3312.75 75
3312.89 79
3313.02 80
3313.15 80
3313.28 79
3313.42 77
3313.55 74
3313.68 70
3313.81 65
3313.94 60
3314.08 54
3314.21 50
3314.34 47
3314.47 45
3314.60 44
3314.74 44
3314.87 43
3315.00 43
3315.13 43
3315.26 43
3315.40 45
3315.53 47
3315.66 51
3315.79 57
3315.93 65
3316.06 73
3316.19 80
3316.32 87
3316.45 92
3316.59 93
3316.72 92
3316.85 88
3316.98 83
3317.11 79
3317.25 76
3317.38 75
3317.51 76
3317.64 79
3317.78 82
3317.91 85
3318.04 86
3318.17 87
3318.30 85
3318.44 83
3318.57 80
3318.70 77
3318.83 75
3318.97 74
3319.10 73
3319.23 73
3319.36 72
3319.49 71
3319.63 66
3319.76 59
3319.89 50
3320.02 37
3320.16 24
3320.29 12
3320.42 0
3320.55 0
3320.68 0
3320.82 0
3320.95 0
3321.08 0
3321.21 3
3321.35 10
3321.48 15
3321.61 17
3321.74 17
3321.87 13
3322.01 7
3322.14 1
3322.27 0
3322.40 0
3322.54 0
3322.67 0
3322.80 0
3322.93 0
3323.06 0
3323.20 0
3323.33 7
3323.46 18
3323.59 31
3323.73 46
3323.86 61
3323.99 75
3324.12 88
3324.26 99
3324.39 108
3324.52 116
3324.65 123
3324.78 130
3324.92 137
3325.05 145
3325.18 155
3325.31 167
3325.45 181
3325.58 198
3325.71 217
3325.84 238
3325.98 260
3326.11 281
3326.24 300
3326.37 316
3326.51 330
3326.64 341
3326.77 350
3326.90 359
3327.03 366
3327.17 374
3327.30 382
3327.43 390
3327.56 399
3327.70 407
3327.83 414
3327.96 420
3328.09 422
3328.23 421
3328.36 415
3328.49 404
3328.62 390
3328.76 372
3328.89 354
3329.02 335
3329.15 318
3329.28 301
3329.42 285
3329.55 270
3329.68 255
3329.81 240
3329.95 226
3330.08 214
3330.21 203
3330.34 194
3330.48 188
3330.61 184
3330.74 180
3330.87 175
3331.01 169
3331.14 160
3331.27 148
3331.40 135
3331.54 121
3331.67 109
3331.80 100
3331.93 94
3332.07 92
3332.20 95
3332.33 102
3332.46 112
3332.60 124
3332.73 136
3332.86 148
3332.99 158
3333.13 167
3333.26 174
3333.39 180
3333.52 183
3333.66 184
3333.79 184
3333.92 182
3334.05 179
3334.19 175
3334.32 171
3334.45 167
3334.58 164
3334.72 161
3334.85 159
3334.98 155
3335.11 151
3335.25 143
3335.38 133
3335.51 119
3335.64 103
3335.78 85
3335.91 67
3336.04 51
3336.17 38
3336.31 30
3336.44 29
3336.57 34
3336.70 45
3336.84 59
3336.97 75
3337.10 90
3337.23 102
3337.37 112
3337.50 117
3337.63 119
3337.76 119
3337.90 116
3338.03 113
3338.16 109
3338.29 106
3338.43 104
3338.56 104
3338.69 104
3338.82 104
3338.96 103
3339.09 100
3339.22 96
3339.36 91
3339.49 85
3339.62 81
3339.75 79
3339.89 78
3340.02 78
3340.15 79
3340.28 80
3340.42 81
3340.55 83
3340.68 86
3340.81 91
3340.95 100
3341.08 110
3341.21 121
3341.34 132
3341.48 142
3341.61 149
3341.74 154
3341.88 157
3342.01 158
3342.14 159
3342.27 158
3342.41 155
3342.54 151
3342.67 144
3342.80 135
3342.94 124
3343.07 114
3343.20 107
3343.33 102
3343.47 100
3343.60 102
3343.73 104
3343.87 106
3344.00 105
3344.13 102
3344.26 95
3344.40 86
3344.53 75
3344.66 66
3344.79 58
3344.93 52
3345.06 49
3345.19 48
3345.33 47
3345.46 45
3345.59 42
3345.72 38
3345.86 33
3345.99 28
3346.12 22
3346.25 16
3346.39 9
3346.52 1
3346.65 0
3346.79 0
3346.92 0
3347.05 0
3347.18 0
3347.32 0
3347.45 5
3347.58 13
3347.71 18
3347.85 18
3347.98 14
3348.11 8
3348.25 1
3348.38 0
3348.51 0
3348.64 0
3348.78 0
3348.91 2
3349.04 8
3349.18 14
3349.31 20
3349.44 26
3349.57 31
3349.71 35
3349.84 40
3349.97 45
3350.11 53
3350.24 61
3350.37 71
3350.50 82
3350.64 92
3350.77 100
3350.90 105
3351.03 106
3351.17 104
3351.30 100
3351.43 97
3351.57 95
3351.70 95
3351.83 98
3351.96 104
3352.10 110
3352.23 117
3352.36 123
3352.50 127
3352.63 130
3352.76 131
3352.89 131
3353.03 130
3353.16 128
3353.29 125
3353.43 121
3353.56 117
3353.69 113
3353.83 110
3353.96 109
3354.09 110
3354.22 113
3354.36 118
3354.49 121
3354.62 124
3354.76 123
3354.89 120
3355.02 112
3355.15 102
3355.29 91
3355.42 79
3355.55 69
3355.69 61
3355.82 55
3355.95 52
3356.08 52
3356.22 53
3356.35 56
3356.48 60
3356.62 64
3356.75 67
3356.88 69
3357.02 70
3357.15 70
3357.28 69
3357.41 67
3357.55 66
3357.68 66
3357.81 67
3357.95 68
3358.08 69
3358.21 69
3358.34 68
3358.48 66
3358.61 64
3358.74 63
3358.88 64
3359.01 68
3359.14 74
3359.28 82
3359.41 91
3359.54 100
3359.67 109
3359.81 117
3359.94 124
3360.07 130
3360.21 135
3360.34 141
3360.47 145
3360.61 150
3360.74 156
3360.87 162
3361.01 170
3361.14 178
3361.27 187
3361.40 195
3361.54 200
3361.67 202
3361.80 200
3361.94 196
3362.07 191
3362.20 187
3362.34 185
3362.47 185
3362.60 186
3362.73 187
3362.87 187
3363.00 183
3363.13 175
3363.27 165
3363.40 151
3363.53 137
3363.67 122
3363.80 108
3363.93 94
3364.07 81
3364.20 69
3364.33 59
3364.46 51
3364.60 46
3364.73 44
3364.86 43
3365.00 43
3365.13 45
3365.26 47
3365.40 50
3365.53 54
3365.66 59
3365.80 65
3365.93 72
3366.06 80
3366.20 87
3366.33 93
3366.46 99
3366.59 105
3366.73 111
3366.86 118
3366.99 125
3367.13 131
3367.26 137
3367.39 142
3367.53 147
3367.66 151
3367.79 156
3367.93 162
3368.06 169
3368.19 176
3368.33 183
3368.46 189
3368.59 195
3368.73 201
3368.86 208
3368.99 216
3369.13 225
3369.26 234
3369.39 242
3369.52 249
3369.66 252
3369.79 254
3369.92 253
3370.06 251
3370.19 251
3370.32 252
3370.46 257
3370.59 265
3370.72 277
3370.86 291
3370.99 305
3371.12 319
3371.26 331
3371.39 340
3371.52 347
3371.66 351
3371.79 354
3371.92 356
3372.06 359
3372.19 363
3372.32 369
3372.46 376
3372.59 382
3372.72 387
3372.86 388
3372.99 385
3373.12 376
3373.26 364
3373.39 348
3373.52 331
3373.66 314
3373.79 298
3373.92 283
3374.06 268
3374.19 256
3374.32 244
3374.45 234
3374.59 227
3374.72 222
3374.85 220
3374.99 219
3375.12 218
3375.25 218
3375.39 218
3375.52 217
3375.65 216
3375.79 214
3375.92 210
3376.05 206
3376.19 199
3376.32 191
3376.45 183
3376.59 176
3376.72 169
3376.85 164
3376.99 160
3377.12 157
3377.25 154
3377.39 151
3377.52 148
3377.65 147
3377.79 147
3377.92 149
3378.05 153
3378.19 159
3378.32 166
3378.46 174
3378.59 180
3378.72 185
3378.86 186
3378.99 185
3379.12 180
3379.26 173
3379.39 163
3379.52 152
3379.66 140
3379.79 129
3379.92 119
3380.06 110
3380.19 103
3380.32 97
3380.46 92
3380.59 89
3380.72 86
3380.86 86
3380.99 88
3381.12 93
3381.26 99
3381.39 106
3381.52 111
3381.66 115
3381.79 116
3381.92 115
3382.06 113
3382.19 110
3382.32 110
3382.46 113
3382.59 118
3382.72 124
3382.86 130
3382.99 134
3383.12 135
3383.26 133
3383.39 128
3383.53 122
3383.66 116
3383.79 110
3383.93 106
3384.06 101
3384.19 97
3384.33 92
3384.46 87
3384.59 83
3384.73 82
3384.86 85
3384.99 91
3385.13 102
3385.26 115
3385.39 129
3385.53 142
3385.66 151
3385.79 154
3385.93 152
3386.06 144
3386.20 132
3386.33 120
3386.46 110
3386.60 104
3386.73 104
3386.86 109
3387.00 117
3387.13 126
3387.26 132
3387.40 135
3387.53 134
3387.66 130
3387.80 125
3387.93 120
3388.07 116
3388.20 114
3388.33 114
3388.47 115
3388.60 119
3388.73 127
3388.87 138
3389.00 154
3389.13 173
3389.27 195
3389.40 216
3389.53 233
3389.67 243
3389.80 246
3389.94 240
3390.07 226
3390.20 205
3390.34 180
3390.47 151
3390.60 123
3390.74 96
3390.87 73
3391.00 54
3391.14 42
3391.27 36
3391.41 34
3391.54 36
3391.67 40
3391.81 43
3391.94 45
3392.07 45
3392.21 44
3392.34 42
3392.47 41
3392.61 42
3392.74 44
3392.88 48
3393.01 50
3393.14 50
3393.28 48
3393.41 43
3393.54 36
3393.68 31
3393.81 27
3393.94 27
3394.08 30
3394.21 35
3394.35 38
3394.48 40
3394.61 37
3394.75 30
3394.88 20
3395.01 8
3395.15 0
3395.28 0
3395.42 0
3395.55 0
3395.68 0
3395.82 0
3395.95 0
3396.08 0
3396.22 0
3396.35 12
3396.49 26
3396.62 42
3396.75 58
3396.89 72
3397.02 82
3397.15 86
3397.29 85
3397.42 80
3397.56 73
3397.69 65
3397.82 58
3397.96 54
3398.09 53
3398.22 55
3398.36 57
3398.49 59
3398.63 58
3398.76 54
3398.89 47
3399.03 38
3399.16 28
3399.29 19
3399.43 13
3399.56 11
3399.70 13
3399.83 20
3399.96 32
3400.10 47
3400.23 64
3400.36 81
3400.50 96
3400.63 107
3400.77 112
3400.90 112
3401.03 106
3401.17 96
3401.30 85
3401.44 75
3401.57 67
3401.70 62
3401.84 61
3401.97 62
3402.10 64
3402.24 68
3402.37 73
3402.51 80
3402.64 88
3402.77 97
3402.91 108
3403.04 121
3403.18 133
3403.31 147
3403.44 161
3403.58 177
3403.71 195
3403.84 216
3403.98 239
3404.11 264
3404.25 290
3404.38 315
3404.51 338
3404.65 356
3404.78 371
3404.92 381
3405.05 389
3405.18 395
3405.32 401
3405.45 408
3405.59 418
3405.72 430
3405.85 442
3405.99 455
3406.12 466
3406.25 474
3406.39 479
3406.52 480
3406.66 476
3406.79 468
3406.92 456
3407.06 440
3407.19 421
3407.33 401
3407.46 381
3407.59 361
3407.73 342
3407.86 323
3408.00 304
3408.13 285
3408.26 265
3408.40 243
3408.53 222
3408.67 202
3408.80 183
3408.93 167
3409.07 152
3409.20 139
3409.34 128
3409.47 117
3409.60 107
3409.74 96
3409.87 87
3410.01 79
3410.14 74
3410.27 72
3410.41 74
3410.54 80
3410.68 88
3410.81 99
3410.94 111
3411.08 122
3411.21 131
3411.35 137
3411.48 141
3411.61 144
3411.75 144
3411.88 144
3412.02 141
3412.15 136
3412.28 129
3412.42 118
3412.55 105
3412.69 89
3412.82 72
3412.95 56
3413.09 40
3413.22 25
3413.36 12
3413.49 0
3413.62 0
3413.76 0
3413.89 0
3414.03 0
3414.16 0
3414.30 11
3414.43 28
3414.56 49
3414.70 70
3414.83 92
3414.97 112
3415.10 130
3415.23 144
3415.37 155
3415.50 161
3415.64 162
3415.77 159
3415.90 153
3416.04 144
3416.17 134
3416.31 125
3416.44 117
3416.57 112
3416.71 108
3416.84 105
3416.98 102
3417.11 97
3417.25 91
3417.38 85
3417.51 80
3417.65 78
3417.78 78
3417.92 82
3418.05 89
3418.18 96
3418.32 102
3418.45 105
3418.59 105
3418.72 101
3418.86 95
3418.99 87
3419.12 79
3419.26 73
3419.39 68
3419.53 67
3419.66 68
3419.79 71
3419.93 77
3420.06 84
3420.20 92
3420.33 101
3420.47 110
3420.60 117
3420.73 122
3420.87 124
3421.00 121
3421.14 113
3421.27 101
3421.41 86
3421.54 70
3421.67 54
3421.81 40
3421.94 30
3422.08 25
3422.21 25
3422.34 29
3422.48 36
3422.61 45
3422.75 54
3422.88 62
3423.02 66
3423.15 66
3423.28 63
3423.42 56
3423.55 47
3423.69 37
3423.82 27
3423.96 16
3424.09 7
3424.22 0
3424.36 0
3424.49 0
3424.63 0
3424.76 0
3424.90 0
3425.03 0
3425.16 0
3425.30 7
3425.43 16
3425.57 22
3425.70 25
3425.84 24
3425.97 23
3426.10 22
3426.24 24
3426.37 30
3426.51 38
3426.64 49
3426.78 61
3426.91 73
3427.04 82
3427.18 90
3427.31 95
3427.45 99
3427.58 103
3427.72 108
3427.85 114
3427.99 123
3428.12 134
3428.25 146
3428.39 159
3428.52 171
3428.66 180
3428.79 188
3428.93 193
3429.06 198
3429.19 203
3429.33 210
3429.46 219
3429.60 232
3429.73 249
3429.87 269
3430.00 292
3430.14 317
3430.27 343
3430.40 369
3430.54 395
3430.67 420
3430.81 445
3430.94 471
3431.08 500
3431.21 532
3431.34 566
3431.48 604
3431.61 642
3431.75 680
3431.88 717
3432.02 752
3432.15 784
3432.29 813
3432.42 840
3432.55 864
3432.69 884
3432.82 900
3432.96 912
3433.09 920
3433.23 924
3433.36 924
3433.50 922
3433.63 918
3433.76 910
3433.90 899
3434.03 884
3434.17 865
3434.30 841
3434.44 815
3434.57 787
3434.71 760
3434.84 734
3434.98 707
3435.11 680
3435.24 649
3435.38 615
3435.51 577
3435.65 537
3435.78 496
3435.92 458
3436.05 424
3436.19 396
3436.32 374
3436.45 358
3436.59 346
3436.72 336
3436.86 325
3436.99 314
3437.13 301
3437.26 288
3437.40 276
3437.53 266
3437.67 259
3437.80 254
3437.93 250
3438.07 246
3438.20 240
3438.34 231
3438.47 217
3438.61 202
3438.74 186
3438.88 172
3439.01 163
3439.15 160
3439.28 163
3439.41 169
3439.55 179
3439.68 191
3439.82 203
3439.95 215
3440.09 228
3440.22 241
3440.36 255
3440.49 268
3440.63 279
3440.76 286
3440.90 288
3441.03 284
3441.16 275
3441.30 260
3441.43 241
3441.57 219
3441.70 195
3441.84 171
3441.97 147
3442.11 127
3442.24 112
3442.38 103
3442.51 101
3442.65 106
3442.78 116
3442.91 130
3443.05 146
3443.18 162
3443.32 178
3443.45 193
3443.59 207
3443.72 218
3443.86 227
3443.99 232
3444.13 233
3444.26 229
3444.40 221
3444.53 209
3444.67 194
3444.80 180
3444.93 166
3445.07 154
3445.20 145
3445.34 139
3445.47 137
3445.61 136
3445.74 137
3445.88 137
3446.01 136
3446.15 131
3446.28 123
3446.42 112
3446.55 98
3446.69 83
3446.82 70
3446.95 60
3447.09 54
3447.22 51
3447.36 52
3447.49 52
3447.63 50
3447.76 45
3447.90 35
3448.03 21
3448.17 5
3448.30 0
3448.44 0
3448.57 0
3448.71 0
3448.84 0
3448.98 0
3449.11 10
3449.25 23
3449.38 34
3449.52 42
3449.65 48
3449.78 52
3449.92 55
3450.05 57
3450.19 60
3450.32 64
3450.46 68
3450.59 74
3450.73 81
3450.86 89
3451.00 98
3451.13 107
3451.27 116
3451.40 124
3451.54 131
3451.67 138
3451.81 144
3451.94 148
3452.08 151
3452.21 152
3452.35 150
3452.48 146
3452.62 139
3452.75 130
3452.89 120
3453.02 111
3453.15 104
3453.29 100
3453.42 101
3453.56 108
3453.69 118
3453.83 131
3453.96 146
3454.10 159
3454.23 171
3454.37 178
3454.50 180
3454.64 178
3454.77 172
3454.91 164
3455.04 155
3455.18 147
3455.31 140
3455.45 135
3455.58 132
3455.72 129
3455.85 125
3455.99 119
3456.12 112
3456.26 105
3456.39 100
3456.53 97
3456.66 97
3456.80 100
3456.93 106
3457.07 111
3457.20 115
3457.34 116
3457.47 113
3457.61 109
3457.74 103
3457.88 99
3458.01 99
3458.15 103
3458.28 110
3458.42 120
3458.55 131
3458.69 140
3458.82 146
3458.96 147
3459.09 144
3459.23 137
3459.36 128
3459.50 118
3459.63 109
3459.77 102
3459.90 97
3460.04 96
3460.17 98
3460.31 102
3460.44 108
3460.58 115
3460.71 122
3460.85 130
3460.98 136
3461.12 140
3461.25 142
3461.39 140
3461.52 136
3461.66 129
3461.79 122
3461.93 115
3462.06 109
3462.20 106
3462.33 103
3462.47 100
3462.60 97
3462.74 93
3462.87 87
3463.01 82
3463.14 78
3463.28 75
3463.41 74
3463.55 75
3463.68 76
3463.82 78
3463.95 82
3464.09 87
3464.22 95
3464.36 105
3464.49 118
3464.63 130
3464.76 141
3464.90 147
3465.03 146
3465.17 140
3465.30 127
3465.44 111
3465.57 92
3465.71 75
3465.84 61
3465.98 51
3466.11 47
3466.25 48
3466.38 54
3466.52 62
3466.65 71
3466.79 79
3466.92 84
3467.06 86
3467.19 86
3467.33 84
3467.46 83
3467.60 85
3467.73 91
3467.87 100
3468.00 111
3468.14 122
3468.27 131
3468.41 137
3468.54 141
3468.68 142
3468.81 144
3468.95 148
3469.08 155
3469.22 166
3469.36 180
3469.49 194
3469.63 206
3469.76 213
3469.90 215
3470.03 209
3470.17 199
3470.30 185
3470.44 172
3470.57 160
3470.71 154
3470.84 155
3470.98 162
3471.11 175
3471.25 192
3471.38 210
3471.52 228
3471.65 243
3471.79 255
3471.92 263
3472.06 270
3472.19 274
3472.33 278
3472.46 283
3472.60 287
3472.73 292
3472.87 297
3473.01 303
3473.14 310
3473.28 318
3473.41 328
3473.55 339
3473.68 350
3473.82 360
3473.95 369
3474.09 375
3474.22 378
3474.36 381
3474.49 382
3474.63 384
3474.76 386
3474.90 388
3475.03 390
3475.17 390
3475.30 389
3475.44 386
3475.58 380
3475.71 373
3475.85 364
3475.98 354
3476.12 343
3476.25 332
3476.39 320
3476.52 308
3476.66 294
3476.79 278
3476.93 263
3477.06 247
3477.20 234
3477.33 224
3477.47 218
3477.60 215
3477.74 214
3477.88 214
3478.01 214
3478.15 213
3478.28 212
3478.42 210
3478.55 207
3478.69 205
3478.82 202
3478.96 199
3479.09 194
3479.23 188
3479.36 182
3479.50 174
3479.63 166
3479.77 158
3479.91 150
3480.04 143
3480.18 137
3480.31 133
3480.45 130
3480.58 129
3480.72 130
3480.85 132
3480.99 134
3481.12 136
3481.26 137
3481.39 135
3481.53 131
3481.67 125
3481.80 116
3481.94 105
3482.07 92
3482.21 78
3482.34 64
3482.48 50
3482.61 37
3482.75 25
3482.88 13
3483.02 3
3483.15 0
3483.29 0
3483.43 0
3483.56 0
3483.70 0
3483.83 0
3483.97 0
3484.10 0
3484.24 4
3484.37 16
3484.51 27
3484.64 37
3484.78 44
3484.92 49
3485.05 50
3485.19 49
3485.32 47
3485.46 45
3485.59 45
3485.73 46
3485.86 49
3486.00 51
3486.14 53
3486.27 53
3486.41 52
3486.54 51
3486.68 50
3486.81 50
3486.95 53
3487.08 57
3487.22 63
3487.35 70
3487.49 78
3487.63 88
3487.76 100
3487.90 115
3488.03 131
3488.17 148
3488.30 166
3488.44 182
3488.57 195
3488.71 206
3488.85 212
3488.98 214
3489.12 212
3489.25 207
3489.39 199
3489.52 189
3489.66 177
3489.79 166
3489.93 155
3490.07 146
3490.20 139
3490.34 135
3490.47 134
3490.61 134
3490.74 134
3490.88 133
3491.01 130
3491.15 125
3491.29 119
3491.42 115
3491.56 114
3491.69 118
3491.83 129
3491.96 145
3492.10 164
3492.23 184
3492.37 202
3492.51 216
3492.64 226
3492.78 230
3492.91 232
3493.05 233
3493.18 234
3493.32 237
3493.46 243
3493.59 251
3493.73 261
3493.86 271
3494.00 279
3494.13 284
3494.27 284
3494.40 280
3494.54 271
3494.68 261
3494.81 250
3494.95 242
3495.08 238
3495.22 238
3495.35 243
3495.49 252
3495.63 263
3495.76 274
3495.90 282
3496.03 288
3496.17 291
3496.30 292
3496.44 290
3496.58 286
3496.71 282
3496.85 278
3496.98 273
3497.12 266
3497.25 257
3497.39 247
3497.53 235
3497.66 222
3497.80 210
3497.93 199
3498.07 192
3498.20 189
3498.34 189
3498.48 193
3498.61 197
3498.75 200
3498.88 201
3499.02 199
3499.15 194
3499.29 188
3499.43 181
3499.56 177
3499.70 176
3499.83 178
3499.97 183
3500.10 189
3500.24 195
3500.38 200
3500.51 203
3500.65 203
3500.78 202
3500.92 200
3501.05 197
3501.19 195
3501.33 194
3501.46 193
3501.60 192
3501.73 191
3501.87 191
3502.00 191
3502.14 192
3502.28 194
3502.41 195
3502.55 196
3502.68 194
3502.82 189
3502.96 183
3503.09 176
3503.23 169
3503.36 164
3503.50 163
3503.63 165
3503.77 171
3503.91 180
3504.04 190
3504.18 200
3504.31 210
3504.45 219
3504.59 225
3504.72 229
3504.86 228
3504.99 224
3505.13 216
3505.26 204
3505.40 192
3505.54 179
3505.67 167
3505.81 158
3505.94 152
3506.08 148
3506.22 145
3506.35 142
3506.49 139
3506.62 134
3506.76 127
3506.90 119
3507.03 112
3507.17 108
3507.30 109
3507.44 117
3507.57 130
3507.71 148
3507.85 168
3507.98 186
3508.12 201
3508.25 210
3508.39 214
3508.53 216
3508.66 216
3508.80 217
3508.93 220
3509.07 224
3509.21 230
3509.34 235
3509.48 239
3509.61 241
3509.75 240
3509.89 238
3510.02 235
3510.16 231
3510.29 226
3510.43 220
3510.56 214
3510.70 210
3510.84 207
3510.97 207
3511.11 209
3511.24 213
3511.38 218
3511.52 223
3511.65 227
3511.79 231
3511.92 235
3512.06 241
3512.20 249
3512.33 260
3512.47 274
3512.60 290
3512.74 308
3512.88 327
3513.01 346
3513.15 365
3513.28 384
3513.42 402
3513.56 419
3513.69 435
3513.83 451
3513.96 467
3514.10 484
3514.24 504
3514.37 526
3514.51 552
3514.64 580
3514.78 612
3514.92 646
3515.05 682
3515.19 719
3515.33 758
3515.46 796
3515.60 834
3515.73 871
3515.87 907
3516.01 940
3516.14 971
3516.28 998
3516.41 1020
3516.55 1036
3516.69 1043
3516.82 1042
3516.96 1033
3517.09 1017
3517.23 998
3517.37 978
3517.50 960
3517.64 946
3517.77 937
3517.91 931
3518.05 928
3518.18 925
3518.32 921
3518.45 913
3518.59 900
3518.73 882
3518.86 859
3519.00 832
3519.14 802
3519.27 771
3519.41 742
3519.54 716
3519.68 695
3519.82 678
3519.95 665
3520.09 653
3520.22 640
3520.36 625
3520.50 608
3520.63 589
3520.77 569
3520.91 553
3521.04 541
3521.18 533
3521.31 531
3521.45 531
3521.59 533
3521.72 534
3521.86 533
3521.99 529
3522.13 523
3522.27 516
3522.40 508
3522.54 501
3522.68 497
3522.81 496
3522.95 499
3523.08 507
3523.22 517
3523.36 529
3523.49 540
3523.63 549
3523.77 552
3523.90 550
3524.04 543
3524.17 532
3524.31 521
3524.45 512
3524.58 506
3524.72 504
3524.86 504
3524.99 503
3525.13 500
3525.26 491
3525.40 474
3525.54 451
3525.67 422
3525.81 391
3525.94 361
3526.08 335
3526.22 314
3526.35 300
3526.49 292
3526.63 289
3526.76 287
3526.90 286
3527.04 283
3527.17 276
3527.31 266
3527.44 253
3527.58 238
3527.72 223
3527.85 209
3527.99 198
3528.13 192
3528.26 189
3528.40 190
3528.53 194
3528.67 198
3528.81 203
3528.94 206
3529.08 207
3529.22 205
3529.35 202
3529.49 199
3529.62 194
3529.76 190
3529.90 184
3530.03 177
3530.17 170
3530.31 161
3530.44 152
3530.58 144
3530.72 139
3530.85 138
3530.99 142
3531.12 152
3531.26 166
3531.40 184
3531.53 204
3531.67 222
3531.81 238
3531.94 249
3532.08 253
3532.22 250
3532.35 241
3532.49 226
3532.62 207
3532.76 187
3532.90 167
3533.03 151
3533.17 139
3533.31 132
3533.44 129
3533.58 130
3533.72 132
3533.85 135
3533.99 138
3534.13 141
3534.26 143
3534.40 146
3534.53 150
3534.67 154
3534.81 159
3534.94 163
3535.08 165
3535.22 165
3535.35 161
3535.49 154
3535.63 144
3535.76 130
3535.90 115
3536.04 99
3536.17 85
3536.31 74
3536.44 68
3536.58 67
3536.72 70
3536.85 78
3536.99 88
3537.13 99
3537.26 110
3537.40 119
3537.54 123
3537.67 123
3537.81 117
3537.95 106
3538.08 92
3538.22 75
3538.36 60
3538.49 48
3538.63 41
3538.76 40
3538.90 45
3539.04 53
3539.17 62
3539.31 72
3539.45 82
3539.58 89
3539.72 93
3539.86 94
3539.99 92
3540.13 85
3540.27 75
3540.40 61
3540.54 46
3540.68 30
3540.81 16
3540.95 5
3541.09 0
3541.22 0
3541.36 0
3541.50 0
3541.63 0
3541.77 0
3541.90 0
3542.04 0
3542.18 4
3542.31 8
3542.45 10
3542.59 11
3542.72 11
3542.86 9
3543.00 8
3543.13 8
3543.27 9
3543.41 11
3543.54 15
3543.68 19
3543.82 23
3543.95 26
3544.09 28
3544.23 29
3544.36 28
3544.50 27
3544.64 25
3544.77 23
3544.91 22
3545.05 22
3545.18 22
3545.32 25
3545.46 28
3545.59 32
3545.73 37
3545.87 43
3546.00 49
3546.14 56
3546.28 64
3546.41 73
3546.55 84
3546.69 95
3546.82 106
3546.96 114
3547.10 119
3547.23 120
3547.37 117
3547.51 109
3547.64 99
3547.78 87
3547.92 75
3548.05 65
3548.19 56
3548.33 51
3548.46 48
3548.60 47
3548.74 47
3548.87 49
3549.01 51
3549.15 53
3549.28 54
3549.42 55
3549.56 55
3549.69 54
3549.83 51
3549.97 45
3550.10 38
3550.24 29
3550.38 21
3550.51 12
3550.65 6
3550.79 3
3550.92 1
3551.06 2
3551.20 3
3551.33 4
3551.47 3
3551.61 1
3551.74 0
3551.88 0
3552.02 0
3552.15 0
3552.29 0
3552.43 0
3552.56 6
3552.70 15
3552.84 24
3552.98 32
3553.11 38
3553.25 43
3553.39 46
3553.52 47
3553.66 48
3553.80 48
3553.93 48
3554.07 48
3554.21 47
3554.34 46
3554.48 45
3554.62 44
3554.75 42
3554.89 40
3555.03 37
3555.16 34
3555.30 29
3555.44 24
3555.57 20
3555.71 17
3555.85 17
3555.98 20
3556.12 27
3556.26 36
3556.40 47
3556.53 58
3556.67 68
3556.81 77
3556.94 83
3557.08 87
3557.22 89
3557.35 89
3557.49 87
3557.63 83
3557.76 78
3557.90 72
3558.04 64
3558.17 55
3558.31 47
3558.45 37
3558.59 28
3558.72 20
3558.86 13
3559.00 8
3559.13 6
3559.27 7
3559.41 10
3559.54 15
3559.68 20
3559.82 26
3559.95 31
3560.09 34
3560.23 38
3560.36 41
3560.50 45
3560.64 50
3560.78 56
3560.91 61
3561.05 67
3561.19 72
3561.32 76
3561.46 79
3561.60 79
3561.73 77
3561.87 71
3562.01 61
3562.14 48
3562.28 32
3562.42 16
3562.56 1
3562.69 0
3562.83 0
3562.97 0
3563.10 0
3563.24 0
3563.38 5
3563.51 13
3563.65 18
3563.79 21
3563.93 22
3564.06 21
3564.20 20
3564.34 18
3564.47 16
3564.61 14
3564.75 12
3564.88 10
3565.02 9
3565.16 7
3565.30 6
3565.43 5
3565.57 4
3565.71 3
3565.84 1
3565.98 0
3566.12 0
3566.25 0
3566.39 0
3566.53 0
3566.67 0
3566.80 0
3566.94 1
3567.08 6
3567.21 12
3567.35 20
3567.49 31
3567.63 45
3567.76 60
3567.90 77
3568.04 92
3568.17 104
3568.31 111
3568.45 112
3568.58 109
3568.72 102
3568.86 94
3569.00 88
3569.13 87
3569.27 91
3569.41 100
3569.54 111
3569.68 122
3569.82 131
3569.96 136
3570.09 137
3570.23 136
3570.37 134
3570.50 133
3570.64 133
3570.78 135
3570.92 138
3571.05 139
3571.19 138
3571.33 134
3571.46 126
3571.60 113
3571.74 98
3571.88 81
3572.01 64
3572.15 49
3572.29 36
3572.42 26
3572.56 18
3572.70 11
3572.84 5
3572.97 0
3573.11 0
3573.25 0
3573.38 0
3573.52 0
3573.66 0
3573.80 0
3573.93 0
3574.07 0
3574.21 9
3574.34 23
3574.48 39
3574.62 53
3574.76 66
3574.89 75
3575.03 81
3575.17 84
3575.30 85
3575.44 86
3575.58 86
3575.72 87
3575.85 89
3575.99 90
3576.13 90
3576.26 91
3576.40 90
3576.54 90
3576.68 89
3576.81 88
3576.95 85
3577.09 81
3577.23 74
3577.36 65
3577.50 55
3577.64 45
3577.77 37
3577.91 30
3578.05 25
3578.19 21
3578.32 19
3578.46 16
3578.60 13
3578.74 10
3578.87 7
3579.01 6
3579.15 6
3579.28 10
3579.42 16
3579.56 24
3579.70 35
3579.83 46
3579.97 57
3580.11 67
3580.25 77
3580.38 85
3580.52 91
3580.66 95
3580.79 100
3580.93 106
3581.07 113
3581.21 123
3581.34 137
3581.48 154
3581.62 172
3581.76 190
3581.89 205
3582.03 217
3582.17 227
3582.31 234
3582.44 240
3582.58 247
3582.72 256
3582.85 267
3582.99 280
3583.13 294
3583.27 306
3583.40 317
3583.54 327
3583.68 333
3583.82 338
3583.95 342
3584.09 346
3584.23 350
3584.37 353
3584.50 356
3584.64 358
3584.78 358
3584.92 356
3585.05 351
3585.19 345
3585.33 339
3585.46 334
3585.60 333
3585.74 335
3585.88 343
3586.01 354
3586.15 368
3586.29 381
3586.43 393
3586.56 400
3586.70 403
3586.84 400
3586.98 391
3587.11 378
3587.25 362
3587.39 343
3587.53 323
3587.66 303
3587.80 285
3587.94 270
3588.08 258
3588.21 249
3588.35 243
3588.49 240
3588.63 238
3588.76 236
3588.90 233
3589.04 230
3589.18 227
3589.31 222
3589.45 218
3589.59 213
3589.73 209
3589.86 207
3590.00 205
3590.14 204
3590.28 204
3590.41 204
3590.55 205
3590.69 205
3590.83 205
3590.96 204
3591.10 202
3591.24 199
3591.38 195
3591.51 190
3591.65 183
3591.79 177
3591.93 171
3592.06 165
3592.20 161
3592.34 157
3592.48 154
3592.61 150
3592.75 145
3592.89 138
3593.03 132
3593.16 126
3593.30 121
3593.44 119
3593.58 121
3593.71 124
3593.85 129
3593.99 134
3594.13 137
3594.26 137
3594.40 136
3594.54 132
3594.68 126
3594.81 120
3594.95 113
3595.09 108
3595.23 103
3595.36 100
3595.50 97
3595.64 96
3595.78 94
3595.91 92
3596.05 89
3596.19 87
3596.33 84
3596.47 83
3596.60 84
3596.74 85
3596.88 89
3597.02 93
3597.15 97
3597.29 98
3597.43 98
3597.57 94
3597.70 88
3597.84 81
3597.98 75
3598.12 71
3598.25 72
3598.39 76
3598.53 84
3598.67 94
3598.80 105
3598.94 114
3599.08 122
3599.22 129
3599.36 135
3599.49 142
3599.63 150
3599.77 159
3599.91 169
3600.04 179
3600.18 190
3600.32 200
3600.46 210
3600.59 221
3600.73 233
3600.87 248
3601.01 266
3601.15 285
3601.28 304
3601.42 321
3601.56 335
3601.70 345
3601.83 350
3601.97 351
3602.11 350
3602.25 349
3602.38 349
3602.52 349
3602.66 349
3602.80 348
3602.94 345
3603.07 338
3603.21 329
3603.35 317
3603.49 304
3603.62 291
3603.76 279
3603.90 268
3604.04 259
3604.18 252
3604.31 248
3604.45 245
3604.59 244
3604.73 246
3604.86 249
3605.00 254
3605.14 259
3605.28 263
3605.42 264
3605.55 262
3605.69 257
3605.83 249
3605.97 237
3606.10 225
3606.24 211
3606.38 198
3606.52 186
3606.66 176
3606.79 168
3606.93 161
3607.07 157
3607.21 155
3607.34 156
3607.48 159
3607.62 163
3607.76 169
3607.90 175
3608.03 179
3608.17 179
3608.31 176
3608.45 169
3608.58 161
3608.72 151
3608.86 144
3609.00 139
3609.14 137
3609.27 138
3609.41 140
3609.55 141
3609.69 140
3609.83 137
3609.96 131
3610.10 122
3610.24 112
3610.38 100
3610.52 87
3610.65 75
3610.79 63
3610.93 52
3611.07 44
3611.20 39
3611.34 38
3611.48 41
3611.62 48
3611.76 59
3611.89 71
3612.03 84
3612.17 98
3612.31 109
3612.45 120
3612.58 128
3612.72 135
3612.86 140
3613.00 145
3613.14 150
3613.27 153
3613.41 156
3613.55 158
3613.69 158
3613.82 157
3613.96 156
3614.10 155
3614.24 154
3614.38 153
3614.51 153
3614.65 152
3614.79 152
3614.93 153
3615.07 156
3615.20 161
3615.34 168
3615.48 175
3615.62 182
3615.76 187
3615.89 190
3616.03 191
3616.17 190
3616.31 188
3616.45 188
3616.58 189
3616.72 191
3616.86 194
3617.00 195
3617.14 194
3617.27 190
3617.41 183
3617.55 172
3617.69 159
3617.83 145
3617.96 131
3618.10 117
3618.24 105
3618.38 95
3618.52 88
3618.65 83
3618.79 79
3618.93 74
3619.07 68
3619.21 60
3619.34 49
3619.48 36
3619.62 23
3619.76 11
3619.90 2
3620.03 0
3620.17 0
3620.31 0
3620.45 0
3620.59 0
3620.73 0
3620.86 0
3621.00 0
3621.14 1
3621.28 3
3621.42 6
3621.55 10
3621.69 13
3621.83 16
3621.97 18
3622.11 21
3622.24 23
3622.38 24
3622.52 23
3622.66 21
3622.80 18
3622.93 14
3623.07 10
3623.21 7
3623.35 6
3623.49 6
3623.63 8
3623.76 10
3623.90 12
3624.04 13
3624.18 13
3624.32 11
3624.45 9
3624.59 5
3624.73 1
3624.87 0
3625.01 0
3625.14 0
3625.28 0
3625.42 0
3625.56 0
3625.70 0
3625.84 2
3625.97 12
3626.11 25
3626.25 38
3626.39 52
3626.53 66
3626.66 78
3626.80 88
3626.94 97
3627.08 104
3627.22 111
3627.36 117
3627.49 122
3627.63 126
3627.77 129
3627.91 129
3628.05 126
3628.18 120
3628.32 111
3628.46 102
3628.60 93
3628.74 85
3628.88 79
3629.01 76
3629.15 75
3629.29 76
3629.43 78
3629.57 81
3629.71 83
3629.84 85
3629.98 87
3630.12 88
3630.26 90
3630.40 91
3630.53 94
3630.67 98
3630.81 104
3630.95 112
3631.09 122
3631.23 133
3631.36 142
3631.50 148
3631.64 151
3631.78 148
3631.92 140
3632.06 128
3632.19 111
3632.33 92
3632.47 73
3632.61 56
3632.75 43
3632.89 34
3633.02 31
3633.16 32
3633.30 36
3633.44 42
3633.58 49
3633.72 56
3633.85 64
3633.99 69
3634.13 74
3634.27 76
3634.41 75
3634.55 72
3634.68 67
3634.82 62
3634.96 58
3635.10 56
3635.24 57
3635.38 59
3635.51 63
3635.65 67
3635.79 71
3635.93 74
3636.07 76
3636.21 80
3636.34 85
3636.48 92
3636.62 99
3636.76 107
3636.90 114
3637.04 119
3637.17 122
3637.31 125
3637.45 127
3637.59 131
3637.73 137
3637.87 145
3638.00 153
3638.14 160
3638.28 166
3638.42 168
3638.56 168
3638.70 166
3638.84 165
3638.97 163
3639.11 162
3639.25 162
3639.39 163
3639.53 162
3639.67 159
3639.80 155
3639.94 150
3640.08 144
3640.22 139
3640.36 135
3640.50 134
3640.63 134
3640.77 136
3640.91 138
3641.05 140
3641.19 141
3641.33 141
3641.47 141
3641.60 141
3641.74 141
3641.88 142
3642.02 142
3642.16 142
3642.30 140
3642.43 136
3642.57 132
3642.71 128
3642.85 125
3642.99 125
3643.13 129
3643.27 137
3643.40 147
3643.54 157
3643.68 166
3643.82 173
3643.96 177
3644.10 179
3644.24 179
3644.37 180
3644.51 181
3644.65 183
3644.79 186
3644.93 188
3645.07 189
3645.21 189
3645.34 189
3645.48 187
3645.62 186
3645.76 187
3645.90 189
3646.04 193
3646.17 197
3646.31 202
3646.45 207
3646.59 210
3646.73 211
3646.87 211
3647.01 211
3647.14 211
3647.28 210
3647.42 210
3647.56 209
3647.70 206
3647.84 201
3647.98 193
3648.11 181
3648.25 167
3648.39 152
3648.53 136
3648.67 122
3648.81 109
3648.95 97
3649.09 87
3649.22 77
3649.36 67
3649.50 56
3649.64 44
3649.78 33
3649.92 24
3650.06 17
3650.19 12
3650.33 10
3650.47 8
3650.61 7
3650.75 5
3650.89 3
3651.03 1
3651.16 1
3651.30 2
3651.44 7
3651.58 17
3651.72 29
3651.86 45
3652.00 62
3652.14 80
3652.27 96
3652.41 111
3652.55 122
3652.69 131
3652.83 137
3652.97 141
3653.11 143
3653.24 143
3653.38 141
3653.52 139
3653.66 136
3653.80 132
3653.94 127
3654.08 121
3654.22 114
3654.35 107
3654.49 100
3654.63 95
3654.77 92
3654.91 93
3655.05 98
3655.19 107
3655.33 119
3655.46 132
3655.60 145
3655.74 155
3655.88 159
3656.02 158
3656.16 152
3656.30 141
3656.44 128
3656.57 115
3656.71 103
3656.85 93
3656.99 86
3657.13 81
3657.27 78
3657.41 78
3657.55 78
3657.68 79
3657.82 82
3657.96 85
3658.10 88
3658.24 93
3658.38 98
3658.52 103
3658.66 106
3658.79 107
3658.93 106
3659.07 103
3659.21 98
3659.35 92
3659.49 86
3659.63 82
3659.77 79
3659.90 78
3660.04 79
3660.18 80
3660.32 80
3660.46 78
3660.60 75
3660.74 69
3660.88 62
3661.02 55
3661.15 49
3661.29 45
3661.43 43
3661.57 44
3661.71 46
3661.85 49
3661.99 53
3662.13 56
3662.27 58
3662.40 60
3662.54 61
3662.68 61
3662.82 61
3662.96 60
3663.10 58
3663.24 56
3663.38 53
3663.51 52
3663.65 51
3663.79 52
3663.93 53
3664.07 55
3664.21 56
3664.35 57
3664.49 57
3664.63 57
3664.77 56
3664.90 54
3665.04 52
3665.18 50
3665.32 47
3665.46 45
3665.60 43
3665.74 42
3665.88 42
3666.02 44
3666.15 47
3666.29 47
3666.43 45
3666.57 39
3666.71 28
3666.85 15
3666.99 0
3667.13 0
3667.27 0
3667.40 0
3667.54 0
3667.68 0
3667.82 0
3667.96 0
3668.10 4
3668.24 7
3668.38 10
3668.52 14
3668.66 20
3668.79 27
3668.93 35
3669.07 43
3669.21 51
3669.35 56
3669.49 60
3669.63 63
3669.77 65
3669.91 67
3670.05 68
3670.18 68
3670.32 67
3670.46 63
3670.60 57
3670.74 49
3670.88 41
3671.02 32
3671.16 23
3671.30 17
3671.44 12
3671.57 11
3671.71 13
3671.85 17
3671.99 25
3672.13 36
3672.27 47
3672.41 57
3672.55 66
3672.69 71
3672.83 72
3672.97 71
3673.10 66
3673.24 60
3673.38 53
3673.52 47
3673.66 42
3673.80 39
3673.94 37
3674.08 36
3674.22 37
3674.36 39
3674.50 41
3674.63 43
3674.77 44
3674.91 43
3675.05 39
3675.19 33
3675.33 26
3675.47 17
3675.61 9
3675.75 2
3675.89 0
3676.03 0
3676.16 0
3676.30 0
3676.44 0
3676.58 0
3676.72 0
3676.86 0
3677.00 0
3677.14 7
3677.28 16
3677.42 26
3677.56 35
3677.69 43
3677.83 49
3677.97 52
3678.11 51
3678.25 48
3678.39 42
3678.53 35
3678.67 27
3678.81 21
3678.95 16
3679.09 13
3679.23 13
3679.36 15
3679.50 18
3679.64 22
3679.78 25
3679.92 27
3680.06 28
3680.20 28
3680.34 29
3680.48 30
3680.62 33
3680.76 37
3680.90 43
3681.04 49
3681.17 56
3681.31 62
3681.45 68
3681.59 75
3681.73 83
3681.87 93
3682.01 104
3682.15 117
3682.29 129
3682.43 140
3682.57 147
3682.71 151
3682.85 150
3682.98 145
3683.12 140
3683.26 134
3683.40 129
3683.54 127
3683.68 127
3683.82 128
3683.96 130
3684.10 133
3684.24 135
3684.38 136
3684.52 137
3684.66 137
3684.80 136
3684.93 136
3685.07 134
3685.21 133
3685.35 132
3685.49 131
3685.63 129
3685.77 127
3685.91 123
3686.05 118
3686.19 111
3686.33 103
3686.47 95
3686.61 88
3686.75 84
3686.88 82
3687.02 82
3687.16 84
3687.30 88
3687.44 91
3687.58 94
3687.72 96
3687.86 97
3688.00 97
3688.14 96
3688.28 93
3688.42 89
3688.56 83
3688.70 75
3688.84 66
3688.97 57
3689.11 48
3689.25 41
3689.39 38
3689.53 37
3689.67 40
3689.81 45
3689.95 52
3690.09 59
3690.23 65
3690.37 70
3690.51 74
3690.65 78
3690.79 81
3690.93 85
3691.07 90
3691.21 95
3691.34 100
3691.48 104
3691.62 106
3691.76 105
3691.90 103
3692.04 98
3692.18 92
3692.32 86
3692.46 79
3692.60 71
3692.74 64
3692.88 56
3693.02 47
3693.16 39
3693.30 30
3693.44 23
3693.58 17
3693.71 12
3693.85 8
3693.99 7
3694.13 8
3694.27 10
3694.41 14
3694.55 19
3694.69 24
3694.83 29
3694.97 32
3695.11 34
3695.25 34
3695.39 34
3695.53 34
3695.67 34
3695.81 36
3695.95 39
3696.09 42
3696.23 45
3696.36 48
3696.50 50
3696.64 50
3696.78 46
3696.92 40
3697.06 31
3697.20 18
3697.34 3
3697.48 0
3697.62 0
3697.76 0
3697.90 0
3698.04 0
3698.18 0
3698.32 0
3698.46 1
3698.60 21
3698.74 39
3698.88 54
3699.02 64
3699.16 69
3699.30 68
3699.43 65
3699.57 60
3699.71 57
3699.85 57
3699.99 60
3700.13 66
3700.27 74
3700.41 82
3700.55 90
3700.69 98
3700.83 106
3700.97 114
3701.11 123
3701.25 134
3701.39 146
3701.53 160
3701.67 174
3701.81 188
3701.95 199
3702.09 207
3702.23 210
3702.37 210
3702.51 208
3702.65 207
3702.78 207
3702.92 210
3703.06 217
3703.20 225
3703.34 232
3703.48 237
3703.62 238
3703.76 234
3703.90 226
3704.04 213
3704.18 198
3704.32 181
3704.46 162
3704.60 143
3704.74 123
3704.88 103
3705.02 85
3705.16 68
3705.30 55
3705.44 46
3705.58 39
3705.72 36
3705.86 36
3706.00 39
3706.14 44
3706.28 51
3706.42 59
3706.56 66
3706.70 72
3706.84 76
3706.97 76
3707.11 73
3707.25 66
3707.39 56
3707.53 45
3707.67 33
3707.81 22
3707.95 12
3708.09 4
3708.23 0
3708.37 0
3708.51 0
3708.65 0
3708.79 0
3708.93 0
3709.07 0
3709.21 0
3709.35 1
3709.49 8
3709.63 14
3709.77 21
3709.91 28
3710.05 34
3710.19 39
3710.33 44
3710.47 46
3710.61 47
3710.75 47
3710.89 46
3711.03 45
3711.17 45
3711.31 46
3711.45 49
3711.59 52
3711.73 55
3711.87 57
3712.01 58
3712.15 57
3712.29 55
3712.43 53
3712.57 50
3712.71 47
3712.84 44
3712.98 41
3713.12 37
3713.26 34
3713.40 31
3713.54 29
3713.68 29
3713.82 30
3713.96 33
3714.10 37
3714.24 43
3714.38 49
3714.52 54
3714.66 60
3714.80 65
3714.94 69
3715.08 73
3715.22 76
3715.36 78
3715.50 78
3715.64 77
3715.78 74
3715.92 69
3716.06 63
3716.20 57
3716.34 51
3716.48 46
3716.62 42
3716.76 41
3716.90 42
3717.04 46
3717.18 52
3717.32 60
3717.46 69
3717.60 78
3717.74 87
3717.88 94
3718.02 98
3718.16 101
3718.30 101
3718.44 100
3718.58 98
3718.72 96
3718.86 94
3719.00 93
3719.14 92
3719.28 89
3719.42 86
3719.56 81
3719.70 76
3719.84 71
3719.98 68
3720.12 66
3720.26 66
3720.40 69
3720.54 73
3720.68 78
3720.82 84
3720.96 89
3721.10 95
3721.24 102
3721.38 109
3721.52 116
3721.66 123
3721.80 129
3721.94 132
3722.08 132
3722.22 130
3722.36 124
3722.50 117
3722.64 108
3722.78 100
3722.92 93
3723.06 88
3723.20 85
3723.34 85
3723.48 87
3723.62 92
3723.76 98
3723.90 104
3724.04 109
3724.18 112
3724.32 112
3724.46 108
3724.60 102
3724.74 93
3724.88 85
3725.02 78
3725.16 74
3725.30 74
3725.44 77
3725.58 83
3725.72 91
3725.86 99
3726.00 106
3726.14 110
3726.28 113
3726.42 113
3726.56 111
3726.70 107
3726.84 103
3726.98 98
3727.12 92
3727.26 86
3727.40 81
3727.54 77
3727.68 75
3727.82 73
3727.96 72
3728.10 71
3728.24 68
3728.38 63
3728.52 56
3728.66 48
3728.80 40
3728.94 35
3729.08 32
3729.22 33
3729.36 34
3729.50 35
3729.64 34
3729.78 31
3729.92 24
3730.06 15
3730.20 8
3730.34 3
3730.48 2
3730.62 6
3730.76 14
3730.90 24
3731.04 34
3731.18 45
3731.32 54
3731.46 62
3731.60 69
3731.74 75
3731.88 81
3732.02 84
3732.16 85
3732.30 82
3732.44 75
3732.58 64
3732.73 49
3732.87 33
3733.01 16
3733.15 0
3733.29 0
3733.43 0
3733.57 0
3733.71 0
3733.85 0
3733.99 0
3734.13 0
3734.27 2
3734.41 11
3734.55 19
3734.69 26
3734.83 33
3734.97 41
3735.11 50
3735.25 60
3735.39 70
3735.53 80
3735.67 89
3735.81 95
3735.95 100
3736.09 103
3736.23 107
3736.37 113
3736.51 121
3736.65 133
3736.79 147
3736.93 162
3737.07 175
3737.21 186
3737.35 194
3737.49 198
3737.63 202
3737.77 206
3737.91 212
3738.05 222
3738.19 235
3738.33 253
3738.48 274
3738.62 297
3738.76 321
3738.90 343
3739.04 365
3739.18 384
3739.32 402
3739.46 419
3739.60 436
3739.74 453
3739.88 469
3740.02 486
3740.16 501
3740.30 515
3740.44 526
3740.58 532
3740.72 533
3740.86 529
3741.00 520
3741.14 509
3741.28 496
3741.42 483
3741.56 471
3741.70 462
3741.84 455
3741.98 450
3742.12 447
3742.26 445
3742.40 445
3742.54 444
3742.69 443
3742.83 441
3742.97 437
3743.11 430
3743.25 421
3743.39 410
3743.53 398
3743.67 387
3743.81 377
3743.95 370
3744.09 366
3744.23 366
3744.37 368
3744.51 373
3744.65 379
3744.79 386
3744.93 392
3745.07 395
3745.21 396
3745.35 392
3745.49 385
3745.63 374
3745.77 362
3745.91 349
3746.05 337
3746.20 328
3746.34 323
3746.48 320
3746.62 318
3746.76 317
3746.90 314
3747.04 308
3747.18 300
3747.32 290
3747.46 277
3747.60 263
3747.74 248
3747.88 232
3748.02 217
3748.16 201
3748.30 187
3748.44 173
3748.58 161
3748.72 151
3748.86 143
3749.00 137
3749.15 133
3749.29 132
3749.43 133
3749.57 137
3749.71 143
3749.85 150
3749.99 156
3750.13 161
3750.27 162
3750.41 161
3750.55 157
3750.69 152
3750.83 146
3750.97 140
3751.11 136
3751.25 133
3751.39 132
3751.53 131
3751.67 129
3751.82 128
3751.96 125
3752.10 120
3752.24 114
3752.38 107
3752.52 100
3752.66 92
3752.80 86
3752.94 80
3753.08 76
3753.22 72
3753.36 68
3753.50 65
3753.64 61
3753.78 57
3753.92 54
3754.06 52
3754.20 52
3754.35 55
3754.49 60
3754.63 67
3754.77 76
3754.91 86
3755.05 98
3755.19 110
3755.33 123
3755.47 136
3755.61 149
3755.75 160
3755.89 168
3756.03 173
3756.17 175
3756.31 173
3756.45 168
3756.60 161
3756.74 153
3756.88 144
3757.02 133
3757.16 121
3757.30 107
3757.44 90
3757.58 72
3757.72 54
3757.86 36
3758.00 19
3758.14 5
3758.28 0
3758.42 0
3758.56 0
3758.71 0
3758.85 10
3758.99 26
3759.13 43
3759.27 60
3759.41 73
3759.55 82
3759.69 85
3759.83 84
3759.97 80
3760.11 74
3760.25 68
3760.39 64
3760.53 62
3760.67 63
3760.82 66
3760.96 71
3761.10 76
3761.24 83
3761.38 89
3761.52 95
3761.66 99
3761.80 104
3761.94 107
3762.08 111
3762.22 115
3762.36 120
3762.50 128
3762.64 138
3762.79 151
3762.93 165
3763.07 180
3763.21 193
3763.35 203
3763.49 208
3763.63 209
3763.77 206
3763.91 199
3764.05 191
3764.19 182
3764.33 174
3764.47 168
3764.62 163
3764.76 159
3764.90 156
3765.04 154
3765.18 151
3765.32 149
3765.46 150
3765.60 152
3765.74 158
3765.88 167
3766.02 177
3766.16 187
3766.31 195
3766.45 200
3766.59 201
3766.73 197
3766.87 191
3767.01 185
3767.15 179
3767.29 174
3767.43 169
3767.57 165
3767.71 159
3767.85 149
3768.00 137
3768.14 120
3768.28 100
3768.42 79
3768.56 58
3768.70 36
3768.84 17
3768.98 0
3769.12 0
3769.26 0
3769.40 0
3769.54 0
3769.69 0
3769.83 0
3769.97 0
3770.11 7
3770.25 19
3770.39 27
3770.53 31
3770.67 32
3770.81 30
3770.95 27
3771.09 25
3771.24 26
3771.38 29
3771.52 34
3771.66 40
3771.80 44
3771.94 47
3772.08 46
3772.22 41
3772.36 34
3772.50 27
3772.64 19
3772.79 14
3772.93 12
3773.07 14
3773.21 18
3773.35 23
3773.49 29
3773.63 33
3773.77 37
3773.91 38
3774.05 39
3774.20 40
3774.34 42
3774.48 45
3774.62 48
3774.76 53
3774.90 57
3775.04 59
3775.18 60
3775.32 58
3775.46 53
3775.60 46
3775.75 37
3775.89 26
3776.03 16
3776.17 7
3776.31 1
3776.45 0
3776.59 1
3776.73 7
3776.87 17
3777.01 29
3777.16 41
3777.30 52
3777.44 59
3777.58 64
3777.72 65
3777.86 65
3778.00 64
3778.14 64
3778.28 66
3778.43 68
3778.57 72
3778.71 74
3778.85 75
3778.99 74
3779.13 71
3779.27 66
3779.41 59
3779.55 52
3779.69 45
3779.84 39
3779.98 33
3780.12 28
3780.26 23
3780.40 19
3780.54 14
3780.68 10
3780.82 7
3780.96 4
3781.11 1
3781.25 0
3781.39 0
3781.53 0
3781.67 0
3781.81 0
3781.95 0
3782.09 0
3782.23 0
3782.38 0
3782.52 1
3782.66 4
3782.80 7
3782.94 10
3783.08 13
3783.22 16
3783.36 19
3783.50 22
3783.65 23
3783.79 22
3783.93 20
3784.07 16
3784.21 11
3784.35 6
3784.49 1
3784.63 0
3784.77 0
3784.92 0
3785.06 0
3785.20 0
3785.34 0
3785.48 0
3785.62 0
3785.76 4
3785.90 10
3786.05 18
3786.19 27
3786.33 35
3786.47 41
3786.61 45
3786.75 45
3786.89 42
3787.03 37
3787.18 31
3787.32 24
3787.46 18
3787.60 14
3787.74 12
3787.88 11
3788.02 12
3788.16 16
3788.30 21
3788.45 28
3788.59 37
3788.73 47
3788.87 56
3789.01 64
3789.15 68
3789.29 69
3789.43 65
3789.58 57
3789.72 47
3789.86 36
3790.00 28
3790.14 22
3790.28 20
3790.42 20
3790.56 22
3790.71 24
3790.85 25
3790.99 24
3791.13 24
3791.27 24
3791.41 27
3791.55 33
3791.69 43
3791.84 56
3791.98 70
3792.12 83
3792.26 94
3792.40 101
3792.54 104
3792.68 104
3792.83 102
3792.97 100
3793.11 99
3793.25 101
3793.39 105
3793.53 110
3793.67 116
3793.81 119
3793.96 120
3794.10 118
3794.24 113
3794.38 106
3794.52 99
3794.66 92
3794.80 86
3794.95 81
3795.09 76
3795.23 71
3795.37 65
3795.51 59
3795.65 53
3795.79 50
3795.93 49
3796.08 51
3796.22 57
3796.36 65
3796.50 74
3796.64 83
3796.78 90
3796.92 95
3797.07 98
3797.21 98
3797.35 95
3797.49 92
3797.63 88
3797.77 85
3797.91 82
3798.06 80
3798.20 78
3798.34 77
3798.48 77
3798.62 78
3798.76 80
3798.90 83
3799.05 88
3799.19 92
3799.33 97
3799.47 99
3799.61 101
3799.75 100
3799.89 98
3800.04 94
3800.18 89
3800.32 84
3800.46 79
3800.60 76
3800.74 75
3800.88 78
3801.03 84
3801.17 92
3801.31 102
3801.45 111
3801.59 118
3801.73 120
3801.87 118
3802.02 112
3802.16 103
3802.30 93
3802.44 84
3802.58 75
3802.72 67
3802.87 60
3803.01 53
3803.15 46
3803.29 41
3803.43 38
3803.57 37
3803.71 38
3803.86 41
3804.00 44
3804.14 47
3804.28 47
3804.42 44
3804.56 37
3804.70 29
3804.85 20
3804.99 13
3805.13 10
3805.27 11
3805.41 16
3805.55 25
3805.70 35
3805.84 44
3805.98 50
3806.12 53
3806.26 53
3806.40 50
3806.54 46
3806.69 42
3806.83 41
3806.97 42
3807.11 47
3807.25 54
3807.39 63
3807.54 74
3807.68 86
3807.82 98
3807.96 110
3808.10 122
3808.24 136
3808.39 151
3808.53 170
3808.67 191
3808.81 215
3808.95 240
3809.09 265
3809.24 289
3809.38 310
3809.52 329
3809.66 347
3809.80 365
3809.94 386
3810.08 412
3810.23 446
3810.37 489
3810.51 541
3810.65 601
3810.79 666
3810.93 732
3811.08 795
3811.22 850
3811.36 896
3811.50 930
3811.64 956
3811.78 974
3811.93 990
3812.07 1007
3812.21 1026
3812.35 1048
3812.49 1071
3812.63 1092
3812.78 1108
3812.92 1119
3813.06 1122
3813.20 1119
3813.34 1111
3813.48 1099
3813.63 1086
3813.77 1074
3813.91 1062
3814.05 1052
3814.19 1041
3814.34 1030
3814.48 1017
3814.62 1000
3814.76 981
3814.90 959
3815.04 938
3815.19 917
3815.33 899
3815.47 882
3815.61 867
3815.75 851
3815.89 832
3816.04 809
3816.18 782
3816.32 751
3816.46 718
3816.60 685
3816.74 653
3816.89 623
3817.03 595
3817.17 570
3817.31 547
3817.45 527
3817.60 508
3817.74 489
3817.88 472
3818.02 454
3818.16 436
3818.30 419
3818.45 403
3818.59 389
3818.73 376
3818.87 366
3819.01 356
3819.15 347
3819.30 337
3819.44 326
3819.58 314
3819.72 303
3819.86 292
3820.01 283
3820.15 276
3820.29 273
3820.43 273
3820.57 274
3820.71 275
3820.86 275
3821.00 272
3821.14 266
3821.28 257
3821.42 246
3821.57 233
3821.71 221
3821.85 211
3821.99 202
3822.13 195
3822.27 188
3822.42 180
3822.56 170
3822.70 157
3822.84 142
3822.98 124
3823.13 107
3823.27 90
3823.41 76
3823.55 65
3823.69 56
3823.84 51
3823.98 47
3824.12 46
3824.26 47
3824.40 51
3824.55 57
3824.69 66
3824.83 75
3824.97 83
3825.11 89
3825.25 93
3825.40 92
3825.54 88
3825.68 81
3825.82 73
3825.96 64
3826.11 55
3826.25 49
3826.39 44
3826.53 41
3826.67 41
3826.82 42
3826.96 43
3827.10 45
3827.24 46
3827.38 46
3827.53 46
3827.67 45
3827.81 45
3827.95 45
3828.09 45
3828.24 45
3828.38 43
3828.52 40
3828.66 36
3828.80 30
3828.95 23
3829.09 16
3829.23 10
3829.37 5
3829.51 1
3829.66 0
3829.80 0
3829.94 0
3830.08 0
3830.22 0
3830.37 0
3830.51 0
3830.65 0
3830.79 2
3830.93 11
3831.08 23
3831.22 36
3831.36 50
3831.50 65
3831.64 79
3831.79 91
3831.93 102
3832.07 109
3832.21 113
3832.35 114
3832.50 112
3832.64 109
3832.78 105
3832.92 102
3833.06 100
3833.21 99
3833.35 98
3833.49 96
3833.63 93
3833.77 91
3833.92 89
3834.06 88
3834.20 89
3834.34 92
3834.48 93
3834.63 93
3834.77 88
3834.91 77
3835.05 63
3835.19 45
3835.34 25
3835.48 7
3835.62 0
3835.76 0
3835.91 0
3836.05 0
3836.19 0
3836.33 0
3836.47 4
3836.62 16
3836.76 27
3836.90 35
3837.04 39
3837.18 41
3837.33 39
3837.47 36
3837.61 34
3837.75 33
3837.90 34
3838.04 37
3838.18 42
3838.32 47
3838.46 52
3838.61 57
3838.75 61
3838.89 64
3839.03 67
3839.17 70
3839.32 72
3839.46 73
3839.60 74
3839.74 74
3839.89 75
3840.03 76
3840.17 79
3840.31 84
3840.45 91
3840.60 100
3840.74 110
3840.88 119
3841.02 127
3841.17 131
3841.31 132
3841.45 130
3841.59 125
3841.73 119
3841.88 112
3842.02 105
3842.16 99
3842.30 93
3842.45 87
3842.59 82
3842.73 77
3842.87 72
3843.01 67
3843.16 63
3843.30 59
3843.44 56
3843.58 53
3843.73 52
3843.87 52
3844.01 54
3844.15 59
3844.29 65
3844.44 72
3844.58 79
3844.72 85
3844.86 88
3845.01 89
3845.15 88
3845.29 87
3845.43 86
3845.58 86
3845.72 90
3845.86 96
3846.00 107
3846.14 120
3846.29 136
3846.43 155
3846.57 175
3846.71 195
3846.86 215
3847.00 233
3847.14 249
3847.28 263
3847.43 274
3847.57 284
3847.71 293
3847.85 303
3847.99 311
3848.14 319
3848.28 325
3848.42 328
3848.56 328
3848.71 324
3848.85 318
3848.99 310
3849.13 302
3849.28 293
3849.42 285
3849.56 277
3849.70 269
3849.84 261
3849.99 253
3850.13 247
3850.27 242
3850.41 239
3850.56 238
3850.70 237
3850.84 237
3850.98 234
3851.13 230
3851.27 222
3851.41 213
3851.55 203
3851.70 193
3851.84 185
3851.98 179
3852.12 176
3852.27 174
3852.41 171
3852.55 167
3852.69 159
3852.84 148
3852.98 134
3853.12 119
3853.26 104
3853.40 91
3853.55 80
3853.69 72
3853.83 67
3853.97 65
3854.12 66
3854.26 70
3854.40 74
3854.54 80
3854.69 86
3854.83 91
3854.97 95
3855.11 96
3855.26 96
3855.40 93
3855.54 88
3855.68 82
3855.83 74
3855.97 65
3856.11 56
3856.25 48
3856.40 40
3856.54 34
3856.68 28
3856.82 24
3856.97 21
3857.11 18
3857.25 14
3857.39 11
3857.54 7
3857.68 2
3857.82 0
3857.96 0
3858.11 0
3858.25 0
3858.39 0
3858.53 0
3858.68 0
3858.82 0
3858.96 5
3859.10 12
3859.25 18
3859.39 22
3859.53 24
3859.67 25
3859.82 24
3859.96 24
3860.10 24
3860.24 24
3860.39 25
3860.53 26
3860.67 26
3860.82 25
3860.96 25
3861.10 26
3861.24 30
3861.39 36
3861.53 45
3861.67 56
3861.81 67
3861.96 76
3862.10 83
3862.24 87
3862.38 88
3862.53 86
3862.67 81
3862.81 74
3862.95 66
3863.10 56
3863.24 47
3863.38 37
3863.52 28
3863.67 20
3863.81 15
3863.95 11
3864.09 9
3864.24 8
3864.38 8
3864.52 8
3864.67 8
3864.81 7
3864.95 7
3865.09 6
3865.24 7
3865.38 10
3865.52 14
3865.66 20
3865.81 28
3865.95 36
3866.09 42
3866.23 47
3866.38 49
3866.52 47
3866.66 44
3866.81 39
3866.95 35
3867.09 31
3867.23 31
3867.38 34
3867.52 40
3867.66 50
3867.80 61
3867.95 72
3868.09 81
3868.23 88
3868.37 92
3868.52 92
3868.66 90
3868.80 86
3868.95 82
3869.09 79
3869.23 77
3869.37 76
3869.52 75
3869.66 75
3869.80 74
3869.94 73
3870.09 70
3870.23 68
3870.37 65
3870.52 63
3870.66 62
3870.80 62
3870.94 63
3871.09 65
3871.23 68
3871.37 70
3871.52 72
3871.66 72
3871.80 70
3871.94 66
3872.09 62
3872.23 57
3872.37 53
3872.51 50
3872.66 48
3872.80 46
3872.94 44
3873.09 41
3873.23 38
3873.37 35
3873.51 34
3873.66 35
3873.80 38
3873.94 42
3874.09 47
3874.23 51
3874.37 53
3874.51 54
3874.66 52
3874.80 50
3874.94 48
3875.09 47
3875.23 47
3875.37 48
3875.51 50
3875.66 53
3875.80 58
3875.94 62
3876.09 68
3876.23 73
3876.37 78
3876.51 82
3876.66 84
3876.80 86
3876.94 87
3877.09 89
3877.23 93
3877.37 98
3877.51 106
3877.66 114
3877.80 121
3877.94 127
3878.09 131
3878.23 132
3878.37 131
3878.51 129
3878.66 127
3878.80 127
3878.94 130
3879.09 135
3879.23 143
3879.37 153
3879.51 164
3879.66 174
3879.80 183
3879.94 190
3880.09 195
3880.23 197
3880.37 197
3880.51 196
3880.66 192
3880.80 188
3880.94 183
3881.09 179
3881.23 175
3881.37 174
3881.52 175
3881.66 178
3881.80 184
3881.94 191
3882.09 197
3882.23 202
3882.37 206
3882.52 206
3882.66 204
3882.80 201
3882.95 196
3883.09 192
3883.23 188
3883.37 184
3883.52 180
3883.66 174
3883.80 168
3883.95 159
3884.09 150
3884.23 141
3884.37 134
3884.52 131
3884.66 130
3884.80 132
3884.95 135
3885.09 137
3885.23 138
3885.38 137
3885.52 134
3885.66 129
3885.81 126
3885.95 125
3886.09 127
3886.23 132
3886.38 138
3886.52 146
3886.66 155
3886.81 163
3886.95 171
3887.09 179
3887.24 187
3887.38 194
3887.52 201
3887.66 206
3887.81 210
3887.95 213
3888.09 215
3888.24 217
3888.38 220
3888.52 222
3888.67 225
3888.81 228
3888.95 229
3889.10 229
3889.24 227
3889.38 222
3889.52 215
3889.67 205
3889.81 193
3889.95 179
3890.10 163
3890.24 149
3890.38 136
3890.53 127
3890.67 122
3890.81 121
3890.96 125
3891.10 130
3891.24 136
3891.39 141
3891.53 146
3891.67 150
3891.81 155
3891.96 160
3892.10 167
3892.24 172
3892.39 176
3892.53 175
3892.67 170
3892.82 159
3892.96 145
3893.10 131
3893.25 118
3893.39 111
3893.53 109
3893.68 113
3893.82 121
3893.96 132
3894.11 144
3894.25 155
3894.39 164
3894.53 170
3894.68 174
3894.82 176
3894.96 176
3895.11 174
3895.25 170
3895.39 165
3895.54 159
3895.68 151
3895.82 144
3895.97 136
3896.11 130
3896.25 127
3896.40 126
3896.54 128
3896.68 134
3896.83 143
3896.97 153
3897.11 162
3897.26 169
3897.40 173
3897.54 171
3897.69 165
3897.83 156
3897.97 145
3898.12 134
3898.26 126
3898.40 120
3898.55 117
3898.69 116
3898.83 117
3898.98 119
3899.12 121
3899.26 124
3899.40 128
3899.55 132
3899.69 136
3899.83 140
3899.98 144
3900.12 146
3900.26 146
3900.41 144
3900.55 141
3900.69 137
3900.84 132
3900.98 127
3901.12 121
3901.27 116
3901.41 110
3901.55 105
3901.70 100
3901.84 95
3901.98 92
3902.13 92
3902.27 95
3902.41 102
3902.56 115
3902.70 132
3902.84 151
3902.99 171
3903.13 187
3903.27 198
3903.42 202
3903.56 200
3903.70 192
3903.85 180
3903.99 168
3904.13 157
3904.28 148
3904.42 143
3904.56 140
3904.71 138
3904.85 138
3904.99 138
3905.14 138
3905.28 138
3905.42 138
3905.57 138
3905.71 138
3905.86 137
3906.00 137
3906.14 137
3906.29 137
3906.43 138
3906.57 139
3906.72 141
3906.86 142
3907.00 142
3907.15 140
3907.29 137
3907.43 133
3907.58 127
3907.72 122
3907.86 116
3908.01 112
3908.15 109
3908.29 108
3908.44 109
3908.58 110
3908.72 113
3908.87 115
3909.01 117
3909.15 118
3909.30 117
3909.44 113
3909.58 107
3909.73 98
3909.87 87
3910.01 74
3910.16 60
3910.30 46
3910.45 32
3910.59 20
3910.73 9
3910.88 0
3911.02 0
3911.16 0
3911.31 0
3911.45 0
3911.59 0
3911.74 0
3911.88 0
3912.02 0
3912.17 14
3912.31 34
3912.45 55
3912.60 75
3912.74 90
3912.88 101
3913.03 107
3913.17 108
3913.32 106
3913.46 103
3913.60 99
3913.75 94
3913.89 90
3914.03 86
3914.18 82
3914.32 80
3914.46 79
3914.61 80
3914.75 82
3914.89 86
3915.04 90
3915.18 94
3915.33 97
3915.47 99
3915.61 100
3915.76 102
3915.90 104
3916.04 106
3916.19 108
3916.33 109
3916.47 109
3916.62 106
3916.76 102
3916.90 96
3917.05 90
3917.19 84
3917.34 78
3917.48 75
3917.62 73
3917.77 73
3917.91 74
3918.05 77
3918.20 80
3918.34 83
3918.48 85
3918.63 88
3918.77 90
3918.92 92
3919.06 94
3919.20 94
3919.35 94
3919.49 92
3919.63 89
3919.78 85
3919.92 80
3920.06 75
3920.21 69
3920.35 63
3920.50 57
3920.64 50
3920.78 44
3920.93 40
3921.07 40
3921.21 44
3921.36 52
3921.50 63
3921.64 76
3921.79 87
3921.93 96
3922.08 101
3922.22 101
3922.36 99
3922.51 93
3922.65 88
3922.79 83
3922.94 79
3923.08 78
3923.23 80
3923.37 83
3923.51 88
3923.66 94
3923.80 100
3923.94 106
3924.09 112
3924.23 117
3924.38 121
3924.52 124
3924.66 125
3924.81 125
3924.95 123
3925.09 119
3925.24 114
3925.38 106
3925.53 98
3925.67 89
3925.81 80
3925.96 71
3926.10 63
3926.24 56
3926.39 52
3926.53 49
3926.68 48
3926.82 50
3926.96 53
3927.11 57
3927.25 62
3927.39 65
3927.54 68
3927.68 67
3927.83 65
3927.97 61
3928.11 56
3928.26 52
3928.40 49
3928.54 47
3928.69 48
3928.83 49
3928.98 51
3929.12 52
3929.26 51
3929.41 49
3929.55 46
3929.70 42
3929.84 37
3929.98 33
3930.13 30
3930.27 29
3930.41 30
3930.56 34
3930.70 39
3930.85 45
3930.99 50
3931.13 54
3931.28 54
3931.42 52
3931.57 47
3931.71 40
3931.85 34
3932.00 28
3932.14 25
3932.28 24
3932.43 26
3932.57 31
3932.72 38
3932.86 46
3933.00 55
3933.15 64
3933.29 73
3933.44 81
3933.58 87
3933.72 91
3933.87 94
3934.01 95
3934.16 97
3934.30 99
3934.44 102
3934.59 105
3934.73 110
3934.88 114
3935.02 117
3935.16 119
3935.31 119
3935.45 117
3935.59 114
3935.74 110
3935.88 106
3936.03 102
3936.17 98
3936.31 97
3936.46 99
3936.60 104
3936.75 112
3936.89 124
3937.03 137
3937.18 149
3937.32 159
3937.47 165
3937.61 166
3937.75 162
3937.90 155
3938.04 146
3938.19 136
3938.33 127
3938.47 118
3938.62 109
3938.76 99
3938.91 88
3939.05 76
3939.19 63
3939.34 50
3939.48 38
3939.63 27
3939.77 19
3939.91 12
3940.06 8
3940.20 4
3940.35 1
3940.49 0
3940.63 0
3940.78 0
3940.92 0
3941.07 0
3941.21 0
3941.35 0
3941.50 0
3941.64 6
3941.79 19
3941.93 34
3942.08 50
3942.22 64
3942.36 75
3942.51 82
3942.65 85
3942.80 84
3942.94 80
3943.08 74
3943.23 69
3943.37 65
3943.52 62
3943.66 61
3943.80 62
3943.95 63
3944.09 64
3944.24 66
3944.38 69
3944.52 72
3944.67 76
3944.81 81
3944.96 86
3945.10 91
3945.25 96
3945.39 99
3945.53 101
3945.68 100
3945.82 97
3945.97 92
3946.11 85
3946.25 77
3946.40 70
3946.54 63
3946.69 57
3946.83 52
3946.97 47
3947.12 43
3947.26 39
3947.41 35
3947.55 33
3947.70 32
3947.84 32
3947.98 35
3948.13 40
3948.27 48
3948.42 58
3948.56 70
3948.70 82
3948.85 95
3948.99 106
3949.14 116
3949.28 123
3949.43 126
3949.57 127
3949.71 125
3949.86 121
3950.00 115
3950.15 110
3950.29 105
3950.43 100
3950.58 96
3950.72 91
3950.87 87
3951.01 83
3951.16 79
3951.30 76
3951.44 74
3951.59 74
3951.73 76
3951.88 78
3952.02 81
3952.17 83
3952.31 84
3952.45 84
3952.60 84
3952.74 84
3952.89 85
3953.03 90
3953.18 97
3953.32 107
3953.46 118
3953.61 128
3953.75 135
3953.90 137
3954.04 135
3954.19 128
3954.33 118
3954.47 109
3954.62 100
3954.76 96
3954.91 94
3955.05 95
3955.20 97
3955.34 98
3955.48 95
3955.63 89
3955.77 80
3955.92 67
3956.06 54
3956.21 41
3956.35 29
3956.49 20
3956.64 14
3956.78 11
3956.93 9
3957.07 10
3957.22 13
3957.36 17
3957.50 22
3957.65 27
3957.79 31
3957.94 33
3958.08 35
3958.23 37
3958.37 38
3958.52 41
3958.66 47
3958.80 56
3958.95 68
3959.09 82
3959.24 96
3959.38 110
3959.53 122
3959.67 131
3959.81 136
3959.96 138
3960.10 137
3960.25 136
3960.39 135
3960.54 134
3960.68 134
3960.83 135
3960.97 136
3961.11 137
3961.26 136
3961.40 134
3961.55 130
3961.69 124
3961.84 117
3961.98 107
3962.12 95
3962.27 81
3962.41 66
3962.56 50
3962.70 34
3962.85 20
3962.99 9
3963.14 0
3963.28 0
3963.42 0
3963.57 0
3963.71 0
3963.86 6
3964.00 13
3964.15 21
3964.29 30
3964.44 40
3964.58 49
3964.73 59
3964.87 67
3965.01 73
3965.16 78
3965.30 83
3965.45 87
3965.59 91
3965.74 95
3965.88 99
3966.03 103
3966.17 107
3966.31 110
3966.46 111
3966.60 109
3966.75 104
3966.89 97
3967.04 86
3967.18 73
3967.33 60
3967.47 48
3967.62 39
3967.76 33
3967.90 29
3968.05 27
3968.19 25
3968.34 22
3968.48 17
3968.63 10
3968.77 2
3968.92 0
3969.06 0
3969.20 0
3969.35 0
3969.49 0
3969.64 0
3969.78 0
3969.93 3
3970.07 6
3970.22 9
3970.36 11
3970.51 13
3970.65 15
3970.80 17
3970.94 21
3971.08 24
3971.23 26
3971.37 27
3971.52 28
3971.66 26
3971.81 24
3971.95 22
3972.10 21
3972.24 21
3972.39 23
3972.53 26
3972.68 32
3972.82 39
3972.96 46
3973.11 51
3973.25 55
3973.40 56
3973.54 56
3973.69 55
3973.83 55
3973.98 57
3974.12 61
3974.27 66
3974.41 72
3974.56 78
3974.70 82
3974.84 84
3974.99 84
3975.13 85
3975.28 86
3975.42 88
3975.57 93
3975.71 98
3975.86 103
3976.00 109
3976.15 112
3976.29 114
3976.44 114
3976.58 114
3976.73 113
3976.87 112
3977.01 112
3977.16 114
3977.30 116
3977.45 119
3977.59 121
3977.74 121
3977.88 119
3978.03 115
3978.17 110
3978.32 104
3978.46 100
3978.61 100
3978.75 103
3978.90 111
3979.04 121
3979.19 131
3979.33 139
3979.47 142
3979.62 141
3979.76 136
3979.91 128
3980.05 120
3980.20 112
3980.34 107
3980.49 103
3980.63 101
3980.78 100
3980.92 100
3981.07 101
3981.21 102
3981.36 105
3981.50 107
3981.65 109
3981.79 111
3981.94 113
3982.08 113
3982.23 113
3982.37 112
3982.52 110
3982.66 107
3982.80 104
3982.95 100
3983.09 95
3983.24 90
3983.38 85
3983.53 81
3983.67 78
3983.82 75
3983.96 71
3984.11 67
3984.25 61
3984.40 54
3984.54 45
3984.69 34
3984.83 24
3984.98 13
3985.12 3
3985.27 0
3985.41 0
3985.56 0
3985.70 0
3985.85 0
3985.99 0
3986.14 0
3986.28 2
3986.43 6
3986.57 9
3986.72 11
3986.86 13
3987.01 14
3987.15 16
3987.29 18
3987.44 20
3987.58 23
3987.73 24
3987.87 26
3988.02 26
3988.16 26
3988.31 24
3988.45 22
3988.60 19
3988.74 16
3988.89 13
3989.03 11
3989.18 12
3989.32 15
3989.47 20
3989.61 26
3989.76 34
3989.90 42
3990.05 50
3990.19 57
3990.34 64
3990.48 69
3990.63 73
3990.77 75
3990.92 76
3991.06 75
3991.21 71
3991.35 65
3991.50 57
3991.64 47
3991.79 37
3991.93 26
3992.08 16
3992.22 6
3992.37 0
3992.51 0
3992.66 0
3992.80 0
3992.95 0
3993.09 0
3993.24 0
3993.38 0
3993.53 4
3993.67 9
3993.82 13
3993.96 17
3994.11 20
3994.25 23
3994.40 26
3994.54 29
3994.69 31
3994.83 31
3994.98 30
3995.12 26
3995.27 21
3995.41 15
3995.56 10
3995.70 5
3995.85 3
3995.99 4
3996.14 6
3996.28 10
3996.43 14
3996.57 17
3996.72 20
3996.86 21
3997.01 21
3997.15 22
3997.30 23
3997.44 26
3997.59 32
3997.73 41
3997.88 52
3998.02 65
3998.17 78
3998.31 89
3998.46 98
3998.60 104
3998.75 106
3998.89 106
3999.04 104
3999.18 103
3999.33 101
3999.47 101
3999.62 100
3999.76 100
3999.91 98
4000.05 94
4000.20 90
4000.35 85
4000.49 82
4000.64 81
4000.78 82
4000.93 85
4001.07 91
4001.22 98
4001.36 106
4001.51 114
4001.65 120
4001.80 125
4001.94 127
4002.09 125
4002.23 121
4002.38 115
4002.52 108
4002.67 102
4002.81 100
4002.96 103
4003.10 110
4003.25 122
4003.39 137
4003.54 155
4003.68 174
4003.83 193
4003.97 210
4004.12 226
4004.26 241
4004.41 253
4004.55 263
4004.70 271
4004.85 278
4004.99 283
4005.14 286
4005.28 288
4005.43 288
4005.57 287
4005.72 286
4005.86 284
4006.01 284
4006.15 284
4006.30 285
4006.44 287
4006.59 290
4006.73 291
4006.88 291
4007.02 289
4007.17 285
4007.31 279
4007.46 273
4007.60 266
4007.75 261
4007.89 257
4008.04 255
4008.19 254
4008.33 253
4008.48 252
4008.62 250
4008.77 246
4008.91 241
4009.06 235
4009.20 230
4009.35 226
4009.49 224
4009.64 224
4009.78 224
4009.93 224
4010.07 223
4010.22 220
4010.36 215
4010.51 208
4010.66 201
4010.80 195
4010.95 192
4011.09 190
4011.24 191
4011.38 194
4011.53 198
4011.67 202
4011.82 205
4011.96 206
4012.11 205
4012.25 203
4012.40 200
4012.54 197
4012.69 195
4012.84 193
4012.98 192
4013.13 192
4013.27 193
4013.42 195
4013.56 196
4013.71 196
4013.85 195
4014.00 192
4014.14 186
4014.29 177
4014.43 167
4014.58 155
4014.72 143
4014.87 132
4015.02 124
4015.16 118
4015.31 115
4015.45 114
4015.60 113
4015.74 112
4015.89 110
4016.03 107
4016.18 102
4016.32 97
4016.47 92
4016.62 87
4016.76 82
4016.91 77
4017.05 71
4017.20 65
4017.34 59
4017.49 54
4017.63 52
4017.78 55
4017.92 64
4018.07 78
4018.21 97
4018.36 118
4018.51 139
4018.65 157
4018.80 170
4018.94 177
4019.09 179
4019.23 177
4019.38 173
4019.52 169
4019.67 166
4019.81 164
4019.96 164
4020.11 165
4020.25 167
4020.40 167
4020.54 166
4020.69 163
4020.83 158
4020.98 151
4021.12 141
4021.27 131
4021.42 120
4021.56 109
4021.71 100
4021.85 91
4022.00 85
4022.14 79
4022.29 74
4022.43 70
4022.58 66
4022.72 62
4022.87 61
4023.02 62
4023.16 66
4023.31 73
4023.45 82
4023.60 89
4023.74 94
4023.89 95
4024.03 92
4024.18 85
4024.33 77
4024.47 69
4024.62 64
4024.76 63
4024.91 67
4025.05 75
4025.20 85
4025.34 97
4025.49 108
4025.64 118
4025.78 127
4025.93 133
4026.07 136
4026.22 136
4026.36 133
4026.51 127
4026.65 119
4026.80 111
4026.95 105
4027.09 103
4027.24 104
4027.38 109
4027.53 116
4027.67 123
4027.82 128
4027.97 130
4028.11 128
4028.26 122
4028.40 116
4028.55 109
4028.69 104
4028.84 102
4028.98 103
4029.13 105
4029.28 108
4029.42 108
4029.57 107
4029.71 102
4029.86 93
4030.00 83
4030.15 72
4030.30 61
4030.44 52
4030.59 44
4030.73 37
4030.88 31
4031.02 23
4031.17 15
4031.32 6
4031.46 0
4031.61 0
4031.75 0
4031.90 0
4032.04 0
4032.19 0
4032.34 0
4032.48 0
4032.63 6
4032.77 11
4032.92 16
4033.06 19
4033.21 21
4033.36 23
4033.50 25
4033.65 27
4033.79 29
4033.94 31
4034.08 32
4034.23 35
4034.38 40
4034.52 47
4034.67 55
4034.81 65
4034.96 74
4035.10 82
4035.25 89
4035.40 95
4035.54 100
4035.69 107
4035.83 115
4035.98 125
4036.12 136
4036.27 146
4036.42 155
4036.56 161
4036.71 163
4036.85 161
4037.00 158
4037.14 153
4037.29 147
4037.44 142
4037.58 138
4037.73 136
4037.87 134
4038.02 134
4038.17 135
4038.31 136
4038.46 138
4038.60 140
4038.75 143
4038.89 145
4039.04 146
4039.19 146
4039.33 144
4039.48 140
4039.62 136
4039.77 133
4039.92 133
4040.06 135
4040.21 142
4040.35 152
4040.50 163
4040.64 173
4040.79 180
4040.94 182
4041.08 177
4041.23 168
4041.37 156
4041.52 142
4041.67 130
4041.81 121
4041.96 115
4042.10 113
4042.25 112
4042.39 112
4042.54 111
4042.69 107
4042.83 102
4042.98 95
4043.12 86
4043.27 77
4043.42 69
4043.56 61
4043.71 55
4043.85 51
4044.00 50
4044.15 51
4044.29 53
4044.44 58
4044.58 64
4044.73 70
4044.87 76
4045.02 82
4045.17 90
4045.31 98
4045.46 106
4045.60 115
4045.75 122
4045.90 127
4046.04 130
4046.19 127
4046.33 121
4046.48 110
4046.63 96
4046.77 82
4046.92 68
4047.06 56
4047.21 46
4047.36 40
4047.50 34
4047.65 30
4047.79 24
4047.94 17
4048.09 9
4048.23 0
4048.38 0
4048.52 0
4048.67 0
4048.82 0
4048.96 0
4049.11 0
4049.25 0
4049.40 0
4049.55 7
4049.69 14
4049.84 21
4049.98 29
4050.13 36
4050.28 44
4050.42 52
4050.57 59
4050.71 66
4050.86 72
4051.01 77
4051.15 80
4051.30 81
4051.44 81
4051.59 79
4051.74 76
4051.88 71
4052.03 64
4052.17 56
4052.32 49
4052.47 43
4052.61 40
4052.76 40
4052.90 45
4053.05 52
4053.20 63
4053.34 75
4053.49 88
4053.64 100
4053.78 112
4053.93 122
4054.07 129
4054.22 134
4054.37 136
4054.51 136
4054.66 134
4054.80 132
4054.95 132
4055.10 135
4055.24 140
4055.39 149
4055.53 161
4055.68 174
4055.83 187
4055.97 199
4056.12 209
4056.27 217
4056.41 222
4056.56 224
4056.70 223
4056.85 219
4057.00 213
4057.14 205
4057.29 197
4057.43 189
4057.58 184
4057.73 180
4057.87 180
4058.02 182
4058.17 186
4058.31 192
4058.46 199
4058.60 204
4058.75 208
4058.90 209
4059.04 206
4059.19 199
4059.33 187
4059.48 170
4059.63 148
4059.77 122
4059.92 95
4060.07 68
4060.21 45
4060.36 26
4060.50 14
4060.65 8
4060.80 8
4060.94 10
4061.09 13
4061.24 15
4061.38 15
4061.53 12
4061.67 7
4061.82 1
4061.97 0
4062.11 0
4062.26 0
4062.40 0
4062.55 0
4062.70 0
4062.84 0
4062.99 0
4063.14 4
4063.28 10
4063.43 15
4063.57 21
4063.72 25
4063.87 28
4064.01 29
4064.16 29
4064.31 29
4064.45 28
4064.60 27
4064.75 27
4064.89 30
4065.04 35
4065.18 44
4065.33 58
4065.48 75
4065.62 95
4065.77 117
4065.92 140
4066.06 161
4066.21 178
4066.35 192
4066.50 201
4066.65 208
4066.79 211
4066.94 211
4067.09 209
4067.23 205
4067.38 200
4067.52 193
4067.67 185
4067.82 177
4067.96 170
4068.11 165
4068.26 161
4068.40 159
4068.55 156
4068.70 154
4068.84 151
4068.99 149
4069.13 145
4069.28 143
4069.43 140
4069.57 137
4069.72 134
4069.87 131
4070.01 127
4070.16 122
4070.31 117
4070.45 112
4070.60 107
4070.74 104
4070.89 102
4071.04 102
4071.18 103
4071.33 105
4071.48 108
4071.62 113
4071.77 117
4071.92 120
4072.06 122
4072.21 122
4072.36 121
4072.50 119
4072.65 116
4072.79 112
4072.94 108
4073.09 103
4073.23 98
4073.38 91
4073.53 84
4073.67 77
4073.82 71
4073.97 65
4074.11 61
4074.26 58
4074.41 56
4074.55 54
4074.70 51
4074.84 49
4074.99 46
4075.14 44
4075.28 41
4075.43 40
4075.58 39
4075.72 39
4075.87 40
4076.02 42
4076.16 45
4076.31 49
4076.46 53
4076.60 59
4076.75 66
4076.90 72
4077.04 77
4077.19 81
4077.34 82
4077.48 82
4077.63 81
4077.77 79
4077.92 77
4078.07 77
4078.21 77
4078.36 79
4078.51 81
4078.65 82
4078.80 82
4078.95 80
4079.09 77
4079.24 74
4079.39 70
4079.53 67
4079.68 65
4079.83 66
4079.97 67
4080.12 70
4080.27 72
4080.41 72
4080.56 69
4080.71 64
4080.85 56
4081.00 46
4081.15 36
4081.29 28
4081.44 22
4081.58 19
4081.73 18
4081.88 20
4082.02 23
4082.17 26
4082.32 30
4082.46 35
4082.61 41
4082.76 49
4082.90 58
4083.05 66
4083.20 74
4083.34 78
4083.49 78
4083.64 74
4083.78 68
4083.93 59
4084.08 50
4084.22 42
4084.37 35
4084.52 29
4084.66 25
4084.81 21
4084.96 17
4085.10 15
4085.25 13
4085.40 13
4085.54 16
4085.69 21
4085.84 29
4085.98 39
4086.13 51
4086.28 63
4086.42 76
4086.57 87
4086.72 96
4086.86 102
4087.01 104
4087.16 104
4087.30 100
4087.45 95
4087.60 89
4087.74 85
4087.89 82
4088.04 82
4088.18 84
4088.33 87
4088.48 92
4088.62 96
4088.77 101
4088.92 105
4089.06 110
4089.21 115
4089.36 122
4089.50 130
4089.65 137
4089.80 144
4089.94 148
4090.09 149
4090.24 147
4090.38 144
4090.53 140
4090.68 135
4090.82 131
4090.97 126
4091.12 122
4091.27 118
4091.41 114
4091.56 113
4091.71 113
4091.85 116
4092.00 123
4092.15 132
4092.29 145
4092.44 158
4092.59 170
4092.73 182
4092.88 191
4093.03 198
4093.17 203
4093.32 207
4093.47 211
4093.61 217
4093.76 225
4093.91 233
4094.05 241
4094.20 247
4094.35 251
4094.49 252
4094.64 251
4094.79 249
4094.93 247
4095.08 248
4095.23 252
4095.38 259
4095.52 268
4095.67 276
4095.82 283
4095.96 288
4096.11 288
4096.26 285
4096.40 279
4096.55 271
4096.70 262
4096.84 251
4096.99 239
4097.14 224
4097.28 208
4097.43 191
4097.58 173
4097.73 156
4097.87 141
4098.02 129
4098.17 122
4098.31 118
4098.46 116
4098.61 115
4098.75 114
4098.90 112
4099.05 108
4099.19 102
4099.34 96
4099.49 88
4099.63 81
4099.78 74
4099.93 68
4100.08 62
4100.22 59
4100.37 58
4100.52 60
4100.66 68
4100.81 81
4100.96 99
4101.10 121
4101.25 147
4101.40 173
4101.54 197
4101.69 216
4101.84 230
4101.99 237
4102.13 237
4102.28 232
4102.43 222
4102.57 209
4102.72 196
4102.87 183
4103.01 174
4103.16 169
4103.31 168
4103.46 172
4103.60 178
4103.75 185
4103.90 191
4104.04 195
4104.19 197
4104.34 197
4104.48 194
4104.63 192
4104.78 189
4104.93 186
4105.07 183
4105.22 180
4105.37 176
4105.51 172
4105.66 167
4105.81 162
4105.95 157
4106.10 151
4106.25 144
4106.40 137
4106.54 129
4106.69 121
4106.84 115
4106.98 111
4107.13 110
4107.28 111
4107.42 114
4107.57 116
4107.72 117
4107.87 115
4108.01 110
4108.16 103
4108.31 94
4108.45 86
4108.60 77
4108.75 70
4108.90 63
4109.04 56
4109.19 51
4109.34 46
4109.48 43
4109.63 43
4109.78 46
4109.92 53
4110.07 61
4110.22 69
4110.37 76
4110.51 78
4110.66 77
4110.81 72
4110.95 64
4111.10 56
4111.25 51
4111.40 49
4111.54 51
4111.69 56
4111.84 65
4111.98 74
4112.13 82
4112.28 88
4112.43 91
4112.57 91
4112.72 88
4112.87 83
4113.01 77
4113.16 69
4113.31 62
4113.46 54
4113.60 45
4113.75 37
4113.90 29
4114.04 23
4114.19 18
4114.34 16
4114.49 16
4114.63 19
4114.78 24
4114.93 29
4115.07 35
4115.22 41
4115.37 45
4115.52 47
4115.66 46
4115.81 43
4115.96 38
4116.10 31
4116.25 23
4116.40 16
4116.55 9
4116.69 4
4116.84 2
4116.99 3
4117.14 8
4117.28 15
4117.43 23
4117.58 32
4117.72 41
4117.87 47
4118.02 49
4118.17 48
4118.31 43
4118.46 34
4118.61 24
4118.75 13
4118.90 2
4119.05 0
4119.20 0
4119.34 0
4119.49 0
4119.64 0
4119.79 0
4119.93 2
4120.08 8
4120.23 11
4120.37 12
4120.52 11
4120.67 9
4120.82 6
4120.96 4
4121.11 2
4121.26 1
4121.41 1
4121.55 2
4121.70 5
4121.85 9
4122.00 16
4122.14 25
4122.29 36
4122.44 49
4122.58 62
4122.73 75
4122.88 85
4123.03 92
4123.17 95
4123.32 95
4123.47 92
4123.62 88
4123.76 83
4123.91 80
4124.06 78
4124.20 77
4124.35 77
4124.50 75
4124.65 72
4124.79 68
4124.94 62
4125.09 57
4125.24 51
4125.38 47
4125.53 46
4125.68 46
4125.83 49
4125.97 53
4126.12 58
4126.27 64
4126.42 69
4126.56 73
4126.71 75
4126.86 75
4127.00 75
4127.15 75
4127.30 75
4127.45 77
4127.59 79
4127.74 82
4127.89 84
4128.04 84
4128.18 81
4128.33 74
4128.48 65
4128.63 55
4128.77 45
4128.92 38
4129.07 35
4129.22 40
4129.36 50
4129.51 65
4129.66 82
4129.81 100
4129.95 116
4130.10 128
4130.25 137
4130.40 144
4130.54 150
4130.69 156
4130.84 161
4130.99 167
4131.13 172
4131.28 174
4131.43 174
4131.58 171
4131.72 166
4131.87 160
4132.02 152
4132.17 145
4132.31 138
4132.46 132
4132.61 124
4132.76 115
4132.90 104
4133.05 89
4133.20 72
4133.35 54
4133.49 35
4133.64 18
4133.79 4
4133.94 0
4134.08 0
4134.23 0
4134.38 0
4134.53 0
4134.67 0
4134.82 0
4134.97 7
4135.12 18
4135.26 28
4135.41 37
4135.56 44
4135.71 48
4135.85 48
4136.00 47
4136.15 44
4136.30 40
4136.44 36
4136.59 30
4136.74 24
4136.89 17
4137.03 8
4137.18 0
4137.33 0
4137.48 0
4137.62 0
4137.77 0
4137.92 0
4138.07 0
4138.21 0
4138.36 0
4138.51 10
4138.66 22
4138.81 36
4138.95 52
4139.10 67
4139.25 82
4139.40 94
4139.54 102
4139.69 107
4139.84 106
4139.99 102
4140.13 94
4140.28 84
4140.43 73
4140.58 63
4140.72 55
4140.87 50
4141.02 49
4141.17 50
4141.31 53
4141.46 58
4141.61 62
4141.76 66
4141.91 69
4142.05 71
4142.20 75
4142.35 79
4142.50 85
4142.64 90
4142.79 94
4142.94 96
4143.09 95
4143.23 90
4143.38 82
4143.53 71
4143.68 60
4143.83 50
4143.97 41
4144.12 37
4144.27 36
4144.42 39
4144.56 45
4144.71 51
4144.86 57
4145.01 61
4145.15 63
4145.30 64
4145.45 63
4145.60 63
4145.75 65
4145.89 68
4146.04 74
4146.19 81
4146.34 88
4146.48 94
4146.63 99
4146.78 102
4146.93 103
4147.08 104
4147.22 105
4147.37 106
4147.52 109
4147.67 113
4147.81 117
4147.96 122
4148.11 126
4148.26 131
4148.41 134
4148.55 136
4148.70 136
4148.85 136
4149.00 134
4149.14 131
4149.29 127
4149.44 122
4149.59 118
4149.74 114
4149.88 110
4150.03 106
4150.18 102
4150.33 99
4150.47 95
4150.62 89
4150.77 83
4150.92 76
4151.07 69
4151.21 62
4151.36 57
4151.51 52
4151.66 49
4151.80 46
4151.95 45
4152.10 44
4152.25 43
4152.40 42
4152.54 41
4152.69 40
4152.84 38
4152.99 36
4153.14 32
4153.28 27
4153.43 21
4153.58 16
4153.73 10
4153.87 6
4154.02 4
4154.17 5
4154.32 7
4154.47 12
4154.61 19
4154.76 27
4154.91 37
4155.06 48
4155.21 59
4155.35 70
4155.50 80
4155.65 86
4155.80 89
4155.95 87
4156.09 80
4156.24 69
4156.39 56
4156.54 42
4156.68 29
4156.83 17
4156.98 8
4157.13 1
4157.28 0
4157.42 0
4157.57 0
4157.72 0
4157.87 0
4158.02 0
4158.16 2
4158.31 3
4158.46 3
4158.61 3
4158.76 3
4158.90 3
4159.05 2
4159.20 1
4159.35 1
4159.50 2
4159.64 4
4159.79 8
4159.94 15
4160.09 23
4160.24 32
4160.38 41
4160.53 47
4160.68 49
4160.83 47
4160.98 41
4161.12 33
4161.27 25
4161.42 18
4161.57 12
4161.72 10
4161.86 10
4162.01 10
4162.16 12
4162.31 13
4162.46 14
4162.60 14
4162.75 15
4162.90 17
4163.05 20
4163.20 24
4163.34 28
4163.49 33
4163.64 36
4163.79 36
4163.94 34
4164.08 28
4164.23 19
4164.38 9
4164.53 0
4164.68 0
4164.82 0
4164.97 0
4165.12 0
4165.27 12
4165.42 26
4165.57 42
4165.71 58
4165.86 72
4166.01 85
4166.16 95
4166.31 103
4166.45 109
4166.60 113
4166.75 114
4166.90 114
4167.05 113
4167.19 111
4167.34 108
4167.49 104
4167.64 97
4167.79 89
4167.93 78
4168.08 66
4168.23 55
4168.38 47
4168.53 43
4168.68 46
4168.82 54
4168.97 67
4169.12 83
4169.27 100
4169.42 115
4169.56 126
4169.71 134
4169.86 137
4170.01 137
4170.16 134
4170.31 130
4170.45 127
4170.60 125
4170.75 124
4170.90 126
4171.05 128
4171.19 130
4171.34 131
4171.49 129
4171.64 124
4171.79 116
4171.94 107
4172.08 98
4172.23 89
4172.38 83
4172.53 79
4172.68 77
4172.82 77
4172.97 80
4173.12 83
4173.27 88
4173.42 94
4173.57 99
4173.71 102
4173.86 103
4174.01 101
4174.16 95
4174.31 86
4174.45 74
4174.60 62
4174.75 51
4174.90 42
4175.05 36
4175.20 33
4175.34 34
4175.49 36
4175.64 40
4175.79 42
4175.94 43
4176.09 42
4176.23 38
4176.38 33
4176.53 27
4176.68 22
4176.83 19
4176.98 18
4177.12 20
4177.27 23
4177.42 28
4177.57 33
4177.72 38
4177.86 41
4178.01 45
4178.16 47
4178.31 48
4178.46 47
4178.61 44
4178.75 39
4178.90 31
4179.05 20
4179.20 8
4179.35 0
4179.50 0
4179.64 0
4179.79 0
4179.94 0
4180.09 0
4180.24 0
4180.39 0
4180.53 4
4180.68 13
4180.83 21
4180.98 30
4181.13 38
4181.28 47
4181.42 57
4181.57 66
4181.72 76
4181.87 86
4182.02 97
4182.17 108
4182.32 119
4182.46 130
4182.61 140
4182.76 148
4182.91 152
4183.06 151
4183.21 148
4183.35 141
4183.50 133
4183.65 126
4183.80 120
4183.95 116
4184.10 114
4184.24 115
4184.39 117
4184.54 120
4184.69 125
4184.84 131
4184.99 137
4185.13 143
4185.28 149
4185.43 152
4185.58 154
4185.73 154
4185.88 153
4186.03 151
4186.17 148
4186.32 145
4186.47 141
4186.62 138
4186.77 135
4186.92 132
4187.06 130
4187.21 129
4187.36 130
4187.51 131
4187.66 133
4187.81 133
4187.96 133
4188.10 131
4188.25 128
4188.40 124
4188.55 119
4188.70 115
4188.85 111
4188.99 108
4189.14 105
4189.29 103
4189.44 102
4189.59 102
4189.74 102
4189.89 103
4190.03 104
4190.18 104
4190.33 103
4190.48 101
4190.63 99
4190.78 96
4190.93 94
4191.07 92
4191.22 89
4191.37 85
4191.52 80
4191.67 74
4191.82 68
4191.97 63
4192.11 61
4192.26 63
4192.41 68
4192.56 76
4192.71 85
4192.86 94
4193.01 101
4193.15 106
4193.30 108
4193.45 107
4193.60 107
4193.75 108
4193.90 111
4194.05 117
4194.19 125
4194.34 135
4194.49 145
4194.64 154
4194.79 163
4194.94 169
4195.09 175
4195.23 180
4195.38 185
4195.53 189
4195.68 192
4195.83 194
4195.98 194
4196.13 192
4196.27 188
4196.42 181
4196.57 170
4196.72 155
4196.87 138
4197.02 119
4197.17 99
4197.31 81
4197.46 65
4197.61 54
4197.76 48
4197.91 47
4198.06 50
4198.21 55
4198.36 61
4198.50 67
4198.65 72
4198.80 77
4198.95 81
4199.10 84
4199.25 87
4199.40 90
4199.54 94
4199.69 97
4199.84 102
4199.99 107
4200.14 113
4200.29 119
4200.44 126
4200.59 132
4200.73 136
4200.88 137
4201.03 133
4201.18 126
4201.33 116
4201.48 106
4201.63 98
4201.78 94
4201.92 95
4202.07 101
4202.22 110
4202.37 121
4202.52 130
4202.67 137
4202.82 141
4202.97 141
4203.11 139
4203.26 136
4203.41 134
4203.56 134
4203.71 135
4203.86 137
4204.01 138
4204.16 137
4204.30 133
4204.45 126
4204.60 118
4204.75 109
4204.90 102
4205.05 98
4205.20 98
4205.35 103
4205.49 113
4205.64 128
4205.79 145
4205.94 165
4206.09 185
4206.24 204
4206.39 219
4206.54 231
4206.68 239
4206.83 242
4206.98 241
4207.13 238
4207.28 232
4207.43 226
4207.58 219
4207.73 212
4207.88 204
4208.02 196
4208.17 188
4208.32 180
4208.47 173
4208.62 166
4208.77 161
4208.92 157
4209.07 155
4209.21 154
4209.36 155
4209.51 159
4209.66 165
4209.81 175
4209.96 187
4210.11 200
4210.26 213
4210.41 225
4210.55 235
4210.70 241
4210.85 244
4211.00 244
4211.15 241
4211.30 237
4211.45 234
4211.60 231
4211.75 229
4211.89 227
4212.04 225
4212.19 222
4212.34 217
4212.49 212
4212.64 207
4212.79 203
4212.94 201
4213.09 200
4213.24 202
4213.38 204
4213.53 206
4213.68 209
4213.83 211
4213.98 212
4214.13 212
4214.28 210
4214.43 208
4214.58 205
4214.72 202
4214.87 199
4215.02 198
4215.17 199
4215.32 203
4215.47 209
4215.62 215
4215.77 220
4215.92 222
4216.07 221
4216.21 216
4216.36 208
4216.51 198
4216.66 187
4216.81 176
4216.96 168
4217.11 161
4217.26 156
4217.41 154
4217.56 154
4217.70 155
4217.85 158
4218.00 161
4218.15 166
4218.30 170
4218.45 175
4218.60 180
4218.75 184
4218.90 188
4219.05 192
4219.19 196
4219.34 200
4219.49 204
4219.64 207
4219.79 210
4219.94 211
4220.09 211
4220.24 208
4220.39 204
4220.54 197
4220.68 188
4220.83 177
4220.98 165
4221.13 152
4221.28 138
4221.43 125
4221.58 112
4221.73 102
4221.88 96
4222.03 95
4222.18 99
4222.32 109
4222.47 122
4222.62 138
4222.77 154
4222.92 170
4223.07 184
4223.22 194
4223.37 201
4223.52 203
4223.67 201
4223.82 196
4223.96 188
4224.11 178
4224.26 167
4224.41 158
4224.56 151
4224.71 147
4224.86 147
4225.01 150
4225.16 154
4225.31 160
4225.46 164
4225.60 167
4225.75 168
4225.90 166
4226.05 161
4226.20 154
4226.35 145
4226.50 134
4226.65 122
4226.80 110
4226.95 99
4227.10 89
4227.25 81
4227.39 76
4227.54 73
4227.69 73
4227.84 75
4227.99 79
4228.14 83
4228.29 86
4228.44 88
4228.59 88
4228.74 88
4228.89 86
4229.04 84
4229.19 83
4229.33 81
4229.48 79
4229.63 75
4229.78 69
4229.93 61
4230.08 54
4230.23 47
4230.38 42
4230.53 42
4230.68 46
4230.83 53
4230.98 63
4231.13 74
4231.27 83
4231.42 90
4231.57 93
4231.72 93
4231.87 91
4232.02 86
4232.17 81
4232.32 74
4232.47 68
4232.62 61
4232.77 53
4232.92 44
4233.07 34
4233.21 23
4233.36 12
4233.51 0
4233.66 0
4233.81 0
4233.96 0
4234.11 0
4234.26 0
4234.41 0
4234.56 0
4234.71 0
4234.86 13
4235.01 29
4235.16 44
4235.30 58
4235.45 71
4235.60 82
4235.75 92
4235.90 100
4236.05 105
4236.20 108
4236.35 110
4236.50 109
4236.65 108
4236.80 105
4236.95 103
4237.10 101
4237.25 100
4237.40 100
4237.54 100
4237.69 100
4237.84 100
4237.99 100
4238.14 102
4238.29 104
4238.44 108
4238.59 113
4238.74 116
4238.89 118
4239.04 116
4239.19 111
4239.34 102
4239.49 90
4239.64 77
4239.79 66
4239.93 57
4240.08 52
4240.23 51
4240.38 54
4240.53 60
4240.68 68
4240.83 77
4240.98 86
4241.13 93
4241.28 100
4241.43 106
4241.58 112
4241.73 116
4241.88 120
4242.03 123
4242.18 124
4242.33 122
4242.48 119
4242.62 114
4242.77 108
4242.92 102
4243.07 98
4243.22 98
4243.37 100
4243.52 106
4243.67 113
4243.82 121
4243.97 127
4244.12 131
4244.27 131
4244.42 129
4244.57 125
4244.72 122
4244.87 119
4245.02 119
4245.17 119
4245.31 121
4245.46 121
4245.61 119
4245.76 115
4245.91 107
4246.06 98
4246.21 87
4246.36 76
4246.51 65
4246.66 55
4246.81 47
4246.96 41
4247.11 38
4247.26 37
4247.41 39
4247.56 43
4247.71 49
4247.86 55
4248.01 62
4248.16 69
4248.31 78
4248.45 87
4248.60 96
4248.75 105
4248.90 112
4249.05 115
4249.20 115
4249.35 110
4249.50 101
4249.65 90
4249.80 78
4249.95 67
4250.10 59
4250.25 53
4250.40 50
4250.55 51
4250.70 53
4250.85 57
4251.00 63
4251.15 70
4251.30 77
4251.45 86
4251.60 93
4251.75 99
4251.90 103
4252.04 105
4252.19 105
4252.34 103
4252.49 99
4252.64 93
4252.79 85
4252.94 75
4253.09 63
4253.24 49
4253.39 34
4253.54 19
4253.69 7
4253.84 0
4253.99 0
4254.14 0
4254.29 0
4254.44 9
4254.59 21
4254.74 34
4254.89 47
4255.04 58
4255.19 67
4255.34 73
4255.49 78
4255.64 80
4255.79 80
4255.94 80
4256.09 78
4256.23 76
4256.38 74
4256.53 73
4256.68 71
4256.83 70
4256.98 70
4257.13 70
4257.28 70
4257.43 70
4257.58 70
4257.73 69
4257.88 67
4258.03 65
4258.18 64
4258.33 64
4258.48 66
4258.63 71
4258.78 78
4258.93 86
4259.08 94
4259.23 101
4259.38 105
4259.53 107
4259.68 108
4259.83 108
4259.98 108
4260.13 110
4260.28 112
4260.43 116
4260.58 119
4260.73 121
4260.88 122
4261.03 120
4261.18 117
4261.33 113
4261.48 111
4261.63 109
4261.77 110
4261.92 112
4262.07 116
4262.22 121
4262.37 128
4262.52 135
4262.67 144
4262.82 154
4262.97 164
4263.12 175
4263.27 185
4263.42 194
4263.57 201
4263.72 206
4263.87 210
4264.02 213
4264.17 217
4264.32 220
4264.47 222
4264.62 224
4264.77 223
4264.92 221
4265.07 217
4265.22 210
4265.37 201
4265.52 190
4265.67 180
4265.82 170
4265.97 162
4266.12 157
4266.27 156
4266.42 158
4266.57 163
4266.72 170
4266.87 176
4267.02 181
4267.17 183
4267.32 182
4267.47 179
4267.62 175
4267.77 171
4267.92 167
4268.07 165
4268.22 164
4268.37 163
4268.52 162
4268.67 162
4268.82 161
4268.97 160
4269.12 157
4269.27 153
4269.42 147
4269.57 139
4269.72 130
4269.87 120
4270.02 112
4270.17 104
4270.32 100
4270.47 98
4270.62 99
4270.77 101
4270.92 104
4271.07 107
4271.22 108
4271.37 107
4271.52 105
4271.67 103
4271.82 100
4271.97 98
4272.12 97
4272.27 97
4272.42 97
4272.57 96
4272.72 95
4272.87 93
4273.02 91
4273.17 88
4273.32 84
4273.47 81
4273.62 78
4273.77 74
4273.92 69
4274.07 62
4274.22 54
4274.37 46
4274.52 38
4274.67 31
4274.82 28
4274.97 27
4275.12 28
4275.27 31
4275.42 35
4275.57 39
4275.72 44
4275.87 51
4276.02 59
4276.17 70
4276.32 83
4276.47 98
4276.62 112
4276.77 124
4276.92 132
4277.07 133
4277.22 129
4277.37 120
4277.52 107
4277.67 91
4277.82 76
4277.97 62
4278.12 51
4278.27 42
4278.42 37
4278.57 34
4278.72 32
4278.87 32
4279.02 32
4279.17 32
4279.32 32
4279.47 33
4279.62 36
4279.77 39
4279.92 45
4280.07 52
4280.22 60
4280.37 67
4280.52 73
4280.67 77
4280.82 79
4280.97 80
4281.12 79
4281.27 79
4281.42 79
4281.57 79
4281.72 79
4281.87 79
4282.02 77
4282.17 75
4282.32 71
4282.47 67
4282.62 63
4282.77 60
4282.92 59
4283.07 58
4283.22 59
4283.37 60
4283.52 61
4283.67 62
4283.82 62
4283.97 63
4284.12 65
4284.27 68
4284.42 74
4284.57 83
4284.72 95
4284.87 110
4285.02 126
4285.17 143
4285.32 157
4285.47 168
4285.62 175
4285.77 177
4285.92 176
4286.07 172
4286.22 166
4286.37 158
4286.52 148
4286.67 138
4286.82 127
4286.98 117
4287.13 107
4287.28 99
4287.43 92
4287.58 86
4287.73 79
4287.88 72
4288.03 63
4288.18 53
4288.33 44
4288.48 37
4288.63 31
4288.78 28
4288.93 27
4289.08 27
4289.23 28
4289.38 27
4289.53 25
4289.68 22
4289.83 16
4289.98 10
4290.13 2
4290.28 0
4290.43 0
4290.58 0
4290.73 0
4290.88 0
4291.03 0
4291.18 0
4291.33 0
4291.48 10
4291.63 19
4291.78 27
4291.93 33
4292.08 37
4292.23 39
4292.38 40
4292.54 41
4292.69 43
4292.84 47
4292.99 52
4293.14 58
4293.29 65
4293.44 72
4293.59 78
4293.74 81
4293.89 82
4294.04 80
4294.19 77
4294.34 72
4294.49 67
4294.64 63
4294.79 60
4294.94 58
4295.09 58
4295.24 59
4295.39 59
4295.54 58
4295.69 55
4295.84 49
4295.99 39
4296.14 26
4296.29 12
4296.44 0
4296.59 0
4296.75 0
4296.90 0
4297.05 0
4297.20 0
4297.35 0
4297.50 0
4297.65 6
4297.80 13
4297.95 19
4298.10 23
4298.25 25
4298.40 26
4298.55 26
4298.70 25
4298.85 24
4299.00 23
4299.15 24
4299.30 27
4299.45 33
4299.60 40
4299.75 49
4299.90 58
4300.05 64
4300.20 68
4300.36 68
4300.51 66
4300.66 62
4300.81 57
4300.96 54
4301.11 52
4301.26 53
4301.41 55
4301.56 58
4301.71 63
4301.86 67
4302.01 71
4302.16 75
4302.31 76
4302.46 76
4302.61 74
4302.76 70
4302.91 63
4303.06 56
4303.21 49
4303.37 43
4303.52 39
4303.67 36
4303.82 35
4303.97 35
4304.12 35
4304.27 33
4304.42 31
4304.57 28
4304.72 24
4304.87 21
4305.02 18
4305.17 16
4305.32 15
4305.47 14
4305.62 13
4305.77 12
4305.92 10
4306.07 8
4306.23 4
4306.38 0
4306.53 0
4306.68 0
4306.83 0
4306.98 0
4307.13 0
4307.28 0
4307.43 2
4307.58 15
4307.73 29
4307.88 42
4308.03 53
4308.18 60
4308.33 65
4308.48 66
4308.63 66
4308.79 65
4308.94 64
4309.09 62
4309.24 60
4309.39 56
4309.54 50
4309.69 41
4309.84 30
4309.99 17
4310.14 5
4310.29 0
4310.44 0
4310.59 0
4310.74 0
4310.89 0
4311.04 3
4311.20 12
4311.35 19
4311.50 25
4311.65 31
4311.80 35
4311.95 39
4312.10 42
4312.25 44
4312.40 46
4312.55 46
4312.70 45
4312.85 45
4313.00 45
4313.15 45
4313.30 46
4313.46 46
4313.61 46
4313.76 45
4313.91 44
4314.06 42
4314.21 42
4314.36 44
4314.51 48
4314.66 53
4314.81 59
4314.96 64
4315.11 67
4315.26 69
4315.41 68
4315.56 67
4315.72 64
4315.87 60
4316.02 56
4316.17 52
4316.32 49
4316.47 47
4316.62 45
4316.77 45
4316.92 46
4317.07 48
4317.22 50
4317.37 50
4317.52 49
4317.68 46
4317.83 41
4317.98 36
4318.13 31
4318.28 27
4318.43 25
4318.58 24
4318.73 24
4318.88 24
4319.03 23
4319.18 21
4319.33 18
4319.48 14
4319.64 11
4319.79 10
4319.94 11
4320.09 14
4320.24 18
4320.39 23
4320.54 28
4320.69 31
4320.84 34
4320.99 35
4321.14 35
4321.29 36
4321.45 37
4321.60 38
4321.75 40
4321.90 40
4322.05 37
4322.20 32
4322.35 25
4322.50 15
4322.65 6
4322.80 0
4322.95 0
4323.10 0
4323.26 0
4323.41 0
4323.56 0
4323.71 2
4323.86 7
4324.01 13
4324.16 19
4324.31 26
4324.46 32
4324.61 37
4324.76 40
4324.91 41
4325.07 40
4325.22 37
4325.37 33
4325.52 28
4325.67 24
4325.82 21
4325.97 19
4326.12 17
4326.27 17
4326.42 17
4326.57 16
4326.73 15
4326.88 11
4327.03 7
4327.18 0
4327.33 0
4327.48 0
4327.63 0
4327.78 0
4327.93 0
4328.08 0
4328.23 0
4328.39 12
4328.54 27
4328.69 42
4328.84 55
4328.99 64
4329.14 71
4329.29 74
4329.44 75
4329.59 75
4329.74 73
4329.90 72
4330.05 71
4330.20 70
4330.35 70
4330.50 69
4330.65 69
4330.80 70
4330.95 70
4331.10 70
4331.25 67
4331.41 62
4331.56 54
4331.71 46
4331.86 37
4332.01 29
4332.16 24
4332.31 23
4332.46 26
4332.61 32
4332.76 40
4332.92 49
4333.07 57
4333.22 64
4333.37 69
4333.52 70
4333.67 69
4333.82 66
4333.97 61
4334.12 55
4334.27 50
4334.43 45
4334.58 41
4334.73 38
4334.88 35
4335.03 32
4335.18 28
4335.33 24
4335.48 20
4335.63 18
4335.79 19
4335.94 21
4336.09 25
4336.24 29
4336.39 31
4336.54 30
4336.69 24
4336.84 15
4336.99 3
4337.14 0
4337.30 0
4337.45 0
4337.60 0
4337.75 0
4337.90 0
4338.05 14
4338.20 27
4338.35 38
4338.50 46
4338.66 50
4338.81 52
4338.96 52
4339.11 52
4339.26 53
4339.41 56
4339.56 59
4339.71 63
4339.87 67
4340.02 69
4340.17 69
4340.32 67
4340.47 63
4340.62 57
4340.77 52
4340.92 46
4341.07 42
4341.23 40
4341.38 40
4341.53 43
4341.68 48
4341.83 54
4341.98 60
4342.13 64
4342.28 66
4342.43 64
4342.59 60
4342.74 53
4342.89 46
4343.04 39
4343.19 32
4343.34 25
4343.49 18
4343.64 11
4343.80 3
4343.95 0
4344.10 0
4344.25 0
4344.40 0
4344.55 0
4344.70 1
4344.85 9
4345.01 17
4345.16 23
4345.31 26
4345.46 25
4345.61 21
4345.76 15
4345.91 8
4346.06 1
4346.22 0
4346.37 0
4346.52 0
4346.67 0
4346.82 0
4346.97 0
4347.12 0
4347.27 0
4347.43 0
4347.58 5
4347.73 12
4347.88 21
4348.03 29
4348.18 36
4348.33 39
4348.48 37
4348.64 30
4348.79 19
4348.94 8
4349.09 0
4349.24 0
4349.39 0
4349.54 0
4349.70 0
4349.85 0
4350.00 0
4350.15 0
4350.30 2
4350.45 5
4350.60 9
4350.75 13
4350.91 17
4351.06 20
4351.21 23
4351.36 24
4351.51 23
4351.66 21
4351.81 18
4351.97 16
4352.12 15
4352.27 15
4352.42 16
4352.57 18
4352.72 20
4352.87 21
4353.02 21
4353.18 19
4353.33 16
4353.48 11
4353.63 6
4353.78 0
4353.93 0
4354.08 0
4354.24 0
4354.39 0
4354.54 0
4354.69 0
4354.84 0
4354.99 0
4355.14 6
4355.30 12
4355.45 18
4355.60 22
4355.75 26
4355.90 29
4356.05 32
4356.20 34
4356.36 35
4356.51 35
4356.66 33
4356.81 29
4356.96 25
4357.11 20
4357.26 18
4357.42 18
4357.57 22
4357.72 30
4357.87 39
4358.02 50
4358.17 60
4358.32 67
4358.48 71
4358.63 72
4358.78 70
4358.93 65
4359.08 58
4359.23 50
4359.38 42
4359.54 34
4359.69 26
4359.84 18
4359.99 10
4360.14 3
4360.29 0
4360.45 0
4360.60 0
4360.75 0
4360.90 0
4361.05 8
4361.20 17
4361.35 26
4361.51 34
4361.66 40
4361.81 44
4361.96 44
4362.11 42
4362.26 38
4362.41 34
4362.57 31
4362.72 29
4362.87 28
4363.02 29
4363.17 30
4363.32 31
4363.48 32
4363.63 30
4363.78 28
4363.93 26
4364.08 25
4364.23 25
4364.39 28
4364.54 33
4364.69 40
4364.84 47
4364.99 55
4365.14 62
4365.29 68
4365.45 73
4365.60 77
4365.75 78
4365.90 77
4366.05 74
4366.20 69
4366.36 61
4366.51 53
4366.66 45
4366.81 38
4366.96 34
4367.11 33
4367.27 34
4367.42 36
4367.57 40
4367.72 45
4367.87 50
4368.02 56
4368.18 63
4368.33 70
4368.48 78
4368.63 85
4368.78 91
4368.93 95
4369.09 97
4369.24 98
4369.39 98
4369.54 98
4369.69 97
4369.84 96
4369.99 93
4370.15 88
4370.30 81
4370.45 73
4370.60 64
4370.75 56
4370.91 50
4371.06 46
4371.21 45
4371.36 46
4371.51 49
4371.66 53
4371.82 57
4371.97 61
4372.12 64
4372.27 66
4372.42 68
4372.57 70
4372.73 70
4372.88 71
4373.03 71
4373.18 71
4373.33 71
4373.48 72
4373.64 73
4373.79 74
4373.94 75
4374.09 76
4374.24 75
4374.39 73
4374.55 69
4374.70 63
4374.85 56
4375.00 47
4375.15 37
4375.30 26
4375.46 17
4375.61 8
4375.76 3
4375.91 0
4376.06 0
4376.22 2
4376.37 7
4376.52 14
4376.67 21
4376.82 28
4376.97 33
4377.13 36
4377.28 36
4377.43 33
4377.58 28
4377.73 22
4377.89 17
4378.04 15
4378.19 15
4378.34 20
4378.49 28
4378.64 40
4378.80 53
4378.95 67
4379.10 80
4379.25 93
4379.40 104
4379.56 114
4379.71 122
4379.86 128
4380.01 132
4380.16 133
4380.31 129
4380.47 122
4380.62 113
4380.77 103
4380.92 96
4381.07 93
4381.23 95
4381.38 103
4381.53 114
4381.68 127
4381.83 139
4381.98 147
4382.14 152
4382.29 151
4382.44 147
4382.59 140
4382.74 132
4382.90 125
4383.05 119
4383.20 115
4383.35 113
4383.50 113
4383.66 114
4383.81 116
4383.96 119
4384.11 121
4384.26 124
4384.42 128
4384.57 133
4384.72 139
4384.87 146
4385.02 153
4385.17 160
4385.33 167
4385.48 173
4385.63 179
4385.78 182
4385.93 183
4386.09 181
4386.24 176
4386.39 168
4386.54 160
4386.69 151
4386.85 144
4387.00 140
4387.15 139
4387.30 141
4387.45 143
4387.61 146
4387.76 146
4387.91 143
4388.06 137
4388.21 128
4388.37 117
4388.52 105
4388.67 93
4388.82 82
4388.97 72
4389.13 64
4389.28 57
4389.43 53
4389.58 50
4389.73 48
4389.89 48
4390.04 49
4390.19 50
4390.34 52
4390.49 54
4390.65 55
4390.80 55
4390.95 53
4391.10 49
4391.25 43
4391.41 36
4391.56 29
4391.71 23
4391.86 18
4392.01 16
4392.17 15
4392.32 15
4392.47 15
4392.62 11
4392.77 5
4392.93 0
4393.08 0
4393.23 0
4393.38 0
4393.54 0
4393.69 0
4393.84 0
4393.99 8
4394.14 20
4394.30 29
4394.45 34
4394.60 36
4394.75 36
4394.90 36
4395.06 39
4395.21 47
4395.36 58
4395.51 72
4395.66 88
4395.82 104
4395.97 118
4396.12 131
4396.27 143
4396.42 153
4396.58 164
4396.73 174
4396.88 182
4397.03 189
4397.19 193
4397.34 195
4397.49 196
4397.64 197
4397.79 200
4397.95 206
4398.10 217
4398.25 232
4398.40 249
4398.55 268
4398.71 288
4398.86 307
4399.01 326
4399.16 345
4399.32 365
4399.47 386
4399.62 408
4399.77 428
4399.92 447
4400.08 462
4400.23 473
4400.38 479
4400.53 482
4400.69 482
4400.84 482
4400.99 481
4401.14 481
4401.29 481
4401.45 482
4401.60 481
4401.75 479
4401.90 476
4402.06 471
4402.21 465
4402.36 458
4402.51 451
4402.66 444
4402.82 437
4402.97 431
4403.12 425
4403.27 417
4403.43 409
4403.58 400
4403.73 389
4403.88 376
4404.03 363
4404.19 351
4404.34 338
4404.49 326
4404.64 315
4404.80 304
4404.95 293
4405.10 282
4405.25 270
4405.40 260
4405.56 252
4405.71 246
4405.86 244
4406.01 246
4406.17 252
4406.32 260
4406.47 268
4406.62 276
4406.78 282
4406.93 284
4407.08 282
4407.23 277
4407.38 269
4407.54 259
4407.69 249
4407.84 239
4407.99 231
4408.15 224
4408.30 219
4408.45 215
4408.60 211
4408.76 208
4408.91 205
4409.06 201
4409.21 197
4409.37 193
4409.52 187
4409.67 181
4409.82 173
4409.97 163
4410.13 153
4410.28 142
4410.43 131
4410.58 121
4410.74 113
4410.89 106
4411.04 102
4411.19 101
4411.35 103
4411.50 106
4411.65 111
4411.80 118
4411.96 125
4412.11 131
4412.26 137
4412.41 141
4412.56 143
4412.72 144
4412.87 144
4413.02 143
4413.17 142
4413.33 140
4413.48 139
4413.63 137
4413.78 136
4413.94 135
4414.09 134
4414.24 134
4414.39 134
4414.55 134
4414.70 135
4414.85 136
4415.00 138
4415.16 141
4415.31 145
4415.46 149
4415.61 153
4415.77 157
4415.92 162
4416.07 167
4416.22 175
4416.38 185
4416.53 199
4416.68 216
4416.83 235
4416.99 256
4417.14 278
4417.29 298
4417.44 317
4417.60 335
4417.75 352
4417.90 368
4418.05 384
4418.21 400
4418.36 417
4418.51 433
4418.66 449
4418.82 463
4418.97 475
4419.12 485
4419.27 493
4419.43 499
4419.58 505
4419.73 513
4419.88 528
4420.04 550
4420.19 584
4420.34 628
4420.49 683
4420.65 746
4420.80 814
4420.95 883
4421.10 950
4421.26 1014
4421.41 1075
4421.56 1133
4421.71 1191
4421.87 1249
4422.02 1310
4422.17 1374
4422.32 1440
4422.48 1508
4422.63 1577
4422.78 1647
4422.93 1717
4423.09 1786
4423.24 1852
4423.39 1915
4423.54 1972
4423.70 2021
4423.85 2062
4424.00 2094
4424.16 2118
4424.31 2134
4424.46 2146
4424.61 2155
4424.77 2162
4424.92 2170
4425.07 2177
4425.22 2183
4425.38 2187
4425.53 2185
4425.68 2177
4425.83 2161
4425.99 2137
4426.14 2105
4426.29 2068
4426.44 2027
4426.60 1984
4426.75 1941
4426.90 1899
4427.06 1857
4427.21 1815
4427.36 1773
4427.51 1730
4427.67 1685
4427.82 1639
4427.97 1592
4428.12 1543
4428.28 1493
4428.43 1442
4428.58 1390
4428.73 1336
4428.89 1282
4429.04 1228
4429.19 1176
4429.35 1127
4429.50 1082
4429.65 1040
4429.80 1003
4429.96 968
4430.11 936
4430.26 904
4430.41 872
4430.57 840
4430.72 808
4430.87 776
4431.03 745
4431.18 716
4431.33 690
4431.48 666
4431.64 647
4431.79 632
4431.94 620
4432.09 610
4432.25 601
4432.40 589
4432.55 573
4432.71 553
4432.86 527
4433.01 498
4433.16 467
4433.32 435
4433.47 405
4433.62 377
4433.77 351
4433.93 328
4434.08 306
4434.23 285
4434.39 265
4434.54 246
4434.69 227
4434.84 209
4435.00 193
4435.15 180
4435.30 171
4435.46 165
4435.61 163
4435.76 162
4435.91 162
4436.07 161
4436.22 158
4436.37 152
4436.52 144
4436.68 135
4436.83 125
4436.98 117
4437.14 110
4437.29 105
4437.44 101
4437.59 97
4437.75 93
4437.90 87
4438.05 81
4438.21 75
4438.36 68
4438.51 64
4438.66 60
4438.82 59
4438.97 59
4439.12 60
4439.28 63
4439.43 67
4439.58 73
4439.73 80
4439.89 88
4440.04 96
4440.19 104
4440.35 109
4440.50 111
4440.65 109
4440.80 104
4440.96 98
4441.11 92
4441.26 88
4441.42 86
4441.57 88
4441.72 93
4441.87 98
4442.03 103
4442.18 107
4442.33 109
4442.49 110
4442.64 110
4442.79 110
4442.95 110
4443.10 109
4443.25 108
4443.40 105
4443.56 101
4443.71 96
4443.86 91
4444.02 88
4444.17 89
4444.32 93
4444.47 101
4444.63 111
4444.78 120
4444.93 126
4445.09 128
4445.24 124
4445.39 115
4445.55 104
4445.70 93
4445.85 84
4446.00 79
4446.16 78
4446.31 81
4446.46 85
4446.62 89
4446.77 90
4446.92 90
4447.08 86
4447.23 81
4447.38 74
4447.53 68
4447.69 63
4447.84 60
4447.99 59
4448.15 59
4448.30 60
4448.45 63
4448.61 65
4448.76 67
4448.91 68
4449.06 68
4449.22 67
4449.37 66
4449.52 65
4449.68 68
4449.83 73
4449.98 82
4450.14 94
4450.29 107
4450.44 121
4450.59 133
4450.75 142
4450.90 148
4451.05 153
4451.21 155
4451.36 157
4451.51 159
4451.67 160
4451.82 161
4451.97 161
4452.13 159
4452.28 154
4452.43 147
4452.58 138
4452.74 128
4452.89 118
4453.04 108
4453.20 99
4453.35 92
4453.50 87
4453.66 83
4453.81 81
4453.96 80
4454.12 80
4454.27 80
4454.42 79
4454.58 77
4454.73 76
4454.88 74
4455.03 72
4455.19 70
4455.34 67
4455.49 63
4455.65 58
4455.80 51
4455.95 43
4456.11 35
4456.26 30
4456.41 28
4456.57 30
4456.72 36
4456.87 45
4457.03 56
4457.18 66
4457.33 75
4457.49 82
4457.64 86
4457.79 88
4457.94 89
4458.10 88
4458.25 87
4458.40 84
4458.56 81
4458.71 78
4458.86 75
4459.02 72
4459.17 70
4459.32 68
4459.48 67
4459.63 64
4459.78 60
4459.94 54
4460.09 45
4460.24 36
4460.40 26
4460.55 16
4460.70 8
4460.86 1
4461.01 0
4461.16 0
4461.32 0
4461.47 0
4461.62 0
4461.78 0
4461.93 0
4462.08 0
4462.23 2
4462.39 13
4462.54 26
4462.69 38
4462.85 49
4463.00 58
4463.15 64
4463.31 67
4463.46 67
4463.61 64
4463.77 59
4463.92 53
4464.07 48
4464.23 43
4464.38 40
4464.53 38
4464.69 38
4464.84 40
4464.99 43
4465.15 49
4465.30 56
4465.45 64
4465.61 74
4465.76 82
4465.91 90
4466.07 95
4466.22 99
4466.37 101
4466.53 103
4466.68 106
4466.83 109
4466.99 113
4467.14 117
4467.29 120
4467.45 124
4467.60 128
4467.75 133
4467.91 140
4468.06 148
4468.21 157
4468.37 164
4468.52 169
4468.67 168
4468.83 162
4468.98 150
4469.13 134
4469.29 116
4469.44 99
4469.59 83
4469.75 70
4469.90 60
4470.05 52
4470.21 47
4470.36 43
4470.51 42
4470.67 44
4470.82 49
4470.97 58
4471.13 70
4471.28 84
4471.44 99
4471.59 114
4471.74 128
4471.90 139
4472.05 147
4472.20 152
4472.36 154
4472.51 153
4472.66 149
4472.82 144
4472.97 137
4473.12 129
4473.28 120
4473.43 111
4473.58 101
4473.74 91
4473.89 83
4474.04 76
4474.20 70
4474.35 67
4474.50 66
4474.66 65
4474.81 63
4474.96 59
4475.12 55
4475.27 49
4475.42 44
4475.58 42
4475.73 45
4475.89 52
4476.04 62
4476.19 75
4476.35 88
4476.50 99
4476.65 107
4476.81 112
4476.96 116
4477.11 120
4477.27 126
4477.42 135
4477.57 145
4477.73 157
4477.88 168
4478.03 177
4478.19 181
4478.34 181
4478.50 178
4478.65 171
4478.80 164
4478.96 157
4479.11 151
4479.26 145
4479.42 140
4479.57 135
4479.72 130
4479.88 124
4480.03 118
4480.18 113
4480.34 108
4480.49 105
4480.64 104
4480.80 103
4480.95 102
4481.11 100
4481.26 96
4481.41 90
4481.57 82
4481.72 73
4481.87 65
4482.03 59
4482.18 57
4482.33 59
4482.49 65
4482.64 72
4482.80 79
4482.95 84
4483.10 86
4483.26 85
4483.41 82
4483.56 77
4483.72 73
4483.87 69
4484.02 68
4484.18 68
4484.33 69
4484.48 71
4484.64 73
4484.79 76
4484.95 80
4485.10 85
4485.25 90
4485.41 95
4485.56 99
4485.71 99
4485.87 95
4486.02 87
4486.18 75
4486.33 61
4486.48 46
4486.64 33
4486.79 22
4486.94 15
4487.10 10
4487.25 8
4487.40 7
4487.56 6
4487.71 5
4487.87 3
4488.02 0
4488.17 0
4488.33 0
4488.48 0
4488.63 0
4488.79 0
4488.94 0
4489.10 0
4489.25 4
4489.40 11
4489.56 18
4489.71 26
4489.86 35
4490.02 43
4490.17 51
4490.33 58
4490.48 64
4490.63 68
4490.79 70
4490.94 70
4491.09 66
4491.25 61
4491.40 55
4491.56 47
4491.71 41
4491.86 36
4492.02 32
4492.17 31
4492.32 31
4492.48 33
4492.63 35
4492.79 37
4492.94 38
4493.09 40
4493.25 41
4493.40 42
4493.55 43
4493.71 42
4493.86 39
4494.02 35
4494.17 30
4494.32 23
4494.48 16
4494.63 11
4494.78 7
4494.94 5
4495.09 5
4495.25 7
4495.40 11
4495.55 15
4495.71 18
4495.86 21
4496.02 24
4496.17 25
4496.32 27
4496.48 28
4496.63 30
4496.78 33
4496.94 36
4497.09 40
4497.25 43
4497.40 46
4497.55 47
4497.71 47
4497.86 45
4498.02 44
4498.17 44
4498.32 45
4498.48 47
4498.63 48
4498.78 49
4498.94 48
4499.09 46
4499.25 42
4499.40 37
4499.55 33
4499.71 30
4499.86 29
4500.02 29
4500.17 29
4500.32 27
4500.48 23
4500.63 15
4500.79 6
4500.94 0
4501.09 0
4501.25 0
4501.40 0
4501.56 0
4501.71 9
4501.86 24
4502.02 40
4502.17 54
4502.32 67
4502.48 75
4502.63 81
4502.79 83
4502.94 84
4503.09 83
4503.25 83
4503.40 82
4503.56 83
4503.71 85
4503.86 88
4504.02 92
4504.17 95
4504.33 97
4504.48 98
4504.63 99
4504.79 98
4504.94 97
4505.10 97
4505.25 96
4505.40 96
4505.56 96
4505.71 95
4505.87 93
4506.02 91
4506.17 87
4506.33 82
4506.48 76
4506.64 70
4506.79 62
4506.94 54
4507.10 45
4507.25 37
4507.41 31
4507.56 26
4507.71 24
4507.87 24
4508.02 25
4508.18 27
4508.33 27
4508.48 26
4508.64 22
4508.79 17
4508.95 12
4509.10 6
4509.25 3
4509.41 2
4509.56 4
4509.72 7
4509.87 12
4510.03 18
4510.18 23
4510.33 28
4510.49 33
4510.64 40
4510.80 49
4510.95 59
4511.10 71
4511.26 83
4511.41 93
4511.57 100
4511.72 103
4511.87 103
4512.03 100
4512.18 96
4512.34 91
4512.49 88
4512.64 85
4512.80 85
4512.95 86
4513.11 89
4513.26 92
4513.42 96
4513.57 100
4513.72 103
4513.88 106
4514.03 107
4514.19 108
4514.34 106
4514.49 104
4514.65 101
4514.80 97
4514.96 92
4515.11 87
4515.27 83
4515.42 81
4515.57 82
4515.73 83
4515.88 87
4516.04 90
4516.19 92
4516.34 93
4516.50 91
4516.65 88
4516.81 84
4516.96 80
4517.12 76
4517.27 72
4517.42 68
4517.58 64
4517.73 59
4517.89 55
4518.04 51
4518.19 47
4518.35 46
4518.50 48
4518.66 51
4518.81 56
4518.97 61
4519.12 66
4519.27 69
4519.43 70
4519.58 68
4519.74 65
4519.89 61
4520.05 56
4520.20 52
4520.35 50
4520.51 49
4520.66 50
4520.82 51
4520.97 53
4521.13 55
4521.28 57
4521.43 58
4521.59 59
4521.74 59
4521.90 58
4522.05 54
4522.21 47
4522.36 40
4522.51 33
4522.67 27
4522.82 25
4522.98 26
4523.13 32
4523.29 42
4523.44 54
4523.59 66
4523.75 78
4523.90 88
4524.06 97
4524.21 103
4524.37 108
4524.52 110
4524.67 111
4524.83 109
4524.98 105
4525.14 99
4525.29 93
4525.45 87
4525.60 83
4525.75 80
4525.91 79
4526.06 78
4526.22 75
4526.37 69
4526.53 59
4526.68 46
4526.84 31
4526.99 17
4527.14 5
4527.30 0
4527.45 0
4527.61 0
4527.76 0
4527.92 0
4528.07 0
4528.22 1
4528.38 3
4528.53 3
4528.69 2
4528.84 2
4529.00 4
4529.15 6
4529.31 10
4529.46 14
4529.61 19
4529.77 22
4529.92 25
4530.08 27
4530.23 29
4530.39 31
4530.54 35
4530.69 39
4530.85 43
4531.00 48
4531.16 51
4531.31 54
4531.47 56
4531.62 59
4531.78 61
4531.93 64
4532.08 67
4532.24 71
4532.39 76
4532.55 80
4532.70 84
4532.86 89
4533.01 92
4533.17 94
4533.32 95
4533.48 94
4533.63 91
4533.78 88
4533.94 83
4534.09 79
4534.25 77
4534.40 75
4534.56 75
4534.71 75
4534.87 76
4535.02 75
4535.17 73
4535.33 71
4535.48 69
4535.64 67
4535.79 66
4535.95 66
4536.10 66
4536.26 66
4536.41 65
4536.57 62
4536.72 57
4536.87 52
4537.03 46
4537.18 42
4537.34 39
4537.49 39
4537.65 41
4537.80 47
4537.96 54
4538.11 62
4538.26 70
4538.42 76
4538.57 79
4538.73 79
4538.88 76
4539.04 70
4539.19 62
4539.35 55
4539.50 50
4539.66 45
4539.81 43
4539.97 43
4540.12 44
4540.27 47
4540.43 50
4540.58 55
4540.74 59
4540.89 64
4541.05 68
4541.20 71
4541.36 73
4541.51 74
4541.67 74
4541.82 73
4541.98 72
4542.13 70
4542.28 69
4542.44 69
4542.59 70
4542.75 73
4542.90 78
4543.06 85
4543.21 95
4543.37 105
4543.52 115
4543.68 123
4543.83 127
4543.99 128
4544.14 125
4544.29 120
4544.45 115
4544.60 111
4544.76 110
4544.91 111
4545.07 116
4545.22 122
4545.38 129
4545.53 135
4545.69 140
4545.84 143
4546.00 144
4546.15 144
4546.31 142
4546.46 139
4546.61 137
4546.77 134
4546.92 133
4547.08 132
4547.23 132
4547.39 132
4547.54 132
4547.70 132
4547.85 131
4548.01 129
4548.16 127
4548.32 125
4548.47 124
4548.63 123
4548.78 124
4548.94 126
4549.09 129
4549.25 132
4549.40 134
4549.55 135
4549.71 135
4549.86 134
4550.02 131
4550.17 127
4550.33 122
4550.48 114
4550.64 106
4550.79 99
4550.95 93
4551.10 90
4551.26 92
4551.41 98
4551.57 108
4551.72 122
4551.88 137
4552.03 154
4552.19 170
4552.34 185
4552.50 199
4552.65 211
4552.80 221
4552.96 230
4553.11 238
4553.27 244
4553.42 250
4553.58 255
4553.73 260
4553.89 264
4554.04 265
4554.20 264
4554.35 260
4554.51 252
4554.66 241
4554.82 227
4554.97 212
4555.13 196
4555.28 181
4555.44 168
4555.59 157
4555.75 149
4555.90 143
4556.06 140
4556.21 138
4556.37 137
4556.52 136
4556.68 136
4556.83 138
4556.99 142
4557.14 149
4557.30 160
4557.45 172
4557.61 185
4557.76 198
4557.91 209
4558.07 217
4558.22 223
4558.38 227
4558.53 231
4558.69 236
4558.84 240
4559.00 245
4559.15 249
4559.31 252
4559.46 253
4559.62 252
4559.77 250
4559.93 249
4560.08 250
4560.24 255
4560.39 264
4560.55 278
4560.70 294
4560.86 312
4561.01 330
4561.17 346
4561.32 359
4561.48 368
4561.63 375
4561.79 379
4561.94 383
4562.10 386
4562.25 389
4562.41 393
4562.56 398
4562.72 402
4562.87 407
4563.03 410
4563.18 413
4563.34 414
4563.49 414
4563.65 414
4563.80 412
4563.96 410
4564.11 407
4564.27 405
4564.42 403
4564.58 403
4564.73 405
4564.89 409
4565.04 415
4565.20 420
4565.35 424
4565.51 426
4565.66 426
4565.82 422
4565.97 416
4566.13 410
4566.28 405
4566.44 403
4566.59 404
4566.75 407
4566.90 410
4567.06 412
4567.21 410
4567.37 404
4567.52 394
4567.68 380
4567.83 364
4567.99 348
4568.14 335
4568.30 324
4568.45 316
4568.61 312
4568.76 311
4568.92 313
4569.07 317
4569.23 323
4569.38 331
4569.54 341
4569.69 351
4569.85 361
4570.00 369
4570.16 375
4570.31 377
4570.47 375
4570.62 370
4570.78 363
4570.93 352
4571.09 340
4571.25 325
4571.40 309
4571.56 291
4571.71 273
4571.87 255
4572.02 239
4572.18 226
4572.33 217
4572.49 212
4572.64 210
4572.80 210
4572.95 211
4573.11 212
4573.26 211
4573.42 209
4573.57 205
4573.73 200
4573.88 195
4574.04 190
4574.19 187
4574.35 185
4574.50 184
4574.66 184
4574.81 185
4574.97 187
4575.12 188
4575.28 188
4575.43 186
4575.59 182
4575.74 175
4575.90 167
4576.05 158
4576.21 151
4576.37 144
4576.52 138
4576.68 132
4576.83 125
4576.99 115
4577.14 102
4577.30 88
4577.45 73
4577.61 59
4577.76 46
4577.92 35
4578.07 25
4578.23 16
4578.38 7
4578.54 0
4578.69 0
4578.85 0
4579.00 0
4579.16 0
4579.31 0
4579.47 0
4579.63 1
4579.78 5
4579.94 8
4580.09 9
4580.25 10
4580.40 12
4580.56 16
4580.71 21
4580.87 27
4581.02 34
4581.18 40
4581.33 46
4581.49 52
4581.64 60
4581.80 69
4581.95 80
4582.11 92
4582.26 105
4582.42 115
4582.58 123
4582.73 127
4582.89 128
4583.04 125
4583.20 120
4583.35 113
4583.51 106
4583.66 100
4583.82 95
4583.97 92
4584.13 92
4584.28 93
4584.44 98
4584.59 104
4584.75 110
4584.91 115
4585.06 119
4585.22 121
4585.37 121
4585.53 121
4585.68 121
4585.84 123
4585.99 127
4586.15 133
4586.30 141
4586.46 149
4586.61 158
4586.77 166
4586.93 173
4587.08 178
4587.24 183
4587.39 186
4587.55 186
4587.70 185
4587.86 183
4588.01 179
4588.17 175
4588.32 171
4588.48 167
4588.63 165
4588.79 162
4588.95 160
4589.10 158
4589.26 155
4589.41 153
4589.57 150
4589.72 149
4589.88 150
4590.03 153
4590.19 156
4590.34 161
4590.50 166
4590.66 169
4590.81 171
4590.97 170
4591.12 167
4591.28 164
4591.43 160
4591.59 157
4591.74 154
4591.90 151
4592.05 149
4592.21 147
4592.37 145
4592.52 145
4592.68 146
4592.83 149
4592.99 154
4593.14 160
4593.30 166
4593.45 169
4593.61 171
4593.76 171
4593.92 169
4594.08 167
4594.23 165
4594.39 163
4594.54 161
4594.70 159
4594.85 156
4595.01 151
4595.16 145
4595.32 137
4595.48 130
4595.63 123
4595.79 118
4595.94 115
4596.10 114
4596.25 115
4596.41 118
4596.56 121
4596.72 123
4596.87 125
4597.03 126
4597.19 125
4597.34 122
4597.50 117
4597.65 111
4597.81 105
4597.96 100
4598.12 95
4598.27 92
4598.43 90
4598.59 88
4598.74 88
4598.90 88
4599.05 88
4599.21 89
4599.36 91
4599.52 95
4599.68 101
4599.83 108
4599.99 115
4600.14 122
4600.30 129
4600.45 134
4600.61 139
4600.76 143
4600.92 148
4601.08 153
4601.23 160
4601.39 168
4601.54 177
4601.70 187
4601.85 196
4602.01 205
4602.17 213
4602.32 219
4602.48 224
4602.63 229
4602.79 233
4602.94 237
4603.10 240
4603.25 242
4603.41 243
4603.57 243
4603.72 240
4603.88 237
4604.03 233
4604.19 229
4604.34 226
4604.50 224
4604.66 223
4604.81 224
4604.97 227
4605.12 232
4605.28 238
4605.43 245
4605.59 251
4605.75 256
4605.90 258
4606.06 255
4606.21 248
4606.37 238
4606.52 224
4606.68 208
4606.84 192
4606.99 176
4607.15 161
4607.30 147
4607.46 136
4607.61 127
4607.77 122
4607.93 121
4608.08 125
4608.24 133
4608.39 145
4608.55 159
4608.70 173
4608.86 185
4609.02 194
4609.17 200
4609.33 202
4609.48 201
4609.64 199
4609.79 196
4609.95 193
4610.11 190
4610.26 187
4610.42 185
4610.57 183
4610.73 181
4610.89 181
4611.04 180
4611.20 180
4611.35 180
4611.51 179
4611.66 177
4611.82 173
4611.98 167
4612.13 160
4612.29 150
4612.44 138
4612.60 125
4612.75 113
4612.91 101
4613.07 93
4613.22 88
4613.38 89
4613.53 94
4613.69 102
4613.85 112
4614.00 123
4614.16 131
4614.31 137
4614.47 140
4614.62 141
4614.78 140
4614.94 138
4615.09 136
4615.25 134
4615.40 132
4615.56 130
4615.72 129
4615.87 129
4616.03 130
4616.18 132
4616.34 135
4616.49 139
4616.65 144
4616.81 150
4616.96 158
4617.12 167
4617.27 177
4617.43 185
4617.59 193
4617.74 198
4617.90 201
4618.05 202
4618.21 203
4618.37 205
4618.52 209
4618.68 216
4618.83 227
4618.99 239
4619.15 252
4619.30 265
4619.46 276
4619.61 284
4619.77 290
4619.93 294
4620.08 296
4620.24 295
4620.39 291
4620.55 285
4620.70 278
4620.86 269
4621.02 259
4621.17 249
4621.33 240
4621.48 231
4621.64 223
4621.80 216
4621.95 209
4622.11 203
4622.26 199
4622.42 196
4622.58 195
4622.73 195
4622.89 196
4623.04 195
4623.20 193
4623.36 190
4623.51 185
4623.67 179
4623.82 174
4623.98 170
4624.14 167
4624.29 167
4624.45 167
4624.60 168
4624.76 168
4624.92 168
4625.07 166
4625.23 164
4625.38 162
4625.54 161
4625.70 161
4625.85 162
4626.01 164
4626.16 167
4626.32 171
4626.48 174
4626.63 176
4626.79 176
4626.94 174
4627.10 170
4627.26 164
4627.41 156
4627.57 147
4627.73 138
4627.88 128
4628.04 120
4628.19 112
4628.35 104
4628.51 98
4628.66 92
4628.82 88
4628.97 87
4629.13 89
4629.29 94
4629.44 105
4629.60 120
4629.75 140
4629.91 163
4630.07 187
4630.22 210
4630.38 231
4630.53 247
4630.69 258
4630.85 263
4631.00 262
4631.16 256
4631.32 248
4631.47 237
4631.63 227
4631.78 219
4631.94 213
4632.10 209
4632.25 207
4632.41 207
4632.56 206
4632.72 203
4632.88 198
4633.03 191
4633.19 182
4633.35 172
4633.50 163
4633.66 154
4633.81 149
4633.97 148
4634.13 152
4634.28 160
4634.44 171
4634.59 186
4634.75 201
4634.91 215
4635.06 227
4635.22 234
4635.38 236
4635.53 234
4635.69 228
4635.84 219
4636.00 210
4636.16 202
4636.31 195
4636.47 189
4636.63 183
4636.78 177
4636.94 170
4637.09 163
4637.25 156
4637.41 150
4637.56 145
4637.72 143
4637.88 143
4638.03 144
4638.19 145
4638.34 146
4638.50 146
4638.66 143
4638.81 139
4638.97 133
4639.13 126
4639.28 119
4639.44 113
4639.59 109
4639.75 108
4639.91 110
4640.06 116
4640.22 127
4640.38 140
4640.53 155
4640.69 170
4640.84 184
4641.00 195
4641.16 202
4641.31 206
4641.47 208
4641.63 209
4641.78 208
4641.94 208
4642.09 207
4642.25 207
4642.41 206
4642.56 204
4642.72 201
4642.88 197
4643.03 192
4643.19 186
4643.35 180
4643.50 174
4643.66 168
4643.81 163
4643.97 159
4644.13 156
4644.28 153
4644.44 151
4644.60 150
4644.75 149
4644.91 149
4645.07 149
4645.22 151
4645.38 154
4645.53 158
4645.69 162
4645.85 165
4646.00 168
4646.16 170
4646.32 171
4646.47 172
4646.63 172
4646.79 172
4646.94 172
4647.10 171
4647.25 168
4647.41 164
4647.57 159
4647.72 154
4647.88 149
4648.04 145
4648.19 141
4648.35 138
4648.51 134
4648.66 130
4648.82 125
4648.97 118
4649.13 111
4649.29 105
4649.44 100
4649.60 97
4649.76 95
4649.91 97
4650.07 100
4650.23 106
4650.38 113
4650.54 120
4650.70 128
4650.85 136
4651.01 144
4651.17 150
4651.32 155
4651.48 158
4651.63 158
4651.79 156
4651.95 151
4652.10 145
4652.26 138
4652.42 133
4652.57 130
4652.73 130
4652.89 135
4653.04 143
4653.20 152
4653.36 162
4653.51 170
4653.67 175
4653.83 176
4653.98 172
4654.14 165
4654.30 156
4654.45 147
4654.61 137
4654.76 128
4654.92 120
4655.08 114
4655.23 110
4655.39 106
4655.55 103
4655.70 100
4655.86 95
4656.02 88
4656.17 79
4656.33 68
4656.49 57
4656.64 47
4656.80 39
4656.96 35
4657.11 33
4657.27 35
4657.43 40
4657.58 46
4657.74 53
4657.90 60
4658.05 66
4658.21 71
4658.37 74
4658.52 75
4658.68 73
4658.84 70
4658.99 66
4659.15 62
4659.30 59
4659.46 58
4659.62 61
4659.77 67
4659.93 76
4660.09 87
4660.24 97
4660.40 105
4660.56 109
4660.71 110
4660.87 106
4661.03 98
4661.18 88
4661.34 77
4661.50 65
4661.65 55
4661.81 46
4661.97 39
4662.12 33
4662.28 30
4662.44 28
4662.59 28
4662.75 28
4662.91 30
4663.06 33
4663.22 37
4663.38 42
4663.53 49
4663.69 58
4663.85 68
4664.00 78
4664.16 88
4664.32 95
4664.47 98
4664.63 96
4664.79 89
4664.94 78
4665.10 65
4665.26 51
4665.41 37
4665.57 26
4665.73 17
4665.88 9
4666.04 3
4666.20 0
4666.35 0
4666.51 0
4666.67 0
4666.82 0
4666.98 0
4667.14 0
4667.29 3
4667.45 9
4667.61 12
4667.77 12
4667.92 9
4668.08 6
4668.24 3
4668.39 3
4668.55 8
4668.71 16
4668.86 29
4669.02 42
4669.18 55
4669.33 65
4669.49 71
4669.65 72
4669.80 68
4669.96 60
4670.12 49
4670.27 36
4670.43 24
4670.59 14
4670.74 8
4670.90 6
4671.06 8
4671.21 13
4671.37 20
4671.53 26
4671.68 31
4671.84 34
4672.00 35
4672.15 35
4672.31 35
4672.47 37
4672.63 41
4672.78 48
4672.94 55
4673.10 62
4673.25 69
4673.41 73
4673.57 76
4673.72 78
4673.88 78
4674.04 79
4674.19 80
4674.35 80
4674.51 81
4674.66 81
4674.82 79
4674.98 75
4675.13 71
4675.29 66
4675.45 62
4675.61 59
4675.76 58
4675.92 60
4676.08 65
4676.23 71
4676.39 78
4676.55 84
4676.70 89
4676.86 93
4677.02 94
4677.17 95
4677.33 95
4677.49 94
4677.65 94
4677.80 93
4677.96 91
4678.12 89
4678.27 86
4678.43 83
4678.59 80
4678.74 77
4678.90 75
4679.06 73
4679.21 71
4679.37 68
4679.53 65
4679.69 62
4679.84 57
4680.00 52
4680.16 47
4680.31 42
4680.47 37
4680.63 32
4680.78 29
4680.94 26
4681.10 25
4681.25 25
4681.41 25
4681.57 26
4681.73 26
4681.88 28
4682.04 31
4682.20 35
4682.35 41
4682.51 49
4682.67 57
4682.82 65
4682.98 73
4683.14 78
4683.30 82
4683.45 85
4683.61 88
4683.77 89
4683.92 91
4684.08 94
4684.24 97
4684.39 102
4684.55 108
4684.71 116
4684.87 125
4685.02 135
4685.18 144
4685.34 152
4685.49 158
4685.65 163
4685.81 166
4685.96 168
4686.12 170
4686.28 172
4686.44 175
4686.59 178
4686.75 181
4686.91 184
4687.06 186
4687.22 187
4687.38 186
4687.54 184
4687.69 182
4687.85 180
4688.01 180
4688.16 182
4688.32 186
4688.48 190
4688.64 195
4688.79 199
4688.95 202
4689.11 204
4689.26 203
4689.42 201
4689.58 197
4689.73 193
4689.89 189
4690.05 185
4690.21 183
4690.36 182
4690.52 184
4690.68 186
4690.83 189
4690.99 190
4691.15 190
4691.31 187
4691.46 181
4691.62 173
4691.78 163
4691.93 152
4692.09 141
4692.25 131
4692.41 122
4692.56 114
4692.72 106
4692.88 99
4693.03 92
4693.19 85
4693.35 78
4693.51 71
4693.66 64
4693.82 56
4693.98 50
4694.13 45
4694.29 42
4694.45 42
4694.61 43
4694.76 46
4694.92 48
4695.08 49
4695.24 47
4695.39 42
4695.55 36
4695.71 29
4695.86 21
4696.02 14
4696.18 8
4696.34 3
4696.49 0
4696.65 0
4696.81 0
4696.96 0
4697.12 0
4697.28 0
4697.44 0
4697.59 0
4697.75 0
4697.91 7
4698.07 14
4698.22 21
4698.38 28
4698.54 34
4698.69 39
4698.85 43
4699.01 47
4699.17 51
4699.32 55
4699.48 58
4699.64 61
4699.80 64
4699.95 66
4700.11 67
4700.27 67
4700.42 67
4700.58 65
4700.74 61
4700.90 56
4701.05 49
4701.21 41
4701.37 32
4701.53 24
4701.68 18
4701.84 13
4702.00 11
4702.15 12
4702.31 15
4702.47 21
4702.63 27
4702.78 35
4702.94 43
4703.10 52
4703.26 60
4703.41 67
4703.57 73
4703.73 78
4703.89 81
4704.04 83
4704.20 84
4704.36 85
4704.51 85
4704.67 84
4704.83 83
4704.99 81
4705.14 78
4705.30 73
4705.46 66
4705.62 56
4705.77 45
4705.93 32
4706.09 19
4706.25 7
4706.40 0
4706.56 0
4706.72 0
4706.88 0
4707.03 0
4707.19 7
4707.35 17
4707.51 26
4707.66 33
4707.82 38
4707.98 40
4708.13 40
4708.29 40
4708.45 41
4708.61 43
4708.76 49
4708.92 57
4709.08 66
4709.24 76
4709.39 85
4709.55 91
4709.71 96
4709.87 97
4710.02 97
4710.18 94
4710.34 90
4710.50 85
4710.65 80
4710.81 75
4710.97 71
4711.13 67
4711.28 65
4711.44 63
4711.60 63
4711.76 62
4711.91 62
4712.07 61
4712.23 61
4712.39 61
4712.54 62
4712.70 63
4712.86 65
4713.02 66
4713.17 67
4713.33 66
4713.49 64
4713.65 62
4713.80 59
4713.96 57
4714.12 56
4714.28 56
4714.43 58
4714.59 60
4714.75 64
4714.91 68
4715.06 72
4715.22 77
4715.38 81
4715.54 84
4715.69 87
4715.85 87
4716.01 87
4716.17 85
4716.32 83
4716.48 81
4716.64 79
4716.80 78
4716.95 77
4717.11 76
4717.27 74
4717.43 71
4717.58 67
4717.74 61
4717.90 55
4718.06 50
4718.21 47
4718.37 45
4718.53 47
4718.69 50
4718.85 54
4719.00 59
4719.16 63
4719.32 66
4719.48 67
4719.63 65
4719.79 61
4719.95 55
4720.11 48
4720.26 40
4720.42 32
4720.58 25
4720.74 19
4720.89 14
4721.05 12
4721.21 11
4721.37 12
4721.52 15
4721.68 20
4721.84 26
4722.00 33
4722.16 41
4722.31 49
4722.47 57
4722.63 66
4722.79 75
4722.94 83
4723.10 90
4723.26 96
4723.42 100
4723.57 101
4723.73 100
4723.89 95
4724.05 89
4724.21 81
4724.36 74
4724.52 68
4724.68 64
4724.84 63
4724.99 65
4725.15 69
4725.31 73
4725.47 76
4725.62 76
4725.78 73
4725.94 67
4726.10 57
4726.26 47
4726.41 36
4726.57 27
4726.73 19
4726.89 12
4727.04 5
4727.20 0
4727.36 0
4727.52 0
4727.67 0
4727.83 0
4727.99 0
4728.15 0
4728.31 0
4728.46 2
4728.62 13
4728.78 23
4728.94 34
4729.09 43
4729.25 53
4729.41 61
4729.57 69
4729.73 77
4729.88 84
4730.04 89
4730.20 92
4730.36 93
4730.51 91
4730.67 88
4730.83 84
4730.99 80
4731.15 76
4731.30 75
4731.46 74
4731.62 75
4731.78 77
4731.93 80
4732.09 83
4732.25 87
4732.41 92
4732.57 98
4732.72 104
4732.88 110
4733.04 115
4733.20 118
4733.36 120
4733.51 121
4733.67 121
4733.83 121
4733.99 121
4734.14 124
4734.30 128
4734.46 135
4734.62 144
4734.78 154
4734.93 162
4735.09 168
4735.25 169
4735.41 166
4735.57 159
4735.72 147
4735.88 132
4736.04 116
4736.20 100
4736.35 85
4736.51 72
4736.67 62
4736.83 53
4736.99 45
4737.14 37
4737.30 30
4737.46 22
4737.62 16
4737.78 10
4737.93 6
4738.09 5
4738.25 6
4738.41 9
4738.57 14
4738.72 20
4738.88 25
4739.04 30
4739.20 34
4739.35 36
4739.51 37
4739.67 35
4739.83 33
4739.99 29
4740.14 26
4740.30 25
4740.46 26
4740.62 30
4740.78 39
4740.93 51
4741.09 67
4741.25 84
4741.41 101
4741.57 116
4741.72 128
4741.88 136
4742.04 141
4742.20 143
4742.36 142
4742.51 141
4742.67 139
4742.83 137
4742.99 135
4743.15 133
4743.30 131
4743.46 128
4743.62 124
4743.78 121
4743.94 116
4744.09 112
4744.25 109
4744.41 106
4744.57 104
4744.73 103
4744.88 103
4745.04 105
4745.20 106
4745.36 108
4745.52 109
4745.67 109
4745.83 107
4745.99 104
4746.15 98
4746.31 91
4746.46 83
4746.62 75
4746.78 67
4746.94 60
4747.10 54
4747.26 49
4747.41 44
4747.57 39
4747.73 34
4747.89 30
4748.05 27
4748.20 25
4748.36 25
4748.52 27
4748.68 31
4748.84 35
4748.99 37
4749.15 38
4749.31 36
4749.47 31
4749.63 25
4749.78 17
4749.94 11
4750.10 7
4750.26 5
4750.42 5
4750.58 6
4750.73 9
4750.89 12
4751.05 13
4751.21 14
4751.37 14
4751.52 14
4751.68 15
4751.84 18
4752.00 23
4752.16 29
4752.31 37
4752.47 45
4752.63 53
4752.79 59
4752.95 64
4753.11 67
4753.26 67
4753.42 66
4753.58 63
4753.74 59
4753.90 54
4754.05 50
4754.21 47
4754.37 46
4754.53 47
4754.69 49
4754.85 52
4755.00 55
4755.16 58
4755.32 59
4755.48 58
4755.64 58
4755.79 57
4755.95 58
4756.11 60
4756.27 64
4756.43 69
4756.59 74
4756.74 78
4756.90 82
4757.06 85
4757.22 86
4757.38 88
4757.54 88
4757.69 89
4757.85 89
4758.01 88
4758.17 84
4758.33 79
4758.48 72
4758.64 65
4758.80 57
4758.96 51
4759.12 46
4759.28 44
4759.43 43
4759.59 44
4759.75 46
4759.91 48
4760.07 50
4760.23 52
4760.38 54
4760.54 55
4760.70 57
4760.86 58
4761.02 59
4761.18 61
4761.33 65
4761.49 69
4761.65 75
4761.81 83
4761.97 90
4762.13 95
4762.28 99
4762.44 98
4762.60 95
4762.76 90
4762.92 83
4763.08 75
4763.23 69
4763.39 63
4763.55 57
4763.71 52
4763.87 47
4764.03 41
4764.18 35
4764.34 28
4764.50 23
4764.66 18
4764.82 14
4764.98 12
4765.13 10
4765.29 10
4765.45 10
4765.61 11
4765.77 11
4765.93 11
4766.08 9
4766.24 5
4766.40 0
4766.56 0
4766.72 0
4766.88 0
4767.03 0
4767.19 0
4767.35 0
4767.51 0
4767.67 10
4767.83 20
4767.98 30
4768.14 38
4768.30 44
4768.46 50
4768.62 53
4768.78 57
4768.94 60
4769.09 64
4769.25 67
4769.41 71
4769.57 74
4769.73 77
4769.89 78
4770.04 77
4770.20 75
4770.36 73
4770.52 70
4770.68 68
4770.84 67
4771.00 66
4771.15 67
4771.31 67
4771.47 67
4771.63 67
4771.79 67
4771.95 68
4772.10 71
4772.26 74
4772.42 80
4772.58 87
4772.74 95
4772.90 103
4773.06 110
4773.21 114
4773.37 117
4773.53 119
4773.69 118
4773.85 117
4774.01 115
4774.16 113
4774.32 111
4774.48 108
4774.64 106
4774.80 104
4774.96 101
4775.12 99
4775.27 96
4775.43 92
4775.59 88
4775.75 82
4775.91 75
4776.07 67
4776.23 57
4776.38 47
4776.54 35
4776.70 24
4776.86 12
4777.02 3
4777.18 0
4777.34 0
4777.49 0
4777.65 2
4777.81 12
4777.97 24
4778.13 37
4778.29 51
4778.45 63
4778.60 75
4778.76 87
4778.92 98
4779.08 110
4779.24 123
4779.40 135
4779.56 148
4779.71 160
4779.87 170
4780.03 179
4780.19 186
4780.35 190
4780.51 191
4780.67 190
4780.82 187
4780.98 183
4781.14 180
4781.30 178
4781.46 178
4781.62 179
4781.78 181
4781.94 184
4782.09 187
4782.25 189
4782.41 191
4782.57 191
4782.73 191
4782.89 190
4783.05 187
4783.20 184
4783.36 180
4783.52 176
4783.68 172
4783.84 169
4784.00 168
4784.16 168
4784.32 170
4784.47 174
4784.63 180
4784.79 186
4784.95 192
4785.11 197
4785.27 201
4785.43 202
4785.58 201
4785.74 199
4785.90 197
4786.06 196
4786.22 197
4786.38 200
4786.54 206
4786.70 212
4786.85 218
4787.01 223
4787.17 225
4787.33 225
4787.49 223
4787.65 219
4787.81 216
4787.97 212
4788.12 209
4788.28 206
4788.44 202
4788.60 198
4788.76 193
4788.92 188
4789.08 183
4789.24 177
4789.39 172
4789.55 168
4789.71 165
4789.87 163
4790.03 161
4790.19 161
4790.35 162
4790.51 162
4790.66 162
4790.82 162
4790.98 160
4791.14 156
4791.30 150
4791.46 143
4791.62 135
4791.78 128
4791.94 123
4792.09 119
4792.25 119
4792.41 120
4792.57 123
4792.73 126
4792.89 127
4793.05 125
4793.21 121
4793.36 116
4793.52 109
4793.68 103
4793.84 98
4794.00 95
4794.16 93
4794.32 91
4794.48 88
4794.64 86
4794.79 83
4794.95 80
4795.11 79
4795.27 80
4795.43 83
4795.59 87
4795.75 92
4795.91 97
4796.07 100
4796.22 100
4796.38 99
4796.54 95
4796.70 89
4796.86 83
4797.02 76
4797.18 69
4797.34 62
4797.50 54
4797.65 46
4797.81 36
4797.97 24
4798.13 11
4798.29 0
4798.45 0
4798.61 0
4798.77 0
4798.93 0
4799.08 0
4799.24 0
4799.40 0
4799.56 6
4799.72 23
4799.88 39
4800.04 51
4800.20 60
4800.36 65
4800.51 66
4800.67 66
4800.83 65
4800.99 67
4801.15 71
4801.31 78
4801.47 87
4801.63 97
4801.79 106
4801.95 112
4802.10 113
4802.26 111
4802.42 105
4802.58 97
4802.74 89
4802.90 82
4803.06 77
4803.22 73
4803.38 71
4803.54 70
4803.69 69
4803.85 68
4804.01 68
4804.17 69
4804.33 71
4804.49 74
4804.65 77
4804.81 80
4804.97 81
4805.13 80
4805.28 76
4805.44 69
4805.60 60
[truncated: 750,460 more chars]
