# Supplementary material for: Methylobacterium Species Promoting Rice and Barley Growth and Interaction Specificity Revealed with Whole-Cell Matrix-Assisted Laser Desorption / Ionization-Time-of-Flight Mass Spectrometry (MALDI-TOF/MS) Analysis
Source: PLoS One. 2015 Jun 8;10(6):e0129509. doi: 10.1371/journal.pone.0129509 (PMC4460032; doi:10.1371/journal.pone.0129509)
Supplement: S3 Data — (ZIP) [file pone.0129509.s003.zip › Supplementary data 3 (ms from barley)/2a.txt]

780.49 0
780.55 0
780.61 0
780.68 0
780.74 0
780.81 0
780.87 0
780.93 0
781.00 0
781.06 0
781.13 0
781.19 0
781.25 0
781.32 0
781.38 0
781.45 0
781.51 0
781.58 0
781.64 0
781.70 0
781.77 0
781.83 0
781.90 0
781.96 0
782.02 0
782.09 0
782.15 0
782.22 0
782.28 0
782.34 0
782.41 0
782.47 0
782.54 0
782.60 0
782.66 0
782.73 0
782.79 0
782.86 0
782.92 0
782.99 0
783.05 0
783.11 0
783.18 0
783.24 0
783.31 0
783.37 0
783.43 0
783.50 0
783.56 0
783.63 0
783.69 0
783.75 0
783.82 0
783.88 0
783.95 0
784.01 0
784.08 0
784.14 0
784.20 0
784.27 0
784.33 0
784.40 0
784.46 0
784.52 0
784.59 0
784.65 0
784.72 0
784.78 0
784.85 0
784.91 0
784.97 0
785.04 0
785.10 0
785.17 0
785.23 0
785.30 0
785.36 0
785.42 0
785.49 0
785.55 0
785.62 0
785.68 0
785.74 0
785.81 0
785.87 0
785.94 0
786.00 0
786.07 0
786.13 0
786.19 0
786.26 0
786.32 0
786.39 0
786.45 0
786.52 0
786.58 0
786.64 0
786.71 0
786.77 0
786.84 0
786.90 0
786.97 0
787.03 0
787.09 0
787.16 0
787.22 0
787.29 0
787.35 0
787.42 0
787.48 0
787.54 0
787.61 0
787.67 0
787.74 0
787.80 0
787.87 0
787.93 0
787.99 0
788.06 0
788.12 0
788.19 0
788.25 0
788.32 0
788.38 0
788.45 0
788.51 0
788.57 0
788.64 0
788.70 0
788.77 0
788.83 0
788.90 0
788.96 0
789.02 0
789.09 0
789.15 0
789.22 0
789.28 0
789.35 0
789.41 0
789.48 0
789.54 0
789.60 0
789.67 0
789.73 0
789.80 0
789.86 0
789.93 0
789.99 0
790.05 0
790.12 0
790.18 0
790.25 0
790.31 0
790.38 0
790.44 0
790.51 0
790.57 0
790.63 0
790.70 0
790.76 0
790.83 0
790.89 0
790.96 0
791.02 0
791.09 0
791.15 0
791.21 0
791.28 0
791.34 0
791.41 0
791.47 0
791.54 0
791.60 0
791.67 0
791.73 0
791.79 0
791.86 0
791.92 0
791.99 0
792.05 0
792.12 0
792.18 0
792.25 0
792.31 0
792.38 0
792.44 0
792.50 0
792.57 0
792.63 0
792.70 0
792.76 0
792.83 0
792.89 0
792.96 0
793.02 0
793.09 0
793.15 0
793.21 0
793.28 0
793.34 0
793.41 0
793.47 0
793.54 0
793.60 0
793.67 0
793.73 0
793.80 0
793.86 0
793.92 0
793.99 0
794.05 0
794.12 0
794.18 0
794.25 0
794.31 0
794.38 0
794.44 0
794.51 0
794.57 0
794.63 0
794.70 0
794.76 0
794.83 0
794.89 0
794.96 0
795.02 0
795.09 0
795.15 0
795.22 0
795.28 0
795.35 0
795.41 0
795.47 0
795.54 0
795.60 0
795.67 0
795.73 0
795.80 0
795.86 0
795.93 0
795.99 0
796.06 0
796.12 0
796.19 0
796.25 0
796.32 0
796.38 0
796.44 0
796.51 0
796.57 0
796.64 0
796.70 0
796.77 0
796.83 0
796.90 0
796.96 0
797.03 0
797.09 0
797.16 0
797.22 0
797.29 0
797.35 0
797.42 0
797.48 0
797.54 0
797.61 0
797.67 0
797.74 0
797.80 0
797.87 0
797.93 0
798.00 0
798.06 0
798.13 0
798.19 0
798.26 0
798.32 0
798.39 0
798.45 0
798.52 0
798.58 0
798.65 0
798.71 0
798.77 0
798.84 0
798.90 0
798.97 0
799.03 0
799.10 0
799.16 0
799.23 0
799.29 0
799.36 0
799.42 0
799.49 0
799.55 0
799.62 0
799.68 0
799.75 0
799.81 0
799.88 0
799.94 0
800.01 0
800.07 0
800.14 0
800.20 0
800.26 0
800.33 0
800.39 0
800.46 0
800.52 0
800.59 0
800.65 0
800.72 0
800.78 0
800.85 0
800.91 0
800.98 0
801.04 0
801.11 0
801.17 0
801.24 0
801.30 0
801.37 0
801.43 0
801.50 0
801.56 0
801.63 0
801.69 0
801.76 0
801.82 0
801.89 0
801.95 0
802.02 0
802.08 0
802.15 0
802.21 0
802.28 0
802.34 0
802.41 0
802.47 0
802.54 0
802.60 0
802.67 0
802.73 0
802.80 0
802.86 0
802.93 0
802.99 0
803.06 0
803.12 0
803.18 0
803.25 0
803.31 0
803.38 0
803.44 0
803.51 0
803.57 0
803.64 0
803.70 0
803.77 0
803.83 0
803.90 0
803.96 0
804.03 0
804.09 0
804.16 0
804.22 0
804.29 0
804.35 0
804.42 0
804.48 0
804.55 0
804.61 0
804.68 0
804.74 0
804.81 0
804.87 0
804.94 0
805.00 0
805.07 0
805.13 0
805.20 0
805.26 0
805.33 0
805.39 0
805.46 0
805.52 0
805.59 0
805.65 0
805.72 0
805.78 0
805.85 0
805.92 0
805.98 0
806.05 0
806.11 0
806.18 0
806.24 0
806.31 0
806.37 0
806.44 0
806.50 0
806.57 0
806.63 0
806.70 0
806.76 0
806.83 0
806.89 0
806.96 0
807.02 0
807.09 0
807.15 0
807.22 0
807.28 0
807.35 0
807.41 0
807.48 0
807.54 0
807.61 0
807.67 0
807.74 0
807.80 0
807.87 0
807.93 0
808.00 0
808.06 0
808.13 0
808.19 0
808.26 0
808.32 0
808.39 0
808.45 0
808.52 0
808.58 0
808.65 0
808.71 0
808.78 0
808.85 0
808.91 0
808.98 0
809.04 0
809.11 0
809.17 0
809.24 0
809.30 0
809.37 0
809.43 0
809.50 0
809.56 0
809.63 0
809.69 0
809.76 0
809.82 0
809.89 0
809.95 0
810.02 0
810.08 0
810.15 0
810.21 0
810.28 0
810.34 0
810.41 0
810.48 0
810.54 0
810.61 0
810.67 0
810.74 0
810.80 0
810.87 0
810.93 0
811.00 0
811.06 0
811.13 0
811.19 0
811.26 0
811.32 0
811.39 0
811.45 0
811.52 0
811.58 0
811.65 0
811.72 0
811.78 0
811.85 0
811.91 0
811.98 0
812.04 0
812.11 0
812.17 0
812.24 0
812.30 0
812.37 0
812.43 0
812.50 0
812.56 0
812.63 0
812.70 0
812.76 0
812.83 0
812.89 0
812.96 0
813.02 0
813.09 0
813.15 0
813.22 0
813.28 0
813.35 0
813.41 0
813.48 0
813.54 0
813.61 0
813.68 0
813.74 0
813.81 0
813.87 0
813.94 0
814.00 0
814.07 0
814.13 0
814.20 0
814.26 0
814.33 0
814.39 0
814.46 0
814.53 0
814.59 0
814.66 0
814.72 0
814.79 0
814.85 0
814.92 0
814.98 0
815.05 0
815.11 0
815.18 0
815.25 0
815.31 0
815.38 0
815.44 0
815.51 0
815.57 0
815.64 0
815.70 0
815.77 0
815.83 0
815.90 0
815.97 0
816.03 0
816.10 0
816.16 0
816.23 0
816.29 0
816.36 0
816.42 0
816.49 0
816.55 0
816.62 0
816.69 0
816.75 0
816.82 0
816.88 0
816.95 0
817.01 0
817.08 0
817.14 0
817.21 0
817.27 0
817.34 0
817.41 0
817.47 0
817.54 0
817.60 0
817.67 0
817.73 0
817.80 0
817.86 0
817.93 0
818.00 0
818.06 0
818.13 0
818.19 0
818.26 0
818.32 0
818.39 0
818.45 0
818.52 0
818.59 0
818.65 0
818.72 0
818.78 0
818.85 0
818.91 0
818.98 0
819.04 0
819.11 0
819.18 0
819.24 0
819.31 0
819.37 0
819.44 0
819.50 0
819.57 0
819.64 0
819.70 0
819.77 0
819.83 0
819.90 0
819.96 0
820.03 0
820.09 0
820.16 0
820.23 0
820.29 0
820.36 0
820.42 0
820.49 0
820.55 0
820.62 0
820.69 0
820.75 0
820.82 0
820.88 0
820.95 0
821.01 0
821.08 0
821.14 0
821.21 0
821.28 0
821.34 0
821.41 0
821.47 0
821.54 0
821.60 0
821.67 0
821.74 0
821.80 0
821.87 0
821.93 0
822.00 0
822.06 0
822.13 0
822.20 0
822.26 0
822.33 0
822.39 0
822.46 0
822.52 0
822.59 0
822.66 0
822.72 0
822.79 0
822.85 0
822.92 0
822.98 0
823.05 0
823.12 0
823.18 0
823.25 0
823.31 0
823.38 0
823.44 0
823.51 0
823.58 0
823.64 0
823.71 0
823.77 0
823.84 0
823.91 0
823.97 0
824.04 0
824.10 0
824.17 0
824.23 0
824.30 0
824.37 0
824.43 0
824.50 0
824.56 0
824.63 0
824.69 0
824.76 0
824.83 0
824.89 0
824.96 0
825.02 0
825.09 0
825.16 0
825.22 0
825.29 0
825.35 0
825.42 0
825.48 0
825.55 0
825.62 0
825.68 0
825.75 0
825.81 0
825.88 0
825.95 0
826.01 0
826.08 0
826.14 0
826.21 0
826.27 0
826.34 0
826.41 0
826.47 0
826.54 0
826.60 0
826.67 0
826.74 0
826.80 0
826.87 0
826.93 0
827.00 0
827.07 0
827.13 0
827.20 0
827.26 0
827.33 0
827.40 0
827.46 0
827.53 0
827.59 0
827.66 0
827.72 0
827.79 0
827.86 0
827.92 0
827.99 0
828.05 0
828.12 0
828.19 0
828.25 0
828.32 0
828.38 0
828.45 0
828.52 0
828.58 0
828.65 0
828.71 0
828.78 0
828.85 0
828.91 0
828.98 0
829.04 0
829.11 0
829.18 0
829.24 0
829.31 0
829.37 0
829.44 0
829.51 0
829.57 0
829.64 0
829.70 0
829.77 0
829.84 0
829.90 0
829.97 0
830.03 0
830.10 0
830.17 0
830.23 0
830.30 0
830.36 0
830.43 0
830.50 0
830.56 0
830.63 0
830.69 0
830.76 0
830.83 0
830.89 0
830.96 0
831.02 0
831.09 0
831.16 0
831.22 0
831.29 0
831.36 0
831.42 0
831.49 0
831.55 0
831.62 0
831.69 0
831.75 0
831.82 0
831.88 0
831.95 0
832.02 0
832.08 0
832.15 0
832.21 0
832.28 0
832.35 0
832.41 0
832.48 0
832.54 0
832.61 0
832.68 0
832.74 0
832.81 0
832.88 0
832.94 0
833.01 0
833.07 0
833.14 0
833.21 0
833.27 0
833.34 0
833.40 0
833.47 0
833.54 0
833.60 0
833.67 0
833.74 0
833.80 0
833.87 0
833.93 0
834.00 0
834.07 0
834.13 0
834.20 0
834.27 0
834.33 0
834.40 0
834.46 0
834.53 0
834.60 0
834.66 0
834.73 0
834.79 0
834.86 0
834.93 0
834.99 0
835.06 0
835.13 0
835.19 0
835.26 0
835.32 0
835.39 0
835.46 0
835.52 0
835.59 0
835.66 0
835.72 0
835.79 0
835.85 0
835.92 0
835.99 0
836.05 0
836.12 0
836.19 0
836.25 0
836.32 0
836.38 0
836.45 0
836.52 0
836.58 0
836.65 0
836.72 0
836.78 0
836.85 0
836.91 0
836.98 0
837.05 0
837.11 0
837.18 0
837.25 0
837.31 0
837.38 0
837.45 0
837.51 0
837.58 0
837.64 0
837.71 0
837.78 0
837.84 0
837.91 0
837.98 0
838.04 0
838.11 0
838.17 0
838.24 0
838.31 0
838.37 0
838.44 0
838.51 0
838.57 0
838.64 0
838.71 0
838.77 0
838.84 0
838.90 0
838.97 0
839.04 0
839.10 0
839.17 0
839.24 0
839.30 0
839.37 0
839.44 0
839.50 0
839.57 0
839.64 0
839.70 0
839.77 0
839.83 0
839.90 0
839.97 0
840.03 0
840.10 0
840.17 0
840.23 0
840.30 0
840.37 0
840.43 0
840.50 0
840.57 0
840.63 0
840.70 0
840.76 0
840.83 0
840.90 0
840.96 0
841.03 0
841.10 0
841.16 0
841.23 0
841.30 0
841.36 0
841.43 0
841.50 0
841.56 0
841.63 0
841.70 0
841.76 0
841.83 0
841.89 0
841.96 0
842.03 0
842.09 0
842.16 0
842.23 0
842.29 0
842.36 0
842.43 0
842.49 0
842.56 0
842.63 0
842.69 0
842.76 0
842.83 0
842.89 0
842.96 0
843.03 0
843.09 0
843.16 0
843.22 0
843.29 0
843.36 0
843.42 0
843.49 0
843.56 0
843.62 0
843.69 0
843.76 0
843.82 0
843.89 0
843.96 0
844.02 0
844.09 0
844.16 0
844.22 0
844.29 0
844.36 0
844.42 0
844.49 0
844.56 0
844.62 0
844.69 0
844.76 0
844.82 0
844.89 0
844.96 0
845.02 0
845.09 0
845.16 0
845.22 0
845.29 0
845.36 0
845.42 0
845.49 0
845.56 0
845.62 0
845.69 0
845.76 0
845.82 0
845.89 0
845.96 0
846.02 0
846.09 0
846.16 0
846.22 0
846.29 0
846.36 0
846.42 0
846.49 0
846.56 0
846.62 0
846.69 0
846.76 0
846.82 0
846.89 0
846.96 0
847.02 0
847.09 0
847.16 0
847.22 0
847.29 0
847.36 0
847.42 0
847.49 0
847.56 0
847.62 0
847.69 0
847.76 0
847.82 0
847.89 0
847.96 0
848.02 0
848.09 0
848.16 0
848.22 0
848.29 0
848.36 0
848.42 0
848.49 0
848.56 0
848.62 0
848.69 0
848.76 0
848.82 0
848.89 0
848.96 0
849.02 0
849.09 0
849.16 0
849.22 0
849.29 0
849.36 0
849.43 0
849.49 0
849.56 0
849.63 0
849.69 0
849.76 0
849.83 0
849.89 0
849.96 0
850.03 0
850.09 0
850.16 0
850.23 0
850.29 0
850.36 0
850.43 0
850.49 0
850.56 0
850.63 0
850.69 0
850.76 0
850.83 0
850.90 0
850.96 0
851.03 0
851.10 0
851.16 0
851.23 0
851.30 0
851.36 0
851.43 0
851.50 0
851.56 0
851.63 0
851.70 0
851.76 0
851.83 0
851.90 0
851.97 0
852.03 0
852.10 0
852.17 0
852.23 0
852.30 0
852.37 0
852.43 0
852.50 0
852.57 0
852.63 0
852.70 0
852.77 0
852.83 0
852.90 0
852.97 0
853.04 0
853.10 0
853.17 0
853.24 0
853.30 0
853.37 0
853.44 0
853.50 0
853.57 0
853.64 0
853.71 0
853.77 0
853.84 0
853.91 0
853.97 0
854.04 0
854.11 0
854.17 0
854.24 0
854.31 0
854.37 0
854.44 0
854.51 0
854.58 0
854.64 0
854.71 0
854.78 0
854.84 0
854.91 0
854.98 0
855.04 0
855.11 0
855.18 0
855.25 0
855.31 0
855.38 0
855.45 0
855.51 0
855.58 0
855.65 0
855.72 0
855.78 0
855.85 0
855.92 0
855.98 0
856.05 0
856.12 0
856.18 0
856.25 0
856.32 0
856.39 0
856.45 0
856.52 0
856.59 0
856.65 0
856.72 0
856.79 0
856.86 0
856.92 0
856.99 0
857.06 0
857.12 0
857.19 0
857.26 0
857.32 0
857.39 0
857.46 0
857.53 0
857.59 0
857.66 0
857.73 0
857.79 0
857.86 0
857.93 0
858.00 0
858.06 0
858.13 0
858.20 0
858.26 0
858.33 0
858.40 0
858.47 0
858.53 0
858.60 0
858.67 0
858.73 0
858.80 0
858.87 0
858.94 0
859.00 0
859.07 0
859.14 0
859.20 0
859.27 0
859.34 0
859.41 0
859.47 0
859.54 0
859.61 0
859.68 0
859.74 0
859.81 0
859.88 0
859.94 0
860.01 0
860.08 0
860.15 0
860.21 0
860.28 0
860.35 0
860.41 0
860.48 0
860.55 0
860.62 0
860.68 0
860.75 0
860.82 0
860.88 0
860.95 0
861.02 0
861.09 0
861.15 0
861.22 0
861.29 0
861.36 0
861.42 0
861.49 0
861.56 0
861.62 0
861.69 0
861.76 0
861.83 0
861.89 0
861.96 0
862.03 0
862.10 0
862.16 0
862.23 0
862.30 0
862.36 0
862.43 0
862.50 0
862.57 0
862.63 0
862.70 0
862.77 0
862.84 0
862.90 0
862.97 0
863.04 0
863.11 0
863.17 0
863.24 0
863.31 0
863.37 0
863.44 0
863.51 0
863.58 0
863.64 0
863.71 0
863.78 0
863.85 0
863.91 0
863.98 0
864.05 0
864.12 0
864.18 0
864.25 0
864.32 0
864.39 0
864.45 0
864.52 0
864.59 0
864.65 0
864.72 0
864.79 0
864.86 0
864.92 0
864.99 0
865.06 0
865.13 0
865.19 0
865.26 0
865.33 0
865.40 0
865.46 0
865.53 0
865.60 0
865.67 0
865.73 0
865.80 0
865.87 0
865.94 0
866.00 0
866.07 0
866.14 0
866.21 0
866.27 0
866.34 0
866.41 0
866.47 0
866.54 0
866.61 0
866.68 0
866.74 0
866.81 0
866.88 0
866.95 0
867.01 0
867.08 0
867.15 0
867.22 0
867.28 0
867.35 0
867.42 0
867.49 0
867.55 0
867.62 0
867.69 0
867.76 0
867.82 0
867.89 0
867.96 0
868.03 0
868.09 0
868.16 0
868.23 0
868.30 0
868.36 0
868.43 0
868.50 0
868.57 0
868.64 0
868.70 0
868.77 0
868.84 0
868.91 0
868.97 0
869.04 0
869.11 0
869.18 0
869.24 0
869.31 0
869.38 0
869.45 0
869.51 0
869.58 0
869.65 0
869.72 0
869.78 0
869.85 0
869.92 0
869.99 0
870.05 0
870.12 0
870.19 0
870.26 0
870.32 0
870.39 0
870.46 0
870.53 0
870.59 0
870.66 0
870.73 0
870.80 0
870.87 0
870.93 0
871.00 0
871.07 0
871.14 0
871.20 0
871.27 0
871.34 0
871.41 0
871.47 0
871.54 0
871.61 0
871.68 0
871.74 0
871.81 0
871.88 0
871.95 0
872.02 0
872.08 0
872.15 0
872.22 0
872.29 0
872.35 0
872.42 0
872.49 0
872.56 0
872.62 0
872.69 0
872.76 0
872.83 0
872.90 0
872.96 0
873.03 0
873.10 0
873.17 0
873.23 0
873.30 0
873.37 0
873.44 0
873.50 0
873.57 0
873.64 0
873.71 0
873.78 0
873.84 0
873.91 0
873.98 0
874.05 0
874.11 0
874.18 0
874.25 0
874.32 0
874.39 0
874.45 0
874.52 0
874.59 0
874.66 0
874.72 0
874.79 0
874.86 0
874.93 0
875.00 0
875.06 0
875.13 0
875.20 0
875.27 0
875.33 0
875.40 0
875.47 0
875.54 0
875.61 0
875.67 0
875.74 0
875.81 0
875.88 0
875.94 0
876.01 0
876.08 0
876.15 0
876.22 0
876.28 0
876.35 0
876.42 0
876.49 0
876.56 0
876.62 0
876.69 0
876.76 0
876.83 0
876.89 0
876.96 0
877.03 0
877.10 0
877.17 0
877.23 0
877.30 0
877.37 0
877.44 0
877.51 0
877.57 0
877.64 0
877.71 0
877.78 0
877.85 0
877.91 0
877.98 0
878.05 0
878.12 0
878.18 0
878.25 0
878.32 0
878.39 0
878.46 0
878.52 0
878.59 0
878.66 0
878.73 0
878.80 0
878.86 0
878.93 0
879.00 0
879.07 0
879.14 0
879.20 0
879.27 0
879.34 0
879.41 0
879.48 0
879.54 0
879.61 0
879.68 0
879.75 0
879.82 0
879.88 0
879.95 0
880.02 0
880.09 0
880.16 0
880.22 0
880.29 0
880.36 0
880.43 0
880.50 0
880.56 0
880.63 0
880.70 0
880.77 0
880.84 0
880.90 0
880.97 0
881.04 0
881.11 0
881.18 0
881.24 0
881.31 0
881.38 0
881.45 0
881.52 0
881.58 0
881.65 0
881.72 0
881.79 0
881.86 0
881.92 0
881.99 0
882.06 0
882.13 0
882.20 0
882.26 0
882.33 0
882.40 0
882.47 0
882.54 0
882.60 0
882.67 0
882.74 0
882.81 0
882.88 0
882.95 0
883.01 0
883.08 0
883.15 0
883.22 0
883.29 0
883.35 0
883.42 0
883.49 0
883.56 0
883.63 0
883.69 0
883.76 0
883.83 0
883.90 0
883.97 0
884.03 0
884.10 0
884.17 0
884.24 0
884.31 0
884.38 0
884.44 0
884.51 0
884.58 0
884.65 0
884.72 0
884.78 0
884.85 0
884.92 0
884.99 0
885.06 0
885.13 0
885.19 0
885.26 0
885.33 0
885.40 0
885.47 0
885.53 0
885.60 0
885.67 0
885.74 0
885.81 0
885.88 0
885.94 0
886.01 0
886.08 0
886.15 0
886.22 0
886.28 0
886.35 0
886.42 0
886.49 0
886.56 0
886.63 0
886.69 0
886.76 0
886.83 0
886.90 0
886.97 0
887.04 0
887.10 0
887.17 0
887.24 0
887.31 0
887.38 0
887.45 0
887.51 0
887.58 0
887.65 0
887.72 0
887.79 0
887.85 0
887.92 0
887.99 0
888.06 0
888.13 0
888.20 0
888.26 0
888.33 0
888.40 0
888.47 0
888.54 0
888.61 0
888.67 0
888.74 0
888.81 0
888.88 0
888.95 0
889.02 0
889.08 0
889.15 0
889.22 0
889.29 0
889.36 0
889.43 0
889.49 0
889.56 0
889.63 0
889.70 0
889.77 0
889.84 0
889.90 0
889.97 0
890.04 0
890.11 0
890.18 0
890.25 0
890.31 0
890.38 0
890.45 0
890.52 0
890.59 0
890.66 0
890.73 0
890.79 0
890.86 0
890.93 0
891.00 0
891.07 0
891.14 0
891.20 0
891.27 0
891.34 0
891.41 0
891.48 0
891.55 0
891.61 0
891.68 0
891.75 0
891.82 0
891.89 0
891.96 0
892.03 0
892.09 0
892.16 0
892.23 0
892.30 0
892.37 0
892.44 0
892.50 0
892.57 0
892.64 0
892.71 0
892.78 0
892.85 0
892.92 0
892.98 0
893.05 0
893.12 0
893.19 0
893.26 0
893.33 0
893.39 0
893.46 0
893.53 0
893.60 0
893.67 0
893.74 0
893.81 0
893.87 0
893.94 0
894.01 0
894.08 0
894.15 0
894.22 0
894.29 0
894.35 0
894.42 0
894.49 0
894.56 0
894.63 0
894.70 0
894.77 0
894.83 0
894.90 0
894.97 0
895.04 0
895.11 0
895.18 0
895.25 0
895.31 0
895.38 0
895.45 0
895.52 0
895.59 0
895.66 0
895.73 0
895.79 0
895.86 0
895.93 0
896.00 0
896.07 0
896.14 0
896.21 0
896.27 0
896.34 0
896.41 0
896.48 0
896.55 0
896.62 0
896.69 0
896.75 0
896.82 0
896.89 0
896.96 0
897.03 0
897.10 0
897.17 0
897.23 0
897.30 0
897.37 0
897.44 0
897.51 0
897.58 0
897.65 0
897.72 0
897.78 0
897.85 0
897.92 0
897.99 0
898.06 0
898.13 0
898.20 0
898.26 0
898.33 0
898.40 0
898.47 0
898.54 0
898.61 0
898.68 0
898.75 0
898.81 0
898.88 0
898.95 0
899.02 0
899.09 0
899.16 0
899.23 0
899.30 0
899.36 0
899.43 0
899.50 0
899.57 0
899.64 0
899.71 0
899.78 0
899.85 0
899.91 0
899.98 0
900.05 0
900.12 0
900.19 0
900.26 0
900.33 0
900.40 0
900.46 0
900.53 0
900.60 0
900.67 0
900.74 0
900.81 0
900.88 0
900.95 0
901.01 0
901.08 0
901.15 0
901.22 0
901.29 0
901.36 0
901.43 0
901.50 0
901.56 0
901.63 0
901.70 0
901.77 0
901.84 0
901.91 0
901.98 0
902.05 0
902.12 0
902.18 0
902.25 0
902.32 0
902.39 0
902.46 0
902.53 0
902.60 0
902.67 0
902.73 0
902.80 0
902.87 0
902.94 0
903.01 0
903.08 0
903.15 0
903.22 0
903.29 0
903.35 0
903.42 0
903.49 0
903.56 0
903.63 0
903.70 0
903.77 0
903.84 0
903.91 0
903.97 0
904.04 0
904.11 0
904.18 0
904.25 0
904.32 0
904.39 0
904.46 0
904.53 0
904.60 0
904.66 0
904.73 0
904.80 0
904.87 0
904.94 0
905.01 0
905.08 0
905.15 0
905.22 0
905.28 0
905.35 0
905.42 0
905.49 0
905.56 0
905.63 0
905.70 0
905.77 0
905.84 0
905.91 0
905.97 0
906.04 0
906.11 0
906.18 0
906.25 0
906.32 0
906.39 0
906.46 0
906.53 0
906.60 0
906.66 0
906.73 0
906.80 0
906.87 0
906.94 0
907.01 0
907.08 0
907.15 0
907.22 0
907.29 0
907.35 0
907.42 0
907.49 0
907.56 0
907.63 0
907.70 0
907.77 0
907.84 0
907.91 0
907.98 0
908.04 0
908.11 0
908.18 0
908.25 0
908.32 0
908.39 0
908.46 0
908.53 0
908.60 0
908.67 0
908.74 0
908.80 0
908.87 0
908.94 0
909.01 0
909.08 0
909.15 0
909.22 0
909.29 0
909.36 0
909.43 0
909.50 0
909.56 0
909.63 0
909.70 0
909.77 0
909.84 0
909.91 0
909.98 0
910.05 0
910.12 0
910.19 0
910.26 0
910.33 0
910.39 0
910.46 0
910.53 0
910.60 0
910.67 0
910.74 0
910.81 0
910.88 0
910.95 0
911.02 0
911.09 0
911.16 0
911.22 0
911.29 0
911.36 0
911.43 0
911.50 0
911.57 0
911.64 0
911.71 0
911.78 0
911.85 0
911.92 0
911.99 0
912.05 0
912.12 0
912.19 0
912.26 0
912.33 0
912.40 0
912.47 0
912.54 0
912.61 0
912.68 0
912.75 0
912.82 0
912.89 0
912.95 0
913.02 0
913.09 0
913.16 0
913.23 0
913.30 0
913.37 0
913.44 0
913.51 0
913.58 0
913.65 0
913.72 0
913.79 0
913.85 0
913.92 0
913.99 0
914.06 0
914.13 0
914.20 0
914.27 0
914.34 0
914.41 0
914.48 0
914.55 0
914.62 0
914.69 0
914.76 0
914.83 0
914.89 0
914.96 0
915.03 0
915.10 0
915.17 0
915.24 0
915.31 0
915.38 0
915.45 0
915.52 0
915.59 0
915.66 0
915.73 0
915.80 0
915.87 0
915.93 0
916.00 0
916.07 0
916.14 0
916.21 0
916.28 0
916.35 0
916.42 0
916.49 0
916.56 0
916.63 0
916.70 0
916.77 0
916.84 0
916.91 0
916.98 0
917.04 0
917.11 0
917.18 0
917.25 0
917.32 0
917.39 0
917.46 0
917.53 0
917.60 0
917.67 0
917.74 0
917.81 0
917.88 0
917.95 0
918.02 0
918.09 0
918.16 0
918.22 0
918.29 0
918.36 0
918.43 0
918.50 0
918.57 0
918.64 0
918.71 0
918.78 0
918.85 0
918.92 0
918.99 0
919.06 0
919.13 0
919.20 0
919.27 0
919.34 0
919.41 0
919.48 0
919.54 0
919.61 0
919.68 0
919.75 0
919.82 0
919.89 0
919.96 0
920.03 0
920.10 0
920.17 0
920.24 0
920.31 0
920.38 0
920.45 0
920.52 0
920.59 0
920.66 0
920.73 0
920.80 0
920.87 0
920.94 0
921.00 0
921.07 0
921.14 0
921.21 0
921.28 0
921.35 0
921.42 0
921.49 0
921.56 0
921.63 0
921.70 0
921.77 0
921.84 0
921.91 0
921.98 0
922.05 0
922.12 0
922.19 0
922.26 0
922.33 0
922.40 0
922.47 0
922.54 0
922.61 0
922.67 0
922.74 0
922.81 0
922.88 0
922.95 0
923.02 0
923.09 0
923.16 0
923.23 0
923.30 0
923.37 0
923.44 0
923.51 0
923.58 0
923.65 0
923.72 0
923.79 0
923.86 0
923.93 0
924.00 0
924.07 0
924.14 0
924.21 0
924.28 0
924.35 0
924.42 0
924.49 0
924.56 0
924.62 0
924.69 0
924.76 0
924.83 0
924.90 0
924.97 0
925.04 0
925.11 0
925.18 0
925.25 0
925.32 0
925.39 0
925.46 0
925.53 0
925.60 0
925.67 0
925.74 0
925.81 0
925.88 0
925.95 0
926.02 0
926.09 0
926.16 0
926.23 0
926.30 0
926.37 0
926.44 0
926.51 0
926.58 0
926.65 0
926.72 0
926.79 0
926.86 0
926.93 0
927.00 0
927.07 0
927.14 0
927.21 0
927.27 0
927.34 0
927.41 0
927.48 0
927.55 0
927.62 0
927.69 0
927.76 0
927.83 0
927.90 0
927.97 0
928.04 0
928.11 0
928.18 0
928.25 0
928.32 0
928.39 0
928.46 0
928.53 0
928.60 0
928.67 0
928.74 0
928.81 0
928.88 0
928.95 0
929.02 0
929.09 0
929.16 0
929.23 0
929.30 0
929.37 0
929.44 0
929.51 0
929.58 0
929.65 0
929.72 0
929.79 0
929.86 0
929.93 0
930.00 0
930.07 0
930.14 0
930.21 0
930.28 0
930.35 0
930.42 0
930.49 0
930.56 0
930.63 0
930.70 0
930.77 0
930.84 0
930.91 0
930.98 0
931.05 0
931.12 0
931.19 0
931.26 0
931.33 0
931.40 0
931.47 0
931.54 0
931.61 0
931.68 0
931.75 0
931.82 0
931.89 0
931.96 0
932.03 0
932.10 0
932.17 0
932.24 0
932.31 0
932.38 0
932.45 0
932.52 0
932.59 0
932.66 0
932.73 0
932.80 0
932.87 0
932.94 0
933.01 0
933.08 0
933.15 0
933.22 0
933.29 0
933.36 0
933.43 0
933.50 0
933.57 0
933.64 0
933.71 0
933.78 0
933.85 0
933.92 0
933.99 0
934.06 0
934.13 0
934.20 0
934.27 0
934.34 0
934.41 0
934.48 0
934.55 0
934.62 0
934.69 0
934.76 0
934.83 0
934.90 0
934.97 0
935.04 0
935.11 0
935.18 0
935.25 0
935.32 0
935.39 0
935.46 0
935.53 0
935.60 0
935.67 0
935.74 0
935.81 0
935.88 0
935.95 0
936.02 0
936.09 0
936.16 0
936.23 0
936.30 0
936.37 0
936.44 0
936.51 0
936.58 0
936.65 0
936.72 0
936.79 0
936.86 0
936.93 0
937.00 0
937.07 0
937.14 0
937.21 0
937.28 0
937.35 0
937.42 0
937.49 0
937.56 0
937.63 0
937.70 0
937.77 0
937.84 0
937.91 0
937.98 0
938.05 0
938.12 0
938.19 0
938.26 0
938.33 0
938.40 0
938.47 0
938.54 0
938.61 0
938.69 0
938.76 0
938.83 0
938.90 0
938.97 0
939.04 0
939.11 0
939.18 0
939.25 0
939.32 0
939.39 0
939.46 0
939.53 0
939.60 0
939.67 0
939.74 0
939.81 0
939.88 0
939.95 0
940.02 0
940.09 0
940.16 0
940.23 0
940.30 0
940.37 0
940.44 0
940.51 0
940.58 0
940.65 0
940.72 0
940.79 0
940.86 0
940.93 0
941.00 0
941.07 0
941.14 0
941.21 0
941.28 0
941.36 0
941.43 0
941.50 0
941.57 0
941.64 0
941.71 0
941.78 0
941.85 0
941.92 0
941.99 0
942.06 0
942.13 0
942.20 0
942.27 0
942.34 0
942.41 0
942.48 0
942.55 0
942.62 0
942.69 0
942.76 0
942.83 0
942.90 0
942.97 0
943.04 0
943.11 0
943.18 0
943.25 0
943.32 0
943.40 0
943.47 0
943.54 0
943.61 0
943.68 0
943.75 0
943.82 0
943.89 0
943.96 0
944.03 0
944.10 0
944.17 0
944.24 0
944.31 0
944.38 0
944.45 0
944.52 0
944.59 0
944.66 0
944.73 0
944.80 0
944.87 0
944.94 0
945.02 0
945.09 0
945.16 0
945.23 0
945.30 0
945.37 0
945.44 0
945.51 0
945.58 0
945.65 0
945.72 0
945.79 0
945.86 0
945.93 0
946.00 0
946.07 0
946.14 0
946.21 0
946.28 0
946.35 0
946.42 0
946.50 0
946.57 0
946.64 0
946.71 0
946.78 0
946.85 0
946.92 0
946.99 0
947.06 0
947.13 0
947.20 0
947.27 0
947.34 0
947.41 0
947.48 0
947.55 0
947.62 0
947.69 0
947.76 0
947.84 0
947.91 0
947.98 0
948.05 0
948.12 0
948.19 0
948.26 0
948.33 0
948.40 0
948.47 0
948.54 0
948.61 0
948.68 0
948.75 0
948.82 0
948.89 0
948.96 0
949.04 0
949.11 0
949.18 0
949.25 0
949.32 0
949.39 0
949.46 0
949.53 0
949.60 0
949.67 0
949.74 0
949.81 0
949.88 0
949.95 0
950.02 0
950.09 0
950.16 0
950.24 0
950.31 0
950.38 0
950.45 0
950.52 0
950.59 0
950.66 0
950.73 0
950.80 0
950.87 0
950.94 0
951.01 0
951.08 0
951.15 0
951.22 0
951.30 0
951.37 0
951.44 0
951.51 0
951.58 0
951.65 0
951.72 0
951.79 0
951.86 0
951.93 0
952.00 0
952.07 0
952.14 0
952.21 0
952.29 0
952.36 0
952.43 0
952.50 0
952.57 0
952.64 0
952.71 0
952.78 0
952.85 0
952.92 0
952.99 0
953.06 0
953.13 0
953.21 0
953.28 0
953.35 0
953.42 0
953.49 0
953.56 0
953.63 0
953.70 0
953.77 0
953.84 0
953.91 0
953.98 0
954.05 0
954.13 0
954.20 0
954.27 0
954.34 0
954.41 0
954.48 0
954.55 0
954.62 0
954.69 0
954.76 0
954.83 0
954.90 0
954.97 0
955.05 0
955.12 0
955.19 0
955.26 0
955.33 0
955.40 0
955.47 0
955.54 0
955.61 0
955.68 0
955.75 0
955.82 0
955.90 0
955.97 0
956.04 0
956.11 0
956.18 0
956.25 0
956.32 0
956.39 0
956.46 0
956.53 0
956.60 0
956.68 0
956.75 0
956.82 0
956.89 0
956.96 0
957.03 0
957.10 0
957.17 0
957.24 0
957.31 0
957.38 0
957.46 0
957.53 0
957.60 0
957.67 0
957.74 0
957.81 0
957.88 0
957.95 0
958.02 0
958.09 0
958.16 0
958.24 0
958.31 0
958.38 0
958.45 0
958.52 0
958.59 0
958.66 0
958.73 0
958.80 0
958.87 0
958.94 0
959.02 0
959.09 0
959.16 0
959.23 0
959.30 0
959.37 0
959.44 0
959.51 0
959.58 0
959.65 0
959.73 0
959.80 0
959.87 0
959.94 0
960.01 0
960.08 0
960.15 0
960.22 0
960.29 0
960.36 0
960.44 0
960.51 0
960.58 0
960.65 0
960.72 0
960.79 0
960.86 0
960.93 0
961.00 0
961.08 0
961.15 0
961.22 0
961.29 0
961.36 0
961.43 0
961.50 0
961.57 0
961.64 0
961.71 0
961.79 0
961.86 0
961.93 0
962.00 0
962.07 0
962.14 0
962.21 0
962.28 0
962.35 0
962.43 0
962.50 0
962.57 0
962.64 0
962.71 0
962.78 0
962.85 0
962.92 0
962.99 0
963.07 0
963.14 0
963.21 0
963.28 0
963.35 0
963.42 0
963.49 0
963.56 0
963.63 0
963.71 0
963.78 0
963.85 0
963.92 0
963.99 0
964.06 0
964.13 0
964.20 0
964.28 0
964.35 0
964.42 0
964.49 0
964.56 0
964.63 0
964.70 0
964.77 0
964.84 0
964.92 0
964.99 0
965.06 0
965.13 0
965.20 0
965.27 0
965.34 0
965.41 0
965.49 0
965.56 0
965.63 0
965.70 0
965.77 0
965.84 0
965.91 0
965.98 0
966.06 0
966.13 0
966.20 0
966.27 0
966.34 0
966.41 0
966.48 0
966.55 0
966.62 0
966.70 0
966.77 0
966.84 0
966.91 0
966.98 0
967.05 0
967.12 0
967.20 0
967.27 0
967.34 0
967.41 0
967.48 0
967.55 0
967.62 0
967.69 0
967.77 0
967.84 0
967.91 0
967.98 0
968.05 0
968.12 0
968.19 0
968.26 0
968.34 0
968.41 0
968.48 0
968.55 0
968.62 0
968.69 0
968.76 0
968.84 0
968.91 0
968.98 0
969.05 0
969.12 0
969.19 0
969.26 0
969.33 0
969.41 0
969.48 0
969.55 0
969.62 0
969.69 0
969.76 0
969.83 0
969.91 0
969.98 0
970.05 0
970.12 0
970.19 0
970.26 0
970.33 0
970.41 0
970.48 0
970.55 0
970.62 0
970.69 0
970.76 0
970.83 0
970.90 0
970.98 0
971.05 0
971.12 0
971.19 0
971.26 0
971.33 0
971.40 0
971.48 0
971.55 0
971.62 0
971.69 0
971.76 0
971.83 0
971.90 0
971.98 0
972.05 0
972.12 0
972.19 0
972.26 0
972.33 0
972.41 0
972.48 0
972.55 0
972.62 0
972.69 0
972.76 0
972.83 0
972.91 0
972.98 0
973.05 0
973.12 0
973.19 0
973.26 0
973.33 0
973.41 0
973.48 0
973.55 0
973.62 0
973.69 0
973.76 0
973.83 0
973.91 0
973.98 0
974.05 0
974.12 0
974.19 0
974.26 0
974.34 0
974.41 0
974.48 0
974.55 0
974.62 0
974.69 0
974.76 0
974.84 0
974.91 0
974.98 0
975.05 0
975.12 0
975.19 0
975.27 0
975.34 0
975.41 0
975.48 0
975.55 0
975.62 0
975.70 0
975.77 0
975.84 0
975.91 0
975.98 0
976.05 0
976.12 0
976.20 0
976.27 0
976.34 0
976.41 0
976.48 0
976.55 0
976.63 0
976.70 0
976.77 0
976.84 0
976.91 0
976.98 0
977.06 0
977.13 0
977.20 0
977.27 0
977.34 0
977.41 0
977.49 0
977.56 1
977.63 1
977.70 0
977.77 0
977.84 0
977.92 0
977.99 0
978.06 0
978.13 0
978.20 0
978.27 0
978.35 0
978.42 0
978.49 0
978.56 0
978.63 0
978.70 0
978.78 0
978.85 0
978.92 0
978.99 0
979.06 0
979.13 0
979.21 0
979.28 0
979.35 0
979.42 0
979.49 0
979.56 0
979.64 0
979.71 0
979.78 0
979.85 0
979.92 0
980.00 0
980.07 0
980.14 0
980.21 0
980.28 0
980.35 0
980.43 0
980.50 0
980.57 0
980.64 0
980.71 0
980.78 0
980.86 0
980.93 0
981.00 0
981.07 0
981.14 0
981.22 0
981.29 0
981.36 0
981.43 0
981.50 0
981.57 0
981.65 0
981.72 0
981.79 0
981.86 0
981.93 0
982.01 0
982.08 0
982.15 0
982.22 0
982.29 0
982.36 0
982.44 0
982.51 0
982.58 0
982.65 0
982.72 0
982.80 0
982.87 0
982.94 0
983.01 0
983.08 0
983.15 0
983.23 0
983.30 0
983.37 0
983.44 0
983.51 0
983.59 0
983.66 0
983.73 0
983.80 0
983.87 0
983.95 0
984.02 0
984.09 0
984.16 0
984.23 0
984.30 0
984.38 0
984.45 0
984.52 0
984.59 0
984.66 0
984.74 0
984.81 0
984.88 0
984.95 0
985.02 0
985.10 0
985.17 0
985.24 0
985.31 0
985.38 0
985.46 0
985.53 0
985.60 0
985.67 0
985.74 0
985.82 0
985.89 0
985.96 0
986.03 0
986.10 0
986.17 0
986.25 0
986.32 0
986.39 0
986.46 0
986.53 0
986.61 0
986.68 0
986.75 0
986.82 0
986.89 0
986.97 0
987.04 0
987.11 0
987.18 0
987.25 0
987.33 0
987.40 0
987.47 0
987.54 0
987.61 0
987.69 0
987.76 0
987.83 0
987.90 0
987.98 0
988.05 0
988.12 0
988.19 0
988.26 0
988.34 0
988.41 0
988.48 0
988.55 0
988.62 0
988.70 0
988.77 0
988.84 0
988.91 0
988.98 0
989.06 0
989.13 0
989.20 0
989.27 0
989.34 0
989.42 0
989.49 0
989.56 0
989.63 0
989.70 0
989.78 0
989.85 0
989.92 0
989.99 0
990.07 0
990.14 0
990.21 0
990.28 0
990.35 0
990.43 0
990.50 0
990.57 0
990.64 0
990.71 0
990.79 0
990.86 0
990.93 0
991.00 0
991.08 0
991.15 0
991.22 0
991.29 1
991.36 1
991.44 1
991.51 1
991.58 1
991.65 1
991.72 1
991.80 1
991.87 1
991.94 1
992.01 1
992.09 1
992.16 1
992.23 1
992.30 1
992.37 1
992.45 1
992.52 1
992.59 1
992.66 1
992.74 1
992.81 1
992.88 1
992.95 1
993.02 1
993.10 1
993.17 1
993.24 0
993.31 0
993.39 0
993.46 0
993.53 0
993.60 0
993.67 0
993.75 0
993.82 1
993.89 1
993.96 1
994.04 1
994.11 1
994.18 1
994.25 1
994.32 1
994.40 0
994.47 0
994.54 1
994.61 1
994.69 1
994.76 1
994.83 1
994.90 1
994.97 1
995.05 1
995.12 1
995.19 1
995.26 1
995.34 1
995.41 1
995.48 1
995.55 1
995.63 1
995.70 1
995.77 1
995.84 1
995.91 1
995.99 1
996.06 1
996.13 1
996.20 1
996.28 1
996.35 1
996.42 1
996.49 1
996.57 1
996.64 1
996.71 1
996.78 1
996.86 1
996.93 1
997.00 1
997.07 1
997.14 1
997.22 1
997.29 0
997.36 0
997.43 0
997.51 0
997.58 0
997.65 0
997.72 0
997.80 0
997.87 0
997.94 0
998.01 0
998.09 0
998.16 1
998.23 1
998.30 1
998.38 1
998.45 1
998.52 0
998.59 0
998.67 0
998.74 0
998.81 0
998.88 0
998.95 0
999.03 0
999.10 0
999.17 0
999.24 0
999.32 0
999.39 0
999.46 0
999.53 0
999.61 0
999.68 0
999.75 0
999.82 0
999.90 0
999.97 0
1000.04 0
1000.11 0
1000.19 0
1000.26 0
1000.33 0
1000.40 0
1000.48 0
1000.55 0
1000.62 0
1000.69 0
1000.77 0
1000.84 0
1000.91 0
1000.98 0
1001.06 0
1001.13 0
1001.20 0
1001.27 0
1001.35 0
1001.42 0
1001.49 0
1001.56 0
1001.64 0
1001.71 0
1001.78 0
1001.85 0
1001.93 0
1002.00 0
1002.07 0
1002.14 0
1002.22 0
1002.29 0
1002.36 0
1002.43 0
1002.51 0
1002.58 0
1002.65 0
1002.73 0
1002.80 0
1002.87 1
1002.94 1
1003.02 1
1003.09 1
1003.16 1
1003.23 1
1003.31 1
1003.38 1
1003.45 1
1003.52 1
1003.60 1
1003.67 1
1003.74 1
1003.81 1
1003.89 1
1003.96 1
1004.03 1
1004.10 1
1004.18 1
1004.25 1
1004.32 1
1004.39 1
1004.47 0
1004.54 0
1004.61 0
1004.69 0
1004.76 0
1004.83 0
1004.90 0
1004.98 1
1005.05 1
1005.12 1
1005.19 1
1005.27 1
1005.34 1
1005.41 0
1005.48 0
1005.56 0
1005.63 1
1005.70 1
1005.78 1
1005.85 1
1005.92 1
1005.99 1
1006.07 1
1006.14 1
1006.21 1
1006.28 1
1006.36 1
1006.43 1
1006.50 1
1006.58 1
1006.65 1
1006.72 1
1006.79 1
1006.87 0
1006.94 0
1007.01 0
1007.08 0
1007.16 0
1007.23 0
1007.30 0
1007.38 0
1007.45 0
1007.52 0
1007.59 0
1007.67 0
1007.74 0
1007.81 1
1007.88 1
1007.96 1
1008.03 1
1008.10 1
1008.18 1
1008.25 1
1008.32 1
1008.39 1
1008.47 1
1008.54 1
1008.61 1
1008.68 1
1008.76 1
1008.83 1
1008.90 1
1008.98 1
1009.05 1
1009.12 1
1009.19 1
1009.27 1
1009.34 1
1009.41 1
1009.49 1
1009.56 1
1009.63 1
1009.70 0
1009.78 0
1009.85 0
1009.92 0
1010.00 0
1010.07 0
1010.14 0
1010.21 0
1010.29 0
1010.36 1
1010.43 1
1010.51 1
1010.58 1
1010.65 1
1010.72 1
1010.80 1
1010.87 1
1010.94 1
1011.02 1
1011.09 1
1011.16 1
1011.23 2
1011.31 2
1011.38 2
1011.45 2
1011.53 2
1011.60 2
1011.67 2
1011.74 1
1011.82 1
1011.89 1
1011.96 1
1012.04 0
1012.11 0
1012.18 0
1012.25 1
1012.33 1
1012.40 1
1012.47 1
1012.55 1
1012.62 1
1012.69 2
1012.77 2
1012.84 2
1012.91 2
1012.98 2
1013.06 2
1013.13 2
1013.20 2
1013.28 2
1013.35 2
1013.42 2
1013.49 2
1013.57 2
1013.64 2
1013.71 2
1013.79 2
1013.86 2
1013.93 2
1014.01 2
1014.08 2
1014.15 2
1014.22 2
1014.30 2
1014.37 1
1014.44 1
1014.52 1
1014.59 1
1014.66 1
1014.74 0
1014.81 0
1014.88 0
1014.95 0
1015.03 1
1015.10 1
1015.17 1
1015.25 1
1015.32 1
1015.39 1
1015.47 1
1015.54 1
1015.61 1
1015.68 1
1015.76 1
1015.83 2
1015.90 2
1015.98 2
1016.05 2
1016.12 3
1016.20 3
1016.27 3
1016.34 3
1016.42 3
1016.49 3
1016.56 3
1016.63 3
1016.71 3
1016.78 2
1016.85 2
1016.93 2
1017.00 2
1017.07 2
1017.15 2
1017.22 2
1017.29 2
1017.37 2
1017.44 1
1017.51 1
1017.58 1
1017.66 0
1017.73 0
1017.80 0
1017.88 1
1017.95 1
1018.02 1
1018.10 1
1018.17 1
1018.24 1
1018.32 1
1018.39 1
1018.46 1
1018.54 1
1018.61 1
1018.68 1
1018.75 1
1018.83 1
1018.90 1
1018.97 1
1019.05 1
1019.12 1
1019.19 1
1019.27 1
1019.34 1
1019.41 1
1019.49 1
1019.56 1
1019.63 1
1019.71 1
1019.78 1
1019.85 1
1019.93 1
1020.00 1
1020.07 2
1020.14 2
1020.22 2
1020.29 3
1020.36 3
1020.44 4
1020.51 4
1020.58 4
1020.66 4
1020.73 4
1020.80 4
1020.88 4
1020.95 3
1021.02 3
1021.10 3
1021.17 3
1021.24 3
1021.32 3
1021.39 2
1021.46 2
1021.54 2
1021.61 2
1021.68 2
1021.76 2
1021.83 2
1021.90 1
1021.98 1
1022.05 1
1022.12 1
1022.20 1
1022.27 1
1022.34 1
1022.42 2
1022.49 2
1022.56 2
1022.64 2
1022.71 2
1022.78 2
1022.86 2
1022.93 2
1023.00 2
1023.08 2
1023.15 2
1023.22 2
1023.29 2
1023.37 2
1023.44 1
1023.51 1
1023.59 1
1023.66 1
1023.73 0
1023.81 0
1023.88 0
1023.95 0
1024.03 0
1024.10 0
1024.17 0
1024.25 0
1024.32 0
1024.39 0
1024.47 0
1024.54 0
1024.62 0
1024.69 0
1024.76 0
1024.84 0
1024.91 0
1024.98 0
1025.06 0
1025.13 0
1025.20 0
1025.28 0
1025.35 0
1025.42 0
1025.50 0
1025.57 1
1025.64 1
1025.72 1
1025.79 1
1025.86 1
1025.94 1
1026.01 1
1026.08 0
1026.16 0
1026.23 0
1026.30 0
1026.38 0
1026.45 0
1026.52 0
1026.60 0
1026.67 0
1026.74 0
1026.82 0
1026.89 0
1026.96 0
1027.04 0
1027.11 0
1027.18 0
1027.26 0
1027.33 1
1027.40 1
1027.48 1
1027.55 1
1027.63 2
1027.70 2
1027.77 2
1027.85 2
1027.92 2
1027.99 2
1028.07 2
1028.14 2
1028.21 2
1028.29 2
1028.36 2
1028.43 2
1028.51 2
1028.58 3
1028.65 3
1028.73 3
1028.80 3
1028.87 3
1028.95 3
1029.02 3
1029.09 3
1029.17 3
1029.24 3
1029.32 3
1029.39 2
1029.46 2
1029.54 2
1029.61 2
1029.68 1
1029.76 1
1029.83 1
1029.90 1
1029.98 1
1030.05 1
1030.12 1
1030.20 2
1030.27 2
1030.35 2
1030.42 2
1030.49 3
1030.57 3
1030.64 3
1030.71 3
1030.79 3
1030.86 4
1030.93 4
1031.01 5
1031.08 5
1031.15 5
1031.23 4
1031.30 4
1031.38 3
1031.45 2
1031.52 2
1031.60 2
1031.67 2
1031.74 2
1031.82 2
1031.89 2
1031.96 2
1032.04 2
1032.11 2
1032.19 2
1032.26 2
1032.33 1
1032.41 1
1032.48 1
1032.55 1
1032.63 1
1032.70 1
1032.77 1
1032.85 1
1032.92 1
1033.00 1
1033.07 1
1033.14 1
1033.22 2
1033.29 2
1033.36 3
1033.44 4
1033.51 5
1033.58 5
1033.66 6
1033.73 6
1033.81 6
1033.88 5
1033.95 5
1034.03 5
1034.10 5
1034.17 5
1034.25 4
1034.32 4
1034.40 4
1034.47 3
1034.54 3
1034.62 3
1034.69 3
1034.76 3
1034.84 3
1034.91 4
1034.98 4
1035.06 4
1035.13 5
1035.21 5
1035.28 6
1035.35 6
1035.43 6
1035.50 6
1035.57 7
1035.65 7
1035.72 8
1035.80 8
1035.87 9
1035.94 9
1036.02 9
1036.09 9
1036.17 9
1036.24 8
1036.31 8
1036.39 7
1036.46 7
1036.53 6
1036.61 6
1036.68 6
1036.76 6
1036.83 6
1036.90 6
1036.98 6
1037.05 6
1037.12 6
1037.20 6
1037.27 6
1037.35 6
1037.42 5
1037.49 5
1037.57 4
1037.64 4
1037.71 4
1037.79 4
1037.86 4
1037.94 4
1038.01 5
1038.08 5
1038.16 6
1038.23 6
1038.31 6
1038.38 6
1038.45 6
1038.53 6
1038.60 5
1038.67 5
1038.75 4
1038.82 4
1038.90 3
1038.97 3
1039.04 3
1039.12 3
1039.19 3
1039.27 3
1039.34 3
1039.41 3
1039.49 2
1039.56 2
1039.64 1
1039.71 1
1039.78 1
1039.86 1
1039.93 1
1040.00 1
1040.08 2
1040.15 2
1040.23 2
1040.30 2
1040.37 2
1040.45 2
1040.52 1
1040.60 1
1040.67 1
1040.74 0
1040.82 0
1040.89 0
1040.97 0
1041.04 0
1041.11 1
1041.19 1
1041.26 2
1041.34 3
1041.41 3
1041.48 4
1041.56 4
1041.63 3
1041.71 3
1041.78 2
1041.85 2
1041.93 1
1042.00 1
1042.08 1
1042.15 1
1042.22 1
1042.30 1
1042.37 1
1042.45 1
1042.52 1
1042.59 1
1042.67 1
1042.74 2
1042.82 2
1042.89 2
1042.96 1
1043.04 1
1043.11 1
1043.19 0
1043.26 0
1043.33 0
1043.41 0
1043.48 0
1043.56 0
1043.63 0
1043.70 1
1043.78 1
1043.85 2
1043.93 2
1044.00 2
1044.07 2
1044.15 2
1044.22 2
1044.30 2
1044.37 1
1044.44 1
1044.52 1
1044.59 1
1044.67 0
1044.74 0
1044.81 0
1044.89 0
1044.96 0
1045.04 0
1045.11 0
1045.18 0
1045.26 0
1045.33 0
1045.41 0
1045.48 0
1045.56 0
1045.63 1
1045.70 1
1045.78 2
1045.85 3
1045.93 3
1046.00 4
1046.07 4
1046.15 5
1046.22 5
1046.30 5
1046.37 5
1046.44 5
1046.52 4
1046.59 4
1046.67 3
1046.74 2
1046.82 2
1046.89 2
1046.96 2
1047.04 2
1047.11 3
1047.19 4
1047.26 4
1047.33 4
1047.41 4
1047.48 4
1047.56 3
1047.63 3
1047.71 2
1047.78 2
1047.85 2
1047.93 3
1048.00 3
1048.08 3
1048.15 4
1048.22 4
1048.30 4
1048.37 4
1048.45 4
1048.52 4
1048.60 5
1048.67 5
1048.74 6
1048.82 6
1048.89 7
1048.97 8
1049.04 8
1049.12 8
1049.19 8
1049.26 8
1049.34 8
1049.41 7
1049.49 7
1049.56 7
1049.64 7
1049.71 7
1049.78 7
1049.86 8
1049.93 9
1050.01 9
1050.08 10
1050.16 12
1050.23 12
1050.30 13
1050.38 13
1050.45 13
1050.53 12
1050.60 12
1050.68 11
1050.75 11
1050.82 11
1050.90 11
1050.97 11
1051.05 11
1051.12 12
1051.20 12
1051.27 12
1051.34 12
1051.42 11
1051.49 11
1051.57 10
1051.64 10
1051.72 10
1051.79 10
1051.86 10
1051.94 10
1052.01 10
1052.09 10
1052.16 10
1052.24 10
1052.31 10
1052.38 10
1052.46 11
1052.53 11
1052.61 11
1052.68 11
1052.76 11
1052.83 11
1052.90 11
1052.98 12
1053.05 12
1053.13 13
1053.20 13
1053.28 14
1053.35 13
1053.43 12
1053.50 11
1053.57 10
1053.65 9
1053.72 8
1053.80 7
1053.87 7
1053.95 7
1054.02 8
1054.10 8
1054.17 8
1054.24 9
1054.32 9
1054.39 10
1054.47 10
1054.54 9
1054.62 9
1054.69 8
1054.76 7
1054.84 5
1054.91 4
1054.99 4
1055.06 3
1055.14 3
1055.21 2
1055.29 2
1055.36 2
1055.43 2
1055.51 1
1055.58 1
1055.66 0
1055.73 0
1055.81 0
1055.88 0
1055.96 0
1056.03 0
1056.11 0
1056.18 0
1056.25 0
1056.33 0
1056.40 0
1056.48 0
1056.55 0
1056.63 0
1056.70 0
1056.78 0
1056.85 0
1056.92 0
1057.00 0
1057.07 0
1057.15 0
1057.22 0
1057.30 1
1057.37 1
1057.45 1
1057.52 1
1057.60 1
1057.67 1
1057.74 1
1057.82 1
1057.89 1
1057.97 2
1058.04 2
1058.12 3
1058.19 3
1058.27 3
1058.34 3
1058.42 3
1058.49 2
1058.56 1
1058.64 0
1058.71 0
1058.79 0
1058.86 0
1058.94 0
1059.01 1
1059.09 2
1059.16 2
1059.24 3
1059.31 3
1059.38 3
1059.46 4
1059.53 4
1059.61 4
1059.68 5
1059.76 5
1059.83 5
1059.91 5
1059.98 5
1060.06 5
1060.13 5
1060.21 4
1060.28 4
1060.35 5
1060.43 5
1060.50 6
1060.58 7
1060.65 7
1060.73 7
1060.80 7
1060.88 7
1060.95 7
1061.03 8
1061.10 8
1061.18 9
1061.25 9
1061.33 9
1061.40 9
1061.47 8
1061.55 7
1061.62 6
1061.70 5
1061.77 5
1061.85 4
1061.92 4
1062.00 5
1062.07 5
1062.15 6
1062.22 7
1062.30 8
1062.37 9
1062.45 9
1062.52 10
1062.59 10
1062.67 11
1062.74 12
1062.82 12
1062.89 13
1062.97 13
1063.04 13
1063.12 13
1063.19 13
1063.27 13
1063.34 13
1063.42 14
1063.49 14
1063.57 15
1063.64 15
1063.72 15
1063.79 15
1063.87 14
1063.94 14
1064.01 13
1064.09 13
1064.16 13
1064.24 12
1064.31 12
1064.39 11
1064.46 10
1064.54 10
1064.61 9
1064.69 9
1064.76 9
1064.84 8
1064.91 8
1064.99 8
1065.06 8
1065.14 7
1065.21 8
1065.29 8
1065.36 9
1065.44 9
1065.51 10
1065.59 11
1065.66 11
1065.73 11
1065.81 11
1065.88 10
1065.96 10
1066.03 10
1066.11 10
1066.18 9
1066.26 9
1066.33 9
1066.41 9
1066.48 8
1066.56 8
1066.63 9
1066.71 10
1066.78 11
1066.86 12
1066.93 13
1067.01 14
1067.08 14
1067.16 14
1067.23 14
1067.31 13
1067.38 12
1067.46 11
1067.53 11
1067.61 10
1067.68 10
1067.76 10
1067.83 10
1067.91 10
1067.98 11
1068.06 11
1068.13 12
1068.21 13
1068.28 13
1068.36 13
1068.43 13
1068.50 12
1068.58 12
1068.65 11
1068.73 10
1068.80 9
1068.88 9
1068.95 9
1069.03 9
1069.10 9
1069.18 9
1069.25 10
1069.33 11
1069.40 11
1069.48 12
1069.55 13
1069.63 14
1069.70 15
1069.78 16
1069.85 17
1069.93 18
1070.00 19
1070.08 20
1070.15 21
1070.23 20
1070.30 20
1070.38 19
1070.45 17
1070.53 15
1070.60 14
1070.68 12
1070.75 10
1070.83 9
1070.90 9
1070.98 8
1071.05 8
1071.13 8
1071.20 8
1071.28 8
1071.35 7
1071.43 6
1071.50 6
1071.58 5
1071.65 4
1071.73 4
1071.80 4
1071.88 4
1071.95 4
1072.03 5
1072.10 5
1072.18 5
1072.25 5
1072.33 5
1072.40 4
1072.48 4
1072.55 4
1072.63 5
1072.70 5
1072.78 5
1072.85 5
1072.93 5
1073.00 5
1073.08 5
1073.15 5
1073.23 6
1073.30 6
1073.38 6
1073.46 7
1073.53 7
1073.61 6
1073.68 6
1073.76 6
1073.83 6
1073.91 6
1073.98 6
1074.06 6
1074.13 6
1074.21 6
1074.28 6
1074.36 6
1074.43 6
1074.51 7
1074.58 7
1074.66 8
1074.73 9
1074.81 10
1074.88 11
1074.96 11
1075.03 11
1075.11 11
1075.18 11
1075.26 11
1075.33 11
1075.41 11
1075.48 11
1075.56 12
1075.63 12
1075.71 13
1075.78 13
1075.86 12
1075.93 12
1076.01 11
1076.08 10
1076.16 9
1076.24 9
1076.31 8
1076.39 8
1076.46 7
1076.54 8
1076.61 8
1076.69 9
1076.76 10
1076.84 11
1076.91 12
1076.99 12
1077.06 12
1077.14 11
1077.21 11
1077.29 10
1077.36 10
1077.44 10
1077.51 11
1077.59 12
1077.66 13
1077.74 15
1077.81 16
1077.89 18
1077.97 20
1078.04 22
1078.12 24
1078.19 26
1078.27 28
1078.34 29
1078.42 30
1078.49 30
1078.57 30
1078.64 30
1078.72 29
1078.79 28
1078.87 27
1078.94 27
1079.02 26
1079.09 26
1079.17 25
1079.24 25
1079.32 24
1079.40 23
1079.47 23
1079.55 23
1079.62 23
1079.70 24
1079.77 25
1079.85 27
1079.92 28
1080.00 29
1080.07 30
1080.15 31
1080.22 32
1080.30 33
1080.37 33
1080.45 34
1080.53 33
1080.60 33
1080.68 32
1080.75 31
1080.83 30
1080.90 30
1080.98 29
1081.05 29
1081.13 28
1081.20 28
1081.28 27
1081.35 26
1081.43 26
1081.50 25
1081.58 25
1081.66 25
1081.73 25
1081.81 25
1081.88 25
1081.96 25
1082.03 24
1082.11 24
1082.18 24
1082.26 23
1082.33 23
1082.41 22
1082.48 21
1082.56 20
1082.64 18
1082.71 17
1082.79 16
1082.86 16
1082.94 16
1083.01 16
1083.09 17
1083.16 18
1083.24 18
1083.31 19
1083.39 20
1083.47 20
1083.54 20
1083.62 19
1083.69 18
1083.77 17
1083.84 16
1083.92 15
1083.99 14
1084.07 13
1084.14 12
1084.22 11
1084.30 10
1084.37 9
1084.45 8
1084.52 7
1084.60 7
1084.67 8
1084.75 9
1084.82 10
1084.90 11
1084.97 13
1085.05 14
1085.13 15
1085.20 16
1085.28 17
1085.35 19
1085.43 20
1085.50 21
1085.58 22
1085.65 22
1085.73 22
1085.81 21
1085.88 20
1085.96 19
1086.03 17
1086.11 15
1086.18 13
1086.26 11
1086.33 10
1086.41 9
1086.48 8
1086.56 8
1086.64 8
1086.71 9
1086.79 9
1086.86 9
1086.94 8
1087.01 8
1087.09 6
1087.16 5
1087.24 4
1087.32 3
1087.39 3
1087.47 2
1087.54 3
1087.62 3
1087.69 3
1087.77 4
1087.85 5
1087.92 5
1088.00 6
1088.07 7
1088.15 8
1088.22 8
1088.30 8
1088.37 7
1088.45 7
1088.53 7
1088.60 6
1088.68 5
1088.75 4
1088.83 3
1088.90 2
1088.98 1
1089.05 1
1089.13 0
1089.21 0
1089.28 0
1089.36 0
1089.43 0
1089.51 0
1089.58 0
1089.66 0
1089.74 0
1089.81 0
1089.89 2
1089.96 3
1090.04 5
1090.11 6
1090.19 8
1090.27 9
1090.34 9
1090.42 10
1090.49 10
1090.57 10
1090.64 10
1090.72 10
1090.80 10
1090.87 10
1090.95 10
1091.02 11
1091.10 13
1091.17 15
1091.25 17
1091.33 19
1091.40 21
1091.48 21
1091.55 21
1091.63 20
1091.70 19
1091.78 18
1091.86 19
1091.93 20
1092.01 22
1092.08 24
1092.16 26
1092.23 27
1092.31 28
1092.39 27
1092.46 26
1092.54 25
1092.61 24
1092.69 23
1092.76 24
1092.84 24
1092.92 26
1092.99 27
1093.07 28
1093.14 29
1093.22 30
1093.29 30
1093.37 31
1093.45 31
1093.52 31
1093.60 32
1093.67 33
1093.75 34
1093.83 34
1093.90 35
1093.98 35
1094.05 34
1094.13 34
1094.20 32
1094.28 31
1094.36 30
1094.43 30
1094.51 30
1094.58 31
1094.66 32
1094.73 34
1094.81 35
1094.89 36
1094.96 37
1095.04 37
1095.11 37
1095.19 36
1095.27 36
1095.34 36
1095.42 36
1095.49 37
1095.57 37
1095.65 38
1095.72 39
1095.80 41
1095.87 44
1095.95 47
1096.02 52
1096.10 56
1096.18 60
1096.25 63
1096.33 65
1096.40 64
1096.48 62
1096.56 59
1096.63 55
1096.71 52
1096.78 49
1096.86 47
1096.94 46
1097.01 46
1097.09 45
1097.16 45
1097.24 44
1097.31 43
1097.39 43
1097.47 43
1097.54 43
1097.62 44
1097.69 46
1097.77 48
1097.85 50
1097.92 52
1098.00 54
1098.07 56
1098.15 57
1098.23 57
1098.30 57
1098.38 57
1098.45 56
1098.53 56
1098.61 54
1098.68 53
1098.76 51
1098.83 49
1098.91 47
1098.99 45
1099.06 42
1099.14 39
1099.21 35
1099.29 32
1099.37 28
1099.44 25
1099.52 23
1099.59 23
1099.67 23
1099.75 24
1099.82 26
1099.90 28
1099.97 30
1100.05 31
1100.13 31
1100.20 31
1100.28 30
1100.35 29
1100.43 27
1100.51 24
1100.58 22
1100.66 19
1100.73 17
1100.81 15
1100.89 13
1100.96 12
1101.04 11
1101.11 11
1101.19 11
1101.27 11
1101.34 11
1101.42 10
1101.49 10
1101.57 9
1101.65 8
1101.72 8
1101.80 7
1101.87 7
1101.95 6
1102.03 6
1102.10 5
1102.18 5
1102.26 4
1102.33 4
1102.41 4
1102.48 5
1102.56 5
1102.64 6
1102.71 7
1102.79 7
1102.86 8
1102.94 8
1103.02 8
1103.09 9
1103.17 9
1103.24 9
1103.32 9
1103.40 9
1103.47 9
1103.55 8
1103.63 8
1103.70 8
1103.78 7
1103.85 7
1103.93 6
1104.01 5
1104.08 4
1104.16 3
1104.23 2
1104.31 1
1104.39 1
1104.46 2
1104.54 3
1104.62 4
1104.69 6
1104.77 6
1104.84 6
1104.92 6
1105.00 6
1105.07 5
1105.15 5
1105.22 6
1105.30 6
1105.38 7
1105.45 7
1105.53 8
1105.61 8
1105.68 9
1105.76 9
1105.83 10
1105.91 11
1105.99 12
1106.06 13
1106.14 14
1106.22 15
1106.29 16
1106.37 17
1106.44 17
1106.52 18
1106.60 18
1106.67 18
1106.75 17
1106.83 17
1106.90 16
1106.98 16
1107.05 15
1107.13 15
1107.21 15
1107.28 15
1107.36 16
1107.44 16
1107.51 16
1107.59 16
1107.66 17
1107.74 18
1107.82 19
1107.89 21
1107.97 23
1108.05 26
1108.12 28
1108.20 30
1108.27 32
1108.35 34
1108.43 35
1108.50 36
1108.58 36
1108.66 35
1108.73 33
1108.81 30
1108.88 28
1108.96 25
1109.04 23
1109.11 22
1109.19 21
1109.27 21
1109.34 21
1109.42 22
1109.50 24
1109.57 25
1109.65 26
1109.72 28
1109.80 29
1109.88 30
1109.95 30
1110.03 30
1110.11 30
1110.18 29
1110.26 28
1110.34 27
1110.41 26
1110.49 24
1110.56 23
1110.64 21
1110.72 20
1110.79 19
1110.87 20
1110.95 20
1111.02 21
1111.10 21
1111.18 21
1111.25 20
1111.33 19
1111.40 18
1111.48 16
1111.56 16
1111.63 16
1111.71 18
1111.79 20
1111.86 23
1111.94 25
1112.02 28
1112.09 30
1112.17 32
1112.25 33
1112.32 34
1112.40 36
1112.47 36
1112.55 37
1112.63 36
1112.70 36
1112.78 35
1112.86 34
1112.93 33
1113.01 32
1113.09 31
1113.16 30
1113.24 29
1113.32 28
1113.39 27
1113.47 26
1113.55 25
1113.62 25
1113.70 26
1113.77 27
1113.85 30
1113.93 34
1114.00 38
1114.08 42
1114.16 46
1114.23 49
1114.31 50
1114.39 51
1114.46 50
1114.54 49
1114.62 48
1114.69 48
1114.77 47
1114.85 48
1114.92 48
1115.00 48
1115.08 48
1115.15 48
1115.23 47
1115.30 46
1115.38 45
1115.46 45
1115.53 45
1115.61 45
1115.69 46
1115.76 48
1115.84 49
1115.92 50
1115.99 52
1116.07 52
1116.15 52
1116.22 50
1116.30 49
1116.38 46
1116.45 44
1116.53 43
1116.61 42
1116.68 42
1116.76 43
1116.84 44
1116.91 46
1116.99 47
1117.07 48
1117.14 48
1117.22 47
1117.30 45
1117.37 43
1117.45 40
1117.53 39
1117.60 38
1117.68 38
1117.76 39
1117.83 41
1117.91 43
1117.99 45
1118.06 46
1118.14 46
1118.22 45
1118.29 44
1118.37 42
1118.45 40
1118.52 40
1118.60 40
1118.68 41
1118.75 42
1118.83 43
1118.91 44
1118.98 44
1119.06 45
1119.14 46
1119.21 47
1119.29 49
1119.37 49
1119.44 49
1119.52 49
1119.60 48
1119.67 46
1119.75 45
1119.83 44
1119.90 44
1119.98 44
1120.06 45
1120.13 45
1120.21 45
1120.29 44
1120.36 43
1120.44 41
1120.52 40
1120.59 38
1120.67 37
1120.75 37
1120.82 37
1120.90 37
1120.98 37
1121.05 37
1121.13 37
1121.21 36
1121.28 36
1121.36 35
1121.44 34
1121.51 33
1121.59 32
1121.67 31
1121.74 29
1121.82 27
1121.90 25
1121.97 23
1122.05 21
1122.13 20
1122.20 19
1122.28 19
1122.36 20
1122.43 20
1122.51 21
1122.59 21
1122.66 20
1122.74 19
1122.82 18
1122.90 17
1122.97 15
1123.05 15
1123.13 14
1123.20 14
1123.28 14
1123.36 14
1123.43 14
1123.51 14
1123.59 14
1123.66 14
1123.74 14
1123.82 15
1123.89 16
1123.97 17
1124.05 19
1124.12 20
1124.20 21
1124.28 21
1124.36 22
1124.43 21
1124.51 21
1124.59 20
1124.66 19
1124.74 19
1124.82 18
1124.89 18
1124.97 19
1125.05 19
1125.12 20
1125.20 21
1125.28 22
1125.35 22
1125.43 22
1125.51 22
1125.58 20
1125.66 18
1125.74 16
1125.82 14
1125.89 12
1125.97 10
1126.05 9
1126.12 9
1126.20 10
1126.28 11
1126.35 12
1126.43 13
1126.51 13
1126.58 13
1126.66 12
1126.74 12
1126.82 12
1126.89 12
1126.97 12
1127.05 13
1127.12 14
1127.20 14
1127.28 14
1127.35 13
1127.43 12
1127.51 11
1127.59 9
1127.66 9
1127.74 8
1127.82 9
1127.89 9
1127.97 10
1128.05 11
1128.12 12
1128.20 13
1128.28 14
1128.35 15
1128.43 16
1128.51 17
1128.59 18
1128.66 18
1128.74 18
1128.82 17
1128.89 15
1128.97 13
1129.05 12
1129.12 11
1129.20 11
1129.28 11
1129.36 13
1129.43 15
1129.51 16
1129.59 18
1129.66 19
1129.74 19
1129.82 19
1129.90 18
1129.97 17
1130.05 16
1130.13 14
1130.20 13
1130.28 11
1130.36 10
1130.43 9
1130.51 9
1130.59 9
1130.67 9
1130.74 9
1130.82 8
1130.90 8
1130.97 7
1131.05 5
1131.13 4
1131.21 2
1131.28 1
1131.36 0
1131.44 0
1131.51 0
1131.59 0
1131.67 0
1131.74 0
1131.82 0
1131.90 0
1131.98 0
1132.05 1
1132.13 4
1132.21 8
1132.28 12
1132.36 16
1132.44 20
1132.52 23
1132.59 26
1132.67 29
1132.75 31
1132.82 32
1132.90 32
1132.98 32
1133.06 32
1133.13 32
1133.21 32
1133.29 33
1133.36 34
1133.44 35
1133.52 36
1133.60 36
1133.67 36
1133.75 35
1133.83 34
1133.90 33
1133.98 32
1134.06 32
1134.14 31
1134.21 31
1134.29 31
1134.37 31
1134.45 31
1134.52 30
1134.60 30
1134.68 29
1134.75 28
1134.83 28
1134.91 28
1134.99 28
1135.06 28
1135.14 29
1135.22 31
1135.29 34
1135.37 36
1135.45 38
1135.53 40
1135.60 41
1135.68 41
1135.76 41
1135.83 41
1135.91 41
1135.99 40
1136.07 41
1136.14 42
1136.22 43
1136.30 45
1136.38 48
1136.45 51
1136.53 54
1136.61 57
1136.68 60
1136.76 62
1136.84 62
1136.92 62
1136.99 61
1137.07 60
1137.15 59
1137.23 59
1137.30 60
1137.38 60
1137.46 61
1137.53 61
1137.61 60
1137.69 59
1137.77 56
1137.84 54
1137.92 51
1138.00 49
1138.08 47
1138.15 46
1138.23 46
1138.31 47
1138.39 49
1138.46 52
1138.54 54
1138.62 56
1138.69 56
1138.77 55
1138.85 53
1138.93 50
1139.00 47
1139.08 44
1139.16 41
1139.24 39
1139.31 37
1139.39 35
1139.47 33
1139.55 30
1139.62 27
1139.70 24
1139.78 21
1139.86 19
1139.93 17
1140.01 17
1140.09 18
1140.16 20
1140.24 23
1140.32 27
1140.40 29
1140.47 31
1140.55 32
1140.63 32
1140.71 30
1140.78 28
1140.86 25
1140.94 22
1141.02 20
1141.09 18
1141.17 18
1141.25 18
1141.33 19
1141.40 20
1141.48 21
1141.56 21
1141.64 21
1141.71 20
1141.79 19
1141.87 17
1141.95 16
1142.02 14
1142.10 13
1142.18 12
1142.26 11
1142.33 12
1142.41 12
1142.49 13
1142.56 13
1142.64 14
1142.72 14
1142.80 15
1142.87 16
1142.95 17
1143.03 18
1143.11 19
1143.18 19
1143.26 19
1143.34 18
1143.42 18
1143.49 17
1143.57 16
1143.65 17
1143.73 18
1143.80 19
1143.88 21
1143.96 22
1144.04 24
1144.11 24
1144.19 25
1144.27 24
1144.35 24
1144.42 23
1144.50 22
1144.58 22
1144.66 22
1144.74 21
1144.81 21
1144.89 21
1144.97 20
1145.05 18
1145.12 16
1145.20 14
1145.28 12
1145.36 11
1145.43 10
1145.51 10
1145.59 10
1145.67 11
1145.74 11
1145.82 11
1145.90 10
1145.98 8
1146.05 6
1146.13 3
1146.21 1
1146.29 0
1146.36 0
1146.44 0
1146.52 0
1146.60 0
1146.67 0
1146.75 0
1146.83 0
1146.91 1
1146.99 3
1147.06 6
1147.14 8
1147.22 9
1147.30 9
1147.37 8
1147.45 7
1147.53 5
1147.61 3
1147.68 3
1147.76 3
1147.84 4
1147.92 5
1147.99 7
1148.07 8
1148.15 9
1148.23 10
1148.30 10
1148.38 9
1148.46 8
1148.54 7
1148.62 6
1148.69 5
1148.77 4
1148.85 3
1148.93 4
1149.00 4
1149.08 5
1149.16 7
1149.24 9
1149.31 11
1149.39 13
1149.47 15
1149.55 17
1149.63 18
1149.70 19
1149.78 19
1149.86 18
1149.94 17
1150.01 16
1150.09 15
1150.17 14
1150.25 14
1150.33 14
1150.40 14
1150.48 15
1150.56 15
1150.64 16
1150.71 15
1150.79 14
1150.87 13
1150.95 11
1151.02 9
1151.10 7
1151.18 7
1151.26 7
1151.34 8
1151.41 10
1151.49 13
1151.57 15
1151.65 18
1151.72 20
1151.80 22
1151.88 23
1151.96 24
1152.04 25
1152.11 25
1152.19 26
1152.27 27
1152.35 28
1152.42 28
1152.50 29
1152.58 30
1152.66 32
1152.74 33
1152.81 34
1152.89 36
1152.97 36
1153.05 36
1153.13 35
1153.20 34
1153.28 33
1153.36 31
1153.44 31
1153.51 30
1153.59 30
1153.67 30
1153.75 29
1153.83 29
1153.90 28
1153.98 27
1154.06 27
1154.14 27
1154.22 28
1154.29 28
1154.37 27
1154.45 25
1154.53 23
1154.60 20
1154.68 17
1154.76 15
1154.84 13
1154.92 13
1154.99 13
1155.07 13
1155.15 14
1155.23 15
1155.31 15
1155.38 16
1155.46 17
1155.54 18
1155.62 18
1155.69 18
1155.77 18
1155.85 18
1155.93 17
1156.01 16
1156.08 15
1156.16 14
1156.24 14
1156.32 14
1156.40 16
1156.47 18
1156.55 21
1156.63 24
1156.71 28
1156.79 31
1156.86 34
1156.94 36
1157.02 38
1157.10 40
1157.18 41
1157.25 44
1157.33 46
1157.41 48
1157.49 51
1157.57 53
1157.64 54
1157.72 54
1157.80 54
1157.88 53
1157.96 51
1158.03 49
1158.11 48
1158.19 47
1158.27 48
1158.35 49
1158.42 50
1158.50 51
1158.58 52
1158.66 53
1158.74 52
1158.81 52
1158.89 51
1158.97 51
1159.05 51
1159.13 52
1159.20 53
1159.28 55
1159.36 57
1159.44 58
1159.52 60
1159.59 61
1159.67 63
1159.75 65
1159.83 66
1159.91 68
1159.98 69
1160.06 69
1160.14 69
1160.22 69
1160.30 70
1160.37 70
1160.45 70
1160.53 69
1160.61 69
1160.69 67
1160.77 66
1160.84 65
1160.92 65
1161.00 65
1161.08 66
1161.16 68
1161.23 70
1161.31 72
1161.39 73
1161.47 74
1161.55 74
1161.62 74
1161.70 74
1161.78 75
1161.86 75
1161.94 76
1162.01 76
1162.09 76
1162.17 76
1162.25 74
1162.33 72
1162.41 69
1162.48 67
1162.56 65
1162.64 62
1162.72 60
1162.80 57
1162.87 53
1162.95 49
1163.03 44
1163.11 39
1163.19 34
1163.27 31
1163.34 29
1163.42 29
1163.50 30
1163.58 33
1163.66 35
1163.73 36
1163.81 36
1163.89 35
1163.97 33
1164.05 30
1164.13 27
1164.20 24
1164.28 23
1164.36 22
1164.44 22
1164.52 23
1164.59 24
1164.67 24
1164.75 24
1164.83 23
1164.91 22
1164.99 22
1165.06 22
1165.14 24
1165.22 26
1165.30 30
1165.38 33
1165.45 36
1165.53 37
1165.61 37
1165.69 36
1165.77 35
1165.85 33
1165.92 32
1166.00 31
1166.08 30
1166.16 30
1166.24 31
1166.32 31
1166.39 32
1166.47 33
1166.55 35
1166.63 37
1166.71 39
1166.79 41
1166.86 43
1166.94 44
1167.02 44
1167.10 43
1167.18 42
1167.26 40
1167.33 38
1167.41 36
1167.49 34
1167.57 33
1167.65 31
1167.73 31
1167.80 31
1167.88 32
1167.96 32
1168.04 33
1168.12 32
1168.19 31
1168.27 29
1168.35 27
1168.43 24
1168.51 21
1168.59 19
1168.67 17
1168.74 15
1168.82 14
1168.90 13
1168.98 13
1169.06 14
1169.14 14
1169.21 15
1169.29 17
1169.37 18
1169.45 19
1169.53 19
1169.61 19
1169.68 19
1169.76 18
1169.84 17
1169.92 17
1170.00 17
1170.08 17
1170.15 16
1170.23 16
1170.31 15
1170.39 14
1170.47 14
1170.55 14
1170.62 14
1170.70 15
1170.78 16
1170.86 17
1170.94 18
1171.02 19
1171.10 21
1171.17 21
1171.25 22
1171.33 22
1171.41 21
1171.49 20
1171.57 18
1171.64 16
1171.72 15
1171.80 14
1171.88 13
1171.96 13
1172.04 14
1172.12 16
1172.19 17
1172.27 19
1172.35 22
1172.43 24
1172.51 27
1172.59 29
1172.66 32
1172.74 34
1172.82 36
1172.90 36
1172.98 35
1173.06 34
1173.14 33
1173.21 32
1173.29 33
1173.37 34
1173.45 36
1173.53 38
1173.61 40
1173.68 41
1173.76 41
1173.84 40
1173.92 38
1174.00 35
1174.08 31
1174.16 28
1174.23 25
1174.31 23
1174.39 23
1174.47 24
1174.55 26
1174.63 29
1174.71 31
1174.78 33
1174.86 35
1174.94 35
1175.02 36
1175.10 36
1175.18 36
1175.26 36
1175.33 37
1175.41 37
1175.49 37
1175.57 37
1175.65 37
1175.73 37
1175.81 38
1175.88 38
1175.96 39
1176.04 41
1176.12 43
1176.20 45
1176.28 47
1176.36 48
1176.43 48
1176.51 48
1176.59 47
1176.67 45
1176.75 42
1176.83 39
1176.91 37
1176.99 36
1177.06 36
1177.14 37
1177.22 39
1177.30 42
1177.38 45
1177.46 48
1177.54 50
1177.61 51
1177.69 51
1177.77 49
1177.85 46
1177.93 41
1178.01 36
1178.09 32
1178.16 28
1178.24 25
1178.32 23
1178.40 23
1178.48 23
1178.56 24
1178.64 26
1178.72 27
1178.79 28
1178.87 28
1178.95 29
1179.03 30
1179.11 30
1179.19 31
1179.27 32
1179.35 32
1179.42 33
1179.50 33
1179.58 33
1179.66 33
1179.74 34
1179.82 34
1179.90 35
1179.97 35
1180.05 35
1180.13 35
1180.21 36
1180.29 36
1180.37 37
1180.45 39
1180.53 41
1180.60 42
1180.68 43
1180.76 43
1180.84 42
1180.92 41
1181.00 40
1181.08 38
1181.16 38
1181.23 37
1181.31 38
1181.39 39
1181.47 41
1181.55 44
1181.63 48
1181.71 52
1181.79 56
1181.87 60
1181.94 63
1182.02 64
1182.10 64
1182.18 63
1182.26 62
1182.34 60
1182.42 60
1182.50 60
1182.57 62
1182.65 64
1182.73 68
1182.81 72
1182.89 75
1182.97 78
1183.05 80
1183.13 81
1183.20 81
1183.28 80
1183.36 80
1183.44 80
1183.52 80
1183.60 80
1183.68 80
1183.76 80
1183.84 79
1183.91 78
1183.99 76
1184.07 73
1184.15 70
1184.23 66
1184.31 62
1184.39 60
1184.47 58
1184.55 57
1184.62 58
1184.70 60
1184.78 62
1184.86 64
1184.94 66
1185.02 66
1185.10 66
1185.18 65
1185.26 62
1185.33 60
1185.41 57
1185.49 53
1185.57 50
1185.65 48
1185.73 45
1185.81 43
1185.89 41
1185.97 40
1186.04 39
1186.12 38
1186.20 37
1186.28 35
1186.36 34
1186.44 32
1186.52 30
1186.60 29
1186.68 28
1186.76 28
1186.83 29
1186.91 30
1186.99 31
1187.07 32
1187.15 33
1187.23 34
1187.31 35
1187.39 35
1187.47 35
1187.54 34
1187.62 33
1187.70 32
1187.78 31
1187.86 30
1187.94 29
1188.02 28
1188.10 28
1188.18 27
1188.26 26
1188.33 23
1188.41 21
1188.49 18
1188.57 15
1188.65 12
1188.73 10
1188.81 8
1188.89 6
1188.97 5
1189.05 4
1189.13 4
1189.20 4
1189.28 5
1189.36 7
1189.44 9
1189.52 12
1189.60 15
1189.68 18
1189.76 20
1189.84 22
1189.92 23
1189.99 23
1190.07 22
1190.15 21
1190.23 19
1190.31 17
1190.39 14
1190.47 11
1190.55 9
1190.63 7
1190.71 6
1190.79 7
1190.86 9
1190.94 11
1191.02 13
1191.10 16
1191.18 17
1191.26 17
1191.34 16
1191.42 15
1191.50 14
1191.58 14
1191.66 16
1191.73 18
1191.81 20
1191.89 23
1191.97 25
1192.05 25
1192.13 25
1192.21 24
1192.29 24
1192.37 24
1192.45 25
1192.53 26
1192.61 28
1192.68 30
1192.76 31
1192.84 32
1192.92 32
1193.00 32
1193.08 30
1193.16 29
1193.24 26
1193.32 23
1193.40 18
1193.48 14
1193.56 8
1193.63 4
1193.71 0
1193.79 0
1193.87 0
1193.95 0
1194.03 0
1194.11 3
1194.19 6
1194.27 8
1194.35 9
1194.43 9
1194.51 9
1194.58 10
1194.66 11
1194.74 14
1194.82 17
1194.90 20
1194.98 23
1195.06 25
1195.14 25
1195.22 24
1195.30 21
1195.38 18
1195.46 14
1195.54 11
1195.61 8
1195.69 5
1195.77 3
1195.85 1
1195.93 0
1196.01 0
1196.09 0
1196.17 0
1196.25 0
1196.33 0
1196.41 0
1196.49 0
1196.57 2
1196.65 8
1196.72 15
1196.80 24
1196.88 32
1196.96 40
1197.04 46
1197.12 49
1197.20 51
1197.28 49
1197.36 46
1197.44 42
1197.52 38
1197.60 34
1197.68 31
1197.76 30
1197.83 30
1197.91 31
1197.99 32
1198.07 33
1198.15 34
1198.23 35
1198.31 36
1198.39 38
1198.47 40
1198.55 42
1198.63 45
1198.71 48
1198.79 52
1198.87 56
1198.95 60
1199.02 64
1199.10 67
1199.18 70
1199.26 72
1199.34 73
1199.42 72
1199.50 70
1199.58 67
1199.66 64
1199.74 62
1199.82 60
1199.90 61
1199.98 62
1200.06 63
1200.14 64
1200.22 65
1200.30 65
1200.37 64
1200.45 64
1200.53 64
1200.61 65
1200.69 66
1200.77 68
1200.85 70
1200.93 70
1201.01 70
1201.09 68
1201.17 65
1201.25 62
1201.33 59
1201.41 56
1201.49 54
1201.57 52
1201.65 51
1201.72 51
1201.80 51
1201.88 50
1201.96 49
1202.04 47
1202.12 45
1202.20 42
1202.28 40
1202.36 38
1202.44 37
1202.52 36
1202.60 35
1202.68 33
1202.76 31
1202.84 28
1202.92 25
1203.00 23
1203.08 22
1203.16 22
1203.23 24
1203.31 27
1203.39 31
1203.47 36
1203.55 41
1203.63 46
1203.71 49
1203.79 51
1203.87 51
1203.95 50
1204.03 47
1204.11 42
1204.19 38
1204.27 32
1204.35 28
1204.43 24
1204.51 21
1204.59 18
1204.67 16
1204.75 13
1204.83 11
1204.91 9
1204.98 8
1205.06 8
1205.14 9
1205.22 12
1205.30 17
1205.38 23
1205.46 29
1205.54 35
1205.62 40
1205.70 43
1205.78 45
1205.86 45
1205.94 43
1206.02 41
1206.10 39
1206.18 37
1206.26 36
1206.34 36
1206.42 36
1206.50 36
1206.58 37
1206.66 37
1206.74 37
1206.82 36
1206.89 34
1206.97 31
1207.05 28
1207.13 25
1207.21 24
1207.29 23
1207.37 24
1207.45 27
1207.53 30
1207.61 32
1207.69 34
1207.77 35
1207.85 34
1207.93 32
1208.01 30
1208.09 29
1208.17 28
1208.25 28
1208.33 30
1208.41 32
1208.49 34
1208.57 37
1208.65 39
1208.73 40
1208.81 41
1208.89 41
1208.97 41
1209.05 41
1209.13 41
1209.20 40
1209.28 39
1209.36 37
1209.44 35
1209.52 33
1209.60 31
1209.68 30
1209.76 29
1209.84 29
1209.92 30
1210.00 34
1210.08 39
1210.16 45
1210.24 52
1210.32 59
1210.40 65
1210.48 70
1210.56 72
1210.64 72
1210.72 70
1210.80 67
1210.88 64
1210.96 61
1211.04 59
1211.12 59
1211.20 60
1211.28 61
1211.36 64
1211.44 66
1211.52 67
1211.60 69
1211.68 71
1211.76 72
1211.84 74
1211.92 75
1212.00 77
1212.08 79
1212.16 80
1212.24 81
1212.32 82
1212.40 83
1212.47 84
1212.55 86
1212.63 88
1212.71 89
1212.79 89
1212.87 88
1212.95 86
1213.03 82
1213.11 78
1213.19 73
1213.27 69
1213.35 65
1213.43 61
1213.51 57
1213.59 53
1213.67 48
1213.75 43
1213.83 37
1213.91 33
1213.99 28
1214.07 25
1214.15 23
1214.23 21
1214.31 20
1214.39 19
1214.47 19
1214.55 19
1214.63 21
1214.71 24
1214.79 27
1214.87 31
1214.95 34
1215.03 36
1215.11 36
1215.19 35
1215.27 32
1215.35 30
1215.43 28
1215.51 28
1215.59 28
1215.67 29
1215.75 31
1215.83 33
1215.91 35
1215.99 37
1216.07 40
1216.15 45
1216.23 50
1216.31 55
1216.39 60
1216.47 63
1216.55 64
1216.63 64
1216.71 62
1216.79 59
1216.87 56
1216.95 53
1217.03 52
1217.11 50
1217.19 50
1217.27 49
1217.35 47
1217.43 45
1217.51 41
1217.59 38
1217.67 34
1217.75 30
1217.83 27
1217.91 24
1217.99 23
1218.07 22
1218.15 22
1218.23 22
1218.31 22
1218.39 22
1218.47 23
1218.55 23
1218.63 23
1218.71 24
1218.79 24
1218.87 25
1218.95 26
1219.03 27
1219.11 28
1219.19 28
1219.27 28
1219.35 27
1219.43 26
1219.51 25
1219.59 25
1219.67 25
1219.75 25
1219.83 26
1219.91 28
1219.99 30
1220.07 31
1220.15 32
1220.23 32
1220.31 32
1220.39 33
1220.47 34
1220.55 35
1220.63 38
1220.71 41
1220.79 44
1220.87 47
1220.95 49
1221.03 50
1221.11 50
1221.19 50
1221.27 50
1221.35 50
1221.43 50
1221.51 49
1221.59 48
1221.67 45
1221.75 42
1221.83 39
1221.91 35
1221.99 32
1222.07 31
1222.15 31
1222.23 32
1222.31 35
1222.39 40
1222.47 45
1222.55 51
1222.63 57
1222.71 61
1222.79 65
1222.87 66
1222.95 66
1223.03 63
1223.11 59
1223.19 54
1223.27 49
1223.35 45
1223.43 43
1223.51 42
1223.59 43
1223.67 46
1223.75 50
1223.83 54
1223.91 57
1223.99 59
1224.07 60
1224.15 60
1224.23 58
1224.32 56
1224.40 53
1224.48 50
1224.56 46
1224.64 43
1224.72 40
1224.80 36
1224.88 33
1224.96 29
1225.04 25
1225.12 22
1225.20 20
1225.28 18
1225.36 18
1225.44 17
1225.52 17
1225.60 17
1225.68 17
1225.76 17
1225.84 17
1225.92 16
1226.00 15
1226.08 15
1226.16 14
1226.24 13
1226.32 13
1226.40 14
1226.48 15
1226.56 18
1226.64 21
1226.72 24
1226.80 26
1226.88 27
1226.96 26
1227.04 23
1227.12 19
1227.20 15
1227.28 13
1227.36 13
1227.44 15
1227.53 19
1227.61 24
1227.69 29
1227.77 34
1227.85 36
1227.93 38
1228.01 38
1228.09 37
1228.17 36
1228.25 36
1228.33 36
1228.41 37
1228.49 38
1228.57 40
1228.65 43
1228.73 45
1228.81 47
1228.89 48
1228.97 49
1229.05 48
1229.13 45
1229.21 42
1229.29 37
1229.37 33
1229.45 29
1229.53 25
1229.61 23
1229.69 21
1229.77 21
1229.85 22
1229.94 23
1230.02 25
1230.10 27
1230.18 29
1230.26 30
1230.34 29
1230.42 27
1230.50 23
1230.58 19
1230.66 15
1230.74 11
1230.82 9
1230.90 8
1230.98 8
1231.06 10
1231.14 13
1231.22 16
1231.30 19
1231.38 21
1231.46 23
1231.54 24
1231.62 25
1231.70 25
1231.78 25
1231.87 25
1231.95 25
1232.03 24
1232.11 24
1232.19 24
1232.27 24
1232.35 26
1232.43 28
1232.51 31
1232.59 35
1232.67 39
1232.75 42
1232.83 45
1232.91 47
1232.99 47
1233.07 46
1233.15 43
1233.23 39
1233.31 35
1233.39 30
1233.47 26
1233.55 22
1233.64 20
1233.72 19
1233.80 20
1233.88 22
1233.96 26
1234.04 29
1234.12 31
1234.20 33
1234.28 32
1234.36 30
1234.44 26
1234.52 21
1234.60 16
1234.68 10
1234.76 5
1234.84 1
1234.92 0
1235.00 0
1235.08 0
1235.17 0
1235.25 0
1235.33 0
1235.41 0
1235.49 1
1235.57 2
1235.65 3
1235.73 3
1235.81 3
1235.89 4
1235.97 5
1236.05 8
1236.13 11
1236.21 14
1236.29 17
1236.37 19
1236.45 20
1236.54 19
1236.62 17
1236.70 14
1236.78 10
1236.86 7
1236.94 4
1237.02 2
1237.10 3
1237.18 4
1237.26 8
1237.34 13
1237.42 18
1237.50 24
1237.58 30
1237.66 34
1237.74 37
1237.83 39
1237.91 40
1237.99 40
1238.07 41
1238.15 43
1238.23 47
1238.31 51
1238.39 57
1238.47 62
1238.55 67
1238.63 70
1238.71 73
1238.79 73
1238.87 73
1238.95 71
1239.03 70
1239.12 67
1239.20 64
1239.28 61
1239.36 57
1239.44 53
1239.52 48
1239.60 44
1239.68 40
1239.76 37
1239.84 35
1239.92 34
1240.00 34
1240.08 35
1240.16 37
1240.25 39
1240.33 42
1240.41 44
1240.49 44
1240.57 43
1240.65 40
1240.73 36
1240.81 31
1240.89 27
1240.97 24
1241.05 22
1241.13 22
1241.21 23
1241.29 24
1241.38 24
1241.46 24
1241.54 22
1241.62 19
1241.70 17
1241.78 15
1241.86 15
1241.94 17
1242.02 21
1242.10 26
1242.18 30
1242.26 35
1242.34 38
1242.43 40
1242.51 41
1242.59 42
1242.67 43
1242.75 43
1242.83 44
1242.91 44
1242.99 44
1243.07 43
1243.15 41
1243.23 39
1243.31 37
1243.40 35
1243.48 34
1243.56 33
1243.64 33
1243.72 34
1243.80 35
1243.88 37
1243.96 38
1244.04 39
1244.12 40
1244.20 40
1244.28 40
1244.37 40
1244.45 40
1244.53 42
1244.61 45
1244.69 49
1244.77 54
1244.85 59
1244.93 63
1245.01 66
1245.09 68
1245.17 69
1245.25 68
1245.34 66
1245.42 65
1245.50 63
1245.58 61
1245.66 58
1245.74 55
1245.82 51
1245.90 46
1245.98 40
1246.06 33
1246.14 28
1246.23 23
1246.31 21
1246.39 20
1246.47 22
1246.55 24
1246.63 26
1246.71 28
1246.79 29
1246.87 30
1246.95 31
1247.03 32
1247.12 34
1247.20 37
1247.28 40
1247.36 44
1247.44 47
1247.52 49
1247.60 50
1247.68 50
1247.76 50
1247.84 49
1247.93 49
1248.01 49
1248.09 50
1248.17 51
1248.25 52
1248.33 53
1248.41 51
1248.49 48
1248.57 44
1248.65 39
1248.74 35
1248.82 33
1248.90 32
1248.98 33
1249.06 35
1249.14 37
1249.22 39
1249.30 40
1249.38 41
1249.46 40
1249.55 40
1249.63 39
1249.71 39
1249.79 38
1249.87 37
1249.95 36
1250.03 33
1250.11 30
1250.19 26
1250.27 24
1250.36 22
1250.44 21
1250.52 22
1250.60 24
1250.68 26
1250.76 28
1250.84 29
1250.92 28
1251.00 26
1251.09 24
1251.17 21
1251.25 19
1251.33 18
1251.41 18
1251.49 20
1251.57 24
1251.65 28
1251.73 31
1251.81 34
1251.90 35
1251.98 34
1252.06 32
1252.14 29
1252.22 25
1252.30 22
1252.38 20
1252.46 20
1252.54 22
1252.63 25
1252.71 30
1252.79 34
1252.87 39
1252.95 42
1253.03 45
1253.11 46
1253.19 47
1253.27 47
1253.36 47
1253.44 47
1253.52 48
1253.60 49
1253.68 52
1253.76 55
1253.84 59
1253.92 62
1254.01 66
1254.09 69
1254.17 71
1254.25 73
1254.33 73
1254.41 72
1254.49 70
1254.57 67
1254.65 64
1254.74 61
1254.82 58
1254.90 56
1254.98 57
1255.06 58
1255.14 61
1255.22 64
1255.30 67
1255.39 68
1255.47 68
1255.55 66
1255.63 64
1255.71 62
1255.79 61
1255.87 60
1255.95 60
1256.04 60
1256.12 58
1256.20 56
1256.28 52
1256.36 47
1256.44 42
1256.52 37
1256.60 34
1256.68 33
1256.77 34
1256.85 36
1256.93 39
1257.01 42
1257.09 44
1257.17 46
1257.25 46
1257.34 47
1257.42 47
1257.50 47
1257.58 47
1257.66 47
1257.74 47
1257.82 46
1257.90 44
1257.99 43
1258.07 41
1258.15 39
1258.23 38
1258.31 37
1258.39 37
1258.47 37
1258.55 37
1258.64 38
1258.72 39
1258.80 40
1258.88 42
1258.96 43
1259.04 45
1259.12 46
1259.21 47
1259.29 47
1259.37 47
1259.45 46
1259.53 45
1259.61 43
1259.69 41
1259.77 39
1259.86 38
1259.94 37
1260.02 37
1260.10 36
1260.18 37
1260.26 37
1260.34 39
1260.43 42
1260.51 46
1260.59 51
1260.67 56
1260.75 61
1260.83 64
1260.91 66
1260.99 66
1261.08 64
1261.16 62
1261.24 60
1261.32 60
1261.40 60
1261.48 62
1261.56 65
1261.65 68
1261.73 70
1261.81 71
1261.89 71
1261.97 71
1262.05 70
1262.13 70
1262.22 69
1262.30 68
1262.38 67
1262.46 66
1262.54 65
1262.62 63
1262.70 61
1262.79 59
1262.87 57
1262.95 53
1263.03 49
1263.11 43
1263.19 37
1263.27 29
1263.36 22
1263.44 15
1263.52 10
1263.60 7
1263.68 6
1263.76 7
1263.85 11
1263.93 15
1264.01 20
1264.09 25
1264.17 29
1264.25 31
1264.33 33
1264.42 33
1264.50 33
1264.58 32
1264.66 32
1264.74 31
1264.82 32
1264.90 32
1264.99 32
1265.07 32
1265.15 32
1265.23 32
1265.31 32
1265.39 31
1265.48 31
1265.56 32
1265.64 32
1265.72 33
1265.80 33
1265.88 33
1265.96 34
1266.05 34
1266.13 34
1266.21 33
1266.29 33
1266.37 32
1266.45 31
1266.54 30
1266.62 29
1266.70 28
1266.78 27
1266.86 27
1266.94 27
1267.02 27
1267.11 26
1267.19 24
1267.27 22
1267.35 19
1267.43 16
1267.51 13
1267.60 10
1267.68 8
1267.76 6
1267.84 5
1267.92 3
1268.00 2
1268.09 1
1268.17 1
1268.25 0
1268.33 0
1268.41 0
1268.49 0
1268.58 0
1268.66 0
1268.74 0
1268.82 0
1268.90 0
1268.98 2
1269.07 6
1269.15 12
1269.23 19
1269.31 25
1269.39 32
1269.47 39
1269.56 45
1269.64 50
1269.72 54
1269.80 58
1269.88 60
1269.96 61
1270.05 61
1270.13 60
1270.21 59
1270.29 58
1270.37 57
1270.45 57
1270.54 56
1270.62 55
1270.70 53
1270.78 52
1270.86 49
1270.94 48
1271.03 46
1271.11 45
1271.19 45
1271.27 45
1271.35 44
1271.43 43
1271.52 42
1271.60 39
1271.68 37
1271.76 35
1271.84 34
1271.92 35
1272.01 38
1272.09 43
1272.17 49
1272.25 56
1272.33 62
1272.42 68
1272.50 71
1272.58 73
1272.66 74
1272.74 73
1272.82 73
1272.91 73
1272.99 75
1273.07 77
1273.15 80
1273.23 83
1273.31 85
1273.40 86
1273.48 86
1273.56 85
1273.64 84
1273.72 82
1273.81 80
1273.89 79
1273.97 78
1274.05 77
1274.13 76
1274.21 75
1274.30 73
1274.38 71
1274.46 68
1274.54 65
1274.62 61
1274.71 58
1274.79 55
1274.87 51
1274.95 48
1275.03 45
1275.11 43
1275.20 41
1275.28 40
1275.36 40
1275.44 41
1275.52 43
1275.61 45
1275.69 46
1275.77 48
1275.85 49
1275.93 49
1276.02 49
1276.10 49
1276.18 48
1276.26 45
1276.34 42
1276.42 38
1276.51 34
1276.59 31
1276.67 29
1276.75 30
1276.83 34
1276.92 39
1277.00 45
1277.08 50
1277.16 54
1277.24 56
1277.33 56
1277.41 55
1277.49 54
1277.57 53
1277.65 53
1277.73 54
1277.82 56
1277.90 59
1277.98 62
1278.06 65
1278.14 66
1278.23 67
1278.31 65
1278.39 63
1278.47 60
1278.55 58
1278.64 56
1278.72 56
1278.80 56
1278.88 58
1278.96 59
1279.05 61
1279.13 62
1279.21 62
1279.29 62
1279.37 62
1279.46 63
1279.54 63
1279.62 63
1279.70 63
1279.78 62
1279.87 59
1279.95 55
1280.03 50
1280.11 46
1280.19 42
1280.28 39
1280.36 38
1280.44 39
1280.52 42
1280.60 45
1280.69 48
1280.77 50
1280.85 51
1280.93 51
1281.01 50
1281.10 48
1281.18 45
1281.26 42
1281.34 39
1281.42 35
1281.51 32
1281.59 30
1281.67 28
1281.75 25
1281.83 23
1281.92 21
1282.00 19
1282.08 17
1282.16 15
1282.24 13
1282.33 11
1282.41 9
1282.49 8
1282.57 7
1282.66 6
1282.74 5
1282.82 5
1282.90 6
1282.98 7
1283.07 9
1283.15 13
1283.23 17
1283.31 21
1283.39 24
1283.48 27
1283.56 28
1283.64 29
1283.72 28
1283.80 28
1283.89 27
1283.97 26
1284.05 26
1284.13 27
1284.22 29
1284.30 32
1284.38 35
1284.46 39
1284.54 43
1284.63 46
1284.71 48
1284.79 49
1284.87 49
1284.95 48
1285.04 47
1285.12 44
1285.20 41
1285.28 37
1285.37 32
1285.45 27
1285.53 21
1285.61 16
1285.69 10
1285.78 6
1285.86 3
1285.94 1
1286.02 1
1286.11 3
1286.19 6
1286.27 11
1286.35 17
1286.43 23
1286.52 28
1286.60 33
1286.68 37
1286.76 40
1286.85 42
1286.93 44
1287.01 46
1287.09 49
1287.17 53
1287.26 58
1287.34 63
1287.42 68
1287.50 73
1287.59 76
1287.67 77
1287.75 76
1287.83 73
1287.91 69
1288.00 65
1288.08 62
1288.16 60
1288.24 61
1288.33 63
1288.41 67
1288.49 71
1288.57 75
1288.65 77
1288.74 77
1288.82 75
1288.90 71
1288.98 67
1289.07 63
1289.15 58
1289.23 55
1289.31 52
1289.40 50
1289.48 48
1289.56 46
1289.64 45
1289.72 43
1289.81 41
1289.89 39
1289.97 36
1290.05 34
1290.14 31
1290.22 28
1290.30 26
1290.38 23
1290.47 22
1290.55 21
1290.63 22
1290.71 23
1290.79 26
1290.88 30
1290.96 35
1291.04 41
1291.12 46
1291.21 50
1291.29 54
1291.37 57
1291.45 59
1291.54 60
1291.62 61
1291.70 61
1291.78 60
1291.87 58
1291.95 56
1292.03 52
1292.11 49
1292.20 46
1292.28 43
1292.36 41
1292.44 39
1292.52 37
1292.61 36
1292.69 34
1292.77 32
1292.85 29
1292.94 26
1293.02 24
1293.10 23
1293.18 22
1293.27 21
1293.35 21
1293.43 21
1293.51 20
1293.60 20
1293.68 19
1293.76 19
1293.84 20
1293.93 20
1294.01 21
1294.09 21
1294.17 20
1294.26 18
1294.34 15
1294.42 11
1294.50 7
1294.59 4
1294.67 1
1294.75 0
1294.83 0
1294.92 0
1295.00 0
1295.08 0
1295.16 0
1295.25 0
1295.33 0
1295.41 0
1295.49 0
1295.58 4
1295.66 9
1295.74 14
1295.82 19
1295.91 23
1295.99 25
1296.07 26
1296.15 25
1296.24 24
1296.32 23
1296.40 23
1296.48 25
1296.57 27
1296.65 29
1296.73 31
1296.81 33
1296.90 36
1296.98 38
1297.06 39
1297.14 40
1297.23 40
1297.31 38
1297.39 34
1297.47 30
1297.56 25
1297.64 21
1297.72 19
1297.80 20
1297.89 23
1297.97 28
1298.05 35
1298.13 42
1298.22 48
1298.30 53
1298.38 57
1298.46 59
1298.55 62
1298.63 65
1298.71 69
1298.79 74
1298.88 78
1298.96 82
1299.04 85
1299.13 85
1299.21 84
1299.29 80
1299.37 77
1299.46 74
1299.54 74
1299.62 77
1299.70 82
1299.79 89
1299.87 95
1299.95 101
1300.03 103
1300.12 101
1300.20 96
1300.28 88
1300.36 79
1300.45 71
1300.53 63
1300.61 57
1300.70 52
1300.78 49
1300.86 47
1300.94 45
1301.03 44
1301.11 44
1301.19 44
1301.27 44
1301.36 44
1301.44 44
1301.52 45
1301.60 45
1301.69 46
1301.77 48
1301.85 50
1301.94 53
1302.02 57
1302.10 62
1302.18 68
1302.27 75
1302.35 81
1302.43 86
1302.51 88
1302.60 88
1302.68 85
1302.76 80
1302.85 74
1302.93 68
1303.01 65
1303.09 63
1303.18 63
1303.26 65
1303.34 68
1303.42 71
1303.51 73
1303.59 75
1303.67 75
1303.76 75
1303.84 74
1303.92 72
1304.00 70
1304.09 67
1304.17 63
1304.25 60
1304.33 57
1304.42 56
1304.50 55
1304.58 54
1304.67 55
1304.75 55
1304.83 56
1304.91 55
1305.00 54
1305.08 52
1305.16 49
1305.25 46
1305.33 41
1305.41 37
1305.49 32
1305.58 28
1305.66 26
1305.74 25
1305.83 27
1305.91 32
1305.99 39
1306.07 49
1306.16 61
1306.24 73
1306.32 84
1306.41 92
1306.49 96
1306.57 96
1306.65 90
1306.74 81
1306.82 70
1306.90 58
1306.99 46
1307.07 37
1307.15 32
1307.23 29
1307.32 30
1307.40 33
1307.48 38
1307.57 44
1307.65 50
1307.73 54
1307.81 57
1307.90 58
1307.98 57
1308.06 54
1308.15 50
1308.23 45
1308.31 40
1308.39 35
1308.48 31
1308.56 27
1308.64 25
1308.73 24
1308.81 24
1308.89 24
1308.97 24
1309.06 25
1309.14 26
1309.22 28
1309.31 30
1309.39 33
1309.47 37
1309.56 42
1309.64 47
1309.72 53
1309.80 57
1309.89 61
1309.97 63
1310.05 63
1310.14 62
1310.22 59
1310.30 55
1310.38 51
1310.47 46
1310.55 41
1310.63 36
1310.72 32
1310.80 29
1310.88 27
1310.97 26
1311.05 26
1311.13 25
1311.21 25
1311.30 23
1311.38 21
1311.46 18
1311.55 15
1311.63 12
1311.71 11
1311.80 11
1311.88 13
1311.96 18
1312.04 24
1312.13 30
1312.21 38
1312.29 45
1312.38 51
1312.46 56
1312.54 60
1312.63 62
1312.71 65
1312.79 67
1312.87 70
1312.96 74
1313.04 79
1313.12 83
1313.21 88
1313.29 90
1313.37 90
1313.46 87
1313.54 81
1313.62 74
1313.71 66
1313.79 59
1313.87 52
1313.95 48
1314.04 45
1314.12 44
1314.20 43
1314.29 43
1314.37 43
1314.45 43
1314.54 43
1314.62 44
1314.70 46
1314.79 50
1314.87 56
1314.95 62
1315.03 68
1315.12 72
1315.20 73
1315.28 70
1315.37 65
1315.45 57
1315.53 49
1315.62 42
1315.70 37
1315.78 35
1315.87 35
1315.95 36
1316.03 38
1316.12 40
1316.20 41
1316.28 42
1316.37 43
1316.45 45
1316.53 48
1316.61 51
1316.70 54
1316.78 56
1316.86 58
1316.95 57
1317.03 55
1317.11 52
1317.20 48
1317.28 45
1317.36 43
1317.45 42
1317.53 43
1317.61 46
1317.70 49
1317.78 52
1317.86 55
1317.95 56
1318.03 56
1318.11 55
1318.20 52
1318.28 49
1318.36 46
1318.44 44
1318.53 43
1318.61 43
1318.69 45
1318.78 48
1318.86 51
1318.94 54
1319.03 57
1319.11 60
1319.19 62
1319.28 63
1319.36 66
1319.44 69
1319.53 73
1319.61 78
1319.69 83
1319.78 88
1319.86 91
1319.94 93
1320.03 94
1320.11 93
1320.19 92
1320.28 92
1320.36 91
1320.44 91
1320.53 91
1320.61 91
1320.69 90
1320.78 89
1320.86 86
1320.94 83
1321.03 79
1321.11 75
1321.19 71
1321.28 68
1321.36 65
1321.44 65
1321.53 66
1321.61 68
1321.69 72
1321.78 77
1321.86 81
1321.94 85
1322.03 88
1322.11 91
1322.19 95
1322.28 99
1322.36 104
1322.44 109
1322.53 115
1322.61 119
1322.69 122
1322.78 123
1322.86 122
1322.94 119
1323.03 114
1323.11 109
1323.19 105
1323.28 101
1323.36 99
1323.44 97
1323.53 96
1323.61 96
1323.69 95
1323.78 93
1323.86 90
1323.94 86
1324.03 81
1324.11 77
1324.19 73
1324.28 69
1324.36 65
1324.44 63
1324.53 60
1324.61 59
1324.69 59
1324.78 59
1324.86 61
1324.94 64
1325.03 67
1325.11 69
1325.19 71
1325.28 70
1325.36 68
1325.44 65
1325.53 61
1325.61 57
1325.70 53
1325.78 50
1325.86 47
1325.95 44
1326.03 42
1326.11 41
1326.20 40
1326.28 39
1326.36 39
1326.45 39
1326.53 38
1326.61 37
1326.70 36
1326.78 34
1326.86 32
1326.95 30
1327.03 29
1327.11 27
1327.20 25
1327.28 23
1327.36 20
1327.45 17
1327.53 13
1327.62 10
1327.70 6
1327.78 2
1327.87 0
1327.95 0
1328.03 0
1328.12 0
1328.20 0
1328.28 0
1328.37 0
1328.45 1
1328.53 3
1328.62 4
1328.70 5
1328.78 5
1328.87 4
1328.95 4
1329.04 6
1329.12 10
1329.20 16
1329.29 22
1329.37 30
1329.45 36
1329.54 41
1329.62 44
1329.70 46
1329.79 46
1329.87 45
1329.95 45
1330.04 44
1330.12 44
1330.21 44
1330.29 43
1330.37 41
1330.46 39
1330.54 36
1330.62 32
1330.71 30
1330.79 29
1330.87 29
1330.96 31
1331.04 35
1331.13 39
1331.21 43
1331.29 46
1331.38 47
1331.46 47
1331.54 45
1331.63 44
1331.71 43
1331.79 44
1331.88 47
1331.96 53
1332.05 60
1332.13 68
1332.21 75
1332.30 79
1332.38 80
1332.46 77
1332.55 71
1332.63 64
1332.71 57
1332.80 51
1332.88 47
1332.97 45
1333.05 46
1333.13 47
1333.22 49
1333.30 51
1333.38 51
1333.47 49
1333.55 47
1333.64 43
1333.72 40
1333.80 38
1333.89 37
1333.97 38
1334.05 40
1334.14 43
1334.22 48
1334.30 53
1334.39 58
1334.47 64
1334.56 71
1334.64 77
1334.72 83
1334.81 88
1334.89 90
1334.97 89
1335.06 86
1335.14 81
1335.23 76
1335.31 71
1335.39 69
1335.48 68
1335.56 69
1335.64 71
1335.73 74
1335.81 76
1335.90 79
1335.98 80
1336.06 81
1336.15 80
1336.23 79
1336.32 78
1336.40 77
1336.48 76
1336.57 75
1336.65 75
1336.73 75
1336.82 75
1336.90 76
1336.99 77
1337.07 78
1337.15 80
1337.24 81
1337.32 83
1337.40 85
1337.49 87
1337.57 89
1337.66 91
1337.74 92
1337.82 94
1337.91 95
1337.99 96
1338.08 96
1338.16 95
1338.24 93
1338.33 89
1338.41 86
1338.49 83
1338.58 81
1338.66 81
1338.75 84
1338.83 87
1338.91 91
1339.00 94
1339.08 95
1339.17 96
1339.25 95
1339.33 95
1339.42 96
1339.50 98
1339.58 100
1339.67 103
1339.75 104
1339.84 104
1339.92 102
1340.00 98
1340.09 92
1340.17 87
1340.26 81
1340.34 78
1340.42 76
1340.51 76
1340.59 78
1340.68 81
1340.76 86
1340.84 91
1340.93 97
1341.01 104
1341.10 111
1341.18 118
1341.26 124
1341.35 129
1341.43 133
1341.51 135
1341.60 134
1341.68 131
1341.77 126
1341.85 118
1341.93 108
1342.02 97
1342.10 87
1342.19 78
1342.27 72
1342.35 68
1342.44 66
1342.52 67
1342.61 68
1342.69 70
1342.77 72
1342.86 72
1342.94 71
1343.03 69
1343.11 66
1343.19 62
1343.28 59
1343.36 58
1343.45 58
1343.53 60
1343.61 62
1343.70 65
1343.78 68
1343.87 69
1343.95 70
1344.03 71
1344.12 73
1344.20 75
1344.29 78
1344.37 81
1344.45 82
1344.54 81
1344.62 78
1344.71 73
1344.79 67
1344.87 61
1344.96 56
1345.04 53
1345.13 52
1345.21 53
1345.30 53
1345.38 54
1345.46 54
1345.55 53
1345.63 52
1345.72 51
1345.80 50
1345.88 49
1345.97 50
1346.05 53
1346.14 56
1346.22 60
1346.30 65
1346.39 69
1346.47 73
1346.56 76
1346.64 77
1346.72 76
1346.81 74
1346.89 71
1346.98 66
1347.06 61
1347.15 55
1347.23 49
1347.31 44
1347.40 39
1347.48 34
1347.57 31
1347.65 28
1347.73 26
1347.82 25
1347.90 25
1347.99 25
1348.07 26
1348.16 26
1348.24 26
1348.32 26
1348.41 25
1348.49 24
1348.58 23
1348.66 22
1348.74 21
1348.83 22
1348.91 24
1349.00 27
1349.08 29
1349.17 32
1349.25 34
1349.33 35
1349.42 36
1349.50 36
1349.59 36
1349.67 35
1349.75 34
1349.84 31
1349.92 27
1350.01 23
1350.09 18
1350.18 12
1350.26 8
1350.34 4
1350.43 1
1350.51 0
1350.60 0
1350.68 0
1350.77 0
1350.85 0
1350.93 0
1351.02 0
1351.10 0
1351.19 2
1351.27 8
1351.35 13
1351.44 16
1351.52 18
1351.61 19
1351.69 17
1351.78 15
1351.86 13
1351.94 11
1352.03 9
1352.11 8
1352.20 8
1352.28 8
1352.37 10
1352.45 13
1352.53 16
1352.62 21
1352.70 26
1352.79 31
1352.87 37
1352.96 42
1353.04 46
1353.12 49
1353.21 49
1353.29 47
1353.38 43
1353.46 38
1353.55 32
1353.63 26
1353.72 23
1353.80 21
1353.88 21
1353.97 23
1354.05 26
1354.14 30
1354.22 33
1354.31 36
1354.39 38
1354.47 37
1354.56 35
1354.64 31
1354.73 24
1354.81 16
1354.90 8
1354.98 1
1355.06 0
1355.15 0
1355.23 0
1355.32 5
1355.40 14
1355.49 24
1355.57 34
1355.66 42
1355.74 48
1355.82 52
1355.91 54
1355.99 55
1356.08 56
1356.16 57
1356.25 58
1356.33 60
1356.42 62
1356.50 66
1356.58 70
1356.67 75
1356.75 80
1356.84 86
1356.92 92
1357.01 97
1357.09 101
1357.17 103
1357.26 104
1357.34 102
1357.43 100
1357.51 98
1357.60 95
1357.68 92
1357.77 89
1357.85 86
1357.93 82
1358.02 78
1358.10 73
1358.19 68
1358.27 64
1358.36 62
1358.44 61
1358.53 61
1358.61 61
1358.70 62
1358.78 63
1358.86 63
1358.95 63
1359.03 63
1359.12 64
1359.20 65
1359.29 67
1359.37 69
1359.46 71
1359.54 72
1359.62 74
1359.71 75
1359.79 76
1359.88 76
1359.96 77
1360.05 77
1360.13 77
1360.22 76
1360.30 75
1360.39 73
1360.47 72
1360.55 71
1360.64 70
1360.72 70
1360.81 70
1360.89 69
1360.98 67
1361.06 64
1361.15 61
1361.23 57
1361.32 54
1361.40 52
1361.48 51
1361.57 51
1361.65 53
1361.74 56
1361.82 58
1361.91 59
1361.99 59
1362.08 59
1362.16 59
1362.25 60
1362.33 63
1362.42 68
1362.50 75
1362.58 83
1362.67 89
1362.75 93
1362.84 94
1362.92 92
1363.01 87
1363.09 81
1363.18 75
1363.26 72
1363.35 70
1363.43 71
1363.52 75
1363.60 79
1363.68 84
1363.77 87
1363.85 89
1363.94 89
1364.02 87
1364.11 82
1364.19 76
1364.28 69
1364.36 63
1364.45 57
1364.53 51
1364.62 47
1364.70 42
1364.78 38
1364.87 33
1364.95 28
1365.04 24
1365.12 20
1365.21 18
1365.29 18
1365.38 19
1365.46 21
1365.55 24
1365.63 27
1365.72 29
1365.80 29
1365.89 29
1365.97 28
1366.06 27
1366.14 27
1366.22 27
1366.31 28
1366.39 31
1366.48 35
1366.56 40
1366.65 45
1366.73 51
1366.82 57
1366.90 62
1366.99 68
1367.07 72
1367.16 76
1367.24 78
1367.33 80
1367.41 81
1367.50 82
1367.58 82
1367.67 81
1367.75 80
1367.83 79
1367.92 77
1368.00 76
1368.09 74
1368.17 72
1368.26 70
1368.34 68
1368.43 66
1368.51 65
1368.60 63
1368.68 60
1368.77 57
1368.85 53
1368.94 47
1369.02 41
1369.11 35
1369.19 30
1369.28 26
1369.36 23
1369.45 21
1369.53 21
1369.62 20
1369.70 20
1369.79 20
1369.87 20
1369.96 21
1370.04 22
1370.12 24
1370.21 27
1370.29 31
1370.38 35
1370.46 38
1370.55 41
1370.63 42
1370.72 42
1370.80 40
1370.89 37
1370.97 34
1371.06 31
1371.14 28
1371.23 27
1371.31 27
1371.40 29
1371.48 31
1371.57 34
1371.65 36
1371.74 37
1371.82 38
1371.91 38
1371.99 38
1372.08 38
1372.16 38
1372.25 37
1372.33 35
1372.42 32
1372.50 28
1372.59 22
1372.67 16
1372.76 10
1372.84 6
1372.93 2
1373.01 0
1373.10 0
1373.18 0
1373.27 0
1373.35 0
1373.44 0
1373.52 0
1373.61 0
1373.69 0
1373.78 0
1373.86 3
1373.95 9
1374.03 16
1374.12 23
1374.20 29
1374.29 35
1374.37 39
1374.45 43
1374.54 46
1374.62 48
1374.71 49
1374.79 49
1374.88 48
1374.96 46
1375.05 44
1375.13 42
1375.22 42
1375.30 42
1375.39 44
1375.47 46
1375.56 50
1375.64 53
1375.73 56
1375.81 57
1375.90 58
1375.98 57
1376.07 55
1376.15 52
1376.24 49
1376.33 46
1376.41 44
1376.50 43
1376.58 43
1376.67 45
1376.75 47
1376.84 49
1376.92 51
1377.01 54
1377.09 56
1377.18 58
1377.26 61
1377.35 64
1377.43 67
1377.52 69
1377.60 71
1377.69 72
1377.77 72
1377.86 72
1377.94 71
1378.03 69
1378.11 67
1378.20 65
1378.28 62
1378.37 61
1378.45 61
1378.54 62
1378.62 65
1378.71 70
1378.79 75
1378.88 80
1378.96 83
1379.05 85
1379.13 84
1379.22 82
1379.30 79
1379.39 76
1379.47 74
1379.56 72
1379.64 71
1379.73 69
1379.81 68
1379.90 65
1379.98 63
1380.07 60
1380.15 57
1380.24 55
1380.32 54
1380.41 55
1380.49 57
1380.58 61
1380.67 65
1380.75 69
1380.84 72
1380.92 73
1381.01 72
1381.09 68
1381.18 63
1381.26 57
1381.35 51
1381.43 47
1381.52 45
1381.60 45
1381.69 47
1381.77 49
1381.86 50
1381.94 51
1382.03 49
1382.11 47
1382.20 44
1382.28 43
1382.37 43
1382.45 46
1382.54 51
1382.62 58
1382.71 65
1382.80 70
1382.88 75
1382.97 79
1383.05 82
1383.14 85
1383.22 87
1383.31 90
1383.39 93
1383.48 95
1383.56 97
1383.65 98
1383.73 100
1383.82 102
1383.90 104
1383.99 106
1384.07 109
1384.16 113
1384.24 116
1384.33 119
1384.41 121
1384.50 122
1384.59 122
1384.67 121
1384.76 120
1384.84 120
1384.93 121
1385.01 123
1385.10 127
1385.18 132
1385.27 137
1385.35 140
1385.44 141
1385.52 140
1385.61 137
1385.69 133
1385.78 129
1385.87 126
1385.95 123
1386.04 120
1386.12 118
1386.21 115
1386.29 112
1386.38 108
1386.46 104
1386.55 100
1386.63 96
1386.72 90
1386.80 84
1386.89 78
1386.97 72
1387.06 65
1387.15 60
1387.23 56
1387.32 53
1387.40 52
1387.49 52
1387.57 52
1387.66 54
1387.74 55
1387.83 57
1387.91 58
1388.00 59
1388.08 59
1388.17 60
1388.26 60
1388.34 60
1388.43 61
1388.51 61
1388.60 60
1388.68 60
1388.77 59
1388.85 58
1388.94 57
1389.02 56
1389.11 54
1389.19 53
1389.28 51
1389.37 50
1389.45 49
1389.54 50
1389.62 52
1389.71 55
1389.79 61
1389.88 68
1389.96 74
1390.05 79
1390.13 83
1390.22 83
1390.31 81
1390.39 76
1390.48 70
1390.56 62
1390.65 55
1390.73 47
1390.82 41
1390.90 35
1390.99 30
1391.07 26
1391.16 23
1391.25 21
1391.33 20
1391.42 21
1391.50 22
1391.59 25
1391.67 29
1391.76 33
1391.84 36
1391.93 39
1392.02 39
1392.10 37
1392.19 32
1392.27 25
1392.36 17
1392.44 8
1392.53 1
1392.61 0
1392.70 0
1392.79 0
1392.87 0
1392.96 0
1393.04 0
1393.13 0
1393.21 1
1393.30 2
1393.38 3
1393.47 4
1393.56 5
1393.64 7
1393.73 10
1393.81 12
1393.90 15
1393.98 16
1394.07 17
1394.15 18
1394.24 17
1394.33 17
1394.41 17
1394.50 17
1394.58 17
1394.67 17
1394.75 15
1394.84 13
1394.92 9
1395.01 5
1395.10 1
1395.18 0
1395.27 0
1395.35 0
1395.44 4
1395.52 10
1395.61 18
1395.70 24
1395.78 29
1395.87 31
1395.95 30
1396.04 27
1396.12 23
1396.21 18
1396.29 16
1396.38 16
1396.47 20
1396.55 27
1396.64 38
1396.72 51
1396.81 63
1396.89 74
1396.98 82
1397.07 86
1397.15 85
1397.24 80
1397.32 73
1397.41 65
1397.49 57
1397.58 50
1397.67 45
1397.75 40
1397.84 35
1397.92 29
1398.01 23
1398.09 18
1398.18 14
1398.27 13
1398.35 15
1398.44 20
1398.52 27
1398.61 34
1398.69 40
1398.78 44
1398.87 46
1398.95 48
1399.04 49
1399.12 51
1399.21 54
1399.29 55
1399.38 56
1399.47 53
1399.55 48
1399.64 40
1399.72 30
1399.81 21
1399.89 15
1399.98 11
1400.07 12
1400.15 15
1400.24 19
1400.32 24
1400.41 28
1400.49 31
1400.58 32
1400.67 33
1400.75 34
1400.84 36
1400.92 38
1401.01 42
1401.09 45
1401.18 49
1401.27 52
1401.35 54
1401.44 55
1401.52 54
1401.61 52
1401.70 47
1401.78 40
1401.87 32
1401.95 23
1402.04 14
1402.12 6
1402.21 0
1402.30 0
1402.38 0
1402.47 0
1402.55 0
1402.64 1
1402.73 5
1402.81 10
1402.90 14
1402.98 18
1403.07 21
1403.15 24
1403.24 27
1403.33 29
1403.41 30
1403.50 30
1403.58 29
1403.67 27
1403.76 24
1403.84 22
1403.93 21
1404.01 22
1404.10 24
1404.19 27
1404.27 30
1404.36 33
1404.44 35
1404.53 35
1404.61 35
1404.70 34
1404.79 33
1404.87 32
1404.96 32
1405.04 33
1405.13 35
1405.22 38
1405.30 41
1405.39 45
1405.47 50
1405.56 53
1405.65 56
1405.73 57
1405.82 56
1405.90 55
1405.99 53
1406.08 52
1406.16 50
1406.25 50
1406.33 51
1406.42 52
1406.51 54
1406.59 56
1406.68 58
1406.76 61
1406.85 63
1406.94 67
1407.02 70
1407.11 73
1407.19 76
1407.28 78
1407.36 79
1407.45 78
1407.54 77
1407.62 75
1407.71 73
1407.79 71
1407.88 71
1407.97 71
1408.05 73
1408.14 76
1408.22 79
1408.31 83
1408.40 87
1408.48 91
1408.57 96
1408.66 102
1408.74 107
1408.83 111
1408.91 114
1409.00 114
1409.09 111
1409.17 106
1409.26 99
1409.34 91
1409.43 85
1409.52 81
1409.60 79
1409.69 81
1409.77 85
1409.86 90
1409.95 95
1410.03 99
1410.12 101
1410.20 102
1410.29 101
1410.38 98
1410.46 94
1410.55 90
1410.63 86
1410.72 84
1410.81 82
1410.89 81
1410.98 80
1411.06 78
1411.15 75
1411.24 70
1411.32 64
1411.41 57
1411.50 49
1411.58 42
1411.67 35
1411.75 29
1411.84 23
1411.93 18
1412.01 13
1412.10 8
1412.18 3
1412.27 0
1412.36 0
1412.44 0
1412.53 0
1412.62 0
1412.70 0
1412.79 0
1412.87 0
1412.96 0
1413.05 0
1413.13 0
1413.22 4
1413.30 11
1413.39 20
1413.48 31
1413.56 40
1413.65 47
1413.74 51
1413.82 49
1413.91 44
1413.99 36
1414.08 27
1414.17 20
1414.25 16
1414.34 15
1414.42 16
1414.51 19
1414.60 23
1414.68 26
1414.77 28
1414.86 28
1414.94 28
1415.03 28
1415.11 28
1415.20 29
1415.29 30
1415.37 32
1415.46 35
1415.55 37
1415.63 39
1415.72 40
1415.80 41
1415.89 41
1415.98 41
1416.06 39
1416.15 37
1416.24 34
1416.32 29
1416.41 25
1416.49 20
1416.58 16
1416.67 14
1416.75 13
1416.84 13
1416.93 14
1417.01 16
1417.10 18
1417.18 19
1417.27 20
1417.36 21
1417.44 21
1417.53 21
1417.62 21
1417.70 22
1417.79 22
1417.87 22
1417.96 23
1418.05 24
1418.13 26
1418.22 29
1418.31 33
1418.39 36
1418.48 39
1418.57 41
1418.65 41
1418.74 38
1418.82 34
1418.91 30
1419.00 25
1419.08 20
1419.17 16
1419.26 12
1419.34 9
1419.43 6
1419.52 4
1419.60 3
1419.69 3
1419.77 6
1419.86 10
1419.95 16
1420.03 23
1420.12 30
1420.21 37
1420.29 44
1420.38 50
1420.47 55
1420.55 60
1420.64 64
1420.72 67
1420.81 68
1420.90 67
1420.98 65
1421.07 61
1421.16 57
1421.24 53
1421.33 49
1421.42 44
1421.50 40
1421.59 37
1421.67 36
1421.76 36
1421.85 39
1421.93 45
1422.02 53
1422.11 62
1422.19 71
1422.28 79
1422.37 84
1422.45 86
1422.54 86
1422.63 83
1422.71 81
1422.80 80
1422.89 80
1422.97 82
1423.06 86
1423.14 90
1423.23 94
1423.32 97
1423.40 99
1423.49 99
1423.58 97
1423.66 93
1423.75 88
1423.84 81
1423.92 73
1424.01 65
1424.10 58
1424.18 53
1424.27 52
1424.36 54
1424.44 59
1424.53 67
1424.61 77
1424.70 87
1424.79 97
1424.87 105
1424.96 111
1425.05 114
1425.13 115
1425.22 113
1425.31 109
1425.39 104
1425.48 98
1425.57 92
1425.65 87
1425.74 83
1425.83 81
1425.91 80
1426.00 78
1426.09 75
1426.17 70
1426.26 62
1426.35 52
1426.43 41
1426.52 31
1426.61 23
1426.69 17
1426.78 14
1426.87 13
1426.95 14
1427.04 17
1427.12 20
1427.21 24
1427.30 28
1427.38 32
1427.47 35
1427.56 38
1427.64 39
1427.73 39
1427.82 38
1427.90 35
1427.99 31
1428.08 28
1428.16 25
1428.25 24
1428.34 26
1428.42 31
1428.51 37
1428.60 45
1428.68 52
1428.77 57
1428.86 59
1428.94 59
1429.03 56
1429.12 51
1429.20 47
1429.29 43
1429.38 42
1429.46 43
1429.55 46
1429.64 50
1429.72 54
1429.81 58
1429.90 60
1429.98 61
1430.07 61
1430.16 61
1430.24 60
1430.33 59
1430.42 56
1430.50 53
1430.59 48
1430.68 43
1430.76 36
1430.85 29
1430.94 22
1431.02 16
1431.11 10
1431.20 6
1431.28 3
1431.37 2
1431.46 3
1431.54 7
1431.63 13
1431.72 21
1431.80 29
1431.89 37
1431.98 43
1432.06 48
1432.15 50
1432.24 51
1432.32 51
1432.41 50
1432.50 51
1432.59 52
1432.67 53
1432.76 55
1432.85 57
1432.93 59
1433.02 60
1433.11 63
1433.19 66
1433.28 69
1433.37 74
1433.45 80
1433.54 85
1433.63 91
1433.71 95
1433.80 98
1433.89 99
1433.97 99
1434.06 99
1434.15 98
1434.23 97
1434.32 96
1434.41 94
1434.49 92
1434.58 88
1434.67 82
1434.75 74
1434.84 65
1434.93 54
1435.02 44
1435.10 34
1435.19 26
1435.28 20
1435.36 16
1435.45 13
1435.54 11
1435.62 11
1435.71 12
1435.80 15
1435.88 19
1435.97 25
1436.06 32
1436.14 39
1436.23 45
1436.32 49
1436.40 50
1436.49 49
1436.58 45
1436.67 41
1436.75 36
1436.84 34
1436.93 34
1437.01 36
1437.10 39
1437.19 44
1437.27 48
1437.36 52
1437.45 54
1437.53 53
1437.62 51
1437.71 48
1437.80 43
1437.88 37
1437.97 32
1438.06 26
1438.14 22
1438.23 20
1438.32 20
1438.40 22
1438.49 26
1438.58 33
1438.66 40
1438.75 47
1438.84 54
1438.93 59
1439.01 63
1439.10 66
1439.19 67
1439.27 68
1439.36 66
1439.45 63
1439.53 59
1439.62 52
1439.71 44
1439.79 34
1439.88 25
1439.97 16
1440.06 9
1440.14 4
1440.23 0
1440.32 0
1440.40 0
1440.49 0
1440.58 0
1440.66 0
1440.75 0
1440.84 0
1440.93 1
1441.01 4
1441.10 6
1441.19 7
1441.27 8
1441.36 8
1441.45 9
1441.53 11
1441.62 13
1441.71 16
1441.80 19
1441.88 22
1441.97 23
1442.06 23
1442.14 23
1442.23 22
1442.32 23
1442.41 24
1442.49 27
1442.58 32
1442.67 37
1442.75 42
1442.84 45
1442.93 45
1443.01 43
1443.10 38
1443.19 31
1443.28 24
1443.36 18
1443.45 14
1443.54 12
1443.62 12
1443.71 15
1443.80 18
1443.89 23
1443.97 29
1444.06 35
1444.15 40
1444.23 45
1444.32 49
1444.41 52
1444.50 53
1444.58 53
1444.67 52
1444.76 50
1444.84 47
1444.93 44
1445.02 42
1445.10 41
1445.19 41
1445.28 42
1445.37 44
1445.45 47
1445.54 51
1445.63 56
1445.71 60
1445.80 65
1445.89 69
1445.98 72
1446.06 76
1446.15 79
1446.24 81
1446.32 84
1446.41 86
1446.50 88
1446.59 89
1446.67 91
1446.76 92
1446.85 93
1446.94 94
1447.02 94
1447.11 94
1447.20 94
1447.28 92
1447.37 90
1447.46 87
1447.55 83
1447.63 78
1447.72 74
1447.81 69
1447.89 66
1447.98 63
1448.07 62
1448.16 62
1448.24 63
1448.33 66
1448.42 68
1448.51 70
1448.59 71
1448.68 72
1448.77 72
1448.85 73
1448.94 75
1449.03 79
1449.12 85
1449.20 93
1449.29 102
1449.38 111
1449.46 118
1449.55 122
1449.64 123
1449.73 121
1449.81 116
1449.90 109
1449.99 103
1450.08 97
1450.16 94
1450.25 92
1450.34 92
1450.42 94
1450.51 97
1450.60 99
1450.69 100
1450.77 99
1450.86 97
1450.95 94
1451.04 91
1451.12 89
1451.21 87
1451.30 87
1451.39 89
1451.47 92
1451.56 96
1451.65 99
1451.73 103
1451.82 105
1451.91 107
1452.00 107
1452.08 107
1452.17 105
1452.26 104
1452.35 104
1452.43 104
1452.52 105
1452.61 106
1452.70 107
1452.78 107
1452.87 106
1452.96 102
1453.04 96
1453.13 89
1453.22 82
1453.31 76
1453.39 72
1453.48 69
1453.57 69
1453.66 70
1453.74 70
1453.83 70
1453.92 69
1454.01 67
1454.09 63
1454.18 59
1454.27 54
1454.36 50
1454.44 45
1454.53 42
1454.62 39
1454.71 37
1454.79 35
1454.88 34
1454.97 34
1455.06 35
1455.14 37
1455.23 41
1455.32 47
1455.40 54
1455.49 62
1455.58 70
1455.67 78
1455.75 85
1455.84 91
1455.93 96
1456.02 99
1456.10 101
1456.19 102
1456.28 103
1456.37 102
1456.45 101
1456.54 99
1456.63 97
1456.72 96
1456.80 94
1456.89 93
1456.98 92
1457.07 90
1457.15 86
1457.24 82
1457.33 76
1457.42 70
1457.50 65
1457.59 62
1457.68 60
1457.77 60
1457.85 62
1457.94 64
1458.03 67
1458.12 71
1458.20 76
1458.29 83
1458.38 90
1458.47 98
1458.55 106
1458.64 112
1458.73 116
1458.82 118
1458.90 116
1458.99 112
1459.08 106
1459.17 99
1459.25 94
1459.34 91
1459.43 90
1459.52 91
1459.61 94
1459.69 97
1459.78 101
1459.87 102
1459.96 103
1460.04 102
1460.13 101
1460.22 99
1460.31 97
1460.39 96
1460.48 95
1460.57 93
1460.66 90
1460.74 86
1460.83 82
1460.92 76
1461.01 69
1461.09 62
1461.18 55
1461.27 47
1461.36 40
1461.44 31
1461.53 23
1461.62 15
1461.71 9
1461.80 3
1461.88 0
1461.97 0
1462.06 0
1462.15 0
1462.23 0
1462.32 0
1462.41 0
1462.50 0
1462.58 0
1462.67 1
1462.76 12
1462.85 25
1462.93 40
1463.02 55
1463.11 69
1463.20 80
1463.29 88
1463.37 93
1463.46 95
1463.55 96
1463.64 95
1463.72 94
1463.81 94
1463.90 96
1463.99 98
1464.07 100
1464.16 103
1464.25 104
1464.34 104
1464.43 102
1464.51 99
1464.60 94
1464.69 89
1464.78 84
1464.86 79
1464.95 75
1465.04 73
1465.13 71
1465.21 70
1465.30 70
1465.39 70
1465.48 71
1465.57 72
1465.65 73
1465.74 72
1465.83 72
1465.92 71
1466.00 71
1466.09 70
1466.18 71
1466.27 71
1466.36 71
1466.44 72
1466.53 73
1466.62 75
1466.71 79
1466.79 84
1466.88 91
1466.97 100
1467.06 110
1467.15 118
1467.23 124
1467.32 127
1467.41 127
1467.50 124
1467.58 118
1467.67 113
1467.76 109
1467.85 106
1467.94 107
1468.02 110
1468.11 115
1468.20 122
1468.29 129
1468.38 136
1468.46 140
1468.55 142
1468.64 141
1468.73 137
1468.81 133
1468.90 128
1468.99 125
1469.08 124
1469.17 126
1469.25 131
1469.34 137
1469.43 143
1469.52 148
1469.61 150
1469.69 151
1469.78 149
1469.87 145
1469.96 140
1470.04 135
1470.13 131
1470.22 127
1470.31 124
1470.40 122
1470.48 121
1470.57 120
1470.66 119
1470.75 118
1470.84 116
1470.92 113
1471.01 109
1471.10 104
1471.19 100
1471.28 97
1471.36 96
1471.45 96
1471.54 97
1471.63 98
1471.71 98
1471.80 95
1471.89 90
1471.98 80
1472.07 69
1472.15 55
1472.24 41
1472.33 27
1472.42 16
1472.51 7
1472.59 2
1472.68 0
1472.77 0
1472.86 1
1472.95 3
1473.03 4
1473.12 4
1473.21 3
1473.30 1
1473.39 0
1473.47 0
1473.56 0
1473.65 0
1473.74 0
1473.83 0
1473.91 2
1474.00 6
1474.09 9
1474.18 13
1474.27 18
1474.35 25
1474.44 32
1474.53 41
1474.62 51
1474.71 61
1474.79 69
1474.88 76
1474.97 81
1475.06 83
1475.15 83
1475.23 81
1475.32 77
1475.41 72
1475.50 68
1475.59 62
1475.67 57
1475.76 52
1475.85 47
1475.94 42
1476.03 39
1476.11 35
1476.20 33
1476.29 32
1476.38 31
1476.47 31
1476.55 32
1476.64 33
1476.73 35
1476.82 37
1476.91 39
1477.00 41
1477.08 44
1477.17 46
1477.26 50
1477.35 54
1477.44 60
1477.52 66
1477.61 71
1477.70 75
1477.79 77
1477.88 78
1477.96 78
1478.05 77
1478.14 77
1478.23 78
1478.32 80
1478.41 83
1478.49 88
1478.58 94
1478.67 100
1478.76 105
1478.85 109
1478.93 110
1479.02 108
1479.11 101
1479.20 92
1479.29 82
1479.37 72
1479.46 63
1479.55 58
1479.64 56
1479.73 58
1479.82 62
1479.90 66
1479.99 70
1480.08 73
1480.17 74
1480.26 73
1480.34 73
1480.43 72
1480.52 72
1480.61 74
1480.70 76
1480.79 79
1480.87 81
1480.96 82
1481.05 79
1481.14 75
1481.23 69
1481.31 62
1481.40 55
1481.49 51
1481.58 48
1481.67 48
1481.76 47
1481.84 46
1481.93 44
1482.02 41
1482.11 38
1482.20 35
1482.29 35
1482.37 38
1482.46 45
1482.55 57
1482.64 71
1482.73 88
1482.81 103
1482.90 116
1482.99 126
1483.08 130
1483.17 130
1483.26 125
1483.34 117
1483.43 108
1483.52 98
1483.61 90
1483.70 83
1483.79 78
1483.87 74
1483.96 71
1484.05 69
1484.14 67
1484.23 65
1484.32 64
1484.40 64
1484.49 66
1484.58 69
1484.67 74
1484.76 79
1484.85 84
1484.93 88
1485.02 91
1485.11 92
1485.20 91
1485.29 90
1485.38 89
1485.46 89
1485.55 90
1485.64 94
1485.73 98
1485.82 103
1485.91 108
1485.99 110
1486.08 110
1486.17 106
1486.26 101
1486.35 94
1486.44 88
1486.52 84
1486.61 81
1486.70 81
1486.79 80
1486.88 79
1486.97 77
1487.05 73
1487.14 68
1487.23 63
1487.32 59
1487.41 57
1487.50 58
1487.58 61
1487.67 65
1487.76 69
1487.85 73
1487.94 75
1488.03 76
1488.12 75
1488.20 72
1488.29 68
1488.38 64
1488.47 61
1488.56 58
1488.65 56
1488.73 53
1488.82 51
1488.91 48
1489.00 45
1489.09 43
1489.18 42
1489.27 45
1489.35 50
1489.44 57
1489.53 66
1489.62 73
1489.71 77
1489.80 78
1489.88 75
1489.97 70
1490.06 65
1490.15 60
1490.24 56
1490.33 54
1490.42 54
1490.50 55
1490.59 55
1490.68 55
1490.77 55
1490.86 55
1490.95 56
1491.03 59
1491.12 63
1491.21 68
1491.30 74
1491.39 78
1491.48 80
1491.57 79
1491.65 74
1491.74 66
1491.83 58
1491.92 50
1492.01 45
1492.10 43
1492.19 43
1492.27 45
1492.36 45
1492.45 44
1492.54 40
1492.63 34
1492.72 28
1492.81 22
1492.89 17
1492.98 13
1493.07 12
1493.16 12
1493.25 14
1493.34 16
1493.43 19
1493.51 23
1493.60 27
1493.69 32
1493.78 37
1493.87 42
1493.96 46
1494.05 48
1494.13 49
1494.22 48
1494.31 45
1494.40 42
1494.49 39
1494.58 39
1494.67 41
1494.75 46
1494.84 53
1494.93 60
1495.02 67
1495.11 72
1495.20 73
1495.29 70
1495.37 64
1495.46 54
1495.55 43
1495.64 32
1495.73 21
1495.82 12
1495.91 5
1496.00 2
1496.08 1
1496.17 4
1496.26 10
1496.35 18
1496.44 28
1496.53 39
1496.62 50
1496.70 60
1496.79 70
1496.88 79
1496.97 85
1497.06 89
1497.15 89
1497.24 85
1497.33 77
1497.41 67
1497.50 54
1497.59 42
1497.68 33
1497.77 29
1497.86 29
1497.95 35
1498.04 45
1498.12 56
1498.21 67
1498.30 75
1498.39 79
1498.48 78
1498.57 75
1498.66 70
1498.74 64
1498.83 61
1498.92 60
1499.01 61
1499.10 64
1499.19 68
1499.28 72
1499.37 75
1499.45 77
1499.54 78
1499.63 78
1499.72 78
1499.81 78
1499.90 78
1499.99 77
1500.08 75
1500.16 73
1500.25 71
1500.34 69
1500.43 67
1500.52 65
1500.61 64
1500.70 63
1500.79 63
1500.88 64
1500.96 66
1501.05 69
1501.14 73
1501.23 79
1501.32 85
1501.41 91
1501.50 96
1501.59 99
1501.67 100
1501.76 100
1501.85 99
1501.94 97
1502.03 96
1502.12 94
1502.21 92
1502.30 89
1502.39 85
1502.47 79
1502.56 71
1502.65 64
1502.74 56
1502.83 50
1502.92 45
1503.01 42
1503.10 38
1503.18 35
1503.27 31
1503.36 25
1503.45 19
1503.54 12
1503.63 5
1503.72 0
1503.81 0
1503.90 0
1503.98 0
1504.07 0
1504.16 0
1504.25 0
1504.34 0
1504.43 0
1504.52 2
1504.61 4
1504.70 6
1504.78 10
1504.87 14
1504.96 20
1505.05 27
1505.14 35
1505.23 45
1505.32 54
1505.41 63
1505.50 71
1505.59 77
1505.67 80
1505.76 80
1505.85 77
1505.94 71
1506.03 64
1506.12 55
1506.21 47
1506.30 40
1506.39 35
1506.47 32
1506.56 31
1506.65 32
1506.74 34
1506.83 37
1506.92 41
1507.01 44
1507.10 47
1507.19 50
1507.28 52
1507.36 54
1507.45 55
1507.54 55
1507.63 56
1507.72 56
1507.81 57
1507.90 58
1507.99 60
1508.08 63
1508.17 67
1508.25 70
1508.34 74
1508.43 78
1508.52 80
1508.61 82
1508.70 83
1508.79 83
1508.88 83
1508.97 83
1509.06 83
1509.14 83
1509.23 84
1509.32 87
1509.41 90
1509.50 95
1509.59 100
1509.68 104
1509.77 107
1509.86 108
1509.95 107
1510.04 103
1510.12 98
1510.21 92
1510.30 87
1510.39 84
1510.48 83
1510.57 86
1510.66 91
1510.75 97
1510.84 102
1510.93 106
1511.02 107
1511.10 105
1511.19 99
1511.28 92
1511.37 84
1511.46 77
1511.55 71
1511.64 67
1511.73 64
1511.82 61
1511.91 58
1512.00 55
1512.08 51
1512.17 46
1512.26 40
1512.35 34
1512.44 30
1512.53 26
1512.62 23
1512.71 20
1512.80 19
1512.89 17
1512.98 16
1513.07 15
1513.15 14
1513.24 14
1513.33 15
1513.42 16
1513.51 16
1513.60 16
1513.69 14
1513.78 10
1513.87 3
1513.96 0
1514.05 0
1514.14 0
1514.22 0
1514.31 0
1514.40 0
1514.49 1
1514.58 12
1514.67 24
1514.76 34
1514.85 42
1514.94 48
1515.03 53
1515.12 58
1515.21 63
1515.30 68
1515.38 73
1515.47 76
1515.56 79
1515.65 80
1515.74 81
1515.83 82
1515.92 85
1516.01 88
1516.10 94
1516.19 100
1516.28 105
1516.37 110
1516.46 111
1516.54 111
1516.63 107
1516.72 101
1516.81 94
1516.90 87
1516.99 80
1517.08 74
1517.17 69
1517.26 64
1517.35 60
1517.44 55
1517.53 51
1517.62 46
1517.71 41
1517.79 36
1517.88 31
1517.97 26
1518.06 21
1518.15 15
1518.24 9
1518.33 3
1518.42 0
1518.51 0
1518.60 0
1518.69 0
1518.78 0
1518.87 1
1518.96 5
1519.04 7
1519.13 8
1519.22 7
1519.31 5
1519.40 2
1519.49 0
1519.58 0
1519.67 0
1519.76 0
1519.85 0
1519.94 4
1520.03 9
1520.12 14
1520.21 19
1520.30 22
1520.39 25
1520.47 28
1520.56 29
1520.65 30
1520.74 30
1520.83 30
1520.92 29
1521.01 30
1521.10 31
1521.19 34
1521.28 40
1521.37 47
1521.46 55
1521.55 62
1521.64 67
1521.73 70
1521.82 71
1521.91 70
1521.99 68
1522.08 67
1522.17 67
1522.26 69
1522.35 73
1522.44 80
1522.53 88
1522.62 98
1522.71 108
1522.80 117
1522.89 126
1522.98 132
1523.07 136
1523.16 139
1523.25 139
1523.34 139
1523.43 137
1523.52 134
1523.60 130
1523.69 124
1523.78 116
1523.87 106
1523.96 95
1524.05 83
1524.14 71
1524.23 60
1524.32 51
1524.41 44
1524.50 38
1524.59 35
1524.68 35
1524.77 37
1524.86 41
1524.95 48
1525.04 56
1525.13 64
1525.22 71
1525.30 77
1525.39 80
1525.48 81
1525.57 80
1525.66 78
1525.75 74
1525.84 69
1525.93 63
1526.02 56
1526.11 48
1526.20 41
1526.29 36
1526.38 33
1526.47 32
1526.56 34
1526.65 38
1526.74 43
1526.83 48
1526.92 54
1527.01 59
1527.10 65
1527.19 72
1527.27 79
1527.36 87
1527.45 96
1527.54 103
1527.63 108
1527.72 109
1527.81 107
1527.90 103
1527.99 96
1528.08 90
1528.17 85
1528.26 82
1528.35 81
1528.44 83
1528.53 84
1528.62 85
1528.71 85
1528.80 84
1528.89 82
1528.98 80
1529.07 79
1529.16 79
1529.25 79
1529.34 80
1529.43 82
1529.52 83
1529.60 84
1529.69 84
1529.78 84
1529.87 84
1529.96 85
1530.05 86
1530.14 87
1530.23 89
1530.32 90
1530.41 91
1530.50 91
1530.59 90
1530.68 89
1530.77 87
1530.86 86
1530.95 85
1531.04 85
1531.13 85
1531.22 84
1531.31 82
1531.40 78
1531.49 72
1531.58 66
1531.67 59
1531.76 52
1531.85 47
1531.94 44
1532.03 43
1532.12 44
1532.21 46
1532.30 50
1532.39 56
1532.47 62
1532.56 70
1532.65 78
1532.74 86
1532.83 93
1532.92 99
1533.01 103
1533.10 106
1533.19 106
1533.28 105
1533.37 103
1533.46 100
1533.55 97
1533.64 92
1533.73 87
1533.82 82
1533.91 77
1534.00 72
1534.09 68
1534.18 66
1534.27 67
1534.36 70
1534.45 73
1534.54 78
1534.63 82
1534.72 84
1534.81 84
1534.90 82
1534.99 77
1535.08 71
1535.17 63
1535.26 55
1535.35 47
1535.44 39
1535.53 34
1535.62 30
1535.71 29
1535.80 31
1535.89 34
1535.98 39
1536.07 45
1536.16 50
1536.25 54
1536.34 56
1536.43 57
1536.52 58
1536.61 58
1536.70 58
1536.78 60
1536.87 62
1536.96 64
1537.05 67
1537.14 71
1537.23 76
1537.32 81
1537.41 86
1537.50 89
1537.59 90
1537.68 88
1537.77 82
1537.86 74
1537.95 64
1538.04 54
1538.13 44
1538.22 36
1538.31 29
1538.40 23
1538.49 19
1538.58 15
1538.67 12
1538.76 9
1538.85 7
1538.94 5
1539.03 3
1539.12 1
1539.21 0
1539.30 0
1539.39 0
1539.48 0
1539.57 0
1539.66 0
1539.75 0
1539.84 0
1539.93 0
1540.02 3
1540.11 6
1540.20 10
1540.29 15
1540.38 21
1540.47 28
1540.56 38
1540.65 48
1540.74 58
1540.83 67
1540.92 74
1541.01 81
1541.10 85
1541.19 90
1541.28 94
1541.37 100
1541.46 106
1541.55 113
1541.64 120
1541.73 125
1541.82 128
1541.91 129
1542.00 127
1542.09 123
1542.18 118
1542.27 112
1542.36 107
1542.45 102
1542.54 98
1542.63 94
1542.72 91
1542.81 87
1542.90 83
1542.99 77
1543.08 70
1543.17 64
1543.26 57
1543.35 50
1543.44 44
1543.53 39
1543.62 35
1543.71 31
1543.80 28
1543.89 26
1543.98 26
1544.07 28
1544.16 31
1544.25 34
1544.34 38
1544.43 41
1544.52 42
1544.61 42
1544.70 39
1544.79 34
1544.88 29
1544.97 23
1545.06 17
1545.15 13
1545.24 12
1545.33 12
1545.42 15
1545.51 20
1545.60 27
1545.69 35
1545.78 43
1545.87 51
1545.96 59
1546.05 65
1546.14 70
1546.23 73
1546.32 74
1546.41 73
1546.50 70
1546.59 67
1546.68 63
1546.78 59
1546.87 56
1546.96 53
1547.05 52
1547.14 52
1547.23 52
1547.32 53
1547.41 53
1547.50 53
1547.59 53
1547.68 51
1547.77 48
1547.86 44
1547.95 39
1548.04 34
1548.13 30
1548.22 27
1548.31 27
1548.40 27
1548.49 30
1548.58 32
1548.67 35
1548.76 37
1548.85 39
1548.94 39
1549.03 40
1549.12 40
1549.21 41
1549.30 44
1549.39 47
1549.48 51
1549.57 55
1549.66 59
1549.75 63
1549.84 65
1549.93 66
1550.02 65
1550.11 62
1550.20 57
1550.29 50
1550.38 43
1550.47 35
1550.56 27
1550.65 19
1550.74 14
1550.83 9
1550.92 5
1551.01 2
1551.11 0
1551.20 0
1551.29 0
1551.38 0
1551.47 0
1551.56 0
1551.65 0
1551.74 0
1551.83 0
1551.92 2
1552.01 8
1552.10 15
1552.19 22
1552.28 28
1552.37 31
1552.46 33
1552.55 32
1552.64 28
1552.73 24
1552.82 18
1552.91 13
1553.00 8
1553.09 4
1553.18 1
1553.27 0
1553.36 0
1553.45 0
1553.54 0
1553.63 1
1553.72 4
1553.81 8
1553.91 12
1554.00 15
1554.09 18
1554.18 19
1554.27 19
1554.36 19
1554.45 19
1554.54 18
1554.63 18
1554.72 18
1554.81 18
1554.90 17
1554.99 16
1555.08 15
1555.17 14
1555.26 13
1555.35 13
1555.44 15
1555.53 19
1555.62 23
1555.71 27
1555.80 30
1555.89 31
1555.98 30
1556.07 27
1556.16 24
1556.26 22
1556.35 21
1556.44 23
1556.53 26
1556.62 30
1556.71 34
1556.80 37
1556.89 37
1556.98 36
1557.07 33
1557.16 29
1557.25 25
1557.34 22
1557.43 20
1557.52 20
1557.61 22
1557.70 27
1557.79 33
1557.88 41
1557.97 50
1558.06 58
1558.15 65
1558.25 71
1558.34 75
1558.43 78
1558.52 79
1558.61 78
1558.70 76
1558.79 73
1558.88 70
1558.97 66
1559.06 62
1559.15 59
1559.24 56
1559.33 54
1559.42 52
1559.51 50
1559.60 48
1559.69 46
1559.78 44
1559.87 43
1559.96 43
1560.06 44
1560.15 44
1560.24 45
1560.33 46
1560.42 47
1560.51 47
1560.60 48
1560.69 47
1560.78 47
1560.87 47
1560.96 47
1561.05 48
1561.14 50
1561.23 53
1561.32 57
1561.41 61
1561.50 64
1561.59 67
1561.69 69
1561.78 69
1561.87 67
1561.96 64
1562.05 60
1562.14 55
1562.23 51
1562.32 49
1562.41 48
1562.50 50
1562.59 54
1562.68 58
1562.77 62
1562.86 65
1562.95 66
1563.04 65
1563.13 64
1563.23 64
1563.32 65
1563.41 69
1563.50 73
1563.59 78
1563.68 81
1563.77 83
1563.86 81
1563.95 77
1564.04 69
1564.13 60
1564.22 49
1564.31 39
1564.40 30
1564.49 23
1564.59 20
1564.68 21
1564.77 25
1564.86 32
1564.95 39
1565.04 46
1565.13 51
1565.22 53
1565.31 54
1565.40 53
1565.49 53
1565.58 53
1565.67 54
1565.76 56
1565.85 58
1565.95 58
1566.04 57
1566.13 53
1566.22 48
1566.31 43
1566.40 39
1566.49 36
1566.58 34
1566.67 34
1566.76 36
1566.85 38
1566.94 42
1567.03 47
1567.12 53
1567.22 61
1567.31 71
1567.40 82
1567.49 94
1567.58 105
1567.67 116
1567.76 126
1567.85 132
1567.94 135
1568.03 135
1568.12 132
1568.21 127
1568.30 121
1568.40 114
1568.49 107
1568.58 102
1568.67 98
1568.76 94
1568.85 91
1568.94 88
1569.03 85
1569.12 81
1569.21 77
1569.30 73
1569.39 70
1569.49 67
1569.58 66
1569.67 66
1569.76 66
1569.85 67
1569.94 68
1570.03 69
1570.12 69
1570.21 69
1570.30 68
1570.39 67
1570.48 67
1570.57 66
1570.67 66
1570.76 66
1570.85 66
1570.94 66
1571.03 66
1571.12 67
1571.21 67
1571.30 67
1571.39 67
1571.48 66
1571.57 64
1571.67 61
1571.76 58
1571.85 55
1571.94 53
1572.03 52
1572.12 52
1572.21 54
1572.30 56
1572.39 59
1572.48 62
1572.57 65
1572.66 67
1572.76 66
1572.85 64
1572.94 59
1573.03 52
1573.12 42
1573.21 31
1573.30 21
1573.39 13
1573.48 7
1573.57 5
1573.66 7
1573.76 12
1573.85 21
1573.94 32
1574.03 44
1574.12 55
1574.21 63
1574.30 68
1574.39 69
1574.48 66
1574.57 61
1574.67 56
1574.76 52
1574.85 50
1574.94 52
1575.03 57
1575.12 64
1575.21 71
1575.30 78
1575.39 83
1575.48 85
1575.58 85
1575.67 81
1575.76 77
1575.85 71
1575.94 64
1576.03 57
1576.12 51
1576.21 44
1576.30 38
1576.39 32
1576.49 27
1576.58 23
1576.67 19
1576.76 18
1576.85 18
1576.94 19
1577.03 21
1577.12 24
1577.21 26
1577.30 28
1577.40 28
1577.49 29
1577.58 29
1577.67 29
1577.76 30
1577.85 32
1577.94 34
1578.03 36
1578.12 37
1578.21 36
1578.31 35
1578.40 32
1578.49 30
1578.58 27
1578.67 25
1578.76 24
1578.85 24
1578.94 25
1579.03 27
1579.13 29
1579.22 32
1579.31 35
1579.40 39
1579.49 43
1579.58 48
1579.67 54
1579.76 60
1579.85 66
1579.95 70
1580.04 74
1580.13 76
1580.22 76
1580.31 75
1580.40 75
1580.49 76
1580.58 78
1580.67 82
1580.77 88
1580.86 95
1580.95 102
1581.04 107
1581.13 110
1581.22 111
1581.31 109
1581.40 106
1581.49 102
1581.59 98
1581.68 95
1581.77 93
1581.86 91
1581.95 91
1582.04 91
1582.13 92
1582.22 93
1582.32 93
1582.41 93
1582.50 92
1582.59 91
1582.68 90
1582.77 88
1582.86 86
1582.95 83
1583.04 81
1583.14 78
1583.23 76
1583.32 73
1583.41 71
1583.50 69
1583.59 67
1583.68 66
1583.77 65
1583.87 65
1583.96 65
1584.05 65
1584.14 64
1584.23 63
1584.32 63
1584.41 65
1584.50 69
1584.60 76
1584.69 87
1584.78 101
1584.87 116
1584.96 131
1585.05 145
1585.14 156
1585.23 164
1585.33 167
1585.42 168
1585.51 165
1585.60 159
1585.69 152
1585.78 143
1585.87 134
1585.96 125
1586.06 117
1586.15 110
1586.24 104
1586.33 101
1586.42 99
1586.51 98
1586.60 99
1586.69 100
1586.79 101
1586.88 104
1586.97 106
1587.06 110
1587.15 115
1587.24 120
1587.33 125
1587.43 129
1587.52 129
1587.61 127
1587.70 121
1587.79 113
1587.88 103
1587.97 93
1588.06 83
1588.16 76
1588.25 71
1588.34 68
1588.43 67
1588.52 67
1588.61 67
1588.70 67
1588.80 65
1588.89 61
1588.98 56
1589.07 51
1589.16 46
1589.25 43
1589.34 42
1589.43 44
1589.53 47
1589.62 52
1589.71 56
1589.80 59
1589.89 60
1589.98 60
1590.07 59
1590.17 56
1590.26 54
1590.35 53
1590.44 52
1590.53 52
1590.62 53
1590.71 55
1590.81 57
1590.90 58
1590.99 60
1591.08 63
1591.17 66
1591.26 71
1591.35 75
1591.45 80
1591.54 84
1591.63 87
1591.72 88
1591.81 87
1591.90 86
1591.99 84
1592.09 82
1592.18 80
1592.27 77
1592.36 74
1592.45 70
1592.54 66
1592.63 63
1592.73 60
1592.82 60
1592.91 61
1593.00 64
1593.09 69
1593.18 74
1593.28 78
1593.37 81
1593.46 82
1593.55 81
1593.64 78
1593.73 73
1593.82 67
1593.92 59
1594.01 52
1594.10 45
1594.19 39
1594.28 34
1594.37 31
1594.47 29
1594.56 28
1594.65 28
1594.74 28
1594.83 27
1594.92 27
1595.01 25
1595.11 23
1595.20 21
1595.29 18
1595.38 15
1595.47 12
1595.56 9
1595.66 6
1595.75 3
1595.84 0
1595.93 0
1596.02 0
1596.11 0
1596.20 0
1596.30 0
1596.39 0
1596.48 0
1596.57 5
1596.66 14
1596.75 23
1596.85 31
1596.94 37
1597.03 41
1597.12 43
1597.21 44
1597.30 43
1597.40 40
1597.49 37
1597.58 32
1597.67 27
1597.76 21
1597.85 15
1597.94 10
1598.04 6
1598.13 3
1598.22 1
1598.31 0
1598.40 0
1598.49 0
1598.59 0
1598.68 0
1598.77 0
1598.86 0
1598.95 0
1599.04 1
1599.14 7
1599.23 15
1599.32 23
1599.41 31
1599.50 37
1599.59 41
1599.69 43
1599.78 43
1599.87 39
1599.96 35
1600.05 31
1600.14 29
1600.24 29
1600.33 32
1600.42 37
1600.51 44
1600.60 50
1600.70 55
1600.79 57
1600.88 57
1600.97 54
1601.06 50
1601.15 45
1601.25 41
1601.34 38
1601.43 37
1601.52 37
1601.61 40
1601.70 46
1601.80 52
1601.89 59
1601.98 66
1602.07 72
1602.16 78
1602.25 84
1602.35 90
1602.44 96
1602.53 102
1602.62 108
1602.71 114
1602.80 117
1602.90 120
1602.99 121
1603.08 121
1603.17 120
1603.26 119
1603.36 118
1603.45 116
1603.54 113
1603.63 110
1603.72 106
1603.81 101
1603.91 95
1604.00 90
1604.09 86
1604.18 82
1604.27 80
1604.37 78
1604.46 77
1604.55 76
1604.64 75
1604.73 73
1604.82 72
1604.92 71
1605.01 71
1605.10 71
1605.19 72
1605.28 75
1605.38 79
1605.47 83
1605.56 86
1605.65 89
1605.74 91
1605.83 91
1605.93 88
1606.02 84
1606.11 79
1606.20 74
1606.29 69
1606.39 65
1606.48 63
1606.57 61
1606.66 60
1606.75 59
1606.85 57
1606.94 55
1607.03 54
1607.12 54
1607.21 56
1607.30 62
1607.40 69
1607.49 78
1607.58 86
1607.67 91
1607.76 91
1607.86 87
1607.95 78
1608.04 68
1608.13 59
1608.22 54
1608.32 55
1608.41 63
1608.50 76
1608.59 92
1608.68 108
1608.78 120
1608.87 127
1608.96 129
1609.05 126
1609.14 119
1609.24 110
1609.33 100
1609.42 91
1609.51 83
1609.60 76
1609.69 69
1609.79 64
1609.88 61
1609.97 59
1610.06 59
1610.15 62
1610.25 67
1610.34 73
1610.43 80
1610.52 85
1610.61 88
1610.71 88
1610.80 86
1610.89 80
1610.98 71
1611.07 60
1611.17 47
1611.26 35
1611.35 24
1611.44 16
1611.53 12
1611.63 13
1611.72 18
1611.81 25
1611.90 35
1611.99 45
1612.09 54
1612.18 61
1612.27 66
1612.36 70
1612.46 72
1612.55 73
1612.64 75
1612.73 76
1612.82 78
1612.92 80
1613.01 81
1613.10 81
1613.19 80
1613.28 77
1613.38 74
1613.47 69
1613.56 65
1613.65 60
1613.74 57
1613.84 54
1613.93 52
1614.02 50
1614.11 49
1614.20 48
1614.30 47
1614.39 46
1614.48 44
1614.57 42
1614.66 40
1614.76 37
1614.85 35
1614.94 33
1615.03 32
1615.13 32
1615.22 32
1615.31 31
1615.40 30
1615.49 27
1615.59 25
1615.68 22
1615.77 20
1615.86 18
1615.95 17
1616.05 16
1616.14 14
1616.23 11
1616.32 8
1616.42 5
1616.51 3
1616.60 4
1616.69 7
1616.78 13
1616.88 21
1616.97 30
1617.06 41
1617.15 51
1617.24 61
1617.34 69
1617.43 76
1617.52 80
1617.61 82
1617.71 82
1617.80 81
1617.89 78
1617.98 76
1618.07 75
1618.17 77
1618.26 80
1618.35 85
1618.44 89
1618.54 94
1618.63 96
1618.72 96
1618.81 93
1618.90 87
1619.00 79
1619.09 72
1619.18 64
1619.27 58
1619.37 53
1619.46 50
1619.55 49
1619.64 50
1619.73 52
1619.83 54
1619.92 58
1620.01 61
1620.10 66
1620.20 69
1620.29 73
1620.38 75
1620.47 75
1620.56 74
1620.66 72
1620.75 68
1620.84 63
1620.93 56
1621.03 47
1621.12 37
1621.21 26
1621.30 14
1621.40 3
1621.49 0
1621.58 0
1621.67 0
1621.76 0
1621.86 0
1621.95 5
1622.04 17
1622.13 29
1622.23 40
1622.32 50
1622.41 58
1622.50 63
1622.60 66
1622.69 66
1622.78 65
1622.87 62
1622.97 59
1623.06 57
1623.15 54
1623.24 53
1623.33 53
1623.43 54
1623.52 55
1623.61 57
1623.70 58
1623.80 58
1623.89 58
1623.98 56
1624.07 53
1624.17 49
1624.26 45
1624.35 42
1624.44 41
1624.54 42
1624.63 45
1624.72 50
1624.81 55
1624.90 61
1625.00 68
1625.09 73
1625.18 79
1625.27 84
1625.37 89
1625.46 94
1625.55 98
1625.64 99
1625.74 99
1625.83 96
1625.92 90
1626.01 82
1626.11 74
1626.20 65
1626.29 56
1626.38 48
1626.48 41
1626.57 35
1626.66 30
1626.75 26
1626.85 22
1626.94 20
1627.03 18
1627.12 16
1627.22 16
1627.31 18
1627.40 22
1627.49 28
1627.59 34
1627.68 41
1627.77 47
1627.86 50
1627.96 50
1628.05 47
1628.14 42
1628.23 36
1628.33 32
1628.42 31
1628.51 32
1628.60 36
1628.70 41
1628.79 46
1628.88 50
1628.97 51
1629.07 50
1629.16 47
1629.25 42
1629.34 36
1629.44 31
1629.53 26
1629.62 20
1629.71 14
1629.81 8
1629.90 1
1629.99 0
1630.08 0
1630.18 0
1630.27 0
1630.36 0
1630.45 0
1630.55 0
1630.64 2
1630.73 12
1630.82 20
1630.92 26
1631.01 31
1631.10 33
1631.19 36
1631.29 40
1631.38 48
1631.47 59
1631.56 74
1631.66 91
1631.75 108
1631.84 123
1631.93 135
1632.03 142
1632.12 143
1632.21 141
1632.31 135
1632.40 128
1632.49 119
1632.58 110
1632.68 101
1632.77 92
1632.86 83
1632.95 74
1633.05 67
1633.14 61
1633.23 57
1633.32 57
1633.42 61
1633.51 67
1633.60 74
1633.69 81
1633.79 88
1633.88 92
1633.97 94
1634.07 93
1634.16 91
1634.25 88
1634.34 83
1634.44 77
1634.53 71
1634.62 64
1634.71 57
1634.81 52
1634.90 49
1634.99 50
1635.08 55
1635.18 64
1635.27 75
1635.36 87
1635.46 98
1635.55 106
1635.64 109
1635.73 108
1635.83 104
1635.92 97
1636.01 88
1636.10 80
1636.20 72
1636.29 66
1636.38 60
1636.48 57
1636.57 55
1636.66 54
1636.75 55
1636.85 56
1636.94 57
1637.03 57
1637.12 56
1637.22 52
1637.31 47
1637.40 41
1637.50 34
1637.59 29
1637.68 27
1637.77 28
1637.87 32
1637.96 39
1638.05 48
1638.14 56
1638.24 63
1638.33 68
1638.42 69
1638.52 68
1638.61 63
1638.70 57
1638.79 50
1638.89 43
1638.98 36
1639.07 30
1639.17 26
1639.26 22
1639.35 21
1639.44 21
1639.54 23
1639.63 25
1639.72 27
1639.81 28
1639.91 28
1640.00 27
1640.09 24
1640.19 21
1640.28 17
1640.37 15
1640.46 15
1640.56 16
1640.65 18
1640.74 21
1640.84 24
1640.93 26
1641.02 28
1641.11 27
1641.21 25
1641.30 22
1641.39 17
1641.49 13
1641.58 10
1641.67 8
1641.76 8
1641.86 9
1641.95 11
1642.04 14
1642.14 15
1642.23 15
1642.32 12
1642.42 7
1642.51 1
1642.60 0
1642.69 0
1642.79 0
1642.88 0
1642.97 0
1643.07 7
1643.16 13
1643.25 17
1643.34 16
1643.44 13
1643.53 6
1643.62 0
1643.72 0
1643.81 0
1643.90 0
1643.99 0
1644.09 0
1644.18 0
1644.27 0
1644.37 0
1644.46 5
1644.55 12
1644.65 19
1644.74 27
1644.83 33
1644.92 38
1645.02 41
1645.11 42
1645.20 42
1645.30 42
1645.39 43
1645.48 44
1645.57 45
1645.67 44
1645.76 42
1645.85 39
1645.95 35
1646.04 31
1646.13 29
1646.23 31
1646.32 35
1646.41 43
1646.50 53
1646.60 64
1646.69 75
1646.78 85
1646.88 94
1646.97 101
1647.06 106
1647.16 109
1647.25 110
1647.34 109
1647.44 108
1647.53 107
1647.62 106
1647.71 107
1647.81 108
1647.90 110
1647.99 111
1648.09 112
1648.18 113
1648.27 113
1648.37 113
1648.46 114
1648.55 114
1648.64 114
1648.74 113
1648.83 111
1648.92 107
1649.02 103
1649.11 97
1649.20 92
1649.30 86
1649.39 80
1649.48 75
1649.58 71
1649.67 69
1649.76 67
1649.86 66
1649.95 67
1650.04 68
1650.13 69
1650.23 70
1650.32 72
1650.41 74
1650.51 76
1650.60 78
1650.69 79
1650.79 79
1650.88 77
1650.97 72
1651.07 64
1651.16 56
1651.25 47
1651.35 40
1651.44 36
1651.53 36
1651.62 39
1651.72 47
1651.81 56
1651.90 67
1652.00 77
1652.09 85
1652.18 90
1652.28 91
1652.37 89
1652.46 84
1652.56 76
1652.65 66
1652.74 58
1652.84 51
1652.93 48
1653.02 49
1653.12 55
1653.21 63
1653.30 72
1653.39 82
1653.49 89
1653.58 94
1653.67 98
1653.77 100
1653.86 102
1653.95 105
1654.05 109
1654.14 114
1654.23 119
1654.33 124
1654.42 128
1654.51 130
1654.61 133
1654.70 135
1654.79 138
1654.89 141
1654.98 144
1655.07 147
1655.17 149
1655.26 150
1655.35 151
1655.45 152
1655.54 153
1655.63 153
1655.73 152
1655.82 149
1655.91 142
1656.01 133
1656.10 120
1656.19 106
1656.29 91
1656.38 76
1656.47 63
1656.57 52
1656.66 42
1656.75 34
1656.85 29
1656.94 26
1657.03 26
1657.13 28
1657.22 33
1657.31 40
1657.41 48
1657.50 57
1657.59 65
1657.69 72
1657.78 79
1657.87 87
1657.97 94
1658.06 101
1658.15 108
1658.25 112
1658.34 114
1658.43 112
1658.53 106
1658.62 98
1658.71 86
1658.81 74
1658.90 64
1658.99 55
1659.09 49
1659.18 46
1659.27 44
1659.37 43
1659.46 40
1659.55 37
1659.65 31
1659.74 25
1659.83 17
1659.93 10
1660.02 4
1660.11 0
1660.21 0
1660.30 0
1660.39 0
1660.49 0
1660.58 0
1660.67 0
1660.77 0
1660.86 0
1660.95 8
1661.05 20
1661.14 33
1661.23 45
1661.33 54
1661.42 60
1661.51 62
1661.61 61
1661.70 57
1661.79 52
1661.89 46
1661.98 40
1662.07 35
1662.17 30
1662.26 27
1662.35 25
1662.45 24
1662.54 26
1662.64 28
1662.73 31
1662.82 35
1662.92 38
1663.01 40
1663.10 41
1663.20 40
1663.29 39
1663.38 38
1663.48 37
1663.57 38
1663.66 41
1663.76 46
1663.85 53
1663.94 61
1664.04 70
1664.13 78
1664.22 87
1664.32 94
1664.41 100
1664.50 104
1664.60 107
1664.69 108
1664.79 107
1664.88 106
1664.97 104
1665.07 102
1665.16 100
1665.25 98
1665.35 97
1665.44 97
1665.53 96
1665.63 95
1665.72 93
1665.81 89
1665.91 84
1666.00 79
1666.10 72
1666.19 66
1666.28 60
1666.38 55
1666.47 50
1666.56 46
1666.66 41
1666.75 35
1666.84 28
1666.94 20
1667.03 11
1667.12 3
1667.22 0
1667.31 0
1667.41 0
1667.50 0
1667.59 4
1667.69 15
1667.78 30
1667.87 47
1667.97 65
1668.06 84
1668.15 102
1668.25 118
1668.34 132
1668.44 141
1668.53 144
1668.62 142
1668.72 135
1668.81 123
1668.90 109
1669.00 94
1669.09 80
1669.18 69
1669.28 62
1669.37 58
1669.47 57
1669.56 58
1669.65 60
1669.75 62
1669.84 64
1669.93 63
1670.03 61
1670.12 56
1670.21 50
1670.31 44
1670.40 39
1670.50 36
1670.59 37
1670.68 40
1670.78 45
1670.87 52
1670.96 59
1671.06 66
1671.15 72
1671.25 77
1671.34 80
1671.43 81
1671.53 79
1671.62 74
1671.71 68
1671.81 61
1671.90 56
1671.99 52
1672.09 51
1672.18 52
1672.28 55
1672.37 59
1672.46 63
1672.56 66
1672.65 67
1672.74 68
1672.84 68
1672.93 67
1673.03 65
1673.12 63
1673.21 60
1673.31 56
1673.40 52
1673.49 47
1673.59 43
1673.68 38
1673.78 34
1673.87 29
1673.96 25
1674.06 22
1674.15 20
1674.25 19
1674.34 21
1674.43 26
1674.53 34
1674.62 44
1674.71 57
1674.81 71
1674.90 84
1675.00 96
1675.09 106
1675.18 113
1675.28 117
1675.37 118
1675.46 117
1675.56 115
1675.65 111
1675.75 106
1675.84 101
1675.93 97
1676.03 94
1676.12 93
1676.22 94
1676.31 94
1676.40 94
1676.50 91
1676.59 86
1676.68 79
1676.78 70
1676.87 62
1676.97 57
1677.06 54
1677.15 55
1677.25 58
1677.34 61
1677.44 62
1677.53 60
1677.62 55
1677.72 46
1677.81 35
1677.90 25
1678.00 16
1678.09 11
1678.19 9
1678.28 10
1678.37 14
1678.47 20
1678.56 27
1678.66 33
1678.75 39
1678.84 45
1678.94 49
1679.03 52
1679.13 55
1679.22 57
1679.31 60
1679.41 64
1679.50 69
1679.60 74
1679.69 79
1679.78 83
1679.88 85
1679.97 85
1680.07 82
1680.16 77
1680.25 70
1680.35 62
1680.44 55
1680.54 50
1680.63 46
1680.72 43
1680.82 40
1680.91 37
1681.00 33
1681.10 27
1681.19 21
1681.29 13
1681.38 5
1681.47 0
1681.57 0
1681.66 0
1681.76 0
1681.85 0
1681.94 0
1682.04 0
1682.13 0
1682.23 0
1682.32 1
1682.41 7
1682.51 13
1682.60 21
1682.70 28
1682.79 33
1682.89 35
1682.98 34
1683.07 30
1683.17 25
1683.26 19
1683.36 14
1683.45 11
1683.54 12
1683.64 15
1683.73 22
1683.83 31
1683.92 42
1684.01 52
1684.11 61
1684.20 69
1684.30 75
1684.39 78
1684.48 81
1684.58 83
1684.67 85
1684.77 87
1684.86 89
1684.95 91
1685.05 92
1685.14 92
1685.24 91
1685.33 90
1685.42 88
1685.52 86
1685.61 85
1685.71 83
1685.80 81
1685.90 77
1685.99 70
1686.08 60
1686.18 48
1686.27 35
1686.37 22
1686.46 12
1686.55 6
1686.65 4
1686.74 8
1686.84 15
1686.93 26
1687.03 36
1687.12 46
1687.21 53
1687.31 57
1687.40 58
1687.50 56
1687.59 54
1687.68 51
1687.78 50
1687.87 51
1687.97 55
1688.06 62
1688.16 71
1688.25 80
1688.34 89
1688.44 96
1688.53 102
1688.63 105
1688.72 106
1688.81 105
1688.91 104
1689.00 103
1689.10 102
1689.19 102
1689.29 103
1689.38 103
1689.47 103
1689.57 101
1689.66 99
1689.76 94
1689.85 89
1689.94 82
1690.04 77
1690.13 73
1690.23 72
1690.32 75
1690.42 80
1690.51 87
1690.60 95
1690.70 102
1690.79 108
1690.89 113
1690.98 116
1691.08 117
1691.17 117
1691.26 115
1691.36 113
1691.45 110
1691.55 107
1691.64 103
1691.74 100
1691.83 97
1691.92 95
1692.02 93
1692.11 91
1692.21 88
1692.30 84
1692.40 80
1692.49 77
1692.58 74
1692.68 72
1692.77 72
1692.87 74
1692.96 78
1693.06 82
1693.15 86
1693.24 88
1693.34 88
1693.43 86
1693.53 81
1693.62 74
1693.72 65
1693.81 56
1693.90 47
1694.00 39
1694.09 33
1694.19 30
1694.28 31
1694.38 35
1694.47 42
1694.57 53
1694.66 65
1694.75 77
1694.85 86
1694.94 92
1695.04 93
1695.13 89
1695.23 82
1695.32 74
1695.41 65
1695.51 58
1695.60 54
1695.70 53
1695.79 54
1695.89 56
1695.98 58
1696.08 59
1696.17 60
1696.26 59
1696.36 58
1696.45 56
1696.55 53
1696.64 51
1696.74 48
1696.83 46
1696.93 45
1697.02 44
1697.11 44
1697.21 45
1697.30 46
1697.40 47
1697.49 47
1697.59 46
1697.68 45
1697.78 44
1697.87 44
1697.96 44
1698.06 44
1698.15 45
1698.25 46
1698.34 48
1698.44 50
1698.53 55
1698.63 60
1698.72 66
1698.81 74
1698.91 80
1699.00 86
1699.10 89
1699.19 89
1699.29 87
1699.38 81
1699.48 75
1699.57 68
1699.66 64
1699.76 62
1699.85 64
1699.95 69
1700.04 77
1700.14 87
1700.23 97
1700.33 105
1700.42 111
1700.52 114
1700.61 114
1700.70 111
1700.80 106
1700.89 100
1700.99 93
1701.08 86
1701.18 80
1701.27 75
1701.37 70
1701.46 65
1701.56 59
1701.65 53
1701.74 47
1701.84 39
1701.93 32
1702.03 26
1702.12 21
1702.22 17
1702.31 16
1702.41 17
1702.50 20
1702.60 24
1702.69 30
1702.78 35
1702.88 40
1702.97 43
1703.07 44
1703.16 42
1703.26 38
1703.35 32
1703.45 26
1703.54 22
1703.64 18
1703.73 17
1703.83 18
1703.92 20
1704.01 22
1704.11 24
1704.20 24
1704.30 24
1704.39 23
1704.49 23
1704.58 22
1704.68 23
1704.77 23
1704.87 24
1704.96 24
1705.06 24
1705.15 24
1705.24 23
1705.34 23
1705.43 22
1705.53 21
1705.62 21
1705.72 21
1705.81 22
1705.91 22
1706.00 22
1706.10 21
1706.19 20
1706.29 17
1706.38 13
1706.48 9
1706.57 4
1706.66 0
1706.76 0
1706.85 0
1706.95 0
1707.04 0
1707.14 0
1707.23 0
1707.33 0
1707.42 2
1707.52 4
1707.61 6
1707.71 7
1707.80 6
1707.90 5
1707.99 3
1708.09 3
1708.18 4
1708.28 8
1708.37 15
1708.46 24
1708.56 36
1708.65 48
1708.75 60
1708.84 71
1708.94 81
1709.03 89
1709.13 96
1709.22 102
1709.32 107
1709.41 112
1709.51 116
1709.60 119
1709.70 123
1709.79 126
1709.89 130
1709.98 134
1710.08 137
1710.17 138
1710.27 136
1710.36 131
1710.45 122
1710.55 109
1710.64 95
1710.74 80
1710.83 66
1710.93 56
1711.02 49
1711.12 46
1711.21 45
1711.31 47
1711.40 50
1711.50 54
1711.59 57
1711.69 62
1711.78 66
1711.88 70
1711.97 74
1712.07 78
1712.16 81
1712.26 84
1712.35 87
1712.45 90
1712.54 93
1712.64 96
1712.73 97
1712.83 97
1712.92 94
1713.02 89
1713.11 82
1713.21 74
1713.30 67
1713.39 61
1713.49 57
1713.58 55
1713.68 54
1713.77 54
1713.87 53
1713.96 53
1714.06 51
1714.15 49
1714.25 47
1714.34 44
1714.44 42
1714.53 39
1714.63 36
1714.72 33
1714.82 31
1714.91 30
1715.01 30
1715.10 30
1715.20 29
1715.29 28
1715.39 26
1715.48 23
1715.58 18
1715.67 15
1715.77 13
1715.86 15
1715.96 21
1716.05 29
1716.15 40
1716.24 51
1716.34 61
1716.43 68
1716.53 74
1716.62 77
1716.72 80
1716.81 83
1716.91 87
1717.00 92
1717.10 98
1717.19 104
1717.29 110
1717.38 116
1717.48 120
1717.57 124
1717.67 126
1717.76 126
1717.86 123
1717.95 118
1718.05 110
1718.14 100
1718.24 90
1718.33 80
1718.43 73
1718.52 68
1718.62 67
1718.71 68
1718.81 71
1718.90 74
1719.00 79
1719.09 82
1719.19 85
1719.28 87
1719.38 89
1719.47 89
1719.57 88
1719.66 85
1719.76 81
1719.85 76
1719.95 70
1720.04 64
1720.14 58
1720.23 52
1720.33 48
1720.42 42
1720.52 37
1720.61 29
1720.71 20
1720.80 9
1720.90 0
1720.99 0
1721.09 0
1721.18 0
1721.28 0
1721.37 0
1721.47 0
1721.56 0
1721.66 4
1721.75 14
1721.85 23
1721.95 31
1722.04 39
1722.14 46
1722.23 52
1722.33 57
1722.42 60
1722.52 61
1722.61 62
1722.71 60
1722.80 59
1722.90 57
1722.99 57
1723.09 56
1723.18 56
1723.28 55
1723.37 54
1723.47 52
1723.56 51
1723.66 50
1723.75 51
1723.85 51
1723.94 52
1724.04 53
1724.13 52
1724.23 51
1724.32 49
1724.42 47
1724.51 45
1724.61 44
1724.70 44
1724.80 45
1724.90 48
1724.99 51
1725.09 54
1725.18 59
1725.28 64
1725.37 70
1725.47 75
1725.56 80
1725.66 83
1725.75 84
1725.85 82
1725.94 78
1726.04 71
1726.13 63
1726.23 56
1726.32 50
1726.42 45
1726.51 44
1726.61 45
1726.70 48
1726.80 52
1726.89 56
1726.99 60
1727.09 63
1727.18 66
1727.28 69
1727.37 72
1727.47 76
1727.56 82
1727.66 88
1727.75 94
1727.85 101
1727.94 106
1728.04 109
1728.13 109
1728.23 108
1728.32 105
1728.42 101
1728.51 98
1728.61 95
1728.71 94
1728.80 95
1728.90 96
1728.99 97
1729.09 98
1729.18 98
1729.28 97
1729.37 94
1729.47 90
1729.56 85
1729.66 80
1729.75 73
1729.85 66
1729.94 58
1730.04 50
1730.14 42
1730.23 35
1730.33 29
1730.42 25
1730.52 23
1730.61 23
1730.71 24
1730.80 26
1730.90 28
1730.99 30
1731.09 31
1731.18 29
1731.28 26
1731.37 22
1731.47 18
1731.57 17
1731.66 19
1731.76 24
1731.85 33
1731.95 44
1732.04 54
1732.14 63
1732.23 68
1732.33 70
1732.42 67
1732.52 62
1732.61 55
1732.71 48
1732.81 40
1732.90 33
1733.00 26
1733.09 20
1733.19 15
1733.28 11
1733.38 11
1733.47 14
1733.57 20
1733.66 30
1733.76 40
1733.86 49
1733.95 55
1734.05 56
1734.14 53
1734.24 47
1734.33 40
1734.43 36
1734.52 37
1734.62 43
1734.71 54
1734.81 67
1734.91 79
1735.00 87
1735.10 89
1735.19 84
1735.29 73
1735.38 59
1735.48 43
1735.57 31
1735.67 21
1735.77 17
1735.86 16
1735.96 18
1736.05 21
1736.15 23
1736.24 23
1736.34 21
1736.43 19
1736.53 16
1736.62 15
1736.72 16
1736.82 18
1736.91 20
1737.01 23
1737.10 25
1737.20 26
1737.29 25
1737.39 22
1737.48 18
1737.58 13
1737.68 8
1737.77 5
1737.87 3
1737.96 4
1738.06 8
1738.15 14
1738.25 21
1738.34 28
1738.44 33
1738.54 38
1738.63 40
1738.73 42
1738.82 44
1738.92 46
1739.01 49
1739.11 52
1739.20 55
1739.30 57
1739.40 58
1739.49 58
1739.59 57
1739.68 56
1739.78 54
1739.87 52
1739.97 50
1740.07 47
1740.16 44
1740.26 40
1740.35 36
1740.45 32
1740.54 27
1740.64 23
1740.73 19
1740.83 16
1740.93 14
1741.02 15
1741.12 17
1741.21 19
1741.31 23
1741.40 25
1741.50 26
1741.60 25
1741.69 21
1741.79 16
1741.88 9
1741.98 3
1742.07 0
1742.17 0
1742.27 0
1742.36 0
1742.46 0
1742.55 0
1742.65 3
1742.74 7
1742.84 11
1742.93 14
1743.03 15
1743.13 16
1743.22 17
1743.32 18
1743.41 19
1743.51 21
1743.60 23
1743.70 25
1743.80 28
1743.89 30
1743.99 32
1744.08 34
1744.18 36
1744.27 37
1744.37 36
1744.47 32
1744.56 26
1744.66 19
1744.75 10
1744.85 1
1744.95 0
1745.04 0
1745.14 0
1745.23 0
1745.33 0
1745.42 0
1745.52 0
1745.62 2
1745.71 5
1745.81 8
1745.90 10
1746.00 12
1746.09 13
1746.19 13
1746.29 12
1746.38 11
1746.48 10
1746.57 9
1746.67 9
1746.76 10
1746.86 14
1746.96 18
1747.05 24
1747.15 30
1747.24 38
1747.34 46
1747.44 55
1747.53 64
1747.63 73
1747.72 81
1747.82 87
1747.91 91
1748.01 92
1748.11 91
1748.20 89
1748.30 87
1748.39 86
1748.49 86
1748.59 87
1748.68 89
1748.78 92
1748.87 94
1748.97 94
1749.06 94
1749.16 92
1749.26 91
1749.35 90
1749.45 90
1749.54 90
1749.64 92
1749.74 95
1749.83 99
1749.93 104
1750.02 110
1750.12 117
1750.22 125
1750.31 134
1750.41 142
1750.50 150
1750.60 155
1750.70 158
1750.79 157
1750.89 152
1750.98 146
1751.08 138
1751.17 131
1751.27 126
1751.37 122
1751.46 120
1751.56 118
1751.65 117
1751.75 115
1751.85 113
1751.94 111
1752.04 109
1752.13 108
1752.23 108
1752.33 108
1752.42 109
1752.52 110
1752.61 111
1752.71 113
1752.81 114
1752.90 116
1753.00 118
1753.09 120
1753.19 120
1753.29 118
1753.38 114
1753.48 106
1753.57 97
1753.67 86
1753.77 76
1753.86 66
1753.96 58
1754.05 52
1754.15 48
1754.25 45
1754.34 43
1754.44 42
1754.53 41
1754.63 41
1754.73 41
1754.82 41
1754.92 41
1755.01 40
1755.11 38
1755.21 37
1755.30 35
1755.40 35
1755.49 36
1755.59 38
1755.69 41
1755.78 45
1755.88 48
1755.97 52
1756.07 55
1756.17 58
1756.26 62
1756.36 66
1756.45 70
1756.55 74
1756.65 75
1756.74 74
1756.84 70
1756.93 64
1757.03 56
1757.13 48
1757.22 40
1757.32 34
1757.42 30
1757.51 28
1757.61 27
1757.70 27
1757.80 28
1757.90 30
1757.99 32
1758.09 35
1758.18 38
1758.28 42
1758.38 46
1758.47 49
1758.57 51
1758.66 52
1758.76 50
1758.86 48
1758.95 44
1759.05 40
1759.15 36
1759.24 33
1759.34 29
1759.43 26
1759.53 22
1759.63 19
1759.72 16
1759.82 13
1759.91 12
1760.01 12
1760.11 12
1760.20 13
1760.30 15
1760.40 17
1760.49 20
1760.59 25
1760.68 30
1760.78 36
1760.88 40
1760.97 44
1761.07 44
1761.16 42
1761.26 37
1761.36 31
1761.45 26
1761.55 22
1761.65 20
1761.74 20
1761.84 21
1761.93 23
1762.03 25
1762.13 27
1762.22 27
1762.32 28
1762.42 30
1762.51 33
1762.61 38
1762.70 43
1762.80 48
1762.90 52
1762.99 53
1763.09 50
1763.19 43
1763.28 34
1763.38 23
1763.47 12
1763.57 4
1763.67 0
1763.76 0
1763.86 1
1763.96 8
1764.05 16
1764.15 24
1764.24 30
1764.34 34
1764.44 36
1764.53 34
1764.63 30
1764.73 24
1764.82 18
1764.92 13
1765.01 10
1765.11 8
1765.21 8
1765.30 9
1765.40 13
1765.50 18
1765.59 26
1765.69 37
1765.79 49
1765.88 63
1765.98 78
1766.07 92
1766.17 103
1766.27 113
1766.36 119
1766.46 123
1766.56 124
1766.65 123
1766.75 121
1766.85 116
1766.94 109
1767.04 101
1767.13 91
1767.23 80
1767.33 71
1767.42 64
1767.52 60
1767.62 60
1767.71 62
1767.81 67
1767.91 74
1768.00 80
1768.10 85
1768.19 89
1768.29 92
1768.39 92
1768.48 92
1768.58 92
1768.68 91
1768.77 90
1768.87 88
1768.97 85
1769.06 81
1769.16 76
1769.25 70
1769.35 65
1769.45 59
1769.54 54
1769.64 51
1769.74 50
1769.83 51
1769.93 54
1770.03 58
1770.12 63
1770.22 68
1770.32 71
1770.41 72
1770.51 71
1770.60 67
1770.70 62
1770.80 57
1770.89 53
1770.99 51
1771.09 50
1771.18 50
1771.28 50
1771.38 51
1771.47 51
1771.57 51
1771.67 50
1771.76 48
1771.86 46
1771.96 43
1772.05 41
1772.15 39
1772.25 37
1772.34 37
1772.44 38
1772.53 40
1772.63 42
1772.73 44
1772.82 45
1772.92 44
1773.02 40
1773.11 35
1773.21 27
1773.31 19
1773.40 10
1773.50 2
1773.60 0
1773.69 0
1773.79 0
1773.89 0
1773.98 0
1774.08 0
1774.18 0
1774.27 2
1774.37 7
1774.47 10
1774.56 11
1774.66 11
1774.75 9
1774.85 5
1774.95 0
1775.04 0
1775.14 0
1775.24 0
1775.33 0
1775.43 0
1775.53 5
1775.62 14
1775.72 22
1775.82 28
1775.91 32
1776.01 36
1776.11 39
1776.20 45
1776.30 53
1776.40 64
1776.49 77
1776.59 90
1776.69 103
1776.78 113
1776.88 120
1776.98 122
1777.07 120
1777.17 114
1777.27 106
1777.36 96
1777.46 87
1777.56 79
1777.65 74
1777.75 71
1777.85 71
1777.94 73
1778.04 77
1778.14 80
1778.23 82
1778.33 83
1778.43 82
1778.52 79
1778.62 75
1778.72 69
1778.81 62
1778.91 53
1779.01 44
1779.10 35
1779.20 26
1779.30 19
1779.39 14
1779.49 11
1779.59 9
1779.68 8
1779.78 6
1779.88 3
1779.97 0
1780.07 0
1780.17 0
1780.26 0
1780.36 0
1780.46 0
1780.55 0
1780.65 1
1780.75 7
1780.84 12
1780.94 17
1781.04 21
1781.13 25
1781.23 29
1781.33 33
1781.42 38
1781.52 43
1781.62 46
1781.71 49
1781.81 50
1781.91 50
1782.00 50
1782.10 50
1782.20 49
1782.30 49
1782.39 48
1782.49 46
1782.59 44
1782.68 42
1782.78 40
1782.88 38
1782.97 37
1783.07 37
1783.17 37
1783.26 38
1783.36 40
1783.46 42
1783.55 46
1783.65 51
1783.75 57
1783.84 65
1783.94 74
1784.04 82
1784.13 89
1784.23 93
1784.33 96
1784.42 97
1784.52 96
1784.62 95
1784.72 94
1784.81 94
1784.91 94
1785.01 95
1785.10 95
1785.20 96
1785.30 96
1785.39 95
1785.49 95
1785.59 95
1785.68 94
1785.78 94
1785.88 92
1785.97 89
1786.07 84
1786.17 78
1786.27 71
1786.36 64
1786.46 57
1786.56 51
1786.65 46
1786.75 43
1786.85 42
1786.94 43
1787.04 46
1787.14 51
1787.23 57
1787.33 62
1787.43 66
1787.52 67
1787.62 65
1787.72 60
1787.82 53
1787.91 44
1788.01 34
1788.11 26
1788.20 21
1788.30 18
1788.40 18
1788.49 21
1788.59 25
1788.69 29
1788.78 34
1788.88 38
1788.98 43
1789.08 46
1789.17 48
1789.27 49
1789.37 47
1789.46 43
1789.56 38
1789.66 32
1789.75 26
1789.85 23
1789.95 23
1790.05 26
1790.14 34
1790.24 44
1790.34 57
1790.43 71
1790.53 84
1790.63 96
1790.72 107
1790.82 117
1790.92 125
1791.02 133
1791.11 139
1791.21 144
1791.31 147
1791.40 149
1791.50 148
1791.60 146
1791.69 144
1791.79 141
1791.89 139
1791.99 136
1792.08 133
1792.18 129
1792.28 124
1792.37 116
1792.47 107
1792.57 97
1792.67 87
1792.76 79
1792.86 73
1792.96 70
1793.05 70
1793.15 72
1793.25 76
1793.34 79
1793.44 80
1793.54 79
1793.64 76
1793.73 72
1793.83 68
1793.93 66
1794.02 66
1794.12 68
1794.22 72
1794.32 75
1794.41 76
1794.51 76
1794.61 72
1794.70 67
1794.80 62
1794.90 56
1795.00 51
1795.09 47
1795.19 44
1795.29 40
1795.38 36
1795.48 32
1795.58 28
1795.67 25
1795.77 23
1795.87 23
1795.97 24
1796.06 26
1796.16 28
1796.26 29
1796.35 30
1796.45 30
1796.55 30
1796.65 28
1796.74 26
1796.84 23
1796.94 19
1797.04 14
1797.13 9
1797.23 3
1797.33 0
1797.42 0
1797.52 0
1797.62 0
1797.72 0
1797.81 0
1797.91 0
1798.01 0
1798.10 9
1798.20 24
1798.30 40
1798.40 55
1798.49 67
1798.59 77
1798.69 83
1798.78 86
1798.88 88
1798.98 87
1799.08 86
1799.17 85
1799.27 84
1799.37 82
1799.47 80
1799.56 78
1799.66 76
1799.76 73
1799.85 69
1799.95 65
1800.05 61
1800.15 59
1800.24 58
1800.34 59
1800.44 63
1800.54 69
1800.63 75
1800.73 79
1800.83 81
1800.92 78
1801.02 71
1801.12 62
1801.22 52
1801.31 41
1801.41 33
1801.51 28
1801.61 25
1801.70 25
1801.80 27
1801.90 31
1801.99 36
1802.09 42
1802.19 48
1802.29 54
1802.38 58
1802.48 62
1802.58 63
1802.68 64
1802.77 64
1802.87 65
1802.97 66
1803.06 69
1803.16 73
1803.26 76
1803.36 79
1803.45 81
1803.55 80
1803.65 79
1803.75 76
1803.84 75
1803.94 76
1804.04 80
1804.14 89
1804.23 101
1804.33 115
1804.43 130
1804.53 144
1804.62 154
1804.72 160
1804.82 161
1804.91 156
1805.01 147
1805.11 135
1805.21 122
1805.30 111
1805.40 102
1805.50 97
1805.60 96
1805.69 99
1805.79 104
1805.89 111
1805.99 117
1806.08 123
1806.18 127
1806.28 129
1806.38 130
1806.47 129
1806.57 127
1806.67 126
1806.77 124
1806.86 123
1806.96 124
1807.06 125
1807.16 127
1807.25 130
1807.35 135
1807.45 141
1807.55 149
1807.64 160
1807.74 172
1807.84 186
1807.93 200
1808.03 213
1808.13 223
1808.23 231
1808.32 234
1808.42 234
1808.52 229
1808.62 223
1808.71 215
1808.81 207
1808.91 199
1809.01 194
1809.10 189
1809.20 186
1809.30 183
1809.40 180
1809.49 176
1809.59 173
1809.69 169
1809.79 165
1809.88 161
1809.98 158
1810.08 154
1810.18 150
1810.27 146
1810.37 141
1810.47 136
1810.57 131
1810.67 127
1810.76 123
1810.86 120
1810.96 116
1811.06 113
1811.15 109
1811.25 105
1811.35 101
1811.45 97
1811.54 94
1811.64 92
1811.74 90
1811.84 90
1811.93 89
1812.03 88
1812.13 87
1812.23 86
1812.32 85
1812.42 83
1812.52 81
1812.62 78
1812.71 74
1812.81 69
1812.91 63
1813.01 57
1813.10 51
1813.20 46
1813.30 43
1813.40 40
1813.49 38
1813.59 36
1813.69 34
1813.79 30
1813.89 25
1813.98 19
1814.08 14
1814.18 11
1814.28 9
1814.37 11
1814.47 15
1814.57 21
1814.67 29
1814.76 36
1814.86 43
1814.96 47
1815.06 50
1815.15 53
1815.25 56
1815.35 62
1815.45 72
1815.55 84
1815.64 98
1815.74 112
1815.84 123
1815.94 131
1816.03 134
1816.13 132
1816.23 128
1816.33 121
1816.42 114
1816.52 108
1816.62 102
1816.72 95
1816.82 89
1816.91 82
1817.01 74
1817.11 67
1817.21 62
1817.30 61
1817.40 63
1817.50 69
1817.60 77
1817.69 87
1817.79 96
1817.89 105
1817.99 111
1818.09 116
1818.18 119
1818.28 120
1818.38 120
1818.48 119
1818.57 118
1818.67 116
1818.77 114
1818.87 113
1818.97 111
1819.06 110
1819.16 109
1819.26 107
1819.36 105
1819.45 102
1819.55 99
1819.65 97
1819.75 96
1819.85 96
1819.94 96
1820.04 97
1820.14 99
1820.24 100
1820.33 100
1820.43 100
1820.53 100
1820.63 98
1820.73 97
1820.82 95
1820.92 93
1821.02 92
1821.12 92
1821.21 94
1821.31 98
1821.41 103
1821.51 109
1821.61 114
1821.70 118
1821.80 119
1821.90 116
1822.00 111
1822.10 104
1822.19 97
1822.29 91
1822.39 86
1822.49 83
1822.58 82
1822.68 82
1822.78 82
1822.88 83
1822.98 83
1823.07 82
1823.17 80
1823.27 78
1823.37 76
1823.47 73
1823.56 71
1823.66 69
1823.76 68
1823.86 67
1823.95 65
1824.05 63
1824.15 60
1824.25 57
1824.35 52
1824.44 48
1824.54 45
1824.64 45
1824.74 46
1824.84 50
1824.93 55
1825.03 59
1825.13 62
1825.23 62
1825.33 59
1825.42 54
1825.52 47
1825.62 40
1825.72 33
1825.82 29
1825.91 26
1826.01 25
1826.11 26
1826.21 27
1826.31 28
1826.40 28
1826.50 29
1826.60 28
1826.70 27
1826.80 25
1826.89 22
1826.99 19
1827.09 17
1827.19 16
1827.29 16
1827.38 18
1827.48 20
1827.58 23
1827.68 25
1827.78 27
1827.87 30
1827.97 33
1828.07 37
1828.17 43
1828.27 51
1828.36 60
1828.46 68
1828.56 74
1828.66 77
1828.76 78
1828.85 76
1828.95 73
1829.05 68
1829.15 62
1829.25 57
1829.34 52
1829.44 46
1829.54 41
1829.64 35
1829.74 29
1829.83 24
1829.93 19
1830.03 16
1830.13 13
1830.23 12
1830.32 11
1830.42 11
1830.52 11
1830.62 12
1830.72 14
1830.81 16
1830.91 20
1831.01 23
1831.11 26
1831.21 28
1831.30 28
1831.40 26
1831.50 22
1831.60 17
1831.70 12
1831.80 6
1831.89 2
1831.99 0
1832.09 0
1832.19 0
1832.29 0
1832.38 0
1832.48 0
1832.58 0
1832.68 0
1832.78 1
1832.87 2
1832.97 3
1833.07 4
1833.17 6
1833.27 6
1833.37 6
1833.46 7
1833.56 7
1833.66 8
1833.76 9
1833.86 11
1833.95 12
1834.05 14
1834.15 15
1834.25 16
1834.35 19
1834.45 23
1834.54 30
1834.64 39
1834.74 49
1834.84 59
1834.94 68
1835.03 74
1835.13 77
1835.23 78
1835.33 78
1835.43 78
1835.53 79
1835.62 81
1835.72 84
1835.82 85
1835.92 85
1836.02 83
1836.11 80
1836.21 76
1836.31 72
1836.41 70
1836.51 69
1836.61 69
1836.70 71
1836.80 73
1836.90 75
1837.00 76
1837.10 77
1837.20 76
1837.29 74
1837.39 71
1837.49 66
1837.59 59
1837.69 52
1837.78 45
1837.88 39
1837.98 34
1838.08 29
1838.18 25
1838.28 22
1838.37 19
1838.47 15
1838.57 13
1838.67 12
1838.77 12
1838.87 14
1838.96 18
1839.06 22
1839.16 27
1839.26 31
1839.36 34
1839.46 35
1839.55 34
1839.65 33
1839.75 31
1839.85 29
1839.95 28
1840.05 28
1840.14 31
1840.24 36
1840.34 42
1840.44 49
1840.54 58
1840.64 67
1840.73 76
1840.83 86
1840.93 95
1841.03 103
1841.13 110
1841.23 115
1841.32 116
1841.42 114
1841.52 110
1841.62 103
1841.72 96
1841.82 89
1841.91 85
1842.01 82
1842.11 82
1842.21 83
1842.31 84
1842.41 84
1842.50 82
1842.60 79
1842.70 74
1842.80 67
1842.90 60
1843.00 53
1843.10 46
1843.19 39
1843.29 35
1843.39 31
1843.49 30
1843.59 31
1843.69 34
1843.78 37
1843.88 41
1843.98 44
1844.08 47
1844.18 49
1844.28 51
1844.37 52
1844.47 54
1844.57 57
1844.67 59
1844.77 60
1844.87 61
1844.97 60
1845.06 57
1845.16 53
1845.26 49
1845.36 46
1845.46 45
1845.56 46
1845.65 51
1845.75 59
1845.85 69
1845.95 79
1846.05 89
1846.15 98
1846.25 104
1846.34 107
1846.44 107
1846.54 105
1846.64 101
1846.74 94
1846.84 86
1846.94 76
1847.03 67
1847.13 58
1847.23 49
1847.33 42
1847.43 37
1847.53 33
1847.62 31
1847.72 30
1847.82 31
1847.92 32
1848.02 34
1848.12 36
1848.22 39
1848.31 43
1848.41 47
1848.51 51
1848.61 57
1848.71 63
1848.81 69
1848.91 76
1849.00 83
1849.10 90
1849.20 95
1849.30 99
1849.40 100
1849.50 100
1849.60 98
1849.69 95
1849.79 90
1849.89 85
1849.99 78
1850.09 71
1850.19 62
1850.29 54
1850.38 46
1850.48 40
1850.58 37
1850.68 39
1850.78 44
1850.88 52
1850.98 62
1851.08 71
1851.17 77
1851.27 81
1851.37 81
1851.47 78
1851.57 74
1851.67 70
1851.77 66
1851.86 63
1851.96 62
1852.06 61
1852.16 59
1852.26 58
1852.36 56
1852.46 55
1852.55 54
1852.65 53
1852.75 53
1852.85 54
1852.95 56
1853.05 59
1853.15 65
1853.25 72
1853.34 82
1853.44 94
1853.54 108
1853.64 122
1853.74 134
1853.84 143
1853.94 148
1854.04 149
1854.13 147
1854.23 143
1854.33 139
1854.43 135
1854.53 133
1854.63 132
1854.73 133
1854.82 134
1854.92 134
1855.02 134
1855.12 134
1855.22 134
1855.32 133
1855.42 132
1855.52 132
1855.61 131
1855.71 131
1855.81 132
1855.91 133
1856.01 135
1856.11 137
1856.21 139
1856.31 140
1856.40 139
1856.50 137
1856.60 132
1856.70 126
1856.80 121
1856.90 118
1857.00 117
1857.10 120
1857.19 125
1857.29 134
1857.39 143
1857.49 151
1857.59 158
1857.69 161
1857.79 160
1857.89 155
1857.99 146
1858.08 135
1858.18 123
1858.28 112
1858.38 102
1858.48 96
1858.58 92
1858.68 91
1858.78 92
1858.87 95
1858.97 97
1859.07 100
1859.17 102
1859.27 104
1859.37 105
1859.47 106
1859.57 107
1859.67 107
1859.76 107
1859.86 108
1859.96 109
1860.06 111
1860.16 114
1860.26 117
1860.36 119
1860.46 121
1860.56 121
1860.65 122
1860.75 123
1860.85 125
1860.95 127
1861.05 129
1861.15 130
1861.25 128
1861.35 122
1861.45 113
1861.54 102
1861.64 90
1861.74 79
1861.84 71
1861.94 66
1862.04 65
1862.14 67
1862.24 72
1862.34 76
1862.43 80
1862.53 83
1862.63 84
1862.73 84
1862.83 83
1862.93 82
1863.03 82
1863.13 83
1863.23 85
1863.32 88
1863.42 92
1863.52 94
1863.62 94
1863.72 92
1863.82 88
1863.92 82
1864.02 74
1864.12 67
1864.22 60
1864.31 55
1864.41 51
1864.51 48
1864.61 46
1864.71 44
1864.81 41
1864.91 37
1865.01 32
1865.11 27
1865.21 22
1865.30 18
1865.40 15
1865.50 11
1865.60 7
1865.70 3
1865.80 0
1865.90 0
1866.00 0
1866.10 0
1866.20 0
1866.29 0
1866.39 0
1866.49 0
1866.59 5
1866.69 12
1866.79 18
1866.89 23
1866.99 28
1867.09 33
1867.19 37
1867.28 41
1867.38 45
1867.48 48
1867.58 51
1867.68 54
1867.78 57
1867.88 61
1867.98 65
1868.08 70
1868.18 77
1868.28 84
1868.37 91
1868.47 97
1868.57 100
1868.67 102
1868.77 101
1868.87 99
1868.97 96
1869.07 95
1869.17 94
1869.27 95
1869.37 97
1869.46 100
1869.56 104
1869.66 107
1869.76 111
1869.86 115
1869.96 118
1870.06 121
1870.16 123
1870.26 123
1870.36 120
1870.46 115
1870.56 108
1870.65 100
1870.75 91
1870.85 83
1870.95 77
1871.05 73
1871.15 70
1871.25 70
1871.35 70
1871.45 71
1871.55 73
1871.65 74
1871.74 74
1871.84 74
1871.94 74
1872.04 74
1872.14 74
1872.24 75
1872.34 77
1872.44 79
1872.54 83
1872.64 88
1872.74 93
1872.84 99
1872.94 106
1873.03 112
1873.13 116
1873.23 119
1873.33 118
1873.43 114
1873.53 107
1873.63 97
1873.73 84
1873.83 72
1873.93 59
1874.03 48
1874.13 39
1874.23 33
1874.32 29
1874.42 28
1874.52 30
1874.62 33
1874.72 37
1874.82 41
1874.92 44
1875.02 46
1875.12 46
1875.22 46
1875.32 45
1875.42 44
1875.52 44
1875.61 44
1875.71 45
1875.81 47
1875.91 50
1876.01 53
1876.11 57
1876.21 60
1876.31 61
1876.41 61
1876.51 60
1876.61 57
1876.71 54
1876.81 53
1876.91 54
1877.00 56
1877.10 61
1877.20 66
1877.30 72
1877.40 77
1877.50 81
1877.60 85
1877.70 89
1877.80 94
1877.90 99
1878.00 104
1878.10 108
1878.20 111
1878.30 112
1878.40 111
1878.49 108
1878.59 104
1878.69 100
1878.79 96
1878.89 92
1878.99 88
1879.09 83
1879.19 77
1879.29 69
1879.39 61
1879.49 53
1879.59 46
1879.69 42
1879.79 39
1879.89 39
1879.99 41
1880.08 44
1880.18 48
1880.28 52
1880.38 57
1880.48 62
1880.58 66
1880.68 70
1880.78 73
1880.88 74
1880.98 75
1881.08 75
1881.18 76
1881.28 80
1881.38 85
1881.48 92
1881.58 101
1881.68 109
1881.77 116
1881.87 121
1881.97 122
1882.07 121
1882.17 117
1882.27 111
1882.37 104
1882.47 98
1882.57 92
1882.67 88
1882.77 85
1882.87 83
1882.97 82
1883.07 81
1883.17 80
1883.27 78
1883.37 73
1883.47 65
1883.57 55
1883.66 44
1883.76 31
1883.86 20
1883.96 10
1884.06 4
1884.16 0
1884.26 0
1884.36 1
1884.46 3
1884.56 6
1884.66 8
1884.76 11
1884.86 15
1884.96 21
1885.06 29
1885.16 38
1885.26 48
1885.36 56
1885.46 63
1885.56 66
1885.66 67
1885.75 65
1885.85 62
1885.95 59
1886.05 57
1886.15 56
1886.25 55
1886.35 54
1886.45 53
1886.55 50
1886.65 46
1886.75 40
1886.85 35
1886.95 29
1887.05 25
1887.15 21
1887.25 20
1887.35 20
1887.45 20
1887.55 22
1887.65 24
1887.75 26
1887.85 28
1887.95 31
1888.04 33
1888.14 35
1888.24 37
1888.34 39
1888.44 40
1888.54 41
1888.64 40
1888.74 39
1888.84 37
1888.94 35
1889.04 34
1889.14 34
1889.24 37
1889.34 41
1889.44 47
1889.54 54
1889.64 62
1889.74 67
1889.84 71
1889.94 72
1890.04 70
1890.14 65
1890.24 59
1890.34 51
1890.44 41
1890.54 31
1890.64 20
1890.74 9
1890.83 0
1890.93 0
1891.03 0
1891.13 0
1891.23 0
1891.33 0
1891.43 0
1891.53 0
1891.63 0
1891.73 7
1891.83 15
1891.93 23
1892.03 31
1892.13 40
1892.23 49
1892.33 57
1892.43 64
1892.53 69
1892.63 73
1892.73 74
1892.83 73
1892.93 71
1893.03 68
1893.13 66
1893.23 67
1893.33 69
1893.43 75
1893.53 81
1893.63 88
1893.73 94
1893.83 97
1893.93 97
1894.03 94
1894.13 87
1894.23 78
1894.33 69
1894.42 59
1894.52 51
1894.62 44
1894.72 39
1894.82 35
1894.92 32
1895.02 31
1895.12 30
1895.22 31
1895.32 32
1895.42 33
1895.52 34
1895.62 35
1895.72 35
1895.82 34
1895.92 32
1896.02 28
1896.12 24
1896.22 20
1896.32 17
1896.42 16
1896.52 16
1896.62 19
1896.72 24
1896.82 30
1896.92 35
1897.02 38
1897.12 39
1897.22 38
1897.32 35
1897.42 31
1897.52 27
1897.62 25
1897.72 25
1897.82 27
1897.92 30
1898.02 34
1898.12 38
1898.22 42
1898.32 45
1898.42 46
1898.52 47
1898.62 46
1898.72 46
1898.82 45
1898.92 44
1899.02 45
1899.12 45
1899.22 47
1899.32 49
1899.42 52
1899.52 57
1899.62 62
1899.72 68
1899.82 74
1899.92 80
1900.02 85
1900.12 90
1900.22 92
1900.32 92
1900.42 89
1900.52 85
1900.62 80
1900.72 74
1900.82 69
1900.92 67
1901.02 66
1901.12 68
1901.22 70
1901.32 71
1901.42 71
1901.52 69
1901.62 67
1901.72 64
1901.82 64
1901.92 67
1902.02 73
1902.12 82
1902.22 90
1902.32 97
1902.42 100
1902.52 100
1902.62 95
1902.72 87
1902.82 78
1902.92 67
1903.02 56
1903.12 46
1903.22 36
1903.32 28
1903.42 21
1903.52 17
1903.62 15
1903.72 16
1903.82 17
1903.92 20
1904.02 21
1904.12 22
1904.22 21
1904.32 19
1904.42 16
1904.52 14
1904.62 13
1904.72 12
1904.82 12
1904.92 12
1905.02 13
1905.12 15
1905.22 20
1905.32 26
1905.42 34
1905.52 42
1905.62 48
1905.72 51
1905.82 51
1905.92 49
1906.02 45
1906.12 41
1906.22 37
1906.32 35
1906.42 33
1906.52 31
1906.62 29
1906.72 25
1906.82 22
1906.92 20
1907.02 21
1907.12 24
1907.22 32
1907.32 42
1907.42 53
1907.52 62
1907.62 69
1907.72 73
1907.82 74
1907.92 72
1908.02 68
1908.12 63
1908.22 57
1908.32 51
1908.42 44
1908.52 37
1908.62 31
1908.72 24
1908.82 19
1908.92 13
1909.02 7
1909.12 1
1909.22 0
1909.32 0
1909.42 0
1909.52 0
1909.62 0
1909.72 0
1909.82 0
1909.92 2
1910.02 8
1910.12 12
1910.22 15
1910.32 17
1910.42 18
1910.52 18
1910.62 19
1910.72 21
1910.82 23
1910.92 25
1911.02 29
1911.12 33
1911.22 39
1911.32 46
1911.42 54
1911.52 62
1911.62 70
1911.73 76
1911.83 79
1911.93 80
1912.03 77
1912.13 70
1912.23 61
1912.33 50
1912.43 39
1912.53 29
1912.63 22
1912.73 19
1912.83 19
1912.93 22
1913.03 28
1913.13 34
1913.23 40
1913.33 44
1913.43 45
1913.53 45
1913.63 43
1913.73 41
1913.83 39
1913.93 38
1914.03 37
1914.13 36
1914.23 34
1914.33 32
1914.43 30
1914.53 29
1914.63 28
1914.73 28
1914.83 30
1914.93 31
1915.03 32
1915.13 31
1915.23 28
1915.33 25
1915.44 20
1915.54 17
1915.64 16
1915.74 17
1915.84 22
1915.94 29
1916.04 37
1916.14 46
1916.24 54
1916.34 59
1916.44 62
1916.54 62
1916.64 60
1916.74 57
1916.84 53
1916.94 49
1917.04 47
1917.14 45
1917.24 45
1917.34 46
1917.44 48
1917.54 52
1917.64 55
1917.74 58
1917.84 59
1917.94 58
1918.04 56
1918.15 52
1918.25 46
1918.35 39
1918.45 33
1918.55 27
1918.65 21
1918.75 16
1918.85 12
1918.95 9
1919.05 8
1919.15 10
1919.25 12
1919.35 16
1919.45 20
1919.55 23
1919.65 24
1919.75 23
1919.85 20
1919.95 16
1920.05 13
1920.15 11
1920.25 10
1920.35 12
1920.45 15
1920.56 19
1920.66 24
1920.76 28
1920.86 32
1920.96 35
1921.06 37
1921.16 37
1921.26 37
1921.36 36
1921.46 34
1921.56 32
1921.66 29
1921.76 27
1921.86 26
1921.96 26
1922.06 26
1922.16 27
1922.26 28
1922.36 28
1922.46 27
1922.57 24
1922.67 21
1922.77 18
1922.87 16
1922.97 15
1923.07 17
1923.17 21
1923.27 27
1923.37 35
1923.47 44
1923.57 53
1923.67 59
1923.77 63
1923.87 64
1923.97 61
1924.07 57
1924.17 52
1924.27 48
1924.37 44
1924.48 42
1924.58 41
1924.68 41
1924.78 42
1924.88 43
1924.98 43
1925.08 45
1925.18 46
1925.28 48
1925.38 50
1925.48 52
1925.58 54
1925.68 57
1925.78 58
1925.88 58
1925.98 56
1926.08 54
1926.19 50
1926.29 46
1926.39 42
1926.49 41
1926.59 41
1926.69 43
1926.79 46
1926.89 49
1926.99 52
1927.09 53
1927.19 52
1927.29 48
1927.39 44
1927.49 38
1927.59 33
1927.69 29
1927.80 27
1927.90 27
1928.00 28
1928.10 31
1928.20 33
1928.30 33
1928.40 32
1928.50 30
1928.60 26
1928.70 22
1928.80 19
1928.90 16
1929.00 14
1929.10 12
1929.20 11
1929.31 10
1929.41 7
1929.51 4
1929.61 0
1929.71 0
1929.81 0
1929.91 0
1930.01 0
1930.11 0
1930.21 0
1930.31 0
1930.41 9
1930.51 22
1930.61 37
1930.72 51
1930.82 64
1930.92 73
1931.02 78
1931.12 79
1931.22 77
1931.32 74
1931.42 69
1931.52 67
1931.62 66
1931.72 69
1931.82 73
1931.92 80
1932.02 86
1932.13 92
1932.23 95
1932.33 94
1932.43 90
1932.53 83
1932.63 74
1932.73 63
1932.83 53
1932.93 43
1933.03 34
1933.13 28
1933.23 23
1933.33 20
1933.44 19
1933.54 19
1933.64 21
1933.74 23
1933.84 26
1933.94 29
1934.04 33
1934.14 36
1934.24 39
1934.34 41
1934.44 43
1934.54 45
1934.65 45
1934.75 44
1934.85 42
1934.95 39
1935.05 35
1935.15 30
1935.25 27
1935.35 24
1935.45 24
1935.55 26
1935.65 30
1935.75 37
1935.86 45
1935.96 53
1936.06 62
1936.16 69
1936.26 76
1936.36 81
1936.46 85
1936.56 87
1936.66 87
1936.76 86
1936.86 84
1936.97 80
1937.07 75
1937.17 70
1937.27 63
1937.37 57
1937.47 50
1937.57 44
1937.67 37
1937.77 30
1937.87 24
1937.97 18
1938.08 12
1938.18 6
1938.28 1
1938.38 0
1938.48 0
1938.58 0
1938.68 0
1938.78 0
1938.88 4
1938.98 17
1939.08 33
1939.19 51
1939.29 70
1939.39 87
1939.49 101
1939.59 108
1939.69 110
1939.79 106
1939.89 98
1939.99 90
1940.09 82
1940.19 77
1940.30 74
1940.40 75
1940.50 77
1940.60 79
1940.70 81
1940.80 80
1940.90 78
1941.00 75
1941.10 72
1941.20 69
1941.31 67
1941.41 67
1941.51 67
1941.61 69
1941.71 69
1941.81 68
1941.91 66
1942.01 63
1942.11 60
1942.21 59
1942.32 60
1942.42 64
1942.52 69
1942.62 74
1942.72 77
1942.82 77
1942.92 74
1943.02 68
1943.12 59
1943.23 50
1943.33 41
1943.43 33
1943.53 26
1943.63 21
1943.73 17
1943.83 14
1943.93 13
1944.03 14
1944.13 17
1944.24 21
1944.34 25
1944.44 28
1944.54 30
1944.64 29
1944.74 26
1944.84 21
1944.94 15
1945.04 9
1945.15 5
1945.25 3
1945.35 4
1945.45 8
1945.55 15
1945.65 24
1945.75 36
1945.85 48
1945.95 61
1946.06 72
1946.16 83
1946.26 91
1946.36 97
1946.46 102
1946.56 106
1946.66 109
1946.76 111
1946.86 111
1946.97 111
1947.07 110
1947.17 107
1947.27 104
1947.37 101
1947.47 97
1947.57 94
1947.67 92
1947.78 91
1947.88 91
1947.98 93
1948.08 98
1948.18 104
1948.28 112
1948.38 120
1948.48 127
1948.58 131
1948.69 133
1948.79 131
1948.89 127
1948.99 122
1949.09 116
1949.19 111
1949.29 107
1949.39 104
1949.50 102
1949.60 102
1949.70 102
1949.80 104
1949.90 106
1950.00 108
1950.10 107
1950.20 105
1950.31 99
1950.41 92
1950.51 84
1950.61 77
1950.71 73
1950.81 73
1950.91 77
1951.01 85
1951.12 95
1951.22 104
1951.32 112
1951.42 118
1951.52 120
1951.62 120
1951.72 118
1951.82 116
1951.93 115
1952.03 114
1952.13 114
1952.23 114
1952.33 114
1952.43 112
1952.53 110
1952.63 108
1952.74 107
1952.84 107
1952.94 107
1953.04 106
1953.14 104
1953.24 99
1953.34 91
1953.44 80
1953.55 66
1953.65 52
1953.75 38
1953.85 26
1953.95 16
1954.05 9
1954.15 2
1954.26 0
1954.36 0
1954.46 0
1954.56 0
1954.66 0
1954.76 0
1954.86 0
1954.96 3
1955.07 7
1955.17 10
1955.27 11
1955.37 10
1955.47 8
1955.57 5
1955.67 2
1955.78 0
1955.88 0
1955.98 0
1956.08 0
1956.18 0
1956.28 0
1956.38 0
1956.49 0
1956.59 2
1956.69 6
1956.79 11
1956.89 18
1956.99 24
1957.09 31
1957.20 37
1957.30 42
1957.40 46
1957.50 46
1957.60 44
1957.70 38
1957.80 30
1957.91 20
1958.01 10
1958.11 0
1958.21 0
1958.31 0
1958.41 0
1958.51 0
1958.62 0
1958.72 0
1958.82 0
1958.92 3
1959.02 11
1959.12 19
1959.22 27
1959.33 34
1959.43 39
1959.53 41
1959.63 42
1959.73 42
1959.83 42
1959.93 43
1960.04 43
1960.14 42
1960.24 40
1960.34 37
1960.44 32
1960.54 28
1960.65 25
1960.75 23
1960.85 24
1960.95 27
1961.05 31
1961.15 35
1961.25 39
1961.36 42
1961.46 44
1961.56 46
1961.66 48
1961.76 50
1961.86 52
1961.96 53
1962.07 53
1962.17 50
1962.27 45
1962.37 38
1962.47 29
1962.57 19
1962.68 9
1962.78 0
1962.88 0
1962.98 0
1963.08 0
1963.18 0
1963.28 0
1963.39 0
1963.49 0
1963.59 0
1963.69 11
1963.79 22
1963.89 33
1964.00 42
1964.10 50
1964.20 55
1964.30 60
1964.40 64
1964.50 67
1964.61 69
1964.71 70
1964.81 69
1964.91 66
1965.01 63
1965.11 60
1965.22 57
1965.32 55
1965.42 54
1965.52 54
1965.62 53
1965.72 51
1965.83 50
1965.93 49
1966.03 49
1966.13 51
1966.23 56
1966.33 62
1966.43 68
1966.54 73
1966.64 75
1966.74 76
1966.84 74
1966.94 70
1967.04 66
1967.15 63
1967.25 62
1967.35 63
1967.45 67
1967.55 73
1967.66 81
1967.76 90
1967.86 98
1967.96 104
1968.06 108
1968.16 110
1968.27 109
1968.37 107
1968.47 105
1968.57 103
1968.67 100
1968.77 97
1968.88 93
1968.98 88
1969.08 81
1969.18 74
1969.28 66
1969.38 60
1969.49 55
1969.59 53
1969.69 52
1969.79 52
1969.89 54
1969.99 56
1970.10 59
1970.20 62
1970.30 66
1970.40 71
1970.50 76
1970.60 81
1970.71 86
1970.81 90
1970.91 94
1971.01 97
1971.11 100
1971.22 103
1971.32 105
1971.42 105
1971.52 103
1971.62 101
1971.72 99
1971.83 99
1971.93 101
1972.03 106
1972.13 113
1972.23 120
1972.34 126
1972.44 129
1972.54 130
1972.64 127
1972.74 120
1972.84 112
1972.95 102
1973.05 91
1973.15 79
1973.25 67
1973.35 56
1973.46 47
1973.56 42
1973.66 41
1973.76 45
1973.86 52
1973.96 62
1974.07 72
1974.17 80
1974.27 85
1974.37 87
1974.47 85
1974.58 80
1974.68 75
1974.78 70
1974.88 67
1974.98 65
1975.09 64
1975.19 64
1975.29 63
1975.39 61
1975.49 57
1975.59 51
1975.70 45
1975.80 38
1975.90 33
1976.00 30
1976.10 29
1976.21 30
1976.31 32
1976.41 35
1976.51 37
1976.61 39
1976.72 40
1976.82 39
1976.92 37
1977.02 34
1977.12 30
1977.23 26
1977.33 22
1977.43 19
1977.53 17
1977.63 16
1977.73 16
1977.84 16
1977.94 18
1978.04 20
1978.14 22
1978.24 26
1978.35 29
1978.45 31
1978.55 32
1978.65 30
1978.75 27
1978.86 23
1978.96 17
1979.06 12
1979.16 7
1979.26 5
1979.37 4
1979.47 4
1979.57 5
1979.67 6
1979.77 9
1979.88 12
1979.98 17
1980.08 22
1980.18 28
1980.28 33
1980.39 38
1980.49 42
1980.59 44
1980.69 47
1980.79 50
1980.90 52
1981.00 55
1981.10 57
1981.20 58
1981.30 56
1981.41 52
1981.51 46
1981.61 39
1981.71 30
1981.81 22
1981.92 16
1982.02 11
1982.12 7
1982.22 5
1982.32 3
1982.43 2
1982.53 0
1982.63 0
1982.73 0
1982.84 0
1982.94 0
1983.04 0
1983.14 0
1983.24 0
1983.35 3
1983.45 5
1983.55 7
1983.65 7
1983.75 7
1983.86 6
1983.96 5
1984.06 5
1984.16 6
1984.26 8
1984.37 12
1984.47 18
1984.57 25
1984.67 32
1984.78 39
1984.88 45
1984.98 51
1985.08 56
1985.18 60
1985.29 63
1985.39 66
1985.49 69
1985.59 73
1985.69 78
1985.80 83
1985.90 88
1986.00 93
1986.10 96
1986.21 97
1986.31 95
1986.41 92
1986.51 88
1986.61 82
1986.72 76
1986.82 69
1986.92 61
1987.02 52
1987.12 42
1987.23 33
1987.33 24
1987.43 17
1987.53 11
1987.64 8
1987.74 5
1987.84 4
1987.94 3
1988.04 3
1988.15 3
1988.25 4
1988.35 7
1988.45 10
1988.56 15
1988.66 21
1988.76 28
1988.86 35
1988.96 42
1989.07 50
1989.17 58
1989.27 66
1989.37 74
1989.48 80
1989.58 84
1989.68 85
1989.78 84
1989.88 82
1989.99 79
1990.09 77
1990.19 76
1990.29 76
1990.40 77
1990.50 79
1990.60 80
1990.70 80
1990.81 79
1990.91 77
1991.01 76
1991.11 77
1991.21 79
1991.32 83
1991.42 89
1991.52 95
1991.62 103
1991.73 110
1991.83 116
1991.93 119
1992.03 121
1992.14 120
1992.24 116
1992.34 110
1992.44 104
1992.54 97
1992.65 92
1992.75 88
1992.85 86
1992.95 84
1993.06 83
1993.16 80
1993.26 76
1993.36 70
1993.47 63
1993.57 56
1993.67 49
1993.77 45
1993.87 41
1993.98 39
1994.08 36
1994.18 32
1994.28 27
1994.39 21
1994.49 14
1994.59 7
1994.69 3
1994.80 3
1994.90 5
1995.00 9
1995.10 15
1995.21 21
1995.31 26
1995.41 29
1995.51 31
1995.62 33
1995.72 35
1995.82 38
1995.92 43
1996.03 48
1996.13 53
1996.23 56
1996.33 57
1996.43 54
1996.54 49
1996.64 42
1996.74 35
1996.84 27
1996.95 20
1997.05 15
1997.15 11
1997.25 10
1997.36 9
1997.46 11
1997.56 14
1997.66 19
1997.77 25
1997.87 32
1997.97 40
1998.07 47
1998.18 54
1998.28 58
1998.38 61
1998.48 62
1998.59 61
1998.69 59
1998.79 56
1998.89 53
1999.00 51
1999.10 49
1999.20 47
1999.30 46
1999.41 46
1999.51 44
1999.61 43
1999.71 41
1999.82 39
1999.92 36
2000.02 33
2000.12 31
2000.23 29
2000.33 28
2000.43 28
2000.53 29
2000.64 32
2000.74 36
2000.84 41
2000.94 44
2001.05 47
2001.15 48
2001.25 47
2001.35 46
2001.46 44
2001.56 44
2001.66 44
2001.76 45
2001.87 46
2001.97 46
2002.07 45
2002.17 41
2002.28 36
2002.38 31
2002.48 26
2002.59 24
2002.69 25
2002.79 28
2002.89 34
2003.00 41
2003.10 50
2003.20 59
2003.30 68
2003.41 77
2003.51 84
2003.61 89
2003.71 91
2003.82 91
2003.92 87
2004.02 81
2004.12 74
2004.23 66
2004.33 59
2004.43 53
2004.53 48
2004.64 44
2004.74 41
2004.84 37
2004.95 33
2005.05 28
2005.15 24
2005.25 20
2005.36 17
2005.46 16
2005.56 17
2005.66 20
2005.77 26
2005.87 34
2005.97 43
2006.07 52
2006.18 61
2006.28 68
2006.38 72
2006.49 73
2006.59 72
2006.69 68
2006.79 62
2006.90 55
2007.00 48
2007.10 42
2007.20 37
2007.31 34
2007.41 33
2007.51 32
2007.61 32
2007.72 32
2007.82 30
2007.92 28
2008.03 24
2008.13 18
2008.23 13
2008.33 7
2008.44 3
2008.54 0
2008.64 0
2008.74 0
2008.85 0
2008.95 0
2009.05 0
2009.16 0
2009.26 0
2009.36 0
2009.46 0
2009.57 3
2009.67 8
2009.77 13
2009.88 17
2009.98 22
2010.08 26
2010.18 30
2010.29 34
2010.39 39
2010.49 45
2010.59 53
2010.70 63
2010.80 71
2010.90 78
2011.01 81
2011.11 81
2011.21 76
2011.31 69
2011.42 59
2011.52 50
2011.62 42
2011.73 36
2011.83 33
2011.93 33
2012.03 34
2012.14 38
2012.24 42
2012.34 46
2012.45 48
2012.55 49
2012.65 47
2012.75 42
2012.86 35
2012.96 26
2013.06 16
2013.17 7
2013.27 0
2013.37 0
2013.47 0
2013.58 0
2013.68 0
2013.78 5
2013.89 15
2013.99 28
2014.09 42
2014.19 57
2014.30 70
2014.40 82
2014.50 91
2014.61 96
2014.71 98
2014.81 98
2014.91 97
2015.02 94
2015.12 91
2015.22 87
2015.33 82
2015.43 76
2015.53 70
2015.63 64
2015.74 57
2015.84 52
2015.94 49
2016.05 48
2016.15 49
2016.25 51
2016.35 54
2016.46 56
2016.56 58
2016.66 58
2016.77 58
2016.87 59
2016.97 61
2017.08 63
2017.18 66
2017.28 68
2017.38 70
2017.49 69
2017.59 66
2017.69 63
2017.80 59
2017.90 55
2018.00 53
2018.11 51
2018.21 50
2018.31 49
2018.41 47
2018.52 45
2018.62 41
2018.72 37
2018.83 32
2018.93 27
2019.03 23
2019.14 19
2019.24 16
2019.34 14
2019.44 13
2019.55 12
2019.65 11
2019.75 11
2019.86 11
2019.96 10
2020.06 10
2020.17 10
2020.27 11
2020.37 11
2020.47 10
2020.58 7
2020.68 4
2020.78 0
2020.89 0
2020.99 0
2021.09 0
2021.20 0
2021.30 0
2021.40 0
2021.51 3
2021.61 13
2021.71 24
2021.81 34
2021.92 42
2022.02 48
2022.12 51
2022.23 53
2022.33 52
2022.43 51
2022.54 50
2022.64 50
2022.74 52
2022.85 55
2022.95 60
2023.05 65
2023.15 71
2023.26 75
2023.36 77
2023.46 78
2023.57 76
2023.67 72
2023.77 68
2023.88 64
2023.98 61
2024.08 58
2024.19 57
2024.29 57
2024.39 57
2024.50 58
2024.60 58
2024.70 59
2024.80 59
2024.91 59
2025.01 58
2025.11 57
2025.22 56
2025.32 56
2025.42 56
2025.53 56
2025.63 55
2025.73 54
2025.84 52
2025.94 49
2026.04 44
2026.15 39
2026.25 35
2026.35 32
2026.46 31
2026.56 34
2026.66 40
2026.76 48
2026.87 56
2026.97 63
2027.07 67
2027.18 68
2027.28 66
2027.38 62
2027.49 58
2027.59 54
2027.69 52
2027.80 52
2027.90 54
2028.00 55
2028.11 55
2028.21 54
2028.31 50
2028.42 45
2028.52 40
2028.62 36
2028.73 33
2028.83 33
2028.93 35
2029.04 39
2029.14 44
2029.24 50
2029.35 56
2029.45 61
2029.55 65
2029.66 69
2029.76 72
2029.86 75
2029.97 77
2030.07 77
2030.17 76
2030.28 72
2030.38 67
2030.48 60
2030.59 52
2030.69 46
2030.79 42
2030.90 41
2031.00 43
2031.10 47
2031.21 54
2031.31 63
2031.41 72
2031.52 82
2031.62 91
2031.72 100
2031.83 108
2031.93 115
2032.03 119
2032.14 120
2032.24 118
2032.34 114
2032.45 109
2032.55 102
2032.65 95
2032.76 88
2032.86 82
2032.96 76
2033.07 70
2033.17 63
2033.27 57
2033.38 50
2033.48 45
2033.58 41
2033.69 39
2033.79 39
2033.89 41
2034.00 44
2034.10 48
2034.20 50
2034.31 50
2034.41 46
2034.51 39
2034.62 30
2034.72 19
2034.82 9
2034.93 0
2035.03 0
2035.13 0
2035.24 0
2035.34 0
2035.44 0
2035.55 0
2035.65 0
2035.75 0
2035.86 0
2035.96 0
2036.06 3
2036.17 8
2036.27 15
2036.37 23
2036.48 32
2036.58 39
2036.68 46
2036.79 51
2036.89 55
2036.99 59
2037.10 63
2037.20 68
2037.31 73
2037.41 76
2037.51 78
2037.62 78
2037.72 76
2037.82 73
2037.93 70
2038.03 68
2038.13 66
2038.24 64
2038.34 63
2038.44 61
2038.55 60
2038.65 60
2038.75 61
2038.86 64
2038.96 70
2039.06 77
2039.17 85
2039.27 92
2039.38 96
2039.48 98
2039.58 98
2039.69 95
2039.79 91
2039.89 86
2040.00 83
2040.10 79
2040.20 77
2040.31 75
2040.41 72
2040.51 70
2040.62 66
2040.72 63
2040.82 59
2040.93 56
2041.03 53
2041.14 51
2041.24 49
2041.34 48
2041.45 49
2041.55 51
2041.65 55
2041.76 60
2041.86 66
2041.96 71
2042.07 73
2042.17 72
2042.27 67
2042.38 59
2042.48 49
2042.59 40
2042.69 35
2042.79 34
2042.90 37
2043.00 45
2043.10 54
2043.21 64
2043.31 72
2043.41 77
2043.52 80
2043.62 81
2043.73 81
2043.83 82
2043.93 84
2044.04 87
2044.14 92
2044.24 97
2044.35 102
2044.45 105
2044.55 105
2044.66 103
2044.76 98
2044.87 92
2044.97 86
2045.07 81
2045.18 79
2045.28 81
2045.38 86
2045.49 93
2045.59 100
2045.70 106
2045.80 110
2045.90 110
2046.01 108
2046.11 103
2046.21 97
2046.32 90
2046.42 84
2046.52 78
2046.63 71
2046.73 65
2046.84 58
2046.94 51
2047.04 44
2047.15 39
2047.25 34
2047.35 30
2047.46 26
2047.56 22
2047.67 19
2047.77 16
2047.87 13
2047.98 11
2048.08 11
2048.18 11
2048.29 13
2048.39 14
2048.50 16
2048.60 18
2048.70 20
2048.81 24
2048.91 27
2049.01 30
2049.12 33
2049.22 35
2049.33 35
2049.43 34
2049.53 32
2049.64 31
2049.74 30
2049.84 31
2049.95 33
2050.05 36
2050.16 40
2050.26 45
2050.36 50
2050.47 54
2050.57 57
2050.67 58
2050.78 59
2050.88 58
2050.99 57
2051.09 55
2051.19 53
2051.30 51
2051.40 47
2051.51 42
2051.61 36
2051.71 29
2051.82 21
2051.92 13
2052.02 8
2052.13 6
2052.23 7
2052.34 10
2052.44 15
2052.54 21
2052.65 25
2052.75 26
2052.86 26
2052.96 25
2053.06 24
2053.17 24
2053.27 26
2053.37 30
2053.48 36
2053.58 40
2053.69 43
2053.79 42
2053.89 38
2054.00 32
2054.10 25
2054.21 18
2054.31 12
2054.41 9
2054.52 7
2054.62 8
2054.73 9
2054.83 11
2054.93 14
2055.04 18
2055.14 24
2055.25 30
2055.35 38
2055.45 45
2055.56 50
2055.66 54
2055.76 56
2055.87 55
2055.97 53
2056.08 50
2056.18 47
2056.28 44
2056.39 41
2056.49 40
2056.60 38
2056.70 37
2056.80 37
2056.91 39
2057.01 41
2057.12 45
2057.22 50
2057.32 56
2057.43 64
2057.53 71
2057.64 77
2057.74 81
2057.84 82
2057.95 79
2058.05 74
2058.16 65
2058.26 55
2058.36 45
2058.47 35
2058.57 27
2058.68 20
2058.78 15
2058.88 12
2058.99 10
2059.09 8
2059.20 5
2059.30 3
2059.40 0
2059.51 0
2059.61 0
2059.72 0
2059.82 0
2059.92 0
2060.03 0
2060.13 0
2060.24 3
2060.34 5
2060.44 7
2060.55 8
2060.65 9
2060.76 9
2060.86 11
2060.96 13
2061.07 16
2061.17 19
2061.28 22
2061.38 23
2061.49 23
2061.59 23
2061.69 22
2061.80 21
2061.90 21
2062.01 22
2062.11 24
2062.21 26
2062.32 28
2062.42 30
2062.53 32
2062.63 34
2062.73 35
2062.84 37
2062.94 39
2063.05 41
2063.15 43
2063.26 45
2063.36 47
2063.46 48
2063.57 50
2063.67 51
2063.78 52
2063.88 52
2063.98 51
2064.09 50
2064.19 49
2064.30 47
2064.40 44
2064.50 40
2064.61 35
2064.71 28
2064.82 20
2064.92 11
2065.03 2
2065.13 0
2065.23 0
2065.34 0
2065.44 0
2065.55 0
2065.65 0
2065.75 0
2065.86 0
2065.96 6
2066.07 12
2066.17 18
2066.28 24
2066.38 31
2066.48 38
2066.59 46
2066.69 54
2066.80 61
2066.90 67
2067.01 70
2067.11 69
2067.21 64
2067.32 58
2067.42 50
2067.53 42
2067.63 35
2067.74 32
2067.84 32
2067.94 35
2068.05 41
2068.15 47
2068.26 52
2068.36 56
2068.46 56
2068.57 53
2068.67 49
2068.78 43
2068.88 39
2068.99 36
2069.09 35
2069.19 37
2069.30 40
2069.40 44
2069.51 48
2069.61 51
2069.72 55
2069.82 58
2069.92 60
2070.03 61
2070.13 60
2070.24 56
2070.34 49
2070.45 38
2070.55 27
2070.65 14
2070.76 3
2070.86 0
2070.97 0
2071.07 0
2071.18 0
2071.28 0
2071.39 7
2071.49 13
2071.59 19
2071.70 23
2071.80 24
2071.91 25
2072.01 25
2072.12 25
2072.22 28
2072.32 32
2072.43 39
2072.53 48
2072.64 58
2072.74 67
2072.85 73
2072.95 75
2073.05 73
2073.16 67
2073.26 58
2073.37 49
2073.47 41
2073.58 36
2073.68 35
2073.79 37
2073.89 43
2073.99 51
2074.10 60
2074.20 68
2074.31 76
2074.41 82
2074.52 88
2074.62 93
2074.73 98
2074.83 104
2074.93 110
2075.04 118
2075.14 124
2075.25 129
2075.35 132
2075.46 133
2075.56 131
2075.66 126
2075.77 120
2075.87 113
2075.98 105
2076.08 97
2076.19 88
2076.29 77
2076.40 66
2076.50 55
2076.61 44
2076.71 33
2076.81 25
2076.92 19
2077.02 17
2077.13 18
2077.23 22
2077.34 28
2077.44 36
2077.55 43
2077.65 50
2077.75 56
2077.86 61
2077.96 65
2078.07 69
2078.17 74
2078.28 80
2078.38 86
2078.49 94
2078.59 100
2078.69 105
2078.80 108
2078.90 108
2079.01 105
2079.11 100
2079.22 95
2079.32 90
2079.43 85
2079.53 83
2079.64 82
2079.74 81
2079.84 79
2079.95 76
2080.05 70
2080.16 63
2080.26 54
2080.37 45
2080.47 36
2080.58 30
2080.68 25
2080.79 23
2080.89 22
2080.99 23
2081.10 23
2081.20 23
2081.31 23
2081.41 23
2081.52 23
2081.62 23
2081.73 23
2081.83 24
2081.94 23
2082.04 23
2082.15 23
2082.25 24
2082.35 26
2082.46 31
2082.56 37
2082.67 45
2082.77 53
2082.88 61
2082.98 67
2083.09 71
2083.19 73
2083.30 73
2083.40 72
2083.51 70
2083.61 70
2083.71 70
2083.82 72
2083.92 75
2084.03 77
2084.13 78
2084.24 75
2084.34 70
2084.45 61
2084.55 51
2084.66 40
2084.76 30
2084.87 23
2084.97 20
2085.08 21
2085.18 26
2085.28 35
2085.39 46
2085.49 57
2085.60 69
2085.70 79
2085.81 86
2085.91 92
2086.02 95
2086.12 96
2086.23 97
2086.33 98
2086.44 99
2086.54 101
2086.65 103
2086.75 105
2086.86 106
2086.96 107
2087.06 107
2087.17 107
2087.27 106
2087.38 105
2087.48 106
2087.59 107
2087.69 109
2087.80 112
2087.90 115
2088.01 117
2088.11 119
2088.22 119
2088.32 117
2088.43 112
2088.53 106
2088.64 98
2088.74 89
2088.85 79
2088.95 68
2089.05 59
2089.16 50
2089.26 43
2089.37 38
2089.47 35
2089.58 35
2089.68 35
2089.79 36
2089.89 37
2090.00 37
2090.10 37
2090.21 36
2090.31 35
2090.42 32
2090.52 30
2090.63 26
2090.73 22
2090.84 18
2090.94 14
2091.05 13
2091.15 14
2091.26 20
2091.36 31
2091.47 47
2091.57 65
2091.68 86
2091.78 106
2091.88 124
2091.99 138
2092.09 146
2092.20 148
2092.30 144
2092.41 135
2092.51 121
2092.62 106
2092.72 91
2092.83 79
2092.93 72
2093.04 68
2093.14 69
2093.25 73
2093.35 79
2093.46 85
2093.56 91
2093.67 95
2093.77 98
2093.88 100
2093.98 100
2094.09 98
2094.19 96
2094.30 93
2094.40 90
2094.51 86
2094.61 83
2094.72 81
2094.82 80
2094.93 79
2095.03 78
2095.14 78
2095.24 77
2095.35 76
2095.45 74
2095.56 73
2095.66 71
2095.77 69
2095.87 65
2095.98 61
2096.08 54
2096.19 46
2096.29 36
2096.40 26
2096.50 17
2096.61 10
2096.71 6
2096.82 4
2096.92 4
2097.03 6
2097.13 7
2097.24 8
2097.34 6
2097.45 3
2097.55 0
2097.66 0
2097.76 0
2097.87 0
2097.97 0
2098.08 0
2098.18 0
2098.29 6
2098.39 13
2098.50 21
2098.60 28
2098.71 35
2098.81 42
2098.92 47
2099.02 50
2099.13 51
2099.23 51
2099.34 50
2099.44 49
2099.55 47
2099.65 46
2099.76 45
2099.86 44
2099.97 43
2100.07 41
2100.18 39
2100.28 37
2100.39 36
2100.49 36
2100.60 37
2100.70 40
2100.81 44
2100.91 50
2101.02 57
2101.12 65
2101.23 73
2101.33 79
2101.44 84
2101.54 87
2101.65 87
2101.75 85
2101.86 81
2101.96 77
2102.07 72
2102.17 68
2102.28 64
2102.38 60
2102.49 57
2102.59 54
2102.70 52
2102.80 53
2102.91 55
2103.01 60
2103.12 67
2103.22 76
2103.33 85
2103.43 94
2103.54 102
2103.64 109
2103.75 114
2103.85 116
2103.96 116
2104.07 113
2104.17 107
2104.28 99
2104.38 91
2104.49 83
2104.59 76
2104.70 72
2104.80 69
2104.91 70
2105.01 71
2105.12 73
2105.22 76
2105.33 78
2105.43 78
2105.54 76
2105.64 71
2105.75 65
2105.85 58
2105.96 52
2106.06 48
2106.17 48
2106.27 52
2106.38 59
2106.48 66
2106.59 73
2106.69 77
2106.80 78
2106.91 76
2107.01 73
2107.12 71
2107.22 70
2107.33 71
2107.43 75
2107.54 81
2107.64 87
2107.75 93
2107.85 96
2107.96 96
2108.06 92
2108.17 87
2108.27 79
2108.38 70
2108.48 61
2108.59 53
2108.69 46
2108.80 41
2108.90 39
2109.01 38
2109.12 40
2109.22 44
2109.33 48
2109.43 52
2109.54 56
2109.64 59
2109.75 63
2109.85 66
2109.96 71
2110.06 76
2110.17 82
2110.27 90
2110.38 96
2110.48 102
2110.59 106
2110.69 108
2110.80 108
2110.91 105
2111.01 100
2111.12 92
2111.22 85
2111.33 77
2111.43 70
2111.54 64
2111.64 59
2111.75 56
2111.85 54
2111.96 53
2112.06 52
2112.17 51
2112.27 51
2112.38 50
2112.49 49
2112.59 46
2112.70 41
2112.80 37
2112.91 33
2113.01 31
2113.12 31
2113.22 36
2113.33 45
2113.43 57
2113.54 72
2113.64 86
2113.75 99
2113.86 108
2113.96 113
2114.07 114
2114.17 112
2114.28 106
2114.38 99
2114.49 93
2114.59 87
2114.70 84
2114.80 84
2114.91 87
2115.02 93
2115.12 101
2115.23 109
2115.33 116
2115.44 121
2115.54 122
2115.65 119
2115.75 112
2115.86 104
2115.96 97
2116.07 93
2116.18 91
2116.28 95
2116.39 102
2116.49 112
2116.60 123
2116.70 132
2116.81 140
2116.91 144
2117.02 146
2117.12 145
2117.23 143
2117.34 139
2117.44 135
2117.55 131
2117.65 127
2117.76 123
2117.86 120
2117.97 117
2118.07 116
2118.18 114
2118.28 113
2118.39 111
2118.50 109
2118.60 105
2118.71 99
2118.81 93
2118.92 86
2119.02 81
2119.13 78
2119.23 77
2119.34 78
2119.45 81
2119.55 86
2119.66 90
2119.76 94
2119.87 96
2119.97 98
2120.08 97
2120.18 95
2120.29 91
2120.40 86
2120.50 80
2120.61 73
2120.71 67
2120.82 60
2120.92 55
2121.03 51
2121.13 49
2121.24 49
2121.35 50
2121.45 54
2121.56 58
2121.66 63
2121.77 68
2121.87 72
2121.98 75
2122.08 75
2122.19 73
2122.30 70
2122.40 66
2122.51 63
2122.61 61
2122.72 63
2122.82 67
2122.93 74
2123.04 81
2123.14 88
2123.25 92
2123.35 94
2123.46 93
2123.56 91
2123.67 89
2123.77 86
2123.88 83
2123.99 80
2124.09 77
2124.20 73
2124.30 69
2124.41 64
2124.51 60
2124.62 56
2124.73 53
2124.83 51
2124.94 49
2125.04 49
2125.15 48
2125.25 47
2125.36 45
2125.47 43
2125.57 40
2125.68 37
2125.78 34
2125.89 31
2125.99 28
2126.10 27
2126.21 26
2126.31 26
2126.42 27
2126.52 28
2126.63 29
2126.73 30
2126.84 30
2126.95 31
2127.05 32
2127.16 33
2127.26 34
2127.37 35
2127.47 36
2127.58 36
2127.69 36
2127.79 36
2127.90 35
2128.00 34
2128.11 31
2128.21 28
2128.32 23
2128.43 17
2128.53 11
2128.64 5
2128.74 0
2128.85 0
2128.95 0
2129.06 0
2129.17 0
2129.27 0
2129.38 0
2129.48 0
2129.59 0
2129.69 4
2129.80 7
2129.91 10
2130.01 14
2130.12 19
2130.22 26
2130.33 36
2130.44 48
2130.54 61
2130.65 73
2130.75 84
2130.86 91
2130.96 96
2131.07 97
2131.18 95
2131.28 92
2131.39 87
2131.49 82
2131.60 78
2131.71 74
2131.81 70
2131.92 68
2132.02 66
2132.13 65
2132.23 64
2132.34 64
2132.45 63
2132.55 61
2132.66 59
2132.76 56
2132.87 53
2132.98 50
2133.08 47
2133.19 43
2133.29 40
2133.40 37
2133.51 35
2133.61 34
2133.72 35
2133.82 39
2133.93 46
2134.03 55
2134.14 66
2134.25 77
2134.35 88
2134.46 96
2134.56 103
2134.67 109
2134.78 115
2134.88 120
2134.99 124
2135.09 128
2135.20 130
2135.31 131
2135.41 128
2135.52 124
2135.62 117
2135.73 109
2135.84 101
2135.94 93
2136.05 85
2136.15 77
2136.26 69
2136.37 61
2136.47 52
2136.58 42
2136.68 31
2136.79 21
2136.89 11
2137.00 3
2137.11 0
2137.21 0
2137.32 0
2137.42 7
2137.53 18
2137.64 32
2137.74 46
2137.85 60
2137.95 71
2138.06 79
2138.17 83
2138.27 83
2138.38 81
2138.48 78
2138.59 76
2138.70 74
2138.80 74
2138.91 75
2139.01 75
2139.12 73
2139.23 69
2139.33 62
2139.44 53
2139.55 43
2139.65 34
2139.76 26
2139.86 20
2139.97 18
2140.08 17
2140.18 19
2140.29 21
2140.39 24
2140.50 26
2140.61 28
2140.71 30
2140.82 31
2140.92 33
2141.03 35
2141.14 39
2141.24 45
2141.35 52
2141.45 60
2141.56 69
2141.67 77
2141.77 86
2141.88 94
2141.98 102
2142.09 109
2142.20 117
2142.30 123
2142.41 128
2142.52 131
2142.62 130
2142.73 126
2142.83 120
2142.94 112
2143.05 103
2143.15 96
2143.26 89
2143.36 85
2143.47 81
2143.58 78
2143.68 76
2143.79 74
2143.89 73
2144.00 73
2144.11 75
2144.21 79
2144.32 84
2144.43 89
2144.53 95
2144.64 101
2144.74 106
2144.85 109
2144.96 112
2145.06 112
2145.17 110
2145.27 106
2145.38 99
2145.49 90
2145.59 81
2145.70 73
2145.81 66
2145.91 63
2146.02 61
2146.12 61
2146.23 61
2146.34 61
2146.44 60
2146.55 57
2146.66 53
2146.76 48
2146.87 42
2146.97 35
2147.08 28
2147.19 20
2147.29 14
2147.40 11
2147.51 13
2147.61 20
2147.72 32
2147.82 48
2147.93 66
2148.04 83
2148.14 97
2148.25 107
2148.36 112
2148.46 112
2148.57 110
2148.67 106
2148.78 101
2148.89 96
2148.99 90
2149.10 85
2149.21 80
2149.31 77
2149.42 76
2149.52 77
2149.63 79
2149.74 82
2149.84 83
2149.95 82
2150.06 78
2150.16 71
2150.27 63
2150.37 55
2150.48 48
2150.59 45
2150.69 44
2150.80 46
2150.91 49
2151.01 53
2151.12 56
2151.23 57
2151.33 55
2151.44 51
2151.54 46
2151.65 40
2151.76 36
2151.86 33
2151.97 33
2152.08 34
2152.18 37
2152.29 42
2152.39 47
2152.50 54
2152.61 61
2152.71 70
2152.82 80
2152.93 92
2153.03 104
2153.14 116
2153.25 126
2153.35 136
2153.46 143
2153.56 148
2153.67 151
2153.78 150
2153.88 147
2153.99 142
2154.10 135
2154.20 128
2154.31 120
2154.42 112
2154.52 105
2154.63 97
2154.74 89
2154.84 80
2154.95 71
2155.05 63
2155.16 55
2155.27 49
2155.37 45
2155.48 45
2155.59 47
2155.69 52
2155.80 58
2155.91 64
2156.01 70
2156.12 75
2156.23 80
2156.33 84
2156.44 89
2156.54 94
2156.65 99
2156.76 104
2156.86 108
2156.97 110
2157.08 111
2157.18 112
2157.29 112
2157.40 111
2157.50 110
2157.61 108
2157.72 105
2157.82 101
2157.93 96
2158.04 90
2158.14 84
2158.25 79
2158.35 75
2158.46 72
2158.57 70
2158.67 70
2158.78 70
2158.89 72
2158.99 74
2159.10 76
2159.21 76
2159.31 75
2159.42 73
2159.53 69
2159.63 64
2159.74 60
2159.85 58
2159.95 58
2160.06 59
2160.17 62
2160.27 65
2160.38 67
2160.49 68
2160.59 67
2160.70 65
2160.81 62
2160.91 59
2161.02 56
2161.12 55
2161.23 54
2161.34 55
2161.44 57
2161.55 61
2161.66 65
2161.76 71
2161.87 77
2161.98 83
2162.08 88
2162.19 93
2162.30 98
2162.40 102
2162.51 105
2162.62 109
2162.72 113
2162.83 117
2162.94 121
2163.04 124
2163.15 127
2163.26 128
2163.36 129
2163.47 127
2163.58 125
2163.68 123
2163.79 120
2163.90 118
2164.00 116
2164.11 113
2164.22 110
2164.32 106
2164.43 101
2164.54 97
2164.64 93
2164.75 90
2164.86 90
2164.96 91
2165.07 94
2165.18 99
2165.28 103
2165.39 108
2165.50 111
2165.60 113
2165.71 113
2165.82 112
2165.92 110
2166.03 107
2166.14 103
2166.24 99
2166.35 93
2166.46 86
2166.56 77
2166.67 66
2166.78 54
2166.88 42
2166.99 31
2167.10 23
2167.20 20
2167.31 22
2167.42 27
2167.52 36
2167.63 47
2167.74 58
2167.84 67
2167.95 73
2168.06 77
2168.16 78
2168.27 77
2168.38 77
2168.48 78
2168.59 84
2168.70 94
2168.80 109
2168.91 127
2169.02 146
2169.13 163
2169.23 176
2169.34 184
2169.45 188
2169.55 188
2169.66 186
2169.77 182
2169.87 179
2169.98 175
2170.09 172
2170.19 168
2170.30 163
2170.41 157
2170.51 151
2170.62 144
2170.73 138
2170.83 132
2170.94 127
2171.05 123
2171.15 120
2171.26 117
2171.37 114
2171.47 112
2171.58 109
2171.69 106
2171.80 103
2171.90 102
2172.01 101
2172.12 101
2172.22 101
2172.33 100
2172.44 97
2172.54 92
2172.65 85
2172.76 77
2172.86 71
2172.97 67
2173.08 65
2173.18 66
2173.29 68
2173.40 70
2173.50 71
2173.61 71
2173.72 69
2173.83 67
2173.93 65
2174.04 63
2174.15 62
2174.25 61
2174.36 61
2174.47 60
2174.57 59
2174.68 58
2174.79 57
2174.89 56
2175.00 56
2175.11 56
2175.22 57
2175.32 58
2175.43 60
2175.54 63
2175.64 66
2175.75 70
2175.86 74
2175.96 77
2176.07 79
2176.18 79
2176.28 77
2176.39 72
2176.50 66
2176.61 60
2176.71 56
2176.82 53
2176.93 53
2177.03 56
2177.14 59
2177.25 63
2177.35 64
2177.46 63
2177.57 59
2177.67 54
2177.78 48
2177.89 44
2178.00 42
2178.10 44
2178.21 49
2178.32 56
2178.42 63
2178.53 69
2178.64 74
2178.74 76
2178.85 78
2178.96 80
2179.07 84
2179.17 90
2179.28 99
2179.39 108
2179.49 118
2179.60 128
2179.71 136
2179.82 142
2179.92 147
2180.03 150
2180.14 152
2180.24 154
2180.35 156
2180.46 156
2180.56 154
2180.67 151
2180.78 144
2180.89 136
2180.99 126
2181.10 116
2181.21 108
2181.31 103
2181.42 102
2181.53 105
2181.63 111
2181.74 118
2181.85 124
2181.96 127
2182.06 126
2182.17 122
2182.28 115
2182.38 107
2182.49 97
2182.60 88
2182.71 78
2182.81 68
2182.92 59
2183.03 50
2183.13 42
2183.24 36
2183.35 33
2183.46 32
2183.56 35
2183.67 38
2183.78 42
2183.88 45
2183.99 46
2184.10 45
2184.21 43
2184.31 42
2184.42 42
2184.53 45
2184.63 50
2184.74 57
2184.85 64
2184.96 71
2185.06 76
2185.17 79
2185.28 79
2185.38 77
2185.49 74
2185.60 69
2185.71 63
2185.81 58
2185.92 52
2186.03 46
2186.13 40
2186.24 33
2186.35 26
2186.46 18
2186.56 11
2186.67 4
2186.78 0
2186.88 0
2186.99 0
2187.10 0
2187.21 0
2187.31 0
2187.42 0
2187.53 0
2187.64 0
2187.74 10
2187.85 22
2187.96 33
2188.06 44
2188.17 53
2188.28 60
2188.39 65
2188.49 68
2188.60 71
2188.71 74
2188.81 76
2188.92 78
2189.03 78
2189.14 77
2189.24 75
2189.35 70
2189.46 64
2189.57 56
2189.67 48
2189.78 38
2189.89 28
2189.99 18
2190.10 10
2190.21 5
2190.32 3
2190.42 5
2190.53 9
2190.64 14
2190.75 20
2190.85 26
2190.96 30
2191.07 33
2191.18 34
2191.28 34
2191.39 34
2191.50 34
2191.60 34
2191.71 33
2191.82 33
2191.93 33
2192.03 33
2192.14 35
2192.25 37
2192.36 40
2192.46 44
2192.57 49
2192.68 53
2192.79 56
2192.89 59
2193.00 61
2193.11 64
2193.21 68
2193.32 72
2193.43 78
2193.54 83
2193.64 88
2193.75 91
2193.86 93
2193.97 94
2194.07 93
2194.18 92
2194.29 90
2194.40 90
2194.50 89
2194.61 89
2194.72 88
2194.83 87
2194.93 84
2195.04 79
2195.15 73
2195.25 67
2195.36 60
2195.47 54
2195.58 49
2195.68 46
2195.79 44
2195.90 44
2196.01 44
2196.11 44
2196.22 43
2196.33 42
2196.44 42
2196.54 42
2196.65 42
2196.76 43
2196.87 46
2196.97 50
2197.08 54
2197.19 59
2197.30 64
2197.40 68
2197.51 71
2197.62 72
2197.73 73
2197.83 73
2197.94 74
2198.05 74
2198.16 73
2198.26 72
2198.37 68
2198.48 61
2198.59 52
2198.69 41
2198.80 30
2198.91 20
2199.02 14
2199.12 10
2199.23 10
2199.34 11
2199.45 14
2199.55 17
2199.66 19
2199.77 22
2199.88 25
2199.98 28
2200.09 31
2200.20 35
2200.31 38
2200.41 41
2200.52 45
2200.63 51
2200.74 57
2200.84 65
2200.95 73
2201.06 80
2201.17 86
2201.27 89
2201.38 90
2201.49 89
2201.60 86
2201.70 84
2201.81 81
2201.92 79
2202.03 77
2202.13 74
2202.24 72
2202.35 69
2202.46 67
2202.56 64
2202.67 63
2202.78 62
2202.89 60
2203.00 58
2203.10 55
2203.21 51
2203.32 46
2203.43 42
2203.53 37
2203.64 33
2203.75 30
2203.86 27
2203.96 24
2204.07 20
2204.18 15
2204.29 8
2204.39 1
2204.50 0
2204.61 0
2204.72 0
2204.82 0
2204.93 0
2205.04 0
2205.15 0
2205.26 2
2205.36 15
2205.47 28
2205.58 39
2205.69 47
2205.79 50
2205.90 51
2206.01 50
2206.12 48
2206.22 46
2206.33 45
2206.44 44
2206.55 43
2206.66 40
2206.76 36
2206.87 31
2206.98 25
2207.09 20
2207.19 17
2207.30 15
2207.41 16
2207.52 19
2207.62 22
2207.73 25
2207.84 26
2207.95 26
2208.06 26
2208.16 25
2208.27 24
2208.38 24
2208.49 25
2208.59 28
2208.70 30
2208.81 32
2208.92 33
2209.02 34
2209.13 35
2209.24 37
2209.35 40
2209.46 45
2209.56 51
2209.67 57
2209.78 63
2209.89 68
2209.99 72
2210.10 76
2210.21 79
2210.32 82
2210.43 86
2210.53 91
2210.64 95
2210.75 99
2210.86 103
2210.96 105
2211.07 105
2211.18 105
2211.29 103
2211.40 99
2211.50 94
2211.61 87
2211.72 80
2211.83 74
2211.93 68
2212.04 64
2212.15 62
2212.26 61
2212.37 61
2212.47 61
2212.58 61
2212.69 62
2212.80 63
2212.91 66
2213.01 71
2213.12 78
2213.23 86
2213.34 95
2213.44 103
2213.55 108
2213.66 109
2213.77 108
2213.88 106
2213.98 102
2214.09 100
2214.20 98
2214.31 97
2214.42 97
2214.52 96
2214.63 94
2214.74 90
2214.85 84
2214.95 77
2215.06 71
2215.17 64
2215.28 60
2215.39 58
2215.49 58
2215.60 61
2215.71 66
2215.82 73
2215.93 80
2216.03 88
2216.14 95
2216.25 101
2216.36 105
2216.47 108
2216.57 109
2216.68 107
2216.79 104
2216.90 99
2217.01 93
2217.11 88
2217.22 84
2217.33 82
2217.44 83
2217.55 86
2217.65 91
2217.76 96
2217.87 100
2217.98 101
2218.08 99
2218.19 94
2218.30 86
2218.41 76
2218.52 68
2218.62 62
2218.73 59
2218.84 61
2218.95 66
2219.06 73
2219.16 80
2219.27 86
2219.38 89
2219.49 89
2219.60 85
2219.70 80
2219.81 74
2219.92 68
2220.03 65
2220.14 63
2220.24 63
2220.35 65
2220.46 67
2220.57 68
2220.68 67
2220.78 64
2220.89 58
2221.00 50
2221.11 41
2221.22 30
2221.33 20
2221.43 11
2221.54 3
2221.65 0
2221.76 0
2221.87 0
2221.97 0
2222.08 0
2222.19 0
2222.30 0
2222.41 1
2222.51 2
2222.62 4
2222.73 5
2222.84 6
2222.95 8
2223.05 9
2223.16 9
2223.27 10
2223.38 11
2223.49 12
2223.59 16
2223.70 22
2223.81 30
2223.92 40
2224.03 51
2224.14 62
2224.24 71
2224.35 78
2224.46 81
2224.57 83
2224.68 83
2224.78 82
2224.89 81
2225.00 81
2225.11 81
2225.22 81
2225.32 81
2225.43 80
2225.54 78
2225.65 76
2225.76 73
2225.87 71
2225.97 68
2226.08 67
2226.19 66
2226.30 66
2226.41 68
2226.51 70
2226.62 72
2226.73 75
2226.84 77
2226.95 79
2227.06 81
2227.16 81
2227.27 80
2227.38 77
2227.49 73
2227.60 67
2227.70 59
2227.81 50
2227.92 40
2228.03 30
2228.14 22
2228.25 15
2228.35 12
2228.46 12
2228.57 14
2228.68 18
2228.79 23
2228.89 27
2229.00 30
2229.11 32
2229.22 33
2229.33 34
2229.44 35
2229.54 37
2229.65 40
2229.76 42
2229.87 45
2229.98 46
2230.09 45
2230.19 42
2230.30 36
2230.41 28
2230.52 18
2230.63 8
2230.74 0
2230.84 0
2230.95 0
2231.06 0
2231.17 0
2231.28 0
2231.38 0
2231.49 0
2231.60 6
2231.71 15
2231.82 23
2231.93 31
2232.03 39
2232.14 48
2232.25 56
2232.36 63
2232.47 68
2232.58 72
2232.68 72
2232.79 69
2232.90 63
2233.01 54
2233.12 44
2233.23 34
2233.33 24
2233.44 17
2233.55 12
2233.66 10
2233.77 10
2233.88 10
2233.98 10
2234.09 9
2234.20 7
2234.31 3
2234.42 0
2234.53 0
2234.63 0
2234.74 0
2234.85 0
2234.96 0
2235.07 0
2235.18 3
2235.28 6
2235.39 7
2235.50 7
2235.61 5
2235.72 2
2235.83 0
2235.94 0
2236.04 2
2236.15 9
2236.26 18
2236.37 30
2236.48 43
2236.59 54
2236.69 64
2236.80 71
2236.91 75
2237.02 79
2237.13 83
2237.24 87
2237.34 92
2237.45 97
2237.56 101
2237.67 104
2237.78 104
2237.89 104
2238.00 102
2238.10 100
2238.21 98
2238.32 96
2238.43 92
2238.54 88
2238.65 81
2238.75 73
2238.86 64
2238.97 55
2239.08 48
2239.19 42
2239.30 39
2239.41 39
2239.51 40
2239.62 42
2239.73 43
2239.84 43
2239.95 41
2240.06 38
2240.16 34
2240.27 30
2240.38 27
2240.49 26
2240.60 25
2240.71 26
2240.82 28
2240.92 31
2241.03 32
2241.14 33
2241.25 32
2241.36 29
2241.47 24
2241.58 16
2241.68 8
2241.79 0
2241.90 0
2242.01 0
2242.12 0
2242.23 0
2242.34 0
2242.44 0
2242.55 0
2242.66 5
2242.77 16
2242.88 25
2242.99 32
2243.10 36
2243.20 39
2243.31 39
2243.42 38
2243.53 34
2243.64 30
2243.75 23
2243.86 15
2243.96 7
2244.07 0
2244.18 0
2244.29 0
2244.40 0
2244.51 0
2244.62 0
2244.72 0
2244.83 0
2244.94 4
2245.05 8
2245.16 12
2245.27 16
2245.38 18
2245.48 20
2245.59 20
2245.70 18
2245.81 14
2245.92 8
2246.03 2
2246.14 0
2246.25 0
2246.35 0
2246.46 2
2246.57 13
2246.68 28
2246.79 44
2246.90 59
2247.01 71
2247.11 77
2247.22 77
2247.33 70
2247.44 59
2247.55 45
2247.66 29
2247.77 15
2247.88 5
2247.98 0
2248.09 0
2248.20 0
2248.31 0
2248.42 2
2248.53 6
2248.64 9
2248.75 10
2248.85 10
2248.96 9
2249.07 8
2249.18 6
2249.29 5
2249.40 4
2249.51 4
2249.61 3
2249.72 3
2249.83 3
2249.94 4
2250.05 6
2250.16 10
2250.27 17
2250.38 25
2250.48 34
2250.59 43
2250.70 50
2250.81 55
2250.92 58
2251.03 57
2251.14 55
2251.25 52
2251.35 48
2251.46 45
2251.57 43
2251.68 43
2251.79 44
2251.90 47
2252.01 51
2252.12 56
2252.23 62
2252.33 68
2252.44 73
2252.55 76
2252.66 76
2252.77 73
2252.88 67
2252.99 60
2253.10 54
2253.20 49
2253.31 46
2253.42 46
2253.53 47
2253.64 48
2253.75 49
2253.86 48
2253.97 45
2254.08 42
2254.18 39
2254.29 36
2254.40 35
2254.51 34
2254.62 35
2254.73 37
2254.84 40
2254.95 42
2255.05 44
2255.16 46
2255.27 46
2255.38 45
2255.49 42
2255.60 39
2255.71 36
2255.82 35
2255.93 34
2256.03 36
2256.14 39
2256.25 45
2256.36 52
2256.47 59
2256.58 67
2256.69 74
2256.80 81
2256.91 88
2257.01 93
2257.12 97
2257.23 99
2257.34 100
2257.45 99
2257.56 94
2257.67 88
2257.78 79
2257.89 68
2258.00 56
2258.10 44
2258.21 32
2258.32 21
2258.43 11
2258.54 2
2258.65 0
2258.76 0
2258.87 0
2258.98 0
2259.08 0
2259.19 0
2259.30 0
2259.41 1
2259.52 5
2259.63 8
2259.74 11
2259.85 13
2259.96 16
2260.07 19
2260.17 23
2260.28 26
2260.39 30
2260.50 33
2260.61 35
2260.72 36
2260.83 37
2260.94 37
2261.05 38
2261.16 38
2261.26 39
2261.37 40
2261.48 41
2261.59 41
2261.70 42
2261.81 41
2261.92 39
2262.03 37
2262.14 34
2262.25 31
2262.35 28
2262.46 25
2262.57 23
2262.68 22
2262.79 21
2262.90 20
2263.01 19
2263.12 17
2263.23 15
2263.34 11
2263.45 6
2263.55 1
2263.66 0
2263.77 0
2263.88 0
2263.99 0
2264.10 0
2264.21 3
2264.32 10
2264.43 19
2264.54 27
2264.64 35
2264.75 44
2264.86 51
2264.97 59
2265.08 66
2265.19 71
2265.30 75
2265.41 78
2265.52 79
2265.63 78
2265.74 75
2265.85 72
2265.95 68
2266.06 64
2266.17 60
2266.28 56
2266.39 53
2266.50 50
2266.61 49
2266.72 48
2266.83 49
2266.94 51
2267.05 53
2267.15 56
2267.26 59
2267.37 62
2267.48 64
2267.59 66
2267.70 67
2267.81 66
2267.92 63
2268.03 58
2268.14 52
2268.25 47
2268.36 43
2268.46 43
2268.57 46
2268.68 52
2268.79 60
2268.90 69
2269.01 76
2269.12 80
2269.23 82
2269.34 82
2269.45 81
2269.56 82
2269.67 84
2269.78 88
2269.88 95
2269.99 102
2270.10 110
2270.21 116
2270.32 122
2270.43 126
2270.54 128
2270.65 128
2270.76 127
2270.87 124
2270.98 119
2271.09 114
2271.20 108
2271.30 103
2271.41 99
2271.52 95
2271.63 91
2271.74 88
2271.85 85
2271.96 82
2272.07 79
2272.18 77
2272.29 76
2272.40 77
2272.51 80
2272.62 86
2272.73 93
2272.83 102
2272.94 110
2273.05 118
2273.16 122
2273.27 124
2273.38 121
2273.49 115
2273.60 107
2273.71 100
2273.82 93
2273.93 90
2274.04 89
2274.15 91
2274.26 94
2274.36 99
2274.47 103
2274.58 106
2274.69 109
2274.80 112
2274.91 114
2275.02 117
2275.13 119
2275.24 120
2275.35 121
2275.46 122
2275.57 121
2275.68 121
2275.79 121
2275.90 120
2276.01 118
2276.11 115
2276.22 111
2276.33 106
2276.44 99
2276.55 94
2276.66 89
2276.77 87
2276.88 87
2276.99 89
2277.10 92
2277.21 95
2277.32 97
2277.43 97
2277.54 95
2277.65 89
2277.76 82
2277.86 73
2277.97 63
2278.08 54
2278.19 48
2278.30 44
2278.41 43
2278.52 46
2278.63 51
2278.74 57
2278.85 62
2278.96 65
2279.07 65
2279.18 62
2279.29 57
2279.40 51
2279.51 44
2279.62 37
2279.73 31
2279.83 26
2279.94 23
2280.05 21
2280.16 21
2280.27 23
2280.38 27
2280.49 33
2280.60 42
2280.71 53
2280.82 66
2280.93 79
2281.04 90
2281.15 100
2281.26 107
2281.37 111
2281.48 112
2281.59 111
2281.70 109
2281.81 108
2281.91 108
2282.02 109
2282.13 109
2282.24 109
2282.35 105
2282.46 99
2282.57 89
2282.68 79
2282.79 68
2282.90 59
2283.01 53
2283.12 48
2283.23 44
2283.34 40
2283.45 36
2283.56 29
2283.67 22
2283.78 14
2283.89 6
2284.00 0
2284.11 0
2284.22 0
2284.32 0
2284.43 0
2284.54 0
2284.65 0
2284.76 0
2284.87 0
2284.98 2
2285.09 5
2285.20 9
2285.31 14
2285.42 19
2285.53 24
2285.64 30
2285.75 36
2285.86 42
2285.97 47
2286.08 50
2286.19 52
2286.30 52
2286.41 51
2286.52 48
2286.63 46
2286.74 44
2286.85 43
2286.96 44
2287.06 46
2287.17 49
2287.28 54
2287.39 60
2287.50 65
2287.61 71
2287.72 76
2287.83 80
2287.94 83
2288.05 84
2288.16 84
2288.27 82
2288.38 78
2288.49 72
2288.60 65
2288.71 56
2288.82 48
2288.93 40
2289.04 33
2289.15 28
2289.26 24
2289.37 22
2289.48 20
2289.59 19
2289.70 18
2289.81 16
2289.92 15
2290.03 15
2290.14 16
2290.25 19
2290.36 23
2290.46 30
2290.57 37
2290.68 43
2290.79 49
2290.90 54
2291.01 58
2291.12 61
2291.23 63
2291.34 65
2291.45 68
2291.56 70
2291.67 73
2291.78 78
2291.89 84
2292.00 91
2292.11 99
2292.22 105
2292.33 110
2292.44 111
2292.55 110
2292.66 106
2292.77 101
2292.88 96
2292.99 91
2293.10 88
2293.21 86
2293.32 84
2293.43 81
2293.54 77
2293.65 70
2293.76 63
2293.87 54
2293.98 46
2294.09 39
2294.20 37
2294.31 38
2294.42 44
2294.53 53
2294.64 64
2294.75 74
2294.86 81
2294.97 83
2295.08 80
2295.19 74
2295.29 65
2295.40 56
2295.51 49
2295.62 45
2295.73 45
2295.84 48
2295.95 52
2296.06 57
2296.17 59
2296.28 57
2296.39 52
2296.50 44
2296.61 34
2296.72 23
2296.83 16
2296.94 11
2297.05 11
2297.16 14
2297.27 21
2297.38 29
2297.49 38
2297.60 47
2297.71 55
2297.82 62
2297.93 68
2298.04 73
2298.15 76
2298.26 78
2298.37 78
2298.48 77
2298.59 77
2298.70 77
2298.81 78
2298.92 81
2299.03 84
2299.14 87
2299.25 88
2299.36 88
2299.47 85
2299.58 80
2299.69 75
2299.80 68
2299.91 62
2300.02 56
2300.13 50
2300.24 44
2300.35 39
2300.46 33
2300.57 29
2300.68 26
2300.79 25
2300.90 26
2301.01 28
2301.12 30
2301.23 32
2301.34 33
2301.45 34
2301.56 34
2301.67 33
2301.78 32
2301.89 31
2302.00 30
2302.11 29
2302.22 29
2302.33 29
2302.44 30
2302.55 30
2302.66 30
2302.77 29
2302.88 28
2302.99 26
2303.10 23
2303.21 21
2303.32 19
2303.43 18
2303.54 18
2303.65 17
2303.76 16
2303.87 14
2303.98 11
2304.09 8
2304.20 6
2304.31 4
2304.42 4
2304.53 5
2304.64 6
2304.75 8
2304.86 11
2304.97 14
2305.08 17
2305.19 22
2305.30 26
2305.41 30
2305.52 34
2305.63 36
2305.74 36
2305.85 34
2305.96 30
2306.07 27
2306.18 23
2306.29 21
2306.40 20
2306.51 22
2306.62 26
2306.73 33
2306.84 43
2306.95 53
2307.06 65
2307.17 76
2307.28 85
2307.39 92
2307.50 95
2307.61 95
2307.72 92
2307.83 87
2307.94 80
2308.05 73
2308.16 66
2308.27 60
2308.38 55
2308.49 51
2308.60 48
2308.71 46
2308.82 45
2308.93 44
2309.04 43
2309.15 43
2309.26 44
2309.38 45
2309.49 46
2309.60 48
2309.71 50
2309.82 51
2309.93 51
2310.04 50
2310.15 49
2310.26 48
2310.37 47
2310.48 47
2310.59 49
2310.70 53
2310.81 59
2310.92 65
2311.03 71
2311.14 77
2311.25 81
2311.36 83
2311.47 82
2311.58 79
2311.69 72
2311.80 64
2311.91 55
2312.02 46
2312.13 38
2312.24 33
2312.35 30
2312.46 30
2312.57 32
2312.68 37
2312.79 44
2312.90 52
2313.01 61
2313.12 72
2313.23 84
2313.34 97
2313.45 108
2313.56 116
2313.67 119
2313.78 117
2313.89 109
2314.00 95
2314.11 79
2314.23 61
2314.34 45
2314.45 32
2314.56 24
2314.67 20
2314.78 19
2314.89 19
2315.00 21
2315.11 21
2315.22 21
2315.33 19
2315.44 15
2315.55 12
2315.66 9
2315.77 7
2315.88 5
2315.99 6
2316.10 7
2316.21 8
2316.32 8
2316.43 7
2316.54 4
2316.65 1
2316.76 0
2316.87 0
2316.98 0
2317.09 0
2317.20 0
2317.31 0
2317.42 0
2317.53 0
2317.65 2
2317.76 5
2317.87 9
2317.98 16
2318.09 24
2318.20 34
2318.31 44
2318.42 53
2318.53 61
2318.64 66
2318.75 69
2318.86 70
2318.97 69
2319.08 67
2319.19 63
2319.30 58
2319.41 53
2319.52 48
2319.63 43
2319.74 39
2319.85 36
2319.96 33
2320.07 29
2320.18 25
2320.29 20
2320.41 15
2320.52 12
2320.63 12
2320.74 17
2320.85 27
2320.96 40
2321.07 55
2321.18 70
2321.29 83
2321.40 92
2321.51 97
2321.62 98
2321.73 96
2321.84 92
2321.95 89
2322.06 87
2322.17 85
2322.28 85
2322.39 85
2322.50 84
2322.61 81
2322.72 76
2322.84 69
2322.95 60
2323.06 50
2323.17 41
2323.28 34
2323.39 29
2323.50 26
2323.61 27
2323.72 28
2323.83 30
2323.94 32
2324.05 35
2324.16 38
2324.27 42
2324.38 47
2324.49 53
2324.60 60
2324.71 68
2324.82 74
2324.94 80
2325.05 85
2325.16 88
2325.27 90
2325.38 91
2325.49 90
2325.60 86
2325.71 80
2325.82 71
2325.93 61
2326.04 51
2326.15 42
2326.26 36
2326.37 34
2326.48 34
2326.59 36
2326.70 38
2326.81 37
2326.93 34
2327.04 28
2327.15 20
2327.26 13
2327.37 7
2327.48 5
2327.59 8
2327.70 15
2327.81 26
2327.92 38
2328.03 51
2328.14 62
2328.25 71
2328.36 77
2328.47 80
2328.58 79
2328.69 76
2328.81 72
2328.92 67
2329.03 63
2329.14 60
2329.25 60
2329.36 61
2329.47 65
2329.58 71
2329.69 77
2329.80 83
2329.91 87
2330.02 91
2330.13 92
2330.24 91
2330.35 88
2330.47 83
2330.58 76
2330.69 69
2330.80 61
2330.91 54
2331.02 46
2331.13 40
2331.24 35
2331.35 31
2331.46 28
2331.57 27
2331.68 28
2331.79 30
2331.90 31
2332.01 33
2332.13 33
2332.24 33
2332.35 32
2332.46 30
2332.57 28
2332.68 27
2332.79 26
2332.90 24
2333.01 22
2333.12 18
2333.23 13
2333.34 7
2333.45 1
2333.57 0
2333.68 0
2333.79 0
2333.90 0
2334.01 1
2334.12 8
2334.23 16
2334.34 22
2334.45 27
2334.56 30
2334.67 32
2334.78 32
2334.89 31
2335.01 30
2335.12 30
2335.23 31
2335.34 34
2335.45 37
2335.56 41
2335.67 46
2335.78 51
2335.89 55
2336.00 58
2336.11 61
2336.22 65
2336.33 68
2336.45 72
2336.56 76
2336.67 81
2336.78 85
2336.89 89
2337.00 91
2337.11 90
2337.22 86
2337.33 78
2337.44 67
2337.55 54
2337.66 41
2337.78 29
2337.89 21
2338.00 17
2338.11 19
2338.22 26
2338.33 36
2338.44 47
2338.55 57
2338.66 65
2338.77 70
2338.88 72
2338.99 72
2339.11 71
2339.22 70
2339.33 68
2339.44 66
2339.55 64
2339.66 62
2339.77 62
2339.88 62
2339.99 65
2340.10 69
2340.21 75
2340.33 80
2340.44 84
2340.55 85
2340.66 83
2340.77 77
2340.88 70
2340.99 63
2341.10 57
2341.21 55
2341.32 55
2341.43 59
2341.55 65
2341.66 72
2341.77 79
2341.88 85
2341.99 88
2342.10 88
2342.21 85
2342.32 80
2342.43 73
2342.54 65
2342.66 57
2342.77 50
2342.88 44
2342.99 39
2343.10 35
2343.21 31
2343.32 28
2343.43 26
2343.54 25
2343.65 27
2343.76 30
2343.88 36
2343.99 43
2344.10 49
2344.21 55
2344.32 58
2344.43 60
2344.54 60
2344.65 59
2344.76 58
2344.87 59
2344.99 60
2345.10 62
2345.21 64
2345.32 65
2345.43 65
2345.54 62
2345.65 57
2345.76 51
2345.87 46
2345.99 42
2346.10 39
2346.21 38
2346.32 39
2346.43 41
2346.54 43
2346.65 45
2346.76 46
2346.87 46
2346.98 45
2347.10 43
2347.21 39
2347.32 34
2347.43 28
2347.54 22
2347.65 17
2347.76 12
2347.87 9
2347.98 8
2348.10 8
2348.21 11
2348.32 17
2348.43 24
2348.54 34
2348.65 44
2348.76 53
2348.87 60
2348.98 63
2349.10 63
2349.21 59
2349.32 54
2349.43 47
2349.54 41
2349.65 36
2349.76 31
2349.87 27
2349.98 22
2350.10 17
2350.21 10
2350.32 3
2350.43 0
2350.54 0
2350.65 0
2350.76 0
2350.87 0
2350.98 0
2351.10 5
2351.21 14
2351.32 24
2351.43 34
2351.54 44
2351.65 55
2351.76 66
2351.87 78
2351.99 89
2352.10 100
2352.21 109
2352.32 116
2352.43 120
2352.54 122
2352.65 120
2352.76 117
2352.87 113
2352.99 107
2353.10 102
2353.21 95
2353.32 88
2353.43 80
2353.54 70
2353.65 59
2353.76 48
2353.88 37
2353.99 27
2354.10 20
2354.21 17
2354.32 17
2354.43 19
2354.54 22
2354.65 25
2354.77 27
2354.88 28
2354.99 28
2355.10 28
2355.21 30
2355.32 34
2355.43 40
2355.54 48
2355.66 57
2355.77 65
2355.88 72
2355.99 75
2356.10 77
2356.21 75
2356.32 73
2356.43 70
2356.55 69
2356.66 69
2356.77 71
2356.88 74
2356.99 80
2357.10 86
2357.21 93
2357.32 99
2357.44 103
2357.55 106
2357.66 106
2357.77 104
2357.88 99
2357.99 94
2358.10 89
2358.22 85
2358.33 83
2358.44 83
2358.55 84
2358.66 85
2358.77 86
2358.88 87
2358.99 86
2359.11 84
2359.22 80
2359.33 76
2359.44 70
2359.55 63
2359.66 56
2359.77 49
2359.89 43
2360.00 37
2360.11 31
2360.22 26
2360.33 22
2360.44 18
2360.55 15
2360.67 13
2360.78 12
2360.89 13
2361.00 15
2361.11 19
2361.22 25
2361.33 31
2361.44 38
2361.56 44
2361.67 49
2361.78 53
2361.89 55
2362.00 55
2362.11 54
2362.22 54
2362.34 55
2362.45 57
2362.56 59
2362.67 62
2362.78 62
2362.89 60
2363.00 55
2363.12 46
2363.23 34
2363.34 23
2363.45 12
2363.56 4
2363.67 0
2363.79 0
2363.90 0
2364.01 5
2364.12 10
2364.23 16
2364.34 20
2364.45 23
2364.57 25
2364.68 26
2364.79 27
2364.90 28
2365.01 31
2365.12 36
2365.23 42
2365.35 50
2365.46 59
2365.57 66
2365.68 73
2365.79 78
2365.90 81
2366.01 83
2366.13 84
2366.24 83
2366.35 82
2366.46 80
2366.57 75
2366.68 67
2366.80 57
2366.91 43
2367.02 28
2367.13 13
2367.24 0
2367.35 0
2367.46 0
2367.58 0
2367.69 0
2367.80 0
2367.91 0
2368.02 0
2368.13 0
2368.25 0
2368.36 4
2368.47 10
2368.58 18
2368.69 27
2368.80 36
2368.92 42
2369.03 45
2369.14 46
2369.25 44
2369.36 41
2369.47 38
2369.58 36
2369.70 37
2369.81 39
2369.92 43
2370.03 48
2370.14 53
2370.25 59
2370.37 64
2370.48 68
2370.59 70
2370.70 72
2370.81 73
2370.92 73
2371.04 72
2371.15 70
2371.26 67
2371.37 62
2371.48 55
2371.59 49
2371.71 42
2371.82 38
2371.93 37
2372.04 37
2372.15 40
2372.26 44
2372.38 47
2372.49 48
2372.60 47
2372.71 45
2372.82 41
2372.93 37
2373.05 34
2373.16 33
2373.27 33
2373.38 36
2373.49 40
2373.60 47
2373.72 55
2373.83 63
2373.94 70
2374.05 75
2374.16 77
2374.27 77
2374.39 74
2374.50 71
2374.61 69
2374.72 69
2374.83 71
2374.94 75
2375.06 78
2375.17 79
2375.28 76
2375.39 70
2375.50 58
2375.61 43
2375.73 26
2375.84 8
2375.95 0
2376.06 0
2376.17 0
2376.29 0
2376.40 0
2376.51 0
2376.62 0
2376.73 15
2376.84 30
2376.96 42
2377.07 51
2377.18 55
2377.29 56
2377.40 55
2377.51 52
2377.63 49
2377.74 46
2377.85 43
2377.96 40
2378.07 37
2378.19 34
2378.30 31
2378.41 27
2378.52 25
2378.63 24
2378.74 24
2378.86 26
2378.97 30
2379.08 35
2379.19 42
2379.30 51
2379.42 60
2379.53 68
2379.64 75
2379.75 78
2379.86 78
2379.97 74
2380.09 68
2380.20 61
2380.31 54
2380.42 47
2380.53 42
2380.65 37
2380.76 35
2380.87 33
2380.98 32
2381.09 33
2381.20 35
2381.32 37
2381.43 41
2381.54 45
2381.65 49
2381.76 53
2381.88 56
2381.99 57
2382.10 56
2382.21 54
2382.32 49
2382.44 43
2382.55 35
2382.66 26
2382.77 17
2382.88 7
2383.00 0
2383.11 0
2383.22 0
2383.33 0
2383.44 0
2383.55 0
2383.67 0
2383.78 0
2383.89 0
2384.00 5
2384.11 14
2384.23 23
2384.34 31
2384.45 38
2384.56 44
2384.67 47
2384.79 49
2384.90 50
2385.01 50
2385.12 49
2385.23 47
2385.35 46
2385.46 46
2385.57 47
2385.68 50
2385.79 54
2385.91 60
2386.02 66
2386.13 69
2386.24 69
2386.35 65
2386.47 56
2386.58 42
2386.69 26
2386.80 10
2386.91 0
2387.03 0
2387.14 0
2387.25 0
2387.36 0
2387.47 0
2387.59 3
2387.70 16
2387.81 31
2387.92 46
2388.03 60
2388.15 74
2388.26 87
2388.37 98
2388.48 108
2388.59 116
2388.71 122
2388.82 127
2388.93 131
2389.04 133
2389.15 135
2389.27 137
2389.38 139
2389.49 142
2389.60 146
2389.71 151
2389.83 157
2389.94 162
2390.05 165
2390.16 165
2390.28 161
2390.39 154
2390.50 145
2390.61 136
2390.72 130
2390.84 127
2390.95 128
2391.06 132
2391.17 137
2391.28 142
2391.40 146
2391.51 147
2391.62 144
2391.73 139
2391.84 133
2391.96 126
2392.07 119
2392.18 113
2392.29 108
2392.41 104
2392.52 101
2392.63 97
2392.74 91
2392.85 85
2392.97 78
2393.08 71
2393.19 65
2393.30 60
2393.41 58
2393.53 59
2393.64 62
2393.75 68
2393.86 75
2393.98 83
2394.09 91
2394.20 98
2394.31 104
2394.42 108
2394.54 111
2394.65 111
2394.76 108
2394.87 103
2394.98 95
2395.10 86
2395.21 75
2395.32 63
2395.43 52
2395.55 41
2395.66 33
2395.77 27
2395.88 24
2395.99 24
2396.11 26
2396.22 30
2396.33 34
2396.44 38
2396.56 41
2396.67 42
2396.78 43
2396.89 43
2397.00 43
2397.12 44
2397.23 46
2397.34 51
2397.45 57
2397.57 64
2397.68 73
2397.79 84
2397.90 95
2398.02 106
2398.13 117
2398.24 128
2398.35 137
2398.46 143
2398.58 146
2398.69 145
2398.80 140
2398.91 132
2399.03 121
2399.14 109
2399.25 95
2399.36 83
2399.47 72
2399.59 64
2399.70 59
2399.81 57
2399.92 57
2400.04 59
2400.15 61
2400.26 63
2400.37 66
2400.49 69
2400.60 74
2400.71 81
2400.82 91
2400.93 102
2401.05 113
2401.16 124
2401.27 131
2401.38 135
2401.50 135
2401.61 131
2401.72 124
2401.83 116
2401.95 108
2402.06 101
2402.17 94
2402.28 87
2402.40 80
2402.51 72
2402.62 63
2402.73 54
2402.84 45
2402.96 37
2403.07 30
2403.18 26
2403.29 24
2403.41 23
2403.52 22
2403.63 21
2403.74 21
2403.86 19
2403.97 18
2404.08 16
2404.19 13
2404.31 9
2404.42 5
2404.53 0
2404.64 0
2404.76 0
2404.87 0
2404.98 0
2405.09 0
2405.21 0
2405.32 0
2405.43 5
2405.54 12
2405.66 18
2405.77 21
2405.88 22
2405.99 22
2406.11 22
2406.22 22
2406.33 23
2406.44 24
2406.55 26
2406.67 28
2406.78 29
2406.89 30
2407.00 30
2407.12 30
2407.23 30
2407.34 31
2407.45 33
2407.57 35
2407.68 38
2407.79 41
2407.90 43
2408.02 45
2408.13 48
2408.24 50
2408.35 54
2408.47 58
2408.58 64
2408.69 71
2408.80 78
2408.92 86
2409.03 93
2409.14 96
2409.25 96
2409.37 92
2409.48 84
2409.59 72
2409.70 59
2409.82 47
2409.93 38
2410.04 34
2410.16 35
2410.27 40
2410.38 48
2410.49 58
2410.61 67
2410.72 73
2410.83 77
2410.94 77
2411.06 75
2411.17 69
2411.28 63
2411.39 56
2411.51 50
2411.62 45
2411.73 43
2411.84 44
2411.96 45
2412.07 49
2412.18 52
2412.29 56
2412.41 60
2412.52 65
2412.63 69
2412.74 74
2412.86 78
2412.97 82
2413.08 86
2413.19 88
2413.31 90
2413.42 92
2413.53 93
2413.65 93
2413.76 94
2413.87 95
2413.98 96
2414.10 97
2414.21 98
2414.32 99
2414.43 100
2414.55 102
2414.66 104
2414.77 106
2414.88 107
2415.00 107
2415.11 106
2415.22 104
2415.34 102
2415.45 99
2415.56 96
2415.67 94
2415.79 93
2415.90 94
2416.01 95
2416.12 97
2416.24 99
2416.35 103
2416.46 106
2416.57 109
2416.69 110
2416.80 110
2416.91 107
2417.03 101
2417.14 94
2417.25 84
2417.36 75
2417.48 66
2417.59 59
2417.70 54
2417.81 53
2417.93 55
2418.04 61
2418.15 69
2418.27 79
2418.38 88
2418.49 95
2418.60 99
2418.72 100
2418.83 100
2418.94 100
2419.05 102
2419.17 107
2419.28 114
2419.39 123
2419.51 132
2419.62 140
2419.73 144
2419.84 143
2419.96 138
2420.07 129
2420.18 116
2420.30 101
2420.41 84
2420.52 66
2420.63 48
2420.75 31
2420.86 17
2420.97 6
2421.08 0
2421.20 0
2421.31 0
2421.42 0
2421.54 0
2421.65 0
2421.76 0
2421.87 2
2421.99 3
2422.10 4
2422.21 4
2422.33 5
2422.44 5
2422.55 6
2422.66 8
2422.78 11
2422.89 15
2423.00 22
2423.12 32
2423.23 45
2423.34 60
2423.45 76
2423.57 90
2423.68 102
2423.79 110
2423.91 112
2424.02 110
2424.13 104
2424.24 96
2424.36 88
2424.47 82
2424.58 77
2424.70 75
2424.81 75
2424.92 75
2425.03 76
2425.15 75
2425.26 72
2425.37 67
2425.49 60
2425.60 51
2425.71 40
2425.82 28
2425.94 18
2426.05 11
2426.16 7
2426.28 7
2426.39 10
2426.50 15
2426.62 22
2426.73 29
2426.84 35
2426.95 41
2427.07 46
2427.18 50
2427.29 54
2427.41 58
2427.52 60
2427.63 60
2427.74 58
2427.86 54
2427.97 48
2428.08 41
2428.20 33
2428.31 25
2428.42 19
2428.54 14
2428.65 12
2428.76 13
2428.87 16
2428.99 20
2429.10 25
2429.21 30
2429.33 34
2429.44 38
2429.55 41
2429.67 44
2429.78 50
2429.89 57
2430.00 65
2430.12 75
2430.23 84
2430.34 91
2430.46 94
2430.57 94
2430.68 92
2430.80 88
2430.91 84
2431.02 83
2431.13 84
2431.25 89
2431.36 95
2431.47 102
2431.59 106
2431.70 107
2431.81 105
2431.93 98
2432.04 88
2432.15 78
2432.27 69
2432.38 63
2432.49 58
2432.60 55
2432.72 53
2432.83 49
2432.94 45
2433.06 39
2433.17 34
2433.28 29
2433.40 27
2433.51 28
2433.62 31
2433.74 35
2433.85 38
2433.96 40
2434.07 40
2434.19 37
2434.30 34
2434.41 31
2434.53 30
2434.64 30
2434.75 34
2434.87 39
2434.98 45
2435.09 52
2435.21 57
2435.32 62
2435.43 66
2435.55 69
2435.66 73
2435.77 78
2435.88 83
2436.00 89
2436.11 93
2436.22 97
2436.34 99
2436.45 101
2436.56 103
2436.68 104
2436.79 106
2436.90 109
2437.02 112
2437.13 115
2437.24 118
2437.36 119
2437.47 118
2437.58 115
2437.70 109
2437.81 101
2437.92 90
2438.04 78
2438.15 66
2438.26 57
2438.37 50
2438.49 46
2438.60 47
2438.71 50
2438.83 55
2438.94 59
2439.05 63
2439.17 65
2439.28 65
2439.39 64
2439.51 63
2439.62 63
2439.73 65
2439.85 67
2439.96 69
2440.07 70
2440.19 69
2440.30 65
2440.41 60
2440.53 55
2440.64 53
2440.75 55
2440.87 60
2440.98 70
2441.09 83
2441.21 95
2441.32 105
2441.43 112
2441.55 113
2441.66 109
2441.77 102
2441.89 91
2442.00 80
2442.11 69
2442.23 60
2442.34 54
2442.45 49
2442.57 46
2442.68 45
2442.79 43
2442.91 41
2443.02 39
2443.13 38
2443.24 37
2443.36 37
2443.47 39
2443.58 43
2443.70 47
2443.81 49
2443.92 50
2444.04 49
2444.15 44
2444.26 37
2444.38 29
2444.49 22
2444.61 17
2444.72 15
2444.83 19
2444.95 27
2445.06 40
2445.17 57
2445.29 75
2445.40 94
2445.51 111
2445.63 126
2445.74 138
2445.85 148
2445.97 154
2446.08 157
2446.19 157
2446.31 155
2446.42 150
2446.53 143
2446.65 136
2446.76 128
2446.87 122
2446.99 118
2447.10 115
2447.21 114
2447.33 114
2447.44 115
2447.55 115
2447.67 115
2447.78 115
2447.89 114
2448.01 113
2448.12 111
2448.23 109
2448.35 106
2448.46 103
2448.57 99
2448.69 95
2448.80 91
2448.91 88
2449.03 84
2449.14 79
2449.25 74
2449.37 69
2449.48 63
2449.60 57
2449.71 51
2449.82 45
2449.94 41
2450.05 38
2450.16 36
2450.28 35
2450.39 34
2450.50 34
2450.62 34
2450.73 36
2450.84 38
2450.96 42
2451.07 48
2451.18 56
2451.30 64
2451.41 73
2451.52 81
2451.64 87
2451.75 90
2451.86 89
2451.98 86
2452.09 80
2452.21 72
2452.32 64
2452.43 57
2452.55 52
2452.66 50
2452.77 52
2452.89 58
2453.00 68
2453.11 80
2453.23 93
2453.34 105
2453.45 115
2453.57 120
2453.68 122
2453.80 120
2453.91 115
2454.02 108
2454.14 102
2454.25 96
2454.36 93
2454.48 90
2454.59 89
2454.70 87
2454.82 84
2454.93 80
2455.04 75
2455.16 70
2455.27 65
2455.39 60
2455.50 56
2455.61 52
2455.73 49
2455.84 47
2455.95 46
2456.07 46
2456.18 47
2456.29 48
2456.41 51
2456.52 54
2456.64 57
2456.75 62
2456.86 66
2456.98 71
2457.09 76
2457.20 82
2457.32 87
2457.43 91
2457.54 96
2457.66 99
2457.77 101
2457.89 102
2458.00 103
2458.11 103
2458.23 103
2458.34 102
2458.45 100
2458.57 97
2458.68 92
2458.79 85
2458.91 78
2459.02 71
2459.14 66
2459.25 63
2459.36 62
2459.48 62
2459.59 63
2459.70 64
2459.82 64
2459.93 62
2460.05 60
2460.16 56
2460.27 53
2460.39 50
2460.50 47
2460.61 45
2460.73 43
2460.84 43
2460.95 44
2461.07 46
2461.18 49
2461.30 54
2461.41 58
2461.52 62
2461.64 65
2461.75 66
2461.86 66
2461.98 65
2462.09 64
2462.21 62
2462.32 60
2462.43 59
2462.55 57
2462.66 54
2462.77 50
2462.89 46
2463.00 43
2463.12 40
2463.23 37
2463.34 35
2463.46 31
2463.57 28
2463.69 23
2463.80 17
2463.91 10
2464.03 3
2464.14 0
2464.25 0
2464.37 0
2464.48 0
2464.60 0
2464.71 0
2464.82 0
2464.94 0
2465.05 2
2465.16 6
2465.28 10
2465.39 13
2465.51 17
2465.62 19
2465.73 20
2465.85 21
2465.96 21
2466.08 20
2466.19 18
2466.30 16
2466.42 14
2466.53 13
2466.64 14
2466.76 15
2466.87 17
2466.99 19
2467.10 22
2467.21 24
2467.33 25
2467.44 26
2467.56 25
2467.67 24
2467.78 22
2467.90 20
2468.01 19
2468.13 18
2468.24 19
2468.35 21
2468.47 25
2468.58 30
2468.69 35
2468.81 39
2468.92 42
2469.04 43
2469.15 42
2469.26 41
2469.38 39
2469.49 37
2469.61 36
2469.72 35
2469.83 35
2469.95 36
2470.06 40
2470.18 45
2470.29 54
2470.40 65
2470.52 78
2470.63 92
2470.75 106
2470.86 116
2470.97 124
2471.09 127
2471.20 127
2471.32 124
2471.43 121
2471.54 117
2471.66 113
2471.77 110
2471.89 106
2472.00 102
2472.11 97
2472.23 92
2472.34 87
2472.46 85
2472.57 85
2472.68 88
2472.80 92
2472.91 98
2473.03 104
2473.14 107
2473.25 108
2473.37 106
2473.48 100
2473.60 93
2473.71 84
2473.82 76
2473.94 70
2474.05 66
2474.17 67
2474.28 72
2474.39 80
2474.51 90
2474.62 100
2474.74 110
2474.85 116
2474.96 118
2475.08 115
2475.19 109
2475.31 99
2475.42 89
2475.53 80
2475.65 74
2475.76 70
2475.88 70
2475.99 73
2476.10 77
2476.22 81
2476.33 85
2476.45 88
2476.56 88
2476.67 85
2476.79 80
2476.90 73
2477.02 64
2477.13 56
2477.25 49
2477.36 44
2477.47 42
2477.59 44
2477.70 48
2477.82 56
2477.93 65
2478.04 75
2478.16 85
2478.27 95
2478.39 103
2478.50 110
2478.61 113
2478.73 114
2478.84 113
2478.96 110
2479.07 106
2479.19 102
2479.30 97
2479.41 93
2479.53 90
2479.64 87
2479.76 84
2479.87 82
2479.98 80
2480.10 78
2480.21 77
2480.33 75
2480.44 74
2480.56 74
2480.67 75
2480.78 78
2480.90 82
2481.01 87
2481.13 93
2481.24 98
2481.35 100
2481.47 101
2481.58 98
2481.70 94
2481.81 89
2481.93 84
2482.04 80
2482.15 78
2482.27 78
2482.38 81
2482.50 86
2482.61 93
2482.73 100
2482.84 108
2482.95 115
2483.07 121
2483.18 125
2483.30 127
2483.41 127
2483.53 125
2483.64 122
2483.75 117
2483.87 112
2483.98 108
2484.10 105
2484.21 103
2484.32 103
2484.44 105
2484.55 108
2484.67 111
2484.78 115
2484.90 118
2485.01 120
2485.12 122
2485.24 123
2485.35 124
2485.47 125
2485.58 127
2485.70 129
2485.81 131
2485.92 133
2486.04 135
2486.15 137
2486.27 139
2486.38 143
2486.50 147
2486.61 151
2486.73 155
2486.84 158
2486.95 159
2487.07 158
2487.18 155
2487.30 150
2487.41 145
2487.53 140
2487.64 136
2487.75 132
2487.87 126
2487.98 119
2488.10 110
2488.21 99
2488.33 87
2488.44 76
2488.55 66
2488.67 59
2488.78 57
2488.90 59
2489.01 66
2489.13 75
2489.24 86
2489.36 97
2489.47 106
2489.58 113
2489.70 117
2489.81 120
2489.93 121
2490.04 121
2490.16 122
2490.27 123
2490.38 124
2490.50 125
2490.61 126
2490.73 126
2490.84 125
2490.96 122
2491.07 117
2491.19 112
2491.30 107
2491.41 104
2491.53 102
2491.64 104
2491.76 107
2491.87 110
2491.99 112
2492.10 110
2492.22 105
2492.33 96
2492.44 84
2492.56 71
2492.67 59
2492.79 50
2492.90 44
2493.02 41
2493.13 40
2493.25 41
2493.36 41
2493.47 41
2493.59 40
2493.70 40
2493.82 41
2493.93 45
2494.05 51
2494.16 59
2494.28 69
2494.39 79
2494.51 87
2494.62 94
2494.73 97
2494.85 97
2494.96 94
2495.08 89
2495.19 84
2495.31 80
2495.42 77
2495.54 77
2495.65 79
2495.77 81
2495.88 83
2495.99 83
2496.11 81
2496.22 75
2496.34 67
2496.45 58
2496.57 51
2496.68 46
2496.80 45
2496.91 48
2497.03 55
2497.14 66
2497.25 77
2497.37 87
2497.48 94
2497.60 98
2497.71 97
2497.83 93
2497.94 86
2498.06 78
2498.17 70
2498.29 64
2498.40 61
2498.51 61
2498.63 65
2498.74 72
2498.86 81
2498.97 91
2499.09 99
2499.20 105
2499.32 109
2499.43 109
2499.55 107
2499.66 104
2499.78 100
2499.89 97
2500.00 94
2500.12 92
2500.23 91
2500.35 89
2500.46 88
2500.58 85
2500.69 83
2500.81 79
2500.92 75
2501.04 71
2501.15 66
2501.27 62
2501.38 60
2501.49 60
2501.61 62
2501.72 69
2501.84 79
2501.95 93
2502.07 108
2502.18 125
2502.30 141
2502.41 156
2502.53 169
2502.64 179
2502.76 188
2502.87 194
2502.99 197
2503.10 196
2503.22 191
2503.33 183
2503.44 172
2503.56 159
2503.67 147
2503.79 136
2503.90 127
2504.02 122
2504.13 119
2504.25 118
2504.36 119
2504.48 120
2504.59 120
2504.71 121
2504.82 121
2504.94 121
2505.05 121
2505.17 121
2505.28 120
2505.40 119
2505.51 117
2505.62 113
2505.74 107
2505.85 100
2505.97 92
2506.08 83
2506.20 76
2506.31 72
2506.43 70
2506.54 73
2506.66 79
2506.77 87
2506.89 96
2507.00 105
2507.12 113
2507.23 119
2507.35 123
2507.46 125
2507.58 124
2507.69 120
2507.81 115
2507.92 108
2508.04 100
2508.15 92
2508.26 83
2508.38 75
2508.49 68
2508.61 61
2508.72 54
2508.84 49
2508.95 45
2509.07 43
2509.18 42
2509.30 42
2509.41 41
2509.53 41
2509.64 39
2509.76 37
2509.87 35
2509.99 35
2510.10 37
2510.22 42
2510.33 49
2510.45 57
2510.56 66
2510.68 74
2510.79 79
2510.91 83
2511.02 83
2511.14 81
2511.25 78
2511.37 74
2511.48 71
2511.60 68
2511.71 66
2511.83 65
2511.94 65
2512.06 65
2512.17 65
2512.29 65
2512.40 66
2512.51 67
2512.63 68
2512.74 71
2512.86 74
2512.97 77
2513.09 80
2513.20 81
2513.32 79
2513.43 74
2513.55 67
2513.66 58
2513.78 48
2513.89 37
2514.01 28
2514.12 18
2514.24 10
2514.35 2
2514.47 0
2514.58 0
2514.70 0
2514.81 0
2514.93 0
2515.04 0
2515.16 0
2515.27 0
2515.39 4
2515.50 11
2515.62 18
2515.73 24
2515.85 29
2515.96 33
2516.08 35
2516.19 37
2516.31 38
2516.42 38
2516.54 38
2516.65 36
2516.77 35
2516.88 33
2517.00 31
2517.11 31
2517.23 32
2517.34 35
2517.46 39
2517.57 43
2517.69 47
2517.80 48
2517.92 47
2518.03 42
2518.15 35
2518.26 27
2518.38 20
2518.49 15
2518.61 13
2518.72 15
2518.84 20
2518.95 26
2519.07 33
2519.18 39
2519.30 44
2519.41 46
2519.53 47
2519.64 47
2519.76 48
2519.87 48
2519.99 50
2520.11 51
2520.22 52
2520.34 53
2520.45 52
2520.57 52
2520.68 52
2520.80 53
2520.91 55
2521.03 58
2521.14 62
2521.26 65
2521.37 68
2521.49 70
2521.60 70
2521.72 68
2521.83 66
2521.95 62
2522.06 57
2522.18 51
2522.29 43
2522.41 33
2522.52 23
2522.64 12
2522.75 3
2522.87 0
2522.98 0
2523.10 0
2523.21 0
2523.33 0
2523.44 0
2523.56 3
2523.67 6
2523.79 7
2523.90 7
2524.02 5
2524.13 4
2524.25 3
2524.37 4
2524.48 9
2524.60 16
2524.71 25
2524.83 35
2524.94 45
2525.06 54
2525.17 61
2525.29 64
2525.40 65
2525.52 62
2525.63 57
2525.75 51
2525.86 45
2525.98 39
2526.09 34
2526.21 30
2526.32 28
2526.44 27
2526.55 27
2526.67 27
2526.78 28
2526.90 28
2527.02 28
2527.13 28
2527.25 29
2527.36 32
2527.48 36
2527.59 43
2527.71 51
2527.82 59
2527.94 68
2528.05 75
2528.17 80
2528.28 82
2528.40 81
2528.51 76
2528.63 70
2528.74 63
2528.86 57
2528.97 52
2529.09 48
2529.21 46
2529.32 46
2529.44 46
2529.55 47
2529.67 49
2529.78 52
2529.90 56
2530.01 61
2530.13 69
2530.24 77
2530.36 87
2530.47 97
2530.59 106
2530.70 111
2530.82 113
2530.94 110
2531.05 105
2531.17 98
2531.28 90
2531.40 84
2531.51 81
2531.63 81
2531.74 84
2531.86 89
2531.97 97
2532.09 106
2532.20 117
2532.32 129
2532.43 142
2532.55 154
2532.67 164
2532.78 171
2532.90 174
2533.01 172
2533.13 166
2533.24 158
2533.36 149
2533.47 139
2533.59 130
2533.70 122
2533.82 117
2533.93 112
2534.05 109
2534.17 108
2534.28 109
2534.40 112
2534.51 117
2534.63 124
2534.74 131
2534.86 137
2534.97 141
2535.09 142
2535.20 141
2535.32 137
2535.44 134
2535.55 131
2535.67 130
2535.78 132
2535.90 136
2536.01 141
2536.13 146
2536.24 150
2536.36 151
2536.47 150
2536.59 147
2536.71 143
2536.82 140
2536.94 139
2537.05 140
2537.17 144
2537.28 149
2537.40 152
2537.51 153
2537.63 150
2537.74 143
2537.86 134
2537.98 126
2538.09 121
2538.21 120
2538.32 125
2538.44 134
2538.55 146
2538.67 158
2538.78 169
2538.90 178
2539.02 186
2539.13 192
2539.25 199
2539.36 207
2539.48 216
2539.59 225
2539.71 235
2539.82 244
2539.94 252
2540.06 258
2540.17 264
2540.29 270
2540.40 276
2540.52 282
2540.63 288
2540.75 295
2540.86 303
2540.98 312
2541.10 322
2541.21 335
2541.33 350
2541.44 366
2541.56 383
2541.67 400
2541.79 418
2541.90 434
2542.02 451
2542.14 467
2542.25 483
2542.37 497
2542.48 510
2542.60 520
2542.71 527
2542.83 531
2542.94 531
2543.06 528
2543.18 523
2543.29 517
2543.41 511
2543.52 504
2543.64 497
2543.75 490
2543.87 485
2543.99 481
2544.10 478
2544.22 476
2544.33 475
2544.45 473
2544.56 469
2544.68 462
2544.79 451
2544.91 438
2545.03 421
2545.14 404
2545.26 387
2545.37 372
2545.49 360
2545.60 350
2545.72 343
2545.84 336
2545.95 329
2546.07 323
2546.18 315
2546.30 307
2546.41 299
2546.53 292
2546.65 284
2546.76 278
2546.88 270
2546.99 262
2547.11 253
2547.22 243
2547.34 230
2547.46 215
2547.57 200
2547.69 184
2547.80 169
2547.92 155
2548.03 144
2548.15 137
2548.27 133
2548.38 133
2548.50 135
2548.61 137
2548.73 139
2548.84 140
2548.96 140
2549.08 139
2549.19 138
2549.31 138
2549.42 138
2549.54 139
2549.65 140
2549.77 140
2549.89 138
2550.00 134
2550.12 129
2550.23 123
2550.35 116
2550.46 109
2550.58 102
2550.70 95
2550.81 89
2550.93 84
2551.04 80
2551.16 78
2551.28 78
2551.39 79
2551.51 82
2551.62 84
2551.74 85
2551.85 84
2551.97 81
2552.09 77
2552.20 73
2552.32 69
2552.43 66
2552.55 64
2552.67 62
2552.78 61
2552.90 59
2553.01 59
2553.13 59
2553.24 59
2553.36 61
2553.48 63
2553.59 65
2553.71 68
2553.82 70
2553.94 71
2554.06 72
2554.17 73
2554.29 73
2554.40 73
2554.52 71
2554.63 68
2554.75 63
2554.87 55
2554.98 46
2555.10 36
2555.21 26
2555.33 18
2555.45 11
2555.56 8
2555.68 8
2555.79 10
2555.91 14
2556.03 20
2556.14 25
2556.26 30
2556.37 33
2556.49 35
2556.61 36
2556.72 36
2556.84 34
2556.95 31
2557.07 28
2557.18 25
2557.30 23
2557.42 23
2557.53 25
2557.65 29
2557.76 35
2557.88 42
2558.00 48
2558.11 53
2558.23 56
2558.34 57
2558.46 58
2558.58 58
2558.69 60
2558.81 62
2558.92 65
2559.04 68
2559.16 71
2559.27 72
2559.39 72
2559.50 70
2559.62 68
2559.74 65
2559.85 64
2559.97 64
2560.08 64
2560.20 64
2560.32 64
2560.43 61
2560.55 55
2560.66 48
2560.78 39
2560.90 31
2561.01 23
2561.13 18
2561.24 15
2561.36 14
2561.48 14
2561.59 14
2561.71 12
2561.82 10
2561.94 7
2562.06 4
2562.17 1
2562.29 0
2562.40 0
2562.52 0
2562.64 0
2562.75 0
2562.87 0
2562.98 0
2563.10 0
2563.22 0
2563.33 1
2563.45 2
2563.57 3
2563.68 5
2563.80 8
2563.91 13
2564.03 21
2564.15 31
2564.26 43
2564.38 55
2564.49 67
2564.61 78
2564.73 88
2564.84 94
2564.96 99
2565.07 101
2565.19 101
2565.31 99
2565.42 96
2565.54 92
2565.65 88
2565.77 83
2565.89 79
2566.00 75
2566.12 72
2566.24 70
2566.35 68
2566.47 68
2566.58 67
2566.70 67
2566.82 67
2566.93 67
2567.05 66
2567.16 65
2567.28 62
2567.40 59
2567.51 56
2567.63 53
2567.75 52
2567.86 54
2567.98 60
2568.09 67
2568.21 77
2568.33 86
2568.44 94
2568.56 100
2568.68 102
2568.79 101
2568.91 97
2569.02 92
2569.14 86
2569.26 79
2569.37 73
2569.49 68
2569.60 63
2569.72 58
2569.84 53
2569.95 48
2570.07 42
2570.19 35
2570.30 28
2570.42 22
2570.53 17
2570.65 14
2570.77 14
2570.88 19
2571.00 27
2571.12 38
2571.23 52
2571.35 66
2571.46 78
2571.58 87
2571.70 91
2571.81 92
2571.93 89
2572.05 83
2572.16 78
2572.28 74
2572.39 72
2572.51 74
2572.63 77
2572.74 81
2572.86 86
2572.98 89
2573.09 91
2573.21 92
2573.33 92
2573.44 93
2573.56 95
2573.67 99
2573.79 103
2573.91 108
2574.02 110
2574.14 111
2574.26 108
2574.37 101
2574.49 90
2574.60 77
2574.72 62
2574.84 47
2574.95 33
2575.07 21
2575.19 11
2575.30 5
2575.42 3
2575.54 3
2575.65 6
2575.77 10
2575.88 15
2576.00 20
2576.12 24
2576.23 27
2576.35 30
2576.47 32
2576.58 33
2576.70 34
2576.82 34
2576.93 36
2577.05 39
2577.16 43
2577.28 48
2577.40 55
2577.51 60
2577.63 64
2577.75 66
2577.86 65
2577.98 61
2578.10 57
2578.21 52
2578.33 47
2578.44 42
2578.56 38
2578.68 34
2578.79 30
2578.91 26
2579.03 23
2579.14 22
2579.26 23
2579.38 28
2579.49 35
2579.61 44
2579.73 55
2579.84 66
2579.96 76
2580.07 83
2580.19 87
2580.31 89
2580.42 89
2580.54 88
2580.66 87
2580.77 87
2580.89 88
2581.01 90
2581.12 94
2581.24 98
2581.36 101
2581.47 103
2581.59 103
2581.71 100
2581.82 94
2581.94 87
2582.05 79
2582.17 71
2582.29 63
2582.40 57
2582.52 52
2582.64 47
2582.75 42
2582.87 36
2582.99 28
2583.10 20
2583.22 11
2583.34 2
2583.45 0
2583.57 0
2583.69 0
2583.80 0
2583.92 8
2584.04 19
2584.15 31
2584.27 42
2584.39 51
2584.50 59
2584.62 64
2584.74 67
2584.85 69
2584.97 68
2585.08 66
2585.20 62
2585.32 58
2585.43 53
2585.55 48
2585.67 43
2585.78 39
2585.90 35
2586.02 33
2586.13 32
2586.25 33
2586.37 36
2586.48 39
2586.60 42
2586.72 43
2586.83 43
2586.95 40
2587.07 36
2587.18 31
2587.30 27
2587.42 25
2587.53 25
2587.65 27
2587.77 31
2587.88 34
2588.00 37
2588.12 39
2588.23 38
2588.35 37
2588.47 36
2588.58 35
2588.70 35
2588.82 36
2588.93 37
2589.05 38
2589.17 38
2589.28 38
2589.40 36
2589.52 35
2589.63 34
2589.75 32
2589.87 31
2589.98 29
2590.10 26
2590.22 23
2590.33 20
2590.45 17
2590.57 14
2590.68 14
2590.80 15
2590.92 18
2591.03 23
2591.15 28
2591.27 35
2591.38 42
2591.50 49
2591.62 55
2591.73 60
2591.85 65
2591.97 69
2592.08 71
2592.20 73
2592.32 75
2592.43 79
2592.55 83
2592.67 89
2592.78 97
2592.90 106
2593.02 115
2593.13 123
2593.25 131
2593.37 139
2593.48 147
2593.60 154
2593.72 160
2593.83 164
2593.95 167
2594.07 167
2594.18 163
2594.30 157
2594.42 149
2594.54 141
2594.65 133
2594.77 126
2594.89 121
2595.00 117
2595.12 114
2595.24 111
2595.35 108
2595.47 105
2595.59 102
2595.70 98
2595.82 95
2595.94 92
2596.05 91
2596.17 90
2596.29 90
2596.40 90
2596.52 89
2596.64 87
2596.75 84
2596.87 81
2596.99 78
2597.11 77
2597.22 77
2597.34 79
2597.46 83
2597.57 87
2597.69 91
2597.81 93
2597.92 92
2598.04 89
2598.16 82
2598.27 74
2598.39 64
2598.51 53
2598.62 43
2598.74 36
2598.86 30
2598.97 28
2599.09 30
2599.21 34
2599.33 41
2599.44 50
2599.56 59
2599.68 68
2599.79 77
2599.91 85
2600.03 92
2600.14 98
2600.26 103
2600.38 108
2600.49 112
2600.61 115
2600.73 116
2600.85 114
2600.96 111
2601.08 104
2601.20 95
2601.31 85
2601.43 75
2601.55 66
2601.66 60
2601.78 58
2601.90 58
2602.01 61
2602.13 64
2602.25 68
2602.37 71
2602.48 73
2602.60 75
2602.72 75
2602.83 74
2602.95 71
2603.07 68
2603.18 62
2603.30 55
2603.42 47
2603.54 37
2603.65 28
2603.77 18
2603.89 9
2604.00 1
2604.12 0
2604.24 0
2604.35 0
2604.47 0
2604.59 0
2604.70 0
2604.82 0
2604.94 0
2605.06 5
2605.17 11
2605.29 16
2605.41 21
2605.52 24
2605.64 27
2605.76 30
2605.88 32
2605.99 35
2606.11 38
2606.23 40
2606.34 40
2606.46 39
2606.58 35
2606.69 30
2606.81 25
2606.93 21
2607.05 21
2607.16 25
2607.28 34
2607.40 47
2607.51 62
2607.63 79
2607.75 94
2607.87 107
2607.98 118
2608.10 126
2608.22 133
2608.33 140
2608.45 147
2608.57 154
2608.68 162
2608.80 168
2608.92 173
2609.04 176
2609.15 177
2609.27 177
2609.39 177
2609.50 177
2609.62 178
2609.74 179
2609.86 181
2609.97 183
2610.09 186
2610.21 189
2610.32 194
2610.44 201
2610.56 209
2610.68 218
2610.79 227
2610.91 236
2611.03 243
2611.14 250
2611.26 255
2611.38 259
2611.50 263
2611.61 266
2611.73 268
2611.85 269
2611.96 271
2612.08 274
2612.20 280
2612.32 290
2612.43 303
2612.55 319
2612.67 337
2612.78 355
2612.90 371
2613.02 383
2613.14 391
2613.25 392
2613.37 388
2613.49 379
2613.61 366
2613.72 351
2613.84 334
2613.96 318
2614.07 303
2614.19 290
2614.31 280
2614.43 272
2614.54 267
2614.66 262
2614.78 258
2614.89 254
2615.01 250
2615.13 245
2615.25 240
2615.36 235
2615.48 231
2615.60 227
2615.72 224
2615.83 221
2615.95 219
2616.07 216
2616.18 212
2616.30 208
2616.42 203
2616.54 196
2616.65 188
2616.77 179
2616.89 167
2617.01 156
2617.12 145
2617.24 136
2617.36 130
2617.47 126
2617.59 125
2617.71 125
2617.83 127
2617.94 130
2618.06 133
2618.18 135
2618.30 137
2618.41 138
2618.53 138
2618.65 138
2618.76 138
2618.88 137
2619.00 137
2619.12 138
2619.23 139
2619.35 141
2619.47 143
2619.59 145
2619.70 146
2619.82 145
2619.94 144
2620.06 142
2620.17 139
2620.29 137
2620.41 136
2620.53 136
2620.64 137
2620.76 137
2620.88 138
2620.99 138
2621.11 137
2621.23 136
2621.35 134
2621.46 132
2621.58 130
2621.70 127
2621.82 124
2621.93 120
2622.05 118
2622.17 116
2622.29 116
2622.40 117
2622.52 119
2622.64 122
2622.76 125
2622.87 126
2622.99 127
2623.11 126
2623.23 126
2623.34 125
2623.46 126
2623.58 126
2623.69 126
2623.81 126
2623.93 125
2624.05 123
2624.16 121
2624.28 120
2624.40 120
2624.52 123
2624.63 126
2624.75 130
2624.87 133
2624.99 135
2625.10 134
2625.22 133
2625.34 130
2625.46 126
2625.57 123
2625.69 119
2625.81 116
2625.93 112
2626.04 108
2626.16 103
2626.28 99
2626.40 94
2626.51 89
2626.63 83
2626.75 77
2626.87 71
2626.98 64
2627.10 58
2627.22 52
2627.34 49
2627.45 50
2627.57 54
2627.69 64
2627.81 77
2627.92 92
2628.04 108
2628.16 123
2628.28 135
2628.39 143
2628.51 147
2628.63 146
2628.75 142
2628.86 135
2628.98 125
2629.10 113
2629.22 98
2629.33 81
2629.45 65
2629.57 50
2629.69 39
2629.80 32
2629.92 30
2630.04 32
2630.16 38
2630.28 46
2630.39 55
2630.51 65
2630.63 75
2630.75 84
2630.86 92
2630.98 98
2631.10 102
2631.22 105
2631.33 105
2631.45 104
2631.57 102
2631.69 99
2631.80 96
2631.92 92
2632.04 87
2632.16 81
2632.27 74
2632.39 66
2632.51 59
2632.63 54
2632.75 51
2632.86 51
2632.98 54
2633.10 59
2633.22 66
2633.33 72
2633.45 78
2633.57 80
2633.69 81
2633.80 78
2633.92 74
2634.04 68
2634.16 63
2634.27 59
2634.39 56
2634.51 54
2634.63 53
2634.75 53
2634.86 51
2634.98 48
2635.10 43
2635.22 38
2635.33 32
2635.45 28
2635.57 25
2635.69 25
2635.80 26
2635.92 29
2636.04 32
2636.16 35
2636.28 37
2636.39 38
2636.51 40
2636.63 42
2636.75 46
2636.86 52
2636.98 59
2637.10 67
2637.22 74
2637.33 81
2637.45 86
2637.57 90
2637.69 91
2637.81 91
2637.92 89
2638.04 86
2638.16 82
2638.28 77
2638.39 72
2638.51 68
2638.63 63
2638.75 59
2638.87 54
2638.98 50
2639.10 45
2639.22 42
2639.34 41
2639.45 41
2639.57 45
2639.69 50
2639.81 58
2639.93 67
2640.04 77
2640.16 87
2640.28 95
2640.40 103
2640.51 109
2640.63 115
2640.75 119
2640.87 122
2640.99 123
2641.10 123
2641.22 119
2641.34 113
2641.46 105
2641.58 96
2641.69 86
2641.81 78
2641.93 73
2642.05 71
2642.16 72
2642.28 76
2642.40 81
2642.52 85
2642.64 88
2642.75 89
2642.87 87
2642.99 83
2643.11 77
2643.23 69
2643.34 60
2643.46 51
2643.58 42
2643.70 34
2643.81 27
2643.93 22
2644.05 17
2644.17 14
2644.29 11
2644.40 9
2644.52 8
2644.64 8
2644.76 11
2644.88 17
2644.99 24
2645.11 31
2645.23 37
2645.35 41
2645.47 42
2645.58 40
2645.70 37
2645.82 35
2645.94 35
2646.05 38
2646.17 44
2646.29 52
2646.41 59
2646.53 65
2646.64 69
2646.76 71
2646.88 70
2647.00 69
2647.12 69
2647.23 69
2647.35 70
2647.47 71
2647.59 71
2647.71 69
2647.82 65
2647.94 60
2648.06 54
2648.18 50
2648.30 47
2648.41 47
2648.53 50
2648.65 53
2648.77 57
2648.89 58
2649.00 57
2649.12 53
2649.24 46
2649.36 38
2649.48 30
2649.59 23
2649.71 18
2649.83 16
2649.95 17
2650.07 20
2650.18 25
2650.30 30
2650.42 36
2650.54 41
2650.66 45
2650.77 46
2650.89 45
2651.01 41
2651.13 36
2651.25 29
2651.36 21
2651.48 14
2651.60 9
2651.72 6
2651.84 6
2651.95 9
2652.07 13
2652.19 17
2652.31 22
2652.43 24
2652.55 24
2652.66 21
2652.78 16
2652.90 11
2653.02 8
2653.14 7
2653.25 11
2653.37 19
2653.49 31
2653.61 44
2653.73 58
2653.84 70
2653.96 79
2654.08 84
2654.20 86
2654.32 85
2654.43 82
2654.55 77
2654.67 73
2654.79 69
2654.91 67
2655.03 66
2655.14 67
2655.26 71
2655.38 76
2655.50 83
2655.62 88
2655.73 92
2655.85 93
2655.97 91
2656.09 85
2656.21 78
2656.33 70
2656.44 62
2656.56 56
2656.68 54
2656.80 53
2656.92 55
2657.03 58
2657.15 62
2657.27 66
2657.39 70
2657.51 74
2657.62 77
2657.74 80
2657.86 84
2657.98 87
2658.10 90
2658.22 93
2658.33 95
2658.45 96
2658.57 96
2658.69 95
2658.81 91
2658.93 87
2659.04 82
2659.16 77
2659.28 73
2659.40 69
2659.52 68
2659.63 68
2659.75 71
2659.87 75
2659.99 81
2660.11 87
2660.23 92
2660.34 96
2660.46 97
2660.58 95
2660.70 91
2660.82 85
2660.94 78
2661.05 71
2661.17 63
2661.29 57
2661.41 52
2661.53 47
2661.65 44
2661.76 40
2661.88 37
2662.00 34
2662.12 30
2662.24 27
2662.35 23
2662.47 19
2662.59 15
2662.71 11
2662.83 5
2662.95 0
2663.06 0
2663.18 0
2663.30 0
2663.42 0
2663.54 0
2663.66 0
2663.77 0
2663.89 3
2664.01 9
2664.13 13
2664.25 15
2664.37 14
2664.48 12
2664.60 8
2664.72 5
2664.84 3
2664.96 4
2665.08 7
2665.19 10
2665.31 14
2665.43 17
2665.55 18
2665.67 16
2665.79 11
2665.90 4
2666.02 0
2666.14 0
2666.26 0
2666.38 0
2666.50 0
2666.62 0
2666.73 0
2666.85 3
2666.97 8
2667.09 12
2667.21 14
2667.33 14
2667.44 15
2667.56 15
2667.68 17
2667.80 20
2667.92 23
2668.04 25
2668.15 28
2668.27 29
2668.39 30
2668.51 31
2668.63 33
2668.75 35
2668.87 39
2668.98 44
2669.10 50
2669.22 56
2669.34 61
2669.46 67
2669.58 72
2669.69 76
2669.81 79
2669.93 83
2670.05 86
2670.17 88
2670.29 90
2670.41 91
2670.52 91
2670.64 90
2670.76 89
2670.88 86
2671.00 82
2671.12 78
2671.23 74
2671.35 69
2671.47 65
2671.59 61
2671.71 56
2671.83 52
2671.95 48
2672.06 44
2672.18 42
2672.30 41
2672.42 42
2672.54 43
2672.66 45
2672.78 46
2672.89 45
2673.01 43
2673.13 39
2673.25 35
2673.37 30
2673.49 24
2673.60 19
2673.72 13
2673.84 8
2673.96 4
2674.08 3
2674.20 3
2674.32 7
2674.43 12
2674.55 16
2674.67 18
2674.79 16
2674.91 11
2675.03 3
2675.15 0
2675.26 0
2675.38 0
2675.50 0
2675.62 0
2675.74 0
2675.86 1
2675.98 13
2676.09 25
2676.21 37
2676.33 49
2676.45 60
2676.57 72
2676.69 83
2676.81 94
2676.93 104
2677.04 113
2677.16 119
2677.28 124
2677.40 125
2677.52 125
2677.64 122
2677.76 117
2677.87 112
2677.99 107
2678.11 102
2678.23 98
2678.35 95
2678.47 93
2678.59 90
2678.70 88
2678.82 86
2678.94 84
2679.06 84
2679.18 84
2679.30 86
2679.42 90
2679.54 96
2679.65 103
2679.77 109
2679.89 114
2680.01 118
2680.13 119
2680.25 119
2680.37 118
2680.48 118
2680.60 119
2680.72 121
2680.84 125
2680.96 130
2681.08 134
2681.20 139
2681.32 142
2681.43 145
2681.55 146
2681.67 148
2681.79 149
2681.91 151
2682.03 154
2682.15 157
2682.27 160
2682.38 163
2682.50 166
2682.62 167
2682.74 166
2682.86 164
2682.98 159
2683.10 153
2683.22 146
2683.33 140
2683.45 135
2683.57 131
2683.69 129
2683.81 127
2683.93 126
2684.05 123
2684.17 120
2684.28 115
2684.40 110
2684.52 105
2684.64 100
2684.76 95
2684.88 89
2685.00 83
2685.12 76
2685.24 70
2685.35 65
2685.47 63
2685.59 64
2685.71 68
2685.83 73
2685.95 78
2686.07 82
2686.19 83
2686.30 82
2686.42 80
2686.54 78
2686.66 77
2686.78 78
2686.90 81
2687.02 84
2687.14 85
2687.26 84
2687.37 79
2687.49 71
2687.61 62
2687.73 53
2687.85 47
2687.97 45
2688.09 47
2688.21 54
2688.32 62
2688.44 71
2688.56 80
2688.68 88
2688.80 95
2688.92 102
2689.04 110
2689.16 118
2689.28 127
2689.39 133
2689.51 137
2689.63 137
2689.75 133
2689.87 127
2689.99 120
2690.11 115
2690.23 113
2690.35 114
2690.47 119
2690.58 125
2690.70 132
2690.82 138
2690.94 142
2691.06 145
2691.18 149
2691.30 154
2691.42 161
2691.54 171
2691.65 182
2691.77 195
2691.89 206
2692.01 217
2692.13 226
2692.25 234
2692.37 241
2692.49 249
2692.61 257
2692.73 266
2692.84 274
2692.96 282
2693.08 286
2693.20 288
2693.32 286
2693.44 281
2693.56 274
2693.68 267
2693.80 261
2693.91 259
2694.03 261
2694.15 269
2694.27 283
2694.39 303
2694.51 326
2694.63 350
2694.75 376
2694.87 401
2694.99 426
2695.10 450
2695.22 475
2695.34 502
2695.46 530
2695.58 559
2695.70 588
2695.82 617
2695.94 645
2696.06 672
2696.18 697
2696.30 721
2696.41 743
2696.53 764
2696.65 785
2696.77 806
2696.89 829
2697.01 855
2697.13 884
2697.25 915
2697.37 949
2697.49 982
2697.61 1013
2697.72 1041
2697.84 1062
2697.96 1077
2698.08 1086
2698.20 1088
2698.32 1084
2698.44 1076
2698.56 1065
2698.68 1054
2698.80 1042
2698.92 1031
2699.03 1019
2699.15 1005
2699.27 988
2699.39 968
2699.51 943
2699.63 915
2699.75 885
2699.87 854
2699.99 822
2700.11 792
2700.23 763
2700.34 737
2700.46 714
2700.58 695
2700.70 680
2700.82 667
2700.94 654
2701.06 642
2701.18 626
2701.30 607
2701.42 585
2701.54 560
2701.66 533
2701.77 505
2701.89 479
2702.01 454
2702.13 432
2702.25 412
2702.37 395
2702.49 379
2702.61 365
2702.73 352
2702.85 339
2702.97 328
2703.09 317
2703.20 307
2703.32 298
2703.44 291
2703.56 285
2703.68 280
2703.80 274
2703.92 267
2704.04 257
2704.16 244
2704.28 228
2704.40 211
2704.52 192
2704.64 174
2704.75 156
2704.87 141
2704.99 127
2705.11 116
2705.23 107
2705.35 102
2705.47 99
2705.59 98
2705.71 100
2705.83 103
2705.95 108
2706.07 114
2706.19 120
2706.30 126
2706.42 132
2706.54 137
2706.66 141
2706.78 143
2706.90 143
2707.02 141
2707.14 138
2707.26 134
2707.38 129
2707.50 126
2707.62 123
2707.74 121
2707.86 118
2707.97 115
2708.09 109
2708.21 102
2708.33 93
2708.45 83
2708.57 73
2708.69 63
2708.81 55
2708.93 49
2709.05 43
2709.17 39
2709.29 36
2709.41 34
2709.53 32
2709.65 32
2709.76 33
2709.88 36
2710.00 40
2710.12 45
2710.24 50
2710.36 54
2710.48 57
2710.60 59
2710.72 60
2710.84 61
2710.96 62
2711.08 64
2711.20 65
2711.32 66
2711.44 67
2711.56 67
2711.67 66
2711.79 66
2711.91 64
2712.03 62
2712.15 60
2712.27 56
2712.39 52
2712.51 48
2712.63 44
2712.75 39
2712.87 36
2712.99 33
2713.11 30
2713.23 28
2713.35 27
2713.47 25
2713.59 23
2713.70 20
2713.82 18
2713.94 16
2714.06 13
2714.18 10
2714.30 8
2714.42 6
2714.54 6
2714.66 8
2714.78 14
2714.90 23
2715.02 35
2715.14 48
2715.26 61
2715.38 72
2715.50 79
2715.62 82
2715.74 79
2715.85 72
2715.97 63
2716.09 52
2716.21 42
2716.33 34
2716.45 28
2716.57 26
2716.69 27
2716.81 29
2716.93 32
2717.05 36
2717.17 39
2717.29 41
2717.41 43
2717.53 45
2717.65 46
2717.77 46
2717.89 45
2718.01 41
2718.13 35
2718.24 26
2718.36 16
2718.48 5
2718.60 0
2718.72 0
2718.84 0
2718.96 0
2719.08 0
2719.20 0
2719.32 0
2719.44 0
2719.56 0
2719.68 3
2719.80 8
2719.92 16
2720.04 26
2720.16 38
2720.28 52
2720.40 66
2720.52 78
2720.64 89
2720.76 97
2720.88 101
2720.99 104
2721.11 104
2721.23 102
2721.35 100
2721.47 97
2721.59 95
2721.71 94
2721.83 94
2721.95 96
2722.07 98
2722.19 101
2722.31 102
2722.43 102
2722.55 99
2722.67 93
2722.79 86
2722.91 79
2723.03 72
2723.15 69
2723.27 69
2723.39 72
2723.51 78
2723.63 85
2723.75 93
2723.87 100
2723.99 104
2724.11 106
2724.22 105
2724.34 102
2724.46 97
2724.58 93
2724.70 90
2724.82 89
2724.94 92
2725.06 95
2725.18 99
2725.30 100
2725.42 99
2725.54 93
2725.66 84
2725.78 73
2725.90 62
2726.02 54
2726.14 51
2726.26 52
2726.38 59
2726.50 71
2726.62 86
2726.74 101
2726.86 115
2726.98 127
2727.10 134
2727.22 137
2727.34 135
2727.46 130
2727.58 124
2727.70 117
2727.82 112
2727.94 107
2728.06 105
2728.18 105
2728.30 107
2728.41 110
2728.53 115
2728.65 121
2728.77 127
2728.89 133
2729.01 138
2729.13 140
2729.25 141
2729.37 140
2729.49 137
2729.61 132
2729.73 127
2729.85 121
2729.97 113
2730.09 104
2730.21 94
2730.33 82
2730.45 68
2730.57 53
2730.69 38
2730.81 23
2730.93 10
2731.05 0
2731.17 0
2731.29 0
2731.41 0
2731.53 0
2731.65 0
2731.77 0
2731.89 0
2732.01 0
2732.13 1
2732.25 6
2732.37 13
2732.49 21
2732.61 31
2732.73 41
2732.85 52
2732.97 62
2733.09 71
2733.21 80
2733.33 87
2733.45 93
2733.57 97
2733.69 99
2733.81 98
2733.93 93
2734.05 85
2734.17 75
2734.29 64
2734.41 53
2734.53 42
2734.65 33
2734.77 24
2734.89 17
2735.01 11
2735.13 5
2735.25 1
2735.37 0
2735.49 0
2735.60 2
2735.72 9
2735.84 18
2735.96 29
2736.08 39
2736.20 47
2736.32 53
2736.44 55
2736.56 55
2736.68 53
2736.80 52
2736.92 52
2737.04 55
2737.16 60
2737.28 67
2737.40 75
2737.52 84
2737.64 90
2737.76 95
2737.88 98
2738.00 99
2738.12 98
2738.24 96
2738.36 93
2738.48 87
2738.60 79
2738.72 69
2738.84 57
2738.96 43
2739.08 30
2739.20 18
2739.32 10
2739.44 7
2739.56 7
2739.68 12
2739.80 20
2739.92 29
2740.04 38
2740.16 45
2740.28 51
2740.40 54
2740.52 55
2740.64 53
2740.76 49
2740.88 44
2741.00 40
2741.12 36
2741.24 36
2741.36 38
2741.48 43
2741.60 49
2741.72 55
2741.84 60
2741.96 62
2742.08 62
2742.20 59
2742.32 55
2742.44 50
2742.56 47
2742.68 45
2742.80 44
2742.92 44
2743.04 45
2743.16 46
2743.28 48
2743.40 49
2743.53 51
2743.65 54
2743.77 59
2743.89 65
2744.01 71
2744.13 76
2744.25 79
2744.37 79
2744.49 76
2744.61 69
2744.73 60
2744.85 51
2744.97 42
2745.09 35
2745.21 30
2745.33 26
2745.45 25
2745.57 26
2745.69 30
2745.81 36
2745.93 43
2746.05 51
2746.17 57
2746.29 61
2746.41 61
2746.53 57
2746.65 51
2746.77 44
2746.89 38
2747.01 36
2747.13 38
2747.25 45
2747.37 56
2747.49 68
2747.61 80
2747.73 90
2747.85 96
2747.97 98
2748.09 96
2748.21 90
2748.33 81
2748.45 71
2748.57 60
2748.69 50
2748.81 42
2748.93 37
2749.05 35
2749.17 36
2749.29 39
2749.41 44
2749.53 48
2749.65 52
2749.77 55
2749.89 56
2750.01 56
2750.13 55
2750.25 55
2750.37 56
2750.49 57
2750.61 58
2750.74 59
2750.86 59
2750.98 60
2751.10 60
2751.22 61
2751.34 62
2751.46 63
2751.58 63
2751.70 63
2751.82 61
2751.94 59
2752.06 56
2752.18 53
2752.30 51
2752.42 51
2752.54 52
2752.66 55
2752.78 58
2752.90 60
2753.02 60
2753.14 59
2753.26 55
2753.38 50
2753.50 43
2753.62 37
2753.74 32
2753.86 28
2753.98 26
2754.10 27
2754.22 29
2754.34 34
2754.46 39
2754.58 46
2754.70 52
2754.83 58
2754.95 62
2755.07 64
2755.19 63
2755.31 58
2755.43 50
2755.55 40
2755.67 28
2755.79 16
2755.91 5
2756.03 0
2756.15 0
2756.27 0
2756.39 0
2756.51 0
2756.63 0
2756.75 0
2756.87 0
2756.99 2
2757.11 5
2757.23 8
2757.35 11
2757.47 14
2757.59 17
2757.71 20
2757.83 23
2757.95 25
2758.08 25
2758.20 25
2758.32 23
2758.44 21
2758.56 19
2758.68 17
2758.80 16
2758.92 15
2759.04 14
2759.16 11
2759.28 8
2759.40 3
2759.52 0
2759.64 0
2759.76 0
2759.88 0
2760.00 0
2760.12 0
2760.24 0
2760.36 0
2760.48 5
2760.60 9
2760.72 13
2760.85 16
2760.97 19
2761.09 21
2761.21 24
2761.33 27
2761.45 31
2761.57 36
2761.69 42
2761.81 47
2761.93 52
2762.05 56
2762.17 58
2762.29 59
2762.41 58
2762.53 57
2762.65 54
2762.77 53
2762.89 52
2763.01 54
2763.13 57
2763.25 62
2763.38 68
2763.50 76
2763.62 82
2763.74 86
2763.86 88
2763.98 86
2764.10 80
2764.22 73
2764.34 64
2764.46 55
2764.58 48
2764.70 45
2764.82 44
2764.94 46
2765.06 51
2765.18 57
2765.30 63
2765.42 69
2765.55 73
2765.67 75
2765.79 76
2765.91 75
2766.03 73
2766.15 71
2766.27 69
2766.39 68
2766.51 68
2766.63 68
2766.75 69
2766.87 71
2766.99 73
2767.11 75
2767.23 77
2767.35 80
2767.47 84
2767.60 89
2767.72 95
2767.84 101
2767.96 108
2768.08 114
2768.20 120
2768.32 126
2768.44 131
2768.56 136
2768.68 139
2768.80 143
2768.92 145
2769.04 148
2769.16 149
2769.28 151
2769.40 153
2769.53 156
2769.65 159
2769.77 162
2769.89 166
2770.01 170
2770.13 174
2770.25 179
2770.37 185
2770.49 192
2770.61 201
2770.73 211
2770.85 222
2770.97 233
2771.09 243
2771.22 251
2771.34 255
2771.46 255
2771.58 251
2771.70 245
2771.82 237
2771.94 229
2772.06 221
2772.18 215
2772.30 211
2772.42 208
2772.54 207
2772.66 208
2772.78 211
2772.91 214
2773.03 217
2773.15 219
2773.27 217
2773.39 211
2773.51 200
2773.63 184
2773.75 165
2773.87 145
2773.99 128
2774.11 114
2774.23 105
2774.35 102
2774.47 102
2774.60 105
2774.72 107
2774.84 108
2774.96 108
2775.08 105
2775.20 101
2775.32 96
2775.44 90
2775.56 84
2775.68 78
2775.80 72
2775.92 65
2776.04 58
2776.17 51
2776.29 46
2776.41 40
2776.53 35
2776.65 31
2776.77 26
2776.89 21
2777.01 17
2777.13 12
2777.25 9
2777.37 6
2777.49 4
2777.62 4
2777.74 6
2777.86 10
2777.98 16
2778.10 24
2778.22 35
2778.34 46
2778.46 59
2778.58 70
2778.70 81
2778.82 89
2778.94 95
2779.07 99
2779.19 101
2779.31 100
2779.43 97
2779.55 91
2779.67 83
2779.79 73
2779.91 62
2780.03 50
2780.15 39
2780.27 30
2780.40 24
2780.52 20
2780.64 19
2780.76 20
2780.88 23
2781.00 26
2781.12 29
2781.24 31
2781.36 31
2781.48 30
2781.60 30
2781.73 30
2781.85 34
2781.97 40
2782.09 47
2782.21 56
2782.33 64
2782.45 70
2782.57 72
2782.69 71
2782.81 67
2782.93 61
2783.06 55
2783.18 50
2783.30 44
2783.42 39
2783.54 34
2783.66 28
2783.78 21
2783.90 13
2784.02 5
2784.14 0
2784.27 0
2784.39 0
2784.51 0
2784.63 0
2784.75 0
2784.87 0
2784.99 0
2785.11 4
2785.23 11
2785.35 18
2785.48 22
2785.60 24
2785.72 23
2785.84 21
2785.96 17
2786.08 13
2786.20 11
2786.32 10
2786.44 10
2786.56 12
2786.69 16
2786.81 20
2786.93 25
2787.05 31
2787.17 36
2787.29 40
2787.41 42
2787.53 43
2787.65 42
2787.77 40
2787.90 37
2788.02 33
2788.14 30
2788.26 28
2788.38 26
2788.50 24
2788.62 22
2788.74 21
2788.86 20
2788.99 19
2789.11 20
2789.23 21
2789.35 24
2789.47 27
2789.59 30
2789.71 34
2789.83 37
2789.95 39
2790.08 40
2790.20 41
2790.32 41
2790.44 39
2790.56 37
2790.68 34
2790.80 31
2790.92 29
2791.04 28
2791.17 27
2791.29 29
2791.41 32
2791.53 36
2791.65 41
2791.77 46
2791.89 52
2792.01 57
2792.13 62
2792.26 67
2792.38 70
2792.50 71
2792.62 71
2792.74 69
2792.86 65
2792.98 60
2793.10 54
2793.22 50
2793.35 46
2793.47 45
2793.59 47
2793.71 51
2793.83 58
2793.95 66
2794.07 74
2794.19 80
2794.32 85
2794.44 87
2794.56 87
2794.68 86
2794.80 84
2794.92 83
2795.04 82
2795.16 83
2795.29 84
2795.41 85
2795.53 85
2795.65 83
2795.77 79
2795.89 74
2796.01 69
2796.13 65
2796.26 62
2796.38 62
2796.50 65
2796.62 69
2796.74 74
2796.86 78
2796.98 81
2797.10 81
2797.22 80
2797.35 77
2797.47 74
2797.59 72
2797.71 71
2797.83 72
2797.95 74
2798.07 77
2798.20 79
2798.32 80
2798.44 77
2798.56 72
2798.68 64
2798.80 55
2798.92 45
2799.04 38
2799.17 32
2799.29 31
2799.41 35
2799.53 43
2799.65 56
2799.77 71
2799.89 88
2800.01 103
2800.14 116
2800.26 124
2800.38 127
2800.50 125
2800.62 121
2800.74 115
2800.86 111
2800.99 108
2801.11 106
2801.23 107
2801.35 108
2801.47 109
2801.59 108
2801.71 106
2801.83 104
2801.96 102
2802.08 100
2802.20 100
2802.32 99
2802.44 98
2802.56 96
2802.68 90
2802.81 82
2802.93 72
2803.05 62
2803.17 53
2803.29 48
2803.41 46
2803.53 49
2803.66 55
2803.78 64
2803.90 74
2804.02 85
2804.14 94
2804.26 102
2804.38 107
2804.51 108
2804.63 104
2804.75 97
2804.87 87
2804.99 76
2805.11 66
2805.23 60
2805.36 58
2805.48 60
2805.60 66
2805.72 73
2805.84 80
2805.96 86
2806.08 90
2806.21 92
2806.33 93
2806.45 93
2806.57 94
2806.69 94
2806.81 95
2806.93 95
2807.06 95
2807.18 94
2807.30 93
2807.42 92
2807.54 90
2807.66 88
2807.78 85
2807.91 81
2808.03 76
2808.15 72
2808.27 69
2808.39 69
2808.51 71
2808.63 76
2808.76 81
2808.88 87
2809.00 90
2809.12 89
2809.24 85
2809.36 77
2809.49 67
2809.61 57
2809.73 49
2809.85 45
2809.97 44
2810.09 45
2810.21 48
2810.34 51
2810.46 53
2810.58 54
2810.70 53
2810.82 52
2810.94 50
2811.07 50
2811.19 50
2811.31 52
2811.43 56
2811.55 61
2811.67 68
2811.80 75
2811.92 82
2812.04 89
2812.16 95
2812.28 100
2812.40 104
2812.52 108
2812.65 110
2812.77 113
2812.89 115
2813.01 116
2813.13 116
2813.25 114
2813.38 113
2813.50 110
2813.62 107
2813.74 103
2813.86 98
2813.98 92
2814.11 85
2814.23 77
2814.35 68
2814.47 60
2814.59 53
2814.71 48
2814.84 45
2814.96 45
2815.08 47
2815.20 51
2815.32 54
2815.44 58
2815.57 61
2815.69 63
2815.81 64
2815.93 65
2816.05 65
2816.17 64
2816.30 63
2816.42 62
2816.54 60
2816.66 58
2816.78 57
2816.90 56
2817.03 57
2817.15 59
2817.27 63
2817.39 69
2817.51 75
2817.63 81
2817.76 87
2817.88 92
2818.00 94
2818.12 94
2818.24 92
2818.36 89
2818.49 85
2818.61 82
2818.73 79
2818.85 77
2818.97 75
2819.09 72
2819.22 67
2819.34 60
2819.46 51
2819.58 40
2819.70 29
2819.82 18
2819.95 10
2820.07 5
2820.19 2
2820.31 3
2820.43 7
2820.56 13
2820.68 20
2820.80 27
2820.92 34
2821.04 39
2821.16 42
2821.29 44
2821.41 43
2821.53 41
2821.65 38
2821.77 35
2821.89 33
2822.02 32
2822.14 31
2822.26 32
2822.38 34
2822.50 37
2822.63 38
2822.75 39
2822.87 38
2822.99 35
2823.11 30
2823.23 24
2823.36 17
2823.48 12
2823.60 8
2823.72 5
2823.84 4
2823.97 5
2824.09 8
2824.21 11
2824.33 15
2824.45 17
2824.57 19
2824.70 18
2824.82 16
2824.94 11
2825.06 4
2825.18 0
2825.31 0
2825.43 0
2825.55 0
2825.67 0
2825.79 0
2825.92 0
2826.04 0
2826.16 7
2826.28 14
2826.40 19
2826.52 22
2826.65 22
2826.77 21
2826.89 20
2827.01 19
2827.13 20
2827.26 23
2827.38 29
2827.50 36
2827.62 44
2827.74 52
2827.87 59
2827.99 64
2828.11 67
2828.23 67
2828.35 66
2828.48 65
2828.60 64
2828.72 63
2828.84 63
2828.96 64
2829.09 66
2829.21 69
2829.33 72
2829.45 76
2829.57 79
2829.70 81
2829.82 81
2829.94 79
2830.06 75
2830.18 70
2830.30 63
2830.43 57
2830.55 51
2830.67 46
2830.79 42
2830.91 40
2831.04 37
2831.16 36
2831.28 35
2831.40 34
2831.52 35
2831.65 38
2831.77 41
2831.89 46
2832.01 51
2832.13 58
2832.26 64
2832.38 70
2832.50 75
2832.62 79
2832.74 82
2832.87 84
2832.99 83
2833.11 80
2833.23 74
2833.36 67
2833.48 59
2833.60 51
2833.72 45
2833.84 41
2833.97 40
2834.09 42
2834.21 46
2834.33 52
2834.45 57
2834.58 63
2834.70 67
2834.82 70
2834.94 73
2835.06 75
2835.19 78
2835.31 81
2835.43 84
2835.55 88
2835.67 91
2835.80 92
2835.92 92
2836.04 90
2836.16 86
2836.28 80
2836.41 72
2836.53 64
2836.65 56
2836.77 49
2836.90 42
2837.02 37
2837.14 32
2837.26 30
2837.38 30
2837.51 31
2837.63 35
2837.75 40
2837.87 46
2837.99 53
2838.12 60
2838.24 67
2838.36 72
2838.48 75
2838.61 76
2838.73 73
2838.85 69
2838.97 63
2839.09 58
2839.22 54
2839.34 52
2839.46 53
2839.58 58
2839.70 65
2839.83 74
2839.95 84
2840.07 94
2840.19 103
2840.32 111
2840.44 115
2840.56 116
2840.68 114
2840.80 107
2840.93 97
2841.05 85
2841.17 73
2841.29 61
2841.42 51
2841.54 43
2841.66 38
2841.78 36
2841.90 36
2842.03 37
2842.15 38
2842.27 39
2842.39 40
2842.52 40
2842.64 39
2842.76 38
2842.88 36
2843.00 34
2843.13 31
2843.25 27
2843.37 23
2843.49 17
2843.62 12
2843.74 6
2843.86 0
2843.98 0
2844.10 0
2844.23 0
2844.35 0
2844.47 0
2844.59 0
2844.72 0
2844.84 0
2844.96 11
2845.08 23
2845.21 35
2845.33 47
2845.45 58
2845.57 68
2845.69 77
2845.82 85
2845.94 91
2846.06 96
2846.18 98
2846.31 97
2846.43 95
2846.55 91
2846.67 85
2846.80 79
2846.92 74
2847.04 70
2847.16 68
2847.28 70
2847.41 73
2847.53 80
2847.65 88
2847.77 96
2847.90 104
2848.02 110
2848.14 114
2848.26 116
2848.39 116
2848.51 116
2848.63 115
2848.75 114
2848.88 113
2849.00 112
2849.12 110
2849.24 108
2849.36 105
2849.49 102
2849.61 100
2849.73 98
2849.85 96
2849.98 95
2850.10 93
2850.22 92
2850.34 89
2850.47 86
2850.59 82
2850.71 78
2850.83 73
2850.96 69
2851.08 65
2851.20 64
2851.32 65
2851.45 68
2851.57 73
2851.69 78
2851.81 83
2851.94 85
2852.06 86
2852.18 85
2852.30 83
2852.43 81
2852.55 79
2852.67 79
2852.79 78
2852.92 76
2853.04 72
2853.16 66
2853.28 58
2853.41 49
2853.53 40
2853.65 34
2853.77 31
2853.90 31
2854.02 32
2854.14 34
2854.26 36
2854.38 36
2854.51 34
2854.63 31
2854.75 27
2854.87 25
2855.00 25
2855.12 27
2855.24 31
2855.37 35
2855.49 39
2855.61 40
2855.73 40
2855.86 38
2855.98 36
2856.10 35
2856.22 34
2856.35 36
2856.47 38
2856.59 42
2856.71 44
2856.84 46
2856.96 46
2857.08 45
2857.20 42
2857.33 38
2857.45 34
2857.57 30
2857.69 29
2857.82 30
2857.94 34
2858.06 40
2858.18 48
2858.31 56
2858.43 63
2858.55 66
2858.67 67
2858.80 64
2858.92 60
2859.04 55
2859.16 51
2859.29 49
2859.41 48
2859.53 49
2859.65 51
2859.78 55
2859.90 59
2860.02 64
2860.15 70
2860.27 76
2860.39 83
2860.51 89
2860.64 94
2860.76 97
2860.88 99
2861.00 99
2861.13 98
2861.25 97
2861.37 96
2861.49 97
2861.62 98
2861.74 100
2861.86 101
2861.98 102
2862.11 102
2862.23 101
2862.35 100
2862.48 98
2862.60 96
2862.72 95
2862.84 95
2862.97 95
2863.09 94
2863.21 93
2863.33 90
2863.46 85
2863.58 80
2863.70 73
2863.82 68
2863.95 64
2864.07 63
2864.19 65
2864.32 70
2864.44 76
2864.56 84
2864.68 93
2864.81 102
2864.93 110
2865.05 118
2865.17 127
2865.30 136
2865.42 146
2865.54 156
2865.67 168
2865.79 181
2865.91 192
2866.03 202
2866.16 209
2866.28 211
2866.40 210
2866.52 204
2866.65 193
2866.77 179
2866.89 162
2867.02 143
2867.14 123
2867.26 103
2867.38 84
2867.51 66
2867.63 52
2867.75 40
2867.88 33
2868.00 29
2868.12 30
2868.24 35
2868.37 43
2868.49 54
2868.61 67
2868.73 80
2868.86 92
2868.98 103
2869.10 110
2869.23 114
2869.35 115
2869.47 113
2869.59 108
2869.72 103
2869.84 97
2869.96 92
2870.09 88
2870.21 86
2870.33 86
2870.45 89
2870.58 93
2870.70 97
2870.82 102
2870.95 106
2871.07 108
2871.19 109
2871.31 109
2871.44 110
2871.56 113
2871.68 117
2871.81 123
2871.93 129
2872.05 134
2872.17 135
2872.30 133
2872.42 127
2872.54 119
2872.67 111
2872.79 103
2872.91 98
2873.03 95
2873.16 95
2873.28 96
2873.40 99
2873.53 102
2873.65 105
2873.77 108
2873.89 111
2874.02 114
2874.14 116
2874.26 119
2874.39 122
2874.51 126
2874.63 130
2874.76 134
2874.88 139
2875.00 145
2875.12 152
2875.25 159
2875.37 165
2875.49 169
2875.62 170
2875.74 167
2875.86 160
2875.98 149
2876.11 136
2876.23 121
2876.35 107
2876.48 95
2876.60 86
2876.72 81
2876.85 80
2876.97 82
2877.09 87
2877.21 94
2877.34 102
2877.46 110
2877.58 117
2877.71 121
2877.83 122
2877.95 120
2878.08 115
2878.20 107
2878.32 97
2878.44 88
2878.57 78
2878.69 71
2878.81 65
2878.94 60
2879.06 57
2879.18 54
2879.31 52
2879.43 51
2879.55 49
2879.67 48
2879.80 46
2879.92 44
2880.04 42
2880.17 40
2880.29 37
2880.41 35
2880.54 34
2880.66 34
2880.78 37
2880.90 41
2881.03 46
2881.15 51
2881.27 55
2881.40 58
2881.52 60
2881.64 60
2881.77 58
2881.89 57
2882.01 54
2882.14 51
2882.26 48
2882.38 45
2882.50 43
2882.63 42
2882.75 42
2882.87 45
2883.00 49
2883.12 55
2883.24 60
2883.37 64
2883.49 66
2883.61 67
2883.74 65
2883.86 62
2883.98 58
2884.11 54
2884.23 50
2884.35 47
2884.47 44
2884.60 42
2884.72 40
2884.84 38
2884.97 38
2885.09 39
2885.21 42
2885.34 46
2885.46 52
2885.58 57
2885.71 61
2885.83 63
2885.95 60
2886.08 54
2886.20 44
2886.32 31
2886.45 18
2886.57 5
2886.69 0
2886.81 0
2886.94 0
2887.06 0
2887.18 0
2887.31 0
2887.43 0
2887.55 0
2887.68 0
2887.80 8
2887.92 15
2888.05 24
2888.17 31
2888.29 38
2888.42 42
2888.54 45
2888.66 44
2888.79 42
2888.91 38
2889.03 35
2889.16 33
2889.28 31
2889.40 31
2889.53 32
2889.65 31
2889.77 30
2889.90 27
2890.02 23
2890.14 18
2890.27 13
2890.39 10
2890.51 8
2890.63 8
2890.76 8
2890.88 9
2891.00 9
2891.13 9
2891.25 8
2891.37 7
2891.50 7
2891.62 8
2891.74 10
2891.87 14
2891.99 18
2892.11 23
2892.24 27
2892.36 30
2892.48 32
2892.61 35
2892.73 37
2892.85 40
2892.98 43
2893.10 46
2893.22 48
2893.35 49
2893.47 49
2893.59 48
2893.72 46
2893.84 44
2893.96 43
2894.09 42
2894.21 43
2894.33 44
2894.46 46
2894.58 49
2894.70 54
2894.83 59
2894.95 64
2895.07 69
2895.20 74
2895.32 79
2895.44 82
2895.57 85
2895.69 87
2895.81 89
2895.94 90
2896.06 90
2896.18 90
2896.31 89
2896.43 87
2896.55 85
2896.68 81
2896.80 78
2896.93 75
2897.05 73
2897.17 72
2897.30 73
2897.42 76
2897.54 79
2897.67 84
2897.79 87
2897.91 89
2898.04 89
2898.16 88
2898.28 85
2898.41 83
2898.53 82
2898.65 85
2898.78 90
2898.90 97
2899.02 104
2899.15 112
2899.27 117
2899.39 120
2899.52 122
2899.64 121
2899.76 119
2899.89 115
2900.01 111
2900.13 105
2900.26 98
2900.38 90
2900.50 83
2900.63 76
2900.75 71
2900.88 69
2901.00 68
2901.12 70
2901.25 72
2901.37 75
2901.49 76
2901.62 77
2901.74 77
2901.86 76
2901.99 77
2902.11 79
2902.23 84
2902.36 90
2902.48 97
2902.60 102
2902.73 106
2902.85 107
2902.98 105
2903.10 101
2903.22 96
2903.35 93
2903.47 92
2903.59 93
2903.72 97
2903.84 101
2903.96 106
2904.09 109
2904.21 110
2904.33 108
2904.46 103
2904.58 96
2904.70 87
2904.83 76
2904.95 66
2905.08 56
2905.20 48
2905.32 42
2905.45 38
2905.57 35
2905.69 32
2905.82 29
2905.94 26
2906.06 24
2906.19 22
2906.31 20
2906.43 19
2906.56 18
2906.68 18
2906.81 18
2906.93 18
2907.05 19
2907.18 21
2907.30 24
2907.42 27
2907.55 32
2907.67 36
2907.79 39
2907.92 39
2908.04 38
2908.17 35
2908.29 30
2908.41 26
2908.54 23
2908.66 22
2908.78 24
2908.91 27
2909.03 30
2909.15 33
2909.28 33
2909.40 31
2909.53 28
2909.65 23
2909.77 19
2909.90 15
2910.02 13
2910.14 11
2910.27 10
2910.39 10
2910.52 10
2910.64 10
2910.76 11
2910.89 12
2911.01 13
2911.13 13
2911.26 11
2911.38 8
2911.51 4
2911.63 0
2911.75 0
2911.88 0
2912.00 0
2912.12 0
2912.25 0
2912.37 0
2912.49 0
2912.62 4
2912.74 7
2912.87 9
2912.99 10
2913.11 12
2913.24 14
2913.36 16
2913.48 18
2913.61 20
2913.73 21
2913.86 21
2913.98 20
2914.10 19
2914.23 20
2914.35 22
2914.47 26
2914.60 33
2914.72 41
2914.85 50
2914.97 60
2915.09 70
2915.22 82
2915.34 93
2915.47 105
2915.59 115
2915.71 123
2915.84 128
2915.96 128
2916.08 123
2916.21 113
2916.33 101
2916.46 87
2916.58 75
2916.70 65
2916.83 58
2916.95 55
2917.07 54
2917.20 55
2917.32 55
2917.45 55
2917.57 54
2917.69 53
2917.82 51
2917.94 50
2918.07 49
2918.19 51
2918.31 53
2918.44 57
2918.56 61
2918.68 65
2918.81 70
2918.93 74
2919.06 77
2919.18 80
2919.30 82
2919.43 84
2919.55 85
2919.68 86
2919.80 87
2919.92 88
2920.05 88
2920.17 88
2920.30 88
2920.42 87
2920.54 87
2920.67 87
2920.79 87
2920.91 88
2921.04 89
2921.16 89
2921.29 89
2921.41 88
2921.53 86
2921.66 85
2921.78 85
2921.91 87
2922.03 91
2922.15 97
2922.28 105
2922.40 112
2922.53 119
2922.65 124
2922.77 128
2922.90 131
2923.02 134
2923.15 138
2923.27 143
2923.39 149
2923.52 157
2923.64 164
2923.77 170
2923.89 175
2924.01 178
2924.14 178
2924.26 176
2924.39 173
2924.51 171
2924.63 171
2924.76 171
2924.88 174
2925.01 178
2925.13 183
2925.25 186
2925.38 188
2925.50 187
2925.63 184
2925.75 179
2925.87 172
2926.00 165
2926.12 158
2926.25 151
2926.37 144
2926.49 137
2926.62 131
2926.74 125
2926.87 121
2926.99 119
2927.11 119
2927.24 120
2927.36 121
2927.49 122
2927.61 122
2927.73 120
2927.86 118
2927.98 116
2928.11 115
2928.23 117
2928.35 120
2928.48 126
2928.60 131
2928.73 137
2928.85 140
2928.97 142
2929.10 143
2929.22 142
2929.35 142
2929.47 141
2929.60 141
2929.72 140
2929.84 138
2929.97 133
2930.09 126
2930.22 116
2930.34 104
2930.46 91
2930.59 79
2930.71 69
2930.84 62
2930.96 58
2931.08 57
2931.21 57
2931.33 58
2931.46 59
2931.58 59
2931.71 59
2931.83 60
2931.95 63
2932.08 67
2932.20 74
2932.33 81
2932.45 87
2932.57 91
2932.70 92
2932.82 89
2932.95 83
2933.07 74
2933.20 65
2933.32 55
2933.44 45
2933.57 37
2933.69 31
2933.82 26
2933.94 24
2934.06 24
2934.19 26
2934.31 31
2934.44 36
2934.56 43
2934.69 49
2934.81 54
2934.93 58
2935.06 62
2935.18 64
2935.31 67
2935.43 70
2935.56 73
2935.68 77
2935.80 79
2935.93 80
2936.05 79
2936.18 76
2936.30 71
2936.42 66
2936.55 61
2936.67 57
2936.80 53
2936.92 51
2937.05 50
2937.17 51
2937.29 53
2937.42 59
2937.54 68
2937.67 82
2937.79 99
2937.92 117
2938.04 135
2938.16 150
2938.29 160
2938.41 166
2938.54 168
2938.66 168
2938.79 169
2938.91 173
2939.03 179
2939.16 188
2939.28 199
2939.41 209
2939.53 218
2939.66 224
2939.78 230
2939.90 235
2940.03 239
2940.15 245
2940.28 251
2940.40 256
2940.53 259
2940.65 258
2940.77 253
2940.90 245
2941.02 233
2941.15 219
2941.27 206
2941.40 195
2941.52 187
2941.65 181
2941.77 176
2941.89 171
2942.02 165
2942.14 157
2942.27 148
2942.39 137
2942.52 125
2942.64 114
2942.76 104
2942.89 97
2943.01 92
2943.14 91
2943.26 94
2943.39 99
2943.51 108
2943.64 117
2943.76 126
2943.88 133
2944.01 137
2944.13 137
2944.26 133
2944.38 126
2944.51 119
2944.63 111
2944.75 103
2944.88 95
2945.00 89
2945.13 83
2945.25 79
2945.38 78
2945.50 79
2945.63 83
2945.75 89
2945.87 96
2946.00 102
2946.12 106
2946.25 107
2946.37 105
2946.50 101
2946.62 97
2946.75 94
2946.87 93
2946.99 95
2947.12 100
2947.24 106
2947.37 113
2947.49 118
2947.62 121
2947.74 121
2947.87 119
2947.99 115
2948.12 110
2948.24 105
2948.36 99
2948.49 93
2948.61 86
2948.74 78
2948.86 70
2948.99 63
2949.11 58
2949.24 55
2949.36 54
2949.48 55
2949.61 57
2949.73 58
2949.86 58
2949.98 57
2950.11 54
2950.23 50
2950.36 45
2950.48 42
2950.61 39
2950.73 37
2950.85 36
2950.98 35
2951.10 34
2951.23 34
2951.35 33
2951.48 33
2951.60 34
2951.73 34
2951.85 34
2951.98 34
2952.10 33
2952.22 31
2952.35 27
2952.47 23
2952.60 17
2952.72 10
2952.85 3
2952.97 0
2953.10 0
2953.22 0
2953.35 0
2953.47 0
2953.60 0
2953.72 0
2953.84 0
2953.97 2
2954.09 8
2954.22 14
2954.34 19
2954.47 24
2954.59 29
2954.72 32
2954.84 35
2954.97 36
2955.09 35
2955.22 33
2955.34 31
2955.46 27
2955.59 24
2955.71 22
2955.84 21
2955.96 22
2956.09 24
2956.21 27
2956.34 31
2956.46 35
2956.59 41
2956.71 47
2956.84 53
2956.96 58
2957.09 63
2957.21 66
2957.33 67
2957.46 66
2957.58 64
2957.71 63
2957.83 62
2957.96 63
2958.08 64
2958.21 67
2958.33 69
2958.46 70
2958.58 69
2958.71 66
2958.83 63
2958.96 59
2959.08 56
2959.21 55
2959.33 56
2959.45 59
2959.58 64
2959.70 70
2959.83 76
2959.95 82
2960.08 87
2960.20 92
2960.33 97
2960.45 100
2960.58 103
2960.70 105
2960.83 105
2960.95 104
2961.08 99
2961.20 93
2961.33 85
2961.45 77
2961.58 69
2961.70 64
2961.83 63
2961.95 65
2962.07 71
2962.20 80
2962.32 90
2962.45 99
2962.57 106
2962.70 111
2962.82 112
2962.95 111
2963.07 109
2963.20 107
2963.32 107
2963.45 109
2963.57 114
2963.70 121
2963.82 131
2963.95 141
2964.07 150
2964.20 157
2964.32 161
2964.45 162
2964.57 160
2964.70 156
2964.82 150
2964.95 145
2965.07 141
2965.20 138
2965.32 136
2965.44 134
2965.57 133
2965.69 130
2965.82 127
2965.94 123
2966.07 118
2966.19 113
2966.32 108
2966.44 104
2966.57 101
2966.69 98
2966.82 96
2966.94 96
2967.07 96
2967.19 97
2967.32 99
2967.44 102
2967.57 105
2967.69 108
2967.82 110
2967.94 111
2968.07 112
2968.19 111
2968.32 108
2968.44 104
2968.57 97
2968.69 90
2968.82 83
2968.94 76
2969.07 70
2969.19 67
2969.32 66
2969.44 67
2969.57 69
2969.69 71
2969.82 74
2969.94 76
2970.07 78
2970.19 79
2970.32 80
2970.44 81
2970.57 81
2970.69 81
2970.82 79
2970.94 77
2971.07 74
2971.19 69
2971.32 65
2971.44 60
2971.57 56
2971.69 53
2971.82 51
2971.94 48
2972.07 45
2972.19 42
2972.32 37
2972.44 32
2972.57 28
2972.69 24
2972.82 20
2972.94 18
2973.07 16
2973.19 14
2973.32 13
2973.44 12
2973.57 12
2973.69 11
2973.82 11
2973.94 11
2974.07 10
2974.19 7
2974.32 3
2974.44 0
2974.57 0
2974.69 0
2974.82 0
2974.94 0
2975.07 0
2975.19 0
2975.32 0
2975.44 4
2975.57 8
2975.69 11
2975.82 13
2975.94 16
2976.07 19
2976.19 25
2976.32 33
2976.44 43
2976.57 54
2976.69 64
2976.82 74
2976.94 82
2977.07 89
2977.19 94
2977.32 98
2977.44 101
2977.57 103
2977.69 105
2977.82 105
2977.94 106
2978.07 105
2978.19 104
2978.32 102
2978.44 99
2978.57 95
2978.69 90
2978.82 85
2978.94 80
2979.07 76
2979.19 75
2979.32 76
2979.45 81
2979.57 87
2979.70 95
2979.82 103
2979.95 110
2980.07 116
2980.20 120
2980.32 123
2980.45 126
2980.57 129
2980.70 132
2980.82 137
2980.95 144
2981.07 151
2981.20 158
2981.32 164
2981.45 169
2981.57 170
2981.70 169
2981.82 163
2981.95 154
2982.07 142
2982.20 127
2982.32 111
2982.45 95
2982.57 80
2982.70 67
2982.83 58
2982.95 53
2983.08 52
2983.20 55
2983.33 62
2983.45 70
2983.58 78
2983.70 84
2983.83 88
2983.95 89
2984.08 88
2984.20 84
2984.33 81
2984.45 77
2984.58 74
2984.70 73
2984.83 73
2984.95 75
2985.08 77
2985.20 80
2985.33 82
2985.46 83
2985.58 84
2985.71 84
2985.83 84
2985.96 84
2986.08 85
2986.21 87
2986.33 89
2986.46 92
2986.58 94
2986.71 94
2986.83 94
2986.96 94
2987.08 93
2987.21 93
2987.33 94
2987.46 95
2987.59 98
2987.71 101
2987.84 103
2987.96 105
2988.09 105
2988.21 104
2988.34 101
2988.46 99
2988.59 96
2988.71 95
2988.84 95
2988.96 97
2989.09 101
2989.21 106
2989.34 112
2989.47 119
2989.59 124
2989.72 128
2989.84 130
2989.97 128
2990.09 123
2990.22 116
2990.34 107
2990.47 97
2990.59 88
2990.72 79
2990.84 72
2990.97 66
2991.10 63
2991.22 63
2991.35 64
2991.47 67
2991.60 71
2991.72 74
2991.85 77
2991.97 78
2992.10 78
2992.22 78
2992.35 77
2992.48 76
2992.60 75
2992.73 75
2992.85 75
2992.98 76
2993.10 77
2993.23 77
2993.35 78
2993.48 80
2993.60 82
2993.73 85
2993.85 89
2993.98 94
2994.11 101
2994.23 108
2994.36 115
2994.48 123
2994.61 129
2994.73 135
2994.86 140
2994.98 145
2995.11 148
2995.23 150
2995.36 152
2995.49 154
2995.61 154
2995.74 154
2995.86 154
2995.99 154
2996.11 154
2996.24 154
2996.36 156
2996.49 158
2996.62 160
2996.74 162
2996.87 163
2996.99 163
2997.12 162
2997.24 160
2997.37 157
2997.49 153
2997.62 150
2997.75 147
2997.87 145
2998.00 144
2998.12 144
2998.25 144
2998.37 144
2998.50 144
2998.62 145
2998.75 147
2998.88 149
2999.00 152
2999.13 155
2999.25 158
2999.38 160
2999.50 161
2999.63 160
2999.75 157
2999.88 153
3000.01 148
3000.13 141
3000.26 135
3000.38 129
3000.51 125
3000.63 122
3000.76 120
3000.88 120
3001.01 121
3001.14 122
3001.26 123
3001.39 124
3001.51 126
3001.64 128
3001.76 131
3001.89 135
3002.01 140
3002.14 144
3002.27 149
3002.39 152
3002.52 154
3002.64 155
3002.77 155
3002.89 155
3003.02 155
3003.15 156
3003.27 157
3003.40 159
3003.52 161
3003.65 162
3003.77 161
3003.90 158
3004.03 152
3004.15 145
3004.28 137
3004.40 129
3004.53 121
3004.65 114
3004.78 107
3004.90 101
3005.03 97
3005.16 95
3005.28 94
3005.41 96
3005.53 99
3005.66 102
3005.78 106
3005.91 108
3006.04 107
3006.16 103
3006.29 96
3006.41 86
3006.54 75
3006.66 63
3006.79 52
3006.92 43
3007.04 36
3007.17 30
3007.29 25
3007.42 19
3007.54 13
3007.67 5
3007.80 0
3007.92 0
3008.05 0
3008.17 0
3008.30 0
3008.43 0
3008.55 0
3008.68 4
3008.80 8
3008.93 10
3009.05 10
3009.18 8
3009.31 6
3009.43 4
3009.56 5
3009.68 10
3009.81 18
3009.93 29
3010.06 42
3010.19 56
3010.31 70
3010.44 81
3010.56 91
3010.69 97
3010.81 99
3010.94 99
3011.07 96
3011.19 92
3011.32 87
3011.44 84
3011.57 84
3011.70 86
3011.82 90
3011.95 95
3012.07 101
3012.20 105
3012.32 108
3012.45 108
3012.58 107
3012.70 105
3012.83 103
3012.95 101
3013.08 100
3013.21 100
3013.33 102
3013.46 106
3013.58 111
3013.71 117
3013.84 124
3013.96 131
3014.09 135
3014.21 136
3014.34 134
3014.46 129
3014.59 123
3014.72 115
3014.84 109
3014.97 104
3015.09 102
3015.22 102
3015.35 103
3015.47 106
3015.60 110
3015.72 113
3015.85 115
3015.98 116
3016.10 117
3016.23 117
3016.35 116
3016.48 114
3016.60 111
3016.73 108
3016.86 106
3016.98 105
3017.11 106
3017.23 109
3017.36 114
3017.49 119
3017.61 124
3017.74 128
3017.86 129
3017.99 128
3018.12 125
3018.24 121
3018.37 119
3018.49 117
3018.62 118
3018.75 120
3018.87 123
3019.00 127
3019.12 130
3019.25 133
3019.38 135
3019.50 138
3019.63 140
3019.75 144
3019.88 148
3020.01 152
3020.13 157
3020.26 160
3020.38 162
3020.51 161
3020.64 159
3020.76 155
3020.89 150
3021.01 145
3021.14 141
3021.27 137
3021.39 135
3021.52 133
3021.64 131
3021.77 130
3021.90 128
3022.02 127
3022.15 125
3022.27 122
3022.40 119
3022.53 116
3022.65 114
3022.78 113
3022.90 113
3023.03 114
3023.16 116
3023.28 119
3023.41 121
3023.54 123
3023.66 123
3023.79 121
3023.91 118
3024.04 114
3024.17 111
3024.29 110
3024.42 110
3024.54 112
3024.67 115
3024.80 119
3024.92 123
3025.05 127
3025.17 131
3025.30 135
3025.43 139
3025.55 143
3025.68 147
3025.80 150
3025.93 152
3026.06 152
3026.18 151
3026.31 150
3026.44 147
3026.56 144
3026.69 140
3026.81 135
3026.94 130
3027.07 123
3027.19 117
3027.32 111
3027.44 106
3027.57 102
3027.70 99
3027.82 97
3027.95 95
3028.08 92
3028.20 88
3028.33 84
3028.45 79
3028.58 74
3028.71 71
3028.83 69
3028.96 69
3029.08 71
3029.21 75
3029.34 80
3029.46 85
3029.59 90
3029.72 94
3029.84 96
3029.97 96
3030.09 94
3030.22 92
3030.35 89
3030.47 86
3030.60 84
3030.73 82
3030.85 79
3030.98 76
3031.10 71
3031.23 65
3031.36 58
3031.48 51
3031.61 43
3031.74 36
3031.86 32
3031.99 29
3032.11 29
3032.24 32
3032.37 37
3032.49 44
3032.62 52
3032.75 61
3032.87 69
3033.00 76
3033.12 82
3033.25 87
3033.38 90
3033.50 91
3033.63 90
3033.76 89
3033.88 89
3034.01 89
3034.13 92
3034.26 96
3034.39 102
3034.51 107
3034.64 110
3034.77 110
3034.89 105
3035.02 96
3035.15 83
3035.27 69
3035.40 54
3035.52 42
3035.65 32
3035.78 26
3035.90 24
3036.03 26
3036.16 31
3036.28 37
3036.41 44
3036.53 51
3036.66 57
3036.79 61
3036.91 65
3037.04 68
3037.17 70
3037.29 71
3037.42 72
3037.55 73
3037.67 74
3037.80 76
3037.92 78
3038.05 82
3038.18 86
3038.30 90
3038.43 91
3038.56 90
3038.68 86
3038.81 79
3038.94 70
3039.06 62
3039.19 55
3039.31 50
3039.44 49
3039.57 50
3039.69 54
3039.82 60
3039.95 65
3040.07 71
3040.20 76
3040.33 81
3040.45 85
3040.58 87
3040.71 89
3040.83 90
3040.96 89
3041.08 87
3041.21 84
3041.34 81
3041.46 79
3041.59 79
3041.72 81
3041.84 86
3041.97 92
3042.10 99
3042.22 105
3042.35 107
3042.48 106
3042.60 101
3042.73 95
3042.86 87
3042.98 81
3043.11 78
3043.23 79
3043.36 83
3043.49 91
3043.61 100
3043.74 109
3043.87 116
3043.99 122
3044.12 126
3044.25 127
3044.37 128
3044.50 128
3044.63 129
3044.75 130
3044.88 131
3045.01 131
3045.13 130
3045.26 126
3045.39 119
3045.51 110
3045.64 100
3045.76 90
3045.89 80
3046.02 72
3046.14 64
3046.27 58
3046.40 53
3046.52 49
3046.65 47
3046.78 46
3046.90 47
3047.03 49
3047.16 50
3047.28 51
3047.41 51
3047.54 51
3047.66 50
3047.79 50
3047.92 52
3048.04 57
3048.17 65
3048.30 75
3048.42 84
3048.55 91
3048.68 95
3048.80 96
3048.93 94
3049.06 90
3049.18 88
3049.31 89
3049.44 94
3049.56 102
3049.69 111
3049.82 120
3049.94 126
3050.07 129
3050.20 127
3050.32 121
3050.45 114
3050.58 108
3050.70 103
3050.83 102
3050.96 106
3051.08 112
3051.21 121
3051.34 129
3051.46 137
3051.59 141
3051.72 143
3051.84 142
3051.97 140
3052.10 139
3052.22 140
3052.35 143
3052.48 148
3052.60 152
3052.73 156
3052.86 156
3052.98 152
3053.11 144
3053.24 132
3053.36 119
3053.49 106
3053.62 95
3053.74 87
3053.87 81
3054.00 78
3054.12 76
3054.25 74
3054.38 73
3054.50 71
3054.63 71
3054.76 72
3054.88 75
3055.01 81
3055.14 89
3055.26 97
3055.39 104
3055.52 109
3055.64 111
3055.77 111
3055.90 108
3056.02 104
3056.15 100
3056.28 96
3056.40 93
3056.53 90
3056.66 89
3056.78 88
3056.91 87
3057.04 86
3057.16 85
3057.29 83
3057.42 80
3057.54 77
3057.67 73
3057.80 70
3057.92 67
3058.05 65
3058.18 64
3058.30 63
3058.43 63
3058.56 64
3058.69 67
3058.81 70
3058.94 74
3059.07 79
3059.19 83
3059.32 87
3059.45 91
3059.57 95
3059.70 98
3059.83 102
3059.95 106
3060.08 108
3060.21 108
3060.33 105
3060.46 100
3060.59 94
3060.71 88
3060.84 83
3060.97 80
3061.10 80
3061.22 82
3061.35 86
3061.48 91
3061.60 95
3061.73 98
3061.86 100
3061.98 99
3062.11 98
3062.24 94
3062.36 90
3062.49 84
3062.62 77
3062.74 70
3062.87 63
3063.00 57
3063.13 52
3063.25 48
3063.38 46
3063.51 45
3063.63 45
3063.76 45
3063.89 46
3064.01 48
3064.14 52
3064.27 56
3064.39 62
3064.52 68
3064.65 76
3064.78 83
3064.90 89
3065.03 93
3065.16 96
3065.28 95
3065.41 93
3065.54 88
3065.66 81
3065.79 74
3065.92 67
3066.04 61
3066.17 56
3066.30 51
3066.43 47
3066.55 43
3066.68 39
3066.81 35
3066.93 32
3067.06 29
3067.19 27
3067.31 28
3067.44 31
3067.57 37
3067.70 46
3067.82 57
3067.95 68
3068.08 79
3068.20 87
3068.33 93
3068.46 97
3068.58 99
3068.71 100
3068.84 103
3068.97 106
3069.09 111
3069.22 117
3069.35 123
3069.47 126
3069.60 127
3069.73 123
3069.85 116
3069.98 106
3070.11 93
3070.24 79
3070.36 65
3070.49 54
3070.62 45
3070.74 39
3070.87 36
3071.00 35
3071.12 37
3071.25 40
3071.38 43
3071.51 47
3071.63 50
3071.76 52
3071.89 52
3072.01 49
3072.14 45
3072.27 39
3072.40 33
3072.52 28
3072.65 24
3072.78 23
3072.90 24
3073.03 28
3073.16 34
3073.29 39
3073.41 44
3073.54 47
3073.67 48
3073.79 47
3073.92 45
3074.05 43
3074.18 40
3074.30 38
3074.43 37
3074.56 37
3074.68 37
3074.81 37
3074.94 37
3075.07 38
3075.19 38
3075.32 38
3075.45 38
3075.57 38
3075.70 38
3075.83 38
3075.96 38
3076.08 38
3076.21 38
3076.34 37
3076.46 35
3076.59 31
3076.72 27
3076.85 21
3076.97 14
3077.10 7
3077.23 0
3077.35 0
3077.48 0
3077.61 0
3077.74 0
3077.86 0
3077.99 0
3078.12 0
3078.24 1
3078.37 8
3078.50 13
3078.63 18
3078.75 21
3078.88 23
3079.01 23
3079.14 24
3079.26 25
3079.39 26
3079.52 29
3079.64 33
3079.77 38
3079.90 44
3080.03 51
3080.15 57
3080.28 62
3080.41 65
3080.53 65
3080.66 64
3080.79 62
3080.92 59
3081.04 59
3081.17 61
3081.30 68
3081.43 77
3081.55 90
3081.68 103
3081.81 116
3081.93 126
3082.06 132
3082.19 135
3082.32 136
3082.44 136
3082.57 136
3082.70 138
3082.83 141
3082.95 144
3083.08 147
3083.21 149
3083.34 149
3083.46 149
3083.59 147
3083.72 145
3083.84 144
3083.97 145
3084.10 146
3084.23 149
3084.35 151
3084.48 153
3084.61 154
3084.74 152
3084.86 149
3084.99 144
3085.12 137
3085.25 130
3085.37 124
3085.50 118
3085.63 114
3085.75 113
3085.88 114
3086.01 115
3086.14 116
3086.26 116
3086.39 113
3086.52 106
3086.65 96
3086.77 84
3086.90 71
3087.03 61
3087.16 53
3087.28 49
3087.41 50
3087.54 53
3087.67 59
3087.79 65
3087.92 69
3088.05 72
3088.18 72
3088.30 71
3088.43 69
3088.56 68
3088.68 67
3088.81 67
3088.94 67
3089.07 66
3089.19 63
3089.32 59
3089.45 54
3089.58 49
3089.70 44
3089.83 39
3089.96 35
3090.09 32
3090.21 30
3090.34 27
3090.47 24
3090.60 21
3090.72 19
3090.85 18
3090.98 18
3091.11 21
3091.23 26
3091.36 34
3091.49 42
3091.62 50
3091.74 57
3091.87 62
3092.00 65
3092.13 67
3092.25 67
3092.38 66
3092.51 65
3092.64 65
3092.76 64
3092.89 65
3093.02 66
3093.15 69
3093.27 72
3093.40 77
3093.53 81
3093.66 84
3093.78 84
3093.91 82
3094.04 77
3094.17 70
3094.29 62
3094.42 54
3094.55 47
3094.68 41
3094.80 37
3094.93 34
3095.06 32
3095.19 29
3095.31 27
3095.44 25
3095.57 23
3095.70 21
3095.82 21
3095.95 22
3096.08 24
3096.21 25
3096.34 27
3096.46 29
3096.59 30
3096.72 31
3096.85 32
3096.97 33
3097.10 36
3097.23 40
3097.36 45
3097.48 51
3097.61 58
3097.74 64
3097.87 70
3097.99 74
3098.12 76
3098.25 77
3098.38 77
3098.50 76
3098.63 75
3098.76 74
3098.89 75
3099.01 77
3099.14 81
3099.27 84
3099.40 88
3099.53 89
3099.65 89
3099.78 86
3099.91 80
3100.04 72
3100.16 64
3100.29 56
3100.42 50
3100.55 44
3100.67 40
3100.80 37
3100.93 33
3101.06 29
3101.19 23
3101.31 16
3101.44 8
3101.57 1
3101.70 0
3101.82 0
3101.95 0
3102.08 0
3102.21 0
3102.33 0
3102.46 0
3102.59 0
3102.72 3
3102.85 14
3102.97 25
3103.10 36
3103.23 44
3103.36 49
3103.48 51
3103.61 50
3103.74 46
3103.87 41
3103.99 36
3104.12 30
3104.25 24
3104.38 18
3104.51 11
3104.63 4
3104.76 0
3104.89 0
3105.02 0
3105.14 0
3105.27 0
3105.40 8
3105.53 20
3105.66 34
3105.78 47
3105.91 59
3106.04 68
3106.17 75
3106.29 80
3106.42 84
3106.55 87
3106.68 89
3106.81 92
3106.93 94
3107.06 94
3107.19 93
3107.32 89
3107.44 83
3107.57 76
3107.70 67
3107.83 58
3107.96 50
3108.08 44
3108.21 42
3108.34 42
3108.47 46
3108.60 52
3108.72 61
3108.85 71
3108.98 80
3109.11 86
3109.23 90
3109.36 90
3109.49 88
3109.62 82
3109.75 76
3109.87 69
3110.00 63
3110.13 58
3110.26 54
3110.39 52
3110.51 49
3110.64 47
3110.77 46
3110.90 45
3111.02 45
3111.15 45
3111.28 46
3111.41 47
3111.54 47
3111.66 46
3111.79 43
3111.92 40
3112.05 37
3112.18 33
3112.30 29
3112.43 25
3112.56 21
3112.69 17
3112.82 12
3112.94 7
3113.07 3
3113.20 0
3113.33 0
3113.46 0
3113.58 0
3113.71 0
3113.84 0
3113.97 0
3114.09 0
3114.22 0
3114.35 6
3114.48 15
3114.61 24
3114.73 32
3114.86 38
3114.99 42
3115.12 44
3115.25 42
3115.37 39
3115.50 33
3115.63 27
3115.76 22
3115.89 17
3116.01 14
3116.14 12
3116.27 12
3116.40 13
3116.53 15
3116.65 17
3116.78 21
3116.91 25
3117.04 32
3117.17 39
3117.29 47
3117.42 55
3117.55 62
3117.68 66
3117.81 68
3117.93 69
3118.06 68
3118.19 68
3118.32 70
3118.45 76
3118.57 86
3118.70 99
3118.83 115
3118.96 131
3119.09 145
3119.21 157
3119.34 163
3119.47 165
3119.60 163
3119.73 156
3119.86 147
3119.98 137
3120.11 127
3120.24 118
3120.37 111
3120.50 107
3120.62 107
3120.75 111
3120.88 117
3121.01 125
3121.14 132
3121.26 137
3121.39 139
3121.52 136
3121.65 130
3121.78 121
3121.90 110
3122.03 101
3122.16 94
3122.29 90
3122.42 90
3122.55 93
3122.67 98
3122.80 105
3122.93 113
3123.06 120
3123.19 128
3123.31 135
3123.44 143
3123.57 150
3123.70 156
3123.83 159
3123.95 160
3124.08 156
3124.21 148
3124.34 137
3124.47 125
3124.60 112
3124.72 102
3124.85 96
3124.98 93
3125.11 93
3125.24 94
3125.36 96
3125.49 98
3125.62 98
3125.75 98
3125.88 98
3126.01 99
3126.13 100
3126.26 103
3126.39 105
3126.52 107
3126.65 107
3126.77 105
3126.90 101
3127.03 95
3127.16 90
3127.29 84
3127.42 79
3127.54 75
3127.67 72
3127.80 70
3127.93 69
3128.06 69
3128.19 70
3128.31 73
3128.44 76
3128.57 79
3128.70 80
3128.83 80
3128.95 77
3129.08 73
3129.21 66
3129.34 60
3129.47 53
3129.60 48
3129.72 43
3129.85 39
3129.98 35
3130.11 30
3130.24 24
3130.37 17
3130.49 10
3130.62 3
3130.75 0
3130.88 0
3131.01 0
3131.14 0
3131.26 0
3131.39 0
3131.52 1
3131.65 2
3131.78 1
3131.91 0
3132.03 0
3132.16 1
3132.29 3
3132.42 7
3132.55 11
3132.68 16
3132.80 19
3132.93 20
3133.06 20
3133.19 20
3133.32 19
3133.45 19
3133.57 20
3133.70 23
3133.83 28
3133.96 32
3134.09 35
3134.22 37
3134.34 36
3134.47 33
3134.60 28
3134.73 21
3134.86 15
3134.99 8
3135.11 3
3135.24 0
3135.37 0
3135.50 0
3135.63 0
3135.76 0
3135.88 1
3136.01 9
3136.14 19
3136.27 31
3136.40 44
3136.53 55
3136.65 64
3136.78 69
3136.91 72
3137.04 73
3137.17 75
3137.30 78
3137.43 83
3137.55 91
3137.68 98
3137.81 105
3137.94 109
3138.07 108
3138.20 102
3138.32 93
3138.45 82
3138.58 71
3138.71 61
3138.84 53
3138.97 49
3139.10 48
3139.22 50
3139.35 53
3139.48 56
3139.61 58
3139.74 60
3139.87 60
3139.99 60
3140.12 61
3140.25 62
3140.38 64
3140.51 66
3140.64 67
3140.77 68
3140.89 66
3141.02 61
3141.15 55
3141.28 48
3141.41 41
3141.54 36
3141.66 32
3141.79 32
3141.92 34
3142.05 39
3142.18 44
3142.31 50
3142.44 55
3142.56 58
3142.69 60
3142.82 59
3142.95 56
3143.08 51
3143.21 45
3143.34 38
3143.46 30
3143.59 23
3143.72 17
3143.85 12
3143.98 8
3144.11 6
3144.24 5
3144.36 6
3144.49 10
3144.62 15
3144.75 21
3144.88 28
3145.01 35
3145.14 42
3145.26 48
3145.39 53
3145.52 57
3145.65 60
3145.78 61
3145.91 61
3146.04 60
3146.16 57
3146.29 54
3146.42 50
3146.55 47
3146.68 44
3146.81 42
3146.94 39
3147.06 37
3147.19 34
3147.32 31
3147.45 28
3147.58 25
3147.71 22
3147.84 20
3147.97 18
3148.09 17
3148.22 16
3148.35 15
3148.48 15
3148.61 15
3148.74 17
3148.87 19
3148.99 24
3149.12 30
3149.25 37
3149.38 44
3149.51 51
3149.64 55
3149.77 58
3149.90 57
3150.02 53
3150.15 47
3150.28 41
3150.41 37
3150.54 36
3150.67 38
3150.80 45
3150.92 56
3151.05 68
3151.18 79
3151.31 88
3151.44 94
3151.57 95
3151.70 92
3151.83 85
3151.95 76
3152.08 66
3152.21 56
3152.34 47
3152.47 40
3152.60 33
3152.73 29
3152.86 25
3152.98 23
3153.11 23
3153.24 25
3153.37 29
3153.50 35
3153.63 43
3153.76 50
3153.89 58
3154.01 64
3154.14 69
3154.27 72
3154.40 75
3154.53 77
3154.66 78
3154.79 79
3154.92 80
3155.04 80
3155.17 79
3155.30 77
3155.43 74
3155.56 71
3155.69 68
3155.82 66
3155.95 66
3156.08 66
3156.20 67
3156.33 68
3156.46 69
3156.59 68
3156.72 67
3156.85 64
3156.98 59
3157.11 54
3157.23 47
3157.36 39
3157.49 31
3157.62 23
3157.75 15
3157.88 7
3158.01 1
3158.14 0
3158.27 0
3158.39 0
3158.52 0
3158.65 0
3158.78 4
3158.91 14
3159.04 25
3159.17 37
3159.30 49
3159.43 59
3159.55 66
3159.68 70
3159.81 70
3159.94 67
3160.07 62
3160.20 55
3160.33 50
3160.46 47
3160.59 46
3160.71 48
3160.84 53
3160.97 61
3161.10 70
3161.23 80
3161.36 90
3161.49 101
3161.62 112
3161.75 121
3161.87 130
3162.00 137
3162.13 143
3162.26 149
3162.39 155
3162.52 161
3162.65 169
3162.78 178
3162.91 190
3163.03 203
3163.16 218
3163.29 235
3163.42 255
3163.55 276
3163.68 299
3163.81 322
3163.94 344
3164.07 366
3164.20 386
3164.32 405
3164.45 425
3164.58 445
3164.71 467
3164.84 490
3164.97 514
3165.10 539
3165.23 563
3165.36 586
3165.49 607
3165.61 627
3165.74 645
3165.87 663
3166.00 682
3166.13 700
3166.26 718
3166.39 736
3166.52 752
3166.65 766
3166.78 778
3166.90 789
3167.03 799
3167.16 810
3167.29 820
3167.42 831
3167.55 840
3167.68 848
3167.81 853
3167.94 856
3168.07 855
3168.19 852
3168.32 847
3168.45 840
3168.58 833
3168.71 825
3168.84 816
3168.97 806
3169.10 795
3169.23 782
3169.36 769
3169.49 754
3169.61 738
3169.74 722
3169.87 706
3170.00 691
3170.13 675
3170.26 659
3170.39 641
3170.52 622
3170.65 602
3170.78 582
3170.91 562
3171.03 543
3171.16 525
3171.29 509
3171.42 495
3171.55 481
3171.68 469
3171.81 456
3171.94 445
3172.07 434
3172.20 425
3172.33 417
3172.46 409
3172.58 403
3172.71 397
3172.84 391
3172.97 387
3173.10 382
3173.23 377
3173.36 370
3173.49 361
3173.62 348
3173.75 332
3173.88 312
3174.01 290
3174.13 267
3174.26 245
3174.39 224
3174.52 206
3174.65 190
3174.78 177
3174.91 166
3175.04 157
3175.17 151
3175.30 149
3175.43 150
3175.56 155
3175.68 162
3175.81 170
3175.94 176
3176.07 179
3176.20 177
3176.33 172
3176.46 165
3176.59 156
3176.72 148
3176.85 143
3176.98 140
3177.11 140
3177.24 142
3177.36 145
3177.49 148
3177.62 149
3177.75 149
3177.88 145
3178.01 139
3178.14 130
3178.27 119
3178.40 106
3178.53 95
3178.66 86
3178.79 82
3178.92 83
3179.05 89
3179.17 99
3179.30 110
3179.43 121
3179.56 128
3179.69 130
3179.82 126
3179.95 118
3180.08 106
3180.21 93
3180.34 80
3180.47 69
3180.60 61
3180.73 55
3180.86 52
3180.98 49
3181.11 46
3181.24 44
3181.37 41
3181.50 40
3181.63 40
3181.76 42
3181.89 46
3182.02 51
3182.15 56
3182.28 60
3182.41 62
3182.54 61
3182.67 58
3182.80 53
3182.92 47
3183.05 40
3183.18 33
3183.31 26
3183.44 20
3183.57 16
3183.70 12
3183.83 10
3183.96 10
3184.09 10
3184.22 11
3184.35 12
3184.48 13
3184.61 14
3184.74 16
3184.87 19
3184.99 24
3185.12 32
3185.25 43
3185.38 55
3185.51 68
3185.64 81
3185.77 93
3185.90 105
3186.03 114
3186.16 123
3186.29 130
3186.42 134
3186.55 136
3186.68 136
3186.81 132
3186.94 126
3187.07 118
3187.19 110
3187.32 104
3187.45 99
3187.58 98
3187.71 99
3187.84 101
3187.97 105
3188.10 107
3188.23 107
3188.36 105
3188.49 100
3188.62 94
3188.75 88
3188.88 82
3189.01 78
3189.14 76
3189.27 76
3189.40 79
3189.53 85
3189.65 92
3189.78 98
3189.91 104
3190.04 107
3190.17 108
3190.30 105
3190.43 101
3190.56 95
3190.69 90
3190.82 86
3190.95 84
3191.08 83
3191.21 82
3191.34 82
3191.47 80
3191.60 77
3191.73 73
3191.86 67
3191.99 62
3192.12 56
3192.25 52
3192.37 50
3192.50 51
3192.63 53
3192.76 58
3192.89 64
3193.02 71
3193.15 77
3193.28 81
3193.41 83
3193.54 82
3193.67 77
3193.80 70
3193.93 61
3194.06 51
3194.19 41
3194.32 32
3194.45 25
3194.58 20
3194.71 16
3194.84 14
3194.97 14
3195.10 15
3195.23 16
3195.36 18
3195.48 19
3195.61 18
3195.74 15
3195.87 10
3196.00 4
3196.13 0
3196.26 0
3196.39 0
3196.52 0
3196.65 0
3196.78 0
3196.91 0
3197.04 1
3197.17 10
3197.30 17
3197.43 22
3197.56 24
3197.69 23
3197.82 21
3197.95 19
3198.08 18
3198.21 19
3198.34 22
3198.47 27
3198.60 32
3198.73 37
3198.86 40
3198.99 43
3199.12 43
3199.24 43
3199.37 43
3199.50 42
3199.63 42
3199.76 43
3199.89 45
3200.02 46
3200.15 48
3200.28 48
3200.41 47
3200.54 45
3200.67 41
3200.80 37
3200.93 34
3201.06 31
3201.19 30
3201.32 32
3201.45 36
3201.58 42
3201.71 49
3201.84 55
3201.97 58
3202.10 59
3202.23 57
3202.36 52
3202.49 44
3202.62 34
3202.75 24
3202.88 14
3203.01 5
3203.14 0
3203.27 0
3203.40 0
3203.53 0
3203.66 0
3203.79 0
3203.92 0
3204.05 0
3204.17 0
3204.30 6
3204.43 12
3204.56 17
3204.69 21
3204.82 22
3204.95 21
3205.08 19
3205.21 16
3205.34 13
3205.47 10
3205.60 9
3205.73 8
3205.86 9
3205.99 11
3206.12 14
3206.25 17
3206.38 20
3206.51 23
3206.64 24
3206.77 23
3206.90 20
3207.03 15
3207.16 9
3207.29 1
3207.42 0
3207.55 0
3207.68 0
3207.81 0
3207.94 0
3208.07 8
3208.20 21
3208.33 34
3208.46 45
3208.59 54
3208.72 59
3208.85 60
3208.98 59
3209.11 56
3209.24 54
3209.37 53
3209.50 54
3209.63 56
3209.76 60
3209.89 63
3210.02 66
3210.15 67
3210.28 66
3210.41 64
3210.54 61
3210.67 58
3210.80 56
3210.93 55
3211.06 55
3211.19 56
3211.32 58
3211.45 60
3211.58 63
3211.71 65
3211.84 67
3211.97 69
3212.10 70
3212.23 70
3212.36 70
3212.49 70
3212.62 71
3212.75 71
3212.88 72
3213.01 72
3213.14 71
3213.27 67
3213.40 60
3213.53 49
3213.66 37
3213.79 24
3213.92 12
3214.05 5
3214.18 2
3214.31 4
3214.44 10
3214.57 18
3214.70 26
3214.83 33
3214.96 38
3215.09 41
3215.22 42
3215.35 43
3215.48 45
3215.61 48
3215.74 53
3215.87 60
3216.00 68
3216.13 76
3216.26 84
3216.39 89
3216.52 94
3216.65 96
3216.78 97
3216.91 97
3217.04 97
3217.17 96
3217.30 95
3217.43 94
3217.56 94
3217.69 93
3217.82 94
3217.95 94
3218.08 96
3218.21 99
3218.34 102
3218.47 105
3218.60 109
3218.73 111
3218.86 113
3218.99 113
3219.12 113
3219.25 113
3219.38 114
3219.51 116
3219.64 119
3219.77 124
3219.90 129
3220.03 134
3220.16 137
3220.29 140
3220.42 141
3220.55 142
3220.68 140
3220.81 138
3220.94 133
3221.07 127
3221.20 120
3221.33 113
3221.46 106
3221.59 100
3221.72 96
3221.85 94
3221.98 93
3222.11 93
3222.24 92
3222.37 90
3222.50 86
3222.63 81
3222.76 75
3222.89 68
3223.02 60
3223.15 53
3223.28 46
3223.41 40
3223.54 34
3223.67 28
3223.80 23
3223.93 19
3224.06 15
3224.19 11
3224.32 7
3224.45 4
3224.58 2
3224.71 2
3224.84 4
3224.97 8
3225.11 14
3225.24 22
3225.37 31
3225.50 39
3225.63 46
3225.76 51
3225.89 54
3226.02 55
3226.15 54
3226.28 52
3226.41 48
3226.54 43
3226.67 37
3226.80 30
3226.93 24
3227.06 18
3227.19 13
3227.32 10
3227.45 8
3227.58 8
3227.71 11
3227.84 15
3227.97 21
3228.10 28
3228.23 36
3228.36 44
3228.49 52
3228.62 58
3228.75 63
3228.88 66
3229.01 66
3229.14 64
3229.27 59
3229.40 53
3229.53 45
3229.66 37
3229.79 31
3229.92 26
3230.06 23
3230.19 22
3230.32 23
3230.45 25
3230.58 29
3230.71 33
3230.84 39
3230.97 46
3231.10 53
3231.23 59
3231.36 65
3231.49 69
3231.62 72
3231.75 71
3231.88 68
3232.01 63
3232.14 55
3232.27 45
3232.40 35
3232.53 26
3232.66 19
3232.79 15
3232.92 15
3233.05 18
3233.18 23
3233.31 30
3233.44 36
3233.57 41
3233.70 44
3233.84 45
3233.97 45
3234.10 46
3234.23 49
3234.36 54
3234.49 60
3234.62 68
3234.75 75
3234.88 80
3235.01 81
3235.14 79
3235.27 74
3235.40 68
3235.53 61
3235.66 55
3235.79 50
3235.92 47
3236.05 44
3236.18 40
3236.31 36
3236.44 30
3236.57 24
3236.70 17
3236.83 11
3236.97 7
3237.10 4
3237.23 4
3237.36 5
3237.49 6
3237.62 8
3237.75 8
3237.88 8
3238.01 6
3238.14 4
3238.27 1
3238.40 0
3238.53 0
3238.66 0
3238.79 0
3238.92 0
3239.05 0
3239.18 0
3239.31 0
3239.44 5
3239.57 8
3239.71 10
3239.84 11
3239.97 10
3240.10 9
3240.23 10
3240.36 11
3240.49 14
3240.62 18
3240.75 22
3240.88 25
3241.01 27
3241.14 27
3241.27 25
3241.40 21
3241.53 16
3241.66 9
3241.79 3
3241.92 0
3242.05 0
3242.19 0
3242.32 0
3242.45 0
3242.58 0
3242.71 0
3242.84 0
3242.97 7
3243.10 15
3243.23 24
3243.36 31
3243.49 36
3243.62 38
3243.75 37
3243.88 32
3244.01 26
3244.14 18
3244.27 11
3244.41 5
3244.54 1
3244.67 0
3244.80 0
3244.93 3
3245.06 6
3245.19 9
3245.32 11
3245.45 12
3245.58 12
3245.71 11
3245.84 10
3245.97 10
3246.10 12
3246.23 14
3246.36 17
3246.50 20
3246.63 23
3246.76 25
3246.89 27
3247.02 27
3247.15 27
3247.28 28
3247.41 27
3247.54 27
3247.67 27
3247.80 28
3247.93 28
3248.06 29
3248.19 32
3248.32 36
3248.46 41
3248.59 47
3248.72 55
3248.85 63
3248.98 74
3249.11 85
3249.24 99
3249.37 114
3249.50 129
3249.63 145
3249.76 159
3249.89 170
3250.02 178
3250.15 183
3250.29 186
3250.42 187
3250.55 188
3250.68 190
3250.81 193
3250.94 197
3251.07 202
3251.20 207
3251.33 212
3251.46 216
3251.59 222
3251.72 228
3251.85 234
3251.98 241
3252.12 246
3252.25 249
3252.38 249
3252.51 245
3252.64 238
3252.77 230
3252.90 221
3253.03 215
3253.16 212
3253.29 212
3253.42 217
3253.55 226
3253.68 236
3253.82 247
3253.95 258
3254.08 267
3254.21 274
3254.34 277
3254.47 278
3254.60 276
3254.73 273
3254.86 269
3254.99 265
3255.12 262
3255.25 260
3255.39 260
3255.52 261
3255.65 261
3255.78 261
3255.91 259
3256.04 254
3256.17 246
3256.30 235
3256.43 222
3256.56 207
3256.69 191
3256.82 176
3256.96 161
3257.09 148
3257.22 136
3257.35 126
3257.48 119
3257.61 113
3257.74 107
3257.87 103
3258.00 99
3258.13 96
3258.26 93
3258.39 90
3258.53 88
3258.66 85
3258.79 83
3258.92 82
3259.05 81
3259.18 82
3259.31 84
3259.44 87
3259.57 93
3259.70 99
3259.83 105
3259.97 111
3260.10 114
3260.23 114
3260.36 110
3260.49 103
3260.62 94
3260.75 83
3260.88 74
3261.01 66
3261.14 59
3261.28 55
3261.41 53
3261.54 53
3261.67 54
3261.80 57
3261.93 61
3262.06 66
3262.19 72
3262.32 78
3262.45 84
3262.58 91
3262.72 97
3262.85 104
3262.98 109
3263.11 113
3263.24 114
3263.37 113
3263.50 109
3263.63 104
3263.76 97
3263.89 90
3264.03 85
3264.16 81
3264.29 79
3264.42 77
3264.55 76
3264.68 74
3264.81 72
3264.94 72
3265.07 73
3265.20 76
3265.34 83
3265.47 91
3265.60 99
3265.73 107
3265.86 113
3265.99 116
3266.12 117
3266.25 115
3266.38 114
3266.51 116
3266.65 121
3266.78 131
3266.91 146
3267.04 165
3267.17 184
3267.30 202
3267.43 216
3267.56 224
3267.69 227
3267.83 225
3267.96 220
3268.09 212
3268.22 205
3268.35 199
3268.48 196
3268.61 196
3268.74 201
3268.87 211
3269.01 226
3269.14 246
3269.27 268
3269.40 293
3269.53 317
3269.66 340
3269.79 361
3269.92 379
3270.05 397
3270.19 416
3270.32 437
3270.45 462
3270.58 491
3270.71 524
3270.84 558
3270.97 592
3271.10 621
3271.23 645
3271.37 662
3271.50 671
3271.63 674
3271.76 670
3271.89 662
3272.02 653
3272.15 644
3272.28 637
3272.41 633
3272.55 631
3272.68 632
3272.81 634
3272.94 634
3273.07 632
3273.20 626
3273.33 618
3273.46 608
3273.60 596
3273.73 586
3273.86 577
3273.99 570
3274.12 564
3274.25 558
3274.38 551
3274.51 541
3274.64 529
3274.78 514
3274.91 495
3275.04 475
3275.17 453
3275.30 429
3275.43 406
3275.56 384
3275.69 363
3275.83 345
3275.96 330
3276.09 317
3276.22 306
3276.35 295
3276.48 283
3276.61 268
3276.74 252
3276.88 234
3277.01 217
3277.14 203
3277.27 192
3277.40 185
3277.53 182
3277.66 181
3277.79 180
3277.93 178
3278.06 172
3278.19 164
3278.32 153
3278.45 141
3278.58 129
3278.71 119
3278.84 112
3278.98 107
3279.11 104
3279.24 104
3279.37 105
3279.50 106
3279.63 109
3279.76 111
3279.90 113
3280.03 114
3280.16 114
3280.29 112
3280.42 108
3280.55 101
3280.68 93
3280.81 82
3280.95 71
3281.08 61
3281.21 52
3281.34 45
3281.47 41
3281.60 40
3281.73 40
3281.87 40
3282.00 40
3282.13 39
3282.26 36
3282.39 31
3282.52 26
3282.65 21
3282.78 17
3282.92 14
3283.05 13
3283.18 14
3283.31 16
3283.44 20
3283.57 24
3283.70 29
3283.84 34
3283.97 40
3284.10 45
3284.23 49
3284.36 52
3284.49 53
3284.62 52
3284.76 50
3284.89 47
3285.02 44
3285.15 41
3285.28 39
3285.41 37
3285.54 35
3285.68 34
3285.81 33
3285.94 32
3286.07 32
3286.20 33
3286.33 34
3286.46 36
3286.60 37
3286.73 39
3286.86 41
3286.99 42
3287.12 42
3287.25 40
3287.38 36
3287.52 30
3287.65 24
3287.78 17
3287.91 11
3288.04 8
3288.17 7
3288.30 8
3288.44 10
3288.57 13
3288.70 15
3288.83 17
3288.96 19
3289.09 21
3289.23 25
3289.36 31
3289.49 38
3289.62 46
3289.75 54
3289.88 61
3290.01 65
3290.15 64
3290.28 60
3290.41 52
3290.54 42
3290.67 31
3290.80 20
3290.94 11
3291.07 4
3291.20 0
3291.33 0
3291.46 0
3291.59 0
3291.72 0
3291.86 4
3291.99 11
3292.12 20
3292.25 31
3292.38 43
3292.51 54
3292.65 64
3292.78 70
3292.91 73
3293.04 74
3293.17 71
3293.30 68
3293.43 63
3293.57 60
3293.70 58
3293.83 57
3293.96 59
3294.09 63
3294.22 68
3294.36 73
3294.49 77
3294.62 78
3294.75 76
3294.88 69
3295.01 58
3295.15 45
3295.28 31
3295.41 18
3295.54 9
3295.67 4
3295.80 4
3295.94 7
3296.07 12
3296.20 19
3296.33 24
3296.46 27
3296.59 28
3296.73 28
3296.86 26
3296.99 25
3297.12 25
3297.25 25
3297.38 27
3297.52 28
3297.65 29
3297.78 29
3297.91 27
3298.04 24
3298.17 20
3298.31 15
3298.44 11
3298.57 6
3298.70 2
3298.83 0
3298.96 0
3299.10 0
3299.23 0
3299.36 1
3299.49 7
3299.62 15
3299.75 25
3299.89 34
3300.02 43
3300.15 50
3300.28 56
3300.41 61
3300.54 65
3300.68 68
3300.81 71
3300.94 74
3301.07 77
3301.20 79
3301.33 80
3301.47 82
3301.60 83
3301.73 84
3301.86 86
3301.99 88
3302.13 89
3302.26 91
3302.39 91
3302.52 89
3302.65 85
3302.78 79
3302.92 70
3303.05 58
3303.18 43
3303.31 28
3303.44 12
3303.57 0
3303.71 0
3303.84 0
3303.97 0
3304.10 0
3304.23 0
3304.37 0
3304.50 0
3304.63 8
3304.76 14
3304.89 17
3305.02 19
3305.16 19
3305.29 20
3305.42 22
3305.55 26
3305.68 30
3305.82 35
3305.95 38
3306.08 38
3306.21 36
3306.34 31
3306.47 24
3306.61 18
3306.74 12
3306.87 9
3307.00 9
3307.13 13
3307.27 20
3307.40 30
3307.53 41
3307.66 52
3307.79 63
3307.93 72
3308.06 78
3308.19 80
3308.32 80
3308.45 76
3308.58 70
3308.72 64
3308.85 57
3308.98 51
3309.11 48
3309.24 47
3309.38 48
3309.51 52
3309.64 56
3309.77 61
3309.90 67
3310.04 72
3310.17 76
3310.30 79
3310.43 79
3310.56 78
3310.70 74
3310.83 68
3310.96 62
3311.09 55
3311.22 51
3311.36 49
3311.49 51
3311.62 55
3311.75 62
3311.88 70
3312.01 79
3312.15 85
3312.28 89
3312.41 91
3312.54 90
3312.67 87
3312.81 84
3312.94 81
3313.07 80
3313.20 81
3313.33 82
3313.47 84
3313.60 85
3313.73 85
3313.86 82
3313.99 77
3314.13 70
3314.26 63
3314.39 55
3314.52 47
3314.65 41
3314.79 35
3314.92 31
3315.05 27
3315.18 24
3315.31 22
3315.45 21
3315.58 21
3315.71 23
3315.84 26
3315.97 32
3316.11 39
3316.24 48
3316.37 56
3316.50 63
3316.63 69
3316.77 73
3316.90 76
3317.03 78
3317.16 80
3317.30 81
3317.43 82
3317.56 84
3317.69 85
3317.82 86
3317.96 87
3318.09 89
3318.22 91
3318.35 93
3318.48 94
3318.62 93
3318.75 90
3318.88 84
3319.01 74
3319.14 62
3319.28 48
3319.41 34
3319.54 21
3319.67 10
3319.80 3
3319.94 0
3320.07 0
3320.20 3
3320.33 7
3320.47 12
3320.60 16
3320.73 18
3320.86 20
3320.99 20
3321.13 20
3321.26 20
3321.39 21
3321.52 23
3321.65 26
3321.79 30
3321.92 36
3322.05 41
3322.18 45
3322.32 48
3322.45 48
3322.58 46
3322.71 41
3322.84 34
3322.98 26
3323.11 17
3323.24 9
3323.37 2
3323.51 0
3323.64 0
3323.77 0
3323.90 0
3324.03 0
3324.17 0
3324.30 0
3324.43 0
3324.56 0
3324.69 3
3324.83 9
3324.96 15
3325.09 21
3325.22 27
3325.36 32
3325.49 36
3325.62 39
3325.75 42
3325.88 46
3326.02 51
3326.15 58
3326.28 67
3326.41 76
3326.55 85
3326.68 94
3326.81 102
3326.94 109
3327.08 115
3327.21 120
3327.34 124
3327.47 128
3327.60 129
3327.74 129
3327.87 127
3328.00 124
3328.13 120
3328.27 115
3328.40 111
3328.53 108
3328.66 106
3328.79 105
3328.93 106
3329.06 109
3329.19 113
3329.32 120
3329.46 126
3329.59 133
3329.72 139
3329.85 143
3329.99 144
3330.12 143
3330.25 140
3330.38 136
3330.51 132
3330.65 128
3330.78 126
3330.91 125
3331.04 125
3331.18 127
3331.31 129
3331.44 131
3331.57 133
3331.71 135
3331.84 136
3331.97 138
3332.10 139
3332.24 142
3332.37 145
3332.50 148
3332.63 151
3332.76 154
3332.90 155
3333.03 154
3333.16 150
3333.29 144
3333.43 136
3333.56 127
3333.69 119
3333.82 112
3333.96 109
3334.09 108
3334.22 111
3334.35 116
3334.49 122
3334.62 130
3334.75 136
3334.88 143
3335.02 148
3335.15 151
3335.28 152
3335.41 151
3335.54 148
3335.68 142
3335.81 133
3335.94 123
3336.07 112
3336.21 100
3336.34 89
3336.47 78
3336.60 68
3336.74 59
3336.87 52
3337.00 46
3337.13 41
3337.27 37
3337.40 34
3337.53 33
3337.66 35
3337.80 40
3337.93 49
3338.06 62
3338.19 77
3338.33 93
3338.46 107
3338.59 119
3338.72 128
3338.86 133
3338.99 134
3339.12 133
3339.25 130
3339.39 126
3339.52 121
3339.65 115
3339.78 108
3339.92 100
3340.05 91
3340.18 83
3340.31 76
3340.45 71
3340.58 69
3340.71 69
3340.84 70
3340.98 73
3341.11 75
3341.24 76
3341.37 75
3341.51 72
3341.64 68
3341.77 64
3341.90 59
3342.04 56
3342.17 53
3342.30 52
3342.43 51
3342.57 50
3342.70 48
3342.83 46
3342.96 41
3343.10 35
3343.23 29
3343.36 23
3343.50 18
3343.63 16
3343.76 17
3343.89 20
3344.03 25
3344.16 31
3344.29 36
3344.42 39
3344.56 39
3344.69 36
3344.82 32
3344.95 27
3345.09 22
3345.22 19
3345.35 19
3345.48 22
3345.62 27
3345.75 34
3345.88 42
3346.01 50
3346.15 56
3346.28 60
3346.41 62
3346.55 63
3346.68 62
3346.81 60
3346.94 59
3347.08 58
3347.21 57
3347.34 56
3347.47 55
3347.61 53
3347.74 52
3347.87 51
3348.00 51
3348.14 53
3348.27 56
3348.40 60
3348.54 63
3348.67 65
3348.80 64
3348.93 62
3349.07 59
3349.20 56
3349.33 54
3349.46 53
3349.60 53
3349.73 55
3349.86 58
3350.00 60
3350.13 63
3350.26 65
3350.39 66
3350.53 68
3350.66 68
3350.79 68
3350.92 67
3351.06 65
3351.19 63
3351.32 60
3351.46 57
3351.59 54
3351.72 51
3351.85 49
3351.99 48
3352.12 46
3352.25 45
3352.38 43
3352.52 41
3352.65 38
3352.78 35
3352.92 30
3353.05 25
3353.18 20
3353.31 15
3353.45 12
3353.58 10
3353.71 10
3353.84 12
3353.98 13
3354.11 15
3354.24 14
3354.38 10
3354.51 5
3354.64 0
3354.77 0
3354.91 0
3355.04 0
3355.17 0
3355.31 0
3355.44 0
3355.57 1
3355.70 6
3355.84 9
3355.97 11
3356.10 12
3356.24 14
3356.37 18
3356.50 25
3356.63 34
3356.77 45
3356.90 55
3357.03 63
3357.17 67
3357.30 66
3357.43 61
3357.56 54
3357.70 45
3357.83 36
3357.96 30
3358.10 25
3358.23 23
3358.36 21
3358.49 20
3358.63 19
3358.76 17
3358.89 15
3359.03 13
3359.16 11
3359.29 10
3359.42 8
3359.56 6
3359.69 2
3359.82 0
3359.96 0
3360.09 0
3360.22 0
3360.35 0
3360.49 0
3360.62 0
3360.75 0
3360.89 6
3361.02 13
3361.15 22
3361.29 31
3361.42 41
3361.55 51
3361.68 61
3361.82 69
3361.95 75
3362.08 78
3362.22 78
3362.35 77
3362.48 74
3362.61 72
3362.75 71
3362.88 71
3363.01 72
3363.15 73
3363.28 74
3363.41 74
3363.55 71
3363.68 67
3363.81 62
3363.94 56
3364.08 50
3364.21 44
3364.34 39
3364.48 34
3364.61 29
3364.74 25
3364.88 21
3365.01 20
3365.14 21
3365.27 24
3365.41 30
3365.54 36
3365.67 42
3365.81 47
3365.94 50
3366.07 51
3366.21 51
3366.34 51
3366.47 51
3366.60 51
3366.74 52
3366.87 52
3367.00 53
3367.14 52
3367.27 51
3367.40 50
3367.54 48
3367.67 45
3367.80 43
3367.94 41
3368.07 39
3368.20 39
3368.33 40
3368.47 42
3368.60 46
3368.73 51
3368.87 58
3369.00 65
3369.13 72
3369.27 79
3369.40 85
3369.53 90
3369.67 94
3369.80 96
3369.93 97
3370.06 97
3370.20 98
3370.33 99
3370.46 102
3370.60 104
3370.73 108
3370.86 111
3371.00 115
3371.13 118
3371.26 122
3371.40 126
3371.53 132
3371.66 139
3371.80 145
3371.93 152
3372.06 158
3372.19 163
3372.33 167
3372.46 169
3372.59 170
3372.73 169
3372.86 167
3372.99 163
3373.13 156
3373.26 147
3373.39 137
3373.53 128
3373.66 121
3373.79 117
3373.93 118
3374.06 123
3374.19 133
3374.33 143
3374.46 154
3374.59 162
3374.73 168
3374.86 171
3374.99 170
3375.12 169
3375.26 167
3375.39 165
3375.52 165
3375.66 165
3375.79 166
3375.92 167
3376.06 169
3376.19 169
3376.32 169
3376.46 167
3376.59 162
3376.72 156
3376.86 148
3376.99 138
3377.12 128
3377.26 120
3377.39 114
3377.52 111
3377.66 111
3377.79 113
3377.92 116
3378.06 120
3378.19 126
3378.32 132
3378.46 139
3378.59 147
3378.72 156
3378.86 165
3378.99 172
3379.12 178
3379.26 180
3379.39 179
3379.52 175
3379.66 167
3379.79 157
3379.92 145
3380.06 132
3380.19 119
3380.32 107
3380.46 96
3380.59 88
3380.72 82
3380.86 78
3380.99 74
3381.12 71
3381.26 68
3381.39 65
3381.52 63
3381.66 62
3381.79 62
3381.92 65
3382.06 70
3382.19 74
3382.32 78
3382.46 79
3382.59 77
3382.72 74
3382.86 68
3382.99 63
3383.12 60
3383.26 61
3383.39 66
3383.52 74
3383.66 84
3383.79 93
3383.92 100
3384.06 103
3384.19 102
3384.32 96
3384.46 87
3384.59 76
3384.72 64
3384.86 52
3384.99 42
3385.12 32
3385.26 24
3385.39 18
3385.52 13
3385.66 11
3385.79 12
3385.92 14
3386.06 18
3386.19 24
3386.32 29
3386.46 35
3386.59 40
3386.72 44
3386.86 48
3386.99 51
3387.12 54
3387.26 56
3387.39 57
3387.52 58
3387.66 58
3387.79 57
3387.93 56
3388.06 53
3388.19 50
3388.33 44
3388.46 38
3388.59 31
3388.73 25
3388.86 19
3388.99 14
3389.13 11
3389.26 10
3389.39 9
3389.53 8
3389.66 7
3389.79 5
3389.93 3
3390.06 0
3390.19 0
3390.33 0
3390.46 0
3390.60 0
3390.73 4
3390.86 13
3391.00 25
3391.13 39
3391.26 52
3391.40 63
3391.53 71
3391.66 75
3391.80 75
3391.93 71
3392.06 63
3392.20 54
3392.33 45
3392.46 35
3392.60 28
3392.73 22
3392.87 18
3393.00 16
3393.13 16
3393.27 16
3393.40 18
3393.53 20
3393.67 23
3393.80 26
3393.93 29
3394.07 30
3394.20 31
3394.33 31
3394.47 32
3394.60 34
3394.74 38
3394.87 44
3395.00 50
3395.14 57
3395.27 63
3395.40 66
3395.54 67
3395.67 66
3395.80 63
3395.94 60
3396.07 58
3396.20 56
3396.34 56
3396.47 56
3396.61 56
3396.74 57
3396.87 58
3397.01 60
3397.14 61
3397.27 62
3397.41 62
3397.54 62
3397.68 62
3397.81 61
3397.94 59
3398.08 56
3398.21 53
3398.34 50
3398.48 47
3398.61 45
3398.74 44
3398.88 46
3399.01 49
3399.15 55
3399.28 63
3399.41 72
3399.55 81
3399.68 87
3399.81 91
3399.95 91
3400.08 87
3400.21 80
3400.35 71
3400.48 62
3400.62 56
3400.75 53
3400.88 54
3401.02 61
3401.15 71
3401.28 83
3401.42 94
3401.55 103
3401.69 108
3401.82 108
3401.95 104
3402.09 97
3402.22 89
3402.35 81
3402.49 75
3402.62 72
3402.76 70
3402.89 70
3403.02 72
3403.16 74
3403.29 77
3403.42 82
3403.56 88
3403.69 95
3403.83 103
3403.96 111
3404.09 116
3404.23 119
3404.36 119
3404.49 117
3404.63 113
3404.76 108
3404.90 105
3405.03 104
3405.16 106
3405.30 111
3405.43 116
3405.57 122
3405.70 126
3405.83 128
3405.97 128
3406.10 126
3406.23 125
3406.37 124
3406.50 127
3406.64 133
3406.77 142
3406.90 154
3407.04 167
3407.17 180
3407.31 191
3407.44 201
3407.57 209
3407.71 216
3407.84 222
3407.97 227
3408.11 230
3408.24 233
3408.38 234
3408.51 234
3408.64 233
3408.78 231
3408.91 230
3409.05 229
3409.18 230
3409.31 233
3409.45 238
3409.58 243
3409.71 248
3409.85 252
3409.98 254
3410.12 253
3410.25 248
3410.38 241
3410.52 231
3410.65 221
3410.79 210
3410.92 200
3411.05 191
3411.19 184
3411.32 179
3411.46 175
3411.59 172
3411.72 169
3411.86 166
3411.99 162
3412.13 157
3412.26 150
3412.39 142
3412.53 133
3412.66 124
3412.79 115
3412.93 106
3413.06 97
3413.20 91
3413.33 85
3413.46 82
3413.60 81
3413.73 83
3413.87 85
3414.00 89
3414.13 93
3414.27 97
3414.40 100
3414.54 102
3414.67 102
3414.80 101
3414.94 100
3415.07 98
3415.21 95
3415.34 93
3415.47 92
3415.61 93
3415.74 95
3415.88 98
3416.01 103
3416.14 107
3416.28 110
3416.41 111
3416.55 110
3416.68 105
3416.81 99
3416.95 91
3417.08 84
3417.22 79
3417.35 76
3417.48 76
3417.62 78
3417.75 80
3417.89 81
3418.02 81
3418.16 79
3418.29 74
3418.42 67
3418.56 60
3418.69 53
3418.83 49
3418.96 47
3419.09 48
3419.23 51
3419.36 54
3419.50 58
3419.63 59
3419.76 59
3419.90 56
3420.03 52
3420.17 47
3420.30 42
3420.43 37
3420.57 33
3420.70 30
3420.84 27
3420.97 26
3421.11 27
3421.24 29
3421.37 33
3421.51 40
3421.64 48
3421.78 58
3421.91 68
3422.04 77
3422.18 86
3422.31 92
3422.45 95
3422.58 96
3422.71 95
3422.85 91
3422.98 85
3423.12 76
3423.25 67
3423.39 56
3423.52 44
3423.65 34
3423.79 25
3423.92 18
3424.06 14
3424.19 14
3424.32 16
3424.46 19
3424.59 22
3424.73 26
3424.86 28
3425.00 29
3425.13 29
3425.26 28
3425.40 26
3425.53 24
3425.67 22
3425.80 20
3425.93 18
3426.07 16
3426.20 14
3426.34 12
3426.47 11
3426.61 9
3426.74 7
3426.87 5
3427.01 1
3427.14 0
3427.28 0
3427.41 0
3427.55 0
3427.68 0
3427.81 0
3427.95 0
3428.08 4
3428.22 8
3428.35 11
3428.49 12
3428.62 11
3428.75 8
3428.89 3
3429.02 0
3429.16 0
3429.29 0
3429.43 0
3429.56 0
3429.69 0
3429.83 0
3429.96 7
3430.10 12
3430.23 15
3430.37 15
3430.50 14
3430.63 11
3430.77 7
3430.90 4
3431.04 1
3431.17 0
3431.31 0
3431.44 0
3431.57 4
3431.71 10
3431.84 18
3431.98 29
3432.11 43
3432.25 58
3432.38 75
3432.51 93
3432.65 111
3432.78 128
3432.92 144
3433.05 156
3433.19 166
3433.32 173
3433.45 177
3433.59 179
3433.72 179
3433.86 179
3433.99 180
3434.13 182
3434.26 186
3434.40 191
3434.53 197
3434.66 204
3434.80 212
3434.93 221
3435.07 230
3435.20 242
3435.34 255
3435.47 270
3435.60 286
3435.74 303
3435.87 318
3436.01 330
3436.14 337
3436.28 339
3436.41 336
3436.55 328
3436.68 316
3436.81 302
3436.95 289
3437.08 277
3437.22 268
3437.35 262
3437.49 260
3437.62 261
3437.76 263
3437.89 265
3438.02 266
3438.16 265
3438.29 260
3438.43 251
3438.56 239
3438.70 226
3438.83 212
3438.97 199
3439.10 187
3439.23 177
3439.37 168
3439.50 160
3439.64 151
3439.77 141
3439.91 129
3440.04 117
3440.18 106
3440.31 96
3440.44 88
3440.58 84
3440.71 82
3440.85 84
3440.98 89
3441.12 95
3441.25 101
3441.39 106
3441.52 110
3441.66 112
3441.79 113
3441.92 111
3442.06 109
3442.19 106
3442.33 104
3442.46 103
3442.60 103
3442.73 105
3442.87 107
3443.00 109
3443.14 111
3443.27 114
3443.40 117
3443.54 120
3443.67 124
3443.81 128
3443.94 132
3444.08 134
3444.21 135
3444.35 135
3444.48 133
3444.62 132
3444.75 131
3444.88 131
3445.02 133
3445.15 137
3445.29 142
3445.42 148
3445.56 154
3445.69 160
3445.83 164
3445.96 166
3446.10 166
3446.23 163
3446.37 159
3446.50 153
3446.63 147
3446.77 140
3446.90 132
3447.04 126
3447.17 120
3447.31 115
3447.44 111
3447.58 108
3447.71 105
3447.85 102
3447.98 99
3448.12 94
3448.25 89
3448.38 83
3448.52 75
3448.65 66
3448.79 57
3448.92 47
3449.06 37
3449.19 26
3449.33 16
3449.46 8
3449.60 1
3449.73 0
3449.87 0
3450.00 0
3450.14 0
3450.27 0
3450.40 0
3450.54 0
3450.67 1
3450.81 3
3450.94 4
3451.08 5
3451.21 6
3451.35 8
3451.48 10
3451.62 12
3451.75 14
3451.89 16
3452.02 17
3452.16 18
3452.29 18
3452.43 19
3452.56 19
3452.69 20
3452.83 20
3452.96 21
3453.10 22
3453.23 21
3453.37 21
3453.50 20
3453.64 20
3453.77 21
3453.91 22
3454.04 24
3454.18 28
3454.31 33
3454.45 38
3454.58 43
3454.72 47
3454.85 50
3454.99 51
3455.12 50
3455.26 47
3455.39 43
3455.52 37
3455.66 33
3455.79 30
3455.93 29
3456.06 31
3456.20 34
3456.33 38
3456.47 41
3456.60 43
3456.74 44
3456.87 42
3457.01 41
3457.14 38
3457.28 36
3457.41 34
3457.55 31
3457.68 29
3457.82 25
3457.95 21
3458.09 15
3458.22 9
3458.36 3
3458.49 0
3458.63 0
3458.76 0
3458.90 0
3459.03 5
3459.17 13
3459.30 21
3459.43 29
3459.57 36
3459.70 42
3459.84 46
3459.97 49
3460.11 49
3460.24 48
3460.38 45
3460.51 42
3460.65 38
3460.78 35
3460.92 34
3461.05 34
3461.19 34
3461.32 34
3461.46 31
3461.59 26
3461.73 18
3461.86 8
3462.00 0
3462.13 0
3462.27 0
3462.40 0
3462.54 0
3462.67 0
3462.81 0
3462.94 5
3463.08 11
3463.21 14
3463.35 15
3463.48 13
3463.62 10
3463.75 7
3463.89 6
3464.02 7
3464.16 10
3464.29 15
3464.43 22
3464.56 30
3464.70 38
3464.83 46
3464.97 55
3465.10 64
3465.24 75
3465.37 85
3465.51 95
3465.64 104
3465.78 111
3465.91 114
3466.05 114
3466.18 113
3466.32 109
3466.45 106
3466.59 102
3466.72 100
3466.86 99
3466.99 98
3467.13 96
3467.26 92
3467.40 86
3467.53 78
3467.67 69
3467.80 60
3467.94 52
3468.07 47
3468.21 44
3468.34 44
3468.48 44
3468.61 44
3468.75 43
3468.88 40
3469.02 35
3469.15 30
3469.29 27
3469.42 25
3469.56 25
3469.69 26
3469.83 27
3469.96 27
3470.10 25
3470.23 21
3470.37 17
3470.50 13
3470.64 12
3470.77 14
3470.91 17
3471.04 22
3471.18 28
3471.31 31
3471.45 32
3471.58 30
3471.72 25
3471.85 19
3471.99 12
3472.12 7
3472.26 3
3472.39 3
3472.53 6
3472.66 11
3472.80 18
3472.93 24
3473.07 30
3473.20 34
3473.34 38
3473.48 42
3473.61 46
3473.75 51
3473.88 58
3474.02 64
3474.15 70
3474.29 73
3474.42 74
3474.56 72
3474.69 68
3474.83 62
3474.96 55
3475.10 50
3475.23 46
3475.37 45
3475.50 47
3475.64 52
3475.77 59
3475.91 67
3476.04 76
3476.18 84
3476.31 92
3476.45 97
3476.58 101
3476.72 103
3476.85 103
3476.99 102
3477.12 101
3477.26 99
3477.40 98
3477.53 98
3477.67 98
3477.80 99
3477.94 99
3478.07 99
3478.21 98
3478.34 96
3478.48 92
3478.61 87
3478.75 82
3478.88 77
3479.02 74
3479.15 73
3479.29 74
3479.42 76
3479.56 80
3479.69 86
3479.83 91
3479.96 97
3480.10 103
3480.24 108
3480.37 114
3480.51 120
3480.64 125
3480.78 129
3480.91 133
3481.05 136
3481.18 138
3481.32 139
3481.45 141
3481.59 142
3481.72 145
3481.86 147
3481.99 149
3482.13 149
3482.26 148
3482.40 143
3482.54 137
3482.67 129
3482.81 121
3482.94 115
3483.08 111
3483.21 108
3483.35 106
3483.48 104
3483.62 101
3483.75 98
3483.89 93
3484.02 88
3484.16 83
3484.29 78
3484.43 71
3484.57 63
3484.70 54
3484.84 44
3484.97 34
3485.11 24
3485.24 16
3485.38 11
3485.51 9
3485.65 10
3485.78 13
3485.92 17
3486.05 20
3486.19 23
3486.33 26
3486.46 28
3486.60 30
3486.73 31
3486.87 31
3487.00 30
3487.14 26
3487.27 21
3487.41 13
3487.54 5
3487.68 0
3487.81 0
3487.95 0
3488.09 0
3488.22 0
3488.36 0
3488.49 0
3488.63 0
3488.76 0
3488.90 4
3489.03 9
3489.17 15
3489.30 21
3489.44 27
3489.58 32
3489.71 36
3489.85 39
3489.98 40
3490.12 39
3490.25 38
3490.39 38
3490.52 38
3490.66 39
3490.79 41
3490.93 43
3491.07 46
3491.20 48
3491.34 49
3491.47 48
3491.61 47
3491.74 45
3491.88 42
3492.01 38
3492.15 34
3492.29 30
3492.42 26
3492.56 24
3492.69 23
3492.83 22
3492.96 22
3493.10 22
3493.23 22
3493.37 22
3493.50 21
3493.64 20
3493.78 19
3493.91 18
3494.05 18
3494.18 19
3494.32 23
3494.45 28
3494.59 35
3494.72 43
3494.86 52
3495.00 60
3495.13 68
3495.27 73
3495.40 76
3495.54 75
3495.67 71
3495.81 64
3495.94 55
3496.08 45
3496.22 36
3496.35 30
3496.49 28
3496.62 30
3496.76 37
3496.89 46
3497.03 58
3497.16 70
3497.30 80
3497.44 88
3497.57 92
3497.71 92
3497.84 90
3497.98 87
3498.11 82
3498.25 78
3498.39 74
3498.52 70
3498.66 66
3498.79 61
3498.93 56
3499.06 52
3499.20 49
3499.33 49
3499.47 52
3499.61 57
3499.74 62
3499.88 67
3500.01 71
3500.15 73
3500.28 73
3500.42 73
3500.56 71
3500.69 70
3500.83 69
3500.96 66
3501.10 63
3501.23 59
3501.37 55
3501.51 51
3501.64 48
3501.78 47
3501.91 48
3502.05 50
3502.18 53
3502.32 57
3502.46 60
3502.59 63
3502.73 66
3502.86 67
3503.00 66
3503.13 64
3503.27 61
3503.41 57
3503.54 54
3503.68 51
3503.81 50
3503.95 51
3504.08 54
3504.22 57
3504.36 61
3504.49 65
3504.63 70
3504.76 73
3504.90 77
3505.03 81
3505.17 84
3505.31 86
3505.44 88
3505.58 88
3505.71 87
3505.85 86
3505.98 84
3506.12 82
3506.26 79
3506.39 76
3506.53 73
3506.66 69
3506.80 66
3506.93 62
3507.07 59
3507.21 56
3507.34 53
3507.48 51
3507.61 50
3507.75 49
3507.89 49
3508.02 51
3508.16 54
3508.29 59
3508.43 64
3508.56 69
3508.70 73
3508.84 75
3508.97 74
3509.11 72
3509.24 67
3509.38 61
3509.52 55
3509.65 48
3509.79 43
3509.92 39
3510.06 37
3510.19 37
3510.33 39
3510.47 42
3510.60 47
3510.74 53
3510.87 59
3511.01 65
3511.15 71
3511.28 76
3511.42 80
3511.55 82
3511.69 83
3511.83 83
3511.96 83
3512.10 83
3512.23 84
3512.37 84
3512.50 84
3512.64 84
3512.78 83
3512.91 82
3513.05 81
3513.18 81
3513.32 84
3513.46 89
3513.59 98
3513.73 110
3513.86 126
3514.00 143
3514.14 161
3514.27 178
3514.41 192
3514.54 202
3514.68 207
3514.82 207
3514.95 202
3515.09 192
3515.22 180
3515.36 166
3515.49 152
3515.63 140
3515.77 131
3515.90 125
3516.04 122
3516.17 121
3516.31 121
3516.45 122
3516.58 123
3516.72 126
3516.85 130
3516.99 137
3517.13 147
3517.26 160
3517.40 175
3517.53 190
3517.67 202
3517.81 211
3517.94 216
3518.08 218
3518.21 218
3518.35 219
3518.49 221
3518.62 225
3518.76 232
3518.89 240
3519.03 248
3519.17 255
3519.30 261
3519.44 266
3519.57 270
3519.71 274
3519.85 279
3519.98 286
3520.12 297
3520.26 310
3520.39 327
3520.53 345
3520.66 363
3520.80 380
3520.94 394
3521.07 401
3521.21 403
3521.34 399
3521.48 390
3521.62 378
3521.75 363
3521.89 348
3522.02 334
3522.16 321
3522.30 310
3522.43 301
3522.57 295
3522.70 290
3522.84 287
3522.98 284
3523.11 280
3523.25 276
3523.38 271
3523.52 265
3523.66 260
3523.79 256
3523.93 254
3524.07 253
3524.20 252
3524.34 253
3524.47 254
3524.61 255
3524.75 256
3524.88 256
3525.02 256
3525.15 256
3525.29 253
3525.43 250
3525.56 244
3525.70 238
3525.84 234
3525.97 230
3526.11 229
3526.24 230
3526.38 232
3526.52 233
3526.65 232
3526.79 228
3526.92 221
3527.06 214
3527.20 208
3527.33 204
3527.47 203
3527.61 206
3527.74 212
3527.88 219
3528.01 224
3528.15 227
3528.29 227
3528.42 224
3528.56 219
3528.70 212
3528.83 206
3528.97 200
3529.10 195
3529.24 191
3529.38 187
3529.51 183
3529.65 180
3529.78 177
3529.92 174
3530.06 171
3530.19 169
3530.33 166
3530.47 162
3530.60 158
3530.74 153
3530.87 148
3531.01 145
3531.15 142
3531.28 140
3531.42 139
3531.56 138
3531.69 137
3531.83 137
3531.96 137
3532.10 138
3532.24 140
3532.37 142
3532.51 146
3532.65 148
3532.78 149
3532.92 147
3533.06 143
3533.19 136
3533.33 128
3533.46 119
3533.60 113
3533.74 109
3533.87 111
3534.01 118
3534.15 130
3534.28 147
3534.42 166
3534.55 185
3534.69 202
3534.83 215
3534.96 223
3535.10 226
3535.24 225
3535.37 221
3535.51 214
3535.65 205
3535.78 196
3535.92 186
3536.05 177
3536.19 168
3536.33 162
3536.46 158
3536.60 156
3536.74 156
3536.87 157
3537.01 159
3537.15 160
3537.28 161
3537.42 161
3537.55 159
3537.69 156
3537.83 152
3537.96 149
3538.10 146
3538.24 143
3538.37 141
3538.51 139
3538.65 136
3538.78 131
3538.92 124
3539.05 115
3539.19 107
3539.33 100
3539.46 94
3539.60 92
3539.74 92
3539.87 94
3540.01 97
3540.15 101
3540.28 103
3540.42 105
3540.56 107
3540.69 108
3540.83 108
3540.96 109
3541.10 109
3541.24 107
3541.37 104
3541.51 100
3541.65 93
3541.78 86
3541.92 79
3542.06 73
3542.19 70
3542.33 70
3542.47 73
3542.60 79
3542.74 86
3542.88 92
3543.01 98
3543.15 102
3543.28 105
3543.42 106
3543.56 106
3543.69 107
3543.83 110
3543.97 114
3544.10 118
3544.24 124
3544.38 130
3544.51 135
3544.65 141
3544.79 144
3544.92 147
3545.06 147
3545.20 146
3545.33 143
3545.47 139
3545.61 133
3545.74 126
3545.88 118
3546.02 109
3546.15 99
3546.29 90
3546.42 81
3546.56 74
3546.70 69
3546.83 65
3546.97 62
3547.11 61
3547.24 61
3547.38 61
3547.52 60
3547.65 59
3547.79 57
3547.93 55
3548.06 53
3548.20 51
3548.34 50
3548.47 50
3548.61 52
3548.75 56
3548.88 61
3549.02 67
3549.16 72
3549.29 75
3549.43 76
3549.57 74
3549.70 69
3549.84 62
3549.98 54
3550.11 47
3550.25 39
3550.39 33
3550.52 29
3550.66 27
3550.80 28
3550.93 30
3551.07 35
3551.21 42
3551.34 49
3551.48 55
3551.62 60
3551.75 62
3551.89 61
3552.03 59
3552.16 55
3552.30 53
3552.44 53
3552.57 56
3552.71 63
3552.85 72
3552.98 84
3553.12 95
3553.26 106
3553.39 114
3553.53 119
3553.67 122
3553.80 121
3553.94 119
3554.08 116
3554.21 112
3554.35 110
3554.49 109
3554.62 109
3554.76 111
3554.90 115
3555.03 118
3555.17 122
3555.31 123
3555.44 123
3555.58 121
3555.72 117
3555.85 112
3555.99 107
3556.13 102
3556.26 97
3556.40 93
3556.54 89
3556.67 84
3556.81 78
3556.95 71
3557.08 63
3557.22 56
3557.36 49
3557.49 45
3557.63 43
3557.77 43
3557.90 45
3558.04 49
3558.18 52
3558.31 54
3558.45 55
3558.59 55
3558.73 54
3558.86 53
3559.00 52
3559.14 52
3559.27 53
3559.41 53
3559.55 52
3559.68 50
3559.82 48
3559.96 46
3560.09 44
3560.23 43
3560.37 42
3560.50 43
3560.64 44
3560.78 45
3560.91 46
3561.05 48
3561.19 50
3561.32 53
3561.46 57
3561.60 61
3561.74 66
3561.87 70
3562.01 73
3562.15 75
3562.28 75
3562.42 75
3562.56 73
3562.69 71
3562.83 70
3562.97 70
3563.10 72
3563.24 75
3563.38 79
3563.51 82
3563.65 85
3563.79 87
3563.92 88
3564.06 87
3564.20 84
3564.34 80
3564.47 74
3564.61 66
3564.75 57
3564.88 47
3565.02 36
3565.16 26
3565.29 17
3565.43 11
3565.57 6
3565.70 2
3565.84 0
3565.98 0
3566.12 0
3566.25 0
3566.39 0
3566.53 0
3566.66 0
3566.80 0
3566.94 0
3567.07 6
3567.21 15
3567.35 24
3567.49 34
3567.62 42
3567.76 50
3567.90 56
3568.03 61
3568.17 64
3568.31 66
3568.44 67
3568.58 68
3568.72 67
3568.85 65
3568.99 63
3569.13 61
3569.27 59
3569.40 56
3569.54 53
3569.68 49
3569.81 46
3569.95 43
3570.09 41
3570.22 41
3570.36 43
3570.50 46
3570.64 49
3570.77 52
3570.91 53
3571.05 54
3571.18 53
3571.32 52
3571.46 51
3571.59 50
3571.73 50
3571.87 51
3572.01 52
3572.14 53
3572.28 55
3572.42 59
3572.55 64
3572.69 69
3572.83 75
3572.97 79
3573.10 82
3573.24 83
3573.38 82
3573.51 81
3573.65 81
3573.79 82
3573.92 86
3574.06 91
3574.20 98
3574.34 105
3574.47 111
3574.61 115
3574.75 118
3574.88 118
3575.02 116
3575.16 113
3575.30 109
3575.43 103
3575.57 97
3575.71 91
3575.84 85
3575.98 81
3576.12 77
3576.26 75
3576.39 72
3576.53 68
3576.67 64
3576.80 60
3576.94 55
3577.08 52
3577.22 50
3577.35 48
3577.49 48
3577.63 48
3577.76 47
3577.90 46
3578.04 45
3578.18 43
3578.31 41
3578.45 38
3578.59 35
3578.72 31
3578.86 27
3579.00 23
3579.14 21
3579.27 20
3579.41 22
3579.55 26
3579.68 32
3579.82 41
3579.96 50
3580.10 58
3580.23 65
3580.37 69
3580.51 71
3580.65 70
3580.78 66
3580.92 60
3581.06 53
3581.19 47
3581.33 43
3581.47 41
3581.61 43
3581.74 47
3581.88 52
3582.02 59
3582.15 64
3582.29 66
3582.43 66
3582.57 63
3582.70 58
3582.84 53
3582.98 48
3583.12 45
3583.25 44
3583.39 46
3583.53 50
3583.66 55
3583.80 62
3583.94 69
3584.08 77
3584.21 85
3584.35 92
3584.49 99
3584.63 105
3584.76 109
3584.90 111
3585.04 112
3585.17 112
3585.31 111
3585.45 110
3585.59 109
3585.72 110
3585.86 112
3586.00 114
3586.14 117
3586.27 120
3586.41 124
3586.55 127
3586.68 130
3586.82 134
3586.96 137
3587.10 140
3587.23 144
3587.37 146
3587.51 149
3587.65 151
3587.78 153
3587.92 157
3588.06 162
3588.20 171
3588.33 183
3588.47 198
3588.61 213
3588.75 229
3588.88 242
3589.02 253
3589.16 260
3589.29 264
3589.43 265
3589.57 264
3589.71 262
3589.84 259
3589.98 254
3590.12 248
3590.26 240
3590.39 230
3590.53 219
3590.67 208
3590.81 198
3590.94 189
3591.08 183
3591.22 179
3591.36 176
3591.49 174
3591.63 171
3591.77 169
3591.91 166
3592.04 165
3592.18 166
3592.32 169
3592.46 174
3592.59 180
3592.73 186
3592.87 189
3593.00 189
3593.14 185
3593.28 179
3593.42 173
3593.55 168
3593.69 166
3593.83 167
3593.97 172
3594.10 179
3594.24 188
3594.38 196
3594.52 205
3594.65 211
3594.79 217
3594.93 220
3595.07 221
3595.20 221
3595.34 218
3595.48 212
3595.62 205
3595.75 195
3595.89 184
3596.03 172
3596.17 161
3596.30 152
3596.44 145
3596.58 142
3596.72 142
3596.85 143
3596.99 145
3597.13 145
3597.27 143
3597.40 139
3597.54 133
3597.68 126
3597.82 120
3597.95 115
3598.09 112
3598.23 111
3598.37 111
3598.50 112
3598.64 113
3598.78 113
3598.92 113
3599.06 114
3599.19 116
3599.33 119
3599.47 123
3599.61 127
3599.74 129
3599.88 130
3600.02 128
3600.16 123
3600.29 118
3600.43 112
3600.57 107
3600.71 103
3600.84 102
3600.98 103
3601.12 106
3601.26 109
3601.39 113
3601.53 116
3601.67 118
3601.81 120
3601.94 121
3602.08 122
3602.22 122
3602.36 123
3602.49 122
3602.63 122
3602.77 121
3602.91 120
3603.05 118
3603.18 115
3603.32 112
3603.46 109
3603.60 106
3603.73 104
3603.87 103
3604.01 103
3604.15 106
3604.28 110
3604.42 115
3604.56 122
3604.70 131
3604.84 140
3604.97 151
3605.11 162
3605.25 172
3605.39 182
3605.52 189
3605.66 194
3605.80 196
3605.94 195
3606.07 192
3606.21 188
3606.35 185
3606.49 183
3606.63 182
3606.76 183
3606.90 185
3607.04 187
3607.18 189
3607.31 188
3607.45 185
3607.59 179
3607.73 171
3607.86 160
3608.00 149
3608.14 137
3608.28 126
3608.42 117
3608.55 109
3608.69 103
3608.83 99
3608.97 96
3609.10 93
3609.24 89
3609.38 84
3609.52 78
3609.66 72
3609.79 66
3609.93 60
3610.07 56
3610.21 54
3610.34 53
3610.48 54
3610.62 56
3610.76 59
3610.90 62
3611.03 65
3611.17 67
3611.31 69
3611.45 69
3611.58 69
3611.72 68
3611.86 68
3612.00 68
3612.14 70
3612.27 72
3612.41 75
3612.55 79
3612.69 83
3612.82 89
3612.96 95
3613.10 100
3613.24 105
3613.38 109
3613.51 112
3613.65 114
3613.79 115
3613.93 116
3614.07 118
3614.20 120
3614.34 122
3614.48 122
3614.62 122
3614.75 121
3614.89 119
3615.03 115
3615.17 111
3615.31 106
3615.44 101
3615.58 95
3615.72 89
3615.86 83
3616.00 79
3616.13 76
3616.27 75
3616.41 75
3616.55 76
3616.68 76
3616.82 75
3616.96 73
3617.10 69
3617.24 64
3617.37 60
3617.51 57
3617.65 56
3617.79 58
3617.93 65
3618.06 75
3618.20 88
3618.34 103
3618.48 119
3618.62 132
3618.75 142
3618.89 148
3619.03 149
3619.17 148
3619.31 144
3619.44 139
3619.58 135
3619.72 131
3619.86 129
3620.00 128
3620.13 127
3620.27 125
3620.41 123
3620.55 120
3620.68 115
3620.82 109
3620.96 101
3621.10 92
3621.24 83
3621.37 73
3621.51 63
3621.65 53
3621.79 42
3621.93 32
3622.06 23
3622.20 15
3622.34 9
3622.48 5
3622.62 5
3622.75 7
3622.89 11
3623.03 17
3623.17 24
3623.31 30
3623.45 35
3623.58 38
3623.72 40
3623.86 41
3624.00 42
3624.14 43
3624.27 44
3624.41 46
3624.55 47
3624.69 48
3624.83 48
3624.96 47
3625.10 45
3625.24 42
3625.38 39
3625.52 37
3625.65 35
3625.79 36
3625.93 38
3626.07 41
3626.21 47
3626.34 54
3626.48 63
3626.62 73
3626.76 84
3626.90 94
3627.03 103
3627.17 109
3627.31 111
3627.45 109
3627.59 104
3627.73 95
3627.86 86
3628.00 78
3628.14 71
3628.28 66
3628.42 64
3628.55 62
3628.69 61
3628.83 59
3628.97 56
3629.11 53
3629.24 50
3629.38 47
3629.52 45
3629.66 43
3629.80 41
3629.94 40
3630.07 39
3630.21 38
3630.35 38
3630.49 39
3630.63 40
3630.76 42
3630.90 43
3631.04 44
3631.18 44
3631.32 44
3631.46 42
3631.59 40
3631.73 36
3631.87 31
3632.01 26
3632.15 21
3632.28 18
3632.42 16
3632.56 18
3632.70 22
3632.84 27
3632.98 33
3633.11 37
3633.25 38
3633.39 36
3633.53 30
3633.67 21
3633.80 11
3633.94 1
3634.08 0
3634.22 0
3634.36 0
3634.50 0
3634.63 0
3634.77 0
3634.91 0
3635.05 1
3635.19 9
3635.33 15
3635.46 20
3635.60 24
3635.74 27
3635.88 31
3636.02 37
3636.15 44
3636.29 52
3636.43 61
3636.57 70
3636.71 78
3636.85 86
3636.98 92
3637.12 98
3637.26 102
3637.40 104
3637.54 104
3637.68 101
3637.81 94
3637.95 84
3638.09 72
3638.23 60
3638.37 50
3638.51 44
3638.64 41
3638.78 44
3638.92 52
3639.06 62
3639.20 74
3639.34 86
3639.47 99
3639.61 110
3639.75 121
3639.89 131
3640.03 140
3640.17 150
3640.30 159
3640.44 168
3640.58 178
3640.72 187
3640.86 196
3641.00 203
3641.13 208
3641.27 209
3641.41 206
3641.55 199
3641.69 191
3641.83 182
3641.96 175
3642.10 170
3642.24 167
3642.38 165
3642.52 163
3642.66 159
3642.79 151
3642.93 141
3643.07 127
3643.21 113
3643.35 100
3643.49 89
3643.63 83
3643.76 80
3643.90 81
3644.04 85
3644.18 90
3644.32 95
3644.46 99
3644.59 101
3644.73 102
3644.87 103
3645.01 103
3645.15 103
3645.29 103
3645.42 103
3645.56 102
3645.70 100
3645.84 96
3645.98 90
3646.12 83
3646.26 75
3646.39 68
3646.53 60
3646.67 52
3646.81 45
3646.95 38
3647.09 34
3647.22 32
3647.36 34
3647.50 41
3647.64 52
3647.78 64
3647.92 78
3648.06 89
3648.19 97
3648.33 102
3648.47 103
3648.61 101
3648.75 99
3648.89 98
3649.03 98
3649.16 100
3649.30 102
3649.44 105
3649.58 108
3649.72 111
3649.86 112
3650.00 112
3650.13 112
3650.27 111
3650.41 109
3650.55 107
3650.69 104
3650.83 100
3650.96 95
3651.10 90
3651.24 84
3651.38 76
3651.52 68
3651.66 59
3651.80 50
3651.93 42
3652.07 36
3652.21 33
3652.35 33
3652.49 38
3652.63 46
3652.77 57
3652.90 71
3653.04 87
3653.18 102
3653.32 116
3653.46 127
3653.60 135
3653.74 138
3653.88 137
3654.01 131
3654.15 122
3654.29 111
3654.43 100
3654.57 90
3654.71 82
3654.85 77
3654.98 73
3655.12 70
3655.26 69
3655.40 67
3655.54 66
3655.68 66
3655.82 66
3655.95 68
3656.09 71
3656.23 73
3656.37 76
3656.51 77
3656.65 78
3656.79 79
3656.93 81
3657.06 83
3657.20 86
3657.34 89
3657.48 92
3657.62 93
3657.76 93
3657.90 92
3658.03 89
3658.17 86
3658.31 82
3658.45 79
3658.59 75
3658.73 71
3658.87 67
3659.01 63
3659.14 60
3659.28 59
3659.42 61
3659.56 67
3659.70 75
3659.84 87
3659.98 99
3660.12 112
3660.25 124
3660.39 134
3660.53 141
3660.67 145
3660.81 145
3660.95 142
3661.09 137
3661.23 130
3661.36 123
3661.50 115
3661.64 108
3661.78 102
3661.92 98
3662.06 96
3662.20 97
3662.34 102
3662.47 110
3662.61 121
3662.75 133
3662.89 146
3663.03 158
3663.17 167
3663.31 174
3663.45 177
3663.58 178
3663.72 175
3663.86 170
3664.00 163
3664.14 154
3664.28 143
3664.42 132
3664.56 122
3664.69 112
3664.83 104
3664.97 98
3665.11 94
3665.25 92
3665.39 92
3665.53 92
3665.67 93
3665.81 93
3665.94 93
3666.08 91
3666.22 89
3666.36 86
3666.50 83
3666.64 81
3666.78 79
3666.92 79
3667.05 79
3667.19 81
3667.33 82
3667.47 83
3667.61 82
3667.75 80
3667.89 77
3668.03 72
3668.17 66
3668.30 60
3668.44 53
3668.58 45
3668.72 38
3668.86 30
3669.00 23
3669.14 18
3669.28 17
3669.42 19
3669.55 26
3669.69 37
3669.83 51
3669.97 66
3670.11 81
3670.25 94
3670.39 102
3670.53 104
3670.67 99
3670.80 89
3670.94 74
3671.08 57
3671.22 41
3671.36 27
3671.50 16
3671.64 10
3671.78 7
3671.92 7
3672.06 7
3672.19 7
3672.33 7
3672.47 5
3672.61 3
3672.75 1
3672.89 0
3673.03 0
3673.17 0
3673.31 0
3673.45 0
3673.58 0
3673.72 0
3673.86 0
3674.00 0
3674.14 3
3674.28 7
3674.42 11
3674.56 13
3674.70 14
3674.84 13
3674.97 12
3675.11 11
3675.25 11
3675.39 14
3675.53 18
3675.67 24
3675.81 30
3675.95 35
3676.09 39
3676.23 39
3676.36 36
3676.50 31
3676.64 23
3676.78 14
3676.92 5
3677.06 0
3677.20 0
3677.34 0
3677.48 0
3677.62 0
3677.75 0
3677.89 0
3678.03 2
3678.17 11
3678.31 22
3678.45 33
3678.59 44
3678.73 52
3678.87 58
3679.01 60
3679.15 60
3679.28 57
3679.42 52
3679.56 46
3679.70 40
3679.84 35
3679.98 31
3680.12 27
3680.26 24
3680.40 22
3680.54 21
3680.68 21
3680.81 23
3680.95 25
3681.09 27
3681.23 28
3681.37 28
3681.51 27
3681.65 25
3681.79 24
3681.93 24
3682.07 26
3682.21 30
3682.35 36
3682.48 44
3682.62 52
3682.76 62
3682.90 71
3683.04 80
3683.18 87
3683.32 94
3683.46 99
3683.60 102
3683.74 102
3683.88 102
3684.02 100
3684.15 97
3684.29 94
3684.43 91
3684.57 88
3684.71 86
3684.85 84
3684.99 82
3685.13 80
3685.27 77
3685.41 73
3685.55 68
3685.69 63
3685.82 57
3685.96 52
3686.10 50
3686.24 50
3686.38 54
3686.52 59
3686.66 66
3686.80 73
3686.94 80
3687.08 85
3687.22 88
3687.36 91
3687.50 93
3687.63 94
3687.77 95
3687.91 95
3688.05 95
3688.19 94
3688.33 93
3688.47 93
3688.61 92
3688.75 92
3688.89 91
3689.03 89
3689.17 85
3689.31 80
3689.45 73
3689.58 64
3689.72 54
3689.86 45
3690.00 36
3690.14 29
3690.28 23
3690.42 18
3690.56 15
3690.70 12
3690.84 10
3690.98 8
3691.12 7
3691.26 7
3691.40 7
3691.53 9
3691.67 11
3691.81 13
3691.95 16
3692.09 21
3692.23 26
3692.37 33
3692.51 42
3692.65 52
3692.79 63
3692.93 71
3693.07 78
3693.21 81
3693.35 81
3693.49 80
3693.62 77
3693.76 74
3693.90 72
3694.04 71
3694.18 71
3694.32 71
3694.46 71
3694.60 71
3694.74 71
3694.88 71
3695.02 72
3695.16 73
3695.30 75
3695.44 76
3695.58 77
3695.72 77
3695.85 75
3695.99 73
3696.13 70
3696.27 66
3696.41 62
3696.55 57
3696.69 52
3696.83 47
3696.97 40
3697.11 33
3697.25 25
3697.39 17
3697.53 10
3697.67 4
3697.81 2
3697.95 2
3698.09 5
3698.23 10
3698.36 15
3698.50 21
3698.64 26
3698.78 30
3698.92 35
3699.06 41
3699.20 48
3699.34 55
3699.48 62
3699.62 67
3699.76 69
3699.90 68
3700.04 62
3700.18 55
3700.32 47
3700.46 41
3700.60 37
3700.74 37
3700.88 39
3701.01 43
3701.15 47
3701.29 51
3701.43 55
3701.57 58
3701.71 61
3701.85 65
3701.99 70
3702.13 76
3702.27 82
3702.41 88
3702.55 92
3702.69 94
3702.83 94
3702.97 92
3703.11 89
3703.25 84
3703.39 79
3703.53 72
3703.67 64
3703.81 55
3703.94 47
3704.08 38
3704.22 32
3704.36 28
3704.50 27
3704.64 30
3704.78 37
3704.92 45
3705.06 56
3705.20 68
3705.34 80
3705.48 91
3705.62 101
3705.76 109
3705.90 114
3706.04 117
3706.18 118
3706.32 117
3706.46 114
3706.60 110
3706.74 105
3706.88 101
3707.02 97
3707.16 95
3707.29 95
3707.43 97
3707.57 100
3707.71 103
3707.85 105
3707.99 106
3708.13 104
3708.27 99
3708.41 90
3708.55 80
3708.69 70
3708.83 61
3708.97 55
3709.11 54
3709.25 58
3709.39 66
3709.53 78
3709.67 91
3709.81 103
3709.95 113
3710.09 118
3710.23 120
3710.37 117
3710.51 112
3710.65 104
3710.79 96
3710.93 87
3711.07 77
3711.21 69
3711.34 60
3711.48 53
3711.62 47
3711.76 42
3711.90 40
3712.04 38
3712.18 37
3712.32 36
3712.46 35
3712.60 32
3712.74 28
3712.88 23
3713.02 18
3713.16 13
3713.30 9
3713.44 6
3713.58 3
3713.72 1
3713.86 0
3714.00 0
3714.14 0
3714.28 0
3714.42 0
3714.56 0
3714.70 0
3714.84 0
3714.98 0
3715.12 2
3715.26 9
3715.40 18
3715.54 28
3715.68 38
3715.82 46
3715.96 51
3716.10 52
3716.24 50
3716.38 45
3716.52 39
3716.66 34
3716.80 28
3716.93 24
3717.07 22
3717.21 20
3717.35 18
3717.49 16
3717.63 13
3717.77 10
3717.91 7
3718.05 5
3718.19 4
3718.33 5
3718.47 9
3718.61 14
3718.75 21
3718.89 29
3719.03 36
3719.17 41
3719.31 46
3719.45 48
3719.59 51
3719.73 53
3719.87 55
3720.01 58
3720.15 61
3720.29 63
3720.43 65
3720.57 65
3720.71 64
3720.85 61
3720.99 57
3721.13 51
3721.27 44
3721.41 37
3721.55 30
3721.69 25
3721.83 21
3721.97 20
3722.11 20
3722.25 23
3722.39 26
3722.53 31
3722.67 36
3722.81 41
3722.95 45
3723.09 49
3723.23 51
3723.37 51
3723.51 51
3723.65 50
3723.79 48
3723.93 47
3724.07 46
3724.21 47
3724.35 48
3724.49 49
3724.63 50
3724.77 50
3724.91 48
3725.05 45
3725.19 42
3725.33 39
3725.47 36
3725.61 33
3725.75 32
3725.89 33
3726.03 35
3726.17 37
3726.31 41
3726.45 46
3726.59 51
3726.73 56
3726.87 61
3727.01 64
3727.15 67
3727.29 69
3727.43 68
3727.57 66
3727.71 64
3727.85 61
3727.99 58
3728.13 57
3728.27 58
3728.41 60
3728.55 65
3728.69 71
3728.83 77
3728.97 83
3729.11 88
3729.25 90
3729.39 91
3729.53 91
3729.67 89
3729.81 87
3729.95 85
3730.09 84
3730.23 82
3730.37 81
3730.51 79
3730.65 77
3730.79 75
3730.93 74
3731.07 75
3731.21 77
3731.35 81
3731.49 85
3731.63 88
3731.77 90
3731.91 90
3732.05 87
3732.19 83
3732.33 77
3732.47 72
3732.61 67
3732.75 62
3732.89 58
3733.03 54
3733.17 50
3733.31 45
3733.45 41
3733.59 38
3733.73 37
3733.87 38
3734.01 41
3734.15 47
3734.29 53
3734.43 60
3734.57 67
3734.71 73
3734.85 76
3734.99 76
3735.13 73
3735.27 67
3735.41 57
3735.55 45
3735.69 31
3735.83 19
3735.97 10
3736.11 5
3736.25 6
3736.39 11
3736.53 20
3736.67 30
3736.81 40
3736.95 48
3737.09 54
3737.23 56
3737.37 57
3737.51 56
3737.65 56
3737.79 56
3737.93 57
3738.07 59
3738.21 60
3738.36 60
3738.50 60
3738.64 58
3738.78 56
3738.92 54
3739.06 51
3739.20 49
3739.34 46
3739.48 43
3739.62 39
3739.76 36
3739.90 34
3740.04 32
3740.18 32
3740.32 34
3740.46 39
3740.60 45
3740.74 53
3740.88 64
3741.02 76
3741.16 89
3741.30 103
3741.44 117
3741.58 132
3741.72 145
3741.86 156
3742.00 164
3742.14 168
3742.28 168
3742.42 165
3742.56 158
3742.70 150
3742.84 141
3742.98 134
3743.12 130
3743.26 128
3743.40 130
3743.54 134
3743.68 140
3743.83 148
3743.97 155
3744.11 163
3744.25 169
3744.39 174
3744.53 178
3744.67 179
3744.81 178
3744.95 175
3745.09 170
3745.23 164
3745.37 156
3745.51 148
3745.65 140
3745.79 133
3745.93 125
3746.07 117
3746.21 109
3746.35 100
3746.49 92
3746.63 84
3746.77 78
3746.91 74
3747.05 72
3747.19 73
3747.33 75
3747.47 78
3747.61 81
3747.75 84
3747.90 87
3748.04 90
3748.18 93
3748.32 95
3748.46 97
3748.60 98
3748.74 97
3748.88 96
3749.02 94
3749.16 93
3749.30 94
3749.44 95
3749.58 98
3749.72 101
3749.86 104
3750.00 106
3750.14 106
3750.28 103
3750.42 99
3750.56 94
3750.70 89
3750.84 86
3750.98 85
3751.12 87
3751.27 91
3751.41 96
3751.55 101
3751.69 105
3751.83 107
3751.97 106
3752.11 102
3752.25 98
3752.39 93
3752.53 89
3752.67 85
3752.81 82
3752.95 80
3753.09 76
3753.23 71
3753.37 64
3753.51 55
3753.65 44
3753.79 33
3753.93 22
3754.07 14
3754.21 10
3754.36 11
3754.50 16
3754.64 24
3754.78 33
3754.92 41
3755.06 48
3755.20 51
3755.34 51
3755.48 49
3755.62 45
3755.76 40
3755.90 34
3756.04 26
3756.18 19
3756.32 11
3756.46 3
3756.60 0
3756.74 0
3756.88 0
3757.03 0
3757.17 0
3757.31 0
3757.45 0
3757.59 0
3757.73 0
3757.87 8
3758.01 19
3758.15 31
3758.29 44
3758.43 56
3758.57 67
3758.71 76
3758.85 82
3758.99 84
3759.13 85
3759.27 83
3759.42 80
3759.56 76
3759.70 71
3759.84 65
3759.98 57
3760.12 49
3760.26 40
3760.40 33
3760.54 27
3760.68 24
3760.82 24
3760.96 27
3761.10 30
3761.24 34
3761.38 37
3761.52 38
3761.67 38
3761.81 38
3761.95 38
3762.09 40
3762.23 43
3762.37 47
3762.51 51
3762.65 54
3762.79 56
3762.93 56
3763.07 55
3763.21 53
3763.35 50
3763.49 47
3763.63 46
3763.78 46
3763.92 49
3764.06 54
3764.20 61
3764.34 69
3764.48 76
3764.62 83
3764.76 88
3764.90 92
3765.04 95
3765.18 97
3765.32 99
3765.46 102
3765.60 104
3765.74 105
3765.89 104
3766.03 101
3766.17 95
3766.31 87
3766.45 78
3766.59 69
3766.73 61
3766.87 56
3767.01 54
3767.15 54
3767.29 55
3767.43 58
3767.57 60
3767.72 62
3767.86 62
3768.00 61
3768.14 60
3768.28 59
3768.42 58
3768.56 58
3768.70 59
3768.84 60
3768.98 60
3769.12 58
3769.26 55
3769.40 50
3769.55 44
3769.69 36
3769.83 30
3769.97 24
3770.11 20
3770.25 19
3770.39 19
3770.53 22
3770.67 25
3770.81 30
3770.95 33
3771.09 36
3771.23 37
3771.38 36
3771.52 34
3771.66 32
3771.80 29
3771.94 27
3772.08 28
3772.22 29
3772.36 32
3772.50 36
3772.64 39
3772.78 42
3772.92 43
3773.07 42
3773.21 41
3773.35 39
3773.49 37
3773.63 36
3773.77 37
3773.91 39
3774.05 41
3774.19 45
3774.33 48
3774.47 51
3774.62 54
3774.76 57
3774.90 59
3775.04 62
3775.18 64
3775.32 65
3775.46 67
3775.60 68
3775.74 68
3775.88 68
3776.02 68
3776.17 67
3776.31 64
3776.45 61
3776.59 56
3776.73 51
3776.87 44
3777.01 38
3777.15 31
3777.29 26
3777.43 23
3777.57 21
3777.72 20
3777.86 20
3778.00 21
3778.14 23
3778.28 25
3778.42 27
3778.56 28
3778.70 28
3778.84 26
3778.98 23
3779.12 19
3779.27 15
3779.41 10
3779.55 5
3779.69 1
3779.83 0
3779.97 0
3780.11 0
3780.25 0
3780.39 0
3780.53 0
3780.68 0
3780.82 0
3780.96 6
3781.10 15
3781.24 25
3781.38 33
3781.52 39
3781.66 42
3781.80 41
3781.94 38
3782.09 33
3782.23 25
3782.37 17
3782.51 10
3782.65 3
3782.79 0
3782.93 0
3783.07 0
3783.21 6
3783.36 14
3783.50 23
3783.64 33
3783.78 42
3783.92 49
3784.06 53
3784.20 54
3784.34 52
3784.48 49
3784.62 45
3784.77 41
3784.91 36
3785.05 33
3785.19 30
3785.33 27
3785.47 24
3785.61 21
3785.75 19
3785.89 16
3786.04 15
3786.18 13
3786.32 13
3786.46 13
3786.60 14
3786.74 16
3786.88 20
3787.02 24
3787.16 29
3787.31 33
3787.45 37
3787.59 40
3787.73 40
3787.87 38
3788.01 33
3788.15 26
3788.29 19
3788.43 11
3788.58 5
3788.72 1
3788.86 0
3789.00 0
3789.14 3
3789.28 8
3789.42 13
3789.56 18
3789.70 22
3789.85 25
3789.99 28
3790.13 30
3790.27 32
3790.41 35
3790.55 38
3790.69 41
3790.83 43
3790.98 45
3791.12 46
3791.26 46
3791.40 46
3791.54 46
3791.68 47
3791.82 50
3791.96 53
3792.10 58
3792.25 63
3792.39 70
3792.53 76
3792.67 83
3792.81 89
3792.95 94
3793.09 98
3793.23 100
3793.38 99
3793.52 97
3793.66 93
3793.80 88
3793.94 84
3794.08 80
3794.22 77
3794.36 75
3794.51 73
3794.65 71
3794.79 70
3794.93 68
3795.07 67
3795.21 66
3795.35 66
3795.49 66
3795.64 67
3795.78 70
3795.92 73
3796.06 79
3796.20 86
3796.34 94
3796.48 103
3796.62 110
3796.77 116
3796.91 119
3797.05 120
3797.19 117
3797.33 113
3797.47 107
3797.61 101
3797.76 95
3797.90 89
3798.04 84
3798.18 80
3798.32 78
3798.46 78
3798.60 79
3798.74 80
3798.89 83
3799.03 84
3799.17 85
3799.31 85
3799.45 85
3799.59 84
3799.73 85
3799.88 85
3800.02 86
3800.16 87
3800.30 87
3800.44 87
3800.58 85
3800.72 81
3800.86 75
3801.01 66
3801.15 56
3801.29 45
3801.43 33
3801.57 23
3801.71 14
3801.85 8
3802.00 5
3802.14 6
3802.28 8
3802.42 12
3802.56 14
3802.70 15
3802.84 13
3802.99 8
3803.13 2
3803.27 0
3803.41 0
3803.55 0
3803.69 0
3803.83 0
3803.98 0
3804.12 0
3804.26 6
3804.40 15
3804.54 23
3804.68 29
3804.82 33
3804.97 35
3805.11 35
3805.25 36
3805.39 37
3805.53 39
3805.67 42
3805.81 46
3805.96 50
3806.10 53
3806.24 55
3806.38 56
3806.52 57
3806.66 58
3806.80 61
3806.95 65
3807.09 70
3807.23 77
3807.37 84
3807.51 92
3807.65 99
3807.80 103
3807.94 106
3808.08 105
3808.22 101
3808.36 94
3808.50 86
3808.64 78
3808.79 70
3808.93 64
3809.07 59
3809.21 55
3809.35 52
3809.49 49
3809.64 48
3809.78 46
3809.92 47
3810.06 50
3810.20 55
3810.34 65
3810.48 78
3810.63 94
3810.77 114
3810.91 134
3811.05 156
3811.19 177
3811.33 197
3811.48 214
3811.62 229
3811.76 241
3811.90 249
3812.04 254
3812.18 257
3812.32 258
3812.47 259
3812.61 260
3812.75 262
3812.89 266
3813.03 272
3813.17 280
3813.32 291
3813.46 303
3813.60 318
3813.74 335
3813.88 353
3814.02 373
3814.17 395
3814.31 420
3814.45 446
3814.59 474
3814.73 502
3814.87 530
3815.02 555
3815.16 576
3815.30 594
3815.44 606
3815.58 616
3815.72 623
3815.87 630
3816.01 636
3816.15 644
3816.29 653
3816.43 663
3816.57 672
3816.72 680
3816.86 683
3817.00 682
3817.14 675
3817.28 663
3817.42 648
3817.57 630
3817.71 612
3817.85 596
3817.99 583
3818.13 571
3818.27 561
3818.42 550
3818.56 538
3818.70 522
3818.84 505
3818.98 487
3819.12 470
3819.27 455
3819.41 443
3819.55 435
3819.69 430
3819.83 427
3819.97 428
3820.12 429
3820.26 432
3820.40 435
3820.54 437
3820.68 436
3820.82 433
3820.97 426
3821.11 415
3821.25 403
3821.39 389
3821.53 377
3821.68 366
3821.82 358
3821.96 351
3822.10 344
3822.24 336
3822.38 326
3822.53 313
3822.67 298
3822.81 281
3822.95 265
3823.09 250
3823.23 238
3823.38 230
3823.52 225
3823.66 222
3823.80 219
3823.94 215
3824.09 210
3824.23 204
3824.37 196
3824.51 187
3824.65 180
3824.79 174
3824.94 170
3825.08 168
3825.22 167
3825.36 167
3825.50 165
3825.65 162
3825.79 157
3825.93 151
3826.07 143
3826.21 135
3826.35 128
3826.50 122
3826.64 117
3826.78 113
3826.92 110
3827.06 108
3827.21 107
3827.35 107
3827.49 107
3827.63 106
3827.77 105
3827.92 102
3828.06 97
3828.20 92
3828.34 85
3828.48 78
3828.62 70
3828.77 63
3828.91 55
3829.05 48
3829.19 40
3829.33 33
3829.48 27
3829.62 23
3829.76 20
3829.90 20
3830.04 22
3830.19 26
3830.33 32
3830.47 39
3830.61 46
3830.75 53
3830.90 58
3831.04 62
3831.18 64
3831.32 64
3831.46 63
3831.60 61
3831.75 58
3831.89 55
3832.03 53
3832.17 52
3832.31 52
3832.46 51
3832.60 50
3832.74 49
3832.88 48
3833.02 46
3833.17 44
3833.31 42
3833.45 41
3833.59 41
3833.73 41
3833.88 42
3834.02 42
3834.16 42
3834.30 42
3834.44 41
3834.59 39
3834.73 36
3834.87 34
3835.01 32
3835.15 31
3835.30 30
3835.44 30
3835.58 31
3835.72 33
3835.86 34
3836.01 35
3836.15 36
3836.29 37
3836.43 38
3836.57 40
3836.72 42
3836.86 46
3837.00 49
3837.14 53
3837.28 56
3837.43 57
3837.57 55
3837.71 52
3837.85 47
3837.99 41
3838.14 35
3838.28 31
3838.42 29
3838.56 31
3838.71 35
3838.85 41
3838.99 48
3839.13 55
3839.27 62
3839.42 67
3839.56 73
3839.70 78
3839.84 85
3839.98 92
3840.13 99
3840.27 106
3840.41 111
3840.55 115
3840.69 116
3840.84 114
3840.98 112
3841.12 110
3841.26 108
3841.41 108
3841.55 109
3841.69 112
3841.83 116
3841.97 120
3842.12 123
3842.26 124
3842.40 122
3842.54 117
3842.68 109
3842.83 98
3842.97 86
3843.11 72
3843.25 58
3843.40 45
3843.54 33
3843.68 22
3843.82 12
3843.96 4
3844.11 0
3844.25 0
3844.39 0
3844.53 0
3844.67 0
3844.82 0
3844.96 0
3845.10 0
3845.24 1
3845.39 5
3845.53 9
3845.67 13
3845.81 17
3845.95 23
3846.10 29
3846.24 37
3846.38 47
3846.52 58
3846.67 69
3846.81 79
3846.95 87
3847.09 92
3847.23 95
3847.38 96
3847.52 96
3847.66 95
3847.80 96
3847.95 97
3848.09 100
3848.23 102
3848.37 105
3848.51 107
3848.66 107
3848.80 105
3848.94 102
3849.08 99
3849.23 97
3849.37 96
3849.51 96
3849.65 99
3849.80 103
3849.94 108
3850.08 113
3850.22 119
3850.36 124
3850.51 128
3850.65 131
3850.79 133
3850.93 136
3851.08 138
3851.22 141
3851.36 144
3851.50 146
3851.64 147
3851.79 146
3851.93 142
3852.07 137
3852.21 131
3852.36 126
3852.50 124
3852.64 125
3852.78 130
3852.93 138
3853.07 147
3853.21 155
3853.35 161
3853.50 164
3853.64 164
3853.78 161
3853.92 158
3854.06 153
3854.21 148
3854.35 143
3854.49 139
3854.63 136
3854.78 133
3854.92 133
3855.06 133
3855.20 133
3855.35 133
3855.49 133
3855.63 131
3855.77 128
3855.92 124
3856.06 120
3856.20 115
3856.34 111
3856.49 107
3856.63 104
3856.77 102
3856.91 100
3857.05 97
3857.20 93
3857.34 88
3857.48 83
3857.62 77
3857.77 72
3857.91 67
3858.05 63
3858.19 61
3858.34 59
3858.48 57
3858.62 56
3858.76 57
3858.91 59
3859.05 62
3859.19 66
3859.33 70
3859.48 73
3859.62 74
3859.76 72
3859.90 68
3860.05 62
3860.19 56
3860.33 51
3860.47 48
3860.62 48
3860.76 51
3860.90 54
3861.04 57
3861.19 58
3861.33 55
3861.47 49
3861.61 40
3861.76 30
3861.90 21
3862.04 15
3862.18 12
3862.33 12
3862.47 15
3862.61 20
3862.75 25
3862.90 29
3863.04 31
3863.18 31
3863.32 29
3863.47 26
3863.61 23
3863.75 22
3863.89 23
3864.04 28
3864.18 36
3864.32 46
3864.46 57
3864.61 68
3864.75 76
3864.89 83
3865.03 86
3865.18 88
3865.32 89
3865.46 90
3865.60 90
3865.75 90
3865.89 88
3866.03 84
3866.17 78
3866.32 70
3866.46 63
3866.60 56
3866.75 53
3866.89 52
3867.03 55
3867.17 59
3867.32 64
3867.46 69
3867.60 73
3867.74 75
3867.89 76
3868.03 76
3868.17 78
3868.31 80
3868.46 84
3868.60 87
3868.74 91
3868.88 93
3869.03 93
3869.17 90
3869.31 83
3869.45 75
3869.60 65
3869.74 55
3869.88 46
3870.03 40
3870.17 37
3870.31 38
3870.45 44
3870.60 53
3870.74 65
3870.88 78
3871.02 91
3871.17 101
3871.31 109
3871.45 112
3871.59 112
3871.74 108
3871.88 101
3872.02 91
3872.17 81
3872.31 69
3872.45 57
3872.59 47
3872.74 38
3872.88 31
3873.02 26
3873.16 23
3873.31 23
3873.45 24
3873.59 26
3873.74 28
3873.88 30
3874.02 33
3874.16 36
3874.31 39
3874.45 43
3874.59 48
3874.73 53
3874.88 57
3875.02 62
3875.16 66
3875.31 69
3875.45 71
3875.59 73
3875.73 74
3875.88 74
3876.02 72
3876.16 68
3876.30 62
3876.45 54
3876.59 45
3876.73 37
3876.88 30
3877.02 26
3877.16 25
3877.30 26
3877.45 31
3877.59 38
3877.73 47
3877.88 56
3878.02 64
3878.16 72
3878.30 78
3878.45 82
3878.59 84
3878.73 85
3878.87 84
3879.02 82
3879.16 79
3879.30 77
3879.45 74
3879.59 71
3879.73 68
3879.87 66
3880.02 63
3880.16 59
3880.30 55
3880.45 51
3880.59 45
3880.73 39
3880.87 32
3881.02 25
3881.16 19
3881.30 14
3881.45 12
3881.59 13
3881.73 17
3881.87 24
3882.02 32
3882.16 41
3882.30 50
3882.45 58
3882.59 64
3882.73 69
3882.87 72
3883.02 74
3883.16 76
3883.30 77
3883.45 77
3883.59 76
3883.73 75
3883.88 74
3884.02 73
3884.16 71
3884.30 69
3884.45 66
3884.59 63
3884.73 58
3884.88 53
3885.02 48
3885.16 45
3885.30 43
3885.45 44
3885.59 47
3885.73 51
3885.88 56
3886.02 60
3886.16 64
3886.31 67
3886.45 70
3886.59 72
3886.73 73
3886.88 74
3887.02 75
3887.16 75
3887.31 74
3887.45 74
3887.59 72
3887.73 69
3887.88 64
3888.02 59
3888.16 52
3888.31 45
3888.45 39
3888.59 36
3888.74 36
3888.88 40
3889.02 47
3889.16 57
3889.31 69
3889.45 81
3889.59 92
3889.74 101
3889.88 109
3890.02 116
3890.17 121
3890.31 126
3890.45 131
3890.59 134
3890.74 136
3890.88 136
3891.02 134
3891.17 129
3891.31 121
3891.45 112
3891.60 102
3891.74 94
3891.88 87
3892.03 84
3892.17 84
3892.31 87
3892.45 93
3892.60 101
3892.74 110
3892.88 119
3893.03 125
3893.17 130
3893.31 131
3893.46 128
3893.60 123
3893.74 114
3893.89 103
3894.03 92
3894.17 81
3894.31 72
3894.46 66
3894.60 64
3894.74 66
3894.89 72
3895.03 81
3895.17 90
3895.32 100
3895.46 109
3895.60 115
3895.75 118
3895.89 118
3896.03 115
3896.18 111
3896.32 106
3896.46 101
3896.60 97
3896.75 94
3896.89 92
3897.03 92
3897.18 91
3897.32 92
3897.46 93
3897.61 94
3897.75 95
3897.89 95
3898.04 95
3898.18 93
3898.32 90
3898.47 85
3898.61 79
3898.75 72
3898.90 65
3899.04 58
3899.18 53
3899.32 49
3899.47 47
3899.61 47
3899.75 49
3899.90 54
3900.04 59
3900.18 66
3900.33 71
3900.47 77
3900.61 81
3900.76 85
3900.90 90
3901.04 96
3901.19 102
3901.33 110
3901.47 117
3901.62 123
3901.76 127
3901.90 128
3902.05 126
3902.19 123
3902.33 120
3902.48 118
3902.62 117
3902.76 119
3902.91 122
3903.05 127
3903.19 131
3903.34 135
3903.48 138
3903.62 138
3903.77 137
3903.91 134
3904.05 129
3904.19 124
3904.34 120
3904.48 117
3904.62 115
3904.77 113
3904.91 113
3905.05 112
3905.20 111
3905.34 109
3905.48 107
3905.63 105
3905.77 104
3905.91 105
3906.06 106
3906.20 108
3906.34 111
3906.49 113
3906.63 115
3906.77 116
3906.92 117
3907.06 119
3907.20 121
3907.35 125
3907.49 131
3907.63 137
3907.78 143
3907.92 147
3908.06 149
3908.21 148
3908.35 143
3908.49 135
3908.64 125
3908.78 114
3908.92 102
3909.07 92
3909.21 84
3909.35 78
3909.50 75
3909.64 75
3909.78 77
3909.93 80
3910.07 83
3910.22 85
3910.36 84
3910.50 80
3910.65 73
3910.79 64
3910.93 54
3911.08 44
3911.22 36
3911.36 30
3911.51 27
3911.65 28
3911.79 32
3911.94 40
3912.08 49
3912.22 60
3912.37 71
3912.51 80
3912.65 87
3912.80 90
3912.94 89
3913.08 86
3913.23 80
3913.37 73
3913.51 67
3913.66 62
3913.80 59
3913.94 58
3914.09 58
3914.23 58
3914.37 59
3914.52 60
3914.66 60
3914.81 59
3914.95 59
3915.09 59
3915.24 58
3915.38 59
3915.52 59
3915.67 60
3915.81 60
3915.95 59
3916.10 56
3916.24 51
3916.38 45
3916.53 38
3916.67 31
3916.81 25
3916.96 22
3917.10 21
3917.24 23
3917.39 27
3917.53 32
3917.68 38
3917.82 43
3917.96 48
3918.11 52
3918.25 54
3918.39 55
3918.54 54
3918.68 51
3918.82 49
3918.97 47
3919.11 48
3919.25 50
3919.40 54
3919.54 60
3919.68 66
3919.83 71
3919.97 74
3920.12 73
3920.26 69
3920.40 62
3920.55 53
3920.69 43
3920.83 33
3920.98 24
3921.12 17
3921.26 11
3921.41 6
3921.55 2
3921.69 0
3921.84 0
3921.98 0
3922.13 0
3922.27 0
3922.41 0
3922.56 0
3922.70 0
3922.84 2
3922.99 9
3923.13 16
3923.27 22
3923.42 25
3923.56 27
3923.71 26
3923.85 24
3923.99 21
3924.14 20
3924.28 21
3924.42 25
3924.57 31
3924.71 39
3924.85 47
3925.00 54
3925.14 58
3925.29 60
3925.43 59
3925.57 56
3925.72 53
3925.86 50
3926.00 48
3926.15 47
3926.29 47
3926.44 48
3926.58 49
3926.72 50
3926.87 49
3927.01 48
3927.15 47
3927.30 45
3927.44 44
3927.58 44
3927.73 45
3927.87 48
3928.02 53
3928.16 58
3928.30 62
3928.45 67
3928.59 70
3928.73 71
3928.88 71
3929.02 71
3929.17 70
3929.31 68
3929.45 66
3929.60 64
3929.74 62
3929.88 61
3930.03 59
3930.17 57
3930.32 57
3930.46 57
3930.60 60
3930.75 64
3930.89 70
3931.03 77
3931.18 84
3931.32 89
3931.47 93
3931.61 95
3931.75 96
3931.90 97
3932.04 99
3932.19 103
3932.33 109
3932.47 117
3932.62 126
3932.76 136
3932.90 145
3933.05 151
3933.19 154
3933.34 152
3933.48 147
3933.62 138
3933.77 127
3933.91 115
3934.05 105
3934.20 96
3934.34 90
3934.49 85
3934.63 81
3934.77 77
3934.92 72
3935.06 67
3935.21 61
3935.35 55
3935.49 49
3935.64 44
3935.78 42
3935.92 41
3936.07 42
3936.21 45
3936.36 48
3936.50 50
3936.64 51
3936.79 50
3936.93 47
3937.08 44
3937.22 40
3937.36 39
3937.51 39
3937.65 43
3937.80 48
3937.94 56
3938.08 63
3938.23 70
3938.37 76
3938.51 79
3938.66 81
3938.80 81
3938.95 81
3939.09 81
3939.23 81
3939.38 82
3939.52 83
3939.67 85
3939.81 86
3939.95 88
3940.10 89
3940.24 89
3940.39 89
3940.53 88
3940.67 88
3940.82 89
3940.96 91
3941.11 94
3941.25 97
3941.39 98
3941.54 98
3941.68 96
3941.83 92
3941.97 87
3942.11 82
3942.26 77
3942.40 74
3942.55 72
3942.69 71
3942.83 72
3942.98 75
3943.12 79
3943.27 85
3943.41 92
3943.55 99
3943.70 104
3943.84 107
3943.99 107
3944.13 103
3944.27 97
3944.42 88
3944.56 77
3944.71 67
3944.85 56
3944.99 46
3945.14 37
3945.28 30
3945.43 25
3945.57 24
3945.71 26
3945.86 32
3946.00 42
3946.15 52
3946.29 62
3946.43 71
3946.58 76
3946.72 78
3946.87 78
3947.01 75
3947.15 73
3947.30 70
3947.44 68
3947.59 66
3947.73 65
3947.87 63
3948.02 61
3948.16 60
3948.31 59
3948.45 59
3948.60 59
3948.74 61
3948.88 63
3949.03 65
3949.17 66
3949.32 67
3949.46 66
3949.60 64
3949.75 61
3949.89 57
3950.04 53
3950.18 49
3950.32 44
3950.47 40
3950.61 35
3950.76 31
3950.90 28
3951.05 25
3951.19 25
3951.33 26
3951.48 29
3951.62 34
3951.77 40
3951.91 46
3952.05 50
3952.20 52
3952.34 52
3952.49 50
3952.63 47
3952.77 43
3952.92 40
3953.06 40
3953.21 43
3953.35 49
3953.50 57
3953.64 65
3953.78 73
3953.93 77
3954.07 77
3954.22 73
3954.36 65
3954.51 55
3954.65 43
3954.79 32
3954.94 22
3955.08 15
3955.23 11
3955.37 11
3955.51 13
3955.66 18
3955.80 24
3955.95 31
3956.09 36
3956.24 40
3956.38 42
3956.52 42
3956.67 41
3956.81 40
3956.96 39
3957.10 41
3957.25 45
3957.39 52
3957.53 61
3957.68 72
3957.82 85
3957.97 97
3958.11 108
3958.26 118
3958.40 125
3958.54 128
3958.69 126
3958.83 121
3958.98 112
3959.12 101
3959.27 91
3959.41 82
3959.55 76
3959.70 72
3959.84 72
3959.99 73
3960.13 74
3960.28 75
3960.42 73
3960.56 70
3960.71 65
3960.85 60
3961.00 56
3961.14 53
3961.29 53
3961.43 55
3961.57 58
3961.72 61
3961.86 62
3962.01 62
3962.15 60
3962.30 56
3962.44 51
3962.58 46
3962.73 42
3962.87 39
3963.02 37
3963.16 37
3963.31 37
3963.45 38
3963.60 40
3963.74 41
3963.88 43
3964.03 44
3964.17 46
3964.32 48
3964.46 51
3964.61 54
3964.75 56
3964.89 56
3965.04 53
3965.18 47
3965.33 39
3965.47 28
3965.62 16
3965.76 6
3965.91 0
3966.05 0
3966.19 0
3966.34 0
3966.48 6
3966.63 14
3966.77 21
3966.92 26
3967.06 29
3967.21 29
3967.35 28
3967.49 26
3967.64 25
3967.78 26
3967.93 28
3968.07 33
3968.22 38
3968.36 42
3968.51 44
3968.65 44
3968.79 43
3968.94 41
3969.08 40
3969.23 39
3969.37 40
3969.52 42
3969.66 45
3969.81 47
3969.95 50
3970.09 52
3970.24 54
3970.38 55
3970.53 55
3970.67 54
3970.82 51
3970.96 46
3971.11 41
3971.25 35
3971.40 30
3971.54 28
3971.68 29
3971.83 33
3971.97 39
3972.12 47
3972.26 55
3972.41 61
3972.55 65
3972.70 66
3972.84 65
3972.98 62
3973.13 59
3973.27 55
3973.42 53
3973.56 54
3973.71 56
3973.85 61
3974.00 67
3974.14 72
3974.29 76
3974.43 77
3974.58 76
3974.72 72
3974.86 67
3975.01 62
3975.15 57
3975.30 54
3975.44 52
3975.59 51
3975.73 50
3975.88 48
3976.02 46
3976.17 43
3976.31 41
3976.45 38
3976.60 38
3976.74 39
3976.89 43
3977.03 48
3977.18 55
3977.32 62
3977.47 69
3977.61 75
3977.76 81
3977.90 86
3978.05 91
3978.19 95
3978.33 98
3978.48 99
3978.62 99
3978.77 98
3978.91 96
3979.06 95
3979.20 96
3979.35 99
3979.49 103
3979.64 109
3979.78 115
3979.93 119
3980.07 122
3980.22 122
3980.36 120
3980.50 117
3980.65 112
3980.79 106
3980.94 100
3981.08 94
3981.23 86
3981.37 79
3981.52 71
3981.66 63
3981.81 57
3981.95 51
3982.10 47
3982.24 44
3982.39 42
3982.53 41
3982.68 41
3982.82 41
3982.96 41
3983.11 41
3983.25 41
3983.40 41
3983.54 40
3983.69 40
3983.83 39
3983.98 38
3984.12 37
3984.27 37
3984.41 37
3984.56 37
3984.70 37
3984.85 37
3984.99 38
3985.14 38
3985.28 38
3985.43 40
3985.57 43
3985.71 46
3985.86 51
3986.00 55
3986.15 60
3986.29 64
3986.44 67
3986.58 70
3986.73 71
3986.87 72
3987.02 72
3987.16 72
3987.31 72
3987.45 72
3987.60 70
3987.74 68
3987.89 64
3988.03 58
3988.18 50
3988.32 41
3988.47 30
3988.61 19
3988.76 9
3988.90 0
3989.05 0
3989.19 0
3989.33 0
3989.48 0
3989.62 0
3989.77 0
3989.91 0
3990.06 0
3990.20 8
3990.35 16
3990.49 24
3990.64 30
3990.78 35
3990.93 39
3991.07 42
3991.22 45
3991.36 47
3991.51 48
3991.65 49
3991.80 48
3991.94 46
3992.09 44
3992.23 41
3992.38 41
3992.52 41
3992.67 42
3992.81 43
3992.96 44
3993.10 44
3993.25 43
3993.39 42
3993.54 42
3993.68 43
3993.83 47
3993.97 54
3994.12 61
3994.26 69
3994.41 76
3994.55 80
3994.70 82
3994.84 81
3994.99 79
3995.13 75
3995.28 70
3995.42 66
3995.57 63
3995.71 60
3995.86 57
3996.00 54
3996.15 50
3996.29 45
3996.44 40
3996.58 33
3996.73 27
3996.87 22
3997.02 19
3997.16 20
3997.31 23
3997.45 31
3997.60 41
3997.74 52
3997.88 63
3998.03 72
3998.17 79
3998.32 82
3998.46 82
3998.61 78
3998.76 73
3998.90 67
3999.05 60
3999.19 54
3999.34 48
3999.48 43
3999.63 39
3999.77 34
3999.92 29
4000.06 25
4000.21 21
4000.35 17
4000.50 14
4000.64 11
4000.79 9
4000.93 7
4001.08 6
4001.22 5
4001.37 3
4001.51 1
4001.66 0
4001.80 0
4001.95 0
4002.09 0
4002.24 0
4002.38 0
4002.53 0
4002.67 3
4002.82 13
4002.96 26
4003.11 40
4003.25 55
4003.40 68
4003.54 78
4003.69 85
4003.83 89
4003.98 90
4004.12 90
4004.27 90
4004.41 90
4004.56 91
4004.70 93
4004.85 95
4004.99 95
4005.14 93
4005.28 89
4005.43 83
4005.57 75
4005.72 66
4005.86 58
4006.01 51
4006.15 47
4006.30 45
4006.44 46
4006.59 49
4006.73 53
4006.88 55
4007.02 56
4007.17 53
4007.32 47
4007.46 38
4007.61 28
4007.75 18
4007.90 9
4008.04 4
4008.19 2
4008.33 4
4008.48 7
4008.62 11
4008.77 15
4008.91 17
4009.06 18
4009.20 19
4009.35 19
4009.49 21
4009.64 24
4009.78 30
4009.93 37
4010.07 45
4010.22 54
4010.36 63
4010.51 72
4010.65 80
4010.80 87
4010.95 92
4011.09 97
4011.24 99
4011.38 100
4011.53 100
4011.67 98
4011.82 95
4011.96 91
4012.11 87
4012.25 83
4012.40 80
4012.54 78
4012.69 76
4012.83 74
4012.98 73
4013.12 72
4013.27 70
4013.41 67
4013.56 63
4013.70 58
4013.85 54
4014.00 50
4014.14 48
4014.29 47
4014.43 49
4014.58 53
4014.72 59
4014.87 68
4015.01 79
4015.16 91
4015.30 103
4015.45 113
4015.59 121
4015.74 125
4015.88 127
4016.03 124
4016.18 120
4016.32 113
4016.47 107
4016.61 101
4016.76 97
4016.90 96
4017.05 96
4017.19 98
4017.34 101
4017.48 104
4017.63 105
4017.77 105
4017.92 102
4018.06 99
4018.21 95
4018.36 92
4018.50 91
4018.65 91
4018.79 92
4018.94 93
4019.08 93
4019.23 92
4019.37 89
4019.52 85
4019.66 81
4019.81 78
4019.95 78
4020.10 81
4020.25 87
4020.39 95
4020.54 103
4020.68 111
4020.83 117
4020.97 121
4021.12 123
4021.26 123
4021.41 123
4021.55 123
4021.70 123
4021.84 123
4021.99 124
4022.14 123
4022.28 122
4022.43 120
4022.57 119
4022.72 117
4022.86 116
4023.01 115
4023.15 115
4023.30 114
4023.44 111
4023.59 108
4023.74 103
4023.88 98
4024.03 92
4024.17 87
4024.32 82
4024.46 79
4024.61 76
4024.75 74
4024.90 73
4025.04 73
4025.19 74
4025.34 76
4025.48 78
4025.63 79
4025.77 80
4025.92 79
4026.06 78
4026.21 77
4026.35 76
4026.50 76
4026.65 77
4026.79 79
4026.94 81
4027.08 83
4027.23 84
4027.37 85
4027.52 85
4027.66 84
4027.81 84
4027.96 84
4028.10 84
4028.25 84
4028.39 84
4028.54 82
4028.68 79
4028.83 76
4028.97 72
4029.12 68
4029.27 65
4029.41 63
4029.56 62
4029.70 62
4029.85 63
4029.99 65
4030.14 67
4030.28 70
4030.43 73
4030.58 77
4030.72 82
4030.87 86
4031.01 89
4031.16 89
4031.30 86
4031.45 81
4031.59 72
4031.74 61
4031.89 49
4032.03 37
4032.18 25
4032.32 15
4032.47 7
4032.61 0
4032.76 0
4032.91 0
4033.05 0
4033.20 0
4033.34 0
4033.49 5
4033.63 13
4033.78 21
4033.92 30
4034.07 40
4034.22 49
4034.36 57
4034.51 66
4034.65 73
4034.80 80
4034.94 85
4035.09 88
4035.24 89
4035.38 87
4035.53 82
4035.67 74
4035.82 64
4035.96 53
4036.11 43
4036.26 33
4036.40 26
4036.55 22
4036.69 21
4036.84 22
4036.98 25
4037.13 28
4037.28 31
4037.42 33
4037.57 33
4037.71 33
4037.86 31
4038.00 28
4038.15 25
4038.30 22
4038.44 21
4038.59 22
4038.73 26
4038.88 33
4039.02 44
4039.17 57
4039.32 71
4039.46 84
4039.61 95
4039.75 103
4039.90 106
4040.04 106
4040.19 102
4040.34 95
4040.48 87
4040.63 78
4040.77 70
4040.92 62
4041.06 56
4041.21 52
4041.36 50
4041.50 52
4041.65 56
4041.79 63
4041.94 72
4042.08 81
4042.23 88
4042.38 93
4042.52 95
4042.67 93
4042.81 89
4042.96 82
4043.11 75
4043.25 69
4043.40 63
4043.54 59
4043.69 55
4043.83 52
4043.98 50
4044.13 48
4044.27 46
4044.42 44
4044.56 42
4044.71 41
4044.86 39
4045.00 38
4045.15 35
4045.29 32
4045.44 28
4045.58 23
4045.73 17
4045.88 12
4046.02 8
4046.17 6
4046.31 7
4046.46 10
4046.61 16
4046.75 23
4046.90 31
4047.04 38
4047.19 42
4047.34 45
4047.48 45
4047.63 43
4047.77 41
4047.92 39
4048.06 38
4048.21 39
4048.36 41
4048.50 44
4048.65 46
4048.79 47
4048.94 47
4049.09 46
4049.23 44
4049.38 41
4049.52 39
4049.67 36
4049.82 33
4049.96 30
4050.11 27
4050.25 23
4050.40 18
4050.55 14
4050.69 11
4050.84 8
4050.98 6
4051.13 4
4051.28 3
4051.42 2
4051.57 1
4051.71 0
4051.86 0
4052.00 0
4052.15 0
4052.30 0
4052.44 0
4052.59 0
4052.73 3
4052.88 11
4053.03 20
4053.17 29
4053.32 36
4053.46 41
4053.61 43
4053.76 43
4053.90 42
4054.05 39
4054.19 37
4054.34 36
4054.49 37
4054.63 40
4054.78 46
4054.92 54
4055.07 62
4055.22 71
4055.36 78
4055.51 84
4055.66 87
4055.80 87
4055.95 85
4056.09 80
4056.24 73
4056.39 66
4056.53 58
4056.68 51
4056.82 44
4056.97 37
4057.12 32
4057.26 28
4057.41 26
4057.55 24
4057.70 23
4057.85 23
4057.99 23
4058.14 23
4058.28 23
4058.43 25
4058.58 29
4058.72 36
4058.87 45
4059.01 56
4059.16 68
4059.31 78
4059.45 88
4059.60 95
4059.75 100
4059.89 103
4060.04 106
4060.18 108
4060.33 110
4060.48 111
4060.62 111
4060.77 109
4060.91 104
4061.06 98
4061.21 90
4061.35 81
4061.50 74
4061.64 68
4061.79 66
4061.94 65
4062.08 66
4062.23 67
4062.38 68
4062.52 68
4062.67 66
4062.81 64
4062.96 62
4063.11 62
4063.25 65
4063.40 69
4063.55 74
4063.69 78
4063.84 81
4063.98 82
4064.13 81
4064.28 79
4064.42 76
4064.57 74
4064.71 72
4064.86 72
4065.01 71
4065.15 71
4065.30 69
4065.45 66
4065.59 61
4065.74 55
4065.88 49
4066.03 42
4066.18 36
4066.32 32
4066.47 30
4066.62 29
4066.76 30
4066.91 31
4067.05 33
4067.20 36
4067.35 39
4067.49 43
4067.64 48
4067.79 54
4067.93 61
4068.08 67
4068.22 73
4068.37 77
4068.52 80
4068.66 82
4068.81 82
4068.96 84
4069.10 87
4069.25 92
4069.39 100
4069.54 111
4069.69 122
4069.83 134
4069.98 146
4070.13 155
4070.27 161
4070.42 164
4070.56 163
4070.71 159
4070.86 151
4071.00 140
4071.15 127
4071.30 113
4071.44 99
4071.59 86
4071.74 76
4071.88 69
4072.03 64
4072.17 62
4072.32 62
4072.47 64
4072.61 67
4072.76 70
4072.91 73
4073.05 75
4073.20 78
4073.35 79
4073.49 81
4073.64 82
4073.78 82
4073.93 81
4074.08 78
4074.22 73
4074.37 66
4074.52 57
4074.66 46
4074.81 34
4074.96 23
4075.10 14
4075.25 7
4075.39 6
4075.54 9
4075.69 17
4075.83 28
4075.98 41
4076.13 52
4076.27 60
4076.42 64
4076.57 65
4076.71 64
4076.86 62
4077.00 62
4077.15 64
4077.30 68
4077.44 73
4077.59 77
4077.74 80
4077.88 80
4078.03 79
4078.18 75
4078.32 69
4078.47 63
4078.62 57
4078.76 50
4078.91 42
4079.06 35
4079.20 26
4079.35 18
4079.49 11
4079.64 5
4079.79 1
4079.93 0
4080.08 0
4080.23 0
4080.37 1
4080.52 2
4080.67 2
4080.81 1
4080.96 0
4081.11 0
4081.25 0
4081.40 0
4081.55 0
4081.69 0
4081.84 2
4081.98 5
4082.13 7
4082.28 9
4082.42 11
4082.57 14
4082.72 16
4082.86 19
4083.01 22
4083.16 25
4083.30 27
4083.45 28
4083.60 29
4083.74 28
4083.89 26
4084.04 23
4084.18 19
4084.33 16
4084.48 13
4084.62 13
4084.77 15
4084.92 19
4085.06 25
4085.21 31
4085.36 36
4085.50 37
4085.65 35
4085.80 30
4085.94 22
4086.09 13
4086.23 5
4086.38 0
4086.53 0
4086.67 0
4086.82 0
4086.97 2
4087.11 5
4087.26 7
4087.41 8
4087.55 8
4087.70 7
4087.85 7
4087.99 7
4088.14 7
4088.29 7
4088.43 8
4088.58 8
4088.73 9
4088.87 10
4089.02 11
4089.17 12
4089.31 13
4089.46 15
4089.61 18
4089.75 23
4089.90 29
4090.05 35
4090.19 42
4090.34 48
4090.49 52
4090.63 53
4090.78 52
4090.93 50
4091.07 46
4091.22 44
4091.37 42
4091.51 44
4091.66 48
4091.81 53
4091.95 60
4092.10 66
4092.25 71
4092.39 74
4092.54 76
4092.69 78
4092.83 81
4092.98 84
4093.13 88
4093.27 94
4093.42 99
4093.57 104
4093.71 108
4093.86 109
4094.01 109
4094.15 106
4094.30 102
4094.45 98
4094.59 94
4094.74 91
4094.89 89
4095.03 88
4095.18 86
4095.33 85
4095.48 83
4095.62 81
4095.77 79
4095.92 77
4096.06 77
4096.21 79
4096.36 83
4096.50 89
4096.65 97
4096.80 105
4096.94 113
4097.09 118
4097.24 120
4097.38 120
4097.53 117
4097.68 113
4097.82 110
4097.97 108
4098.12 107
4098.26 110
4098.41 114
4098.56 120
4098.70 126
4098.85 131
4099.00 135
4099.14 137
4099.29 135
4099.44 131
4099.59 124
4099.73 114
4099.88 105
4100.03 95
4100.17 88
4100.32 83
4100.47 81
4100.61 81
4100.76 82
4100.91 84
4101.05 85
4101.20 86
4101.35 86
4101.49 85
4101.64 83
4101.79 81
4101.93 78
4102.08 75
4102.23 73
4102.38 71
4102.52 69
4102.67 69
4102.82 69
4102.96 70
4103.11 70
4103.26 70
4103.40 70
4103.55 68
4103.70 66
4103.84 64
4103.99 62
4104.14 60
4104.29 59
4104.43 58
4104.58 58
4104.73 58
4104.87 61
4105.02 65
4105.17 71
4105.31 79
4105.46 88
4105.61 95
4105.75 102
4105.90 105
4106.05 106
4106.20 104
4106.34 102
4106.49 98
4106.64 96
4106.78 94
4106.93 93
4107.08 92
4107.22 92
4107.37 92
4107.52 90
4107.66 88
4107.81 83
4107.96 77
4108.11 68
4108.25 57
4108.40 45
4108.55 33
4108.69 22
4108.84 14
4108.99 7
4109.13 3
4109.28 1
4109.43 0
4109.58 0
4109.72 0
4109.87 1
4110.02 4
4110.16 10
4110.31 17
4110.46 25
4110.60 34
4110.75 42
4110.90 50
4111.05 56
4111.19 61
4111.34 65
4111.49 68
4111.63 69
4111.78 69
4111.93 68
4112.08 67
4112.22 65
4112.37 63
4112.52 61
4112.66 58
4112.81 56
4112.96 53
4113.10 49
4113.25 44
4113.40 38
4113.55 32
4113.69 24
4113.84 18
4113.99 12
4114.13 8
4114.28 6
4114.43 6
4114.58 8
4114.72 9
4114.87 10
4115.02 9
4115.16 6
4115.31 1
4115.46 0
4115.61 0
4115.75 0
4115.90 0
4116.05 0
4116.19 0
4116.34 0
4116.49 1
4116.64 5
4116.78 10
4116.93 16
4117.08 23
4117.22 31
4117.37 39
4117.52 46
4117.67 52
4117.81 55
4117.96 55
4118.11 51
4118.25 45
4118.40 37
4118.55 30
4118.70 25
4118.84 21
4118.99 20
4119.14 21
4119.28 23
4119.43 27
4119.58 32
4119.73 36
4119.87 39
4120.02 41
4120.17 41
4120.31 40
4120.46 38
4120.61 35
4120.76 32
4120.90 31
4121.05 32
4121.20 35
4121.34 40
4121.49 46
4121.64 52
4121.79 57
4121.93 60
4122.08 61
4122.23 59
4122.38 55
4122.52 50
4122.67 44
4122.82 39
4122.96 35
4123.11 32
4123.26 30
4123.41 29
4123.55 28
4123.70 26
4123.85 23
4124.00 19
4124.14 14
4124.29 10
4124.44 7
4124.58 6
4124.73 8
4124.88 12
4125.03 18
4125.17 26
4125.32 34
4125.47 43
4125.62 51
4125.76 58
4125.91 63
4126.06 67
4126.20 69
4126.35 71
4126.50 72
4126.65 73
4126.79 74
4126.94 77
4127.09 80
4127.24 83
4127.38 86
4127.53 88
4127.68 90
4127.83 90
4127.97 90
4128.12 90
4128.27 91
4128.41 93
4128.56 96
4128.71 100
4128.86 103
4129.00 106
4129.15 107
4129.30 107
4129.45 105
4129.59 103
4129.74 100
4129.89 98
4130.04 97
4130.18 95
4130.33 94
4130.48 92
4130.62 90
4130.77 88
4130.92 86
4131.07 85
4131.21 84
4131.36 83
4131.51 83
4131.66 84
4131.80 85
4131.95 86
4132.10 87
4132.25 89
4132.39 91
4132.54 92
4132.69 93
4132.84 93
4132.98 92
4133.13 89
4133.28 85
4133.43 80
4133.57 74
4133.72 68
4133.87 61
4134.02 55
4134.16 48
4134.31 42
4134.46 37
4134.61 33
4134.75 32
4134.90 33
4135.05 37
4135.20 43
4135.34 51
4135.49 60
4135.64 69
4135.78 76
4135.93 81
4136.08 83
4136.23 84
4136.37 83
4136.52 82
4136.67 79
4136.82 76
4136.96 71
4137.11 67
4137.26 61
4137.41 56
4137.55 51
4137.70 46
4137.85 42
4138.00 40
4138.14 37
4138.29 34
4138.44 31
4138.59 27
4138.74 23
4138.88 19
4139.03 16
4139.18 13
4139.33 11
4139.47 10
4139.62 10
4139.77 10
4139.92 11
4140.06 12
4140.21 13
4140.36 15
4140.51 18
4140.65 21
4140.80 27
4140.95 32
4141.10 38
4141.24 43
4141.39 45
4141.54 45
4141.69 43
4141.83 39
4141.98 34
4142.13 29
4142.28 26
4142.42 23
4142.57 21
4142.72 20
4142.87 19
4143.01 18
4143.16 16
4143.31 15
4143.46 13
4143.60 13
4143.75 15
4143.90 18
4144.05 23
4144.20 29
4144.34 36
4144.49 42
4144.64 48
4144.79 52
4144.93 54
4145.08 54
4145.23 52
4145.38 49
4145.52 44
4145.67 39
4145.82 35
4145.97 31
4146.11 27
4146.26 25
4146.41 22
4146.56 19
4146.71 15
4146.85 11
4147.00 7
4147.15 3
4147.30 0
4147.44 0
4147.59 0
4147.74 0
4147.89 0
4148.03 0
4148.18 0
4148.33 0
4148.48 0
4148.63 3
4148.77 9
4148.92 15
4149.07 21
4149.22 27
4149.36 33
4149.51 38
4149.66 43
4149.81 46
4149.95 49
4150.10 51
4150.25 52
4150.40 52
4150.55 51
4150.69 50
4150.84 49
4150.99 48
4151.14 48
4151.28 47
4151.43 46
4151.58 44
4151.73 41
4151.88 39
4152.02 38
4152.17 38
4152.32 40
4152.47 44
4152.61 48
4152.76 54
4152.91 58
4153.06 62
4153.21 65
4153.35 67
4153.50 69
4153.65 71
4153.80 75
4153.94 80
4154.09 87
4154.24 93
4154.39 99
4154.54 103
4154.68 104
4154.83 102
4154.98 96
4155.13 88
4155.27 80
4155.42 70
4155.57 62
4155.72 54
4155.87 47
4156.01 40
4156.16 33
4156.31 27
4156.46 20
4156.61 14
4156.75 10
4156.90 8
4157.05 9
4157.20 11
4157.34 15
4157.49 19
4157.64 23
4157.79 26
4157.94 28
4158.08 28
4158.23 27
4158.38 25
4158.53 22
4158.68 18
4158.82 15
4158.97 13
4159.12 12
4159.27 14
4159.41 19
4159.56 26
4159.71 36
4159.86 46
4160.01 57
4160.15 66
4160.30 73
4160.45 76
4160.60 77
4160.75 75
4160.89 71
4161.04 66
4161.19 60
4161.34 54
4161.49 47
4161.63 40
4161.78 33
4161.93 26
4162.08 19
4162.23 13
4162.37 8
4162.52 5
4162.67 3
4162.82 4
4162.97 6
4163.11 10
4163.26 15
4163.41 22
4163.56 30
4163.71 38
4163.85 45
4164.00 50
4164.15 52
4164.30 51
4164.44 48
4164.59 42
4164.74 36
4164.89 30
4165.04 25
4165.18 23
4165.33 23
4165.48 25
4165.63 27
4165.78 30
4165.92 32
4166.07 33
4166.22 32
4166.37 30
4166.52 28
4166.67 27
4166.81 27
4166.96 30
4167.11 35
4167.26 41
4167.41 46
4167.55 50
4167.70 52
4167.85 51
4168.00 47
4168.15 41
4168.29 34
4168.44 27
4168.59 22
4168.74 19
4168.89 20
4169.03 23
4169.18 28
4169.33 34
4169.48 40
4169.63 43
4169.77 44
4169.92 40
4170.07 34
4170.22 24
4170.37 14
4170.51 4
4170.66 0
4170.81 0
4170.96 0
4171.11 0
4171.26 0
4171.40 0
4171.55 0
4171.70 0
4171.85 4
4172.00 6
4172.14 8
4172.29 11
4172.44 13
4172.59 17
4172.74 21
4172.88 26
4173.03 30
4173.18 32
4173.33 33
4173.48 31
4173.63 26
4173.77 19
4173.92 11
4174.07 4
4174.22 0
4174.37 0
4174.51 0
4174.66 0
4174.81 3
4174.96 8
4175.11 13
4175.26 16
4175.40 18
4175.55 19
4175.70 19
4175.85 19
4176.00 20
4176.14 21
4176.29 23
4176.44 26
4176.59 30
4176.74 34
4176.89 38
4177.03 41
4177.18 43
4177.33 43
4177.48 43
4177.63 40
4177.77 36
4177.92 32
4178.07 26
4178.22 21
4178.37 15
4178.52 11
4178.66 8
4178.81 8
4178.96 10
4179.11 15
4179.26 20
4179.41 27
4179.55 32
4179.70 37
4179.85 40
4180.00 43
4180.15 45
4180.29 46
4180.44 47
4180.59 48
4180.74 48
4180.89 47
4181.04 43
4181.18 38
4181.33 30
4181.48 22
4181.63 13
4181.78 4
4181.93 0
4182.07 0
4182.22 0
4182.37 0
4182.52 0
4182.67 0
4182.82 0
4182.96 0
4183.11 0
4183.26 6
4183.41 14
4183.56 22
4183.71 31
4183.85 40
4184.00 49
4184.15 58
4184.30 65
4184.45 71
4184.60 74
4184.74 75
4184.89 75
4185.04 73
4185.19 72
4185.34 71
4185.49 71
4185.63 72
4185.78 73
4185.93 74
4186.08 74
4186.23 72
4186.38 69
4186.52 63
4186.67 56
4186.82 47
4186.97 37
4187.12 27
4187.27 17
4187.41 9
4187.56 2
4187.71 0
4187.86 0
4188.01 0
4188.16 0
4188.31 0
4188.45 0
4188.60 3
4188.75 9
4188.90 15
4189.05 22
4189.20 29
4189.34 34
4189.49 39
4189.64 42
4189.79 45
4189.94 47
4190.09 47
4190.23 48
4190.38 47
4190.53 46
4190.68 43
4190.83 40
4190.98 36
4191.13 33
4191.27 30
4191.42 30
4191.57 31
4191.72 33
4191.87 37
4192.02 41
4192.16 45
4192.31 47
4192.46 49
4192.61 49
4192.76 47
4192.91 45
4193.06 42
4193.20 38
4193.35 36
4193.50 34
4193.65 32
4193.80 32
4193.95 31
4194.10 31
4194.24 32
4194.39 32
4194.54 32
4194.69 32
4194.84 33
4194.99 34
4195.13 36
4195.28 40
4195.43 46
4195.58 52
4195.73 59
4195.88 66
4196.03 71
4196.17 73
4196.32 72
4196.47 68
4196.62 61
4196.77 53
4196.92 43
4197.07 34
4197.21 26
4197.36 19
4197.51 14
4197.66 12
4197.81 12
4197.96 14
4198.11 18
4198.25 23
4198.40 27
4198.55 32
4198.70 35
4198.85 37
4199.00 38
4199.15 39
4199.29 40
4199.44 44
4199.59 49
4199.74 55
4199.89 61
4200.04 67
4200.19 70
4200.34 72
4200.48 72
4200.63 70
4200.78 68
4200.93 65
4201.08 63
4201.23 61
4201.38 60
4201.52 58
4201.67 57
4201.82 56
4201.97 54
4202.12 54
4202.27 55
4202.42 57
4202.56 60
4202.71 63
4202.86 66
4203.01 69
4203.16 70
4203.31 71
4203.46 72
4203.61 74
4203.75 78
4203.90 84
4204.05 91
4204.20 100
4204.35 108
4204.50 115
4204.65 121
4204.79 124
4204.94 125
4205.09 125
4205.24 123
4205.39 120
4205.54 116
4205.69 111
4205.84 106
4205.98 100
4206.13 94
4206.28 88
4206.43 81
4206.58 75
4206.73 69
4206.88 62
4207.03 54
4207.17 46
4207.32 37
4207.47 30
4207.62 26
4207.77 24
4207.92 26
4208.07 31
4208.22 39
4208.36 47
4208.51 54
4208.66 61
4208.81 66
4208.96 69
4209.11 73
4209.26 76
4209.41 80
4209.55 84
4209.70 88
4209.85 92
4210.00 95
4210.15 99
4210.30 104
4210.45 110
4210.60 117
4210.75 126
4210.89 135
4211.04 143
4211.19 150
4211.34 155
4211.49 158
4211.64 161
4211.79 164
4211.94 167
4212.08 171
4212.23 175
4212.38 178
4212.53 180
4212.68 181
4212.83 181
4212.98 179
4213.13 177
4213.28 175
4213.42 172
4213.57 169
4213.72 165
4213.87 162
4214.02 158
4214.17 156
4214.32 154
4214.47 155
4214.62 157
4214.76 161
4214.91 167
4215.06 174
4215.21 181
4215.36 188
4215.51 193
4215.66 198
4215.81 200
4215.96 201
4216.10 201
4216.25 199
4216.40 197
4216.55 194
4216.70 189
4216.85 184
4217.00 178
4217.15 172
4217.30 166
4217.44 160
4217.59 155
4217.74 152
4217.89 151
4218.04 151
4218.19 153
4218.34 157
4218.49 161
4218.64 165
4218.78 169
4218.93 171
4219.08 172
4219.23 172
4219.38 170
4219.53 168
4219.68 165
4219.83 160
4219.98 155
4220.13 148
4220.27 140
4220.42 130
4220.57 119
4220.72 107
4220.87 97
4221.02 88
4221.17 80
4221.32 75
4221.47 70
4221.62 67
4221.76 65
4221.91 65
4222.06 65
4222.21 68
4222.36 72
4222.51 78
4222.66 84
4222.81 89
4222.96 92
4223.11 94
4223.25 94
4223.40 94
4223.55 94
4223.70 95
4223.85 96
4224.00 99
4224.15 102
4224.30 104
4224.45 106
4224.60 106
4224.74 106
4224.89 104
4225.04 101
4225.19 98
4225.34 95
4225.49 91
4225.64 88
4225.79 86
4225.94 85
4226.09 85
4226.24 85
4226.38 85
4226.53 84
4226.68 82
4226.83 79
4226.98 75
4227.13 72
4227.28 70
4227.43 69
4227.58 70
4227.73 73
4227.88 76
4228.02 79
4228.17 81
4228.32 82
4228.47 81
4228.62 80
4228.77 78
4228.92 76
4229.07 74
4229.22 74
4229.37 74
4229.52 75
4229.67 77
4229.81 79
4229.96 81
4230.11 82
4230.26 82
4230.41 81
4230.56 80
4230.71 78
4230.86 76
4231.01 74
4231.16 71
4231.31 69
4231.46 67
4231.60 65
4231.75 64
4231.90 63
4232.05 63
4232.20 65
4232.35 68
4232.50 73
4232.65 78
4232.80 85
4232.95 92
4233.10 99
4233.25 107
4233.39 113
4233.54 119
4233.69 123
4233.84 125
4233.99 126
4234.14 125
4234.29 124
4234.44 122
4234.59 119
4234.74 116
4234.89 113
4235.04 110
4235.19 106
4235.33 102
4235.48 99
4235.63 96
4235.78 94
4235.93 93
4236.08 92
4236.23 91
4236.38 91
4236.53 89
4236.68 87
4236.83 84
4236.98 81
4237.13 78
4237.27 76
4237.42 75
4237.57 76
4237.72 77
4237.87 78
4238.02 79
4238.17 78
4238.32 77
4238.47 74
4238.62 70
4238.77 64
4238.92 56
4239.07 49
4239.22 42
4239.36 36
4239.51 33
4239.66 32
4239.81 33
4239.96 37
4240.11 41
4240.26 46
4240.41 52
4240.56 57
4240.71 61
4240.86 66
4241.01 70
4241.16 73
4241.31 75
4241.46 74
4241.60 70
4241.75 65
4241.90 59
4242.05 54
4242.20 51
4242.35 51
4242.50 54
4242.65 59
4242.80 66
4242.95 73
4243.10 80
4243.25 84
4243.40 88
4243.55 89
4243.70 90
4243.85 90
4243.99 88
4244.14 85
4244.29 82
4244.44 76
4244.59 71
4244.74 66
4244.89 62
4245.04 60
4245.19 61
4245.34 64
4245.49 68
4245.64 72
4245.79 75
4245.94 77
4246.09 76
4246.24 75
4246.39 72
4246.54 70
4246.68 68
4246.83 66
4246.98 64
4247.13 61
4247.28 56
4247.43 49
4247.58 40
4247.73 31
4247.88 21
4248.03 12
4248.18 5
4248.33 0
4248.48 0
4248.63 0
4248.78 0
4248.93 0
4249.08 0
4249.23 0
4249.37 0
4249.52 0
4249.67 1
4249.82 8
4249.97 15
4250.12 22
4250.27 29
4250.42 34
4250.57 39
4250.72 43
4250.87 46
4251.02 47
4251.17 46
4251.32 43
4251.47 39
4251.62 33
4251.77 28
4251.92 25
4252.07 24
4252.22 25
4252.37 27
4252.51 30
4252.66 32
4252.81 34
4252.96 35
4253.11 38
4253.26 42
4253.41 50
4253.56 61
4253.71 73
4253.86 86
4254.01 96
4254.16 102
4254.31 103
4254.46 98
4254.61 88
4254.76 74
4254.91 60
4255.06 46
4255.21 35
4255.36 27
4255.51 24
4255.66 26
4255.81 31
4255.96 39
4256.10 49
4256.25 58
4256.40 67
4256.55 73
4256.70 76
4256.85 77
4257.00 77
4257.15 75
4257.30 72
4257.45 70
4257.60 69
4257.75 68
4257.90 67
4258.05 67
4258.20 67
4258.35 66
4258.50 64
4258.65 61
4258.80 56
4258.95 49
4259.10 42
4259.25 34
4259.40 26
4259.55 20
4259.70 17
4259.85 16
4260.00 17
4260.15 20
4260.29 26
4260.44 34
4260.59 43
4260.74 53
4260.89 64
4261.04 75
4261.19 85
4261.34 94
4261.49 101
4261.64 105
4261.79 106
4261.94 105
4262.09 103
4262.24 99
4262.39 94
4262.54 90
4262.69 85
4262.84 82
4262.99 79
4263.14 78
4263.29 80
4263.44 83
4263.59 88
4263.74 95
4263.89 101
4264.04 107
4264.19 109
4264.34 110
4264.49 107
4264.64 104
4264.79 100
4264.94 100
4265.09 103
4265.24 112
4265.39 125
4265.54 142
4265.69 161
4265.83 180
4265.98 196
4266.13 209
4266.28 218
4266.43 225
4266.58 230
4266.73 235
4266.88 241
4267.03 248
4267.18 256
4267.33 263
4267.48 267
4267.63 267
4267.78 263
4267.93 254
4268.08 243
4268.23 232
4268.38 220
4268.53 211
4268.68 205
4268.83 200
4268.98 196
4269.13 192
4269.28 187
4269.43 182
4269.58 177
4269.73 173
4269.88 170
4270.03 169
4270.18 169
4270.33 171
4270.48 171
4270.63 170
4270.78 167
4270.93 160
4271.08 152
4271.23 142
4271.38 132
4271.53 124
4271.68 117
4271.83 110
4271.98 105
4272.13 99
4272.28 94
4272.43 89
4272.58 85
4272.73 83
4272.88 82
4273.03 83
4273.18 85
4273.33 85
4273.48 85
4273.63 81
4273.78 76
4273.93 69
4274.08 61
4274.23 53
4274.38 45
4274.53 40
4274.68 36
4274.83 33
4274.98 30
4275.13 29
4275.28 27
4275.43 26
4275.58 24
4275.73 22
4275.88 20
4276.03 18
4276.18 16
4276.33 14
4276.48 13
4276.63 12
4276.78 12
4276.93 12
4277.08 12
4277.23 11
4277.38 9
4277.53 7
4277.68 4
4277.83 1
4277.98 0
4278.13 0
4278.28 0
4278.43 0
4278.58 0
4278.73 0
4278.88 0
4279.03 0
4279.18 5
4279.33 12
4279.48 18
4279.63 24
4279.78 27
4279.93 29
4280.08 29
4280.23 28
4280.38 26
4280.53 24
4280.68 23
4280.83 22
4280.98 23
4281.13 26
4281.28 30
4281.43 36
4281.58 42
4281.73 48
4281.88 53
4282.03 57
4282.18 59
4282.33 60
4282.48 59
4282.63 56
4282.78 51
4282.93 45
4283.08 38
4283.23 31
4283.38 25
4283.53 19
4283.68 15
4283.83 11
4283.98 8
4284.13 5
4284.28 1
4284.43 0
4284.58 0
4284.73 0
4284.88 0
4285.03 6
4285.18 16
4285.33 29
4285.48 43
4285.63 57
4285.78 68
4285.93 76
4286.08 80
4286.23 80
4286.38 78
4286.53 73
4286.68 66
4286.83 61
4286.98 56
4287.13 54
4287.28 53
4287.43 55
4287.58 58
4287.73 62
4287.88 66
4288.03 68
4288.18 69
4288.33 68
4288.48 65
4288.63 60
4288.78 54
4288.93 48
4289.08 42
4289.23 36
4289.38 31
4289.53 27
4289.68 25
4289.83 23
4289.98 23
4290.13 24
4290.28 26
4290.43 30
4290.58 36
4290.73 42
4290.88 48
4291.04 54
4291.19 60
4291.34 65
4291.49 68
4291.64 70
4291.79 72
4291.94 73
4292.09 73
4292.24 73
4292.39 72
4292.54 71
4292.69 69
4292.84 66
4292.99 62
4293.14 58
4293.29 54
4293.44 50
4293.59 48
4293.74 48
4293.89 49
4294.04 52
4294.19 56
4294.34 61
4294.49 67
4294.64 72
4294.79 76
4294.94 78
4295.09 79
4295.24 77
4295.39 73
4295.54 68
4295.69 62
4295.84 58
4295.99 55
4296.14 55
4296.29 58
4296.44 63
4296.60 70
4296.75 79
4296.90 89
4297.05 97
4297.20 105
4297.35 110
4297.50 112
4297.65 112
4297.80 109
4297.95 103
4298.10 96
4298.25 87
4298.40 78
4298.55 69
4298.70 61
4298.85 54
4299.00 49
4299.15 47
4299.30 46
4299.45 46
4299.60 47
4299.75 47
4299.90 44
4300.05 40
4300.20 32
4300.35 23
4300.50 13
4300.65 5
4300.81 0
4300.96 0
4301.11 1
4301.26 8
4301.41 17
4301.56 26
4301.71 35
4301.86 40
4302.01 44
4302.16 44
4302.31 44
4302.46 44
4302.61 45
4302.76 47
4302.91 51
4303.06 56
4303.21 60
4303.36 63
4303.51 64
4303.66 62
4303.81 58
4303.96 52
4304.11 45
4304.26 38
4304.42 32
4304.57 28
4304.72 28
4304.87 30
4305.02 35
4305.17 41
4305.32 49
4305.47 57
4305.62 65
4305.77 72
4305.92 78
4306.07 83
4306.22 86
4306.37 88
4306.52 88
4306.67 87
4306.82 86
4306.97 84
4307.12 82
4307.27 82
4307.42 82
4307.58 83
4307.73 84
4307.88 84
4308.03 84
4308.18 82
4308.33 78
4308.48 73
4308.63 67
4308.78 62
4308.93 58
4309.08 56
4309.23 57
4309.38 59
4309.53 63
4309.68 67
4309.83 71
4309.98 74
4310.13 78
4310.29 81
4310.44 85
4310.59 88
4310.74 92
4310.89 94
4311.04 95
4311.19 96
4311.34 95
4311.49 94
4311.64 94
4311.79 94
4311.94 94
4312.09 95
4312.24 96
4312.39 95
4312.54 95
4312.69 94
4312.84 93
4313.00 92
4313.15 91
4313.30 89
4313.45 87
4313.60 84
4313.75 81
4313.90 78
4314.05 77
4314.20 77
4314.35 79
4314.50 82
4314.65 86
4314.80 90
4314.95 94
4315.10 99
4315.26 103
4315.41 107
4315.56 110
4315.71 113
4315.86 114
4316.01 113
4316.16 112
4316.31 110
4316.46 109
4316.61 110
4316.76 114
4316.91 119
4317.06 126
4317.21 132
4317.36 137
4317.51 139
4317.67 138
4317.82 135
4317.97 130
4318.12 127
4318.27 124
4318.42 124
4318.57 126
4318.72 129
4318.87 131
4319.02 134
4319.17 135
4319.32 136
4319.47 137
4319.62 139
4319.78 142
4319.93 145
4320.08 148
4320.23 150
4320.38 151
4320.53 151
4320.68 149
4320.83 146
4320.98 143
4321.13 139
4321.28 136
4321.43 133
4321.58 131
4321.74 128
4321.89 124
4322.04 119
4322.19 113
4322.34 106
4322.49 98
4322.64 90
4322.79 84
4322.94 79
4323.09 75
4323.24 72
4323.39 69
4323.54 67
4323.70 66
4323.85 64
4324.00 64
4324.15 64
4324.30 66
4324.45 70
4324.60 75
4324.75 80
4324.90 86
4325.05 91
4325.20 96
4325.35 100
4325.51 104
4325.66 108
4325.81 112
4325.96 116
4326.11 119
4326.26 122
4326.41 125
4326.56 127
4326.71 128
4326.86 128
4327.01 129
4327.16 129
4327.32 131
4327.47 132
4327.62 133
4327.77 133
4327.92 133
4328.07 132
4328.22 131
4328.37 131
4328.52 132
4328.67 135
4328.82 139
4328.97 144
4329.13 148
4329.28 152
4329.43 155
4329.58 155
4329.73 153
4329.88 148
4330.03 140
4330.18 130
4330.33 117
4330.48 102
4330.63 87
4330.79 71
4330.94 56
4331.09 43
4331.24 33
4331.39 26
4331.54 21
4331.69 18
4331.84 16
4331.99 14
4332.14 11
4332.29 8
4332.45 5
4332.60 2
4332.75 0
4332.90 0
4333.05 0
4333.20 0
4333.35 0
4333.50 0
4333.65 0
4333.80 0
4333.96 0
4334.11 0
4334.26 1
4334.41 4
4334.56 8
4334.71 15
4334.86 22
4335.01 31
4335.16 41
4335.31 50
4335.47 59
4335.62 68
4335.77 76
4335.92 83
4336.07 89
4336.22 94
4336.37 97
4336.52 98
4336.67 98
4336.82 95
4336.98 92
4337.13 88
4337.28 84
4337.43 80
4337.58 76
4337.73 74
4337.88 73
4338.03 74
4338.18 76
4338.33 79
4338.49 82
4338.64 84
4338.79 86
4338.94 86
4339.09 84
4339.24 81
4339.39 77
4339.54 72
4339.69 67
4339.85 61
4340.00 56
4340.15 52
4340.30 47
4340.45 42
4340.60 37
4340.75 31
4340.90 24
4341.05 16
4341.21 8
4341.36 1
4341.51 0
4341.66 0
4341.81 0
4341.96 0
4342.11 0
4342.26 6
4342.41 11
4342.57 14
4342.72 16
4342.87 17
4343.02 18
4343.17 19
4343.32 21
4343.47 26
4343.62 33
4343.77 41
4343.93 51
4344.08 60
4344.23 69
4344.38 77
4344.53 84
4344.68 89
4344.83 93
4344.98 96
4345.13 97
4345.29 97
4345.44 95
4345.59 90
4345.74 85
4345.89 78
4346.04 72
4346.19 67
4346.34 64
4346.50 64
4346.65 65
4346.80 69
4346.95 72
4347.10 76
4347.25 78
4347.40 79
4347.55 79
4347.70 78
4347.86 76
4348.01 74
4348.16 72
4348.31 70
4348.46 68
4348.61 65
4348.76 61
4348.91 58
4349.07 54
4349.22 52
4349.37 52
4349.52 52
4349.67 53
4349.82 54
4349.97 55
4350.12 54
4350.28 53
4350.43 51
4350.58 51
4350.73 52
4350.88 55
4351.03 60
4351.18 64
4351.33 68
4351.49 69
4351.64 67
4351.79 62
4351.94 54
4352.09 44
4352.24 33
4352.39 22
4352.54 13
4352.70 6
4352.85 2
4353.00 0
4353.15 0
4353.30 1
4353.45 3
4353.60 5
4353.76 5
4353.91 5
4354.06 3
4354.21 0
4354.36 0
4354.51 0
4354.66 0
4354.81 0
4354.97 0
4355.12 2
4355.27 6
4355.42 10
4355.57 12
4355.72 13
4355.87 13
4356.03 11
4356.18 9
4356.33 9
4356.48 9
4356.63 12
4356.78 16
4356.93 22
4357.09 28
4357.24 34
4357.39 39
4357.54 44
4357.69 47
4357.84 51
4357.99 54
4358.14 58
4358.30 62
4358.45 65
4358.60 67
4358.75 66
4358.90 61
4359.05 53
4359.20 43
4359.36 31
4359.51 20
4359.66 11
4359.81 5
4359.96 1
4360.11 0
4360.26 1
4360.42 5
4360.57 9
4360.72 14
4360.87 20
4361.02 25
4361.17 30
4361.32 35
4361.48 39
4361.63 43
4361.78 47
4361.93 49
4362.08 50
4362.23 50
4362.38 47
4362.54 42
4362.69 36
4362.84 31
4362.99 28
4363.14 26
4363.29 27
4363.45 31
4363.60 35
4363.75 39
4363.90 42
4364.05 43
4364.20 41
4364.35 38
4364.51 34
4364.66 31
4364.81 29
4364.96 29
4365.11 33
4365.26 40
4365.41 49
4365.57 61
4365.72 72
4365.87 82
4366.02 90
4366.17 94
4366.32 94
4366.48 91
4366.63 86
4366.78 79
4366.93 71
4367.08 63
4367.23 56
4367.38 50
4367.54 46
4367.69 42
4367.84 41
4367.99 40
4368.14 40
4368.29 40
4368.45 40
4368.60 38
4368.75 36
4368.90 34
4369.05 33
4369.20 31
4369.36 31
4369.51 32
4369.66 33
4369.81 36
4369.96 39
4370.11 42
4370.26 45
4370.42 48
4370.57 51
4370.72 53
4370.87 55
4371.02 56
4371.17 56
4371.33 56
4371.48 56
4371.63 55
4371.78 55
4371.93 56
4372.08 59
4372.24 62
4372.39 66
4372.54 70
4372.69 74
4372.84 77
4372.99 79
4373.15 82
4373.30 84
4373.45 87
4373.60 90
4373.75 92
4373.90 93
4374.06 91
4374.21 87
4374.36 80
4374.51 71
4374.66 61
4374.81 50
4374.97 41
4375.12 33
4375.27 27
4375.42 24
4375.57 23
4375.72 23
4375.88 24
4376.03 25
4376.18 26
4376.33 26
4376.48 26
4376.63 25
4376.79 23
4376.94 21
4377.09 19
4377.24 17
4377.39 14
4377.54 11
4377.70 7
4377.85 4
4378.00 1
4378.15 0
4378.30 0
4378.46 0
4378.61 0
4378.76 0
4378.91 0
4379.06 0
4379.21 0
4379.37 0
4379.52 3
4379.67 5
4379.82 9
4379.97 15
4380.12 22
4380.28 32
4380.43 42
4380.58 54
4380.73 66
4380.88 77
4381.04 86
4381.19 92
4381.34 96
4381.49 97
4381.64 97
4381.79 98
4381.95 102
4382.10 107
4382.25 116
4382.40 125
4382.55 134
4382.71 141
4382.86 145
4383.01 146
4383.16 144
4383.31 142
4383.46 140
4383.62 141
4383.77 145
4383.92 150
4384.07 157
4384.22 163
4384.38 167
4384.53 168
4384.68 165
4384.83 158
4384.98 149
4385.13 138
4385.29 127
4385.44 117
4385.59 108
4385.74 101
4385.89 97
4386.05 95
4386.20 94
4386.35 94
4386.50 95
4386.65 95
4386.81 94
4386.96 93
4387.11 90
4387.26 86
4387.41 81
4387.56 75
4387.72 70
4387.87 65
4388.02 61
4388.17 59
4388.32 58
4388.48 58
4388.63 58
4388.78 57
4388.93 56
4389.08 54
4389.24 53
4389.39 52
4389.54 52
4389.69 54
4389.84 57
4390.00 59
4390.15 60
4390.30 59
4390.45 55
4390.60 48
4390.76 40
4390.91 33
4391.06 27
4391.21 23
4391.36 21
4391.52 22
4391.67 25
4391.82 29
4391.97 33
4392.12 38
4392.28 43
4392.43 48
4392.58 54
4392.73 60
4392.88 66
4393.04 72
4393.19 77
4393.34 81
4393.49 83
4393.64 83
4393.80 82
4393.95 80
4394.10 78
4394.25 75
4394.40 72
4394.56 70
4394.71 67
4394.86 64
4395.01 60
4395.16 57
4395.32 53
4395.47 49
4395.62 46
4395.77 44
4395.92 42
4396.08 41
4396.23 40
4396.38 39
4396.53 38
4396.68 37
4396.84 37
4396.99 38
4397.14 41
4397.29 44
4397.44 49
4397.60 54
4397.75 58
4397.90 61
4398.05 63
4398.20 64
4398.36 64
4398.51 65
4398.66 66
4398.81 67
4398.97 68
4399.12 68
4399.27 66
4399.42 63
4399.57 59
4399.73 55
4399.88 51
4400.03 49
4400.18 49
4400.33 51
4400.49 56
4400.64 62
4400.79 69
4400.94 77
4401.09 83
4401.25 89
4401.40 96
4401.55 103
4401.70 113
4401.86 125
4402.01 139
4402.16 153
4402.31 168
4402.46 179
4402.62 188
4402.77 193
4402.92 194
4403.07 192
4403.22 189
4403.38 185
4403.53 182
4403.68 180
4403.83 181
4403.99 183
4404.14 186
4404.29 191
4404.44 198
4404.59 205
4404.75 212
4404.90 218
4405.05 224
4405.20 227
4405.36 226
4405.51 222
4405.66 214
4405.81 202
4405.96 188
4406.12 173
4406.27 158
4406.42 143
4406.57 130
4406.73 118
4406.88 107
4407.03 97
4407.18 89
4407.33 83
4407.49 79
4407.64 77
4407.79 78
4407.94 80
4408.10 84
4408.25 89
4408.40 95
4408.55 103
4408.70 113
4408.86 124
4409.01 136
4409.16 148
4409.31 159
4409.47 169
4409.62 176
4409.77 181
4409.92 184
4410.08 183
4410.23 181
4410.38 175
4410.53 167
4410.68 158
4410.84 148
4410.99 139
4411.14 132
4411.29 128
4411.45 126
4411.60 127
4411.75 130
4411.90 133
4412.06 136
4412.21 138
4412.36 137
4412.51 134
4412.66 128
4412.82 120
4412.97 111
4413.12 101
4413.27 93
4413.43 85
4413.58 80
4413.73 76
4413.88 73
4414.04 72
4414.19 70
4414.34 69
4414.49 66
4414.65 64
4414.80 61
4414.95 58
4415.10 56
4415.26 54
4415.41 54
4415.56 55
4415.71 57
4415.86 60
4416.02 64
4416.17 69
4416.32 73
4416.47 78
4416.63 81
4416.78 85
4416.93 88
4417.08 90
4417.24 92
4417.39 93
4417.54 93
4417.69 90
4417.85 86
4418.00 80
4418.15 72
4418.30 62
4418.46 53
4418.61 43
4418.76 35
4418.91 29
4419.07 25
4419.22 23
4419.37 25
4419.52 28
4419.68 33
4419.83 38
4419.98 43
4420.13 47
4420.29 52
4420.44 56
4420.59 62
4420.74 71
4420.90 81
4421.05 93
4421.20 106
4421.35 120
4421.50 132
4421.66 142
4421.81 150
4421.96 155
4422.11 160
4422.27 166
4422.42 173
4422.57 183
4422.73 197
4422.88 215
4423.03 236
4423.18 259
4423.34 283
4423.49 306
4423.64 326
4423.79 342
4423.95 354
4424.10 362
4424.25 368
4424.40 371
4424.56 375
4424.71 381
4424.86 389
4425.01 400
4425.17 414
4425.32 431
4425.47 451
4425.62 472
4425.78 493
4425.93 514
4426.08 533
4426.23 551
4426.39 566
4426.54 579
4426.69 590
4426.84 601
4427.00 611
4427.15 623
4427.30 636
4427.45 650
4427.61 665
4427.76 678
4427.91 691
4428.06 701
4428.22 710
4428.37 717
4428.52 723
4428.68 727
4428.83 731
4428.98 734
4429.13 735
4429.29 734
4429.44 732
4429.59 727
4429.74 721
4429.90 713
4430.05 702
4430.20 690
4430.35 675
4430.51 658
4430.66 640
4430.81 623
4430.96 607
4431.12 594
4431.27 583
4431.42 573
4431.58 561
4431.73 548
4431.88 531
4432.03 510
4432.19 487
4432.34 462
4432.49 439
4432.64 417
4432.80 398
4432.95 380
4433.10 364
4433.25 349
4433.41 334
4433.56 320
4433.71 306
4433.87 292
4434.02 280
4434.17 269
4434.32 258
4434.48 249
4434.63 240
4434.78 231
4434.93 223
4435.09 214
4435.24 206
4435.39 197
4435.55 189
4435.70 180
4435.85 171
4436.00 162
4436.16 152
4436.31 143
4436.46 133
4436.61 124
4436.77 117
4436.92 112
4437.07 110
4437.23 111
4437.38 113
4437.53 116
4437.68 118
4437.84 119
4437.99 118
4438.14 116
4438.30 112
4438.45 109
4438.60 107
4438.75 106
4438.91 106
4439.06 107
4439.21 108
4439.36 110
4439.52 111
4439.67 113
4439.82 113
4439.98 113
4440.13 111
4440.28 108
4440.43 103
4440.59 98
4440.74 91
4440.89 85
4441.05 79
4441.20 74
4441.35 69
4441.50 64
4441.66 59
4441.81 53
4441.96 45
4442.12 37
4442.27 29
4442.42 21
4442.57 14
4442.73 9
4442.88 7
4443.03 8
4443.19 11
4443.34 15
4443.49 20
4443.64 24
4443.80 29
4443.95 32
4444.10 35
4444.26 38
4444.41 41
4444.56 44
4444.71 48
4444.87 51
4445.02 55
4445.17 58
4445.33 59
4445.48 60
4445.63 58
4445.78 54
4445.94 48
4446.09 41
4446.24 34
4446.40 26
4446.55 20
4446.70 16
4446.85 14
4447.01 14
4447.16 16
4447.31 18
4447.47 22
4447.62 26
4447.77 30
4447.93 34
4448.08 38
4448.23 42
4448.38 45
4448.54 46
4448.69 45
4448.84 42
4449.00 36
4449.15 29
4449.30 22
4449.46 15
4449.61 8
4449.76 4
4449.91 0
4450.07 0
4450.22 0
4450.37 0
4450.53 0
4450.68 0
4450.83 0
4450.98 0
4451.14 0
4451.29 3
4451.44 7
4451.60 11
4451.75 14
4451.90 15
4452.06 16
4452.21 16
4452.36 15
4452.52 15
4452.67 16
4452.82 19
4452.97 23
4453.13 30
4453.28 37
4453.43 44
4453.59 50
4453.74 54
4453.89 55
4454.05 54
4454.20 53
4454.35 51
4454.50 50
4454.66 50
4454.81 51
4454.96 51
4455.12 51
4455.27 49
4455.42 45
4455.58 40
4455.73 35
4455.88 30
4456.04 26
4456.19 24
4456.34 23
4456.49 24
4456.65 25
4456.80 26
4456.95 27
4457.11 27
4457.26 27
4457.41 28
4457.57 30
4457.72 33
4457.87 38
4458.03 44
4458.18 50
4458.33 56
4458.49 60
4458.64 62
4458.79 62
4458.94 60
4459.10 56
4459.25 51
4459.40 46
4459.56 42
4459.71 38
4459.86 35
4460.02 34
4460.17 33
4460.32 34
4460.48 35
4460.63 36
4460.78 37
4460.94 37
4461.09 35
4461.24 34
4461.40 31
4461.55 29
4461.70 26
4461.85 25
4462.01 25
4462.16 27
4462.31 30
4462.47 34
4462.62 39
4462.77 44
4462.93 48
4463.08 51
4463.23 53
4463.39 53
4463.54 51
4463.69 48
4463.85 43
4464.00 37
4464.15 31
4464.31 26
4464.46 22
4464.61 18
4464.77 16
4464.92 14
4465.07 12
4465.23 11
4465.38 11
4465.53 11
4465.69 14
4465.84 17
4465.99 22
4466.14 28
4466.30 34
4466.45 41
4466.60 47
4466.76 52
4466.91 56
4467.06 60
4467.22 62
4467.37 64
4467.52 63
4467.68 61
4467.83 58
4467.98 52
4468.14 45
4468.29 37
4468.44 29
4468.60 23
4468.75 18
4468.90 16
4469.06 16
4469.21 18
4469.36 21
4469.52 24
4469.67 26
4469.82 28
4469.98 29
4470.13 29
4470.28 30
4470.44 31
4470.59 32
4470.74 33
4470.90 34
4471.05 34
4471.20 32
4471.36 31
4471.51 29
4471.66 28
4471.82 29
4471.97 33
4472.12 39
4472.28 47
4472.43 57
4472.58 68
4472.74 78
4472.89 87
4473.04 93
4473.20 96
4473.35 97
4473.50 96
4473.66 93
4473.81 89
4473.96 84
4474.12 79
4474.27 74
4474.42 69
4474.58 64
4474.73 59
4474.89 54
4475.04 49
4475.19 44
4475.35 38
4475.50 32
4475.65 27
4475.81 23
4475.96 19
4476.11 16
4476.27 15
4476.42 15
4476.57 17
4476.73 19
4476.88 22
4477.03 26
4477.19 30
4477.34 33
4477.49 36
4477.65 38
4477.80 40
4477.95 42
4478.11 43
4478.26 43
4478.41 41
4478.57 38
4478.72 34
4478.87 29
4479.03 24
4479.18 20
4479.34 18
4479.49 17
4479.64 19
4479.80 23
4479.95 28
4480.10 34
4480.26 40
4480.41 46
4480.56 49
4480.72 51
4480.87 52
4481.02 52
4481.18 53
4481.33 54
4481.48 56
4481.64 59
4481.79 61
4481.94 61
4482.10 61
4482.25 58
4482.41 55
4482.56 51
4482.71 47
4482.87 44
4483.02 41
4483.17 38
4483.33 34
4483.48 31
4483.63 28
4483.79 25
4483.94 24
4484.09 25
4484.25 27
4484.40 30
4484.56 34
4484.71 37
4484.86 39
4485.02 40
4485.17 41
4485.32 42
4485.48 45
4485.63 48
4485.78 52
4485.94 56
4486.09 60
4486.24 60
4486.40 58
4486.55 53
4486.71 46
4486.86 37
4487.01 29
4487.17 21
4487.32 16
4487.47 12
4487.63 11
4487.78 11
4487.93 12
4488.09 13
4488.24 15
4488.40 17
4488.55 19
4488.70 22
4488.86 26
4489.01 31
4489.16 36
4489.32 42
4489.47 48
4489.62 52
4489.78 55
4489.93 57
4490.09 58
4490.24 59
4490.39 60
4490.55 62
4490.70 65
4490.85 68
4491.01 71
4491.16 74
4491.32 76
4491.47 77
4491.62 75
4491.78 72
4491.93 68
4492.08 63
4492.24 58
4492.39 54
4492.54 51
4492.70 49
4492.85 49
4493.01 49
4493.16 49
4493.31 48
4493.47 46
4493.62 43
4493.77 39
4493.93 36
4494.08 32
4494.24 30
4494.39 29
4494.54 29
4494.70 31
4494.85 33
4495.00 37
4495.16 41
4495.31 44
4495.47 47
4495.62 50
4495.77 52
4495.93 54
4496.08 57
4496.23 59
4496.39 63
4496.54 67
4496.70 70
4496.85 73
4497.00 74
4497.16 74
4497.31 72
4497.46 69
4497.62 65
4497.77 60
4497.93 55
4498.08 50
4498.23 45
4498.39 39
4498.54 34
4498.70 29
4498.85 25
4499.00 23
4499.16 23
4499.31 25
4499.46 27
4499.62 30
4499.77 31
4499.93 29
4500.08 25
4500.23 19
4500.39 10
4500.54 2
4500.70 0
4500.85 0
4501.00 0
4501.16 0
4501.31 0
4501.46 0
4501.62 0
4501.77 4
4501.93 9
4502.08 13
4502.23 14
4502.39 13
4502.54 10
4502.70 7
4502.85 3
4503.00 1
4503.16 0
4503.31 0
4503.47 0
4503.62 1
4503.77 2
4503.93 4
4504.08 5
4504.23 7
4504.39 9
4504.54 12
4504.70 15
4504.85 18
4505.00 22
4505.16 26
4505.31 30
4505.47 35
4505.62 40
4505.77 45
4505.93 49
4506.08 52
4506.24 52
4506.39 49
4506.54 45
4506.70 38
4506.85 31
4507.01 24
4507.16 18
4507.31 12
4507.47 7
4507.62 2
4507.78 0
4507.93 0
4508.08 0
4508.24 0
4508.39 0
4508.55 0
4508.70 0
4508.85 0
4509.01 2
4509.16 10
4509.32 18
4509.47 27
4509.62 36
4509.78 45
4509.93 52
4510.09 58
4510.24 61
4510.39 62
4510.55 60
4510.70 56
4510.86 50
4511.01 44
4511.16 38
4511.32 33
4511.47 30
4511.63 29
4511.78 29
4511.93 30
4512.09 32
4512.24 33
4512.40 34
4512.55 35
4512.70 36
4512.86 38
4513.01 40
4513.17 43
4513.32 46
4513.47 49
4513.63 52
4513.78 54
4513.94 55
4514.09 55
4514.24 55
4514.40 55
4514.55 55
4514.71 56
4514.86 56
4515.01 55
4515.17 53
4515.32 49
4515.48 44
4515.63 38
4515.79 31
4515.94 25
4516.09 19
4516.25 15
4516.40 11
4516.56 9
4516.71 9
4516.86 11
4517.02 15
4517.17 20
4517.33 27
4517.48 34
4517.64 41
4517.79 46
4517.94 49
4518.10 50
4518.25 49
4518.41 48
4518.56 47
4518.71 46
4518.87 45
4519.02 44
4519.18 43
4519.33 40
4519.48 37
4519.64 32
4519.79 26
4519.95 20
4520.10 14
4520.26 9
4520.41 3
4520.56 0
4520.72 0
4520.87 0
4521.03 0
4521.18 0
4521.34 0
4521.49 7
4521.64 15
4521.80 23
4521.95 32
4522.11 39
4522.26 44
4522.41 47
4522.57 48
4522.72 47
4522.88 46
4523.03 46
4523.19 46
4523.34 46
4523.49 47
4523.65 48
4523.80 48
4523.96 47
4524.11 47
4524.27 47
4524.42 49
4524.57 52
4524.73 57
4524.88 63
4525.04 70
4525.19 76
4525.35 80
4525.50 83
4525.65 84
4525.81 84
4525.96 82
4526.12 80
4526.27 77
4526.43 73
4526.58 70
4526.73 65
4526.89 60
4527.04 53
4527.20 46
4527.35 38
4527.51 31
4527.66 24
4527.81 19
4527.97 16
4528.12 14
4528.28 14
4528.43 15
4528.59 16
4528.74 16
4528.89 16
4529.05 16
4529.20 14
4529.36 13
4529.51 12
4529.67 11
4529.82 11
4529.97 12
4530.13 12
4530.28 12
4530.44 11
4530.59 8
4530.75 3
4530.90 0
4531.06 0
4531.21 0
4531.36 0
4531.52 0
4531.67 0
4531.83 0
4531.98 0
4532.14 3
4532.29 5
4532.44 8
4532.60 11
4532.75 15
4532.91 20
4533.06 25
4533.22 31
4533.37 35
4533.53 37
4533.68 37
4533.83 34
4533.99 30
4534.14 26
4534.30 21
4534.45 16
4534.61 13
4534.76 11
4534.92 9
4535.07 10
4535.22 11
4535.38 14
4535.53 19
4535.69 24
4535.84 31
4536.00 37
4536.15 44
4536.31 49
4536.46 54
4536.61 57
4536.77 58
4536.92 56
4537.08 53
4537.23 47
4537.39 41
4537.54 35
4537.70 29
4537.85 26
4538.00 24
4538.16 24
4538.31 26
4538.47 27
4538.62 29
4538.78 30
4538.93 30
4539.09 29
4539.24 27
4539.40 24
4539.55 20
4539.70 16
4539.86 11
4540.01 5
4540.17 0
4540.32 0
4540.48 0
4540.63 0
4540.79 0
4540.94 0
4541.10 0
4541.25 0
4541.40 0
4541.56 3
4541.71 8
4541.87 12
4542.02 16
4542.18 18
4542.33 19
4542.49 18
4542.64 16
4542.80 14
4542.95 11
4543.10 9
4543.26 8
4543.41 8
4543.57 8
4543.72 8
4543.88 8
4544.03 10
4544.19 12
4544.34 16
4544.50 21
4544.65 28
4544.80 34
4544.96 41
4545.11 46
4545.27 49
4545.42 51
4545.58 51
4545.73 49
4545.89 46
4546.04 42
4546.20 37
4546.35 34
4546.51 30
4546.66 28
4546.82 26
4546.97 25
4547.12 24
4547.28 22
4547.43 21
4547.59 20
4547.74 20
4547.90 21
4548.05 23
4548.21 25
4548.36 26
4548.52 27
4548.67 26
4548.83 26
4548.98 25
4549.13 26
4549.29 28
4549.44 31
4549.60 35
4549.75 39
4549.91 42
4550.06 45
4550.22 46
4550.37 46
4550.53 45
4550.68 44
4550.84 42
4550.99 40
4551.15 40
4551.30 39
4551.46 40
4551.61 40
4551.76 40
4551.92 40
4552.07 39
4552.23 39
4552.38 38
4552.54 39
4552.69 40
4552.85 41
4553.00 43
4553.16 46
4553.31 49
4553.47 52
4553.62 56
4553.78 60
4553.93 63
4554.09 67
4554.24 71
4554.40 74
4554.55 78
4554.71 81
4554.86 85
4555.01 90
4555.17 95
4555.32 100
4555.48 105
4555.63 111
4555.79 115
4555.94 118
4556.10 121
4556.25 124
4556.41 127
4556.56 131
4556.72 134
4556.87 137
4557.03 139
4557.18 139
4557.34 137
4557.49 132
4557.65 125
4557.80 116
4557.96 106
4558.11 97
4558.27 89
4558.42 84
4558.58 82
4558.73 84
4558.89 88
4559.04 94
4559.19 102
4559.35 109
4559.50 117
4559.66 123
4559.81 129
4559.97 133
4560.12 136
4560.28 138
4560.43 139
4560.59 140
4560.74 141
4560.90 141
4561.05 141
4561.21 140
4561.36 138
4561.52 135
4561.67 130
4561.83 126
4561.98 121
4562.14 118
4562.29 117
4562.45 118
4562.60 123
4562.76 130
4562.91 138
4563.07 147
4563.22 155
4563.38 161
4563.53 165
4563.69 167
4563.84 168
4564.00 167
4564.15 166
4564.31 165
4564.46 165
4564.62 167
4564.77 170
4564.93 174
4565.08 179
4565.24 184
4565.39 189
4565.55 193
4565.70 196
4565.86 197
4566.01 196
4566.17 194
4566.32 190
4566.48 185
4566.63 180
4566.79 175
4566.94 173
4567.10 171
4567.25 171
4567.41 170
4567.56 169
4567.72 166
4567.87 161
4568.03 153
4568.18 145
4568.34 136
4568.49 129
4568.65 123
4568.80 120
4568.96 117
4569.11 116
4569.27 114
4569.42 112
4569.58 110
4569.73 108
4569.89 106
4570.04 107
4570.20 109
4570.35 114
4570.51 120
4570.66 128
4570.82 134
4570.97 140
4571.13 142
4571.28 142
4571.44 140
4571.59 136
4571.75 130
4571.90 124
4572.06 117
4572.21 110
4572.37 102
4572.52 93
4572.68 84
4572.83 76
4572.99 70
4573.14 67
4573.30 67
4573.45 69
4573.61 73
4573.76 77
4573.92 80
4574.07 82
4574.23 83
4574.38 85
4574.54 87
4574.69 89
4574.85 92
4575.00 96
4575.16 98
4575.31 99
4575.47 99
4575.62 97
4575.78 95
4575.93 93
4576.09 92
4576.24 92
4576.40 93
4576.55 96
4576.71 100
4576.86 105
4577.02 111
4577.18 117
4577.33 122
4577.49 127
4577.64 128
4577.80 127
4577.95 122
4578.11 114
4578.26 103
4578.42 90
4578.57 75
4578.73 61
4578.88 47
4579.04 34
4579.19 24
4579.35 17
4579.50 13
4579.66 13
4579.81 17
4579.97 23
4580.12 31
4580.28 39
4580.43 47
4580.59 53
4580.74 59
4580.90 63
4581.05 67
4581.21 71
4581.37 75
4581.52 80
4581.68 83
4581.83 86
4581.99 87
4582.14 85
4582.30 81
4582.45 75
4582.61 66
4582.76 56
4582.92 47
4583.07 39
4583.23 34
4583.38 33
4583.54 34
4583.69 38
4583.85 43
4584.00 47
4584.16 49
4584.32 48
4584.47 45
4584.63 41
4584.78 36
4584.94 33
4585.09 32
4585.25 33
4585.40 35
4585.56 39
4585.71 41
4585.87 41
4586.02 39
4586.18 35
4586.33 29
4586.49 22
4586.64 15
4586.80 9
4586.96 4
4587.11 0
4587.27 0
4587.42 0
4587.58 0
4587.73 0
4587.89 0
4588.04 0
4588.20 0
4588.35 0
4588.51 3
4588.66 15
4588.82 29
4588.97 44
4589.13 58
4589.29 68
4589.44 74
4589.60 76
4589.75 75
4589.91 72
4590.06 68
4590.22 66
4590.37 66
4590.53 69
4590.68 72
4590.84 75
4590.99 77
4591.15 76
4591.31 72
4591.46 66
4591.62 59
4591.77 52
4591.93 46
4592.08 43
4592.24 43
4592.39 44
4592.55 48
4592.70 53
4592.86 57
4593.01 61
4593.17 62
4593.33 62
4593.48 61
4593.64 59
4593.79 56
4593.95 54
4594.10 52
4594.26 49
4594.41 46
4594.57 41
4594.72 35
4594.88 27
4595.04 20
4595.19 13
4595.35 8
4595.50 5
4595.66 4
4595.81 5
4595.97 7
4596.12 10
4596.28 13
4596.43 16
4596.59 19
4596.75 22
4596.90 26
4597.06 29
4597.21 32
4597.37 34
4597.52 36
4597.68 37
4597.83 38
4597.99 39
4598.15 40
4598.30 43
4598.46 45
4598.61 48
4598.77 51
4598.92 53
4599.08 55
4599.23 57
4599.39 58
4599.55 60
4599.70 62
4599.86 64
4600.01 67
4600.17 69
4600.32 69
4600.48 68
4600.63 65
4600.79 60
4600.94 55
4601.10 51
4601.26 47
4601.41 45
4601.57 44
4601.72 45
4601.88 46
4602.03 48
4602.19 49
4602.35 50
4602.50 51
4602.66 50
4602.81 48
4602.97 46
4603.12 43
4603.28 42
4603.43 42
4603.59 44
4603.75 48
4603.90 52
4604.06 55
4604.21 57
4604.37 57
4604.52 56
4604.68 53
4604.83 51
4604.99 50
4605.15 52
4605.30 56
4605.46 63
4605.61 70
4605.77 77
4605.92 83
4606.08 88
4606.24 92
4606.39 95
4606.55 97
4606.70 99
4606.86 100
4607.01 101
4607.17 101
4607.33 100
4607.48 98
4607.64 96
4607.79 94
4607.95 92
4608.10 91
4608.26 91
4608.41 92
4608.57 93
4608.73 94
4608.88 92
4609.04 89
4609.19 84
4609.35 76
4609.50 66
4609.66 54
4609.82 43
4609.97 32
4610.13 24
4610.28 18
4610.44 15
4610.59 16
4610.75 18
4610.91 22
4611.06 26
4611.22 30
4611.37 33
4611.53 35
4611.68 36
4611.84 36
4612.00 35
4612.15 33
4612.31 32
4612.46 30
4612.62 30
4612.78 30
4612.93 30
4613.09 31
4613.24 32
4613.40 32
4613.55 32
4613.71 31
4613.87 30
4614.02 29
4614.18 29
4614.33 29
4614.49 30
4614.64 31
4614.80 34
4614.96 36
4615.11 38
4615.27 39
4615.42 41
4615.58 43
4615.73 46
4615.89 49
4616.05 54
4616.20 59
4616.36 64
4616.51 69
4616.67 71
4616.83 69
4616.98 64
4617.14 56
4617.29 46
4617.45 35
4617.60 26
4617.76 20
4617.92 18
4618.07 19
4618.23 23
4618.38 28
4618.54 33
4618.70 36
4618.85 38
4619.01 38
4619.16 38
4619.32 38
4619.48 38
4619.63 39
4619.79 41
4619.94 44
4620.10 47
4620.25 50
4620.41 54
4620.57 58
4620.72 61
4620.88 64
4621.03 66
4621.19 67
4621.35 67
4621.50 67
4621.66 68
4621.81 71
4621.97 76
4622.13 81
4622.28 88
4622.44 94
4622.59 100
4622.75 104
4622.90 106
4623.06 107
4623.22 108
4623.37 109
4623.53 110
4623.68 112
4623.84 114
4624.00 116
4624.15 118
4624.31 118
4624.46 118
4624.62 116
4624.78 114
4624.93 111
4625.09 108
4625.24 105
4625.40 101
4625.56 97
4625.71 90
4625.87 83
4626.02 74
4626.18 65
4626.34 56
4626.49 48
4626.65 41
4626.80 36
4626.96 33
4627.12 31
4627.27 31
4627.43 31
4627.58 32
4627.74 33
4627.90 35
4628.05 37
4628.21 40
4628.36 43
4628.52 46
4628.68 49
4628.83 51
4628.99 51
4629.14 50
4629.30 48
4629.46 45
4629.61 43
4629.77 42
4629.92 42
4630.08 43
4630.24 45
4630.39 48
4630.55 51
4630.70 52
4630.86 53
4631.02 52
4631.17 51
4631.33 49
4631.49 46
4631.64 44
4631.80 42
4631.95 40
4632.11 40
4632.27 41
4632.42 43
4632.58 48
4632.73 54
4632.89 61
4633.05 68
4633.20 73
4633.36 75
4633.51 75
4633.67 71
4633.83 65
4633.98 58
4634.14 53
4634.29 50
4634.45 51
4634.61 54
4634.76 60
4634.92 65
4635.08 70
4635.23 73
4635.39 76
4635.54 78
4635.70 81
4635.86 86
4636.01 92
4636.17 98
4636.32 104
4636.48 108
4636.64 110
4636.79 109
4636.95 106
4637.11 101
4637.26 94
4637.42 86
4637.57 78
4637.73 69
4637.89 60
4638.04 53
4638.20 48
4638.36 45
4638.51 44
4638.67 46
4638.82 49
4638.98 52
4639.14 55
4639.29 56
4639.45 57
4639.60 57
4639.76 57
4639.92 57
4640.07 58
4640.23 60
4640.39 64
4640.54 68
4640.70 71
4640.85 75
4641.01 76
4641.17 76
4641.32 73
4641.48 68
4641.64 62
4641.79 56
4641.95 50
4642.10 47
4642.26 46
4642.42 48
4642.57 53
4642.73 59
4642.89 66
4643.04 71
4643.20 74
4643.35 75
4643.51 74
4643.67 69
4643.82 63
4643.98 57
4644.14 51
4644.29 45
4644.45 41
4644.60 38
4644.76 38
4644.92 40
4645.07 45
4645.23 52
4645.39 62
4645.54 73
4645.70 84
4645.86 94
4646.01 100
4646.17 103
4646.32 103
4646.48 100
4646.64 95
4646.79 90
4646.95 86
4647.11 82
4647.26 79
4647.42 77
4647.57 74
4647.73 73
4647.89 72
4648.04 72
4648.20 72
4648.36 73
4648.51 74
4648.67 74
4648.83 73
4648.98 70
4649.14 67
4649.29 63
4649.45 59
4649.61 57
4649.76 54
4649.92 53
4650.08 52
4650.23 51
4650.39 50
4650.55 48
4650.70 46
4650.86 42
4651.02 37
4651.17 31
4651.33 24
4651.48 18
4651.64 14
4651.80 11
4651.95 12
4652.11 14
4652.27 19
4652.42 24
4652.58 31
4652.74 38
4652.89 44
4653.05 49
4653.21 53
4653.36 56
4653.52 58
4653.67 60
4653.83 62
4653.99 65
4654.14 69
4654.30 74
4654.46 78
4654.61 82
4654.77 82
4654.93 80
4655.08 75
4655.24 68
4655.40 59
4655.55 49
4655.71 42
4655.86 36
4656.02 32
4656.18 31
4656.33 32
4656.49 33
4656.65 35
4656.80 36
4656.96 38
4657.12 38
4657.27 37
4657.43 36
4657.59 33
4657.74 30
4657.90 26
4658.06 23
4658.21 22
4658.37 23
4658.53 26
4658.68 31
4658.84 38
4659.00 44
4659.15 49
4659.31 52
4659.46 52
4659.62 50
4659.78 45
4659.93 39
4660.09 32
4660.25 26
4660.40 21
4660.56 17
4660.72 14
4660.87 13
4661.03 13
4661.19 14
4661.34 16
4661.50 20
4661.66 24
4661.81 28
4661.97 31
4662.13 35
4662.28 37
4662.44 38
4662.60 38
4662.75 36
4662.91 33
4663.07 28
4663.22 23
4663.38 18
4663.54 13
4663.69 9
4663.85 5
4664.01 3
4664.16 3
4664.32 4
4664.48 7
4664.63 12
4664.79 18
4664.95 24
4665.10 31
4665.26 38
4665.42 42
4665.57 44
4665.73 44
4665.89 41
4666.04 36
4666.20 29
4666.36 22
4666.51 16
4666.67 11
4666.83 9
4666.98 8
4667.14 9
4667.30 11
4667.45 13
4667.61 15
4667.77 14
4667.92 12
4668.08 7
4668.24 1
4668.39 0
4668.55 0
4668.71 0
4668.86 0
4669.02 0
4669.18 0
4669.33 0
4669.49 5
4669.65 11
4669.80 16
4669.96 19
4670.12 21
4670.27 21
4670.43 21
4670.59 22
4670.74 23
4670.90 26
4671.06 30
4671.21 34
4671.37 37
4671.53 39
4671.68 40
4671.84 39
4672.00 37
4672.15 35
4672.31 34
4672.47 33
4672.62 33
4672.78 33
4672.94 34
4673.09 35
4673.25 36
4673.41 38
4673.56 41
4673.72 45
4673.88 50
4674.04 56
4674.19 63
4674.35 69
4674.51 75
4674.66 79
4674.82 84
4674.98 89
4675.13 93
4675.29 96
4675.45 99
4675.60 100
4675.76 99
4675.92 96
4676.07 93
4676.23 88
4676.39 82
4676.54 77
4676.70 72
4676.86 66
4677.01 61
4677.17 56
4677.33 51
4677.49 47
4677.64 44
4677.80 42
4677.96 39
4678.11 37
4678.27 34
4678.43 31
4678.58 29
4678.74 26
4678.90 24
4679.05 23
4679.21 23
4679.37 25
4679.52 29
4679.68 33
4679.84 38
4680.00 44
4680.15 50
4680.31 56
4680.47 61
4680.62 65
4680.78 68
4680.94 70
4681.09 70
4681.25 68
4681.41 66
4681.56 63
4681.72 60
4681.88 57
4682.03 56
4682.19 56
4682.35 57
4682.51 58
4682.66 58
4682.82 58
4682.98 57
4683.13 56
4683.29 55
4683.45 54
4683.60 53
4683.76 52
4683.92 51
4684.08 49
4684.23 46
4684.39 43
4684.55 39
4684.70 35
4684.86 31
4685.02 28
4685.17 26
4685.33 26
4685.49 26
4685.64 28
4685.80 30
4685.96 34
4686.12 38
4686.27 42
4686.43 45
4686.59 48
4686.74 51
4686.90 52
4687.06 53
4687.21 53
4687.37 52
4687.53 50
4687.69 46
4687.84 41
4688.00 35
4688.16 29
4688.31 23
4688.47 19
4688.63 16
4688.79 16
4688.94 17
4689.10 20
4689.26 24
4689.41 28
4689.57 32
4689.73 36
4689.88 39
4690.04 43
4690.20 47
4690.36 51
4690.51 55
4690.67 59
4690.83 63
4690.98 66
4691.14 69
4691.30 70
4691.46 70
4691.61 69
4691.77 68
4691.93 66
4692.08 65
4692.24 63
4692.40 62
4692.55 62
4692.71 62
4692.87 61
4693.03 62
4693.18 62
4693.34 62
4693.50 63
4693.65 63
4693.81 62
4693.97 61
4694.13 60
4694.28 57
4694.44 54
4694.60 51
4694.75 50
4694.91 50
4695.07 52
4695.23 54
4695.38 55
4695.54 54
4695.70 50
4695.85 42
4696.01 32
4696.17 20
4696.33 7
4696.48 0
4696.64 0
4696.80 0
4696.95 0
4697.11 0
4697.27 0
4697.43 0
4697.58 0
4697.74 9
4697.90 19
4698.06 27
4698.21 33
4698.37 37
4698.53 38
4698.68 38
4698.84 37
4699.00 36
4699.16 36
4699.31 36
4699.47 35
4699.63 33
4699.78 31
4699.94 27
4700.10 23
4700.26 19
4700.41 16
4700.57 13
4700.73 12
4700.88 11
4701.04 11
4701.20 11
4701.36 11
4701.51 12
4701.67 14
4701.83 16
4701.99 19
4702.14 22
4702.30 23
4702.46 24
4702.61 23
4702.77 20
4702.93 16
4703.09 11
4703.24 6
4703.40 2
4703.56 0
4703.72 0
4703.87 0
4704.03 1
4704.19 5
4704.34 10
4704.50 14
4704.66 18
4704.82 21
4704.97 22
4705.13 22
4705.29 21
4705.45 19
4705.60 16
4705.76 13
4705.92 10
4706.08 8
4706.23 6
4706.39 5
4706.55 5
4706.70 4
4706.86 4
4707.02 2
4707.18 0
4707.33 0
4707.49 0
4707.65 0
4707.81 0
4707.96 0
4708.12 0
4708.28 3
4708.44 8
4708.59 12
4708.75 15
4708.91 16
4709.07 16
4709.22 16
4709.38 16
4709.54 17
4709.69 19
4709.85 22
4710.01 26
4710.17 30
4710.32 33
4710.48 35
4710.64 36
4710.80 37
4710.95 37
4711.11 38
4711.27 40
4711.43 42
4711.58 45
4711.74 48
4711.90 50
4712.06 51
4712.21 52
4712.37 53
4712.53 54
4712.69 56
4712.84 58
4713.00 61
4713.16 63
4713.32 65
4713.47 67
4713.63 69
4713.79 71
4713.95 73
4714.10 76
4714.26 79
4714.42 81
4714.58 83
4714.73 83
4714.89 82
4715.05 80
4715.20 76
4715.36 72
4715.52 67
4715.68 62
4715.83 57
4715.99 54
4716.15 50
4716.31 47
4716.46 45
4716.62 42
4716.78 39
4716.94 36
4717.09 35
4717.25 36
4717.41 41
4717.57 51
4717.72 63
4717.88 78
4718.04 94
4718.20 108
4718.36 118
4718.51 124
4718.67 127
4718.83 126
4718.99 123
4719.14 119
4719.30 115
4719.46 111
4719.62 108
4719.77 104
4719.93 99
4720.09 94
4720.25 87
4720.40 80
4720.56 72
4720.72 64
4720.88 56
4721.03 49
4721.19 43
4721.35 38
4721.51 34
4721.66 31
4721.82 30
4721.98 30
4722.14 31
4722.29 31
4722.45 32
4722.61 32
4722.77 32
4722.92 32
4723.08 34
4723.24 37
4723.40 42
4723.56 50
4723.71 58
4723.87 66
4724.03 72
4724.19 75
4724.34 75
4724.50 72
4724.66 68
4724.82 63
4724.97 58
4725.13 54
4725.29 51
4725.45 49
4725.60 48
4725.76 48
4725.92 49
4726.08 51
4726.24 54
4726.39 57
4726.55 61
4726.71 64
4726.87 68
4727.02 71
4727.18 74
4727.34 78
4727.50 81
4727.65 83
4727.81 83
4727.97 81
4728.13 77
4728.28 70
4728.44 62
4728.60 55
4728.76 50
4728.92 48
4729.07 48
4729.23 51
4729.39 55
4729.55 60
4729.70 63
4729.86 65
4730.02 67
4730.18 68
4730.34 70
4730.49 74
4730.65 81
4730.81 89
4730.97 99
4731.12 109
4731.28 118
4731.44 124
4731.60 128
4731.76 129
4731.91 127
4732.07 123
4732.23 118
4732.39 112
4732.54 105
4732.70 100
4732.86 95
4733.02 91
4733.17 89
4733.33 89
4733.49 89
4733.65 91
4733.81 93
4733.96 94
4734.12 95
4734.28 94
4734.44 92
4734.60 89
4734.75 86
4734.91 82
4735.07 77
4735.23 73
4735.38 70
4735.54 67
4735.70 64
4735.86 62
4736.02 61
4736.17 60
4736.33 60
4736.49 63
4736.65 66
4736.80 71
4736.96 77
4737.12 83
4737.28 88
4737.44 90
4737.59 89
4737.75 85
4737.91 79
4738.07 72
4738.23 65
4738.38 59
4738.54 55
4738.70 52
4738.86 50
4739.01 49
4739.17 48
4739.33 48
4739.49 48
4739.65 49
4739.80 51
4739.96 52
4740.12 53
4740.28 54
4740.44 52
4740.59 50
4740.75 46
4740.91 41
4741.07 37
4741.23 34
4741.38 33
4741.54 35
4741.70 38
4741.86 42
4742.01 46
4742.17 50
4742.33 53
4742.49 53
4742.65 52
4742.80 50
4742.96 47
4743.12 45
4743.28 44
4743.44 45
4743.59 48
4743.75 53
4743.91 58
4744.07 64
4744.23 69
4744.38 73
4744.54 75
4744.70 76
4744.86 76
4745.02 74
4745.17 70
4745.33 66
4745.49 62
4745.65 58
4745.81 54
4745.96 53
4746.12 54
4746.28 58
4746.44 64
4746.60 73
4746.75 83
4746.91 93
4747.07 101
4747.23 107
4747.39 109
4747.54 107
4747.70 101
4747.86 93
4748.02 83
4748.18 74
4748.33 65
4748.49 59
4748.65 54
4748.81 51
4748.97 48
4749.12 46
4749.28 43
4749.44 40
4749.60 37
4749.76 33
4749.91 29
4750.07 24
4750.23 19
4750.39 14
4750.55 9
4750.70 3
4750.86 0
4751.02 0
4751.18 0
4751.34 0
4751.50 0
4751.65 0
4751.81 0
4751.97 0
4752.13 5
4752.29 18
4752.44 33
4752.60 47
4752.76 59
4752.92 69
4753.08 75
4753.23 78
4753.39 78
4753.55 76
4753.71 73
4753.87 69
4754.03 67
4754.18 65
4754.34 64
4754.50 63
4754.66 62
4754.82 62
4754.97 61
4755.13 59
4755.29 56
4755.45 50
4755.61 43
4755.76 33
4755.92 23
4756.08 12
4756.24 2
4756.40 0
4756.56 0
4756.71 0
4756.87 0
4757.03 2
4757.19 10
4757.35 18
4757.50 26
4757.66 32
4757.82 36
4757.98 37
4758.14 37
4758.30 35
4758.45 32
4758.61 28
4758.77 26
4758.93 25
4759.09 26
4759.24 28
4759.40 32
4759.56 36
4759.72 40
4759.88 44
4760.04 47
4760.19 49
4760.35 51
4760.51 52
4760.67 53
4760.83 55
4760.99 58
4761.14 62
4761.30 65
4761.46 69
4761.62 71
4761.78 72
4761.93 71
4762.09 69
4762.25 65
4762.41 61
4762.57 57
4762.73 53
4762.88 49
4763.04 44
4763.20 39
4763.36 32
4763.52 26
4763.68 20
4763.83 17
4763.99 17
4764.15 20
4764.31 26
4764.47 33
4764.63 41
4764.78 47
4764.94 50
4765.10 52
4765.26 52
4765.42 51
4765.58 50
4765.73 50
4765.89 50
4766.05 52
4766.21 55
4766.37 58
4766.53 61
4766.68 65
4766.84 69
4767.00 72
4767.16 74
4767.32 76
4767.48 76
4767.63 76
4767.79 74
4767.95 73
4768.11 72
4768.27 71
4768.43 72
4768.58 72
4768.74 73
4768.90 74
4769.06 75
4769.22 77
4769.38 79
4769.53 81
4769.69 84
4769.85 87
4770.01 90
4770.17 91
4770.33 91
4770.48 90
4770.64 88
4770.80 85
4770.96 81
4771.12 77
4771.28 73
4771.44 69
4771.59 66
4771.75 63
4771.91 60
4772.07 58
4772.23 56
4772.39 54
4772.54 52
4772.70 49
4772.86 46
4773.02 42
4773.18 37
4773.34 33
4773.49 30
4773.65 27
4773.81 25
4773.97 24
4774.13 25
4774.29 27
4774.45 31
4774.60 36
4774.76 42
4774.92 50
4775.08 60
4775.24 70
4775.40 81
4775.56 91
4775.71 101
4775.87 109
4776.03 114
4776.19 118
4776.35 119
4776.51 118
4776.66 116
4776.82 113
4776.98 109
4777.14 104
4777.30 98
4777.46 91
4777.62 84
4777.77 78
4777.93 75
4778.09 75
4778.25 78
4778.41 84
4778.57 92
4778.73 100
4778.88 107
4779.04 111
4779.20 112
4779.36 111
4779.52 109
4779.68 107
4779.84 107
4779.99 110
4780.15 114
4780.31 118
4780.47 122
4780.63 124
4780.79 123
4780.95 119
4781.10 112
4781.26 103
4781.42 94
4781.58 84
4781.74 76
4781.90 69
4782.06 65
4782.21 62
4782.37 62
4782.53 63
4782.69 66
4782.85 70
4783.01 76
4783.17 81
4783.32 86
4783.48 91
4783.64 94
4783.80 95
4783.96 95
4784.12 94
4784.28 92
4784.43 91
4784.59 91
4784.75 92
4784.91 93
4785.07 94
4785.23 96
4785.39 99
4785.54 102
4785.70 105
4785.86 108
4786.02 111
4786.18 113
4786.34 115
4786.50 116
4786.66 117
4786.81 117
4786.97 119
4787.13 121
4787.29 123
4787.45 124
4787.61 125
4787.77 124
4787.93 123
4788.08 120
4788.24 117
4788.40 113
4788.56 110
4788.72 107
4788.88 105
4789.04 103
4789.19 102
4789.35 101
4789.51 100
4789.67 100
4789.83 100
4789.99 100
4790.15 99
4790.31 97
4790.46 96
4790.62 94
4790.78 93
4790.94 93
4791.10 94
4791.26 95
4791.42 96
4791.58 98
4791.73 99
4791.89 100
4792.05 100
4792.21 101
4792.37 100
4792.53 99
4792.69 97
4792.85 94
4793.00 90
4793.16 87
4793.32 86
4793.48 87
4793.64 89
4793.80 93
4793.96 98
4794.12 102
4794.27 103
4794.43 102
4794.59 97
4794.75 91
4794.91 85
4795.07 79
4795.23 76
4795.39 76
4795.55 78
4795.70 81
4795.86 84
4796.02 85
4796.18 83
4796.34 78
4796.50 71
4796.66 62
4796.82 54
4796.97 48
4797.13 44
4797.29 44
4797.45 48
4797.61 54
4797.77 61
4797.93 70
4798.09 78
4798.25 85
4798.40 91
4798.56 95
4798.72 97
4798.88 97
4799.04 96
4799.20 94
4799.36 91
4799.52 89
4799.68 87
4799.83 87
4799.99 89
4800.15 90
4800.31 92
4800.47 91
4800.63 89
4800.79 83
4800.95 75
4801.11 66
4801.26 57
4801.42 51
4801.58 47
4801.74 45
4801.90 47
4802.06 49
4802.22 51
4802.38 51
4802.54 50
4802.69 47
4802.85 44
4803.01 42
4803.17 41
4803.33 41
4803.49 43
4803.65 45
4803.81 47
4803.97 48
4804.13 46
4804.28 43
4804.44 37
4804.60 31
4804.76 24
4804.92 17
4805.08 13
4805.24 12
4805.40 13
4805.56 18
4805.72 25
4805.87 34
4806.03 44
4806.19 54
4806.35 65
4806.51 74
4806.67 81
4806.83 87
4806.99 91
4807.15 93
4807.31 93
4807.46 92
4807.62 90
4807.78 88
4807.94 86
4808.10 84
4808.26 83
4808.42 83
4808.58 84
4808.74 86
4808.90 88
4809.05 90
4809.21 91
4809.37 92
4809.53 91
4809.69 89
4809.85 86
4810.01 82
4810.17 77
4810.33 72
4810.49 68
4810.65 65
4810.80 64
4810.96 64
4811.12 65
4811.28 66
4811.44 66
4811.60 64
4811.76 59
4811.92 53
4812.08 47
4812.24 41
4812.40 37
4812.55 36
4812.71 37
4812.87 40
4813.03 43
4813.19 45
4813.35 46
4813.51 44
4813.67 41
4813.83 37
4813.99 31
4814.15 27
4814.30 23
4814.46 19
4814.62 17
4814.78 14
4814.94 12
4815.10 8
4815.26 4
4815.42 0
4815.58 0
4815.74 0
4815.90 0
4816.05 0
4816.21 0
4816.37 0
4816.53 0
4816.69 4
4816.85 12
4817.01 20
4817.17 27
4817.33 33
4817.49 38
4817.65 41
4817.81 43
4817.97 44
4818.12 44
4818.28 44
4818.44 43
4818.60 42
4818.76 41
4818.92 40
4819.08 39
4819.24 37
4819.40 35
4819.56 33
4819.72 32
4819.88 31
4820.03 32
4820.19 34
4820.35 38
4820.51 42
4820.67 45
4820.83 48
4820.99 50
4821.15 49
4821.31 47
4821.47 43
4821.63 37
4821.79 31
4821.95 23
4822.10 16
4822.26 9
4822.42 3
4822.58 0
4822.74 0
4822.90 0
4823.06 0
4823.22 0
4823.38 0
4823.54 5
4823.70 11
4823.86 18
4824.02 24
4824.18 30
4824.33 33
4824.49 34
4824.65 34
4824.81 32
4824.97 30
4825.13 27
4825.29 25
4825.45 22
4825.61 19
4825.77 16
4825.93 13
4826.09 9
4826.25 5
4826.41 2
4826.57 0
4826.72 0
4826.88 0
4827.04 2
4827.20 5
4827.36 9
4827.52 14
4827.68 19
4827.84 24
4828.00 28
4828.16 31
4828.32 33
4828.48 34
4828.64 33
4828.80 32
4828.96 29
4829.11 26
4829.27 22
4829.43 17
4829.59 11
4829.75 6
4829.91 1
4830.07 0
4830.23 0
4830.39 1
4830.55 6
4830.71 13
4830.87 23
4831.03 34
4831.19 46
4831.35 57
4831.51 67
4831.67 74
4831.82 78
4831.98 79
4832.14 76
4832.30 72
4832.46 67
4832.62 63
4832.78 61
4832.94 60
4833.10 60
4833.26 61
4833.42 62
4833.58 62
4833.74 62
4833.90 63
4834.06 63
4834.22 64
4834.38 67
4834.54 69
4834.69 72
4834.85 73
4835.01 74
4835.17 73
4835.33 70
4835.49 67
4835.65 64
4835.81 60
4835.97 55
4836.13 50
4836.29 43
4836.45 35
4836.61 26
4836.77 16
4836.93 8
4837.09 3
4837.25 1
4837.41 3
4837.57 10
4837.72 19
4837.88 29
4838.04 38
4838.20 45
4838.36 50
4838.52 52
4838.68 53
4838.84 53
4839.00 53
4839.16 54
4839.32 55
4839.48 58
4839.64 60
4839.80 62
4839.96 62
4840.12 61
4840.28 58
4840.44 54
4840.60 48
4840.76 43
4840.92 39
4841.08 35
4841.23 34
4841.39 34
4841.55 36
4841.71 39
4841.87 43
4842.03 48
4842.19 55
4842.35 61
4842.51 68
4842.67 75
4842.83 81
4842.99 87
4843.15 91
4843.31 94
4843.47 95
4843.63 96
4843.79 95
4843.95 92
4844.11 88
4844.27 82
4844.43 74
4844.59 64
4844.75 54
4844.91 44
4845.07 34
4845.23 27
4845.38 21
4845.54 19
4845.70 19
4845.86 22
4846.02 26
4846.18 29
4846.34 33
4846.50 34
4846.66 34
4846.82 32
4846.98 29
4847.14 24
4847.30 20
4847.46 16
4847.62 13
4847.78 10
4847.94 8
4848.10 7
4848.26 7
4848.42 7
4848.58 9
4848.74 11
4848.90 13
4849.06 15
4849.22 16
4849.38 17
4849.54 18
4849.70 19
4849.86 21
4850.02 23
4850.18 27
4850.34 32
4850.49 36
4850.65 40
4850.81 42
4850.97 42
4851.13 39
4851.29 35
4851.45 30
4851.61 24
4851.77 17
4851.93 11
4852.09 6
4852.25 2
4852.41 0
4852.57 0
4852.73 0
4852.89 0
4853.05 0
4853.21 0
4853.37 0
4853.53 0
4853.69 0
4853.85 0
4854.01 1
4854.17 5
4854.33 10
4854.49 15
4854.65 19
4854.81 22
4854.97 23
4855.13 23
4855.29 23
4855.45 23
4855.61 22
4855.77 23
4855.93 23
4856.09 24
4856.25 25
4856.41 26
4856.57 29
4856.73 32
4856.89 37
4857.05 41
4857.21 45
4857.37 47
4857.53 47
4857.69 44
4857.85 39
4858.00 33
4858.16 28
4858.32 24
4858.48 22
4858.64 20
4858.80 20
4858.96 18
4859.12 16
4859.28 14
4859.44 10
4859.60 8
4859.76 6
4859.92 7
4860.08 10
4860.24 15
4860.40 21
4860.56 27
4860.72 32
4860.88 35
4861.04 36
4861.20 34
4861.36 30
4861.52 26
4861.68 21
4861.84 17
4862.00 12
4862.16 9
4862.32 6
4862.48 3
4862.64 1
4862.80 0
4862.96 0
4863.12 1
4863.28 5
4863.44 11
4863.60 19
4863.76 29
4863.92 39
4864.08 48
4864.24 58
4864.40 66
4864.56 73
4864.72 79
4864.88 83
4865.04 86
4865.20 88
4865.36 89
4865.52 89
4865.68 90
4865.84 91
4866.00 93
4866.16 95
4866.32 96
4866.48 96
4866.64 93
4866.80 88
4866.96 79
4867.12 70
4867.28 60
4867.44 51
4867.60 46
4867.76 44
4867.92 46
4868.08 50
4868.24 56
4868.40 62
4868.56 67
4868.72 70
4868.88 72
4869.04 73
4869.20 73
4869.36 72
4869.52 71
4869.68 70
4869.84 67
4870.00 64
4870.16 61
4870.32 58
4870.48 57
4870.64 57
4870.80 59
4870.96 63
4871.12 67
4871.28 70
4871.44 72
4871.60 72
4871.76 69
4871.92 65
4872.08 59
4872.24 53
4872.40 48
4872.56 45
4872.72 43
4872.88 43
4873.04 44
4873.20 45
4873.36 47
4873.52 49
4873.68 51
4873.84 53
4874.00 57
4874.16 62
4874.32 69
4874.48 76
4874.64 83
4874.80 90
4874.96 95
4875.12 100
4875.28 104
4875.44 106
4875.60 108
4875.76 110
4875.92 112
4876.08 113
4876.25 114
4876.41 114
4876.57 114
4876.73 114
4876.89 113
4877.05 112
4877.21 110
4877.37 107
4877.53 102
4877.69 97
4877.85 91
4878.01 84
4878.17 79
4878.33 76
4878.49 74
4878.65 75
4878.81 76
4878.97 78
4879.13 79
4879.29 80
4879.45 79
4879.61 78
4879.77 78
4879.93 78
4880.09 81
4880.25 85
4880.41 89
4880.57 94
4880.73 98
4880.89 100
4881.05 101
4881.21 100
4881.37 98
4881.53 95
4881.69 92
4881.85 88
4882.01 83
4882.17 77
4882.33 70
4882.49 63
4882.65 57
4882.81 51
4882.97 47
4883.13 44
4883.29 43
4883.45 43
4883.61 46
4883.78 49
4883.94 53
4884.10 57
4884.26 61
4884.42 63
4884.58 63
4884.74 61
4884.90 59
4885.06 55
4885.22 51
4885.38 47
4885.54 44
4885.70 41
4885.86 39
4886.02 39
4886.18 39
4886.34 40
4886.50 42
4886.66 44
4886.82 47
4886.98 50
4887.14 51
4887.30 51
4887.46 49
4887.62 46
4887.78 43
4887.94 39
4888.10 38
4888.26 37
4888.42 39
4888.58 41
4888.74 43
4888.91 43
4889.07 42
4889.23 39
4889.39 35
4889.55 31
4889.71 27
4889.87 26
4890.03 27
4890.19 30
4890.35 36
4890.51 42
4890.67 49
4890.83 54
4890.99 59
4891.15 62
4891.31 62
4891.47 61
4891.63 58
4891.79 53
4891.95 48
4892.11 41
4892.27 34
4892.43 29
4892.59 25
4892.75 25
4892.92 27
4893.08 31
4893.24 38
4893.40 46
4893.56 53
4893.72 59
4893.88 63
4894.04 65
4894.20 66
4894.36 67
4894.52 67
4894.68 68
4894.84 69
4895.00 71
4895.16 72
4895.32 72
4895.48 73
4895.64 74
4895.80 77
4895.96 81
4896.12 86
4896.28 91
4896.45 97
4896.61 101
4896.77 105
4896.93 106
4897.09 106
4897.25 106
4897.41 105
4897.57 103
4897.73 102
4897.89 101
4898.05 99
4898.21 97
4898.37 94
4898.53 92
4898.69 91
4898.85 90
4899.01 91
4899.17 95
4899.33 100
4899.49 106
4899.66 114
4899.82 122
4899.98 129
4900.14 135
4900.30 139
4900.46 139
4900.62 137
4900.78 133
4900.94 128
4901.10 122
4901.26 117
4901.42 113
4901.58 112
4901.74 114
4901.90 118
4902.06 124
4902.22 132
4902.38 141
4902.55 149
4902.71 156
4902.87 161
4903.03 164
4903.19 163
4903.35 160
4903.51 154
4903.67 147
4903.83 140
4903.99 132
4904.15 126
4904.31 122
4904.47 119
4904.63 118
4904.79 118
4904.95 118
4905.12 117
4905.28 117
4905.44 116
4905.60 114
4905.76 112
4905.92 109
4906.08 105
4906.24 101
4906.40 96
4906.56 91
4906.72 85
4906.88 79
4907.04 72
4907.20 65
4907.36 58
4907.52 52
4907.69 46
[truncated: 727,142 more chars]
