# Supplementary material for: Methylobacterium Species Promoting Rice and Barley Growth and Interaction Specificity Revealed with Whole-Cell Matrix-Assisted Laser Desorption / Ionization-Time-of-Flight Mass Spectrometry (MALDI-TOF/MS) Analysis
Source: PLoS One. 2015 Jun 8;10(6):e0129509. doi: 10.1371/journal.pone.0129509 (PMC4460032; doi:10.1371/journal.pone.0129509)
Supplement: S3 Data — (ZIP) [file pone.0129509.s003.zip › Supplementary data 3 (ms from barley)/2b.txt]

780.49 0
780.55 0
780.61 0
780.68 0
780.74 0
780.81 0
780.87 0
780.93 0
781.00 0
781.06 0
781.13 0
781.19 0
781.25 0
781.32 0
781.38 0
781.45 0
781.51 0
781.58 0
781.64 0
781.70 0
781.77 0
781.83 0
781.90 0
781.96 0
782.02 0
782.09 0
782.15 0
782.22 0
782.28 0
782.34 0
782.41 0
782.47 0
782.54 0
782.60 0
782.66 0
782.73 0
782.79 0
782.86 0
782.92 0
782.99 0
783.05 0
783.11 0
783.18 0
783.24 0
783.31 0
783.37 0
783.43 0
783.50 0
783.56 0
783.63 0
783.69 0
783.75 0
783.82 0
783.88 0
783.95 0
784.01 0
784.08 0
784.14 0
784.20 0
784.27 0
784.33 0
784.40 0
784.46 0
784.52 0
784.59 0
784.65 0
784.72 0
784.78 0
784.85 0
784.91 0
784.97 0
785.04 0
785.10 0
785.17 0
785.23 0
785.30 0
785.36 0
785.42 0
785.49 0
785.55 0
785.62 0
785.68 0
785.74 0
785.81 0
785.87 0
785.94 0
786.00 0
786.07 0
786.13 0
786.19 0
786.26 0
786.32 0
786.39 0
786.45 0
786.52 0
786.58 0
786.64 0
786.71 0
786.77 0
786.84 0
786.90 0
786.97 0
787.03 0
787.09 0
787.16 0
787.22 0
787.29 0
787.35 0
787.42 0
787.48 0
787.54 0
787.61 0
787.67 0
787.74 0
787.80 0
787.87 0
787.93 0
787.99 0
788.06 0
788.12 0
788.19 0
788.25 0
788.32 0
788.38 0
788.45 0
788.51 0
788.57 0
788.64 0
788.70 0
788.77 0
788.83 0
788.90 0
788.96 0
789.02 0
789.09 0
789.15 0
789.22 0
789.28 0
789.35 0
789.41 0
789.48 0
789.54 0
789.60 0
789.67 0
789.73 0
789.80 0
789.86 0
789.93 0
789.99 0
790.05 0
790.12 0
790.18 0
790.25 0
790.31 0
790.38 0
790.44 0
790.51 0
790.57 0
790.63 0
790.70 0
790.76 0
790.83 0
790.89 0
790.96 0
791.02 0
791.09 0
791.15 0
791.21 0
791.28 0
791.34 0
791.41 0
791.47 0
791.54 0
791.60 0
791.67 0
791.73 0
791.79 0
791.86 0
791.92 0
791.99 0
792.05 0
792.12 0
792.18 0
792.25 0
792.31 0
792.38 0
792.44 0
792.50 0
792.57 0
792.63 0
792.70 0
792.76 0
792.83 0
792.89 0
792.96 0
793.02 0
793.09 0
793.15 0
793.21 0
793.28 0
793.34 0
793.41 0
793.47 0
793.54 0
793.60 0
793.67 0
793.73 0
793.80 0
793.86 0
793.92 0
793.99 0
794.05 0
794.12 0
794.18 0
794.25 0
794.31 0
794.38 0
794.44 0
794.51 0
794.57 0
794.63 0
794.70 0
794.76 0
794.83 0
794.89 0
794.96 0
795.02 0
795.09 0
795.15 0
795.22 0
795.28 0
795.35 0
795.41 0
795.47 0
795.54 0
795.60 0
795.67 0
795.73 0
795.80 0
795.86 0
795.93 0
795.99 0
796.06 0
796.12 0
796.19 0
796.25 0
796.32 0
796.38 0
796.44 0
796.51 0
796.57 0
796.64 0
796.70 0
796.77 0
796.83 0
796.90 0
796.96 0
797.03 0
797.09 0
797.16 0
797.22 0
797.29 0
797.35 0
797.42 0
797.48 0
797.54 0
797.61 0
797.67 0
797.74 0
797.80 0
797.87 0
797.93 0
798.00 0
798.06 0
798.13 0
798.19 0
798.26 0
798.32 0
798.39 0
798.45 0
798.52 0
798.58 0
798.65 0
798.71 0
798.77 0
798.84 0
798.90 0
798.97 0
799.03 0
799.10 0
799.16 0
799.23 0
799.29 0
799.36 0
799.42 0
799.49 0
799.55 0
799.62 0
799.68 0
799.75 0
799.81 0
799.88 0
799.94 0
800.01 0
800.07 0
800.14 0
800.20 0
800.26 0
800.33 0
800.39 0
800.46 0
800.52 0
800.59 0
800.65 0
800.72 0
800.78 0
800.85 0
800.91 0
800.98 0
801.04 0
801.11 0
801.17 0
801.24 0
801.30 0
801.37 0
801.43 0
801.50 0
801.56 0
801.63 0
801.69 0
801.76 0
801.82 0
801.89 0
801.95 0
802.02 0
802.08 0
802.15 0
802.21 0
802.28 0
802.34 0
802.41 0
802.47 0
802.54 0
802.60 0
802.67 0
802.73 0
802.80 0
802.86 0
802.93 0
802.99 0
803.06 0
803.12 0
803.18 0
803.25 0
803.31 0
803.38 0
803.44 0
803.51 0
803.57 0
803.64 0
803.70 0
803.77 0
803.83 0
803.90 0
803.96 0
804.03 0
804.09 0
804.16 0
804.22 0
804.29 0
804.35 0
804.42 0
804.48 0
804.55 0
804.61 0
804.68 0
804.74 0
804.81 0
804.87 0
804.94 0
805.00 0
805.07 0
805.13 0
805.20 0
805.26 0
805.33 0
805.39 0
805.46 0
805.52 0
805.59 0
805.65 0
805.72 0
805.78 0
805.85 0
805.92 0
805.98 0
806.05 0
806.11 0
806.18 0
806.24 0
806.31 0
806.37 0
806.44 0
806.50 0
806.57 0
806.63 0
806.70 0
806.76 0
806.83 0
806.89 0
806.96 0
807.02 0
807.09 0
807.15 0
807.22 0
807.28 0
807.35 0
807.41 0
807.48 0
807.54 0
807.61 0
807.67 0
807.74 0
807.80 0
807.87 0
807.93 0
808.00 0
808.06 0
808.13 0
808.19 0
808.26 0
808.32 0
808.39 0
808.45 0
808.52 0
808.58 0
808.65 0
808.71 0
808.78 0
808.85 0
808.91 0
808.98 0
809.04 0
809.11 0
809.17 0
809.24 0
809.30 0
809.37 0
809.43 0
809.50 0
809.56 0
809.63 0
809.69 0
809.76 0
809.82 0
809.89 0
809.95 0
810.02 0
810.08 0
810.15 0
810.21 0
810.28 0
810.34 0
810.41 0
810.48 0
810.54 0
810.61 0
810.67 0
810.74 0
810.80 0
810.87 0
810.93 0
811.00 0
811.06 0
811.13 0
811.19 0
811.26 0
811.32 0
811.39 0
811.45 0
811.52 0
811.58 0
811.65 0
811.72 0
811.78 0
811.85 0
811.91 0
811.98 0
812.04 0
812.11 0
812.17 0
812.24 0
812.30 0
812.37 0
812.43 0
812.50 0
812.56 0
812.63 0
812.70 0
812.76 0
812.83 0
812.89 0
812.96 0
813.02 0
813.09 0
813.15 0
813.22 0
813.28 0
813.35 0
813.41 0
813.48 0
813.54 0
813.61 0
813.68 0
813.74 0
813.81 0
813.87 0
813.94 0
814.00 0
814.07 0
814.13 0
814.20 0
814.26 0
814.33 0
814.39 0
814.46 0
814.53 0
814.59 0
814.66 0
814.72 0
814.79 0
814.85 0
814.92 0
814.98 0
815.05 0
815.11 0
815.18 0
815.25 0
815.31 0
815.38 0
815.44 0
815.51 0
815.57 0
815.64 0
815.70 0
815.77 0
815.83 0
815.90 0
815.97 0
816.03 0
816.10 0
816.16 0
816.23 0
816.29 0
816.36 0
816.42 0
816.49 0
816.55 0
816.62 0
816.69 0
816.75 0
816.82 0
816.88 0
816.95 0
817.01 0
817.08 0
817.14 0
817.21 0
817.27 0
817.34 0
817.41 0
817.47 0
817.54 0
817.60 0
817.67 0
817.73 0
817.80 0
817.86 0
817.93 0
818.00 0
818.06 0
818.13 0
818.19 0
818.26 0
818.32 0
818.39 0
818.45 0
818.52 0
818.59 0
818.65 0
818.72 0
818.78 0
818.85 0
818.91 0
818.98 0
819.04 0
819.11 0
819.18 0
819.24 0
819.31 0
819.37 0
819.44 0
819.50 0
819.57 0
819.64 0
819.70 0
819.77 0
819.83 0
819.90 0
819.96 0
820.03 0
820.09 0
820.16 0
820.23 0
820.29 0
820.36 0
820.42 0
820.49 0
820.55 0
820.62 0
820.69 0
820.75 0
820.82 0
820.88 0
820.95 0
821.01 0
821.08 0
821.14 0
821.21 0
821.28 0
821.34 0
821.41 0
821.47 0
821.54 0
821.60 0
821.67 0
821.74 0
821.80 0
821.87 0
821.93 0
822.00 0
822.06 0
822.13 0
822.20 0
822.26 0
822.33 0
822.39 0
822.46 0
822.52 0
822.59 0
822.66 0
822.72 0
822.79 0
822.85 0
822.92 0
822.98 0
823.05 0
823.12 0
823.18 0
823.25 0
823.31 0
823.38 0
823.44 0
823.51 0
823.58 0
823.64 0
823.71 0
823.77 0
823.84 0
823.91 0
823.97 0
824.04 0
824.10 0
824.17 0
824.23 0
824.30 0
824.37 0
824.43 0
824.50 0
824.56 0
824.63 0
824.69 0
824.76 0
824.83 0
824.89 0
824.96 0
825.02 0
825.09 0
825.16 0
825.22 0
825.29 0
825.35 0
825.42 0
825.48 0
825.55 0
825.62 0
825.68 0
825.75 0
825.81 0
825.88 0
825.95 0
826.01 0
826.08 0
826.14 0
826.21 0
826.27 0
826.34 0
826.41 0
826.47 0
826.54 0
826.60 0
826.67 0
826.74 0
826.80 0
826.87 0
826.93 0
827.00 0
827.07 0
827.13 0
827.20 0
827.26 0
827.33 0
827.40 0
827.46 0
827.53 0
827.59 0
827.66 0
827.72 0
827.79 0
827.86 0
827.92 0
827.99 0
828.05 0
828.12 0
828.19 0
828.25 0
828.32 0
828.38 0
828.45 0
828.52 0
828.58 0
828.65 0
828.71 0
828.78 0
828.85 0
828.91 0
828.98 0
829.04 0
829.11 0
829.18 0
829.24 0
829.31 0
829.37 0
829.44 0
829.51 0
829.57 0
829.64 0
829.70 0
829.77 0
829.84 0
829.90 0
829.97 0
830.03 0
830.10 0
830.17 0
830.23 0
830.30 0
830.36 0
830.43 0
830.50 0
830.56 0
830.63 0
830.69 0
830.76 0
830.83 0
830.89 0
830.96 0
831.02 0
831.09 0
831.16 0
831.22 0
831.29 0
831.36 0
831.42 0
831.49 0
831.55 0
831.62 0
831.69 0
831.75 0
831.82 0
831.88 0
831.95 0
832.02 0
832.08 0
832.15 0
832.21 0
832.28 0
832.35 0
832.41 0
832.48 0
832.54 0
832.61 0
832.68 0
832.74 0
832.81 0
832.88 0
832.94 0
833.01 0
833.07 0
833.14 0
833.21 0
833.27 0
833.34 0
833.40 0
833.47 0
833.54 0
833.60 0
833.67 0
833.74 0
833.80 0
833.87 0
833.93 0
834.00 0
834.07 0
834.13 0
834.20 0
834.27 0
834.33 0
834.40 0
834.46 0
834.53 0
834.60 0
834.66 0
834.73 0
834.79 0
834.86 0
834.93 0
834.99 0
835.06 0
835.13 0
835.19 0
835.26 0
835.32 0
835.39 0
835.46 0
835.52 0
835.59 0
835.66 0
835.72 0
835.79 0
835.85 0
835.92 0
835.99 0
836.05 0
836.12 0
836.19 0
836.25 0
836.32 0
836.38 0
836.45 0
836.52 0
836.58 0
836.65 0
836.72 0
836.78 0
836.85 0
836.91 0
836.98 0
837.05 0
837.11 0
837.18 0
837.25 0
837.31 0
837.38 0
837.45 0
837.51 0
837.58 0
837.64 0
837.71 0
837.78 0
837.84 0
837.91 0
837.98 0
838.04 0
838.11 0
838.17 0
838.24 0
838.31 0
838.37 0
838.44 0
838.51 0
838.57 0
838.64 0
838.71 0
838.77 0
838.84 0
838.90 0
838.97 0
839.04 0
839.10 0
839.17 0
839.24 0
839.30 0
839.37 0
839.44 0
839.50 0
839.57 0
839.64 0
839.70 0
839.77 0
839.83 0
839.90 0
839.97 0
840.03 0
840.10 0
840.17 0
840.23 0
840.30 0
840.37 0
840.43 0
840.50 0
840.57 0
840.63 0
840.70 0
840.76 0
840.83 0
840.90 0
840.96 0
841.03 0
841.10 0
841.16 0
841.23 0
841.30 0
841.36 0
841.43 0
841.50 0
841.56 0
841.63 0
841.70 0
841.76 0
841.83 0
841.89 0
841.96 0
842.03 0
842.09 0
842.16 0
842.23 0
842.29 0
842.36 0
842.43 0
842.49 0
842.56 0
842.63 0
842.69 0
842.76 0
842.83 0
842.89 0
842.96 0
843.03 0
843.09 0
843.16 0
843.22 0
843.29 0
843.36 0
843.42 0
843.49 0
843.56 0
843.62 0
843.69 0
843.76 0
843.82 0
843.89 0
843.96 0
844.02 0
844.09 0
844.16 0
844.22 0
844.29 0
844.36 0
844.42 0
844.49 0
844.56 0
844.62 0
844.69 0
844.76 0
844.82 0
844.89 0
844.96 0
845.02 0
845.09 0
845.16 0
845.22 0
845.29 0
845.36 0
845.42 0
845.49 0
845.56 0
845.62 0
845.69 0
845.76 0
845.82 0
845.89 0
845.96 0
846.02 0
846.09 0
846.16 0
846.22 0
846.29 0
846.36 0
846.42 0
846.49 0
846.56 0
846.62 0
846.69 0
846.76 0
846.82 0
846.89 0
846.96 0
847.02 0
847.09 0
847.16 0
847.22 0
847.29 0
847.36 0
847.42 0
847.49 0
847.56 0
847.62 0
847.69 0
847.76 0
847.82 0
847.89 0
847.96 0
848.02 0
848.09 0
848.16 0
848.22 0
848.29 0
848.36 0
848.42 0
848.49 0
848.56 0
848.62 0
848.69 0
848.76 0
848.82 0
848.89 0
848.96 0
849.02 0
849.09 0
849.16 0
849.22 0
849.29 0
849.36 0
849.43 0
849.49 0
849.56 0
849.63 0
849.69 0
849.76 0
849.83 0
849.89 0
849.96 0
850.03 0
850.09 0
850.16 0
850.23 0
850.29 0
850.36 0
850.43 0
850.49 0
850.56 0
850.63 0
850.69 0
850.76 0
850.83 0
850.90 0
850.96 0
851.03 0
851.10 0
851.16 0
851.23 0
851.30 0
851.36 0
851.43 0
851.50 0
851.56 0
851.63 0
851.70 0
851.76 0
851.83 0
851.90 0
851.97 0
852.03 0
852.10 0
852.17 0
852.23 0
852.30 0
852.37 0
852.43 0
852.50 0
852.57 0
852.63 0
852.70 0
852.77 0
852.83 0
852.90 0
852.97 0
853.04 0
853.10 0
853.17 0
853.24 0
853.30 0
853.37 0
853.44 0
853.50 0
853.57 0
853.64 0
853.71 0
853.77 0
853.84 0
853.91 0
853.97 0
854.04 0
854.11 0
854.17 0
854.24 0
854.31 0
854.37 0
854.44 0
854.51 0
854.58 0
854.64 0
854.71 0
854.78 0
854.84 0
854.91 0
854.98 0
855.04 0
855.11 0
855.18 0
855.25 0
855.31 0
855.38 0
855.45 0
855.51 0
855.58 0
855.65 0
855.72 0
855.78 0
855.85 0
855.92 0
855.98 0
856.05 0
856.12 0
856.18 0
856.25 0
856.32 0
856.39 0
856.45 0
856.52 0
856.59 0
856.65 0
856.72 0
856.79 0
856.86 0
856.92 0
856.99 0
857.06 0
857.12 0
857.19 0
857.26 0
857.32 0
857.39 0
857.46 0
857.53 0
857.59 0
857.66 0
857.73 0
857.79 0
857.86 0
857.93 0
858.00 0
858.06 0
858.13 0
858.20 0
858.26 0
858.33 0
858.40 0
858.47 0
858.53 0
858.60 0
858.67 0
858.73 0
858.80 0
858.87 0
858.94 0
859.00 0
859.07 0
859.14 0
859.20 0
859.27 0
859.34 0
859.41 0
859.47 0
859.54 0
859.61 0
859.68 0
859.74 0
859.81 0
859.88 0
859.94 0
860.01 0
860.08 0
860.15 0
860.21 0
860.28 0
860.35 0
860.41 0
860.48 0
860.55 0
860.62 0
860.68 0
860.75 0
860.82 0
860.88 0
860.95 0
861.02 0
861.09 0
861.15 0
861.22 0
861.29 0
861.36 0
861.42 0
861.49 0
861.56 0
861.62 0
861.69 0
861.76 0
861.83 0
861.89 0
861.96 0
862.03 0
862.10 0
862.16 0
862.23 0
862.30 0
862.36 0
862.43 0
862.50 0
862.57 0
862.63 0
862.70 0
862.77 0
862.84 0
862.90 0
862.97 0
863.04 0
863.11 0
863.17 0
863.24 0
863.31 0
863.37 0
863.44 0
863.51 0
863.58 0
863.64 0
863.71 0
863.78 0
863.85 0
863.91 0
863.98 0
864.05 0
864.12 0
864.18 0
864.25 0
864.32 0
864.39 0
864.45 0
864.52 0
864.59 0
864.65 0
864.72 0
864.79 0
864.86 0
864.92 0
864.99 0
865.06 0
865.13 0
865.19 0
865.26 0
865.33 0
865.40 0
865.46 0
865.53 0
865.60 0
865.67 0
865.73 0
865.80 0
865.87 0
865.94 0
866.00 0
866.07 0
866.14 0
866.21 0
866.27 0
866.34 0
866.41 0
866.47 0
866.54 0
866.61 0
866.68 0
866.74 0
866.81 0
866.88 0
866.95 0
867.01 0
867.08 0
867.15 0
867.22 0
867.28 0
867.35 0
867.42 0
867.49 0
867.55 0
867.62 0
867.69 0
867.76 0
867.82 0
867.89 0
867.96 0
868.03 0
868.09 0
868.16 0
868.23 0
868.30 0
868.36 0
868.43 0
868.50 0
868.57 0
868.64 0
868.70 0
868.77 0
868.84 0
868.91 0
868.97 0
869.04 0
869.11 0
869.18 0
869.24 0
869.31 0
869.38 0
869.45 0
869.51 0
869.58 0
869.65 0
869.72 0
869.78 0
869.85 0
869.92 0
869.99 0
870.05 0
870.12 0
870.19 0
870.26 0
870.32 0
870.39 0
870.46 0
870.53 0
870.59 0
870.66 0
870.73 0
870.80 0
870.87 0
870.93 0
871.00 0
871.07 0
871.14 0
871.20 0
871.27 0
871.34 0
871.41 0
871.47 0
871.54 0
871.61 0
871.68 0
871.74 0
871.81 0
871.88 0
871.95 0
872.02 0
872.08 0
872.15 0
872.22 0
872.29 0
872.35 0
872.42 0
872.49 0
872.56 0
872.62 0
872.69 0
872.76 0
872.83 0
872.90 0
872.96 0
873.03 0
873.10 0
873.17 0
873.23 0
873.30 0
873.37 0
873.44 0
873.50 0
873.57 0
873.64 0
873.71 0
873.78 0
873.84 0
873.91 0
873.98 0
874.05 0
874.11 0
874.18 0
874.25 0
874.32 0
874.39 0
874.45 0
874.52 0
874.59 0
874.66 0
874.72 0
874.79 0
874.86 0
874.93 0
875.00 0
875.06 0
875.13 0
875.20 0
875.27 0
875.33 0
875.40 0
875.47 0
875.54 0
875.61 0
875.67 0
875.74 0
875.81 0
875.88 0
875.94 0
876.01 0
876.08 0
876.15 0
876.22 0
876.28 0
876.35 0
876.42 0
876.49 0
876.56 0
876.62 0
876.69 0
876.76 0
876.83 0
876.89 0
876.96 0
877.03 0
877.10 0
877.17 0
877.23 0
877.30 0
877.37 0
877.44 0
877.51 0
877.57 0
877.64 0
877.71 0
877.78 0
877.85 0
877.91 0
877.98 0
878.05 0
878.12 0
878.18 0
878.25 0
878.32 0
878.39 0
878.46 0
878.52 0
878.59 0
878.66 0
878.73 0
878.80 0
878.86 0
878.93 0
879.00 0
879.07 0
879.14 0
879.20 0
879.27 0
879.34 0
879.41 0
879.48 0
879.54 0
879.61 0
879.68 0
879.75 0
879.82 0
879.88 0
879.95 0
880.02 0
880.09 0
880.16 0
880.22 0
880.29 0
880.36 0
880.43 0
880.50 0
880.56 0
880.63 0
880.70 0
880.77 0
880.84 0
880.90 0
880.97 0
881.04 0
881.11 0
881.18 0
881.24 0
881.31 0
881.38 0
881.45 0
881.52 0
881.58 0
881.65 0
881.72 0
881.79 0
881.86 0
881.92 0
881.99 0
882.06 0
882.13 0
882.20 0
882.26 0
882.33 0
882.40 0
882.47 0
882.54 0
882.60 0
882.67 0
882.74 0
882.81 0
882.88 0
882.95 0
883.01 0
883.08 0
883.15 0
883.22 0
883.29 0
883.35 0
883.42 0
883.49 0
883.56 0
883.63 0
883.69 0
883.76 0
883.83 0
883.90 0
883.97 0
884.03 0
884.10 0
884.17 0
884.24 0
884.31 0
884.38 0
884.44 0
884.51 0
884.58 0
884.65 0
884.72 0
884.78 0
884.85 0
884.92 0
884.99 0
885.06 0
885.13 0
885.19 0
885.26 0
885.33 0
885.40 0
885.47 0
885.53 0
885.60 0
885.67 0
885.74 0
885.81 0
885.88 0
885.94 0
886.01 0
886.08 0
886.15 0
886.22 0
886.28 0
886.35 0
886.42 0
886.49 0
886.56 0
886.63 0
886.69 0
886.76 0
886.83 0
886.90 0
886.97 0
887.04 0
887.10 0
887.17 0
887.24 0
887.31 0
887.38 0
887.45 0
887.51 0
887.58 0
887.65 0
887.72 0
887.79 0
887.85 0
887.92 0
887.99 0
888.06 0
888.13 0
888.20 0
888.26 0
888.33 0
888.40 0
888.47 0
888.54 0
888.61 0
888.67 0
888.74 0
888.81 0
888.88 0
888.95 0
889.02 0
889.08 0
889.15 0
889.22 0
889.29 0
889.36 0
889.43 0
889.49 0
889.56 0
889.63 0
889.70 0
889.77 0
889.84 0
889.90 0
889.97 0
890.04 0
890.11 0
890.18 0
890.25 0
890.31 0
890.38 0
890.45 0
890.52 0
890.59 0
890.66 0
890.73 0
890.79 0
890.86 0
890.93 0
891.00 0
891.07 0
891.14 0
891.20 0
891.27 0
891.34 0
891.41 0
891.48 0
891.55 0
891.61 0
891.68 0
891.75 0
891.82 0
891.89 0
891.96 0
892.03 0
892.09 0
892.16 0
892.23 0
892.30 0
892.37 0
892.44 0
892.50 0
892.57 0
892.64 0
892.71 0
892.78 0
892.85 0
892.92 0
892.98 0
893.05 0
893.12 0
893.19 0
893.26 0
893.33 0
893.39 0
893.46 0
893.53 0
893.60 0
893.67 0
893.74 0
893.81 0
893.87 0
893.94 0
894.01 0
894.08 0
894.15 0
894.22 0
894.29 0
894.35 0
894.42 0
894.49 0
894.56 0
894.63 0
894.70 0
894.77 0
894.83 0
894.90 0
894.97 0
895.04 0
895.11 0
895.18 0
895.25 0
895.31 0
895.38 0
895.45 0
895.52 0
895.59 0
895.66 0
895.73 0
895.79 0
895.86 0
895.93 0
896.00 0
896.07 0
896.14 0
896.21 0
896.27 0
896.34 0
896.41 0
896.48 0
896.55 0
896.62 0
896.69 0
896.75 0
896.82 0
896.89 0
896.96 0
897.03 0
897.10 0
897.17 0
897.23 0
897.30 0
897.37 0
897.44 0
897.51 0
897.58 0
897.65 0
897.72 0
897.78 0
897.85 0
897.92 0
897.99 0
898.06 0
898.13 0
898.20 0
898.26 0
898.33 0
898.40 0
898.47 0
898.54 0
898.61 0
898.68 0
898.75 0
898.81 0
898.88 0
898.95 0
899.02 0
899.09 0
899.16 0
899.23 0
899.30 0
899.36 0
899.43 0
899.50 0
899.57 0
899.64 0
899.71 0
899.78 0
899.85 0
899.91 0
899.98 0
900.05 0
900.12 0
900.19 0
900.26 0
900.33 0
900.40 0
900.46 0
900.53 0
900.60 0
900.67 0
900.74 0
900.81 0
900.88 0
900.95 0
901.01 0
901.08 0
901.15 0
901.22 0
901.29 0
901.36 0
901.43 0
901.50 0
901.56 0
901.63 0
901.70 0
901.77 0
901.84 0
901.91 0
901.98 0
902.05 0
902.12 0
902.18 0
902.25 0
902.32 0
902.39 0
902.46 0
902.53 0
902.60 0
902.67 0
902.73 0
902.80 0
902.87 0
902.94 0
903.01 0
903.08 0
903.15 0
903.22 0
903.29 0
903.35 0
903.42 0
903.49 0
903.56 0
903.63 0
903.70 0
903.77 0
903.84 0
903.91 0
903.97 0
904.04 0
904.11 0
904.18 0
904.25 0
904.32 0
904.39 0
904.46 0
904.53 0
904.60 0
904.66 0
904.73 0
904.80 0
904.87 0
904.94 0
905.01 0
905.08 0
905.15 0
905.22 0
905.28 0
905.35 0
905.42 0
905.49 0
905.56 0
905.63 0
905.70 0
905.77 0
905.84 0
905.91 0
905.97 0
906.04 0
906.11 0
906.18 0
906.25 0
906.32 0
906.39 0
906.46 0
906.53 0
906.60 0
906.66 0
906.73 0
906.80 0
906.87 0
906.94 0
907.01 0
907.08 0
907.15 0
907.22 0
907.29 0
907.35 0
907.42 0
907.49 0
907.56 0
907.63 0
907.70 0
907.77 0
907.84 0
907.91 0
907.98 0
908.04 0
908.11 0
908.18 0
908.25 0
908.32 0
908.39 0
908.46 0
908.53 0
908.60 0
908.67 0
908.74 0
908.80 0
908.87 0
908.94 0
909.01 0
909.08 0
909.15 0
909.22 0
909.29 0
909.36 0
909.43 0
909.50 0
909.56 0
909.63 0
909.70 0
909.77 0
909.84 0
909.91 0
909.98 0
910.05 0
910.12 0
910.19 0
910.26 0
910.33 0
910.39 0
910.46 0
910.53 0
910.60 0
910.67 0
910.74 0
910.81 0
910.88 0
910.95 0
911.02 0
911.09 0
911.16 0
911.22 0
911.29 0
911.36 0
911.43 0
911.50 0
911.57 0
911.64 0
911.71 0
911.78 0
911.85 0
911.92 0
911.99 0
912.05 0
912.12 0
912.19 0
912.26 0
912.33 0
912.40 0
912.47 0
912.54 0
912.61 0
912.68 0
912.75 0
912.82 0
912.89 0
912.95 0
913.02 0
913.09 0
913.16 0
913.23 0
913.30 0
913.37 0
913.44 0
913.51 0
913.58 0
913.65 0
913.72 0
913.79 0
913.85 0
913.92 0
913.99 0
914.06 0
914.13 0
914.20 0
914.27 0
914.34 0
914.41 0
914.48 0
914.55 0
914.62 0
914.69 0
914.76 0
914.83 0
914.89 0
914.96 0
915.03 0
915.10 0
915.17 0
915.24 0
915.31 0
915.38 0
915.45 0
915.52 0
915.59 0
915.66 0
915.73 0
915.80 0
915.87 0
915.93 0
916.00 0
916.07 0
916.14 0
916.21 0
916.28 0
916.35 0
916.42 0
916.49 0
916.56 0
916.63 0
916.70 0
916.77 0
916.84 0
916.91 0
916.98 0
917.04 0
917.11 0
917.18 0
917.25 0
917.32 0
917.39 0
917.46 0
917.53 0
917.60 0
917.67 0
917.74 0
917.81 0
917.88 0
917.95 0
918.02 0
918.09 0
918.16 0
918.22 0
918.29 0
918.36 0
918.43 0
918.50 0
918.57 0
918.64 0
918.71 0
918.78 0
918.85 0
918.92 0
918.99 0
919.06 0
919.13 0
919.20 0
919.27 0
919.34 0
919.41 0
919.48 0
919.54 0
919.61 0
919.68 0
919.75 0
919.82 0
919.89 0
919.96 0
920.03 0
920.10 0
920.17 0
920.24 0
920.31 0
920.38 0
920.45 0
920.52 0
920.59 0
920.66 0
920.73 0
920.80 0
920.87 0
920.94 0
921.00 0
921.07 0
921.14 0
921.21 0
921.28 0
921.35 0
921.42 0
921.49 0
921.56 0
921.63 0
921.70 0
921.77 0
921.84 0
921.91 0
921.98 0
922.05 0
922.12 0
922.19 0
922.26 0
922.33 0
922.40 0
922.47 0
922.54 0
922.61 0
922.67 0
922.74 0
922.81 0
922.88 0
922.95 0
923.02 0
923.09 0
923.16 0
923.23 0
923.30 0
923.37 0
923.44 0
923.51 0
923.58 0
923.65 0
923.72 0
923.79 0
923.86 0
923.93 0
924.00 0
924.07 0
924.14 0
924.21 0
924.28 0
924.35 0
924.42 0
924.49 0
924.56 0
924.62 0
924.69 0
924.76 0
924.83 0
924.90 0
924.97 0
925.04 0
925.11 0
925.18 0
925.25 0
925.32 0
925.39 0
925.46 0
925.53 0
925.60 0
925.67 0
925.74 0
925.81 0
925.88 0
925.95 0
926.02 0
926.09 0
926.16 0
926.23 0
926.30 0
926.37 0
926.44 0
926.51 0
926.58 0
926.65 0
926.72 0
926.79 0
926.86 0
926.93 0
927.00 0
927.07 0
927.14 0
927.21 0
927.27 0
927.34 0
927.41 0
927.48 0
927.55 0
927.62 0
927.69 0
927.76 0
927.83 0
927.90 0
927.97 0
928.04 0
928.11 0
928.18 0
928.25 0
928.32 0
928.39 0
928.46 0
928.53 0
928.60 0
928.67 0
928.74 0
928.81 0
928.88 0
928.95 0
929.02 0
929.09 0
929.16 0
929.23 0
929.30 0
929.37 0
929.44 0
929.51 0
929.58 0
929.65 0
929.72 0
929.79 0
929.86 0
929.93 0
930.00 0
930.07 0
930.14 0
930.21 0
930.28 0
930.35 0
930.42 0
930.49 0
930.56 0
930.63 0
930.70 0
930.77 0
930.84 0
930.91 0
930.98 0
931.05 0
931.12 0
931.19 0
931.26 0
931.33 0
931.40 0
931.47 0
931.54 0
931.61 0
931.68 0
931.75 0
931.82 0
931.89 0
931.96 0
932.03 0
932.10 0
932.17 0
932.24 0
932.31 0
932.38 0
932.45 0
932.52 0
932.59 0
932.66 0
932.73 0
932.80 0
932.87 0
932.94 0
933.01 0
933.08 0
933.15 0
933.22 0
933.29 0
933.36 0
933.43 0
933.50 0
933.57 0
933.64 0
933.71 0
933.78 0
933.85 0
933.92 0
933.99 0
934.06 0
934.13 0
934.20 0
934.27 0
934.34 0
934.41 0
934.48 0
934.55 0
934.62 0
934.69 0
934.76 0
934.83 0
934.90 0
934.97 0
935.04 0
935.11 0
935.18 0
935.25 0
935.32 0
935.39 0
935.46 0
935.53 0
935.60 0
935.67 0
935.74 0
935.81 0
935.88 0
935.95 0
936.02 0
936.09 0
936.16 0
936.23 0
936.30 0
936.37 0
936.44 0
936.51 0
936.58 0
936.65 0
936.72 0
936.79 0
936.86 0
936.93 0
937.00 0
937.07 0
937.14 0
937.21 0
937.28 0
937.35 0
937.42 0
937.49 0
937.56 0
937.63 0
937.70 0
937.77 0
937.84 0
937.91 0
937.98 0
938.05 0
938.12 0
938.19 0
938.26 0
938.33 0
938.40 0
938.47 0
938.54 0
938.61 0
938.69 0
938.76 0
938.83 0
938.90 0
938.97 0
939.04 0
939.11 0
939.18 0
939.25 0
939.32 0
939.39 0
939.46 0
939.53 0
939.60 0
939.67 0
939.74 0
939.81 0
939.88 0
939.95 0
940.02 0
940.09 0
940.16 0
940.23 0
940.30 0
940.37 0
940.44 0
940.51 0
940.58 0
940.65 0
940.72 0
940.79 0
940.86 0
940.93 0
941.00 0
941.07 0
941.14 0
941.21 0
941.28 0
941.36 0
941.43 0
941.50 0
941.57 0
941.64 0
941.71 0
941.78 0
941.85 0
941.92 0
941.99 0
942.06 0
942.13 0
942.20 0
942.27 0
942.34 0
942.41 0
942.48 0
942.55 0
942.62 0
942.69 0
942.76 0
942.83 0
942.90 0
942.97 0
943.04 0
943.11 0
943.18 0
943.25 0
943.32 0
943.40 0
943.47 0
943.54 0
943.61 0
943.68 0
943.75 0
943.82 0
943.89 0
943.96 0
944.03 0
944.10 0
944.17 0
944.24 0
944.31 0
944.38 0
944.45 0
944.52 0
944.59 0
944.66 0
944.73 0
944.80 0
944.87 0
944.94 0
945.02 0
945.09 0
945.16 0
945.23 0
945.30 0
945.37 0
945.44 0
945.51 0
945.58 0
945.65 0
945.72 0
945.79 0
945.86 0
945.93 0
946.00 0
946.07 0
946.14 0
946.21 0
946.28 0
946.35 0
946.42 0
946.50 0
946.57 0
946.64 0
946.71 0
946.78 0
946.85 0
946.92 0
946.99 0
947.06 0
947.13 0
947.20 0
947.27 0
947.34 0
947.41 0
947.48 0
947.55 0
947.62 0
947.69 0
947.76 0
947.84 0
947.91 0
947.98 0
948.05 0
948.12 0
948.19 0
948.26 0
948.33 0
948.40 0
948.47 0
948.54 0
948.61 0
948.68 0
948.75 0
948.82 0
948.89 0
948.96 0
949.04 0
949.11 0
949.18 0
949.25 0
949.32 0
949.39 0
949.46 0
949.53 0
949.60 0
949.67 0
949.74 0
949.81 0
949.88 0
949.95 0
950.02 0
950.09 0
950.16 0
950.24 0
950.31 0
950.38 0
950.45 0
950.52 0
950.59 0
950.66 0
950.73 0
950.80 0
950.87 0
950.94 0
951.01 0
951.08 0
951.15 0
951.22 0
951.30 0
951.37 0
951.44 0
951.51 0
951.58 0
951.65 0
951.72 0
951.79 0
951.86 0
951.93 0
952.00 0
952.07 0
952.14 0
952.21 0
952.29 0
952.36 0
952.43 0
952.50 0
952.57 0
952.64 0
952.71 0
952.78 0
952.85 0
952.92 0
952.99 0
953.06 0
953.13 0
953.21 0
953.28 0
953.35 0
953.42 0
953.49 0
953.56 0
953.63 0
953.70 0
953.77 0
953.84 0
953.91 0
953.98 0
954.05 0
954.13 0
954.20 0
954.27 0
954.34 0
954.41 0
954.48 0
954.55 0
954.62 0
954.69 0
954.76 0
954.83 0
954.90 0
954.97 0
955.05 0
955.12 0
955.19 0
955.26 0
955.33 0
955.40 0
955.47 0
955.54 0
955.61 0
955.68 0
955.75 0
955.82 0
955.90 0
955.97 0
956.04 0
956.11 0
956.18 0
956.25 0
956.32 0
956.39 0
956.46 0
956.53 0
956.60 0
956.68 0
956.75 0
956.82 0
956.89 0
956.96 0
957.03 0
957.10 0
957.17 0
957.24 0
957.31 0
957.38 0
957.46 0
957.53 0
957.60 0
957.67 0
957.74 0
957.81 0
957.88 0
957.95 0
958.02 0
958.09 0
958.16 0
958.24 0
958.31 0
958.38 0
958.45 0
958.52 0
958.59 0
958.66 0
958.73 0
958.80 0
958.87 0
958.94 0
959.02 0
959.09 0
959.16 0
959.23 0
959.30 0
959.37 0
959.44 0
959.51 0
959.58 0
959.65 0
959.73 0
959.80 0
959.87 0
959.94 0
960.01 0
960.08 0
960.15 0
960.22 0
960.29 0
960.36 0
960.44 0
960.51 0
960.58 0
960.65 0
960.72 0
960.79 0
960.86 0
960.93 0
961.00 0
961.08 0
961.15 0
961.22 0
961.29 0
961.36 0
961.43 0
961.50 0
961.57 0
961.64 0
961.71 0
961.79 0
961.86 0
961.93 0
962.00 0
962.07 0
962.14 0
962.21 0
962.28 0
962.35 0
962.43 0
962.50 0
962.57 0
962.64 0
962.71 0
962.78 0
962.85 0
962.92 0
962.99 0
963.07 0
963.14 0
963.21 0
963.28 0
963.35 0
963.42 0
963.49 0
963.56 0
963.63 0
963.71 0
963.78 0
963.85 0
963.92 0
963.99 0
964.06 0
964.13 0
964.20 0
964.28 0
964.35 0
964.42 0
964.49 0
964.56 0
964.63 0
964.70 0
964.77 0
964.84 0
964.92 0
964.99 0
965.06 0
965.13 0
965.20 0
965.27 0
965.34 0
965.41 0
965.49 0
965.56 0
965.63 0
965.70 0
965.77 0
965.84 0
965.91 0
965.98 0
966.06 0
966.13 0
966.20 0
966.27 0
966.34 0
966.41 0
966.48 0
966.55 0
966.62 0
966.70 0
966.77 0
966.84 0
966.91 0
966.98 0
967.05 0
967.12 0
967.20 0
967.27 0
967.34 0
967.41 0
967.48 0
967.55 0
967.62 0
967.69 0
967.77 0
967.84 0
967.91 0
967.98 0
968.05 0
968.12 0
968.19 0
968.26 0
968.34 0
968.41 0
968.48 0
968.55 0
968.62 0
968.69 0
968.76 0
968.84 0
968.91 0
968.98 0
969.05 0
969.12 0
969.19 0
969.26 0
969.33 0
969.41 0
969.48 0
969.55 0
969.62 0
969.69 0
969.76 0
969.83 0
969.91 0
969.98 0
970.05 0
970.12 0
970.19 0
970.26 0
970.33 0
970.41 0
970.48 0
970.55 0
970.62 0
970.69 0
970.76 0
970.83 0
970.90 0
970.98 0
971.05 0
971.12 0
971.19 0
971.26 0
971.33 0
971.40 0
971.48 0
971.55 0
971.62 0
971.69 0
971.76 0
971.83 0
971.90 0
971.98 0
972.05 0
972.12 0
972.19 0
972.26 0
972.33 0
972.41 0
972.48 0
972.55 0
972.62 0
972.69 0
972.76 0
972.83 0
972.91 0
972.98 0
973.05 0
973.12 0
973.19 0
973.26 0
973.33 0
973.41 0
973.48 0
973.55 0
973.62 0
973.69 0
973.76 0
973.83 0
973.91 0
973.98 0
974.05 0
974.12 0
974.19 0
974.26 0
974.34 0
974.41 0
974.48 0
974.55 0
974.62 0
974.69 0
974.76 0
974.84 0
974.91 0
974.98 0
975.05 0
975.12 0
975.19 0
975.27 0
975.34 0
975.41 0
975.48 0
975.55 0
975.62 0
975.70 0
975.77 0
975.84 0
975.91 0
975.98 0
976.05 0
976.12 0
976.20 0
976.27 0
976.34 0
976.41 0
976.48 0
976.55 0
976.63 0
976.70 0
976.77 0
976.84 0
976.91 0
976.98 0
977.06 0
977.13 0
977.20 0
977.27 0
977.34 0
977.41 0
977.49 0
977.56 0
977.63 0
977.70 0
977.77 0
977.84 0
977.92 0
977.99 0
978.06 0
978.13 0
978.20 0
978.27 0
978.35 0
978.42 0
978.49 0
978.56 0
978.63 0
978.70 0
978.78 0
978.85 0
978.92 0
978.99 0
979.06 0
979.13 0
979.21 0
979.28 0
979.35 0
979.42 0
979.49 0
979.56 0
979.64 0
979.71 0
979.78 0
979.85 0
979.92 0
980.00 0
980.07 0
980.14 0
980.21 0
980.28 0
980.35 0
980.43 0
980.50 0
980.57 0
980.64 0
980.71 0
980.78 0
980.86 0
980.93 0
981.00 0
981.07 0
981.14 0
981.22 0
981.29 0
981.36 0
981.43 0
981.50 0
981.57 0
981.65 0
981.72 0
981.79 0
981.86 0
981.93 0
982.01 0
982.08 0
982.15 0
982.22 0
982.29 0
982.36 0
982.44 0
982.51 0
982.58 0
982.65 0
982.72 0
982.80 0
982.87 0
982.94 0
983.01 0
983.08 0
983.15 0
983.23 0
983.30 0
983.37 0
983.44 0
983.51 0
983.59 0
983.66 0
983.73 0
983.80 0
983.87 0
983.95 0
984.02 0
984.09 0
984.16 0
984.23 0
984.30 0
984.38 0
984.45 0
984.52 0
984.59 0
984.66 0
984.74 0
984.81 0
984.88 0
984.95 0
985.02 0
985.10 0
985.17 0
985.24 0
985.31 0
985.38 0
985.46 0
985.53 0
985.60 0
985.67 0
985.74 0
985.82 0
985.89 0
985.96 0
986.03 0
986.10 0
986.17 0
986.25 0
986.32 0
986.39 0
986.46 0
986.53 0
986.61 0
986.68 0
986.75 0
986.82 0
986.89 0
986.97 0
987.04 0
987.11 0
987.18 0
987.25 0
987.33 0
987.40 0
987.47 0
987.54 0
987.61 0
987.69 0
987.76 0
987.83 0
987.90 0
987.98 0
988.05 0
988.12 0
988.19 0
988.26 0
988.34 0
988.41 0
988.48 0
988.55 0
988.62 0
988.70 0
988.77 0
988.84 0
988.91 0
988.98 0
989.06 0
989.13 0
989.20 0
989.27 0
989.34 0
989.42 0
989.49 0
989.56 0
989.63 0
989.70 0
989.78 0
989.85 0
989.92 0
989.99 0
990.07 0
990.14 0
990.21 0
990.28 0
990.35 0
990.43 0
990.50 0
990.57 0
990.64 0
990.71 0
990.79 0
990.86 0
990.93 0
991.00 0
991.08 0
991.15 0
991.22 0
991.29 0
991.36 0
991.44 0
991.51 0
991.58 0
991.65 0
991.72 0
991.80 0
991.87 0
991.94 0
992.01 0
992.09 0
992.16 0
992.23 0
992.30 0
992.37 0
992.45 0
992.52 0
992.59 0
992.66 0
992.74 0
992.81 0
992.88 0
992.95 0
993.02 0
993.10 0
993.17 0
993.24 0
993.31 0
993.39 0
993.46 0
993.53 0
993.60 0
993.67 0
993.75 0
993.82 0
993.89 0
993.96 0
994.04 0
994.11 0
994.18 0
994.25 0
994.32 0
994.40 0
994.47 0
994.54 0
994.61 0
994.69 0
994.76 0
994.83 0
994.90 0
994.97 0
995.05 0
995.12 0
995.19 0
995.26 0
995.34 0
995.41 0
995.48 0
995.55 0
995.63 0
995.70 0
995.77 0
995.84 0
995.91 0
995.99 0
996.06 0
996.13 0
996.20 0
996.28 0
996.35 0
996.42 0
996.49 0
996.57 0
996.64 0
996.71 0
996.78 0
996.86 0
996.93 0
997.00 0
997.07 0
997.14 0
997.22 0
997.29 0
997.36 0
997.43 0
997.51 0
997.58 0
997.65 0
997.72 0
997.80 0
997.87 0
997.94 0
998.01 0
998.09 0
998.16 0
998.23 0
998.30 0
998.38 0
998.45 0
998.52 0
998.59 0
998.67 0
998.74 0
998.81 0
998.88 0
998.95 0
999.03 0
999.10 0
999.17 0
999.24 0
999.32 0
999.39 0
999.46 0
999.53 0
999.61 0
999.68 0
999.75 0
999.82 0
999.90 0
999.97 0
1000.04 0
1000.11 0
1000.19 0
1000.26 0
1000.33 0
1000.40 0
1000.48 0
1000.55 0
1000.62 0
1000.69 0
1000.77 0
1000.84 0
1000.91 0
1000.98 0
1001.06 0
1001.13 0
1001.20 0
1001.27 0
1001.35 0
1001.42 0
1001.49 0
1001.56 0
1001.64 0
1001.71 0
1001.78 0
1001.85 0
1001.93 0
1002.00 0
1002.07 0
1002.14 0
1002.22 0
1002.29 0
1002.36 0
1002.43 0
1002.51 0
1002.58 0
1002.65 0
1002.73 0
1002.80 0
1002.87 0
1002.94 0
1003.02 0
1003.09 0
1003.16 0
1003.23 0
1003.31 0
1003.38 0
1003.45 0
1003.52 0
1003.60 0
1003.67 0
1003.74 0
1003.81 0
1003.89 0
1003.96 0
1004.03 0
1004.10 0
1004.18 0
1004.25 0
1004.32 0
1004.39 0
1004.47 0
1004.54 0
1004.61 0
1004.69 0
1004.76 0
1004.83 0
1004.90 0
1004.98 0
1005.05 0
1005.12 0
1005.19 0
1005.27 0
1005.34 0
1005.41 0
1005.48 0
1005.56 0
1005.63 0
1005.70 0
1005.78 0
1005.85 0
1005.92 0
1005.99 0
1006.07 0
1006.14 0
1006.21 0
1006.28 0
1006.36 0
1006.43 0
1006.50 0
1006.58 0
1006.65 0
1006.72 0
1006.79 0
1006.87 0
1006.94 0
1007.01 0
1007.08 0
1007.16 0
1007.23 0
1007.30 0
1007.38 0
1007.45 0
1007.52 0
1007.59 0
1007.67 0
1007.74 0
1007.81 0
1007.88 0
1007.96 0
1008.03 0
1008.10 0
1008.18 0
1008.25 0
1008.32 0
1008.39 0
1008.47 0
1008.54 0
1008.61 0
1008.68 0
1008.76 0
1008.83 0
1008.90 0
1008.98 0
1009.05 0
1009.12 0
1009.19 0
1009.27 0
1009.34 0
1009.41 0
1009.49 0
1009.56 0
1009.63 0
1009.70 0
1009.78 0
1009.85 0
1009.92 0
1010.00 0
1010.07 0
1010.14 0
1010.21 0
1010.29 0
1010.36 0
1010.43 0
1010.51 0
1010.58 0
1010.65 0
1010.72 0
1010.80 0
1010.87 0
1010.94 0
1011.02 0
1011.09 0
1011.16 0
1011.23 0
1011.31 0
1011.38 0
1011.45 0
1011.53 0
1011.60 0
1011.67 0
1011.74 0
1011.82 0
1011.89 0
1011.96 0
1012.04 0
1012.11 0
1012.18 0
1012.25 0
1012.33 0
1012.40 0
1012.47 0
1012.55 0
1012.62 0
1012.69 0
1012.77 0
1012.84 0
1012.91 0
1012.98 0
1013.06 0
1013.13 0
1013.20 0
1013.28 0
1013.35 0
1013.42 0
1013.49 0
1013.57 0
1013.64 0
1013.71 0
1013.79 0
1013.86 0
1013.93 0
1014.01 0
1014.08 0
1014.15 0
1014.22 0
1014.30 0
1014.37 0
1014.44 0
1014.52 0
1014.59 0
1014.66 0
1014.74 0
1014.81 0
1014.88 0
1014.95 0
1015.03 0
1015.10 0
1015.17 0
1015.25 0
1015.32 0
1015.39 0
1015.47 0
1015.54 0
1015.61 0
1015.68 0
1015.76 0
1015.83 0
1015.90 0
1015.98 0
1016.05 0
1016.12 0
1016.20 0
1016.27 0
1016.34 0
1016.42 0
1016.49 0
1016.56 0
1016.63 0
1016.71 0
1016.78 0
1016.85 0
1016.93 1
1017.00 1
1017.07 1
1017.15 1
1017.22 1
1017.29 1
1017.37 0
1017.44 0
1017.51 0
1017.58 0
1017.66 0
1017.73 0
1017.80 0
1017.88 0
1017.95 0
1018.02 0
1018.10 0
1018.17 0
1018.24 0
1018.32 0
1018.39 0
1018.46 0
1018.54 0
1018.61 0
1018.68 0
1018.75 0
1018.83 0
1018.90 0
1018.97 0
1019.05 0
1019.12 0
1019.19 0
1019.27 0
1019.34 0
1019.41 0
1019.49 0
1019.56 0
1019.63 0
1019.71 0
1019.78 0
1019.85 0
1019.93 0
1020.00 0
1020.07 0
1020.14 0
1020.22 0
1020.29 0
1020.36 0
1020.44 0
1020.51 0
1020.58 0
1020.66 0
1020.73 0
1020.80 0
1020.88 0
1020.95 0
1021.02 0
1021.10 0
1021.17 0
1021.24 0
1021.32 0
1021.39 0
1021.46 0
1021.54 0
1021.61 0
1021.68 0
1021.76 0
1021.83 0
1021.90 0
1021.98 0
1022.05 0
1022.12 0
1022.20 0
1022.27 0
1022.34 0
1022.42 1
1022.49 1
1022.56 1
1022.64 1
1022.71 1
1022.78 1
1022.86 1
1022.93 1
1023.00 1
1023.08 1
1023.15 1
1023.22 0
1023.29 0
1023.37 0
1023.44 0
1023.51 0
1023.59 0
1023.66 0
1023.73 0
1023.81 0
1023.88 0
1023.95 1
1024.03 1
1024.10 0
1024.17 0
1024.25 0
1024.32 0
1024.39 0
1024.47 0
1024.54 0
1024.62 0
1024.69 0
1024.76 0
1024.84 0
1024.91 0
1024.98 0
1025.06 0
1025.13 0
1025.20 0
1025.28 0
1025.35 0
1025.42 0
1025.50 0
1025.57 0
1025.64 0
1025.72 0
1025.79 0
1025.86 0
1025.94 0
1026.01 0
1026.08 0
1026.16 0
1026.23 0
1026.30 1
1026.38 1
1026.45 1
1026.52 1
1026.60 1
1026.67 1
1026.74 0
1026.82 0
1026.89 0
1026.96 0
1027.04 0
1027.11 0
1027.18 0
1027.26 0
1027.33 0
1027.40 0
1027.48 0
1027.55 0
1027.63 0
1027.70 0
1027.77 0
1027.85 0
1027.92 0
1027.99 0
1028.07 0
1028.14 0
1028.21 1
1028.29 1
1028.36 0
1028.43 0
1028.51 0
1028.58 0
1028.65 0
1028.73 0
1028.80 0
1028.87 0
1028.95 0
1029.02 0
1029.09 0
1029.17 0
1029.24 0
1029.32 0
1029.39 0
1029.46 0
1029.54 0
1029.61 0
1029.68 0
1029.76 0
1029.83 0
1029.90 0
1029.98 0
1030.05 0
1030.12 0
1030.20 0
1030.27 0
1030.35 0
1030.42 0
1030.49 0
1030.57 0
1030.64 0
1030.71 0
1030.79 0
1030.86 0
1030.93 0
1031.01 0
1031.08 0
1031.15 0
1031.23 0
1031.30 0
1031.38 0
1031.45 0
1031.52 0
1031.60 0
1031.67 0
1031.74 0
1031.82 0
1031.89 0
1031.96 0
1032.04 0
1032.11 0
1032.19 0
1032.26 0
1032.33 0
1032.41 1
1032.48 1
1032.55 1
1032.63 1
1032.70 0
1032.77 0
1032.85 0
1032.92 0
1033.00 0
1033.07 0
1033.14 0
1033.22 0
1033.29 0
1033.36 0
1033.44 0
1033.51 0
1033.58 0
1033.66 0
1033.73 0
1033.81 0
1033.88 0
1033.95 0
1034.03 0
1034.10 0
1034.17 0
1034.25 0
1034.32 0
1034.40 0
1034.47 0
1034.54 1
1034.62 1
1034.69 0
1034.76 0
1034.84 0
1034.91 0
1034.98 0
1035.06 0
1035.13 0
1035.21 0
1035.28 0
1035.35 0
1035.43 1
1035.50 1
1035.57 1
1035.65 1
1035.72 1
1035.80 0
1035.87 0
1035.94 0
1036.02 0
1036.09 0
1036.17 0
1036.24 0
1036.31 0
1036.39 1
1036.46 1
1036.53 1
1036.61 1
1036.68 1
1036.76 1
1036.83 1
1036.90 1
1036.98 1
1037.05 1
1037.12 1
1037.20 1
1037.27 1
1037.35 2
1037.42 2
1037.49 2
1037.57 2
1037.64 2
1037.71 2
1037.79 2
1037.86 2
1037.94 2
1038.01 1
1038.08 1
1038.16 1
1038.23 1
1038.31 1
1038.38 1
1038.45 1
1038.53 1
1038.60 1
1038.67 1
1038.75 1
1038.82 1
1038.90 1
1038.97 0
1039.04 0
1039.12 0
1039.19 0
1039.27 0
1039.34 0
1039.41 0
1039.49 0
1039.56 0
1039.64 0
1039.71 0
1039.78 0
1039.86 0
1039.93 0
1040.00 0
1040.08 0
1040.15 0
1040.23 0
1040.30 0
1040.37 0
1040.45 0
1040.52 0
1040.60 0
1040.67 0
1040.74 1
1040.82 1
1040.89 1
1040.97 2
1041.04 2
1041.11 2
1041.19 2
1041.26 2
1041.34 2
1041.41 2
1041.48 1
1041.56 1
1041.63 1
1041.71 1
1041.78 1
1041.85 1
1041.93 0
1042.00 0
1042.08 0
1042.15 0
1042.22 0
1042.30 0
1042.37 0
1042.45 0
1042.52 0
1042.59 0
1042.67 1
1042.74 1
1042.82 1
1042.89 1
1042.96 1
1043.04 1
1043.11 0
1043.19 0
1043.26 0
1043.33 0
1043.41 0
1043.48 0
1043.56 0
1043.63 0
1043.70 0
1043.78 0
1043.85 0
1043.93 0
1044.00 0
1044.07 1
1044.15 1
1044.22 1
1044.30 1
1044.37 1
1044.44 1
1044.52 1
1044.59 1
1044.67 1
1044.74 0
1044.81 0
1044.89 0
1044.96 0
1045.04 0
1045.11 0
1045.18 0
1045.26 0
1045.33 0
1045.41 0
1045.48 0
1045.56 0
1045.63 0
1045.70 1
1045.78 1
1045.85 1
1045.93 1
1046.00 1
1046.07 1
1046.15 1
1046.22 1
1046.30 1
1046.37 1
1046.44 1
1046.52 1
1046.59 2
1046.67 2
1046.74 2
1046.82 2
1046.89 2
1046.96 2
1047.04 1
1047.11 1
1047.19 1
1047.26 1
1047.33 1
1047.41 1
1047.48 1
1047.56 1
1047.63 1
1047.71 1
1047.78 1
1047.85 0
1047.93 0
1048.00 0
1048.08 0
1048.15 0
1048.22 0
1048.30 0
1048.37 0
1048.45 0
1048.52 1
1048.60 1
1048.67 1
1048.74 1
1048.82 1
1048.89 1
1048.97 1
1049.04 1
1049.12 1
1049.19 2
1049.26 2
1049.34 2
1049.41 2
1049.49 2
1049.56 2
1049.64 2
1049.71 2
1049.78 2
1049.86 1
1049.93 1
1050.01 1
1050.08 1
1050.16 1
1050.23 2
1050.30 2
1050.38 2
1050.45 2
1050.53 3
1050.60 3
1050.68 3
1050.75 3
1050.82 4
1050.90 4
1050.97 4
1051.05 4
1051.12 4
1051.20 4
1051.27 4
1051.34 4
1051.42 4
1051.49 4
1051.57 3
1051.64 3
1051.72 3
1051.79 2
1051.86 2
1051.94 2
1052.01 2
1052.09 2
1052.16 2
1052.24 2
1052.31 2
1052.38 2
1052.46 3
1052.53 3
1052.61 3
1052.68 3
1052.76 3
1052.83 3
1052.90 3
1052.98 3
1053.05 3
1053.13 2
1053.20 2
1053.28 2
1053.35 2
1053.43 2
1053.50 3
1053.57 3
1053.65 3
1053.72 3
1053.80 3
1053.87 3
1053.95 3
1054.02 4
1054.10 4
1054.17 4
1054.24 4
1054.32 4
1054.39 4
1054.47 4
1054.54 4
1054.62 4
1054.69 4
1054.76 4
1054.84 3
1054.91 3
1054.99 3
1055.06 3
1055.14 2
1055.21 2
1055.29 2
1055.36 2
1055.43 2
1055.51 2
1055.58 2
1055.66 3
1055.73 3
1055.81 3
1055.88 3
1055.96 3
1056.03 2
1056.11 2
1056.18 2
1056.25 2
1056.33 2
1056.40 2
1056.48 2
1056.55 3
1056.63 3
1056.70 3
1056.78 4
1056.85 4
1056.92 4
1057.00 4
1057.07 4
1057.15 4
1057.22 4
1057.30 3
1057.37 3
1057.45 3
1057.52 2
1057.60 2
1057.67 1
1057.74 1
1057.82 1
1057.89 1
1057.97 1
1058.04 1
1058.12 1
1058.19 2
1058.27 2
1058.34 2
1058.42 2
1058.49 3
1058.56 3
1058.64 3
1058.71 3
1058.79 3
1058.86 3
1058.94 2
1059.01 2
1059.09 2
1059.16 2
1059.24 1
1059.31 1
1059.38 1
1059.46 1
1059.53 1
1059.61 2
1059.68 2
1059.76 2
1059.83 2
1059.91 2
1059.98 2
1060.06 2
1060.13 2
1060.21 2
1060.28 1
1060.35 1
1060.43 1
1060.50 2
1060.58 2
1060.65 2
1060.73 3
1060.80 3
1060.88 3
1060.95 2
1061.03 2
1061.10 1
1061.18 1
1061.25 0
1061.33 0
1061.40 0
1061.47 0
1061.55 1
1061.62 1
1061.70 2
1061.77 2
1061.85 2
1061.92 3
1062.00 3
1062.07 3
1062.15 3
1062.22 3
1062.30 3
1062.37 3
1062.45 3
1062.52 3
1062.59 2
1062.67 2
1062.74 1
1062.82 1
1062.89 1
1062.97 1
1063.04 1
1063.12 1
1063.19 1
1063.27 2
1063.34 2
1063.42 2
1063.49 2
1063.57 2
1063.64 2
1063.72 2
1063.79 3
1063.87 3
1063.94 3
1064.01 4
1064.09 4
1064.16 4
1064.24 4
1064.31 4
1064.39 4
1064.46 4
1064.54 3
1064.61 3
1064.69 3
1064.76 3
1064.84 3
1064.91 3
1064.99 3
1065.06 3
1065.14 2
1065.21 2
1065.29 2
1065.36 2
1065.44 2
1065.51 2
1065.59 3
1065.66 3
1065.73 4
1065.81 4
1065.88 4
1065.96 5
1066.03 5
1066.11 5
1066.18 5
1066.26 5
1066.33 5
1066.41 5
1066.48 5
1066.56 5
1066.63 5
1066.71 4
1066.78 4
1066.86 4
1066.93 4
1067.01 4
1067.08 4
1067.16 4
1067.23 5
1067.31 5
1067.38 5
1067.46 5
1067.53 5
1067.61 4
1067.68 4
1067.76 3
1067.83 3
1067.91 3
1067.98 3
1068.06 3
1068.13 4
1068.21 4
1068.28 4
1068.36 4
1068.43 4
1068.50 3
1068.58 3
1068.65 2
1068.73 2
1068.80 2
1068.88 2
1068.95 2
1069.03 2
1069.10 2
1069.18 3
1069.25 4
1069.33 4
1069.40 4
1069.48 5
1069.55 5
1069.63 5
1069.70 5
1069.78 5
1069.85 5
1069.93 5
1070.00 5
1070.08 5
1070.15 5
1070.23 5
1070.30 5
1070.38 5
1070.45 5
1070.53 4
1070.60 4
1070.68 3
1070.75 3
1070.83 2
1070.90 2
1070.98 2
1071.05 2
1071.13 3
1071.20 3
1071.28 3
1071.35 3
1071.43 3
1071.50 3
1071.58 3
1071.65 2
1071.73 2
1071.80 2
1071.88 2
1071.95 2
1072.03 2
1072.10 1
1072.18 1
1072.25 1
1072.33 1
1072.40 0
1072.48 0
1072.55 0
1072.63 0
1072.70 0
1072.78 0
1072.85 0
1072.93 0
1073.00 0
1073.08 0
1073.15 1
1073.23 1
1073.30 1
1073.38 2
1073.46 1
1073.53 1
1073.61 1
1073.68 1
1073.76 0
1073.83 0
1073.91 0
1073.98 0
1074.06 1
1074.13 1
1074.21 1
1074.28 1
1074.36 1
1074.43 1
1074.51 0
1074.58 0
1074.66 0
1074.73 0
1074.81 1
1074.88 1
1074.96 1
1075.03 1
1075.11 1
1075.18 1
1075.26 0
1075.33 1
1075.41 1
1075.48 1
1075.56 2
1075.63 3
1075.71 3
1075.78 4
1075.86 4
1075.93 3
1076.01 3
1076.08 3
1076.16 3
1076.24 3
1076.31 3
1076.39 2
1076.46 2
1076.54 2
1076.61 1
1076.69 1
1076.76 0
1076.84 0
1076.91 0
1076.99 0
1077.06 0
1077.14 0
1077.21 1
1077.29 1
1077.36 1
1077.44 2
1077.51 2
1077.59 2
1077.66 2
1077.74 2
1077.81 3
1077.89 3
1077.97 4
1078.04 5
1078.12 5
1078.19 6
1078.27 6
1078.34 7
1078.42 7
1078.49 7
1078.57 7
1078.64 7
1078.72 7
1078.79 7
1078.87 7
1078.94 6
1079.02 5
1079.09 5
1079.17 4
1079.24 4
1079.32 4
1079.40 4
1079.47 4
1079.55 5
1079.62 6
1079.70 6
1079.77 7
1079.85 7
1079.92 7
1080.00 7
1080.07 7
1080.15 7
1080.22 7
1080.30 7
1080.37 7
1080.45 7
1080.53 7
1080.60 7
1080.68 7
1080.75 7
1080.83 6
1080.90 6
1080.98 6
1081.05 5
1081.13 5
1081.20 4
1081.28 4
1081.35 4
1081.43 4
1081.50 4
1081.58 4
1081.66 4
1081.73 5
1081.81 6
1081.88 6
1081.96 6
1082.03 6
1082.11 5
1082.18 4
1082.26 3
1082.33 2
1082.41 2
1082.48 2
1082.56 2
1082.64 3
1082.71 3
1082.79 4
1082.86 4
1082.94 4
1083.01 4
1083.09 3
1083.16 3
1083.24 2
1083.31 1
1083.39 1
1083.47 1
1083.54 1
1083.62 1
1083.69 2
1083.77 3
1083.84 3
1083.92 4
1083.99 5
1084.07 5
1084.14 5
1084.22 6
1084.30 6
1084.37 6
1084.45 5
1084.52 5
1084.60 5
1084.67 5
1084.75 5
1084.82 5
1084.90 5
1084.97 5
1085.05 5
1085.13 5
1085.20 5
1085.28 5
1085.35 5
1085.43 5
1085.50 5
1085.58 5
1085.65 5
1085.73 5
1085.81 5
1085.88 5
1085.96 5
1086.03 5
1086.11 5
1086.18 4
1086.26 4
1086.33 4
1086.41 3
1086.48 3
1086.56 3
1086.64 3
1086.71 3
1086.79 3
1086.86 3
1086.94 2
1087.01 2
1087.09 1
1087.16 1
1087.24 1
1087.32 1
1087.39 1
1087.47 1
1087.54 2
1087.62 3
1087.69 3
1087.77 4
1087.85 5
1087.92 5
1088.00 6
1088.07 6
1088.15 6
1088.22 6
1088.30 6
1088.37 5
1088.45 5
1088.53 4
1088.60 4
1088.68 4
1088.75 4
1088.83 4
1088.90 4
1088.98 4
1089.05 3
1089.13 3
1089.21 3
1089.28 2
1089.36 2
1089.43 2
1089.51 3
1089.58 3
1089.66 4
1089.74 5
1089.81 6
1089.89 8
1089.96 9
1090.04 10
1090.11 10
1090.19 10
1090.27 10
1090.34 9
1090.42 8
1090.49 7
1090.57 6
1090.64 5
1090.72 4
1090.80 3
1090.87 3
1090.95 3
1091.02 3
1091.10 4
1091.17 4
1091.25 5
1091.33 5
1091.40 5
1091.48 5
1091.55 6
1091.63 6
1091.70 6
1091.78 7
1091.86 8
1091.93 8
1092.01 9
1092.08 9
1092.16 10
1092.23 10
1092.31 11
1092.39 12
1092.46 13
1092.54 13
1092.61 13
1092.69 12
1092.76 11
1092.84 10
1092.92 8
1092.99 7
1093.07 6
1093.14 6
1093.22 7
1093.29 8
1093.37 9
1093.45 10
1093.52 12
1093.60 13
1093.67 14
1093.75 15
1093.83 15
1093.90 15
1093.98 15
1094.05 14
1094.13 14
1094.20 13
1094.28 12
1094.36 11
1094.43 10
1094.51 10
1094.58 9
1094.66 9
1094.73 9
1094.81 9
1094.89 9
1094.96 9
1095.04 8
1095.11 7
1095.19 7
1095.27 7
1095.34 7
1095.42 7
1095.49 8
1095.57 9
1095.65 10
1095.72 11
1095.80 11
1095.87 12
1095.95 12
1096.02 11
1096.10 11
1096.18 10
1096.25 9
1096.33 8
1096.40 7
1096.48 7
1096.56 7
1096.63 7
1096.71 8
1096.78 10
1096.86 11
1096.94 12
1097.01 12
1097.09 12
1097.16 12
1097.24 11
1097.31 10
1097.39 9
1097.47 8
1097.54 9
1097.62 9
1097.69 10
1097.77 11
1097.85 11
1097.92 11
1098.00 10
1098.07 9
1098.15 8
1098.23 7
1098.30 6
1098.38 6
1098.45 5
1098.53 5
1098.61 4
1098.68 4
1098.76 3
1098.83 2
1098.91 2
1098.99 2
1099.06 2
1099.14 3
1099.21 4
1099.29 4
1099.37 5
1099.44 4
1099.52 4
1099.59 3
1099.67 2
1099.75 1
1099.82 1
1099.90 1
1099.97 1
1100.05 1
1100.13 2
1100.20 3
1100.28 3
1100.35 4
1100.43 4
1100.51 4
1100.58 4
1100.66 4
1100.73 4
1100.81 4
1100.89 4
1100.96 3
1101.04 3
1101.11 3
1101.19 3
1101.27 3
1101.34 4
1101.42 5
1101.49 5
1101.57 6
1101.65 6
1101.72 7
1101.80 6
1101.87 6
1101.95 6
1102.03 6
1102.10 6
1102.18 6
1102.26 6
1102.33 6
1102.41 6
1102.48 6
1102.56 6
1102.64 6
1102.71 6
1102.79 6
1102.86 5
1102.94 5
1103.02 4
1103.09 3
1103.17 2
1103.24 1
1103.32 0
1103.40 0
1103.47 0
1103.55 0
1103.63 0
1103.70 0
1103.78 0
1103.85 0
1103.93 0
1104.01 0
1104.08 0
1104.16 0
1104.23 1
1104.31 2
1104.39 3
1104.46 4
1104.54 4
1104.62 5
1104.69 6
1104.77 7
1104.84 8
1104.92 9
1105.00 10
1105.07 10
1105.15 11
1105.22 10
1105.30 10
1105.38 9
1105.45 8
1105.53 7
1105.61 7
1105.68 6
1105.76 6
1105.83 6
1105.91 6
1105.99 6
1106.06 6
1106.14 6
1106.22 5
1106.29 5
1106.37 5
1106.44 5
1106.52 5
1106.60 5
1106.67 5
1106.75 5
1106.83 6
1106.90 6
1106.98 7
1107.05 7
1107.13 7
1107.21 7
1107.28 8
1107.36 8
1107.44 8
1107.51 8
1107.59 8
1107.66 8
1107.74 8
1107.82 7
1107.89 7
1107.97 7
1108.05 6
1108.12 6
1108.20 6
1108.27 6
1108.35 6
1108.43 6
1108.50 6
1108.58 6
1108.66 7
1108.73 9
1108.81 10
1108.88 12
1108.96 13
1109.04 14
1109.11 14
1109.19 14
1109.27 13
1109.34 13
1109.42 13
1109.50 13
1109.57 13
1109.65 13
1109.72 13
1109.80 13
1109.88 12
1109.95 11
1110.03 10
1110.11 9
1110.18 8
1110.26 7
1110.34 6
1110.41 6
1110.49 6
1110.56 5
1110.64 5
1110.72 6
1110.79 6
1110.87 6
1110.95 7
1111.02 7
1111.10 7
1111.18 8
1111.25 8
1111.33 8
1111.40 7
1111.48 7
1111.56 7
1111.63 6
1111.71 5
1111.79 4
1111.86 3
1111.94 2
1112.02 2
1112.09 2
1112.17 2
1112.25 3
1112.32 3
1112.40 4
1112.47 5
1112.55 5
1112.63 5
1112.70 6
1112.78 6
1112.86 6
1112.93 7
1113.01 7
1113.09 8
1113.16 9
1113.24 9
1113.32 10
1113.39 10
1113.47 11
1113.55 11
1113.62 11
1113.70 12
1113.77 12
1113.85 12
1113.93 13
1114.00 13
1114.08 13
1114.16 13
1114.23 13
1114.31 12
1114.39 12
1114.46 12
1114.54 12
1114.62 13
1114.69 13
1114.77 14
1114.85 15
1114.92 16
1115.00 17
1115.08 18
1115.15 19
1115.23 20
1115.30 20
1115.38 20
1115.46 20
1115.53 20
1115.61 19
1115.69 18
1115.76 18
1115.84 17
1115.92 17
1115.99 16
1116.07 15
1116.15 14
1116.22 13
1116.30 12
1116.38 10
1116.45 9
1116.53 8
1116.61 7
1116.68 7
1116.76 7
1116.84 6
1116.91 6
1116.99 6
1117.07 6
1117.14 7
1117.22 7
1117.30 8
1117.37 9
1117.45 10
1117.53 10
1117.60 10
1117.68 10
1117.76 9
1117.83 8
1117.91 7
1117.99 6
1118.06 6
1118.14 6
1118.22 6
1118.29 7
1118.37 8
1118.45 8
1118.52 8
1118.60 8
1118.68 7
1118.75 7
1118.83 6
1118.91 6
1118.98 5
1119.06 5
1119.14 6
1119.21 6
1119.29 7
1119.37 9
1119.44 10
1119.52 11
1119.60 12
1119.67 12
1119.75 12
1119.83 12
1119.90 12
1119.98 12
1120.06 12
1120.13 12
1120.21 12
1120.29 13
1120.36 13
1120.44 13
1120.52 12
1120.59 11
1120.67 11
1120.75 10
1120.82 9
1120.90 8
1120.98 7
1121.05 6
1121.13 6
1121.21 5
1121.28 5
1121.36 5
1121.44 5
1121.51 6
1121.59 7
1121.67 7
1121.74 8
1121.82 9
1121.90 8
1121.97 8
1122.05 7
1122.13 6
1122.20 5
1122.28 4
1122.36 4
1122.43 4
1122.51 4
1122.59 4
1122.66 4
1122.74 4
1122.82 4
1122.90 4
1122.97 3
1123.05 3
1123.13 2
1123.20 2
1123.28 2
1123.36 1
1123.43 2
1123.51 2
1123.59 3
1123.66 3
1123.74 4
1123.82 5
1123.89 5
1123.97 6
1124.05 6
1124.12 6
1124.20 7
1124.28 7
1124.36 6
1124.43 6
1124.51 5
1124.59 4
1124.66 3
1124.74 2
1124.82 2
1124.89 2
1124.97 2
1125.05 3
1125.12 3
1125.20 3
1125.28 3
1125.35 3
1125.43 3
1125.51 3
1125.58 2
1125.66 2
1125.74 2
1125.82 2
1125.89 3
1125.97 3
1126.05 2
1126.12 2
1126.20 2
1126.28 1
1126.35 1
1126.43 0
1126.51 0
1126.58 0
1126.66 0
1126.74 0
1126.82 0
1126.89 0
1126.97 0
1127.05 0
1127.12 0
1127.20 0
1127.28 0
1127.35 1
1127.43 2
1127.51 4
1127.59 6
1127.66 8
1127.74 10
1127.82 11
1127.89 11
1127.97 11
1128.05 10
1128.12 9
1128.20 8
1128.28 7
1128.35 7
1128.43 7
1128.51 7
1128.59 7
1128.66 7
1128.74 7
1128.82 6
1128.89 4
1128.97 3
1129.05 1
1129.12 0
1129.20 0
1129.28 0
1129.36 0
1129.43 2
1129.51 4
1129.59 5
1129.66 7
1129.74 8
1129.82 8
1129.90 8
1129.97 8
1130.05 8
1130.13 8
1130.20 8
1130.28 7
1130.36 7
1130.43 7
1130.51 7
1130.59 7
1130.67 7
1130.74 7
1130.82 7
1130.90 8
1130.97 9
1131.05 9
1131.13 10
1131.21 10
1131.28 10
1131.36 10
1131.44 9
1131.51 9
1131.59 8
1131.67 7
1131.74 6
1131.82 4
1131.90 3
1131.98 2
1132.05 1
1132.13 1
1132.21 1
1132.28 2
1132.36 4
1132.44 5
1132.52 6
1132.59 6
1132.67 7
1132.75 6
1132.82 5
1132.90 4
1132.98 3
1133.06 2
1133.13 2
1133.21 3
1133.29 4
1133.36 6
1133.44 7
1133.52 8
1133.60 9
1133.67 8
1133.75 8
1133.83 7
1133.90 6
1133.98 5
1134.06 5
1134.14 5
1134.21 6
1134.29 6
1134.37 7
1134.45 8
1134.52 9
1134.60 11
1134.68 12
1134.75 13
1134.83 14
1134.91 16
1134.99 17
1135.06 18
1135.14 19
1135.22 21
1135.29 22
1135.37 23
1135.45 25
1135.53 26
1135.60 27
1135.68 27
1135.76 27
1135.83 27
1135.91 26
1135.99 26
1136.07 25
1136.14 25
1136.22 24
1136.30 24
1136.38 24
1136.45 23
1136.53 22
1136.61 20
1136.68 19
1136.76 18
1136.84 17
1136.92 16
1136.99 16
1137.07 15
1137.15 15
1137.23 14
1137.30 13
1137.38 11
1137.46 10
1137.53 9
1137.61 9
1137.69 9
1137.77 10
1137.84 11
1137.92 13
1138.00 14
1138.08 15
1138.15 15
1138.23 15
1138.31 14
1138.39 12
1138.46 11
1138.54 10
1138.62 9
1138.69 9
1138.77 9
1138.85 8
1138.93 8
1139.00 7
1139.08 6
1139.16 6
1139.24 5
1139.31 5
1139.39 5
1139.47 5
1139.55 6
1139.62 6
1139.70 7
1139.78 8
1139.86 9
1139.93 10
1140.01 11
1140.09 11
1140.16 11
1140.24 10
1140.32 10
1140.40 9
1140.47 8
1140.55 7
1140.63 6
1140.71 5
1140.78 4
1140.86 2
1140.94 1
1141.02 0
1141.09 0
1141.17 0
1141.25 0
1141.33 0
1141.40 0
1141.48 0
1141.56 0
1141.64 0
1141.71 1
1141.79 3
1141.87 4
1141.95 6
1142.02 7
1142.10 9
1142.18 9
1142.26 10
1142.33 10
1142.41 10
1142.49 10
1142.56 9
1142.64 9
1142.72 8
1142.80 7
1142.87 6
1142.95 6
1143.03 5
1143.11 5
1143.18 4
1143.26 4
1143.34 4
1143.42 4
1143.49 4
1143.57 3
1143.65 2
1143.73 1
1143.80 0
1143.88 0
1143.96 0
1144.04 0
1144.11 0
1144.19 0
1144.27 0
1144.35 0
1144.42 2
1144.50 3
1144.58 5
1144.66 7
1144.74 9
1144.81 11
1144.89 12
1144.97 13
1145.05 14
1145.12 14
1145.20 14
1145.28 13
1145.36 12
1145.43 11
1145.51 10
1145.59 9
1145.67 8
1145.74 8
1145.82 8
1145.90 8
1145.98 8
1146.05 8
1146.13 8
1146.21 8
1146.29 7
1146.36 7
1146.44 6
1146.52 6
1146.60 5
1146.67 5
1146.75 4
1146.83 5
1146.91 5
1146.99 6
1147.06 7
1147.14 8
1147.22 9
1147.30 9
1147.37 9
1147.45 9
1147.53 8
1147.61 8
1147.68 7
1147.76 7
1147.84 6
1147.92 6
1147.99 6
1148.07 5
1148.15 5
1148.23 5
1148.30 6
1148.38 6
1148.46 6
1148.54 7
1148.62 7
1148.69 7
1148.77 7
1148.85 8
1148.93 8
1149.00 8
1149.08 8
1149.16 9
1149.24 9
1149.31 9
1149.39 9
1149.47 9
1149.55 9
1149.63 9
1149.70 8
1149.78 8
1149.86 7
1149.94 7
1150.01 6
1150.09 6
1150.17 6
1150.25 6
1150.33 6
1150.40 7
1150.48 9
1150.56 10
1150.64 11
1150.71 12
1150.79 13
1150.87 13
1150.95 12
1151.02 11
1151.10 11
1151.18 11
1151.26 11
1151.34 12
1151.41 14
1151.49 16
1151.57 18
1151.65 19
1151.72 20
1151.80 21
1151.88 21
1151.96 21
1152.04 22
1152.11 23
1152.19 24
1152.27 25
1152.35 26
1152.42 26
1152.50 26
1152.58 26
1152.66 26
1152.74 26
1152.81 25
1152.89 24
1152.97 24
1153.05 23
1153.13 22
1153.20 22
1153.28 22
1153.36 22
1153.44 23
1153.51 25
1153.59 26
1153.67 28
1153.75 28
1153.83 29
1153.90 28
1153.98 27
1154.06 25
1154.14 23
1154.22 22
1154.29 20
1154.37 19
1154.45 18
1154.53 16
1154.60 15
1154.68 13
1154.76 11
1154.84 10
1154.92 9
1154.99 8
1155.07 8
1155.15 8
1155.23 9
1155.31 9
1155.38 9
1155.46 9
1155.54 9
1155.62 8
1155.69 7
1155.77 7
1155.85 7
1155.93 7
1156.01 8
1156.08 8
1156.16 9
1156.24 10
1156.32 10
1156.40 10
1156.47 10
1156.55 9
1156.63 9
1156.71 9
1156.79 10
1156.86 11
1156.94 12
1157.02 14
1157.10 16
1157.18 18
1157.25 19
1157.33 21
1157.41 22
1157.49 22
1157.57 22
1157.64 21
1157.72 20
1157.80 18
1157.88 16
1157.96 13
1158.03 11
1158.11 8
1158.19 6
1158.27 4
1158.35 2
1158.42 0
1158.50 0
1158.58 0
1158.66 0
1158.74 0
1158.81 0
1158.89 0
1158.97 0
1159.05 0
1159.13 0
1159.20 1
1159.28 2
1159.36 3
1159.44 5
1159.52 6
1159.59 7
1159.67 8
1159.75 9
1159.83 9
1159.91 9
1159.98 9
1160.06 8
1160.14 8
1160.22 8
1160.30 7
1160.37 7
1160.45 6
1160.53 5
1160.61 4
1160.69 3
1160.77 2
1160.84 2
1160.92 1
1161.00 1
1161.08 1
1161.16 2
1161.23 2
1161.31 3
1161.39 4
1161.47 4
1161.55 5
1161.62 5
1161.70 6
1161.78 7
1161.86 8
1161.94 10
1162.01 11
1162.09 13
1162.17 14
1162.25 15
1162.33 16
1162.41 17
1162.48 18
1162.56 18
1162.64 18
1162.72 17
1162.80 16
1162.87 15
1162.95 14
1163.03 12
1163.11 11
1163.19 9
1163.27 8
1163.34 7
1163.42 6
1163.50 6
1163.58 7
1163.66 7
1163.73 8
1163.81 10
1163.89 11
1163.97 12
1164.05 12
1164.13 13
1164.20 12
1164.28 12
1164.36 12
1164.44 11
1164.52 11
1164.59 12
1164.67 12
1164.75 12
1164.83 12
1164.91 12
1164.99 11
1165.06 9
1165.14 7
1165.22 5
1165.30 3
1165.38 2
1165.45 1
1165.53 1
1165.61 3
1165.69 5
1165.77 7
1165.85 11
1165.92 14
1166.00 17
1166.08 20
1166.16 22
1166.24 23
1166.32 23
1166.39 23
1166.47 22
1166.55 21
1166.63 19
1166.71 18
1166.79 16
1166.86 15
1166.94 14
1167.02 14
1167.10 14
1167.18 14
1167.26 14
1167.33 14
1167.41 15
1167.49 15
1167.57 16
1167.65 16
1167.73 16
1167.80 16
1167.88 16
1167.96 16
1168.04 16
1168.12 17
1168.19 17
1168.27 17
1168.35 16
1168.43 15
1168.51 14
1168.59 12
1168.67 11
1168.74 9
1168.82 8
1168.90 8
1168.98 8
1169.06 9
1169.14 10
1169.21 12
1169.29 13
1169.37 13
1169.45 14
1169.53 14
1169.61 15
1169.68 15
1169.76 16
1169.84 17
1169.92 17
1170.00 17
1170.08 16
1170.15 14
1170.23 12
1170.31 10
1170.39 8
1170.47 7
1170.55 6
1170.62 5
1170.70 5
1170.78 5
1170.86 6
1170.94 7
1171.02 8
1171.10 9
1171.17 10
1171.25 11
1171.33 11
1171.41 12
1171.49 12
1171.57 12
1171.64 11
1171.72 11
1171.80 10
1171.88 10
1171.96 10
1172.04 10
1172.12 10
1172.19 10
1172.27 11
1172.35 11
1172.43 11
1172.51 10
1172.59 9
1172.66 8
1172.74 8
1172.82 8
1172.90 8
1172.98 8
1173.06 9
1173.14 9
1173.21 8
1173.29 8
1173.37 7
1173.45 6
1173.53 5
1173.61 5
1173.68 5
1173.76 5
1173.84 6
1173.92 7
1174.00 7
1174.08 6
1174.16 5
1174.23 4
1174.31 2
1174.39 1
1174.47 0
1174.55 0
1174.63 1
1174.71 2
1174.78 3
1174.86 5
1174.94 7
1175.02 9
1175.10 11
1175.18 13
1175.26 14
1175.33 15
1175.41 16
1175.49 16
1175.57 16
1175.65 16
1175.73 16
1175.81 16
1175.88 17
1175.96 18
1176.04 19
1176.12 21
1176.20 22
1176.28 23
1176.36 24
1176.43 24
1176.51 24
1176.59 25
1176.67 25
1176.75 26
1176.83 26
1176.91 26
1176.99 26
1177.06 25
1177.14 24
1177.22 23
1177.30 21
1177.38 20
1177.46 18
1177.54 17
1177.61 17
1177.69 17
1177.77 18
1177.85 20
1177.93 21
1178.01 22
1178.09 22
1178.16 21
1178.24 19
1178.32 16
1178.40 13
1178.48 9
1178.56 6
1178.64 4
1178.72 4
1178.79 5
1178.87 7
1178.95 10
1179.03 13
1179.11 15
1179.19 17
1179.27 18
1179.35 19
1179.42 19
1179.50 19
1179.58 18
1179.66 18
1179.74 18
1179.82 18
1179.90 18
1179.97 18
1180.05 19
1180.13 20
1180.21 21
1180.29 23
1180.37 25
1180.45 26
1180.53 26
1180.60 26
1180.68 24
1180.76 22
1180.84 20
1180.92 19
1181.00 18
1181.08 17
1181.16 17
1181.23 18
1181.31 18
1181.39 18
1181.47 18
1181.55 18
1181.63 17
1181.71 17
1181.79 16
1181.87 15
1181.94 14
1182.02 12
1182.10 11
1182.18 10
1182.26 9
1182.34 8
1182.42 8
1182.50 7
1182.57 6
1182.65 6
1182.73 6
1182.81 6
1182.89 7
1182.97 7
1183.05 8
1183.13 8
1183.20 8
1183.28 7
1183.36 6
1183.44 6
1183.52 5
1183.60 5
1183.68 5
1183.76 5
1183.84 6
1183.91 7
1183.99 8
1184.07 9
1184.15 9
1184.23 10
1184.31 10
1184.39 10
1184.47 10
1184.55 9
1184.62 9
1184.70 9
1184.78 9
1184.86 10
1184.94 10
1185.02 10
1185.10 9
1185.18 9
1185.26 9
1185.33 9
1185.41 9
1185.49 10
1185.57 11
1185.65 12
1185.73 13
1185.81 13
1185.89 12
1185.97 10
1186.04 8
1186.12 6
1186.20 4
1186.28 3
1186.36 2
1186.44 1
1186.52 1
1186.60 1
1186.68 1
1186.76 1
1186.83 0
1186.91 0
1186.99 0
1187.07 0
1187.15 0
1187.23 0
1187.31 0
1187.39 0
1187.47 0
1187.54 0
1187.62 1
1187.70 4
1187.78 6
1187.86 9
1187.94 11
1188.02 14
1188.10 15
1188.18 16
1188.26 17
1188.33 18
1188.41 19
1188.49 20
1188.57 21
1188.65 21
1188.73 21
1188.81 20
1188.89 19
1188.97 17
1189.05 15
1189.13 14
1189.20 12
1189.28 11
1189.36 9
1189.44 8
1189.52 8
1189.60 7
1189.68 7
1189.76 6
1189.84 5
1189.92 5
1189.99 3
1190.07 2
1190.15 0
1190.23 0
1190.31 0
1190.39 0
1190.47 0
1190.55 0
1190.63 1
1190.71 4
1190.79 8
1190.86 11
1190.94 14
1191.02 16
1191.10 18
1191.18 18
1191.26 18
1191.34 17
1191.42 16
1191.50 14
1191.58 13
1191.66 12
1191.73 11
1191.81 11
1191.89 11
1191.97 12
1192.05 12
1192.13 13
1192.21 14
1192.29 15
1192.37 17
1192.45 19
1192.53 22
1192.61 24
1192.68 26
1192.76 27
1192.84 27
1192.92 26
1193.00 24
1193.08 21
1193.16 18
1193.24 14
1193.32 12
1193.40 9
1193.48 7
1193.56 6
1193.63 5
1193.71 4
1193.79 4
1193.87 3
1193.95 3
1194.03 2
1194.11 2
1194.19 3
1194.27 5
1194.35 6
1194.43 8
1194.51 10
1194.58 11
1194.66 11
1194.74 11
1194.82 11
1194.90 11
1194.98 10
1195.06 10
1195.14 10
1195.22 9
1195.30 9
1195.38 9
1195.46 8
1195.54 7
1195.61 6
1195.69 6
1195.77 5
1195.85 6
1195.93 6
1196.01 8
1196.09 9
1196.17 10
1196.25 11
1196.33 11
1196.41 11
1196.49 10
1196.57 10
1196.65 10
1196.72 10
1196.80 12
1196.88 13
1196.96 16
1197.04 18
1197.12 19
1197.20 20
1197.28 20
1197.36 19
1197.44 17
1197.52 15
1197.60 12
1197.68 10
1197.76 8
1197.83 8
1197.91 7
1197.99 8
1198.07 8
1198.15 8
1198.23 8
1198.31 7
1198.39 7
1198.47 6
1198.55 6
1198.63 6
1198.71 8
1198.79 10
1198.87 12
1198.95 14
1199.02 15
1199.10 16
1199.18 17
1199.26 17
1199.34 18
1199.42 18
1199.50 20
1199.58 21
1199.66 21
1199.74 21
1199.82 21
1199.90 19
1199.98 17
1200.06 15
1200.14 13
1200.22 11
1200.30 11
1200.37 10
1200.45 10
1200.53 10
1200.61 11
1200.69 10
1200.77 10
1200.85 9
1200.93 7
1201.01 5
1201.09 3
1201.17 0
1201.25 0
1201.33 0
1201.41 0
1201.49 0
1201.57 2
1201.65 4
1201.72 7
1201.80 8
1201.88 9
1201.96 10
1202.04 10
1202.12 10
1202.20 10
1202.28 10
1202.36 10
1202.44 9
1202.52 8
1202.60 7
1202.68 7
1202.76 7
1202.84 7
1202.92 9
1203.00 10
1203.08 12
1203.16 12
1203.23 12
1203.31 11
1203.39 9
1203.47 6
1203.55 4
1203.63 2
1203.71 0
1203.79 0
1203.87 0
1203.95 0
1204.03 0
1204.11 1
1204.19 3
1204.27 4
1204.35 6
1204.43 8
1204.51 10
1204.59 11
1204.67 12
1204.75 12
1204.83 12
1204.91 11
1204.98 10
1205.06 9
1205.14 8
1205.22 8
1205.30 7
1205.38 6
1205.46 5
1205.54 3
1205.62 2
1205.70 1
1205.78 1
1205.86 2
1205.94 4
1206.02 7
1206.10 10
1206.18 13
1206.26 16
1206.34 18
1206.42 19
1206.50 19
1206.58 20
1206.66 20
1206.74 21
1206.82 21
1206.89 20
1206.97 20
1207.05 19
1207.13 18
1207.21 16
1207.29 15
1207.37 14
1207.45 13
1207.53 12
1207.61 11
1207.69 11
1207.77 10
1207.85 10
1207.93 9
1208.01 8
1208.09 7
1208.17 6
1208.25 4
1208.33 2
1208.41 0
1208.49 0
1208.57 0
1208.65 0
1208.73 0
1208.81 0
1208.89 0
1208.97 0
1209.05 0
1209.13 2
1209.20 5
1209.28 8
1209.36 12
1209.44 16
1209.52 20
1209.60 24
1209.68 27
1209.76 29
1209.84 29
1209.92 29
1210.00 27
1210.08 25
1210.16 22
1210.24 19
1210.32 17
1210.40 15
1210.48 14
1210.56 13
1210.64 13
1210.72 12
1210.80 11
1210.88 10
1210.96 9
1211.04 7
1211.12 6
1211.20 6
1211.28 6
1211.36 6
1211.44 7
1211.52 8
1211.60 9
1211.68 10
1211.76 11
1211.84 11
1211.92 11
1212.00 11
1212.08 10
1212.16 10
1212.24 10
1212.32 10
1212.40 10
1212.47 11
1212.55 13
1212.63 15
1212.71 16
1212.79 18
1212.87 20
1212.95 21
1213.03 23
1213.11 24
1213.19 25
1213.27 25
1213.35 25
1213.43 24
1213.51 23
1213.59 22
1213.67 21
1213.75 21
1213.83 22
1213.91 23
1213.99 24
1214.07 25
1214.15 26
1214.23 26
1214.31 25
1214.39 24
1214.47 21
1214.55 19
1214.63 16
1214.71 13
1214.79 10
1214.87 9
1214.95 8
1215.03 9
1215.11 10
1215.19 12
1215.27 13
1215.35 15
1215.43 17
1215.51 18
1215.59 19
1215.67 19
1215.75 18
1215.83 17
1215.91 15
1215.99 13
1216.07 10
1216.15 7
1216.23 5
1216.31 3
1216.39 3
1216.47 4
1216.55 5
1216.63 6
1216.71 8
1216.79 9
1216.87 10
1216.95 11
1217.03 11
1217.11 11
1217.19 11
1217.27 10
1217.35 9
1217.43 8
1217.51 6
1217.59 5
1217.67 4
1217.75 3
1217.83 3
1217.91 4
1217.99 5
1218.07 6
1218.15 6
1218.23 5
1218.31 4
1218.39 3
1218.47 1
1218.55 0
1218.63 0
1218.71 0
1218.79 1
1218.87 3
1218.95 4
1219.03 5
1219.11 7
1219.19 8
1219.27 9
1219.35 10
1219.43 12
1219.51 15
1219.59 17
1219.67 20
1219.75 22
1219.83 23
1219.91 24
1219.99 25
1220.07 25
1220.15 25
1220.23 25
1220.31 25
1220.39 25
1220.47 25
1220.55 23
1220.63 22
1220.71 20
1220.79 18
1220.87 15
1220.95 13
1221.03 11
1221.11 9
1221.19 9
1221.27 9
1221.35 10
1221.43 12
1221.51 14
1221.59 16
1221.67 18
1221.75 20
1221.83 21
1221.91 22
1221.99 23
1222.07 23
1222.15 23
1222.23 22
1222.31 20
1222.39 17
1222.47 15
1222.55 12
1222.63 10
1222.71 9
1222.79 8
1222.87 9
1222.95 9
1223.03 11
1223.11 12
1223.19 12
1223.27 13
1223.35 13
1223.43 13
1223.51 14
1223.59 14
1223.67 14
1223.75 14
1223.83 15
1223.91 16
1223.99 16
1224.07 17
1224.15 18
1224.23 18
1224.32 18
1224.40 18
1224.48 17
1224.56 16
1224.64 14
1224.72 13
1224.80 12
1224.88 12
1224.96 11
1225.04 11
1225.12 11
1225.20 11
1225.28 10
1225.36 9
1225.44 8
1225.52 6
1225.60 4
1225.68 2
1225.76 1
1225.84 0
1225.92 0
1226.00 0
1226.08 1
1226.16 3
1226.24 7
1226.32 10
1226.40 13
1226.48 16
1226.56 18
1226.64 19
1226.72 19
1226.80 19
1226.88 18
1226.96 18
1227.04 18
1227.12 18
1227.20 19
1227.28 20
1227.36 21
1227.44 22
1227.53 22
1227.61 22
1227.69 21
1227.77 21
1227.85 21
1227.93 21
1228.01 21
1228.09 21
1228.17 21
1228.25 22
1228.33 23
1228.41 25
1228.49 27
1228.57 30
1228.65 33
1228.73 36
1228.81 39
1228.89 41
1228.97 43
1229.05 43
1229.13 43
1229.21 42
1229.29 40
1229.37 38
1229.45 35
1229.53 33
1229.61 30
1229.69 27
1229.77 24
1229.85 22
1229.94 20
1230.02 19
1230.10 18
1230.18 18
1230.26 17
1230.34 17
1230.42 17
1230.50 16
1230.58 15
1230.66 15
1230.74 14
1230.82 13
1230.90 12
1230.98 12
1231.06 12
1231.14 13
1231.22 15
1231.30 17
1231.38 20
1231.46 23
1231.54 26
1231.62 28
1231.70 29
1231.78 29
1231.87 28
1231.95 27
1232.03 26
1232.11 24
1232.19 22
1232.27 19
1232.35 16
1232.43 13
1232.51 10
1232.59 7
1232.67 5
1232.75 4
1232.83 3
1232.91 4
1232.99 5
1233.07 6
1233.15 9
1233.23 11
1233.31 13
1233.39 14
1233.47 16
1233.55 16
1233.64 17
1233.72 17
1233.80 17
1233.88 17
1233.96 17
1234.04 17
1234.12 17
1234.20 17
1234.28 17
1234.36 17
1234.44 17
1234.52 18
1234.60 18
1234.68 19
1234.76 20
1234.84 22
1234.92 24
1235.00 25
1235.08 26
1235.17 27
1235.25 28
1235.33 28
1235.41 28
1235.49 27
1235.57 26
1235.65 25
1235.73 24
1235.81 23
1235.89 22
1235.97 21
1236.05 19
1236.13 18
1236.21 16
1236.29 14
1236.37 12
1236.45 10
1236.54 8
1236.62 6
1236.70 4
1236.78 2
1236.86 1
1236.94 0
1237.02 0
1237.10 0
1237.18 0
1237.26 0
1237.34 0
1237.42 0
1237.50 0
1237.58 1
1237.66 4
1237.74 8
1237.83 11
1237.91 15
1237.99 18
1238.07 21
1238.15 22
1238.23 23
1238.31 22
1238.39 21
1238.47 19
1238.55 17
1238.63 15
1238.71 13
1238.79 12
1238.87 11
1238.95 10
1239.03 10
1239.12 10
1239.20 10
1239.28 12
1239.36 14
1239.44 15
1239.52 17
1239.60 19
1239.68 21
1239.76 23
1239.84 24
1239.92 25
1240.00 26
1240.08 26
1240.16 26
1240.25 25
1240.33 24
1240.41 23
1240.49 22
1240.57 21
1240.65 21
1240.73 21
1240.81 21
1240.89 21
1240.97 21
1241.05 19
1241.13 17
1241.21 14
1241.29 12
1241.38 9
1241.46 7
1241.54 6
1241.62 5
1241.70 5
1241.78 6
1241.86 7
1241.94 9
1242.02 11
1242.10 13
1242.18 15
1242.26 17
1242.34 19
1242.43 20
1242.51 22
1242.59 24
1242.67 26
1242.75 28
1242.83 29
1242.91 30
1242.99 30
1243.07 29
1243.15 28
1243.23 26
1243.31 26
1243.40 26
1243.48 26
1243.56 26
1243.64 26
1243.72 26
1243.80 25
1243.88 24
1243.96 23
1244.04 23
1244.12 22
1244.20 21
1244.28 20
1244.37 19
1244.45 18
1244.53 16
1244.61 15
1244.69 14
1244.77 13
1244.85 14
1244.93 15
1245.01 17
1245.09 20
1245.17 22
1245.25 25
1245.34 27
1245.42 29
1245.50 29
1245.58 29
1245.66 29
1245.74 27
1245.82 26
1245.90 25
1245.98 24
1246.06 23
1246.14 22
1246.23 20
1246.31 18
1246.39 17
1246.47 15
1246.55 14
1246.63 14
1246.71 15
1246.79 17
1246.87 19
1246.95 20
1247.03 22
1247.12 24
1247.20 25
1247.28 26
1247.36 26
1247.44 27
1247.52 27
1247.60 26
1247.68 26
1247.76 25
1247.84 24
1247.93 23
1248.01 23
1248.09 24
1248.17 25
1248.25 27
1248.33 28
1248.41 30
1248.49 31
1248.57 32
1248.65 32
1248.74 32
1248.82 32
1248.90 32
1248.98 32
1249.06 32
1249.14 32
1249.22 32
1249.30 32
1249.38 31
1249.46 30
1249.55 28
1249.63 26
1249.71 25
1249.79 23
1249.87 23
1249.95 23
1250.03 23
1250.11 23
1250.19 22
1250.27 21
1250.36 19
1250.44 17
1250.52 13
1250.60 10
1250.68 7
1250.76 5
1250.84 4
1250.92 4
1251.00 6
1251.09 8
1251.17 12
1251.25 15
1251.33 19
1251.41 21
1251.49 22
1251.57 21
1251.65 19
1251.73 17
1251.81 15
1251.90 13
1251.98 12
1252.06 11
1252.14 11
1252.22 11
1252.30 11
1252.38 11
1252.46 12
1252.54 12
1252.63 12
1252.71 13
1252.79 14
1252.87 15
1252.95 17
1253.03 20
1253.11 24
1253.19 27
1253.27 31
1253.36 33
1253.44 34
1253.52 33
1253.60 31
1253.68 27
1253.76 21
1253.84 15
1253.92 10
1254.01 4
1254.09 0
1254.17 0
1254.25 0
1254.33 0
1254.41 0
1254.49 0
1254.57 0
1254.65 0
1254.74 0
1254.82 1
1254.90 2
1254.98 3
1255.06 4
1255.14 6
1255.22 8
1255.30 9
1255.39 10
1255.47 10
1255.55 10
1255.63 10
1255.71 10
1255.79 9
1255.87 9
1255.95 10
1256.04 10
1256.12 11
1256.20 13
1256.28 15
1256.36 17
1256.44 19
1256.52 21
1256.60 23
1256.68 24
1256.77 26
1256.85 26
1256.93 27
1257.01 28
1257.09 29
1257.17 30
1257.25 31
1257.34 33
1257.42 35
1257.50 37
1257.58 38
1257.66 39
1257.74 39
1257.82 38
1257.90 36
1257.99 33
1258.07 30
1258.15 27
1258.23 24
1258.31 22
1258.39 21
1258.47 22
1258.55 23
1258.64 24
1258.72 25
1258.80 26
1258.88 25
1258.96 23
1259.04 21
1259.12 18
1259.21 16
1259.29 14
1259.37 14
1259.45 15
1259.53 16
1259.61 17
1259.69 18
1259.77 18
1259.86 17
1259.94 15
1260.02 13
1260.10 11
1260.18 9
1260.26 8
1260.34 6
1260.43 5
1260.51 4
1260.59 3
1260.67 2
1260.75 2
1260.83 2
1260.91 2
1260.99 2
1261.08 3
1261.16 4
1261.24 5
1261.32 7
1261.40 10
1261.48 12
1261.56 15
1261.65 17
1261.73 18
1261.81 19
1261.89 20
1261.97 20
1262.05 19
1262.13 18
1262.22 18
1262.30 17
1262.38 17
1262.46 17
1262.54 17
1262.62 17
1262.70 17
1262.79 17
1262.87 16
1262.95 16
1263.03 16
1263.11 16
1263.19 15
1263.27 15
1263.36 14
1263.44 14
1263.52 14
1263.60 14
1263.68 15
1263.76 16
1263.85 18
1263.93 18
1264.01 18
1264.09 17
1264.17 15
1264.25 13
1264.33 12
1264.42 13
1264.50 15
1264.58 18
1264.66 22
1264.74 26
1264.82 30
1264.90 33
1264.99 36
1265.07 38
1265.15 40
1265.23 41
1265.31 43
1265.39 44
1265.48 45
1265.56 47
1265.64 48
1265.72 50
1265.80 52
1265.88 55
1265.96 59
1266.05 63
1266.13 67
1266.21 70
1266.29 73
1266.37 75
1266.45 75
1266.54 74
1266.62 73
1266.70 70
1266.78 67
1266.86 64
1266.94 61
1267.02 59
1267.11 57
1267.19 55
1267.27 54
1267.35 53
1267.43 52
1267.51 50
1267.60 47
1267.68 44
1267.76 40
1267.84 37
1267.92 34
1268.00 32
1268.09 31
1268.17 32
1268.25 33
1268.33 34
1268.41 36
1268.49 37
1268.58 38
1268.66 39
1268.74 38
1268.82 36
1268.90 34
1268.98 33
1269.07 31
1269.15 29
1269.23 28
1269.31 27
1269.39 26
1269.47 25
1269.56 24
1269.64 24
1269.72 23
1269.80 23
1269.88 23
1269.96 24
1270.05 26
1270.13 27
1270.21 28
1270.29 28
1270.37 27
1270.45 24
1270.54 21
1270.62 16
1270.70 12
1270.78 9
1270.86 6
1270.94 6
1271.03 6
1271.11 8
1271.19 10
1271.27 12
1271.35 14
1271.43 15
1271.52 16
1271.60 17
1271.68 17
1271.76 18
1271.84 18
1271.92 17
1272.01 17
1272.09 16
1272.17 16
1272.25 16
1272.33 16
1272.42 17
1272.50 19
1272.58 20
1272.66 21
1272.74 23
1272.82 23
1272.91 24
1272.99 24
1273.07 24
1273.15 25
1273.23 25
1273.31 25
1273.40 26
1273.48 26
1273.56 27
1273.64 28
1273.72 29
1273.81 30
1273.89 31
1273.97 33
1274.05 34
1274.13 35
1274.21 35
1274.30 35
1274.38 33
1274.46 30
1274.54 27
1274.62 24
1274.71 22
1274.79 19
1274.87 18
1274.95 17
1275.03 17
1275.11 16
1275.20 16
1275.28 17
1275.36 18
1275.44 19
1275.52 21
1275.61 24
1275.69 27
1275.77 30
1275.85 33
1275.93 34
1276.02 34
1276.10 32
1276.18 29
1276.26 25
1276.34 20
1276.42 16
1276.51 14
1276.59 13
1276.67 14
1276.75 16
1276.83 20
1276.92 23
1277.00 27
1277.08 30
1277.16 33
1277.24 34
1277.33 35
1277.41 36
1277.49 36
1277.57 37
1277.65 37
1277.73 37
1277.82 37
1277.90 35
1277.98 33
1278.06 29
1278.14 24
1278.23 19
1278.31 15
1278.39 11
1278.47 9
1278.55 8
1278.64 8
1278.72 9
1278.80 10
1278.88 11
1278.96 13
1279.05 16
1279.13 20
1279.21 24
1279.29 29
1279.37 33
1279.46 37
1279.54 40
1279.62 42
1279.70 41
1279.78 40
1279.87 38
1279.95 37
1280.03 35
1280.11 33
1280.19 32
1280.28 31
1280.36 30
1280.44 29
1280.52 27
1280.60 26
1280.69 25
1280.77 24
1280.85 25
1280.93 26
1281.01 29
1281.10 31
1281.18 33
1281.26 35
1281.34 35
1281.42 33
1281.51 31
1281.59 28
1281.67 25
1281.75 24
1281.83 23
1281.92 22
1282.00 22
1282.08 21
1282.16 19
1282.24 18
1282.33 16
1282.41 15
1282.49 16
1282.57 17
1282.66 19
1282.74 22
1282.82 25
1282.90 27
1282.98 28
1283.07 29
1283.15 29
1283.23 29
1283.31 29
1283.39 28
1283.48 28
1283.56 27
1283.64 26
1283.72 25
1283.80 25
1283.89 25
1283.97 26
1284.05 27
1284.13 28
1284.22 30
1284.30 30
1284.38 30
1284.46 28
1284.54 27
1284.63 24
1284.71 22
1284.79 21
1284.87 20
1284.95 20
1285.04 21
1285.12 22
1285.20 23
1285.28 23
1285.37 23
1285.45 23
1285.53 22
1285.61 21
1285.69 19
1285.78 18
1285.86 16
1285.94 15
1286.02 12
1286.11 9
1286.19 6
1286.27 4
1286.35 2
1286.43 1
1286.52 1
1286.60 2
1286.68 4
1286.76 6
1286.85 9
1286.93 12
1287.01 15
1287.09 18
1287.17 22
1287.26 26
1287.34 30
1287.42 33
1287.50 36
1287.59 38
1287.67 39
1287.75 38
1287.83 36
1287.91 33
1288.00 30
1288.08 26
1288.16 23
1288.24 20
1288.33 18
1288.41 16
1288.49 15
1288.57 15
1288.65 15
1288.74 15
1288.82 14
1288.90 14
1288.98 12
1289.07 10
1289.15 7
1289.23 3
1289.31 0
1289.40 0
1289.48 0
1289.56 0
1289.64 0
1289.72 0
1289.81 0
1289.89 0
1289.97 0
1290.05 3
1290.14 5
1290.22 8
1290.30 10
1290.38 10
1290.47 10
1290.55 9
1290.63 6
1290.71 4
1290.79 2
1290.88 1
1290.96 2
1291.04 5
1291.12 8
1291.21 13
1291.29 17
1291.37 22
1291.45 26
1291.54 30
1291.62 34
1291.70 37
1291.78 40
1291.87 41
1291.95 42
1292.03 41
1292.11 40
1292.20 37
1292.28 33
1292.36 30
1292.44 26
1292.52 23
1292.61 20
1292.69 17
1292.77 14
1292.85 11
1292.94 9
1293.02 6
1293.10 3
1293.18 1
1293.27 0
1293.35 0
1293.43 0
1293.51 1
1293.60 2
1293.68 4
1293.76 6
1293.84 9
1293.93 12
1294.01 15
1294.09 18
1294.17 20
1294.26 21
1294.34 21
1294.42 20
1294.50 17
1294.59 15
1294.67 12
1294.75 10
1294.83 8
1294.92 6
1295.00 4
1295.08 3
1295.16 2
1295.25 3
1295.33 5
1295.41 8
1295.49 13
1295.58 19
1295.66 25
1295.74 31
1295.82 34
1295.91 36
1295.99 35
1296.07 33
1296.15 30
1296.24 26
1296.32 22
1296.40 18
1296.48 15
1296.57 12
1296.65 10
1296.73 9
1296.81 8
1296.90 9
1296.98 10
1297.06 13
1297.14 16
1297.23 20
1297.31 24
1297.39 28
1297.47 31
1297.56 34
1297.64 36
1297.72 37
1297.80 38
1297.89 39
1297.97 40
1298.05 41
1298.13 41
1298.22 41
1298.30 40
1298.38 38
1298.46 36
1298.55 34
1298.63 32
1298.71 31
1298.79 30
1298.88 30
1298.96 30
1299.04 29
1299.13 28
1299.21 26
1299.29 24
1299.37 22
1299.46 21
1299.54 20
1299.62 21
1299.70 22
1299.79 24
1299.87 25
1299.95 27
1300.03 27
1300.12 27
1300.20 26
1300.28 24
1300.36 23
1300.45 21
1300.53 20
1300.61 20
1300.70 21
1300.78 22
1300.86 24
1300.94 25
1301.03 27
1301.11 30
1301.19 33
1301.27 36
1301.36 39
1301.44 42
1301.52 45
1301.60 46
1301.69 47
1301.77 47
1301.85 46
1301.94 46
1302.02 45
1302.10 43
1302.18 42
1302.27 39
1302.35 36
1302.43 32
1302.51 27
1302.60 23
1302.68 19
1302.76 17
1302.85 16
1302.93 17
1303.01 19
1303.09 22
1303.18 25
1303.26 27
1303.34 29
1303.42 29
1303.51 29
1303.59 29
1303.67 29
1303.76 29
1303.84 30
1303.92 31
1304.00 34
1304.09 36
1304.17 38
1304.25 40
1304.33 40
1304.42 39
1304.50 36
1304.58 32
1304.67 28
1304.75 23
1304.83 18
1304.91 14
1305.00 10
1305.08 7
1305.16 5
1305.25 3
1305.33 3
1305.41 3
1305.49 6
1305.58 10
1305.66 14
1305.74 19
1305.83 22
1305.91 25
1305.99 26
1306.07 26
1306.16 25
1306.24 25
1306.32 25
1306.41 25
1306.49 27
1306.57 29
1306.65 32
1306.74 33
1306.82 34
1306.90 34
1306.99 32
1307.07 29
1307.15 25
1307.23 22
1307.32 19
1307.40 17
1307.48 17
1307.57 18
1307.65 20
1307.73 23
1307.81 25
1307.90 27
1307.98 28
1308.06 29
1308.15 30
1308.23 31
1308.31 31
1308.39 31
1308.48 31
1308.56 30
1308.64 29
1308.73 29
1308.81 29
1308.89 29
1308.97 29
1309.06 29
1309.14 29
1309.22 27
1309.31 24
1309.39 20
1309.47 17
1309.56 15
1309.64 15
1309.72 18
1309.80 22
1309.89 28
1309.97 34
1310.05 39
1310.14 43
1310.22 44
1310.30 44
1310.38 42
1310.47 39
1310.55 35
1310.63 31
1310.72 27
1310.80 23
1310.88 20
1310.97 16
1311.05 13
1311.13 11
1311.21 10
1311.30 9
1311.38 8
1311.46 9
1311.55 10
1311.63 10
1311.71 11
1311.80 11
1311.88 10
1311.96 8
1312.04 6
1312.13 3
1312.21 0
1312.29 0
1312.38 0
1312.46 0
1312.54 0
1312.63 3
1312.71 8
1312.79 12
1312.87 15
1312.96 17
1313.04 17
1313.12 16
1313.21 14
1313.29 11
1313.37 8
1313.46 6
1313.54 4
1313.62 3
1313.71 1
1313.79 0
1313.87 0
1313.95 0
1314.04 0
1314.12 0
1314.20 0
1314.29 0
1314.37 0
1314.45 7
1314.54 14
1314.62 21
1314.70 27
1314.79 32
1314.87 36
1314.95 37
1315.03 37
1315.12 36
1315.20 34
1315.28 31
1315.37 29
1315.45 26
1315.53 25
1315.62 24
1315.70 24
1315.78 25
1315.87 27
1315.95 30
1316.03 34
1316.12 39
1316.20 43
1316.28 46
1316.37 47
1316.45 46
1316.53 42
1316.61 37
1316.70 30
1316.78 24
1316.86 19
1316.95 16
1317.03 14
1317.11 15
1317.20 16
1317.28 19
1317.36 23
1317.45 26
1317.53 28
1317.61 30
1317.70 30
1317.78 30
1317.86 30
1317.95 29
1318.03 28
1318.11 27
1318.20 27
1318.28 27
1318.36 27
1318.44 27
1318.53 26
1318.61 26
1318.69 26
1318.78 25
1318.86 23
1318.94 22
1319.03 21
1319.11 20
1319.19 20
1319.28 22
1319.36 26
1319.44 32
1319.53 39
1319.61 45
1319.69 50
1319.78 53
1319.86 53
1319.94 50
1320.03 46
1320.11 41
1320.19 36
1320.28 31
1320.36 26
1320.44 23
1320.53 21
1320.61 19
1320.69 18
1320.78 17
1320.86 17
1320.94 17
1321.03 18
1321.11 20
1321.19 22
1321.28 24
1321.36 28
1321.44 31
1321.53 35
1321.61 38
1321.69 41
1321.78 42
1321.86 42
1321.94 40
1322.03 38
1322.11 34
1322.19 31
1322.28 28
1322.36 25
1322.44 24
1322.53 23
1322.61 23
1322.69 24
1322.78 24
1322.86 23
1322.94 23
1323.03 22
1323.11 21
1323.19 21
1323.28 23
1323.36 25
1323.44 29
1323.53 33
1323.61 36
1323.69 39
1323.78 41
1323.86 41
1323.94 41
1324.03 41
1324.11 40
1324.19 40
1324.28 41
1324.36 42
1324.44 43
1324.53 44
1324.61 45
1324.69 45
1324.78 45
1324.86 43
1324.94 41
1325.03 39
1325.11 36
1325.19 34
1325.28 31
1325.36 29
1325.44 27
1325.53 26
1325.61 25
1325.70 24
1325.78 23
1325.86 22
1325.95 20
1326.03 18
1326.11 15
1326.20 13
1326.28 12
1326.36 10
1326.45 8
1326.53 7
1326.61 6
1326.70 5
1326.78 4
1326.86 3
1326.95 4
1327.03 5
1327.11 8
1327.20 11
1327.28 16
1327.36 20
1327.45 24
1327.53 27
1327.62 30
1327.70 31
1327.78 33
1327.87 33
1327.95 33
1328.03 33
1328.12 32
1328.20 31
1328.28 30
1328.37 28
1328.45 26
1328.53 25
1328.62 25
1328.70 24
1328.78 24
1328.87 25
1328.95 26
1329.04 27
1329.12 29
1329.20 31
1329.29 33
1329.37 34
1329.45 34
1329.54 32
1329.62 30
1329.70 26
1329.79 22
1329.87 17
1329.95 12
1330.04 7
1330.12 3
1330.21 1
1330.29 0
1330.37 1
1330.46 2
1330.54 5
1330.62 8
1330.71 10
1330.79 12
1330.87 13
1330.96 13
1331.04 13
1331.13 13
1331.21 12
1331.29 12
1331.38 13
1331.46 14
1331.54 15
1331.63 16
1331.71 17
1331.79 17
1331.88 16
1331.96 16
1332.05 14
1332.13 14
1332.21 14
1332.30 15
1332.38 17
1332.46 21
1332.55 27
1332.63 32
1332.71 38
1332.80 42
1332.88 45
1332.97 45
1333.05 44
1333.13 40
1333.22 34
1333.30 28
1333.38 22
1333.47 17
1333.55 14
1333.64 12
1333.72 12
1333.80 13
1333.89 15
1333.97 17
1334.05 18
1334.14 19
1334.22 20
1334.30 20
1334.39 20
1334.47 20
1334.56 20
1334.64 21
1334.72 22
1334.81 23
1334.89 26
1334.97 28
1335.06 31
1335.14 34
1335.23 37
1335.31 39
1335.39 41
1335.48 43
1335.56 44
1335.64 45
1335.73 46
1335.81 46
1335.90 45
1335.98 43
1336.06 41
1336.15 38
1336.23 35
1336.32 33
1336.40 32
1336.48 32
1336.57 34
1336.65 36
1336.73 40
1336.82 43
1336.90 46
1336.99 49
1337.07 50
1337.15 50
1337.24 49
1337.32 47
1337.40 44
1337.49 41
1337.57 38
1337.66 34
1337.74 31
1337.82 28
1337.91 26
1337.99 25
1338.08 25
1338.16 26
1338.24 28
1338.33 32
1338.41 37
1338.49 42
1338.58 48
1338.66 53
1338.75 58
1338.83 61
1338.91 62
1339.00 61
1339.08 58
1339.17 53
1339.25 46
1339.33 39
1339.42 33
1339.50 28
1339.58 25
1339.67 24
1339.75 24
1339.84 26
1339.92 29
1340.00 32
1340.09 34
1340.17 37
1340.26 40
1340.34 43
1340.42 46
1340.51 49
1340.59 52
1340.68 54
1340.76 55
1340.84 55
1340.93 54
1341.01 52
1341.10 50
1341.18 48
1341.26 48
1341.35 49
1341.43 51
1341.51 55
1341.60 59
1341.68 63
1341.77 66
1341.85 68
1341.93 68
1342.02 66
1342.10 64
1342.19 61
1342.27 58
1342.35 56
1342.44 55
1342.52 55
1342.61 56
1342.69 58
1342.77 59
1342.86 59
1342.94 59
1343.03 58
1343.11 56
1343.19 54
1343.28 52
1343.36 51
1343.45 50
1343.53 51
1343.61 52
1343.70 54
1343.78 56
1343.87 56
1343.95 55
1344.03 51
1344.12 46
1344.20 40
1344.29 33
1344.37 28
1344.45 25
1344.54 24
1344.62 25
1344.71 29
1344.79 34
1344.87 39
1344.96 43
1345.04 45
1345.13 46
1345.21 46
1345.30 44
1345.38 41
1345.46 39
1345.55 37
1345.63 36
1345.72 35
1345.80 35
1345.88 36
1345.97 36
1346.05 36
1346.14 36
1346.22 35
1346.30 33
1346.39 30
1346.47 27
1346.56 23
1346.64 20
1346.72 18
1346.81 18
1346.89 19
1346.98 22
1347.06 27
1347.15 31
1347.23 36
1347.31 39
1347.40 40
1347.48 40
1347.57 39
1347.65 36
1347.73 33
1347.82 30
1347.90 28
1347.99 27
1348.07 26
1348.16 26
1348.24 26
1348.32 26
1348.41 26
1348.49 25
1348.58 25
1348.66 24
1348.74 24
1348.83 24
1348.91 25
1349.00 27
1349.08 28
1349.17 28
1349.25 27
1349.33 25
1349.42 21
1349.50 16
1349.59 11
1349.67 7
1349.75 4
1349.84 2
1349.92 1
1350.01 0
1350.09 0
1350.18 1
1350.26 2
1350.34 5
1350.43 8
1350.51 13
1350.60 18
1350.68 24
1350.77 28
1350.85 31
1350.93 32
1351.02 31
1351.10 28
1351.19 25
1351.27 22
1351.35 19
1351.44 16
1351.52 14
1351.61 12
1351.69 9
1351.78 6
1351.86 2
1351.94 0
1352.03 0
1352.11 0
1352.20 0
1352.28 0
1352.37 0
1352.45 0
1352.53 0
1352.62 2
1352.70 6
1352.79 10
1352.87 14
1352.96 17
1353.04 20
1353.12 22
1353.21 24
1353.29 26
1353.38 27
1353.46 28
1353.55 29
1353.63 29
1353.72 29
1353.80 28
1353.88 26
1353.97 24
1354.05 21
1354.14 19
1354.22 19
1354.31 20
1354.39 23
1354.47 26
1354.56 30
1354.64 33
1354.73 35
1354.81 36
1354.90 35
1354.98 34
1355.06 32
1355.15 31
1355.23 31
1355.32 31
1355.40 32
1355.49 33
1355.57 34
1355.66 36
1355.74 38
1355.82 41
1355.91 44
1355.99 47
1356.08 49
1356.16 50
1356.25 49
1356.33 47
1356.42 44
1356.50 40
1356.58 37
1356.67 35
1356.75 33
1356.84 32
1356.92 31
1357.01 31
1357.09 29
1357.17 27
1357.26 25
1357.34 23
1357.43 21
1357.51 19
1357.60 18
1357.68 17
1357.77 17
1357.85 17
1357.93 17
1358.02 19
1358.10 21
1358.19 23
1358.27 25
1358.36 28
1358.44 31
1358.53 35
1358.61 39
1358.70 43
1358.78 47
1358.86 50
1358.95 53
1359.03 55
1359.12 57
1359.20 58
1359.29 59
1359.37 60
1359.46 60
1359.54 60
1359.62 59
1359.71 58
1359.79 57
1359.88 56
1359.96 57
1360.05 59
1360.13 62
1360.22 65
1360.30 68
1360.39 70
1360.47 71
1360.55 71
1360.64 69
1360.72 66
1360.81 62
1360.89 57
1360.98 52
1361.06 47
1361.15 43
1361.23 40
1361.32 38
1361.40 37
1361.48 36
1361.57 36
1361.65 35
1361.74 35
1361.82 35
1361.91 34
1361.99 33
1362.08 33
1362.16 32
1362.25 31
1362.33 31
1362.42 30
1362.50 29
1362.58 29
1362.67 29
1362.75 31
1362.84 32
1362.92 33
1363.01 35
1363.09 35
1363.18 36
1363.26 36
1363.35 36
1363.43 37
1363.52 39
1363.60 40
1363.68 42
1363.77 42
1363.85 42
1363.94 40
1364.02 38
1364.11 35
1364.19 32
1364.28 30
1364.36 27
1364.45 25
1364.53 22
1364.62 19
1364.70 16
1364.78 12
1364.87 10
1364.95 9
1365.04 9
1365.12 9
1365.21 10
1365.29 11
1365.38 11
1365.46 11
1365.55 10
1365.63 9
1365.72 9
1365.80 8
1365.89 9
1365.97 10
1366.06 11
1366.14 12
1366.22 13
1366.31 14
1366.39 14
1366.48 13
1366.56 13
1366.65 12
1366.73 10
1366.82 9
1366.90 8
1366.99 7
1367.07 6
1367.16 6
1367.24 7
1367.33 8
1367.41 10
1367.50 13
1367.58 16
1367.67 20
1367.75 23
1367.83 25
1367.92 28
1368.00 30
1368.09 32
1368.17 34
1368.26 37
1368.34 40
1368.43 43
1368.51 44
1368.60 45
1368.68 45
1368.77 43
1368.85 40
1368.94 37
1369.02 33
1369.11 30
1369.19 27
1369.28 25
1369.36 25
1369.45 26
1369.53 29
1369.62 33
1369.70 38
1369.79 43
1369.87 48
1369.96 51
1370.04 53
1370.12 53
1370.21 52
1370.29 50
1370.38 46
1370.46 42
1370.55 38
1370.63 35
1370.72 31
1370.80 28
1370.89 25
1370.97 23
1371.06 21
1371.14 19
1371.23 17
1371.31 16
1371.40 14
1371.48 12
1371.57 11
1371.65 9
1371.74 8
1371.82 8
1371.91 9
1371.99 10
1372.08 13
1372.16 15
1372.25 17
1372.33 17
1372.42 16
1372.50 14
1372.59 11
1372.67 9
1372.76 8
1372.84 8
1372.93 9
1373.01 10
1373.10 12
1373.18 14
1373.27 16
1373.35 17
1373.44 18
1373.52 19
1373.61 20
1373.69 20
1373.78 20
1373.86 20
1373.95 19
1374.03 17
1374.12 16
1374.20 15
1374.29 14
1374.37 14
1374.45 14
1374.54 13
1374.62 13
1374.71 13
1374.79 13
1374.88 14
1374.96 16
1375.05 20
1375.13 24
1375.22 29
1375.30 34
1375.39 39
1375.47 44
1375.56 50
1375.64 55
1375.73 60
1375.81 65
1375.90 68
1375.98 69
1376.07 68
1376.15 63
1376.24 57
1376.33 49
1376.41 41
1376.50 34
1376.58 30
1376.67 28
1376.75 30
1376.84 35
1376.92 40
1377.01 46
1377.09 51
1377.18 54
1377.26 56
1377.35 56
1377.43 54
1377.52 52
1377.60 49
1377.69 47
1377.77 44
1377.86 42
1377.94 39
1378.03 37
1378.11 34
1378.20 32
1378.28 32
1378.37 32
1378.45 34
1378.54 36
1378.62 39
1378.71 43
1378.79 45
1378.88 48
1378.96 49
1379.05 49
1379.13 49
1379.22 48
1379.30 47
1379.39 45
1379.47 43
1379.56 41
1379.64 38
1379.73 36
1379.81 35
1379.90 34
1379.98 34
1380.07 34
1380.15 35
1380.24 35
1380.32 35
1380.41 35
1380.49 34
1380.58 32
1380.67 29
1380.75 26
1380.84 23
1380.92 20
1381.01 17
1381.09 14
1381.18 13
1381.26 13
1381.35 14
1381.43 16
1381.52 19
1381.60 22
1381.69 26
1381.77 30
1381.86 34
1381.94 39
1382.03 44
1382.11 50
1382.20 55
1382.28 59
1382.37 61
1382.45 62
1382.54 61
1382.62 59
1382.71 56
1382.80 53
1382.88 50
1382.97 47
1383.05 44
1383.14 41
1383.22 39
1383.31 37
1383.39 36
1383.48 35
1383.56 35
1383.65 37
1383.73 39
1383.82 41
1383.90 44
1383.99 46
1384.07 47
1384.16 46
1384.24 45
1384.33 43
1384.41 40
1384.50 38
1384.59 36
1384.67 35
1384.76 35
1384.84 35
1384.93 35
1385.01 34
1385.10 32
1385.18 29
1385.27 26
1385.35 23
1385.44 20
1385.52 18
1385.61 17
1385.69 15
1385.78 14
1385.87 13
1385.95 12
1386.04 12
1386.12 13
1386.21 15
1386.29 18
1386.38 21
1386.46 23
1386.55 24
1386.63 24
1386.72 22
1386.80 20
1386.89 18
1386.97 18
1387.06 20
1387.15 23
1387.23 27
1387.32 31
1387.40 34
1387.49 34
1387.57 33
1387.66 29
1387.74 24
1387.83 18
1387.91 12
1388.00 7
1388.08 3
1388.17 0
1388.26 0
1388.34 0
1388.43 0
1388.51 0
1388.60 0
1388.68 0
1388.77 0
1388.85 0
1388.94 1
1389.02 3
1389.11 5
1389.19 7
1389.28 9
1389.37 12
1389.45 16
1389.54 19
1389.62 21
1389.71 23
1389.79 24
1389.88 25
1389.96 25
1390.05 26
1390.13 26
1390.22 25
1390.31 23
1390.39 20
1390.48 17
1390.56 13
1390.65 10
1390.73 8
1390.82 7
1390.90 8
1390.99 10
1391.07 14
1391.16 18
1391.25 21
1391.33 23
1391.42 23
1391.50 21
1391.59 17
1391.67 12
1391.76 7
1391.84 2
1391.93 0
1392.02 0
1392.10 1
1392.19 5
1392.27 12
1392.36 19
1392.44 27
1392.53 35
1392.61 40
1392.70 43
1392.79 43
1392.87 40
1392.96 35
1393.04 29
1393.13 24
1393.21 20
1393.30 18
1393.38 18
1393.47 20
1393.56 22
1393.64 25
1393.73 27
1393.81 28
1393.90 28
1393.98 28
1394.07 27
1394.15 25
1394.24 22
1394.33 20
1394.41 19
1394.50 18
1394.58 19
1394.67 22
1394.75 27
1394.84 33
1394.92 39
1395.01 45
1395.10 50
1395.18 52
1395.27 52
1395.35 49
1395.44 45
1395.52 40
1395.61 36
1395.70 33
1395.78 32
1395.87 33
1395.95 34
1396.04 36
1396.12 38
1396.21 40
1396.29 41
1396.38 40
1396.47 39
1396.55 37
1396.64 33
1396.72 29
1396.81 23
1396.89 17
1396.98 12
1397.07 9
1397.15 7
1397.24 8
1397.32 9
1397.41 12
1397.49 15
1397.58 17
1397.67 18
1397.75 18
1397.84 16
1397.92 15
1398.01 13
1398.09 11
1398.18 10
1398.27 8
1398.35 7
1398.44 6
1398.52 5
1398.61 4
1398.69 3
1398.78 2
1398.87 2
1398.95 2
1399.04 3
1399.12 3
1399.21 4
1399.29 6
1399.38 9
1399.47 13
1399.55 19
1399.64 26
1399.72 34
1399.81 43
1399.89 51
1399.98 58
1400.07 64
1400.15 67
1400.24 69
1400.32 70
1400.41 68
1400.49 64
1400.58 59
1400.67 53
1400.75 46
1400.84 39
1400.92 32
1401.01 26
1401.09 20
1401.18 14
1401.27 9
1401.35 4
1401.44 1
1401.52 0
1401.61 0
1401.70 0
1401.78 2
1401.87 6
1401.95 10
1402.04 15
1402.12 18
1402.21 21
1402.30 23
1402.38 24
1402.47 24
1402.55 23
1402.64 22
1402.73 21
1402.81 19
1402.90 18
1402.98 18
1403.07 18
1403.15 20
1403.24 22
1403.33 25
1403.41 28
1403.50 31
1403.58 34
1403.67 35
1403.76 36
1403.84 36
1403.93 36
1404.01 36
1404.10 37
1404.19 40
1404.27 43
1404.36 47
1404.44 52
1404.53 56
1404.61 60
1404.70 62
1404.79 64
1404.87 64
1404.96 64
1405.04 62
1405.13 59
1405.22 54
1405.30 48
1405.39 42
1405.47 36
1405.56 31
1405.65 28
1405.73 27
1405.82 29
1405.90 33
1405.99 37
1406.08 42
1406.16 47
1406.25 51
1406.33 54
1406.42 56
1406.51 57
1406.59 56
1406.68 56
1406.76 56
1406.85 57
1406.94 59
1407.02 62
1407.11 65
1407.19 69
1407.28 71
1407.36 73
1407.45 73
1407.54 71
1407.62 67
1407.71 62
1407.79 57
1407.88 53
1407.97 49
1408.05 47
1408.14 47
1408.22 48
1408.31 50
1408.40 53
1408.48 55
1408.57 57
1408.66 57
1408.74 57
1408.83 57
1408.91 57
1409.00 57
1409.09 58
1409.17 60
1409.26 62
1409.34 64
1409.43 65
1409.52 66
1409.60 65
1409.69 64
1409.77 62
1409.86 59
1409.95 56
1410.03 52
1410.12 47
1410.20 42
1410.29 37
1410.38 32
1410.46 27
1410.55 24
1410.63 20
1410.72 18
1410.81 15
1410.89 13
1410.98 10
1411.06 7
1411.15 4
1411.24 2
1411.32 0
1411.41 0
1411.50 1
1411.58 4
1411.67 8
1411.75 15
1411.84 22
1411.93 29
1412.01 36
1412.10 42
1412.18 46
1412.27 48
1412.36 48
1412.44 47
1412.53 45
1412.62 42
1412.70 40
1412.79 38
1412.87 36
1412.96 35
1413.05 34
1413.13 33
1413.22 33
1413.30 32
1413.39 32
1413.48 33
1413.56 36
1413.65 39
1413.74 41
1413.82 42
1413.91 41
1413.99 37
1414.08 32
1414.17 25
1414.25 19
1414.34 15
1414.42 12
1414.51 10
1414.60 9
1414.68 9
1414.77 7
1414.86 6
1414.94 5
1415.03 4
1415.11 5
1415.20 8
1415.29 12
1415.37 16
1415.46 21
1415.55 23
1415.63 24
1415.72 22
1415.80 18
1415.89 13
1415.98 8
1416.06 5
1416.15 4
1416.24 6
1416.32 10
1416.41 17
1416.49 23
1416.58 28
1416.67 32
1416.75 33
1416.84 33
1416.93 31
1417.01 28
1417.10 24
1417.18 21
1417.27 19
1417.36 17
1417.44 15
1417.53 13
1417.62 12
1417.70 11
1417.79 11
1417.87 11
1417.96 13
1418.05 14
1418.13 16
1418.22 17
1418.31 18
1418.39 18
1418.48 18
1418.57 17
1418.65 17
1418.74 17
1418.82 17
1418.91 17
1419.00 17
1419.08 18
1419.17 18
1419.26 19
1419.34 20
1419.43 20
1419.52 21
1419.60 23
1419.69 24
1419.77 27
1419.86 29
1419.95 32
1420.03 34
1420.12 37
1420.21 38
1420.29 40
1420.38 40
1420.47 40
1420.55 39
1420.64 37
1420.72 33
1420.81 29
1420.90 24
1420.98 18
1421.07 13
1421.16 7
1421.24 2
1421.33 0
1421.42 0
1421.50 0
1421.59 0
1421.67 0
1421.76 0
1421.85 0
1421.93 0
1422.02 1
1422.11 7
1422.19 13
1422.28 17
1422.37 20
1422.45 22
1422.54 22
1422.63 22
1422.71 22
1422.80 21
1422.89 21
1422.97 21
1423.06 22
1423.14 23
1423.23 25
1423.32 27
1423.40 29
1423.49 31
1423.58 32
1423.66 33
1423.75 33
1423.84 35
1423.92 37
1424.01 40
1424.10 44
1424.18 48
1424.27 51
1424.36 53
1424.44 54
1424.53 54
1424.61 53
1424.70 51
1424.79 49
1424.87 47
1424.96 46
1425.05 45
1425.13 45
1425.22 46
1425.31 47
1425.39 48
1425.48 49
1425.57 50
1425.65 51
1425.74 51
1425.83 52
1425.91 51
1426.00 49
1426.09 46
1426.17 43
1426.26 40
1426.35 39
1426.43 39
1426.52 41
1426.61 45
1426.69 49
1426.78 53
1426.87 57
1426.95 60
1427.04 61
1427.12 61
1427.21 59
1427.30 56
1427.38 53
1427.47 49
1427.56 45
1427.64 41
1427.73 37
1427.82 34
1427.90 32
1427.99 29
1428.08 27
1428.16 24
1428.25 21
1428.34 19
1428.42 18
1428.51 18
1428.60 19
1428.68 21
1428.77 25
1428.86 28
1428.94 31
1429.03 34
1429.12 35
1429.20 36
1429.29 34
1429.38 32
1429.46 30
1429.55 28
1429.64 27
1429.72 27
1429.81 29
1429.90 32
1429.98 35
1430.07 39
1430.16 42
1430.24 44
1430.33 45
1430.42 44
1430.50 42
1430.59 40
1430.68 37
1430.76 35
1430.85 33
1430.94 32
1431.02 31
1431.11 31
1431.20 32
1431.28 33
1431.37 34
1431.46 35
1431.54 36
1431.63 37
1431.72 36
1431.80 36
1431.89 34
1431.98 31
1432.06 27
1432.15 21
1432.24 15
1432.32 8
1432.41 3
1432.50 0
1432.59 0
1432.67 3
1432.76 10
1432.85 20
1432.93 31
1433.02 41
1433.11 49
1433.19 54
1433.28 56
1433.37 56
1433.45 53
1433.54 50
1433.63 46
1433.71 42
1433.80 39
1433.89 36
1433.97 33
1434.06 30
1434.15 28
1434.23 26
1434.32 26
1434.41 27
1434.49 29
1434.58 32
1434.67 36
1434.75 41
1434.84 45
1434.93 49
1435.02 52
1435.10 54
1435.19 55
1435.28 55
1435.36 55
1435.45 54
1435.54 53
1435.62 53
1435.71 54
1435.80 56
1435.88 59
1435.97 65
1436.06 71
1436.14 78
1436.23 85
1436.32 91
1436.40 96
1436.49 99
1436.58 101
1436.67 101
1436.75 100
1436.84 98
1436.93 95
1437.01 92
1437.10 89
1437.19 86
1437.27 83
1437.36 80
1437.45 77
1437.53 75
1437.62 74
1437.71 72
1437.80 70
1437.88 68
1437.97 66
1438.06 64
1438.14 63
1438.23 62
1438.32 62
1438.40 62
1438.49 63
1438.58 63
1438.66 63
1438.75 60
1438.84 56
1438.93 51
1439.01 45
1439.10 39
1439.19 35
1439.27 32
1439.36 31
1439.45 33
1439.53 37
1439.62 42
1439.71 48
1439.79 53
1439.88 58
1439.97 61
1440.06 62
1440.14 61
1440.23 58
1440.32 54
1440.40 49
1440.49 45
1440.58 41
1440.66 37
1440.75 34
1440.84 31
1440.93 28
1441.01 25
1441.10 23
1441.19 21
1441.27 21
1441.36 22
1441.45 25
1441.53 28
1441.62 31
1441.71 33
1441.80 35
1441.88 36
1441.97 37
1442.06 38
1442.14 40
1442.23 43
1442.32 46
1442.41 49
1442.49 52
1442.58 55
1442.67 56
1442.75 58
1442.84 59
1442.93 61
1443.01 63
1443.10 65
1443.19 66
1443.28 67
1443.36 67
1443.45 65
1443.54 62
1443.62 58
1443.71 55
1443.80 53
1443.89 52
1443.97 53
1444.06 54
1444.15 56
1444.23 57
1444.32 56
1444.41 53
1444.50 48
1444.58 42
1444.67 37
1444.76 32
1444.84 29
1444.93 29
1445.02 31
1445.10 34
1445.19 39
1445.28 44
1445.37 49
1445.45 52
1445.54 55
1445.63 56
1445.71 57
1445.80 59
1445.89 61
1445.98 63
1446.06 67
1446.15 71
1446.24 75
1446.32 78
1446.41 80
1446.50 80
1446.59 78
1446.67 74
1446.76 69
1446.85 63
1446.94 58
1447.02 54
1447.11 51
1447.20 50
1447.28 49
1447.37 49
1447.46 48
1447.55 47
1447.63 46
1447.72 45
1447.81 43
1447.89 40
1447.98 38
1448.07 35
1448.16 32
1448.24 29
1448.33 28
1448.42 27
1448.51 28
1448.59 30
1448.68 33
1448.77 35
1448.85 35
1448.94 34
1449.03 32
1449.12 27
1449.20 22
1449.29 17
1449.38 12
1449.46 7
1449.55 3
1449.64 0
1449.73 0
1449.81 0
1449.90 0
1449.99 0
1450.08 0
1450.16 0
1450.25 0
1450.34 0
1450.42 0
1450.51 4
1450.60 10
1450.69 19
1450.77 30
1450.86 42
1450.95 56
1451.04 68
1451.12 79
1451.21 87
1451.30 91
1451.39 92
1451.47 90
1451.56 85
1451.65 80
1451.73 75
1451.82 70
1451.91 68
1452.00 67
1452.08 67
1452.17 67
1452.26 66
1452.35 63
1452.43 58
1452.52 51
1452.61 45
1452.70 38
1452.78 34
1452.87 31
1452.96 31
1453.04 32
1453.13 33
1453.22 35
1453.31 36
1453.39 37
1453.48 37
1453.57 37
1453.66 38
1453.74 38
1453.83 40
1453.92 42
1454.01 44
1454.09 47
1454.18 49
1454.27 52
1454.36 54
1454.44 56
1454.53 58
1454.62 59
1454.71 60
1454.79 59
1454.88 58
1454.97 55
1455.06 52
1455.14 48
1455.23 44
1455.32 42
1455.40 40
1455.49 40
1455.58 42
1455.67 43
1455.75 45
1455.84 45
1455.93 44
1456.02 42
1456.10 39
1456.19 35
1456.28 33
1456.37 32
1456.45 32
1456.54 36
1456.63 41
1456.72 48
1456.80 55
1456.89 63
1456.98 69
1457.07 72
1457.15 74
1457.24 72
1457.33 68
1457.42 62
1457.50 56
1457.59 50
1457.68 45
1457.77 40
1457.85 36
1457.94 33
1458.03 31
1458.12 30
1458.20 30
1458.29 31
1458.38 34
1458.47 38
1458.55 42
1458.64 47
1458.73 52
1458.82 56
1458.90 60
1458.99 62
1459.08 63
1459.17 63
1459.25 62
1459.34 61
1459.43 60
1459.52 59
1459.61 59
1459.69 60
1459.78 62
1459.87 65
1459.96 67
1460.04 69
1460.13 70
1460.22 69
1460.31 67
1460.39 65
1460.48 62
1460.57 60
1460.66 57
1460.74 55
1460.83 53
1460.92 53
1461.01 53
1461.09 54
1461.18 57
1461.27 61
1461.36 66
1461.44 72
1461.53 77
1461.62 82
1461.71 85
1461.80 88
1461.88 89
1461.97 91
1462.06 92
1462.15 93
1462.23 93
1462.32 94
1462.41 93
1462.50 90
1462.58 86
1462.67 82
1462.76 76
1462.85 72
1462.93 68
1463.02 65
1463.11 64
1463.20 63
1463.29 62
1463.37 61
1463.46 58
1463.55 55
1463.64 52
1463.72 49
1463.81 48
1463.90 48
1463.99 49
1464.07 51
1464.16 52
1464.25 53
1464.34 51
1464.43 48
1464.51 43
1464.60 37
1464.69 31
1464.78 26
1464.86 23
1464.95 24
1465.04 27
1465.13 33
1465.21 40
1465.30 47
1465.39 53
1465.48 56
1465.57 56
1465.65 54
1465.74 51
1465.83 47
1465.92 44
1466.00 43
1466.09 43
1466.18 45
1466.27 48
1466.36 50
1466.44 52
1466.53 53
1466.62 53
1466.71 52
1466.79 51
1466.88 50
1466.97 50
1467.06 50
1467.15 50
1467.23 51
1467.32 53
1467.41 54
1467.50 56
1467.58 56
1467.67 55
1467.76 54
1467.85 51
1467.94 48
1468.02 45
1468.11 42
1468.20 40
1468.29 39
1468.38 39
1468.46 40
1468.55 40
1468.64 40
1468.73 39
1468.81 36
1468.90 31
1468.99 27
1469.08 22
1469.17 19
1469.25 17
1469.34 17
1469.43 18
1469.52 20
1469.61 22
1469.69 23
1469.78 24
1469.87 24
1469.96 23
1470.04 23
1470.13 23
1470.22 23
1470.31 23
1470.40 23
1470.48 23
1470.57 22
1470.66 22
1470.75 22
1470.84 23
1470.92 25
1471.01 29
1471.10 34
1471.19 40
1471.28 46
1471.36 52
1471.45 58
1471.54 62
1471.63 64
1471.71 65
1471.80 64
1471.89 62
1471.98 60
1472.07 58
1472.15 55
1472.24 53
1472.33 50
1472.42 47
1472.51 43
1472.59 38
1472.68 32
1472.77 27
1472.86 22
1472.95 18
1473.03 16
1473.12 17
1473.21 19
1473.30 24
1473.39 30
1473.47 37
1473.56 43
1473.65 50
1473.74 55
1473.83 59
1473.91 62
1474.00 63
1474.09 62
1474.18 61
1474.27 60
1474.35 59
1474.44 59
1474.53 60
1474.62 61
1474.71 62
1474.79 62
1474.88 63
1474.97 64
1475.06 64
1475.15 65
1475.23 66
1475.32 66
1475.41 65
1475.50 63
1475.59 61
1475.67 57
1475.76 52
1475.85 46
1475.94 40
1476.03 34
1476.11 28
1476.20 24
1476.29 21
1476.38 22
1476.47 26
1476.55 33
1476.64 44
1476.73 56
1476.82 70
1476.91 82
1477.00 92
1477.08 98
1477.17 101
1477.26 101
1477.35 98
1477.44 93
1477.52 89
1477.61 85
1477.70 82
1477.79 81
1477.88 80
1477.96 81
1478.05 83
1478.14 86
1478.23 90
1478.32 94
1478.41 97
1478.49 99
1478.58 100
1478.67 98
1478.76 94
1478.85 90
1478.93 85
1479.02 81
1479.11 77
1479.20 74
1479.29 71
1479.37 68
1479.46 64
1479.55 60
1479.64 56
1479.73 52
1479.82 46
1479.90 40
1479.99 33
1480.08 26
1480.17 20
1480.26 16
1480.34 15
1480.43 17
1480.52 24
1480.61 33
1480.70 45
1480.79 57
1480.87 67
1480.96 76
1481.05 81
1481.14 83
1481.23 81
1481.31 77
1481.40 72
1481.49 65
1481.58 59
1481.67 52
1481.76 45
1481.84 38
1481.93 31
1482.02 25
1482.11 18
1482.20 12
1482.29 8
1482.37 4
1482.46 3
1482.55 3
1482.64 4
1482.73 7
1482.81 10
1482.90 14
1482.99 18
1483.08 22
1483.17 24
1483.26 26
1483.34 25
1483.43 24
1483.52 22
1483.61 19
1483.70 18
1483.79 19
1483.87 23
1483.96 28
1484.05 33
1484.14 38
1484.23 41
1484.32 41
1484.40 37
1484.49 30
1484.58 22
1484.67 13
1484.76 5
1484.85 0
1484.93 0
1485.02 0
1485.11 0
1485.20 0
1485.29 0
1485.38 0
1485.46 0
1485.55 1
1485.64 6
1485.73 11
1485.82 14
1485.91 16
1485.99 17
1486.08 17
1486.17 18
1486.26 19
1486.35 20
1486.44 21
1486.52 21
1486.61 21
1486.70 21
1486.79 20
1486.88 21
1486.97 25
1487.05 31
1487.14 39
1487.23 49
1487.32 58
1487.41 67
1487.50 74
1487.58 77
1487.67 78
1487.76 77
1487.85 72
1487.94 65
1488.03 57
1488.12 47
1488.20 38
1488.29 28
1488.38 20
1488.47 13
1488.56 8
1488.65 4
1488.73 1
1488.82 0
1488.91 0
1489.00 0
1489.09 1
1489.18 3
1489.27 6
1489.35 10
1489.44 15
1489.53 19
1489.62 22
1489.71 23
1489.80 22
1489.88 20
1489.97 16
1490.06 12
1490.15 7
1490.24 3
1490.33 1
1490.42 0
1490.50 1
1490.59 3
1490.68 6
1490.77 9
1490.86 13
1490.95 18
1491.03 24
1491.12 31
1491.21 39
1491.30 46
1491.39 54
1491.48 61
1491.57 67
1491.65 72
1491.74 75
1491.83 77
1491.92 76
1492.01 74
1492.10 69
1492.19 63
1492.27 55
1492.36 48
1492.45 41
1492.54 36
1492.63 33
1492.72 32
1492.81 32
1492.89 33
1492.98 34
1493.07 34
1493.16 32
1493.25 28
1493.34 21
1493.43 14
1493.51 5
1493.60 0
1493.69 0
1493.78 0
1493.87 0
1493.96 0
1494.05 5
1494.13 14
1494.22 23
1494.31 32
1494.40 39
1494.49 45
1494.58 50
1494.67 54
1494.75 57
1494.84 58
1494.93 59
1495.02 59
1495.11 58
1495.20 57
1495.29 55
1495.37 53
1495.46 51
1495.55 49
1495.64 47
1495.73 44
1495.82 42
1495.91 40
1496.00 39
1496.08 39
1496.17 39
1496.26 40
1496.35 41
1496.44 43
1496.53 44
1496.62 45
1496.70 45
1496.79 46
1496.88 47
1496.97 49
1497.06 52
1497.15 56
1497.24 60
1497.33 65
1497.41 69
1497.50 73
1497.59 76
1497.68 79
1497.77 81
1497.86 83
1497.95 85
1498.04 87
1498.12 88
1498.21 88
1498.30 86
1498.39 83
1498.48 79
1498.57 72
1498.66 65
1498.74 58
1498.83 51
1498.92 45
1499.01 40
1499.10 36
1499.19 32
1499.28 30
1499.37 27
1499.45 24
1499.54 21
1499.63 17
1499.72 14
1499.81 10
1499.90 7
1499.99 5
1500.08 4
1500.16 5
1500.25 8
1500.34 12
1500.43 18
1500.52 23
1500.61 27
1500.70 30
1500.79 32
1500.88 31
1500.96 30
1501.05 28
1501.14 26
1501.23 23
1501.32 20
1501.41 18
1501.50 14
1501.59 11
1501.67 8
1501.76 6
1501.85 4
1501.94 3
1502.03 3
1502.12 5
1502.21 8
1502.30 11
1502.39 15
1502.47 18
1502.56 20
1502.65 20
1502.74 18
1502.83 15
1502.92 11
1503.01 6
1503.10 0
1503.18 0
1503.27 0
1503.36 0
1503.45 0
1503.54 0
1503.63 0
1503.72 0
1503.81 0
1503.90 5
1503.98 9
1504.07 12
1504.16 15
1504.25 18
1504.34 21
1504.43 24
1504.52 29
1504.61 34
1504.70 39
1504.78 45
1504.87 50
1504.96 55
1505.05 59
1505.14 61
1505.23 63
1505.32 64
1505.41 63
1505.50 61
1505.59 57
1505.67 52
1505.76 46
1505.85 39
1505.94 34
1506.03 30
1506.12 28
1506.21 30
1506.30 34
1506.39 41
1506.47 49
1506.56 57
1506.65 65
1506.74 72
1506.83 78
1506.92 85
1507.01 91
1507.10 98
1507.19 106
1507.28 113
1507.36 120
1507.45 124
1507.54 126
1507.63 124
1507.72 119
1507.81 112
1507.90 103
1507.99 94
1508.08 86
1508.17 80
1508.25 76
1508.34 73
1508.43 73
1508.52 73
1508.61 74
1508.70 75
1508.79 77
1508.88 80
1508.97 83
1509.06 86
1509.14 89
1509.23 91
1509.32 91
1509.41 88
1509.50 83
1509.59 77
1509.68 69
1509.77 62
1509.86 55
1509.95 49
1510.04 45
1510.12 42
1510.21 41
1510.30 40
1510.39 39
1510.48 39
1510.57 38
1510.66 36
1510.75 34
1510.84 33
1510.93 31
1511.02 29
1511.10 28
1511.19 28
1511.28 28
1511.37 29
1511.46 29
1511.55 31
1511.64 33
1511.73 35
1511.82 38
1511.91 41
1512.00 44
1512.08 47
1512.17 49
1512.26 52
1512.35 54
1512.44 56
1512.53 59
1512.62 63
1512.71 67
1512.80 70
1512.89 73
1512.98 74
1513.07 73
1513.15 70
1513.24 67
1513.33 62
1513.42 58
1513.51 53
1513.60 49
1513.69 46
1513.78 44
1513.87 42
1513.96 41
1514.05 42
1514.14 43
1514.22 46
1514.31 49
1514.40 54
1514.49 59
1514.58 63
1514.67 68
1514.76 71
1514.85 72
1514.94 72
1515.03 70
1515.12 66
1515.21 61
1515.30 55
1515.38 50
1515.47 46
1515.56 44
1515.65 43
1515.74 43
1515.83 44
1515.92 46
1516.01 47
1516.10 47
1516.19 46
1516.28 44
1516.37 42
1516.46 39
1516.54 37
1516.63 36
1516.72 35
1516.81 35
1516.90 36
1516.99 36
1517.08 36
1517.17 36
1517.26 35
1517.35 36
1517.44 36
1517.53 37
1517.62 38
1517.71 40
1517.79 43
1517.88 46
1517.97 50
1518.06 54
1518.15 59
1518.24 63
1518.33 66
1518.42 67
1518.51 66
1518.60 62
1518.69 56
1518.78 50
1518.87 44
1518.96 39
1519.04 35
1519.13 34
1519.22 33
1519.31 34
1519.40 36
1519.49 36
1519.58 37
1519.67 37
1519.76 36
1519.85 36
1519.94 36
1520.03 37
1520.12 39
1520.21 40
1520.30 42
1520.39 42
1520.47 41
1520.56 39
1520.65 36
1520.74 32
1520.83 29
1520.92 26
1521.01 24
1521.10 23
1521.19 23
1521.28 23
1521.37 23
1521.46 23
1521.55 23
1521.64 23
1521.73 23
1521.82 23
1521.91 23
1521.99 23
1522.08 22
1522.17 21
1522.26 19
1522.35 18
1522.44 18
1522.53 17
1522.62 18
1522.71 19
1522.80 21
1522.89 22
1522.98 24
1523.07 25
1523.16 26
1523.25 27
1523.34 27
1523.43 28
1523.52 29
1523.60 31
1523.69 33
1523.78 37
1523.87 41
1523.96 46
1524.05 52
1524.14 57
1524.23 62
1524.32 66
1524.41 68
1524.50 68
1524.59 67
1524.68 64
1524.77 60
1524.86 55
1524.95 51
1525.04 48
1525.13 47
1525.22 47
1525.30 48
1525.39 49
1525.48 49
1525.57 47
1525.66 43
1525.75 37
1525.84 30
1525.93 24
1526.02 20
1526.11 17
1526.20 17
1526.29 18
1526.38 21
1526.47 23
1526.56 25
1526.65 26
1526.74 26
1526.83 24
1526.92 22
1527.01 20
1527.10 17
1527.19 14
1527.27 10
1527.36 6
1527.45 2
1527.54 0
1527.63 0
1527.72 0
1527.81 0
1527.90 0
1527.99 0
1528.08 0
1528.17 0
1528.26 2
1528.35 6
1528.44 9
1528.53 12
1528.62 15
1528.71 19
1528.80 22
1528.89 26
1528.98 31
1529.07 35
1529.16 39
1529.25 42
1529.34 44
1529.43 44
1529.52 43
1529.60 42
1529.69 41
1529.78 40
1529.87 39
1529.96 39
1530.05 38
1530.14 36
1530.23 33
1530.32 30
1530.41 27
1530.50 26
1530.59 26
1530.68 28
1530.77 32
1530.86 38
1530.95 44
1531.04 50
1531.13 54
1531.22 56
1531.31 55
1531.40 53
1531.49 50
1531.58 46
1531.67 43
1531.76 41
1531.85 40
1531.94 39
1532.03 38
1532.12 37
1532.21 34
1532.30 30
1532.39 25
1532.47 18
1532.56 12
1532.65 5
1532.74 0
1532.83 0
1532.92 0
1533.01 0
1533.10 0
1533.19 0
1533.28 0
1533.37 0
1533.46 2
1533.55 14
1533.64 25
1533.73 35
1533.82 44
1533.91 50
1534.00 54
1534.09 56
1534.18 58
1534.27 59
1534.36 60
1534.45 61
1534.54 62
1534.63 62
1534.72 60
1534.81 57
1534.90 52
1534.99 46
1535.08 40
1535.17 33
1535.26 27
1535.35 22
1535.44 18
1535.53 15
1535.62 14
1535.71 13
1535.80 15
1535.89 17
1535.98 20
1536.07 24
1536.16 28
1536.25 31
1536.34 33
1536.43 34
1536.52 33
1536.61 32
1536.70 32
1536.78 33
1536.87 35
1536.96 40
1537.05 46
1537.14 54
1537.23 61
1537.32 67
1537.41 71
1537.50 72
1537.59 70
1537.68 66
1537.77 61
1537.86 55
1537.95 49
1538.04 43
1538.13 38
1538.22 33
1538.31 27
1538.40 20
1538.49 12
1538.58 3
1538.67 0
1538.76 0
1538.85 0
1538.94 0
1539.03 0
1539.12 7
1539.21 20
1539.30 34
1539.39 45
1539.48 54
1539.57 60
1539.66 61
1539.75 61
1539.84 58
1539.93 55
1540.02 53
1540.11 51
1540.20 49
1540.29 48
1540.38 46
1540.47 43
1540.56 38
1540.65 31
1540.74 24
1540.83 16
1540.92 9
1541.01 5
1541.10 3
1541.19 4
1541.28 7
1541.37 12
1541.46 16
1541.55 20
1541.64 22
1541.73 23
1541.82 24
1541.91 25
1542.00 27
1542.09 31
1542.18 35
1542.27 41
1542.36 46
1542.45 50
1542.54 53
1542.63 55
1542.72 55
1542.81 54
1542.90 52
1542.99 49
1543.08 47
1543.17 45
1543.26 43
1543.35 43
1543.44 43
1543.53 44
1543.62 44
1543.71 43
1543.80 41
1543.89 37
1543.98 32
1544.07 26
1544.16 20
1544.25 13
1544.34 7
1544.43 2
1544.52 0
1544.61 0
1544.70 0
1544.79 0
1544.88 0
1544.97 0
1545.06 0
1545.15 0
1545.24 1
1545.33 3
1545.42 6
1545.51 9
1545.60 13
1545.69 17
1545.78 21
1545.87 24
1545.96 26
1546.05 27
1546.14 27
1546.23 26
1546.32 26
1546.41 27
1546.50 29
1546.59 31
1546.68 32
1546.78 33
1546.87 33
1546.96 33
1547.05 33
1547.14 33
1547.23 35
1547.32 36
1547.41 37
1547.50 37
1547.59 35
1547.68 31
1547.77 26
1547.86 21
1547.95 15
1548.04 10
1548.13 5
1548.22 2
1548.31 0
1548.40 0
1548.49 0
1548.58 0
1548.67 0
1548.76 3
1548.85 7
1548.94 12
1549.03 16
1549.12 19
1549.21 21
1549.30 23
1549.39 23
1549.48 23
1549.57 23
1549.66 23
1549.75 22
1549.84 21
1549.93 21
1550.02 21
1550.11 21
1550.20 23
1550.29 25
1550.38 29
1550.47 33
1550.56 36
1550.65 38
1550.74 39
1550.83 39
1550.92 38
1551.01 39
1551.11 41
1551.20 46
1551.29 53
1551.38 62
1551.47 71
1551.56 79
1551.65 84
1551.74 84
1551.83 81
1551.92 74
1552.01 64
1552.10 55
1552.19 48
1552.28 44
1552.37 45
1552.46 49
1552.55 55
1552.64 62
1552.73 68
1552.82 72
1552.91 73
1553.00 73
1553.09 70
1553.18 67
1553.27 62
1553.36 57
1553.45 52
1553.54 46
1553.63 40
1553.72 35
1553.81 30
1553.91 27
1554.00 26
1554.09 26
1554.18 27
1554.27 29
1554.36 31
1554.45 33
1554.54 33
1554.63 33
1554.72 33
1554.81 32
1554.90 32
1554.99 31
1555.08 30
1555.17 30
1555.26 30
1555.35 32
1555.44 34
1555.53 36
1555.62 38
1555.71 39
1555.80 40
1555.89 38
1555.98 36
1556.07 33
1556.16 30
1556.26 28
1556.35 26
1556.44 25
1556.53 23
1556.62 21
1556.71 17
1556.80 12
1556.89 8
1556.98 3
1557.07 1
1557.16 2
1557.25 5
1557.34 12
1557.43 22
1557.52 32
1557.61 43
1557.70 51
1557.79 58
1557.88 62
1557.97 64
1558.06 64
1558.15 62
1558.25 60
1558.34 57
1558.43 53
1558.52 51
1558.61 49
1558.70 48
1558.79 49
1558.88 50
1558.97 51
1559.06 52
1559.15 51
1559.24 49
1559.33 43
1559.42 36
1559.51 28
1559.60 20
1559.69 14
1559.78 10
1559.87 8
1559.96 10
1560.06 15
1560.15 21
1560.24 29
1560.33 35
1560.42 41
1560.51 44
1560.60 45
1560.69 45
1560.78 42
1560.87 40
1560.96 37
1561.05 35
1561.14 33
1561.23 33
1561.32 33
1561.41 34
1561.50 36
1561.59 38
1561.69 40
1561.78 42
1561.87 44
1561.96 45
1562.05 45
1562.14 45
1562.23 44
1562.32 42
1562.41 40
1562.50 38
1562.59 36
1562.68 34
1562.77 32
1562.86 30
1562.95 28
1563.04 26
1563.13 22
1563.23 18
1563.32 13
1563.41 9
1563.50 6
1563.59 3
1563.68 3
1563.77 3
1563.86 5
1563.95 9
1564.04 13
1564.13 19
1564.22 24
1564.31 30
1564.40 35
1564.49 40
1564.59 43
1564.68 45
1564.77 44
1564.86 42
1564.95 39
1565.04 36
1565.13 33
1565.22 32
1565.31 32
1565.40 34
1565.49 37
1565.58 41
1565.67 45
1565.76 46
1565.85 46
1565.95 43
1566.04 38
1566.13 32
1566.22 28
1566.31 24
1566.40 24
1566.49 25
1566.58 29
1566.67 33
1566.76 37
1566.85 39
1566.94 40
1567.03 39
1567.12 36
1567.22 34
1567.31 31
1567.40 30
1567.49 28
1567.58 27
1567.67 26
1567.76 24
1567.85 22
1567.94 19
1568.03 17
1568.12 15
1568.21 14
1568.30 15
1568.40 16
1568.49 19
1568.58 21
1568.67 22
1568.76 22
1568.85 22
1568.94 22
1569.03 23
1569.12 27
1569.21 33
1569.30 42
1569.39 51
1569.49 60
1569.58 66
1569.67 69
1569.76 69
1569.85 65
1569.94 59
1570.03 53
1570.12 49
1570.21 46
1570.30 46
1570.39 47
1570.48 49
1570.57 52
1570.67 53
1570.76 54
1570.85 54
1570.94 53
1571.03 52
1571.12 50
1571.21 47
1571.30 43
1571.39 39
1571.48 35
1571.57 32
1571.67 30
1571.76 31
1571.85 32
1571.94 35
1572.03 38
1572.12 40
1572.21 42
1572.30 43
1572.39 43
1572.48 43
1572.57 43
1572.66 42
1572.76 41
1572.85 40
1572.94 39
1573.03 37
1573.12 35
1573.21 33
1573.30 30
1573.39 27
1573.48 24
1573.57 21
1573.66 17
1573.76 14
1573.85 12
1573.94 10
1574.03 9
1574.12 9
1574.21 9
1574.30 9
1574.39 10
1574.48 10
1574.57 11
1574.67 13
1574.76 17
1574.85 23
1574.94 31
1575.03 41
1575.12 51
1575.21 61
1575.30 68
1575.39 72
1575.48 72
1575.58 69
1575.67 62
1575.76 54
1575.85 45
1575.94 38
1576.03 32
1576.12 27
1576.21 25
1576.30 25
1576.39 26
1576.49 28
1576.58 30
1576.67 32
1576.76 34
1576.85 36
1576.94 37
1577.03 37
1577.12 36
1577.21 35
1577.30 33
1577.40 32
1577.49 30
1577.58 30
1577.67 31
1577.76 32
1577.85 35
1577.94 38
1578.03 41
1578.12 44
1578.21 45
1578.31 46
1578.40 45
1578.49 45
1578.58 45
1578.67 45
1578.76 47
1578.85 50
1578.94 54
1579.03 58
1579.13 63
1579.22 67
1579.31 70
1579.40 73
1579.49 74
1579.58 74
1579.67 74
1579.76 73
1579.85 73
1579.95 74
1580.04 76
1580.13 79
1580.22 84
1580.31 88
1580.40 92
1580.49 95
1580.58 97
1580.67 97
1580.77 96
1580.86 95
1580.95 93
1581.04 92
1581.13 90
1581.22 88
1581.31 84
1581.40 80
1581.49 74
1581.59 69
1581.68 64
1581.77 61
1581.86 59
1581.95 59
1582.04 59
1582.13 61
1582.22 62
1582.32 63
1582.41 63
1582.50 63
1582.59 62
1582.68 62
1582.77 62
1582.86 63
1582.95 64
1583.04 65
1583.14 66
1583.23 65
1583.32 65
1583.41 64
1583.50 63
1583.59 64
1583.68 65
1583.77 68
1583.87 72
1583.96 77
1584.05 82
1584.14 86
1584.23 89
1584.32 91
1584.41 91
1584.50 90
1584.60 87
1584.69 83
1584.78 79
1584.87 74
1584.96 69
1585.05 65
1585.14 62
1585.23 60
1585.33 61
1585.42 63
1585.51 66
1585.60 71
1585.69 75
1585.78 77
1585.87 78
1585.96 77
1586.06 74
1586.15 69
1586.24 64
1586.33 59
1586.42 55
1586.51 52
1586.60 50
1586.69 49
1586.79 47
1586.88 46
1586.97 44
1587.06 43
1587.15 40
1587.24 38
1587.33 34
1587.43 30
1587.52 24
1587.61 18
1587.70 11
1587.79 5
1587.88 0
1587.97 0
1588.06 0
1588.16 0
1588.25 0
1588.34 0
1588.43 0
1588.52 0
1588.61 0
1588.70 0
1588.80 1
1588.89 4
1588.98 9
1589.07 13
1589.16 18
1589.25 22
1589.34 25
1589.43 27
1589.53 28
1589.62 28
1589.71 29
1589.80 29
1589.89 31
1589.98 33
1590.07 36
1590.17 40
1590.26 44
1590.35 48
1590.44 51
1590.53 53
1590.62 53
1590.71 53
1590.81 52
1590.90 50
1590.99 49
1591.08 49
1591.17 50
1591.26 53
1591.35 56
1591.45 60
1591.54 64
1591.63 67
1591.72 69
1591.81 70
1591.90 69
1591.99 67
1592.09 65
1592.18 62
1592.27 60
1592.36 58
1592.45 55
1592.54 53
1592.63 50
1592.73 47
1592.82 44
1592.91 42
1593.00 43
1593.09 46
1593.18 51
1593.28 59
1593.37 66
1593.46 74
1593.55 80
1593.64 84
1593.73 87
1593.82 89
1593.92 91
1594.01 94
1594.10 98
1594.19 102
1594.28 107
1594.37 110
1594.47 112
1594.56 112
1594.65 109
1594.74 104
1594.83 97
1594.92 88
1595.01 78
1595.11 68
1595.20 58
1595.29 49
1595.38 41
1595.47 35
1595.56 31
1595.66 28
1595.75 27
1595.84 26
1595.93 27
1596.02 28
1596.11 29
1596.20 31
1596.30 32
1596.39 32
1596.48 33
1596.57 32
1596.66 31
1596.75 30
1596.85 28
1596.94 26
1597.03 24
1597.12 21
1597.21 19
1597.30 17
1597.40 15
1597.49 14
1597.58 13
1597.67 13
1597.76 14
1597.85 16
1597.94 20
1598.04 24
1598.13 29
1598.22 35
1598.31 41
1598.40 47
1598.49 51
1598.59 54
1598.68 54
1598.77 54
1598.86 52
1598.95 50
1599.04 49
1599.14 48
1599.23 48
1599.32 49
1599.41 50
1599.50 50
1599.59 50
1599.69 49
1599.78 47
1599.87 45
1599.96 43
1600.05 41
1600.14 39
1600.24 38
1600.33 38
1600.42 39
1600.51 41
1600.60 44
1600.70 49
1600.79 55
1600.88 62
1600.97 68
1601.06 73
1601.15 76
1601.25 75
1601.34 72
1601.43 66
1601.52 59
1601.61 53
1601.70 48
1601.80 48
1601.89 50
1601.98 56
1602.07 63
1602.16 70
1602.25 76
1602.35 81
1602.44 84
1602.53 85
1602.62 87
1602.71 88
1602.80 91
1602.90 94
1602.99 98
1603.08 100
1603.17 101
1603.26 101
1603.36 100
1603.45 99
1603.54 97
1603.63 96
1603.72 96
1603.81 95
1603.91 93
1604.00 90
1604.09 86
1604.18 80
1604.27 73
1604.37 65
1604.46 58
1604.55 50
1604.64 43
1604.73 37
1604.82 31
1604.92 25
1605.01 19
1605.10 14
1605.19 8
1605.28 3
1605.38 0
1605.47 0
1605.56 0
1605.65 0
1605.74 0
1605.83 0
1605.93 0
1606.02 0
1606.11 1
1606.20 10
1606.29 21
1606.39 33
1606.48 43
1606.57 53
1606.66 60
1606.75 66
1606.85 69
1606.94 70
1607.03 69
1607.12 68
1607.21 66
1607.30 65
1607.40 64
1607.49 64
1607.58 65
1607.67 68
1607.76 73
1607.86 79
1607.95 84
1608.04 89
1608.13 91
1608.22 90
1608.32 87
1608.41 81
1608.50 75
1608.59 70
1608.68 66
1608.78 64
1608.87 64
1608.96 66
1609.05 70
1609.14 75
1609.24 80
1609.33 84
1609.42 88
1609.51 89
1609.60 89
1609.69 86
1609.79 82
1609.88 77
1609.97 71
1610.06 65
1610.15 59
1610.25 54
1610.34 50
1610.43 47
1610.52 44
1610.61 43
1610.71 43
1610.80 44
1610.89 47
1610.98 50
1611.07 54
1611.17 59
1611.26 63
1611.35 65
1611.44 66
1611.53 65
1611.63 62
1611.72 58
1611.81 53
1611.90 47
1611.99 43
1612.09 38
1612.18 33
1612.27 29
1612.36 25
1612.46 21
1612.55 19
1612.64 19
1612.73 20
1612.82 24
1612.92 28
1613.01 33
1613.10 37
1613.19 40
1613.28 40
1613.38 39
1613.47 36
1613.56 32
1613.65 27
1613.74 22
1613.84 17
1613.93 13
1614.02 9
1614.11 6
1614.20 4
1614.30 5
1614.39 7
1614.48 11
1614.57 16
1614.66 23
1614.76 30
1614.85 38
1614.94 44
1615.03 50
1615.13 55
1615.22 58
1615.31 62
1615.40 64
1615.49 66
1615.59 67
1615.68 67
1615.77 65
1615.86 62
1615.95 57
1616.05 52
1616.14 45
1616.23 38
1616.32 31
1616.42 26
1616.51 22
1616.60 20
1616.69 21
1616.78 25
1616.88 30
1616.97 38
1617.06 46
1617.15 54
1617.24 61
1617.34 66
1617.43 68
1617.52 67
1617.61 64
1617.71 60
1617.80 55
1617.89 50
1617.98 45
1618.07 41
1618.17 38
1618.26 36
1618.35 35
1618.44 33
1618.54 33
1618.63 32
1618.72 33
1618.81 34
1618.90 37
1619.00 41
1619.09 46
1619.18 52
1619.27 58
1619.37 62
1619.46 64
1619.55 64
1619.64 62
1619.73 58
1619.83 52
1619.92 47
1620.01 43
1620.10 40
1620.20 40
1620.29 43
1620.38 48
1620.47 55
1620.56 62
1620.66 69
1620.75 74
1620.84 76
1620.93 76
1621.03 74
1621.12 70
1621.21 65
1621.30 60
1621.40 57
1621.49 55
1621.58 55
1621.67 57
1621.76 60
1621.86 64
1621.95 67
1622.04 69
1622.13 70
1622.23 70
1622.32 69
1622.41 67
1622.50 64
1622.60 62
1622.69 60
1622.78 57
1622.87 55
1622.97 51
1623.06 47
1623.15 42
1623.24 38
1623.33 33
1623.43 29
1623.52 26
1623.61 25
1623.70 25
1623.80 27
1623.89 31
1623.98 36
1624.07 42
1624.17 48
1624.26 53
1624.35 57
1624.44 59
1624.54 59
1624.63 56
1624.72 50
1624.81 44
1624.90 37
1625.00 31
1625.09 27
1625.18 25
1625.27 26
1625.37 28
1625.46 33
1625.55 38
1625.64 45
1625.74 52
1625.83 60
1625.92 67
1626.01 74
1626.11 78
1626.20 80
1626.29 79
1626.38 75
1626.48 69
1626.57 62
1626.66 55
1626.75 50
1626.85 46
1626.94 43
1627.03 42
1627.12 41
1627.22 40
1627.31 38
1627.40 36
1627.49 34
1627.59 31
1627.68 29
1627.77 26
1627.86 23
1627.96 20
1628.05 16
1628.14 13
1628.23 10
1628.33 7
1628.42 6
1628.51 7
1628.60 9
1628.70 14
1628.79 20
1628.88 27
1628.97 33
1629.07 40
1629.16 44
1629.25 47
1629.34 47
1629.44 45
1629.53 42
1629.62 38
1629.71 35
1629.81 32
1629.90 32
1629.99 32
1630.08 34
1630.18 37
1630.27 40
1630.36 43
1630.45 47
1630.55 52
1630.64 58
1630.73 64
1630.82 70
1630.92 75
1631.01 80
1631.10 83
1631.19 85
1631.29 87
1631.38 87
1631.47 86
1631.56 85
1631.66 82
1631.75 78
1631.84 73
1631.93 66
1632.03 60
1632.12 53
1632.21 48
1632.31 44
1632.40 41
1632.49 39
1632.58 37
1632.68 34
1632.77 31
1632.86 28
1632.95 24
1633.05 21
1633.14 20
1633.23 20
1633.32 22
1633.42 25
1633.51 29
1633.60 32
1633.69 35
1633.79 37
1633.88 38
1633.97 38
1634.07 36
1634.16 34
1634.25 32
1634.34 30
1634.44 27
1634.53 25
1634.62 23
1634.71 22
1634.81 22
1634.90 23
1634.99 24
1635.08 26
1635.18 29
1635.27 32
1635.36 36
1635.46 40
1635.55 44
1635.64 48
1635.73 51
1635.83 52
1635.92 51
1636.01 48
1636.10 44
1636.20 38
1636.29 32
1636.38 26
1636.48 21
1636.57 18
1636.66 15
1636.75 13
1636.85 11
1636.94 9
1637.03 7
1637.12 4
1637.22 2
1637.31 0
1637.40 0
1637.50 2
1637.59 7
1637.68 14
1637.77 21
1637.87 29
1637.96 35
1638.05 39
1638.14 41
1638.24 40
1638.33 38
1638.42 36
1638.52 33
1638.61 29
1638.70 27
1638.79 24
1638.89 21
1638.98 18
1639.07 15
1639.17 12
1639.26 9
1639.35 7
1639.44 6
1639.54 4
1639.63 4
1639.72 4
1639.81 4
1639.91 5
1640.00 6
1640.09 7
1640.19 8
1640.28 9
1640.37 11
1640.46 14
1640.56 18
1640.65 23
1640.74 28
1640.84 34
1640.93 38
1641.02 41
1641.11 42
1641.21 41
1641.30 37
1641.39 32
1641.49 25
1641.58 17
1641.67 10
1641.76 3
1641.86 0
1641.95 0
1642.04 0
1642.14 0
1642.23 0
1642.32 1
1642.42 1
1642.51 0
1642.60 0
1642.69 0
1642.79 0
1642.88 0
1642.97 3
1643.07 8
1643.16 14
1643.25 21
1643.34 27
1643.44 32
1643.53 37
1643.62 40
1643.72 44
1643.81 48
1643.90 52
1643.99 58
1644.09 64
1644.18 71
1644.27 76
1644.37 81
1644.46 83
1644.55 84
1644.65 83
1644.74 80
1644.83 75
1644.92 69
1645.02 63
1645.11 57
1645.20 50
1645.30 45
1645.39 41
1645.48 39
1645.57 40
1645.67 43
1645.76 50
1645.85 59
1645.95 69
1646.04 79
1646.13 87
1646.23 92
1646.32 94
1646.41 93
1646.50 91
1646.60 88
1646.69 86
1646.78 85
1646.88 85
1646.97 85
1647.06 87
1647.16 88
1647.25 89
1647.34 90
1647.44 91
1647.53 92
1647.62 93
1647.71 93
1647.81 91
1647.90 87
1647.99 82
1648.09 76
1648.18 71
1648.27 66
1648.37 63
1648.46 62
1648.55 62
1648.64 61
1648.74 60
1648.83 58
1648.92 55
1649.02 52
1649.11 50
1649.20 50
1649.30 53
1649.39 57
1649.48 63
1649.58 69
1649.67 73
1649.76 74
1649.86 73
1649.95 69
1650.04 65
1650.13 61
1650.23 59
1650.32 60
1650.41 64
1650.51 69
1650.60 75
1650.69 80
1650.79 82
1650.88 81
1650.97 77
1651.07 73
1651.16 68
1651.25 65
1651.35 64
1651.44 64
1651.53 66
1651.62 68
1651.72 70
1651.81 72
1651.90 74
1652.00 75
1652.09 78
1652.18 82
1652.28 85
1652.37 89
1652.46 91
1652.56 92
1652.65 91
1652.74 88
1652.84 84
1652.93 78
1653.02 71
1653.12 64
1653.21 56
1653.30 48
1653.39 42
1653.49 38
1653.58 36
1653.67 36
1653.77 39
1653.86 44
1653.95 48
1654.05 51
1654.14 52
1654.23 51
1654.33 49
1654.42 46
1654.51 42
1654.61 40
1654.70 38
1654.79 37
1654.89 36
1654.98 35
1655.07 35
1655.17 35
1655.26 35
1655.35 36
1655.45 38
1655.54 42
1655.63 45
1655.73 49
1655.82 52
1655.91 54
1656.01 54
1656.10 51
1656.19 47
1656.29 42
1656.38 37
1656.47 32
1656.57 29
1656.66 29
1656.75 30
1656.85 34
1656.94 39
1657.03 45
1657.13 50
1657.22 54
1657.31 57
1657.41 60
1657.50 62
1657.59 64
1657.69 66
1657.78 66
1657.87 65
1657.97 63
1658.06 58
1658.15 53
1658.25 46
1658.34 39
1658.43 32
1658.53 25
1658.62 18
1658.71 12
1658.81 8
1658.90 4
1658.99 3
1659.09 2
1659.18 4
1659.27 7
1659.37 10
1659.46 13
1659.55 16
1659.65 18
1659.74 19
1659.83 21
1659.93 22
1660.02 24
1660.11 26
1660.21 28
1660.30 30
1660.39 32
1660.49 34
1660.58 36
1660.67 38
1660.77 40
1660.86 44
1660.95 48
1661.05 51
1661.14 54
1661.23 56
1661.33 56
1661.42 55
1661.51 54
1661.61 52
1661.70 50
1661.79 49
1661.89 48
1661.98 46
1662.07 43
1662.17 39
1662.26 33
1662.35 26
1662.45 20
1662.54 16
1662.64 14
1662.73 17
1662.82 22
1662.92 29
1663.01 37
1663.10 45
1663.20 50
1663.29 53
1663.38 54
1663.48 54
1663.57 53
1663.66 52
1663.76 52
1663.85 52
1663.94 53
1664.04 53
1664.13 54
1664.22 56
1664.32 57
1664.41 60
1664.50 62
1664.60 64
1664.69 65
1664.79 65
1664.88 63
1664.97 60
1665.07 56
1665.16 53
1665.25 51
1665.35 51
1665.44 51
1665.53 53
1665.63 57
1665.72 60
1665.81 64
1665.91 68
1666.00 71
1666.10 74
1666.19 76
1666.28 77
1666.38 76
1666.47 74
1666.56 70
1666.66 66
1666.75 60
1666.84 53
1666.94 46
1667.03 39
1667.12 32
1667.22 25
1667.31 19
1667.41 13
1667.50 7
1667.59 1
1667.69 0
1667.78 0
1667.87 0
1667.97 0
1668.06 0
1668.15 0
1668.25 2
1668.34 11
1668.44 20
1668.53 29
1668.62 37
1668.72 43
1668.81 47
1668.90 50
1669.00 51
1669.09 49
1669.18 46
1669.28 40
1669.37 33
1669.47 24
1669.56 15
1669.65 6
1669.75 0
1669.84 0
1669.93 0
1670.03 0
1670.12 0
1670.21 0
1670.31 0
1670.40 0
1670.50 0
1670.59 3
1670.68 7
1670.78 12
1670.87 18
1670.96 25
1671.06 32
1671.15 39
1671.25 45
1671.34 50
1671.43 54
1671.53 57
1671.62 58
1671.71 60
1671.81 62
1671.90 64
1671.99 66
1672.09 68
1672.18 71
1672.28 73
1672.37 74
1672.46 75
1672.56 74
1672.65 72
1672.74 69
1672.84 65
1672.93 60
1673.03 55
1673.12 50
1673.21 46
1673.31 43
1673.40 41
1673.49 39
1673.59 37
1673.68 36
1673.78 34
1673.87 32
1673.96 30
1674.06 28
1674.15 27
1674.25 27
1674.34 28
1674.43 29
1674.53 31
1674.62 33
1674.71 35
1674.81 36
1674.90 36
1675.00 35
1675.09 31
1675.18 27
1675.28 23
1675.37 19
1675.46 16
1675.56 14
1675.65 14
1675.75 14
1675.84 15
1675.93 14
1676.03 13
1676.12 11
1676.22 8
1676.31 5
1676.40 3
1676.50 3
1676.59 5
1676.68 10
1676.78 17
1676.87 26
1676.97 35
1677.06 43
1677.15 50
1677.25 55
1677.34 57
1677.44 57
1677.53 54
1677.62 50
1677.72 45
1677.81 39
1677.90 33
1678.00 28
1678.09 23
1678.19 19
1678.28 16
1678.37 13
1678.47 11
1678.56 11
1678.66 12
1678.75 14
1678.84 19
1678.94 25
1679.03 31
1679.13 38
1679.22 44
1679.31 49
1679.41 51
1679.50 52
1679.60 51
1679.69 50
1679.78 48
1679.88 48
1679.97 48
1680.07 49
1680.16 51
1680.25 52
1680.35 53
1680.44 53
1680.54 52
1680.63 51
1680.72 48
1680.82 46
1680.91 44
1681.00 44
1681.10 44
1681.19 44
1681.29 46
1681.38 48
1681.47 49
1681.57 50
1681.66 50
1681.76 49
1681.85 47
1681.94 45
1682.04 43
1682.13 42
1682.23 41
1682.32 42
1682.41 43
1682.51 44
1682.60 46
1682.70 47
1682.79 47
1682.89 47
1682.98 46
1683.07 45
1683.17 45
1683.26 46
1683.36 47
1683.45 50
1683.54 53
1683.64 58
1683.73 62
1683.83 67
1683.92 73
1684.01 77
1684.11 81
1684.20 82
1684.30 81
1684.39 77
1684.48 70
1684.58 61
1684.67 51
1684.77 41
1684.86 34
1684.95 29
1685.05 27
1685.14 29
1685.24 34
1685.33 40
1685.42 46
1685.52 52
1685.61 56
1685.71 58
1685.80 60
1685.90 62
1685.99 63
1686.08 66
1686.18 68
1686.27 70
1686.37 72
1686.46 75
1686.55 78
1686.65 84
1686.74 91
1686.84 100
1686.93 111
1687.03 121
1687.12 130
1687.21 136
1687.31 137
1687.40 136
1687.50 132
1687.59 126
1687.68 121
1687.78 116
1687.87 113
1687.97 111
1688.06 111
1688.16 111
1688.25 111
1688.34 111
1688.44 111
1688.53 110
1688.63 108
1688.72 107
1688.81 107
1688.91 107
1689.00 109
1689.10 111
1689.19 115
1689.29 118
1689.38 122
1689.47 125
1689.57 128
1689.66 129
1689.76 129
1689.85 129
1689.94 128
1690.04 126
1690.13 123
1690.23 120
1690.32 116
1690.42 113
1690.51 111
1690.60 110
1690.70 111
1690.79 114
1690.89 119
1690.98 125
1691.08 132
1691.17 138
1691.26 141
1691.36 143
1691.45 142
1691.55 139
1691.64 136
1691.74 132
1691.83 128
1691.92 125
1692.02 123
1692.11 120
1692.21 117
1692.30 114
1692.40 110
1692.49 106
1692.58 101
1692.68 97
1692.77 94
1692.87 90
1692.96 87
1693.06 84
1693.15 81
1693.24 78
1693.34 75
1693.43 72
1693.53 69
1693.62 66
1693.72 64
1693.81 62
1693.90 62
1694.00 62
1694.09 62
1694.19 62
1694.28 60
1694.38 58
1694.47 54
1694.57 48
1694.66 41
1694.75 34
1694.85 27
1694.94 21
1695.04 16
1695.13 13
1695.23 10
1695.32 8
1695.41 5
1695.51 2
1695.60 0
1695.70 0
1695.79 0
1695.89 0
1695.98 0
1696.08 0
1696.17 0
1696.26 0
1696.36 3
1696.45 8
1696.55 13
1696.64 19
1696.74 26
1696.83 35
1696.93 44
1697.02 53
1697.11 60
1697.21 65
1697.30 68
1697.40 68
1697.49 66
1697.59 64
1697.68 63
1697.78 63
1697.87 65
1697.96 68
1698.06 72
1698.15 77
1698.25 82
1698.34 87
1698.44 90
1698.53 92
1698.63 92
1698.72 91
1698.81 89
1698.91 87
1699.00 85
1699.10 83
1699.19 81
1699.29 79
1699.38 77
1699.48 75
1699.57 74
1699.66 72
1699.76 70
1699.85 69
1699.95 68
1700.04 67
1700.14 68
1700.23 69
1700.33 71
1700.42 75
1700.52 81
1700.61 88
1700.70 96
1700.80 103
1700.89 109
1700.99 112
1701.08 113
1701.18 112
1701.27 110
1701.37 107
1701.46 104
1701.56 101
1701.65 100
1701.74 99
1701.84 98
1701.93 97
1702.03 96
1702.12 94
1702.22 92
1702.31 90
1702.41 88
1702.50 89
1702.60 91
1702.69 94
1702.78 99
1702.88 103
1702.97 106
1703.07 106
1703.16 104
1703.26 100
1703.35 93
1703.45 87
1703.54 81
1703.64 77
1703.73 76
1703.83 77
1703.92 79
1704.01 84
1704.11 88
1704.20 93
1704.30 98
1704.39 102
1704.49 105
1704.58 108
1704.68 109
1704.77 107
1704.87 104
1704.96 97
1705.06 89
1705.15 79
1705.24 69
1705.34 61
1705.43 54
1705.53 49
1705.62 46
1705.72 45
1705.81 46
1705.91 46
1706.00 48
1706.10 49
1706.19 50
1706.29 52
1706.38 54
1706.48 57
1706.57 61
1706.66 64
1706.76 66
1706.85 65
1706.95 63
1707.04 58
1707.14 51
1707.23 43
1707.33 36
1707.42 31
1707.52 27
1707.61 26
1707.71 28
1707.80 30
1707.90 33
1707.99 36
1708.09 39
1708.18 41
1708.28 43
1708.37 46
1708.46 49
1708.56 54
1708.65 58
1708.75 63
1708.84 68
1708.94 71
1709.03 73
1709.13 73
1709.22 71
1709.32 69
1709.41 65
1709.51 62
1709.60 58
1709.70 56
1709.79 53
1709.89 50
1709.98 46
1710.08 41
1710.17 36
1710.27 30
1710.36 25
1710.45 21
1710.55 21
1710.64 24
1710.74 32
1710.83 43
1710.93 56
1711.02 70
1711.12 84
1711.21 96
1711.31 105
1711.40 111
1711.50 114
1711.59 113
1711.69 111
1711.78 109
1711.88 106
1711.97 104
1712.07 103
1712.16 103
1712.26 104
1712.35 105
1712.45 107
1712.54 109
1712.64 110
1712.73 112
1712.83 112
1712.92 112
1713.02 111
1713.11 110
1713.21 107
1713.30 103
1713.39 99
1713.49 94
1713.58 89
1713.68 84
1713.77 78
1713.87 73
1713.96 70
1714.06 67
1714.15 67
1714.25 69
1714.34 72
1714.44 77
1714.53 82
1714.63 87
1714.72 90
1714.82 91
1714.91 89
1715.01 86
1715.10 81
1715.20 77
1715.29 75
1715.39 75
1715.48 79
1715.58 85
1715.67 92
1715.77 99
1715.86 105
1715.96 108
1716.05 107
1716.15 103
1716.24 98
1716.34 92
1716.43 86
1716.53 81
1716.62 78
1716.72 76
1716.81 75
1716.91 74
1717.00 71
1717.10 68
1717.19 63
1717.29 58
1717.38 53
1717.48 48
1717.57 44
1717.67 41
1717.76 40
1717.86 38
1717.95 38
1718.05 39
1718.14 40
1718.24 43
1718.33 46
1718.43 49
1718.52 51
1718.62 51
1718.71 49
1718.81 44
1718.90 37
1719.00 28
1719.09 20
1719.19 13
1719.28 8
1719.38 8
1719.47 10
1719.57 15
1719.66 22
1719.76 29
1719.85 34
1719.95 38
1720.04 39
1720.14 38
1720.23 36
1720.33 34
1720.42 34
1720.52 36
1720.61 42
1720.71 49
1720.80 58
1720.90 68
1720.99 76
1721.09 83
1721.18 88
1721.28 89
1721.37 88
1721.47 85
1721.56 81
1721.66 76
1721.75 72
1721.85 68
1721.95 67
1722.04 67
1722.14 70
1722.23 74
1722.33 79
1722.42 84
1722.52 88
1722.61 90
1722.71 90
1722.80 88
1722.90 84
1722.99 80
1723.09 76
1723.18 74
1723.28 73
1723.37 74
1723.47 76
1723.56 77
1723.66 78
1723.75 77
1723.85 74
1723.94 70
1724.04 66
1724.13 63
1724.23 61
1724.32 61
1724.42 63
1724.51 67
1724.61 72
1724.70 77
1724.80 82
1724.90 86
1724.99 91
1725.09 95
1725.18 99
1725.28 102
1725.37 106
1725.47 108
1725.56 109
1725.66 107
1725.75 102
1725.85 95
1725.94 87
1726.04 77
1726.13 68
1726.23 59
1726.32 51
1726.42 44
1726.51 39
1726.61 35
1726.70 34
1726.80 35
1726.89 38
1726.99 42
1727.09 47
1727.18 51
1727.28 54
1727.37 54
1727.47 52
1727.56 47
1727.66 41
1727.75 35
1727.85 29
1727.94 24
1728.04 19
1728.13 16
1728.23 14
1728.32 13
1728.42 14
1728.51 16
1728.61 20
1728.71 25
1728.80 30
1728.90 35
1728.99 37
1729.09 38
1729.18 37
1729.28 35
1729.37 32
1729.47 30
1729.56 29
1729.66 28
1729.75 27
1729.85 25
1729.94 22
1730.04 17
1730.14 13
1730.23 9
1730.33 6
1730.42 6
1730.52 9
1730.61 15
1730.71 22
1730.80 31
1730.90 39
1730.99 46
1731.09 51
1731.18 54
1731.28 55
1731.37 52
1731.47 47
1731.57 41
1731.66 34
1731.76 27
1731.85 22
1731.95 19
1732.04 19
1732.14 22
1732.23 26
1732.33 30
1732.42 35
1732.52 38
1732.61 40
1732.71 40
1732.81 40
1732.90 40
1733.00 42
1733.09 44
1733.19 46
1733.28 48
1733.38 48
1733.47 45
1733.57 41
1733.66 33
1733.76 24
1733.86 14
1733.95 5
1734.05 0
1734.14 0
1734.24 0
1734.33 0
1734.43 0
1734.52 0
1734.62 0
1734.71 0
1734.81 4
1734.91 13
1735.00 21
1735.10 28
1735.19 32
1735.29 35
1735.38 38
1735.48 40
1735.57 43
1735.67 48
1735.77 55
1735.86 61
1735.96 67
1736.05 72
1736.15 73
1736.24 72
1736.34 67
1736.43 61
1736.53 52
1736.62 43
1736.72 34
1736.82 26
1736.91 19
1737.01 15
1737.10 13
1737.20 15
1737.29 19
1737.39 27
1737.48 37
1737.58 47
1737.68 56
1737.77 62
1737.87 64
1737.96 63
1738.06 60
1738.15 56
1738.25 52
1738.34 51
1738.44 52
1738.54 55
1738.63 59
1738.73 63
1738.82 66
1738.92 67
1739.01 66
1739.11 64
1739.20 63
1739.30 61
1739.40 61
1739.49 62
1739.59 62
1739.68 62
1739.78 60
1739.87 56
1739.97 50
1740.07 43
1740.16 35
1740.26 27
1740.35 20
1740.45 15
1740.54 11
1740.64 10
1740.73 11
1740.83 13
1740.93 16
1741.02 18
1741.12 20
1741.21 19
1741.31 17
1741.40 13
1741.50 7
1741.60 1
1741.69 0
1741.79 0
1741.88 0
1741.98 0
1742.07 0
1742.17 0
1742.27 0
1742.36 4
1742.46 11
1742.55 17
1742.65 23
1742.74 27
1742.84 30
1742.93 33
1743.03 35
1743.13 37
1743.22 38
1743.32 40
1743.41 42
1743.51 46
1743.60 51
1743.70 57
1743.80 64
1743.89 69
1743.99 71
1744.08 69
1744.18 63
1744.27 55
1744.37 46
1744.47 37
1744.56 32
1744.66 30
1744.75 32
1744.85 37
1744.95 43
1745.04 50
1745.14 55
1745.23 58
1745.33 58
1745.42 57
1745.52 54
1745.62 51
1745.71 48
1745.81 45
1745.90 44
1746.00 43
1746.09 44
1746.19 46
1746.29 48
1746.38 50
1746.48 52
1746.57 52
1746.67 51
1746.76 47
1746.86 41
1746.96 34
1747.05 27
1747.15 20
1747.24 15
1747.34 12
1747.44 13
1747.53 15
1747.63 20
1747.72 27
1747.82 34
1747.91 42
1748.01 49
1748.11 57
1748.20 66
1748.30 75
1748.39 85
1748.49 95
1748.59 104
1748.68 113
1748.78 121
1748.87 127
1748.97 131
1749.06 136
1749.16 142
1749.26 149
1749.35 157
1749.45 167
1749.54 176
1749.64 184
1749.74 191
1749.83 195
1749.93 198
1750.02 200
1750.12 201
1750.22 201
1750.31 199
1750.41 195
1750.50 189
1750.60 181
1750.70 172
1750.79 162
1750.89 153
1750.98 146
1751.08 141
1751.17 136
1751.27 133
1751.37 132
1751.46 130
1751.56 130
1751.65 129
1751.75 129
1751.85 128
1751.94 126
1752.04 122
1752.13 116
1752.23 110
1752.33 102
1752.42 93
1752.52 85
1752.61 78
1752.71 71
1752.81 65
1752.90 60
1753.00 55
1753.09 51
1753.19 47
1753.29 45
1753.38 43
1753.48 42
1753.57 41
1753.67 41
1753.77 41
1753.86 40
1753.96 39
1754.05 38
1754.15 36
1754.25 35
1754.34 33
1754.44 32
1754.53 31
1754.63 31
1754.73 30
1754.82 30
1754.92 30
1755.01 29
1755.11 29
1755.21 28
1755.30 26
1755.40 25
1755.49 23
1755.59 21
1755.69 20
1755.78 20
1755.88 21
1755.97 24
1756.07 28
1756.17 33
1756.26 38
1756.36 42
1756.45 44
1756.55 45
1756.65 44
1756.74 42
1756.84 39
1756.93 37
1757.03 35
1757.13 33
1757.22 32
1757.32 30
1757.42 28
1757.51 25
1757.61 22
1757.70 17
1757.80 12
1757.90 6
1757.99 1
1758.09 0
1758.18 0
1758.28 0
1758.38 0
1758.47 0
1758.57 0
1758.66 3
1758.76 4
1758.86 5
1758.95 4
1759.05 2
1759.15 0
1759.24 0
1759.34 0
1759.43 0
1759.53 2
1759.63 6
1759.72 11
1759.82 15
1759.91 19
1760.01 22
1760.11 24
1760.20 25
1760.30 24
1760.40 22
1760.49 19
1760.59 16
1760.68 12
1760.78 8
1760.88 4
1760.97 0
1761.07 0
1761.16 0
1761.26 0
1761.36 0
1761.45 0
1761.55 0
1761.65 0
1761.74 0
1761.84 5
1761.93 10
1762.03 14
1762.13 17
1762.22 20
1762.32 21
1762.42 22
1762.51 22
1762.61 22
1762.70 22
1762.80 21
1762.90 20
1762.99 19
1763.09 18
1763.19 17
1763.28 17
1763.38 17
1763.47 18
1763.57 20
1763.67 23
1763.76 26
1763.86 29
1763.96 33
1764.05 36
1764.15 39
1764.24 40
1764.34 39
1764.44 38
1764.53 35
1764.63 31
1764.73 28
1764.82 26
1764.92 25
1765.01 28
1765.11 33
1765.21 41
1765.30 51
1765.40 61
1765.50 71
1765.59 80
1765.69 85
1765.79 87
1765.88 87
1765.98 84
1766.07 81
1766.17 77
1766.27 74
1766.36 72
1766.46 70
1766.56 70
1766.65 69
1766.75 68
1766.85 67
1766.94 66
1767.04 66
1767.13 65
1767.23 64
1767.33 62
1767.42 60
1767.52 57
1767.62 53
1767.71 49
1767.81 46
1767.91 43
1768.00 42
1768.10 43
1768.19 45
1768.29 47
1768.39 50
1768.48 52
1768.58 53
1768.68 55
1768.77 56
1768.87 58
1768.97 60
1769.06 61
1769.16 63
1769.25 65
1769.35 66
1769.45 66
1769.54 66
1769.64 66
1769.74 64
1769.83 62
1769.93 60
1770.03 58
1770.12 56
1770.22 53
1770.32 51
1770.41 49
1770.51 46
1770.60 43
1770.70 39
1770.80 35
1770.89 31
1770.99 27
1771.09 24
1771.18 21
1771.28 18
1771.38 15
1771.47 12
1771.57 7
1771.67 2
1771.76 0
1771.86 0
1771.96 0
1772.05 0
1772.15 0
1772.25 0
1772.34 0
1772.44 0
1772.53 10
1772.63 21
1772.73 31
1772.82 38
1772.92 42
1773.02 43
1773.11 40
1773.21 36
1773.31 32
1773.40 29
1773.50 28
1773.60 29
1773.69 31
1773.79 35
1773.89 39
1773.98 43
1774.08 46
1774.18 49
1774.27 50
1774.37 51
1774.47 51
1774.56 50
1774.66 49
1774.75 49
1774.85 48
1774.95 48
1775.04 47
1775.14 47
1775.24 46
1775.33 45
1775.43 44
1775.53 42
1775.62 40
1775.72 39
1775.82 37
1775.91 36
1776.01 36
1776.11 36
1776.20 36
1776.30 36
1776.40 36
1776.49 37
1776.59 36
1776.69 35
1776.78 35
1776.88 34
1776.98 33
1777.07 33
1777.17 33
1777.27 33
1777.36 32
1777.46 30
1777.56 26
1777.65 20
1777.75 14
1777.85 8
1777.94 3
1778.04 1
1778.14 0
1778.23 2
1778.33 5
1778.43 10
1778.52 16
1778.62 21
1778.72 25
1778.81 28
1778.91 30
1779.01 30
1779.10 29
1779.20 28
1779.30 26
1779.39 25
1779.49 25
1779.59 27
1779.68 29
1779.78 31
1779.88 31
1779.97 29
1780.07 26
1780.17 21
1780.26 15
1780.36 10
1780.46 7
1780.55 7
1780.65 9
1780.75 13
1780.84 19
1780.94 25
1781.04 32
1781.13 39
1781.23 46
1781.33 53
1781.42 57
1781.52 59
1781.62 58
1781.71 54
1781.81 49
1781.91 42
1782.00 37
1782.10 34
1782.20 33
1782.30 35
1782.39 39
1782.49 44
1782.59 49
1782.68 55
1782.78 60
1782.88 66
1782.97 72
1783.07 79
1783.17 85
1783.26 91
1783.36 96
1783.46 99
1783.55 100
1783.65 101
1783.75 100
1783.84 99
1783.94 96
1784.04 93
1784.13 89
1784.23 83
1784.33 76
1784.42 70
1784.52 66
1784.62 64
1784.72 66
1784.81 70
1784.91 77
1785.01 83
1785.10 89
1785.20 91
1785.30 90
1785.39 87
1785.49 83
1785.59 80
1785.68 78
1785.78 79
1785.88 83
1785.97 89
1786.07 95
1786.17 100
1786.27 102
1786.36 100
1786.46 96
1786.56 89
1786.65 82
1786.75 74
1786.85 67
1786.94 60
1787.04 54
1787.14 48
1787.23 43
1787.33 39
1787.43 34
1787.52 29
1787.62 26
1787.72 22
1787.82 20
1787.91 19
1788.01 20
1788.11 22
1788.20 27
1788.30 32
1788.40 39
1788.49 45
1788.59 51
1788.69 55
1788.78 58
1788.88 58
1788.98 57
1789.08 55
1789.17 52
1789.27 48
1789.37 45
1789.46 43
1789.56 41
1789.66 40
1789.75 40
1789.85 40
1789.95 41
1790.05 41
1790.14 42
1790.24 44
1790.34 48
1790.43 54
1790.53 62
1790.63 71
1790.72 81
1790.82 89
1790.92 94
1791.02 96
1791.11 94
1791.21 88
1791.31 80
1791.40 70
1791.50 61
1791.60 53
1791.69 47
1791.79 43
1791.89 41
1791.99 39
1792.08 37
1792.18 34
1792.28 30
1792.37 26
1792.47 21
1792.57 18
1792.67 15
1792.76 14
1792.86 14
1792.96 15
1793.05 18
1793.15 22
1793.25 28
1793.34 34
1793.44 40
1793.54 47
1793.64 53
1793.73 57
1793.83 61
1793.93 63
1794.02 63
1794.12 62
1794.22 60
1794.32 57
1794.41 54
1794.51 49
1794.61 44
1794.70 40
1794.80 36
1794.90 33
1795.00 33
1795.09 34
1795.19 37
1795.29 40
1795.38 43
1795.48 45
1795.58 44
1795.67 42
1795.77 39
1795.87 35
1795.97 31
1796.06 29
1796.16 29
1796.26 30
1796.35 32
1796.45 34
1796.55 35
1796.65 35
1796.74 34
1796.84 32
1796.94 29
1797.04 27
1797.13 26
1797.23 26
1797.33 27
1797.42 27
1797.52 26
1797.62 24
1797.72 21
1797.81 17
1797.91 13
1798.01 10
1798.10 9
1798.20 10
1798.30 12
1798.40 16
1798.49 20
1798.59 24
1798.69 28
1798.78 29
1798.88 30
1798.98 29
1799.08 28
1799.17 25
1799.27 22
1799.37 19
1799.47 14
1799.56 10
1799.66 5
1799.76 0
1799.85 0
1799.95 0
1800.05 0
1800.15 6
1800.24 15
1800.34 26
1800.44 37
1800.54 47
1800.63 55
1800.73 61
1800.83 63
1800.92 63
1801.02 62
1801.12 61
1801.22 60
1801.31 62
1801.41 65
1801.51 68
1801.61 73
1801.70 76
1801.80 78
1801.90 78
1801.99 77
1802.09 76
1802.19 75
1802.29 75
1802.38 76
1802.48 79
1802.58 82
1802.68 85
1802.77 86
1802.87 85
1802.97 83
1803.06 78
1803.16 72
1803.26 65
1803.36 57
1803.45 50
1803.55 44
1803.65 39
1803.75 37
1803.84 38
1803.94 41
1804.04 46
1804.14 54
1804.23 64
1804.33 75
1804.43 86
1804.53 95
1804.62 102
1804.72 106
1804.82 108
1804.91 107
1805.01 104
1805.11 100
1805.21 96
1805.30 92
1805.40 90
1805.50 88
1805.60 89
1805.69 92
1805.79 98
1805.89 106
1805.99 115
1806.08 124
1806.18 132
1806.28 137
1806.38 138
1806.47 136
1806.57 132
1806.67 127
1806.77 124
1806.86 122
1806.96 123
1807.06 125
1807.16 128
1807.25 131
1807.35 134
1807.45 135
1807.55 136
1807.64 138
1807.74 140
1807.84 143
1807.93 146
1808.03 148
1808.13 147
1808.23 143
1808.32 137
1808.42 127
1808.52 117
1808.62 107
1808.71 98
1808.81 91
1808.91 86
1809.01 82
1809.10 80
1809.20 77
1809.30 74
1809.40 71
1809.49 68
1809.59 66
1809.69 64
1809.79 63
1809.88 63
1809.98 61
1810.08 59
1810.18 54
1810.27 48
1810.37 41
1810.47 33
1810.57 26
1810.67 20
1810.76 17
1810.86 15
1810.96 14
1811.06 14
1811.15 14
1811.25 15
1811.35 17
1811.45 21
1811.54 27
1811.64 34
1811.74 43
1811.84 50
1811.93 57
1812.03 60
1812.13 62
1812.23 62
1812.32 62
1812.42 62
1812.52 64
1812.62 67
1812.71 70
1812.81 73
1812.91 73
1813.01 72
1813.10 67
1813.20 61
1813.30 54
1813.40 46
1813.49 39
1813.59 32
1813.69 27
1813.79 23
1813.89 20
1813.98 19
1814.08 19
1814.18 22
1814.28 26
1814.37 32
1814.47 39
1814.57 47
1814.67 53
1814.76 57
1814.86 59
1814.96 57
1815.06 53
1815.15 48
1815.25 44
1815.35 43
1815.45 44
1815.55 49
1815.64 56
1815.74 63
1815.84 68
1815.94 70
1816.03 66
1816.13 58
1816.23 45
1816.33 30
1816.42 16
1816.52 3
1816.62 0
1816.72 0
1816.82 0
1816.91 0
1817.01 0
1817.11 0
1817.21 0
1817.30 0
1817.40 1
1817.50 6
1817.60 13
1817.69 21
1817.79 30
1817.89 41
1817.99 50
1818.09 59
1818.18 66
1818.28 70
1818.38 70
1818.48 68
1818.57 63
1818.67 57
1818.77 51
1818.87 45
1818.97 41
1819.06 38
1819.16 39
1819.26 42
1819.36 48
1819.45 55
1819.55 63
1819.65 71
1819.75 78
1819.85 82
1819.94 83
1820.04 83
1820.14 84
1820.24 85
1820.33 88
1820.43 94
1820.53 102
1820.63 110
1820.73 117
1820.82 123
1820.92 126
1821.02 128
1821.12 128
1821.21 126
1821.31 124
1821.41 121
1821.51 118
1821.61 116
1821.70 114
1821.80 113
1821.90 114
1822.00 115
1822.10 116
1822.19 117
1822.29 116
1822.39 115
1822.49 113
1822.58 111
1822.68 110
1822.78 110
1822.88 110
1822.98 109
1823.07 107
1823.17 102
1823.27 95
1823.37 88
1823.47 80
1823.56 74
1823.66 70
1823.76 69
1823.86 70
1823.95 74
1824.05 78
1824.15 83
1824.25 88
1824.35 93
1824.44 96
1824.54 97
1824.64 98
1824.74 97
1824.84 96
1824.93 95
1825.03 94
1825.13 94
1825.23 94
1825.33 94
1825.42 94
1825.52 93
1825.62 92
1825.72 89
1825.82 86
1825.91 82
1826.01 79
1826.11 76
1826.21 75
1826.31 75
1826.40 75
1826.50 77
1826.60 79
1826.70 80
1826.80 81
1826.89 82
1826.99 82
1827.09 80
1827.19 78
1827.29 74
1827.38 68
1827.48 62
1827.58 54
1827.68 46
1827.78 37
1827.87 29
1827.97 21
1828.07 15
1828.17 11
1828.27 9
1828.36 8
1828.46 8
1828.56 9
1828.66 11
1828.76 13
1828.85 16
1828.95 19
1829.05 22
1829.15 24
1829.25 26
1829.34 27
1829.44 27
1829.54 25
1829.64 21
1829.74 17
1829.83 12
1829.93 8
1830.03 6
1830.13 6
1830.23 9
1830.32 14
1830.42 23
1830.52 32
1830.62 42
1830.72 51
1830.81 57
1830.91 61
1831.01 62
1831.11 62
1831.21 59
1831.30 56
1831.40 53
1831.50 51
1831.60 48
1831.70 45
1831.80 41
1831.89 38
1831.99 35
1832.09 33
1832.19 31
1832.29 30
1832.38 30
1832.48 29
1832.58 28
1832.68 24
1832.78 20
1832.87 14
1832.97 7
1833.07 1
1833.17 0
1833.27 0
1833.37 0
1833.46 0
1833.56 0
1833.66 6
1833.76 13
1833.86 20
1833.95 26
1834.05 32
1834.15 35
1834.25 38
1834.35 39
1834.45 38
1834.54 36
1834.64 34
1834.74 32
1834.84 31
1834.94 32
1835.03 35
1835.13 41
1835.23 48
1835.33 56
1835.43 64
1835.53 70
1835.62 73
1835.72 73
1835.82 69
1835.92 63
1836.02 56
1836.11 50
1836.21 45
1836.31 44
1836.41 45
1836.51 50
1836.61 57
1836.70 65
1836.80 73
1836.90 80
1837.00 85
1837.10 89
1837.20 90
1837.29 90
1837.39 88
1837.49 84
1837.59 79
1837.69 74
1837.78 69
1837.88 65
1837.98 60
1838.08 54
1838.18 49
1838.28 43
1838.37 37
1838.47 31
1838.57 27
1838.67 26
1838.77 27
1838.87 29
1838.96 33
1839.06 37
1839.16 40
1839.26 41
1839.36 42
1839.46 43
1839.55 44
1839.65 46
1839.75 50
1839.85 55
1839.95 61
1840.05 67
1840.14 72
1840.24 76
1840.34 78
1840.44 80
1840.54 81
1840.64 82
1840.73 83
1840.83 85
1840.93 86
1841.03 87
1841.13 87
1841.23 86
1841.32 84
1841.42 81
1841.52 77
1841.62 73
1841.72 69
1841.82 66
1841.91 63
1842.01 61
1842.11 61
1842.21 62
1842.31 65
1842.41 70
1842.50 75
1842.60 80
1842.70 84
1842.80 87
1842.90 87
1843.00 86
1843.10 84
1843.19 81
1843.29 78
1843.39 76
1843.49 73
1843.59 70
1843.69 66
1843.78 61
1843.88 55
1843.98 48
1844.08 42
1844.18 36
1844.28 30
1844.37 25
1844.47 22
1844.57 18
1844.67 15
1844.77 12
1844.87 9
1844.97 5
1845.06 1
1845.16 0
1845.26 0
1845.36 0
1845.46 0
1845.56 0
1845.65 0
1845.75 0
1845.85 1
1845.95 3
1846.05 4
1846.15 6
1846.25 7
1846.34 9
1846.44 11
1846.54 13
1846.64 17
1846.74 21
1846.84 27
1846.94 33
1847.03 40
1847.13 46
1847.23 51
1847.33 54
1847.43 55
1847.53 54
1847.62 53
1847.72 52
1847.82 51
1847.92 53
1848.02 57
1848.12 62
1848.22 68
1848.31 73
1848.41 78
1848.51 81
1848.61 83
1848.71 84
1848.81 85
1848.91 86
1849.00 87
1849.10 90
1849.20 93
1849.30 96
1849.40 100
1849.50 104
1849.60 108
1849.69 110
1849.79 111
1849.89 110
1849.99 107
1850.09 104
1850.19 100
1850.29 95
1850.38 91
1850.48 87
1850.58 83
1850.68 80
1850.78 77
1850.88 75
1850.98 73
1851.08 71
1851.17 70
1851.27 69
1851.37 68
1851.47 65
1851.57 62
1851.67 58
1851.77 53
1851.86 50
1851.96 47
1852.06 47
1852.16 47
1852.26 48
1852.36 50
1852.46 50
1852.55 50
1852.65 50
1852.75 48
1852.85 47
1852.95 47
1853.05 49
1853.15 53
1853.25 60
1853.34 70
1853.44 81
1853.54 93
1853.64 104
1853.74 113
1853.84 119
1853.94 122
1854.04 121
1854.13 118
1854.23 112
1854.33 105
1854.43 98
1854.53 90
1854.63 83
1854.73 74
1854.82 66
1854.92 57
1855.02 49
1855.12 41
1855.22 35
1855.32 31
1855.42 28
1855.52 29
1855.61 31
1855.71 35
1855.81 39
1855.91 42
1856.01 43
1856.11 43
1856.21 40
1856.31 36
1856.40 32
1856.50 27
1856.60 23
1856.70 19
1856.80 15
1856.90 11
1857.00 7
1857.10 2
1857.19 0
1857.29 0
1857.39 0
1857.49 0
1857.59 0
1857.69 0
1857.79 0
1857.89 0
1857.99 2
1858.08 8
1858.18 13
1858.28 19
1858.38 26
1858.48 34
1858.58 43
1858.68 53
1858.78 64
1858.87 74
1858.97 83
1859.07 91
1859.17 97
1859.27 101
1859.37 103
1859.47 105
1859.57 106
1859.67 107
1859.76 108
1859.86 110
1859.96 111
1860.06 111
1860.16 110
1860.26 108
1860.36 106
1860.46 103
1860.56 100
1860.65 97
1860.75 96
1860.85 97
1860.95 100
1861.05 106
1861.15 116
1861.25 127
1861.35 139
1861.45 150
1861.54 159
1861.64 165
1861.74 168
1861.84 167
1861.94 163
1862.04 158
1862.14 152
1862.24 146
1862.34 138
1862.43 131
1862.53 123
1862.63 115
1862.73 108
1862.83 103
1862.93 98
1863.03 95
1863.13 92
1863.23 89
1863.32 84
1863.42 78
1863.52 71
1863.62 64
1863.72 57
1863.82 51
1863.92 46
1864.02 42
1864.12 40
1864.22 39
1864.31 39
1864.41 39
1864.51 40
1864.61 41
1864.71 43
1864.81 45
1864.91 46
1865.01 47
1865.11 48
1865.21 49
1865.30 51
1865.40 53
1865.50 58
1865.60 65
1865.70 75
1865.80 86
1865.90 97
1866.00 107
1866.10 115
1866.20 120
1866.29 121
1866.39 120
1866.49 118
1866.59 115
1866.69 113
1866.79 112
1866.89 113
1866.99 114
1867.09 114
1867.19 114
1867.28 112
1867.38 109
1867.48 104
1867.58 99
1867.68 93
1867.78 87
1867.88 80
1867.98 73
1868.08 66
1868.18 59
1868.28 54
1868.37 51
1868.47 50
1868.57 52
1868.67 57
1868.77 63
1868.87 67
1868.97 70
1869.07 70
1869.17 66
1869.27 60
1869.37 51
1869.46 42
1869.56 35
1869.66 30
1869.76 28
1869.86 30
1869.96 35
1870.06 42
1870.16 51
1870.26 59
1870.36 67
1870.46 73
1870.56 77
1870.65 79
1870.75 78
1870.85 75
1870.95 70
1871.05 64
1871.15 57
1871.25 50
1871.35 43
1871.45 38
1871.55 34
1871.65 32
1871.74 32
1871.84 35
1871.94 41
1872.04 48
1872.14 57
1872.24 65
1872.34 72
1872.44 77
1872.54 80
1872.64 82
1872.74 83
1872.84 83
1872.94 83
1873.03 83
1873.13 84
1873.23 85
1873.33 85
1873.43 84
1873.53 83
1873.63 81
1873.73 80
1873.83 78
1873.93 77
1874.03 77
1874.13 76
1874.23 75
1874.32 73
1874.42 71
1874.52 67
1874.62 63
1874.72 58
1874.82 53
1874.92 48
1875.02 44
1875.12 39
1875.22 36
1875.32 33
1875.42 31
1875.52 31
1875.61 31
1875.71 32
1875.81 33
1875.91 35
1876.01 37
1876.11 38
1876.21 39
1876.31 38
1876.41 36
1876.51 33
1876.61 29
1876.71 25
1876.81 21
1876.91 17
1877.00 15
1877.10 14
1877.20 16
1877.30 19
1877.40 24
1877.50 31
1877.60 38
1877.70 45
1877.80 52
1877.90 57
1878.00 60
1878.10 62
1878.20 63
1878.30 62
1878.40 60
1878.49 57
1878.59 53
1878.69 48
1878.79 42
1878.89 35
1878.99 29
1879.09 24
1879.19 22
1879.29 22
1879.39 26
1879.49 34
1879.59 45
1879.69 58
1879.79 73
1879.89 88
1879.99 101
1880.08 112
1880.18 120
1880.28 125
1880.38 127
1880.48 127
1880.58 124
1880.68 120
1880.78 114
1880.88 107
1880.98 99
1881.08 90
1881.18 81
1881.28 72
1881.38 63
1881.48 55
1881.58 47
1881.68 41
1881.77 35
1881.87 32
1881.97 29
1882.07 27
1882.17 26
1882.27 26
1882.37 25
1882.47 24
1882.57 24
1882.67 23
1882.77 22
1882.87 22
1882.97 22
1883.07 22
1883.17 22
1883.27 22
1883.37 22
1883.47 22
1883.57 22
1883.66 22
1883.76 22
1883.86 23
1883.96 24
1884.06 25
1884.16 26
1884.26 28
1884.36 31
1884.46 34
1884.56 38
1884.66 42
1884.76 45
1884.86 47
1884.96 48
1885.06 47
1885.16 46
1885.26 45
1885.36 44
1885.46 43
1885.56 44
1885.66 46
1885.75 49
1885.85 51
1885.95 53
1886.05 53
1886.15 52
1886.25 51
1886.35 50
1886.45 52
1886.55 57
1886.65 65
1886.75 76
1886.85 89
1886.95 103
1887.05 115
1887.15 125
1887.25 131
1887.35 132
1887.45 130
1887.55 125
1887.65 117
1887.75 106
1887.85 94
1887.95 81
1888.04 70
1888.14 61
1888.24 54
1888.34 51
1888.44 50
1888.54 51
1888.64 52
1888.74 52
1888.84 51
1888.94 48
1889.04 45
1889.14 42
1889.24 38
1889.34 35
1889.44 32
1889.54 28
1889.64 23
1889.74 18
1889.84 13
1889.94 10
1890.04 8
1890.14 9
1890.24 11
1890.34 14
1890.44 17
1890.54 21
1890.64 24
1890.74 27
1890.83 31
1890.93 35
1891.03 40
1891.13 46
1891.23 50
1891.33 54
1891.43 56
1891.53 57
1891.63 56
1891.73 53
1891.83 48
1891.93 42
1892.03 36
1892.13 28
1892.23 21
1892.33 13
1892.43 5
1892.53 0
1892.63 0
1892.73 0
1892.83 0
1892.93 0
1893.03 0
1893.13 0
1893.23 0
1893.33 0
1893.43 6
1893.53 14
1893.63 23
1893.73 31
1893.83 38
1893.93 45
1894.03 51
1894.13 55
1894.23 59
1894.33 61
1894.42 61
1894.52 60
1894.62 58
1894.72 53
1894.82 48
1894.92 42
1895.02 36
1895.12 31
1895.22 28
1895.32 27
1895.42 28
1895.52 30
1895.62 34
1895.72 39
1895.82 44
1895.92 48
1896.02 50
1896.12 52
1896.22 52
1896.32 52
1896.42 51
1896.52 49
1896.62 48
1896.72 47
1896.82 46
1896.92 46
1897.02 48
1897.12 51
1897.22 55
1897.32 59
1897.42 62
1897.52 64
1897.62 64
1897.72 62
1897.82 57
1897.92 50
1898.02 43
1898.12 35
1898.22 27
1898.32 21
1898.42 17
1898.52 15
1898.62 15
1898.72 16
1898.82 18
1898.92 20
1899.02 22
1899.12 23
1899.22 23
1899.32 23
1899.42 22
1899.52 22
1899.62 21
1899.72 21
1899.82 22
1899.92 24
1900.02 29
1900.12 36
1900.22 45
1900.32 54
1900.42 63
1900.52 70
1900.62 74
1900.72 74
1900.82 70
1900.92 63
1901.02 55
1901.12 47
1901.22 42
1901.32 40
1901.42 42
1901.52 47
1901.62 54
1901.72 60
1901.82 65
1901.92 67
1902.02 67
1902.12 65
1902.22 62
1902.32 60
1902.42 58
1902.52 57
1902.62 56
1902.72 57
1902.82 57
1902.92 58
1903.02 59
1903.12 59
1903.22 58
1903.32 57
1903.42 55
1903.52 51
1903.62 46
1903.72 39
1903.82 32
1903.92 25
1904.02 18
1904.12 12
1904.22 8
1904.32 5
1904.42 3
1904.52 3
1904.62 2
1904.72 3
1904.82 3
1904.92 5
1905.02 7
1905.12 12
1905.22 18
1905.32 26
1905.42 34
1905.52 44
1905.62 53
1905.72 61
1905.82 66
1905.92 70
1906.02 71
1906.12 70
1906.22 68
1906.32 65
1906.42 63
1906.52 62
1906.62 63
1906.72 66
1906.82 69
1906.92 74
1907.02 79
1907.12 83
1907.22 88
1907.32 92
1907.42 96
1907.52 100
1907.62 105
1907.72 111
1907.82 116
1907.92 119
1908.02 121
1908.12 121
1908.22 118
1908.32 113
1908.42 106
1908.52 98
1908.62 90
1908.72 83
1908.82 77
1908.92 72
1909.02 68
1909.12 65
1909.22 64
1909.32 64
1909.42 63
1909.52 63
1909.62 61
1909.72 57
1909.82 52
1909.92 46
1910.02 39
1910.12 32
1910.22 26
1910.32 21
1910.42 17
1910.52 14
1910.62 11
1910.72 10
1910.82 9
1910.92 9
1911.02 10
1911.12 12
1911.22 14
1911.32 15
1911.42 15
1911.52 14
1911.62 11
1911.73 8
1911.83 4
1911.93 2
1912.03 1
1912.13 4
1912.23 10
1912.33 18
1912.43 26
1912.53 34
1912.63 41
1912.73 45
1912.83 47
1912.93 48
1913.03 47
1913.13 46
1913.23 45
1913.33 45
1913.43 45
1913.53 46
1913.63 47
1913.73 47
1913.83 46
1913.93 45
1914.03 42
1914.13 40
1914.23 38
1914.33 36
1914.43 36
1914.53 37
1914.63 38
1914.73 40
1914.83 43
1914.93 46
1915.03 49
1915.13 52
1915.23 55
1915.33 57
1915.44 58
1915.54 58
1915.64 58
1915.74 57
1915.84 57
1915.94 57
1916.04 58
1916.14 58
1916.24 59
1916.34 59
1916.44 59
1916.54 58
1916.64 58
1916.74 57
1916.84 56
1916.94 55
1917.04 52
1917.14 50
1917.24 47
1917.34 46
1917.44 48
1917.54 52
1917.64 59
1917.74 68
1917.84 77
1917.94 85
1918.04 91
1918.15 93
1918.25 93
1918.35 90
1918.45 86
1918.55 80
1918.65 75
1918.75 70
1918.85 67
1918.95 65
1919.05 66
1919.15 69
1919.25 74
1919.35 80
1919.45 86
1919.55 91
1919.65 94
1919.75 96
1919.85 95
1919.95 94
1920.05 93
1920.15 92
1920.25 91
1920.35 89
1920.45 86
1920.56 82
1920.66 77
1920.76 71
1920.86 66
1920.96 63
1921.06 62
1921.16 64
1921.26 66
1921.36 70
1921.46 73
1921.56 74
1921.66 74
1921.76 71
1921.86 66
1921.96 58
1922.06 49
1922.16 39
1922.26 29
1922.36 21
1922.46 15
1922.57 10
1922.67 7
1922.77 6
1922.87 5
1922.97 4
1923.07 2
1923.17 1
1923.27 0
1923.37 0
1923.47 0
1923.57 0
1923.67 0
1923.77 0
1923.87 0
1923.97 0
1924.07 0
1924.17 4
1924.27 10
1924.37 17
1924.48 24
1924.58 31
1924.68 34
1924.78 36
1924.88 34
1924.98 31
1925.08 26
1925.18 23
1925.28 21
1925.38 21
1925.48 23
1925.58 28
1925.68 33
1925.78 38
1925.88 43
1925.98 46
1926.08 49
1926.19 51
1926.29 54
1926.39 58
1926.49 63
1926.59 68
1926.69 73
1926.79 76
1926.89 76
1926.99 74
1927.09 71
1927.19 67
1927.29 63
1927.39 60
1927.49 59
1927.59 59
1927.69 60
1927.80 62
1927.90 65
1928.00 69
1928.10 74
1928.20 80
1928.30 86
1928.40 92
1928.50 97
1928.60 101
1928.70 104
1928.80 105
1928.90 105
1929.00 105
1929.10 105
1929.20 103
1929.31 101
1929.41 96
1929.51 89
1929.61 81
1929.71 73
1929.81 64
1929.91 58
1930.01 55
1930.11 56
1930.21 60
1930.31 67
1930.41 75
1930.51 83
1930.61 89
1930.72 92
1930.82 91
1930.92 87
1931.02 80
1931.12 72
1931.22 64
1931.32 57
1931.42 50
1931.52 44
1931.62 39
1931.72 34
1931.82 29
1931.92 23
1932.02 17
1932.13 12
1932.23 8
1932.33 7
1932.43 9
1932.53 13
1932.63 19
1932.73 25
1932.83 31
1932.93 36
1933.03 39
1933.13 40
1933.23 40
1933.33 39
1933.44 38
1933.54 37
1933.64 37
1933.74 38
1933.84 39
1933.94 42
1934.04 46
1934.14 51
1934.24 57
1934.34 63
1934.44 69
1934.54 73
1934.65 76
1934.75 76
1934.85 74
1934.95 71
1935.05 67
1935.15 63
1935.25 60
1935.35 58
1935.45 57
1935.55 57
1935.65 57
1935.75 57
1935.86 56
1935.96 55
1936.06 54
1936.16 53
1936.26 53
1936.36 55
1936.46 57
1936.56 61
1936.66 65
1936.76 70
1936.86 76
1936.97 82
1937.07 88
1937.17 93
1937.27 100
1937.37 106
1937.47 112
1937.57 119
1937.67 125
1937.77 130
1937.87 133
1937.97 133
1938.08 131
1938.18 126
1938.28 118
1938.38 109
1938.48 98
1938.58 88
1938.68 78
1938.78 68
1938.88 59
1938.98 51
1939.08 42
1939.19 33
1939.29 25
1939.39 19
1939.49 16
1939.59 17
1939.69 21
1939.79 28
1939.89 36
1939.99 44
1940.09 51
1940.19 55
1940.30 57
1940.40 57
1940.50 56
1940.60 54
1940.70 53
1940.80 53
1940.90 54
1941.00 55
1941.10 57
1941.20 59
1941.31 60
1941.41 61
1941.51 62
1941.61 64
1941.71 67
1941.81 70
1941.91 74
1942.01 78
1942.11 80
1942.21 80
1942.32 78
1942.42 73
1942.52 66
1942.62 57
1942.72 48
1942.82 39
1942.92 30
1943.02 24
1943.12 20
1943.23 17
1943.33 17
1943.43 19
1943.53 24
1943.63 32
1943.73 42
1943.83 56
1943.93 71
1944.03 86
1944.13 100
1944.24 110
1944.34 116
1944.44 116
1944.54 112
1944.64 105
1944.74 97
1944.84 90
1944.94 84
1945.04 81
1945.15 81
1945.25 84
1945.35 88
1945.45 93
1945.55 97
1945.65 100
1945.75 101
1945.85 99
1945.95 96
1946.06 91
1946.16 85
1946.26 80
1946.36 75
1946.46 71
1946.56 69
1946.66 68
1946.76 68
1946.86 67
1946.97 66
1947.07 63
1947.17 60
1947.27 55
1947.37 50
1947.47 45
1947.57 40
1947.67 35
1947.78 29
1947.88 22
1947.98 15
1948.08 8
1948.18 2
1948.28 0
1948.38 0
1948.48 0
1948.58 3
1948.69 11
1948.79 21
1948.89 32
1948.99 43
1949.09 53
1949.19 62
1949.29 68
1949.39 72
1949.50 73
1949.60 72
1949.70 68
1949.80 63
1949.90 57
1950.00 51
1950.10 45
1950.20 40
1950.31 34
1950.41 29
1950.51 24
1950.61 19
1950.71 16
1950.81 14
1950.91 15
1951.01 20
1951.12 26
1951.22 34
1951.32 42
1951.42 49
1951.52 56
1951.62 61
1951.72 64
1951.82 65
1951.93 64
1952.03 62
1952.13 58
1952.23 52
1952.33 44
1952.43 35
1952.53 27
1952.63 20
1952.74 14
1952.84 10
1952.94 8
1953.04 7
1953.14 6
1953.24 7
1953.34 7
1953.44 9
1953.55 12
1953.65 16
1953.75 21
1953.85 28
1953.95 36
1954.05 46
1954.15 57
1954.26 69
1954.36 82
1954.46 94
1954.56 105
1954.66 113
1954.76 116
1954.86 115
1954.96 109
1955.07 98
1955.17 85
1955.27 72
1955.37 59
1955.47 49
1955.57 43
1955.67 39
1955.78 39
1955.88 39
1955.98 40
1956.08 40
1956.18 39
1956.28 38
1956.38 36
1956.49 36
1956.59 36
1956.69 38
1956.79 41
1956.89 44
1956.99 48
1957.09 52
1957.20 56
1957.30 60
1957.40 63
1957.50 64
1957.60 65
1957.70 65
1957.80 63
1957.91 62
1958.01 59
1958.11 57
1958.21 54
1958.31 51
1958.41 48
1958.51 45
1958.62 43
1958.72 43
1958.82 45
1958.92 50
1959.02 58
1959.12 67
1959.22 77
1959.33 85
1959.43 91
1959.53 93
1959.63 92
1959.73 87
1959.83 79
1959.93 70
1960.04 60
1960.14 51
1960.24 42
1960.34 34
1960.44 27
1960.54 21
1960.65 17
1960.75 13
1960.85 11
1960.95 11
1961.05 13
1961.15 15
1961.25 17
1961.36 20
1961.46 21
1961.56 20
1961.66 18
1961.76 14
1961.86 8
1961.96 0
1962.07 0
1962.17 0
1962.27 0
1962.37 0
1962.47 0
1962.57 0
1962.68 0
1962.78 4
1962.88 13
1962.98 21
1963.08 27
1963.18 31
1963.28 34
1963.39 36
1963.49 38
1963.59 39
1963.69 39
1963.79 38
1963.89 37
1964.00 36
1964.10 35
1964.20 35
1964.30 36
1964.40 38
1964.50 41
1964.61 44
1964.71 44
1964.81 43
1964.91 38
1965.01 33
1965.11 26
1965.22 21
1965.32 19
1965.42 20
1965.52 24
1965.62 30
1965.72 36
1965.83 42
1965.93 47
1966.03 49
1966.13 49
1966.23 48
1966.33 47
1966.43 46
1966.54 45
1966.64 44
1966.74 42
1966.84 39
1966.94 35
1967.04 30
1967.15 25
1967.25 22
1967.35 20
1967.45 20
1967.55 22
1967.66 24
1967.76 28
1967.86 32
1967.96 35
1968.06 38
1968.16 40
1968.27 41
1968.37 41
1968.47 40
1968.57 39
1968.67 37
1968.77 34
1968.88 32
1968.98 31
1969.08 31
1969.18 34
1969.28 38
1969.38 44
1969.49 51
1969.59 57
1969.69 62
1969.79 65
1969.89 66
1969.99 66
1970.10 66
1970.20 66
1970.30 68
1970.40 71
1970.50 75
1970.60 80
1970.71 84
1970.81 86
1970.91 85
1971.01 82
1971.11 77
1971.22 70
1971.32 61
1971.42 53
1971.52 45
1971.62 38
1971.72 32
1971.83 27
1971.93 24
1972.03 22
1972.13 21
1972.23 21
1972.34 21
1972.44 21
1972.54 22
1972.64 23
1972.74 25
1972.84 28
1972.95 32
1973.05 38
1973.15 46
1973.25 57
1973.35 69
1973.46 81
1973.56 92
1973.66 100
1973.76 105
1973.86 107
1973.96 106
1974.07 103
1974.17 99
1974.27 96
1974.37 92
1974.47 87
1974.58 80
1974.68 72
1974.78 60
1974.88 48
1974.98 35
1975.09 23
1975.19 15
1975.29 11
1975.39 12
1975.49 16
1975.59 22
1975.70 29
1975.80 35
1975.90 40
1976.00 42
1976.10 42
1976.21 39
1976.31 34
1976.41 28
1976.51 21
1976.61 15
1976.72 11
1976.82 9
1976.92 10
1977.02 15
1977.12 22
1977.23 30
1977.33 38
1977.43 44
1977.53 48
1977.63 50
1977.73 49
1977.84 47
1977.94 45
1978.04 44
1978.14 44
1978.24 45
1978.35 45
1978.45 46
1978.55 45
1978.65 42
1978.75 38
1978.86 34
1978.96 31
1979.06 30
1979.16 32
1979.26 37
1979.37 44
1979.47 51
1979.57 58
1979.67 63
1979.77 66
1979.88 66
1979.98 63
1980.08 58
1980.18 52
1980.28 46
1980.39 40
1980.49 34
1980.59 29
1980.69 25
1980.79 21
1980.90 18
1981.00 15
1981.10 11
1981.20 8
1981.30 5
1981.41 5
1981.51 6
1981.61 10
1981.71 16
1981.81 24
1981.92 32
1982.02 40
1982.12 45
1982.22 47
1982.32 45
1982.43 40
1982.53 32
1982.63 22
1982.73 12
1982.84 3
1982.94 0
1983.04 0
1983.14 0
1983.24 0
1983.35 0
1983.45 0
1983.55 7
1983.65 18
1983.75 28
1983.86 38
1983.96 45
1984.06 50
1984.16 52
1984.26 53
1984.37 52
1984.47 51
1984.57 51
1984.67 52
1984.78 55
1984.88 59
1984.98 63
1985.08 68
1985.18 73
1985.29 76
1985.39 79
1985.49 81
1985.59 81
1985.69 81
1985.80 80
1985.90 77
1986.00 74
1986.10 69
1986.21 64
1986.31 59
1986.41 52
1986.51 46
1986.61 39
1986.72 34
1986.82 30
1986.92 28
1987.02 28
1987.12 30
1987.23 35
1987.33 40
1987.43 46
1987.53 52
1987.64 57
1987.74 62
1987.84 66
1987.94 71
1988.04 76
1988.15 81
1988.25 85
1988.35 88
1988.45 88
1988.56 86
1988.66 81
1988.76 74
1988.86 65
1988.96 55
1989.07 45
1989.17 38
1989.27 34
1989.37 32
1989.48 34
1989.58 36
1989.68 40
1989.78 42
1989.88 44
1989.99 44
1990.09 44
1990.19 46
1990.29 49
1990.40 55
1990.50 64
1990.60 74
1990.70 85
1990.81 95
1990.91 103
1991.01 109
1991.11 112
1991.21 112
1991.32 110
1991.42 107
1991.52 102
1991.62 96
1991.73 90
1991.83 84
1991.93 80
1992.03 77
1992.14 75
1992.24 74
1992.34 73
1992.44 71
1992.54 69
1992.65 66
1992.75 63
1992.85 59
1992.95 57
1993.06 55
1993.16 54
1993.26 53
1993.36 51
1993.47 48
1993.57 44
1993.67 37
1993.77 30
1993.87 24
1993.98 18
1994.08 15
1994.18 14
1994.28 15
1994.39 17
1994.49 19
1994.59 21
1994.69 22
1994.80 23
1994.90 24
1995.00 25
1995.10 26
1995.21 29
1995.31 32
1995.41 36
1995.51 40
1995.62 43
1995.72 46
1995.82 47
1995.92 47
1996.03 46
1996.13 42
1996.23 37
1996.33 31
1996.43 24
1996.54 16
1996.64 8
1996.74 0
1996.84 0
1996.95 0
1997.05 0
1997.15 0
1997.25 0
1997.36 0
1997.46 0
1997.56 3
1997.66 8
1997.77 11
1997.87 13
1997.97 14
1998.07 14
1998.18 13
1998.28 13
1998.38 13
1998.48 15
1998.59 17
1998.69 20
1998.79 24
1998.89 29
1999.00 34
1999.10 39
1999.20 42
1999.30 43
1999.41 41
1999.51 37
1999.61 32
1999.71 26
1999.82 21
1999.92 18
2000.02 19
2000.12 22
2000.23 27
2000.33 34
2000.43 41
2000.53 49
2000.64 54
2000.74 58
2000.84 60
2000.94 59
2001.05 57
2001.15 53
2001.25 49
2001.35 45
2001.46 43
2001.56 43
2001.66 45
2001.76 48
2001.87 51
2001.97 54
2002.07 54
2002.17 53
2002.28 49
2002.38 44
2002.48 39
2002.59 34
2002.69 31
2002.79 30
2002.89 32
2003.00 35
2003.10 39
2003.20 43
2003.30 47
2003.41 49
2003.51 49
2003.61 48
2003.71 47
2003.82 44
2003.92 41
2004.02 38
2004.12 36
2004.23 34
2004.33 33
2004.43 33
2004.53 33
2004.64 33
2004.74 33
2004.84 32
2004.95 31
2005.05 30
2005.15 28
2005.25 28
2005.36 27
2005.46 26
2005.56 25
2005.66 23
2005.77 20
2005.87 16
2005.97 10
2006.07 5
2006.18 2
2006.28 0
2006.38 0
2006.49 1
2006.59 2
2006.69 3
2006.79 3
2006.90 1
2007.00 0
2007.10 0
2007.20 0
2007.31 0
2007.41 0
2007.51 0
2007.61 2
2007.72 6
2007.82 9
2007.92 12
2008.03 16
2008.13 20
2008.23 24
2008.33 27
2008.44 29
2008.54 30
2008.64 29
2008.74 27
2008.85 26
2008.95 24
2009.05 24
2009.16 24
2009.26 25
2009.36 27
2009.46 28
2009.57 31
2009.67 33
2009.77 37
2009.88 41
2009.98 45
2010.08 47
2010.18 47
2010.29 45
2010.39 40
2010.49 35
2010.59 30
2010.70 27
2010.80 27
2010.90 31
2011.01 38
2011.11 45
2011.21 52
2011.31 57
2011.42 58
2011.52 56
2011.62 51
2011.73 44
2011.83 37
2011.93 32
2012.03 29
2012.14 29
2012.24 31
2012.34 36
2012.45 42
2012.55 47
2012.65 52
2012.75 56
2012.86 60
2012.96 63
2013.06 67
2013.17 72
2013.27 78
2013.37 85
2013.47 93
2013.58 101
2013.68 109
2013.78 117
2013.89 124
2013.99 130
2014.09 134
2014.19 137
2014.30 138
2014.40 137
2014.50 133
2014.61 127
2014.71 118
2014.81 109
2014.91 101
2015.02 93
2015.12 88
2015.22 86
2015.33 87
2015.43 90
2015.53 94
2015.63 98
2015.74 101
2015.84 102
2015.94 102
2016.05 100
2016.15 98
2016.25 96
2016.35 95
2016.46 96
2016.56 99
2016.66 102
2016.77 107
2016.87 111
2016.97 114
2017.08 116
2017.18 116
2017.28 114
2017.38 111
2017.49 107
2017.59 102
2017.69 97
2017.80 90
2017.90 83
2018.00 75
2018.11 67
2018.21 60
2018.31 53
2018.41 47
2018.52 43
2018.62 40
2018.72 38
2018.83 36
2018.93 35
2019.03 34
2019.14 34
2019.24 34
2019.34 37
2019.44 41
2019.55 45
2019.65 48
2019.75 50
2019.86 50
2019.96 47
2020.06 42
2020.17 36
2020.27 30
2020.37 27
2020.47 26
2020.58 27
2020.68 31
2020.78 38
2020.89 45
2020.99 54
2021.09 63
2021.20 71
2021.30 79
2021.40 85
2021.51 89
2021.61 89
2021.71 86
2021.81 80
2021.92 71
2022.02 62
2022.12 54
2022.23 48
2022.33 44
2022.43 43
2022.54 45
2022.64 49
2022.74 53
2022.85 58
2022.95 63
2023.05 67
2023.15 70
2023.26 72
2023.36 72
2023.46 69
2023.57 65
2023.67 58
2023.77 50
2023.88 42
2023.98 34
2024.08 27
2024.19 21
2024.29 17
2024.39 15
2024.50 15
2024.60 17
2024.70 20
2024.80 24
2024.91 29
2025.01 33
2025.11 36
2025.22 38
2025.32 39
2025.42 39
2025.53 38
2025.63 35
2025.73 32
2025.84 30
2025.94 28
2026.04 27
2026.15 29
2026.25 34
2026.35 41
2026.46 49
2026.56 58
2026.66 67
2026.76 75
2026.87 82
2026.97 88
2027.07 94
2027.18 100
2027.28 104
2027.38 107
2027.49 107
2027.59 104
2027.69 97
2027.80 87
2027.90 76
2028.00 67
2028.11 59
2028.21 56
2028.31 57
2028.42 60
2028.52 65
2028.62 71
2028.73 76
2028.83 80
2028.93 83
2029.04 84
2029.14 85
2029.24 86
2029.35 87
2029.45 86
2029.55 86
2029.66 85
2029.76 83
2029.86 82
2029.97 82
2030.07 82
2030.17 83
2030.28 85
2030.38 89
2030.48 93
2030.59 97
2030.69 102
2030.79 107
2030.90 111
2031.00 113
2031.10 114
2031.21 114
2031.31 112
2031.41 107
2031.52 101
2031.62 93
2031.72 85
2031.83 76
2031.93 69
2032.03 63
2032.14 60
2032.24 59
2032.34 61
2032.45 64
2032.55 68
2032.65 72
2032.76 74
2032.86 75
2032.96 74
2033.07 72
2033.17 70
2033.27 69
2033.38 69
2033.48 72
2033.58 77
2033.69 83
2033.79 89
2033.89 95
2034.00 98
2034.10 98
2034.20 95
2034.31 90
2034.41 82
2034.51 72
2034.62 63
2034.72 54
2034.82 47
2034.93 41
2035.03 37
2035.13 34
2035.24 32
2035.34 30
2035.44 29
2035.55 28
2035.65 29
2035.75 31
2035.86 35
2035.96 41
2036.06 47
2036.17 52
2036.27 56
2036.37 58
2036.48 58
2036.58 56
2036.68 55
2036.79 54
2036.89 55
2036.99 56
2037.10 57
2037.20 58
2037.31 58
2037.41 56
2037.51 52
2037.62 48
2037.72 44
2037.82 40
2037.93 37
2038.03 34
2038.13 32
2038.24 31
2038.34 31
2038.44 31
2038.55 33
2038.65 35
2038.75 39
2038.86 43
2038.96 48
2039.06 54
2039.17 59
2039.27 63
2039.38 66
2039.48 68
2039.58 67
2039.69 64
2039.79 60
2039.89 53
2040.00 46
2040.10 38
2040.20 31
2040.31 25
2040.41 20
2040.51 16
2040.62 14
2040.72 13
2040.82 11
2040.93 10
2041.03 7
2041.14 4
2041.24 0
2041.34 0
2041.45 0
2041.55 0
2041.65 0
2041.76 0
2041.86 0
2041.96 0
2042.07 3
2042.17 8
2042.27 13
2042.38 16
2042.48 18
2042.59 20
2042.69 21
2042.79 22
2042.90 24
2043.00 24
2043.10 24
2043.21 22
2043.31 20
2043.41 16
2043.52 13
2043.62 10
2043.73 9
2043.83 10
2043.93 14
2044.04 20
2044.14 28
2044.24 37
2044.35 47
2044.45 55
2044.55 62
2044.66 67
2044.76 70
2044.87 70
2044.97 69
2045.07 66
2045.18 62
2045.28 57
2045.38 52
2045.49 48
2045.59 45
2045.70 43
2045.80 42
2045.90 42
2046.01 43
2046.11 44
2046.21 44
2046.32 45
2046.42 46
2046.52 47
2046.63 49
2046.73 51
2046.84 52
2046.94 54
2047.04 55
2047.15 56
2047.25 57
2047.35 58
2047.46 59
2047.56 61
2047.67 64
2047.77 67
2047.87 71
2047.98 74
2048.08 76
2048.18 76
2048.29 73
2048.39 67
2048.50 60
2048.60 52
2048.70 44
2048.81 38
2048.91 33
2049.01 30
2049.12 28
2049.22 25
2049.33 22
2049.43 17
2049.53 11
2049.64 4
2049.74 0
2049.84 0
2049.95 0
2050.05 0
2050.16 0
2050.26 0
2050.36 0
2050.47 0
2050.57 10
2050.67 22
2050.78 34
2050.88 42
2050.99 47
2051.09 48
2051.19 46
2051.30 43
2051.40 41
2051.51 40
2051.61 41
2051.71 43
2051.82 45
2051.92 47
2052.02 46
2052.13 44
2052.23 41
2052.34 37
2052.44 32
2052.54 28
2052.65 26
2052.75 25
2052.86 27
2052.96 29
2053.06 33
2053.17 38
2053.27 42
2053.37 45
2053.48 47
2053.58 47
2053.69 47
2053.79 45
2053.89 44
2054.00 42
2054.10 41
2054.21 41
2054.31 42
2054.41 43
2054.52 45
2054.62 47
2054.73 49
2054.83 51
2054.93 52
2055.04 52
2055.14 50
2055.25 47
2055.35 43
2055.45 38
2055.56 32
2055.66 26
2055.76 21
2055.87 16
2055.97 12
2056.08 10
2056.18 12
2056.28 16
2056.39 23
2056.49 31
2056.60 41
2056.70 50
2056.80 58
2056.91 63
2057.01 67
2057.12 68
2057.22 67
2057.32 66
2057.43 66
2057.53 65
2057.64 66
2057.74 67
2057.84 69
2057.95 71
2058.05 73
2058.16 74
2058.26 75
2058.36 76
2058.47 77
2058.57 79
2058.68 82
2058.78 85
2058.88 87
2058.99 88
2059.09 87
2059.20 86
2059.30 83
2059.40 80
2059.51 78
2059.61 78
2059.72 78
2059.82 81
2059.92 85
2060.03 89
2060.13 94
2060.24 99
2060.34 104
2060.44 108
2060.55 112
2060.65 114
2060.76 115
2060.86 116
2060.96 116
2061.07 117
2061.17 119
2061.28 122
2061.38 126
2061.49 128
2061.59 130
2061.69 129
2061.80 126
2061.90 119
2062.01 112
2062.11 103
2062.21 94
2062.32 87
2062.42 80
2062.53 75
2062.63 70
2062.73 66
2062.84 63
2062.94 61
2063.05 61
2063.15 64
2063.26 68
2063.36 73
2063.46 78
2063.57 80
2063.67 80
2063.78 76
2063.88 70
2063.98 63
2064.09 55
2064.19 49
2064.30 45
2064.40 43
2064.50 42
2064.61 44
2064.71 46
2064.82 48
2064.92 50
2065.03 53
2065.13 56
2065.23 59
2065.34 62
2065.44 66
2065.55 68
2065.65 70
2065.75 71
2065.86 70
2065.96 67
2066.07 63
2066.17 59
2066.28 55
2066.38 51
2066.48 49
2066.59 48
2066.69 48
2066.80 49
2066.90 52
2067.01 56
2067.11 60
2067.21 66
2067.32 71
2067.42 77
2067.53 83
2067.63 88
2067.74 91
2067.84 94
2067.94 94
2068.05 94
2068.15 92
2068.26 89
2068.36 86
2068.46 82
2068.57 80
2068.67 78
2068.78 77
2068.88 78
2068.99 79
2069.09 81
2069.19 83
2069.30 83
2069.40 83
2069.51 81
2069.61 78
2069.72 75
2069.82 72
2069.92 70
2070.03 69
2070.13 70
2070.24 73
2070.34 78
2070.45 85
2070.55 92
2070.65 101
2070.76 109
2070.86 115
2070.97 117
2071.07 116
2071.18 111
2071.28 103
2071.39 94
2071.49 85
2071.59 78
2071.70 74
2071.80 74
2071.91 76
2072.01 80
2072.12 85
2072.22 90
2072.32 93
2072.43 94
2072.53 93
2072.64 91
2072.74 88
2072.85 84
2072.95 81
2073.05 79
2073.16 79
2073.26 80
2073.37 82
2073.47 84
2073.58 87
2073.68 89
2073.79 91
2073.89 94
2073.99 97
2074.10 101
2074.20 105
2074.31 110
2074.41 113
2074.52 115
2074.62 115
2074.73 114
2074.83 112
2074.93 111
2075.04 112
2075.14 115
2075.25 120
2075.35 126
2075.46 131
2075.56 133
2075.66 132
2075.77 127
2075.87 119
2075.98 109
2076.08 100
2076.19 93
2076.29 89
2076.40 86
2076.50 85
2076.61 84
2076.71 84
2076.81 82
2076.92 80
2077.02 78
2077.13 77
2077.23 76
2077.34 77
2077.44 78
2077.55 81
2077.65 84
2077.75 87
2077.86 91
2077.96 95
2078.07 98
2078.17 100
2078.28 102
2078.38 101
2078.49 99
2078.59 96
2078.69 93
2078.80 89
2078.90 86
2079.01 83
2079.11 80
2079.22 76
2079.32 71
2079.43 65
2079.53 57
2079.64 49
2079.74 42
2079.84 37
2079.95 34
2080.05 35
2080.16 38
2080.26 44
2080.37 52
2080.47 61
2080.58 70
2080.68 79
2080.79 85
2080.89 89
2080.99 90
2081.10 89
2081.20 87
2081.31 84
2081.41 82
2081.52 81
2081.62 80
2081.73 81
2081.83 82
2081.94 84
2082.04 85
2082.15 86
2082.25 85
2082.35 84
2082.46 82
2082.56 79
2082.67 74
2082.77 69
2082.88 63
2082.98 56
2083.09 50
2083.19 45
2083.30 41
2083.40 40
2083.51 42
2083.61 45
2083.71 50
2083.82 55
2083.92 60
2084.03 64
2084.13 66
2084.24 64
2084.34 60
2084.45 54
2084.55 46
2084.66 37
2084.76 29
2084.87 24
2084.97 21
2085.08 21
2085.18 24
2085.28 28
2085.39 34
2085.49 40
2085.60 46
2085.70 50
2085.81 55
2085.91 59
2086.02 62
2086.12 65
2086.23 67
2086.33 68
2086.44 67
2086.54 64
2086.65 60
2086.75 54
2086.86 47
2086.96 39
2087.06 31
2087.17 24
2087.27 18
2087.38 13
2087.48 9
2087.59 7
2087.69 5
2087.80 3
2087.90 1
2088.01 0
2088.11 0
2088.22 0
2088.32 0
2088.43 0
2088.53 0
2088.64 0
2088.74 0
2088.85 0
2088.95 2
2089.05 9
2089.16 18
2089.26 30
2089.37 42
2089.47 55
2089.58 66
2089.68 74
2089.79 79
2089.89 82
2090.00 82
2090.10 82
2090.21 82
2090.31 83
2090.42 86
2090.52 90
2090.63 95
2090.73 100
2090.84 104
2090.94 106
2091.05 106
2091.15 105
2091.26 101
2091.36 97
2091.47 92
2091.57 86
2091.68 80
2091.78 75
2091.88 71
2091.99 69
2092.09 69
2092.20 71
2092.30 75
2092.41 79
2092.51 83
2092.62 85
2092.72 84
2092.83 81
2092.93 75
2093.04 68
2093.14 60
2093.25 54
2093.35 49
2093.46 49
2093.56 51
2093.67 56
2093.77 62
2093.88 70
2093.98 76
2094.09 82
2094.19 86
2094.30 89
2094.40 91
2094.51 92
2094.61 92
2094.72 93
2094.82 93
2094.93 92
2095.03 92
2095.14 91
2095.24 90
2095.35 88
2095.45 86
2095.56 85
2095.66 84
2095.77 84
2095.87 86
2095.98 89
2096.08 92
2096.19 95
2096.29 98
2096.40 100
2096.50 100
2096.61 98
2096.71 96
2096.82 92
2096.92 88
2097.03 82
2097.13 76
2097.24 69
2097.34 63
2097.45 57
2097.55 52
2097.66 50
2097.76 50
2097.87 50
2097.97 52
2098.08 52
2098.18 52
2098.29 50
2098.39 47
2098.50 45
2098.60 44
2098.71 44
2098.81 47
2098.92 51
2099.02 55
2099.13 59
2099.23 61
2099.34 63
2099.44 63
2099.55 63
2099.65 62
2099.76 61
2099.86 60
2099.97 58
2100.07 55
2100.18 52
2100.28 48
2100.39 45
2100.49 43
2100.60 43
2100.70 45
2100.81 50
2100.91 55
2101.02 60
2101.12 65
2101.23 68
2101.33 68
2101.44 66
2101.54 63
2101.65 59
2101.75 56
2101.86 53
2101.96 53
2102.07 55
2102.17 59
2102.28 66
2102.38 73
2102.49 80
2102.59 86
2102.70 89
2102.80 91
2102.91 90
2103.01 88
2103.12 86
2103.22 84
2103.33 84
2103.43 84
2103.54 85
2103.64 87
2103.75 87
2103.85 85
2103.96 80
2104.07 73
2104.17 63
2104.28 52
2104.38 40
2104.49 29
2104.59 20
2104.70 13
2104.80 9
2104.91 6
2105.01 4
2105.12 4
2105.22 3
2105.33 3
2105.43 4
2105.54 6
2105.64 10
2105.75 15
2105.85 22
2105.96 30
2106.06 37
2106.17 43
2106.27 47
2106.38 51
2106.48 53
2106.59 55
2106.69 55
2106.80 54
2106.91 52
2107.01 49
2107.12 46
2107.22 44
2107.33 42
2107.43 42
2107.54 43
2107.64 44
2107.75 45
2107.85 44
2107.96 41
2108.06 36
2108.17 31
2108.27 26
2108.38 22
2108.48 19
2108.59 18
2108.69 18
2108.80 19
2108.90 20
2109.01 23
2109.12 25
2109.22 28
2109.33 29
2109.43 29
2109.54 27
2109.64 22
2109.75 16
2109.85 9
2109.96 2
2110.06 0
2110.17 0
2110.27 0
2110.38 0
2110.48 0
2110.59 0
2110.69 0
2110.80 0
2110.91 3
2111.01 6
2111.12 10
2111.22 13
2111.33 17
2111.43 21
2111.54 24
2111.64 27
2111.75 29
2111.85 31
2111.96 32
2112.06 35
2112.17 39
2112.27 44
2112.38 51
2112.49 58
2112.59 64
2112.70 68
2112.80 69
2112.91 69
2113.01 67
2113.12 65
2113.22 64
2113.33 64
2113.43 67
2113.54 71
2113.64 77
2113.75 84
2113.86 91
2113.96 99
2114.07 108
2114.17 117
2114.28 126
2114.38 134
2114.49 140
2114.59 144
2114.70 146
2114.80 144
2114.91 140
2115.02 133
2115.12 124
2115.23 114
2115.33 104
2115.44 94
2115.54 86
2115.65 80
2115.75 77
2115.86 75
2115.96 73
2116.07 72
2116.18 69
2116.28 64
2116.39 58
2116.49 51
2116.60 44
2116.70 38
2116.81 32
2116.91 30
2117.02 29
2117.12 30
2117.23 34
2117.34 38
2117.44 44
2117.55 49
2117.65 54
2117.76 57
2117.86 59
2117.97 59
2118.07 58
2118.18 56
2118.28 54
2118.39 54
2118.50 56
2118.60 60
2118.71 66
2118.81 73
2118.92 82
2119.02 91
2119.13 98
2119.23 103
2119.34 106
2119.45 106
2119.55 104
2119.66 99
2119.76 92
2119.87 83
2119.97 73
2120.08 62
2120.18 51
2120.29 41
2120.40 32
2120.50 24
2120.61 18
2120.71 14
2120.82 11
2120.92 9
2121.03 9
2121.13 10
2121.24 13
2121.35 18
2121.45 27
2121.56 37
2121.66 48
2121.77 58
2121.87 66
2121.98 72
2122.08 74
2122.19 74
2122.30 72
2122.40 68
2122.51 64
2122.61 59
2122.72 55
2122.82 51
2122.93 48
2123.04 45
2123.14 43
2123.25 42
2123.35 40
2123.46 39
2123.56 37
2123.67 35
2123.77 34
2123.88 33
2123.99 35
2124.09 38
2124.20 43
2124.30 50
2124.41 58
2124.51 66
2124.62 73
2124.73 80
2124.83 85
2124.94 88
2125.04 89
2125.15 88
2125.25 85
2125.36 81
2125.47 76
2125.57 73
2125.68 71
2125.78 71
2125.89 73
2125.99 76
2126.10 79
2126.21 83
2126.31 84
2126.42 84
2126.52 83
2126.63 79
2126.73 75
2126.84 71
2126.95 65
2127.05 59
2127.16 52
2127.26 45
2127.37 38
2127.47 32
2127.58 26
2127.69 23
2127.79 23
2127.90 24
2128.00 26
2128.11 30
2128.21 34
2128.32 39
2128.43 45
2128.53 51
2128.64 56
2128.74 61
2128.85 65
2128.95 66
2129.06 65
2129.17 61
2129.27 56
2129.38 49
2129.48 42
2129.59 36
2129.69 31
2129.80 28
2129.91 25
2130.01 22
2130.12 20
2130.22 17
2130.33 15
2130.44 14
2130.54 14
2130.65 15
2130.75 19
2130.86 24
2130.96 29
2131.07 35
2131.18 40
2131.28 43
2131.39 44
2131.49 43
2131.60 40
2131.71 35
2131.81 31
2131.92 27
2132.02 26
2132.13 27
2132.23 30
2132.34 35
2132.45 41
2132.55 46
2132.66 49
2132.76 49
2132.87 46
2132.98 41
2133.08 34
2133.19 27
2133.29 22
2133.40 18
2133.51 17
2133.61 17
2133.72 19
2133.82 22
2133.93 25
2134.03 27
2134.14 30
2134.25 33
2134.35 37
2134.46 42
2134.56 48
2134.67 54
2134.78 61
2134.88 67
2134.99 71
2135.09 74
2135.20 74
2135.31 73
2135.41 72
2135.52 71
2135.62 72
2135.73 74
2135.84 77
2135.94 81
2136.05 83
2136.15 82
2136.26 79
2136.37 74
2136.47 67
2136.58 59
2136.68 51
2136.79 44
2136.89 38
2137.00 33
2137.11 28
2137.21 23
2137.32 19
2137.42 15
2137.53 13
2137.64 12
2137.74 13
2137.85 15
2137.95 18
2138.06 20
2138.17 21
2138.27 21
2138.38 19
2138.48 17
2138.59 15
2138.70 14
2138.80 15
2138.91 19
2139.01 25
2139.12 31
2139.23 38
2139.33 43
2139.44 46
2139.55 45
2139.65 41
2139.76 35
2139.86 27
2139.97 20
2140.08 15
2140.18 13
2140.29 15
2140.39 20
2140.50 28
2140.61 37
2140.71 46
2140.82 53
2140.92 59
2141.03 63
2141.14 66
2141.24 67
2141.35 66
2141.45 65
2141.56 64
2141.67 62
2141.77 61
2141.88 61
2141.98 59
2142.09 58
2142.20 55
2142.30 52
2142.41 48
2142.52 45
2142.62 43
2142.73 42
2142.83 42
2142.94 44
2143.05 45
2143.15 46
2143.26 46
2143.36 44
2143.47 40
2143.58 36
2143.68 30
2143.79 25
2143.89 20
2144.00 16
2144.11 14
2144.21 12
2144.32 11
2144.43 10
2144.53 11
2144.64 12
2144.74 13
2144.85 16
2144.96 19
2145.06 23
2145.17 27
2145.27 31
2145.38 35
2145.49 38
2145.59 39
2145.70 40
2145.81 40
2145.91 41
2146.02 43
2146.12 47
2146.23 53
2146.34 59
2146.44 66
2146.55 71
2146.66 73
2146.76 72
2146.87 68
2146.97 61
2147.08 53
2147.19 46
2147.29 39
2147.40 35
2147.51 32
2147.61 32
2147.72 33
2147.82 34
2147.93 37
2148.04 38
2148.14 39
2148.25 39
2148.36 38
2148.46 35
2148.57 30
2148.67 25
2148.78 20
2148.89 14
2148.99 9
2149.10 5
2149.21 3
2149.31 2
2149.42 3
2149.52 5
2149.63 9
2149.74 13
2149.84 17
2149.95 21
2150.06 24
2150.16 27
2150.27 30
2150.37 33
2150.48 37
2150.59 42
2150.69 47
2150.80 53
2150.91 59
2151.01 63
2151.12 65
2151.23 65
2151.33 63
2151.44 59
2151.54 55
2151.65 50
2151.76 46
2151.86 42
2151.97 39
2152.08 36
2152.18 33
2152.29 32
2152.39 32
2152.50 34
2152.61 38
2152.71 42
2152.82 46
2152.93 48
2153.03 48
2153.14 46
2153.25 43
2153.35 40
2153.46 38
2153.56 38
2153.67 40
2153.78 44
2153.88 49
2153.99 53
2154.10 56
2154.20 58
2154.31 59
2154.42 59
2154.52 58
2154.63 58
2154.74 57
2154.84 57
2154.95 55
2155.05 52
2155.16 47
2155.27 40
2155.37 33
2155.48 25
2155.59 18
2155.69 13
2155.80 11
2155.91 12
2156.01 15
2156.12 21
2156.23 28
2156.33 36
2156.44 42
2156.54 47
2156.65 51
2156.76 52
2156.86 53
2156.97 53
2157.08 54
2157.18 56
2157.29 58
2157.40 61
2157.50 64
2157.61 66
2157.72 67
2157.82 67
2157.93 66
2158.04 64
2158.14 61
2158.25 59
2158.35 56
2158.46 54
2158.57 53
2158.67 52
2158.78 52
2158.89 51
2158.99 51
2159.10 51
2159.21 51
2159.31 51
2159.42 51
2159.53 53
2159.63 55
2159.74 59
2159.85 65
2159.95 71
2160.06 79
2160.17 87
2160.27 96
2160.38 104
2160.49 110
2160.59 115
2160.70 117
2160.81 118
2160.91 116
2161.02 113
2161.12 109
2161.23 105
2161.34 100
2161.44 96
2161.55 91
2161.66 86
2161.76 81
2161.87 76
2161.98 72
2162.08 68
2162.19 64
2162.30 61
2162.40 58
2162.51 54
2162.62 48
2162.72 42
2162.83 35
2162.94 28
2163.04 21
2163.15 14
2163.26 9
2163.36 5
2163.47 1
2163.58 0
2163.68 0
2163.79 0
2163.90 0
2164.00 0
2164.11 0
2164.22 0
2164.32 0
2164.43 0
2164.54 2
2164.64 4
2164.75 6
2164.86 7
2164.96 8
2165.07 8
2165.18 7
2165.28 7
2165.39 8
2165.50 10
2165.60 12
2165.71 16
2165.82 20
2165.92 24
2166.03 27
2166.14 29
2166.24 31
2166.35 32
2166.46 34
2166.56 38
2166.67 43
2166.78 50
2166.88 58
2166.99 66
2167.10 73
2167.20 78
2167.31 81
2167.42 82
2167.52 82
2167.63 81
2167.74 80
2167.84 80
2167.95 80
2168.06 82
2168.16 83
2168.27 84
2168.38 85
2168.48 84
2168.59 82
2168.70 80
2168.80 77
2168.91 74
2169.02 73
2169.13 73
2169.23 75
2169.34 78
2169.45 82
2169.55 85
2169.66 87
2169.77 88
2169.87 86
2169.98 83
2170.09 80
2170.19 76
2170.30 72
2170.41 68
2170.51 65
2170.62 63
2170.73 60
2170.83 59
2170.94 59
2171.05 61
2171.15 64
2171.26 69
2171.37 74
2171.47 80
2171.58 85
2171.69 90
2171.80 93
2171.90 95
2172.01 97
2172.12 98
2172.22 100
2172.33 102
2172.44 105
2172.54 108
2172.65 111
2172.76 111
2172.86 107
2172.97 101
2173.08 92
2173.18 81
2173.29 71
2173.40 62
2173.50 55
2173.61 53
2173.72 53
2173.83 55
2173.93 58
2174.04 61
2174.15 62
2174.25 60
2174.36 57
2174.47 51
2174.57 44
2174.68 36
2174.79 29
2174.89 23
2175.00 18
2175.11 14
2175.22 12
2175.32 12
2175.43 11
2175.54 12
2175.64 14
2175.75 17
2175.86 20
2175.96 25
2176.07 30
2176.18 34
2176.28 38
2176.39 39
2176.50 38
2176.61 34
2176.71 29
2176.82 23
2176.93 16
2177.03 11
2177.14 7
2177.25 6
2177.35 6
2177.46 8
2177.57 12
2177.67 17
2177.78 22
2177.89 28
2178.00 33
2178.10 35
2178.21 35
2178.32 31
2178.42 24
2178.53 14
2178.64 4
2178.74 0
2178.85 0
2178.96 0
2179.07 0
2179.17 0
2179.28 0
2179.39 0
2179.49 2
2179.60 6
2179.71 8
2179.82 10
2179.92 13
2180.03 17
2180.14 21
2180.24 26
2180.35 30
2180.46 33
2180.56 32
2180.67 29
2180.78 23
2180.89 16
2180.99 9
2181.10 3
2181.21 0
2181.31 0
2181.42 1
2181.53 7
2181.63 15
2181.74 25
2181.85 35
2181.96 45
2182.06 52
2182.17 56
2182.28 56
2182.38 54
2182.49 49
2182.60 43
2182.71 38
2182.81 33
2182.92 29
2183.03 27
2183.13 26
2183.24 26
2183.35 28
2183.46 30
2183.56 32
2183.67 35
2183.78 37
2183.88 39
2183.99 41
2184.10 42
2184.21 42
2184.31 43
2184.42 44
2184.53 45
2184.63 47
2184.74 49
2184.85 53
2184.96 58
2185.06 64
2185.17 72
2185.28 80
2185.38 89
2185.49 98
2185.60 105
2185.71 110
2185.81 113
2185.92 113
2186.03 109
2186.13 103
2186.24 93
2186.35 82
2186.46 68
2186.56 54
2186.67 40
2186.78 28
2186.88 18
2186.99 11
2187.10 5
2187.21 1
2187.31 0
2187.42 0
2187.53 0
2187.64 0
2187.74 0
2187.85 0
2187.96 3
2188.06 10
2188.17 19
2188.28 28
2188.39 36
2188.49 43
2188.60 47
2188.71 48
2188.81 46
2188.92 42
2189.03 36
2189.14 31
2189.24 26
2189.35 22
2189.46 21
2189.57 21
2189.67 22
2189.78 24
2189.89 26
2189.99 28
2190.10 30
2190.21 33
2190.32 36
2190.42 39
2190.53 42
2190.64 45
2190.75 47
2190.85 49
2190.96 51
2191.07 51
2191.18 51
2191.28 52
2191.39 52
2191.50 54
2191.60 58
2191.71 64
2191.82 72
2191.93 82
2192.03 93
2192.14 104
2192.25 113
2192.36 120
2192.46 124
2192.57 124
2192.68 122
2192.79 117
2192.89 110
2193.00 102
2193.11 92
2193.21 82
2193.32 71
2193.43 59
2193.54 48
2193.64 39
2193.75 32
2193.86 28
2193.97 28
2194.07 31
2194.18 38
2194.29 46
2194.40 56
2194.50 67
2194.61 77
2194.72 85
2194.83 91
2194.93 93
2195.04 92
2195.15 87
2195.25 80
2195.36 72
2195.47 65
2195.58 59
2195.68 55
2195.79 54
2195.90 56
2196.01 59
2196.11 63
2196.22 69
2196.33 75
2196.44 82
2196.54 89
2196.65 95
2196.76 99
2196.87 100
2196.97 98
2197.08 92
2197.19 84
2197.30 75
2197.40 66
2197.51 58
2197.62 54
2197.73 53
2197.83 55
2197.94 60
2198.05 67
2198.16 73
2198.26 79
2198.37 82
2198.48 82
2198.59 80
2198.69 78
2198.80 75
2198.91 73
2199.02 72
2199.12 73
2199.23 76
2199.34 79
2199.45 82
2199.55 83
2199.66 84
2199.77 83
2199.88 81
2199.98 78
2200.09 77
2200.20 76
2200.31 77
2200.41 79
2200.52 80
2200.63 82
2200.74 82
2200.84 81
2200.95 78
2201.06 76
2201.17 73
2201.27 71
2201.38 68
2201.49 65
2201.60 62
2201.70 57
2201.81 51
2201.92 46
2202.03 41
2202.13 37
2202.24 34
2202.35 33
2202.46 32
2202.56 30
2202.67 27
2202.78 23
2202.89 18
2203.00 12
2203.10 8
2203.21 4
2203.32 3
2203.43 3
2203.53 5
2203.64 7
2203.75 9
2203.86 10
2203.96 11
2204.07 10
2204.18 7
2204.29 3
2204.39 0
2204.50 0
2204.61 0
2204.72 0
2204.82 0
2204.93 0
2205.04 0
2205.15 10
2205.26 24
2205.36 38
2205.47 52
2205.58 64
2205.69 73
2205.79 80
2205.90 85
2206.01 87
2206.12 87
2206.22 85
2206.33 82
2206.44 78
2206.55 74
2206.66 72
2206.76 71
2206.87 72
2206.98 75
2207.09 78
2207.19 79
2207.30 79
2207.41 76
2207.52 69
2207.62 61
2207.73 51
2207.84 40
2207.95 31
2208.06 23
2208.16 18
2208.27 15
2208.38 14
2208.49 15
2208.59 18
2208.70 22
2208.81 27
2208.92 32
2209.02 38
2209.13 45
2209.24 51
2209.35 58
2209.46 64
2209.56 69
2209.67 74
2209.78 76
2209.89 76
2209.99 74
2210.10 70
2210.21 65
2210.32 61
2210.43 56
2210.53 53
2210.64 50
2210.75 49
2210.86 48
2210.96 49
2211.07 51
2211.18 55
2211.29 61
2211.40 68
2211.50 75
2211.61 82
2211.72 88
2211.83 92
2211.93 93
2212.04 92
2212.15 88
2212.26 82
2212.37 75
2212.47 67
2212.58 59
2212.69 49
2212.80 39
2212.91 30
2213.01 21
2213.12 14
2213.23 10
2213.34 8
2213.44 8
2213.55 11
2213.66 14
2213.77 19
2213.88 25
2213.98 31
2214.09 37
2214.20 44
2214.31 52
2214.42 60
2214.52 69
2214.63 76
2214.74 82
2214.85 85
2214.95 86
2215.06 83
2215.17 77
2215.28 69
2215.39 60
2215.49 50
2215.60 42
2215.71 36
2215.82 33
2215.93 33
2216.03 36
2216.14 40
2216.25 44
2216.36 48
2216.47 50
2216.57 50
2216.68 48
2216.79 45
2216.90 41
2217.01 37
2217.11 33
2217.22 30
2217.33 27
2217.44 25
2217.55 25
2217.65 27
2217.76 31
2217.87 37
2217.98 44
2218.08 52
2218.19 59
2218.30 66
2218.41 72
2218.52 76
2218.62 79
2218.73 80
2218.84 79
2218.95 76
2219.06 72
2219.16 65
2219.27 57
2219.38 48
2219.49 39
2219.60 31
2219.70 26
2219.81 24
2219.92 24
2220.03 28
2220.14 35
2220.24 44
2220.35 53
2220.46 62
2220.57 71
2220.68 78
2220.78 85
2220.89 89
2221.00 92
2221.11 94
2221.22 93
2221.33 91
2221.43 88
2221.54 84
2221.65 81
2221.76 78
2221.87 76
2221.97 75
2222.08 75
2222.19 75
2222.30 74
2222.41 72
2222.51 70
2222.62 67
2222.73 65
2222.84 65
2222.95 66
2223.05 69
2223.16 72
2223.27 76
2223.38 79
2223.49 80
2223.59 80
2223.70 79
2223.81 78
2223.92 76
2224.03 75
2224.14 75
2224.24 76
2224.35 77
2224.46 78
2224.57 79
2224.68 79
2224.78 78
2224.89 77
2225.00 77
2225.11 76
2225.22 77
2225.32 77
2225.43 78
2225.54 78
2225.65 77
2225.76 75
2225.87 72
2225.97 69
2226.08 66
2226.19 63
2226.30 60
2226.41 58
2226.51 56
2226.62 54
2226.73 51
2226.84 49
2226.95 48
2227.06 48
2227.16 49
2227.27 51
2227.38 52
2227.49 51
2227.60 49
2227.70 45
2227.81 40
2227.92 36
2228.03 33
2228.14 33
2228.25 35
2228.35 38
2228.46 41
2228.57 44
2228.68 45
2228.79 44
2228.89 43
2229.00 41
2229.11 41
2229.22 40
2229.33 40
2229.44 39
2229.54 37
2229.65 33
2229.76 27
2229.87 20
2229.98 13
2230.09 7
2230.19 3
2230.30 2
2230.41 4
2230.52 10
2230.63 18
2230.74 28
2230.84 38
2230.95 47
2231.06 53
2231.17 56
2231.28 55
2231.38 52
2231.49 48
2231.60 43
2231.71 40
2231.82 37
2231.93 36
2232.03 36
2232.14 38
2232.25 39
2232.36 41
2232.47 43
2232.58 46
2232.68 49
2232.79 52
2232.90 57
2233.01 62
2233.12 67
2233.23 72
2233.33 76
2233.44 79
2233.55 81
2233.66 81
2233.77 81
2233.88 81
2233.98 81
2234.09 82
2234.20 82
2234.31 81
2234.42 79
2234.53 75
2234.63 71
2234.74 67
2234.85 63
2234.96 60
2235.07 57
2235.18 55
2235.28 53
2235.39 51
2235.50 49
2235.61 46
2235.72 43
2235.83 40
2235.94 38
2236.04 35
2236.15 33
2236.26 31
2236.37 31
2236.48 31
2236.59 34
2236.69 37
2236.80 41
2236.91 45
2237.02 49
2237.13 53
2237.24 56
2237.34 58
2237.45 60
2237.56 62
2237.67 62
2237.78 60
2237.89 57
2238.00 52
2238.10 47
2238.21 42
2238.32 40
2238.43 40
2238.54 43
2238.65 49
2238.75 56
2238.86 65
2238.97 73
2239.08 79
2239.19 83
2239.30 85
2239.41 85
2239.51 83
2239.62 79
2239.73 75
2239.84 70
2239.95 65
2240.06 60
2240.16 53
2240.27 45
2240.38 37
2240.49 27
2240.60 18
2240.71 10
2240.82 4
2240.92 0
2241.03 0
2241.14 0
2241.25 0
2241.36 0
2241.47 0
2241.58 0
2241.68 0
2241.79 0
2241.90 0
2242.01 0
2242.12 2
2242.23 7
2242.34 13
2242.44 19
2242.55 24
2242.66 28
2242.77 31
2242.88 34
2242.99 37
2243.10 41
2243.20 46
2243.31 52
2243.42 58
2243.53 66
2243.64 74
2243.75 82
2243.86 90
2243.96 98
2244.07 105
2244.18 111
2244.29 115
2244.40 117
2244.51 117
2244.62 114
2244.72 110
2244.83 103
2244.94 96
2245.05 89
2245.16 81
2245.27 75
2245.38 70
2245.48 67
2245.59 67
2245.70 69
2245.81 74
2245.92 79
2246.03 85
2246.14 91
2246.25 94
2246.35 95
2246.46 93
2246.57 89
2246.68 84
2246.79 80
2246.90 77
2247.01 78
2247.11 81
2247.22 87
2247.33 94
2247.44 102
2247.55 109
2247.66 114
2247.77 116
2247.88 115
2247.98 112
2248.09 106
2248.20 99
2248.31 91
2248.42 83
2248.53 76
2248.64 70
2248.75 65
2248.85 61
2248.96 60
2249.07 60
2249.18 61
2249.29 62
2249.40 62
2249.51 60
2249.61 56
2249.72 51
2249.83 44
2249.94 36
2250.05 30
2250.16 26
2250.27 24
2250.38 24
2250.48 26
2250.59 29
2250.70 33
2250.81 37
2250.92 40
2251.03 41
2251.14 42
2251.25 40
2251.35 37
2251.46 34
2251.57 30
2251.68 28
2251.79 26
2251.90 25
2252.01 26
2252.12 27
2252.23 28
2252.33 29
2252.44 29
2252.55 28
2252.66 28
2252.77 28
2252.88 28
2252.99 30
2253.10 32
2253.20 35
2253.31 39
2253.42 43
2253.53 49
2253.64 55
2253.75 61
2253.86 66
2253.97 70
2254.08 72
2254.18 72
2254.29 69
2254.40 63
2254.51 56
2254.62 47
2254.73 38
2254.84 30
2254.95 23
2255.05 18
2255.16 16
2255.27 16
2255.38 18
2255.49 21
2255.60 25
2255.71 30
2255.82 36
2255.93 43
2256.03 50
2256.14 56
2256.25 60
2256.36 63
2256.47 64
2256.58 63
2256.69 62
2256.80 61
2256.91 61
2257.01 61
2257.12 61
2257.23 60
2257.34 58
2257.45 55
2257.56 50
2257.67 46
2257.78 42
2257.89 40
2258.00 39
2258.10 40
2258.21 42
2258.32 43
2258.43 44
2258.54 42
2258.65 39
2258.76 34
2258.87 27
2258.98 21
2259.08 14
2259.19 9
2259.30 4
2259.41 1
2259.52 0
2259.63 0
2259.74 0
2259.85 0
2259.96 0
2260.07 0
2260.17 0
2260.28 0
2260.39 0
2260.50 5
2260.61 14
2260.72 23
2260.83 32
2260.94 40
2261.05 47
2261.16 51
2261.26 53
2261.37 53
2261.48 52
2261.59 50
2261.70 47
2261.81 45
2261.92 43
2262.03 41
2262.14 41
2262.25 42
2262.35 44
2262.46 47
2262.57 50
2262.68 53
2262.79 55
2262.90 57
2263.01 58
2263.12 59
2263.23 61
2263.34 65
2263.45 70
2263.55 77
2263.66 85
2263.77 93
2263.88 99
2263.99 103
2264.10 104
2264.21 102
2264.32 98
2264.43 93
2264.54 89
2264.64 85
2264.75 83
2264.86 81
2264.97 79
2265.08 78
2265.19 77
2265.30 77
2265.41 79
2265.52 82
2265.63 86
2265.74 91
2265.85 97
2265.95 102
2266.06 105
2266.17 107
2266.28 107
2266.39 106
2266.50 103
2266.61 98
2266.72 91
2266.83 83
2266.94 74
2267.05 65
2267.15 58
2267.26 52
2267.37 49
2267.48 49
2267.59 51
2267.70 53
2267.81 55
2267.92 55
2268.03 52
2268.14 47
2268.25 40
2268.36 32
2268.46 24
2268.57 17
2268.68 11
2268.79 8
2268.90 7
2269.01 9
2269.12 14
2269.23 20
2269.34 29
2269.45 38
2269.56 49
2269.67 60
2269.78 71
2269.88 82
2269.99 92
2270.10 101
2270.21 109
2270.32 116
2270.43 122
2270.54 126
2270.65 129
2270.76 130
2270.87 131
2270.98 131
2271.09 131
2271.20 130
2271.30 129
2271.41 128
2271.52 126
2271.63 122
2271.74 117
2271.85 110
2271.96 102
2272.07 94
2272.18 87
2272.29 81
2272.40 76
2272.51 73
2272.62 72
2272.73 73
2272.83 75
2272.94 78
2273.05 81
2273.16 84
2273.27 87
2273.38 90
2273.49 92
2273.60 94
2273.71 96
2273.82 96
2273.93 96
2274.04 94
2274.15 90
2274.26 83
2274.36 75
2274.47 64
2274.58 54
2274.69 43
2274.80 34
2274.91 27
2275.02 23
2275.13 20
2275.24 20
2275.35 21
2275.46 22
2275.57 24
2275.68 26
2275.79 28
2275.90 29
2276.01 30
2276.11 30
2276.22 31
2276.33 32
2276.44 34
2276.55 37
2276.66 40
2276.77 44
2276.88 48
2276.99 52
2277.10 54
2277.21 57
2277.32 58
2277.43 59
2277.54 59
2277.65 58
2277.76 56
2277.86 54
2277.97 50
2278.08 46
2278.19 42
2278.30 38
2278.41 35
2278.52 32
2278.63 29
2278.74 28
2278.85 27
2278.96 27
2279.07 28
2279.18 30
2279.29 34
2279.40 38
2279.51 43
2279.62 49
2279.73 56
2279.83 62
2279.94 68
2280.05 73
2280.16 77
2280.27 79
2280.38 80
2280.49 78
2280.60 75
2280.71 71
2280.82 67
2280.93 62
2281.04 58
2281.15 55
2281.26 53
2281.37 52
2281.48 53
2281.59 55
2281.70 57
2281.81 59
2281.91 60
2282.02 59
2282.13 57
2282.24 55
2282.35 53
2282.46 52
2282.57 54
2282.68 57
2282.79 62
2282.90 67
2283.01 70
2283.12 70
2283.23 68
2283.34 64
2283.45 59
2283.56 54
2283.67 51
2283.78 51
2283.89 54
2284.00 61
2284.11 70
2284.22 80
2284.32 90
2284.43 98
2284.54 104
2284.65 107
2284.76 106
2284.87 102
2284.98 97
2285.09 90
2285.20 82
2285.31 75
2285.42 67
2285.53 59
2285.64 52
2285.75 44
2285.86 37
2285.97 30
2286.08 25
2286.19 22
2286.30 21
2286.41 24
2286.52 28
2286.63 35
2286.74 43
2286.85 51
2286.96 59
2287.06 66
2287.17 74
2287.28 83
2287.39 94
2287.50 106
2287.61 119
2287.72 132
2287.83 142
2287.94 148
2288.05 151
2288.16 148
2288.27 141
2288.38 130
2288.49 117
2288.60 102
2288.71 88
2288.82 76
2288.93 67
2289.04 62
2289.15 61
2289.26 63
2289.37 67
2289.48 71
2289.59 75
2289.70 76
2289.81 75
2289.92 73
2290.03 69
2290.14 65
2290.25 63
2290.36 63
2290.46 65
2290.57 68
2290.68 72
2290.79 75
2290.90 75
2291.01 73
2291.12 68
2291.23 61
2291.34 54
2291.45 50
2291.56 49
2291.67 51
2291.78 57
2291.89 64
2292.00 70
2292.11 76
2292.22 78
2292.33 79
2292.44 77
2292.55 76
2292.66 75
2292.77 75
2292.88 77
2292.99 79
2293.10 82
2293.21 84
2293.32 86
2293.43 87
2293.54 88
2293.65 89
2293.76 91
2293.87 92
2293.98 93
2294.09 93
2294.20 90
2294.31 85
2294.42 77
2294.53 67
2294.64 56
2294.75 43
2294.86 31
2294.97 20
2295.08 10
2295.19 3
2295.29 0
2295.40 0
2295.51 0
2295.62 0
2295.73 0
2295.84 0
2295.95 0
2296.06 0
2296.17 1
2296.28 4
2296.39 7
2296.50 11
2296.61 14
2296.72 17
2296.83 20
2296.94 23
2297.05 28
2297.16 32
2297.27 37
2297.38 40
2297.49 43
2297.60 44
2297.71 45
2297.82 44
2297.93 44
2298.04 44
2298.15 45
2298.26 47
2298.37 51
2298.48 55
2298.59 59
2298.70 62
2298.81 64
2298.92 65
2299.03 64
2299.14 63
2299.25 61
2299.36 60
2299.47 59
2299.58 59
2299.69 60
2299.80 61
2299.91 61
2300.02 59
2300.13 57
2300.24 55
2300.35 53
2300.46 53
2300.57 54
2300.68 58
2300.79 62
2300.90 65
2301.01 67
2301.12 66
2301.23 62
2301.34 54
2301.45 46
2301.56 37
2301.67 30
2301.78 27
2301.89 26
2302.00 29
2302.11 34
2302.22 39
2302.33 46
2302.44 53
2302.55 61
2302.66 69
2302.77 77
2302.88 84
2302.99 89
2303.10 91
2303.21 90
2303.32 85
2303.43 78
2303.54 70
2303.65 62
2303.76 56
2303.87 53
2303.98 52
2304.09 53
2304.20 55
2304.31 58
2304.42 61
2304.53 63
2304.64 64
2304.75 64
2304.86 61
2304.97 57
2305.08 52
2305.19 46
2305.30 40
2305.41 36
2305.52 33
2305.63 32
2305.74 33
2305.85 34
2305.96 37
2306.07 40
2306.18 43
2306.29 46
2306.40 50
2306.51 53
2306.62 57
2306.73 59
2306.84 60
2306.95 60
2307.06 59
2307.17 59
2307.28 58
2307.39 59
2307.50 61
2307.61 63
2307.72 66
2307.83 68
2307.94 70
2308.05 74
2308.16 80
2308.27 88
2308.38 98
2308.49 108
2308.60 117
2308.71 125
2308.82 129
2308.93 130
2309.04 127
2309.15 122
2309.26 116
2309.38 109
2309.49 100
2309.60 90
2309.71 79
2309.82 67
2309.93 54
2310.04 42
2310.15 31
2310.26 22
2310.37 17
2310.48 15
2310.59 16
2310.70 18
2310.81 22
2310.92 24
2311.03 26
2311.14 26
2311.25 24
2311.36 21
2311.47 18
2311.58 17
2311.69 16
2311.80 18
2311.91 22
2312.02 27
2312.13 31
2312.24 34
2312.35 33
2312.46 30
2312.57 23
2312.68 15
2312.79 8
2312.90 3
2313.01 1
2313.12 3
2313.23 8
2313.34 15
2313.45 24
2313.56 33
2313.67 43
2313.78 52
2313.89 62
2314.00 71
2314.11 79
2314.23 86
2314.34 91
2314.45 94
2314.56 94
2314.67 91
2314.78 86
2314.89 80
2315.00 72
2315.11 65
2315.22 58
2315.33 52
2315.44 47
2315.55 42
2315.66 38
2315.77 33
2315.88 28
2315.99 22
2316.10 16
2316.21 11
2316.32 6
2316.43 4
2316.54 4
2316.65 8
2316.76 14
2316.87 20
2316.98 27
2317.09 34
2317.20 38
2317.31 41
2317.42 42
2317.53 42
2317.65 42
2317.76 43
2317.87 44
2317.98 45
2318.09 45
2318.20 43
2318.31 40
2318.42 36
2318.53 31
2318.64 28
2318.75 27
2318.86 29
2318.97 34
2319.08 40
2319.19 46
2319.30 50
2319.41 51
2319.52 50
2319.63 47
2319.74 43
2319.85 40
2319.96 39
2320.07 41
2320.18 45
2320.29 50
2320.41 54
2320.52 55
2320.63 53
2320.74 49
2320.85 43
2320.96 38
2321.07 33
2321.18 31
2321.29 29
2321.40 27
2321.51 24
2321.62 19
2321.73 13
2321.84 5
2321.95 0
2322.06 0
2322.17 0
2322.28 0
2322.39 0
2322.50 0
2322.61 5
2322.72 8
2322.84 9
2322.95 8
2323.06 6
2323.17 2
2323.28 0
2323.39 0
2323.50 0
2323.61 0
2323.72 1
2323.83 5
2323.94 11
2324.05 20
2324.16 31
2324.27 44
2324.38 58
2324.49 74
2324.60 89
2324.71 104
2324.82 116
2324.94 127
2325.05 135
2325.16 140
2325.27 142
2325.38 142
2325.49 139
2325.60 134
2325.71 127
2325.82 120
2325.93 112
2326.04 104
2326.15 98
2326.26 93
2326.37 89
2326.48 87
2326.59 87
2326.70 87
2326.81 89
2326.93 90
2327.04 91
2327.15 92
2327.26 91
2327.37 90
2327.48 87
2327.59 83
2327.70 78
2327.81 72
2327.92 66
2328.03 59
2328.14 52
2328.25 47
2328.36 42
2328.47 38
2328.58 35
2328.69 33
2328.81 32
2328.92 31
2329.03 31
2329.14 31
2329.25 32
2329.36 34
2329.47 37
2329.58 41
2329.69 47
2329.80 54
2329.91 62
2330.02 68
2330.13 72
2330.24 73
2330.35 72
2330.47 68
2330.58 62
2330.69 56
2330.80 49
2330.91 43
2331.02 37
2331.13 31
2331.24 25
2331.35 20
2331.46 16
2331.57 13
2331.68 13
2331.79 16
2331.90 20
2332.01 26
2332.13 33
2332.24 40
2332.35 47
2332.46 54
2332.57 60
2332.68 67
2332.79 72
2332.90 75
2333.01 77
2333.12 76
2333.23 74
2333.34 71
2333.45 69
2333.57 68
2333.68 68
2333.79 69
2333.90 71
2334.01 72
2334.12 73
2334.23 72
2334.34 72
2334.45 72
2334.56 72
2334.67 72
2334.78 72
2334.89 71
2335.01 68
2335.12 62
2335.23 54
2335.34 45
2335.45 36
2335.56 28
2335.67 23
2335.78 21
2335.89 23
2336.00 28
2336.11 36
2336.22 44
2336.33 53
2336.45 61
2336.56 67
2336.67 73
2336.78 77
2336.89 80
2337.00 82
2337.11 82
2337.22 80
2337.33 75
2337.44 68
2337.55 60
2337.66 51
2337.78 44
2337.89 39
2338.00 37
2338.11 39
2338.22 43
2338.33 50
2338.44 58
2338.55 68
2338.66 79
2338.77 89
2338.88 99
2338.99 107
2339.11 114
2339.22 118
2339.33 120
2339.44 119
2339.55 116
2339.66 111
2339.77 105
2339.88 99
2339.99 94
2340.10 90
2340.21 88
2340.33 87
2340.44 86
2340.55 87
2340.66 88
2340.77 89
2340.88 92
2340.99 95
2341.10 100
2341.21 105
2341.32 110
2341.43 113
2341.55 116
2341.66 118
2341.77 118
2341.88 117
2341.99 116
2342.10 114
2342.21 113
2342.32 111
2342.43 108
2342.54 105
2342.66 100
2342.77 94
2342.88 87
2342.99 80
2343.10 73
2343.21 67
2343.32 62
2343.43 58
2343.54 54
2343.65 51
2343.76 49
2343.88 48
2343.99 48
2344.10 50
2344.21 55
2344.32 61
2344.43 67
2344.54 73
2344.65 78
2344.76 79
2344.87 78
2344.99 75
2345.10 71
2345.21 68
2345.32 67
2345.43 68
2345.54 72
2345.65 76
2345.76 82
2345.87 86
2345.99 89
2346.10 90
2346.21 89
2346.32 86
2346.43 82
2346.54 80
2346.65 79
2346.76 82
2346.87 88
2346.98 98
2347.10 110
2347.21 123
2347.32 133
2347.43 139
2347.54 139
2347.65 134
2347.76 124
2347.87 111
2347.98 97
2348.10 83
2348.21 71
2348.32 61
2348.43 54
2348.54 50
2348.65 49
2348.76 51
2348.87 54
2348.98 59
2349.10 65
2349.21 70
2349.32 73
2349.43 76
2349.54 76
2349.65 75
2349.76 73
2349.87 71
2349.98 68
2350.10 66
2350.21 64
2350.32 63
2350.43 61
2350.54 59
2350.65 56
2350.76 53
2350.87 49
2350.98 45
2351.10 40
2351.21 35
2351.32 30
2351.43 25
2351.54 21
2351.65 16
2351.76 12
2351.87 8
2351.99 6
2352.10 5
2352.21 7
2352.32 12
2352.43 19
2352.54 28
2352.65 37
2352.76 45
2352.87 49
2352.99 51
2353.10 51
2353.21 50
2353.32 50
2353.43 51
2353.54 54
2353.65 58
2353.76 61
2353.88 62
2353.99 61
2354.10 57
2354.21 53
2354.32 49
2354.43 47
2354.54 48
2354.65 51
2354.77 55
2354.88 59
2354.99 62
2355.10 64
2355.21 63
2355.32 62
2355.43 60
2355.54 59
2355.66 61
2355.77 65
2355.88 74
2355.99 85
2356.10 98
2356.21 111
2356.32 123
2356.43 131
2356.55 136
2356.66 137
2356.77 136
2356.88 132
2356.99 128
2357.10 124
2357.21 121
2357.32 120
2357.44 119
2357.55 117
2357.66 115
2357.77 113
2357.88 109
2357.99 104
2358.10 100
2358.22 95
2358.33 92
2358.44 90
2358.55 89
2358.66 89
2358.77 89
2358.88 86
2358.99 81
2359.11 72
2359.22 60
2359.33 46
2359.44 32
2359.55 19
2359.66 9
2359.77 3
2359.89 0
2360.00 0
2360.11 2
2360.22 5
2360.33 7
2360.44 9
2360.55 10
2360.67 13
2360.78 16
2360.89 20
2361.00 26
2361.11 32
2361.22 37
2361.33 41
2361.44 44
2361.56 44
2361.67 42
2361.78 39
2361.89 35
2362.00 31
2362.11 27
2362.22 24
2362.34 21
2362.45 20
2362.56 21
2362.67 23
2362.78 27
2362.89 33
2363.00 41
2363.12 49
2363.23 58
2363.34 65
2363.45 70
2363.56 73
2363.67 75
2363.79 76
2363.90 77
2364.01 79
2364.12 80
2364.23 82
2364.34 85
2364.45 87
2364.57 88
2364.68 89
2364.79 89
2364.90 90
2365.01 91
2365.12 93
2365.23 94
2365.35 96
2365.46 98
2365.57 99
2365.68 99
2365.79 98
2365.90 97
2366.01 95
2366.13 91
2366.24 87
2366.35 80
2366.46 73
2366.57 65
2366.68 55
2366.80 45
2366.91 35
2367.02 27
2367.13 22
2367.24 19
2367.35 18
2367.46 19
2367.58 20
2367.69 20
2367.80 18
2367.91 14
2368.02 8
2368.13 1
2368.25 0
2368.36 0
2368.47 0
2368.58 0
2368.69 0
2368.80 4
2368.92 9
2369.03 11
2369.14 11
2369.25 8
2369.36 3
2369.47 0
2369.58 0
2369.70 0
2369.81 0
2369.92 0
2370.03 6
2370.14 13
2370.25 19
2370.37 25
2370.48 29
2370.59 32
2370.70 33
2370.81 32
2370.92 30
2371.04 28
2371.15 27
2371.26 27
2371.37 28
2371.48 31
2371.59 35
2371.71 39
2371.82 43
2371.93 46
2372.04 49
2372.15 53
2372.26 57
2372.38 62
2372.49 69
2372.60 75
2372.71 82
2372.82 88
2372.93 93
2373.05 96
2373.16 97
2373.27 96
2373.38 94
2373.49 91
2373.60 86
2373.72 80
2373.83 72
2373.94 63
2374.05 53
2374.16 43
2374.27 34
2374.39 27
2374.50 22
2374.61 19
2374.72 18
2374.83 19
2374.94 20
2375.06 22
2375.17 24
2375.28 26
2375.39 29
2375.50 33
2375.61 37
2375.73 42
2375.84 47
2375.95 52
2376.06 57
2376.17 61
2376.29 65
2376.40 68
2376.51 70
2376.62 70
2376.73 69
2376.84 67
2376.96 65
2377.07 63
2377.18 63
2377.29 64
2377.40 66
2377.51 70
2377.63 74
2377.74 77
2377.85 80
2377.96 81
2378.07 80
2378.19 77
2378.30 74
2378.41 70
2378.52 67
2378.63 64
2378.74 63
2378.86 64
2378.97 67
2379.08 71
2379.19 77
2379.30 81
2379.42 84
2379.53 85
2379.64 81
2379.75 74
2379.86 64
2379.97 52
2380.09 39
2380.20 26
2380.31 15
2380.42 5
2380.53 0
2380.65 0
2380.76 0
2380.87 0
2380.98 2
2381.09 10
2381.20 19
2381.32 28
2381.43 35
2381.54 39
2381.65 41
2381.76 40
2381.88 37
2381.99 34
2382.10 31
2382.21 29
2382.32 29
2382.44 30
2382.55 32
2382.66 33
2382.77 32
2382.88 30
2383.00 25
2383.11 19
2383.22 13
2383.33 8
2383.44 5
2383.55 5
2383.67 7
2383.78 11
2383.89 17
2384.00 23
2384.11 29
2384.23 33
2384.34 35
2384.45 35
2384.56 34
2384.67 31
2384.79 26
2384.90 20
2385.01 14
2385.12 8
2385.23 4
2385.35 0
2385.46 0
2385.57 0
2385.68 0
2385.79 0
2385.91 0
2386.02 0
2386.13 0
2386.24 0
2386.35 0
2386.47 1
2386.58 6
2386.69 10
2386.80 15
2386.91 19
2387.03 23
2387.14 26
2387.25 30
2387.36 34
2387.47 38
2387.59 43
2387.70 47
2387.81 50
2387.92 52
2388.03 53
2388.15 53
2388.26 54
2388.37 56
2388.48 60
2388.59 66
2388.71 74
2388.82 85
2388.93 96
2389.04 108
2389.15 118
2389.27 125
2389.38 129
2389.49 130
2389.60 130
2389.71 129
2389.83 128
2389.94 128
2390.05 130
2390.16 132
2390.28 133
2390.39 134
2390.50 133
2390.61 131
2390.72 127
2390.84 122
2390.95 116
2391.06 108
2391.17 101
2391.28 93
2391.40 87
2391.51 81
2391.62 78
2391.73 76
2391.84 76
2391.96 78
2392.07 80
2392.18 83
2392.29 86
2392.41 89
2392.52 91
2392.63 93
2392.74 94
2392.85 95
2392.97 95
2393.08 94
2393.19 92
2393.30 89
2393.41 87
2393.53 85
2393.64 83
2393.75 82
2393.86 81
2393.98 79
2394.09 77
2394.20 74
2394.31 71
2394.42 67
2394.54 63
2394.65 60
2394.76 57
2394.87 55
2394.98 52
2395.10 50
2395.21 49
2395.32 47
2395.43 47
2395.55 47
2395.66 48
2395.77 50
2395.88 52
2395.99 54
2396.11 56
2396.22 56
2396.33 56
2396.44 55
2396.56 53
2396.67 51
2396.78 49
2396.89 46
2397.00 44
2397.12 42
2397.23 41
2397.34 41
2397.45 43
2397.57 47
2397.68 53
2397.79 62
2397.90 73
2398.02 84
2398.13 96
2398.24 106
2398.35 114
2398.46 119
2398.58 122
2398.69 121
2398.80 119
2398.91 116
2399.03 112
2399.14 109
2399.25 107
2399.36 106
2399.47 106
2399.59 106
2399.70 106
2399.81 106
2399.92 104
2400.04 102
2400.15 98
2400.26 93
2400.37 89
2400.49 84
2400.60 80
2400.71 76
2400.82 72
2400.93 67
2401.05 63
2401.16 60
2401.27 57
2401.38 57
2401.50 57
2401.61 59
2401.72 62
2401.83 64
2401.95 64
2402.06 63
2402.17 61
2402.28 56
2402.40 50
2402.51 44
2402.62 38
2402.73 33
2402.84 29
2402.96 27
2403.07 27
2403.18 28
2403.29 30
2403.41 34
2403.52 39
2403.63 45
2403.74 52
2403.86 59
2403.97 66
2404.08 72
2404.19 76
2404.31 76
2404.42 72
2404.53 66
2404.64 56
2404.76 46
2404.87 35
2404.98 27
2405.09 21
2405.21 17
2405.32 17
2405.43 20
2405.54 24
2405.66 30
2405.77 36
2405.88 42
2405.99 48
2406.11 54
2406.22 61
2406.33 69
2406.44 79
2406.55 90
2406.67 102
2406.78 113
2406.89 122
2407.00 127
2407.12 127
2407.23 123
2407.34 115
2407.45 105
2407.57 95
2407.68 86
2407.79 78
2407.90 73
2408.02 69
2408.13 66
2408.24 62
2408.35 57
2408.47 52
2408.58 46
2408.69 40
2408.80 33
2408.92 26
2409.03 20
2409.14 15
2409.25 11
2409.37 8
2409.48 7
2409.59 8
2409.70 11
2409.82 15
2409.93 20
2410.04 25
2410.16 30
2410.27 34
2410.38 36
2410.49 35
2410.61 33
2410.72 29
2410.83 24
2410.94 21
2411.06 20
2411.17 22
2411.28 26
2411.39 31
2411.51 37
2411.62 42
2411.73 45
2411.84 47
2411.96 49
2412.07 51
2412.18 53
2412.29 57
2412.41 61
2412.52 65
2412.63 68
2412.74 68
2412.86 67
2412.97 63
2413.08 57
2413.19 49
2413.31 41
2413.42 32
2413.53 23
2413.65 15
2413.76 7
2413.87 0
2413.98 0
2414.10 0
2414.21 0
2414.32 0
2414.43 0
2414.55 0
2414.66 0
2414.77 0
2414.88 5
2415.00 10
2415.11 13
2415.22 15
2415.34 15
2415.45 12
2415.56 9
2415.67 5
2415.79 3
2415.90 2
2416.01 5
2416.12 9
2416.24 16
2416.35 24
2416.46 32
2416.57 39
2416.69 45
2416.80 49
2416.91 52
2417.03 54
2417.14 57
2417.25 59
2417.36 62
2417.48 64
2417.59 67
2417.70 69
2417.81 72
2417.93 76
2418.04 81
2418.15 85
2418.27 89
2418.38 91
2418.49 92
2418.60 91
2418.72 87
2418.83 83
2418.94 78
2419.05 74
2419.17 70
2419.28 67
2419.39 64
2419.51 62
2419.62 60
2419.73 58
2419.84 57
2419.96 56
2420.07 55
2420.18 53
2420.30 51
2420.41 47
2420.52 43
2420.63 39
2420.75 35
2420.86 31
2420.97 27
2421.08 24
2421.20 20
2421.31 18
2421.42 17
2421.54 17
2421.65 20
2421.76 25
2421.87 31
2421.99 36
2422.10 41
2422.21 42
2422.33 41
2422.44 37
2422.55 31
2422.66 25
2422.78 19
2422.89 14
2423.00 9
2423.12 6
2423.23 4
2423.34 2
2423.45 0
2423.57 0
2423.68 0
2423.79 0
2423.91 0
2424.02 2
2424.13 6
2424.24 11
2424.36 16
2424.47 21
2424.58 27
2424.70 33
2424.81 40
2424.92 48
2425.03 56
2425.15 64
2425.26 70
2425.37 75
2425.49 78
2425.60 78
2425.71 77
2425.82 73
2425.94 70
2426.05 66
2426.16 62
2426.28 58
2426.39 53
2426.50 48
2426.62 43
2426.73 39
2426.84 35
2426.95 34
2427.07 35
2427.18 39
2427.29 46
2427.41 54
2427.52 62
2427.63 69
2427.74 75
2427.86 78
2427.97 81
2428.08 83
2428.20 85
2428.31 87
2428.42 90
2428.54 92
2428.65 93
2428.76 92
2428.87 90
2428.99 87
2429.10 84
2429.21 82
2429.33 82
2429.44 83
2429.55 85
2429.67 88
2429.78 90
2429.89 91
2430.00 92
2430.12 90
2430.23 88
2430.34 84
2430.46 81
2430.57 77
2430.68 73
2430.80 70
2430.91 67
2431.02 64
2431.13 61
2431.25 58
2431.36 56
2431.47 55
2431.59 56
2431.70 57
2431.81 60
2431.93 62
2432.04 64
2432.15 64
2432.27 63
2432.38 59
2432.49 54
2432.60 48
2432.72 43
2432.83 39
2432.94 36
2433.06 35
2433.17 35
2433.28 37
2433.40 38
2433.51 40
2433.62 40
2433.74 40
2433.85 39
2433.96 39
2434.07 39
2434.19 40
2434.30 43
2434.41 46
2434.53 49
2434.64 51
2434.75 52
2434.87 52
2434.98 52
2435.09 52
2435.21 54
2435.32 59
2435.43 66
2435.55 76
2435.66 86
2435.77 97
2435.88 107
2436.00 114
2436.11 119
2436.22 120
2436.34 118
2436.45 114
2436.56 108
2436.68 100
2436.79 91
2436.90 81
2437.02 70
2437.13 58
2437.24 47
2437.36 35
2437.47 25
2437.58 15
2437.70 7
2437.81 0
2437.92 0
2438.04 0
2438.15 0
2438.26 0
2438.37 0
2438.49 0
2438.60 0
2438.71 1
2438.83 7
2438.94 11
2439.05 15
2439.17 17
2439.28 20
2439.39 22
2439.51 25
2439.62 28
2439.73 30
2439.85 32
2439.96 33
2440.07 33
2440.19 32
2440.30 31
2440.41 30
2440.53 32
2440.64 35
2440.75 41
2440.87 47
2440.98 54
2441.09 60
2441.21 64
2441.32 66
2441.43 66
2441.55 66
2441.66 67
2441.77 71
2441.89 78
2442.00 88
2442.11 99
2442.23 110
2442.34 119
2442.45 126
2442.57 131
2442.68 133
2442.79 133
2442.91 132
2443.02 131
2443.13 129
2443.24 126
2443.36 123
2443.47 120
2443.58 117
2443.70 114
2443.81 112
2443.92 111
2444.04 111
2444.15 110
2444.26 108
2444.38 105
2444.49 101
2444.61 96
2444.72 92
2444.83 88
2444.95 85
2445.06 84
2445.17 85
2445.29 86
2445.40 89
2445.51 92
2445.63 94
2445.74 96
2445.85 98
2445.97 98
2446.08 98
2446.19 99
2446.31 102
2446.42 107
2446.53 115
2446.65 127
2446.76 140
2446.87 154
2446.99 166
2447.10 177
2447.21 185
2447.33 191
2447.44 195
2447.55 199
2447.67 202
2447.78 205
2447.89 208
2448.01 210
2448.12 211
2448.23 210
2448.35 209
2448.46 209
2448.57 209
2448.69 212
2448.80 216
2448.91 221
2449.03 227
2449.14 231
2449.25 234
2449.37 235
2449.48 234
2449.60 232
2449.71 229
2449.82 226
2449.94 223
2450.05 220
2450.16 218
2450.28 217
2450.39 217
2450.50 219
2450.62 221
2450.73 226
2450.84 232
2450.96 239
2451.07 245
2451.18 252
2451.30 257
2451.41 260
2451.52 261
2451.64 257
2451.75 250
2451.86 239
2451.98 226
2452.09 210
2452.21 193
2452.32 178
2452.43 164
2452.55 152
2452.66 142
2452.77 134
2452.89 129
2453.00 125
2453.11 123
2453.23 123
2453.34 125
2453.45 129
2453.57 134
2453.68 139
2453.80 144
2453.91 147
2454.02 147
2454.14 144
2454.25 139
2454.36 130
2454.48 120
2454.59 109
2454.70 98
2454.82 90
2454.93 85
2455.04 82
2455.16 82
2455.27 83
2455.39 84
2455.50 83
2455.61 81
2455.73 76
2455.84 70
2455.95 63
2456.07 56
2456.18 51
2456.29 47
2456.41 45
2456.52 44
2456.64 44
2456.75 44
2456.86 45
2456.98 45
2457.09 44
2457.20 44
2457.32 44
2457.43 45
2457.54 47
2457.66 50
2457.77 55
2457.89 60
2458.00 66
2458.11 72
2458.23 77
2458.34 81
2458.45 83
2458.57 83
2458.68 81
2458.79 79
2458.91 76
2459.02 74
2459.14 74
2459.25 75
2459.36 78
2459.48 81
2459.59 84
2459.70 85
2459.82 83
2459.93 80
2460.05 75
2460.16 70
2460.27 64
2460.39 60
2460.50 57
2460.61 55
2460.73 54
2460.84 53
2460.95 52
2461.07 49
2461.18 45
2461.30 40
2461.41 33
2461.52 25
2461.64 18
2461.75 11
2461.86 6
2461.98 1
2462.09 0
2462.21 0
2462.32 0
2462.43 0
2462.55 0
2462.66 0
2462.77 0
2462.89 0
2463.00 0
2463.12 6
2463.23 14
2463.34 22
2463.46 31
2463.57 37
2463.69 43
2463.80 46
2463.91 48
2464.03 49
2464.14 49
2464.25 48
2464.37 47
2464.48 46
2464.60 45
2464.71 45
2464.82 44
2464.94 44
2465.05 45
2465.16 46
2465.28 48
2465.39 51
2465.51 54
2465.62 59
2465.73 63
2465.85 68
2465.96 72
2466.08 75
2466.19 76
2466.30 76
2466.42 73
2466.53 69
2466.64 64
2466.76 58
2466.87 52
2466.99 47
2467.10 44
2467.21 41
2467.33 38
2467.44 35
2467.56 30
2467.67 26
2467.78 21
2467.90 15
2468.01 10
2468.13 6
2468.24 4
2468.35 2
2468.47 1
2468.58 1
2468.69 2
2468.81 4
2468.92 9
2469.04 15
2469.15 22
2469.26 30
2469.38 38
2469.49 45
2469.61 51
2469.72 55
2469.83 58
2469.95 60
2470.06 60
2470.18 58
2470.29 54
2470.40 48
2470.52 41
2470.63 33
2470.75 25
2470.86 18
2470.97 14
2471.09 13
2471.20 14
2471.32 18
2471.43 24
2471.54 31
2471.66 38
2471.77 44
2471.89 48
2472.00 50
2472.11 49
2472.23 46
2472.34 41
2472.46 34
2472.57 28
2472.68 22
2472.80 18
2472.91 17
2473.03 19
2473.14 22
2473.25 26
2473.37 30
2473.48 35
2473.60 39
2473.71 43
2473.82 47
2473.94 51
2474.05 55
2474.17 57
2474.28 59
2474.39 59
2474.51 57
2474.62 55
2474.74 52
2474.85 48
2474.96 45
2475.08 42
2475.19 38
2475.31 35
2475.42 31
2475.53 28
2475.65 25
2475.76 23
2475.88 22
2475.99 22
2476.10 22
2476.22 24
2476.33 25
2476.45 27
2476.56 28
2476.67 29
2476.79 29
2476.90 28
2477.02 26
2477.13 22
2477.25 17
2477.36 10
2477.47 1
2477.59 0
2477.70 0
2477.82 0
2477.93 0
2478.04 0
2478.16 0
2478.27 0
2478.39 1
2478.50 7
2478.61 13
2478.73 18
2478.84 22
2478.96 27
2479.07 32
2479.19 38
2479.30 45
2479.41 53
2479.53 62
2479.64 70
2479.76 77
2479.87 82
2479.98 85
2480.10 85
2480.21 84
2480.33 81
2480.44 79
2480.56 78
2480.67 80
2480.78 83
2480.90 88
2481.01 94
2481.13 100
2481.24 104
2481.35 106
2481.47 104
2481.58 100
2481.70 92
2481.81 84
2481.93 74
2482.04 63
2482.15 53
2482.27 43
2482.38 33
2482.50 24
2482.61 18
2482.73 14
2482.84 13
2482.95 16
2483.07 21
2483.18 29
2483.30 39
2483.41 49
2483.53 60
2483.64 71
2483.75 82
2483.87 92
2483.98 101
2484.10 108
2484.21 114
2484.32 119
2484.44 121
2484.55 123
2484.67 124
2484.78 125
2484.90 124
2485.01 123
2485.12 122
2485.24 118
2485.35 114
2485.47 108
2485.58 101
2485.70 92
2485.81 84
2485.92 76
2486.04 69
2486.15 64
2486.27 60
2486.38 58
2486.50 57
2486.61 57
2486.73 57
2486.84 58
2486.95 60
2487.07 62
2487.18 65
2487.30 69
2487.41 72
2487.53 74
2487.64 76
2487.75 76
2487.87 76
2487.98 74
2488.10 73
2488.21 71
2488.33 71
2488.44 70
2488.55 70
2488.67 70
2488.78 69
2488.90 67
2489.01 64
2489.13 60
2489.24 55
2489.36 49
2489.47 44
2489.58 41
2489.70 38
2489.81 36
2489.93 36
2490.04 36
2490.16 37
2490.27 39
2490.38 39
2490.50 38
2490.61 35
2490.73 30
2490.84 23
2490.96 14
2491.07 7
2491.19 1
2491.30 0
2491.41 0
2491.53 2
2491.64 8
2491.76 15
2491.87 21
2491.99 26
2492.10 29
2492.22 31
2492.33 32
2492.44 32
2492.56 32
2492.67 32
2492.79 32
2492.90 31
2493.02 31
2493.13 32
2493.25 33
2493.36 36
2493.47 41
2493.59 47
2493.70 54
2493.82 62
2493.93 69
2494.05 75
2494.16 79
2494.28 81
2494.39 80
2494.51 79
2494.62 77
2494.73 75
2494.85 75
2494.96 76
2495.08 78
2495.19 81
2495.31 85
2495.42 89
2495.54 93
2495.65 97
2495.77 102
2495.88 107
2495.99 111
2496.11 115
2496.22 118
2496.34 118
2496.45 116
2496.57 111
2496.68 105
2496.80 98
2496.91 91
2497.03 83
2497.14 76
2497.25 70
2497.37 65
2497.48 62
2497.60 62
2497.71 64
2497.83 69
2497.94 76
2498.06 83
2498.17 89
2498.29 93
2498.40 93
2498.51 88
2498.63 80
2498.74 69
2498.86 57
2498.97 45
2499.09 36
2499.20 31
2499.32 29
2499.43 30
2499.55 34
2499.66 38
2499.78 41
2499.89 44
2500.00 45
2500.12 45
2500.23 45
2500.35 47
2500.46 51
2500.58 56
2500.69 60
2500.81 64
2500.92 67
2501.04 66
2501.15 63
2501.27 58
2501.38 53
2501.49 48
2501.61 46
2501.72 45
2501.84 47
2501.95 51
2502.07 56
2502.18 62
2502.30 67
2502.41 72
2502.53 75
2502.64 79
2502.76 83
2502.87 89
2502.99 95
2503.10 103
2503.22 110
2503.33 118
2503.44 124
2503.56 128
2503.67 131
2503.79 131
2503.90 129
2504.02 126
2504.13 122
2504.25 119
2504.36 116
2504.48 114
2504.59 114
2504.71 116
2504.82 119
2504.94 124
2505.05 128
2505.17 132
2505.28 135
2505.40 135
2505.51 132
2505.62 126
2505.74 117
2505.85 106
2505.97 94
2506.08 82
2506.20 70
2506.31 61
2506.43 53
2506.54 47
2506.66 42
2506.77 38
2506.89 33
2507.00 29
2507.12 24
2507.23 19
2507.35 16
2507.46 15
2507.58 16
2507.69 19
2507.81 22
2507.92 24
2508.04 24
2508.15 21
2508.26 16
2508.38 8
2508.49 1
2508.61 0
2508.72 0
2508.84 0
2508.95 0
2509.07 0
2509.18 0
2509.30 0
2509.41 4
2509.53 6
2509.64 8
2509.76 8
2509.87 8
2509.99 8
2510.10 8
2510.22 9
2510.33 10
2510.45 13
2510.56 17
2510.68 22
2510.79 28
2510.91 34
2511.02 40
2511.14 45
2511.25 48
2511.37 49
2511.48 48
2511.60 46
2511.71 44
2511.83 42
2511.94 40
2512.06 40
2512.17 39
2512.29 40
2512.40 39
2512.51 38
2512.63 37
2512.74 35
2512.86 33
2512.97 32
2513.09 33
2513.20 35
2513.32 38
2513.43 41
2513.55 45
2513.66 49
2513.78 53
2513.89 56
2514.01 60
2514.12 64
2514.24 68
2514.35 72
2514.47 76
2514.58 79
2514.70 81
2514.81 81
2514.93 80
2515.04 77
2515.16 73
2515.27 69
2515.39 65
2515.50 61
2515.62 57
2515.73 53
2515.85 48
2515.96 43
2516.08 38
2516.19 33
2516.31 30
2516.42 30
2516.54 34
2516.65 42
2516.77 53
2516.88 65
2517.00 76
2517.11 85
2517.23 89
2517.34 89
2517.46 84
2517.57 77
2517.69 70
2517.80 63
2517.92 58
2518.03 56
2518.15 55
2518.26 56
2518.38 58
2518.49 59
2518.61 59
2518.72 58
2518.84 56
2518.95 54
2519.07 52
2519.18 49
2519.30 47
2519.41 45
2519.53 42
2519.64 39
2519.76 35
2519.87 31
2519.99 28
2520.11 26
2520.22 26
2520.34 27
2520.45 31
2520.57 35
2520.68 40
2520.80 45
2520.91 51
2521.03 56
2521.14 60
2521.26 64
2521.37 67
2521.49 69
2521.60 70
2521.72 71
2521.83 72
2521.95 73
2522.06 75
2522.18 77
2522.29 81
2522.41 84
2522.52 88
2522.64 91
2522.75 93
2522.87 94
2522.98 94
2523.10 92
2523.21 91
2523.33 90
2523.44 90
2523.56 91
2523.67 94
2523.79 98
2523.90 102
2524.02 106
2524.13 109
2524.25 111
2524.37 111
2524.48 110
2524.60 109
2524.71 109
2524.83 109
2524.94 111
2525.06 113
2525.17 116
2525.29 119
2525.40 120
2525.52 119
2525.63 116
2525.75 111
2525.86 104
2525.98 97
2526.09 89
2526.21 83
2526.32 78
2526.44 75
2526.55 73
2526.67 72
2526.78 72
2526.90 72
2527.02 73
2527.13 74
2527.25 75
2527.36 77
2527.48 80
2527.59 83
2527.71 85
2527.82 87
2527.94 87
2528.05 84
2528.17 78
2528.28 69
2528.40 58
2528.51 47
2528.63 37
2528.74 29
2528.86 27
2528.97 29
2529.09 36
2529.21 45
2529.32 55
2529.44 65
2529.55 72
2529.67 77
2529.78 79
2529.90 80
2530.01 80
2530.13 80
2530.24 81
2530.36 83
2530.47 85
2530.59 87
2530.70 89
2530.82 90
2530.94 93
2531.05 98
2531.17 105
2531.28 114
2531.40 125
2531.51 136
2531.63 146
2531.74 154
2531.86 160
2531.97 163
2532.09 165
2532.20 167
2532.32 168
2532.43 170
2532.55 172
2532.67 174
2532.78 175
2532.90 176
2533.01 177
2533.13 178
2533.24 179
2533.36 181
2533.47 182
2533.59 182
2533.70 180
2533.82 178
2533.93 174
2534.05 170
2534.17 166
2534.28 164
2534.40 164
2534.51 165
2534.63 168
2534.74 170
2534.86 172
2534.97 172
2535.09 171
2535.20 167
2535.32 162
2535.44 156
2535.55 148
2535.67 141
2535.78 133
2535.90 125
2536.01 118
2536.13 111
2536.24 104
2536.36 99
2536.47 95
2536.59 92
2536.71 92
2536.82 94
2536.94 99
2537.05 107
2537.17 116
2537.28 127
2537.40 138
2537.51 150
2537.63 161
2537.74 172
2537.86 183
2537.98 195
2538.09 208
2538.21 223
2538.32 239
2538.44 256
2538.55 275
2538.67 295
2538.78 316
2538.90 337
2539.02 358
2539.13 381
2539.25 405
2539.36 429
2539.48 454
2539.59 478
2539.71 502
2539.82 524
2539.94 544
2540.06 562
2540.17 579
2540.29 596
2540.40 613
2540.52 631
2540.63 650
2540.75 671
2540.86 692
2540.98 713
2541.10 733
2541.21 751
2541.33 767
2541.44 781
2541.56 791
2541.67 798
2541.79 801
2541.90 801
2542.02 798
2542.14 794
2542.25 788
2542.37 782
2542.48 776
2542.60 770
2542.71 762
2542.83 754
2542.94 743
2543.06 730
2543.18 715
2543.29 699
2543.41 682
2543.52 663
2543.64 645
2543.75 625
2543.87 605
2543.99 584
2544.10 560
2544.22 535
2544.33 509
2544.45 481
2544.56 454
2544.68 428
2544.79 405
2544.91 383
2545.03 364
2545.14 346
2545.26 328
2545.37 310
2545.49 292
2545.60 274
2545.72 257
2545.84 242
2545.95 231
2546.07 223
2546.18 218
2546.30 215
2546.41 214
2546.53 214
2546.65 215
2546.76 216
2546.88 218
2546.99 219
2547.11 218
2547.22 215
2547.34 208
2547.46 197
2547.57 185
2547.69 170
2547.80 155
2547.92 140
2548.03 126
2548.15 115
2548.27 106
2548.38 99
2548.50 95
2548.61 93
2548.73 95
2548.84 98
2548.96 103
2549.08 107
2549.19 110
2549.31 111
2549.42 109
2549.54 105
2549.65 100
2549.77 96
2549.89 92
2550.00 90
2550.12 89
2550.23 89
2550.35 89
2550.46 87
2550.58 83
2550.70 76
2550.81 69
2550.93 61
2551.04 55
2551.16 51
2551.28 51
2551.39 53
2551.51 58
2551.62 63
2551.74 67
2551.85 69
2551.97 69
2552.09 66
2552.20 60
2552.32 54
2552.43 48
2552.55 44
2552.67 43
2552.78 44
2552.90 48
2553.01 55
2553.13 62
2553.24 70
2553.36 78
2553.48 86
2553.59 93
2553.71 99
2553.82 104
2553.94 108
2554.06 112
2554.17 115
2554.29 118
2554.40 120
2554.52 120
2554.63 119
2554.75 116
2554.87 113
2554.98 109
2555.10 107
2555.21 105
2555.33 105
2555.45 105
2555.56 105
2555.68 104
2555.79 100
2555.91 93
2556.03 82
2556.14 68
2556.26 52
2556.37 37
2556.49 23
2556.61 11
2556.72 2
2556.84 0
2556.95 0
2557.07 0
2557.18 0
2557.30 0
2557.42 0
2557.53 0
2557.65 0
2557.76 0
2557.88 8
2558.00 17
2558.11 26
2558.23 34
2558.34 42
2558.46 48
2558.58 54
2558.69 60
2558.81 65
2558.92 69
2559.04 72
2559.16 73
2559.27 72
2559.39 68
2559.50 61
2559.62 53
2559.74 43
2559.85 34
2559.97 26
2560.08 20
2560.20 18
2560.32 19
2560.43 24
2560.55 32
2560.66 41
2560.78 50
2560.90 57
2561.01 62
2561.13 65
2561.24 66
2561.36 65
2561.48 64
2561.59 63
2561.71 62
2561.82 60
2561.94 57
2562.06 53
2562.17 48
2562.29 43
2562.40 37
2562.52 33
2562.64 30
2562.75 29
2562.87 29
2562.98 30
2563.10 30
2563.22 31
2563.33 31
2563.45 32
2563.57 33
2563.68 35
2563.80 38
2563.91 42
2564.03 47
2564.15 52
2564.26 57
2564.38 61
2564.49 66
2564.61 71
2564.73 76
2564.84 82
2564.96 88
2565.07 94
2565.19 101
2565.31 108
2565.42 115
2565.54 121
2565.65 127
2565.77 132
2565.89 136
2566.00 138
2566.12 139
2566.24 138
2566.35 136
2566.47 134
2566.58 131
2566.70 129
2566.82 128
2566.93 127
2567.05 128
2567.16 129
2567.28 131
2567.40 132
2567.51 134
2567.63 135
2567.75 137
2567.86 139
2567.98 141
2568.09 143
2568.21 144
2568.33 143
2568.44 140
2568.56 135
2568.68 128
2568.79 119
2568.91 111
2569.02 103
2569.14 97
2569.26 93
2569.37 91
2569.49 90
2569.60 90
2569.72 91
2569.84 91
2569.95 91
2570.07 92
2570.19 93
2570.30 94
2570.42 96
2570.53 97
2570.65 97
2570.77 96
2570.88 93
2571.00 90
2571.12 87
2571.23 85
2571.35 83
2571.46 83
2571.58 82
2571.70 82
2571.81 82
2571.93 81
2572.05 78
2572.16 74
2572.28 70
2572.39 65
2572.51 60
2572.63 55
2572.74 51
2572.86 47
2572.98 43
2573.09 41
2573.21 41
2573.33 44
2573.44 49
2573.56 57
2573.67 65
2573.79 73
2573.91 80
2574.02 84
2574.14 86
2574.26 85
2574.37 83
2574.49 80
2574.60 77
2574.72 74
2574.84 72
2574.95 70
2575.07 69
2575.19 67
2575.30 65
2575.42 63
2575.54 60
2575.65 56
2575.77 51
2575.88 46
2576.00 41
2576.12 36
2576.23 32
2576.35 29
2576.47 27
2576.58 25
2576.70 24
2576.82 23
2576.93 24
2577.05 25
2577.16 28
2577.28 33
2577.40 39
2577.51 48
2577.63 57
2577.75 66
2577.86 75
2577.98 81
2578.10 86
2578.21 89
2578.33 90
2578.44 89
2578.56 86
2578.68 83
2578.79 78
2578.91 73
2579.03 68
2579.14 64
2579.26 62
2579.38 60
2579.49 61
2579.61 63
2579.73 67
2579.84 72
2579.96 77
2580.07 82
2580.19 84
2580.31 85
2580.42 82
2580.54 76
2580.66 68
2580.77 59
2580.89 51
2581.01 45
2581.12 43
2581.24 45
2581.36 52
2581.47 61
2581.59 71
2581.71 79
2581.82 84
2581.94 85
2582.05 81
2582.17 74
2582.29 64
2582.40 54
2582.52 46
2582.64 40
2582.75 38
2582.87 40
2582.99 44
2583.10 50
2583.22 57
2583.34 65
2583.45 71
2583.57 76
2583.69 79
2583.80 81
2583.92 81
2584.04 79
2584.15 74
2584.27 68
2584.39 61
2584.50 53
2584.62 46
2584.74 40
2584.85 36
2584.97 35
2585.08 35
2585.20 38
2585.32 41
2585.43 45
2585.55 49
2585.67 52
2585.78 54
2585.90 54
2586.02 53
2586.13 50
2586.25 46
2586.37 42
2586.48 37
2586.60 34
2586.72 32
2586.83 31
2586.95 31
2587.07 31
2587.18 29
2587.30 25
2587.42 20
2587.53 12
2587.65 4
2587.77 0
2587.88 0
2588.00 0
2588.12 0
2588.23 0
2588.35 0
2588.47 0
2588.58 0
2588.70 3
2588.82 11
2588.93 19
2589.05 25
2589.17 30
2589.28 33
2589.40 33
2589.52 31
2589.63 27
2589.75 21
2589.87 14
2589.98 6
2590.10 0
2590.22 0
2590.33 0
2590.45 0
2590.57 0
2590.68 0
2590.80 0
2590.92 0
2591.03 3
2591.15 11
2591.27 18
2591.38 23
2591.50 26
2591.62 26
2591.73 25
2591.85 24
2591.97 23
2592.08 23
2592.20 26
2592.32 30
2592.43 36
2592.55 41
2592.67 46
2592.78 49
2592.90 51
2593.02 50
2593.13 48
2593.25 46
2593.37 42
2593.48 39
2593.60 35
2593.72 30
2593.83 24
2593.95 17
2594.07 10
2594.18 2
2594.30 0
2594.42 0
2594.54 0
2594.65 0
2594.77 5
2594.89 20
2595.00 37
2595.12 54
2595.24 70
2595.35 82
2595.47 90
2595.59 93
2595.70 93
2595.82 90
2595.94 86
2596.05 82
2596.17 78
2596.29 74
2596.40 70
2596.52 67
2596.64 64
2596.75 63
2596.87 63
2596.99 64
2597.11 65
2597.22 66
2597.34 66
2597.46 65
2597.57 63
2597.69 60
2597.81 57
2597.92 54
2598.04 51
2598.16 48
2598.27 44
2598.39 39
2598.51 34
2598.62 29
2598.74 26
2598.86 24
2598.97 25
2599.09 30
2599.21 38
2599.33 47
2599.44 57
2599.56 66
2599.68 74
2599.79 79
2599.91 82
2600.03 82
2600.14 80
2600.26 76
2600.38 71
2600.49 66
2600.61 59
2600.73 53
2600.85 47
2600.96 42
2601.08 38
2601.20 35
2601.31 32
2601.43 31
2601.55 29
2601.66 28
2601.78 27
2601.90 27
2602.01 29
2602.13 32
2602.25 37
2602.37 44
2602.48 51
2602.60 57
2602.72 62
2602.83 64
2602.95 62
2603.07 58
2603.18 51
2603.30 42
2603.42 33
2603.54 25
2603.65 18
2603.77 13
2603.89 11
2604.00 12
2604.12 16
2604.24 21
2604.35 26
2604.47 32
2604.59 37
2604.70 41
2604.82 44
2604.94 46
2605.06 48
2605.17 50
2605.29 53
2605.41 56
2605.52 59
2605.64 62
2605.76 66
2605.88 70
2605.99 74
2606.11 78
2606.23 82
2606.34 87
2606.46 92
2606.58 97
2606.69 102
2606.81 108
2606.93 114
2607.05 120
2607.16 127
2607.28 133
2607.40 139
2607.51 144
2607.63 149
2607.75 152
2607.87 155
2607.98 159
2608.10 162
2608.22 168
2608.33 175
2608.45 184
2608.57 197
2608.68 211
2608.80 229
2608.92 248
2609.04 270
2609.15 294
2609.27 319
2609.39 345
2609.50 371
2609.62 395
2609.74 416
2609.86 434
2609.97 449
2610.09 460
2610.21 469
2610.32 475
2610.44 479
2610.56 481
2610.68 481
2610.79 479
2610.91 475
2611.03 469
2611.14 461
2611.26 452
2611.38 442
2611.50 431
2611.61 419
2611.73 407
2611.85 396
2611.96 385
2612.08 377
2612.20 370
2612.32 367
2612.43 365
2612.55 365
2612.67 365
2612.78 364
2612.90 362
2613.02 359
2613.14 354
2613.25 350
2613.37 345
2613.49 342
2613.61 338
2613.72 333
2613.84 326
2613.96 317
2614.07 306
2614.19 293
2614.31 280
2614.43 270
2614.54 262
2614.66 258
2614.78 257
2614.89 258
2615.01 259
2615.13 259
2615.25 256
2615.36 251
2615.48 244
2615.60 236
2615.72 227
2615.83 219
2615.95 212
2616.07 206
2616.18 200
2616.30 193
2616.42 185
2616.54 175
2616.65 163
2616.77 149
2616.89 137
2617.01 126
2617.12 120
2617.24 118
2617.36 121
2617.47 128
2617.59 136
2617.71 146
2617.83 154
2617.94 159
2618.06 161
2618.18 159
2618.30 154
2618.41 147
2618.53 136
2618.65 125
2618.76 112
2618.88 99
2619.00 87
2619.12 78
2619.23 71
2619.35 68
2619.47 68
2619.59 70
2619.70 72
2619.82 74
2619.94 75
2620.06 74
2620.17 72
2620.29 69
2620.41 65
2620.53 62
2620.64 60
2620.76 59
2620.88 60
2620.99 62
2621.11 65
2621.23 68
2621.35 70
2621.46 70
2621.58 69
2621.70 65
2621.82 59
2621.93 52
2622.05 46
2622.17 41
2622.29 40
2622.40 42
2622.52 48
2622.64 56
2622.76 66
2622.87 76
2622.99 85
2623.11 91
2623.23 94
2623.34 94
2623.46 91
2623.58 86
2623.69 79
2623.81 70
2623.93 60
2624.05 51
2624.16 43
2624.28 37
2624.40 34
2624.52 35
2624.63 39
2624.75 45
2624.87 51
2624.99 58
2625.10 62
2625.22 64
2625.34 64
2625.46 63
2625.57 62
2625.69 63
2625.81 66
2625.93 69
2626.04 73
2626.16 76
2626.28 76
2626.40 74
2626.51 69
2626.63 63
2626.75 57
2626.87 52
2626.98 50
2627.10 52
2627.22 56
2627.34 63
2627.45 70
2627.57 77
2627.69 81
2627.81 84
2627.92 84
2628.04 83
2628.16 81
2628.28 78
2628.39 76
2628.51 74
2628.63 73
2628.75 72
2628.86 70
2628.98 68
2629.10 66
2629.22 63
2629.33 60
2629.45 58
2629.57 57
2629.69 57
2629.80 58
2629.92 58
2630.04 58
2630.16 58
2630.28 56
2630.39 54
2630.51 50
2630.63 46
2630.75 42
2630.86 37
2630.98 34
2631.10 31
2631.22 30
2631.33 30
2631.45 31
2631.57 34
2631.69 38
2631.80 42
2631.92 46
2632.04 50
2632.16 52
2632.27 52
2632.39 51
2632.51 49
2632.63 47
2632.75 44
2632.86 42
2632.98 41
2633.10 39
2633.22 36
2633.33 34
2633.45 31
2633.57 29
2633.69 28
2633.80 30
2633.92 34
2634.04 40
2634.16 46
2634.27 51
2634.39 54
2634.51 54
2634.63 51
2634.75 45
2634.86 37
2634.98 29
2635.10 22
2635.22 16
2635.33 11
2635.45 7
2635.57 3
2635.69 0
2635.80 0
2635.92 0
2636.04 0
2636.16 0
2636.28 0
2636.39 0
2636.51 0
2636.63 2
2636.75 7
2636.86 11
2636.98 14
2637.10 16
2637.22 17
2637.33 19
2637.45 21
2637.57 23
2637.69 25
2637.81 27
2637.92 30
2638.04 33
2638.16 36
2638.28 38
2638.39 39
2638.51 40
2638.63 39
2638.75 38
2638.87 36
2638.98 34
2639.10 33
2639.22 33
2639.34 35
2639.45 39
2639.57 43
2639.69 48
2639.81 52
2639.93 56
2640.04 58
2640.16 60
2640.28 62
2640.40 63
2640.51 64
2640.63 65
2640.75 66
2640.87 67
2640.99 66
2641.10 65
2641.22 62
2641.34 59
2641.46 55
2641.58 50
2641.69 46
2641.81 42
2641.93 37
2642.05 34
2642.16 31
2642.28 30
2642.40 31
2642.52 34
2642.64 39
2642.75 45
2642.87 52
2642.99 59
2643.11 65
2643.23 71
2643.34 76
2643.46 80
2643.58 84
2643.70 87
2643.81 88
2643.93 88
2644.05 85
2644.17 80
2644.29 73
2644.40 65
2644.52 57
2644.64 49
2644.76 44
2644.88 41
2644.99 41
2645.11 43
2645.23 47
2645.35 53
2645.47 59
2645.58 65
2645.70 70
2645.82 74
2645.94 76
2646.05 76
2646.17 75
2646.29 71
2646.41 65
2646.53 58
2646.64 50
2646.76 41
2646.88 34
2647.00 28
2647.12 23
2647.23 22
2647.35 23
2647.47 27
2647.59 34
2647.71 41
2647.82 50
2647.94 58
2648.06 65
2648.18 70
2648.30 73
2648.41 73
2648.53 72
2648.65 69
2648.77 65
2648.89 61
2649.00 58
2649.12 56
2649.24 56
2649.36 58
2649.48 61
2649.59 65
2649.71 68
2649.83 71
2649.95 71
2650.07 70
2650.18 67
2650.30 63
2650.42 60
2650.54 58
2650.66 57
2650.77 58
2650.89 58
2651.01 57
2651.13 54
2651.25 47
2651.36 38
2651.48 28
2651.60 17
2651.72 7
2651.84 0
2651.95 0
2652.07 0
2652.19 0
2652.31 0
2652.43 5
2652.55 13
2652.66 21
2652.78 28
2652.90 34
2653.02 39
2653.14 41
2653.25 42
2653.37 43
2653.49 44
2653.61 46
2653.73 48
2653.84 51
2653.96 53
2654.08 53
2654.20 51
2654.32 46
2654.43 39
2654.55 33
2654.67 29
2654.79 28
2654.91 30
2655.03 37
2655.14 45
2655.26 55
2655.38 62
2655.50 67
2655.62 67
2655.73 63
2655.85 56
2655.97 47
2656.09 39
2656.21 32
2656.33 29
2656.44 29
2656.56 33
2656.68 39
2656.80 46
2656.92 52
2657.03 57
2657.15 59
2657.27 59
2657.39 58
2657.51 56
2657.62 56
2657.74 57
2657.86 61
2657.98 66
2658.10 72
2658.22 75
2658.33 77
2658.45 75
2658.57 70
2658.69 63
2658.81 55
2658.93 49
2659.04 46
2659.16 45
2659.28 47
2659.40 51
2659.52 56
2659.63 60
2659.75 64
2659.87 65
2659.99 64
2660.11 61
2660.23 57
2660.34 51
2660.46 45
2660.58 40
2660.70 36
2660.82 34
2660.94 33
2661.05 34
2661.17 36
2661.29 39
2661.41 41
2661.53 42
2661.65 41
2661.76 38
2661.88 34
2662.00 29
2662.12 25
2662.24 23
2662.35 23
2662.47 25
2662.59 29
2662.71 34
2662.83 38
2662.95 40
2663.06 40
2663.18 36
2663.30 30
2663.42 22
2663.54 14
2663.66 7
2663.77 3
2663.89 1
2664.01 2
2664.13 4
2664.25 7
2664.37 11
2664.48 14
2664.60 16
2664.72 16
2664.84 16
2664.96 15
2665.08 15
2665.19 17
2665.31 20
2665.43 26
2665.55 33
2665.67 42
2665.79 51
2665.90 58
2666.02 63
2666.14 65
2666.26 65
2666.38 62
2666.50 58
2666.62 53
2666.73 48
2666.85 44
2666.97 40
2667.09 35
2667.21 31
2667.33 25
2667.44 20
2667.56 15
2667.68 10
2667.80 9
2667.92 10
2668.04 14
2668.15 21
2668.27 30
2668.39 38
2668.51 45
2668.63 49
2668.75 51
2668.87 49
2668.98 46
2669.10 41
2669.22 37
2669.34 34
2669.46 31
2669.58 30
2669.69 29
2669.81 28
2669.93 27
2670.05 25
2670.17 24
2670.29 24
2670.41 26
2670.52 30
2670.64 37
2670.76 47
2670.88 58
2671.00 70
2671.12 81
2671.23 91
2671.35 98
2671.47 102
2671.59 102
2671.71 99
2671.83 91
2671.95 79
2672.06 64
2672.18 47
2672.30 30
2672.42 15
2672.54 3
2672.66 0
2672.78 0
2672.89 0
2673.01 0
2673.13 1
2673.25 5
2673.37 9
2673.49 11
2673.60 13
2673.72 13
2673.84 14
2673.96 14
2674.08 14
2674.20 13
2674.32 11
2674.43 8
2674.55 4
2674.67 1
2674.79 0
2674.91 0
2675.03 0
2675.15 0
2675.26 1
2675.38 5
2675.50 10
2675.62 14
2675.74 18
2675.86 20
2675.98 20
2676.09 19
2676.21 16
2676.33 12
2676.45 6
2676.57 1
2676.69 0
2676.81 0
2676.93 0
2677.04 0
2677.16 0
2677.28 0
2677.40 0
2677.52 1
2677.64 4
2677.76 6
2677.87 9
2677.99 12
2678.11 18
2678.23 24
2678.35 32
2678.47 39
2678.59 45
2678.70 48
2678.82 49
2678.94 47
2679.06 45
2679.18 42
2679.30 40
2679.42 39
2679.54 38
2679.65 37
2679.77 34
2679.89 30
2680.01 26
2680.13 21
2680.25 19
2680.37 19
2680.48 22
2680.60 29
2680.72 38
2680.84 47
2680.96 55
2681.08 61
2681.20 65
2681.32 66
2681.43 66
2681.55 67
2681.67 69
2681.79 72
2681.91 77
2682.03 83
2682.15 89
2682.27 93
2682.38 93
2682.50 91
2682.62 85
2682.74 76
2682.86 66
2682.98 56
2683.10 46
2683.22 37
2683.33 31
2683.45 26
2683.57 23
2683.69 22
2683.81 22
2683.93 24
2684.05 27
2684.17 30
2684.28 34
2684.40 38
2684.52 42
2684.64 45
2684.76 48
2684.88 51
2685.00 53
2685.12 53
2685.24 53
2685.35 50
2685.47 47
2685.59 42
2685.71 38
2685.83 34
2685.95 32
2686.07 32
2686.19 36
2686.30 43
2686.42 52
2686.54 60
2686.66 66
2686.78 69
2686.90 70
2687.02 68
2687.14 65
2687.26 64
2687.37 66
2687.49 72
2687.61 82
2687.73 94
2687.85 106
2687.97 118
2688.09 128
2688.21 136
2688.32 142
2688.44 147
2688.56 149
2688.68 150
2688.80 151
2688.92 151
2689.04 153
2689.16 156
2689.28 161
2689.39 168
2689.51 179
2689.63 190
2689.75 202
2689.87 213
2689.99 222
2690.11 230
2690.23 236
2690.35 241
2690.47 245
2690.58 250
2690.70 255
2690.82 261
2690.94 268
2691.06 276
2691.18 283
2691.30 289
2691.42 295
2691.54 299
2691.65 301
2691.77 302
2691.89 302
2692.01 301
2692.13 300
2692.25 298
2692.37 295
2692.49 291
2692.61 286
2692.73 281
2692.84 275
2692.96 272
2693.08 271
2693.20 275
2693.32 284
2693.44 299
2693.56 320
2693.68 345
2693.80 373
2693.91 402
2694.03 432
2694.15 461
2694.27 489
2694.39 517
2694.51 546
2694.63 578
2694.75 615
2694.87 656
2694.99 703
2695.10 752
2695.22 802
2695.34 851
2695.46 897
2695.58 940
2695.70 980
2695.82 1019
2695.94 1060
2696.06 1102
2696.18 1148
2696.30 1195
2696.41 1241
2696.53 1286
2696.65 1326
2696.77 1360
2696.89 1387
2697.01 1406
2697.13 1417
2697.25 1420
2697.37 1416
2697.49 1404
2697.61 1386
2697.72 1363
2697.84 1336
2697.96 1307
2698.08 1277
2698.20 1247
2698.32 1217
2698.44 1187
2698.56 1156
2698.68 1125
2698.80 1093
2698.92 1060
2699.03 1027
2699.15 994
2699.27 961
2699.39 930
2699.51 899
2699.63 868
2699.75 836
2699.87 804
2699.99 770
2700.11 735
2700.23 701
2700.34 669
2700.46 639
2700.58 614
2700.70 594
2700.82 579
2700.94 567
2701.06 558
2701.18 548
2701.30 537
2701.42 522
2701.54 504
2701.66 483
2701.77 460
2701.89 436
2702.01 413
2702.13 392
2702.25 374
2702.37 360
2702.49 349
2702.61 340
2702.73 333
2702.85 325
2702.97 316
2703.09 304
2703.20 290
2703.32 274
2703.44 258
2703.56 242
2703.68 228
2703.80 217
2703.92 209
2704.04 203
2704.16 199
2704.28 195
2704.40 189
2704.52 182
2704.64 173
2704.75 163
2704.87 153
2704.99 144
2705.11 136
2705.23 129
2705.35 125
2705.47 123
2705.59 122
2705.71 122
2705.83 123
2705.95 123
2706.07 123
2706.19 122
2706.30 119
2706.42 116
2706.54 113
2706.66 110
2706.78 108
2706.90 107
2707.02 107
2707.14 109
2707.26 111
2707.38 112
2707.50 113
2707.62 114
2707.74 113
2707.86 113
2707.97 111
2708.09 109
2708.21 106
2708.33 100
2708.45 92
2708.57 83
2708.69 72
2708.81 61
2708.93 50
2709.05 42
2709.17 37
2709.29 34
2709.41 33
2709.53 34
2709.65 36
2709.76 39
2709.88 42
2710.00 46
2710.12 49
2710.24 52
2710.36 55
2710.48 58
2710.60 61
2710.72 65
2710.84 70
2710.96 75
2711.08 81
2711.20 87
2711.32 92
2711.44 95
2711.56 95
2711.67 93
2711.79 89
2711.91 84
2712.03 79
2712.15 74
2712.27 71
2712.39 71
2712.51 72
2712.63 74
2712.75 79
2712.87 84
2712.99 89
2713.11 94
2713.23 98
2713.35 101
2713.47 103
2713.59 104
2713.70 104
2713.82 103
2713.94 103
2714.06 102
2714.18 102
2714.30 101
2714.42 100
2714.54 98
2714.66 96
2714.78 95
2714.90 93
2715.02 92
2715.14 92
2715.26 92
2715.38 93
2715.50 95
2715.62 97
2715.74 98
2715.85 97
2715.97 94
2716.09 88
2716.21 81
2716.33 72
2716.45 62
2716.57 54
2716.69 47
2716.81 42
2716.93 38
2717.05 37
2717.17 38
2717.29 41
2717.41 46
2717.53 53
2717.65 62
2717.77 73
2717.89 84
2718.01 95
2718.13 104
2718.24 111
2718.36 114
2718.48 115
2718.60 113
2718.72 110
2718.84 107
2718.96 105
2719.08 103
2719.20 102
2719.32 102
2719.44 101
2719.56 100
2719.68 99
2719.80 97
2719.92 96
2720.04 95
2720.16 95
2720.28 96
2720.40 98
2720.52 100
2720.64 102
2720.76 104
2720.88 106
2720.99 109
2721.11 111
2721.23 114
2721.35 117
2721.47 119
2721.59 120
2721.71 120
2721.83 119
2721.95 117
2722.07 114
2722.19 111
2722.31 109
2722.43 107
2722.55 104
2722.67 101
2722.79 98
2722.91 94
2723.03 91
2723.15 88
2723.27 86
2723.39 85
2723.51 87
2723.63 90
2723.75 95
2723.87 101
2723.99 108
2724.11 114
2724.22 119
2724.34 123
2724.46 123
2724.58 121
2724.70 117
2724.82 112
2724.94 108
2725.06 106
2725.18 107
2725.30 111
2725.42 115
2725.54 119
2725.66 121
2725.78 121
2725.90 117
2726.02 113
2726.14 108
2726.26 106
2726.38 106
2726.50 109
2726.62 113
2726.74 119
2726.86 123
2726.98 126
2727.10 127
2727.22 126
2727.34 124
2727.46 122
2727.58 120
2727.70 119
2727.82 117
2727.94 116
2728.06 113
2728.18 110
2728.30 106
2728.41 101
2728.53 95
2728.65 88
2728.77 80
2728.89 72
2729.01 65
2729.13 59
2729.25 57
2729.37 57
2729.49 61
2729.61 67
2729.73 74
2729.85 81
2729.97 86
2730.09 88
2730.21 89
2730.33 87
2730.45 84
2730.57 81
2730.69 79
2730.81 76
2730.93 74
2731.05 72
2731.17 70
2731.29 65
2731.41 59
2731.53 50
2731.65 40
2731.77 28
2731.89 17
2732.01 8
2732.13 1
2732.25 0
2732.37 0
2732.49 0
2732.61 2
2732.73 4
2732.85 5
2732.97 4
2733.09 2
2733.21 0
2733.33 0
2733.45 0
2733.57 0
2733.69 0
2733.81 1
2733.93 6
2734.05 10
2734.17 14
2734.29 17
2734.41 18
2734.53 19
2734.65 19
2734.77 19
2734.89 21
2735.01 24
2735.13 29
2735.25 36
2735.37 44
2735.49 51
2735.60 58
2735.72 63
2735.84 67
2735.96 69
2736.08 70
2736.20 72
2736.32 74
2736.44 77
2736.56 81
2736.68 84
2736.80 86
2736.92 86
2737.04 84
2737.16 81
2737.28 77
2737.40 72
2737.52 69
2737.64 66
2737.76 66
2737.88 67
2738.00 70
2738.12 73
2738.24 76
2738.36 78
2738.48 80
2738.60 80
2738.72 78
2738.84 74
2738.96 69
2739.08 63
2739.20 58
2739.32 54
2739.44 54
2739.56 57
2739.68 65
2739.80 75
2739.92 87
2740.04 99
2740.16 110
2740.28 118
2740.40 125
2740.52 129
2740.64 134
2740.76 138
2740.88 144
2741.00 150
2741.12 158
2741.24 166
2741.36 174
2741.48 181
2741.60 185
2741.72 188
2741.84 187
2741.96 183
2742.08 176
2742.20 168
2742.32 159
2742.44 151
2742.56 145
2742.68 142
2742.80 142
2742.92 144
2743.04 148
2743.16 151
2743.28 153
2743.40 155
2743.53 156
2743.65 157
2743.77 157
2743.89 156
2744.01 154
2744.13 148
2744.25 139
2744.37 126
2744.49 112
2744.61 96
2744.73 82
2744.85 69
2744.97 58
2745.09 49
2745.21 41
2745.33 33
2745.45 25
2745.57 16
2745.69 8
2745.81 1
2745.93 0
2746.05 0
2746.17 0
2746.29 0
2746.41 0
2746.53 0
2746.65 0
2746.77 1
2746.89 5
2747.01 7
2747.13 9
2747.25 11
2747.37 11
2747.49 13
2747.61 16
2747.73 20
2747.85 26
2747.97 32
2748.09 39
2748.21 45
2748.33 49
2748.45 50
2748.57 48
2748.69 42
2748.81 35
2748.93 27
2749.05 20
2749.17 14
2749.29 10
2749.41 9
2749.53 10
2749.65 13
2749.77 17
2749.89 23
2750.01 29
2750.13 36
2750.25 43
2750.37 51
2750.49 58
2750.61 65
2750.74 70
2750.86 74
2750.98 77
2751.10 79
2751.22 81
2751.34 83
2751.46 85
2751.58 87
2751.70 88
2751.82 87
2751.94 84
2752.06 80
2752.18 74
2752.30 69
2752.42 66
2752.54 64
2752.66 63
2752.78 64
2752.90 63
2753.02 60
2753.14 56
2753.26 49
2753.38 42
2753.50 36
2753.62 32
2753.74 32
2753.86 36
2753.98 44
2754.10 53
2754.22 64
2754.34 74
2754.46 82
2754.58 88
2754.70 92
2754.83 92
2754.95 90
2755.07 86
2755.19 81
2755.31 74
2755.43 66
2755.55 57
2755.67 48
2755.79 39
2755.91 31
2756.03 24
2756.15 19
2756.27 15
2756.39 12
2756.51 10
2756.63 8
2756.75 7
2756.87 6
2756.99 7
2757.11 10
2757.23 16
2757.35 23
2757.47 31
2757.59 39
2757.71 47
2757.83 53
2757.95 58
2758.08 63
2758.20 66
2758.32 69
2758.44 72
2758.56 75
2758.68 77
2758.80 80
2758.92 82
2759.04 84
2759.16 85
2759.28 85
2759.40 83
2759.52 77
2759.64 69
2759.76 59
2759.88 49
2760.00 40
2760.12 33
2760.24 29
2760.36 29
2760.48 29
2760.60 30
2760.72 30
2760.85 28
2760.97 25
2761.09 21
2761.21 17
2761.33 15
2761.45 14
2761.57 15
2761.69 18
2761.81 21
2761.93 24
2762.05 26
2762.17 28
2762.29 30
2762.41 32
2762.53 35
2762.65 39
2762.77 43
2762.89 47
2763.01 52
2763.13 56
2763.25 58
2763.38 59
2763.50 58
2763.62 55
2763.74 52
2763.86 48
2763.98 44
2764.10 42
2764.22 41
2764.34 41
2764.46 44
2764.58 47
2764.70 51
2764.82 54
2764.94 56
2765.06 56
2765.18 54
2765.30 51
2765.42 48
2765.55 46
2765.67 46
2765.79 49
2765.91 56
2766.03 66
2766.15 77
2766.27 89
2766.39 101
2766.51 111
2766.63 121
2766.75 129
2766.87 138
2766.99 146
2767.11 154
2767.23 162
2767.35 170
2767.47 177
2767.60 182
2767.72 186
2767.84 189
2767.96 192
2768.08 195
2768.20 199
2768.32 205
2768.44 213
2768.56 222
2768.68 231
2768.80 240
2768.92 248
2769.04 254
2769.16 259
2769.28 262
2769.40 264
2769.53 264
2769.65 264
2769.77 263
2769.89 260
2770.01 257
2770.13 251
2770.25 244
2770.37 235
2770.49 226
2770.61 216
2770.73 206
2770.85 196
2770.97 187
2771.09 179
2771.22 171
2771.34 163
2771.46 155
2771.58 146
2771.70 137
2771.82 129
2771.94 121
2772.06 114
2772.18 108
2772.30 105
2772.42 104
2772.54 104
2772.66 106
2772.78 108
2772.91 111
2773.03 112
2773.15 111
2773.27 110
2773.39 107
2773.51 105
2773.63 102
2773.75 101
2773.87 100
2773.99 100
2774.11 100
2774.23 99
2774.35 97
2774.47 95
2774.60 92
2774.72 89
2774.84 87
2774.96 87
2775.08 89
2775.20 92
2775.32 96
2775.44 100
2775.56 102
2775.68 102
2775.80 100
2775.92 95
2776.04 90
2776.17 85
2776.29 82
2776.41 81
2776.53 81
2776.65 82
2776.77 84
2776.89 85
2777.01 85
2777.13 83
2777.25 81
2777.37 77
2777.49 73
2777.62 67
2777.74 59
2777.86 52
2777.98 44
2778.10 37
2778.22 31
2778.34 27
2778.46 24
2778.58 22
2778.70 21
2778.82 21
2778.94 21
2779.07 21
2779.19 21
2779.31 20
2779.43 19
2779.55 17
2779.67 15
2779.79 13
2779.91 13
2780.03 14
2780.15 16
2780.27 20
2780.40 24
2780.52 28
2780.64 31
2780.76 33
2780.88 33
2781.00 32
2781.12 30
2781.24 27
2781.36 24
2781.48 23
2781.60 23
2781.73 24
2781.85 26
2781.97 29
2782.09 31
2782.21 33
2782.33 34
2782.45 34
2782.57 34
2782.69 34
2782.81 36
2782.93 40
2783.06 44
2783.18 50
2783.30 54
2783.42 57
2783.54 57
2783.66 54
2783.78 48
2783.90 41
2784.02 34
2784.14 28
2784.27 24
2784.39 21
2784.51 21
2784.63 22
2784.75 24
2784.87 25
2784.99 25
2785.11 25
2785.23 24
2785.35 22
2785.48 20
2785.60 19
2785.72 18
2785.84 17
2785.96 17
2786.08 18
2786.20 19
2786.32 21
2786.44 22
2786.56 22
2786.69 22
2786.81 20
2786.93 18
2787.05 15
2787.17 12
2787.29 10
2787.41 9
2787.53 9
2787.65 11
2787.77 14
2787.90 18
2788.02 22
2788.14 27
2788.26 32
2788.38 36
2788.50 39
2788.62 41
2788.74 41
2788.86 39
2788.99 34
2789.11 28
2789.23 22
2789.35 15
2789.47 10
2789.59 6
2789.71 5
2789.83 6
2789.95 9
2790.08 12
2790.20 15
2790.32 18
2790.44 20
2790.56 22
2790.68 23
2790.80 24
2790.92 26
2791.04 29
2791.17 33
2791.29 37
2791.41 41
2791.53 45
2791.65 49
2791.77 51
2791.89 53
2792.01 53
2792.13 52
2792.26 52
2792.38 52
2792.50 53
2792.62 55
2792.74 58
2792.86 63
2792.98 69
2793.10 76
2793.22 84
2793.35 92
2793.47 99
2793.59 106
2793.71 112
2793.83 116
2793.95 117
2794.07 117
2794.19 114
2794.32 110
2794.44 103
2794.56 96
2794.68 88
2794.80 80
2794.92 73
2795.04 68
2795.16 63
2795.29 61
2795.41 61
2795.53 64
2795.65 69
2795.77 75
2795.89 82
2796.01 88
2796.13 93
2796.26 97
2796.38 100
2796.50 102
2796.62 103
2796.74 104
2796.86 105
2796.98 106
2797.10 106
2797.22 106
2797.35 105
2797.47 104
2797.59 102
2797.71 101
2797.83 100
2797.95 100
2798.07 100
2798.20 100
2798.32 100
2798.44 101
2798.56 101
2798.68 102
2798.80 103
2798.92 103
2799.04 104
2799.17 103
2799.29 102
2799.41 99
2799.53 96
2799.65 93
2799.77 89
2799.89 86
2800.01 82
2800.14 79
2800.26 76
2800.38 73
2800.50 70
2800.62 68
2800.74 66
2800.86 64
2800.99 64
2801.11 64
2801.23 65
2801.35 66
2801.47 67
2801.59 68
2801.71 70
2801.83 72
2801.96 76
2802.08 82
2802.20 90
2802.32 99
2802.44 109
2802.56 117
2802.68 122
2802.81 124
2802.93 122
2803.05 116
2803.17 108
2803.29 100
2803.41 92
2803.53 85
2803.66 80
2803.78 75
2803.90 72
2804.02 69
2804.14 67
2804.26 66
2804.38 66
2804.51 68
2804.63 72
2804.75 77
2804.87 83
2804.99 89
2805.11 94
2805.23 96
2805.36 96
2805.48 93
2805.60 87
2805.72 79
2805.84 70
2805.96 61
2806.08 54
2806.21 50
2806.33 47
2806.45 47
2806.57 46
2806.69 45
2806.81 44
2806.93 42
2807.06 40
2807.18 39
2807.30 40
2807.42 43
2807.54 48
2807.66 54
2807.78 62
2807.91 69
2808.03 74
2808.15 79
2808.27 81
2808.39 81
2808.51 79
2808.63 76
2808.76 74
2808.88 71
2809.00 69
2809.12 66
2809.24 63
2809.36 60
2809.49 55
2809.61 49
2809.73 44
2809.85 40
2809.97 39
2810.09 39
2810.21 42
2810.34 46
2810.46 49
2810.58 51
2810.70 52
2810.82 52
2810.94 52
2811.07 53
2811.19 55
2811.31 58
2811.43 62
2811.55 65
2811.67 66
2811.80 64
2811.92 58
2812.04 50
2812.16 40
2812.28 30
2812.40 21
2812.52 14
2812.65 10
2812.77 7
2812.89 6
2813.01 4
2813.13 2
2813.25 0
2813.38 0
2813.50 0
2813.62 0
2813.74 0
2813.86 0
2813.98 0
2814.11 5
2814.23 17
2814.35 29
2814.47 39
2814.59 46
2814.71 48
2814.84 46
2814.96 40
2815.08 33
2815.20 25
2815.32 20
2815.44 17
2815.57 17
2815.69 19
2815.81 22
2815.93 25
2816.05 27
2816.17 30
2816.30 33
2816.42 37
2816.54 42
2816.66 49
2816.78 58
2816.90 68
2817.03 78
2817.15 87
2817.27 93
2817.39 97
2817.51 98
2817.63 95
2817.76 91
2817.88 85
2818.00 77
2818.12 69
2818.24 60
2818.36 51
2818.49 42
2818.61 34
2818.73 27
2818.85 22
2818.97 20
2819.09 20
2819.22 23
2819.34 27
2819.46 33
2819.58 39
2819.70 45
2819.82 50
2819.95 54
2820.07 59
2820.19 63
2820.31 67
2820.43 71
2820.56 74
2820.68 76
2820.80 77
2820.92 76
2821.04 74
2821.16 72
2821.29 68
2821.41 64
2821.53 59
2821.65 53
2821.77 45
2821.89 37
2822.02 28
2822.14 19
2822.26 11
2822.38 6
2822.50 3
2822.63 3
2822.75 6
2822.87 10
2822.99 17
2823.11 23
2823.23 30
2823.36 34
2823.48 37
2823.60 38
2823.72 36
2823.84 32
2823.97 26
2824.09 20
2824.21 14
2824.33 8
2824.45 4
2824.57 1
2824.70 0
2824.82 0
2824.94 0
2825.06 0
2825.18 0
2825.31 0
2825.43 0
2825.55 0
2825.67 0
2825.79 1
2825.92 2
2826.04 4
2826.16 4
2826.28 4
2826.40 3
2826.52 2
2826.65 0
2826.77 0
2826.89 0
2827.01 0
2827.13 0
2827.26 0
2827.38 5
2827.50 12
2827.62 19
2827.74 27
2827.87 33
2827.99 37
2828.11 39
2828.23 41
2828.35 43
2828.48 46
2828.60 52
2828.72 61
2828.84 73
2828.96 86
2829.09 98
2829.21 107
2829.33 112
2829.45 112
2829.57 108
2829.70 100
2829.82 91
2829.94 82
2830.06 76
2830.18 73
2830.30 74
2830.43 77
2830.55 81
2830.67 85
2830.79 88
2830.91 91
2831.04 92
2831.16 91
2831.28 89
2831.40 86
2831.52 80
2831.65 73
2831.77 63
2831.89 51
2832.01 37
2832.13 23
2832.26 8
2832.38 0
2832.50 0
2832.62 0
2832.74 0
2832.87 0
2832.99 0
2833.11 0
2833.23 0
2833.36 1
2833.48 19
2833.60 39
2833.72 58
2833.84 76
2833.97 88
2834.09 96
2834.21 97
2834.33 93
2834.45 87
2834.58 79
2834.70 73
2834.82 68
2834.94 66
2835.06 66
2835.19 68
2835.31 72
2835.43 76
2835.55 79
2835.67 80
2835.80 79
2835.92 75
2836.04 68
2836.16 60
2836.28 52
2836.41 44
2836.53 38
2836.65 34
2836.77 31
2836.90 30
2837.02 29
2837.14 28
2837.26 28
2837.38 28
2837.51 28
2837.63 29
2837.75 31
2837.87 33
2837.99 35
2838.12 37
2838.24 39
2838.36 40
2838.48 40
2838.61 40
2838.73 40
2838.85 41
2838.97 42
2839.09 45
2839.22 49
2839.34 55
2839.46 61
2839.58 68
2839.70 75
2839.83 80
2839.95 84
2840.07 85
2840.19 85
2840.32 82
2840.44 79
2840.56 76
2840.68 74
2840.80 73
2840.93 73
2841.05 73
2841.17 74
2841.29 74
2841.42 74
2841.54 73
2841.66 73
2841.78 74
2841.90 76
2842.03 80
2842.15 83
2842.27 86
2842.39 88
2842.52 87
2842.64 84
2842.76 79
2842.88 73
2843.00 69
2843.13 66
2843.25 65
2843.37 66
2843.49 68
2843.62 70
2843.74 70
2843.86 67
2843.98 61
2844.10 54
2844.23 46
2844.35 39
2844.47 34
2844.59 32
2844.72 32
2844.84 35
2844.96 39
2845.08 43
2845.21 47
2845.33 51
2845.45 54
2845.57 56
2845.69 58
2845.82 59
2845.94 59
2846.06 59
2846.18 58
2846.31 58
2846.43 57
2846.55 58
2846.67 60
2846.80 64
2846.92 70
2847.04 76
2847.16 82
2847.28 87
2847.41 89
2847.53 89
2847.65 87
2847.77 85
2847.90 82
2848.02 81
2848.14 82
2848.26 83
2848.39 85
2848.51 85
2848.63 83
2848.75 78
2848.88 70
2849.00 61
2849.12 52
2849.24 43
2849.36 36
2849.49 30
2849.61 24
2849.73 19
2849.85 12
2849.98 6
2850.10 0
2850.22 0
2850.34 0
2850.47 0
2850.59 0
2850.71 0
2850.83 3
2850.96 10
2851.08 16
2851.20 21
2851.32 23
2851.45 22
2851.57 20
2851.69 17
2851.81 14
2851.94 12
2852.06 13
2852.18 17
2852.30 25
2852.43 36
2852.55 49
2852.67 63
2852.79 76
2852.92 87
2853.04 94
2853.16 97
2853.28 97
2853.41 96
2853.53 93
2853.65 90
2853.77 86
2853.90 80
2854.02 71
2854.14 61
2854.26 48
2854.38 35
2854.51 23
2854.63 15
2854.75 11
2854.87 11
2855.00 17
2855.12 25
2855.24 37
2855.37 49
2855.49 62
2855.61 75
2855.73 86
2855.86 97
2855.98 108
2856.10 117
2856.22 125
2856.35 131
2856.47 135
2856.59 137
2856.71 137
2856.84 135
2856.96 132
2857.08 129
2857.20 126
2857.33 123
2857.45 120
2857.57 117
2857.69 114
2857.82 109
2857.94 105
2858.06 100
2858.18 94
2858.31 89
2858.43 83
2858.55 77
2858.67 71
2858.80 65
2858.92 58
2859.04 52
2859.16 45
2859.29 37
2859.41 29
2859.53 21
2859.65 14
2859.78 7
2859.90 3
2860.02 2
2860.15 3
2860.27 7
2860.39 12
2860.51 18
2860.64 24
2860.76 28
2860.88 31
2861.00 33
2861.13 36
2861.25 41
2861.37 49
2861.49 59
2861.62 73
2861.74 88
2861.86 102
2861.98 115
2862.11 126
2862.23 133
2862.35 137
2862.48 138
2862.60 137
2862.72 136
2862.84 135
2862.97 136
2863.09 137
2863.21 141
2863.33 145
2863.46 150
2863.58 153
2863.70 154
2863.82 152
2863.95 147
2864.07 138
2864.19 127
2864.32 115
2864.44 103
2864.56 93
2864.68 85
2864.81 81
2864.93 80
2865.05 83
2865.17 89
2865.30 98
2865.42 110
2865.54 123
2865.67 135
2865.79 146
2865.91 154
2866.03 158
2866.16 158
2866.28 156
2866.40 150
2866.52 144
2866.65 137
2866.77 130
2866.89 123
2867.02 117
2867.14 112
2867.26 106
2867.38 101
2867.51 95
2867.63 90
2867.75 84
2867.88 79
2868.00 74
2868.12 68
2868.24 63
2868.37 58
2868.49 54
2868.61 52
2868.73 51
2868.86 51
2868.98 52
2869.10 54
2869.23 55
2869.35 57
2869.47 58
2869.59 59
2869.72 60
2869.84 61
2869.96 61
2870.09 62
2870.21 62
2870.33 62
2870.45 61
2870.58 61
2870.70 60
2870.82 61
2870.95 64
2871.07 70
2871.19 79
2871.31 92
2871.44 107
2871.56 124
2871.68 141
2871.81 155
2871.93 167
2872.05 176
2872.17 182
2872.30 185
2872.42 186
2872.54 186
2872.67 184
2872.79 182
2872.91 179
2873.03 177
2873.16 175
2873.28 174
2873.40 174
2873.53 176
2873.65 178
2873.77 182
2873.89 186
2874.02 190
2874.14 193
2874.26 194
2874.39 193
2874.51 190
2874.63 187
2874.76 183
2874.88 181
2875.00 182
2875.12 185
2875.25 190
2875.37 197
2875.49 201
2875.62 204
2875.74 202
2875.86 197
2875.98 189
2876.11 179
2876.23 168
2876.35 158
2876.48 148
2876.60 139
2876.72 130
2876.85 121
2876.97 111
2877.09 101
2877.21 92
2877.34 84
2877.46 78
2877.58 74
2877.71 71
2877.83 70
2877.95 68
2878.08 65
2878.20 60
2878.32 53
2878.44 44
2878.57 33
2878.69 21
2878.81 11
2878.94 2
2879.06 0
2879.18 0
2879.31 0
2879.43 0
2879.55 5
2879.67 10
2879.80 13
2879.92 15
2880.04 14
2880.17 10
2880.29 4
2880.41 0
2880.54 0
2880.66 0
2880.78 0
2880.90 0
2881.03 0
2881.15 0
2881.27 0
2881.40 4
2881.52 10
2881.64 15
2881.77 19
2881.89 22
2882.01 26
2882.14 30
2882.26 35
2882.38 40
2882.50 45
2882.63 49
2882.75 52
2882.87 53
2883.00 54
2883.12 53
2883.24 53
2883.37 54
2883.49 57
2883.61 62
2883.74 68
2883.86 76
2883.98 85
2884.11 93
2884.23 99
2884.35 104
2884.47 106
2884.60 106
2884.72 105
2884.84 103
2884.97 99
2885.09 96
2885.21 93
2885.34 89
2885.46 85
2885.58 81
2885.71 76
2885.83 71
2885.95 65
2886.08 58
2886.20 51
2886.32 44
2886.45 37
2886.57 30
2886.69 24
2886.81 19
2886.94 15
2887.06 13
2887.18 13
2887.31 14
2887.43 17
2887.55 19
2887.68 22
2887.80 23
2887.92 23
2888.05 20
2888.17 14
2888.29 7
2888.42 0
2888.54 0
2888.66 0
2888.79 0
2888.91 0
2889.03 0
2889.16 0
2889.28 0
2889.40 8
2889.53 20
2889.65 31
2889.77 40
2889.90 47
2890.02 51
2890.14 54
2890.27 56
2890.39 58
2890.51 59
2890.63 61
2890.76 61
2890.88 61
2891.00 59
2891.13 57
2891.25 55
2891.37 53
2891.50 52
2891.62 51
2891.74 51
2891.87 51
2891.99 50
2892.11 49
2892.24 48
2892.36 48
2892.48 50
2892.61 53
2892.73 57
2892.85 61
2892.98 66
2893.10 69
2893.22 70
2893.35 69
2893.47 67
2893.59 64
2893.72 61
2893.84 57
2893.96 53
2894.09 50
2894.21 47
2894.33 46
2894.46 46
2894.58 47
2894.70 50
2894.83 54
2894.95 58
2895.07 62
2895.20 65
2895.32 66
2895.44 64
2895.57 61
2895.69 57
2895.81 53
2895.94 51
2896.06 53
2896.18 58
2896.31 67
2896.43 78
2896.55 89
2896.68 99
2896.80 108
2896.93 114
2897.05 118
2897.17 120
2897.30 120
2897.42 119
2897.54 115
2897.67 109
2897.79 100
2897.91 91
2898.04 82
2898.16 76
2898.28 73
2898.41 74
2898.53 79
2898.65 86
2898.78 94
2898.90 101
2899.02 106
2899.15 108
2899.27 108
2899.39 106
2899.52 103
2899.64 98
2899.76 93
2899.89 86
2900.01 79
2900.13 72
2900.26 64
2900.38 57
2900.50 50
2900.63 45
2900.75 40
2900.88 37
2901.00 34
2901.12 32
2901.25 29
2901.37 28
2901.49 26
2901.62 26
2901.74 26
2901.86 28
2901.99 31
2902.11 33
2902.23 36
2902.36 39
2902.48 41
2902.60 43
2902.73 46
2902.85 51
2902.98 57
2903.10 65
2903.22 75
2903.35 84
2903.47 93
2903.59 100
2903.72 107
2903.84 111
2903.96 115
2904.09 119
2904.21 121
2904.33 123
2904.46 123
2904.58 122
2904.70 119
2904.83 116
2904.95 112
2905.08 108
2905.20 106
2905.32 104
2905.45 104
2905.57 104
2905.69 105
2905.82 106
2905.94 108
2906.06 109
2906.19 109
2906.31 110
2906.43 110
2906.56 110
2906.68 109
2906.81 107
2906.93 105
2907.05 103
2907.18 101
2907.30 100
2907.42 100
2907.55 100
2907.67 101
2907.79 101
2907.92 100
2908.04 98
2908.17 96
2908.29 94
2908.41 92
2908.54 90
2908.66 89
2908.78 88
2908.91 86
2909.03 83
2909.15 79
2909.28 74
2909.40 69
2909.53 65
2909.65 63
2909.77 62
2909.90 62
2910.02 63
2910.14 64
2910.27 64
2910.39 63
2910.52 60
2910.64 56
2910.76 53
2910.89 51
2911.01 51
2911.13 52
2911.26 55
2911.38 58
2911.51 62
2911.63 65
2911.75 69
2911.88 73
2912.00 76
2912.12 80
2912.25 83
2912.37 84
2912.49 85
2912.62 84
2912.74 83
2912.87 81
2912.99 79
2913.11 78
2913.24 76
2913.36 73
2913.48 70
2913.61 64
2913.73 58
2913.86 52
2913.98 46
2914.10 43
2914.23 43
2914.35 45
2914.47 50
2914.60 56
2914.72 63
2914.85 70
2914.97 76
2915.09 82
2915.22 89
2915.34 95
2915.47 103
2915.59 110
2915.71 117
2915.84 122
2915.96 124
2916.08 124
2916.21 121
2916.33 115
2916.46 109
2916.58 103
2916.70 97
2916.83 92
2916.95 87
2917.07 83
2917.20 78
2917.32 74
2917.45 71
2917.57 69
2917.69 71
2917.82 76
2917.94 84
2918.07 94
2918.19 104
2918.31 113
2918.44 119
2918.56 121
2918.68 120
2918.81 117
2918.93 114
2919.06 112
2919.18 112
2919.30 115
2919.43 120
2919.55 125
2919.68 131
2919.80 135
2919.92 139
2920.05 141
2920.17 142
2920.30 143
2920.42 144
2920.54 146
2920.67 148
2920.79 150
2920.91 153
2921.04 156
2921.16 159
2921.29 163
2921.41 167
2921.53 172
2921.66 178
2921.78 185
2921.91 194
2922.03 203
2922.15 212
2922.28 219
2922.40 225
2922.53 229
2922.65 230
2922.77 229
2922.90 225
2923.02 222
2923.15 218
2923.27 217
2923.39 217
2923.52 220
2923.64 223
2923.77 225
2923.89 225
2924.01 222
2924.14 215
2924.26 206
2924.39 196
2924.51 184
2924.63 171
2924.76 159
2924.88 148
2925.01 139
2925.13 132
2925.25 128
2925.38 127
2925.50 129
2925.63 133
2925.75 138
2925.87 141
2926.00 143
2926.12 143
2926.25 142
2926.37 140
2926.49 138
2926.62 134
2926.74 130
2926.87 124
2926.99 116
2927.11 108
2927.24 99
2927.36 92
2927.49 87
2927.61 86
2927.73 89
2927.86 94
2927.98 102
2928.11 110
2928.23 118
2928.35 124
2928.48 127
2928.60 128
2928.73 125
2928.85 118
2928.97 109
2929.10 98
2929.22 86
2929.35 75
2929.47 66
2929.60 61
2929.72 58
2929.84 58
2929.97 61
2930.09 64
2930.22 67
2930.34 70
2930.46 72
2930.59 72
2930.71 72
2930.84 72
2930.96 70
2931.08 68
2931.21 65
2931.33 61
2931.46 58
2931.58 56
2931.71 57
2931.83 61
2931.95 68
2932.08 78
2932.20 90
2932.33 101
2932.45 111
2932.57 117
2932.70 120
2932.82 119
2932.95 114
2933.07 106
2933.20 96
2933.32 86
2933.44 75
2933.57 65
2933.69 56
2933.82 48
2933.94 43
2934.06 40
2934.19 38
2934.31 38
2934.44 39
2934.56 41
2934.69 43
2934.81 44
2934.93 44
2935.06 44
2935.18 43
2935.31 42
2935.43 44
2935.56 48
2935.68 55
2935.80 66
2935.93 81
2936.05 98
2936.18 117
2936.30 137
2936.42 157
2936.55 178
2936.67 198
2936.80 219
2936.92 238
2937.05 255
2937.17 269
2937.29 280
2937.42 286
2937.54 289
2937.67 288
2937.79 286
2937.92 284
2938.04 283
2938.16 284
2938.29 288
2938.41 292
2938.54 297
2938.66 301
2938.79 303
2938.91 302
2939.03 297
2939.16 289
2939.28 279
2939.41 269
2939.53 259
2939.66 251
2939.78 246
2939.90 244
2940.03 245
2940.15 246
2940.28 247
2940.40 246
2940.53 243
2940.65 237
2940.77 228
2940.90 219
2941.02 210
2941.15 202
2941.27 196
2941.40 193
2941.52 193
2941.65 195
2941.77 196
2941.89 196
2942.02 194
2942.14 189
2942.27 181
2942.39 171
2942.52 160
2942.64 149
2942.76 139
2942.89 130
2943.01 123
2943.14 118
2943.26 112
2943.39 107
2943.51 103
2943.64 99
2943.76 96
2943.88 95
2944.01 95
2944.13 97
2944.26 101
2944.38 105
2944.51 110
2944.63 114
2944.75 118
2944.88 121
2945.00 124
2945.13 126
2945.25 128
2945.38 129
2945.50 130
2945.63 131
2945.75 133
2945.87 134
2946.00 136
2946.12 138
2946.25 140
2946.37 141
2946.50 142
2946.62 141
2946.75 139
2946.87 136
2946.99 133
2947.12 129
2947.24 126
2947.37 122
2947.49 119
2947.62 117
2947.74 116
2947.87 116
2947.99 116
2948.12 118
2948.24 120
2948.36 121
2948.49 120
2948.61 118
2948.74 113
2948.86 105
2948.99 96
2949.11 86
2949.24 77
2949.36 69
2949.48 64
2949.61 61
2949.73 61
2949.86 63
2949.98 66
2950.11 70
2950.23 74
2950.36 78
2950.48 81
2950.61 83
2950.73 84
2950.85 85
2950.98 85
2951.10 86
2951.23 87
2951.35 89
2951.48 90
2951.60 90
2951.73 88
2951.85 85
2951.98 80
2952.10 74
2952.22 68
2952.35 62
2952.47 57
2952.60 53
2952.72 51
2952.85 50
2952.97 50
2953.10 53
2953.22 57
2953.35 63
2953.47 70
2953.60 77
2953.72 84
2953.84 91
2953.97 95
2954.09 99
2954.22 100
2954.34 99
2954.47 97
2954.59 94
2954.72 90
2954.84 86
2954.97 84
2955.09 82
2955.22 83
2955.34 84
2955.46 85
2955.59 85
2955.71 83
2955.84 80
2955.96 76
2956.09 72
2956.21 68
2956.34 65
2956.46 63
2956.59 62
2956.71 61
2956.84 61
2956.96 61
2957.09 62
2957.21 64
2957.33 67
2957.46 70
2957.58 74
2957.71 76
2957.83 76
2957.96 75
2958.08 73
2958.21 69
2958.33 64
2958.46 58
2958.58 53
2958.71 48
2958.83 44
2958.96 41
2959.08 40
2959.21 41
2959.33 43
2959.45 45
2959.58 46
2959.70 47
2959.83 47
2959.95 46
2960.08 45
2960.20 44
2960.33 43
2960.45 43
2960.58 42
2960.70 41
2960.83 40
2960.95 38
2961.08 36
2961.20 36
2961.33 36
2961.45 39
2961.58 42
2961.70 47
2961.83 54
2961.95 61
2962.07 69
2962.20 76
2962.32 84
2962.45 90
2962.57 94
2962.70 96
2962.82 95
2962.95 91
2963.07 86
2963.20 80
2963.32 73
2963.45 65
2963.57 57
2963.70 49
2963.82 40
2963.95 31
2964.07 22
2964.20 14
2964.32 7
2964.45 1
2964.57 0
2964.70 0
2964.82 0
2964.95 0
2965.07 0
2965.20 0
2965.32 0
2965.44 0
2965.57 1
2965.69 8
2965.82 16
2965.94 26
2966.07 35
2966.19 43
2966.32 51
2966.44 57
2966.57 62
2966.69 65
2966.82 66
2966.94 66
2967.07 65
2967.19 64
2967.32 63
2967.44 63
2967.57 65
2967.69 68
2967.82 73
2967.94 79
2968.07 86
2968.19 93
2968.32 100
2968.44 107
2968.57 111
2968.69 114
2968.82 114
2968.94 111
2969.07 108
2969.19 104
2969.32 100
2969.44 97
2969.57 96
2969.69 97
2969.82 98
2969.94 101
2970.07 103
2970.19 104
2970.32 104
2970.44 102
2970.57 98
2970.69 92
2970.82 85
2970.94 77
2971.07 68
2971.19 59
2971.32 51
2971.44 43
2971.57 36
2971.69 30
2971.82 26
2971.94 24
2972.07 23
2972.19 24
2972.32 26
2972.44 29
2972.57 33
2972.69 39
2972.82 45
2972.94 52
2973.07 59
2973.19 65
2973.32 69
2973.44 71
2973.57 71
2973.69 70
2973.82 68
2973.94 67
2974.07 67
2974.19 69
2974.32 74
2974.44 80
2974.57 88
2974.69 96
2974.82 105
2974.94 112
2975.07 118
2975.19 121
2975.32 123
2975.44 123
2975.57 122
2975.69 120
2975.82 118
2975.94 116
2976.07 112
2976.19 107
2976.32 100
2976.44 91
2976.57 81
2976.69 72
2976.82 63
2976.94 57
2977.07 53
2977.19 52
2977.32 53
2977.44 55
2977.57 57
2977.69 59
2977.82 60
2977.94 60
2978.07 60
2978.19 60
2978.32 60
2978.44 59
2978.57 59
2978.69 59
2978.82 59
2978.94 58
2979.07 57
2979.19 55
2979.32 53
2979.45 51
2979.57 49
2979.70 48
2979.82 48
2979.95 49
2980.07 51
2980.20 53
2980.32 55
2980.45 56
2980.57 55
2980.70 53
2980.82 48
2980.95 42
2981.07 36
2981.20 30
2981.32 25
2981.45 21
2981.57 20
2981.70 21
2981.82 23
2981.95 27
2982.07 31
2982.20 36
2982.32 40
2982.45 44
2982.57 47
2982.70 49
2982.83 50
2982.95 48
2983.08 46
2983.20 41
2983.33 36
2983.45 31
2983.58 27
2983.70 23
2983.83 21
2983.95 20
2984.08 19
2984.20 20
2984.33 20
2984.45 21
2984.58 22
2984.70 23
2984.83 24
2984.95 23
2985.08 21
2985.20 17
2985.33 11
2985.46 4
2985.58 0
2985.71 0
2985.83 0
2985.96 0
2986.08 0
2986.21 0
2986.33 6
2986.46 15
2986.58 23
2986.71 30
2986.83 33
2986.96 35
2987.08 34
2987.21 31
2987.33 27
2987.46 22
2987.59 17
2987.71 13
2987.84 9
2987.96 5
2988.09 2
2988.21 1
2988.34 0
2988.46 1
2988.59 2
2988.71 3
2988.84 4
2988.96 4
2989.09 3
2989.21 2
2989.34 0
2989.47 0
2989.59 0
2989.72 0
2989.84 0
2989.97 0
2990.09 6
2990.22 13
2990.34 20
2990.47 25
2990.59 29
2990.72 32
2990.84 33
2990.97 34
2991.10 35
2991.22 36
2991.35 39
2991.47 41
2991.60 44
2991.72 47
2991.85 51
2991.97 56
2992.10 61
2992.22 67
2992.35 74
2992.48 80
2992.60 86
2992.73 91
2992.85 94
2992.98 96
2993.10 98
2993.23 101
2993.35 104
2993.48 108
2993.60 110
2993.73 111
2993.85 110
2993.98 106
2994.11 99
2994.23 92
2994.36 85
2994.48 80
2994.61 78
2994.73 79
2994.86 83
2994.98 90
2995.11 98
2995.23 107
2995.36 116
2995.49 124
2995.61 130
2995.74 134
2995.86 137
2995.99 137
2996.11 136
2996.24 135
2996.36 135
2996.49 136
2996.62 138
2996.74 141
2996.87 144
2996.99 145
2997.12 143
2997.24 138
2997.37 130
2997.49 121
2997.62 111
2997.75 101
2997.87 94
2998.00 89
2998.12 87
2998.25 86
2998.37 86
2998.50 86
2998.62 87
2998.75 87
2998.88 87
2999.00 88
2999.13 89
2999.25 91
2999.38 94
2999.50 97
2999.63 99
2999.75 101
2999.88 101
3000.01 101
3000.13 99
3000.26 96
3000.38 94
3000.51 92
3000.63 91
3000.76 92
3000.88 94
3001.01 96
3001.14 98
3001.26 99
3001.39 99
3001.51 97
3001.64 93
3001.76 89
3001.89 85
3002.01 80
3002.14 76
3002.27 70
3002.39 64
3002.52 56
3002.64 47
3002.77 38
3002.89 30
3003.02 24
3003.15 20
3003.27 20
3003.40 23
3003.52 28
3003.65 34
3003.77 40
3003.90 44
3004.03 46
3004.15 46
3004.28 44
3004.40 41
3004.53 38
3004.65 35
3004.78 32
3004.90 30
3005.03 29
3005.16 29
3005.28 30
3005.41 32
3005.53 34
3005.66 37
3005.78 40
3005.91 43
3006.04 44
3006.16 44
3006.29 43
3006.41 41
3006.54 38
3006.66 35
3006.79 31
3006.92 28
3007.04 25
3007.17 21
3007.29 19
3007.42 17
3007.54 16
3007.67 18
3007.80 22
3007.92 29
3008.05 36
3008.17 45
3008.30 52
3008.43 58
3008.55 61
3008.68 62
3008.80 61
3008.93 58
3009.05 56
3009.18 55
3009.31 55
3009.43 56
3009.56 58
3009.68 59
3009.81 58
3009.93 55
3010.06 50
3010.19 44
3010.31 39
3010.44 37
3010.56 39
3010.69 43
3010.81 50
3010.94 57
3011.07 63
3011.19 67
3011.32 67
3011.44 64
3011.57 60
3011.70 55
3011.82 51
3011.95 48
3012.07 45
3012.20 44
3012.32 42
3012.45 41
3012.58 39
3012.70 37
3012.83 35
3012.95 32
3013.08 30
3013.21 27
3013.33 25
3013.46 22
3013.58 19
3013.71 16
3013.84 12
3013.96 10
3014.09 7
3014.21 6
3014.34 6
3014.46 8
3014.59 11
3014.72 14
3014.84 18
3014.97 22
3015.09 26
3015.22 30
3015.35 34
3015.47 38
3015.60 42
3015.72 45
3015.85 48
3015.98 52
3016.10 55
3016.23 58
3016.35 60
3016.48 63
3016.60 65
3016.73 66
3016.86 66
3016.98 65
3017.11 63
3017.23 60
3017.36 57
3017.49 54
3017.61 51
3017.74 49
3017.86 47
3017.99 45
3018.12 43
3018.24 41
3018.37 39
3018.49 36
3018.62 34
3018.75 32
3018.87 31
3019.00 29
3019.12 27
3019.25 25
3019.38 22
3019.50 18
3019.63 14
3019.75 9
3019.88 5
3020.01 1
3020.13 0
3020.26 0
3020.38 0
3020.51 1
3020.64 2
3020.76 3
3020.89 3
3021.01 3
3021.14 2
3021.27 1
3021.39 0
3021.52 0
3021.64 0
3021.77 0
3021.90 0
3022.02 6
3022.15 16
3022.27 30
3022.40 46
3022.53 63
3022.65 78
3022.78 90
3022.90 97
3023.03 101
3023.16 100
3023.28 97
3023.41 93
3023.54 89
3023.66 85
3023.79 81
3023.91 76
3024.04 71
3024.17 66
3024.29 61
3024.42 56
3024.54 51
3024.67 46
3024.80 43
3024.92 40
3025.05 38
3025.17 38
3025.30 39
3025.43 43
3025.55 48
3025.68 54
3025.80 62
3025.93 69
3026.06 76
3026.18 81
3026.31 84
3026.44 85
3026.56 84
3026.69 82
3026.81 80
3026.94 79
3027.07 78
3027.19 80
3027.32 82
3027.44 86
3027.57 90
3027.70 94
3027.82 96
3027.95 96
3028.08 93
3028.20 88
3028.33 79
3028.45 69
3028.58 58
3028.71 46
3028.83 34
3028.96 23
3029.08 13
3029.21 5
3029.34 0
3029.46 0
3029.59 0
3029.72 0
3029.84 0
3029.97 0
3030.09 0
3030.22 0
3030.35 3
3030.47 8
3030.60 12
3030.73 14
3030.85 14
3030.98 12
3031.10 10
3031.23 8
3031.36 7
3031.48 8
3031.61 12
3031.74 16
3031.86 21
3031.99 27
3032.11 33
3032.24 37
3032.37 42
3032.49 46
3032.62 49
3032.75 53
3032.87 56
3033.00 58
3033.12 59
3033.25 59
3033.38 58
3033.50 56
3033.63 54
3033.76 54
3033.88 55
3034.01 58
3034.13 62
3034.26 66
3034.39 70
3034.51 71
3034.64 70
3034.77 67
3034.89 62
3035.02 57
3035.15 54
3035.27 53
3035.40 55
3035.52 59
3035.65 65
3035.78 70
3035.90 75
3036.03 78
3036.16 79
3036.28 79
3036.41 78
3036.53 76
3036.66 74
3036.79 71
3036.91 68
3037.04 64
3037.17 58
3037.29 52
3037.42 46
3037.55 41
3037.67 37
3037.80 36
3037.92 37
3038.05 39
3038.18 42
3038.30 45
3038.43 47
3038.56 48
3038.68 48
3038.81 49
3038.94 50
3039.06 53
3039.19 59
3039.31 65
3039.44 74
3039.57 82
3039.69 89
3039.82 94
3039.95 97
3040.07 97
3040.20 96
3040.33 93
3040.45 89
3040.58 84
3040.71 79
3040.83 75
3040.96 72
3041.08 69
3041.21 69
3041.34 70
3041.46 74
3041.59 79
3041.72 86
3041.84 93
3041.97 100
3042.10 105
3042.22 109
3042.35 111
3042.48 112
3042.60 113
3042.73 113
3042.86 114
3042.98 114
3043.11 113
3043.23 112
3043.36 109
3043.49 103
3043.61 96
3043.74 88
3043.87 81
3043.99 75
3044.12 72
3044.25 71
3044.37 72
3044.50 75
3044.63 78
3044.75 79
3044.88 79
3045.01 78
3045.13 75
3045.26 72
3045.39 69
3045.51 66
3045.64 64
3045.76 62
3045.89 61
3046.02 59
3046.14 58
3046.27 57
3046.40 56
3046.52 54
3046.65 53
3046.78 51
3046.90 49
3047.03 47
3047.16 44
3047.28 42
3047.41 40
3047.54 39
3047.66 40
3047.79 42
3047.92 45
3048.04 48
3048.17 51
3048.30 52
3048.42 52
3048.55 50
3048.68 47
3048.80 44
3048.93 41
3049.06 40
3049.18 42
3049.31 46
3049.44 51
3049.56 57
3049.69 65
3049.82 71
3049.94 77
3050.07 82
3050.20 86
3050.32 89
3050.45 90
3050.58 91
3050.70 90
3050.83 90
3050.96 90
3051.08 92
3051.21 95
3051.34 101
3051.46 109
3051.59 117
3051.72 127
3051.84 137
3051.97 146
3052.10 154
3052.22 159
3052.35 161
3052.48 158
3052.60 152
3052.73 141
3052.86 128
3052.98 114
3053.11 100
3053.24 89
3053.36 81
3053.49 76
3053.62 75
3053.74 75
3053.87 78
3054.00 82
3054.12 88
3054.25 95
3054.38 104
3054.50 113
3054.63 123
3054.76 132
3054.88 138
3055.01 141
3055.14 141
3055.26 137
3055.39 131
3055.52 121
3055.64 109
3055.77 96
3055.90 84
3056.02 75
3056.15 67
3056.28 64
3056.40 63
3056.53 66
3056.66 69
3056.78 73
3056.91 76
3057.04 77
3057.16 78
3057.29 78
3057.42 78
3057.54 78
3057.67 80
3057.80 82
3057.92 85
3058.05 87
3058.18 89
3058.30 89
3058.43 88
3058.56 87
3058.69 84
3058.81 82
3058.94 80
3059.07 79
3059.19 79
3059.32 79
3059.45 78
3059.57 78
3059.70 77
3059.83 75
3059.95 73
3060.08 71
3060.21 68
3060.33 65
3060.46 62
3060.59 58
3060.71 54
3060.84 52
3060.97 49
3061.10 48
3061.22 47
3061.35 47
3061.48 47
3061.60 47
3061.73 48
3061.86 49
3061.98 51
3062.11 54
3062.24 57
3062.36 60
3062.49 63
3062.62 65
3062.74 66
3062.87 65
3063.00 62
3063.13 59
3063.25 55
3063.38 53
3063.51 52
3063.63 53
3063.76 55
3063.89 58
3064.01 61
3064.14 62
3064.27 62
3064.39 61
3064.52 59
3064.65 56
3064.78 54
3064.90 51
3065.03 49
3065.16 46
3065.28 45
3065.41 44
3065.54 44
3065.66 47
3065.79 53
3065.92 61
3066.04 70
3066.17 80
3066.30 89
3066.43 97
3066.55 103
3066.68 107
3066.81 109
3066.93 109
3067.06 107
3067.19 105
3067.31 102
3067.44 99
3067.57 96
3067.70 94
3067.82 93
3067.95 93
3068.08 94
3068.20 94
3068.33 93
3068.46 92
3068.58 89
3068.71 85
3068.84 82
3068.97 79
3069.09 78
3069.22 77
3069.35 78
3069.47 78
3069.60 79
3069.73 79
3069.85 78
3069.98 77
3070.11 75
3070.24 72
3070.36 69
3070.49 67
3070.62 65
3070.74 64
3070.87 65
3071.00 67
3071.12 71
3071.25 76
3071.38 81
3071.51 85
3071.63 87
3071.76 86
3071.89 83
3072.01 77
3072.14 70
3072.27 63
3072.40 57
3072.52 53
3072.65 51
3072.78 51
3072.90 53
3073.03 57
3073.16 60
3073.29 62
3073.41 62
3073.54 61
3073.67 59
3073.79 56
3073.92 53
3074.05 51
3074.18 51
3074.30 53
3074.43 57
3074.56 60
3074.68 63
3074.81 65
3074.94 64
3075.07 62
3075.19 57
3075.32 51
3075.45 45
3075.57 40
3075.70 36
3075.83 34
3075.96 34
3076.08 34
3076.21 35
3076.34 36
3076.46 38
3076.59 40
3076.72 42
3076.85 46
3076.97 51
3077.10 57
3077.23 64
3077.35 72
3077.48 80
3077.61 88
3077.74 97
3077.86 106
3077.99 114
3078.12 122
3078.24 130
3078.37 137
3078.50 144
3078.63 149
3078.75 152
3078.88 153
3079.01 152
3079.14 148
3079.26 142
3079.39 135
3079.52 128
3079.64 121
3079.77 115
3079.90 110
3080.03 106
3080.15 102
3080.28 100
3080.41 99
3080.53 99
3080.66 100
3080.79 102
3080.92 104
3081.04 105
3081.17 105
3081.30 103
3081.43 99
3081.55 95
3081.68 91
3081.81 87
3081.93 86
3082.06 85
3082.19 84
3082.32 83
3082.44 80
3082.57 76
3082.70 72
3082.83 68
3082.95 66
3083.08 65
3083.21 66
3083.34 69
3083.46 72
3083.59 75
3083.72 77
3083.84 80
3083.97 82
3084.10 85
3084.23 89
3084.35 93
3084.48 97
3084.61 99
3084.74 100
3084.86 98
3084.99 94
3085.12 89
3085.25 83
3085.37 76
3085.50 71
3085.63 66
3085.75 61
3085.88 57
3086.01 54
3086.14 52
3086.26 51
3086.39 51
3086.52 54
3086.65 57
3086.77 61
3086.90 65
3087.03 67
3087.16 67
3087.28 66
3087.41 65
3087.54 64
3087.67 64
3087.79 66
3087.92 69
3088.05 72
3088.18 73
3088.30 72
3088.43 69
3088.56 62
3088.68 55
3088.81 47
3088.94 40
3089.07 36
3089.19 36
3089.32 37
3089.45 41
3089.58 45
3089.70 48
3089.83 49
3089.96 47
3090.09 42
3090.21 34
3090.34 24
3090.47 13
3090.60 3
3090.72 0
3090.85 0
3090.98 0
3091.11 0
3091.23 0
3091.36 0
3091.49 0
3091.62 0
3091.74 3
3091.87 12
3092.00 23
3092.13 34
3092.25 45
3092.38 55
3092.51 62
3092.64 64
3092.76 62
3092.89 55
3093.02 44
3093.15 30
3093.27 14
3093.40 0
3093.53 0
3093.66 0
3093.78 0
3093.91 0
3094.04 0
3094.17 0
3094.29 4
3094.42 18
3094.55 32
3094.68 43
3094.80 51
3094.93 56
3095.06 57
3095.19 55
3095.31 52
3095.44 48
3095.57 45
3095.70 42
3095.82 39
3095.95 36
3096.08 33
3096.21 31
3096.34 29
3096.46 28
3096.59 28
3096.72 29
3096.85 32
3096.97 34
3097.10 36
3097.23 38
3097.36 38
3097.48 39
3097.61 39
3097.74 40
3097.87 42
3097.99 44
3098.12 47
3098.25 51
3098.38 55
3098.50 59
3098.63 62
3098.76 63
3098.89 63
3099.01 60
3099.14 57
3099.27 53
3099.40 51
3099.53 50
3099.65 52
3099.78 57
3099.91 64
3100.04 72
3100.16 80
3100.29 87
3100.42 91
3100.55 92
3100.67 91
3100.80 87
3100.93 82
3101.06 75
3101.19 68
3101.31 61
3101.44 53
3101.57 45
3101.70 38
3101.82 30
3101.95 23
3102.08 16
3102.21 12
3102.33 9
3102.46 9
3102.59 12
3102.72 17
3102.85 25
3102.97 34
3103.10 44
3103.23 51
3103.36 57
3103.48 60
3103.61 59
3103.74 56
3103.87 51
3103.99 45
3104.12 40
3104.25 37
3104.38 37
3104.51 41
3104.63 46
3104.76 54
3104.89 62
3105.02 70
3105.14 77
3105.27 82
3105.40 85
3105.53 86
3105.66 87
3105.78 87
3105.91 87
3106.04 86
3106.17 86
3106.29 84
3106.42 82
3106.55 78
3106.68 74
3106.81 70
3106.93 65
3107.06 61
3107.19 57
3107.32 55
3107.44 54
3107.57 54
3107.70 53
3107.83 51
3107.96 48
3108.08 44
3108.21 39
3108.34 35
3108.47 32
3108.60 30
3108.72 31
3108.85 34
3108.98 37
3109.11 40
3109.23 42
3109.36 41
3109.49 39
3109.62 36
3109.75 33
3109.87 30
3110.00 29
3110.13 31
3110.26 34
3110.39 39
3110.51 45
3110.64 51
3110.77 57
3110.90 62
3111.02 66
3111.15 69
3111.28 71
3111.41 72
3111.54 71
3111.66 70
3111.79 69
3111.92 67
3112.05 66
3112.18 66
3112.30 67
3112.43 69
3112.56 72
3112.69 75
3112.82 77
3112.94 78
3113.07 79
3113.20 80
3113.33 81
3113.46 82
3113.58 83
3113.71 85
3113.84 87
3113.97 88
3114.09 88
3114.22 89
3114.35 89
3114.48 90
3114.61 92
3114.73 94
3114.86 96
3114.99 99
3115.12 101
3115.25 104
3115.37 108
3115.50 112
3115.63 118
3115.76 125
3115.89 131
3116.01 135
3116.14 137
3116.27 135
3116.40 130
3116.53 124
3116.65 117
3116.78 112
3116.91 110
3117.04 111
3117.17 115
3117.29 121
3117.42 126
3117.55 129
3117.68 129
3117.81 127
3117.93 124
3118.06 120
3118.19 115
3118.32 111
3118.45 108
3118.57 105
3118.70 101
3118.83 98
3118.96 96
3119.09 96
3119.21 99
3119.34 104
3119.47 111
3119.60 120
3119.73 129
3119.86 137
3119.98 143
3120.11 145
3120.24 145
3120.37 143
3120.50 141
3120.62 138
3120.75 138
3120.88 140
3121.01 143
3121.14 148
3121.26 152
3121.39 155
3121.52 155
3121.65 153
3121.78 149
3121.90 142
3122.03 135
3122.16 127
3122.29 120
3122.42 113
3122.55 107
3122.67 101
3122.80 95
3122.93 89
3123.06 83
3123.19 77
3123.31 71
3123.44 66
3123.57 62
3123.70 58
3123.83 57
3123.95 56
3124.08 57
3124.21 59
3124.34 63
3124.47 66
3124.60 69
3124.72 72
3124.85 74
3124.98 76
3125.11 77
3125.24 78
3125.36 80
3125.49 81
3125.62 83
3125.75 84
3125.88 83
3126.01 80
3126.13 75
3126.26 68
3126.39 60
3126.52 52
3126.65 44
3126.77 38
3126.90 34
3127.03 31
3127.16 30
3127.29 30
3127.42 31
3127.54 34
3127.67 39
3127.80 44
3127.93 51
3128.06 59
3128.19 67
3128.31 75
3128.44 83
3128.57 89
3128.70 92
3128.83 93
3128.95 92
3129.08 89
3129.21 86
3129.34 82
3129.47 80
3129.60 78
3129.72 77
3129.85 76
3129.98 75
3130.11 74
3130.24 72
3130.37 69
3130.49 66
3130.62 62
3130.75 58
3130.88 53
3131.01 47
3131.14 41
3131.26 34
3131.39 26
3131.52 19
3131.65 13
3131.78 7
3131.91 3
3132.03 1
3132.16 0
3132.29 0
3132.42 1
3132.55 5
3132.68 11
3132.80 18
3132.93 25
3133.06 33
3133.19 39
3133.32 42
3133.45 44
3133.57 43
3133.70 41
3133.83 38
3133.96 36
3134.09 34
3134.22 34
3134.34 33
3134.47 32
3134.60 30
3134.73 27
3134.86 24
3134.99 21
3135.11 19
3135.24 18
3135.37 20
3135.50 24
3135.63 29
3135.76 34
3135.88 37
3136.01 38
3136.14 37
3136.27 34
3136.40 31
3136.53 29
3136.65 29
3136.78 33
3136.91 41
3137.04 49
3137.17 57
3137.30 61
3137.43 60
3137.55 53
3137.68 42
3137.81 28
3137.94 14
3138.07 2
3138.20 0
3138.32 0
3138.45 0
3138.58 0
3138.71 3
3138.84 9
3138.97 13
3139.10 16
3139.22 17
3139.35 17
3139.48 15
3139.61 12
3139.74 7
3139.87 2
3139.99 0
3140.12 0
3140.25 0
3140.38 0
3140.51 0
3140.64 0
3140.77 0
3140.89 1
3141.02 10
3141.15 17
3141.28 23
3141.41 25
3141.54 23
3141.66 18
3141.79 13
3141.92 7
3142.05 3
3142.18 2
3142.31 3
3142.44 8
3142.56 16
3142.69 25
3142.82 34
3142.95 42
3143.08 50
3143.21 55
3143.34 58
3143.46 59
3143.59 59
3143.72 58
3143.85 55
3143.98 53
3144.11 50
3144.24 48
3144.36 45
3144.49 42
3144.62 39
3144.75 36
3144.88 33
3145.01 31
3145.14 30
3145.26 30
3145.39 31
3145.52 31
3145.65 30
3145.78 28
3145.91 24
3146.04 18
3146.16 12
3146.29 6
3146.42 3
3146.55 3
3146.68 7
3146.81 15
3146.94 26
3147.06 39
3147.19 54
3147.32 69
3147.45 84
3147.58 97
3147.71 109
3147.84 117
3147.97 122
3148.09 123
3148.22 120
3148.35 113
3148.48 103
3148.61 92
3148.74 82
3148.87 72
3148.99 65
3149.12 59
3149.25 56
3149.38 54
3149.51 55
3149.64 57
3149.77 62
3149.90 68
3150.02 74
3150.15 79
3150.28 82
3150.41 82
3150.54 78
3150.67 72
3150.80 65
3150.92 59
3151.05 54
3151.18 51
3151.31 51
3151.44 52
3151.57 54
3151.70 58
3151.83 62
3151.95 67
3152.08 73
3152.21 79
3152.34 86
3152.47 94
3152.60 103
3152.73 110
3152.86 117
3152.98 122
3153.11 126
3153.24 126
3153.37 124
3153.50 119
3153.63 113
3153.76 106
3153.89 100
3154.01 96
3154.14 94
3154.27 95
3154.40 98
3154.53 101
3154.66 104
3154.79 105
3154.92 106
3155.04 105
3155.17 104
3155.30 104
3155.43 103
3155.56 103
3155.69 102
3155.82 100
3155.95 96
3156.08 90
3156.20 82
3156.33 74
3156.46 66
3156.59 60
3156.72 57
3156.85 56
3156.98 59
3157.11 62
3157.23 67
3157.36 71
3157.49 73
3157.62 74
3157.75 75
3157.88 76
3158.01 79
3158.14 84
3158.27 90
3158.39 98
3158.52 106
3158.65 113
3158.78 117
3158.91 117
3159.04 114
3159.17 108
3159.30 101
3159.43 93
3159.55 86
3159.68 81
3159.81 78
3159.94 78
3160.07 81
3160.20 87
3160.33 94
3160.46 104
3160.59 115
3160.71 127
3160.84 141
3160.97 155
3161.10 170
3161.23 185
3161.36 201
3161.49 217
3161.62 233
3161.75 247
3161.87 260
3162.00 271
3162.13 281
3162.26 289
3162.39 298
3162.52 306
3162.65 317
3162.78 329
3162.91 343
3163.03 361
3163.16 382
3163.29 407
3163.42 436
3163.55 468
3163.68 503
3163.81 538
3163.94 571
3164.07 601
3164.20 628
3164.32 653
3164.45 678
3164.58 704
3164.71 734
3164.84 769
3164.97 809
3165.10 851
3165.23 894
3165.36 935
3165.49 970
3165.61 999
3165.74 1023
3165.87 1041
3166.00 1056
3166.13 1069
3166.26 1084
3166.39 1101
3166.52 1119
3166.65 1136
3166.78 1151
3166.90 1160
3167.03 1161
3167.16 1155
3167.29 1140
3167.42 1121
3167.55 1099
3167.68 1075
3167.81 1053
3167.94 1033
3168.07 1014
3168.19 996
3168.32 978
3168.45 958
3168.58 937
3168.71 914
3168.84 891
3168.97 868
3169.10 844
3169.23 822
3169.36 800
3169.49 778
3169.61 758
3169.74 738
3169.87 719
3170.00 699
3170.13 680
3170.26 659
3170.39 636
3170.52 611
3170.65 585
3170.78 556
3170.91 527
3171.03 498
3171.16 471
3171.29 445
3171.42 422
3171.55 402
3171.68 383
3171.81 366
3171.94 350
3172.07 334
3172.20 318
3172.33 302
3172.46 287
3172.58 272
3172.71 259
3172.84 247
3172.97 238
3173.10 231
3173.23 225
3173.36 220
3173.49 216
3173.62 211
3173.75 205
3173.88 199
3174.01 194
3174.13 190
3174.26 187
3174.39 186
3174.52 186
3174.65 187
3174.78 186
3174.91 184
3175.04 179
3175.17 172
3175.30 164
3175.43 155
3175.56 145
3175.68 136
3175.81 127
3175.94 119
3176.07 111
3176.20 105
3176.33 99
3176.46 94
3176.59 89
3176.72 86
3176.85 83
3176.98 81
3177.11 79
3177.24 78
3177.36 78
3177.49 79
3177.62 79
3177.75 78
3177.88 75
3178.01 70
3178.14 62
3178.27 52
3178.40 42
3178.53 34
3178.66 29
3178.79 28
3178.92 31
3179.05 36
3179.17 44
3179.30 51
3179.43 58
3179.56 64
3179.69 69
3179.82 72
3179.95 73
3180.08 73
3180.21 71
3180.34 66
3180.47 60
3180.60 53
3180.73 47
3180.86 40
3180.98 35
3181.11 32
3181.24 30
3181.37 28
3181.50 28
3181.63 27
3181.76 27
3181.89 26
3182.02 25
3182.15 24
3182.28 24
3182.41 24
3182.54 24
3182.67 25
3182.80 25
3182.92 24
3183.05 21
3183.18 16
3183.31 11
3183.44 6
3183.57 2
3183.70 1
3183.83 2
3183.96 6
3184.09 11
3184.22 15
3184.35 19
3184.48 20
3184.61 20
3184.74 19
3184.87 18
3184.99 17
3185.12 18
3185.25 18
3185.38 20
3185.51 20
3185.64 20
3185.77 19
3185.90 17
3186.03 16
3186.16 15
3186.29 16
3186.42 19
3186.55 23
3186.68 28
3186.81 34
3186.94 40
3187.07 45
3187.19 51
3187.32 57
3187.45 61
3187.58 65
3187.71 66
3187.84 65
3187.97 62
3188.10 58
3188.23 54
3188.36 50
3188.49 48
3188.62 48
3188.75 49
3188.88 51
3189.01 53
3189.14 53
3189.27 53
3189.40 52
3189.53 49
3189.65 47
3189.78 44
3189.91 41
3190.04 38
3190.17 36
3190.30 33
3190.43 31
3190.56 29
3190.69 29
3190.82 30
3190.95 33
3191.08 38
3191.21 45
3191.34 53
3191.47 63
3191.60 74
3191.73 84
3191.86 94
3191.99 102
3192.12 108
3192.25 109
3192.37 107
3192.50 102
3192.63 93
3192.76 83
3192.89 72
3193.02 61
3193.15 52
3193.28 44
3193.41 38
3193.54 33
3193.67 29
3193.80 25
3193.93 22
3194.06 19
3194.19 15
3194.32 10
3194.45 6
3194.58 1
3194.71 0
3194.84 0
3194.97 0
3195.10 0
3195.23 0
3195.36 0
3195.48 0
3195.61 0
3195.74 4
3195.87 6
3196.00 8
3196.13 11
3196.26 14
3196.39 19
3196.52 26
3196.65 34
3196.78 42
3196.91 48
3197.04 52
3197.17 53
3197.30 53
3197.43 53
3197.56 54
3197.69 57
3197.82 64
3197.95 72
3198.08 81
3198.21 89
3198.34 94
3198.47 95
3198.60 94
3198.73 90
3198.86 85
3198.99 78
3199.12 71
3199.24 64
3199.37 57
3199.50 51
3199.63 45
3199.76 41
3199.89 37
3200.02 36
3200.15 35
3200.28 34
3200.41 34
3200.54 33
3200.67 32
3200.80 31
3200.93 32
3201.06 36
3201.19 43
3201.32 53
3201.45 66
3201.58 80
3201.71 93
3201.84 104
3201.97 111
3202.10 114
3202.23 114
3202.36 112
3202.49 108
3202.62 103
3202.75 98
3202.88 94
3203.01 90
3203.14 86
3203.27 83
3203.40 81
3203.53 79
3203.66 77
3203.79 75
3203.92 73
3204.05 69
3204.17 64
3204.30 57
3204.43 50
3204.56 43
3204.69 37
3204.82 33
3204.95 31
3205.08 31
3205.21 34
3205.34 38
3205.47 43
3205.60 50
3205.73 56
3205.86 62
3205.99 68
3206.12 72
3206.25 75
3206.38 77
3206.51 78
3206.64 79
3206.77 80
3206.90 81
3207.03 83
3207.16 86
3207.29 89
3207.42 92
3207.55 94
3207.68 96
3207.81 96
3207.94 96
3208.07 94
3208.20 91
3208.33 87
3208.46 83
3208.59 79
3208.72 75
3208.85 71
3208.98 70
3209.11 69
3209.24 70
3209.37 72
3209.50 75
3209.63 78
3209.76 81
3209.89 84
3210.02 85
3210.15 86
3210.28 84
3210.41 80
3210.54 74
3210.67 66
3210.80 56
3210.93 47
3211.06 38
3211.19 31
3211.32 27
3211.45 26
3211.58 28
3211.71 31
3211.84 34
3211.97 38
3212.10 41
3212.23 44
3212.36 48
3212.49 53
3212.62 60
3212.75 68
3212.88 76
3213.01 84
3213.14 90
3213.27 95
3213.40 99
3213.53 101
3213.66 104
3213.79 106
3213.92 109
3214.05 112
3214.18 114
3214.31 116
3214.44 117
3214.57 116
3214.70 115
3214.83 114
3214.96 113
3215.09 112
3215.22 112
3215.35 113
3215.48 115
3215.61 118
3215.74 121
3215.87 123
3216.00 124
3216.13 122
3216.26 118
3216.39 112
3216.52 105
3216.65 96
3216.78 89
3216.91 82
3217.04 77
3217.17 75
3217.30 75
3217.43 76
3217.56 78
3217.69 80
3217.82 81
3217.95 80
3218.08 76
3218.21 70
3218.34 62
3218.47 55
3218.60 49
3218.73 46
3218.86 46
3218.99 49
3219.12 54
3219.25 59
3219.38 64
3219.51 68
3219.64 71
3219.77 73
3219.90 75
3220.03 76
3220.16 77
3220.29 75
3220.42 72
3220.55 66
3220.68 58
3220.81 48
3220.94 38
3221.07 29
3221.20 20
3221.33 12
3221.46 6
3221.59 1
3221.72 0
3221.85 0
3221.98 0
3222.11 0
3222.24 2
3222.37 8
3222.50 15
3222.63 22
3222.76 28
3222.89 32
3223.02 35
3223.15 35
3223.28 33
3223.41 31
3223.54 28
3223.67 26
3223.80 23
3223.93 21
3224.06 18
3224.19 14
3224.32 10
3224.45 6
3224.58 3
3224.71 2
3224.84 3
3224.97 8
3225.11 15
3225.24 23
3225.37 31
3225.50 37
3225.63 41
3225.76 42
3225.89 40
3226.02 36
3226.15 31
3226.28 25
3226.41 20
3226.54 15
3226.67 12
3226.80 10
3226.93 8
3227.06 6
3227.19 4
3227.32 1
3227.45 0
3227.58 0
3227.71 0
3227.84 0
3227.97 0
3228.10 0
3228.23 0
3228.36 0
3228.49 4
3228.62 7
3228.75 10
3228.88 11
3229.01 12
3229.14 11
3229.27 9
3229.40 7
3229.53 7
3229.66 8
3229.79 11
3229.92 18
3230.06 26
3230.19 36
3230.32 46
3230.45 55
3230.58 62
3230.71 67
3230.84 69
3230.97 70
3231.10 69
3231.23 66
3231.36 63
3231.49 59
3231.62 56
3231.75 53
3231.88 51
3232.01 50
3232.14 50
3232.27 52
3232.40 55
3232.53 58
3232.66 62
3232.79 67
3232.92 71
3233.05 75
3233.18 76
3233.31 76
3233.44 75
3233.57 71
3233.70 68
3233.84 64
3233.97 60
3234.10 57
3234.23 54
3234.36 50
3234.49 46
3234.62 41
3234.75 35
3234.88 30
3235.01 26
3235.14 24
3235.27 24
3235.40 28
3235.53 33
3235.66 39
3235.79 45
3235.92 51
3236.05 55
3236.18 56
3236.31 56
3236.44 55
3236.57 53
3236.70 50
3236.83 47
3236.97 45
3237.10 44
3237.23 45
3237.36 47
3237.49 50
3237.62 55
3237.75 61
3237.88 68
3238.01 75
3238.14 82
3238.27 89
3238.40 95
3238.53 100
3238.66 105
3238.79 109
3238.92 113
3239.05 116
3239.18 118
3239.31 119
3239.44 119
3239.57 117
3239.71 113
3239.84 107
3239.97 101
3240.10 94
3240.23 87
3240.36 82
3240.49 80
3240.62 80
3240.75 82
3240.88 86
3241.01 89
3241.14 92
3241.27 93
3241.40 91
3241.53 88
3241.66 82
3241.79 74
3241.92 66
3242.05 59
3242.19 52
3242.32 48
3242.45 45
3242.58 45
3242.71 47
3242.84 51
3242.97 55
3243.10 59
3243.23 62
3243.36 63
3243.49 62
3243.62 58
3243.75 52
3243.88 45
3244.01 38
3244.14 31
3244.27 25
3244.41 20
3244.54 15
3244.67 12
3244.80 10
3244.93 9
3245.06 9
3245.19 11
3245.32 15
3245.45 21
3245.58 27
3245.71 34
3245.84 42
3245.97 49
3246.10 56
3246.23 63
3246.36 69
3246.50 74
3246.63 77
3246.76 79
3246.89 81
3247.02 82
3247.15 84
3247.28 86
3247.41 90
3247.54 94
3247.67 99
3247.80 102
3247.93 104
3248.06 106
3248.19 108
3248.32 111
3248.46 117
3248.59 125
3248.72 136
3248.85 149
3248.98 162
3249.11 176
3249.24 188
3249.37 200
3249.50 210
3249.63 220
3249.76 229
3249.89 239
3250.02 249
3250.15 260
3250.29 272
3250.42 283
3250.55 294
3250.68 305
3250.81 315
3250.94 324
3251.07 334
3251.20 345
3251.33 358
3251.46 372
3251.59 389
3251.72 406
3251.85 422
3251.98 436
3252.12 448
3252.25 456
3252.38 461
3252.51 463
3252.64 462
3252.77 459
3252.90 454
3253.03 449
3253.16 442
3253.29 436
3253.42 429
3253.55 423
3253.68 415
3253.82 407
3253.95 398
3254.08 388
3254.21 377
3254.34 365
3254.47 354
3254.60 343
3254.73 333
3254.86 322
3254.99 313
3255.12 303
3255.25 295
3255.39 287
3255.52 279
3255.65 272
3255.78 266
3255.91 261
3256.04 256
3256.17 253
3256.30 250
3256.43 248
3256.56 246
3256.69 244
3256.82 242
3256.96 239
3257.09 235
3257.22 230
3257.35 223
3257.48 215
3257.61 206
3257.74 197
3257.87 190
3258.00 184
3258.13 181
3258.26 181
3258.39 182
3258.53 184
3258.66 186
3258.79 185
3258.92 182
3259.05 177
3259.18 169
3259.31 159
3259.44 149
3259.57 139
3259.70 130
3259.83 121
3259.97 113
3260.10 106
3260.23 101
3260.36 97
3260.49 94
3260.62 93
3260.75 93
3260.88 94
3261.01 95
3261.14 97
3261.28 100
3261.41 104
3261.54 110
3261.67 118
3261.80 126
3261.93 135
3262.06 143
3262.19 149
3262.32 154
3262.45 155
3262.58 155
3262.72 152
3262.85 148
3262.98 143
3263.11 136
3263.24 130
3263.37 122
3263.50 115
3263.63 109
3263.76 103
3263.89 99
3264.03 95
3264.16 92
3264.29 90
3264.42 88
3264.55 86
3264.68 85
3264.81 83
3264.94 83
3265.07 83
3265.20 86
3265.34 91
3265.47 100
3265.60 112
3265.73 126
3265.86 141
3265.99 155
3266.12 166
3266.25 175
3266.38 182
3266.51 187
3266.65 192
3266.78 199
3266.91 209
3267.04 223
3267.17 241
3267.30 262
3267.43 284
3267.56 307
3267.69 330
3267.83 350
3267.96 368
3268.09 385
3268.22 402
3268.35 420
3268.48 441
3268.61 465
3268.74 493
3268.87 526
3269.01 562
3269.14 601
3269.27 640
3269.40 677
3269.53 709
3269.66 733
3269.79 746
3269.92 749
3270.05 743
3270.19 729
3270.32 712
3270.45 695
3270.58 681
3270.71 671
3270.84 666
3270.97 664
3271.10 664
3271.23 665
3271.37 666
3271.50 668
3271.63 670
3271.76 673
3271.89 677
3272.02 680
3272.15 680
3272.28 674
3272.41 661
3272.55 641
3272.68 615
3272.81 583
3272.94 549
3273.07 515
3273.20 484
3273.33 455
3273.46 431
3273.60 408
3273.73 387
3273.86 367
3273.99 346
3274.12 326
3274.25 308
3274.38 291
3274.51 278
3274.64 267
3274.78 260
3274.91 255
3275.04 251
3275.17 247
3275.30 242
3275.43 235
3275.56 225
3275.69 212
3275.83 196
3275.96 178
3276.09 159
3276.22 140
3276.35 122
3276.48 106
3276.61 93
3276.74 83
3276.88 76
3277.01 71
3277.14 67
3277.27 65
3277.40 62
3277.53 60
3277.66 58
3277.79 57
3277.93 56
3278.06 56
3278.19 57
3278.32 59
3278.45 62
3278.58 68
3278.71 76
3278.84 85
3278.98 95
3279.11 105
3279.24 112
3279.37 116
3279.50 116
3279.63 113
3279.76 107
3279.90 98
3280.03 89
3280.16 80
3280.29 71
3280.42 62
3280.55 53
3280.68 44
3280.81 36
3280.95 28
3281.08 22
3281.21 18
3281.34 18
3281.47 22
3281.60 29
3281.73 38
3281.87 47
3282.00 56
3282.13 61
3282.26 64
3282.39 65
3282.52 65
3282.65 65
3282.78 68
3282.92 74
3283.05 82
3283.18 92
3283.31 101
3283.44 109
3283.57 113
3283.70 113
3283.84 109
3283.97 102
3284.10 93
3284.23 83
3284.36 74
3284.49 67
3284.62 62
3284.76 59
3284.89 58
3285.02 58
3285.15 59
3285.28 60
3285.41 60
3285.54 59
3285.68 57
3285.81 53
3285.94 47
3286.07 42
3286.20 36
3286.33 32
3286.46 30
3286.60 31
3286.73 34
3286.86 40
3286.99 48
3287.12 58
3287.25 68
3287.38 78
3287.52 88
3287.65 97
3287.78 104
3287.91 110
3288.04 114
3288.17 116
3288.30 115
3288.44 113
3288.57 108
3288.70 102
3288.83 95
3288.96 86
3289.09 78
3289.23 69
3289.36 59
3289.49 50
3289.62 41
3289.75 33
3289.88 25
3290.01 17
3290.15 11
3290.28 7
3290.41 4
3290.54 3
3290.67 5
3290.80 9
3290.94 14
3291.07 21
3291.20 29
3291.33 38
3291.46 47
3291.59 56
3291.72 63
3291.86 68
3291.99 71
3292.12 72
3292.25 69
3292.38 65
3292.51 59
3292.65 52
3292.78 46
3292.91 40
3293.04 36
3293.17 34
3293.30 33
3293.43 33
3293.57 32
3293.70 32
3293.83 30
3293.96 28
3294.09 27
3294.22 26
3294.36 27
3294.49 31
3294.62 36
3294.75 42
3294.88 49
3295.01 55
3295.15 60
3295.28 65
3295.41 69
3295.54 73
3295.67 79
3295.80 86
3295.94 93
3296.07 102
3296.20 110
3296.33 117
3296.46 122
3296.59 123
3296.73 121
3296.86 115
3296.99 107
3297.12 96
3297.25 85
3297.38 75
3297.52 68
3297.65 63
3297.78 59
3297.91 58
3298.04 56
3298.17 54
3298.31 50
3298.44 45
3298.57 39
3298.70 32
3298.83 25
3298.96 18
3299.10 11
3299.23 4
3299.36 0
3299.49 0
3299.62 0
3299.75 0
3299.89 0
3300.02 0
3300.15 0
3300.28 0
3300.41 0
3300.54 11
3300.68 27
3300.81 46
3300.94 68
3301.07 91
3301.20 113
3301.33 133
3301.47 150
3301.60 162
3301.73 170
3301.86 173
3301.99 172
3302.13 169
3302.26 164
3302.39 159
3302.52 153
3302.65 146
3302.78 139
3302.92 130
3303.05 119
3303.18 108
3303.31 97
3303.44 87
3303.57 81
3303.71 78
3303.84 78
3303.97 82
3304.10 88
3304.23 94
3304.37 98
3304.50 101
3304.63 101
3304.76 99
3304.89 96
3305.02 91
3305.16 86
3305.29 81
3305.42 75
3305.55 69
3305.68 63
3305.82 57
3305.95 50
3306.08 45
3306.21 41
3306.34 38
3306.47 38
3306.61 40
3306.74 43
3306.87 48
3307.00 53
3307.13 59
3307.27 62
3307.40 65
3307.53 65
3307.66 63
3307.79 60
3307.93 55
3308.06 50
3308.19 46
3308.32 42
3308.45 38
3308.58 36
3308.72 35
3308.85 36
3308.98 38
3309.11 41
3309.24 45
3309.38 48
3309.51 52
3309.64 54
3309.77 56
3309.90 56
3310.04 55
3310.17 54
3310.30 51
3310.43 47
3310.56 43
3310.70 38
3310.83 33
3310.96 29
3311.09 26
3311.22 25
3311.36 25
3311.49 27
3311.62 30
3311.75 34
3311.88 37
3312.01 41
3312.15 45
3312.28 48
3312.41 50
3312.54 53
3312.67 55
3312.81 58
3312.94 60
3313.07 62
3313.20 63
3313.33 64
3313.47 65
3313.60 65
3313.73 65
3313.86 66
3313.99 67
3314.13 69
3314.26 71
3314.39 75
3314.52 79
3314.65 82
3314.79 85
3314.92 85
3315.05 83
3315.18 79
3315.31 73
3315.45 65
3315.58 57
3315.71 49
3315.84 42
3315.97 36
3316.11 32
3316.24 29
3316.37 28
3316.50 29
3316.63 30
3316.77 32
3316.90 34
3317.03 35
3317.16 35
3317.30 36
3317.43 36
3317.56 38
3317.69 42
3317.82 48
3317.96 57
3318.09 66
3318.22 76
3318.35 85
3318.48 92
3318.62 97
3318.75 99
3318.88 98
3319.01 95
3319.14 90
3319.28 84
3319.41 77
3319.54 70
3319.67 62
3319.80 54
3319.94 46
3320.07 38
3320.20 31
3320.33 25
3320.47 20
3320.60 16
3320.73 14
3320.86 13
3320.99 14
3321.13 16
3321.26 18
3321.39 22
3321.52 25
3321.65 29
3321.79 33
3321.92 37
3322.05 40
3322.18 42
3322.32 45
3322.45 47
3322.58 48
3322.71 48
3322.84 47
3322.98 44
3323.11 41
3323.24 36
3323.37 30
3323.51 24
3323.64 19
3323.77 15
3323.90 12
3324.03 12
3324.17 12
3324.30 14
3324.43 16
3324.56 18
3324.69 21
3324.83 24
3324.96 27
3325.09 31
3325.22 35
3325.36 40
3325.49 45
3325.62 49
3325.75 52
3325.88 53
3326.02 53
3326.15 53
3326.28 55
3326.41 59
3326.55 65
3326.68 75
3326.81 87
3326.94 99
3327.08 110
3327.21 118
3327.34 123
3327.47 123
3327.60 120
3327.74 113
3327.87 105
3328.00 97
3328.13 91
3328.27 88
3328.40 88
3328.53 91
3328.66 96
3328.79 103
3328.93 109
3329.06 114
3329.19 117
3329.32 119
3329.46 119
3329.59 118
3329.72 118
3329.85 119
3329.99 121
3330.12 125
3330.25 130
3330.38 137
3330.51 143
3330.65 148
3330.78 150
3330.91 150
3331.04 146
3331.18 138
3331.31 129
3331.44 119
3331.57 109
3331.71 101
3331.84 96
3331.97 96
3332.10 99
3332.24 105
3332.37 113
3332.50 122
3332.63 130
3332.76 136
3332.90 139
3333.03 140
3333.16 138
3333.29 134
3333.43 129
3333.56 124
3333.69 117
3333.82 110
3333.96 103
3334.09 97
3334.22 90
3334.35 85
3334.49 81
3334.62 79
3334.75 78
3334.88 78
3335.02 78
3335.15 77
3335.28 75
3335.41 71
3335.54 65
3335.68 58
3335.81 50
3335.94 43
3336.07 36
3336.21 31
3336.34 28
3336.47 25
3336.60 22
3336.74 19
3336.87 16
3337.00 13
3337.13 11
3337.27 8
3337.40 7
3337.53 6
3337.66 5
3337.80 4
3337.93 3
3338.06 3
3338.19 3
3338.33 4
3338.46 8
3338.59 14
3338.72 21
3338.86 29
3338.99 35
3339.12 40
3339.25 43
3339.39 44
3339.52 44
3339.65 43
3339.78 41
3339.92 39
3340.05 37
3340.18 34
3340.31 30
3340.45 26
3340.58 23
3340.71 20
3340.84 18
3340.98 15
3341.11 12
3341.24 8
3341.37 4
3341.51 0
3341.64 0
3341.77 0
3341.90 0
3342.04 0
3342.17 0
3342.30 0
3342.43 0
3342.57 0
3342.70 4
3342.83 9
3342.96 15
3343.10 22
3343.23 30
3343.36 37
3343.50 42
3343.63 45
3343.76 46
3343.89 46
3344.03 46
3344.16 47
3344.29 49
3344.42 52
3344.56 55
3344.69 57
3344.82 57
3344.95 56
3345.09 52
3345.22 49
3345.35 45
3345.48 43
3345.62 43
3345.75 44
3345.88 46
3346.01 48
3346.15 49
3346.28 48
3346.41 45
3346.55 40
3346.68 33
3346.81 26
3346.94 20
3347.08 15
3347.21 14
3347.34 14
3347.47 16
3347.61 19
3347.74 22
3347.87 23
3348.00 23
3348.14 22
3348.27 20
3348.40 17
3348.54 16
3348.67 15
3348.80 15
3348.93 15
3349.07 15
3349.20 13
3349.33 11
3349.46 8
3349.60 4
3349.73 1
3349.86 0
3350.00 0
3350.13 0
3350.26 2
3350.39 4
3350.53 6
3350.66 8
3350.79 10
3350.92 12
3351.06 14
3351.19 17
3351.32 19
3351.46 22
3351.59 23
3351.72 24
3351.85 24
3351.99 23
3352.12 22
3352.25 20
3352.38 19
3352.52 17
3352.65 15
3352.78 13
3352.92 10
3353.05 7
3353.18 4
3353.31 3
3353.45 4
3353.58 8
3353.71 15
3353.84 24
3353.98 35
3354.11 45
3354.24 55
3354.38 63
3354.51 68
3354.64 71
3354.77 72
3354.91 71
3355.04 69
3355.17 66
3355.31 64
3355.44 61
3355.57 59
3355.70 57
3355.84 56
3355.97 55
3356.10 54
3356.24 55
3356.37 55
3356.50 56
3356.63 56
3356.77 56
3356.90 54
3357.03 52
3357.17 49
3357.30 44
3357.43 39
3357.56 32
3357.70 26
3357.83 18
3357.96 11
3358.10 5
3358.23 0
3358.36 0
3358.49 0
3358.63 0
3358.76 0
3358.89 0
3359.03 0
3359.16 0
3359.29 0
3359.42 2
3359.56 8
3359.69 14
3359.82 21
3359.96 28
3360.09 34
3360.22 40
3360.35 45
3360.49 49
3360.62 52
3360.75 54
3360.89 55
3361.02 55
3361.15 55
3361.29 55
3361.42 56
3361.55 57
3361.68 59
3361.82 61
3361.95 63
3362.08 65
3362.22 65
3362.35 65
3362.48 63
3362.61 61
3362.75 57
3362.88 53
3363.01 49
3363.15 45
3363.28 41
3363.41 36
3363.55 31
3363.68 25
3363.81 19
3363.94 13
3364.08 8
3364.21 5
3364.34 3
3364.48 4
3364.61 8
3364.74 12
3364.88 16
3365.01 20
3365.14 22
3365.27 23
3365.41 23
3365.54 23
3365.67 25
3365.81 27
3365.94 32
3366.07 38
3366.21 44
3366.34 49
3366.47 53
3366.60 55
3366.74 54
3366.87 52
3367.00 47
3367.14 42
3367.27 37
3367.40 33
3367.54 30
3367.67 27
3367.80 26
3367.94 25
3368.07 25
3368.20 24
3368.33 23
3368.47 21
3368.60 20
3368.73 20
3368.87 21
3369.00 25
3369.13 32
3369.27 42
3369.40 53
3369.53 64
3369.67 75
3369.80 83
3369.93 89
3370.06 91
3370.20 92
3370.33 92
3370.46 93
3370.60 95
3370.73 97
3370.86 100
3371.00 102
3371.13 102
3371.26 100
3371.40 95
3371.53 90
3371.66 85
3371.80 83
3371.93 84
3372.06 88
3372.19 95
3372.33 104
3372.46 112
3372.59 118
3372.73 123
3372.86 124
3372.99 124
3373.13 123
3373.26 122
3373.39 122
3373.53 123
3373.66 124
3373.79 125
3373.93 125
3374.06 124
3374.19 123
3374.33 121
3374.46 120
3374.59 120
3374.73 122
3374.86 125
3374.99 129
3375.12 133
3375.26 135
3375.39 134
3375.52 131
3375.66 125
3375.79 118
3375.92 110
3376.06 102
3376.19 96
3376.32 92
3376.46 90
3376.59 89
3376.72 89
3376.86 90
3376.99 92
3377.12 94
3377.26 99
3377.39 106
3377.52 115
3377.66 126
3377.79 138
3377.92 150
3378.06 160
3378.19 168
3378.32 174
3378.46 175
3378.59 174
3378.72 170
3378.86 164
3378.99 158
3379.12 151
3379.26 145
3379.39 140
3379.52 136
3379.66 133
3379.79 131
3379.92 128
3380.06 125
3380.19 122
3380.32 118
3380.46 113
3380.59 109
3380.72 106
3380.86 105
3380.99 104
3381.12 105
3381.26 105
3381.39 105
3381.52 102
3381.66 98
3381.79 93
3381.92 87
3382.06 81
3382.19 78
3382.32 76
3382.46 77
3382.59 79
3382.72 81
3382.86 83
3382.99 84
3383.12 84
3383.26 83
3383.39 82
3383.52 81
3383.66 80
3383.79 79
3383.92 78
3384.06 75
3384.19 72
3384.32 67
3384.46 62
3384.59 58
3384.72 56
3384.86 55
3384.99 56
3385.12 58
3385.26 61
3385.39 63
3385.52 65
3385.66 66
3385.79 67
3385.92 68
3386.06 69
3386.19 70
3386.32 71
3386.46 72
3386.59 73
3386.72 73
3386.86 73
3386.99 73
3387.12 74
3387.26 75
3387.39 78
3387.52 81
3387.66 85
3387.79 89
3387.93 92
3388.06 95
3388.19 96
3388.33 97
3388.46 99
3388.59 101
3388.73 105
3388.86 110
3388.99 116
3389.13 121
3389.26 125
3389.39 127
3389.53 128
3389.66 126
3389.79 124
3389.93 121
3390.06 119
3390.19 118
3390.33 118
3390.46 118
3390.60 117
3390.73 116
3390.86 114
3391.00 111
3391.13 107
3391.26 102
3391.40 98
3391.53 93
3391.66 90
3391.80 86
3391.93 82
3392.06 78
3392.20 73
3392.33 67
3392.46 61
3392.60 55
3392.73 50
3392.87 48
3393.00 47
3393.13 48
3393.27 50
3393.40 52
3393.53 53
3393.67 53
3393.80 53
3393.93 52
3394.07 52
3394.20 53
3394.33 55
3394.47 57
3394.60 59
3394.74 61
3394.87 61
3395.00 61
3395.14 59
3395.27 57
3395.40 54
3395.54 53
3395.67 52
3395.80 52
3395.94 52
3396.07 53
3396.20 53
3396.34 53
3396.47 54
3396.61 55
3396.74 58
3396.87 63
3397.01 69
3397.14 76
3397.27 82
3397.41 87
3397.54 89
3397.68 89
3397.81 88
3397.94 86
3398.08 84
3398.21 85
3398.34 88
3398.48 93
3398.61 99
3398.74 105
3398.88 111
3399.01 115
3399.15 118
3399.28 118
3399.41 116
3399.55 112
3399.68 106
3399.81 98
3399.95 90
3400.08 82
3400.21 74
3400.35 67
3400.48 62
3400.62 59
3400.75 58
3400.88 58
3401.02 61
3401.15 64
3401.28 68
3401.42 72
3401.55 76
3401.69 79
3401.82 82
3401.95 85
3402.09 88
3402.22 90
3402.35 92
3402.49 94
3402.62 94
3402.76 93
3402.89 92
3403.02 91
3403.16 91
3403.29 94
3403.42 98
3403.56 105
3403.69 113
3403.83 120
3403.96 126
3404.09 129
3404.23 131
3404.36 132
3404.49 133
3404.63 135
3404.76 140
3404.90 148
3405.03 158
3405.16 168
3405.30 179
3405.43 189
3405.57 197
3405.70 205
3405.83 211
3405.97 219
3406.10 228
3406.23 241
3406.37 256
3406.50 273
3406.64 292
3406.77 309
3406.90 325
3407.04 339
3407.17 351
3407.31 362
3407.44 374
3407.57 388
3407.71 403
3407.84 419
3407.97 434
3408.11 447
3408.24 457
3408.38 461
3408.51 460
3408.64 454
3408.78 445
3408.91 432
3409.05 418
3409.18 402
3409.31 387
3409.45 371
3409.58 355
3409.71 340
3409.85 324
3409.98 309
3410.12 294
3410.25 280
3410.38 267
3410.52 254
3410.65 242
3410.79 231
3410.92 220
3411.05 211
3411.19 202
3411.32 195
3411.46 189
3411.59 185
3411.72 181
3411.86 177
3411.99 172
3412.13 167
3412.26 161
3412.39 156
3412.53 151
3412.66 146
3412.79 142
3412.93 140
3413.06 138
3413.20 137
3413.33 137
3413.46 137
3413.60 137
3413.73 137
3413.87 136
3414.00 134
3414.13 131
3414.27 128
3414.40 126
3414.54 125
3414.67 124
3414.80 123
3414.94 122
3415.07 121
3415.21 118
3415.34 113
3415.47 107
3415.61 99
3415.74 91
3415.88 83
3416.01 78
3416.14 75
3416.28 76
3416.41 79
3416.55 84
3416.68 90
3416.81 95
3416.95 98
3417.08 100
3417.22 100
3417.35 99
3417.48 99
3417.62 100
3417.75 102
3417.89 104
3418.02 106
3418.16 108
3418.29 110
3418.42 112
3418.56 115
3418.69 118
3418.83 123
3418.96 129
3419.09 136
3419.23 141
3419.36 145
3419.50 146
3419.63 145
3419.76 141
3419.90 135
3420.03 129
3420.17 124
3420.30 120
3420.43 118
3420.57 117
3420.70 117
3420.84 117
3420.97 117
3421.11 116
3421.24 115
3421.37 114
3421.51 114
3421.64 114
3421.78 114
3421.91 114
3422.04 113
3422.18 111
3422.31 109
3422.45 107
3422.58 105
3422.71 104
3422.85 103
3422.98 101
3423.12 100
3423.25 96
3423.39 92
3423.52 85
3423.65 77
3423.79 66
3423.92 55
3424.06 42
3424.19 29
3424.32 18
3424.46 8
3424.59 1
3424.73 0
3424.86 0
3425.00 0
3425.13 0
3425.26 1
3425.40 2
3425.53 2
3425.67 1
3425.80 0
3425.93 0
3426.07 0
3426.20 0
3426.34 1
3426.47 2
3426.61 1
3426.74 0
3426.87 0
3427.01 0
3427.14 0
3427.28 0
3427.41 5
3427.55 12
3427.68 21
3427.81 30
3427.95 39
3428.08 47
3428.22 51
3428.35 53
3428.49 53
3428.62 51
3428.75 49
3428.89 48
3429.02 49
3429.16 53
3429.29 58
3429.43 65
3429.56 72
3429.69 79
3429.83 86
3429.96 91
3430.10 96
3430.23 100
3430.37 103
3430.50 105
3430.63 107
3430.77 109
3430.90 110
3431.04 110
3431.17 108
3431.31 104
3431.44 98
3431.57 92
3431.71 86
3431.84 82
3431.98 82
3432.11 86
3432.25 94
3432.38 106
3432.51 120
3432.65 135
3432.78 149
3432.92 162
3433.05 172
3433.19 181
3433.32 188
3433.45 193
3433.59 197
3433.72 202
3433.86 207
3433.99 214
3434.13 223
3434.26 232
3434.40 241
3434.53 250
3434.66 257
3434.80 262
3434.93 264
3435.07 263
3435.20 258
3435.34 252
3435.47 243
3435.60 234
3435.74 225
3435.87 216
3436.01 210
3436.14 205
3436.28 203
3436.41 202
3436.55 202
3436.68 203
3436.81 202
3436.95 201
3437.08 198
3437.22 195
3437.35 192
3437.49 189
3437.62 186
3437.76 182
3437.89 177
3438.02 170
3438.16 162
3438.29 153
3438.43 143
3438.56 135
3438.70 129
3438.83 124
3438.97 123
3439.10 123
3439.23 124
3439.37 124
3439.50 124
3439.64 121
3439.77 118
3439.91 113
3440.04 109
3440.18 105
3440.31 103
3440.44 102
3440.58 102
3440.71 104
3440.85 107
3440.98 111
3441.12 115
3441.25 119
3441.39 125
3441.52 133
3441.66 142
3441.79 152
3441.92 164
3442.06 176
3442.19 187
3442.33 196
3442.46 203
3442.60 209
3442.73 213
3442.87 215
3443.00 218
3443.14 220
3443.27 222
3443.40 222
3443.54 221
3443.67 218
3443.81 213
3443.94 206
3444.08 199
3444.21 192
3444.35 186
3444.48 181
3444.62 178
3444.75 174
3444.88 170
3445.02 166
3445.15 161
3445.29 155
3445.42 148
3445.56 142
3445.69 137
3445.83 132
3445.96 128
3446.10 125
3446.23 123
3446.37 123
3446.50 123
3446.63 123
3446.77 122
3446.90 121
3447.04 117
3447.17 111
3447.31 103
3447.44 93
3447.58 83
3447.71 72
3447.85 62
3447.98 52
3448.12 43
3448.25 34
3448.38 27
3448.52 22
3448.65 19
3448.79 18
3448.92 21
3449.06 26
3449.19 33
3449.33 41
3449.46 50
3449.60 59
3449.73 67
3449.87 74
3450.00 83
3450.14 91
3450.27 101
3450.40 111
3450.54 121
3450.67 130
3450.81 138
3450.94 144
3451.08 149
3451.21 152
3451.35 155
3451.48 157
3451.62 157
3451.75 155
3451.89 152
3452.02 147
3452.16 140
3452.29 132
3452.43 124
3452.56 117
3452.69 110
3452.83 104
3452.96 99
3453.10 93
3453.23 88
3453.37 83
3453.50 80
3453.64 77
3453.77 75
3453.91 73
3454.04 71
3454.18 70
3454.31 69
3454.45 68
3454.58 67
3454.72 68
3454.85 70
3454.99 74
3455.12 78
3455.26 81
3455.39 84
3455.52 84
3455.66 81
3455.79 77
3455.93 70
3456.06 62
3456.20 54
3456.33 46
3456.47 40
3456.60 36
3456.74 35
3456.87 36
3457.01 40
3457.14 45
3457.28 50
3457.41 55
3457.55 59
3457.68 60
3457.82 60
3457.95 58
3458.09 55
3458.22 52
3458.36 49
3458.49 46
3458.63 44
3458.76 41
3458.90 38
3459.03 34
3459.17 30
3459.30 26
3459.43 23
3459.57 23
3459.70 25
3459.84 30
3459.97 37
3460.11 45
3460.24 52
3460.38 57
3460.51 59
3460.65 58
3460.78 54
3460.92 50
3461.05 45
3461.19 43
3461.32 43
3461.46 45
3461.59 49
3461.73 54
3461.86 59
3462.00 64
3462.13 68
3462.27 71
3462.40 74
3462.54 76
3462.67 78
3462.81 78
3462.94 77
3463.08 74
3463.21 71
3463.35 68
3463.48 66
3463.62 66
3463.75 68
3463.89 72
3464.02 77
3464.16 82
3464.29 86
3464.43 88
3464.56 88
3464.70 87
3464.83 83
3464.97 79
3465.10 73
3465.24 66
3465.37 58
3465.51 50
3465.64 42
3465.78 35
3465.91 30
3466.05 28
3466.18 28
3466.32 30
3466.45 33
3466.59 37
3466.72 40
3466.86 42
3466.99 43
3467.13 42
3467.26 42
3467.40 42
3467.53 42
3467.67 43
3467.80 46
3467.94 50
3468.07 54
3468.21 59
3468.34 64
3468.48 68
3468.61 72
3468.75 74
3468.88 75
3469.02 75
3469.15 74
3469.29 72
3469.42 70
3469.56 69
3469.69 69
3469.83 71
3469.96 74
3470.10 80
3470.23 86
3470.37 92
3470.50 98
3470.64 102
3470.77 105
3470.91 105
3471.04 104
3471.18 103
3471.31 101
3471.45 101
3471.58 101
3471.72 103
3471.85 107
3471.99 111
3472.12 117
3472.26 122
3472.39 127
3472.53 131
3472.66 133
3472.80 133
3472.93 130
3473.07 126
3473.20 120
3473.34 114
3473.48 109
3473.61 106
3473.75 105
3473.88 105
3474.02 105
3474.15 103
3474.29 100
3474.42 94
3474.56 87
3474.69 79
3474.83 71
3474.96 65
3475.10 61
3475.23 59
3475.37 58
3475.50 58
3475.64 60
3475.77 61
3475.91 63
3476.04 64
3476.18 64
3476.31 62
3476.45 60
3476.58 57
3476.72 54
3476.85 52
3476.99 51
3477.12 53
3477.26 56
3477.40 61
3477.53 67
3477.67 72
3477.80 76
3477.94 78
3478.07 79
3478.21 79
3478.34 78
3478.48 78
3478.61 78
3478.75 79
3478.88 81
3479.02 83
3479.15 85
3479.29 85
3479.42 84
3479.56 82
3479.69 79
3479.83 77
3479.96 76
3480.10 77
3480.24 81
3480.37 86
3480.51 93
3480.64 99
3480.78 105
3480.91 109
3481.05 113
3481.18 114
3481.32 114
3481.45 113
3481.59 111
3481.72 107
3481.86 102
3481.99 96
3482.13 90
3482.26 83
3482.40 79
3482.54 76
3482.67 75
3482.81 77
3482.94 81
3483.08 87
3483.21 93
3483.35 98
3483.48 101
3483.62 102
3483.75 101
3483.89 99
3484.02 97
3484.16 95
3484.29 95
3484.43 97
3484.57 99
3484.70 101
3484.84 102
3484.97 101
3485.11 98
3485.24 93
3485.38 86
3485.51 76
3485.65 64
3485.78 52
3485.92 40
3486.05 31
3486.19 25
3486.33 22
3486.46 23
3486.60 27
3486.73 33
3486.87 37
3487.00 39
3487.14 39
3487.27 34
3487.41 27
3487.54 17
3487.68 7
3487.81 0
3487.95 0
3488.09 0
3488.22 0
3488.36 0
3488.49 0
3488.63 0
3488.76 0
3488.90 1
3489.03 6
3489.17 12
3489.30 18
3489.44 22
3489.58 26
3489.71 28
3489.85 28
3489.98 29
3490.12 29
3490.25 31
3490.39 34
3490.52 39
3490.66 45
3490.79 52
3490.93 57
3491.07 62
3491.20 64
3491.34 63
3491.47 61
3491.61 59
3491.74 57
3491.88 58
3492.01 62
3492.15 69
3492.29 80
3492.42 92
3492.56 102
3492.69 109
3492.83 110
3492.96 107
3493.10 99
3493.23 90
3493.37 80
3493.50 73
3493.64 69
3493.78 67
3493.91 66
3494.05 67
3494.18 68
3494.32 70
3494.45 73
3494.59 78
3494.72 85
3494.86 95
3495.00 105
3495.13 115
3495.27 123
3495.40 129
3495.54 130
3495.67 128
3495.81 121
3495.94 111
3496.08 98
3496.22 84
3496.35 70
3496.49 57
3496.62 47
3496.76 40
3496.89 35
3497.03 33
3497.16 32
3497.30 31
3497.44 30
3497.57 28
3497.71 23
3497.84 17
3497.98 10
3498.11 2
3498.25 0
3498.39 0
3498.52 0
3498.66 0
3498.79 0
3498.93 0
3499.06 0
3499.20 5
3499.33 9
3499.47 11
3499.61 13
3499.74 13
3499.88 11
3500.01 8
3500.15 3
3500.28 0
3500.42 0
3500.56 0
3500.69 0
3500.83 0
3500.96 0
3501.10 0
3501.23 4
3501.37 11
3501.51 18
3501.64 23
3501.78 26
3501.91 27
3502.05 27
3502.18 26
3502.32 24
3502.46 22
3502.59 21
3502.73 21
3502.86 23
3503.00 27
3503.13 35
3503.27 45
3503.41 57
3503.54 71
3503.68 84
3503.81 97
3503.95 107
3504.08 114
3504.22 116
3504.36 116
3504.49 113
3504.63 109
3504.76 105
3504.90 102
3505.03 102
3505.17 105
3505.31 108
3505.44 111
3505.58 112
3505.71 110
3505.85 105
3505.98 97
3506.12 87
3506.26 77
3506.39 70
3506.53 66
3506.66 66
3506.80 69
3506.93 75
3507.07 81
3507.21 88
3507.34 93
3507.48 96
3507.61 98
3507.75 98
3507.89 97
3508.02 97
3508.16 96
3508.29 95
3508.43 95
3508.56 95
3508.70 95
3508.84 94
3508.97 93
3509.11 91
3509.24 88
3509.38 85
3509.52 81
3509.65 78
3509.79 76
3509.92 75
3510.06 75
3510.19 76
3510.33 78
3510.47 79
3510.60 80
3510.74 80
3510.87 78
3511.01 76
3511.15 74
3511.28 72
3511.42 73
3511.55 77
3511.69 85
3511.83 96
3511.96 109
3512.10 123
3512.23 135
3512.37 144
3512.50 149
3512.64 148
3512.78 142
3512.91 133
3513.05 124
3513.18 115
3513.32 109
3513.46 105
3513.59 104
3513.73 103
3513.86 103
3514.00 100
3514.14 96
3514.27 90
3514.41 84
3514.54 77
3514.68 72
3514.82 69
3514.95 69
3515.09 72
3515.22 77
3515.36 84
3515.49 94
3515.63 104
3515.77 117
3515.90 130
3516.04 144
3516.17 158
3516.31 170
3516.45 180
3516.58 185
3516.72 187
3516.85 183
3516.99 176
3517.13 167
3517.26 157
3517.40 148
3517.53 142
3517.67 138
3517.81 137
3517.94 138
3518.08 141
3518.21 144
3518.35 147
3518.49 151
3518.62 155
3518.76 161
3518.89 168
3519.03 176
3519.17 184
3519.30 190
3519.44 194
3519.57 195
3519.71 192
3519.85 186
3519.98 178
3520.12 170
3520.26 163
3520.39 158
3520.53 155
3520.66 153
3520.80 153
3520.94 152
3521.07 150
3521.21 146
3521.34 139
3521.48 130
3521.62 119
3521.75 108
3521.89 98
3522.02 91
3522.16 86
3522.30 84
3522.43 83
3522.57 83
3522.70 83
3522.84 82
3522.98 80
3523.11 77
3523.25 74
3523.38 71
3523.52 69
3523.66 68
3523.79 68
3523.93 69
3524.07 69
3524.20 71
3524.34 72
3524.47 73
3524.61 75
3524.75 78
3524.88 81
3525.02 85
3525.15 90
3525.29 95
3525.43 99
3525.56 102
3525.70 103
3525.84 104
3525.97 104
3526.11 104
3526.24 104
3526.38 105
3526.52 105
3526.65 104
3526.79 102
3526.92 97
3527.06 91
3527.20 84
3527.33 76
3527.47 70
3527.61 64
3527.74 61
3527.88 59
3528.01 58
3528.15 58
3528.29 59
3528.42 59
3528.56 60
3528.70 61
3528.83 62
3528.97 62
3529.10 63
3529.24 63
3529.38 64
3529.51 65
3529.65 68
3529.78 71
3529.92 75
3530.06 80
3530.19 85
3530.33 89
3530.47 93
3530.60 96
3530.74 99
3530.87 103
3531.01 106
3531.15 111
3531.28 117
3531.42 122
3531.56 127
3531.69 132
3531.83 136
3531.96 141
3532.10 146
3532.24 154
3532.37 163
3532.51 173
3532.65 182
3532.78 191
3532.92 197
3533.06 201
3533.19 203
3533.33 203
3533.46 203
3533.60 203
3533.74 202
3533.87 200
3534.01 197
3534.15 193
3534.28 189
3534.42 186
3534.55 184
3534.69 183
3534.83 184
3534.96 185
3535.10 187
3535.24 188
3535.37 190
3535.51 191
3535.65 192
3535.78 193
3535.92 194
3536.05 193
3536.19 192
3536.33 190
3536.46 187
3536.60 183
3536.74 177
3536.87 170
3537.01 161
3537.15 150
3537.28 139
3537.42 128
3537.55 118
3537.69 110
3537.83 105
3537.96 101
3538.10 98
3538.24 97
3538.37 96
3538.51 95
3538.65 95
3538.78 97
3538.92 100
3539.05 103
3539.19 106
3539.33 108
3539.46 108
3539.60 105
3539.74 101
3539.87 96
3540.01 92
3540.15 89
3540.28 87
3540.42 84
3540.56 81
3540.69 77
3540.83 71
3540.96 63
3541.10 55
3541.24 49
3541.37 44
3541.51 42
3541.65 43
3541.78 47
3541.92 52
3542.06 58
3542.19 63
3542.33 66
3542.47 68
3542.60 68
3542.74 68
3542.88 68
3543.01 69
3543.15 72
3543.28 77
3543.42 82
3543.56 88
3543.69 93
3543.83 96
3543.97 99
3544.10 100
3544.24 101
3544.38 101
3544.51 100
3544.65 99
3544.79 97
3544.92 95
3545.06 93
3545.20 90
3545.33 87
3545.47 84
3545.61 80
3545.74 76
3545.88 72
3546.02 69
3546.15 66
3546.29 64
3546.42 63
3546.56 63
3546.70 64
3546.83 64
3546.97 63
3547.11 61
3547.24 56
3547.38 50
3547.52 43
3547.65 36
3547.79 30
3547.93 25
3548.06 22
3548.20 21
3548.34 22
3548.47 24
3548.61 27
3548.75 30
3548.88 34
3549.02 38
3549.16 43
3549.29 48
3549.43 53
3549.57 58
3549.70 63
3549.84 66
3549.98 67
3550.11 66
3550.25 63
3550.39 58
3550.52 52
3550.66 44
3550.80 36
3550.93 27
3551.07 19
3551.21 12
3551.34 6
3551.48 2
3551.62 0
3551.75 0
3551.89 0
3552.03 0
3552.16 0
3552.30 2
3552.44 3
3552.57 4
3552.71 4
3552.85 2
3552.98 0
3553.12 0
3553.26 0
3553.39 0
3553.53 1
3553.67 8
3553.80 16
3553.94 26
3554.08 36
3554.21 44
3554.35 51
3554.49 55
3554.62 58
3554.76 61
3554.90 64
3555.03 67
3555.17 70
3555.31 73
3555.44 75
3555.58 75
3555.72 73
3555.85 70
3555.99 66
3556.13 62
3556.26 59
3556.40 57
3556.54 56
3556.67 57
3556.81 58
3556.95 59
3557.08 61
3557.22 62
3557.36 63
3557.49 63
3557.63 63
3557.77 63
3557.90 64
3558.04 65
3558.18 66
3558.31 66
3558.45 65
3558.59 64
3558.73 63
3558.86 61
3559.00 61
3559.14 63
3559.27 66
3559.41 70
3559.55 74
3559.68 77
3559.82 78
3559.96 77
3560.09 73
3560.23 68
3560.37 64
3560.50 61
3560.64 60
3560.78 61
3560.91 63
3561.05 65
3561.19 67
3561.32 67
3561.46 64
3561.60 60
3561.74 55
3561.87 49
3562.01 44
3562.15 40
3562.28 37
3562.42 33
3562.56 29
3562.69 24
3562.83 17
3562.97 9
3563.10 2
3563.24 0
3563.38 0
3563.51 0
3563.65 0
3563.79 7
3563.92 14
3564.06 19
3564.20 21
3564.34 21
3564.47 18
3564.61 14
3564.75 12
3564.88 11
3565.02 13
3565.16 19
3565.29 27
3565.43 37
3565.57 48
3565.70 59
3565.84 69
3565.98 76
3566.12 81
3566.25 84
3566.39 85
3566.53 85
3566.66 86
3566.80 88
3566.94 91
3567.07 96
3567.21 100
3567.35 103
3567.49 101
3567.62 96
3567.76 85
3567.90 71
3568.03 55
3568.17 38
3568.31 23
3568.44 11
3568.58 2
3568.72 0
3568.85 0
3568.99 0
3569.13 0
3569.27 0
3569.40 0
3569.54 0
3569.68 0
3569.81 0
3569.95 0
3570.09 4
3570.22 9
3570.36 13
3570.50 18
3570.64 22
3570.77 28
3570.91 35
3571.05 43
3571.18 54
3571.32 64
3571.46 74
3571.59 81
3571.73 85
3571.87 85
3572.01 82
3572.14 76
3572.28 70
3572.42 63
3572.55 58
3572.69 55
3572.83 55
3572.97 55
3573.10 56
3573.24 57
3573.38 58
3573.51 59
3573.65 59
3573.79 59
3573.92 59
3574.06 58
3574.20 57
3574.34 57
3574.47 56
3574.61 55
3574.75 55
3574.88 55
3575.02 55
3575.16 56
3575.30 57
3575.43 58
3575.57 60
3575.71 61
3575.84 64
3575.98 68
3576.12 73
3576.26 77
3576.39 80
3576.53 82
3576.67 81
3576.80 78
3576.94 73
3577.08 67
3577.22 60
3577.35 54
3577.49 47
3577.63 41
3577.76 33
3577.90 24
3578.04 15
3578.18 7
3578.31 1
3578.45 0
3578.59 0
3578.72 1
3578.86 6
3579.00 13
3579.14 20
3579.27 24
3579.41 27
3579.55 29
3579.68 30
3579.82 32
3579.96 34
3580.10 38
3580.23 43
3580.37 48
3580.51 53
3580.65 56
3580.78 58
3580.92 58
3581.06 56
3581.19 52
3581.33 48
3581.47 44
3581.61 41
3581.74 39
3581.88 39
3582.02 42
3582.15 46
3582.29 51
3582.43 57
3582.57 64
3582.70 70
3582.84 75
3582.98 79
3583.12 82
3583.25 83
3583.39 82
3583.53 81
3583.66 81
3583.80 82
3583.94 87
3584.08 94
3584.21 104
3584.35 115
3584.49 126
3584.63 135
3584.76 142
3584.90 145
3585.04 147
3585.17 149
3585.31 151
3585.45 155
3585.59 160
3585.72 166
3585.86 173
3586.00 178
3586.14 183
3586.27 187
3586.41 190
3586.55 191
3586.68 190
3586.82 188
3586.96 184
3587.10 180
3587.23 176
3587.37 173
3587.51 171
3587.65 171
3587.78 174
3587.92 179
3588.06 187
3588.20 196
3588.33 205
3588.47 214
3588.61 222
3588.75 228
3588.88 231
3589.02 232
3589.16 230
3589.29 228
3589.43 225
3589.57 222
3589.71 219
3589.84 216
3589.98 214
3590.12 211
3590.26 207
3590.39 202
3590.53 196
3590.67 189
3590.81 183
3590.94 178
3591.08 174
3591.22 173
3591.36 173
3591.49 173
3591.63 173
3591.77 172
3591.91 167
3592.04 161
3592.18 153
3592.32 143
3592.46 133
3592.59 124
3592.73 116
3592.87 108
3593.00 102
3593.14 96
3593.28 91
3593.42 86
3593.55 81
3593.69 78
3593.83 75
3593.97 74
3594.10 74
3594.24 74
3594.38 74
3594.52 75
3594.65 74
3594.79 74
3594.93 73
3595.07 72
3595.20 72
3595.34 71
3595.48 71
3595.62 71
3595.75 72
3595.89 73
3596.03 75
3596.17 78
3596.30 82
3596.44 88
3596.58 96
3596.72 104
3596.85 112
3596.99 120
3597.13 125
3597.27 127
3597.40 125
3597.54 118
3597.68 107
3597.82 95
3597.95 81
3598.09 69
3598.23 60
3598.37 54
3598.50 52
3598.64 54
3598.78 59
3598.92 66
3599.06 72
3599.19 79
3599.33 84
3599.47 87
3599.61 88
3599.74 88
3599.88 87
3600.02 87
3600.16 87
3600.29 89
3600.43 93
3600.57 96
3600.71 99
3600.84 101
3600.98 100
3601.12 97
3601.26 91
3601.39 84
3601.53 76
3601.67 68
3601.81 62
3601.94 58
3602.08 56
3602.22 57
3602.36 62
3602.49 69
3602.63 77
3602.77 88
3602.91 99
3603.05 112
3603.18 126
3603.32 141
3603.46 156
3603.60 171
3603.73 184
3603.87 195
3604.01 201
3604.15 204
3604.28 202
3604.42 197
3604.56 191
3604.70 185
3604.84 180
3604.97 176
3605.11 174
3605.25 172
3605.39 169
3605.52 165
3605.66 159
3605.80 151
3605.94 142
3606.07 132
3606.21 122
3606.35 113
3606.49 105
3606.63 99
3606.76 94
3606.90 92
3607.04 91
3607.18 90
3607.31 91
3607.45 90
3607.59 90
3607.73 89
3607.86 88
3608.00 87
3608.14 88
3608.28 89
3608.42 91
3608.55 93
3608.69 92
3608.83 88
3608.97 82
3609.10 73
3609.24 62
3609.38 53
3609.52 44
3609.66 38
3609.79 35
3609.93 33
3610.07 31
3610.21 30
3610.34 27
3610.48 24
3610.62 20
3610.76 16
3610.90 13
3611.03 12
3611.17 11
3611.31 12
3611.45 13
3611.58 14
3611.72 15
3611.86 16
3612.00 18
3612.14 21
3612.27 24
3612.41 29
3612.55 34
3612.69 40
3612.82 45
3612.96 51
3613.10 56
3613.24 60
3613.38 65
3613.51 70
3613.65 73
3613.79 76
3613.93 77
3614.07 76
3614.20 72
3614.34 67
3614.48 60
3614.62 51
3614.75 42
3614.89 32
3615.03 24
3615.17 18
3615.31 14
3615.44 15
3615.58 19
3615.72 26
3615.86 36
3616.00 47
3616.13 58
3616.27 66
3616.41 73
3616.55 77
3616.68 80
3616.82 82
3616.96 83
3617.10 84
3617.24 85
3617.37 86
3617.51 88
3617.65 89
3617.79 91
3617.93 92
3618.06 93
3618.20 93
3618.34 92
3618.48 89
3618.62 84
3618.75 77
3618.89 70
3619.03 62
3619.17 56
3619.31 51
3619.44 48
3619.58 46
3619.72 45
3619.86 44
3620.00 44
3620.13 43
3620.27 43
3620.41 45
3620.55 48
3620.68 53
3620.82 58
3620.96 64
3621.10 68
3621.24 70
3621.37 69
3621.51 66
3621.65 61
3621.79 55
3621.93 50
3622.06 47
3622.20 46
3622.34 47
3622.48 49
3622.62 52
3622.75 55
3622.89 56
3623.03 55
3623.17 54
3623.31 51
3623.45 50
3623.58 49
3623.72 51
3623.86 56
3624.00 62
3624.14 69
3624.27 77
3624.41 84
3624.55 88
3624.69 91
3624.83 92
3624.96 90
3625.10 88
3625.24 85
3625.38 82
3625.52 79
3625.65 76
3625.79 73
3625.93 69
3626.07 65
3626.21 61
3626.34 56
3626.48 53
3626.62 51
3626.76 51
3626.90 52
3627.03 53
3627.17 55
3627.31 56
3627.45 56
3627.59 54
3627.73 51
3627.86 47
3628.00 43
3628.14 39
3628.28 36
3628.42 34
3628.55 32
3628.69 31
3628.83 29
3628.97 26
3629.11 22
3629.24 16
3629.38 9
3629.52 2
3629.66 0
3629.80 0
3629.94 0
3630.07 0
3630.21 0
3630.35 0
3630.49 2
3630.63 5
3630.76 6
3630.90 6
3631.04 5
3631.18 4
3631.32 5
3631.46 9
3631.59 15
3631.73 22
3631.87 31
3632.01 39
3632.15 46
3632.28 52
3632.42 55
3632.56 57
3632.70 58
3632.84 59
3632.98 59
3633.11 59
3633.25 60
3633.39 60
3633.53 59
3633.67 59
3633.80 58
3633.94 59
3634.08 61
3634.22 64
3634.36 68
3634.50 72
3634.63 74
3634.77 74
3634.91 72
3635.05 67
3635.19 60
3635.33 53
3635.46 46
3635.60 42
3635.74 39
3635.88 38
3636.02 38
3636.15 40
3636.29 42
3636.43 45
3636.57 49
3636.71 54
3636.85 60
3636.98 67
3637.12 75
3637.26 82
3637.40 87
3637.54 90
3637.68 91
3637.81 90
3637.95 88
3638.09 87
3638.23 86
3638.37 86
3638.51 87
3638.64 86
3638.78 85
3638.92 82
3639.06 77
3639.20 71
3639.34 66
3639.47 63
3639.61 63
3639.75 65
3639.89 70
3640.03 76
3640.17 83
3640.30 90
3640.44 95
3640.58 99
3640.72 102
3640.86 105
3641.00 108
3641.13 113
3641.27 117
3641.41 123
3641.55 127
3641.69 132
3641.83 135
3641.96 137
3642.10 139
3642.24 143
3642.38 147
3642.52 153
3642.66 160
3642.79 166
3642.93 171
3643.07 174
3643.21 172
3643.35 167
3643.49 157
3643.63 146
3643.76 134
3643.90 121
3644.04 110
3644.18 101
3644.32 95
3644.46 92
3644.59 92
3644.73 94
3644.87 97
3645.01 102
3645.15 106
3645.29 110
3645.42 114
3645.56 117
3645.70 120
3645.84 122
3645.98 124
3646.12 126
3646.26 126
3646.39 126
3646.53 124
3646.67 122
3646.81 119
3646.95 117
3647.09 115
3647.22 114
3647.36 112
3647.50 111
3647.64 109
3647.78 106
3647.92 103
3648.06 100
3648.19 97
3648.33 95
3648.47 96
3648.61 98
3648.75 102
3648.89 107
3649.03 113
3649.16 118
3649.30 121
3649.44 124
3649.58 125
3649.72 124
3649.86 122
3650.00 117
3650.13 110
3650.27 101
3650.41 89
3650.55 77
3650.69 65
3650.83 54
3650.96 48
3651.10 45
3651.24 46
3651.38 50
3651.52 57
3651.66 63
3651.80 68
3651.93 71
3652.07 71
3652.21 68
3652.35 65
3652.49 60
3652.63 56
3652.77 54
3652.90 52
3653.04 51
3653.18 50
3653.32 48
3653.46 46
3653.60 44
3653.74 43
3653.88 43
3654.01 45
3654.15 50
3654.29 56
3654.43 64
3654.57 72
3654.71 80
3654.85 86
3654.98 90
3655.12 94
3655.26 96
3655.40 98
3655.54 99
3655.68 101
3655.82 102
3655.95 105
3656.09 108
3656.23 111
3656.37 116
3656.51 122
3656.65 127
3656.79 131
3656.93 134
3657.06 135
3657.20 134
3657.34 132
3657.48 129
3657.62 127
3657.76 125
3657.90 122
3658.03 120
3658.17 116
3658.31 112
3658.45 108
3658.59 104
3658.73 102
3658.87 102
3659.01 105
3659.14 109
3659.28 114
3659.42 118
3659.56 121
3659.70 122
3659.84 121
3659.98 118
3660.12 113
3660.25 107
3660.39 102
3660.53 96
3660.67 91
3660.81 86
3660.95 83
3661.09 80
3661.23 78
3661.36 78
3661.50 78
3661.64 81
3661.78 85
3661.92 91
3662.06 99
3662.20 109
3662.34 119
3662.47 128
3662.61 135
3662.75 139
3662.89 140
3663.03 137
3663.17 130
3663.31 121
3663.45 111
3663.58 101
3663.72 91
3663.86 84
3664.00 79
3664.14 78
3664.28 80
3664.42 84
3664.56 91
3664.69 98
3664.83 104
3664.97 108
3665.11 110
3665.25 108
3665.39 104
3665.53 99
3665.67 93
3665.81 88
3665.94 83
3666.08 80
3666.22 77
3666.36 75
3666.50 75
3666.64 76
3666.78 78
3666.92 82
3667.05 87
3667.19 91
3667.33 94
3667.47 94
3667.61 92
3667.75 87
3667.89 80
3668.03 73
3668.17 67
3668.30 62
3668.44 59
3668.58 57
3668.72 57
3668.86 57
3669.00 57
3669.14 56
3669.28 55
3669.42 55
3669.55 54
3669.69 53
3669.83 54
3669.97 55
3670.11 56
3670.25 58
3670.39 60
3670.53 63
3670.67 64
3670.80 66
3670.94 66
3671.08 67
3671.22 66
3671.36 66
3671.50 64
3671.64 62
3671.78 59
3671.92 55
3672.06 51
3672.19 45
3672.33 39
3672.47 33
3672.61 28
3672.75 25
3672.89 22
3673.03 21
3673.17 20
3673.31 20
3673.45 21
3673.58 22
3673.72 23
3673.86 25
3674.00 27
3674.14 28
3674.28 29
3674.42 30
3674.56 31
3674.70 33
3674.84 36
3674.97 41
3675.11 47
3675.25 53
3675.39 59
3675.53 64
3675.67 66
3675.81 66
3675.95 65
3676.09 64
3676.23 62
3676.36 60
3676.50 59
3676.64 58
3676.78 58
3676.92 57
3677.06 55
3677.20 53
3677.34 49
3677.48 45
3677.62 41
3677.75 38
3677.89 37
3678.03 37
3678.17 40
3678.31 44
3678.45 50
3678.59 57
3678.73 64
3678.87 71
3679.01 79
3679.15 88
3679.28 97
3679.42 106
3679.56 114
3679.70 119
3679.84 120
3679.98 117
3680.12 110
3680.26 99
3680.40 86
3680.54 74
3680.68 62
3680.81 52
3680.95 44
3681.09 39
3681.23 34
3681.37 31
3681.51 29
3681.65 26
3681.79 23
3681.93 21
3682.07 19
3682.21 17
3682.35 15
3682.48 12
3682.62 9
3682.76 5
3682.90 0
3683.04 0
3683.18 0
3683.32 0
3683.46 0
3683.60 0
3683.74 0
3683.88 0
3684.02 3
3684.15 12
3684.29 21
3684.43 31
3684.57 40
3684.71 47
3684.85 52
3684.99 54
3685.13 54
3685.27 51
3685.41 46
3685.55 40
3685.69 33
3685.82 27
3685.96 22
3686.10 17
3686.24 12
3686.38 8
3686.52 6
3686.66 5
3686.80 6
3686.94 10
3687.08 16
3687.22 25
3687.36 35
3687.50 45
3687.63 51
3687.77 55
3687.91 54
3688.05 49
3688.19 43
3688.33 35
3688.47 27
3688.61 20
3688.75 15
3688.89 11
3689.03 9
3689.17 7
3689.31 7
3689.45 9
3689.58 13
3689.72 19
3689.86 28
3690.00 37
3690.14 46
3690.28 55
3690.42 61
3690.56 65
3690.70 68
3690.84 69
3690.98 69
3691.12 70
3691.26 71
3691.40 73
3691.53 73
3691.67 74
3691.81 74
3691.95 73
3692.09 72
3692.23 69
3692.37 67
3692.51 63
3692.65 60
3692.79 57
3692.93 55
3693.07 55
3693.21 56
3693.35 58
3693.49 60
3693.62 63
3693.76 64
3693.90 63
3694.04 60
3694.18 56
3694.32 52
3694.46 48
3694.60 46
3694.74 44
3694.88 45
3695.02 46
3695.16 47
3695.30 47
3695.44 46
3695.58 44
3695.72 41
3695.85 37
3695.99 32
3696.13 27
3696.27 22
3696.41 16
3696.55 12
3696.69 8
3696.83 5
3696.97 4
3697.11 4
3697.25 7
3697.39 12
3697.53 17
3697.67 22
3697.81 27
3697.95 30
3698.09 32
3698.23 34
3698.36 36
3698.50 39
3698.64 44
3698.78 49
3698.92 54
3699.06 58
3699.20 61
3699.34 61
3699.48 59
3699.62 57
3699.76 55
3699.90 54
3700.04 55
3700.18 57
3700.32 60
3700.46 63
3700.60 66
3700.74 66
3700.88 65
3701.01 61
3701.15 57
3701.29 52
3701.43 46
3701.57 41
3701.71 38
3701.85 35
3701.99 33
3702.13 33
3702.27 35
3702.41 37
3702.55 42
3702.69 48
3702.83 56
3702.97 66
3703.11 77
3703.25 88
3703.39 97
3703.53 104
3703.67 109
3703.81 110
3703.94 110
3704.08 109
3704.22 109
3704.36 111
3704.50 116
3704.64 123
3704.78 131
3704.92 138
3705.06 143
3705.20 146
3705.34 147
3705.48 146
3705.62 144
3705.76 142
3705.90 140
3706.04 138
3706.18 136
3706.32 133
3706.46 130
3706.60 125
3706.74 119
3706.88 113
3707.02 106
3707.16 100
3707.29 93
3707.43 87
3707.57 81
3707.71 74
3707.85 66
3707.99 58
3708.13 48
3708.27 38
3708.41 29
3708.55 21
3708.69 15
3708.83 10
3708.97 9
3709.11 9
3709.25 11
3709.39 14
3709.53 18
3709.67 21
3709.81 24
3709.95 26
3710.09 27
3710.23 26
3710.37 25
3710.51 22
3710.65 20
3710.79 17
3710.93 14
3711.07 11
3711.21 8
3711.34 7
3711.48 7
3711.62 9
3711.76 13
3711.90 19
3712.04 26
3712.18 33
3712.32 39
3712.46 43
3712.60 46
3712.74 45
3712.88 43
3713.02 38
3713.16 32
3713.30 25
3713.44 18
3713.58 12
3713.72 8
3713.86 6
3714.00 6
3714.14 8
3714.28 11
3714.42 15
3714.56 18
3714.70 21
3714.84 23
3714.98 22
3715.12 20
3715.26 16
3715.40 11
3715.54 6
3715.68 1
3715.82 0
3715.96 0
3716.10 0
3716.24 4
3716.38 10
3716.52 18
3716.66 26
3716.80 32
3716.93 37
3717.07 39
3717.21 39
3717.35 38
3717.49 37
3717.63 37
3717.77 37
3717.91 38
3718.05 39
3718.19 41
3718.33 42
3718.47 42
3718.61 42
3718.75 42
3718.89 42
3719.03 42
3719.17 42
3719.31 42
3719.45 42
3719.59 43
3719.73 45
3719.87 47
3720.01 49
3720.15 52
3720.29 55
3720.43 58
3720.57 61
3720.71 65
3720.85 68
3720.99 73
3721.13 78
3721.27 82
3721.41 86
3721.55 88
3721.69 88
3721.83 85
3721.97 80
3722.11 72
3722.25 62
3722.39 52
3722.53 41
3722.67 32
3722.81 24
3722.95 19
3723.09 17
3723.23 19
3723.37 24
3723.51 31
3723.65 40
3723.79 47
3723.93 54
3724.07 58
3724.21 61
3724.35 62
3724.49 62
3724.63 63
3724.77 65
3724.91 67
3725.05 69
3725.19 72
3725.33 73
3725.47 74
3725.61 75
3725.75 75
3725.89 77
3726.03 79
3726.17 84
3726.31 90
3726.45 97
3726.59 105
3726.73 111
3726.87 115
3727.01 116
3727.15 114
3727.29 111
3727.43 106
3727.57 100
3727.71 96
3727.85 92
3727.99 89
3728.13 86
3728.27 82
3728.41 75
3728.55 67
3728.69 57
3728.83 47
3728.97 39
3729.11 33
3729.25 30
3729.39 30
3729.53 32
3729.67 35
3729.81 38
3729.95 41
3730.09 44
3730.23 47
3730.37 51
3730.51 55
3730.65 60
3730.79 65
3730.93 70
3731.07 72
3731.21 73
3731.35 70
3731.49 66
3731.63 59
3731.77 52
3731.91 44
3732.05 39
3732.19 35
3732.33 34
3732.47 34
3732.61 36
3732.75 39
3732.89 41
3733.03 43
3733.17 44
3733.31 45
3733.45 46
3733.59 47
3733.73 48
3733.87 50
3734.01 51
3734.15 52
3734.29 52
3734.43 52
3734.57 52
3734.71 52
3734.85 51
3734.99 48
3735.13 43
3735.27 35
3735.41 24
3735.55 10
3735.69 0
3735.83 0
3735.97 0
3736.11 0
3736.25 0
3736.39 0
3736.53 0
3736.67 0
3736.81 4
3736.95 17
3737.09 30
3737.23 42
3737.37 51
3737.51 59
3737.65 65
3737.79 69
3737.93 73
3738.07 78
3738.21 83
3738.36 89
3738.50 97
3738.64 104
3738.78 111
3738.92 116
3739.06 119
3739.20 119
3739.34 118
3739.48 116
3739.62 113
3739.76 111
3739.90 109
3740.04 108
3740.18 108
3740.32 109
3740.46 111
3740.60 113
3740.74 115
3740.88 118
3741.02 120
3741.16 122
3741.30 124
3741.44 124
3741.58 123
3741.72 121
3741.86 118
3742.00 115
3742.14 113
3742.28 112
3742.42 113
3742.56 116
3742.70 122
3742.84 129
3742.98 137
3743.12 144
3743.26 150
3743.40 152
3743.54 152
3743.68 149
3743.83 144
3743.97 138
3744.11 132
3744.25 125
3744.39 120
3744.53 115
3744.67 112
3744.81 110
3744.95 110
3745.09 111
3745.23 114
3745.37 117
3745.51 121
3745.65 124
3745.79 127
3745.93 129
3746.07 129
3746.21 127
3746.35 123
3746.49 117
3746.63 109
3746.77 100
3746.91 92
3747.05 85
3747.19 80
3747.33 78
3747.47 78
3747.61 81
3747.75 85
3747.90 90
3748.04 94
3748.18 97
3748.32 98
3748.46 98
3748.60 96
3748.74 92
3748.88 87
3749.02 81
3749.16 74
3749.30 69
3749.44 65
3749.58 61
3749.72 58
3749.86 55
3750.00 51
3750.14 46
3750.28 40
3750.42 34
3750.56 28
3750.70 24
3750.84 22
3750.98 20
3751.12 19
3751.27 19
3751.41 19
3751.55 19
3751.69 19
3751.83 20
3751.97 22
3752.11 24
3752.25 28
3752.39 31
3752.53 35
3752.67 38
3752.81 42
3752.95 45
3753.09 49
3753.23 53
3753.37 57
3753.51 61
3753.65 66
3753.79 70
3753.93 74
3754.07 77
3754.21 79
3754.36 79
3754.50 78
3754.64 76
3754.78 73
3754.92 68
3755.06 64
3755.20 59
3755.34 53
3755.48 47
3755.62 39
3755.76 30
3755.90 20
3756.04 10
3756.18 1
3756.32 0
3756.46 0
3756.60 0
3756.74 0
3756.88 0
3757.03 5
3757.17 16
3757.31 26
3757.45 35
3757.59 42
3757.73 46
3757.87 48
3758.01 48
3758.15 48
3758.29 48
3758.43 49
3758.57 52
3758.71 56
3758.85 61
3758.99 66
3759.13 70
3759.27 72
3759.42 70
3759.56 66
3759.70 60
3759.84 51
3759.98 43
3760.12 37
3760.26 32
3760.40 29
3760.54 27
3760.68 26
3760.82 26
3760.96 24
3761.10 23
3761.24 22
3761.38 21
3761.52 22
3761.67 24
3761.81 26
3761.95 29
3762.09 31
3762.23 32
3762.37 31
3762.51 30
3762.65 28
3762.79 26
3762.93 24
3763.07 22
3763.21 20
3763.35 19
3763.49 19
3763.63 19
3763.78 21
3763.92 26
3764.06 32
3764.20 40
3764.34 49
3764.48 58
3764.62 66
3764.76 70
3764.90 72
3765.04 71
3765.18 69
3765.32 68
3765.46 69
3765.60 75
3765.74 85
3765.89 98
3766.03 113
3766.17 126
3766.31 137
3766.45 144
3766.59 146
3766.73 146
3766.87 144
3767.01 141
3767.15 138
3767.29 135
3767.43 132
3767.57 130
3767.72 127
3767.86 125
3768.00 124
3768.14 122
3768.28 120
3768.42 117
3768.56 112
3768.70 104
3768.84 94
3768.98 82
3769.12 69
3769.26 57
3769.40 46
3769.55 39
3769.69 34
3769.83 32
3769.97 32
3770.11 33
3770.25 35
3770.39 37
3770.53 39
3770.67 40
3770.81 42
3770.95 43
3771.09 44
3771.23 46
3771.38 48
3771.52 51
3771.66 54
3771.80 57
3771.94 58
3772.08 58
3772.22 56
3772.36 53
3772.50 50
3772.64 46
3772.78 43
3772.92 41
3773.07 39
3773.21 38
3773.35 36
3773.49 33
3773.63 28
3773.77 23
3773.91 16
3774.05 10
3774.19 4
3774.33 0
3774.47 0
3774.62 0
3774.76 0
3774.90 0
3775.04 0
3775.18 0
3775.32 0
3775.46 0
3775.60 1
3775.74 6
3775.88 12
3776.02 16
3776.17 19
3776.31 21
3776.45 21
3776.59 20
3776.73 19
3776.87 18
3777.01 19
3777.15 20
3777.29 22
3777.43 23
3777.57 23
3777.72 21
3777.86 18
3778.00 14
3778.14 9
3778.28 6
3778.42 5
3778.56 5
3778.70 8
3778.84 12
3778.98 18
3779.12 26
3779.27 33
3779.41 39
3779.55 45
3779.69 48
3779.83 51
3779.97 52
3780.11 53
3780.25 54
3780.39 56
3780.53 59
3780.68 62
3780.82 66
3780.96 68
3781.10 68
3781.24 65
3781.38 58
3781.52 49
3781.66 39
3781.80 28
3781.94 19
3782.09 11
3782.23 5
3782.37 2
3782.51 1
3782.65 1
3782.79 3
3782.93 6
3783.07 10
3783.21 14
3783.36 19
3783.50 24
3783.64 30
3783.78 35
3783.92 41
3784.06 47
3784.20 52
3784.34 56
3784.48 59
3784.62 60
3784.77 59
3784.91 57
3785.05 54
3785.19 51
3785.33 48
3785.47 46
3785.61 45
3785.75 44
3785.89 43
3786.04 42
3786.18 41
3786.32 40
3786.46 40
3786.60 42
3786.74 44
3786.88 48
3787.02 53
3787.16 59
3787.31 64
3787.45 69
3787.59 74
3787.73 76
3787.87 77
3788.01 77
3788.15 75
3788.29 72
3788.43 69
3788.58 65
3788.72 62
3788.86 60
3789.00 58
3789.14 57
3789.28 55
3789.42 52
3789.56 47
3789.70 40
3789.85 33
3789.99 25
3790.13 18
3790.27 13
3790.41 10
3790.55 9
3790.69 9
3790.83 11
3790.98 13
3791.12 16
3791.26 19
3791.40 22
3791.54 26
3791.68 29
3791.82 32
3791.96 34
3792.10 35
3792.25 35
3792.39 33
3792.53 29
3792.67 24
3792.81 18
3792.95 12
3793.09 6
3793.23 1
3793.38 0
3793.52 0
3793.66 0
3793.80 0
3793.94 0
3794.08 0
3794.22 0
3794.36 0
3794.51 0
3794.65 0
3794.79 0
3794.93 4
3795.07 9
3795.21 18
3795.35 27
3795.49 37
3795.64 46
3795.78 52
3795.92 55
3796.06 54
3796.20 49
3796.34 41
3796.48 33
3796.62 27
3796.77 23
3796.91 23
3797.05 27
3797.19 34
3797.33 43
3797.47 53
3797.61 61
3797.76 68
3797.90 71
3798.04 72
3798.18 72
3798.32 70
3798.46 69
3798.60 69
3798.74 69
3798.89 70
3799.03 71
3799.17 72
3799.31 73
3799.45 72
3799.59 71
3799.73 70
3799.88 70
3800.02 70
3800.16 70
3800.30 72
3800.44 73
3800.58 74
3800.72 74
3800.86 73
3801.01 71
3801.15 68
3801.29 63
3801.43 58
3801.57 52
3801.71 47
3801.85 42
3802.00 37
3802.14 34
3802.28 31
3802.42 29
3802.56 28
3802.70 27
3802.84 28
3802.99 29
3803.13 31
3803.27 33
3803.41 35
3803.55 36
3803.69 37
3803.83 37
3803.98 36
3804.12 34
3804.26 32
3804.40 28
3804.54 25
3804.68 21
3804.82 19
3804.97 19
3805.11 21
3805.25 26
3805.39 32
3805.53 40
3805.67 49
3805.81 56
3805.96 61
3806.10 65
3806.24 66
3806.38 66
3806.52 65
3806.66 64
3806.80 64
3806.95 64
3807.09 65
3807.23 67
3807.37 69
3807.51 73
3807.65 77
3807.80 81
3807.94 86
3808.08 90
3808.22 92
3808.36 93
3808.50 93
3808.64 92
3808.79 91
3808.93 91
3809.07 91
3809.21 93
3809.35 95
3809.49 98
3809.64 101
3809.78 104
3809.92 108
3810.06 112
3810.20 116
3810.34 121
3810.48 127
3810.63 133
3810.77 139
3810.91 145
3811.05 150
3811.19 155
3811.33 161
3811.48 168
3811.62 176
3811.76 188
3811.90 203
3812.04 223
3812.18 247
3812.32 273
3812.47 302
3812.61 330
3812.75 357
3812.89 380
3813.03 401
3813.17 418
3813.32 432
3813.46 444
3813.60 456
3813.74 469
3813.88 483
3814.02 499
3814.17 517
3814.31 536
3814.45 554
3814.59 570
3814.73 581
3814.87 588
3815.02 588
3815.16 583
3815.30 573
3815.44 560
3815.58 545
3815.72 530
3815.87 515
3816.01 503
3816.15 493
3816.29 485
3816.43 478
3816.57 471
3816.72 462
3816.86 452
3817.00 439
3817.14 423
3817.28 405
3817.42 386
3817.57 367
3817.71 347
3817.85 329
3817.99 311
3818.13 294
3818.27 278
3818.42 262
3818.56 248
3818.70 234
3818.84 221
3818.98 210
3819.12 201
3819.27 193
3819.41 188
3819.55 183
3819.69 181
3819.83 179
3819.97 179
3820.12 180
3820.26 181
3820.40 181
3820.54 181
3820.68 178
3820.82 173
3820.97 165
3821.11 156
3821.25 145
3821.39 133
3821.53 123
3821.68 113
3821.82 106
3821.96 101
3822.10 98
3822.24 97
3822.38 97
3822.53 99
3822.67 101
3822.81 103
3822.95 104
3823.09 104
3823.23 103
3823.38 101
3823.52 99
3823.66 98
3823.80 99
3823.94 101
3824.09 105
3824.23 109
3824.37 112
3824.51 113
3824.65 112
3824.79 107
3824.94 98
3825.08 88
3825.22 76
3825.36 64
3825.50 52
3825.65 42
3825.79 32
3825.93 24
3826.07 16
3826.21 10
3826.35 4
3826.50 0
3826.64 0
3826.78 0
3826.92 0
3827.06 0
3827.21 0
3827.35 0
3827.49 0
3827.63 0
3827.77 0
3827.92 5
3828.06 12
3828.20 20
3828.34 28
3828.48 36
3828.62 43
3828.77 47
3828.91 47
3829.05 44
3829.19 37
3829.33 29
3829.48 19
3829.62 11
3829.76 4
3829.90 0
3830.04 0
3830.19 2
3830.33 5
3830.47 9
3830.61 12
3830.75 14
3830.90 15
3831.04 14
3831.18 14
3831.32 16
3831.46 19
3831.60 25
3831.75 33
3831.89 42
3832.03 50
3832.17 56
3832.31 59
3832.46 57
3832.60 51
3832.74 42
3832.88 30
3833.02 18
3833.17 6
3833.31 0
3833.45 0
3833.59 0
3833.73 0
3833.88 4
3834.02 11
3834.16 16
3834.30 19
3834.44 19
3834.59 18
3834.73 16
3834.87 14
3835.01 13
3835.15 13
3835.30 14
3835.44 15
3835.58 16
3835.72 18
3835.86 20
3836.01 23
3836.15 27
3836.29 34
3836.43 42
3836.57 52
3836.72 63
3836.86 72
3837.00 79
3837.14 84
3837.28 85
3837.43 84
3837.57 81
3837.71 77
3837.85 72
3837.99 68
3838.14 63
3838.28 59
3838.42 55
3838.56 50
3838.71 44
3838.85 38
3838.99 33
3839.13 28
3839.27 24
3839.42 22
3839.56 22
3839.70 23
3839.84 25
3839.98 27
3840.13 29
3840.27 30
3840.41 29
3840.55 27
3840.69 24
3840.84 21
3840.98 16
3841.12 12
3841.26 8
3841.41 4
3841.55 1
3841.69 0
3841.83 0
3841.97 0
3842.12 0
3842.26 0
3842.40 0
3842.54 0
3842.68 0
3842.83 2
3842.97 8
3843.11 14
3843.25 19
3843.40 22
3843.54 24
3843.68 23
3843.82 21
3843.96 20
3844.11 20
3844.25 22
3844.39 26
3844.53 31
3844.67 38
3844.82 45
3844.96 52
3845.10 58
3845.24 62
3845.39 66
3845.53 69
3845.67 69
3845.81 68
3845.95 65
3846.10 59
3846.24 52
3846.38 44
3846.52 37
3846.67 34
3846.81 34
3846.95 40
3847.09 51
3847.23 66
3847.38 82
3847.52 98
3847.66 112
3847.80 123
3847.95 131
3848.09 135
3848.23 138
3848.37 139
3848.51 141
3848.66 142
3848.80 145
3848.94 148
3849.08 152
3849.23 156
3849.37 160
3849.51 164
3849.65 169
3849.80 173
3849.94 178
3850.08 184
3850.22 189
3850.36 195
3850.51 200
3850.65 204
3850.79 204
3850.93 202
3851.08 196
3851.22 187
3851.36 176
3851.50 165
3851.64 154
3851.79 145
3851.93 139
3852.07 134
3852.21 133
3852.36 133
3852.50 135
3852.64 137
3852.78 140
3852.93 143
3853.07 146
3853.21 149
3853.35 151
3853.50 151
3853.64 150
3853.78 145
3853.92 138
3854.06 129
3854.21 119
3854.35 109
3854.49 101
3854.63 95
3854.78 92
3854.92 92
3855.06 93
3855.20 95
3855.35 96
3855.49 96
3855.63 94
3855.77 92
3855.92 89
3856.06 85
3856.20 82
3856.34 78
3856.49 75
3856.63 71
3856.77 66
3856.91 60
3857.05 54
3857.20 47
3857.34 41
3857.48 34
3857.62 29
3857.77 23
3857.91 18
3858.05 12
3858.19 7
3858.34 2
3858.48 0
3858.62 0
3858.76 0
3858.91 0
3859.05 0
3859.19 0
3859.33 0
3859.48 0
3859.62 3
3859.76 5
3859.90 6
3860.05 7
3860.19 8
3860.33 8
3860.47 10
3860.62 11
3860.76 13
3860.90 15
3861.04 18
3861.19 20
3861.33 23
3861.47 26
3861.61 29
3861.76 32
3861.90 34
3862.04 36
3862.18 38
3862.33 40
3862.47 42
3862.61 46
3862.75 52
3862.90 61
3863.04 71
3863.18 83
3863.32 93
3863.47 102
3863.61 109
3863.75 113
3863.89 115
3864.04 116
3864.18 117
3864.32 118
3864.46 119
3864.61 120
3864.75 120
3864.89 119
3865.03 117
3865.18 113
3865.32 107
3865.46 100
3865.60 92
3865.75 84
3865.89 76
3866.03 69
3866.17 64
3866.32 62
3866.46 63
3866.60 67
3866.75 73
3866.89 81
3867.03 88
3867.17 94
3867.32 98
3867.46 100
3867.60 100
3867.74 100
3867.89 101
3868.03 103
3868.17 106
3868.31 109
3868.46 113
3868.60 114
3868.74 114
3868.88 112
3869.03 108
3869.17 104
3869.31 101
3869.45 99
3869.60 100
3869.74 102
3869.88 104
3870.03 106
3870.17 106
3870.31 103
3870.45 97
3870.60 89
3870.74 81
3870.88 73
3871.02 67
3871.17 65
3871.31 67
3871.45 70
3871.59 75
3871.74 80
3871.88 83
3872.02 83
3872.17 82
3872.31 78
3872.45 74
3872.59 69
3872.74 64
3872.88 61
3873.02 60
3873.16 62
3873.31 67
3873.45 75
3873.59 84
3873.74 94
3873.88 103
3874.02 109
3874.16 111
3874.31 110
3874.45 106
3874.59 100
3874.73 93
3874.88 86
3875.02 78
3875.16 71
3875.31 63
3875.45 55
3875.59 46
3875.73 36
3875.88 28
3876.02 20
3876.16 14
3876.30 11
3876.45 10
3876.59 12
3876.73 14
3876.88 16
3877.02 18
3877.16 19
3877.30 21
3877.45 23
3877.59 27
3877.73 32
3877.88 38
3878.02 45
3878.16 52
3878.30 59
3878.45 64
3878.59 67
3878.73 70
3878.87 71
3879.02 70
3879.16 69
3879.30 67
3879.45 64
3879.59 60
3879.73 56
3879.87 52
3880.02 49
3880.16 46
3880.30 43
3880.45 41
3880.59 38
3880.73 35
3880.87 32
3881.02 29
3881.16 26
3881.30 23
3881.45 21
3881.59 20
3881.73 19
3881.87 18
3882.02 16
3882.16 15
3882.30 13
3882.45 12
3882.59 11
3882.73 12
3882.87 14
3883.02 18
3883.16 23
3883.30 29
3883.45 36
3883.59 42
3883.73 46
3883.88 49
3884.02 50
3884.16 50
3884.30 48
3884.45 46
3884.59 45
3884.73 45
3884.88 46
3885.02 49
3885.16 52
3885.30 55
3885.45 56
3885.59 57
3885.73 55
3885.88 54
3886.02 53
3886.16 54
3886.31 58
3886.45 63
3886.59 71
3886.73 78
3886.88 84
3887.02 88
3887.16 90
3887.31 91
3887.45 91
3887.59 92
3887.73 93
3887.88 94
3888.02 93
3888.16 91
3888.31 87
3888.45 81
3888.59 74
3888.74 69
3888.88 64
3889.02 60
3889.16 57
3889.31 54
3889.45 50
3889.59 45
3889.74 38
3889.88 31
3890.02 26
3890.17 23
3890.31 23
3890.45 26
3890.59 32
3890.74 41
3890.88 49
3891.02 57
3891.17 63
3891.31 68
3891.45 70
3891.60 71
3891.74 70
3891.88 68
3892.03 65
3892.17 63
3892.31 62
3892.45 62
3892.60 65
3892.74 69
3892.88 74
3893.03 78
3893.17 82
3893.31 83
3893.46 83
3893.60 80
3893.74 76
3893.89 71
3894.03 66
3894.17 62
3894.31 59
3894.46 57
3894.60 57
3894.74 58
3894.89 59
3895.03 59
3895.17 58
3895.32 57
3895.46 55
3895.60 53
3895.75 51
3895.89 50
3896.03 49
3896.18 48
3896.32 47
3896.46 46
3896.60 46
3896.75 47
3896.89 49
3897.03 53
3897.18 56
3897.32 60
3897.46 64
3897.61 67
3897.75 68
3897.89 67
3898.04 65
3898.18 61
3898.32 55
3898.47 49
3898.61 43
3898.75 38
3898.90 34
3899.04 33
3899.18 34
3899.32 38
3899.47 45
3899.61 54
3899.75 63
3899.90 73
3900.04 82
3900.18 89
3900.33 93
3900.47 94
3900.61 93
3900.76 89
3900.90 84
3901.04 80
3901.19 76
3901.33 74
3901.47 73
3901.62 74
3901.76 75
3901.90 77
3902.05 78
3902.19 79
3902.33 81
3902.48 84
3902.62 88
3902.76 93
3902.91 100
3903.05 107
3903.19 114
3903.34 121
3903.48 126
3903.62 129
3903.77 129
3903.91 128
3904.05 124
3904.19 120
3904.34 115
3904.48 109
3904.62 103
3904.77 98
3904.91 92
3905.05 85
3905.20 79
3905.34 73
3905.48 67
3905.63 62
3905.77 58
3905.91 55
3906.06 52
3906.20 49
3906.34 45
3906.49 40
3906.63 33
3906.77 26
3906.92 19
3907.06 13
3907.20 8
3907.35 6
3907.49 7
3907.63 9
3907.78 12
3907.92 15
3908.06 19
3908.21 21
3908.35 22
3908.49 22
3908.64 21
3908.78 19
3908.92 17
3909.07 14
3909.21 10
3909.35 6
3909.50 1
3909.64 0
3909.78 0
3909.93 0
3910.07 0
3910.22 0
3910.36 0
3910.50 0
3910.65 1
3910.79 11
3910.93 21
3911.08 31
3911.22 41
3911.36 49
3911.51 55
3911.65 60
3911.79 62
3911.94 63
3912.08 62
3912.22 61
3912.37 60
3912.51 60
3912.65 60
3912.80 59
3912.94 58
3913.08 55
3913.23 49
3913.37 42
3913.51 34
3913.66 27
3913.80 20
3913.94 16
3914.09 15
3914.23 16
3914.37 19
3914.52 24
3914.66 29
3914.81 34
3914.95 39
3915.09 44
3915.24 49
3915.38 53
3915.52 56
3915.67 59
3915.81 62
3915.95 63
3916.10 64
3916.24 64
3916.38 63
3916.53 61
3916.67 60
3916.81 60
3916.96 60
3917.10 61
3917.24 62
3917.39 63
3917.53 63
3917.68 61
3917.82 58
3917.96 53
3918.11 46
3918.25 39
3918.39 30
3918.54 23
3918.68 16
3918.82 12
3918.97 10
3919.11 9
3919.25 10
3919.40 12
3919.54 14
3919.68 16
3919.83 18
3919.97 19
3920.12 18
3920.26 17
3920.40 14
3920.55 10
3920.69 6
3920.83 1
3920.98 0
3921.12 0
3921.26 0
3921.41 0
3921.55 0
3921.69 0
3921.84 0
3921.98 1
3922.13 10
3922.27 18
3922.41 26
3922.56 32
3922.70 36
3922.84 40
3922.99 43
3923.13 47
3923.27 52
3923.42 59
3923.56 67
3923.71 75
3923.85 82
3923.99 86
3924.14 87
3924.28 84
3924.42 77
3924.57 68
3924.71 58
3924.85 48
3925.00 40
3925.14 34
3925.29 30
3925.43 29
3925.57 30
3925.72 31
3925.86 32
3926.00 32
3926.15 31
3926.29 29
3926.44 26
3926.58 24
3926.72 24
3926.87 25
3927.01 29
3927.15 34
3927.30 40
3927.44 46
3927.58 51
3927.73 55
3927.87 58
3928.02 59
3928.16 60
3928.30 60
3928.45 60
3928.59 59
3928.73 57
3928.88 52
3929.02 45
3929.17 38
3929.31 31
3929.45 25
3929.60 23
3929.74 24
3929.88 29
3930.03 38
3930.17 49
3930.32 60
3930.46 71
3930.60 78
3930.75 82
3930.89 82
3931.03 79
3931.18 74
3931.32 68
3931.47 62
3931.61 58
3931.75 55
3931.90 53
3932.04 53
3932.19 54
3932.33 55
3932.47 57
3932.62 61
3932.76 65
3932.90 70
3933.05 75
3933.19 80
3933.34 82
3933.48 83
3933.62 80
3933.77 75
3933.91 68
3934.05 62
3934.20 56
3934.34 50
3934.49 44
3934.63 39
3934.77 32
3934.92 25
3935.06 18
3935.21 11
3935.35 5
3935.49 2
3935.64 2
3935.78 5
3935.92 10
3936.07 17
3936.21 23
3936.36 28
3936.50 32
3936.64 34
3936.79 34
3936.93 32
3937.08 29
3937.22 24
3937.36 19
3937.51 13
3937.65 7
3937.80 2
3937.94 0
3938.08 0
3938.23 0
3938.37 0
3938.51 0
3938.66 0
3938.80 1
3938.95 5
3939.09 10
3939.23 16
3939.38 25
3939.52 37
3939.67 50
3939.81 66
3939.95 81
3940.10 96
3940.24 109
3940.39 119
3940.53 126
3940.67 130
3940.82 132
3940.96 132
3941.11 130
3941.25 127
3941.39 124
3941.54 119
3941.68 114
3941.83 109
3941.97 104
3942.11 99
3942.26 95
3942.40 91
3942.55 86
3942.69 80
3942.83 72
3942.98 62
3943.12 52
3943.27 41
3943.41 31
3943.55 24
3943.70 19
3943.84 16
3943.99 14
3944.13 12
3944.27 10
3944.42 7
3944.56 5
3944.71 2
3944.85 0
3944.99 0
3945.14 0
3945.28 0
3945.43 0
3945.57 0
3945.71 0
3945.86 0
3946.00 0
3946.15 0
3946.29 3
3946.43 8
3946.58 15
3946.72 22
3946.87 28
3947.01 35
3947.15 39
3947.30 43
3947.44 45
3947.59 45
3947.73 44
3947.87 41
3948.02 39
3948.16 36
3948.31 35
3948.45 36
3948.60 40
3948.74 45
3948.88 53
3949.03 61
3949.17 67
3949.32 72
3949.46 74
3949.60 72
3949.75 67
3949.89 59
3950.04 49
3950.18 38
3950.32 27
3950.47 17
3950.61 8
3950.76 2
3950.90 0
3951.05 0
3951.19 0
3951.33 0
3951.48 0
3951.62 0
3951.77 0
3951.91 5
3952.05 13
3952.20 21
3952.34 30
3952.49 40
3952.63 49
3952.77 59
3952.92 68
3953.06 79
3953.21 89
3953.35 99
3953.50 106
3953.64 111
3953.78 112
3953.93 108
3954.07 100
3954.22 90
3954.36 78
3954.51 67
3954.65 59
3954.79 54
3954.94 53
3955.08 55
3955.23 60
3955.37 67
3955.51 74
3955.66 82
3955.80 90
3955.95 97
3956.09 102
3956.24 107
3956.38 111
3956.52 114
3956.67 115
3956.81 115
3956.96 112
3957.10 107
3957.25 100
3957.39 92
3957.53 84
3957.68 75
3957.82 68
3957.97 62
3958.11 58
3958.26 57
3958.40 58
3958.54 61
3958.69 66
3958.83 70
3958.98 75
3959.12 79
3959.27 81
3959.41 81
3959.55 79
3959.70 76
3959.84 72
3959.99 67
3960.13 62
3960.28 57
3960.42 54
3960.56 52
3960.71 51
3960.85 51
3961.00 52
3961.14 52
3961.29 52
3961.43 51
3961.57 51
3961.72 52
3961.86 53
3962.01 57
3962.15 62
3962.30 69
3962.44 76
3962.58 81
3962.73 85
3962.87 86
3963.02 84
3963.16 80
3963.31 74
3963.45 69
3963.60 65
3963.74 62
3963.88 62
3964.03 64
3964.17 66
3964.32 69
3964.46 71
3964.61 73
3964.75 73
3964.89 74
3965.04 76
3965.18 78
3965.33 80
3965.47 81
3965.62 82
3965.76 80
3965.91 77
3966.05 73
3966.19 69
3966.34 65
3966.48 62
3966.63 60
3966.77 59
3966.92 58
3967.06 57
3967.21 56
3967.35 56
3967.49 57
3967.64 59
3967.78 63
3967.93 68
3968.07 75
3968.22 81
3968.36 87
3968.51 90
3968.65 91
3968.79 89
3968.94 85
3969.08 81
3969.23 77
3969.37 75
3969.52 75
3969.66 78
3969.81 82
3969.95 87
3970.09 90
3970.24 92
3970.38 91
3970.53 89
3970.67 85
3970.82 80
3970.96 77
3971.11 75
3971.25 74
3971.40 75
3971.54 77
3971.68 79
3971.83 79
3971.97 77
3972.12 72
3972.26 65
3972.41 55
3972.55 43
3972.70 30
3972.84 19
3972.98 10
3973.13 4
3973.27 2
3973.42 3
3973.56 8
3973.71 14
3973.85 21
3974.00 27
3974.14 33
3974.29 38
3974.43 42
3974.58 45
3974.72 47
3974.86 48
3975.01 50
3975.15 53
3975.30 57
3975.44 63
3975.59 71
3975.73 80
3975.88 89
3976.02 97
3976.17 105
3976.31 110
3976.45 113
3976.60 113
3976.74 111
3976.89 107
3977.03 102
3977.18 97
3977.32 94
3977.47 92
3977.61 92
3977.76 93
3977.90 95
3978.05 96
3978.19 95
3978.33 93
3978.48 90
3978.62 85
3978.77 80
3978.91 75
3979.06 71
3979.20 68
3979.35 66
3979.49 66
3979.64 67
3979.78 69
3979.93 72
3980.07 76
3980.22 80
3980.36 83
3980.50 85
3980.65 87
3980.79 87
3980.94 87
3981.08 87
3981.23 88
3981.37 89
3981.52 92
3981.66 94
3981.81 95
3981.95 95
3982.10 93
3982.24 89
3982.39 84
3982.53 77
3982.68 69
3982.82 62
3982.96 56
3983.11 50
3983.25 45
3983.40 40
3983.54 36
3983.69 33
3983.83 30
3983.98 27
3984.12 26
3984.27 25
3984.41 25
3984.56 26
3984.70 26
3984.85 27
3984.99 27
3985.14 27
3985.28 29
3985.43 31
3985.57 35
3985.71 42
3985.86 50
3986.00 60
3986.15 69
3986.29 78
3986.44 84
3986.58 88
3986.73 90
3986.87 89
3987.02 88
3987.16 85
3987.31 83
3987.45 80
3987.60 76
3987.74 71
3987.89 66
3988.03 61
3988.18 57
3988.32 54
3988.47 54
3988.61 57
3988.76 60
3988.90 63
3989.05 66
3989.19 66
3989.33 64
3989.48 59
3989.62 55
3989.77 51
3989.91 48
3990.06 48
3990.20 50
3990.35 53
3990.49 57
3990.64 60
3990.78 62
3990.93 62
3991.07 61
3991.22 58
3991.36 53
3991.51 47
3991.65 40
3991.80 33
3991.94 26
3992.09 21
3992.23 18
3992.38 17
3992.52 18
3992.67 20
3992.81 23
3992.96 24
3993.10 25
3993.25 25
3993.39 24
3993.54 22
3993.68 19
3993.83 15
3993.97 10
3994.12 5
3994.26 0
3994.41 0
3994.55 0
3994.70 0
3994.84 0
3994.99 0
3995.13 0
3995.28 0
3995.42 2
3995.57 12
3995.71 22
3995.86 32
3996.00 41
3996.15 49
3996.29 53
3996.44 55
3996.58 54
3996.73 51
3996.87 46
3997.02 42
3997.16 37
3997.31 35
3997.45 33
3997.60 32
3997.74 32
3997.88 31
3998.03 31
3998.17 31
3998.32 31
3998.46 32
3998.61 33
3998.76 34
3998.90 35
3999.05 35
3999.19 34
3999.34 32
3999.48 30
3999.63 30
3999.77 30
3999.92 33
4000.06 39
4000.21 45
4000.35 52
4000.50 59
4000.64 64
4000.79 68
4000.93 68
4001.08 66
4001.22 61
4001.37 54
4001.51 46
4001.66 36
4001.80 27
4001.95 18
4002.09 11
4002.24 7
4002.38 5
4002.53 6
4002.67 8
4002.82 13
4002.96 18
4003.11 24
4003.25 29
4003.40 35
4003.54 40
4003.69 45
4003.83 48
4003.98 51
4004.12 52
4004.27 52
4004.41 50
4004.56 47
4004.70 44
4004.85 42
4004.99 42
4005.14 44
4005.28 49
4005.43 57
4005.57 67
4005.72 78
4005.86 89
4006.01 99
4006.15 107
4006.30 113
4006.44 117
4006.59 119
4006.73 120
4006.88 120
4007.02 119
4007.17 116
4007.32 111
4007.46 106
4007.61 100
4007.75 96
4007.90 93
4008.04 93
4008.19 95
4008.33 99
4008.48 106
4008.62 113
4008.77 122
4008.91 130
4009.06 138
4009.20 146
4009.35 152
4009.49 156
4009.64 158
4009.78 157
4009.93 154
4010.07 149
4010.22 142
4010.36 134
4010.51 126
4010.65 119
4010.80 112
4010.95 106
4011.09 100
4011.24 96
4011.38 92
4011.53 89
4011.67 86
4011.82 84
4011.96 82
4012.11 80
4012.25 79
4012.40 78
4012.54 78
4012.69 77
4012.83 76
4012.98 75
4013.12 73
4013.27 71
4013.41 69
4013.56 65
4013.70 60
4013.85 55
4014.00 50
4014.14 46
4014.29 44
4014.43 44
4014.58 44
4014.72 45
4014.87 46
4015.01 47
4015.16 48
4015.30 49
4015.45 52
4015.59 54
4015.74 58
4015.88 62
4016.03 65
4016.18 68
4016.32 69
4016.47 70
4016.61 69
4016.76 68
4016.90 67
4017.05 65
4017.19 63
4017.34 61
4017.48 59
4017.63 57
4017.77 54
4017.92 53
4018.06 52
4018.21 53
4018.36 55
4018.50 59
4018.65 62
4018.79 65
4018.94 66
4019.08 65
4019.23 62
4019.37 57
4019.52 50
4019.66 43
4019.81 35
4019.95 27
4020.10 21
4020.25 16
4020.39 12
4020.54 11
4020.68 12
4020.83 16
4020.97 21
4021.12 26
4021.26 32
4021.41 37
4021.55 40
4021.70 43
4021.84 44
4021.99 45
4022.14 46
4022.28 48
4022.43 50
4022.57 55
4022.72 60
4022.86 66
4023.01 73
4023.15 80
4023.30 85
4023.44 88
4023.59 89
4023.74 89
4023.88 86
4024.03 82
4024.17 77
4024.32 72
4024.46 68
4024.61 65
4024.75 64
4024.90 64
4025.04 67
4025.19 70
4025.34 73
4025.48 75
4025.63 77
4025.77 77
4025.92 77
4026.06 76
4026.21 75
4026.35 74
4026.50 74
4026.65 74
4026.79 73
4026.94 71
4027.08 68
4027.23 63
4027.37 57
4027.52 52
4027.66 48
4027.81 46
4027.96 45
4028.10 45
4028.25 45
4028.39 45
4028.54 43
4028.68 41
4028.83 39
4028.97 38
4029.12 39
4029.27 42
4029.41 47
4029.56 53
4029.70 58
4029.85 63
4029.99 66
4030.14 67
4030.28 66
4030.43 64
4030.58 60
4030.72 57
4030.87 55
4031.01 53
4031.16 53
4031.30 55
4031.45 58
4031.59 61
4031.74 63
4031.89 65
4032.03 65
4032.18 64
4032.32 63
4032.47 63
4032.61 64
4032.76 66
4032.91 70
4033.05 74
4033.20 77
4033.34 78
4033.49 77
4033.63 73
4033.78 67
4033.92 61
4034.07 54
4034.22 49
4034.36 46
4034.51 44
4034.65 44
4034.80 46
4034.94 48
4035.09 50
4035.24 53
4035.38 57
4035.53 61
4035.67 65
4035.82 69
4035.96 73
4036.11 75
4036.26 76
4036.40 75
4036.55 73
4036.69 69
4036.84 64
4036.98 58
4037.13 51
4037.28 44
4037.42 36
4037.57 29
4037.71 22
4037.86 16
4038.00 12
4038.15 10
4038.30 10
4038.44 12
4038.59 15
4038.73 18
4038.88 22
4039.02 25
4039.17 28
4039.32 32
4039.46 36
4039.61 41
4039.75 46
4039.90 49
4040.04 52
4040.19 53
4040.34 52
4040.48 50
4040.63 47
4040.77 43
4040.92 39
4041.06 35
4041.21 32
4041.36 29
4041.50 28
4041.65 28
4041.79 30
4041.94 33
4042.08 38
4042.23 43
4042.38 48
4042.52 52
4042.67 53
4042.81 53
4042.96 51
4043.11 47
4043.25 43
4043.40 40
4043.54 38
4043.69 39
4043.83 43
4043.98 50
4044.13 58
4044.27 66
4044.42 73
4044.56 78
4044.71 81
4044.86 80
4045.00 78
4045.15 73
4045.29 66
4045.44 58
4045.58 48
4045.73 35
4045.88 22
4046.02 7
4046.17 0
4046.31 0
4046.46 0
4046.61 0
4046.75 0
4046.90 0
4047.04 0
4047.19 0
4047.34 8
4047.48 15
4047.63 21
4047.77 25
4047.92 29
4048.06 32
4048.21 33
4048.36 32
4048.50 30
4048.65 25
4048.79 20
4048.94 14
4049.09 8
4049.23 5
4049.38 3
4049.52 4
4049.67 7
4049.82 11
4049.96 15
4050.11 20
4050.25 24
4050.40 28
4050.55 32
4050.69 35
4050.84 38
4050.98 40
4051.13 41
4051.28 40
4051.42 38
4051.57 35
4051.71 31
4051.86 28
4052.00 28
4052.15 31
4052.30 37
4052.44 46
4052.59 58
4052.73 69
4052.88 79
4053.03 86
4053.17 90
4053.32 89
4053.46 86
4053.61 81
4053.76 75
4053.90 71
4054.05 69
4054.19 68
4054.34 68
4054.49 67
4054.63 65
4054.78 61
4054.92 54
4055.07 45
4055.22 36
4055.36 28
4055.51 24
4055.66 24
4055.80 28
4055.95 35
4056.09 43
4056.24 50
4056.39 55
4056.53 56
4056.68 55
4056.82 50
4056.97 44
4057.12 37
4057.26 30
4057.41 25
4057.55 22
4057.70 21
4057.85 22
4057.99 24
4058.14 27
4058.28 31
4058.43 34
4058.58 37
4058.72 39
4058.87 41
4059.01 41
4059.16 40
4059.31 38
4059.45 34
4059.60 29
4059.75 23
4059.89 16
4060.04 9
4060.18 4
4060.33 1
4060.48 1
4060.62 3
4060.77 8
4060.91 15
4061.06 24
4061.21 34
4061.35 45
4061.50 56
4061.64 67
4061.79 76
4061.94 83
4062.08 86
4062.23 85
4062.38 80
4062.52 71
4062.67 61
4062.81 51
4062.96 42
4063.11 36
4063.25 33
4063.40 31
4063.55 29
4063.69 27
4063.84 24
4063.98 18
4064.13 12
4064.28 7
4064.42 3
4064.57 1
4064.71 2
4064.86 6
4065.01 12
4065.15 18
4065.30 24
4065.45 30
4065.59 36
4065.74 42
4065.88 47
4066.03 52
4066.18 57
4066.32 62
4066.47 64
4066.62 65
4066.76 63
4066.91 59
4067.05 53
4067.20 46
4067.35 37
4067.49 29
4067.64 21
4067.79 14
4067.93 9
4068.08 5
4068.22 1
4068.37 0
4068.52 0
4068.66 0
4068.81 0
4068.96 0
4069.10 0
4069.25 0
4069.39 0
4069.54 3
4069.69 15
4069.83 27
4069.98 40
4070.13 51
4070.27 59
4070.42 64
4070.56 65
4070.71 64
4070.86 61
4071.00 57
4071.15 53
4071.30 51
4071.44 49
4071.59 49
4071.74 50
4071.88 52
4072.03 54
4072.17 56
4072.32 58
4072.47 60
4072.61 61
4072.76 60
4072.91 58
4073.05 54
4073.20 50
4073.35 44
4073.49 38
4073.64 32
4073.78 26
4073.93 21
4074.08 18
4074.22 16
4074.37 16
4074.52 16
4074.66 17
4074.81 19
4074.96 20
4075.10 22
4075.25 23
4075.39 24
4075.54 27
4075.69 30
4075.83 34
4075.98 40
4076.13 47
4076.27 54
4076.42 60
4076.57 65
4076.71 69
4076.86 72
4077.00 73
4077.15 73
4077.30 73
4077.44 72
4077.59 71
4077.74 69
4077.88 67
4078.03 64
4078.18 61
4078.32 57
4078.47 53
4078.62 50
4078.76 47
4078.91 44
4079.06 42
4079.20 40
4079.35 39
4079.49 39
4079.64 41
4079.79 43
4079.93 48
4080.08 53
4080.23 59
4080.37 64
4080.52 67
4080.67 67
4080.81 63
4080.96 56
4081.11 47
4081.25 38
4081.40 28
4081.55 21
4081.69 16
4081.84 14
4081.98 13
4082.13 13
4082.28 14
4082.42 15
4082.57 16
4082.72 16
4082.86 17
4083.01 17
4083.16 17
4083.30 15
4083.45 13
4083.60 9
4083.74 5
4083.89 2
4084.04 0
4084.18 0
4084.33 0
4084.48 0
4084.62 0
4084.77 3
4084.92 5
4085.06 7
4085.21 7
4085.36 6
4085.50 4
4085.65 1
4085.80 0
4085.94 0
4086.09 0
4086.23 0
4086.38 0
4086.53 0
4086.67 0
4086.82 4
4086.97 9
4087.11 15
4087.26 19
4087.41 23
4087.55 25
4087.70 26
4087.85 26
4087.99 25
4088.14 24
4088.29 24
4088.43 25
4088.58 27
4088.73 28
4088.87 30
4089.02 31
4089.17 31
4089.31 30
4089.46 29
4089.61 27
4089.75 27
4089.90 28
4090.05 32
4090.19 38
4090.34 46
4090.49 54
4090.63 61
4090.78 66
4090.93 68
4091.07 68
4091.22 65
4091.37 61
4091.51 56
4091.66 51
4091.81 47
4091.95 42
4092.10 38
4092.25 35
4092.39 34
4092.54 35
4092.69 38
4092.83 44
4092.98 50
4093.13 58
4093.27 64
4093.42 70
4093.57 74
4093.71 77
4093.86 79
4094.01 80
4094.15 81
4094.30 84
4094.45 88
4094.59 94
4094.74 103
4094.89 114
4095.03 127
4095.18 141
4095.33 156
4095.48 168
4095.62 177
4095.77 183
4095.92 184
4096.06 183
4096.21 181
4096.36 180
4096.50 181
4096.65 184
4096.80 189
4096.94 195
4097.09 198
4097.24 198
4097.38 194
4097.53 186
4097.68 176
4097.82 166
4097.97 157
4098.12 152
4098.26 150
4098.41 152
4098.56 156
4098.70 162
4098.85 167
4099.00 170
4099.14 171
4099.29 170
4099.44 166
4099.59 161
4099.73 154
4099.88 147
4100.03 139
4100.17 130
4100.32 122
4100.47 113
4100.61 107
4100.76 102
4100.91 99
4101.05 99
4101.20 100
4101.35 101
4101.49 101
4101.64 99
4101.79 96
4101.93 90
4102.08 85
4102.23 79
4102.38 74
4102.52 68
4102.67 63
4102.82 59
4102.96 54
4103.11 49
4103.26 45
4103.40 42
4103.55 41
4103.70 41
4103.84 41
4103.99 41
4104.14 41
4104.29 39
4104.43 37
4104.58 35
4104.73 34
4104.87 35
4105.02 40
4105.17 48
4105.31 60
4105.46 73
4105.61 85
4105.75 96
4105.90 103
4106.05 107
4106.20 108
4106.34 106
4106.49 104
4106.64 102
4106.78 102
4106.93 103
4107.08 105
4107.22 107
4107.37 109
4107.52 108
4107.66 104
4107.81 98
4107.96 91
4108.11 82
4108.25 74
4108.40 67
4108.55 62
4108.69 60
4108.84 60
4108.99 62
4109.13 66
4109.28 70
4109.43 74
4109.58 78
4109.72 83
4109.87 86
4110.02 90
4110.16 92
4110.31 93
4110.46 92
4110.60 89
4110.75 84
4110.90 78
4111.05 70
4111.19 62
4111.34 55
4111.49 49
4111.63 46
4111.78 44
4111.93 44
4112.08 43
4112.22 42
4112.37 41
4112.52 41
4112.66 42
4112.81 44
4112.96 48
4113.10 54
4113.25 60
4113.40 66
4113.55 70
4113.69 72
4113.84 72
4113.99 70
4114.13 65
4114.28 60
4114.43 53
4114.58 46
4114.72 38
4114.87 31
4115.02 23
4115.16 15
4115.31 9
4115.46 4
4115.61 1
4115.75 0
4115.90 2
4116.05 7
4116.19 12
4116.34 18
4116.49 23
4116.64 26
4116.78 27
4116.93 27
4117.08 25
4117.22 23
4117.37 21
4117.52 19
4117.67 18
4117.81 16
4117.96 14
4118.11 10
4118.25 6
4118.40 0
4118.55 0
4118.70 0
4118.84 0
4118.99 0
4119.14 0
4119.28 3
4119.43 11
4119.58 21
4119.73 30
4119.87 39
4120.02 47
4120.17 52
4120.31 54
4120.46 55
4120.61 53
4120.76 49
4120.90 45
4121.05 39
4121.20 33
4121.34 26
4121.49 20
4121.64 14
4121.79 8
4121.93 3
4122.08 0
4122.23 0
4122.38 0
4122.52 0
4122.67 0
4122.82 0
4122.96 0
4123.11 0
4123.26 0
4123.41 2
4123.55 8
4123.70 17
4123.85 27
4124.00 37
4124.14 48
4124.29 57
4124.44 64
4124.58 68
4124.73 70
4124.88 68
4125.03 62
4125.17 55
4125.32 46
4125.47 36
4125.62 27
4125.76 20
4125.91 14
4126.06 9
4126.20 7
4126.35 5
4126.50 5
4126.65 7
4126.79 9
4126.94 12
4127.09 16
4127.24 20
4127.38 24
4127.53 26
4127.68 28
4127.83 30
4127.97 30
4128.12 30
4128.27 30
4128.41 28
4128.56 26
4128.71 23
4128.86 20
4129.00 18
4129.15 17
4129.30 18
4129.45 22
4129.59 28
4129.74 36
4129.89 44
4130.04 53
4130.18 62
4130.33 70
4130.48 77
4130.62 84
4130.77 90
4130.92 96
4131.07 100
4131.21 102
4131.36 104
4131.51 104
4131.66 104
4131.80 103
4131.95 102
4132.10 100
4132.25 97
4132.39 92
4132.54 85
4132.69 76
4132.84 66
4132.98 56
4133.13 47
4133.28 39
4133.43 33
4133.57 29
4133.72 25
4133.87 23
4134.02 20
4134.16 18
4134.31 17
4134.46 16
4134.61 17
4134.75 18
4134.90 21
4135.05 24
4135.20 26
4135.34 28
4135.49 28
4135.64 27
4135.78 25
4135.93 21
4136.08 17
4136.23 12
4136.37 8
4136.52 4
4136.67 0
4136.82 0
4136.96 0
4137.11 0
4137.26 4
4137.41 10
4137.55 17
4137.70 25
4137.85 32
4138.00 39
4138.14 44
4138.29 47
4138.44 48
4138.59 47
4138.74 44
4138.88 41
4139.03 39
4139.18 38
4139.33 38
4139.47 40
4139.62 44
4139.77 47
4139.92 51
4140.06 54
4140.21 55
4140.36 56
4140.51 55
4140.65 54
4140.80 52
4140.95 51
4141.10 49
4141.24 48
4141.39 48
4141.54 48
4141.69 48
4141.83 47
4141.98 47
4142.13 46
4142.28 46
4142.42 45
4142.57 45
4142.72 45
4142.87 46
4143.01 47
4143.16 47
4143.31 47
4143.46 47
4143.60 46
4143.75 45
4143.90 45
4144.05 44
4144.20 43
4144.34 42
4144.49 41
4144.64 38
4144.79 33
4144.93 27
4145.08 21
4145.23 14
4145.38 9
4145.52 6
4145.67 6
4145.82 9
4145.97 14
4146.11 19
4146.26 24
4146.41 26
4146.56 25
4146.71 21
4146.85 16
4147.00 10
4147.15 4
4147.30 0
4147.44 0
4147.59 0
4147.74 0
4147.89 2
4148.03 8
4148.18 15
4148.33 24
4148.48 33
4148.63 41
4148.77 49
4148.92 55
4149.07 58
4149.22 59
4149.36 59
4149.51 56
4149.66 54
4149.81 51
4149.95 49
4150.10 49
4150.25 49
4150.40 51
4150.55 54
4150.69 57
4150.84 59
4150.99 60
4151.14 60
4151.28 59
4151.43 56
4151.58 53
4151.73 50
4151.88 48
4152.02 46
4152.17 45
4152.32 45
4152.47 45
4152.61 46
4152.76 46
4152.91 46
4153.06 47
4153.21 48
4153.35 49
4153.50 51
4153.65 53
4153.80 55
4153.94 57
4154.09 59
4154.24 60
4154.39 61
4154.54 62
4154.68 62
4154.83 63
4154.98 64
4155.13 64
4155.27 63
4155.42 61
4155.57 58
4155.72 55
4155.87 53
4156.01 51
4156.16 51
4156.31 53
4156.46 57
4156.61 61
4156.75 67
4156.90 72
4157.05 78
4157.20 85
4157.34 91
4157.49 97
4157.64 102
4157.79 106
4157.94 108
4158.08 109
4158.23 108
4158.38 105
4158.53 101
4158.68 97
4158.82 93
4158.97 88
4159.12 84
4159.27 79
4159.41 74
4159.56 68
4159.71 62
4159.86 56
4160.01 50
4160.15 46
4160.30 42
4160.45 40
4160.60 38
4160.75 37
4160.89 36
4161.04 34
4161.19 32
4161.34 28
4161.49 24
4161.63 20
4161.78 16
4161.93 14
4162.08 12
4162.23 12
4162.37 12
4162.52 11
4162.67 9
4162.82 6
4162.97 3
4163.11 0
4163.26 0
4163.41 0
4163.56 0
4163.71 0
4163.85 0
4164.00 0
4164.15 0
4164.30 1
4164.44 3
4164.59 6
4164.74 9
4164.89 14
4165.04 20
4165.18 26
4165.33 32
4165.48 39
4165.63 45
4165.78 50
4165.92 55
4166.07 59
4166.22 60
4166.37 59
4166.52 54
4166.67 48
4166.81 40
4166.96 31
4167.11 23
4167.26 17
4167.41 13
4167.55 11
4167.70 11
4167.85 11
4168.00 12
4168.15 13
4168.29 15
4168.44 18
4168.59 23
4168.74 30
4168.89 39
4169.03 48
4169.18 57
4169.33 63
4169.48 66
4169.63 66
4169.77 64
4169.92 61
4170.07 58
4170.22 58
4170.37 59
4170.51 62
4170.66 66
4170.81 71
4170.96 75
4171.11 79
4171.26 82
4171.40 83
4171.55 85
4171.70 87
4171.85 88
4172.00 90
4172.14 92
4172.29 94
4172.44 95
4172.59 97
4172.74 97
4172.88 98
4173.03 98
4173.18 97
4173.33 96
4173.48 94
4173.63 93
4173.77 93
4173.92 93
4174.07 96
4174.22 100
4174.37 106
4174.51 112
4174.66 118
4174.81 123
4174.96 124
4175.11 123
4175.26 119
4175.40 113
4175.55 106
4175.70 98
4175.85 90
4176.00 81
4176.14 72
4176.29 64
4176.44 57
4176.59 52
4176.74 49
4176.89 49
4177.03 51
4177.18 54
4177.33 57
4177.48 58
4177.63 56
4177.77 52
4177.92 46
4178.07 38
4178.22 32
4178.37 27
4178.52 25
4178.66 24
4178.81 23
4178.96 23
4179.11 22
4179.26 21
4179.41 19
4179.55 18
4179.70 17
4179.85 19
4180.00 22
4180.15 25
4180.29 29
4180.44 32
4180.59 35
4180.74 37
4180.89 37
4181.04 38
4181.18 38
4181.33 39
4181.48 42
4181.63 45
4181.78 50
4181.93 55
4182.07 60
4182.22 66
4182.37 70
4182.52 73
4182.67 74
4182.82 73
4182.96 71
4183.11 67
4183.26 63
4183.41 60
4183.56 57
4183.71 56
4183.85 55
4184.00 55
4184.15 55
4184.30 54
4184.45 53
4184.60 52
4184.74 52
4184.89 52
4185.04 54
4185.19 57
4185.34 61
4185.49 64
4185.63 65
4185.78 64
4185.93 61
4186.08 55
4186.23 49
4186.38 42
4186.52 36
4186.67 31
4186.82 29
4186.97 27
4187.12 27
4187.27 26
4187.41 25
4187.56 23
4187.71 19
4187.86 15
4188.01 11
4188.16 8
4188.31 7
4188.45 8
4188.60 11
4188.75 18
4188.90 26
4189.05 36
4189.20 45
4189.34 54
4189.49 62
4189.64 67
4189.79 68
4189.94 67
4190.09 62
4190.23 54
4190.38 46
4190.53 37
4190.68 30
4190.83 24
4190.98 22
4191.13 22
4191.27 25
4191.42 30
4191.57 38
4191.72 47
4191.87 58
4192.02 69
4192.16 80
4192.31 90
4192.46 96
4192.61 99
4192.76 99
4192.91 94
4193.06 86
4193.20 77
4193.35 67
4193.50 60
4193.65 55
4193.80 54
4193.95 56
4194.10 61
4194.24 69
4194.39 77
4194.54 86
4194.69 94
4194.84 101
4194.99 107
4195.13 112
4195.28 116
4195.43 120
4195.58 122
4195.73 124
4195.88 124
4196.03 123
4196.17 121
4196.32 118
4196.47 114
4196.62 110
4196.77 106
4196.92 101
4197.07 96
4197.21 90
4197.36 84
4197.51 76
4197.66 68
4197.81 59
4197.96 51
4198.11 44
4198.25 38
4198.40 34
4198.55 32
4198.70 32
4198.85 34
4199.00 37
4199.15 41
4199.29 45
4199.44 48
4199.59 50
4199.74 49
4199.89 46
4200.04 40
4200.19 33
4200.34 25
4200.48 17
4200.63 9
4200.78 3
4200.93 0
4201.08 0
4201.23 0
4201.38 0
4201.52 0
4201.67 0
4201.82 0
4201.97 0
4202.12 0
4202.27 3
4202.42 7
4202.56 10
4202.71 13
4202.86 16
4203.01 19
4203.16 22
4203.31 25
4203.46 27
4203.61 29
4203.75 31
4203.90 32
4204.05 34
4204.20 36
4204.35 41
4204.50 48
4204.65 58
4204.79 70
4204.94 85
4205.09 100
4205.24 114
4205.39 128
4205.54 138
4205.69 144
4205.84 146
4205.98 144
4206.13 139
4206.28 132
4206.43 123
4206.58 115
4206.73 108
4206.88 103
4207.03 100
4207.17 100
4207.32 101
4207.47 104
4207.62 107
4207.77 109
4207.92 110
4208.07 109
4208.22 106
4208.36 103
4208.51 101
4208.66 102
4208.81 108
4208.96 118
4209.11 131
4209.26 146
4209.41 160
4209.55 171
4209.70 178
4209.85 181
4210.00 179
4210.15 174
4210.30 168
4210.45 161
4210.60 155
4210.75 150
4210.89 146
4211.04 143
4211.19 143
4211.34 144
4211.49 148
4211.64 154
4211.79 160
4211.94 167
4212.08 172
4212.23 175
4212.38 176
4212.53 176
4212.68 176
4212.83 176
4212.98 176
4213.13 176
4213.28 177
4213.42 179
4213.57 181
4213.72 185
4213.87 188
4214.02 192
4214.17 195
4214.32 197
4214.47 196
4214.62 192
4214.76 186
4214.91 177
4215.06 169
4215.21 160
4215.36 152
4215.51 145
4215.66 139
4215.81 133
4215.96 126
4216.10 119
4216.25 112
4216.40 106
4216.55 100
4216.70 96
4216.85 93
4217.00 91
4217.15 89
4217.30 87
4217.44 86
4217.59 84
4217.74 81
4217.89 77
4218.04 74
4218.19 70
4218.34 67
4218.49 65
4218.64 64
4218.78 66
4218.93 68
4219.08 73
4219.23 77
4219.38 81
4219.53 84
4219.68 86
4219.83 86
4219.98 86
4220.13 85
4220.27 83
4220.42 82
4220.57 80
4220.72 79
4220.87 76
4221.02 74
4221.17 73
4221.32 72
4221.47 74
4221.62 78
4221.76 83
4221.91 90
4222.06 97
4222.21 103
4222.36 107
4222.51 108
4222.66 107
4222.81 104
4222.96 100
4223.11 95
4223.25 91
4223.40 88
4223.55 86
4223.70 86
4223.85 87
4224.00 88
4224.15 89
4224.30 90
4224.45 91
4224.60 92
4224.74 92
4224.89 92
4225.04 91
4225.19 90
4225.34 88
4225.49 85
4225.64 81
4225.79 78
4225.94 75
4226.09 73
4226.24 72
4226.38 72
4226.53 73
4226.68 74
4226.83 76
4226.98 77
4227.13 78
4227.28 79
4227.43 80
4227.58 81
4227.73 81
4227.88 82
4228.02 82
4228.17 82
4228.32 83
4228.47 83
4228.62 84
4228.77 85
4228.92 86
4229.07 87
4229.22 87
4229.37 87
4229.52 86
4229.67 84
4229.81 82
4229.96 80
4230.11 78
4230.26 76
4230.41 75
4230.56 73
4230.71 72
4230.86 69
4231.01 67
4231.16 65
4231.31 62
4231.46 61
4231.60 60
4231.75 59
4231.90 59
4232.05 59
4232.20 59
4232.35 58
4232.50 57
4232.65 56
4232.80 53
4232.95 50
4233.10 46
4233.25 42
4233.39 37
4233.54 32
4233.69 26
4233.84 21
4233.99 15
4234.14 10
4234.29 7
4234.44 6
4234.59 7
4234.74 10
4234.89 16
4235.04 22
4235.19 27
4235.33 32
4235.48 34
4235.63 33
4235.78 31
4235.93 28
4236.08 26
4236.23 24
4236.38 24
4236.53 27
4236.68 31
4236.83 38
4236.98 46
4237.13 56
4237.27 66
4237.42 76
4237.57 84
4237.72 90
4237.87 93
4238.02 94
4238.17 91
4238.32 86
4238.47 79
4238.62 70
4238.77 59
4238.92 47
4239.07 35
4239.22 24
4239.36 15
4239.51 8
4239.66 5
4239.81 5
4239.96 7
4240.11 11
4240.26 17
4240.41 23
4240.56 28
4240.71 34
4240.86 39
4241.01 45
4241.16 50
4241.31 55
4241.46 60
4241.60 64
4241.75 67
4241.90 69
4242.05 71
4242.20 73
4242.35 76
4242.50 81
4242.65 87
4242.80 95
4242.95 104
4243.10 112
4243.25 118
4243.40 123
4243.55 127
4243.70 129
4243.85 130
4243.99 131
4244.14 131
4244.29 130
4244.44 128
4244.59 124
4244.74 119
4244.89 113
4245.04 107
4245.19 100
4245.34 95
4245.49 90
4245.64 88
4245.79 86
4245.94 86
4246.09 88
4246.24 90
4246.39 93
4246.54 96
4246.68 99
4246.83 100
4246.98 101
4247.13 100
4247.28 98
4247.43 96
4247.58 94
4247.73 93
4247.88 92
4248.03 91
4248.18 90
4248.33 87
4248.48 83
4248.63 76
4248.78 68
4248.93 59
4249.08 51
4249.23 45
4249.37 41
4249.52 39
4249.67 40
4249.82 42
4249.97 44
4250.12 46
4250.27 47
4250.42 48
4250.57 49
4250.72 50
4250.87 51
4251.02 53
4251.17 54
4251.32 54
4251.47 52
4251.62 50
4251.77 47
4251.92 44
4252.07 40
4252.22 38
4252.37 36
4252.51 36
4252.66 37
4252.81 40
4252.96 43
4253.11 47
4253.26 52
4253.41 56
4253.56 60
4253.71 62
4253.86 62
4254.01 61
4254.16 57
4254.31 53
4254.46 49
4254.61 44
4254.76 40
4254.91 38
4255.06 36
4255.21 35
4255.36 35
4255.51 36
4255.66 36
4255.81 36
4255.96 35
4256.10 33
4256.25 30
4256.40 26
4256.55 21
4256.70 15
4256.85 9
4257.00 4
4257.15 0
4257.30 0
4257.45 0
4257.60 0
4257.75 0
4257.90 0
4258.05 0
4258.20 0
4258.35 2
4258.50 4
4258.65 6
4258.80 7
4258.95 9
4259.10 11
4259.25 13
4259.40 16
4259.55 19
4259.70 22
4259.85 24
4260.00 25
4260.15 24
4260.29 22
4260.44 19
4260.59 15
4260.74 11
4260.89 8
4261.04 6
4261.19 5
4261.34 5
4261.49 5
4261.64 7
4261.79 8
4261.94 9
4262.09 10
4262.24 11
4262.39 11
4262.54 11
4262.69 11
4262.84 11
4262.99 12
4263.14 14
4263.29 18
4263.44 25
4263.59 34
4263.74 46
4263.89 57
4264.04 69
4264.19 78
4264.34 86
4264.49 90
4264.64 93
4264.79 95
4264.94 95
4265.09 96
4265.24 96
4265.39 96
4265.54 96
4265.69 95
4265.83 94
4265.98 93
4266.13 91
4266.28 90
4266.43 88
4266.58 87
4266.73 86
4266.88 85
4267.03 85
4267.18 85
4267.33 85
4267.48 85
4267.63 85
4267.78 84
4267.93 83
4268.08 81
4268.23 79
4268.38 78
4268.53 76
4268.68 76
4268.83 76
4268.98 75
4269.13 74
4269.28 73
4269.43 70
4269.58 65
4269.73 59
4269.88 52
4270.03 43
4270.18 35
4270.33 26
4270.48 17
4270.63 10
4270.78 3
4270.93 0
4271.08 0
4271.23 0
4271.38 0
4271.53 0
4271.68 6
4271.83 13
4271.98 20
4272.13 25
4272.28 29
4272.43 31
4272.58 31
4272.73 28
4272.88 26
4273.03 23
4273.18 21
4273.33 21
4273.48 23
4273.63 25
4273.78 28
4273.93 31
4274.08 33
4274.23 34
4274.38 33
4274.53 30
4274.68 25
4274.83 19
4274.98 12
4275.13 6
4275.28 1
4275.43 0
4275.58 0
4275.73 0
4275.88 2
4276.03 7
4276.18 12
4276.33 16
4276.48 19
4276.63 20
4276.78 20
4276.93 20
4277.08 19
4277.23 18
4277.38 17
4277.53 18
4277.68 20
4277.83 23
4277.98 29
4278.13 38
4278.28 48
4278.43 59
4278.58 71
4278.73 80
4278.88 87
4279.03 90
4279.18 90
4279.33 88
4279.48 86
4279.63 83
4279.78 82
4279.93 83
4280.08 85
4280.23 88
4280.38 90
4280.53 90
4280.68 88
4280.83 84
4280.98 78
4281.13 71
4281.28 63
4281.43 56
4281.58 49
4281.73 41
4281.88 33
4282.03 24
4282.18 16
4282.33 7
4282.48 0
4282.63 0
4282.78 0
4282.93 0
4283.08 0
4283.23 0
4283.38 0
4283.53 0
4283.68 0
4283.83 6
4283.98 15
4284.13 24
4284.28 32
4284.43 38
4284.58 41
4284.73 42
4284.88 41
4285.03 39
4285.18 38
4285.33 39
4285.48 40
4285.63 42
4285.78 45
4285.93 47
4286.08 50
4286.23 53
4286.38 57
4286.53 62
4286.68 67
4286.83 73
4286.98 78
4287.13 81
4287.28 82
4287.43 82
4287.58 78
4287.73 74
4287.88 67
4288.03 60
4288.18 53
4288.33 45
4288.48 38
4288.63 33
4288.78 30
4288.93 28
4289.08 28
4289.23 30
4289.38 32
4289.53 34
4289.68 37
4289.83 40
4289.98 43
4290.13 47
4290.28 51
4290.43 56
4290.58 60
4290.73 63
4290.88 64
4291.04 64
4291.19 63
4291.34 61
4291.49 58
4291.64 56
4291.79 54
4291.94 52
4292.09 49
4292.24 46
4292.39 42
4292.54 36
4292.69 31
4292.84 25
4292.99 21
4293.14 18
4293.29 17
4293.44 17
4293.59 19
4293.74 22
4293.89 25
4294.04 27
4294.19 29
4294.34 30
4294.49 30
4294.64 29
4294.79 29
4294.94 30
4295.09 33
4295.24 37
4295.39 41
4295.54 46
4295.69 51
4295.84 53
4295.99 54
4296.14 51
4296.29 47
4296.44 40
4296.60 34
4296.75 28
4296.90 23
4297.05 21
4297.20 22
4297.35 25
4297.50 30
4297.65 35
4297.80 41
4297.95 47
4298.10 52
4298.25 58
4298.40 64
4298.55 71
4298.70 78
4298.85 85
4299.00 92
4299.15 97
4299.30 99
4299.45 100
4299.60 99
4299.75 97
4299.90 93
4300.05 89
4300.20 86
4300.35 84
4300.50 84
4300.65 86
4300.81 91
4300.96 97
4301.11 104
4301.26 110
4301.41 114
4301.56 115
4301.71 113
4301.86 107
4302.01 98
4302.16 89
4302.31 80
4302.46 72
4302.61 66
4302.76 63
4302.91 60
4303.06 57
4303.21 54
4303.36 50
4303.51 45
4303.66 42
4303.81 40
4303.96 40
4304.11 42
4304.26 46
4304.42 49
4304.57 50
4304.72 49
4304.87 46
4305.02 41
4305.17 35
4305.32 29
4305.47 26
4305.62 24
4305.77 24
4305.92 24
4306.07 26
4306.22 27
4306.37 28
4306.52 29
4306.67 30
4306.82 30
4306.97 29
4307.12 29
4307.27 27
4307.42 26
4307.58 26
4307.73 26
4307.88 27
4308.03 29
4308.18 30
4308.33 30
4308.48 28
4308.63 23
4308.78 17
4308.93 11
4309.08 5
4309.23 1
4309.38 0
4309.53 0
4309.68 3
4309.83 6
4309.98 9
4310.13 12
4310.29 12
4310.44 12
4310.59 10
4310.74 9
4310.89 8
4311.04 8
4311.19 11
4311.34 15
4311.49 20
4311.64 26
4311.79 32
4311.94 37
4312.09 41
4312.24 43
4312.39 43
4312.54 42
4312.69 41
4312.84 38
4313.00 35
4313.15 32
4313.30 27
4313.45 22
4313.60 15
4313.75 8
4313.90 1
4314.05 0
4314.20 0
4314.35 0
4314.50 4
4314.65 15
4314.80 27
4314.95 39
4315.10 50
4315.26 57
4315.41 60
4315.56 59
4315.71 55
4315.86 48
4316.01 40
4316.16 33
4316.31 26
4316.46 21
4316.61 18
4316.76 16
4316.91 16
4317.06 15
4317.21 15
4317.36 14
4317.51 13
4317.67 12
4317.82 11
4317.97 10
4318.12 9
4318.27 8
4318.42 8
4318.57 8
4318.72 8
4318.87 8
4319.02 8
4319.17 10
4319.32 11
4319.47 14
4319.62 17
4319.78 20
4319.93 23
4320.08 24
4320.23 25
4320.38 24
4320.53 22
4320.68 18
4320.83 13
4320.98 8
4321.13 4
4321.28 0
4321.43 0
4321.58 0
4321.74 0
4321.89 0
4322.04 0
4322.19 0
4322.34 0
4322.49 0
4322.64 0
4322.79 3
4322.94 8
4323.09 13
4323.24 20
4323.39 27
4323.54 34
4323.70 41
4323.85 48
4324.00 54
4324.15 58
4324.30 61
4324.45 61
4324.60 60
4324.75 57
4324.90 52
4325.05 47
4325.20 43
4325.35 40
4325.51 40
4325.66 42
4325.81 45
4325.96 50
4326.11 54
4326.26 56
4326.41 57
4326.56 57
4326.71 55
4326.86 54
4327.01 53
4327.16 53
4327.32 54
4327.47 55
4327.62 56
4327.77 56
4327.92 55
4328.07 53
4328.22 52
4328.37 50
4328.52 49
4328.67 48
4328.82 48
4328.97 49
4329.13 52
4329.28 56
4329.43 61
4329.58 67
4329.73 74
4329.88 81
4330.03 86
4330.18 89
4330.33 91
4330.48 90
4330.63 87
4330.79 83
4330.94 77
4331.09 71
4331.24 65
4331.39 59
4331.54 54
4331.69 50
4331.84 48
4331.99 46
4332.14 46
4332.29 48
4332.45 52
4332.60 56
4332.75 62
4332.90 67
4333.05 71
4333.20 73
4333.35 73
4333.50 72
4333.65 70
4333.80 69
4333.96 69
4334.11 71
4334.26 76
4334.41 81
4334.56 86
4334.71 90
4334.86 91
4335.01 90
4335.16 86
4335.31 80
4335.47 75
4335.62 71
4335.77 69
4335.92 69
4336.07 70
4336.22 71
4336.37 72
4336.52 71
4336.67 69
4336.82 66
4336.98 61
4337.13 57
4337.28 52
4337.43 48
4337.58 45
4337.73 45
4337.88 45
4338.03 47
4338.18 50
4338.33 54
4338.49 56
4338.64 59
4338.79 60
4338.94 61
4339.09 61
4339.24 61
4339.39 61
4339.54 60
4339.69 59
4339.85 57
4340.00 54
4340.15 50
4340.30 47
4340.45 44
4340.60 43
4340.75 45
4340.90 49
4341.05 54
4341.21 59
4341.36 61
4341.51 60
4341.66 55
4341.81 46
4341.96 35
4342.11 24
4342.26 15
4342.41 10
4342.57 10
4342.72 15
4342.87 25
4343.02 38
4343.17 52
4343.32 65
4343.47 77
4343.62 86
4343.77 93
4343.93 97
4344.08 99
4344.23 99
4344.38 96
4344.53 92
4344.68 86
4344.83 78
4344.98 70
4345.13 61
4345.29 52
4345.44 44
4345.59 36
4345.74 30
4345.89 24
4346.04 18
4346.19 12
4346.34 6
4346.50 0
4346.65 0
4346.80 0
4346.95 0
4347.10 0
4347.25 0
4347.40 0
4347.55 0
4347.70 0
4347.86 4
4348.01 10
4348.16 16
4348.31 23
4348.46 31
4348.61 38
4348.76 46
4348.91 54
4349.07 61
4349.22 67
4349.37 72
4349.52 76
4349.67 80
4349.82 83
4349.97 85
4350.12 86
4350.28 86
4350.43 84
4350.58 82
4350.73 78
4350.88 74
4351.03 71
4351.18 69
4351.33 68
4351.49 68
4351.64 68
4351.79 68
4351.94 66
4352.09 64
4352.24 60
4352.39 56
4352.54 51
4352.70 46
4352.85 42
4353.00 38
4353.15 33
4353.30 29
4353.45 25
4353.60 22
4353.76 20
4353.91 20
4354.06 23
4354.21 29
4354.36 37
4354.51 48
4354.66 60
4354.81 72
4354.97 83
4355.12 92
4355.27 98
4355.42 99
4355.57 96
4355.72 89
4355.87 78
4356.03 66
4356.18 53
4356.33 42
4356.48 33
4356.63 26
4356.78 23
4356.93 23
4357.09 25
4357.24 29
4357.39 34
4357.54 39
4357.69 43
4357.84 44
4357.99 43
4358.14 41
4358.30 38
4358.45 35
4358.60 33
4358.75 33
4358.90 35
4359.05 37
4359.20 39
4359.36 39
4359.51 37
4359.66 33
4359.81 29
4359.96 25
4360.11 22
4360.26 21
4360.42 22
4360.57 24
4360.72 27
4360.87 29
4361.02 29
4361.17 28
4361.32 26
4361.48 24
4361.63 23
4361.78 24
4361.93 27
4362.08 31
4362.23 37
4362.38 43
4362.54 49
4362.69 54
4362.84 58
4362.99 59
4363.14 59
4363.29 57
4363.45 54
4363.60 51
4363.75 48
4363.90 46
4364.05 46
4364.20 47
4364.35 50
4364.51 54
4364.66 59
4364.81 63
4364.96 65
4365.11 65
4365.26 61
4365.41 54
4365.57 45
4365.72 35
4365.87 26
4366.02 18
4366.17 14
4366.32 11
4366.48 10
4366.63 11
4366.78 12
4366.93 13
4367.08 13
4367.23 14
4367.38 16
4367.54 17
4367.69 18
4367.84 19
4367.99 20
4368.14 19
4368.29 19
4368.45 18
4368.60 19
4368.75 21
4368.90 26
4369.05 31
4369.20 37
4369.36 43
4369.51 47
4369.66 50
4369.81 51
4369.96 52
4370.11 52
4370.26 52
4370.42 53
4370.57 54
4370.72 55
4370.87 55
4371.02 55
4371.17 54
4371.33 53
4371.48 51
4371.63 50
4371.78 48
4371.93 47
4372.08 45
4372.24 44
4372.39 43
4372.54 43
4372.69 43
4372.84 42
4372.99 41
4373.15 40
4373.30 37
4373.45 35
4373.60 32
4373.75 31
4373.90 30
4374.06 31
4374.21 32
4374.36 33
4374.51 35
4374.66 37
4374.81 39
4374.97 42
4375.12 44
4375.27 46
4375.42 48
4375.57 49
4375.72 49
4375.88 47
4376.03 43
4376.18 39
4376.33 33
4376.48 28
4376.63 23
4376.79 20
4376.94 18
4377.09 17
4377.24 17
4377.39 17
4377.54 17
4377.70 17
4377.85 18
4378.00 19
4378.15 21
4378.30 24
4378.46 30
4378.61 38
4378.76 47
4378.91 56
4379.06 63
4379.21 68
4379.37 70
4379.52 68
4379.67 64
4379.82 59
4379.97 53
4380.12 48
4380.28 45
4380.43 44
4380.58 45
4380.73 47
4380.88 50
4381.04 52
4381.19 54
4381.34 55
4381.49 54
4381.64 51
4381.79 46
4381.95 41
4382.10 36
4382.25 32
4382.40 30
4382.55 30
4382.71 32
4382.86 34
4383.01 36
4383.16 36
4383.31 36
4383.46 33
4383.62 30
4383.77 27
4383.92 23
4384.07 21
4384.22 18
4384.38 17
4384.53 16
4384.68 17
4384.83 19
4384.98 22
4385.13 25
4385.29 28
4385.44 30
4385.59 30
4385.74 28
4385.89 24
4386.05 20
4386.20 16
4386.35 13
4386.50 13
4386.65 15
4386.81 18
4386.96 22
4387.11 25
4387.26 28
4387.41 29
4387.56 29
4387.72 29
4387.87 28
4388.02 26
4388.17 24
4388.32 22
4388.48 19
4388.63 15
4388.78 10
4388.93 5
4389.08 0
4389.24 0
4389.39 0
4389.54 0
4389.69 0
4389.84 0
4390.00 0
4390.15 0
4390.30 0
4390.45 4
4390.60 8
4390.76 12
4390.91 15
4391.06 17
4391.21 19
4391.36 21
4391.52 23
4391.67 24
4391.82 24
4391.97 24
4392.12 23
4392.28 20
4392.43 17
4392.58 13
4392.73 8
4392.88 5
4393.04 3
4393.19 3
4393.34 5
4393.49 9
4393.64 13
4393.80 16
4393.95 18
4394.10 17
4394.25 14
4394.40 10
4394.56 6
4394.71 5
4394.86 5
4395.01 9
4395.16 15
4395.32 21
4395.47 26
4395.62 30
4395.77 31
4395.92 29
4396.08 27
4396.23 24
4396.38 23
4396.53 25
4396.68 28
4396.84 34
4396.99 40
4397.14 47
4397.29 54
4397.44 59
4397.60 64
4397.75 68
4397.90 71
4398.05 74
4398.20 76
4398.36 78
4398.51 81
4398.66 83
4398.81 86
4398.97 88
4399.12 92
4399.27 95
4399.42 99
4399.57 102
4399.73 104
4399.88 105
4400.03 107
4400.18 108
4400.33 110
4400.49 112
4400.64 115
4400.79 119
4400.94 122
4401.09 126
4401.25 129
4401.40 133
4401.55 136
4401.70 140
4401.86 143
4402.01 147
4402.16 151
4402.31 155
4402.46 160
4402.62 166
4402.77 173
4402.92 180
4403.07 188
4403.22 196
4403.38 204
4403.53 209
4403.68 212
4403.83 212
4403.99 208
4404.14 201
4404.29 192
4404.44 180
4404.59 167
4404.75 155
4404.90 144
4405.05 135
4405.20 127
4405.36 123
4405.51 120
4405.66 118
4405.81 117
4405.96 116
4406.12 115
4406.27 112
4406.42 109
4406.57 106
4406.73 103
4406.88 100
4407.03 99
4407.18 97
4407.33 96
4407.49 95
4407.64 93
4407.79 90
4407.94 86
4408.10 81
4408.25 76
4408.40 71
4408.55 66
4408.70 62
4408.86 59
4409.01 58
4409.16 58
4409.31 59
4409.47 62
4409.62 65
4409.77 69
4409.92 73
4410.08 77
4410.23 81
4410.38 85
4410.53 89
4410.68 91
4410.84 92
4410.99 92
4411.14 89
4411.29 86
4411.45 82
4411.60 78
4411.75 75
4411.90 74
4412.06 73
4412.21 73
4412.36 73
4412.51 72
4412.66 70
4412.82 68
4412.97 64
4413.12 60
4413.27 55
4413.43 51
4413.58 47
4413.73 43
4413.88 40
4414.04 37
4414.19 34
4414.34 31
4414.49 28
4414.65 26
4414.80 23
4414.95 20
4415.10 17
4415.26 14
4415.41 12
4415.56 11
4415.71 11
4415.86 12
4416.02 16
4416.17 22
4416.32 30
4416.47 40
4416.63 50
4416.78 60
4416.93 69
4417.08 75
4417.24 79
4417.39 81
4417.54 80
4417.69 76
4417.85 71
4418.00 64
4418.15 57
4418.30 50
4418.46 43
4418.61 39
4418.76 36
4418.91 36
4419.07 38
4419.22 43
4419.37 49
4419.52 58
4419.68 68
4419.83 80
4419.98 91
4420.13 103
4420.29 114
4420.44 124
4420.59 134
4420.74 143
4420.90 152
4421.05 162
4421.20 172
4421.35 182
4421.50 190
4421.66 198
4421.81 205
4421.96 212
4422.11 221
4422.27 231
4422.42 244
4422.57 260
4422.73 279
4422.88 300
4423.03 322
4423.18 344
4423.34 365
4423.49 385
4423.64 405
4423.79 426
4423.95 447
4424.10 469
4424.25 492
4424.40 515
4424.56 538
4424.71 561
4424.86 583
4425.01 604
4425.17 625
4425.32 647
4425.47 670
4425.62 694
4425.78 720
4425.93 745
4426.08 768
4426.23 788
4426.39 803
4426.54 813
4426.69 817
4426.84 815
4427.00 809
4427.15 800
4427.30 788
4427.45 773
4427.61 755
4427.76 734
4427.91 712
4428.06 688
4428.22 665
4428.37 644
4428.52 626
4428.68 612
4428.83 601
4428.98 590
4429.13 579
4429.29 565
4429.44 549
4429.59 529
4429.74 507
4429.90 484
4430.05 461
4430.20 440
4430.35 420
4430.51 401
4430.66 383
4430.81 366
4430.96 350
4431.12 335
4431.27 321
4431.42 309
4431.58 300
4431.73 292
4431.88 285
4432.03 279
4432.19 272
4432.34 263
4432.49 253
4432.64 241
4432.80 228
4432.95 216
4433.10 206
4433.25 197
4433.41 191
4433.56 187
4433.71 184
4433.87 181
4434.02 178
4434.17 175
4434.32 172
4434.48 169
4434.63 165
4434.78 162
4434.93 159
4435.09 155
4435.24 152
4435.39 148
4435.55 143
4435.70 138
4435.85 134
4436.00 129
4436.16 125
4436.31 120
4436.46 114
4436.61 107
4436.77 98
4436.92 89
4437.07 79
4437.23 70
4437.38 63
4437.53 58
4437.68 55
4437.84 54
4437.99 55
4438.14 56
4438.30 57
4438.45 58
4438.60 59
4438.75 59
4438.91 60
4439.06 62
4439.21 64
4439.36 68
4439.52 72
4439.67 75
4439.82 77
4439.98 77
4440.13 75
4440.28 70
4440.43 64
4440.59 57
4440.74 51
4440.89 45
4441.05 41
4441.20 37
4441.35 33
4441.50 29
4441.66 24
4441.81 18
4441.96 12
4442.12 8
4442.27 6
4442.42 6
4442.57 10
4442.73 17
4442.88 25
4443.03 34
4443.19 41
4443.34 47
4443.49 49
4443.64 47
4443.80 42
4443.95 35
4444.10 27
4444.26 19
4444.41 13
4444.56 9
4444.71 7
4444.87 7
4445.02 7
4445.17 6
4445.33 5
4445.48 2
4445.63 0
4445.78 0
4445.94 0
4446.09 0
4446.24 0
4446.40 0
4446.55 0
4446.70 1
4446.85 9
4447.01 18
4447.16 28
4447.31 37
4447.47 46
4447.62 52
4447.77 57
4447.93 59
4448.08 60
4448.23 61
4448.38 63
4448.54 65
4448.69 69
4448.84 73
4449.00 77
4449.15 81
4449.30 84
4449.46 87
4449.61 88
4449.76 89
4449.91 88
4450.07 86
4450.22 82
4450.37 77
4450.53 71
4450.68 65
4450.83 58
4450.98 53
4451.14 50
4451.29 48
4451.44 47
4451.60 45
4451.75 43
4451.90 41
4452.06 37
4452.21 33
4452.36 29
4452.52 27
4452.67 26
4452.82 26
4452.97 28
4453.13 30
4453.28 33
4453.43 34
4453.59 35
4453.74 34
4453.89 33
4454.05 32
4454.20 30
4454.35 28
4454.50 25
4454.66 22
4454.81 19
4454.96 15
4455.12 12
4455.27 9
4455.42 7
4455.58 5
4455.73 4
4455.88 3
4456.04 2
4456.19 0
4456.34 0
4456.49 0
4456.65 0
4456.80 0
4456.95 0
4457.11 0
4457.26 0
4457.41 1
4457.57 6
4457.72 12
4457.87 17
4458.03 22
4458.18 25
4458.33 27
4458.49 28
4458.64 28
4458.79 30
4458.94 32
4459.10 35
4459.25 39
4459.40 42
4459.56 44
4459.71 44
4459.86 42
4460.02 40
4460.17 38
4460.32 36
4460.48 36
4460.63 38
4460.78 40
4460.94 42
4461.09 42
4461.24 42
4461.40 39
4461.55 34
4461.70 29
4461.85 23
4462.01 17
4462.16 13
4462.31 10
4462.47 10
4462.62 11
4462.77 14
4462.93 18
4463.08 21
4463.23 25
4463.39 27
4463.54 29
4463.69 31
4463.85 32
4464.00 33
4464.15 34
4464.31 33
4464.46 33
4464.61 31
4464.77 30
4464.92 29
4465.07 29
4465.23 30
4465.38 32
4465.53 36
4465.69 40
4465.84 44
4465.99 48
4466.14 50
4466.30 52
4466.45 51
4466.60 51
4466.76 50
4466.91 50
4467.06 50
4467.22 53
4467.37 56
4467.52 60
4467.68 64
4467.83 68
4467.98 72
4468.14 76
4468.29 80
4468.44 82
4468.60 83
4468.75 82
4468.90 79
4469.06 74
4469.21 67
4469.36 60
4469.52 55
4469.67 51
4469.82 50
4469.98 52
4470.13 54
4470.28 57
4470.44 59
4470.59 59
4470.74 59
4470.90 58
4471.05 58
4471.20 58
4471.36 60
4471.51 61
4471.66 62
4471.82 61
4471.97 59
4472.12 57
4472.28 55
4472.43 54
4472.58 56
4472.74 60
4472.89 67
4473.04 75
4473.20 83
4473.35 89
4473.50 93
4473.66 95
4473.81 94
4473.96 92
4474.12 89
4474.27 86
4474.42 82
4474.58 79
4474.73 76
4474.89 73
4475.04 71
4475.19 69
4475.35 67
4475.50 66
4475.65 64
4475.81 64
4475.96 64
4476.11 65
4476.27 67
4476.42 70
4476.57 74
4476.73 76
4476.88 78
4477.03 77
4477.19 74
4477.34 70
4477.49 65
4477.65 60
4477.80 55
4477.95 52
4478.11 50
4478.26 50
4478.41 50
4478.57 51
4478.72 52
4478.87 54
4479.03 55
4479.18 55
4479.34 54
4479.49 52
4479.64 50
4479.80 48
4479.95 47
4480.10 48
4480.26 50
4480.41 54
4480.56 59
4480.72 64
4480.87 68
4481.02 70
4481.18 71
4481.33 70
4481.48 68
4481.64 65
4481.79 63
4481.94 62
4482.10 63
4482.25 64
4482.41 66
4482.56 68
4482.71 69
4482.87 71
4483.02 71
4483.17 72
4483.33 72
4483.48 72
4483.63 72
4483.79 71
4483.94 70
4484.09 68
4484.25 66
4484.40 64
4484.56 62
4484.71 61
4484.86 61
4485.02 62
4485.17 64
4485.32 68
4485.48 72
4485.63 76
4485.78 81
4485.94 84
4486.09 85
4486.24 84
4486.40 81
4486.55 76
4486.71 69
4486.86 60
4487.01 51
4487.17 42
4487.32 34
4487.47 26
4487.63 19
4487.78 14
4487.93 10
4488.09 9
4488.24 11
4488.40 15
4488.55 22
4488.70 29
4488.86 37
4489.01 42
4489.16 45
4489.32 46
4489.47 44
4489.62 42
4489.78 39
4489.93 37
4490.09 34
4490.24 33
4490.39 31
4490.55 28
4490.70 25
4490.85 22
4491.01 19
4491.16 17
4491.32 17
4491.47 18
4491.62 20
4491.78 22
4491.93 24
4492.08 23
4492.24 21
4492.39 16
4492.54 10
4492.70 4
4492.85 0
4493.01 0
4493.16 0
4493.31 0
4493.47 0
4493.62 0
4493.77 0
4493.93 0
4494.08 2
4494.24 3
4494.39 6
4494.54 8
4494.70 9
4494.85 10
4495.00 10
4495.16 8
4495.31 5
4495.47 1
4495.62 0
4495.77 0
4495.93 0
4496.08 0
4496.23 0
4496.39 2
4496.54 6
4496.70 9
4496.85 13
4497.00 16
4497.16 19
4497.31 23
4497.46 27
4497.62 30
4497.77 32
4497.93 31
4498.08 29
4498.23 24
4498.39 19
4498.54 14
4498.70 10
4498.85 8
4499.00 9
4499.16 12
4499.31 17
4499.46 24
4499.62 33
4499.77 41
4499.93 50
4500.08 58
4500.23 64
4500.39 68
4500.54 70
4500.70 69
4500.85 66
4501.00 60
4501.16 52
4501.31 44
4501.46 37
4501.62 31
4501.77 26
4501.93 24
4502.08 24
4502.23 25
4502.39 27
4502.54 30
4502.70 34
4502.85 38
4503.00 41
4503.16 43
4503.31 45
4503.47 47
4503.62 48
4503.77 49
4503.93 50
4504.08 51
4504.23 50
4504.39 47
4504.54 43
4504.70 36
4504.85 27
4505.00 18
4505.16 8
4505.31 0
4505.47 0
4505.62 0
4505.77 0
4505.93 0
4506.08 0
4506.24 0
4506.39 0
4506.54 0
4506.70 3
4506.85 7
4507.01 12
4507.16 19
4507.31 26
4507.47 34
4507.62 42
4507.78 48
4507.93 52
4508.08 53
4508.24 51
4508.39 46
4508.55 41
4508.70 35
4508.85 32
4509.01 31
4509.16 33
4509.32 37
4509.47 41
4509.62 45
4509.78 46
4509.93 45
4510.09 41
4510.24 37
4510.39 32
4510.55 30
4510.70 30
4510.86 33
4511.01 37
4511.16 42
4511.32 46
4511.47 48
4511.63 49
4511.78 48
4511.93 47
4512.09 47
4512.24 49
4512.40 52
4512.55 56
4512.70 58
4512.86 60
4513.01 60
4513.17 59
4513.32 57
4513.47 56
4513.63 56
4513.78 59
4513.94 63
4514.09 69
4514.24 75
4514.40 83
4514.55 89
4514.71 95
4514.86 99
4515.01 101
4515.17 103
4515.32 103
4515.48 102
4515.63 101
4515.79 100
4515.94 97
4516.09 94
4516.25 90
4516.40 85
4516.56 81
4516.71 77
4516.86 74
4517.02 73
4517.17 74
4517.33 76
4517.48 79
4517.64 82
4517.79 84
4517.94 86
4518.10 86
4518.25 85
4518.41 82
4518.56 78
4518.71 73
4518.87 66
4519.02 58
4519.18 50
4519.33 41
4519.48 32
4519.64 24
4519.79 17
4519.95 12
4520.10 9
4520.26 10
4520.41 12
4520.56 16
4520.72 20
4520.87 25
4521.03 29
4521.18 33
4521.34 38
4521.49 44
4521.64 51
4521.80 60
4521.95 70
4522.11 80
4522.26 90
4522.41 97
4522.57 103
4522.72 107
4522.88 109
4523.03 110
4523.19 112
4523.34 113
4523.49 114
4523.65 114
4523.80 113
4523.96 110
4524.11 104
4524.27 97
4524.42 89
4524.57 80
4524.73 71
4524.88 62
4525.04 55
4525.19 50
4525.35 46
4525.50 44
4525.65 43
4525.81 44
4525.96 45
4526.12 47
4526.27 49
4526.43 50
4526.58 51
4526.73 51
4526.89 50
4527.04 49
4527.20 47
4527.35 45
4527.51 43
4527.66 42
4527.81 41
4527.97 41
4528.12 40
4528.28 39
4528.43 38
4528.59 36
4528.74 34
4528.89 32
4529.05 31
4529.20 31
4529.36 33
4529.51 36
4529.67 40
4529.82 45
4529.97 48
4530.13 49
4530.28 49
4530.44 48
4530.59 45
4530.75 42
4530.90 40
4531.06 38
4531.21 37
4531.36 37
4531.52 37
4531.67 38
4531.83 38
4531.98 39
4532.14 40
4532.29 40
4532.44 40
4532.60 41
4532.75 42
4532.91 44
4533.06 48
4533.22 53
4533.37 59
4533.53 66
4533.68 72
4533.83 75
4533.99 77
4534.14 75
4534.30 71
4534.45 65
4534.61 58
4534.76 52
4534.92 47
4535.07 44
4535.22 43
4535.38 43
4535.53 44
4535.69 46
4535.84 49
4536.00 52
4536.15 55
4536.31 59
4536.46 62
4536.61 65
4536.77 67
4536.92 69
4537.08 68
4537.23 66
4537.39 63
4537.54 58
4537.70 52
4537.85 45
4538.00 38
4538.16 29
4538.31 20
4538.47 11
4538.62 3
4538.78 0
4538.93 0
4539.09 0
4539.24 0
4539.40 0
4539.55 0
4539.70 0
4539.86 0
4540.01 2
4540.17 6
4540.32 11
4540.48 15
4540.63 18
4540.79 20
4540.94 21
4541.10 22
4541.25 23
4541.40 26
4541.56 29
4541.71 33
4541.87 37
4542.02 41
4542.18 44
4542.33 46
4542.49 47
4542.64 48
4542.80 48
4542.95 48
4543.10 47
4543.26 46
4543.41 45
4543.57 43
4543.72 41
4543.88 40
4544.03 39
4544.19 39
4544.34 40
4544.50 40
4544.65 40
4544.80 40
4544.96 39
4545.11 38
4545.27 37
4545.42 37
4545.58 38
4545.73 41
4545.89 44
4546.04 49
4546.20 54
4546.35 59
4546.51 63
4546.66 66
4546.82 67
4546.97 66
4547.12 65
4547.28 63
4547.43 62
4547.59 63
4547.74 66
4547.90 71
4548.05 78
4548.21 85
4548.36 92
4548.52 97
4548.67 101
4548.83 102
4548.98 100
4549.13 97
4549.29 92
4549.44 87
4549.60 82
4549.75 77
4549.91 74
4550.06 73
4550.22 73
4550.37 74
4550.53 76
4550.68 78
4550.84 80
4550.99 80
4551.15 78
4551.30 75
4551.46 70
4551.61 65
4551.76 60
4551.92 55
4552.07 51
4552.23 48
4552.38 46
4552.54 45
4552.69 45
4552.85 46
4553.00 47
4553.16 49
4553.31 51
4553.47 54
4553.62 58
4553.78 62
4553.93 67
4554.09 72
4554.24 78
4554.40 82
4554.55 86
4554.71 88
4554.86 90
4555.01 92
4555.17 95
4555.32 99
4555.48 104
4555.63 109
4555.79 115
4555.94 120
4556.10 124
4556.25 125
4556.41 125
4556.56 123
4556.72 120
4556.87 115
4557.03 109
4557.18 100
4557.34 90
4557.49 78
4557.65 66
4557.80 54
4557.96 44
4558.11 37
4558.27 33
4558.42 32
4558.58 35
4558.73 40
4558.89 46
4559.04 52
4559.19 56
4559.35 58
4559.50 60
4559.66 59
4559.81 59
4559.97 58
4560.12 59
4560.28 60
4560.43 62
4560.59 65
4560.74 69
4560.90 75
4561.05 82
4561.21 89
4561.36 97
4561.52 103
4561.67 107
4561.83 108
4561.98 106
4562.14 102
4562.29 97
4562.45 95
4562.60 95
4562.76 98
4562.91 105
4563.07 112
4563.22 121
4563.38 127
4563.53 133
4563.69 135
4563.84 135
4564.00 133
4564.15 130
4564.31 125
4564.46 121
4564.62 117
4564.77 114
4564.93 114
4565.08 116
4565.24 122
4565.39 129
4565.55 137
4565.70 145
4565.86 151
4566.01 155
4566.17 157
4566.32 157
4566.48 155
4566.63 153
4566.79 151
4566.94 149
4567.10 147
4567.25 145
4567.41 142
4567.56 139
4567.72 134
4567.87 128
4568.03 122
4568.18 115
4568.34 108
4568.49 102
4568.65 96
4568.80 91
4568.96 86
4569.11 82
4569.27 78
4569.42 74
4569.58 71
4569.73 68
4569.89 65
4570.04 64
4570.20 64
4570.35 65
4570.51 66
4570.66 68
4570.82 71
4570.97 73
4571.13 76
4571.28 80
4571.44 84
4571.59 89
4571.75 94
4571.90 99
4572.06 102
4572.21 103
4572.37 103
4572.52 100
4572.68 96
4572.83 93
4572.99 90
4573.14 89
4573.30 90
4573.45 93
4573.61 96
4573.76 99
4573.92 101
4574.07 101
4574.23 99
4574.38 95
4574.54 91
4574.69 86
4574.85 81
4575.00 77
4575.16 72
4575.31 67
4575.47 61
4575.62 56
4575.78 50
4575.93 44
4576.09 39
4576.24 34
4576.40 30
4576.55 27
4576.71 25
4576.86 24
4577.02 24
4577.18 25
4577.33 27
4577.49 28
4577.64 30
4577.80 31
4577.95 32
4578.11 32
4578.26 31
4578.42 29
4578.57 27
4578.73 25
4578.88 24
4579.04 23
4579.19 25
4579.35 27
4579.50 32
4579.66 37
4579.81 43
4579.97 48
4580.12 54
4580.28 58
4580.43 61
4580.59 63
4580.74 63
4580.90 62
4581.05 61
4581.21 61
4581.37 63
4581.52 66
4581.68 71
4581.83 77
4581.99 83
4582.14 89
4582.30 93
4582.45 96
4582.61 97
4582.76 98
4582.92 98
4583.07 98
4583.23 98
4583.38 99
4583.54 99
4583.69 99
4583.85 99
4584.00 97
4584.16 94
4584.32 91
4584.47 87
4584.63 83
4584.78 80
4584.94 77
4585.09 75
4585.25 73
4585.40 72
4585.56 71
4585.71 71
4585.87 71
4586.02 72
4586.18 73
4586.33 74
4586.49 75
4586.64 76
4586.80 77
4586.96 79
4587.11 82
4587.27 87
4587.42 92
4587.58 96
4587.73 99
4587.89 99
4588.04 98
4588.20 95
4588.35 91
4588.51 88
4588.66 87
4588.82 87
4588.97 88
4589.13 89
4589.29 90
4589.44 89
4589.60 86
4589.75 82
4589.91 77
4590.06 73
4590.22 69
4590.37 66
4590.53 64
4590.68 65
4590.84 66
4590.99 68
4591.15 70
4591.31 73
4591.46 75
4591.62 77
4591.77 79
4591.93 80
4592.08 81
4592.24 82
4592.39 82
4592.55 82
4592.70 80
4592.86 79
4593.01 77
4593.17 75
4593.33 74
4593.48 74
4593.64 75
4593.79 75
4593.95 76
4594.10 76
4594.26 75
4594.41 73
4594.57 70
4594.72 67
4594.88 63
4595.04 60
4595.19 58
4595.35 56
4595.50 54
4595.66 52
4595.81 51
4595.97 48
4596.12 45
4596.28 42
4596.43 38
4596.59 34
4596.75 29
4596.90 23
4597.06 17
4597.21 11
4597.37 4
4597.52 0
4597.68 0
4597.83 0
4597.99 0
4598.15 0
4598.30 0
4598.46 0
4598.61 1
4598.77 6
4598.92 10
4599.08 12
4599.23 12
4599.39 10
4599.55 7
4599.70 2
4599.86 0
4600.01 0
4600.17 0
4600.32 0
4600.48 0
4600.63 0
4600.79 6
4600.94 13
4601.10 19
4601.26 26
4601.41 33
4601.57 38
4601.72 44
4601.88 49
4602.03 54
4602.19 60
4602.35 66
4602.50 73
4602.66 80
4602.81 87
4602.97 94
4603.12 99
4603.28 102
4603.43 104
4603.59 105
4603.75 104
4603.90 104
4604.06 102
4604.21 100
4604.37 96
4604.52 92
4604.68 87
4604.83 81
4604.99 76
4605.15 71
4605.30 67
4605.46 64
4605.61 61
4605.77 59
4605.92 56
4606.08 54
4606.24 51
4606.39 48
4606.55 46
4606.70 45
4606.86 45
4607.01 46
4607.17 47
4607.33 49
4607.48 50
4607.64 51
4607.79 51
4607.95 52
4608.10 53
4608.26 55
4608.41 58
4608.57 63
4608.73 69
4608.88 75
4609.04 80
4609.19 83
4609.35 84
4609.50 82
4609.66 76
4609.82 69
4609.97 60
4610.13 51
4610.28 44
4610.44 39
4610.59 38
4610.75 39
4610.91 42
4611.06 45
4611.22 46
4611.37 46
4611.53 43
4611.68 38
4611.84 33
4612.00 28
4612.15 24
4612.31 21
4612.46 20
4612.62 19
4612.78 19
4612.93 18
4613.09 18
4613.24 18
4613.40 20
4613.55 23
4613.71 27
4613.87 33
4614.02 39
4614.18 45
4614.33 49
4614.49 52
4614.64 54
4614.80 54
4614.96 54
4615.11 54
4615.27 55
4615.42 57
4615.58 60
4615.73 64
4615.89 68
4616.05 73
4616.20 77
4616.36 80
4616.51 82
4616.67 82
4616.83 81
4616.98 79
4617.14 77
4617.29 73
4617.45 69
4617.60 65
4617.76 61
4617.92 57
4618.07 55
4618.23 55
4618.38 57
4618.54 62
4618.70 68
4618.85 75
4619.01 82
4619.16 87
4619.32 90
4619.48 91
4619.63 91
4619.79 90
4619.94 89
4620.10 89
4620.25 91
4620.41 95
4620.57 100
4620.72 106
4620.88 112
4621.03 119
4621.19 125
4621.35 131
4621.50 135
4621.66 138
4621.81 140
4621.97 140
4622.13 139
4622.28 136
4622.44 132
4622.59 127
4622.75 120
4622.90 113
4623.06 104
4623.22 94
4623.37 84
4623.53 74
4623.68 63
4623.84 54
4624.00 46
4624.15 39
4624.31 34
4624.46 31
4624.62 29
4624.78 29
4624.93 30
4625.09 33
4625.24 37
4625.40 42
4625.56 47
4625.71 54
4625.87 60
4626.02 66
4626.18 72
4626.34 77
4626.49 80
4626.65 81
4626.80 81
4626.96 80
4627.12 79
4627.27 79
4627.43 80
4627.58 84
4627.74 89
4627.90 95
4628.05 101
4628.21 107
4628.36 112
4628.52 115
4628.68 118
4628.83 120
4628.99 122
4629.14 124
4629.30 126
4629.46 127
4629.61 128
4629.77 128
4629.92 128
4630.08 127
4630.24 127
4630.39 128
4630.55 131
4630.70 137
4630.86 144
4631.02 152
4631.17 160
4631.33 166
4631.49 171
4631.64 172
4631.80 171
4631.95 169
4632.11 165
4632.27 160
4632.42 156
4632.58 152
4632.73 148
4632.89 144
4633.05 137
4633.20 130
4633.36 121
4633.51 113
4633.67 105
4633.83 100
4633.98 98
4634.14 98
4634.29 101
4634.45 103
4634.61 106
4634.76 108
4634.92 109
4635.08 110
4635.23 111
4635.39 112
4635.54 114
4635.70 116
4635.86 118
4636.01 120
4636.17 120
4636.32 120
4636.48 118
4636.64 115
4636.79 111
4636.95 106
4637.11 101
4637.26 95
4637.42 90
4637.57 85
4637.73 82
4637.89 79
4638.04 77
4638.20 75
4638.36 72
4638.51 68
4638.67 63
4638.82 58
4638.98 56
4639.14 56
4639.29 59
4639.45 65
4639.60 74
4639.76 83
4639.92 91
4640.07 97
4640.23 100
4640.39 100
4640.54 98
4640.70 95
4640.85 90
4641.01 86
4641.17 81
4641.32 77
4641.48 73
4641.64 70
4641.79 69
4641.95 69
4642.10 71
4642.26 73
4642.42 76
4642.57 81
4642.73 86
4642.89 93
4643.04 101
4643.20 110
4643.35 120
4643.51 128
4643.67 135
4643.82 138
4643.98 139
4644.14 136
4644.29 131
4644.45 124
4644.60 117
4644.76 110
4644.92 104
4645.07 100
4645.23 97
4645.39 96
4645.54 95
4645.70 95
4645.86 94
4646.01 92
4646.17 90
4646.32 89
4646.48 89
4646.64 90
4646.79 94
4646.95 99
4647.11 104
4647.26 109
4647.42 112
4647.57 115
4647.73 115
4647.89 116
4648.04 115
4648.20 115
4648.36 113
4648.51 111
4648.67 107
4648.83 103
4648.98 98
4649.14 94
4649.29 91
4649.45 92
4649.61 95
4649.76 101
4649.92 108
4650.08 116
4650.23 123
4650.39 128
4650.55 129
4650.70 127
4650.86 122
4651.02 116
4651.17 108
4651.33 101
4651.48 95
4651.64 90
4651.80 87
4651.95 85
4652.11 84
4652.27 83
4652.42 82
4652.58 81
4652.74 81
4652.89 82
4653.05 84
4653.21 87
4653.36 91
4653.52 94
4653.67 97
4653.83 98
4653.99 97
4654.14 95
4654.30 90
4654.46 84
4654.61 77
4654.77 69
4654.93 61
4655.08 54
4655.24 48
4655.40 45
4655.55 44
4655.71 46
4655.86 49
4656.02 53
4656.18 57
4656.33 59
4656.49 59
4656.65 56
4656.80 52
4656.96 47
4657.12 42
4657.27 38
4657.43 35
4657.59 34
4657.74 33
4657.90 33
4658.06 34
4658.21 36
4658.37 39
4658.53 43
4658.68 49
4658.84 56
4659.00 64
4659.15 73
4659.31 82
4659.46 91
4659.62 99
4659.78 106
4659.93 111
4660.09 114
4660.25 115
4660.40 113
4660.56 111
4660.72 107
4660.87 104
4661.03 102
4661.19 99
4661.34 97
4661.50 95
4661.66 92
4661.81 89
4661.97 86
4662.13 84
4662.28 83
4662.44 83
4662.60 85
4662.75 86
4662.91 86
4663.07 84
4663.22 80
4663.38 75
4663.54 69
4663.69 63
4663.85 57
4664.01 53
4664.16 50
4664.32 48
4664.48 45
4664.63 43
4664.79 40
4664.95 37
4665.10 34
4665.26 29
4665.42 24
4665.57 17
4665.73 11
4665.89 4
4666.04 0
4666.20 0
4666.36 0
4666.51 0
4666.67 0
4666.83 0
4666.98 0
4667.14 0
4667.30 0
4667.45 6
4667.61 11
4667.77 17
4667.92 23
4668.08 28
4668.24 32
4668.39 36
4668.55 39
4668.71 39
4668.86 39
4669.02 36
4669.18 32
4669.33 27
4669.49 23
4669.65 20
4669.80 18
4669.96 19
4670.12 20
4670.27 22
4670.43 25
4670.59 27
4670.74 28
4670.90 28
4671.06 27
4671.21 26
4671.37 24
4671.53 21
4671.68 18
4671.84 15
4672.00 12
4672.15 10
4672.31 9
4672.47 10
4672.62 11
4672.78 14
4672.94 16
4673.09 19
4673.25 21
4673.41 23
4673.56 24
4673.72 25
4673.88 26
4674.04 28
4674.19 29
4674.35 31
4674.51 33
4674.66 35
4674.82 38
4674.98 41
4675.13 45
4675.29 50
4675.45 55
4675.60 60
4675.76 64
4675.92 68
4676.07 71
4676.23 73
4676.39 74
4676.54 73
4676.70 71
4676.86 68
4677.01 65
4677.17 60
4677.33 55
4677.49 51
4677.64 47
4677.80 46
4677.96 46
4678.11 48
4678.27 51
4678.43 55
4678.58 57
4678.74 58
4678.90 56
4679.05 53
4679.21 49
4679.37 44
4679.52 39
4679.68 35
4679.84 32
4680.00 31
4680.15 31
4680.31 33
4680.47 36
4680.62 40
4680.78 44
4680.94 49
4681.09 53
4681.25 56
4681.41 58
4681.56 58
4681.72 57
4681.88 55
4682.03 52
4682.19 49
4682.35 46
4682.51 44
4682.66 43
4682.82 42
4682.98 42
4683.13 42
4683.29 41
4683.45 39
4683.60 35
4683.76 30
4683.92 25
4684.08 19
4684.23 14
4684.39 10
4684.55 8
4684.70 6
4684.86 6
4685.02 6
4685.17 6
4685.33 7
4685.49 8
4685.64 9
4685.80 11
4685.96 14
4686.12 17
4686.27 20
4686.43 22
4686.59 24
4686.74 24
4686.90 23
4687.06 21
4687.21 18
4687.37 15
4687.53 13
4687.69 13
4687.84 14
4688.00 16
4688.16 18
4688.31 20
4688.47 21
4688.63 22
4688.79 22
4688.94 22
4689.10 22
4689.26 23
4689.41 24
4689.57 25
4689.73 26
4689.88 27
4690.04 28
4690.20 28
4690.36 29
4690.51 29
4690.67 29
4690.83 29
4690.98 28
4691.14 26
4691.30 22
4691.46 18
4691.61 13
4691.77 8
4691.93 4
4692.08 2
4692.24 2
4692.40 4
4692.55 8
4692.71 13
4692.87 18
4693.03 21
4693.18 23
4693.34 23
4693.50 23
4693.65 22
4693.81 21
4693.97 20
4694.13 21
4694.28 22
4694.44 24
4694.60 27
4694.75 30
4694.91 34
4695.07 38
4695.23 40
4695.38 41
4695.54 40
4695.70 38
4695.85 36
4696.01 33
4696.17 31
4696.33 29
4696.48 28
4696.64 27
4696.80 26
4696.95 24
4697.11 21
4697.27 18
4697.43 16
4697.58 13
4697.74 11
4697.90 10
4698.06 8
4698.21 7
4698.37 5
4698.53 3
4698.68 2
4698.84 3
4699.00 6
4699.16 12
4699.31 19
4699.47 28
4699.63 36
4699.78 43
4699.94 48
4700.10 51
4700.26 52
4700.41 51
4700.57 50
4700.73 48
4700.88 46
4701.04 44
4701.20 41
4701.36 39
4701.51 36
4701.67 33
4701.83 31
4701.99 28
4702.14 25
4702.30 22
4702.46 18
4702.61 15
4702.77 13
4702.93 11
4703.09 11
4703.24 12
4703.40 14
4703.56 16
4703.72 18
4703.87 19
4704.03 19
4704.19 17
4704.34 14
4704.50 10
4704.66 7
4704.82 3
4704.97 0
4705.13 0
4705.29 0
4705.45 0
4705.60 0
4705.76 0
4705.92 0
4706.08 0
4706.23 0
4706.39 1
4706.55 3
4706.70 7
4706.86 10
4707.02 15
4707.18 20
4707.33 27
4707.49 34
4707.65 41
4707.81 48
4707.96 53
4708.12 56
4708.28 57
4708.44 54
4708.59 50
4708.75 44
4708.91 37
4709.07 32
4709.22 28
4709.38 27
4709.54 29
4709.69 33
4709.85 38
4710.01 45
4710.17 52
4710.32 59
4710.48 65
4710.64 70
4710.80 72
4710.95 71
4711.11 68
4711.27 62
4711.43 55
4711.58 47
4711.74 40
4711.90 35
4712.06 32
4712.21 31
4712.37 31
4712.53 33
4712.69 35
4712.84 38
4713.00 42
4713.16 46
4713.32 50
4713.47 55
4713.63 60
4713.79 63
4713.95 63
4714.10 60
4714.26 55
4714.42 48
4714.58 40
4714.73 33
4714.89 28
4715.05 26
4715.20 26
4715.36 30
4715.52 34
4715.68 39
4715.83 43
4715.99 46
4716.15 46
4716.31 45
4716.46 42
4716.62 39
4716.78 37
4716.94 36
4717.09 37
4717.25 39
4717.41 42
4717.57 46
4717.72 48
4717.88 49
4718.04 47
4718.20 42
4718.36 37
4718.51 30
4718.67 24
4718.83 20
4718.99 19
4719.14 21
4719.30 26
4719.46 33
4719.62 40
4719.77 47
4719.93 52
4720.09 55
4720.25 55
4720.40 53
4720.56 48
4720.72 44
4720.88 39
4721.03 36
4721.19 33
4721.35 32
4721.51 32
4721.66 31
4721.82 30
4721.98 28
4722.14 26
4722.29 24
4722.45 21
4722.61 19
4722.77 18
4722.92 18
4723.08 19
4723.24 21
4723.40 25
4723.56 29
4723.71 34
4723.87 39
4724.03 43
4724.19 46
4724.34 47
4724.50 48
4724.66 47
4724.82 46
4724.97 44
4725.13 41
4725.29 38
4725.45 35
4725.60 31
4725.76 28
4725.92 25
4726.08 23
4726.24 23
4726.39 23
4726.55 24
4726.71 26
4726.87 28
4727.02 30
4727.18 31
4727.34 32
4727.50 31
4727.65 30
4727.81 29
4727.97 28
4728.13 29
4728.28 31
4728.44 36
4728.60 44
4728.76 53
4728.92 63
4729.07 72
4729.23 78
4729.39 80
4729.55 79
4729.70 74
4729.86 67
4730.02 61
4730.18 56
4730.34 54
4730.49 54
4730.65 56
4730.81 59
4730.97 60
4731.12 60
4731.28 57
4731.44 53
4731.60 48
4731.76 44
4731.91 41
4732.07 40
4732.23 39
4732.39 40
4732.54 41
4732.70 43
4732.86 46
4733.02 50
4733.17 56
4733.33 66
4733.49 77
4733.65 90
4733.81 104
4733.96 116
4734.12 126
4734.28 131
4734.44 131
4734.60 128
4734.75 121
4734.91 113
4735.07 104
4735.23 96
4735.38 90
4735.54 86
4735.70 84
4735.86 84
4736.02 85
4736.17 87
4736.33 89
4736.49 90
4736.65 89
4736.80 88
4736.96 86
4737.12 82
4737.28 78
4737.44 72
4737.59 65
4737.75 57
4737.91 49
4738.07 39
4738.23 31
4738.38 23
4738.54 18
4738.70 16
4738.86 16
4739.01 19
4739.17 22
4739.33 27
4739.49 31
4739.65 34
4739.80 36
4739.96 38
4740.12 39
4740.28 41
4740.44 44
4740.59 48
4740.75 52
4740.91 57
4741.07 60
4741.23 63
4741.38 64
4741.54 64
4741.70 63
4741.86 62
4742.01 61
4742.17 60
4742.33 59
4742.49 59
4742.65 59
4742.80 59
4742.96 60
4743.12 61
4743.28 63
4743.44 65
4743.59 67
4743.75 69
4743.91 70
4744.07 71
4744.23 73
4744.38 75
4744.54 79
4744.70 85
4744.86 91
4745.02 98
4745.17 104
4745.33 108
4745.49 111
4745.65 111
4745.81 112
4745.96 112
4746.12 113
4746.28 115
4746.44 116
4746.60 117
4746.75 116
4746.91 113
4747.07 108
4747.23 102
4747.39 96
4747.54 91
4747.70 87
4747.86 84
4748.02 80
4748.18 77
4748.33 74
4748.49 70
4748.65 66
4748.81 64
4748.97 64
4749.12 65
4749.28 67
4749.44 69
4749.60 70
4749.76 69
4749.91 66
4750.07 61
4750.23 56
4750.39 51
4750.55 47
4750.70 45
4750.86 44
4751.02 45
4751.18 45
4751.34 45
4751.50 45
4751.65 44
4751.81 42
4751.97 41
4752.13 39
4752.29 36
4752.44 35
4752.60 33
4752.76 32
4752.92 32
4753.08 34
4753.23 37
4753.39 41
4753.55 46
4753.71 49
4753.87 50
4754.03 49
4754.18 47
4754.34 44
4754.50 42
4754.66 41
4754.82 42
4754.97 46
4755.13 50
4755.29 54
4755.45 57
4755.61 58
4755.76 58
4755.92 56
4756.08 53
4756.24 49
4756.40 44
4756.56 39
4756.71 35
4756.87 31
4757.03 28
4757.19 27
4757.35 26
4757.50 27
4757.66 29
4757.82 32
4757.98 37
4758.14 42
4758.30 48
4758.45 54
4758.61 60
4758.77 64
4758.93 66
4759.09 65
4759.24 62
4759.40 56
4759.56 50
4759.72 44
4759.88 41
4760.04 41
4760.19 44
4760.35 50
4760.51 58
4760.67 66
4760.83 74
4760.99 79
4761.14 82
4761.30 82
4761.46 80
4761.62 76
4761.78 71
4761.93 64
4762.09 56
4762.25 49
4762.41 42
4762.57 36
4762.73 33
4762.88 32
4763.04 33
4763.20 36
4763.36 40
4763.52 45
4763.68 48
4763.83 49
4763.99 48
4764.15 45
4764.31 40
4764.47 35
4764.63 29
4764.78 22
4764.94 17
4765.10 12
4765.26 7
4765.42 3
4765.58 0
4765.73 0
4765.89 0
4766.05 0
4766.21 0
4766.37 0
4766.53 0
4766.68 0
4766.84 0
4767.00 3
4767.16 8
4767.32 14
4767.48 19
4767.63 22
4767.79 23
4767.95 23
4768.11 22
4768.27 21
4768.43 19
4768.58 19
4768.74 19
4768.90 20
4769.06 22
4769.22 25
4769.38 28
4769.53 32
4769.69 36
4769.85 41
4770.01 46
4770.17 51
4770.33 55
4770.48 58
4770.64 61
4770.80 61
4770.96 60
4771.12 58
4771.28 55
4771.44 54
4771.59 53
4771.75 53
4771.91 56
4772.07 60
4772.23 64
4772.39 69
4772.54 74
4772.70 78
4772.86 83
4773.02 86
4773.18 89
4773.34 91
4773.49 92
4773.65 91
4773.81 90
4773.97 87
4774.13 83
4774.29 79
4774.45 74
4774.60 68
4774.76 61
4774.92 54
4775.08 45
4775.24 38
4775.40 32
4775.56 29
4775.71 29
4775.87 31
4776.03 34
4776.19 38
4776.35 41
4776.51 43
4776.66 42
4776.82 41
4776.98 39
4777.14 38
4777.30 38
4777.46 41
4777.62 47
4777.77 54
4777.93 62
4778.09 70
4778.25 76
4778.41 81
4778.57 84
4778.73 85
4778.88 84
4779.04 82
4779.20 81
4779.36 80
4779.52 80
4779.68 80
4779.84 80
4779.99 80
4780.15 79
4780.31 77
4780.47 74
4780.63 70
4780.79 66
4780.95 62
4781.10 59
4781.26 57
4781.42 57
4781.58 58
4781.74 61
4781.90 65
4782.06 69
4782.21 74
4782.37 79
4782.53 84
4782.69 89
4782.85 94
4783.01 98
4783.17 102
4783.32 104
4783.48 105
4783.64 105
4783.80 104
4783.96 103
4784.12 102
4784.28 100
4784.43 97
4784.59 94
4784.75 89
4784.91 82
4785.07 75
4785.23 68
4785.39 62
4785.54 58
4785.70 56
4785.86 56
4786.02 57
4786.18 57
4786.34 58
4786.50 58
4786.66 57
4786.81 56
4786.97 56
4787.13 57
4787.29 59
4787.45 62
4787.61 67
4787.77 72
4787.93 78
4788.08 83
4788.24 88
4788.40 92
4788.56 95
4788.72 97
4788.88 97
4789.04 97
4789.19 95
4789.35 94
4789.51 93
4789.67 92
4789.83 93
4789.99 94
4790.15 95
4790.31 97
4790.46 97
4790.62 97
4790.78 97
4790.94 96
4791.10 95
4791.26 94
4791.42 94
4791.58 95
4791.73 97
4791.89 98
4792.05 99
4792.21 99
4792.37 98
4792.53 96
4792.69 93
4792.85 88
4793.00 83
4793.16 78
4793.32 72
4793.48 67
4793.64 62
4793.80 57
4793.96 54
4794.12 51
4794.27 50
4794.43 50
4794.59 52
4794.75 55
4794.91 59
4795.07 62
4795.23 63
4795.39 63
4795.55 61
4795.70 56
4795.86 51
4796.02 45
4796.18 40
4796.34 35
4796.50 31
4796.66 27
4796.82 24
4796.97 22
4797.13 21
4797.29 21
4797.45 23
4797.61 27
4797.77 33
4797.93 40
4798.09 48
4798.25 56
4798.40 65
4798.56 73
4798.72 81
4798.88 90
4799.04 99
4799.20 107
4799.36 116
4799.52 125
4799.68 132
4799.83 137
4799.99 139
4800.15 139
4800.31 135
4800.47 129
4800.63 120
4800.79 111
4800.95 102
4801.11 93
4801.26 86
4801.42 80
4801.58 74
4801.74 68
4801.90 61
4802.06 53
4802.22 44
4802.38 35
4802.54 27
4802.69 20
4802.85 16
4803.01 14
4803.17 16
4803.33 19
4803.49 23
4803.65 28
4803.81 33
4803.97 36
4804.13 37
4804.28 38
4804.44 37
4804.60 36
4804.76 34
4804.92 31
4805.08 28
4805.24 24
4805.40 20
4805.56 15
4805.72 11
4805.87 8
4806.03 6
4806.19 6
4806.35 6
4806.51 7
4806.67 7
4806.83 6
4806.99 4
4807.15 1
4807.31 0
4807.46 0
4807.62 0
4807.78 0
4807.94 2
4808.10 8
4808.26 15
4808.42 19
4808.58 22
4808.74 23
4808.90 20
4809.05 17
4809.21 13
4809.37 9
4809.53 7
4809.69 6
4809.85 5
4810.01 6
4810.17 6
4810.33 7
4810.49 8
4810.65 9
4810.80 10
4810.96 12
4811.12 14
4811.28 17
4811.44 20
4811.60 22
4811.76 24
4811.92 26
4812.08 28
4812.24 29
4812.40 31
4812.55 32
4812.71 33
4812.87 34
4813.03 33
4813.19 33
4813.35 32
4813.51 31
4813.67 31
4813.83 32
4813.99 33
4814.15 34
4814.30 35
4814.46 35
4814.62 34
4814.78 33
4814.94 30
4815.10 27
4815.26 23
4815.42 19
4815.58 16
4815.74 12
4815.90 10
4816.05 8
4816.21 7
4816.37 6
4816.53 5
4816.69 3
4816.85 2
4817.01 1
4817.17 0
4817.33 1
4817.49 2
4817.65 3
4817.81 5
4817.97 6
4818.12 5
4818.28 4
4818.44 1
4818.60 0
4818.76 0
4818.92 0
4819.08 0
4819.24 0
4819.40 0
4819.56 0
4819.72 5
4819.88 11
4820.03 17
4820.19 24
4820.35 30
4820.51 34
4820.67 35
4820.83 32
4820.99 27
4821.15 19
4821.31 10
4821.47 1
4821.63 0
4821.79 0
4821.95 0
4822.10 0
4822.26 0
4822.42 0
4822.58 0
4822.74 0
4822.90 3
4823.06 7
4823.22 11
4823.38 15
4823.54 19
4823.70 22
4823.86 26
4824.02 29
4824.18 31
4824.33 33
4824.49 36
4824.65 39
4824.81 43
4824.97 47
4825.13 52
4825.29 56
4825.45 59
4825.61 60
4825.77 60
4825.93 59
4826.09 56
4826.25 51
4826.41 46
4826.57 41
4826.72 36
4826.88 32
4827.04 29
4827.20 28
4827.36 28
4827.52 30
4827.68 32
4827.84 34
4828.00 37
4828.16 38
4828.32 39
4828.48 40
4828.64 39
4828.80 38
4828.96 37
4829.11 35
4829.27 34
4829.43 34
4829.59 34
4829.75 36
4829.91 38
4830.07 42
4830.23 46
4830.39 50
4830.55 53
4830.71 54
4830.87 55
4831.03 54
4831.19 52
4831.35 50
4831.51 47
4831.67 45
4831.82 43
4831.98 42
4832.14 43
4832.30 46
4832.46 51
4832.62 58
4832.78 66
4832.94 75
4833.10 84
4833.26 92
4833.42 98
4833.58 102
4833.74 103
4833.90 102
4834.06 98
4834.22 92
4834.38 86
4834.54 79
4834.69 74
4834.85 70
4835.01 68
4835.17 68
4835.33 69
4835.49 72
4835.65 74
4835.81 76
4835.97 76
4836.13 75
4836.29 73
4836.45 69
4836.61 65
4836.77 59
4836.93 54
4837.09 48
4837.25 42
4837.41 38
4837.57 33
4837.72 29
4837.88 25
4838.04 21
4838.20 16
4838.36 9
4838.52 2
4838.68 0
4838.84 0
4839.00 0
4839.16 0
4839.32 0
4839.48 0
4839.64 0
4839.80 0
4839.96 13
4840.12 26
4840.28 39
4840.44 50
4840.60 58
4840.76 64
4840.92 66
4841.08 66
4841.23 65
4841.39 63
4841.55 61
4841.71 60
4841.87 59
4842.03 59
4842.19 59
4842.35 57
4842.51 54
4842.67 49
4842.83 44
4842.99 38
4843.15 33
4843.31 30
4843.47 29
4843.63 30
4843.79 33
4843.95 36
4844.11 40
4844.27 43
4844.43 45
4844.59 47
4844.75 48
4844.91 48
4845.07 48
4845.23 48
4845.38 49
4845.54 49
4845.70 48
4845.86 48
4846.02 46
4846.18 44
4846.34 41
4846.50 37
4846.66 31
4846.82 25
4846.98 18
4847.14 12
4847.30 6
4847.46 2
4847.62 1
4847.78 2
4847.94 5
4848.10 9
4848.26 15
4848.42 21
4848.58 27
4848.74 32
4848.90 36
4849.06 40
4849.22 45
4849.38 48
4849.54 50
4849.70 50
4849.86 47
4850.02 43
4850.18 37
4850.34 32
4850.49 27
4850.65 25
4850.81 25
4850.97 26
4851.13 28
4851.29 28
4851.45 28
4851.61 26
4851.77 25
4851.93 23
4852.09 23
4852.25 24
4852.41 27
4852.57 30
4852.73 33
4852.89 36
4853.05 38
4853.21 40
4853.37 42
4853.53 44
4853.69 46
4853.85 48
4854.01 50
4854.17 51
4854.33 51
4854.49 51
4854.65 51
4854.81 51
4854.97 53
4855.13 55
4855.29 57
4855.45 59
4855.61 60
4855.77 60
4855.93 58
4856.09 54
4856.25 48
4856.41 43
4856.57 38
4856.73 34
4856.89 31
4857.05 29
4857.21 28
4857.37 28
4857.53 28
4857.69 29
4857.85 30
4858.00 33
4858.16 36
4858.32 40
4858.48 44
4858.64 47
4858.80 49
4858.96 51
4859.12 52
4859.28 52
4859.44 54
4859.60 57
4859.76 62
4859.92 69
4860.08 77
4860.24 86
4860.40 94
4860.56 101
4860.72 107
4860.88 111
4861.04 114
4861.20 118
4861.36 121
4861.52 124
4861.68 127
4861.84 130
4862.00 131
4862.16 131
4862.32 129
4862.48 127
4862.64 124
4862.80 121
4862.96 118
4863.12 115
4863.28 112
4863.44 109
4863.60 106
4863.76 104
4863.92 102
4864.08 101
4864.24 101
4864.40 101
4864.56 102
4864.72 103
4864.88 103
4865.04 102
4865.20 99
4865.36 94
4865.52 88
4865.68 79
4865.84 70
4866.00 59
4866.16 48
4866.32 38
4866.48 30
4866.64 25
4866.80 23
4866.96 23
4867.12 25
4867.28 28
4867.44 30
4867.60 30
4867.76 28
4867.92 24
4868.08 18
4868.24 11
4868.40 4
4868.56 0
4868.72 0
4868.88 0
4869.04 0
4869.20 0
4869.36 0
4869.52 0
4869.68 0
4869.84 3
4870.00 9
4870.16 14
4870.32 17
4870.48 18
4870.64 19
4870.80 20
4870.96 21
4871.12 23
4871.28 27
4871.44 33
4871.60 39
4871.76 48
4871.92 57
4872.08 67
4872.24 77
4872.40 87
4872.56 96
4872.72 105
4872.88 111
4873.04 116
4873.20 120
4873.36 121
4873.52 122
4873.68 121
4873.84 120
4874.00 118
4874.16 116
4874.32 114
4874.48 113
4874.64 113
4874.80 113
4874.96 114
4875.12 116
4875.28 118
4875.44 120
4875.60 124
4875.76 129
4875.92 136
4876.08 143
4876.25 152
4876.41 159
4876.57 165
4876.73 168
4876.89 169
4877.05 167
4877.21 163
4877.37 159
4877.53 153
4877.69 148
4877.85 142
4878.01 136
4878.17 130
4878.33 123
4878.49 116
4878.65 109
4878.81 104
4878.97 102
4879.13 103
4879.29 107
4879.45 113
4879.61 121
4879.77 129
4879.93 137
4880.09 142
4880.25 145
4880.41 145
4880.57 142
4880.73 135
4880.89 126
4881.05 114
4881.21 101
4881.37 87
4881.53 73
4881.69 60
4881.85 49
4882.01 41
4882.17 37
4882.33 35
4882.49 36
4882.65 39
4882.81 43
4882.97 48
4883.13 52
4883.29 57
4883.45 61
4883.61 64
4883.78 68
4883.94 70
4884.10 72
4884.26 73
4884.42 71
4884.58 68
4884.74 62
4884.90 55
4885.06 46
4885.22 37
4885.38 28
4885.54 19
4885.70 13
4885.86 8
4886.02 5
4886.18 5
4886.34 7
4886.50 11
4886.66 18
4886.82 25
4886.98 33
4887.14 41
4887.30 47
4887.46 51
4887.62 53
4887.78 53
4887.94 51
4888.10 47
4888.26 42
4888.42 37
4888.58 33
4888.74 28
4888.91 25
4889.07 21
4889.23 18
4889.39 16
4889.55 15
4889.71 15
4889.87 16
4890.03 19
4890.19 23
4890.35 28
4890.51 34
4890.67 40
4890.83 45
4890.99 51
4891.15 56
4891.31 61
4891.47 65
4891.63 68
4891.79 70
4891.95 70
4892.11 68
4892.27 66
4892.43 63
4892.59 62
4892.75 63
4892.92 67
4893.08 72
4893.24 79
4893.40 88
4893.56 99
4893.72 110
4893.88 123
4894.04 137
4894.20 151
4894.36 165
4894.52 178
4894.68 187
4894.84 194
4895.00 198
4895.16 198
4895.32 197
4895.48 195
4895.64 193
4895.80 190
4895.96 187
4896.12 183
4896.28 178
4896.45 172
4896.61 166
4896.77 160
4896.93 156
4897.09 155
4897.25 156
4897.41 159
4897.57 163
4897.73 166
4897.89 169
4898.05 169
4898.21 168
4898.37 166
4898.53 163
4898.69 160
4898.85 158
4899.01 156
4899.17 153
4899.33 149
4899.49 143
4899.66 135
4899.82 124
4899.98 110
4900.14 96
4900.30 82
4900.46 70
4900.62 61
4900.78 55
4900.94 52
4901.10 52
4901.26 55
4901.42 58
4901.58 62
4901.74 64
4901.90 65
4902.06 66
4902.22 66
4902.38 66
4902.55 67
4902.71 69
4902.87 71
4903.03 73
4903.19 74
4903.35 74
4903.51 73
4903.67 69
4903.83 65
4903.99 60
4904.15 56
4904.31 53
4904.47 53
4904.63 55
4904.79 58
4904.95 62
4905.12 66
4905.28 69
4905.44 69
4905.60 67
4905.76 63
4905.92 57
4906.08 52
4906.24 48
4906.40 45
4906.56 44
4906.72 44
4906.88 47
4907.04 50
4907.20 54
4907.36 58
4907.52 62
4907.69 67
4907.85 70
4908.01 72
4908.17 72
4908.33 70
4908.49 66
4908.65 61
4908.81 55
4908.97 50
4909.13 46
4909.29 43
4909.45 42
4909.61 42
4909.77 43
4909.93 46
4910.10 48
4910.26 52
4910.42 56
4910.58 61
4910.74 67
4910.90 73
4911.06 78
4911.22 83
4911.38 85
4911.54 85
4911.70 81
4911.86 74
4912.02 64
4912.19 52
4912.35 39
4912.51 27
4912.67 17
4912.83 10
4912.99 5
4913.15 2
4913.31 1
4913.47 1
4913.63 2
4913.79 3
4913.95 4
4914.11 5
4914.27 7
4914.44 10
4914.60 13
4914.76 16
4914.92 20
4915.08 24
4915.24 28
4915.40 32
4915.56 37
4915.72 43
4915.88 49
4916.04 56
4916.20 62
4916.37 68
4916.53 73
4916.69 76
4916.85 78
4917.01 79
4917.17 79
4917.33 79
4917.49 79
4917.65 80
4917.81 82
4917.97 85
4918.13 88
4918.30 93
4918.46 98
4918.62 104
4918.78 109
4918.94 112
4919.10 114
4919.26 113
4919.42 110
4919.58 105
4919.74 100
4919.90 95
4920.06 90
4920.23 87
4920.39 84
4920.55 82
4920.71 79
4920.87 75
4921.03 70
4921.19 64
4921.35 56
4921.51 48
4921.67 39
4921.83 30
4922.00 22
4922.16 16
4922.32 12
4922.48 11
4922.64 12
4922.80 14
4922.96 17
4923.12 19
4923.28 20
4923.44 18
4923.60 16
4923.77 12
4923.93 8
4924.09 4
4924.25 1
4924.41 0
4924.57 0
4924.73 0
4924.89 0
4925.05 0
4925.21 0
4925.37 0
4925.54 0
4925.70 2
4925.86 3
4926.02 4
4926.18 4
4926.34 3
4926.50 3
4926.66 2
4926.82 2
4926.98 2
4927.15 2
4927.31 3
4927.47 4
4927.63 4
4927.79 5
4927.95 4
4928.11 4
4928.27 3
4928.43 2
4928.59 1
4928.76 1
4928.92 2
4929.08 4
4929.24 9
4929.40 15
4929.56 23
4929.72 32
4929.88 40
4930.04 47
4930.20 51
4930.37 51
4930.53 47
4930.69 41
4930.85 32
4931.01 21
4931.17 11
4931.33 2
4931.49 0
4931.65 0
4931.82 0
4931.98 0
4932.14 0
4932.30 3
4932.46 7
4932.62 10
4932.78 11
4932.94 12
4933.10 13
4933.26 13
4933.43 14
4933.59 15
4933.75 16
4933.91 18
4934.07 19
4934.23 20
4934.39 22
4934.55 24
4934.71 25
4934.88 26
4935.04 27
4935.20 27
4935.36 26
4935.52 25
4935.68 23
4935.84 20
4936.00 17
4936.16 14
4936.33 11
4936.49 9
4936.65 8
4936.81 8
4936.97 9
4937.13 11
4937.29 13
4937.45 15
4937.62 15
4937.78 13
4937.94 9
4938.10 3
4938.26 0
4938.42 0
4938.58 0
4938.74 0
4938.90 0
4939.07 0
4939.23 0
4939.39 4
4939.55 12
4939.71 20
4939.87 26
4940.03 30
4940.19 32
4940.36 33
4940.52 33
4940.68 33
4940.84 34
4941.00 35
4941.16 36
4941.32 38
4941.48 39
4941.64 40
4941.81 41
4941.97 41
4942.13 41
4942.29 39
4942.45 37
4942.61 34
4942.77 30
[truncated: 725,405 more chars]
