# Supplementary material for: Methylobacterium Species Promoting Rice and Barley Growth and Interaction Specificity Revealed with Whole-Cell Matrix-Assisted Laser Desorption / Ionization-Time-of-Flight Mass Spectrometry (MALDI-TOF/MS) Analysis
Source: PLoS One. 2015 Jun 8;10(6):e0129509. doi: 10.1371/journal.pone.0129509 (PMC4460032; doi:10.1371/journal.pone.0129509)
Supplement: S3 Data — (ZIP) [file pone.0129509.s003.zip › Supplementary data 3 (ms from barley)/2c.txt]

780.49 0
780.55 0
780.61 0
780.68 0
780.74 0
780.81 0
780.87 0
780.93 0
781.00 0
781.06 0
781.13 0
781.19 0
781.25 0
781.32 0
781.38 0
781.45 0
781.51 0
781.58 0
781.64 0
781.70 0
781.77 0
781.83 0
781.90 0
781.96 0
782.02 0
782.09 0
782.15 0
782.22 0
782.28 0
782.34 0
782.41 0
782.47 0
782.54 0
782.60 0
782.66 0
782.73 0
782.79 0
782.86 0
782.92 0
782.99 0
783.05 0
783.11 0
783.18 0
783.24 0
783.31 0
783.37 0
783.43 0
783.50 0
783.56 0
783.63 0
783.69 0
783.75 0
783.82 0
783.88 0
783.95 0
784.01 0
784.08 0
784.14 0
784.20 0
784.27 0
784.33 0
784.40 0
784.46 0
784.52 0
784.59 0
784.65 0
784.72 0
784.78 0
784.85 0
784.91 0
784.97 0
785.04 0
785.10 0
785.17 0
785.23 0
785.30 0
785.36 0
785.42 0
785.49 0
785.55 0
785.62 0
785.68 0
785.74 0
785.81 0
785.87 0
785.94 0
786.00 0
786.07 0
786.13 0
786.19 0
786.26 0
786.32 0
786.39 0
786.45 0
786.52 0
786.58 0
786.64 0
786.71 0
786.77 0
786.84 0
786.90 0
786.97 0
787.03 0
787.09 0
787.16 0
787.22 0
787.29 0
787.35 0
787.42 0
787.48 0
787.54 0
787.61 0
787.67 0
787.74 0
787.80 0
787.87 0
787.93 0
787.99 0
788.06 0
788.12 0
788.19 0
788.25 0
788.32 0
788.38 0
788.45 0
788.51 0
788.57 0
788.64 0
788.70 0
788.77 0
788.83 0
788.90 0
788.96 0
789.02 0
789.09 0
789.15 0
789.22 0
789.28 0
789.35 0
789.41 0
789.48 0
789.54 0
789.60 0
789.67 0
789.73 0
789.80 0
789.86 0
789.93 0
789.99 0
790.05 0
790.12 0
790.18 0
790.25 0
790.31 0
790.38 0
790.44 0
790.51 0
790.57 0
790.63 0
790.70 0
790.76 0
790.83 0
790.89 0
790.96 0
791.02 0
791.09 0
791.15 0
791.21 0
791.28 0
791.34 0
791.41 0
791.47 0
791.54 0
791.60 0
791.67 0
791.73 0
791.79 0
791.86 0
791.92 0
791.99 0
792.05 0
792.12 0
792.18 0
792.25 0
792.31 0
792.38 0
792.44 0
792.50 0
792.57 0
792.63 0
792.70 0
792.76 0
792.83 0
792.89 0
792.96 0
793.02 0
793.09 0
793.15 0
793.21 0
793.28 0
793.34 0
793.41 0
793.47 0
793.54 0
793.60 0
793.67 0
793.73 0
793.80 0
793.86 0
793.92 0
793.99 0
794.05 0
794.12 0
794.18 0
794.25 0
794.31 0
794.38 0
794.44 0
794.51 0
794.57 0
794.63 0
794.70 0
794.76 0
794.83 0
794.89 0
794.96 0
795.02 0
795.09 0
795.15 0
795.22 0
795.28 0
795.35 0
795.41 0
795.47 0
795.54 0
795.60 0
795.67 0
795.73 0
795.80 0
795.86 0
795.93 0
795.99 0
796.06 0
796.12 0
796.19 0
796.25 0
796.32 0
796.38 0
796.44 0
796.51 0
796.57 0
796.64 0
796.70 0
796.77 0
796.83 0
796.90 0
796.96 0
797.03 0
797.09 0
797.16 0
797.22 0
797.29 0
797.35 0
797.42 0
797.48 0
797.54 0
797.61 0
797.67 0
797.74 0
797.80 0
797.87 0
797.93 0
798.00 0
798.06 0
798.13 0
798.19 0
798.26 0
798.32 0
798.39 0
798.45 0
798.52 0
798.58 0
798.65 0
798.71 0
798.77 0
798.84 0
798.90 0
798.97 0
799.03 0
799.10 0
799.16 0
799.23 0
799.29 0
799.36 0
799.42 0
799.49 0
799.55 0
799.62 0
799.68 0
799.75 0
799.81 0
799.88 0
799.94 0
800.01 0
800.07 0
800.14 0
800.20 0
800.26 0
800.33 0
800.39 0
800.46 0
800.52 0
800.59 0
800.65 0
800.72 0
800.78 0
800.85 0
800.91 0
800.98 0
801.04 0
801.11 0
801.17 0
801.24 0
801.30 0
801.37 0
801.43 0
801.50 0
801.56 0
801.63 0
801.69 0
801.76 0
801.82 0
801.89 0
801.95 0
802.02 0
802.08 0
802.15 0
802.21 0
802.28 0
802.34 0
802.41 0
802.47 0
802.54 0
802.60 0
802.67 0
802.73 0
802.80 0
802.86 0
802.93 0
802.99 0
803.06 0
803.12 0
803.18 0
803.25 0
803.31 0
803.38 0
803.44 0
803.51 0
803.57 0
803.64 0
803.70 0
803.77 0
803.83 0
803.90 0
803.96 0
804.03 0
804.09 0
804.16 0
804.22 0
804.29 0
804.35 0
804.42 0
804.48 0
804.55 0
804.61 0
804.68 0
804.74 0
804.81 0
804.87 0
804.94 0
805.00 0
805.07 0
805.13 0
805.20 0
805.26 0
805.33 0
805.39 0
805.46 0
805.52 0
805.59 0
805.65 0
805.72 0
805.78 0
805.85 0
805.92 0
805.98 0
806.05 0
806.11 0
806.18 0
806.24 0
806.31 0
806.37 0
806.44 0
806.50 0
806.57 0
806.63 0
806.70 0
806.76 0
806.83 0
806.89 0
806.96 0
807.02 0
807.09 0
807.15 0
807.22 0
807.28 0
807.35 0
807.41 0
807.48 0
807.54 0
807.61 0
807.67 0
807.74 0
807.80 0
807.87 0
807.93 0
808.00 0
808.06 0
808.13 0
808.19 0
808.26 0
808.32 0
808.39 0
808.45 0
808.52 0
808.58 0
808.65 0
808.71 0
808.78 0
808.85 0
808.91 0
808.98 0
809.04 0
809.11 0
809.17 0
809.24 0
809.30 0
809.37 0
809.43 0
809.50 0
809.56 0
809.63 0
809.69 0
809.76 0
809.82 0
809.89 0
809.95 0
810.02 0
810.08 0
810.15 0
810.21 0
810.28 0
810.34 0
810.41 0
810.48 0
810.54 0
810.61 0
810.67 0
810.74 0
810.80 0
810.87 0
810.93 0
811.00 0
811.06 0
811.13 0
811.19 0
811.26 0
811.32 0
811.39 0
811.45 0
811.52 0
811.58 0
811.65 0
811.72 0
811.78 0
811.85 0
811.91 0
811.98 0
812.04 0
812.11 0
812.17 0
812.24 0
812.30 0
812.37 0
812.43 0
812.50 0
812.56 0
812.63 0
812.70 0
812.76 0
812.83 0
812.89 0
812.96 0
813.02 0
813.09 0
813.15 0
813.22 0
813.28 0
813.35 0
813.41 0
813.48 0
813.54 0
813.61 0
813.68 0
813.74 0
813.81 0
813.87 0
813.94 0
814.00 0
814.07 0
814.13 0
814.20 0
814.26 0
814.33 0
814.39 0
814.46 0
814.53 0
814.59 0
814.66 0
814.72 0
814.79 0
814.85 0
814.92 0
814.98 0
815.05 0
815.11 0
815.18 0
815.25 0
815.31 0
815.38 0
815.44 0
815.51 0
815.57 0
815.64 0
815.70 0
815.77 0
815.83 0
815.90 0
815.97 0
816.03 0
816.10 0
816.16 0
816.23 0
816.29 0
816.36 0
816.42 0
816.49 0
816.55 0
816.62 0
816.69 0
816.75 0
816.82 0
816.88 0
816.95 0
817.01 0
817.08 0
817.14 0
817.21 0
817.27 0
817.34 0
817.41 0
817.47 0
817.54 0
817.60 0
817.67 0
817.73 0
817.80 0
817.86 0
817.93 0
818.00 0
818.06 0
818.13 0
818.19 0
818.26 0
818.32 0
818.39 0
818.45 0
818.52 0
818.59 0
818.65 0
818.72 0
818.78 0
818.85 0
818.91 0
818.98 0
819.04 0
819.11 0
819.18 0
819.24 0
819.31 0
819.37 0
819.44 0
819.50 0
819.57 0
819.64 0
819.70 0
819.77 0
819.83 0
819.90 0
819.96 0
820.03 0
820.09 0
820.16 0
820.23 0
820.29 0
820.36 0
820.42 0
820.49 0
820.55 0
820.62 0
820.69 0
820.75 0
820.82 0
820.88 0
820.95 0
821.01 0
821.08 0
821.14 0
821.21 0
821.28 0
821.34 0
821.41 0
821.47 0
821.54 0
821.60 0
821.67 0
821.74 0
821.80 0
821.87 0
821.93 0
822.00 0
822.06 0
822.13 0
822.20 0
822.26 0
822.33 0
822.39 0
822.46 0
822.52 0
822.59 0
822.66 0
822.72 0
822.79 0
822.85 0
822.92 0
822.98 0
823.05 0
823.12 0
823.18 0
823.25 0
823.31 0
823.38 0
823.44 0
823.51 0
823.58 0
823.64 0
823.71 0
823.77 0
823.84 0
823.91 0
823.97 0
824.04 0
824.10 0
824.17 0
824.23 0
824.30 0
824.37 0
824.43 0
824.50 0
824.56 0
824.63 0
824.69 0
824.76 0
824.83 0
824.89 0
824.96 0
825.02 0
825.09 0
825.16 0
825.22 0
825.29 0
825.35 0
825.42 0
825.48 0
825.55 0
825.62 0
825.68 0
825.75 0
825.81 0
825.88 0
825.95 0
826.01 0
826.08 0
826.14 0
826.21 0
826.27 0
826.34 0
826.41 0
826.47 0
826.54 0
826.60 0
826.67 0
826.74 0
826.80 0
826.87 0
826.93 0
827.00 0
827.07 0
827.13 0
827.20 0
827.26 0
827.33 0
827.40 0
827.46 0
827.53 0
827.59 0
827.66 0
827.72 0
827.79 0
827.86 0
827.92 0
827.99 0
828.05 0
828.12 0
828.19 0
828.25 0
828.32 0
828.38 0
828.45 0
828.52 0
828.58 0
828.65 0
828.71 0
828.78 0
828.85 0
828.91 0
828.98 0
829.04 0
829.11 0
829.18 0
829.24 0
829.31 0
829.37 0
829.44 0
829.51 0
829.57 0
829.64 0
829.70 0
829.77 0
829.84 0
829.90 0
829.97 0
830.03 0
830.10 0
830.17 0
830.23 0
830.30 0
830.36 0
830.43 0
830.50 0
830.56 0
830.63 0
830.69 0
830.76 0
830.83 0
830.89 0
830.96 0
831.02 0
831.09 0
831.16 0
831.22 0
831.29 0
831.36 0
831.42 0
831.49 0
831.55 0
831.62 0
831.69 0
831.75 0
831.82 0
831.88 0
831.95 0
832.02 0
832.08 0
832.15 0
832.21 0
832.28 0
832.35 0
832.41 0
832.48 0
832.54 0
832.61 0
832.68 0
832.74 0
832.81 0
832.88 0
832.94 0
833.01 0
833.07 0
833.14 0
833.21 0
833.27 0
833.34 0
833.40 0
833.47 0
833.54 0
833.60 0
833.67 0
833.74 0
833.80 0
833.87 0
833.93 0
834.00 0
834.07 0
834.13 0
834.20 0
834.27 0
834.33 0
834.40 0
834.46 0
834.53 0
834.60 0
834.66 0
834.73 0
834.79 0
834.86 0
834.93 0
834.99 0
835.06 0
835.13 0
835.19 0
835.26 0
835.32 0
835.39 0
835.46 0
835.52 0
835.59 0
835.66 0
835.72 0
835.79 0
835.85 0
835.92 0
835.99 0
836.05 0
836.12 0
836.19 0
836.25 0
836.32 0
836.38 0
836.45 0
836.52 0
836.58 0
836.65 0
836.72 0
836.78 0
836.85 0
836.91 0
836.98 0
837.05 0
837.11 0
837.18 0
837.25 0
837.31 0
837.38 0
837.45 0
837.51 0
837.58 0
837.64 0
837.71 0
837.78 0
837.84 0
837.91 0
837.98 0
838.04 0
838.11 0
838.17 0
838.24 0
838.31 0
838.37 0
838.44 0
838.51 0
838.57 0
838.64 0
838.71 0
838.77 0
838.84 0
838.90 0
838.97 0
839.04 0
839.10 0
839.17 0
839.24 0
839.30 0
839.37 0
839.44 0
839.50 0
839.57 0
839.64 0
839.70 0
839.77 0
839.83 0
839.90 0
839.97 0
840.03 0
840.10 0
840.17 0
840.23 0
840.30 0
840.37 0
840.43 0
840.50 0
840.57 0
840.63 0
840.70 0
840.76 0
840.83 0
840.90 0
840.96 0
841.03 0
841.10 0
841.16 0
841.23 0
841.30 0
841.36 0
841.43 0
841.50 0
841.56 0
841.63 0
841.70 0
841.76 0
841.83 0
841.89 0
841.96 0
842.03 0
842.09 0
842.16 0
842.23 0
842.29 0
842.36 0
842.43 0
842.49 0
842.56 0
842.63 0
842.69 0
842.76 0
842.83 0
842.89 0
842.96 0
843.03 0
843.09 0
843.16 0
843.22 0
843.29 0
843.36 0
843.42 0
843.49 0
843.56 0
843.62 0
843.69 0
843.76 0
843.82 0
843.89 0
843.96 0
844.02 0
844.09 0
844.16 0
844.22 0
844.29 0
844.36 0
844.42 0
844.49 0
844.56 0
844.62 0
844.69 0
844.76 0
844.82 0
844.89 0
844.96 0
845.02 0
845.09 0
845.16 0
845.22 0
845.29 0
845.36 0
845.42 0
845.49 0
845.56 0
845.62 0
845.69 0
845.76 0
845.82 0
845.89 0
845.96 0
846.02 0
846.09 0
846.16 0
846.22 0
846.29 0
846.36 0
846.42 0
846.49 0
846.56 0
846.62 0
846.69 0
846.76 0
846.82 0
846.89 0
846.96 0
847.02 0
847.09 0
847.16 0
847.22 0
847.29 0
847.36 0
847.42 0
847.49 0
847.56 0
847.62 0
847.69 0
847.76 0
847.82 0
847.89 0
847.96 0
848.02 0
848.09 0
848.16 0
848.22 0
848.29 0
848.36 0
848.42 0
848.49 0
848.56 0
848.62 0
848.69 0
848.76 0
848.82 0
848.89 0
848.96 0
849.02 0
849.09 0
849.16 0
849.22 0
849.29 0
849.36 0
849.43 0
849.49 0
849.56 0
849.63 0
849.69 0
849.76 0
849.83 0
849.89 0
849.96 0
850.03 0
850.09 0
850.16 0
850.23 0
850.29 0
850.36 0
850.43 0
850.49 0
850.56 0
850.63 0
850.69 0
850.76 0
850.83 0
850.90 0
850.96 0
851.03 0
851.10 0
851.16 0
851.23 0
851.30 0
851.36 0
851.43 0
851.50 0
851.56 0
851.63 0
851.70 0
851.76 0
851.83 0
851.90 0
851.97 0
852.03 0
852.10 0
852.17 0
852.23 0
852.30 0
852.37 0
852.43 0
852.50 0
852.57 0
852.63 0
852.70 0
852.77 0
852.83 0
852.90 0
852.97 0
853.04 0
853.10 0
853.17 0
853.24 0
853.30 0
853.37 0
853.44 0
853.50 0
853.57 0
853.64 0
853.71 0
853.77 0
853.84 0
853.91 0
853.97 0
854.04 0
854.11 0
854.17 0
854.24 0
854.31 0
854.37 0
854.44 0
854.51 0
854.58 0
854.64 0
854.71 0
854.78 0
854.84 0
854.91 0
854.98 0
855.04 0
855.11 0
855.18 0
855.25 0
855.31 0
855.38 0
855.45 0
855.51 0
855.58 0
855.65 0
855.72 0
855.78 0
855.85 0
855.92 0
855.98 0
856.05 0
856.12 0
856.18 0
856.25 0
856.32 0
856.39 0
856.45 0
856.52 0
856.59 0
856.65 0
856.72 0
856.79 0
856.86 0
856.92 0
856.99 0
857.06 0
857.12 0
857.19 0
857.26 0
857.32 0
857.39 0
857.46 0
857.53 0
857.59 0
857.66 0
857.73 0
857.79 0
857.86 0
857.93 0
858.00 0
858.06 0
858.13 0
858.20 0
858.26 0
858.33 0
858.40 0
858.47 0
858.53 0
858.60 0
858.67 0
858.73 0
858.80 0
858.87 0
858.94 0
859.00 0
859.07 0
859.14 0
859.20 0
859.27 0
859.34 0
859.41 0
859.47 0
859.54 0
859.61 0
859.68 0
859.74 0
859.81 0
859.88 0
859.94 0
860.01 0
860.08 0
860.15 0
860.21 0
860.28 0
860.35 0
860.41 0
860.48 0
860.55 0
860.62 0
860.68 0
860.75 0
860.82 0
860.88 0
860.95 0
861.02 0
861.09 0
861.15 0
861.22 0
861.29 0
861.36 0
861.42 0
861.49 0
861.56 0
861.62 0
861.69 0
861.76 0
861.83 0
861.89 0
861.96 0
862.03 0
862.10 0
862.16 0
862.23 0
862.30 0
862.36 0
862.43 0
862.50 0
862.57 0
862.63 0
862.70 0
862.77 0
862.84 0
862.90 0
862.97 0
863.04 0
863.11 0
863.17 0
863.24 0
863.31 0
863.37 0
863.44 0
863.51 0
863.58 0
863.64 0
863.71 0
863.78 0
863.85 0
863.91 0
863.98 0
864.05 0
864.12 0
864.18 0
864.25 0
864.32 0
864.39 0
864.45 0
864.52 0
864.59 0
864.65 0
864.72 0
864.79 0
864.86 0
864.92 0
864.99 0
865.06 0
865.13 0
865.19 0
865.26 0
865.33 0
865.40 0
865.46 0
865.53 0
865.60 0
865.67 0
865.73 0
865.80 0
865.87 0
865.94 0
866.00 0
866.07 0
866.14 0
866.21 0
866.27 0
866.34 0
866.41 0
866.47 0
866.54 0
866.61 0
866.68 0
866.74 0
866.81 0
866.88 0
866.95 0
867.01 0
867.08 0
867.15 0
867.22 0
867.28 0
867.35 0
867.42 0
867.49 0
867.55 0
867.62 0
867.69 0
867.76 0
867.82 0
867.89 0
867.96 0
868.03 0
868.09 0
868.16 0
868.23 0
868.30 0
868.36 0
868.43 0
868.50 0
868.57 0
868.64 0
868.70 0
868.77 0
868.84 0
868.91 0
868.97 0
869.04 0
869.11 0
869.18 0
869.24 0
869.31 0
869.38 0
869.45 0
869.51 0
869.58 0
869.65 0
869.72 0
869.78 0
869.85 0
869.92 0
869.99 0
870.05 0
870.12 0
870.19 0
870.26 0
870.32 0
870.39 0
870.46 0
870.53 0
870.59 0
870.66 0
870.73 0
870.80 0
870.87 0
870.93 0
871.00 0
871.07 0
871.14 0
871.20 0
871.27 0
871.34 0
871.41 0
871.47 0
871.54 0
871.61 0
871.68 0
871.74 0
871.81 0
871.88 0
871.95 0
872.02 0
872.08 0
872.15 0
872.22 0
872.29 0
872.35 0
872.42 0
872.49 0
872.56 0
872.62 0
872.69 0
872.76 0
872.83 0
872.90 0
872.96 0
873.03 0
873.10 0
873.17 0
873.23 0
873.30 0
873.37 0
873.44 0
873.50 0
873.57 0
873.64 0
873.71 0
873.78 0
873.84 0
873.91 0
873.98 0
874.05 0
874.11 0
874.18 0
874.25 0
874.32 0
874.39 0
874.45 0
874.52 0
874.59 0
874.66 0
874.72 0
874.79 0
874.86 0
874.93 0
875.00 0
875.06 0
875.13 0
875.20 0
875.27 0
875.33 0
875.40 0
875.47 0
875.54 0
875.61 0
875.67 0
875.74 0
875.81 0
875.88 0
875.94 0
876.01 0
876.08 0
876.15 0
876.22 0
876.28 0
876.35 0
876.42 0
876.49 0
876.56 0
876.62 0
876.69 0
876.76 0
876.83 0
876.89 0
876.96 0
877.03 0
877.10 0
877.17 0
877.23 0
877.30 0
877.37 0
877.44 0
877.51 0
877.57 0
877.64 0
877.71 0
877.78 0
877.85 0
877.91 0
877.98 0
878.05 0
878.12 0
878.18 0
878.25 0
878.32 0
878.39 0
878.46 0
878.52 0
878.59 0
878.66 0
878.73 0
878.80 0
878.86 0
878.93 0
879.00 0
879.07 0
879.14 0
879.20 0
879.27 0
879.34 0
879.41 0
879.48 0
879.54 0
879.61 0
879.68 0
879.75 0
879.82 0
879.88 0
879.95 0
880.02 0
880.09 0
880.16 0
880.22 0
880.29 0
880.36 0
880.43 0
880.50 0
880.56 0
880.63 0
880.70 0
880.77 0
880.84 0
880.90 0
880.97 0
881.04 0
881.11 0
881.18 0
881.24 0
881.31 0
881.38 0
881.45 0
881.52 0
881.58 0
881.65 0
881.72 0
881.79 0
881.86 0
881.92 0
881.99 0
882.06 0
882.13 0
882.20 0
882.26 0
882.33 0
882.40 0
882.47 0
882.54 0
882.60 0
882.67 0
882.74 0
882.81 0
882.88 0
882.95 0
883.01 0
883.08 0
883.15 0
883.22 0
883.29 0
883.35 0
883.42 0
883.49 0
883.56 0
883.63 0
883.69 0
883.76 0
883.83 0
883.90 0
883.97 0
884.03 0
884.10 0
884.17 0
884.24 0
884.31 0
884.38 0
884.44 0
884.51 0
884.58 0
884.65 0
884.72 0
884.78 0
884.85 0
884.92 0
884.99 0
885.06 0
885.13 0
885.19 0
885.26 0
885.33 0
885.40 0
885.47 0
885.53 0
885.60 0
885.67 0
885.74 0
885.81 0
885.88 0
885.94 0
886.01 0
886.08 0
886.15 0
886.22 0
886.28 0
886.35 0
886.42 0
886.49 0
886.56 0
886.63 0
886.69 0
886.76 0
886.83 0
886.90 0
886.97 0
887.04 0
887.10 0
887.17 0
887.24 0
887.31 0
887.38 0
887.45 0
887.51 0
887.58 0
887.65 0
887.72 0
887.79 0
887.85 0
887.92 0
887.99 0
888.06 0
888.13 0
888.20 0
888.26 0
888.33 0
888.40 0
888.47 0
888.54 0
888.61 0
888.67 0
888.74 0
888.81 0
888.88 0
888.95 0
889.02 0
889.08 0
889.15 0
889.22 0
889.29 0
889.36 0
889.43 0
889.49 0
889.56 0
889.63 0
889.70 0
889.77 0
889.84 0
889.90 0
889.97 0
890.04 0
890.11 0
890.18 0
890.25 0
890.31 0
890.38 0
890.45 0
890.52 0
890.59 0
890.66 0
890.73 0
890.79 0
890.86 0
890.93 0
891.00 0
891.07 0
891.14 0
891.20 0
891.27 0
891.34 0
891.41 0
891.48 0
891.55 0
891.61 0
891.68 0
891.75 0
891.82 0
891.89 0
891.96 0
892.03 0
892.09 0
892.16 0
892.23 0
892.30 0
892.37 0
892.44 0
892.50 0
892.57 0
892.64 0
892.71 0
892.78 0
892.85 0
892.92 0
892.98 0
893.05 0
893.12 0
893.19 0
893.26 0
893.33 0
893.39 0
893.46 0
893.53 0
893.60 0
893.67 0
893.74 0
893.81 0
893.87 0
893.94 0
894.01 0
894.08 0
894.15 0
894.22 0
894.29 0
894.35 0
894.42 0
894.49 0
894.56 0
894.63 0
894.70 0
894.77 0
894.83 0
894.90 0
894.97 0
895.04 0
895.11 0
895.18 0
895.25 0
895.31 0
895.38 0
895.45 0
895.52 0
895.59 0
895.66 0
895.73 0
895.79 0
895.86 0
895.93 0
896.00 0
896.07 0
896.14 0
896.21 0
896.27 0
896.34 0
896.41 0
896.48 0
896.55 0
896.62 0
896.69 0
896.75 0
896.82 0
896.89 0
896.96 0
897.03 0
897.10 0
897.17 0
897.23 0
897.30 0
897.37 0
897.44 0
897.51 0
897.58 0
897.65 0
897.72 0
897.78 0
897.85 0
897.92 0
897.99 0
898.06 0
898.13 0
898.20 0
898.26 0
898.33 0
898.40 0
898.47 0
898.54 0
898.61 0
898.68 0
898.75 0
898.81 0
898.88 0
898.95 0
899.02 0
899.09 0
899.16 0
899.23 0
899.30 0
899.36 0
899.43 0
899.50 0
899.57 0
899.64 0
899.71 0
899.78 0
899.85 0
899.91 0
899.98 0
900.05 0
900.12 0
900.19 0
900.26 0
900.33 0
900.40 0
900.46 0
900.53 0
900.60 0
900.67 0
900.74 0
900.81 0
900.88 0
900.95 0
901.01 0
901.08 0
901.15 0
901.22 0
901.29 0
901.36 0
901.43 0
901.50 0
901.56 0
901.63 0
901.70 0
901.77 0
901.84 0
901.91 0
901.98 0
902.05 0
902.12 0
902.18 0
902.25 0
902.32 0
902.39 0
902.46 0
902.53 0
902.60 0
902.67 0
902.73 0
902.80 0
902.87 0
902.94 0
903.01 0
903.08 0
903.15 0
903.22 0
903.29 0
903.35 0
903.42 0
903.49 0
903.56 0
903.63 0
903.70 0
903.77 0
903.84 0
903.91 0
903.97 0
904.04 0
904.11 0
904.18 0
904.25 0
904.32 0
904.39 0
904.46 0
904.53 0
904.60 0
904.66 0
904.73 0
904.80 0
904.87 0
904.94 0
905.01 0
905.08 0
905.15 0
905.22 0
905.28 0
905.35 0
905.42 0
905.49 0
905.56 0
905.63 0
905.70 0
905.77 0
905.84 0
905.91 0
905.97 0
906.04 0
906.11 0
906.18 0
906.25 0
906.32 0
906.39 0
906.46 0
906.53 0
906.60 0
906.66 0
906.73 0
906.80 0
906.87 0
906.94 0
907.01 0
907.08 0
907.15 0
907.22 0
907.29 0
907.35 0
907.42 0
907.49 0
907.56 0
907.63 0
907.70 0
907.77 0
907.84 0
907.91 0
907.98 0
908.04 0
908.11 0
908.18 0
908.25 0
908.32 0
908.39 0
908.46 0
908.53 0
908.60 0
908.67 0
908.74 0
908.80 0
908.87 0
908.94 0
909.01 0
909.08 0
909.15 0
909.22 0
909.29 0
909.36 0
909.43 0
909.50 0
909.56 0
909.63 0
909.70 0
909.77 0
909.84 0
909.91 0
909.98 0
910.05 0
910.12 0
910.19 0
910.26 0
910.33 0
910.39 0
910.46 0
910.53 0
910.60 0
910.67 0
910.74 0
910.81 0
910.88 0
910.95 0
911.02 0
911.09 0
911.16 0
911.22 0
911.29 0
911.36 0
911.43 0
911.50 0
911.57 0
911.64 0
911.71 0
911.78 0
911.85 0
911.92 0
911.99 0
912.05 0
912.12 0
912.19 0
912.26 0
912.33 0
912.40 0
912.47 0
912.54 0
912.61 0
912.68 0
912.75 0
912.82 0
912.89 0
912.95 0
913.02 0
913.09 0
913.16 0
913.23 0
913.30 0
913.37 0
913.44 0
913.51 0
913.58 0
913.65 0
913.72 0
913.79 0
913.85 0
913.92 0
913.99 0
914.06 0
914.13 0
914.20 0
914.27 0
914.34 0
914.41 0
914.48 0
914.55 0
914.62 0
914.69 0
914.76 0
914.83 0
914.89 0
914.96 0
915.03 0
915.10 0
915.17 0
915.24 0
915.31 0
915.38 0
915.45 0
915.52 0
915.59 0
915.66 0
915.73 0
915.80 0
915.87 0
915.93 0
916.00 0
916.07 0
916.14 0
916.21 0
916.28 0
916.35 0
916.42 0
916.49 0
916.56 0
916.63 0
916.70 0
916.77 0
916.84 0
916.91 0
916.98 0
917.04 0
917.11 0
917.18 0
917.25 0
917.32 0
917.39 0
917.46 0
917.53 0
917.60 0
917.67 0
917.74 0
917.81 0
917.88 0
917.95 0
918.02 0
918.09 0
918.16 0
918.22 0
918.29 0
918.36 0
918.43 0
918.50 0
918.57 0
918.64 0
918.71 0
918.78 0
918.85 0
918.92 0
918.99 0
919.06 0
919.13 0
919.20 0
919.27 0
919.34 0
919.41 0
919.48 0
919.54 0
919.61 0
919.68 0
919.75 0
919.82 0
919.89 0
919.96 0
920.03 0
920.10 0
920.17 0
920.24 0
920.31 0
920.38 0
920.45 0
920.52 0
920.59 0
920.66 0
920.73 0
920.80 0
920.87 0
920.94 0
921.00 0
921.07 0
921.14 0
921.21 0
921.28 0
921.35 0
921.42 0
921.49 0
921.56 0
921.63 0
921.70 0
921.77 0
921.84 0
921.91 0
921.98 0
922.05 0
922.12 0
922.19 0
922.26 0
922.33 0
922.40 0
922.47 0
922.54 0
922.61 0
922.67 0
922.74 0
922.81 0
922.88 0
922.95 0
923.02 0
923.09 0
923.16 0
923.23 0
923.30 0
923.37 0
923.44 0
923.51 0
923.58 0
923.65 0
923.72 0
923.79 0
923.86 0
923.93 0
924.00 0
924.07 0
924.14 0
924.21 0
924.28 0
924.35 0
924.42 0
924.49 0
924.56 0
924.62 0
924.69 0
924.76 0
924.83 0
924.90 0
924.97 0
925.04 0
925.11 0
925.18 0
925.25 0
925.32 0
925.39 0
925.46 0
925.53 0
925.60 0
925.67 0
925.74 0
925.81 0
925.88 0
925.95 0
926.02 0
926.09 0
926.16 0
926.23 0
926.30 0
926.37 0
926.44 0
926.51 0
926.58 0
926.65 0
926.72 0
926.79 0
926.86 0
926.93 0
927.00 0
927.07 0
927.14 0
927.21 0
927.27 0
927.34 0
927.41 0
927.48 0
927.55 0
927.62 0
927.69 0
927.76 0
927.83 0
927.90 0
927.97 0
928.04 0
928.11 0
928.18 0
928.25 0
928.32 0
928.39 0
928.46 0
928.53 0
928.60 0
928.67 0
928.74 0
928.81 0
928.88 0
928.95 0
929.02 0
929.09 0
929.16 0
929.23 0
929.30 0
929.37 0
929.44 0
929.51 0
929.58 0
929.65 0
929.72 0
929.79 0
929.86 0
929.93 0
930.00 0
930.07 0
930.14 0
930.21 0
930.28 0
930.35 0
930.42 0
930.49 0
930.56 0
930.63 0
930.70 0
930.77 0
930.84 0
930.91 0
930.98 0
931.05 0
931.12 0
931.19 0
931.26 0
931.33 0
931.40 0
931.47 0
931.54 0
931.61 0
931.68 0
931.75 0
931.82 0
931.89 0
931.96 0
932.03 0
932.10 0
932.17 0
932.24 0
932.31 0
932.38 0
932.45 0
932.52 0
932.59 0
932.66 0
932.73 0
932.80 0
932.87 0
932.94 0
933.01 0
933.08 0
933.15 0
933.22 0
933.29 0
933.36 0
933.43 0
933.50 0
933.57 0
933.64 0
933.71 0
933.78 0
933.85 0
933.92 0
933.99 0
934.06 0
934.13 0
934.20 0
934.27 0
934.34 0
934.41 0
934.48 0
934.55 0
934.62 0
934.69 0
934.76 0
934.83 0
934.90 0
934.97 0
935.04 0
935.11 0
935.18 0
935.25 0
935.32 0
935.39 0
935.46 0
935.53 0
935.60 0
935.67 0
935.74 0
935.81 0
935.88 0
935.95 0
936.02 0
936.09 0
936.16 0
936.23 0
936.30 0
936.37 0
936.44 0
936.51 0
936.58 0
936.65 0
936.72 0
936.79 0
936.86 0
936.93 0
937.00 0
937.07 0
937.14 0
937.21 0
937.28 0
937.35 0
937.42 0
937.49 0
937.56 0
937.63 0
937.70 0
937.77 0
937.84 0
937.91 0
937.98 0
938.05 0
938.12 0
938.19 0
938.26 0
938.33 0
938.40 0
938.47 0
938.54 0
938.61 0
938.69 0
938.76 0
938.83 0
938.90 0
938.97 0
939.04 0
939.11 0
939.18 0
939.25 0
939.32 0
939.39 0
939.46 0
939.53 0
939.60 0
939.67 0
939.74 0
939.81 0
939.88 0
939.95 0
940.02 0
940.09 0
940.16 0
940.23 0
940.30 0
940.37 0
940.44 0
940.51 0
940.58 0
940.65 0
940.72 0
940.79 0
940.86 0
940.93 0
941.00 0
941.07 0
941.14 0
941.21 0
941.28 0
941.36 0
941.43 0
941.50 0
941.57 0
941.64 0
941.71 0
941.78 0
941.85 0
941.92 0
941.99 0
942.06 0
942.13 0
942.20 0
942.27 0
942.34 0
942.41 0
942.48 0
942.55 0
942.62 0
942.69 0
942.76 0
942.83 0
942.90 0
942.97 0
943.04 0
943.11 0
943.18 0
943.25 0
943.32 0
943.40 0
943.47 0
943.54 0
943.61 0
943.68 0
943.75 0
943.82 0
943.89 0
943.96 0
944.03 0
944.10 0
944.17 0
944.24 0
944.31 0
944.38 0
944.45 0
944.52 0
944.59 0
944.66 0
944.73 0
944.80 0
944.87 0
944.94 0
945.02 0
945.09 0
945.16 0
945.23 0
945.30 0
945.37 0
945.44 0
945.51 0
945.58 0
945.65 0
945.72 0
945.79 0
945.86 0
945.93 0
946.00 0
946.07 0
946.14 0
946.21 0
946.28 0
946.35 0
946.42 0
946.50 0
946.57 0
946.64 0
946.71 0
946.78 0
946.85 0
946.92 0
946.99 0
947.06 0
947.13 0
947.20 0
947.27 0
947.34 0
947.41 0
947.48 0
947.55 0
947.62 0
947.69 0
947.76 0
947.84 0
947.91 0
947.98 0
948.05 0
948.12 0
948.19 0
948.26 0
948.33 0
948.40 0
948.47 0
948.54 0
948.61 0
948.68 0
948.75 0
948.82 0
948.89 0
948.96 0
949.04 0
949.11 0
949.18 0
949.25 0
949.32 0
949.39 0
949.46 0
949.53 0
949.60 0
949.67 0
949.74 0
949.81 0
949.88 0
949.95 0
950.02 0
950.09 0
950.16 0
950.24 0
950.31 0
950.38 0
950.45 0
950.52 0
950.59 0
950.66 0
950.73 0
950.80 0
950.87 0
950.94 0
951.01 0
951.08 0
951.15 0
951.22 0
951.30 0
951.37 0
951.44 0
951.51 0
951.58 0
951.65 0
951.72 0
951.79 0
951.86 0
951.93 0
952.00 0
952.07 0
952.14 0
952.21 0
952.29 0
952.36 0
952.43 0
952.50 0
952.57 0
952.64 0
952.71 0
952.78 0
952.85 0
952.92 0
952.99 0
953.06 0
953.13 0
953.21 0
953.28 0
953.35 0
953.42 0
953.49 0
953.56 0
953.63 0
953.70 0
953.77 0
953.84 0
953.91 0
953.98 0
954.05 0
954.13 0
954.20 0
954.27 0
954.34 0
954.41 0
954.48 0
954.55 0
954.62 0
954.69 0
954.76 0
954.83 0
954.90 0
954.97 0
955.05 0
955.12 0
955.19 0
955.26 0
955.33 0
955.40 0
955.47 0
955.54 0
955.61 0
955.68 0
955.75 0
955.82 0
955.90 0
955.97 0
956.04 0
956.11 0
956.18 0
956.25 0
956.32 0
956.39 0
956.46 0
956.53 0
956.60 0
956.68 0
956.75 0
956.82 0
956.89 0
956.96 0
957.03 0
957.10 0
957.17 0
957.24 0
957.31 0
957.38 0
957.46 0
957.53 0
957.60 0
957.67 0
957.74 0
957.81 0
957.88 0
957.95 0
958.02 0
958.09 0
958.16 0
958.24 0
958.31 0
958.38 0
958.45 0
958.52 0
958.59 0
958.66 0
958.73 0
958.80 0
958.87 0
958.94 0
959.02 0
959.09 0
959.16 0
959.23 0
959.30 0
959.37 0
959.44 0
959.51 0
959.58 0
959.65 0
959.73 0
959.80 0
959.87 0
959.94 0
960.01 0
960.08 0
960.15 0
960.22 0
960.29 0
960.36 0
960.44 0
960.51 0
960.58 0
960.65 0
960.72 0
960.79 0
960.86 0
960.93 0
961.00 0
961.08 0
961.15 0
961.22 0
961.29 0
961.36 0
961.43 0
961.50 0
961.57 0
961.64 0
961.71 0
961.79 0
961.86 0
961.93 0
962.00 0
962.07 0
962.14 0
962.21 0
962.28 0
962.35 0
962.43 0
962.50 0
962.57 0
962.64 0
962.71 0
962.78 0
962.85 0
962.92 0
962.99 0
963.07 0
963.14 0
963.21 0
963.28 0
963.35 0
963.42 0
963.49 0
963.56 0
963.63 0
963.71 0
963.78 0
963.85 0
963.92 0
963.99 0
964.06 0
964.13 0
964.20 0
964.28 0
964.35 0
964.42 0
964.49 0
964.56 0
964.63 0
964.70 0
964.77 0
964.84 0
964.92 0
964.99 0
965.06 0
965.13 0
965.20 0
965.27 0
965.34 0
965.41 0
965.49 0
965.56 0
965.63 0
965.70 0
965.77 0
965.84 0
965.91 0
965.98 0
966.06 0
966.13 0
966.20 0
966.27 0
966.34 0
966.41 0
966.48 0
966.55 0
966.62 0
966.70 0
966.77 0
966.84 0
966.91 0
966.98 0
967.05 0
967.12 0
967.20 0
967.27 0
967.34 0
967.41 0
967.48 0
967.55 0
967.62 0
967.69 0
967.77 0
967.84 0
967.91 0
967.98 0
968.05 0
968.12 0
968.19 0
968.26 0
968.34 0
968.41 0
968.48 0
968.55 0
968.62 0
968.69 0
968.76 0
968.84 0
968.91 0
968.98 0
969.05 0
969.12 0
969.19 0
969.26 0
969.33 0
969.41 0
969.48 0
969.55 0
969.62 0
969.69 0
969.76 0
969.83 0
969.91 0
969.98 0
970.05 0
970.12 0
970.19 0
970.26 0
970.33 0
970.41 0
970.48 0
970.55 0
970.62 0
970.69 0
970.76 0
970.83 0
970.90 0
970.98 0
971.05 0
971.12 0
971.19 0
971.26 0
971.33 0
971.40 0
971.48 0
971.55 0
971.62 0
971.69 0
971.76 0
971.83 0
971.90 0
971.98 0
972.05 0
972.12 0
972.19 0
972.26 0
972.33 0
972.41 0
972.48 0
972.55 0
972.62 0
972.69 0
972.76 0
972.83 0
972.91 0
972.98 0
973.05 0
973.12 0
973.19 0
973.26 0
973.33 0
973.41 0
973.48 0
973.55 0
973.62 0
973.69 0
973.76 0
973.83 0
973.91 0
973.98 0
974.05 0
974.12 0
974.19 0
974.26 0
974.34 0
974.41 0
974.48 0
974.55 0
974.62 0
974.69 0
974.76 0
974.84 0
974.91 0
974.98 0
975.05 0
975.12 0
975.19 0
975.27 0
975.34 0
975.41 0
975.48 0
975.55 0
975.62 0
975.70 0
975.77 0
975.84 0
975.91 0
975.98 0
976.05 0
976.12 0
976.20 0
976.27 0
976.34 0
976.41 0
976.48 0
976.55 0
976.63 0
976.70 0
976.77 0
976.84 0
976.91 0
976.98 0
977.06 0
977.13 0
977.20 0
977.27 0
977.34 0
977.41 0
977.49 0
977.56 0
977.63 0
977.70 0
977.77 0
977.84 0
977.92 0
977.99 0
978.06 0
978.13 0
978.20 0
978.27 0
978.35 0
978.42 0
978.49 0
978.56 0
978.63 0
978.70 0
978.78 0
978.85 0
978.92 0
978.99 0
979.06 0
979.13 0
979.21 0
979.28 0
979.35 0
979.42 0
979.49 0
979.56 0
979.64 0
979.71 0
979.78 0
979.85 0
979.92 0
980.00 0
980.07 0
980.14 0
980.21 0
980.28 0
980.35 0
980.43 0
980.50 0
980.57 0
980.64 0
980.71 0
980.78 0
980.86 0
980.93 0
981.00 0
981.07 0
981.14 0
981.22 0
981.29 0
981.36 0
981.43 0
981.50 0
981.57 0
981.65 0
981.72 0
981.79 0
981.86 0
981.93 0
982.01 0
982.08 0
982.15 0
982.22 0
982.29 0
982.36 0
982.44 0
982.51 0
982.58 0
982.65 0
982.72 0
982.80 0
982.87 0
982.94 0
983.01 0
983.08 0
983.15 0
983.23 0
983.30 0
983.37 0
983.44 0
983.51 0
983.59 0
983.66 0
983.73 0
983.80 0
983.87 0
983.95 0
984.02 0
984.09 0
984.16 0
984.23 0
984.30 0
984.38 0
984.45 0
984.52 0
984.59 0
984.66 0
984.74 0
984.81 0
984.88 0
984.95 0
985.02 0
985.10 0
985.17 0
985.24 0
985.31 0
985.38 0
985.46 0
985.53 0
985.60 0
985.67 0
985.74 0
985.82 0
985.89 0
985.96 0
986.03 0
986.10 0
986.17 0
986.25 0
986.32 0
986.39 0
986.46 0
986.53 0
986.61 0
986.68 0
986.75 0
986.82 0
986.89 0
986.97 0
987.04 0
987.11 0
987.18 0
987.25 0
987.33 0
987.40 0
987.47 0
987.54 0
987.61 0
987.69 0
987.76 0
987.83 0
987.90 0
987.98 0
988.05 0
988.12 0
988.19 0
988.26 0
988.34 0
988.41 0
988.48 0
988.55 0
988.62 0
988.70 0
988.77 0
988.84 0
988.91 0
988.98 0
989.06 0
989.13 0
989.20 0
989.27 0
989.34 0
989.42 0
989.49 0
989.56 0
989.63 0
989.70 0
989.78 0
989.85 0
989.92 0
989.99 0
990.07 0
990.14 0
990.21 0
990.28 0
990.35 0
990.43 0
990.50 0
990.57 0
990.64 0
990.71 0
990.79 0
990.86 0
990.93 0
991.00 0
991.08 0
991.15 0
991.22 0
991.29 0
991.36 0
991.44 0
991.51 0
991.58 0
991.65 0
991.72 0
991.80 0
991.87 0
991.94 0
992.01 0
992.09 0
992.16 0
992.23 0
992.30 0
992.37 0
992.45 0
992.52 0
992.59 0
992.66 0
992.74 0
992.81 0
992.88 0
992.95 0
993.02 0
993.10 0
993.17 0
993.24 0
993.31 0
993.39 0
993.46 0
993.53 0
993.60 0
993.67 0
993.75 0
993.82 0
993.89 0
993.96 0
994.04 0
994.11 0
994.18 0
994.25 0
994.32 0
994.40 0
994.47 0
994.54 0
994.61 0
994.69 0
994.76 0
994.83 0
994.90 0
994.97 0
995.05 0
995.12 0
995.19 0
995.26 0
995.34 0
995.41 0
995.48 0
995.55 0
995.63 0
995.70 0
995.77 0
995.84 0
995.91 0
995.99 0
996.06 0
996.13 0
996.20 0
996.28 0
996.35 0
996.42 0
996.49 0
996.57 0
996.64 0
996.71 0
996.78 0
996.86 0
996.93 0
997.00 0
997.07 0
997.14 0
997.22 0
997.29 0
997.36 0
997.43 0
997.51 0
997.58 0
997.65 0
997.72 0
997.80 0
997.87 0
997.94 0
998.01 0
998.09 0
998.16 0
998.23 0
998.30 0
998.38 0
998.45 0
998.52 0
998.59 0
998.67 0
998.74 0
998.81 0
998.88 0
998.95 0
999.03 0
999.10 0
999.17 0
999.24 0
999.32 0
999.39 0
999.46 0
999.53 0
999.61 0
999.68 0
999.75 0
999.82 0
999.90 0
999.97 0
1000.04 0
1000.11 0
1000.19 0
1000.26 0
1000.33 0
1000.40 0
1000.48 0
1000.55 0
1000.62 0
1000.69 0
1000.77 0
1000.84 0
1000.91 0
1000.98 0
1001.06 0
1001.13 0
1001.20 0
1001.27 0
1001.35 0
1001.42 0
1001.49 0
1001.56 0
1001.64 0
1001.71 0
1001.78 0
1001.85 0
1001.93 0
1002.00 0
1002.07 0
1002.14 0
1002.22 0
1002.29 0
1002.36 0
1002.43 0
1002.51 0
1002.58 0
1002.65 0
1002.73 0
1002.80 0
1002.87 0
1002.94 0
1003.02 0
1003.09 0
1003.16 0
1003.23 0
1003.31 0
1003.38 0
1003.45 0
1003.52 0
1003.60 0
1003.67 0
1003.74 0
1003.81 0
1003.89 0
1003.96 0
1004.03 0
1004.10 0
1004.18 0
1004.25 0
1004.32 0
1004.39 0
1004.47 0
1004.54 0
1004.61 0
1004.69 0
1004.76 0
1004.83 0
1004.90 0
1004.98 0
1005.05 0
1005.12 0
1005.19 0
1005.27 0
1005.34 0
1005.41 0
1005.48 0
1005.56 0
1005.63 0
1005.70 0
1005.78 0
1005.85 0
1005.92 0
1005.99 0
1006.07 0
1006.14 0
1006.21 0
1006.28 0
1006.36 0
1006.43 0
1006.50 0
1006.58 0
1006.65 0
1006.72 0
1006.79 0
1006.87 0
1006.94 0
1007.01 0
1007.08 0
1007.16 0
1007.23 0
1007.30 0
1007.38 0
1007.45 0
1007.52 0
1007.59 0
1007.67 0
1007.74 0
1007.81 0
1007.88 0
1007.96 0
1008.03 0
1008.10 0
1008.18 0
1008.25 0
1008.32 0
1008.39 0
1008.47 0
1008.54 0
1008.61 0
1008.68 0
1008.76 0
1008.83 0
1008.90 0
1008.98 0
1009.05 0
1009.12 0
1009.19 0
1009.27 0
1009.34 0
1009.41 0
1009.49 0
1009.56 0
1009.63 0
1009.70 0
1009.78 0
1009.85 0
1009.92 0
1010.00 0
1010.07 0
1010.14 0
1010.21 0
1010.29 0
1010.36 0
1010.43 0
1010.51 0
1010.58 0
1010.65 0
1010.72 0
1010.80 0
1010.87 0
1010.94 0
1011.02 0
1011.09 0
1011.16 0
1011.23 0
1011.31 0
1011.38 0
1011.45 0
1011.53 0
1011.60 0
1011.67 0
1011.74 0
1011.82 0
1011.89 0
1011.96 0
1012.04 0
1012.11 0
1012.18 0
1012.25 0
1012.33 0
1012.40 0
1012.47 0
1012.55 0
1012.62 0
1012.69 0
1012.77 0
1012.84 0
1012.91 0
1012.98 0
1013.06 0
1013.13 0
1013.20 0
1013.28 0
1013.35 0
1013.42 0
1013.49 0
1013.57 0
1013.64 0
1013.71 0
1013.79 0
1013.86 0
1013.93 0
1014.01 0
1014.08 0
1014.15 0
1014.22 0
1014.30 0
1014.37 0
1014.44 0
1014.52 0
1014.59 0
1014.66 0
1014.74 0
1014.81 0
1014.88 0
1014.95 0
1015.03 0
1015.10 0
1015.17 0
1015.25 0
1015.32 0
1015.39 0
1015.47 0
1015.54 0
1015.61 0
1015.68 0
1015.76 0
1015.83 0
1015.90 0
1015.98 0
1016.05 0
1016.12 0
1016.20 0
1016.27 0
1016.34 0
1016.42 0
1016.49 0
1016.56 0
1016.63 0
1016.71 0
1016.78 0
1016.85 0
1016.93 0
1017.00 0
1017.07 0
1017.15 0
1017.22 0
1017.29 0
1017.37 1
1017.44 1
1017.51 1
1017.58 1
1017.66 1
1017.73 1
1017.80 1
1017.88 0
1017.95 0
1018.02 0
1018.10 0
1018.17 0
1018.24 0
1018.32 0
1018.39 0
1018.46 0
1018.54 0
1018.61 0
1018.68 0
1018.75 0
1018.83 0
1018.90 0
1018.97 0
1019.05 0
1019.12 0
1019.19 0
1019.27 0
1019.34 0
1019.41 0
1019.49 0
1019.56 0
1019.63 0
1019.71 0
1019.78 0
1019.85 0
1019.93 0
1020.00 0
1020.07 0
1020.14 0
1020.22 0
1020.29 0
1020.36 0
1020.44 0
1020.51 0
1020.58 0
1020.66 0
1020.73 1
1020.80 1
1020.88 1
1020.95 1
1021.02 1
1021.10 1
1021.17 1
1021.24 1
1021.32 1
1021.39 1
1021.46 1
1021.54 1
1021.61 1
1021.68 0
1021.76 0
1021.83 0
1021.90 0
1021.98 0
1022.05 1
1022.12 1
1022.20 1
1022.27 1
1022.34 1
1022.42 1
1022.49 1
1022.56 1
1022.64 1
1022.71 1
1022.78 1
1022.86 1
1022.93 0
1023.00 0
1023.08 0
1023.15 0
1023.22 0
1023.29 0
1023.37 0
1023.44 0
1023.51 0
1023.59 0
1023.66 0
1023.73 0
1023.81 0
1023.88 0
1023.95 0
1024.03 0
1024.10 0
1024.17 0
1024.25 0
1024.32 1
1024.39 1
1024.47 1
1024.54 1
1024.62 1
1024.69 1
1024.76 1
1024.84 1
1024.91 0
1024.98 0
1025.06 0
1025.13 0
1025.20 0
1025.28 0
1025.35 0
1025.42 0
1025.50 0
1025.57 0
1025.64 0
1025.72 0
1025.79 0
1025.86 0
1025.94 0
1026.01 1
1026.08 0
1026.16 0
1026.23 0
1026.30 0
1026.38 0
1026.45 0
1026.52 0
1026.60 0
1026.67 0
1026.74 0
1026.82 1
1026.89 1
1026.96 1
1027.04 1
1027.11 1
1027.18 1
1027.26 1
1027.33 1
1027.40 1
1027.48 1
1027.55 1
1027.63 1
1027.70 0
1027.77 0
1027.85 0
1027.92 0
1027.99 0
1028.07 0
1028.14 0
1028.21 0
1028.29 0
1028.36 0
1028.43 0
1028.51 1
1028.58 1
1028.65 1
1028.73 0
1028.80 0
1028.87 0
1028.95 0
1029.02 0
1029.09 0
1029.17 0
1029.24 0
1029.32 0
1029.39 0
1029.46 0
1029.54 1
1029.61 1
1029.68 1
1029.76 1
1029.83 0
1029.90 0
1029.98 0
1030.05 0
1030.12 0
1030.20 0
1030.27 1
1030.35 1
1030.42 1
1030.49 1
1030.57 1
1030.64 1
1030.71 1
1030.79 1
1030.86 1
1030.93 1
1031.01 1
1031.08 1
1031.15 1
1031.23 1
1031.30 1
1031.38 1
1031.45 1
1031.52 1
1031.60 1
1031.67 1
1031.74 0
1031.82 0
1031.89 0
1031.96 0
1032.04 0
1032.11 0
1032.19 1
1032.26 1
1032.33 1
1032.41 1
1032.48 1
1032.55 1
1032.63 1
1032.70 0
1032.77 0
1032.85 0
1032.92 0
1033.00 0
1033.07 0
1033.14 0
1033.22 0
1033.29 0
1033.36 0
1033.44 0
1033.51 0
1033.58 0
1033.66 0
1033.73 0
1033.81 1
1033.88 1
1033.95 1
1034.03 1
1034.10 1
1034.17 1
1034.25 1
1034.32 0
1034.40 0
1034.47 0
1034.54 0
1034.62 0
1034.69 0
1034.76 0
1034.84 0
1034.91 0
1034.98 0
1035.06 0
1035.13 0
1035.21 0
1035.28 0
1035.35 0
1035.43 0
1035.50 0
1035.57 0
1035.65 0
1035.72 1
1035.80 1
1035.87 1
1035.94 1
1036.02 1
1036.09 1
1036.17 1
1036.24 1
1036.31 1
1036.39 1
1036.46 0
1036.53 0
1036.61 0
1036.68 0
1036.76 0
1036.83 1
1036.90 1
1036.98 1
1037.05 1
1037.12 1
1037.20 1
1037.27 1
1037.35 1
1037.42 1
1037.49 1
1037.57 1
1037.64 1
1037.71 0
1037.79 0
1037.86 1
1037.94 1
1038.01 1
1038.08 1
1038.16 1
1038.23 0
1038.31 0
1038.38 0
1038.45 1
1038.53 1
1038.60 1
1038.67 1
1038.75 2
1038.82 2
1038.90 2
1038.97 3
1039.04 2
1039.12 2
1039.19 2
1039.27 1
1039.34 1
1039.41 1
1039.49 0
1039.56 0
1039.64 0
1039.71 0
1039.78 0
1039.86 0
1039.93 0
1040.00 0
1040.08 0
1040.15 0
1040.23 0
1040.30 0
1040.37 1
1040.45 1
1040.52 1
1040.60 1
1040.67 1
1040.74 1
1040.82 1
1040.89 1
1040.97 1
1041.04 1
1041.11 1
1041.19 1
1041.26 0
1041.34 0
1041.41 0
1041.48 0
1041.56 0
1041.63 0
1041.71 0
1041.78 0
1041.85 0
1041.93 0
1042.00 0
1042.08 0
1042.15 0
1042.22 0
1042.30 0
1042.37 0
1042.45 0
1042.52 0
1042.59 0
1042.67 0
1042.74 0
1042.82 0
1042.89 0
1042.96 0
1043.04 0
1043.11 0
1043.19 0
1043.26 0
1043.33 0
1043.41 1
1043.48 1
1043.56 1
1043.63 1
1043.70 1
1043.78 1
1043.85 0
1043.93 0
1044.00 0
1044.07 0
1044.15 0
1044.22 1
1044.30 1
1044.37 1
1044.44 1
1044.52 1
1044.59 1
1044.67 1
1044.74 1
1044.81 1
1044.89 1
1044.96 1
1045.04 1
1045.11 1
1045.18 1
1045.26 1
1045.33 1
1045.41 0
1045.48 0
1045.56 0
1045.63 0
1045.70 0
1045.78 0
1045.85 0
1045.93 0
1046.00 0
1046.07 1
1046.15 1
1046.22 1
1046.30 1
1046.37 1
1046.44 0
1046.52 0
1046.59 0
1046.67 0
1046.74 0
1046.82 0
1046.89 1
1046.96 1
1047.04 1
1047.11 1
1047.19 1
1047.26 1
1047.33 1
1047.41 0
1047.48 0
1047.56 0
1047.63 0
1047.71 0
1047.78 0
1047.85 0
1047.93 1
1048.00 1
1048.08 1
1048.15 1
1048.22 1
1048.30 1
1048.37 1
1048.45 1
1048.52 1
1048.60 1
1048.67 1
1048.74 2
1048.82 2
1048.89 2
1048.97 2
1049.04 2
1049.12 2
1049.19 2
1049.26 2
1049.34 2
1049.41 1
1049.49 1
1049.56 1
1049.64 1
1049.71 1
1049.78 1
1049.86 1
1049.93 1
1050.01 1
1050.08 2
1050.16 2
1050.23 2
1050.30 2
1050.38 2
1050.45 2
1050.53 2
1050.60 1
1050.68 1
1050.75 1
1050.82 0
1050.90 0
1050.97 0
1051.05 0
1051.12 0
1051.20 0
1051.27 0
1051.34 0
1051.42 0
1051.49 0
1051.57 0
1051.64 0
1051.72 0
1051.79 0
1051.86 0
1051.94 0
1052.01 0
1052.09 0
1052.16 0
1052.24 1
1052.31 1
1052.38 1
1052.46 2
1052.53 2
1052.61 2
1052.68 2
1052.76 2
1052.83 3
1052.90 3
1052.98 3
1053.05 3
1053.13 3
1053.20 3
1053.28 3
1053.35 2
1053.43 2
1053.50 2
1053.57 1
1053.65 1
1053.72 1
1053.80 0
1053.87 0
1053.95 0
1054.02 0
1054.10 0
1054.17 1
1054.24 1
1054.32 1
1054.39 1
1054.47 1
1054.54 1
1054.62 1
1054.69 1
1054.76 2
1054.84 2
1054.91 2
1054.99 2
1055.06 2
1055.14 2
1055.21 2
1055.29 2
1055.36 2
1055.43 2
1055.51 2
1055.58 2
1055.66 1
1055.73 1
1055.81 1
1055.88 0
1055.96 0
1056.03 0
1056.11 0
1056.18 0
1056.25 0
1056.33 0
1056.40 1
1056.48 1
1056.55 2
1056.63 2
1056.70 2
1056.78 2
1056.85 2
1056.92 2
1057.00 2
1057.07 1
1057.15 1
1057.22 1
1057.30 1
1057.37 1
1057.45 0
1057.52 0
1057.60 1
1057.67 1
1057.74 1
1057.82 1
1057.89 2
1057.97 2
1058.04 2
1058.12 1
1058.19 1
1058.27 1
1058.34 1
1058.42 1
1058.49 2
1058.56 2
1058.64 3
1058.71 3
1058.79 3
1058.86 3
1058.94 3
1059.01 3
1059.09 2
1059.16 1
1059.24 1
1059.31 0
1059.38 0
1059.46 0
1059.53 0
1059.61 0
1059.68 0
1059.76 0
1059.83 1
1059.91 1
1059.98 2
1060.06 2
1060.13 2
1060.21 2
1060.28 3
1060.35 3
1060.43 3
1060.50 3
1060.58 3
1060.65 3
1060.73 2
1060.80 2
1060.88 2
1060.95 1
1061.03 1
1061.10 1
1061.18 1
1061.25 1
1061.33 1
1061.40 1
1061.47 1
1061.55 2
1061.62 2
1061.70 2
1061.77 2
1061.85 2
1061.92 1
1062.00 1
1062.07 1
1062.15 1
1062.22 1
1062.30 1
1062.37 1
1062.45 1
1062.52 1
1062.59 1
1062.67 1
1062.74 1
1062.82 1
1062.89 1
1062.97 1
1063.04 1
1063.12 1
1063.19 1
1063.27 1
1063.34 1
1063.42 1
1063.49 1
1063.57 1
1063.64 1
1063.72 1
1063.79 1
1063.87 1
1063.94 2
1064.01 2
1064.09 2
1064.16 2
1064.24 2
1064.31 1
1064.39 2
1064.46 2
1064.54 2
1064.61 2
1064.69 3
1064.76 3
1064.84 3
1064.91 3
1064.99 3
1065.06 2
1065.14 2
1065.21 2
1065.29 2
1065.36 2
1065.44 2
1065.51 3
1065.59 3
1065.66 3
1065.73 3
1065.81 3
1065.88 3
1065.96 2
1066.03 2
1066.11 2
1066.18 2
1066.26 1
1066.33 1
1066.41 1
1066.48 1
1066.56 1
1066.63 1
1066.71 2
1066.78 2
1066.86 2
1066.93 3
1067.01 3
1067.08 3
1067.16 3
1067.23 3
1067.31 3
1067.38 3
1067.46 3
1067.53 3
1067.61 3
1067.68 3
1067.76 3
1067.83 3
1067.91 3
1067.98 3
1068.06 3
1068.13 3
1068.21 3
1068.28 3
1068.36 3
1068.43 3
1068.50 4
1068.58 4
1068.65 4
1068.73 4
1068.80 4
1068.88 4
1068.95 5
1069.03 5
1069.10 6
1069.18 6
1069.25 6
1069.33 6
1069.40 5
1069.48 5
1069.55 5
1069.63 4
1069.70 4
1069.78 4
1069.85 4
1069.93 4
1070.00 5
1070.08 5
1070.15 5
1070.23 4
1070.30 4
1070.38 4
1070.45 3
1070.53 3
1070.60 2
1070.68 2
1070.75 2
1070.83 2
1070.90 2
1070.98 3
1071.05 3
1071.13 3
1071.20 4
1071.28 3
1071.35 3
1071.43 3
1071.50 2
1071.58 2
1071.65 2
1071.73 1
1071.80 1
1071.88 1
1071.95 1
1072.03 1
1072.10 1
1072.18 1
1072.25 1
1072.33 0
1072.40 0
1072.48 0
1072.55 0
1072.63 0
1072.70 0
1072.78 0
1072.85 0
1072.93 0
1073.00 0
1073.08 0
1073.15 0
1073.23 0
1073.30 0
1073.38 1
1073.46 1
1073.53 2
1073.61 2
1073.68 2
1073.76 2
1073.83 2
1073.91 2
1073.98 1
1074.06 1
1074.13 0
1074.21 0
1074.28 0
1074.36 0
1074.43 0
1074.51 1
1074.58 1
1074.66 2
1074.73 2
1074.81 2
1074.88 3
1074.96 3
1075.03 3
1075.11 2
1075.18 2
1075.26 2
1075.33 2
1075.41 2
1075.48 2
1075.56 2
1075.63 2
1075.71 2
1075.78 2
1075.86 2
1075.93 2
1076.01 2
1076.08 1
1076.16 1
1076.24 1
1076.31 1
1076.39 1
1076.46 1
1076.54 1
1076.61 2
1076.69 2
1076.76 3
1076.84 3
1076.91 3
1076.99 3
1077.06 3
1077.14 3
1077.21 2
1077.29 2
1077.36 2
1077.44 2
1077.51 2
1077.59 3
1077.66 3
1077.74 4
1077.81 5
1077.89 5
1077.97 5
1078.04 5
1078.12 5
1078.19 5
1078.27 4
1078.34 4
1078.42 3
1078.49 3
1078.57 3
1078.64 3
1078.72 3
1078.79 3
1078.87 4
1078.94 4
1079.02 5
1079.09 5
1079.17 5
1079.24 5
1079.32 4
1079.40 4
1079.47 4
1079.55 4
1079.62 4
1079.70 4
1079.77 4
1079.85 4
1079.92 3
1080.00 3
1080.07 2
1080.15 1
1080.22 0
1080.30 0
1080.37 0
1080.45 0
1080.53 0
1080.60 0
1080.68 0
1080.75 0
1080.83 1
1080.90 1
1080.98 1
1081.05 0
1081.13 0
1081.20 0
1081.28 0
1081.35 1
1081.43 1
1081.50 1
1081.58 1
1081.66 1
1081.73 1
1081.81 1
1081.88 1
1081.96 1
1082.03 1
1082.11 2
1082.18 2
1082.26 3
1082.33 3
1082.41 3
1082.48 2
1082.56 2
1082.64 1
1082.71 1
1082.79 1
1082.86 0
1082.94 0
1083.01 0
1083.09 1
1083.16 1
1083.24 2
1083.31 3
1083.39 4
1083.47 4
1083.54 5
1083.62 5
1083.69 5
1083.77 4
1083.84 3
1083.92 2
1083.99 2
1084.07 1
1084.14 1
1084.22 1
1084.30 1
1084.37 1
1084.45 2
1084.52 2
1084.60 3
1084.67 3
1084.75 3
1084.82 3
1084.90 3
1084.97 2
1085.05 2
1085.13 2
1085.20 1
1085.28 1
1085.35 1
1085.43 1
1085.50 0
1085.58 0
1085.65 0
1085.73 0
1085.81 1
1085.88 1
1085.96 1
1086.03 1
1086.11 1
1086.18 1
1086.26 1
1086.33 1
1086.41 1
1086.48 1
1086.56 0
1086.64 0
1086.71 0
1086.79 0
1086.86 0
1086.94 0
1087.01 0
1087.09 0
1087.16 0
1087.24 0
1087.32 0
1087.39 0
1087.47 0
1087.54 0
1087.62 1
1087.69 1
1087.77 1
1087.85 2
1087.92 2
1088.00 3
1088.07 3
1088.15 4
1088.22 4
1088.30 5
1088.37 5
1088.45 5
1088.53 5
1088.60 5
1088.68 5
1088.75 5
1088.83 5
1088.90 5
1088.98 5
1089.05 5
1089.13 4
1089.21 3
1089.28 3
1089.36 2
1089.43 2
1089.51 2
1089.58 2
1089.66 2
1089.74 2
1089.81 3
1089.89 3
1089.96 4
1090.04 5
1090.11 6
1090.19 7
1090.27 8
1090.34 8
1090.42 8
1090.49 7
1090.57 7
1090.64 5
1090.72 4
1090.80 3
1090.87 2
1090.95 1
1091.02 1
1091.10 1
1091.17 2
1091.25 3
1091.33 3
1091.40 4
1091.48 5
1091.55 5
1091.63 5
1091.70 6
1091.78 6
1091.86 7
1091.93 8
1092.01 9
1092.08 9
1092.16 9
1092.23 9
1092.31 8
1092.39 7
1092.46 6
1092.54 5
1092.61 4
1092.69 3
1092.76 2
1092.84 2
1092.92 2
1092.99 2
1093.07 2
1093.14 3
1093.22 3
1093.29 2
1093.37 2
1093.45 2
1093.52 2
1093.60 1
1093.67 1
1093.75 1
1093.83 2
1093.90 2
1093.98 2
1094.05 2
1094.13 2
1094.20 2
1094.28 3
1094.36 3
1094.43 3
1094.51 3
1094.58 4
1094.66 4
1094.73 4
1094.81 4
1094.89 3
1094.96 3
1095.04 2
1095.11 1
1095.19 1
1095.27 1
1095.34 1
1095.42 2
1095.49 3
1095.57 4
1095.65 4
1095.72 5
1095.80 5
1095.87 4
1095.95 4
1096.02 3
1096.10 3
1096.18 3
1096.25 3
1096.33 4
1096.40 4
1096.48 5
1096.56 5
1096.63 5
1096.71 5
1096.78 5
1096.86 4
1096.94 3
1097.01 2
1097.09 2
1097.16 1
1097.24 0
1097.31 0
1097.39 0
1097.47 0
1097.54 0
1097.62 0
1097.69 0
1097.77 0
1097.85 1
1097.92 2
1098.00 2
1098.07 2
1098.15 2
1098.23 2
1098.30 1
1098.38 1
1098.45 0
1098.53 0
1098.61 0
1098.68 0
1098.76 0
1098.83 0
1098.91 1
1098.99 1
1099.06 1
1099.14 1
1099.21 1
1099.29 1
1099.37 1
1099.44 1
1099.52 1
1099.59 2
1099.67 2
1099.75 3
1099.82 4
1099.90 5
1099.97 6
1100.05 6
1100.13 6
1100.20 5
1100.28 4
1100.35 3
1100.43 2
1100.51 2
1100.58 1
1100.66 1
1100.73 1
1100.81 1
1100.89 1
1100.96 2
1101.04 2
1101.11 2
1101.19 3
1101.27 3
1101.34 3
1101.42 3
1101.49 3
1101.57 3
1101.65 3
1101.72 3
1101.80 3
1101.87 3
1101.95 3
1102.03 3
1102.10 4
1102.18 5
1102.26 6
1102.33 7
1102.41 7
1102.48 7
1102.56 6
1102.64 5
1102.71 5
1102.79 4
1102.86 4
1102.94 4
1103.02 5
1103.09 6
1103.17 7
1103.24 8
1103.32 8
1103.40 9
1103.47 9
1103.55 8
1103.63 8
1103.70 8
1103.78 7
1103.85 7
1103.93 6
1104.01 6
1104.08 6
1104.16 6
1104.23 5
1104.31 5
1104.39 5
1104.46 4
1104.54 3
1104.62 2
1104.69 1
1104.77 0
1104.84 0
1104.92 0
1105.00 0
1105.07 0
1105.15 0
1105.22 0
1105.30 0
1105.38 0
1105.45 0
1105.53 1
1105.61 2
1105.68 3
1105.76 4
1105.83 3
1105.91 3
1105.99 3
1106.06 2
1106.14 2
1106.22 2
1106.29 2
1106.37 2
1106.44 3
1106.52 4
1106.60 5
1106.67 6
1106.75 7
1106.83 7
1106.90 7
1106.98 8
1107.05 8
1107.13 8
1107.21 7
1107.28 7
1107.36 7
1107.44 7
1107.51 6
1107.59 6
1107.66 6
1107.74 5
1107.82 5
1107.89 5
1107.97 5
1108.05 5
1108.12 5
1108.20 4
1108.27 4
1108.35 4
1108.43 3
1108.50 3
1108.58 3
1108.66 3
1108.73 4
1108.81 5
1108.88 6
1108.96 7
1109.04 7
1109.11 7
1109.19 7
1109.27 7
1109.34 7
1109.42 7
1109.50 6
1109.57 6
1109.65 6
1109.72 6
1109.80 5
1109.88 5
1109.95 5
1110.03 5
1110.11 4
1110.18 4
1110.26 4
1110.34 4
1110.41 5
1110.49 5
1110.56 5
1110.64 6
1110.72 6
1110.79 6
1110.87 6
1110.95 5
1111.02 5
1111.10 4
1111.18 4
1111.25 4
1111.33 4
1111.40 5
1111.48 5
1111.56 6
1111.63 6
1111.71 7
1111.79 7
1111.86 8
1111.94 8
1112.02 8
1112.09 8
1112.17 8
1112.25 9
1112.32 8
1112.40 8
1112.47 8
1112.55 7
1112.63 6
1112.70 5
1112.78 4
1112.86 3
1112.93 3
1113.01 3
1113.09 3
1113.16 4
1113.24 4
1113.32 5
1113.39 5
1113.47 5
1113.55 6
1113.62 6
1113.70 7
1113.77 8
1113.85 9
1113.93 10
1114.00 10
1114.08 10
1114.16 10
1114.23 9
1114.31 9
1114.39 8
1114.46 8
1114.54 9
1114.62 9
1114.69 10
1114.77 10
1114.85 11
1114.92 11
1115.00 10
1115.08 10
1115.15 9
1115.23 9
1115.30 8
1115.38 8
1115.46 8
1115.53 8
1115.61 8
1115.69 8
1115.76 7
1115.84 6
1115.92 6
1115.99 4
1116.07 3
1116.15 3
1116.22 2
1116.30 2
1116.38 3
1116.45 3
1116.53 4
1116.61 4
1116.68 4
1116.76 3
1116.84 3
1116.91 2
1116.99 1
1117.07 1
1117.14 1
1117.22 1
1117.30 2
1117.37 3
1117.45 3
1117.53 4
1117.60 5
1117.68 5
1117.76 6
1117.83 6
1117.91 6
1117.99 5
1118.06 5
1118.14 4
1118.22 3
1118.29 3
1118.37 3
1118.45 3
1118.52 3
1118.60 3
1118.68 3
1118.75 3
1118.83 3
1118.91 3
1118.98 2
1119.06 2
1119.14 1
1119.21 0
1119.29 0
1119.37 0
1119.44 0
1119.52 0
1119.60 0
1119.67 0
1119.75 0
1119.83 0
1119.90 0
1119.98 1
1120.06 2
1120.13 3
1120.21 4
1120.29 5
1120.36 6
1120.44 6
1120.52 5
1120.59 5
1120.67 4
1120.75 4
1120.82 3
1120.90 3
1120.98 2
1121.05 2
1121.13 2
1121.21 3
1121.28 3
1121.36 4
1121.44 5
1121.51 6
1121.59 6
1121.67 7
1121.74 7
1121.82 8
1121.90 8
1121.97 8
1122.05 8
1122.13 9
1122.20 9
1122.28 9
1122.36 10
1122.43 9
1122.51 9
1122.59 8
1122.66 7
1122.74 7
1122.82 6
1122.90 6
1122.97 7
1123.05 7
1123.13 8
1123.20 9
1123.28 9
1123.36 9
1123.43 8
1123.51 7
1123.59 6
1123.66 5
1123.74 3
1123.82 3
1123.89 2
1123.97 2
1124.05 3
1124.12 3
1124.20 4
1124.28 4
1124.36 4
1124.43 4
1124.51 4
1124.59 4
1124.66 4
1124.74 4
1124.82 4
1124.89 4
1124.97 4
1125.05 4
1125.12 3
1125.20 3
1125.28 2
1125.35 1
1125.43 1
1125.51 1
1125.58 2
1125.66 2
1125.74 3
1125.82 5
1125.89 6
1125.97 7
1126.05 8
1126.12 9
1126.20 9
1126.28 10
1126.35 9
1126.43 9
1126.51 8
1126.58 6
1126.66 5
1126.74 3
1126.82 2
1126.89 1
1126.97 0
1127.05 0
1127.12 0
1127.20 0
1127.28 0
1127.35 0
1127.43 0
1127.51 1
1127.59 2
1127.66 2
1127.74 3
1127.82 3
1127.89 4
1127.97 4
1128.05 5
1128.12 5
1128.20 5
1128.28 5
1128.35 4
1128.43 4
1128.51 4
1128.59 4
1128.66 4
1128.74 5
1128.82 5
1128.89 6
1128.97 7
1129.05 8
1129.12 9
1129.20 10
1129.28 10
1129.36 11
1129.43 11
1129.51 10
1129.59 9
1129.66 8
1129.74 6
1129.82 5
1129.90 4
1129.97 3
1130.05 3
1130.13 2
1130.20 1
1130.28 0
1130.36 0
1130.43 0
1130.51 0
1130.59 1
1130.67 2
1130.74 4
1130.82 6
1130.90 7
1130.97 8
1131.05 8
1131.13 7
1131.21 6
1131.28 6
1131.36 5
1131.44 6
1131.51 7
1131.59 7
1131.67 8
1131.74 8
1131.82 8
1131.90 8
1131.98 7
1132.05 7
1132.13 7
1132.21 6
1132.28 6
1132.36 6
1132.44 6
1132.52 6
1132.59 5
1132.67 5
1132.75 5
1132.82 5
1132.90 5
1132.98 5
1133.06 5
1133.13 5
1133.21 4
1133.29 4
1133.36 3
1133.44 3
1133.52 2
1133.60 3
1133.67 3
1133.75 4
1133.83 4
1133.90 5
1133.98 5
1134.06 5
1134.14 5
1134.21 6
1134.29 6
1134.37 6
1134.45 6
1134.52 6
1134.60 5
1134.68 5
1134.75 5
1134.83 5
1134.91 5
1134.99 4
1135.06 4
1135.14 4
1135.22 3
1135.29 3
1135.37 3
1135.45 4
1135.53 4
1135.60 5
1135.68 6
1135.76 7
1135.83 8
1135.91 9
1135.99 9
1136.07 9
1136.14 9
1136.22 9
1136.30 9
1136.38 10
1136.45 11
1136.53 12
1136.61 14
1136.68 15
1136.76 17
1136.84 18
1136.92 18
1136.99 18
1137.07 17
1137.15 16
1137.23 15
1137.30 14
1137.38 12
1137.46 12
1137.53 12
1137.61 12
1137.69 13
1137.77 13
1137.84 14
1137.92 14
1138.00 15
1138.08 14
1138.15 14
1138.23 14
1138.31 14
1138.39 14
1138.46 14
1138.54 14
1138.62 14
1138.69 15
1138.77 15
1138.85 15
1138.93 16
1139.00 17
1139.08 17
1139.16 17
1139.24 17
1139.31 16
1139.39 15
1139.47 14
1139.55 13
1139.62 12
1139.70 11
1139.78 11
1139.86 11
1139.93 12
1140.01 12
1140.09 13
1140.16 14
1140.24 15
1140.32 15
1140.40 16
1140.47 15
1140.55 15
1140.63 14
1140.71 12
1140.78 11
1140.86 9
1140.94 8
1141.02 7
1141.09 6
1141.17 6
1141.25 6
1141.33 6
1141.40 7
1141.48 7
1141.56 7
1141.64 7
1141.71 7
1141.79 7
1141.87 7
1141.95 7
1142.02 7
1142.10 6
1142.18 6
1142.26 6
1142.33 5
1142.41 5
1142.49 4
1142.56 3
1142.64 2
1142.72 2
1142.80 1
1142.87 0
1142.95 0
1143.03 0
1143.11 1
1143.18 1
1143.26 2
1143.34 4
1143.42 5
1143.49 6
1143.57 8
1143.65 9
1143.73 11
1143.80 12
1143.88 13
1143.96 13
1144.04 14
1144.11 15
1144.19 15
1144.27 15
1144.35 15
1144.42 14
1144.50 14
1144.58 14
1144.66 13
1144.74 12
1144.81 12
1144.89 11
1144.97 10
1145.05 9
1145.12 7
1145.20 6
1145.28 5
1145.36 3
1145.43 2
1145.51 1
1145.59 0
1145.67 0
1145.74 0
1145.82 0
1145.90 0
1145.98 0
1146.05 0
1146.13 0
1146.21 0
1146.29 1
1146.36 3
1146.44 4
1146.52 5
1146.60 6
1146.67 6
1146.75 7
1146.83 7
1146.91 6
1146.99 6
1147.06 5
1147.14 5
1147.22 5
1147.30 5
1147.37 5
1147.45 5
1147.53 5
1147.61 5
1147.68 3
1147.76 2
1147.84 0
1147.92 0
1147.99 0
1148.07 0
1148.15 0
1148.23 0
1148.30 0
1148.38 0
1148.46 0
1148.54 2
1148.62 4
1148.69 5
1148.77 6
1148.85 7
1148.93 6
1149.00 6
1149.08 5
1149.16 4
1149.24 3
1149.31 3
1149.39 2
1149.47 2
1149.55 2
1149.63 3
1149.70 3
1149.78 4
1149.86 5
1149.94 6
1150.01 7
1150.09 8
1150.17 9
1150.25 9
1150.33 10
1150.40 10
1150.48 11
1150.56 12
1150.64 13
1150.71 14
1150.79 14
1150.87 15
1150.95 15
1151.02 14
1151.10 14
1151.18 13
1151.26 12
1151.34 12
1151.41 12
1151.49 11
1151.57 11
1151.65 11
1151.72 11
1151.80 11
1151.88 11
1151.96 12
1152.04 13
1152.11 15
1152.19 16
1152.27 18
1152.35 20
1152.42 21
1152.50 22
1152.58 22
1152.66 22
1152.74 22
1152.81 21
1152.89 19
1152.97 18
1153.05 16
1153.13 14
1153.20 13
1153.28 12
1153.36 11
1153.44 12
1153.51 13
1153.59 15
1153.67 17
1153.75 19
1153.83 20
1153.90 21
1153.98 22
1154.06 21
1154.14 21
1154.22 20
1154.29 19
1154.37 19
1154.45 18
1154.53 18
1154.60 17
1154.68 16
1154.76 15
1154.84 13
1154.92 12
1154.99 10
1155.07 9
1155.15 8
1155.23 7
1155.31 6
1155.38 5
1155.46 4
1155.54 4
1155.62 3
1155.69 3
1155.77 3
1155.85 3
1155.93 3
1156.01 2
1156.08 2
1156.16 1
1156.24 1
1156.32 0
1156.40 0
1156.47 0
1156.55 0
1156.63 0
1156.71 1
1156.79 2
1156.86 4
1156.94 6
1157.02 7
1157.10 9
1157.18 10
1157.25 11
1157.33 11
1157.41 10
1157.49 10
1157.57 9
1157.64 7
1157.72 6
1157.80 5
1157.88 5
1157.96 5
1158.03 5
1158.11 7
1158.19 8
1158.27 11
1158.35 13
1158.42 15
1158.50 16
1158.58 17
1158.66 17
1158.74 16
1158.81 15
1158.89 13
1158.97 12
1159.05 10
1159.13 9
1159.20 8
1159.28 7
1159.36 6
1159.44 6
1159.52 6
1159.59 6
1159.67 7
1159.75 9
1159.83 11
1159.91 13
1159.98 15
1160.06 16
1160.14 17
1160.22 17
1160.30 17
1160.37 16
1160.45 15
1160.53 14
1160.61 13
1160.69 12
1160.77 12
1160.84 11
1160.92 10
1161.00 9
1161.08 8
1161.16 8
1161.23 8
1161.31 8
1161.39 8
1161.47 9
1161.55 9
1161.62 9
1161.70 9
1161.78 8
1161.86 6
1161.94 5
1162.01 3
1162.09 1
1162.17 0
1162.25 0
1162.33 0
1162.41 0
1162.48 0
1162.56 1
1162.64 1
1162.72 2
1162.80 3
1162.87 4
1162.95 6
1163.03 7
1163.11 9
1163.19 10
1163.27 12
1163.34 12
1163.42 13
1163.50 12
1163.58 11
1163.66 10
1163.73 9
1163.81 8
1163.89 7
1163.97 7
1164.05 7
1164.13 6
1164.20 6
1164.28 7
1164.36 7
1164.44 7
1164.52 7
1164.59 7
1164.67 7
1164.75 7
1164.83 7
1164.91 7
1164.99 7
1165.06 7
1165.14 7
1165.22 7
1165.30 7
1165.38 8
1165.45 8
1165.53 8
1165.61 8
1165.69 8
1165.77 7
1165.85 6
1165.92 6
1166.00 5
1166.08 5
1166.16 4
1166.24 4
1166.32 4
1166.39 4
1166.47 4
1166.55 4
1166.63 4
1166.71 3
1166.79 2
1166.86 2
1166.94 1
1167.02 1
1167.10 2
1167.18 3
1167.26 4
1167.33 5
1167.41 6
1167.49 7
1167.57 7
1167.65 7
1167.73 6
1167.80 5
1167.88 5
1167.96 4
1168.04 3
1168.12 3
1168.19 2
1168.27 2
1168.35 2
1168.43 2
1168.51 3
1168.59 4
1168.67 5
1168.74 6
1168.82 7
1168.90 7
1168.98 7
1169.06 6
1169.14 6
1169.21 5
1169.29 3
1169.37 2
1169.45 1
1169.53 0
1169.61 0
1169.68 0
1169.76 0
1169.84 0
1169.92 1
1170.00 1
1170.08 1
1170.15 1
1170.23 0
1170.31 0
1170.39 0
1170.47 0
1170.55 0
1170.62 0
1170.70 1
1170.78 2
1170.86 3
1170.94 4
1171.02 5
1171.10 6
1171.17 6
1171.25 7
1171.33 7
1171.41 7
1171.49 8
1171.57 8
1171.64 8
1171.72 8
1171.80 8
1171.88 7
1171.96 7
1172.04 7
1172.12 7
1172.19 8
1172.27 9
1172.35 9
1172.43 10
1172.51 10
1172.59 10
1172.66 9
1172.74 9
1172.82 8
1172.90 7
1172.98 7
1173.06 7
1173.14 8
1173.21 9
1173.29 10
1173.37 12
1173.45 13
1173.53 14
1173.61 15
1173.68 15
1173.76 15
1173.84 15
1173.92 14
1174.00 13
1174.08 13
1174.16 12
1174.23 11
1174.31 10
1174.39 9
1174.47 9
1174.55 9
1174.63 9
1174.71 8
1174.78 7
1174.86 6
1174.94 5
1175.02 4
1175.10 4
1175.18 4
1175.26 4
1175.33 4
1175.41 5
1175.49 6
1175.57 8
1175.65 8
1175.73 9
1175.81 10
1175.88 11
1175.96 11
1176.04 11
1176.12 11
1176.20 10
1176.28 9
1176.36 7
1176.43 5
1176.51 4
1176.59 2
1176.67 1
1176.75 0
1176.83 0
1176.91 0
1176.99 0
1177.06 0
1177.14 0
1177.22 2
1177.30 3
1177.38 4
1177.46 5
1177.54 5
1177.61 5
1177.69 5
1177.77 4
1177.85 3
1177.93 3
1178.01 3
1178.09 3
1178.16 3
1178.24 4
1178.32 5
1178.40 6
1178.48 7
1178.56 8
1178.64 8
1178.72 7
1178.79 6
1178.87 5
1178.95 4
1179.03 3
1179.11 3
1179.19 5
1179.27 7
1179.35 9
1179.42 12
1179.50 15
1179.58 18
1179.66 20
1179.74 21
1179.82 22
1179.90 23
1179.97 23
1180.05 23
1180.13 23
1180.21 21
1180.29 20
1180.37 18
1180.45 16
1180.53 14
1180.60 13
1180.68 13
1180.76 13
1180.84 13
1180.92 14
1181.00 14
1181.08 15
1181.16 15
1181.23 15
1181.31 15
1181.39 15
1181.47 16
1181.55 17
1181.63 18
1181.71 20
1181.79 22
1181.87 24
1181.94 24
1182.02 23
1182.10 21
1182.18 19
1182.26 15
1182.34 11
1182.42 8
1182.50 5
1182.57 3
1182.65 3
1182.73 3
1182.81 4
1182.89 5
1182.97 7
1183.05 9
1183.13 10
1183.20 11
1183.28 12
1183.36 13
1183.44 13
1183.52 13
1183.60 13
1183.68 13
1183.76 13
1183.84 14
1183.91 15
1183.99 16
1184.07 17
1184.15 18
1184.23 19
1184.31 20
1184.39 20
1184.47 20
1184.55 20
1184.62 20
1184.70 19
1184.78 19
1184.86 18
1184.94 17
1185.02 17
1185.10 17
1185.18 17
1185.26 17
1185.33 18
1185.41 18
1185.49 18
1185.57 17
1185.65 15
1185.73 14
1185.81 12
1185.89 10
1185.97 9
1186.04 7
1186.12 6
1186.20 5
1186.28 4
1186.36 3
1186.44 3
1186.52 3
1186.60 3
1186.68 2
1186.76 2
1186.83 2
1186.91 3
1186.99 3
1187.07 4
1187.15 5
1187.23 6
1187.31 7
1187.39 7
1187.47 7
1187.54 6
1187.62 5
1187.70 4
1187.78 3
1187.86 2
1187.94 1
1188.02 1
1188.10 1
1188.18 1
1188.26 2
1188.33 3
1188.41 5
1188.49 7
1188.57 10
1188.65 13
1188.73 15
1188.81 18
1188.89 20
1188.97 21
1189.05 21
1189.13 20
1189.20 18
1189.28 16
1189.36 13
1189.44 11
1189.52 10
1189.60 9
1189.68 9
1189.76 10
1189.84 11
1189.92 12
1189.99 13
1190.07 13
1190.15 14
1190.23 14
1190.31 14
1190.39 13
1190.47 12
1190.55 10
1190.63 8
1190.71 6
1190.79 5
1190.86 3
1190.94 3
1191.02 3
1191.10 3
1191.18 4
1191.26 6
1191.34 7
1191.42 8
1191.50 9
1191.58 9
1191.66 9
1191.73 9
1191.81 8
1191.89 8
1191.97 7
1192.05 7
1192.13 7
1192.21 7
1192.29 8
1192.37 9
1192.45 10
1192.53 11
1192.61 12
1192.68 12
1192.76 12
1192.84 13
1192.92 13
1193.00 14
1193.08 15
1193.16 15
1193.24 16
1193.32 15
1193.40 14
1193.48 13
1193.56 10
1193.63 8
1193.71 6
1193.79 4
1193.87 3
1193.95 2
1194.03 2
1194.11 2
1194.19 3
1194.27 3
1194.35 3
1194.43 3
1194.51 2
1194.58 2
1194.66 1
1194.74 0
1194.82 0
1194.90 0
1194.98 0
1195.06 0
1195.14 0
1195.22 0
1195.30 0
1195.38 3
1195.46 6
1195.54 9
1195.61 12
1195.69 13
1195.77 13
1195.85 12
1195.93 11
1196.01 9
1196.09 7
1196.17 6
1196.25 4
1196.33 3
1196.41 3
1196.49 2
1196.57 1
1196.65 1
1196.72 2
1196.80 3
1196.88 5
1196.96 7
1197.04 10
1197.12 13
1197.20 16
1197.28 18
1197.36 19
1197.44 19
1197.52 18
1197.60 16
1197.68 14
1197.76 12
1197.83 10
1197.91 8
1197.99 7
1198.07 6
1198.15 6
1198.23 6
1198.31 6
1198.39 6
1198.47 7
1198.55 6
1198.63 6
1198.71 5
1198.79 4
1198.87 3
1198.95 2
1199.02 2
1199.10 2
1199.18 3
1199.26 5
1199.34 7
1199.42 9
1199.50 10
1199.58 12
1199.66 13
1199.74 14
1199.82 15
1199.90 17
1199.98 20
1200.06 22
1200.14 26
1200.22 29
1200.30 32
1200.37 34
1200.45 35
1200.53 35
1200.61 33
1200.69 31
1200.77 29
1200.85 26
1200.93 23
1201.01 20
1201.09 18
1201.17 16
1201.25 15
1201.33 14
1201.41 14
1201.49 14
1201.57 14
1201.65 15
1201.72 15
1201.80 15
1201.88 14
1201.96 13
1202.04 12
1202.12 11
1202.20 10
1202.28 9
1202.36 9
1202.44 9
1202.52 10
1202.60 10
1202.68 11
1202.76 10
1202.84 9
1202.92 8
1203.00 5
1203.08 3
1203.16 1
1203.23 0
1203.31 0
1203.39 0
1203.47 0
1203.55 1
1203.63 1
1203.71 1
1203.79 1
1203.87 1
1203.95 1
1204.03 2
1204.11 4
1204.19 6
1204.27 10
1204.35 14
1204.43 17
1204.51 20
1204.59 23
1204.67 24
1204.75 25
1204.83 25
1204.91 24
1204.98 23
1205.06 22
1205.14 20
1205.22 18
1205.30 15
1205.38 12
1205.46 8
1205.54 6
1205.62 3
1205.70 1
1205.78 0
1205.86 0
1205.94 0
1206.02 1
1206.10 3
1206.18 5
1206.26 7
1206.34 10
1206.42 12
1206.50 14
1206.58 16
1206.66 17
1206.74 18
1206.82 18
1206.89 18
1206.97 18
1207.05 17
1207.13 16
1207.21 14
1207.29 12
1207.37 11
1207.45 10
1207.53 9
1207.61 9
1207.69 10
1207.77 10
1207.85 10
1207.93 10
1208.01 10
1208.09 9
1208.17 8
1208.25 7
1208.33 7
1208.41 7
1208.49 9
1208.57 10
1208.65 13
1208.73 15
1208.81 18
1208.89 20
1208.97 21
1209.05 21
1209.13 20
1209.20 17
1209.28 14
1209.36 11
1209.44 8
1209.52 6
1209.60 5
1209.68 5
1209.76 6
1209.84 8
1209.92 10
1210.00 12
1210.08 13
1210.16 14
1210.24 14
1210.32 13
1210.40 13
1210.48 12
1210.56 12
1210.64 12
1210.72 12
1210.80 11
1210.88 10
1210.96 10
1211.04 9
1211.12 9
1211.20 11
1211.28 13
1211.36 16
1211.44 19
1211.52 21
1211.60 22
1211.68 23
1211.76 22
1211.84 20
1211.92 18
1212.00 16
1212.08 14
1212.16 12
1212.24 11
1212.32 9
1212.40 7
1212.47 5
1212.55 3
1212.63 2
1212.71 0
1212.79 0
1212.87 0
1212.95 1
1213.03 2
1213.11 3
1213.19 4
1213.27 5
1213.35 5
1213.43 5
1213.51 5
1213.59 4
1213.67 4
1213.75 4
1213.83 3
1213.91 4
1213.99 4
1214.07 5
1214.15 6
1214.23 7
1214.31 8
1214.39 10
1214.47 11
1214.55 12
1214.63 12
1214.71 12
1214.79 12
1214.87 11
1214.95 9
1215.03 8
1215.11 6
1215.19 4
1215.27 3
1215.35 1
1215.43 0
1215.51 0
1215.59 0
1215.67 0
1215.75 0
1215.83 0
1215.91 0
1215.99 0
1216.07 0
1216.15 0
1216.23 1
1216.31 3
1216.39 6
1216.47 9
1216.55 12
1216.63 16
1216.71 19
1216.79 20
1216.87 21
1216.95 21
1217.03 20
1217.11 19
1217.19 17
1217.27 16
1217.35 15
1217.43 14
1217.51 13
1217.59 11
1217.67 9
1217.75 7
1217.83 5
1217.91 4
1217.99 5
1218.07 6
1218.15 9
1218.23 12
1218.31 15
1218.39 17
1218.47 19
1218.55 20
1218.63 21
1218.71 21
1218.79 22
1218.87 23
1218.95 23
1219.03 24
1219.11 24
1219.19 24
1219.27 24
1219.35 24
1219.43 25
1219.51 25
1219.59 26
1219.67 27
1219.75 27
1219.83 27
1219.91 26
1219.99 24
1220.07 22
1220.15 21
1220.23 20
1220.31 20
1220.39 21
1220.47 22
1220.55 23
1220.63 24
1220.71 25
1220.79 25
1220.87 25
1220.95 25
1221.03 26
1221.11 26
1221.19 26
1221.27 26
1221.35 25
1221.43 24
1221.51 22
1221.59 19
1221.67 17
1221.75 16
1221.83 15
1221.91 15
1221.99 15
1222.07 15
1222.15 16
1222.23 16
1222.31 15
1222.39 14
1222.47 14
1222.55 13
1222.63 13
1222.71 13
1222.79 13
1222.87 13
1222.95 13
1223.03 14
1223.11 14
1223.19 14
1223.27 15
1223.35 15
1223.43 16
1223.51 17
1223.59 18
1223.67 19
1223.75 20
1223.83 21
1223.91 21
1223.99 22
1224.07 21
1224.15 19
1224.23 18
1224.32 15
1224.40 13
1224.48 11
1224.56 10
1224.64 9
1224.72 9
1224.80 9
1224.88 9
1224.96 10
1225.04 10
1225.12 11
1225.20 13
1225.28 14
1225.36 15
1225.44 16
1225.52 17
1225.60 17
1225.68 17
1225.76 16
1225.84 16
1225.92 15
1226.00 15
1226.08 16
1226.16 16
1226.24 17
1226.32 18
1226.40 18
1226.48 18
1226.56 18
1226.64 16
1226.72 13
1226.80 10
1226.88 6
1226.96 3
1227.04 2
1227.12 1
1227.20 3
1227.28 5
1227.36 9
1227.44 13
1227.53 17
1227.61 21
1227.69 23
1227.77 25
1227.85 26
1227.93 26
1228.01 25
1228.09 24
1228.17 23
1228.25 21
1228.33 20
1228.41 19
1228.49 17
1228.57 16
1228.65 15
1228.73 14
1228.81 13
1228.89 12
1228.97 12
1229.05 12
1229.13 12
1229.21 12
1229.29 13
1229.37 13
1229.45 13
1229.53 13
1229.61 12
1229.69 11
1229.77 10
1229.85 9
1229.94 8
1230.02 7
1230.10 7
1230.18 7
1230.26 7
1230.34 8
1230.42 8
1230.50 9
1230.58 9
1230.66 10
1230.74 11
1230.82 12
1230.90 13
1230.98 13
1231.06 14
1231.14 14
1231.22 14
1231.30 13
1231.38 12
1231.46 10
1231.54 9
1231.62 8
1231.70 7
1231.78 8
1231.87 8
1231.95 10
1232.03 12
1232.11 14
1232.19 16
1232.27 19
1232.35 21
1232.43 22
1232.51 23
1232.59 24
1232.67 23
1232.75 20
1232.83 17
1232.91 14
1232.99 10
1233.07 7
1233.15 5
1233.23 4
1233.31 3
1233.39 3
1233.47 3
1233.55 4
1233.64 5
1233.72 7
1233.80 8
1233.88 10
1233.96 12
1234.04 12
1234.12 12
1234.20 11
1234.28 9
1234.36 7
1234.44 6
1234.52 5
1234.60 4
1234.68 5
1234.76 6
1234.84 8
1234.92 10
1235.00 12
1235.08 13
1235.17 15
1235.25 17
1235.33 19
1235.41 21
1235.49 23
1235.57 26
1235.65 28
1235.73 30
1235.81 31
1235.89 31
1235.97 30
1236.05 28
1236.13 24
1236.21 20
1236.29 17
1236.37 14
1236.45 13
1236.54 14
1236.62 15
1236.70 18
1236.78 21
1236.86 23
1236.94 24
1237.02 25
1237.10 25
1237.18 25
1237.26 25
1237.34 25
1237.42 25
1237.50 25
1237.58 24
1237.66 23
1237.74 21
1237.83 19
1237.91 16
1237.99 14
1238.07 13
1238.15 12
1238.23 11
1238.31 12
1238.39 12
1238.47 12
1238.55 13
1238.63 14
1238.71 15
1238.79 17
1238.87 19
1238.95 22
1239.03 24
1239.12 25
1239.20 26
1239.28 27
1239.36 27
1239.44 27
1239.52 28
1239.60 29
1239.68 30
1239.76 31
1239.84 32
1239.92 32
1240.00 31
1240.08 29
1240.16 26
1240.25 23
1240.33 20
1240.41 18
1240.49 17
1240.57 18
1240.65 20
1240.73 23
1240.81 25
1240.89 27
1240.97 28
1241.05 28
1241.13 26
1241.21 24
1241.29 20
1241.38 17
1241.46 14
1241.54 12
1241.62 11
1241.70 11
1241.78 11
1241.86 11
1241.94 11
1242.02 11
1242.10 11
1242.18 11
1242.26 11
1242.34 10
1242.43 10
1242.51 10
1242.59 9
1242.67 9
1242.75 9
1242.83 9
1242.91 10
1242.99 10
1243.07 11
1243.15 12
1243.23 13
1243.31 14
1243.40 14
1243.48 15
1243.56 16
1243.64 16
1243.72 16
1243.80 16
1243.88 16
1243.96 17
1244.04 17
1244.12 17
1244.20 18
1244.28 20
1244.37 21
1244.45 23
1244.53 25
1244.61 27
1244.69 28
1244.77 30
1244.85 31
1244.93 32
1245.01 33
1245.09 33
1245.17 34
1245.25 34
1245.34 35
1245.42 36
1245.50 37
1245.58 38
1245.66 39
1245.74 39
1245.82 38
1245.90 36
1245.98 33
1246.06 29
1246.14 25
1246.23 21
1246.31 18
1246.39 16
1246.47 15
1246.55 15
1246.63 15
1246.71 16
1246.79 17
1246.87 17
1246.95 17
1247.03 17
1247.12 17
1247.20 17
1247.28 17
1247.36 18
1247.44 18
1247.52 18
1247.60 18
1247.68 17
1247.76 16
1247.84 15
1247.93 14
1248.01 14
1248.09 15
1248.17 16
1248.25 18
1248.33 20
1248.41 23
1248.49 27
1248.57 31
1248.65 35
1248.74 40
1248.82 44
1248.90 47
1248.98 49
1249.06 49
1249.14 49
1249.22 49
1249.30 48
1249.38 48
1249.46 48
1249.55 49
1249.63 49
1249.71 49
1249.79 48
1249.87 46
1249.95 44
1250.03 42
1250.11 41
1250.19 40
1250.27 41
1250.36 41
1250.44 42
1250.52 44
1250.60 44
1250.68 45
1250.76 45
1250.84 44
1250.92 43
1251.00 41
1251.09 40
1251.17 38
1251.25 36
1251.33 34
1251.41 31
1251.49 29
1251.57 27
1251.65 24
1251.73 22
1251.81 20
1251.90 18
1251.98 16
1252.06 13
1252.14 11
1252.22 9
1252.30 8
1252.38 6
1252.46 4
1252.54 4
1252.63 3
1252.71 3
1252.79 3
1252.87 3
1252.95 4
1253.03 5
1253.11 7
1253.19 9
1253.27 12
1253.36 15
1253.44 18
1253.52 20
1253.60 22
1253.68 23
1253.76 23
1253.84 23
1253.92 22
1254.01 22
1254.09 22
1254.17 23
1254.25 25
1254.33 28
1254.41 31
1254.49 33
1254.57 34
1254.65 34
1254.74 32
1254.82 28
1254.90 24
1254.98 19
1255.06 14
1255.14 10
1255.22 7
1255.30 6
1255.39 8
1255.47 12
1255.55 16
1255.63 22
1255.71 27
1255.79 32
1255.87 36
1255.95 38
1256.04 40
1256.12 40
1256.20 40
1256.28 40
1256.36 40
1256.44 39
1256.52 37
1256.60 35
1256.68 32
1256.77 28
1256.85 24
1256.93 21
1257.01 18
1257.09 15
1257.17 13
1257.25 12
1257.34 12
1257.42 13
1257.50 14
1257.58 17
1257.66 19
1257.74 22
1257.82 23
1257.90 23
1257.99 22
1258.07 20
1258.15 17
1258.23 13
1258.31 10
1258.39 8
1258.47 6
1258.55 5
1258.64 4
1258.72 3
1258.80 2
1258.88 1
1258.96 0
1259.04 0
1259.12 0
1259.21 0
1259.29 0
1259.37 0
1259.45 0
1259.53 0
1259.61 0
1259.69 0
1259.77 2
1259.86 4
1259.94 7
1260.02 11
1260.10 15
1260.18 19
1260.26 22
1260.34 25
1260.43 27
1260.51 29
1260.59 30
1260.67 31
1260.75 31
1260.83 32
1260.91 32
1260.99 32
1261.08 31
1261.16 30
1261.24 28
1261.32 27
1261.40 25
1261.48 24
1261.56 22
1261.65 22
1261.73 21
1261.81 20
1261.89 19
1261.97 19
1262.05 18
1262.13 17
1262.22 16
1262.30 16
1262.38 15
1262.46 15
1262.54 14
1262.62 13
1262.70 12
1262.79 11
1262.87 10
1262.95 10
1263.03 10
1263.11 11
1263.19 11
1263.27 12
1263.36 13
1263.44 13
1263.52 13
1263.60 13
1263.68 13
1263.76 14
1263.85 16
1263.93 20
1264.01 24
1264.09 30
1264.17 35
1264.25 39
1264.33 42
1264.42 43
1264.50 43
1264.58 42
1264.66 41
1264.74 41
1264.82 41
1264.90 42
1264.99 43
1265.07 44
1265.15 44
1265.23 44
1265.31 43
1265.39 42
1265.48 42
1265.56 41
1265.64 40
1265.72 39
1265.80 38
1265.88 37
1265.96 36
1266.05 35
1266.13 35
1266.21 35
1266.29 37
1266.37 39
1266.45 41
1266.54 42
1266.62 43
1266.70 43
1266.78 42
1266.86 41
1266.94 41
1267.02 41
1267.11 42
1267.19 43
1267.27 44
1267.35 44
1267.43 43
1267.51 40
1267.60 37
1267.68 34
1267.76 29
1267.84 25
1267.92 22
1268.00 19
1268.09 18
1268.17 17
1268.25 17
1268.33 18
1268.41 19
1268.49 19
1268.58 20
1268.66 21
1268.74 21
1268.82 22
1268.90 23
1268.98 25
1269.07 26
1269.15 27
1269.23 28
1269.31 27
1269.39 26
1269.47 25
1269.56 24
1269.64 24
1269.72 26
1269.80 28
1269.88 31
1269.96 34
1270.05 37
1270.13 39
1270.21 40
1270.29 41
1270.37 41
1270.45 41
1270.54 41
1270.62 41
1270.70 41
1270.78 41
1270.86 40
1270.94 39
1271.03 37
1271.11 34
1271.19 30
1271.27 27
1271.35 23
1271.43 20
1271.52 18
1271.60 18
1271.68 18
1271.76 19
1271.84 21
1271.92 23
1272.01 24
1272.09 24
1272.17 23
1272.25 21
1272.33 19
1272.42 17
1272.50 16
1272.58 17
1272.66 18
1272.74 20
1272.82 22
1272.91 24
1272.99 26
1273.07 26
1273.15 26
1273.23 25
1273.31 23
1273.40 21
1273.48 19
1273.56 17
1273.64 16
1273.72 15
1273.81 14
1273.89 13
1273.97 12
1274.05 11
1274.13 10
1274.21 9
1274.30 7
1274.38 6
1274.46 4
1274.54 2
1274.62 0
1274.71 0
1274.79 0
1274.87 0
1274.95 0
1275.03 0
1275.11 0
1275.20 0
1275.28 1
1275.36 4
1275.44 7
1275.52 9
1275.61 10
1275.69 10
1275.77 10
1275.85 10
1275.93 9
1276.02 9
1276.10 10
1276.18 11
1276.26 13
1276.34 14
1276.42 15
1276.51 14
1276.59 13
1276.67 12
1276.75 11
1276.83 10
1276.92 10
1277.00 11
1277.08 12
1277.16 14
1277.24 15
1277.33 16
1277.41 17
1277.49 16
1277.57 16
1277.65 15
1277.73 13
1277.82 12
1277.90 10
1277.98 9
1278.06 8
1278.14 7
1278.23 7
1278.31 8
1278.39 10
1278.47 12
1278.55 15
1278.64 17
1278.72 20
1278.80 23
1278.88 25
1278.96 27
1279.05 30
1279.13 33
1279.21 35
1279.29 37
1279.37 39
1279.46 38
1279.54 37
1279.62 34
1279.70 31
1279.78 27
1279.87 23
1279.95 20
1280.03 18
1280.11 15
1280.19 13
1280.28 11
1280.36 9
1280.44 8
1280.52 7
1280.60 7
1280.69 8
1280.77 8
1280.85 8
1280.93 7
1281.01 5
1281.10 2
1281.18 0
1281.26 0
1281.34 0
1281.42 0
1281.51 0
1281.59 0
1281.67 0
1281.75 1
1281.83 3
1281.92 3
1282.00 3
1282.08 3
1282.16 3
1282.24 4
1282.33 5
1282.41 6
1282.49 8
1282.57 11
1282.66 15
1282.74 18
1282.82 21
1282.90 24
1282.98 26
1283.07 26
1283.15 25
1283.23 23
1283.31 20
1283.39 18
1283.48 16
1283.56 16
1283.64 17
1283.72 18
1283.80 20
1283.89 21
1283.97 21
1284.05 21
1284.13 21
1284.22 20
1284.30 19
1284.38 18
1284.46 17
1284.54 17
1284.63 17
1284.71 17
1284.79 18
1284.87 18
1284.95 19
1285.04 20
1285.12 20
1285.20 21
1285.28 21
1285.37 22
1285.45 22
1285.53 23
1285.61 25
1285.69 27
1285.78 30
1285.86 33
1285.94 37
1286.02 39
1286.11 41
1286.19 43
1286.27 43
1286.35 42
1286.43 41
1286.52 39
1286.60 36
1286.68 34
1286.76 31
1286.85 29
1286.93 28
1287.01 27
1287.09 27
1287.17 27
1287.26 27
1287.34 26
1287.42 25
1287.50 24
1287.59 23
1287.67 22
1287.75 23
1287.83 24
1287.91 25
1288.00 27
1288.08 28
1288.16 27
1288.24 25
1288.33 22
1288.41 18
1288.49 14
1288.57 10
1288.65 7
1288.74 5
1288.82 3
1288.90 3
1288.98 4
1289.07 6
1289.15 10
1289.23 14
1289.31 19
1289.40 24
1289.48 28
1289.56 32
1289.64 34
1289.72 36
1289.81 37
1289.89 38
1289.97 39
1290.05 41
1290.14 42
1290.22 42
1290.30 42
1290.38 40
1290.47 36
1290.55 32
1290.63 27
1290.71 23
1290.79 21
1290.88 20
1290.96 21
1291.04 23
1291.12 26
1291.21 28
1291.29 29
1291.37 29
1291.45 28
1291.54 27
1291.62 26
1291.70 25
1291.78 25
1291.87 25
1291.95 25
1292.03 25
1292.11 24
1292.20 23
1292.28 23
1292.36 22
1292.44 23
1292.52 23
1292.61 24
1292.69 25
1292.77 24
1292.85 23
1292.94 21
1293.02 19
1293.10 16
1293.18 14
1293.27 12
1293.35 12
1293.43 11
1293.51 11
1293.60 11
1293.68 10
1293.76 9
1293.84 7
1293.93 5
1294.01 3
1294.09 2
1294.17 3
1294.26 4
1294.34 7
1294.42 9
1294.50 12
1294.59 14
1294.67 15
1294.75 17
1294.83 17
1294.92 18
1295.00 18
1295.08 18
1295.16 18
1295.25 17
1295.33 15
1295.41 13
1295.49 10
1295.58 8
1295.66 6
1295.74 4
1295.82 3
1295.91 3
1295.99 2
1296.07 2
1296.15 1
1296.24 0
1296.32 0
1296.40 0
1296.48 0
1296.57 0
1296.65 2
1296.73 7
1296.81 13
1296.90 20
1296.98 26
1297.06 31
1297.14 35
1297.23 36
1297.31 36
1297.39 34
1297.47 31
1297.56 28
1297.64 25
1297.72 23
1297.80 21
1297.89 20
1297.97 19
1298.05 18
1298.13 17
1298.22 16
1298.30 15
1298.38 15
1298.46 14
1298.55 14
1298.63 14
1298.71 14
1298.79 15
1298.88 16
1298.96 17
1299.04 17
1299.13 18
1299.21 18
1299.29 18
1299.37 18
1299.46 18
1299.54 19
1299.62 20
1299.70 22
1299.79 24
1299.87 27
1299.95 31
1300.03 33
1300.12 35
1300.20 36
1300.28 35
1300.36 33
1300.45 30
1300.53 26
1300.61 23
1300.70 21
1300.78 20
1300.86 20
1300.94 21
1301.03 22
1301.11 24
1301.19 26
1301.27 28
1301.36 29
1301.44 30
1301.52 30
1301.60 30
1301.69 29
1301.77 28
1301.85 27
1301.94 25
1302.02 25
1302.10 25
1302.18 26
1302.27 29
1302.35 33
1302.43 37
1302.51 41
1302.60 44
1302.68 44
1302.76 41
1302.85 37
1302.93 31
1303.01 25
1303.09 21
1303.18 17
1303.26 16
1303.34 16
1303.42 18
1303.51 20
1303.59 21
1303.67 23
1303.76 23
1303.84 23
1303.92 23
1304.00 22
1304.09 22
1304.17 22
1304.25 22
1304.33 22
1304.42 23
1304.50 24
1304.58 25
1304.67 25
1304.75 25
1304.83 23
1304.91 19
1305.00 15
1305.08 10
1305.16 5
1305.25 1
1305.33 0
1305.41 0
1305.49 0
1305.58 0
1305.66 0
1305.74 2
1305.83 5
1305.91 9
1305.99 12
1306.07 15
1306.16 16
1306.24 17
1306.32 17
1306.41 16
1306.49 14
1306.57 12
1306.65 10
1306.74 8
1306.82 8
1306.90 8
1306.99 10
1307.07 12
1307.15 16
1307.23 20
1307.32 26
1307.40 31
1307.48 36
1307.57 41
1307.65 44
1307.73 45
1307.81 45
1307.90 44
1307.98 41
1308.06 39
1308.15 36
1308.23 34
1308.31 32
1308.39 30
1308.48 27
1308.56 25
1308.64 22
1308.73 19
1308.81 17
1308.89 16
1308.97 16
1309.06 18
1309.14 19
1309.22 21
1309.31 21
1309.39 20
1309.47 18
1309.56 14
1309.64 10
1309.72 5
1309.80 1
1309.89 0
1309.97 0
1310.05 0
1310.14 0
1310.22 0
1310.30 0
1310.38 0
1310.47 1
1310.55 3
1310.63 4
1310.72 5
1310.80 5
1310.88 6
1310.97 6
1311.05 6
1311.13 6
1311.21 5
1311.30 4
1311.38 3
1311.46 1
1311.55 0
1311.63 0
1311.71 0
1311.80 0
1311.88 2
1311.96 4
1312.04 7
1312.13 9
1312.21 12
1312.29 14
1312.38 16
1312.46 17
1312.54 20
1312.63 22
1312.71 25
1312.79 29
1312.87 32
1312.96 34
1313.04 36
1313.12 37
1313.21 37
1313.29 37
1313.37 36
1313.46 35
1313.54 34
1313.62 32
1313.71 30
1313.79 26
1313.87 21
1313.95 16
1314.04 11
1314.12 7
1314.20 4
1314.29 3
1314.37 4
1314.45 6
1314.54 9
1314.62 12
1314.70 13
1314.79 14
1314.87 13
1314.95 11
1315.03 8
1315.12 5
1315.20 2
1315.28 1
1315.37 0
1315.45 1
1315.53 2
1315.62 3
1315.70 4
1315.78 4
1315.87 4
1315.95 4
1316.03 4
1316.12 5
1316.20 7
1316.28 9
1316.37 11
1316.45 13
1316.53 14
1316.61 14
1316.70 13
1316.78 12
1316.86 11
1316.95 10
1317.03 10
1317.11 9
1317.20 9
1317.28 10
1317.36 10
1317.45 11
1317.53 13
1317.61 16
1317.70 20
1317.78 24
1317.86 29
1317.95 34
1318.03 38
1318.11 42
1318.20 44
1318.28 45
1318.36 46
1318.44 47
1318.53 47
1318.61 48
1318.69 48
1318.78 48
1318.86 48
1318.94 46
1319.03 43
1319.11 39
1319.19 34
1319.28 29
1319.36 24
1319.44 19
1319.53 15
1319.61 12
1319.69 10
1319.78 9
1319.86 8
1319.94 8
1320.03 8
1320.11 8
1320.19 8
1320.28 7
1320.36 7
1320.44 7
1320.53 7
1320.61 9
1320.69 12
1320.78 16
1320.86 20
1320.94 24
1321.03 28
1321.11 32
1321.19 34
1321.28 37
1321.36 40
1321.44 44
1321.53 48
1321.61 54
1321.69 58
1321.78 63
1321.86 66
1321.94 67
1322.03 66
1322.11 63
1322.19 59
1322.28 54
1322.36 48
1322.44 44
1322.53 41
1322.61 39
1322.69 39
1322.78 41
1322.86 44
1322.94 47
1323.03 52
1323.11 56
1323.19 60
1323.28 63
1323.36 67
1323.44 71
1323.53 74
1323.61 77
1323.69 80
1323.78 82
1323.86 83
1323.94 83
1324.03 83
1324.11 82
1324.19 81
1324.28 79
1324.36 77
1324.44 75
1324.53 72
1324.61 70
1324.69 68
1324.78 67
1324.86 66
1324.94 67
1325.03 68
1325.11 70
1325.19 72
1325.28 73
1325.36 73
1325.44 72
1325.53 71
1325.61 69
1325.70 68
1325.78 67
1325.86 65
1325.95 64
1326.03 61
1326.11 58
1326.20 54
1326.28 49
1326.36 45
1326.45 42
1326.53 38
1326.61 36
1326.70 34
1326.78 32
1326.86 29
1326.95 27
1327.03 24
1327.11 22
1327.20 21
1327.28 20
1327.36 19
1327.45 19
1327.53 20
1327.62 21
1327.70 23
1327.78 26
1327.87 29
1327.95 32
1328.03 35
1328.12 37
1328.20 38
1328.28 37
1328.37 36
1328.45 33
1328.53 30
1328.62 27
1328.70 25
1328.78 22
1328.87 20
1328.95 18
1329.04 17
1329.12 16
1329.20 16
1329.29 16
1329.37 17
1329.45 19
1329.54 20
1329.62 21
1329.70 23
1329.79 24
1329.87 25
1329.95 27
1330.04 28
1330.12 30
1330.21 32
1330.29 33
1330.37 34
1330.46 34
1330.54 33
1330.62 31
1330.71 28
1330.79 26
1330.87 24
1330.96 23
1331.04 23
1331.13 23
1331.21 25
1331.29 26
1331.38 28
1331.46 30
1331.54 31
1331.63 31
1331.71 30
1331.79 28
1331.88 26
1331.96 25
1332.05 24
1332.13 24
1332.21 26
1332.30 28
1332.38 29
1332.46 31
1332.55 31
1332.63 30
1332.71 28
1332.80 25
1332.88 22
1332.97 19
1333.05 17
1333.13 15
1333.22 13
1333.30 12
1333.38 11
1333.47 10
1333.55 9
1333.64 10
1333.72 10
1333.80 11
1333.89 13
1333.97 16
1334.05 19
1334.14 23
1334.22 27
1334.30 30
1334.39 32
1334.47 34
1334.56 33
1334.64 32
1334.72 29
1334.81 25
1334.89 21
1334.97 18
1335.06 14
1335.14 11
1335.23 9
1335.31 7
1335.39 7
1335.48 7
1335.56 8
1335.64 10
1335.73 12
1335.81 13
1335.90 14
1335.98 15
1336.06 15
1336.15 14
1336.23 13
1336.32 12
1336.40 10
1336.48 8
1336.57 5
1336.65 3
1336.73 1
1336.82 0
1336.90 0
1336.99 0
1337.07 0
1337.15 0
1337.24 0
1337.32 0
1337.40 1
1337.49 1
1337.57 1
1337.66 1
1337.74 1
1337.82 1
1337.91 3
1337.99 5
1338.08 8
1338.16 12
1338.24 17
1338.33 22
1338.41 26
1338.49 31
1338.58 35
1338.66 39
1338.75 42
1338.83 45
1338.91 47
1339.00 49
1339.08 48
1339.17 47
1339.25 43
1339.33 39
1339.42 33
1339.50 28
1339.58 23
1339.67 19
1339.75 16
1339.84 14
1339.92 13
1340.00 13
1340.09 13
1340.17 13
1340.26 13
1340.34 13
1340.42 13
1340.51 13
1340.59 12
1340.68 11
1340.76 9
1340.84 7
1340.93 6
1341.01 6
1341.10 7
1341.18 12
1341.26 18
1341.35 26
1341.43 35
1341.51 44
1341.60 52
1341.68 57
1341.77 60
1341.85 61
1341.93 59
1342.02 56
1342.10 51
1342.19 47
1342.27 43
1342.35 40
1342.44 37
1342.52 36
1342.61 35
1342.69 34
1342.77 33
1342.86 32
1342.94 32
1343.03 32
1343.11 32
1343.19 34
1343.28 36
1343.36 38
1343.45 40
1343.53 41
1343.61 42
1343.70 42
1343.78 42
1343.87 41
1343.95 40
1344.03 40
1344.12 40
1344.20 39
1344.29 38
1344.37 36
1344.45 34
1344.54 31
1344.62 28
1344.71 25
1344.79 22
1344.87 20
1344.96 18
1345.04 17
1345.13 16
1345.21 15
1345.30 15
1345.38 15
1345.46 16
1345.55 19
1345.63 23
1345.72 29
1345.80 36
1345.88 43
1345.97 51
1346.05 57
1346.14 62
1346.22 65
1346.30 65
1346.39 63
1346.47 58
1346.56 52
1346.64 45
1346.72 38
1346.81 32
1346.89 28
1346.98 25
1347.06 24
1347.15 25
1347.23 27
1347.31 30
1347.40 33
1347.48 36
1347.57 37
1347.65 38
1347.73 37
1347.82 35
1347.90 32
1347.99 29
1348.07 25
1348.16 22
1348.24 19
1348.32 17
1348.41 16
1348.49 16
1348.58 17
1348.66 18
1348.74 19
1348.83 20
1348.91 20
1349.00 20
1349.08 19
1349.17 17
1349.25 16
1349.33 15
1349.42 15
1349.50 15
1349.59 17
1349.67 19
1349.75 21
1349.84 22
1349.92 23
1350.01 22
1350.09 21
1350.18 20
1350.26 19
1350.34 18
1350.43 17
1350.51 17
1350.60 17
1350.68 17
1350.77 16
1350.85 14
1350.93 12
1351.02 9
1351.10 6
1351.19 4
1351.27 3
1351.35 3
1351.44 3
1351.52 4
1351.61 4
1351.69 5
1351.78 6
1351.86 8
1351.94 10
1352.03 12
1352.11 15
1352.20 17
1352.28 17
1352.37 17
1352.45 15
1352.53 13
1352.62 12
1352.70 12
1352.79 13
1352.87 16
1352.96 18
1353.04 21
1353.12 23
1353.21 24
1353.29 24
1353.38 23
1353.46 22
1353.55 21
1353.63 20
1353.72 21
1353.80 21
1353.88 21
1353.97 21
1354.05 21
1354.14 20
1354.22 21
1354.31 22
1354.39 25
1354.47 28
1354.56 32
1354.64 37
1354.73 42
1354.81 46
1354.90 50
1354.98 53
1355.06 56
1355.15 58
1355.23 59
1355.32 60
1355.40 60
1355.49 59
1355.57 57
1355.66 55
1355.74 53
1355.82 50
1355.91 47
1355.99 43
1356.08 39
1356.16 33
1356.25 28
1356.33 23
1356.42 18
1356.50 14
1356.58 12
1356.67 10
1356.75 9
1356.84 9
1356.92 9
1357.01 8
1357.09 7
1357.17 5
1357.26 2
1357.34 0
1357.43 0
1357.51 0
1357.60 2
1357.68 6
1357.77 12
1357.85 19
1357.93 25
1358.02 30
1358.10 34
1358.19 36
1358.27 36
1358.36 35
1358.44 34
1358.53 32
1358.61 31
1358.70 30
1358.78 30
1358.86 30
1358.95 32
1359.03 34
1359.12 36
1359.20 38
1359.29 40
1359.37 41
1359.46 41
1359.54 41
1359.62 41
1359.71 40
1359.79 39
1359.88 39
1359.96 38
1360.05 36
1360.13 35
1360.22 33
1360.30 30
1360.39 28
1360.47 26
1360.55 25
1360.64 25
1360.72 25
1360.81 25
1360.89 26
1360.98 27
1361.06 28
1361.15 29
1361.23 30
1361.32 32
1361.40 33
1361.48 36
1361.57 39
1361.65 43
1361.74 46
1361.82 49
1361.91 51
1361.99 51
1362.08 51
1362.16 51
1362.25 50
1362.33 49
1362.42 48
1362.50 47
1362.58 47
1362.67 46
1362.75 44
1362.84 43
1362.92 41
1363.01 40
1363.09 40
1363.18 40
1363.26 42
1363.35 45
1363.43 48
1363.52 51
1363.60 54
1363.68 55
1363.77 55
1363.85 53
1363.94 51
1364.02 48
1364.11 44
1364.19 41
1364.28 37
1364.36 34
1364.45 30
1364.53 26
1364.62 23
1364.70 20
1364.78 18
1364.87 17
1364.95 17
1365.04 18
1365.12 20
1365.21 22
1365.29 23
1365.38 24
1365.46 23
1365.55 21
1365.63 18
1365.72 14
1365.80 10
1365.89 6
1365.97 3
1366.06 1
1366.14 0
1366.22 0
1366.31 2
1366.39 4
1366.48 6
1366.56 9
1366.65 10
1366.73 11
1366.82 10
1366.90 8
1366.99 6
1367.07 4
1367.16 2
1367.24 1
1367.33 1
1367.41 3
1367.50 5
1367.58 8
1367.67 11
1367.75 13
1367.83 14
1367.92 15
1368.00 15
1368.09 14
1368.17 14
1368.26 14
1368.34 13
1368.43 13
1368.51 13
1368.60 12
1368.68 11
1368.77 9
1368.85 7
1368.94 4
1369.02 1
1369.11 0
1369.19 0
1369.28 0
1369.36 0
1369.45 0
1369.53 0
1369.62 0
1369.70 0
1369.79 1
1369.87 3
1369.96 6
1370.04 9
1370.12 14
1370.21 19
1370.29 24
1370.38 30
1370.46 33
1370.55 35
1370.63 35
1370.72 33
1370.80 30
1370.89 28
1370.97 27
1371.06 27
1371.14 30
1371.23 33
1371.31 37
1371.40 39
1371.48 40
1371.57 39
1371.65 37
1371.74 34
1371.82 33
1371.91 32
1371.99 31
1372.08 31
1372.16 30
1372.25 29
1372.33 26
1372.42 23
1372.50 19
1372.59 16
1372.67 14
1372.76 12
1372.84 12
1372.93 13
1373.01 14
1373.10 16
1373.18 18
1373.27 20
1373.35 22
1373.44 24
1373.52 27
1373.61 30
1373.69 34
1373.78 38
1373.86 43
1373.95 47
1374.03 51
1374.12 54
1374.20 56
1374.29 57
1374.37 56
1374.45 55
1374.54 53
1374.62 49
1374.71 46
1374.79 41
1374.88 37
1374.96 34
1375.05 31
1375.13 29
1375.22 28
1375.30 29
1375.39 30
1375.47 33
1375.56 35
1375.64 37
1375.73 39
1375.81 39
1375.90 37
1375.98 34
1376.07 29
1376.15 23
1376.24 17
1376.33 11
1376.41 6
1376.50 2
1376.58 1
1376.67 2
1376.75 4
1376.84 8
1376.92 13
1377.01 19
1377.09 25
1377.18 30
1377.26 34
1377.35 37
1377.43 39
1377.52 40
1377.60 40
1377.69 39
1377.77 37
1377.86 35
1377.94 31
1378.03 27
1378.11 23
1378.20 19
1378.28 16
1378.37 13
1378.45 12
1378.54 11
1378.62 11
1378.71 12
1378.79 12
1378.88 12
1378.96 12
1379.05 13
1379.13 14
1379.22 17
1379.30 20
1379.39 23
1379.47 28
1379.56 32
1379.64 36
1379.73 41
1379.81 46
1379.90 50
1379.98 55
1380.07 59
1380.15 61
1380.24 62
1380.32 61
1380.41 59
1380.49 55
1380.58 50
1380.67 46
1380.75 43
1380.84 41
1380.92 40
1381.01 39
1381.09 39
1381.18 37
1381.26 35
1381.35 32
1381.43 30
1381.52 27
1381.60 25
1381.69 24
1381.77 25
1381.86 26
1381.94 27
1382.03 28
1382.11 28
1382.20 27
1382.28 25
1382.37 22
1382.45 18
1382.54 14
1382.62 11
1382.71 8
1382.80 6
1382.88 5
1382.97 4
1383.05 4
1383.14 6
1383.22 8
1383.31 12
1383.39 18
1383.48 25
1383.56 33
1383.65 41
1383.73 48
1383.82 54
1383.90 58
1383.99 59
1384.07 59
1384.16 56
1384.24 53
1384.33 51
1384.41 49
1384.50 49
1384.59 50
1384.67 51
1384.76 53
1384.84 53
1384.93 53
1385.01 50
1385.10 47
1385.18 43
1385.27 40
1385.35 38
1385.44 38
1385.52 40
1385.61 44
1385.69 49
1385.78 54
1385.87 59
1385.95 64
1386.04 68
1386.12 69
1386.21 69
1386.29 67
1386.38 63
1386.46 57
1386.55 52
1386.63 46
1386.72 42
1386.80 39
1386.89 38
1386.97 39
1387.06 41
1387.15 43
1387.23 45
1387.32 45
1387.40 43
1387.49 40
1387.57 34
1387.66 28
1387.74 22
1387.83 17
1387.91 13
1388.00 11
1388.08 11
1388.17 12
1388.26 14
1388.34 16
1388.43 18
1388.51 20
1388.60 22
1388.68 25
1388.77 28
1388.85 33
1388.94 38
1389.02 44
1389.11 50
1389.19 56
1389.28 60
1389.37 63
1389.45 64
1389.54 64
1389.62 63
1389.71 60
1389.79 57
1389.88 54
1389.96 51
1390.05 48
1390.13 45
1390.22 44
1390.31 44
1390.39 44
1390.48 46
1390.56 47
1390.65 49
1390.73 50
1390.82 50
1390.90 50
1390.99 49
1391.07 47
1391.16 46
1391.25 44
1391.33 43
1391.42 42
1391.50 40
1391.59 38
1391.67 35
1391.76 31
1391.84 26
1391.93 20
1392.02 15
1392.10 11
1392.19 7
1392.27 5
1392.36 5
1392.44 6
1392.53 8
1392.61 11
1392.70 15
1392.79 19
1392.87 22
1392.96 25
1393.04 27
1393.13 29
1393.21 28
1393.30 27
1393.38 24
1393.47 20
1393.56 16
1393.64 13
1393.73 11
1393.81 11
1393.90 13
1393.98 17
1394.07 21
1394.15 25
1394.24 27
1394.33 28
1394.41 27
1394.50 25
1394.58 23
1394.67 21
1394.75 20
1394.84 21
1394.92 22
1395.01 24
1395.10 24
1395.18 23
1395.27 21
1395.35 17
1395.44 13
1395.52 9
1395.61 5
1395.70 4
1395.78 3
1395.87 5
1395.95 8
1396.04 12
1396.12 16
1396.21 20
1396.29 24
1396.38 26
1396.47 26
1396.55 24
1396.64 21
1396.72 17
1396.81 14
1396.89 11
1396.98 10
1397.07 11
1397.15 13
1397.24 16
1397.32 18
1397.41 19
1397.49 19
1397.58 17
1397.67 15
1397.75 12
1397.84 9
1397.92 6
1398.01 4
1398.09 3
1398.18 3
1398.27 3
1398.35 5
1398.44 8
1398.52 11
1398.61 16
1398.69 21
1398.78 25
1398.87 28
1398.95 29
1399.04 29
1399.12 28
1399.21 26
1399.29 24
1399.38 23
1399.47 24
1399.55 27
1399.64 30
1399.72 35
1399.81 39
1399.89 42
1399.98 43
1400.07 43
1400.15 42
1400.24 40
1400.32 37
1400.41 34
1400.49 32
1400.58 30
1400.67 29
1400.75 29
1400.84 30
1400.92 33
1401.01 36
1401.09 40
1401.18 44
1401.27 47
1401.35 49
1401.44 50
1401.52 50
1401.61 50
1401.70 49
1401.78 48
1401.87 46
1401.95 44
1402.04 40
1402.12 35
1402.21 30
1402.30 25
1402.38 21
1402.47 19
1402.55 19
1402.64 20
1402.73 22
1402.81 24
1402.90 24
1402.98 23
1403.07 21
1403.15 16
1403.24 11
1403.33 6
1403.41 2
1403.50 0
1403.58 0
1403.67 3
1403.76 6
1403.84 11
1403.93 15
1404.01 18
1404.10 19
1404.19 19
1404.27 16
1404.36 13
1404.44 10
1404.53 8
1404.61 6
1404.70 6
1404.79 8
1404.87 10
1404.96 13
1405.04 16
1405.13 19
1405.22 22
1405.30 25
1405.39 27
1405.47 30
1405.56 32
1405.65 34
1405.73 35
1405.82 34
1405.90 32
1405.99 29
1406.08 25
1406.16 21
1406.25 18
1406.33 15
1406.42 13
1406.51 11
1406.59 10
1406.68 9
1406.76 9
1406.85 9
1406.94 8
1407.02 7
1407.11 4
1407.19 2
1407.28 0
1407.36 0
1407.45 0
1407.54 0
1407.62 0
1407.71 0
1407.79 0
1407.88 0
1407.97 5
1408.05 11
1408.14 17
1408.22 23
1408.31 28
1408.40 32
1408.48 35
1408.57 36
1408.66 37
1408.74 36
1408.83 34
1408.91 31
1409.00 29
1409.09 26
1409.17 23
1409.26 20
1409.34 17
1409.43 14
1409.52 13
1409.60 12
1409.69 12
1409.77 14
1409.86 18
1409.95 22
1410.03 28
1410.12 34
1410.20 41
1410.29 47
1410.38 53
1410.46 57
1410.55 59
1410.63 59
1410.72 57
1410.81 53
1410.89 47
1410.98 40
1411.06 32
1411.15 25
1411.24 19
1411.32 14
1411.41 11
1411.50 9
1411.58 9
1411.67 9
1411.75 9
1411.84 9
1411.93 9
1412.01 8
1412.10 6
1412.18 4
1412.27 3
1412.36 3
1412.44 3
1412.53 5
1412.62 7
1412.70 10
1412.79 11
1412.87 12
1412.96 11
1413.05 10
1413.13 8
1413.22 6
1413.30 5
1413.39 4
1413.48 5
1413.56 8
1413.65 11
1413.74 14
1413.82 17
1413.91 20
1413.99 22
1414.08 23
1414.17 24
1414.25 26
1414.34 28
1414.42 29
1414.51 31
1414.60 32
1414.68 33
1414.77 32
1414.86 31
1414.94 28
1415.03 25
1415.11 22
1415.20 19
1415.29 16
1415.37 13
1415.46 11
1415.55 9
1415.63 7
1415.72 6
1415.80 5
1415.89 5
1415.98 7
1416.06 9
1416.15 12
1416.24 15
1416.32 17
1416.41 20
1416.49 21
1416.58 22
1416.67 23
1416.75 23
1416.84 24
1416.93 26
1417.01 28
1417.10 31
1417.18 34
1417.27 36
1417.36 37
1417.44 36
1417.53 34
1417.62 31
1417.70 26
1417.79 21
1417.87 17
1417.96 13
1418.05 9
1418.13 7
1418.22 7
1418.31 8
1418.39 11
1418.48 15
1418.57 20
1418.65 25
1418.74 29
1418.82 32
1418.91 33
1419.00 32
1419.08 30
1419.17 28
1419.26 27
1419.34 26
1419.43 26
1419.52 27
1419.60 27
1419.69 26
1419.77 23
1419.86 19
1419.95 13
1420.03 7
1420.12 2
1420.21 0
1420.29 0
1420.38 0
1420.47 0
1420.55 1
1420.64 2
1420.72 3
1420.81 3
1420.90 3
1420.98 2
1421.07 1
1421.16 0
1421.24 0
1421.33 0
1421.42 0
1421.50 0
1421.59 1
1421.67 4
1421.76 7
1421.85 9
1421.93 10
1422.02 10
1422.11 8
1422.19 5
1422.28 2
1422.37 0
1422.45 0
1422.54 2
1422.63 6
1422.71 9
1422.80 13
1422.89 15
1422.97 17
1423.06 17
1423.14 16
1423.23 16
1423.32 16
1423.40 17
1423.49 20
1423.58 23
1423.66 27
1423.75 31
1423.84 34
1423.92 37
1424.01 39
1424.10 40
1424.18 41
1424.27 42
1424.36 42
1424.44 42
1424.53 40
1424.61 37
1424.70 34
1424.79 30
1424.87 26
1424.96 22
1425.05 19
1425.13 16
1425.22 14
1425.31 13
1425.39 12
1425.48 11
1425.57 10
1425.65 9
1425.74 8
1425.83 7
1425.91 7
1426.00 8
1426.09 11
1426.17 16
1426.26 22
1426.35 29
1426.43 35
1426.52 40
1426.61 43
1426.69 44
1426.78 44
1426.87 43
1426.95 42
1427.04 40
1427.12 39
1427.21 37
1427.30 37
1427.38 36
1427.47 36
1427.56 37
1427.64 38
1427.73 39
1427.82 39
1427.90 39
1427.99 38
1428.08 37
1428.16 35
1428.25 32
1428.34 30
1428.42 28
1428.51 26
1428.60 24
1428.68 22
1428.77 20
1428.86 17
1428.94 15
1429.03 13
1429.12 12
1429.20 11
1429.29 11
1429.38 10
1429.46 9
1429.55 8
1429.64 8
1429.72 7
1429.81 7
1429.90 7
1429.98 8
1430.07 9
1430.16 11
1430.24 14
1430.33 17
1430.42 20
1430.50 24
1430.59 29
1430.68 34
1430.76 40
1430.85 45
1430.94 49
1431.02 52
1431.11 53
1431.20 52
1431.28 50
1431.37 48
1431.46 45
1431.54 43
1431.63 42
1431.72 42
1431.80 42
1431.89 43
1431.98 44
1432.06 44
1432.15 43
1432.24 41
1432.32 39
1432.41 37
1432.50 37
1432.59 38
1432.67 42
1432.76 47
1432.85 53
1432.93 60
1433.02 65
1433.11 69
1433.19 72
1433.28 71
1433.37 69
1433.45 65
1433.54 60
1433.63 56
1433.71 52
1433.80 50
1433.89 49
1433.97 51
1434.06 53
1434.15 55
1434.23 57
1434.32 57
1434.41 56
1434.49 55
1434.58 54
1434.67 54
1434.75 55
1434.84 56
1434.93 59
1435.02 60
1435.10 62
1435.19 62
1435.28 61
1435.36 59
1435.45 57
1435.54 54
1435.62 50
1435.71 46
1435.80 41
1435.88 35
1435.97 29
1436.06 23
1436.14 18
1436.23 16
1436.32 15
1436.40 17
1436.49 21
1436.58 26
1436.67 31
1436.75 36
1436.84 40
1436.93 42
1437.01 43
1437.10 42
1437.19 40
1437.27 39
1437.36 37
1437.45 36
1437.53 36
1437.62 36
1437.71 36
1437.80 36
1437.88 35
1437.97 34
1438.06 33
1438.14 31
1438.23 30
1438.32 29
1438.40 28
1438.49 26
1438.58 24
1438.66 22
1438.75 19
1438.84 18
1438.93 17
1439.01 19
1439.10 23
1439.19 28
1439.27 33
1439.36 38
1439.45 42
1439.53 44
1439.62 45
1439.71 44
1439.79 44
1439.88 45
1439.97 47
1440.06 51
1440.14 57
1440.23 62
1440.32 66
1440.40 68
1440.49 68
1440.58 66
1440.66 62
1440.75 57
1440.84 52
1440.93 48
1441.01 44
1441.10 42
1441.19 40
1441.27 39
1441.36 38
1441.45 38
1441.53 36
1441.62 34
1441.71 31
1441.80 27
1441.88 22
1441.97 16
1442.06 11
1442.14 5
1442.23 1
1442.32 0
1442.41 0
1442.49 0
1442.58 0
1442.67 0
1442.75 0
1442.84 0
1442.93 0
1443.01 1
1443.10 5
1443.19 9
1443.28 14
1443.36 18
1443.45 21
1443.54 23
1443.62 24
1443.71 25
1443.80 23
1443.89 21
1443.97 18
1444.06 13
1444.15 9
1444.23 4
1444.32 1
1444.41 0
1444.50 1
1444.58 5
1444.67 10
1444.76 16
1444.84 21
1444.93 25
1445.02 26
1445.10 25
1445.19 22
1445.28 18
1445.37 14
1445.45 11
1445.54 11
1445.63 13
1445.71 17
1445.80 23
1445.89 29
1445.98 35
1446.06 39
1446.15 41
1446.24 42
1446.32 43
1446.41 43
1446.50 44
1446.59 45
1446.67 47
1446.76 48
1446.85 50
1446.94 51
1447.02 51
1447.11 51
1447.20 50
1447.28 50
1447.37 50
1447.46 51
1447.55 55
1447.63 59
1447.72 65
1447.81 71
1447.89 76
1447.98 79
1448.07 80
1448.16 79
1448.24 78
1448.33 76
1448.42 74
1448.51 73
1448.59 73
1448.68 73
1448.77 73
1448.85 73
1448.94 73
1449.03 71
1449.12 70
1449.20 68
1449.29 66
1449.38 64
1449.46 61
1449.55 60
1449.64 58
1449.73 58
1449.81 57
1449.90 57
1449.99 56
1450.08 55
1450.16 53
1450.25 50
1450.34 48
1450.42 46
1450.51 46
1450.60 46
1450.69 46
1450.77 47
1450.86 48
1450.95 47
1451.04 46
1451.12 45
1451.21 43
1451.30 42
1451.39 41
1451.47 40
1451.56 40
1451.65 41
1451.73 41
1451.82 41
1451.91 40
1452.00 40
1452.08 40
1452.17 41
1452.26 43
1452.35 45
1452.43 48
1452.52 50
1452.61 52
1452.70 54
1452.78 54
1452.87 55
1452.96 55
1453.04 55
1453.13 55
1453.22 55
1453.31 54
1453.39 52
1453.48 49
1453.57 46
1453.66 43
1453.74 40
1453.83 39
1453.92 39
1454.01 40
1454.09 41
1454.18 43
1454.27 43
1454.36 42
1454.44 39
1454.53 35
1454.62 31
1454.71 28
1454.79 26
1454.88 25
1454.97 25
1455.06 26
1455.14 28
1455.23 29
1455.32 32
1455.40 34
1455.49 36
1455.58 39
1455.67 41
1455.75 43
1455.84 45
1455.93 45
1456.02 44
1456.10 42
1456.19 40
1456.28 38
1456.37 36
1456.45 35
1456.54 34
1456.63 33
1456.72 34
1456.80 34
1456.89 35
1456.98 36
1457.07 37
1457.15 37
1457.24 36
1457.33 33
1457.42 30
1457.50 26
1457.59 22
1457.68 18
1457.77 16
1457.85 15
1457.94 14
1458.03 15
1458.12 16
1458.20 16
1458.29 16
1458.38 16
1458.47 15
1458.55 14
1458.64 13
1458.73 12
1458.82 11
1458.90 9
1458.99 7
1459.08 5
1459.17 2
1459.25 0
1459.34 0
1459.43 0
1459.52 0
1459.61 0
1459.69 0
1459.78 3
1459.87 5
1459.96 6
1460.04 6
1460.13 4
1460.22 2
1460.31 0
1460.39 0
1460.48 0
1460.57 0
1460.66 0
1460.74 0
1460.83 2
1460.92 5
1461.01 7
1461.09 8
1461.18 8
1461.27 9
1461.36 9
1461.44 10
1461.53 11
1461.62 13
1461.71 16
1461.80 19
1461.88 21
1461.97 24
1462.06 25
1462.15 26
1462.23 26
1462.32 24
1462.41 23
1462.50 20
1462.58 18
1462.67 15
1462.76 12
1462.85 9
1462.93 5
1463.02 1
1463.11 0
1463.20 0
1463.29 0
1463.37 0
1463.46 0
1463.55 2
1463.64 9
1463.72 17
1463.81 25
1463.90 32
1463.99 37
1464.07 40
1464.16 42
1464.25 42
1464.34 42
1464.43 41
1464.51 39
1464.60 37
1464.69 36
1464.78 35
1464.86 34
1464.95 35
1465.04 36
1465.13 37
1465.21 37
1465.30 37
1465.39 37
1465.48 35
1465.57 33
1465.65 31
1465.74 29
1465.83 27
1465.92 27
1466.00 28
1466.09 30
1466.18 32
1466.27 34
1466.36 37
1466.44 38
1466.53 39
1466.62 38
1466.71 35
1466.79 31
1466.88 25
1466.97 19
1467.06 13
1467.15 9
1467.23 7
1467.32 7
1467.41 9
1467.50 12
1467.58 16
1467.67 20
1467.76 23
1467.85 24
1467.94 25
1468.02 23
1468.11 21
1468.20 18
1468.29 16
1468.38 13
1468.46 12
1468.55 12
1468.64 14
1468.73 16
1468.81 20
1468.90 25
1468.99 29
1469.08 34
1469.17 37
1469.25 41
1469.34 43
1469.43 45
1469.52 45
1469.61 45
1469.69 44
1469.78 43
1469.87 42
1469.96 40
1470.04 38
1470.13 35
1470.22 33
1470.31 30
1470.40 28
1470.48 26
1470.57 25
1470.66 25
1470.75 25
1470.84 26
1470.92 27
1471.01 27
1471.10 27
1471.19 26
1471.28 26
1471.36 25
1471.45 25
1471.54 25
1471.63 25
1471.71 26
1471.80 27
1471.89 28
1471.98 30
1472.07 32
1472.15 34
1472.24 37
1472.33 39
1472.42 40
1472.51 40
1472.59 39
1472.68 37
1472.77 35
1472.86 34
1472.95 33
1473.03 32
1473.12 33
1473.21 33
1473.30 33
1473.39 32
1473.47 29
1473.56 26
1473.65 22
1473.74 19
1473.83 16
1473.91 15
1474.00 14
1474.09 14
1474.18 14
1474.27 14
1474.35 14
1474.44 14
1474.53 14
1474.62 15
1474.71 16
1474.79 19
1474.88 23
1474.97 27
1475.06 32
1475.15 37
1475.23 40
1475.32 43
1475.41 46
1475.50 47
1475.59 48
1475.67 48
1475.76 46
1475.85 44
1475.94 40
1476.03 35
1476.11 29
1476.20 23
1476.29 18
1476.38 14
1476.47 12
1476.55 12
1476.64 15
1476.73 19
1476.82 25
1476.91 31
1477.00 37
1477.08 42
1477.17 46
1477.26 49
1477.35 52
1477.44 53
1477.52 55
1477.61 58
1477.70 60
1477.79 64
1477.88 68
1477.96 72
1478.05 76
1478.14 81
1478.23 85
1478.32 89
1478.41 92
1478.49 96
1478.58 98
1478.67 99
1478.76 99
1478.85 97
1478.93 95
1479.02 91
1479.11 87
1479.20 83
1479.29 78
1479.37 72
1479.46 67
1479.55 61
1479.64 56
1479.73 52
1479.82 49
1479.90 49
1479.99 50
1480.08 52
1480.17 54
1480.26 55
1480.34 55
1480.43 52
1480.52 47
1480.61 41
1480.70 34
1480.79 26
1480.87 19
1480.96 13
1481.05 7
1481.14 2
1481.23 0
1481.31 0
1481.40 0
1481.49 0
1481.58 0
1481.67 0
1481.76 0
1481.84 0
1481.93 4
1482.02 7
1482.11 8
1482.20 9
1482.29 9
1482.37 9
1482.46 10
1482.55 11
1482.64 14
1482.73 18
1482.81 22
1482.90 27
1482.99 31
1483.08 35
1483.17 38
1483.26 39
1483.34 40
1483.43 40
1483.52 39
1483.61 38
1483.70 36
1483.79 33
1483.87 30
1483.96 26
1484.05 22
1484.14 19
1484.23 16
1484.32 15
1484.40 15
1484.49 17
1484.58 20
1484.67 23
1484.76 27
1484.85 30
1484.93 31
1485.02 32
1485.11 32
1485.20 32
1485.29 33
1485.38 35
1485.46 37
1485.55 41
1485.64 45
1485.73 49
1485.82 53
1485.91 55
1485.99 56
1486.08 56
1486.17 55
1486.26 53
1486.35 51
1486.44 49
1486.52 48
1486.61 46
1486.70 43
1486.79 40
1486.88 35
1486.97 30
1487.05 25
1487.14 21
1487.23 18
1487.32 17
1487.41 18
1487.50 20
1487.58 23
1487.67 27
1487.76 31
1487.85 34
1487.94 37
1488.03 40
1488.12 43
1488.20 47
1488.29 50
1488.38 54
1488.47 58
1488.56 60
1488.65 62
1488.73 62
1488.82 60
1488.91 58
1489.00 55
1489.09 52
1489.18 49
1489.27 47
1489.35 46
1489.44 45
1489.53 44
1489.62 43
1489.71 42
1489.80 42
1489.88 42
1489.97 43
1490.06 45
1490.15 46
1490.24 48
1490.33 48
1490.42 48
1490.50 46
1490.59 43
1490.68 40
1490.77 37
1490.86 34
1490.95 33
1491.03 33
1491.12 33
1491.21 34
1491.30 36
1491.39 38
1491.48 40
1491.57 42
1491.65 44
1491.74 46
1491.83 48
1491.92 49
1492.01 50
1492.10 50
1492.19 49
1492.27 47
1492.36 45
1492.45 42
1492.54 41
1492.63 42
1492.72 44
1492.81 48
1492.89 53
1492.98 58
1493.07 61
1493.16 63
1493.25 63
1493.34 62
1493.43 60
1493.51 59
1493.60 60
1493.69 61
1493.78 65
1493.87 69
1493.96 73
1494.05 77
1494.13 80
1494.22 83
1494.31 85
1494.40 87
1494.49 88
1494.58 89
1494.67 89
1494.75 87
1494.84 85
1494.93 81
1495.02 76
1495.11 71
1495.20 66
1495.29 61
1495.37 56
1495.46 53
1495.55 51
1495.64 50
1495.73 50
1495.82 52
1495.91 54
1496.00 55
1496.08 55
1496.17 54
1496.26 52
1496.35 49
1496.44 45
1496.53 42
1496.62 39
1496.70 37
1496.79 35
1496.88 32
1496.97 29
1497.06 25
1497.15 22
1497.24 20
1497.33 18
1497.41 17
1497.50 18
1497.59 20
1497.68 23
1497.77 27
1497.86 31
1497.95 36
1498.04 40
1498.12 44
1498.21 47
1498.30 49
1498.39 49
1498.48 48
1498.57 47
1498.66 45
1498.74 45
1498.83 46
1498.92 48
1499.01 51
1499.10 54
1499.19 57
1499.28 59
1499.37 59
1499.45 58
1499.54 55
1499.63 51
1499.72 47
1499.81 41
1499.90 36
1499.99 30
1500.08 25
1500.16 22
1500.25 19
1500.34 19
1500.43 20
1500.52 22
1500.61 24
1500.70 26
1500.79 26
1500.88 25
1500.96 23
1501.05 20
1501.14 17
1501.23 15
1501.32 15
1501.41 16
1501.50 19
1501.59 23
1501.67 27
1501.76 31
1501.85 34
1501.94 38
1502.03 41
1502.12 44
1502.21 47
1502.30 49
1502.39 51
1502.47 51
1502.56 50
1502.65 48
1502.74 46
1502.83 45
1502.92 45
1503.01 46
1503.10 48
1503.18 51
1503.27 54
1503.36 57
1503.45 58
1503.54 58
1503.63 56
1503.72 54
1503.81 50
1503.90 46
1503.98 41
1504.07 36
1504.16 32
1504.25 29
1504.34 27
1504.43 27
1504.52 28
1504.61 30
1504.70 33
1504.78 35
1504.87 37
1504.96 39
1505.05 39
1505.14 39
1505.23 39
1505.32 38
1505.41 37
1505.50 36
1505.59 36
1505.67 36
1505.76 38
1505.85 39
1505.94 42
1506.03 44
1506.12 47
1506.21 49
1506.30 51
1506.39 53
1506.47 54
1506.56 56
1506.65 57
1506.74 57
1506.83 58
1506.92 58
1507.01 57
1507.10 55
1507.19 53
1507.28 50
1507.36 48
1507.45 44
1507.54 41
1507.63 38
1507.72 36
1507.81 35
1507.90 35
1507.99 37
1508.08 40
1508.17 45
1508.25 50
1508.34 54
1508.43 58
1508.52 62
1508.61 66
1508.70 69
1508.79 72
1508.88 75
1508.97 76
1509.06 76
1509.14 73
1509.23 68
1509.32 62
1509.41 55
1509.50 49
1509.59 44
1509.68 41
1509.77 39
1509.86 38
1509.95 39
1510.04 39
1510.12 38
1510.21 38
1510.30 38
1510.39 37
1510.48 36
1510.57 36
1510.66 36
1510.75 38
1510.84 41
1510.93 46
1511.02 52
1511.10 58
1511.19 65
1511.28 70
1511.37 74
1511.46 76
1511.55 76
1511.64 75
1511.73 74
1511.82 74
1511.91 74
1512.00 75
1512.08 76
1512.17 77
1512.26 77
1512.35 77
1512.44 76
1512.53 73
1512.62 69
1512.71 66
1512.80 62
1512.89 60
1512.98 60
1513.07 61
1513.15 66
1513.24 71
1513.33 77
1513.42 82
1513.51 86
1513.60 87
1513.69 86
1513.78 83
1513.87 79
1513.96 76
1514.05 73
1514.14 72
1514.22 72
1514.31 72
1514.40 73
1514.49 73
1514.58 72
1514.67 70
1514.76 68
1514.85 67
1514.94 66
1515.03 68
1515.12 71
1515.21 76
1515.30 82
1515.38 87
1515.47 91
1515.56 94
1515.65 95
1515.74 94
1515.83 92
1515.92 88
1516.01 82
1516.10 77
1516.19 70
1516.28 63
1516.37 55
1516.46 47
1516.54 38
1516.63 28
1516.72 19
1516.81 9
1516.90 0
1516.99 0
1517.08 0
1517.17 0
1517.26 0
1517.35 0
1517.44 0
1517.53 0
1517.62 0
1517.71 6
1517.79 14
1517.88 21
1517.97 28
1518.06 35
1518.15 40
1518.24 44
1518.33 47
1518.42 50
1518.51 51
1518.60 52
1518.69 52
1518.78 52
1518.87 52
1518.96 52
1519.04 52
1519.13 52
1519.22 52
1519.31 52
1519.40 52
1519.49 52
1519.58 52
1519.67 52
1519.76 52
1519.85 52
1519.94 51
1520.03 50
1520.12 48
1520.21 45
1520.30 42
1520.39 40
1520.47 39
1520.56 40
1520.65 41
1520.74 44
1520.83 46
1520.92 48
1521.01 48
1521.10 47
1521.19 46
1521.28 43
1521.37 40
1521.46 36
1521.55 33
1521.64 29
1521.73 26
1521.82 22
1521.91 18
1521.99 15
1522.08 12
1522.17 10
1522.26 8
1522.35 7
1522.44 7
1522.53 7
1522.62 8
1522.71 9
1522.80 10
1522.89 11
1522.98 13
1523.07 14
1523.16 15
1523.25 16
1523.34 17
1523.43 18
1523.52 18
1523.60 20
1523.69 22
1523.78 25
1523.87 28
1523.96 31
1524.05 34
1524.14 36
1524.23 37
1524.32 37
1524.41 36
1524.50 34
1524.59 32
1524.68 30
1524.77 28
1524.86 27
1524.95 26
1525.04 26
1525.13 27
1525.22 28
1525.30 29
1525.39 29
1525.48 29
1525.57 27
1525.66 25
1525.75 23
1525.84 20
1525.93 18
1526.02 17
1526.11 17
1526.20 18
1526.29 20
1526.38 23
1526.47 26
1526.56 30
1526.65 35
1526.74 41
1526.83 47
1526.92 54
1527.01 61
1527.10 67
1527.19 73
1527.27 77
1527.36 78
1527.45 78
1527.54 76
1527.63 71
1527.72 64
1527.81 57
1527.90 48
1527.99 40
1528.08 34
1528.17 29
1528.26 27
1528.35 28
1528.44 31
1528.53 37
1528.62 43
1528.71 50
1528.80 56
1528.89 60
1528.98 63
1529.07 64
1529.16 64
1529.25 62
1529.34 61
1529.43 59
1529.52 57
1529.60 56
1529.69 55
1529.78 55
1529.87 55
1529.96 56
1530.05 58
1530.14 59
1530.23 62
1530.32 63
1530.41 64
1530.50 64
1530.59 61
1530.68 57
1530.77 52
1530.86 46
1530.95 40
1531.04 34
1531.13 29
1531.22 25
1531.31 21
1531.40 17
1531.49 14
1531.58 11
1531.67 9
1531.76 9
1531.85 11
1531.94 14
1532.03 19
1532.12 25
1532.21 31
1532.30 35
1532.39 38
1532.47 40
1532.56 42
1532.65 44
1532.74 47
1532.83 51
1532.92 55
1533.01 60
1533.10 65
1533.19 68
1533.28 71
1533.37 73
1533.46 74
1533.55 74
1533.64 73
1533.73 71
1533.82 68
1533.91 65
1534.00 62
1534.09 60
1534.18 58
1534.27 56
1534.36 55
1534.45 54
1534.54 53
1534.63 52
1534.72 51
1534.81 50
1534.90 49
1534.99 48
1535.08 46
1535.17 43
1535.26 39
1535.35 34
1535.44 30
1535.53 25
1535.62 21
1535.71 19
1535.80 17
1535.89 17
1535.98 17
1536.07 16
1536.16 15
1536.25 11
1536.34 6
1536.43 0
1536.52 0
1536.61 0
1536.70 0
1536.78 0
1536.87 0
1536.96 0
1537.05 0
1537.14 5
1537.23 11
1537.32 17
1537.41 20
1537.50 23
1537.59 24
1537.68 26
1537.77 29
1537.86 32
1537.95 36
1538.04 40
1538.13 43
1538.22 46
1538.31 48
1538.40 48
1538.49 49
1538.58 48
1538.67 48
1538.76 48
1538.85 49
1538.94 50
1539.03 51
1539.12 52
1539.21 52
1539.30 52
1539.39 51
1539.48 51
1539.57 51
1539.66 52
1539.75 54
1539.84 57
1539.93 61
1540.02 65
1540.11 68
1540.20 70
1540.29 70
1540.38 69
1540.47 65
1540.56 59
1540.65 53
1540.74 47
1540.83 41
1540.92 38
1541.01 36
1541.10 36
1541.19 37
1541.28 39
1541.37 41
1541.46 41
1541.55 42
1541.64 41
1541.73 40
1541.82 38
1541.91 36
1542.00 34
1542.09 32
1542.18 29
1542.27 27
1542.36 24
1542.45 22
1542.54 21
1542.63 20
1542.72 19
1542.81 20
1542.90 21
1542.99 23
1543.08 26
1543.17 29
1543.26 32
1543.35 35
1543.44 37
1543.53 38
1543.62 38
1543.71 38
1543.80 37
1543.89 37
1543.98 38
1544.07 39
1544.16 42
1544.25 46
1544.34 50
1544.43 54
1544.52 58
1544.61 62
1544.70 64
1544.79 66
1544.88 66
1544.97 65
1545.06 64
1545.15 61
1545.24 58
1545.33 55
1545.42 52
1545.51 49
1545.60 46
1545.69 44
1545.78 42
1545.87 39
1545.96 37
1546.05 34
1546.14 32
1546.23 31
1546.32 32
1546.41 36
1546.50 42
1546.59 50
1546.68 57
1546.78 64
1546.87 68
1546.96 69
1547.05 67
1547.14 62
1547.23 56
1547.32 50
1547.41 44
1547.50 40
1547.59 36
1547.68 33
1547.77 30
1547.86 28
1547.95 27
1548.04 28
1548.13 29
1548.22 32
1548.31 35
1548.40 37
1548.49 39
1548.58 39
1548.67 37
1548.76 33
1548.85 29
1548.94 25
1549.03 21
1549.12 18
1549.21 17
1549.30 18
1549.39 20
1549.48 23
1549.57 27
1549.66 32
1549.75 38
1549.84 42
1549.93 46
1550.02 48
1550.11 48
1550.20 47
1550.29 44
1550.38 41
1550.47 38
1550.56 36
1550.65 36
1550.74 39
1550.83 44
1550.92 49
1551.01 55
1551.11 60
1551.20 63
1551.29 64
1551.38 63
1551.47 58
1551.56 52
1551.65 45
1551.74 37
1551.83 29
1551.92 22
1552.01 15
1552.10 10
1552.19 7
1552.28 5
1552.37 4
1552.46 4
1552.55 6
1552.64 8
1552.73 11
1552.82 13
1552.91 15
1553.00 16
1553.09 16
1553.18 16
1553.27 15
1553.36 14
1553.45 13
1553.54 11
1553.63 10
1553.72 10
1553.81 10
1553.91 11
1554.00 13
1554.09 18
1554.18 23
1554.27 29
1554.36 36
1554.45 42
1554.54 48
1554.63 53
1554.72 57
1554.81 61
1554.90 65
1554.99 68
1555.08 70
1555.17 69
1555.26 67
1555.35 61
1555.44 54
1555.53 45
1555.62 36
1555.71 29
1555.80 25
1555.89 23
1555.98 24
1556.07 27
1556.16 31
1556.26 35
1556.35 39
1556.44 41
1556.53 43
1556.62 43
1556.71 43
1556.80 40
1556.89 37
1556.98 32
1557.07 25
1557.16 19
1557.25 12
1557.34 5
1557.43 0
1557.52 0
1557.61 0
1557.70 0
1557.79 0
1557.88 0
1557.97 0
1558.06 0
1558.15 0
1558.25 2
1558.34 4
1558.43 7
1558.52 9
1558.61 12
1558.70 16
1558.79 21
1558.88 25
1558.97 30
1559.06 34
1559.15 38
1559.24 42
1559.33 45
1559.42 48
1559.51 50
1559.60 52
1559.69 52
1559.78 51
1559.87 47
1559.96 40
1560.06 33
1560.15 25
1560.24 18
1560.33 12
1560.42 9
1560.51 7
1560.60 6
1560.69 6
1560.78 6
1560.87 6
1560.96 5
1561.05 5
1561.14 6
1561.23 8
1561.32 13
1561.41 20
1561.50 27
1561.59 36
1561.69 43
1561.78 50
1561.87 55
1561.96 59
1562.05 61
1562.14 63
1562.23 63
1562.32 62
1562.41 60
1562.50 58
1562.59 54
1562.68 51
1562.77 47
1562.86 43
1562.95 41
1563.04 40
1563.13 41
1563.23 43
1563.32 46
1563.41 50
1563.50 53
1563.59 56
1563.68 59
1563.77 62
1563.86 65
1563.95 68
1564.04 71
1564.13 75
1564.22 78
1564.31 80
1564.40 82
1564.49 82
1564.59 81
1564.68 80
1564.77 79
1564.86 78
1564.95 78
1565.04 78
1565.13 79
1565.22 80
1565.31 81
1565.40 82
1565.49 84
1565.58 86
1565.67 89
1565.76 91
1565.85 94
1565.95 96
1566.04 98
1566.13 100
1566.22 101
1566.31 101
1566.40 100
1566.49 99
1566.58 96
1566.67 94
1566.76 91
1566.85 88
1566.94 85
1567.03 83
1567.12 80
1567.22 77
1567.31 74
1567.40 70
1567.49 65
1567.58 61
1567.67 56
1567.76 52
1567.85 47
1567.94 43
1568.03 39
1568.12 35
1568.21 32
1568.30 30
1568.40 29
1568.49 30
1568.58 32
1568.67 35
1568.76 39
1568.85 44
1568.94 48
1569.03 51
1569.12 54
1569.21 55
1569.30 55
1569.39 54
1569.49 51
1569.58 46
1569.67 41
1569.76 35
1569.85 30
1569.94 27
1570.03 25
1570.12 24
1570.21 25
1570.30 26
1570.39 27
1570.48 29
1570.57 30
1570.67 31
1570.76 33
1570.85 36
1570.94 39
1571.03 43
1571.12 47
1571.21 49
1571.30 51
1571.39 51
1571.48 50
1571.57 49
1571.67 48
1571.76 49
1571.85 51
1571.94 54
1572.03 58
1572.12 61
1572.21 64
1572.30 66
1572.39 67
1572.48 66
1572.57 64
1572.66 61
1572.76 57
1572.85 53
1572.94 49
1573.03 46
1573.12 44
1573.21 43
1573.30 44
1573.39 46
1573.48 48
1573.57 50
1573.66 53
1573.76 55
1573.85 57
1573.94 58
1574.03 58
1574.12 56
1574.21 53
1574.30 47
1574.39 40
1574.48 31
1574.57 22
1574.67 15
1574.76 9
1574.85 6
1574.94 4
1575.03 5
1575.12 6
1575.21 8
1575.30 10
1575.39 11
1575.48 11
1575.58 11
1575.67 11
1575.76 11
1575.85 12
1575.94 13
1576.03 15
1576.12 16
1576.21 17
1576.30 17
1576.39 16
1576.49 13
1576.58 10
1576.67 6
1576.76 3
1576.85 0
1576.94 0
1577.03 0
1577.12 0
1577.21 0
1577.30 0
1577.40 0
1577.49 0
1577.58 0
1577.67 0
1577.76 0
1577.85 1
1577.94 4
1578.03 9
1578.12 13
1578.21 17
1578.31 21
1578.40 23
1578.49 24
1578.58 24
1578.67 23
1578.76 23
1578.85 23
1578.94 23
1579.03 22
1579.13 21
1579.22 20
1579.31 17
1579.40 14
1579.49 11
1579.58 10
1579.67 10
1579.76 12
1579.85 16
1579.95 21
1580.04 27
1580.13 33
1580.22 38
1580.31 41
1580.40 43
1580.49 43
1580.58 41
1580.67 39
1580.77 37
1580.86 35
1580.95 35
1581.04 35
1581.13 37
1581.22 39
1581.31 42
1581.40 45
1581.49 48
1581.59 51
1581.68 54
1581.77 57
1581.86 60
1581.95 63
1582.04 65
1582.13 65
1582.22 64
1582.32 63
1582.41 62
1582.50 62
1582.59 63
1582.68 65
1582.77 68
1582.86 71
1582.95 74
1583.04 76
1583.14 77
1583.23 78
1583.32 78
1583.41 77
1583.50 76
1583.59 74
1583.68 72
1583.77 69
1583.87 66
1583.96 63
1584.05 62
1584.14 61
1584.23 62
1584.32 63
1584.41 65
1584.50 66
1584.60 68
1584.69 69
1584.78 70
1584.87 72
1584.96 73
1585.05 75
1585.14 77
1585.23 81
1585.33 85
1585.42 89
1585.51 93
1585.60 96
1585.69 99
1585.78 100
1585.87 101
1585.96 101
1586.06 102
1586.15 103
1586.24 105
1586.33 106
1586.42 107
1586.51 107
1586.60 106
1586.69 103
1586.79 100
1586.88 96
1586.97 92
1587.06 89
1587.15 85
1587.24 82
1587.33 79
1587.43 77
1587.52 76
1587.61 77
1587.70 80
1587.79 84
1587.88 90
1587.97 97
1588.06 103
1588.16 107
1588.25 110
1588.34 110
1588.43 107
1588.52 103
1588.61 97
1588.70 91
1588.80 84
1588.89 78
1588.98 74
1589.07 72
1589.16 73
1589.25 77
1589.34 83
1589.43 90
1589.53 96
1589.62 101
1589.71 103
1589.80 103
1589.89 101
1589.98 98
1590.07 94
1590.17 91
1590.26 87
1590.35 83
1590.44 80
1590.53 77
1590.62 75
1590.71 74
1590.81 73
1590.90 74
1590.99 75
1591.08 76
1591.17 76
1591.26 75
1591.35 73
1591.45 71
1591.54 68
1591.63 66
1591.72 64
1591.81 63
1591.90 63
1591.99 62
1592.09 60
1592.18 59
1592.27 56
1592.36 54
1592.45 52
1592.54 51
1592.63 51
1592.73 51
1592.82 52
1592.91 53
1593.00 54
1593.09 55
1593.18 58
1593.28 61
1593.37 65
1593.46 69
1593.55 73
1593.64 76
1593.73 77
1593.82 76
1593.92 74
1594.01 72
1594.10 70
1594.19 68
1594.28 67
1594.37 66
1594.47 65
1594.56 64
1594.65 63
1594.74 63
1594.83 63
1594.92 65
1595.01 68
1595.11 71
1595.20 74
1595.29 76
1595.38 76
1595.47 75
1595.56 73
1595.66 72
1595.75 72
1595.84 73
1595.93 75
1596.02 79
1596.11 82
1596.20 86
1596.30 89
1596.39 91
1596.48 92
1596.57 93
1596.66 93
1596.75 91
1596.85 88
1596.94 85
1597.03 81
1597.12 77
1597.21 74
1597.30 73
1597.40 73
1597.49 75
1597.58 78
1597.67 82
1597.76 85
1597.85 88
1597.94 90
1598.04 92
1598.13 92
1598.22 91
1598.31 89
1598.40 86
1598.49 81
1598.59 75
1598.68 69
1598.77 63
1598.86 59
1598.95 56
1599.04 54
1599.14 53
1599.23 53
1599.32 51
1599.41 48
1599.50 43
1599.59 38
1599.69 32
1599.78 28
1599.87 27
1599.96 28
1600.05 32
1600.14 37
1600.24 44
1600.33 49
1600.42 53
1600.51 55
1600.60 54
1600.70 51
1600.79 47
1600.88 43
1600.97 39
1601.06 34
1601.15 30
1601.25 25
1601.34 21
1601.43 16
1601.52 12
1601.61 7
1601.70 4
1601.80 1
1601.89 0
1601.98 0
1602.07 0
1602.16 0
1602.25 0
1602.35 0
1602.44 0
1602.53 0
1602.62 0
1602.71 2
1602.80 8
1602.90 18
1602.99 29
1603.08 43
1603.17 57
1603.26 71
1603.36 83
1603.45 91
1603.54 97
1603.63 99
1603.72 99
1603.81 98
1603.91 97
1604.00 95
1604.09 94
1604.18 92
1604.27 90
1604.37 86
1604.46 80
1604.55 72
1604.64 62
1604.73 51
1604.82 41
1604.92 33
1605.01 28
1605.10 25
1605.19 25
1605.28 28
1605.38 32
1605.47 37
1605.56 43
1605.65 49
1605.74 55
1605.83 62
1605.93 69
1606.02 77
1606.11 84
1606.20 92
1606.29 98
1606.39 104
1606.48 109
1606.57 113
1606.66 116
1606.75 120
1606.85 124
1606.94 127
1607.03 130
1607.12 132
1607.21 133
1607.30 132
1607.40 131
1607.49 128
1607.58 125
1607.67 122
1607.76 118
1607.86 115
1607.95 111
1608.04 107
1608.13 104
1608.22 100
1608.32 97
1608.41 95
1608.50 93
1608.59 93
1608.68 93
1608.78 94
1608.87 96
1608.96 98
1609.05 100
1609.14 103
1609.24 105
1609.33 106
1609.42 107
1609.51 107
1609.60 108
1609.69 109
1609.79 111
1609.88 114
1609.97 118
1610.06 122
1610.15 126
1610.25 128
1610.34 128
1610.43 126
1610.52 122
1610.61 118
1610.71 113
1610.80 109
1610.89 106
1610.98 104
1611.07 104
1611.17 103
1611.26 102
1611.35 100
1611.44 98
1611.53 97
1611.63 97
1611.72 99
1611.81 104
1611.90 110
1611.99 118
1612.09 126
1612.18 134
1612.27 140
1612.36 145
1612.46 149
1612.55 150
1612.64 150
1612.73 149
1612.82 146
1612.92 142
1613.01 136
1613.10 128
1613.19 119
1613.28 109
1613.38 98
1613.47 87
1613.56 78
1613.65 71
1613.74 66
1613.84 63
1613.93 62
1614.02 63
1614.11 63
1614.20 64
1614.30 64
1614.39 62
1614.48 59
1614.57 56
1614.66 51
1614.76 46
1614.85 40
1614.94 36
1615.03 32
1615.13 30
1615.22 29
1615.31 30
1615.40 32
1615.49 35
1615.59 37
1615.68 38
1615.77 38
1615.86 37
1615.95 34
1616.05 32
1616.14 30
1616.23 31
1616.32 33
1616.42 37
1616.51 42
1616.60 47
1616.69 52
1616.78 55
1616.88 58
1616.97 61
1617.06 63
1617.15 65
1617.24 67
1617.34 67
1617.43 66
1617.52 63
1617.61 59
1617.71 55
1617.80 52
1617.89 50
1617.98 51
1618.07 54
1618.17 59
1618.26 65
1618.35 71
1618.44 75
1618.54 79
1618.63 82
1618.72 84
1618.81 86
1618.90 89
1619.00 90
1619.09 92
1619.18 93
1619.27 93
1619.37 92
1619.46 91
1619.55 89
1619.64 88
1619.73 87
1619.83 88
1619.92 90
1620.01 95
1620.10 102
1620.20 108
1620.29 115
1620.38 119
1620.47 122
1620.56 121
1620.66 117
1620.75 111
1620.84 105
1620.93 99
1621.03 95
1621.12 94
1621.21 94
1621.30 96
1621.40 99
1621.49 102
1621.58 104
1621.67 105
1621.76 105
1621.86 104
1621.95 102
1622.04 101
1622.13 99
1622.23 96
1622.32 94
1622.41 91
1622.50 89
1622.60 86
1622.69 84
1622.78 83
1622.87 82
1622.97 83
1623.06 84
1623.15 85
1623.24 87
1623.33 88
1623.43 89
1623.52 90
1623.61 92
1623.70 93
1623.80 94
1623.89 94
1623.98 95
1624.07 96
1624.17 96
1624.26 96
1624.35 95
1624.44 93
1624.54 91
1624.63 89
1624.72 87
1624.81 86
1624.90 86
1625.00 86
1625.09 88
1625.18 90
1625.27 92
1625.37 94
1625.46 94
1625.55 93
1625.64 91
1625.74 89
1625.83 86
1625.92 84
1626.01 82
1626.11 79
1626.20 75
1626.29 71
1626.38 65
1626.48 60
1626.57 55
1626.66 51
1626.75 48
1626.85 47
1626.94 47
1627.03 49
1627.12 51
1627.22 55
1627.31 59
1627.40 63
1627.49 68
1627.59 74
1627.68 79
1627.77 84
1627.86 88
1627.96 91
1628.05 93
1628.14 95
1628.23 94
1628.33 92
1628.42 88
1628.51 83
1628.60 77
1628.70 72
1628.79 67
1628.88 64
1628.97 61
1629.07 60
1629.16 60
1629.25 60
1629.34 61
1629.44 62
1629.53 62
1629.62 63
1629.71 63
1629.81 62
1629.90 61
1629.99 59
1630.08 58
1630.18 57
1630.27 59
1630.36 62
1630.45 66
1630.55 72
1630.64 78
1630.73 83
1630.82 86
1630.92 87
1631.01 87
1631.10 84
1631.19 80
1631.29 75
1631.38 71
1631.47 67
1631.56 65
1631.66 65
1631.75 66
1631.84 68
1631.93 72
1632.03 75
1632.12 78
1632.21 81
1632.31 83
1632.40 85
1632.49 88
1632.58 91
1632.68 95
1632.77 100
1632.86 104
1632.95 106
1633.05 106
1633.14 105
1633.23 100
1633.32 95
1633.42 89
1633.51 83
1633.60 78
1633.69 74
1633.79 71
1633.88 69
1633.97 68
1634.07 66
1634.16 65
1634.25 64
1634.34 64
1634.44 65
1634.53 67
1634.62 70
1634.71 74
1634.81 80
1634.90 85
1634.99 90
1635.08 95
1635.18 98
1635.27 100
1635.36 102
1635.46 103
1635.55 103
1635.64 105
1635.73 107
1635.83 109
1635.92 112
1636.01 115
1636.10 117
1636.20 118
1636.29 118
1636.38 117
1636.48 116
1636.57 115
1636.66 115
1636.75 115
1636.85 116
1636.94 117
1637.03 117
1637.12 116
1637.22 115
1637.31 112
1637.40 108
1637.50 103
1637.59 98
1637.68 93
1637.77 88
1637.87 83
1637.96 81
1638.05 80
1638.14 81
1638.24 84
1638.33 89
1638.42 94
1638.52 100
1638.61 105
1638.70 108
1638.79 109
1638.89 108
1638.98 106
1639.07 103
1639.17 99
1639.26 96
1639.35 92
1639.44 90
1639.54 87
1639.63 86
1639.72 85
1639.81 85
1639.91 86
1640.00 86
1640.09 87
1640.19 89
1640.28 90
1640.37 93
1640.46 96
1640.56 101
1640.65 106
1640.74 111
1640.84 117
1640.93 123
1641.02 128
1641.11 133
1641.21 136
1641.30 138
1641.39 139
1641.49 137
1641.58 134
1641.67 129
1641.76 123
1641.86 117
1641.95 109
1642.04 102
1642.14 96
1642.23 90
1642.32 85
1642.42 82
1642.51 81
1642.60 81
1642.69 83
1642.79 86
1642.88 89
1642.97 93
1643.07 97
1643.16 100
1643.25 103
1643.34 105
1643.44 107
1643.53 108
1643.62 108
1643.72 107
1643.81 104
1643.90 99
1643.99 91
1644.09 82
1644.18 71
1644.27 61
1644.37 52
1644.46 45
1644.55 41
1644.65 39
1644.74 39
1644.83 40
1644.92 42
1645.02 45
1645.11 47
1645.20 50
1645.30 54
1645.39 57
1645.48 62
1645.57 67
1645.67 73
1645.76 79
1645.85 84
1645.95 88
1646.04 91
1646.13 92
1646.23 92
1646.32 91
1646.41 90
1646.50 88
1646.60 86
1646.69 83
1646.78 80
1646.88 75
1646.97 70
1647.06 63
1647.16 57
1647.25 53
1647.34 50
1647.44 50
1647.53 52
1647.62 55
1647.71 58
1647.81 61
1647.90 62
1647.99 60
1648.09 58
1648.18 54
1648.27 51
1648.37 48
1648.46 48
1648.55 49
1648.64 51
1648.74 54
1648.83 57
1648.92 59
1649.02 60
1649.11 59
1649.20 58
1649.30 56
1649.39 56
1649.48 57
1649.58 61
1649.67 65
1649.76 71
1649.86 77
1649.95 81
1650.04 83
1650.13 83
1650.23 81
1650.32 78
1650.41 74
1650.51 70
1650.60 68
1650.69 67
1650.79 67
1650.88 70
1650.97 73
1651.07 77
1651.16 82
1651.25 86
1651.35 90
1651.44 93
1651.53 94
1651.62 95
1651.72 94
1651.81 92
1651.90 89
1652.00 86
1652.09 83
1652.18 80
1652.28 76
1652.37 72
1652.46 68
1652.56 64
1652.65 60
1652.74 56
1652.84 52
1652.93 49
1653.02 47
1653.12 46
1653.21 45
1653.30 46
1653.39 48
1653.49 50
1653.58 52
1653.67 54
1653.77 55
1653.86 55
1653.95 55
1654.05 54
1654.14 53
1654.23 53
1654.33 55
1654.42 58
1654.51 62
1654.61 66
1654.70 70
1654.79 74
1654.89 77
1654.98 79
1655.07 79
1655.17 79
1655.26 78
1655.35 76
1655.45 75
1655.54 75
1655.63 76
1655.73 77
1655.82 79
1655.91 81
1656.01 81
1656.10 81
1656.19 79
1656.29 77
1656.38 75
1656.47 75
1656.57 78
1656.66 83
1656.75 89
1656.85 96
1656.94 104
1657.03 110
1657.13 114
1657.22 116
1657.31 115
1657.41 112
1657.50 109
1657.59 105
1657.69 101
1657.78 99
1657.87 99
1657.97 100
1658.06 101
1658.15 103
1658.25 103
1658.34 102
1658.43 99
1658.53 93
1658.62 85
1658.71 77
1658.81 69
1658.90 62
1658.99 57
1659.09 54
1659.18 54
1659.27 55
1659.37 58
1659.46 61
1659.55 64
1659.65 65
1659.74 65
1659.83 64
1659.93 60
1660.02 56
1660.11 51
1660.21 45
1660.30 39
1660.39 34
1660.49 29
1660.58 25
1660.67 21
1660.77 18
1660.86 15
1660.95 11
1661.05 8
1661.14 4
1661.23 0
1661.33 0
1661.42 0
1661.51 0
1661.61 0
1661.70 0
1661.79 0
1661.89 0
1661.98 0
1662.07 4
1662.17 12
1662.26 20
1662.35 30
1662.45 39
1662.54 47
1662.64 52
1662.73 54
1662.82 53
1662.92 50
1663.01 45
1663.10 40
1663.20 37
1663.29 37
1663.38 38
1663.48 41
1663.57 46
1663.66 51
1663.76 56
1663.85 61
1663.94 66
1664.04 71
1664.13 76
1664.22 80
1664.32 83
1664.41 85
1664.50 85
1664.60 84
1664.69 82
1664.79 81
1664.88 82
1664.97 83
1665.07 86
1665.16 89
1665.25 93
1665.35 95
1665.44 97
1665.53 97
1665.63 97
1665.72 96
1665.81 96
1665.91 96
1666.00 97
1666.10 99
1666.19 101
1666.28 104
1666.38 105
1666.47 105
1666.56 104
1666.66 102
1666.75 99
1666.84 95
1666.94 92
1667.03 90
1667.12 89
1667.22 90
1667.31 92
1667.41 96
1667.50 99
1667.59 102
1667.69 105
1667.78 107
1667.87 106
1667.97 105
1668.06 101
1668.15 97
1668.25 92
1668.34 86
1668.44 81
1668.53 76
1668.62 73
1668.72 71
1668.81 70
1668.90 69
1669.00 70
1669.09 71
1669.18 72
1669.28 72
1669.37 73
1669.47 72
1669.56 71
1669.65 70
1669.75 68
1669.84 66
1669.93 64
1670.03 63
1670.12 63
1670.21 65
1670.31 67
1670.40 72
1670.50 77
1670.59 83
1670.68 89
1670.78 95
1670.87 100
1670.96 103
1671.06 105
1671.15 106
1671.25 105
1671.34 103
1671.43 101
1671.53 98
1671.62 95
1671.71 94
1671.81 93
1671.90 94
1671.99 95
1672.09 97
1672.18 98
1672.28 99
1672.37 99
1672.46 98
1672.56 95
1672.65 92
1672.74 88
1672.84 83
1672.93 76
1673.03 70
1673.12 64
1673.21 59
1673.31 57
1673.40 58
1673.49 62
1673.59 67
1673.68 74
1673.78 80
1673.87 84
1673.96 86
1674.06 86
1674.15 83
1674.25 78
1674.34 72
1674.43 66
1674.53 59
1674.62 54
1674.71 50
1674.81 48
1674.90 47
1675.00 48
1675.09 49
1675.18 50
1675.28 52
1675.37 52
1675.46 52
1675.56 51
1675.65 49
1675.75 47
1675.84 45
1675.93 44
1676.03 44
1676.12 46
1676.22 48
1676.31 52
1676.40 55
1676.50 59
1676.59 62
1676.68 65
1676.78 66
1676.87 67
1676.97 67
1677.06 66
1677.15 64
1677.25 62
1677.34 60
1677.44 59
1677.53 58
1677.62 58
1677.72 60
1677.81 62
1677.90 64
1678.00 66
1678.09 67
1678.19 67
1678.28 67
1678.37 67
1678.47 68
1678.56 71
1678.66 75
1678.75 81
1678.84 88
1678.94 94
1679.03 98
1679.13 100
1679.22 98
1679.31 93
1679.41 86
1679.50 78
1679.60 71
1679.69 64
1679.78 59
1679.88 56
1679.97 55
1680.07 56
1680.16 59
1680.25 62
1680.35 65
1680.44 68
1680.54 71
1680.63 73
1680.72 74
1680.82 75
1680.91 75
1681.00 75
1681.10 76
1681.19 76
1681.29 78
1681.38 79
1681.47 80
1681.57 79
1681.66 77
1681.76 72
1681.85 66
1681.94 58
1682.04 50
1682.13 43
1682.23 39
1682.32 36
1682.41 35
1682.51 35
1682.60 36
1682.70 36
1682.79 35
1682.89 33
1682.98 31
1683.07 28
1683.17 26
1683.26 25
1683.36 26
1683.45 29
1683.54 35
1683.64 41
1683.73 49
1683.83 55
1683.92 61
1684.01 64
1684.11 65
1684.20 64
1684.30 62
1684.39 60
1684.48 58
1684.58 57
1684.67 57
1684.77 59
1684.86 62
1684.95 66
1685.05 70
1685.14 74
1685.24 77
1685.33 78
1685.42 78
1685.52 76
1685.61 72
1685.71 68
1685.80 64
1685.90 60
1685.99 57
1686.08 55
1686.18 52
1686.27 50
1686.37 48
1686.46 45
1686.55 41
1686.65 37
1686.74 32
1686.84 27
1686.93 22
1687.03 19
1687.12 16
1687.21 15
1687.31 15
1687.40 17
1687.50 20
1687.59 25
1687.68 30
1687.78 34
1687.87 38
1687.97 39
1688.06 39
1688.16 38
1688.25 36
1688.34 34
1688.44 33
1688.53 33
1688.63 34
1688.72 37
1688.81 41
1688.91 47
1689.00 54
1689.10 62
1689.19 69
1689.29 76
1689.38 81
1689.47 83
1689.57 82
1689.66 77
1689.76 71
1689.85 64
1689.94 57
1690.04 50
1690.13 45
1690.23 42
1690.32 40
1690.42 41
1690.51 43
1690.60 47
1690.70 53
1690.79 60
1690.89 67
1690.98 74
1691.08 80
1691.17 83
1691.26 83
1691.36 81
1691.45 77
1691.55 71
1691.64 64
1691.74 58
1691.83 53
1691.92 49
1692.02 46
1692.11 46
1692.21 46
1692.30 48
1692.40 49
1692.49 51
1692.58 53
1692.68 55
1692.77 57
1692.87 59
1692.96 62
1693.06 64
1693.15 66
1693.24 68
1693.34 69
1693.43 69
1693.53 68
1693.62 67
1693.72 66
1693.81 66
1693.90 67
1694.00 68
1694.09 70
1694.19 72
1694.28 75
1694.38 76
1694.47 78
1694.57 80
1694.66 82
1694.75 85
1694.85 88
1694.94 91
1695.04 94
1695.13 95
1695.23 96
1695.32 96
1695.41 94
1695.51 92
1695.60 90
1695.70 89
1695.79 89
1695.89 90
1695.98 92
1696.08 93
1696.17 94
1696.26 91
1696.36 86
1696.45 77
1696.55 66
1696.64 54
1696.74 43
1696.83 33
1696.93 27
1697.02 24
1697.11 24
1697.21 26
1697.30 29
1697.40 31
1697.49 33
1697.59 35
1697.68 35
1697.78 36
1697.87 37
1697.96 38
1698.06 40
1698.15 42
1698.25 43
1698.34 44
1698.44 45
1698.53 44
1698.63 42
1698.72 39
1698.81 35
1698.91 31
1699.00 26
1699.10 21
1699.19 16
1699.29 12
1699.38 10
1699.48 8
1699.57 9
1699.66 11
1699.76 16
1699.85 22
1699.95 28
1700.04 35
1700.14 42
1700.23 46
1700.33 49
1700.42 50
1700.52 49
1700.61 47
1700.70 44
1700.80 42
1700.89 41
1700.99 41
1701.08 43
1701.18 47
1701.27 52
1701.37 59
1701.46 68
1701.56 77
1701.65 87
1701.74 96
1701.84 105
1701.93 111
1702.03 115
1702.12 116
1702.22 114
1702.31 110
1702.41 104
1702.50 97
1702.60 88
1702.69 79
1702.78 70
1702.88 60
1702.97 50
1703.07 40
1703.16 30
1703.26 22
1703.35 17
1703.45 14
1703.54 15
1703.64 20
1703.73 28
1703.83 38
1703.92 48
1704.01 58
1704.11 65
1704.20 70
1704.30 71
1704.39 70
1704.49 67
1704.58 63
1704.68 58
1704.77 54
1704.87 49
1704.96 45
1705.06 41
1705.15 37
1705.24 35
1705.34 33
1705.43 32
1705.53 31
1705.62 31
1705.72 30
1705.81 30
1705.91 29
1706.00 28
1706.10 28
1706.19 27
1706.29 28
1706.38 29
1706.48 30
1706.57 32
1706.66 34
1706.76 36
1706.85 38
1706.95 41
1707.04 43
1707.14 45
1707.23 47
1707.33 49
1707.42 52
1707.52 54
1707.61 56
1707.71 58
1707.80 60
1707.90 62
1707.99 64
1708.09 65
1708.18 66
1708.28 65
1708.37 63
1708.46 60
1708.56 55
1708.65 48
1708.75 42
1708.84 37
1708.94 34
1709.03 34
1709.13 36
1709.22 41
1709.32 48
1709.41 55
1709.51 61
1709.60 65
1709.70 67
1709.79 65
1709.89 61
1709.98 55
1710.08 48
1710.17 42
1710.27 36
1710.36 32
1710.45 30
1710.55 29
1710.64 29
1710.74 29
1710.83 30
1710.93 30
1711.02 29
1711.12 25
1711.21 20
1711.31 13
1711.40 5
1711.50 0
1711.59 0
1711.69 0
1711.78 0
1711.88 0
1711.97 0
1712.07 0
1712.16 0
1712.26 6
1712.35 16
1712.45 24
1712.54 30
1712.64 35
1712.73 37
1712.83 38
1712.92 38
1713.02 39
1713.11 41
1713.21 44
1713.30 48
1713.39 52
1713.49 57
1713.58 62
1713.68 67
1713.77 70
1713.87 72
1713.96 73
1714.06 72
1714.15 70
1714.25 66
1714.34 62
1714.44 58
1714.53 55
1714.63 53
1714.72 53
1714.82 55
1714.91 59
1715.01 63
1715.10 68
1715.20 73
1715.29 76
1715.39 77
1715.48 78
1715.58 80
1715.67 83
1715.77 88
1715.86 95
1715.96 102
1716.05 110
1716.15 115
1716.24 117
1716.34 115
1716.43 111
1716.53 105
1716.62 98
1716.72 91
1716.81 85
1716.91 82
1717.00 79
1717.10 78
1717.19 77
1717.29 77
1717.38 76
1717.48 75
1717.57 73
1717.67 72
1717.76 70
1717.86 69
1717.95 69
1718.05 70
1718.14 72
1718.24 74
1718.33 75
1718.43 76
1718.52 76
1718.62 75
1718.71 72
1718.81 68
1718.90 64
1719.00 59
1719.09 55
1719.19 49
1719.28 44
1719.38 38
1719.47 33
1719.57 28
1719.66 24
1719.76 20
1719.85 17
1719.95 15
1720.04 13
1720.14 12
1720.23 12
1720.33 13
1720.42 16
1720.52 20
1720.61 27
1720.71 34
1720.80 41
1720.90 48
1720.99 52
1721.09 54
1721.18 55
1721.28 54
1721.37 53
1721.47 52
1721.56 52
1721.66 53
1721.75 54
1721.85 54
1721.95 53
1722.04 51
1722.14 49
1722.23 47
1722.33 46
1722.42 47
1722.52 50
1722.61 54
1722.71 57
1722.80 58
1722.90 57
1722.99 53
1723.09 46
1723.18 36
1723.28 26
1723.37 16
1723.47 7
1723.56 0
1723.66 0
1723.75 0
1723.85 0
1723.94 0
1724.04 0
1724.13 3
1724.23 6
1724.32 10
1724.42 15
1724.51 20
1724.61 26
1724.70 32
1724.80 38
1724.90 43
1724.99 46
1725.09 49
1725.18 51
1725.28 52
1725.37 53
1725.47 53
1725.56 53
1725.66 52
1725.75 50
1725.85 48
1725.94 47
1726.04 47
1726.13 49
1726.23 53
1726.32 58
1726.42 63
1726.51 67
1726.61 69
1726.70 69
1726.80 68
1726.89 66
1726.99 63
1727.09 61
1727.18 60
1727.28 58
1727.37 57
1727.47 55
1727.56 53
1727.66 50
1727.75 48
1727.85 47
1727.94 47
1728.04 48
1728.13 49
1728.23 52
1728.32 54
1728.42 55
1728.51 56
1728.61 55
1728.71 54
1728.80 53
1728.90 52
1728.99 52
1729.09 53
1729.18 55
1729.28 56
1729.37 57
1729.47 56
1729.56 53
1729.66 48
1729.75 42
1729.85 35
1729.94 28
1730.04 21
1730.14 16
1730.23 12
1730.33 10
1730.42 10
1730.52 12
1730.61 16
1730.71 22
1730.80 29
1730.90 38
1730.99 46
1731.09 53
1731.18 58
1731.28 61
1731.37 63
1731.47 63
1731.57 62
1731.66 62
1731.76 61
1731.85 60
1731.95 59
1732.04 57
1732.14 55
1732.23 53
1732.33 50
1732.42 49
1732.52 49
1732.61 50
1732.71 51
1732.81 52
1732.90 52
1733.00 52
1733.09 51
1733.19 50
1733.28 48
1733.38 47
1733.47 46
1733.57 46
1733.66 45
1733.76 45
1733.86 45
1733.95 46
1734.05 48
1734.14 49
1734.24 52
1734.33 55
1734.43 58
1734.52 61
1734.62 63
1734.71 65
1734.81 66
1734.91 66
1735.00 65
1735.10 62
1735.19 58
1735.29 53
1735.38 48
1735.48 43
1735.57 39
1735.67 38
1735.77 40
1735.86 44
1735.96 50
1736.05 57
1736.15 64
1736.24 69
1736.34 71
1736.43 71
1736.53 68
1736.62 63
1736.72 58
1736.82 53
1736.91 49
1737.01 48
1737.10 49
1737.20 52
1737.29 57
1737.39 62
1737.48 67
1737.58 70
1737.68 72
1737.77 71
1737.87 67
1737.96 62
1738.06 57
1738.15 52
1738.25 49
1738.34 48
1738.44 49
1738.54 52
1738.63 55
1738.73 59
1738.82 62
1738.92 63
1739.01 63
1739.11 62
1739.20 60
1739.30 57
1739.40 53
1739.49 51
1739.59 48
1739.68 47
1739.78 46
1739.87 46
1739.97 46
1740.07 46
1740.16 45
1740.26 43
1740.35 41
1740.45 39
1740.54 39
1740.64 39
1740.73 42
1740.83 46
1740.93 51
1741.02 56
1741.12 61
1741.21 64
1741.31 66
1741.40 66
1741.50 66
1741.60 64
1741.69 63
1741.79 61
1741.88 60
1741.98 59
1742.07 57
1742.17 56
1742.27 56
1742.36 56
1742.46 57
1742.55 60
1742.65 63
1742.74 68
1742.84 72
1742.93 76
1743.03 79
1743.13 79
1743.22 78
1743.32 76
1743.41 72
1743.51 68
1743.60 64
1743.70 60
1743.80 55
1743.89 49
1743.99 43
1744.08 36
1744.18 30
1744.27 25
1744.37 21
1744.47 19
1744.56 19
1744.66 20
1744.75 20
1744.85 21
1744.95 21
1745.04 21
1745.14 21
1745.23 21
1745.33 23
1745.42 24
1745.52 27
1745.62 29
1745.71 31
1745.81 33
1745.90 33
1746.00 33
1746.09 33
1746.19 32
1746.29 31
1746.38 33
1746.48 36
1746.57 42
1746.67 51
1746.76 62
1746.86 73
1746.96 83
1747.05 91
1747.15 94
1747.24 93
1747.34 89
1747.44 82
1747.53 73
1747.63 65
1747.72 57
1747.82 51
1747.91 47
1748.01 45
1748.11 43
1748.20 41
1748.30 40
1748.39 39
1748.49 38
1748.59 37
1748.68 36
1748.78 35
1748.87 33
1748.97 31
1749.06 28
1749.16 25
1749.26 21
1749.35 18
1749.45 14
1749.54 11
1749.64 8
1749.74 7
1749.83 7
1749.93 10
1750.02 14
1750.12 19
1750.22 25
1750.31 32
1750.41 37
1750.50 41
1750.60 43
1750.70 42
1750.79 40
1750.89 36
1750.98 33
1751.08 29
1751.17 26
1751.27 25
1751.37 24
1751.46 24
1751.56 24
1751.65 24
1751.75 23
1751.85 21
1751.94 17
1752.04 12
1752.13 6
1752.23 0
1752.33 0
1752.42 0
1752.52 0
1752.61 0
1752.71 0
1752.81 0
1752.90 0
1753.00 3
1753.09 12
1753.19 20
1753.29 28
1753.38 35
1753.48 41
1753.57 46
1753.67 50
1753.77 53
1753.86 54
1753.96 53
1754.05 52
1754.15 49
1754.25 45
1754.34 42
1754.44 39
1754.53 39
1754.63 41
1754.73 46
1754.82 52
1754.92 58
1755.01 65
1755.11 69
1755.21 71
1755.30 71
1755.40 69
1755.49 66
1755.59 64
1755.69 62
1755.78 62
1755.88 62
1755.97 62
1756.07 63
1756.17 61
1756.26 59
1756.36 55
1756.45 51
1756.55 48
1756.65 45
1756.74 44
1756.84 44
1756.93 44
1757.03 45
1757.13 47
1757.22 49
1757.32 50
1757.42 52
1757.51 55
1757.61 57
1757.70 60
1757.80 64
1757.90 67
1757.99 70
1758.09 73
1758.18 76
1758.28 77
1758.38 77
1758.47 75
1758.57 73
1758.66 70
1758.76 67
1758.86 63
1758.95 60
1759.05 57
1759.15 53
1759.24 49
1759.34 45
1759.43 40
1759.53 36
1759.63 31
1759.72 26
1759.82 23
1759.91 20
1760.01 18
1760.11 18
1760.20 20
1760.30 23
1760.40 28
1760.49 34
1760.59 42
1760.68 51
1760.78 60
1760.88 68
1760.97 76
1761.07 83
1761.16 86
1761.26 88
1761.36 87
1761.45 84
1761.55 80
1761.65 75
1761.74 71
1761.84 68
1761.93 66
1762.03 65
1762.13 64
1762.22 63
1762.32 62
1762.42 61
1762.51 62
1762.61 64
1762.70 66
1762.80 70
1762.90 72
1762.99 74
1763.09 72
1763.19 68
1763.28 62
1763.38 54
1763.47 45
1763.57 37
1763.67 30
1763.76 25
1763.86 21
1763.96 19
1764.05 18
1764.15 19
1764.24 21
1764.34 25
1764.44 31
1764.53 38
1764.63 46
1764.73 52
1764.82 57
1764.92 60
1765.01 62
1765.11 61
1765.21 61
1765.30 62
1765.40 63
1765.50 65
1765.59 68
1765.69 70
1765.79 71
1765.88 71
1765.98 70
1766.07 68
1766.17 64
1766.27 61
1766.36 58
1766.46 56
1766.56 54
1766.65 54
1766.75 54
1766.85 55
1766.94 56
1767.04 57
1767.13 59
1767.23 61
1767.33 63
1767.42 64
1767.52 65
1767.62 66
1767.71 66
1767.81 68
1767.91 70
1768.00 72
1768.10 76
1768.19 79
1768.29 82
1768.39 84
1768.48 84
1768.58 82
1768.68 78
1768.77 74
1768.87 69
1768.97 66
1769.06 63
1769.16 62
1769.25 62
1769.35 62
1769.45 62
1769.54 61
1769.64 59
1769.74 57
1769.83 54
1769.93 50
1770.03 48
1770.12 46
1770.22 45
1770.32 46
1770.41 48
1770.51 50
1770.60 51
1770.70 51
1770.80 50
1770.89 47
1770.99 43
1771.09 40
1771.18 37
1771.28 35
1771.38 34
1771.47 34
1771.57 35
1771.67 37
1771.76 38
1771.86 40
1771.96 42
1772.05 45
1772.15 48
1772.25 53
1772.34 60
1772.44 67
1772.53 73
1772.63 79
1772.73 84
1772.82 85
1772.92 85
1773.02 82
1773.11 77
1773.21 71
1773.31 65
1773.40 60
1773.50 55
1773.60 52
1773.69 49
1773.79 47
1773.89 46
1773.98 46
1774.08 48
1774.18 50
1774.27 53
1774.37 56
1774.47 60
1774.56 63
1774.66 64
1774.75 65
1774.85 63
1774.95 60
1775.04 54
1775.14 48
1775.24 40
1775.33 33
1775.43 27
1775.53 24
1775.62 24
1775.72 27
1775.82 32
1775.91 39
1776.01 46
1776.11 53
1776.20 57
1776.30 60
1776.40 60
1776.49 61
1776.59 62
1776.69 64
1776.78 67
1776.88 72
1776.98 77
1777.07 80
1777.17 81
1777.27 80
1777.36 75
1777.46 68
1777.56 59
1777.65 51
1777.75 43
1777.85 38
1777.94 35
1778.04 35
1778.14 37
1778.23 42
1778.33 47
1778.43 54
1778.52 59
1778.62 64
1778.72 66
1778.81 65
1778.91 62
1779.01 57
1779.10 51
1779.20 44
1779.30 38
1779.39 34
1779.49 32
1779.59 32
1779.68 36
1779.78 41
1779.88 48
1779.97 56
1780.07 63
1780.17 69
1780.26 74
1780.36 77
1780.46 77
1780.55 76
1780.65 74
1780.75 70
1780.84 65
1780.94 61
1781.04 56
1781.13 53
1781.23 51
1781.33 51
1781.42 54
1781.52 58
1781.62 63
1781.71 67
1781.81 70
1781.91 70
1782.00 67
1782.10 62
1782.20 55
1782.30 49
1782.39 44
1782.49 41
1782.59 41
1782.68 44
1782.78 47
1782.88 51
1782.97 54
1783.07 58
1783.17 61
1783.26 63
1783.36 66
1783.46 69
1783.55 71
1783.65 72
1783.75 72
1783.84 71
1783.94 68
1784.04 65
1784.13 61
1784.23 56
1784.33 50
1784.42 44
1784.52 39
1784.62 35
1784.72 34
1784.81 38
1784.91 47
1785.01 59
1785.10 73
1785.20 87
1785.30 99
1785.39 108
1785.49 113
1785.59 114
1785.68 112
1785.78 108
1785.88 103
1785.97 97
1786.07 90
1786.17 83
1786.27 75
1786.36 68
1786.46 62
1786.56 58
1786.65 56
1786.75 57
1786.85 61
1786.94 67
1787.04 74
1787.14 80
1787.23 85
1787.33 89
1787.43 90
1787.52 90
1787.62 87
1787.72 84
1787.82 80
1787.91 77
1788.01 74
1788.11 72
1788.20 70
1788.30 69
1788.40 68
1788.49 66
1788.59 64
1788.69 62
1788.78 59
1788.88 56
1788.98 54
1789.08 51
1789.17 49
1789.27 47
1789.37 45
1789.46 44
1789.56 43
1789.66 41
1789.75 40
1789.85 38
1789.95 37
1790.05 35
1790.14 33
1790.24 32
1790.34 32
1790.43 33
1790.53 35
1790.63 37
1790.72 39
1790.82 40
1790.92 40
1791.02 40
1791.11 40
1791.21 41
1791.31 43
1791.40 47
1791.50 51
1791.60 56
1791.69 59
1791.79 60
1791.89 60
1791.99 56
1792.08 51
1792.18 45
1792.28 39
1792.37 32
1792.47 26
1792.57 21
1792.67 19
1792.76 18
1792.86 20
1792.96 23
1793.05 27
1793.15 32
1793.25 36
1793.34 38
1793.44 38
1793.54 37
1793.64 35
1793.73 33
1793.83 32
1793.93 31
1794.02 32
1794.12 34
1794.22 36
1794.32 40
1794.41 44
1794.51 50
1794.61 56
1794.70 62
1794.80 68
1794.90 73
1795.00 76
1795.09 77
1795.19 77
1795.29 75
1795.38 72
1795.48 70
1795.58 69
1795.67 69
1795.77 69
1795.87 69
1795.97 68
1796.06 66
1796.16 61
1796.26 55
1796.35 47
1796.45 40
1796.55 33
1796.65 29
1796.74 26
1796.84 25
1796.94 25
1797.04 25
1797.13 24
1797.23 22
1797.33 20
1797.42 19
1797.52 18
1797.62 19
1797.72 22
1797.81 27
1797.91 34
1798.01 42
1798.10 51
1798.20 60
1798.30 68
1798.40 74
1798.49 77
1798.59 78
1798.69 77
1798.78 74
1798.88 72
1798.98 70
1799.08 70
1799.17 72
1799.27 76
1799.37 79
1799.47 82
1799.56 82
1799.66 80
1799.76 76
1799.85 71
1799.95 66
1800.05 62
1800.15 60
1800.24 61
1800.34 63
1800.44 68
1800.54 72
1800.63 76
1800.73 79
1800.83 80
1800.92 79
1801.02 75
1801.12 70
1801.22 64
1801.31 58
1801.41 51
1801.51 45
1801.61 39
1801.70 34
1801.80 29
1801.90 24
1801.99 19
1802.09 14
1802.19 9
1802.29 5
1802.38 1
1802.48 0
1802.58 0
1802.68 0
1802.77 0
1802.87 0
1802.97 0
1803.06 0
1803.16 0
1803.26 0
1803.36 0
1803.45 1
1803.55 2
1803.65 3
1803.75 5
1803.84 7
1803.94 9
1804.04 11
1804.14 14
1804.23 16
1804.33 20
1804.43 23
1804.53 25
1804.62 27
1804.72 27
1804.82 25
1804.91 22
1805.01 17
1805.11 12
1805.21 7
1805.30 3
1805.40 1
1805.50 0
1805.60 1
1805.69 2
1805.79 3
1805.89 3
1805.99 3
1806.08 2
1806.18 1
1806.28 1
1806.38 3
1806.47 8
1806.57 14
1806.67 22
1806.77 30
1806.86 37
1806.96 42
1807.06 43
1807.16 42
1807.25 38
1807.35 33
1807.45 27
1807.55 22
1807.64 19
1807.74 17
1807.84 18
1807.93 20
1808.03 23
1808.13 28
1808.23 32
1808.32 36
1808.42 38
1808.52 38
1808.62 37
1808.71 35
1808.81 32
1808.91 31
1809.01 31
1809.10 32
1809.20 34
1809.30 37
1809.40 40
1809.49 42
1809.59 42
1809.69 40
1809.79 37
1809.88 33
1809.98 29
1810.08 27
1810.18 26
1810.27 26
1810.37 28
1810.47 29
1810.57 30
1810.67 29
1810.76 27
1810.86 22
1810.96 16
1811.06 10
1811.15 5
1811.25 1
1811.35 0
1811.45 2
1811.54 5
1811.64 8
1811.74 11
1811.84 13
1811.93 14
1812.03 14
1812.13 13
1812.23 12
1812.32 12
1812.42 11
1812.52 10
1812.62 9
1812.71 8
1812.81 8
1812.91 9
1813.01 12
1813.10 15
1813.20 19
1813.30 23
1813.40 25
1813.49 26
1813.59 26
1813.69 23
1813.79 21
1813.89 18
1813.98 17
1814.08 16
1814.18 17
1814.28 19
1814.37 21
1814.47 23
1814.57 24
1814.67 24
1814.76 23
1814.86 22
1814.96 22
1815.06 23
1815.15 26
1815.25 29
1815.35 32
1815.45 35
1815.55 36
1815.64 36
1815.74 33
1815.84 29
1815.94 25
1816.03 21
1816.13 19
1816.23 19
1816.33 22
1816.42 25
1816.52 28
1816.62 31
1816.72 32
1816.82 31
1816.91 30
1817.01 28
1817.11 26
1817.21 26
1817.30 27
1817.40 28
1817.50 30
1817.60 33
1817.69 35
1817.79 38
1817.89 42
1817.99 46
1818.09 52
1818.18 57
1818.28 61
1818.38 62
1818.48 61
1818.57 56
1818.67 48
1818.77 38
1818.87 27
1818.97 16
1819.06 5
1819.16 0
1819.26 0
1819.36 0
1819.45 0
1819.55 0
1819.65 0
1819.75 0
1819.85 0
1819.94 2
1820.04 12
1820.14 21
1820.24 29
1820.33 35
1820.43 39
1820.53 41
1820.63 43
1820.73 44
1820.82 44
1820.92 44
1821.02 43
1821.12 41
1821.21 38
1821.31 34
1821.41 30
1821.51 27
1821.61 24
1821.70 24
1821.80 25
1821.90 29
1822.00 33
1822.10 39
1822.19 46
1822.29 53
1822.39 61
1822.49 69
1822.58 77
1822.68 85
1822.78 91
1822.88 96
1822.98 99
1823.07 100
1823.17 98
1823.27 95
1823.37 91
1823.47 85
1823.56 80
1823.66 74
1823.76 68
1823.86 61
1823.95 55
1824.05 49
1824.15 43
1824.25 40
1824.35 38
1824.44 38
1824.54 38
1824.64 39
1824.74 39
1824.84 37
1824.93 34
1825.03 30
1825.13 26
1825.23 23
1825.33 21
1825.42 19
1825.52 19
1825.62 18
1825.72 16
1825.82 14
1825.91 11
1826.01 9
1826.11 7
1826.21 7
1826.31 8
1826.40 10
1826.50 11
1826.60 12
1826.70 11
1826.80 9
1826.89 7
1826.99 6
1827.09 5
1827.19 5
1827.29 5
1827.38 7
1827.48 9
1827.58 10
1827.68 12
1827.78 14
1827.87 15
1827.97 16
1828.07 16
1828.17 16
1828.27 15
1828.36 14
1828.46 13
1828.56 14
1828.66 16
1828.76 20
1828.85 24
1828.95 28
1829.05 31
1829.15 32
1829.25 32
1829.34 31
1829.44 31
1829.54 31
1829.64 33
1829.74 37
1829.83 40
1829.93 43
1830.03 45
1830.13 44
1830.23 40
1830.32 34
1830.42 28
1830.52 21
1830.62 15
1830.72 11
1830.81 10
1830.91 11
1831.01 14
1831.11 18
1831.21 22
1831.30 27
1831.40 31
1831.50 35
1831.60 38
1831.70 39
1831.80 41
1831.89 41
1831.99 41
1832.09 41
1832.19 40
1832.29 39
1832.38 37
1832.48 35
1832.58 33
1832.68 32
1832.78 31
1832.87 31
1832.97 31
1833.07 31
1833.17 30
1833.27 28
1833.37 25
1833.46 20
1833.56 14
1833.66 9
1833.76 4
1833.86 0
1833.95 0
1834.05 0
1834.15 0
1834.25 1
1834.35 4
1834.45 6
1834.54 8
1834.64 10
1834.74 11
1834.84 12
1834.94 13
1835.03 13
1835.13 12
1835.23 10
1835.33 8
1835.43 5
1835.53 3
1835.62 2
1835.72 2
1835.82 2
1835.92 4
1836.02 5
1836.11 6
1836.21 7
1836.31 8
1836.41 10
1836.51 12
1836.61 15
1836.70 18
1836.80 20
1836.90 22
1837.00 22
1837.10 20
1837.20 18
1837.29 15
1837.39 13
1837.49 12
1837.59 14
1837.69 17
1837.78 24
1837.88 32
1837.98 42
1838.08 54
1838.18 65
1838.28 76
1838.37 84
1838.47 91
1838.57 95
1838.67 95
1838.77 94
1838.87 90
1838.96 85
1839.06 79
1839.16 72
1839.26 66
1839.36 59
1839.46 51
1839.55 43
1839.65 35
1839.75 26
1839.85 19
1839.95 14
1840.05 11
1840.14 10
1840.24 12
1840.34 14
1840.44 16
1840.54 17
1840.64 17
1840.73 15
1840.83 13
1840.93 11
1841.03 11
1841.13 13
1841.23 17
1841.32 22
1841.42 28
1841.52 34
1841.62 36
1841.72 36
1841.82 31
1841.91 23
1842.01 12
1842.11 0
1842.21 0
1842.31 0
1842.41 0
1842.50 0
1842.60 0
1842.70 0
1842.80 0
1842.90 5
1843.00 12
1843.10 18
1843.19 22
1843.29 24
1843.39 25
1843.49 28
1843.59 32
1843.69 39
1843.78 48
1843.88 59
1843.98 70
1844.08 80
1844.18 87
1844.28 91
1844.37 91
1844.47 88
1844.57 83
1844.67 75
1844.77 67
1844.87 59
1844.97 51
1845.06 44
1845.16 38
1845.26 34
1845.36 33
1845.46 33
1845.56 35
1845.65 38
1845.75 42
1845.85 44
1845.95 45
1846.05 44
1846.15 40
1846.25 36
1846.34 31
1846.44 26
1846.54 22
1846.64 19
1846.74 19
1846.84 21
1846.94 23
1847.03 27
1847.13 32
1847.23 37
1847.33 42
1847.43 47
1847.53 51
1847.62 54
1847.72 56
1847.82 55
1847.92 53
1848.02 49
1848.12 45
1848.22 41
1848.31 39
1848.41 38
1848.51 38
1848.61 40
1848.71 42
1848.81 45
1848.91 49
1849.00 54
1849.10 59
1849.20 65
1849.30 72
1849.40 77
1849.50 81
1849.60 83
1849.69 82
1849.79 79
1849.89 73
1849.99 67
1850.09 59
1850.19 52
1850.29 45
1850.38 39
1850.48 35
1850.58 32
1850.68 31
1850.78 30
1850.88 31
1850.98 31
1851.08 31
1851.17 30
1851.27 28
1851.37 25
1851.47 22
1851.57 18
1851.67 15
1851.77 13
1851.86 10
1851.96 8
1852.06 6
1852.16 4
1852.26 3
1852.36 1
1852.46 0
1852.55 0
1852.65 0
1852.75 0
1852.85 2
1852.95 3
1853.05 6
1853.15 9
1853.25 12
1853.34 16
1853.44 21
1853.54 25
1853.64 29
1853.74 33
1853.84 37
1853.94 41
1854.04 45
1854.13 50
1854.23 53
1854.33 56
1854.43 57
1854.53 54
1854.63 50
1854.73 43
1854.82 35
1854.92 26
1855.02 18
1855.12 12
1855.22 8
1855.32 5
1855.42 3
1855.52 3
1855.61 3
1855.71 2
1855.81 3
1855.91 3
1856.01 4
1856.11 6
1856.21 9
1856.31 13
1856.40 17
1856.50 23
1856.60 28
1856.70 33
1856.80 35
1856.90 35
1857.00 32
1857.10 26
1857.19 20
1857.29 15
1857.39 12
1857.49 11
1857.59 11
1857.69 14
1857.79 16
1857.89 18
1857.99 18
1858.08 17
1858.18 16
1858.28 16
1858.38 16
1858.48 18
1858.58 21
1858.68 24
1858.78 26
1858.87 28
1858.97 28
1859.07 28
1859.17 27
1859.27 26
1859.37 25
1859.47 24
1859.57 22
1859.67 20
1859.76 18
1859.86 14
1859.96 9
1860.06 4
1860.16 0
1860.26 0
1860.36 0
1860.46 0
1860.56 0
1860.65 0
1860.75 0
1860.85 0
1860.95 4
1861.05 16
1861.15 29
1861.25 43
1861.35 56
1861.45 68
1861.54 77
1861.64 84
1861.74 87
1861.84 88
1861.94 87
1862.04 83
1862.14 79
1862.24 73
1862.34 66
1862.43 58
1862.53 49
1862.63 39
1862.73 30
1862.83 21
1862.93 14
1863.03 9
1863.13 7
1863.23 5
1863.32 5
1863.42 4
1863.52 3
1863.62 2
1863.72 2
1863.82 2
1863.92 5
1864.02 10
1864.12 17
1864.22 26
1864.31 36
1864.41 45
1864.51 54
1864.61 60
1864.71 63
1864.81 65
1864.91 64
1865.01 64
1865.11 63
1865.21 65
1865.30 67
1865.40 72
1865.50 76
1865.60 81
1865.70 83
1865.80 84
1865.90 82
1866.00 78
1866.10 72
1866.20 66
1866.29 60
1866.39 54
1866.49 49
1866.59 46
1866.69 44
1866.79 43
1866.89 44
1866.99 45
1867.09 46
1867.19 48
1867.28 48
1867.38 49
1867.48 50
1867.58 50
1867.68 51
1867.78 52
1867.88 53
1867.98 52
1868.08 51
1868.18 48
1868.28 44
1868.37 39
1868.47 35
1868.57 32
1868.67 31
1868.77 31
1868.87 34
1868.97 38
1869.07 44
1869.17 50
1869.27 57
1869.37 63
1869.46 67
1869.56 70
1869.66 71
1869.76 71
1869.86 69
1869.96 68
1870.06 65
1870.16 62
1870.26 59
1870.36 54
1870.46 48
1870.56 41
1870.65 34
1870.75 29
1870.85 24
1870.95 21
1871.05 19
1871.15 17
1871.25 15
1871.35 12
1871.45 8
1871.55 4
1871.65 0
1871.74 0
1871.84 0
1871.94 0
1872.04 0
1872.14 0
1872.24 0
1872.34 0
1872.44 0
1872.54 3
1872.64 8
1872.74 15
1872.84 22
1872.94 31
1873.03 41
1873.13 50
1873.23 58
1873.33 64
1873.43 68
1873.53 70
1873.63 70
1873.73 68
1873.83 66
1873.93 64
1874.03 62
1874.13 61
1874.23 59
1874.32 57
1874.42 54
1874.52 51
1874.62 47
1874.72 42
1874.82 38
1874.92 33
1875.02 29
1875.12 25
1875.22 21
1875.32 17
1875.42 14
1875.52 11
1875.61 9
1875.71 6
1875.81 5
1875.91 3
1876.01 2
1876.11 1
1876.21 1
1876.31 1
1876.41 0
1876.51 0
1876.61 0
1876.71 0
1876.81 0
1876.91 0
1877.00 0
1877.10 0
1877.20 1
1877.30 5
1877.40 10
1877.50 15
1877.60 21
1877.70 27
1877.80 32
1877.90 36
1878.00 38
1878.10 38
1878.20 38
1878.30 37
1878.40 37
1878.49 37
1878.59 39
1878.69 41
1878.79 43
1878.89 44
1878.99 44
1879.09 44
1879.19 42
1879.29 40
1879.39 39
1879.49 37
1879.59 36
1879.69 36
1879.79 36
1879.89 36
1879.99 37
1880.08 37
1880.18 37
1880.28 37
1880.38 38
1880.48 40
1880.58 44
1880.68 48
1880.78 54
1880.88 59
1880.98 64
1881.08 66
1881.18 65
1881.28 62
1881.38 56
1881.48 50
1881.58 45
1881.68 41
1881.77 40
1881.87 42
1881.97 47
1882.07 53
1882.17 59
1882.27 66
1882.37 71
1882.47 75
1882.57 77
1882.67 80
1882.77 81
1882.87 84
1882.97 86
1883.07 89
1883.17 91
1883.27 92
1883.37 91
1883.47 89
1883.57 85
1883.66 81
1883.76 75
1883.86 70
1883.96 66
1884.06 62
1884.16 59
1884.26 57
1884.36 56
1884.46 55
1884.56 54
1884.66 54
1884.76 54
1884.86 55
1884.96 57
1885.06 59
1885.16 61
1885.26 64
1885.36 68
1885.46 72
1885.56 76
1885.66 79
1885.75 81
1885.85 81
1885.95 79
1886.05 74
1886.15 67
1886.25 59
1886.35 50
1886.45 41
1886.55 32
1886.65 26
1886.75 20
1886.85 17
1886.95 14
1887.05 13
1887.15 12
1887.25 11
1887.35 10
1887.45 8
1887.55 6
1887.65 4
1887.75 2
1887.85 0
1887.95 0
1888.04 2
1888.14 4
1888.24 9
1888.34 15
1888.44 21
1888.54 28
1888.64 34
1888.74 39
1888.84 42
1888.94 44
1889.04 44
1889.14 42
1889.24 40
1889.34 38
1889.44 37
1889.54 37
1889.64 37
1889.74 39
1889.84 40
1889.94 41
1890.04 42
1890.14 42
1890.24 43
1890.34 44
1890.44 44
1890.54 45
1890.64 45
1890.74 44
1890.83 43
1890.93 40
1891.03 37
1891.13 34
1891.23 31
1891.33 29
1891.43 28
1891.53 28
1891.63 28
1891.73 29
1891.83 30
1891.93 32
1892.03 35
1892.13 40
1892.23 46
1892.33 53
1892.43 61
1892.53 68
1892.63 72
1892.73 72
1892.83 69
1892.93 64
1893.03 56
1893.13 48
1893.23 40
1893.33 33
1893.43 28
1893.53 24
1893.63 21
1893.73 19
1893.83 17
1893.93 16
1894.03 17
1894.13 18
1894.23 21
1894.33 25
1894.42 30
1894.52 36
1894.62 42
1894.72 48
1894.82 53
1894.92 58
1895.02 61
1895.12 63
1895.22 63
1895.32 61
1895.42 57
1895.52 52
1895.62 46
1895.72 39
1895.82 34
1895.92 30
1896.02 28
1896.12 26
1896.22 25
1896.32 24
1896.42 21
1896.52 18
1896.62 15
1896.72 10
1896.82 6
1896.92 3
1897.02 2
1897.12 2
1897.22 4
1897.32 7
1897.42 11
1897.52 16
1897.62 21
1897.72 25
1897.82 30
1897.92 34
1898.02 39
1898.12 45
1898.22 50
1898.32 54
1898.42 57
1898.52 58
1898.62 57
1898.72 55
1898.82 52
1898.92 50
1899.02 49
1899.12 50
1899.22 52
1899.32 54
1899.42 56
1899.52 58
1899.62 58
1899.72 59
1899.82 60
1899.92 62
1900.02 65
1900.12 69
1900.22 74
1900.32 79
1900.42 82
1900.52 84
1900.62 83
1900.72 80
1900.82 76
1900.92 72
1901.02 68
1901.12 66
1901.22 65
1901.32 66
1901.42 68
1901.52 70
1901.62 73
1901.72 76
1901.82 77
1901.92 79
1902.02 79
1902.12 80
1902.22 79
1902.32 79
1902.42 78
1902.52 76
1902.62 74
1902.72 71
1902.82 69
1902.92 68
1903.02 69
1903.12 71
1903.22 73
1903.32 75
1903.42 77
1903.52 77
1903.62 76
1903.72 73
1903.82 71
1903.92 69
1904.02 68
1904.12 67
1904.22 68
1904.32 69
1904.42 71
1904.52 73
1904.62 76
1904.72 80
1904.82 83
1904.92 86
1905.02 87
1905.12 86
1905.22 83
1905.32 77
1905.42 69
1905.52 59
1905.62 48
1905.72 38
1905.82 28
1905.92 19
1906.02 12
1906.12 8
1906.22 6
1906.32 6
1906.42 8
1906.52 12
1906.62 18
1906.72 24
1906.82 31
1906.92 36
1907.02 40
1907.12 43
1907.22 46
1907.32 47
1907.42 48
1907.52 48
1907.62 47
1907.72 46
1907.82 44
1907.92 42
1908.02 40
1908.12 39
1908.22 40
1908.32 42
1908.42 46
1908.52 50
1908.62 53
1908.72 55
1908.82 54
1908.92 51
1909.02 47
1909.12 42
1909.22 38
1909.32 36
1909.42 36
1909.52 39
1909.62 44
1909.72 51
1909.82 57
1909.92 62
1910.02 66
1910.12 67
1910.22 65
1910.32 62
1910.42 57
1910.52 52
1910.62 48
1910.72 47
1910.82 48
1910.92 51
1911.02 57
1911.12 64
1911.22 71
1911.32 76
1911.42 80
1911.52 82
1911.62 82
1911.73 80
1911.83 77
1911.93 73
1912.03 68
1912.13 63
1912.23 58
1912.33 52
1912.43 46
1912.53 42
1912.63 39
1912.73 37
1912.83 37
1912.93 39
1913.03 41
1913.13 44
1913.23 47
1913.33 50
1913.43 52
1913.53 54
1913.63 56
1913.73 57
1913.83 58
1913.93 60
1914.03 61
1914.13 64
1914.23 68
1914.33 73
1914.43 80
1914.53 89
1914.63 97
1914.73 105
1914.83 111
1914.93 114
1915.03 115
1915.13 113
1915.23 110
1915.33 105
1915.44 101
1915.54 99
1915.64 98
1915.74 99
1915.84 102
1915.94 106
1916.04 109
1916.14 111
1916.24 112
1916.34 112
1916.44 110
1916.54 108
1916.64 107
1916.74 106
1916.84 105
1916.94 104
1917.04 103
1917.14 102
1917.24 100
1917.34 97
1917.44 93
1917.54 88
1917.64 85
1917.74 82
1917.84 80
1917.94 81
1918.04 83
1918.15 87
1918.25 94
1918.35 103
1918.45 114
1918.55 127
1918.65 141
1918.75 155
1918.85 168
1918.95 181
1919.05 192
1919.15 202
1919.25 211
1919.35 219
1919.45 226
1919.55 231
1919.65 234
1919.75 233
1919.85 230
1919.95 223
1920.05 213
1920.15 202
1920.25 191
1920.35 179
1920.45 168
1920.56 158
1920.66 149
1920.76 141
1920.86 133
1920.96 127
1921.06 121
1921.16 116
1921.26 111
1921.36 108
1921.46 104
1921.56 101
1921.66 97
1921.76 94
1921.86 92
1921.96 90
1922.06 91
1922.16 93
1922.26 96
1922.36 99
1922.46 101
1922.57 100
1922.67 97
1922.77 92
1922.87 86
1922.97 80
1923.07 75
1923.17 71
1923.27 68
1923.37 65
1923.47 64
1923.57 62
1923.67 62
1923.77 61
1923.87 62
1923.97 62
1924.07 63
1924.17 63
1924.27 62
1924.37 59
1924.48 55
1924.58 50
1924.68 45
1924.78 40
1924.88 37
1924.98 35
1925.08 36
1925.18 38
1925.28 41
1925.38 44
1925.48 48
1925.58 52
1925.68 55
1925.78 57
1925.88 58
1925.98 57
1926.08 55
1926.19 51
1926.29 45
1926.39 38
1926.49 30
1926.59 22
1926.69 17
1926.79 14
1926.89 14
1926.99 17
1927.09 22
1927.19 29
1927.29 37
1927.39 44
1927.49 51
1927.59 57
1927.69 62
1927.80 67
1927.90 70
1928.00 71
1928.10 71
1928.20 68
1928.30 64
1928.40 59
1928.50 53
1928.60 48
1928.70 45
1928.80 44
1928.90 44
1929.00 47
1929.10 50
1929.20 54
1929.31 57
1929.41 59
1929.51 60
1929.61 61
1929.71 62
1929.81 66
1929.91 71
1930.01 78
1930.11 86
1930.21 94
1930.31 101
1930.41 104
1930.51 103
1930.61 98
1930.72 91
1930.82 82
1930.92 74
1931.02 67
1931.12 62
1931.22 60
1931.32 58
1931.42 57
1931.52 56
1931.62 54
1931.72 51
1931.82 49
1931.92 47
1932.02 47
1932.13 49
1932.23 53
1932.33 59
1932.43 65
1932.53 69
1932.63 72
1932.73 72
1932.83 71
1932.93 68
1933.03 66
1933.13 64
1933.23 65
1933.33 67
1933.44 70
1933.54 73
1933.64 76
1933.74 77
1933.84 77
1933.94 76
1934.04 74
1934.14 70
1934.24 66
1934.34 61
1934.44 57
1934.54 52
1934.65 48
1934.75 45
1934.85 43
1934.95 42
1935.05 42
1935.15 43
1935.25 44
1935.35 46
1935.45 48
1935.55 50
1935.65 53
1935.75 57
1935.86 61
1935.96 65
1936.06 70
1936.16 74
1936.26 78
1936.36 81
1936.46 84
1936.56 86
1936.66 87
1936.76 87
1936.86 88
1936.97 87
1937.07 85
1937.17 82
1937.27 78
1937.37 72
1937.47 66
1937.57 62
1937.67 60
1937.77 61
1937.87 65
1937.97 71
1938.08 78
1938.18 85
1938.28 90
1938.38 93
1938.48 94
1938.58 94
1938.68 94
1938.78 93
1938.88 93
1938.98 93
1939.08 92
1939.19 89
1939.29 85
1939.39 80
1939.49 75
1939.59 70
1939.69 67
1939.79 66
1939.89 68
1939.99 73
1940.09 80
1940.19 90
1940.30 102
1940.40 114
1940.50 125
1940.60 134
1940.70 140
1940.80 143
1940.90 142
1941.00 138
1941.10 132
1941.20 123
1941.31 114
1941.41 104
1941.51 94
1941.61 86
1941.71 79
1941.81 73
1941.91 70
1942.01 68
1942.11 67
1942.21 67
1942.32 67
1942.42 66
1942.52 64
1942.62 60
1942.72 55
1942.82 50
1942.92 45
1943.02 40
1943.12 36
1943.23 32
1943.33 28
1943.43 23
1943.53 17
1943.63 11
1943.73 5
1943.83 0
1943.93 0
1944.03 0
1944.13 0
1944.24 0
1944.34 0
1944.44 1
1944.54 2
1944.64 3
1944.74 3
1944.84 2
1944.94 2
1945.04 3
1945.15 7
1945.25 12
1945.35 20
1945.45 29
1945.55 39
1945.65 51
1945.75 62
1945.85 73
1945.95 82
1946.06 91
1946.16 98
1946.26 103
1946.36 106
1946.46 109
1946.56 111
1946.66 113
1946.76 114
1946.86 115
1946.97 114
1947.07 112
1947.17 109
1947.27 105
1947.37 100
1947.47 95
1947.57 92
1947.67 89
1947.78 88
1947.88 87
1947.98 86
1948.08 84
1948.18 82
1948.28 78
1948.38 75
1948.48 71
1948.58 68
1948.69 66
1948.79 65
1948.89 64
1948.99 63
1949.09 63
1949.19 62
1949.29 61
1949.39 61
1949.50 60
1949.60 59
1949.70 56
1949.80 53
1949.90 49
1950.00 44
1950.10 39
1950.20 34
1950.31 31
1950.41 29
1950.51 30
1950.61 32
1950.71 37
1950.81 42
1950.91 48
1951.01 54
1951.12 59
1951.22 63
1951.32 66
1951.42 69
1951.52 72
1951.62 75
1951.72 79
1951.82 81
1951.93 82
1952.03 81
1952.13 77
1952.23 72
1952.33 68
1952.43 65
1952.53 64
1952.63 68
1952.74 74
1952.84 82
1952.94 91
1953.04 98
1953.14 103
1953.24 105
1953.34 104
1953.44 100
1953.55 94
1953.65 87
1953.75 80
1953.85 74
1953.95 68
1954.05 65
1954.15 64
1954.26 64
1954.36 66
1954.46 67
1954.56 67
1954.66 66
1954.76 61
1954.86 54
1954.96 44
1955.07 34
1955.17 25
1955.27 16
1955.37 11
1955.47 8
1955.57 9
1955.67 12
1955.78 18
1955.88 25
1955.98 34
1956.08 43
1956.18 54
1956.28 64
1956.38 74
1956.49 84
1956.59 92
1956.69 99
1956.79 104
1956.89 106
1956.99 107
1957.09 104
1957.20 100
1957.30 93
1957.40 84
1957.50 73
1957.60 62
1957.70 52
1957.80 43
1957.91 37
1958.01 34
1958.11 34
1958.21 37
1958.31 42
1958.41 47
1958.51 53
1958.62 58
1958.72 61
1958.82 63
1958.92 62
1959.02 60
1959.12 56
1959.22 52
1959.33 48
1959.43 45
1959.53 44
1959.63 44
1959.73 45
1959.83 47
1959.93 49
1960.04 51
1960.14 52
1960.24 52
1960.34 51
1960.44 49
1960.54 47
1960.65 43
1960.75 39
1960.85 35
1960.95 31
1961.05 28
1961.15 26
1961.25 27
1961.36 30
1961.46 35
1961.56 42
1961.66 49
1961.76 57
1961.86 63
1961.96 69
1962.07 72
1962.17 74
1962.27 74
1962.37 73
1962.47 71
1962.57 68
1962.68 64
1962.78 60
1962.88 55
1962.98 50
1963.08 46
1963.18 44
1963.28 42
1963.39 41
1963.49 40
1963.59 39
1963.69 37
1963.79 35
1963.89 32
1964.00 29
1964.10 28
1964.20 28
1964.30 30
1964.40 34
1964.50 37
1964.61 40
1964.71 40
1964.81 39
1964.91 37
1965.01 34
1965.11 32
1965.22 31
1965.32 32
1965.42 35
1965.52 38
1965.62 41
1965.72 43
1965.83 43
1965.93 40
1966.03 37
1966.13 33
1966.23 28
1966.33 25
1966.43 22
1966.54 20
1966.64 19
1966.74 18
1966.84 17
1966.94 18
1967.04 19
1967.15 21
1967.25 24
1967.35 29
1967.45 34
1967.55 39
1967.66 43
1967.76 46
1967.86 46
1967.96 45
1968.06 41
1968.16 36
1968.27 30
1968.37 25
1968.47 21
1968.57 18
1968.67 18
1968.77 20
1968.88 24
1968.98 29
1969.08 33
1969.18 37
1969.28 40
1969.38 42
1969.49 43
1969.59 43
1969.69 45
1969.79 46
1969.89 48
1969.99 51
1970.10 52
1970.20 53
1970.30 52
1970.40 51
1970.50 51
1970.60 52
1970.71 55
1970.81 60
1970.91 67
1971.01 73
1971.11 79
1971.22 82
1971.32 84
1971.42 83
1971.52 81
1971.62 78
1971.72 76
1971.83 75
1971.93 75
1972.03 76
1972.13 77
1972.23 78
1972.34 79
1972.44 78
1972.54 77
1972.64 74
1972.74 71
1972.84 68
1972.95 66
1973.05 65
1973.15 65
1973.25 66
1973.35 67
1973.46 68
1973.56 69
1973.66 69
1973.76 70
1973.86 70
1973.96 71
1974.07 73
1974.17 75
1974.27 79
1974.37 82
1974.47 85
1974.58 86
1974.68 86
1974.78 83
1974.88 79
1974.98 74
1975.09 70
1975.19 67
1975.29 66
1975.39 67
1975.49 69
1975.59 72
1975.70 74
1975.80 75
1975.90 77
1976.00 78
1976.10 80
1976.21 82
1976.31 83
1976.41 83
1976.51 82
1976.61 80
1976.72 75
1976.82 70
1976.92 64
1977.02 58
1977.12 52
1977.23 46
1977.33 41
1977.43 38
1977.53 36
1977.63 37
1977.73 40
1977.84 44
1977.94 49
1978.04 53
1978.14 55
1978.24 55
1978.35 53
1978.45 50
1978.55 47
1978.65 44
1978.75 43
1978.86 42
1978.96 42
1979.06 43
1979.16 43
1979.26 44
1979.37 45
1979.47 47
1979.57 51
1979.67 56
1979.77 60
1979.88 63
1979.98 64
1980.08 62
1980.18 57
1980.28 51
1980.39 45
1980.49 41
1980.59 37
1980.69 36
1980.79 35
1980.90 34
1981.00 32
1981.10 28
1981.20 22
1981.30 15
1981.41 7
1981.51 0
1981.61 0
1981.71 0
1981.81 0
1981.92 0
1982.02 0
1982.12 0
1982.22 0
1982.32 0
1982.43 5
1982.53 11
1982.63 18
1982.73 23
1982.84 28
1982.94 31
1983.04 32
1983.14 32
1983.24 32
1983.35 32
1983.45 32
1983.55 34
1983.65 36
1983.75 38
1983.86 40
1983.96 43
1984.06 44
1984.16 45
1984.26 45
1984.37 44
1984.47 43
1984.57 42
1984.67 41
1984.78 41
1984.88 42
1984.98 43
1985.08 45
1985.18 46
1985.29 47
1985.39 47
1985.49 46
1985.59 44
1985.69 42
1985.80 39
1985.90 37
1986.00 34
1986.10 33
1986.21 32
1986.31 31
1986.41 30
1986.51 29
1986.61 25
1986.72 21
1986.82 14
1986.92 7
1987.02 0
1987.12 0
1987.23 0
1987.33 0
1987.43 0
1987.53 0
1987.64 0
1987.74 0
1987.84 0
1987.94 7
1988.04 16
1988.15 24
1988.25 30
1988.35 34
1988.45 35
1988.56 33
1988.66 31
1988.76 27
1988.86 24
1988.96 22
1989.07 20
1989.17 19
1989.27 18
1989.37 17
1989.48 16
1989.58 15
1989.68 14
1989.78 12
1989.88 11
1989.99 11
1990.09 11
1990.19 13
1990.29 18
1990.40 25
1990.50 34
1990.60 44
1990.70 53
1990.81 60
1990.91 63
1991.01 63
1991.11 60
1991.21 54
1991.32 48
1991.42 43
1991.52 39
1991.62 38
1991.73 40
1991.83 44
1991.93 49
1992.03 55
1992.14 62
1992.24 68
1992.34 74
1992.44 79
1992.54 85
1992.65 90
1992.75 95
1992.85 100
1992.95 104
1993.06 105
1993.16 105
1993.26 102
1993.36 96
1993.47 90
1993.57 84
1993.67 80
1993.77 79
1993.87 83
1993.98 90
1994.08 99
1994.18 108
1994.28 116
1994.39 120
1994.49 120
1994.59 116
1994.69 108
1994.80 97
1994.90 85
1995.00 74
1995.10 64
1995.21 56
1995.31 51
1995.41 49
1995.51 49
1995.62 50
1995.72 51
1995.82 52
1995.92 51
1996.03 50
1996.13 48
1996.23 46
1996.33 44
1996.43 42
1996.54 40
1996.64 36
1996.74 33
1996.84 28
1996.95 23
1997.05 18
1997.15 13
1997.25 10
1997.36 8
1997.46 8
1997.56 10
1997.66 12
1997.77 15
1997.87 17
1997.97 18
1998.07 18
1998.18 17
1998.28 15
1998.38 12
1998.48 10
1998.59 9
1998.69 10
1998.79 13
1998.89 17
1999.00 23
1999.10 30
1999.20 37
1999.30 44
1999.41 51
1999.51 57
1999.61 63
1999.71 67
1999.82 70
1999.92 72
2000.02 74
2000.12 75
2000.23 75
2000.33 74
2000.43 72
2000.53 68
2000.64 63
2000.74 57
2000.84 50
2000.94 44
2001.05 38
2001.15 34
2001.25 33
2001.35 34
2001.46 38
2001.56 44
2001.66 50
2001.76 58
2001.87 64
2001.97 69
2002.07 73
2002.17 75
2002.28 75
2002.38 74
2002.48 74
2002.59 73
2002.69 72
2002.79 71
2002.89 69
2003.00 67
2003.10 64
2003.20 61
2003.30 58
2003.41 57
2003.51 58
2003.61 60
2003.71 62
2003.82 64
2003.92 64
2004.02 64
2004.12 63
2004.23 61
2004.33 59
2004.43 56
2004.53 54
2004.64 50
2004.74 45
2004.84 39
2004.95 32
2005.05 25
2005.15 18
2005.25 13
2005.36 9
2005.46 6
2005.56 5
2005.66 4
2005.77 3
2005.87 2
2005.97 0
2006.07 0
2006.18 0
2006.28 0
2006.38 0
2006.49 0
2006.59 0
2006.69 0
2006.79 1
2006.90 4
2007.00 7
2007.10 10
2007.20 13
2007.31 16
2007.41 19
2007.51 23
2007.61 29
2007.72 36
2007.82 42
2007.92 48
2008.03 52
2008.13 54
2008.23 53
2008.33 49
2008.44 44
2008.54 37
2008.64 31
2008.74 26
2008.85 21
2008.95 17
2009.05 14
2009.16 11
2009.26 9
2009.36 7
2009.46 6
2009.57 7
2009.67 10
2009.77 15
2009.88 21
2009.98 26
2010.08 32
2010.18 37
2010.29 41
2010.39 43
2010.49 46
2010.59 49
2010.70 53
2010.80 59
2010.90 66
2011.01 74
2011.11 81
2011.21 88
2011.31 92
2011.42 94
2011.52 93
2011.62 91
2011.73 88
2011.83 84
2011.93 81
2012.03 78
2012.14 75
2012.24 71
2012.34 67
2012.45 64
2012.55 62
2012.65 61
2012.75 63
2012.86 66
2012.96 70
2013.06 75
2013.17 78
2013.27 80
2013.37 80
2013.47 79
2013.58 78
2013.68 76
2013.78 74
2013.89 72
2013.99 69
2014.09 66
2014.19 61
2014.30 56
2014.40 49
2014.50 42
2014.61 35
2014.71 30
2014.81 26
2014.91 23
2015.02 22
2015.12 21
2015.22 20
2015.33 17
2015.43 14
2015.53 9
2015.63 3
2015.74 0
2015.84 0
2015.94 0
2016.05 0
2016.15 5
2016.25 10
2016.35 17
2016.46 24
2016.56 31
2016.66 38
2016.77 44
2016.87 49
2016.97 52
2017.08 54
2017.18 53
2017.28 49
2017.38 44
2017.49 38
2017.59 32
2017.69 25
2017.80 18
2017.90 12
2018.00 6
2018.11 0
2018.21 0
2018.31 0
2018.41 0
2018.52 0
2018.62 0
2018.72 0
2018.83 0
2018.93 0
2019.03 7
2019.14 13
2019.24 19
2019.34 22
2019.44 25
2019.55 27
2019.65 29
2019.75 33
2019.86 39
2019.96 46
2020.06 55
2020.17 64
2020.27 74
2020.37 83
2020.47 92
2020.58 99
2020.68 104
2020.78 107
2020.89 109
2020.99 110
2021.09 111
2021.20 110
2021.30 109
2021.40 107
2021.51 104
2021.61 100
2021.71 95
2021.81 89
2021.92 83
2022.02 78
2022.12 74
2022.23 70
2022.33 67
2022.43 64
2022.54 61
2022.64 59
2022.74 57
2022.85 57
2022.95 58
2023.05 61
2023.15 63
2023.26 66
2023.36 68
2023.46 68
2023.57 68
2023.67 68
2023.77 69
2023.88 70
2023.98 72
2024.08 75
2024.19 79
2024.29 82
2024.39 84
2024.50 86
2024.60 87
2024.70 87
2024.80 87
2024.91 87
2025.01 86
2025.11 85
2025.22 82
2025.32 78
2025.42 73
2025.53 67
2025.63 60
2025.73 54
2025.84 48
2025.94 43
2026.04 40
2026.15 37
2026.25 37
2026.35 37
2026.46 39
2026.56 40
2026.66 42
2026.76 44
2026.87 46
2026.97 47
2027.07 48
2027.18 48
2027.28 49
2027.38 48
2027.49 48
2027.59 46
2027.69 44
2027.80 42
2027.90 38
2028.00 34
2028.11 30
2028.21 26
2028.31 22
2028.42 20
2028.52 18
2028.62 17
2028.73 17
2028.83 18
2028.93 20
2029.04 22
2029.14 26
2029.24 30
2029.35 35
2029.45 39
2029.55 42
2029.66 44
2029.76 45
2029.86 45
2029.97 44
2030.07 43
2030.17 43
2030.28 43
2030.38 44
2030.48 46
2030.59 47
2030.69 49
2030.79 49
2030.90 48
2031.00 46
2031.10 43
2031.21 40
2031.31 39
2031.41 39
2031.52 42
2031.62 45
2031.72 48
2031.83 50
2031.93 50
2032.03 46
2032.14 40
2032.24 31
2032.34 21
2032.45 11
2032.55 3
2032.65 0
2032.76 0
2032.86 0
2032.96 0
2033.07 1
2033.17 6
2033.27 11
2033.38 16
2033.48 18
2033.58 20
2033.69 20
2033.79 19
2033.89 18
2034.00 18
2034.10 18
2034.20 19
2034.31 22
2034.41 27
2034.51 32
2034.62 37
2034.72 42
2034.82 46
2034.93 47
2035.03 47
2035.13 44
2035.24 39
2035.34 33
2035.44 25
2035.55 17
2035.65 10
2035.75 3
2035.86 0
2035.96 0
2036.06 0
2036.17 0
2036.27 0
2036.37 0
2036.48 0
2036.58 0
2036.68 0
2036.79 4
2036.89 9
2036.99 15
2037.10 22
2037.20 30
2037.31 39
2037.41 49
2037.51 59
2037.62 68
2037.72 75
2037.82 78
2037.93 79
2038.03 75
2038.13 67
2038.24 57
2038.34 46
2038.44 36
2038.55 28
2038.65 23
2038.75 21
2038.86 22
2038.96 25
2039.06 28
2039.17 30
2039.27 31
2039.38 31
2039.48 29
2039.58 27
2039.69 26
2039.79 26
2039.89 28
2040.00 31
2040.10 35
2040.20 41
2040.31 48
2040.41 57
2040.51 65
2040.62 74
2040.72 81
2040.82 85
2040.93 86
2041.03 84
2041.14 80
2041.24 74
2041.34 69
2041.45 65
2041.55 64
2041.65 67
2041.76 73
2041.86 83
2041.96 96
2042.07 110
2042.17 125
2042.27 139
2042.38 151
2042.48 161
2042.59 168
2042.69 171
2042.79 173
2042.90 174
2043.00 174
2043.10 176
2043.21 179
2043.31 183
2043.41 190
2043.52 198
2043.62 206
2043.73 215
2043.83 222
2043.93 228
2044.04 232
2044.14 234
2044.24 233
2044.35 230
2044.45 226
2044.55 220
2044.66 213
2044.76 206
2044.87 199
2044.97 193
2045.07 187
2045.18 181
2045.28 176
2045.38 170
2045.49 163
2045.59 156
2045.70 150
2045.80 145
2045.90 140
2046.01 138
2046.11 136
2046.21 135
2046.32 134
2046.42 132
2046.52 128
2046.63 122
2046.73 115
2046.84 107
2046.94 99
2047.04 93
2047.15 90
2047.25 90
2047.35 93
2047.46 97
2047.56 103
2047.67 108
2047.77 110
2047.87 109
2047.98 104
2048.08 96
2048.18 86
2048.29 77
2048.39 68
2048.50 62
2048.60 58
2048.70 56
2048.81 55
2048.91 56
2049.01 57
2049.12 58
2049.22 60
2049.33 63
2049.43 67
2049.53 70
2049.64 74
2049.74 77
2049.84 78
2049.95 77
2050.05 73
2050.16 67
2050.26 59
2050.36 49
2050.47 40
2050.57 30
2050.67 21
2050.78 15
2050.88 11
2050.99 9
2051.09 11
2051.19 16
2051.30 24
2051.40 34
2051.51 44
2051.61 54
2051.71 62
2051.82 68
2051.92 72
2052.02 74
2052.13 76
2052.23 77
2052.34 79
2052.44 82
2052.54 84
2052.65 87
2052.75 88
2052.86 87
2052.96 83
2053.06 78
2053.17 71
2053.27 64
2053.37 57
2053.48 53
2053.58 50
2053.69 48
2053.79 48
2053.89 49
2054.00 51
2054.10 53
2054.21 55
2054.31 57
2054.41 60
2054.52 63
2054.62 65
2054.73 66
2054.83 66
2054.93 64
2055.04 61
2055.14 55
2055.25 49
2055.35 42
2055.45 35
2055.56 28
2055.66 21
2055.76 16
2055.87 11
2055.97 7
2056.08 3
2056.18 0
2056.28 0
2056.39 0
2056.49 1
2056.60 7
2056.70 16
2056.80 27
2056.91 39
2057.01 50
2057.12 58
2057.22 61
2057.32 61
2057.43 56
2057.53 48
2057.64 40
2057.74 33
2057.84 28
2057.95 26
2058.05 26
2058.16 28
2058.26 30
2058.36 32
2058.47 33
2058.57 33
2058.68 31
2058.78 30
2058.88 28
2058.99 27
2059.09 26
2059.20 25
2059.30 25
2059.40 24
2059.51 23
2059.61 21
2059.72 20
2059.82 19
2059.92 20
2060.03 22
2060.13 26
2060.24 31
2060.34 38
2060.44 45
2060.55 52
2060.65 56
2060.76 59
2060.86 59
2060.96 57
2061.07 53
2061.17 46
2061.28 39
2061.38 31
2061.49 23
2061.59 16
2061.69 11
2061.80 8
2061.90 8
2062.01 10
2062.11 13
2062.21 18
2062.32 22
2062.42 27
2062.53 30
2062.63 31
2062.73 32
2062.84 32
2062.94 32
2063.05 32
2063.15 34
2063.26 38
2063.36 43
2063.46 48
2063.57 53
2063.67 56
2063.78 56
2063.88 54
2063.98 47
2064.09 39
2064.19 28
2064.30 18
2064.40 9
2064.50 2
2064.61 0
2064.71 0
2064.82 3
2064.92 11
2065.03 22
2065.13 33
2065.23 43
2065.34 51
2065.44 56
2065.55 58
2065.65 58
2065.75 58
2065.86 59
2065.96 61
2066.07 66
2066.17 72
2066.28 78
2066.38 84
2066.48 89
2066.59 93
2066.69 96
2066.80 98
2066.90 100
2067.01 101
2067.11 102
2067.21 102
2067.32 101
2067.42 100
2067.53 99
2067.63 98
2067.74 98
2067.84 99
2067.94 100
2068.05 101
2068.15 101
2068.26 100
2068.36 98
2068.46 95
2068.57 92
2068.67 89
2068.78 87
2068.88 86
2068.99 85
2069.09 83
2069.19 80
2069.30 75
2069.40 70
2069.51 64
2069.61 58
2069.72 54
2069.82 52
2069.92 51
2070.03 52
2070.13 54
2070.24 56
2070.34 57
2070.45 57
2070.55 56
2070.65 55
2070.76 53
2070.86 51
2070.97 49
2071.07 47
2071.18 46
2071.28 45
2071.39 45
2071.49 46
2071.59 48
2071.70 52
2071.80 56
2071.91 60
2072.01 63
2072.12 64
2072.22 63
2072.32 59
2072.43 54
2072.53 50
2072.64 46
2072.74 44
2072.85 44
2072.95 45
2073.05 47
2073.16 48
2073.26 48
2073.37 46
2073.47 44
2073.58 42
2073.68 39
2073.79 36
2073.89 34
2073.99 31
2074.10 28
2074.20 26
2074.31 24
2074.41 23
2074.52 25
2074.62 27
2074.73 30
2074.83 33
2074.93 35
2075.04 34
2075.14 31
2075.25 26
2075.35 20
2075.46 15
2075.56 12
2075.66 11
2075.77 12
2075.87 14
2075.98 16
2076.08 18
2076.19 18
2076.29 16
2076.40 14
2076.50 11
2076.61 9
2076.71 8
2076.81 8
2076.92 9
2077.02 10
2077.13 10
2077.23 11
2077.34 11
2077.44 10
2077.55 10
2077.65 9
2077.75 7
2077.86 4
2077.96 0
2078.07 0
2078.17 0
2078.28 0
2078.38 0
2078.49 0
2078.59 0
2078.69 0
2078.80 11
2078.90 22
2079.01 34
2079.11 44
2079.22 52
2079.32 57
2079.43 59
2079.53 59
2079.64 56
2079.74 52
2079.84 48
2079.95 46
2080.05 44
2080.16 44
2080.26 46
2080.37 48
2080.47 49
2080.58 49
2080.68 49
2080.79 48
2080.89 47
2080.99 48
2081.10 52
2081.20 58
2081.31 67
2081.41 77
2081.52 86
2081.62 93
2081.73 97
2081.83 99
2081.94 98
2082.04 96
2082.15 93
2082.25 90
2082.35 88
2082.46 86
2082.56 84
2082.67 81
2082.77 77
2082.88 72
2082.98 67
2083.09 62
2083.19 58
2083.30 54
2083.40 49
2083.51 43
2083.61 36
2083.71 28
2083.82 20
2083.92 12
2084.03 8
2084.13 6
2084.24 8
2084.34 12
2084.45 18
2084.55 24
2084.66 29
2084.76 33
2084.87 34
2084.97 35
2085.08 35
2085.18 34
2085.28 33
2085.39 32
2085.49 31
2085.60 28
2085.70 25
2085.81 22
2085.91 19
2086.02 16
2086.12 16
2086.23 18
2086.33 22
2086.44 27
2086.54 32
2086.65 37
2086.75 40
2086.86 42
2086.96 42
2087.06 42
2087.17 42
2087.27 42
2087.38 45
2087.48 48
2087.59 51
2087.69 55
2087.80 57
2087.90 57
2088.01 55
2088.11 52
2088.22 49
2088.32 45
2088.43 41
2088.53 39
2088.64 39
2088.74 41
2088.85 45
2088.95 50
2089.05 56
2089.16 63
2089.26 69
2089.37 74
2089.47 76
2089.58 77
2089.68 74
2089.79 70
2089.89 64
2090.00 58
2090.10 51
2090.21 44
2090.31 38
2090.42 33
2090.52 30
2090.63 28
2090.73 28
2090.84 30
2090.94 33
2091.05 36
2091.15 39
2091.26 41
2091.36 42
2091.47 44
2091.57 45
2091.68 46
2091.78 48
2091.88 50
2091.99 51
2092.09 50
2092.20 48
2092.30 43
2092.41 38
2092.51 31
2092.62 24
2092.72 18
2092.83 13
2092.93 9
2093.04 6
2093.14 5
2093.25 3
2093.35 2
2093.46 1
2093.56 0
2093.67 0
2093.77 0
2093.88 0
2093.98 0
2094.09 0
2094.19 0
2094.30 0
2094.40 4
2094.51 9
2094.61 14
2094.72 19
2094.82 25
2094.93 30
2095.03 36
2095.14 41
2095.24 46
2095.35 51
2095.45 57
2095.56 65
2095.66 73
2095.77 82
2095.87 91
2095.98 98
2096.08 103
2096.19 104
2096.29 101
2096.40 94
2096.50 86
2096.61 75
2096.71 65
2096.82 56
2096.92 48
2097.03 42
2097.13 39
2097.24 37
2097.34 36
2097.45 36
2097.55 37
2097.66 37
2097.76 38
2097.87 39
2097.97 41
2098.08 43
2098.18 46
2098.29 49
2098.39 52
2098.50 53
2098.60 53
2098.71 52
2098.81 49
2098.92 47
2099.02 45
2099.13 44
2099.23 45
2099.34 48
2099.44 52
2099.55 56
2099.65 61
2099.76 66
2099.86 70
2099.97 75
2100.07 79
2100.18 83
2100.28 87
2100.39 89
2100.49 88
2100.60 85
2100.70 80
2100.81 73
2100.91 66
2101.02 58
2101.12 51
2101.23 45
2101.33 40
2101.44 36
2101.54 32
2101.65 28
2101.75 25
2101.86 22
2101.96 20
2102.07 19
2102.17 18
2102.28 17
2102.38 18
2102.49 18
2102.59 20
2102.70 22
2102.80 26
2102.91 30
2103.01 35
2103.12 41
2103.22 46
2103.33 51
2103.43 55
2103.54 58
2103.64 60
2103.75 61
2103.85 61
2103.96 60
2104.07 58
2104.17 56
2104.28 54
2104.38 53
2104.49 53
2104.59 55
2104.70 58
2104.80 64
2104.91 72
2105.01 81
2105.12 91
2105.22 100
2105.33 109
2105.43 117
2105.54 122
2105.64 124
2105.75 124
2105.85 121
2105.96 116
2106.06 109
2106.17 103
2106.27 97
2106.38 92
2106.48 89
2106.59 85
2106.69 82
2106.80 78
2106.91 73
2107.01 67
2107.12 61
2107.22 54
2107.33 49
2107.43 43
2107.54 39
2107.64 35
2107.75 33
2107.85 30
2107.96 28
2108.06 25
2108.17 22
2108.27 19
2108.38 15
2108.48 12
2108.59 10
2108.69 10
2108.80 13
2108.90 20
2109.01 29
2109.12 40
2109.22 50
2109.33 58
2109.43 63
2109.54 64
2109.64 61
2109.75 54
2109.85 45
2109.96 36
2110.06 26
2110.17 19
2110.27 13
2110.38 11
2110.48 10
2110.59 12
2110.69 13
2110.80 14
2110.91 13
2111.01 11
2111.12 7
2111.22 2
2111.33 0
2111.43 0
2111.54 0
2111.64 0
2111.75 0
2111.85 0
2111.96 0
2112.06 0
2112.17 4
2112.27 9
2112.38 15
2112.49 21
2112.59 27
2112.70 32
2112.80 36
2112.91 37
2113.01 37
2113.12 35
2113.22 33
2113.33 29
2113.43 26
2113.54 24
2113.64 22
2113.75 23
2113.86 25
2113.96 29
2114.07 34
2114.17 40
2114.28 46
2114.38 51
2114.49 54
2114.59 56
2114.70 56
2114.80 55
2114.91 55
2115.02 55
2115.12 58
2115.23 61
2115.33 66
2115.44 70
2115.54 74
2115.65 74
2115.75 72
2115.86 67
2115.96 60
2116.07 53
2116.18 47
2116.28 44
2116.39 44
2116.49 47
2116.60 51
2116.70 56
2116.81 59
2116.91 60
2117.02 59
2117.12 56
2117.23 53
2117.34 50
2117.44 50
2117.55 52
2117.65 56
2117.76 62
2117.86 68
2117.97 72
2118.07 75
2118.18 75
2118.28 72
2118.39 68
2118.50 63
2118.60 57
2118.71 52
2118.81 46
2118.92 40
2119.02 33
2119.13 25
2119.23 17
2119.34 8
2119.45 1
2119.55 0
2119.66 0
2119.76 0
2119.87 0
2119.97 2
2120.08 9
2120.18 17
2120.29 26
2120.40 36
2120.50 48
2120.61 60
2120.71 72
2120.82 84
2120.92 92
2121.03 97
2121.13 96
2121.24 92
2121.35 83
2121.45 73
2121.56 63
2121.66 55
2121.77 48
2121.87 44
2121.98 41
2122.08 39
2122.19 38
2122.30 37
2122.40 37
2122.51 36
2122.61 36
2122.72 36
2122.82 36
2122.93 36
2123.04 34
2123.14 32
2123.25 30
2123.35 28
2123.46 28
2123.56 30
2123.67 34
2123.77 40
2123.88 47
2123.99 53
2124.09 57
2124.20 59
2124.30 59
2124.41 56
2124.51 52
2124.62 48
2124.73 44
2124.83 41
2124.94 37
2125.04 34
2125.15 31
2125.25 29
2125.36 26
2125.47 26
2125.57 27
2125.68 30
2125.78 36
2125.89 44
2125.99 52
2126.10 60
2126.21 67
2126.31 72
2126.42 74
2126.52 73
2126.63 72
2126.73 70
2126.84 68
2126.95 66
2127.05 65
2127.16 64
2127.26 63
2127.37 61
2127.47 59
2127.58 57
2127.69 54
2127.79 50
2127.90 47
2128.00 45
2128.11 42
2128.21 41
2128.32 40
2128.43 39
2128.53 38
2128.64 36
2128.74 34
2128.85 31
2128.95 27
2129.06 22
2129.17 18
2129.27 16
2129.38 15
2129.48 15
2129.59 15
2129.69 16
2129.80 17
2129.91 17
2130.01 17
2130.12 18
2130.22 19
2130.33 21
2130.44 23
2130.54 27
2130.65 32
2130.75 37
2130.86 43
2130.96 50
2131.07 57
2131.18 65
2131.28 74
2131.39 82
2131.49 89
2131.60 94
2131.71 96
2131.81 96
2131.92 94
2132.02 90
2132.13 85
2132.23 79
2132.34 73
2132.45 67
2132.55 61
2132.66 54
2132.76 46
2132.87 37
2132.98 27
2133.08 17
2133.19 7
2133.29 0
2133.40 0
2133.51 0
2133.61 0
2133.72 0
2133.82 0
2133.93 0
2134.03 0
2134.14 10
2134.25 20
2134.35 28
2134.46 34
2134.56 36
2134.67 37
2134.78 36
2134.88 35
2134.99 34
2135.09 34
2135.20 35
2135.31 38
2135.41 40
2135.52 42
2135.62 43
2135.73 44
2135.84 44
2135.94 44
2136.05 44
2136.15 45
2136.26 45
2136.37 45
2136.47 43
2136.58 41
2136.68 37
2136.79 31
2136.89 26
2137.00 20
2137.11 15
2137.21 11
2137.32 7
2137.42 4
2137.53 2
2137.64 1
2137.74 0
2137.85 0
2137.95 0
2138.06 0
2138.17 0
2138.27 0
2138.38 0
2138.48 0
2138.59 2
2138.70 9
2138.80 17
2138.91 24
2139.01 30
2139.12 35
2139.23 37
2139.33 38
2139.44 37
2139.55 37
2139.65 37
2139.76 37
2139.86 39
2139.97 40
2140.08 42
2140.18 45
2140.29 49
2140.39 53
2140.50 58
2140.61 65
2140.71 71
2140.82 77
2140.92 82
2141.03 86
2141.14 89
2141.24 91
2141.35 93
2141.45 94
2141.56 95
2141.67 96
2141.77 96
2141.88 94
2141.98 91
2142.09 87
2142.20 80
2142.30 74
2142.41 66
2142.52 59
2142.62 53
2142.73 48
2142.83 45
2142.94 43
2143.05 43
2143.15 44
2143.26 46
2143.36 49
2143.47 53
2143.58 58
2143.68 62
2143.79 64
2143.89 65
2144.00 64
2144.11 60
2144.21 56
2144.32 51
2144.43 47
2144.53 44
2144.64 44
2144.74 44
2144.85 45
2144.96 45
2145.06 44
2145.17 41
2145.27 37
2145.38 32
2145.49 27
2145.59 23
2145.70 21
2145.81 20
2145.91 21
2146.02 22
2146.12 24
2146.23 27
2146.34 29
2146.44 33
2146.55 38
2146.66 44
2146.76 50
2146.87 57
2146.97 63
2147.08 69
2147.19 75
2147.29 80
2147.40 85
2147.51 90
2147.61 96
2147.72 102
2147.82 107
2147.93 111
2148.04 112
2148.14 111
2148.25 108
2148.36 104
2148.46 99
2148.57 94
2148.67 91
2148.78 88
2148.89 86
2148.99 84
2149.10 82
2149.21 79
2149.31 75
2149.42 69
2149.52 61
2149.63 52
2149.74 41
2149.84 31
2149.95 22
2150.06 15
2150.16 12
2150.27 12
2150.37 17
2150.48 24
2150.59 34
2150.69 43
2150.80 52
2150.91 58
2151.01 62
2151.12 63
2151.23 64
2151.33 63
2151.44 64
2151.54 65
2151.65 67
2151.76 68
2151.86 68
2151.97 66
2152.08 60
2152.18 50
2152.29 39
2152.39 28
2152.50 18
2152.61 11
2152.71 8
2152.82 9
2152.93 15
2153.03 22
2153.14 30
2153.25 38
2153.35 44
2153.46 49
2153.56 51
2153.67 52
2153.78 52
2153.88 52
2153.99 51
2154.10 50
2154.20 49
2154.31 48
2154.42 47
2154.52 46
2154.63 46
2154.74 45
2154.84 44
2154.95 41
2155.05 38
2155.16 34
2155.27 30
2155.37 26
2155.48 23
2155.59 20
2155.69 19
2155.80 18
2155.91 17
2156.01 14
2156.12 10
2156.23 4
2156.33 0
2156.44 0
2156.54 0
2156.65 0
2156.76 0
2156.86 0
2156.97 0
2157.08 0
2157.18 7
2157.29 13
2157.40 18
2157.50 22
2157.61 24
2157.72 27
2157.82 30
2157.93 35
2158.04 40
2158.14 46
2158.25 50
2158.35 53
2158.46 52
2158.57 49
2158.67 43
2158.78 36
2158.89 28
2158.99 22
2159.10 17
2159.21 15
2159.31 15
2159.42 18
2159.53 22
2159.63 26
2159.74 30
2159.85 32
2159.95 34
2160.06 34
2160.17 34
2160.27 34
2160.38 35
2160.49 38
2160.59 42
2160.70 48
2160.81 54
2160.91 60
2161.02 65
2161.12 69
2161.23 72
2161.34 74
2161.44 77
2161.55 81
2161.66 85
2161.76 90
2161.87 93
2161.98 96
2162.08 97
2162.19 96
2162.30 93
2162.40 90
2162.51 87
2162.62 84
2162.72 81
2162.83 78
2162.94 74
2163.04 68
2163.15 62
2163.26 56
2163.36 50
2163.47 45
2163.58 41
2163.68 39
2163.79 38
2163.90 39
2164.00 40
2164.11 42
2164.22 44
2164.32 47
2164.43 51
2164.54 56
2164.64 61
2164.75 68
2164.86 74
2164.96 80
2165.07 84
2165.18 88
2165.28 90
2165.39 92
2165.50 94
2165.60 97
2165.71 99
2165.82 101
2165.92 102
2166.03 101
2166.14 99
2166.24 95
2166.35 90
2166.46 85
2166.56 80
2166.67 76
2166.78 75
2166.88 75
2166.99 77
2167.10 81
2167.20 85
2167.31 89
2167.42 92
2167.52 95
2167.63 97
2167.74 99
2167.84 101
2167.95 103
2168.06 106
2168.16 108
2168.27 109
2168.38 110
2168.48 111
2168.59 112
2168.70 114
2168.80 116
2168.91 119
2169.02 121
2169.13 122
2169.23 122
2169.34 119
2169.45 115
2169.55 110
2169.66 105
2169.77 102
2169.87 100
2169.98 100
2170.09 100
2170.19 101
2170.30 99
2170.41 96
2170.51 91
2170.62 85
2170.73 78
2170.83 72
2170.94 67
2171.05 64
2171.15 63
2171.26 64
2171.37 66
2171.47 70
2171.58 74
2171.69 79
2171.80 82
2171.90 84
2172.01 83
2172.12 78
2172.22 71
2172.33 60
2172.44 49
2172.54 38
2172.65 28
2172.76 22
2172.86 21
2172.97 24
2173.08 31
2173.18 40
2173.29 50
2173.40 59
2173.50 66
2173.61 70
2173.72 70
2173.83 67
2173.93 62
2174.04 56
2174.15 51
2174.25 46
2174.36 42
2174.47 39
2174.57 36
2174.68 33
2174.79 29
2174.89 25
2175.00 19
2175.11 13
2175.22 7
2175.32 1
2175.43 0
2175.54 0
2175.64 0
2175.75 0
2175.86 0
2175.96 0
2176.07 3
2176.18 9
2176.28 12
2176.39 13
2176.50 11
2176.61 7
2176.71 1
2176.82 0
2176.93 0
2177.03 0
2177.14 0
2177.25 4
2177.35 14
2177.46 25
2177.57 37
2177.67 48
2177.78 56
2177.89 62
2178.00 66
2178.10 68
2178.21 69
2178.32 71
2178.42 74
2178.53 77
2178.64 81
2178.74 84
2178.85 85
2178.96 83
2179.07 80
2179.17 74
2179.28 67
2179.39 61
2179.49 56
2179.60 52
2179.71 51
2179.82 51
2179.92 53
2180.03 57
2180.14 61
2180.24 65
2180.35 69
2180.46 73
2180.56 75
2180.67 77
2180.78 78
2180.89 78
2180.99 80
2181.10 82
2181.21 85
2181.31 89
2181.42 93
2181.53 96
2181.63 98
2181.74 99
2181.85 97
2181.96 93
2182.06 88
2182.17 83
2182.28 79
2182.38 76
2182.49 74
2182.60 74
2182.71 75
2182.81 78
2182.92 82
2183.03 86
2183.13 89
2183.24 92
2183.35 94
2183.46 94
2183.56 94
2183.67 92
2183.78 90
2183.88 89
2183.99 88
2184.10 88
2184.21 88
2184.31 88
2184.42 87
2184.53 84
2184.63 81
2184.74 77
2184.85 72
2184.96 68
2185.06 64
2185.17 61
2185.28 59
2185.38 58
2185.49 57
2185.60 56
2185.71 56
2185.81 55
2185.92 55
2186.03 55
2186.13 55
2186.24 56
2186.35 59
2186.46 63
2186.56 69
2186.67 77
2186.78 86
2186.88 94
2186.99 101
2187.10 105
2187.21 105
2187.31 102
2187.42 96
2187.53 88
2187.64 79
2187.74 69
2187.85 61
2187.96 53
2188.06 47
2188.17 44
2188.28 43
2188.39 47
2188.49 55
2188.60 66
2188.71 80
2188.81 95
2188.92 109
2189.03 120
2189.14 127
2189.24 130
2189.35 130
2189.46 128
2189.57 125
2189.67 121
2189.78 117
2189.89 112
2189.99 108
2190.10 104
2190.21 100
2190.32 97
2190.42 94
2190.53 93
2190.64 93
2190.75 94
2190.85 95
2190.96 95
2191.07 96
2191.18 95
2191.28 93
2191.39 90
2191.50 84
2191.60 75
2191.71 65
2191.82 54
2191.93 44
2192.03 36
2192.14 31
2192.25 30
2192.36 33
2192.46 39
2192.57 48
2192.68 58
2192.79 68
2192.89 76
2193.00 83
2193.11 87
2193.21 89
2193.32 88
2193.43 84
2193.54 79
2193.64 73
2193.75 67
2193.86 62
2193.97 58
2194.07 56
2194.18 55
2194.29 53
2194.40 51
2194.50 47
2194.61 43
2194.72 39
2194.83 36
2194.93 34
2195.04 34
2195.15 35
2195.25 37
2195.36 38
2195.47 38
2195.58 38
2195.68 39
2195.79 41
2195.90 45
2196.01 51
2196.11 58
2196.22 65
2196.33 71
2196.44 74
2196.54 74
2196.65 72
2196.76 68
2196.87 64
2196.97 60
2197.08 57
2197.19 53
2197.30 50
2197.40 47
2197.51 43
2197.62 38
2197.73 35
2197.83 33
2197.94 32
2198.05 32
2198.16 33
2198.26 33
2198.37 33
2198.48 31
2198.59 29
2198.69 26
2198.80 23
2198.91 23
2199.02 25
2199.12 30
2199.23 37
2199.34 45
2199.45 50
2199.55 53
2199.66 53
2199.77 48
2199.88 41
2199.98 31
2200.09 22
2200.20 13
2200.31 6
2200.41 1
2200.52 0
2200.63 0
2200.74 2
2200.84 7
2200.95 14
2201.06 23
2201.17 31
2201.27 40
2201.38 46
2201.49 51
2201.60 53
2201.70 52
2201.81 48
2201.92 42
2202.03 34
2202.13 25
2202.24 15
2202.35 6
2202.46 0
2202.56 0
2202.67 0
2202.78 0
2202.89 0
2203.00 4
2203.10 14
2203.21 24
2203.32 32
2203.43 39
2203.53 43
2203.64 43
2203.75 41
2203.86 37
2203.96 31
2204.07 24
2204.18 17
2204.29 11
2204.39 6
2204.50 3
2204.61 1
2204.72 1
2204.82 1
2204.93 2
2205.04 3
2205.15 2
2205.26 1
2205.36 0
2205.47 0
2205.58 0
2205.69 0
2205.79 0
2205.90 0
2206.01 1
2206.12 4
2206.22 8
2206.33 12
2206.44 17
2206.55 20
2206.66 23
2206.76 24
2206.87 24
2206.98 24
2207.09 23
2207.19 24
2207.30 25
2207.41 28
2207.52 33
2207.62 39
2207.73 46
2207.84 52
2207.95 57
2208.06 61
2208.16 62
2208.27 62
2208.38 60
2208.49 55
2208.59 49
2208.70 43
2208.81 36
2208.92 29
2209.02 23
2209.13 18
2209.24 14
2209.35 10
2209.46 8
2209.56 6
2209.67 5
2209.78 5
2209.89 8
2209.99 12
2210.10 18
2210.21 24
2210.32 31
2210.43 37
2210.53 41
2210.64 44
2210.75 46
2210.86 46
2210.96 46
2211.07 45
2211.18 43
2211.29 39
2211.40 33
2211.50 25
2211.61 18
2211.72 11
2211.83 7
2211.93 6
2212.04 9
2212.15 15
2212.26 23
2212.37 32
2212.47 39
2212.58 45
2212.69 49
2212.80 50
2212.91 49
2213.01 46
2213.12 43
2213.23 39
2213.34 35
2213.44 31
2213.55 27
2213.66 23
2213.77 18
2213.88 13
2213.98 8
2214.09 3
2214.20 0
2214.31 0
2214.42 0
2214.52 0
2214.63 0
2214.74 0
2214.85 0
2214.95 0
2215.06 1
2215.17 4
2215.28 8
2215.39 12
2215.49 15
2215.60 18
2215.71 19
2215.82 21
2215.93 21
2216.03 21
2216.14 20
2216.25 19
2216.36 18
2216.47 17
2216.57 16
2216.68 16
2216.79 16
2216.90 17
2217.01 18
2217.11 19
2217.22 21
2217.33 23
2217.44 26
2217.55 28
2217.65 31
2217.76 34
2217.87 37
2217.98 41
2218.08 46
2218.19 51
2218.30 56
2218.41 60
2218.52 63
2218.62 65
2218.73 65
2218.84 63
2218.95 61
2219.06 58
2219.16 55
2219.27 52
2219.38 49
2219.49 46
2219.60 43
2219.70 40
2219.81 36
2219.92 31
2220.03 25
2220.14 18
2220.24 9
2220.35 1
2220.46 0
2220.57 0
2220.68 0
2220.78 0
2220.89 0
2221.00 0
2221.11 0
2221.22 1
2221.33 9
2221.43 16
2221.54 21
2221.65 25
2221.76 27
2221.87 27
2221.97 25
2222.08 22
2222.19 17
2222.30 13
2222.41 10
2222.51 8
2222.62 8
2222.73 10
2222.84 13
2222.95 18
2223.05 23
2223.16 28
2223.27 34
2223.38 40
2223.49 46
2223.59 53
2223.70 58
2223.81 64
2223.92 68
2224.03 72
2224.14 74
2224.24 74
2224.35 74
2224.46 72
2224.57 69
2224.68 67
2224.78 65
2224.89 64
2225.00 65
2225.11 67
2225.22 71
2225.32 75
2225.43 80
2225.54 82
2225.65 83
2225.76 82
2225.87 79
2225.97 74
2226.08 69
2226.19 65
2226.30 61
2226.41 59
2226.51 57
2226.62 55
2226.73 52
2226.84 48
2226.95 43
2227.06 38
2227.16 32
2227.27 28
2227.38 25
2227.49 24
2227.60 25
2227.70 27
2227.81 31
2227.92 35
2228.03 37
2228.14 39
2228.25 38
2228.35 36
2228.46 33
2228.57 29
2228.68 27
2228.79 26
2228.89 27
2229.00 30
2229.11 33
2229.22 35
2229.33 35
2229.44 33
2229.54 29
2229.65 23
2229.76 17
2229.87 12
2229.98 8
2230.09 7
2230.19 9
2230.30 13
2230.41 18
2230.52 24
2230.63 30
2230.74 36
2230.84 42
2230.95 46
2231.06 49
2231.17 50
2231.28 49
2231.38 46
2231.49 42
2231.60 38
2231.71 35
2231.82 32
2231.93 29
2232.03 26
2232.14 22
2232.25 18
2232.36 11
2232.47 4
2232.58 0
2232.68 0
2232.79 0
2232.90 0
2233.01 0
2233.12 0
2233.23 3
2233.33 8
2233.44 11
2233.55 14
2233.66 15
2233.77 14
2233.88 12
2233.98 9
2234.09 4
2234.20 0
2234.31 0
2234.42 0
2234.53 0
2234.63 0
2234.74 0
2234.85 0
2234.96 0
2235.07 6
2235.18 16
2235.28 26
2235.39 36
2235.50 45
2235.61 51
2235.72 55
2235.83 57
2235.94 56
2236.04 53
2236.15 50
2236.26 46
2236.37 42
2236.48 39
2236.59 36
2236.69 32
2236.80 28
2236.91 24
2237.02 19
2237.13 15
2237.24 12
2237.34 11
2237.45 11
2237.56 13
2237.67 15
2237.78 18
2237.89 20
2238.00 22
2238.10 24
2238.21 25
2238.32 26
2238.43 28
2238.54 30
2238.65 32
2238.75 34
2238.86 36
2238.97 38
2239.08 40
2239.19 42
2239.30 45
2239.41 48
2239.51 52
2239.62 55
2239.73 57
2239.84 56
2239.95 54
2240.06 50
2240.16 45
2240.27 41
2240.38 37
2240.49 34
2240.60 31
2240.71 29
2240.82 27
2240.92 23
2241.03 18
2241.14 12
2241.25 7
2241.36 5
2241.47 7
2241.58 14
2241.68 26
2241.79 42
2241.90 59
2242.01 75
2242.12 89
2242.23 98
2242.34 104
2242.44 106
2242.55 107
2242.66 107
2242.77 108
2242.88 110
2242.99 113
2243.10 117
2243.20 122
2243.31 126
2243.42 131
2243.53 136
2243.64 142
2243.75 148
2243.86 154
2243.96 160
2244.07 164
2244.18 166
2244.29 166
2244.40 162
2244.51 157
2244.62 150
2244.72 143
2244.83 137
2244.94 134
2245.05 132
2245.16 132
2245.27 133
2245.38 133
2245.48 132
2245.59 128
2245.70 124
2245.81 118
2245.92 113
2246.03 110
2246.14 107
2246.25 105
2246.35 103
2246.46 99
2246.57 93
2246.68 86
2246.79 79
2246.90 71
2247.01 64
2247.11 58
2247.22 53
2247.33 50
2247.44 48
2247.55 47
2247.66 49
2247.77 52
2247.88 57
2247.98 63
2248.09 69
2248.20 74
2248.31 78
2248.42 79
2248.53 78
2248.64 77
2248.75 75
2248.85 73
2248.96 73
2249.07 73
2249.18 74
2249.29 75
2249.40 77
2249.51 80
2249.61 83
2249.72 87
2249.83 93
2249.94 98
2250.05 102
2250.16 105
2250.27 106
2250.38 105
2250.48 103
2250.59 100
2250.70 96
2250.81 94
2250.92 93
2251.03 94
2251.14 97
2251.25 100
2251.35 104
2251.46 106
2251.57 106
2251.68 104
2251.79 100
2251.90 94
2252.01 88
2252.12 83
2252.23 79
2252.33 75
2252.44 73
2252.55 71
2252.66 69
2252.77 67
2252.88 65
2252.99 64
2253.10 64
2253.20 66
2253.31 70
2253.42 75
2253.53 80
2253.64 84
2253.75 86
2253.86 85
2253.97 80
2254.08 72
2254.18 62
2254.29 51
2254.40 40
2254.51 32
2254.62 25
2254.73 22
2254.84 19
2254.95 17
2255.05 15
2255.16 11
2255.27 6
2255.38 0
2255.49 0
2255.60 0
2255.71 0
2255.82 0
2255.93 0
2256.03 0
2256.14 0
2256.25 1
2256.36 6
2256.47 13
2256.58 19
2256.69 25
2256.80 29
2256.91 33
2257.01 36
2257.12 37
2257.23 39
2257.34 41
2257.45 43
2257.56 48
2257.67 54
2257.78 60
2257.89 67
2258.00 72
2258.10 77
2258.21 79
2258.32 81
2258.43 81
2258.54 82
2258.65 82
2258.76 83
2258.87 82
2258.98 80
2259.08 76
2259.19 69
2259.30 60
2259.41 51
2259.52 42
2259.63 36
2259.74 34
2259.85 36
2259.96 44
2260.07 56
2260.17 70
2260.28 86
2260.39 100
2260.50 112
2260.61 118
2260.72 120
2260.83 117
2260.94 110
2261.05 101
2261.16 92
2261.26 84
2261.37 77
2261.48 72
2261.59 68
2261.70 65
2261.81 61
2261.92 58
2262.03 53
2262.14 49
2262.25 45
2262.35 40
2262.46 35
2262.57 29
2262.68 23
2262.79 17
2262.90 13
2263.01 9
2263.12 8
2263.23 9
2263.34 11
2263.45 14
2263.55 17
2263.66 18
2263.77 17
2263.88 15
2263.99 12
2264.10 8
2264.21 4
2264.32 2
2264.43 1
2264.54 2
2264.64 3
2264.75 4
2264.86 5
2264.97 4
2265.08 2
2265.19 0
2265.30 0
2265.41 0
2265.52 0
2265.63 0
2265.74 0
2265.85 4
2265.95 10
2266.06 16
2266.17 21
2266.28 24
2266.39 28
2266.50 32
2266.61 37
2266.72 43
2266.83 49
2266.94 55
2267.05 61
2267.15 66
2267.26 71
2267.37 76
2267.48 82
2267.59 88
2267.70 94
2267.81 98
2267.92 100
2268.03 98
2268.14 93
2268.25 85
2268.36 76
2268.46 67
2268.57 60
2268.68 56
2268.79 54
2268.90 54
2269.01 56
2269.12 58
2269.23 61
2269.34 64
2269.45 67
2269.56 69
2269.67 70
2269.78 70
2269.88 68
2269.99 65
2270.10 61
2270.21 59
2270.32 57
2270.43 58
2270.54 62
2270.65 66
2270.76 72
2270.87 77
2270.98 80
2271.09 81
2271.20 80
2271.30 76
2271.41 71
2271.52 64
2271.63 56
2271.74 48
2271.85 40
2271.96 32
2272.07 26
2272.18 20
2272.29 15
2272.40 10
2272.51 7
2272.62 3
2272.73 0
2272.83 0
2272.94 0
2273.05 0
2273.16 0
2273.27 0
2273.38 0
2273.49 0
2273.60 1
2273.71 6
2273.82 11
2273.93 15
2274.04 18
2274.15 22
2274.26 26
2274.36 30
2274.47 36
2274.58 42
2274.69 50
2274.80 57
2274.91 64
2275.02 70
2275.13 75
2275.24 77
2275.35 77
2275.46 76
2275.57 72
2275.68 66
2275.79 60
2275.90 53
2276.01 46
2276.11 39
2276.22 33
2276.33 27
2276.44 23
2276.55 20
2276.66 18
2276.77 16
2276.88 16
2276.99 16
2277.10 18
2277.21 21
2277.32 26
2277.43 32
2277.54 38
2277.65 44
2277.76 49
2277.86 51
2277.97 50
2278.08 47
2278.19 41
2278.30 34
2278.41 27
2278.52 21
2278.63 16
2278.74 12
2278.85 9
2278.96 6
2279.07 2
2279.18 0
2279.29 0
2279.40 0
2279.51 0
2279.62 0
2279.73 0
2279.83 0
2279.94 0
2280.05 5
2280.16 13
2280.27 23
2280.38 32
2280.49 41
2280.60 49
2280.71 55
2280.82 57
2280.93 57
2281.04 54
2281.15 48
2281.26 42
2281.37 35
2281.48 30
2281.59 28
2281.70 29
2281.81 33
2281.91 39
2282.02 46
2282.13 54
2282.24 61
2282.35 66
2282.46 70
2282.57 72
2282.68 73
2282.79 74
2282.90 75
2283.01 76
2283.12 77
2283.23 78
2283.34 78
2283.45 76
2283.56 74
2283.67 71
2283.78 68
2283.89 66
2284.00 63
2284.11 62
2284.22 62
2284.32 62
2284.43 64
2284.54 66
2284.65 68
2284.76 70
2284.87 72
2284.98 74
2285.09 74
2285.20 73
2285.31 70
2285.42 65
2285.53 59
2285.64 52
2285.75 45
2285.86 38
2285.97 33
2286.08 29
2286.19 27
2286.30 26
2286.41 28
2286.52 31
2286.63 34
2286.74 38
2286.85 41
2286.96 44
2287.06 45
2287.17 45
2287.28 44
2287.39 44
2287.50 44
2287.61 46
2287.72 49
2287.83 53
2287.94 58
2288.05 63
2288.16 67
2288.27 70
2288.38 70
2288.49 67
2288.60 63
2288.71 58
2288.82 53
2288.93 50
2289.04 48
2289.15 49
2289.26 51
2289.37 55
2289.48 60
2289.59 65
2289.70 70
2289.81 75
2289.92 79
2290.03 82
2290.14 83
2290.25 83
2290.36 82
2290.46 80
2290.57 78
2290.68 77
2290.79 76
2290.90 75
2291.01 75
2291.12 74
2291.23 71
2291.34 66
2291.45 59
2291.56 51
2291.67 43
2291.78 34
2291.89 27
2292.00 22
2292.11 19
2292.22 18
2292.33 19
2292.44 21
2292.55 24
2292.66 28
2292.77 31
2292.88 33
2292.99 35
2293.10 36
2293.21 38
2293.32 41
2293.43 45
2293.54 50
2293.65 57
2293.76 63
2293.87 69
2293.98 73
2294.09 76
2294.20 78
2294.31 80
2294.42 84
2294.53 89
2294.64 94
2294.75 100
2294.86 103
2294.97 103
2295.08 99
2295.19 91
2295.29 80
2295.40 68
2295.51 57
2295.62 48
2295.73 41
2295.84 36
2295.95 33
2296.06 32
2296.17 32
2296.28 32
2296.39 33
2296.50 34
2296.61 35
2296.72 37
2296.83 39
2296.94 42
2297.05 46
2297.16 51
2297.27 57
2297.38 64
2297.49 71
2297.60 78
2297.71 84
2297.82 87
2297.93 88
2298.04 85
2298.15 79
2298.26 71
2298.37 63
2298.48 55
2298.59 49
2298.70 44
2298.81 42
2298.92 42
2299.03 45
2299.14 51
2299.25 59
2299.36 69
2299.47 80
2299.58 89
2299.69 97
2299.80 102
2299.91 104
2300.02 103
2300.13 100
2300.24 96
2300.35 92
2300.46 89
2300.57 86
2300.68 85
2300.79 84
2300.90 83
2301.01 82
2301.12 81
2301.23 82
2301.34 83
2301.45 86
2301.56 89
2301.67 93
2301.78 98
2301.89 102
2302.00 105
2302.11 108
2302.22 110
2302.33 110
2302.44 110
2302.55 107
2302.66 103
2302.77 98
2302.88 93
2302.99 88
2303.10 84
2303.21 83
2303.32 84
2303.43 86
2303.54 89
2303.65 91
2303.76 94
2303.87 95
2303.98 95
2304.09 94
2304.20 92
2304.31 89
2304.42 86
2304.53 81
2304.64 76
2304.75 70
2304.86 64
2304.97 58
2305.08 53
2305.19 48
2305.30 45
2305.41 42
2305.52 40
2305.63 39
2305.74 39
2305.85 40
2305.96 42
2306.07 45
2306.18 48
2306.29 52
2306.40 55
2306.51 58
2306.62 60
2306.73 60
2306.84 60
2306.95 58
2307.06 56
2307.17 54
2307.28 53
2307.39 54
2307.50 55
2307.61 58
2307.72 61
2307.83 65
2307.94 68
2308.05 71
2308.16 72
2308.27 71
2308.38 68
2308.49 63
2308.60 56
2308.71 47
2308.82 39
2308.93 33
2309.04 28
2309.15 27
2309.26 29
2309.38 33
2309.49 37
2309.60 41
2309.71 44
2309.82 44
2309.93 42
2310.04 38
2310.15 34
2310.26 29
2310.37 24
2310.48 19
2310.59 15
2310.70 10
2310.81 5
2310.92 0
2311.03 0
2311.14 0
2311.25 0
2311.36 0
2311.47 0
2311.58 0
2311.69 0
2311.80 0
2311.91 7
2312.02 15
2312.13 22
2312.24 27
2312.35 31
2312.46 33
2312.57 34
2312.68 35
2312.79 36
2312.90 37
2313.01 40
2313.12 43
2313.23 45
2313.34 46
2313.45 46
2313.56 45
2313.67 42
2313.78 40
2313.89 39
2314.00 38
2314.11 39
2314.23 39
2314.34 40
2314.45 38
2314.56 35
2314.67 30
2314.78 23
2314.89 14
2315.00 5
2315.11 0
2315.22 0
2315.33 0
2315.44 0
2315.55 0
2315.66 0
2315.77 0
2315.88 0
2315.99 7
2316.10 17
2316.21 26
2316.32 32
2316.43 37
2316.54 39
2316.65 41
2316.76 42
2316.87 45
2316.98 48
2317.09 52
2317.20 56
2317.31 61
2317.42 65
2317.53 70
2317.65 73
2317.76 76
2317.87 80
2317.98 83
2318.09 87
2318.20 92
2318.31 97
2318.42 101
2318.53 105
2318.64 108
2318.75 109
2318.86 107
2318.97 104
2319.08 99
2319.19 93
2319.30 87
2319.41 82
2319.52 77
2319.63 74
2319.74 73
2319.85 74
2319.96 77
2320.07 80
2320.18 84
2320.29 87
2320.41 87
2320.52 85
2320.63 81
2320.74 76
2320.85 72
2320.96 68
2321.07 67
2321.18 68
2321.29 70
2321.40 73
2321.51 76
2321.62 78
2321.73 80
2321.84 80
2321.95 82
2322.06 83
2322.17 86
2322.28 89
2322.39 91
2322.50 92
2322.61 92
2322.72 90
2322.84 87
2322.95 83
2323.06 79
2323.17 75
2323.28 72
2323.39 69
2323.50 66
2323.61 63
2323.72 61
2323.83 61
2323.94 61
2324.05 64
2324.16 68
2324.27 74
2324.38 80
2324.49 86
2324.60 92
2324.71 96
2324.82 98
2324.94 98
2325.05 96
2325.16 92
2325.27 88
2325.38 82
2325.49 77
2325.60 71
2325.71 65
2325.82 58
2325.93 50
2326.04 40
2326.15 30
2326.26 19
2326.37 9
2326.48 2
2326.59 0
2326.70 0
2326.81 0
2326.93 1
2327.04 5
2327.15 9
2327.26 10
2327.37 9
2327.48 6
2327.59 2
2327.70 0
2327.81 0
2327.92 0
2328.03 0
2328.14 0
2328.25 0
2328.36 0
2328.47 0
2328.58 2
2328.69 10
2328.81 21
2328.92 34
2329.03 48
2329.14 62
2329.25 74
2329.36 82
2329.47 85
2329.58 84
2329.69 80
2329.80 74
2329.91 68
2330.02 61
2330.13 57
2330.24 54
2330.35 52
2330.47 50
2330.58 49
2330.69 46
2330.80 42
2330.91 37
2331.02 32
2331.13 28
2331.24 25
2331.35 24
2331.46 24
2331.57 26
2331.68 29
2331.79 33
2331.90 36
2332.01 39
2332.13 41
2332.24 42
2332.35 43
2332.46 42
2332.57 40
2332.68 37
2332.79 34
2332.90 30
2333.01 27
2333.12 26
2333.23 25
2333.34 27
2333.45 31
2333.57 36
2333.68 42
2333.79 47
2333.90 52
2334.01 54
2334.12 54
2334.23 51
2334.34 46
2334.45 39
2334.56 33
2334.67 26
2334.78 21
2334.89 17
2335.01 15
2335.12 15
2335.23 15
2335.34 17
2335.45 19
2335.56 21
2335.67 23
2335.78 24
2335.89 25
2336.00 24
2336.11 24
2336.22 22
2336.33 20
2336.45 17
2336.56 15
2336.67 12
2336.78 10
2336.89 8
2337.00 7
2337.11 7
2337.22 9
2337.33 11
2337.44 14
2337.55 18
2337.66 24
2337.78 29
2337.89 36
2338.00 43
2338.11 50
2338.22 57
2338.33 63
2338.44 67
2338.55 70
2338.66 71
2338.77 69
2338.88 67
2338.99 63
2339.11 58
2339.22 53
2339.33 48
2339.44 44
2339.55 40
2339.66 37
2339.77 35
2339.88 33
2339.99 32
2340.10 31
2340.21 30
2340.33 28
2340.44 25
2340.55 22
2340.66 17
2340.77 12
2340.88 8
2340.99 4
2341.10 2
2341.21 2
2341.32 4
2341.43 6
2341.55 9
2341.66 11
2341.77 12
2341.88 13
2341.99 13
2342.10 13
2342.21 15
2342.32 18
2342.43 24
2342.54 32
2342.66 41
2342.77 51
2342.88 61
2342.99 70
2343.10 77
2343.21 82
2343.32 84
2343.43 85
2343.54 84
2343.65 81
2343.76 78
2343.88 74
2343.99 69
2344.10 65
2344.21 61
2344.32 58
2344.43 57
2344.54 56
2344.65 57
2344.76 60
2344.87 63
2344.99 68
2345.10 72
2345.21 76
2345.32 79
2345.43 80
2345.54 79
2345.65 75
2345.76 70
2345.87 64
2345.99 59
2346.10 55
2346.21 52
2346.32 51
2346.43 50
2346.54 50
2346.65 50
2346.76 48
2346.87 46
2346.98 44
2347.10 42
2347.21 41
2347.32 42
2347.43 45
2347.54 49
2347.65 54
2347.76 58
2347.87 62
2347.98 63
2348.10 63
2348.21 61
2348.32 57
2348.43 52
2348.54 44
2348.65 36
2348.76 27
2348.87 19
2348.98 13
2349.10 9
2349.21 8
2349.32 10
2349.43 15
2349.54 21
2349.65 29
2349.76 37
2349.87 44
2349.98 51
2350.10 56
2350.21 60
2350.32 62
2350.43 62
2350.54 60
2350.65 56
2350.76 51
2350.87 46
2350.98 43
2351.10 42
2351.21 44
2351.32 49
2351.43 55
2351.54 63
2351.65 71
2351.76 78
2351.87 84
2351.99 89
2352.10 93
2352.21 97
2352.32 101
2352.43 104
2352.54 107
2352.65 109
2352.76 110
2352.87 111
2352.99 111
2353.10 112
2353.21 112
2353.32 112
2353.43 112
2353.54 110
2353.65 108
2353.76 104
2353.88 100
2353.99 94
2354.10 88
2354.21 82
2354.32 75
2354.43 68
2354.54 61
2354.65 54
2354.77 47
2354.88 40
2354.99 34
2355.10 28
2355.21 23
2355.32 19
2355.43 14
2355.54 10
2355.66 6
2355.77 3
2355.88 1
2355.99 1
2356.10 3
2356.21 6
2356.32 10
2356.43 13
2356.55 15
2356.66 16
2356.77 15
2356.88 13
2356.99 12
2357.10 13
2357.21 15
2357.32 19
2357.44 23
2357.55 27
2357.66 29
2357.77 28
2357.88 26
2357.99 21
2358.10 16
2358.22 11
2358.33 9
2358.44 9
2358.55 11
2358.66 15
2358.77 20
2358.88 24
2358.99 26
2359.11 27
2359.22 25
2359.33 21
2359.44 16
2359.55 10
2359.66 5
2359.77 0
2359.89 0
2360.00 0
2360.11 0
2360.22 0
2360.33 0
2360.44 0
2360.55 0
2360.67 0
2360.78 7
2360.89 15
2361.00 21
2361.11 25
2361.22 26
2361.33 25
2361.44 23
2361.56 19
2361.67 16
2361.78 13
2361.89 10
2362.00 7
2362.11 4
2362.22 1
2362.34 0
2362.45 0
2362.56 0
2362.67 0
2362.78 0
2362.89 2
2363.00 7
2363.12 11
2363.23 15
2363.34 16
2363.45 17
2363.56 16
2363.67 15
2363.79 13
2363.90 12
2364.01 11
2364.12 9
2364.23 7
2364.34 5
2364.45 3
2364.57 2
2364.68 2
2364.79 5
2364.90 10
2365.01 17
2365.12 25
2365.23 33
2365.35 41
2365.46 47
2365.57 50
2365.68 52
2365.79 52
2365.90 52
2366.01 52
2366.13 53
2366.24 54
2366.35 56
2366.46 59
2366.57 61
2366.68 62
2366.80 61
2366.91 59
2367.02 55
2367.13 50
2367.24 44
2367.35 37
2367.46 30
2367.58 25
2367.69 21
2367.80 20
2367.91 21
2368.02 25
2368.13 30
2368.25 35
2368.36 39
2368.47 41
2368.58 40
2368.69 38
2368.80 35
2368.92 33
2369.03 32
2369.14 35
2369.25 39
2369.36 46
2369.47 54
2369.58 61
2369.70 67
2369.81 72
2369.92 76
2370.03 78
2370.14 80
2370.25 81
2370.37 81
2370.48 80
2370.59 77
2370.70 74
2370.81 69
2370.92 63
2371.04 58
2371.15 54
2371.26 52
2371.37 52
2371.48 54
2371.59 57
2371.71 61
2371.82 63
2371.93 66
2372.04 67
2372.15 70
2372.26 72
2372.38 76
2372.49 80
2372.60 84
2372.71 87
2372.82 88
2372.93 88
2373.05 85
2373.16 82
2373.27 78
2373.38 74
2373.49 70
2373.60 67
2373.72 65
2373.83 63
2373.94 60
2374.05 59
2374.16 57
2374.27 55
2374.39 53
2374.50 50
2374.61 47
2374.72 44
2374.83 42
2374.94 40
2375.06 39
2375.17 40
2375.28 42
2375.39 45
2375.50 48
2375.61 51
2375.73 53
2375.84 54
2375.95 54
2376.06 54
2376.17 53
2376.29 53
2376.40 53
2376.51 53
2376.62 53
2376.73 52
2376.84 50
2376.96 48
2377.07 46
2377.18 45
2377.29 43
2377.40 42
2377.51 41
2377.63 39
2377.74 37
2377.85 35
2377.96 33
2378.07 32
2378.19 32
2378.30 32
2378.41 32
2378.52 31
2378.63 30
2378.74 30
2378.86 29
2378.97 29
2379.08 29
2379.19 30
2379.30 31
2379.42 31
2379.53 29
2379.64 25
2379.75 20
2379.86 13
2379.97 5
2380.09 0
2380.20 0
2380.31 0
2380.42 0
2380.53 3
2380.65 13
2380.76 27
2380.87 42
2380.98 57
2381.09 69
2381.20 79
2381.32 85
2381.43 87
2381.54 87
2381.65 85
2381.76 82
2381.88 78
2381.99 75
2382.10 73
2382.21 73
2382.32 74
2382.44 76
2382.55 78
2382.66 81
2382.77 83
2382.88 83
2383.00 82
2383.11 79
2383.22 77
2383.33 74
2383.44 72
2383.55 71
2383.67 70
2383.78 68
2383.89 66
2384.00 65
2384.11 64
2384.23 64
2384.34 65
2384.45 67
2384.56 70
2384.67 71
2384.79 71
2384.90 69
2385.01 66
2385.12 62
2385.23 58
2385.35 54
2385.46 52
2385.57 51
2385.68 51
2385.79 52
2385.91 55
2386.02 58
2386.13 61
2386.24 64
2386.35 66
2386.47 65
2386.58 62
2386.69 57
2386.80 50
2386.91 43
2387.03 37
2387.14 32
2387.25 29
2387.36 27
2387.47 25
2387.59 23
2387.70 21
2387.81 20
2387.92 18
2388.03 18
2388.15 19
2388.26 21
2388.37 26
2388.48 31
2388.59 38
2388.71 44
2388.82 51
2388.93 57
2389.04 62
2389.15 66
2389.27 68
2389.38 68
2389.49 67
2389.60 63
2389.71 58
2389.83 50
2389.94 41
2390.05 31
2390.16 21
2390.28 11
2390.39 3
2390.50 0
2390.61 0
2390.72 0
2390.84 0
2390.95 2
2391.06 8
2391.17 15
2391.28 20
2391.40 23
2391.51 25
2391.62 25
2391.73 25
2391.84 26
2391.96 28
2392.07 32
2392.18 37
2392.29 44
2392.41 51
2392.52 57
2392.63 60
2392.74 61
2392.85 59
2392.97 54
2393.08 48
2393.19 41
2393.30 35
2393.41 31
2393.53 28
2393.64 27
2393.75 27
2393.86 28
2393.98 28
2394.09 26
2394.20 23
2394.31 19
2394.42 14
2394.54 9
2394.65 5
2394.76 4
2394.87 5
2394.98 9
2395.10 15
2395.21 22
2395.32 30
2395.43 37
2395.55 42
2395.66 44
2395.77 44
2395.88 42
2395.99 39
2396.11 34
2396.22 29
2396.33 25
2396.44 20
2396.56 15
2396.67 9
2396.78 4
2396.89 0
2397.00 0
2397.12 0
2397.23 0
2397.34 0
2397.45 0
2397.57 0
2397.68 0
2397.79 1
2397.90 4
2398.02 9
2398.13 14
2398.24 20
2398.35 26
2398.46 33
2398.58 39
2398.69 45
2398.80 49
2398.91 51
2399.03 53
2399.14 53
2399.25 53
2399.36 51
2399.47 49
2399.59 48
2399.70 46
2399.81 46
2399.92 47
2400.04 50
2400.15 55
2400.26 62
2400.37 69
2400.49 77
2400.60 83
2400.71 87
2400.82 89
2400.93 89
2401.05 86
2401.16 81
2401.27 75
2401.38 70
2401.50 65
2401.61 61
2401.72 58
2401.83 55
2401.95 52
2402.06 49
2402.17 44
2402.28 40
2402.40 35
2402.51 33
2402.62 34
2402.73 39
2402.84 49
2402.96 62
2403.07 79
2403.18 98
2403.29 117
2403.41 135
2403.52 149
2403.63 160
2403.74 166
2403.86 168
2403.97 165
2404.08 160
2404.19 153
2404.31 144
2404.42 136
2404.53 127
2404.64 120
2404.76 113
2404.87 107
2404.98 102
2405.09 98
2405.21 94
2405.32 91
2405.43 89
2405.54 87
2405.66 87
2405.77 87
2405.88 88
2405.99 88
2406.11 87
2406.22 84
2406.33 81
2406.44 78
2406.55 77
2406.67 77
2406.78 79
2406.89 83
2407.00 87
2407.12 90
2407.23 90
2407.34 88
2407.45 82
2407.57 75
2407.68 67
2407.79 60
2407.90 55
2408.02 53
2408.13 53
2408.24 55
2408.35 58
2408.47 61
2408.58 64
2408.69 66
2408.80 68
2408.92 68
2409.03 68
2409.14 67
2409.25 65
2409.37 64
2409.48 62
2409.59 61
2409.70 61
2409.82 62
2409.93 64
2410.04 67
2410.16 71
2410.27 74
2410.38 78
2410.49 80
2410.61 80
2410.72 79
2410.83 74
2410.94 68
2411.06 59
2411.17 51
2411.28 42
2411.39 36
2411.51 32
2411.62 30
2411.73 29
2411.84 29
2411.96 30
2412.07 29
2412.18 29
2412.29 28
2412.41 28
2412.52 29
2412.63 31
2412.74 34
2412.86 36
2412.97 38
2413.08 37
2413.19 34
2413.31 28
2413.42 20
2413.53 11
2413.65 1
2413.76 0
2413.87 0
2413.98 0
2414.10 0
2414.21 0
2414.32 0
2414.43 0
2414.55 1
2414.66 7
2414.77 12
2414.88 16
2415.00 21
2415.11 27
2415.22 34
2415.34 41
2415.45 49
2415.56 55
2415.67 59
2415.79 61
2415.90 61
2416.01 59
2416.12 56
2416.24 53
2416.35 51
2416.46 50
2416.57 51
2416.69 53
2416.80 55
2416.91 58
2417.03 60
2417.14 60
2417.25 61
2417.36 60
2417.48 58
2417.59 56
2417.70 54
2417.81 52
2417.93 51
2418.04 51
2418.15 52
2418.27 53
2418.38 54
2418.49 55
2418.60 54
2418.72 54
2418.83 53
2418.94 52
2419.05 53
2419.17 54
2419.28 55
2419.39 56
2419.51 56
2419.62 55
2419.73 51
2419.84 46
2419.96 40
2420.07 34
2420.18 28
2420.30 24
2420.41 22
2420.52 21
2420.63 22
2420.75 24
2420.86 26
2420.97 29
2421.08 33
2421.20 38
2421.31 43
2421.42 49
2421.54 56
2421.65 62
2421.76 67
2421.87 72
2421.99 76
2422.10 78
2422.21 80
2422.33 81
2422.44 82
2422.55 83
2422.66 84
2422.78 86
2422.89 89
2423.00 93
2423.12 97
2423.23 102
2423.34 106
2423.45 111
2423.57 114
2423.68 118
2423.79 120
2423.91 123
2424.02 125
2424.13 127
2424.24 128
2424.36 130
2424.47 130
2424.58 130
2424.70 129
2424.81 127
2424.92 124
2425.03 121
2425.15 118
2425.26 116
2425.37 114
2425.49 114
2425.60 115
2425.71 117
2425.82 119
2425.94 122
2426.05 124
2426.16 126
2426.28 127
2426.39 126
2426.50 124
2426.62 119
2426.73 113
2426.84 104
2426.95 95
2427.07 84
2427.18 74
2427.29 64
2427.41 56
2427.52 49
2427.63 44
2427.74 43
2427.86 44
2427.97 48
2428.08 55
2428.20 64
2428.31 73
2428.42 83
2428.54 92
2428.65 99
2428.76 103
2428.87 105
2428.99 105
2429.10 104
2429.21 101
2429.33 98
2429.44 96
2429.55 94
2429.67 92
2429.78 90
2429.89 86
2430.00 83
2430.12 78
2430.23 73
2430.34 69
2430.46 65
2430.57 62
2430.68 61
2430.80 62
2430.91 63
2431.02 66
2431.13 68
2431.25 70
2431.36 71
2431.47 71
2431.59 71
2431.70 72
2431.81 74
2431.93 78
2432.04 84
2432.15 91
2432.27 98
2432.38 105
2432.49 110
2432.60 113
2432.72 113
2432.83 112
2432.94 110
2433.06 107
2433.17 104
2433.28 100
2433.40 96
2433.51 91
2433.62 86
2433.74 82
2433.85 78
2433.96 75
2434.07 75
2434.19 76
2434.30 79
2434.41 83
2434.53 86
2434.64 88
2434.75 89
2434.87 88
2434.98 87
2435.09 86
2435.21 86
2435.32 87
2435.43 91
2435.55 98
2435.66 106
2435.77 115
2435.88 124
2436.00 133
2436.11 140
2436.22 145
2436.34 147
2436.45 147
2436.56 144
2436.68 139
2436.79 132
2436.90 125
2437.02 116
2437.13 108
2437.24 100
2437.36 92
2437.47 85
2437.58 78
2437.70 72
2437.81 66
2437.92 61
2438.04 57
2438.15 54
2438.26 52
2438.37 52
2438.49 53
2438.60 57
2438.71 61
2438.83 67
2438.94 73
2439.05 78
2439.17 82
2439.28 85
2439.39 85
2439.51 84
2439.62 82
2439.73 79
2439.85 76
2439.96 73
2440.07 71
2440.19 68
2440.30 65
2440.41 63
2440.53 61
2440.64 59
2440.75 59
2440.87 60
2440.98 63
2441.09 66
2441.21 68
2441.32 68
2441.43 67
2441.55 63
2441.66 58
2441.77 52
2441.89 48
2442.00 44
2442.11 43
2442.23 43
2442.34 43
2442.45 43
2442.57 43
2442.68 43
2442.79 44
2442.91 45
2443.02 48
2443.13 52
2443.24 56
2443.36 61
2443.47 64
2443.58 66
2443.70 65
2443.81 62
2443.92 58
2444.04 52
2444.15 47
2444.26 42
2444.38 37
2444.49 34
2444.61 31
2444.72 29
2444.83 28
2444.95 27
2445.06 27
2445.17 28
2445.29 30
2445.40 34
2445.51 40
2445.63 46
2445.74 53
2445.85 59
2445.97 64
2446.08 67
2446.19 70
2446.31 73
2446.42 75
2446.53 78
2446.65 81
2446.76 84
2446.87 87
2446.99 89
2447.10 90
2447.21 90
2447.33 90
2447.44 89
2447.55 87
2447.67 85
2447.78 81
2447.89 77
2448.01 70
2448.12 63
2448.23 54
2448.35 46
2448.46 39
2448.57 33
2448.69 30
2448.80 29
2448.91 31
2449.03 35
2449.14 41
2449.25 46
2449.37 52
2449.48 56
2449.60 60
2449.71 62
2449.82 63
2449.94 64
2450.05 64
2450.16 64
2450.28 64
2450.39 63
2450.50 63
2450.62 64
2450.73 64
2450.84 64
2450.96 65
2451.07 66
2451.18 68
2451.30 70
2451.41 72
2451.52 75
2451.64 79
2451.75 83
2451.86 87
2451.98 92
2452.09 97
2452.21 102
2452.32 107
2452.43 111
2452.55 114
2452.66 115
2452.77 115
2452.89 111
2453.00 106
2453.11 99
2453.23 92
2453.34 86
2453.45 83
2453.57 83
2453.68 87
2453.80 92
2453.91 99
2454.02 104
2454.14 108
2454.25 109
2454.36 107
2454.48 104
2454.59 99
2454.70 95
2454.82 92
2454.93 91
2455.04 90
2455.16 90
2455.27 89
2455.39 87
2455.50 83
2455.61 79
2455.73 74
2455.84 70
2455.95 66
2456.07 63
2456.18 61
2456.29 60
2456.41 60
2456.52 60
2456.64 60
2456.75 60
2456.86 59
2456.98 57
2457.09 56
2457.20 56
2457.32 56
2457.43 56
2457.54 58
2457.66 59
2457.77 59
2457.89 59
2458.00 57
2458.11 54
2458.23 51
2458.34 48
2458.45 46
2458.57 44
2458.68 43
2458.79 42
2458.91 41
2459.02 40
2459.14 38
2459.25 36
2459.36 35
2459.48 33
2459.59 33
2459.70 33
2459.82 34
2459.93 35
2460.05 38
2460.16 42
2460.27 47
2460.39 54
2460.50 60
2460.61 66
2460.73 70
2460.84 72
2460.95 70
2461.07 67
2461.18 64
2461.30 60
2461.41 59
2461.52 60
2461.64 64
2461.75 68
2461.86 74
2461.98 78
2462.09 81
2462.21 81
2462.32 80
2462.43 76
2462.55 72
2462.66 67
2462.77 62
2462.89 58
2463.00 56
2463.12 55
2463.23 55
2463.34 55
2463.46 55
2463.57 54
2463.69 52
2463.80 48
2463.91 45
2464.03 44
2464.14 44
2464.25 48
2464.37 53
2464.48 60
2464.60 67
2464.71 73
2464.82 76
2464.94 77
2465.05 77
2465.16 77
2465.28 77
2465.39 78
2465.51 81
2465.62 84
2465.73 87
2465.85 91
2465.96 95
2466.08 98
2466.19 102
2466.30 105
2466.42 107
2466.53 108
2466.64 107
2466.76 105
2466.87 102
2466.99 98
2467.10 95
2467.21 91
2467.33 89
2467.44 87
2467.56 86
2467.67 85
2467.78 83
2467.90 81
2468.01 78
2468.13 75
2468.24 71
2468.35 67
2468.47 63
2468.58 59
2468.69 54
2468.81 50
2468.92 46
2469.04 43
2469.15 41
2469.26 40
2469.38 40
2469.49 41
2469.61 44
2469.72 47
2469.83 51
2469.95 55
2470.06 60
2470.18 64
2470.29 69
2470.40 74
2470.52 78
2470.63 82
2470.75 86
2470.86 88
2470.97 89
2471.09 89
2471.20 89
2471.32 87
2471.43 84
2471.54 82
2471.66 79
2471.77 76
2471.89 74
2472.00 73
2472.11 72
2472.23 73
2472.34 75
2472.46 78
2472.57 82
2472.68 88
2472.80 94
2472.91 99
2473.03 104
2473.14 107
2473.25 107
2473.37 105
2473.48 100
2473.60 94
2473.71 85
2473.82 76
2473.94 64
2474.05 52
2474.17 39
2474.28 26
2474.39 14
2474.51 5
2474.62 0
2474.74 0
2474.85 0
2474.96 0
2475.08 0
2475.19 0
2475.31 2
2475.42 4
2475.53 5
2475.65 5
2475.76 4
2475.88 3
2475.99 2
2476.10 1
2476.22 2
2476.33 4
2476.45 8
2476.56 12
2476.67 16
2476.79 20
2476.90 23
2477.02 26
2477.13 27
2477.25 27
2477.36 27
2477.47 27
2477.59 25
2477.70 23
2477.82 19
2477.93 15
2478.04 9
2478.16 3
2478.27 0
2478.39 0
2478.50 0
2478.61 0
2478.73 0
2478.84 5
2478.96 14
2479.07 24
2479.19 34
2479.30 41
2479.41 46
2479.53 48
2479.64 49
2479.76 49
2479.87 49
2479.98 49
2480.10 49
2480.21 48
2480.33 46
2480.44 44
2480.56 40
2480.67 36
2480.78 33
2480.90 30
2481.01 29
2481.13 29
2481.24 32
2481.35 35
2481.47 40
2481.58 44
2481.70 48
2481.81 52
2481.93 56
2482.04 59
2482.15 63
2482.27 67
2482.38 71
2482.50 75
2482.61 79
2482.73 83
2482.84 86
2482.95 89
2483.07 91
2483.18 93
2483.30 96
2483.41 98
2483.53 100
2483.64 102
2483.75 103
2483.87 103
2483.98 102
2484.10 101
2484.21 99
2484.32 97
2484.44 96
2484.55 94
2484.67 92
2484.78 90
2484.90 86
2485.01 82
2485.12 77
2485.24 73
2485.35 70
2485.47 68
2485.58 69
2485.70 71
2485.81 74
2485.92 76
2486.04 78
2486.15 78
2486.27 75
2486.38 71
2486.50 65
2486.61 57
2486.73 49
2486.84 42
2486.95 35
2487.07 28
2487.18 23
2487.30 19
2487.41 17
2487.53 16
2487.64 18
2487.75 21
2487.87 25
2487.98 30
2488.10 34
2488.21 37
2488.33 39
2488.44 39
2488.55 38
2488.67 36
2488.78 35
2488.90 35
2489.01 36
2489.13 39
2489.24 41
2489.36 43
2489.47 45
2489.58 47
2489.70 48
2489.81 49
2489.93 50
2490.04 53
2490.16 56
2490.27 61
2490.38 66
2490.50 70
2490.61 75
2490.73 78
2490.84 80
2490.96 80
2491.07 78
2491.19 73
2491.30 67
2491.41 60
2491.53 52
2491.64 46
2491.76 41
2491.87 40
2491.99 42
2492.10 48
2492.22 57
2492.33 68
2492.44 79
2492.56 91
2492.67 102
2492.79 111
2492.90 118
2493.02 123
2493.13 126
2493.25 128
2493.36 130
2493.47 131
2493.59 133
2493.70 135
2493.82 137
2493.93 139
2494.05 141
2494.16 142
2494.28 142
2494.39 142
2494.51 141
2494.62 140
2494.73 136
2494.85 132
2494.96 127
2495.08 121
2495.19 113
2495.31 106
2495.42 99
2495.54 92
2495.65 88
2495.77 85
2495.88 83
2495.99 83
2496.11 83
2496.22 83
2496.34 81
2496.45 79
2496.57 75
2496.68 71
2496.80 66
2496.91 61
2497.03 57
2497.14 53
2497.25 49
2497.37 45
2497.48 42
2497.60 40
2497.71 39
2497.83 40
2497.94 44
2498.06 49
2498.17 56
2498.29 64
2498.40 70
2498.51 75
2498.63 77
2498.74 77
2498.86 76
2498.97 75
2499.09 76
2499.20 78
2499.32 82
2499.43 88
2499.55 96
2499.66 103
2499.78 111
2499.89 119
2500.00 127
2500.12 134
2500.23 142
2500.35 149
2500.46 154
2500.58 156
2500.69 154
2500.81 149
2500.92 141
2501.04 133
2501.15 126
2501.27 121
2501.38 120
2501.49 122
2501.61 125
2501.72 129
2501.84 132
2501.95 133
2502.07 132
2502.18 130
2502.30 129
2502.41 129
2502.53 132
2502.64 137
2502.76 144
2502.87 152
2502.99 161
2503.10 168
2503.22 174
2503.33 178
2503.44 180
2503.56 182
2503.67 181
2503.79 180
2503.90 177
2504.02 174
2504.13 170
2504.25 165
2504.36 160
2504.48 153
2504.59 146
2504.71 137
2504.82 128
2504.94 117
2505.05 107
2505.17 96
2505.28 87
2505.40 79
2505.51 73
2505.62 69
2505.74 68
2505.85 69
2505.97 71
2506.08 74
2506.20 78
2506.31 82
2506.43 87
2506.54 94
2506.66 101
2506.77 111
2506.89 122
2507.00 133
2507.12 141
2507.23 146
2507.35 145
2507.46 140
2507.58 130
2507.69 117
2507.81 104
2507.92 92
2508.04 82
2508.15 76
2508.26 72
2508.38 71
2508.49 71
2508.61 71
2508.72 71
2508.84 71
2508.95 70
2509.07 69
2509.18 67
2509.30 66
2509.41 66
2509.53 66
2509.64 69
2509.76 73
2509.87 79
2509.99 86
2510.10 92
2510.22 97
2510.33 99
2510.45 97
2510.56 91
2510.68 82
2510.79 72
2510.91 62
2511.02 53
2511.14 47
2511.25 44
2511.37 43
2511.48 43
2511.60 46
2511.71 49
2511.83 53
2511.94 57
2512.06 60
2512.17 63
2512.29 65
2512.40 65
2512.51 63
2512.63 59
2512.74 55
2512.86 50
2512.97 46
2513.09 44
2513.20 43
2513.32 45
2513.43 48
2513.55 52
2513.66 56
2513.78 61
2513.89 66
2514.01 71
2514.12 76
2514.24 82
2514.35 88
2514.47 93
2514.58 98
2514.70 101
2514.81 102
2514.93 101
2515.04 97
2515.16 92
2515.27 85
2515.39 78
2515.50 71
2515.62 66
2515.73 62
2515.85 60
2515.96 59
2516.08 60
2516.19 61
2516.31 64
2516.42 66
2516.54 69
2516.65 71
2516.77 71
2516.88 71
2517.00 70
2517.11 69
2517.23 69
2517.34 71
2517.46 75
2517.57 81
2517.69 87
2517.80 93
2517.92 97
2518.03 98
2518.15 97
2518.26 95
2518.38 92
2518.49 90
2518.61 91
2518.72 93
2518.84 97
2518.95 101
2519.07 103
2519.18 103
2519.30 101
2519.41 96
2519.53 89
2519.64 82
2519.76 75
2519.87 69
2519.99 66
2520.11 64
2520.22 63
2520.34 62
2520.45 60
2520.57 56
2520.68 49
2520.80 40
2520.91 29
2521.03 18
2521.14 8
2521.26 0
2521.37 0
2521.49 0
2521.60 0
2521.72 0
2521.83 0
2521.95 0
2522.06 0
2522.18 0
2522.29 5
2522.41 17
2522.52 31
2522.64 46
2522.75 60
2522.87 71
2522.98 79
2523.10 83
2523.21 83
2523.33 80
2523.44 76
2523.56 71
2523.67 65
2523.79 61
2523.90 57
2524.02 55
2524.13 53
2524.25 53
2524.37 54
2524.48 55
2524.60 57
2524.71 58
2524.83 60
2524.94 61
2525.06 63
2525.17 66
2525.29 71
2525.40 78
2525.52 87
2525.63 96
2525.75 104
2525.86 110
2525.98 112
2526.09 110
2526.21 105
2526.32 98
2526.44 91
2526.55 85
2526.67 82
2526.78 80
2526.90 79
2527.02 78
2527.13 77
2527.25 74
2527.36 69
2527.48 63
2527.59 56
2527.71 51
2527.82 47
2527.94 46
2528.05 49
2528.17 56
2528.28 66
2528.40 77
2528.51 89
2528.63 99
2528.74 107
2528.86 113
2528.97 116
2529.09 116
2529.21 113
2529.32 109
2529.44 102
2529.55 95
2529.67 88
2529.78 81
2529.90 76
2530.01 73
2530.13 72
2530.24 73
2530.36 74
2530.47 76
2530.59 78
2530.70 80
2530.82 82
2530.94 86
2531.05 90
2531.17 94
2531.28 98
2531.40 102
2531.51 105
2531.63 107
2531.74 109
2531.86 112
2531.97 114
2532.09 116
2532.20 116
2532.32 115
2532.43 112
2532.55 105
2532.67 97
2532.78 87
2532.90 76
2533.01 66
2533.13 57
2533.24 49
2533.36 42
2533.47 36
2533.59 33
2533.70 31
2533.82 31
2533.93 33
2534.05 38
2534.17 45
2534.28 54
2534.40 63
2534.51 71
2534.63 77
2534.74 81
2534.86 84
2534.97 85
2535.09 85
2535.20 86
2535.32 88
2535.44 91
2535.55 94
2535.67 97
2535.78 100
2535.90 101
2536.01 100
2536.13 98
2536.24 95
2536.36 92
2536.47 89
2536.59 88
2536.71 89
2536.82 92
2536.94 95
2537.05 98
2537.17 101
2537.28 102
2537.40 101
2537.51 97
2537.63 92
2537.74 85
2537.86 76
2537.98 67
2538.09 58
2538.21 49
2538.32 42
2538.44 36
2538.55 34
2538.67 34
2538.78 37
2538.90 43
2539.02 50
2539.13 58
2539.25 67
2539.36 75
2539.48 82
2539.59 88
2539.71 92
2539.82 94
2539.94 95
2540.06 95
2540.17 93
2540.29 90
2540.40 86
2540.52 80
2540.63 74
2540.75 68
2540.86 63
2540.98 59
2541.10 58
2541.21 59
2541.33 62
2541.44 66
2541.56 72
2541.67 80
2541.79 88
2541.90 98
2542.02 108
2542.14 120
2542.25 131
2542.37 140
2542.48 148
2542.60 154
2542.71 157
2542.83 157
2542.94 156
2543.06 153
2543.18 148
2543.29 142
2543.41 135
2543.52 127
2543.64 118
2543.75 110
2543.87 102
2543.99 96
2544.10 92
2544.22 91
2544.33 92
2544.45 95
2544.56 99
2544.68 103
2544.79 107
2544.91 110
2545.03 113
2545.14 115
2545.26 117
2545.37 118
2545.49 117
2545.60 116
2545.72 114
2545.84 111
2545.95 108
2546.07 104
2546.18 100
2546.30 96
2546.41 92
2546.53 90
2546.65 89
2546.76 90
2546.88 93
2546.99 97
2547.11 103
2547.22 109
2547.34 114
2547.46 118
2547.57 121
2547.69 123
2547.80 124
2547.92 125
2548.03 127
2548.15 130
2548.27 134
2548.38 139
2548.50 145
2548.61 150
2548.73 155
2548.84 160
2548.96 164
2549.08 166
2549.19 167
2549.31 166
2549.42 164
2549.54 160
2549.65 156
2549.77 150
2549.89 144
2550.00 137
2550.12 131
2550.23 124
2550.35 118
2550.46 113
2550.58 108
2550.70 106
2550.81 104
2550.93 103
2551.04 102
2551.16 101
2551.28 99
2551.39 96
2551.51 94
2551.62 92
2551.74 90
2551.85 89
2551.97 89
2552.09 89
2552.20 88
2552.32 87
2552.43 85
2552.55 82
2552.67 80
2552.78 77
2552.90 75
2553.01 73
2553.13 71
2553.24 67
2553.36 62
2553.48 57
2553.59 51
2553.71 46
2553.82 42
2553.94 40
2554.06 40
2554.17 41
2554.29 43
2554.40 45
2554.52 47
2554.63 48
2554.75 48
2554.87 49
2554.98 50
2555.10 51
2555.21 54
2555.33 57
2555.45 61
2555.56 65
2555.68 69
2555.79 72
2555.91 74
2556.03 76
2556.14 78
2556.26 79
2556.37 81
2556.49 84
2556.61 86
2556.72 88
2556.84 88
2556.95 88
2557.07 86
2557.18 82
2557.30 77
2557.42 71
2557.53 65
2557.65 60
2557.76 57
2557.88 55
2558.00 54
2558.11 55
2558.23 59
2558.34 63
2558.46 70
2558.58 76
2558.69 83
2558.81 90
2558.92 95
2559.04 99
2559.16 102
2559.27 105
2559.39 108
2559.50 112
2559.62 116
2559.74 120
2559.85 123
2559.97 124
2560.08 122
2560.20 118
2560.32 112
2560.43 105
2560.55 97
2560.66 90
2560.78 84
2560.90 80
2561.01 78
2561.13 78
2561.24 79
2561.36 81
2561.48 82
2561.59 82
2561.71 81
2561.82 78
2561.94 74
2562.06 70
2562.17 66
2562.29 64
2562.40 63
2562.52 62
2562.64 61
2562.75 60
2562.87 57
2562.98 53
2563.10 49
2563.22 44
2563.33 41
2563.45 40
2563.57 41
2563.68 43
2563.80 46
2563.91 50
2564.03 54
2564.15 58
2564.26 63
2564.38 67
2564.49 70
2564.61 74
2564.73 77
2564.84 80
2564.96 82
2565.07 84
2565.19 84
2565.31 85
2565.42 84
2565.54 84
2565.65 83
2565.77 81
2565.89 80
2566.00 79
2566.12 78
2566.24 76
2566.35 75
2566.47 73
2566.58 71
2566.70 69
2566.82 66
2566.93 62
2567.05 58
2567.16 55
2567.28 52
2567.40 51
2567.51 51
2567.63 51
2567.75 53
2567.86 54
2567.98 54
2568.09 53
2568.21 50
2568.33 47
2568.44 44
2568.56 43
2568.68 44
2568.79 47
2568.91 53
2569.02 60
2569.14 67
2569.26 73
2569.37 77
2569.49 79
2569.60 79
2569.72 77
2569.84 76
2569.95 75
2570.07 75
2570.19 78
2570.30 81
2570.42 86
2570.53 91
2570.65 96
2570.77 100
2570.88 103
2571.00 104
2571.12 104
2571.23 102
2571.35 99
2571.46 95
2571.58 92
2571.70 88
2571.81 86
2571.93 86
2572.05 88
2572.16 92
2572.28 98
2572.39 103
2572.51 108
2572.63 111
2572.74 111
2572.86 108
2572.98 102
2573.09 95
2573.21 86
2573.33 78
2573.44 70
2573.56 63
2573.67 58
2573.79 54
2573.91 51
2574.02 48
2574.14 46
2574.26 45
2574.37 46
2574.49 51
2574.60 58
2574.72 66
2574.84 76
2574.95 83
2575.07 88
2575.19 89
2575.30 87
2575.42 82
2575.54 75
2575.65 69
2575.77 65
2575.88 63
2576.00 62
2576.12 64
2576.23 67
2576.35 71
2576.47 74
2576.58 78
2576.70 80
2576.82 80
2576.93 79
2577.05 76
2577.16 73
2577.28 69
2577.40 65
2577.51 63
2577.63 61
2577.75 60
2577.86 60
2577.98 60
2578.10 60
2578.21 61
2578.33 61
2578.44 61
2578.56 60
2578.68 60
2578.79 59
2578.91 59
2579.03 59
2579.14 61
2579.26 64
2579.38 67
2579.49 71
2579.61 75
2579.73 77
2579.84 78
2579.96 77
2580.07 73
2580.19 66
2580.31 58
2580.42 50
2580.54 41
2580.66 34
2580.77 29
2580.89 27
2581.01 29
2581.12 32
2581.24 36
2581.36 39
2581.47 39
2581.59 38
2581.71 33
2581.82 27
2581.94 20
2582.05 12
2582.17 6
2582.29 1
2582.40 0
2582.52 0
2582.64 0
2582.75 0
2582.87 0
2582.99 0
2583.10 0
2583.22 0
2583.34 1
2583.45 3
2583.57 6
2583.69 9
2583.80 12
2583.92 18
2584.04 25
2584.15 35
2584.27 46
2584.39 58
2584.50 70
2584.62 82
2584.74 92
2584.85 101
2584.97 108
2585.08 112
2585.20 113
2585.32 113
2585.43 112
2585.55 109
2585.67 108
2585.78 107
2585.90 109
2586.02 111
2586.13 114
2586.25 117
2586.37 118
2586.48 118
2586.60 115
2586.72 110
2586.83 103
2586.95 96
2587.07 90
2587.18 84
2587.30 80
2587.42 78
2587.53 78
2587.65 81
2587.77 86
2587.88 95
2588.00 106
2588.12 118
2588.23 131
2588.35 142
2588.47 150
2588.58 154
2588.70 154
2588.82 150
2588.93 144
2589.05 136
2589.17 129
2589.28 123
2589.40 120
2589.52 119
2589.63 120
2589.75 121
2589.87 123
2589.98 123
2590.10 122
2590.22 119
2590.33 114
2590.45 108
2590.57 100
2590.68 92
2590.80 83
2590.92 75
2591.03 68
2591.15 61
2591.27 56
2591.38 53
2591.50 51
2591.62 52
2591.73 54
2591.85 58
2591.97 63
2592.08 68
2592.20 72
2592.32 76
2592.43 78
2592.55 79
2592.67 79
2592.78 77
2592.90 75
2593.02 74
2593.13 73
2593.25 74
2593.37 76
2593.48 79
2593.60 83
2593.72 88
2593.83 93
2593.95 97
2594.07 101
2594.18 104
2594.30 105
2594.42 104
2594.54 103
2594.65 100
2594.77 97
2594.89 95
2595.00 93
2595.12 92
2595.24 93
2595.35 95
2595.47 100
2595.59 106
2595.70 113
2595.82 120
2595.94 126
2596.05 129
2596.17 129
2596.29 126
2596.40 123
2596.52 119
2596.64 118
2596.75 121
2596.87 128
2596.99 138
2597.11 148
2597.22 158
2597.34 164
2597.46 166
2597.57 162
2597.69 153
2597.81 141
2597.92 126
2598.04 111
2598.16 95
2598.27 80
2598.39 68
2598.51 58
2598.62 52
2598.74 49
2598.86 50
2598.97 53
2599.09 58
2599.21 64
2599.33 69
2599.44 74
2599.56 77
2599.68 79
2599.79 81
2599.91 81
2600.03 82
2600.14 82
2600.26 81
2600.38 80
2600.49 79
2600.61 77
2600.73 74
2600.85 72
2600.96 70
2601.08 67
2601.20 64
2601.31 60
2601.43 55
2601.55 51
2601.66 47
2601.78 44
2601.90 43
2602.01 42
2602.13 42
2602.25 43
2602.37 43
2602.48 42
2602.60 40
2602.72 39
2602.83 38
2602.95 40
2603.07 43
2603.18 49
2603.30 56
2603.42 64
2603.54 71
2603.65 76
2603.77 80
2603.89 82
2604.00 82
2604.12 80
2604.24 76
2604.35 70
2604.47 63
2604.59 56
2604.70 50
2604.82 47
2604.94 48
2605.06 55
2605.17 65
2605.29 79
2605.41 94
2605.52 108
2605.64 119
2605.76 126
2605.88 129
2605.99 128
2606.11 125
2606.23 120
2606.34 114
2606.46 107
2606.58 102
2606.69 97
2606.81 93
2606.93 90
2607.05 89
2607.16 88
2607.28 89
2607.40 90
2607.51 91
2607.63 90
2607.75 89
2607.87 87
2607.98 82
2608.10 78
2608.22 72
2608.33 66
2608.45 59
2608.57 52
2608.68 45
2608.80 37
2608.92 29
2609.04 22
2609.15 16
2609.27 11
2609.39 9
2609.50 9
2609.62 11
2609.74 16
2609.86 21
2609.97 27
2610.09 32
2610.21 37
2610.32 40
2610.44 43
2610.56 44
2610.68 46
2610.79 47
2610.91 47
2611.03 47
2611.14 47
2611.26 46
2611.38 43
2611.50 40
2611.61 36
2611.73 31
2611.85 27
2611.96 22
2612.08 18
2612.20 14
2612.32 11
2612.43 9
2612.55 8
2612.67 9
2612.78 12
2612.90 17
2613.02 23
2613.14 29
2613.25 36
2613.37 41
2613.49 45
2613.61 47
2613.72 45
2613.84 42
2613.96 37
2614.07 32
2614.19 27
2614.31 24
2614.43 21
2614.54 19
2614.66 17
2614.78 14
2614.89 9
2615.01 3
2615.13 0
2615.25 0
2615.36 0
2615.48 0
2615.60 0
2615.72 0
2615.83 0
2615.95 0
2616.07 5
2616.18 11
2616.30 16
2616.42 20
2616.54 23
2616.65 24
2616.77 24
2616.89 24
2617.01 24
2617.12 23
2617.24 23
2617.36 24
2617.47 25
2617.59 26
2617.71 28
2617.83 29
2617.94 30
2618.06 32
2618.18 34
2618.30 37
2618.41 40
2618.53 43
2618.65 45
2618.76 47
2618.88 49
2619.00 50
2619.12 52
2619.23 53
2619.35 54
2619.47 55
2619.59 54
2619.70 52
2619.82 48
2619.94 43
2620.06 37
2620.17 32
2620.29 29
2620.41 28
2620.53 28
2620.64 31
2620.76 35
2620.88 40
2620.99 44
2621.11 49
2621.23 54
2621.35 60
2621.46 65
2621.58 70
2621.70 74
2621.82 76
2621.93 76
2622.05 72
2622.17 67
2622.29 61
2622.40 55
2622.52 49
2622.64 44
2622.76 40
2622.87 37
2622.99 34
2623.11 31
2623.23 27
2623.34 23
2623.46 18
2623.58 14
2623.69 11
2623.81 9
2623.93 9
2624.05 11
2624.16 14
2624.28 19
2624.40 25
2624.52 30
2624.63 36
2624.75 42
2624.87 47
2624.99 51
2625.10 56
2625.22 61
2625.34 67
2625.46 73
2625.57 79
2625.69 86
2625.81 91
2625.93 95
2626.04 96
2626.16 94
2626.28 88
2626.40 78
2626.51 66
2626.63 52
2626.75 39
2626.87 27
2626.98 18
2627.10 13
2627.22 12
2627.34 16
2627.45 22
2627.57 31
2627.69 41
2627.81 50
2627.92 59
2628.04 65
2628.16 69
2628.28 71
2628.39 71
2628.51 69
2628.63 67
2628.75 63
2628.86 59
2628.98 53
2629.10 46
2629.22 38
2629.33 30
2629.45 21
2629.57 14
2629.69 8
2629.80 4
2629.92 1
2630.04 0
2630.16 0
2630.28 0
2630.39 0
2630.51 0
2630.63 0
2630.75 0
2630.86 0
2630.98 0
2631.10 6
2631.22 13
2631.33 18
2631.45 22
2631.57 25
2631.69 26
2631.80 27
2631.92 28
2632.04 30
2632.16 32
2632.27 34
2632.39 36
2632.51 37
2632.63 37
2632.75 37
2632.86 37
2632.98 37
2633.10 36
2633.22 34
2633.33 31
2633.45 28
2633.57 24
2633.69 21
2633.80 20
2633.92 20
2634.04 22
2634.16 25
2634.27 29
2634.39 34
2634.51 38
2634.63 41
2634.75 45
2634.86 48
2634.98 52
2635.10 56
2635.22 60
2635.33 63
2635.45 66
2635.57 70
2635.69 73
2635.80 78
2635.92 85
2636.04 93
2636.16 103
2636.28 115
2636.39 128
2636.51 141
2636.63 155
2636.75 167
2636.86 177
2636.98 184
2637.10 188
2637.22 188
2637.33 184
2637.45 178
2637.57 172
2637.69 166
2637.81 163
2637.92 164
2638.04 168
2638.16 177
2638.28 188
2638.39 200
2638.51 213
2638.63 224
2638.75 234
2638.87 243
2638.98 250
2639.10 257
2639.22 264
2639.34 269
2639.45 273
2639.57 275
2639.69 275
2639.81 273
2639.93 269
2640.04 266
2640.16 263
2640.28 261
2640.40 260
2640.51 259
2640.63 256
2640.75 252
2640.87 244
2640.99 234
2641.10 220
2641.22 204
2641.34 187
2641.46 170
2641.58 154
2641.69 140
2641.81 130
2641.93 122
2642.05 117
2642.16 114
2642.28 112
2642.40 110
2642.52 107
2642.64 103
2642.75 98
2642.87 91
2642.99 84
2643.11 78
2643.23 72
2643.34 67
2643.46 64
2643.58 62
2643.70 60
2643.81 59
2643.93 58
2644.05 59
2644.17 61
2644.29 64
2644.40 69
2644.52 76
2644.64 83
2644.76 90
2644.88 98
2644.99 104
2645.11 111
2645.23 116
2645.35 121
2645.47 125
2645.58 129
2645.70 131
2645.82 132
2645.94 132
2646.05 131
2646.17 128
2646.29 124
2646.41 120
2646.53 115
2646.64 110
2646.76 104
2646.88 98
2647.00 92
2647.12 86
2647.23 80
2647.35 75
2647.47 70
2647.59 65
2647.71 61
2647.82 56
2647.94 52
2648.06 47
2648.18 42
2648.30 39
2648.41 36
2648.53 36
2648.65 36
2648.77 38
2648.89 39
2649.00 39
2649.12 37
2649.24 33
2649.36 29
2649.48 25
2649.59 23
2649.71 25
2649.83 31
2649.95 40
2650.07 52
2650.18 64
2650.30 75
2650.42 85
2650.54 91
2650.66 94
2650.77 95
2650.89 95
2651.01 94
2651.13 94
2651.25 94
2651.36 94
2651.48 95
2651.60 96
2651.72 96
2651.84 95
2651.95 94
2652.07 91
2652.19 88
2652.31 84
2652.43 80
2652.55 76
2652.66 74
2652.78 72
2652.90 73
2653.02 74
2653.14 76
2653.25 77
2653.37 76
2653.49 73
2653.61 67
2653.73 58
2653.84 49
2653.96 40
2654.08 33
2654.20 30
2654.32 31
2654.43 36
2654.55 43
2654.67 52
2654.79 60
2654.91 68
2655.03 74
2655.14 78
2655.26 80
2655.38 81
2655.50 80
2655.62 79
2655.73 75
2655.85 71
2655.97 66
2656.09 60
2656.21 54
2656.33 49
2656.44 46
2656.56 45
2656.68 45
2656.80 46
2656.92 48
2657.03 49
2657.15 49
2657.27 48
2657.39 44
2657.51 40
2657.62 35
2657.74 30
2657.86 25
2657.98 22
2658.10 20
2658.22 20
2658.33 22
2658.45 25
2658.57 28
2658.69 33
2658.81 38
2658.93 43
2659.04 47
2659.16 50
2659.28 51
2659.40 50
2659.52 46
2659.63 40
2659.75 33
2659.87 26
2659.99 20
2660.11 16
2660.23 13
2660.34 13
2660.46 13
2660.58 15
2660.70 16
2660.82 17
2660.94 17
2661.05 18
2661.17 18
2661.29 18
2661.41 18
2661.53 19
2661.65 20
2661.76 22
2661.88 25
2662.00 29
2662.12 34
2662.24 39
2662.35 44
2662.47 48
2662.59 51
2662.71 52
2662.83 53
2662.95 53
2663.06 54
2663.18 55
2663.30 56
2663.42 56
2663.54 55
2663.66 51
2663.77 47
2663.89 42
2664.01 38
2664.13 37
2664.25 40
2664.37 46
2664.48 54
2664.60 65
2664.72 75
2664.84 83
2664.96 89
2665.08 92
2665.19 93
2665.31 92
2665.43 91
2665.55 88
2665.67 86
2665.79 83
2665.90 81
2666.02 78
2666.14 76
2666.26 73
2666.38 71
2666.50 68
2666.62 65
2666.73 61
2666.85 56
2666.97 52
2667.09 47
2667.21 43
2667.33 41
2667.44 39
2667.56 38
2667.68 38
2667.80 37
2667.92 37
2668.04 37
2668.15 36
2668.27 37
2668.39 38
2668.51 40
2668.63 43
2668.75 47
2668.87 51
2668.98 56
2669.10 60
2669.22 64
2669.34 66
2669.46 67
2669.58 67
2669.69 67
2669.81 67
2669.93 68
2670.05 70
2670.17 75
2670.29 81
2670.41 90
2670.52 99
2670.64 108
2670.76 116
2670.88 121
2671.00 122
2671.12 120
2671.23 116
2671.35 109
2671.47 102
2671.59 96
2671.71 91
2671.83 87
2671.95 84
2672.06 82
2672.18 80
2672.30 78
2672.42 75
2672.54 73
2672.66 71
2672.78 68
2672.89 66
2673.01 63
2673.13 59
2673.25 54
2673.37 49
2673.49 45
2673.60 41
2673.72 40
2673.84 40
2673.96 42
2674.08 45
2674.20 47
2674.32 48
2674.43 47
2674.55 44
2674.67 39
2674.79 32
2674.91 25
2675.03 19
2675.15 14
2675.26 10
2675.38 8
2675.50 8
2675.62 11
2675.74 15
2675.86 21
2675.98 29
2676.09 39
2676.21 49
2676.33 59
2676.45 68
2676.57 75
2676.69 79
2676.81 80
2676.93 76
2677.04 70
2677.16 63
2677.28 55
2677.40 49
2677.52 45
2677.64 43
2677.76 44
2677.87 47
2677.99 52
2678.11 57
2678.23 62
2678.35 66
2678.47 70
2678.59 72
2678.70 72
2678.82 69
2678.94 65
2679.06 60
2679.18 53
2679.30 46
2679.42 39
2679.54 32
2679.65 26
2679.77 20
2679.89 16
2680.01 13
2680.13 12
2680.25 13
2680.37 16
2680.48 20
2680.60 24
2680.72 29
2680.84 33
2680.96 37
2681.08 40
2681.20 42
2681.32 45
2681.43 49
2681.55 53
2681.67 57
2681.79 61
2681.91 64
2682.03 66
2682.15 65
2682.27 64
2682.38 62
2682.50 61
2682.62 62
2682.74 65
2682.86 71
2682.98 78
2683.10 85
2683.22 92
2683.33 97
2683.45 99
2683.57 98
2683.69 96
2683.81 92
2683.93 89
2684.05 86
2684.17 83
2684.28 81
2684.40 78
2684.52 76
2684.64 72
2684.76 68
2684.88 64
2685.00 60
2685.12 57
2685.24 54
2685.35 53
2685.47 52
2685.59 50
2685.71 49
2685.83 45
2685.95 41
2686.07 36
2686.19 30
2686.30 25
2686.42 21
2686.54 18
2686.66 17
2686.78 18
2686.90 18
2687.02 19
2687.14 18
2687.26 15
2687.37 11
2687.49 6
2687.61 0
2687.73 0
2687.85 0
2687.97 0
2688.09 0
2688.21 0
2688.32 0
2688.44 0
2688.56 3
2688.68 11
2688.80 18
2688.92 25
2689.04 31
2689.16 36
2689.28 40
2689.39 44
2689.51 48
2689.63 52
2689.75 56
2689.87 59
2689.99 59
2690.11 58
2690.23 53
2690.35 46
2690.47 37
2690.58 27
2690.70 18
2690.82 9
2690.94 3
2691.06 0
2691.18 0
2691.30 0
2691.42 0
2691.54 0
2691.65 3
2691.77 8
2691.89 16
2692.01 25
2692.13 36
2692.25 46
2692.37 56
2692.49 64
2692.61 69
2692.73 70
2692.84 68
2692.96 63
2693.08 57
2693.20 51
2693.32 46
2693.44 42
2693.56 40
2693.68 40
2693.80 41
2693.91 43
2694.03 45
2694.15 47
2694.27 50
2694.39 53
2694.51 54
2694.63 55
2694.75 55
2694.87 53
2694.99 50
2695.10 46
2695.22 41
2695.34 36
2695.46 31
2695.58 27
2695.70 24
2695.82 23
2695.94 23
2696.06 24
2696.18 27
2696.30 31
2696.41 35
2696.53 40
2696.65 43
2696.77 46
2696.89 49
2697.01 52
2697.13 55
2697.25 60
2697.37 66
2697.49 75
2697.61 85
2697.72 95
2697.84 105
2697.96 112
2698.08 117
2698.20 119
2698.32 119
2698.44 119
2698.56 119
2698.68 120
2698.80 123
2698.92 127
2699.03 131
2699.15 134
2699.27 135
2699.39 134
2699.51 130
2699.63 124
2699.75 117
2699.87 111
2699.99 105
2700.11 100
2700.23 96
2700.34 91
2700.46 85
2700.58 76
2700.70 65
2700.82 53
2700.94 40
2701.06 28
2701.18 20
2701.30 15
2701.42 16
2701.54 20
2701.66 28
2701.77 38
2701.89 48
2702.01 57
2702.13 64
2702.25 69
2702.37 73
2702.49 76
2702.61 79
2702.73 82
2702.85 83
2702.97 83
2703.09 81
2703.20 76
2703.32 69
2703.44 62
2703.56 54
2703.68 47
2703.80 41
2703.92 38
2704.04 35
2704.16 34
2704.28 32
2704.40 31
2704.52 30
2704.64 29
2704.75 28
2704.87 28
2704.99 30
2705.11 32
2705.23 35
2705.35 39
2705.47 42
2705.59 44
2705.71 45
2705.83 44
2705.95 43
2706.07 42
2706.19 40
2706.30 40
2706.42 41
2706.54 41
2706.66 42
2706.78 41
2706.90 39
2707.02 36
2707.14 33
2707.26 32
2707.38 32
2707.50 35
2707.62 41
2707.74 48
2707.86 56
2707.97 64
2708.09 71
2708.21 77
2708.33 81
2708.45 83
2708.57 85
2708.69 86
2708.81 89
2708.93 92
2709.05 95
2709.17 98
2709.29 99
2709.41 98
2709.53 93
2709.65 85
2709.76 74
2709.88 62
2710.00 50
2710.12 40
2710.24 33
2710.36 30
2710.48 30
2710.60 33
2710.72 40
2710.84 49
2710.96 59
2711.08 71
2711.20 83
2711.32 94
2711.44 102
2711.56 107
2711.67 109
2711.79 108
2711.91 104
2712.03 100
2712.15 95
2712.27 90
2712.39 86
2712.51 80
2712.63 75
2712.75 69
2712.87 63
2712.99 59
2713.11 56
2713.23 55
2713.35 57
2713.47 60
2713.59 64
2713.70 69
2713.82 74
2713.94 78
2714.06 81
2714.18 83
2714.30 83
2714.42 81
2714.54 76
2714.66 71
2714.78 66
2714.90 61
2715.02 59
2715.14 59
2715.26 60
2715.38 62
2715.50 63
2715.62 61
2715.74 58
2715.85 53
2715.97 47
2716.09 43
2716.21 40
2716.33 40
2716.45 43
2716.57 47
2716.69 52
2716.81 58
2716.93 63
2717.05 68
2717.17 73
2717.29 80
2717.41 87
2717.53 94
2717.65 102
2717.77 109
2717.89 114
2718.01 118
2718.13 119
2718.24 118
2718.36 115
2718.48 109
2718.60 102
2718.72 94
2718.84 85
2718.96 75
2719.08 67
2719.20 60
2719.32 56
2719.44 54
2719.56 54
2719.68 55
2719.80 58
2719.92 61
2720.04 64
2720.16 67
2720.28 69
2720.40 71
2720.52 72
2720.64 72
2720.76 71
2720.88 70
2720.99 68
2721.11 66
2721.23 64
2721.35 62
2721.47 61
2721.59 60
2721.71 60
2721.83 59
2721.95 58
2722.07 57
2722.19 56
2722.31 55
2722.43 54
2722.55 54
2722.67 54
2722.79 55
2722.91 57
2723.03 59
2723.15 61
2723.27 64
2723.39 68
2723.51 72
2723.63 77
2723.75 82
2723.87 88
2723.99 92
2724.11 96
2724.22 99
2724.34 100
2724.46 99
2724.58 96
2724.70 92
2724.82 87
2724.94 81
2725.06 76
2725.18 71
2725.30 66
2725.42 61
2725.54 55
2725.66 49
2725.78 43
2725.90 37
2726.02 33
2726.14 30
2726.26 31
2726.38 34
2726.50 39
2726.62 45
2726.74 52
2726.86 58
2726.98 63
2727.10 66
2727.22 67
2727.34 67
2727.46 65
2727.58 62
2727.70 57
2727.82 51
2727.94 44
2728.06 36
2728.18 27
2728.30 19
2728.41 13
2728.53 10
2728.65 10
2728.77 14
2728.89 20
2729.01 27
2729.13 34
2729.25 39
2729.37 42
2729.49 44
2729.61 45
2729.73 45
2729.85 46
2729.97 48
2730.09 51
2730.21 55
2730.33 58
2730.45 60
2730.57 61
2730.69 60
2730.81 57
2730.93 53
2731.05 47
2731.17 42
2731.29 38
2731.41 36
2731.53 37
2731.65 40
2731.77 47
2731.89 54
2732.01 62
2732.13 69
2732.25 73
2732.37 75
2732.49 74
2732.61 72
2732.73 69
2732.85 66
2732.97 63
2733.09 62
2733.21 62
2733.33 62
2733.45 61
2733.57 61
2733.69 59
2733.81 57
2733.93 53
2734.05 48
2734.17 43
2734.29 37
2734.41 31
2734.53 26
2734.65 23
2734.77 22
2734.89 24
2735.01 29
2735.13 37
2735.25 45
2735.37 53
2735.49 61
2735.60 66
2735.72 69
2735.84 70
2735.96 69
2736.08 69
2736.20 68
2736.32 68
2736.44 69
2736.56 69
2736.68 69
2736.80 67
2736.92 64
2737.04 61
2737.16 57
2737.28 55
2737.40 53
2737.52 54
2737.64 58
2737.76 63
2737.88 69
2738.00 76
2738.12 83
2738.24 90
2738.36 96
2738.48 102
2738.60 107
2738.72 111
2738.84 115
2738.96 118
2739.08 121
2739.20 122
2739.32 121
2739.44 119
2739.56 114
2739.68 108
2739.80 98
2739.92 88
2740.04 76
2740.16 65
2740.28 55
2740.40 48
2740.52 44
2740.64 43
2740.76 46
2740.88 50
2741.00 56
2741.12 62
2741.24 67
2741.36 72
2741.48 76
2741.60 79
2741.72 83
2741.84 86
2741.96 90
2742.08 94
2742.20 96
2742.32 96
2742.44 93
2742.56 87
2742.68 80
2742.80 72
2742.92 65
2743.04 61
2743.16 60
2743.28 64
2743.40 71
2743.53 81
2743.65 91
2743.77 99
2743.89 105
2744.01 107
2744.13 106
2744.25 102
2744.37 96
2744.49 89
2744.61 83
2744.73 77
2744.85 74
2744.97 72
2745.09 73
2745.21 75
2745.33 79
2745.45 84
2745.57 89
2745.69 94
2745.81 98
2745.93 102
2746.05 104
2746.17 104
2746.29 103
2746.41 99
2746.53 94
2746.65 86
2746.77 77
2746.89 67
2747.01 57
2747.13 48
2747.25 40
2747.37 32
2747.49 24
2747.61 17
2747.73 9
2747.85 2
2747.97 0
2748.09 0
2748.21 0
2748.33 0
2748.45 0
2748.57 0
2748.69 0
2748.81 0
2748.93 4
2749.05 6
2749.17 9
2749.29 12
2749.41 17
2749.53 23
2749.65 30
2749.77 39
2749.89 47
2750.01 54
2750.13 59
2750.25 61
2750.37 61
2750.49 59
2750.61 56
2750.74 54
2750.86 52
2750.98 51
2751.10 51
2751.22 50
2751.34 49
2751.46 46
2751.58 42
2751.70 37
2751.82 33
2751.94 30
2752.06 28
2752.18 29
2752.30 31
2752.42 33
2752.54 36
2752.66 39
2752.78 40
2752.90 39
2753.02 37
2753.14 35
2753.26 32
2753.38 30
2753.50 28
2753.62 27
2753.74 26
2753.86 26
2753.98 25
2754.10 24
2754.22 24
2754.34 23
2754.46 24
2754.58 26
2754.70 30
2754.83 34
2754.95 40
2755.07 45
2755.19 50
2755.31 54
2755.43 57
2755.55 59
2755.67 60
2755.79 60
2755.91 60
2756.03 57
2756.15 54
2756.27 50
2756.39 46
2756.51 43
2756.63 42
2756.75 43
2756.87 48
2756.99 54
2757.11 62
2757.23 70
2757.35 76
2757.47 80
2757.59 82
2757.71 83
2757.83 82
2757.95 81
2758.08 81
2758.20 82
2758.32 86
2758.44 92
2758.56 99
2758.68 105
2758.80 110
2758.92 113
2759.04 114
2759.16 113
2759.28 112
2759.40 110
2759.52 109
2759.64 109
2759.76 110
2759.88 110
2760.00 111
2760.12 110
2760.24 108
2760.36 105
2760.48 101
2760.60 97
2760.72 92
2760.85 88
2760.97 84
2761.09 79
2761.21 75
2761.33 70
2761.45 66
2761.57 62
2761.69 59
2761.81 58
2761.93 57
2762.05 57
2762.17 57
2762.29 57
2762.41 57
2762.53 56
2762.65 56
2762.77 56
2762.89 57
2763.01 59
2763.13 60
2763.25 60
2763.38 60
2763.50 58
2763.62 55
2763.74 52
2763.86 49
2763.98 47
2764.10 47
2764.22 49
2764.34 53
2764.46 58
2764.58 64
2764.70 70
2764.82 76
2764.94 80
2765.06 82
2765.18 83
2765.30 82
2765.42 80
2765.55 78
2765.67 75
2765.79 74
2765.91 74
2766.03 75
2766.15 78
2766.27 82
2766.39 86
2766.51 89
2766.63 91
2766.75 91
2766.87 92
2766.99 92
2767.11 95
2767.23 98
2767.35 104
2767.47 110
2767.60 117
2767.72 123
2767.84 128
2767.96 132
2768.08 135
2768.20 138
2768.32 141
2768.44 142
2768.56 142
2768.68 139
2768.80 133
2768.92 125
2769.04 114
2769.16 102
2769.28 90
2769.40 81
2769.53 73
2769.65 69
2769.77 68
2769.89 69
2770.01 73
2770.13 78
2770.25 84
2770.37 91
2770.49 97
2770.61 102
2770.73 105
2770.85 106
2770.97 105
2771.09 103
2771.22 99
2771.34 95
2771.46 91
2771.58 88
2771.70 87
2771.82 86
2771.94 86
2772.06 87
2772.18 88
2772.30 89
2772.42 89
2772.54 88
2772.66 87
2772.78 85
2772.91 81
2773.03 76
2773.15 71
2773.27 67
2773.39 63
2773.51 62
2773.63 63
2773.75 65
2773.87 68
2773.99 71
2774.11 73
2774.23 73
2774.35 72
2774.47 71
2774.60 70
2774.72 70
2774.84 71
2774.96 72
2775.08 72
2775.20 70
2775.32 67
2775.44 62
2775.56 55
2775.68 49
2775.80 44
2775.92 41
2776.04 41
2776.17 44
2776.29 48
2776.41 53
2776.53 57
2776.65 61
2776.77 63
2776.89 65
2777.01 67
2777.13 69
2777.25 71
2777.37 74
2777.49 78
2777.62 81
2777.74 84
2777.86 85
2777.98 85
2778.10 83
2778.22 79
2778.34 75
2778.46 69
2778.58 63
2778.70 56
2778.82 51
2778.94 46
2779.07 44
2779.19 44
2779.31 47
2779.43 51
2779.55 57
2779.67 62
2779.79 67
2779.91 70
2780.03 72
2780.15 71
2780.27 70
2780.40 67
2780.52 64
2780.64 62
2780.76 60
2780.88 59
2781.00 59
2781.12 61
2781.24 63
2781.36 67
2781.48 70
2781.60 73
2781.73 74
2781.85 74
2781.97 71
2782.09 66
2782.21 59
2782.33 52
2782.45 46
2782.57 41
2782.69 38
2782.81 38
2782.93 41
2783.06 46
2783.18 51
2783.30 56
2783.42 60
2783.54 62
2783.66 62
2783.78 61
2783.90 58
2784.02 55
2784.14 54
2784.27 53
2784.39 54
2784.51 58
2784.63 63
2784.75 70
2784.87 79
2784.99 88
2785.11 96
2785.23 103
2785.35 107
2785.48 108
2785.60 104
2785.72 97
2785.84 88
2785.96 77
2786.08 66
2786.20 58
2786.32 53
2786.44 52
2786.56 54
2786.69 59
2786.81 63
2786.93 66
2787.05 67
2787.17 63
2787.29 57
2787.41 48
2787.53 39
2787.65 30
2787.77 21
2787.90 15
2788.02 10
2788.14 6
2788.26 4
2788.38 2
2788.50 1
2788.62 1
2788.74 1
2788.86 2
2788.99 2
2789.11 3
2789.23 2
2789.35 0
2789.47 0
2789.59 0
2789.71 0
2789.83 0
2789.95 0
2790.08 0
2790.20 2
2790.32 3
2790.44 4
2790.56 4
2790.68 3
2790.80 4
2790.92 5
2791.04 8
2791.17 12
2791.29 16
2791.41 21
2791.53 25
2791.65 29
2791.77 33
2791.89 37
2792.01 41
2792.13 47
2792.26 52
2792.38 58
2792.50 64
2792.62 68
2792.74 70
2792.86 71
2792.98 69
2793.10 65
2793.22 61
2793.35 56
2793.47 53
2793.59 51
2793.71 51
2793.83 51
2793.95 53
2794.07 55
2794.19 57
2794.32 59
2794.44 61
2794.56 63
2794.68 65
2794.80 68
2794.92 70
2795.04 72
2795.16 72
2795.29 71
2795.41 69
2795.53 65
2795.65 62
2795.77 60
2795.89 59
2796.01 61
2796.13 64
2796.26 68
2796.38 71
2796.50 74
2796.62 74
2796.74 71
2796.86 67
2796.98 63
2797.10 58
2797.22 55
2797.35 54
2797.47 54
2797.59 56
2797.71 59
2797.83 61
2797.95 63
2798.07 65
2798.20 67
2798.32 68
2798.44 70
2798.56 72
2798.68 72
2798.80 72
2798.92 69
2799.04 65
2799.17 58
2799.29 49
2799.41 40
2799.53 31
2799.65 23
2799.77 17
2799.89 14
2800.01 13
2800.14 15
2800.26 18
2800.38 23
2800.50 28
2800.62 34
2800.74 40
2800.86 44
2800.99 47
2801.11 48
2801.23 47
2801.35 43
2801.47 37
2801.59 29
2801.71 22
2801.83 15
2801.96 10
2802.08 9
2802.20 10
2802.32 13
2802.44 19
2802.56 26
2802.68 33
2802.81 40
2802.93 47
2803.05 53
2803.17 58
2803.29 61
2803.41 62
2803.53 60
2803.66 56
2803.78 49
2803.90 43
2804.02 36
2804.14 31
2804.26 28
2804.38 28
2804.51 30
2804.63 34
2804.75 39
2804.87 46
2804.99 52
2805.11 56
2805.23 59
2805.36 60
2805.48 59
2805.60 57
2805.72 55
2805.84 53
2805.96 53
2806.08 54
2806.21 57
2806.33 61
2806.45 65
2806.57 70
2806.69 73
2806.81 75
2806.93 76
2807.06 76
2807.18 75
2807.30 74
2807.42 74
2807.54 76
2807.66 79
2807.78 84
2807.91 89
2808.03 95
2808.15 99
2808.27 101
2808.39 101
2808.51 97
2808.63 90
2808.76 82
2808.88 73
2809.00 64
2809.12 56
2809.24 49
2809.36 42
2809.49 36
2809.61 30
2809.73 23
2809.85 17
2809.97 12
2810.09 9
2810.21 7
2810.34 8
2810.46 10
2810.58 13
2810.70 16
2810.82 20
2810.94 24
2811.07 27
2811.19 30
2811.31 33
2811.43 35
2811.55 37
2811.67 38
2811.80 39
2811.92 38
2812.04 36
2812.16 34
2812.28 31
2812.40 29
2812.52 28
2812.65 28
2812.77 30
2812.89 33
2813.01 35
2813.13 35
2813.25 35
2813.38 32
2813.50 30
2813.62 27
2813.74 25
2813.86 24
2813.98 23
2814.11 22
2814.23 20
2814.35 16
2814.47 11
2814.59 5
2814.71 1
2814.84 0
2814.96 0
2815.08 1
2815.20 6
2815.32 13
2815.44 21
2815.57 29
2815.69 36
2815.81 40
2815.93 43
2816.05 43
2816.17 41
2816.30 38
2816.42 33
2816.54 27
2816.66 21
2816.78 14
2816.90 7
2817.03 1
2817.15 0
2817.27 0
2817.39 0
2817.51 0
2817.63 0
2817.76 0
2817.88 0
2818.00 0
2818.12 5
2818.24 11
2818.36 18
2818.49 23
2818.61 28
2818.73 32
2818.85 34
2818.97 36
2819.09 38
2819.22 41
2819.34 44
2819.46 48
2819.58 54
2819.70 62
2819.82 72
2819.95 83
2820.07 95
2820.19 106
2820.31 117
2820.43 125
2820.56 132
2820.68 138
2820.80 143
2820.92 146
2821.04 148
2821.16 149
2821.29 149
2821.41 147
2821.53 145
2821.65 143
2821.77 141
2821.89 141
2822.02 142
2822.14 145
2822.26 149
2822.38 152
2822.50 154
2822.63 155
2822.75 155
2822.87 155
2822.99 155
2823.11 155
2823.23 155
2823.36 155
2823.48 153
2823.60 151
2823.72 147
2823.84 143
2823.97 139
2824.09 136
2824.21 134
2824.33 133
2824.45 132
2824.57 130
2824.70 127
2824.82 123
2824.94 117
2825.06 110
2825.18 103
2825.31 97
2825.43 92
2825.55 88
2825.67 86
2825.79 84
2825.92 84
2826.04 86
2826.16 88
2826.28 91
2826.40 94
2826.52 96
2826.65 98
2826.77 98
2826.89 98
2827.01 97
2827.13 97
2827.26 98
2827.38 98
2827.50 99
2827.62 98
2827.74 96
2827.87 92
2827.99 86
2828.11 78
2828.23 70
2828.35 63
2828.48 55
2828.60 48
2828.72 42
2828.84 36
2828.96 32
2829.09 28
2829.21 25
2829.33 23
2829.45 22
2829.57 22
2829.70 22
2829.82 22
2829.94 22
2830.06 22
2830.18 22
2830.30 23
2830.43 26
2830.55 30
2830.67 36
2830.79 43
2830.91 52
2831.04 60
2831.16 67
2831.28 73
2831.40 77
2831.52 78
2831.65 78
2831.77 76
2831.89 73
2832.01 71
2832.13 70
2832.26 70
2832.38 72
2832.50 77
2832.62 82
2832.74 89
2832.87 95
2832.99 100
2833.11 104
2833.23 106
2833.36 106
2833.48 104
2833.60 100
2833.72 94
2833.84 88
2833.97 82
2834.09 76
2834.21 71
2834.33 67
2834.45 62
2834.58 58
2834.70 52
2834.82 45
2834.94 38
2835.06 31
2835.19 25
2835.31 21
2835.43 19
2835.55 20
2835.67 22
2835.80 24
2835.92 25
2836.04 25
2836.16 23
2836.28 20
2836.41 17
2836.53 13
2836.65 11
2836.77 10
2836.90 11
2837.02 12
2837.14 14
2837.26 17
2837.38 20
2837.51 24
2837.63 28
2837.75 33
2837.87 36
2837.99 39
2838.12 41
2838.24 41
2838.36 41
2838.48 41
2838.61 39
2838.73 37
2838.85 34
2838.97 29
2839.09 23
2839.22 17
2839.34 12
2839.46 9
2839.58 9
2839.70 11
2839.83 13
2839.95 14
2840.07 14
2840.19 11
2840.32 6
2840.44 0
2840.56 0
2840.68 0
2840.80 0
2840.93 0
2841.05 0
2841.17 0
2841.29 2
2841.42 2
2841.54 1
2841.66 1
2841.78 1
2841.90 4
2842.03 8
2842.15 14
2842.27 21
2842.39 29
2842.52 36
2842.64 42
2842.76 47
2842.88 52
2843.00 56
2843.13 59
2843.25 61
2843.37 63
2843.49 64
2843.62 65
2843.74 65
2843.86 64
2843.98 63
2844.10 60
2844.23 57
2844.35 53
2844.47 48
2844.59 43
2844.72 37
2844.84 32
2844.96 28
2845.08 24
2845.21 22
2845.33 22
2845.45 23
2845.57 26
2845.69 30
2845.82 36
2845.94 44
2846.06 52
2846.18 61
2846.31 71
2846.43 79
2846.55 86
2846.67 91
2846.80 93
2846.92 93
2847.04 92
2847.16 91
2847.28 91
2847.41 91
2847.53 93
2847.65 95
2847.77 96
2847.90 97
2848.02 96
2848.14 96
2848.26 96
2848.39 98
2848.51 101
2848.63 106
2848.75 111
2848.88 116
2849.00 120
2849.12 122
2849.24 122
2849.36 121
2849.49 118
2849.61 114
2849.73 110
2849.85 106
2849.98 103
2850.10 99
2850.22 95
2850.34 91
2850.47 87
2850.59 82
2850.71 78
2850.83 73
2850.96 69
2851.08 66
2851.20 62
2851.32 59
2851.45 56
2851.57 52
2851.69 48
2851.81 44
2851.94 41
2852.06 39
2852.18 37
2852.30 35
2852.43 34
2852.55 34
2852.67 35
2852.79 38
2852.92 43
2853.04 51
2853.16 60
2853.28 70
2853.41 78
2853.53 81
2853.65 81
2853.77 75
2853.90 67
2854.02 57
2854.14 48
2854.26 42
2854.38 40
2854.51 41
2854.63 46
2854.75 51
2854.87 57
2855.00 61
2855.12 62
2855.24 60
2855.37 56
2855.49 50
2855.61 44
2855.73 41
2855.86 41
2855.98 44
2856.10 50
2856.22 59
2856.35 68
2856.47 77
2856.59 84
2856.71 89
2856.84 92
2856.96 94
2857.08 95
2857.20 95
2857.33 94
2857.45 91
2857.57 87
2857.69 80
2857.82 73
2857.94 65
2858.06 57
2858.18 50
2858.31 44
2858.43 39
2858.55 34
2858.67 29
2858.80 24
2858.92 20
2859.04 17
2859.16 16
2859.29 18
2859.41 23
2859.53 29
2859.65 37
2859.78 45
2859.90 52
2860.02 58
2860.15 62
2860.27 64
2860.39 66
2860.51 66
2860.64 67
2860.76 67
2860.88 67
2861.00 66
2861.13 65
2861.25 62
2861.37 57
2861.49 51
2861.62 45
2861.74 38
2861.86 32
2861.98 26
2862.11 22
2862.23 19
2862.35 18
2862.48 18
2862.60 19
2862.72 20
2862.84 21
2862.97 20
2863.09 19
2863.21 17
2863.33 14
2863.46 11
2863.58 10
2863.70 11
2863.82 14
2863.95 20
2864.07 27
2864.19 35
2864.32 44
2864.44 52
2864.56 60
2864.68 68
2864.81 75
2864.93 83
2865.05 91
2865.17 99
2865.30 106
2865.42 112
2865.54 114
2865.67 113
2865.79 108
2865.91 99
2866.03 86
2866.16 71
2866.28 55
2866.40 40
2866.52 29
2866.65 23
2866.77 21
2866.89 25
2867.02 33
2867.14 42
2867.26 52
2867.38 60
2867.51 64
2867.63 65
2867.75 62
2867.88 57
2868.00 51
2868.12 45
2868.24 40
2868.37 37
2868.49 35
2868.61 35
2868.73 35
2868.86 35
2868.98 35
2869.10 36
2869.23 37
2869.35 41
2869.47 45
2869.59 51
2869.72 57
2869.84 63
2869.96 69
2870.09 74
2870.21 79
2870.33 81
2870.45 83
2870.58 83
2870.70 81
2870.82 78
2870.95 75
2871.07 71
2871.19 69
2871.31 67
2871.44 65
2871.56 64
2871.68 62
2871.81 59
2871.93 55
2872.05 50
2872.17 44
2872.30 38
2872.42 33
2872.54 29
2872.67 26
2872.79 24
2872.91 23
2873.03 23
2873.16 25
2873.28 29
2873.40 35
2873.53 43
2873.65 53
2873.77 64
2873.89 73
2874.02 81
2874.14 85
2874.26 87
2874.39 84
2874.51 79
2874.63 72
2874.76 63
2874.88 54
2875.00 45
2875.12 37
2875.25 29
2875.37 23
2875.49 19
2875.62 16
2875.74 14
2875.86 14
2875.98 15
2876.11 18
2876.23 21
2876.35 26
2876.48 30
2876.60 34
2876.72 36
2876.85 37
2876.97 37
2877.09 35
2877.21 32
2877.34 29
2877.46 28
2877.58 28
2877.71 30
2877.83 34
2877.95 39
2878.08 44
2878.20 48
2878.32 49
2878.44 48
2878.57 45
2878.69 42
2878.81 40
2878.94 40
2879.06 44
2879.18 50
2879.31 57
2879.43 65
2879.55 70
2879.67 74
2879.80 75
2879.92 75
2880.04 74
2880.17 73
2880.29 73
2880.41 72
2880.54 69
2880.66 64
2880.78 57
2880.90 47
2881.03 35
2881.15 24
2881.27 13
2881.40 4
2881.52 0
2881.64 0
2881.77 0
2881.89 0
2882.01 0
2882.14 0
2882.26 0
2882.38 0
2882.50 1
2882.63 5
2882.75 9
2882.87 12
2883.00 15
2883.12 17
2883.24 19
2883.37 19
2883.49 19
2883.61 19
2883.74 18
2883.86 18
2883.98 19
2884.11 21
2884.23 24
2884.35 30
2884.47 38
2884.60 48
2884.72 59
2884.84 69
2884.97 78
2885.09 83
2885.21 84
2885.34 80
2885.46 71
2885.58 60
2885.71 48
2885.83 38
2885.95 30
2886.08 28
2886.20 30
2886.32 36
2886.45 45
2886.57 55
2886.69 65
2886.81 74
2886.94 81
2887.06 86
2887.18 88
2887.31 86
2887.43 81
2887.55 74
2887.68 65
2887.80 54
2887.92 44
2888.05 34
2888.17 26
2888.29 21
2888.42 18
2888.54 17
2888.66 18
2888.79 21
2888.91 25
2889.03 29
2889.16 32
2889.28 35
2889.40 38
2889.53 41
2889.65 45
2889.77 50
2889.90 55
2890.02 61
2890.14 66
2890.27 69
2890.39 71
2890.51 70
2890.63 68
2890.76 65
2890.88 62
2891.00 59
2891.13 57
2891.25 56
2891.37 54
2891.50 53
2891.62 53
2891.74 53
2891.87 55
2891.99 59
2892.11 65
2892.24 73
2892.36 81
2892.48 90
2892.61 99
2892.73 105
2892.85 110
2892.98 113
2893.10 113
2893.22 111
2893.35 106
2893.47 100
2893.59 94
2893.72 87
2893.84 80
2893.96 75
2894.09 70
2894.21 67
2894.33 66
2894.46 66
2894.58 66
2894.70 66
2894.83 64
2894.95 60
2895.07 54
2895.20 47
2895.32 41
2895.44 36
2895.57 34
2895.69 33
2895.81 35
2895.94 38
2896.06 40
2896.18 42
2896.31 41
2896.43 40
2896.55 37
2896.68 34
2896.80 32
2896.93 30
2897.05 29
2897.17 29
2897.30 30
2897.42 34
2897.54 41
2897.67 49
2897.79 60
2897.91 71
2898.04 82
2898.16 89
2898.28 93
2898.41 93
2898.53 89
2898.65 82
2898.78 74
2898.90 66
2899.02 59
2899.15 56
2899.27 55
2899.39 58
2899.52 62
2899.64 68
2899.76 74
2899.89 79
2900.01 83
2900.13 85
2900.26 85
2900.38 84
2900.50 81
2900.63 78
2900.75 74
2900.88 70
2901.00 67
2901.12 63
2901.25 59
2901.37 55
2901.49 50
2901.62 44
2901.74 38
2901.86 31
2901.99 26
2902.11 21
2902.23 19
2902.36 19
2902.48 22
2902.60 27
2902.73 32
2902.85 37
2902.98 41
2903.10 43
2903.22 43
2903.35 43
2903.47 42
2903.59 41
2903.72 42
2903.84 44
2903.96 48
2904.09 52
2904.21 57
2904.33 60
2904.46 62
2904.58 62
2904.70 62
2904.83 60
2904.95 57
2905.08 55
2905.20 53
2905.32 52
2905.45 52
2905.57 51
2905.69 50
2905.82 47
2905.94 44
2906.06 40
2906.19 37
2906.31 35
2906.43 34
2906.56 35
2906.68 37
2906.81 40
2906.93 43
2907.05 44
2907.18 45
2907.30 45
2907.42 45
2907.55 46
2907.67 49
2907.79 52
2907.92 58
2908.04 64
2908.17 70
2908.29 74
2908.41 77
2908.54 78
2908.66 77
2908.78 75
2908.91 72
2909.03 69
2909.15 67
2909.28 64
2909.40 62
2909.53 58
2909.65 54
2909.77 49
2909.90 43
2910.02 37
2910.14 33
2910.27 30
2910.39 30
2910.52 33
2910.64 36
2910.76 41
2910.89 45
2911.01 48
2911.13 51
2911.26 53
2911.38 55
2911.51 57
2911.63 59
2911.75 61
2911.88 62
2912.00 62
2912.12 61
2912.25 60
2912.37 59
2912.49 58
2912.62 59
2912.74 62
2912.87 65
2912.99 67
2913.11 69
2913.24 69
2913.36 67
2913.48 63
2913.61 58
2913.73 51
2913.86 43
2913.98 34
2914.10 24
2914.23 14
2914.35 5
2914.47 0
2914.60 0
2914.72 0
2914.85 0
2914.97 0
2915.09 7
2915.22 15
2915.34 22
2915.47 28
2915.59 32
2915.71 34
2915.84 34
2915.96 32
2916.08 30
2916.21 27
2916.33 23
2916.46 18
2916.58 13
2916.70 7
2916.83 2
2916.95 0
2917.07 0
2917.20 0
2917.32 2
2917.45 7
2917.57 14
2917.69 19
2917.82 23
2917.94 24
2918.07 23
2918.19 20
2918.31 17
2918.44 13
2918.56 8
2918.68 5
2918.81 2
2918.93 0
2919.06 0
2919.18 0
2919.30 0
2919.43 4
2919.55 9
2919.68 16
2919.80 22
2919.92 29
2920.05 36
2920.17 42
2920.30 49
2920.42 56
2920.54 63
2920.67 69
2920.79 75
2920.91 79
2921.04 82
2921.16 85
2921.29 87
2921.41 89
2921.53 91
2921.66 92
2921.78 92
2921.91 90
2922.03 85
2922.15 78
2922.28 68
2922.40 58
2922.53 49
2922.65 40
2922.77 34
2922.90 31
2923.02 31
2923.15 33
2923.27 37
2923.39 41
2923.52 45
2923.64 47
2923.77 47
2923.89 46
2924.01 42
2924.14 38
2924.26 35
2924.39 33
2924.51 32
2924.63 34
2924.76 38
2924.88 43
2925.01 49
2925.13 54
2925.25 59
2925.38 62
2925.50 62
2925.63 60
2925.75 57
2925.87 52
2926.00 47
2926.12 43
2926.25 41
2926.37 43
2926.49 48
2926.62 56
2926.74 64
2926.87 73
2926.99 82
2927.11 88
2927.24 93
2927.36 96
2927.49 97
2927.61 98
2927.73 97
2927.86 95
2927.98 91
2928.11 87
2928.23 83
2928.35 78
2928.48 72
2928.60 67
2928.73 62
2928.85 56
2928.97 50
2929.10 42
2929.22 34
2929.35 26
2929.47 18
2929.60 12
2929.72 8
2929.84 5
2929.97 4
2930.09 5
2930.22 5
2930.34 6
2930.46 6
2930.59 5
2930.71 3
2930.84 1
2930.96 0
2931.08 0
2931.21 0
2931.33 0
2931.46 0
2931.58 0
2931.71 0
2931.83 1
2931.95 4
2932.08 7
2932.20 10
2932.33 11
2932.45 13
2932.57 15
2932.70 18
2932.82 22
2932.95 28
2933.07 34
2933.20 41
2933.32 48
2933.44 54
2933.57 59
2933.69 62
2933.82 64
2933.94 64
2934.06 63
2934.19 61
2934.31 59
2934.44 58
2934.56 58
2934.69 60
2934.81 64
2934.93 69
2935.06 76
2935.18 83
2935.31 88
2935.43 92
2935.56 94
2935.68 95
2935.80 94
2935.93 92
2936.05 89
2936.18 86
2936.30 82
2936.42 77
2936.55 72
2936.67 66
2936.80 61
2936.92 57
2937.05 52
2937.17 49
2937.29 45
2937.42 41
2937.54 38
2937.67 35
2937.79 34
2937.92 35
2938.04 38
2938.16 42
2938.29 46
2938.41 51
2938.54 56
2938.66 59
2938.79 60
2938.91 61
2939.03 61
2939.16 60
2939.28 59
2939.41 60
2939.53 61
2939.66 62
2939.78 65
2939.90 67
2940.03 69
2940.15 70
2940.28 69
2940.40 66
2940.53 63
2940.65 59
2940.77 56
2940.90 53
2941.02 51
2941.15 49
2941.27 48
2941.40 48
2941.52 47
2941.65 46
2941.77 45
2941.89 44
2942.02 43
2942.14 42
2942.27 42
2942.39 41
2942.52 42
2942.64 42
2942.76 43
2942.89 44
2943.01 45
2943.14 45
2943.26 44
2943.39 43
2943.51 42
2943.64 41
2943.76 40
2943.88 39
2944.01 38
2944.13 37
2944.26 36
2944.38 36
2944.51 36
2944.63 37
2944.75 39
2944.88 43
2945.00 48
2945.13 53
2945.25 59
2945.38 65
2945.50 69
2945.63 73
2945.75 76
2945.87 78
2946.00 80
2946.12 82
2946.25 85
2946.37 87
2946.50 90
2946.62 91
2946.75 91
2946.87 89
2946.99 86
2947.12 81
2947.24 76
2947.37 71
2947.49 67
2947.62 64
2947.74 62
2947.87 60
2947.99 60
2948.12 61
2948.24 64
2948.36 67
2948.49 72
2948.61 78
2948.74 84
2948.86 89
2948.99 93
2949.11 94
2949.24 94
2949.36 93
2949.48 92
2949.61 92
2949.73 94
2949.86 97
2949.98 102
2950.11 108
2950.23 113
2950.36 116
2950.48 117
2950.61 114
2950.73 109
2950.85 101
2950.98 91
2951.10 82
2951.23 74
2951.35 68
2951.48 63
2951.60 60
2951.73 58
2951.85 57
2951.98 56
2952.10 55
2952.22 54
2952.35 52
2952.47 50
2952.60 49
2952.72 47
2952.85 46
2952.97 44
2953.10 41
2953.22 36
2953.35 30
2953.47 24
2953.60 17
2953.72 10
2953.84 5
2953.97 1
2954.09 0
2954.22 0
2954.34 0
2954.47 0
2954.59 0
2954.72 0
2954.84 0
2954.97 0
2955.09 0
2955.22 0
2955.34 0
2955.46 1
2955.59 5
2955.71 11
2955.84 18
2955.96 26
2956.09 34
2956.21 40
2956.34 45
2956.46 47
2956.59 48
2956.71 46
2956.84 43
2956.96 39
2957.09 35
2957.21 33
2957.33 32
2957.46 33
2957.58 37
2957.71 42
2957.83 48
2957.96 55
2958.08 62
2958.21 69
2958.33 76
2958.46 84
2958.58 92
2958.71 101
2958.83 111
2958.96 120
2959.08 129
2959.21 136
2959.33 141
2959.45 143
2959.58 143
2959.70 140
2959.83 135
2959.95 128
2960.08 121
2960.20 114
2960.33 107
2960.45 102
2960.58 98
2960.70 97
2960.83 100
2960.95 104
2961.08 112
2961.20 120
2961.33 128
2961.45 134
2961.58 138
2961.70 139
2961.83 137
2961.95 133
2962.07 127
2962.20 121
2962.32 115
2962.45 110
2962.57 106
2962.70 103
2962.82 101
2962.95 100
2963.07 100
2963.20 101
2963.32 103
2963.45 104
2963.57 105
2963.70 104
2963.82 101
2963.95 97
2964.07 90
2964.20 83
2964.32 76
2964.45 70
2964.57 67
2964.70 66
2964.82 68
2964.95 70
2965.07 73
2965.20 76
2965.32 78
2965.44 79
2965.57 79
2965.69 79
2965.82 79
2965.94 79
2966.07 79
2966.19 80
2966.32 81
2966.44 81
2966.57 81
2966.69 81
2966.82 80
2966.94 79
2967.07 78
2967.19 77
2967.32 76
2967.44 74
2967.57 73
2967.69 72
2967.82 71
2967.94 71
2968.07 72
2968.19 74
2968.32 77
2968.44 80
2968.57 83
2968.69 85
2968.82 86
2968.94 85
2969.07 84
2969.19 82
2969.32 79
2969.44 77
2969.57 74
2969.69 71
2969.82 68
2969.94 64
2970.07 60
2970.19 55
2970.32 50
2970.44 46
2970.57 41
2970.69 37
2970.82 34
2970.94 31
2971.07 28
2971.19 24
2971.32 20
2971.44 15
2971.57 11
2971.69 6
2971.82 2
2971.94 0
2972.07 0
2972.19 1
2972.32 4
2972.44 7
2972.57 10
2972.69 13
2972.82 15
2972.94 15
2973.07 14
2973.19 12
2973.32 9
2973.44 6
2973.57 3
2973.69 1
2973.82 1
2973.94 3
2974.07 7
2974.19 13
2974.32 21
2974.44 28
2974.57 36
2974.69 41
2974.82 43
2974.94 43
2975.07 40
2975.19 35
2975.32 30
2975.44 25
2975.57 22
2975.69 21
2975.82 22
2975.94 25
2976.07 28
2976.19 32
2976.32 35
2976.44 36
2976.57 37
2976.69 36
2976.82 35
2976.94 34
2977.07 34
2977.19 35
2977.32 36
2977.44 37
2977.57 38
2977.69 39
2977.82 38
2977.94 36
2978.07 32
2978.19 28
2978.32 23
2978.44 18
2978.57 12
2978.69 7
2978.82 2
2978.94 0
2979.07 0
2979.19 0
2979.32 0
2979.45 0
2979.57 0
2979.70 0
2979.82 0
2979.95 0
2980.07 1
2980.20 4
2980.32 9
2980.45 15
2980.57 22
2980.70 28
2980.82 32
2980.95 34
2981.07 33
2981.20 30
2981.32 26
2981.45 20
2981.57 15
2981.70 11
2981.82 8
2981.95 6
2982.07 5
2982.20 4
2982.32 3
2982.45 2
2982.57 1
2982.70 0
2982.83 0
2982.95 0
2983.08 1
2983.20 4
2983.33 9
2983.45 14
2983.58 20
2983.70 26
2983.83 32
2983.95 38
2984.08 45
2984.20 53
2984.33 61
2984.45 70
2984.58 79
2984.70 87
2984.83 94
2984.95 97
2985.08 98
2985.20 94
2985.33 88
2985.46 79
2985.58 70
2985.71 61
2985.83 53
2985.96 46
2986.08 41
2986.21 37
2986.33 33
2986.46 30
2986.58 26
2986.71 24
2986.83 22
2986.96 23
2987.08 28
2987.21 36
2987.33 47
2987.46 61
2987.59 75
2987.71 88
2987.84 99
2987.96 107
2988.09 110
2988.21 109
2988.34 105
2988.46 98
2988.59 91
2988.71 83
2988.84 76
2988.96 71
2989.09 67
2989.21 66
2989.34 65
2989.47 65
2989.59 65
2989.72 63
2989.84 61
2989.97 57
2990.09 52
2990.22 47
2990.34 42
2990.47 37
2990.59 33
2990.72 29
2990.84 26
2990.97 23
2991.10 20
2991.22 18
2991.35 17
2991.47 17
2991.60 18
2991.72 19
2991.85 20
2991.97 20
2992.10 19
2992.22 17
2992.35 14
2992.48 10
2992.60 8
2992.73 8
2992.85 11
2992.98 17
2993.10 25
2993.23 34
2993.35 43
2993.48 51
2993.60 58
2993.73 63
2993.85 67
2993.98 71
2994.11 75
2994.23 79
2994.36 83
2994.48 86
2994.61 86
2994.73 84
2994.86 78
2994.98 70
2995.11 61
2995.23 51
2995.36 43
2995.49 38
2995.61 37
2995.74 40
2995.86 46
2995.99 54
2996.11 63
2996.24 72
2996.36 79
2996.49 83
2996.62 86
2996.74 87
2996.87 88
2996.99 89
2997.12 89
2997.24 90
2997.37 89
2997.49 87
2997.62 83
2997.75 78
2997.87 70
2998.00 63
2998.12 55
2998.25 49
2998.37 45
2998.50 44
2998.62 45
2998.75 48
2998.88 52
2999.00 55
2999.13 58
2999.25 59
2999.38 58
2999.50 57
2999.63 54
2999.75 50
2999.88 47
3000.01 44
3000.13 41
3000.26 39
3000.38 38
3000.51 37
3000.63 36
3000.76 35
3000.88 33
3001.01 30
3001.14 26
3001.26 22
3001.39 18
3001.51 13
3001.64 9
3001.76 5
3001.89 1
3002.01 0
3002.14 0
3002.27 0
3002.39 0
3002.52 0
3002.64 0
3002.77 0
3002.89 0
3003.02 3
3003.15 10
3003.27 17
3003.40 24
3003.52 30
3003.65 35
3003.77 38
3003.90 39
3004.03 40
3004.15 40
3004.28 41
3004.40 43
3004.53 47
3004.65 54
3004.78 62
3004.90 72
3005.03 82
3005.16 91
3005.28 97
3005.41 100
3005.53 99
3005.66 96
3005.78 92
3005.91 87
3006.04 84
3006.16 82
3006.29 81
3006.41 82
3006.54 83
3006.66 84
3006.79 84
3006.92 83
3007.04 80
3007.17 76
3007.29 71
3007.42 65
3007.54 58
3007.67 52
3007.80 44
3007.92 38
3008.05 32
3008.17 29
3008.30 29
3008.43 34
3008.55 42
3008.68 53
3008.80 66
3008.93 78
3009.05 88
3009.18 94
3009.31 96
3009.43 95
3009.56 90
3009.68 84
3009.81 76
3009.93 69
3010.06 63
3010.19 58
3010.31 54
3010.44 52
3010.56 51
3010.69 52
3010.81 53
3010.94 54
3011.07 56
3011.19 57
3011.32 57
3011.44 57
3011.57 56
3011.70 55
3011.82 53
3011.95 50
3012.07 48
3012.20 45
3012.32 44
3012.45 44
3012.58 46
3012.70 49
3012.83 54
3012.95 59
3013.08 63
3013.21 65
3013.33 66
3013.46 64
3013.58 61
3013.71 58
3013.84 55
3013.96 52
3014.09 52
3014.21 52
3014.34 53
3014.46 54
3014.59 56
3014.72 57
3014.84 59
3014.97 62
3015.09 67
3015.22 74
3015.35 82
3015.47 90
3015.60 97
3015.72 102
3015.85 104
3015.98 103
3016.10 101
3016.23 98
3016.35 96
3016.48 94
3016.60 93
3016.73 93
3016.86 93
3016.98 92
3017.11 92
3017.23 91
3017.36 92
3017.49 94
3017.61 98
3017.74 103
3017.86 107
3017.99 111
3018.12 111
3018.24 108
3018.37 102
3018.49 93
3018.62 83
3018.75 72
3018.87 63
3019.00 55
3019.12 48
3019.25 43
3019.38 40
3019.50 38
3019.63 38
3019.75 41
3019.88 46
3020.01 52
3020.13 60
3020.26 68
3020.38 74
3020.51 79
3020.64 81
3020.76 83
3020.89 83
3021.01 84
3021.14 84
3021.27 85
3021.39 86
3021.52 85
3021.64 83
3021.77 80
3021.90 76
3022.02 72
3022.15 69
3022.27 68
3022.40 69
3022.53 70
3022.65 73
3022.78 74
3022.90 75
3023.03 74
3023.16 71
3023.28 67
3023.41 61
3023.54 55
3023.66 50
3023.79 46
3023.91 44
3024.04 44
3024.17 46
3024.29 49
3024.42 53
3024.54 57
3024.67 60
3024.80 62
3024.92 63
3025.05 64
3025.17 64
3025.30 64
3025.43 63
3025.55 61
3025.68 57
3025.80 52
3025.93 45
3026.06 39
3026.18 33
3026.31 29
3026.44 29
3026.56 33
3026.69 40
3026.81 49
3026.94 58
3027.07 67
3027.19 73
3027.32 77
3027.44 78
3027.57 76
3027.70 73
3027.82 70
3027.95 68
3028.08 66
3028.20 66
3028.33 68
3028.45 73
3028.58 80
3028.71 88
3028.83 96
3028.96 102
3029.08 104
3029.21 101
3029.34 92
3029.46 77
3029.59 60
3029.72 42
3029.84 26
3029.97 12
3030.09 3
3030.22 0
3030.35 0
3030.47 0
3030.60 0
3030.73 0
3030.85 0
3030.98 0
3031.10 0
3031.23 0
3031.36 1
3031.48 4
3031.61 8
3031.74 12
3031.86 17
3031.99 24
3032.11 33
3032.24 43
3032.37 55
3032.49 67
3032.62 79
3032.75 92
3032.87 105
3033.00 117
3033.12 130
3033.25 142
3033.38 153
3033.50 162
3033.63 168
3033.76 170
3033.88 169
3034.01 164
3034.13 156
3034.26 147
3034.39 138
3034.51 128
3034.64 120
3034.77 112
3034.89 106
3035.02 101
3035.15 96
3035.27 91
3035.40 87
3035.52 84
3035.65 80
3035.78 75
3035.90 71
3036.03 66
3036.16 61
3036.28 56
3036.41 53
3036.53 51
3036.66 50
3036.79 51
3036.91 52
3037.04 54
3037.17 56
3037.29 57
3037.42 58
3037.55 60
3037.67 61
3037.80 62
3037.92 63
3038.05 64
3038.18 65
3038.30 64
3038.43 64
3038.56 64
3038.68 65
3038.81 66
3038.94 69
3039.06 72
3039.19 76
3039.31 78
3039.44 78
3039.57 77
3039.69 73
3039.82 69
3039.95 65
3040.07 61
3040.20 58
3040.33 58
3040.45 58
3040.58 60
3040.71 62
3040.83 66
3040.96 70
3041.08 75
3041.21 82
3041.34 91
3041.46 100
3041.59 110
3041.72 119
3041.84 125
3041.97 129
3042.10 130
3042.22 128
3042.35 125
3042.48 121
3042.60 116
3042.73 111
3042.86 107
3042.98 102
3043.11 97
3043.23 92
3043.36 88
3043.49 85
3043.61 83
3043.74 83
3043.87 84
3043.99 84
3044.12 83
3044.25 81
3044.37 78
3044.50 73
3044.63 69
3044.75 66
3044.88 64
3045.01 64
3045.13 65
3045.26 67
3045.39 70
3045.51 71
3045.64 70
3045.76 67
3045.89 62
3046.02 56
3046.14 48
3046.27 41
3046.40 34
3046.52 30
3046.65 28
3046.78 29
3046.90 32
3047.03 37
3047.16 42
3047.28 48
3047.41 54
3047.54 60
3047.66 64
3047.79 68
3047.92 70
3048.04 70
3048.17 68
3048.30 64
3048.42 57
3048.55 50
3048.68 42
3048.80 36
3048.93 32
3049.06 32
3049.18 35
3049.31 42
3049.44 52
3049.56 64
3049.69 76
3049.82 88
3049.94 98
3050.07 107
3050.20 114
3050.32 119
3050.45 122
3050.58 123
3050.70 122
3050.83 120
3050.96 116
3051.08 110
3051.21 105
3051.34 100
3051.46 97
3051.59 95
3051.72 95
3051.84 96
3051.97 98
3052.10 99
3052.22 100
3052.35 100
3052.48 99
3052.60 99
3052.73 99
3052.86 99
3052.98 100
3053.11 102
3053.24 102
3053.36 103
3053.49 103
3053.62 102
3053.74 100
3053.87 98
3054.00 96
3054.12 95
3054.25 93
3054.38 92
3054.50 90
3054.63 88
3054.76 85
3054.88 80
3055.01 74
3055.14 66
3055.26 58
3055.39 50
3055.52 43
3055.64 38
3055.77 35
3055.90 34
3056.02 34
3056.15 34
3056.28 35
3056.40 37
3056.53 39
3056.66 41
3056.78 44
3056.91 47
3057.04 50
3057.16 53
3057.29 55
3057.42 58
3057.54 61
3057.67 65
3057.80 70
3057.92 76
3058.05 83
3058.18 89
3058.30 94
3058.43 97
3058.56 99
3058.69 100
3058.81 100
3058.94 100
3059.07 101
3059.19 103
3059.32 105
3059.45 107
3059.57 109
3059.70 110
3059.83 110
3059.95 109
3060.08 107
3060.21 105
3060.33 103
3060.46 102
3060.59 102
3060.71 102
3060.84 105
3060.97 108
3061.10 113
3061.22 118
3061.35 123
3061.48 128
3061.60 132
3061.73 136
3061.86 140
3061.98 143
3062.11 145
3062.24 146
3062.36 146
3062.49 144
3062.62 139
3062.74 133
3062.87 126
3063.00 118
3063.13 109
3063.25 101
3063.38 93
3063.51 87
3063.63 82
3063.76 78
3063.89 76
3064.01 75
3064.14 76
3064.27 77
3064.39 79
3064.52 80
3064.65 81
3064.78 81
3064.90 80
3065.03 78
3065.16 74
3065.28 69
3065.41 64
3065.54 57
3065.66 50
3065.79 43
3065.92 36
3066.04 31
3066.17 27
3066.30 27
3066.43 30
3066.55 35
3066.68 42
3066.81 48
3066.93 53
3067.06 54
3067.19 53
3067.31 48
3067.44 43
3067.57 38
3067.70 35
3067.82 35
3067.95 37
3068.08 41
3068.20 45
3068.33 49
3068.46 51
3068.58 52
3068.71 51
3068.84 50
3068.97 48
3069.09 47
3069.22 48
3069.35 51
3069.47 55
3069.60 62
3069.73 70
3069.85 77
3069.98 83
3070.11 87
3070.24 87
3070.36 84
3070.49 79
3070.62 73
3070.74 68
3070.87 65
3071.00 64
3071.12 65
3071.25 67
3071.38 70
3071.51 71
3071.63 71
3071.76 69
3071.89 67
3072.01 66
3072.14 67
3072.27 70
3072.40 76
3072.52 84
3072.65 92
3072.78 101
3072.90 108
3073.03 114
3073.16 118
3073.29 122
3073.41 125
3073.54 128
3073.67 130
3073.79 133
3073.92 134
3074.05 135
3074.18 135
3074.30 133
3074.43 131
3074.56 129
3074.68 127
3074.81 127
3074.94 128
3075.07 129
3075.19 130
3075.32 131
3075.45 132
3075.57 131
3075.70 130
3075.83 128
3075.96 127
3076.08 125
3076.21 123
3076.34 121
3076.46 119
3076.59 116
3076.72 113
3076.85 110
3076.97 107
3077.10 103
3077.23 99
3077.35 94
3077.48 87
3077.61 81
3077.74 74
3077.86 69
3077.99 66
3078.12 64
3078.24 65
3078.37 66
3078.50 67
3078.63 66
3078.75 64
3078.88 60
3079.01 57
3079.14 55
3079.26 54
3079.39 57
3079.52 62
3079.64 69
3079.77 75
3079.90 81
3080.03 85
3080.15 87
3080.28 88
3080.41 89
3080.53 90
3080.66 92
3080.79 95
3080.92 99
3081.04 103
3081.17 107
3081.30 111
3081.43 113
3081.55 114
3081.68 115
3081.81 114
3081.93 113
3082.06 111
3082.19 108
3082.32 105
3082.44 101
3082.57 98
3082.70 94
3082.83 92
3082.95 89
3083.08 89
3083.21 88
3083.34 89
3083.46 90
3083.59 90
3083.72 90
3083.84 88
3083.97 86
3084.10 82
3084.23 78
3084.35 74
3084.48 71
3084.61 69
3084.74 69
3084.86 71
3084.99 75
3085.12 81
3085.25 87
3085.37 94
3085.50 102
3085.63 109
3085.75 117
3085.88 123
3086.01 129
3086.14 133
3086.26 135
3086.39 136
3086.52 136
3086.65 135
3086.77 133
3086.90 131
3087.03 128
3087.16 123
3087.28 118
3087.41 111
3087.54 104
3087.67 97
3087.79 91
3087.92 87
3088.05 85
3088.18 84
3088.30 83
3088.43 81
3088.56 78
3088.68 74
3088.81 67
3088.94 61
3089.07 56
3089.19 52
3089.32 51
3089.45 53
3089.58 55
3089.70 58
3089.83 60
3089.96 60
3090.09 58
3090.21 53
3090.34 48
3090.47 43
3090.60 39
3090.72 37
3090.85 37
3090.98 37
3091.11 37
3091.23 37
3091.36 35
3091.49 33
3091.62 32
3091.74 31
3091.87 32
3092.00 35
3092.13 39
3092.25 42
3092.38 45
3092.51 46
3092.64 46
3092.76 44
3092.89 41
3093.02 38
3093.15 36
3093.27 34
3093.40 34
3093.53 35
3093.66 36
3093.78 38
3093.91 40
3094.04 41
3094.17 41
3094.29 40
3094.42 38
3094.55 34
3094.68 30
3094.80 25
3094.93 19
3095.06 14
3095.19 10
3095.31 5
3095.44 1
3095.57 0
3095.70 0
3095.82 0
3095.95 0
3096.08 0
3096.21 0
3096.34 0
3096.46 0
3096.59 8
3096.72 20
3096.85 32
3096.97 43
3097.10 52
3097.23 59
3097.36 63
3097.48 65
3097.61 66
3097.74 66
3097.87 64
3097.99 61
3098.12 56
3098.25 50
3098.38 44
3098.50 37
3098.63 30
3098.76 24
3098.89 20
3099.01 17
3099.14 17
3099.27 17
3099.40 19
3099.53 22
3099.65 25
3099.78 27
3099.91 30
3100.04 33
3100.16 36
3100.29 38
3100.42 41
3100.55 44
3100.67 47
3100.80 50
3100.93 54
3101.06 58
3101.19 63
3101.31 69
3101.44 75
3101.57 80
3101.70 83
3101.82 85
3101.95 86
3102.08 85
3102.21 83
3102.33 82
3102.46 82
3102.59 84
3102.72 87
3102.85 90
3102.97 93
3103.10 94
3103.23 94
3103.36 93
3103.48 91
3103.61 90
3103.74 88
3103.87 87
3103.99 86
3104.12 85
3104.25 85
3104.38 84
3104.51 83
3104.63 84
3104.76 84
3104.89 86
3105.02 88
3105.14 90
3105.27 92
3105.40 94
3105.53 94
3105.66 93
3105.78 91
3105.91 87
3106.04 81
3106.17 74
3106.29 66
3106.42 58
3106.55 49
3106.68 41
3106.81 32
3106.93 24
3107.06 17
3107.19 11
3107.32 8
3107.44 7
3107.57 10
3107.70 15
3107.83 21
3107.96 28
3108.08 34
3108.21 39
3108.34 43
3108.47 46
3108.60 49
3108.72 53
3108.85 58
3108.98 64
3109.11 71
3109.23 76
3109.36 80
3109.49 82
3109.62 82
3109.75 81
3109.87 79
3110.00 77
3110.13 75
3110.26 73
3110.39 71
3110.51 68
3110.64 64
3110.77 59
3110.90 53
3111.02 47
3111.15 40
3111.28 33
3111.41 27
3111.54 22
3111.66 18
3111.79 16
3111.92 15
3112.05 15
3112.18 15
3112.30 15
3112.43 14
3112.56 12
3112.69 11
3112.82 9
3112.94 6
3113.07 2
3113.20 0
3113.33 0
3113.46 0
3113.58 0
3113.71 0
3113.84 0
3113.97 0
3114.09 3
3114.22 16
3114.35 30
3114.48 43
3114.61 56
3114.73 66
3114.86 74
3114.99 79
3115.12 82
3115.25 84
3115.37 85
3115.50 87
3115.63 90
3115.76 92
3115.89 94
3116.01 96
3116.14 96
3116.27 96
3116.40 94
3116.53 93
3116.65 92
3116.78 92
3116.91 93
3117.04 95
3117.17 97
3117.29 99
3117.42 99
3117.55 97
3117.68 93
3117.81 88
3117.93 81
3118.06 73
3118.19 66
3118.32 58
3118.45 52
3118.57 48
3118.70 46
3118.83 46
3118.96 49
3119.09 52
3119.21 55
3119.34 58
3119.47 59
3119.60 59
3119.73 57
3119.86 54
3119.98 49
3120.11 44
3120.24 39
3120.37 34
3120.50 30
3120.62 27
3120.75 24
3120.88 22
3121.01 22
3121.14 22
3121.26 23
3121.39 24
3121.52 24
3121.65 25
3121.78 24
3121.90 24
3122.03 23
3122.16 24
3122.29 26
3122.42 29
3122.55 33
3122.67 37
3122.80 42
3122.93 45
3123.06 49
3123.19 52
3123.31 54
3123.44 57
3123.57 60
3123.70 62
3123.83 61
3123.95 59
3124.08 55
3124.21 49
3124.34 41
3124.47 34
3124.60 27
3124.72 22
3124.85 18
3124.98 16
3125.11 14
3125.24 14
3125.36 13
3125.49 12
3125.62 12
3125.75 11
3125.88 11
3126.01 10
3126.13 11
3126.26 11
3126.39 12
3126.52 13
3126.65 15
3126.77 16
3126.90 18
3127.03 20
3127.16 22
3127.29 22
3127.42 20
3127.54 17
3127.67 12
3127.80 5
3127.93 0
3128.06 0
3128.19 0
3128.31 0
3128.44 0
3128.57 2
3128.70 7
3128.83 11
3128.95 13
3129.08 13
3129.21 10
3129.34 7
3129.47 3
3129.60 1
3129.72 0
3129.85 1
3129.98 4
3130.11 8
3130.24 13
3130.37 18
3130.49 23
3130.62 28
3130.75 33
3130.88 38
3131.01 42
3131.14 45
3131.26 47
3131.39 46
3131.52 45
3131.65 44
3131.78 43
3131.91 43
3132.03 45
3132.16 47
3132.29 51
3132.42 54
3132.55 57
3132.68 59
3132.80 61
3132.93 63
3133.06 65
3133.19 67
3133.32 70
3133.45 73
3133.57 75
3133.70 78
3133.83 81
3133.96 84
3134.09 89
3134.22 94
3134.34 98
3134.47 101
3134.60 102
3134.73 100
3134.86 95
3134.99 87
3135.11 78
3135.24 67
3135.37 55
3135.50 44
3135.63 32
3135.76 21
3135.88 11
3136.01 2
3136.14 0
3136.27 0
3136.40 0
3136.53 0
3136.65 0
3136.78 5
3136.91 9
3137.04 10
3137.17 8
3137.30 5
3137.43 1
3137.55 0
3137.68 0
3137.81 0
3137.94 0
3138.07 5
3138.20 12
3138.32 20
3138.45 28
3138.58 37
3138.71 46
3138.84 53
3138.97 60
3139.10 64
3139.22 66
3139.35 65
3139.48 62
3139.61 58
3139.74 54
3139.87 50
3139.99 46
3140.12 43
3140.25 41
3140.38 39
3140.51 39
3140.64 39
3140.77 41
3140.89 43
3141.02 45
3141.15 47
3141.28 48
3141.41 48
3141.54 46
3141.66 44
3141.79 42
3141.92 40
3142.05 39
3142.18 39
3142.31 39
3142.44 40
3142.56 42
3142.69 44
3142.82 45
3142.95 47
3143.08 48
3143.21 49
3143.34 50
3143.46 51
3143.59 52
3143.72 54
3143.85 55
3143.98 56
3144.11 57
3144.24 56
3144.36 55
3144.49 53
3144.62 52
3144.75 51
3144.88 52
3145.01 54
3145.14 56
3145.26 58
3145.39 61
3145.52 63
3145.65 66
3145.78 70
3145.91 75
3146.04 81
3146.16 89
3146.29 95
3146.42 99
3146.55 101
3146.68 99
3146.81 94
3146.94 87
3147.06 79
3147.19 73
3147.32 69
3147.45 68
3147.58 70
3147.71 75
3147.84 82
3147.97 88
3148.09 93
3148.22 96
3148.35 96
3148.48 93
3148.61 88
3148.74 83
3148.87 78
3148.99 77
3149.12 77
3149.25 81
3149.38 85
3149.51 89
3149.64 92
3149.77 93
3149.90 91
3150.02 88
3150.15 85
3150.28 82
3150.41 81
3150.54 81
3150.67 83
3150.80 84
3150.92 85
3151.05 83
3151.18 78
3151.31 71
3151.44 62
3151.57 53
3151.70 45
3151.83 38
3151.95 33
3152.08 30
3152.21 29
3152.34 29
3152.47 29
3152.60 30
3152.73 30
3152.86 31
3152.98 31
3153.11 32
3153.24 32
3153.37 33
3153.50 35
3153.63 37
3153.76 39
3153.89 40
3154.01 42
3154.14 43
3154.27 43
3154.40 43
3154.53 43
3154.66 44
3154.79 46
3154.92 49
3155.04 54
3155.17 60
3155.30 66
3155.43 71
3155.56 76
3155.69 80
3155.82 83
3155.95 85
3156.08 86
3156.20 86
3156.33 84
3156.46 82
3156.59 79
3156.72 76
3156.85 73
3156.98 70
3157.11 69
3157.23 69
3157.36 70
3157.49 72
3157.62 75
3157.75 78
3157.88 81
3158.01 83
3158.14 85
3158.27 85
3158.39 83
3158.52 81
3158.65 79
3158.78 76
3158.91 74
3159.04 73
3159.17 74
3159.30 77
3159.43 80
3159.55 84
3159.68 86
3159.81 88
3159.94 87
3160.07 86
3160.20 84
3160.33 83
3160.46 83
3160.59 85
3160.71 87
3160.84 89
3160.97 91
3161.10 92
3161.23 91
3161.36 88
3161.49 84
3161.62 79
3161.75 74
3161.87 69
3162.00 65
3162.13 62
3162.26 61
3162.39 61
3162.52 61
3162.65 62
3162.78 63
3162.91 64
3163.03 64
3163.16 63
3163.29 62
3163.42 61
3163.55 61
3163.68 64
3163.81 67
3163.94 72
3164.07 77
3164.20 81
3164.32 82
3164.45 82
3164.58 79
3164.71 74
3164.84 69
3164.97 63
3165.10 58
3165.23 55
3165.36 53
3165.49 53
3165.61 54
3165.74 55
3165.87 57
3166.00 59
3166.13 60
3166.26 60
3166.39 60
3166.52 59
3166.65 59
3166.78 59
3166.90 60
3167.03 61
3167.16 61
3167.29 60
3167.42 59
3167.55 56
3167.68 52
3167.81 48
3167.94 43
3168.07 39
3168.19 35
3168.32 32
3168.45 31
3168.58 31
3168.71 32
3168.84 35
3168.97 39
3169.10 44
3169.23 50
3169.36 56
3169.49 63
3169.61 70
3169.74 76
3169.87 83
3170.00 88
3170.13 93
3170.26 97
3170.39 101
3170.52 104
3170.65 107
3170.78 110
3170.91 112
3171.03 114
3171.16 116
3171.29 117
3171.42 117
3171.55 119
3171.68 121
3171.81 123
3171.94 126
3172.07 129
3172.20 129
3172.33 126
3172.46 121
3172.58 113
3172.71 104
3172.84 95
3172.97 87
3173.10 82
3173.23 78
3173.36 77
3173.49 77
3173.62 78
3173.75 80
3173.88 81
3174.01 82
3174.13 83
3174.26 86
3174.39 89
3174.52 93
3174.65 98
3174.78 104
3174.91 110
3175.04 116
3175.17 121
3175.30 124
3175.43 127
3175.56 128
3175.68 129
3175.81 130
3175.94 130
3176.07 131
3176.20 130
3176.33 130
3176.46 129
3176.59 127
3176.72 126
3176.85 126
3176.98 128
3177.11 130
3177.24 134
3177.36 139
3177.49 145
3177.62 151
3177.75 156
3177.88 160
3178.01 164
3178.14 167
3178.27 169
3178.40 169
3178.53 168
3178.66 164
3178.79 158
3178.92 150
3179.05 143
3179.17 136
3179.30 132
3179.43 130
3179.56 131
3179.69 134
3179.82 138
3179.95 141
3180.08 145
3180.21 149
3180.34 153
3180.47 157
3180.60 162
3180.73 167
3180.86 172
3180.98 176
3181.11 177
3181.24 175
3181.37 171
3181.50 165
3181.63 159
3181.76 153
3181.89 148
3182.02 143
3182.15 140
3182.28 137
3182.41 133
3182.54 130
3182.67 127
3182.80 125
3182.92 124
3183.05 123
3183.18 122
3183.31 120
3183.44 117
3183.57 112
3183.70 105
3183.83 99
3183.96 93
3184.09 89
3184.22 87
3184.35 88
3184.48 90
3184.61 93
3184.74 95
3184.87 97
3184.99 96
3185.12 93
3185.25 89
3185.38 84
3185.51 80
3185.64 77
3185.77 77
3185.90 82
3186.03 90
3186.16 102
3186.29 114
3186.42 127
3186.55 137
3186.68 143
3186.81 146
3186.94 145
3187.07 142
3187.19 137
3187.32 132
3187.45 129
3187.58 126
3187.71 125
3187.84 124
3187.97 123
3188.10 122
3188.23 120
3188.36 119
3188.49 119
3188.62 120
3188.75 121
3188.88 123
3189.01 125
3189.14 125
3189.27 124
3189.40 120
3189.53 115
3189.65 109
3189.78 102
3189.91 95
3190.04 90
3190.17 85
3190.30 83
3190.43 82
3190.56 82
3190.69 83
3190.82 84
3190.95 84
3191.08 83
3191.21 81
3191.34 76
3191.47 70
3191.60 61
3191.73 51
3191.86 39
3191.99 27
3192.12 15
3192.25 5
3192.37 0
3192.50 0
3192.63 0
3192.76 0
3192.89 0
3193.02 0
3193.15 0
3193.28 0
3193.41 1
3193.54 5
3193.67 9
3193.80 13
3193.93 17
3194.06 20
3194.19 23
3194.32 25
3194.45 27
3194.58 31
3194.71 36
3194.84 43
3194.97 53
3195.10 63
3195.23 74
3195.36 83
3195.48 88
3195.61 90
3195.74 89
3195.87 84
3196.00 78
3196.13 72
3196.26 67
3196.39 64
3196.52 63
3196.65 65
3196.78 68
3196.91 73
3197.04 79
3197.17 84
3197.30 88
3197.43 91
3197.56 93
3197.69 94
3197.82 95
3197.95 95
3198.08 94
3198.21 93
3198.34 91
3198.47 89
3198.60 87
3198.73 84
3198.86 80
3198.99 77
3199.12 74
3199.24 73
3199.37 72
3199.50 73
3199.63 74
3199.76 76
3199.89 78
3200.02 79
3200.15 79
3200.28 78
3200.41 75
3200.54 70
3200.67 65
3200.80 59
3200.93 53
3201.06 47
3201.19 41
3201.32 37
3201.45 34
3201.58 33
3201.71 34
3201.84 37
3201.97 42
3202.10 48
3202.23 54
3202.36 60
3202.49 65
3202.62 67
3202.75 66
3202.88 63
3203.01 58
3203.14 51
3203.27 44
3203.40 37
3203.53 31
3203.66 25
3203.79 21
3203.92 18
3204.05 17
3204.17 18
3204.30 22
3204.43 28
3204.56 36
3204.69 44
3204.82 51
3204.95 57
3205.08 60
3205.21 61
3205.34 60
3205.47 58
3205.60 56
3205.73 54
3205.86 53
3205.99 53
3206.12 53
3206.25 53
3206.38 52
3206.51 51
3206.64 48
3206.77 45
3206.90 42
3207.03 41
3207.16 40
3207.29 40
3207.42 40
3207.55 40
3207.68 37
3207.81 34
3207.94 29
3208.07 23
3208.20 19
3208.33 17
3208.46 17
3208.59 21
3208.72 28
3208.85 37
3208.98 48
3209.11 58
3209.24 67
3209.37 73
3209.50 77
3209.63 78
3209.76 77
3209.89 75
3210.02 73
3210.15 71
3210.28 71
3210.41 72
3210.54 74
3210.67 78
3210.80 81
3210.93 84
3211.06 85
3211.19 85
3211.32 84
3211.45 82
3211.58 79
3211.71 76
3211.84 74
3211.97 73
3212.10 73
3212.23 73
3212.36 75
3212.49 76
3212.62 75
3212.75 74
3212.88 70
3213.01 65
3213.14 59
3213.27 52
3213.40 45
3213.53 39
3213.66 34
3213.79 30
3213.92 29
3214.05 28
3214.18 30
3214.31 33
3214.44 38
3214.57 44
3214.70 51
3214.83 59
3214.96 66
3215.09 73
3215.22 79
3215.35 84
3215.48 87
3215.61 89
3215.74 89
3215.87 86
3216.00 82
3216.13 76
3216.26 70
3216.39 64
3216.52 59
3216.65 56
3216.78 56
3216.91 58
3217.04 61
3217.17 65
3217.30 69
3217.43 73
3217.56 75
3217.69 78
3217.82 81
3217.95 86
3218.08 91
3218.21 97
3218.34 103
3218.47 107
3218.60 110
3218.73 110
3218.86 107
3218.99 103
3219.12 97
3219.25 90
3219.38 83
3219.51 74
3219.64 65
3219.77 55
3219.90 45
3220.03 35
3220.16 26
3220.29 21
3220.42 17
3220.55 17
3220.68 19
3220.81 22
3220.94 26
3221.07 29
3221.20 31
3221.33 32
3221.46 33
3221.59 34
3221.72 36
3221.85 40
3221.98 46
3222.11 54
3222.24 64
3222.37 74
3222.50 84
3222.63 91
3222.76 95
3222.89 96
3223.02 94
3223.15 88
3223.28 80
3223.41 71
3223.54 62
3223.67 54
3223.80 48
3223.93 44
3224.06 43
3224.19 44
3224.32 45
3224.45 48
3224.58 50
3224.71 53
3224.84 55
3224.97 58
3225.11 61
3225.24 63
3225.37 65
3225.50 66
3225.63 64
3225.76 59
3225.89 51
3226.02 41
3226.15 31
3226.28 20
3226.41 11
3226.54 3
3226.67 0
3226.80 0
3226.93 0
3227.06 0
3227.19 0
3227.32 5
3227.45 11
3227.58 17
3227.71 25
3227.84 33
3227.97 40
3228.10 47
3228.23 54
3228.36 59
3228.49 64
3228.62 67
3228.75 70
3228.88 70
3229.01 69
3229.14 65
3229.27 60
3229.40 54
3229.53 48
3229.66 44
3229.79 42
3229.92 43
3230.06 47
3230.19 53
3230.32 60
3230.45 67
3230.58 71
3230.71 72
3230.84 70
3230.97 65
3231.10 57
3231.23 48
3231.36 40
3231.49 34
3231.62 31
3231.75 30
3231.88 32
3232.01 36
3232.14 42
3232.27 48
3232.40 54
3232.53 59
3232.66 64
3232.79 68
3232.92 73
3233.05 78
3233.18 83
3233.31 86
3233.44 89
3233.57 89
3233.70 88
3233.84 84
3233.97 78
3234.10 71
3234.23 64
3234.36 55
3234.49 46
3234.62 38
3234.75 29
3234.88 21
3235.01 14
3235.14 9
3235.27 6
3235.40 5
3235.53 6
3235.66 8
3235.79 10
3235.92 13
3236.05 14
3236.18 13
3236.31 12
3236.44 8
3236.57 5
3236.70 1
3236.83 0
3236.97 0
3237.10 2
3237.23 8
3237.36 17
3237.49 26
3237.62 36
3237.75 44
3237.88 51
3238.01 55
3238.14 57
3238.27 57
3238.40 57
3238.53 55
3238.66 53
3238.79 51
3238.92 50
3239.05 48
3239.18 47
3239.31 47
3239.44 46
3239.57 45
3239.71 43
3239.84 41
3239.97 38
3240.10 36
3240.23 35
3240.36 35
3240.49 38
3240.62 42
3240.75 47
3240.88 53
3241.01 58
3241.14 63
3241.27 68
3241.40 72
3241.53 75
3241.66 77
3241.79 78
3241.92 79
3242.05 77
3242.19 75
3242.32 72
3242.45 68
3242.58 63
3242.71 60
3242.84 56
3242.97 54
3243.10 52
3243.23 51
3243.36 49
3243.49 45
3243.62 40
3243.75 33
3243.88 25
3244.01 15
3244.14 7
3244.27 0
3244.41 0
3244.54 0
3244.67 0
3244.80 0
3244.93 3
3245.06 7
3245.19 9
3245.32 10
3245.45 9
3245.58 6
3245.71 2
3245.84 0
3245.97 0
3246.10 0
3246.23 0
3246.36 0
3246.50 0
3246.63 0
3246.76 0
3246.89 2
3247.02 7
3247.15 14
3247.28 20
3247.41 26
3247.54 32
3247.67 38
3247.80 43
3247.93 48
3248.06 53
3248.19 57
3248.32 61
3248.46 64
3248.59 67
3248.72 69
3248.85 71
3248.98 72
3249.11 73
3249.24 74
3249.37 76
3249.50 77
3249.63 78
3249.76 78
3249.89 77
3250.02 75
3250.15 72
3250.29 69
3250.42 66
3250.55 63
3250.68 62
3250.81 61
3250.94 61
3251.07 62
3251.20 63
3251.33 63
3251.46 62
3251.59 60
3251.72 57
3251.85 54
3251.98 51
3252.12 49
3252.25 48
3252.38 48
3252.51 50
3252.64 51
3252.77 52
3252.90 52
3253.03 50
3253.16 48
3253.29 45
3253.42 44
3253.55 44
3253.68 45
3253.82 47
3253.95 48
3254.08 48
3254.21 45
3254.34 39
3254.47 32
3254.60 25
3254.73 20
3254.86 19
3254.99 21
3255.12 27
3255.25 36
3255.39 45
3255.52 55
3255.65 62
3255.78 66
3255.91 67
3256.04 64
3256.17 59
3256.30 52
3256.43 42
3256.56 31
3256.69 19
3256.82 8
3256.96 0
3257.09 0
3257.22 0
3257.35 0
3257.48 0
3257.61 0
3257.74 0
3257.87 0
3258.00 7
3258.13 16
3258.26 25
3258.39 35
3258.53 43
3258.66 51
3258.79 57
3258.92 61
3259.05 64
3259.18 65
3259.31 66
3259.44 68
3259.57 70
3259.70 72
3259.83 76
3259.97 80
3260.10 84
3260.23 88
3260.36 92
3260.49 95
3260.62 98
3260.75 99
3260.88 99
3261.01 98
3261.14 95
3261.28 91
3261.41 86
3261.54 81
3261.67 77
3261.80 75
3261.93 76
3262.06 79
3262.19 84
3262.32 90
3262.45 96
3262.58 101
3262.72 105
3262.85 108
3262.98 110
3263.11 112
3263.24 113
3263.37 115
3263.50 117
3263.63 118
3263.76 119
3263.89 119
3264.03 117
3264.16 114
3264.29 109
3264.42 104
3264.55 99
3264.68 94
3264.81 89
3264.94 85
3265.07 80
3265.20 76
3265.34 72
3265.47 69
3265.60 68
3265.73 68
3265.86 70
3265.99 73
3266.12 77
3266.25 79
3266.38 80
3266.51 81
3266.65 80
3266.78 81
3266.91 82
3267.04 86
3267.17 90
3267.30 95
3267.43 100
3267.56 102
3267.69 102
3267.83 100
3267.96 98
3268.09 94
3268.22 92
3268.35 91
3268.48 91
3268.61 91
3268.74 92
3268.87 92
3269.01 91
3269.14 90
3269.27 89
3269.40 88
3269.53 87
3269.66 87
3269.79 86
3269.92 85
3270.05 84
3270.19 82
3270.32 82
3270.45 82
3270.58 83
3270.71 86
3270.84 90
3270.97 94
3271.10 97
3271.23 100
3271.37 101
3271.50 102
3271.63 102
3271.76 101
3271.89 100
3272.02 98
3272.15 94
3272.28 89
3272.41 82
3272.55 74
3272.68 67
3272.81 62
3272.94 59
3273.07 59
3273.20 61
3273.33 65
3273.46 70
3273.60 75
3273.73 81
3273.86 87
3273.99 92
3274.12 98
3274.25 103
3274.38 107
3274.51 109
3274.64 110
3274.78 108
3274.91 105
3275.04 101
3275.17 95
3275.30 90
3275.43 85
3275.56 80
3275.69 76
3275.83 73
3275.96 73
3276.09 73
3276.22 76
3276.35 80
3276.48 84
3276.61 89
3276.74 93
3276.88 95
3277.01 96
3277.14 94
3277.27 89
3277.40 82
3277.53 73
3277.66 63
3277.79 54
3277.93 47
3278.06 41
3278.19 38
3278.32 36
3278.45 36
3278.58 35
3278.71 34
3278.84 32
3278.98 30
3279.11 27
3279.24 26
3279.37 25
3279.50 25
3279.63 26
3279.76 28
3279.90 29
3280.03 32
3280.16 34
3280.29 37
3280.42 41
3280.55 45
3280.68 49
3280.81 52
3280.95 54
3281.08 54
3281.21 51
3281.34 47
3281.47 43
3281.60 39
3281.73 36
3281.87 35
3282.00 35
3282.13 38
3282.26 42
3282.39 45
3282.52 49
3282.65 51
3282.78 52
3282.92 50
3283.05 47
3283.18 41
3283.31 35
3283.44 29
3283.57 23
3283.70 19
3283.84 16
3283.97 16
3284.10 18
3284.23 22
3284.36 28
3284.49 36
3284.62 44
3284.76 51
3284.89 58
3285.02 63
3285.15 67
3285.28 69
3285.41 70
3285.54 72
3285.68 73
3285.81 75
3285.94 78
3286.07 82
3286.20 86
3286.33 90
3286.46 95
3286.60 100
3286.73 104
3286.86 109
3286.99 114
3287.12 119
3287.25 124
3287.38 128
3287.52 131
3287.65 131
3287.78 130
3287.91 125
3288.04 119
3288.17 110
3288.30 102
3288.44 93
3288.57 87
3288.70 83
3288.83 82
3288.96 83
3289.09 86
3289.23 91
3289.36 96
3289.49 100
3289.62 105
3289.75 108
3289.88 111
3290.01 112
3290.15 112
3290.28 111
3290.41 109
3290.54 106
3290.67 102
3290.80 99
3290.94 97
3291.07 96
3291.20 95
3291.33 94
3291.46 93
3291.59 92
3291.72 89
3291.86 85
3291.99 80
3292.12 76
3292.25 73
3292.38 71
3292.51 71
3292.65 72
3292.78 74
3292.91 75
3293.04 76
3293.17 75
3293.30 74
3293.43 71
3293.57 69
3293.70 67
3293.83 66
3293.96 65
3294.09 65
3294.22 63
3294.36 61
3294.49 57
3294.62 52
3294.75 45
3294.88 38
3295.01 30
3295.15 22
3295.28 16
3295.41 10
3295.54 7
3295.67 4
3295.80 4
3295.94 6
3296.07 10
3296.20 16
3296.33 24
3296.46 33
3296.59 43
3296.73 54
3296.86 64
3296.99 74
3297.12 83
3297.25 90
3297.38 95
3297.52 98
3297.65 98
3297.78 95
3297.91 90
3298.04 82
3298.17 73
3298.31 64
3298.44 55
3298.57 48
3298.70 41
3298.83 37
3298.96 35
3299.10 35
3299.23 38
3299.36 43
3299.49 49
3299.62 57
3299.75 64
3299.89 71
3300.02 74
3300.15 76
3300.28 75
3300.41 72
3300.54 67
3300.68 63
3300.81 60
3300.94 59
3301.07 60
3301.20 63
3301.33 67
3301.47 73
3301.60 79
3301.73 85
3301.86 90
3301.99 95
3302.13 100
3302.26 103
3302.39 105
3302.52 105
3302.65 103
3302.78 99
3302.92 93
3303.05 84
3303.18 74
3303.31 64
3303.44 56
3303.57 50
3303.71 46
3303.84 45
3303.97 47
3304.10 49
3304.23 52
3304.37 53
3304.50 53
3304.63 52
3304.76 50
3304.89 49
3305.02 49
3305.16 52
3305.29 57
3305.42 64
3305.55 74
3305.68 84
3305.82 94
3305.95 103
3306.08 111
3306.21 117
3306.34 122
3306.47 124
3306.61 125
3306.74 124
3306.87 121
3307.00 116
3307.13 110
3307.27 104
3307.40 99
3307.53 95
3307.66 94
3307.79 96
3307.93 101
3308.06 106
3308.19 113
3308.32 118
3308.45 121
3308.58 122
3308.72 118
3308.85 112
3308.98 103
3309.11 92
3309.24 80
3309.38 68
3309.51 56
3309.64 47
3309.77 40
3309.90 36
3310.04 35
3310.17 35
3310.30 37
3310.43 40
3310.56 43
3310.70 45
3310.83 47
3310.96 47
3311.09 48
3311.22 49
3311.36 50
3311.49 53
3311.62 56
3311.75 59
3311.88 62
3312.01 63
3312.15 63
3312.28 60
3312.41 56
3312.54 49
3312.67 40
3312.81 31
3312.94 22
3313.07 13
3313.20 5
3313.33 0
3313.47 0
3313.60 0
3313.73 4
3313.86 11
3313.99 19
3314.13 27
3314.26 34
3314.39 39
3314.52 43
3314.65 46
3314.79 47
3314.92 49
3315.05 52
3315.18 55
3315.31 60
3315.45 66
3315.58 73
3315.71 79
3315.84 86
3315.97 91
3316.11 95
3316.24 98
3316.37 100
3316.50 100
3316.63 101
3316.77 101
3316.90 100
3317.03 99
3317.16 97
3317.30 93
3317.43 88
3317.56 82
3317.69 75
3317.82 70
3317.96 66
3318.09 67
3318.22 71
3318.35 80
3318.48 91
3318.62 104
3318.75 117
3318.88 128
3319.01 137
3319.14 143
3319.28 146
3319.41 147
3319.54 146
3319.67 146
3319.80 146
3319.94 148
3320.07 150
3320.20 153
3320.33 155
3320.47 156
3320.60 155
3320.73 151
3320.86 146
3320.99 139
3321.13 132
3321.26 125
3321.39 119
3321.52 113
3321.65 109
3321.79 106
3321.92 104
3322.05 101
3322.18 97
3322.32 92
3322.45 86
3322.58 79
3322.71 72
3322.84 65
3322.98 58
3323.11 53
3323.24 47
3323.37 41
3323.51 33
3323.64 25
3323.77 15
3323.90 6
3324.03 0
3324.17 0
3324.30 0
3324.43 0
3324.56 0
3324.69 0
3324.83 0
3324.96 0
3325.09 0
3325.22 2
3325.36 8
3325.49 16
3325.62 25
3325.75 34
3325.88 43
3326.02 50
3326.15 57
3326.28 62
3326.41 67
3326.55 71
3326.68 74
3326.81 76
3326.94 77
3327.08 76
3327.21 73
3327.34 69
3327.47 63
3327.60 57
3327.74 52
3327.87 49
3328.00 47
3328.13 46
3328.27 45
3328.40 45
3328.53 45
3328.66 44
3328.79 42
3328.93 39
3329.06 35
3329.19 30
3329.32 25
3329.46 19
3329.59 15
3329.72 11
3329.85 9
3329.99 8
3330.12 8
3330.25 8
3330.38 10
3330.51 11
3330.65 12
3330.78 14
3330.91 15
3331.04 18
3331.18 21
3331.31 26
3331.44 33
3331.57 42
3331.71 52
3331.84 63
3331.97 73
3332.10 81
3332.24 85
3332.37 86
3332.50 84
3332.63 80
3332.76 75
3332.90 69
3333.03 64
3333.16 59
3333.29 55
3333.43 50
3333.56 46
3333.69 42
3333.82 39
3333.96 37
3334.09 36
3334.22 37
3334.35 39
3334.49 42
3334.62 46
3334.75 51
3334.88 55
3335.02 60
3335.15 64
3335.28 68
3335.41 70
3335.54 71
3335.68 73
3335.81 74
3335.94 76
3336.07 79
3336.21 82
3336.34 85
3336.47 87
3336.60 89
3336.74 89
3336.87 88
3337.00 88
3337.13 89
3337.27 93
3337.40 98
3337.53 106
3337.66 115
3337.80 124
3337.93 133
3338.06 140
3338.19 144
3338.33 146
3338.46 146
3338.59 144
3338.72 141
3338.86 137
3338.99 133
3339.12 130
3339.25 127
3339.39 124
3339.52 121
3339.65 117
3339.78 112
3339.92 107
3340.05 102
3340.18 98
3340.31 95
3340.45 95
3340.58 97
3340.71 101
3340.84 104
3340.98 108
3341.11 111
3341.24 113
3341.37 113
3341.51 112
3341.64 110
3341.77 107
3341.90 104
3342.04 101
3342.17 99
3342.30 97
3342.43 95
3342.57 93
3342.70 92
3342.83 91
3342.96 91
3343.10 92
3343.23 93
3343.36 96
3343.50 99
3343.63 104
3343.76 109
3343.89 115
3344.03 122
3344.16 128
3344.29 135
3344.42 141
3344.56 147
3344.69 151
3344.82 154
3344.95 154
3345.09 153
3345.22 150
3345.35 145
3345.48 139
3345.62 132
3345.75 125
3345.88 118
3346.01 111
3346.15 104
3346.28 96
3346.41 88
3346.55 80
3346.68 72
3346.81 65
3346.94 59
3347.08 55
3347.21 52
3347.34 51
3347.47 52
3347.61 52
3347.74 54
3347.87 55
3348.00 57
3348.14 58
3348.27 60
3348.40 61
3348.54 61
3348.67 61
3348.80 61
3348.93 61
3349.07 61
3349.20 61
3349.33 61
3349.46 61
3349.60 61
3349.73 62
3349.86 62
3350.00 64
3350.13 65
3350.26 67
3350.39 68
3350.53 68
3350.66 66
3350.79 62
3350.92 55
3351.06 48
3351.19 42
3351.32 37
3351.46 35
3351.59 36
3351.72 39
3351.85 43
3351.99 48
3352.12 52
3352.25 55
3352.38 57
3352.52 59
3352.65 61
3352.78 62
3352.92 63
3353.05 63
3353.18 62
3353.31 60
3353.45 58
3353.58 53
3353.71 48
3353.84 41
3353.98 33
3354.11 25
3354.24 16
3354.38 7
3354.51 0
3354.64 0
3354.77 0
3354.91 0
3355.04 0
3355.17 0
3355.31 0
3355.44 0
3355.57 0
3355.70 2
3355.84 9
3355.97 16
3356.10 25
3356.24 32
3356.37 39
3356.50 43
3356.63 46
3356.77 46
3356.90 44
3357.03 41
3357.17 38
3357.30 34
3357.43 31
3357.56 29
3357.70 28
3357.83 29
3357.96 31
3358.10 34
3358.23 39
3358.36 44
3358.49 50
3358.63 57
3358.76 64
3358.89 71
3359.03 78
3359.16 84
3359.29 88
3359.42 90
3359.56 90
3359.69 88
3359.82 85
3359.96 84
3360.09 84
3360.22 86
3360.35 91
3360.49 98
3360.62 106
3360.75 113
3360.89 119
3361.02 123
3361.15 125
3361.29 125
3361.42 124
3361.55 123
3361.68 123
3361.82 123
3361.95 124
3362.08 126
3362.22 127
3362.35 126
3362.48 124
3362.61 119
3362.75 113
3362.88 106
3363.01 99
3363.15 93
3363.28 90
3363.41 89
3363.55 89
3363.68 91
3363.81 94
3363.94 97
3364.08 99
3364.21 99
3364.34 97
3364.48 92
3364.61 86
3364.74 77
3364.88 68
3365.01 58
3365.14 50
3365.27 42
3365.41 36
3365.54 32
3365.67 29
3365.81 27
3365.94 27
3366.07 27
3366.21 29
3366.34 33
3366.47 38
3366.60 44
3366.74 51
3366.87 58
3367.00 64
3367.14 68
3367.27 70
3367.40 69
3367.54 65
3367.67 60
3367.80 53
3367.94 45
3368.07 38
3368.20 31
3368.33 24
3368.47 19
3368.60 16
3368.73 14
3368.87 15
3369.00 19
3369.13 26
3369.27 36
3369.40 47
3369.53 60
3369.67 71
3369.80 80
3369.93 85
3370.06 87
3370.20 86
3370.33 83
3370.46 78
3370.60 73
3370.73 68
3370.86 64
3371.00 60
3371.13 58
3371.26 56
3371.40 56
3371.53 57
3371.66 58
3371.80 60
3371.93 62
3372.06 63
3372.19 66
3372.33 68
3372.46 71
3372.59 74
3372.73 75
3372.86 75
3372.99 72
3373.13 65
3373.26 56
3373.39 46
3373.53 35
3373.66 26
3373.79 20
3373.93 16
3374.06 15
3374.19 16
3374.33 17
3374.46 19
3374.59 20
3374.73 22
3374.86 24
3374.99 27
3375.12 30
3375.26 33
3375.39 37
3375.52 41
3375.66 46
3375.79 50
3375.92 55
3376.06 60
3376.19 65
3376.32 70
3376.46 74
3376.59 76
3376.72 77
3376.86 75
3376.99 72
3377.12 67
3377.26 63
3377.39 59
3377.52 58
3377.66 58
3377.79 59
3377.92 60
3378.06 60
3378.19 59
3378.32 57
3378.46 54
3378.59 50
3378.72 47
3378.86 46
3378.99 47
3379.12 49
3379.26 54
3379.39 61
3379.52 68
3379.66 76
3379.79 84
3379.92 89
3380.06 92
3380.19 92
3380.32 89
3380.46 84
3380.59 78
3380.72 73
3380.86 70
3380.99 69
3381.12 71
3381.26 76
3381.39 82
3381.52 89
3381.66 97
3381.79 104
3381.92 111
3382.06 116
3382.19 120
3382.32 121
3382.46 121
3382.59 117
3382.72 112
3382.86 104
3382.99 96
3383.12 87
3383.26 79
3383.39 71
3383.52 65
3383.66 61
3383.79 58
3383.92 55
3384.06 53
3384.19 51
3384.32 48
3384.46 44
3384.59 40
3384.72 34
3384.86 28
3384.99 22
3385.12 16
3385.26 11
3385.39 7
3385.52 3
3385.66 1
3385.79 0
3385.92 0
3386.06 0
3386.19 0
3386.32 0
3386.46 0
3386.59 0
3386.72 0
3386.86 1
3386.99 8
3387.12 19
3387.26 30
3387.39 43
3387.52 55
3387.66 65
3387.79 73
3387.93 78
3388.06 80
3388.19 80
3388.33 78
3388.46 76
3388.59 76
3388.73 77
3388.86 82
3388.99 90
3389.13 100
3389.26 112
3389.39 122
3389.53 131
3389.66 139
3389.79 144
3389.93 149
3390.06 154
3390.19 161
3390.33 169
3390.46 179
3390.60 190
3390.73 203
3390.86 215
3391.00 228
3391.13 240
3391.26 253
3391.40 264
3391.53 274
3391.66 282
3391.80 286
3391.93 286
3392.06 283
3392.20 277
3392.33 271
3392.46 266
3392.60 264
3392.73 266
3392.87 271
3393.00 280
3393.13 290
3393.27 299
3393.40 308
3393.53 313
3393.67 315
3393.80 314
3393.93 310
3394.07 303
3394.20 293
3394.33 280
3394.47 265
3394.60 246
3394.74 225
3394.87 202
3395.00 181
3395.14 161
3395.27 146
3395.40 135
3395.54 128
3395.67 126
3395.80 127
3395.94 128
3396.07 130
3396.20 131
3396.34 132
3396.47 131
3396.61 129
3396.74 126
3396.87 122
3397.01 117
3397.14 112
3397.27 108
3397.41 105
3397.54 105
3397.68 107
3397.81 111
3397.94 117
3398.08 124
3398.21 129
3398.34 132
3398.48 133
3398.61 132
3398.74 130
3398.88 127
3399.01 124
3399.15 123
3399.28 123
3399.41 123
3399.55 125
3399.68 127
3399.81 129
3399.95 130
3400.08 131
3400.21 130
3400.35 128
3400.48 126
3400.62 122
3400.75 118
3400.88 113
3401.02 110
3401.15 107
3401.28 105
3401.42 103
3401.55 103
3401.69 102
3401.82 102
3401.95 100
3402.09 99
3402.22 97
3402.35 96
3402.49 94
3402.62 94
3402.76 94
3402.89 94
3403.02 94
3403.16 93
3403.29 90
3403.42 87
3403.56 83
3403.69 79
3403.83 75
3403.96 73
3404.09 73
3404.23 76
3404.36 81
3404.49 88
3404.63 96
3404.76 104
3404.90 111
3405.03 115
3405.16 115
3405.30 111
3405.43 102
3405.57 90
3405.70 77
3405.83 63
3405.97 53
3406.10 46
3406.23 44
3406.37 46
3406.50 50
3406.64 54
3406.77 58
3406.90 59
3407.04 59
3407.17 57
3407.31 55
3407.44 53
3407.57 52
3407.71 53
3407.84 56
3407.97 60
3408.11 66
3408.24 73
3408.38 80
3408.51 88
3408.64 95
3408.78 100
3408.91 103
3409.05 104
3409.18 104
3409.31 103
3409.45 102
3409.58 101
3409.71 101
3409.85 100
3409.98 98
3410.12 95
3410.25 91
3410.38 85
3410.52 78
3410.65 71
3410.79 63
3410.92 55
3411.05 48
3411.19 41
3411.32 35
3411.46 31
3411.59 29
3411.72 29
3411.86 30
3411.99 32
3412.13 34
3412.26 36
3412.39 37
3412.53 36
3412.66 35
3412.79 33
3412.93 31
3413.06 28
3413.20 26
3413.33 24
3413.46 22
3413.60 20
3413.73 19
3413.87 18
3414.00 16
3414.13 14
3414.27 10
3414.40 7
3414.54 3
3414.67 0
3414.80 0
3414.94 0
3415.07 0
3415.21 0
3415.34 0
3415.47 0
3415.61 0
3415.74 0
3415.88 3
3416.01 8
3416.14 14
3416.28 20
3416.41 26
3416.55 30
3416.68 34
3416.81 38
3416.95 42
3417.08 47
3417.22 53
3417.35 58
3417.48 62
3417.62 64
3417.75 64
3417.89 63
3418.02 61
3418.16 60
3418.29 59
3418.42 59
3418.56 60
3418.69 61
3418.83 61
3418.96 59
3419.09 57
3419.23 53
3419.36 49
3419.50 45
3419.63 42
3419.76 38
3419.90 35
3420.03 31
3420.17 26
3420.30 21
3420.43 15
3420.57 10
3420.70 5
3420.84 0
3420.97 0
3421.11 0
3421.24 0
3421.37 0
3421.51 0
3421.64 0
3421.78 0
3421.91 0
3422.04 3
3422.18 8
3422.31 14
3422.45 20
3422.58 25
3422.71 31
3422.85 37
3422.98 44
3423.12 50
3423.25 56
3423.39 61
3423.52 65
3423.65 67
3423.79 69
3423.92 71
3424.06 74
3424.19 78
3424.32 83
3424.46 89
3424.59 93
3424.73 97
3424.86 99
3425.00 99
3425.13 98
3425.26 97
3425.40 96
3425.53 96
3425.67 96
3425.80 96
3425.93 97
3426.07 97
3426.20 96
3426.34 94
3426.47 90
3426.61 86
3426.74 81
3426.87 77
3427.01 73
3427.14 70
3427.28 68
3427.41 68
3427.55 68
3427.68 69
3427.81 69
3427.95 69
3428.08 68
3428.22 67
3428.35 65
3428.49 62
3428.62 58
3428.75 53
3428.89 48
3429.02 43
3429.16 38
3429.29 35
3429.43 33
3429.56 33
3429.69 33
3429.83 34
3429.96 34
3430.10 34
3430.23 32
3430.37 29
3430.50 26
3430.63 22
3430.77 19
3430.90 18
3431.04 17
3431.17 19
3431.31 22
3431.44 26
3431.57 31
3431.71 37
3431.84 42
3431.98 45
3432.11 46
3432.25 45
3432.38 43
3432.51 40
3432.65 38
3432.78 38
3432.92 40
3433.05 45
3433.19 52
3433.32 60
3433.45 68
3433.59 76
3433.72 81
3433.86 85
3433.99 87
3434.13 88
3434.26 87
3434.40 87
3434.53 87
3434.66 88
3434.80 89
3434.93 90
3435.07 92
3435.20 93
3435.34 94
3435.47 95
3435.60 96
3435.74 98
3435.87 101
3436.01 104
3436.14 108
3436.28 111
3436.41 113
3436.55 114
3436.68 114
3436.81 112
3436.95 110
3437.08 105
3437.22 98
3437.35 90
3437.49 81
3437.62 71
3437.76 63
3437.89 57
3438.02 53
3438.16 53
3438.29 55
3438.43 58
3438.56 62
3438.70 64
3438.83 65
3438.97 64
3439.10 62
3439.23 58
3439.37 55
3439.50 53
3439.64 51
3439.77 50
3439.91 49
3440.04 48
3440.18 47
3440.31 45
3440.44 43
3440.58 40
3440.71 37
3440.85 35
3440.98 34
3441.12 33
3441.25 32
3441.39 33
3441.52 33
3441.66 33
3441.79 34
3441.92 34
3442.06 34
3442.19 34
3442.33 35
3442.46 35
3442.60 36
3442.73 36
3442.87 37
3443.00 38
3443.14 38
3443.27 38
3443.40 38
3443.54 39
3443.67 40
3443.81 42
3443.94 46
3444.08 50
3444.21 55
3444.35 60
3444.48 65
3444.62 68
3444.75 71
3444.88 74
3445.02 77
3445.15 80
3445.29 83
3445.42 86
3445.56 89
3445.69 91
3445.83 93
3445.96 94
3446.10 95
3446.23 96
3446.37 97
3446.50 98
3446.63 100
3446.77 103
3446.90 107
3447.04 111
3447.17 116
3447.31 121
3447.44 126
3447.58 131
3447.71 136
3447.85 142
3447.98 148
3448.12 154
3448.25 161
3448.38 168
3448.52 173
3448.65 175
3448.79 175
3448.92 171
3449.06 164
3449.19 154
3449.33 142
3449.46 130
3449.60 118
3449.73 106
3449.87 97
3450.00 88
3450.14 82
3450.27 76
3450.40 72
3450.54 69
3450.67 66
3450.81 62
3450.94 60
3451.08 59
3451.21 59
3451.35 62
3451.48 67
3451.62 73
3451.75 80
3451.89 87
3452.02 93
3452.16 98
3452.29 101
3452.43 102
3452.56 104
3452.69 105
3452.83 106
3452.96 107
3453.10 108
3453.23 109
3453.37 110
3453.50 111
3453.64 113
3453.77 115
3453.91 119
3454.04 124
3454.18 130
3454.31 136
3454.45 142
3454.58 146
3454.72 148
3454.85 149
3454.99 147
3455.12 143
3455.26 139
3455.39 134
3455.52 130
3455.66 127
3455.79 126
3455.93 126
3456.06 127
3456.20 128
3456.33 130
3456.47 130
3456.60 131
3456.74 131
3456.87 133
3457.01 135
3457.14 139
3457.28 144
3457.41 150
3457.55 157
3457.68 164
3457.82 170
3457.95 174
3458.09 178
3458.22 181
3458.36 184
3458.49 185
3458.63 187
3458.76 190
3458.90 193
3459.03 197
3459.17 202
3459.30 208
3459.43 212
3459.57 215
3459.70 215
3459.84 212
3459.97 206
3460.11 198
3460.24 189
3460.38 180
3460.51 172
3460.65 166
3460.78 161
3460.92 158
3461.05 154
3461.19 149
3461.32 143
3461.46 136
3461.59 128
3461.73 120
3461.86 112
3462.00 104
3462.13 98
3462.27 92
3462.40 87
3462.54 82
3462.67 77
3462.81 73
3462.94 68
3463.08 65
3463.21 62
3463.35 60
3463.48 60
3463.62 59
3463.75 59
3463.89 56
3464.02 52
3464.16 46
3464.29 39
3464.43 32
3464.56 27
3464.70 25
3464.83 27
3464.97 31
3465.10 38
3465.24 46
3465.37 52
3465.51 58
3465.64 61
3465.78 63
3465.91 65
3466.05 68
3466.18 71
3466.32 76
3466.45 81
3466.59 88
3466.72 94
3466.86 99
3466.99 104
3467.13 107
3467.26 109
3467.40 109
3467.53 107
3467.67 103
3467.80 99
3467.94 94
3468.07 89
3468.21 86
3468.34 84
3468.48 84
3468.61 84
3468.75 85
3468.88 85
3469.02 83
3469.15 78
3469.29 70
3469.42 59
3469.56 46
3469.69 33
3469.83 22
3469.96 12
3470.10 5
3470.23 2
3470.37 2
3470.50 4
3470.64 8
3470.77 14
3470.91 21
3471.04 30
3471.18 41
3471.31 52
3471.45 65
3471.58 79
3471.72 91
3471.85 101
3471.99 109
3472.12 113
3472.26 116
3472.39 117
3472.53 117
3472.66 116
3472.80 115
3472.93 114
3473.07 111
3473.20 108
3473.34 102
3473.48 95
3473.61 86
3473.75 76
3473.88 66
3474.02 57
3474.15 49
3474.29 44
3474.42 41
3474.56 40
3474.69 40
3474.83 41
3474.96 41
3475.10 39
3475.23 36
3475.37 31
3475.50 24
3475.64 18
3475.77 11
3475.91 5
3476.04 0
3476.18 0
3476.31 0
3476.45 0
3476.58 0
3476.72 0
3476.85 0
3476.99 0
3477.12 0
3477.26 1
3477.40 8
3477.53 16
3477.67 25
3477.80 35
3477.94 45
3478.07 55
3478.21 64
3478.34 73
3478.48 82
3478.61 88
3478.75 92
3478.88 93
3479.02 90
3479.15 84
3479.29 75
3479.42 65
3479.56 55
3479.69 47
3479.83 40
3479.96 36
3480.10 34
3480.24 33
3480.37 33
3480.51 32
3480.64 31
3480.78 28
3480.91 25
3481.05 22
3481.18 20
3481.32 19
3481.45 20
3481.59 22
3481.72 27
3481.86 32
3481.99 38
3482.13 42
3482.26 43
3482.40 43
3482.54 40
3482.67 36
3482.81 32
3482.94 28
3483.08 26
3483.21 26
3483.35 27
3483.48 30
3483.62 33
3483.75 36
3483.89 39
3484.02 40
3484.16 40
3484.29 39
3484.43 38
3484.57 36
3484.70 35
3484.84 36
3484.97 39
3485.11 44
3485.24 50
3485.38 57
3485.51 64
3485.65 71
3485.78 76
3485.92 80
3486.05 84
3486.19 87
3486.33 90
3486.46 95
3486.60 101
3486.73 109
3486.87 117
3487.00 126
3487.14 133
3487.27 138
3487.41 140
3487.54 140
3487.68 138
3487.81 135
3487.95 132
3488.09 128
3488.22 126
3488.36 123
3488.49 119
3488.63 114
3488.76 108
3488.90 101
3489.03 94
3489.17 86
3489.30 78
3489.44 71
3489.58 64
3489.71 58
3489.85 54
3489.98 52
3490.12 52
3490.25 54
3490.39 58
3490.52 63
3490.66 67
3490.79 70
3490.93 71
3491.07 70
3491.20 67
3491.34 62
3491.47 58
3491.61 54
3491.74 52
3491.88 51
3492.01 51
3492.15 52
3492.29 52
3492.42 52
3492.56 51
3492.69 50
3492.83 50
3492.96 49
3493.10 50
3493.23 51
3493.37 51
3493.50 50
3493.64 49
3493.78 46
3493.91 42
3494.05 39
3494.18 37
3494.32 36
3494.45 38
3494.59 43
3494.72 49
3494.86 55
3495.00 60
3495.13 64
3495.27 66
3495.40 67
3495.54 66
3495.67 64
3495.81 62
3495.94 60
3496.08 57
3496.22 56
3496.35 56
3496.49 57
3496.62 61
3496.76 68
3496.89 77
3497.03 87
3497.16 98
3497.30 108
3497.44 117
3497.57 126
3497.71 134
3497.84 142
3497.98 148
3498.11 152
3498.25 155
3498.39 156
3498.52 154
3498.66 151
3498.79 148
3498.93 144
3499.06 141
3499.20 139
3499.33 136
3499.47 132
3499.61 126
3499.74 116
3499.88 105
3500.01 92
3500.15 79
3500.28 67
3500.42 59
3500.56 54
3500.69 54
3500.83 58
3500.96 67
3501.10 78
3501.23 91
3501.37 103
3501.51 112
3501.64 117
3501.78 118
3501.91 115
3502.05 110
3502.18 105
3502.32 101
3502.46 98
3502.59 97
3502.73 96
3502.86 95
3503.00 92
3503.13 89
3503.27 85
3503.41 80
3503.54 76
3503.68 73
3503.81 72
3503.95 72
3504.08 73
3504.22 74
3504.36 76
3504.49 77
3504.63 77
3504.76 75
3504.90 73
3505.03 71
3505.17 69
3505.31 70
3505.44 71
3505.58 74
3505.71 76
3505.85 78
3505.98 78
3506.12 76
3506.26 73
3506.39 70
3506.53 66
3506.66 63
3506.80 60
3506.93 58
3507.07 57
3507.21 55
3507.34 54
3507.48 54
3507.61 54
3507.75 56
3507.89 58
3508.02 60
3508.16 62
3508.29 62
3508.43 61
3508.56 58
3508.70 54
3508.84 50
3508.97 48
3509.11 48
3509.24 51
3509.38 55
3509.52 60
3509.65 66
3509.79 71
3509.92 75
3510.06 78
3510.19 82
3510.33 86
3510.47 91
3510.60 98
3510.74 105
3510.87 113
3511.01 121
3511.15 128
3511.28 133
3511.42 135
3511.55 135
3511.69 133
3511.83 127
3511.96 119
3512.10 110
3512.23 100
3512.37 92
3512.50 86
3512.64 84
3512.78 85
3512.91 90
3513.05 97
3513.18 106
3513.32 115
3513.46 122
3513.59 128
3513.73 133
3513.86 137
3514.00 141
3514.14 146
3514.27 150
3514.41 153
3514.54 155
3514.68 155
3514.82 152
3514.95 147
3515.09 140
3515.22 132
3515.36 124
3515.49 116
3515.63 108
3515.77 101
3515.90 95
3516.04 91
3516.17 90
3516.31 91
3516.45 95
3516.58 100
3516.72 107
3516.85 114
3516.99 122
3517.13 130
3517.26 138
3517.40 147
3517.53 155
3517.67 163
3517.81 171
3517.94 177
3518.08 182
3518.21 186
3518.35 189
3518.49 190
3518.62 190
3518.76 188
3518.89 185
3519.03 182
3519.17 180
3519.30 179
3519.44 179
3519.57 180
3519.71 181
3519.85 181
3519.98 179
3520.12 175
3520.26 169
3520.39 161
3520.53 155
3520.66 149
3520.80 145
3520.94 144
3521.07 144
3521.21 146
3521.34 148
3521.48 150
3521.62 151
3521.75 151
3521.89 150
3522.02 147
3522.16 144
3522.30 140
3522.43 137
3522.57 134
3522.70 132
3522.84 130
3522.98 129
3523.11 127
3523.25 124
3523.38 122
3523.52 119
3523.66 117
3523.79 115
3523.93 114
3524.07 115
3524.20 115
3524.34 117
3524.47 119
3524.61 122
3524.75 125
3524.88 128
3525.02 131
3525.15 134
3525.29 137
3525.43 138
3525.56 138
3525.70 137
3525.84 135
3525.97 134
3526.11 132
3526.24 131
3526.38 129
3526.52 126
3526.65 122
3526.79 118
3526.92 112
3527.06 108
3527.20 104
3527.33 102
3527.47 103
3527.61 105
3527.74 107
3527.88 110
3528.01 111
3528.15 111
3528.29 109
3528.42 105
3528.56 101
3528.70 97
3528.83 93
3528.97 90
3529.10 87
3529.24 85
3529.38 85
3529.51 86
3529.65 88
3529.78 91
3529.92 93
3530.06 94
3530.19 93
3530.33 89
3530.47 83
3530.60 75
3530.74 67
3530.87 60
3531.01 54
3531.15 49
3531.28 46
3531.42 43
3531.56 41
3531.69 40
3531.83 39
3531.96 39
3532.10 40
3532.24 41
3532.37 43
3532.51 45
3532.65 46
3532.78 47
3532.92 48
3533.06 47
3533.19 47
3533.33 46
3533.46 45
3533.60 46
3533.74 47
3533.87 51
3534.01 58
3534.15 67
3534.28 77
3534.42 89
3534.55 99
3534.69 108
3534.83 113
3534.96 117
3535.10 118
3535.24 118
3535.37 117
3535.51 116
3535.65 115
3535.78 113
3535.92 109
3536.05 104
3536.19 98
3536.33 92
3536.46 87
3536.60 83
3536.74 81
3536.87 82
3537.01 85
3537.15 90
3537.28 95
3537.42 100
3537.55 103
3537.69 106
3537.83 107
3537.96 108
3538.10 108
3538.24 109
3538.37 110
3538.51 111
3538.65 112
3538.78 113
3538.92 113
3539.05 110
3539.19 106
3539.33 99
3539.46 92
3539.60 84
3539.74 78
3539.87 75
3540.01 76
3540.15 80
3540.28 86
3540.42 94
3540.56 102
3540.69 108
3540.83 114
3540.96 118
3541.10 121
3541.24 124
3541.37 126
3541.51 128
3541.65 129
3541.78 128
3541.92 127
3542.06 125
3542.19 121
3542.33 117
3542.47 111
3542.60 104
3542.74 95
3542.88 86
3543.01 77
3543.15 69
3543.28 64
3543.42 61
3543.56 62
3543.69 65
3543.83 70
3543.97 75
3544.10 80
3544.24 83
3544.38 83
3544.51 82
3544.65 79
3544.79 76
3544.92 72
3545.06 70
3545.20 69
3545.33 70
3545.47 72
3545.61 75
3545.74 79
3545.88 82
3546.02 85
3546.15 87
3546.29 88
3546.42 88
3546.56 88
3546.70 87
3546.83 86
3546.97 84
3547.11 82
3547.24 81
3547.38 81
3547.52 82
3547.65 85
3547.79 89
3547.93 95
3548.06 102
3548.20 110
3548.34 118
3548.47 125
3548.61 130
3548.75 132
3548.88 130
3549.02 124
3549.16 115
3549.29 104
3549.43 93
3549.57 85
3549.70 79
3549.84 77
3549.98 78
3550.11 80
3550.25 84
3550.39 87
3550.52 90
3550.66 91
3550.80 92
3550.93 94
3551.07 96
3551.21 99
3551.34 102
3551.48 105
3551.62 108
3551.75 109
3551.89 110
3552.03 109
3552.16 107
3552.30 105
3552.44 102
3552.57 100
3552.71 96
3552.85 91
3552.98 83
3553.12 74
3553.26 63
3553.39 51
3553.53 40
3553.67 30
3553.80 22
3553.94 17
3554.08 14
3554.21 10
3554.35 7
3554.49 2
3554.62 0
3554.76 0
3554.90 0
3555.03 0
3555.17 0
3555.31 0
3555.44 0
3555.58 4
3555.72 14
3555.85 22
3555.99 29
3556.13 32
3556.26 34
3556.40 33
3556.54 33
3556.67 33
3556.81 33
3556.95 35
3557.08 37
3557.22 39
3557.36 40
3557.49 42
3557.63 42
3557.77 42
3557.90 41
3558.04 39
3558.18 36
3558.31 33
3558.45 29
3558.59 25
3558.73 23
3558.86 22
3559.00 23
3559.14 25
3559.27 29
3559.41 32
3559.55 35
3559.68 36
3559.82 35
3559.96 33
3560.09 30
3560.23 26
3560.37 21
3560.50 17
3560.64 14
3560.78 14
3560.91 16
3561.05 20
3561.19 28
3561.32 37
3561.46 47
3561.60 56
3561.74 65
3561.87 71
3562.01 77
3562.15 81
3562.28 84
3562.42 87
3562.56 89
3562.69 91
3562.83 92
3562.97 93
3563.10 93
3563.24 93
3563.38 93
3563.51 93
3563.65 94
3563.79 96
3563.92 98
3564.06 101
3564.20 104
3564.34 107
3564.47 108
3564.61 109
3564.75 108
3564.88 105
3565.02 101
3565.16 96
3565.29 91
3565.43 87
3565.57 83
3565.70 80
3565.84 78
3565.98 76
3566.12 75
3566.25 73
3566.39 71
3566.53 68
3566.66 66
3566.80 65
3566.94 64
3567.07 65
3567.21 67
3567.35 71
3567.49 76
3567.62 82
3567.76 89
3567.90 95
3568.03 101
3568.17 104
3568.31 106
3568.44 104
3568.58 101
3568.72 96
3568.85 90
3568.99 86
3569.13 84
3569.27 86
3569.40 92
3569.54 100
3569.68 111
3569.81 123
3569.95 135
3570.09 146
3570.22 155
3570.36 164
3570.50 171
3570.64 176
3570.77 179
3570.91 181
3571.05 180
3571.18 178
3571.32 175
3571.46 171
3571.59 168
3571.73 165
3571.87 163
3572.01 160
3572.14 155
3572.28 149
3572.42 141
3572.55 133
3572.69 125
3572.83 119
3572.97 116
3573.10 115
3573.24 118
3573.38 123
3573.51 130
3573.65 137
3573.79 144
3573.92 150
3574.06 156
3574.20 161
3574.34 165
3574.47 168
3574.61 170
3574.75 171
3574.88 171
3575.02 169
3575.16 167
3575.30 165
3575.43 162
3575.57 159
3575.71 157
3575.84 156
3575.98 155
3576.12 155
3576.26 156
3576.39 156
3576.53 156
3576.67 156
3576.80 155
3576.94 153
3577.08 150
3577.22 147
3577.35 144
3577.49 141
3577.63 137
3577.76 133
3577.90 129
3578.04 124
3578.18 119
3578.31 114
3578.45 110
3578.59 106
3578.72 104
3578.86 103
3579.00 102
3579.14 101
3579.27 100
3579.41 97
3579.55 91
3579.68 84
3579.82 76
3579.96 68
3580.10 60
3580.23 55
3580.37 51
3580.51 50
3580.65 50
3580.78 51
3580.92 51
3581.06 50
3581.19 48
3581.33 46
3581.47 43
3581.61 42
3581.74 43
3581.88 45
3582.02 50
3582.15 55
3582.29 60
3582.43 63
3582.57 64
3582.70 63
3582.84 61
3582.98 59
3583.12 56
3583.25 55
3583.39 56
3583.53 57
3583.66 59
3583.80 61
3583.94 63
3584.08 63
3584.21 62
3584.35 59
3584.49 55
3584.63 49
3584.76 43
3584.90 36
3585.04 31
3585.17 26
3585.31 24
3585.45 23
3585.59 26
3585.72 31
3585.86 38
3586.00 48
3586.14 59
3586.27 70
3586.41 80
3586.55 88
3586.68 92
3586.82 92
3586.96 90
3587.10 86
3587.23 83
3587.37 82
3587.51 82
3587.65 86
3587.78 92
3587.92 100
3588.06 109
3588.20 118
3588.33 126
3588.47 133
3588.61 139
3588.75 144
3588.88 147
3589.02 148
3589.16 147
3589.29 145
3589.43 142
3589.57 139
3589.71 137
3589.84 136
3589.98 136
3590.12 137
3590.26 139
3590.39 141
3590.53 142
3590.67 140
3590.81 136
3590.94 128
3591.08 119
3591.22 108
3591.36 98
3591.49 88
3591.63 81
3591.77 77
3591.91 76
3592.04 77
3592.18 81
3592.32 86
3592.46 92
3592.59 100
3592.73 107
3592.87 114
3593.00 120
3593.14 124
3593.28 127
3593.42 127
3593.55 125
3593.69 121
3593.83 115
3593.97 107
3594.10 99
3594.24 92
3594.38 85
3594.52 81
3594.65 78
3594.79 76
3594.93 76
3595.07 77
3595.20 78
3595.34 80
3595.48 83
3595.62 87
3595.75 90
3595.89 93
3596.03 96
3596.17 98
3596.30 99
3596.44 101
3596.58 103
3596.72 104
3596.85 106
3596.99 107
3597.13 107
3597.27 104
3597.40 98
3597.54 91
3597.68 83
3597.82 74
3597.95 67
3598.09 61
3598.23 58
3598.37 57
3598.50 59
3598.64 63
3598.78 69
3598.92 77
3599.06 86
3599.19 94
3599.33 102
3599.47 108
3599.61 113
3599.74 114
3599.88 113
3600.02 110
3600.16 105
3600.29 99
3600.43 94
3600.57 90
3600.71 87
3600.84 86
3600.98 87
3601.12 89
3601.26 92
3601.39 95
3601.53 99
3601.67 103
3601.81 108
3601.94 114
3602.08 119
3602.22 125
3602.36 130
3602.49 135
3602.63 140
3602.77 144
3602.91 149
3603.05 154
3603.18 159
3603.32 165
3603.46 169
3603.60 173
3603.73 174
3603.87 172
3604.01 168
3604.15 161
3604.28 153
3604.42 143
3604.56 132
3604.70 122
3604.84 113
3604.97 106
3605.11 100
3605.25 95
3605.39 91
3605.52 87
3605.66 83
3605.80 79
3605.94 75
3606.07 72
3606.21 70
3606.35 70
3606.49 71
3606.63 75
3606.76 80
3606.90 87
3607.04 93
3607.18 100
3607.31 106
3607.45 112
3607.59 116
3607.73 118
3607.86 117
3608.00 114
3608.14 107
3608.28 98
3608.42 88
3608.55 76
3608.69 65
3608.83 55
3608.97 47
3609.10 42
3609.24 41
3609.38 42
3609.52 45
3609.66 49
3609.79 53
3609.93 57
3610.07 60
3610.21 62
3610.34 63
3610.48 64
3610.62 64
3610.76 65
3610.90 68
3611.03 71
3611.17 76
3611.31 83
3611.45 90
3611.58 99
3611.72 107
3611.86 114
3612.00 118
3612.14 120
3612.27 118
3612.41 114
3612.55 107
3612.69 98
3612.82 90
3612.96 83
3613.10 77
3613.24 74
3613.38 73
3613.51 73
3613.65 74
3613.79 74
3613.93 74
3614.07 74
3614.20 73
3614.34 73
3614.48 74
3614.62 77
3614.75 81
3614.89 85
3615.03 88
3615.17 91
3615.31 91
3615.44 90
3615.58 88
3615.72 85
3615.86 82
3616.00 80
3616.13 80
3616.27 81
3616.41 83
3616.55 85
3616.68 87
3616.82 88
3616.96 88
3617.10 87
3617.24 84
3617.37 81
3617.51 79
3617.65 77
3617.79 77
3617.93 78
3618.06 80
3618.20 84
3618.34 88
3618.48 93
3618.62 98
3618.75 102
3618.89 106
3619.03 107
3619.17 107
3619.31 105
3619.44 102
3619.58 99
3619.72 96
3619.86 95
3620.00 96
3620.13 97
3620.27 100
3620.41 102
3620.55 103
3620.68 101
3620.82 98
3620.96 92
3621.10 85
3621.24 77
3621.37 70
3621.51 63
3621.65 56
3621.79 51
3621.93 46
3622.06 41
3622.20 37
3622.34 33
3622.48 31
3622.62 30
3622.75 30
3622.89 32
3623.03 35
3623.17 39
3623.31 43
3623.45 47
3623.58 51
3623.72 53
3623.86 54
3624.00 55
3624.14 56
3624.27 57
3624.41 58
3624.55 59
3624.69 60
3624.83 61
3624.96 60
3625.10 59
3625.24 57
3625.38 53
3625.52 49
3625.65 43
3625.79 37
3625.93 30
3626.07 22
3626.21 14
3626.34 6
3626.48 0
3626.62 0
3626.76 0
3626.90 0
3627.03 0
3627.17 0
3627.31 0
3627.45 1
3627.59 4
3627.73 5
3627.86 6
3628.00 6
3628.14 6
3628.28 6
3628.42 6
3628.55 6
3628.69 7
3628.83 8
3628.97 9
3629.11 11
3629.24 14
3629.38 18
3629.52 24
3629.66 30
3629.80 38
3629.94 44
3630.07 49
3630.21 51
3630.35 49
3630.49 45
3630.63 37
3630.76 29
3630.90 20
3631.04 13
3631.18 8
3631.32 7
3631.46 9
3631.59 13
3631.73 20
3631.87 28
3632.01 35
3632.15 41
3632.28 45
3632.42 47
3632.56 48
3632.70 48
3632.84 48
3632.98 50
3633.11 52
3633.25 57
3633.39 62
3633.53 67
3633.67 73
3633.80 77
3633.94 80
3634.08 81
3634.22 81
3634.36 80
3634.50 77
3634.63 73
3634.77 69
3634.91 64
3635.05 60
3635.19 56
3635.33 53
3635.46 52
3635.60 51
3635.74 52
3635.88 53
3636.02 55
3636.15 57
3636.29 59
3636.43 62
3636.57 64
3636.71 68
3636.85 73
3636.98 78
3637.12 84
3637.26 90
3637.40 97
3637.54 104
3637.68 111
3637.81 117
3637.95 120
3638.09 122
3638.23 120
3638.37 117
3638.51 113
3638.64 110
3638.78 108
3638.92 109
3639.06 113
3639.20 118
3639.34 126
3639.47 134
3639.61 142
3639.75 150
3639.89 160
3640.03 170
3640.17 182
3640.30 195
3640.44 208
3640.58 220
3640.72 231
3640.86 239
3641.00 244
3641.13 246
3641.27 245
3641.41 242
3641.55 238
3641.69 234
3641.83 232
3641.96 230
3642.10 230
3642.24 229
3642.38 229
3642.52 227
3642.66 223
3642.79 218
3642.93 213
3643.07 207
3643.21 202
3643.35 197
3643.49 191
3643.63 185
3643.76 178
3643.90 170
3644.04 161
3644.18 152
3644.32 143
3644.46 135
3644.59 130
3644.73 125
3644.87 121
3645.01 119
3645.15 117
3645.29 115
3645.42 114
3645.56 114
3645.70 115
3645.84 118
3645.98 121
3646.12 125
3646.26 129
3646.39 132
3646.53 134
3646.67 135
3646.81 134
3646.95 131
3647.09 128
3647.22 124
3647.36 120
3647.50 116
3647.64 113
3647.78 109
3647.92 105
3648.06 99
3648.19 92
3648.33 84
3648.47 76
3648.61 69
3648.75 63
3648.89 59
3649.03 58
3649.16 58
3649.30 61
3649.44 65
3649.58 69
3649.72 73
3649.86 77
3650.00 80
3650.13 80
3650.27 79
3650.41 74
3650.55 68
3650.69 61
3650.83 53
3650.96 47
3651.10 42
3651.24 40
3651.38 41
3651.52 42
3651.66 44
3651.80 46
3651.93 47
3652.07 47
3652.21 46
3652.35 46
3652.49 46
3652.63 48
3652.77 51
3652.90 54
3653.04 58
3653.18 62
3653.32 66
3653.46 70
3653.60 75
3653.74 79
3653.88 84
3654.01 87
3654.15 90
3654.29 90
3654.43 88
3654.57 83
3654.71 76
3654.85 68
3654.98 60
3655.12 53
3655.26 46
3655.40 42
3655.54 38
3655.68 34
3655.82 31
3655.95 27
3656.09 24
3656.23 22
3656.37 21
3656.51 23
3656.65 27
3656.79 32
3656.93 39
3657.06 46
3657.20 53
3657.34 59
3657.48 64
3657.62 69
3657.76 72
3657.90 75
3658.03 76
3658.17 77
3658.31 76
3658.45 73
3658.59 69
3658.73 63
3658.87 56
3659.01 48
3659.14 39
3659.28 31
3659.42 24
3659.56 19
3659.70 16
3659.84 16
3659.98 18
3660.12 21
3660.25 27
3660.39 33
3660.53 39
3660.67 44
3660.81 48
3660.95 51
3661.09 51
3661.23 49
3661.36 45
3661.50 38
3661.64 31
3661.78 22
3661.92 14
3662.06 7
3662.20 3
3662.34 0
3662.47 0
3662.61 2
3662.75 5
3662.89 8
3663.03 10
3663.17 12
3663.31 14
3663.45 15
3663.58 16
3663.72 18
3663.86 20
3664.00 23
3664.14 26
3664.28 28
3664.42 30
3664.56 30
3664.69 30
3664.83 28
3664.97 26
3665.11 23
3665.25 21
3665.39 18
3665.53 15
3665.67 13
3665.81 10
3665.94 7
3666.08 4
3666.22 2
3666.36 0
3666.50 0
3666.64 1
3666.78 4
3666.92 9
3667.05 16
3667.19 24
3667.33 31
3667.47 38
3667.61 45
3667.75 49
3667.89 53
3668.03 56
3668.17 58
3668.30 60
3668.44 62
3668.58 62
3668.72 63
3668.86 63
3669.00 62
3669.14 61
3669.28 60
3669.42 59
3669.55 60
3669.69 62
3669.83 66
3669.97 71
3670.11 78
3670.25 85
3670.39 93
3670.53 99
3670.67 103
3670.80 106
3670.94 107
3671.08 107
3671.22 107
3671.36 106
3671.50 105
3671.64 103
3671.78 101
3671.92 97
3672.06 91
3672.19 86
3672.33 80
3672.47 75
3672.61 72
3672.75 70
3672.89 69
3673.03 67
3673.17 66
3673.31 63
3673.45 60
3673.58 56
3673.72 52
3673.86 48
3674.00 46
3674.14 45
3674.28 45
3674.42 46
3674.56 47
3674.70 48
3674.84 49
3674.97 48
3675.11 45
3675.25 40
3675.39 33
3675.53 25
3675.67 17
3675.81 9
3675.95 1
3676.09 0
3676.23 0
3676.36 0
3676.50 0
3676.64 0
3676.78 0
3676.92 0
3677.06 0
3677.20 4
3677.34 9
3677.48 15
3677.62 23
3677.75 31
3677.89 40
3678.03 47
3678.17 53
3678.31 54
3678.45 52
3678.59 47
3678.73 39
3678.87 30
3679.01 22
3679.15 15
3679.28 11
3679.42 10
3679.56 10
3679.70 11
3679.84 13
3679.98 15
3680.12 18
3680.26 22
3680.40 26
3680.54 33
3680.68 41
3680.81 50
3680.95 60
3681.09 71
3681.23 80
3681.37 87
3681.51 91
3681.65 90
3681.79 86
3681.93 78
3682.07 67
3682.21 55
3682.35 43
3682.48 33
3682.62 25
3682.76 20
3682.90 18
3683.04 18
3683.18 20
3683.32 23
3683.46 26
3683.60 28
3683.74 30
3683.88 31
3684.02 32
3684.15 31
3684.29 29
3684.43 26
3684.57 23
3684.71 19
3684.85 15
3684.99 10
3685.13 5
3685.27 0
3685.41 0
3685.55 0
3685.69 0
3685.82 0
3685.96 0
3686.10 0
3686.24 0
3686.38 1
3686.52 9
3686.66 18
3686.80 26
3686.94 33
3687.08 39
3687.22 44
3687.36 47
3687.50 50
3687.63 50
3687.77 49
3687.91 47
3688.05 44
3688.19 41
3688.33 38
3688.47 38
3688.61 39
3688.75 42
3688.89 46
3689.03 50
3689.17 52
3689.31 53
3689.45 50
3689.58 45
3689.72 38
3689.86 32
3690.00 27
3690.14 24
3690.28 25
3690.42 29
3690.56 36
3690.70 44
3690.84 52
3690.98 58
3691.12 62
3691.26 63
3691.40 62
3691.53 59
3691.67 55
3691.81 50
3691.95 46
3692.09 43
3692.23 40
3692.37 39
3692.51 37
3692.65 36
3692.79 35
3692.93 34
3693.07 33
3693.21 31
3693.35 31
3693.49 30
3693.62 31
3693.76 32
3693.90 33
3694.04 34
3694.18 35
3694.32 37
3694.46 38
3694.60 40
3694.74 42
3694.88 45
3695.02 49
3695.16 53
3695.30 57
3695.44 59
3695.58 58
3695.72 57
3695.85 54
3695.99 52
3696.13 52
3696.27 55
3696.41 61
3696.55 69
3696.69 77
3696.83 84
3696.97 89
3697.11 90
3697.25 88
3697.39 83
3697.53 77
3697.67 71
3697.81 67
3697.95 64
3698.09 62
3698.23 63
3698.36 65
3698.50 68
3698.64 71
3698.78 74
3698.92 77
3699.06 81
3699.20 83
3699.34 85
3699.48 86
3699.62 86
3699.76 85
3699.90 85
3700.04 84
3700.18 83
3700.32 84
3700.46 85
3700.60 87
3700.74 89
3700.88 91
3701.01 92
3701.15 93
3701.29 95
3701.43 98
3701.57 102
3701.71 109
3701.85 116
3701.99 123
3702.13 130
3702.27 135
3702.41 139
3702.55 141
3702.69 141
3702.83 140
3702.97 139
3703.11 138
3703.25 137
3703.39 135
3703.53 134
3703.67 132
3703.81 129
3703.94 124
3704.08 118
3704.22 111
3704.36 101
3704.50 89
3704.64 77
3704.78 65
3704.92 55
3705.06 48
3705.20 45
3705.34 47
3705.48 53
3705.62 61
3705.76 71
3705.90 81
3706.04 90
3706.18 96
3706.32 101
3706.46 103
3706.60 105
3706.74 107
3706.88 109
3707.02 112
3707.16 117
3707.29 121
3707.43 127
3707.57 131
3707.71 135
3707.85 137
3707.99 139
3708.13 140
3708.27 141
3708.41 143
3708.55 147
3708.69 152
3708.83 159
3708.97 167
3709.11 175
3709.25 181
3709.39 187
3709.53 192
3709.67 196
3709.81 201
3709.95 206
3710.09 212
3710.23 219
3710.37 225
3710.51 229
3710.65 230
3710.79 228
3710.93 222
3711.07 213
3711.21 204
3711.34 194
3711.48 186
3711.62 178
3711.76 172
3711.90 167
3712.04 163
3712.18 159
3712.32 155
3712.46 151
3712.60 147
3712.74 143
3712.88 139
3713.02 136
3713.16 133
3713.30 130
3713.44 128
3713.58 127
3713.72 126
3713.86 125
3714.00 124
3714.14 122
3714.28 119
3714.42 116
3714.56 111
3714.70 106
3714.84 99
3714.98 92
3715.12 86
3715.26 80
3715.40 76
3715.54 73
3715.68 71
3715.82 71
3715.96 72
3716.10 74
3716.24 76
3716.38 77
3716.52 77
3716.66 76
3716.80 74
3716.93 71
3717.07 67
3717.21 63
3717.35 59
3717.49 56
3717.63 55
3717.77 56
3717.91 58
3718.05 60
3718.19 63
3718.33 65
3718.47 66
3718.61 66
3718.75 67
3718.89 68
3719.03 71
3719.17 75
3719.31 81
3719.45 87
3719.59 93
3719.73 97
3719.87 99
3720.01 99
3720.15 97
3720.29 93
3720.43 89
3720.57 86
3720.71 84
3720.85 83
3720.99 84
3721.13 85
3721.27 87
3721.41 87
3721.55 87
3721.69 85
3721.83 83
3721.97 82
3722.11 80
3722.25 80
3722.39 80
3722.53 82
3722.67 84
3722.81 86
3722.95 87
3723.09 86
3723.23 83
3723.37 77
3723.51 68
3723.65 58
3723.79 48
3723.93 38
3724.07 29
3724.21 22
3724.35 17
3724.49 12
3724.63 9
3724.77 5
3724.91 1
3725.05 0
3725.19 0
3725.33 0
3725.47 0
3725.61 0
3725.75 0
3725.89 0
3726.03 0
3726.17 6
3726.31 12
3726.45 17
3726.59 20
3726.73 23
3726.87 24
3727.01 25
3727.15 26
3727.29 27
3727.43 28
3727.57 30
3727.71 31
3727.85 33
3727.99 35
3728.13 37
3728.27 38
3728.41 41
3728.55 44
3728.69 47
3728.83 52
3728.97 56
3729.11 60
3729.25 64
3729.39 66
3729.53 67
3729.67 67
3729.81 67
3729.95 67
3730.09 68
3730.23 70
3730.37 73
3730.51 76
3730.65 79
3730.79 81
3730.93 82
3731.07 81
3731.21 79
3731.35 76
3731.49 73
3731.63 69
3731.77 66
3731.91 64
3732.05 62
3732.19 61
3732.33 60
3732.47 57
3732.61 53
3732.75 48
3732.89 43
3733.03 37
3733.17 33
3733.31 31
3733.45 31
3733.59 33
3733.73 37
3733.87 42
3734.01 46
3734.15 49
3734.29 51
3734.43 51
3734.57 50
3734.71 49
3734.85 48
3734.99 47
3735.13 49
3735.27 52
3735.41 57
3735.55 64
3735.69 70
3735.83 77
3735.97 83
3736.11 90
3736.25 97
3736.39 105
3736.53 114
3736.67 124
3736.81 135
3736.95 145
3737.09 154
3737.23 161
3737.37 166
3737.51 170
3737.65 173
3737.79 176
3737.93 180
3738.07 185
3738.21 189
3738.36 192
3738.50 192
3738.64 189
3738.78 183
3738.92 174
3739.06 166
3739.20 158
3739.34 152
3739.48 149
3739.62 147
3739.76 145
3739.90 143
3740.04 140
3740.18 135
3740.32 129
3740.46 124
3740.60 119
3740.74 115
3740.88 113
3741.02 112
3741.16 112
3741.30 112
3741.44 112
3741.58 111
3741.72 109
3741.86 105
3742.00 99
3742.14 92
3742.28 86
3742.42 80
3742.56 76
3742.70 73
3742.84 72
3742.98 72
3743.12 71
3743.26 71
3743.40 69
3743.54 66
3743.68 63
3743.83 59
3743.97 56
3744.11 53
3744.25 51
3744.39 50
3744.53 51
3744.67 52
3744.81 55
3744.95 58
3745.09 62
3745.23 65
3745.37 69
3745.51 72
3745.65 76
3745.79 81
3745.93 85
3746.07 88
3746.21 90
3746.35 90
3746.49 88
3746.63 85
3746.77 81
3746.91 78
3747.05 75
3747.19 74
3747.33 73
3747.47 72
3747.61 70
3747.75 68
3747.90 65
3748.04 62
3748.18 59
3748.32 57
3748.46 56
3748.60 56
3748.74 57
3748.88 58
3749.02 59
3749.16 59
3749.30 59
3749.44 57
3749.58 55
3749.72 52
3749.86 49
3750.00 45
3750.14 42
3750.28 38
3750.42 34
3750.56 29
3750.70 24
3750.84 18
3750.98 13
3751.12 9
3751.27 6
3751.41 6
3751.55 9
3751.69 15
3751.83 21
3751.97 28
3752.11 33
3752.25 37
3752.39 38
3752.53 37
3752.67 35
3752.81 35
3752.95 36
3753.09 39
3753.23 45
3753.37 51
3753.51 57
3753.65 61
3753.79 64
3753.93 65
3754.07 64
3754.21 64
3754.36 64
3754.50 66
3754.64 70
3754.78 74
3754.92 78
3755.06 81
3755.20 81
3755.34 80
3755.48 76
3755.62 71
3755.76 65
3755.90 61
3756.04 57
3756.18 55
3756.32 54
3756.46 55
3756.60 56
3756.74 57
3756.88 57
3757.03 57
3757.17 57
3757.31 58
3757.45 59
3757.59 62
3757.73 66
3757.87 69
3758.01 72
3758.15 74
3758.29 75
3758.43 75
3758.57 75
3758.71 75
3758.85 76
3758.99 77
3759.13 78
3759.27 80
3759.42 81
3759.56 82
3759.70 83
3759.84 85
3759.98 86
3760.12 87
3760.26 88
3760.40 88
3760.54 88
3760.68 87
3760.82 85
3760.96 82
3761.10 79
3761.24 74
3761.38 67
3761.52 60
3761.67 52
3761.81 45
3761.95 40
3762.09 37
3762.23 38
3762.37 41
3762.51 46
3762.65 51
3762.79 55
3762.93 57
3763.07 56
3763.21 53
3763.35 49
3763.49 45
3763.63 42
3763.78 41
3763.92 41
3764.06 44
3764.20 47
3764.34 51
3764.48 54
3764.62 56
3764.76 57
3764.90 57
3765.04 56
3765.18 54
3765.32 52
3765.46 50
3765.60 47
3765.74 43
3765.89 39
3766.03 35
3766.17 31
3766.31 29
3766.45 27
3766.59 27
3766.73 28
3766.87 30
3767.01 32
3767.15 34
3767.29 36
3767.43 37
3767.57 37
3767.72 38
3767.86 39
3768.00 40
3768.14 40
3768.28 40
3768.42 40
3768.56 40
3768.70 39
3768.84 37
3768.98 36
3769.12 34
3769.26 31
3769.40 26
3769.55 21
3769.69 14
3769.83 7
3769.97 0
3770.11 0
3770.25 0
3770.39 0
3770.53 0
3770.67 0
3770.81 0
3770.95 0
3771.09 4
3771.23 7
3771.38 9
3771.52 10
3771.66 9
3771.80 7
3771.94 4
3772.08 1
3772.22 0
3772.36 0
3772.50 0
3772.64 0
3772.78 0
3772.92 0
3773.07 0
3773.21 0
3773.35 5
3773.49 12
3773.63 20
3773.77 28
3773.91 37
3774.05 44
3774.19 50
3774.33 55
3774.47 58
3774.62 59
3774.76 60
3774.90 61
3775.04 62
3775.18 64
3775.32 66
3775.46 68
3775.60 71
3775.74 73
3775.88 73
3776.02 73
3776.17 71
3776.31 68
3776.45 65
3776.59 62
3776.73 59
3776.87 57
3777.01 55
3777.15 55
3777.29 54
3777.43 54
3777.57 54
3777.72 53
3777.86 52
3778.00 51
3778.14 51
3778.28 52
3778.42 54
3778.56 58
3778.70 62
3778.84 68
3778.98 74
3779.12 79
3779.27 83
3779.41 86
3779.55 88
3779.69 88
3779.83 87
3779.97 84
3780.11 81
3780.25 77
3780.39 74
3780.53 72
3780.68 73
3780.82 77
3780.96 84
3781.10 92
3781.24 101
3781.38 110
3781.52 116
3781.66 121
3781.80 122
3781.94 121
3782.09 118
3782.23 114
3782.37 107
3782.51 100
3782.65 90
3782.79 80
3782.93 70
3783.07 60
3783.21 53
3783.36 49
3783.50 47
3783.64 49
3783.78 53
3783.92 57
3784.06 62
3784.20 65
3784.34 66
3784.48 65
3784.62 61
3784.77 55
3784.91 47
3785.05 39
3785.19 31
3785.33 24
3785.47 20
3785.61 18
3785.75 18
3785.89 21
3786.04 26
3786.18 32
3786.32 38
3786.46 45
3786.60 51
3786.74 57
3786.88 62
3787.02 68
3787.16 73
3787.31 79
3787.45 86
3787.59 93
3787.73 103
3787.87 115
3788.01 129
3788.15 146
3788.29 165
3788.43 186
3788.58 207
3788.72 228
3788.86 247
3789.00 265
3789.14 282
3789.28 298
3789.42 313
3789.56 327
3789.70 340
3789.85 353
3789.99 365
3790.13 375
3790.27 384
3790.41 391
3790.55 398
3790.69 403
3790.83 408
3790.98 411
3791.12 413
3791.26 414
3791.40 413
3791.54 410
3791.68 404
3791.82 397
3791.96 387
3792.10 376
3792.25 364
3792.39 353
3792.53 342
3792.67 332
3792.81 323
3792.95 315
3793.09 308
3793.23 301
3793.38 294
3793.52 286
3793.66 278
3793.80 270
3793.94 264
3794.08 259
3794.22 257
3794.36 255
3794.51 254
3794.65 253
3794.79 250
3794.93 243
3795.07 234
3795.21 221
3795.35 207
3795.49 193
3795.64 180
3795.78 170
3795.92 163
3796.06 159
3796.20 158
3796.34 158
3796.48 158
3796.62 157
3796.77 153
3796.91 146
3797.05 137
3797.19 128
3797.33 119
3797.47 113
3797.61 110
3797.76 110
3797.90 112
3798.04 115
3798.18 117
3798.32 118
3798.46 116
3798.60 113
3798.74 109
3798.89 105
3799.03 102
3799.17 100
3799.31 97
3799.45 93
3799.59 87
3799.73 79
3799.88 69
3800.02 58
3800.16 46
3800.30 36
3800.44 26
3800.58 18
3800.72 10
3800.86 5
3801.01 0
3801.15 0
3801.29 0
3801.43 0
3801.57 0
3801.71 0
3801.85 0
3802.00 0
3802.14 0
3802.28 4
3802.42 10
3802.56 15
3802.70 19
3802.84 21
3802.99 21
3803.13 18
3803.27 13
3803.41 8
3803.55 4
3803.69 2
3803.83 2
3803.98 3
3804.12 6
3804.26 8
3804.40 10
3804.54 11
3804.68 10
3804.82 9
3804.97 7
3805.11 7
3805.25 8
3805.39 11
3805.53 16
3805.67 21
3805.81 26
3805.96 29
3806.10 32
3806.24 33
3806.38 33
3806.52 34
3806.66 35
3806.80 39
3806.95 43
3807.09 49
3807.23 55
3807.37 60
3807.51 63
3807.65 64
3807.80 63
3807.94 62
3808.08 59
3808.22 57
3808.36 55
3808.50 53
3808.64 52
3808.79 50
3808.93 47
3809.07 43
3809.21 39
3809.35 35
3809.49 31
3809.64 28
3809.78 27
3809.92 27
3810.06 29
3810.20 30
3810.34 31
3810.48 32
3810.63 32
3810.77 31
3810.91 30
3811.05 30
3811.19 30
3811.33 32
3811.48 36
3811.62 41
3811.76 47
3811.90 52
3812.04 56
3812.18 58
3812.32 58
3812.47 55
3812.61 51
3812.75 46
3812.89 41
3813.03 36
3813.17 31
3813.32 26
3813.46 22
3813.60 18
3813.74 15
3813.88 12
3814.02 11
3814.17 11
3814.31 12
3814.45 13
3814.59 15
3814.73 16
3814.87 16
3815.02 17
3815.16 17
3815.30 19
3815.44 22
3815.58 25
3815.72 29
3815.87 32
3816.01 35
3816.15 37
3816.29 38
3816.43 38
3816.57 36
3816.72 34
3816.86 32
3817.00 29
3817.14 27
3817.28 25
3817.42 24
3817.57 23
3817.71 22
3817.85 21
3817.99 21
3818.13 19
3818.27 18
3818.42 15
3818.56 13
3818.70 11
3818.84 9
3818.98 8
3819.12 8
3819.27 8
3819.41 10
3819.55 12
3819.69 14
3819.83 14
3819.97 13
3820.12 10
3820.26 5
3820.40 0
3820.54 0
3820.68 0
3820.82 0
3820.97 0
3821.11 0
3821.25 0
3821.39 5
3821.53 17
3821.68 29
3821.82 38
3821.96 45
3822.10 48
3822.24 48
3822.38 45
3822.53 42
3822.67 38
3822.81 33
3822.95 30
3823.09 27
3823.23 24
3823.38 21
3823.52 19
3823.66 16
3823.80 14
3823.94 13
3824.09 12
3824.23 13
3824.37 15
3824.51 19
3824.65 23
3824.79 28
3824.94 32
3825.08 36
3825.22 39
3825.36 41
3825.50 42
3825.65 42
3825.79 42
3825.93 42
3826.07 41
3826.21 42
3826.35 42
3826.50 42
3826.64 43
3826.78 43
3826.92 43
3827.06 43
3827.21 44
3827.35 45
3827.49 47
3827.63 51
3827.77 56
3827.92 62
3828.06 68
3828.20 75
3828.34 80
3828.48 85
3828.62 87
3828.77 87
3828.91 85
3829.05 81
3829.19 75
3829.33 70
3829.48 65
3829.62 61
3829.76 60
3829.90 61
3830.04 63
3830.19 66
3830.33 69
3830.47 70
3830.61 69
3830.75 66
3830.90 60
3831.04 53
3831.18 46
3831.32 39
3831.46 34
3831.60 31
3831.75 31
3831.89 33
3832.03 36
3832.17 40
3832.31 43
3832.46 44
3832.60 43
3832.74 41
3832.88 37
3833.02 32
3833.17 28
3833.31 25
3833.45 22
3833.59 19
3833.73 17
3833.88 15
3834.02 13
3834.16 10
3834.30 6
3834.44 3
3834.59 0
3834.73 0
3834.87 0
3835.01 0
3835.15 0
3835.30 0
3835.44 0
3835.58 4
3835.72 11
3835.86 18
3836.01 26
3836.15 32
3836.29 37
3836.43 40
3836.57 42
3836.72 42
3836.86 43
3837.00 44
3837.14 45
3837.28 47
3837.43 50
3837.57 53
3837.71 57
3837.85 60
3837.99 64
3838.14 68
3838.28 72
3838.42 75
3838.56 77
3838.71 78
3838.85 79
3838.99 80
3839.13 82
3839.27 85
3839.42 89
3839.56 94
3839.70 98
3839.84 101
3839.98 104
3840.13 105
3840.27 107
3840.41 108
3840.55 111
3840.69 115
3840.84 120
3840.98 125
3841.12 129
3841.26 131
3841.41 131
3841.55 128
3841.69 123
3841.83 116
3841.97 108
3842.12 101
3842.26 94
3842.40 88
3842.54 83
3842.68 79
3842.83 75
3842.97 71
3843.11 67
3843.25 63
3843.40 60
3843.54 59
3843.68 60
3843.82 63
3843.96 68
3844.11 74
3844.25 80
3844.39 86
3844.53 90
3844.67 91
3844.82 90
3844.96 86
3845.10 79
3845.24 71
3845.39 61
3845.53 50
3845.67 40
3845.81 31
3845.95 24
3846.10 18
3846.24 13
3846.38 8
3846.52 5
3846.67 2
3846.81 0
3846.95 0
3847.09 0
3847.23 0
3847.38 0
3847.52 0
3847.66 0
3847.80 0
3847.95 0
3848.09 0
3848.23 3
3848.37 7
3848.51 10
3848.66 13
3848.80 16
3848.94 18
3849.08 19
3849.23 21
3849.37 24
3849.51 28
3849.65 32
3849.80 35
3849.94 38
3850.08 39
3850.22 37
3850.36 33
3850.51 27
3850.65 21
3850.79 14
3850.93 8
3851.08 4
3851.22 1
3851.36 0
3851.50 1
3851.64 3
3851.79 5
3851.93 6
3852.07 6
3852.21 5
3852.36 2
3852.50 0
3852.64 0
3852.78 0
3852.93 0
3853.07 1
3853.21 6
3853.35 11
3853.50 16
3853.64 19
3853.78 21
3853.92 22
3854.06 23
3854.21 24
3854.35 24
3854.49 24
3854.63 23
3854.78 21
3854.92 17
3855.06 11
3855.20 6
3855.35 1
3855.49 0
3855.63 0
3855.77 0
3855.92 0
3856.06 0
3856.20 0
3856.34 0
3856.49 0
3856.63 0
3856.77 0
3856.91 2
3857.05 5
3857.20 10
3857.34 15
3857.48 21
3857.62 26
3857.77 31
3857.91 34
3858.05 36
3858.19 37
3858.34 36
3858.48 34
3858.62 30
3858.76 25
3858.91 20
3859.05 14
3859.19 10
3859.33 7
3859.48 7
3859.62 9
3859.76 14
3859.90 22
3860.05 30
3860.19 39
3860.33 47
3860.47 54
3860.62 59
3860.76 63
3860.90 65
3861.04 66
3861.19 67
3861.33 66
3861.47 65
3861.61 64
3861.76 62
3861.90 59
3862.04 57
3862.18 55
3862.33 53
3862.47 51
3862.61 49
3862.75 47
3862.90 44
3863.04 40
3863.18 34
3863.32 27
3863.47 18
3863.61 9
3863.75 1
3863.89 0
3864.04 0
3864.18 0
3864.32 0
3864.46 0
3864.61 0
3864.75 1
3864.89 5
3865.03 8
3865.18 9
3865.32 9
3865.46 9
3865.60 7
3865.75 6
3865.89 5
3866.03 5
3866.17 4
3866.32 4
3866.46 4
3866.60 3
3866.75 2
3866.89 1
3867.03 0
3867.17 0
3867.32 0
3867.46 0
3867.60 0
3867.74 0
3867.89 0
3868.03 2
3868.17 5
3868.31 7
3868.46 9
3868.60 9
3868.74 10
3868.88 9
3869.03 10
3869.17 10
3869.31 11
3869.45 13
3869.60 15
3869.74 17
3869.88 18
3870.03 20
3870.17 21
3870.31 23
3870.45 24
3870.60 25
3870.74 26
3870.88 27
3871.02 27
3871.17 28
3871.31 29
3871.45 30
3871.59 32
3871.74 36
3871.88 40
3872.02 45
3872.17 52
3872.31 59
3872.45 68
3872.59 77
3872.74 87
3872.88 95
3873.02 102
3873.16 105
3873.31 106
3873.45 103
3873.59 97
3873.74 90
3873.88 83
3874.02 78
3874.16 76
3874.31 76
3874.45 80
3874.59 86
3874.73 92
3874.88 97
3875.02 100
3875.16 101
3875.31 100
3875.45 96
3875.59 90
3875.73 83
3875.88 75
3876.02 68
3876.16 60
3876.30 54
3876.45 49
3876.59 45
3876.73 42
3876.88 40
3877.02 40
3877.16 41
3877.30 42
3877.45 45
3877.59 49
3877.73 54
3877.88 60
3878.02 66
3878.16 73
3878.30 79
3878.45 85
3878.59 90
3878.73 93
3878.87 95
3879.02 95
3879.16 94
3879.30 90
3879.45 86
3879.59 81
3879.73 76
3879.87 71
3880.02 66
3880.16 61
3880.30 55
3880.45 49
3880.59 42
3880.73 35
3880.87 29
3881.02 26
3881.16 25
3881.30 26
3881.45 29
3881.59 32
3881.73 35
3881.87 37
3882.02 38
3882.16 38
3882.30 37
3882.45 37
3882.59 37
3882.73 38
3882.87 38
3883.02 38
3883.16 37
3883.30 34
3883.45 30
3883.59 25
3883.73 20
3883.88 15
3884.02 12
3884.16 9
3884.30 8
3884.45 8
3884.59 9
3884.73 11
3884.88 13
3885.02 15
3885.16 18
3885.30 21
3885.45 23
3885.59 24
3885.73 23
3885.88 20
3886.02 14
3886.16 7
3886.31 0
3886.45 0
3886.59 0
3886.73 0
3886.88 0
3887.02 0
3887.16 9
3887.31 19
3887.45 28
3887.59 37
3887.73 44
3887.88 51
3888.02 58
3888.16 64
3888.31 70
3888.45 76
3888.59 80
3888.74 83
3888.88 84
3889.02 84
3889.16 84
3889.31 84
3889.45 85
3889.59 87
3889.74 90
3889.88 93
3890.02 96
3890.17 98
3890.31 100
3890.45 101
3890.59 100
3890.74 98
3890.88 94
3891.02 89
3891.17 84
3891.31 78
3891.45 73
3891.60 69
3891.74 67
3891.88 66
3892.03 66
3892.17 66
3892.31 66
3892.45 66
3892.60 66
3892.74 67
3892.88 69
3893.03 73
3893.17 80
3893.31 90
3893.46 101
3893.60 112
3893.74 123
3893.89 130
3894.03 133
3894.17 132
3894.31 126
3894.46 117
3894.60 106
3894.74 93
3894.89 81
3895.03 70
3895.17 60
3895.32 50
3895.46 42
3895.60 36
3895.75 30
3895.89 26
3896.03 23
3896.18 22
3896.32 22
3896.46 22
3896.60 22
3896.75 21
3896.89 19
3897.03 15
3897.18 11
3897.32 6
3897.46 2
3897.61 0
3897.75 0
3897.89 0
3898.04 0
3898.18 0
3898.32 0
3898.47 0
3898.61 0
3898.75 0
3898.90 6
3899.04 16
3899.18 27
3899.32 38
3899.47 50
3899.61 61
3899.75 70
3899.90 77
3900.04 82
3900.18 86
3900.33 87
3900.47 87
3900.61 85
3900.76 80
3900.90 75
3901.04 68
3901.19 62
3901.33 58
3901.47 55
3901.62 56
3901.76 58
3901.90 63
3902.05 69
3902.19 76
3902.33 84
3902.48 91
3902.62 98
3902.76 105
3902.91 112
3903.05 119
3903.19 125
3903.34 129
3903.48 132
3903.62 133
3903.77 131
3903.91 128
3904.05 122
3904.19 115
3904.34 106
3904.48 96
3904.62 86
3904.77 77
3904.91 70
3905.05 65
3905.20 63
3905.34 64
3905.48 68
3905.63 73
3905.77 79
3905.91 85
3906.06 89
3906.20 92
3906.34 93
3906.49 92
3906.63 89
3906.77 84
3906.92 78
3907.06 72
3907.20 67
3907.35 63
3907.49 61
3907.63 60
3907.78 59
3907.92 57
3908.06 55
3908.21 52
3908.35 49
3908.49 46
3908.64 44
3908.78 43
3908.92 44
3909.07 46
3909.21 51
3909.35 56
3909.50 60
3909.64 64
3909.78 66
3909.93 65
3910.07 61
3910.22 56
3910.36 49
3910.50 42
3910.65 36
3910.79 31
3910.93 26
3911.08 22
3911.22 18
3911.36 15
3911.51 12
3911.65 11
3911.79 13
3911.94 17
3912.08 26
3912.22 36
3912.37 49
3912.51 60
3912.65 69
3912.80 75
3912.94 77
3913.08 76
3913.23 72
3913.37 66
3913.51 61
3913.66 57
3913.80 55
3913.94 54
3914.09 54
3914.23 57
3914.37 60
3914.52 65
3914.66 69
3914.81 72
3914.95 74
3915.09 74
3915.24 72
3915.38 68
3915.52 64
3915.67 59
3915.81 56
3915.95 55
3916.10 54
3916.24 53
3916.38 53
3916.53 51
3916.67 48
3916.81 44
3916.96 40
3917.10 36
3917.24 34
3917.39 34
3917.53 35
3917.68 36
3917.82 39
3917.96 41
3918.11 43
3918.25 45
3918.39 45
3918.54 45
3918.68 45
3918.82 45
3918.97 44
3919.11 43
3919.25 42
3919.40 40
3919.54 38
3919.68 35
3919.83 33
3919.97 31
3920.12 31
3920.26 32
3920.40 35
3920.55 38
3920.69 43
3920.83 46
3920.98 49
3921.12 50
3921.26 49
3921.41 46
3921.55 43
3921.69 39
3921.84 35
3921.98 31
3922.13 28
3922.27 23
3922.41 18
3922.56 11
3922.70 3
3922.84 0
3922.99 0
3923.13 0
3923.27 0
3923.42 0
3923.56 0
3923.71 0
3923.85 2
3923.99 10
3924.14 16
3924.28 19
3924.42 19
3924.57 18
3924.71 15
3924.85 13
3925.00 13
3925.14 14
3925.29 18
3925.43 24
3925.57 30
3925.72 36
3925.86 42
3926.00 45
3926.15 47
3926.29 46
3926.44 43
3926.58 38
3926.72 32
3926.87 27
3927.01 23
3927.15 20
3927.30 20
3927.44 22
3927.58 24
3927.73 27
3927.87 29
3928.02 30
3928.16 30
3928.30 28
3928.45 27
3928.59 28
3928.73 30
3928.88 34
3929.02 39
3929.17 44
3929.31 49
3929.45 52
3929.60 53
3929.74 52
3929.88 49
3930.03 45
3930.17 40
3930.32 33
3930.46 26
3930.60 19
3930.75 11
3930.89 4
3931.03 0
3931.18 0
3931.32 0
3931.47 0
3931.61 3
3931.75 10
3931.90 17
3932.04 23
3932.19 27
3932.33 28
3932.47 28
3932.62 25
3932.76 23
3932.90 21
3933.05 20
3933.19 21
3933.34 24
3933.48 28
3933.62 33
3933.77 39
3933.91 45
3934.05 50
3934.20 55
3934.34 59
3934.49 63
3934.63 67
3934.77 69
3934.92 72
3935.06 73
3935.21 74
3935.35 74
3935.49 73
3935.64 71
3935.78 68
3935.92 65
3936.07 61
3936.21 57
3936.36 54
3936.50 51
3936.64 48
3936.79 46
3936.93 44
3937.08 44
3937.22 45
3937.36 47
3937.51 50
3937.65 55
3937.80 61
3937.94 67
3938.08 73
3938.23 78
3938.37 81
3938.51 84
3938.66 85
3938.80 84
3938.95 82
3939.09 79
3939.23 75
3939.38 70
3939.52 66
3939.67 60
3939.81 55
3939.95 49
3940.10 45
3940.24 41
3940.39 39
3940.53 39
3940.67 42
3940.82 48
3940.96 54
3941.11 61
3941.25 67
3941.39 71
3941.54 72
3941.68 70
3941.83 65
3941.97 59
3942.11 53
3942.26 47
3942.40 42
3942.55 40
3942.69 39
3942.83 39
3942.98 40
3943.12 40
3943.27 38
3943.41 35
3943.55 31
3943.70 26
3943.84 22
3943.99 19
3944.13 18
3944.27 20
3944.42 22
3944.56 24
3944.71 26
3944.85 25
3944.99 24
3945.14 21
3945.28 18
3945.43 16
3945.57 14
3945.71 13
3945.86 13
3946.00 14
3946.15 15
3946.29 17
3946.43 20
3946.58 23
3946.72 27
3946.87 32
3947.01 38
3947.15 44
3947.30 49
3947.44 54
3947.59 57
3947.73 59
3947.87 60
3948.02 62
3948.16 63
3948.31 64
3948.45 67
3948.60 69
3948.74 71
3948.88 74
3949.03 75
3949.17 77
3949.32 79
3949.46 82
3949.60 86
3949.75 91
3949.89 95
3950.04 100
3950.18 104
3950.32 106
3950.47 107
3950.61 107
3950.76 107
3950.90 107
3951.05 107
3951.19 108
3951.33 109
3951.48 111
3951.62 113
3951.77 116
3951.91 119
3952.05 124
3952.20 131
3952.34 140
3952.49 150
3952.63 162
3952.77 175
3952.92 188
3953.06 200
3953.21 209
3953.35 216
3953.50 222
3953.64 227
3953.78 231
3953.93 235
3954.07 238
3954.22 241
3954.36 242
3954.51 241
3954.65 237
3954.79 232
3954.94 225
3955.08 219
3955.23 214
3955.37 210
3955.51 207
3955.66 205
3955.80 203
3955.95 202
3956.09 202
3956.24 201
3956.38 200
3956.52 198
3956.67 196
3956.81 192
3956.96 186
3957.10 178
3957.25 168
3957.39 157
3957.53 144
3957.68 132
3957.82 120
3957.97 109
3958.11 100
3958.26 92
3958.40 86
3958.54 82
3958.69 80
3958.83 81
3958.98 82
3959.12 85
3959.27 88
3959.41 90
3959.55 92
3959.70 92
3959.84 92
3959.99 91
3960.13 91
3960.28 90
3960.42 89
3960.56 88
3960.71 84
3960.85 79
3961.00 71
3961.14 61
3961.29 51
3961.43 42
3961.57 34
3961.72 28
3961.86 25
3962.01 24
3962.15 25
3962.30 27
3962.44 30
3962.58 33
3962.73 35
3962.87 38
3963.02 39
3963.16 41
3963.31 42
3963.45 42
3963.60 43
3963.74 44
3963.88 46
3964.03 48
3964.17 49
3964.32 49
3964.46 47
3964.61 44
3964.75 39
3964.89 33
3965.04 27
3965.18 21
3965.33 15
3965.47 10
3965.62 7
3965.76 5
3965.91 4
3966.05 5
3966.19 6
3966.34 9
3966.48 11
3966.63 15
3966.77 19
3966.92 24
3967.06 29
3967.21 34
3967.35 39
3967.49 44
3967.64 46
3967.78 47
3967.93 45
3968.07 42
3968.22 38
3968.36 33
3968.51 29
3968.65 24
3968.79 21
3968.94 19
3969.08 17
3969.23 15
3969.37 14
3969.52 13
3969.66 13
3969.81 14
3969.95 14
3970.09 15
3970.24 16
3970.38 16
3970.53 15
3970.67 13
3970.82 10
3970.96 5
3971.11 0
3971.25 0
3971.40 0
3971.54 0
3971.68 0
3971.83 0
3971.97 0
3972.12 0
3972.26 4
3972.41 13
3972.55 22
3972.70 30
3972.84 36
3972.98 40
3973.13 42
3973.27 44
3973.42 46
3973.56 49
3973.71 52
3973.85 56
3974.00 60
3974.14 63
3974.29 64
3974.43 65
3974.58 64
3974.72 62
3974.86 60
3975.01 56
3975.15 53
3975.30 49
3975.44 45
3975.59 42
3975.73 39
3975.88 37
3976.02 34
3976.17 32
3976.31 31
3976.45 29
3976.60 28
3976.74 28
3976.89 28
3977.03 28
3977.18 29
3977.32 28
3977.47 28
3977.61 27
3977.76 27
3977.90 27
3978.05 29
3978.19 33
3978.33 38
3978.48 43
3978.62 47
3978.77 50
3978.91 51
3979.06 49
3979.20 45
3979.35 41
3979.49 38
3979.64 36
3979.78 37
3979.93 40
3980.07 45
3980.22 51
3980.36 57
3980.50 63
3980.65 68
3980.79 71
3980.94 73
3981.08 72
3981.23 69
3981.37 64
3981.52 58
3981.66 52
3981.81 45
3981.95 40
3982.10 36
3982.24 34
3982.39 34
3982.53 34
3982.68 35
3982.82 36
3982.96 38
3983.11 39
3983.25 40
3983.40 41
3983.54 42
3983.69 43
3983.83 44
3983.98 45
3984.12 47
3984.27 50
3984.41 53
3984.56 57
3984.70 60
3984.85 63
3984.99 66
3985.14 69
3985.28 72
3985.43 74
3985.57 76
3985.71 77
3985.86 77
3986.00 76
3986.15 74
3986.29 71
3986.44 67
3986.58 63
3986.73 61
3986.87 59
3987.02 58
3987.16 58
3987.31 57
3987.45 54
3987.60 49
3987.74 41
3987.89 31
3988.03 20
3988.18 9
3988.32 0
3988.47 0
3988.61 0
3988.76 0
3988.90 8
3989.05 21
3989.19 36
3989.33 52
3989.48 67
3989.62 79
3989.77 88
3989.91 94
3990.06 96
3990.20 96
3990.35 94
3990.49 92
3990.64 90
3990.78 90
3990.93 90
3991.07 92
3991.22 95
3991.36 98
3991.51 101
3991.65 104
3991.80 107
3991.94 109
3992.09 112
3992.23 114
3992.38 115
3992.52 115
3992.67 114
3992.81 110
3992.96 105
3993.10 97
3993.25 89
3993.39 80
3993.54 72
3993.68 65
3993.83 60
3993.97 55
3994.12 51
3994.26 47
3994.41 43
3994.55 40
3994.70 37
3994.84 36
3994.99 36
3995.13 37
3995.28 39
3995.42 41
3995.57 44
3995.71 46
3995.86 47
3996.00 48
3996.15 48
3996.29 48
3996.44 47
3996.58 46
3996.73 46
3996.87 45
3997.02 45
3997.16 46
3997.31 48
3997.45 51
3997.60 54
3997.74 59
3997.88 63
3998.03 67
3998.17 71
3998.32 73
3998.46 76
3998.61 78
3998.76 80
3998.90 82
3999.05 85
3999.19 89
3999.34 92
3999.48 94
3999.63 96
3999.77 97
3999.92 97
4000.06 97
4000.21 96
4000.35 94
4000.50 90
4000.64 84
4000.79 77
4000.93 69
4001.08 62
4001.22 56
4001.37 52
4001.51 52
4001.66 54
4001.80 58
4001.95 63
4002.09 68
4002.24 72
4002.38 74
4002.53 74
4002.67 73
4002.82 70
4002.96 67
4003.11 63
4003.25 61
4003.40 60
4003.54 60
4003.69 60
4003.83 59
4003.98 58
4004.12 55
4004.27 52
4004.41 49
4004.56 47
4004.70 48
4004.85 50
4004.99 54
4005.14 59
4005.28 64
4005.43 69
4005.57 72
4005.72 73
4005.86 72
4006.01 70
4006.15 67
4006.30 65
4006.44 63
4006.59 62
4006.73 61
4006.88 61
4007.02 62
4007.17 63
4007.32 64
4007.46 65
4007.61 66
4007.75 67
4007.90 68
4008.04 68
4008.19 67
4008.33 65
4008.48 62
4008.62 58
4008.77 55
4008.91 54
4009.06 54
4009.20 56
4009.35 59
4009.49 62
4009.64 65
4009.78 67
4009.93 67
4010.07 67
4010.22 68
4010.36 68
4010.51 69
4010.65 71
4010.80 73
4010.95 74
4011.09 74
4011.24 73
4011.38 70
4011.53 65
4011.67 58
4011.82 51
4011.96 43
4012.11 38
4012.25 34
4012.40 33
4012.54 35
4012.69 37
4012.83 40
4012.98 43
4013.12 44
4013.27 44
4013.41 43
4013.56 41
4013.70 38
4013.85 35
4014.00 33
4014.14 31
4014.29 29
4014.43 28
4014.58 28
4014.72 28
4014.87 28
4015.01 28
4015.16 30
4015.30 32
4015.45 35
4015.59 38
4015.74 41
4015.88 43
4016.03 43
4016.18 42
4016.32 39
4016.47 35
4016.61 31
4016.76 27
4016.90 25
4017.05 24
4017.19 26
4017.34 29
4017.48 35
4017.63 42
4017.77 50
4017.92 58
4018.06 65
4018.21 69
4018.36 71
4018.50 71
4018.65 67
4018.79 61
4018.94 54
4019.08 46
4019.23 38
4019.37 30
4019.52 23
4019.66 16
4019.81 10
4019.95 5
4020.10 2
4020.25 0
4020.39 0
4020.54 0
4020.68 0
4020.83 2
4020.97 3
4021.12 3
4021.26 3
4021.41 2
4021.55 0
4021.70 0
4021.84 0
4021.99 0
4022.14 0
4022.28 0
4022.43 0
4022.57 0
4022.72 0
4022.86 0
4023.01 0
4023.15 1
4023.30 4
4023.44 7
4023.59 11
4023.74 17
4023.88 23
4024.03 29
4024.17 36
4024.32 41
4024.46 45
4024.61 48
4024.75 49
4024.90 49
4025.04 48
4025.19 48
4025.34 48
4025.48 48
4025.63 48
4025.77 45
4025.92 41
4026.06 34
4026.21 25
4026.35 16
4026.50 7
4026.65 2
4026.79 0
4026.94 1
4027.08 6
4027.23 15
4027.37 26
4027.52 38
4027.66 50
4027.81 62
4027.96 72
4028.10 81
4028.25 88
4028.39 93
4028.54 97
4028.68 99
4028.83 100
4028.97 98
4029.12 94
4029.27 88
4029.41 80
4029.56 70
4029.70 59
4029.85 49
4029.99 42
4030.14 36
4030.28 34
4030.43 34
4030.58 37
4030.72 41
4030.87 46
4031.01 52
4031.16 58
4031.30 64
4031.45 69
4031.59 75
4031.74 80
4031.89 85
4032.03 89
4032.18 92
4032.32 94
4032.47 94
4032.61 93
4032.76 92
4032.91 90
4033.05 89
4033.20 89
4033.34 89
4033.49 90
4033.63 91
4033.78 92
4033.92 92
4034.07 91
4034.22 89
4034.36 86
4034.51 83
4034.65 80
4034.80 77
4034.94 74
4035.09 70
4035.24 65
4035.38 59
4035.53 51
4035.67 44
4035.82 38
4035.96 32
4036.11 30
4036.26 30
4036.40 33
4036.55 38
4036.69 44
4036.84 49
4036.98 54
4037.13 56
4037.28 57
4037.42 55
4037.57 53
4037.71 51
4037.86 48
4038.00 46
4038.15 45
4038.30 45
4038.44 46
4038.59 48
4038.73 51
4038.88 54
4039.02 57
4039.17 58
4039.32 59
4039.46 58
4039.61 56
4039.75 53
4039.90 50
4040.04 48
4040.19 45
4040.34 42
4040.48 38
4040.63 34
4040.77 29
4040.92 24
4041.06 19
4041.21 16
4041.36 15
4041.50 15
4041.65 17
4041.79 19
4041.94 22
4042.08 26
4042.23 29
4042.38 31
4042.52 32
4042.67 33
4042.81 32
4042.96 30
4043.11 28
4043.25 25
4043.40 23
4043.54 22
4043.69 22
4043.83 22
4043.98 23
4044.13 24
4044.27 24
4044.42 24
4044.56 24
4044.71 24
4044.86 24
4045.00 25
4045.15 26
4045.29 29
4045.44 33
4045.58 38
4045.73 45
4045.88 54
4046.02 64
4046.17 75
4046.31 86
4046.46 95
4046.61 101
4046.75 104
4046.90 103
4047.04 98
4047.19 91
4047.34 84
4047.48 79
4047.63 77
4047.77 77
4047.92 82
4048.06 88
4048.21 97
4048.36 106
4048.50 116
4048.65 124
4048.79 130
4048.94 136
4049.09 139
4049.23 140
4049.38 138
4049.52 136
4049.67 133
4049.82 130
4049.96 127
4050.11 125
4050.25 125
4050.40 125
4050.55 124
4050.69 122
4050.84 118
4050.98 113
4051.13 106
4051.28 98
4051.42 91
4051.57 85
4051.71 80
4051.86 76
4052.00 72
4052.15 67
4052.30 60
4052.44 50
4052.59 38
4052.73 25
4052.88 12
4053.03 1
4053.17 0
4053.32 0
4053.46 0
4053.61 0
4053.76 0
4053.90 0
4054.05 0
4054.19 2
4054.34 5
4054.49 7
4054.63 8
4054.78 9
4054.92 10
4055.07 10
4055.22 11
4055.36 12
4055.51 14
4055.66 18
4055.80 22
4055.95 28
4056.09 33
4056.24 38
4056.39 41
4056.53 44
4056.68 44
4056.82 44
4056.97 43
4057.12 41
4057.26 41
4057.41 41
4057.55 43
4057.70 46
4057.85 50
4057.99 55
4058.14 62
4058.28 68
4058.43 76
4058.58 82
4058.72 88
4058.87 93
4059.01 97
4059.16 99
4059.31 99
4059.45 99
4059.60 97
4059.75 95
4059.89 93
4060.04 90
4060.18 87
4060.33 84
4060.48 80
4060.62 77
4060.77 75
4060.91 75
4061.06 76
4061.21 79
4061.35 82
4061.50 86
4061.64 88
4061.79 88
4061.94 88
4062.08 86
4062.23 85
4062.38 86
4062.52 88
4062.67 91
4062.81 94
4062.96 98
4063.11 100
4063.25 100
4063.40 98
4063.55 94
4063.69 89
4063.84 84
4063.98 80
4064.13 77
4064.28 74
4064.42 73
4064.57 72
4064.71 70
4064.86 68
4065.01 65
4065.15 62
4065.30 58
4065.45 54
4065.59 50
4065.74 47
4065.88 43
4066.03 39
4066.18 35
4066.32 31
4066.47 27
4066.62 24
4066.76 22
4066.91 21
4067.05 22
4067.20 25
4067.35 29
4067.49 34
4067.64 39
4067.79 44
4067.93 48
4068.08 51
4068.22 54
4068.37 55
4068.52 55
4068.66 55
4068.81 54
4068.96 54
4069.10 53
4069.25 52
4069.39 50
4069.54 48
4069.69 45
4069.83 40
4069.98 33
4070.13 26
4070.27 20
4070.42 14
4070.56 11
4070.71 9
4070.86 10
4071.00 13
4071.15 16
4071.30 19
4071.44 22
4071.59 24
4071.74 26
4071.88 28
4072.03 31
4072.17 35
4072.32 40
4072.47 46
4072.61 53
4072.76 59
4072.91 65
4073.05 68
4073.20 68
4073.35 64
4073.49 58
4073.64 48
4073.78 38
4073.93 27
4074.08 19
4074.22 15
4074.37 16
4074.52 21
4074.66 29
4074.81 39
4074.96 49
4075.10 57
4075.25 64
4075.39 67
4075.54 69
4075.69 68
4075.83 65
4075.98 62
4076.13 58
4076.27 53
4076.42 49
4076.57 46
4076.71 45
4076.86 45
4077.00 48
4077.15 53
4077.30 60
4077.44 68
4077.59 77
4077.74 86
4077.88 95
4078.03 103
4078.18 110
4078.32 114
4078.47 118
4078.62 119
4078.76 120
4078.91 119
4079.06 117
4079.20 114
4079.35 110
4079.49 104
4079.64 97
4079.79 89
4079.93 81
4080.08 74
4080.23 69
4080.37 66
4080.52 64
4080.67 64
4080.81 64
4080.96 65
4081.11 65
4081.25 64
4081.40 62
4081.55 61
4081.69 58
4081.84 56
4081.98 53
4082.13 50
4082.28 48
4082.42 44
4082.57 40
4082.72 36
4082.86 29
4083.01 22
4083.16 15
4083.30 7
4083.45 1
4083.60 0
4083.74 0
4083.89 0
4084.04 0
4084.18 0
4084.33 0
4084.48 0
4084.62 0
4084.77 0
4084.92 0
4085.06 4
4085.21 11
4085.36 19
4085.50 27
4085.65 34
4085.80 40
4085.94 43
4086.09 45
4086.23 46
4086.38 47
4086.53 48
4086.67 49
4086.82 51
4086.97 53
4087.11 56
4087.26 59
4087.41 63
4087.55 68
4087.70 74
4087.85 80
4087.99 87
4088.14 94
4088.29 100
4088.43 105
4088.58 107
4088.73 107
4088.87 105
4089.02 101
4089.17 97
4089.31 92
4089.46 88
4089.61 84
4089.75 80
4089.90 77
4090.05 74
4090.19 71
4090.34 69
4090.49 67
4090.63 64
4090.78 61
4090.93 56
4091.07 51
4091.22 45
4091.37 39
4091.51 34
4091.66 30
4091.81 29
4091.95 30
4092.10 34
4092.25 40
4092.39 47
4092.54 54
4092.69 60
4092.83 64
4092.98 66
4093.13 65
4093.27 62
4093.42 57
4093.57 52
4093.71 47
4093.86 42
4094.01 38
4094.15 36
4094.30 36
4094.45 37
4094.59 39
4094.74 43
4094.89 49
4095.03 55
4095.18 60
4095.33 65
4095.48 68
4095.62 69
4095.77 68
4095.92 66
4096.06 63
4096.21 59
4096.36 57
4096.50 55
4096.65 53
4096.80 53
4096.94 53
4097.09 53
4097.24 54
4097.38 56
4097.53 58
4097.68 58
4097.82 58
4097.97 56
4098.12 53
4098.26 49
4098.41 45
4098.56 42
4098.70 41
4098.85 43
4099.00 47
4099.14 52
4099.29 58
4099.44 64
4099.59 69
4099.73 72
4099.88 74
4100.03 73
4100.17 71
4100.32 67
4100.47 62
4100.61 58
4100.76 54
4100.91 50
4101.05 46
4101.20 43
4101.35 39
4101.49 35
4101.64 31
4101.79 27
4101.93 24
4102.08 22
4102.23 23
4102.38 27
4102.52 32
4102.67 38
4102.82 44
4102.96 49
4103.11 52
4103.26 53
4103.40 52
4103.55 48
4103.70 42
4103.84 34
4103.99 24
4104.14 15
4104.29 6
4104.43 0
4104.58 0
4104.73 0
4104.87 0
4105.02 0
4105.17 8
4105.31 16
4105.46 23
4105.61 30
4105.75 35
4105.90 38
4106.05 41
4106.20 44
4106.34 47
4106.49 50
4106.64 54
4106.78 56
4106.93 56
4107.08 54
4107.22 50
4107.37 44
4107.52 37
4107.66 30
4107.81 24
4107.96 20
4108.11 18
4108.25 18
4108.40 19
4108.55 20
4108.69 21
4108.84 23
4108.99 25
4109.13 27
4109.28 31
4109.43 36
4109.58 43
4109.72 50
4109.87 57
4110.02 64
4110.16 70
4110.31 74
4110.46 77
4110.60 79
4110.75 80
4110.90 81
4111.05 82
4111.19 83
4111.34 84
4111.49 86
4111.63 89
4111.78 93
4111.93 100
4112.08 110
4112.22 123
4112.37 139
4112.52 157
4112.66 174
4112.81 191
4112.96 203
4113.10 211
4113.25 214
4113.40 212
4113.55 208
4113.69 203
4113.84 198
4113.99 195
4114.13 195
4114.28 196
4114.43 199
4114.58 202
4114.72 205
4114.87 208
4115.02 210
4115.16 211
4115.31 211
4115.46 210
4115.61 208
4115.75 206
4115.90 204
4116.05 202
4116.19 201
4116.34 200
4116.49 201
4116.64 203
4116.78 205
4116.93 208
4117.08 211
4117.22 213
4117.37 214
4117.52 212
4117.67 208
4117.81 202
4117.96 196
4118.11 191
4118.25 189
4118.40 191
4118.55 197
4118.70 207
4118.84 220
4118.99 232
4119.14 243
4119.28 251
4119.43 254
4119.58 254
4119.73 250
4119.87 243
4120.02 236
4120.17 228
4120.31 220
4120.46 213
4120.61 207
4120.76 200
4120.90 193
4121.05 185
4121.20 177
4121.34 169
4121.49 161
4121.64 154
4121.79 149
4121.93 145
4122.08 142
4122.23 140
4122.38 137
4122.52 134
4122.67 129
4122.82 123
4122.96 115
4123.11 105
4123.26 95
4123.41 84
4123.55 73
4123.70 64
4123.85 57
4124.00 54
4124.14 54
4124.29 57
4124.44 62
4124.58 68
4124.73 73
4124.88 77
4125.03 79
4125.17 78
4125.32 76
4125.47 72
4125.62 69
4125.76 65
4125.91 62
4126.06 59
4126.20 56
4126.35 52
4126.50 47
4126.65 42
4126.79 37
4126.94 31
4127.09 26
4127.24 21
4127.38 18
4127.53 16
4127.68 16
4127.83 19
4127.97 23
4128.12 29
4128.27 35
4128.41 42
4128.56 48
4128.71 52
4128.86 53
4129.00 52
4129.15 49
4129.30 45
4129.45 40
4129.59 37
4129.74 34
4129.89 34
4130.04 34
4130.18 34
4130.33 34
4130.48 34
4130.62 33
4130.77 32
4130.92 30
4131.07 29
4131.21 29
4131.36 29
4131.51 30
4131.66 32
4131.80 33
4131.95 34
4132.10 34
4132.25 33
4132.39 33
4132.54 32
4132.69 32
4132.84 31
4132.98 31
4133.13 31
4133.28 31
4133.43 32
4133.57 35
4133.72 39
4133.87 44
4134.02 50
4134.16 54
4134.31 56
4134.46 55
4134.61 52
4134.75 47
4134.90 42
4135.05 38
4135.20 35
4135.34 35
4135.49 37
4135.64 40
4135.78 44
4135.93 46
4136.08 48
4136.23 49
4136.37 48
4136.52 48
4136.67 48
4136.82 48
4136.96 49
4137.11 51
4137.26 52
4137.41 54
4137.55 55
4137.70 56
4137.85 55
4138.00 55
4138.14 54
4138.29 53
4138.44 54
4138.59 56
4138.74 59
4138.88 63
4139.03 67
4139.18 71
4139.33 74
4139.47 76
4139.62 77
4139.77 75
4139.92 73
4140.06 69
4140.21 65
4140.36 61
4140.51 57
4140.65 53
4140.80 50
4140.95 48
4141.10 46
4141.24 46
4141.39 47
4141.54 49
4141.69 52
4141.83 56
4141.98 61
4142.13 66
4142.28 71
4142.42 76
4142.57 82
4142.72 88
4142.87 94
4143.01 99
4143.16 103
4143.31 106
4143.46 107
4143.60 106
4143.75 105
4143.90 104
4144.05 102
4144.20 100
4144.34 99
4144.49 98
4144.64 98
4144.79 96
4144.93 94
4145.08 91
4145.23 87
4145.38 83
4145.52 77
4145.67 72
4145.82 67
4145.97 62
4146.11 58
4146.26 54
4146.41 50
4146.56 46
4146.71 42
4146.85 38
4147.00 32
4147.15 27
4147.30 21
4147.44 16
4147.59 11
4147.74 7
4147.89 5
4148.03 3
4148.18 2
4148.33 0
4148.48 0
4148.63 0
4148.77 0
4148.92 0
4149.07 0
4149.22 0
4149.36 0
4149.51 3
4149.66 13
4149.81 23
4149.95 34
4150.10 45
4150.25 54
4150.40 61
4150.55 65
4150.69 67
4150.84 66
4150.99 63
4151.14 58
4151.28 53
4151.43 47
4151.58 42
4151.73 38
4151.88 37
4152.02 37
4152.17 40
4152.32 44
4152.47 50
4152.61 55
4152.76 59
4152.91 62
4153.06 63
4153.21 63
4153.35 61
4153.50 57
4153.65 52
4153.80 46
4153.94 38
4154.09 30
4154.24 22
4154.39 14
4154.54 8
4154.68 4
4154.83 1
4154.98 1
4155.13 2
4155.27 4
4155.42 6
4155.57 8
4155.72 9
4155.87 9
4156.01 8
4156.16 6
4156.31 4
4156.46 2
4156.61 0
4156.75 0
4156.90 0
4157.05 0
4157.20 0
4157.34 0
4157.49 0
4157.64 0
4157.79 2
4157.94 5
4158.08 9
4158.23 12
4158.38 14
4158.53 15
4158.68 15
4158.82 14
4158.97 13
4159.12 13
4159.27 13
4159.41 15
4159.56 19
4159.71 25
4159.86 32
4160.01 39
4160.15 45
4160.30 50
4160.45 52
4160.60 51
4160.75 48
4160.89 42
4161.04 35
4161.19 28
4161.34 22
4161.49 17
4161.63 14
4161.78 14
4161.93 15
4162.08 20
4162.23 26
4162.37 33
4162.52 42
4162.67 51
4162.82 61
4162.97 70
4163.11 77
4163.26 82
4163.41 83
4163.56 81
4163.71 76
4163.85 68
4164.00 59
4164.15 51
4164.30 44
4164.44 39
4164.59 36
4164.74 34
4164.89 33
4165.04 32
4165.18 29
4165.33 26
4165.48 22
4165.63 17
4165.78 12
4165.92 8
4166.07 5
4166.22 2
4166.37 0
4166.52 0
4166.67 0
4166.81 2
4166.96 5
4167.11 9
4167.26 14
4167.41 20
4167.55 27
4167.70 33
4167.85 39
4168.00 45
4168.15 49
4168.29 53
4168.44 56
4168.59 58
4168.74 60
4168.89 63
4169.03 65
4169.18 67
4169.33 69
4169.48 70
4169.63 69
4169.77 67
4169.92 64
4170.07 60
4170.22 56
4170.37 52
4170.51 48
4170.66 46
4170.81 45
4170.96 45
4171.11 45
4171.26 45
4171.40 44
4171.55 43
4171.70 41
4171.85 40
4172.00 39
4172.14 40
4172.29 42
4172.44 44
4172.59 47
4172.74 49
4172.88 50
4173.03 50
4173.18 48
4173.33 46
4173.48 44
4173.63 42
4173.77 41
4173.92 41
4174.07 41
4174.22 42
4174.37 44
4174.51 45
4174.66 46
4174.81 46
4174.96 44
4175.11 42
4175.26 38
4175.40 34
4175.55 29
4175.70 26
4175.85 23
4176.00 21
4176.14 21
4176.29 21
4176.44 22
4176.59 22
4176.74 22
4176.89 23
4177.03 23
4177.18 24
4177.33 26
4177.48 28
4177.63 30
4177.77 32
4177.92 33
4178.07 33
4178.22 31
4178.37 28
4178.52 23
4178.66 18
4178.81 13
4178.96 11
4179.11 10
4179.26 13
4179.41 18
4179.55 24
4179.70 31
4179.85 36
4180.00 39
4180.15 40
4180.29 38
4180.44 34
4180.59 28
4180.74 22
4180.89 15
4181.04 8
4181.18 2
4181.33 0
4181.48 0
4181.63 0
4181.78 0
4181.93 0
4182.07 0
4182.22 0
4182.37 0
4182.52 6
4182.67 11
4182.82 15
4182.96 19
4183.11 23
4183.26 28
4183.41 34
4183.56 43
4183.71 52
4183.85 62
4184.00 69
4184.15 73
4184.30 74
4184.45 72
4184.60 68
4184.74 63
4184.89 61
4185.04 60
4185.19 63
4185.34 67
4185.49 73
4185.63 80
4185.78 86
4185.93 90
4186.08 92
4186.23 91
4186.38 89
4186.52 84
4186.67 78
4186.82 71
4186.97 63
4187.12 56
4187.27 50
4187.41 44
4187.56 39
4187.71 35
4187.86 31
4188.01 27
4188.16 24
4188.31 22
4188.45 22
4188.60 23
4188.75 25
4188.90 29
4189.05 32
4189.20 35
4189.34 35
4189.49 33
4189.64 29
4189.79 23
4189.94 16
4190.09 11
4190.23 6
4190.38 3
4190.53 2
4190.68 2
4190.83 3
4190.98 5
4191.13 8
4191.27 11
4191.42 15
4191.57 20
4191.72 25
4191.87 29
4192.02 34
4192.16 38
4192.31 41
4192.46 44
4192.61 47
4192.76 50
4192.91 53
4193.06 56
4193.20 58
4193.35 59
4193.50 58
4193.65 56
4193.80 52
4193.95 48
4194.10 43
4194.24 38
4194.39 34
4194.54 30
4194.69 28
4194.84 26
4194.99 26
4195.13 26
4195.28 27
4195.43 29
4195.58 30
4195.73 32
4195.88 33
4196.03 34
4196.17 34
4196.32 36
4196.47 37
4196.62 38
4196.77 39
4196.92 38
4197.07 36
4197.21 33
4197.36 28
4197.51 24
4197.66 19
4197.81 16
4197.96 15
4198.11 14
4198.25 15
4198.40 17
4198.55 19
4198.70 21
4198.85 23
4199.00 25
4199.15 26
4199.29 27
4199.44 27
4199.59 28
4199.74 30
4199.89 32
4200.04 34
4200.19 36
4200.34 38
4200.48 40
4200.63 42
4200.78 45
4200.93 47
4201.08 50
4201.23 53
4201.38 56
4201.52 58
4201.67 60
4201.82 61
4201.97 62
4202.12 63
4202.27 64
4202.42 65
4202.56 66
4202.71 66
4202.86 66
4203.01 66
4203.16 66
4203.31 66
4203.46 66
4203.61 66
4203.75 65
4203.90 65
4204.05 64
4204.20 63
4204.35 62
4204.50 62
4204.65 62
4204.79 63
4204.94 66
4205.09 70
4205.24 75
4205.39 80
4205.54 84
4205.69 86
4205.84 86
4205.98 83
4206.13 79
4206.28 75
4206.43 72
4206.58 71
4206.73 72
4206.88 76
4207.03 80
4207.17 85
4207.32 90
4207.47 94
4207.62 99
4207.77 105
4207.92 113
4208.07 124
4208.22 138
4208.36 154
4208.51 170
4208.66 186
4208.81 200
4208.96 213
4209.11 223
4209.26 231
4209.41 238
4209.55 244
4209.70 250
4209.85 256
4210.00 264
4210.15 272
4210.30 280
4210.45 289
4210.60 295
4210.75 298
4210.89 298
4211.04 292
4211.19 282
4211.34 268
4211.49 252
4211.64 234
4211.79 218
4211.94 205
4212.08 196
4212.23 192
4212.38 193
4212.53 197
4212.68 202
4212.83 208
4212.98 212
4213.13 213
4213.28 213
4213.42 210
4213.57 205
4213.72 199
4213.87 191
4214.02 183
4214.17 175
4214.32 167
4214.47 162
4214.62 159
4214.76 159
4214.91 160
4215.06 161
4215.21 161
4215.36 157
4215.51 150
4215.66 139
4215.81 127
4215.96 116
4216.10 106
4216.25 100
4216.40 99
4216.55 100
4216.70 104
4216.85 108
4217.00 111
4217.15 113
4217.30 112
4217.44 110
4217.59 108
4217.74 105
4217.89 102
4218.04 100
4218.19 98
4218.34 97
4218.49 95
4218.64 92
4218.78 89
4218.93 85
4219.08 83
4219.23 81
4219.38 82
4219.53 83
4219.68 83
4219.83 83
4219.98 81
4220.13 77
4220.27 72
4220.42 65
4220.57 60
4220.72 56
4220.87 54
4221.02 54
4221.17 57
4221.32 60
4221.47 63
4221.62 65
4221.76 65
4221.91 63
4222.06 57
4222.21 50
4222.36 42
4222.51 35
4222.66 31
4222.81 30
4222.96 32
4223.11 37
4223.25 43
4223.40 49
4223.55 53
4223.70 55
4223.85 54
4224.00 53
4224.15 51
4224.30 50
4224.45 52
4224.60 54
4224.74 58
4224.89 63
4225.04 67
4225.19 70
4225.34 72
4225.49 73
4225.64 73
4225.79 73
4225.94 73
4226.09 73
4226.24 73
4226.38 73
4226.53 72
4226.68 70
4226.83 67
4226.98 62
4227.13 55
4227.28 47
4227.43 39
4227.58 30
4227.73 23
4227.88 18
4228.02 16
4228.17 17
4228.32 21
4228.47 27
4228.62 34
4228.77 41
4228.92 48
4229.07 54
4229.22 58
4229.37 62
4229.52 64
4229.67 64
4229.81 63
4229.96 61
4230.11 58
4230.26 53
4230.41 48
4230.56 44
4230.71 40
4230.86 38
4231.01 37
4231.16 36
4231.31 37
4231.46 37
4231.60 36
4231.75 35
4231.90 33
4232.05 30
4232.20 27
4232.35 25
4232.50 25
4232.65 25
4232.80 25
4232.95 26
4233.10 28
4233.25 29
4233.39 31
4233.54 33
4233.69 36
4233.84 39
4233.99 42
4234.14 45
4234.29 46
4234.44 46
4234.59 43
4234.74 40
4234.89 37
4235.04 34
4235.19 34
4235.33 35
4235.48 40
4235.63 46
4235.78 54
4235.93 61
4236.08 68
4236.23 72
4236.38 72
4236.53 68
4236.68 61
4236.83 51
4236.98 39
4237.13 27
4237.27 15
4237.42 5
4237.57 0
4237.72 0
4237.87 0
4238.02 0
4238.17 0
4238.32 0
4238.47 0
4238.62 0
4238.77 2
4238.92 9
4239.07 15
4239.22 18
4239.36 19
4239.51 18
4239.66 14
4239.81 10
4239.96 6
4240.11 2
4240.26 0
4240.41 0
4240.56 0
4240.71 0
4240.86 0
4241.01 0
4241.16 0
4241.31 3
4241.46 8
4241.60 13
4241.75 19
4241.90 24
4242.05 28
4242.20 33
4242.35 37
4242.50 41
4242.65 46
4242.80 52
4242.95 59
4243.10 67
4243.25 75
4243.40 82
4243.55 88
4243.70 91
4243.85 91
4243.99 88
4244.14 83
4244.29 78
4244.44 72
4244.59 68
4244.74 65
4244.89 62
4245.04 60
4245.19 58
4245.34 55
4245.49 52
4245.64 50
4245.79 48
4245.94 48
4246.09 50
4246.24 52
4246.39 56
4246.54 59
4246.68 63
4246.83 67
4246.98 70
4247.13 73
4247.28 77
4247.43 79
4247.58 81
4247.73 80
4247.88 78
4248.03 74
4248.18 68
4248.33 61
4248.48 55
4248.63 51
4248.78 50
4248.93 52
4249.08 57
4249.23 62
4249.37 68
4249.52 72
4249.67 74
4249.82 73
4249.97 69
4250.12 62
4250.27 54
4250.42 45
4250.57 37
4250.72 31
4250.87 27
4251.02 27
4251.17 31
4251.32 38
4251.47 49
4251.62 60
4251.77 72
4251.92 81
4252.07 86
4252.22 87
4252.37 84
4252.51 78
4252.66 71
4252.81 64
4252.96 58
4253.11 54
4253.26 52
4253.41 51
4253.56 51
4253.71 51
4253.86 50
4254.01 49
4254.16 46
4254.31 43
4254.46 40
4254.61 37
4254.76 35
4254.91 33
4255.06 33
4255.21 32
4255.36 31
4255.51 30
4255.66 27
4255.81 23
4255.96 17
4256.10 11
4256.25 5
4256.40 0
4256.55 0
4256.70 0
4256.85 0
4257.00 0
4257.15 0
4257.30 3
4257.45 6
4257.60 8
4257.75 8
4257.90 6
4258.05 3
4258.20 0
4258.35 0
4258.50 0
4258.65 0
4258.80 2
4258.95 9
4259.10 17
4259.25 23
4259.40 27
4259.55 27
4259.70 24
4259.85 18
4260.00 12
4260.15 7
4260.29 4
4260.44 4
4260.59 5
4260.74 7
4260.89 10
4261.04 12
4261.19 13
4261.34 14
4261.49 15
4261.64 15
4261.79 16
4261.94 17
4262.09 18
4262.24 19
4262.39 20
4262.54 20
4262.69 20
4262.84 21
4262.99 24
4263.14 28
4263.29 33
4263.44 39
4263.59 45
4263.74 50
4263.89 52
4264.04 52
4264.19 49
4264.34 45
4264.49 40
4264.64 36
4264.79 32
4264.94 29
4265.09 27
4265.24 26
4265.39 24
4265.54 23
4265.69 21
4265.83 19
4265.98 18
4266.13 17
4266.28 18
4266.43 21
4266.58 27
4266.73 36
4266.88 47
4267.03 60
4267.18 73
4267.33 85
4267.48 95
4267.63 103
4267.78 109
4267.93 112
4268.08 115
4268.23 116
4268.38 116
4268.53 115
4268.68 113
4268.83 108
4268.98 102
4269.13 96
4269.28 90
4269.43 86
4269.58 85
4269.73 86
4269.88 89
4270.03 93
4270.18 96
4270.33 97
4270.48 96
4270.63 92
4270.78 87
4270.93 80
4271.08 72
4271.23 65
4271.38 58
4271.53 54
4271.68 52
4271.83 52
4271.98 55
4272.13 61
4272.28 69
4272.43 79
4272.58 89
4272.73 100
4272.88 110
4273.03 118
4273.18 123
4273.33 125
4273.48 122
4273.63 117
4273.78 108
4273.93 99
4274.08 91
4274.23 86
4274.38 86
4274.53 89
4274.68 97
4274.83 106
4274.98 116
4275.13 125
4275.28 131
4275.43 135
4275.58 137
4275.73 138
4275.88 138
4276.03 139
4276.18 141
4276.33 142
4276.48 144
4276.63 145
4276.78 145
4276.93 143
4277.08 140
4277.23 136
4277.38 131
4277.53 125
4277.68 119
4277.83 113
4277.98 107
4278.13 102
4278.28 99
4278.43 96
4278.58 95
4278.73 94
4278.88 95
4279.03 97
4279.18 98
4279.33 100
4279.48 101
4279.63 103
4279.78 104
4279.93 106
4280.08 109
4280.23 114
4280.38 120
4280.53 128
4280.68 137
4280.83 147
4280.98 157
4281.13 167
4281.28 176
4281.43 183
4281.58 190
4281.73 195
4281.88 200
4282.03 205
4282.18 212
4282.33 221
4282.48 234
4282.63 249
4282.78 267
4282.93 288
4283.08 311
4283.23 333
4283.38 355
4283.53 375
4283.68 391
4283.83 405
4283.98 416
4284.13 425
4284.28 432
4284.43 438
4284.58 442
4284.73 446
4284.88 448
4285.03 450
4285.18 449
4285.33 446
4285.48 440
4285.63 433
4285.78 423
4285.93 412
4286.08 402
4286.23 394
4286.38 387
4286.53 383
4286.68 380
4286.83 377
4286.98 373
4287.13 365
4287.28 355
4287.43 342
4287.58 328
4287.73 313
4287.88 300
4288.03 288
4288.18 279
4288.33 271
4288.48 262
4288.63 253
4288.78 243
4288.93 232
4289.08 221
4289.23 211
4289.38 203
4289.53 198
4289.68 197
4289.83 197
4289.98 198
4290.13 198
4290.28 197
4290.43 194
4290.58 188
4290.73 179
4290.88 168
4291.04 156
4291.19 144
4291.34 132
4291.49 122
4291.64 115
4291.79 110
4291.94 109
4292.09 109
4292.24 111
4292.39 113
4292.54 114
4292.69 113
4292.84 111
4292.99 107
4293.14 103
4293.29 98
4293.44 95
4293.59 93
4293.74 93
4293.89 96
4294.04 100
4294.19 107
4294.34 116
4294.49 125
4294.64 134
4294.79 142
4294.94 147
4295.09 149
4295.24 148
4295.39 145
4295.54 139
4295.69 133
4295.84 128
4295.99 125
4296.14 124
4296.29 126
4296.44 130
4296.60 136
4296.75 141
4296.90 146
4297.05 149
4297.20 150
4297.35 148
4297.50 144
4297.65 140
4297.80 136
4297.95 135
4298.10 135
4298.25 138
4298.40 141
4298.55 145
4298.70 148
4298.85 148
4299.00 146
4299.15 141
4299.30 135
4299.45 128
4299.60 121
4299.75 115
4299.90 109
4300.05 103
4300.20 98
4300.35 92
4300.50 86
4300.65 79
4300.81 72
4300.96 65
4301.11 60
4301.26 56
4301.41 55
4301.56 56
4301.71 59
4301.86 64
4302.01 70
4302.16 78
4302.31 87
4302.46 97
4302.61 107
4302.76 118
4302.91 128
4303.06 136
4303.21 142
4303.36 145
4303.51 144
4303.66 141
4303.81 136
4303.96 130
4304.11 124
4304.26 118
4304.42 113
4304.57 107
4304.72 101
4304.87 96
4305.02 91
4305.17 88
4305.32 87
4305.47 87
4305.62 89
4305.77 92
4305.92 96
4306.07 99
4306.22 103
4306.37 106
4306.52 109
4306.67 111
4306.82 113
4306.97 114
4307.12 114
4307.27 113
4307.42 113
4307.58 112
4307.73 112
4307.88 112
4308.03 113
4308.18 115
4308.33 116
4308.48 115
4308.63 112
4308.78 108
4308.93 102
4309.08 94
4309.23 86
4309.38 78
4309.53 69
4309.68 61
4309.83 52
4309.98 43
4310.13 36
4310.29 29
4310.44 25
4310.59 22
4310.74 22
4310.89 23
4311.04 25
4311.19 28
4311.34 30
4311.49 34
4311.64 37
4311.79 42
4311.94 48
4312.09 54
4312.24 61
4312.39 67
4312.54 73
4312.69 77
4312.84 79
4313.00 80
4313.15 79
4313.30 77
4313.45 73
4313.60 69
4313.75 64
4313.90 59
4314.05 53
4314.20 47
4314.35 40
4314.50 34
4314.65 29
4314.80 24
4314.95 21
4315.10 19
4315.26 18
4315.41 19
4315.56 20
4315.71 21
4315.86 21
4316.01 21
4316.16 19
4316.31 17
4316.46 13
4316.61 9
4316.76 7
4316.91 5
4317.06 7
4317.21 11
4317.36 17
4317.51 24
4317.67 31
4317.82 37
4317.97 40
4318.12 40
4318.27 37
4318.42 32
4318.57 25
4318.72 18
4318.87 11
4319.02 5
4319.17 2
4319.32 0
4319.47 1
4319.62 4
4319.78 9
4319.93 16
4320.08 25
4320.23 34
4320.38 43
4320.53 51
4320.68 56
4320.83 58
4320.98 56
4321.13 50
4321.28 42
4321.43 32
4321.58 22
4321.74 13
4321.89 6
4322.04 1
4322.19 0
4322.34 0
4322.49 0
4322.64 0
4322.79 0
4322.94 0
4323.09 0
4323.24 0
4323.39 0
4323.54 3
4323.70 7
4323.85 11
4324.00 14
4324.15 16
4324.30 17
4324.45 16
4324.60 14
4324.75 10
4324.90 6
4325.05 1
4325.20 0
4325.35 0
4325.51 0
4325.66 0
4325.81 1
4325.96 7
4326.11 14
4326.26 21
4326.41 27
4326.56 33
4326.71 37
4326.86 41
4327.01 43
4327.16 44
4327.32 44
4327.47 41
4327.62 38
4327.77 34
4327.92 30
4328.07 28
4328.22 27
4328.37 29
4328.52 32
4328.67 37
4328.82 42
4328.97 47
4329.13 50
4329.28 51
4329.43 50
4329.58 49
4329.73 48
4329.88 47
4330.03 47
4330.18 48
4330.33 50
4330.48 52
4330.63 53
4330.79 53
4330.94 52
4331.09 50
4331.24 48
4331.39 47
4331.54 47
4331.69 47
4331.84 48
4331.99 48
4332.14 48
4332.29 45
4332.45 41
4332.60 35
4332.75 28
4332.90 20
4333.05 12
4333.20 6
4333.35 1
4333.50 0
4333.65 0
4333.80 0
4333.96 0
4334.11 0
4334.26 0
4334.41 3
4334.56 10
4334.71 18
4334.86 25
4335.01 31
4335.16 35
4335.31 36
4335.47 36
4335.62 35
4335.77 34
4335.92 33
4336.07 34
4336.22 36
4336.37 39
4336.52 43
4336.67 46
4336.82 47
4336.98 47
4337.13 46
4337.28 42
4337.43 38
4337.58 34
4337.73 29
4337.88 24
4338.03 19
4338.18 14
4338.33 10
4338.49 6
4338.64 3
4338.79 2
4338.94 3
4339.09 6
4339.24 10
4339.39 15
4339.54 20
4339.69 24
4339.85 27
4340.00 30
4340.15 33
4340.30 35
4340.45 37
4340.60 38
4340.75 37
4340.90 34
4341.05 30
4341.21 25
4341.36 18
4341.51 13
4341.66 7
4341.81 3
4341.96 0
4342.11 0
4342.26 0
4342.41 0
4342.57 0
4342.72 0
4342.87 0
4343.02 0
4343.17 0
4343.32 11
4343.47 26
4343.62 42
4343.77 59
4343.93 74
4344.08 88
4344.23 100
4344.38 110
4344.53 118
4344.68 124
4344.83 128
4344.98 130
4345.13 129
4345.29 126
4345.44 121
4345.59 116
4345.74 110
4345.89 104
4346.04 100
4346.19 99
4346.34 100
4346.50 103
4346.65 107
4346.80 112
4346.95 116
4347.10 118
4347.25 118
4347.40 115
4347.55 110
4347.70 103
4347.86 96
4348.01 89
4348.16 84
4348.31 81
4348.46 80
4348.61 80
4348.76 81
4348.91 81
4349.07 79
4349.22 76
4349.37 70
4349.52 63
4349.67 55
4349.82 48
4349.97 41
4350.12 35
4350.28 30
4350.43 26
4350.58 24
4350.73 21
4350.88 20
4351.03 20
4351.18 20
4351.33 21
4351.49 21
4351.64 21
4351.79 18
4351.94 14
4352.09 8
4352.24 1
4352.39 0
4352.54 0
4352.70 0
4352.85 0
4353.00 0
4353.15 0
4353.30 0
4353.45 7
4353.60 16
4353.76 26
4353.91 34
4354.06 40
4354.21 45
4354.36 47
4354.51 47
4354.66 45
4354.81 42
4354.97 37
4355.12 31
4355.27 24
4355.42 16
4355.57 8
4355.72 1
4355.87 0
4356.03 0
4356.18 0
4356.33 0
4356.48 0
4356.63 0
4356.78 5
4356.93 9
4357.09 13
4357.24 16
4357.39 19
4357.54 21
4357.69 22
4357.84 23
4357.99 23
4358.14 23
4358.30 23
4358.45 23
4358.60 23
4358.75 22
4358.90 20
4359.05 18
4359.20 15
4359.36 13
4359.51 10
4359.66 8
4359.81 8
4359.96 10
4360.11 12
4360.26 17
4360.42 22
4360.57 27
4360.72 32
4360.87 36
4361.02 39
4361.17 40
4361.32 41
4361.48 41
4361.63 41
4361.78 41
4361.93 41
4362.08 41
4362.23 41
4362.38 42
4362.54 43
4362.69 44
4362.84 46
4362.99 49
4363.14 51
4363.29 52
4363.45 52
4363.60 51
4363.75 49
4363.90 46
4364.05 42
4364.20 37
4364.35 33
4364.51 31
4364.66 31
4364.81 36
4364.96 45
4365.11 58
4365.26 74
4365.41 91
4365.57 108
4365.72 122
4365.87 132
4366.02 138
4366.17 142
4366.32 144
4366.48 146
4366.63 146
4366.78 147
4366.93 146
4367.08 142
4367.23 137
4367.38 129
4367.54 119
4367.69 107
4367.84 96
4367.99 86
4368.14 78
4368.29 73
4368.45 72
4368.60 73
4368.75 78
4368.90 85
4369.05 92
4369.20 99
4369.36 105
4369.51 109
4369.66 111
4369.81 111
4369.96 110
4370.11 107
4370.26 103
4370.42 98
4370.57 93
4370.72 86
4370.87 78
4371.02 70
4371.17 63
4371.33 56
4371.48 49
4371.63 44
4371.78 41
4371.93 38
4372.08 37
4372.24 35
4372.39 35
4372.54 34
4372.69 34
4372.84 35
4372.99 38
4373.15 42
4373.30 47
4373.45 53
4373.60 61
4373.75 68
4373.90 75
4374.06 81
4374.21 86
4374.36 89
4374.51 90
4374.66 90
4374.81 87
4374.97 83
4375.12 77
4375.27 71
4375.42 64
4375.57 59
4375.72 55
4375.88 53
4376.03 54
4376.18 57
4376.33 62
4376.48 66
4376.63 71
4376.79 73
4376.94 73
4377.09 70
4377.24 65
4377.39 59
4377.54 52
4377.70 46
4377.85 41
4378.00 37
4378.15 35
4378.30 35
4378.46 35
4378.61 37
4378.76 39
4378.91 42
4379.06 45
4379.21 47
4379.37 50
4379.52 51
4379.67 50
4379.82 48
4379.97 45
4380.12 41
4380.28 37
4380.43 32
4380.58 27
4380.73 23
4380.88 19
4381.04 15
4381.19 12
4381.34 9
4381.49 7
4381.64 6
4381.79 5
4381.95 5
4382.10 4
4382.25 3
4382.40 1
4382.55 0
4382.71 0
4382.86 0
4383.01 0
4383.16 0
4383.31 0
4383.46 1
4383.62 9
4383.77 17
4383.92 24
4384.07 29
4384.22 31
4384.38 30
4384.53 27
4384.68 21
4384.83 15
4384.98 8
4385.13 3
4385.29 0
4385.44 0
4385.59 0
4385.74 0
4385.89 4
4386.05 10
4386.20 17
4386.35 25
4386.50 32
4386.65 38
4386.81 42
4386.96 43
4387.11 43
4387.26 42
4387.41 39
4387.56 38
4387.72 37
4387.87 37
4388.02 38
4388.17 40
4388.32 43
4388.48 46
4388.63 51
4388.78 55
4388.93 59
4389.08 63
4389.24 66
4389.39 69
4389.54 71
4389.69 74
4389.84 75
4390.00 77
4390.15 78
4390.30 79
4390.45 80
4390.60 82
4390.76 84
4390.91 86
4391.06 88
4391.21 91
4391.36 93
4391.52 95
4391.67 96
4391.82 95
4391.97 93
4392.12 91
4392.28 88
4392.43 85
4392.58 83
4392.73 83
4392.88 83
4393.04 84
4393.19 85
4393.34 86
4393.49 85
4393.64 82
4393.80 78
4393.95 72
4394.10 66
4394.25 58
4394.40 51
4394.56 44
4394.71 38
4394.86 32
4395.01 27
4395.16 22
4395.32 18
4395.47 15
4395.62 11
4395.77 7
4395.92 3
4396.08 0
4396.23 0
4396.38 0
4396.53 0
4396.68 2
4396.84 6
4396.99 9
4397.14 10
4397.29 10
4397.44 7
4397.60 3
4397.75 0
4397.90 0
4398.05 0
4398.20 0
4398.36 0
4398.51 0
4398.66 0
4398.81 1
4398.97 4
4399.12 7
4399.27 8
4399.42 8
4399.57 7
4399.73 7
4399.88 6
4400.03 5
4400.18 4
4400.33 3
4400.49 1
4400.64 0
4400.79 0
4400.94 0
4401.09 0
4401.25 0
4401.40 1
4401.55 3
4401.70 7
4401.86 12
4402.01 17
4402.16 24
4402.31 30
4402.46 37
4402.62 43
4402.77 50
4402.92 56
4403.07 62
4403.22 67
4403.38 72
4403.53 76
4403.68 79
4403.83 80
4403.99 80
4404.14 80
4404.29 79
4404.44 78
4404.59 77
4404.75 78
4404.90 80
4405.05 83
4405.20 88
4405.36 94
4405.51 101
4405.66 109
4405.81 117
4405.96 125
4406.12 132
4406.27 138
4406.42 144
4406.57 148
4406.73 153
4406.88 156
4407.03 160
4407.18 163
4407.33 167
4407.49 172
4407.64 177
4407.79 185
4407.94 195
4408.10 206
4408.25 218
4408.40 230
4408.55 240
4408.70 249
4408.86 257
4409.01 265
4409.16 274
4409.31 286
4409.47 300
4409.62 315
4409.77 332
4409.92 347
4410.08 359
4410.23 368
4410.38 373
4410.53 375
4410.68 374
4410.84 372
4410.99 369
4411.14 366
4411.29 362
4411.45 358
4411.60 354
4411.75 347
4411.90 340
4412.06 332
4412.21 324
4412.36 317
4412.51 311
4412.66 307
4412.82 305
4412.97 303
4413.12 302
4413.27 300
4413.43 298
4413.58 294
4413.73 288
4413.88 282
4414.04 274
4414.19 264
4414.34 252
4414.49 239
4414.65 222
4414.80 205
4414.95 187
4415.10 169
4415.26 154
4415.41 142
4415.56 133
4415.71 127
4415.86 123
4416.02 121
4416.17 119
4416.32 118
4416.47 117
4416.63 115
4416.78 113
4416.93 109
4417.08 103
4417.24 96
4417.39 88
4417.54 79
4417.69 71
4417.85 66
4418.00 63
4418.15 63
4418.30 65
4418.46 67
4418.61 69
4418.76 70
4418.91 70
4419.07 70
4419.22 69
4419.37 70
4419.52 72
4419.68 74
4419.83 76
4419.98 77
4420.13 77
4420.29 73
4420.44 68
4420.59 62
4420.74 55
4420.90 50
4421.05 47
4421.20 47
4421.35 48
4421.50 51
4421.66 53
4421.81 55
4421.96 55
4422.11 53
4422.27 51
4422.42 49
4422.57 48
4422.73 48
4422.88 50
4423.03 52
4423.18 55
4423.34 58
4423.49 60
4423.64 62
4423.79 63
4423.95 65
4424.10 67
4424.25 68
4424.40 69
4424.56 69
4424.71 67
4424.86 63
4425.01 57
4425.17 50
4425.32 42
4425.47 34
4425.62 27
4425.78 20
4425.93 14
4426.08 9
4426.23 5
4426.39 1
4426.54 0
4426.69 0
4426.84 0
4427.00 0
4427.15 0
4427.30 0
4427.45 0
4427.61 0
4427.76 0
4427.91 0
4428.06 1
4428.22 3
4428.37 6
4428.52 10
4428.68 14
4428.83 18
4428.98 23
4429.13 28
4429.29 33
4429.44 37
4429.59 40
4429.74 41
4429.90 41
4430.05 38
4430.20 33
4430.35 27
4430.51 20
4430.66 14
4430.81 8
4430.96 3
4431.12 0
4431.27 0
4431.42 0
4431.58 0
4431.73 0
4431.88 0
4432.03 1
4432.19 10
4432.34 20
4432.49 32
4432.64 42
4432.80 50
4432.95 55
4433.10 57
4433.25 58
4433.41 57
4433.56 56
4433.71 54
4433.87 52
4434.02 49
4434.17 44
4434.32 38
4434.48 31
4434.63 24
4434.78 18
4434.93 15
4435.09 15
4435.24 19
4435.39 26
4435.55 34
4435.70 43
4435.85 50
4436.00 56
4436.16 60
4436.31 64
4436.46 67
4436.61 70
4436.77 74
4436.92 79
4437.07 85
4437.23 89
4437.38 92
4437.53 94
4437.68 94
4437.84 93
4437.99 92
4438.14 91
4438.30 91
4438.45 92
4438.60 93
4438.75 95
4438.91 96
4439.06 97
4439.21 96
4439.36 95
4439.52 93
4439.67 90
4439.82 88
4439.98 86
4440.13 84
4440.28 82
4440.43 80
4440.59 78
4440.74 75
4440.89 73
4441.05 71
4441.20 69
4441.35 66
4441.50 62
4441.66 57
4441.81 50
4441.96 41
4442.12 32
4442.27 23
4442.42 16
4442.57 11
4442.73 8
4442.88 7
4443.03 7
4443.19 9
4443.34 11
4443.49 13
4443.64 18
4443.80 24
4443.95 32
4444.10 40
4444.26 48
4444.41 54
4444.56 56
4444.71 57
4444.87 54
4445.02 51
4445.17 47
4445.33 46
4445.48 46
4445.63 48
4445.78 51
4445.94 55
4446.09 59
4446.24 61
4446.40 62
4446.55 61
4446.70 59
4446.85 56
4447.01 53
4447.16 49
4447.31 46
4447.47 43
4447.62 40
4447.77 37
4447.93 35
4448.08 32
4448.23 30
4448.38 28
4448.54 27
4448.69 29
4448.84 32
4449.00 39
4449.15 47
4449.30 57
4449.46 67
4449.61 75
4449.76 81
4449.91 84
4450.07 83
4450.22 79
4450.37 71
4450.53 61
4450.68 51
4450.83 40
4450.98 31
4451.14 25
4451.29 21
4451.44 21
4451.60 24
4451.75 28
4451.90 33
4452.06 38
4452.21 41
4452.36 43
4452.52 43
4452.67 41
4452.82 39
4452.97 38
4453.13 36
4453.28 36
4453.43 37
4453.59 39
4453.74 41
4453.89 43
4454.05 45
4454.20 45
4454.35 45
4454.50 43
4454.66 40
4454.81 36
4454.96 31
4455.12 27
4455.27 24
4455.42 22
4455.58 21
4455.73 22
4455.88 25
4456.04 30
4456.19 36
4456.34 42
4456.49 48
4456.65 53
4456.80 55
4456.95 55
4457.11 52
4457.26 47
4457.41 40
4457.57 33
4457.72 25
4457.87 19
4458.03 16
4458.18 15
4458.33 16
4458.49 21
4458.64 28
4458.79 37
4458.94 47
4459.10 58
4459.25 69
4459.40 79
4459.56 87
4459.71 92
4459.86 95
4460.02 96
4460.17 96
4460.32 96
4460.48 96
4460.63 98
4460.78 101
4460.94 104
4461.09 108
4461.24 111
4461.40 112
4461.55 112
4461.70 110
4461.85 108
4462.01 105
4462.16 103
4462.31 101
4462.47 100
4462.62 99
4462.77 98
4462.93 96
4463.08 93
4463.23 88
4463.39 81
4463.54 72
4463.69 62
4463.85 52
4464.00 43
4464.15 34
4464.31 28
4464.46 24
4464.61 23
4464.77 25
4464.92 30
4465.07 37
4465.23 45
4465.38 53
4465.53 59
4465.69 64
4465.84 66
4465.99 67
4466.14 66
4466.30 66
4466.45 67
4466.60 70
4466.76 75
4466.91 80
4467.06 86
4467.22 91
4467.37 93
4467.52 94
4467.68 93
4467.83 90
4467.98 87
4468.14 84
4468.29 80
4468.44 76
4468.60 72
4468.75 67
4468.90 60
4469.06 53
4469.21 44
4469.36 35
4469.52 25
4469.67 17
4469.82 9
4469.98 3
4470.13 0
4470.28 0
4470.44 0
4470.59 0
4470.74 0
4470.90 0
4471.05 0
4471.20 0
4471.36 0
4471.51 2
4471.66 7
4471.82 13
4471.97 20
4472.12 27
4472.28 34
4472.43 41
4472.58 49
4472.74 55
4472.89 61
4473.04 65
4473.20 68
4473.35 70
4473.50 70
4473.66 70
4473.81 69
4473.96 68
4474.12 67
4474.27 67
4474.42 68
4474.58 68
4474.73 70
4474.89 71
4475.04 73
4475.19 74
4475.35 76
4475.50 78
4475.65 80
4475.81 82
4475.96 83
4476.11 83
4476.27 82
4476.42 80
4476.57 77
4476.73 72
4476.88 66
4477.03 59
4477.19 51
4477.34 44
4477.49 38
4477.65 34
4477.80 32
4477.95 32
4478.11 34
4478.26 38
4478.41 43
4478.57 50
4478.72 58
4478.87 66
4479.03 74
4479.18 80
4479.34 85
4479.49 88
4479.64 89
4479.80 89
4479.95 89
4480.10 89
4480.26 89
4480.41 90
4480.56 90
4480.72 90
4480.87 90
4481.02 90
4481.18 90
4481.33 89
4481.48 88
4481.64 86
4481.79 83
4481.94 77
4482.10 70
4482.25 60
4482.41 50
4482.56 41
4482.71 32
4482.87 25
4483.02 21
4483.17 19
4483.33 20
4483.48 22
4483.63 26
4483.79 30
4483.94 36
4484.09 41
4484.25 47
4484.40 52
4484.56 57
4484.71 61
4484.86 64
4485.02 65
4485.17 64
4485.32 61
4485.48 58
4485.63 54
4485.78 50
4485.94 47
4486.09 45
4486.24 45
4486.40 46
4486.55 48
4486.71 49
4486.86 50
4487.01 48
4487.17 45
4487.32 39
4487.47 32
4487.63 25
4487.78 19
4487.93 16
4488.09 16
4488.24 21
4488.40 31
4488.55 44
4488.70 61
4488.86 79
4489.01 95
4489.16 110
4489.32 121
4489.47 130
4489.62 135
4489.78 140
4489.93 143
4490.09 147
4490.24 150
4490.39 152
4490.55 153
4490.70 152
4490.85 149
4491.01 143
4491.16 136
4491.32 128
4491.47 119
4491.62 110
4491.78 102
4491.93 94
4492.08 88
4492.24 85
4492.39 85
4492.54 87
4492.70 92
4492.85 99
4493.01 107
4493.16 114
4493.31 121
4493.47 126
4493.62 128
4493.77 129
4493.93 128
4494.08 126
4494.24 123
4494.39 119
4494.54 115
4494.70 112
4494.85 109
4495.00 105
4495.16 101
4495.31 97
4495.47 92
4495.62 86
4495.77 79
4495.93 72
4496.08 65
4496.23 59
4496.39 53
4496.54 48
4496.70 45
4496.85 44
4497.00 44
4497.16 46
4497.31 49
4497.46 51
4497.62 51
4497.77 50
4497.93 47
4498.08 44
4498.23 41
4498.39 40
4498.54 41
4498.70 44
4498.85 48
4499.00 52
4499.16 56
4499.31 57
4499.46 58
4499.62 56
4499.77 53
4499.93 50
4500.08 48
4500.23 46
4500.39 46
4500.54 48
4500.70 52
4500.85 59
4501.00 67
4501.16 75
4501.31 81
4501.46 86
4501.62 87
4501.77 85
4501.93 80
4502.08 74
4502.23 69
4502.39 65
4502.54 64
4502.70 65
4502.85 67
4503.00 71
4503.16 75
4503.31 78
4503.47 81
4503.62 84
4503.77 89
4503.93 94
4504.08 100
4504.23 107
4504.39 113
4504.54 118
4504.70 120
4504.85 121
4505.00 121
4505.16 121
4505.31 122
4505.47 125
4505.62 130
4505.77 135
4505.93 139
4506.08 141
4506.24 141
4506.39 137
4506.54 133
4506.70 127
4506.85 121
4507.01 117
4507.16 114
4507.31 112
4507.47 112
4507.62 112
4507.78 113
4507.93 113
4508.08 112
4508.24 111
4508.39 108
4508.55 104
4508.70 98
4508.85 92
4509.01 85
4509.16 78
4509.32 73
4509.47 70
4509.62 68
4509.78 68
4509.93 70
4510.09 72
4510.24 74
4510.39 77
4510.55 81
4510.70 85
4510.86 90
4511.01 95
4511.16 102
4511.32 109
4511.47 117
4511.63 126
4511.78 136
4511.93 146
4512.09 157
4512.24 168
4512.40 179
4512.55 188
4512.70 196
4512.86 202
4513.01 207
4513.17 211
4513.32 216
4513.47 220
4513.63 225
4513.78 230
4513.94 234
4514.09 236
4514.24 238
4514.40 239
4514.55 238
4514.71 236
4514.86 233
4515.01 229
4515.17 223
4515.32 216
4515.48 209
4515.63 201
4515.79 194
4515.94 188
4516.09 185
4516.25 185
4516.40 187
4516.56 192
4516.71 199
4516.86 207
4517.02 215
4517.17 221
4517.33 224
4517.48 224
4517.64 219
4517.79 210
4517.94 197
4518.10 181
4518.25 165
4518.41 150
4518.56 139
4518.71 132
4518.87 128
4519.02 128
4519.18 128
4519.33 129
4519.48 129
4519.64 128
4519.79 126
4519.95 124
4520.10 122
4520.26 122
4520.41 123
4520.56 126
4520.72 129
4520.87 131
4521.03 132
4521.18 131
4521.34 128
4521.49 125
4521.64 121
4521.80 117
4521.95 114
4522.11 112
4522.26 112
4522.41 112
4522.57 112
4522.72 112
4522.88 111
4523.03 109
4523.19 108
4523.34 106
4523.49 104
4523.65 103
4523.80 102
4523.96 101
4524.11 101
4524.27 101
4524.42 100
4524.57 100
4524.73 100
4524.88 99
4525.04 96
4525.19 91
4525.35 84
4525.50 75
4525.65 63
4525.81 51
4525.96 40
4526.12 30
4526.27 23
4526.43 18
4526.58 16
4526.73 15
4526.89 14
4527.04 13
4527.20 11
4527.35 10
4527.51 8
4527.66 7
4527.81 7
4527.97 7
4528.12 7
4528.28 8
4528.43 8
4528.59 9
4528.74 11
4528.89 15
4529.05 20
4529.20 27
4529.36 34
4529.51 41
4529.67 47
4529.82 51
4529.97 52
4530.13 51
4530.28 49
4530.44 47
4530.59 46
4530.75 47
4530.90 49
4531.06 54
4531.21 60
4531.36 65
4531.52 70
4531.67 72
4531.83 72
4531.98 71
4532.14 69
4532.29 67
4532.44 67
4532.60 69
4532.75 73
4532.91 78
4533.06 84
4533.22 90
4533.37 94
4533.53 96
4533.68 95
4533.83 92
4533.99 87
4534.14 80
4534.30 73
4534.45 67
4534.61 62
4534.76 58
4534.92 55
4535.07 51
4535.22 48
4535.38 43
4535.53 37
4535.69 30
4535.84 22
4536.00 14
4536.15 7
4536.31 2
4536.46 0
4536.61 0
4536.77 0
4536.92 1
4537.08 3
4537.23 5
4537.39 6
4537.54 5
4537.70 2
4537.85 0
4538.00 0
4538.16 0
4538.31 0
4538.47 0
4538.62 2
4538.78 7
4538.93 14
4539.09 20
4539.24 24
4539.40 25
4539.55 24
4539.70 21
4539.86 16
4540.01 11
4540.17 7
4540.32 3
4540.48 0
4540.63 0
4540.79 0
4540.94 2
4541.10 6
4541.25 11
4541.40 18
4541.56 26
4541.71 35
4541.87 42
4542.02 46
4542.18 47
4542.33 45
4542.49 40
4542.64 33
4542.80 26
4542.95 20
4543.10 16
4543.26 14
4543.41 13
4543.57 14
4543.72 16
4543.88 17
4544.03 19
4544.19 22
4544.34 25
4544.50 30
4544.65 36
4544.80 44
4544.96 52
4545.11 60
4545.27 67
4545.42 72
4545.58 72
4545.73 69
4545.89 63
4546.04 55
4546.20 46
4546.35 38
4546.51 32
4546.66 28
4546.82 28
4546.97 30
4547.12 34
4547.28 39
4547.43 43
4547.59 47
4547.74 50
4547.90 53
4548.05 55
4548.21 56
4548.36 57
4548.52 58
4548.67 59
4548.83 59
4548.98 59
4549.13 59
4549.29 57
4549.44 56
4549.60 54
4549.75 52
4549.91 52
4550.06 51
4550.22 52
4550.37 52
4550.53 52
4550.68 52
4550.84 51
4550.99 50
4551.15 48
4551.30 45
4551.46 42
4551.61 39
4551.76 36
4551.92 33
4552.07 30
4552.23 28
4552.38 28
4552.54 29
4552.69 31
4552.85 33
4553.00 34
4553.16 34
4553.31 33
4553.47 29
4553.62 25
4553.78 20
4553.93 15
4554.09 11
4554.24 9
4554.40 8
4554.55 8
4554.71 9
4554.86 10
4555.01 12
4555.17 12
4555.32 13
4555.48 13
4555.63 12
4555.79 12
4555.94 11
4556.10 10
4556.25 8
4556.41 7
4556.56 6
4556.72 6
4556.87 5
4557.03 5
4557.18 6
4557.34 6
4557.49 6
4557.65 6
4557.80 4
4557.96 2
4558.11 0
4558.27 0
4558.42 0
4558.58 0
4558.73 3
4558.89 6
4559.04 10
4559.19 12
4559.35 13
4559.50 12
4559.66 11
4559.81 9
4559.97 9
4560.12 10
4560.28 13
4560.43 17
4560.59 23
4560.74 29
4560.90 36
4561.05 41
4561.21 46
4561.36 48
4561.52 49
4561.67 47
4561.83 43
4561.98 38
4562.14 33
4562.29 28
4562.45 24
4562.60 21
4562.76 21
4562.91 23
4563.07 25
4563.22 29
4563.38 32
4563.53 34
4563.69 34
4563.84 33
4564.00 31
4564.15 28
4564.31 25
4564.46 23
4564.62 23
4564.77 23
4564.93 24
4565.08 25
4565.24 25
4565.39 25
4565.55 24
4565.70 22
4565.86 20
4566.01 18
4566.17 16
4566.32 13
4566.48 10
4566.63 7
4566.79 4
4566.94 2
4567.10 0
4567.25 0
4567.41 1
4567.56 4
4567.72 7
4567.87 10
4568.03 11
4568.18 11
4568.34 8
4568.49 4
4568.65 0
4568.80 0
4568.96 0
4569.11 0
4569.27 0
4569.42 0
4569.58 0
4569.73 0
4569.89 4
4570.04 7
4570.20 10
4570.35 12
4570.51 14
4570.66 16
4570.82 19
4570.97 22
4571.13 25
4571.28 29
4571.44 32
4571.59 36
4571.75 40
4571.90 44
4572.06 47
4572.21 49
4572.37 51
4572.52 51
4572.68 51
4572.83 49
4572.99 47
4573.14 45
4573.30 44
4573.45 43
4573.61 43
4573.76 43
4573.92 45
4574.07 46
4574.23 48
4574.38 49
4574.54 50
4574.69 49
4574.85 46
4575.00 44
4575.16 41
4575.31 39
4575.47 39
4575.62 41
4575.78 44
4575.93 48
4576.09 53
4576.24 56
4576.40 59
4576.55 60
4576.71 61
4576.86 61
4577.02 62
4577.18 63
4577.33 66
4577.49 69
4577.64 71
4577.80 73
4577.95 73
4578.11 71
4578.26 69
4578.42 65
4578.57 62
4578.73 59
4578.88 56
4579.04 54
4579.19 53
4579.35 51
4579.50 49
4579.66 46
4579.81 41
4579.97 34
4580.12 26
4580.28 17
4580.43 9
4580.59 1
4580.74 0
4580.90 0
4581.05 0
4581.21 0
4581.37 0
4581.52 0
4581.68 2
4581.83 6
4581.99 10
4582.14 15
4582.30 20
4582.45 27
4582.61 34
4582.76 43
4582.92 52
4583.07 60
4583.23 69
4583.38 76
4583.54 82
4583.69 86
4583.85 88
4584.00 88
4584.16 86
4584.32 83
4584.47 79
4584.63 74
4584.78 68
4584.94 62
4585.09 54
4585.25 47
4585.40 41
4585.56 37
4585.71 35
4585.87 37
4586.02 42
4586.18 47
4586.33 52
4586.49 54
4586.64 53
4586.80 49
4586.96 43
4587.11 35
4587.27 28
4587.42 21
4587.58 17
4587.73 16
4587.89 16
4588.04 17
4588.20 20
4588.35 25
4588.51 32
4588.66 40
4588.82 49
4588.97 59
4589.13 69
4589.29 77
4589.44 83
4589.60 85
4589.75 85
4589.91 83
4590.06 79
4590.22 75
4590.37 70
4590.53 66
4590.68 62
4590.84 59
4590.99 56
4591.15 53
4591.31 51
4591.46 49
4591.62 48
4591.77 48
4591.93 48
4592.08 51
4592.24 54
4592.39 59
4592.55 64
4592.70 70
4592.86 76
4593.01 82
4593.17 89
4593.33 95
4593.48 101
4593.64 106
4593.79 111
4593.95 115
4594.10 117
4594.26 119
4594.41 119
4594.57 117
4594.72 113
4594.88 108
4595.04 100
4595.19 91
4595.35 82
4595.50 73
4595.66 65
4595.81 60
4595.97 57
4596.12 58
4596.28 60
4596.43 63
4596.59 66
4596.75 68
4596.90 68
4597.06 65
4597.21 61
4597.37 54
4597.52 47
4597.68 38
4597.83 30
4597.99 23
4598.15 17
4598.30 12
4598.46 8
4598.61 5
4598.77 3
4598.92 2
4599.08 1
4599.23 1
4599.39 1
4599.55 0
4599.70 0
4599.86 0
4600.01 0
4600.17 0
4600.32 0
4600.48 0
4600.63 0
4600.79 2
4600.94 7
4601.10 12
4601.26 17
4601.41 20
4601.57 22
4601.72 22
4601.88 21
4602.03 20
4602.19 20
4602.35 23
4602.50 27
4602.66 33
4602.81 39
4602.97 44
4603.12 46
4603.28 46
4603.43 42
4603.59 37
4603.75 30
4603.90 23
4604.06 19
4604.21 16
4604.37 15
4604.52 16
4604.68 18
4604.83 21
4604.99 25
4605.15 28
4605.30 30
4605.46 32
4605.61 34
4605.77 35
4605.92 37
4606.08 39
4606.24 42
4606.39 47
4606.55 52
4606.70 58
4606.86 64
4607.01 70
4607.17 74
4607.33 77
4607.48 77
4607.64 74
4607.79 69
4607.95 64
4608.10 59
4608.26 56
4608.41 54
4608.57 55
4608.73 58
4608.88 60
4609.04 63
4609.19 64
4609.35 64
4609.50 63
4609.66 61
4609.82 58
4609.97 55
4610.13 52
4610.28 49
4610.44 46
4610.59 42
4610.75 39
4610.91 36
4611.06 33
4611.22 31
4611.37 31
4611.53 31
4611.68 31
4611.84 32
4612.00 33
4612.15 32
4612.31 29
4612.46 24
4612.62 19
4612.78 12
4612.93 7
4613.09 4
4613.24 4
4613.40 7
4613.55 13
4613.71 20
4613.87 28
4614.02 34
4614.18 38
4614.33 40
4614.49 41
4614.64 41
4614.80 42
4614.96 44
4615.11 49
4615.27 56
4615.42 64
4615.58 73
4615.73 83
4615.89 91
4616.05 99
4616.20 105
4616.36 110
4616.51 112
4616.67 113
4616.83 113
4616.98 112
4617.14 111
4617.29 109
4617.45 107
4617.60 105
4617.76 103
4617.92 102
4618.07 102
4618.23 103
4618.38 107
4618.54 113
4618.70 122
4618.85 133
4619.01 145
4619.16 156
4619.32 166
4619.48 173
4619.63 177
4619.79 177
4619.94 176
4620.10 172
4620.25 168
4620.41 163
4620.57 158
4620.72 154
4620.88 149
4621.03 145
4621.19 143
4621.35 141
4621.50 141
4621.66 143
4621.81 148
4621.97 154
4622.13 162
4622.28 171
4622.44 178
4622.59 184
4622.75 188
4622.90 189
4623.06 189
4623.22 187
4623.37 186
4623.53 185
4623.68 184
4623.84 184
4624.00 183
4624.15 181
4624.31 179
4624.46 174
4624.62 169
4624.78 163
4624.93 156
4625.09 150
4625.24 145
4625.40 141
4625.56 138
4625.71 137
4625.87 137
4626.02 139
4626.18 142
4626.34 146
4626.49 150
4626.65 155
4626.80 159
4626.96 164
4627.12 168
4627.27 172
4627.43 176
4627.58 181
4627.74 185
4627.90 190
4628.05 194
4628.21 198
4628.36 201
4628.52 204
4628.68 205
4628.83 206
4628.99 206
4629.14 206
4629.30 206
4629.46 206
4629.61 207
4629.77 207
4629.92 208
4630.08 209
4630.24 211
4630.39 214
4630.55 218
4630.70 222
4630.86 226
4631.02 230
4631.17 233
4631.33 235
4631.49 236
4631.64 237
4631.80 239
4631.95 243
4632.11 251
4632.27 263
4632.42 279
4632.58 299
4632.73 321
4632.89 345
4633.05 369
4633.20 394
4633.36 418
4633.51 443
4633.67 469
4633.83 495
4633.98 520
4634.14 545
4634.29 569
4634.45 594
4634.61 623
4634.76 656
4634.92 697
4635.08 745
4635.23 798
4635.39 854
4635.54 910
4635.70 963
4635.86 1011
4636.01 1054
4636.17 1094
4636.32 1132
4636.48 1172
4636.64 1213
4636.79 1257
4636.95 1302
4637.11 1348
4637.26 1391
4637.42 1430
4637.57 1464
4637.73 1493
4637.89 1516
4638.04 1533
4638.20 1545
4638.36 1552
4638.51 1554
4638.67 1550
4638.82 1542
4638.98 1529
4639.14 1511
4639.29 1488
4639.45 1461
4639.60 1429
4639.76 1395
4639.92 1359
4640.07 1323
4640.23 1287
4640.39 1252
4640.54 1219
4640.70 1186
4640.85 1154
4641.01 1121
4641.17 1087
4641.32 1053
4641.48 1021
4641.64 990
4641.79 963
4641.95 941
4642.10 924
4642.26 910
4642.42 898
4642.57 885
4642.73 871
4642.89 854
4643.04 834
4643.20 810
4643.35 784
4643.51 756
4643.67 726
4643.82 695
4643.98 663
4644.14 631
4644.29 600
4644.45 571
4644.60 543
4644.76 519
4644.92 496
4645.07 474
4645.23 453
4645.39 433
4645.54 413
4645.70 394
4645.86 376
4646.01 362
4646.17 350
4646.32 340
4646.48 331
4646.64 322
4646.79 312
4646.95 299
4647.11 285
4647.26 268
4647.42 251
4647.57 234
4647.73 218
4647.89 204
4648.04 193
4648.20 182
4648.36 173
4648.51 165
4648.67 158
4648.83 151
4648.98 146
4649.14 143
4649.29 143
4649.45 146
4649.61 151
4649.76 157
4649.92 163
4650.08 168
4650.23 172
4650.39 174
4650.55 176
4650.70 179
4650.86 183
4651.02 188
4651.17 193
4651.33 199
4651.48 202
4651.64 203
4651.80 200
4651.95 191
4652.11 179
4652.27 163
4652.42 145
4652.58 126
4652.74 108
4652.89 92
4653.05 79
4653.21 69
4653.36 62
4653.52 57
4653.67 52
4653.83 48
4653.99 43
4654.14 39
4654.30 36
4654.46 34
4654.61 34
4654.77 35
4654.93 38
4655.08 41
4655.24 46
4655.40 51
4655.55 57
4655.71 62
4655.86 66
4656.02 69
4656.18 69
4656.33 67
4656.49 62
4656.65 56
4656.80 50
4656.96 46
4657.12 44
4657.27 47
4657.43 53
4657.59 62
4657.74 72
4657.90 81
4658.06 89
4658.21 94
4658.37 96
4658.53 94
4658.68 90
4658.84 84
4659.00 77
4659.15 71
4659.31 67
4659.46 65
4659.62 66
4659.78 69
4659.93 73
4660.09 78
4660.25 81
4660.40 82
4660.56 81
4660.72 77
4660.87 72
4661.03 66
4661.19 60
4661.34 55
4661.50 52
4661.66 51
4661.81 52
4661.97 53
4662.13 56
4662.28 59
4662.44 64
4662.60 71
4662.75 79
4662.91 89
4663.07 100
4663.22 110
4663.38 119
4663.54 125
4663.69 128
4663.85 128
4664.01 126
4664.16 123
4664.32 120
4664.48 119
4664.63 118
4664.79 118
4664.95 119
4665.10 119
4665.26 120
4665.42 119
4665.57 117
4665.73 115
4665.89 111
4666.04 107
4666.20 104
4666.36 101
4666.51 100
4666.67 101
4666.83 104
4666.98 109
4667.14 113
4667.30 115
4667.45 116
4667.61 113
4667.77 108
4667.92 102
4668.08 95
4668.24 90
4668.39 86
4668.55 83
4668.71 80
4668.86 78
4669.02 75
4669.18 72
4669.33 68
4669.49 63
4669.65 58
4669.80 54
4669.96 50
4670.12 46
4670.27 43
4670.43 41
4670.59 38
4670.74 37
4670.90 35
4671.06 34
4671.21 33
4671.37 33
4671.53 33
4671.68 33
4671.84 35
4672.00 37
4672.15 41
4672.31 45
4672.47 49
4672.62 53
4672.78 56
4672.94 58
4673.09 59
4673.25 58
4673.41 56
4673.56 54
4673.72 51
4673.88 49
4674.04 47
4674.19 47
4674.35 46
4674.51 47
4674.66 47
4674.82 47
4674.98 46
4675.13 44
4675.29 41
4675.45 36
4675.60 32
4675.76 28
4675.92 24
4676.07 23
4676.23 23
4676.39 24
4676.54 27
4676.70 31
4676.86 35
4677.01 40
4677.17 46
4677.33 50
4677.49 54
4677.64 56
4677.80 56
4677.96 54
4678.11 51
4678.27 47
4678.43 43
4678.58 41
4678.74 39
4678.90 38
4679.05 37
4679.21 36
4679.37 34
4679.52 32
4679.68 29
4679.84 25
4680.00 21
4680.15 17
4680.31 11
4680.47 5
4680.62 0
4680.78 0
4680.94 0
4681.09 0
4681.25 0
4681.41 0
4681.56 0
4681.72 1
4681.88 6
4682.03 9
4682.19 10
4682.35 9
4682.51 8
4682.66 6
4682.82 5
4682.98 7
4683.13 11
4683.29 17
4683.45 25
4683.60 35
4683.76 44
4683.92 54
4684.08 63
4684.23 72
4684.39 81
4684.55 90
4684.70 100
4684.86 108
4685.02 116
4685.17 121
4685.33 123
4685.49 123
4685.64 119
4685.80 114
4685.96 109
4686.12 103
4686.27 97
4686.43 93
4686.59 89
4686.74 87
4686.90 86
4687.06 86
4687.21 86
4687.37 87
4687.53 88
4687.69 88
4687.84 89
4688.00 88
4688.16 87
4688.31 86
4688.47 83
4688.63 80
4688.79 76
4688.94 72
4689.10 68
4689.26 64
4689.41 61
4689.57 60
4689.73 61
4689.88 63
4690.04 66
4690.20 69
4690.36 73
4690.51 75
4690.67 78
4690.83 80
4690.98 82
4691.14 84
4691.30 84
4691.46 84
4691.61 83
4691.77 81
4691.93 78
4692.08 74
4692.24 70
4692.40 64
4692.55 58
4692.71 52
4692.87 45
4693.03 39
4693.18 34
4693.34 32
4693.50 31
4693.65 33
4693.81 36
4693.97 41
4694.13 45
4694.28 48
4694.44 50
4694.60 51
4694.75 51
4694.91 52
4695.07 52
4695.23 53
4695.38 54
4695.54 55
4695.70 56
4695.85 56
4696.01 56
4696.17 55
4696.33 54
4696.48 52
4696.64 51
4696.80 50
4696.95 49
4697.11 50
4697.27 52
4697.43 55
4697.58 58
4697.74 60
4697.90 62
4698.06 62
4698.21 61
4698.37 60
4698.53 59
4698.68 58
4698.84 58
4699.00 59
4699.16 61
4699.31 64
4699.47 67
4699.63 70
4699.78 73
4699.94 75
4700.10 76
4700.26 76
4700.41 74
4700.57 71
4700.73 67
4700.88 62
4701.04 58
4701.20 55
4701.36 54
4701.51 54
4701.67 55
4701.83 58
4701.99 60
4702.14 63
4702.30 64
4702.46 65
4702.61 66
4702.77 67
4702.93 69
4703.09 73
4703.24 78
4703.40 84
4703.56 91
4703.72 99
4703.87 105
4704.03 110
4704.19 114
4704.34 116
4704.50 116
4704.66 115
4704.82 114
4704.97 112
4705.13 109
4705.29 106
4705.45 102
4705.60 98
4705.76 95
4705.92 91
4706.08 88
4706.23 86
4706.39 83
4706.55 79
4706.70 75
4706.86 68
4707.02 61
4707.18 53
4707.33 46
4707.49 41
4707.65 38
4707.81 37
4707.96 38
4708.12 40
4708.28 43
4708.44 45
4708.59 48
4708.75 51
4708.91 55
4709.07 59
4709.22 63
4709.38 67
4709.54 71
4709.69 72
4709.85 72
4710.01 71
4710.17 67
4710.32 62
4710.48 55
4710.64 48
4710.80 40
4710.95 32
4711.11 25
4711.27 18
4711.43 13
4711.58 9
4711.74 9
4711.90 11
4712.06 16
4712.21 24
4712.37 33
4712.53 41
4712.69 50
4712.84 56
4713.00 60
4713.16 62
4713.32 61
4713.47 59
4713.63 55
4713.79 51
4713.95 47
4714.10 45
4714.26 45
4714.42 47
4714.58 51
4714.73 57
4714.89 62
4715.05 66
4715.20 68
4715.36 67
4715.52 63
4715.68 59
4715.83 55
4715.99 52
4716.15 52
4716.31 54
4716.46 57
4716.62 60
4716.78 63
4716.94 64
4717.09 64
4717.25 64
4717.41 62
4717.57 61
4717.72 59
4717.88 58
4718.04 56
4718.20 53
4718.36 50
4718.51 46
4718.67 42
4718.83 36
4718.99 30
4719.14 23
4719.30 16
4719.46 10
4719.62 5
4719.77 2
4719.93 1
4720.09 3
4720.25 8
4720.40 14
4720.56 21
4720.72 29
4720.88 36
4721.03 42
4721.19 46
4721.35 49
4721.51 50
4721.66 51
4721.82 50
4721.98 50
4722.14 50
4722.29 50
4722.45 51
4722.61 53
4722.77 54
4722.92 56
4723.08 56
4723.24 56
4723.40 56
4723.56 55
4723.71 53
4723.87 52
4724.03 51
4724.19 51
4724.34 52
4724.50 54
4724.66 58
4724.82 63
4724.97 69
4725.13 76
4725.29 83
4725.45 89
4725.60 93
4725.76 94
4725.92 93
4726.08 89
4726.24 82
4726.39 73
4726.55 64
4726.71 54
4726.87 44
4727.02 35
4727.18 27
4727.34 20
4727.50 15
4727.65 10
4727.81 6
4727.97 2
4728.13 0
4728.28 0
4728.44 0
4728.60 0
4728.76 0
4728.92 0
4729.07 0
4729.23 0
4729.39 0
4729.55 5
4729.70 10
4729.86 15
4730.02 20
4730.18 24
4730.34 27
4730.49 28
4730.65 28
4730.81 27
4730.97 25
4731.12 23
4731.28 22
4731.44 22
4731.60 23
4731.76 26
4731.91 30
4732.07 35
4732.23 39
4732.39 42
4732.54 44
4732.70 45
4732.86 45
4733.02 44
4733.17 43
4733.33 43
4733.49 43
4733.65 45
4733.81 47
4733.96 50
4734.12 54
4734.28 60
4734.44 66
4734.60 73
4734.75 81
4734.91 89
4735.07 95
4735.23 99
4735.38 98
4735.54 94
4735.70 86
4735.86 76
4736.02 66
4736.17 57
4736.33 52
4736.49 50
4736.65 52
4736.80 57
4736.96 63
4737.12 69
4737.28 74
4737.44 77
4737.59 77
4737.75 75
4737.91 71
4738.07 66
4738.23 62
4738.38 57
4738.54 54
4738.70 52
4738.86 52
4739.01 52
4739.17 54
4739.33 55
4739.49 56
4739.65 57
4739.80 56
4739.96 54
4740.12 51
4740.28 48
4740.44 45
4740.59 42
4740.75 41
4740.91 41
4741.07 43
4741.23 47
4741.38 50
4741.54 54
4741.70 58
4741.86 62
4742.01 65
4742.17 68
4742.33 71
4742.49 73
4742.65 74
4742.80 74
4742.96 72
4743.12 69
4743.28 63
4743.44 56
4743.59 48
4743.75 42
4743.91 38
4744.07 36
4744.23 38
4744.38 41
4744.54 46
4744.70 50
4744.86 53
4745.02 53
4745.17 50
4745.33 46
4745.49 41
4745.65 36
4745.81 33
4745.96 33
4746.12 36
4746.28 41
4746.44 48
4746.60 54
4746.75 60
4746.91 65
4747.07 69
4747.23 72
4747.39 74
4747.54 76
4747.70 77
4747.86 79
4748.02 80
4748.18 80
4748.33 80
4748.49 79
4748.65 78
4748.81 76
4748.97 74
4749.12 71
4749.28 69
4749.44 66
4749.60 64
4749.76 61
4749.91 58
4750.07 55
4750.23 52
4750.39 50
4750.55 48
4750.70 46
4750.86 44
4751.02 43
4751.18 42
4751.34 42
4751.50 42
4751.65 43
4751.81 45
4751.97 47
4752.13 49
4752.29 51
4752.44 52
4752.60 53
4752.76 52
4752.92 52
4753.08 52
4753.23 54
4753.39 58
4753.55 64
4753.71 72
4753.87 82
4754.03 92
4754.18 102
4754.34 109
4754.50 115
4754.66 118
4754.82 119
4754.97 119
4755.13 119
4755.29 119
4755.45 120
4755.61 120
4755.76 120
4755.92 119
4756.08 117
4756.24 114
4756.40 111
4756.56 108
4756.71 105
4756.87 103
4757.03 101
4757.19 99
4757.35 96
4757.50 93
4757.66 88
4757.82 82
4757.98 76
4758.14 71
4758.30 65
4758.45 60
4758.61 57
4758.77 54
4758.93 52
4759.09 51
4759.24 50
4759.40 50
4759.56 50
4759.72 50
4759.88 49
4760.04 47
4760.19 45
4760.35 41
4760.51 35
4760.67 29
4760.83 23
4760.99 18
4761.14 14
4761.30 11
4761.46 9
4761.62 8
4761.78 8
4761.93 9
4762.09 10
4762.25 12
4762.41 15
4762.57 19
4762.73 24
4762.88 28
4763.04 31
4763.20 32
4763.36 32
4763.52 30
4763.68 28
4763.83 27
4763.99 27
4764.15 28
4764.31 30
4764.47 33
4764.63 34
4764.78 36
4764.94 36
4765.10 37
4765.26 37
4765.42 39
4765.58 44
4765.73 51
4765.89 61
4766.05 75
4766.21 90
4766.37 106
4766.53 123
4766.68 139
4766.84 154
4767.00 167
4767.16 177
4767.32 186
4767.48 192
4767.63 195
4767.79 196
4767.95 195
4768.11 192
4768.27 187
4768.43 183
4768.58 180
4768.74 178
4768.90 178
4769.06 180
4769.22 183
4769.38 187
4769.53 190
4769.69 192
4769.85 194
4770.01 194
4770.17 195
4770.33 194
4770.48 194
4770.64 193
4770.80 191
4770.96 189
4771.12 186
4771.28 183
4771.44 179
4771.59 174
4771.75 168
4771.91 161
4772.07 154
4772.23 148
4772.39 143
4772.54 138
4772.70 135
4772.86 132
4773.02 129
4773.18 126
4773.34 122
4773.49 119
4773.65 116
4773.81 115
4773.97 117
4774.13 121
4774.29 126
4774.45 133
4774.60 139
4774.76 144
4774.92 145
4775.08 143
4775.24 138
4775.40 131
4775.56 122
4775.71 114
4775.87 107
4776.03 100
4776.19 94
4776.35 88
4776.51 83
4776.66 77
4776.82 72
4776.98 68
4777.14 65
4777.30 64
4777.46 65
4777.62 66
4777.77 68
4777.93 69
4778.09 69
4778.25 67
4778.41 65
4778.57 62
4778.73 59
4778.88 57
4779.04 57
4779.20 58
4779.36 60
4779.52 64
4779.68 68
4779.84 73
4779.99 79
4780.15 84
4780.31 90
4780.47 94
4780.63 97
4780.79 99
4780.95 98
4781.10 95
4781.26 91
4781.42 86
4781.58 81
4781.74 78
4781.90 77
4782.06 76
4782.21 77
4782.37 79
4782.53 80
4782.69 80
4782.85 81
4783.01 80
4783.17 80
4783.32 81
4783.48 82
4783.64 85
4783.80 89
4783.96 94
4784.12 99
4784.28 104
4784.43 109
4784.59 113
4784.75 116
4784.91 117
4785.07 117
4785.23 116
4785.39 115
4785.54 113
4785.70 111
4785.86 109
4786.02 107
4786.18 104
4786.34 100
4786.50 96
4786.66 92
4786.81 88
4786.97 84
4787.13 80
4787.29 77
4787.45 73
4787.61 68
4787.77 63
4787.93 59
4788.08 55
4788.24 52
4788.40 50
4788.56 51
4788.72 53
4788.88 57
4789.04 61
4789.19 64
4789.35 68
4789.51 71
4789.67 74
4789.83 76
4789.99 79
4790.15 81
4790.31 82
4790.46 81
4790.62 79
4790.78 75
4790.94 70
4791.10 64
4791.26 57
4791.42 52
4791.58 47
4791.73 43
4791.89 41
4792.05 39
4792.21 37
4792.37 36
4792.53 33
4792.69 30
4792.85 27
4793.00 23
4793.16 20
4793.32 17
4793.48 16
4793.64 14
4793.80 14
4793.96 13
4794.12 12
4794.27 11
4794.43 10
4794.59 10
4794.75 11
4794.91 13
4795.07 16
4795.23 20
4795.39 24
4795.55 27
4795.70 28
4795.86 29
4796.02 27
4796.18 25
4796.34 23
4796.50 21
4796.66 19
4796.82 18
4796.97 16
4797.13 16
4797.29 15
4797.45 14
4797.61 12
4797.77 10
4797.93 6
4798.09 2
4798.25 0
4798.40 0
4798.56 0
4798.72 0
4798.88 0
4799.04 0
4799.20 0
4799.36 1
4799.52 11
4799.68 23
4799.83 36
4799.99 48
4800.15 59
4800.31 67
4800.47 73
4800.63 77
4800.79 79
4800.95 79
4801.11 78
4801.26 76
4801.42 72
4801.58 68
4801.74 63
4801.90 59
4802.06 55
4802.22 53
4802.38 52
4802.54 53
4802.69 54
4802.85 55
4803.01 56
4803.17 55
4803.33 54
4803.49 53
4803.65 54
4803.81 56
4803.97 60
4804.13 66
4804.28 72
4804.44 78
4804.60 84
4804.76 88
4804.92 91
4805.08 93
4805.24 93
4805.40 92
4805.56 90
4805.72 86
4805.87 82
4806.03 77
4806.19 72
4806.35 68
4806.51 64
4806.67 61
4806.83 57
4806.99 52
4807.15 46
4807.31 41
4807.46 37
4807.62 35
4807.78 36
4807.94 40
4808.10 47
4808.26 56
4808.42 65
4808.58 72
4808.74 76
4808.90 77
4809.05 75
4809.21 70
4809.37 62
4809.53 54
4809.69 47
4809.85 40
4810.01 35
4810.17 31
4810.33 28
4810.49 25
4810.65 22
4810.80 18
4810.96 14
4811.12 9
4811.28 5
4811.44 1
4811.60 0
4811.76 1
4811.92 3
4812.08 5
4812.24 7
4812.40 8
4812.55 6
4812.71 3
4812.87 0
4813.03 0
4813.19 0
4813.35 0
4813.51 0
4813.67 0
4813.83 0
4813.99 3
4814.15 7
4814.30 11
4814.46 17
4814.62 23
4814.78 29
4814.94 36
4815.10 42
4815.26 48
4815.42 53
4815.58 57
4815.74 59
4815.90 62
4816.05 65
4816.21 69
4816.37 73
4816.53 78
4816.69 82
4816.85 85
4817.01 86
4817.17 84
4817.33 80
4817.49 75
4817.65 68
4817.81 62
4817.97 57
4818.12 54
4818.28 54
4818.44 55
4818.60 57
4818.76 58
4818.92 58
4819.08 57
4819.24 54
4819.40 50
4819.56 47
4819.72 43
4819.88 40
4820.03 37
4820.19 36
4820.35 34
4820.51 33
4820.67 32
4820.83 32
4820.99 32
4821.15 32
4821.31 31
4821.47 29
4821.63 27
4821.79 23
4821.95 20
4822.10 16
4822.26 15
4822.42 15
4822.58 18
4822.74 22
4822.90 26
4823.06 29
4823.22 30
4823.38 27
4823.54 21
4823.70 13
4823.86 5
4824.02 0
4824.18 0
4824.33 0
4824.49 0
4824.65 0
4824.81 1
4824.97 5
4825.13 7
4825.29 7
4825.45 6
4825.61 4
4825.77 1
4825.93 0
4826.09 0
4826.25 0
4826.41 0
4826.57 1
4826.72 6
4826.88 11
4827.04 17
4827.20 23
4827.36 29
4827.52 33
4827.68 37
4827.84 41
4828.00 43
4828.16 45
4828.32 46
4828.48 47
4828.64 47
4828.80 47
4828.96 45
4829.11 43
4829.27 39
4829.43 34
4829.59 29
4829.75 25
4829.91 21
4830.07 19
4830.23 19
4830.39 20
4830.55 23
4830.71 26
4830.87 30
4831.03 34
4831.19 38
4831.35 42
4831.51 46
4831.67 50
4831.82 53
4831.98 55
4832.14 56
4832.30 55
4832.46 53
4832.62 50
4832.78 47
4832.94 45
4833.10 45
4833.26 47
4833.42 49
4833.58 52
4833.74 55
4833.90 55
4834.06 53
4834.22 49
4834.38 43
4834.54 37
4834.69 31
4834.85 26
4835.01 23
4835.17 22
4835.33 23
4835.49 25
4835.65 27
4835.81 29
4835.97 30
4836.13 31
4836.29 31
4836.45 31
4836.61 32
4836.77 32
4836.93 33
4837.09 35
4837.25 38
4837.41 40
4837.57 43
4837.72 44
4837.88 46
4838.04 48
4838.20 50
4838.36 52
4838.52 55
4838.68 59
4838.84 63
4839.00 67
4839.16 70
4839.32 72
4839.48 71
4839.64 69
4839.80 65
4839.96 60
4840.12 55
4840.28 51
4840.44 48
4840.60 47
4840.76 48
4840.92 50
4841.08 53
4841.23 57
4841.39 61
4841.55 66
4841.71 70
4841.87 75
4842.03 78
4842.19 80
4842.35 80
4842.51 79
4842.67 76
4842.83 74
4842.99 73
4843.15 73
4843.31 76
4843.47 80
4843.63 87
4843.79 95
4843.95 104
4844.11 112
4844.27 120
4844.43 128
4844.59 136
4844.75 143
4844.91 149
4845.07 154
4845.23 157
4845.38 158
4845.54 156
4845.70 152
4845.86 146
4846.02 140
4846.18 133
4846.34 128
4846.50 126
4846.66 127
4846.82 133
4846.98 142
4847.14 154
4847.30 166
4847.46 178
4847.62 187
4847.78 193
4847.94 195
4848.10 194
4848.26 190
4848.42 186
4848.58 181
4848.74 176
4848.90 172
4849.06 168
4849.22 163
4849.38 156
4849.54 148
4849.70 139
4849.86 128
4850.02 117
4850.18 105
4850.34 94
4850.49 84
4850.65 76
4850.81 70
4850.97 66
4851.13 65
4851.29 67
4851.45 72
4851.61 79
4851.77 87
4851.93 95
4852.09 102
4852.25 106
4852.41 108
4852.57 107
4852.73 104
4852.89 100
4853.05 96
4853.21 93
4853.37 91
4853.53 89
4853.69 88
4853.85 86
4854.01 83
4854.17 80
4854.33 77
4854.49 74
4854.65 72
4854.81 71
4854.97 72
4855.13 73
4855.29 74
4855.45 74
4855.61 72
4855.77 68
4855.93 62
4856.09 56
4856.25 50
4856.41 45
4856.57 42
4856.73 39
4856.89 38
4857.05 39
4857.21 39
4857.37 40
4857.53 41
4857.69 42
4857.85 43
4858.00 44
4858.16 45
4858.32 47
4858.48 50
4858.64 53
4858.80 57
4858.96 60
4859.12 62
4859.28 62
4859.44 60
4859.60 56
4859.76 50
4859.92 44
4860.08 37
4860.24 32
4860.40 28
4860.56 27
4860.72 29
4860.88 33
4861.04 41
4861.20 50
4861.36 60
4861.52 70
4861.68 78
4861.84 84
4862.00 87
4862.16 86
4862.32 83
4862.48 77
4862.64 71
4862.80 64
4862.96 57
4863.12 51
4863.28 47
4863.44 44
4863.60 43
4863.76 44
4863.92 45
4864.08 47
4864.24 48
4864.40 48
4864.56 47
4864.72 44
4864.88 40
4865.04 35
4865.20 29
4865.36 22
4865.52 15
4865.68 9
4865.84 3
4866.00 0
4866.16 0
4866.32 0
4866.48 0
4866.64 0
4866.80 0
4866.96 0
4867.12 0
4867.28 0
4867.44 0
4867.60 1
4867.76 2
4867.92 5
4868.08 9
4868.24 13
4868.40 18
4868.56 22
4868.72 25
4868.88 28
4869.04 29
4869.20 30
4869.36 31
4869.52 33
4869.68 36
4869.84 41
4870.00 47
4870.16 54
4870.32 61
4870.48 68
4870.64 75
4870.80 81
4870.96 85
4871.12 88
4871.28 89
4871.44 90
4871.60 90
4871.76 91
4871.92 93
4872.08 95
4872.24 98
4872.40 101
4872.56 105
4872.72 110
4872.88 114
4873.04 119
4873.20 125
4873.36 131
4873.52 138
4873.68 145
4873.84 151
4874.00 156
4874.16 158
4874.32 158
4874.48 155
4874.64 149
4874.80 142
4874.96 135
4875.12 128
4875.28 123
4875.44 120
4875.60 120
4875.76 121
4875.92 124
4876.08 127
4876.25 128
4876.41 128
4876.57 126
4876.73 122
4876.89 118
4877.05 113
4877.21 110
4877.37 108
4877.53 108
4877.69 108
4877.85 109
4878.01 109
4878.17 110
4878.33 109
4878.49 109
4878.65 108
4878.81 108
4878.97 108
4879.13 107
4879.29 106
4879.45 103
4879.61 99
4879.77 93
4879.93 87
4880.09 82
4880.25 77
4880.41 75
4880.57 76
4880.73 79
4880.89 83
4881.05 90
4881.21 97
4881.37 104
4881.53 110
4881.69 115
4881.85 118
4882.01 118
4882.17 114
4882.33 107
4882.49 97
4882.65 86
4882.81 74
4882.97 63
4883.13 55
4883.29 49
4883.45 45
4883.61 43
4883.78 44
4883.94 45
4884.10 47
4884.26 49
4884.42 52
4884.58 55
4884.74 58
4884.90 60
4885.06 62
4885.22 62
4885.38 61
4885.54 60
4885.70 59
4885.86 60
4886.02 62
4886.18 66
4886.34 71
4886.50 77
4886.66 82
4886.82 86
4886.98 89
4887.14 91
4887.30 92
4887.46 92
4887.62 90
4887.78 88
4887.94 84
4888.10 80
4888.26 76
4888.42 72
4888.58 71
4888.74 72
4888.91 76
4889.07 84
4889.23 95
4889.39 108
4889.55 123
4889.71 138
4889.87 151
4890.03 162
4890.19 168
4890.35 169
4890.51 167
4890.67 162
4890.83 156
4890.99 151
4891.15 150
4891.31 152
4891.47 157
4891.63 165
4891.79 173
4891.95 181
4892.11 187
4892.27 190
4892.43 190
4892.59 186
4892.75 179
4892.92 170
4893.08 160
4893.24 150
4893.40 140
4893.56 131
4893.72 124
4893.88 117
4894.04 111
4894.20 104
4894.36 97
4894.52 90
4894.68 82
4894.84 76
4895.00 70
4895.16 65
4895.32 62
4895.48 59
4895.64 57
4895.80 54
4895.96 52
4896.12 49
4896.28 47
4896.45 45
4896.61 44
4896.77 45
4896.93 45
4897.09 46
4897.25 47
4897.41 48
4897.57 47
4897.73 47
4897.89 45
4898.05 44
4898.21 43
4898.37 42
4898.53 43
4898.69 45
4898.85 47
4899.01 50
4899.17 53
4899.33 56
4899.49 57
4899.66 56
4899.82 54
4899.98 51
4900.14 46
4900.30 41
4900.46 36
4900.62 32
4900.78 28
4900.94 25
4901.10 22
4901.26 20
4901.42 19
4901.58 19
4901.74 20
4901.90 22
4902.06 25
4902.22 28
4902.38 30
4902.55 31
4902.71 31
4902.87 29
4903.03 25
4903.19 22
4903.35 19
4903.51 17
4903.67 16
4903.83 17
4903.99 18
4904.15 21
4904.31 24
4904.47 27
4904.63 29
4904.79 31
4904.95 31
4905.12 31
4905.28 30
4905.44 30
4905.60 32
4905.76 36
4905.92 42
4906.08 49
4906.24 56
4906.40 63
4906.56 67
4906.72 69
4906.88 68
4907.04 67
4907.20 65
4907.36 65
4907.52 66
4907.69 69
4907.85 74
4908.01 80
4908.17 87
4908.33 94
4908.49 102
4908.65 109
4908.81 115
4908.97 121
4909.13 126
4909.29 130
4909.45 131
4909.61 129
4909.77 124
4909.93 117
4910.10 107
4910.26 97
4910.42 88
4910.58 81
4910.74 77
4910.90 76
4911.06 77
4911.22 81
4911.38 85
4911.54 90
4911.70 95
4911.86 100
4912.02 103
4912.19 105
4912.35 105
4912.51 103
4912.67 98
4912.83 91
4912.99 83
4913.15 75
4913.31 69
4913.47 65
4913.63 64
4913.79 65
4913.95 68
4914.11 72
4914.27 75
4914.44 77
4914.60 78
4914.76 77
4914.92 75
4915.08 71
4915.24 66
4915.40 62
4915.56 59
4915.72 57
4915.88 58
4916.04 61
4916.20 67
4916.37 73
4916.53 79
4916.69 83
4916.85 86
4917.01 86
4917.17 83
4917.33 79
4917.49 75
4917.65 71
4917.81 68
4917.97 65
4918.13 63
4918.30 61
4918.46 59
4918.62 56
4918.78 52
4918.94 48
4919.10 44
4919.26 40
4919.42 38
4919.58 37
4919.74 38
4919.90 41
4920.06 46
4920.23 52
4920.39 59
4920.55 66
4920.71 72
4920.87 77
4921.03 79
4921.19 79
4921.35 76
4921.51 71
4921.67 65
4921.83 60
4922.00 55
4922.16 51
4922.32 49
4922.48 49
4922.64 49
4922.80 50
4922.96 50
4923.12 50
4923.28 49
4923.44 49
4923.60 49
4923.77 50
4923.93 51
4924.09 53
4924.25 55
4924.41 57
4924.57 58
4924.73 60
4924.89 62
4925.05 65
4925.21 68
4925.37 73
4925.54 77
4925.70 81
4925.86 83
4926.02 83
4926.18 81
4926.34 75
4926.50 67
4926.66 57
4926.82 46
4926.98 34
4927.15 24
4927.31 16
4927.47 10
4927.63 6
4927.79 4
4927.95 4
4928.11 4
4928.27 5
4928.43 5
4928.59 3
4928.76 1
4928.92 0
4929.08 0
4929.24 0
4929.40 0
4929.56 0
4929.72 0
4929.88 1
4930.04 6
4930.20 10
4930.37 12
4930.53 13
4930.69 13
4930.85 14
4931.01 14
4931.17 15
4931.33 18
4931.49 22
4931.65 26
4931.82 32
4931.98 38
4932.14 44
4932.30 51
4932.46 58
4932.62 65
4932.78 71
4932.94 75
4933.10 77
4933.26 77
4933.43 76
4933.59 74
4933.75 72
4933.91 73
4934.07 76
4934.23 82
4934.39 91
4934.55 102
4934.71 112
4934.88 123
4935.04 131
4935.20 139
4935.36 144
4935.52 148
4935.68 152
4935.84 155
4936.00 158
4936.16 160
4936.33 163
4936.49 166
4936.65 170
4936.81 176
4936.97 183
4937.13 191
4937.29 200
4937.45 208
4937.62 215
4937.78 219
4937.94 220
4938.10 218
4938.26 213
4938.42 208
4938.58 203
4938.74 200
4938.90 198
4939.07 199
4939.23 200
4939.39 201
4939.55 202
4939.71 203
4939.87 203
4940.03 204
4940.19 206
4940.36 209
4940.52 212
4940.68 215
4940.84 216
4941.00 216
4941.16 212
4941.32 206
4941.48 199
4941.64 190
4941.81 182
4941.97 175
4942.13 170
4942.29 167
4942.45 167
4942.61 167
4942.77 167
4942.93 167
4943.10 165
4943.26 161
4943.42 156
4943.58 151
4943.74 146
4943.90 143
4944.06 142
4944.22 143
4944.39 145
4944.55 147
4944.71 148
4944.87 147
4945.03 144
4945.19 140
4945.35 134
4945.52 127
4945.68 120
4945.84 114
4946.00 108
4946.16 103
4946.32 99
4946.48 95
4946.64 93
4946.81 91
4946.97 90
4947.13 90
4947.29 91
4947.45 92
4947.61 94
4947.77 98
4947.93 103
4948.10 109
4948.26 116
4948.42 122
4948.58 126
4948.74 126
4948.90 124
4949.06 118
4949.23 111
4949.39 103
4949.55 98
4949.71 94
4949.87 95
4950.03 97
4950.19 102
4950.35 107
4950.52 112
4950.68 115
4950.84 117
4951.00 117
4951.16 116
4951.32 113
4951.48 110
4951.65 107
4951.81 104
4951.97 100
4952.13 96
4952.29 92
4952.45 86
4952.61 80
4952.78 72
4952.94 64
4953.10 55
4953.26 46
4953.42 38
4953.58 32
4953.74 27
4953.91 26
4954.07 27
4954.23 32
4954.39 38
4954.55 46
4954.71 54
4954.87 62
4955.04 68
4955.20 72
[truncated: 729,263 more chars]
