# Supplementary material for: Methylobacterium Species Promoting Rice and Barley Growth and Interaction Specificity Revealed with Whole-Cell Matrix-Assisted Laser Desorption / Ionization-Time-of-Flight Mass Spectrometry (MALDI-TOF/MS) Analysis
Source: PLoS One. 2015 Jun 8;10(6):e0129509. doi: 10.1371/journal.pone.0129509 (PMC4460032; doi:10.1371/journal.pone.0129509)
Supplement: S3 Data — (ZIP) [file pone.0129509.s003.zip › Supplementary data 3 (ms from barley)/30a.txt]

781.20 0
781.26 0
781.33 0
781.39 0
781.45 0
781.52 0
781.58 0
781.65 0
781.71 0
781.77 0
781.84 0
781.90 0
781.97 0
782.03 0
782.09 0
782.16 0
782.22 0
782.29 0
782.35 0
782.41 0
782.48 0
782.54 0
782.61 0
782.67 0
782.73 0
782.80 0
782.86 0
782.93 0
782.99 0
783.05 0
783.12 0
783.18 0
783.25 0
783.31 0
783.38 0
783.44 0
783.50 0
783.57 0
783.63 0
783.70 0
783.76 0
783.82 0
783.89 0
783.95 0
784.02 0
784.08 0
784.15 0
784.21 0
784.27 0
784.34 0
784.40 0
784.47 0
784.53 0
784.59 0
784.66 0
784.72 0
784.79 0
784.85 0
784.91 0
784.98 0
785.04 0
785.11 0
785.17 0
785.24 0
785.30 0
785.36 0
785.43 0
785.49 0
785.56 0
785.62 0
785.69 0
785.75 0
785.81 0
785.88 0
785.94 0
786.01 0
786.07 0
786.13 0
786.20 0
786.26 0
786.33 0
786.39 0
786.46 0
786.52 0
786.58 0
786.65 0
786.71 0
786.78 0
786.84 0
786.91 0
786.97 0
787.03 0
787.10 0
787.16 0
787.23 0
787.29 0
787.36 0
787.42 0
787.48 0
787.55 0
787.61 0
787.68 0
787.74 0
787.81 0
787.87 0
787.93 0
788.00 0
788.06 0
788.13 0
788.19 0
788.26 0
788.32 0
788.38 0
788.45 0
788.51 0
788.58 0
788.64 0
788.71 0
788.77 0
788.83 0
788.90 0
788.96 0
789.03 0
789.09 0
789.16 0
789.22 0
789.29 0
789.35 0
789.41 0
789.48 0
789.54 0
789.61 0
789.67 0
789.74 0
789.80 0
789.86 0
789.93 0
789.99 0
790.06 0
790.12 0
790.19 0
790.25 0
790.32 0
790.38 0
790.44 0
790.51 0
790.57 0
790.64 0
790.70 0
790.77 0
790.83 0
790.89 0
790.96 0
791.02 0
791.09 0
791.15 0
791.22 0
791.28 0
791.35 0
791.41 0
791.47 0
791.54 0
791.60 0
791.67 0
791.73 0
791.80 0
791.86 0
791.93 0
791.99 0
792.06 0
792.12 0
792.18 0
792.25 0
792.31 0
792.38 0
792.44 0
792.51 0
792.57 0
792.64 0
792.70 0
792.76 0
792.83 0
792.89 0
792.96 0
793.02 0
793.09 0
793.15 0
793.22 0
793.28 0
793.34 0
793.41 0
793.47 0
793.54 0
793.60 0
793.67 0
793.73 0
793.80 0
793.86 0
793.93 0
793.99 0
794.05 0
794.12 0
794.18 0
794.25 0
794.31 0
794.38 0
794.44 0
794.51 0
794.57 0
794.64 0
794.70 0
794.77 0
794.83 0
794.89 0
794.96 0
795.02 0
795.09 0
795.15 0
795.22 0
795.28 0
795.35 0
795.41 0
795.48 0
795.54 0
795.60 0
795.67 0
795.73 0
795.80 0
795.86 0
795.93 0
795.99 0
796.06 0
796.12 0
796.19 0
796.25 0
796.32 0
796.38 0
796.45 0
796.51 0
796.57 0
796.64 0
796.70 0
796.77 0
796.83 0
796.90 0
796.96 0
797.03 0
797.09 0
797.16 0
797.22 0
797.29 0
797.35 0
797.42 0
797.48 0
797.54 0
797.61 0
797.67 0
797.74 0
797.80 0
797.87 0
797.93 0
798.00 0
798.06 0
798.13 0
798.19 0
798.26 0
798.32 0
798.39 0
798.45 0
798.52 0
798.58 0
798.64 0
798.71 0
798.77 0
798.84 0
798.90 0
798.97 0
799.03 0
799.10 0
799.16 0
799.23 0
799.29 0
799.36 0
799.42 0
799.49 0
799.55 0
799.62 0
799.68 0
799.75 0
799.81 0
799.88 0
799.94 0
800.00 0
800.07 0
800.13 0
800.20 0
800.26 0
800.33 0
800.39 0
800.46 0
800.52 0
800.59 0
800.65 0
800.72 0
800.78 0
800.85 0
800.91 0
800.98 0
801.04 0
801.11 0
801.17 0
801.24 0
801.30 0
801.37 0
801.43 0
801.50 0
801.56 0
801.63 0
801.69 0
801.76 0
801.82 0
801.88 0
801.95 0
802.01 0
802.08 0
802.14 0
802.21 0
802.27 0
802.34 0
802.40 0
802.47 0
802.53 0
802.60 0
802.66 0
802.73 0
802.79 0
802.86 0
802.92 0
802.99 0
803.05 0
803.12 0
803.18 0
803.25 0
803.31 0
803.38 0
803.44 0
803.51 0
803.57 0
803.64 0
803.70 0
803.77 0
803.83 0
803.90 0
803.96 0
804.03 0
804.09 0
804.16 0
804.22 0
804.29 0
804.35 0
804.42 0
804.48 0
804.55 0
804.61 0
804.68 0
804.74 0
804.81 0
804.87 0
804.94 0
805.00 0
805.07 0
805.13 0
805.20 0
805.26 0
805.33 0
805.39 0
805.46 0
805.52 0
805.59 0
805.65 0
805.72 0
805.78 0
805.85 0
805.91 0
805.98 0
806.04 0
806.11 0
806.17 0
806.24 0
806.30 0
806.37 0
806.43 0
806.50 0
806.56 0
806.63 0
806.69 0
806.76 0
806.82 0
806.89 0
806.95 0
807.02 0
807.08 0
807.15 0
807.21 0
807.28 0
807.34 0
807.41 0
807.47 0
807.54 0
807.60 0
807.67 0
807.73 0
807.80 0
807.86 0
807.93 0
807.99 0
808.06 0
808.12 0
808.19 0
808.25 0
808.32 0
808.39 0
808.45 0
808.52 0
808.58 1
808.65 1
808.71 1
808.78 1
808.84 1
808.91 0
808.97 0
809.04 0
809.10 0
809.17 0
809.23 0
809.30 0
809.36 0
809.43 0
809.49 0
809.56 0
809.62 0
809.69 0
809.75 0
809.82 0
809.88 0
809.95 0
810.01 0
810.08 0
810.14 0
810.21 0
810.28 0
810.34 0
810.41 0
810.47 0
810.54 0
810.60 0
810.67 0
810.73 0
810.80 0
810.86 0
810.93 0
810.99 0
811.06 0
811.12 0
811.19 0
811.25 0
811.32 0
811.38 0
811.45 0
811.51 0
811.58 0
811.64 0
811.71 0
811.78 0
811.84 0
811.91 0
811.97 0
812.04 0
812.10 0
812.17 0
812.23 0
812.30 0
812.36 0
812.43 0
812.49 0
812.56 0
812.62 0
812.69 0
812.75 0
812.82 0
812.89 0
812.95 0
813.02 0
813.08 0
813.15 0
813.21 0
813.28 0
813.34 0
813.41 0
813.47 0
813.54 0
813.60 0
813.67 0
813.73 0
813.80 0
813.87 0
813.93 0
814.00 0
814.06 0
814.13 0
814.19 0
814.26 0
814.32 0
814.39 0
814.45 0
814.52 0
814.58 0
814.65 0
814.72 0
814.78 0
814.85 0
814.91 0
814.98 0
815.04 0
815.11 0
815.17 0
815.24 0
815.30 0
815.37 0
815.43 0
815.50 0
815.57 0
815.63 0
815.70 0
815.76 0
815.83 0
815.89 0
815.96 0
816.02 0
816.09 0
816.15 0
816.22 0
816.29 0
816.35 0
816.42 0
816.48 0
816.55 0
816.61 0
816.68 0
816.74 0
816.81 0
816.87 0
816.94 0
817.01 0
817.07 0
817.14 0
817.20 0
817.27 0
817.33 0
817.40 0
817.46 0
817.53 0
817.59 0
817.66 0
817.73 0
817.79 0
817.86 0
817.92 0
817.99 0
818.05 0
818.12 0
818.18 0
818.25 0
818.32 0
818.38 0
818.45 0
818.51 0
818.58 0
818.64 0
818.71 0
818.77 0
818.84 0
818.91 0
818.97 0
819.04 0
819.10 0
819.17 0
819.23 0
819.30 0
819.36 0
819.43 0
819.50 0
819.56 0
819.63 0
819.69 0
819.76 0
819.82 0
819.89 0
819.95 0
820.02 0
820.09 0
820.15 0
820.22 0
820.28 0
820.35 0
820.41 0
820.48 0
820.55 0
820.61 0
820.68 0
820.74 0
820.81 0
820.87 0
820.94 0
821.00 0
821.07 0
821.14 0
821.20 0
821.27 0
821.33 0
821.40 0
821.46 0
821.53 0
821.60 0
821.66 0
821.73 0
821.79 0
821.86 0
821.92 0
821.99 0
822.06 0
822.12 0
822.19 0
822.25 0
822.32 0
822.38 0
822.45 0
822.51 0
822.58 0
822.65 0
822.71 0
822.78 0
822.84 0
822.91 0
822.97 0
823.04 0
823.11 0
823.17 0
823.24 0
823.30 0
823.37 0
823.44 0
823.50 0
823.57 0
823.63 0
823.70 0
823.76 0
823.83 0
823.90 0
823.96 0
824.03 0
824.09 0
824.16 0
824.22 0
824.29 0
824.36 0
824.42 0
824.49 0
824.55 0
824.62 0
824.68 0
824.75 0
824.82 0
824.88 0
824.95 0
825.01 0
825.08 0
825.15 0
825.21 0
825.28 0
825.34 0
825.41 0
825.47 0
825.54 0
825.61 0
825.67 0
825.74 0
825.80 0
825.87 0
825.93 0
826.00 0
826.07 0
826.13 0
826.20 0
826.26 0
826.33 0
826.40 0
826.46 0
826.53 0
826.59 0
826.66 0
826.73 0
826.79 0
826.86 0
826.92 0
826.99 0
827.05 0
827.12 0
827.19 0
827.25 0
827.32 0
827.38 0
827.45 0
827.52 0
827.58 0
827.65 0
827.71 0
827.78 0
827.85 0
827.91 0
827.98 0
828.04 0
828.11 0
828.17 0
828.24 0
828.31 0
828.37 0
828.44 0
828.50 0
828.57 0
828.64 0
828.70 0
828.77 0
828.83 0
828.90 0
828.97 0
829.03 0
829.10 0
829.16 0
829.23 0
829.30 0
829.36 0
829.43 0
829.49 0
829.56 0
829.63 0
829.69 0
829.76 0
829.82 0
829.89 0
829.96 0
830.02 0
830.09 0
830.15 0
830.22 0
830.29 0
830.35 0
830.42 0
830.48 0
830.55 0
830.62 0
830.68 0
830.75 0
830.81 0
830.88 0
830.95 0
831.01 0
831.08 0
831.14 0
831.21 0
831.28 0
831.34 0
831.41 0
831.47 0
831.54 0
831.61 0
831.67 0
831.74 0
831.80 0
831.87 0
831.94 0
832.00 0
832.07 0
832.14 0
832.20 0
832.27 0
832.33 0
832.40 0
832.47 0
832.53 0
832.60 0
832.66 0
832.73 0
832.80 0
832.86 0
832.93 0
832.99 0
833.06 0
833.13 0
833.19 0
833.26 0
833.33 0
833.39 0
833.46 0
833.52 0
833.59 0
833.66 0
833.72 0
833.79 0
833.85 0
833.92 0
833.99 0
834.05 0
834.12 0
834.18 0
834.25 0
834.32 0
834.38 0
834.45 0
834.52 0
834.58 0
834.65 0
834.71 0
834.78 0
834.85 0
834.91 0
834.98 0
835.05 0
835.11 0
835.18 0
835.24 0
835.31 0
835.38 0
835.44 0
835.51 0
835.58 0
835.64 0
835.71 0
835.77 0
835.84 0
835.91 0
835.97 0
836.04 0
836.10 0
836.17 0
836.24 0
836.30 0
836.37 0
836.44 0
836.50 0
836.57 0
836.63 0
836.70 0
836.77 0
836.83 0
836.90 0
836.97 0
837.03 0
837.10 0
837.17 0
837.23 0
837.30 0
837.36 0
837.43 0
837.50 0
837.56 0
837.63 0
837.70 0
837.76 0
837.83 0
837.89 0
837.96 0
838.03 0
838.09 0
838.16 0
838.23 0
838.29 0
838.36 0
838.42 0
838.49 0
838.56 0
838.62 0
838.69 0
838.76 0
838.82 0
838.89 0
838.96 0
839.02 0
839.09 0
839.15 0
839.22 0
839.29 0
839.35 0
839.42 0
839.49 0
839.55 0
839.62 0
839.69 0
839.75 0
839.82 0
839.88 0
839.95 0
840.02 0
840.08 0
840.15 0
840.22 0
840.28 0
840.35 0
840.42 0
840.48 0
840.55 0
840.62 0
840.68 0
840.75 0
840.81 0
840.88 0
840.95 0
841.01 0
841.08 0
841.15 0
841.21 0
841.28 0
841.35 0
841.41 0
841.48 0
841.55 0
841.61 0
841.68 0
841.74 0
841.81 0
841.88 0
841.94 0
842.01 0
842.08 0
842.14 0
842.21 0
842.28 0
842.34 0
842.41 0
842.48 0
842.54 0
842.61 0
842.68 0
842.74 0
842.81 0
842.88 0
842.94 0
843.01 0
843.07 0
843.14 0
843.21 0
843.27 0
843.34 0
843.41 0
843.47 0
843.54 0
843.61 0
843.67 0
843.74 0
843.81 0
843.87 0
843.94 0
844.01 0
844.07 0
844.14 0
844.21 0
844.27 0
844.34 0
844.41 0
844.47 0
844.54 0
844.61 0
844.67 0
844.74 0
844.80 0
844.87 0
844.94 0
845.00 0
845.07 0
845.14 0
845.20 0
845.27 0
845.34 0
845.40 0
845.47 0
845.54 0
845.60 0
845.67 0
845.74 0
845.80 0
845.87 0
845.94 0
846.00 0
846.07 0
846.14 0
846.20 0
846.27 0
846.34 0
846.40 0
846.47 0
846.54 0
846.60 0
846.67 0
846.74 0
846.80 0
846.87 0
846.94 0
847.00 0
847.07 0
847.14 0
847.20 0
847.27 0
847.34 0
847.40 0
847.47 0
847.54 0
847.60 0
847.67 0
847.74 0
847.80 0
847.87 0
847.94 0
848.00 0
848.07 0
848.14 0
848.20 0
848.27 0
848.34 0
848.40 0
848.47 0
848.54 0
848.60 0
848.67 0
848.74 0
848.80 0
848.87 0
848.94 0
849.00 0
849.07 0
849.14 0
849.21 0
849.27 0
849.34 0
849.41 0
849.47 0
849.54 0
849.61 0
849.67 0
849.74 0
849.81 0
849.87 0
849.94 0
850.01 0
850.07 0
850.14 0
850.21 0
850.27 0
850.34 0
850.41 0
850.47 0
850.54 0
850.61 0
850.67 0
850.74 0
850.81 0
850.88 0
850.94 0
851.01 0
851.08 0
851.14 0
851.21 0
851.28 0
851.34 0
851.41 0
851.48 0
851.54 0
851.61 0
851.68 0
851.74 0
851.81 0
851.88 0
851.94 0
852.01 0
852.08 0
852.15 0
852.21 0
852.28 0
852.35 0
852.41 0
852.48 0
852.55 0
852.61 0
852.68 0
852.75 0
852.81 0
852.88 0
852.95 0
853.01 0
853.08 0
853.15 0
853.22 0
853.28 0
853.35 0
853.42 0
853.48 0
853.55 0
853.62 0
853.68 0
853.75 0
853.82 0
853.88 0
853.95 0
854.02 0
854.09 0
854.15 0
854.22 0
854.29 0
854.35 0
854.42 0
854.49 0
854.55 0
854.62 0
854.69 0
854.76 0
854.82 0
854.89 0
854.96 0
855.02 0
855.09 0
855.16 0
855.22 0
855.29 0
855.36 0
855.43 0
855.49 0
855.56 0
855.63 0
855.69 0
855.76 0
855.83 0
855.89 0
855.96 0
856.03 0
856.10 0
856.16 0
856.23 0
856.30 0
856.36 0
856.43 0
856.50 0
856.56 0
856.63 0
856.70 0
856.77 0
856.83 0
856.90 0
856.97 0
857.03 0
857.10 0
857.17 0
857.24 0
857.30 0
857.37 0
857.44 0
857.50 0
857.57 0
857.64 0
857.70 0
857.77 0
857.84 0
857.91 0
857.97 0
858.04 0
858.11 0
858.17 0
858.24 0
858.31 0
858.38 0
858.44 0
858.51 0
858.58 0
858.64 0
858.71 0
858.78 0
858.85 0
858.91 0
858.98 0
859.05 0
859.11 0
859.18 0
859.25 0
859.32 0
859.38 0
859.45 0
859.52 0
859.58 0
859.65 0
859.72 0
859.79 0
859.85 0
859.92 0
859.99 0
860.05 0
860.12 0
860.19 0
860.26 0
860.32 0
860.39 0
860.46 0
860.52 0
860.59 0
860.66 0
860.73 0
860.79 0
860.86 0
860.93 0
861.00 0
861.06 0
861.13 0
861.20 0
861.26 0
861.33 0
861.40 0
861.47 0
861.53 0
861.60 0
861.67 0
861.73 0
861.80 0
861.87 0
861.94 0
862.00 0
862.07 0
862.14 0
862.21 0
862.27 0
862.34 0
862.41 0
862.47 0
862.54 0
862.61 0
862.68 0
862.74 0
862.81 0
862.88 0
862.95 0
863.01 0
863.08 0
863.15 0
863.22 0
863.28 0
863.35 0
863.42 0
863.48 0
863.55 0
863.62 0
863.69 0
863.75 0
863.82 0
863.89 0
863.96 0
864.02 0
864.09 0
864.16 0
864.22 0
864.29 0
864.36 0
864.43 0
864.49 0
864.56 0
864.63 0
864.70 0
864.76 0
864.83 0
864.90 0
864.97 0
865.03 0
865.10 0
865.17 0
865.24 0
865.30 0
865.37 0
865.44 0
865.51 0
865.57 0
865.64 0
865.71 0
865.77 0
865.84 0
865.91 0
865.98 0
866.04 0
866.11 0
866.18 0
866.25 0
866.31 0
866.38 0
866.45 0
866.52 0
866.58 0
866.65 0
866.72 0
866.79 0
866.85 0
866.92 0
866.99 0
867.06 0
867.12 0
867.19 0
867.26 0
867.33 0
867.39 0
867.46 0
867.53 0
867.60 0
867.66 0
867.73 0
867.80 0
867.87 0
867.93 0
868.00 0
868.07 0
868.14 0
868.20 0
868.27 0
868.34 0
868.41 0
868.47 0
868.54 0
868.61 0
868.68 0
868.74 0
868.81 0
868.88 0
868.95 0
869.01 0
869.08 0
869.15 0
869.22 0
869.28 0
869.35 0
869.42 0
869.49 0
869.55 0
869.62 0
869.69 0
869.76 0
869.82 0
869.89 0
869.96 0
870.03 0
870.09 0
870.16 0
870.23 0
870.30 0
870.36 0
870.43 0
870.50 0
870.57 0
870.63 0
870.70 0
870.77 0
870.84 0
870.91 0
870.97 0
871.04 0
871.11 0
871.18 0
871.24 0
871.31 0
871.38 0
871.45 0
871.51 0
871.58 0
871.65 0
871.72 0
871.78 0
871.85 0
871.92 0
871.99 0
872.05 0
872.12 0
872.19 0
872.26 0
872.33 0
872.39 0
872.46 0
872.53 0
872.60 0
872.66 0
872.73 0
872.80 0
872.87 0
872.93 0
873.00 0
873.07 0
873.14 0
873.21 0
873.27 0
873.34 0
873.41 0
873.48 0
873.54 0
873.61 0
873.68 0
873.75 0
873.81 0
873.88 0
873.95 0
874.02 0
874.09 0
874.15 0
874.22 0
874.29 0
874.36 0
874.42 0
874.49 0
874.56 0
874.63 0
874.70 0
874.76 0
874.83 0
874.90 0
874.97 0
875.03 0
875.10 0
875.17 0
875.24 0
875.31 0
875.37 0
875.44 0
875.51 0
875.58 0
875.64 0
875.71 0
875.78 0
875.85 0
875.92 0
875.98 0
876.05 0
876.12 0
876.19 0
876.25 0
876.32 0
876.39 0
876.46 0
876.53 0
876.59 0
876.66 0
876.73 0
876.80 0
876.86 0
876.93 0
877.00 0
877.07 0
877.14 0
877.20 0
877.27 0
877.34 0
877.41 0
877.48 0
877.54 0
877.61 0
877.68 0
877.75 0
877.81 0
877.88 0
877.95 0
878.02 0
878.09 0
878.15 0
878.22 0
878.29 0
878.36 0
878.43 0
878.49 0
878.56 0
878.63 0
878.70 0
878.77 0
878.83 0
878.90 0
878.97 0
879.04 0
879.10 0
879.17 0
879.24 0
879.31 0
879.38 0
879.44 0
879.51 0
879.58 0
879.65 0
879.72 0
879.78 0
879.85 0
879.92 0
879.99 0
880.06 0
880.12 0
880.19 0
880.26 0
880.33 0
880.40 0
880.46 0
880.53 0
880.60 0
880.67 0
880.74 0
880.80 0
880.87 0
880.94 0
881.01 0
881.08 0
881.14 0
881.21 0
881.28 0
881.35 0
881.42 0
881.48 0
881.55 0
881.62 0
881.69 0
881.76 0
881.82 0
881.89 0
881.96 0
882.03 0
882.10 0
882.16 0
882.23 0
882.30 0
882.37 0
882.44 0
882.50 0
882.57 0
882.64 0
882.71 0
882.78 0
882.84 0
882.91 0
882.98 0
883.05 0
883.12 0
883.18 0
883.25 0
883.32 0
883.39 0
883.46 0
883.53 0
883.59 0
883.66 0
883.73 0
883.80 0
883.87 0
883.93 0
884.00 0
884.07 0
884.14 0
884.21 0
884.27 0
884.34 0
884.41 0
884.48 0
884.55 0
884.62 0
884.68 0
884.75 0
884.82 0
884.89 0
884.96 0
885.02 0
885.09 0
885.16 0
885.23 0
885.30 0
885.36 0
885.43 0
885.50 0
885.57 0
885.64 0
885.71 0
885.77 0
885.84 0
885.91 0
885.98 0
886.05 0
886.11 0
886.18 0
886.25 0
886.32 0
886.39 0
886.46 0
886.52 0
886.59 0
886.66 0
886.73 0
886.80 0
886.87 0
886.93 0
887.00 0
887.07 0
887.14 0
887.21 0
887.27 0
887.34 0
887.41 0
887.48 0
887.55 0
887.62 0
887.68 0
887.75 0
887.82 0
887.89 0
887.96 0
888.03 0
888.09 0
888.16 0
888.23 0
888.30 0
888.37 0
888.44 0
888.50 0
888.57 0
888.64 0
888.71 0
888.78 0
888.84 0
888.91 0
888.98 0
889.05 0
889.12 0
889.19 0
889.25 0
889.32 0
889.39 0
889.46 0
889.53 0
889.60 0
889.66 0
889.73 0
889.80 0
889.87 0
889.94 0
890.01 0
890.07 0
890.14 0
890.21 0
890.28 0
890.35 0
890.42 0
890.48 0
890.55 0
890.62 0
890.69 0
890.76 0
890.83 0
890.89 0
890.96 0
891.03 0
891.10 0
891.17 0
891.24 0
891.31 0
891.37 0
891.44 0
891.51 0
891.58 0
891.65 0
891.72 0
891.78 0
891.85 0
891.92 0
891.99 0
892.06 0
892.13 0
892.19 0
892.26 0
892.33 0
892.40 0
892.47 0
892.54 0
892.61 0
892.67 0
892.74 0
892.81 0
892.88 0
892.95 0
893.02 0
893.08 0
893.15 0
893.22 0
893.29 0
893.36 0
893.43 0
893.50 0
893.56 0
893.63 0
893.70 0
893.77 0
893.84 0
893.91 0
893.97 0
894.04 0
894.11 0
894.18 0
894.25 0
894.32 0
894.39 0
894.45 0
894.52 0
894.59 0
894.66 0
894.73 0
894.80 0
894.87 0
894.93 0
895.00 0
895.07 0
895.14 0
895.21 0
895.28 0
895.35 0
895.41 0
895.48 0
895.55 0
895.62 0
895.69 0
895.76 0
895.83 0
895.89 0
895.96 0
896.03 0
896.10 0
896.17 0
896.24 0
896.31 0
896.37 0
896.44 0
896.51 0
896.58 0
896.65 0
896.72 0
896.79 0
896.85 0
896.92 0
896.99 0
897.06 0
897.13 0
897.20 0
897.27 0
897.33 0
897.40 0
897.47 0
897.54 0
897.61 0
897.68 0
897.75 0
897.81 0
897.88 0
897.95 0
898.02 0
898.09 0
898.16 0
898.23 0
898.30 0
898.36 0
898.43 0
898.50 0
898.57 0
898.64 0
898.71 0
898.78 0
898.84 0
898.91 0
898.98 0
899.05 0
899.12 0
899.19 0
899.26 0
899.33 0
899.39 0
899.46 0
899.53 0
899.60 0
899.67 0
899.74 0
899.81 0
899.88 0
899.94 0
900.01 0
900.08 0
900.15 0
900.22 0
900.29 0
900.36 0
900.42 0
900.49 0
900.56 0
900.63 0
900.70 0
900.77 0
900.84 0
900.91 0
900.98 0
901.04 0
901.11 0
901.18 0
901.25 0
901.32 0
901.39 0
901.46 0
901.53 0
901.59 0
901.66 0
901.73 0
901.80 0
901.87 0
901.94 0
902.01 0
902.08 0
902.14 0
902.21 0
902.28 0
902.35 0
902.42 0
902.49 0
902.56 0
902.63 0
902.69 0
902.76 0
902.83 0
902.90 0
902.97 0
903.04 0
903.11 0
903.18 0
903.25 0
903.31 0
903.38 0
903.45 0
903.52 0
903.59 0
903.66 0
903.73 0
903.80 0
903.87 0
903.93 0
904.00 0
904.07 0
904.14 0
904.21 0
904.28 0
904.35 0
904.42 0
904.49 0
904.55 0
904.62 0
904.69 0
904.76 0
904.83 0
904.90 0
904.97 0
905.04 0
905.11 0
905.17 0
905.24 0
905.31 0
905.38 0
905.45 0
905.52 0
905.59 0
905.66 0
905.73 0
905.79 0
905.86 0
905.93 0
906.00 0
906.07 0
906.14 0
906.21 0
906.28 0
906.35 0
906.42 0
906.48 0
906.55 0
906.62 0
906.69 0
906.76 0
906.83 0
906.90 0
906.97 0
907.04 0
907.11 0
907.17 0
907.24 0
907.31 0
907.38 0
907.45 0
907.52 0
907.59 0
907.66 0
907.73 0
907.80 0
907.86 0
907.93 0
908.00 0
908.07 0
908.14 0
908.21 0
908.28 0
908.35 0
908.42 0
908.49 0
908.56 0
908.62 0
908.69 0
908.76 0
908.83 0
908.90 0
908.97 0
909.04 0
909.11 0
909.18 0
909.25 0
909.31 0
909.38 0
909.45 0
909.52 0
909.59 0
909.66 0
909.73 0
909.80 0
909.87 0
909.94 0
910.01 0
910.07 0
910.14 0
910.21 0
910.28 0
910.35 0
910.42 0
910.49 0
910.56 0
910.63 0
910.70 0
910.77 0
910.84 0
910.90 0
910.97 0
911.04 0
911.11 0
911.18 0
911.25 0
911.32 0
911.39 0
911.46 0
911.53 0
911.60 0
911.67 0
911.73 0
911.80 0
911.87 0
911.94 0
912.01 0
912.08 0
912.15 0
912.22 0
912.29 0
912.36 0
912.43 0
912.50 0
912.56 0
912.63 0
912.70 0
912.77 0
912.84 0
912.91 0
912.98 0
913.05 0
913.12 0
913.19 0
913.26 0
913.33 0
913.40 0
913.46 0
913.53 0
913.60 0
913.67 0
913.74 0
913.81 0
913.88 0
913.95 0
914.02 0
914.09 0
914.16 0
914.23 0
914.30 0
914.36 0
914.43 1
914.50 0
914.57 0
914.64 0
914.71 0
914.78 0
914.85 0
914.92 0
914.99 0
915.06 0
915.13 0
915.20 0
915.27 0
915.33 0
915.40 0
915.47 0
915.54 0
915.61 0
915.68 0
915.75 0
915.82 0
915.89 0
915.96 0
916.03 0
916.10 0
916.17 0
916.24 0
916.31 0
916.37 0
916.44 0
916.51 0
916.58 0
916.65 0
916.72 0
916.79 0
916.86 0
916.93 0
917.00 0
917.07 0
917.14 0
917.21 0
917.28 0
917.35 0
917.42 0
917.48 0
917.55 0
917.62 0
917.69 0
917.76 0
917.83 0
917.90 0
917.97 0
918.04 0
918.11 0
918.18 0
918.25 0
918.32 0
918.39 0
918.46 0
918.53 0
918.60 0
918.66 0
918.73 0
918.80 0
918.87 0
918.94 0
919.01 0
919.08 0
919.15 0
919.22 0
919.29 0
919.36 0
919.43 0
919.50 0
919.57 0
919.64 0
919.71 0
919.78 0
919.85 0
919.92 0
919.98 0
920.05 0
920.12 0
920.19 0
920.26 0
920.33 0
920.40 0
920.47 0
920.54 0
920.61 0
920.68 0
920.75 0
920.82 0
920.89 0
920.96 0
921.03 0
921.10 0
921.17 0
921.24 0
921.31 0
921.37 0
921.44 0
921.51 0
921.58 0
921.65 0
921.72 0
921.79 0
921.86 0
921.93 0
922.00 0
922.07 0
922.14 0
922.21 0
922.28 0
922.35 0
922.42 0
922.49 0
922.56 0
922.63 0
922.70 0
922.77 0
922.84 0
922.91 0
922.98 0
923.04 0
923.11 0
923.18 0
923.25 0
923.32 0
923.39 0
923.46 0
923.53 0
923.60 0
923.67 0
923.74 0
923.81 0
923.88 0
923.95 0
924.02 0
924.09 0
924.16 0
924.23 0
924.30 0
924.37 0
924.44 0
924.51 0
924.58 0
924.65 0
924.72 0
924.79 0
924.86 0
924.92 0
924.99 0
925.06 0
925.13 0
925.20 0
925.27 0
925.34 0
925.41 0
925.48 0
925.55 0
925.62 0
925.69 0
925.76 0
925.83 0
925.90 0
925.97 0
926.04 0
926.11 0
926.18 0
926.25 0
926.32 0
926.39 0
926.46 0
926.53 0
926.60 0
926.67 0
926.74 0
926.81 0
926.88 0
926.95 0
927.02 0
927.09 0
927.16 0
927.23 0
927.30 0
927.37 0
927.43 0
927.50 0
927.57 0
927.64 0
927.71 0
927.78 0
927.85 0
927.92 0
927.99 0
928.06 0
928.13 0
928.20 0
928.27 0
928.34 0
928.41 0
928.48 0
928.55 0
928.62 0
928.69 0
928.76 0
928.83 0
928.90 0
928.97 0
929.04 0
929.11 0
929.18 0
929.25 0
929.32 0
929.39 0
929.46 0
929.53 0
929.60 0
929.67 0
929.74 0
929.81 0
929.88 0
929.95 0
930.02 0
930.09 0
930.16 0
930.23 0
930.30 0
930.37 0
930.44 0
930.51 0
930.58 0
930.65 0
930.72 0
930.79 0
930.86 0
930.93 0
931.00 0
931.07 0
931.14 0
931.21 0
931.28 0
931.35 0
931.42 0
931.49 0
931.56 0
931.63 0
931.70 0
931.77 0
931.84 0
931.91 0
931.98 0
932.05 0
932.12 0
932.19 0
932.26 0
932.32 0
932.39 0
932.46 0
932.53 0
932.60 0
932.67 0
932.74 0
932.81 0
932.88 0
932.95 0
933.02 0
933.09 0
933.16 0
933.23 0
933.30 0
933.37 0
933.44 0
933.51 0
933.58 0
933.65 0
933.72 0
933.79 0
933.86 0
933.93 0
934.00 0
934.07 0
934.14 0
934.21 0
934.28 0
934.35 0
934.42 0
934.49 0
934.56 0
934.63 0
934.70 0
934.77 0
934.84 0
934.92 0
934.99 0
935.06 0
935.13 0
935.20 0
935.27 0
935.34 0
935.41 0
935.48 0
935.55 0
935.62 0
935.69 0
935.76 0
935.83 0
935.90 0
935.97 0
936.04 0
936.11 0
936.18 0
936.25 0
936.32 0
936.39 0
936.46 0
936.53 0
936.60 0
936.67 0
936.74 0
936.81 0
936.88 0
936.95 0
937.02 0
937.09 0
937.16 0
937.23 0
937.30 0
937.37 0
937.44 0
937.51 0
937.58 0
937.65 0
937.72 0
937.79 0
937.86 0
937.93 0
938.00 0
938.07 0
938.14 0
938.21 0
938.28 0
938.35 0
938.42 0
938.49 0
938.56 0
938.63 0
938.70 0
938.77 0
938.84 0
938.91 0
938.98 0
939.05 0
939.12 0
939.19 0
939.26 0
939.33 0
939.40 0
939.47 0
939.54 0
939.61 0
939.68 0
939.75 0
939.82 0
939.90 0
939.97 0
940.04 0
940.11 0
940.18 0
940.25 0
940.32 0
940.39 0
940.46 0
940.53 0
940.60 0
940.67 0
940.74 0
940.81 0
940.88 0
940.95 0
941.02 0
941.09 0
941.16 0
941.23 0
941.30 0
941.37 0
941.44 0
941.51 0
941.58 0
941.65 0
941.72 0
941.79 0
941.86 0
941.93 0
942.00 0
942.07 0
942.14 0
942.21 0
942.28 0
942.35 0
942.43 0
942.50 0
942.57 1
942.64 1
942.71 1
942.78 1
942.85 1
942.92 0
942.99 0
943.06 0
943.13 0
943.20 0
943.27 0
943.34 0
943.41 0
943.48 0
943.55 0
943.62 0
943.69 0
943.76 0
943.83 0
943.90 0
943.97 0
944.04 0
944.11 0
944.18 0
944.25 0
944.33 0
944.40 0
944.47 0
944.54 0
944.61 0
944.68 0
944.75 0
944.82 0
944.89 0
944.96 0
945.03 0
945.10 0
945.17 0
945.24 0
945.31 0
945.38 0
945.45 0
945.52 0
945.59 0
945.66 0
945.73 0
945.80 0
945.87 0
945.95 0
946.02 0
946.09 0
946.16 0
946.23 0
946.30 0
946.37 0
946.44 0
946.51 0
946.58 0
946.65 0
946.72 0
946.79 0
946.86 0
946.93 0
947.00 0
947.07 0
947.14 0
947.21 0
947.28 0
947.35 0
947.43 0
947.50 0
947.57 0
947.64 0
947.71 0
947.78 0
947.85 0
947.92 0
947.99 0
948.06 1
948.13 1
948.20 1
948.27 1
948.34 1
948.41 0
948.48 0
948.55 0
948.62 0
948.70 0
948.77 0
948.84 0
948.91 0
948.98 0
949.05 0
949.12 0
949.19 0
949.26 0
949.33 0
949.40 0
949.47 0
949.54 0
949.61 0
949.68 0
949.75 0
949.82 0
949.90 0
949.97 0
950.04 0
950.11 0
950.18 0
950.25 0
950.32 0
950.39 0
950.46 0
950.53 0
950.60 0
950.67 0
950.74 0
950.81 0
950.88 0
950.95 0
951.03 0
951.10 0
951.17 0
951.24 0
951.31 0
951.38 0
951.45 0
951.52 0
951.59 0
951.66 0
951.73 0
951.80 0
951.87 0
951.94 0
952.01 0
952.09 0
952.16 0
952.23 0
952.30 0
952.37 0
952.44 0
952.51 0
952.58 0
952.65 0
952.72 0
952.79 0
952.86 0
952.93 0
953.00 0
953.08 0
953.15 0
953.22 0
953.29 0
953.36 0
953.43 0
953.50 0
953.57 0
953.64 0
953.71 0
953.78 0
953.85 0
953.92 0
953.99 0
954.07 0
954.14 0
954.21 0
954.28 0
954.35 0
954.42 0
954.49 0
954.56 0
954.63 0
954.70 0
954.77 0
954.84 0
954.91 0
954.99 0
955.06 0
955.13 0
955.20 0
955.27 0
955.34 0
955.41 0
955.48 0
955.55 0
955.62 0
955.69 0
955.76 0
955.84 0
955.91 0
955.98 0
956.05 0
956.12 0
956.19 0
956.26 0
956.33 0
956.40 0
956.47 0
956.54 0
956.61 0
956.69 0
956.76 0
956.83 0
956.90 0
956.97 0
957.04 0
957.11 0
957.18 0
957.25 0
957.32 0
957.39 0
957.47 0
957.54 0
957.61 0
957.68 0
957.75 0
957.82 0
957.89 0
957.96 0
958.03 0
958.10 0
958.17 0
958.25 0
958.32 0
958.39 0
958.46 0
958.53 0
958.60 0
958.67 0
958.74 0
958.81 0
958.88 0
958.95 0
959.03 0
959.10 0
959.17 0
959.24 0
959.31 0
959.38 0
959.45 0
959.52 0
959.59 0
959.66 0
959.74 0
959.81 0
959.88 0
959.95 0
960.02 0
960.09 0
960.16 0
960.23 0
960.30 0
960.37 0
960.44 0
960.52 0
960.59 0
960.66 0
960.73 0
960.80 0
960.87 0
960.94 0
961.01 0
961.08 0
961.16 0
961.23 0
961.30 0
961.37 0
961.44 0
961.51 0
961.58 0
961.65 0
961.72 0
961.79 0
961.87 0
961.94 0
962.01 0
962.08 0
962.15 0
962.22 0
962.29 0
962.36 0
962.43 0
962.51 0
962.58 0
962.65 0
962.72 0
962.79 0
962.86 0
962.93 0
963.00 0
963.07 0
963.14 0
963.22 0
963.29 0
963.36 0
963.43 0
963.50 0
963.57 0
963.64 0
963.71 0
963.78 0
963.86 0
963.93 0
964.00 0
964.07 0
964.14 0
964.21 0
964.28 0
964.35 0
964.43 0
964.50 0
964.57 0
964.64 0
964.71 0
964.78 0
964.85 0
964.92 0
964.99 0
965.07 0
965.14 0
965.21 0
965.28 0
965.35 0
965.42 0
965.49 0
965.56 0
965.63 0
965.71 0
965.78 0
965.85 0
965.92 0
965.99 0
966.06 0
966.13 0
966.20 0
966.28 0
966.35 0
966.42 0
966.49 0
966.56 0
966.63 0
966.70 0
966.77 0
966.85 0
966.92 0
966.99 0
967.06 0
967.13 0
967.20 0
967.27 0
967.34 0
967.42 0
967.49 0
967.56 0
967.63 0
967.70 0
967.77 0
967.84 0
967.91 0
967.99 0
968.06 0
968.13 0
968.20 0
968.27 0
968.34 0
968.41 0
968.48 0
968.56 0
968.63 0
968.70 0
968.77 0
968.84 0
968.91 0
968.98 0
969.06 0
969.13 0
969.20 0
969.27 0
969.34 0
969.41 0
969.48 0
969.55 0
969.63 0
969.70 0
969.77 0
969.84 0
969.91 0
969.98 0
970.05 0
970.13 0
970.20 0
970.27 0
970.34 0
970.41 1
970.48 1
970.55 1
970.62 1
970.70 1
970.77 0
970.84 0
970.91 0
970.98 0
971.05 0
971.12 0
971.20 0
971.27 0
971.34 0
971.41 0
971.48 0
971.55 0
971.62 0
971.70 0
971.77 0
971.84 0
971.91 0
971.98 0
972.05 0
972.12 0
972.20 0
972.27 0
972.34 0
972.41 0
972.48 0
972.55 0
972.62 0
972.70 0
972.77 0
972.84 0
972.91 0
972.98 0
973.05 0
973.12 0
973.20 0
973.27 0
973.34 0
973.41 0
973.48 0
973.55 0
973.62 0
973.70 0
973.77 0
973.84 0
973.91 0
973.98 0
974.05 0
974.13 0
974.20 0
974.27 0
974.34 0
974.41 0
974.48 0
974.55 0
974.63 0
974.70 0
974.77 0
974.84 0
974.91 0
974.98 0
975.06 0
975.13 0
975.20 0
975.27 0
975.34 0
975.41 0
975.48 0
975.56 0
975.63 0
975.70 0
975.77 0
975.84 0
975.91 0
975.99 0
976.06 0
976.13 0
976.20 0
976.27 0
976.34 0
976.41 0
976.49 0
976.56 0
976.63 0
976.70 0
976.77 0
976.84 1
976.92 1
976.99 1
977.06 0
977.13 0
977.20 0
977.27 0
977.35 0
977.42 0
977.49 0
977.56 1
977.63 1
977.70 1
977.78 0
977.85 0
977.92 0
977.99 0
978.06 0
978.13 0
978.21 0
978.28 0
978.35 0
978.42 0
978.49 0
978.56 0
978.64 0
978.71 0
978.78 0
978.85 0
978.92 0
978.99 0
979.07 0
979.14 0
979.21 0
979.28 0
979.35 0
979.42 0
979.50 0
979.57 0
979.64 0
979.71 0
979.78 0
979.85 0
979.93 0
980.00 0
980.07 0
980.14 0
980.21 0
980.28 0
980.36 0
980.43 0
980.50 0
980.57 0
980.64 0
980.71 0
980.79 0
980.86 0
980.93 0
981.00 0
981.07 0
981.15 0
981.22 0
981.29 0
981.36 0
981.43 0
981.50 0
981.58 0
981.65 0
981.72 0
981.79 0
981.86 0
981.93 0
982.01 0
982.08 0
982.15 0
982.22 0
982.29 0
982.37 0
982.44 0
982.51 0
982.58 0
982.65 0
982.72 0
982.80 0
982.87 0
982.94 0
983.01 0
983.08 0
983.16 0
983.23 0
983.30 0
983.37 0
983.44 0
983.51 0
983.59 0
983.66 0
983.73 0
983.80 0
983.87 0
983.95 0
984.02 0
984.09 0
984.16 0
984.23 0
984.31 0
984.38 0
984.45 0
984.52 0
984.59 0
984.66 0
984.74 0
984.81 0
984.88 0
984.95 0
985.02 0
985.10 0
985.17 0
985.24 0
985.31 0
985.38 0
985.46 0
985.53 0
985.60 0
985.67 0
985.74 0
985.82 0
985.89 0
985.96 0
986.03 0
986.10 0
986.18 0
986.25 0
986.32 0
986.39 0
986.46 0
986.53 0
986.61 0
986.68 0
986.75 0
986.82 0
986.89 0
986.97 0
987.04 0
987.11 0
987.18 0
987.25 0
987.33 0
987.40 0
987.47 0
987.54 0
987.61 0
987.69 0
987.76 0
987.83 0
987.90 0
987.97 0
988.05 0
988.12 0
988.19 0
988.26 0
988.33 0
988.41 0
988.48 0
988.55 0
988.62 0
988.69 0
988.77 0
988.84 0
988.91 0
988.98 0
989.06 0
989.13 0
989.20 0
989.27 0
989.34 0
989.42 0
989.49 0
989.56 0
989.63 0
989.70 0
989.78 0
989.85 0
989.92 0
989.99 0
990.06 0
990.14 0
990.21 0
990.28 0
990.35 0
990.42 0
990.50 0
990.57 0
990.64 0
990.71 0
990.79 0
990.86 0
990.93 0
991.00 0
991.07 0
991.15 0
991.22 0
991.29 0
991.36 0
991.43 0
991.51 0
991.58 0
991.65 0
991.72 0
991.79 0
991.87 0
991.94 0
992.01 0
992.08 0
992.16 0
992.23 0
992.30 0
992.37 0
992.44 0
992.52 0
992.59 0
992.66 0
992.73 0
992.81 0
992.88 0
992.95 0
993.02 0
993.09 0
993.17 0
993.24 0
993.31 0
993.38 0
993.46 0
993.53 0
993.60 0
993.67 0
993.74 0
993.82 0
993.89 0
993.96 0
994.03 0
994.11 0
994.18 0
994.25 0
994.32 0
994.39 0
994.47 0
994.54 0
994.61 0
994.68 0
994.76 0
994.83 0
994.90 0
994.97 0
995.04 0
995.12 0
995.19 0
995.26 0
995.33 0
995.41 0
995.48 0
995.55 0
995.62 0
995.69 0
995.77 0
995.84 0
995.91 0
995.98 0
996.06 0
996.13 0
996.20 0
996.27 0
996.35 0
996.42 0
996.49 0
996.56 0
996.63 1
996.71 1
996.78 1
996.85 1
996.92 1
997.00 1
997.07 0
997.14 0
997.21 0
997.29 0
997.36 0
997.43 0
997.50 0
997.58 0
997.65 0
997.72 0
997.79 0
997.86 0
997.94 0
998.01 0
998.08 0
998.15 0
998.23 0
998.30 0
998.37 0
998.44 0
998.52 0
998.59 0
998.66 0
998.73 0
998.81 0
998.88 0
998.95 0
999.02 0
999.10 0
999.17 0
999.24 0
999.31 0
999.39 0
999.46 0
999.53 0
999.60 0
999.67 0
999.75 0
999.82 0
999.89 0
999.96 0
1000.04 0
1000.11 0
1000.18 0
1000.25 0
1000.33 0
1000.40 0
1000.47 0
1000.54 0
1000.62 0
1000.69 0
1000.76 0
1000.83 0
1000.91 0
1000.98 0
1001.05 0
1001.12 0
1001.20 0
1001.27 0
1001.34 0
1001.41 0
1001.49 0
1001.56 0
1001.63 0
1001.70 0
1001.78 0
1001.85 0
1001.92 0
1001.99 0
1002.07 0
1002.14 0
1002.21 0
1002.28 0
1002.36 0
1002.43 0
1002.50 0
1002.57 0
1002.65 0
1002.72 0
1002.79 0
1002.86 0
1002.94 0
1003.01 0
1003.08 0
1003.15 0
1003.23 0
1003.30 0
1003.37 0
1003.45 0
1003.52 0
1003.59 0
1003.66 0
1003.74 0
1003.81 0
1003.88 0
1003.95 0
1004.03 0
1004.10 0
1004.17 0
1004.24 0
1004.32 0
1004.39 0
1004.46 0
1004.53 0
1004.61 0
1004.68 0
1004.75 0
1004.82 0
1004.90 0
1004.97 0
1005.04 0
1005.12 0
1005.19 0
1005.26 0
1005.33 0
1005.41 0
1005.48 0
1005.55 0
1005.62 0
1005.70 0
1005.77 0
1005.84 0
1005.91 0
1005.99 1
1006.06 1
1006.13 0
1006.20 0
1006.28 0
1006.35 0
1006.42 0
1006.50 0
1006.57 0
1006.64 0
1006.71 0
1006.79 0
1006.86 0
1006.93 0
1007.00 0
1007.08 0
1007.15 0
1007.22 0
1007.30 0
1007.37 0
1007.44 0
1007.51 0
1007.59 0
1007.66 0
1007.73 0
1007.80 0
1007.88 0
1007.95 0
1008.02 0
1008.10 0
1008.17 0
1008.24 0
1008.31 0
1008.39 0
1008.46 0
1008.53 0
1008.60 0
1008.68 0
1008.75 0
1008.82 0
1008.90 0
1008.97 0
1009.04 0
1009.11 0
1009.19 0
1009.26 0
1009.33 0
1009.41 0
1009.48 0
1009.55 0
1009.62 0
1009.70 0
1009.77 0
1009.84 0
1009.91 0
1009.99 0
1010.06 0
1010.13 0
1010.21 0
1010.28 0
1010.35 0
1010.42 0
1010.50 0
1010.57 0
1010.64 0
1010.72 0
1010.79 0
1010.86 0
1010.93 0
1011.01 0
1011.08 0
1011.15 0
1011.23 0
1011.30 0
1011.37 0
1011.44 0
1011.52 0
1011.59 0
1011.66 0
1011.74 0
1011.81 0
1011.88 0
1011.95 0
1012.03 0
1012.10 0
1012.17 0
1012.25 0
1012.32 0
1012.39 0
1012.46 1
1012.54 1
1012.61 0
1012.68 0
1012.76 0
1012.83 0
1012.90 0
1012.97 0
1013.05 0
1013.12 1
1013.19 1
1013.27 1
1013.34 1
1013.41 1
1013.49 1
1013.56 1
1013.63 1
1013.70 1
1013.78 1
1013.85 1
1013.92 0
1014.00 0
1014.07 0
1014.14 0
1014.21 0
1014.29 0
1014.36 1
1014.43 1
1014.51 1
1014.58 1
1014.65 1
1014.73 1
1014.80 1
1014.87 1
1014.94 1
1015.02 1
1015.09 1
1015.16 1
1015.24 1
1015.31 1
1015.38 1
1015.46 0
1015.53 0
1015.60 0
1015.67 0
1015.75 0
1015.82 0
1015.89 0
1015.97 0
1016.04 0
1016.11 0
1016.19 0
1016.26 0
1016.33 0
1016.40 0
1016.48 0
1016.55 1
1016.62 1
1016.70 0
1016.77 0
1016.84 0
1016.92 0
1016.99 0
1017.06 0
1017.14 0
1017.21 0
1017.28 0
1017.35 0
1017.43 0
1017.50 0
1017.57 0
1017.65 0
1017.72 0
1017.79 0
1017.87 0
1017.94 0
1018.01 0
1018.09 0
1018.16 0
1018.23 0
1018.30 0
1018.38 0
1018.45 0
1018.52 0
1018.60 0
1018.67 0
1018.74 0
1018.82 0
1018.89 0
1018.96 0
1019.04 0
1019.11 0
1019.18 0
1019.26 0
1019.33 0
1019.40 0
1019.47 0
1019.55 0
1019.62 0
1019.69 0
1019.77 0
1019.84 1
1019.91 1
1019.99 1
1020.06 1
1020.13 1
1020.21 1
1020.28 1
1020.35 0
1020.43 0
1020.50 0
1020.57 0
1020.65 0
1020.72 0
1020.79 0
1020.87 0
1020.94 0
1021.01 1
1021.08 1
1021.16 1
1021.23 1
1021.30 0
1021.38 0
1021.45 0
1021.52 0
1021.60 0
1021.67 0
1021.74 0
1021.82 0
1021.89 0
1021.96 0
1022.04 0
1022.11 0
1022.18 0
1022.26 0
1022.33 0
1022.40 0
1022.48 1
1022.55 1
1022.62 1
1022.70 1
1022.77 1
1022.84 1
1022.92 1
1022.99 1
1023.06 1
1023.14 0
1023.21 0
1023.28 0
1023.36 0
1023.43 0
1023.50 0
1023.58 0
1023.65 0
1023.72 0
1023.80 0
1023.87 0
1023.94 0
1024.02 0
1024.09 0
1024.16 0
1024.24 1
1024.31 1
1024.38 1
1024.46 1
1024.53 1
1024.60 1
1024.68 1
1024.75 1
1024.82 1
1024.90 0
1024.97 0
1025.04 0
1025.12 0
1025.19 0
1025.26 0
1025.34 0
1025.41 0
1025.48 0
1025.56 0
1025.63 0
1025.70 0
1025.78 0
1025.85 0
1025.92 0
1026.00 0
1026.07 0
1026.14 0
1026.22 0
1026.29 0
1026.36 0
1026.44 0
1026.51 0
1026.58 0
1026.66 0
1026.73 0
1026.80 0
1026.88 0
1026.95 0
1027.02 0
1027.10 0
1027.17 0
1027.24 0
1027.32 0
1027.39 0
1027.46 0
1027.54 0
1027.61 0
1027.68 0
1027.76 1
1027.83 1
1027.90 1
1027.98 1
1028.05 1
1028.13 1
1028.20 1
1028.27 1
1028.35 0
1028.42 0
1028.49 0
1028.57 0
1028.64 0
1028.71 0
1028.79 0
1028.86 0
1028.93 0
1029.01 0
1029.08 0
1029.15 0
1029.23 0
1029.30 0
1029.37 0
1029.45 0
1029.52 0
1029.59 0
1029.67 0
1029.74 0
1029.82 0
1029.89 0
1029.96 0
1030.04 0
1030.11 0
1030.18 1
1030.26 1
1030.33 1
1030.40 1
1030.48 1
1030.55 0
1030.62 0
1030.70 0
1030.77 0
1030.84 0
1030.92 0
1030.99 0
1031.07 0
1031.14 0
1031.21 0
1031.29 0
1031.36 0
1031.43 0
1031.51 0
1031.58 0
1031.65 0
1031.73 0
1031.80 0
1031.87 0
1031.95 1
1032.02 1
1032.10 1
1032.17 0
1032.24 0
1032.32 0
1032.39 0
1032.46 0
1032.54 0
1032.61 0
1032.68 0
1032.76 0
1032.83 1
1032.91 1
1032.98 1
1033.05 1
1033.13 1
1033.20 0
1033.27 0
1033.35 0
1033.42 0
1033.49 0
1033.57 0
1033.64 0
1033.72 0
1033.79 0
1033.86 1
1033.94 1
1034.01 1
1034.08 1
1034.16 1
1034.23 1
1034.31 1
1034.38 1
1034.45 1
1034.53 0
1034.60 0
1034.67 0
1034.75 0
1034.82 0
1034.89 1
1034.97 1
1035.04 1
1035.12 1
1035.19 2
1035.26 2
1035.34 2
1035.41 2
1035.48 2
1035.56 1
1035.63 1
1035.71 1
1035.78 1
1035.85 1
1035.93 0
1036.00 0
1036.07 1
1036.15 1
1036.22 1
1036.30 1
1036.37 0
1036.44 0
1036.52 0
1036.59 0
1036.66 0
1036.74 0
1036.81 0
1036.89 0
1036.96 0
1037.03 0
1037.11 0
1037.18 0
1037.25 0
1037.33 0
1037.40 0
1037.48 0
1037.55 0
1037.62 0
1037.70 0
1037.77 0
1037.84 1
1037.92 1
1037.99 1
1038.07 1
1038.14 1
1038.21 1
1038.29 1
1038.36 1
1038.44 1
1038.51 1
1038.58 1
1038.66 2
1038.73 2
1038.80 2
1038.88 2
1038.95 3
1039.03 3
1039.10 2
1039.17 2
1039.25 2
1039.32 2
1039.40 2
1039.47 2
1039.54 2
1039.62 2
1039.69 1
1039.76 1
1039.84 1
1039.91 1
1039.99 0
1040.06 0
1040.13 0
1040.21 0
1040.28 0
1040.36 0
1040.43 0
1040.50 0
1040.58 0
1040.65 0
1040.73 0
1040.80 0
1040.87 0
1040.95 0
1041.02 0
1041.09 0
1041.17 0
1041.24 0
1041.32 0
1041.39 0
1041.46 0
1041.54 0
1041.61 0
1041.69 0
1041.76 0
1041.83 0
1041.91 0
1041.98 0
1042.06 0
1042.13 0
1042.20 0
1042.28 0
1042.35 0
1042.43 1
1042.50 1
1042.57 1
1042.65 1
1042.72 1
1042.80 1
1042.87 1
1042.94 1
1043.02 1
1043.09 1
1043.17 0
1043.24 0
1043.31 0
1043.39 0
1043.46 0
1043.54 0
1043.61 0
1043.68 0
1043.76 0
1043.83 1
1043.91 1
1043.98 1
1044.05 1
1044.13 2
1044.20 2
1044.28 2
1044.35 2
1044.42 2
1044.50 1
1044.57 1
1044.65 1
1044.72 1
1044.79 1
1044.87 1
1044.94 1
1045.02 1
1045.09 1
1045.16 1
1045.24 1
1045.31 1
1045.39 1
1045.46 1
1045.54 1
1045.61 1
1045.68 1
1045.76 1
1045.83 0
1045.91 0
1045.98 0
1046.05 0
1046.13 0
1046.20 1
1046.28 1
1046.35 1
1046.42 1
1046.50 1
1046.57 1
1046.65 1
1046.72 1
1046.79 1
1046.87 1
1046.94 1
1047.02 1
1047.09 1
1047.17 0
1047.24 0
1047.31 0
1047.39 0
1047.46 0
1047.54 0
1047.61 0
1047.68 1
1047.76 1
1047.83 2
1047.91 2
1047.98 2
1048.06 2
1048.13 2
1048.20 1
1048.28 2
1048.35 2
1048.43 2
1048.50 2
1048.57 2
1048.65 1
1048.72 1
1048.80 1
1048.87 1
1048.95 1
1049.02 1
1049.09 1
1049.17 1
1049.24 1
1049.32 1
1049.39 1
1049.47 1
1049.54 1
1049.61 1
1049.69 1
1049.76 1
1049.84 1
1049.91 1
1049.98 1
1050.06 1
1050.13 1
1050.21 0
1050.28 0
1050.36 0
1050.43 1
1050.50 1
1050.58 1
1050.65 1
1050.73 1
1050.80 1
1050.88 1
1050.95 1
1051.02 1
1051.10 1
1051.17 1
1051.25 1
1051.32 1
1051.40 1
1051.47 1
1051.54 2
1051.62 2
1051.69 2
1051.77 2
1051.84 2
1051.92 2
1051.99 2
1052.06 2
1052.14 3
1052.21 3
1052.29 3
1052.36 3
1052.44 3
1052.51 2
1052.58 2
1052.66 1
1052.73 1
1052.81 1
1052.88 1
1052.96 1
1053.03 2
1053.11 2
1053.18 3
1053.25 3
1053.33 4
1053.40 4
1053.48 3
1053.55 3
1053.63 3
1053.70 2
1053.77 2
1053.85 1
1053.92 1
1054.00 1
1054.07 1
1054.15 1
1054.22 1
1054.29 1
1054.37 2
1054.44 2
1054.52 1
1054.59 1
1054.67 1
1054.74 0
1054.82 0
1054.89 0
1054.96 0
1055.04 0
1055.11 0
1055.19 1
1055.26 1
1055.34 2
1055.41 2
1055.49 2
1055.56 2
1055.63 2
1055.71 1
1055.78 1
1055.86 1
1055.93 0
1056.01 0
1056.08 0
1056.16 0
1056.23 0
1056.30 0
1056.38 0
1056.45 0
1056.53 1
1056.60 1
1056.68 1
1056.75 2
1056.83 2
1056.90 2
1056.97 2
1057.05 2
1057.12 1
1057.20 1
1057.27 1
1057.35 1
1057.42 1
1057.50 1
1057.57 0
1057.65 1
1057.72 1
1057.79 1
1057.87 2
1057.94 2
1058.02 3
1058.09 4
1058.17 4
1058.24 4
1058.32 3
1058.39 3
1058.47 2
1058.54 1
1058.61 1
1058.69 0
1058.76 0
1058.84 1
1058.91 1
1058.99 1
1059.06 1
1059.14 1
1059.21 1
1059.29 1
1059.36 0
1059.43 0
1059.51 0
1059.58 0
1059.66 0
1059.73 0
1059.81 0
1059.88 0
1059.96 0
1060.03 0
1060.11 0
1060.18 0
1060.25 0
1060.33 0
1060.40 0
1060.48 0
1060.55 0
1060.63 0
1060.70 1
1060.78 1
1060.85 1
1060.93 2
1061.00 2
1061.08 2
1061.15 2
1061.22 2
1061.30 2
1061.37 2
1061.45 2
1061.52 2
1061.60 1
1061.67 1
1061.75 1
1061.82 2
1061.90 2
1061.97 2
1062.05 2
1062.12 3
1062.20 3
1062.27 3
1062.34 2
1062.42 2
1062.49 2
1062.57 2
1062.64 1
1062.72 2
1062.79 2
1062.87 2
1062.94 2
1063.02 3
1063.09 3
1063.17 4
1063.24 4
1063.32 5
1063.39 5
1063.46 6
1063.54 6
1063.61 7
1063.69 7
1063.76 7
1063.84 7
1063.91 7
1063.99 7
1064.06 7
1064.14 7
1064.21 6
1064.29 6
1064.36 6
1064.44 6
1064.51 6
1064.59 6
1064.66 5
1064.74 5
1064.81 4
1064.89 4
1064.96 4
1065.03 4
1065.11 4
1065.18 4
1065.26 3
1065.33 3
1065.41 3
1065.48 2
1065.56 2
1065.63 2
1065.71 3
1065.78 3
1065.86 4
1065.93 4
1066.01 5
1066.08 5
1066.16 4
1066.23 4
1066.31 3
1066.38 3
1066.46 2
1066.53 2
1066.61 2
1066.68 2
1066.75 2
1066.83 2
1066.90 2
1066.98 2
1067.05 2
1067.13 2
1067.20 2
1067.28 2
1067.35 2
1067.43 3
1067.50 3
1067.58 3
1067.65 3
1067.73 4
1067.80 4
1067.88 5
1067.95 5
1068.03 6
1068.10 6
1068.18 7
1068.25 7
1068.33 6
1068.40 6
1068.48 5
1068.55 3
1068.63 2
1068.70 2
1068.78 1
1068.85 1
1068.93 1
1069.00 2
1069.08 2
1069.15 2
1069.23 2
1069.30 2
1069.38 2
1069.45 2
1069.53 1
1069.60 1
1069.68 1
1069.75 1
1069.83 0
1069.90 0
1069.98 0
1070.05 0
1070.12 1
1070.20 1
1070.27 2
1070.35 3
1070.42 3
1070.50 4
1070.57 4
1070.65 4
1070.72 4
1070.80 3
1070.87 2
1070.95 2
1071.02 1
1071.10 0
1071.17 0
1071.25 0
1071.32 0
1071.40 0
1071.47 0
1071.55 0
1071.62 0
1071.70 0
1071.77 1
1071.85 2
1071.92 2
1072.00 2
1072.07 2
1072.15 2
1072.22 2
1072.30 2
1072.37 1
1072.45 1
1072.52 1
1072.60 0
1072.67 0
1072.75 0
1072.82 0
1072.90 0
1072.97 0
1073.05 0
1073.13 0
1073.20 0
1073.28 0
1073.35 1
1073.43 1
1073.50 2
1073.58 2
1073.65 2
1073.73 2
1073.80 2
1073.88 2
1073.95 2
1074.03 1
1074.10 1
1074.18 1
1074.25 1
1074.33 1
1074.40 2
1074.48 2
1074.55 2
1074.63 2
1074.70 1
1074.78 1
1074.85 1
1074.93 1
1075.00 1
1075.08 2
1075.15 3
1075.23 3
1075.30 4
1075.38 4
1075.45 4
1075.53 3
1075.60 3
1075.68 3
1075.75 3
1075.83 3
1075.90 3
1075.98 3
1076.05 2
1076.13 2
1076.20 2
1076.28 1
1076.35 0
1076.43 0
1076.51 0
1076.58 0
1076.66 0
1076.73 1
1076.81 2
1076.88 3
1076.96 4
1077.03 4
1077.11 5
1077.18 5
1077.26 5
1077.33 5
1077.41 4
1077.48 4
1077.56 4
1077.63 4
1077.71 4
1077.78 5
1077.86 5
1077.93 6
1078.01 6
1078.08 6
1078.16 6
1078.23 6
1078.31 6
1078.39 5
1078.46 5
1078.54 5
1078.61 4
1078.69 4
1078.76 4
1078.84 3
1078.91 3
1078.99 3
1079.06 3
1079.14 3
1079.21 4
1079.29 4
1079.36 5
1079.44 5
1079.51 5
1079.59 5
1079.66 5
1079.74 5
1079.82 4
1079.89 4
1079.97 3
1080.04 3
1080.12 3
1080.19 4
1080.27 4
1080.34 5
1080.42 5
1080.49 5
1080.57 5
1080.64 4
1080.72 3
1080.79 3
1080.87 3
1080.94 3
1081.02 3
1081.10 3
1081.17 4
1081.25 5
1081.32 6
1081.40 6
1081.47 7
1081.55 8
1081.62 8
1081.70 8
1081.77 9
1081.85 9
1081.92 9
1082.00 9
1082.07 9
1082.15 8
1082.23 8
1082.30 8
1082.38 7
1082.45 7
1082.53 6
1082.60 6
1082.68 6
1082.75 5
1082.83 5
1082.90 4
1082.98 4
1083.05 3
1083.13 3
1083.21 3
1083.28 3
1083.36 2
1083.43 3
1083.51 3
1083.58 3
1083.66 2
1083.73 2
1083.81 2
1083.88 1
1083.96 1
1084.04 1
1084.11 1
1084.19 2
1084.26 2
1084.34 3
1084.41 4
1084.49 5
1084.56 6
1084.64 7
1084.71 8
1084.79 8
1084.87 8
1084.94 7
1085.02 6
1085.09 5
1085.17 4
1085.24 3
1085.32 2
1085.39 2
1085.47 2
1085.54 1
1085.62 1
1085.70 1
1085.77 0
1085.85 0
1085.92 0
1086.00 0
1086.07 0
1086.15 0
1086.22 0
1086.30 0
1086.38 0
1086.45 1
1086.53 1
1086.60 1
1086.68 2
1086.75 2
1086.83 2
1086.90 2
1086.98 2
1087.05 2
1087.13 2
1087.21 2
1087.28 2
1087.36 1
1087.43 1
1087.51 1
1087.58 1
1087.66 2
1087.73 2
1087.81 2
1087.89 2
1087.96 2
1088.04 2
1088.11 2
1088.19 2
1088.26 1
1088.34 1
1088.41 1
1088.49 1
1088.57 1
1088.64 0
1088.72 0
1088.79 0
1088.87 0
1088.94 1
1089.02 1
1089.10 2
1089.17 3
1089.25 4
1089.32 5
1089.40 5
1089.47 6
1089.55 6
1089.62 6
1089.70 5
1089.78 5
1089.85 4
1089.93 4
1090.00 4
1090.08 4
1090.15 5
1090.23 5
1090.31 5
1090.38 6
1090.46 6
1090.53 6
1090.61 6
1090.68 7
1090.76 7
1090.84 7
1090.91 7
1090.99 7
1091.06 7
1091.14 7
1091.21 6
1091.29 6
1091.36 6
1091.44 7
1091.52 7
1091.59 7
1091.67 8
1091.74 8
1091.82 8
1091.89 8
1091.97 7
1092.05 7
1092.12 6
1092.20 6
1092.27 5
1092.35 5
1092.42 5
1092.50 6
1092.58 7
1092.65 7
1092.73 8
1092.80 8
1092.88 7
1092.95 7
1093.03 6
1093.11 5
1093.18 4
1093.26 4
1093.33 5
1093.41 5
1093.49 7
1093.56 8
1093.64 9
1093.71 10
1093.79 11
1093.86 12
1093.94 12
1094.02 13
1094.09 13
1094.17 14
1094.24 14
1094.32 15
1094.39 15
1094.47 15
1094.55 15
1094.62 14
1094.70 14
1094.77 13
1094.85 12
1094.93 12
1095.00 12
1095.08 12
1095.15 11
1095.23 11
1095.30 11
1095.38 11
1095.46 11
1095.53 12
1095.61 13
1095.68 15
1095.76 17
1095.84 18
1095.91 19
1095.99 19
1096.06 18
1096.14 17
1096.21 15
1096.29 13
1096.37 12
1096.44 11
1096.52 10
1096.59 10
1096.67 11
1096.75 12
1096.82 12
1096.90 13
1096.97 14
1097.05 15
1097.12 15
1097.20 16
1097.28 16
1097.35 16
1097.43 16
1097.50 16
1097.58 16
1097.66 16
1097.73 16
1097.81 15
1097.88 15
1097.96 15
1098.04 15
1098.11 15
1098.19 16
1098.26 16
1098.34 16
1098.42 17
1098.49 17
1098.57 18
1098.64 18
1098.72 18
1098.80 18
1098.87 18
1098.95 17
1099.02 16
1099.10 15
1099.17 14
1099.25 13
1099.33 12
1099.40 11
1099.48 11
1099.55 10
1099.63 9
1099.71 9
1099.78 8
1099.86 8
1099.93 8
1100.01 8
1100.09 8
1100.16 7
1100.24 7
1100.31 6
1100.39 6
1100.47 5
1100.54 4
1100.62 3
1100.69 3
1100.77 3
1100.85 3
1100.92 3
1101.00 3
1101.07 3
1101.15 3
1101.23 2
1101.30 2
1101.38 2
1101.45 1
1101.53 1
1101.61 1
1101.68 1
1101.76 1
1101.83 1
1101.91 2
1101.99 2
1102.06 2
1102.14 2
1102.22 2
1102.29 2
1102.37 3
1102.44 3
1102.52 2
1102.60 2
1102.67 2
1102.75 2
1102.82 2
1102.90 2
1102.98 2
1103.05 2
1103.13 2
1103.20 2
1103.28 2
1103.36 1
1103.43 1
1103.51 1
1103.58 1
1103.66 2
1103.74 2
1103.81 3
1103.89 3
1103.97 3
1104.04 3
1104.12 2
1104.19 1
1104.27 0
1104.35 0
1104.42 0
1104.50 0
1104.57 1
1104.65 3
1104.73 4
1104.80 6
1104.88 8
1104.96 9
1105.03 10
1105.11 11
1105.18 11
1105.26 11
1105.34 11
1105.41 10
1105.49 10
1105.56 10
1105.64 9
1105.72 9
1105.79 9
1105.87 9
1105.95 9
1106.02 9
1106.10 8
1106.17 8
1106.25 7
1106.33 6
1106.40 5
1106.48 3
1106.56 2
1106.63 1
1106.71 0
1106.78 0
1106.86 1
1106.94 2
1107.01 3
1107.09 3
1107.17 4
1107.24 4
1107.32 4
1107.39 3
1107.47 3
1107.55 2
1107.62 1
1107.70 1
1107.77 1
1107.85 1
1107.93 1
1108.00 2
1108.08 3
1108.16 4
1108.23 5
1108.31 7
1108.39 8
1108.46 9
1108.54 11
1108.61 11
1108.69 12
1108.77 11
1108.84 11
1108.92 10
1109.00 8
1109.07 7
1109.15 5
1109.22 4
1109.30 4
1109.38 3
1109.45 4
1109.53 4
1109.61 5
1109.68 7
1109.76 8
1109.83 9
1109.91 9
1109.99 9
1110.06 9
1110.14 8
1110.22 8
1110.29 8
1110.37 8
1110.45 8
1110.52 8
1110.60 9
1110.67 10
1110.75 10
1110.83 10
1110.90 10
1110.98 9
1111.06 9
1111.13 8
1111.21 8
1111.29 7
1111.36 6
1111.44 4
1111.51 3
1111.59 2
1111.67 1
1111.74 0
1111.82 0
1111.90 0
1111.97 0
1112.05 0
1112.13 0
1112.20 0
1112.28 0
1112.36 0
1112.43 1
1112.51 2
1112.58 3
1112.66 4
1112.74 4
1112.81 5
1112.89 6
1112.97 6
1113.04 7
1113.12 7
1113.20 7
1113.27 7
1113.35 7
1113.43 8
1113.50 8
1113.58 8
1113.65 9
1113.73 9
1113.81 8
1113.88 8
1113.96 7
1114.04 6
1114.11 5
1114.19 4
1114.27 3
1114.34 3
1114.42 3
1114.50 3
1114.57 2
1114.65 2
1114.73 2
1114.80 2
1114.88 2
1114.95 3
1115.03 4
1115.11 5
1115.18 6
1115.26 7
1115.34 8
1115.41 10
1115.49 11
1115.57 12
1115.64 13
1115.72 14
1115.80 15
1115.87 15
1115.95 15
1116.03 15
1116.10 15
1116.18 14
1116.26 13
1116.33 12
1116.41 11
1116.49 9
1116.56 8
1116.64 6
1116.72 5
1116.79 4
1116.87 4
1116.94 3
1117.02 4
1117.10 4
1117.17 5
1117.25 5
1117.33 5
1117.40 5
1117.48 4
1117.56 4
1117.63 3
1117.71 3
1117.79 3
1117.86 4
1117.94 6
1118.02 7
1118.09 9
1118.17 10
1118.25 12
1118.32 13
1118.40 14
1118.48 15
1118.55 16
1118.63 17
1118.71 17
1118.78 17
1118.86 17
1118.94 15
1119.01 13
1119.09 10
1119.17 8
1119.24 7
1119.32 6
1119.40 7
1119.47 9
1119.55 11
1119.63 14
1119.70 16
1119.78 18
1119.86 19
1119.93 19
1120.01 19
1120.09 18
1120.16 17
1120.24 17
1120.32 17
1120.39 18
1120.47 19
1120.55 19
1120.62 20
1120.70 21
1120.78 21
1120.85 21
1120.93 22
1121.01 22
1121.08 23
1121.16 24
1121.24 26
1121.31 28
1121.39 30
1121.47 32
1121.54 34
1121.62 34
1121.70 34
1121.77 32
1121.85 30
1121.93 27
1122.00 24
1122.08 21
1122.16 18
1122.23 16
1122.31 14
1122.39 12
1122.46 11
1122.54 11
1122.62 11
1122.69 11
1122.77 12
1122.85 13
1122.93 13
1123.00 14
1123.08 13
1123.16 13
1123.23 12
1123.31 12
1123.39 13
1123.46 13
1123.54 15
1123.62 17
1123.69 18
1123.77 20
1123.85 21
1123.92 21
1124.00 22
1124.08 22
1124.15 22
1124.23 21
1124.31 21
1124.38 20
1124.46 19
1124.54 17
1124.62 15
1124.69 13
1124.77 11
1124.85 9
1124.92 7
1125.00 5
1125.08 4
1125.15 3
1125.23 3
1125.31 4
1125.38 5
1125.46 7
1125.54 9
1125.61 10
1125.69 11
1125.77 11
1125.84 10
1125.92 9
1126.00 9
1126.08 8
1126.15 8
1126.23 8
1126.31 8
1126.38 9
1126.46 8
1126.54 8
1126.61 7
1126.69 6
1126.77 4
1126.84 3
1126.92 2
1127.00 1
1127.08 0
1127.15 0
1127.23 0
1127.31 0
1127.38 0
1127.46 0
1127.54 0
1127.61 0
1127.69 0
1127.77 0
1127.84 0
1127.92 0
1128.00 0
1128.08 0
1128.15 1
1128.23 2
1128.31 4
1128.38 5
1128.46 6
1128.54 7
1128.61 7
1128.69 7
1128.77 7
1128.84 6
1128.92 5
1129.00 4
1129.08 2
1129.15 1
1129.23 0
1129.31 0
1129.38 0
1129.46 0
1129.54 0
1129.61 1
1129.69 2
1129.77 3
1129.85 4
1129.92 5
1130.00 6
1130.08 6
1130.15 6
1130.23 6
1130.31 7
1130.39 8
1130.46 9
1130.54 11
1130.62 13
1130.69 14
1130.77 15
1130.85 16
1130.92 16
1131.00 16
1131.08 15
1131.16 15
1131.23 14
1131.31 14
1131.39 14
1131.46 14
1131.54 13
1131.62 13
1131.69 12
1131.77 10
1131.85 9
1131.93 8
1132.00 8
1132.08 8
1132.16 9
1132.23 11
1132.31 13
1132.39 14
1132.47 16
1132.54 17
1132.62 18
1132.70 18
1132.77 17
1132.85 16
1132.93 14
1133.01 12
1133.08 9
1133.16 8
1133.24 7
1133.31 7
1133.39 8
1133.47 9
1133.55 12
1133.62 14
1133.70 16
1133.78 17
1133.85 18
1133.93 18
1134.01 18
1134.09 18
1134.16 18
1134.24 17
1134.32 17
1134.39 16
1134.47 15
1134.55 15
1134.63 14
1134.70 12
1134.78 11
1134.86 10
1134.93 9
1135.01 8
1135.09 8
1135.17 8
1135.24 8
1135.32 9
1135.40 9
1135.47 9
1135.55 10
1135.63 10
1135.71 11
1135.78 12
1135.86 13
1135.94 15
1136.02 17
1136.09 18
1136.17 19
1136.25 20
1136.32 21
1136.40 21
1136.48 22
1136.56 23
1136.63 23
1136.71 24
1136.79 25
1136.86 26
1136.94 28
1137.02 29
1137.10 31
1137.17 32
1137.25 34
1137.33 36
1137.41 37
1137.48 38
1137.56 39
1137.64 40
1137.71 42
1137.79 43
1137.87 44
1137.95 44
1138.02 45
1138.10 44
1138.18 43
1138.26 42
1138.33 41
1138.41 41
1138.49 40
1138.57 40
1138.64 40
1138.72 40
1138.80 39
1138.87 38
1138.95 37
1139.03 36
1139.11 35
1139.18 34
1139.26 33
1139.34 32
1139.42 31
1139.49 30
1139.57 29
1139.65 28
1139.73 26
1139.80 24
1139.88 22
1139.96 19
1140.03 17
1140.11 15
1140.19 14
1140.27 15
1140.34 16
1140.42 17
1140.50 17
1140.58 18
1140.65 17
1140.73 17
1140.81 16
1140.89 16
1140.96 17
1141.04 18
1141.12 19
1141.20 20
1141.27 21
1141.35 20
1141.43 19
1141.50 17
1141.58 15
1141.66 13
1141.74 12
1141.81 11
1141.89 11
1141.97 12
1142.05 13
1142.12 14
1142.20 16
1142.28 17
1142.36 18
1142.43 19
1142.51 19
1142.59 18
1142.67 17
1142.74 16
1142.82 15
1142.90 13
1142.98 12
1143.05 12
1143.13 12
1143.21 12
1143.29 13
1143.36 13
1143.44 14
1143.52 13
1143.60 13
1143.67 11
1143.75 9
1143.83 7
1143.91 5
1143.98 3
1144.06 1
1144.14 0
1144.22 0
1144.29 0
1144.37 0
1144.45 0
1144.53 0
1144.60 0
1144.68 0
1144.76 0
1144.84 2
1144.91 4
1144.99 6
1145.07 7
1145.15 8
1145.22 8
1145.30 9
1145.38 8
1145.46 8
1145.53 8
1145.61 8
1145.69 8
1145.77 9
1145.84 10
1145.92 11
1146.00 12
1146.08 13
1146.15 13
1146.23 13
1146.31 12
1146.39 11
1146.46 10
1146.54 9
1146.62 8
1146.70 7
1146.77 7
1146.85 7
1146.93 8
1147.01 9
1147.09 10
1147.16 12
1147.24 13
1147.32 14
1147.40 15
1147.47 15
1147.55 15
1147.63 15
1147.71 14
1147.78 13
1147.86 12
1147.94 10
1148.02 7
1148.09 5
1148.17 3
1148.25 1
1148.33 1
1148.40 1
1148.48 2
1148.56 3
1148.64 5
1148.72 6
1148.79 8
1148.87 10
1148.95 12
1149.03 13
1149.10 15
1149.18 17
1149.26 18
1149.34 20
1149.41 21
1149.49 22
1149.57 22
1149.65 21
1149.73 20
1149.80 18
1149.88 15
1149.96 12
1150.04 11
1150.11 10
1150.19 10
1150.27 11
1150.35 13
1150.42 16
1150.50 18
1150.58 20
1150.66 21
1150.74 21
1150.81 21
1150.89 21
1150.97 21
1151.05 20
1151.12 20
1151.20 20
1151.28 21
1151.36 22
1151.43 23
1151.51 24
1151.59 24
1151.67 24
1151.75 23
1151.82 22
1151.90 20
1151.98 18
1152.06 17
1152.13 16
1152.21 16
1152.29 16
1152.37 17
1152.45 17
1152.52 18
1152.60 19
1152.68 19
1152.76 21
1152.83 23
1152.91 25
1152.99 27
1153.07 30
1153.15 31
1153.22 32
1153.30 33
1153.38 32
1153.46 31
1153.53 29
1153.61 27
1153.69 25
1153.77 22
1153.85 20
1153.92 17
1154.00 15
1154.08 13
1154.16 11
1154.24 9
1154.31 9
1154.39 8
1154.47 8
1154.55 9
1154.62 11
1154.70 13
1154.78 15
1154.86 18
1154.94 20
1155.01 22
1155.09 24
1155.17 26
1155.25 28
1155.33 29
1155.40 30
1155.48 30
1155.56 29
1155.64 28
1155.71 26
1155.79 23
1155.87 21
1155.95 20
1156.03 18
1156.10 17
1156.18 16
1156.26 15
1156.34 13
1156.42 12
1156.49 11
1156.57 9
1156.65 8
1156.73 7
1156.81 6
1156.88 5
1156.96 4
1157.04 3
1157.12 3
1157.20 3
1157.27 4
1157.35 6
1157.43 7
1157.51 9
1157.58 11
1157.66 12
1157.74 13
1157.82 13
1157.90 12
1157.97 12
1158.05 10
1158.13 10
1158.21 9
1158.29 9
1158.36 10
1158.44 11
1158.52 12
1158.60 14
1158.68 15
1158.75 16
1158.83 16
1158.91 16
1158.99 16
1159.07 16
1159.14 16
1159.22 16
1159.30 15
1159.38 14
1159.46 12
1159.53 10
1159.61 8
1159.69 7
1159.77 6
1159.85 5
1159.92 6
1160.00 6
1160.08 7
1160.16 8
1160.24 9
1160.31 9
1160.39 10
1160.47 10
1160.55 10
1160.63 10
1160.71 11
1160.78 11
1160.86 11
1160.94 11
1161.02 10
1161.10 10
1161.17 10
1161.25 9
1161.33 9
1161.41 9
1161.49 9
1161.56 8
1161.64 8
1161.72 7
1161.80 7
1161.88 6
1161.95 6
1162.03 5
1162.11 5
1162.19 6
1162.27 7
1162.35 7
1162.42 8
1162.50 8
1162.58 8
1162.66 7
1162.74 6
1162.81 5
1162.89 5
1162.97 5
1163.05 7
1163.13 9
1163.20 11
1163.28 13
1163.36 15
1163.44 17
1163.52 17
1163.60 18
1163.67 17
1163.75 17
1163.83 16
1163.91 14
1163.99 13
1164.06 11
1164.14 8
1164.22 6
1164.30 5
1164.38 4
1164.46 3
1164.53 3
1164.61 3
1164.69 4
1164.77 4
1164.85 4
1164.92 4
1165.00 4
1165.08 3
1165.16 1
1165.24 0
1165.32 0
1165.39 0
1165.47 0
1165.55 0
1165.63 0
1165.71 0
1165.78 0
1165.86 0
1165.94 1
1166.02 1
1166.10 2
1166.18 3
1166.25 4
1166.33 5
1166.41 7
1166.49 8
1166.57 9
1166.65 10
1166.72 11
1166.80 11
1166.88 12
1166.96 13
1167.04 15
1167.11 16
1167.19 18
1167.27 20
1167.35 21
1167.43 22
1167.51 22
1167.58 22
1167.66 21
1167.74 20
1167.82 18
1167.90 17
1167.98 15
1168.05 14
1168.13 13
1168.21 13
1168.29 13
1168.37 14
1168.45 16
1168.52 17
1168.60 18
1168.68 19
1168.76 19
1168.84 20
1168.92 21
1168.99 22
1169.07 24
1169.15 26
1169.23 27
1169.31 28
1169.39 27
1169.46 25
1169.54 23
1169.62 20
1169.70 17
1169.78 15
1169.86 14
1169.93 13
1170.01 13
1170.09 13
1170.17 14
1170.25 14
1170.33 15
1170.40 16
1170.48 17
1170.56 17
1170.64 17
1170.72 16
1170.80 15
1170.88 13
1170.95 11
1171.03 9
1171.11 7
1171.19 5
1171.27 3
1171.35 2
1171.42 1
1171.50 1
1171.58 2
1171.66 3
1171.74 4
1171.82 5
1171.89 7
1171.97 9
1172.05 11
1172.13 13
1172.21 15
1172.29 17
1172.37 18
1172.44 19
1172.52 20
1172.60 20
1172.68 20
1172.76 19
1172.84 19
1172.91 19
1172.99 19
1173.07 20
1173.15 20
1173.23 21
1173.31 21
1173.39 21
1173.46 20
1173.54 18
1173.62 16
1173.70 13
1173.78 11
1173.86 8
1173.93 6
1174.01 5
1174.09 5
1174.17 6
1174.25 7
1174.33 8
1174.41 10
1174.48 10
1174.56 10
1174.64 8
1174.72 6
1174.80 3
1174.88 1
1174.96 0
1175.03 0
1175.11 1
1175.19 4
1175.27 7
1175.35 10
1175.43 13
1175.51 15
1175.58 16
1175.66 17
1175.74 16
1175.82 15
1175.90 14
1175.98 13
1176.06 12
1176.13 11
1176.21 11
1176.29 9
1176.37 8
1176.45 7
1176.53 6
1176.61 6
1176.68 7
1176.76 9
1176.84 11
1176.92 14
1177.00 16
1177.08 18
1177.16 19
1177.23 19
1177.31 18
1177.39 17
1177.47 15
1177.55 13
1177.63 10
1177.71 7
1177.78 4
1177.86 3
1177.94 3
1178.02 5
1178.10 8
1178.18 13
1178.26 17
1178.34 21
1178.41 23
1178.49 24
1178.57 23
1178.65 20
1178.73 17
1178.81 15
1178.89 14
1178.96 14
1179.04 17
1179.12 20
1179.20 25
1179.28 29
1179.36 33
1179.44 35
1179.52 35
1179.59 33
1179.67 30
1179.75 27
1179.83 23
1179.91 19
1179.99 16
1180.07 14
1180.14 11
1180.22 9
1180.30 7
1180.38 5
1180.46 3
1180.54 1
1180.62 1
1180.70 2
1180.77 4
1180.85 8
1180.93 12
1181.01 16
1181.09 19
1181.17 22
1181.25 22
1181.33 21
1181.40 18
1181.48 14
1181.56 11
1181.64 9
1181.72 7
1181.80 8
1181.88 9
1181.96 11
1182.03 14
1182.11 15
1182.19 16
1182.27 15
1182.35 14
1182.43 13
1182.51 12
1182.59 11
1182.66 10
1182.74 10
1182.82 10
1182.90 11
1182.98 11
1183.06 12
1183.14 12
1183.22 13
1183.30 13
1183.37 14
1183.45 14
1183.53 13
1183.61 12
1183.69 10
1183.77 6
1183.85 3
1183.93 0
1184.00 0
1184.08 0
1184.16 0
1184.24 1
1184.32 4
1184.40 9
1184.48 13
1184.56 17
1184.64 20
1184.71 21
1184.79 21
1184.87 21
1184.95 20
1185.03 18
1185.11 17
1185.19 16
1185.27 16
1185.35 17
1185.42 17
1185.50 19
1185.58 20
1185.66 21
1185.74 22
1185.82 23
1185.90 24
1185.98 24
1186.06 25
1186.13 25
1186.21 25
1186.29 25
1186.37 24
1186.45 23
1186.53 21
1186.61 20
1186.69 18
1186.77 17
1186.84 15
1186.92 13
1187.00 11
1187.08 9
1187.16 7
1187.24 6
1187.32 6
1187.40 6
1187.48 6
1187.56 6
1187.63 7
1187.71 7
1187.79 7
1187.87 8
1187.95 8
1188.03 8
1188.11 8
1188.19 8
1188.27 7
1188.34 6
1188.42 4
1188.50 2
1188.58 0
1188.66 0
1188.74 0
1188.82 0
1188.90 0
1188.98 0
1189.06 0
1189.13 0
1189.21 0
1189.29 1
1189.37 4
1189.45 7
1189.53 10
1189.61 13
1189.69 16
1189.77 18
1189.85 19
1189.92 19
1190.00 19
1190.08 19
1190.16 18
1190.24 17
1190.32 17
1190.40 17
1190.48 18
1190.56 19
1190.64 21
1190.72 22
1190.79 23
1190.87 23
1190.95 23
1191.03 22
1191.11 21
1191.19 20
1191.27 19
1191.35 17
1191.43 16
1191.51 15
1191.59 14
1191.66 13
1191.74 13
1191.82 13
1191.90 13
1191.98 15
1192.06 16
1192.14 17
1192.22 18
1192.30 20
1192.38 22
1192.46 25
1192.53 29
1192.61 33
1192.69 37
1192.77 40
1192.85 42
1192.93 43
1193.01 42
1193.09 40
1193.17 38
1193.25 35
1193.33 32
1193.41 30
1193.48 28
1193.56 26
1193.64 24
1193.72 23
1193.80 21
1193.88 20
1193.96 18
1194.04 16
1194.12 14
1194.20 13
1194.28 11
1194.36 9
1194.43 8
1194.51 7
1194.59 8
1194.67 8
1194.75 10
1194.83 11
1194.91 12
1194.99 14
1195.07 15
1195.15 16
1195.23 18
1195.31 21
1195.38 25
1195.46 30
1195.54 34
1195.62 38
1195.70 41
1195.78 42
1195.86 41
1195.94 38
1196.02 34
1196.10 30
1196.18 26
1196.26 23
1196.34 20
1196.41 17
1196.49 16
1196.57 15
1196.65 14
1196.73 15
1196.81 17
1196.89 20
1196.97 24
1197.05 28
1197.13 32
1197.21 35
1197.29 37
1197.37 37
1197.45 36
1197.52 34
1197.60 32
1197.68 29
1197.76 26
1197.84 24
1197.92 23
1198.00 22
1198.08 22
1198.16 21
1198.24 21
1198.32 21
1198.40 20
1198.48 21
1198.56 22
1198.63 23
1198.71 26
1198.79 29
1198.87 31
1198.95 32
1199.03 31
1199.11 29
1199.19 25
1199.27 19
1199.35 14
1199.43 9
1199.51 5
1199.59 4
1199.67 4
1199.75 5
1199.83 8
1199.90 12
1199.98 15
1200.06 17
1200.14 19
1200.22 21
1200.30 22
1200.38 24
1200.46 26
1200.54 28
1200.62 31
1200.70 34
1200.78 36
1200.86 38
1200.94 38
1201.02 39
1201.10 38
1201.17 38
1201.25 37
1201.33 37
1201.41 36
1201.49 36
1201.57 36
1201.65 36
1201.73 36
1201.81 37
1201.89 38
1201.97 38
1202.05 38
1202.13 36
1202.21 33
1202.29 29
1202.37 24
1202.45 20
1202.53 15
1202.60 12
1202.68 10
1202.76 9
1202.84 10
1202.92 11
1203.00 14
1203.08 16
1203.16 19
1203.24 21
1203.32 23
1203.40 24
1203.48 24
1203.56 24
1203.64 24
1203.72 23
1203.80 23
1203.88 23
1203.96 23
1204.04 24
1204.11 24
1204.19 25
1204.27 25
1204.35 26
1204.43 26
1204.51 26
1204.59 25
1204.67 24
1204.75 22
1204.83 19
1204.91 17
1204.99 15
1205.07 13
1205.15 12
1205.23 11
1205.31 10
1205.39 8
1205.47 7
1205.55 4
1205.63 2
1205.71 0
1205.78 0
1205.86 0
1205.94 0
1206.02 0
1206.10 0
1206.18 0
1206.26 0
1206.34 1
1206.42 2
1206.50 3
1206.58 3
1206.66 3
1206.74 2
1206.82 1
1206.90 0
1206.98 1
1207.06 2
1207.14 5
1207.22 10
1207.30 16
1207.38 22
1207.46 27
1207.54 32
1207.62 36
1207.70 38
1207.77 40
1207.85 40
1207.93 40
1208.01 40
1208.09 40
1208.17 40
1208.25 40
1208.33 41
1208.41 42
1208.49 43
1208.57 45
1208.65 46
1208.73 47
1208.81 48
1208.89 47
1208.97 46
1209.05 44
1209.13 41
1209.21 38
1209.29 35
1209.37 33
1209.45 31
1209.53 30
1209.61 29
1209.69 30
1209.77 30
1209.85 31
1209.93 31
1210.01 32
1210.09 31
1210.16 30
1210.24 29
1210.32 26
1210.40 23
1210.48 21
1210.56 19
1210.64 18
1210.72 18
1210.80 19
1210.88 21
1210.96 23
1211.04 25
1211.12 26
1211.20 27
1211.28 27
1211.36 28
1211.44 28
1211.52 29
1211.60 30
1211.68 31
1211.76 31
1211.84 32
1211.92 34
1212.00 35
1212.08 37
1212.16 39
1212.24 40
1212.32 41
1212.40 40
1212.48 38
1212.56 36
1212.64 32
1212.72 28
1212.80 24
1212.88 21
1212.96 19
1213.04 18
1213.12 17
1213.20 18
1213.28 18
1213.36 19
1213.43 20
1213.51 21
1213.59 22
1213.67 22
1213.75 22
1213.83 22
1213.91 20
1213.99 18
1214.07 16
1214.15 15
1214.23 13
1214.31 13
1214.39 13
1214.47 14
1214.55 17
1214.63 20
1214.71 25
1214.79 30
1214.87 35
1214.95 39
1215.03 43
1215.11 46
1215.19 48
1215.27 49
1215.35 50
1215.43 50
1215.51 49
1215.59 49
1215.67 48
1215.75 47
1215.83 45
1215.91 43
1215.99 39
1216.07 35
1216.15 30
1216.23 25
1216.31 20
1216.39 18
1216.47 17
1216.55 19
1216.63 22
1216.71 27
1216.79 32
1216.87 36
1216.95 39
1217.03 41
1217.11 42
1217.19 42
1217.27 41
1217.35 39
1217.43 38
1217.51 37
1217.59 36
1217.67 36
1217.75 36
1217.83 37
1217.91 38
1217.99 39
1218.07 40
1218.15 40
1218.23 40
1218.31 40
1218.39 40
1218.47 39
1218.55 38
1218.63 38
1218.71 38
1218.79 38
1218.87 39
1218.95 40
1219.03 41
1219.11 41
1219.19 41
1219.27 39
1219.35 37
1219.43 33
1219.51 30
1219.59 27
1219.67 25
1219.75 24
1219.83 23
1219.91 23
1219.99 23
1220.07 23
1220.15 23
1220.23 22
1220.31 21
1220.39 20
1220.47 19
1220.55 17
1220.63 16
1220.71 15
1220.79 15
1220.87 14
1220.95 15
1221.03 15
1221.11 16
1221.19 17
1221.27 17
1221.35 18
1221.43 18
1221.51 18
1221.59 18
1221.67 18
1221.75 18
1221.83 20
1221.91 22
1221.99 25
1222.07 27
1222.15 29
1222.23 31
1222.31 32
1222.39 32
1222.47 32
1222.55 31
1222.63 30
1222.71 29
1222.79 27
1222.87 26
1222.95 25
1223.03 24
1223.11 23
1223.19 22
1223.27 21
1223.35 20
1223.43 19
1223.51 17
1223.59 16
1223.67 14
1223.75 12
1223.83 10
1223.91 7
1223.99 4
1224.07 2
1224.15 0
1224.23 0
1224.31 0
1224.39 0
1224.47 0
1224.55 1
1224.63 4
1224.71 8
1224.79 11
1224.88 13
1224.96 13
1225.04 14
1225.12 14
1225.20 14
1225.28 15
1225.36 16
1225.44 17
1225.52 19
1225.60 19
1225.68 19
1225.76 19
1225.84 18
1225.92 16
1226.00 15
1226.08 15
1226.16 15
1226.24 15
1226.32 17
1226.40 19
1226.48 21
1226.56 23
1226.64 24
1226.72 24
1226.80 24
1226.88 23
1226.96 22
1227.04 21
1227.12 22
1227.20 22
1227.28 24
1227.36 26
1227.44 28
1227.52 30
1227.60 31
1227.68 31
1227.76 31
1227.84 31
1227.92 31
1228.00 32
1228.08 33
1228.17 34
1228.25 36
1228.33 37
1228.41 38
1228.49 38
1228.57 37
1228.65 36
1228.73 34
1228.81 32
1228.89 30
1228.97 28
1229.05 26
1229.13 25
1229.21 24
1229.29 24
1229.37 24
1229.45 25
1229.53 26
1229.61 28
1229.69 30
1229.77 32
1229.85 35
1229.93 38
1230.01 40
1230.09 42
1230.17 42
1230.25 40
1230.33 38
1230.41 36
1230.49 34
1230.58 34
1230.66 35
1230.74 37
1230.82 40
1230.90 42
1230.98 44
1231.06 44
1231.14 43
1231.22 41
1231.30 39
1231.38 37
1231.46 36
1231.54 35
1231.62 35
1231.70 35
1231.78 35
1231.86 34
1231.94 34
1232.02 32
1232.10 31
1232.18 29
1232.26 28
1232.34 25
1232.42 23
1232.51 20
1232.59 18
1232.67 15
1232.75 12
1232.83 9
1232.91 5
1232.99 2
1233.07 0
1233.15 0
1233.23 0
1233.31 0
1233.39 0
1233.47 0
1233.55 0
1233.63 0
1233.71 3
1233.79 6
1233.87 8
1233.95 10
1234.03 12
1234.11 13
1234.19 16
1234.28 19
1234.36 22
1234.44 25
1234.52 27
1234.60 27
1234.68 26
1234.76 23
1234.84 20
1234.92 17
1235.00 15
1235.08 14
1235.16 14
1235.24 16
1235.32 18
1235.40 20
1235.48 22
1235.56 22
1235.64 21
1235.72 19
1235.81 17
1235.89 14
1235.97 11
1236.05 10
1236.13 9
1236.21 9
1236.29 9
1236.37 11
1236.45 12
1236.53 14
1236.61 16
1236.69 18
1236.77 20
1236.85 21
1236.93 23
1237.01 24
1237.09 24
1237.18 24
1237.26 22
1237.34 20
1237.42 17
1237.50 14
1237.58 10
1237.66 7
1237.74 4
1237.82 2
1237.90 0
1237.98 0
1238.06 0
1238.14 0
1238.22 0
1238.30 2
1238.38 5
1238.46 8
1238.55 12
1238.63 15
1238.71 18
1238.79 19
1238.87 19
1238.95 17
1239.03 14
1239.11 11
1239.19 8
1239.27 5
1239.35 4
1239.43 4
1239.51 5
1239.59 8
1239.67 11
1239.76 15
1239.84 19
1239.92 23
1240.00 26
1240.08 29
1240.16 31
1240.24 33
1240.32 35
1240.40 36
1240.48 36
1240.56 36
1240.64 35
1240.72 33
1240.80 31
1240.89 29
1240.97 27
1241.05 25
1241.13 23
1241.21 21
1241.29 19
1241.37 17
1241.45 17
1241.53 16
1241.61 17
1241.69 19
1241.77 21
1241.85 24
1241.93 27
1242.02 30
1242.10 34
1242.18 37
1242.26 41
1242.34 44
1242.42 46
1242.50 48
1242.58 48
1242.66 47
1242.74 46
1242.82 44
1242.90 41
1242.98 39
1243.07 38
1243.15 38
1243.23 39
1243.31 40
1243.39 42
1243.47 44
1243.55 45
1243.63 46
1243.71 45
1243.79 44
1243.87 41
1243.95 38
1244.03 34
1244.12 31
1244.20 27
1244.28 24
1244.36 21
1244.44 19
1244.52 18
1244.60 19
1244.68 20
1244.76 22
1244.84 23
1244.92 24
1245.00 25
1245.09 25
1245.17 24
1245.25 23
1245.33 23
1245.41 23
1245.49 23
1245.57 23
1245.65 23
1245.73 22
1245.81 21
1245.89 19
1245.98 18
1246.06 18
1246.14 19
1246.22 21
1246.30 24
1246.38 27
1246.46 30
1246.54 31
1246.62 31
1246.70 31
1246.78 29
1246.86 27
1246.95 24
1247.03 21
1247.11 18
1247.19 16
1247.27 13
1247.35 11
1247.43 10
1247.51 10
1247.59 11
1247.67 13
1247.76 15
1247.84 18
1247.92 21
1248.00 24
1248.08 28
1248.16 31
1248.24 35
1248.32 39
1248.40 43
1248.48 46
1248.56 49
1248.65 51
1248.73 52
1248.81 53
1248.89 53
1248.97 52
1249.05 52
1249.13 50
1249.21 48
1249.29 44
1249.37 39
1249.46 34
1249.54 27
1249.62 22
1249.70 17
1249.78 14
1249.86 14
1249.94 17
1250.02 22
1250.10 29
1250.18 37
1250.27 44
1250.35 50
1250.43 54
1250.51 56
1250.59 56
1250.67 54
1250.75 51
1250.83 47
1250.91 43
1250.99 39
1251.08 35
1251.16 32
1251.24 28
1251.32 25
1251.40 23
1251.48 22
1251.56 21
1251.64 21
1251.72 22
1251.81 22
1251.89 22
1251.97 22
1252.05 20
1252.13 17
1252.21 13
1252.29 10
1252.37 6
1252.45 3
1252.53 1
1252.62 0
1252.70 0
1252.78 0
1252.86 0
1252.94 0
1253.02 0
1253.10 0
1253.18 0
1253.26 0
1253.35 0
1253.43 1
1253.51 2
1253.59 4
1253.67 5
1253.75 8
1253.83 13
1253.91 18
1253.99 24
1254.08 31
1254.16 37
1254.24 42
1254.32 45
1254.40 47
1254.48 47
1254.56 45
1254.64 44
1254.73 43
1254.81 43
1254.89 43
1254.97 44
1255.05 46
1255.13 47
1255.21 48
1255.29 48
1255.37 47
1255.46 45
1255.54 42
1255.62 39
1255.70 36
1255.78 35
1255.86 34
1255.94 36
1256.02 40
1256.11 45
1256.19 50
1256.27 54
1256.35 58
1256.43 59
1256.51 60
1256.59 59
1256.67 57
1256.76 56
1256.84 55
1256.92 54
1257.00 53
1257.08 52
1257.16 51
1257.24 48
1257.32 45
1257.41 41
1257.49 37
1257.57 34
1257.65 33
1257.73 33
1257.81 35
1257.89 38
1257.97 41
1258.06 44
1258.14 47
1258.22 48
1258.30 49
1258.38 49
1258.46 48
1258.54 47
1258.62 45
1258.71 43
1258.79 41
1258.87 39
1258.95 37
1259.03 35
1259.11 32
1259.19 29
1259.27 23
1259.36 17
1259.44 9
1259.52 2
1259.60 0
1259.68 0
1259.76 0
1259.84 0
1259.93 0
1260.01 0
1260.09 0
1260.17 0
1260.25 5
1260.33 10
1260.41 13
1260.49 16
1260.58 19
1260.66 20
1260.74 21
1260.82 22
1260.90 23
1260.98 24
1261.06 26
1261.15 28
1261.23 31
1261.31 34
1261.39 37
1261.47 41
1261.55 43
1261.63 45
1261.71 45
1261.80 43
1261.88 41
1261.96 38
1262.04 34
1262.12 29
1262.20 25
1262.28 21
1262.37 17
1262.45 14
1262.53 11
1262.61 9
1262.69 8
1262.77 8
1262.85 8
1262.94 9
1263.02 9
1263.10 10
1263.18 12
1263.26 13
1263.34 15
1263.42 17
1263.51 19
1263.59 20
1263.67 21
1263.75 21
1263.83 20
1263.91 19
1263.99 17
1264.08 15
1264.16 13
1264.24 13
1264.32 13
1264.40 14
1264.48 15
1264.57 15
1264.65 15
1264.73 14
1264.81 12
1264.89 9
1264.97 6
1265.05 3
1265.14 1
1265.22 0
1265.30 1
1265.38 2
1265.46 5
1265.54 8
1265.62 12
1265.71 14
1265.79 15
1265.87 15
1265.95 13
1266.03 10
1266.11 7
1266.20 4
1266.28 1
1266.36 0
1266.44 0
1266.52 0
1266.60 1
1266.68 2
1266.77 2
1266.85 2
1266.93 0
1267.01 0
1267.09 0
1267.17 0
1267.26 0
1267.34 0
1267.42 2
1267.50 5
1267.58 8
1267.66 9
1267.74 10
1267.83 9
1267.91 7
1267.99 5
1268.07 3
1268.15 1
1268.23 1
1268.32 2
1268.40 5
1268.48 7
1268.56 11
1268.64 13
1268.72 16
1268.81 17
1268.89 17
1268.97 17
1269.05 16
1269.13 17
1269.21 19
1269.30 23
1269.38 29
1269.46 36
1269.54 44
1269.62 50
1269.70 55
1269.79 58
1269.87 59
1269.95 58
1270.03 56
1270.11 52
1270.19 47
1270.28 41
1270.36 36
1270.44 32
1270.52 30
1270.60 29
1270.68 30
1270.77 32
1270.85 34
1270.93 36
1271.01 37
1271.09 36
1271.17 33
1271.26 30
1271.34 25
1271.42 20
1271.50 15
1271.58 11
1271.66 7
1271.75 6
1271.83 6
1271.91 9
1271.99 14
1272.07 20
1272.15 27
1272.24 33
1272.32 37
1272.40 39
1272.48 39
1272.56 38
1272.64 36
1272.73 35
1272.81 35
1272.89 36
1272.97 38
1273.05 41
1273.14 43
1273.22 44
1273.30 44
1273.38 44
1273.46 43
1273.54 43
1273.63 42
1273.71 42
1273.79 41
1273.87 40
1273.95 38
1274.03 35
1274.12 32
1274.20 28
1274.28 25
1274.36 21
1274.44 18
1274.53 15
1274.61 13
1274.69 13
1274.77 14
1274.85 18
1274.93 23
1275.02 30
1275.10 36
1275.18 42
1275.26 46
1275.34 48
1275.43 49
1275.51 49
1275.59 48
1275.67 48
1275.75 49
1275.83 51
1275.92 54
1276.00 56
1276.08 57
1276.16 58
1276.24 57
1276.33 55
1276.41 53
1276.49 51
1276.57 49
1276.65 47
1276.73 45
1276.82 42
1276.90 38
1276.98 35
1277.06 31
1277.14 28
1277.23 25
1277.31 24
1277.39 23
1277.47 24
1277.55 25
1277.64 26
1277.72 28
1277.80 32
1277.88 37
1277.96 43
1278.05 49
1278.13 56
1278.21 61
1278.29 64
1278.37 65
1278.45 64
1278.54 61
1278.62 56
1278.70 51
1278.78 46
1278.86 41
1278.95 37
1279.03 32
1279.11 28
1279.19 25
1279.27 21
1279.36 17
1279.44 14
1279.52 12
1279.60 11
1279.68 10
1279.77 11
1279.85 14
1279.93 17
1280.01 21
1280.09 25
1280.18 28
1280.26 29
1280.34 30
1280.42 29
1280.50 26
1280.59 24
1280.67 20
1280.75 17
1280.83 13
1280.91 8
1281.00 3
1281.08 0
1281.16 0
1281.24 0
1281.32 0
1281.41 0
1281.49 0
1281.57 0
1281.65 0
1281.73 1
1281.82 9
1281.90 18
1281.98 27
1282.06 36
1282.14 43
1282.23 49
1282.31 51
1282.39 51
1282.47 50
1282.55 48
1282.64 45
1282.72 43
1282.80 41
1282.88 40
1282.96 38
1283.05 36
1283.13 32
1283.21 28
1283.29 24
1283.38 20
1283.46 16
1283.54 14
1283.62 12
1283.70 11
1283.79 12
1283.87 12
1283.95 14
1284.03 15
1284.11 18
1284.20 21
1284.28 25
1284.36 30
1284.44 36
1284.52 43
1284.61 48
1284.69 52
1284.77 53
1284.85 51
1284.94 47
1285.02 42
1285.10 36
1285.18 30
1285.26 25
1285.35 22
1285.43 19
1285.51 18
1285.59 19
1285.67 21
1285.76 24
1285.84 28
1285.92 34
1286.00 41
1286.09 48
1286.17 54
1286.25 59
1286.33 62
1286.41 64
1286.50 63
1286.58 62
1286.66 59
1286.74 56
1286.83 54
1286.91 51
1286.99 49
1287.07 47
1287.15 45
1287.24 43
1287.32 41
1287.40 39
1287.48 37
1287.56 35
1287.65 33
1287.73 31
1287.81 30
1287.89 29
1287.98 30
1288.06 32
1288.14 34
1288.22 36
1288.30 38
1288.39 38
1288.47 36
1288.55 33
1288.63 29
1288.72 25
1288.80 20
1288.88 16
1288.96 14
1289.05 12
1289.13 12
1289.21 12
1289.29 13
1289.37 14
1289.46 16
1289.54 17
1289.62 18
1289.70 19
1289.79 20
1289.87 21
1289.95 23
1290.03 26
1290.11 30
1290.20 36
1290.28 44
1290.36 53
1290.44 62
1290.53 70
1290.61 77
1290.69 83
1290.77 86
1290.86 87
1290.94 86
1291.02 83
1291.10 79
1291.19 74
1291.27 69
1291.35 63
1291.43 58
1291.51 53
1291.60 48
1291.68 43
1291.76 38
1291.84 33
1291.93 27
1292.01 22
1292.09 18
1292.17 16
1292.26 16
1292.34 18
1292.42 22
1292.50 26
1292.59 30
1292.67 32
1292.75 33
1292.83 33
1292.91 32
1293.00 32
1293.08 33
1293.16 35
1293.24 40
1293.33 45
1293.41 51
1293.49 55
1293.57 56
1293.66 55
1293.74 50
1293.82 44
1293.90 38
1293.99 32
1294.07 27
1294.15 25
1294.23 23
1294.32 23
1294.40 24
1294.48 25
1294.56 25
1294.65 27
1294.73 28
1294.81 29
1294.89 31
1294.98 32
1295.06 33
1295.14 32
1295.22 32
1295.31 30
1295.39 29
1295.47 28
1295.55 27
1295.63 26
1295.72 25
1295.80 24
1295.88 22
1295.96 19
1296.05 15
1296.13 11
1296.21 6
1296.29 0
1296.38 0
1296.46 0
1296.54 0
1296.62 0
1296.71 0
1296.79 0
1296.87 0
1296.95 0
1297.04 5
1297.12 9
1297.20 13
1297.28 15
1297.37 17
1297.45 18
1297.53 20
1297.62 21
1297.70 22
1297.78 23
1297.86 23
1297.95 23
1298.03 23
1298.11 22
1298.19 22
1298.28 22
1298.36 22
1298.44 22
1298.52 22
1298.61 22
1298.69 21
1298.77 19
1298.85 16
1298.94 13
1299.02 10
1299.10 7
1299.18 6
1299.27 6
1299.35 7
1299.43 11
1299.51 15
1299.60 21
1299.68 26
1299.76 32
1299.84 38
1299.93 43
1300.01 47
1300.09 51
1300.18 54
1300.26 57
1300.34 60
1300.42 63
1300.51 66
1300.59 68
1300.67 70
1300.75 71
1300.84 71
1300.92 70
1301.00 68
1301.08 67
1301.17 66
1301.25 65
1301.33 66
1301.41 67
1301.50 69
1301.58 71
1301.66 73
1301.75 76
1301.83 80
1301.91 83
1301.99 85
1302.08 87
1302.16 86
1302.24 84
1302.32 80
1302.41 75
1302.49 70
1302.57 64
1302.65 59
1302.74 54
1302.82 50
1302.90 46
1302.99 43
1303.07 40
1303.15 38
1303.23 38
1303.32 38
1303.40 39
1303.48 41
1303.56 41
1303.65 41
1303.73 39
1303.81 36
1303.90 33
1303.98 28
1304.06 24
1304.14 21
1304.23 19
1304.31 18
1304.39 19
1304.47 22
1304.56 26
1304.64 30
1304.72 35
1304.81 39
1304.89 42
1304.97 44
1305.05 44
1305.14 42
1305.22 38
1305.30 34
1305.39 29
1305.47 24
1305.55 20
1305.63 17
1305.72 16
1305.80 18
1305.88 21
1305.96 25
1306.05 29
1306.13 32
1306.21 35
1306.30 35
1306.38 34
1306.46 31
1306.54 28
1306.63 25
1306.71 22
1306.79 20
1306.88 19
1306.96 18
1307.04 19
1307.12 20
1307.21 21
1307.29 21
1307.37 20
1307.46 18
1307.54 13
1307.62 8
1307.70 2
1307.79 0
1307.87 0
1307.95 0
1308.04 0
1308.12 0
1308.20 0
1308.28 2
1308.37 7
1308.45 11
1308.53 15
1308.62 18
1308.70 19
1308.78 20
1308.86 18
1308.95 15
1309.03 11
1309.11 7
1309.20 4
1309.28 2
1309.36 2
1309.45 3
1309.53 4
1309.61 6
1309.69 7
1309.78 8
1309.86 8
1309.94 8
1310.03 9
1310.11 9
1310.19 10
1310.27 11
1310.36 12
1310.44 14
1310.52 16
1310.61 20
1310.69 24
1310.77 28
1310.86 32
1310.94 36
1311.02 38
1311.10 38
1311.19 37
1311.27 35
1311.35 34
1311.44 33
1311.52 33
1311.60 34
1311.68 36
1311.77 38
1311.85 39
1311.93 39
1312.02 38
1312.10 36
1312.18 34
1312.27 31
1312.35 28
1312.43 25
1312.51 24
1312.60 25
1312.68 28
1312.76 33
1312.85 40
1312.93 47
1313.01 56
1313.10 63
1313.18 68
1313.26 72
1313.34 74
1313.43 73
1313.51 71
1313.59 68
1313.68 64
1313.76 59
1313.84 55
1313.93 50
1314.01 46
1314.09 43
1314.18 39
1314.26 36
1314.34 33
1314.42 31
1314.51 28
1314.59 27
1314.67 28
1314.76 31
1314.84 35
1314.92 41
1315.01 48
1315.09 54
1315.17 57
1315.26 57
1315.34 54
1315.42 49
1315.50 42
1315.59 35
1315.67 30
1315.75 25
1315.84 22
1315.92 20
1316.00 19
1316.09 17
1316.17 16
1316.25 16
1316.34 15
1316.42 16
1316.50 18
1316.59 22
1316.67 27
1316.75 32
1316.83 38
1316.92 45
1317.00 51
1317.08 56
1317.17 61
1317.25 66
1317.33 69
1317.42 72
1317.50 74
1317.58 74
1317.67 72
1317.75 68
1317.83 63
1317.92 56
1318.00 49
1318.08 42
1318.17 38
1318.25 35
1318.33 34
1318.42 34
1318.50 36
1318.58 39
1318.66 43
1318.75 47
1318.83 51
1318.91 56
1319.00 59
1319.08 63
1319.16 64
1319.25 65
1319.33 65
1319.41 63
1319.50 61
1319.58 58
1319.66 54
1319.75 51
1319.83 47
1319.91 43
1320.00 38
1320.08 35
1320.16 32
1320.25 31
1320.33 31
1320.41 32
1320.50 35
1320.58 38
1320.66 40
1320.75 41
1320.83 41
1320.91 41
1321.00 41
1321.08 42
1321.16 45
1321.25 49
1321.33 55
1321.41 61
1321.50 67
1321.58 70
1321.66 72
1321.75 71
1321.83 69
1321.91 66
1322.00 63
1322.08 61
1322.16 59
1322.25 57
1322.33 56
1322.41 55
1322.50 53
1322.58 50
1322.66 45
1322.75 40
1322.83 34
1322.91 30
1323.00 27
1323.08 26
1323.16 28
1323.25 32
1323.33 37
1323.41 41
1323.50 45
1323.58 46
1323.66 45
1323.75 41
1323.83 36
1323.91 29
1324.00 22
1324.08 16
1324.16 10
1324.25 6
1324.33 4
1324.41 4
1324.50 5
1324.58 6
1324.66 6
1324.75 6
1324.83 5
1324.91 4
1325.00 2
1325.08 0
1325.16 0
1325.25 0
1325.33 0
1325.41 0
1325.50 0
1325.58 0
1325.66 0
1325.75 0
1325.83 0
1325.91 0
1326.00 6
1326.08 14
1326.16 24
1326.25 34
1326.33 44
1326.41 52
1326.50 58
1326.58 61
1326.66 61
1326.75 59
1326.83 55
1326.92 50
1327.00 45
1327.08 41
1327.17 38
1327.25 36
1327.33 36
1327.42 37
1327.50 38
1327.58 39
1327.67 40
1327.75 38
1327.83 35
1327.92 30
1328.00 24
1328.08 17
1328.17 11
1328.25 7
1328.33 4
1328.42 4
1328.50 5
1328.59 8
1328.67 12
1328.75 16
1328.84 20
1328.92 23
1329.00 25
1329.09 27
1329.17 28
1329.25 28
1329.34 29
1329.42 30
1329.50 32
1329.59 34
1329.67 37
1329.75 41
1329.84 44
1329.92 46
1330.01 48
1330.09 48
1330.17 49
1330.26 49
1330.34 49
1330.42 49
1330.51 50
1330.59 50
1330.67 51
1330.76 51
1330.84 51
1330.92 50
1331.01 50
1331.09 49
1331.18 48
1331.26 47
1331.34 45
1331.43 43
1331.51 42
1331.59 41
1331.68 42
1331.76 43
1331.84 45
1331.93 48
1332.01 50
1332.10 51
1332.18 51
1332.26 49
1332.35 47
1332.43 44
1332.51 41
1332.60 39
1332.68 37
1332.76 36
1332.85 35
1332.93 35
1333.02 35
1333.10 35
1333.18 34
1333.27 33
1333.35 32
1333.43 31
1333.52 31
1333.60 32
1333.68 35
1333.77 38
1333.85 43
1333.94 47
1334.02 50
1334.10 52
1334.19 52
1334.27 52
1334.35 51
1334.44 50
1334.52 50
1334.61 52
1334.69 55
1334.77 59
1334.86 64
1334.94 70
1335.02 75
1335.11 80
1335.19 85
1335.27 90
1335.36 94
1335.44 99
1335.53 104
1335.61 107
1335.69 110
1335.78 109
1335.86 107
1335.94 101
1336.03 93
1336.11 83
1336.20 73
1336.28 64
1336.36 55
1336.45 48
1336.53 41
1336.61 36
1336.70 31
1336.78 27
1336.87 24
1336.95 22
1337.03 21
1337.12 20
1337.20 20
1337.29 18
1337.37 16
1337.45 12
1337.54 7
1337.62 3
1337.70 0
1337.79 0
1337.87 0
1337.96 4
1338.04 10
1338.12 19
1338.21 28
1338.29 37
1338.37 45
1338.46 51
1338.54 55
1338.63 58
1338.71 58
1338.79 58
1338.88 57
1338.96 55
1339.05 53
1339.13 49
1339.21 45
1339.30 40
1339.38 36
1339.46 31
1339.55 29
1339.63 28
1339.72 28
1339.80 31
1339.88 33
1339.97 36
1340.05 38
1340.14 39
1340.22 38
1340.30 35
1340.39 33
1340.47 30
1340.56 27
1340.64 26
1340.72 24
1340.81 24
1340.89 24
1340.97 24
1341.06 24
1341.14 25
1341.23 27
1341.31 29
1341.39 32
1341.48 34
1341.56 36
1341.65 36
1341.73 35
1341.81 33
1341.90 30
1341.98 28
1342.07 26
1342.15 26
1342.23 28
1342.32 31
1342.40 35
1342.49 39
1342.57 43
1342.65 46
1342.74 47
1342.82 46
1342.91 44
1342.99 42
1343.07 38
1343.16 35
1343.24 32
1343.33 30
1343.41 29
1343.49 29
1343.58 30
1343.66 31
1343.75 32
1343.83 34
1343.91 35
1344.00 36
1344.08 37
1344.17 39
1344.25 42
1344.33 46
1344.42 51
1344.50 56
1344.59 61
1344.67 63
1344.75 64
1344.84 62
1344.92 59
1345.01 55
1345.09 51
1345.17 49
1345.26 48
1345.34 50
1345.43 53
1345.51 58
1345.59 61
1345.68 64
1345.76 66
1345.85 66
1345.93 65
1346.01 63
1346.10 62
1346.18 61
1346.27 61
1346.35 60
1346.43 59
1346.52 58
1346.60 57
1346.69 56
1346.77 56
1346.85 58
1346.94 61
1347.02 65
1347.11 68
1347.19 70
1347.28 69
1347.36 66
1347.44 61
1347.53 56
1347.61 51
1347.70 48
1347.78 47
1347.86 46
1347.95 47
1348.03 48
1348.12 47
1348.20 46
1348.28 42
1348.37 37
1348.45 30
1348.54 22
1348.62 13
1348.71 5
1348.79 0
1348.87 0
1348.96 0
1349.04 0
1349.13 0
1349.21 0
1349.29 0
1349.38 0
1349.46 4
1349.55 10
1349.63 15
1349.72 19
1349.80 20
1349.88 20
1349.97 18
1350.05 17
1350.14 15
1350.22 15
1350.30 15
1350.39 16
1350.47 18
1350.56 20
1350.64 23
1350.73 25
1350.81 27
1350.89 30
1350.98 32
1351.06 33
1351.15 34
1351.23 34
1351.32 34
1351.40 33
1351.48 32
1351.57 32
1351.65 32
1351.74 33
1351.82 34
1351.90 35
1351.99 34
1352.07 33
1352.16 30
1352.24 27
1352.33 24
1352.41 23
1352.49 23
1352.58 24
1352.66 27
1352.75 29
1352.83 32
1352.92 34
1353.00 34
1353.08 33
1353.17 31
1353.25 28
1353.34 25
1353.42 21
1353.51 17
1353.59 14
1353.67 12
1353.76 12
1353.84 14
1353.93 19
1354.01 25
1354.10 32
1354.18 38
1354.27 43
1354.35 45
1354.43 44
1354.52 42
1354.60 38
1354.69 35
1354.77 33
1354.86 32
1354.94 32
1355.02 33
1355.11 33
1355.19 32
1355.28 30
1355.36 27
1355.45 22
1355.53 17
1355.61 12
1355.70 9
1355.78 7
1355.87 7
1355.95 7
1356.04 8
1356.12 9
1356.21 9
1356.29 7
1356.37 4
1356.46 1
1356.54 0
1356.63 0
1356.71 0
1356.80 3
1356.88 8
1356.96 14
1357.05 20
1357.13 24
1357.22 27
1357.30 28
1357.39 29
1357.47 29
1357.56 30
1357.64 32
1357.72 36
1357.81 41
1357.89 46
1357.98 51
1358.06 54
1358.15 56
1358.23 57
1358.32 56
1358.40 55
1358.48 54
1358.57 52
1358.65 51
1358.74 48
1358.82 45
1358.91 42
1358.99 39
1359.08 36
1359.16 34
1359.24 34
1359.33 35
1359.41 38
1359.50 41
1359.58 44
1359.67 46
1359.75 47
1359.84 47
1359.92 45
1360.01 43
1360.09 41
1360.17 40
1360.26 39
1360.34 39
1360.43 40
1360.51 41
1360.60 44
1360.68 46
1360.77 50
1360.85 54
1360.93 59
1361.02 65
1361.10 73
1361.19 81
1361.27 89
1361.36 96
1361.44 103
1361.53 107
1361.61 109
1361.70 109
1361.78 107
1361.86 103
1361.95 97
1362.03 91
1362.12 85
1362.20 80
1362.29 76
1362.37 74
1362.46 75
1362.54 79
1362.63 85
1362.71 93
1362.80 102
1362.88 111
1362.96 120
1363.05 126
1363.13 131
1363.22 132
1363.30 130
1363.39 126
1363.47 121
1363.56 114
1363.64 107
1363.73 102
1363.81 98
1363.89 97
1363.98 98
1364.06 102
1364.15 106
1364.23 111
1364.32 114
1364.40 115
1364.49 114
1364.57 110
1364.66 106
1364.74 102
1364.83 99
1364.91 99
1365.00 100
1365.08 103
1365.16 106
1365.25 108
1365.33 108
1365.42 106
1365.50 102
1365.59 97
1365.67 92
1365.76 86
1365.84 81
1365.93 76
1366.01 72
1366.10 68
1366.18 64
1366.27 61
1366.35 59
1366.43 56
1366.52 54
1366.60 52
1366.69 50
1366.77 47
1366.86 43
1366.94 39
1367.03 34
1367.11 30
1367.20 26
1367.28 23
1367.37 21
1367.45 21
1367.54 22
1367.62 24
1367.71 27
1367.79 31
1367.88 34
1367.96 37
1368.04 40
1368.13 42
1368.21 43
1368.30 44
1368.38 45
1368.47 46
1368.55 49
1368.64 52
1368.72 57
1368.81 61
1368.89 64
1368.98 65
1369.06 65
1369.15 62
1369.23 58
1369.32 53
1369.40 48
1369.49 42
1369.57 37
1369.66 33
1369.74 30
1369.83 27
1369.91 25
1369.99 23
1370.08 22
1370.16 23
1370.25 24
1370.33 26
1370.42 29
1370.50 32
1370.59 35
1370.67 38
1370.76 41
1370.84 42
1370.93 43
1371.01 44
1371.10 44
1371.18 44
1371.27 44
1371.35 43
1371.44 41
1371.52 39
1371.61 35
1371.69 30
1371.78 24
1371.86 19
1371.95 15
1372.03 13
1372.12 12
1372.20 13
1372.29 16
1372.37 19
1372.46 22
1372.54 25
1372.63 27
1372.71 29
1372.79 31
1372.88 34
1372.96 37
1373.05 40
1373.13 44
1373.22 46
1373.30 47
1373.39 47
1373.47 45
1373.56 42
1373.64 38
1373.73 35
1373.81 31
1373.90 29
1373.98 27
1374.07 27
1374.15 27
1374.24 29
1374.32 32
1374.41 35
1374.49 39
1374.58 41
1374.66 43
1374.75 42
1374.83 41
1374.92 38
1375.00 35
1375.09 32
1375.17 29
1375.26 27
1375.34 26
1375.43 26
1375.51 27
1375.60 29
1375.68 33
1375.77 37
1375.85 43
1375.94 49
1376.02 55
1376.11 59
1376.19 61
1376.28 61
1376.36 58
1376.45 55
1376.53 51
1376.62 47
1376.70 44
1376.79 42
1376.87 42
1376.96 43
1377.04 45
1377.13 47
1377.21 50
1377.30 54
1377.38 57
1377.47 61
1377.55 64
1377.64 67
1377.72 69
1377.81 72
1377.89 74
1377.98 78
1378.06 81
1378.15 85
1378.23 88
1378.32 91
1378.40 92
1378.49 92
1378.57 91
1378.66 87
1378.74 83
1378.83 79
1378.91 75
1379.00 71
1379.08 69
1379.17 66
1379.25 65
1379.34 63
1379.43 62
1379.51 61
1379.60 61
1379.68 60
1379.77 59
1379.85 57
1379.94 54
1380.02 51
1380.11 48
1380.19 45
1380.28 43
1380.36 42
1380.45 41
1380.53 39
1380.62 37
1380.70 33
1380.79 29
1380.87 25
1380.96 20
1381.04 16
1381.13 14
1381.21 12
1381.30 12
1381.38 12
1381.47 14
1381.55 16
1381.64 18
1381.72 22
1381.81 26
1381.89 30
1381.98 35
1382.06 39
1382.15 43
1382.23 47
1382.32 51
1382.41 54
1382.49 57
1382.58 58
1382.66 59
1382.75 58
1382.83 56
1382.92 53
1383.00 51
1383.09 50
1383.17 51
1383.26 54
1383.34 58
1383.43 62
1383.51 66
1383.60 68
1383.68 69
1383.77 68
1383.85 67
1383.94 65
1384.02 62
1384.11 59
1384.19 56
1384.28 51
1384.37 45
1384.45 38
1384.54 29
1384.62 21
1384.71 12
1384.79 4
1384.88 0
1384.96 0
1385.05 0
1385.13 0
1385.22 0
1385.30 0
1385.39 0
1385.47 0
1385.56 1
1385.64 5
1385.73 8
1385.82 13
1385.90 17
1385.99 21
1386.07 25
1386.16 28
1386.24 31
1386.33 32
1386.41 32
1386.50 32
1386.58 33
1386.67 35
1386.75 39
1386.84 44
1386.92 51
1387.01 58
1387.10 66
1387.18 72
1387.27 78
1387.35 82
1387.44 84
1387.52 84
1387.61 82
1387.69 79
1387.78 75
1387.86 71
1387.95 67
1388.03 63
1388.12 60
1388.20 58
1388.29 55
1388.38 52
1388.46 47
1388.55 43
1388.63 38
1388.72 33
1388.80 29
1388.89 25
1388.97 21
1389.06 19
1389.14 18
1389.23 18
1389.31 20
1389.40 25
1389.49 32
1389.57 40
1389.66 48
1389.74 55
1389.83 61
1389.91 63
1390.00 64
1390.08 63
1390.17 61
1390.25 59
1390.34 57
1390.43 57
1390.51 56
1390.60 55
1390.68 53
1390.77 50
1390.85 45
1390.94 41
1391.02 36
1391.11 32
1391.19 30
1391.28 29
1391.37 29
1391.45 31
1391.54 33
1391.62 35
1391.71 38
1391.79 42
1391.88 45
1391.96 49
1392.05 53
1392.13 56
1392.22 58
1392.31 60
1392.39 60
1392.48 60
1392.56 57
1392.65 55
1392.73 51
1392.82 49
1392.90 48
1392.99 48
1393.08 50
1393.16 54
1393.25 59
1393.33 64
1393.42 67
1393.50 68
1393.59 66
1393.67 63
1393.76 57
1393.85 52
1393.93 47
1394.02 45
1394.10 45
1394.19 46
1394.27 47
1394.36 48
1394.44 47
1394.53 44
1394.62 38
1394.70 32
1394.79 26
1394.87 21
1394.96 19
1395.04 18
1395.13 20
1395.21 22
1395.30 25
1395.39 29
1395.47 32
1395.56 35
1395.64 38
1395.73 41
1395.81 44
1395.90 45
1395.98 46
1396.07 46
1396.16 45
1396.24 43
1396.33 40
1396.41 37
1396.50 35
1396.58 34
1396.67 33
1396.76 33
1396.84 35
1396.93 37
1397.01 40
1397.10 43
1397.18 46
1397.27 48
1397.35 48
1397.44 47
1397.53 44
1397.61 39
1397.70 33
1397.78 26
1397.87 20
1397.95 16
1398.04 15
1398.13 17
1398.21 22
1398.30 29
1398.38 38
1398.47 46
1398.55 52
1398.64 57
1398.73 59
1398.81 59
1398.90 59
1398.98 59
1399.07 60
1399.15 62
1399.24 65
1399.33 70
1399.41 74
1399.50 78
1399.58 80
1399.67 81
1399.75 80
1399.84 78
1399.93 75
1400.01 71
1400.10 67
1400.18 62
1400.27 56
1400.35 51
1400.44 45
1400.53 41
1400.61 38
1400.70 38
1400.78 40
1400.87 43
1400.95 48
1401.04 52
1401.13 55
1401.21 55
1401.30 54
1401.38 51
1401.47 47
1401.56 43
1401.64 41
1401.73 40
1401.81 39
1401.90 39
1401.98 37
1402.07 35
1402.16 32
1402.24 29
1402.33 26
1402.41 25
1402.50 25
1402.58 26
1402.67 27
1402.76 29
1402.84 29
1402.93 29
1403.01 27
1403.10 23
1403.19 20
1403.27 16
1403.36 14
1403.44 12
1403.53 11
1403.61 11
1403.70 12
1403.79 13
1403.87 13
1403.96 14
1404.04 14
1404.13 14
1404.22 14
1404.30 13
1404.39 13
1404.47 12
1404.56 10
1404.65 7
1404.73 3
1404.82 0
1404.90 0
1404.99 0
1405.07 0
1405.16 0
1405.25 0
1405.33 0
1405.42 2
1405.50 4
1405.59 5
1405.68 6
1405.76 5
1405.85 4
1405.93 4
1406.02 3
1406.11 3
1406.19 3
1406.28 4
1406.36 5
1406.45 6
1406.54 8
1406.62 11
1406.71 14
1406.79 16
1406.88 18
1406.96 20
1407.05 21
1407.14 22
1407.22 24
1407.31 27
1407.39 32
1407.48 38
1407.57 45
1407.65 52
1407.74 58
1407.82 63
1407.91 67
1408.00 71
1408.08 74
1408.17 76
1408.25 80
1408.34 83
1408.43 86
1408.51 89
1408.60 92
1408.68 95
1408.77 97
1408.86 98
1408.94 99
1409.03 99
1409.11 99
1409.20 98
1409.29 95
1409.37 91
1409.46 85
1409.54 76
1409.63 66
1409.72 55
1409.80 44
1409.89 33
1409.97 25
1410.06 18
1410.15 14
1410.23 12
1410.32 13
1410.40 14
1410.49 16
1410.58 18
1410.66 19
1410.75 20
1410.84 20
1410.92 21
1411.01 21
1411.09 23
1411.18 24
1411.27 26
1411.35 29
1411.44 32
1411.52 36
1411.61 42
1411.70 48
1411.78 55
1411.87 62
1411.95 69
1412.04 73
1412.13 75
1412.21 74
1412.30 70
1412.38 64
1412.47 58
1412.56 51
1412.64 45
1412.73 40
1412.82 35
1412.90 31
1412.99 28
1413.07 25
1413.16 23
1413.25 22
1413.33 22
1413.42 24
1413.50 26
1413.59 29
1413.68 32
1413.76 36
1413.85 38
1413.94 40
1414.02 43
1414.11 45
1414.19 48
1414.28 52
1414.37 55
1414.45 59
1414.54 63
1414.62 67
1414.71 71
1414.80 74
1414.88 77
1414.97 79
1415.06 81
1415.14 81
1415.23 80
1415.31 77
1415.40 73
1415.49 66
1415.57 59
1415.66 51
1415.75 43
1415.83 37
1415.92 33
1416.00 30
1416.09 29
1416.18 28
1416.26 28
1416.35 28
1416.44 27
1416.52 25
1416.61 22
1416.69 20
1416.78 19
1416.87 18
1416.95 18
1417.04 17
1417.13 18
1417.21 18
1417.30 20
1417.38 21
1417.47 25
1417.56 28
1417.64 33
1417.73 37
1417.82 40
1417.90 41
1417.99 40
1418.07 38
1418.16 34
1418.25 30
1418.33 27
1418.42 23
1418.51 21
1418.59 19
1418.68 17
1418.76 15
1418.85 13
1418.94 11
1419.02 11
1419.11 14
1419.20 18
1419.28 25
1419.37 34
1419.46 42
1419.54 50
1419.63 54
1419.71 55
1419.80 53
1419.89 50
1419.97 47
1420.06 44
1420.15 43
1420.23 43
1420.32 44
1420.41 44
1420.49 43
1420.58 40
1420.66 35
1420.75 29
1420.84 23
1420.92 18
1421.01 15
1421.10 14
1421.18 16
1421.27 18
1421.36 22
1421.44 26
1421.53 30
1421.61 33
1421.70 36
1421.79 39
1421.87 42
1421.96 45
1422.05 48
1422.13 51
1422.22 54
1422.31 57
1422.39 60
1422.48 62
1422.56 65
1422.65 68
1422.74 72
1422.82 77
1422.91 82
1423.00 89
1423.08 96
1423.17 103
1423.26 109
1423.34 114
1423.43 116
1423.52 116
1423.60 113
1423.69 108
1423.78 101
1423.86 94
1423.95 88
1424.03 84
1424.12 82
1424.21 81
1424.29 82
1424.38 82
1424.47 82
1424.55 81
1424.64 79
1424.73 76
1424.81 73
1424.90 71
1424.99 70
1425.07 69
1425.16 69
1425.25 70
1425.33 71
1425.42 71
1425.50 71
1425.59 70
1425.68 68
1425.76 65
1425.85 63
1425.94 62
1426.02 61
1426.11 61
1426.20 61
1426.28 61
1426.37 61
1426.46 60
1426.54 57
1426.63 54
1426.72 51
1426.80 48
1426.89 47
1426.98 46
1427.06 47
1427.15 48
1427.24 50
1427.32 51
1427.41 53
1427.50 55
1427.58 57
1427.67 59
1427.76 61
1427.84 63
1427.93 65
1428.01 67
1428.10 67
1428.19 65
1428.27 63
1428.36 60
1428.45 56
1428.53 53
1428.62 50
1428.71 48
1428.79 47
1428.88 46
1428.97 44
1429.05 41
1429.14 35
1429.23 28
1429.31 19
1429.40 10
1429.49 1
1429.57 0
1429.66 0
1429.75 0
1429.83 0
1429.92 0
1430.01 0
1430.09 0
1430.18 0
1430.27 3
1430.35 11
1430.44 19
1430.53 28
1430.61 38
1430.70 50
1430.79 61
1430.87 72
1430.96 82
1431.05 90
1431.13 95
1431.22 97
1431.31 97
1431.39 94
1431.48 91
1431.57 87
1431.65 82
1431.74 77
1431.83 72
1431.91 68
1432.00 63
1432.09 59
1432.17 56
1432.26 55
1432.35 53
1432.43 52
1432.52 50
1432.61 47
1432.69 41
1432.78 34
1432.87 28
1432.95 22
1433.04 18
1433.13 17
1433.22 19
1433.30 24
1433.39 30
1433.48 35
1433.56 40
1433.65 44
1433.74 46
1433.82 48
1433.91 49
1434.00 51
1434.08 54
1434.17 58
1434.26 60
1434.34 62
1434.43 62
1434.52 61
1434.60 58
1434.69 55
1434.78 53
1434.86 52
1434.95 54
1435.04 57
1435.12 62
1435.21 68
1435.30 72
1435.38 75
1435.47 76
1435.56 75
1435.65 74
1435.73 73
1435.82 72
1435.91 73
1435.99 73
1436.08 74
1436.17 72
1436.25 69
1436.34 64
1436.43 58
1436.51 53
1436.60 48
1436.69 46
1436.77 45
1436.86 46
1436.95 47
1437.03 48
1437.12 48
1437.21 46
1437.30 43
1437.38 40
1437.47 37
1437.56 36
1437.64 37
1437.73 40
1437.82 45
1437.90 50
1437.99 55
1438.08 58
1438.16 59
1438.25 58
1438.34 55
1438.42 52
1438.51 49
1438.60 47
1438.69 46
1438.77 46
1438.86 48
1438.95 52
1439.03 57
1439.12 63
1439.21 69
1439.29 76
1439.38 82
1439.47 87
1439.55 90
1439.64 91
1439.73 89
1439.82 85
1439.90 79
1439.99 71
1440.08 63
1440.16 54
1440.25 47
1440.34 40
1440.42 35
1440.51 31
1440.60 29
1440.69 28
1440.77 28
1440.86 30
1440.95 33
1441.03 38
1441.12 45
1441.21 52
1441.29 61
1441.38 70
1441.47 79
1441.56 88
1441.64 95
1441.73 100
1441.82 102
1441.90 102
1441.99 100
1442.08 97
1442.16 93
1442.25 90
1442.34 88
1442.43 87
1442.51 85
1442.60 84
1442.69 81
1442.77 77
1442.86 73
1442.95 69
1443.03 66
1443.12 66
1443.21 68
1443.30 71
1443.38 75
1443.47 78
1443.56 78
1443.64 77
1443.73 74
1443.82 70
1443.91 67
1443.99 65
1444.08 65
1444.17 66
1444.25 69
1444.34 72
1444.43 75
1444.51 78
1444.60 81
1444.69 85
1444.78 89
1444.86 94
1444.95 99
1445.04 103
1445.12 106
1445.21 109
1445.30 110
1445.39 110
1445.47 109
1445.56 107
1445.65 105
1445.73 102
1445.82 96
1445.91 90
1446.00 81
1446.08 71
1446.17 60
1446.26 49
1446.34 38
1446.43 28
1446.52 20
1446.61 13
1446.69 8
1446.78 4
1446.87 2
1446.95 0
1447.04 0
1447.13 0
1447.22 0
1447.30 0
1447.39 0
1447.48 0
1447.56 0
1447.65 0
1447.74 0
1447.83 4
1447.91 11
1448.00 20
1448.09 29
1448.17 37
1448.26 44
1448.35 50
1448.44 53
1448.52 55
1448.61 55
1448.70 54
1448.79 53
1448.87 53
1448.96 53
1449.05 54
1449.13 56
1449.22 57
1449.31 58
1449.40 57
1449.48 55
1449.57 52
1449.66 50
1449.75 49
1449.83 49
1449.92 52
1450.01 57
1450.09 64
1450.18 72
1450.27 80
1450.36 87
1450.44 94
1450.53 99
1450.62 102
1450.70 103
1450.79 101
1450.88 97
1450.97 92
1451.05 84
1451.14 76
1451.23 67
1451.32 59
1451.40 52
1451.49 46
1451.58 42
1451.67 40
1451.75 39
1451.84 39
1451.93 40
1452.01 42
1452.10 46
1452.19 50
1452.28 56
1452.36 64
1452.45 72
1452.54 80
1452.63 87
1452.71 92
1452.80 94
1452.89 95
1452.98 93
1453.06 91
1453.15 87
1453.24 83
1453.32 80
1453.41 77
1453.50 74
1453.59 73
1453.67 73
1453.76 74
1453.85 76
1453.94 77
1454.02 79
1454.11 82
1454.20 84
1454.29 88
1454.37 92
1454.46 98
1454.55 102
1454.64 106
1454.72 108
1454.81 107
1454.90 103
1454.98 96
1455.07 88
1455.16 79
1455.25 69
1455.33 62
1455.42 56
1455.51 53
1455.60 52
1455.68 55
1455.77 60
1455.86 66
1455.95 72
1456.03 77
1456.12 80
1456.21 81
1456.30 81
1456.38 79
1456.47 76
1456.56 73
1456.65 69
1456.73 64
1456.82 59
1456.91 52
1457.00 44
1457.08 36
1457.17 29
1457.26 24
1457.35 21
1457.43 22
1457.52 26
1457.61 32
1457.70 39
1457.78 46
1457.87 50
1457.96 51
1458.05 49
1458.13 44
1458.22 37
1458.31 29
1458.40 22
1458.48 17
1458.57 13
1458.66 12
1458.75 11
1458.83 12
1458.92 12
1459.01 13
1459.10 14
1459.18 16
1459.27 17
1459.36 20
1459.45 22
1459.53 24
1459.62 25
1459.71 25
1459.80 23
1459.88 20
1459.97 17
1460.06 14
1460.15 13
1460.23 14
1460.32 17
1460.41 22
1460.50 28
1460.58 34
1460.67 39
1460.76 42
1460.85 44
1460.93 44
1461.02 43
1461.11 40
1461.20 37
1461.28 34
1461.37 32
1461.46 29
1461.55 28
1461.64 26
1461.72 24
1461.81 22
1461.90 21
1461.99 20
1462.07 19
1462.16 19
1462.25 18
1462.34 18
1462.42 17
1462.51 15
1462.60 12
1462.69 8
1462.77 5
1462.86 3
1462.95 2
1463.04 3
1463.12 6
1463.21 10
1463.30 14
1463.39 18
1463.48 21
1463.56 23
1463.65 23
1463.74 23
1463.83 21
1463.91 19
1464.00 16
1464.09 11
1464.18 6
1464.26 0
1464.35 0
1464.44 0
1464.53 0
1464.62 0
1464.70 0
1464.79 0
1464.88 0
1464.97 3
1465.05 11
1465.14 19
1465.23 25
1465.32 30
1465.40 32
1465.49 32
1465.58 31
1465.67 30
1465.76 27
1465.84 26
1465.93 25
1466.02 26
1466.11 28
1466.19 30
1466.28 34
1466.37 38
1466.46 42
1466.55 47
1466.63 51
1466.72 55
1466.81 59
1466.90 62
1466.98 63
1467.07 62
1467.16 58
1467.25 51
1467.34 42
1467.42 33
1467.51 24
1467.60 18
1467.69 16
1467.77 17
1467.86 22
1467.95 30
1468.04 39
1468.13 48
1468.21 55
1468.30 59
1468.39 61
1468.48 61
1468.56 60
1468.65 59
1468.74 59
1468.83 61
1468.92 65
1469.00 70
1469.09 76
1469.18 82
1469.27 87
1469.35 90
1469.44 91
1469.53 92
1469.62 90
1469.71 88
1469.79 86
1469.88 82
1469.97 77
1470.06 70
1470.15 62
1470.23 53
1470.32 45
1470.41 39
1470.50 35
1470.58 34
1470.67 36
1470.76 40
1470.85 44
1470.94 48
1471.02 50
1471.11 49
1471.20 46
1471.29 42
1471.38 38
1471.46 35
1471.55 33
1471.64 34
1471.73 37
1471.82 40
1471.90 43
1471.99 44
1472.08 43
1472.17 40
1472.25 36
1472.34 32
1472.43 29
1472.52 27
1472.61 29
1472.69 32
1472.78 37
1472.87 42
1472.96 48
1473.05 54
1473.13 59
1473.22 63
1473.31 65
1473.40 66
1473.49 65
1473.57 63
1473.66 60
1473.75 56
1473.84 52
1473.93 47
1474.01 43
1474.10 37
1474.19 31
1474.28 25
1474.37 18
1474.45 12
1474.54 8
1474.63 7
1474.72 8
1474.81 12
1474.89 17
1474.98 22
1475.07 26
1475.16 29
1475.25 30
1475.33 30
1475.42 29
1475.51 27
1475.60 27
1475.69 26
1475.77 27
1475.86 28
1475.95 28
1476.04 28
1476.13 26
1476.21 24
1476.30 21
1476.39 17
1476.48 13
1476.57 8
1476.65 4
1476.74 0
1476.83 0
1476.92 0
1477.01 0
1477.09 0
1477.18 0
1477.27 0
1477.36 0
1477.45 0
1477.53 5
1477.62 10
1477.71 13
1477.80 14
1477.89 13
1477.98 11
1478.06 7
1478.15 3
1478.24 0
1478.33 0
1478.42 0
1478.50 2
1478.59 6
1478.68 12
1478.77 18
1478.86 23
1478.94 28
1479.03 33
1479.12 38
1479.21 43
1479.30 49
1479.39 54
1479.47 58
1479.56 62
1479.65 63
1479.74 63
1479.83 62
1479.91 60
1480.00 59
1480.09 59
1480.18 59
1480.27 60
1480.35 60
1480.44 59
1480.53 56
1480.62 53
1480.71 48
1480.80 42
1480.88 36
1480.97 31
1481.06 26
1481.15 22
1481.24 18
1481.32 16
1481.41 14
1481.50 15
1481.59 16
1481.68 19
1481.77 23
1481.85 27
1481.94 31
1482.03 35
1482.12 38
1482.21 43
1482.30 49
1482.38 57
1482.47 67
1482.56 79
1482.65 89
1482.74 97
1482.82 101
1482.91 99
1483.00 92
1483.09 81
1483.18 68
1483.27 53
1483.35 40
1483.44 28
1483.53 18
1483.62 10
1483.71 5
1483.80 1
1483.88 0
1483.97 0
1484.06 0
1484.15 0
1484.24 2
1484.33 3
1484.41 4
1484.50 3
1484.59 2
1484.68 0
1484.77 0
1484.85 0
1484.94 0
1485.03 0
1485.12 6
1485.21 14
1485.30 24
1485.38 35
1485.47 44
1485.56 51
1485.65 56
1485.74 58
1485.83 59
1485.91 59
1486.00 59
1486.09 58
1486.18 58
1486.27 57
1486.36 55
1486.44 52
1486.53 49
1486.62 46
1486.71 41
1486.80 37
1486.89 32
1486.97 27
1487.06 21
1487.15 15
1487.24 9
1487.33 4
1487.42 2
1487.51 1
1487.59 2
1487.68 4
1487.77 7
1487.86 11
1487.95 14
1488.04 19
1488.12 24
1488.21 29
1488.30 35
1488.39 41
1488.48 46
1488.57 51
1488.65 55
1488.74 59
1488.83 63
1488.92 68
1489.01 74
1489.10 81
1489.18 88
1489.27 95
1489.36 101
1489.45 106
1489.54 109
1489.63 110
1489.72 110
1489.80 108
1489.89 105
1489.98 101
1490.07 97
1490.16 92
1490.25 88
1490.33 85
1490.42 84
1490.51 85
1490.60 89
1490.69 96
1490.78 103
1490.87 111
1490.95 118
1491.04 124
1491.13 127
1491.22 127
1491.31 124
1491.40 119
1491.48 112
1491.57 104
1491.66 96
1491.75 88
1491.84 82
1491.93 76
1492.02 71
1492.10 66
1492.19 61
1492.28 56
1492.37 49
1492.46 42
1492.55 34
1492.64 26
1492.72 18
1492.81 11
1492.90 6
1492.99 1
1493.08 0
1493.17 0
1493.26 0
1493.34 0
1493.43 0
1493.52 0
1493.61 0
1493.70 0
1493.79 1
1493.88 9
1493.96 19
1494.05 29
1494.14 40
1494.23 52
1494.32 62
1494.41 72
1494.50 78
1494.58 82
1494.67 83
1494.76 79
1494.85 72
1494.94 64
1495.03 56
1495.12 49
1495.20 45
1495.29 45
1495.38 47
1495.47 50
1495.56 53
1495.65 53
1495.74 51
1495.82 46
1495.91 39
1496.00 31
1496.09 24
1496.18 20
1496.27 19
1496.36 21
1496.44 27
1496.53 35
1496.62 45
1496.71 55
1496.80 66
1496.89 75
1496.98 84
1497.07 92
1497.15 98
1497.24 103
1497.33 107
1497.42 109
1497.51 111
1497.60 111
1497.69 111
1497.77 110
1497.86 108
1497.95 107
1498.04 106
1498.13 106
1498.22 106
1498.31 108
1498.40 111
1498.48 113
1498.57 113
1498.66 112
1498.75 108
1498.84 102
1498.93 95
1499.02 87
1499.11 79
1499.19 73
1499.28 68
1499.37 65
1499.46 64
1499.55 65
1499.64 67
1499.73 70
1499.82 73
1499.90 75
1499.99 75
1500.08 73
1500.17 70
1500.26 66
1500.35 62
1500.44 60
1500.53 60
1500.61 61
1500.70 62
1500.79 61
1500.88 59
1500.97 54
1501.06 47
1501.15 39
1501.24 32
1501.32 25
1501.41 21
1501.50 19
1501.59 19
1501.68 21
1501.77 23
1501.86 25
1501.95 28
1502.03 29
1502.12 30
1502.21 30
1502.30 30
1502.39 28
1502.48 26
1502.57 24
1502.66 22
1502.75 21
1502.83 21
1502.92 21
1503.01 22
1503.10 23
1503.19 24
1503.28 25
1503.37 27
1503.46 29
1503.54 33
1503.63 40
1503.72 49
1503.81 61
1503.90 75
1503.99 88
1504.08 100
1504.17 109
1504.26 115
1504.34 116
1504.43 114
1504.52 110
1504.61 104
1504.70 99
1504.79 95
1504.88 92
1504.97 91
1505.06 90
1505.14 90
1505.23 91
1505.32 93
1505.41 96
1505.50 100
1505.59 103
1505.68 106
1505.77 107
1505.86 105
1505.94 102
1506.03 97
1506.12 91
1506.21 84
1506.30 77
1506.39 70
1506.48 63
1506.57 57
1506.66 51
1506.75 45
1506.83 40
1506.92 36
1507.01 32
1507.10 29
1507.19 24
1507.28 20
1507.37 16
1507.46 11
1507.55 7
1507.63 4
1507.72 3
1507.81 4
1507.90 8
1507.99 13
1508.08 19
1508.17 27
1508.26 34
1508.35 40
1508.44 45
1508.52 49
1508.61 51
1508.70 54
1508.79 57
1508.88 61
1508.97 64
1509.06 66
1509.15 66
1509.24 63
1509.33 58
1509.41 52
1509.50 46
1509.59 44
1509.68 45
1509.77 49
1509.86 56
1509.95 64
1510.04 71
1510.13 75
1510.22 77
1510.31 77
1510.39 74
1510.48 70
1510.57 65
1510.66 61
1510.75 57
1510.84 53
1510.93 49
1511.02 44
1511.11 38
1511.20 33
1511.29 27
1511.37 24
1511.46 22
1511.55 23
1511.64 26
1511.73 31
1511.82 38
1511.91 45
1512.00 51
1512.09 55
1512.18 58
1512.27 59
1512.35 60
1512.44 61
1512.53 62
1512.62 65
1512.71 68
1512.80 73
1512.89 77
1512.98 80
1513.07 82
1513.16 82
1513.25 82
1513.33 82
1513.42 81
1513.51 82
1513.60 82
1513.69 84
1513.78 84
1513.87 84
1513.96 84
1514.05 82
1514.14 80
1514.23 76
1514.32 73
1514.40 68
1514.49 63
1514.58 58
1514.67 53
1514.76 49
1514.85 46
1514.94 46
1515.03 47
1515.12 51
1515.21 55
1515.30 59
1515.39 62
1515.47 64
1515.56 63
1515.65 61
1515.74 59
1515.83 57
1515.92 56
1516.01 56
1516.10 56
1516.19 57
1516.28 59
1516.37 60
1516.46 60
1516.55 61
1516.63 63
1516.72 65
1516.81 67
1516.90 70
1516.99 72
1517.08 73
1517.17 74
1517.26 73
1517.35 71
1517.44 70
1517.53 68
1517.62 66
1517.71 64
1517.80 60
1517.88 56
1517.97 51
1518.06 45
1518.15 40
1518.24 34
1518.33 28
1518.42 22
1518.51 17
1518.60 11
1518.69 5
1518.78 0
1518.87 0
1518.96 0
1519.05 0
1519.13 0
1519.22 0
1519.31 0
1519.40 0
1519.49 0
1519.58 4
1519.67 8
1519.76 11
1519.85 15
1519.94 18
1520.03 21
1520.12 26
1520.21 30
1520.30 36
1520.39 43
1520.47 49
1520.56 55
1520.65 59
1520.74 63
1520.83 65
1520.92 68
1521.01 71
1521.10 75
1521.19 80
1521.28 84
1521.37 88
1521.46 91
1521.55 92
1521.64 93
1521.73 94
1521.82 96
1521.90 100
1521.99 105
1522.08 111
1522.17 119
1522.26 127
1522.35 134
1522.44 141
1522.53 146
1522.62 150
1522.71 152
1522.80 151
1522.89 148
1522.98 142
1523.07 132
1523.16 120
1523.25 106
1523.34 90
1523.42 76
1523.51 65
1523.60 56
1523.69 52
1523.78 50
1523.87 49
1523.96 49
1524.05 48
1524.14 44
1524.23 40
1524.32 34
1524.41 30
1524.50 27
1524.59 26
1524.68 27
1524.77 30
1524.86 34
1524.95 38
1525.04 41
1525.12 44
1525.21 46
1525.30 50
1525.39 54
1525.48 60
1525.57 67
1525.66 74
1525.75 82
1525.84 89
1525.93 94
1526.02 98
1526.11 100
1526.20 99
1526.29 97
1526.38 93
1526.47 88
1526.56 83
1526.65 78
1526.74 74
1526.83 71
1526.91 70
1527.00 71
1527.09 72
1527.18 75
1527.27 79
1527.36 83
1527.45 86
1527.54 88
1527.63 89
1527.72 88
1527.81 87
1527.90 86
1527.99 84
1528.08 81
1528.17 78
1528.26 75
1528.35 70
1528.44 64
1528.53 57
1528.62 49
1528.71 43
1528.80 38
1528.89 35
1528.98 35
1529.06 38
1529.15 42
1529.24 47
1529.33 52
1529.42 55
1529.51 56
1529.60 55
1529.69 54
1529.78 51
1529.87 48
1529.96 45
1530.05 42
1530.14 38
1530.23 35
1530.32 31
1530.41 27
1530.50 22
1530.59 17
1530.68 13
1530.77 10
1530.86 9
1530.95 10
1531.04 14
1531.13 21
1531.22 31
1531.31 43
1531.40 54
1531.49 64
1531.57 71
1531.66 74
1531.75 73
1531.84 69
1531.93 63
1532.02 58
1532.11 54
1532.20 52
1532.29 51
1532.38 52
1532.47 52
1532.56 52
1532.65 51
1532.74 49
1532.83 47
1532.92 45
1533.01 44
1533.10 44
1533.19 43
1533.28 42
1533.37 40
1533.46 38
1533.55 35
1533.64 34
1533.73 35
1533.82 37
1533.91 41
1534.00 46
1534.09 49
1534.18 52
1534.27 51
1534.36 48
1534.45 44
1534.54 40
1534.63 37
1534.72 36
1534.80 38
1534.89 43
1534.98 51
1535.07 60
1535.16 70
1535.25 80
1535.34 90
1535.43 98
1535.52 104
1535.61 109
1535.70 112
1535.79 113
1535.88 114
1535.97 114
1536.06 115
1536.15 116
1536.24 116
1536.33 116
1536.42 115
1536.51 111
1536.60 106
1536.69 99
1536.78 92
1536.87 85
1536.96 78
1537.05 72
1537.14 69
1537.23 66
1537.32 66
1537.41 66
1537.50 68
1537.59 71
1537.68 76
1537.77 80
1537.86 86
1537.95 90
1538.04 94
1538.13 96
1538.22 96
1538.31 94
1538.40 91
1538.49 87
1538.58 84
1538.67 80
1538.76 78
1538.85 76
1538.94 75
1539.03 75
1539.12 75
1539.21 76
1539.30 76
1539.39 78
1539.48 79
1539.57 81
1539.66 81
1539.75 81
1539.84 78
1539.93 74
1540.02 70
1540.11 65
1540.20 62
1540.29 62
1540.38 66
1540.47 74
1540.56 86
1540.65 100
1540.74 115
1540.83 129
1540.92 141
1541.01 149
1541.10 154
1541.19 155
1541.28 152
1541.37 147
1541.46 142
1541.55 136
1541.64 131
1541.73 128
1541.82 128
1541.91 129
1542.00 132
1542.09 135
1542.18 137
1542.27 138
1542.36 137
1542.45 136
1542.54 134
1542.63 133
1542.72 132
1542.81 133
1542.90 133
1542.99 134
1543.08 133
1543.17 131
1543.26 127
1543.35 121
1543.44 114
1543.53 106
1543.62 98
1543.71 91
1543.80 84
1543.89 77
1543.98 72
1544.07 67
1544.16 63
1544.25 62
1544.34 62
1544.43 64
1544.52 68
1544.61 72
1544.70 76
1544.79 77
1544.88 75
1544.97 71
1545.06 66
1545.15 61
1545.24 58
1545.33 59
1545.42 64
1545.51 73
1545.60 84
1545.69 96
1545.78 106
1545.87 114
1545.96 118
1546.05 118
1546.14 115
1546.23 110
1546.32 102
1546.41 94
1546.50 86
1546.59 77
1546.68 69
1546.77 62
1546.86 55
1546.95 48
1547.04 42
1547.13 37
1547.22 33
1547.31 30
1547.40 29
1547.49 30
1547.58 31
1547.67 32
1547.76 33
1547.85 31
1547.94 27
1548.03 22
1548.12 18
1548.21 15
1548.30 14
1548.39 15
1548.48 18
1548.57 21
1548.66 22
1548.75 22
1548.84 20
1548.93 17
1549.02 13
1549.11 10
1549.20 7
1549.29 5
1549.38 2
1549.47 0
1549.56 0
1549.65 0
1549.74 0
1549.83 0
1549.92 0
1550.01 0
1550.10 0
1550.19 1
1550.29 5
1550.38 11
1550.47 16
1550.56 22
1550.65 29
1550.74 36
1550.83 42
1550.92 47
1551.01 51
1551.10 52
1551.19 52
1551.28 50
1551.37 47
1551.46 44
1551.55 43
1551.64 44
1551.73 47
1551.82 52
1551.91 58
1552.00 62
1552.09 65
1552.18 66
1552.27 63
1552.36 59
1552.45 53
1552.54 48
1552.63 43
1552.72 40
1552.81 39
1552.90 39
1552.99 41
1553.08 44
1553.17 47
1553.26 51
1553.35 55
1553.44 59
1553.53 61
1553.63 63
1553.72 65
1553.81 65
1553.90 67
1553.99 68
1554.08 70
1554.17 73
1554.26 75
1554.35 77
1554.44 80
1554.53 82
1554.62 86
1554.71 89
1554.80 94
1554.89 97
1554.98 99
1555.07 99
1555.16 95
1555.25 88
1555.34 78
1555.43 66
1555.52 53
1555.61 41
1555.70 29
1555.79 18
1555.88 9
1555.97 1
1556.06 0
1556.16 0
1556.25 0
1556.34 0
1556.43 0
1556.52 0
1556.61 0
1556.70 0
1556.79 4
1556.88 14
1556.97 23
1557.06 31
1557.15 38
1557.24 42
1557.33 44
1557.42 45
1557.51 45
1557.60 45
1557.69 47
1557.78 50
1557.87 55
1557.96 60
1558.05 65
1558.14 68
1558.24 70
1558.33 71
1558.42 70
1558.51 68
1558.60 67
1558.69 67
1558.78 68
1558.87 71
1558.96 75
1559.05 79
1559.14 83
1559.23 85
1559.32 85
1559.41 83
1559.50 80
1559.59 76
1559.68 71
1559.77 68
1559.86 67
1559.95 67
1560.04 69
1560.14 73
1560.23 77
1560.32 81
1560.41 86
1560.50 91
1560.59 94
1560.68 97
1560.77 98
1560.86 97
1560.95 95
1561.04 91
1561.13 87
1561.22 84
1561.31 84
1561.40 87
1561.49 94
1561.58 103
1561.67 113
1561.77 123
1561.86 131
1561.95 136
1562.04 137
1562.13 135
1562.22 132
1562.31 129
1562.40 127
1562.49 127
1562.58 127
1562.67 128
1562.76 127
1562.85 125
1562.94 121
1563.03 115
1563.12 108
1563.21 101
1563.30 94
1563.40 87
1563.49 81
1563.58 76
1563.67 71
1563.76 68
1563.85 68
1563.94 69
1564.03 72
1564.12 76
1564.21 80
1564.30 84
1564.39 87
1564.48 89
1564.57 89
1564.66 88
1564.76 88
1564.85 88
1564.94 89
1565.03 91
1565.12 93
1565.21 95
1565.30 96
1565.39 96
1565.48 94
1565.57 93
1565.66 91
1565.75 90
1565.84 89
1565.93 89
1566.02 87
1566.12 85
1566.21 80
1566.30 73
1566.39 64
1566.48 57
1566.57 51
1566.66 48
1566.75 49
1566.84 54
1566.93 61
1567.02 69
1567.11 77
1567.20 83
1567.29 86
1567.38 87
1567.48 84
1567.57 81
1567.66 78
1567.75 76
1567.84 76
1567.93 79
1568.02 85
1568.11 93
1568.20 101
1568.29 108
1568.38 112
1568.47 114
1568.56 114
1568.66 111
1568.75 107
1568.84 102
1568.93 97
1569.02 93
1569.11 88
1569.20 85
1569.29 82
1569.38 81
1569.47 80
1569.56 80
1569.65 81
1569.74 82
1569.84 83
1569.93 82
1570.02 81
1570.11 79
1570.20 78
1570.29 78
1570.38 80
1570.47 84
1570.56 89
1570.65 95
1570.74 101
1570.83 105
1570.93 108
1571.02 108
1571.11 109
1571.20 109
1571.29 111
1571.38 115
1571.47 121
1571.56 127
1571.65 132
1571.74 135
1571.83 135
1571.92 130
1572.02 123
1572.11 114
1572.20 105
1572.29 97
1572.38 92
1572.47 88
1572.56 86
1572.65 85
1572.74 84
1572.83 82
1572.92 78
1573.01 73
1573.11 67
1573.20 60
1573.29 53
1573.38 46
1573.47 39
1573.56 33
1573.65 29
1573.74 26
1573.83 25
1573.92 24
1574.01 23
1574.11 22
1574.20 19
1574.29 15
1574.38 9
1574.47 4
1574.56 0
1574.65 0
1574.74 0
1574.83 0
1574.92 0
1575.01 0
1575.11 0
1575.20 0
1575.29 0
1575.38 2
1575.47 7
1575.56 13
1575.65 20
1575.74 27
1575.83 33
1575.92 37
1576.02 38
1576.11 36
1576.20 31
1576.29 23
1576.38 14
1576.47 4
1576.56 0
1576.65 0
1576.74 0
1576.83 0
1576.93 0
1577.02 0
1577.11 2
1577.20 9
1577.29 15
1577.38 19
1577.47 22
1577.56 23
1577.65 24
1577.74 23
1577.84 21
1577.93 18
1578.02 14
1578.11 10
1578.20 5
1578.29 2
1578.38 1
1578.47 0
1578.56 1
1578.65 2
1578.75 3
1578.84 4
1578.93 6
1579.02 9
1579.11 15
1579.20 23
1579.29 34
1579.38 45
1579.47 56
1579.57 64
1579.66 69
1579.75 70
1579.84 68
1579.93 64
1580.02 58
1580.11 53
1580.20 49
1580.29 46
1580.39 44
1580.48 43
1580.57 41
1580.66 39
1580.75 35
1580.84 31
1580.93 27
1581.02 23
1581.11 20
1581.21 18
1581.30 17
1581.39 17
1581.48 17
1581.57 16
1581.66 13
1581.75 9
1581.84 4
1581.93 0
1582.03 0
1582.12 0
1582.21 0
1582.30 0
1582.39 8
1582.48 19
1582.57 31
1582.66 41
1582.75 48
1582.85 50
1582.94 48
1583.03 43
1583.12 35
1583.21 28
1583.30 23
1583.39 22
1583.48 25
1583.58 31
1583.67 39
1583.76 48
1583.85 56
1583.94 62
1584.03 66
1584.12 68
1584.21 69
1584.30 70
1584.40 73
1584.49 77
1584.58 81
1584.67 86
1584.76 90
1584.85 92
1584.94 91
1585.03 89
1585.13 87
1585.22 84
1585.31 82
1585.40 83
1585.49 85
1585.58 89
1585.67 95
1585.76 101
1585.86 107
1585.95 111
1586.04 113
1586.13 112
1586.22 109
1586.31 105
1586.40 100
1586.49 97
1586.59 95
1586.68 97
1586.77 100
1586.86 103
1586.95 105
1587.04 105
1587.13 102
1587.23 97
1587.32 90
1587.41 82
1587.50 75
1587.59 69
1587.68 64
1587.77 60
1587.86 57
1587.96 53
1588.05 48
1588.14 42
1588.23 34
1588.32 26
1588.41 19
1588.50 13
1588.59 10
1588.69 8
1588.78 10
1588.87 13
1588.96 18
1589.05 24
1589.14 31
1589.23 37
1589.33 43
1589.42 49
1589.51 55
1589.60 62
1589.69 68
1589.78 73
1589.87 76
1589.97 77
1590.06 75
1590.15 71
1590.24 65
1590.33 59
1590.42 56
1590.51 55
1590.60 58
1590.70 64
1590.79 72
1590.88 80
1590.97 87
1591.06 92
1591.15 95
1591.24 97
1591.34 99
1591.43 101
1591.52 103
1591.61 106
1591.70 108
1591.79 109
1591.88 108
1591.98 106
1592.07 103
1592.16 99
1592.25 95
1592.34 92
1592.43 89
1592.52 85
1592.62 82
1592.71 79
1592.80 75
1592.89 72
1592.98 70
1593.07 69
1593.16 71
1593.26 76
1593.35 82
1593.44 90
1593.53 99
1593.62 105
1593.71 108
1593.81 106
1593.90 99
1593.99 88
1594.08 73
1594.17 56
1594.26 39
1594.35 24
1594.45 12
1594.54 2
1594.63 0
1594.72 0
1594.81 0
1594.90 0
1594.99 0
1595.09 1
1595.18 8
1595.27 18
1595.36 29
1595.45 41
1595.54 52
1595.64 62
1595.73 70
1595.82 76
1595.91 80
1596.00 83
1596.09 86
1596.18 88
1596.28 90
1596.37 91
1596.46 92
1596.55 91
1596.64 90
1596.73 87
1596.83 84
1596.92 82
1597.01 81
1597.10 81
1597.19 82
1597.28 85
1597.38 89
1597.47 93
1597.56 96
1597.65 98
1597.74 99
1597.83 99
1597.92 96
1598.02 91
1598.11 84
1598.20 76
1598.29 67
1598.38 58
1598.47 50
1598.57 44
1598.66 39
1598.75 36
1598.84 34
1598.93 32
1599.02 30
1599.12 27
1599.21 23
1599.30 19
1599.39 14
1599.48 9
1599.57 5
1599.67 2
1599.76 0
1599.85 0
1599.94 0
1600.03 0
1600.12 0
1600.22 0
1600.31 0
1600.40 0
1600.49 0
1600.58 4
1600.67 13
1600.77 22
1600.86 31
1600.95 38
1601.04 44
1601.13 48
1601.22 51
1601.32 54
1601.41 57
1601.50 61
1601.59 66
1601.68 69
1601.77 71
1601.87 71
1601.96 68
1602.05 62
1602.14 53
1602.23 43
1602.32 34
1602.42 26
1602.51 20
1602.60 17
1602.69 15
1602.78 14
1602.88 12
1602.97 11
1603.06 9
1603.15 7
1603.24 6
1603.33 7
1603.43 9
1603.52 12
1603.61 16
1603.70 20
1603.79 24
1603.88 28
1603.98 32
1604.07 35
1604.16 38
1604.25 39
1604.34 39
1604.44 38
1604.53 36
1604.62 35
1604.71 33
1604.80 33
1604.89 33
1604.99 34
1605.08 35
1605.17 35
1605.26 34
1605.35 31
1605.45 27
1605.54 23
1605.63 19
1605.72 17
1605.81 16
1605.90 17
1606.00 20
1606.09 23
1606.18 28
1606.27 33
1606.36 39
1606.46 44
1606.55 48
1606.64 50
1606.73 50
1606.82 47
1606.91 43
1607.01 38
1607.10 35
1607.19 33
1607.28 32
1607.37 33
1607.47 33
1607.56 32
1607.65 28
1607.74 21
1607.83 12
1607.93 2
1608.02 0
1608.11 0
1608.20 0
1608.29 0
1608.38 0
1608.48 0
1608.57 0
1608.66 4
1608.75 24
1608.84 45
1608.94 66
1609.03 83
1609.12 95
1609.21 101
1609.30 102
1609.40 98
1609.49 91
1609.58 83
1609.67 75
1609.76 68
1609.86 61
1609.95 56
1610.04 51
1610.13 46
1610.22 40
1610.32 35
1610.41 29
1610.50 23
1610.59 18
1610.68 15
1610.78 15
1610.87 16
1610.96 20
1611.05 26
1611.14 33
1611.24 43
1611.33 55
1611.42 68
1611.51 82
1611.60 96
1611.70 109
1611.79 119
1611.88 126
1611.97 128
1612.06 127
1612.16 123
1612.25 118
1612.34 112
1612.43 106
1612.52 102
1612.62 100
1612.71 98
1612.80 96
1612.89 95
1612.98 93
1613.08 92
1613.17 89
1613.26 86
1613.35 81
1613.44 76
1613.54 71
1613.63 65
1613.72 60
1613.81 57
1613.90 56
1614.00 57
1614.09 59
1614.18 62
1614.27 64
1614.36 64
1614.46 62
1614.55 58
1614.64 54
1614.73 50
1614.82 49
1614.92 52
1615.01 57
1615.10 65
1615.19 74
1615.29 83
1615.38 91
1615.47 96
1615.56 100
1615.65 104
1615.75 107
1615.84 111
1615.93 115
1616.02 118
1616.11 119
1616.21 118
1616.30 114
1616.39 108
1616.48 100
1616.57 92
1616.67 85
1616.76 78
1616.85 72
1616.94 68
1617.04 65
1617.13 63
1617.22 62
1617.31 60
1617.40 59
1617.50 58
1617.59 55
1617.68 52
1617.77 49
1617.86 45
1617.96 41
1618.05 38
1618.14 35
1618.23 32
1618.33 29
1618.42 27
1618.51 24
1618.60 23
1618.69 22
1618.79 23
1618.88 27
1618.97 33
1619.06 40
1619.16 48
1619.25 55
1619.34 60
1619.43 63
1619.52 65
1619.62 65
1619.71 65
1619.80 66
1619.89 70
1619.99 75
1620.08 83
1620.17 91
1620.26 100
1620.35 107
1620.45 112
1620.54 114
1620.63 114
1620.72 112
1620.82 109
1620.91 108
1621.00 109
1621.09 114
1621.18 121
1621.28 129
1621.37 138
1621.46 145
1621.55 148
1621.65 146
1621.74 139
1621.83 127
1621.92 112
1622.02 96
1622.11 81
1622.20 69
1622.29 61
1622.38 59
1622.48 61
1622.57 67
1622.66 74
1622.75 80
1622.85 85
1622.94 87
1623.03 87
1623.12 86
1623.22 85
1623.31 86
1623.40 88
1623.49 92
1623.58 95
1623.68 98
1623.77 100
1623.86 100
1623.95 99
1624.05 96
1624.14 92
1624.23 87
1624.32 80
1624.42 71
1624.51 61
1624.60 50
1624.69 39
1624.79 31
1624.88 27
1624.97 25
1625.06 27
1625.15 30
1625.25 33
1625.34 34
1625.43 34
1625.52 34
1625.62 34
1625.71 38
1625.80 44
1625.89 54
1625.99 65
1626.08 76
1626.17 84
1626.26 89
1626.36 91
1626.45 90
1626.54 88
1626.63 86
1626.73 85
1626.82 87
1626.91 89
1627.00 92
1627.10 95
1627.19 98
1627.28 100
1627.37 100
1627.47 101
1627.56 102
1627.65 103
1627.74 105
1627.84 107
1627.93 108
1628.02 108
1628.11 109
1628.21 108
1628.30 106
1628.39 103
1628.48 99
1628.57 94
1628.67 88
1628.76 81
1628.85 72
1628.94 64
1629.04 56
1629.13 49
1629.22 44
1629.31 41
1629.41 40
1629.50 42
1629.59 46
1629.68 53
1629.78 61
1629.87 69
1629.96 78
1630.05 84
1630.15 89
1630.24 91
1630.33 92
1630.43 90
1630.52 88
1630.61 85
1630.70 82
1630.80 79
1630.89 76
1630.98 74
1631.07 72
1631.17 71
1631.26 71
1631.35 71
1631.44 71
1631.54 72
1631.63 73
1631.72 74
1631.81 76
1631.91 80
1632.00 85
1632.09 90
1632.18 96
1632.28 101
1632.37 104
1632.46 106
1632.55 106
1632.65 105
1632.74 101
1632.83 97
1632.92 93
1633.02 90
1633.11 87
1633.20 86
1633.29 86
1633.39 88
1633.48 90
1633.57 93
1633.67 94
1633.76 93
1633.85 90
1633.94 84
1634.04 76
1634.13 67
1634.22 58
1634.31 50
1634.41 44
1634.50 39
1634.59 36
1634.68 36
1634.78 38
1634.87 42
1634.96 47
1635.05 53
1635.15 60
1635.24 66
1635.33 72
1635.43 76
1635.52 80
1635.61 83
1635.70 85
1635.80 86
1635.89 88
1635.98 89
1636.07 90
1636.17 90
1636.26 89
1636.35 89
1636.45 88
1636.54 88
1636.63 89
1636.72 89
1636.82 89
1636.91 86
1637.00 80
1637.09 72
1637.19 61
1637.28 49
1637.37 36
1637.47 25
1637.56 17
1637.65 10
1637.74 7
1637.84 5
1637.93 5
1638.02 5
1638.11 4
1638.21 4
1638.30 2
1638.39 0
1638.49 0
1638.58 0
1638.67 0
1638.76 0
1638.86 0
1638.95 0
1639.04 0
1639.13 3
1639.23 9
1639.32 16
1639.41 25
1639.51 34
1639.60 43
1639.69 51
1639.78 58
1639.88 62
1639.97 65
1640.06 65
1640.16 64
1640.25 63
1640.34 63
1640.43 64
1640.53 66
1640.62 70
1640.71 75
1640.81 79
1640.90 82
1640.99 83
1641.08 82
1641.18 80
1641.27 75
1641.36 69
1641.46 63
1641.55 56
1641.64 49
1641.73 43
1641.83 39
1641.92 36
1642.01 34
1642.10 32
1642.20 29
1642.29 25
1642.38 20
1642.48 15
1642.57 10
1642.66 6
1642.76 5
1642.85 6
1642.94 9
1643.03 13
1643.13 18
1643.22 24
1643.31 31
1643.41 40
1643.50 51
1643.59 64
1643.68 80
1643.78 96
1643.87 113
1643.96 128
1644.06 141
1644.15 151
1644.24 158
1644.33 162
1644.43 163
1644.52 162
1644.61 158
1644.71 151
1644.80 142
1644.89 131
1644.99 119
1645.08 105
1645.17 92
1645.26 80
1645.36 70
1645.45 63
1645.54 58
1645.64 55
1645.73 53
1645.82 52
1645.91 51
1646.01 49
1646.10 46
1646.19 43
1646.29 38
1646.38 33
1646.47 28
1646.57 24
1646.66 20
1646.75 19
1646.84 20
1646.94 22
1647.03 26
1647.12 32
1647.22 38
1647.31 43
1647.40 48
1647.50 52
1647.59 56
1647.68 59
1647.77 62
1647.87 65
1647.96 68
1648.05 70
1648.15 72
1648.24 74
1648.33 76
1648.43 77
1648.52 77
1648.61 75
1648.70 73
1648.80 70
1648.89 67
1648.98 65
1649.08 64
1649.17 64
1649.26 65
1649.36 67
1649.45 68
1649.54 70
1649.64 71
1649.73 72
1649.82 72
1649.91 71
1650.01 69
1650.10 65
1650.19 61
1650.29 55
1650.38 49
1650.47 44
1650.57 40
1650.66 37
1650.75 34
1650.85 32
1650.94 29
1651.03 26
1651.13 24
1651.22 24
1651.31 26
1651.40 30
1651.50 37
1651.59 44
1651.68 50
1651.78 53
1651.87 54
1651.96 52
1652.06 47
1652.15 42
1652.24 37
1652.34 32
1652.43 29
1652.52 26
1652.62 25
1652.71 24
1652.80 24
1652.89 26
1652.99 30
1653.08 35
1653.17 41
1653.27 47
1653.36 52
1653.45 56
1653.55 57
1653.64 55
1653.73 52
1653.83 48
1653.92 43
1654.01 37
1654.11 32
1654.20 27
1654.29 22
1654.39 19
1654.48 17
1654.57 19
1654.67 24
1654.76 32
1654.85 42
1654.95 53
1655.04 62
1655.13 69
1655.22 72
1655.32 71
1655.41 67
1655.50 61
1655.60 53
1655.69 45
1655.78 36
1655.88 26
1655.97 17
1656.06 8
1656.16 0
1656.25 0
1656.34 0
1656.44 0
1656.53 0
1656.62 0
1656.72 0
1656.81 0
1656.90 0
1657.00 10
1657.09 26
1657.18 43
1657.28 61
1657.37 79
1657.46 94
1657.56 107
1657.65 116
1657.74 120
1657.84 120
1657.93 115
1658.02 106
1658.12 93
1658.21 80
1658.30 67
1658.40 57
1658.49 50
1658.58 46
1658.68 45
1658.77 45
1658.86 44
1658.96 42
1659.05 37
1659.14 31
1659.24 24
1659.33 19
1659.42 18
1659.52 22
1659.61 30
1659.70 44
1659.80 61
1659.89 80
1659.98 98
1660.08 114
1660.17 126
1660.26 132
1660.36 134
1660.45 131
1660.54 125
1660.64 117
1660.73 110
1660.82 104
1660.92 102
1661.01 102
1661.10 106
1661.20 112
1661.29 117
1661.38 122
1661.48 124
1661.57 123
1661.66 120
1661.76 116
1661.85 113
1661.94 113
1662.04 116
1662.13 124
1662.22 135
1662.32 146
1662.41 157
1662.51 165
1662.60 169
1662.69 169
1662.79 165
1662.88 158
1662.97 149
1663.07 139
1663.16 128
1663.25 117
1663.35 107
1663.44 96
1663.53 84
1663.63 74
1663.72 64
1663.81 56
1663.91 51
1664.00 49
1664.09 50
1664.19 54
1664.28 61
1664.37 69
1664.47 78
1664.56 89
1664.65 99
1664.75 110
1664.84 119
1664.94 126
1665.03 132
1665.12 135
1665.22 137
1665.31 137
1665.40 136
1665.50 134
1665.59 131
1665.68 127
1665.78 120
1665.87 112
1665.96 102
1666.06 92
1666.15 82
1666.24 75
1666.34 72
1666.43 72
1666.53 78
1666.62 86
1666.71 96
1666.81 105
1666.90 112
1666.99 116
1667.09 116
1667.18 113
1667.27 108
1667.37 102
1667.46 97
1667.55 93
1667.65 91
1667.74 91
1667.84 93
1667.93 96
1668.02 100
1668.12 102
1668.21 103
1668.30 103
1668.40 100
1668.49 94
1668.58 85
1668.68 74
1668.77 61
1668.87 48
1668.96 37
1669.05 28
1669.15 22
1669.24 20
1669.33 21
1669.43 24
1669.52 28
1669.61 33
1669.71 37
1669.80 42
1669.90 47
1669.99 52
1670.08 57
1670.18 61
1670.27 64
1670.36 66
1670.46 66
1670.55 65
1670.64 64
1670.74 62
1670.83 60
1670.93 58
1671.02 54
1671.11 50
1671.21 46
1671.30 41
1671.39 37
1671.49 34
1671.58 32
1671.67 32
1671.77 31
1671.86 30
1671.96 28
1672.05 27
1672.14 28
1672.24 31
1672.33 38
1672.42 49
1672.52 62
1672.61 77
1672.71 91
1672.80 102
1672.89 110
1672.99 115
1673.08 116
1673.17 115
1673.27 113
1673.36 111
1673.46 107
1673.55 102
1673.64 95
1673.74 85
1673.83 73
1673.92 58
1674.02 42
1674.11 27
1674.21 15
1674.30 6
1674.39 1
1674.49 0
1674.58 3
1674.67 7
1674.77 12
1674.86 16
1674.96 18
1675.05 17
1675.14 14
1675.24 9
1675.33 3
1675.42 0
1675.52 0
1675.61 0
1675.71 0
1675.80 0
1675.89 0
1675.99 0
1676.08 0
1676.18 9
1676.27 20
1676.36 32
1676.46 42
1676.55 50
1676.64 57
1676.74 61
1676.83 63
1676.93 64
1677.02 64
1677.11 63
1677.21 62
1677.30 60
1677.40 57
1677.49 51
1677.58 44
1677.68 36
1677.77 29
1677.86 24
1677.96 22
1678.05 24
1678.15 29
1678.24 36
1678.33 44
1678.43 51
1678.52 55
1678.62 58
1678.71 61
1678.80 63
1678.90 66
1678.99 71
1679.09 78
1679.18 84
1679.27 90
1679.37 92
1679.46 91
1679.55 86
1679.65 77
1679.74 67
1679.84 56
1679.93 46
1680.02 40
1680.12 36
1680.21 36
1680.31 39
1680.40 44
1680.49 49
1680.59 54
1680.68 56
1680.78 56
1680.87 52
1680.96 47
1681.06 41
1681.15 36
1681.25 33
1681.34 32
1681.43 32
1681.53 34
1681.62 35
1681.72 35
1681.81 33
1681.90 31
1682.00 27
1682.09 24
1682.19 21
1682.28 19
1682.37 19
1682.47 19
1682.56 21
1682.66 22
1682.75 22
1682.84 22
1682.94 21
1683.03 20
1683.13 18
1683.22 18
1683.31 18
1683.41 20
1683.50 22
1683.60 26
1683.69 30
1683.78 34
1683.88 37
1683.97 38
1684.07 39
1684.16 39
1684.25 38
1684.35 36
1684.44 36
1684.54 36
1684.63 38
1684.72 40
1684.82 43
1684.91 46
1685.01 49
1685.10 50
1685.19 50
1685.29 48
1685.38 45
1685.48 41
1685.57 36
1685.66 30
1685.76 25
1685.85 21
1685.95 18
1686.04 18
1686.14 20
1686.23 23
1686.32 28
1686.42 33
1686.51 39
1686.61 43
1686.70 47
1686.79 50
1686.89 51
1686.98 49
1687.08 45
1687.17 38
1687.26 29
1687.36 19
1687.45 10
1687.55 4
1687.64 4
1687.74 8
1687.83 18
1687.92 33
1688.02 50
1688.11 67
1688.21 83
1688.30 96
1688.39 106
1688.49 113
1688.58 117
1688.68 120
1688.77 121
1688.87 120
1688.96 119
1689.05 118
1689.15 116
1689.24 115
1689.34 114
1689.43 112
1689.52 110
1689.62 106
1689.71 101
1689.81 93
1689.90 84
1690.00 74
1690.09 64
1690.18 56
1690.28 50
1690.37 46
1690.47 44
1690.56 42
1690.66 40
1690.75 37
1690.84 35
1690.94 32
1691.03 31
1691.13 31
1691.22 32
1691.31 35
1691.41 38
1691.50 43
1691.60 47
1691.69 52
1691.79 56
1691.88 60
1691.97 63
1692.07 65
1692.16 66
1692.26 64
1692.35 60
1692.45 55
1692.54 48
1692.63 40
1692.73 32
1692.82 26
1692.92 23
1693.01 21
1693.11 21
1693.20 22
1693.29 23
1693.39 24
1693.48 25
1693.58 26
1693.67 27
1693.77 28
1693.86 30
1693.95 33
1694.05 35
1694.14 37
1694.24 37
1694.33 36
1694.43 35
1694.52 35
1694.62 37
1694.71 41
1694.80 48
1694.90 56
1694.99 65
1695.09 74
1695.18 81
1695.28 87
1695.37 91
1695.46 92
1695.56 93
1695.65 92
1695.75 89
1695.84 86
1695.94 82
1696.03 77
1696.12 72
1696.22 66
1696.31 60
1696.41 55
1696.50 50
1696.60 45
1696.69 39
1696.79 33
1696.88 28
1696.97 23
1697.07 19
1697.16 17
1697.26 17
1697.35 18
1697.45 20
1697.54 23
1697.64 25
1697.73 28
1697.82 32
1697.92 37
1698.01 43
1698.11 49
1698.20 54
1698.30 57
1698.39 59
1698.49 59
1698.58 58
1698.67 58
1698.77 58
1698.86 60
1698.96 63
1699.05 67
1699.15 71
1699.24 75
1699.34 77
1699.43 79
1699.52 79
1699.62 78
1699.71 77
1699.81 75
1699.90 74
1700.00 73
1700.09 73
1700.19 74
1700.28 75
1700.37 77
1700.47 78
1700.56 79
1700.66 81
1700.75 84
1700.85 89
1700.94 96
1701.04 105
1701.13 114
1701.23 122
1701.32 126
1701.41 126
1701.51 121
1701.60 111
1701.70 98
1701.79 84
1701.89 71
1701.98 60
1702.08 53
1702.17 51
1702.27 51
1702.36 55
1702.45 60
1702.55 65
1702.64 68
1702.74 68
1702.83 65
1702.93 59
1703.02 49
1703.12 37
1703.21 26
1703.31 15
1703.40 7
1703.49 0
1703.59 0
1703.68 0
1703.78 0
1703.87 0
1703.97 0
1704.06 0
1704.16 0
1704.25 0
1704.35 5
1704.44 10
1704.54 13
1704.63 13
1704.72 11
1704.82 8
1704.91 4
1705.01 1
1705.10 1
1705.20 3
1705.29 9
1705.39 17
1705.48 27
1705.58 38
1705.67 50
1705.77 61
1705.86 71
1705.95 80
1706.05 86
1706.14 89
1706.24 90
1706.33 88
1706.43 85
1706.52 80
1706.62 75
1706.71 70
1706.81 65
1706.90 61
1707.00 57
1707.09 52
1707.19 48
1707.28 43
1707.37 39
1707.47 35
1707.56 33
1707.66 33
1707.75 35
1707.85 37
1707.94 41
1708.04 44
1708.13 47
1708.23 50
1708.32 52
1708.42 53
1708.51 55
1708.61 56
1708.70 55
1708.80 53
1708.89 49
1708.99 44
1709.08 37
1709.17 29
1709.27 22
1709.36 17
1709.46 14
1709.55 14
1709.65 15
1709.74 18
1709.84 22
1709.93 26
1710.03 28
1710.12 29
1710.22 28
1710.31 26
1710.41 22
1710.50 17
1710.60 13
1710.69 10
1710.79 7
1710.88 6
1710.98 4
1711.07 4
1711.16 3
1711.26 2
1711.35 1
1711.45 0
1711.54 0
1711.64 0
1711.73 0
1711.83 0
1711.92 0
1712.02 0
1712.11 0
1712.21 0
1712.30 3
1712.40 6
1712.49 10
1712.59 13
1712.68 17
1712.78 19
1712.87 22
1712.97 23
1713.06 25
1713.16 27
1713.25 29
1713.35 30
1713.44 30
1713.54 28
1713.63 25
1713.73 21
1713.82 15
1713.92 9
1714.01 3
1714.10 0
1714.20 0
1714.29 0
1714.39 3
1714.48 11
1714.58 22
1714.67 35
1714.77 48
1714.86 60
1714.96 70
1715.05 74
1715.15 74
1715.24 69
1715.34 61
1715.43 51
1715.53 40
1715.62 32
1715.72 26
1715.81 23
1715.91 24
1716.00 30
1716.10 38
1716.19 50
1716.29 63
1716.38 75
1716.48 87
1716.57 95
1716.67 100
1716.76 100
1716.86 96
1716.95 89
1717.05 80
1717.14 70
1717.24 60
1717.33 50
1717.43 42
1717.52 35
1717.62 31
1717.71 28
1717.81 27
1717.90 28
1718.00 30
1718.09 32
1718.19 34
1718.28 36
1718.38 36
1718.47 34
1718.57 32
1718.66 29
1718.76 25
1718.85 21
1718.95 17
1719.04 13
1719.14 9
1719.23 5
1719.33 3
1719.42 3
1719.52 3
1719.61 6
1719.71 9
1719.80 14
1719.90 18
1719.99 23
1720.09 27
1720.18 31
1720.28 34
1720.37 38
1720.47 42
1720.56 46
1720.66 49
1720.75 52
1720.85 54
1720.94 54
1721.04 54
1721.13 54
1721.23 55
1721.32 57
1721.42 60
1721.51 64
1721.61 67
1721.70 67
1721.80 64
1721.89 57
1721.99 48
1722.08 37
1722.18 26
1722.27 18
1722.37 12
1722.46 11
1722.56 12
1722.65 16
1722.75 20
1722.84 24
1722.94 26
1723.04 28
1723.13 28
1723.23 28
1723.32 29
1723.42 30
1723.51 33
1723.61 36
1723.70 40
1723.80 43
1723.89 44
1723.99 42
1724.08 38
1724.18 32
1724.27 24
1724.37 17
1724.46 12
1724.56 11
1724.65 13
1724.75 18
1724.84 24
1724.94 29
1725.03 32
1725.13 32
1725.22 29
1725.32 25
1725.41 22
1725.51 20
1725.60 21
1725.70 25
1725.79 31
1725.89 37
1725.99 43
1726.08 48
1726.18 50
1726.27 51
1726.37 49
1726.46 46
1726.56 42
1726.65 37
1726.75 31
1726.84 26
1726.94 21
1727.03 16
1727.13 11
1727.22 7
1727.32 1
1727.41 0
1727.51 0
1727.60 0
1727.70 0
1727.79 0
1727.89 0
1727.99 0
1728.08 0
1728.18 10
1728.27 19
1728.37 27
1728.46 33
1728.56 36
1728.65 38
1728.75 39
1728.84 40
1728.94 42
1729.03 43
1729.13 45
1729.22 45
1729.32 44
1729.41 43
1729.51 41
1729.61 40
1729.70 40
1729.80 43
1729.89 48
1729.99 53
1730.08 59
1730.18 63
1730.27 66
1730.37 66
1730.46 64
1730.56 60
1730.65 56
1730.75 52
1730.84 48
1730.94 46
1731.04 44
1731.13 43
1731.23 42
1731.32 41
1731.42 41
1731.51 42
1731.61 42
1731.70 43
1731.80 45
1731.89 46
1731.99 48
1732.08 48
1732.18 48
1732.27 46
1732.37 41
1732.47 35
1732.56 26
1732.66 16
1732.75 6
1732.85 0
1732.94 0
1733.04 0
1733.13 2
1733.23 14
1733.32 29
1733.42 45
1733.52 58
1733.61 68
1733.71 71
1733.80 69
1733.90 61
1733.99 49
1734.09 36
1734.18 22
1734.28 10
1734.37 2
1734.47 0
1734.56 0
1734.66 0
1734.76 0
1734.85 4
1734.95 11
1735.04 18
1735.14 25
1735.23 32
1735.33 39
1735.42 44
1735.52 48
1735.61 52
1735.71 56
1735.81 61
1735.90 66
1736.00 72
1736.09 77
1736.19 83
1736.28 88
1736.38 91
1736.47 94
1736.57 96
1736.67 98
1736.76 100
1736.86 102
1736.95 104
1737.05 105
1737.14 106
1737.24 105
1737.33 103
1737.43 101
1737.52 100
1737.62 100
1737.72 102
1737.81 106
1737.91 112
1738.00 117
1738.10 123
1738.19 126
1738.29 128
1738.38 127
1738.48 125
1738.58 122
1738.67 118
1738.77 113
1738.86 106
1738.96 98
1739.05 88
1739.15 77
1739.24 65
1739.34 54
1739.44 44
1739.53 37
1739.63 31
1739.72 28
1739.82 25
1739.91 23
1740.01 19
1740.11 15
1740.20 11
1740.30 7
1740.39 3
1740.49 0
1740.58 0
1740.68 0
1740.77 0
1740.87 0
1740.97 1
1741.06 6
1741.16 12
1741.25 19
1741.35 27
1741.44 36
1741.54 44
1741.63 50
1741.73 54
1741.83 55
1741.92 54
1742.02 50
1742.11 45
1742.21 38
1742.30 32
1742.40 25
1742.50 20
1742.59 16
1742.69 14
1742.78 14
1742.88 17
1742.97 22
1743.07 28
1743.17 35
1743.26 43
1743.36 50
1743.45 58
1743.55 65
1743.64 70
1743.74 73
1743.84 74
1743.93 73
1744.03 69
1744.12 63
1744.22 56
1744.31 49
1744.41 41
1744.51 34
1744.60 27
1744.70 22
1744.79 19
1744.89 17
1744.98 17
1745.08 17
1745.18 16
1745.27 16
1745.37 14
1745.46 12
1745.56 10
1745.65 8
1745.75 6
1745.85 4
1745.94 3
1746.04 1
1746.13 0
1746.23 0
1746.32 0
1746.42 0
1746.52 0
1746.61 0
1746.71 0
1746.80 0
1746.90 2
1746.99 6
1747.09 11
1747.19 16
1747.28 20
1747.38 24
1747.47 28
1747.57 31
1747.67 35
1747.76 39
1747.86 43
1747.95 48
1748.05 52
1748.14 55
1748.24 56
1748.34 55
1748.43 53
1748.53 50
1748.62 48
1748.72 49
1748.82 52
1748.91 58
1749.01 66
1749.10 77
1749.20 89
1749.29 101
1749.39 114
1749.49 127
1749.58 140
1749.68 152
1749.77 163
1749.87 173
1749.97 182
1750.06 188
1750.16 193
1750.25 197
1750.35 199
1750.44 202
1750.54 205
1750.64 209
1750.73 214
1750.83 220
1750.92 226
1751.02 231
1751.12 234
1751.21 234
1751.31 231
1751.40 226
1751.50 221
1751.60 215
1751.69 212
1751.79 211
1751.88 212
1751.98 216
1752.08 219
1752.17 222
1752.27 223
1752.36 222
1752.46 218
1752.55 213
1752.65 208
1752.75 206
1752.84 206
1752.94 208
1753.03 212
1753.13 216
1753.23 218
1753.32 216
1753.42 210
1753.51 200
1753.61 188
1753.71 175
1753.80 162
1753.90 151
1753.99 142
1754.09 133
1754.19 125
1754.28 118
1754.38 111
1754.47 104
1754.57 97
1754.67 90
1754.76 81
1754.86 72
1754.95 62
1755.05 51
1755.15 41
1755.24 32
1755.34 25
1755.43 22
1755.53 22
1755.63 25
1755.72 30
1755.82 36
1755.91 44
1756.01 52
1756.11 61
1756.20 71
1756.30 80
1756.39 90
1756.49 98
1756.59 105
1756.68 110
1756.78 115
1756.87 118
1756.97 122
1757.07 125
1757.16 129
1757.26 132
1757.36 135
1757.45 136
1757.55 135
1757.64 132
1757.74 127
1757.84 121
1757.93 114
1758.03 105
1758.12 95
1758.22 85
1758.32 75
1758.41 67
1758.51 61
1758.60 56
1758.70 53
1758.80 50
1758.89 48
1758.99 44
1759.08 40
1759.18 37
1759.28 36
1759.37 36
1759.47 38
1759.57 42
1759.66 47
1759.76 50
1759.85 52
1759.95 51
1760.05 48
1760.14 44
1760.24 40
1760.33 38
1760.43 38
1760.53 42
1760.62 48
1760.72 55
1760.82 63
1760.91 71
1761.01 77
1761.10 81
1761.20 83
1761.30 84
1761.39 84
1761.49 82
1761.58 79
1761.68 74
1761.78 67
1761.87 59
1761.97 51
1762.07 42
1762.16 36
1762.26 33
1762.35 33
1762.45 37
1762.55 43
1762.64 52
1762.74 60
1762.84 68
1762.93 73
1763.03 76
1763.12 77
1763.22 77
1763.32 76
1763.41 76
1763.51 76
1763.61 78
1763.70 79
1763.80 81
1763.89 81
1763.99 81
1764.09 79
1764.18 76
1764.28 74
1764.38 71
1764.47 68
1764.57 64
1764.66 60
1764.76 55
1764.86 50
1764.95 46
1765.05 43
1765.15 42
1765.24 42
1765.34 44
1765.43 47
1765.53 50
1765.63 54
1765.72 59
1765.82 63
1765.92 66
1766.01 69
1766.11 70
1766.20 69
1766.30 68
1766.40 66
1766.49 65
1766.59 66
1766.69 70
1766.78 76
1766.88 83
1766.98 90
1767.07 95
1767.17 99
1767.26 100
1767.36 99
1767.46 97
1767.55 95
1767.65 94
1767.75 94
1767.84 95
1767.94 97
1768.04 97
1768.13 96
1768.23 92
1768.32 86
1768.42 79
1768.52 70
1768.61 61
1768.71 53
1768.81 44
1768.90 35
1769.00 26
1769.10 17
1769.19 8
1769.29 0
1769.38 0
1769.48 0
1769.58 0
1769.67 0
1769.77 0
1769.87 0
1769.96 3
1770.06 7
1770.16 9
1770.25 9
1770.35 7
1770.45 5
1770.54 2
1770.64 0
1770.73 1
1770.83 5
1770.93 13
1771.02 25
1771.12 39
1771.22 54
1771.31 67
1771.41 77
1771.51 83
1771.60 83
1771.70 80
1771.80 73
1771.89 65
1771.99 57
1772.08 50
1772.18 44
1772.28 40
1772.37 37
1772.47 35
1772.57 34
1772.66 33
1772.76 31
1772.86 29
1772.95 24
1773.05 18
1773.15 11
1773.24 3
1773.34 0
1773.44 0
1773.53 0
1773.63 0
1773.73 0
1773.82 0
1773.92 0
1774.01 0
1774.11 5
1774.21 14
1774.30 25
1774.40 36
1774.50 47
1774.59 59
1774.69 69
1774.79 78
1774.88 85
1774.98 89
1775.08 91
1775.17 90
1775.27 87
1775.37 82
1775.46 75
1775.56 67
1775.66 60
1775.75 54
1775.85 50
1775.95 47
1776.04 47
1776.14 49
1776.24 52
1776.33 54
1776.43 56
1776.53 57
1776.62 57
1776.72 55
1776.82 53
1776.91 51
1777.01 48
1777.11 45
1777.20 44
1777.30 44
1777.39 47
1777.49 53
1777.59 61
1777.68 72
1777.78 83
1777.88 94
1777.97 103
1778.07 109
1778.17 113
1778.26 114
1778.36 114
1778.46 114
1778.55 114
1778.65 115
1778.75 116
1778.84 116
1778.94 115
1779.04 111
1779.13 106
1779.23 100
1779.33 93
1779.42 86
1779.52 81
1779.62 78
1779.71 76
1779.81 76
1779.91 76
1780.00 73
1780.10 68
1780.20 60
1780.29 50
1780.39 39
1780.49 28
1780.58 21
1780.68 17
1780.78 18
1780.87 22
1780.97 30
1781.07 40
1781.17 49
1781.26 56
1781.36 62
1781.46 65
1781.55 67
1781.65 69
1781.75 72
1781.84 75
1781.94 80
1782.04 84
1782.13 88
1782.23 90
1782.33 90
1782.42 88
1782.52 85
1782.62 82
1782.71 78
1782.81 75
1782.91 72
1783.00 68
1783.10 62
1783.20 55
1783.29 47
1783.39 40
1783.49 35
1783.58 32
1783.68 33
1783.78 37
1783.87 44
1783.97 52
1784.07 60
1784.16 67
1784.26 73
1784.36 77
1784.46 78
1784.55 78
1784.65 77
1784.75 74
1784.84 69
1784.94 64
1785.04 57
1785.13 51
1785.23 45
1785.33 39
1785.42 36
1785.52 34
1785.62 34
1785.71 35
1785.81 36
1785.91 37
1786.00 37
1786.10 38
1786.20 38
1786.29 40
1786.39 43
1786.49 47
1786.59 53
1786.68 59
1786.78 66
1786.88 74
1786.97 80
1787.07 85
1787.17 89
1787.26 91
1787.36 91
1787.46 91
1787.55 91
1787.65 90
1787.75 90
1787.85 91
1787.94 92
1788.04 92
1788.14 92
1788.23 90
1788.33 88
1788.43 84
1788.52 80
1788.62 75
1788.72 71
1788.81 66
1788.91 61
1789.01 56
1789.10 51
1789.20 45
1789.30 38
1789.40 31
1789.49 24
1789.59 17
1789.69 11
1789.78 6
1789.88 3
1789.98 2
1790.07 2
1790.17 5
1790.27 9
1790.37 15
1790.46 23
1790.56 33
1790.66 45
1790.75 58
1790.85 72
1790.95 86
1791.04 96
1791.14 104
1791.24 106
1791.34 103
1791.43 95
1791.53 84
1791.63 71
1791.72 57
1791.82 46
1791.92 37
1792.01 32
1792.11 30
1792.21 31
1792.31 34
1792.40 39
1792.50 44
1792.60 48
1792.69 51
1792.79 52
1792.89 51
1792.98 47
1793.08 40
1793.18 31
1793.28 21
1793.37 10
1793.47 0
1793.57 0
1793.66 0
1793.76 0
1793.86 0
1793.96 0
1794.05 11
1794.15 26
1794.25 40
1794.34 52
1794.44 60
1794.54 63
1794.63 61
1794.73 55
1794.83 46
1794.93 36
1795.02 27
1795.12 18
1795.22 10
1795.31 4
1795.41 1
1795.51 2
1795.61 6
1795.70 14
1795.80 26
1795.90 39
1795.99 52
1796.09 63
1796.19 71
1796.29 74
1796.38 73
1796.48 69
1796.58 63
1796.67 58
1796.77 54
1796.87 51
1796.97 48
1797.06 45
1797.16 39
1797.26 32
1797.35 23
1797.45 13
1797.55 5
1797.65 0
1797.74 0
1797.84 0
1797.94 4
1798.03 12
1798.13 21
1798.23 30
1798.33 36
1798.42 41
1798.52 44
1798.62 45
1798.71 46
1798.81 48
1798.91 51
1799.01 57
1799.10 65
1799.20 75
1799.30 87
1799.40 99
1799.49 112
1799.59 124
1799.69 134
1799.78 139
1799.88 140
1799.98 136
1800.08 127
1800.17 115
1800.27 100
1800.37 85
1800.46 72
1800.56 62
1800.66 55
1800.76 53
1800.85 52
1800.95 52
1801.05 52
1801.15 50
1801.24 45
1801.34 39
1801.44 33
1801.53 29
1801.63 27
1801.73 27
1801.83 30
1801.92 34
1802.02 37
1802.12 38
1802.22 36
1802.31 31
1802.41 23
1802.51 14
1802.60 6
1802.70 0
1802.80 0
1802.90 0
1802.99 0
1803.09 0
1803.19 0
1803.29 3
1803.38 6
1803.48 7
1803.58 7
1803.68 6
1803.77 4
1803.87 2
1803.97 0
1804.06 0
1804.16 0
1804.26 0
1804.36 0
1804.45 0
1804.55 0
1804.65 0
1804.75 3
1804.84 6
1804.94 9
1805.04 11
1805.14 12
1805.23 13
1805.33 13
1805.43 14
1805.52 15
1805.62 18
1805.72 23
1805.82 30
1805.91 39
1806.01 47
1806.11 55
1806.21 60
1806.30 63
1806.40 63
1806.50 60
1806.60 57
1806.69 54
1806.79 53
1806.89 55
1806.99 60
1807.08 67
1807.18 76
1807.28 85
1807.38 93
1807.47 99
1807.57 103
1807.67 105
1807.77 104
1807.86 100
1807.96 95
1808.06 90
1808.16 86
1808.25 83
1808.35 84
1808.45 87
1808.54 92
1808.64 98
1808.74 103
1808.84 106
1808.93 105
1809.03 101
1809.13 95
1809.23 89
1809.32 84
1809.42 81
1809.52 81
1809.62 82
1809.71 85
1809.81 88
1809.91 89
1810.01 88
1810.10 86
1810.20 84
1810.30 81
1810.40 80
1810.49 79
1810.59 79
1810.69 81
1810.79 82
1810.88 84
1810.98 84
1811.08 83
1811.18 80
1811.27 76
1811.37 70
1811.47 63
1811.57 55
1811.66 47
1811.76 39
1811.86 31
1811.96 25
1812.06 20
1812.15 16
1812.25 13
1812.35 11
1812.45 10
1812.54 10
1812.64 9
1812.74 8
1812.84 6
1812.93 3
1813.03 0
1813.13 0
1813.23 0
1813.32 0
1813.42 0
1813.52 0
1813.62 0
1813.71 0
1813.81 0
1813.91 4
1814.01 10
1814.10 16
1814.20 24
1814.30 32
1814.40 41
1814.49 51
1814.59 60
1814.69 68
1814.79 73
1814.89 75
1814.98 72
1815.08 66
1815.18 55
1815.28 42
1815.37 29
1815.47 17
1815.57 9
1815.67 7
1815.76 10
1815.86 18
1815.96 31
1816.06 45
1816.15 59
1816.25 71
1816.35 80
1816.45 85
1816.55 86
1816.64 82
1816.74 75
1816.84 67
1816.94 56
1817.03 46
1817.13 36
1817.23 28
1817.33 23
1817.42 20
1817.52 18
1817.62 18
1817.72 18
1817.82 17
1817.91 15
1818.01 12
1818.11 8
1818.21 4
1818.30 1
1818.40 0
1818.50 0
1818.60 0
1818.70 0
1818.79 0
1818.89 0
1818.99 0
1819.09 0
1819.18 0
1819.28 3
1819.38 11
1819.48 21
1819.57 32
1819.67 43
1819.77 54
1819.87 62
1819.97 68
1820.06 71
1820.16 72
1820.26 71
1820.36 70
1820.45 69
1820.55 70
1820.65 73
1820.75 78
1820.85 84
1820.94 91
1821.04 96
1821.14 101
1821.24 103
1821.33 103
1821.43 99
1821.53 92
1821.63 84
1821.73 73
1821.82 63
1821.92 53
1822.02 45
1822.12 39
1822.22 34
1822.31 31
1822.41 28
1822.51 26
1822.61 25
1822.70 25
1822.80 26
1822.90 29
1823.00 32
1823.10 38
1823.19 43
1823.29 49
1823.39 55
1823.49 59
1823.59 62
1823.68 63
1823.78 63
1823.88 62
1823.98 61
1824.07 62
1824.17 64
1824.27 67
1824.37 69
1824.47 70
1824.56 68
1824.66 63
1824.76 56
1824.86 47
1824.96 39
1825.05 34
1825.15 31
1825.25 31
1825.35 33
1825.45 36
1825.54 39
1825.64 41
1825.74 42
1825.84 41
1825.93 40
1826.03 38
1826.13 37
1826.23 36
1826.33 37
1826.42 37
1826.52 39
1826.62 39
1826.72 39
1826.82 37
1826.91 33
1827.01 26
1827.11 18
1827.21 9
1827.31 1
1827.40 0
1827.50 0
1827.60 0
1827.70 0
1827.80 0
1827.89 1
1827.99 8
1828.09 16
1828.19 26
1828.29 36
1828.38 45
1828.48 52
1828.58 56
1828.68 57
1828.78 55
1828.87 53
1828.97 52
1829.07 53
1829.17 59
1829.27 67
1829.36 76
1829.46 83
1829.56 86
1829.66 83
1829.76 75
1829.85 62
1829.95 49
1830.05 37
1830.15 31
1830.25 30
1830.34 36
1830.44 45
1830.54 57
1830.64 69
1830.74 78
1830.83 84
1830.93 86
1831.03 84
1831.13 80
1831.23 75
1831.32 71
1831.42 68
1831.52 68
1831.62 70
1831.72 75
1831.82 83
1831.91 93
1832.01 103
1832.11 114
1832.21 125
1832.31 135
1832.40 143
1832.50 150
1832.60 156
1832.70 160
1832.80 164
1832.89 167
1832.99 170
1833.09 173
1833.19 175
1833.29 176
1833.39 175
1833.48 171
1833.58 163
1833.68 151
1833.78 137
1833.88 120
1833.97 102
1834.07 85
1834.17 70
1834.27 58
1834.37 48
1834.46 40
1834.56 33
1834.66 26
1834.76 20
1834.86 14
1834.96 9
1835.05 6
1835.15 6
1835.25 9
1835.35 17
1835.45 28
1835.54 43
1835.64 59
1835.74 75
1835.84 89
1835.94 99
1836.04 103
1836.13 102
1836.23 96
1836.33 88
1836.43 78
1836.53 70
1836.62 64
1836.72 61
1836.82 62
1836.92 64
1837.02 68
1837.12 72
1837.21 78
1837.31 84
1837.41 92
1837.51 101
1837.61 111
1837.71 123
1837.80 134
1837.90 144
1838.00 151
1838.10 154
1838.20 154
1838.29 149
1838.39 140
1838.49 129
1838.59 116
1838.69 102
1838.79 90
1838.88 79
1838.98 72
1839.08 67
1839.18 64
1839.28 64
1839.38 65
1839.47 68
1839.57 71
1839.67 75
1839.77 79
1839.87 82
1839.97 84
1840.06 83
1840.16 79
1840.26 74
1840.36 67
1840.46 60
1840.56 52
1840.65 46
1840.75 41
1840.85 38
1840.95 35
1841.05 32
1841.15 29
1841.24 27
1841.34 24
1841.44 21
1841.54 18
1841.64 16
1841.74 14
1841.83 13
1841.93 13
1842.03 14
1842.13 15
1842.23 17
1842.33 18
1842.42 18
1842.52 17
1842.62 15
1842.72 13
1842.82 11
1842.92 9
1843.01 7
1843.11 6
1843.21 4
1843.31 2
1843.41 0
1843.51 0
1843.60 0
1843.70 0
1843.80 0
1843.90 0
1844.00 0
1844.10 1
1844.20 9
1844.29 18
1844.39 28
1844.49 38
1844.59 46
1844.69 52
1844.79 53
1844.88 51
1844.98 45
1845.08 36
1845.18 26
1845.28 17
1845.38 9
1845.47 3
1845.57 0
1845.67 0
1845.77 0
1845.87 1
1845.97 3
1846.07 5
1846.16 6
1846.26 7
1846.36 8
1846.46 8
1846.56 8
1846.66 8
1846.76 7
1846.85 6
1846.95 5
1847.05 6
1847.15 9
1847.25 15
1847.35 25
1847.44 37
1847.54 51
1847.64 66
1847.74 79
1847.84 89
1847.94 95
1848.04 97
1848.13 97
1848.23 95
1848.33 93
1848.43 93
1848.53 94
1848.63 97
1848.73 102
1848.82 105
1848.92 108
1849.02 109
1849.12 107
1849.22 104
1849.32 99
1849.42 94
1849.51 88
1849.61 83
1849.71 78
1849.81 73
1849.91 69
1850.01 66
1850.11 63
1850.20 60
1850.30 56
1850.40 52
1850.50 48
1850.60 42
1850.70 37
1850.80 32
1850.89 28
1850.99 26
1851.09 26
1851.19 28
1851.29 31
1851.39 34
1851.49 37
1851.58 39
1851.68 40
1851.78 38
1851.88 34
1851.98 30
1852.08 26
1852.18 24
1852.27 24
1852.37 26
1852.47 31
1852.57 37
1852.67 43
1852.77 47
1852.87 50
1852.96 51
1853.06 50
1853.16 48
1853.26 46
1853.36 44
1853.46 43
1853.56 43
1853.66 42
1853.75 42
1853.85 41
1853.95 40
1854.05 38
1854.15 36
1854.25 34
1854.35 33
1854.45 32
1854.54 33
1854.64 35
1854.74 38
1854.84 41
1854.94 43
1855.04 44
1855.14 44
1855.23 43
1855.33 40
1855.43 39
1855.53 38
1855.63 40
1855.73 43
1855.83 47
1855.93 50
1856.02 54
1856.12 56
1856.22 57
1856.32 58
1856.42 58
1856.52 58
1856.62 59
1856.72 61
1856.81 62
1856.91 65
1857.01 68
1857.11 72
1857.21 77
1857.31 81
1857.41 83
1857.51 83
1857.60 80
1857.70 74
1857.80 66
1857.90 58
1858.00 50
1858.10 46
1858.20 44
1858.30 46
1858.39 50
1858.49 56
1858.59 63
1858.69 69
1858.79 75
1858.89 80
1858.99 83
1859.09 86
1859.19 88
1859.28 88
1859.38 87
1859.48 83
1859.58 77
1859.68 68
1859.78 59
1859.88 50
1859.98 42
1860.07 36
1860.17 33
1860.27 33
1860.37 33
1860.47 35
1860.57 36
1860.67 36
1860.77 36
1860.87 36
1860.96 35
1861.06 35
1861.16 35
1861.26 36
1861.36 37
1861.46 40
1861.56 44
1861.66 49
1861.76 56
1861.85 65
1861.95 75
1862.05 84
1862.15 92
1862.25 99
1862.35 103
1862.45 104
1862.55 103
1862.65 101
1862.74 97
1862.84 92
1862.94 88
1863.04 83
1863.14 79
1863.24 75
1863.34 70
1863.44 66
1863.54 62
1863.63 59
1863.73 58
1863.83 58
1863.93 61
1864.03 64
1864.13 68
1864.23 73
1864.33 77
1864.43 81
1864.53 84
1864.62 85
1864.72 85
1864.82 83
1864.92 79
1865.02 73
1865.12 66
1865.22 57
1865.32 49
1865.42 42
1865.52 36
1865.61 34
1865.71 34
1865.81 36
1865.91 41
1866.01 46
1866.11 51
1866.21 55
1866.31 56
1866.41 55
1866.51 49
1866.60 41
1866.70 31
1866.80 22
1866.90 14
1867.00 12
1867.10 14
1867.20 21
1867.30 32
1867.40 43
1867.50 53
1867.59 58
1867.69 58
1867.79 53
1867.89 44
1867.99 34
1868.09 23
1868.19 15
1868.29 10
1868.39 9
1868.49 11
1868.59 16
1868.68 21
1868.78 27
1868.88 31
1868.98 33
1869.08 32
1869.18 31
1869.28 29
1869.38 28
1869.48 30
1869.58 34
1869.67 41
1869.77 50
1869.87 60
1869.97 71
1870.07 82
1870.17 90
1870.27 95
1870.37 97
1870.47 94
1870.57 88
1870.67 79
1870.77 68
1870.86 55
1870.96 43
1871.06 33
1871.16 24
1871.26 18
1871.36 15
1871.46 14
1871.56 15
1871.66 18
1871.76 21
1871.86 25
1871.95 28
1872.05 31
1872.15 32
1872.25 32
1872.35 31
1872.45 30
1872.55 30
1872.65 31
1872.75 33
1872.85 37
1872.95 41
1873.05 46
1873.14 51
1873.24 57
1873.34 63
1873.44 70
1873.54 78
1873.64 87
1873.74 96
1873.84 104
1873.94 110
1874.04 111
1874.14 108
1874.24 100
1874.34 88
1874.43 75
1874.53 61
1874.63 48
1874.73 38
1874.83 30
1874.93 24
1875.03 19
1875.13 15
1875.23 13
1875.33 11
1875.43 10
1875.53 9
1875.63 7
1875.72 4
1875.82 1
1875.92 0
1876.02 0
1876.12 0
1876.22 0
1876.32 0
1876.42 0
1876.52 0
1876.62 16
1876.72 35
1876.82 56
1876.92 77
1877.02 95
1877.11 109
1877.21 117
1877.31 119
1877.41 116
1877.51 111
1877.61 105
1877.71 102
1877.81 102
1877.91 106
1878.01 113
1878.11 121
1878.21 129
1878.31 136
1878.41 140
1878.51 142
1878.60 141
1878.70 139
1878.80 136
1878.90 132
1879.00 127
1879.10 121
1879.20 114
1879.30 106
1879.40 98
1879.50 90
1879.60 82
1879.70 76
1879.80 72
1879.90 71
1880.00 73
1880.09 79
1880.19 87
1880.29 96
1880.39 105
1880.49 113
1880.59 118
1880.69 120
1880.79 118
1880.89 113
1880.99 105
1881.09 97
1881.19 89
1881.29 83
1881.39 80
1881.49 81
1881.59 84
1881.69 90
1881.78 96
1881.88 101
1881.98 104
1882.08 106
1882.18 106
1882.28 104
1882.38 101
1882.48 98
1882.58 96
1882.68 94
1882.78 92
1882.88 91
1882.98 89
1883.08 86
1883.18 82
1883.28 77
1883.38 72
1883.47 66
1883.57 61
1883.67 56
1883.77 53
1883.87 51
1883.97 49
1884.07 48
1884.17 48
1884.27 50
1884.37 53
1884.47 57
1884.57 63
1884.67 68
1884.77 74
1884.87 77
1884.97 79
1885.07 79
1885.17 76
1885.27 73
1885.37 70
1885.46 67
1885.56 66
1885.66 66
1885.76 68
1885.86 71
1885.96 74
1886.06 78
1886.16 81
1886.26 83
1886.36 85
1886.46 86
1886.56 86
1886.66 85
1886.76 84
1886.86 82
1886.96 79
1887.06 76
1887.16 72
1887.26 68
1887.36 64
1887.46 62
1887.56 62
1887.65 64
1887.75 67
1887.85 71
1887.95 75
1888.05 76
1888.15 76
1888.25 73
1888.35 69
1888.45 65
1888.55 62
1888.65 60
1888.75 61
1888.85 62
1888.95 64
1889.05 64
1889.15 63
1889.25 61
1889.35 58
1889.45 56
1889.55 54
1889.65 54
1889.75 55
1889.85 56
1889.95 57
1890.05 58
1890.14 60
1890.24 63
1890.34 66
1890.44 71
1890.54 76
1890.64 81
1890.74 84
1890.84 85
1890.94 83
1891.04 79
1891.14 73
1891.24 66
1891.34 60
1891.44 55
1891.54 52
1891.64 50
1891.74 48
1891.84 47
1891.94 45
1892.04 41
1892.14 37
1892.24 32
1892.34 27
1892.44 23
1892.54 21
1892.64 21
1892.74 23
1892.84 29
1892.94 37
1893.04 48
1893.14 59
1893.23 70
1893.33 79
1893.43 87
1893.53 92
1893.63 94
1893.73 94
1893.83 92
1893.93 89
1894.03 87
1894.13 86
1894.23 86
1894.33 89
1894.43 92
1894.53 96
1894.63 99
1894.73 100
1894.83 98
1894.93 93
1895.03 86
1895.13 78
1895.23 73
1895.33 71
1895.43 72
1895.53 78
1895.63 87
1895.73 97
1895.83 106
1895.93 115
1896.03 121
1896.13 125
1896.23 127
1896.33 128
1896.43 126
1896.53 122
1896.63 116
1896.73 108
1896.83 98
1896.93 87
1897.03 77
1897.13 67
1897.23 59
1897.33 53
1897.43 48
1897.53 44
1897.63 38
1897.73 32
1897.82 24
1897.92 14
1898.02 5
1898.12 0
1898.22 0
1898.32 0
1898.42 0
1898.52 0
1898.62 0
1898.72 0
1898.82 0
1898.92 1
1899.02 8
1899.12 16
1899.22 24
1899.32 32
1899.42 40
1899.52 49
1899.62 57
1899.72 65
1899.82 73
1899.92 79
1900.02 82
1900.12 82
1900.22 79
1900.32 73
1900.42 66
1900.52 59
1900.62 53
1900.72 49
1900.82 47
1900.92 45
1901.02 42
1901.12 38
1901.22 32
1901.32 23
1901.42 14
1901.52 4
1901.62 0
1901.72 0
1901.82 0
1901.92 0
1902.02 0
1902.12 10
1902.22 21
1902.32 32
1902.42 41
1902.52 48
1902.62 51
1902.72 51
1902.82 49
1902.92 46
1903.02 42
1903.12 37
1903.22 32
1903.32 27
1903.42 22
1903.52 17
1903.62 13
1903.72 10
1903.82 7
1903.92 6
1904.02 5
1904.12 5
1904.22 7
1904.32 9
1904.42 13
1904.52 18
1904.62 23
1904.72 27
1904.82 29
1904.92 29
1905.02 28
1905.12 26
1905.22 26
1905.32 28
1905.42 34
1905.52 43
1905.62 54
1905.72 65
1905.82 74
1905.92 80
1906.02 83
1906.12 83
1906.22 82
1906.32 80
1906.42 79
1906.52 79
1906.62 78
1906.72 77
1906.82 75
1906.92 72
1907.02 68
1907.12 63
1907.22 59
1907.32 57
1907.42 56
1907.52 57
1907.62 58
1907.72 59
1907.82 59
1907.92 58
1908.02 57
1908.12 55
1908.22 55
1908.32 56
1908.42 59
1908.52 62
1908.62 66
1908.72 68
1908.82 70
1908.92 71
1909.02 70
1909.12 69
1909.22 68
1909.32 67
1909.42 66
1909.52 65
1909.62 64
1909.72 61
1909.82 57
1909.93 52
1910.03 46
1910.13 41
1910.23 37
1910.33 34
1910.43 33
1910.53 34
1910.63 38
1910.73 42
1910.83 47
1910.93 52
1911.03 56
1911.13 60
1911.23 62
1911.33 64
1911.43 66
1911.53 67
1911.63 68
1911.73 69
1911.83 70
1911.93 71
1912.03 74
1912.13 78
1912.23 83
1912.33 90
1912.43 97
1912.53 104
1912.63 109
1912.73 113
1912.83 113
1912.93 111
1913.03 107
1913.13 101
1913.23 93
1913.33 84
1913.43 73
1913.53 61
1913.63 50
1913.73 40
1913.83 33
1913.93 30
1914.03 30
1914.13 34
1914.23 39
1914.33 44
1914.43 50
1914.54 55
1914.64 58
1914.74 61
1914.84 62
1914.94 63
1915.04 62
1915.14 60
1915.24 58
1915.34 55
1915.44 52
1915.54 50
1915.64 47
1915.74 44
1915.84 41
1915.94 37
1916.04 33
1916.14 29
1916.24 25
1916.34 22
1916.44 20
1916.54 18
1916.64 17
1916.74 17
1916.84 17
1916.94 17
1917.04 17
1917.14 17
1917.24 15
1917.34 13
1917.44 10
1917.54 6
1917.65 2
1917.75 0
1917.85 0
1917.95 0
1918.05 0
1918.15 0
1918.25 0
1918.35 0
1918.45 0
1918.55 1
1918.65 5
1918.75 9
1918.85 14
1918.95 20
1919.05 27
1919.15 34
1919.25 42
1919.35 50
1919.45 58
1919.55 63
1919.65 68
1919.75 70
1919.85 72
1919.95 73
1920.05 72
1920.16 71
1920.26 69
1920.36 65
1920.46 61
1920.56 56
1920.66 51
1920.76 45
1920.86 39
1920.96 33
1921.06 26
1921.16 18
1921.26 10
1921.36 2
1921.46 0
1921.56 0
1921.66 0
1921.76 0
1921.86 4
1921.96 15
1922.06 27
1922.16 40
1922.26 52
1922.37 62
1922.47 71
1922.57 76
1922.67 79
1922.77 78
1922.87 75
1922.97 69
1923.07 60
1923.17 50
1923.27 39
1923.37 28
1923.47 19
1923.57 12
1923.67 7
1923.77 5
1923.87 4
1923.97 5
1924.07 6
1924.17 7
1924.27 8
1924.38 9
1924.48 10
1924.58 13
1924.68 17
1924.78 22
1924.88 29
1924.98 35
1925.08 40
1925.18 43
1925.28 43
1925.38 41
1925.48 38
1925.58 35
1925.68 34
1925.78 35
1925.88 37
1925.98 41
1926.08 46
1926.19 50
1926.29 51
1926.39 51
1926.49 47
1926.59 41
1926.69 34
1926.79 27
1926.89 21
1926.99 17
1927.09 15
1927.19 15
1927.29 16
1927.39 17
1927.49 18
1927.59 17
1927.69 15
1927.80 12
1927.90 7
1928.00 4
1928.10 2
1928.20 3
1928.30 6
1928.40 12
1928.50 20
1928.60 30
1928.70 41
1928.80 51
1928.90 61
1929.00 70
1929.10 77
1929.20 82
1929.30 83
1929.41 81
1929.51 74
1929.61 63
1929.71 50
1929.81 34
1929.91 20
1930.01 7
1930.11 0
1930.21 0
1930.31 0
1930.41 0
1930.51 4
1930.61 11
1930.71 17
1930.82 23
1930.92 26
1931.02 28
1931.12 28
1931.22 27
1931.32 26
1931.42 25
1931.52 25
1931.62 27
1931.72 32
1931.82 38
1931.92 44
1932.02 50
1932.12 55
1932.23 57
1932.33 56
1932.43 52
1932.53 47
1932.63 41
1932.73 36
1932.83 31
1932.93 27
1933.03 24
1933.13 23
1933.23 22
1933.33 22
1933.43 23
1933.54 24
1933.64 24
1933.74 24
1933.84 23
1933.94 20
1934.04 16
1934.14 13
1934.24 10
1934.34 9
1934.44 9
1934.54 12
1934.64 16
1934.74 21
1934.85 26
1934.95 31
1935.05 36
1935.15 40
1935.25 44
1935.35 48
1935.45 52
1935.55 57
1935.65 62
1935.75 67
1935.85 72
1935.95 77
1936.06 83
1936.16 88
1936.26 94
1936.36 100
1936.46 106
1936.56 112
1936.66 116
1936.76 118
1936.86 120
1936.96 121
1937.06 122
1937.16 122
1937.27 121
1937.37 120
1937.47 116
1937.57 110
1937.67 102
1937.77 91
1937.87 79
1937.97 68
1938.07 58
1938.17 49
1938.27 43
1938.38 38
1938.48 35
1938.58 33
1938.68 30
1938.78 27
1938.88 24
1938.98 20
1939.08 15
1939.18 10
1939.28 4
1939.38 0
1939.49 0
1939.59 0
1939.69 0
1939.79 0
1939.89 0
1939.99 0
1940.09 4
1940.19 11
1940.29 17
1940.39 21
1940.50 22
1940.60 20
1940.70 15
1940.80 7
1940.90 0
1941.00 0
1941.10 0
1941.20 0
1941.30 0
1941.40 0
1941.50 0
1941.61 0
1941.71 6
1941.81 14
1941.91 21
1942.01 24
1942.11 25
1942.21 24
1942.31 21
1942.41 16
1942.51 11
1942.62 6
1942.72 3
1942.82 1
1942.92 2
1943.02 7
1943.12 14
1943.22 25
1943.32 39
1943.42 53
1943.53 66
1943.63 76
1943.73 81
1943.83 81
1943.93 76
1944.03 68
1944.13 59
1944.23 50
1944.33 44
1944.43 39
1944.54 37
1944.64 38
1944.74 40
1944.84 44
1944.94 50
1945.04 57
1945.14 67
1945.24 79
1945.34 92
1945.45 105
1945.55 119
1945.65 131
1945.75 142
1945.85 150
1945.95 154
1946.05 154
1946.15 149
1946.25 141
1946.36 129
1946.46 116
1946.56 105
1946.66 95
1946.76 89
1946.86 85
1946.96 84
1947.06 82
1947.16 79
1947.27 74
1947.37 68
1947.47 61
1947.57 54
1947.67 49
1947.77 48
1947.87 50
1947.97 54
1948.07 61
1948.18 70
1948.28 81
1948.38 91
1948.48 100
1948.58 108
1948.68 114
1948.78 117
1948.88 118
1948.99 117
1949.09 115
1949.19 113
1949.29 112
1949.39 112
1949.49 114
1949.59 117
1949.69 122
1949.79 126
1949.90 131
1950.00 134
1950.10 136
1950.20 135
1950.30 132
1950.40 126
1950.50 116
1950.60 105
1950.71 91
1950.81 77
1950.91 63
1951.01 51
1951.11 41
1951.21 34
1951.31 30
1951.41 29
1951.52 31
1951.62 37
1951.72 44
1951.82 51
1951.92 59
1952.02 65
1952.12 68
1952.22 67
1952.33 64
1952.43 59
1952.53 53
1952.63 46
1952.73 41
1952.83 37
1952.93 34
1953.03 31
1953.14 29
1953.24 27
1953.34 26
1953.44 24
1953.54 23
1953.64 21
1953.74 20
1953.84 18
1953.95 17
1954.05 16
1954.15 16
1954.25 19
1954.35 24
1954.45 32
1954.55 42
1954.66 53
1954.76 64
1954.86 73
1954.96 80
1955.06 84
1955.16 86
1955.26 87
1955.36 87
1955.47 88
1955.57 90
1955.67 93
1955.77 98
1955.87 104
1955.97 109
1956.07 113
1956.18 115
1956.28 115
1956.38 115
1956.48 115
1956.58 116
1956.68 119
1956.78 124
1956.89 129
1956.99 133
1957.09 134
1957.19 132
1957.29 125
1957.39 116
1957.49 105
1957.59 95
1957.70 87
1957.80 83
1957.90 84
1958.00 90
1958.10 100
1958.20 114
1958.30 129
1958.41 142
1958.51 152
1958.61 157
1958.71 155
1958.81 148
1958.91 138
1959.01 125
1959.12 114
1959.22 104
1959.32 97
1959.42 92
1959.52 88
1959.62 82
1959.73 76
1959.83 68
1959.93 60
1960.03 53
1960.13 49
1960.23 47
1960.33 49
1960.44 53
1960.54 58
1960.64 64
1960.74 68
1960.84 71
1960.94 73
1961.04 73
1961.15 74
1961.25 75
1961.35 77
1961.45 81
1961.55 87
1961.65 92
1961.75 97
1961.86 101
1961.96 102
1962.06 101
1962.16 98
1962.26 95
1962.36 94
1962.47 94
1962.57 97
1962.67 102
1962.77 109
1962.87 116
1962.97 123
1963.07 129
1963.18 133
1963.28 137
1963.38 139
1963.48 141
1963.58 143
1963.68 146
1963.79 148
1963.89 150
1963.99 150
1964.09 147
1964.19 142
1964.29 134
1964.39 124
1964.50 112
1964.60 98
1964.70 85
1964.80 72
1964.90 61
1965.00 52
1965.11 45
1965.21 41
1965.31 38
1965.41 38
1965.51 38
1965.61 40
1965.72 42
1965.82 44
1965.92 43
1966.02 38
1966.12 31
1966.22 20
1966.33 8
1966.43 0
1966.53 0
1966.63 0
1966.73 0
1966.83 0
1966.94 0
1967.04 0
1967.14 0
1967.24 5
1967.34 18
1967.44 31
1967.55 43
1967.65 51
1967.75 56
1967.85 58
1967.95 55
1968.05 49
1968.16 43
1968.26 36
1968.36 29
1968.46 23
1968.56 17
1968.66 12
1968.77 5
1968.87 0
1968.97 0
1969.07 0
1969.17 0
1969.27 0
1969.38 1
1969.48 12
1969.58 25
1969.68 39
1969.78 52
1969.88 64
1969.99 74
1970.09 82
1970.19 88
1970.29 92
1970.39 97
1970.49 101
1970.60 105
1970.70 109
1970.80 113
1970.90 117
1971.00 119
1971.10 119
1971.21 116
1971.31 110
1971.41 101
1971.51 88
1971.61 73
1971.72 56
1971.82 39
1971.92 24
1972.02 13
1972.12 8
1972.22 10
1972.33 18
1972.43 32
1972.53 49
1972.63 66
1972.73 80
1972.84 90
1972.94 95
1973.04 95
1973.14 90
1973.24 84
1973.34 77
1973.45 72
1973.55 68
1973.65 68
1973.75 71
1973.85 76
1973.96 84
1974.06 93
1974.16 102
1974.26 110
1974.36 116
1974.46 121
1974.57 124
1974.67 126
1974.77 127
1974.87 128
1974.97 130
1975.08 132
1975.18 133
1975.28 132
1975.38 128
1975.48 122
1975.58 112
1975.69 101
1975.79 89
1975.89 75
1975.99 62
1976.09 50
1976.20 41
1976.30 33
1976.40 29
1976.50 29
1976.60 32
1976.71 37
1976.81 43
1976.91 49
1977.01 53
1977.11 57
1977.21 59
1977.32 60
1977.42 61
1977.52 61
1977.62 61
1977.72 60
1977.83 58
1977.93 53
1978.03 46
1978.13 37
1978.23 28
1978.34 20
1978.44 15
1978.54 13
1978.64 16
1978.74 22
1978.85 30
1978.95 41
1979.05 51
1979.15 60
1979.25 66
1979.36 70
1979.46 70
1979.56 70
1979.66 68
1979.76 68
1979.87 69
1979.97 73
1980.07 78
1980.17 84
1980.27 90
1980.38 93
1980.48 94
1980.58 92
1980.68 89
1980.78 86
1980.89 85
1980.99 86
1981.09 91
1981.19 98
1981.29 107
1981.40 114
1981.50 120
1981.60 124
1981.70 125
1981.80 125
1981.91 123
1982.01 121
1982.11 119
1982.21 117
1982.31 115
1982.42 113
1982.52 111
1982.62 108
1982.72 106
1982.82 104
1982.93 102
1983.03 99
1983.13 95
1983.23 90
1983.33 84
1983.44 78
1983.54 72
1983.64 68
1983.74 66
1983.84 66
1983.95 69
1984.05 73
1984.15 79
1984.25 84
1984.36 89
1984.46 92
1984.56 94
1984.66 94
1984.76 92
1984.87 89
1984.97 86
1985.07 84
1985.17 82
1985.27 82
1985.38 83
1985.48 84
1985.58 85
1985.68 85
1985.78 85
1985.89 84
1985.99 82
1986.09 81
1986.19 80
1986.30 81
1986.40 82
1986.50 83
1986.60 83
1986.70 82
1986.81 80
1986.91 78
1987.01 76
1987.11 76
1987.21 79
1987.32 84
1987.42 91
1987.52 99
1987.62 106
1987.73 112
1987.83 117
1987.93 119
1988.03 120
1988.13 119
1988.24 118
1988.34 116
1988.44 114
1988.54 113
1988.65 112
1988.75 112
1988.85 113
1988.95 115
1989.05 118
1989.16 120
1989.26 122
1989.36 123
1989.46 123
1989.57 122
1989.67 122
1989.77 122
1989.87 125
1989.97 128
1990.08 133
1990.18 137
1990.28 141
1990.38 144
1990.49 146
1990.59 146
1990.69 145
1990.79 143
1990.89 141
1991.00 140
1991.10 139
1991.20 139
1991.30 139
1991.41 139
1991.51 139
1991.61 138
1991.71 137
1991.82 134
1991.92 131
1992.02 127
1992.12 123
1992.22 118
1992.33 114
1992.43 108
1992.53 102
1992.63 95
1992.74 88
1992.84 81
1992.94 76
1993.04 73
1993.15 72
1993.25 74
1993.35 77
1993.45 80
1993.55 83
1993.66 84
1993.76 83
1993.86 78
1993.96 69
1994.07 58
1994.17 44
1994.27 29
1994.37 15
1994.48 2
1994.58 0
1994.68 0
1994.78 0
1994.88 0
1994.99 0
1995.09 0
1995.19 0
1995.29 0
1995.40 0
1995.50 6
1995.60 18
1995.70 33
1995.81 49
1995.91 65
1996.01 79
1996.11 90
1996.22 99
1996.32 105
1996.42 110
1996.52 113
1996.63 116
1996.73 120
1996.83 123
1996.93 124
1997.04 125
1997.14 124
1997.24 123
1997.34 122
1997.44 122
1997.55 123
1997.65 126
1997.75 132
1997.85 138
1997.96 143
1998.06 148
1998.16 151
1998.26 152
1998.37 150
1998.47 147
1998.57 142
1998.67 136
1998.78 130
1998.88 122
1998.98 114
1999.08 106
1999.19 99
1999.29 94
1999.39 90
1999.49 89
1999.60 92
1999.70 97
1999.80 104
1999.90 112
2000.01 119
2000.11 126
2000.21 130
2000.31 132
2000.42 133
2000.52 132
2000.62 132
2000.72 131
2000.83 131
2000.93 132
2001.03 133
2001.13 135
2001.24 137
2001.34 139
2001.44 142
2001.54 145
2001.65 148
2001.75 150
2001.85 149
2001.95 146
2002.06 140
2002.16 132
2002.26 122
2002.36 111
2002.47 101
2002.57 91
2002.67 82
2002.77 74
2002.88 67
2002.98 60
2003.08 54
2003.19 49
2003.29 43
2003.39 38
2003.49 34
2003.60 32
2003.70 34
2003.80 40
2003.90 50
2004.01 65
2004.11 81
2004.21 98
2004.31 113
2004.42 125
2004.52 134
2004.62 140
2004.72 146
2004.83 152
2004.93 160
2005.03 168
2005.13 176
2005.24 183
2005.34 188
2005.44 189
2005.55 188
2005.65 185
2005.75 181
2005.85 176
2005.96 172
2006.06 169
2006.16 168
2006.26 169
2006.37 172
2006.47 177
2006.57 184
2006.67 192
2006.78 197
2006.88 199
2006.98 197
2007.09 191
2007.19 180
2007.29 168
2007.39 155
2007.50 144
2007.60 136
2007.70 131
2007.80 129
2007.91 128
2008.01 127
2008.11 125
2008.21 121
2008.32 116
2008.42 112
2008.52 109
2008.63 107
2008.73 108
2008.83 110
2008.93 112
2009.04 115
2009.14 118
2009.24 119
2009.34 120
2009.45 119
2009.55 117
2009.65 114
2009.76 109
2009.86 104
2009.96 98
2010.06 91
2010.17 86
2010.27 82
2010.37 80
2010.48 81
2010.58 84
2010.68 89
2010.78 94
2010.89 98
2010.99 101
2011.09 103
2011.19 103
2011.30 102
2011.40 99
2011.50 96
2011.61 92
2011.71 89
2011.81 85
2011.91 82
2012.02 80
2012.12 79
2012.22 78
2012.33 77
2012.43 75
2012.53 73
2012.63 71
2012.74 70
2012.84 71
2012.94 76
2013.05 85
2013.15 97
2013.25 110
2013.35 122
2013.46 131
2013.56 134
2013.66 132
2013.76 124
2013.87 111
2013.97 96
2014.07 80
2014.18 63
2014.28 49
2014.38 36
2014.48 26
2014.59 20
2014.69 19
2014.79 24
2014.90 34
2015.00 48
2015.10 64
2015.21 78
2015.31 88
2015.41 93
2015.51 91
2015.62 84
2015.72 74
2015.82 62
2015.93 52
2016.03 43
2016.13 38
2016.23 35
2016.34 34
2016.44 33
2016.54 33
2016.65 33
2016.75 32
2016.85 31
2016.95 29
2017.06 28
2017.16 28
2017.26 28
2017.37 30
2017.47 32
2017.57 35
2017.68 37
2017.78 38
2017.88 37
2017.98 35
2018.09 33
2018.19 31
2018.29 32
2018.40 35
2018.50 42
2018.60 50
2018.70 59
2018.81 68
2018.91 73
2019.01 75
2019.12 74
2019.22 69
2019.32 62
2019.43 54
2019.53 47
2019.63 40
2019.73 35
2019.84 32
2019.94 32
2020.04 34
2020.15 40
2020.25 47
2020.35 54
2020.46 61
2020.56 66
2020.66 68
2020.76 69
2020.87 67
2020.97 65
2021.07 62
2021.18 59
2021.28 56
2021.38 53
2021.49 49
2021.59 45
2021.69 42
2021.80 40
2021.90 41
2022.00 43
2022.10 48
2022.21 55
2022.31 63
2022.41 70
2022.52 75
2022.62 76
2022.72 73
2022.83 66
2022.93 56
2023.03 44
2023.14 33
2023.24 25
2023.34 20
2023.44 19
2023.55 23
2023.65 29
2023.75 38
2023.86 47
2023.96 56
2024.06 62
2024.17 65
2024.27 64
2024.37 60
2024.48 54
2024.58 48
2024.68 41
2024.78 37
2024.89 34
2024.99 33
2025.09 34
2025.20 34
2025.30 34
2025.40 33
2025.51 34
2025.61 36
2025.71 40
2025.82 47
2025.92 57
2026.02 68
2026.13 81
2026.23 92
2026.33 101
2026.44 108
2026.54 110
2026.64 108
2026.74 103
2026.85 93
2026.95 81
2027.05 69
2027.16 58
2027.26 49
2027.36 44
2027.47 41
2027.57 41
2027.67 42
2027.78 43
2027.88 43
2027.98 43
2028.09 42
2028.19 41
2028.29 41
2028.40 42
2028.50 43
2028.60 44
2028.71 45
2028.81 45
2028.91 45
2029.02 46
2029.12 46
2029.22 48
2029.33 49
2029.43 49
2029.53 48
2029.64 45
2029.74 42
2029.84 39
2029.94 37
2030.05 37
2030.15 38
2030.25 38
2030.36 37
2030.46 34
2030.56 29
2030.67 23
2030.77 18
2030.87 16
2030.98 17
2031.08 22
2031.18 28
2031.29 35
2031.39 42
2031.49 46
2031.60 49
2031.70 50
2031.80 51
2031.91 52
2032.01 53
2032.11 54
2032.22 55
2032.32 55
2032.42 56
2032.53 59
2032.63 63
2032.73 68
2032.84 74
2032.94 79
2033.04 81
2033.15 79
2033.25 73
2033.35 64
2033.46 54
2033.56 44
2033.66 36
2033.77 31
2033.87 27
2033.97 24
2034.08 22
2034.18 18
2034.28 14
2034.39 8
2034.49 2
2034.59 0
2034.70 0
2034.80 0
2034.90 0
2035.01 0
2035.11 0
2035.21 0
2035.32 0
2035.42 5
2035.52 15
2035.63 25
2035.73 35
2035.84 43
2035.94 49
2036.04 52
2036.15 52
2036.25 50
2036.35 47
2036.46 45
2036.56 44
2036.66 46
2036.77 51
2036.87 57
2036.97 65
2037.08 71
2037.18 76
2037.28 78
2037.39 78
2037.49 76
2037.59 73
2037.70 72
2037.80 72
2037.90 75
2038.01 80
2038.11 87
2038.21 96
2038.32 106
2038.42 116
2038.52 126
2038.63 137
2038.73 146
2038.84 154
2038.94 158
2039.04 158
2039.15 152
2039.25 141
2039.35 124
2039.46 105
2039.56 85
2039.66 68
2039.77 56
2039.87 52
2039.97 54
2040.08 64
2040.18 79
2040.28 97
2040.39 115
2040.49 129
2040.59 139
2040.70 141
2040.80 136
2040.91 124
2041.01 107
2041.11 88
2041.22 70
2041.32 53
2041.42 41
2041.53 33
2041.63 28
2041.73 26
2041.84 26
2041.94 25
2042.04 22
2042.15 17
2042.25 12
2042.36 5
2042.46 0
2042.56 0
2042.67 0
2042.77 3
2042.87 9
2042.98 17
2043.08 23
2043.18 27
2043.29 28
2043.39 26
2043.49 22
2043.60 18
2043.70 14
2043.81 11
2043.91 10
2044.01 10
2044.12 11
2044.22 12
2044.32 12
2044.43 11
2044.53 8
2044.63 3
2044.74 0
2044.84 0
2044.95 0
2045.05 0
2045.15 0
2045.26 0
2045.36 1
2045.46 18
2045.57 38
2045.67 57
2045.77 73
2045.88 83
2045.98 86
2046.09 85
2046.19 80
2046.29 74
2046.40 68
2046.50 65
2046.60 63
2046.71 62
2046.81 61
2046.92 58
2047.02 54
2047.12 50
2047.23 46
2047.33 43
2047.43 43
2047.54 44
2047.64 46
2047.75 48
2047.85 48
2047.95 46
2048.06 43
2048.16 37
2048.26 32
2048.37 27
2048.47 24
2048.57 24
2048.68 25
2048.78 29
2048.89 33
2048.99 38
2049.09 42
2049.20 45
2049.30 47
2049.40 48
2049.51 48
2049.61 46
2049.72 42
2049.82 37
2049.92 32
2050.03 27
2050.13 23
2050.23 21
2050.34 22
2050.44 26
2050.55 31
2050.65 35
2050.75 39
2050.86 40
2050.96 39
2051.07 37
2051.17 36
2051.27 35
2051.38 35
2051.48 35
2051.58 34
2051.69 32
2051.79 28
2051.90 23
2052.00 17
2052.10 11
2052.21 7
2052.31 4
2052.41 2
2052.52 0
2052.62 0
2052.73 0
2052.83 0
2052.93 0
2053.04 0
2053.14 0
2053.25 0
2053.35 0
2053.45 3
2053.56 6
2053.66 10
2053.76 12
2053.87 14
2053.97 15
2054.08 15
2054.18 15
2054.28 15
2054.39 18
2054.49 23
2054.60 30
2054.70 38
2054.80 45
2054.91 51
2055.01 53
2055.12 53
2055.22 50
2055.32 45
2055.43 39
2055.53 35
2055.64 32
2055.74 32
2055.84 34
2055.95 39
2056.05 48
2056.15 59
2056.26 71
2056.36 83
2056.47 95
2056.57 106
2056.67 114
2056.78 118
2056.88 119
2056.99 115
2057.09 107
2057.19 97
2057.30 86
2057.40 76
2057.51 68
2057.61 62
2057.71 59
2057.82 58
2057.92 56
2058.03 54
2058.13 50
2058.23 45
2058.34 41
2058.44 39
2058.55 40
2058.65 44
2058.75 51
2058.86 60
2058.96 69
2059.07 78
2059.17 85
2059.27 92
2059.38 99
2059.48 105
2059.59 112
2059.69 118
2059.79 124
2059.90 129
2060.00 132
2060.11 133
2060.21 131
2060.31 128
2060.42 125
2060.52 121
2060.63 119
2060.73 117
2060.83 117
2060.94 117
2061.04 116
2061.15 113
2061.25 108
2061.35 102
2061.46 97
2061.56 92
2061.67 90
2061.77 90
2061.87 94
2061.98 99
2062.08 104
2062.19 108
2062.29 111
2062.40 112
2062.50 112
2062.60 111
2062.71 109
2062.81 106
2062.92 103
2063.02 98
2063.12 92
2063.23 84
2063.33 74
2063.44 64
2063.54 54
2063.64 44
2063.75 36
2063.85 30
2063.96 28
2064.06 29
2064.16 34
2064.27 43
2064.37 54
2064.48 65
2064.58 75
2064.69 82
2064.79 85
2064.89 84
2065.00 78
2065.10 69
2065.21 58
2065.31 48
2065.41 39
2065.52 34
2065.62 31
2065.73 32
2065.83 35
2065.94 40
2066.04 47
2066.14 55
2066.25 63
2066.35 73
2066.46 83
2066.56 94
2066.66 105
2066.77 116
2066.87 125
2066.98 132
2067.08 135
2067.19 135
2067.29 133
2067.39 129
2067.50 124
2067.60 121
2067.71 118
2067.81 117
2067.92 117
2068.02 118
2068.12 119
2068.23 119
2068.33 120
2068.44 120
2068.54 120
2068.65 119
2068.75 115
2068.85 108
2068.96 99
2069.06 85
2069.17 70
2069.27 54
2069.37 40
2069.48 27
2069.58 18
2069.69 13
2069.79 11
2069.90 11
2070.00 13
2070.10 16
2070.21 21
2070.31 27
2070.42 33
2070.52 40
2070.63 47
2070.73 54
2070.83 58
2070.94 61
2071.04 62
2071.15 60
2071.25 59
2071.36 58
2071.46 58
2071.56 61
2071.67 66
2071.77 73
2071.88 82
2071.98 90
2072.09 96
2072.19 101
2072.30 104
2072.40 105
2072.50 105
2072.61 105
2072.71 104
2072.82 105
2072.92 105
2073.03 107
2073.13 109
2073.23 112
2073.34 116
2073.44 119
2073.55 123
2073.65 126
2073.76 128
2073.86 129
2073.96 129
2074.07 129
2074.17 129
2074.28 129
2074.38 130
2074.49 129
2074.59 127
2074.70 123
2074.80 117
2074.90 111
2075.01 106
2075.11 102
2075.22 100
2075.32 101
2075.43 105
2075.53 110
2075.64 116
2075.74 122
2075.84 127
2075.95 132
2076.05 134
2076.16 134
2076.26 130
2076.37 121
2076.47 108
2076.58 93
2076.68 77
2076.78 63
2076.89 53
2076.99 46
2077.10 43
2077.20 43
2077.31 44
2077.41 46
2077.52 47
2077.62 49
2077.72 51
2077.83 54
2077.93 57
2078.04 61
2078.14 65
2078.25 68
2078.35 71
2078.46 73
2078.56 75
2078.66 77
2078.77 81
2078.87 87
2078.98 97
2079.08 109
2079.19 125
2079.29 142
2079.40 161
2079.50 178
2079.61 192
2079.71 201
2079.81 204
2079.92 202
2080.02 194
2080.13 182
2080.23 169
2080.34 155
2080.44 141
2080.55 128
2080.65 118
2080.76 110
2080.86 106
2080.96 107
2081.07 111
2081.17 117
2081.28 124
2081.38 131
2081.49 134
2081.59 133
2081.70 128
2081.80 121
2081.91 112
2082.01 103
2082.11 97
2082.22 93
2082.32 92
2082.43 93
2082.53 96
2082.64 101
2082.74 105
2082.85 110
2082.95 116
2083.06 121
2083.16 127
2083.27 133
2083.37 138
2083.47 142
2083.58 144
2083.68 143
2083.79 140
2083.89 135
2084.00 129
2084.10 124
2084.21 121
2084.31 120
2084.42 121
2084.52 124
2084.63 126
2084.73 129
2084.83 132
2084.94 134
2085.04 138
2085.15 144
2085.25 152
2085.36 160
2085.46 167
2085.57 173
2085.67 175
2085.78 174
2085.88 171
2085.99 166
2086.09 161
2086.20 157
2086.30 155
2086.40 154
2086.51 155
2086.61 154
2086.72 152
2086.82 148
2086.93 142
2087.03 134
2087.14 124
2087.24 114
2087.35 105
2087.45 97
2087.56 91
2087.66 88
2087.77 86
2087.87 85
2087.98 83
2088.08 81
2088.18 77
2088.29 72
2088.39 65
2088.50 58
2088.60 52
2088.71 48
2088.81 48
2088.92 51
2089.02 59
2089.13 71
2089.23 85
2089.34 99
2089.44 111
2089.55 119
2089.65 123
2089.76 123
2089.86 119
2089.97 114
2090.07 108
2090.18 102
2090.28 97
2090.38 91
2090.49 84
2090.59 76
2090.70 65
2090.80 51
2090.91 37
2091.01 22
2091.12 9
2091.22 0
2091.33 0
2091.43 0
2091.54 0
2091.64 0
2091.75 0
2091.85 0
2091.96 0
2092.06 0
2092.17 7
2092.27 14
2092.38 21
2092.48 28
2092.59 36
2092.69 43
2092.80 50
2092.90 56
2093.01 63
2093.11 69
2093.22 76
2093.32 83
2093.42 89
2093.53 95
2093.63 100
2093.74 103
2093.84 104
2093.95 103
2094.05 101
2094.16 98
2094.26 96
2094.37 96
2094.47 97
2094.58 101
2094.68 106
2094.79 112
2094.89 117
2095.00 121
2095.10 123
2095.21 123
2095.31 121
2095.42 118
2095.52 113
2095.63 108
2095.73 101
2095.84 94
2095.94 87
2096.05 80
2096.15 72
2096.26 65
2096.36 58
2096.47 53
2096.57 49
2096.68 46
2096.78 44
2096.89 43
2096.99 43
2097.10 44
2097.20 46
2097.31 48
2097.41 51
2097.52 53
2097.62 53
2097.73 50
2097.83 46
2097.94 40
2098.04 34
2098.15 29
2098.25 26
2098.36 26
2098.46 29
2098.57 34
2098.67 39
2098.78 45
2098.88 49
2098.99 51
2099.09 51
2099.20 50
2099.30 48
2099.41 46
2099.51 44
2099.62 41
2099.72 38
2099.83 33
2099.93 26
2100.04 20
2100.14 14
2100.25 11
2100.35 11
2100.46 14
2100.56 19
2100.67 26
2100.77 33
2100.88 38
2100.98 42
2101.09 43
2101.19 42
2101.30 40
2101.40 37
2101.51 35
2101.61 34
2101.72 35
2101.82 38
2101.93 42
2102.03 47
2102.14 53
2102.24 58
2102.35 62
2102.45 66
2102.56 68
2102.66 70
2102.77 72
2102.87 72
2102.98 73
2103.08 72
2103.19 72
2103.29 71
2103.40 70
2103.50 68
2103.61 66
2103.71 64
2103.82 62
2103.92 61
2104.03 61
2104.14 64
2104.24 70
2104.35 79
2104.45 90
2104.56 104
2104.66 118
2104.77 130
2104.87 139
2104.98 143
2105.08 142
2105.19 135
2105.29 125
2105.40 112
2105.50 97
2105.61 84
2105.71 74
2105.82 69
2105.92 70
2106.03 78
2106.13 90
2106.24 106
2106.34 122
2106.45 135
2106.55 143
2106.66 145
2106.76 142
2106.87 136
2106.97 130
2107.08 125
2107.19 122
2107.29 120
2107.40 120
2107.50 118
2107.61 113
2107.71 106
2107.82 96
2107.92 85
2108.03 76
2108.13 68
2108.24 64
2108.34 63
2108.45 67
2108.55 73
2108.66 82
2108.76 92
2108.87 102
2108.97 112
2109.08 121
2109.18 130
2109.29 137
2109.40 145
2109.50 151
2109.61 157
2109.71 162
2109.82 165
2109.92 165
2110.03 164
2110.13 160
2110.24 155
2110.34 150
2110.45 145
2110.55 142
2110.66 138
2110.76 135
2110.87 130
2110.97 124
2111.08 117
2111.19 108
2111.29 100
2111.40 92
2111.50 86
2111.61 81
2111.71 77
2111.82 72
2111.92 68
2112.03 63
2112.13 58
2112.24 52
2112.34 48
2112.45 45
2112.55 42
2112.66 40
2112.77 38
2112.87 36
2112.98 33
2113.08 30
2113.19 26
2113.29 22
2113.40 18
2113.50 15
2113.61 13
2113.71 12
2113.82 11
2113.92 11
2114.03 13
2114.13 16
2114.24 23
2114.35 31
2114.45 41
2114.56 51
2114.66 59
2114.77 66
2114.87 71
2114.98 73
2115.08 74
2115.19 76
2115.29 79
2115.40 85
2115.51 94
2115.61 104
2115.72 115
2115.82 125
2115.93 133
2116.03 140
2116.14 143
2116.24 144
2116.35 142
2116.45 140
2116.56 136
2116.66 133
2116.77 129
2116.88 127
2116.98 126
2117.09 125
2117.19 125
2117.30 126
2117.40 127
2117.51 127
2117.61 127
2117.72 125
2117.82 122
2117.93 117
2118.04 110
2118.14 102
2118.25 94
2118.35 85
2118.46 77
2118.56 71
2118.67 65
2118.77 61
2118.88 57
2118.99 54
2119.09 51
2119.20 49
2119.30 48
2119.41 48
2119.51 49
2119.62 51
2119.72 55
2119.83 59
2119.94 64
2120.04 68
2120.15 72
2120.25 74
2120.36 75
2120.46 73
2120.57 70
2120.67 66
2120.78 60
2120.88 54
2120.99 48
2121.10 43
2121.20 40
2121.31 39
2121.41 40
2121.52 45
2121.62 52
2121.73 60
2121.83 67
2121.94 72
2122.05 73
2122.15 71
2122.26 66
2122.36 58
2122.47 49
2122.57 39
2122.68 31
2122.79 23
2122.89 17
2123.00 13
2123.10 12
2123.21 13
2123.31 16
2123.42 20
2123.52 23
2123.63 25
2123.74 23
2123.84 19
2123.95 12
2124.05 5
2124.16 0
2124.26 0
2124.37 0
2124.48 0
2124.58 0
2124.69 0
2124.79 0
2124.90 0
2125.00 0
2125.11 0
2125.21 3
2125.32 8
2125.43 13
2125.53 18
2125.64 23
2125.74 27
2125.85 29
2125.95 28
2126.06 27
2126.17 24
2126.27 20
2126.38 17
2126.48 14
2126.59 14
2126.69 15
2126.80 18
2126.91 23
2127.01 28
2127.12 32
2127.22 35
2127.33 36
2127.43 36
2127.54 35
2127.65 34
2127.75 34
2127.86 34
2127.96 35
2128.07 37
2128.17 40
2128.28 44
2128.39 48
2128.49 53
2128.60 58
2128.70 62
2128.81 66
2128.91 70
2129.02 74
2129.13 78
2129.23 81
2129.34 85
2129.44 88
2129.55 91
2129.65 93
2129.76 94
2129.87 95
2129.97 95
2130.08 94
2130.18 95
2130.29 98
2130.40 103
2130.50 111
2130.61 120
2130.71 128
2130.82 134
2130.92 137
2131.03 136
2131.14 130
2131.24 121
2131.35 111
2131.45 102
2131.56 95
2131.67 92
2131.77 93
2131.88 97
2131.98 102
2132.09 107
2132.19 111
2132.30 112
2132.41 110
2132.51 105
2132.62 99
2132.72 93
2132.83 89
2132.94 88
2133.04 90
2133.15 96
2133.25 103
2133.36 110
2133.46 115
2133.57 118
2133.68 117
2133.78 114
2133.89 109
2133.99 103
2134.10 97
2134.21 92
2134.31 88
2134.42 83
2134.52 79
2134.63 75
2134.74 71
2134.84 67
2134.95 65
2135.05 63
2135.16 62
2135.26 64
2135.37 67
2135.48 72
2135.58 78
2135.69 86
2135.79 93
2135.90 99
2136.01 104
2136.11 107
2136.22 108
2136.32 110
2136.43 111
2136.54 114
2136.64 116
2136.75 119
2136.85 122
2136.96 124
2137.07 124
2137.17 124
2137.28 123
2137.38 121
2137.49 118
2137.60 115
2137.70 113
2137.81 111
2137.91 109
2138.02 108
2138.13 109
2138.23 111
2138.34 115
2138.44 120
2138.55 125
2138.66 128
2138.76 129
2138.87 126
2138.97 120
2139.08 110
2139.19 99
2139.29 87
2139.40 75
2139.50 66
2139.61 59
2139.72 54
2139.82 50
2139.93 47
2140.03 43
2140.14 39
2140.25 36
2140.35 33
2140.46 32
2140.56 33
2140.67 37
2140.78 42
2140.88 50
2140.99 60
2141.09 70
2141.20 81
2141.31 91
2141.41 98
2141.52 102
2141.62 103
2141.73 102
2141.84 99
2141.94 95
2142.05 93
2142.15 91
2142.26 90
2142.37 89
2142.47 87
2142.58 84
2142.68 79
2142.79 75
2142.90 71
2143.00 70
2143.11 73
2143.22 80
2143.32 90
2143.43 101
2143.53 110
2143.64 118
2143.75 121
2143.85 121
2143.96 117
2144.06 113
2144.17 109
2144.28 107
2144.38 106
2144.49 106
2144.60 107
2144.70 107
2144.81 106
2144.91 104
2145.02 100
2145.13 97
2145.23 93
2145.34 91
2145.44 88
2145.55 86
2145.66 83
2145.76 79
2145.87 73
2145.98 67
2146.08 59
2146.19 52
2146.29 45
2146.40 39
2146.51 34
2146.61 30
2146.72 27
2146.82 24
2146.93 23
2147.04 23
2147.14 25
2147.25 28
2147.36 33
2147.46 38
2147.57 42
2147.67 45
2147.78 45
2147.89 43
2147.99 39
2148.10 33
2148.21 26
2148.31 19
2148.42 12
2148.52 7
2148.63 3
2148.74 1
2148.84 2
2148.95 5
2149.06 10
2149.16 16
2149.27 22
2149.37 27
2149.48 31
2149.59 34
2149.69 34
2149.80 34
2149.91 33
2150.01 32
2150.12 32
2150.22 33
2150.33 36
2150.44 40
2150.54 46
2150.65 52
2150.76 59
2150.86 64
2150.97 68
2151.07 69
2151.18 68
2151.29 64
2151.39 58
2151.50 51
2151.61 44
2151.71 39
2151.82 34
2151.93 33
2152.03 33
2152.14 35
2152.24 39
2152.35 43
2152.46 47
2152.56 51
2152.67 55
2152.78 58
2152.88 62
2152.99 66
2153.09 70
2153.20 73
2153.31 75
2153.41 75
2153.52 73
2153.63 69
2153.73 62
2153.84 54
2153.95 46
2154.05 37
2154.16 29
2154.26 23
2154.37 20
2154.48 21
2154.58 25
2154.69 33
2154.80 44
2154.90 58
2155.01 72
2155.12 85
2155.22 96
2155.33 105
2155.44 111
2155.54 117
2155.65 122
2155.75 128
2155.86 135
2155.97 142
2156.07 149
2156.18 154
2156.29 156
2156.39 154
2156.50 149
2156.61 141
2156.71 133
2156.82 125
2156.93 118
2157.03 113
2157.14 109
2157.24 105
2157.35 101
2157.46 96
2157.56 90
2157.67 85
2157.78 80
2157.88 76
2157.99 72
2158.10 69
2158.20 66
2158.31 63
2158.42 59
2158.52 55
2158.63 53
2158.74 51
2158.84 51
2158.95 52
2159.05 54
2159.16 55
2159.27 55
2159.37 54
2159.48 52
2159.59 51
2159.69 51
2159.80 52
2159.91 53
2160.01 55
2160.12 56
2160.23 55
2160.33 52
2160.44 47
2160.55 40
2160.65 34
2160.76 29
2160.87 27
2160.97 27
2161.08 29
2161.19 34
2161.29 40
2161.40 46
2161.51 50
2161.61 52
2161.72 51
2161.82 48
2161.93 42
2162.04 35
2162.14 29
2162.25 26
2162.36 26
2162.46 31
2162.57 39
2162.68 49
2162.78 60
2162.89 69
2163.00 74
2163.10 74
2163.21 70
2163.32 61
2163.42 48
2163.53 34
2163.64 20
2163.74 7
2163.85 0
2163.96 0
2164.06 0
2164.17 0
2164.28 0
2164.38 0
2164.49 0
2164.60 0
2164.70 1
2164.81 3
2164.92 5
2165.02 8
2165.13 13
2165.24 20
2165.34 27
2165.45 35
2165.56 42
2165.66 48
2165.77 52
2165.88 54
2165.98 56
2166.09 56
2166.20 57
2166.30 57
2166.41 58
2166.52 60
2166.62 62
2166.73 64
2166.84 66
2166.94 68
2167.05 68
2167.16 68
2167.26 68
2167.37 66
2167.48 65
2167.58 64
2167.69 63
2167.80 62
2167.90 61
2168.01 58
2168.12 54
2168.22 49
2168.33 43
2168.44 38
2168.54 36
2168.65 36
2168.76 38
2168.86 42
2168.97 47
2169.08 52
2169.18 57
2169.29 61
2169.40 65
2169.50 69
2169.61 74
2169.72 78
2169.82 82
2169.93 86
2170.04 88
2170.15 90
2170.25 92
2170.36 95
2170.47 99
2170.57 104
2170.68 110
2170.79 117
2170.89 122
2171.00 126
2171.11 128
2171.21 128
2171.32 127
2171.43 126
2171.53 123
2171.64 120
2171.75 115
2171.85 108
2171.96 99
2172.07 87
2172.17 74
2172.28 59
2172.39 46
2172.49 34
2172.60 24
2172.71 16
2172.82 10
2172.92 5
2173.03 2
2173.14 1
2173.24 0
2173.35 2
2173.46 6
2173.56 11
2173.67 19
2173.78 27
2173.88 34
2173.99 40
2174.10 43
2174.20 44
2174.31 43
2174.42 40
2174.53 37
2174.63 34
2174.74 33
2174.85 34
2174.95 38
2175.06 44
2175.17 51
2175.27 59
2175.38 66
2175.49 70
2175.59 71
2175.70 70
2175.81 67
2175.91 62
2176.02 58
2176.13 56
2176.24 55
2176.34 54
2176.45 55
2176.56 54
2176.66 52
2176.77 50
2176.88 47
2176.98 44
2177.09 42
2177.20 42
2177.30 44
2177.41 46
2177.52 48
2177.63 48
2177.73 47
2177.84 44
2177.95 40
2178.05 34
2178.16 29
2178.27 24
2178.37 21
2178.48 19
2178.59 20
2178.70 23
2178.80 28
2178.91 33
2179.02 39
2179.12 44
2179.23 49
2179.34 52
2179.44 55
2179.55 57
2179.66 58
2179.77 59
2179.87 58
2179.98 57
2180.09 54
2180.19 52
2180.30 49
2180.41 48
2180.51 47
2180.62 49
2180.73 52
2180.84 57
2180.94 62
2181.05 67
2181.16 72
2181.26 76
2181.37 79
2181.48 82
2181.59 84
2181.69 87
2181.80 89
2181.91 91
2182.01 91
2182.12 90
2182.23 86
2182.33 81
2182.44 75
2182.55 68
2182.66 62
2182.76 58
2182.87 55
2182.98 52
2183.08 49
2183.19 44
2183.30 38
2183.41 30
2183.51 22
2183.62 15
2183.73 10
2183.83 8
2183.94 9
2184.05 14
2184.16 21
2184.26 31
2184.37 42
2184.48 54
2184.58 65
2184.69 75
2184.80 82
2184.91 87
2185.01 89
2185.12 87
2185.23 83
2185.33 75
2185.44 66
2185.55 54
2185.66 42
2185.76 30
2185.87 19
2185.98 10
2186.08 5
2186.19 3
2186.30 5
2186.41 8
2186.51 14
2186.62 19
2186.73 24
2186.83 28
2186.94 32
2187.05 35
2187.16 37
2187.26 40
2187.37 43
2187.48 46
2187.58 48
2187.69 48
2187.80 47
2187.91 46
2188.01 45
2188.12 44
2188.23 45
2188.33 47
2188.44 50
2188.55 55
2188.66 59
2188.76 64
2188.87 69
2188.98 74
2189.09 80
2189.19 86
2189.30 93
2189.41 99
2189.51 104
2189.62 106
2189.73 104
2189.84 98
2189.94 87
2190.05 72
2190.16 54
2190.27 36
2190.37 18
2190.48 4
2190.59 0
2190.69 0
2190.80 0
2190.91 0
2191.02 0
2191.12 0
2191.23 0
2191.34 0
2191.45 2
2191.55 8
2191.66 14
2191.77 22
2191.87 30
2191.98 40
2192.09 49
2192.20 56
2192.30 61
2192.41 63
2192.52 61
2192.63 54
2192.73 45
2192.84 35
2192.95 24
2193.06 14
2193.16 6
2193.27 2
2193.38 1
2193.48 3
2193.59 7
2193.70 11
2193.81 14
2193.91 15
2194.02 14
2194.13 10
2194.24 4
2194.34 0
2194.45 0
2194.56 0
2194.67 0
2194.77 0
2194.88 0
2194.99 0
2195.10 3
2195.20 13
2195.31 24
2195.42 35
2195.52 45
2195.63 55
2195.74 62
2195.85 70
2195.95 77
2196.06 85
2196.17 92
2196.28 100
2196.38 107
2196.49 115
2196.60 123
2196.71 129
2196.81 135
2196.92 140
2197.03 144
2197.14 147
2197.24 146
2197.35 143
2197.46 138
2197.57 130
2197.67 120
2197.78 110
2197.89 100
2198.00 91
2198.10 84
2198.21 77
2198.32 73
2198.43 70
2198.53 69
2198.64 71
2198.75 75
2198.86 81
2198.96 88
2199.07 95
2199.18 100
2199.29 103
2199.39 104
2199.50 104
2199.61 104
2199.72 103
2199.82 103
2199.93 103
2200.04 104
2200.15 104
2200.25 103
2200.36 101
2200.47 99
2200.58 97
2200.68 95
2200.79 94
2200.90 94
2201.01 96
2201.11 98
2201.22 100
2201.33 99
2201.44 96
2201.54 89
2201.65 80
2201.76 69
2201.87 59
2201.97 51
2202.08 48
2202.19 48
2202.30 53
2202.40 61
2202.51 71
2202.62 83
2202.73 96
2202.83 108
2202.94 120
2203.05 128
2203.16 132
2203.26 131
2203.37 125
2203.48 116
2203.59 105
2203.69 94
2203.80 85
2203.91 79
2204.02 76
2204.12 75
2204.23 74
2204.34 72
2204.45 68
2204.56 61
2204.66 51
2204.77 41
2204.88 30
2204.99 22
2205.09 17
2205.20 17
2205.31 21
2205.42 29
2205.52 39
2205.63 50
2205.74 59
2205.85 66
2205.95 69
2206.06 71
2206.17 70
2206.28 68
2206.39 66
2206.49 63
2206.60 61
2206.71 59
2206.82 58
2206.92 59
2207.03 60
2207.14 63
2207.25 65
2207.35 67
2207.46 66
2207.57 62
2207.68 55
2207.79 45
2207.89 34
2208.00 23
2208.11 14
2208.22 9
2208.32 8
2208.43 10
2208.54 14
2208.65 18
2208.75 21
2208.86 22
2208.97 20
2209.08 14
2209.19 7
2209.29 0
2209.40 0
2209.51 0
2209.62 0
2209.72 0
2209.83 0
2209.94 0
2210.05 0
2210.16 3
2210.26 7
2210.37 9
2210.48 11
2210.59 15
2210.69 20
2210.80 26
2210.91 34
2211.02 41
2211.13 47
2211.23 51
2211.34 52
2211.45 51
2211.56 50
2211.66 49
2211.77 50
2211.88 52
2211.99 54
2212.10 55
2212.20 55
2212.31 53
2212.42 49
2212.53 44
2212.63 39
2212.74 35
2212.85 32
2212.96 31
2213.07 31
2213.17 32
2213.28 34
2213.39 36
2213.50 40
2213.60 44
2213.71 50
2213.82 57
2213.93 63
2214.04 69
2214.14 73
2214.25 74
2214.36 74
2214.47 71
2214.58 67
2214.68 63
2214.79 59
2214.90 56
2215.01 53
2215.11 51
2215.22 49
2215.33 47
2215.44 47
2215.55 47
2215.65 48
2215.76 49
2215.87 51
2215.98 54
2216.09 57
2216.19 61
2216.30 67
2216.41 73
2216.52 81
2216.63 91
2216.73 100
2216.84 108
2216.95 115
2217.06 118
2217.16 118
2217.27 116
2217.38 112
2217.49 106
2217.60 99
2217.70 93
2217.81 88
2217.92 84
2218.03 82
2218.14 82
2218.24 83
2218.35 85
2218.46 87
2218.57 87
2218.68 86
2218.78 84
2218.89 80
2219.00 76
2219.11 72
2219.22 70
2219.32 69
2219.43 70
2219.54 72
2219.65 76
2219.76 80
2219.86 83
2219.97 85
2220.08 87
2220.19 88
2220.30 89
2220.40 89
2220.51 91
2220.62 94
2220.73 97
2220.84 100
2220.94 102
2221.05 102
2221.16 100
2221.27 96
2221.38 91
2221.48 86
2221.59 84
2221.70 84
2221.81 88
2221.92 94
2222.02 100
2222.13 105
2222.24 107
2222.35 106
2222.46 102
2222.56 94
2222.67 84
2222.78 74
2222.89 65
2223.00 58
2223.10 53
2223.21 49
2223.32 48
2223.43 49
2223.54 51
2223.65 53
2223.75 54
2223.86 54
2223.97 54
2224.08 54
2224.19 55
2224.29 58
2224.40 65
2224.51 75
2224.62 87
2224.73 99
2224.83 110
2224.94 118
2225.05 121
2225.16 120
2225.27 113
2225.37 104
2225.48 93
2225.59 83
2225.70 75
2225.81 70
2225.92 68
2226.02 68
2226.13 70
2226.24 71
2226.35 71
2226.46 68
2226.56 64
2226.67 60
2226.78 55
2226.89 51
2227.00 50
2227.11 49
2227.21 50
2227.32 51
2227.43 51
2227.54 49
2227.65 46
2227.75 41
2227.86 35
2227.97 30
2228.08 24
2228.19 19
2228.30 16
2228.40 16
2228.51 18
2228.62 23
2228.73 32
2228.84 42
2228.94 54
2229.05 65
2229.16 75
2229.27 83
2229.38 89
2229.49 94
2229.59 99
2229.70 104
2229.81 109
2229.92 115
2230.03 120
2230.13 124
2230.24 126
2230.35 126
2230.46 124
2230.57 121
2230.68 118
2230.78 115
2230.89 113
2231.00 112
2231.11 112
2231.22 111
2231.33 110
2231.43 107
2231.54 101
2231.65 92
2231.76 81
2231.87 67
2231.98 53
2232.08 38
2232.19 26
2232.30 15
2232.41 7
2232.52 2
2232.63 0
2232.73 0
2232.84 0
2232.95 0
2233.06 0
2233.17 0
2233.28 0
2233.38 0
2233.49 0
2233.60 4
2233.71 13
2233.82 23
2233.93 32
2234.03 41
2234.14 48
2234.25 53
2234.36 57
2234.47 60
2234.58 61
2234.68 62
2234.79 62
2234.90 62
2235.01 62
2235.12 62
2235.23 63
2235.33 64
2235.44 66
2235.55 68
2235.66 70
2235.77 72
2235.88 74
2235.98 75
2236.09 76
2236.20 76
2236.31 77
2236.42 78
2236.53 79
2236.63 78
2236.74 76
2236.85 72
2236.96 66
2237.07 59
2237.18 52
2237.28 46
2237.39 42
2237.50 40
2237.61 39
2237.72 40
2237.83 42
2237.94 45
2238.04 49
2238.15 54
2238.26 59
2238.37 66
2238.48 73
2238.59 81
2238.69 90
2238.80 98
2238.91 106
2239.02 112
2239.13 115
2239.24 117
2239.35 116
2239.45 113
2239.56 109
2239.67 105
2239.78 100
2239.89 95
2240.00 88
2240.10 81
2240.21 72
2240.32 61
2240.43 50
2240.54 38
2240.65 27
2240.76 18
2240.86 13
2240.97 12
2241.08 15
2241.19 23
2241.30 35
2241.41 48
2241.51 61
2241.62 73
2241.73 81
2241.84 86
2241.95 89
2242.06 90
2242.17 91
2242.27 93
2242.38 96
2242.49 99
2242.60 102
2242.71 103
2242.82 101
2242.93 97
2243.03 90
2243.14 81
2243.25 73
2243.36 66
2243.47 61
2243.58 57
2243.69 54
2243.79 52
2243.90 50
2244.01 47
2244.12 44
2244.23 41
2244.34 38
2244.45 36
2244.55 35
2244.66 34
2244.77 34
2244.88 35
2244.99 37
2245.10 39
2245.21 40
2245.31 41
2245.42 42
2245.53 40
2245.64 38
2245.75 34
2245.86 30
2245.97 25
2246.08 21
2246.18 17
2246.29 14
2246.40 13
2246.51 11
2246.62 11
2246.73 11
2246.84 11
2246.94 11
2247.05 12
2247.16 15
2247.27 20
2247.38 27
2247.49 35
2247.60 42
2247.70 48
2247.81 51
2247.92 50
2248.03 46
2248.14 40
2248.25 33
2248.36 26
2248.47 23
2248.57 21
2248.68 22
2248.79 24
2248.90 27
2249.01 29
2249.12 30
2249.23 29
2249.34 28
2249.44 27
2249.55 27
2249.66 29
2249.77 33
2249.88 40
2249.99 50
2250.10 60
2250.20 71
2250.31 81
2250.42 89
2250.53 95
2250.64 98
2250.75 99
2250.86 97
2250.97 95
2251.07 92
2251.18 89
2251.29 89
2251.40 90
2251.51 92
2251.62 95
2251.73 97
2251.84 97
2251.94 95
2252.05 89
2252.16 82
2252.27 74
2252.38 67
2252.49 60
2252.60 56
2252.71 53
2252.82 51
2252.92 50
2253.03 50
2253.14 49
2253.25 47
2253.36 45
2253.47 40
2253.58 35
2253.69 30
2253.79 26
2253.90 24
2254.01 25
2254.12 28
2254.23 34
2254.34 41
2254.45 48
2254.56 55
2254.66 61
2254.77 67
2254.88 71
2254.99 76
2255.10 81
2255.21 86
2255.32 92
2255.43 98
2255.54 105
2255.64 111
2255.75 117
2255.86 121
2255.97 123
2256.08 123
2256.19 121
2256.30 117
2256.41 113
2256.52 109
2256.62 106
2256.73 105
2256.84 106
2256.95 109
2257.06 114
2257.17 119
2257.28 122
2257.39 123
2257.50 120
2257.60 112
2257.71 100
2257.82 85
2257.93 68
2258.04 51
2258.15 35
2258.26 21
2258.37 9
2258.48 0
2258.58 0
2258.69 0
2258.80 0
2258.91 0
2259.02 0
2259.13 0
2259.24 0
2259.35 0
2259.46 6
2259.57 13
2259.67 19
2259.78 23
2259.89 26
2260.00 28
2260.11 31
2260.22 35
2260.33 40
2260.44 47
2260.55 54
2260.65 61
2260.76 66
2260.87 70
2260.98 70
2261.09 69
2261.20 68
2261.31 67
2261.42 66
2261.53 67
2261.64 67
2261.74 68
2261.85 68
2261.96 67
2262.07 65
2262.18 63
2262.29 61
2262.40 59
2262.51 59
2262.62 58
2262.73 58
2262.84 56
2262.94 52
2263.05 47
2263.16 39
2263.27 31
2263.38 24
2263.49 19
2263.60 18
2263.71 20
2263.82 26
2263.93 33
2264.03 40
2264.14 46
2264.25 49
2264.36 50
2264.47 48
2264.58 45
2264.69 43
2264.80 42
2264.91 44
2265.02 48
2265.13 53
2265.23 60
2265.34 67
2265.45 75
2265.56 82
2265.67 89
2265.78 96
2265.89 100
2266.00 103
2266.11 104
2266.22 103
2266.33 101
2266.43 97
2266.54 93
2266.65 89
2266.76 85
2266.87 80
2266.98 75
2267.09 70
2267.20 66
2267.31 64
2267.42 64
2267.53 67
2267.64 71
2267.74 76
2267.85 80
2267.96 82
2268.07 80
2268.18 76
2268.29 69
2268.40 60
2268.51 52
2268.62 45
2268.73 41
2268.84 40
2268.95 41
2269.05 45
2269.16 51
2269.27 57
2269.38 63
2269.49 67
2269.60 70
2269.71 71
2269.82 72
2269.93 73
2270.04 76
2270.15 80
2270.26 86
2270.36 93
2270.47 99
2270.58 105
2270.69 108
2270.80 109
2270.91 107
2271.02 104
2271.13 101
2271.24 99
2271.35 97
2271.46 96
2271.57 96
2271.68 95
2271.78 93
2271.89 89
2272.00 86
2272.11 83
2272.22 83
2272.33 84
2272.44 88
2272.55 95
2272.66 103
2272.77 111
2272.88 119
2272.99 127
2273.10 134
2273.21 139
2273.31 141
2273.42 141
2273.53 138
2273.64 134
2273.75 129
2273.86 123
2273.97 119
2274.08 115
2274.19 113
2274.30 111
2274.41 110
2274.52 107
2274.63 104
2274.74 100
2274.84 98
2274.95 96
2275.06 96
2275.17 98
2275.28 100
2275.39 101
2275.50 101
2275.61 98
2275.72 93
2275.83 85
2275.94 77
2276.05 69
2276.16 62
2276.27 58
2276.38 56
2276.48 57
2276.59 59
2276.70 63
2276.81 67
2276.92 70
2277.03 73
2277.14 75
2277.25 75
2277.36 75
2277.47 74
2277.58 74
2277.69 74
2277.80 76
2277.91 79
2278.02 82
2278.13 84
2278.24 85
2278.34 83
2278.45 77
2278.56 69
2278.67 58
2278.78 47
2278.89 37
2279.00 30
2279.11 27
2279.22 28
2279.33 34
2279.44 44
2279.55 56
2279.66 69
2279.77 81
2279.88 89
2279.99 93
2280.10 93
2280.20 88
2280.31 80
2280.42 69
2280.53 59
2280.64 49
2280.75 42
2280.86 38
2280.97 36
2281.08 38
2281.19 42
2281.30 48
2281.41 54
2281.52 61
2281.63 69
2281.74 76
2281.85 83
2281.96 89
2282.07 95
2282.18 99
2282.28 101
2282.39 103
2282.50 102
2282.61 100
2282.72 96
2282.83 89
2282.94 81
2283.05 73
2283.16 65
2283.27 59
2283.38 56
2283.49 56
2283.60 60
2283.71 65
2283.82 73
2283.93 80
2284.04 87
2284.15 93
2284.26 99
2284.37 105
2284.48 111
2284.59 117
2284.69 123
2284.80 129
2284.91 135
2285.02 140
2285.13 143
2285.24 143
2285.35 139
2285.46 132
2285.57 122
2285.68 111
2285.79 102
2285.90 96
2286.01 94
2286.12 96
2286.23 101
2286.34 108
2286.45 114
2286.56 117
2286.67 117
2286.78 114
2286.89 109
2287.00 102
2287.11 95
2287.22 88
2287.32 81
2287.43 75
2287.54 69
2287.65 64
2287.76 62
2287.87 63
2287.98 67
2288.09 73
2288.20 80
2288.31 87
2288.42 94
2288.53 99
2288.64 102
2288.75 105
2288.86 107
2288.97 110
2289.08 114
2289.19 120
2289.30 127
2289.41 134
2289.52 140
2289.63 144
2289.74 145
2289.85 142
2289.96 136
2290.07 127
2290.18 116
2290.29 105
2290.40 95
2290.51 88
2290.61 82
2290.72 80
2290.83 80
2290.94 81
2291.05 82
2291.16 84
2291.27 84
2291.38 83
2291.49 80
2291.60 75
2291.71 68
2291.82 60
2291.93 52
2292.04 45
2292.15 38
2292.26 33
2292.37 30
2292.48 30
2292.59 31
2292.70 34
2292.81 39
2292.92 44
2293.03 50
2293.14 56
2293.25 63
2293.36 70
2293.47 77
2293.58 83
2293.69 89
2293.80 94
2293.91 97
2294.02 99
2294.13 100
2294.24 99
2294.35 98
2294.46 96
2294.57 95
2294.68 95
2294.79 95
2294.90 98
2295.00 104
2295.11 111
2295.22 120
2295.33 130
2295.44 138
2295.55 144
2295.66 145
2295.77 141
2295.88 133
2295.99 121
2296.10 106
2296.21 89
2296.32 73
2296.43 58
2296.54 45
2296.65 33
2296.76 23
2296.87 15
2296.98 8
2297.09 2
2297.20 0
2297.31 0
2297.42 0
2297.53 0
2297.64 0
2297.75 0
2297.86 0
2297.97 0
2298.08 0
2298.19 8
2298.30 17
2298.41 26
2298.52 35
2298.63 43
2298.74 50
2298.85 55
2298.96 59
2299.07 62
2299.18 64
2299.29 65
2299.40 64
2299.51 63
2299.62 60
2299.73 56
2299.84 51
2299.95 46
2300.06 40
2300.17 34
2300.28 29
2300.39 26
2300.50 26
2300.61 28
2300.72 33
2300.83 42
2300.94 52
2301.05 63
2301.16 74
2301.27 85
2301.38 94
2301.49 102
2301.60 108
2301.71 111
2301.82 111
2301.93 108
2302.04 104
2302.15 99
2302.26 95
2302.37 91
2302.48 88
2302.59 86
2302.70 84
2302.81 80
2302.92 74
2303.03 67
2303.14 57
2303.25 49
2303.36 42
2303.47 39
2303.58 40
2303.69 45
2303.80 52
2303.91 60
2304.02 66
2304.13 70
2304.24 70
2304.35 65
2304.46 59
2304.57 50
2304.68 43
2304.79 38
2304.90 36
2305.01 38
2305.12 43
2305.23 48
2305.34 53
2305.45 57
2305.56 60
2305.67 60
2305.78 60
2305.89 60
2306.00 59
2306.11 58
2306.22 55
2306.33 52
2306.44 48
2306.55 43
2306.66 38
2306.77 34
2306.88 31
2306.99 31
2307.10 31
2307.21 32
2307.32 33
2307.43 33
2307.54 33
2307.65 33
2307.76 34
2307.87 38
2307.98 44
2308.09 52
2308.20 63
2308.31 75
2308.42 86
2308.53 95
2308.64 102
2308.75 106
2308.86 106
2308.97 102
2309.08 94
2309.19 82
2309.30 67
2309.41 47
2309.52 26
2309.63 5
2309.74 0
2309.85 0
2309.96 0
2310.07 0
2310.18 0
2310.29 0
2310.40 0
2310.51 0
2310.62 13
2310.73 27
2310.84 39
2310.95 48
2311.06 53
2311.18 57
2311.29 57
2311.40 57
2311.51 57
2311.62 59
2311.73 63
2311.84 68
2311.95 74
2312.06 80
2312.17 85
2312.28 88
2312.39 90
2312.50 91
2312.61 92
2312.72 93
2312.83 93
2312.94 93
2313.05 91
2313.16 88
2313.27 84
2313.38 80
2313.49 76
2313.60 75
2313.71 75
2313.82 77
2313.93 78
2314.04 77
2314.15 76
2314.26 73
2314.37 70
2314.48 68
2314.59 68
2314.70 71
2314.81 76
2314.92 82
2315.03 87
2315.14 91
2315.25 92
2315.36 91
2315.47 88
2315.58 84
2315.70 81
2315.81 80
2315.92 79
2316.03 80
2316.14 81
2316.25 82
2316.36 82
2316.47 80
2316.58 77
2316.69 71
2316.80 64
2316.91 57
2317.02 51
2317.13 47
2317.24 45
2317.35 46
2317.46 51
2317.57 57
2317.68 65
2317.79 73
2317.90 81
2318.01 87
2318.12 91
2318.23 92
2318.34 92
2318.45 90
2318.56 88
2318.67 86
2318.78 84
2318.90 83
2319.01 83
2319.12 82
2319.23 83
2319.34 83
2319.45 82
2319.56 81
2319.67 81
2319.78 81
2319.89 81
2320.00 82
2320.11 83
2320.22 84
2320.33 84
2320.44 82
2320.55 77
2320.66 72
2320.77 65
2320.88 57
2320.99 50
2321.10 45
2321.21 43
2321.32 45
2321.43 50
2321.54 58
2321.66 69
2321.77 81
2321.88 92
2321.99 101
2322.10 107
2322.21 109
2322.32 106
2322.43 100
2322.54 91
2322.65 80
2322.76 70
2322.87 62
2322.98 57
2323.09 55
2323.20 56
2323.31 60
2323.42 63
2323.53 66
2323.64 67
2323.75 66
2323.86 62
2323.98 57
2324.09 50
2324.20 42
2324.31 34
2324.42 25
2324.53 17
2324.64 10
2324.75 6
2324.86 4
2324.97 5
2325.08 9
2325.19 15
2325.30 24
2325.41 33
2325.52 44
2325.63 56
2325.74 70
2325.85 86
2325.96 103
2326.08 121
2326.19 139
2326.30 155
2326.41 166
2326.52 171
2326.63 171
2326.74 165
2326.85 154
2326.96 140
2327.07 125
2327.18 110
2327.29 95
2327.40 82
2327.51 69
2327.62 57
2327.73 46
2327.84 35
2327.96 26
2328.07 19
2328.18 13
2328.29 10
2328.40 10
2328.51 13
2328.62 17
2328.73 23
2328.84 29
2328.95 34
2329.06 37
2329.17 38
2329.28 37
2329.39 36
2329.50 34
2329.61 34
2329.72 35
2329.84 38
2329.95 41
2330.06 45
2330.17 49
2330.28 52
2330.39 53
2330.50 54
2330.61 53
2330.72 51
2330.83 49
2330.94 46
2331.05 43
2331.16 40
2331.27 36
2331.38 33
2331.50 29
2331.61 27
2331.72 25
2331.83 26
2331.94 29
2332.05 34
2332.16 41
2332.27 47
2332.38 53
2332.49 56
2332.60 57
2332.71 56
2332.82 52
2332.93 46
2333.05 39
2333.16 33
2333.27 27
2333.38 23
2333.49 21
2333.60 20
2333.71 22
2333.82 27
2333.93 34
2334.04 44
2334.15 55
2334.26 67
2334.37 78
2334.48 87
2334.60 93
2334.71 94
2334.82 92
2334.93 85
2335.04 76
2335.15 66
2335.26 57
2335.37 50
2335.48 47
2335.59 49
2335.70 54
2335.81 62
2335.92 72
2336.04 84
2336.15 95
2336.26 106
2336.37 117
2336.48 128
2336.59 136
2336.70 142
2336.81 145
2336.92 144
2337.03 138
2337.14 128
2337.25 116
2337.37 103
2337.48 91
2337.59 81
2337.70 74
2337.81 71
2337.92 71
2338.03 74
2338.14 80
2338.25 88
2338.36 96
2338.47 105
2338.58 111
2338.70 115
2338.81 115
2338.92 112
2339.03 106
2339.14 99
2339.25 91
2339.36 84
2339.47 78
2339.58 74
2339.69 72
2339.80 70
2339.91 68
2340.03 67
2340.14 67
2340.25 68
2340.36 70
2340.47 73
2340.58 76
2340.69 79
2340.80 81
2340.91 81
2341.02 80
2341.13 77
2341.25 74
2341.36 72
2341.47 71
2341.58 73
2341.69 76
2341.80 81
2341.91 87
2342.02 92
2342.13 94
2342.24 93
2342.35 89
2342.47 81
2342.58 70
2342.69 58
2342.80 45
2342.91 32
2343.02 21
2343.13 10
2343.24 1
2343.35 0
2343.46 0
2343.57 0
2343.69 0
2343.80 0
2343.91 0
2344.02 4
2344.13 12
2344.24 18
2344.35 20
2344.46 18
2344.57 11
2344.68 3
2344.80 0
2344.91 0
2345.02 0
2345.13 0
2345.24 2
2345.35 17
2345.46 34
2345.57 50
2345.68 63
2345.79 72
2345.91 78
2346.02 80
2346.13 80
2346.24 80
2346.35 81
2346.46 84
2346.57 88
2346.68 94
2346.79 100
2346.91 106
2347.02 112
2347.13 117
2347.24 120
2347.35 121
2347.46 121
2347.57 120
2347.68 117
2347.79 114
2347.90 110
2348.02 106
2348.13 100
2348.24 92
2348.35 83
2348.46 72
2348.57 61
2348.68 51
2348.79 44
2348.90 41
2349.02 43
2349.13 50
2349.24 59
2349.35 69
2349.46 76
2349.57 80
2349.68 78
2349.79 72
2349.90 64
2350.02 54
2350.13 45
2350.24 37
2350.35 32
2350.46 28
2350.57 25
2350.68 21
2350.79 16
2350.90 11
2351.02 5
2351.13 1
2351.24 0
2351.35 0
2351.46 0
2351.57 0
2351.68 0
2351.79 0
2351.90 0
2352.02 0
2352.13 0
2352.24 0
2352.35 2
2352.46 5
2352.57 9
2352.68 14
2352.79 20
2352.91 25
2353.02 29
2353.13 34
2353.24 38
2353.35 44
2353.46 50
2353.57 57
2353.68 64
2353.79 70
2353.91 76
2354.02 81
2354.13 84
2354.24 87
2354.35 90
2354.46 91
2354.57 92
2354.68 91
2354.80 89
2354.91 84
2355.02 78
2355.13 71
2355.24 64
2355.35 56
2355.46 50
2355.57 43
2355.69 38
2355.80 33
2355.91 30
2356.02 28
2356.13 29
2356.24 33
2356.35 39
2356.46 47
2356.58 54
2356.69 59
2356.80 63
2356.91 63
2357.02 61
2357.13 57
2357.24 52
2357.35 47
2357.47 42
2357.58 37
2357.69 33
2357.80 30
2357.91 28
2358.02 29
2358.13 32
2358.25 38
2358.36 46
2358.47 55
2358.58 64
2358.69 72
2358.80 77
2358.91 80
2359.02 82
2359.14 82
2359.25 82
2359.36 82
2359.47 82
2359.58 81
2359.69 79
2359.80 76
2359.92 70
2360.03 63
2360.14 54
2360.25 44
2360.36 33
2360.47 23
2360.58 15
2360.69 9
2360.81 6
2360.92 8
2361.03 14
2361.14 22
2361.25 32
2361.36 42
2361.47 50
2361.59 55
2361.70 59
2361.81 61
2361.92 62
2362.03 63
2362.14 65
2362.25 68
2362.37 71
2362.48 74
2362.59 78
2362.70 81
2362.81 84
2362.92 88
2363.03 91
2363.15 95
2363.26 96
2363.37 97
2363.48 96
2363.59 94
2363.70 91
2363.81 88
2363.93 86
2364.04 84
2364.15 83
2364.26 83
2364.37 83
2364.48 82
2364.59 81
2364.71 80
2364.82 78
2364.93 75
2365.04 72
2365.15 68
2365.26 65
2365.37 64
2365.49 64
2365.60 67
2365.71 71
2365.82 74
2365.93 74
2366.04 72
2366.16 66
2366.27 58
2366.38 48
2366.49 38
2366.60 30
2366.71 24
2366.82 22
2366.94 23
2367.05 25
2367.16 28
2367.27 30
2367.38 31
2367.49 28
2367.60 22
2367.72 14
2367.83 5
2367.94 0
2368.05 0
2368.16 0
2368.27 0
2368.39 0
2368.50 0
2368.61 0
2368.72 8
2368.83 16
2368.94 21
2369.05 25
2369.17 28
2369.28 28
2369.39 28
2369.50 28
2369.61 27
2369.72 26
2369.84 26
2369.95 24
2370.06 21
2370.17 16
2370.28 10
2370.39 1
2370.51 0
2370.62 0
2370.73 0
2370.84 0
2370.95 0
2371.06 0
2371.18 0
2371.29 4
2371.40 13
2371.51 20
2371.62 25
2371.73 27
2371.84 26
2371.96 25
2372.07 25
2372.18 26
2372.29 32
2372.40 42
2372.51 55
2372.63 70
2372.74 84
2372.85 95
2372.96 101
2373.07 103
2373.18 102
2373.30 100
2373.41 99
2373.52 100
2373.63 103
2373.74 107
2373.85 111
2373.97 114
2374.08 112
2374.19 108
2374.30 102
2374.41 94
2374.52 86
2374.64 78
2374.75 70
2374.86 62
2374.97 55
2375.08 48
2375.20 42
2375.31 37
2375.42 33
2375.53 32
2375.64 32
2375.75 33
2375.87 34
2375.98 37
2376.09 39
2376.20 41
2376.31 44
2376.42 47
2376.54 50
2376.65 52
2376.76 55
2376.87 57
2376.98 58
2377.09 58
2377.21 58
2377.32 57
2377.43 56
2377.54 55
2377.65 54
2377.77 53
2377.88 52
2377.99 50
2378.10 49
2378.21 47
2378.32 46
2378.44 46
2378.55 48
2378.66 51
2378.77 57
2378.88 64
2378.99 71
2379.11 78
2379.22 85
2379.33 90
2379.44 93
2379.55 93
2379.67 91
2379.78 87
2379.89 81
2380.00 76
2380.11 72
2380.22 70
2380.34 71
2380.45 74
2380.56 80
2380.67 86
2380.78 92
2380.90 97
2381.01 101
2381.12 104
2381.23 106
2381.34 107
2381.46 107
2381.57 107
2381.68 108
2381.79 109
2381.90 112
2382.01 116
2382.13 121
2382.24 128
2382.35 134
2382.46 139
2382.57 141
2382.69 140
2382.80 134
2382.91 125
2383.02 114
2383.13 103
2383.25 93
2383.36 84
2383.47 77
2383.58 70
2383.69 63
2383.80 56
2383.92 47
2384.03 38
2384.14 29
2384.25 20
2384.36 12
2384.48 6
2384.59 1
2384.70 0
2384.81 0
2384.92 0
2385.04 0
2385.15 2
2385.26 4
2385.37 7
2385.48 11
2385.60 15
2385.71 20
2385.82 25
2385.93 30
2386.04 35
2386.16 38
2386.27 39
2386.38 36
2386.49 31
2386.60 23
2386.72 13
2386.83 2
2386.94 0
2387.05 0
2387.16 0
2387.28 0
2387.39 0
2387.50 0
2387.61 4
2387.72 11
2387.84 15
2387.95 15
2388.06 12
2388.17 8
2388.28 4
2388.40 1
2388.51 2
2388.62 7
2388.73 16
2388.84 28
2388.96 41
2389.07 53
2389.18 63
2389.29 70
2389.40 72
2389.52 71
2389.63 67
2389.74 61
2389.85 56
2389.96 50
2390.08 47
2390.19 46
2390.30 48
2390.41 53
2390.52 60
2390.64 67
2390.75 73
2390.86 77
2390.97 78
2391.08 76
2391.20 70
2391.31 64
2391.42 58
2391.53 54
2391.65 53
2391.76 55
2391.87 58
2391.98 62
2392.09 65
2392.21 68
2392.32 68
2392.43 66
2392.54 62
2392.65 57
2392.77 50
2392.88 43
2392.99 34
2393.10 25
2393.21 16
2393.33 8
2393.44 2
2393.55 0
2393.66 0
2393.78 0
2393.89 0
2394.00 0
2394.11 3
2394.22 7
2394.34 10
2394.45 12
2394.56 13
2394.67 13
2394.79 12
2394.90 11
2395.01 10
2395.12 10
2395.23 11
2395.35 16
2395.46 22
2395.57 31
2395.68 42
2395.79 53
2395.91 63
2396.02 72
2396.13 79
2396.24 84
2396.36 87
2396.47 89
2396.58 90
2396.69 89
2396.80 87
2396.92 84
2397.03 79
2397.14 72
2397.25 64
2397.37 55
2397.48 45
2397.59 36
2397.70 27
2397.81 19
2397.93 14
2398.04 11
2398.15 11
2398.26 15
2398.38 24
2398.49 36
2398.60 51
2398.71 67
2398.83 82
2398.94 94
2399.05 102
2399.16 106
2399.27 106
2399.39 103
2399.50 99
2399.61 95
2399.72 91
2399.84 88
2399.95 87
2400.06 86
2400.17 86
2400.28 87
2400.40 87
2400.51 86
2400.62 84
2400.73 81
2400.85 77
2400.96 71
2401.07 67
2401.18 64
2401.30 65
2401.41 68
2401.52 73
2401.63 80
2401.74 86
2401.86 89
2401.97 90
2402.08 87
2402.19 82
2402.31 77
2402.42 72
2402.53 68
2402.64 65
2402.76 63
2402.87 61
2402.98 58
2403.09 54
2403.21 49
2403.32 44
2403.43 39
2403.54 36
2403.66 34
2403.77 32
2403.88 32
2403.99 32
2404.10 32
2404.22 32
2404.33 32
2404.44 34
2404.55 36
2404.67 38
2404.78 40
2404.89 41
2405.00 40
2405.12 37
2405.23 32
2405.34 26
2405.45 20
2405.57 16
2405.68 12
2405.79 11
2405.90 12
2406.02 13
2406.13 14
2406.24 15
2406.35 14
2406.47 12
2406.58 8
2406.69 5
2406.80 1
2406.92 0
2407.03 0
2407.14 0
2407.25 0
2407.36 0
2407.48 0
2407.59 0
2407.70 0
2407.81 0
2407.93 2
2408.04 7
2408.15 13
2408.26 21
2408.38 29
2408.49 36
2408.60 41
2408.71 43
2408.83 42
2408.94 38
2409.05 32
2409.16 26
2409.28 20
2409.39 16
2409.50 15
2409.61 15
2409.73 17
2409.84 18
2409.95 19
2410.06 19
2410.18 18
2410.29 17
2410.40 17
2410.52 19
2410.63 23
2410.74 29
2410.85 35
2410.97 42
2411.08 48
2411.19 52
2411.30 53
2411.42 52
2411.53 49
2411.64 46
2411.75 45
2411.87 45
2411.98 47
2412.09 51
2412.20 54
2412.32 57
2412.43 59
2412.54 60
2412.65 62
2412.77 66
2412.88 72
2412.99 81
2413.10 90
2413.22 99
2413.33 105
2413.44 106
2413.55 102
2413.67 93
2413.78 80
2413.89 65
2414.01 48
2414.12 32
2414.23 18
2414.34 7
2414.46 1
2414.57 0
2414.68 3
2414.79 11
2414.91 22
2415.02 32
2415.13 42
2415.24 48
2415.36 50
2415.47 48
2415.58 44
2415.69 40
2415.81 35
2415.92 33
2416.03 33
2416.15 35
2416.26 40
2416.37 46
2416.48 51
2416.60 53
2416.71 53
2416.82 50
2416.93 42
2417.05 31
2417.16 19
2417.27 6
2417.39 0
2417.50 0
2417.61 0
2417.72 0
2417.84 0
2417.95 0
2418.06 0
2418.17 0
2418.29 6
2418.40 11
2418.51 15
2418.62 18
2418.74 20
2418.85 23
2418.96 26
2419.08 30
2419.19 35
2419.30 40
2419.41 46
2419.53 50
2419.64 54
2419.75 56
2419.87 57
2419.98 56
2420.09 53
2420.20 50
2420.32 46
2420.43 41
2420.54 36
2420.65 30
2420.77 26
2420.88 23
2420.99 23
2421.11 25
2421.22 29
2421.33 35
2421.44 41
2421.56 47
2421.67 51
2421.78 51
2421.90 47
2422.01 39
2422.12 28
2422.23 16
2422.35 5
2422.46 0
2422.57 0
2422.68 0
2422.80 0
2422.91 0
2423.02 6
2423.14 11
2423.25 14
2423.36 16
2423.47 17
2423.59 18
2423.70 21
2423.81 25
2423.93 32
2424.04 39
2424.15 46
2424.26 52
2424.38 56
2424.49 57
2424.60 56
2424.72 53
2424.83 50
2424.94 46
2425.05 44
2425.17 43
2425.28 44
2425.39 47
2425.51 51
2425.62 58
2425.73 65
2425.85 73
2425.96 82
2426.07 90
2426.18 97
2426.30 101
2426.41 103
2426.52 103
2426.64 101
2426.75 97
2426.86 93
2426.97 88
2427.09 83
2427.20 77
2427.31 72
2427.43 66
2427.54 60
2427.65 55
2427.76 51
2427.88 48
2427.99 46
2428.10 47
2428.22 48
2428.33 51
2428.44 53
2428.56 55
2428.67 56
2428.78 56
2428.89 56
2429.01 55
2429.12 56
2429.23 57
2429.35 59
2429.46 62
2429.57 64
2429.69 65
2429.80 63
2429.91 59
2430.02 53
2430.14 45
2430.25 37
2430.36 31
2430.48 27
2430.59 24
2430.70 23
2430.82 23
2430.93 24
2431.04 24
2431.15 25
2431.27 25
2431.38 26
2431.49 27
2431.61 28
2431.72 31
2431.83 35
2431.95 40
2432.06 46
2432.17 54
2432.28 61
2432.40 68
2432.51 73
2432.62 76
2432.74 75
2432.85 71
2432.96 65
2433.08 57
2433.19 49
2433.30 43
2433.42 39
2433.53 38
2433.64 40
2433.75 43
2433.87 47
2433.98 50
2434.09 52
2434.21 52
2434.32 49
2434.43 44
2434.55 38
2434.66 31
2434.77 25
2434.89 21
2435.00 17
2435.11 16
2435.22 17
2435.34 18
2435.45 21
2435.56 23
2435.68 24
2435.79 23
2435.90 20
2436.02 16
2436.13 9
2436.24 3
2436.36 0
2436.47 0
2436.58 0
2436.70 0
2436.81 0
2436.92 0
2437.03 0
2437.15 0
2437.26 0
2437.37 2
2437.49 13
2437.60 27
2437.71 45
2437.83 63
2437.94 79
2438.05 92
2438.17 102
2438.28 107
2438.39 110
2438.51 109
2438.62 108
2438.73 104
2438.85 100
2438.96 94
2439.07 87
2439.19 79
2439.30 71
2439.41 63
2439.53 58
2439.64 54
2439.75 53
2439.86 55
2439.98 59
2440.09 65
2440.20 70
2440.32 74
2440.43 75
2440.54 72
2440.66 65
2440.77 53
2440.88 39
2441.00 24
2441.11 11
2441.22 2
2441.34 0
2441.45 0
2441.56 0
2441.68 7
2441.79 15
2441.90 24
2442.02 32
2442.13 40
2442.24 46
2442.36 51
2442.47 56
2442.58 61
2442.70 66
2442.81 69
2442.92 72
2443.04 73
2443.15 72
2443.26 69
2443.38 66
2443.49 63
2443.60 62
2443.72 61
2443.83 62
2443.94 62
2444.06 60
2444.17 56
2444.28 49
2444.40 40
2444.51 30
2444.62 22
2444.74 16
2444.85 13
2444.96 13
2445.08 15
2445.19 19
2445.30 22
2445.42 25
2445.53 29
2445.64 31
2445.76 34
2445.87 38
2445.98 43
2446.10 48
2446.21 55
2446.32 62
2446.44 67
2446.55 72
2446.66 74
2446.78 74
2446.89 73
2447.00 72
2447.12 71
2447.23 72
2447.34 74
2447.46 78
2447.57 82
2447.68 86
2447.80 89
2447.91 92
2448.02 93
2448.14 93
2448.25 91
2448.36 89
2448.48 85
2448.59 81
2448.70 76
2448.82 70
2448.93 64
2449.04 59
2449.16 54
2449.27 50
2449.38 48
2449.50 48
2449.61 49
2449.73 52
2449.84 55
2449.95 58
2450.07 60
2450.18 60
2450.29 57
2450.41 53
2450.52 47
2450.63 41
2450.75 34
2450.86 29
2450.97 26
2451.09 28
2451.20 33
2451.31 40
2451.43 49
2451.54 57
2451.65 61
2451.77 62
2451.88 59
2451.99 54
2452.11 47
2452.22 41
2452.34 37
2452.45 35
2452.56 33
2452.68 32
2452.79 30
2452.90 28
2453.02 27
2453.13 26
2453.24 28
2453.36 31
2453.47 37
2453.58 44
2453.70 50
2453.81 54
2453.92 56
2454.04 54
2454.15 49
2454.27 43
2454.38 37
2454.49 32
2454.61 30
2454.72 32
2454.83 35
2454.95 40
2455.06 45
2455.17 48
2455.29 50
2455.40 49
2455.51 47
2455.63 44
2455.74 41
2455.86 40
2455.97 40
2456.08 43
2456.20 47
2456.31 53
2456.42 61
2456.54 70
2456.65 79
2456.76 87
2456.88 95
2456.99 100
2457.11 104
2457.22 106
2457.33 108
2457.45 111
2457.56 113
2457.67 116
2457.79 119
2457.90 120
2458.01 119
2458.13 116
2458.24 111
2458.36 105
2458.47 97
2458.58 89
2458.70 81
2458.81 73
2458.92 65
2459.04 58
2459.15 51
2459.26 45
2459.38 39
2459.49 33
2459.61 28
2459.72 22
2459.83 18
2459.95 15
2460.06 14
2460.17 15
2460.29 19
2460.40 26
2460.52 35
2460.63 44
2460.74 53
2460.86 60
2460.97 65
2461.08 67
2461.20 66
2461.31 63
2461.43 59
2461.54 54
2461.65 49
2461.77 45
2461.88 41
2461.99 38
2462.11 36
2462.22 36
2462.33 37
2462.45 41
2462.56 46
2462.68 54
2462.79 63
2462.90 74
2463.02 85
2463.13 95
2463.24 102
2463.36 106
2463.47 107
2463.59 104
2463.70 99
2463.81 92
2463.93 83
2464.04 75
2464.16 67
2464.27 60
2464.38 54
2464.50 49
2464.61 45
2464.72 42
2464.84 40
2464.95 39
2465.07 40
2465.18 42
2465.29 46
2465.41 52
2465.52 59
2465.63 66
2465.75 71
2465.86 76
2465.98 79
2466.09 80
2466.20 81
2466.32 81
2466.43 81
2466.55 79
2466.66 75
2466.77 68
2466.89 59
2467.00 48
2467.11 37
2467.23 28
2467.34 21
2467.46 17
2467.57 17
2467.68 19
2467.80 23
2467.91 27
2468.03 29
2468.14 30
2468.25 28
2468.37 25
2468.48 20
2468.59 14
2468.71 7
2468.82 0
2468.94 0
2469.05 0
2469.16 0
2469.28 0
2469.39 0
2469.51 0
2469.62 0
2469.73 0
2469.85 8
2469.96 21
2470.08 35
2470.19 48
2470.30 59
2470.42 68
2470.53 74
2470.65 77
2470.76 78
2470.87 77
2470.99 76
2471.10 77
2471.22 80
2471.33 86
2471.44 94
2471.56 104
2471.67 112
2471.78 119
2471.90 123
2472.01 124
2472.13 122
2472.24 118
2472.35 114
2472.47 109
2472.58 105
2472.70 102
2472.81 99
2472.92 96
2473.04 92
2473.15 88
2473.27 83
2473.38 77
2473.49 73
2473.61 69
2473.72 68
2473.84 69
2473.95 73
2474.06 78
2474.18 85
2474.29 90
2474.41 94
2474.52 96
2474.63 95
2474.75 93
2474.86 91
2474.98 90
2475.09 91
2475.21 93
2475.32 96
2475.43 99
2475.55 101
2475.66 102
2475.78 102
2475.89 101
2476.00 101
2476.12 101
2476.23 104
2476.35 107
2476.46 111
2476.57 115
2476.69 119
2476.80 122
2476.92 125
2477.03 127
2477.14 128
2477.26 129
2477.37 130
2477.49 130
2477.60 130
2477.71 130
2477.83 130
2477.94 130
2478.06 129
2478.17 127
2478.29 125
2478.40 122
2478.51 119
2478.63 116
2478.74 113
2478.86 111
2478.97 110
2479.08 108
2479.20 104
2479.31 99
2479.43 92
2479.54 85
2479.65 79
2479.77 75
2479.88 76
2480.00 81
2480.11 90
2480.23 102
2480.34 114
2480.45 124
2480.57 130
2480.68 131
2480.80 129
2480.91 123
2481.02 116
2481.14 109
2481.25 103
2481.37 96
2481.48 90
2481.60 84
2481.71 78
2481.82 72
2481.94 68
2482.05 66
2482.17 67
2482.28 72
2482.39 80
2482.51 90
2482.62 101
2482.74 111
2482.85 121
2482.97 128
2483.08 132
2483.19 133
2483.31 130
2483.42 124
2483.54 116
2483.65 106
2483.77 95
2483.88 86
2483.99 78
2484.11 72
2484.22 69
2484.34 69
2484.45 70
2484.57 72
2484.68 75
2484.79 77
2484.91 79
2485.02 80
2485.14 81
2485.25 81
2485.37 81
2485.48 82
2485.59 85
2485.71 90
2485.82 97
2485.94 104
2486.05 112
2486.17 119
2486.28 124
2486.39 128
2486.51 131
2486.62 133
2486.74 135
2486.85 137
2486.97 139
2487.08 140
2487.19 141
2487.31 141
2487.42 140
2487.54 139
2487.65 137
2487.77 133
2487.88 127
2487.99 120
2488.11 111
2488.22 102
2488.34 94
2488.45 89
2488.57 88
2488.68 90
2488.79 95
2488.91 102
2489.02 108
2489.14 114
2489.25 117
2489.37 117
2489.48 116
2489.60 112
2489.71 106
2489.82 98
2489.94 90
2490.05 81
2490.17 73
2490.28 66
2490.40 62
2490.51 61
2490.62 61
2490.74 63
2490.85 66
2490.97 69
2491.08 72
2491.20 73
2491.31 73
2491.43 72
2491.54 71
2491.65 68
2491.77 66
2491.88 63
2492.00 62
2492.11 62
2492.23 63
2492.34 67
2492.46 72
2492.57 77
2492.68 81
2492.80 85
2492.91 85
2493.03 84
2493.14 79
2493.26 73
2493.37 66
2493.49 59
2493.60 52
2493.71 48
2493.83 46
2493.94 46
2494.06 47
2494.17 48
2494.29 48
2494.40 47
2494.52 46
2494.63 44
2494.74 44
2494.86 48
2494.97 56
2495.09 67
2495.20 80
2495.32 93
2495.43 104
2495.55 111
2495.66 112
2495.78 110
2495.89 104
2496.00 97
2496.12 90
2496.23 84
2496.35 80
2496.46 78
2496.58 76
2496.69 75
2496.81 73
2496.92 70
2497.04 67
2497.15 62
2497.26 57
2497.38 51
2497.49 45
2497.61 40
2497.72 34
2497.84 28
2497.95 24
2498.07 21
2498.18 21
2498.30 22
2498.41 26
2498.52 31
2498.64 38
2498.75 44
2498.87 49
2498.98 54
2499.10 57
2499.21 60
2499.33 63
2499.44 66
2499.56 69
2499.67 72
2499.79 74
2499.90 75
2500.01 73
2500.13 69
2500.24 62
2500.36 54
2500.47 47
2500.59 41
2500.70 39
2500.82 42
2500.93 50
2501.05 63
2501.16 79
2501.28 94
2501.39 107
2501.50 116
2501.62 120
2501.73 120
2501.85 115
2501.96 107
2502.08 97
2502.19 88
2502.31 80
2502.42 73
2502.54 69
2502.65 67
2502.77 65
2502.88 64
2503.00 62
2503.11 59
2503.22 55
2503.34 51
2503.45 49
2503.57 48
2503.68 50
2503.80 53
2503.91 57
2504.03 61
2504.14 65
2504.26 69
2504.37 74
2504.49 80
2504.60 88
2504.72 96
2504.83 105
2504.95 113
2505.06 118
2505.17 120
2505.29 118
2505.40 113
2505.52 106
2505.63 98
2505.75 90
2505.86 82
2505.98 76
2506.09 71
2506.21 67
2506.32 63
2506.44 60
2506.55 56
2506.67 53
2506.78 49
2506.90 46
2507.01 44
2507.13 41
2507.24 39
2507.36 36
2507.47 33
2507.58 29
2507.70 26
2507.81 22
2507.93 20
2508.04 18
2508.16 17
2508.27 17
2508.39 18
2508.50 18
2508.62 19
2508.73 20
2508.85 21
2508.96 24
2509.08 29
2509.19 37
2509.31 46
2509.42 58
2509.54 71
2509.65 83
2509.77 94
2509.88 102
2510.00 107
2510.11 110
2510.23 110
2510.34 109
2510.46 106
2510.57 103
2510.68 99
2510.80 94
2510.91 88
2511.03 81
2511.14 74
2511.26 66
2511.37 58
2511.49 51
2511.60 45
2511.72 39
2511.83 33
2511.95 27
2512.06 22
2512.18 18
2512.29 18
2512.41 20
2512.52 25
2512.64 32
2512.75 40
2512.87 48
2512.98 54
2513.10 56
2513.21 56
2513.33 54
2513.44 51
2513.56 49
2513.67 48
2513.79 51
2513.90 56
2514.02 63
2514.13 71
2514.25 77
2514.36 82
2514.48 83
2514.59 82
2514.71 79
2514.82 75
2514.94 70
2515.05 65
2515.17 60
2515.28 55
2515.40 49
2515.51 42
2515.63 35
2515.74 29
2515.86 25
2515.97 24
2516.09 26
2516.20 30
2516.32 36
2516.43 42
2516.55 46
2516.66 49
2516.78 49
2516.89 46
2517.01 42
2517.12 38
2517.24 34
2517.35 30
2517.47 28
2517.58 26
2517.70 24
2517.81 23
2517.93 22
2518.04 22
2518.16 24
2518.27 28
2518.39 33
2518.50 40
2518.62 46
2518.73 50
2518.85 51
2518.96 49
2519.08 44
2519.19 37
2519.31 30
2519.42 24
2519.54 21
2519.65 21
2519.77 24
2519.88 29
2520.00 35
2520.11 42
2520.23 49
2520.34 54
2520.46 60
2520.57 66
2520.69 71
2520.80 76
2520.92 81
2521.03 84
2521.15 86
2521.26 85
2521.38 84
2521.49 82
2521.61 80
2521.72 80
2521.84 83
2521.95 88
2522.07 95
2522.18 105
2522.30 116
2522.41 128
2522.53 138
2522.64 145
2522.76 150
2522.87 151
2522.99 148
2523.11 140
2523.22 130
2523.34 116
2523.45 101
2523.57 85
2523.68 69
2523.80 55
2523.91 45
2524.03 38
2524.14 35
2524.26 36
2524.37 38
2524.49 40
2524.60 40
2524.72 37
2524.83 30
2524.95 20
2525.06 8
2525.18 0
2525.29 0
2525.41 0
2525.52 0
2525.64 0
2525.75 0
2525.87 0
2525.98 0
2526.10 4
2526.21 13
2526.33 22
2526.45 31
2526.56 39
2526.68 47
2526.79 55
2526.91 62
2527.02 69
2527.14 73
2527.25 76
2527.37 76
2527.48 73
2527.60 69
2527.71 63
2527.83 58
2527.94 53
2528.06 50
2528.17 48
2528.29 46
2528.40 44
2528.52 42
2528.63 39
2528.75 37
2528.87 36
2528.98 35
2529.10 37
2529.21 40
2529.33 45
2529.44 51
2529.56 57
2529.67 63
2529.79 68
2529.90 72
2530.02 74
2530.13 74
2530.25 73
2530.36 71
2530.48 69
2530.59 68
2530.71 66
2530.83 63
2530.94 59
2531.06 53
2531.17 46
2531.29 38
2531.40 30
2531.52 23
2531.63 19
2531.75 18
2531.86 20
2531.98 26
2532.09 33
2532.21 41
2532.32 50
2532.44 58
2532.56 64
2532.67 67
2532.79 67
2532.90 64
2533.02 59
2533.13 51
2533.25 44
2533.36 38
2533.48 37
2533.59 40
2533.71 49
2533.82 60
2533.94 73
2534.06 83
2534.17 89
2534.29 89
2534.40 84
2534.52 76
2534.63 67
2534.75 61
2534.86 58
2534.98 60
2535.09 66
2535.21 75
2535.33 86
2535.44 96
2535.56 107
2535.67 117
2535.79 126
2535.90 136
2536.02 145
2536.13 153
2536.25 158
2536.36 159
2536.48 157
2536.59 151
2536.71 143
2536.83 133
2536.94 123
2537.06 115
2537.17 108
2537.29 103
2537.40 99
2537.52 95
2537.63 92
2537.75 90
2537.86 89
2537.98 89
2538.10 91
2538.21 94
2538.33 98
2538.44 103
2538.56 109
2538.67 113
2538.79 118
2538.90 121
2539.02 123
2539.14 123
2539.25 123
2539.37 123
2539.48 123
2539.60 125
2539.71 130
2539.83 138
2539.94 148
2540.06 161
2540.18 176
2540.29 190
2540.41 204
2540.52 215
2540.64 224
2540.75 228
2540.87 228
2540.98 223
2541.10 215
2541.21 205
2541.33 194
2541.45 184
2541.56 176
2541.68 170
2541.79 167
2541.91 166
2542.02 166
2542.14 167
2542.26 169
2542.37 172
2542.49 175
2542.60 179
2542.72 184
2542.83 189
2542.95 195
2543.06 201
2543.18 207
2543.30 213
2543.41 218
2543.53 222
2543.64 224
2543.76 224
2543.87 224
2543.99 222
2544.10 221
2544.22 221
2544.34 222
2544.45 226
2544.57 232
2544.68 238
2544.80 245
2544.91 251
2545.03 255
2545.15 257
2545.26 255
2545.38 251
2545.49 247
2545.61 243
2545.72 240
2545.84 240
2545.96 243
2546.07 246
2546.19 247
2546.30 245
2546.42 238
2546.53 225
2546.65 205
2546.76 182
2546.88 157
2547.00 133
2547.11 113
2547.23 99
2547.34 92
2547.46 93
2547.57 100
2547.69 113
2547.81 128
2547.92 145
2548.04 160
2548.15 171
2548.27 179
2548.38 182
2548.50 179
2548.62 173
2548.73 163
2548.85 151
2548.96 138
2549.08 127
2549.19 119
2549.31 115
2549.43 115
2549.54 118
2549.66 125
2549.77 133
2549.89 143
2550.00 152
2550.12 161
2550.24 171
2550.35 179
2550.47 186
2550.58 191
2550.70 192
2550.82 189
2550.93 181
2551.05 170
2551.16 157
2551.28 144
2551.39 134
2551.51 127
2551.63 125
2551.74 126
2551.86 130
2551.97 134
2552.09 138
2552.20 139
2552.32 138
2552.44 134
2552.55 127
2552.67 118
2552.78 107
2552.90 96
2553.02 86
2553.13 77
2553.25 70
2553.36 67
2553.48 66
2553.59 67
2553.71 69
2553.83 72
2553.94 74
2554.06 74
2554.17 72
2554.29 69
2554.41 64
2554.52 59
2554.64 55
2554.75 54
2554.87 56
2554.98 62
2555.10 70
2555.22 81
2555.33 91
2555.45 98
2555.56 102
2555.68 102
2555.80 98
2555.91 90
2556.03 80
2556.14 70
2556.26 60
2556.38 52
2556.49 47
2556.61 44
2556.72 43
2556.84 44
2556.96 46
2557.07 48
2557.19 50
2557.30 52
2557.42 54
2557.53 56
2557.65 59
2557.77 63
2557.88 68
2558.00 74
2558.11 78
2558.23 82
2558.35 84
2558.46 84
2558.58 82
2558.69 79
2558.81 75
2558.93 69
2559.04 63
2559.16 56
2559.27 49
2559.39 41
2559.51 32
2559.62 22
2559.74 11
2559.85 0
2559.97 0
2560.09 0
2560.20 0
2560.32 0
2560.43 0
2560.55 0
2560.67 0
2560.78 5
2560.90 18
2561.01 29
2561.13 36
2561.25 38
2561.36 37
2561.48 34
2561.59 30
2561.71 27
2561.83 26
2561.94 26
2562.06 28
2562.17 30
2562.29 33
2562.41 36
2562.52 38
2562.64 40
2562.75 42
2562.87 44
2562.99 46
2563.10 46
2563.22 45
2563.33 43
2563.45 40
2563.57 37
2563.68 36
2563.80 38
2563.91 42
2564.03 47
2564.15 52
2564.26 57
2564.38 62
2564.49 65
2564.61 67
2564.73 70
2564.84 72
2564.96 75
2565.08 77
2565.19 78
2565.31 79
2565.42 78
2565.54 77
2565.66 76
2565.77 76
2565.89 77
2566.00 80
2566.12 84
2566.24 89
2566.35 94
2566.47 99
2566.58 104
2566.70 109
2566.82 113
2566.93 117
2567.05 119
2567.17 122
2567.28 123
2567.40 123
2567.51 122
2567.63 122
2567.75 122
2567.86 122
2567.98 122
2568.09 122
2568.21 122
2568.33 122
2568.44 122
2568.56 123
2568.68 125
2568.79 127
2568.91 131
2569.02 133
2569.14 134
2569.26 132
2569.37 127
2569.49 118
2569.61 108
2569.72 97
2569.84 86
2569.95 76
2570.07 67
2570.19 61
2570.30 56
2570.42 53
2570.53 51
2570.65 52
2570.77 54
2570.88 58
2571.00 64
2571.12 71
2571.23 77
2571.35 83
2571.46 87
2571.58 90
2571.70 90
2571.81 89
2571.93 87
2572.05 85
2572.16 83
2572.28 83
2572.39 83
2572.51 84
2572.63 84
2572.74 82
2572.86 77
2572.98 71
2573.09 62
2573.21 53
2573.33 44
2573.44 38
2573.56 35
2573.67 35
2573.79 37
2573.91 41
2574.02 45
2574.14 48
2574.26 50
2574.37 50
2574.49 50
2574.60 49
2574.72 47
2574.84 45
2574.95 42
2575.07 38
2575.19 35
2575.30 31
2575.42 28
2575.53 27
2575.65 27
2575.77 28
2575.88 29
2576.00 32
2576.12 34
2576.23 37
2576.35 39
2576.47 42
2576.58 45
2576.70 49
2576.81 53
2576.93 57
2577.05 60
2577.16 62
2577.28 63
2577.40 62
2577.51 61
2577.63 60
2577.75 58
2577.86 55
2577.98 51
2578.09 45
2578.21 38
2578.33 30
2578.44 22
2578.56 14
2578.68 8
2578.79 4
2578.91 2
2579.03 2
2579.14 2
2579.26 2
2579.38 1
2579.49 0
2579.61 0
2579.72 0
2579.84 0
2579.96 0
2580.07 0
2580.19 0
2580.31 4
2580.42 9
2580.54 14
2580.66 19
2580.77 26
2580.89 33
2581.01 40
2581.12 47
2581.24 54
2581.36 59
2581.47 63
2581.59 66
2581.70 67
2581.82 68
2581.94 68
2582.05 67
2582.17 66
2582.29 66
2582.40 66
2582.52 67
2582.64 69
2582.75 73
2582.87 79
2582.99 85
2583.10 90
2583.22 93
2583.34 94
2583.45 91
2583.57 85
2583.68 78
2583.80 69
2583.92 61
2584.03 54
2584.15 48
2584.27 43
2584.38 39
2584.50 35
2584.62 31
2584.73 27
2584.85 25
2584.97 24
2585.08 25
2585.20 29
2585.32 33
2585.43 38
2585.55 42
2585.67 44
2585.78 43
2585.90 38
2586.02 31
2586.13 22
2586.25 12
2586.37 2
2586.48 0
2586.60 0
2586.72 0
2586.83 0
2586.95 0
2587.07 0
2587.18 0
2587.30 0
2587.41 11
2587.53 25
2587.65 37
2587.76 46
2587.88 50
2588.00 50
2588.11 47
2588.23 42
2588.35 37
2588.46 34
2588.58 33
2588.70 34
2588.81 38
2588.93 42
2589.05 46
2589.16 48
2589.28 48
2589.40 45
2589.51 39
2589.63 31
2589.75 20
2589.86 9
2589.98 0
2590.10 0
2590.21 0
2590.33 0
2590.45 0
2590.56 8
2590.68 17
2590.80 24
2590.91 30
2591.03 33
2591.15 35
2591.26 37
2591.38 40
2591.50 43
2591.61 47
2591.73 52
2591.85 56
2591.96 60
2592.08 64
2592.20 67
2592.31 70
2592.43 73
2592.55 75
2592.66 78
2592.78 81
2592.90 84
2593.01 88
2593.13 93
2593.25 100
2593.37 107
2593.48 114
2593.60 120
2593.72 124
2593.83 126
2593.95 125
2594.07 122
2594.18 117
2594.30 110
2594.42 103
2594.53 97
2594.65 91
2594.77 88
2594.88 87
2595.00 88
2595.12 90
2595.23 93
2595.35 96
2595.47 99
2595.58 102
2595.70 106
2595.82 109
2595.93 112
2596.05 114
2596.17 115
2596.28 114
2596.40 112
2596.52 108
2596.63 104
2596.75 99
2596.87 92
2596.99 85
2597.10 78
2597.22 70
2597.34 64
2597.45 59
2597.57 57
2597.69 56
2597.80 57
2597.92 59
2598.04 61
2598.15 62
2598.27 62
2598.39 62
2598.50 61
2598.62 58
2598.74 55
2598.85 51
2598.97 46
2599.09 41
2599.21 37
2599.32 33
2599.44 30
2599.56 27
2599.67 24
2599.79 21
2599.91 17
2600.02 15
2600.14 13
2600.26 14
2600.37 16
2600.49 20
2600.61 24
2600.72 28
2600.84 32
2600.96 36
2601.08 39
2601.19 41
2601.31 44
2601.43 46
2601.54 47
2601.66 47
2601.78 46
2601.89 44
2602.01 41
2602.13 37
2602.24 33
2602.36 31
2602.48 30
2602.60 30
2602.71 34
2602.83 40
2602.95 48
2603.06 58
2603.18 68
2603.30 75
2603.41 80
2603.53 81
2603.65 78
2603.77 74
2603.88 69
2604.00 65
2604.12 63
2604.23 63
2604.35 65
2604.47 66
2604.58 65
2604.70 63
2604.82 57
2604.94 50
2605.05 43
2605.17 36
2605.29 30
2605.40 26
2605.52 24
2605.64 23
2605.75 23
2605.87 22
2605.99 22
2606.11 23
2606.22 25
2606.34 29
2606.46 34
2606.57 41
2606.69 47
2606.81 53
2606.92 58
2607.04 61
2607.16 63
2607.28 64
2607.39 64
2607.51 62
2607.63 59
2607.74 54
2607.86 47
2607.98 38
2608.09 27
2608.21 17
2608.33 9
2608.45 4
2608.56 3
2608.68 7
2608.80 17
2608.91 32
2609.03 52
2609.15 75
2609.27 101
2609.38 128
2609.50 155
2609.62 178
2609.73 198
2609.85 214
2609.97 226
2610.09 233
2610.20 239
2610.32 242
2610.44 245
2610.55 249
2610.67 254
2610.79 261
2610.91 270
2611.02 279
2611.14 289
2611.26 298
2611.37 304
2611.49 306
2611.61 306
2611.73 302
2611.84 298
2611.96 294
2612.08 292
2612.19 293
2612.31 296
2612.43 301
2612.55 306
2612.66 310
2612.78 313
2612.90 314
2613.01 315
2613.13 316
2613.25 318
2613.37 321
2613.48 325
2613.60 328
2613.72 330
2613.83 329
2613.95 327
2614.07 322
2614.19 316
2614.30 310
2614.42 304
2614.54 298
2614.65 292
2614.77 286
2614.89 278
2615.01 269
2615.12 259
2615.24 250
2615.36 240
2615.48 233
2615.59 230
2615.71 229
2615.83 233
2615.94 239
2616.06 247
2616.18 254
2616.30 259
2616.41 261
2616.53 257
2616.65 249
2616.77 237
2616.88 222
2617.00 206
2617.12 190
2617.23 177
2617.35 165
2617.47 154
2617.59 145
2617.70 135
2617.82 124
2617.94 113
2618.06 102
2618.17 92
2618.29 85
2618.41 82
2618.52 84
2618.64 91
2618.76 103
2618.88 119
2618.99 138
2619.11 156
2619.23 174
2619.35 189
2619.46 200
2619.58 206
2619.70 207
2619.82 203
2619.93 194
2620.05 181
2620.17 166
2620.28 148
2620.40 129
2620.52 109
2620.64 89
2620.75 70
2620.87 53
2620.99 40
2621.11 31
2621.22 28
2621.34 28
2621.46 32
2621.58 38
2621.69 45
2621.81 51
2621.93 56
2622.04 58
2622.16 59
2622.28 58
2622.40 57
2622.51 56
2622.63 58
2622.75 62
2622.87 70
2622.98 81
2623.10 93
2623.22 105
2623.34 115
2623.45 120
2623.57 120
2623.69 115
2623.81 104
2623.92 91
2624.04 77
2624.16 64
2624.28 52
2624.39 44
2624.51 38
2624.63 35
2624.75 34
2624.86 35
2624.98 36
2625.10 37
2625.22 38
2625.33 38
2625.45 37
2625.57 34
2625.68 29
2625.80 23
2625.92 14
2626.04 5
2626.15 0
2626.27 0
2626.39 0
2626.51 0
2626.62 0
2626.74 0
2626.86 0
2626.98 2
2627.09 5
2627.21 7
2627.33 8
2627.45 10
2627.56 14
2627.68 20
2627.80 28
2627.92 36
2628.03 43
2628.15 49
2628.27 52
2628.39 52
2628.50 51
2628.62 49
2628.74 49
2628.86 51
2628.97 55
2629.09 62
2629.21 70
2629.33 78
2629.45 84
2629.56 87
2629.68 88
2629.80 86
2629.92 82
2630.03 77
2630.15 71
2630.27 66
2630.39 61
2630.50 58
2630.62 56
2630.74 57
2630.86 61
2630.97 67
2631.09 76
2631.21 86
2631.33 96
2631.44 105
2631.56 110
2631.68 112
2631.80 111
2631.91 107
2632.03 101
2632.15 93
2632.27 85
2632.38 75
2632.50 64
2632.62 52
2632.74 39
2632.86 26
2632.97 15
2633.09 6
2633.21 0
2633.33 0
2633.44 0
2633.56 2
2633.68 9
2633.80 18
2633.91 28
2634.03 39
2634.15 49
2634.27 58
2634.38 65
2634.50 70
2634.62 72
2634.74 71
2634.86 69
2634.97 64
2635.09 58
2635.21 52
2635.33 46
2635.44 42
2635.56 40
2635.68 40
2635.80 43
2635.91 47
2636.03 52
2636.15 57
2636.27 62
2636.39 67
2636.50 71
2636.62 76
2636.74 79
2636.86 81
2636.97 80
2637.09 76
2637.21 69
2637.33 59
2637.44 48
2637.56 37
2637.68 29
2637.80 24
2637.92 23
2638.03 26
2638.15 31
2638.27 37
2638.39 43
2638.50 50
2638.62 57
2638.74 65
2638.86 74
2638.98 85
2639.09 95
2639.21 105
2639.33 113
2639.45 118
2639.56 120
2639.68 120
2639.80 117
2639.92 113
2640.04 108
2640.15 103
2640.27 98
2640.39 94
2640.51 92
2640.62 90
2640.74 91
2640.86 92
2640.98 95
2641.10 98
2641.21 100
2641.33 103
2641.45 104
2641.57 104
2641.68 102
2641.80 98
2641.92 93
2642.04 88
2642.16 85
2642.27 85
2642.39 89
2642.51 97
2642.63 107
2642.74 118
2642.86 127
2642.98 131
2643.10 129
2643.22 119
2643.33 104
2643.45 85
2643.57 64
2643.69 42
2643.81 23
2643.92 7
2644.04 0
2644.16 0
2644.28 0
2644.40 0
2644.51 0
2644.63 0
2644.75 0
2644.87 0
2644.98 0
2645.10 5
2645.22 11
2645.34 18
2645.46 24
2645.57 30
2645.69 35
2645.81 37
2645.93 37
2646.05 35
2646.16 32
2646.28 28
2646.40 24
2646.52 21
2646.64 18
2646.75 16
2646.87 14
2646.99 11
2647.11 7
2647.22 4
2647.34 0
2647.46 0
2647.58 0
2647.70 4
2647.81 11
2647.93 20
2648.05 30
2648.17 40
2648.29 48
2648.40 53
2648.52 54
2648.64 52
2648.76 48
2648.88 41
2648.99 35
2649.11 31
2649.23 29
2649.35 31
2649.47 35
2649.58 41
2649.70 47
2649.82 53
2649.94 57
2650.06 60
2650.17 62
2650.29 62
2650.41 61
2650.53 60
2650.65 58
2650.76 56
2650.88 54
2651.00 53
2651.12 52
2651.24 53
2651.35 54
2651.47 55
2651.59 55
2651.71 55
2651.83 54
2651.94 53
2652.06 53
2652.18 55
2652.30 59
2652.42 63
2652.54 67
2652.65 71
2652.77 74
2652.89 75
2653.01 76
2653.13 76
2653.24 78
2653.36 81
2653.48 86
2653.60 92
2653.72 99
2653.83 107
2653.95 115
2654.07 123
2654.19 129
2654.31 133
2654.42 134
2654.54 132
2654.66 126
2654.78 116
2654.90 103
2655.02 88
2655.13 73
2655.25 60
2655.37 49
2655.49 41
2655.61 37
2655.72 36
2655.84 38
2655.96 40
2656.08 43
2656.20 45
2656.31 46
2656.43 45
2656.55 42
2656.67 37
2656.79 30
2656.91 20
2657.02 9
2657.14 0
2657.26 0
2657.38 0
2657.50 0
2657.61 0
2657.73 0
2657.85 0
2657.97 0
2658.09 4
2658.21 12
2658.32 19
2658.44 23
2658.56 26
2658.68 28
2658.80 27
2658.91 25
2659.03 23
2659.15 21
2659.27 21
2659.39 22
2659.51 27
2659.62 34
2659.74 42
2659.86 51
2659.98 59
2660.10 65
2660.21 68
2660.33 69
2660.45 68
2660.57 65
2660.69 62
2660.81 60
2660.92 59
2661.04 59
2661.16 59
2661.28 58
2661.40 56
2661.52 52
2661.63 45
2661.75 37
2661.87 29
2661.99 22
2662.11 18
2662.23 17
2662.34 20
2662.46 25
2662.58 31
2662.70 37
2662.82 41
2662.94 43
2663.05 41
2663.17 35
2663.29 27
2663.41 17
2663.53 7
2663.64 0
2663.76 0
2663.88 0
2664.00 0
2664.12 0
2664.24 4
2664.35 12
2664.47 18
2664.59 21
2664.71 20
2664.83 16
2664.95 10
2665.06 4
2665.18 0
2665.30 0
2665.42 1
2665.54 7
2665.66 17
2665.77 28
2665.89 38
2666.01 48
2666.13 56
2666.25 61
2666.37 62
2666.49 62
2666.60 59
2666.72 54
2666.84 49
2666.96 45
2667.08 42
2667.20 42
2667.31 45
2667.43 52
2667.55 64
2667.67 79
2667.79 97
2667.91 114
2668.02 129
2668.14 141
2668.26 148
2668.38 151
2668.50 150
2668.62 146
2668.73 141
2668.85 135
2668.97 130
2669.09 124
2669.21 118
2669.33 110
2669.45 102
2669.56 92
2669.68 82
2669.80 73
2669.92 65
2670.04 59
2670.16 56
2670.27 55
2670.39 57
2670.51 60
2670.63 64
2670.75 69
2670.87 73
2670.99 77
2671.10 78
2671.22 78
2671.34 76
2671.46 74
2671.58 73
2671.70 72
2671.81 73
2671.93 76
2672.05 79
2672.17 83
2672.29 88
2672.41 92
2672.53 97
2672.64 101
2672.76 105
2672.88 108
2673.00 109
2673.12 108
2673.24 104
2673.36 98
2673.47 90
2673.59 82
2673.71 75
2673.83 69
2673.95 65
2674.07 63
2674.19 63
2674.30 63
2674.42 62
2674.54 60
2674.66 55
2674.78 48
2674.90 39
2675.01 29
2675.13 18
2675.25 8
2675.37 1
2675.49 0
2675.61 0
2675.73 0
2675.84 0
2675.96 0
2676.08 0
2676.20 0
2676.32 0
2676.44 0
2676.56 2
2676.68 7
2676.79 12
2676.91 18
2677.03 23
2677.15 27
2677.27 31
2677.39 36
2677.51 43
2677.62 51
2677.74 59
2677.86 67
2677.98 73
2678.10 77
2678.22 79
2678.34 81
2678.45 82
2678.57 85
2678.69 88
2678.81 92
2678.93 94
2679.05 94
2679.17 90
2679.28 84
2679.40 77
2679.52 70
2679.64 66
2679.76 64
2679.88 66
2680.00 71
2680.12 78
2680.23 85
2680.35 92
2680.47 98
2680.59 103
2680.71 108
2680.83 112
2680.95 115
2681.07 116
2681.18 116
2681.30 114
2681.42 111
2681.54 106
2681.66 101
2681.78 97
2681.90 95
2682.01 94
2682.13 94
2682.25 95
2682.37 97
2682.49 99
2682.61 100
2682.73 100
2682.85 101
2682.96 102
2683.08 104
2683.20 108
2683.32 112
2683.44 117
2683.56 121
2683.68 123
2683.80 123
2683.91 120
2684.03 114
2684.15 105
2684.27 95
2684.39 85
2684.51 78
2684.63 74
2684.75 74
2684.86 79
2684.98 87
2685.10 99
2685.22 111
2685.34 122
2685.46 130
2685.58 135
2685.70 136
2685.82 133
2685.93 127
2686.05 119
2686.17 110
2686.29 100
2686.41 92
2686.53 84
2686.65 78
2686.77 73
2686.88 68
2687.00 63
2687.12 58
2687.24 54
2687.36 52
2687.48 52
2687.60 55
2687.72 63
2687.84 76
2687.95 91
2688.07 107
2688.19 123
2688.31 138
2688.43 150
2688.55 161
2688.67 170
2688.79 179
2688.90 188
2689.02 197
2689.14 208
2689.26 219
2689.38 230
2689.50 241
2689.62 251
2689.74 260
2689.86 266
2689.97 270
2690.09 271
2690.21 269
2690.33 264
2690.45 259
2690.57 254
2690.69 251
2690.81 253
2690.93 260
2691.05 271
2691.16 284
2691.28 298
2691.40 310
2691.52 319
2691.64 324
2691.76 326
2691.88 327
2692.00 328
2692.12 331
2692.23 337
2692.35 344
2692.47 353
2692.59 363
2692.71 371
2692.83 378
2692.95 384
2693.07 389
2693.19 392
2693.30 393
2693.42 393
2693.54 392
2693.66 391
2693.78 391
2693.90 394
2694.02 402
2694.14 417
2694.26 438
2694.38 467
2694.49 500
2694.61 535
2694.73 570
2694.85 600
2694.97 624
2695.09 643
2695.21 656
2695.33 666
2695.45 675
2695.57 685
2695.68 695
2695.80 708
2695.92 722
2696.04 739
2696.16 758
2696.28 781
2696.40 810
2696.52 844
2696.64 885
2696.76 931
2696.88 982
2696.99 1034
2697.11 1087
2697.23 1139
2697.35 1188
2697.47 1233
2697.59 1271
2697.71 1303
2697.83 1326
2697.95 1342
2698.07 1353
2698.18 1360
2698.30 1366
2698.42 1374
2698.54 1384
2698.66 1395
2698.78 1407
2698.90 1418
2699.02 1426
2699.14 1430
2699.26 1430
2699.38 1426
2699.49 1417
2699.61 1404
2699.73 1387
2699.85 1366
2699.97 1341
2700.09 1313
2700.21 1281
2700.33 1247
2700.45 1213
2700.57 1181
2700.69 1150
2700.81 1123
2700.92 1099
2701.04 1078
2701.16 1058
2701.28 1037
2701.40 1015
2701.52 990
2701.64 964
2701.76 936
2701.88 908
2702.00 880
2702.12 851
2702.24 823
2702.35 795
2702.47 766
2702.59 736
2702.71 705
2702.83 675
2702.95 645
2703.07 617
2703.19 592
2703.31 569
2703.43 548
2703.55 527
2703.67 508
2703.78 488
2703.90 469
2704.02 452
2704.14 437
2704.26 423
2704.38 410
2704.50 397
2704.62 382
2704.74 366
2704.86 347
2704.98 329
2705.10 311
2705.22 295
2705.33 283
2705.45 273
2705.57 266
2705.69 262
2705.81 258
2705.93 256
2706.05 253
2706.17 250
2706.29 247
2706.41 242
2706.53 235
2706.65 227
2706.77 218
2706.88 207
2707.00 196
2707.12 186
2707.24 176
2707.36 168
2707.48 160
2707.60 153
2707.72 145
2707.84 137
2707.96 130
2708.08 123
2708.20 116
2708.32 111
2708.44 108
2708.55 105
2708.67 102
2708.79 98
2708.91 94
2709.03 90
2709.15 86
2709.27 82
2709.39 79
2709.51 78
2709.63 78
2709.75 80
2709.87 83
2709.99 87
2710.11 92
2710.23 98
2710.34 105
2710.46 112
2710.58 120
2710.70 129
2710.82 139
2710.94 148
2711.06 157
2711.18 164
2711.30 170
2711.42 174
2711.54 176
2711.66 177
2711.78 176
2711.90 176
2712.02 175
2712.14 175
2712.25 175
2712.37 174
2712.49 170
2712.61 164
2712.73 154
2712.85 142
2712.97 130
2713.09 119
2713.21 110
2713.33 106
2713.45 106
2713.57 110
2713.69 116
2713.81 122
2713.93 128
2714.05 134
2714.16 139
2714.28 144
2714.40 149
2714.52 154
2714.64 159
2714.76 163
2714.88 165
2715.00 164
2715.12 161
2715.24 157
2715.36 153
2715.48 150
2715.60 149
2715.72 151
2715.84 154
2715.96 157
2716.08 159
2716.20 159
2716.32 157
2716.43 152
2716.55 144
2716.67 135
2716.79 124
2716.91 113
2717.03 104
2717.15 97
2717.27 94
2717.39 93
2717.51 95
2717.63 98
2717.75 99
2717.87 98
2717.99 95
2718.11 91
2718.23 87
2718.35 84
2718.47 86
2718.59 90
2718.71 97
2718.82 105
2718.94 112
2719.06 116
2719.18 115
2719.30 109
2719.42 98
2719.54 85
2719.66 69
2719.78 55
2719.90 44
2720.02 37
2720.14 38
2720.26 46
2720.38 63
2720.50 86
2720.62 113
2720.74 143
2720.86 172
2720.98 199
2721.10 221
2721.22 239
2721.34 252
2721.46 260
2721.57 265
2721.69 267
2721.81 266
2721.93 264
2722.05 259
2722.17 252
2722.29 244
2722.41 234
2722.53 224
2722.65 214
2722.77 206
2722.89 199
2723.01 196
2723.13 196
2723.25 200
2723.37 208
2723.49 218
2723.61 229
2723.73 240
2723.85 248
2723.97 254
2724.09 257
2724.21 257
2724.33 257
2724.45 255
2724.57 255
2724.68 255
2724.80 257
2724.92 259
2725.04 261
2725.16 262
2725.28 262
2725.40 261
2725.52 260
2725.64 259
2725.76 260
2725.88 261
2726.00 263
2726.12 265
2726.24 266
2726.36 265
2726.48 261
2726.60 255
2726.72 246
2726.84 235
2726.96 223
2727.08 209
2727.20 193
2727.32 175
2727.44 157
2727.56 139
2727.68 123
2727.80 109
2727.92 99
2728.04 93
2728.16 90
2728.28 91
2728.40 96
2728.52 104
2728.64 114
2728.75 126
2728.87 137
2728.99 147
2729.11 152
2729.23 152
2729.35 146
2729.47 137
2729.59 127
2729.71 117
2729.83 111
2729.95 107
2730.07 106
2730.19 104
2730.31 102
2730.43 96
2730.55 88
2730.67 80
2730.79 72
2730.91 69
2731.03 70
2731.15 75
2731.27 85
2731.39 96
2731.51 106
2731.63 113
2731.75 117
2731.87 116
2731.99 113
2732.11 109
2732.23 106
2732.35 105
2732.47 107
2732.59 112
2732.71 119
2732.83 127
2732.95 134
2733.07 139
2733.19 143
2733.31 146
2733.43 147
2733.55 146
2733.67 144
2733.79 138
2733.91 129
2734.03 115
2734.15 98
2734.27 77
2734.39 56
2734.51 35
2734.63 16
2734.75 1
2734.87 0
2734.99 0
2735.11 0
2735.23 0
2735.35 0
2735.47 0
2735.59 4
2735.70 9
2735.82 11
2735.94 11
2736.06 10
2736.18 8
2736.30 6
2736.42 5
2736.54 5
2736.66 6
2736.78 7
2736.90 8
2737.02 7
2737.14 6
2737.26 3
2737.38 0
2737.50 0
2737.62 1
2737.74 7
2737.86 16
2737.98 27
2738.10 37
2738.22 44
2738.34 47
2738.46 44
2738.58 37
2738.70 26
2738.82 14
2738.94 2
2739.06 0
2739.18 0
2739.30 0
2739.42 0
2739.54 0
2739.66 0
2739.78 2
2739.90 10
2740.02 17
2740.14 23
2740.26 29
2740.38 34
2740.50 38
2740.62 42
2740.74 45
2740.86 47
2740.98 48
2741.10 47
2741.22 44
2741.34 40
2741.46 38
2741.58 37
2741.70 39
2741.82 44
2741.94 53
2742.06 64
2742.18 76
2742.30 85
2742.42 91
2742.54 93
2742.66 91
2742.78 84
2742.90 76
2743.02 68
2743.14 61
2743.26 55
2743.38 52
2743.50 52
2743.62 54
2743.74 60
2743.86 68
2743.98 80
2744.10 93
2744.22 107
2744.34 120
2744.46 131
2744.59 138
2744.71 140
2744.83 138
2744.95 133
2745.07 127
2745.19 120
2745.31 114
2745.43 108
2745.55 102
2745.67 95
2745.79 87
2745.91 78
2746.03 68
2746.15 60
2746.27 55
2746.39 53
2746.51 56
2746.63 63
2746.75 73
2746.87 85
2746.99 98
2747.11 110
2747.23 122
2747.35 133
2747.47 144
2747.59 154
2747.71 164
2747.83 173
2747.95 180
2748.07 184
2748.19 184
2748.31 180
2748.43 171
2748.55 159
2748.67 145
2748.79 132
2748.91 120
2749.03 109
2749.15 102
2749.27 96
2749.39 91
2749.51 88
2749.63 84
2749.75 81
2749.87 79
2749.99 76
2750.11 75
2750.23 75
2750.35 76
2750.47 78
2750.59 81
2750.71 86
2750.83 92
2750.95 98
2751.07 102
2751.19 106
2751.31 107
2751.43 105
2751.56 100
2751.68 93
2751.80 85
2751.92 77
2752.04 71
2752.16 66
2752.28 64
2752.40 64
2752.52 65
2752.64 66
2752.76 65
2752.88 63
2753.00 59
2753.12 55
2753.24 51
2753.36 50
2753.48 51
2753.60 56
2753.72 63
2753.84 71
2753.96 80
2754.08 89
2754.20 96
2754.32 103
2754.44 109
2754.56 114
2754.68 118
2754.80 122
2754.92 124
2755.04 126
2755.16 128
2755.28 129
2755.40 129
2755.52 129
2755.65 126
2755.77 122
2755.89 114
2756.01 105
2756.13 93
2756.25 81
2756.37 69
2756.49 59
2756.61 51
2756.73 47
2756.85 45
2756.97 44
2757.09 43
2757.21 43
2757.33 44
2757.45 45
2757.57 47
2757.69 53
2757.81 61
2757.93 70
2758.05 79
2758.17 85
2758.29 87
2758.41 84
2758.53 77
2758.65 68
2758.77 58
2758.90 50
2759.02 45
2759.14 41
2759.26 40
2759.38 39
2759.50 38
2759.62 37
2759.74 35
2759.86 34
2759.98 33
2760.10 32
2760.22 33
2760.34 34
2760.46 36
2760.58 38
2760.70 40
2760.82 43
2760.94 46
2761.06 49
2761.18 52
2761.30 53
2761.42 54
2761.55 54
2761.67 53
2761.79 52
2761.91 51
2762.03 50
2762.15 50
2762.27 50
2762.39 49
2762.51 47
2762.63 44
2762.75 40
2762.87 36
2762.99 32
2763.11 30
2763.23 30
2763.35 31
2763.47 34
2763.59 36
2763.71 37
2763.83 35
2763.96 30
2764.08 22
2764.20 12
2764.32 1
2764.44 0
2764.56 0
2764.68 0
2764.80 0
2764.92 0
2765.04 0
2765.16 0
2765.28 1
2765.40 10
2765.52 19
2765.64 27
2765.76 33
2765.88 37
2766.00 40
2766.12 41
2766.25 41
2766.37 42
2766.49 44
2766.61 48
2766.73 54
2766.85 61
2766.97 67
2767.09 72
2767.21 76
2767.33 78
2767.45 79
2767.57 79
2767.69 80
2767.81 80
2767.93 81
2768.05 81
2768.17 79
2768.30 76
2768.42 73
2768.54 69
2768.66 68
2768.78 70
2768.90 76
2769.02 88
2769.14 104
2769.26 124
2769.38 147
2769.50 171
2769.62 195
2769.74 216
2769.86 234
2769.98 246
2770.11 252
2770.23 251
2770.35 243
2770.47 230
2770.59 213
2770.71 195
2770.83 180
2770.95 170
2771.07 165
2771.19 166
2771.31 171
2771.43 177
2771.55 184
2771.67 189
2771.79 191
2771.92 191
2772.04 190
2772.16 188
2772.28 185
2772.40 183
2772.52 181
2772.64 179
2772.76 176
2772.88 174
2773.00 172
2773.12 172
2773.24 172
2773.36 173
2773.48 174
2773.61 173
2773.73 170
2773.85 163
2773.97 152
2774.09 138
2774.21 123
2774.33 108
2774.45 96
2774.57 87
2774.69 83
2774.81 83
2774.93 86
2775.05 90
2775.17 94
2775.30 96
2775.42 97
2775.54 96
2775.66 94
2775.78 90
2775.90 86
2776.02 83
2776.14 80
2776.26 79
2776.38 78
2776.50 76
2776.62 74
2776.75 70
2776.87 64
2776.99 56
2777.11 47
2777.23 38
2777.35 31
2777.47 28
2777.59 30
2777.71 35
2777.83 44
2777.95 54
2778.07 63
2778.19 69
2778.32 72
2778.44 72
2778.56 70
2778.68 65
2778.80 58
2778.92 50
2779.04 41
2779.16 31
2779.28 21
2779.40 12
2779.52 6
2779.65 4
2779.77 6
2779.89 13
2780.01 23
2780.13 34
2780.25 45
2780.37 54
2780.49 59
2780.61 59
2780.73 57
2780.85 55
2780.97 54
2781.10 56
2781.22 62
2781.34 72
2781.46 85
2781.58 98
2781.70 110
2781.82 119
2781.94 124
2782.06 125
2782.18 121
2782.30 114
2782.43 105
2782.55 95
2782.67 85
2782.79 75
2782.91 67
2783.03 60
2783.15 53
2783.27 46
2783.39 40
2783.51 33
2783.64 27
2783.76 23
2783.88 21
2784.00 22
2784.12 25
2784.24 29
2784.36 34
2784.48 39
2784.60 43
2784.72 45
2784.84 45
2784.97 44
2785.09 41
2785.21 36
2785.33 32
2785.45 29
2785.57 27
2785.69 29
2785.81 33
2785.93 39
2786.05 46
2786.18 53
2786.30 60
2786.42 66
2786.54 70
2786.66 74
2786.78 76
2786.90 77
2787.02 77
2787.14 75
2787.26 71
2787.39 65
2787.51 59
2787.63 53
2787.75 48
2787.87 44
2787.99 42
2788.11 41
2788.23 41
2788.35 41
2788.48 38
2788.60 33
2788.72 25
2788.84 15
2788.96 4
2789.08 0
2789.20 0
2789.32 0
2789.44 0
2789.56 0
2789.69 0
2789.81 0
2789.93 0
2790.05 5
2790.17 13
2790.29 21
2790.41 28
2790.53 35
2790.65 41
2790.78 45
2790.90 48
2791.02 50
2791.14 53
2791.26 58
2791.38 64
2791.50 73
2791.62 82
2791.74 90
2791.87 97
2791.99 100
2792.11 100
2792.23 97
2792.35 93
2792.47 90
2792.59 89
2792.71 90
2792.83 92
2792.96 95
2793.08 99
2793.20 101
2793.32 102
2793.44 101
2793.56 99
2793.68 95
2793.80 90
2793.93 85
2794.05 80
2794.17 76
2794.29 73
2794.41 71
2794.53 70
2794.65 70
2794.77 71
2794.89 72
2795.02 74
2795.14 78
2795.26 84
2795.38 93
2795.50 103
2795.62 114
2795.74 125
2795.86 135
2795.99 143
2796.11 147
2796.23 148
2796.35 146
2796.47 140
2796.59 131
2796.71 121
2796.83 110
2796.96 99
2797.08 91
2797.20 85
2797.32 82
2797.44 82
2797.56 83
2797.68 86
2797.80 87
2797.93 87
2798.05 86
2798.17 83
2798.29 80
2798.41 76
2798.53 74
2798.65 72
2798.77 72
2798.90 72
2799.02 73
2799.14 75
2799.26 76
2799.38 78
2799.50 79
2799.62 81
2799.74 85
2799.87 90
2799.99 96
2800.11 103
2800.23 111
2800.35 118
2800.47 122
2800.59 124
2800.72 121
2800.84 114
2800.96 104
2801.08 92
2801.20 81
2801.32 72
2801.44 67
2801.56 67
2801.69 72
2801.81 81
2801.93 92
2802.05 102
2802.17 109
2802.29 112
2802.41 111
2802.54 105
2802.66 96
2802.78 86
2802.90 76
2803.02 69
2803.14 65
2803.26 63
2803.39 63
2803.51 63
2803.63 64
2803.75 63
2803.87 62
2803.99 62
2804.11 64
2804.23 69
2804.36 76
2804.48 85
2804.60 94
2804.72 101
2804.84 106
2804.96 107
2805.08 104
2805.21 98
2805.33 91
2805.45 84
2805.57 78
2805.69 74
2805.81 71
2805.93 70
2806.06 71
2806.18 72
2806.30 74
2806.42 76
2806.54 78
2806.66 81
2806.78 84
2806.91 87
2807.03 90
2807.15 93
2807.27 94
2807.39 94
2807.51 94
2807.63 93
2807.76 91
2807.88 89
2808.00 86
2808.12 83
2808.24 79
2808.36 75
2808.49 70
2808.61 67
2808.73 65
2808.85 66
2808.97 69
2809.09 74
2809.21 81
2809.34 88
2809.46 97
2809.58 104
2809.70 112
2809.82 118
2809.94 122
2810.06 125
2810.19 126
2810.31 124
2810.43 120
2810.55 114
2810.67 107
2810.79 99
2810.92 93
2811.04 87
2811.16 85
2811.28 85
2811.40 89
2811.52 94
2811.65 101
2811.77 108
2811.89 113
2812.01 117
2812.13 119
2812.25 119
2812.37 117
2812.50 113
2812.62 107
2812.74 100
2812.86 92
2812.98 82
2813.10 71
2813.23 61
2813.35 53
2813.47 46
2813.59 43
2813.71 41
2813.83 40
2813.96 38
2814.08 34
2814.20 29
2814.32 23
2814.44 17
2814.56 12
2814.68 10
2814.81 10
2814.93 11
2815.05 12
2815.17 12
2815.29 8
2815.41 3
2815.54 0
2815.66 0
2815.78 0
2815.90 0
2816.02 0
2816.14 0
2816.27 2
2816.39 19
2816.51 39
2816.63 62
2816.75 85
2816.87 105
2817.00 121
2817.12 132
2817.24 136
2817.36 133
2817.48 125
2817.60 112
2817.73 97
2817.85 81
2817.97 66
2818.09 52
2818.21 40
2818.33 31
2818.46 24
2818.58 19
2818.70 15
2818.82 11
2818.94 8
2819.07 6
2819.19 4
2819.31 4
2819.43 6
2819.55 10
2819.67 16
2819.80 23
2819.92 31
2820.04 39
2820.16 46
2820.28 52
2820.40 56
2820.53 58
2820.65 59
2820.77 58
2820.89 58
2821.01 58
2821.13 58
2821.26 58
2821.38 57
2821.50 56
2821.62 54
2821.74 51
2821.87 47
2821.99 43
2822.11 39
2822.23 37
2822.35 34
2822.47 33
2822.60 31
2822.72 29
2822.84 24
2822.96 18
2823.08 10
2823.21 2
2823.33 0
2823.45 0
2823.57 0
2823.69 0
2823.81 1
2823.94 13
2824.06 28
2824.18 43
2824.30 57
2824.42 69
2824.55 76
2824.67 80
2824.79 80
2824.91 78
2825.03 76
2825.15 73
2825.28 73
2825.40 76
2825.52 80
2825.64 86
2825.76 91
2825.89 94
2826.01 94
2826.13 91
2826.25 87
2826.37 82
2826.49 78
2826.62 75
2826.74 73
2826.86 73
2826.98 71
2827.10 69
2827.23 66
2827.35 62
2827.47 58
2827.59 54
2827.71 51
2827.84 50
2827.96 50
2828.08 51
2828.20 51
2828.32 51
2828.45 51
2828.57 51
2828.69 52
2828.81 54
2828.93 57
2829.05 60
2829.18 62
2829.30 62
2829.42 58
2829.54 51
2829.66 42
2829.79 32
2829.91 22
2830.03 14
2830.15 9
2830.27 7
2830.40 7
2830.52 8
2830.64 10
2830.76 11
2830.88 12
2831.01 11
2831.13 9
2831.25 7
2831.37 4
2831.49 0
2831.62 0
2831.74 0
2831.86 0
2831.98 0
2832.10 0
2832.23 0
2832.35 0
2832.47 2
2832.59 11
2832.71 21
2832.84 30
2832.96 37
2833.08 43
2833.20 47
2833.32 50
2833.45 53
2833.57 58
2833.69 64
2833.81 70
2833.93 76
2834.06 82
2834.18 86
2834.30 89
2834.42 91
2834.54 92
2834.67 92
2834.79 90
2834.91 87
2835.03 82
2835.15 77
2835.28 72
2835.40 69
2835.52 69
2835.64 72
2835.77 77
2835.89 81
2836.01 84
2836.13 83
2836.25 78
2836.38 69
2836.50 59
2836.62 48
2836.74 37
2836.86 28
2836.99 20
2837.11 13
2837.23 8
2837.35 5
2837.47 4
2837.60 5
2837.72 8
2837.84 13
2837.96 19
2838.09 24
2838.21 28
2838.33 30
2838.45 31
2838.57 30
2838.70 28
2838.82 26
2838.94 25
2839.06 25
2839.18 27
2839.31 31
2839.43 35
2839.55 41
2839.67 46
2839.80 51
2839.92 54
2840.04 55
2840.16 53
2840.28 51
2840.41 48
2840.53 46
2840.65 45
2840.77 46
2840.89 47
2841.02 48
2841.14 47
2841.26 45
2841.38 42
2841.51 39
2841.63 38
2841.75 40
2841.87 45
2841.99 51
2842.12 58
2842.24 63
2842.36 66
2842.48 67
2842.61 67
2842.73 68
2842.85 70
2842.97 74
2843.09 79
2843.22 85
2843.34 92
2843.46 98
2843.58 103
2843.71 107
2843.83 110
2843.95 112
2844.07 113
2844.20 113
2844.32 112
2844.44 109
2844.56 106
2844.68 103
2844.81 101
2844.93 100
2845.05 102
2845.17 104
2845.30 109
2845.42 115
2845.54 120
2845.66 126
2845.78 131
2845.91 134
2846.03 137
2846.15 139
2846.27 140
2846.40 142
2846.52 143
2846.64 145
2846.76 145
2846.89 144
2847.01 140
2847.13 133
2847.25 124
2847.37 115
2847.50 107
2847.62 104
2847.74 107
2847.86 115
2847.99 128
2848.11 143
2848.23 159
2848.35 173
2848.48 183
2848.60 190
2848.72 194
2848.84 194
2848.97 192
2849.09 187
2849.21 179
2849.33 169
2849.45 156
2849.58 143
2849.70 130
2849.82 119
2849.94 112
2850.07 109
2850.19 109
2850.31 113
2850.43 117
2850.56 123
2850.68 128
2850.80 133
2850.92 136
2851.05 138
2851.17 138
2851.29 135
2851.41 130
2851.54 122
2851.66 113
2851.78 104
2851.90 97
2852.03 94
2852.15 95
2852.27 98
2852.39 105
2852.51 112
2852.64 117
2852.76 121
2852.88 122
2853.00 121
2853.13 117
2853.25 111
2853.37 106
2853.49 103
2853.62 101
2853.74 102
2853.86 105
2853.98 109
2854.11 114
2854.23 119
2854.35 122
2854.47 123
2854.60 121
2854.72 117
2854.84 113
2854.96 110
2855.09 108
2855.21 108
2855.33 109
2855.45 110
2855.58 109
2855.70 104
2855.82 96
2855.94 84
2856.07 71
2856.19 59
2856.31 49
2856.43 43
2856.56 40
2856.68 41
2856.80 44
2856.92 48
2857.05 53
2857.17 58
2857.29 62
2857.41 67
2857.54 71
2857.66 76
2857.78 81
2857.90 86
2858.03 91
2858.15 96
2858.27 101
2858.40 104
2858.52 106
2858.64 105
2858.76 102
2858.89 99
2859.01 94
2859.13 90
2859.25 85
2859.38 81
2859.50 78
2859.62 75
2859.74 73
2859.87 72
2859.99 71
2860.11 70
2860.23 70
2860.36 71
2860.48 73
2860.60 75
2860.72 78
2860.85 82
2860.97 85
2861.09 88
2861.21 89
2861.34 89
2861.46 89
2861.58 90
2861.71 92
2861.83 96
2861.95 101
2862.07 108
2862.20 113
2862.32 117
2862.44 118
2862.56 116
2862.69 113
2862.81 110
2862.93 108
2863.05 108
2863.18 110
2863.30 114
2863.42 119
2863.55 125
2863.67 130
2863.79 135
2863.91 139
2864.04 142
2864.16 145
2864.28 149
2864.40 153
2864.53 157
2864.65 160
2864.77 162
2864.89 161
2865.02 159
2865.14 156
2865.26 152
2865.39 149
2865.51 147
2865.63 144
2865.75 141
2865.88 137
2866.00 130
2866.12 122
2866.24 113
2866.37 103
2866.49 93
2866.61 82
2866.74 72
2866.86 62
2866.98 53
2867.10 46
2867.23 42
2867.35 42
2867.47 46
2867.60 54
2867.72 64
2867.84 76
2867.96 87
2868.09 97
2868.21 104
2868.33 109
2868.45 112
2868.58 113
2868.70 114
2868.82 112
2868.95 109
2869.07 105
2869.19 98
2869.31 90
2869.44 81
2869.56 74
2869.68 68
2869.81 66
2869.93 66
2870.05 69
2870.17 74
2870.30 82
2870.42 91
2870.54 100
2870.67 109
2870.79 117
2870.91 124
2871.03 129
2871.16 131
2871.28 131
2871.40 128
2871.52 124
2871.65 119
2871.77 113
2871.89 106
2872.02 100
2872.14 94
2872.26 89
2872.38 86
2872.51 85
2872.63 88
2872.75 94
2872.88 103
2873.00 113
2873.12 122
2873.25 130
2873.37 134
2873.49 135
2873.61 134
2873.74 131
2873.86 128
2873.98 128
2874.11 131
2874.23 138
2874.35 148
2874.47 159
2874.60 169
2874.72 175
2874.84 178
2874.97 176
2875.09 171
2875.21 167
2875.33 163
2875.46 164
2875.58 169
2875.70 177
2875.83 187
2875.95 197
2876.07 205
2876.20 210
2876.32 214
2876.44 215
2876.56 217
2876.69 220
2876.81 223
2876.93 226
2877.06 228
2877.18 228
2877.30 225
2877.42 220
2877.55 213
2877.67 207
2877.79 202
2877.92 199
2878.04 198
2878.16 199
2878.29 198
2878.41 195
2878.53 189
2878.65 179
2878.78 166
2878.90 150
2879.02 132
2879.15 115
2879.27 99
2879.39 86
2879.52 77
2879.64 73
2879.76 73
2879.88 76
2880.01 83
2880.13 90
2880.25 99
2880.38 107
2880.50 117
2880.62 126
2880.75 136
2880.87 144
2880.99 150
2881.12 153
2881.24 151
2881.36 145
2881.48 136
2881.61 124
2881.73 111
2881.85 98
2881.98 86
2882.10 75
2882.22 65
2882.35 57
2882.47 50
2882.59 45
2882.72 42
2882.84 41
2882.96 42
2883.08 43
2883.21 44
2883.33 45
2883.45 45
2883.58 44
2883.70 41
2883.82 39
2883.95 36
2884.07 35
2884.19 34
2884.32 34
2884.44 34
2884.56 32
2884.68 27
2884.81 21
2884.93 11
2885.05 1
2885.18 0
2885.30 0
2885.42 0
2885.55 0
2885.67 0
2885.79 0
2885.92 0
2886.04 4
2886.16 11
2886.29 15
2886.41 18
2886.53 19
2886.66 21
2886.78 22
2886.90 23
2887.02 25
2887.15 27
2887.27 29
2887.39 31
2887.52 32
2887.64 33
2887.76 35
2887.89 37
2888.01 40
2888.13 45
2888.26 51
2888.38 59
2888.50 67
2888.63 74
2888.75 79
2888.87 81
2889.00 78
2889.12 72
2889.24 64
2889.37 55
2889.49 47
2889.61 42
2889.74 40
2889.86 43
2889.98 48
2890.11 55
2890.23 64
2890.35 72
2890.47 81
2890.60 88
2890.72 95
2890.84 100
2890.97 102
2891.09 101
2891.21 97
2891.34 90
2891.46 80
2891.58 69
2891.71 58
2891.83 47
2891.95 37
2892.08 30
2892.20 26
2892.32 24
2892.45 23
2892.57 23
2892.69 23
2892.82 21
2892.94 17
2893.06 13
2893.19 7
2893.31 2
2893.43 0
2893.56 0
2893.68 0
2893.80 0
2893.93 0
2894.05 0
2894.17 0
2894.30 0
2894.42 0
2894.54 3
2894.67 7
2894.79 11
2894.91 16
2895.04 19
2895.16 21
2895.28 21
2895.41 19
2895.53 15
2895.65 10
2895.78 5
2895.90 2
2896.02 2
2896.15 4
2896.27 8
2896.39 15
2896.52 24
2896.64 34
2896.76 44
2896.89 53
2897.01 61
2897.13 67
2897.26 69
2897.38 69
2897.50 65
2897.63 59
2897.75 52
2897.87 44
2898.00 38
2898.12 33
2898.25 31
2898.37 31
2898.49 33
2898.62 36
2898.74 40
2898.86 45
2898.99 50
2899.11 54
2899.23 58
2899.36 61
2899.48 63
2899.60 65
2899.73 66
2899.85 67
2899.97 66
2900.10 64
2900.22 60
2900.34 53
2900.47 45
2900.59 37
2900.71 29
2900.84 25
2900.96 23
2901.08 25
2901.21 29
2901.33 33
2901.45 37
2901.58 38
2901.70 35
2901.83 30
2901.95 23
2902.07 16
2902.20 9
2902.32 5
2902.44 4
2902.57 5
2902.69 9
2902.81 13
2902.94 18
2903.06 22
2903.18 26
2903.31 29
2903.43 31
2903.55 35
2903.68 40
2903.80 47
2903.93 57
2904.05 68
2904.17 81
2904.30 93
2904.42 103
2904.54 110
2904.67 113
2904.79 111
2904.91 107
2905.04 102
2905.16 96
2905.28 93
2905.41 92
2905.53 93
2905.66 97
2905.78 102
2905.90 109
2906.03 116
2906.15 123
2906.27 130
2906.40 136
2906.52 140
2906.64 142
2906.77 140
2906.89 133
2907.01 121
2907.14 105
2907.26 87
2907.39 66
2907.51 47
2907.63 30
2907.76 18
2907.88 12
2908.00 12
2908.13 18
2908.25 29
2908.37 42
2908.50 56
2908.62 67
2908.75 73
2908.87 74
2908.99 71
2909.12 64
2909.24 57
2909.36 52
2909.49 50
2909.61 51
2909.73 55
2909.86 61
2909.98 68
2910.11 75
2910.23 83
2910.35 90
2910.48 96
2910.60 102
2910.72 105
2910.85 107
2910.97 105
2911.10 102
2911.22 97
2911.34 92
2911.47 88
2911.59 87
2911.71 90
2911.84 94
2911.96 99
2912.08 104
2912.21 105
2912.33 102
2912.46 95
2912.58 86
2912.70 77
2912.83 72
2912.95 70
2913.07 74
2913.20 82
2913.32 92
2913.45 102
2913.57 109
2913.69 112
2913.82 112
2913.94 109
2914.06 105
2914.19 100
2914.31 96
2914.44 93
2914.56 90
2914.68 88
2914.81 86
2914.93 84
2915.05 81
2915.18 77
2915.30 73
2915.43 67
2915.55 61
2915.67 55
2915.80 50
2915.92 47
2916.04 45
2916.17 44
2916.29 45
2916.42 45
2916.54 45
2916.66 44
2916.79 41
2916.91 37
2917.04 32
2917.16 28
2917.28 25
2917.41 23
2917.53 23
2917.65 24
2917.78 26
2917.90 29
2918.03 32
2918.15 35
2918.27 38
2918.40 39
2918.52 40
2918.65 40
2918.77 39
2918.89 37
2919.02 35
2919.14 35
2919.26 38
2919.39 44
2919.51 53
2919.64 64
2919.76 76
2919.88 89
2920.01 101
2920.13 111
2920.26 119
2920.38 126
2920.50 131
2920.63 135
2920.75 138
2920.88 141
2921.00 146
2921.12 152
2921.25 159
2921.37 168
2921.49 178
2921.62 187
2921.74 194
2921.87 199
2921.99 201
2922.11 200
2922.24 195
2922.36 188
2922.49 180
2922.61 170
2922.73 162
2922.86 154
2922.98 150
2923.11 148
2923.23 149
2923.35 151
2923.48 154
2923.60 155
2923.73 155
2923.85 153
2923.97 149
2924.10 145
2924.22 140
2924.35 135
2924.47 132
2924.59 130
2924.72 131
2924.84 134
2924.97 140
2925.09 148
2925.21 159
2925.34 171
2925.46 184
2925.59 197
2925.71 209
2925.83 219
2925.96 229
2926.08 237
2926.21 243
2926.33 247
2926.45 249
2926.58 249
2926.70 246
2926.83 240
2926.95 230
2927.07 218
2927.20 203
2927.32 186
2927.45 168
2927.57 151
2927.69 136
2927.82 124
2927.94 115
2928.07 108
2928.19 102
2928.31 98
2928.44 95
2928.56 92
2928.69 89
2928.81 88
2928.93 88
2929.06 89
2929.18 92
2929.31 94
2929.43 98
2929.55 101
2929.68 104
2929.80 106
2929.93 108
2930.05 111
2930.18 113
2930.30 114
2930.42 114
2930.55 113
2930.67 110
2930.80 103
2930.92 94
2931.04 83
2931.17 72
2931.29 63
2931.42 58
2931.54 60
2931.66 68
2931.79 82
2931.91 100
2932.04 119
2932.16 135
2932.29 148
2932.41 157
2932.53 161
2932.66 162
2932.78 160
2932.91 157
2933.03 152
2933.15 146
2933.28 138
2933.40 129
2933.53 121
2933.65 113
2933.78 107
2933.90 104
2934.02 103
2934.15 104
2934.27 106
2934.40 107
2934.52 108
2934.64 109
2934.77 110
2934.89 111
2935.02 113
2935.14 117
2935.27 121
2935.39 125
2935.51 127
2935.64 127
2935.76 125
2935.89 121
2936.01 117
2936.13 114
2936.26 115
2936.38 122
2936.51 135
2936.63 155
2936.76 179
2936.88 206
2937.00 235
2937.13 262
2937.25 288
2937.38 312
2937.50 337
2937.63 363
2937.75 391
2937.87 421
2938.00 453
2938.12 485
2938.25 516
2938.37 545
2938.50 572
2938.62 597
2938.74 622
2938.87 647
2938.99 673
2939.12 698
2939.24 721
2939.37 739
2939.49 750
2939.61 753
2939.74 749
2939.86 739
2939.99 725
2940.11 711
2940.24 699
2940.36 691
2940.48 690
2940.61 693
2940.73 702
2940.86 712
2940.98 722
2941.11 730
2941.23 733
2941.35 729
2941.48 719
2941.60 704
2941.73 684
2941.85 663
2941.98 642
2942.10 624
2942.23 610
2942.35 600
2942.47 595
2942.60 594
2942.72 595
2942.85 596
2942.97 595
2943.10 592
2943.22 586
2943.34 578
2943.47 567
2943.59 555
2943.72 545
2943.84 536
2943.97 530
2944.09 526
2944.22 522
2944.34 517
2944.46 508
2944.59 496
2944.71 479
2944.84 458
2944.96 433
2945.09 407
2945.21 381
2945.33 356
2945.46 333
2945.58 312
2945.71 293
2945.83 276
2945.96 260
2946.08 244
2946.21 229
2946.33 212
2946.45 195
2946.58 177
2946.70 159
2946.83 142
2946.95 124
2947.08 109
2947.20 96
2947.33 85
2947.45 77
2947.57 72
2947.70 70
2947.82 70
2947.95 72
2948.07 76
2948.20 79
2948.32 81
2948.45 81
2948.57 80
2948.70 77
2948.82 72
2948.94 66
2949.07 61
2949.19 56
2949.32 52
2949.44 50
2949.57 50
2949.69 53
2949.82 59
2949.94 67
2950.06 76
2950.19 87
2950.31 96
2950.44 102
2950.56 104
2950.69 100
2950.81 91
2950.94 78
2951.06 63
2951.19 47
2951.31 33
2951.43 23
2951.56 16
2951.68 13
2951.81 12
2951.93 12
2952.06 12
2952.18 11
2952.31 8
2952.43 5
2952.56 3
2952.68 1
2952.80 1
2952.93 4
2953.05 8
2953.18 15
2953.30 22
2953.43 31
2953.55 39
2953.68 46
2953.80 52
2953.93 58
2954.05 62
2954.18 65
2954.30 67
2954.42 68
2954.55 68
2954.67 67
2954.80 66
2954.92 64
2955.05 62
2955.17 60
2955.30 59
2955.42 58
2955.55 56
2955.67 54
2955.80 53
2955.92 52
2956.04 52
2956.17 53
2956.29 57
2956.42 60
2956.54 64
2956.67 67
2956.79 68
2956.92 68
2957.04 67
2957.17 63
2957.29 59
2957.42 53
2957.54 44
2957.67 34
2957.79 22
2957.91 10
2958.04 0
2958.16 0
2958.29 0
2958.41 0
2958.54 0
2958.66 0
2958.79 0
2958.91 1
2959.04 6
2959.16 10
2959.29 12
2959.41 13
2959.54 13
2959.66 13
2959.79 16
2959.91 20
2960.03 27
2960.16 34
2960.28 42
2960.41 50
2960.53 56
2960.66 62
2960.78 67
2960.91 72
2961.03 76
2961.16 79
2961.28 80
2961.41 80
2961.53 78
2961.66 76
2961.78 73
2961.91 71
2962.03 70
2962.16 70
2962.28 70
2962.40 70
2962.53 68
2962.65 64
2962.78 58
2962.90 51
2963.03 45
2963.15 40
2963.28 37
2963.40 37
2963.53 38
2963.65 40
2963.78 42
2963.90 43
2964.03 43
2964.15 42
2964.28 41
2964.40 42
2964.53 44
2964.65 47
2964.78 52
2964.90 59
2965.03 68
2965.15 78
2965.28 89
2965.40 98
2965.53 106
2965.65 111
2965.78 112
2965.90 109
2966.02 104
2966.15 99
2966.27 94
2966.40 91
2966.52 89
2966.65 88
2966.77 86
2966.90 82
2967.02 75
2967.15 65
2967.27 55
2967.40 45
2967.52 38
2967.65 34
2967.77 34
2967.90 36
2968.02 39
2968.15 41
2968.27 40
2968.40 37
2968.52 31
2968.65 24
2968.77 18
2968.90 13
2969.02 11
2969.15 11
2969.27 15
2969.40 21
2969.52 29
2969.65 38
2969.77 47
2969.90 55
2970.02 62
2970.15 67
2970.27 70
2970.40 72
2970.52 72
2970.65 72
2970.77 73
2970.90 75
2971.02 79
2971.15 85
2971.27 91
2971.40 99
2971.52 106
2971.65 111
2971.77 115
2971.90 116
2972.02 114
2972.15 108
2972.27 100
2972.40 90
2972.52 80
2972.65 70
2972.77 63
2972.90 59
2973.02 56
2973.15 55
2973.27 54
2973.40 54
2973.52 54
2973.65 52
2973.77 50
2973.90 48
2974.02 45
2974.15 41
2974.27 37
2974.40 32
2974.52 28
2974.65 23
2974.77 18
2974.90 14
2975.02 12
2975.15 11
2975.27 11
2975.40 14
2975.52 18
2975.65 22
2975.77 27
2975.90 32
2976.02 35
2976.15 38
2976.27 41
2976.40 44
2976.52 47
2976.65 52
2976.77 56
2976.90 61
2977.02 65
2977.15 69
2977.27 71
2977.40 73
2977.52 73
2977.65 73
2977.77 71
2977.90 67
2978.02 61
2978.15 55
2978.27 47
2978.40 41
2978.52 36
2978.65 34
2978.77 35
2978.90 39
2979.02 45
2979.15 51
2979.27 57
2979.40 62
2979.52 64
2979.65 65
2979.77 65
2979.90 66
2980.03 68
2980.15 70
2980.28 74
2980.40 78
2980.53 82
2980.65 84
2980.78 85
2980.90 84
2981.03 82
2981.15 80
2981.28 78
2981.40 77
2981.53 76
2981.65 77
2981.78 79
2981.90 81
2982.03 84
2982.15 86
2982.28 89
2982.40 92
2982.53 94
2982.65 97
2982.78 99
2982.90 101
2983.03 103
2983.15 103
2983.28 101
2983.41 98
2983.53 93
2983.66 87
2983.78 81
2983.91 76
2984.03 73
2984.16 74
2984.28 77
2984.41 83
2984.53 90
2984.66 97
2984.78 104
2984.91 109
2985.03 110
2985.16 109
2985.28 104
2985.41 97
2985.53 88
2985.66 79
2985.79 69
2985.91 59
2986.04 49
2986.16 39
2986.29 28
2986.41 17
2986.54 6
2986.66 0
2986.79 0
2986.91 0
2987.04 0
2987.16 0
2987.29 4
2987.41 15
2987.54 28
2987.66 43
2987.79 58
2987.92 73
2988.04 85
2988.17 93
2988.29 95
2988.42 90
2988.54 81
2988.67 69
2988.79 56
2988.92 46
2989.04 40
2989.17 37
2989.29 37
2989.42 40
2989.54 43
2989.67 46
2989.80 48
2989.92 47
2990.05 45
2990.17 42
2990.30 36
2990.42 30
2990.55 23
2990.67 17
2990.80 12
2990.92 7
2991.05 4
2991.17 2
2991.30 0
2991.42 0
2991.55 0
2991.68 0
2991.80 0
2991.93 0
2992.05 0
2992.18 0
2992.30 5
2992.43 13
2992.55 20
2992.68 25
2992.80 28
2992.93 28
2993.06 26
2993.18 23
2993.31 20
2993.43 18
2993.56 18
2993.68 19
2993.81 21
2993.93 21
2994.06 20
2994.18 16
2994.31 10
2994.44 4
2994.56 0
2994.69 0
2994.81 0
2994.94 8
2995.06 21
2995.19 35
2995.31 49
2995.44 60
2995.56 69
2995.69 74
2995.82 78
2995.94 83
2996.07 87
2996.19 93
2996.32 97
2996.44 100
2996.57 100
2996.69 96
2996.82 90
2996.94 81
2997.07 73
2997.20 66
2997.32 62
2997.45 62
2997.57 63
2997.70 67
2997.82 72
2997.95 77
2998.07 81
2998.20 85
2998.33 89
2998.45 92
2998.58 95
2998.70 97
2998.83 99
2998.95 99
2999.08 97
2999.20 94
2999.33 90
2999.46 84
2999.58 77
2999.71 70
2999.83 64
2999.96 59
3000.08 55
3000.21 52
3000.33 50
3000.46 50
3000.59 51
3000.71 54
3000.84 57
3000.96 61
3001.09 64
3001.21 66
3001.34 67
3001.46 65
3001.59 64
3001.72 63
3001.84 62
3001.97 64
3002.09 67
3002.22 70
3002.34 73
3002.47 75
3002.60 75
3002.72 73
3002.85 69
3002.97 62
3003.10 54
3003.22 44
3003.35 33
3003.47 22
3003.60 12
3003.73 3
3003.85 0
3003.98 0
3004.10 0
3004.23 0
3004.35 9
3004.48 23
3004.61 40
3004.73 58
3004.86 77
3004.98 94
3005.11 110
3005.23 124
3005.36 135
3005.49 144
3005.61 152
3005.74 158
3005.86 162
3005.99 164
3006.11 164
3006.24 162
3006.37 157
3006.49 151
3006.62 144
3006.74 136
3006.87 126
3006.99 117
3007.12 106
3007.25 95
3007.37 82
3007.50 70
3007.62 57
3007.75 46
3007.87 36
3008.00 28
3008.13 22
3008.25 19
3008.38 18
3008.50 18
3008.63 20
3008.75 23
3008.88 26
3009.01 30
3009.13 34
3009.26 37
3009.38 40
3009.51 41
3009.63 42
3009.76 41
3009.89 38
3010.01 34
3010.14 29
3010.26 24
3010.39 19
3010.51 15
3010.64 13
3010.77 12
3010.89 12
3011.02 12
3011.14 11
3011.27 10
3011.40 7
3011.52 3
3011.65 0
3011.77 0
3011.90 0
3012.02 0
3012.15 0
3012.28 0
3012.40 0
3012.53 10
3012.65 27
3012.78 45
3012.91 62
3013.03 75
3013.16 85
3013.28 90
3013.41 93
3013.53 93
3013.66 91
3013.79 88
3013.91 83
3014.04 76
3014.16 67
3014.29 56
3014.42 46
3014.54 38
3014.67 33
3014.79 33
3014.92 36
3015.05 42
3015.17 49
3015.30 56
3015.42 60
3015.55 63
3015.67 62
3015.80 60
3015.93 57
3016.05 53
3016.18 49
3016.30 45
3016.43 41
3016.56 38
3016.68 36
3016.81 36
3016.93 39
3017.06 46
3017.19 55
3017.31 66
3017.44 76
3017.56 84
3017.69 88
3017.82 86
3017.94 80
3018.07 69
3018.19 54
3018.32 39
3018.44 24
3018.57 11
3018.70 2
3018.82 0
3018.95 0
3019.07 7
3019.20 20
3019.33 36
3019.45 55
3019.58 73
3019.70 89
3019.83 102
3019.96 111
3020.08 115
3020.21 115
3020.33 112
3020.46 106
3020.59 99
3020.71 92
3020.84 86
3020.96 82
3021.09 80
3021.22 80
3021.34 82
3021.47 85
3021.59 88
3021.72 91
3021.85 93
3021.97 95
3022.10 95
3022.22 96
3022.35 96
3022.48 97
3022.60 98
3022.73 99
3022.86 100
3022.98 101
3023.11 102
3023.23 103
3023.36 103
3023.49 103
3023.61 102
3023.74 102
3023.86 103
3023.99 105
3024.12 109
3024.24 114
3024.37 120
3024.49 125
3024.62 128
3024.75 129
3024.87 125
3025.00 117
3025.12 106
3025.25 92
3025.38 78
3025.50 63
3025.63 51
3025.75 42
3025.88 36
3026.01 33
3026.13 34
3026.26 37
3026.39 42
3026.51 49
3026.64 57
3026.76 66
3026.89 76
3027.02 87
3027.14 98
3027.27 106
3027.39 113
3027.52 115
3027.65 114
3027.77 109
3027.90 102
3028.03 93
3028.15 86
3028.28 81
3028.40 82
3028.53 88
3028.66 99
3028.78 113
3028.91 130
3029.03 145
3029.16 157
3029.29 162
3029.41 161
3029.54 153
3029.67 141
3029.79 127
3029.92 113
3030.04 101
3030.17 92
3030.30 85
3030.42 80
3030.55 75
3030.68 70
3030.80 64
3030.93 56
3031.05 47
3031.18 37
3031.31 27
3031.43 19
3031.56 12
3031.68 8
3031.81 7
3031.94 8
3032.06 11
3032.19 15
3032.32 21
3032.44 27
3032.57 33
3032.69 38
3032.82 42
3032.95 45
3033.07 46
3033.20 45
3033.33 43
3033.45 41
3033.58 39
3033.71 37
3033.83 38
3033.96 40
3034.08 44
3034.21 49
3034.34 54
3034.46 58
3034.59 61
3034.72 64
3034.84 66
3034.97 68
3035.09 70
3035.22 72
3035.35 75
3035.47 77
3035.60 80
3035.73 83
3035.85 86
3035.98 89
3036.10 93
3036.23 96
3036.36 98
3036.48 98
3036.61 98
3036.74 98
3036.86 98
3036.99 99
3037.12 100
3037.24 104
3037.37 108
3037.49 112
3037.62 116
3037.75 120
3037.87 124
3038.00 127
3038.13 130
3038.25 132
3038.38 132
3038.51 129
3038.63 125
3038.76 119
3038.88 113
3039.01 109
3039.14 107
3039.26 109
3039.39 112
3039.52 117
3039.64 121
3039.77 121
3039.90 118
3040.02 109
3040.15 96
3040.27 80
3040.40 63
3040.53 45
3040.65 29
3040.78 16
3040.91 5
3041.03 0
3041.16 0
3041.29 0
3041.41 0
3041.54 0
3041.67 0
3041.79 0
3041.92 0
3042.05 0
3042.17 6
3042.30 16
3042.42 27
3042.55 37
3042.68 47
3042.80 56
3042.93 63
3043.06 68
3043.18 71
3043.31 72
3043.44 70
3043.56 66
3043.69 61
3043.82 55
3043.94 48
3044.07 42
3044.20 38
3044.32 35
3044.45 34
3044.57 35
3044.70 37
3044.83 40
3044.95 42
3045.08 43
3045.21 42
3045.33 39
3045.46 36
3045.59 33
3045.71 31
3045.84 32
3045.97 35
3046.09 40
3046.22 48
3046.35 56
3046.47 65
3046.60 73
3046.73 82
3046.85 90
3046.98 98
3047.11 104
3047.23 110
3047.36 114
3047.48 119
3047.61 123
3047.74 129
3047.86 135
3047.99 141
3048.12 148
3048.24 153
3048.37 156
3048.50 156
3048.62 154
3048.75 148
3048.88 142
3049.00 137
3049.13 132
3049.26 130
3049.38 129
3049.51 131
3049.64 135
3049.76 138
3049.89 142
3050.02 145
3050.14 149
3050.27 153
3050.40 158
3050.52 164
3050.65 171
3050.78 180
3050.90 188
3051.03 194
3051.16 197
3051.28 196
3051.41 191
3051.54 183
3051.66 172
3051.79 160
3051.92 150
3052.04 142
3052.17 137
3052.30 136
3052.42 138
3052.55 143
3052.68 149
3052.80 155
3052.93 159
3053.06 163
3053.18 164
3053.31 164
3053.44 163
3053.56 163
3053.69 164
3053.82 167
3053.94 170
3054.07 174
3054.20 177
3054.32 179
3054.45 180
3054.58 179
3054.70 178
3054.83 177
3054.96 174
3055.08 171
3055.21 166
3055.34 159
3055.46 150
3055.59 140
3055.72 128
3055.84 118
3055.97 109
3056.10 103
3056.22 99
3056.35 97
3056.48 96
3056.60 95
3056.73 94
3056.86 91
3056.98 87
3057.11 83
3057.24 77
3057.36 72
3057.49 66
3057.62 61
3057.75 55
3057.87 49
3058.00 42
3058.13 36
3058.25 31
3058.38 29
3058.51 30
3058.63 35
3058.76 42
3058.89 49
3059.01 56
3059.14 60
3059.27 62
3059.39 60
3059.52 55
3059.65 49
3059.77 43
3059.90 38
3060.03 34
3060.15 32
3060.28 30
3060.41 30
3060.53 30
3060.66 30
3060.79 31
3060.92 33
3061.04 36
3061.17 40
3061.30 46
3061.42 52
3061.55 59
3061.68 67
3061.80 73
3061.93 79
3062.06 85
3062.18 90
3062.31 95
3062.44 101
3062.56 106
3062.69 113
3062.82 119
3062.95 126
3063.07 133
3063.20 140
3063.33 146
3063.45 152
3063.58 156
3063.71 159
3063.83 160
3063.96 158
3064.09 153
3064.21 146
3064.34 138
3064.47 129
3064.59 121
3064.72 114
3064.85 108
3064.98 104
3065.10 100
3065.23 96
3065.36 90
3065.48 84
3065.61 76
3065.74 68
3065.86 60
3065.99 54
3066.12 49
3066.24 46
3066.37 44
3066.50 44
3066.63 44
3066.75 44
3066.88 45
3067.01 48
3067.13 53
3067.26 59
3067.39 68
3067.51 78
3067.64 89
3067.77 101
3067.90 113
3068.02 125
3068.15 134
3068.28 141
3068.40 143
3068.53 140
3068.66 131
3068.78 118
3068.91 102
3069.04 84
3069.17 67
3069.29 52
3069.42 40
3069.55 31
3069.67 23
3069.80 16
3069.93 10
3070.05 3
3070.18 0
3070.31 0
3070.44 0
3070.56 0
3070.69 0
3070.82 0
3070.94 0
3071.07 1
3071.20 6
3071.33 10
3071.45 12
3071.58 12
3071.71 13
3071.83 14
3071.96 16
3072.09 19
3072.21 24
3072.34 30
3072.47 36
3072.60 42
3072.72 48
3072.85 54
3072.98 58
3073.10 62
3073.23 64
3073.36 65
3073.49 65
3073.61 64
3073.74 64
3073.87 65
3073.99 69
3074.12 76
3074.25 85
3074.38 96
3074.50 106
3074.63 114
3074.76 119
3074.88 123
3075.01 125
3075.14 126
3075.27 128
3075.39 129
3075.52 130
3075.65 129
3075.77 126
3075.90 120
3076.03 111
3076.16 102
3076.28 94
3076.41 90
3076.54 90
3076.66 93
3076.79 100
3076.92 108
3077.05 116
3077.17 121
3077.30 124
3077.43 124
3077.55 121
3077.68 116
3077.81 111
3077.94 106
3078.06 102
3078.19 98
3078.32 96
3078.44 94
3078.57 92
3078.70 90
3078.83 88
3078.95 88
3079.08 88
3079.21 88
3079.33 89
3079.46 89
3079.59 90
3079.72 89
3079.84 87
3079.97 85
3080.10 83
3080.23 81
3080.35 81
3080.48 82
3080.61 85
3080.73 90
3080.86 96
3080.99 102
3081.12 108
3081.24 114
3081.37 117
3081.50 120
3081.63 122
3081.75 124
3081.88 125
3082.01 127
3082.13 129
3082.26 131
3082.39 134
3082.52 138
3082.64 142
3082.77 147
3082.90 152
3083.03 156
3083.15 158
3083.28 158
3083.41 156
3083.53 150
3083.66 143
3083.79 133
3083.92 123
3084.04 114
3084.17 107
3084.30 103
3084.43 102
3084.55 103
3084.68 106
3084.81 111
3084.94 115
3085.06 119
3085.19 122
3085.32 122
3085.44 118
3085.57 112
3085.70 103
3085.83 91
3085.95 80
3086.08 69
3086.21 60
3086.34 54
3086.46 51
3086.59 50
3086.72 49
3086.85 49
3086.97 49
3087.10 47
3087.23 45
3087.36 42
3087.48 39
3087.61 35
3087.74 32
3087.86 30
3087.99 30
3088.12 33
3088.25 38
3088.37 47
3088.50 57
3088.63 67
3088.76 76
3088.88 82
3089.01 85
3089.14 85
3089.27 82
3089.39 79
3089.52 75
3089.65 72
3089.78 71
3089.90 71
3090.03 72
3090.16 75
3090.29 77
3090.41 80
3090.54 82
3090.67 84
3090.80 86
3090.92 88
3091.05 89
3091.18 90
3091.31 88
3091.43 84
3091.56 77
3091.69 67
3091.82 53
3091.94 38
3092.07 22
3092.20 7
3092.33 0
3092.45 0
3092.58 0
3092.71 0
3092.84 0
3092.96 7
3093.09 22
3093.22 39
3093.35 55
3093.47 69
3093.60 79
3093.73 85
3093.86 87
3093.98 86
3094.11 84
3094.24 80
3094.37 77
3094.49 74
3094.62 70
3094.75 65
3094.88 59
3095.00 51
3095.13 42
3095.26 32
3095.39 24
3095.51 19
3095.64 16
3095.77 17
3095.90 22
3096.02 28
3096.15 35
3096.28 42
3096.41 46
3096.53 48
3096.66 48
3096.79 46
3096.92 43
3097.04 39
3097.17 36
3097.30 34
3097.43 34
3097.55 34
3097.68 36
3097.81 38
3097.94 40
3098.07 41
3098.19 40
3098.32 36
3098.45 31
3098.58 25
3098.70 19
3098.83 14
3098.96 11
3099.09 13
3099.21 18
3099.34 26
3099.47 36
3099.60 46
3099.72 56
3099.85 64
3099.98 69
3100.11 73
3100.24 75
3100.36 77
3100.49 80
3100.62 83
3100.75 87
3100.87 91
3101.00 94
3101.13 96
3101.26 96
3101.38 95
3101.51 92
3101.64 89
3101.77 87
3101.89 85
3102.02 84
3102.15 84
3102.28 85
3102.41 86
3102.53 87
3102.66 87
3102.79 86
3102.92 84
3103.04 82
3103.17 80
3103.30 79
3103.43 79
3103.55 79
3103.68 80
3103.81 81
3103.94 81
3104.07 81
3104.19 81
3104.32 82
3104.45 84
3104.58 90
3104.70 96
3104.83 104
3104.96 111
3105.09 117
3105.22 119
3105.34 118
3105.47 116
3105.60 112
3105.73 109
3105.85 108
3105.98 107
3106.11 105
3106.24 103
3106.37 100
3106.49 95
3106.62 88
3106.75 80
3106.88 73
3107.00 66
3107.13 60
3107.26 53
3107.39 45
3107.52 36
3107.64 26
3107.77 15
3107.90 4
3108.03 0
3108.15 0
3108.28 0
3108.41 0
3108.54 0
3108.67 0
3108.79 0
3108.92 0
3109.05 1
3109.18 8
3109.31 15
3109.43 22
3109.56 30
3109.69 36
3109.82 43
3109.94 48
3110.07 53
3110.20 57
3110.33 61
3110.46 63
3110.58 64
3110.71 64
3110.84 63
3110.97 64
3111.10 66
3111.22 70
3111.35 77
3111.48 88
3111.61 100
3111.73 112
3111.86 123
3111.99 130
3112.12 132
3112.25 128
3112.37 119
3112.50 107
3112.63 93
3112.76 81
3112.89 73
3113.01 70
3113.14 71
3113.27 75
3113.40 81
3113.53 85
3113.65 89
3113.78 90
3113.91 89
3114.04 88
3114.17 86
3114.29 85
3114.42 84
3114.55 83
3114.68 82
3114.80 81
3114.93 80
3115.06 79
3115.19 78
3115.32 78
3115.44 79
3115.57 81
3115.70 81
3115.83 81
3115.96 80
3116.08 78
3116.21 76
3116.34 76
3116.47 76
3116.60 78
3116.72 81
3116.85 84
3116.98 86
3117.11 88
3117.24 88
3117.36 89
3117.49 91
3117.62 96
3117.75 103
3117.88 112
3118.00 122
3118.13 133
3118.26 144
3118.39 155
3118.52 165
3118.64 176
3118.77 186
3118.90 194
3119.03 201
3119.16 205
3119.28 205
3119.41 203
3119.54 199
3119.67 195
3119.80 192
3119.93 191
3120.05 191
3120.18 191
3120.31 191
3120.44 189
3120.57 186
3120.69 182
3120.82 177
3120.95 172
3121.08 167
3121.21 161
3121.33 154
3121.46 145
3121.59 134
3121.72 123
3121.85 111
3121.97 102
3122.10 95
3122.23 92
3122.36 92
3122.49 94
3122.62 99
3122.74 104
3122.87 110
3123.00 114
3123.13 117
3123.26 118
3123.38 118
3123.51 117
3123.64 117
3123.77 119
3123.90 123
3124.02 130
3124.15 137
3124.28 144
3124.41 148
3124.54 149
3124.67 146
3124.79 140
3124.92 132
3125.05 124
3125.18 118
3125.31 113
3125.43 110
3125.56 106
3125.69 101
3125.82 94
3125.95 86
3126.08 77
3126.20 68
3126.33 61
3126.46 57
3126.59 57
3126.72 62
3126.84 69
3126.97 78
3127.10 88
3127.23 99
3127.36 109
3127.49 120
3127.61 132
3127.74 146
3127.87 162
3128.00 180
3128.13 197
3128.25 212
3128.38 222
3128.51 228
3128.64 227
3128.77 221
3128.90 210
3129.02 197
3129.15 182
3129.28 168
3129.41 155
3129.54 147
3129.67 143
3129.79 143
3129.92 146
3130.05 151
3130.18 156
3130.31 160
3130.44 162
3130.56 161
3130.69 159
3130.82 156
3130.95 152
3131.08 147
3131.20 142
3131.33 134
3131.46 124
3131.59 113
3131.72 101
3131.85 88
3131.97 75
3132.10 63
3132.23 51
3132.36 41
3132.49 32
3132.62 24
3132.74 17
3132.87 12
3133.00 10
3133.13 10
3133.26 11
3133.39 12
3133.51 12
3133.64 11
3133.77 7
3133.90 1
3134.03 0
3134.16 0
3134.28 0
3134.41 0
3134.54 0
3134.67 0
3134.80 1
3134.93 13
3135.05 25
3135.18 35
3135.31 42
3135.44 45
3135.57 45
3135.70 43
3135.82 39
3135.95 35
3136.08 34
3136.21 35
3136.34 39
3136.47 46
3136.60 53
3136.72 61
3136.85 68
3136.98 73
3137.11 77
3137.24 80
3137.37 83
3137.49 85
3137.62 87
3137.75 89
3137.88 91
3138.01 92
3138.14 94
3138.26 95
3138.39 97
3138.52 97
3138.65 97
3138.78 96
3138.91 94
3139.04 91
3139.16 86
3139.29 81
3139.42 77
3139.55 72
3139.68 67
3139.81 63
3139.93 58
3140.06 54
3140.19 50
3140.32 45
3140.45 41
3140.58 37
3140.71 33
3140.83 29
3140.96 25
3141.09 23
3141.22 21
3141.35 21
3141.48 22
3141.61 25
3141.73 29
3141.86 34
3141.99 39
3142.12 43
3142.25 46
3142.38 48
3142.50 49
3142.63 51
3142.76 51
3142.89 51
3143.02 51
3143.15 48
3143.28 44
3143.40 37
3143.53 29
3143.66 22
3143.79 15
3143.92 12
3144.05 12
3144.18 18
3144.30 28
3144.43 42
3144.56 59
3144.69 77
3144.82 95
3144.95 111
3145.08 124
3145.20 134
3145.33 140
3145.46 141
3145.59 139
3145.72 132
3145.85 123
3145.98 112
3146.10 101
3146.23 91
3146.36 83
3146.49 78
3146.62 76
3146.75 76
3146.88 79
3147.00 83
3147.13 89
3147.26 95
3147.39 103
3147.52 111
3147.65 120
3147.78 129
3147.90 138
3148.03 147
3148.16 153
3148.29 158
3148.42 161
3148.55 162
3148.68 160
3148.81 156
3148.93 151
3149.06 146
3149.19 140
3149.32 135
3149.45 131
3149.58 127
3149.71 124
3149.83 123
3149.96 122
3150.09 121
3150.22 121
3150.35 122
3150.48 122
3150.61 122
3150.74 120
3150.86 118
3150.99 115
3151.12 112
3151.25 109
3151.38 107
3151.51 108
3151.64 110
3151.77 115
3151.89 122
3152.02 129
3152.15 136
3152.28 142
3152.41 146
3152.54 148
3152.67 147
3152.80 141
3152.92 133
3153.05 122
3153.18 110
3153.31 99
3153.44 89
3153.57 84
3153.70 82
3153.82 84
3153.95 90
3154.08 96
3154.21 103
3154.34 110
3154.47 115
3154.60 118
3154.73 121
3154.86 122
3154.98 122
3155.11 120
3155.24 116
3155.37 110
3155.50 103
3155.63 96
3155.76 91
3155.89 89
3156.01 91
3156.14 97
3156.27 107
3156.40 120
3156.53 132
3156.66 144
3156.79 154
3156.92 161
3157.04 164
3157.17 164
3157.30 160
3157.43 153
3157.56 144
3157.69 134
3157.82 125
3157.95 117
3158.08 111
3158.20 108
3158.33 107
3158.46 109
3158.59 112
3158.72 115
3158.85 118
3158.98 120
3159.11 118
3159.24 114
3159.36 106
3159.49 97
3159.62 87
3159.75 77
3159.88 69
3160.01 63
3160.14 61
3160.27 60
3160.39 61
3160.52 63
3160.65 66
3160.78 69
3160.91 75
3161.04 83
3161.17 93
3161.30 106
3161.43 119
3161.56 132
3161.68 141
3161.81 147
3161.94 147
3162.07 143
3162.20 137
3162.33 129
3162.46 124
3162.59 122
3162.72 126
3162.84 135
3162.97 150
3163.10 168
3163.23 189
3163.36 210
3163.49 231
3163.62 251
3163.75 271
3163.88 291
3164.00 312
3164.13 336
3164.26 361
3164.39 389
3164.52 419
3164.65 450
3164.78 481
3164.91 513
3165.04 546
3165.17 579
3165.29 615
3165.42 652
3165.55 691
3165.68 731
3165.81 769
3165.94 805
3166.07 837
3166.20 863
3166.33 883
3166.46 898
3166.58 909
3166.71 917
3166.84 924
3166.97 932
3167.10 941
3167.23 951
3167.36 965
3167.49 981
3167.62 1000
3167.75 1019
3167.87 1040
3168.00 1060
3168.13 1080
3168.26 1100
3168.39 1120
3168.52 1139
3168.65 1157
3168.78 1173
3168.91 1186
3169.04 1194
3169.17 1196
3169.29 1191
3169.42 1181
3169.55 1166
3169.68 1146
3169.81 1125
3169.94 1102
3170.07 1079
3170.20 1057
3170.33 1035
3170.46 1013
3170.59 991
3170.71 967
3170.84 940
3170.97 911
3171.10 877
3171.23 841
3171.36 803
3171.49 765
3171.62 728
3171.75 692
3171.88 658
3172.01 626
3172.13 597
3172.26 572
3172.39 550
3172.52 532
3172.65 520
3172.78 511
3172.91 504
3173.04 498
3173.17 490
3173.30 478
3173.43 464
3173.56 447
3173.68 428
3173.81 410
3173.94 395
3174.07 382
3174.20 372
3174.33 366
3174.46 361
3174.59 357
3174.72 354
3174.85 350
3174.98 344
3175.11 336
3175.23 326
3175.36 315
3175.49 305
3175.62 295
3175.75 288
3175.88 283
3176.01 279
3176.14 276
3176.27 272
3176.40 267
3176.53 262
3176.66 255
3176.79 249
3176.91 244
3177.04 241
3177.17 238
3177.30 235
3177.43 232
3177.56 226
3177.69 219
3177.82 210
3177.95 200
3178.08 192
3178.21 186
3178.34 181
3178.47 178
3178.59 176
3178.72 173
3178.85 168
3178.98 160
3179.11 152
3179.24 143
3179.37 134
3179.50 127
3179.63 119
3179.76 112
3179.89 104
3180.02 94
3180.15 83
3180.28 72
3180.40 63
3180.53 55
3180.66 51
3180.79 50
3180.92 51
3181.05 55
3181.18 59
3181.31 64
3181.44 68
3181.57 72
3181.70 76
3181.83 80
3181.96 86
3182.09 92
3182.21 98
3182.34 104
3182.47 109
3182.60 110
3182.73 107
3182.86 100
3182.99 88
3183.12 74
3183.25 59
3183.38 45
3183.51 33
3183.64 25
3183.77 21
3183.90 21
3184.03 23
3184.16 27
3184.28 31
3184.41 35
3184.54 37
3184.67 39
3184.80 40
3184.93 40
3185.06 39
3185.19 38
3185.32 37
3185.45 37
3185.58 36
3185.71 36
3185.84 36
3185.97 36
3186.10 36
3186.23 35
3186.36 34
3186.48 33
3186.61 32
3186.74 30
3186.87 28
3187.00 25
3187.13 20
3187.26 14
3187.39 7
3187.52 0
3187.65 0
3187.78 0
3187.91 0
3188.04 0
3188.17 0
3188.30 0
3188.43 0
3188.56 4
3188.68 17
3188.81 30
3188.94 42
3189.07 52
3189.20 59
3189.33 63
3189.46 65
3189.59 64
3189.72 62
3189.85 59
3189.98 57
3190.11 55
3190.24 52
3190.37 50
3190.50 45
3190.63 40
3190.76 33
3190.89 26
3191.02 19
3191.15 13
3191.27 8
3191.40 5
3191.53 3
3191.66 2
3191.79 0
3191.92 0
3192.05 0
3192.18 0
3192.31 0
3192.44 0
3192.57 1
3192.70 5
3192.83 10
3192.96 15
3193.09 20
3193.22 25
3193.35 29
3193.48 32
3193.61 34
3193.74 35
3193.87 36
3194.00 37
3194.12 36
3194.25 36
3194.38 35
3194.51 34
3194.64 32
3194.77 29
3194.90 26
3195.03 23
3195.16 20
3195.29 18
3195.42 17
3195.55 17
3195.68 18
3195.81 20
3195.94 23
3196.07 26
3196.20 27
3196.33 27
3196.46 25
3196.59 22
3196.72 20
3196.85 19
3196.98 21
3197.11 25
3197.24 29
3197.37 34
3197.49 36
3197.62 35
3197.75 31
3197.88 25
3198.01 17
3198.14 9
3198.27 2
3198.40 0
3198.53 0
3198.66 0
3198.79 0
3198.92 0
3199.05 0
3199.18 0
3199.31 0
3199.44 2
3199.57 7
3199.70 12
3199.83 15
3199.96 17
3200.09 16
3200.22 13
3200.35 10
3200.48 6
3200.61 2
3200.74 0
3200.87 0
3201.00 0
3201.13 4
3201.26 10
3201.39 18
3201.52 28
3201.64 37
3201.77 45
3201.90 52
3202.03 56
3202.16 58
3202.29 57
3202.42 55
3202.55 50
3202.68 45
3202.81 39
3202.94 34
3203.07 29
3203.20 26
3203.33 24
3203.46 26
3203.59 30
3203.72 38
3203.85 49
3203.98 62
3204.11 75
3204.24 86
3204.37 94
3204.50 98
3204.63 95
3204.76 87
3204.89 74
3205.02 57
3205.15 38
3205.28 19
3205.41 1
3205.54 0
3205.67 0
3205.80 0
3205.93 0
3206.06 0
3206.19 0
3206.32 0
3206.45 0
3206.58 13
3206.71 27
3206.84 39
3206.97 50
3207.10 60
3207.23 68
3207.36 76
3207.49 82
3207.62 88
3207.75 93
3207.87 95
3208.00 95
3208.13 91
3208.26 86
3208.39 79
3208.52 75
3208.65 73
3208.78 77
3208.91 85
3209.04 97
3209.17 111
3209.30 124
3209.43 134
3209.56 139
3209.69 140
3209.82 136
3209.95 130
3210.08 122
3210.21 113
3210.34 106
3210.47 99
3210.60 94
3210.73 90
3210.86 85
3210.99 80
3211.12 75
3211.25 69
3211.38 63
3211.51 54
3211.64 45
3211.77 34
3211.90 22
3212.03 10
3212.16 0
3212.29 0
3212.42 0
3212.55 0
3212.68 0
3212.81 8
3212.94 24
3213.07 41
3213.20 58
3213.33 71
3213.46 82
3213.59 88
3213.72 92
3213.85 92
3213.98 91
3214.11 90
3214.24 88
3214.37 87
3214.50 88
3214.63 91
3214.76 98
3214.89 107
3215.02 119
3215.15 132
3215.28 144
3215.41 155
3215.54 162
3215.67 166
3215.80 166
3215.93 162
3216.06 156
3216.19 148
3216.32 139
3216.45 128
3216.58 117
3216.71 107
3216.84 98
3216.97 92
3217.10 88
3217.23 86
3217.36 88
3217.49 92
3217.62 99
3217.75 106
3217.88 115
3218.01 124
3218.14 132
3218.27 140
3218.40 147
3218.53 154
3218.66 161
3218.79 169
3218.92 176
3219.05 183
3219.18 188
3219.31 191
3219.44 191
3219.57 187
3219.70 180
3219.83 169
3219.96 157
3220.09 144
3220.22 131
3220.35 119
3220.48 109
3220.61 102
3220.74 96
3220.87 91
3221.00 88
3221.13 84
3221.26 81
3221.39 77
3221.52 72
3221.65 67
3221.78 62
3221.91 55
3222.04 47
3222.17 40
3222.31 32
3222.44 26
3222.57 22
3222.70 19
3222.83 19
3222.96 21
3223.09 23
3223.22 26
3223.35 28
3223.48 30
3223.61 30
3223.74 30
3223.87 29
3224.00 28
3224.13 27
3224.26 27
3224.39 28
3224.52 30
3224.65 32
3224.78 36
3224.91 40
3225.04 44
3225.17 47
3225.30 51
3225.43 54
3225.56 57
3225.69 60
3225.82 61
3225.95 60
3226.08 58
3226.21 53
3226.34 46
3226.47 38
3226.60 30
3226.73 24
3226.86 20
3226.99 19
3227.12 21
3227.25 24
3227.38 29
3227.51 34
3227.64 40
3227.77 45
3227.90 50
3228.03 54
3228.16 58
3228.29 61
3228.43 63
3228.56 63
3228.69 60
3228.82 56
3228.95 51
3229.08 45
3229.21 40
3229.34 35
3229.47 31
3229.60 29
3229.73 28
3229.86 27
3229.99 26
3230.12 25
3230.25 25
3230.38 26
3230.51 29
3230.64 34
3230.77 40
3230.90 48
3231.03 56
3231.16 63
3231.29 69
3231.42 71
3231.55 71
3231.68 67
3231.81 60
3231.94 51
3232.07 42
3232.20 33
3232.33 27
3232.46 22
3232.60 20
3232.73 20
3232.86 22
3232.99 24
3233.12 25
3233.25 26
3233.38 25
3233.51 24
3233.64 21
3233.77 19
3233.90 17
3234.03 15
3234.16 15
3234.29 15
3234.42 16
3234.55 19
3234.68 21
3234.81 24
3234.94 26
3235.07 26
3235.20 25
3235.33 20
3235.46 14
3235.59 6
3235.72 0
3235.85 0
3235.99 0
3236.12 0
3236.25 0
3236.38 0
3236.51 0
3236.64 0
3236.77 2
3236.90 6
3237.03 8
3237.16 11
3237.29 13
3237.42 14
3237.55 14
3237.68 13
3237.81 11
3237.94 9
3238.07 7
3238.20 5
3238.33 5
3238.46 6
3238.59 8
3238.72 9
3238.86 11
3238.99 14
3239.12 16
3239.25 17
3239.38 18
3239.51 19
3239.64 20
3239.77 20
3239.90 20
3240.03 20
3240.16 21
3240.29 23
3240.42 25
3240.55 28
3240.68 31
3240.81 33
3240.94 34
3241.07 33
3241.20 30
3241.33 28
3241.47 25
3241.60 24
3241.73 24
3241.86 27
3241.99 31
3242.12 38
3242.25 46
3242.38 53
3242.51 60
3242.64 65
3242.77 67
3242.90 67
3243.03 65
3243.16 61
3243.29 57
3243.42 53
3243.55 49
3243.68 44
3243.82 38
3243.95 32
3244.08 26
3244.21 21
3244.34 19
3244.47 21
3244.60 26
3244.73 35
3244.86 45
3244.99 54
3245.12 62
3245.25 67
3245.38 68
3245.51 67
3245.64 63
3245.77 58
3245.91 53
3246.04 48
3246.17 44
3246.30 41
3246.43 40
3246.56 42
3246.69 45
3246.82 50
3246.95 56
3247.08 61
3247.21 66
3247.34 70
3247.47 72
3247.60 74
3247.73 75
3247.86 76
3248.00 78
3248.13 81
3248.26 83
3248.39 85
3248.52 86
3248.65 84
3248.78 79
3248.91 72
3249.04 63
3249.17 54
3249.30 46
3249.43 40
3249.56 36
3249.69 34
3249.83 34
3249.96 35
3250.09 36
3250.22 39
3250.35 42
3250.48 47
3250.61 56
3250.74 68
3250.87 84
3251.00 104
3251.13 126
3251.26 149
3251.39 174
3251.52 200
3251.66 226
3251.79 253
3251.92 280
3252.05 305
3252.18 328
3252.31 347
3252.44 364
3252.57 377
3252.70 390
3252.83 404
3252.96 420
3253.09 438
3253.22 458
3253.36 479
3253.49 498
3253.62 515
3253.75 528
3253.88 537
3254.01 543
3254.14 547
3254.27 551
3254.40 556
3254.53 564
3254.66 575
3254.79 588
3254.92 603
3255.06 618
3255.19 630
3255.32 637
3255.45 638
3255.58 633
3255.71 624
3255.84 613
3255.97 601
3256.10 591
3256.23 583
3256.36 578
3256.49 576
3256.63 574
3256.76 573
3256.89 569
3257.02 564
3257.15 554
3257.28 539
3257.41 520
3257.54 496
3257.67 469
3257.80 441
3257.93 415
3258.06 391
3258.20 373
3258.33 359
3258.46 349
3258.59 341
3258.72 332
3258.85 321
3258.98 308
3259.11 293
3259.24 278
3259.37 265
3259.50 255
3259.64 249
3259.77 248
3259.90 249
3260.03 253
3260.16 257
3260.29 260
3260.42 261
3260.55 259
3260.68 255
3260.81 247
3260.94 238
3261.08 226
3261.21 215
3261.34 205
3261.47 198
3261.60 194
3261.73 194
3261.86 196
3261.99 201
3262.12 208
3262.25 215
3262.38 223
3262.52 231
3262.65 238
3262.78 244
3262.91 247
3263.04 248
3263.17 246
3263.30 243
3263.43 239
3263.56 235
3263.69 234
3263.83 236
3263.96 241
3264.09 249
3264.22 260
3264.35 274
3264.48 290
3264.61 306
3264.74 323
3264.87 337
3265.00 348
3265.14 355
3265.27 358
3265.40 357
3265.53 354
3265.66 351
3265.79 349
3265.92 350
3266.05 354
3266.18 363
3266.31 377
3266.45 395
3266.58 418
3266.71 443
3266.84 470
3266.97 496
3267.10 519
3267.23 539
3267.36 555
3267.49 567
3267.63 577
3267.76 587
3267.89 598
3268.02 613
3268.15 634
3268.28 662
3268.41 698
3268.54 741
3268.67 790
3268.80 845
3268.94 903
3269.07 963
3269.20 1023
3269.33 1083
3269.46 1141
3269.59 1197
3269.72 1248
3269.85 1295
3269.98 1337
3270.12 1375
3270.25 1413
3270.38 1451
3270.51 1491
3270.64 1535
3270.77 1581
3270.90 1629
3271.03 1677
3271.16 1723
3271.30 1768
3271.43 1810
3271.56 1851
3271.69 1891
3271.82 1932
3271.95 1972
3272.08 2011
3272.21 2049
3272.35 2083
3272.48 2110
3272.61 2130
3272.74 2141
3272.87 2142
3273.00 2135
3273.13 2121
3273.26 2102
3273.39 2079
3273.53 2055
3273.66 2030
3273.79 2003
3273.92 1973
3274.05 1940
3274.18 1903
3274.31 1863
3274.44 1821
3274.58 1778
3274.71 1735
3274.84 1692
3274.97 1649
3275.10 1605
3275.23 1559
3275.36 1513
3275.49 1466
3275.62 1420
3275.76 1374
3275.89 1328
3276.02 1284
3276.15 1239
3276.28 1193
3276.41 1147
3276.54 1100
3276.67 1054
3276.81 1010
3276.94 967
3277.07 927
3277.20 890
3277.33 854
3277.46 820
3277.59 786
3277.72 753
3277.86 721
3277.99 691
3278.12 663
3278.25 637
3278.38 614
3278.51 593
3278.64 574
3278.77 557
3278.91 540
3279.04 523
3279.17 504
3279.30 483
3279.43 458
3279.56 430
3279.69 401
3279.83 370
3279.96 341
3280.09 315
3280.22 293
3280.35 277
3280.48 267
3280.61 261
3280.74 259
3280.88 259
3281.01 259
3281.14 260
3281.27 260
3281.40 261
3281.53 262
3281.66 264
3281.80 266
3281.93 269
3282.06 272
3282.19 274
3282.32 273
3282.45 269
3282.58 262
3282.71 250
3282.85 237
3282.98 222
3283.11 207
3283.24 195
3283.37 186
3283.50 180
3283.63 178
3283.77 180
3283.90 184
3284.03 189
3284.16 194
3284.29 196
3284.42 194
3284.55 189
3284.69 181
3284.82 170
3284.95 159
3285.08 147
3285.21 136
3285.34 126
3285.47 117
3285.61 109
3285.74 103
3285.87 99
3286.00 99
3286.13 102
3286.26 109
3286.39 118
3286.53 130
3286.66 142
3286.79 153
3286.92 163
3287.05 172
3287.18 180
3287.31 188
3287.45 196
3287.58 204
3287.71 210
3287.84 216
3287.97 220
3288.10 223
3288.23 223
3288.37 222
3288.50 220
3288.63 217
3288.76 214
3288.89 210
3289.02 207
3289.15 204
3289.29 202
3289.42 201
3289.55 201
3289.68 201
3289.81 201
3289.94 199
3290.08 195
3290.21 190
3290.34 184
3290.47 177
3290.60 168
3290.73 157
3290.86 145
3291.00 130
3291.13 114
3291.26 97
3291.39 79
3291.52 62
3291.65 48
3291.79 37
3291.92 30
3292.05 26
3292.18 25
3292.31 26
3292.44 26
3292.57 24
3292.71 20
3292.84 14
3292.97 5
3293.10 0
3293.23 0
3293.36 0
3293.50 0
3293.63 0
3293.76 0
3293.89 0
3294.02 3
3294.15 6
3294.28 8
3294.42 9
3294.55 9
3294.68 10
3294.81 13
3294.94 19
3295.07 27
3295.21 37
3295.34 48
3295.47 60
3295.60 72
3295.73 85
3295.86 97
3296.00 108
3296.13 118
3296.26 126
3296.39 131
3296.52 132
3296.65 129
3296.79 121
3296.92 109
3297.05 94
3297.18 77
3297.31 60
3297.44 45
3297.58 33
3297.71 24
3297.84 19
3297.97 17
3298.10 17
3298.23 19
3298.37 23
3298.50 28
3298.63 34
3298.76 43
3298.89 53
3299.02 66
3299.16 78
3299.29 90
3299.42 100
3299.55 107
3299.68 110
3299.81 111
3299.95 110
3300.08 109
3300.21 108
3300.34 109
3300.47 113
3300.60 120
3300.74 130
3300.87 142
3301.00 156
3301.13 170
3301.26 184
3301.40 197
3301.53 209
3301.66 220
3301.79 227
3301.92 233
3302.05 236
3302.19 236
3302.32 234
3302.45 231
3302.58 227
3302.71 223
3302.84 221
3302.98 219
3303.11 219
3303.24 220
3303.37 222
3303.50 225
3303.63 228
3303.77 233
3303.90 238
3304.03 243
3304.16 249
3304.29 253
3304.43 254
3304.56 253
3304.69 246
3304.82 236
3304.95 223
3305.08 207
3305.22 192
3305.35 179
3305.48 171
3305.61 167
3305.74 169
3305.88 174
3306.01 182
3306.14 191
3306.27 201
3306.40 208
3306.53 214
3306.67 216
3306.80 216
3306.93 211
3307.06 203
3307.19 193
3307.33 183
3307.46 174
3307.59 167
3307.72 165
3307.85 164
3307.99 164
3308.12 164
3308.25 161
3308.38 155
3308.51 146
3308.64 137
3308.78 128
3308.91 121
3309.04 117
3309.17 116
3309.30 115
3309.44 114
3309.57 112
3309.70 107
3309.83 99
3309.96 89
3310.10 76
3310.23 62
3310.36 48
3310.49 34
3310.62 23
3310.76 15
3310.89 12
3311.02 14
3311.15 20
3311.28 29
3311.41 39
3311.55 48
3311.68 54
3311.81 56
3311.94 54
3312.07 50
3312.21 45
3312.34 40
3312.47 38
3312.60 37
3312.73 38
3312.87 41
3313.00 43
3313.13 46
3313.26 48
3313.39 50
3313.53 52
3313.66 54
3313.79 56
3313.92 56
3314.05 56
3314.19 54
3314.32 52
3314.45 50
3314.58 49
3314.71 50
3314.85 52
3314.98 53
3315.11 52
3315.24 48
3315.37 42
3315.51 35
3315.64 27
3315.77 22
3315.90 21
3316.03 23
3316.17 28
3316.30 34
3316.43 40
3316.56 44
3316.69 45
3316.83 45
3316.96 42
3317.09 38
3317.22 33
3317.35 28
3317.49 24
3317.62 21
3317.75 19
3317.88 20
3318.02 23
3318.15 28
3318.28 33
3318.41 39
3318.54 45
3318.68 50
3318.81 54
3318.94 58
3319.07 61
3319.20 65
3319.34 69
3319.47 73
3319.60 76
3319.73 79
3319.86 81
3320.00 83
3320.13 84
3320.26 86
3320.39 88
3320.52 90
3320.66 92
3320.79 93
3320.92 94
3321.05 93
3321.19 90
3321.32 85
3321.45 79
3321.58 71
3321.71 64
3321.85 59
3321.98 57
3322.11 58
3322.24 62
3322.37 68
3322.51 76
3322.64 83
3322.77 88
3322.90 92
3323.04 95
3323.17 96
3323.30 97
3323.43 98
3323.56 100
3323.70 102
3323.83 104
3323.96 108
3324.09 111
3324.23 113
3324.36 114
3324.49 114
3324.62 112
3324.75 108
3324.89 104
3325.02 99
3325.15 96
3325.28 93
3325.42 92
3325.55 92
3325.68 91
3325.81 90
3325.94 88
3326.08 85
3326.21 81
3326.34 76
3326.47 70
3326.61 64
3326.74 58
3326.87 52
3327.00 48
3327.13 45
3327.27 45
3327.40 46
3327.53 48
3327.66 50
3327.80 51
3327.93 51
3328.06 48
3328.19 43
3328.32 38
3328.46 34
3328.59 33
3328.72 36
3328.85 43
3328.99 53
3329.12 64
3329.25 76
3329.38 86
3329.52 95
3329.65 102
3329.78 109
3329.91 117
3330.04 126
3330.18 135
3330.31 144
3330.44 152
3330.57 158
3330.71 161
3330.84 162
3330.97 159
3331.10 155
3331.24 150
3331.37 143
3331.50 137
3331.63 131
3331.76 127
3331.90 126
3332.03 127
3332.16 130
3332.29 133
3332.43 137
3332.56 138
3332.69 136
3332.82 131
3332.96 124
3333.09 117
3333.22 110
3333.35 105
3333.49 101
3333.62 98
3333.75 95
3333.88 92
3334.01 90
3334.15 88
3334.28 87
3334.41 88
3334.54 90
3334.68 92
3334.81 93
3334.94 92
3335.07 89
3335.21 82
3335.34 73
3335.47 64
3335.60 56
3335.74 49
3335.87 44
3336.00 41
3336.13 40
3336.27 41
3336.40 42
3336.53 46
3336.66 52
3336.80 60
3336.93 70
3337.06 81
3337.19 93
3337.33 102
3337.46 109
3337.59 113
3337.72 113
3337.86 111
3337.99 106
3338.12 100
3338.25 92
3338.39 82
3338.52 72
3338.65 59
3338.78 46
3338.92 32
3339.05 20
3339.18 9
3339.31 2
3339.44 0
3339.58 0
3339.71 5
3339.84 14
3339.97 27
3340.11 41
3340.24 56
3340.37 69
3340.51 79
3340.64 85
3340.77 84
3340.90 78
3341.04 68
3341.17 55
3341.30 41
3341.43 31
3341.57 26
3341.70 26
3341.83 32
3341.96 43
3342.10 56
3342.23 70
3342.36 82
3342.49 91
3342.63 98
3342.76 102
3342.89 104
3343.02 104
3343.16 101
3343.29 95
3343.42 85
3343.55 72
3343.69 56
3343.82 39
3343.95 23
3344.08 10
3344.22 2
3344.35 0
3344.48 2
3344.61 10
3344.75 21
3344.88 35
3345.01 47
3345.14 58
3345.28 66
3345.41 70
3345.54 70
3345.68 67
3345.81 62
3345.94 57
3346.07 52
3346.21 48
3346.34 45
3346.47 41
3346.60 36
3346.74 29
3346.87 20
3347.00 9
3347.13 0
3347.27 0
3347.40 0
3347.53 0
3347.66 0
3347.80 0
3347.93 1
3348.06 7
3348.20 11
3348.33 13
3348.46 12
3348.59 9
3348.73 5
3348.86 1
3348.99 0
3349.12 0
3349.26 0
3349.39 4
3349.52 8
3349.66 13
3349.79 17
3349.92 21
3350.05 25
3350.19 28
3350.32 33
3350.45 37
3350.58 42
3350.72 47
3350.85 51
3350.98 53
3351.11 52
3351.25 48
3351.38 43
3351.51 37
3351.65 32
3351.78 31
3351.91 33
3352.04 38
3352.18 47
3352.31 56
3352.44 64
3352.58 69
3352.71 71
3352.84 70
3352.97 66
3353.11 61
3353.24 56
3353.37 53
3353.50 52
3353.64 55
3353.77 60
3353.90 68
3354.04 76
3354.17 84
3354.30 91
3354.43 97
3354.57 100
3354.70 102
3354.83 101
3354.97 99
3355.10 94
3355.23 87
3355.36 80
3355.50 73
3355.63 67
3355.76 63
3355.89 61
3356.03 62
3356.16 64
3356.29 66
3356.43 69
3356.56 71
3356.69 71
3356.82 70
3356.96 69
3357.09 67
3357.22 66
3357.36 65
3357.49 67
3357.62 70
3357.75 73
3357.89 76
3358.02 77
3358.15 76
3358.29 73
3358.42 69
3358.55 65
3358.68 61
3358.82 59
3358.95 59
3359.08 61
3359.22 64
3359.35 67
3359.48 69
3359.61 69
3359.75 67
3359.88 61
3360.01 54
3360.15 44
3360.28 32
3360.41 21
3360.55 11
3360.68 4
3360.81 0
3360.94 1
3361.08 7
3361.21 16
3361.34 27
3361.48 38
3361.61 47
3361.74 54
3361.87 58
3362.01 57
3362.14 53
3362.27 45
3362.41 35
3362.54 24
3362.67 12
3362.81 1
3362.94 0
3363.07 0
3363.20 0
3363.34 0
3363.47 0
3363.60 0
3363.74 0
3363.87 0
3364.00 7
3364.13 18
3364.27 29
3364.40 39
3364.53 47
3364.67 52
3364.80 55
3364.93 55
3365.07 52
3365.20 49
3365.33 45
3365.46 42
3365.60 40
3365.73 40
3365.86 44
3366.00 48
3366.13 54
3366.26 59
3366.40 62
3366.53 61
3366.66 56
3366.80 47
3366.93 37
3367.06 27
3367.19 19
3367.33 16
3367.46 18
3367.59 25
3367.73 35
3367.86 47
3367.99 60
3368.13 71
3368.26 82
3368.39 91
3368.52 99
3368.66 107
3368.79 115
3368.92 122
3369.06 127
3369.19 132
3369.32 134
3369.46 135
3369.59 133
3369.72 129
3369.86 123
3369.99 116
3370.12 107
3370.26 98
3370.39 88
3370.52 78
3370.65 69
3370.79 60
3370.92 53
3371.05 48
3371.19 45
3371.32 44
3371.45 44
3371.59 46
3371.72 49
3371.85 52
3371.99 56
3372.12 60
3372.25 65
3372.39 71
3372.52 78
3372.65 86
3372.78 96
3372.92 108
3373.05 122
3373.18 137
3373.32 153
3373.45 170
3373.58 185
3373.72 198
3373.85 209
3373.98 216
3374.12 219
3374.25 219
3374.38 216
3374.52 210
3374.65 203
3374.78 196
3374.92 190
3375.05 186
3375.18 184
3375.32 184
3375.45 184
3375.58 184
3375.71 183
3375.85 180
3375.98 174
3376.11 167
3376.25 158
3376.38 149
3376.51 141
3376.65 133
3376.78 127
3376.91 121
3377.05 114
3377.18 108
3377.31 100
3377.45 91
3377.58 82
3377.71 72
3377.85 65
3377.98 58
3378.11 54
3378.25 50
3378.38 48
3378.51 46
3378.65 44
3378.78 43
3378.91 43
3379.05 45
3379.18 49
3379.31 54
3379.45 60
3379.58 66
3379.71 71
3379.85 74
3379.98 75
3380.11 75
3380.25 75
3380.38 74
3380.51 73
3380.65 72
3380.78 70
3380.91 65
3381.05 59
3381.18 50
3381.31 40
3381.45 30
3381.58 20
3381.71 14
3381.85 10
3381.98 11
3382.11 17
3382.25 24
3382.38 33
3382.51 42
3382.65 48
3382.78 52
3382.91 54
3383.05 53
3383.18 51
3383.31 49
3383.45 47
3383.58 45
3383.71 43
3383.85 42
3383.98 43
3384.11 45
3384.25 51
3384.38 58
3384.51 66
3384.65 73
3384.78 80
3384.91 84
3385.05 85
3385.18 85
3385.31 83
3385.45 80
3385.58 78
3385.71 76
3385.85 74
3385.98 71
3386.11 68
3386.25 64
3386.38 59
3386.51 55
3386.65 52
3386.78 50
3386.91 50
3387.05 50
3387.18 52
3387.31 55
3387.45 58
3387.58 63
3387.71 68
3387.85 75
3387.98 83
3388.12 91
3388.25 100
3388.38 109
3388.52 116
3388.65 122
3388.78 127
3388.92 131
3389.05 133
3389.18 136
3389.32 138
3389.45 140
3389.58 142
3389.72 142
3389.85 140
3389.98 135
3390.12 128
3390.25 118
3390.38 108
3390.52 99
3390.65 91
3390.78 86
3390.92 84
3391.05 84
3391.19 85
3391.32 86
3391.45 87
3391.59 87
3391.72 88
3391.85 88
3391.99 89
3392.12 91
3392.25 94
3392.39 98
3392.52 102
3392.65 105
3392.79 108
3392.92 110
3393.06 111
3393.19 112
3393.32 112
3393.46 110
3393.59 107
3393.72 102
3393.86 95
3393.99 86
3394.12 78
3394.26 70
3394.39 65
3394.52 62
3394.66 63
3394.79 66
3394.93 71
3395.06 76
3395.19 80
3395.33 82
3395.46 81
3395.59 78
3395.73 74
3395.86 69
3395.99 65
3396.13 61
3396.26 58
3396.39 54
3396.53 49
3396.66 43
3396.80 35
3396.93 26
3397.06 18
3397.20 12
3397.33 8
3397.46 5
3397.60 5
3397.73 5
3397.86 3
3398.00 1
3398.13 0
3398.27 0
3398.40 0
3398.53 0
3398.67 0
3398.80 0
3398.93 1
3399.07 9
3399.20 17
3399.34 25
3399.47 31
3399.60 35
3399.74 37
3399.87 37
3400.00 35
3400.14 32
3400.27 29
3400.40 25
3400.54 22
3400.67 21
3400.81 21
3400.94 24
3401.07 30
3401.21 40
3401.34 54
3401.47 70
3401.61 87
3401.74 103
3401.88 116
3402.01 125
3402.14 130
3402.28 129
3402.41 125
3402.54 118
3402.68 109
3402.81 99
3402.95 89
3403.08 79
3403.21 70
3403.35 62
3403.48 55
3403.61 49
3403.75 44
3403.88 41
3404.02 39
3404.15 38
3404.28 37
3404.42 37
3404.55 37
3404.68 38
3404.82 39
3404.95 43
3405.09 48
3405.22 54
3405.35 60
3405.49 65
3405.62 68
3405.75 69
3405.89 68
3406.02 67
3406.16 69
3406.29 74
3406.42 84
3406.56 99
3406.69 119
3406.83 141
3406.96 161
3407.09 178
3407.23 190
3407.36 196
3407.49 198
3407.63 196
3407.76 195
3407.90 197
3408.03 203
3408.16 215
3408.30 233
3408.43 255
3408.57 280
3408.70 304
3408.83 325
3408.97 340
3409.10 348
3409.23 348
3409.37 342
3409.50 332
3409.64 322
3409.77 312
3409.90 304
3410.04 299
3410.17 293
3410.31 287
3410.44 278
3410.57 266
3410.71 251
3410.84 234
3410.98 216
3411.11 198
3411.24 180
3411.38 163
3411.51 148
3411.65 134
3411.78 122
3411.91 114
3412.05 109
3412.18 109
3412.31 113
3412.45 120
3412.58 129
3412.72 138
3412.85 146
3412.98 151
3413.12 153
3413.25 152
3413.39 148
3413.52 142
3413.65 134
3413.79 126
3413.92 117
3414.06 110
3414.19 104
3414.32 99
3414.46 97
3414.59 98
3414.73 100
3414.86 103
3414.99 109
3415.13 116
3415.26 125
3415.40 135
3415.53 145
3415.66 154
3415.80 162
3415.93 167
3416.07 168
3416.20 165
3416.33 160
3416.47 153
3416.60 145
3416.74 138
3416.87 133
3417.00 129
3417.14 128
3417.27 127
3417.41 127
3417.54 125
3417.67 122
3417.81 118
3417.94 113
3418.08 110
3418.21 109
3418.34 112
3418.48 118
3418.61 128
3418.75 139
3418.88 150
3419.01 161
3419.15 170
3419.28 177
3419.42 181
3419.55 183
3419.69 184
3419.82 184
3419.95 184
3420.09 183
3420.22 182
3420.36 180
3420.49 178
3420.62 175
3420.76 172
3420.89 170
3421.03 169
3421.16 170
3421.29 171
3421.43 172
3421.56 172
3421.70 170
3421.83 166
3421.97 160
3422.10 154
3422.23 148
3422.37 143
3422.50 140
3422.64 140
3422.77 141
3422.90 144
3423.04 147
3423.17 149
3423.31 150
3423.44 150
3423.57 148
3423.71 144
3423.84 140
3423.98 136
3424.11 132
3424.25 129
3424.38 127
3424.51 125
3424.65 124
3424.78 124
3424.92 122
3425.05 120
3425.18 117
3425.32 113
3425.45 108
3425.59 103
3425.72 97
3425.86 92
3425.99 88
3426.12 84
3426.26 81
3426.39 77
3426.53 73
3426.66 67
3426.80 60
3426.93 52
3427.06 46
3427.20 42
3427.33 41
3427.47 42
3427.60 44
3427.73 45
3427.87 44
3428.00 40
3428.14 34
3428.27 28
3428.41 23
3428.54 22
3428.67 24
3428.81 30
3428.94 37
3429.08 45
3429.21 50
3429.35 53
3429.48 53
3429.61 52
3429.75 49
3429.88 48
3430.02 48
3430.15 52
3430.29 58
3430.42 66
3430.55 74
3430.69 83
3430.82 92
3430.96 99
3431.09 105
3431.23 110
3431.36 114
3431.49 118
3431.63 122
3431.76 126
3431.90 130
3432.03 133
3432.17 134
3432.30 132
3432.43 129
3432.57 123
3432.70 116
3432.84 108
3432.97 103
3433.11 100
3433.24 101
3433.38 106
3433.51 113
3433.64 122
3433.78 132
3433.91 142
3434.05 152
3434.18 162
3434.32 174
3434.45 187
3434.58 203
3434.72 218
3434.85 233
3434.99 244
3435.12 251
3435.26 253
3435.39 251
3435.53 245
3435.66 239
3435.79 234
3435.93 233
3436.06 237
3436.20 245
3436.33 256
3436.47 269
3436.60 280
3436.73 288
3436.87 293
3437.00 295
3437.14 296
3437.27 297
3437.41 300
3437.54 304
3437.68 309
3437.81 314
3437.94 316
3438.08 314
3438.21 309
3438.35 301
3438.48 291
3438.62 282
3438.75 274
3438.89 266
3439.02 260
3439.15 252
3439.29 243
3439.42 232
3439.56 220
3439.69 208
3439.83 197
3439.96 188
3440.10 181
3440.23 177
3440.37 176
3440.50 175
3440.63 175
3440.77 176
3440.90 177
3441.04 178
3441.17 179
3441.31 179
3441.44 177
3441.58 173
3441.71 166
3441.84 159
3441.98 151
3442.11 143
3442.25 137
3442.38 133
3442.52 131
3442.65 130
3442.79 131
3442.92 132
3443.06 134
3443.19 135
3443.32 137
3443.46 139
3443.59 142
3443.73 145
3443.86 148
3444.00 152
3444.13 155
3444.27 159
3444.40 163
3444.54 165
3444.67 165
3444.80 161
3444.94 154
3445.07 142
3445.21 128
3445.34 112
3445.48 98
3445.61 88
3445.75 83
3445.88 83
3446.02 88
3446.15 95
3446.29 101
3446.42 105
3446.55 106
3446.69 103
3446.82 97
3446.96 91
3447.09 85
3447.23 81
3447.36 78
3447.50 76
3447.63 74
3447.77 73
3447.90 72
3448.04 72
3448.17 74
3448.30 77
3448.44 79
3448.57 81
3448.71 81
3448.84 80
3448.98 78
3449.11 77
3449.25 77
3449.38 80
3449.52 86
3449.65 93
3449.79 101
3449.92 109
3450.06 113
3450.19 113
3450.32 110
3450.46 102
3450.59 91
3450.73 78
3450.86 65
3451.00 54
3451.13 45
3451.27 42
3451.40 42
3451.54 46
3451.67 53
3451.81 61
3451.94 68
3452.08 74
3452.21 78
3452.35 79
3452.48 79
3452.61 78
3452.75 75
3452.88 71
3453.02 66
3453.15 60
3453.29 52
3453.42 43
3453.56 31
3453.69 18
3453.83 4
3453.96 0
3454.10 0
3454.23 0
3454.37 0
3454.50 0
3454.64 0
3454.77 0
3454.91 0
3455.04 16
3455.17 36
3455.31 52
3455.44 64
3455.58 70
3455.71 69
3455.85 64
3455.98 55
3456.12 45
3456.25 36
3456.39 29
3456.52 26
3456.66 27
3456.79 32
3456.93 40
3457.06 49
3457.20 59
3457.33 66
3457.47 71
3457.60 73
3457.74 71
3457.87 67
3458.01 63
3458.14 59
3458.28 58
3458.41 59
3458.55 63
3458.68 70
3458.81 78
3458.95 86
3459.08 93
3459.22 98
3459.35 101
3459.49 102
3459.62 103
3459.76 104
3459.89 106
3460.03 109
3460.16 113
3460.30 119
3460.43 124
3460.57 129
3460.70 134
3460.84 137
3460.97 139
3461.11 138
3461.24 136
3461.38 133
3461.51 128
3461.65 123
3461.78 117
3461.92 112
3462.05 108
3462.19 104
3462.32 100
3462.46 96
3462.59 91
3462.73 84
3462.86 76
3463.00 66
3463.13 55
3463.27 45
3463.40 35
3463.54 27
3463.67 22
3463.81 21
3463.94 23
3464.08 28
3464.21 35
3464.35 42
3464.48 50
3464.62 57
3464.75 64
3464.89 70
3465.02 75
3465.16 80
3465.29 84
3465.43 86
3465.56 86
3465.70 84
3465.83 79
3465.97 74
3466.10 68
3466.24 62
3466.37 57
3466.51 54
3466.64 52
3466.78 54
3466.91 57
3467.05 64
3467.18 73
3467.32 84
3467.45 95
3467.59 106
3467.72 114
3467.86 121
3467.99 125
3468.13 128
3468.26 129
3468.40 129
3468.53 127
3468.67 125
3468.80 120
3468.94 114
3469.07 106
3469.21 100
3469.34 96
3469.48 96
3469.61 101
3469.75 110
3469.88 122
3470.02 134
3470.15 144
3470.29 149
3470.42 150
3470.56 147
3470.69 141
3470.83 136
3470.96 132
3471.10 133
3471.23 137
3471.37 145
3471.50 154
3471.64 162
3471.77 167
3471.91 169
3472.04 166
3472.18 159
3472.31 150
3472.45 139
3472.58 130
3472.72 124
3472.85 122
3472.99 124
3473.12 130
3473.26 139
3473.39 148
3473.53 157
3473.66 163
3473.80 165
3473.93 163
3474.07 158
3474.20 150
3474.34 140
3474.47 130
3474.61 122
3474.75 117
3474.88 116
3475.02 119
3475.15 126
3475.29 135
3475.42 146
3475.56 156
3475.69 163
3475.83 168
3475.96 170
3476.10 170
3476.23 169
3476.37 170
3476.50 172
3476.64 176
3476.77 182
3476.91 190
3477.04 199
3477.18 209
3477.31 220
3477.45 229
3477.58 237
3477.72 242
3477.85 243
3477.99 241
3478.12 236
3478.26 230
3478.40 223
3478.53 217
3478.67 212
3478.80 209
3478.94 206
3479.07 203
3479.21 200
3479.34 194
3479.48 188
3479.61 181
3479.75 173
3479.88 167
3480.02 162
3480.15 159
3480.29 157
3480.42 156
3480.56 154
3480.69 151
3480.83 147
3480.97 141
3481.10 134
3481.24 127
3481.37 121
3481.51 117
3481.64 115
3481.78 115
3481.91 115
3482.05 114
3482.18 113
3482.32 111
3482.45 106
3482.59 100
3482.72 92
3482.86 82
3482.99 71
3483.13 59
3483.27 47
3483.40 36
3483.54 28
3483.67 22
3483.81 19
3483.94 19
3484.08 19
3484.21 20
3484.35 20
3484.48 19
3484.62 17
3484.75 15
3484.89 13
3485.02 13
3485.16 14
3485.30 18
3485.43 23
3485.57 30
3485.70 36
3485.84 41
3485.97 44
3486.11 44
3486.24 40
3486.38 34
3486.51 27
3486.65 20
3486.78 15
3486.92 12
3487.06 12
3487.19 15
3487.33 20
3487.46 25
3487.60 30
3487.73 35
3487.87 38
3488.00 39
3488.14 39
3488.27 37
3488.41 34
3488.55 29
3488.68 22
3488.82 13
3488.95 4
3489.09 0
3489.22 0
3489.36 0
3489.49 0
3489.63 0
3489.76 0
3489.90 0
3490.03 0
3490.17 4
3490.31 12
3490.44 20
3490.58 29
3490.71 36
3490.85 42
3490.98 47
3491.12 51
3491.25 55
3491.39 59
3491.53 64
3491.66 70
3491.80 76
3491.93 80
3492.07 83
3492.20 83
3492.34 79
3492.47 74
3492.61 67
3492.74 60
3492.88 55
3493.02 51
3493.15 49
3493.29 49
3493.42 51
3493.56 54
3493.69 57
3493.83 60
3493.96 61
3494.10 60
3494.24 57
3494.37 52
3494.51 46
3494.64 40
3494.78 34
3494.91 30
3495.05 29
3495.18 30
3495.32 34
3495.46 41
3495.59 50
3495.73 60
3495.86 69
3496.00 76
3496.13 81
3496.27 81
3496.40 78
3496.54 71
3496.68 62
3496.81 53
3496.95 45
3497.08 40
3497.22 40
3497.35 45
3497.49 53
3497.62 63
3497.76 74
3497.90 82
3498.03 88
3498.17 89
3498.30 88
3498.44 84
3498.57 80
3498.71 76
3498.85 72
3498.98 68
3499.12 64
3499.25 59
3499.39 54
3499.52 47
3499.66 41
3499.79 36
3499.93 32
3500.07 31
3500.20 33
3500.34 38
3500.47 46
3500.61 57
3500.74 69
3500.88 80
3501.02 91
3501.15 99
3501.29 103
3501.42 106
3501.56 107
3501.69 108
3501.83 111
3501.97 115
3502.10 121
3502.24 128
3502.37 133
3502.51 136
3502.64 136
3502.78 133
3502.92 127
3503.05 120
3503.19 113
3503.32 106
3503.46 100
3503.59 95
3503.73 90
3503.87 86
3504.00 83
3504.14 81
3504.27 81
3504.41 83
3504.54 86
3504.68 91
3504.82 98
3504.95 106
3505.09 118
3505.22 132
3505.36 147
3505.49 162
3505.63 173
3505.77 180
3505.90 180
3506.04 173
3506.17 161
3506.31 147
3506.44 133
3506.58 120
3506.72 109
3506.85 101
3506.99 94
3507.12 88
3507.26 82
3507.39 75
3507.53 70
3507.67 67
3507.80 66
3507.94 68
3508.07 73
3508.21 79
3508.35 87
3508.48 94
3508.62 101
3508.75 107
3508.89 112
3509.02 117
3509.16 121
3509.30 125
3509.43 127
3509.57 128
3509.70 127
3509.84 126
3509.98 124
3510.11 122
3510.25 121
3510.38 121
3510.52 120
3510.65 118
3510.79 115
3510.93 111
3511.06 106
3511.20 101
3511.33 98
3511.47 96
3511.61 95
3511.74 94
3511.88 94
3512.01 93
3512.15 92
3512.29 90
3512.42 89
3512.56 88
3512.69 89
3512.83 89
3512.96 90
3513.10 91
3513.24 91
3513.37 90
3513.51 91
3513.64 92
3513.78 95
3513.92 101
3514.05 109
3514.19 119
3514.32 130
3514.46 141
3514.60 151
3514.73 159
3514.87 166
3515.00 170
3515.14 172
3515.28 171
3515.41 168
3515.55 163
3515.68 157
3515.82 151
3515.96 147
3516.09 145
3516.23 147
3516.36 152
3516.50 162
3516.64 175
3516.77 189
3516.91 204
3517.04 218
3517.18 229
3517.31 238
3517.45 244
3517.59 248
3517.72 250
3517.86 251
3517.99 252
3518.13 253
3518.27 256
3518.40 259
3518.54 263
3518.67 266
3518.81 267
3518.95 265
3519.08 260
3519.22 252
3519.36 243
3519.49 235
3519.63 228
3519.76 225
3519.90 226
3520.04 229
3520.17 236
3520.31 243
3520.44 251
3520.58 258
3520.72 265
3520.85 272
3520.99 279
3521.12 287
3521.26 297
3521.40 309
3521.53 323
3521.67 339
3521.80 353
3521.94 366
3522.08 374
3522.21 376
3522.35 372
3522.48 363
3522.62 351
3522.76 339
3522.89 328
3523.03 320
3523.16 316
3523.30 315
3523.44 315
3523.57 316
3523.71 316
3523.85 315
3523.98 312
3524.12 307
3524.25 301
3524.39 296
3524.53 292
3524.66 288
3524.80 284
3524.93 281
3525.07 279
3525.21 277
3525.34 277
3525.48 279
3525.61 285
3525.75 293
3525.89 304
3526.02 315
3526.16 325
3526.30 332
3526.43 335
3526.57 334
3526.70 330
3526.84 325
3526.98 320
3527.11 316
3527.25 314
3527.39 315
3527.52 319
3527.66 326
3527.79 334
3527.93 343
3528.07 351
3528.20 357
3528.34 359
3528.47 355
3528.61 347
3528.75 335
3528.88 320
3529.02 304
3529.16 289
3529.29 275
3529.43 262
3529.56 250
3529.70 240
3529.84 229
3529.97 220
3530.11 211
3530.25 204
3530.38 200
3530.52 197
3530.65 197
3530.79 198
3530.93 200
3531.06 202
3531.20 201
3531.34 199
3531.47 196
3531.61 191
3531.74 185
3531.88 181
3532.02 177
3532.15 175
3532.29 173
3532.43 171
3532.56 166
3532.70 160
3532.83 151
3532.97 142
3533.11 134
3533.24 130
3533.38 130
3533.52 136
3533.65 148
3533.79 162
3533.92 176
3534.06 188
3534.20 197
3534.33 201
3534.47 203
3534.61 202
3534.74 201
3534.88 201
3535.02 204
3535.15 208
3535.29 213
3535.42 218
3535.56 222
3535.70 225
3535.83 226
3535.97 225
3536.11 222
3536.24 218
3536.38 214
3536.52 210
3536.65 206
3536.79 203
3536.92 201
3537.06 199
3537.20 199
3537.33 198
3537.47 199
3537.61 200
3537.74 201
3537.88 203
3538.02 205
3538.15 207
3538.29 208
3538.42 207
3538.56 206
3538.70 203
3538.83 200
3538.97 196
3539.11 192
3539.24 188
3539.38 183
3539.52 177
3539.65 168
3539.79 157
3539.92 146
3540.06 135
3540.20 126
3540.33 121
3540.47 120
3540.61 122
3540.74 128
3540.88 135
3541.02 144
3541.15 153
3541.29 162
3541.43 171
3541.56 178
3541.70 184
3541.84 188
3541.97 189
3542.11 190
3542.24 190
3542.38 190
3542.52 191
3542.65 194
3542.79 197
3542.93 198
3543.06 197
3543.20 194
3543.34 186
3543.47 176
3543.61 163
3543.75 149
3543.88 134
3544.02 121
3544.16 108
3544.29 99
3544.43 92
3544.56 88
3544.70 88
3544.84 91
3544.97 96
3545.11 102
3545.25 108
3545.38 113
3545.52 115
3545.66 116
3545.79 115
3545.93 113
3546.07 111
3546.20 110
3546.34 110
3546.48 110
3546.61 111
3546.75 112
3546.89 113
3547.02 113
3547.16 114
3547.30 115
3547.43 116
3547.57 118
3547.71 121
3547.84 125
3547.98 128
3548.12 129
3548.25 130
3548.39 128
3548.52 126
3548.66 122
3548.80 117
3548.93 111
3549.07 106
3549.21 100
3549.34 95
3549.48 91
3549.62 89
3549.75 89
3549.89 91
3550.03 96
3550.16 102
3550.30 110
3550.44 118
3550.57 125
3550.71 130
3550.85 133
3550.98 134
3551.12 133
3551.26 130
3551.39 125
3551.53 119
3551.67 113
3551.80 108
3551.94 102
3552.08 96
3552.21 90
3552.35 84
3552.49 77
3552.62 70
3552.76 63
3552.90 56
3553.03 52
3553.17 50
3553.31 51
3553.44 53
3553.58 57
3553.72 62
3553.85 68
3553.99 73
3554.13 78
3554.26 82
3554.40 86
3554.54 89
3554.67 93
3554.81 95
3554.95 97
3555.08 98
3555.22 97
3555.36 95
3555.49 91
3555.63 87
3555.77 83
3555.90 80
3556.04 78
3556.18 77
3556.31 77
3556.45 78
3556.59 78
3556.72 78
3556.86 78
3557.00 79
3557.14 80
3557.27 81
3557.41 83
3557.55 85
3557.68 86
3557.82 85
3557.96 83
3558.09 79
3558.23 74
3558.37 68
3558.50 62
3558.64 56
3558.78 52
3558.91 50
3559.05 49
3559.19 51
3559.32 55
3559.46 60
3559.60 66
3559.73 72
3559.87 79
3560.01 86
3560.14 92
3560.28 98
3560.42 105
3560.55 112
3560.69 119
3560.83 126
3560.97 132
3561.10 135
3561.24 137
3561.38 137
3561.51 136
3561.65 135
3561.79 133
3561.92 131
3562.06 128
3562.20 123
3562.33 117
3562.47 109
3562.61 102
3562.74 94
3562.88 88
3563.02 84
3563.15 82
3563.29 81
3563.43 80
3563.57 80
3563.70 78
3563.84 74
3563.98 69
3564.11 62
3564.25 54
3564.39 44
3564.52 34
3564.66 24
3564.80 16
3564.93 9
3565.07 5
3565.21 2
3565.35 1
3565.48 1
3565.62 0
3565.76 0
3565.89 0
3566.03 0
3566.17 0
3566.30 0
3566.44 0
3566.58 0
3566.71 1
3566.85 7
3566.99 16
3567.13 25
3567.26 35
3567.40 43
3567.54 50
3567.67 54
3567.81 57
3567.95 57
3568.08 57
3568.22 57
3568.36 57
3568.49 58
3568.63 58
3568.77 58
3568.91 57
3569.04 54
3569.18 51
3569.32 49
3569.45 49
3569.59 53
3569.73 61
3569.86 72
3570.00 86
3570.14 100
3570.28 112
3570.41 120
3570.55 124
3570.69 123
3570.82 119
3570.96 112
3571.10 104
3571.23 96
3571.37 90
3571.51 85
3571.65 82
3571.78 79
3571.92 78
3572.06 76
3572.19 73
3572.33 69
3572.47 64
3572.61 58
3572.74 52
3572.88 47
3573.02 42
3573.15 37
3573.29 33
3573.43 28
3573.56 24
3573.70 19
3573.84 16
3573.98 13
3574.11 12
3574.25 13
3574.39 15
3574.52 19
3574.66 24
3574.80 30
3574.94 36
3575.07 42
3575.21 49
3575.35 57
3575.48 64
3575.62 71
3575.76 78
3575.90 84
3576.03 89
3576.17 93
3576.31 95
3576.44 96
3576.58 96
3576.72 96
3576.86 94
3576.99 92
3577.13 89
3577.27 86
3577.40 84
3577.54 83
3577.68 84
3577.82 86
3577.95 89
3578.09 93
3578.23 96
3578.36 98
3578.50 99
3578.64 100
3578.78 101
3578.91 102
3579.05 102
3579.19 103
3579.32 101
3579.46 98
3579.60 94
3579.74 88
3579.87 82
3580.01 78
3580.15 75
3580.28 75
3580.42 76
3580.56 80
3580.70 85
3580.83 90
3580.97 94
3581.11 96
3581.24 96
3581.38 94
3581.52 88
3581.66 79
3581.79 68
3581.93 55
3582.07 43
3582.21 33
3582.34 26
3582.48 24
3582.62 26
3582.75 31
3582.89 40
3583.03 49
3583.17 59
3583.30 69
3583.44 77
3583.58 83
3583.72 89
3583.85 92
3583.99 94
3584.13 94
3584.26 93
3584.40 90
3584.54 88
3584.68 87
3584.81 88
3584.95 90
3585.09 93
3585.23 96
3585.36 99
3585.50 102
3585.64 105
3585.77 109
3585.91 115
3586.05 123
3586.19 132
3586.32 143
3586.46 153
3586.60 163
3586.74 171
3586.87 178
3587.01 184
3587.15 190
3587.28 195
3587.42 200
3587.56 203
3587.70 203
3587.83 201
3587.97 195
3588.11 188
3588.25 180
3588.38 172
3588.52 166
3588.66 162
3588.80 160
3588.93 161
3589.07 164
3589.21 168
3589.35 170
3589.48 171
3589.62 168
3589.76 162
3589.89 154
3590.03 144
3590.17 134
3590.31 124
3590.44 116
3590.58 110
3590.72 105
3590.86 100
3590.99 94
3591.13 89
3591.27 83
3591.41 77
3591.54 72
3591.68 67
3591.82 63
3591.96 61
3592.09 58
3592.23 55
3592.37 52
3592.51 48
3592.64 44
3592.78 40
3592.92 35
3593.06 31
3593.19 26
3593.33 22
3593.47 19
3593.61 16
3593.74 15
3593.88 16
3594.02 18
3594.15 22
3594.29 26
3594.43 30
3594.57 33
3594.70 37
3594.84 41
3594.98 46
3595.12 50
3595.25 55
3595.39 59
3595.53 61
3595.67 60
3595.80 57
3595.94 51
3596.08 43
3596.22 36
3596.35 29
3596.49 25
3596.63 23
3596.77 24
3596.90 27
3597.04 32
3597.18 37
3597.32 43
3597.45 49
3597.59 54
3597.73 58
3597.87 60
3598.01 59
3598.14 56
3598.28 51
3598.42 45
3598.56 39
3598.69 36
3598.83 36
3598.97 39
3599.11 46
3599.24 54
3599.38 63
3599.52 69
3599.66 73
3599.79 74
3599.93 72
3600.07 69
3600.21 64
3600.34 60
3600.48 57
3600.62 54
3600.76 50
3600.89 46
3601.03 40
3601.17 32
3601.31 22
3601.44 11
3601.58 0
3601.72 0
3601.86 0
3601.99 0
3602.13 0
3602.27 0
3602.41 0
3602.55 0
3602.68 0
3602.82 10
3602.96 22
3603.10 34
3603.23 45
3603.37 54
3603.51 60
3603.65 63
3603.78 63
3603.92 61
3604.06 58
3604.20 54
3604.33 51
3604.47 50
3604.61 51
3604.75 54
3604.89 59
3605.02 66
3605.16 74
3605.30 83
3605.44 92
3605.57 100
3605.71 106
3605.85 112
3605.99 117
3606.12 122
3606.26 127
3606.40 133
3606.54 139
3606.68 146
3606.81 152
3606.95 157
3607.09 160
3607.23 162
3607.36 161
3607.50 159
3607.64 155
3607.78 148
3607.91 140
3608.05 130
3608.19 118
3608.33 105
3608.47 90
3608.60 76
3608.74 62
3608.88 50
3609.02 42
3609.15 37
3609.29 34
3609.43 35
3609.57 37
3609.71 40
3609.84 42
3609.98 44
3610.12 44
3610.26 43
3610.39 40
3610.53 35
3610.67 30
3610.81 24
3610.95 19
3611.08 15
3611.22 12
3611.36 11
3611.50 12
3611.63 15
3611.77 19
3611.91 24
3612.05 30
3612.19 37
3612.32 43
3612.46 50
3612.60 55
3612.74 58
3612.87 58
3613.01 56
3613.15 52
3613.29 46
3613.43 40
3613.56 34
3613.70 31
3613.84 29
3613.98 28
3614.12 28
3614.25 28
3614.39 27
3614.53 24
3614.67 20
3614.80 13
3614.94 5
3615.08 0
3615.22 0
3615.36 0
3615.49 0
3615.63 0
3615.77 0
3615.91 2
3616.05 16
3616.18 31
3616.32 44
3616.46 54
3616.60 60
3616.73 63
3616.87 62
3617.01 59
3617.15 56
3617.29 54
3617.42 52
3617.56 50
3617.70 48
3617.84 44
3617.98 40
3618.11 37
3618.25 35
3618.39 34
3618.53 36
3618.67 40
3618.80 43
3618.94 44
3619.08 44
3619.22 41
3619.36 37
3619.49 32
3619.63 27
3619.77 22
3619.91 19
3620.05 16
3620.18 15
3620.32 13
3620.46 12
3620.60 11
3620.73 12
3620.87 13
3621.01 14
3621.15 16
3621.29 19
3621.42 21
3621.56 22
3621.70 23
3621.84 22
3621.98 19
3622.11 16
3622.25 11
3622.39 7
3622.53 3
3622.67 0
3622.80 0
3622.94 0
3623.08 0
3623.22 0
3623.36 0
3623.49 0
3623.63 0
3623.77 0
3623.91 5
3624.05 13
3624.19 20
3624.32 24
3624.46 24
3624.60 20
3624.74 12
3624.88 4
3625.01 0
3625.15 0
3625.29 0
3625.43 0
3625.57 0
3625.70 0
3625.84 0
3625.98 5
3626.12 8
3626.26 10
3626.39 10
3626.53 10
3626.67 7
3626.81 4
3626.95 0
3627.08 0
3627.22 0
3627.36 0
3627.50 0
3627.64 0
3627.78 0
3627.91 10
3628.05 20
3628.19 29
3628.33 34
3628.47 35
3628.60 31
3628.74 25
3628.88 18
3629.02 12
3629.16 9
3629.29 9
3629.43 11
3629.57 15
3629.71 20
3629.85 25
3629.99 29
3630.12 32
3630.26 35
3630.40 39
3630.54 43
3630.68 47
3630.81 51
3630.95 54
3631.09 55
3631.23 56
3631.37 54
3631.50 52
3631.64 50
3631.78 48
3631.92 49
3632.06 50
3632.20 53
3632.33 57
3632.47 60
3632.61 63
3632.75 65
3632.89 66
3633.03 66
3633.16 68
3633.30 69
3633.44 72
3633.58 75
3633.72 79
3633.85 82
3633.99 83
3634.13 83
3634.27 82
3634.41 80
3634.55 78
3634.68 76
3634.82 74
3634.96 73
3635.10 73
3635.24 72
3635.37 72
3635.51 71
3635.65 70
3635.79 69
3635.93 66
3636.07 61
3636.20 55
3636.34 48
3636.48 40
3636.62 31
3636.76 24
3636.90 19
3637.03 15
3637.17 13
3637.31 11
3637.45 11
3637.59 11
3637.73 12
3637.86 14
3638.00 18
3638.14 23
3638.28 30
3638.42 37
3638.56 44
3638.69 49
3638.83 52
3638.97 55
3639.11 57
3639.25 59
3639.39 62
3639.52 65
3639.66 67
3639.80 68
3639.94 68
3640.08 66
3640.22 64
3640.35 60
3640.49 57
3640.63 54
3640.77 51
3640.91 49
3641.05 47
3641.18 44
3641.32 42
3641.46 38
3641.60 35
3641.74 31
3641.88 27
3642.01 23
3642.15 18
3642.29 13
3642.43 9
3642.57 4
3642.71 1
3642.84 0
3642.98 0
3643.12 0
3643.26 0
3643.40 0
3643.54 0
3643.67 0
3643.81 0
3643.95 0
3644.09 0
3644.23 4
3644.37 13
3644.51 24
3644.64 34
3644.78 44
3644.92 51
3645.06 53
3645.20 51
3645.34 44
3645.47 35
3645.61 26
3645.75 20
3645.89 18
3646.03 20
3646.17 27
3646.31 36
3646.44 44
3646.58 51
3646.72 54
3646.86 55
3647.00 55
3647.14 56
3647.27 57
3647.41 60
3647.55 63
3647.69 65
3647.83 64
3647.97 61
3648.11 55
3648.24 47
3648.38 39
3648.52 34
3648.66 32
3648.80 34
3648.94 39
3649.07 46
3649.21 55
3649.35 64
3649.49 72
3649.63 81
3649.77 89
3649.91 97
3650.04 105
3650.18 113
3650.32 119
3650.46 123
3650.60 126
3650.74 126
3650.88 124
3651.01 121
3651.15 116
3651.29 111
3651.43 105
3651.57 99
3651.71 94
3651.85 88
3651.98 82
3652.12 75
3652.26 69
3652.40 61
3652.54 51
3652.68 40
3652.82 29
3652.95 18
3653.09 9
3653.23 2
3653.37 0
3653.51 0
3653.65 0
3653.79 1
3653.92 5
3654.06 8
3654.20 11
3654.34 13
3654.48 14
3654.62 13
3654.76 10
3654.89 6
3655.03 2
3655.17 0
3655.31 0
3655.45 0
3655.59 0
3655.73 0
3655.87 0
3656.00 0
3656.14 0
3656.28 1
3656.42 5
3656.56 8
3656.70 11
3656.84 14
3656.97 17
3657.11 19
3657.25 19
3657.39 18
3657.53 16
3657.67 14
3657.81 10
3657.95 6
3658.08 2
3658.22 0
3658.36 0
3658.50 0
3658.64 0
3658.78 2
3658.92 6
3659.05 11
3659.19 16
3659.33 23
3659.47 31
3659.61 40
3659.75 49
3659.89 57
3660.03 63
3660.16 66
3660.30 67
3660.44 64
3660.58 59
3660.72 52
3660.86 46
3661.00 41
3661.14 38
3661.27 38
3661.41 40
3661.55 44
3661.69 49
3661.83 54
3661.97 60
3662.11 65
3662.25 69
3662.38 72
3662.52 74
3662.66 75
3662.80 75
3662.94 74
3663.08 72
3663.22 70
3663.36 69
3663.49 69
3663.63 71
3663.77 73
3663.91 77
3664.05 80
3664.19 82
3664.33 82
3664.47 80
3664.61 77
3664.74 72
3664.88 68
3665.02 63
3665.16 59
3665.30 55
3665.44 51
3665.58 47
3665.72 44
3665.85 41
3665.99 39
3666.13 39
3666.27 39
3666.41 41
3666.55 42
3666.69 42
3666.83 40
3666.97 36
3667.10 30
3667.24 25
3667.38 19
3667.52 16
3667.66 16
3667.80 18
3667.94 23
3668.08 29
3668.22 36
3668.35 42
3668.49 48
3668.63 53
3668.77 57
3668.91 61
3669.05 67
3669.19 74
3669.33 82
3669.47 90
3669.60 98
3669.74 105
3669.88 111
3670.02 115
3670.16 118
3670.30 121
3670.44 124
3670.58 125
3670.72 126
3670.85 125
3670.99 121
3671.13 113
3671.27 102
3671.41 88
3671.55 73
3671.69 58
3671.83 46
3671.97 39
3672.10 36
3672.24 38
3672.38 42
3672.52 48
3672.66 54
3672.80 57
3672.94 58
3673.08 56
3673.22 54
3673.36 51
3673.49 49
3673.63 48
3673.77 47
3673.91 45
3674.05 41
3674.19 36
3674.33 29
3674.47 22
3674.61 17
3674.75 15
3674.88 18
3675.02 25
3675.16 36
3675.30 49
3675.44 63
3675.58 76
3675.72 85
3675.86 91
3676.00 94
3676.14 93
3676.27 90
3676.41 85
3676.55 79
3676.69 73
3676.83 67
3676.97 62
3677.11 57
3677.25 54
3677.39 52
3677.53 51
3677.66 51
3677.80 52
3677.94 54
3678.08 55
3678.22 56
3678.36 56
3678.50 55
3678.64 53
3678.78 49
3678.92 44
3679.06 36
3679.19 28
3679.33 19
3679.47 10
3679.61 3
3679.75 0
3679.89 0
3680.03 0
3680.17 3
3680.31 7
3680.45 10
3680.59 11
3680.72 9
3680.86 5
3681.00 0
3681.14 0
3681.28 0
3681.42 0
3681.56 0
3681.70 0
3681.84 0
3681.98 6
3682.12 12
3682.26 18
3682.39 23
3682.53 27
3682.67 29
3682.81 30
3682.95 28
3683.09 24
3683.23 19
3683.37 13
3683.51 7
3683.65 2
3683.79 0
3683.93 0
3684.06 0
3684.20 2
3684.34 5
3684.48 7
3684.62 9
3684.76 12
3684.90 15
3685.04 19
3685.18 24
3685.32 32
3685.46 41
3685.60 51
3685.73 63
3685.87 74
3686.01 84
3686.15 93
3686.29 99
3686.43 103
3686.57 104
3686.71 102
3686.85 98
3686.99 92
3687.13 84
3687.27 77
3687.41 70
3687.54 66
3687.68 65
3687.82 68
3687.96 74
3688.10 81
3688.24 89
3688.38 96
3688.52 100
3688.66 100
3688.80 98
3688.94 92
3689.08 85
3689.22 78
3689.35 69
3689.49 61
3689.63 52
3689.77 43
3689.91 35
3690.05 30
3690.19 27
3690.33 27
3690.47 32
3690.61 41
3690.75 51
3690.89 61
3691.03 69
3691.17 74
3691.30 75
3691.44 72
3691.58 65
3691.72 56
3691.86 48
3692.00 40
3692.14 35
3692.28 34
3692.42 35
3692.56 39
3692.70 45
3692.84 51
3692.98 56
3693.12 60
3693.26 63
3693.40 64
3693.53 64
3693.67 64
3693.81 64
3693.95 64
3694.09 64
3694.23 64
3694.37 64
3694.51 63
3694.65 62
3694.79 59
3694.93 56
3695.07 52
3695.21 47
3695.35 43
3695.49 38
3695.63 35
3695.76 33
3695.90 32
3696.04 34
3696.18 37
3696.32 42
3696.46 48
3696.60 54
3696.74 60
3696.88 66
3697.02 71
3697.16 74
3697.30 75
3697.44 74
3697.58 69
3697.72 63
3697.86 55
3698.00 46
3698.13 39
3698.27 34
3698.41 32
3698.55 33
3698.69 36
3698.83 40
3698.97 44
3699.11 47
3699.25 49
3699.39 50
3699.53 51
3699.67 52
3699.81 53
3699.95 55
3700.09 58
3700.23 61
3700.37 65
3700.51 68
3700.65 71
3700.78 74
3700.92 79
3701.06 84
3701.20 91
3701.34 100
3701.48 109
3701.62 116
3701.76 122
3701.90 124
3702.04 121
3702.18 113
3702.32 102
3702.46 87
3702.60 72
3702.74 58
3702.88 47
3703.02 40
3703.16 37
3703.30 38
3703.44 43
3703.57 49
3703.71 57
3703.85 65
3703.99 71
3704.13 77
3704.27 82
3704.41 87
3704.55 93
3704.69 98
3704.83 102
3704.97 105
3705.11 107
3705.25 106
3705.39 101
3705.53 94
3705.67 85
3705.81 74
3705.95 63
3706.09 52
3706.23 41
3706.37 32
3706.51 25
3706.65 19
3706.79 16
3706.92 15
3707.06 16
3707.20 18
3707.34 20
3707.48 23
3707.62 25
3707.76 26
3707.90 27
3708.04 27
3708.18 27
3708.32 29
3708.46 31
3708.60 34
3708.74 38
3708.88 42
3709.02 45
3709.16 47
3709.30 46
3709.44 43
3709.58 38
3709.72 31
3709.86 25
3710.00 19
3710.14 15
3710.28 11
3710.42 9
3710.56 7
3710.70 6
3710.83 5
3710.97 4
3711.11 4
3711.25 5
3711.39 8
3711.53 11
3711.67 16
3711.81 20
3711.95 23
3712.09 25
3712.23 26
3712.37 26
3712.51 24
3712.65 22
3712.79 19
3712.93 15
3713.07 12
3713.21 9
3713.35 7
3713.49 6
3713.63 7
3713.77 11
3713.91 16
3714.05 22
3714.19 29
3714.33 35
3714.47 40
3714.61 44
3714.75 47
3714.89 50
3715.03 52
3715.17 53
3715.31 54
3715.45 54
3715.59 53
3715.73 53
3715.87 54
3716.00 55
3716.14 56
3716.28 56
3716.42 55
3716.56 53
3716.70 48
3716.84 43
3716.98 38
3717.12 35
3717.26 34
3717.40 35
3717.54 37
3717.68 41
3717.82 43
3717.96 43
3718.10 42
3718.24 38
3718.38 32
3718.52 24
3718.66 16
3718.80 7
3718.94 0
3719.08 0
3719.22 0
3719.36 0
3719.50 0
3719.64 0
3719.78 0
3719.92 0
3720.06 0
3720.20 5
3720.34 13
3720.48 21
3720.62 29
3720.76 36
3720.90 42
3721.04 46
3721.18 47
3721.32 46
3721.46 44
3721.60 42
3721.74 42
3721.88 44
3722.02 47
3722.16 51
3722.30 55
3722.44 56
3722.58 55
3722.72 51
3722.86 44
3723.00 35
3723.14 26
3723.28 18
3723.42 11
3723.56 5
3723.70 2
3723.84 0
3723.98 1
3724.12 2
3724.26 4
3724.40 7
3724.54 10
3724.68 12
3724.82 15
3724.96 18
3725.10 20
3725.24 23
3725.38 27
3725.52 32
3725.66 37
3725.80 43
3725.94 49
3726.08 55
3726.22 58
3726.36 57
3726.50 53
3726.64 45
3726.78 35
3726.92 23
3727.06 12
3727.20 3
3727.34 0
3727.48 0
3727.62 0
3727.76 0
3727.90 0
3728.04 0
3728.18 0
3728.32 0
3728.46 1
3728.60 4
3728.74 7
3728.88 10
3729.02 12
3729.16 15
3729.30 18
3729.44 24
3729.58 30
3729.72 39
3729.86 48
3730.00 56
3730.14 63
3730.28 67
3730.42 68
3730.56 67
3730.70 64
3730.84 60
3730.98 58
3731.12 58
3731.26 60
3731.40 64
3731.54 69
3731.68 74
3731.82 80
3731.96 85
3732.10 90
3732.24 94
3732.38 97
3732.52 100
3732.66 102
3732.80 104
3732.94 106
3733.08 109
3733.22 112
3733.36 116
3733.50 119
3733.64 121
3733.78 122
3733.92 121
3734.06 117
3734.20 110
3734.34 100
3734.48 87
3734.62 72
3734.76 57
3734.90 41
3735.04 25
3735.18 11
3735.32 0
3735.46 0
3735.60 0
3735.74 0
3735.88 0
3736.02 0
3736.16 0
3736.30 0
3736.44 0
3736.58 10
3736.72 24
3736.86 38
3737.00 49
3737.14 57
3737.28 60
3737.42 59
3737.56 53
3737.70 45
3737.84 38
3737.98 32
3738.12 30
3738.26 33
3738.40 39
3738.54 47
3738.68 56
3738.82 63
3738.96 67
3739.10 69
3739.24 69
3739.39 67
3739.53 65
3739.67 62
3739.81 60
3739.95 59
3740.09 57
3740.23 56
3740.37 55
3740.51 54
3740.65 55
3740.79 55
3740.93 56
3741.07 57
3741.21 58
3741.35 57
3741.49 57
3741.63 59
3741.77 62
3741.91 68
3742.05 78
3742.19 89
3742.33 102
3742.47 114
3742.61 126
3742.75 134
3742.89 141
3743.03 146
3743.17 148
3743.31 149
3743.45 148
3743.59 147
3743.73 145
3743.87 144
3744.01 144
3744.15 145
3744.29 149
3744.43 153
3744.58 159
3744.72 164
3744.86 169
3745.00 175
3745.14 181
3745.28 187
3745.42 194
3745.56 200
3745.70 205
3745.84 208
3745.98 206
3746.12 200
3746.26 191
3746.40 181
3746.54 170
3746.68 162
3746.82 159
3746.96 160
3747.10 164
3747.24 170
3747.38 174
3747.52 175
3747.66 172
3747.80 164
3747.94 154
3748.08 143
3748.22 132
3748.36 124
3748.51 117
3748.65 112
3748.79 109
3748.93 106
3749.07 105
3749.21 105
3749.35 107
3749.49 110
3749.63 113
3749.77 117
3749.91 118
3750.05 117
3750.19 114
3750.33 108
3750.47 101
3750.61 94
3750.75 87
3750.89 82
3751.03 79
3751.17 78
3751.31 79
3751.45 81
3751.59 82
3751.73 83
3751.88 82
3752.02 79
3752.16 73
3752.30 66
3752.44 59
3752.58 52
3752.72 48
3752.86 46
3753.00 47
3753.14 50
3753.28 54
3753.42 57
3753.56 59
3753.70 59
3753.84 57
3753.98 53
3754.12 49
3754.26 45
3754.40 44
3754.54 47
3754.68 53
3754.83 64
3754.97 76
3755.11 89
3755.25 100
3755.39 108
3755.53 113
3755.67 117
3755.81 120
3755.95 125
3756.09 132
3756.23 139
3756.37 147
3756.51 151
3756.65 152
3756.79 147
3756.93 139
3757.07 127
3757.21 116
3757.35 105
3757.50 97
3757.64 92
3757.78 91
3757.92 90
3758.06 91
3758.20 91
3758.34 91
3758.48 91
3758.62 90
3758.76 89
3758.90 90
3759.04 92
3759.18 96
3759.32 102
3759.46 109
3759.60 118
3759.74 127
3759.89 136
3760.03 144
3760.17 151
3760.31 157
3760.45 161
3760.59 162
3760.73 160
3760.87 154
3761.01 144
3761.15 131
3761.29 115
3761.43 100
3761.57 85
3761.71 73
3761.85 63
3761.99 58
3762.14 55
3762.28 55
3762.42 57
3762.56 60
3762.70 65
3762.84 70
3762.98 76
3763.12 83
3763.26 92
3763.40 100
3763.54 109
3763.68 117
3763.82 124
3763.96 129
3764.10 132
3764.25 132
3764.39 132
3764.53 131
3764.67 130
3764.81 130
3764.95 131
3765.09 133
3765.23 135
3765.37 136
3765.51 137
3765.65 136
3765.79 135
3765.93 134
3766.07 133
3766.22 133
3766.36 133
3766.50 133
3766.64 132
3766.78 129
3766.92 125
3767.06 121
3767.20 116
3767.34 112
3767.48 109
3767.62 107
3767.76 108
3767.90 111
3768.04 115
3768.19 120
3768.33 124
3768.47 126
3768.61 128
3768.75 127
3768.89 125
3769.03 121
3769.17 117
3769.31 113
3769.45 108
3769.59 104
3769.73 99
3769.88 92
3770.02 84
3770.16 73
3770.30 62
3770.44 51
3770.58 41
3770.72 34
3770.86 31
3771.00 31
3771.14 35
3771.28 40
3771.42 45
3771.56 50
3771.71 54
3771.85 56
3771.99 58
3772.13 60
3772.27 62
3772.41 64
3772.55 65
3772.69 66
3772.83 67
3772.97 69
3773.11 72
3773.25 76
3773.40 81
3773.54 86
3773.68 91
3773.82 94
3773.96 94
3774.10 92
3774.24 89
3774.38 84
3774.52 79
3774.66 75
3774.80 71
3774.95 68
3775.09 66
3775.23 63
3775.37 61
3775.51 58
3775.65 57
3775.79 58
3775.93 60
3776.07 65
3776.21 70
3776.35 76
3776.50 81
3776.64 86
3776.78 89
3776.92 92
3777.06 94
3777.20 97
3777.34 100
3777.48 102
3777.62 105
3777.76 106
3777.90 107
3778.05 106
3778.19 104
3778.33 103
3778.47 102
3778.61 102
3778.75 105
3778.89 110
3779.03 117
3779.17 126
3779.31 136
3779.46 146
3779.60 154
3779.74 160
3779.88 163
3780.02 163
3780.16 159
3780.30 154
3780.44 147
3780.58 140
3780.72 135
3780.86 131
3781.01 129
3781.15 128
3781.29 127
3781.43 125
3781.57 121
3781.71 114
3781.85 104
3781.99 92
3782.13 78
3782.27 64
3782.42 53
3782.56 45
3782.70 42
3782.84 42
3782.98 46
3783.12 52
3783.26 60
3783.40 67
3783.54 73
3783.69 79
3783.83 84
3783.97 88
3784.11 91
3784.25 93
3784.39 93
3784.53 92
3784.67 90
3784.81 86
3784.95 81
3785.10 76
3785.24 72
3785.38 69
3785.52 67
3785.66 67
3785.80 68
3785.94 70
3786.08 71
3786.22 72
3786.37 72
3786.51 71
3786.65 69
3786.79 68
3786.93 67
3787.07 68
3787.21 69
3787.35 73
3787.49 77
3787.64 81
3787.78 84
3787.92 86
3788.06 87
3788.20 88
3788.34 87
3788.48 86
3788.62 85
3788.76 84
3788.91 83
3789.05 82
3789.19 80
3789.33 77
3789.47 74
3789.61 71
3789.75 69
3789.89 68
3790.04 69
3790.18 71
3790.32 73
3790.46 75
3790.60 75
3790.74 72
3790.88 67
3791.02 61
3791.16 53
3791.31 46
3791.45 40
3791.59 34
3791.73 29
3791.87 22
3792.01 14
3792.15 5
3792.29 0
3792.44 0
3792.58 0
3792.72 0
3792.86 0
3793.00 0
3793.14 0
3793.28 0
3793.42 10
3793.57 22
3793.71 34
3793.85 45
3793.99 54
3794.13 62
3794.27 67
3794.41 71
3794.55 74
3794.70 76
3794.84 78
3794.98 82
3795.12 87
3795.26 93
3795.40 100
3795.54 107
3795.68 114
3795.83 121
3795.97 126
3796.11 129
3796.25 131
3796.39 131
3796.53 131
3796.67 130
3796.81 129
3796.96 128
3797.10 130
3797.24 133
3797.38 138
3797.52 145
3797.66 153
3797.80 162
3797.94 171
3798.09 178
3798.23 184
3798.37 189
3798.51 191
3798.65 191
3798.79 190
3798.93 186
3799.08 182
3799.22 176
3799.36 170
3799.50 162
3799.64 153
3799.78 143
3799.92 131
3800.06 118
3800.21 104
3800.35 91
3800.49 80
3800.63 71
3800.77 64
3800.91 61
3801.05 59
3801.20 60
3801.34 63
3801.48 68
3801.62 74
3801.76 83
3801.90 94
3802.04 106
3802.19 118
3802.33 129
3802.47 139
3802.61 147
3802.75 152
3802.89 156
3803.03 158
3803.18 157
3803.32 155
3803.46 151
3803.60 144
3803.74 136
3803.88 127
3804.02 119
3804.17 112
3804.31 108
3804.45 107
3804.59 109
3804.73 114
3804.87 121
3805.01 130
3805.16 139
3805.30 147
3805.44 155
3805.58 162
3805.72 167
3805.86 170
3806.00 171
3806.15 169
3806.29 165
3806.43 159
3806.57 152
3806.71 145
3806.85 139
3806.99 134
3807.14 130
3807.28 127
3807.42 124
3807.56 122
3807.70 119
3807.84 116
3807.99 112
3808.13 110
3808.27 108
3808.41 108
3808.55 110
3808.69 113
3808.83 117
3808.98 122
3809.12 127
3809.26 132
3809.40 137
3809.54 142
3809.68 149
3809.82 158
3809.97 168
3810.11 180
3810.25 191
3810.39 201
3810.53 209
3810.67 213
3810.82 214
3810.96 212
3811.10 207
3811.24 200
3811.38 192
3811.52 184
3811.66 177
3811.81 173
3811.95 172
3812.09 176
3812.23 184
3812.37 197
3812.51 213
3812.66 232
3812.80 251
3812.94 270
3813.08 285
3813.22 295
3813.36 300
3813.51 299
3813.65 294
3813.79 287
3813.93 280
3814.07 277
3814.21 279
3814.36 287
3814.50 300
3814.64 317
3814.78 335
3814.92 353
3815.06 370
3815.21 385
3815.35 399
3815.49 413
3815.63 426
3815.77 439
3815.91 451
3816.05 461
3816.20 468
3816.34 471
3816.48 470
3816.62 467
3816.76 461
3816.90 454
3817.05 448
3817.19 443
3817.33 441
3817.47 442
3817.61 447
3817.76 455
3817.90 466
3818.04 478
3818.18 489
3818.32 497
3818.46 500
3818.61 497
3818.75 487
3818.89 471
3819.03 452
3819.17 430
3819.31 409
3819.46 389
3819.60 373
3819.74 360
3819.88 352
3820.02 349
3820.16 349
3820.31 354
3820.45 362
3820.59 373
3820.73 383
3820.87 392
3821.01 397
3821.16 397
3821.30 391
3821.44 379
3821.58 361
3821.72 339
3821.87 314
3822.01 289
3822.15 265
3822.29 243
3822.43 225
3822.57 209
3822.72 197
3822.86 187
3823.00 180
3823.14 173
3823.28 168
3823.42 164
3823.57 160
3823.71 157
3823.85 155
3823.99 152
3824.13 149
3824.28 145
3824.42 139
3824.56 131
3824.70 120
3824.84 108
3824.98 94
3825.13 81
3825.27 70
3825.41 62
3825.55 57
3825.69 56
3825.84 58
3825.98 62
3826.12 67
3826.26 73
3826.40 80
3826.54 87
3826.69 95
3826.83 102
3826.97 108
3827.11 111
3827.25 112
3827.40 110
3827.54 105
3827.68 99
3827.82 94
3827.96 89
3828.11 87
3828.25 87
3828.39 89
3828.53 91
3828.67 94
3828.81 96
3828.96 96
3829.10 96
3829.24 95
3829.38 94
3829.52 93
3829.67 92
3829.81 92
3829.95 90
3830.09 87
3830.23 82
3830.38 75
3830.52 65
3830.66 55
3830.80 45
3830.94 35
3831.09 25
3831.23 18
3831.37 11
3831.51 5
3831.65 0
3831.79 0
3831.94 0
3832.08 0
3832.22 0
3832.36 0
3832.50 0
3832.65 0
3832.79 0
3832.93 2
3833.07 4
3833.21 6
3833.36 8
3833.50 11
3833.64 14
3833.78 17
3833.92 20
3834.07 23
3834.21 25
3834.35 27
3834.49 28
3834.63 29
3834.78 29
3834.92 28
3835.06 27
3835.20 26
3835.34 24
3835.49 22
3835.63 19
3835.77 17
3835.91 15
3836.05 15
3836.20 15
3836.34 17
3836.48 19
3836.62 23
3836.76 27
3836.91 32
3837.05 36
3837.19 40
3837.33 44
3837.47 49
3837.62 54
3837.76 59
3837.90 64
3838.04 68
3838.19 72
3838.33 74
3838.47 75
3838.61 74
3838.75 72
3838.90 68
3839.04 61
3839.18 54
3839.32 46
3839.46 38
3839.61 33
3839.75 31
3839.89 32
3840.03 37
3840.17 44
3840.32 53
3840.46 62
3840.60 69
3840.74 73
3840.88 74
3841.03 72
3841.17 66
3841.31 57
3841.45 47
3841.60 36
3841.74 25
3841.88 16
3842.02 9
3842.16 5
3842.31 2
3842.45 1
3842.59 1
3842.73 3
3842.87 5
3843.02 9
3843.16 13
3843.30 18
3843.44 21
3843.59 22
3843.73 22
3843.87 18
3844.01 12
3844.15 5
3844.30 0
3844.44 0
3844.58 0
3844.72 0
3844.86 0
3845.01 0
3845.15 0
3845.29 0
3845.43 10
3845.58 20
3845.72 27
3845.86 33
3846.00 37
3846.14 40
3846.29 43
3846.43 45
3846.57 49
3846.71 52
3846.86 54
3847.00 55
3847.14 55
3847.28 55
3847.42 54
3847.57 54
3847.71 53
3847.85 53
3847.99 52
3848.14 50
3848.28 46
3848.42 40
3848.56 32
3848.71 23
3848.85 14
3848.99 7
3849.13 2
3849.27 0
3849.42 1
3849.56 6
3849.70 13
3849.84 20
3849.99 26
3850.13 30
3850.27 30
3850.41 27
3850.55 22
3850.70 17
3850.84 14
3850.98 15
3851.12 21
3851.27 33
3851.41 48
3851.55 65
3851.69 81
3851.84 94
3851.98 103
3852.12 108
3852.26 109
3852.40 107
3852.55 105
3852.69 103
3852.83 102
3852.97 103
3853.12 106
3853.26 111
3853.40 117
3853.54 124
3853.69 129
3853.83 133
3853.97 133
3854.11 129
3854.26 122
3854.40 112
3854.54 102
3854.68 93
3854.82 86
3854.97 81
3855.11 79
3855.25 78
3855.39 76
3855.54 73
3855.68 69
3855.82 63
3855.96 56
3856.11 49
3856.25 44
3856.39 40
3856.53 38
3856.68 39
3856.82 44
3856.96 52
3857.10 64
3857.25 79
3857.39 95
3857.53 111
3857.67 124
3857.82 131
3857.96 133
3858.10 129
3858.24 120
3858.38 110
3858.53 99
3858.67 90
3858.81 84
3858.95 79
3859.10 77
3859.24 75
3859.38 74
3859.52 73
3859.67 72
3859.81 72
3859.95 73
3860.09 73
3860.24 74
3860.38 73
3860.52 73
3860.66 72
3860.81 73
3860.95 75
3861.09 78
3861.23 83
3861.38 89
3861.52 94
3861.66 96
3861.80 95
3861.95 90
3862.09 83
3862.23 74
3862.37 65
3862.52 57
3862.66 51
3862.80 46
3862.94 42
3863.09 39
3863.23 36
3863.37 33
3863.51 30
3863.66 28
3863.80 26
3863.94 23
3864.08 20
3864.23 15
3864.37 8
3864.51 2
3864.65 0
3864.80 0
3864.94 0
3865.08 0
3865.22 6
3865.37 17
3865.51 29
3865.65 40
3865.80 50
3865.94 58
3866.08 64
3866.22 70
3866.37 75
3866.51 80
3866.65 85
3866.79 88
3866.94 89
3867.08 86
3867.22 81
3867.36 73
3867.51 64
3867.65 55
3867.79 47
3867.93 43
3868.08 40
3868.22 40
3868.36 40
3868.50 40
3868.65 39
3868.79 38
3868.93 35
3869.08 32
3869.22 29
3869.36 28
3869.50 27
3869.65 28
3869.79 30
3869.93 34
3870.07 38
3870.22 42
3870.36 47
3870.50 51
3870.64 54
3870.79 57
3870.93 61
3871.07 66
3871.21 72
3871.36 80
3871.50 90
3871.64 100
3871.79 108
3871.93 114
3872.07 115
3872.21 113
3872.36 107
3872.50 98
3872.64 86
3872.78 73
3872.93 60
3873.07 46
3873.21 31
3873.36 17
3873.50 4
3873.64 0
3873.78 0
3873.93 0
3874.07 0
3874.21 0
3874.35 0
3874.50 0
3874.64 3
3874.78 11
3874.93 16
3875.07 20
3875.21 20
3875.35 17
3875.50 12
3875.64 6
3875.78 0
3875.92 0
3876.07 0
3876.21 0
3876.35 0
3876.50 0
3876.64 0
3876.78 1
3876.92 6
3877.07 14
3877.21 22
3877.35 33
3877.50 44
3877.64 56
3877.78 67
3877.92 78
3878.07 88
3878.21 95
3878.35 101
3878.49 102
3878.64 100
3878.78 93
3878.92 82
3879.07 67
3879.21 51
3879.35 35
3879.49 19
3879.64 7
3879.78 0
3879.92 0
3880.07 0
3880.21 0
3880.35 0
3880.49 0
3880.64 4
3880.78 9
3880.92 13
3881.07 17
3881.21 20
3881.35 25
3881.49 30
3881.64 36
3881.78 42
3881.92 46
3882.07 49
3882.21 48
3882.35 45
3882.49 40
3882.64 34
3882.78 28
3882.92 22
3883.07 17
3883.21 13
3883.35 9
3883.49 5
3883.64 1
3883.78 0
3883.92 0
3884.07 0
3884.21 0
3884.35 3
3884.50 9
3884.64 16
3884.78 24
3884.92 32
3885.07 40
3885.21 47
3885.35 52
3885.50 55
3885.64 55
3885.78 52
3885.92 48
3886.07 42
3886.21 36
3886.35 32
3886.50 29
3886.64 27
3886.78 27
3886.93 28
3887.07 31
3887.21 34
3887.35 40
3887.50 47
3887.64 55
3887.78 63
3887.93 71
3888.07 78
3888.21 82
3888.35 84
3888.50 84
3888.64 80
3888.78 75
3888.93 69
3889.07 62
3889.21 55
3889.36 49
3889.50 44
3889.64 41
3889.78 41
3889.93 42
3890.07 44
3890.21 46
3890.36 47
3890.50 48
3890.64 46
3890.79 43
3890.93 38
3891.07 32
3891.22 25
3891.36 18
3891.50 11
3891.64 5
3891.79 2
3891.93 0
3892.07 0
3892.22 2
3892.36 6
3892.50 10
3892.65 15
3892.79 18
3892.93 21
3893.08 22
3893.22 22
3893.36 20
3893.50 17
3893.65 13
3893.79 9
3893.93 4
3894.08 0
3894.22 0
3894.36 0
3894.51 0
3894.65 0
3894.79 0
3894.94 0
3895.08 0
3895.22 2
3895.36 9
3895.51 17
3895.65 26
3895.79 33
3895.94 41
3896.08 49
3896.22 57
3896.37 65
3896.51 71
3896.65 76
3896.80 77
3896.94 76
3897.08 73
3897.23 69
3897.37 66
3897.51 65
3897.65 66
3897.80 69
3897.94 73
3898.08 78
3898.23 81
3898.37 84
3898.51 84
3898.66 82
3898.80 77
3898.94 71
3899.09 62
3899.23 53
3899.37 44
3899.52 36
3899.66 32
3899.80 31
3899.95 33
3900.09 37
3900.23 42
3900.38 47
3900.52 51
3900.66 54
3900.81 55
3900.95 55
3901.09 54
3901.23 51
3901.38 47
3901.52 41
3901.66 36
3901.81 32
3901.95 29
3902.09 30
3902.24 34
3902.38 41
3902.52 51
3902.67 61
3902.81 70
3902.95 77
3903.10 83
3903.24 86
3903.38 87
3903.53 88
3903.67 88
3903.81 88
3903.96 89
3904.10 90
3904.24 91
3904.39 92
3904.53 93
3904.67 92
3904.82 90
3904.96 87
3905.10 82
3905.25 78
3905.39 73
3905.53 69
3905.68 66
3905.82 65
3905.96 66
3906.11 67
3906.25 67
3906.39 66
3906.54 63
3906.68 58
3906.82 53
3906.97 46
3907.11 41
3907.25 38
3907.40 37
3907.54 37
3907.68 38
3907.83 38
3907.97 37
3908.11 35
3908.26 31
3908.40 28
3908.54 25
3908.69 24
3908.83 25
3908.97 28
3909.12 33
3909.26 39
3909.40 45
3909.55 51
3909.69 56
3909.83 60
3909.98 64
3910.12 68
3910.26 71
3910.41 73
3910.55 74
3910.69 74
3910.84 73
3910.98 71
3911.12 68
3911.27 66
3911.41 63
3911.55 62
3911.70 63
3911.84 64
3911.98 67
3912.13 69
3912.27 72
3912.41 73
3912.56 73
3912.70 73
3912.85 73
3912.99 73
3913.13 74
3913.28 76
3913.42 80
3913.56 84
3913.71 87
3913.85 89
3913.99 89
3914.14 87
3914.28 82
3914.42 76
3914.57 70
3914.71 63
3914.85 57
3915.00 52
3915.14 49
3915.28 46
3915.43 45
3915.57 47
3915.71 50
3915.86 54
3916.00 60
3916.14 66
3916.29 72
3916.43 78
3916.58 83
3916.72 88
3916.86 93
3917.01 96
3917.15 98
3917.29 98
3917.44 96
3917.58 92
3917.72 86
3917.87 81
3918.01 78
3918.15 77
3918.30 78
3918.44 83
3918.58 89
3918.73 96
3918.87 102
3919.02 107
3919.16 110
3919.30 111
3919.45 110
3919.59 108
3919.73 104
3919.88 98
3920.02 90
3920.16 81
3920.31 71
3920.45 61
3920.59 52
3920.74 46
3920.88 42
3921.03 40
3921.17 39
3921.31 39
3921.46 39
3921.60 38
3921.74 35
3921.89 33
3922.03 30
3922.17 28
3922.32 27
3922.46 27
3922.61 29
3922.75 33
3922.89 36
3923.04 40
3923.18 41
3923.32 40
3923.47 36
3923.61 29
3923.75 20
3923.90 12
3924.04 5
3924.19 1
3924.33 0
3924.47 2
3924.62 7
3924.76 14
3924.90 21
3925.05 29
3925.19 36
3925.33 42
3925.48 49
3925.62 56
3925.77 62
3925.91 67
3926.05 70
3926.20 70
3926.34 68
3926.48 64
3926.63 57
3926.77 51
3926.92 45
3927.06 41
3927.20 40
3927.35 41
3927.49 45
3927.63 51
3927.78 57
3927.92 63
3928.06 68
3928.21 70
3928.35 71
3928.50 71
3928.64 68
3928.78 65
3928.93 62
3929.07 59
3929.21 56
3929.36 54
3929.50 52
3929.65 52
3929.79 51
3929.93 52
3930.08 53
3930.22 54
3930.36 55
3930.51 57
3930.65 59
3930.80 62
3930.94 65
3931.08 70
3931.23 76
3931.37 84
3931.51 93
3931.66 102
3931.80 112
3931.95 120
3932.09 128
3932.23 134
3932.38 139
3932.52 143
3932.67 148
3932.81 153
3932.95 159
3933.10 163
3933.24 165
3933.38 163
3933.53 158
3933.67 149
3933.82 135
3933.96 119
3934.10 101
3934.25 85
3934.39 71
3934.53 62
3934.68 58
3934.82 59
3934.97 64
3935.11 71
3935.25 78
3935.40 83
3935.54 86
3935.69 86
3935.83 84
3935.97 81
3936.12 77
3936.26 73
3936.40 67
3936.55 59
3936.69 49
3936.84 37
3936.98 25
3937.12 12
3937.27 2
3937.41 0
3937.56 0
3937.70 0
3937.84 0
3937.99 0
3938.13 0
3938.28 3
3938.42 4
3938.56 5
3938.71 4
3938.85 4
3939.00 4
3939.14 3
3939.28 4
3939.43 4
3939.57 4
3939.71 5
3939.86 6
3940.00 9
3940.15 13
3940.29 20
3940.43 29
3940.58 42
3940.72 58
3940.87 74
3941.01 92
3941.15 107
3941.30 119
3941.44 127
3941.59 130
3941.73 127
3941.87 120
3942.02 110
3942.16 99
3942.31 86
3942.45 74
3942.59 63
3942.74 54
3942.88 47
3943.03 42
3943.17 40
3943.31 39
3943.46 40
3943.60 42
3943.75 43
3943.89 43
3944.03 40
3944.18 35
3944.32 29
3944.47 22
3944.61 15
3944.75 12
3944.90 12
3945.04 17
3945.19 25
3945.33 35
3945.47 45
3945.62 55
3945.76 62
3945.91 64
3946.05 63
3946.19 58
3946.34 49
3946.48 38
3946.63 26
3946.77 13
3946.91 1
3947.06 0
3947.20 0
3947.35 0
3947.49 0
3947.64 0
3947.78 0
3947.92 0
3948.07 0
3948.21 12
3948.36 27
3948.50 42
3948.64 55
3948.79 65
3948.93 72
3949.08 76
3949.22 78
3949.36 79
3949.51 81
3949.65 83
3949.80 88
3949.94 93
3950.08 98
3950.23 101
3950.37 103
3950.52 102
3950.66 98
3950.81 92
3950.95 86
3951.09 81
3951.24 77
3951.38 74
3951.53 74
3951.67 73
3951.81 72
3951.96 70
3952.10 66
3952.25 61
3952.39 55
3952.54 49
3952.68 45
3952.82 42
3952.97 41
3953.11 41
3953.26 42
3953.40 42
3953.54 42
3953.69 40
3953.83 37
3953.98 35
3954.12 34
3954.27 35
3954.41 39
3954.55 46
3954.70 55
3954.84 65
3954.99 74
3955.13 80
3955.28 82
3955.42 80
3955.56 73
3955.71 63
3955.85 51
3956.00 39
3956.14 29
3956.28 22
3956.43 18
3956.57 16
3956.72 16
3956.86 16
3957.01 16
3957.15 16
3957.29 16
3957.44 17
3957.58 20
3957.73 25
3957.87 32
3958.02 41
3958.16 51
3958.30 60
3958.45 69
3958.59 76
3958.74 80
3958.88 84
3959.03 85
3959.17 86
3959.31 85
3959.46 83
3959.60 81
3959.75 78
3959.89 74
3960.04 72
3960.18 70
3960.32 69
3960.47 71
3960.61 74
3960.76 79
3960.90 86
3961.05 93
3961.19 101
3961.33 108
3961.48 114
3961.62 119
3961.77 121
3961.91 122
3962.06 121
3962.20 119
3962.35 116
3962.49 113
3962.63 110
3962.78 107
3962.92 103
3963.07 100
3963.21 95
3963.36 91
3963.50 87
3963.64 83
3963.79 81
3963.93 79
3964.08 78
3964.22 77
3964.37 75
3964.51 71
3964.65 67
3964.80 60
3964.94 52
3965.09 44
3965.23 35
3965.38 27
3965.52 20
3965.67 17
3965.81 17
3965.95 22
3966.10 32
3966.24 46
3966.39 62
3966.53 78
3966.68 92
3966.82 104
3966.97 111
3967.11 115
3967.25 116
3967.40 115
3967.54 113
3967.69 111
3967.83 109
3967.98 108
3968.12 106
3968.27 104
3968.41 103
3968.55 104
3968.70 107
3968.84 112
3968.99 119
3969.13 126
3969.28 133
3969.42 138
3969.57 140
3969.71 140
3969.85 137
3970.00 132
3970.14 126
3970.29 119
3970.43 112
3970.58 105
3970.72 99
3970.87 93
3971.01 88
3971.16 84
3971.30 80
3971.44 76
3971.59 73
3971.73 71
3971.88 69
3972.02 68
3972.17 67
3972.31 68
3972.46 68
3972.60 68
3972.74 67
3972.89 64
3973.03 60
3973.18 57
3973.32 54
3973.47 52
3973.61 52
3973.76 53
3973.90 54
3974.05 56
3974.19 56
3974.33 55
3974.48 53
3974.62 51
3974.77 48
3974.91 45
3975.06 42
3975.20 40
3975.35 39
3975.49 39
3975.64 40
3975.78 45
3975.93 52
3976.07 63
3976.21 75
3976.36 89
3976.50 103
3976.65 116
3976.79 125
3976.94 131
3977.08 134
3977.23 133
3977.37 130
3977.52 125
3977.66 121
3977.81 117
3977.95 116
3978.09 116
3978.24 117
3978.38 118
3978.53 119
3978.67 118
3978.82 116
3978.96 113
3979.11 112
3979.25 112
3979.40 114
3979.54 119
3979.69 125
3979.83 131
3979.98 135
3980.12 135
3980.26 131
3980.41 123
3980.55 111
3980.70 96
3980.84 80
3980.99 64
3981.13 48
3981.28 36
3981.42 27
3981.57 22
3981.71 23
3981.86 29
3982.00 38
3982.15 49
3982.29 61
3982.43 72
3982.58 81
3982.72 88
3982.87 92
3983.01 96
3983.16 100
3983.30 104
3983.45 109
3983.59 113
3983.74 116
3983.88 117
3984.03 114
3984.17 108
3984.32 99
3984.46 87
3984.61 76
3984.75 66
3984.90 59
3985.04 56
3985.18 58
3985.33 62
3985.47 67
3985.62 72
3985.76 75
3985.91 74
3986.05 70
3986.20 63
3986.34 56
3986.49 49
3986.63 43
3986.78 39
3986.92 35
3987.07 32
3987.21 28
3987.36 25
3987.50 22
3987.65 20
3987.79 20
3987.94 21
3988.08 23
3988.23 27
3988.37 31
3988.52 36
3988.66 40
3988.80 43
3988.95 46
3989.09 48
3989.24 51
3989.38 53
3989.53 56
3989.67 59
3989.82 63
3989.96 68
3990.11 72
3990.25 75
3990.40 77
3990.54 76
3990.69 73
3990.83 68
3990.98 62
3991.12 55
3991.27 48
3991.41 43
3991.56 40
3991.70 37
3991.85 37
3991.99 37
3992.14 39
3992.28 41
3992.43 44
3992.57 49
3992.72 55
3992.86 63
3993.01 73
3993.15 83
3993.30 94
3993.44 104
3993.59 111
3993.73 115
3993.88 115
3994.02 111
3994.17 102
3994.31 91
3994.46 77
3994.60 64
3994.75 51
3994.89 39
3995.04 29
3995.18 19
3995.32 10
3995.47 2
3995.61 0
3995.76 0
3995.90 0
3996.05 0
3996.19 0
3996.34 0
3996.48 0
3996.63 5
3996.77 9
3996.92 12
3997.06 12
3997.21 11
3997.35 8
3997.50 5
3997.64 2
3997.79 0
3997.93 0
3998.08 1
3998.22 4
3998.37 8
3998.51 13
3998.66 17
3998.80 21
3998.95 24
3999.09 25
3999.24 26
3999.38 26
3999.53 28
3999.67 30
3999.82 35
3999.96 42
4000.11 49
4000.25 58
4000.40 66
4000.54 72
4000.69 77
4000.83 80
4000.98 81
4001.12 80
4001.27 78
4001.42 74
4001.56 69
4001.71 63
4001.85 57
4002.00 52
4002.14 48
4002.29 46
4002.43 47
4002.58 50
4002.72 54
4002.87 59
4003.01 64
4003.16 68
4003.30 71
4003.45 72
4003.59 70
4003.74 68
4003.88 65
4004.03 62
4004.17 59
4004.32 58
4004.46 58
4004.61 60
4004.75 61
4004.90 63
4005.04 64
4005.19 64
4005.33 64
4005.48 62
4005.62 59
4005.77 56
4005.91 51
4006.06 47
4006.20 42
4006.35 39
4006.49 38
4006.64 39
4006.78 42
4006.93 46
4007.07 51
4007.22 55
4007.36 58
4007.51 59
4007.66 58
4007.80 56
4007.95 54
4008.09 52
4008.24 51
4008.38 50
4008.53 50
4008.67 50
4008.82 51
4008.96 54
4009.11 58
4009.25 64
4009.40 72
4009.54 81
4009.69 90
4009.83 100
4009.98 108
4010.12 116
4010.27 122
4010.41 128
4010.56 132
4010.70 137
4010.85 141
4010.99 145
4011.14 150
4011.29 155
4011.43 159
4011.58 163
4011.72 165
4011.87 167
4012.01 168
4012.16 166
4012.30 163
4012.45 158
4012.59 153
4012.74 146
4012.88 139
4013.03 133
4013.17 129
4013.32 126
4013.46 124
4013.61 124
4013.75 124
4013.90 123
4014.05 122
4014.19 120
4014.34 117
4014.48 112
4014.63 108
4014.77 102
4014.92 95
4015.06 88
4015.21 79
4015.35 71
4015.50 63
4015.64 56
4015.79 53
4015.93 54
4016.08 59
4016.22 67
4016.37 79
4016.52 93
4016.66 106
4016.81 119
4016.95 129
4017.10 135
4017.24 138
4017.39 137
4017.53 132
4017.68 125
4017.82 117
4017.97 108
4018.11 100
4018.26 94
4018.41 90
4018.55 88
4018.70 89
4018.84 91
4018.99 94
4019.13 97
4019.28 101
4019.42 103
4019.57 105
4019.71 105
4019.86 104
4020.00 103
4020.15 102
4020.30 102
4020.44 103
4020.59 107
4020.73 113
4020.88 121
4021.02 129
4021.17 136
4021.31 140
4021.46 140
4021.60 137
4021.75 130
4021.89 121
4022.04 113
4022.19 107
4022.33 105
4022.48 105
4022.62 109
4022.77 115
4022.91 121
4023.06 126
4023.20 130
4023.35 131
4023.49 130
4023.64 128
4023.79 125
4023.93 122
4024.08 120
4024.22 119
4024.37 121
4024.51 124
4024.66 129
4024.80 135
4024.95 140
4025.09 143
4025.24 144
4025.39 141
4025.53 136
4025.68 128
4025.82 119
4025.97 110
4026.11 104
4026.26 100
4026.40 102
4026.55 108
4026.70 120
4026.84 136
4026.99 155
4027.13 173
4027.28 189
4027.42 200
4027.57 206
4027.71 207
4027.86 203
4028.01 196
4028.15 188
4028.30 180
4028.44 173
4028.59 166
4028.73 159
4028.88 154
4029.02 149
4029.17 145
4029.32 143
4029.46 143
4029.61 146
4029.75 150
4029.90 156
4030.04 162
4030.19 167
4030.33 171
4030.48 173
4030.63 173
4030.77 172
4030.92 169
4031.06 164
4031.21 159
4031.35 153
4031.50 148
4031.64 144
4031.79 141
4031.94 140
4032.08 141
4032.23 143
4032.37 144
4032.52 143
4032.66 140
4032.81 135
4032.96 127
4033.10 119
4033.25 111
4033.39 105
4033.54 102
4033.68 101
4033.83 103
4033.97 106
4034.12 110
4034.27 114
4034.41 116
4034.56 116
4034.70 113
4034.85 107
4034.99 99
4035.14 91
4035.29 82
4035.43 75
4035.58 71
4035.72 68
4035.87 68
4036.01 70
4036.16 74
4036.31 79
4036.45 84
4036.60 91
4036.74 97
4036.89 103
4037.03 109
4037.18 113
4037.33 115
4037.47 114
4037.62 111
4037.76 106
4037.91 100
4038.05 93
4038.20 86
4038.35 81
4038.49 75
4038.64 71
4038.78 68
4038.93 67
4039.07 67
4039.22 69
4039.37 73
4039.51 79
4039.66 86
4039.80 93
4039.95 100
4040.09 105
4040.24 108
4040.39 111
4040.53 115
4040.68 120
4040.82 127
4040.97 136
4041.11 145
4041.26 155
4041.41 164
4041.55 171
4041.70 175
4041.84 177
4041.99 177
4042.14 174
4042.28 169
4042.43 164
4042.57 159
4042.72 155
4042.86 153
4043.01 152
4043.16 154
4043.30 158
4043.45 162
4043.59 166
4043.74 170
4043.88 172
4044.03 174
4044.18 175
4044.32 177
4044.47 179
4044.61 181
4044.76 183
4044.91 183
4045.05 182
4045.20 179
4045.34 175
4045.49 171
4045.63 169
4045.78 169
4045.93 172
4046.07 178
4046.22 184
4046.36 189
4046.51 191
4046.66 191
4046.80 187
4046.95 181
4047.09 174
4047.24 166
4047.39 158
4047.53 151
4047.68 145
4047.82 139
4047.97 134
4048.11 129
4048.26 124
4048.41 121
4048.55 119
4048.70 117
4048.84 117
4048.99 116
4049.14 115
4049.28 114
4049.43 112
4049.57 110
4049.72 108
4049.87 106
4050.01 104
4050.16 104
4050.30 105
4050.45 106
4050.60 108
4050.74 110
4050.89 111
4051.03 111
4051.18 110
4051.33 107
4051.47 103
4051.62 98
4051.76 91
4051.91 85
4052.06 78
4052.20 70
4052.35 64
4052.49 57
4052.64 52
4052.79 48
4052.93 45
4053.08 44
4053.22 45
4053.37 47
4053.52 50
4053.66 54
4053.81 59
4053.95 63
4054.10 67
4054.25 69
4054.39 72
4054.54 73
4054.68 75
4054.83 76
4054.98 78
4055.12 79
4055.27 80
4055.41 78
4055.56 75
4055.71 70
4055.85 65
4056.00 60
4056.14 57
4056.29 57
4056.44 59
4056.58 64
4056.73 71
4056.87 79
4057.02 85
4057.17 90
4057.31 93
4057.46 92
4057.60 90
4057.75 85
4057.90 80
4058.04 75
4058.19 72
4058.33 70
4058.48 71
4058.63 75
4058.77 80
4058.92 88
4059.07 98
4059.21 109
4059.36 120
4059.50 131
4059.65 140
4059.80 147
4059.94 149
4060.09 148
4060.23 143
4060.38 136
4060.53 128
4060.67 122
4060.82 117
4060.96 115
4061.11 114
4061.26 114
4061.40 112
4061.55 109
4061.70 104
4061.84 98
4061.99 93
4062.13 88
4062.28 86
4062.43 85
4062.57 86
4062.72 87
4062.86 89
4063.01 89
4063.16 89
4063.30 87
4063.45 85
4063.60 82
4063.74 78
4063.89 73
4064.03 68
4064.18 64
4064.33 62
4064.47 61
4064.62 62
4064.77 66
4064.91 71
4065.06 76
4065.20 80
4065.35 82
4065.50 81
4065.64 78
4065.79 72
4065.93 65
4066.08 57
4066.23 49
4066.37 42
4066.52 37
4066.67 31
4066.81 25
4066.96 18
4067.10 9
4067.25 1
4067.40 0
4067.54 0
4067.69 0
4067.84 0
4067.98 0
4068.13 0
4068.27 0
4068.42 3
4068.57 10
4068.71 14
4068.86 17
4069.01 18
4069.15 17
4069.30 16
4069.45 16
4069.59 16
4069.74 18
4069.88 22
4070.03 28
4070.18 36
4070.32 47
4070.47 59
4070.62 73
4070.76 86
4070.91 99
4071.05 109
4071.20 116
4071.35 118
4071.49 115
4071.64 108
4071.79 98
4071.93 87
4072.08 77
4072.23 70
4072.37 65
4072.52 64
4072.66 66
4072.81 68
4072.96 72
4073.10 76
4073.25 80
4073.40 85
4073.54 91
4073.69 97
4073.84 104
4073.98 109
4074.13 112
4074.27 113
4074.42 110
4074.57 104
4074.71 96
4074.86 86
4075.01 76
4075.15 67
4075.30 61
4075.45 57
4075.59 57
4075.74 61
4075.88 67
4076.03 75
4076.18 83
4076.32 90
4076.47 94
4076.62 95
4076.76 94
4076.91 91
4077.06 86
4077.20 83
4077.35 80
4077.50 78
4077.64 77
4077.79 75
4077.93 74
4078.08 73
4078.23 73
4078.37 74
4078.52 76
4078.67 81
4078.81 87
4078.96 94
4079.11 100
4079.25 104
4079.40 106
4079.55 106
4079.69 105
4079.84 102
4079.98 100
4080.13 98
4080.28 96
4080.42 94
4080.57 92
4080.72 89
4080.86 85
4081.01 81
4081.16 77
4081.30 74
4081.45 72
4081.60 72
4081.74 73
4081.89 75
4082.04 79
4082.18 85
4082.33 90
4082.48 96
4082.62 99
4082.77 100
4082.92 98
4083.06 93
4083.21 85
4083.35 77
4083.50 68
4083.65 61
4083.79 55
4083.94 53
4084.09 52
4084.23 53
4084.38 56
4084.53 59
4084.67 62
4084.82 66
4084.97 71
4085.11 75
4085.26 79
4085.41 84
4085.55 88
4085.70 91
4085.85 94
4085.99 97
4086.14 100
4086.29 103
4086.43 106
4086.58 109
4086.73 113
4086.87 116
4087.02 120
4087.17 124
4087.31 128
4087.46 131
4087.61 134
4087.75 135
4087.90 135
4088.05 132
4088.19 128
4088.34 123
4088.49 117
4088.63 111
4088.78 105
4088.93 101
4089.07 97
4089.22 95
4089.36 92
4089.51 90
4089.66 86
4089.80 81
4089.95 75
4090.10 69
4090.24 63
4090.39 59
4090.54 57
4090.68 58
4090.83 62
4090.98 68
4091.12 75
4091.27 82
4091.42 89
4091.56 93
4091.71 95
4091.86 94
4092.01 90
4092.15 85
4092.30 80
4092.45 76
4092.59 73
4092.74 74
4092.89 76
4093.03 81
4093.18 85
4093.33 88
4093.47 90
4093.62 90
4093.77 89
4093.91 88
4094.06 88
4094.21 91
4094.35 97
4094.50 105
4094.65 116
4094.79 127
4094.94 138
4095.09 148
4095.23 155
4095.38 160
4095.53 161
4095.67 159
4095.82 155
4095.97 149
4096.11 142
4096.26 134
4096.41 125
4096.55 116
4096.70 107
4096.85 100
4096.99 95
4097.14 95
4097.29 98
4097.43 104
4097.58 112
4097.73 121
4097.87 128
4098.02 134
4098.17 137
4098.32 140
4098.46 143
4098.61 148
4098.76 155
4098.90 162
4099.05 169
4099.20 173
4099.34 172
4099.49 166
4099.64 155
4099.78 141
4099.93 127
4100.08 115
4100.22 108
4100.37 105
4100.52 107
4100.66 112
4100.81 119
4100.96 126
4101.11 133
4101.25 140
4101.40 146
4101.55 153
4101.69 158
4101.84 164
4101.99 168
4102.13 171
4102.28 172
4102.43 172
4102.57 170
4102.72 166
4102.87 162
4103.01 157
4103.16 153
4103.31 149
4103.46 147
4103.60 146
4103.75 146
4103.90 146
4104.04 145
4104.19 144
4104.34 143
4104.48 142
4104.63 142
4104.78 144
4104.92 145
4105.07 147
4105.22 148
4105.37 147
4105.51 143
4105.66 137
4105.81 129
4105.95 121
4106.10 114
4106.25 109
4106.39 108
4106.54 111
4106.69 116
4106.83 123
4106.98 130
4107.13 136
4107.28 142
4107.42 145
4107.57 147
4107.72 146
4107.86 143
4108.01 139
4108.16 132
4108.30 123
4108.45 113
4108.60 103
4108.75 94
4108.89 87
4109.04 82
4109.19 81
4109.33 84
4109.48 89
4109.63 97
4109.77 106
4109.92 115
4110.07 122
4110.22 126
4110.36 125
4110.51 120
4110.66 111
4110.80 98
4110.95 82
4111.10 66
4111.24 50
4111.39 36
4111.54 26
4111.69 20
4111.83 18
4111.98 19
4112.13 23
4112.27 30
4112.42 39
4112.57 47
4112.72 55
4112.86 62
4113.01 67
4113.16 70
4113.30 71
4113.45 71
4113.60 70
4113.74 70
4113.89 71
4114.04 72
4114.19 73
4114.33 74
4114.48 74
4114.63 72
4114.77 68
4114.92 63
4115.07 58
4115.22 55
4115.36 53
4115.51 53
4115.66 56
4115.80 61
4115.95 66
4116.10 70
4116.25 73
4116.39 72
4116.54 69
4116.69 62
4116.83 53
4116.98 41
4117.13 30
4117.28 18
4117.42 8
4117.57 0
4117.72 0
4117.86 0
4118.01 0
4118.16 0
4118.31 0
4118.45 0
4118.60 0
4118.75 0
4118.89 3
4119.04 9
4119.19 15
4119.34 21
4119.48 26
4119.63 30
4119.78 32
4119.92 32
4120.07 30
4120.22 26
4120.37 21
4120.51 15
4120.66 9
4120.81 3
4120.96 0
4121.10 0
4121.25 0
4121.40 0
4121.54 0
4121.69 0
4121.84 0
4121.99 0
4122.13 0
4122.28 9
4122.43 19
4122.57 31
4122.72 42
4122.87 52
4123.02 61
4123.16 68
4123.31 73
4123.46 76
4123.61 77
4123.75 76
4123.90 74
4124.05 69
4124.19 63
4124.34 56
4124.49 48
4124.64 40
4124.78 34
4124.93 30
4125.08 30
4125.23 34
4125.37 43
4125.52 53
4125.67 64
4125.81 73
4125.96 78
4126.11 80
4126.26 78
4126.40 76
4126.55 75
4126.70 77
4126.85 83
4126.99 92
4127.14 102
4127.29 112
4127.44 119
4127.58 121
4127.73 119
4127.88 113
4128.02 104
4128.17 95
4128.32 85
4128.47 77
4128.61 70
4128.76 65
4128.91 62
4129.06 59
4129.20 56
4129.35 52
4129.50 47
4129.65 42
4129.79 37
4129.94 33
4130.09 31
4130.23 31
4130.38 33
4130.53 39
4130.68 47
4130.82 56
4130.97 66
4131.12 76
4131.27 84
4131.41 89
4131.56 91
4131.71 90
4131.86 86
4132.00 81
4132.15 74
4132.30 69
4132.45 64
4132.59 61
4132.74 59
4132.89 58
4133.04 57
4133.18 56
4133.33 53
4133.48 50
4133.63 46
4133.77 40
4133.92 35
4134.07 32
4134.22 30
4134.36 30
4134.51 34
4134.66 41
4134.81 50
4134.95 61
4135.10 73
4135.25 85
4135.39 97
4135.54 108
4135.69 117
4135.84 124
4135.98 128
4136.13 128
4136.28 127
4136.43 123
4136.57 118
4136.72 114
4136.87 110
4137.02 108
4137.16 107
4137.31 106
4137.46 106
4137.61 104
4137.75 101
4137.90 96
4138.05 89
4138.20 81
4138.34 73
4138.49 63
4138.64 54
4138.79 43
4138.93 32
4139.08 19
4139.23 5
4139.38 0
4139.53 0
4139.67 0
4139.82 0
4139.97 0
4140.12 0
4140.26 0
4140.41 0
4140.56 14
4140.71 33
4140.85 50
4141.00 64
4141.15 73
4141.30 77
4141.44 78
4141.59 75
4141.74 72
4141.89 69
4142.03 67
4142.18 66
4142.33 66
4142.48 66
4142.62 65
4142.77 63
4142.92 60
4143.07 57
4143.21 54
4143.36 53
4143.51 52
4143.66 52
4143.81 52
4143.95 51
4144.10 50
4144.25 47
4144.40 44
4144.54 41
4144.69 38
4144.84 36
4144.99 36
4145.13 36
4145.28 39
4145.43 42
4145.58 47
4145.72 53
4145.87 59
4146.02 64
4146.17 67
4146.32 68
4146.46 67
4146.61 64
4146.76 60
4146.91 55
4147.05 50
4147.20 45
4147.35 42
4147.50 40
4147.64 39
4147.79 39
4147.94 41
4148.09 44
4148.23 47
4148.38 49
4148.53 51
4148.68 50
4148.83 46
4148.97 42
4149.12 37
4149.27 32
4149.42 30
4149.56 30
4149.71 33
4149.86 38
4150.01 45
4150.16 53
4150.30 61
4150.45 70
4150.60 78
4150.75 86
4150.89 94
4151.04 101
4151.19 107
4151.34 113
4151.49 118
4151.63 122
4151.78 124
4151.93 126
4152.08 128
4152.22 129
4152.37 131
4152.52 132
4152.67 132
4152.82 131
4152.96 129
4153.11 126
4153.26 123
4153.41 120
4153.55 118
4153.70 116
4153.85 116
4154.00 116
4154.15 116
4154.29 114
4154.44 110
4154.59 105
4154.74 97
4154.88 89
4155.03 82
4155.18 75
4155.33 69
4155.48 65
4155.62 61
4155.77 55
4155.92 48
4156.07 39
4156.21 28
4156.36 15
4156.51 2
4156.66 0
4156.81 0
4156.95 0
4157.10 0
4157.25 0
4157.40 0
4157.55 11
4157.69 23
4157.84 35
4157.99 45
4158.14 53
4158.28 61
4158.43 67
4158.58 72
4158.73 76
4158.88 79
4159.02 80
4159.17 78
4159.32 74
4159.47 68
4159.62 59
4159.76 50
4159.91 42
4160.06 36
4160.21 34
4160.36 35
4160.50 40
4160.65 48
4160.80 56
4160.95 63
4161.10 69
4161.24 73
4161.39 73
4161.54 72
4161.69 70
4161.83 66
4161.98 61
4162.13 56
4162.28 50
4162.43 43
4162.57 37
4162.72 31
4162.87 25
4163.02 20
4163.17 16
4163.31 12
4163.46 10
4163.61 7
4163.76 4
4163.91 1
4164.05 0
4164.20 0
4164.35 0
4164.50 0
4164.65 0
4164.79 0
4164.94 0
4165.09 0
4165.24 5
4165.39 10
4165.53 15
4165.68 18
4165.83 20
4165.98 21
4166.13 21
4166.27 21
4166.42 22
4166.57 24
4166.72 29
4166.87 35
4167.01 43
4167.16 51
4167.31 57
4167.46 61
4167.61 62
4167.75 60
4167.90 56
4168.05 51
4168.20 45
4168.35 40
4168.49 35
4168.64 31
4168.79 26
4168.94 20
4169.09 15
4169.24 9
4169.38 4
4169.53 0
4169.68 0
4169.83 0
4169.98 1
4170.12 6
4170.27 12
4170.42 19
4170.57 25
4170.72 30
4170.86 32
4171.01 33
4171.16 30
4171.31 27
4171.46 23
4171.60 21
4171.75 21
4171.90 24
4172.05 30
4172.20 38
4172.35 48
4172.49 57
4172.64 65
4172.79 70
4172.94 72
4173.09 71
4173.23 68
4173.38 64
4173.53 62
4173.68 60
4173.83 61
4173.98 65
4174.12 70
4174.27 75
4174.42 81
4174.57 87
4174.72 91
4174.86 93
4175.01 92
4175.16 89
4175.31 83
4175.46 76
4175.60 69
4175.75 63
4175.90 61
4176.05 63
4176.20 69
4176.35 79
4176.49 90
4176.64 102
4176.79 112
4176.94 119
4177.09 122
4177.24 122
4177.38 118
4177.53 112
4177.68 102
4177.83 90
4177.98 77
4178.12 63
4178.27 50
4178.42 38
4178.57 28
4178.72 22
4178.87 18
4179.01 17
4179.16 16
4179.31 16
4179.46 16
4179.61 16
4179.76 15
4179.90 15
4180.05 15
4180.20 16
4180.35 19
4180.50 23
4180.64 29
4180.79 36
4180.94 44
4181.09 52
4181.24 59
4181.39 65
4181.53 68
4181.68 70
4181.83 71
4181.98 70
4182.13 69
4182.28 68
4182.42 67
4182.57 66
4182.72 66
4182.87 67
4183.02 70
4183.17 75
4183.31 82
4183.46 90
4183.61 98
4183.76 106
4183.91 112
4184.06 117
4184.20 119
4184.35 121
4184.50 120
4184.65 119
4184.80 118
4184.95 115
4185.09 112
4185.24 109
4185.39 106
4185.54 103
4185.69 102
4185.84 101
4185.98 102
4186.13 103
4186.28 104
4186.43 104
4186.58 104
4186.73 103
4186.87 100
4187.02 97
4187.17 92
4187.32 87
4187.47 80
4187.62 73
4187.77 66
4187.91 58
4188.06 51
4188.21 45
4188.36 39
4188.51 34
4188.66 29
4188.80 26
4188.95 22
4189.10 20
4189.25 18
4189.40 17
4189.55 18
4189.69 22
4189.84 28
4189.99 35
4190.14 44
4190.29 52
4190.44 59
4190.59 65
4190.73 68
4190.88 69
4191.03 69
4191.18 67
4191.33 64
4191.48 60
4191.62 57
4191.77 54
4191.92 53
4192.07 52
4192.22 53
4192.37 56
4192.52 59
4192.66 62
4192.81 66
4192.96 69
4193.11 72
4193.26 74
4193.41 75
4193.56 75
4193.70 76
4193.85 77
4194.00 78
4194.15 80
4194.30 82
4194.45 85
4194.59 88
4194.74 89
4194.89 89
4195.04 86
4195.19 82
4195.34 77
4195.49 71
4195.63 68
4195.78 66
4195.93 68
4196.08 71
4196.23 75
4196.38 79
4196.53 82
4196.67 83
4196.82 84
4196.97 84
4197.12 85
4197.27 87
4197.42 92
4197.57 98
4197.71 106
4197.86 114
4198.01 121
4198.16 127
4198.31 130
4198.46 130
4198.61 130
4198.75 128
4198.90 126
4199.05 124
4199.20 122
4199.35 118
4199.50 114
4199.65 107
4199.79 99
4199.94 90
4200.09 81
4200.24 71
4200.39 63
4200.54 57
4200.69 51
4200.84 47
4200.98 43
4201.13 40
4201.28 39
4201.43 39
4201.58 42
4201.73 48
4201.88 56
4202.02 65
4202.17 73
4202.32 79
4202.47 82
4202.62 80
4202.77 76
4202.92 70
4203.07 64
4203.21 60
4203.36 59
4203.51 62
4203.66 69
4203.81 79
4203.96 89
4204.11 98
4204.25 105
4204.40 108
4204.55 107
4204.70 102
4204.85 95
4205.00 85
4205.15 74
4205.30 62
4205.44 50
4205.59 39
4205.74 30
4205.89 24
4206.04 19
4206.19 18
4206.34 19
4206.49 21
4206.63 24
4206.78 27
4206.93 30
4207.08 32
4207.23 36
4207.38 40
4207.53 46
4207.68 54
4207.82 64
4207.97 74
4208.12 84
4208.27 93
4208.42 101
4208.57 106
4208.72 110
4208.87 113
4209.01 114
4209.16 114
4209.31 115
4209.46 117
4209.61 120
4209.76 124
4209.91 130
4210.06 137
4210.20 144
4210.35 149
4210.50 151
4210.65 151
4210.80 148
4210.95 144
4211.10 140
4211.25 138
4211.40 138
4211.54 140
4211.69 143
4211.84 145
4211.99 146
4212.14 145
4212.29 143
4212.44 140
4212.59 139
4212.73 139
4212.88 142
4213.03 147
4213.18 154
4213.33 160
4213.48 165
4213.63 167
4213.78 166
4213.93 162
4214.07 156
4214.22 150
4214.37 144
4214.52 140
4214.67 137
4214.82 136
4214.97 135
4215.12 136
4215.27 137
4215.41 139
4215.56 141
4215.71 144
4215.86 147
4216.01 149
4216.16 152
4216.31 155
4216.46 158
4216.61 161
4216.75 165
4216.90 168
4217.05 172
4217.20 174
4217.35 174
4217.50 172
4217.65 167
4217.80 158
4217.95 147
4218.09 135
4218.24 122
4218.39 111
4218.54 103
4218.69 100
4218.84 100
4218.99 105
4219.14 111
4219.29 119
4219.44 124
4219.58 128
4219.73 128
4219.88 125
4220.03 119
4220.18 112
4220.33 106
4220.48 101
4220.63 98
4220.78 96
4220.93 96
4221.07 96
4221.22 95
4221.37 93
4221.52 89
4221.67 84
4221.82 79
4221.97 75
4222.12 72
4222.27 70
4222.42 69
4222.56 68
4222.71 68
4222.86 68
4223.01 69
4223.16 71
4223.31 75
4223.46 79
4223.61 85
4223.76 91
4223.91 97
4224.05 103
4224.20 108
4224.35 111
4224.50 113
4224.65 114
4224.80 114
4224.95 112
4225.10 109
4225.25 106
4225.40 103
4225.55 99
4225.69 94
4225.84 89
4225.99 85
4226.14 81
4226.29 78
4226.44 76
4226.59 76
4226.74 77
4226.89 78
4227.04 79
4227.19 78
4227.33 74
4227.48 69
4227.63 62
4227.78 55
4227.93 48
4228.08 45
4228.23 44
4228.38 46
4228.53 49
4228.68 53
4228.83 55
4228.97 54
4229.12 51
4229.27 46
4229.42 40
4229.57 37
4229.72 37
4229.87 42
4230.02 50
4230.17 61
4230.32 72
4230.47 83
4230.62 91
4230.76 96
4230.91 99
4231.06 100
4231.21 100
4231.36 100
4231.51 100
4231.66 99
4231.81 97
4231.96 94
4232.11 89
4232.26 82
4232.41 75
4232.55 66
4232.70 56
4232.85 47
4233.00 38
4233.15 30
4233.30 24
4233.45 21
4233.60 21
4233.75 23
4233.90 29
4234.05 38
4234.20 48
4234.35 58
4234.49 69
4234.64 78
4234.79 85
4234.94 89
4235.09 89
4235.24 85
4235.39 77
4235.54 67
4235.69 54
4235.84 42
4235.99 32
4236.14 25
4236.29 21
4236.43 19
4236.58 20
4236.73 21
4236.88 23
4237.03 24
4237.18 27
4237.33 30
4237.48 34
4237.63 39
4237.78 44
4237.93 49
4238.08 53
4238.23 55
4238.38 54
4238.52 53
4238.67 50
4238.82 48
4238.97 47
4239.12 46
4239.27 47
4239.42 48
4239.57 49
4239.72 50
4239.87 50
4240.02 50
4240.17 50
4240.32 50
4240.47 51
4240.62 52
4240.76 54
4240.91 55
4241.06 55
4241.21 55
4241.36 52
4241.51 49
4241.66 46
4241.81 43
4241.96 42
4242.11 42
4242.26 43
4242.41 44
4242.56 44
4242.71 42
4242.86 38
4243.01 32
4243.15 25
4243.30 20
4243.45 17
4243.60 17
4243.75 20
4243.90 26
4244.05 33
4244.20 40
4244.35 46
4244.50 52
4244.65 56
4244.80 59
4244.95 61
4245.10 64
4245.25 67
4245.40 71
4245.54 76
4245.69 80
4245.84 83
4245.99 84
4246.14 82
4246.29 78
4246.44 73
4246.59 69
4246.74 67
4246.89 68
4247.04 72
4247.19 77
4247.34 83
4247.49 88
4247.64 91
4247.79 92
4247.94 92
4248.09 91
4248.24 90
4248.38 90
4248.53 91
4248.68 94
4248.83 97
4248.98 100
4249.13 103
4249.28 104
4249.43 104
4249.58 101
4249.73 96
4249.88 88
4250.03 77
4250.18 63
4250.33 48
4250.48 33
4250.63 19
4250.78 8
4250.93 0
4251.08 0
4251.23 0
4251.37 0
4251.52 0
4251.67 0
4251.82 0
4251.97 0
4252.12 0
4252.27 0
4252.42 6
4252.57 14
4252.72 22
4252.87 30
4253.02 36
4253.17 39
4253.32 39
4253.47 37
4253.62 32
4253.77 26
4253.92 20
4254.07 14
4254.22 9
4254.37 5
4254.52 2
4254.66 1
4254.81 1
4254.96 3
4255.11 7
4255.26 13
4255.41 20
4255.56 27
4255.71 34
4255.86 39
4256.01 41
4256.16 40
4256.31 36
4256.46 31
4256.61 25
4256.76 21
4256.91 18
4257.06 18
4257.21 20
4257.36 23
4257.51 27
4257.66 29
4257.81 29
4257.96 27
4258.11 24
4258.26 19
4258.41 14
4258.56 10
4258.70 8
4258.85 8
4259.00 10
4259.15 15
4259.30 22
4259.45 31
4259.60 42
4259.75 52
4259.90 62
4260.05 71
4260.20 78
4260.35 84
4260.50 88
4260.65 91
4260.80 94
4260.95 98
4261.10 102
4261.25 107
4261.40 112
4261.55 117
4261.70 122
4261.85 127
4262.00 132
4262.15 136
4262.30 140
4262.45 145
4262.60 148
4262.75 151
4262.90 154
4263.05 155
4263.20 156
4263.35 158
4263.50 161
4263.64 166
4263.79 175
4263.94 187
4264.09 203
4264.24 221
4264.39 240
4264.54 258
4264.69 274
4264.84 288
4264.99 297
4265.14 302
4265.29 303
4265.44 301
4265.59 298
4265.74 295
4265.89 291
4266.04 287
4266.19 284
4266.34 281
4266.49 279
4266.64 276
4266.79 274
4266.94 272
4267.09 269
4267.24 268
4267.39 267
4267.54 266
4267.69 267
4267.84 269
4267.99 273
4268.14 277
4268.29 282
4268.44 287
4268.59 292
4268.74 297
4268.89 301
4269.04 304
4269.19 306
4269.34 308
4269.49 310
4269.64 310
4269.79 311
4269.94 310
4270.09 309
4270.24 308
4270.39 305
4270.54 301
4270.69 296
4270.84 289
4270.99 282
4271.14 276
4271.29 270
4271.44 266
4271.59 264
4271.74 263
4271.89 262
4272.03 261
4272.18 257
4272.33 251
4272.48 242
4272.63 231
4272.78 218
4272.93 206
4273.08 194
4273.23 184
4273.38 174
4273.53 166
4273.68 158
4273.83 152
4273.98 147
4274.13 144
4274.28 143
4274.43 144
4274.58 145
4274.73 146
4274.88 146
4275.03 142
4275.18 137
4275.33 129
4275.48 122
4275.63 118
4275.78 116
4275.93 118
4276.08 122
4276.23 127
4276.38 130
4276.53 129
4276.68 125
4276.83 117
4276.98 107
4277.13 97
4277.28 89
4277.43 83
4277.58 81
4277.73 80
4277.88 82
4278.03 84
4278.18 87
4278.33 89
4278.48 92
4278.63 96
4278.78 100
4278.93 106
4279.08 112
4279.23 119
4279.38 124
4279.53 128
4279.68 129
4279.83 127
4279.98 123
4280.13 116
4280.28 109
4280.43 102
4280.58 96
4280.73 93
4280.88 91
4281.03 91
4281.18 92
4281.33 93
4281.48 94
4281.63 95
4281.78 96
4281.93 99
4282.08 103
4282.23 109
4282.38 116
4282.53 123
4282.68 128
4282.83 132
4282.98 132
4283.13 130
4283.28 125
4283.43 118
4283.58 108
4283.73 97
4283.88 85
4284.03 74
4284.18 63
4284.34 54
4284.49 48
4284.64 45
4284.79 44
4284.94 45
4285.09 47
4285.24 49
4285.39 49
4285.54 48
4285.69 45
4285.84 42
4285.99 39
4286.14 38
4286.29 39
4286.44 44
4286.59 51
4286.74 59
4286.89 67
4287.04 73
4287.19 76
4287.34 75
4287.49 72
4287.64 68
4287.79 63
4287.94 59
4288.09 58
4288.24 58
4288.39 58
4288.54 59
4288.69 60
4288.84 59
4288.99 57
4289.14 55
4289.29 52
4289.44 50
4289.59 48
4289.74 48
4289.89 49
4290.04 52
4290.19 56
4290.34 61
4290.49 67
4290.64 73
4290.79 78
4290.94 82
4291.09 84
4291.24 84
4291.39 81
4291.54 77
4291.69 72
4291.84 66
4291.99 60
4292.14 54
4292.29 50
4292.44 46
4292.60 46
4292.75 48
4292.90 54
4293.05 62
4293.20 71
4293.35 80
4293.50 88
4293.65 93
4293.80 96
4293.95 97
4294.10 96
4294.25 95
4294.40 92
4294.55 89
4294.70 85
4294.85 81
4295.00 75
4295.15 70
4295.30 67
4295.45 65
4295.60 65
4295.75 68
4295.90 70
4296.05 73
4296.20 73
4296.35 71
4296.50 66
4296.65 59
4296.80 51
4296.95 45
4297.10 39
4297.25 35
4297.40 34
4297.55 34
4297.71 34
4297.86 34
4298.01 33
4298.16 33
4298.31 32
4298.46 33
4298.61 34
4298.76 38
4298.91 44
4299.06 52
4299.21 61
4299.36 71
4299.51 82
4299.66 93
4299.81 103
4299.96 110
4300.11 115
4300.26 118
4300.41 118
4300.56 116
4300.71 113
4300.86 110
4301.01 108
4301.16 107
4301.31 107
4301.46 108
4301.62 110
4301.77 112
4301.92 114
4302.07 117
4302.22 120
4302.37 123
4302.52 125
4302.67 128
4302.82 131
4302.97 134
4303.12 137
4303.27 140
4303.42 141
4303.57 141
4303.72 138
4303.87 133
4304.02 127
4304.17 122
4304.32 118
4304.47 117
4304.62 119
4304.77 124
4304.92 132
4305.08 140
4305.23 148
4305.38 155
4305.53 160
4305.68 163
4305.83 164
4305.98 163
4306.13 160
4306.28 155
4306.43 149
4306.58 141
4306.73 133
4306.88 125
4307.03 117
4307.18 109
4307.33 102
4307.48 97
4307.63 94
4307.78 94
4307.93 96
4308.09 100
4308.24 105
4308.39 109
4308.54 112
4308.69 111
4308.84 106
4308.99 99
4309.14 89
4309.29 78
4309.44 69
4309.59 62
4309.74 60
4309.89 61
4310.04 65
4310.19 73
4310.34 81
4310.49 88
4310.64 93
4310.80 95
4310.95 92
4311.10 86
4311.25 77
4311.40 65
4311.55 52
4311.70 40
4311.85 28
4312.00 17
4312.15 7
4312.30 0
4312.45 0
4312.60 0
4312.75 0
4312.90 0
4313.05 0
4313.20 0
4313.36 0
4313.51 2
4313.66 5
4313.81 8
4313.96 10
4314.11 13
4314.26 16
4314.41 20
4314.56 25
4314.71 31
4314.86 38
4315.01 46
4315.16 53
4315.31 60
4315.46 67
4315.61 73
4315.77 79
4315.92 85
4316.07 90
4316.22 96
4316.37 102
4316.52 107
4316.67 112
4316.82 114
4316.97 113
4317.12 109
4317.27 102
4317.42 93
4317.57 84
4317.72 77
4317.88 71
4318.03 69
4318.18 69
4318.33 71
4318.48 74
4318.63 79
4318.78 84
4318.93 88
4319.08 92
4319.23 95
4319.38 97
4319.53 97
4319.68 96
4319.83 95
4319.99 94
4320.14 94
4320.29 95
4320.44 98
4320.59 101
4320.74 104
4320.89 106
4321.04 107
4321.19 108
4321.34 109
4321.49 110
4321.64 113
4321.79 117
4321.94 122
4322.10 127
4322.25 132
4322.40 136
4322.55 138
4322.70 140
4322.85 140
4323.00 140
4323.15 139
4323.30 137
4323.45 134
4323.60 129
4323.75 122
4323.91 115
4324.06 107
4324.21 100
4324.36 95
4324.51 92
4324.66 91
4324.81 89
4324.96 86
4325.11 82
4325.26 75
4325.41 67
4325.56 58
4325.71 49
4325.87 42
4326.02 36
4326.17 32
4326.32 29
4326.47 27
4326.62 26
4326.77 24
4326.92 24
4327.07 24
4327.22 25
4327.37 26
4327.53 28
4327.68 30
4327.83 31
4327.98 32
4328.13 33
4328.28 34
4328.43 35
4328.58 38
4328.73 42
4328.88 48
4329.03 55
4329.18 63
4329.34 72
4329.49 80
4329.64 88
4329.79 93
4329.94 97
4330.09 97
4330.24 93
4330.39 85
4330.54 76
4330.69 65
4330.84 54
4331.00 45
4331.15 40
4331.30 37
4331.45 37
4331.60 36
4331.75 36
4331.90 33
4332.05 30
4332.20 26
4332.35 23
4332.51 24
4332.66 28
4332.81 36
4332.96 47
4333.11 58
4333.26 67
4333.41 73
4333.56 74
4333.71 69
4333.86 62
4334.01 53
4334.17 44
4334.32 36
4334.47 29
4334.62 25
4334.77 21
4334.92 17
4335.07 13
4335.22 8
4335.37 2
4335.52 0
4335.68 0
4335.83 0
4335.98 0
4336.13 0
4336.28 0
4336.43 0
4336.58 0
4336.73 6
4336.88 15
4337.04 24
4337.19 32
4337.34 36
4337.49 38
4337.64 36
4337.79 33
4337.94 29
4338.09 28
4338.24 30
4338.39 36
4338.55 47
4338.70 61
4338.85 77
4339.00 93
4339.15 106
4339.30 117
4339.45 123
4339.60 124
4339.75 122
4339.91 118
4340.06 113
4340.21 110
4340.36 107
4340.51 107
4340.66 108
4340.81 108
4340.96 108
4341.11 106
4341.26 102
4341.42 95
4341.57 88
4341.72 80
4341.87 72
4342.02 66
4342.17 62
4342.32 61
4342.47 62
4342.63 65
4342.78 68
4342.93 73
4343.08 76
4343.23 78
4343.38 78
4343.53 76
4343.68 73
4343.83 69
4343.99 64
4344.14 60
4344.29 56
4344.44 54
4344.59 53
4344.74 53
4344.89 55
4345.04 57
4345.19 59
4345.35 60
4345.50 59
4345.65 58
4345.80 55
4345.95 53
4346.10 50
4346.25 49
4346.40 49
4346.56 50
4346.71 52
4346.86 53
4347.01 55
4347.16 55
4347.31 55
4347.46 54
4347.61 53
4347.76 52
4347.92 53
4348.07 53
4348.22 53
4348.37 53
4348.52 52
4348.67 51
4348.82 49
4348.97 48
4349.13 48
4349.28 48
4349.43 48
4349.58 46
4349.73 42
4349.88 36
4350.03 29
4350.18 21
4350.34 15
4350.49 11
4350.64 10
4350.79 10
4350.94 12
4351.09 14
4351.24 16
4351.39 19
4351.55 22
4351.70 27
4351.85 32
4352.00 39
4352.15 46
4352.30 54
4352.45 61
4352.61 68
4352.76 74
4352.91 78
4353.06 81
4353.21 83
4353.36 85
4353.51 86
4353.66 87
4353.82 90
4353.97 92
4354.12 95
4354.27 95
4354.42 94
4354.57 90
4354.72 84
4354.88 75
4355.03 67
4355.18 60
4355.33 55
4355.48 53
4355.63 53
4355.78 55
4355.93 58
4356.09 59
4356.24 59
4356.39 56
4356.54 51
4356.69 45
4356.84 38
4356.99 32
4357.15 27
4357.30 24
4357.45 23
4357.60 24
4357.75 25
4357.90 27
4358.05 28
4358.21 29
4358.36 27
4358.51 25
4358.66 21
4358.81 16
4358.96 11
4359.11 4
4359.27 0
4359.42 0
4359.57 0
4359.72 0
4359.87 0
4360.02 0
4360.17 0
4360.33 0
4360.48 4
4360.63 12
4360.78 18
4360.93 22
4361.08 23
4361.23 24
4361.39 25
4361.54 27
4361.69 31
4361.84 37
4361.99 45
4362.14 53
4362.29 60
4362.45 64
4362.60 66
4362.75 65
4362.90 64
4363.05 62
4363.20 61
4363.35 62
4363.51 64
4363.66 67
4363.81 71
4363.96 75
4364.11 79
4364.26 81
4364.42 83
4364.57 85
4364.72 84
4364.87 83
4365.02 79
4365.17 73
4365.32 65
4365.48 56
4365.63 47
4365.78 38
4365.93 31
4366.08 27
4366.23 26
4366.38 29
4366.54 34
4366.69 40
4366.84 47
4366.99 52
4367.14 56
4367.29 57
4367.45 55
4367.60 51
4367.75 44
4367.90 36
4368.05 28
4368.20 20
4368.36 13
4368.51 10
4368.66 11
4368.81 14
4368.96 20
4369.11 27
4369.26 33
4369.42 37
4369.57 36
4369.72 33
4369.87 27
4370.02 22
4370.17 17
4370.33 15
4370.48 15
4370.63 18
4370.78 22
4370.93 26
4371.08 28
4371.24 29
4371.39 27
4371.54 23
4371.69 18
4371.84 13
4371.99 8
4372.15 5
4372.30 2
4372.45 0
4372.60 0
4372.75 0
4372.90 0
4373.06 0
4373.21 0
4373.36 0
4373.51 0
4373.66 0
4373.81 2
4373.97 6
4374.12 11
4374.27 14
4374.42 15
4374.57 13
4374.72 11
4374.88 8
4375.03 5
4375.18 4
4375.33 6
4375.48 10
4375.63 17
4375.79 26
4375.94 35
4376.09 45
4376.24 52
4376.39 58
4376.54 60
4376.70 59
4376.85 55
4377.00 49
4377.15 41
4377.30 33
4377.45 25
4377.61 19
4377.76 15
4377.91 14
4378.06 15
4378.21 17
4378.37 20
4378.52 23
4378.67 24
4378.82 24
4378.97 23
4379.12 22
4379.28 21
4379.43 21
4379.58 24
4379.73 29
4379.88 36
4380.03 43
4380.19 49
4380.34 54
4380.49 57
4380.64 58
4380.79 58
4380.95 58
4381.10 59
4381.25 61
4381.40 64
4381.55 68
4381.70 71
4381.86 74
4382.01 75
4382.16 75
4382.31 74
4382.46 73
4382.62 73
4382.77 73
4382.92 73
4383.07 72
4383.22 72
4383.37 70
4383.53 67
4383.68 62
4383.83 56
4383.98 50
4384.13 44
4384.29 39
4384.44 36
4384.59 36
4384.74 39
4384.89 45
4385.04 53
4385.20 61
4385.35 69
4385.50 76
4385.65 80
4385.80 82
4385.96 81
4386.11 78
4386.26 74
4386.41 69
4386.56 65
4386.72 62
4386.87 60
4387.02 60
4387.17 61
4387.32 63
4387.47 66
4387.63 70
4387.78 75
4387.93 81
4388.08 86
4388.23 93
4388.39 98
4388.54 103
4388.69 107
4388.84 109
4388.99 110
4389.15 109
4389.30 109
4389.45 108
4389.60 110
4389.75 113
4389.91 119
4390.06 127
4390.21 136
4390.36 144
4390.51 152
4390.67 157
4390.82 158
4390.97 155
4391.12 149
4391.27 140
4391.43 129
4391.58 119
4391.73 110
4391.88 103
4392.03 97
4392.19 94
4392.34 92
4392.49 91
4392.64 89
4392.79 87
4392.95 85
4393.10 83
4393.25 81
4393.40 77
4393.55 73
4393.71 68
4393.86 61
4394.01 52
4394.16 43
4394.31 36
4394.47 31
4394.62 29
4394.77 30
4394.92 33
4395.07 37
4395.23 40
4395.38 39
4395.53 36
4395.68 30
4395.83 23
4395.99 16
4396.14 12
4396.29 12
4396.44 14
4396.59 19
4396.75 24
4396.90 29
4397.05 32
4397.20 33
4397.35 33
4397.51 33
4397.66 33
4397.81 34
4397.96 36
4398.11 39
4398.27 41
4398.42 42
4398.57 40
4398.72 37
4398.88 33
4399.03 27
4399.18 23
4399.33 19
4399.48 18
4399.64 18
4399.79 20
4399.94 22
4400.09 25
4400.24 27
4400.40 28
4400.55 29
4400.70 30
4400.85 31
4401.01 33
4401.16 36
4401.31 41
4401.46 46
4401.61 54
4401.77 63
4401.92 73
4402.07 83
4402.22 94
4402.37 104
4402.53 112
4402.68 119
4402.83 123
4402.98 125
4403.14 126
4403.29 125
4403.44 122
4403.59 120
4403.74 119
4403.90 119
4404.05 120
4404.20 121
4404.35 124
4404.51 125
4404.66 126
4404.81 126
4404.96 125
4405.11 123
4405.27 120
4405.42 117
4405.57 114
4405.72 111
4405.88 108
4406.03 106
4406.18 105
4406.33 107
4406.48 110
4406.64 115
4406.79 120
4406.94 124
4407.09 125
4407.25 124
4407.40 120
4407.55 113
4407.70 105
4407.85 97
4408.01 90
4408.16 85
4408.31 82
4408.46 80
4408.62 81
4408.77 82
4408.92 85
4409.07 88
4409.22 91
4409.38 93
4409.53 94
4409.68 94
4409.83 93
4409.99 90
4410.14 86
4410.29 80
4410.44 73
4410.60 65
4410.75 57
4410.90 49
4411.05 40
4411.20 32
4411.36 24
4411.51 16
4411.66 10
4411.81 5
4411.97 2
4412.12 2
4412.27 4
4412.42 10
4412.58 16
4412.73 24
4412.88 31
4413.03 38
4413.19 42
4413.34 45
4413.49 45
4413.64 45
4413.79 43
4413.95 42
4414.10 42
4414.25 43
4414.40 45
4414.56 49
4414.71 53
4414.86 58
4415.01 63
4415.17 66
4415.32 67
4415.47 67
4415.62 66
4415.78 66
4415.93 65
4416.08 66
4416.23 68
4416.39 71
4416.54 74
4416.69 77
4416.84 79
4416.99 81
4417.15 84
4417.30 88
4417.45 95
4417.60 103
4417.76 113
4417.91 122
4418.06 129
4418.21 131
4418.37 129
4418.52 123
4418.67 114
4418.82 104
4418.98 94
4419.13 85
4419.28 78
4419.43 71
4419.59 64
4419.74 57
4419.89 52
4420.04 49
4420.20 50
4420.35 55
4420.50 65
4420.65 77
4420.81 90
4420.96 102
4421.11 110
4421.26 115
4421.42 115
4421.57 114
4421.72 112
4421.87 112
4422.03 116
4422.18 124
4422.33 136
4422.48 151
4422.64 170
4422.79 189
4422.94 207
4423.09 224
4423.25 237
4423.40 246
4423.55 251
4423.70 251
4423.86 249
4424.01 246
4424.16 244
4424.31 244
4424.47 248
4424.62 257
4424.77 270
4424.92 287
4425.08 310
4425.23 337
4425.38 370
4425.53 408
4425.69 451
4425.84 496
4425.99 543
4426.14 588
4426.30 630
4426.45 666
4426.60 695
4426.76 717
4426.91 731
4427.06 738
4427.21 738
4427.37 732
4427.52 721
4427.67 708
4427.82 695
4427.98 683
4428.13 674
4428.28 670
4428.43 672
4428.59 680
4428.74 692
4428.89 707
4429.04 721
4429.20 734
4429.35 743
4429.50 746
4429.65 743
4429.81 735
4429.96 724
4430.11 710
4430.27 694
4430.42 678
4430.57 661
4430.72 644
4430.88 626
4431.03 608
4431.18 588
4431.33 567
4431.49 545
4431.64 523
4431.79 502
4431.94 482
4432.10 463
4432.25 446
4432.40 431
4432.56 418
4432.71 406
4432.86 395
4433.01 386
4433.17 378
4433.32 371
4433.47 364
4433.62 356
4433.78 348
4433.93 337
4434.08 324
4434.24 309
4434.39 292
4434.54 273
4434.69 253
4434.85 232
4435.00 212
4435.15 192
4435.30 174
4435.46 158
4435.61 143
4435.76 132
4435.92 122
4436.07 116
4436.22 113
4436.37 113
4436.53 115
4436.68 120
4436.83 127
4436.98 132
4437.14 136
4437.29 138
4437.44 136
4437.60 131
4437.75 123
4437.90 115
4438.05 106
4438.21 96
4438.36 87
4438.51 79
4438.67 71
4438.82 63
4438.97 56
4439.12 50
4439.28 44
4439.43 40
4439.58 36
4439.73 33
4439.89 29
4440.04 27
4440.19 25
4440.35 24
4440.50 24
4440.65 25
4440.80 26
4440.96 27
4441.11 27
4441.26 25
4441.42 21
4441.57 17
4441.72 13
4441.87 10
4442.03 9
4442.18 10
4442.33 14
4442.49 18
4442.64 23
4442.79 27
4442.94 30
4443.10 30
4443.25 29
4443.40 27
4443.56 24
4443.71 20
4443.86 17
4444.01 15
4444.17 13
4444.32 12
4444.47 12
4444.63 13
4444.78 15
4444.93 18
4445.08 21
4445.24 24
4445.39 26
4445.54 28
4445.70 29
4445.85 30
4446.00 31
4446.16 34
4446.31 39
4446.46 45
4446.61 54
4446.77 63
4446.92 70
4447.07 76
4447.23 79
4447.38 78
4447.53 75
4447.68 70
4447.84 63
4447.99 56
4448.14 48
4448.30 39
4448.45 30
4448.60 22
4448.76 16
4448.91 11
4449.06 10
4449.21 11
4449.37 15
4449.52 19
4449.67 22
4449.83 25
4449.98 25
4450.13 25
4450.29 24
4450.44 22
4450.59 21
4450.74 21
4450.90 21
4451.05 20
4451.20 20
4451.36 21
4451.51 23
4451.66 27
4451.82 32
4451.97 40
4452.12 48
4452.27 57
4452.43 65
4452.58 71
4452.73 74
4452.89 75
4453.04 74
4453.19 71
4453.35 67
4453.50 63
4453.65 61
4453.80 61
4453.96 64
4454.11 70
4454.26 79
4454.42 88
4454.57 98
4454.72 106
4454.88 113
4455.03 117
4455.18 119
4455.34 118
4455.49 117
4455.64 114
4455.79 112
4455.95 110
4456.10 109
4456.25 108
4456.41 107
4456.56 107
4456.71 106
4456.87 106
4457.02 106
4457.17 107
4457.33 108
4457.48 108
4457.63 108
4457.79 107
4457.94 105
4458.09 103
4458.24 100
4458.40 97
4458.55 96
4458.70 95
4458.86 95
4459.01 94
4459.16 92
4459.32 89
4459.47 85
4459.62 80
4459.78 75
4459.93 70
4460.08 65
4460.24 59
4460.39 51
4460.54 42
4460.70 31
4460.85 20
4461.00 8
4461.15 0
4461.31 0
4461.46 0
4461.61 0
4461.77 0
4461.92 4
4462.07 14
4462.23 25
4462.38 34
4462.53 41
4462.69 46
4462.84 49
4462.99 50
4463.15 49
4463.30 46
4463.45 42
4463.61 37
4463.76 30
4463.91 22
4464.07 14
4464.22 7
4464.37 2
4464.53 0
4464.68 0
4464.83 0
4464.99 0
4465.14 0
4465.29 0
4465.44 0
4465.60 0
4465.75 0
4465.90 0
4466.06 4
4466.21 11
4466.36 18
4466.52 24
4466.67 27
4466.82 28
4466.98 26
4467.13 23
4467.28 20
4467.44 18
4467.59 17
4467.74 18
4467.90 21
4468.05 24
4468.20 27
4468.36 30
4468.51 32
4468.66 34
4468.82 36
4468.97 38
4469.12 38
4469.28 39
4469.43 38
4469.58 36
4469.74 32
4469.89 28
4470.04 23
4470.20 19
4470.35 17
4470.50 17
4470.66 20
4470.81 25
4470.96 32
4471.12 40
4471.27 48
4471.42 55
4471.58 62
4471.73 68
4471.88 73
4472.04 78
4472.19 83
4472.34 87
4472.50 91
4472.65 94
4472.80 96
4472.96 97
4473.11 98
4473.26 98
4473.42 98
4473.57 98
4473.72 97
4473.88 95
4474.03 91
4474.18 87
4474.34 81
4474.49 75
4474.64 67
4474.80 60
4474.95 54
4475.11 49
4475.26 47
4475.41 48
4475.57 52
4475.72 59
4475.87 67
4476.03 74
4476.18 80
4476.33 83
4476.49 82
4476.64 78
4476.79 72
4476.95 64
4477.10 55
4477.25 48
4477.41 41
4477.56 37
4477.71 34
4477.87 31
4478.02 29
4478.17 27
4478.33 24
4478.48 20
4478.63 16
4478.79 13
4478.94 11
4479.10 12
4479.25 15
4479.40 20
4479.56 26
4479.71 31
4479.86 35
4480.02 38
4480.17 38
4480.32 38
4480.48 36
4480.63 34
4480.78 33
4480.94 32
4481.09 32
4481.24 31
4481.40 31
4481.55 30
4481.70 30
4481.86 30
4482.01 31
4482.17 33
4482.32 36
4482.47 40
4482.63 45
4482.78 49
4482.93 54
4483.09 57
4483.24 58
4483.39 57
4483.55 53
4483.70 48
4483.85 41
4484.01 34
4484.16 28
4484.32 25
4484.47 25
4484.62 28
4484.78 34
4484.93 42
4485.08 50
4485.24 57
4485.39 63
4485.54 67
4485.70 70
4485.85 72
4486.00 73
4486.16 74
4486.31 74
4486.47 73
4486.62 73
4486.77 72
4486.93 72
4487.08 73
4487.23 74
4487.39 76
4487.54 77
4487.69 77
4487.85 76
4488.00 74
4488.16 70
4488.31 67
4488.46 64
4488.62 63
4488.77 64
4488.92 65
4489.08 67
4489.23 68
4489.38 69
4489.54 68
4489.69 67
4489.85 65
4490.00 64
4490.15 63
4490.31 62
4490.46 62
4490.61 62
4490.77 62
4490.92 62
4491.08 62
4491.23 62
4491.38 62
4491.54 64
4491.69 66
4491.84 70
4492.00 76
4492.15 84
4492.30 93
4492.46 104
4492.61 115
4492.77 125
4492.92 135
4493.07 142
4493.23 147
4493.38 149
4493.53 148
4493.69 145
4493.84 140
4494.00 133
4494.15 125
4494.30 117
4494.46 109
4494.61 101
4494.76 95
4494.92 89
4495.07 85
4495.23 81
4495.38 78
4495.53 76
4495.69 75
4495.84 74
4495.99 73
4496.15 72
4496.30 69
4496.46 64
4496.61 59
4496.76 52
4496.92 45
4497.07 40
4497.23 36
4497.38 35
4497.53 35
4497.69 37
4497.84 40
4497.99 43
4498.15 47
4498.30 51
4498.46 56
4498.61 61
4498.76 65
4498.92 70
4499.07 74
4499.22 78
4499.38 83
4499.53 88
4499.69 95
4499.84 104
4499.99 114
4500.15 123
4500.30 131
4500.46 136
4500.61 139
4500.76 138
4500.92 135
4501.07 130
4501.23 124
4501.38 118
4501.53 112
4501.69 107
4501.84 102
4501.99 96
4502.15 91
4502.30 84
4502.46 78
4502.61 72
4502.76 67
4502.92 63
4503.07 59
4503.23 57
4503.38 55
4503.53 53
4503.69 52
4503.84 52
4504.00 52
4504.15 53
4504.30 54
4504.46 56
4504.61 57
4504.76 58
4504.92 57
4505.07 55
4505.23 51
4505.38 45
4505.53 37
4505.69 30
4505.84 23
4506.00 17
4506.15 13
4506.30 11
4506.46 9
4506.61 8
4506.77 7
4506.92 6
4507.07 4
4507.23 1
4507.38 0
4507.54 0
4507.69 0
4507.84 0
4508.00 0
4508.15 0
4508.31 0
4508.46 1
4508.61 11
4508.77 23
4508.92 36
4509.08 48
4509.23 56
4509.38 59
4509.54 58
4509.69 52
4509.85 44
4510.00 36
4510.15 29
4510.31 25
4510.46 25
4510.62 27
4510.77 32
4510.92 38
4511.08 44
4511.23 49
4511.39 53
4511.54 55
4511.69 57
4511.85 58
4512.00 57
4512.16 55
4512.31 53
4512.46 50
4512.62 46
4512.77 43
4512.93 39
4513.08 36
4513.23 34
4513.39 34
4513.54 35
4513.70 39
4513.85 45
4514.01 54
4514.16 65
4514.31 77
4514.47 89
4514.62 101
4514.78 109
4514.93 114
4515.08 115
4515.24 112
4515.39 108
4515.55 104
4515.70 101
4515.85 99
4516.01 100
4516.16 102
4516.32 105
4516.47 108
4516.63 109
4516.78 107
4516.93 103
4517.09 96
4517.24 87
4517.40 76
4517.55 64
4517.70 53
4517.86 43
4518.01 36
4518.17 32
4518.32 30
4518.48 31
4518.63 34
4518.78 38
4518.94 43
4519.09 47
4519.25 52
4519.40 58
4519.55 66
4519.71 74
4519.86 83
4520.02 92
4520.17 101
4520.33 107
4520.48 110
4520.63 111
4520.79 108
4520.94 102
4521.10 95
4521.25 87
4521.40 80
4521.56 74
4521.71 71
4521.87 71
4522.02 72
4522.18 75
4522.33 77
4522.48 79
4522.64 78
4522.79 76
4522.95 73
4523.10 68
4523.26 64
4523.41 60
4523.56 56
4523.72 54
4523.87 52
4524.03 52
4524.18 54
4524.34 56
4524.49 59
4524.64 61
4524.80 62
4524.95 60
4525.11 56
4525.26 49
4525.42 41
4525.57 32
4525.72 26
4525.88 21
4526.03 20
4526.19 21
4526.34 24
4526.50 28
4526.65 33
4526.80 37
4526.96 42
4527.11 47
4527.27 52
4527.42 57
4527.58 60
4527.73 62
4527.88 62
4528.04 59
4528.19 54
4528.35 49
4528.50 44
4528.66 41
4528.81 39
4528.96 39
4529.12 40
4529.27 41
4529.43 43
4529.58 44
4529.74 45
4529.89 47
4530.04 50
4530.20 55
4530.35 60
4530.51 65
4530.66 70
4530.82 75
4530.97 80
4531.13 85
4531.28 89
4531.43 92
4531.59 95
4531.74 95
4531.90 95
4532.05 93
4532.21 91
4532.36 89
4532.51 87
4532.67 87
4532.82 88
4532.98 89
4533.13 90
4533.29 91
4533.44 90
4533.60 89
4533.75 88
4533.90 88
4534.06 87
4534.21 87
4534.37 87
4534.52 86
4534.68 84
4534.83 79
4534.99 73
4535.14 65
4535.29 57
4535.45 50
4535.60 45
4535.76 42
4535.91 41
4536.07 42
4536.22 43
4536.38 44
4536.53 44
4536.68 42
4536.84 39
4536.99 35
4537.15 29
4537.30 24
4537.46 20
4537.61 17
4537.77 16
4537.92 16
4538.08 18
4538.23 19
4538.38 20
4538.54 19
4538.69 16
4538.85 12
4539.00 6
4539.16 1
4539.31 0
4539.47 0
4539.62 0
4539.77 0
4539.93 0
4540.08 0
4540.24 0
4540.39 0
4540.55 7
4540.70 18
4540.86 30
4541.01 40
4541.17 48
4541.32 52
4541.47 52
4541.63 49
4541.78 45
4541.94 41
4542.09 38
4542.25 38
4542.40 40
4542.56 43
4542.71 46
4542.87 48
4543.02 47
4543.18 43
4543.33 36
4543.48 27
4543.64 18
4543.79 10
4543.95 3
4544.10 0
4544.26 2
4544.41 8
4544.57 18
4544.72 33
4544.88 50
4545.03 69
4545.19 88
4545.34 106
4545.49 121
4545.65 134
4545.80 143
4545.96 149
4546.11 152
4546.27 153
4546.42 153
4546.58 151
4546.73 150
4546.89 148
4547.04 146
4547.20 143
4547.35 139
4547.50 134
4547.66 129
4547.81 123
4547.97 117
4548.12 113
4548.28 110
4548.43 109
4548.59 108
4548.74 105
4548.90 101
4549.05 93
4549.21 82
4549.36 68
4549.52 54
4549.67 42
4549.82 33
4549.98 30
4550.13 31
4550.29 38
4550.44 48
4550.60 60
4550.75 71
4550.91 82
4551.06 91
4551.22 97
4551.37 103
4551.53 107
4551.68 110
4551.84 112
4551.99 114
4552.15 114
4552.30 113
4552.46 110
4552.61 105
4552.76 98
4552.92 90
4553.07 80
4553.23 70
4553.38 59
4553.54 49
4553.69 41
4553.85 35
4554.00 32
4554.16 33
4554.31 36
4554.47 42
4554.62 49
4554.78 57
4554.93 64
4555.09 71
4555.24 76
4555.40 79
4555.55 81
4555.71 82
4555.86 82
4556.02 82
4556.17 83
4556.32 85
4556.48 89
4556.63 93
4556.79 97
4556.94 100
4557.10 103
4557.25 105
4557.41 106
4557.56 107
4557.72 107
4557.87 109
4558.03 111
4558.18 114
4558.34 117
4558.49 121
4558.65 124
4558.80 126
4558.96 126
4559.11 124
4559.27 122
4559.42 119
4559.58 117
4559.73 115
4559.89 115
4560.04 116
4560.20 116
4560.35 116
4560.51 116
4560.66 114
4560.82 111
4560.97 108
4561.13 106
4561.28 105
4561.43 104
4561.59 103
4561.74 102
4561.90 100
4562.05 99
4562.21 97
4562.36 95
4562.52 93
4562.67 92
4562.83 91
4562.98 89
4563.14 88
4563.29 88
4563.45 89
4563.60 91
4563.76 95
4563.91 100
4564.07 107
4564.22 115
4564.38 123
4564.53 131
4564.69 141
4564.84 151
4565.00 161
4565.15 172
4565.31 181
4565.46 189
4565.62 194
4565.77 198
4565.93 200
4566.08 201
4566.24 202
4566.39 203
4566.55 204
4566.70 204
4566.86 204
4567.01 203
4567.17 201
4567.32 199
4567.48 197
4567.63 197
4567.79 198
4567.94 202
4568.10 209
4568.25 218
4568.41 228
4568.56 238
4568.72 246
4568.87 251
4569.03 251
4569.18 247
4569.34 239
4569.49 228
4569.65 216
4569.80 204
4569.96 193
4570.11 184
4570.27 176
4570.42 170
4570.58 164
4570.73 158
4570.89 152
4571.04 147
4571.20 142
4571.35 138
4571.51 136
4571.66 135
4571.82 137
4571.97 139
4572.13 140
4572.28 141
4572.44 140
4572.59 139
4572.75 137
4572.90 137
4573.06 139
4573.21 143
4573.37 149
4573.52 156
4573.68 163
4573.84 168
4573.99 171
4574.15 171
4574.30 169
4574.46 165
4574.61 161
4574.77 157
4574.92 154
4575.08 151
4575.23 150
4575.39 150
4575.54 150
4575.70 150
4575.85 149
4576.01 145
4576.16 139
4576.32 131
4576.47 121
4576.63 110
4576.78 102
4576.94 97
4577.09 97
4577.25 101
4577.40 109
4577.56 120
4577.71 130
4577.87 138
4578.02 143
4578.18 145
4578.33 145
4578.49 142
4578.64 138
4578.80 133
4578.96 128
4579.11 124
4579.27 120
4579.42 118
4579.58 118
4579.73 119
4579.89 122
4580.04 124
4580.20 126
4580.35 125
4580.51 121
4580.66 114
4580.82 105
4580.97 97
4581.13 89
4581.28 84
4581.44 83
4581.59 85
4581.75 90
4581.90 96
4582.06 102
4582.21 107
4582.37 111
4582.53 112
4582.68 111
4582.84 109
4582.99 105
4583.15 101
4583.30 96
4583.46 92
4583.61 89
4583.77 88
4583.92 90
4584.08 94
4584.23 99
4584.39 104
4584.54 108
4584.70 109
4584.85 109
4585.01 106
4585.17 102
4585.32 98
4585.48 95
4585.63 93
4585.79 93
4585.94 93
4586.10 93
4586.25 92
4586.41 90
4586.56 86
4586.72 83
4586.87 80
4587.03 78
4587.18 79
4587.34 81
4587.49 84
4587.65 87
4587.81 89
4587.96 89
4588.12 86
4588.27 82
4588.43 76
4588.58 70
4588.74 64
4588.89 58
4589.05 52
4589.20 46
4589.36 41
4589.51 37
4589.67 33
4589.83 32
4589.98 33
4590.14 37
4590.29 44
4590.45 55
4590.60 67
4590.76 79
4590.91 91
4591.07 101
4591.22 107
4591.38 109
4591.53 108
4591.69 104
4591.85 99
4592.00 93
4592.16 88
4592.31 83
4592.47 78
4592.62 74
4592.78 71
4592.93 68
4593.09 66
4593.24 64
4593.40 64
4593.56 64
4593.71 64
4593.87 64
4594.02 64
4594.18 65
4594.33 66
4594.49 68
4594.64 71
4594.80 74
4594.95 78
4595.11 80
4595.27 80
4595.42 78
4595.58 75
4595.73 71
4595.89 66
4596.04 63
4596.20 62
4596.35 62
4596.51 64
4596.66 67
4596.82 70
4596.98 71
4597.13 71
4597.29 69
4597.44 65
4597.60 60
4597.75 54
4597.91 48
4598.06 43
4598.22 39
4598.38 34
4598.53 29
4598.69 23
4598.84 16
4599.00 8
4599.15 0
4599.31 0
4599.46 0
4599.62 0
4599.78 0
4599.93 0
4600.09 0
4600.24 0
4600.40 2
4600.55 11
4600.71 21
4600.86 29
4601.02 37
4601.18 45
4601.33 53
4601.49 60
4601.64 65
4601.80 69
4601.95 70
4602.11 69
4602.26 66
4602.42 62
4602.58 57
4602.73 54
4602.89 51
4603.04 50
4603.20 49
4603.35 50
4603.51 51
4603.66 52
4603.82 54
4603.98 55
4604.13 57
4604.29 60
4604.44 63
4604.60 67
4604.75 73
4604.91 79
4605.07 86
4605.22 93
4605.38 99
4605.53 104
4605.69 108
4605.84 112
4606.00 116
4606.15 120
4606.31 125
4606.47 131
4606.62 137
4606.78 142
4606.93 146
4607.09 148
4607.24 148
4607.40 146
4607.56 142
4607.71 137
4607.87 131
4608.02 124
4608.18 116
4608.33 108
4608.49 98
4608.65 87
4608.80 75
4608.96 64
4609.11 54
4609.27 48
4609.42 45
4609.58 47
4609.74 52
4609.89 58
4610.05 65
4610.20 69
4610.36 70
4610.51 67
4610.67 62
4610.83 55
4610.98 48
4611.14 41
4611.29 35
4611.45 31
4611.60 29
4611.76 28
4611.92 29
4612.07 31
4612.23 35
4612.38 41
4612.54 47
4612.69 53
4612.85 60
4613.01 66
4613.16 71
4613.32 74
4613.47 76
4613.63 74
4613.79 70
4613.94 65
4614.10 58
4614.25 52
4614.41 47
4614.56 45
4614.72 45
4614.88 48
4615.03 53
4615.19 58
4615.34 64
4615.50 68
4615.65 71
4615.81 73
4615.97 74
4616.12 75
4616.28 77
4616.43 78
4616.59 80
4616.75 80
4616.90 80
4617.06 78
4617.21 76
4617.37 74
4617.52 74
4617.68 76
4617.84 80
4617.99 86
4618.15 91
4618.30 95
4618.46 96
4618.62 94
4618.77 90
4618.93 85
4619.08 80
4619.24 78
4619.40 78
4619.55 81
4619.71 86
4619.86 90
4620.02 95
4620.17 97
4620.33 98
4620.49 96
4620.64 95
4620.80 93
4620.95 91
4621.11 90
4621.27 90
4621.42 89
4621.58 89
4621.73 87
4621.89 86
4622.05 83
4622.20 82
4622.36 81
4622.51 81
4622.67 81
4622.83 83
4622.98 84
4623.14 86
4623.29 89
4623.45 92
4623.60 96
4623.76 100
4623.92 105
4624.07 110
4624.23 114
4624.38 116
4624.54 117
4624.70 116
4624.85 115
4625.01 112
4625.16 110
4625.32 108
4625.48 105
4625.63 102
4625.79 100
4625.94 97
4626.10 95
4626.26 93
4626.41 93
4626.57 93
4626.72 93
4626.88 93
4627.04 92
4627.19 90
4627.35 88
4627.50 86
4627.66 84
4627.82 84
4627.97 85
4628.13 87
4628.28 90
4628.44 93
4628.60 95
4628.75 96
4628.91 97
4629.06 96
4629.22 95
4629.38 93
4629.53 90
4629.69 86
4629.85 81
4630.00 76
4630.16 69
4630.31 61
4630.47 54
4630.63 48
4630.78 44
4630.94 41
4631.09 39
4631.25 39
4631.41 40
4631.56 42
4631.72 45
4631.87 49
4632.03 56
4632.19 63
4632.34 72
4632.50 80
4632.65 87
4632.81 92
4632.97 95
4633.12 96
4633.28 96
4633.44 95
4633.59 93
4633.75 92
4633.90 92
4634.06 93
4634.22 96
4634.37 100
4634.53 105
4634.68 110
4634.84 114
4635.00 115
4635.15 114
4635.31 111
4635.46 106
4635.62 100
4635.78 93
4635.93 87
4636.09 81
4636.25 76
4636.40 72
4636.56 68
4636.71 64
4636.87 60
4637.03 55
4637.18 51
4637.34 47
4637.50 44
4637.65 42
4637.81 41
4637.96 43
4638.12 46
4638.28 50
4638.43 57
4638.59 63
4638.74 70
4638.90 75
4639.06 79
4639.21 82
4639.37 83
4639.53 82
4639.68 80
4639.84 78
4639.99 74
4640.15 70
4640.31 66
4640.46 63
4640.62 60
4640.78 57
4640.93 56
4641.09 54
4641.24 53
4641.40 52
4641.56 51
4641.71 49
4641.87 49
4642.03 49
4642.18 51
4642.34 54
4642.49 58
4642.65 63
4642.81 68
4642.96 71
4643.12 73
4643.28 72
4643.43 69
4643.59 64
4643.74 58
4643.90 52
4644.06 46
4644.21 42
4644.37 39
4644.53 37
4644.68 37
4644.84 38
4645.00 40
4645.15 44
4645.31 48
4645.46 52
4645.62 57
4645.78 61
4645.93 64
4646.09 66
4646.25 66
4646.40 66
4646.56 65
4646.71 64
4646.87 64
4647.03 66
4647.18 69
4647.34 75
4647.50 81
4647.65 89
4647.81 99
4647.97 109
4648.12 117
4648.28 124
4648.43 128
4648.59 129
4648.75 125
4648.90 119
4649.06 111
4649.22 103
4649.37 97
4649.53 93
4649.69 92
4649.84 93
4650.00 96
4650.15 100
4650.31 104
4650.47 108
4650.62 112
4650.78 114
4650.94 116
4651.09 117
4651.25 116
4651.41 114
4651.56 112
4651.72 109
4651.88 106
4652.03 103
4652.19 100
4652.34 97
4652.50 94
4652.66 91
4652.81 88
4652.97 83
4653.13 77
4653.28 71
4653.44 63
4653.60 56
4653.75 49
4653.91 43
4654.07 37
4654.22 33
4654.38 29
4654.54 25
4654.69 21
4654.85 17
4655.00 13
4655.16 11
4655.32 12
4655.47 15
4655.63 21
4655.79 29
4655.94 39
4656.10 47
4656.26 54
4656.41 58
4656.57 60
4656.73 60
4656.88 60
4657.04 61
4657.20 62
4657.35 64
4657.51 67
4657.67 71
4657.82 74
4657.98 76
4658.13 77
4658.29 77
4658.45 76
4658.60 73
4658.76 69
4658.92 63
4659.07 57
4659.23 51
4659.39 45
4659.54 40
4659.70 35
4659.86 31
4660.01 26
4660.17 22
4660.33 17
4660.48 13
4660.64 10
4660.80 8
4660.95 8
4661.11 9
4661.27 11
4661.42 14
4661.58 18
4661.74 22
4661.89 27
4662.05 34
4662.21 41
4662.36 49
4662.52 58
4662.68 65
4662.83 70
4662.99 72
4663.15 72
4663.30 69
4663.46 66
4663.61 62
4663.77 59
4663.93 58
4664.08 60
4664.24 63
4664.40 67
4664.55 70
4664.71 72
4664.87 71
4665.02 68
4665.18 62
4665.34 54
4665.49 46
4665.65 39
4665.81 34
4665.96 31
4666.12 30
4666.28 31
4666.43 34
4666.59 36
4666.75 38
4666.90 40
4667.06 41
4667.22 43
4667.37 45
4667.53 47
4667.69 50
4667.84 53
4668.00 55
4668.16 56
4668.31 57
4668.47 56
4668.63 56
4668.79 56
4668.94 55
4669.10 54
4669.26 53
4669.41 50
4669.57 46
4669.73 40
4669.88 34
4670.04 29
4670.20 25
4670.35 23
4670.51 24
4670.67 27
4670.82 32
4670.98 39
4671.14 47
4671.29 56
4671.45 64
4671.61 71
4671.76 76
4671.92 79
4672.08 79
4672.23 76
4672.39 69
4672.55 61
4672.70 52
4672.86 43
4673.02 34
4673.17 26
4673.33 20
4673.49 15
4673.64 10
4673.80 6
4673.96 1
4674.11 0
4674.27 0
4674.43 0
4674.59 0
4674.74 0
4674.90 0
4675.06 0
4675.21 0
4675.37 2
4675.53 8
4675.68 16
4675.84 24
4676.00 33
4676.15 41
4676.31 46
4676.47 49
4676.62 48
4676.78 45
4676.94 42
4677.09 40
4677.25 42
4677.41 49
4677.57 60
4677.72 75
4677.88 92
4678.04 108
4678.19 121
4678.35 130
4678.51 135
4678.66 136
4678.82 135
4678.98 132
4679.13 129
4679.29 124
4679.45 119
4679.60 113
4679.76 105
4679.92 96
4680.08 87
4680.23 79
4680.39 75
4680.55 73
4680.70 75
4680.86 80
4681.02 86
4681.17 92
4681.33 95
4681.49 95
4681.64 91
4681.80 85
4681.96 77
4682.12 69
4682.27 63
4682.43 61
4682.59 62
4682.74 66
4682.90 73
4683.06 80
4683.21 87
4683.37 91
4683.53 93
4683.68 93
4683.84 90
4684.00 86
4684.16 81
4684.31 77
4684.47 73
4684.63 71
4684.78 70
4684.94 71
4685.10 73
4685.25 76
4685.41 80
4685.57 83
4685.73 84
4685.88 85
4686.04 83
4686.20 81
4686.35 78
4686.51 74
4686.67 70
4686.82 66
4686.98 62
4687.14 59
4687.30 56
4687.45 54
4687.61 54
4687.77 56
4687.92 60
4688.08 65
4688.24 71
4688.39 76
4688.55 80
4688.71 84
4688.87 87
4689.02 91
4689.18 96
4689.34 102
4689.49 108
4689.65 112
4689.81 114
4689.97 114
4690.12 113
4690.28 110
4690.44 108
4690.59 107
4690.75 108
4690.91 111
4691.07 116
4691.22 120
4691.38 124
4691.54 129
4691.69 134
4691.85 141
4692.01 148
4692.16 155
4692.32 163
4692.48 169
4692.64 173
4692.79 173
4692.95 170
4693.11 165
4693.26 157
4693.42 149
4693.58 140
4693.74 131
4693.89 123
4694.05 115
4694.21 109
4694.36 104
4694.52 101
4694.68 99
4694.84 97
4694.99 96
4695.15 95
4695.31 92
4695.46 87
4695.62 81
4695.78 72
4695.94 64
4696.09 55
4696.25 48
4696.41 44
4696.56 42
4696.72 42
4696.88 42
4697.04 41
4697.19 38
4697.35 32
4697.51 23
4697.67 14
4697.82 5
4697.98 0
4698.14 0
4698.29 0
4698.45 0
4698.61 0
4698.77 1
4698.92 3
4699.08 5
4699.24 5
4699.39 4
4699.55 3
4699.71 1
4699.87 0
4700.02 0
4700.18 0
4700.34 1
4700.50 3
4700.65 7
4700.81 13
4700.97 19
4701.12 27
4701.28 34
4701.44 40
4701.60 43
4701.75 43
4701.91 40
4702.07 33
4702.22 25
4702.38 17
4702.54 10
4702.70 5
4702.85 4
4703.01 6
4703.17 10
4703.33 15
4703.48 18
4703.64 19
4703.80 17
4703.96 12
4704.11 6
4704.27 0
4704.43 0
4704.58 0
4704.74 0
4704.90 0
4705.06 0
4705.21 0
4705.37 9
4705.53 20
4705.69 30
4705.84 39
4706.00 45
4706.16 48
4706.31 48
4706.47 46
4706.63 41
4706.79 36
4706.94 31
4707.10 27
4707.26 25
4707.42 23
4707.57 24
4707.73 25
4707.89 27
4708.05 29
4708.20 31
4708.36 33
4708.52 34
4708.68 36
4708.83 39
4708.99 43
4709.15 47
4709.30 51
4709.46 54
4709.62 56
4709.78 54
4709.93 51
4710.09 46
4710.25 41
4710.41 36
4710.56 33
4710.72 33
4710.88 36
4711.04 40
4711.19 46
4711.35 52
4711.51 57
4711.67 61
4711.82 63
4711.98 65
4712.14 67
4712.30 70
4712.45 73
4712.61 76
4712.77 79
4712.93 81
4713.08 82
4713.24 82
4713.40 80
4713.56 79
4713.71 77
4713.87 76
4714.03 76
4714.19 77
4714.34 76
4714.50 75
4714.66 71
4714.82 65
4714.97 57
4715.13 48
4715.29 38
4715.45 29
4715.60 22
4715.76 18
4715.92 16
4716.08 17
4716.23 19
4716.39 22
4716.55 26
4716.71 31
4716.86 35
4717.02 40
4717.18 45
4717.34 52
4717.49 58
4717.65 65
4717.81 71
4717.97 76
4718.12 80
4718.28 82
4718.44 83
4718.60 81
4718.75 79
4718.91 77
4719.07 74
4719.23 73
4719.38 73
4719.54 74
4719.70 75
4719.86 76
4720.01 76
4720.17 74
4720.33 69
4720.49 63
4720.64 56
4720.80 51
4720.96 48
4721.12 49
4721.27 54
4721.43 61
4721.59 69
4721.75 76
4721.90 80
4722.06 81
4722.22 78
4722.38 72
4722.54 65
4722.69 58
4722.85 54
4723.01 52
4723.17 52
4723.32 55
4723.48 60
4723.64 64
4723.80 67
4723.95 68
4724.11 67
4724.27 65
4724.43 62
4724.58 59
4724.74 56
4724.90 55
4725.06 56
4725.22 57
4725.37 60
4725.53 62
4725.69 64
4725.85 65
4726.00 67
4726.16 68
4726.32 70
4726.48 72
4726.63 75
4726.79 77
4726.95 78
4727.11 77
4727.27 73
4727.42 67
4727.58 56
4727.74 44
4727.90 30
4728.05 16
4728.21 3
4728.37 0
4728.53 0
4728.68 0
4728.84 0
4729.00 0
4729.16 0
4729.32 0
4729.47 0
4729.63 2
4729.79 8
4729.95 14
4730.10 20
4730.26 27
4730.42 33
4730.58 39
4730.73 43
4730.89 45
4731.05 45
4731.21 42
4731.37 37
4731.52 32
4731.68 28
4731.84 25
4732.00 25
4732.15 27
4732.31 31
4732.47 36
4732.63 40
4732.79 43
4732.94 45
4733.10 46
4733.26 46
4733.42 46
4733.57 48
4733.73 51
4733.89 58
4734.05 66
4734.21 77
4734.36 88
4734.52 99
4734.68 107
4734.84 112
4735.00 113
4735.15 110
4735.31 104
4735.47 97
4735.63 90
4735.78 84
4735.94 80
4736.10 78
4736.26 76
4736.42 74
4736.57 71
4736.73 66
4736.89 59
4737.05 52
4737.20 44
4737.36 38
4737.52 32
4737.68 29
4737.84 26
4737.99 24
4738.15 22
4738.31 21
4738.47 20
4738.63 19
4738.78 20
4738.94 23
4739.10 27
4739.26 32
4739.42 38
4739.57 43
4739.73 49
4739.89 53
4740.05 58
4740.20 61
4740.36 65
4740.52 68
4740.68 70
4740.84 71
4740.99 71
4741.15 69
4741.31 66
4741.47 63
4741.63 60
4741.78 57
4741.94 55
4742.10 55
4742.26 55
4742.42 54
4742.57 52
4742.73 49
4742.89 43
4743.05 36
4743.21 28
4743.36 21
4743.52 15
4743.68 12
4743.84 12
4744.00 14
4744.15 17
4744.31 22
4744.47 28
4744.63 34
4744.79 42
4744.94 50
4745.10 59
4745.26 68
4745.42 78
4745.58 87
4745.73 95
4745.89 102
4746.05 107
4746.21 109
4746.37 109
4746.52 106
4746.68 101
4746.84 95
4747.00 90
4747.16 87
4747.31 87
4747.47 89
4747.63 93
4747.79 97
4747.95 99
4748.10 98
4748.26 93
4748.42 84
4748.58 74
4748.74 63
4748.89 54
4749.05 47
4749.21 43
4749.37 42
4749.53 42
4749.68 43
4749.84 45
4750.00 48
4750.16 53
4750.32 59
4750.47 66
4750.63 76
4750.79 86
4750.95 97
4751.11 108
4751.26 118
4751.42 126
4751.58 129
4751.74 129
4751.90 125
4752.06 118
4752.21 109
4752.37 101
4752.53 95
4752.69 91
4752.85 89
4753.00 90
4753.16 91
4753.32 92
4753.48 94
4753.64 96
4753.79 98
4753.95 102
4754.11 109
4754.27 116
4754.43 124
4754.59 132
4754.74 137
4754.90 139
4755.06 136
4755.22 129
4755.38 117
4755.53 103
4755.69 88
4755.85 76
4756.01 66
4756.17 60
4756.33 57
4756.48 57
4756.64 57
4756.80 55
4756.96 52
4757.12 47
4757.27 41
4757.43 35
4757.59 28
4757.75 23
4757.91 19
4758.07 15
4758.22 12
4758.38 9
4758.54 6
4758.70 3
4758.86 1
4759.01 0
4759.17 0
4759.33 0
4759.49 0
4759.65 0
4759.81 0
4759.96 0
4760.12 0
4760.28 0
4760.44 4
4760.60 10
4760.76 18
4760.91 25
4761.07 31
4761.23 34
4761.39 36
4761.55 35
4761.70 32
4761.86 28
4762.02 24
4762.18 20
4762.34 17
4762.50 16
4762.65 17
4762.81 19
4762.97 21
4763.13 25
4763.29 28
4763.45 30
4763.60 31
4763.76 29
4763.92 26
4764.08 22
4764.24 18
4764.40 14
4764.55 13
4764.71 14
4764.87 18
4765.03 23
4765.19 29
4765.35 35
4765.50 40
4765.66 43
4765.82 45
4765.98 47
4766.14 47
4766.30 47
4766.45 46
4766.61 43
4766.77 39
4766.93 34
4767.09 29
4767.25 25
4767.40 24
4767.56 27
4767.72 34
4767.88 44
4768.04 56
4768.20 68
4768.35 80
4768.51 89
4768.67 95
4768.83 99
4768.99 99
4769.15 96
4769.30 90
4769.46 83
4769.62 74
4769.78 65
4769.94 58
4770.10 53
4770.26 51
4770.41 52
4770.57 55
4770.73 60
4770.89 67
4771.05 74
4771.21 80
4771.36 84
4771.52 85
4771.68 83
4771.84 78
4772.00 70
4772.16 61
4772.31 50
4772.47 42
4772.63 35
4772.79 31
4772.95 30
4773.11 32
4773.27 38
4773.42 46
4773.58 55
4773.74 66
4773.90 77
4774.06 87
4774.22 96
4774.37 102
4774.53 106
4774.69 107
4774.85 106
4775.01 104
4775.17 100
4775.33 98
4775.48 97
4775.64 97
4775.80 98
4775.96 99
4776.12 100
4776.28 99
4776.44 97
4776.59 94
4776.75 89
4776.91 85
4777.07 81
4777.23 78
4777.39 76
4777.55 74
4777.70 73
4777.86 71
4778.02 71
4778.18 70
4778.34 69
4778.50 69
4778.65 70
4778.81 71
4778.97 72
4779.13 74
4779.29 76
4779.45 79
4779.61 82
4779.76 85
4779.92 88
4780.08 91
4780.24 95
4780.40 99
4780.56 102
4780.72 105
4780.87 108
4781.03 109
4781.19 109
4781.35 109
4781.51 108
4781.67 109
4781.83 111
4781.98 115
4782.14 122
4782.30 130
4782.46 138
4782.62 146
4782.78 152
4782.94 155
4783.10 156
4783.25 155
4783.41 153
4783.57 150
4783.73 148
4783.89 146
4784.05 143
4784.21 140
4784.36 135
4784.52 129
4784.68 121
4784.84 113
4785.00 106
4785.16 100
4785.32 96
4785.47 95
4785.63 94
4785.79 94
4785.95 95
4786.11 95
4786.27 95
4786.43 96
4786.59 97
4786.74 98
4786.90 100
4787.06 101
4787.22 102
4787.38 103
4787.54 103
4787.70 102
4787.86 100
4788.01 99
4788.17 98
4788.33 97
4788.49 97
4788.65 98
4788.81 99
4788.97 100
4789.12 100
4789.28 99
4789.44 95
4789.60 89
4789.76 83
4789.92 78
4790.08 76
4790.24 77
4790.39 82
4790.55 90
4790.71 101
4790.87 111
4791.03 121
4791.19 127
4791.35 130
4791.51 127
4791.66 120
4791.82 109
4791.98 96
4792.14 81
4792.30 68
4792.46 57
4792.62 50
4792.78 47
4792.94 48
4793.09 52
4793.25 57
4793.41 62
4793.57 66
4793.73 68
4793.89 68
4794.05 66
4794.21 63
4794.36 59
4794.52 56
4794.68 51
4794.84 47
4795.00 43
4795.16 39
4795.32 35
4795.48 31
4795.63 29
4795.79 28
4795.95 29
4796.11 31
4796.27 34
4796.43 37
4796.59 41
4796.75 45
4796.91 49
4797.06 53
4797.22 55
4797.38 58
4797.54 61
4797.70 66
4797.86 72
4798.02 79
4798.18 88
4798.34 98
4798.49 107
4798.65 114
4798.81 120
4798.97 124
4799.13 126
4799.29 126
4799.45 126
4799.61 126
4799.77 125
4799.92 123
4800.08 121
4800.24 117
4800.40 113
4800.56 107
4800.72 101
4800.88 94
4801.04 87
4801.20 80
4801.35 74
4801.51 69
4801.67 65
4801.83 63
4801.99 62
4802.15 62
4802.31 62
4802.47 62
4802.63 60
4802.79 58
4802.94 55
4803.10 51
4803.26 49
4803.42 47
4803.58 47
4803.74 48
4803.90 50
4804.06 55
4804.22 61
4804.37 68
4804.53 77
4804.69 87
4804.85 97
4805.01 107
4805.17 115
4805.33 123
4805.49 128
4805.65 131
4805.81 133
4805.96 132
4806.12 129
4806.28 125
4806.44 120
4806.60 115
4806.76 109
4806.92 105
4807.08 101
4807.24 98
4807.40 96
4807.55 93
4807.71 89
4807.87 84
4808.03 76
4808.19 68
4808.35 59
4808.51 51
4808.67 45
4808.83 41
4808.99 40
4809.15 41
4809.30 42
4809.46 45
4809.62 46
4809.78 47
4809.94 46
4810.10 45
4810.26 43
4810.42 40
4810.58 37
4810.74 34
4810.89 29
4811.05 25
4811.21 20
4811.37 16
4811.53 13
4811.69 13
4811.85 15
4812.01 20
4812.17 27
4812.33 37
4812.49 47
4812.65 57
4812.80 66
4812.96 73
4813.12 79
4813.28 81
4813.44 81
4813.60 78
4813.76 72
4813.92 66
4814.08 59
4814.24 53
4814.40 49
4814.55 48
4814.71 49
4814.87 50
4815.03 52
4815.19 54
4815.35 54
4815.51 54
4815.67 54
4815.83 56
4815.99 60
4816.15 67
4816.31 77
4816.46 87
4816.62 96
4816.78 101
4816.94 102
4817.10 97
4817.26 87
4817.42 75
4817.58 63
4817.74 52
4817.90 44
4818.06 41
4818.22 40
4818.37 42
4818.53 43
4818.69 44
4818.85 41
4819.01 34
4819.17 25
4819.33 14
4819.49 3
4819.65 0
4819.81 0
4819.97 0
4820.13 0
4820.29 0
4820.44 0
4820.60 6
4820.76 14
4820.92 21
4821.08 26
4821.24 29
4821.40 31
4821.56 30
4821.72 28
4821.88 24
4822.04 19
4822.20 14
4822.36 9
4822.52 5
4822.67 2
4822.83 0
4822.99 0
4823.15 0
4823.31 0
4823.47 0
4823.63 0
4823.79 0
4823.95 0
4824.11 0
4824.27 0
4824.43 7
4824.59 16
4824.75 26
4824.90 35
4825.06 42
4825.22 47
4825.38 50
4825.54 51
4825.70 51
4825.86 50
4826.02 47
4826.18 44
4826.34 40
4826.50 35
4826.66 29
4826.82 24
4826.98 20
4827.14 19
4827.29 20
4827.45 23
4827.61 28
4827.77 32
4827.93 36
4828.09 37
4828.25 36
4828.41 34
4828.57 30
4828.73 24
4828.89 19
4829.05 12
4829.21 6
4829.37 0
4829.53 0
4829.69 0
4829.84 0
4830.00 0
4830.16 0
4830.32 0
4830.48 6
4830.64 13
4830.80 20
4830.96 26
4831.12 31
4831.28 35
4831.44 39
4831.60 43
4831.76 48
4831.92 52
4832.08 55
4832.24 56
4832.40 54
4832.56 50
4832.71 44
4832.87 35
4833.03 26
4833.19 16
4833.35 7
4833.51 0
4833.67 0
4833.83 0
4833.99 0
4834.15 0
4834.31 5
4834.47 11
4834.63 16
4834.79 19
4834.95 19
4835.11 17
4835.27 15
4835.43 14
4835.58 15
4835.74 18
4835.90 22
4836.06 28
4836.22 33
4836.38 38
4836.54 42
4836.70 47
4836.86 53
4837.02 59
4837.18 67
4837.34 74
4837.50 80
4837.66 83
4837.82 83
4837.98 79
4838.14 73
4838.30 66
4838.46 59
4838.62 51
4838.78 45
4838.93 39
4839.09 34
4839.25 28
4839.41 22
4839.57 14
4839.73 7
4839.89 0
4840.05 0
4840.21 0
4840.37 0
4840.53 0
4840.69 0
4840.85 5
4841.01 11
4841.17 16
4841.33 19
4841.49 19
4841.65 17
4841.81 13
4841.97 9
4842.13 5
4842.29 1
4842.45 0
4842.61 0
4842.76 0
4842.92 0
4843.08 0
4843.24 0
4843.40 0
4843.56 0
4843.72 7
4843.88 19
4844.04 32
4844.20 43
4844.36 52
4844.52 58
4844.68 60
4844.84 58
4845.00 54
4845.16 49
4845.32 43
4845.48 39
4845.64 35
4845.80 33
4845.96 32
4846.12 31
4846.28 32
4846.44 33
4846.60 34
4846.76 35
4846.92 34
4847.08 32
4847.24 27
4847.39 21
4847.55 14
4847.71 8
4847.87 2
4848.03 0
4848.19 0
4848.35 0
4848.51 3
4848.67 8
4848.83 14
4848.99 20
4849.15 26
4849.31 31
4849.47 34
4849.63 36
4849.79 36
4849.95 35
4850.11 33
4850.27 31
4850.43 28
4850.59 25
4850.75 21
4850.91 18
4851.07 14
4851.23 11
4851.39 7
4851.55 3
4851.71 0
4851.87 0
4852.03 0
4852.19 0
4852.35 0
4852.51 4
4852.67 10
4852.83 17
4852.99 23
4853.15 28
4853.31 31
4853.46 33
4853.62 35
4853.78 36
4853.94 38
4854.10 42
4854.26 47
4854.42 53
4854.58 60
4854.74 67
4854.90 73
4855.06 78
4855.22 81
4855.38 83
4855.54 81
4855.70 78
4855.86 72
4856.02 66
4856.18 60
4856.34 55
4856.50 52
4856.66 50
4856.82 48
4856.98 47
4857.14 43
4857.30 38
4857.46 31
4857.62 22
4857.78 13
4857.94 4
4858.10 0
4858.26 0
4858.42 0
4858.58 0
4858.74 4
4858.90 15
4859.06 29
4859.22 43
4859.38 57
4859.54 68
4859.70 77
4859.86 82
4860.02 84
4860.18 83
4860.34 81
4860.50 79
4860.66 77
4860.82 77
4860.98 77
4861.14 78
4861.30 80
4861.46 81
4861.62 82
4861.78 83
4861.94 84
4862.10 82
4862.26 79
4862.42 73
4862.58 64
4862.74 55
4862.90 45
4863.06 36
4863.22 30
4863.38 28
4863.54 28
4863.70 31
4863.86 35
4864.02 39
4864.18 42
4864.34 45
4864.50 47
4864.66 48
4864.82 48
4864.98 48
4865.14 46
4865.30 43
4865.46 40
4865.62 37
4865.78 34
4865.94 31
4866.10 29
4866.26 28
4866.42 28
4866.58 27
4866.74 27
4866.90 26
4867.06 25
4867.22 26
4867.38 27
4867.54 29
4867.70 32
4867.86 33
4868.02 33
4868.18 32
4868.34 29
4868.50 25
4868.66 21
4868.82 18
4868.98 16
4869.14 14
4869.30 13
4869.46 12
4869.62 9
4869.78 6
4869.94 2
4870.10 0
4870.26 0
4870.42 0
4870.58 1
4870.74 5
4870.90 9
4871.06 11
4871.22 10
4871.38 7
4871.54 1
4871.70 0
4871.86 0
4872.02 0
4872.18 0
4872.34 0
4872.50 3
4872.66 12
4872.82 20
4872.98 27
4873.14 34
4873.30 39
4873.46 44
4873.62 49
4873.78 54
4873.94 58
4874.10 61
4874.26 63
4874.42 62
4874.58 60
4874.74 55
4874.90 50
4875.06 44
4875.22 39
4875.38 36
4875.54 36
4875.70 39
4875.86 45
4876.02 53
4876.18 61
4876.34 68
4876.50 74
4876.66 77
4876.82 78
4876.98 77
4877.14 74
4877.30 71
4877.46 68
4877.62 65
4877.78 64
4877.94 64
4878.10 66
4878.26 68
4878.42 72
4878.58 75
4878.74 79
4878.90 82
4879.06 84
4879.23 86
4879.39 87
4879.55 87
4879.71 88
4879.87 88
4880.03 88
4880.19 88
4880.35 88
4880.51 89
4880.67 90
4880.83 91
4880.99 92
4881.15 94
4881.31 95
4881.47 96
4881.63 97
4881.79 98
4881.95 98
4882.11 98
4882.27 97
4882.43 94
4882.59 89
4882.75 83
4882.91 75
4883.07 67
4883.23 59
4883.39 52
4883.55 48
4883.71 45
4883.87 44
4884.03 44
4884.19 44
4884.35 44
4884.51 44
4884.67 43
4884.83 41
4884.99 39
4885.15 37
4885.32 35
4885.48 34
4885.64 34
4885.80 34
4885.96 36
4886.12 38
4886.28 40
4886.44 42
4886.60 43
4886.76 44
4886.92 44
4887.08 43
4887.24 44
4887.40 46
4887.56 50
4887.72 56
4887.88 62
4888.04 68
4888.20 73
4888.36 75
4888.52 76
4888.68 74
4888.84 72
4889.00 69
4889.16 67
4889.32 65
4889.48 64
4889.64 63
4889.81 62
4889.97 59
4890.13 54
4890.29 48
4890.45 41
4890.61 33
4890.77 26
4890.93 19
4891.09 14
4891.25 10
4891.41 9
4891.57 10
4891.73 11
4891.89 13
4892.05 16
4892.21 17
4892.37 19
4892.53 22
4892.69 25
4892.85 30
4893.01 36
4893.17 44
4893.33 51
4893.49 57
4893.66 62
4893.82 63
4893.98 62
4894.14 57
4894.30 50
4894.46 42
4894.62 33
4894.78 25
4894.94 19
4895.10 14
4895.26 12
4895.42 11
4895.58 13
4895.74 16
[truncated: 718,532 more chars]
