# Supplementary material for: Methylobacterium Species Promoting Rice and Barley Growth and Interaction Specificity Revealed with Whole-Cell Matrix-Assisted Laser Desorption / Ionization-Time-of-Flight Mass Spectrometry (MALDI-TOF/MS) Analysis
Source: PLoS One. 2015 Jun 8;10(6):e0129509. doi: 10.1371/journal.pone.0129509 (PMC4460032; doi:10.1371/journal.pone.0129509)
Supplement: S3 Data — (ZIP) [file pone.0129509.s003.zip › Supplementary data 3 (ms from barley)/30b.txt]

776.95 0
777.01 0
777.08 0
777.14 0
777.20 0
777.27 0
777.33 0
777.40 0
777.46 0
777.52 0
777.59 0
777.65 0
777.72 0
777.78 0
777.84 0
777.91 0
777.97 0
778.04 0
778.10 0
778.17 0
778.23 0
778.29 0
778.36 0
778.42 0
778.49 0
778.55 0
778.61 0
778.68 0
778.74 0
778.81 0
778.87 0
778.93 0
779.00 0
779.06 0
779.13 0
779.19 0
779.25 0
779.32 0
779.38 0
779.45 0
779.51 0
779.58 0
779.64 0
779.70 0
779.77 0
779.83 0
779.90 0
779.96 0
780.02 0
780.09 0
780.15 0
780.22 0
780.28 0
780.34 0
780.41 0
780.47 0
780.54 0
780.60 0
780.67 0
780.73 0
780.79 0
780.86 0
780.92 0
780.99 0
781.05 0
781.11 0
781.18 0
781.24 0
781.31 0
781.37 0
781.44 0
781.50 0
781.56 0
781.63 0
781.69 0
781.76 0
781.82 0
781.88 0
781.95 0
782.01 0
782.08 0
782.14 0
782.21 0
782.27 0
782.33 0
782.40 0
782.46 0
782.53 0
782.59 0
782.66 0
782.72 0
782.78 0
782.85 0
782.91 0
782.98 0
783.04 0
783.11 0
783.17 0
783.23 0
783.30 0
783.36 0
783.43 0
783.49 0
783.56 0
783.62 0
783.68 0
783.75 0
783.81 0
783.88 0
783.94 0
784.01 0
784.07 0
784.13 0
784.20 0
784.26 0
784.33 0
784.39 0
784.46 0
784.52 0
784.58 0
784.65 0
784.71 0
784.78 0
784.84 0
784.91 0
784.97 0
785.03 0
785.10 0
785.16 0
785.23 0
785.29 0
785.36 0
785.42 0
785.48 0
785.55 0
785.61 0
785.68 0
785.74 0
785.81 0
785.87 0
785.94 0
786.00 0
786.06 0
786.13 0
786.19 0
786.26 0
786.32 0
786.39 0
786.45 0
786.51 0
786.58 0
786.64 0
786.71 0
786.77 0
786.84 0
786.90 0
786.97 0
787.03 0
787.09 0
787.16 0
787.22 0
787.29 0
787.35 0
787.42 0
787.48 0
787.55 0
787.61 0
787.67 0
787.74 0
787.80 0
787.87 0
787.93 0
788.00 0
788.06 0
788.13 0
788.19 0
788.25 0
788.32 0
788.38 0
788.45 0
788.51 0
788.58 0
788.64 0
788.71 0
788.77 0
788.83 0
788.90 0
788.96 0
789.03 0
789.09 0
789.16 0
789.22 0
789.29 0
789.35 0
789.41 0
789.48 0
789.54 0
789.61 0
789.67 0
789.74 0
789.80 0
789.87 0
789.93 0
790.00 0
790.06 0
790.12 0
790.19 0
790.25 0
790.32 0
790.38 0
790.45 0
790.51 0
790.58 0
790.64 0
790.71 0
790.77 0
790.83 0
790.90 0
790.96 0
791.03 0
791.09 0
791.16 0
791.22 0
791.29 0
791.35 0
791.42 0
791.48 0
791.55 0
791.61 0
791.67 0
791.74 0
791.80 0
791.87 0
791.93 0
792.00 0
792.06 0
792.13 0
792.19 0
792.26 0
792.32 0
792.39 0
792.45 0
792.51 0
792.58 0
792.64 0
792.71 0
792.77 0
792.84 0
792.90 0
792.97 0
793.03 0
793.10 0
793.16 0
793.23 0
793.29 0
793.36 0
793.42 0
793.48 0
793.55 0
793.61 0
793.68 0
793.74 0
793.81 0
793.87 0
793.94 0
794.00 0
794.07 0
794.13 0
794.20 0
794.26 0
794.33 0
794.39 0
794.46 0
794.52 0
794.58 0
794.65 0
794.71 0
794.78 0
794.84 0
794.91 0
794.97 0
795.04 0
795.10 0
795.17 0
795.23 0
795.30 0
795.36 0
795.43 0
795.49 0
795.56 0
795.62 0
795.69 0
795.75 0
795.81 0
795.88 0
795.94 0
796.01 0
796.07 0
796.14 0
796.20 0
796.27 0
796.33 0
796.40 0
796.46 0
796.53 0
796.59 0
796.66 0
796.72 0
796.79 0
796.85 0
796.92 0
796.98 0
797.05 0
797.11 0
797.18 0
797.24 0
797.31 0
797.37 0
797.44 0
797.50 0
797.56 0
797.63 0
797.69 0
797.76 0
797.82 0
797.89 0
797.95 0
798.02 0
798.08 0
798.15 0
798.21 0
798.28 0
798.34 0
798.41 0
798.47 0
798.54 0
798.60 0
798.67 0
798.73 0
798.80 0
798.86 0
798.93 0
798.99 0
799.06 0
799.12 0
799.19 0
799.25 0
799.32 0
799.38 0
799.45 0
799.51 0
799.58 0
799.64 0
799.71 0
799.77 0
799.84 0
799.90 0
799.97 0
800.03 0
800.10 0
800.16 0
800.23 0
800.29 0
800.36 0
800.42 0
800.49 0
800.55 0
800.62 0
800.68 0
800.75 0
800.81 0
800.88 0
800.94 0
801.01 0
801.07 0
801.14 0
801.20 0
801.27 0
801.33 0
801.40 0
801.46 0
801.53 0
801.59 0
801.66 0
801.72 0
801.79 0
801.85 0
801.92 0
801.98 0
802.05 0
802.11 0
802.18 0
802.24 0
802.31 0
802.37 0
802.44 0
802.50 0
802.57 0
802.63 0
802.70 0
802.76 0
802.83 0
802.89 0
802.96 0
803.02 0
803.09 0
803.15 0
803.22 0
803.28 0
803.35 0
803.41 0
803.48 0
803.54 0
803.61 0
803.67 0
803.74 0
803.80 0
803.87 0
803.93 0
804.00 0
804.06 0
804.13 0
804.19 0
804.26 0
804.32 0
804.39 0
804.45 0
804.52 0
804.58 0
804.65 0
804.71 0
804.78 0
804.84 0
804.91 0
804.97 0
805.04 0
805.10 0
805.17 0
805.24 0
805.30 0
805.37 0
805.43 0
805.50 0
805.56 0
805.63 0
805.69 0
805.76 0
805.82 0
805.89 0
805.95 0
806.02 0
806.08 0
806.15 0
806.21 0
806.28 0
806.34 0
806.41 0
806.47 0
806.54 0
806.60 0
806.67 0
806.73 0
806.80 0
806.86 0
806.93 0
807.00 0
807.06 0
807.13 0
807.19 0
807.26 0
807.32 0
807.39 0
807.45 0
807.52 0
807.58 0
807.65 0
807.71 0
807.78 0
807.84 0
807.91 0
807.97 0
808.04 0
808.10 0
808.17 0
808.24 0
808.30 0
808.37 0
808.43 0
808.50 0
808.56 0
808.63 0
808.69 0
808.76 0
808.82 0
808.89 0
808.95 0
809.02 0
809.08 0
809.15 0
809.21 0
809.28 0
809.35 0
809.41 0
809.48 0
809.54 0
809.61 0
809.67 0
809.74 0
809.80 0
809.87 0
809.93 0
810.00 0
810.06 0
810.13 0
810.19 0
810.26 0
810.33 0
810.39 0
810.46 0
810.52 0
810.59 0
810.65 0
810.72 0
810.78 0
810.85 0
810.91 0
810.98 0
811.04 0
811.11 0
811.18 0
811.24 0
811.31 0
811.37 0
811.44 0
811.50 0
811.57 0
811.63 0
811.70 0
811.76 0
811.83 0
811.89 0
811.96 0
812.03 0
812.09 0
812.16 0
812.22 0
812.29 0
812.35 0
812.42 0
812.48 0
812.55 0
812.61 0
812.68 0
812.75 0
812.81 0
812.88 0
812.94 0
813.01 0
813.07 0
813.14 0
813.20 0
813.27 0
813.33 0
813.40 0
813.47 0
813.53 0
813.60 0
813.66 0
813.73 0
813.79 0
813.86 0
813.92 0
813.99 0
814.06 0
814.12 0
814.19 0
814.25 0
814.32 0
814.38 0
814.45 0
814.51 0
814.58 0
814.65 0
814.71 0
814.78 0
814.84 0
814.91 0
814.97 0
815.04 0
815.10 0
815.17 0
815.24 0
815.30 0
815.37 0
815.43 0
815.50 0
815.56 0
815.63 0
815.69 0
815.76 0
815.83 0
815.89 0
815.96 0
816.02 0
816.09 0
816.15 0
816.22 0
816.28 0
816.35 0
816.42 0
816.48 0
816.55 0
816.61 0
816.68 0
816.74 0
816.81 0
816.87 0
816.94 0
817.01 0
817.07 0
817.14 0
817.20 0
817.27 0
817.33 0
817.40 0
817.47 0
817.53 0
817.60 0
817.66 0
817.73 0
817.79 0
817.86 0
817.93 0
817.99 0
818.06 0
818.12 0
818.19 0
818.25 0
818.32 0
818.39 0
818.45 0
818.52 0
818.58 0
818.65 0
818.71 0
818.78 0
818.84 0
818.91 0
818.98 0
819.04 0
819.11 0
819.17 0
819.24 0
819.30 0
819.37 0
819.44 0
819.50 0
819.57 0
819.63 0
819.70 0
819.77 0
819.83 0
819.90 0
819.96 0
820.03 0
820.09 0
820.16 0
820.23 0
820.29 0
820.36 0
820.42 0
820.49 0
820.55 0
820.62 0
820.69 0
820.75 0
820.82 0
820.88 0
820.95 0
821.01 0
821.08 0
821.15 0
821.21 0
821.28 0
821.34 0
821.41 0
821.48 0
821.54 0
821.61 0
821.67 0
821.74 0
821.80 0
821.87 0
821.94 0
822.00 0
822.07 0
822.13 0
822.20 0
822.27 0
822.33 0
822.40 0
822.46 0
822.53 0
822.59 0
822.66 0
822.73 0
822.79 0
822.86 0
822.92 0
822.99 0
823.06 0
823.12 0
823.19 0
823.25 0
823.32 0
823.38 0
823.45 0
823.52 0
823.58 0
823.65 0
823.71 0
823.78 0
823.85 0
823.91 0
823.98 0
824.04 0
824.11 0
824.18 0
824.24 0
824.31 0
824.37 0
824.44 0
824.51 0
824.57 0
824.64 0
824.70 0
824.77 0
824.84 0
824.90 0
824.97 0
825.03 0
825.10 0
825.16 0
825.23 0
825.30 0
825.36 0
825.43 0
825.49 0
825.56 0
825.63 0
825.69 0
825.76 0
825.82 0
825.89 0
825.96 0
826.02 0
826.09 0
826.15 0
826.22 0
826.29 0
826.35 0
826.42 0
826.48 0
826.55 0
826.62 0
826.68 0
826.75 0
826.81 0
826.88 0
826.95 0
827.01 0
827.08 0
827.14 0
827.21 0
827.28 0
827.34 0
827.41 0
827.48 0
827.54 0
827.61 0
827.67 0
827.74 0
827.81 0
827.87 0
827.94 0
828.00 0
828.07 0
828.14 0
828.20 0
828.27 0
828.33 0
828.40 0
828.47 0
828.53 0
828.60 0
828.66 0
828.73 0
828.80 0
828.86 0
828.93 0
828.99 0
829.06 0
829.13 0
829.19 0
829.26 0
829.33 0
829.39 0
829.46 0
829.52 0
829.59 0
829.66 0
829.72 0
829.79 0
829.85 0
829.92 0
829.99 0
830.05 0
830.12 0
830.19 0
830.25 0
830.32 0
830.38 0
830.45 0
830.52 0
830.58 0
830.65 0
830.71 0
830.78 0
830.85 0
830.91 0
830.98 0
831.05 0
831.11 0
831.18 0
831.24 0
831.31 0
831.38 0
831.44 0
831.51 0
831.58 0
831.64 0
831.71 0
831.77 0
831.84 0
831.91 0
831.97 0
832.04 0
832.11 0
832.17 0
832.24 0
832.30 0
832.37 0
832.44 0
832.50 0
832.57 0
832.64 0
832.70 0
832.77 0
832.83 0
832.90 0
832.97 0
833.03 0
833.10 0
833.17 0
833.23 0
833.30 0
833.36 0
833.43 0
833.50 0
833.56 0
833.63 0
833.70 0
833.76 0
833.83 0
833.89 0
833.96 0
834.03 0
834.09 0
834.16 0
834.23 0
834.29 0
834.36 0
834.42 0
834.49 0
834.56 0
834.62 0
834.69 0
834.76 0
834.82 0
834.89 0
834.96 0
835.02 0
835.09 0
835.15 0
835.22 0
835.29 0
835.35 0
835.42 0
835.49 0
835.55 0
835.62 0
835.69 0
835.75 0
835.82 0
835.88 0
835.95 0
836.02 0
836.08 0
836.15 0
836.22 0
836.28 0
836.35 0
836.42 0
836.48 0
836.55 0
836.62 0
836.68 0
836.75 0
836.81 0
836.88 0
836.95 0
837.01 0
837.08 0
837.15 0
837.21 0
837.28 0
837.35 0
837.41 0
837.48 0
837.55 0
837.61 0
837.68 0
837.74 0
837.81 0
837.88 0
837.94 0
838.01 0
838.08 0
838.14 0
838.21 0
838.28 0
838.34 0
838.41 0
838.48 0
838.54 0
838.61 0
838.68 0
838.74 0
838.81 0
838.87 0
838.94 0
839.01 0
839.07 0
839.14 0
839.21 0
839.27 0
839.34 0
839.41 0
839.47 0
839.54 0
839.61 0
839.67 0
839.74 0
839.81 0
839.87 0
839.94 0
840.01 0
840.07 0
840.14 0
840.21 0
840.27 0
840.34 0
840.41 0
840.47 0
840.54 0
840.60 0
840.67 0
840.74 0
840.80 0
840.87 0
840.94 0
841.00 0
841.07 0
841.14 0
841.20 0
841.27 0
841.34 0
841.40 0
841.47 0
841.54 0
841.60 0
841.67 0
841.74 0
841.80 0
841.87 0
841.94 0
842.00 0
842.07 0
842.14 0
842.20 0
842.27 0
842.34 0
842.40 0
842.47 0
842.54 0
842.60 0
842.67 0
842.74 0
842.80 0
842.87 0
842.94 0
843.00 0
843.07 0
843.14 0
843.20 0
843.27 0
843.34 0
843.40 0
843.47 0
843.54 0
843.60 0
843.67 0
843.74 0
843.80 0
843.87 0
843.94 0
844.00 0
844.07 0
844.14 0
844.20 0
844.27 0
844.34 0
844.40 0
844.47 0
844.54 0
844.60 0
844.67 0
844.74 0
844.80 0
844.87 0
844.94 0
845.00 0
845.07 0
845.14 0
845.20 0
845.27 0
845.34 0
845.40 0
845.47 0
845.54 0
845.61 0
845.67 0
845.74 0
845.81 0
845.87 0
845.94 0
846.01 0
846.07 0
846.14 0
846.21 0
846.27 0
846.34 0
846.41 0
846.47 0
846.54 0
846.61 0
846.67 0
846.74 0
846.81 0
846.87 0
846.94 0
847.01 0
847.07 0
847.14 0
847.21 0
847.28 0
847.34 0
847.41 0
847.48 0
847.54 0
847.61 0
847.68 0
847.74 0
847.81 0
847.88 0
847.94 0
848.01 0
848.08 0
848.14 0
848.21 0
848.28 0
848.34 0
848.41 0
848.48 0
848.55 0
848.61 0
848.68 0
848.75 0
848.81 0
848.88 0
848.95 0
849.01 0
849.08 0
849.15 0
849.21 0
849.28 0
849.35 0
849.42 0
849.48 0
849.55 0
849.62 0
849.68 0
849.75 0
849.82 0
849.88 0
849.95 0
850.02 0
850.08 0
850.15 0
850.22 0
850.29 0
850.35 0
850.42 0
850.49 0
850.55 0
850.62 0
850.69 0
850.75 0
850.82 0
850.89 0
850.96 0
851.02 0
851.09 0
851.16 0
851.22 0
851.29 0
851.36 0
851.42 0
851.49 0
851.56 0
851.63 0
851.69 0
851.76 0
851.83 0
851.89 0
851.96 0
852.03 0
852.09 0
852.16 0
852.23 0
852.30 0
852.36 0
852.43 0
852.50 0
852.56 0
852.63 0
852.70 0
852.76 0
852.83 0
852.90 0
852.97 0
853.03 0
853.10 0
853.17 0
853.23 0
853.30 0
853.37 0
853.44 0
853.50 0
853.57 0
853.64 0
853.70 0
853.77 0
853.84 0
853.90 0
853.97 0
854.04 0
854.11 0
854.17 0
854.24 0
854.31 0
854.37 0
854.44 0
854.51 0
854.58 0
854.64 0
854.71 0
854.78 0
854.84 0
854.91 0
854.98 0
855.05 0
855.11 0
855.18 0
855.25 0
855.31 0
855.38 0
855.45 0
855.52 0
855.58 0
855.65 0
855.72 0
855.78 0
855.85 0
855.92 0
855.99 0
856.05 0
856.12 0
856.19 0
856.25 0
856.32 0
856.39 0
856.46 0
856.52 0
856.59 0
856.66 0
856.73 0
856.79 0
856.86 0
856.93 0
856.99 0
857.06 0
857.13 0
857.20 0
857.26 0
857.33 0
857.40 0
857.46 0
857.53 0
857.60 0
857.67 0
857.73 0
857.80 0
857.87 0
857.94 0
858.00 0
858.07 0
858.14 0
858.20 0
858.27 0
858.34 0
858.41 0
858.47 0
858.54 0
858.61 0
858.68 0
858.74 0
858.81 0
858.88 0
858.94 0
859.01 0
859.08 0
859.15 0
859.21 0
859.28 0
859.35 0
859.42 0
859.48 0
859.55 0
859.62 0
859.68 0
859.75 0
859.82 0
859.89 0
859.95 0
860.02 0
860.09 0
860.16 0
860.22 0
860.29 0
860.36 0
860.43 0
860.49 0
860.56 0
860.63 0
860.70 0
860.76 0
860.83 0
860.90 0
860.96 0
861.03 0
861.10 0
861.17 0
861.23 0
861.30 0
861.37 0
861.44 0
861.50 0
861.57 0
861.64 0
861.71 0
861.77 0
861.84 0
861.91 0
861.98 0
862.04 0
862.11 0
862.18 0
862.25 0
862.31 0
862.38 0
862.45 0
862.51 0
862.58 0
862.65 0
862.72 0
862.78 0
862.85 0
862.92 0
862.99 0
863.05 0
863.12 0
863.19 0
863.26 0
863.32 0
863.39 0
863.46 0
863.53 0
863.59 0
863.66 0
863.73 0
863.80 0
863.86 0
863.93 0
864.00 0
864.07 0
864.13 0
864.20 0
864.27 0
864.34 0
864.40 0
864.47 0
864.54 0
864.61 0
864.67 0
864.74 0
864.81 0
864.88 0
864.94 0
865.01 0
865.08 0
865.15 0
865.21 0
865.28 0
865.35 0
865.42 0
865.48 0
865.55 0
865.62 0
865.69 0
865.75 0
865.82 0
865.89 0
865.96 0
866.03 0
866.09 0
866.16 0
866.23 0
866.30 0
866.36 0
866.43 0
866.50 0
866.57 0
866.63 0
866.70 0
866.77 0
866.84 0
866.90 0
866.97 0
867.04 0
867.11 0
867.17 0
867.24 0
867.31 0
867.38 0
867.44 0
867.51 0
867.58 0
867.65 0
867.72 0
867.78 0
867.85 0
867.92 0
867.99 0
868.05 0
868.12 0
868.19 0
868.26 0
868.32 0
868.39 0
868.46 0
868.53 0
868.59 0
868.66 0
868.73 0
868.80 0
868.87 0
868.93 0
869.00 0
869.07 0
869.14 0
869.20 0
869.27 0
869.34 0
869.41 0
869.47 0
869.54 0
869.61 0
869.68 0
869.75 0
869.81 0
869.88 0
869.95 0
870.02 0
870.08 0
870.15 0
870.22 0
870.29 0
870.36 0
870.42 0
870.49 0
870.56 0
870.63 0
870.69 0
870.76 0
870.83 0
870.90 0
870.96 0
871.03 0
871.10 0
871.17 0
871.24 0
871.30 0
871.37 0
871.44 0
871.51 0
871.57 0
871.64 0
871.71 0
871.78 0
871.85 0
871.91 0
871.98 0
872.05 0
872.12 0
872.18 0
872.25 0
872.32 0
872.39 0
872.46 0
872.52 0
872.59 0
872.66 0
872.73 0
872.80 0
872.86 0
872.93 0
873.00 0
873.07 0
873.13 0
873.20 0
873.27 0
873.34 0
873.41 0
873.47 0
873.54 0
873.61 0
873.68 0
873.75 0
873.81 0
873.88 0
873.95 0
874.02 0
874.08 0
874.15 0
874.22 0
874.29 0
874.36 0
874.42 0
874.49 0
874.56 0
874.63 0
874.70 0
874.76 0
874.83 0
874.90 0
874.97 0
875.04 0
875.10 0
875.17 0
875.24 0
875.31 0
875.37 0
875.44 0
875.51 0
875.58 0
875.65 0
875.71 0
875.78 0
875.85 0
875.92 0
875.99 0
876.05 0
876.12 0
876.19 0
876.26 0
876.33 0
876.39 0
876.46 0
876.53 0
876.60 0
876.67 0
876.73 0
876.80 0
876.87 0
876.94 0
877.01 0
877.07 0
877.14 0
877.21 0
877.28 0
877.35 0
877.41 0
877.48 0
877.55 0
877.62 0
877.69 0
877.75 0
877.82 0
877.89 0
877.96 0
878.03 0
878.09 0
878.16 0
878.23 0
878.30 0
878.37 0
878.43 0
878.50 0
878.57 0
878.64 0
878.71 0
878.77 0
878.84 0
878.91 0
878.98 0
879.05 0
879.12 0
879.18 0
879.25 0
879.32 0
879.39 0
879.46 0
879.52 0
879.59 0
879.66 0
879.73 0
879.80 0
879.86 0
879.93 0
880.00 0
880.07 0
880.14 0
880.20 0
880.27 0
880.34 0
880.41 0
880.48 0
880.55 0
880.61 0
880.68 0
880.75 0
880.82 0
880.89 0
880.95 0
881.02 0
881.09 0
881.16 0
881.23 0
881.30 0
881.36 0
881.43 0
881.50 0
881.57 0
881.64 0
881.70 0
881.77 0
881.84 0
881.91 0
881.98 0
882.05 0
882.11 0
882.18 0
882.25 0
882.32 0
882.39 0
882.45 0
882.52 0
882.59 0
882.66 0
882.73 0
882.80 0
882.86 0
882.93 0
883.00 0
883.07 0
883.14 0
883.20 0
883.27 0
883.34 0
883.41 0
883.48 0
883.55 0
883.61 0
883.68 0
883.75 0
883.82 0
883.89 0
883.96 0
884.02 0
884.09 0
884.16 0
884.23 0
884.30 0
884.37 0
884.43 0
884.50 0
884.57 0
884.64 0
884.71 0
884.78 0
884.84 0
884.91 0
884.98 0
885.05 0
885.12 0
885.18 0
885.25 0
885.32 0
885.39 0
885.46 0
885.53 0
885.59 0
885.66 0
885.73 0
885.80 0
885.87 0
885.94 0
886.00 0
886.07 0
886.14 0
886.21 0
886.28 0
886.35 0
886.41 0
886.48 0
886.55 0
886.62 0
886.69 0
886.76 0
886.83 0
886.89 0
886.96 0
887.03 0
887.10 0
887.17 0
887.24 0
887.30 0
887.37 0
887.44 0
887.51 0
887.58 0
887.65 0
887.71 0
887.78 0
887.85 0
887.92 0
887.99 0
888.06 0
888.12 0
888.19 0
888.26 0
888.33 0
888.40 0
888.47 0
888.54 0
888.60 0
888.67 0
888.74 0
888.81 0
888.88 0
888.95 0
889.01 0
889.08 0
889.15 0
889.22 0
889.29 0
889.36 0
889.43 0
889.49 0
889.56 0
889.63 0
889.70 0
889.77 0
889.84 0
889.90 0
889.97 0
890.04 0
890.11 0
890.18 0
890.25 0
890.32 0
890.38 0
890.45 0
890.52 0
890.59 0
890.66 0
890.73 0
890.80 0
890.86 0
890.93 0
891.00 0
891.07 0
891.14 0
891.21 0
891.28 0
891.34 0
891.41 0
891.48 0
891.55 0
891.62 0
891.69 0
891.76 0
891.82 0
891.89 0
891.96 0
892.03 0
892.10 0
892.17 0
892.24 0
892.30 0
892.37 0
892.44 0
892.51 0
892.58 0
892.65 0
892.72 0
892.78 0
892.85 0
892.92 0
892.99 0
893.06 0
893.13 0
893.20 0
893.26 0
893.33 0
893.40 0
893.47 0
893.54 0
893.61 0
893.68 0
893.74 0
893.81 0
893.88 0
893.95 0
894.02 0
894.09 0
894.16 0
894.23 0
894.29 0
894.36 0
894.43 0
894.50 0
894.57 0
894.64 0
894.71 0
894.77 0
894.84 0
894.91 0
894.98 0
895.05 0
895.12 0
895.19 0
895.26 0
895.32 0
895.39 0
895.46 0
895.53 0
895.60 0
895.67 0
895.74 0
895.81 0
895.87 0
895.94 0
896.01 0
896.08 0
896.15 0
896.22 0
896.29 0
896.36 0
896.42 0
896.49 0
896.56 0
896.63 0
896.70 0
896.77 0
896.84 0
896.91 0
896.97 0
897.04 0
897.11 0
897.18 0
897.25 0
897.32 0
897.39 0
897.46 0
897.52 0
897.59 0
897.66 0
897.73 0
897.80 0
897.87 0
897.94 0
898.01 0
898.07 0
898.14 0
898.21 0
898.28 0
898.35 0
898.42 0
898.49 0
898.56 0
898.63 0
898.69 0
898.76 0
898.83 0
898.90 0
898.97 0
899.04 0
899.11 0
899.18 0
899.24 0
899.31 0
899.38 0
899.45 0
899.52 0
899.59 0
899.66 0
899.73 0
899.80 0
899.86 0
899.93 0
900.00 0
900.07 0
900.14 0
900.21 0
900.28 0
900.35 0
900.42 0
900.48 0
900.55 0
900.62 0
900.69 0
900.76 0
900.83 0
900.90 0
900.97 0
901.04 0
901.10 0
901.17 0
901.24 0
901.31 0
901.38 0
901.45 0
901.52 0
901.59 0
901.66 0
901.73 0
901.79 0
901.86 0
901.93 0
902.00 0
902.07 0
902.14 0
902.21 0
902.28 0
902.35 0
902.41 0
902.48 0
902.55 0
902.62 0
902.69 0
902.76 0
902.83 0
902.90 0
902.97 0
903.04 0
903.10 0
903.17 0
903.24 0
903.31 0
903.38 0
903.45 0
903.52 0
903.59 0
903.66 0
903.73 0
903.79 0
903.86 0
903.93 0
904.00 0
904.07 0
904.14 0
904.21 0
904.28 0
904.35 0
904.42 0
904.49 0
904.55 0
904.62 0
904.69 0
904.76 0
904.83 0
904.90 0
904.97 0
905.04 0
905.11 0
905.18 0
905.24 0
905.31 0
905.38 0
905.45 0
905.52 0
905.59 0
905.66 0
905.73 0
905.80 0
905.87 0
905.94 0
906.00 0
906.07 0
906.14 0
906.21 0
906.28 0
906.35 0
906.42 0
906.49 0
906.56 0
906.63 0
906.70 0
906.77 0
906.83 0
906.90 0
906.97 0
907.04 0
907.11 0
907.18 0
907.25 0
907.32 0
907.39 0
907.46 0
907.53 0
907.60 0
907.66 0
907.73 0
907.80 0
907.87 0
907.94 0
908.01 0
908.08 0
908.15 0
908.22 0
908.29 0
908.36 0
908.43 0
908.49 0
908.56 0
908.63 0
908.70 0
908.77 0
908.84 0
908.91 0
908.98 0
909.05 0
909.12 0
909.19 0
909.26 0
909.33 0
909.39 0
909.46 0
909.53 0
909.60 0
909.67 0
909.74 0
909.81 0
909.88 0
909.95 0
910.02 0
910.09 0
910.16 0
910.23 0
910.29 0
910.36 0
910.43 0
910.50 0
910.57 0
910.64 0
910.71 0
910.78 0
910.85 0
910.92 0
910.99 0
911.06 0
911.13 0
911.20 0
911.27 0
911.33 0
911.40 0
911.47 0
911.54 0
911.61 0
911.68 0
911.75 0
911.82 0
911.89 0
911.96 0
912.03 0
912.10 0
912.17 0
912.24 0
912.31 0
912.37 0
912.44 0
912.51 0
912.58 0
912.65 0
912.72 0
912.79 0
912.86 0
912.93 0
913.00 0
913.07 0
913.14 0
913.21 0
913.28 0
913.35 0
913.42 0
913.48 0
913.55 0
913.62 0
913.69 0
913.76 0
913.83 0
913.90 0
913.97 0
914.04 0
914.11 0
914.18 0
914.25 0
914.32 0
914.39 0
914.46 0
914.53 0
914.60 0
914.66 0
914.73 0
914.80 0
914.87 0
914.94 0
915.01 0
915.08 0
915.15 0
915.22 0
915.29 0
915.36 0
915.43 0
915.50 0
915.57 0
915.64 0
915.71 0
915.78 0
915.85 0
915.91 0
915.98 0
916.05 0
916.12 0
916.19 0
916.26 0
916.33 0
916.40 0
916.47 0
916.54 0
916.61 0
916.68 0
916.75 0
916.82 0
916.89 0
916.96 0
917.03 0
917.10 0
917.17 0
917.24 0
917.31 0
917.37 0
917.44 0
917.51 0
917.58 0
917.65 0
917.72 0
917.79 0
917.86 0
917.93 0
918.00 0
918.07 0
918.14 0
918.21 0
918.28 0
918.35 0
918.42 0
918.49 0
918.56 0
918.63 0
918.70 0
918.77 0
918.84 0
918.91 0
918.98 0
919.04 0
919.11 0
919.18 0
919.25 0
919.32 0
919.39 0
919.46 0
919.53 0
919.60 0
919.67 0
919.74 0
919.81 0
919.88 0
919.95 0
920.02 0
920.09 0
920.16 0
920.23 0
920.30 0
920.37 0
920.44 0
920.51 0
920.58 0
920.65 0
920.72 0
920.79 0
920.86 0
920.92 0
920.99 0
921.06 0
921.13 0
921.20 0
921.27 0
921.34 0
921.41 0
921.48 0
921.55 0
921.62 0
921.69 0
921.76 0
921.83 0
921.90 0
921.97 0
922.04 0
922.11 0
922.18 0
922.25 0
922.32 0
922.39 0
922.46 0
922.53 0
922.60 0
922.67 0
922.74 0
922.81 0
922.88 0
922.95 0
923.02 0
923.09 0
923.16 0
923.23 0
923.30 0
923.37 0
923.44 0
923.50 0
923.57 0
923.64 0
923.71 0
923.78 0
923.85 0
923.92 0
923.99 0
924.06 0
924.13 0
924.20 0
924.27 0
924.34 0
924.41 0
924.48 0
924.55 0
924.62 0
924.69 0
924.76 0
924.83 0
924.90 0
924.97 0
925.04 0
925.11 0
925.18 0
925.25 0
925.32 0
925.39 0
925.46 0
925.53 0
925.60 0
925.67 0
925.74 0
925.81 0
925.88 0
925.95 0
926.02 0
926.09 0
926.16 0
926.23 0
926.30 0
926.37 0
926.44 0
926.51 0
926.58 0
926.65 0
926.72 0
926.79 0
926.86 0
926.93 0
927.00 0
927.07 0
927.14 0
927.21 0
927.28 0
927.35 0
927.42 0
927.49 0
927.56 0
927.63 0
927.70 0
927.77 0
927.84 0
927.91 0
927.98 0
928.05 0
928.12 0
928.19 0
928.26 0
928.33 0
928.40 0
928.47 0
928.54 0
928.61 0
928.68 0
928.75 0
928.82 0
928.89 0
928.96 0
929.03 0
929.10 0
929.17 0
929.24 0
929.31 0
929.38 0
929.45 0
929.52 0
929.59 0
929.66 0
929.73 0
929.80 0
929.87 0
929.94 0
930.01 0
930.08 0
930.15 0
930.22 0
930.29 0
930.36 0
930.43 0
930.50 0
930.57 0
930.64 0
930.71 0
930.78 0
930.85 0
930.92 0
930.99 0
931.06 0
931.13 0
931.20 0
931.27 0
931.34 0
931.41 0
931.48 0
931.55 0
931.62 0
931.69 0
931.76 0
931.83 0
931.90 0
931.97 0
932.04 0
932.11 0
932.18 0
932.25 0
932.32 0
932.39 0
932.46 0
932.53 0
932.60 0
932.67 0
932.74 0
932.81 0
932.88 0
932.95 0
933.02 0
933.09 0
933.16 0
933.23 0
933.30 0
933.37 0
933.44 0
933.51 0
933.58 0
933.65 0
933.72 0
933.79 0
933.86 0
933.93 0
934.00 0
934.07 0
934.14 0
934.21 0
934.28 0
934.35 0
934.42 0
934.49 0
934.56 0
934.63 0
934.70 0
934.77 0
934.84 0
934.91 0
934.98 0
935.05 0
935.12 0
935.19 0
935.26 0
935.33 0
935.40 0
935.48 0
935.55 0
935.62 0
935.69 0
935.76 0
935.83 0
935.90 0
935.97 0
936.04 0
936.11 0
936.18 0
936.25 0
936.32 0
936.39 0
936.46 0
936.53 0
936.60 0
936.67 0
936.74 0
936.81 0
936.88 0
936.95 0
937.02 0
937.09 0
937.16 0
937.23 0
937.30 0
937.37 0
937.44 0
937.51 0
937.58 0
937.65 0
937.72 0
937.79 0
937.86 0
937.93 0
938.01 0
938.08 0
938.15 0
938.22 0
938.29 0
938.36 0
938.43 0
938.50 0
938.57 0
938.64 0
938.71 0
938.78 0
938.85 0
938.92 0
938.99 0
939.06 0
939.13 0
939.20 0
939.27 0
939.34 0
939.41 0
939.48 0
939.55 0
939.62 0
939.69 0
939.76 0
939.83 0
939.90 0
939.98 0
940.05 0
940.12 0
940.19 0
940.26 0
940.33 0
940.40 0
940.47 0
940.54 0
940.61 0
940.68 0
940.75 0
940.82 0
940.89 0
940.96 0
941.03 0
941.10 0
941.17 0
941.24 0
941.31 0
941.38 0
941.45 0
941.52 0
941.59 0
941.67 0
941.74 0
941.81 0
941.88 0
941.95 0
942.02 0
942.09 0
942.16 0
942.23 0
942.30 0
942.37 0
942.44 0
942.51 0
942.58 0
942.65 0
942.72 0
942.79 0
942.86 0
942.93 0
943.00 0
943.07 0
943.15 0
943.22 0
943.29 0
943.36 0
943.43 0
943.50 0
943.57 0
943.64 0
943.71 0
943.78 0
943.85 0
943.92 0
943.99 0
944.06 0
944.13 0
944.20 0
944.27 0
944.34 0
944.42 0
944.49 0
944.56 0
944.63 0
944.70 0
944.77 0
944.84 0
944.91 0
944.98 0
945.05 0
945.12 0
945.19 0
945.26 0
945.33 0
945.40 0
945.47 0
945.54 0
945.62 0
945.69 0
945.76 0
945.83 0
945.90 0
945.97 0
946.04 0
946.11 0
946.18 0
946.25 0
946.32 0
946.39 0
946.46 0
946.53 0
946.60 0
946.67 0
946.75 0
946.82 0
946.89 0
946.96 0
947.03 0
947.10 0
947.17 0
947.24 0
947.31 0
947.38 0
947.45 0
947.52 0
947.59 0
947.66 0
947.73 0
947.81 0
947.88 0
947.95 0
948.02 0
948.09 0
948.16 0
948.23 0
948.30 0
948.37 0
948.44 0
948.51 0
948.58 0
948.65 0
948.72 0
948.80 0
948.87 0
948.94 0
949.01 0
949.08 0
949.15 0
949.22 0
949.29 0
949.36 0
949.43 0
949.50 0
949.57 0
949.64 0
949.71 0
949.79 0
949.86 0
949.93 0
950.00 0
950.07 0
950.14 0
950.21 0
950.28 0
950.35 0
950.42 0
950.49 0
950.56 0
950.63 0
950.71 0
950.78 0
950.85 0
950.92 0
950.99 0
951.06 0
951.13 0
951.20 0
951.27 0
951.34 0
951.41 0
951.48 0
951.56 0
951.63 0
951.70 0
951.77 0
951.84 0
951.91 0
951.98 0
952.05 0
952.12 0
952.19 0
952.26 0
952.33 0
952.41 0
952.48 0
952.55 0
952.62 0
952.69 0
952.76 0
952.83 0
952.90 0
952.97 0
953.04 0
953.11 0
953.18 0
953.26 0
953.33 0
953.40 0
953.47 0
953.54 0
953.61 0
953.68 0
953.75 0
953.82 0
953.89 0
953.96 0
954.04 0
954.11 0
954.18 0
954.25 0
954.32 0
954.39 0
954.46 0
954.53 0
954.60 0
954.67 0
954.75 0
954.82 0
954.89 0
954.96 0
955.03 0
955.10 0
955.17 0
955.24 0
955.31 0
955.38 0
955.45 0
955.53 0
955.60 0
955.67 0
955.74 0
955.81 0
955.88 0
955.95 0
956.02 0
956.09 0
956.16 0
956.24 0
956.31 0
956.38 0
956.45 0
956.52 0
956.59 0
956.66 0
956.73 0
956.80 0
956.87 0
956.95 0
957.02 0
957.09 0
957.16 0
957.23 0
957.30 0
957.37 0
957.44 0
957.51 0
957.59 0
957.66 0
957.73 0
957.80 0
957.87 0
957.94 0
958.01 0
958.08 0
958.15 0
958.22 0
958.30 0
958.37 0
958.44 0
958.51 0
958.58 0
958.65 0
958.72 0
958.79 0
958.86 0
958.94 0
959.01 0
959.08 0
959.15 0
959.22 0
959.29 0
959.36 0
959.43 0
959.50 0
959.58 0
959.65 0
959.72 0
959.79 0
959.86 0
959.93 0
960.00 0
960.07 0
960.14 0
960.22 0
960.29 0
960.36 0
960.43 0
960.50 0
960.57 0
960.64 0
960.71 0
960.79 0
960.86 0
960.93 0
961.00 0
961.07 0
961.14 0
961.21 0
961.28 0
961.35 0
961.43 0
961.50 0
961.57 0
961.64 0
961.71 0
961.78 0
961.85 0
961.92 0
962.00 0
962.07 0
962.14 0
962.21 0
962.28 0
962.35 0
962.42 0
962.49 0
962.57 0
962.64 0
962.71 0
962.78 0
962.85 0
962.92 0
962.99 0
963.06 0
963.14 0
963.21 0
963.28 0
963.35 0
963.42 0
963.49 0
963.56 0
963.63 0
963.71 0
963.78 0
963.85 0
963.92 0
963.99 0
964.06 0
964.13 0
964.20 0
964.28 0
964.35 0
964.42 0
964.49 0
964.56 0
964.63 0
964.70 0
964.77 0
964.85 0
964.92 0
964.99 0
965.06 0
965.13 0
965.20 0
965.27 0
965.35 0
965.42 0
965.49 0
965.56 0
965.63 0
965.70 0
965.77 0
965.84 0
965.92 0
965.99 0
966.06 0
966.13 0
966.20 0
966.27 0
966.34 0
966.42 0
966.49 0
966.56 0
966.63 0
966.70 0
966.77 0
966.84 0
966.92 0
966.99 0
967.06 0
967.13 0
967.20 0
967.27 0
967.34 0
967.42 0
967.49 0
967.56 0
967.63 0
967.70 0
967.77 0
967.84 0
967.92 0
967.99 0
968.06 0
968.13 0
968.20 0
968.27 0
968.34 0
968.42 0
968.49 0
968.56 0
968.63 0
968.70 0
968.77 0
968.84 0
968.92 0
968.99 0
969.06 0
969.13 0
969.20 0
969.27 0
969.34 0
969.42 0
969.49 0
969.56 0
969.63 0
969.70 0
969.77 0
969.84 0
969.92 0
969.99 0
970.06 0
970.13 0
970.20 0
970.27 0
970.35 0
970.42 0
970.49 0
970.56 0
970.63 0
970.70 0
970.77 0
970.85 0
970.92 0
970.99 0
971.06 0
971.13 0
971.20 0
971.28 0
971.35 0
971.42 0
971.49 0
971.56 0
971.63 0
971.70 0
971.78 0
971.85 0
971.92 0
971.99 0
972.06 0
972.13 0
972.21 0
972.28 0
972.35 0
972.42 0
972.49 0
972.56 0
972.64 0
972.71 0
972.78 0
972.85 0
972.92 0
972.99 0
973.07 0
973.14 0
973.21 0
973.28 0
973.35 0
973.42 0
973.49 0
973.57 0
973.64 0
973.71 0
973.78 0
973.85 0
973.92 0
974.00 0
974.07 0
974.14 0
974.21 0
974.28 0
974.35 0
974.43 0
974.50 0
974.57 0
974.64 0
974.71 0
974.78 0
974.86 0
974.93 0
975.00 0
975.07 0
975.14 0
975.22 0
975.29 0
975.36 0
975.43 0
975.50 0
975.57 0
975.65 0
975.72 0
975.79 0
975.86 0
975.93 0
976.00 0
976.08 0
976.15 0
976.22 0
976.29 0
976.36 0
976.43 0
976.51 0
976.58 0
976.65 0
976.72 0
976.79 0
976.86 0
976.94 0
977.01 0
977.08 0
977.15 0
977.22 0
977.30 0
977.37 0
977.44 0
977.51 0
977.58 0
977.65 0
977.73 0
977.80 0
977.87 0
977.94 0
978.01 0
978.09 0
978.16 0
978.23 0
978.30 0
978.37 0
978.44 0
978.52 0
978.59 0
978.66 0
978.73 0
978.80 0
978.88 0
978.95 0
979.02 0
979.09 0
979.16 0
979.23 0
979.31 0
979.38 0
979.45 0
979.52 0
979.59 0
979.67 0
979.74 0
979.81 0
979.88 0
979.95 0
980.02 0
980.10 0
980.17 0
980.24 0
980.31 0
980.38 0
980.46 0
980.53 0
980.60 0
980.67 0
980.74 0
980.82 0
980.89 0
980.96 0
981.03 0
981.10 0
981.18 0
981.25 0
981.32 0
981.39 0
981.46 0
981.54 0
981.61 0
981.68 0
981.75 0
981.82 0
981.89 0
981.97 0
982.04 0
982.11 0
982.18 0
982.25 0
982.33 0
982.40 0
982.47 0
982.54 0
982.61 0
982.69 0
982.76 0
982.83 0
982.90 0
982.97 0
983.05 0
983.12 0
983.19 0
983.26 0
983.33 0
983.41 0
983.48 0
983.55 0
983.62 0
983.69 0
983.77 0
983.84 0
983.91 0
983.98 0
984.05 0
984.13 0
984.20 0
984.27 0
984.34 0
984.41 0
984.49 0
984.56 0
984.63 0
984.70 0
984.77 0
984.85 0
984.92 0
984.99 0
985.06 0
985.13 0
985.21 0
985.28 0
985.35 0
985.42 0
985.50 0
985.57 0
985.64 0
985.71 0
985.78 0
985.86 0
985.93 0
986.00 0
986.07 0
986.14 0
986.22 0
986.29 0
986.36 0
986.43 0
986.50 0
986.58 0
986.65 0
986.72 0
986.79 0
986.87 0
986.94 0
987.01 0
987.08 0
987.15 0
987.23 0
987.30 0
987.37 0
987.44 0
987.51 0
987.59 0
987.66 0
987.73 0
987.80 0
987.88 0
987.95 0
988.02 0
988.09 0
988.16 0
988.24 0
988.31 0
988.38 0
988.45 0
988.52 0
988.60 0
988.67 0
988.74 0
988.81 0
988.89 0
988.96 0
989.03 0
989.10 0
989.17 0
989.25 0
989.32 0
989.39 0
989.46 0
989.54 0
989.61 0
989.68 0
989.75 0
989.82 0
989.90 0
989.97 0
990.04 0
990.11 0
990.19 0
990.26 0
990.33 0
990.40 0
990.48 0
990.55 0
990.62 0
990.69 0
990.76 0
990.84 0
990.91 0
990.98 0
991.05 0
991.13 0
991.20 0
991.27 0
991.34 0
991.41 0
991.49 0
991.56 0
991.63 0
991.70 0
991.78 0
991.85 0
991.92 0
991.99 0
992.07 0
992.14 0
992.21 0
992.28 0
992.35 0
992.43 0
992.50 0
992.57 0
992.64 0
992.72 0
992.79 0
992.86 0
992.93 0
993.01 0
993.08 0
993.15 0
993.22 0
993.30 0
993.37 0
993.44 0
993.51 0
993.58 0
993.66 0
993.73 0
993.80 0
993.87 0
993.95 0
994.02 0
994.09 0
994.16 0
994.24 0
994.31 0
994.38 0
994.45 0
994.53 0
994.60 0
994.67 0
994.74 0
994.82 0
994.89 0
994.96 0
995.03 0
995.11 0
995.18 0
995.25 0
995.32 0
995.39 0
995.47 0
995.54 0
995.61 0
995.68 0
995.76 0
995.83 0
995.90 0
995.97 0
996.05 0
996.12 0
996.19 0
996.26 0
996.34 0
996.41 0
996.48 0
996.55 0
996.63 0
996.70 0
996.77 0
996.84 0
996.92 0
996.99 0
997.06 0
997.13 0
997.21 0
997.28 0
997.35 0
997.42 0
997.50 0
997.57 0
997.64 0
997.71 0
997.79 0
997.86 0
997.93 0
998.00 0
998.08 0
998.15 0
998.22 0
998.29 0
998.37 0
998.44 0
998.51 0
998.58 0
998.66 0
998.73 0
998.80 0
998.87 0
998.95 0
999.02 0
999.09 0
999.17 0
999.24 0
999.31 0
999.38 0
999.46 0
999.53 0
999.60 0
999.67 0
999.75 0
999.82 0
999.89 0
999.96 0
1000.04 0
1000.11 0
1000.18 0
1000.25 0
1000.33 0
1000.40 0
1000.47 0
1000.54 0
1000.62 0
1000.69 0
1000.76 0
1000.84 0
1000.91 0
1000.98 0
1001.05 0
1001.13 0
1001.20 0
1001.27 0
1001.34 0
1001.42 0
1001.49 0
1001.56 0
1001.63 0
1001.71 0
1001.78 0
1001.85 0
1001.93 0
1002.00 0
1002.07 0
1002.14 0
1002.22 0
1002.29 0
1002.36 0
1002.43 0
1002.51 0
1002.58 0
1002.65 0
1002.72 0
1002.80 0
1002.87 0
1002.94 0
1003.02 0
1003.09 0
1003.16 0
1003.23 0
1003.31 0
1003.38 0
1003.45 0
1003.52 0
1003.60 0
1003.67 0
1003.74 0
1003.82 0
1003.89 0
1003.96 1
1004.03 1
1004.11 1
1004.18 1
1004.25 1
1004.32 1
1004.40 0
1004.47 0
1004.54 0
1004.62 0
1004.69 0
1004.76 0
1004.83 0
1004.91 0
1004.98 0
1005.05 0
1005.13 0
1005.20 0
1005.27 0
1005.34 0
1005.42 0
1005.49 0
1005.56 0
1005.63 0
1005.71 0
1005.78 0
1005.85 0
1005.93 0
1006.00 0
1006.07 0
1006.14 0
1006.22 0
1006.29 0
1006.36 0
1006.44 0
1006.51 0
1006.58 0
1006.65 0
1006.73 0
1006.80 0
1006.87 0
1006.95 0
1007.02 0
1007.09 0
1007.16 0
1007.24 0
1007.31 0
1007.38 0
1007.46 1
1007.53 1
1007.60 1
1007.67 1
1007.75 1
1007.82 1
1007.89 0
1007.97 0
1008.04 0
1008.11 0
1008.18 0
1008.26 0
1008.33 0
1008.40 0
1008.48 0
1008.55 0
1008.62 0
1008.70 0
1008.77 0
1008.84 0
1008.91 0
1008.99 0
1009.06 0
1009.13 0
1009.21 0
1009.28 0
1009.35 0
1009.42 0
1009.50 0
1009.57 0
1009.64 0
1009.72 0
1009.79 1
1009.86 1
1009.94 1
1010.01 1
1010.08 0
1010.15 0
1010.23 0
1010.30 0
1010.37 0
1010.45 0
1010.52 0
1010.59 0
1010.67 0
1010.74 0
1010.81 0
1010.88 0
1010.96 0
1011.03 0
1011.10 0
1011.18 0
1011.25 0
1011.32 0
1011.40 0
1011.47 1
1011.54 1
1011.61 0
1011.69 0
1011.76 0
1011.83 0
1011.91 0
1011.98 0
1012.05 0
1012.13 0
1012.20 0
1012.27 0
1012.34 0
1012.42 0
1012.49 0
1012.56 0
1012.64 0
1012.71 0
1012.78 0
1012.86 0
1012.93 0
1013.00 0
1013.08 0
1013.15 0
1013.22 0
1013.29 0
1013.37 0
1013.44 0
1013.51 0
1013.59 0
1013.66 0
1013.73 0
1013.81 0
1013.88 0
1013.95 0
1014.03 0
1014.10 0
1014.17 0
1014.24 0
1014.32 0
1014.39 0
1014.46 0
1014.54 0
1014.61 0
1014.68 0
1014.76 0
1014.83 0
1014.90 0
1014.98 0
1015.05 0
1015.12 0
1015.20 0
1015.27 0
1015.34 0
1015.42 0
1015.49 0
1015.56 0
1015.63 0
1015.71 0
1015.78 0
1015.85 0
1015.93 0
1016.00 0
1016.07 0
1016.15 0
1016.22 0
1016.29 0
1016.37 0
1016.44 0
1016.51 0
1016.59 0
1016.66 0
1016.73 0
1016.81 0
1016.88 0
1016.95 0
1017.03 0
1017.10 0
1017.17 0
1017.25 0
1017.32 0
1017.39 0
1017.46 0
1017.54 0
1017.61 0
1017.68 0
1017.76 0
1017.83 0
1017.90 0
1017.98 0
1018.05 0
1018.12 0
1018.20 0
1018.27 0
1018.34 0
1018.42 0
1018.49 0
1018.56 0
1018.64 0
1018.71 0
1018.78 0
1018.86 0
1018.93 0
1019.00 0
1019.08 0
1019.15 0
1019.22 0
1019.30 0
1019.37 0
1019.44 0
1019.52 0
1019.59 0
1019.66 0
1019.74 0
1019.81 0
1019.88 0
1019.96 0
1020.03 0
1020.10 0
1020.18 0
1020.25 0
1020.32 0
1020.40 0
1020.47 0
1020.54 0
1020.62 0
1020.69 0
1020.76 0
1020.84 0
1020.91 0
1020.98 0
1021.06 0
1021.13 0
1021.20 0
1021.28 0
1021.35 0
1021.42 0
1021.50 0
1021.57 0
1021.64 0
1021.72 0
1021.79 0
1021.86 0
1021.94 0
1022.01 0
1022.08 0
1022.16 0
1022.23 0
1022.30 0
1022.38 0
1022.45 0
1022.52 0
1022.60 0
1022.67 0
1022.74 0
1022.82 0
1022.89 0
1022.97 0
1023.04 0
1023.11 0
1023.19 0
1023.26 0
1023.33 0
1023.41 0
1023.48 0
1023.55 0
1023.63 0
1023.70 0
1023.77 0
1023.85 0
1023.92 0
1023.99 0
1024.07 0
1024.14 0
1024.21 0
1024.29 0
1024.36 0
1024.43 0
1024.51 0
1024.58 0
1024.65 0
1024.73 0
1024.80 0
1024.88 0
1024.95 0
1025.02 0
1025.10 0
1025.17 0
1025.24 0
1025.32 0
1025.39 0
1025.46 0
1025.54 0
1025.61 0
1025.68 0
1025.76 1
1025.83 1
1025.90 0
1025.98 0
1026.05 0
1026.13 0
1026.20 0
1026.27 0
1026.35 0
1026.42 0
1026.49 0
1026.57 0
1026.64 0
1026.71 0
1026.79 0
1026.86 0
1026.93 0
1027.01 0
1027.08 0
1027.16 0
1027.23 0
1027.30 0
1027.38 0
1027.45 0
1027.52 0
1027.60 0
1027.67 0
1027.74 0
1027.82 0
1027.89 0
1027.96 0
1028.04 0
1028.11 0
1028.19 0
1028.26 0
1028.33 0
1028.41 0
1028.48 1
1028.55 1
1028.63 1
1028.70 1
1028.77 1
1028.85 1
1028.92 1
1029.00 1
1029.07 1
1029.14 1
1029.22 1
1029.29 1
1029.36 1
1029.44 1
1029.51 1
1029.58 1
1029.66 1
1029.73 1
1029.81 1
1029.88 1
1029.95 1
1030.03 0
1030.10 0
1030.17 0
1030.25 0
1030.32 0
1030.40 0
1030.47 0
1030.54 0
1030.62 0
1030.69 0
1030.76 0
1030.84 0
1030.91 0
1030.99 0
1031.06 0
1031.13 0
1031.21 1
1031.28 1
1031.35 1
1031.43 1
1031.50 1
1031.57 1
1031.65 1
1031.72 1
1031.80 1
1031.87 1
1031.94 1
1032.02 1
1032.09 0
1032.16 0
1032.24 0
1032.31 0
1032.39 0
1032.46 0
1032.53 0
1032.61 0
1032.68 0
1032.76 1
1032.83 1
1032.90 1
1032.98 1
1033.05 1
1033.12 1
1033.20 1
1033.27 2
1033.35 2
1033.42 2
1033.49 2
1033.57 1
1033.64 1
1033.71 1
1033.79 1
1033.86 1
1033.94 1
1034.01 1
1034.08 1
1034.16 1
1034.23 1
1034.31 1
1034.38 1
1034.45 1
1034.53 0
1034.60 0
1034.67 0
1034.75 0
1034.82 0
1034.90 0
1034.97 0
1035.04 1
1035.12 1
1035.19 1
1035.27 1
1035.34 1
1035.41 1
1035.49 1
1035.56 1
1035.63 1
1035.71 1
1035.78 1
1035.86 1
1035.93 1
1036.00 1
1036.08 1
1036.15 1
1036.23 1
1036.30 1
1036.37 1
1036.45 1
1036.52 1
1036.60 1
1036.67 1
1036.74 1
1036.82 1
1036.89 1
1036.97 1
1037.04 1
1037.11 1
1037.19 1
1037.26 1
1037.33 1
1037.41 1
1037.48 0
1037.56 0
1037.63 0
1037.70 0
1037.78 0
1037.85 0
1037.93 0
1038.00 0
1038.07 0
1038.15 0
1038.22 0
1038.30 0
1038.37 0
1038.44 0
1038.52 0
1038.59 0
1038.67 0
1038.74 0
1038.81 0
1038.89 0
1038.96 0
1039.04 0
1039.11 0
1039.18 0
1039.26 0
1039.33 0
1039.41 0
1039.48 0
1039.55 0
1039.63 1
1039.70 1
1039.78 1
1039.85 1
1039.92 1
1040.00 1
1040.07 1
1040.15 1
1040.22 1
1040.29 1
1040.37 1
1040.44 1
1040.52 1
1040.59 0
1040.67 0
1040.74 0
1040.81 0
1040.89 0
1040.96 0
1041.04 0
1041.11 0
1041.18 0
1041.26 0
1041.33 0
1041.41 0
1041.48 1
1041.55 1
1041.63 1
1041.70 1
1041.78 1
1041.85 1
1041.92 1
1042.00 1
1042.07 1
1042.15 1
1042.22 1
1042.30 1
1042.37 1
1042.44 1
1042.52 0
1042.59 0
1042.67 0
1042.74 0
1042.81 0
1042.89 0
1042.96 0
1043.04 0
1043.11 0
1043.19 0
1043.26 0
1043.33 0
1043.41 0
1043.48 1
1043.56 1
1043.63 1
1043.70 1
1043.78 1
1043.85 1
1043.93 1
1044.00 0
1044.08 0
1044.15 0
1044.22 0
1044.30 0
1044.37 0
1044.45 0
1044.52 1
1044.59 1
1044.67 1
1044.74 2
1044.82 2
1044.89 2
1044.97 2
1045.04 2
1045.11 1
1045.19 1
1045.26 1
1045.34 0
1045.41 0
1045.49 0
1045.56 0
1045.63 0
1045.71 0
1045.78 0
1045.86 0
1045.93 0
1046.00 0
1046.08 0
1046.15 0
1046.23 0
1046.30 0
1046.38 0
1046.45 0
1046.52 0
1046.60 0
1046.67 0
1046.75 0
1046.82 0
1046.90 0
1046.97 0
1047.04 0
1047.12 0
1047.19 0
1047.27 0
1047.34 0
1047.42 0
1047.49 0
1047.56 1
1047.64 1
1047.71 1
1047.79 1
1047.86 1
1047.94 1
1048.01 1
1048.09 1
1048.16 1
1048.23 1
1048.31 1
1048.38 1
1048.46 0
1048.53 0
1048.61 0
1048.68 0
1048.75 0
1048.83 0
1048.90 0
1048.98 0
1049.05 1
1049.13 1
1049.20 2
1049.27 2
1049.35 3
1049.42 3
1049.50 3
1049.57 3
1049.65 3
1049.72 3
1049.80 3
1049.87 2
1049.94 2
1050.02 2
1050.09 2
1050.17 2
1050.24 2
1050.32 2
1050.39 2
1050.47 2
1050.54 2
1050.61 2
1050.69 2
1050.76 2
1050.84 1
1050.91 1
1050.99 1
1051.06 1
1051.13 1
1051.21 1
1051.28 1
1051.36 1
1051.43 1
1051.51 1
1051.58 1
1051.66 1
1051.73 1
1051.80 1
1051.88 0
1051.95 1
1052.03 1
1052.10 1
1052.18 2
1052.25 2
1052.33 3
1052.40 3
1052.48 3
1052.55 3
1052.62 3
1052.70 2
1052.77 2
1052.85 2
1052.92 1
1053.00 1
1053.07 1
1053.15 1
1053.22 1
1053.29 1
1053.37 1
1053.44 1
1053.52 1
1053.59 1
1053.67 2
1053.74 2
1053.82 2
1053.89 2
1053.97 1
1054.04 1
1054.11 1
1054.19 1
1054.26 1
1054.34 0
1054.41 0
1054.49 0
1054.56 0
1054.64 0
1054.71 1
1054.79 1
1054.86 1
1054.93 2
1055.01 2
1055.08 1
1055.16 1
1055.23 1
1055.31 1
1055.38 1
1055.46 1
1055.53 2
1055.61 2
1055.68 3
1055.76 3
1055.83 3
1055.90 3
1055.98 3
1056.05 3
1056.13 3
1056.20 3
1056.28 3
1056.35 3
1056.43 3
1056.50 3
1056.58 3
1056.65 2
1056.73 2
1056.80 2
1056.87 2
1056.95 2
1057.02 2
1057.10 3
1057.17 3
1057.25 3
1057.32 3
1057.40 3
1057.47 3
1057.55 3
1057.62 4
1057.70 5
1057.77 5
1057.85 5
1057.92 6
1057.99 5
1058.07 5
1058.14 4
1058.22 3
1058.29 2
1058.37 1
1058.44 0
1058.52 0
1058.59 0
1058.67 0
1058.74 0
1058.82 0
1058.89 0
1058.97 1
1059.04 1
1059.11 1
1059.19 1
1059.26 2
1059.34 2
1059.41 2
1059.49 2
1059.56 2
1059.64 2
1059.71 3
1059.79 3
1059.86 3
1059.94 3
1060.01 3
1060.09 3
1060.16 2
1060.24 2
1060.31 2
1060.39 2
1060.46 2
1060.54 1
1060.61 1
1060.68 1
1060.76 1
1060.83 0
1060.91 1
1060.98 1
1061.06 1
1061.13 2
1061.21 3
1061.28 4
1061.36 4
1061.43 5
1061.51 5
1061.58 5
1061.66 5
1061.73 4
1061.81 4
1061.88 3
1061.96 3
1062.03 3
1062.11 3
1062.18 3
1062.26 3
1062.33 2
1062.41 2
1062.48 2
1062.55 1
1062.63 1
1062.70 1
1062.78 1
1062.85 1
1062.93 1
1063.00 1
1063.08 2
1063.15 2
1063.23 2
1063.30 2
1063.38 2
1063.45 2
1063.53 2
1063.60 2
1063.68 3
1063.75 3
1063.83 3
1063.90 3
1063.98 2
1064.05 2
1064.13 2
1064.20 2
1064.28 2
1064.35 2
1064.43 2
1064.50 2
1064.58 2
1064.65 1
1064.73 1
1064.80 1
1064.88 0
1064.95 0
1065.03 0
1065.10 0
1065.18 0
1065.25 0
1065.33 0
1065.40 1
1065.48 1
1065.55 1
1065.63 1
1065.70 1
1065.78 1
1065.85 1
1065.93 1
1066.00 1
1066.08 2
1066.15 2
1066.23 2
1066.30 2
1066.38 2
1066.45 2
1066.53 2
1066.60 2
1066.68 2
1066.75 3
1066.83 3
1066.90 3
1066.98 2
1067.05 2
1067.13 2
1067.20 2
1067.28 1
1067.35 1
1067.43 1
1067.50 1
1067.58 1
1067.65 0
1067.73 0
1067.80 0
1067.88 0
1067.95 0
1068.03 0
1068.10 1
1068.18 1
1068.25 2
1068.33 2
1068.40 2
1068.48 2
1068.55 2
1068.63 2
1068.70 2
1068.78 1
1068.85 1
1068.93 1
1069.00 1
1069.08 1
1069.15 1
1069.23 1
1069.30 1
1069.38 1
1069.45 1
1069.53 0
1069.60 0
1069.68 0
1069.75 0
1069.83 0
1069.90 0
1069.98 0
1070.05 0
1070.13 0
1070.20 0
1070.28 1
1070.35 1
1070.43 1
1070.50 1
1070.58 1
1070.65 1
1070.73 1
1070.80 1
1070.88 1
1070.95 2
1071.03 2
1071.10 3
1071.18 3
1071.25 3
1071.33 4
1071.40 4
1071.48 4
1071.55 4
1071.63 4
1071.71 4
1071.78 3
1071.86 3
1071.93 2
1072.01 2
1072.08 2
1072.16 1
1072.23 2
1072.31 2
1072.38 2
1072.46 3
1072.53 3
1072.61 3
1072.68 3
1072.76 3
1072.83 3
1072.91 2
1072.98 2
1073.06 1
1073.13 1
1073.21 1
1073.28 1
1073.36 1
1073.43 1
1073.51 2
1073.58 3
1073.66 4
1073.74 5
1073.81 6
1073.89 6
1073.96 5
1074.04 5
1074.11 4
1074.19 3
1074.26 3
1074.34 3
1074.41 3
1074.49 3
1074.56 3
1074.64 2
1074.71 2
1074.79 1
1074.86 0
1074.94 0
1075.01 0
1075.09 0
1075.17 0
1075.24 1
1075.32 2
1075.39 2
1075.47 2
1075.54 2
1075.62 2
1075.69 2
1075.77 1
1075.84 1
1075.92 1
1075.99 1
1076.07 2
1076.14 2
1076.22 2
1076.29 3
1076.37 3
1076.45 3
1076.52 3
1076.60 3
1076.67 3
1076.75 3
1076.82 3
1076.90 3
1076.97 2
1077.05 2
1077.12 2
1077.20 2
1077.27 2
1077.35 2
1077.43 2
1077.50 3
1077.58 3
1077.65 4
1077.73 4
1077.80 3
1077.88 3
1077.95 2
1078.03 2
1078.10 1
1078.18 1
1078.25 1
1078.33 1
1078.41 1
1078.48 1
1078.56 1
1078.63 0
1078.71 0
1078.78 0
1078.86 0
1078.93 0
1079.01 1
1079.08 1
1079.16 2
1079.23 3
1079.31 3
1079.39 3
1079.46 3
1079.54 3
1079.61 3
1079.69 3
1079.76 2
1079.84 2
1079.91 2
1079.99 2
1080.06 2
1080.14 3
1080.22 3
1080.29 4
1080.37 4
1080.44 4
1080.52 4
1080.59 4
1080.67 3
1080.74 2
1080.82 2
1080.89 1
1080.97 1
1081.05 0
1081.12 0
1081.20 1
1081.27 1
1081.35 1
1081.42 1
1081.50 2
1081.57 2
1081.65 2
1081.73 2
1081.80 2
1081.88 3
1081.95 3
1082.03 3
1082.10 3
1082.18 4
1082.25 4
1082.33 4
1082.40 4
1082.48 4
1082.56 3
1082.63 3
1082.71 3
1082.78 2
1082.86 1
1082.93 1
1083.01 0
1083.08 0
1083.16 0
1083.24 0
1083.31 0
1083.39 0
1083.46 0
1083.54 0
1083.61 0
1083.69 1
1083.76 1
1083.84 1
1083.92 1
1083.99 2
1084.07 2
1084.14 3
1084.22 3
1084.29 4
1084.37 4
1084.45 4
1084.52 4
1084.60 4
1084.67 4
1084.75 3
1084.82 3
1084.90 3
1084.97 2
1085.05 3
1085.13 3
1085.20 3
1085.28 3
1085.35 4
1085.43 4
1085.50 4
1085.58 5
1085.66 5
1085.73 6
1085.81 6
1085.88 7
1085.96 6
1086.03 6
1086.11 5
1086.18 4
1086.26 3
1086.34 3
1086.41 2
1086.49 2
1086.56 2
1086.64 3
1086.71 4
1086.79 6
1086.87 7
1086.94 7
1087.02 8
1087.09 8
1087.17 8
1087.24 7
1087.32 7
1087.40 6
1087.47 6
1087.55 7
1087.62 7
1087.70 8
1087.77 9
1087.85 10
1087.93 10
1088.00 9
1088.08 9
1088.15 8
1088.23 7
1088.30 6
1088.38 5
1088.46 5
1088.53 5
1088.61 5
1088.68 5
1088.76 5
1088.83 4
1088.91 4
1088.99 4
1089.06 3
1089.14 4
1089.21 4
1089.29 5
1089.37 6
1089.44 7
1089.52 7
1089.59 7
1089.67 7
1089.74 6
1089.82 6
1089.90 6
1089.97 6
1090.05 7
1090.12 7
1090.20 8
1090.27 8
1090.35 8
1090.43 8
1090.50 8
1090.58 7
1090.65 7
1090.73 7
1090.81 7
1090.88 7
1090.96 7
1091.03 8
1091.11 8
1091.18 9
1091.26 9
1091.34 10
1091.41 10
1091.49 10
1091.56 10
1091.64 10
1091.72 9
1091.79 9
1091.87 8
1091.94 8
1092.02 8
1092.10 7
1092.17 7
1092.25 7
1092.32 7
1092.40 7
1092.47 8
1092.55 8
1092.63 9
1092.70 10
1092.78 11
1092.85 12
1092.93 12
1093.01 12
1093.08 12
1093.16 11
1093.23 10
1093.31 9
1093.39 8
1093.46 8
1093.54 7
1093.61 6
1093.69 6
1093.76 5
1093.84 5
1093.92 4
1093.99 3
1094.07 3
1094.14 3
1094.22 2
1094.30 3
1094.37 3
1094.45 3
1094.52 4
1094.60 5
1094.68 6
1094.75 7
1094.83 7
1094.90 8
1094.98 8
1095.06 7
1095.13 7
1095.21 7
1095.28 6
1095.36 5
1095.44 5
1095.51 4
1095.59 3
1095.66 2
1095.74 1
1095.82 0
1095.89 0
1095.97 0
1096.04 1
1096.12 1
1096.20 1
1096.27 1
1096.35 1
1096.42 1
1096.50 0
1096.58 0
1096.65 0
1096.73 0
1096.80 0
1096.88 0
1096.96 0
1097.03 0
1097.11 0
1097.18 0
1097.26 0
1097.34 0
1097.41 1
1097.49 1
1097.56 2
1097.64 3
1097.72 3
1097.79 4
1097.87 4
1097.95 4
1098.02 3
1098.10 3
1098.17 1
1098.25 0
1098.33 0
1098.40 0
1098.48 0
1098.55 0
1098.63 0
1098.71 1
1098.78 2
1098.86 3
1098.93 4
1099.01 5
1099.09 5
1099.16 5
1099.24 5
1099.31 4
1099.39 4
1099.47 3
1099.54 2
1099.62 2
1099.70 3
1099.77 4
1099.85 5
1099.92 7
1100.00 8
1100.08 9
1100.15 10
1100.23 9
1100.30 9
1100.38 8
1100.46 6
1100.53 5
1100.61 4
1100.69 4
1100.76 4
1100.84 4
1100.91 4
1100.99 5
1101.07 6
1101.14 8
1101.22 9
1101.30 11
1101.37 12
1101.45 13
1101.52 14
1101.60 14
1101.68 14
1101.75 13
1101.83 12
1101.90 12
1101.98 11
1102.06 11
1102.13 11
1102.21 11
1102.29 12
1102.36 13
1102.44 13
1102.51 14
1102.59 15
1102.67 15
1102.74 16
1102.82 16
1102.90 16
1102.97 16
1103.05 16
1103.12 16
1103.20 16
1103.28 16
1103.35 16
1103.43 17
1103.51 17
1103.58 17
1103.66 18
1103.73 18
1103.81 17
1103.89 17
1103.96 16
1104.04 15
1104.12 15
1104.19 14
1104.27 13
1104.34 12
1104.42 11
1104.50 11
1104.57 10
1104.65 9
1104.73 8
1104.80 7
1104.88 6
1104.96 6
1105.03 6
1105.11 5
1105.18 5
1105.26 5
1105.34 6
1105.41 6
1105.49 7
1105.57 8
1105.64 9
1105.72 10
1105.80 11
1105.87 11
1105.95 12
1106.02 12
1106.10 12
1106.18 11
1106.25 10
1106.33 9
1106.41 8
1106.48 7
1106.56 7
1106.64 6
1106.71 7
1106.79 8
1106.86 9
1106.94 10
1107.02 11
1107.09 12
1107.17 12
1107.25 13
1107.32 12
1107.40 12
1107.48 11
1107.55 11
1107.63 10
1107.70 9
1107.78 9
1107.86 8
1107.93 7
1108.01 6
1108.09 6
1108.16 6
1108.24 6
1108.32 7
1108.39 7
1108.47 8
1108.55 9
1108.62 10
1108.70 10
1108.77 10
1108.85 9
1108.93 9
1109.00 8
1109.08 7
1109.16 6
1109.23 6
1109.31 5
1109.39 4
1109.46 4
1109.54 4
1109.62 4
1109.69 4
1109.77 5
1109.85 5
1109.92 6
1110.00 7
1110.07 9
1110.15 10
1110.23 11
1110.30 12
1110.38 13
1110.46 13
1110.53 13
1110.61 12
1110.69 11
1110.76 10
1110.84 9
1110.92 8
1110.99 8
1111.07 7
1111.15 6
1111.22 6
1111.30 5
1111.38 5
1111.45 5
1111.53 4
1111.61 3
1111.68 2
1111.76 1
1111.83 0
1111.91 0
1111.99 0
1112.06 0
1112.14 0
1112.22 0
1112.29 0
1112.37 0
1112.45 1
1112.52 1
1112.60 2
1112.68 1
1112.75 1
1112.83 1
1112.91 1
1112.98 2
1113.06 3
1113.14 4
1113.21 5
1113.29 7
1113.37 8
1113.44 8
1113.52 9
1113.60 10
1113.67 10
1113.75 11
1113.83 11
1113.90 12
1113.98 12
1114.06 12
1114.13 11
1114.21 10
1114.29 9
1114.36 8
1114.44 8
1114.52 7
1114.59 7
1114.67 7
1114.75 6
1114.82 6
1114.90 6
1114.98 5
1115.05 4
1115.13 3
1115.21 3
1115.28 3
1115.36 3
1115.44 3
1115.51 4
1115.59 4
1115.67 5
1115.74 5
1115.82 6
1115.90 7
1115.97 7
1116.05 7
1116.13 7
1116.20 8
1116.28 8
1116.36 8
1116.43 9
1116.51 10
1116.59 10
1116.66 11
1116.74 11
1116.82 11
1116.89 11
1116.97 10
1117.05 10
1117.12 10
1117.20 10
1117.28 10
1117.35 11
1117.43 12
1117.51 12
1117.58 13
1117.66 13
1117.74 13
1117.81 13
1117.89 12
1117.97 11
1118.04 9
1118.12 8
1118.20 7
1118.27 6
1118.35 5
1118.43 5
1118.51 5
1118.58 5
1118.66 5
1118.74 5
1118.81 5
1118.89 5
1118.97 5
1119.04 6
1119.12 6
1119.20 6
1119.27 7
1119.35 7
1119.43 8
1119.50 9
1119.58 9
1119.66 10
1119.73 10
1119.81 10
1119.89 10
1119.96 10
1120.04 10
1120.12 9
1120.20 9
1120.27 9
1120.35 9
1120.43 9
1120.50 9
1120.58 10
1120.66 10
1120.73 10
1120.81 10
1120.89 10
1120.96 9
1121.04 8
1121.12 6
1121.19 5
1121.27 4
1121.35 3
1121.42 3
1121.50 3
1121.58 3
1121.66 4
1121.73 5
1121.81 6
1121.89 8
1121.96 9
1122.04 10
1122.12 11
1122.19 11
1122.27 12
1122.35 11
1122.42 11
1122.50 10
1122.58 9
1122.66 8
1122.73 7
1122.81 7
1122.89 7
1122.96 6
1123.04 6
1123.12 6
1123.19 6
1123.27 6
1123.35 6
1123.42 6
1123.50 5
1123.58 6
1123.66 6
1123.73 6
1123.81 7
1123.89 7
1123.96 8
1124.04 8
1124.12 8
1124.19 8
1124.27 8
1124.35 9
1124.43 9
1124.50 10
1124.58 10
1124.66 11
1124.73 11
1124.81 11
1124.89 10
1124.96 9
1125.04 9
1125.12 8
1125.20 7
1125.27 6
1125.35 5
1125.43 5
1125.50 5
1125.58 4
1125.66 4
1125.73 4
1125.81 3
1125.89 3
1125.97 3
1126.04 2
1126.12 2
1126.20 2
1126.27 3
1126.35 3
1126.43 3
1126.50 3
1126.58 3
1126.66 2
1126.74 1
1126.81 0
1126.89 0
1126.97 0
1127.04 0
1127.12 0
1127.20 0
1127.28 0
1127.35 0
1127.43 1
1127.51 2
1127.58 3
1127.66 4
1127.74 5
1127.82 6
1127.89 7
1127.97 8
1128.05 9
1128.12 10
1128.20 10
1128.28 11
1128.36 11
1128.43 10
1128.51 9
1128.59 9
1128.66 8
1128.74 7
1128.82 6
1128.90 6
1128.97 6
1129.05 6
1129.13 6
1129.20 7
1129.28 8
1129.36 9
1129.44 9
1129.51 9
1129.59 9
1129.67 9
1129.74 9
1129.82 9
1129.90 9
1129.98 9
1130.05 9
1130.13 9
1130.21 9
1130.28 8
1130.36 8
1130.44 8
1130.52 9
1130.59 10
1130.67 13
1130.75 15
1130.82 18
1130.90 20
1130.98 22
1131.06 22
1131.13 22
1131.21 21
1131.29 20
1131.36 19
1131.44 19
1131.52 19
1131.60 19
1131.67 20
1131.75 21
1131.83 23
1131.91 24
1131.98 25
1132.06 26
1132.14 27
1132.21 27
1132.29 27
1132.37 26
1132.45 25
1132.52 23
1132.60 22
1132.68 20
1132.76 19
1132.83 19
1132.91 19
1132.99 19
1133.06 20
1133.14 21
1133.22 22
1133.30 22
1133.37 23
1133.45 23
1133.53 23
1133.61 22
1133.68 20
1133.76 18
1133.84 16
1133.91 14
1133.99 11
1134.07 9
1134.15 8
1134.22 8
1134.30 9
1134.38 10
1134.46 12
1134.53 14
1134.61 15
1134.69 16
1134.77 16
1134.84 15
1134.92 13
1135.00 12
1135.07 10
1135.15 9
1135.23 9
1135.31 8
1135.38 8
1135.46 8
1135.54 8
1135.62 8
1135.69 8
1135.77 8
1135.85 8
1135.93 9
1136.00 9
1136.08 9
1136.16 10
1136.24 10
1136.31 10
1136.39 11
1136.47 11
1136.54 12
1136.62 12
1136.70 12
1136.78 12
1136.85 12
1136.93 11
1137.01 10
1137.09 9
1137.16 7
1137.24 5
1137.32 4
1137.40 3
1137.47 3
1137.55 3
1137.63 3
1137.71 3
1137.78 4
1137.86 4
1137.94 3
1138.02 2
1138.09 1
1138.17 0
1138.25 0
1138.33 0
1138.40 0
1138.48 0
1138.56 0
1138.64 0
1138.71 0
1138.79 2
1138.87 3
1138.95 5
1139.02 6
1139.10 7
1139.18 8
1139.26 8
1139.33 9
1139.41 9
1139.49 10
1139.57 10
1139.64 11
1139.72 11
1139.80 10
1139.88 10
1139.95 8
1140.03 7
1140.11 6
1140.19 5
1140.26 4
1140.34 4
1140.42 5
1140.50 5
1140.57 6
1140.65 7
1140.73 7
1140.81 7
1140.88 7
1140.96 6
1141.04 5
1141.12 4
1141.19 3
1141.27 3
1141.35 2
1141.43 2
1141.50 2
1141.58 2
1141.66 2
1141.74 2
1141.81 2
1141.89 2
1141.97 2
1142.05 2
1142.12 2
1142.20 3
1142.28 4
1142.36 4
1142.44 4
1142.51 5
1142.59 5
1142.67 5
1142.75 6
1142.82 6
1142.90 7
1142.98 7
1143.06 7
1143.13 7
1143.21 7
1143.29 7
1143.37 7
1143.44 8
1143.52 10
1143.60 12
1143.68 14
1143.75 16
1143.83 17
1143.91 17
1143.99 16
1144.07 14
1144.14 12
1144.22 10
1144.30 9
1144.38 8
1144.45 8
1144.53 10
1144.61 11
1144.69 13
1144.76 16
1144.84 18
1144.92 19
1145.00 20
1145.08 21
1145.15 21
1145.23 21
1145.31 21
1145.39 20
1145.46 19
1145.54 18
1145.62 17
1145.70 17
1145.77 17
1145.85 17
1145.93 17
1146.01 18
1146.09 18
1146.16 17
1146.24 15
1146.32 14
1146.40 12
1146.47 10
1146.55 9
1146.63 10
1146.71 11
1146.78 13
1146.86 16
1146.94 19
1147.02 21
1147.10 23
1147.17 25
1147.25 25
1147.33 26
1147.41 26
1147.48 27
1147.56 27
1147.64 28
1147.72 29
1147.80 30
1147.87 30
1147.95 30
1148.03 30
1148.11 29
1148.18 28
1148.26 27
1148.34 26
1148.42 25
1148.50 25
1148.57 25
1148.65 26
1148.73 27
1148.81 29
1148.89 32
1148.96 34
1149.04 37
1149.12 40
1149.20 42
1149.27 44
1149.35 46
1149.43 47
1149.51 47
1149.59 46
1149.66 45
1149.74 43
1149.82 41
1149.90 40
1149.97 39
1150.05 38
1150.13 37
1150.21 37
1150.29 37
1150.36 36
1150.44 35
1150.52 34
1150.60 32
1150.68 31
1150.75 29
1150.83 28
1150.91 27
1150.99 25
1151.07 24
1151.14 22
1151.22 21
1151.30 19
1151.38 18
1151.45 17
1151.53 17
1151.61 17
1151.69 17
1151.77 18
1151.84 19
1151.92 19
1152.00 20
1152.08 20
1152.16 20
1152.23 19
1152.31 18
1152.39 17
1152.47 15
1152.55 13
1152.62 11
1152.70 10
1152.78 9
1152.86 10
1152.94 11
1153.01 13
1153.09 16
1153.17 19
1153.25 21
1153.33 24
1153.40 25
1153.48 26
1153.56 26
1153.64 26
1153.71 25
1153.79 24
1153.87 23
1153.95 22
1154.03 21
1154.10 20
1154.18 20
1154.26 20
1154.34 19
1154.42 18
1154.49 17
1154.57 16
1154.65 14
1154.73 13
1154.81 11
1154.89 10
1154.96 9
1155.04 9
1155.12 9
1155.20 9
1155.28 10
1155.35 10
1155.43 10
1155.51 10
1155.59 10
1155.67 9
1155.74 8
1155.82 8
1155.90 7
1155.98 6
1156.06 5
1156.13 5
1156.21 4
1156.29 3
1156.37 1
1156.45 0
1156.52 0
1156.60 0
1156.68 0
1156.76 1
1156.84 2
1156.91 5
1156.99 8
1157.07 11
1157.15 14
1157.23 17
1157.31 19
1157.38 20
1157.46 21
1157.54 20
1157.62 19
1157.70 17
1157.77 16
1157.85 14
1157.93 13
1158.01 12
1158.09 12
1158.16 13
1158.24 13
1158.32 13
1158.40 13
1158.48 13
1158.56 12
1158.63 11
1158.71 10
1158.79 9
1158.87 9
1158.95 9
1159.02 10
1159.10 10
1159.18 11
1159.26 12
1159.34 12
1159.41 12
1159.49 12
1159.57 11
1159.65 11
1159.73 11
1159.81 11
1159.88 11
1159.96 12
1160.04 13
1160.12 14
1160.20 15
1160.27 15
1160.35 16
1160.43 15
1160.51 15
1160.59 15
1160.67 15
1160.74 14
1160.82 14
1160.90 14
1160.98 13
1161.06 13
1161.14 12
1161.21 12
1161.29 12
1161.37 12
1161.45 13
1161.53 15
1161.60 16
1161.68 16
1161.76 17
1161.84 17
1161.92 17
1162.00 17
1162.07 18
1162.15 18
1162.23 19
1162.31 19
1162.39 19
1162.47 18
1162.54 16
1162.62 14
1162.70 12
1162.78 11
1162.86 10
1162.94 9
1163.01 9
1163.09 10
1163.17 10
1163.25 9
1163.33 8
1163.41 7
1163.48 5
1163.56 4
1163.64 3
1163.72 3
1163.80 4
1163.88 4
1163.95 5
1164.03 6
1164.11 6
1164.19 5
1164.27 3
1164.35 2
1164.42 0
1164.50 0
1164.58 0
1164.66 0
1164.74 0
1164.82 0
1164.89 0
1164.97 0
1165.05 0
1165.13 1
1165.21 2
1165.29 4
1165.36 5
1165.44 7
1165.52 7
1165.60 7
1165.68 6
1165.76 4
1165.83 3
1165.91 1
1165.99 0
1166.07 0
1166.15 0
1166.23 1
1166.30 2
1166.38 3
1166.46 4
1166.54 4
1166.62 5
1166.70 5
1166.77 6
1166.85 6
1166.93 6
1167.01 7
1167.09 7
1167.17 7
1167.25 7
1167.32 6
1167.40 5
1167.48 4
1167.56 3
1167.64 2
1167.72 2
1167.79 2
1167.87 3
1167.95 4
1168.03 6
1168.11 7
1168.19 7
1168.27 8
1168.34 8
1168.42 8
1168.50 8
1168.58 7
1168.66 7
1168.74 7
1168.81 6
1168.89 6
1168.97 6
1169.05 6
1169.13 6
1169.21 6
1169.29 5
1169.36 5
1169.44 3
1169.52 2
1169.60 0
1169.68 0
1169.76 0
1169.84 0
1169.91 0
1169.99 0
1170.07 3
1170.15 6
1170.23 10
1170.31 13
1170.39 15
1170.46 16
1170.54 16
1170.62 15
1170.70 14
1170.78 13
1170.86 11
1170.94 10
1171.01 9
1171.09 8
1171.17 7
1171.25 7
1171.33 7
1171.41 7
1171.49 8
1171.56 8
1171.64 9
1171.72 9
1171.80 8
1171.88 7
1171.96 6
1172.04 5
1172.11 5
1172.19 5
1172.27 6
1172.35 7
1172.43 8
1172.51 9
1172.59 10
1172.66 10
1172.74 10
1172.82 10
1172.90 10
1172.98 10
1173.06 10
1173.14 11
1173.21 11
1173.29 11
1173.37 11
1173.45 10
1173.53 9
1173.61 8
1173.69 6
1173.77 5
1173.84 4
1173.92 4
1174.00 3
1174.08 3
1174.16 3
1174.24 2
1174.32 2
1174.39 2
1174.47 2
1174.55 3
1174.63 4
1174.71 4
1174.79 6
1174.87 7
1174.95 8
1175.02 8
1175.10 8
1175.18 7
1175.26 5
1175.34 3
1175.42 1
1175.50 0
1175.57 0
1175.65 0
1175.73 0
1175.81 0
1175.89 0
1175.97 1
1176.05 3
1176.13 5
1176.20 7
1176.28 8
1176.36 10
1176.44 12
1176.52 13
1176.60 14
1176.68 15
1176.76 14
1176.83 13
1176.91 11
1176.99 8
1177.07 6
1177.15 3
1177.23 0
1177.31 0
1177.39 0
1177.46 0
1177.54 0
1177.62 0
1177.70 2
1177.78 5
1177.86 9
1177.94 11
1178.02 13
1178.10 14
1178.17 14
1178.25 14
1178.33 13
1178.41 13
1178.49 12
1178.57 13
1178.65 13
1178.73 14
1178.80 15
1178.88 15
1178.96 15
1179.04 15
1179.12 14
1179.20 13
1179.28 12
1179.36 11
1179.44 10
1179.51 9
1179.59 8
1179.67 7
1179.75 7
1179.83 7
1179.91 7
1179.99 7
1180.07 8
1180.14 7
1180.22 7
1180.30 6
1180.38 5
1180.46 4
1180.54 4
1180.62 4
1180.70 4
1180.78 5
1180.85 5
1180.93 5
1181.01 4
1181.09 4
1181.17 3
1181.25 3
1181.33 2
1181.41 2
1181.49 2
1181.57 2
1181.64 2
1181.72 2
1181.80 1
1181.88 2
1181.96 2
1182.04 2
1182.12 2
1182.20 2
1182.28 2
1182.35 1
1182.43 0
1182.51 0
1182.59 0
1182.67 0
1182.75 0
1182.83 0
1182.91 0
1182.99 2
1183.07 4
1183.14 7
1183.22 9
1183.30 11
1183.38 13
1183.46 15
1183.54 16
1183.62 16
1183.70 15
1183.78 15
1183.85 14
1183.93 13
1184.01 12
1184.09 12
1184.17 12
1184.25 12
1184.33 13
1184.41 14
1184.49 15
1184.57 15
1184.64 15
1184.72 15
1184.80 14
1184.88 13
1184.96 12
1185.04 10
1185.12 9
1185.20 8
1185.28 8
1185.36 8
1185.44 8
1185.51 9
1185.59 10
1185.67 10
1185.75 11
1185.83 11
1185.91 11
1185.99 11
1186.07 11
1186.15 11
1186.23 10
1186.30 9
1186.38 9
1186.46 8
1186.54 8
1186.62 9
1186.70 10
1186.78 12
1186.86 15
1186.94 18
1187.02 21
1187.10 23
1187.17 26
1187.25 28
1187.33 30
1187.41 31
1187.49 32
1187.57 32
1187.65 31
1187.73 30
1187.81 28
1187.89 25
1187.97 23
1188.05 21
1188.12 20
1188.20 19
1188.28 18
1188.36 17
1188.44 16
1188.52 14
1188.60 12
1188.68 10
1188.76 8
1188.84 7
1188.92 5
1189.00 5
1189.07 4
1189.15 4
1189.23 4
1189.31 5
1189.39 5
1189.47 7
1189.55 8
1189.63 10
1189.71 13
1189.79 16
1189.87 18
1189.95 20
1190.02 21
1190.10 22
1190.18 22
1190.26 22
1190.34 21
1190.42 20
1190.50 18
1190.58 16
1190.66 14
1190.74 13
1190.82 12
1190.90 11
1190.98 12
1191.05 13
1191.13 14
1191.21 16
1191.29 17
1191.37 17
1191.45 16
1191.53 14
1191.61 12
1191.69 10
1191.77 8
1191.85 6
1191.93 6
1192.01 6
1192.08 7
1192.16 7
1192.24 7
1192.32 7
1192.40 6
1192.48 5
1192.56 4
1192.64 3
1192.72 2
1192.80 2
1192.88 2
1192.96 2
1193.04 3
1193.12 3
1193.19 4
1193.27 5
1193.35 6
1193.43 6
1193.51 6
1193.59 6
1193.67 5
1193.75 4
1193.83 3
1193.91 3
1193.99 4
1194.07 6
1194.15 8
1194.23 11
1194.31 13
1194.38 15
1194.46 17
1194.54 18
1194.62 18
1194.70 18
1194.78 18
1194.86 17
1194.94 16
1195.02 15
1195.10 13
1195.18 12
1195.26 10
1195.34 9
1195.42 9
1195.50 9
1195.57 9
1195.65 10
1195.73 11
1195.81 11
1195.89 11
1195.97 11
1196.05 10
1196.13 9
1196.21 8
1196.29 7
1196.37 6
1196.45 5
1196.53 4
1196.61 3
1196.69 3
1196.77 3
1196.85 3
1196.92 3
1197.00 4
1197.08 5
1197.16 6
1197.24 7
1197.32 9
1197.40 11
1197.48 13
1197.56 14
1197.64 15
1197.72 15
1197.80 16
1197.88 16
1197.96 15
1198.04 15
1198.12 15
1198.20 15
1198.28 15
1198.36 14
1198.43 13
1198.51 11
1198.59 9
1198.67 7
1198.75 4
1198.83 2
1198.91 0
1198.99 0
1199.07 0
1199.15 0
1199.23 1
1199.31 3
1199.39 5
1199.47 8
1199.55 10
1199.63 13
1199.71 16
1199.79 19
1199.87 22
1199.95 24
1200.02 27
1200.10 28
1200.18 29
1200.26 29
1200.34 29
1200.42 29
1200.50 30
1200.58 31
1200.66 33
1200.74 36
1200.82 38
1200.90 39
1200.98 38
1201.06 36
1201.14 33
1201.22 28
1201.30 23
1201.38 19
1201.46 14
1201.54 11
1201.62 7
1201.70 4
1201.77 1
1201.85 0
1201.93 0
1202.01 0
1202.09 0
1202.17 0
1202.25 0
1202.33 0
1202.41 0
1202.49 3
1202.57 7
1202.65 11
1202.73 13
1202.81 15
1202.89 16
1202.97 16
1203.05 16
1203.13 16
1203.21 15
1203.29 14
1203.37 14
1203.45 14
1203.53 14
1203.61 15
1203.69 15
1203.77 16
1203.85 17
1203.92 18
1204.00 19
1204.08 20
1204.16 21
1204.24 21
1204.32 22
1204.40 22
1204.48 22
1204.56 22
1204.64 22
1204.72 22
1204.80 21
1204.88 21
1204.96 21
1205.04 20
1205.12 20
1205.20 20
1205.28 20
1205.36 20
1205.44 19
1205.52 19
1205.60 19
1205.68 19
1205.76 19
1205.84 20
1205.92 22
1206.00 25
1206.08 29
1206.16 32
1206.24 35
1206.32 37
1206.40 38
1206.48 37
1206.56 36
1206.63 35
1206.71 34
1206.79 34
1206.87 36
1206.95 38
1207.03 40
1207.11 43
1207.19 44
1207.27 45
1207.35 46
1207.43 45
1207.51 45
1207.59 45
1207.67 46
1207.75 46
1207.83 47
1207.91 47
1207.99 46
1208.07 44
1208.15 42
1208.23 40
1208.31 38
1208.39 37
1208.47 37
1208.55 36
1208.63 36
1208.71 36
1208.79 35
1208.87 33
1208.95 31
1209.03 28
1209.11 25
1209.19 22
1209.27 20
1209.35 19
1209.43 18
1209.51 18
1209.59 18
1209.67 18
1209.75 19
1209.83 20
1209.91 21
1209.99 22
1210.07 24
1210.15 26
1210.23 27
1210.31 29
1210.39 30
1210.47 31
1210.55 31
1210.63 30
1210.71 29
1210.79 27
1210.87 24
1210.95 21
1211.03 19
1211.11 17
1211.18 15
1211.26 14
1211.34 15
1211.42 16
1211.50 17
1211.58 19
1211.66 20
1211.74 20
1211.82 20
1211.90 20
1211.98 20
1212.06 21
1212.14 22
1212.22 24
1212.30 27
1212.38 29
1212.46 32
1212.54 33
1212.62 33
1212.70 31
1212.78 29
1212.86 26
1212.94 24
1213.02 21
1213.10 19
1213.18 18
1213.26 16
1213.34 15
1213.42 14
1213.50 13
1213.58 12
1213.66 11
1213.74 11
1213.82 11
1213.90 11
1213.98 11
1214.06 11
1214.14 10
1214.22 9
1214.30 8
1214.38 6
1214.46 4
1214.54 3
1214.62 2
1214.70 2
1214.78 3
1214.86 4
1214.94 5
1215.02 6
1215.10 6
1215.18 6
1215.26 6
1215.34 6
1215.42 6
1215.50 6
1215.58 7
1215.66 7
1215.74 8
1215.82 8
1215.90 8
1215.98 8
1216.06 8
1216.14 8
1216.22 9
1216.30 9
1216.38 9
1216.46 8
1216.54 7
1216.62 6
1216.70 4
1216.78 3
1216.86 3
1216.94 4
1217.02 6
1217.10 9
1217.18 12
1217.26 14
1217.35 17
1217.43 18
1217.51 18
1217.59 18
1217.67 17
1217.75 16
1217.83 15
1217.91 14
1217.99 14
1218.07 14
1218.15 14
1218.23 14
1218.31 14
1218.39 14
1218.47 14
1218.55 14
1218.63 14
1218.71 14
1218.79 14
1218.87 14
1218.95 14
1219.03 13
1219.11 13
1219.19 12
1219.27 12
1219.35 12
1219.43 12
1219.51 12
1219.59 12
1219.67 13
1219.75 14
1219.83 15
1219.91 16
1219.99 17
1220.07 18
1220.15 19
1220.23 20
1220.31 20
1220.39 19
1220.47 17
1220.55 16
1220.63 14
1220.71 12
1220.79 10
1220.87 8
1220.95 6
1221.03 4
1221.11 3
1221.19 2
1221.27 2
1221.35 2
1221.43 3
1221.51 4
1221.59 6
1221.67 7
1221.75 9
1221.84 10
1221.92 11
1222.00 12
1222.08 13
1222.16 14
1222.24 15
1222.32 16
1222.40 17
1222.48 18
1222.56 18
1222.64 18
1222.72 17
1222.80 16
1222.88 14
1222.96 12
1223.04 11
1223.12 10
1223.20 9
1223.28 9
1223.36 10
1223.44 10
1223.52 11
1223.60 11
1223.68 12
1223.76 12
1223.84 13
1223.92 14
1224.00 15
1224.08 16
1224.16 18
1224.24 20
1224.32 21
1224.40 23
1224.48 24
1224.57 25
1224.65 26
1224.73 26
1224.81 27
1224.89 27
1224.97 27
1225.05 27
1225.13 26
1225.21 25
1225.29 23
1225.37 21
1225.45 20
1225.53 18
1225.61 17
1225.69 17
1225.77 17
1225.85 18
1225.93 20
1226.01 21
1226.09 23
1226.17 25
1226.25 25
1226.33 25
1226.41 24
1226.49 21
1226.57 18
1226.65 14
1226.74 11
1226.82 8
1226.90 6
1226.98 5
1227.06 5
1227.14 5
1227.22 6
1227.30 7
1227.38 8
1227.46 9
1227.54 9
1227.62 8
1227.70 7
1227.78 6
1227.86 5
1227.94 5
1228.02 5
1228.10 6
1228.18 8
1228.26 10
1228.34 13
1228.42 15
1228.50 17
1228.59 18
1228.67 18
1228.75 17
1228.83 15
1228.91 13
1228.99 12
1229.07 12
1229.15 13
1229.23 15
1229.31 18
1229.39 20
1229.47 23
1229.55 24
1229.63 24
1229.71 23
1229.79 21
1229.87 19
1229.95 16
1230.03 15
1230.11 13
1230.20 12
1230.28 11
1230.36 10
1230.44 9
1230.52 8
1230.60 6
1230.68 5
1230.76 4
1230.84 3
1230.92 4
1231.00 5
1231.08 6
1231.16 8
1231.24 11
1231.32 13
1231.40 16
1231.48 18
1231.56 20
1231.65 21
1231.73 22
1231.81 22
1231.89 22
1231.97 20
1232.05 17
1232.13 14
1232.21 10
1232.29 5
1232.37 2
1232.45 0
1232.53 0
1232.61 0
1232.69 0
1232.77 0
1232.85 1
1232.93 2
1233.02 3
1233.10 3
1233.18 2
1233.26 1
1233.34 0
1233.42 0
1233.50 0
1233.58 2
1233.66 4
1233.74 7
1233.82 11
1233.90 14
1233.98 17
1234.06 20
1234.14 22
1234.22 24
1234.31 25
1234.39 26
1234.47 26
1234.55 25
1234.63 25
1234.71 24
1234.79 22
1234.87 20
1234.95 19
1235.03 17
1235.11 15
1235.19 13
1235.27 11
1235.35 10
1235.44 10
1235.52 9
1235.60 9
1235.68 9
1235.76 9
1235.84 9
1235.92 8
1236.00 7
1236.08 7
1236.16 7
1236.24 7
1236.32 8
1236.40 9
1236.48 11
1236.57 13
1236.65 15
1236.73 17
1236.81 18
1236.89 19
1236.97 20
1237.05 21
1237.13 22
1237.21 23
1237.29 24
1237.37 24
1237.45 24
1237.53 24
1237.61 24
1237.70 23
1237.78 23
1237.86 24
1237.94 24
1238.02 25
1238.10 27
1238.18 29
1238.26 30
1238.34 32
1238.42 33
1238.50 33
1238.58 34
1238.66 34
1238.75 33
1238.83 33
1238.91 33
1238.99 33
1239.07 33
1239.15 32
1239.23 31
1239.31 28
1239.39 26
1239.47 22
1239.55 19
1239.63 16
1239.72 13
1239.80 12
1239.88 12
1239.96 13
1240.04 14
1240.12 15
1240.20 16
1240.28 16
1240.36 16
1240.44 14
1240.52 12
1240.60 10
1240.69 8
1240.77 8
1240.85 9
1240.93 12
1241.01 16
1241.09 21
1241.17 26
1241.25 31
1241.33 34
1241.41 37
1241.49 37
1241.58 36
1241.66 35
1241.74 32
1241.82 29
1241.90 26
1241.98 23
1242.06 21
1242.14 20
1242.22 19
1242.30 19
1242.38 20
1242.47 22
1242.55 23
1242.63 25
1242.71 26
1242.79 26
1242.87 26
1242.95 26
1243.03 25
1243.11 25
1243.19 24
1243.27 24
1243.36 24
1243.44 25
1243.52 26
1243.60 27
1243.68 28
1243.76 30
1243.84 32
1243.92 33
1244.00 35
1244.08 37
1244.17 40
1244.25 42
1244.33 45
1244.41 47
1244.49 49
1244.57 51
1244.65 52
1244.73 53
1244.81 53
1244.89 52
1244.98 52
1245.06 52
1245.14 51
1245.22 51
1245.30 51
1245.38 52
1245.46 53
1245.54 54
1245.62 55
1245.70 56
1245.79 56
1245.87 56
1245.95 56
1246.03 54
1246.11 51
1246.19 48
1246.27 45
1246.35 41
1246.43 37
1246.52 34
1246.60 32
1246.68 30
1246.76 28
1246.84 26
1246.92 25
1247.00 23
1247.08 22
1247.16 22
1247.24 21
1247.33 22
1247.41 23
1247.49 24
1247.57 24
1247.65 24
1247.73 23
1247.81 22
1247.89 20
1247.97 18
1248.06 16
1248.14 15
1248.22 15
1248.30 16
1248.38 17
1248.46 19
1248.54 20
1248.62 21
1248.70 22
1248.79 23
1248.87 23
1248.95 23
1249.03 23
1249.11 24
1249.19 25
1249.27 25
1249.35 25
1249.43 24
1249.52 23
1249.60 21
1249.68 20
1249.76 18
1249.84 18
1249.92 18
1250.00 19
1250.08 20
1250.17 22
1250.25 24
1250.33 26
1250.41 28
1250.49 29
1250.57 29
1250.65 28
1250.73 25
1250.81 22
1250.90 19
1250.98 17
1251.06 14
1251.14 13
1251.22 14
1251.30 15
1251.38 18
1251.46 22
1251.55 26
1251.63 31
1251.71 35
1251.79 38
1251.87 40
1251.95 41
1252.03 41
1252.11 40
1252.20 39
1252.28 37
1252.36 36
1252.44 34
1252.52 33
1252.60 32
1252.68 31
1252.76 29
1252.85 27
1252.93 25
1253.01 22
1253.09 20
1253.17 18
1253.25 16
1253.33 14
1253.41 13
1253.50 12
1253.58 12
1253.66 12
1253.74 13
1253.82 14
1253.90 15
1253.98 16
1254.06 16
1254.15 17
1254.23 17
1254.31 18
1254.39 18
1254.47 17
1254.55 17
1254.63 18
1254.72 18
1254.80 20
1254.88 22
1254.96 24
1255.04 26
1255.12 28
1255.20 29
1255.28 30
1255.37 31
1255.45 32
1255.53 33
1255.61 33
1255.69 33
1255.77 32
1255.85 30
1255.94 27
1256.02 24
1256.10 21
1256.18 18
1256.26 16
1256.34 14
1256.42 13
1256.51 11
1256.59 10
1256.67 10
1256.75 10
1256.83 11
1256.91 12
1256.99 14
1257.07 16
1257.16 17
1257.24 18
1257.32 18
1257.40 17
1257.48 16
1257.56 13
1257.64 11
1257.73 9
1257.81 7
1257.89 6
1257.97 6
1258.05 6
1258.13 7
1258.21 9
1258.30 10
1258.38 12
1258.46 13
1258.54 15
1258.62 17
1258.70 19
1258.78 22
1258.87 24
1258.95 27
1259.03 29
1259.11 30
1259.19 32
1259.27 33
1259.35 34
1259.44 35
1259.52 37
1259.60 39
1259.68 40
1259.76 41
1259.84 41
1259.93 40
1260.01 37
1260.09 33
1260.17 28
1260.25 23
1260.33 18
1260.41 13
1260.50 9
1260.58 6
1260.66 4
1260.74 3
1260.82 3
1260.90 3
1260.98 4
1261.07 5
1261.15 6
1261.23 7
1261.31 8
1261.39 8
1261.47 9
1261.56 11
1261.64 12
1261.72 14
1261.80 15
1261.88 16
1261.96 16
1262.05 15
1262.13 13
1262.21 12
1262.29 11
1262.37 11
1262.45 12
1262.53 13
1262.62 16
1262.70 18
1262.78 20
1262.86 21
1262.94 21
1263.02 20
1263.11 19
1263.19 19
1263.27 18
1263.35 19
1263.43 20
1263.51 22
1263.60 24
1263.68 27
1263.76 29
1263.84 30
1263.92 31
1264.00 32
1264.08 34
1264.17 35
1264.25 37
1264.33 39
1264.41 41
1264.49 43
1264.57 44
1264.66 43
1264.74 42
1264.82 41
1264.90 39
1264.98 37
1265.06 35
1265.15 33
1265.23 31
1265.31 30
1265.39 28
1265.47 27
1265.55 27
1265.64 27
1265.72 28
1265.80 29
1265.88 31
1265.96 32
1266.04 34
1266.13 34
1266.21 33
1266.29 32
1266.37 29
1266.45 26
1266.53 22
1266.62 18
1266.70 15
1266.78 12
1266.86 8
1266.94 6
1267.03 3
1267.11 0
1267.19 0
1267.27 0
1267.35 0
1267.43 0
1267.52 0
1267.60 0
1267.68 0
1267.76 4
1267.84 10
1267.92 16
1268.01 21
1268.09 26
1268.17 29
1268.25 30
1268.33 30
1268.41 28
1268.50 25
1268.58 22
1268.66 19
1268.74 17
1268.82 15
1268.91 14
1268.99 14
1269.07 14
1269.15 13
1269.23 12
1269.31 11
1269.40 10
1269.48 8
1269.56 7
1269.64 7
1269.72 6
1269.81 7
1269.89 7
1269.97 7
1270.05 8
1270.13 8
1270.21 8
1270.30 8
1270.38 9
1270.46 11
1270.54 13
1270.62 15
1270.71 19
1270.79 22
1270.87 25
1270.95 28
1271.03 29
1271.11 29
1271.20 27
1271.28 25
1271.36 22
1271.44 20
1271.52 18
1271.61 18
1271.69 18
1271.77 20
1271.85 21
1271.93 23
1272.01 24
1272.10 24
1272.18 23
1272.26 20
1272.34 16
1272.42 11
1272.51 6
1272.59 1
1272.67 0
1272.75 0
1272.83 0
1272.92 0
1273.00 0
1273.08 0
1273.16 0
1273.24 0
1273.33 1
1273.41 6
1273.49 10
1273.57 14
1273.65 18
1273.74 20
1273.82 22
1273.90 21
1273.98 20
1274.06 19
1274.14 17
1274.23 14
1274.31 12
1274.39 10
1274.47 8
1274.55 6
1274.64 3
1274.72 1
1274.80 0
1274.88 0
1274.96 0
1275.05 0
1275.13 0
1275.21 0
1275.29 0
1275.37 1
1275.46 3
1275.54 5
1275.62 6
1275.70 6
1275.78 5
1275.87 5
1275.95 5
1276.03 6
1276.11 7
1276.19 10
1276.28 12
1276.36 15
1276.44 17
1276.52 19
1276.60 20
1276.69 21
1276.77 22
1276.85 24
1276.93 26
1277.01 28
1277.10 30
1277.18 31
1277.26 31
1277.34 30
1277.42 28
1277.51 26
1277.59 24
1277.67 22
1277.75 21
1277.84 21
1277.92 21
1278.00 22
1278.08 22
1278.16 23
1278.25 25
1278.33 27
1278.41 30
1278.49 34
1278.57 38
1278.66 42
1278.74 43
1278.82 43
1278.90 41
1278.98 36
1279.07 31
1279.15 24
1279.23 18
1279.31 14
1279.39 11
1279.48 10
1279.56 12
1279.64 15
1279.72 20
1279.81 26
1279.89 32
1279.97 37
1280.05 41
1280.13 43
1280.22 45
1280.30 45
1280.38 45
1280.46 46
1280.54 47
1280.63 49
1280.71 51
1280.79 54
1280.87 57
1280.96 59
1281.04 61
1281.12 62
1281.20 61
1281.28 60
1281.37 58
1281.45 55
1281.53 52
1281.61 48
1281.70 44
1281.78 40
1281.86 36
1281.94 33
1282.02 29
1282.11 26
1282.19 23
1282.27 21
1282.35 20
1282.44 20
1282.52 21
1282.60 23
1282.68 25
1282.76 28
1282.85 30
1282.93 31
1283.01 31
1283.09 30
1283.18 29
1283.26 27
1283.34 26
1283.42 25
1283.50 24
1283.59 23
1283.67 23
1283.75 21
1283.83 19
1283.92 15
1284.00 11
1284.08 6
1284.16 1
1284.24 0
1284.33 0
1284.41 0
1284.49 0
1284.57 0
1284.66 0
1284.74 3
1284.82 8
1284.90 13
1284.99 17
1285.07 21
1285.15 24
1285.23 26
1285.31 28
1285.40 30
1285.48 32
1285.56 35
1285.64 37
1285.73 39
1285.81 40
1285.89 41
1285.97 40
1286.06 38
1286.14 36
1286.22 33
1286.30 30
1286.38 27
1286.47 25
1286.55 25
1286.63 25
1286.71 26
1286.80 28
1286.88 29
1286.96 30
1287.04 30
1287.13 30
1287.21 29
1287.29 28
1287.37 27
1287.46 27
1287.54 27
1287.62 27
1287.70 26
1287.78 25
1287.87 23
1287.95 22
1288.03 20
1288.11 19
1288.20 19
1288.28 21
1288.36 24
1288.44 27
1288.53 32
1288.61 36
1288.69 40
1288.77 42
1288.86 43
1288.94 42
1289.02 39
1289.10 36
1289.19 32
1289.27 28
1289.35 24
1289.43 20
1289.52 16
1289.60 12
1289.68 9
1289.76 7
1289.85 6
1289.93 7
1290.01 8
1290.09 11
1290.17 13
1290.26 15
1290.34 17
1290.42 18
1290.50 18
1290.59 18
1290.67 18
1290.75 17
1290.83 17
1290.92 17
1291.00 17
1291.08 17
1291.16 17
1291.25 17
1291.33 17
1291.41 18
1291.49 19
1291.58 21
1291.66 23
1291.74 26
1291.82 29
1291.91 32
1291.99 34
1292.07 34
1292.15 34
1292.24 31
1292.32 28
1292.40 24
1292.48 20
1292.57 17
1292.65 15
1292.73 15
1292.82 16
1292.90 17
1292.98 18
1293.06 18
1293.15 17
1293.23 16
1293.31 15
1293.39 13
1293.48 12
1293.56 12
1293.64 12
1293.72 14
1293.81 16
1293.89 19
1293.97 23
1294.05 28
1294.14 33
1294.22 38
1294.30 43
1294.38 47
1294.47 50
1294.55 51
1294.63 51
1294.71 51
1294.80 50
1294.88 49
1294.96 49
1295.04 50
1295.13 52
1295.21 53
1295.29 53
1295.38 52
1295.46 50
1295.54 46
1295.62 42
1295.71 39
1295.79 38
1295.87 39
1295.95 41
1296.04 43
1296.12 45
1296.20 46
1296.28 45
1296.37 41
1296.45 37
1296.53 32
1296.62 27
1296.70 23
1296.78 20
1296.86 18
1296.95 18
1297.03 19
1297.11 20
1297.19 22
1297.28 24
1297.36 24
1297.44 24
1297.52 23
1297.61 21
1297.69 19
1297.77 17
1297.86 16
1297.94 15
1298.02 16
1298.10 17
1298.19 19
1298.27 22
1298.35 24
1298.43 26
1298.52 27
1298.60 27
1298.68 27
1298.77 25
1298.85 22
1298.93 20
1299.01 17
1299.10 15
1299.18 13
1299.26 13
1299.34 14
1299.43 15
1299.51 17
1299.59 18
1299.68 18
1299.76 17
1299.84 17
1299.92 16
1300.01 16
1300.09 17
1300.17 19
1300.26 23
1300.34 27
1300.42 32
1300.50 36
1300.59 40
1300.67 43
1300.75 46
1300.83 48
1300.92 49
1301.00 51
1301.08 52
1301.17 53
1301.25 54
1301.33 55
1301.41 55
1301.50 54
1301.58 53
1301.66 52
1301.75 49
1301.83 47
1301.91 44
1301.99 41
1302.08 38
1302.16 36
1302.24 35
1302.33 35
1302.41 35
1302.49 35
1302.57 34
1302.66 33
1302.74 30
1302.82 26
1302.91 22
1302.99 18
1303.07 15
1303.15 14
1303.24 14
1303.32 16
1303.40 20
1303.49 25
1303.57 31
1303.65 37
1303.73 44
1303.82 50
1303.90 54
1303.98 57
1304.07 58
1304.15 56
1304.23 53
1304.31 48
1304.40 42
1304.48 37
1304.56 32
1304.65 28
1304.73 26
1304.81 26
1304.90 26
1304.98 27
1305.06 27
1305.14 26
1305.23 23
1305.31 18
1305.39 13
1305.48 7
1305.56 2
1305.64 0
1305.72 0
1305.81 0
1305.89 0
1305.97 0
1306.06 0
1306.14 0
1306.22 0
1306.31 1
1306.39 2
1306.47 3
1306.55 3
1306.64 3
1306.72 3
1306.80 2
1306.89 2
1306.97 2
1307.05 2
1307.14 4
1307.22 6
1307.30 8
1307.38 11
1307.47 12
1307.55 13
1307.63 13
1307.72 13
1307.80 13
1307.88 14
1307.97 15
1308.05 17
1308.13 20
1308.21 24
1308.30 28
1308.38 33
1308.46 37
1308.55 40
1308.63 43
1308.71 44
1308.80 45
1308.88 46
1308.96 46
1309.05 47
1309.13 48
1309.21 50
1309.29 51
1309.38 52
1309.46 52
1309.54 52
1309.63 52
1309.71 53
1309.79 55
1309.88 60
1309.96 66
1310.04 72
1310.13 78
1310.21 82
1310.29 84
1310.37 83
1310.46 79
1310.54 74
1310.62 68
1310.71 63
1310.79 58
1310.87 55
1310.96 53
1311.04 53
1311.12 52
1311.21 52
1311.29 53
1311.37 54
1311.45 55
1311.54 55
1311.62 55
1311.70 54
1311.79 51
1311.87 46
1311.95 40
1312.04 33
1312.12 26
1312.20 21
1312.29 16
1312.37 14
1312.45 15
1312.54 18
1312.62 22
1312.70 26
1312.79 30
1312.87 33
1312.95 34
1313.04 34
1313.12 33
1313.20 31
1313.28 29
1313.37 27
1313.45 25
1313.53 24
1313.62 24
1313.70 25
1313.78 26
1313.87 28
1313.95 31
1314.03 34
1314.12 37
1314.20 41
1314.28 45
1314.37 50
1314.45 55
1314.53 60
1314.62 63
1314.70 65
1314.78 65
1314.87 63
1314.95 61
1315.03 58
1315.12 55
1315.20 55
1315.28 56
1315.37 60
1315.45 64
1315.53 69
1315.62 74
1315.70 78
1315.78 80
1315.87 81
1315.95 81
1316.03 79
1316.11 77
1316.20 74
1316.28 70
1316.36 66
1316.45 63
1316.53 60
1316.61 57
1316.70 55
1316.78 54
1316.86 54
1316.95 56
1317.03 60
1317.11 65
1317.20 71
1317.28 77
1317.36 82
1317.45 86
1317.53 87
1317.61 86
1317.70 83
1317.78 79
1317.86 75
1317.95 70
1318.03 66
1318.11 61
1318.20 57
1318.28 54
1318.36 51
1318.45 48
1318.53 47
1318.61 46
1318.70 46
1318.78 46
1318.86 45
1318.95 43
1319.03 40
1319.11 38
1319.20 35
1319.28 33
1319.37 33
1319.45 35
1319.53 38
1319.62 41
1319.70 43
1319.78 45
1319.87 46
1319.95 46
1320.03 46
1320.12 46
1320.20 46
1320.28 47
1320.37 47
1320.45 48
1320.53 48
1320.62 47
1320.70 45
1320.78 42
1320.87 40
1320.95 39
1321.03 38
1321.12 38
1321.20 39
1321.28 40
1321.37 40
1321.45 40
1321.53 38
1321.62 35
1321.70 31
1321.78 27
1321.87 24
1321.95 21
1322.03 20
1322.12 20
1322.20 20
1322.29 20
1322.37 19
1322.45 18
1322.54 15
1322.62 12
1322.70 9
1322.79 8
1322.87 9
1322.95 12
1323.04 17
1323.12 22
1323.20 27
1323.29 31
1323.37 33
1323.45 33
1323.54 32
1323.62 29
1323.70 27
1323.79 26
1323.87 25
1323.96 26
1324.04 27
1324.12 29
1324.21 32
1324.29 35
1324.37 39
1324.46 42
1324.54 46
1324.62 50
1324.71 52
1324.79 54
1324.87 55
1324.96 55
1325.04 54
1325.13 52
1325.21 50
1325.29 47
1325.38 45
1325.46 42
1325.54 39
1325.63 36
1325.71 33
1325.79 30
1325.88 26
1325.96 23
1326.04 21
1326.13 20
1326.21 19
1326.30 19
1326.38 19
1326.46 19
1326.55 19
1326.63 19
1326.71 20
1326.80 23
1326.88 26
1326.96 30
1327.05 34
1327.13 38
1327.22 42
1327.30 44
1327.38 46
1327.47 47
1327.55 48
1327.63 49
1327.72 50
1327.80 52
1327.88 53
1327.97 56
1328.05 58
1328.14 62
1328.22 65
1328.30 69
1328.39 72
1328.47 74
1328.55 75
1328.64 75
1328.72 74
1328.81 73
1328.89 72
1328.97 72
1329.06 71
1329.14 69
1329.22 67
1329.31 63
1329.39 58
1329.47 53
1329.56 48
1329.64 43
1329.73 39
1329.81 37
1329.89 36
1329.98 35
1330.06 36
1330.14 37
1330.23 38
1330.31 39
1330.40 41
1330.48 43
1330.56 45
1330.65 47
1330.73 48
1330.81 48
1330.90 48
1330.98 46
1331.07 44
1331.15 42
1331.23 40
1331.32 38
1331.40 37
1331.48 37
1331.57 36
1331.65 35
1331.74 34
1331.82 32
1331.90 30
1331.99 29
1332.07 29
1332.15 30
1332.24 31
1332.32 33
1332.41 34
1332.49 34
1332.57 33
1332.66 31
1332.74 28
1332.83 26
1332.91 25
1332.99 25
1333.08 27
1333.16 31
1333.24 35
1333.33 41
1333.41 47
1333.50 52
1333.58 57
1333.66 61
1333.75 63
1333.83 65
1333.91 66
1334.00 65
1334.08 64
1334.17 61
1334.25 58
1334.33 54
1334.42 49
1334.50 43
1334.59 37
1334.67 33
1334.75 29
1334.84 28
1334.92 29
1335.01 31
1335.09 35
1335.17 40
1335.26 44
1335.34 47
1335.42 49
1335.51 50
1335.59 49
1335.68 48
1335.76 46
1335.84 44
1335.93 41
1336.01 39
1336.10 36
1336.18 33
1336.26 29
1336.35 26
1336.43 23
1336.52 21
1336.60 20
1336.68 20
1336.77 23
1336.85 26
1336.94 29
1337.02 31
1337.10 32
1337.19 31
1337.27 30
1337.35 29
1337.44 30
1337.52 32
1337.61 35
1337.69 39
1337.77 43
1337.86 47
1337.94 49
1338.03 50
1338.11 50
1338.19 50
1338.28 48
1338.36 46
1338.45 44
1338.53 41
1338.61 38
1338.70 36
1338.78 34
1338.87 33
1338.95 34
1339.03 36
1339.12 40
1339.20 44
1339.29 48
1339.37 51
1339.45 53
1339.54 55
1339.62 55
1339.71 55
1339.79 54
1339.87 53
1339.96 51
1340.04 49
1340.13 47
1340.21 44
1340.29 43
1340.38 43
1340.46 44
1340.55 45
1340.63 46
1340.72 47
1340.80 47
1340.88 47
1340.97 45
1341.05 44
1341.14 43
1341.22 43
1341.30 44
1341.39 45
1341.47 46
1341.56 48
1341.64 49
1341.72 51
1341.81 52
1341.89 54
1341.98 55
1342.06 56
1342.14 55
1342.23 54
1342.31 52
1342.40 50
1342.48 48
1342.57 47
1342.65 48
1342.73 49
1342.82 51
1342.90 53
1342.99 54
1343.07 55
1343.15 55
1343.24 53
1343.32 50
1343.41 47
1343.49 43
1343.57 39
1343.66 35
1343.74 32
1343.83 29
1343.91 27
1344.00 25
1344.08 22
1344.16 19
1344.25 16
1344.33 12
1344.42 9
1344.50 6
1344.58 4
1344.67 3
1344.75 2
1344.84 1
1344.92 0
1345.01 0
1345.09 0
1345.17 0
1345.26 0
1345.34 0
1345.43 0
1345.51 0
1345.60 2
1345.68 5
1345.76 8
1345.85 10
1345.93 11
1346.02 12
1346.10 11
1346.18 10
1346.27 8
1346.35 7
1346.44 5
1346.52 5
1346.61 7
1346.69 9
1346.77 13
1346.86 18
1346.94 22
1347.03 26
1347.11 27
1347.20 27
1347.28 25
1347.36 22
1347.45 19
1347.53 16
1347.62 15
1347.70 15
1347.79 15
1347.87 17
1347.95 18
1348.04 19
1348.12 20
1348.21 20
1348.29 20
1348.38 21
1348.46 21
1348.54 21
1348.63 21
1348.71 20
1348.80 19
1348.88 17
1348.97 16
1349.05 16
1349.13 16
1349.22 16
1349.30 17
1349.39 18
1349.47 17
1349.56 16
1349.64 14
1349.72 11
1349.81 9
1349.89 8
1349.98 8
1350.06 8
1350.15 9
1350.23 10
1350.32 10
1350.40 10
1350.48 9
1350.57 7
1350.65 6
1350.74 5
1350.82 5
1350.91 5
1350.99 7
1351.07 8
1351.16 10
1351.24 11
1351.33 13
1351.41 15
1351.50 18
1351.58 20
1351.67 22
1351.75 23
1351.83 24
1351.92 24
1352.00 24
1352.09 24
1352.17 24
1352.26 26
1352.34 28
1352.43 31
1352.51 34
1352.59 37
1352.68 40
1352.76 42
1352.85 44
1352.93 46
1353.02 47
1353.10 48
1353.19 48
1353.27 46
1353.35 45
1353.44 43
1353.52 41
1353.61 41
1353.69 41
1353.78 42
1353.86 43
1353.95 44
1354.03 44
1354.11 42
1354.20 39
1354.28 36
1354.37 35
1354.45 34
1354.54 36
1354.62 39
1354.71 42
1354.79 46
1354.87 48
1354.96 48
1355.04 46
1355.13 43
1355.21 39
1355.30 35
1355.38 31
1355.47 27
1355.55 24
1355.64 23
1355.72 22
1355.80 23
1355.89 25
1355.97 28
1356.06 32
1356.14 37
1356.23 42
1356.31 48
1356.40 54
1356.48 59
1356.57 64
1356.65 68
1356.73 70
1356.82 70
1356.90 68
1356.99 64
1357.07 58
1357.16 51
1357.24 45
1357.33 41
1357.41 39
1357.50 38
1357.58 39
1357.66 40
1357.75 42
1357.83 43
1357.92 42
1358.00 41
1358.09 39
1358.17 37
1358.26 36
1358.34 35
1358.43 35
1358.51 36
1358.60 37
1358.68 38
1358.76 40
1358.85 42
1358.93 44
1359.02 46
1359.10 49
1359.19 52
1359.27 54
1359.36 56
1359.44 56
1359.53 55
1359.61 52
1359.70 48
1359.78 44
1359.87 40
1359.95 39
1360.03 39
1360.12 40
1360.20 41
1360.29 42
1360.37 41
1360.46 39
1360.54 36
1360.63 31
1360.71 28
1360.80 25
1360.88 24
1360.97 23
1361.05 23
1361.14 23
1361.22 23
1361.30 22
1361.39 22
1361.47 21
1361.56 20
1361.64 20
1361.73 20
1361.81 20
1361.90 20
1361.98 21
1362.07 23
1362.15 24
1362.24 26
1362.32 28
1362.41 30
1362.49 30
1362.58 30
1362.66 30
1362.74 29
1362.83 28
1362.91 28
1363.00 28
1363.08 29
1363.17 30
1363.25 31
1363.34 33
1363.42 34
1363.51 35
1363.59 36
1363.68 37
1363.76 37
1363.85 37
1363.93 35
1364.02 33
1364.10 31
1364.19 30
1364.27 28
1364.36 27
1364.44 26
1364.53 26
1364.61 27
1364.69 29
1364.78 31
1364.86 34
1364.95 37
1365.03 40
1365.12 44
1365.20 47
1365.29 49
1365.37 51
1365.46 51
1365.54 51
1365.63 51
1365.71 49
1365.80 47
1365.88 45
1365.97 43
1366.05 42
1366.14 43
1366.22 44
1366.31 46
1366.39 48
1366.48 50
1366.56 51
1366.65 50
1366.73 49
1366.82 47
1366.90 44
1366.99 41
1367.07 39
1367.16 36
1367.24 33
1367.33 30
1367.41 27
1367.50 25
1367.58 22
1367.66 20
1367.75 18
1367.83 16
1367.92 14
1368.00 13
1368.09 11
1368.17 10
1368.26 9
1368.34 8
1368.43 6
1368.51 4
1368.60 2
1368.68 0
1368.77 0
1368.85 0
1368.94 0
1369.02 0
1369.11 0
1369.19 0
1369.28 0
1369.36 2
1369.45 6
1369.53 9
1369.62 13
1369.70 16
1369.79 18
1369.87 21
1369.96 24
1370.04 28
1370.13 32
1370.21 36
1370.30 41
1370.38 44
1370.47 47
1370.55 48
1370.64 47
1370.72 44
1370.81 41
1370.89 36
1370.98 32
1371.06 29
1371.15 26
1371.23 25
1371.32 25
1371.40 26
1371.49 29
1371.57 33
1371.66 38
1371.74 44
1371.83 50
1371.91 56
1372.00 61
1372.08 65
1372.17 67
1372.25 68
1372.34 68
1372.42 67
1372.51 67
1372.59 66
1372.68 66
1372.76 66
1372.85 67
1372.93 68
1373.02 70
1373.10 72
1373.19 73
1373.27 75
1373.36 75
1373.44 74
1373.53 73
1373.61 70
1373.70 66
1373.78 62
1373.87 59
1373.95 57
1374.04 55
1374.12 54
1374.21 55
1374.30 55
1374.38 57
1374.47 58
1374.55 59
1374.64 61
1374.72 62
1374.81 63
1374.89 64
1374.98 65
1375.06 65
1375.15 65
1375.23 63
1375.32 60
1375.40 56
1375.49 51
1375.57 47
1375.66 43
1375.74 40
1375.83 39
1375.91 40
1376.00 42
1376.08 45
1376.17 49
1376.25 54
1376.34 59
1376.42 64
1376.51 69
1376.59 73
1376.68 77
1376.76 81
1376.85 83
1376.93 84
1377.02 84
1377.11 82
1377.19 80
1377.28 77
1377.36 72
1377.45 67
1377.53 61
1377.62 55
1377.70 49
1377.79 42
1377.87 36
1377.96 31
1378.04 27
1378.13 24
1378.21 22
1378.30 22
1378.38 24
1378.47 28
1378.55 33
1378.64 38
1378.72 43
1378.81 46
1378.89 48
1378.98 48
1379.07 46
1379.15 42
1379.24 38
1379.32 33
1379.41 28
1379.49 24
1379.58 21
1379.66 19
1379.75 18
1379.83 17
1379.92 18
1380.00 18
1380.09 18
1380.17 18
1380.26 19
1380.34 19
1380.43 20
1380.51 22
1380.60 23
1380.69 25
1380.77 27
1380.86 29
1380.94 31
1381.03 33
1381.11 36
1381.20 38
1381.28 39
1381.37 40
1381.45 40
1381.54 40
1381.62 38
1381.71 35
1381.79 32
1381.88 29
1381.97 25
1382.05 22
1382.14 19
1382.22 16
1382.31 13
1382.39 12
1382.48 12
1382.56 14
1382.65 17
1382.73 20
1382.82 25
1382.90 29
1382.99 33
1383.08 36
1383.16 39
1383.25 42
1383.33 45
1383.42 47
1383.50 50
1383.59 51
1383.67 51
1383.76 50
1383.84 49
1383.93 47
1384.01 46
1384.10 45
1384.19 44
1384.27 45
1384.36 46
1384.44 47
1384.53 47
1384.61 47
1384.70 47
1384.78 46
1384.87 45
1384.95 44
1385.04 43
1385.12 41
1385.21 39
1385.30 37
1385.38 33
1385.47 29
1385.55 25
1385.64 21
1385.72 17
1385.81 15
1385.89 13
1385.98 13
1386.06 13
1386.15 13
1386.24 13
1386.32 11
1386.41 9
1386.49 7
1386.58 4
1386.66 1
1386.75 0
1386.83 0
1386.92 0
1387.01 0
1387.09 0
1387.18 0
1387.26 0
1387.35 1
1387.43 4
1387.52 7
1387.60 8
1387.69 8
1387.77 6
1387.86 3
1387.95 0
1388.03 0
1388.12 0
1388.20 0
1388.29 0
1388.37 0
1388.46 3
1388.54 6
1388.63 10
1388.72 13
1388.80 15
1388.89 17
1388.97 17
1389.06 17
1389.14 16
1389.23 16
1389.31 15
1389.40 16
1389.49 18
1389.57 21
1389.66 24
1389.74 28
1389.83 31
1389.91 34
1390.00 37
1390.08 40
1390.17 43
1390.26 47
1390.34 51
1390.43 54
1390.51 57
1390.60 58
1390.68 58
1390.77 57
1390.86 54
1390.94 51
1391.03 48
1391.11 45
1391.20 41
1391.28 38
1391.37 36
1391.45 34
1391.54 33
1391.63 34
1391.71 36
1391.80 39
1391.88 41
1391.97 43
1392.05 44
1392.14 44
1392.23 42
1392.31 38
1392.40 33
1392.48 28
1392.57 23
1392.65 19
1392.74 16
1392.83 15
1392.91 16
1393.00 19
1393.08 23
1393.17 28
1393.25 34
1393.34 38
1393.43 42
1393.51 43
1393.60 43
1393.68 41
1393.77 38
1393.85 34
1393.94 30
1394.03 27
1394.11 24
1394.20 22
1394.28 22
1394.37 23
1394.45 26
1394.54 29
1394.63 34
1394.71 38
1394.80 41
1394.88 42
1394.97 41
1395.05 39
1395.14 36
1395.23 31
1395.31 27
1395.40 23
1395.48 20
1395.57 18
1395.65 17
1395.74 17
1395.83 16
1395.91 16
1396.00 15
1396.08 14
1396.17 12
1396.25 10
1396.34 8
1396.43 6
1396.51 6
1396.60 7
1396.68 9
1396.77 13
1396.86 17
1396.94 21
1397.03 24
1397.11 27
1397.20 28
1397.28 28
1397.37 27
1397.46 24
1397.54 20
1397.63 17
1397.71 14
1397.80 12
1397.88 11
1397.97 12
1398.06 13
1398.14 15
1398.23 17
1398.31 18
1398.40 19
1398.49 19
1398.57 19
1398.66 19
1398.74 18
1398.83 18
1398.92 18
1399.00 19
1399.09 20
1399.17 20
1399.26 22
1399.34 23
1399.43 25
1399.52 26
1399.60 28
1399.69 30
1399.77 32
1399.86 34
1399.95 35
1400.03 36
1400.12 36
1400.20 36
1400.29 35
1400.38 33
1400.46 32
1400.55 31
1400.63 31
1400.72 32
1400.80 33
1400.89 35
1400.98 36
1401.06 37
1401.15 37
1401.23 36
1401.32 34
1401.41 31
1401.49 28
1401.58 23
1401.66 19
1401.75 15
1401.84 12
1401.92 11
1402.01 10
1402.09 10
1402.18 10
1402.27 10
1402.35 8
1402.44 6
1402.52 4
1402.61 1
1402.70 0
1402.78 0
1402.87 0
1402.95 3
1403.04 6
1403.13 10
1403.21 13
1403.30 15
1403.38 17
1403.47 18
1403.56 19
1403.64 20
1403.73 21
1403.81 22
1403.90 24
1403.99 24
1404.07 23
1404.16 20
1404.24 17
1404.33 12
1404.42 7
1404.50 2
1404.59 0
1404.67 0
1404.76 0
1404.85 0
1404.93 0
1405.02 0
1405.10 0
1405.19 1
1405.28 2
1405.36 2
1405.45 2
1405.53 2
1405.62 3
1405.71 5
1405.79 9
1405.88 15
1405.96 24
1406.05 34
1406.14 45
1406.22 55
1406.31 63
1406.40 69
1406.48 72
1406.57 72
1406.65 70
1406.74 67
1406.83 64
1406.91 60
1407.00 58
1407.08 57
1407.17 56
1407.26 55
1407.34 53
1407.43 50
1407.51 46
1407.60 41
1407.69 35
1407.77 30
1407.86 25
1407.95 21
1408.03 18
1408.12 15
1408.20 13
1408.29 11
1408.38 9
1408.46 7
1408.55 7
1408.63 9
1408.72 13
1408.81 18
1408.89 25
1408.98 31
1409.07 36
1409.15 39
1409.24 40
1409.32 39
1409.41 36
1409.50 33
1409.58 31
1409.67 31
1409.76 33
1409.84 36
1409.93 42
1410.01 47
1410.10 52
1410.19 55
1410.27 57
1410.36 58
1410.44 58
1410.53 58
1410.62 57
1410.70 57
1410.79 58
1410.88 59
1410.96 60
1411.05 62
1411.13 63
1411.22 63
1411.31 61
1411.39 58
1411.48 54
1411.57 50
1411.65 44
1411.74 39
1411.82 35
1411.91 32
1412.00 29
1412.08 27
1412.17 25
1412.26 24
1412.34 22
1412.43 22
1412.51 22
1412.60 24
1412.69 27
1412.77 32
1412.86 36
1412.95 40
1413.03 42
1413.12 41
1413.21 38
1413.29 34
1413.38 29
1413.46 25
1413.55 22
1413.64 21
1413.72 21
1413.81 22
1413.90 23
1413.98 23
1414.07 22
1414.15 21
1414.24 19
1414.33 17
1414.41 16
1414.50 14
1414.59 13
1414.67 11
1414.76 9
1414.85 7
1414.93 6
1415.02 5
1415.10 4
1415.19 6
1415.28 8
1415.36 12
1415.45 17
1415.54 21
1415.62 25
1415.71 28
1415.80 29
1415.88 29
1415.97 27
1416.05 24
1416.14 19
1416.23 15
1416.31 10
1416.40 7
1416.49 4
1416.57 2
1416.66 1
1416.75 2
1416.83 2
1416.92 4
1417.00 6
1417.09 8
1417.18 10
1417.26 12
1417.35 14
1417.44 17
1417.52 18
1417.61 19
1417.70 20
1417.78 21
1417.87 22
1417.96 23
1418.04 24
1418.13 25
1418.21 26
1418.30 27
1418.39 28
1418.47 27
1418.56 26
1418.65 25
1418.73 23
1418.82 22
1418.91 22
1418.99 24
1419.08 27
1419.17 33
1419.25 39
1419.34 47
1419.43 55
1419.51 62
1419.60 67
1419.69 69
1419.77 68
1419.86 64
1419.94 58
1420.03 53
1420.12 48
1420.20 45
1420.29 45
1420.38 47
1420.46 50
1420.55 53
1420.64 56
1420.72 56
1420.81 54
1420.90 50
1420.98 45
1421.07 38
1421.16 31
1421.24 25
1421.33 19
1421.42 15
1421.50 12
1421.59 11
1421.68 11
1421.76 14
1421.85 18
1421.93 22
1422.02 26
1422.11 29
1422.19 30
1422.28 30
1422.37 28
1422.45 26
1422.54 23
1422.63 21
1422.71 20
1422.80 20
1422.89 21
1422.97 24
1423.06 29
1423.15 35
1423.23 42
1423.32 50
1423.41 59
1423.49 66
1423.58 72
1423.67 76
1423.75 77
1423.84 77
1423.93 75
1424.01 73
1424.10 70
1424.19 68
1424.27 65
1424.36 61
1424.45 57
1424.53 52
1424.62 46
1424.71 39
1424.79 33
1424.88 28
1424.97 24
1425.05 22
1425.14 21
1425.23 22
1425.31 23
1425.40 24
1425.49 26
1425.57 27
1425.66 28
1425.75 29
1425.83 30
1425.92 31
1426.01 31
1426.09 31
1426.18 30
1426.27 29
1426.35 28
1426.44 27
1426.53 27
1426.61 29
1426.70 33
1426.79 39
1426.87 46
1426.96 54
1427.05 62
1427.13 68
1427.22 73
1427.31 75
1427.39 74
1427.48 70
1427.57 64
1427.65 55
1427.74 46
1427.83 37
1427.91 30
1428.00 23
1428.09 19
1428.17 16
1428.26 14
1428.35 13
1428.44 11
1428.52 9
1428.61 7
1428.70 5
1428.78 4
1428.87 4
1428.96 6
1429.04 10
1429.13 14
1429.22 19
1429.30 24
1429.39 27
1429.48 30
1429.56 31
1429.65 32
1429.74 34
1429.82 36
1429.91 38
1430.00 42
1430.08 46
1430.17 51
1430.26 55
1430.34 59
1430.43 61
1430.52 61
1430.60 60
1430.69 57
1430.78 53
1430.87 48
1430.95 44
1431.04 40
1431.13 37
1431.21 36
1431.30 36
1431.39 37
1431.47 40
1431.56 43
1431.65 46
1431.73 49
1431.82 51
1431.91 53
1431.99 53
1432.08 52
1432.17 51
1432.26 50
1432.34 50
1432.43 49
1432.52 50
1432.60 51
1432.69 53
1432.78 57
1432.86 62
1432.95 67
1433.04 72
1433.12 76
1433.21 78
1433.30 78
1433.38 76
1433.47 73
1433.56 67
1433.65 61
1433.73 55
1433.82 49
1433.91 43
1433.99 39
1434.08 35
1434.17 32
1434.25 31
1434.34 30
1434.43 31
1434.52 33
1434.60 36
1434.69 39
1434.78 43
1434.86 46
1434.95 48
1435.04 51
1435.12 54
1435.21 55
1435.30 56
1435.38 57
1435.47 56
1435.56 54
1435.65 52
1435.73 50
1435.82 47
1435.91 44
1435.99 42
1436.08 41
1436.17 40
1436.25 42
1436.34 44
1436.43 48
1436.52 52
1436.60 57
1436.69 60
1436.78 62
1436.86 63
1436.95 62
1437.04 60
1437.12 58
1437.21 55
1437.30 52
1437.39 50
1437.47 48
1437.56 46
1437.65 43
1437.73 41
1437.82 38
1437.91 35
1438.00 33
1438.08 33
1438.17 35
1438.26 38
1438.34 42
1438.43 47
1438.52 51
1438.60 55
1438.69 56
1438.78 55
1438.87 52
1438.95 47
1439.04 41
1439.13 33
1439.21 25
1439.30 18
1439.39 12
1439.48 7
1439.56 4
1439.65 2
1439.74 1
1439.82 1
1439.91 3
1440.00 5
1440.09 8
1440.17 11
1440.26 14
1440.35 17
1440.43 19
1440.52 20
1440.61 20
1440.70 19
1440.78 18
1440.87 16
1440.96 14
1441.04 12
1441.13 10
1441.22 7
1441.31 5
1441.39 3
1441.48 2
1441.57 2
1441.65 2
1441.74 2
1441.83 2
1441.92 1
1442.00 1
1442.09 0
1442.18 0
1442.26 0
1442.35 0
1442.44 0
1442.53 0
1442.61 0
1442.70 2
1442.79 4
1442.87 7
1442.96 9
1443.05 11
1443.14 13
1443.22 15
1443.31 17
1443.40 19
1443.48 22
1443.57 25
1443.66 27
1443.75 30
1443.83 31
1443.92 33
1444.01 33
1444.10 33
1444.18 33
1444.27 33
1444.36 34
1444.44 36
1444.53 39
1444.62 44
1444.71 49
1444.79 55
1444.88 62
1444.97 67
1445.06 73
1445.14 77
1445.23 80
1445.32 82
1445.40 82
1445.49 82
1445.58 81
1445.67 80
1445.75 79
1445.84 77
1445.93 77
1446.02 76
1446.10 76
1446.19 76
1446.28 75
1446.36 74
1446.45 73
1446.54 71
1446.63 69
1446.71 66
1446.80 64
1446.89 61
1446.98 59
1447.06 56
1447.15 55
1447.24 56
1447.33 59
1447.41 65
1447.50 74
1447.59 84
1447.67 93
1447.76 100
1447.85 103
1447.94 102
1448.02 97
1448.11 89
1448.20 80
1448.29 72
1448.37 67
1448.46 65
1448.55 66
1448.64 70
1448.72 75
1448.81 80
1448.90 82
1448.99 82
1449.07 78
1449.16 72
1449.25 65
1449.33 56
1449.42 49
1449.51 43
1449.60 39
1449.68 37
1449.77 35
1449.86 35
1449.95 34
1450.03 32
1450.12 30
1450.21 27
1450.30 24
1450.38 20
1450.47 16
1450.56 12
1450.65 8
1450.73 4
1450.82 0
1450.91 0
1451.00 0
1451.08 0
1451.17 1
1451.26 6
1451.35 10
1451.43 14
1451.52 17
1451.61 19
1451.70 19
1451.78 18
1451.87 18
1451.96 19
1452.05 20
1452.13 23
1452.22 26
1452.31 29
1452.40 31
1452.48 32
1452.57 32
1452.66 32
1452.75 32
1452.83 32
1452.92 33
1453.01 35
1453.10 37
1453.18 38
1453.27 40
1453.36 41
1453.45 41
1453.53 41
1453.62 40
1453.71 40
1453.80 38
1453.88 37
1453.97 34
1454.06 31
1454.15 28
1454.23 25
1454.32 23
1454.41 21
1454.50 20
1454.58 19
1454.67 19
1454.76 18
1454.85 18
1454.93 16
1455.02 14
1455.11 11
1455.20 8
1455.28 6
1455.37 4
1455.46 4
1455.55 5
1455.63 7
1455.72 11
1455.81 15
1455.90 19
1455.98 22
1456.07 24
1456.16 24
1456.25 23
1456.33 20
1456.42 17
1456.51 14
1456.60 12
1456.69 11
1456.77 10
1456.86 11
1456.95 12
1457.04 13
1457.12 14
1457.21 14
1457.30 15
1457.39 16
1457.47 17
1457.56 18
1457.65 20
1457.74 21
1457.82 22
1457.91 22
1458.00 21
1458.09 19
1458.18 16
1458.26 14
1458.35 12
1458.44 11
1458.53 11
1458.61 13
1458.70 15
1458.79 18
1458.88 22
1458.96 26
1459.05 29
1459.14 33
1459.23 36
1459.32 39
1459.40 42
1459.49 43
1459.58 43
1459.67 42
1459.75 39
1459.84 35
1459.93 31
1460.02 27
1460.10 25
1460.19 23
1460.28 22
1460.37 22
1460.46 22
1460.54 22
1460.63 21
1460.72 21
1460.81 20
1460.89 21
1460.98 22
1461.07 26
1461.16 30
1461.25 37
1461.33 45
1461.42 54
1461.51 64
1461.60 73
1461.68 80
1461.77 86
1461.86 89
1461.95 90
1462.03 89
1462.12 88
1462.21 86
1462.30 85
1462.39 84
1462.47 83
1462.56 82
1462.65 81
1462.74 80
1462.83 79
1462.91 79
1463.00 80
1463.09 82
1463.18 83
1463.26 84
1463.35 83
1463.44 82
1463.53 79
1463.62 76
1463.70 74
1463.79 71
1463.88 69
1463.97 66
1464.05 63
1464.14 59
1464.23 54
1464.32 50
1464.41 47
1464.49 47
1464.58 49
1464.67 54
1464.76 61
1464.85 69
1464.93 76
1465.02 82
1465.11 85
1465.20 87
1465.28 87
1465.37 85
1465.46 82
1465.55 79
1465.64 75
1465.72 71
1465.81 66
1465.90 60
1465.99 55
1466.08 48
1466.16 42
1466.25 36
1466.34 30
1466.43 26
1466.52 23
1466.60 22
1466.69 23
1466.78 25
1466.87 28
1466.95 31
1467.04 33
1467.13 35
1467.22 37
1467.31 37
1467.39 38
1467.48 39
1467.57 40
1467.66 43
1467.75 46
1467.83 49
1467.92 53
1468.01 56
1468.10 58
1468.19 60
1468.27 61
1468.36 60
1468.45 58
1468.54 55
1468.63 50
1468.71 43
1468.80 36
1468.89 29
1468.98 23
1469.07 19
1469.15 19
1469.24 21
1469.33 26
1469.42 31
1469.51 36
1469.59 39
1469.68 38
1469.77 34
1469.86 28
1469.95 21
1470.03 15
1470.12 11
1470.21 9
1470.30 10
1470.39 13
1470.47 16
1470.56 19
1470.65 21
1470.74 21
1470.83 20
1470.91 18
1471.00 16
1471.09 13
1471.18 9
1471.27 5
1471.35 1
1471.44 0
1471.53 0
1471.62 0
1471.71 0
1471.79 0
1471.88 0
1471.97 0
1472.06 0
1472.15 8
1472.24 16
1472.32 24
1472.41 30
1472.50 35
1472.59 39
1472.68 43
1472.76 46
1472.85 49
1472.94 52
1473.03 55
1473.12 56
1473.20 56
1473.29 55
1473.38 52
1473.47 49
1473.56 45
1473.64 43
1473.73 41
1473.82 41
1473.91 42
1474.00 44
1474.09 46
1474.17 48
1474.26 49
1474.35 49
1474.44 49
1474.53 47
1474.61 46
1474.70 46
1474.79 46
1474.88 48
1474.97 51
1475.06 55
1475.14 60
1475.23 66
1475.32 72
1475.41 79
1475.50 86
1475.58 92
1475.67 96
1475.76 99
1475.85 100
1475.94 98
1476.03 94
1476.11 88
1476.20 80
1476.29 72
1476.38 64
1476.47 57
1476.55 52
1476.64 48
1476.73 46
1476.82 45
1476.91 45
1477.00 46
1477.08 46
1477.17 47
1477.26 47
1477.35 48
1477.44 49
1477.52 50
1477.61 50
1477.70 50
1477.79 48
1477.88 45
1477.97 39
1478.05 32
1478.14 25
1478.23 17
1478.32 9
1478.41 2
1478.50 0
1478.58 0
1478.67 0
1478.76 0
1478.85 0
1478.94 0
1479.03 0
1479.11 0
1479.20 1
1479.29 5
1479.38 10
1479.47 16
1479.56 21
1479.64 27
1479.73 31
1479.82 34
1479.91 35
1480.00 35
1480.09 35
1480.17 34
1480.26 33
1480.35 32
1480.44 31
1480.53 30
1480.62 29
1480.70 27
1480.79 26
1480.88 25
1480.97 25
1481.06 27
1481.15 31
1481.23 37
1481.32 44
1481.41 50
1481.50 56
1481.59 60
1481.68 62
1481.76 62
1481.85 59
1481.94 54
1482.03 49
1482.12 42
1482.21 36
1482.29 31
1482.38 26
1482.47 23
1482.56 21
1482.65 20
1482.74 21
1482.82 23
1482.91 27
1483.00 31
1483.09 36
1483.18 40
1483.27 44
1483.35 46
1483.44 46
1483.53 45
1483.62 42
1483.71 38
1483.80 32
1483.89 25
1483.97 18
1484.06 12
1484.15 7
1484.24 4
1484.33 3
1484.42 4
1484.50 7
1484.59 11
1484.68 16
1484.77 21
1484.86 26
1484.95 30
1485.04 33
1485.12 34
1485.21 34
1485.30 33
1485.39 32
1485.48 29
1485.57 27
1485.65 25
1485.74 23
1485.83 21
1485.92 19
1486.01 18
1486.10 17
1486.19 18
1486.27 21
1486.36 25
1486.45 32
1486.54 41
1486.63 50
1486.72 58
1486.80 65
1486.89 69
1486.98 71
1487.07 70
1487.16 68
1487.25 64
1487.34 60
1487.42 56
1487.51 51
1487.60 47
1487.69 44
1487.78 43
1487.87 43
1487.96 45
1488.04 49
1488.13 55
1488.22 62
1488.31 69
1488.40 76
1488.49 82
1488.58 87
1488.66 91
1488.75 94
1488.84 95
1488.93 96
1489.02 96
1489.11 95
1489.20 93
1489.28 90
1489.37 86
1489.46 81
1489.55 77
1489.64 72
1489.73 69
1489.82 68
1489.90 68
1489.99 72
1490.08 77
1490.17 84
1490.26 91
1490.35 99
1490.44 105
1490.53 110
1490.61 111
1490.70 109
1490.79 104
1490.88 98
1490.97 91
1491.06 84
1491.15 78
1491.23 73
1491.32 71
1491.41 69
1491.50 68
1491.59 68
1491.68 68
1491.77 68
1491.85 68
1491.94 69
1492.03 71
1492.12 72
1492.21 75
1492.30 77
1492.39 78
1492.48 79
1492.56 79
1492.65 78
1492.74 76
1492.83 75
1492.92 74
1493.01 74
1493.10 74
1493.19 75
1493.27 75
1493.36 75
1493.45 73
1493.54 71
1493.63 67
1493.72 62
1493.81 57
1493.89 53
1493.98 49
1494.07 47
1494.16 47
1494.25 49
1494.34 53
1494.43 57
1494.52 62
1494.60 65
1494.69 67
1494.78 67
1494.87 66
1494.96 62
1495.05 57
1495.14 53
1495.23 50
1495.31 48
1495.40 48
1495.49 50
1495.58 54
1495.67 59
1495.76 63
1495.85 66
1495.94 67
1496.03 67
1496.11 65
1496.20 62
1496.29 58
1496.38 55
1496.47 51
1496.56 49
1496.65 47
1496.74 45
1496.82 44
1496.91 43
1497.00 43
1497.09 43
1497.18 43
1497.27 45
1497.36 47
1497.45 51
1497.54 55
1497.62 60
1497.71 65
1497.80 70
1497.89 73
1497.98 75
1498.07 75
1498.16 73
1498.25 71
1498.33 69
1498.42 67
1498.51 65
1498.60 65
1498.69 66
1498.78 67
1498.87 69
1498.96 70
1499.05 72
1499.13 73
1499.22 73
1499.31 74
1499.40 74
1499.49 75
1499.58 76
1499.67 77
1499.76 79
1499.85 80
1499.93 81
1500.02 80
1500.11 79
1500.20 77
1500.29 74
1500.38 70
1500.47 67
1500.56 64
1500.65 61
1500.73 57
1500.82 54
1500.91 50
1501.00 45
1501.09 40
1501.18 36
1501.27 32
1501.36 29
1501.45 27
1501.54 27
1501.62 29
1501.71 32
1501.80 36
1501.89 41
1501.98 47
1502.07 53
1502.16 57
1502.25 61
1502.34 63
1502.43 64
1502.51 63
1502.60 61
1502.69 60
1502.78 58
1502.87 57
1502.96 57
1503.05 57
1503.14 59
1503.23 61
1503.32 62
1503.40 63
1503.49 63
1503.58 61
1503.67 59
1503.76 56
1503.85 54
1503.94 52
1504.03 52
1504.12 53
1504.21 55
1504.29 58
1504.38 61
1504.47 64
1504.56 66
1504.65 68
1504.74 70
1504.83 72
1504.92 74
1505.01 75
1505.10 75
1505.18 75
1505.27 74
1505.36 72
1505.45 69
1505.54 65
1505.63 60
1505.72 54
1505.81 49
1505.90 43
1505.99 38
1506.08 36
1506.16 35
1506.25 37
1506.34 41
1506.43 46
1506.52 53
1506.61 59
1506.70 64
1506.79 68
1506.88 70
1506.97 69
1507.06 67
1507.14 63
1507.23 57
1507.32 51
1507.41 44
1507.50 37
1507.59 31
1507.68 26
1507.77 23
1507.86 20
1507.95 19
1508.04 19
1508.13 19
1508.21 20
1508.30 22
1508.39 24
1508.48 27
1508.57 29
1508.66 32
1508.75 34
1508.84 36
1508.93 38
1509.02 38
1509.11 38
1509.20 37
1509.28 35
1509.37 32
1509.46 28
1509.55 23
1509.64 18
1509.73 13
1509.82 8
1509.91 2
1510.00 0
1510.09 0
1510.18 0
1510.27 0
1510.35 0
1510.44 0
1510.53 2
1510.62 11
1510.71 21
1510.80 31
1510.89 42
1510.98 52
1511.07 61
1511.16 68
1511.25 74
1511.34 78
1511.43 81
1511.51 81
1511.60 80
1511.69 78
1511.78 74
1511.87 69
1511.96 65
1512.05 60
1512.14 57
1512.23 53
1512.32 50
1512.41 47
1512.50 44
1512.59 40
1512.68 35
1512.76 30
1512.85 25
1512.94 20
1513.03 14
1513.12 8
1513.21 3
1513.30 0
1513.39 0
1513.48 0
1513.57 0
1513.66 1
1513.75 8
1513.84 15
1513.93 23
1514.02 29
1514.10 33
1514.19 34
1514.28 34
1514.37 31
1514.46 27
1514.55 23
1514.64 18
1514.73 13
1514.82 8
1514.91 4
1515.00 0
1515.09 0
1515.18 0
1515.27 0
1515.36 0
1515.44 0
1515.53 0
1515.62 0
1515.71 2
1515.80 2
1515.89 3
1515.98 3
1516.07 3
1516.16 3
1516.25 4
1516.34 4
1516.43 4
1516.52 4
1516.61 3
1516.70 3
1516.79 3
1516.87 5
1516.96 8
1517.05 13
1517.14 19
1517.23 28
1517.32 36
1517.41 45
1517.50 53
1517.59 58
1517.68 62
1517.77 62
1517.86 61
1517.95 57
1518.04 52
1518.13 47
1518.22 42
1518.31 39
1518.40 37
1518.48 36
1518.57 38
1518.66 39
1518.75 41
1518.84 42
1518.93 43
1519.02 41
1519.11 39
1519.20 37
1519.29 34
1519.38 32
1519.47 31
1519.56 30
1519.65 29
1519.74 27
1519.83 25
1519.92 23
1520.01 21
1520.10 19
1520.18 19
1520.27 20
1520.36 21
1520.45 21
1520.54 21
1520.63 19
1520.72 15
1520.81 10
1520.90 5
1520.99 3
1521.08 3
1521.17 7
1521.26 12
1521.35 19
1521.44 25
1521.53 30
1521.62 31
1521.71 30
1521.80 26
1521.89 22
1521.98 17
1522.06 14
1522.15 13
1522.24 14
1522.33 17
1522.42 21
1522.51 25
1522.60 29
1522.69 32
1522.78 34
1522.87 35
1522.96 35
1523.05 35
1523.14 35
1523.23 35
1523.32 34
1523.41 34
1523.50 33
1523.59 31
1523.68 30
1523.77 29
1523.86 28
1523.95 29
1524.04 32
1524.13 35
1524.22 38
1524.30 41
1524.39 43
1524.48 42
1524.57 41
1524.66 37
1524.75 32
1524.84 27
1524.93 22
1525.02 17
1525.11 15
1525.20 14
1525.29 16
1525.38 21
1525.47 26
1525.56 32
1525.65 37
1525.74 39
1525.83 39
1525.92 38
1526.01 36
1526.10 34
1526.19 32
1526.28 31
1526.37 30
1526.46 29
1526.55 27
1526.64 24
1526.73 19
1526.82 14
1526.91 9
1526.99 5
1527.08 3
1527.17 4
1527.26 6
1527.35 9
1527.44 12
1527.53 15
1527.62 17
1527.71 17
1527.80 16
1527.89 14
1527.98 12
1528.07 11
1528.16 13
1528.25 17
1528.34 24
1528.43 33
1528.52 42
1528.61 51
1528.70 58
1528.79 63
1528.88 66
1528.97 68
1529.06 69
1529.15 69
1529.24 71
1529.33 74
1529.42 77
1529.51 81
1529.60 84
1529.69 86
1529.78 85
1529.87 82
1529.96 77
1530.05 70
1530.14 62
1530.23 54
1530.32 48
1530.41 43
1530.50 42
1530.59 42
1530.68 43
1530.76 45
1530.85 47
1530.94 47
1531.03 45
1531.12 42
1531.21 39
1531.30 36
1531.39 32
1531.48 30
1531.57 28
1531.66 27
1531.75 27
1531.84 26
1531.93 27
1532.02 27
1532.11 28
1532.20 29
1532.29 30
1532.38 31
1532.47 32
1532.56 34
1532.65 37
1532.74 40
1532.83 44
1532.92 49
1533.01 55
1533.10 59
1533.19 63
1533.28 64
1533.37 64
1533.46 62
1533.55 57
1533.64 51
1533.73 44
1533.82 37
1533.91 30
1534.00 25
1534.09 21
1534.18 19
1534.27 18
1534.36 20
1534.45 22
1534.54 24
1534.63 27
1534.72 30
1534.81 33
1534.90 37
1534.99 41
1535.08 47
1535.17 54
1535.26 61
1535.35 70
1535.44 78
1535.53 85
1535.62 92
1535.71 97
1535.80 101
1535.89 103
1535.98 103
1536.07 103
1536.16 101
1536.25 98
1536.34 95
1536.43 91
1536.52 88
1536.61 85
1536.70 82
1536.79 80
1536.88 78
1536.97 76
1537.06 74
1537.15 72
1537.24 69
1537.33 66
1537.42 63
1537.51 61
1537.60 58
1537.69 56
1537.78 54
1537.87 52
1537.96 51
1538.05 49
1538.14 49
1538.23 49
1538.32 50
1538.41 51
1538.50 52
1538.59 53
1538.68 52
1538.77 51
1538.86 49
1538.95 46
1539.04 44
1539.13 44
1539.22 46
1539.31 51
1539.40 59
1539.49 68
1539.58 79
1539.67 88
1539.76 96
1539.85 100
1539.94 101
1540.03 98
1540.12 92
1540.21 85
1540.30 76
1540.39 67
1540.48 59
1540.57 52
1540.66 46
1540.75 40
1540.84 36
1540.93 32
1541.02 29
1541.11 24
1541.20 18
1541.29 11
1541.38 3
1541.47 0
1541.56 0
1541.65 0
1541.74 0
1541.83 0
1541.92 0
1542.01 2
1542.10 12
1542.19 22
1542.28 29
1542.37 34
1542.46 37
1542.55 37
1542.64 35
1542.73 33
1542.82 32
1542.91 31
1543.00 31
1543.09 30
1543.18 30
1543.27 28
1543.37 27
1543.46 24
1543.55 23
1543.64 22
1543.73 23
1543.82 26
1543.91 29
1544.00 33
1544.09 36
1544.18 39
1544.27 40
1544.36 41
1544.45 40
1544.54 39
1544.63 38
1544.72 38
1544.81 39
1544.90 41
1544.99 43
1545.08 46
1545.17 49
1545.26 51
1545.35 52
1545.44 52
1545.53 50
1545.62 47
1545.71 42
1545.80 36
1545.89 28
1545.98 20
1546.07 12
1546.16 4
1546.25 0
1546.34 0
1546.43 0
1546.52 0
1546.61 0
1546.70 0
1546.79 3
1546.88 8
1546.97 11
1547.06 14
1547.16 15
1547.25 15
1547.34 15
1547.43 14
1547.52 13
1547.61 11
1547.70 9
1547.79 6
1547.88 4
1547.97 1
1548.06 0
1548.15 0
1548.24 0
1548.33 0
1548.42 0
1548.51 0
1548.60 0
1548.69 0
1548.78 1
1548.87 2
1548.96 3
1549.05 4
1549.14 5
1549.23 7
1549.32 8
1549.41 9
1549.50 10
1549.59 10
1549.68 10
1549.77 9
1549.87 8
1549.96 8
1550.05 8
1550.14 8
1550.23 8
1550.32 9
1550.41 10
1550.50 12
1550.59 13
1550.68 14
1550.77 16
1550.86 18
1550.95 21
1551.04 25
1551.13 29
1551.22 33
1551.31 37
1551.40 40
1551.49 43
1551.58 44
1551.67 46
1551.76 48
1551.85 49
1551.94 50
1552.04 51
1552.13 51
1552.22 50
1552.31 49
1552.40 48
1552.49 48
1552.58 50
1552.67 54
1552.76 61
1552.85 68
1552.94 74
1553.03 79
1553.12 80
1553.21 79
1553.30 76
1553.39 73
1553.48 72
1553.57 72
1553.66 76
1553.75 81
1553.84 88
1553.93 95
1554.03 101
1554.12 106
1554.21 110
1554.30 113
1554.39 114
1554.48 115
1554.57 114
1554.66 112
1554.75 110
1554.84 107
1554.93 105
1555.02 104
1555.11 103
1555.20 102
1555.29 102
1555.38 100
1555.47 97
1555.56 92
1555.65 86
1555.75 81
1555.84 76
1555.93 73
1556.02 73
1556.11 74
1556.20 77
1556.29 79
1556.38 81
1556.47 82
1556.56 80
1556.65 77
1556.74 74
1556.83 71
1556.92 68
1557.01 66
1557.10 64
1557.19 61
1557.28 58
1557.38 53
1557.47 49
1557.56 45
1557.65 42
1557.74 40
1557.83 41
1557.92 43
1558.01 46
1558.10 49
1558.19 52
1558.28 54
1558.37 54
1558.46 52
1558.55 49
1558.64 45
1558.73 40
1558.83 35
1558.92 31
1559.01 26
1559.10 22
1559.19 17
1559.28 13
1559.37 9
1559.46 6
1559.55 4
1559.64 3
1559.73 3
1559.82 5
1559.91 7
1560.00 9
1560.09 11
1560.19 14
1560.28 17
1560.37 21
1560.46 26
1560.55 31
1560.64 36
1560.73 40
1560.82 42
1560.91 43
1561.00 43
1561.09 41
1561.18 39
1561.27 37
1561.36 36
1561.45 36
1561.55 38
1561.64 42
1561.73 47
1561.82 53
1561.91 60
1562.00 66
1562.09 71
1562.18 73
1562.27 72
1562.36 69
1562.45 64
1562.54 58
1562.63 53
1562.73 48
1562.82 44
1562.91 41
1563.00 39
1563.09 38
1563.18 38
1563.27 40
1563.36 42
1563.45 44
1563.54 46
1563.63 48
1563.72 48
1563.81 47
1563.91 45
1564.00 43
1564.09 41
1564.18 42
1564.27 45
1564.36 50
1564.45 56
1564.54 61
1564.63 66
1564.72 68
1564.81 67
1564.90 65
1564.99 61
1565.09 56
1565.18 52
1565.27 48
1565.36 45
1565.45 44
1565.54 42
1565.63 42
1565.72 42
1565.81 41
1565.90 41
1565.99 40
1566.08 39
1566.18 38
1566.27 39
1566.36 40
1566.45 42
1566.54 44
1566.63 47
1566.72 50
1566.81 52
1566.90 53
1566.99 53
1567.08 53
1567.17 54
1567.27 55
1567.36 57
1567.45 60
1567.54 61
1567.63 62
1567.72 62
1567.81 61
1567.90 59
1567.99 58
1568.08 58
1568.17 60
1568.27 63
1568.36 67
1568.45 70
1568.54 71
1568.63 69
1568.72 64
1568.81 56
1568.90 46
1568.99 35
1569.08 24
1569.17 15
1569.27 9
1569.36 6
1569.45 7
1569.54 11
1569.63 15
1569.72 20
1569.81 24
1569.90 27
1569.99 28
1570.08 28
1570.18 27
1570.27 26
1570.36 25
1570.45 25
1570.54 25
1570.63 26
1570.72 27
1570.81 28
1570.90 29
1570.99 30
1571.09 30
1571.18 28
1571.27 25
1571.36 22
1571.45 17
1571.54 12
1571.63 7
1571.72 3
1571.81 0
1571.90 0
1572.00 0
1572.09 0
1572.18 0
1572.27 2
1572.36 3
1572.45 3
1572.54 2
1572.63 1
1572.72 0
1572.81 0
1572.91 0
1573.00 0
1573.09 4
1573.18 11
1573.27 17
1573.36 24
1573.45 30
1573.54 33
1573.63 35
1573.73 37
1573.82 38
1573.91 39
1574.00 42
1574.09 46
1574.18 50
1574.27 55
1574.36 58
1574.45 59
1574.54 58
1574.64 55
1574.73 49
1574.82 41
1574.91 34
1575.00 27
1575.09 22
1575.18 20
1575.27 21
1575.36 24
1575.46 30
1575.55 38
1575.64 47
1575.73 57
1575.82 67
1575.91 77
1576.00 86
1576.09 96
1576.18 104
1576.28 112
1576.37 118
1576.46 122
1576.55 124
1576.64 124
1576.73 121
1576.82 116
1576.91 110
1577.01 104
1577.10 97
1577.19 90
1577.28 84
1577.37 79
1577.46 76
1577.55 74
1577.64 75
1577.73 77
1577.83 81
1577.92 86
1578.01 90
1578.10 93
1578.19 94
1578.28 93
1578.37 88
1578.46 81
1578.56 72
1578.65 62
1578.74 52
1578.83 44
1578.92 38
1579.01 35
1579.10 36
1579.19 41
1579.29 47
1579.38 54
1579.47 60
1579.56 63
1579.65 61
1579.74 56
1579.83 48
1579.92 39
1580.01 29
1580.11 20
1580.20 13
1580.29 8
1580.38 5
1580.47 4
1580.56 4
1580.65 6
1580.75 8
1580.84 11
1580.93 14
1581.02 16
1581.11 18
1581.20 19
1581.29 19
1581.38 19
1581.48 21
1581.57 23
1581.66 28
1581.75 34
1581.84 41
1581.93 49
1582.02 58
1582.11 67
1582.21 75
1582.30 81
1582.39 86
1582.48 89
1582.57 90
1582.66 91
1582.75 91
1582.84 91
1582.94 92
1583.03 93
1583.12 95
1583.21 97
1583.30 99
1583.39 100
1583.48 101
1583.58 102
1583.67 104
1583.76 107
1583.85 112
1583.94 118
1584.03 123
1584.12 128
1584.22 130
1584.31 131
1584.40 130
1584.49 129
1584.58 128
1584.67 128
1584.76 130
1584.85 131
1584.95 132
1585.04 131
1585.13 127
1585.22 120
1585.31 111
1585.40 100
1585.49 89
1585.59 78
1585.68 69
1585.77 61
1585.86 54
1585.95 47
1586.04 40
1586.13 33
1586.23 26
1586.32 21
1586.41 17
1586.50 16
1586.59 16
1586.68 18
1586.77 21
1586.87 23
1586.96 24
1587.05 23
1587.14 20
1587.23 16
1587.32 10
1587.41 5
1587.51 0
1587.60 0
1587.69 0
1587.78 0
1587.87 1
1587.96 6
1588.06 12
1588.15 18
1588.24 26
1588.33 34
1588.42 42
1588.51 51
1588.60 58
1588.70 64
1588.79 68
1588.88 70
1588.97 70
1589.06 67
1589.15 63
1589.24 57
1589.34 50
1589.43 43
1589.52 36
1589.61 29
1589.70 22
1589.79 16
1589.89 11
1589.98 6
1590.07 3
1590.16 1
1590.25 2
1590.34 5
1590.43 9
1590.53 15
1590.62 20
1590.71 24
1590.80 26
1590.89 25
1590.98 22
1591.08 17
1591.17 11
1591.26 5
1591.35 0
1591.44 0
1591.53 0
1591.62 0
1591.72 0
1591.81 4
1591.90 10
1591.99 16
1592.08 22
1592.17 28
1592.27 33
1592.36 38
1592.45 41
1592.54 43
1592.63 43
1592.72 41
1592.82 37
1592.91 31
1593.00 24
1593.09 16
1593.18 9
1593.27 4
1593.37 0
1593.46 0
1593.55 0
1593.64 0
1593.73 1
1593.82 3
1593.92 5
1594.01 7
1594.10 8
1594.19 9
1594.28 10
1594.37 11
1594.47 13
1594.56 15
1594.65 18
1594.74 20
1594.83 23
1594.92 24
1595.02 24
1595.11 24
1595.20 23
1595.29 22
1595.38 21
1595.47 23
1595.57 26
1595.66 31
1595.75 38
1595.84 45
1595.93 52
1596.02 58
1596.12 63
1596.21 65
1596.30 65
1596.39 65
1596.48 65
1596.57 64
1596.67 65
1596.76 65
1596.85 66
1596.94 66
1597.03 65
1597.12 63
1597.22 60
1597.31 58
1597.40 56
1597.49 56
1597.58 58
1597.68 61
1597.77 63
1597.86 66
1597.95 67
1598.04 67
1598.13 66
1598.23 64
1598.32 63
1598.41 61
1598.50 58
1598.59 54
1598.68 49
1598.78 42
1598.87 34
1598.96 25
1599.05 18
1599.14 14
1599.24 13
1599.33 16
1599.42 22
1599.51 30
1599.60 38
1599.69 46
1599.79 51
1599.88 54
1599.97 54
1600.06 53
1600.15 50
1600.25 47
1600.34 44
1600.43 40
1600.52 36
1600.61 32
1600.70 28
1600.80 23
1600.89 18
1600.98 12
1601.07 7
1601.16 2
1601.26 0
1601.35 0
1601.44 0
1601.53 0
1601.62 0
1601.72 2
1601.81 4
1601.90 5
1601.99 6
1602.08 6
1602.17 5
1602.27 4
1602.36 1
1602.45 0
1602.54 0
1602.63 0
1602.73 0
1602.82 0
1602.91 0
1603.00 0
1603.09 3
1603.19 8
1603.28 12
1603.37 16
1603.46 19
1603.55 21
1603.64 24
1603.74 26
1603.83 28
1603.92 32
1604.01 36
1604.10 42
1604.20 48
1604.29 56
1604.38 62
1604.47 67
1604.56 70
1604.66 70
1604.75 67
1604.84 63
1604.93 59
1605.02 55
1605.12 53
1605.21 53
1605.30 53
1605.39 53
1605.48 52
1605.58 50
1605.67 46
1605.76 42
1605.85 39
1605.94 35
1606.04 33
1606.13 31
1606.22 29
1606.31 27
1606.40 24
1606.50 20
1606.59 15
1606.68 10
1606.77 6
1606.86 3
1606.96 1
1607.05 1
1607.14 3
1607.23 7
1607.32 12
1607.42 16
1607.51 21
1607.60 24
1607.69 27
1607.78 29
1607.88 30
1607.97 31
1608.06 32
1608.15 33
1608.24 34
1608.34 35
1608.43 36
1608.52 37
1608.61 37
1608.71 38
1608.80 38
1608.89 38
1608.98 38
1609.07 37
1609.17 36
1609.26 34
1609.35 31
1609.44 28
1609.53 24
1609.63 21
1609.72 20
1609.81 20
1609.90 22
1609.99 28
1610.09 35
1610.18 43
1610.27 52
1610.36 59
1610.45 63
1610.55 65
1610.64 65
1610.73 63
1610.82 59
1610.92 56
1611.01 54
1611.10 52
1611.19 50
1611.28 49
1611.38 48
1611.47 47
1611.56 46
1611.65 47
1611.74 50
1611.84 54
1611.93 59
1612.02 64
1612.11 68
1612.21 70
1612.30 70
1612.39 68
1612.48 65
1612.57 62
1612.67 59
1612.76 57
1612.85 55
1612.94 54
1613.04 53
1613.13 52
1613.22 51
1613.31 50
1613.40 50
1613.50 51
1613.59 53
1613.68 57
1613.77 61
1613.87 64
1613.96 65
1614.05 65
1614.14 63
1614.23 60
1614.33 55
1614.42 50
1614.51 45
1614.60 41
1614.70 36
1614.79 31
1614.88 25
1614.97 20
1615.06 15
1615.16 12
1615.25 11
1615.34 12
1615.43 17
1615.53 24
1615.62 33
1615.71 43
1615.80 53
1615.89 62
1615.99 69
1616.08 73
1616.17 74
1616.26 72
1616.36 67
1616.45 60
1616.54 52
1616.63 43
1616.73 35
1616.82 28
1616.91 22
1617.00 19
1617.09 17
1617.19 17
1617.28 17
1617.37 16
1617.46 16
1617.56 16
1617.65 16
1617.74 17
1617.83 19
1617.93 23
1618.02 28
1618.11 34
1618.20 39
1618.29 43
1618.39 45
1618.48 47
1618.57 48
1618.66 50
1618.76 52
1618.85 57
1618.94 63
1619.03 72
1619.13 81
1619.22 90
1619.31 98
1619.40 105
1619.50 109
1619.59 109
1619.68 107
1619.77 102
1619.87 96
1619.96 89
1620.05 81
1620.14 74
1620.23 67
1620.33 60
1620.42 54
1620.51 49
1620.60 44
1620.70 41
1620.79 40
1620.88 42
1620.97 45
1621.07 49
1621.16 54
1621.25 58
1621.34 61
1621.44 62
1621.53 62
1621.62 60
1621.71 57
1621.81 53
1621.90 49
1621.99 45
1622.08 41
1622.18 38
1622.27 36
1622.36 34
1622.45 34
1622.55 35
1622.64 37
1622.73 39
1622.82 42
1622.92 43
1623.01 44
1623.10 44
1623.19 43
1623.29 42
1623.38 42
1623.47 44
1623.56 48
1623.66 54
1623.75 61
1623.84 70
1623.93 78
1624.03 84
1624.12 88
1624.21 89
1624.30 87
1624.40 84
1624.49 80
1624.58 75
1624.67 71
1624.77 67
1624.86 63
1624.95 59
1625.04 55
1625.14 52
1625.23 50
1625.32 49
1625.41 49
1625.51 50
1625.60 53
1625.69 56
1625.78 60
1625.88 64
1625.97 67
1626.06 71
1626.15 74
1626.25 76
1626.34 77
1626.43 76
1626.52 75
1626.62 73
1626.71 71
1626.80 70
1626.89 70
1626.99 71
1627.08 74
1627.17 77
1627.26 81
1627.36 84
1627.45 85
1627.54 84
1627.64 82
1627.73 79
1627.82 76
1627.91 73
1628.01 73
1628.10 76
1628.19 81
1628.28 89
1628.38 98
1628.47 106
1628.56 113
1628.65 117
1628.75 118
1628.84 116
1628.93 112
1629.02 106
1629.12 99
1629.21 92
1629.30 85
1629.40 79
1629.49 73
1629.58 69
1629.67 66
1629.77 65
1629.86 65
1629.95 66
1630.04 67
1630.14 67
1630.23 67
1630.32 66
1630.41 64
1630.51 61
1630.60 59
1630.69 57
1630.79 55
1630.88 54
1630.97 54
1631.06 53
1631.16 53
1631.25 52
1631.34 52
1631.43 51
1631.53 51
1631.62 51
1631.71 52
1631.81 53
1631.90 53
1631.99 52
1632.08 49
1632.18 46
1632.27 41
1632.36 36
1632.45 31
1632.55 28
1632.64 28
1632.73 30
1632.83 34
1632.92 39
1633.01 44
1633.10 47
1633.20 49
1633.29 48
1633.38 44
1633.48 38
1633.57 32
1633.66 25
1633.75 18
1633.85 11
1633.94 5
1634.03 0
1634.12 0
1634.22 0
1634.31 0
1634.40 0
1634.50 0
1634.59 0
1634.68 0
1634.77 4
1634.87 10
1634.96 14
1635.05 17
1635.15 18
1635.24 19
1635.33 21
1635.42 24
1635.52 28
1635.61 34
1635.70 39
1635.80 45
1635.89 50
1635.98 54
1636.07 58
1636.17 61
1636.26 64
1636.35 67
1636.45 71
1636.54 73
1636.63 74
1636.72 73
1636.82 71
1636.91 67
1637.00 63
1637.10 59
1637.19 55
1637.28 52
1637.37 49
1637.47 47
1637.56 44
1637.65 42
1637.75 40
1637.84 40
1637.93 41
1638.02 45
1638.12 49
1638.21 55
1638.30 60
1638.40 65
1638.49 68
1638.58 69
1638.68 70
1638.77 71
1638.86 72
1638.95 74
1639.05 76
1639.14 78
1639.23 79
1639.33 79
1639.42 78
1639.51 75
1639.60 71
1639.70 68
1639.79 65
1639.88 63
1639.98 64
1640.07 68
1640.16 75
1640.26 86
1640.35 98
1640.44 111
1640.53 123
1640.63 133
1640.72 140
1640.81 143
1640.91 142
1641.00 139
1641.09 135
1641.18 129
1641.28 122
1641.37 114
1641.46 104
1641.56 94
1641.65 82
1641.74 71
1641.84 61
1641.93 55
1642.02 52
1642.12 52
1642.21 56
1642.30 61
1642.39 66
1642.49 71
1642.58 75
1642.67 78
1642.77 81
1642.86 85
1642.95 89
1643.05 93
1643.14 97
1643.23 99
1643.32 99
1643.42 96
1643.51 89
1643.60 79
1643.70 67
1643.79 55
1643.88 44
1643.98 34
1644.07 28
1644.16 24
1644.26 23
1644.35 24
1644.44 27
1644.53 30
1644.63 33
1644.72 35
1644.81 37
1644.91 40
1645.00 42
1645.09 46
1645.19 50
1645.28 54
1645.37 60
1645.47 66
1645.56 72
1645.65 78
1645.75 83
1645.84 87
1645.93 91
1646.02 93
1646.12 93
1646.21 92
1646.30 90
1646.40 86
1646.49 81
1646.58 76
1646.68 72
1646.77 68
1646.86 65
1646.96 65
1647.05 66
1647.14 69
1647.24 73
1647.33 76
1647.42 79
1647.51 80
1647.61 78
1647.70 74
1647.79 69
1647.89 64
1647.98 58
1648.07 54
1648.17 50
1648.26 48
1648.35 47
1648.45 46
1648.54 46
1648.63 47
1648.73 48
1648.82 50
1648.91 52
1649.01 56
1649.10 61
1649.19 67
1649.29 74
1649.38 80
1649.47 87
1649.57 92
1649.66 94
1649.75 94
1649.85 92
1649.94 87
1650.03 81
1650.12 74
1650.22 68
1650.31 62
1650.40 57
1650.50 53
1650.59 48
1650.68 42
1650.78 36
1650.87 28
1650.96 21
1651.06 15
1651.15 11
1651.24 9
1651.34 12
1651.43 17
1651.52 24
1651.62 33
1651.71 41
1651.80 48
1651.90 52
1651.99 55
1652.08 56
1652.18 56
1652.27 57
1652.36 58
1652.46 61
1652.55 64
1652.64 68
1652.74 71
1652.83 73
1652.92 75
1653.02 76
1653.11 77
1653.20 78
1653.30 80
1653.39 83
1653.48 86
1653.58 89
1653.67 92
1653.76 95
1653.86 96
1653.95 97
1654.04 98
1654.14 99
1654.23 101
1654.32 104
1654.42 107
1654.51 110
1654.60 113
1654.70 114
1654.79 113
1654.88 110
1654.98 104
1655.07 97
1655.16 91
1655.26 86
1655.35 84
1655.44 84
1655.54 88
1655.63 95
1655.72 103
1655.82 110
1655.91 117
1656.00 121
1656.10 123
1656.19 124
1656.29 123
1656.38 121
1656.47 119
1656.57 116
1656.66 112
1656.75 107
1656.85 101
1656.94 95
1657.03 89
1657.13 84
1657.22 81
1657.31 79
1657.41 79
1657.50 80
1657.59 82
1657.69 83
1657.78 84
1657.87 84
1657.97 85
1658.06 86
1658.15 87
1658.25 89
1658.34 92
1658.43 94
1658.53 96
1658.62 96
1658.72 95
1658.81 93
1658.90 88
1659.00 83
1659.09 78
1659.18 73
1659.28 69
1659.37 66
1659.46 66
1659.56 68
1659.65 72
1659.74 78
1659.84 85
1659.93 93
1660.02 102
1660.12 110
1660.21 117
1660.30 123
1660.40 127
1660.49 131
1660.59 133
1660.68 133
1660.77 133
1660.87 131
1660.96 128
1661.05 123
1661.15 116
1661.24 108
1661.33 100
1661.43 92
1661.52 86
1661.61 82
1661.71 81
1661.80 81
1661.90 83
1661.99 84
1662.08 85
1662.18 85
1662.27 84
1662.36 82
1662.46 79
1662.55 77
1662.64 76
1662.74 77
1662.83 79
1662.92 82
1663.02 87
1663.11 92
1663.21 98
1663.30 104
1663.39 110
1663.49 115
1663.58 120
1663.67 122
1663.77 123
1663.86 121
1663.95 117
1664.05 111
1664.14 105
1664.24 99
1664.33 96
1664.42 94
1664.52 94
1664.61 95
1664.70 95
1664.80 93
1664.89 89
1664.98 83
1665.08 74
1665.17 65
1665.27 55
1665.36 48
1665.45 42
1665.55 39
1665.64 38
1665.73 39
1665.83 41
1665.92 43
1666.02 44
1666.11 45
1666.20 46
1666.30 48
1666.39 50
1666.48 54
1666.58 59
1666.67 62
1666.77 62
1666.86 58
1666.95 50
1667.05 39
1667.14 27
1667.23 15
1667.33 6
1667.42 1
1667.51 0
1667.61 3
1667.70 7
1667.80 12
1667.89 14
1667.98 14
1668.08 10
1668.17 5
1668.26 0
1668.36 0
1668.45 0
1668.55 0
1668.64 0
1668.73 0
1668.83 0
1668.92 0
1669.02 4
1669.11 11
1669.20 19
1669.30 27
1669.39 37
1669.48 47
1669.58 56
1669.67 65
1669.77 72
1669.86 77
1669.95 79
1670.05 80
1670.14 77
1670.23 74
1670.33 69
1670.42 63
1670.52 56
1670.61 48
1670.70 40
1670.80 32
1670.89 25
1670.99 19
1671.08 15
1671.17 13
1671.27 14
1671.36 15
1671.45 18
1671.55 22
1671.64 27
1671.74 34
1671.83 41
1671.92 50
1672.02 60
1672.11 69
1672.21 77
1672.30 83
1672.39 85
1672.49 84
1672.58 79
1672.67 72
1672.77 64
1672.86 58
1672.96 53
1673.05 51
1673.14 52
1673.24 56
1673.33 62
1673.43 70
1673.52 79
1673.61 87
1673.71 95
1673.80 101
1673.90 105
1673.99 107
1674.08 106
1674.18 102
1674.27 97
1674.36 91
1674.46 84
1674.55 76
1674.65 69
1674.74 61
1674.83 53
1674.93 46
1675.02 40
1675.12 35
1675.21 32
1675.30 31
1675.40 31
1675.49 31
1675.59 29
1675.68 27
1675.77 22
1675.87 17
1675.96 11
1676.06 5
1676.15 0
1676.24 0
1676.34 0
1676.43 0
1676.53 0
1676.62 0
1676.71 0
1676.81 0
1676.90 0
1677.00 2
1677.09 8
1677.18 14
1677.28 20
1677.37 25
1677.47 29
1677.56 32
1677.65 35
1677.75 37
1677.84 39
1677.94 41
1678.03 43
1678.12 46
1678.22 49
1678.31 54
1678.41 60
1678.50 67
1678.59 75
1678.69 83
1678.78 90
1678.88 97
1678.97 102
1679.06 106
1679.16 109
1679.25 110
1679.35 110
1679.44 109
1679.54 107
1679.63 105
1679.72 102
1679.82 98
1679.91 94
1680.01 89
1680.10 86
1680.19 82
1680.29 79
1680.38 76
1680.48 73
1680.57 70
1680.66 67
1680.76 65
1680.85 64
1680.95 64
1681.04 66
1681.13 71
1681.23 79
1681.32 89
1681.42 101
1681.51 115
1681.61 130
1681.70 145
1681.79 158
1681.89 170
1681.98 177
1682.08 181
1682.17 180
1682.26 176
1682.36 170
1682.45 164
1682.55 159
1682.64 155
1682.74 153
1682.83 151
1682.92 148
1683.02 145
1683.11 141
1683.21 135
1683.30 129
1683.39 125
1683.49 122
1683.58 121
1683.68 123
1683.77 125
1683.87 128
1683.96 130
1684.05 130
1684.15 128
1684.24 124
1684.34 118
1684.43 109
1684.52 99
1684.62 89
1684.71 79
1684.81 71
1684.90 64
1685.00 58
1685.09 55
1685.18 53
1685.28 51
1685.37 50
1685.47 49
1685.56 47
1685.66 45
1685.75 42
1685.84 39
1685.94 37
1686.03 35
1686.13 34
1686.22 34
1686.32 34
1686.41 35
1686.50 36
1686.60 38
1686.69 39
1686.79 41
1686.88 43
1686.98 44
1687.07 46
1687.16 47
1687.26 48
1687.35 49
1687.45 49
1687.54 49
1687.64 49
1687.73 51
1687.82 55
1687.92 60
1688.01 66
1688.11 72
1688.20 77
1688.30 82
1688.39 84
1688.48 86
1688.58 86
1688.67 86
1688.77 87
1688.86 88
1688.96 89
1689.05 91
1689.14 92
1689.24 93
1689.33 93
1689.43 92
1689.52 91
1689.62 90
1689.71 90
1689.81 90
1689.90 91
1689.99 91
1690.09 91
1690.18 90
1690.28 87
1690.37 83
1690.47 77
1690.56 70
1690.65 63
1690.75 57
1690.84 52
1690.94 48
1691.03 47
1691.13 47
1691.22 48
1691.32 50
1691.41 53
1691.50 54
1691.60 55
1691.69 54
1691.79 53
1691.88 50
1691.98 46
1692.07 43
1692.17 40
1692.26 37
1692.35 33
1692.45 30
1692.54 26
1692.64 23
1692.73 20
1692.83 18
1692.92 16
1693.02 16
1693.11 16
1693.20 15
1693.30 14
1693.39 10
1693.49 5
1693.58 0
1693.68 0
1693.77 0
1693.87 0
1693.96 0
1694.05 0
1694.15 0
1694.24 0
1694.34 1
1694.43 8
1694.53 15
1694.62 22
1694.72 29
1694.81 36
1694.90 41
1695.00 45
1695.09 49
1695.19 51
1695.28 53
1695.38 54
1695.47 55
1695.57 55
1695.66 54
1695.76 53
1695.85 52
1695.94 49
1696.04 45
1696.13 40
1696.23 34
1696.32 29
1696.42 24
1696.51 20
1696.61 18
1696.70 18
1696.80 20
1696.89 21
1696.98 23
1697.08 23
1697.17 23
1697.27 21
1697.36 19
1697.46 17
1697.55 16
1697.65 16
1697.74 17
1697.84 20
1697.93 24
1698.02 28
1698.12 34
1698.21 40
1698.31 46
1698.40 53
1698.50 60
1698.59 67
1698.69 74
1698.78 81
1698.88 86
1698.97 88
1699.07 89
1699.16 87
1699.25 84
1699.35 79
1699.44 75
1699.54 72
1699.63 69
1699.73 68
1699.82 68
1699.92 68
1700.01 68
1700.11 69
1700.20 71
1700.30 74
1700.39 77
1700.49 82
1700.58 85
1700.67 88
1700.77 89
1700.86 88
1700.96 84
1701.05 79
1701.15 72
1701.24 65
1701.34 58
1701.43 52
1701.53 48
1701.62 46
1701.72 46
1701.81 49
1701.91 54
1702.00 61
1702.09 67
1702.19 72
1702.28 75
1702.38 75
1702.47 72
1702.57 66
1702.66 58
1702.76 50
1702.85 42
1702.95 37
1703.04 33
1703.14 33
1703.23 34
1703.33 37
1703.42 40
1703.52 42
1703.61 44
1703.71 44
1703.80 42
1703.89 40
1703.99 37
1704.08 33
1704.18 29
1704.27 26
1704.37 24
1704.46 23
1704.56 23
1704.65 24
1704.75 25
1704.84 28
1704.94 31
1705.03 34
1705.13 39
1705.22 45
1705.32 51
1705.41 57
1705.51 63
1705.60 68
1705.70 71
1705.79 73
1705.89 73
1705.98 71
1706.07 68
1706.17 64
1706.26 58
1706.36 53
1706.45 46
1706.55 39
1706.64 32
1706.74 25
1706.83 18
1706.93 12
1707.02 7
1707.12 4
1707.21 3
1707.31 4
1707.40 8
1707.50 15
1707.59 24
1707.69 36
1707.78 48
1707.88 60
1707.97 72
1708.07 81
1708.16 88
1708.26 93
1708.35 96
1708.45 96
1708.54 95
1708.64 92
1708.73 87
1708.83 81
1708.92 73
1709.02 65
1709.11 57
1709.21 50
1709.30 46
1709.39 45
1709.49 47
1709.58 50
1709.68 54
1709.77 57
1709.87 57
1709.96 55
1710.06 51
1710.15 47
1710.25 43
1710.34 41
1710.44 41
1710.53 43
1710.63 45
1710.72 48
1710.82 50
1710.91 51
1711.01 50
1711.10 48
1711.20 45
1711.29 41
1711.39 36
1711.48 32
1711.58 27
1711.67 23
1711.77 19
1711.86 16
1711.96 12
1712.05 8
1712.15 4
1712.24 0
1712.34 0
1712.43 0
1712.53 0
1712.62 7
1712.72 16
1712.81 27
1712.91 39
1713.00 50
1713.10 59
1713.19 66
1713.29 70
1713.38 73
1713.48 73
1713.57 72
1713.67 70
1713.76 68
1713.86 66
1713.95 65
1714.05 64
1714.14 63
1714.24 63
1714.33 63
1714.43 62
1714.52 61
1714.62 60
1714.71 58
1714.81 56
1714.90 55
1715.00 54
1715.09 54
1715.19 53
1715.28 52
1715.38 50
1715.47 46
1715.57 41
1715.66 34
1715.76 27
1715.85 21
1715.95 17
1716.04 16
1716.14 18
1716.24 25
1716.33 34
1716.43 44
1716.52 55
1716.62 65
1716.71 72
1716.81 77
1716.90 78
1717.00 78
1717.09 76
1717.19 73
1717.28 71
1717.38 70
1717.47 73
1717.57 79
1717.66 89
1717.76 101
1717.85 115
1717.95 129
1718.04 140
1718.14 149
1718.23 154
1718.33 156
1718.42 154
1718.52 151
1718.61 145
1718.71 139
1718.80 132
1718.90 123
1718.99 114
1719.09 104
1719.18 95
1719.28 86
1719.37 79
1719.47 74
1719.57 72
1719.66 71
1719.76 70
1719.85 70
1719.95 68
1720.04 66
1720.14 62
1720.23 56
1720.33 49
1720.42 41
1720.52 33
1720.61 25
1720.71 18
1720.80 12
1720.90 8
1720.99 7
1721.09 7
1721.18 9
1721.28 13
1721.37 18
1721.47 26
1721.56 34
1721.66 44
1721.76 53
1721.85 61
1721.95 67
1722.04 71
1722.14 73
1722.23 74
1722.33 75
1722.42 76
1722.52 78
1722.61 81
1722.71 83
1722.80 85
1722.90 85
1722.99 82
1723.09 77
1723.18 70
1723.28 62
1723.37 54
1723.47 46
1723.57 39
1723.66 33
1723.76 29
1723.85 28
1723.95 28
1724.04 30
1724.14 34
1724.23 37
1724.33 40
1724.42 42
1724.52 43
1724.61 42
1724.71 40
1724.80 37
1724.90 33
1725.00 29
1725.09 25
1725.19 21
1725.28 17
1725.38 15
1725.47 14
1725.57 15
1725.66 17
1725.76 22
1725.85 28
1725.95 36
1726.04 44
1726.14 51
1726.23 57
1726.33 60
1726.43 61
1726.52 61
1726.62 59
1726.71 56
1726.81 53
1726.90 52
1727.00 52
1727.09 53
1727.19 55
1727.28 57
1727.38 59
1727.48 58
1727.57 55
1727.67 51
1727.76 45
1727.86 37
1727.95 30
1728.05 24
1728.14 18
1728.24 13
1728.33 8
1728.43 5
1728.52 2
1728.62 0
1728.72 0
1728.81 0
1728.91 0
1729.00 0
1729.10 0
1729.19 0
1729.29 0
1729.38 0
1729.48 8
1729.57 19
1729.67 31
1729.77 43
1729.86 54
1729.96 60
1730.05 63
1730.15 61
1730.24 56
1730.34 49
1730.43 42
1730.53 34
1730.63 27
1730.72 22
1730.82 19
1730.91 18
1731.01 18
1731.10 18
1731.20 20
1731.29 21
1731.39 21
1731.48 21
1731.58 20
1731.68 18
1731.77 16
1731.87 13
1731.96 11
1732.06 11
1732.15 11
1732.25 14
1732.34 19
1732.44 26
1732.54 35
1732.63 43
1732.73 52
1732.82 58
1732.92 61
1733.01 62
1733.11 60
1733.20 57
1733.30 53
1733.40 50
1733.49 49
1733.59 50
1733.68 54
1733.78 58
1733.87 63
1733.97 67
1734.06 70
1734.16 71
1734.26 70
1734.35 67
1734.45 63
1734.54 59
1734.64 56
1734.73 54
1734.83 53
1734.92 53
1735.02 54
1735.12 54
1735.21 54
1735.31 52
1735.40 49
1735.50 45
1735.59 41
1735.69 35
1735.79 30
1735.88 24
1735.98 19
1736.07 14
1736.17 10
1736.26 8
1736.36 6
1736.46 4
1736.55 3
1736.65 1
1736.74 0
1736.84 0
1736.93 0
1737.03 0
1737.12 0
1737.22 0
1737.32 0
1737.41 2
1737.51 8
1737.60 13
1737.70 17
1737.79 20
1737.89 24
1737.99 29
1738.08 36
1738.18 46
1738.27 57
1738.37 70
1738.46 82
1738.56 94
1738.66 103
1738.75 109
1738.85 113
1738.94 115
1739.04 115
1739.13 113
1739.23 110
1739.33 105
1739.42 99
1739.52 92
1739.61 86
1739.71 82
1739.80 80
1739.90 82
1740.00 88
1740.09 99
1740.19 113
1740.28 128
1740.38 142
1740.48 154
1740.57 163
1740.67 167
1740.76 167
1740.86 166
1740.95 162
1741.05 159
1741.15 156
1741.24 153
1741.34 150
1741.43 145
1741.53 138
1741.62 129
1741.72 119
1741.82 107
1741.91 96
1742.01 86
1742.10 79
1742.20 75
1742.30 73
1742.39 72
1742.49 73
1742.58 73
1742.68 73
1742.77 71
1742.87 68
1742.97 65
1743.06 60
1743.16 56
1743.25 52
1743.35 49
1743.45 47
1743.54 47
1743.64 50
1743.73 55
1743.83 63
1743.92 74
1744.02 87
1744.12 102
1744.21 118
1744.31 136
1744.40 155
1744.50 173
1744.60 191
1744.69 208
1744.79 226
1744.88 244
1744.98 263
1745.07 284
1745.17 309
1745.27 335
1745.36 363
1745.46 391
1745.55 420
1745.65 447
1745.75 471
1745.84 493
1745.94 512
1746.03 526
1746.13 536
1746.23 541
1746.32 543
1746.42 542
1746.51 540
1746.61 538
1746.71 538
1746.80 540
1746.90 542
1746.99 543
1747.09 542
1747.19 536
1747.28 524
1747.38 507
1747.47 486
1747.57 462
1747.66 437
1747.76 413
1747.86 390
1747.95 368
1748.05 349
1748.14 332
1748.24 317
1748.34 304
1748.43 292
1748.53 281
1748.62 269
1748.72 255
1748.82 238
1748.91 217
1749.01 195
1749.10 172
1749.20 151
1749.30 133
1749.39 120
1749.49 113
1749.58 110
1749.68 111
1749.78 113
1749.87 114
1749.97 115
1750.06 113
1750.16 111
1750.26 108
1750.35 106
1750.45 105
1750.55 105
1750.64 106
1750.74 106
1750.83 104
1750.93 100
1751.03 93
1751.12 86
1751.22 78
1751.31 70
1751.41 65
1751.51 61
1751.60 60
1751.70 60
1751.79 61
1751.89 63
1751.99 67
1752.08 70
1752.18 74
1752.27 76
1752.37 78
1752.47 78
1752.56 76
1752.66 72
1752.75 68
1752.85 64
1752.95 59
1753.04 55
1753.14 52
1753.24 48
1753.33 44
1753.43 40
1753.52 36
1753.62 33
1753.72 32
1753.81 34
1753.91 38
1754.00 45
1754.10 51
1754.20 57
1754.29 60
1754.39 60
1754.49 58
1754.58 53
1754.68 48
1754.77 43
1754.87 40
1754.97 38
1755.06 37
1755.16 37
1755.25 35
1755.35 33
1755.45 30
1755.54 26
1755.64 22
1755.74 18
1755.83 15
1755.93 13
1756.02 12
1756.12 11
1756.22 11
1756.31 10
1756.41 8
1756.50 5
1756.60 2
1756.70 0
1756.79 0
1756.89 0
1756.99 0
1757.08 0
1757.18 0
1757.27 0
1757.37 0
1757.47 6
1757.56 12
1757.66 18
1757.76 23
1757.85 26
1757.95 27
1758.04 27
1758.14 25
1758.24 23
1758.33 21
1758.43 21
1758.53 24
1758.62 28
1758.72 34
1758.81 40
1758.91 46
1759.01 50
1759.10 52
1759.20 52
1759.30 51
1759.39 50
1759.49 49
1759.58 49
1759.68 50
1759.78 51
1759.87 52
1759.97 53
1760.07 53
1760.16 53
1760.26 51
1760.36 49
1760.45 46
1760.55 43
1760.64 39
1760.74 36
1760.84 33
1760.93 30
1761.03 27
1761.13 23
1761.22 20
1761.32 16
1761.41 12
1761.51 9
1761.61 7
1761.70 6
1761.80 6
1761.90 6
1761.99 7
1762.09 7
1762.19 9
1762.28 11
1762.38 15
1762.47 20
1762.57 27
1762.67 34
1762.76 42
1762.86 49
1762.96 54
1763.05 58
1763.15 60
1763.25 60
1763.34 59
1763.44 57
1763.53 54
1763.63 50
1763.73 46
1763.82 41
1763.92 37
1764.02 33
1764.11 30
1764.21 28
1764.31 27
1764.40 29
1764.50 32
1764.60 36
1764.69 41
1764.79 46
1764.88 50
1764.98 52
1765.08 54
1765.17 55
1765.27 55
1765.37 56
1765.46 57
1765.56 60
1765.66 63
1765.75 66
1765.85 69
1765.95 71
1766.04 73
1766.14 73
1766.24 72
1766.33 71
1766.43 70
1766.52 68
1766.62 65
1766.72 62
1766.81 57
1766.91 51
1767.01 45
1767.10 38
1767.20 31
1767.30 24
1767.39 17
1767.49 11
1767.59 5
1767.68 0
1767.78 0
1767.88 0
1767.97 0
1768.07 0
1768.17 0
1768.26 2
1768.36 4
1768.45 3
1768.55 2
1768.65 1
1768.74 0
1768.84 0
1768.94 1
1769.03 2
1769.13 4
1769.23 5
1769.32 6
1769.42 7
1769.52 8
1769.61 10
1769.71 13
1769.81 17
1769.90 23
1770.00 29
1770.10 36
1770.19 42
1770.29 48
1770.39 52
1770.48 57
1770.58 60
1770.68 63
1770.77 66
1770.87 66
1770.97 66
1771.06 63
1771.16 58
1771.26 52
1771.35 46
1771.45 41
1771.55 37
1771.64 34
1771.74 32
1771.83 31
1771.93 30
1772.03 29
1772.12 27
1772.22 24
1772.32 21
1772.41 17
1772.51 14
1772.61 12
1772.70 11
1772.80 12
1772.90 14
1772.99 18
1773.09 24
1773.19 31
1773.28 38
1773.38 46
1773.48 52
1773.57 57
1773.67 59
1773.77 58
1773.86 53
1773.96 46
1774.06 36
1774.15 26
1774.25 17
1774.35 10
1774.44 5
1774.54 4
1774.64 7
1774.73 13
1774.83 21
1774.93 30
1775.02 39
1775.12 48
1775.22 57
1775.32 64
1775.41 72
1775.51 78
1775.61 84
1775.70 88
1775.80 89
1775.90 88
1775.99 83
1776.09 75
1776.19 65
1776.28 53
1776.38 41
1776.48 29
1776.57 18
1776.67 9
1776.77 1
1776.86 0
1776.96 0
1777.06 0
1777.15 0
1777.25 0
1777.35 2
1777.44 8
1777.54 14
1777.64 20
1777.73 25
1777.83 30
1777.93 34
1778.02 37
1778.12 40
1778.22 41
1778.31 42
1778.41 41
1778.51 38
1778.61 35
1778.70 31
1778.80 27
1778.90 25
1778.99 25
1779.09 26
1779.19 29
1779.28 32
1779.38 36
1779.48 40
1779.57 42
1779.67 44
1779.77 46
1779.86 48
1779.96 50
1780.06 52
1780.15 55
1780.25 58
1780.35 62
1780.44 67
1780.54 73
1780.64 79
1780.74 85
1780.83 91
1780.93 95
1781.03 97
1781.12 96
1781.22 91
1781.32 83
1781.41 73
1781.51 62
1781.61 51
1781.70 43
1781.80 37
1781.90 34
1782.00 34
1782.09 35
1782.19 38
1782.29 39
1782.38 40
1782.48 39
1782.58 38
1782.67 36
1782.77 34
1782.87 34
1782.96 35
1783.06 37
1783.16 40
1783.25 43
1783.35 44
1783.45 44
1783.55 42
1783.64 39
1783.74 34
1783.84 30
1783.93 27
1784.03 26
1784.13 27
1784.22 31
1784.32 36
1784.42 42
1784.52 47
1784.61 50
1784.71 52
1784.81 52
1784.90 52
1785.00 52
1785.10 52
1785.19 52
1785.29 52
1785.39 52
1785.49 51
1785.58 49
1785.68 46
1785.78 42
1785.87 38
1785.97 33
1786.07 28
1786.16 22
1786.26 16
1786.36 10
1786.46 5
1786.55 1
1786.65 0
1786.75 0
1786.84 0
1786.94 2
1787.04 8
1787.13 17
1787.23 28
1787.33 42
1787.43 57
1787.52 73
1787.62 87
1787.72 100
1787.81 109
1787.91 115
1788.01 118
1788.11 118
1788.20 116
1788.30 113
1788.40 110
1788.49 106
1788.59 101
1788.69 95
1788.78 87
1788.88 78
1788.98 67
1789.08 57
1789.17 49
1789.27 42
1789.37 38
1789.46 37
1789.56 39
1789.66 43
1789.76 50
1789.85 58
1789.95 67
1790.05 78
1790.14 87
1790.24 95
1790.34 100
1790.44 101
1790.53 97
1790.63 89
1790.73 78
1790.82 66
1790.92 55
1791.02 47
1791.12 42
1791.21 40
1791.31 41
1791.41 43
1791.50 45
1791.60 45
1791.70 44
1791.80 39
1791.89 33
1791.99 26
1792.09 17
1792.18 9
1792.28 2
1792.38 0
1792.48 0
1792.57 0
1792.67 0
1792.77 0
1792.86 0
1792.96 0
1793.06 0
1793.16 1
1793.25 4
1793.35 9
1793.45 13
1793.54 17
1793.64 22
1793.74 26
1793.84 30
1793.93 34
1794.03 37
1794.13 41
1794.23 45
1794.32 48
1794.42 52
1794.52 56
1794.61 60
1794.71 64
1794.81 69
1794.91 75
1795.00 81
1795.10 87
1795.20 92
1795.30 96
1795.39 99
1795.49 100
1795.59 100
1795.68 100
1795.78 99
1795.88 99
1795.98 99
1796.07 100
1796.17 103
1796.27 108
1796.37 113
1796.46 117
1796.56 120
1796.66 119
1796.75 116
1796.85 109
1796.95 99
1797.05 88
1797.14 76
1797.24 65
1797.34 56
1797.44 49
1797.53 45
1797.63 42
1797.73 41
1797.82 39
1797.92 38
1798.02 36
1798.12 35
1798.21 35
1798.31 37
1798.41 41
1798.51 48
1798.60 57
1798.70 67
1798.80 78
1798.90 87
1798.99 95
1799.09 99
1799.19 101
1799.29 99
1799.38 95
1799.48 90
1799.58 83
1799.67 78
1799.77 74
1799.87 72
1799.97 72
1800.06 75
1800.16 79
1800.26 82
1800.36 85
1800.45 86
1800.55 84
1800.65 80
1800.75 75
1800.84 71
1800.94 67
1801.04 66
1801.14 67
1801.23 70
1801.33 75
1801.43 80
1801.53 87
1801.62 93
1801.72 101
1801.82 109
1801.92 118
1802.01 129
1802.11 141
1802.21 154
1802.30 168
1802.40 181
1802.50 193
1802.60 204
1802.69 214
1802.79 222
1802.89 229
1802.99 234
1803.08 239
1803.18 242
1803.28 245
1803.38 247
1803.47 248
1803.57 247
1803.67 245
1803.77 242
1803.86 238
1803.96 232
1804.06 227
1804.16 221
1804.25 217
1804.35 215
1804.45 216
1804.55 220
1804.64 226
1804.74 233
1804.84 239
1804.94 242
1805.03 242
1805.13 237
1805.23 228
1805.33 216
1805.42 203
1805.52 188
1805.62 175
1805.72 163
1805.81 154
1805.91 148
1806.01 144
1806.11 142
1806.21 141
1806.30 139
1806.40 137
1806.50 133
1806.60 128
1806.69 122
1806.79 115
1806.89 109
1806.99 103
1807.08 98
1807.18 94
1807.28 91
1807.38 88
1807.47 86
1807.57 83
1807.67 79
1807.77 74
1807.86 68
1807.96 60
1808.06 51
1808.16 42
1808.25 35
1808.35 29
1808.45 27
1808.55 26
1808.64 27
1808.74 28
1808.84 28
1808.94 26
1809.04 23
1809.13 19
1809.23 15
1809.33 12
1809.43 11
1809.52 12
1809.62 14
1809.72 16
1809.82 17
1809.91 17
1810.01 16
1810.11 14
1810.21 11
1810.30 7
1810.40 3
1810.50 0
1810.60 0
1810.70 0
1810.79 0
1810.89 0
1810.99 0
1811.09 0
1811.18 0
1811.28 2
1811.38 7
1811.48 13
1811.57 18
1811.67 22
1811.77 26
1811.87 29
1811.97 30
1812.06 31
1812.16 32
1812.26 32
1812.36 33
1812.45 33
1812.55 32
1812.65 30
1812.75 27
1812.84 23
1812.94 18
1813.04 13
1813.14 9
1813.24 9
1813.33 11
1813.43 16
1813.53 22
1813.63 29
1813.72 35
1813.82 39
1813.92 42
1814.02 42
1814.12 41
1814.21 38
1814.31 35
1814.41 32
1814.51 29
1814.60 26
1814.70 23
1814.80 21
1814.90 21
1815.00 21
1815.09 24
1815.19 27
1815.29 32
1815.39 38
1815.48 45
1815.58 51
1815.68 56
1815.78 61
1815.88 65
1815.97 69
1816.07 72
1816.17 74
1816.27 77
1816.37 78
1816.46 79
1816.56 79
1816.66 79
1816.76 79
1816.85 80
1816.95 82
1817.05 85
1817.15 90
1817.25 96
1817.34 103
1817.44 109
1817.54 114
1817.64 118
1817.74 119
1817.83 119
1817.93 117
1818.03 114
1818.13 109
1818.22 104
1818.32 98
1818.42 91
1818.52 84
1818.62 76
1818.71 68
1818.81 60
1818.91 54
1819.01 49
1819.11 45
1819.20 44
1819.30 44
1819.40 45
1819.50 48
1819.60 51
1819.69 56
1819.79 60
1819.89 64
1819.99 69
1820.08 74
1820.18 79
1820.28 84
1820.38 89
1820.48 94
1820.57 96
1820.67 97
1820.77 96
1820.87 93
1820.97 88
1821.06 84
1821.16 79
1821.26 75
1821.36 71
1821.46 66
1821.55 62
1821.65 55
1821.75 48
1821.85 39
1821.95 30
1822.04 21
1822.14 14
1822.24 10
1822.34 10
1822.44 14
1822.53 21
1822.63 31
1822.73 44
1822.83 57
1822.93 68
1823.02 78
1823.12 85
1823.22 90
1823.32 93
1823.42 96
1823.51 99
1823.61 102
1823.71 104
1823.81 104
1823.91 102
1824.00 97
1824.10 89
1824.20 80
1824.30 70
1824.40 60
1824.49 50
1824.59 42
1824.69 34
1824.79 28
1824.89 24
1824.98 21
1825.08 20
1825.18 20
1825.28 23
1825.38 27
1825.47 30
1825.57 33
1825.67 35
1825.77 35
1825.87 34
1825.97 30
1826.06 26
1826.16 21
1826.26 16
1826.36 11
1826.46 7
1826.55 4
1826.65 3
1826.75 3
1826.85 3
1826.95 3
1827.04 3
1827.14 1
1827.24 0
1827.34 0
1827.44 0
1827.53 0
1827.63 0
1827.73 0
1827.83 3
1827.93 9
1828.03 16
1828.12 21
1828.22 26
1828.32 29
1828.42 31
1828.52 33
1828.61 35
1828.71 36
1828.81 38
1828.91 38
1829.01 37
1829.11 35
1829.20 32
1829.30 29
1829.40 28
1829.50 28
1829.60 30
1829.69 35
1829.79 41
1829.89 47
1829.99 52
1830.09 56
1830.19 57
1830.28 56
1830.38 55
1830.48 54
1830.58 54
1830.68 55
1830.77 58
1830.87 61
1830.97 63
1831.07 64
1831.17 62
1831.27 57
1831.36 50
1831.46 42
1831.56 35
1831.66 29
1831.76 26
1831.86 25
1831.95 27
1832.05 32
1832.15 37
1832.25 43
1832.35 48
1832.44 51
1832.54 53
1832.64 53
1832.74 50
1832.84 45
1832.94 40
1833.03 36
1833.13 32
1833.23 31
1833.33 32
1833.43 34
1833.53 37
1833.62 41
1833.72 45
1833.82 48
1833.92 50
1834.02 51
1834.12 52
1834.21 51
1834.31 50
1834.41 48
1834.51 45
1834.61 44
1834.71 42
1834.80 43
1834.90 44
1835.00 47
1835.10 51
1835.20 55
1835.30 59
1835.39 63
1835.49 67
1835.59 71
1835.69 75
1835.79 80
1835.89 87
1835.98 93
1836.08 100
1836.18 105
1836.28 109
1836.38 110
1836.48 108
1836.57 105
1836.67 101
1836.77 96
1836.87 93
1836.97 91
1837.07 90
1837.16 91
1837.26 91
1837.36 91
1837.46 90
1837.56 88
1837.66 84
1837.75 79
1837.85 72
1837.95 66
1838.05 59
1838.15 54
1838.25 50
1838.35 49
1838.44 50
1838.54 55
1838.64 62
1838.74 69
1838.84 77
1838.94 82
1839.03 84
1839.13 83
1839.23 79
1839.33 72
1839.43 65
1839.53 59
1839.62 55
1839.72 53
1839.82 55
1839.92 60
1840.02 67
1840.12 74
1840.22 81
1840.31 85
1840.41 86
1840.51 84
1840.61 78
1840.71 70
1840.81 61
1840.91 52
1841.00 45
1841.10 39
1841.20 36
1841.30 35
1841.40 35
1841.50 35
1841.59 36
1841.69 35
1841.79 33
1841.89 31
1841.99 29
1842.09 26
1842.19 25
1842.28 25
1842.38 25
1842.48 27
1842.58 29
1842.68 30
1842.78 29
1842.88 27
1842.97 24
1843.07 19
1843.17 13
1843.27 8
1843.37 4
1843.47 2
1843.57 1
1843.66 2
1843.76 5
1843.86 9
1843.96 14
1844.06 19
1844.16 23
1844.26 26
1844.35 27
1844.45 25
1844.55 21
1844.65 15
1844.75 10
1844.85 4
1844.95 1
1845.04 0
1845.14 2
1845.24 7
1845.34 13
1845.44 18
1845.54 22
1845.64 23
1845.73 20
1845.83 15
1845.93 7
1846.03 0
1846.13 0
1846.23 0
1846.33 0
1846.42 0
1846.52 0
1846.62 0
1846.72 0
1846.82 2
1846.92 10
1847.02 18
1847.12 25
1847.21 30
1847.31 33
1847.41 34
1847.51 32
1847.61 29
1847.71 25
1847.81 21
1847.90 19
1848.00 18
1848.10 20
1848.20 23
1848.30 26
1848.40 30
1848.50 33
1848.60 34
1848.69 34
1848.79 33
1848.89 31
1848.99 29
1849.09 29
1849.19 30
1849.29 32
1849.38 36
1849.48 42
1849.58 48
1849.68 54
1849.78 60
1849.88 64
1849.98 68
1850.08 70
1850.17 71
1850.27 71
1850.37 70
1850.47 69
1850.57 67
1850.67 65
1850.77 62
1850.87 60
1850.96 58
1851.06 57
1851.16 55
1851.26 54
1851.36 52
1851.46 50
1851.56 48
1851.66 46
1851.75 44
1851.85 42
1851.95 40
1852.05 39
1852.15 39
1852.25 40
1852.35 42
1852.45 45
1852.55 49
1852.64 53
1852.74 55
1852.84 57
1852.94 57
1853.04 55
1853.14 53
1853.24 50
1853.34 47
1853.43 45
1853.53 42
1853.63 41
1853.73 39
1853.83 38
1853.93 39
1854.03 40
1854.13 44
1854.23 49
1854.32 54
1854.42 59
1854.52 63
1854.62 65
1854.72 65
1854.82 63
1854.92 61
1855.02 60
1855.11 60
1855.21 62
1855.31 66
1855.41 69
1855.51 72
1855.61 73
1855.71 71
1855.81 67
1855.91 60
1856.00 53
1856.10 45
1856.20 38
1856.30 32
1856.40 29
1856.50 26
1856.60 25
1856.70 24
1856.80 21
1856.89 17
1856.99 12
1857.09 6
1857.19 0
1857.29 0
1857.39 0
1857.49 0
1857.59 0
1857.69 0
1857.79 3
1857.88 5
1857.98 6
1858.08 5
1858.18 3
1858.28 1
1858.38 0
1858.48 1
1858.58 4
1858.68 9
1858.77 14
1858.87 18
1858.97 20
1859.07 20
1859.17 17
1859.27 13
1859.37 10
1859.47 8
1859.57 8
1859.67 10
1859.76 15
1859.86 20
1859.96 26
1860.06 30
1860.16 34
1860.26 37
1860.36 39
1860.46 40
1860.56 42
1860.66 43
1860.75 44
1860.85 44
1860.95 44
1861.05 44
1861.15 43
1861.25 42
1861.35 41
1861.45 41
1861.55 43
1861.65 45
1861.74 48
1861.84 51
1861.94 54
1862.04 58
1862.14 61
1862.24 63
1862.34 65
1862.44 67
1862.54 68
1862.64 69
1862.74 69
1862.83 69
1862.93 68
1863.03 66
1863.13 63
1863.23 61
1863.33 58
1863.43 57
1863.53 55
1863.63 53
1863.73 51
1863.83 47
1863.92 44
1864.02 39
1864.12 35
1864.22 32
1864.32 30
1864.42 29
1864.52 30
1864.62 31
1864.72 32
1864.82 33
1864.92 35
1865.01 38
1865.11 41
1865.21 45
1865.31 52
1865.41 59
1865.51 66
1865.61 74
1865.71 80
1865.81 84
1865.91 87
1866.01 87
1866.11 86
1866.20 85
1866.30 85
1866.40 85
1866.50 86
1866.60 87
1866.70 89
1866.80 89
1866.90 89
1867.00 89
1867.10 88
1867.20 88
1867.30 88
1867.39 89
1867.49 90
1867.59 90
1867.69 88
1867.79 85
1867.89 81
1867.99 76
1868.09 70
1868.19 64
1868.29 57
1868.39 51
1868.49 44
1868.59 38
1868.68 32
1868.78 26
1868.88 21
1868.98 16
1869.08 12
1869.18 8
1869.28 5
1869.38 3
1869.48 1
1869.58 1
1869.68 2
1869.78 6
1869.88 12
1869.97 19
1870.07 27
1870.17 35
1870.27 42
1870.37 46
1870.47 47
1870.57 46
1870.67 44
1870.77 41
1870.87 39
1870.97 37
1871.07 36
1871.17 35
1871.27 33
1871.36 30
1871.46 26
1871.56 23
1871.66 19
1871.76 17
1871.86 16
1871.96 17
1872.06 20
1872.16 24
1872.26 30
1872.36 36
1872.46 42
1872.56 47
1872.66 50
1872.75 52
1872.85 51
1872.95 49
1873.05 45
1873.15 41
1873.25 37
1873.35 34
1873.45 33
1873.55 33
1873.65 35
1873.75 39
1873.85 45
1873.95 51
1874.05 59
1874.15 68
1874.25 76
1874.34 85
1874.44 92
1874.54 97
1874.64 101
1874.74 104
1874.84 105
1874.94 105
1875.04 105
1875.14 104
1875.24 104
1875.34 103
1875.44 103
1875.54 103
1875.64 102
1875.74 100
1875.84 97
1875.93 91
1876.03 84
1876.13 76
1876.23 69
1876.33 63
1876.43 59
1876.53 56
1876.63 55
1876.73 55
1876.83 55
1876.93 55
1877.03 55
1877.13 56
1877.23 58
1877.33 60
1877.43 64
1877.53 68
1877.63 71
1877.72 72
1877.82 71
1877.92 66
1878.02 58
1878.12 47
1878.22 37
1878.32 27
1878.42 19
1878.52 14
1878.62 13
1878.72 16
1878.82 21
1878.92 29
1879.02 39
1879.12 49
1879.22 58
1879.32 67
1879.42 75
1879.52 81
1879.62 86
1879.71 89
1879.81 91
1879.91 92
1880.01 92
1880.11 91
1880.21 89
1880.31 86
1880.41 81
1880.51 75
1880.61 67
1880.71 58
1880.81 49
1880.91 41
1881.01 35
1881.11 33
1881.21 32
1881.31 34
1881.41 37
1881.51 42
1881.61 47
1881.71 52
1881.81 57
1881.90 63
1882.00 69
1882.10 75
1882.20 81
1882.30 84
1882.40 86
1882.50 85
1882.60 84
1882.70 81
1882.80 78
1882.90 76
1883.00 76
1883.10 77
1883.20 79
1883.30 82
1883.40 86
1883.50 89
1883.60 90
1883.70 90
1883.80 86
1883.90 81
1884.00 73
1884.10 64
1884.20 54
1884.30 44
1884.40 36
1884.49 29
1884.59 23
1884.69 19
1884.79 17
1884.89 16
1884.99 17
1885.09 19
1885.19 22
1885.29 25
1885.39 27
1885.49 29
1885.59 31
1885.69 32
1885.79 34
1885.89 37
1885.99 40
1886.09 43
1886.19 45
1886.29 45
1886.39 44
1886.49 41
1886.59 37
1886.69 32
1886.79 27
1886.89 24
1886.99 22
1887.09 22
1887.19 23
1887.29 27
1887.39 32
1887.49 37
1887.59 41
1887.68 44
1887.78 44
1887.88 41
1887.98 35
1888.08 26
1888.18 17
1888.28 9
1888.38 2
1888.48 0
1888.58 0
1888.68 2
1888.78 6
1888.88 9
1888.98 12
1889.08 13
1889.18 11
1889.28 9
1889.38 5
1889.48 0
1889.58 0
1889.68 0
1889.78 0
1889.88 0
1889.98 0
1890.08 0
1890.18 0
1890.28 7
1890.38 19
1890.48 32
1890.58 44
1890.68 54
1890.78 59
1890.88 60
1890.98 57
1891.08 50
1891.18 42
1891.28 33
1891.38 26
1891.48 20
1891.58 16
1891.68 14
1891.78 14
1891.88 16
1891.98 19
1892.08 22
1892.18 26
1892.28 29
1892.38 33
1892.47 36
1892.57 39
1892.67 42
1892.77 45
1892.87 48
1892.97 51
1893.07 53
1893.17 55
1893.27 55
1893.37 53
1893.47 50
1893.57 45
1893.67 40
1893.77 36
1893.87 33
1893.97 33
1894.07 35
1894.17 40
1894.27 48
1894.37 57
1894.47 69
1894.57 81
1894.67 95
1894.77 109
1894.87 123
1894.97 134
1895.07 142
1895.17 146
1895.27 145
1895.37 140
1895.47 131
1895.57 121
1895.67 110
1895.77 99
1895.87 89
1895.97 79
1896.07 71
1896.17 62
1896.27 55
1896.37 47
1896.47 40
1896.57 35
1896.67 30
1896.77 27
1896.87 24
1896.97 21
1897.07 19
1897.17 17
1897.27 14
1897.37 11
1897.47 8
1897.57 5
1897.67 3
1897.77 0
1897.87 0
1897.97 0
1898.07 0
1898.17 0
1898.27 0
1898.37 0
1898.47 0
1898.57 0
1898.67 1
1898.77 6
1898.87 11
1898.97 18
1899.07 26
1899.17 36
1899.27 45
1899.37 55
1899.47 63
1899.57 70
1899.67 75
1899.77 80
1899.87 85
1899.97 92
1900.07 100
1900.17 109
1900.27 118
1900.37 127
1900.47 133
1900.57 137
1900.67 138
1900.77 137
1900.87 134
1900.97 131
1901.07 127
1901.17 121
1901.27 114
1901.37 105
1901.47 95
1901.57 86
1901.67 78
1901.77 73
1901.87 72
1901.97 74
1902.07 78
1902.17 84
1902.27 88
1902.37 91
1902.47 92
1902.57 89
1902.67 85
1902.77 79
1902.87 72
1902.97 64
1903.07 57
1903.17 51
1903.27 46
1903.38 43
1903.48 42
1903.58 41
1903.68 41
1903.78 41
1903.88 40
1903.98 38
1904.08 35
1904.18 33
1904.28 32
1904.38 34
1904.48 38
1904.58 46
1904.68 56
1904.78 67
1904.88 78
1904.98 88
1905.08 96
1905.18 102
1905.28 104
1905.38 104
1905.48 99
1905.58 92
1905.68 83
1905.78 73
1905.88 64
1905.98 57
1906.08 52
1906.18 48
1906.28 45
1906.38 43
1906.48 40
1906.58 37
1906.68 34
1906.78 33
1906.88 34
1906.98 39
1907.08 45
1907.18 52
1907.28 59
1907.38 63
1907.48 64
1907.58 62
1907.68 59
1907.78 55
1907.88 54
1907.98 54
1908.08 58
1908.18 63
1908.29 69
1908.39 75
1908.49 79
1908.59 80
1908.69 79
1908.79 75
1908.89 70
1908.99 65
1909.09 61
1909.19 58
1909.29 56
1909.39 56
1909.49 56
1909.59 56
1909.69 55
1909.79 53
1909.89 49
1909.99 45
1910.09 39
1910.19 34
1910.29 30
1910.39 26
1910.49 23
1910.59 20
1910.69 19
1910.79 18
1910.89 18
1910.99 19
1911.09 20
1911.19 23
1911.29 25
1911.39 28
1911.50 31
1911.60 35
1911.70 40
1911.80 45
1911.90 50
1912.00 55
1912.10 59
1912.20 61
1912.30 63
1912.40 64
1912.50 64
1912.60 66
1912.70 68
1912.80 70
1912.90 71
1913.00 72
1913.10 70
1913.20 67
1913.30 62
1913.40 57
1913.50 51
1913.60 47
1913.70 44
1913.80 41
1913.90 40
1914.01 39
1914.11 39
1914.21 39
1914.31 41
1914.41 44
1914.51 49
1914.61 55
1914.71 62
1914.81 69
1914.91 76
1915.01 81
1915.11 85
1915.21 87
1915.31 88
1915.41 89
1915.51 88
1915.61 86
1915.71 83
1915.81 80
1915.91 76
1916.01 73
1916.11 72
1916.22 74
1916.32 77
1916.42 83
1916.52 91
1916.62 98
1916.72 105
1916.82 111
1916.92 115
1917.02 118
1917.12 120
1917.22 120
1917.32 121
1917.42 122
1917.52 122
1917.62 123
1917.72 123
1917.82 123
1917.92 122
1918.02 119
1918.12 114
1918.23 109
1918.33 101
1918.43 93
1918.53 85
1918.63 76
1918.73 68
1918.83 61
1918.93 56
1919.03 51
1919.13 48
1919.23 47
1919.33 47
1919.43 48
1919.53 51
1919.63 55
1919.73 59
1919.83 64
1919.93 69
1920.04 73
1920.14 76
1920.24 78
1920.34 79
1920.44 79
1920.54 78
1920.64 76
1920.74 73
1920.84 69
1920.94 64
1921.04 58
1921.14 51
1921.24 45
1921.34 41
1921.44 38
1921.54 39
1921.64 42
1921.75 48
1921.85 55
1921.95 62
1922.05 67
1922.15 70
1922.25 70
1922.35 67
1922.45 63
1922.55 59
1922.65 57
1922.75 57
1922.85 60
1922.95 65
1923.05 71
1923.15 77
1923.26 81
1923.36 83
1923.46 84
1923.56 84
1923.66 84
1923.76 85
1923.86 86
1923.96 88
1924.06 88
1924.16 86
1924.26 83
1924.36 77
1924.46 70
1924.56 64
1924.66 60
1924.77 59
1924.87 60
1924.97 62
1925.07 66
1925.17 68
1925.27 69
1925.37 68
1925.47 65
1925.57 62
1925.67 57
1925.77 51
1925.87 45
1925.97 38
1926.07 32
1926.18 25
1926.28 19
1926.38 14
1926.48 10
1926.58 8
1926.68 8
1926.78 9
1926.88 11
1926.98 13
1927.08 16
1927.18 19
1927.28 21
1927.38 22
1927.49 23
1927.59 24
1927.69 24
1927.79 26
1927.89 30
1927.99 35
1928.09 40
1928.19 45
1928.29 48
1928.39 50
1928.49 50
1928.59 49
1928.69 49
1928.80 50
1928.90 53
1929.00 59
1929.10 65
1929.20 72
1929.30 79
1929.40 83
1929.50 85
1929.60 85
1929.70 83
1929.80 80
1929.90 74
1930.01 66
1930.11 58
1930.21 49
1930.31 40
1930.41 32
1930.51 24
1930.61 18
1930.71 14
1930.81 11
1930.91 10
1931.01 10
1931.12 12
1931.22 16
1931.32 22
1931.42 29
1931.52 38
1931.62 47
1931.72 56
1931.82 63
1931.92 70
1932.02 75
1932.12 78
1932.22 81
1932.33 81
1932.43 81
1932.53 79
1932.63 76
1932.73 73
1932.83 69
1932.93 65
1933.03 62
1933.13 59
1933.23 56
1933.33 54
1933.44 52
1933.54 50
1933.64 48
1933.74 48
1933.84 47
1933.94 48
1934.04 48
1934.14 47
1934.24 46
1934.34 44
1934.45 40
1934.55 36
1934.65 31
1934.75 27
1934.85 23
1934.95 19
1935.05 14
1935.15 9
1935.25 4
1935.35 0
1935.45 0
1935.56 0
1935.66 0
1935.76 0
1935.86 0
1935.96 0
1936.06 0
1936.16 2
1936.26 5
1936.36 7
1936.46 9
1936.57 12
1936.67 15
1936.77 20
1936.87 26
1936.97 33
1937.07 39
1937.17 45
1937.27 50
1937.37 52
1937.48 52
1937.58 51
1937.68 48
1937.78 45
1937.88 42
1937.98 39
1938.08 36
1938.18 32
1938.28 28
1938.38 23
1938.49 18
1938.59 13
1938.69 8
1938.79 3
1938.89 0
1938.99 0
1939.09 0
1939.19 0
1939.29 0
1939.40 0
1939.50 3
1939.60 13
1939.70 24
1939.80 36
1939.90 47
1940.00 56
1940.10 63
1940.20 67
1940.31 69
1940.41 70
1940.51 70
1940.61 70
1940.71 70
1940.81 69
1940.91 69
1941.01 69
1941.11 69
1941.22 70
1941.32 71
1941.42 73
1941.52 76
1941.62 79
1941.72 81
1941.82 83
1941.92 85
1942.02 86
1942.13 86
1942.23 86
1942.33 87
1942.43 87
1942.53 87
1942.63 87
1942.73 86
1942.83 86
1942.93 85
1943.04 84
1943.14 82
1943.24 78
1943.34 73
1943.44 66
1943.54 57
1943.64 47
1943.74 37
1943.85 29
1943.95 23
1944.05 20
1944.15 21
1944.25 24
1944.35 28
1944.45 32
1944.55 36
1944.66 40
1944.76 43
1944.86 48
1944.96 54
1945.06 64
1945.16 75
1945.26 88
1945.36 99
1945.47 109
1945.57 115
1945.67 117
1945.77 115
1945.87 110
1945.97 103
1946.07 96
1946.17 89
1946.28 84
1946.38 78
1946.48 73
1946.58 68
1946.68 61
1946.78 54
1946.88 46
1946.98 37
1947.09 28
1947.19 20
1947.29 12
1947.39 7
1947.49 3
1947.59 3
1947.69 5
1947.79 9
1947.90 16
1948.00 24
1948.10 32
1948.20 40
1948.30 46
1948.40 51
1948.50 53
1948.61 54
1948.71 53
1948.81 51
1948.91 47
1949.01 43
1949.11 38
1949.21 32
1949.31 26
1949.42 19
1949.52 13
1949.62 9
1949.72 9
1949.82 14
1949.92 23
1950.02 36
1950.13 51
1950.23 67
1950.33 82
1950.43 96
1950.53 107
1950.63 117
1950.73 126
1950.83 134
1950.94 142
1951.04 148
1951.14 152
1951.24 152
1951.34 149
1951.44 143
1951.54 136
1951.65 130
1951.75 126
1951.85 124
1951.95 124
1952.05 125
1952.15 126
1952.25 125
1952.36 121
1952.46 115
1952.56 108
1952.66 100
1952.76 94
1952.86 89
1952.96 87
1953.07 87
1953.17 91
1953.27 97
1953.37 105
1953.47 114
1953.57 123
1953.67 131
1953.78 138
1953.88 142
1953.98 144
1954.08 143
1954.18 141
1954.28 137
1954.38 134
1954.49 132
1954.59 131
1954.69 130
1954.79 130
1954.89 129
1954.99 127
1955.10 124
1955.20 119
1955.30 112
1955.40 105
1955.50 96
1955.60 88
1955.70 80
1955.81 74
1955.91 68
1956.01 63
1956.11 59
1956.21 56
1956.31 54
1956.41 52
1956.52 51
1956.62 50
1956.72 50
1956.82 50
1956.92 50
1957.02 50
1957.13 49
1957.23 49
1957.33 49
1957.43 50
1957.53 51
1957.63 51
1957.74 52
1957.84 53
1957.94 55
1958.04 57
1958.14 59
1958.24 63
1958.34 68
1958.45 73
1958.55 77
1958.65 80
1958.75 80
1958.85 77
1958.95 70
1959.06 60
1959.16 49
1959.26 37
1959.36 28
1959.46 21
1959.56 17
1959.67 16
1959.77 18
1959.87 23
1959.97 28
1960.07 35
1960.17 43
1960.27 51
1960.38 60
1960.48 69
1960.58 76
1960.68 82
1960.78 86
1960.88 87
1960.99 86
1961.09 84
1961.19 83
1961.29 82
1961.39 84
1961.49 89
1961.60 96
1961.70 104
1961.80 111
1961.90 117
1962.00 119
1962.10 119
1962.21 115
1962.31 111
1962.41 106
1962.51 102
1962.61 98
1962.71 94
1962.82 90
1962.92 86
1963.02 79
1963.12 71
1963.22 61
1963.32 51
1963.43 40
1963.53 30
1963.63 21
1963.73 13
1963.83 5
1963.94 0
1964.04 0
1964.14 0
1964.24 0
1964.34 0
1964.44 0
1964.55 0
1964.65 0
1964.75 1
1964.85 7
1964.95 14
1965.05 20
1965.16 26
1965.26 32
1965.36 36
1965.46 39
1965.56 42
1965.66 43
1965.77 42
1965.87 41
1965.97 41
1966.07 42
1966.17 44
1966.28 48
1966.38 54
1966.48 59
1966.58 63
1966.68 65
1966.78 64
1966.89 60
1966.99 54
1967.09 47
1967.19 39
1967.29 32
1967.40 27
1967.50 24
1967.60 22
1967.70 22
1967.80 23
1967.90 25
1968.01 27
1968.11 30
1968.21 34
1968.31 38
1968.41 43
1968.52 48
1968.62 53
1968.72 56
1968.82 58
1968.92 57
1969.02 55
1969.13 52
1969.23 49
1969.33 47
1969.43 47
1969.53 51
1969.64 58
1969.74 68
1969.84 80
1969.94 92
1970.04 103
1970.15 111
1970.25 115
1970.35 116
1970.45 113
1970.55 109
1970.65 104
1970.76 100
1970.86 97
1970.96 97
1971.06 99
1971.16 104
1971.27 110
1971.37 118
1971.47 125
1971.57 130
1971.67 134
1971.78 133
1971.88 130
1971.98 123
1972.08 114
1972.18 105
1972.29 97
1972.39 90
1972.49 86
1972.59 83
1972.69 81
1972.80 80
1972.90 78
1973.00 76
1973.10 73
1973.20 69
1973.30 67
1973.41 66
1973.51 67
1973.61 69
1973.71 71
1973.81 73
1973.92 74
1974.02 72
1974.12 68
1974.22 62
1974.32 55
1974.43 48
1974.53 42
1974.63 38
1974.73 37
1974.83 37
1974.94 38
1975.04 40
1975.14 40
1975.24 39
1975.34 37
1975.45 36
1975.55 36
1975.65 38
1975.75 42
1975.85 48
1975.96 53
1976.06 57
1976.16 60
1976.26 59
1976.37 57
1976.47 54
1976.57 49
1976.67 45
1976.77 40
1976.88 35
1976.98 29
1977.08 22
1977.18 14
1977.28 7
1977.39 0
1977.49 0
1977.59 0
1977.69 0
1977.79 0
1977.90 1
1978.00 4
1978.10 6
1978.20 8
1978.30 10
1978.41 13
1978.51 17
1978.61 23
1978.71 30
1978.81 37
1978.92 43
1979.02 47
1979.12 48
1979.22 47
1979.33 43
1979.43 39
1979.53 35
1979.63 32
1979.73 30
1979.84 30
1979.94 31
1980.04 32
1980.14 34
1980.24 35
1980.35 34
1980.45 33
1980.55 31
1980.65 29
1980.76 28
1980.86 28
1980.96 31
1981.06 37
1981.16 45
1981.27 55
1981.37 64
1981.47 71
1981.57 74
1981.67 71
1981.78 64
1981.88 54
1981.98 42
1982.08 31
1982.19 22
1982.29 17
1982.39 15
1982.49 15
1982.59 18
1982.70 21
1982.80 25
1982.90 28
1983.00 31
1983.11 34
1983.21 36
1983.31 39
1983.41 41
1983.51 43
1983.62 44
1983.72 45
1983.82 46
1983.92 47
1984.03 48
1984.13 52
1984.23 57
1984.33 64
1984.43 72
1984.54 80
1984.64 88
1984.74 94
1984.84 97
1984.95 98
1985.05 96
1985.15 94
1985.25 90
1985.36 87
1985.46 85
1985.56 86
1985.66 88
1985.76 92
1985.87 97
1985.97 102
1986.07 106
1986.17 108
1986.28 107
1986.38 104
1986.48 98
1986.58 90
1986.69 80
1986.79 70
1986.89 59
1986.99 47
1987.09 36
1987.20 26
1987.30 16
1987.40 8
1987.50 2
1987.61 0
1987.71 0
1987.81 0
1987.91 0
1988.02 0
1988.12 0
1988.22 0
1988.32 0
1988.42 0
1988.53 4
1988.63 10
1988.73 17
1988.83 24
1988.94 33
1989.04 41
1989.14 49
1989.24 57
1989.35 63
1989.45 68
1989.55 71
1989.65 71
1989.76 68
1989.86 62
1989.96 54
1990.06 43
1990.17 32
1990.27 20
1990.37 9
1990.47 0
1990.57 0
1990.68 0
1990.78 0
1990.88 0
1990.98 6
1991.09 13
1991.19 18
1991.29 22
1991.39 23
1991.50 22
1991.60 20
1991.70 16
1991.80 13
1991.91 12
1992.01 13
1992.11 16
1992.21 22
1992.32 28
1992.42 35
1992.52 41
1992.62 45
1992.73 46
1992.83 46
1992.93 43
1993.03 39
1993.14 33
1993.24 27
1993.34 22
1993.44 17
1993.55 13
1993.65 11
1993.75 11
1993.85 14
1993.96 18
1994.06 23
1994.16 28
1994.26 33
1994.37 38
1994.47 41
1994.57 44
1994.67 46
1994.78 48
1994.88 51
1994.98 56
1995.08 63
1995.19 70
1995.29 78
1995.39 86
1995.49 93
1995.60 99
1995.70 104
1995.80 108
1995.90 111
1996.01 113
1996.11 115
1996.21 117
1996.31 118
1996.42 120
1996.52 122
1996.62 124
1996.72 125
1996.83 124
1996.93 123
1997.03 120
1997.13 116
1997.24 110
1997.34 105
1997.44 99
1997.54 94
1997.65 90
1997.75 88
1997.85 87
1997.96 87
1998.06 88
1998.16 88
1998.26 87
1998.37 86
1998.47 84
1998.57 82
1998.67 81
1998.78 82
1998.88 83
1998.98 84
1999.08 83
1999.19 81
1999.29 78
1999.39 74
1999.49 69
1999.60 65
1999.70 62
1999.80 60
1999.90 59
2000.01 60
2000.11 61
2000.21 65
2000.32 70
2000.42 77
2000.52 84
2000.62 90
2000.73 95
2000.83 98
2000.93 99
2001.03 98
2001.14 96
2001.24 95
2001.34 94
2001.44 93
2001.55 92
2001.65 90
2001.75 88
2001.86 84
2001.96 80
2002.06 77
2002.16 74
2002.27 72
2002.37 71
2002.47 72
2002.57 73
2002.68 75
2002.78 78
2002.88 81
2002.99 82
2003.09 83
2003.19 83
2003.29 81
2003.40 80
2003.50 78
2003.60 76
2003.70 76
2003.81 76
2003.91 78
2004.01 79
2004.12 79
2004.22 79
2004.32 79
2004.42 79
2004.53 80
2004.63 81
2004.73 82
2004.84 82
2004.94 82
2005.04 80
2005.14 78
2005.25 75
2005.35 74
2005.45 74
2005.55 77
2005.66 82
2005.76 88
2005.86 96
2005.97 103
2006.07 108
2006.17 111
2006.27 111
2006.38 108
2006.48 103
2006.58 96
2006.69 88
2006.79 82
2006.89 76
2006.99 71
2007.10 67
2007.20 64
2007.30 61
2007.41 57
2007.51 54
2007.61 50
2007.71 47
2007.82 45
2007.92 44
2008.02 43
2008.13 43
2008.23 43
2008.33 41
2008.43 39
2008.54 36
2008.64 33
2008.74 29
2008.85 27
2008.95 26
2009.05 26
2009.15 26
2009.26 27
2009.36 28
2009.46 28
2009.57 30
2009.67 34
2009.77 39
2009.87 47
2009.98 56
2010.08 66
2010.18 75
2010.29 81
2010.39 83
2010.49 82
2010.59 79
2010.70 74
2010.80 69
2010.90 64
2011.01 61
2011.11 58
2011.21 55
2011.32 50
2011.42 44
2011.52 35
2011.62 26
2011.73 18
2011.83 11
2011.93 6
2012.04 5
2012.14 7
2012.24 12
2012.34 19
2012.45 28
2012.55 38
2012.65 48
2012.76 59
2012.86 69
2012.96 77
2013.07 84
2013.17 89
2013.27 91
2013.37 90
2013.48 87
2013.58 83
2013.68 78
2013.79 74
2013.89 70
2013.99 67
2014.10 65
2014.20 64
2014.30 64
2014.40 63
2014.51 62
2014.61 61
2014.71 59
2014.82 56
2014.92 52
2015.02 48
2015.13 45
2015.23 43
2015.33 42
2015.44 44
2015.54 48
2015.64 52
2015.74 57
2015.85 60
2015.95 63
2016.05 64
2016.16 63
2016.26 60
2016.36 57
2016.47 53
2016.57 49
2016.67 45
2016.77 43
2016.88 42
2016.98 42
2017.08 44
2017.19 47
2017.29 50
2017.39 53
2017.50 54
2017.60 55
2017.70 53
2017.81 50
2017.91 46
2018.01 42
2018.12 37
2018.22 34
2018.32 32
2018.42 31
2018.53 33
2018.63 36
2018.73 40
2018.84 44
2018.94 48
2019.04 51
2019.15 54
2019.25 58
2019.35 62
2019.46 68
2019.56 75
2019.66 81
2019.77 88
2019.87 92
2019.97 94
2020.07 94
2020.18 91
2020.28 87
2020.38 82
2020.49 78
2020.59 76
2020.69 75
2020.80 75
2020.90 77
2021.00 79
2021.11 81
2021.21 81
2021.31 81
2021.42 80
2021.52 79
2021.62 77
2021.73 76
2021.83 74
2021.93 73
2022.04 71
2022.14 68
2022.24 63
2022.35 56
2022.45 46
2022.55 36
2022.65 27
2022.76 18
2022.86 12
2022.96 7
2023.07 5
2023.17 3
2023.27 2
2023.38 1
2023.48 0
2023.58 0
2023.69 0
2023.79 0
2023.89 0
2024.00 0
2024.10 0
2024.20 0
2024.31 7
2024.41 16
2024.51 28
2024.62 39
2024.72 49
2024.82 58
2024.93 65
2025.03 71
2025.13 75
2025.24 79
2025.34 84
2025.44 88
2025.55 92
2025.65 95
2025.75 95
2025.86 92
2025.96 86
2026.06 77
2026.17 66
2026.27 55
2026.37 47
2026.48 42
2026.58 42
2026.68 47
2026.79 55
2026.89 64
2026.99 74
2027.10 81
2027.20 84
2027.30 83
2027.41 80
2027.51 74
2027.61 68
2027.72 64
2027.82 63
2027.92 65
2028.03 71
2028.13 78
2028.23 87
2028.34 94
2028.44 98
2028.54 99
2028.65 98
2028.75 94
2028.85 90
2028.96 87
2029.06 85
2029.16 85
2029.27 85
2029.37 86
2029.47 86
2029.58 84
2029.68 81
2029.78 77
2029.89 72
2029.99 68
2030.09 64
2030.20 63
2030.30 63
2030.40 64
2030.51 66
2030.61 68
2030.71 69
2030.82 68
2030.92 66
2031.03 61
2031.13 54
2031.23 46
2031.34 38
2031.44 32
2031.54 28
2031.65 26
2031.75 28
2031.85 32
2031.96 36
2032.06 41
2032.16 44
2032.27 45
2032.37 44
2032.47 41
2032.58 38
2032.68 34
2032.78 31
2032.89 28
2032.99 26
2033.09 25
2033.20 24
2033.30 25
2033.41 28
2033.51 33
2033.61 39
2033.72 47
2033.82 54
2033.92 61
2034.03 66
2034.13 71
2034.23 75
2034.34 79
2034.44 82
2034.54 87
2034.65 91
2034.75 94
2034.85 98
2034.96 101
2035.06 104
2035.17 108
2035.27 114
2035.37 121
2035.48 128
2035.58 134
2035.68 140
2035.79 142
2035.89 140
2035.99 135
2036.10 125
2036.20 114
2036.30 100
2036.41 87
2036.51 76
2036.61 69
2036.72 65
2036.82 67
2036.93 72
2037.03 80
2037.13 89
2037.24 98
2037.34 105
2037.44 109
2037.55 111
2037.65 111
2037.75 111
2037.86 110
2037.96 109
2038.07 108
2038.17 106
2038.27 104
2038.38 100
2038.48 95
2038.58 89
2038.69 84
2038.79 79
2038.89 74
2039.00 70
2039.10 67
2039.21 65
2039.31 63
2039.41 62
2039.52 62
2039.62 65
2039.72 69
2039.83 75
2039.93 82
2040.03 91
2040.14 101
2040.24 110
2040.35 118
2040.45 125
2040.55 130
2040.66 132
2040.76 133
2040.86 131
2040.97 127
2041.07 121
2041.18 113
2041.28 104
2041.38 94
2041.49 86
2041.59 79
2041.69 75
2041.80 74
2041.90 75
2042.01 77
2042.11 79
2042.21 79
2042.32 78
2042.42 74
2042.52 68
2042.63 62
2042.73 55
2042.83 49
2042.94 44
2043.04 40
2043.15 38
2043.25 37
2043.35 37
2043.46 39
2043.56 41
2043.66 43
2043.77 45
2043.87 47
2043.98 48
2044.08 49
2044.18 50
2044.29 52
2044.39 55
2044.50 61
2044.60 68
2044.70 76
2044.81 85
2044.91 94
2045.01 101
2045.12 106
2045.22 109
2045.33 108
2045.43 106
2045.53 101
2045.64 94
2045.74 88
2045.84 80
2045.95 73
2046.05 64
2046.16 55
2046.26 45
2046.36 35
2046.47 26
2046.57 19
2046.68 15
2046.78 15
2046.88 17
2046.99 23
2047.09 30
2047.19 37
2047.30 43
2047.40 48
2047.51 52
2047.61 56
2047.71 60
2047.82 64
2047.92 70
2048.03 77
2048.13 83
2048.23 89
2048.34 93
2048.44 94
2048.54 93
2048.65 89
2048.75 84
2048.86 78
2048.96 72
2049.06 68
2049.17 64
2049.27 61
2049.38 57
2049.48 54
2049.58 49
2049.69 43
2049.79 35
2049.90 26
2050.00 18
2050.10 11
2050.21 7
2050.31 5
2050.42 5
2050.52 6
2050.62 8
2050.73 9
2050.83 10
2050.94 10
2051.04 9
2051.14 9
2051.25 9
2051.35 10
2051.45 11
2051.56 12
2051.66 14
2051.77 15
2051.87 17
2051.97 20
2052.08 23
2052.18 28
2052.29 33
2052.39 38
2052.49 43
2052.60 46
2052.70 46
2052.81 44
2052.91 39
2053.01 32
2053.12 24
2053.22 17
2053.33 9
2053.43 3
2053.53 0
2053.64 0
2053.74 0
2053.85 0
2053.95 0
2054.05 0
2054.16 0
2054.26 0
2054.37 0
2054.47 4
2054.57 10
2054.68 17
2054.78 22
2054.89 27
2054.99 29
2055.10 28
2055.20 26
2055.30 20
2055.41 13
2055.51 6
2055.62 0
2055.72 0
2055.82 0
2055.93 0
2056.03 0
2056.14 0
2056.24 3
2056.34 9
2056.45 16
2056.55 23
2056.66 27
2056.76 31
2056.86 32
2056.97 33
2057.07 32
2057.18 32
2057.28 32
2057.38 33
2057.49 35
2057.59 38
2057.70 39
2057.80 40
2057.91 39
2058.01 37
2058.11 34
2058.22 31
2058.32 28
2058.43 27
2058.53 26
2058.63 26
2058.74 25
2058.84 23
2058.95 20
2059.05 16
2059.16 13
2059.26 10
2059.36 8
2059.47 8
2059.57 10
2059.68 12
2059.78 15
2059.88 17
2059.99 19
2060.09 19
2060.20 17
2060.30 15
2060.41 12
2060.51 8
2060.61 5
2060.72 3
2060.82 3
2060.93 5
2061.03 10
2061.13 17
2061.24 27
2061.34 37
2061.45 47
2061.55 55
2061.66 60
2061.76 60
2061.86 57
2061.97 50
2062.07 42
2062.18 33
2062.28 25
2062.39 19
2062.49 15
2062.59 13
2062.70 11
2062.80 11
2062.91 10
2063.01 10
2063.12 11
2063.22 12
2063.32 15
2063.43 19
2063.53 25
2063.64 31
2063.74 38
2063.85 44
2063.95 48
2064.05 49
2064.16 48
2064.26 44
2064.37 38
2064.47 31
2064.58 25
2064.68 22
2064.78 21
2064.89 23
2064.99 27
2065.10 33
2065.20 40
2065.31 45
2065.41 50
2065.51 52
2065.62 54
2065.72 54
2065.83 54
2065.93 54
2066.04 54
2066.14 54
2066.24 53
2066.35 53
2066.45 52
2066.56 50
2066.66 48
2066.77 46
2066.87 44
2066.97 43
2067.08 42
2067.18 44
2067.29 47
2067.39 51
2067.50 56
2067.60 62
2067.71 68
2067.81 74
2067.91 81
2068.02 89
2068.12 97
2068.23 105
2068.33 113
2068.44 120
2068.54 124
2068.64 127
2068.75 126
2068.85 123
2068.96 119
2069.06 113
2069.17 107
2069.27 102
2069.38 99
2069.48 100
2069.58 105
2069.69 114
2069.79 125
2069.90 136
2070.00 146
2070.11 153
2070.21 157
2070.32 157
2070.42 155
2070.52 153
2070.63 152
2070.73 152
2070.84 153
2070.94 155
2071.05 157
2071.15 156
2071.26 153
2071.36 147
2071.46 139
2071.57 129
2071.67 120
2071.78 111
2071.88 105
2071.99 102
2072.09 99
2072.20 98
2072.30 97
2072.40 95
2072.51 92
2072.61 89
2072.72 86
2072.82 84
2072.93 83
2073.03 84
2073.14 85
2073.24 87
2073.35 87
2073.45 87
2073.55 83
2073.66 78
2073.76 70
2073.87 60
2073.97 49
2074.08 38
2074.18 29
2074.29 21
2074.39 16
2074.49 13
2074.60 12
2074.70 13
2074.81 15
2074.91 19
2075.02 24
2075.12 29
2075.23 36
2075.33 43
2075.44 51
2075.54 58
2075.65 63
2075.75 66
2075.85 67
2075.96 65
2076.06 63
2076.17 60
2076.27 57
2076.38 56
2076.48 57
2076.59 60
2076.69 64
2076.80 69
2076.90 75
2077.00 80
2077.11 84
2077.21 87
2077.32 87
2077.42 86
2077.53 85
2077.63 83
2077.74 81
2077.84 78
2077.95 74
2078.05 69
2078.16 60
2078.26 49
2078.36 36
2078.47 22
2078.57 10
2078.68 2
2078.78 0
2078.89 0
2078.99 7
2079.10 16
2079.20 26
2079.31 34
2079.41 40
2079.52 43
2079.62 41
2079.73 38
2079.83 34
2079.93 31
2080.04 30
2080.14 31
2080.25 34
2080.35 37
2080.46 40
2080.56 40
2080.67 36
2080.77 30
2080.88 22
2080.98 13
2081.09 5
2081.19 0
2081.30 0
2081.40 0
2081.51 0
2081.61 2
2081.71 4
2081.82 5
2081.92 5
2082.03 3
2082.13 0
2082.24 0
2082.34 0
2082.45 0
2082.55 0
2082.66 0
2082.76 3
2082.87 8
2082.97 14
2083.08 20
2083.18 26
2083.29 31
2083.39 35
2083.50 38
2083.60 39
2083.70 37
2083.81 34
2083.91 29
2084.02 22
2084.12 13
2084.23 4
2084.33 0
2084.44 0
2084.54 0
2084.65 0
2084.75 0
2084.86 0
2084.96 0
2085.07 2
2085.17 12
2085.28 21
2085.38 31
2085.49 41
2085.59 51
2085.70 59
2085.80 66
2085.91 70
2086.01 72
2086.12 70
2086.22 66
2086.33 59
2086.43 51
2086.53 42
2086.64 33
2086.74 26
2086.85 20
2086.95 17
2087.06 16
2087.16 18
2087.27 20
2087.37 23
2087.48 26
2087.58 28
2087.69 30
2087.79 32
2087.90 34
2088.00 37
2088.11 40
2088.21 43
2088.32 45
2088.42 45
2088.53 44
2088.63 42
2088.74 40
2088.84 38
2088.95 37
2089.05 36
2089.16 35
2089.26 32
2089.37 27
2089.47 21
2089.58 14
2089.68 8
2089.79 4
2089.89 1
2090.00 0
2090.10 0
2090.21 0
2090.31 0
2090.42 0
2090.52 1
2090.63 2
2090.73 6
2090.84 12
2090.94 20
2091.05 29
2091.15 38
2091.26 46
2091.36 51
2091.47 53
2091.57 51
2091.68 48
2091.78 43
2091.89 39
2091.99 36
2092.10 33
2092.20 32
2092.31 30
2092.41 29
2092.52 27
2092.62 25
2092.73 25
2092.83 26
2092.94 30
2093.04 37
2093.15 46
2093.25 55
2093.36 65
2093.46 74
2093.57 81
2093.67 86
2093.78 90
2093.88 91
2093.99 91
2094.09 91
2094.20 89
2094.30 85
2094.41 81
2094.51 76
2094.62 69
2094.72 61
2094.83 53
2094.93 44
2095.04 36
2095.14 30
2095.25 25
2095.35 24
2095.46 28
2095.56 36
2095.67 49
2095.77 65
2095.88 84
2095.98 101
2096.09 117
2096.19 128
2096.30 133
2096.40 134
2096.51 129
2096.61 120
2096.72 109
2096.82 98
2096.93 86
2097.03 76
2097.14 68
2097.24 62
2097.35 57
2097.45 52
2097.56 48
2097.66 44
2097.77 40
2097.87 36
2097.98 34
2098.08 34
2098.19 36
2098.29 40
2098.40 47
2098.50 53
2098.61 59
2098.71 63
2098.82 64
2098.93 64
2099.03 62
2099.14 59
2099.24 56
2099.35 51
2099.45 46
2099.56 39
2099.66 32
2099.77 24
2099.87 16
2099.98 10
2100.08 5
2100.19 2
2100.29 0
2100.40 0
2100.50 0
2100.61 1
2100.71 3
2100.82 6
2100.92 9
2101.03 12
2101.13 14
2101.24 16
2101.34 16
2101.45 17
2101.55 17
2101.66 19
2101.77 22
2101.87 26
2101.98 32
2102.08 38
2102.19 44
2102.29 49
2102.40 54
2102.50 58
2102.61 61
2102.71 64
2102.82 67
2102.92 70
2103.03 72
2103.13 73
2103.24 72
2103.34 68
2103.45 61
2103.55 53
2103.66 44
2103.77 36
2103.87 30
2103.98 27
2104.08 27
2104.19 30
2104.29 33
2104.40 35
2104.50 37
2104.61 36
2104.71 34
2104.82 33
2104.92 32
2105.03 33
2105.13 36
2105.24 43
2105.34 51
2105.45 61
2105.56 72
2105.66 82
2105.77 92
2105.87 100
2105.98 104
2106.08 105
2106.19 103
2106.29 97
2106.40 88
2106.50 78
2106.61 68
2106.71 59
2106.82 52
2106.92 46
2107.03 43
2107.14 41
2107.24 39
2107.35 37
2107.45 34
2107.56 30
2107.66 26
2107.77 22
2107.87 18
2107.98 14
2108.08 11
2108.19 10
2108.29 10
2108.40 11
2108.51 14
2108.61 18
2108.72 21
2108.82 24
2108.93 26
2109.03 27
2109.14 28
2109.24 29
2109.35 31
2109.45 34
2109.56 39
2109.66 44
2109.77 50
2109.88 53
2109.98 54
2110.09 52
2110.19 48
2110.30 44
2110.40 41
2110.51 42
2110.61 46
2110.72 55
2110.82 66
2110.93 78
2111.04 88
2111.14 95
2111.25 99
2111.35 99
2111.46 97
2111.56 93
2111.67 90
2111.77 86
2111.88 83
2111.98 79
2112.09 75
2112.20 70
2112.30 65
2112.41 60
2112.51 56
2112.62 53
2112.72 51
2112.83 49
2112.93 47
2113.04 44
2113.15 40
2113.25 35
2113.36 28
2113.46 21
2113.57 14
2113.67 8
2113.78 2
2113.88 0
2113.99 0
2114.10 0
2114.20 0
2114.31 0
2114.41 0
2114.52 0
2114.62 0
2114.73 0
2114.83 3
2114.94 9
2115.05 18
2115.15 27
2115.26 37
2115.36 47
2115.47 54
2115.57 59
2115.68 61
2115.78 61
2115.89 58
2116.00 54
2116.10 50
2116.21 48
2116.31 48
2116.42 51
2116.52 56
2116.63 63
2116.73 70
2116.84 77
2116.95 82
2117.05 85
2117.16 84
2117.26 81
2117.37 76
2117.47 70
2117.58 66
2117.68 64
2117.79 66
2117.90 71
2118.00 80
2118.11 91
2118.21 101
2118.32 109
2118.42 112
2118.53 111
2118.64 105
2118.74 97
2118.85 88
2118.95 81
2119.06 77
2119.16 77
2119.27 82
2119.38 88
2119.48 95
2119.59 101
2119.69 105
2119.80 106
2119.90 105
2120.01 103
2120.12 100
2120.22 97
2120.33 93
2120.43 88
2120.54 82
2120.64 74
2120.75 64
2120.85 54
2120.96 43
2121.07 34
2121.17 28
2121.28 24
2121.38 22
2121.49 22
2121.59 24
2121.70 26
2121.81 27
2121.91 26
2122.02 24
2122.12 19
2122.23 14
2122.34 8
2122.44 2
2122.55 0
2122.65 0
2122.76 5
2122.86 14
2122.97 26
2123.08 41
2123.18 56
2123.29 70
2123.39 82
2123.50 91
2123.60 97
2123.71 101
2123.82 102
2123.92 101
2124.03 99
2124.13 96
2124.24 92
2124.34 88
2124.45 83
2124.56 77
2124.66 71
2124.77 65
2124.87 58
2124.98 52
2125.09 46
2125.19 40
2125.30 34
2125.40 28
2125.51 22
2125.61 17
2125.72 12
2125.83 8
2125.93 5
2126.04 4
2126.14 4
2126.25 6
2126.36 9
2126.46 13
2126.57 17
2126.67 21
2126.78 24
2126.88 27
2126.99 30
2127.10 31
2127.20 33
2127.31 34
2127.41 36
2127.52 38
2127.63 41
2127.73 45
2127.84 50
2127.94 55
2128.05 60
2128.15 65
2128.26 68
2128.37 71
2128.47 73
2128.58 75
2128.68 77
2128.79 79
2128.90 81
2129.00 84
2129.11 87
2129.21 89
2129.32 91
2129.43 92
2129.53 91
2129.64 90
2129.74 88
2129.85 85
2129.96 82
2130.06 79
2130.17 76
2130.27 72
2130.38 70
2130.49 69
2130.59 69
2130.70 70
2130.80 72
2130.91 74
2131.01 75
2131.12 76
2131.23 76
2131.33 74
2131.44 73
2131.54 72
2131.65 71
2131.76 71
2131.86 70
2131.97 69
2132.07 68
2132.18 65
2132.29 62
2132.39 59
2132.50 57
2132.60 56
2132.71 57
2132.82 60
2132.92 65
2133.03 70
2133.13 74
2133.24 77
2133.35 78
2133.45 75
2133.56 69
2133.66 60
2133.77 49
2133.88 38
2133.98 28
2134.09 20
2134.19 16
2134.30 15
2134.41 17
2134.51 22
2134.62 29
2134.72 36
2134.83 44
2134.94 52
2135.04 59
2135.15 68
2135.26 76
2135.36 85
2135.47 94
2135.57 102
2135.68 109
2135.79 113
2135.89 115
2136.00 115
2136.10 113
2136.21 108
2136.32 101
2136.42 94
2136.53 86
2136.63 78
2136.74 72
2136.85 69
2136.95 67
2137.06 67
2137.16 68
2137.27 70
2137.38 72
2137.48 72
2137.59 72
2137.70 70
2137.80 68
2137.91 64
2138.01 60
2138.12 55
2138.23 49
2138.33 41
2138.44 32
2138.54 23
2138.65 13
2138.76 3
2138.86 0
2138.97 0
2139.08 0
2139.18 0
2139.29 0
2139.39 0
2139.50 0
2139.61 0
2139.71 7
2139.82 21
2139.92 34
2140.03 46
2140.14 56
2140.24 62
2140.35 65
2140.46 66
2140.56 65
2140.67 63
2140.77 62
2140.88 63
2140.99 66
2141.09 71
2141.20 78
2141.31 87
2141.41 95
2141.52 103
2141.62 108
2141.73 112
2141.84 113
2141.94 112
2142.05 111
2142.15 109
2142.26 106
2142.37 103
2142.47 99
2142.58 94
2142.69 88
2142.79 82
2142.90 75
2143.00 70
2143.11 64
2143.22 60
2143.32 58
2143.43 57
2143.54 57
2143.64 59
2143.75 62
2143.85 65
2143.96 68
2144.07 70
2144.17 71
2144.28 72
2144.39 71
2144.49 70
2144.60 70
2144.71 70
2144.81 72
2144.92 75
2145.02 78
2145.13 82
2145.24 86
2145.34 89
2145.45 90
2145.56 89
2145.66 86
2145.77 81
2145.87 75
2145.98 68
2146.09 61
2146.19 56
2146.30 52
2146.41 50
2146.51 50
2146.62 51
2146.73 54
2146.83 57
2146.94 60
2147.04 62
2147.15 65
2147.26 68
2147.36 70
2147.47 73
2147.58 75
2147.68 78
2147.79 79
2147.90 79
2148.00 77
2148.11 74
2148.21 69
2148.32 62
2148.43 55
2148.53 49
2148.64 43
2148.75 40
2148.85 39
2148.96 40
2149.07 43
2149.17 47
2149.28 50
2149.38 52
2149.49 54
2149.60 54
2149.70 53
2149.81 53
2149.92 53
2150.02 54
2150.13 56
2150.24 58
2150.34 58
2150.45 58
2150.56 56
2150.66 53
2150.77 50
2150.87 48
2150.98 47
2151.09 49
2151.19 53
2151.30 60
2151.41 67
2151.51 75
2151.62 82
2151.73 87
2151.83 91
2151.94 94
2152.05 96
2152.15 98
2152.26 101
2152.37 104
2152.47 107
2152.58 109
2152.68 109
2152.79 107
2152.90 104
2153.00 100
2153.11 96
2153.22 92
2153.32 88
2153.43 84
2153.54 79
2153.64 75
2153.75 69
2153.86 64
2153.96 59
2154.07 56
2154.18 53
2154.28 52
2154.39 51
2154.50 50
2154.60 50
2154.71 50
2154.82 50
2154.92 51
2155.03 54
2155.13 57
2155.24 61
2155.35 66
2155.45 71
2155.56 75
2155.67 80
2155.77 85
2155.88 91
2155.99 97
2156.09 103
2156.20 108
2156.31 111
2156.41 112
2156.52 110
2156.63 105
2156.73 98
2156.84 90
2156.95 84
2157.05 79
2157.16 78
2157.27 80
2157.37 86
2157.48 94
2157.59 103
2157.69 111
2157.80 117
2157.91 121
2158.01 122
2158.12 120
2158.23 117
2158.33 114
2158.44 112
2158.55 111
2158.65 112
2158.76 115
2158.87 118
2158.97 121
2159.08 122
2159.19 122
2159.29 118
2159.40 112
2159.51 105
2159.61 96
2159.72 87
2159.83 79
2159.93 71
2160.04 66
2160.15 62
2160.25 60
2160.36 60
2160.47 62
2160.57 63
2160.68 66
2160.79 67
2160.89 68
2161.00 69
2161.11 69
2161.21 70
2161.32 69
2161.43 69
2161.53 68
2161.64 67
2161.75 64
2161.85 61
2161.96 57
2162.07 51
2162.17 45
2162.28 40
2162.39 34
2162.49 31
2162.60 29
2162.71 30
2162.81 32
2162.92 35
2163.03 38
2163.13 41
2163.24 42
2163.35 44
2163.45 45
2163.56 47
2163.67 51
2163.77 57
2163.88 64
2163.99 72
2164.09 79
2164.20 84
2164.31 87
2164.42 89
2164.52 91
2164.63 92
2164.74 94
2164.84 97
2164.95 100
2165.06 105
2165.16 109
2165.27 113
2165.38 117
2165.48 121
2165.59 125
2165.70 129
2165.80 133
2165.91 135
2166.02 136
2166.12 136
2166.23 135
2166.34 133
2166.44 132
2166.55 132
2166.66 134
2166.77 138
2166.87 143
2166.98 148
2167.09 151
2167.19 151
2167.30 149
2167.41 144
2167.51 136
2167.62 128
2167.73 121
2167.83 115
2167.94 111
2168.05 110
2168.15 110
2168.26 111
2168.37 111
2168.47 108
2168.58 103
2168.69 95
2168.80 86
2168.90 75
2169.01 66
2169.12 58
2169.22 54
2169.33 53
2169.44 56
2169.54 62
2169.65 70
2169.76 79
2169.86 87
2169.97 95
2170.08 101
2170.19 105
2170.29 107
2170.40 108
2170.51 109
2170.61 109
2170.72 110
2170.83 111
2170.93 113
2171.04 115
2171.15 117
2171.25 121
2171.36 127
2171.47 134
2171.58 142
2171.68 152
2171.79 161
2171.90 168
2172.00 174
2172.11 177
2172.22 177
2172.32 174
2172.43 170
2172.54 164
2172.65 157
2172.75 149
2172.86 141
2172.97 133
2173.07 126
2173.18 119
2173.29 114
2173.39 110
2173.50 108
2173.61 107
2173.72 106
2173.82 106
2173.93 106
2174.04 105
2174.14 104
2174.25 104
2174.36 103
2174.46 103
2174.57 103
2174.68 102
2174.79 102
2174.89 101
2175.00 100
2175.11 99
2175.21 98
2175.32 99
2175.43 100
2175.53 102
2175.64 103
2175.75 102
2175.86 99
2175.96 93
2176.07 84
2176.18 73
2176.28 62
2176.39 51
2176.50 42
2176.61 35
2176.71 31
2176.82 29
2176.93 29
2177.03 31
2177.14 34
2177.25 38
2177.36 41
2177.46 45
2177.57 48
2177.68 50
2177.78 52
2177.89 54
2178.00 56
2178.11 59
2178.21 61
2178.32 65
2178.43 68
2178.53 72
2178.64 75
2178.75 78
2178.86 79
2178.96 78
2179.07 74
2179.18 68
2179.28 59
2179.39 49
2179.50 39
2179.61 28
2179.71 19
2179.82 10
2179.93 2
2180.03 0
2180.14 0
2180.25 0
2180.36 0
2180.46 0
2180.57 0
2180.68 0
2180.78 0
2180.89 1
2181.00 3
2181.11 5
2181.21 10
2181.32 18
2181.43 30
2181.53 43
2181.64 56
2181.75 67
2181.86 73
2181.96 73
2182.07 68
2182.18 59
2182.28 48
2182.39 38
2182.50 30
2182.61 25
2182.71 24
2182.82 27
2182.93 32
2183.04 38
2183.14 46
2183.25 53
2183.36 60
2183.46 68
2183.57 76
2183.68 84
2183.79 91
2183.89 96
2184.00 99
2184.11 100
2184.22 97
2184.32 93
2184.43 89
2184.54 85
2184.64 84
2184.75 86
2184.86 90
2184.97 96
2185.07 102
2185.18 108
2185.29 111
2185.40 111
2185.50 107
2185.61 101
2185.72 94
2185.82 88
2185.93 82
2186.04 79
2186.15 79
2186.25 82
2186.36 88
2186.47 94
2186.58 102
2186.68 110
2186.79 118
2186.90 125
2187.01 131
2187.11 135
2187.22 137
2187.33 136
2187.43 133
2187.54 128
2187.65 121
2187.76 112
2187.86 104
2187.97 95
2188.08 88
2188.19 83
2188.29 80
2188.40 79
2188.51 81
2188.62 84
2188.72 89
2188.83 93
2188.94 96
2189.05 97
2189.15 95
2189.26 92
2189.37 88
2189.47 85
2189.58 83
2189.69 83
2189.80 85
2189.90 90
2190.01 95
2190.12 100
2190.23 105
2190.33 109
2190.44 112
2190.55 115
2190.66 119
2190.76 121
2190.87 123
2190.98 123
2191.09 121
2191.19 116
2191.30 109
2191.41 101
2191.52 92
2191.62 83
2191.73 76
2191.84 69
2191.95 65
2192.05 62
2192.16 59
2192.27 58
2192.38 58
2192.48 59
2192.59 61
2192.70 64
2192.81 68
2192.91 76
2193.02 86
2193.13 101
2193.24 118
2193.34 139
2193.45 160
2193.56 180
2193.67 195
2193.77 205
2193.88 209
2193.99 206
2194.10 198
2194.20 188
2194.31 176
2194.42 166
2194.53 159
2194.63 154
2194.74 153
2194.85 153
2194.96 155
2195.06 156
2195.17 157
2195.28 156
2195.39 153
2195.49 148
2195.60 141
2195.71 135
2195.82 128
2195.92 121
2196.03 116
2196.14 111
2196.25 107
2196.35 104
2196.46 102
2196.57 101
2196.68 100
2196.78 100
2196.89 100
2197.00 99
2197.11 97
2197.21 92
2197.32 86
2197.43 79
2197.54 72
2197.64 67
2197.75 63
2197.86 61
2197.97 62
2198.08 63
2198.18 65
2198.29 66
2198.40 67
2198.51 68
2198.61 69
2198.72 69
2198.83 68
2198.94 67
2199.04 65
2199.15 63
2199.26 60
2199.37 58
2199.47 56
2199.58 55
2199.69 54
2199.80 54
2199.90 54
2200.01 53
2200.12 51
2200.23 47
2200.34 43
2200.44 39
2200.55 35
2200.66 33
2200.77 33
2200.87 35
2200.98 37
2201.09 40
2201.20 43
2201.30 45
2201.41 46
2201.52 45
2201.63 45
2201.74 43
2201.84 41
2201.95 39
2202.06 37
2202.17 34
2202.27 31
2202.38 28
2202.49 26
2202.60 24
2202.70 23
2202.81 23
2202.92 23
2203.03 24
2203.14 24
2203.24 24
2203.35 24
2203.46 25
2203.57 26
2203.67 27
2203.78 28
2203.89 28
2204.00 27
2204.11 24
2204.21 20
2204.32 17
2204.43 14
2204.54 12
2204.64 12
2204.75 12
2204.86 11
2204.97 10
2205.08 6
2205.18 1
2205.29 0
2205.40 0
2205.51 0
2205.61 0
2205.72 0
2205.83 0
2205.94 1
2206.05 12
2206.15 22
2206.26 29
2206.37 33
2206.48 32
2206.58 28
2206.69 23
2206.80 18
2206.91 15
2207.02 15
2207.12 18
2207.23 24
2207.34 32
2207.45 40
2207.56 48
2207.66 56
2207.77 63
2207.88 69
2207.99 75
2208.09 79
2208.20 82
2208.31 84
2208.42 86
2208.53 86
2208.63 85
2208.74 84
2208.85 82
2208.96 80
2209.07 76
2209.17 71
2209.28 64
2209.39 57
2209.50 50
2209.60 44
2209.71 40
2209.82 37
2209.93 37
2210.04 38
2210.14 39
2210.25 41
2210.36 42
2210.47 42
2210.58 42
2210.68 40
2210.79 39
2210.90 37
2211.01 35
2211.12 33
2211.22 30
2211.33 28
2211.44 25
2211.55 24
2211.65 24
2211.76 27
2211.87 30
2211.98 35
2212.09 41
2212.19 45
2212.30 49
2212.41 52
2212.52 54
2212.63 56
2212.73 58
2212.84 61
2212.95 65
2213.06 69
2213.17 74
2213.27 79
2213.38 83
2213.49 85
2213.60 86
2213.71 84
2213.81 82
2213.92 79
2214.03 77
2214.14 75
2214.25 76
2214.35 77
2214.46 81
2214.57 84
2214.68 88
2214.79 91
2214.89 92
2215.00 92
2215.11 91
2215.22 89
2215.33 86
2215.43 82
2215.54 77
2215.65 72
2215.76 67
2215.87 62
2215.97 58
2216.08 55
2216.19 53
2216.30 52
2216.41 51
2216.51 51
2216.62 50
2216.73 48
2216.84 47
2216.95 47
2217.06 48
2217.16 51
2217.27 57
2217.38 66
2217.49 76
2217.60 87
2217.70 97
2217.81 106
2217.92 111
2218.03 113
2218.14 112
2218.24 109
2218.35 104
2218.46 100
2218.57 97
2218.68 96
2218.78 95
2218.89 95
2219.00 94
2219.11 92
2219.22 88
2219.33 84
2219.43 81
2219.54 78
2219.65 78
2219.76 79
2219.87 82
2219.97 85
2220.08 88
2220.19 90
2220.30 91
2220.41 91
2220.52 90
2220.62 88
2220.73 84
2220.84 80
2220.95 74
2221.06 68
2221.16 61
2221.27 55
2221.38 50
2221.49 48
2221.60 48
2221.70 52
2221.81 57
2221.92 64
2222.03 72
2222.14 78
2222.25 83
2222.35 86
2222.46 85
2222.57 82
2222.68 76
2222.79 68
2222.90 60
2223.00 53
2223.11 48
2223.22 45
2223.33 44
2223.44 43
2223.54 44
2223.65 45
2223.76 47
2223.87 48
2223.98 50
2224.09 53
2224.19 55
2224.30 56
2224.41 57
2224.52 56
2224.63 54
2224.74 52
2224.84 52
2224.95 55
2225.06 61
2225.17 70
2225.28 81
2225.38 91
2225.49 99
2225.60 103
2225.71 102
2225.82 97
2225.93 88
2226.03 77
2226.14 67
2226.25 58
2226.36 51
2226.47 46
2226.58 42
2226.68 39
2226.79 35
2226.90 32
2227.01 28
2227.12 24
2227.23 21
2227.33 17
2227.44 14
2227.55 10
2227.66 6
2227.77 2
2227.88 0
2227.98 0
2228.09 0
2228.20 0
2228.31 0
2228.42 0
2228.53 0
2228.63 0
2228.74 3
2228.85 12
2228.96 22
2229.07 33
2229.18 42
2229.28 49
2229.39 54
2229.50 57
2229.61 58
2229.72 58
2229.83 58
2229.93 58
2230.04 57
2230.15 55
2230.26 52
2230.37 46
2230.48 40
2230.59 32
2230.69 25
2230.80 18
2230.91 13
2231.02 10
2231.13 8
2231.24 8
2231.34 9
2231.45 13
2231.56 18
2231.67 24
2231.78 31
2231.89 37
2231.99 43
2232.10 47
2232.21 50
2232.32 49
2232.43 48
2232.54 47
2232.65 46
2232.75 47
2232.86 51
2232.97 57
2233.08 64
2233.19 72
2233.30 80
2233.40 85
2233.51 88
2233.62 88
2233.73 84
2233.84 78
2233.95 68
2234.06 58
2234.16 47
2234.27 36
2234.38 27
2234.49 21
2234.60 18
2234.71 19
2234.81 22
2234.92 27
2235.03 33
2235.14 37
2235.25 39
2235.36 39
2235.47 37
2235.57 35
2235.68 34
2235.79 34
2235.90 35
2236.01 36
2236.12 37
2236.23 38
2236.33 38
2236.44 37
2236.55 37
2236.66 37
2236.77 38
2236.88 40
2236.99 43
2237.09 46
2237.20 49
2237.31 52
2237.42 54
2237.53 57
2237.64 59
2237.75 62
2237.85 66
2237.96 69
2238.07 73
2238.18 77
2238.29 79
2238.40 80
2238.51 79
2238.61 75
2238.72 70
2238.83 62
2238.94 53
2239.05 43
2239.16 34
2239.27 26
2239.37 19
2239.48 14
2239.59 11
2239.70 10
2239.81 9
2239.92 10
2240.03 11
2240.13 11
2240.24 11
2240.35 10
2240.46 8
2240.57 6
2240.68 5
2240.79 5
2240.90 6
2241.00 9
2241.11 12
2241.22 16
2241.33 18
2241.44 19
2241.55 19
2241.66 17
2241.76 14
2241.87 9
2241.98 4
2242.09 0
2242.20 0
2242.31 0
2242.42 0
2242.53 0
2242.63 0
2242.74 0
2242.85 0
2242.96 0
2243.07 1
2243.18 3
2243.29 5
2243.39 8
2243.50 13
2243.61 17
2243.72 22
2243.83 26
2243.94 28
2244.05 29
2244.16 27
2244.26 24
2244.37 21
2244.48 17
2244.59 12
2244.70 8
2244.81 5
2244.92 2
2245.03 0
2245.13 0
2245.24 0
2245.35 0
2245.46 0
2245.57 4
2245.68 10
2245.79 17
2245.90 26
2246.00 34
2246.11 41
2246.22 47
2246.33 53
2246.44 57
2246.55 61
2246.66 66
2246.77 70
2246.88 75
2246.98 80
2247.09 83
2247.20 85
2247.31 86
2247.42 85
2247.53 84
2247.64 82
2247.75 80
2247.85 77
2247.96 75
2248.07 73
2248.18 72
2248.29 70
2248.40 70
2248.51 71
2248.62 72
2248.72 74
2248.83 75
2248.94 76
2249.05 75
2249.16 72
2249.27 69
2249.38 64
2249.49 58
2249.60 50
2249.70 42
2249.81 32
2249.92 21
2250.03 12
2250.14 4
2250.25 0
2250.36 0
2250.47 1
2250.58 7
2250.68 14
2250.79 21
2250.90 28
2251.01 33
2251.12 37
2251.23 40
2251.34 41
2251.45 42
2251.56 44
2251.66 45
2251.77 47
2251.88 48
2251.99 49
2252.10 50
2252.21 51
2252.32 51
2252.43 52
2252.54 53
2252.64 56
2252.75 58
2252.86 62
2252.97 65
2253.08 68
2253.19 70
2253.30 73
2253.41 76
2253.52 78
2253.63 79
2253.73 80
2253.84 78
2253.95 73
2254.06 65
2254.17 54
2254.28 43
2254.39 31
2254.50 21
2254.61 13
2254.72 8
2254.82 4
2254.93 3
2255.04 3
2255.15 4
2255.26 4
2255.37 6
2255.48 9
2255.59 14
2255.70 21
2255.81 29
2255.91 37
2256.02 44
2256.13 49
2256.24 50
2256.35 48
2256.46 44
2256.57 39
2256.68 33
2256.79 27
2256.90 22
2257.00 17
2257.11 13
2257.22 9
2257.33 5
2257.44 3
2257.55 2
2257.66 4
2257.77 8
2257.88 15
2257.99 23
2258.10 31
2258.20 40
2258.31 47
2258.42 53
2258.53 59
2258.64 64
2258.75 70
2258.86 76
2258.97 81
2259.08 85
2259.19 87
2259.30 86
2259.40 82
2259.51 76
2259.62 69
2259.73 61
2259.84 56
2259.95 53
2260.06 55
2260.17 59
2260.28 66
2260.39 74
2260.50 80
2260.60 84
2260.71 84
2260.82 79
2260.93 71
2261.04 60
2261.15 48
2261.26 36
2261.37 25
2261.48 16
2261.59 9
2261.70 3
2261.80 0
2261.91 0
2262.02 0
2262.13 0
2262.24 0
2262.35 0
2262.46 0
2262.57 0
2262.68 0
2262.79 3
2262.90 9
2263.01 15
2263.12 22
2263.22 30
2263.33 37
2263.44 42
2263.55 45
2263.66 46
2263.77 44
2263.88 41
2263.99 37
2264.10 35
2264.21 34
2264.32 35
2264.43 36
2264.53 38
2264.64 40
2264.75 42
2264.86 43
2264.97 44
2265.08 45
2265.19 45
2265.30 46
2265.41 45
2265.52 43
2265.63 38
2265.74 32
2265.85 25
2265.95 17
2266.06 10
2266.17 3
2266.28 0
2266.39 0
2266.50 2
2266.61 8
2266.72 18
2266.83 30
2266.94 43
2267.05 55
2267.16 65
2267.27 71
2267.38 72
2267.48 71
2267.59 67
2267.70 64
2267.81 62
2267.92 62
2268.03 63
2268.14 67
2268.25 70
2268.36 72
2268.47 73
2268.58 73
2268.69 72
2268.80 71
2268.91 70
2269.02 69
2269.12 68
2269.23 67
2269.34 64
2269.45 61
2269.56 58
2269.67 55
2269.78 53
2269.89 53
2270.00 54
2270.11 57
2270.22 60
2270.33 63
2270.44 65
2270.55 65
2270.66 64
2270.76 62
2270.87 59
2270.98 56
2271.09 53
2271.20 50
2271.31 48
2271.42 45
2271.53 43
2271.64 40
2271.75 38
2271.86 36
2271.97 35
2272.08 33
2272.19 30
2272.30 27
2272.41 24
2272.52 20
2272.62 17
2272.73 13
2272.84 10
2272.95 7
2273.06 4
2273.17 2
2273.28 1
2273.39 1
2273.50 2
2273.61 5
2273.72 10
2273.83 17
2273.94 26
2274.05 36
2274.16 47
2274.27 58
2274.38 67
2274.48 74
2274.59 80
2274.70 83
2274.81 85
2274.92 84
2275.03 82
2275.14 79
2275.25 74
2275.36 69
2275.47 62
2275.58 56
2275.69 50
2275.80 46
2275.91 43
2276.02 43
2276.13 44
2276.24 48
2276.35 52
2276.46 57
2276.57 62
2276.67 65
2276.78 67
2276.89 68
2277.00 69
2277.11 70
2277.22 71
2277.33 75
2277.44 80
2277.55 88
2277.66 96
2277.77 105
2277.88 115
2277.99 125
2278.10 133
2278.21 141
2278.32 146
2278.43 149
2278.54 148
2278.65 145
2278.76 138
2278.87 131
2278.98 122
2279.08 114
2279.19 108
2279.30 105
2279.41 103
2279.52 103
2279.63 104
2279.74 105
2279.85 105
2279.96 104
2280.07 102
2280.18 98
2280.29 95
2280.40 93
2280.51 91
2280.62 92
2280.73 95
2280.84 99
2280.95 104
2281.06 108
2281.17 111
2281.28 112
2281.39 112
2281.50 110
2281.61 108
2281.72 107
2281.82 106
2281.93 106
2282.04 105
2282.15 103
2282.26 98
2282.37 90
2282.48 80
2282.59 67
2282.70 55
2282.81 44
2282.92 37
2283.03 33
2283.14 34
2283.25 39
2283.36 46
2283.47 55
2283.58 65
2283.69 74
2283.80 83
2283.91 90
2284.02 96
2284.13 99
2284.24 99
2284.35 95
2284.46 88
2284.57 77
2284.68 65
2284.79 52
2284.90 40
2285.01 30
2285.12 23
2285.22 19
2285.33 18
2285.44 19
2285.55 21
2285.66 23
2285.77 24
2285.88 24
2285.99 23
2286.10 20
2286.21 16
2286.32 11
2286.43 6
2286.54 3
2286.65 0
2286.76 0
2286.87 0
2286.98 0
2287.09 0
2287.20 0
2287.31 0
2287.42 0
2287.53 0
2287.64 4
2287.75 7
2287.86 10
2287.97 11
2288.08 12
2288.19 12
2288.30 13
2288.41 14
2288.52 16
2288.63 20
2288.74 24
2288.85 28
2288.96 33
2289.07 38
2289.18 43
2289.29 46
2289.40 48
2289.51 47
2289.62 44
2289.73 40
2289.84 35
2289.95 32
2290.06 31
2290.17 33
2290.27 37
2290.38 43
2290.49 49
2290.60 54
2290.71 56
2290.82 55
2290.93 53
2291.04 50
2291.15 48
2291.26 48
2291.37 49
2291.48 52
2291.59 56
2291.70 59
2291.81 62
2291.92 63
2292.03 63
2292.14 63
2292.25 63
2292.36 63
2292.47 65
2292.58 67
2292.69 70
2292.80 74
2292.91 76
2293.02 78
2293.13 79
2293.24 78
2293.35 77
2293.46 77
2293.57 78
2293.68 80
2293.79 83
2293.90 86
2294.01 89
2294.12 90
2294.23 88
2294.34 84
2294.45 78
2294.56 70
2294.67 63
2294.78 58
2294.89 56
2295.00 56
2295.11 58
2295.22 61
2295.33 64
2295.44 67
2295.55 68
2295.66 67
2295.77 64
2295.88 59
2295.99 53
2296.10 46
2296.21 40
2296.32 34
2296.43 29
2296.54 26
2296.65 25
2296.76 24
2296.87 24
2296.98 22
2297.09 20
2297.20 17
2297.31 14
2297.42 11
2297.53 8
2297.64 7
2297.75 6
2297.86 6
2297.97 7
2298.08 7
2298.19 6
2298.30 6
2298.41 7
2298.52 9
2298.63 12
2298.74 17
2298.85 23
2298.96 28
2299.07 32
2299.18 35
2299.29 35
2299.40 33
2299.51 31
2299.62 28
2299.73 27
2299.84 28
2299.95 30
2300.06 34
2300.17 39
2300.28 44
2300.39 49
2300.50 53
2300.61 56
2300.72 57
2300.83 56
2300.94 54
2301.05 50
2301.16 45
2301.27 40
2301.38 35
2301.49 29
2301.60 21
2301.71 14
2301.82 5
2301.93 0
2302.04 0
2302.15 0
2302.26 0
2302.37 0
2302.48 0
2302.59 0
2302.70 0
2302.81 1
2302.92 6
2303.03 12
2303.14 18
2303.25 25
2303.36 31
2303.47 38
2303.58 43
2303.70 48
2303.81 52
2303.92 57
2304.03 62
2304.14 67
2304.25 73
2304.36 78
2304.47 82
2304.58 84
2304.69 85
2304.80 85
2304.91 83
2305.02 79
2305.13 74
2305.24 69
2305.35 63
2305.46 60
2305.57 58
2305.68 61
2305.79 67
2305.90 76
2306.01 87
2306.12 97
2306.23 104
2306.34 107
2306.45 105
2306.56 98
2306.67 88
2306.78 77
2306.89 64
2307.00 53
2307.11 44
2307.22 37
2307.33 34
2307.44 34
2307.55 37
2307.66 43
2307.77 49
2307.88 56
2307.99 62
2308.10 64
2308.21 64
2308.32 61
2308.43 54
2308.54 44
2308.66 34
2308.77 23
2308.88 15
2308.99 9
2309.10 7
2309.21 9
2309.32 15
2309.43 22
2309.54 31
2309.65 40
2309.76 48
2309.87 55
2309.98 61
2310.09 66
2310.20 70
2310.31 73
2310.42 76
2310.53 78
2310.64 79
2310.75 80
2310.86 81
2310.97 84
2311.08 88
2311.19 93
2311.30 98
2311.41 103
2311.52 107
2311.63 109
2311.74 109
2311.85 109
2311.96 107
2312.08 105
2312.19 102
2312.30 96
2312.41 89
2312.52 80
2312.63 69
2312.74 57
2312.85 46
2312.96 37
2313.07 30
2313.18 28
2313.29 29
2313.40 33
2313.51 39
2313.62 46
2313.73 52
2313.84 56
2313.95 58
2314.06 57
2314.17 55
2314.28 53
2314.39 51
2314.50 51
2314.61 53
2314.72 56
2314.83 61
2314.95 67
2315.06 73
2315.17 77
2315.28 80
2315.39 80
2315.50 79
2315.61 77
2315.72 76
2315.83 76
2315.94 78
2316.05 81
2316.16 85
2316.27 89
2316.38 91
2316.49 92
2316.60 90
2316.71 88
2316.82 85
2316.93 83
2317.04 82
2317.15 84
2317.27 86
2317.38 90
2317.49 93
2317.60 95
2317.71 97
2317.82 97
2317.93 97
2318.04 97
2318.15 98
2318.26 100
2318.37 102
2318.48 104
2318.59 106
2318.70 108
2318.81 109
2318.92 110
2319.03 109
2319.14 107
2319.25 103
2319.36 98
2319.48 92
2319.59 85
2319.70 78
2319.81 72
2319.92 68
2320.03 64
2320.14 63
2320.25 63
2320.36 63
2320.47 63
2320.58 64
2320.69 63
2320.80 62
2320.91 61
2321.02 59
2321.13 57
2321.24 56
2321.35 55
2321.47 55
2321.58 56
2321.69 58
2321.80 62
2321.91 66
2322.02 71
2322.13 75
2322.24 78
2322.35 80
2322.46 81
2322.57 80
2322.68 78
2322.79 74
2322.90 69
2323.01 62
2323.12 55
2323.24 46
2323.35 37
2323.46 29
2323.57 21
2323.68 15
2323.79 11
2323.90 9
2324.01 10
2324.12 13
2324.23 17
2324.34 21
2324.45 24
2324.56 26
2324.67 27
2324.78 26
2324.89 24
2325.01 21
2325.12 18
2325.23 14
2325.34 10
2325.45 6
2325.56 2
2325.67 0
2325.78 0
2325.89 0
2326.00 0
2326.11 0
2326.22 0
2326.33 0
2326.44 0
2326.56 2
2326.67 10
2326.78 18
2326.89 27
2327.00 37
2327.11 46
2327.22 56
2327.33 65
2327.44 74
2327.55 82
2327.66 88
2327.77 93
2327.88 96
2327.99 97
2328.11 97
2328.22 96
2328.33 94
2328.44 91
2328.55 88
2328.66 84
2328.77 79
2328.88 75
2328.99 70
2329.10 65
2329.21 61
2329.32 56
2329.43 52
2329.55 47
2329.66 43
2329.77 38
2329.88 34
2329.99 29
2330.10 24
2330.21 19
2330.32 16
2330.43 13
2330.54 13
2330.65 16
2330.76 22
2330.87 29
2330.99 39
2331.10 49
2331.21 58
2331.32 67
2331.43 73
2331.54 77
2331.65 77
2331.76 75
2331.87 69
2331.98 63
2332.09 55
2332.20 49
2332.32 44
2332.43 42
2332.54 42
2332.65 43
2332.76 45
2332.87 47
2332.98 49
2333.09 51
2333.20 53
2333.31 57
2333.42 62
2333.53 70
2333.65 78
2333.76 87
2333.87 95
2333.98 101
2334.09 106
2334.20 110
2334.31 113
2334.42 115
2334.53 119
2334.64 122
2334.75 124
2334.87 125
2334.98 124
2335.09 120
2335.20 115
2335.31 109
2335.42 105
2335.53 103
2335.64 104
2335.75 106
2335.86 110
2335.97 114
2336.09 115
2336.20 114
2336.31 109
2336.42 103
2336.53 96
2336.64 90
2336.75 87
2336.86 87
2336.97 92
2337.08 100
2337.20 110
2337.31 120
2337.42 127
2337.53 132
2337.64 133
2337.75 130
2337.86 125
2337.97 121
2338.08 117
2338.19 117
2338.30 120
2338.42 125
2338.53 130
2338.64 134
2338.75 135
2338.86 133
2338.97 127
2339.08 119
2339.19 109
2339.30 100
2339.41 93
2339.53 89
2339.64 86
2339.75 85
2339.86 83
2339.97 81
2340.08 78
2340.19 73
2340.30 68
2340.41 63
2340.53 58
2340.64 55
2340.75 51
2340.86 47
2340.97 42
2341.08 36
2341.19 29
2341.30 23
2341.41 19
2341.52 18
2341.64 20
2341.75 27
2341.86 35
2341.97 43
2342.08 50
2342.19 55
2342.30 57
2342.41 58
2342.52 57
2342.64 58
2342.75 59
2342.86 61
2342.97 64
2343.08 67
2343.19 69
2343.30 71
2343.41 72
2343.52 73
2343.64 73
2343.75 73
2343.86 74
2343.97 74
2344.08 75
2344.19 74
2344.30 73
2344.41 70
2344.52 67
2344.64 62
2344.75 56
2344.86 50
2344.97 44
2345.08 38
2345.19 33
2345.30 29
2345.41 26
2345.52 24
2345.64 22
2345.75 19
2345.86 15
2345.97 10
2346.08 5
2346.19 0
2346.30 0
2346.41 0
2346.53 4
2346.64 12
2346.75 22
2346.86 32
2346.97 41
2347.08 47
2347.19 50
2347.30 49
2347.41 45
2347.53 41
2347.64 37
2347.75 34
2347.86 34
2347.97 37
2348.08 42
2348.19 49
2348.30 57
2348.42 65
2348.53 72
2348.64 77
2348.75 79
2348.86 80
2348.97 79
2349.08 77
2349.19 75
2349.31 73
2349.42 71
2349.53 70
2349.64 68
2349.75 66
2349.86 63
2349.97 60
2350.08 56
2350.20 54
2350.31 52
2350.42 53
2350.53 56
2350.64 62
2350.75 71
2350.86 82
2350.97 94
2351.09 105
2351.20 113
2351.31 118
2351.42 118
2351.53 115
2351.64 108
2351.75 99
2351.86 89
2351.98 81
2352.09 74
2352.20 70
2352.31 69
2352.42 70
2352.53 72
2352.64 76
2352.76 81
2352.87 85
2352.98 89
2353.09 93
2353.20 95
2353.31 97
2353.42 98
2353.53 99
2353.65 100
2353.76 102
2353.87 106
2353.98 112
2354.09 119
2354.20 127
2354.31 135
2354.43 141
2354.54 144
2354.65 144
2354.76 141
2354.87 135
2354.98 127
2355.09 117
2355.21 108
2355.32 99
2355.43 89
2355.54 80
2355.65 71
2355.76 62
2355.87 53
2355.99 44
2356.10 36
2356.21 30
2356.32 24
2356.43 19
2356.54 14
2356.65 9
2356.76 4
2356.88 0
2356.99 0
2357.10 0
2357.21 0
2357.32 0
2357.43 0
2357.54 0
2357.66 0
2357.77 1
2357.88 5
2357.99 10
2358.10 17
2358.21 27
2358.33 39
2358.44 53
2358.55 68
2358.66 84
2358.77 97
2358.88 107
2358.99 113
2359.11 114
2359.22 112
2359.33 107
2359.44 101
2359.55 95
2359.66 88
2359.77 81
2359.89 73
2360.00 64
2360.11 54
2360.22 42
2360.33 30
2360.44 19
2360.55 11
2360.67 6
2360.78 5
2360.89 10
2361.00 18
2361.11 31
2361.22 45
2361.34 60
2361.45 74
2361.56 84
2361.67 89
2361.78 87
2361.89 81
2362.00 69
2362.12 55
2362.23 40
2362.34 27
2362.45 17
2362.56 11
2362.67 7
2362.79 6
2362.90 7
2363.01 7
2363.12 9
2363.23 10
2363.34 13
2363.46 17
2363.57 20
2363.68 24
2363.79 25
2363.90 24
2364.01 19
2364.12 12
2364.24 4
2364.35 0
2364.46 0
2364.57 0
2364.68 0
2364.79 0
2364.91 0
2365.02 0
2365.13 0
2365.24 9
2365.35 21
2365.46 32
2365.58 41
2365.69 48
2365.80 52
2365.91 54
2366.02 55
2366.13 55
2366.25 55
2366.36 56
2366.47 57
2366.58 59
2366.69 60
2366.80 59
2366.92 57
2367.03 52
2367.14 44
2367.25 35
2367.36 25
2367.47 16
2367.59 9
2367.70 6
2367.81 7
2367.92 12
2368.03 19
2368.14 28
2368.26 35
2368.37 41
2368.48 45
2368.59 46
2368.70 45
2368.81 43
2368.93 40
2369.04 38
2369.15 36
2369.26 35
2369.37 34
2369.48 32
2369.60 31
2369.71 29
2369.82 27
2369.93 25
2370.04 24
2370.15 23
2370.27 24
2370.38 25
2370.49 27
2370.60 29
2370.71 33
2370.83 36
2370.94 41
2371.05 46
2371.16 52
2371.27 57
2371.38 62
2371.50 64
2371.61 65
2371.72 64
2371.83 61
2371.94 57
2372.05 53
2372.17 49
2372.28 45
2372.39 42
2372.50 40
2372.61 38
2372.73 36
2372.84 35
2372.95 35
2373.06 35
2373.17 37
2373.28 39
2373.40 42
2373.51 44
2373.62 45
2373.73 45
2373.84 44
2373.96 43
2374.07 41
2374.18 39
2374.29 37
2374.40 35
2374.51 34
2374.63 34
2374.74 34
2374.85 35
2374.96 36
2375.07 37
2375.19 39
2375.30 41
2375.41 42
2375.52 43
2375.63 43
2375.74 41
2375.86 39
2375.97 35
2376.08 32
2376.19 28
2376.30 26
2376.42 25
2376.53 26
2376.64 27
2376.75 29
2376.86 30
2376.98 30
2377.09 29
2377.20 28
2377.31 27
2377.42 27
2377.54 29
2377.65 32
2377.76 36
2377.87 40
2377.98 44
2378.09 47
2378.21 48
2378.32 48
2378.43 47
2378.54 44
2378.65 40
2378.77 36
2378.88 31
2378.99 27
2379.10 23
2379.21 20
2379.33 19
2379.44 21
2379.55 25
2379.66 32
2379.77 41
2379.89 50
2380.00 60
2380.11 68
2380.22 73
2380.33 76
2380.45 77
2380.56 78
2380.67 78
2380.78 78
2380.89 80
2381.01 83
2381.12 88
2381.23 94
2381.34 99
2381.45 103
2381.57 105
2381.68 103
2381.79 97
2381.90 88
2382.01 77
2382.13 68
2382.24 60
2382.35 57
2382.46 57
2382.57 61
2382.69 66
2382.80 71
2382.91 74
2383.02 75
2383.13 74
2383.25 70
2383.36 64
2383.47 57
2383.58 50
2383.69 42
2383.81 34
2383.92 27
2384.03 21
2384.14 16
2384.25 13
2384.37 12
2384.48 13
2384.59 17
2384.70 22
2384.82 31
2384.93 42
2385.04 56
2385.15 73
2385.26 91
2385.38 109
2385.49 126
2385.60 142
2385.71 154
2385.82 164
2385.94 171
2386.05 176
2386.16 180
2386.27 184
2386.38 188
2386.50 193
2386.61 199
2386.72 206
2386.83 213
2386.95 220
2387.06 226
2387.17 230
2387.28 232
2387.39 230
2387.51 225
2387.62 217
2387.73 207
2387.84 197
2387.95 186
2388.07 178
2388.18 171
2388.29 166
2388.40 162
2388.52 159
2388.63 157
2388.74 154
2388.85 152
2388.96 149
2389.08 148
2389.19 147
2389.30 146
2389.41 146
2389.52 144
2389.64 142
2389.75 137
2389.86 130
2389.97 122
2390.09 113
2390.20 103
2390.31 94
2390.42 86
2390.53 79
2390.65 74
2390.76 71
2390.87 68
2390.98 67
2391.10 67
2391.21 68
2391.32 69
2391.43 70
2391.54 71
2391.66 71
2391.77 71
2391.88 70
2391.99 67
2392.11 64
2392.22 58
2392.33 52
2392.44 45
2392.56 40
2392.67 37
2392.78 37
2392.89 39
2393.00 44
2393.12 49
2393.23 53
2393.34 56
2393.45 57
2393.57 55
2393.68 53
2393.79 51
2393.90 50
2394.01 49
2394.13 49
2394.24 50
2394.35 51
2394.46 52
2394.58 54
2394.69 56
2394.80 58
2394.91 60
2395.03 62
2395.14 65
2395.25 66
2395.36 67
2395.47 66
2395.59 63
2395.70 58
2395.81 52
2395.92 46
2396.04 42
2396.15 38
2396.26 37
2396.37 38
2396.49 40
2396.60 43
2396.71 44
2396.82 45
2396.94 44
2397.05 41
2397.16 38
2397.27 34
2397.38 30
2397.50 26
2397.61 23
2397.72 20
2397.83 18
2397.95 17
2398.06 19
2398.17 23
2398.28 31
2398.40 41
2398.51 53
2398.62 66
2398.73 77
2398.85 86
2398.96 90
2399.07 90
2399.18 87
2399.30 81
2399.41 74
2399.52 68
2399.63 62
2399.75 58
2399.86 55
2399.97 52
2400.08 49
2400.20 46
2400.31 42
2400.42 40
2400.53 38
2400.64 38
2400.76 40
2400.87 42
2400.98 46
2401.09 49
2401.21 53
2401.32 57
2401.43 61
2401.54 67
2401.66 74
2401.77 82
2401.88 90
2401.99 97
2402.11 102
2402.22 105
2402.33 104
2402.44 100
2402.56 93
2402.67 84
2402.78 73
2402.89 62
2403.01 51
2403.12 41
2403.23 32
2403.34 25
2403.46 21
2403.57 19
2403.68 18
2403.79 17
2403.91 16
2404.02 13
2404.13 8
2404.24 2
2404.36 0
2404.47 0
2404.58 0
2404.70 0
2404.81 0
2404.92 0
2405.03 0
2405.15 2
2405.26 7
2405.37 10
2405.48 12
2405.60 12
2405.71 12
2405.82 10
2405.93 8
2406.05 6
2406.16 4
2406.27 2
2406.38 3
2406.50 5
2406.61 11
2406.72 19
2406.83 29
2406.95 39
2407.06 48
2407.17 54
2407.28 57
2407.40 55
2407.51 49
2407.62 41
2407.73 32
2407.85 24
2407.96 18
2408.07 14
2408.19 13
2408.30 13
2408.41 15
2408.52 16
2408.64 18
2408.75 19
2408.86 19
2408.97 21
2409.09 23
2409.20 28
2409.31 33
2409.42 39
2409.54 44
2409.65 48
2409.76 49
2409.88 49
2409.99 47
2410.10 45
2410.21 43
2410.33 42
2410.44 42
2410.55 43
2410.66 45
2410.78 47
2410.89 50
2411.00 51
2411.11 52
2411.23 51
2411.34 49
2411.45 44
2411.57 38
2411.68 31
2411.79 23
2411.90 16
2412.02 12
2412.13 10
2412.24 10
2412.35 14
2412.47 19
2412.58 26
2412.69 34
2412.81 42
2412.92 50
2413.03 59
2413.14 67
2413.26 74
2413.37 79
2413.48 83
2413.59 84
2413.71 84
2413.82 81
2413.93 77
2414.05 73
2414.16 68
2414.27 64
2414.38 60
2414.50 58
2414.61 55
2414.72 53
2414.84 50
2414.95 48
2415.06 45
2415.17 43
2415.29 42
2415.40 44
2415.51 47
2415.62 51
2415.74 56
2415.85 59
2415.96 61
2416.08 61
2416.19 60
2416.30 59
2416.41 58
2416.53 58
2416.64 61
2416.75 65
2416.87 71
2416.98 78
2417.09 84
2417.20 90
2417.32 94
2417.43 96
2417.54 96
2417.66 94
2417.77 89
2417.88 82
2417.99 73
2418.11 65
2418.22 57
2418.33 51
2418.45 46
2418.56 41
2418.67 38
2418.78 35
2418.90 32
2419.01 30
2419.12 29
2419.24 29
2419.35 29
2419.46 30
2419.57 30
2419.69 29
2419.80 26
2419.91 23
2420.03 19
2420.14 16
2420.25 15
2420.36 15
2420.48 18
2420.59 22
2420.70 27
2420.82 31
2420.93 35
2421.04 35
2421.16 34
2421.27 30
2421.38 25
2421.49 20
2421.61 16
2421.72 14
2421.83 16
2421.95 20
2422.06 26
2422.17 33
2422.28 40
2422.40 47
2422.51 52
2422.62 55
2422.74 56
2422.85 58
2422.96 59
2423.08 61
2423.19 63
2423.30 65
2423.41 66
2423.53 66
2423.64 64
2423.75 61
2423.87 57
2423.98 52
2424.09 48
2424.21 44
2424.32 41
2424.43 39
2424.54 38
2424.66 37
2424.77 38
2424.88 38
2425.00 40
2425.11 41
2425.22 44
2425.34 47
2425.45 50
2425.56 54
2425.67 57
2425.79 60
2425.90 63
2426.01 64
2426.13 64
2426.24 62
2426.35 58
2426.47 52
2426.58 45
2426.69 36
2426.81 26
2426.92 17
2427.03 9
2427.14 3
2427.26 0
2427.37 0
2427.48 2
2427.60 6
2427.71 12
2427.82 17
2427.94 21
2428.05 25
2428.16 26
2428.28 26
2428.39 25
2428.50 22
2428.61 19
2428.73 16
2428.84 14
2428.95 15
2429.07 19
2429.18 25
2429.29 32
2429.41 39
2429.52 45
2429.63 50
2429.75 51
2429.86 51
2429.97 48
2430.09 45
2430.20 41
2430.31 38
2430.42 34
2430.54 31
2430.65 26
2430.76 21
2430.88 15
2430.99 8
2431.10 3
2431.22 0
2431.33 0
2431.44 0
2431.56 0
2431.67 2
2431.78 6
2431.90 11
2432.01 16
2432.12 23
2432.24 31
2432.35 40
2432.46 52
2432.57 63
2432.69 73
2432.80 80
2432.91 83
2433.03 82
2433.14 78
2433.25 72
2433.37 67
2433.48 64
2433.59 62
2433.71 63
2433.82 67
2433.93 72
2434.05 78
2434.16 85
2434.27 94
2434.39 103
2434.50 112
2434.61 120
2434.73 126
2434.84 128
2434.95 128
2435.07 123
2435.18 116
2435.29 108
2435.41 99
2435.52 92
2435.63 86
2435.75 81
2435.86 78
2435.97 75
2436.09 73
2436.20 70
2436.31 67
2436.43 64
2436.54 62
2436.65 61
2436.77 61
2436.88 61
2436.99 61
2437.11 61
2437.22 59
2437.33 56
2437.44 53
2437.56 49
2437.67 47
2437.78 46
2437.90 47
2438.01 51
2438.12 57
2438.24 64
2438.35 70
2438.46 75
2438.58 77
2438.69 77
2438.80 74
2438.92 69
2439.03 63
2439.14 56
2439.26 50
2439.37 44
2439.49 40
2439.60 36
2439.71 33
2439.83 31
2439.94 30
2440.05 30
2440.17 29
2440.28 28
2440.39 25
2440.51 21
2440.62 14
2440.73 6
2440.85 0
2440.96 0
2441.07 0
2441.19 0
2441.30 0
2441.41 0
2441.53 0
2441.64 0
2441.75 8
2441.87 21
2441.98 32
2442.09 41
2442.21 48
2442.32 52
2442.43 53
2442.55 53
2442.66 51
2442.77 48
2442.89 44
2443.00 38
2443.11 33
2443.23 27
2443.34 21
2443.45 17
2443.57 14
2443.68 12
2443.79 13
2443.91 17
2444.02 24
2444.13 34
2444.25 46
2444.36 60
2444.48 73
2444.59 86
2444.70 97
2444.82 107
2444.93 116
2445.04 123
2445.16 131
2445.27 138
2445.38 144
2445.50 149
2445.61 151
2445.72 151
2445.84 148
2445.95 144
2446.06 138
2446.18 133
2446.29 127
2446.40 122
2446.52 117
2446.63 112
2446.75 106
2446.86 100
2446.97 96
2447.09 93
2447.20 92
2447.31 94
2447.43 97
2447.54 100
2447.65 103
2447.77 104
2447.88 103
2447.99 99
2448.11 94
2448.22 87
2448.34 81
2448.45 75
2448.56 71
2448.68 68
2448.79 67
2448.90 67
2449.02 67
2449.13 69
2449.24 69
2449.36 69
2449.47 67
2449.58 62
2449.70 57
2449.81 50
2449.93 44
2450.04 39
2450.15 36
2450.27 35
2450.38 36
2450.49 38
2450.61 41
2450.72 44
2450.83 46
2450.95 49
2451.06 52
2451.18 55
2451.29 58
2451.40 62
2451.52 65
2451.63 67
2451.74 67
2451.86 64
2451.97 59
2452.08 52
2452.20 44
2452.31 35
2452.43 26
2452.54 19
2452.65 13
2452.77 9
2452.88 6
2452.99 5
2453.11 6
2453.22 9
2453.33 14
2453.45 22
2453.56 32
2453.68 44
2453.79 56
2453.90 67
2454.02 75
2454.13 81
2454.24 82
2454.36 80
2454.47 76
2454.59 71
2454.70 66
2454.81 62
2454.93 58
2455.04 55
2455.15 50
2455.27 45
2455.38 38
2455.49 30
2455.61 22
2455.72 14
2455.84 7
2455.95 1
2456.06 0
2456.18 0
2456.29 0
2456.40 0
2456.52 0
2456.63 0
2456.75 5
2456.86 10
2456.97 14
2457.09 17
2457.20 19
2457.31 20
2457.43 19
2457.54 17
2457.66 14
2457.77 11
2457.88 7
2458.00 3
2458.11 0
2458.23 0
2458.34 0
2458.45 0
2458.57 0
2458.68 0
2458.79 3
2458.91 11
2459.02 22
2459.14 34
2459.25 46
2459.36 56
2459.48 63
2459.59 66
2459.70 64
2459.82 59
2459.93 52
2460.05 44
2460.16 37
2460.27 30
2460.39 25
2460.50 21
2460.62 17
2460.73 13
2460.84 9
2460.96 5
2461.07 0
2461.18 0
2461.30 0
2461.41 0
2461.53 0
2461.64 0
2461.75 0
2461.87 0
2461.98 0
2462.10 4
2462.21 12
2462.32 21
2462.44 30
2462.55 39
2462.67 47
2462.78 53
2462.89 57
2463.01 59
2463.12 58
2463.23 56
2463.35 51
2463.46 46
2463.58 40
2463.69 34
2463.80 29
2463.92 25
2464.03 22
2464.15 19
2464.26 16
2464.37 13
2464.49 9
2464.60 6
2464.72 2
2464.83 0
2464.94 0
2465.06 0
2465.17 2
2465.29 6
2465.40 12
2465.51 18
2465.63 25
2465.74 33
2465.86 40
2465.97 46
2466.08 51
2466.20 56
2466.31 60
2466.43 63
2466.54 66
2466.65 70
2466.77 73
2466.88 76
2467.00 79
2467.11 82
2467.22 85
2467.34 88
2467.45 91
2467.57 95
2467.68 98
2467.79 102
2467.91 105
2468.02 107
2468.14 109
2468.25 110
2468.36 110
2468.48 108
2468.59 104
2468.71 99
2468.82 93
2468.93 85
2469.05 77
2469.16 68
2469.28 59
2469.39 50
2469.50 42
2469.62 35
2469.73 29
2469.85 23
2469.96 20
2470.07 18
2470.19 18
2470.30 21
2470.42 25
2470.53 30
2470.64 35
2470.76 38
2470.87 38
2470.99 36
2471.10 32
2471.21 27
2471.33 21
2471.44 18
2471.56 15
2471.67 15
2471.79 16
2471.90 18
2472.01 19
2472.13 20
2472.24 19
2472.36 17
2472.47 13
2472.58 8
2472.70 2
2472.81 0
2472.93 0
2473.04 0
2473.15 0
2473.27 4
2473.38 12
2473.50 20
2473.61 27
2473.73 33
2473.84 37
2473.95 40
2474.07 42
2474.18 44
2474.30 46
2474.41 49
2474.52 53
2474.64 56
2474.75 58
2474.87 58
2474.98 56
2475.10 51
2475.21 45
2475.32 38
2475.44 31
2475.55 23
2475.67 16
2475.78 8
2475.89 1
2476.01 0
2476.12 0
2476.24 0
2476.35 0
2476.47 0
2476.58 0
2476.69 0
2476.81 1
2476.92 6
2477.04 10
2477.15 13
2477.27 15
2477.38 16
2477.49 17
2477.61 19
2477.72 23
2477.84 29
2477.95 37
2478.07 46
2478.18 56
2478.29 66
2478.41 75
2478.52 82
2478.64 85
2478.75 86
2478.86 83
2478.98 78
2479.09 70
2479.21 62
2479.32 53
2479.44 44
2479.55 37
2479.66 32
2479.78 29
2479.89 28
2480.01 29
2480.12 31
2480.24 34
2480.35 38
2480.46 41
2480.58 44
2480.69 48
2480.81 51
2480.92 55
2481.04 59
2481.15 62
2481.27 66
2481.38 69
2481.49 71
2481.61 74
2481.72 78
2481.84 81
2481.95 85
2482.07 89
2482.18 91
2482.29 91
2482.41 87
2482.52 81
2482.64 73
2482.75 64
2482.87 55
2482.98 47
2483.09 41
2483.21 38
2483.32 37
2483.44 37
2483.55 38
2483.67 40
2483.78 42
2483.90 45
2484.01 47
2484.12 49
2484.24 51
2484.35 52
2484.47 51
2484.58 51
2484.70 49
2484.81 47
2484.92 45
2485.04 43
2485.15 40
2485.27 38
2485.38 36
2485.50 34
2485.61 33
2485.73 33
2485.84 33
2485.95 35
2486.07 37
2486.18 40
2486.30 42
2486.41 44
2486.53 46
2486.64 47
2486.76 47
2486.87 47
2486.98 45
2487.10 43
2487.21 42
2487.33 42
2487.44 42
2487.56 42
2487.67 42
2487.79 40
2487.90 38
2488.01 34
2488.13 30
2488.24 24
2488.36 19
2488.47 14
2488.59 10
2488.70 6
2488.82 4
2488.93 4
2489.05 7
2489.16 11
2489.27 17
2489.39 25
2489.50 34
2489.62 44
2489.73 54
2489.85 63
2489.96 73
2490.08 81
2490.19 89
2490.31 95
2490.42 98
2490.53 100
2490.65 98
2490.76 94
2490.88 88
2490.99 81
2491.11 74
2491.22 69
2491.34 66
2491.45 65
2491.57 67
2491.68 71
2491.79 76
2491.91 81
2492.02 84
2492.14 86
2492.25 85
2492.37 83
2492.48 79
2492.60 73
2492.71 67
2492.83 59
2492.94 50
2493.05 42
2493.17 34
2493.28 26
2493.40 20
2493.51 16
2493.63 15
2493.74 16
2493.86 21
2493.97 28
2494.09 36
2494.20 44
2494.32 51
2494.43 57
2494.54 62
2494.66 66
2494.77 69
2494.89 72
2495.00 75
2495.12 77
2495.23 77
2495.35 77
2495.46 74
2495.58 70
2495.69 64
2495.81 57
2495.92 49
2496.04 40
2496.15 31
2496.26 23
2496.38 16
2496.49 12
2496.61 11
2496.72 14
2496.84 20
2496.95 28
2497.07 38
2497.18 47
2497.30 54
2497.41 58
2497.53 59
2497.64 57
2497.76 54
2497.87 51
2497.98 49
2498.10 50
2498.21 53
2498.33 58
2498.44 64
2498.56 69
2498.67 72
2498.79 73
2498.90 72
2499.02 68
2499.13 65
2499.25 61
2499.36 59
2499.48 58
2499.59 59
2499.71 60
2499.82 62
2499.94 63
2500.05 64
2500.16 64
2500.28 63
2500.39 62
2500.51 61
2500.62 61
2500.74 61
2500.85 62
2500.97 64
2501.08 67
2501.20 71
2501.31 75
2501.43 81
2501.54 88
2501.66 94
2501.77 99
2501.89 103
2502.00 104
2502.12 101
2502.23 96
2502.35 90
2502.46 84
2502.58 78
2502.69 75
2502.80 74
2502.92 75
2503.03 75
2503.15 75
2503.26 74
2503.38 71
2503.49 67
2503.61 64
2503.72 61
2503.84 59
2503.95 59
2504.07 59
2504.18 60
2504.30 61
2504.41 61
2504.53 61
2504.64 61
2504.76 61
2504.87 60
2504.99 59
2505.10 56
2505.22 51
2505.33 46
2505.45 40
2505.56 33
2505.68 27
2505.79 22
2505.91 19
2506.02 17
2506.14 17
2506.25 18
2506.37 21
2506.48 25
2506.60 30
2506.71 34
2506.83 37
2506.94 38
2507.05 36
2507.17 33
2507.28 28
2507.40 22
2507.51 16
2507.63 12
2507.74 8
2507.86 7
2507.97 9
2508.09 12
2508.20 18
2508.32 25
2508.43 33
2508.55 41
2508.66 48
2508.78 55
2508.89 59
2509.01 63
2509.12 65
2509.24 66
2509.35 65
2509.47 62
2509.58 57
2509.70 51
2509.81 44
2509.93 35
2510.04 27
2510.16 19
2510.27 12
2510.39 6
2510.50 1
2510.62 0
2510.73 0
2510.85 0
2510.96 0
2511.08 1
2511.19 4
2511.31 8
2511.42 12
2511.54 15
2511.65 18
2511.77 20
2511.88 21
2512.00 19
2512.11 17
2512.23 15
2512.34 13
2512.46 12
2512.57 13
2512.69 14
2512.80 16
2512.92 17
2513.03 16
2513.15 14
2513.26 10
2513.38 6
2513.49 2
2513.61 0
2513.72 0
2513.84 0
2513.95 0
2514.07 0
2514.18 0
2514.30 0
2514.42 0
2514.53 1
2514.65 7
2514.76 13
2514.88 19
2514.99 23
2515.11 25
2515.22 24
2515.34 22
2515.45 20
2515.57 18
2515.68 17
2515.80 16
2515.91 17
2516.03 18
2516.14 19
2516.26 19
2516.37 18
2516.49 15
2516.60 12
2516.72 10
2516.83 9
2516.95 10
2517.06 13
2517.18 17
2517.29 23
2517.41 27
2517.52 31
2517.64 33
2517.75 33
2517.87 31
2517.98 27
2518.10 22
2518.21 18
2518.33 14
2518.44 13
2518.56 15
2518.68 18
2518.79 22
2518.91 25
2519.02 26
2519.14 26
2519.25 22
2519.37 16
2519.48 10
2519.60 3
2519.71 0
2519.83 0
2519.94 0
2520.06 0
2520.17 1
2520.29 7
2520.40 14
2520.52 22
2520.63 30
2520.75 38
2520.86 45
2520.98 52
2521.09 58
2521.21 62
2521.32 63
2521.44 62
2521.56 59
2521.67 55
2521.79 51
2521.90 48
2522.02 46
2522.13 46
2522.25 46
2522.36 46
2522.48 45
2522.59 43
2522.71 39
2522.82 35
2522.94 32
2523.05 29
2523.17 27
2523.28 28
2523.40 30
2523.52 32
2523.63 35
2523.75 38
2523.86 39
2523.98 39
2524.09 37
2524.21 35
2524.32 31
2524.44 28
2524.55 23
2524.67 18
2524.78 13
2524.90 7
2525.01 0
2525.13 0
2525.24 0
2525.36 0
2525.48 0
2525.59 0
2525.71 0
2525.82 5
2525.94 13
2526.05 21
2526.17 28
2526.28 33
2526.40 35
2526.51 36
2526.63 36
2526.74 35
2526.86 34
2526.98 33
2527.09 33
2527.21 34
2527.32 36
2527.44 42
2527.55 50
2527.67 62
2527.78 75
2527.90 89
2528.01 101
2528.13 111
2528.24 117
2528.36 120
2528.48 121
2528.59 121
2528.71 122
2528.82 123
2528.94 127
2529.05 131
2529.17 137
2529.28 143
2529.40 149
2529.51 156
2529.63 164
2529.74 174
2529.86 184
2529.98 193
2530.09 201
2530.21 206
2530.32 208
2530.44 208
2530.55 206
2530.67 204
2530.78 202
2530.90 200
2531.01 198
2531.13 195
2531.25 190
2531.36 183
2531.48 175
2531.59 166
2531.71 155
2531.82 142
2531.94 128
2532.05 113
2532.17 97
2532.28 81
2532.40 68
2532.52 60
2532.63 56
2532.75 58
2532.86 64
2532.98 73
2533.09 83
2533.21 93
2533.32 99
2533.44 103
2533.56 104
2533.67 103
2533.79 100
2533.90 98
2534.02 96
2534.13 97
2534.25 99
2534.36 104
2534.48 111
2534.60 119
2534.71 129
2534.83 140
2534.94 151
2535.06 161
2535.17 171
2535.29 180
2535.40 189
2535.52 199
2535.64 211
2535.75 227
2535.87 248
2535.98 275
2536.10 309
2536.21 347
2536.33 389
2536.44 432
2536.56 475
2536.68 516
2536.79 555
2536.91 590
2537.02 622
2537.14 650
2537.25 672
2537.37 689
2537.48 700
2537.60 706
2537.72 709
2537.83 710
2537.95 712
2538.06 717
2538.18 726
2538.29 739
2538.41 755
2538.53 774
2538.64 791
2538.76 805
2538.87 815
2538.99 820
2539.10 820
2539.22 815
2539.33 807
2539.45 798
2539.57 788
2539.68 777
2539.80 766
2539.91 753
2540.03 738
2540.14 719
2540.26 695
2540.38 667
2540.49 637
2540.61 604
2540.72 572
2540.84 541
2540.95 513
2541.07 489
2541.19 466
2541.30 445
2541.42 425
2541.53 405
2541.65 386
2541.76 368
2541.88 351
2542.00 337
2542.11 323
2542.23 310
2542.34 295
2542.46 279
2542.57 260
2542.69 239
2542.81 218
2542.92 198
2543.04 180
2543.15 165
2543.27 155
2543.38 148
2543.50 145
2543.62 143
2543.73 143
2543.85 142
2543.96 141
2544.08 139
2544.19 136
2544.31 133
2544.43 130
2544.54 128
2544.66 127
2544.77 129
2544.89 133
2545.01 138
2545.12 146
2545.24 153
2545.35 159
2545.47 164
2545.58 166
2545.70 164
2545.82 160
2545.93 153
2546.05 144
2546.16 133
2546.28 122
2546.39 110
2546.51 98
2546.63 85
2546.74 72
2546.86 59
2546.97 46
2547.09 35
2547.21 26
2547.32 20
2547.44 16
2547.55 14
2547.67 13
2547.78 13
2547.90 13
2548.02 12
2548.13 12
2548.25 11
2548.36 12
2548.48 14
2548.60 17
2548.71 21
2548.83 27
2548.94 35
2549.06 42
2549.17 50
2549.29 56
2549.41 61
2549.52 63
2549.64 63
2549.75 60
2549.87 55
2549.99 48
2550.10 41
2550.22 35
2550.33 32
2550.45 32
2550.57 34
2550.68 39
2550.80 44
2550.91 49
2551.03 52
2551.15 53
2551.26 51
2551.38 47
2551.49 42
2551.61 37
2551.72 32
2551.84 27
2551.96 23
2552.07 18
2552.19 13
2552.30 8
2552.42 4
2552.54 2
2552.65 4
2552.77 8
2552.88 16
2553.00 26
2553.12 38
2553.23 48
2553.35 56
2553.46 62
2553.58 64
2553.70 63
2553.81 60
2553.93 57
2554.04 53
2554.16 50
2554.28 48
2554.39 46
2554.51 44
2554.62 41
2554.74 36
2554.86 30
2554.97 23
2555.09 16
2555.20 11
2555.32 7
2555.44 5
2555.55 5
2555.67 6
2555.78 8
2555.90 8
2556.02 7
2556.13 6
2556.25 4
2556.36 3
2556.48 2
2556.60 4
2556.71 9
2556.83 15
2556.94 22
2557.06 30
2557.18 36
2557.29 40
2557.41 40
2557.52 38
2557.64 33
2557.76 26
2557.87 18
2557.99 11
2558.11 6
2558.22 3
2558.34 2
2558.45 3
2558.57 5
2558.69 5
2558.80 5
2558.92 3
2559.03 0
2559.15 0
2559.27 0
2559.38 0
2559.50 0
2559.61 0
2559.73 0
2559.85 6
2559.96 14
2560.08 23
2560.20 32
2560.31 41
2560.43 48
2560.54 54
2560.66 58
2560.78 60
2560.89 62
2561.01 64
2561.12 66
2561.24 71
2561.36 77
2561.47 84
2561.59 94
2561.71 104
2561.82 113
2561.94 122
2562.05 129
2562.17 133
2562.29 135
2562.40 133
2562.52 130
2562.63 125
2562.75 121
2562.87 119
2562.98 119
2563.10 123
2563.22 130
2563.33 140
2563.45 151
2563.56 162
2563.68 172
2563.80 178
2563.91 181
2564.03 180
2564.15 176
2564.26 168
2564.38 159
2564.49 147
2564.61 136
2564.73 125
2564.84 116
2564.96 110
2565.07 107
2565.19 109
2565.31 115
2565.42 123
2565.54 133
2565.66 143
2565.77 151
2565.89 156
2566.00 157
2566.12 155
2566.24 148
2566.35 139
2566.47 129
2566.59 118
2566.70 110
2566.82 104
2566.94 100
2567.05 98
2567.17 96
2567.28 95
2567.40 92
2567.52 88
2567.63 83
2567.75 77
2567.87 71
2567.98 66
2568.10 62
2568.21 59
2568.33 57
2568.45 55
2568.56 55
2568.68 54
2568.80 54
2568.91 55
2569.03 56
2569.14 57
2569.26 57
2569.38 57
2569.49 56
2569.61 54
2569.73 51
2569.84 47
2569.96 45
2570.08 44
2570.19 46
2570.31 50
2570.42 57
2570.54 65
2570.66 73
2570.77 79
2570.89 82
2571.01 82
2571.12 78
2571.24 71
2571.36 63
2571.47 54
2571.59 47
2571.70 42
2571.82 39
2571.94 40
2572.05 43
2572.17 46
2572.29 50
2572.40 53
2572.52 53
2572.64 50
2572.75 46
2572.87 42
2572.99 39
2573.10 38
2573.22 41
2573.33 48
2573.45 58
2573.57 69
2573.68 81
2573.80 90
2573.92 96
2574.03 99
2574.15 97
2574.27 91
2574.38 83
2574.50 73
2574.62 62
2574.73 53
2574.85 47
2574.96 44
2575.08 46
2575.20 52
2575.31 61
2575.43 72
2575.55 83
2575.66 91
2575.78 95
2575.90 95
2576.01 90
2576.13 82
2576.25 74
2576.36 66
2576.48 60
2576.60 57
2576.71 57
2576.83 59
2576.94 62
2577.06 65
2577.18 68
2577.29 69
2577.41 70
2577.53 70
2577.64 70
2577.76 71
2577.88 73
2577.99 76
2578.11 79
2578.23 82
2578.34 84
2578.46 86
2578.58 85
2578.69 84
2578.81 83
2578.93 81
2579.04 81
2579.16 80
2579.28 79
2579.39 77
2579.51 73
2579.63 68
2579.74 61
2579.86 55
2579.97 49
2580.09 44
2580.21 41
2580.32 39
2580.44 38
2580.56 38
2580.67 39
2580.79 39
2580.91 39
2581.02 38
2581.14 38
2581.26 39
2581.37 40
2581.49 42
2581.61 46
2581.72 50
2581.84 54
2581.96 58
2582.07 60
2582.19 61
2582.31 60
2582.42 58
2582.54 55
2582.66 52
2582.77 48
2582.89 45
2583.01 40
2583.12 35
2583.24 29
2583.36 22
2583.47 15
2583.59 9
2583.71 4
2583.82 2
2583.94 2
2584.06 4
2584.17 7
2584.29 10
2584.41 12
2584.52 14
2584.64 14
2584.76 13
2584.87 12
2584.99 10
2585.11 9
2585.22 7
2585.34 6
2585.46 4
2585.57 3
2585.69 3
2585.81 2
2585.92 2
2586.04 3
2586.16 3
2586.27 3
2586.39 3
2586.51 2
2586.62 1
2586.74 0
2586.86 0
2586.97 0
2587.09 0
2587.21 0
2587.32 0
2587.44 3
2587.56 12
2587.67 23
2587.79 37
2587.91 52
2588.02 66
2588.14 78
2588.26 88
2588.38 95
2588.49 99
2588.61 101
2588.73 102
2588.84 104
2588.96 106
2589.08 110
2589.19 114
2589.31 119
2589.43 125
2589.54 131
2589.66 137
2589.78 143
2589.89 150
2590.01 156
2590.13 160
2590.24 160
2590.36 156
2590.48 148
2590.59 137
2590.71 122
2590.83 108
2590.94 95
2591.06 85
2591.18 78
2591.29 74
2591.41 71
2591.53 70
2591.65 70
2591.76 70
2591.88 70
2592.00 71
2592.11 73
2592.23 76
2592.35 79
2592.46 82
2592.58 84
2592.70 85
2592.81 85
2592.93 85
2593.05 83
2593.16 80
2593.28 77
2593.40 72
2593.52 67
2593.63 60
2593.75 53
2593.87 46
2593.98 41
2594.10 37
2594.22 36
2594.33 36
2594.45 39
2594.57 42
2594.68 46
2594.80 50
2594.92 54
2595.03 58
2595.15 61
2595.27 63
2595.39 63
2595.50 63
2595.62 62
2595.74 61
2595.85 60
2595.97 62
2596.09 65
2596.20 71
2596.32 79
2596.44 86
2596.55 94
2596.67 99
2596.79 102
2596.91 102
2597.02 99
2597.14 94
2597.26 89
2597.37 84
2597.49 80
2597.61 80
2597.72 82
2597.84 86
2597.96 92
2598.08 97
2598.19 101
2598.31 104
2598.43 105
2598.54 106
2598.66 107
2598.78 108
2598.89 111
2599.01 115
2599.13 118
2599.25 121
2599.36 121
2599.48 120
2599.60 116
2599.71 111
2599.83 104
2599.95 98
2600.06 91
2600.18 85
2600.30 80
2600.42 76
2600.53 74
2600.65 74
2600.77 75
2600.88 79
2601.00 84
2601.12 91
2601.24 100
2601.35 111
2601.47 123
2601.59 136
2601.70 149
2601.82 162
2601.94 175
2602.05 186
2602.17 195
2602.29 202
2602.41 206
2602.52 207
2602.64 205
2602.76 200
2602.87 193
2602.99 184
2603.11 175
2603.23 167
2603.34 161
2603.46 156
2603.58 154
2603.69 155
2603.81 156
2603.93 159
2604.05 162
2604.16 165
2604.28 170
2604.40 177
2604.51 186
2604.63 199
2604.75 216
2604.86 236
2604.98 259
2605.10 284
2605.22 309
2605.33 332
2605.45 352
2605.57 371
2605.68 389
2605.80 408
2605.92 429
2606.04 454
2606.15 482
2606.27 511
2606.39 539
2606.51 564
2606.62 584
2606.74 598
2606.86 607
2606.97 612
2607.09 616
2607.21 621
2607.33 627
2607.44 636
2607.56 646
2607.68 655
2607.79 664
2607.91 669
2608.03 671
2608.15 671
2608.26 671
2608.38 671
2608.50 673
2608.61 676
2608.73 679
2608.85 680
2608.97 677
2609.08 669
2609.20 653
2609.32 632
2609.44 609
2609.55 585
2609.67 563
2609.79 545
2609.90 532
2610.02 522
2610.14 515
2610.26 508
2610.37 500
2610.49 488
2610.61 474
2610.72 459
2610.84 442
2610.96 425
2611.08 410
2611.19 397
2611.31 385
2611.43 375
2611.55 365
2611.66 357
2611.78 349
2611.90 340
2612.02 331
2612.13 321
2612.25 309
2612.37 295
2612.48 279
2612.60 263
2612.72 247
2612.84 231
2612.95 218
2613.07 206
2613.19 197
2613.31 189
2613.42 182
2613.54 174
2613.66 167
2613.77 160
2613.89 153
2614.01 148
2614.13 145
2614.24 145
2614.36 147
2614.48 152
2614.60 158
2614.71 164
2614.83 170
2614.95 175
2615.07 178
2615.18 178
2615.30 176
2615.42 173
2615.54 167
2615.65 161
2615.77 155
2615.89 150
2616.00 145
2616.12 143
2616.24 141
2616.36 141
2616.47 141
2616.59 141
2616.71 141
2616.83 141
2616.94 142
2617.06 143
2617.18 146
2617.30 151
2617.41 157
2617.53 164
2617.65 171
2617.77 178
2617.88 183
2618.00 187
2618.12 191
2618.24 193
2618.35 196
2618.47 197
2618.59 197
2618.71 196
2618.82 194
2618.94 190
2619.06 185
2619.17 181
2619.29 179
2619.41 178
2619.53 179
2619.64 182
2619.76 187
2619.88 193
2620.00 200
2620.11 205
2620.23 209
2620.35 211
2620.47 211
2620.58 209
2620.70 205
2620.82 200
2620.94 197
2621.05 195
2621.17 195
2621.29 196
2621.41 198
2621.52 201
2621.64 203
2621.76 203
2621.88 202
2621.99 199
2622.11 194
2622.23 188
2622.35 180
2622.46 171
2622.58 161
2622.70 150
2622.82 137
2622.93 125
2623.05 114
2623.17 104
2623.29 95
2623.41 88
2623.52 82
2623.64 78
2623.76 74
2623.88 72
2623.99 72
2624.11 75
2624.23 80
2624.35 87
2624.46 96
2624.58 105
2624.70 113
2624.82 118
2624.93 120
2625.05 118
2625.17 113
2625.29 108
2625.40 102
2625.52 97
2625.64 93
2625.76 92
2625.87 92
2625.99 93
2626.11 94
2626.23 96
2626.34 96
2626.46 96
2626.58 95
2626.70 93
2626.82 90
2626.93 88
2627.05 86
2627.17 84
2627.29 83
2627.40 82
2627.52 81
2627.64 79
2627.76 75
2627.87 71
2627.99 66
2628.11 61
2628.23 58
2628.34 56
2628.46 57
2628.58 60
2628.70 65
2628.82 69
2628.93 73
2629.05 74
2629.17 73
2629.29 69
2629.40 64
2629.52 58
2629.64 52
2629.76 48
2629.87 46
2629.99 46
2630.11 48
2630.23 50
2630.35 53
2630.46 56
2630.58 59
2630.70 62
2630.82 66
2630.93 71
2631.05 76
2631.17 81
2631.29 86
2631.40 89
2631.52 90
2631.64 89
2631.76 87
2631.88 83
2631.99 79
2632.11 74
2632.23 71
2632.35 70
2632.46 69
2632.58 71
2632.70 74
2632.82 79
2632.94 85
2633.05 91
2633.17 97
2633.29 102
2633.41 105
2633.52 105
2633.64 103
2633.76 99
2633.88 92
2634.00 84
2634.11 74
2634.23 64
2634.35 55
2634.47 47
2634.58 42
2634.70 40
2634.82 41
2634.94 44
2635.06 49
2635.17 55
2635.29 61
2635.41 68
2635.53 76
2635.64 87
2635.76 99
2635.88 112
2636.00 126
2636.12 137
2636.23 145
2636.35 149
2636.47 148
2636.59 143
2636.71 135
2636.82 126
2636.94 116
2637.06 108
2637.18 101
2637.29 95
2637.41 90
2637.53 86
2637.65 84
2637.77 82
2637.88 80
2638.00 79
2638.12 77
2638.24 75
2638.36 74
2638.47 73
2638.59 73
2638.71 73
2638.83 74
2638.94 74
2639.06 73
2639.18 71
2639.30 68
2639.42 63
2639.53 59
2639.65 56
2639.77 54
2639.89 54
2640.01 56
2640.12 59
2640.24 63
2640.36 67
2640.48 70
2640.60 73
2640.71 74
2640.83 75
2640.95 74
2641.07 72
2641.19 69
2641.30 64
2641.42 58
2641.54 51
2641.66 44
2641.78 37
2641.89 32
2642.01 29
2642.13 29
2642.25 32
2642.36 37
2642.48 44
2642.60 52
2642.72 59
2642.84 66
2642.95 71
2643.07 75
2643.19 77
2643.31 78
2643.43 78
2643.54 77
2643.66 76
2643.78 75
2643.90 77
2644.02 80
2644.13 86
2644.25 93
2644.37 101
2644.49 109
2644.61 117
2644.72 123
2644.84 127
2644.96 132
2645.08 136
2645.20 141
2645.32 146
2645.43 152
2645.55 158
2645.67 162
2645.79 164
2645.91 163
2646.02 159
2646.14 153
2646.26 146
2646.38 140
2646.50 135
2646.61 132
2646.73 132
2646.85 135
2646.97 138
2647.09 143
2647.20 146
2647.32 149
2647.44 150
2647.56 151
2647.68 150
2647.79 147
2647.91 144
2648.03 141
2648.15 136
2648.27 131
2648.38 126
2648.50 121
2648.62 118
2648.74 117
2648.86 118
2648.98 120
2649.09 124
2649.21 128
2649.33 131
2649.45 133
2649.57 133
2649.68 131
2649.80 127
2649.92 121
2650.04 115
2650.16 110
2650.28 106
2650.39 105
2650.51 107
2650.63 112
2650.75 119
2650.87 127
2650.98 136
2651.10 145
2651.22 153
2651.34 161
2651.46 168
2651.57 176
2651.69 184
2651.81 192
2651.93 198
2652.05 203
2652.17 205
2652.28 204
2652.40 202
2652.52 199
2652.64 197
2652.76 195
2652.87 195
2652.99 196
2653.11 197
2653.23 199
2653.35 201
2653.47 203
2653.58 206
2653.70 209
2653.82 211
2653.94 212
2654.06 210
2654.18 206
2654.29 200
2654.41 192
2654.53 183
2654.65 175
2654.77 168
2654.88 163
2655.00 161
2655.12 160
2655.24 160
2655.36 162
2655.48 163
2655.59 163
2655.71 162
2655.83 160
2655.95 157
2656.07 154
2656.19 152
2656.30 150
2656.42 150
2656.54 152
2656.66 155
2656.78 160
2656.90 164
2657.01 168
2657.13 170
2657.25 171
2657.37 170
2657.49 167
2657.61 165
2657.72 162
2657.84 161
2657.96 161
2658.08 161
2658.20 163
2658.32 165
2658.43 165
2658.55 164
2658.67 161
2658.79 156
2658.91 149
2659.03 140
2659.14 131
2659.26 122
2659.38 116
2659.50 111
2659.62 109
2659.74 110
2659.85 113
2659.97 118
2660.09 123
2660.21 127
2660.33 130
2660.45 131
2660.56 131
2660.68 129
2660.80 125
2660.92 120
2661.04 114
2661.16 107
2661.27 100
2661.39 94
2661.51 87
2661.63 82
2661.75 78
2661.87 76
2661.98 75
2662.10 73
2662.22 72
2662.34 69
2662.46 66
2662.58 61
2662.70 55
2662.81 49
2662.93 42
2663.05 37
2663.17 34
2663.29 33
2663.41 34
2663.52 35
2663.64 37
2663.76 38
2663.88 37
2664.00 34
2664.12 29
2664.24 23
2664.35 17
2664.47 12
2664.59 8
2664.71 5
2664.83 4
2664.95 3
2665.06 2
2665.18 2
2665.30 1
2665.42 1
2665.54 0
2665.66 0
2665.78 0
2665.89 0
2666.01 0
2666.13 0
2666.25 0
2666.37 1
2666.49 5
2666.60 11
2666.72 17
2666.84 24
2666.96 31
2667.08 38
2667.20 45
2667.32 53
2667.43 60
2667.55 65
2667.67 69
2667.79 71
2667.91 69
2668.03 65
2668.15 60
2668.26 54
2668.38 50
2668.50 47
2668.62 48
2668.74 51
2668.86 57
2668.98 63
2669.09 70
2669.21 75
2669.33 79
2669.45 82
2669.57 84
2669.69 87
2669.81 90
2669.92 94
2670.04 99
2670.16 104
2670.28 108
2670.40 110
2670.52 113
2670.64 115
2670.75 118
2670.87 121
2670.99 124
2671.11 128
2671.23 130
2671.35 130
2671.47 128
2671.58 124
2671.70 118
2671.82 112
2671.94 106
2672.06 102
2672.18 100
2672.30 102
2672.42 106
2672.53 112
2672.65 118
2672.77 125
2672.89 130
2673.01 133
2673.13 135
2673.25 137
2673.36 139
2673.48 142
2673.60 146
2673.72 151
2673.84 156
2673.96 162
2674.08 167
2674.20 171
2674.31 174
2674.43 177
2674.55 181
2674.67 187
2674.79 193
2674.91 201
2675.03 208
2675.14 214
2675.26 219
2675.38 222
2675.50 221
2675.62 218
2675.74 211
2675.86 204
2675.98 195
2676.09 188
2676.21 182
2676.33 179
2676.45 179
2676.57 181
2676.69 185
2676.81 188
2676.93 193
2677.04 197
2677.16 201
2677.28 205
2677.40 209
2677.52 213
2677.64 216
2677.76 218
2677.88 219
2677.99 219
2678.11 219
2678.23 218
2678.35 216
2678.47 215
2678.59 213
2678.71 212
2678.83 210
2678.94 207
2679.06 204
2679.18 200
2679.30 196
2679.42 191
2679.54 185
2679.66 179
2679.78 172
2679.89 166
2680.01 160
2680.13 154
2680.25 148
2680.37 141
2680.49 135
2680.61 128
2680.73 122
2680.85 117
2680.96 113
2681.08 110
2681.20 109
2681.32 108
2681.44 106
2681.56 105
2681.68 103
2681.80 101
2681.91 102
2682.03 105
2682.15 112
2682.27 123
2682.39 136
2682.51 151
2682.63 163
2682.75 173
2682.87 177
2682.98 177
2683.10 174
2683.22 170
2683.34 167
2683.46 166
2683.58 170
2683.70 179
2683.82 191
2683.94 208
2684.05 227
2684.17 246
2684.29 265
2684.41 283
2684.53 298
2684.65 311
2684.77 321
2684.89 330
2685.01 338
2685.12 346
2685.24 355
2685.36 365
2685.48 375
2685.60 385
2685.72 395
2685.84 405
2685.96 415
2686.08 425
2686.20 436
2686.31 449
2686.43 462
2686.55 476
2686.67 490
2686.79 502
2686.91 511
2687.03 516
2687.15 517
2687.27 515
2687.38 509
2687.50 502
2687.62 496
2687.74 491
2687.86 490
2687.98 493
2688.10 501
2688.22 514
2688.34 530
2688.46 550
2688.57 571
2688.69 591
2688.81 610
2688.93 627
2689.05 641
2689.17 652
2689.29 660
2689.41 665
2689.53 669
2689.65 673
2689.76 677
2689.88 683
2690.00 692
2690.12 707
2690.24 729
2690.36 758
2690.48 794
2690.60 839
2690.72 893
2690.84 955
2690.96 1026
2691.07 1103
2691.19 1186
2691.31 1273
2691.43 1363
2691.55 1454
2691.67 1545
2691.79 1637
2691.91 1730
2692.03 1822
2692.15 1914
2692.27 2003
2692.38 2088
2692.50 2167
2692.62 2240
2692.74 2303
2692.86 2359
2692.98 2407
2693.10 2448
2693.22 2481
2693.34 2508
2693.46 2531
2693.58 2551
2693.69 2569
2693.81 2587
2693.93 2603
2694.05 2618
2694.17 2631
2694.29 2639
2694.41 2642
2694.53 2639
2694.65 2631
2694.77 2618
2694.89 2598
2695.00 2572
2695.12 2538
2695.24 2493
2695.36 2440
2695.48 2377
2695.60 2307
2695.72 2234
2695.84 2161
2695.96 2090
2696.08 2022
2696.20 1957
2696.32 1893
2696.43 1828
2696.55 1762
2696.67 1692
2696.79 1620
2696.91 1546
2697.03 1472
2697.15 1400
2697.27 1331
2697.39 1265
2697.51 1203
2697.63 1143
2697.75 1085
2697.86 1029
2697.98 975
2698.10 925
2698.22 878
2698.34 836
2698.46 799
2698.58 766
2698.70 737
2698.82 711
2698.94 685
2699.06 659
2699.18 633
2699.30 608
2699.41 584
2699.53 560
2699.65 539
2699.77 518
2699.89 498
2700.01 478
2700.13 458
2700.25 440
2700.37 424
2700.49 411
2700.61 404
2700.73 401
2700.85 401
2700.97 402
2701.08 404
2701.20 402
2701.32 397
2701.44 387
2701.56 375
2701.68 361
2701.80 345
2701.92 330
2702.04 316
2702.16 302
2702.28 289
2702.40 276
2702.52 264
2702.64 252
2702.75 241
2702.87 230
2702.99 219
2703.11 209
2703.23 198
2703.35 188
2703.47 180
2703.59 172
2703.71 168
2703.83 165
2703.95 166
2704.07 168
2704.19 171
2704.31 174
2704.43 176
2704.54 176
2704.66 174
2704.78 168
2704.90 159
2705.02 147
2705.14 133
2705.26 117
2705.38 102
2705.50 91
2705.62 83
2705.74 81
2705.86 84
2705.98 91
2706.10 101
2706.22 110
2706.34 118
2706.45 122
2706.57 123
2706.69 120
2706.81 115
2706.93 109
2707.05 103
2707.17 97
2707.29 93
2707.41 89
2707.53 86
2707.65 84
2707.77 82
2707.89 81
2708.01 80
2708.13 80
2708.25 81
2708.37 82
2708.48 86
2708.60 92
2708.72 100
2708.84 110
2708.96 122
2709.08 134
2709.20 145
2709.32 155
2709.44 161
2709.56 166
2709.68 168
2709.80 168
2709.92 168
2710.04 168
2710.16 168
2710.28 169
2710.40 169
2710.52 168
2710.63 167
2710.75 164
2710.87 160
2710.99 156
2711.11 152
2711.23 149
2711.35 147
2711.47 147
2711.59 147
2711.71 149
2711.83 149
2711.95 149
2712.07 147
2712.19 143
2712.31 138
2712.43 132
2712.55 128
2712.67 127
2712.79 129
2712.91 135
2713.03 144
2713.14 155
2713.26 167
2713.38 179
2713.50 188
2713.62 195
2713.74 199
2713.86 200
2713.98 197
2714.10 191
2714.22 181
2714.34 170
2714.46 157
2714.58 144
2714.70 133
2714.82 123
2714.94 118
2715.06 115
2715.18 117
2715.30 121
2715.42 126
2715.54 134
2715.66 142
2715.78 152
2715.89 162
2716.01 172
2716.13 181
2716.25 190
2716.37 198
2716.49 206
2716.61 214
2716.73 227
2716.85 244
2716.97 266
2717.09 292
2717.21 320
2717.33 345
2717.45 366
2717.57 378
2717.69 383
2717.81 382
2717.93 377
2718.05 372
2718.17 370
2718.29 373
2718.41 380
2718.53 392
2718.65 408
2718.77 425
2718.89 440
2719.01 454
2719.13 463
2719.24 469
2719.36 469
2719.48 467
2719.60 462
2719.72 457
2719.84 451
2719.96 446
2720.08 441
2720.20 434
2720.32 424
2720.44 412
2720.56 396
2720.68 377
2720.80 357
2720.92 337
2721.04 317
2721.16 299
2721.28 283
2721.40 268
2721.52 256
2721.64 245
2721.76 235
2721.88 226
2722.00 217
2722.12 209
2722.24 200
2722.36 191
2722.48 181
2722.60 171
2722.72 160
2722.84 150
2722.96 140
2723.08 132
2723.20 125
2723.32 121
2723.44 119
2723.55 121
2723.67 124
2723.79 129
2723.91 133
2724.03 137
2724.15 139
2724.27 140
2724.39 141
2724.51 143
2724.63 146
2724.75 150
2724.87 157
2724.99 163
2725.11 168
2725.23 170
2725.35 168
2725.47 163
2725.59 155
2725.71 145
2725.83 135
2725.95 126
2726.07 119
2726.19 114
2726.31 112
2726.43 110
2726.55 109
2726.67 109
2726.79 108
2726.91 109
2727.03 109
2727.15 110
2727.27 111
2727.39 112
2727.51 113
2727.63 114
2727.75 115
2727.87 117
2727.99 118
2728.11 120
2728.23 121
2728.35 120
2728.47 115
2728.59 108
2728.71 98
2728.83 86
2728.95 73
2729.07 62
2729.19 53
2729.31 47
2729.43 44
2729.55 44
2729.67 46
2729.79 52
2729.91 59
2730.03 69
2730.15 79
2730.27 88
2730.39 95
2730.51 99
2730.63 100
2730.75 97
2730.87 91
2730.99 85
2731.11 80
2731.23 76
2731.35 75
2731.47 76
2731.59 79
2731.71 81
2731.83 83
2731.95 83
2732.07 81
2732.19 77
2732.31 72
2732.43 66
2732.54 61
2732.66 58
2732.78 55
2732.90 54
2733.02 53
2733.14 53
2733.26 52
2733.38 52
2733.50 51
2733.62 50
2733.74 51
2733.86 53
2733.98 58
2734.10 64
2734.22 72
2734.34 80
2734.46 88
2734.58 94
2734.70 98
2734.82 99
2734.94 99
2735.06 98
2735.18 98
2735.30 97
2735.42 97
2735.55 98
2735.67 98
2735.79 99
2735.91 98
2736.03 96
2736.15 93
2736.27 91
2736.39 89
2736.51 89
2736.63 90
2736.75 92
2736.87 94
2736.99 95
2737.11 94
2737.23 90
2737.35 85
2737.47 78
2737.59 71
2737.71 65
2737.83 60
2737.95 58
2738.07 56
2738.19 54
2738.31 51
2738.43 47
2738.55 41
2738.67 34
2738.79 26
2738.91 18
2739.03 11
2739.15 6
2739.27 4
2739.39 5
2739.51 9
2739.63 15
2739.75 23
2739.87 33
2739.99 43
2740.11 54
2740.23 66
2740.35 77
2740.47 87
2740.59 94
2740.71 99
2740.83 101
2740.95 100
2741.07 96
2741.19 90
2741.31 85
2741.43 80
2741.55 75
2741.67 72
2741.79 68
2741.91 64
2742.03 61
2742.15 57
2742.27 55
2742.39 55
2742.51 56
2742.63 58
2742.75 62
2742.87 65
2742.99 68
2743.11 69
2743.23 69
2743.35 69
2743.47 67
2743.59 66
2743.71 66
2743.83 66
2743.95 66
2744.07 67
2744.19 69
2744.31 72
2744.43 75
2744.55 78
2744.68 81
2744.80 82
2744.92 81
2745.04 78
2745.16 74
2745.28 70
2745.40 67
2745.52 64
2745.64 64
2745.76 64
2745.88 64
2746.00 64
2746.12 62
2746.24 59
2746.36 55
2746.48 51
2746.60 49
2746.72 49
2746.84 51
2746.96 56
2747.08 63
2747.20 71
2747.32 79
2747.44 84
2747.56 86
2747.68 86
2747.80 82
2747.92 77
2748.04 72
2748.16 68
2748.28 67
2748.40 70
2748.52 75
2748.64 82
2748.76 89
2748.88 94
2749.01 96
2749.13 95
2749.25 91
2749.37 86
2749.49 81
2749.61 76
2749.73 72
2749.85 70
2749.97 69
2750.09 69
2750.21 70
2750.33 71
2750.45 72
2750.57 74
2750.69 75
2750.81 76
2750.93 76
2751.05 74
2751.17 70
2751.29 64
2751.41 56
2751.53 47
2751.65 38
2751.77 30
2751.89 24
2752.01 20
2752.13 18
2752.26 19
2752.38 21
2752.50 24
2752.62 28
2752.74 32
2752.86 38
2752.98 45
2753.10 54
2753.22 66
2753.34 78
2753.46 91
2753.58 102
2753.70 111
2753.82 117
2753.94 121
2754.06 121
2754.18 121
2754.30 120
2754.42 120
2754.54 122
2754.66 125
2754.78 130
2754.90 134
2755.03 138
2755.15 140
2755.27 138
2755.39 132
2755.51 124
2755.63 113
2755.75 102
2755.87 90
2755.99 79
2756.11 70
2756.23 61
2756.35 54
2756.47 47
2756.59 41
2756.71 37
2756.83 35
2756.95 35
2757.07 36
2757.19 40
2757.31 44
2757.43 49
2757.56 53
2757.68 56
2757.80 57
2757.92 57
2758.04 54
2758.16 51
2758.28 46
2758.40 40
2758.52 33
2758.64 27
2758.76 22
2758.88 17
2759.00 13
2759.12 10
2759.24 7
2759.36 5
2759.48 1
2759.60 0
2759.72 0
2759.85 0
2759.97 0
2760.09 0
2760.21 0
2760.33 0
2760.45 0
2760.57 3
2760.69 4
2760.81 6
2760.93 10
2761.05 16
2761.17 25
2761.29 36
2761.41 48
2761.53 59
2761.65 69
2761.77 76
2761.90 79
2762.02 81
2762.14 82
2762.26 85
2762.38 89
2762.50 97
2762.62 107
2762.74 119
2762.86 133
2762.98 148
2763.10 165
2763.22 183
2763.34 203
2763.46 224
2763.58 245
2763.70 265
2763.83 282
2763.95 297
2764.07 309
2764.19 319
2764.31 327
2764.43 335
2764.55 344
2764.67 353
2764.79 363
2764.91 373
2765.03 382
2765.15 389
2765.27 396
2765.39 401
2765.52 407
2765.64 412
2765.76 416
2765.88 419
2766.00 421
2766.12 420
2766.24 416
2766.36 409
2766.48 399
2766.60 388
2766.72 376
2766.84 364
2766.96 352
2767.08 340
2767.20 329
2767.33 318
2767.45 309
2767.57 302
2767.69 296
2767.81 292
2767.93 289
2768.05 286
2768.17 282
2768.29 278
2768.41 274
2768.53 269
2768.65 264
2768.77 260
2768.90 256
2769.02 251
2769.14 244
2769.26 235
2769.38 224
2769.50 211
2769.62 199
2769.74 188
2769.86 178
2769.98 170
2770.10 164
2770.22 159
2770.34 154
2770.47 149
2770.59 145
2770.71 140
2770.83 136
2770.95 132
2771.07 127
2771.19 123
2771.31 118
2771.43 114
2771.55 111
2771.67 110
2771.79 112
2771.92 115
2772.04 121
2772.16 127
2772.28 132
2772.40 136
2772.52 137
2772.64 134
2772.76 128
2772.88 121
2773.00 112
2773.12 104
2773.24 97
2773.37 92
2773.49 88
2773.61 85
2773.73 82
2773.85 79
2773.97 76
2774.09 72
2774.21 69
2774.33 66
2774.45 64
2774.57 62
2774.69 62
2774.82 62
2774.94 63
2775.06 62
2775.18 61
2775.30 58
2775.42 54
2775.54 49
2775.66 42
2775.78 35
2775.90 29
2776.02 22
2776.15 15
2776.27 8
2776.39 2
2776.51 0
2776.63 0
2776.75 0
2776.87 0
2776.99 0
2777.11 0
2777.23 0
2777.36 1
2777.48 6
2777.60 10
2777.72 12
2777.84 12
2777.96 10
2778.08 8
2778.20 7
2778.32 8
2778.44 13
2778.56 23
2778.69 36
2778.81 51
2778.93 68
2779.05 82
2779.17 94
2779.29 100
2779.41 100
2779.53 95
2779.65 86
2779.77 75
2779.90 63
2780.02 52
2780.14 44
2780.26 38
2780.38 35
2780.50 35
2780.62 38
2780.74 41
2780.86 46
2780.98 51
2781.11 56
2781.23 62
2781.35 67
2781.47 71
2781.59 75
2781.71 76
2781.83 76
2781.95 74
2782.07 70
2782.20 67
2782.32 65
2782.44 65
2782.56 68
2782.68 73
2782.80 78
2782.92 83
2783.04 86
2783.16 85
2783.28 80
2783.41 73
2783.53 65
2783.65 58
2783.77 53
2783.89 51
2784.01 53
2784.13 56
2784.25 59
2784.37 62
2784.50 63
2784.62 61
2784.74 56
2784.86 49
2784.98 41
2785.10 34
2785.22 28
2785.34 23
2785.46 20
2785.59 18
2785.71 18
2785.83 17
2785.95 16
2786.07 15
2786.19 14
2786.31 14
2786.43 14
2786.55 16
2786.68 20
2786.80 26
2786.92 33
2787.04 40
2787.16 47
2787.28 54
2787.40 60
2787.52 65
2787.65 70
2787.77 74
2787.89 77
2788.01 81
2788.13 85
2788.25 89
2788.37 92
2788.49 94
2788.61 93
2788.74 91
2788.86 86
2788.98 78
2789.10 70
2789.22 60
2789.34 52
2789.46 45
2789.58 41
2789.71 39
2789.83 39
2789.95 39
2790.07 40
2790.19 40
2790.31 39
2790.43 37
2790.55 34
2790.68 31
2790.80 28
2790.92 24
2791.04 21
2791.16 20
2791.28 21
2791.40 24
2791.52 29
2791.65 36
2791.77 44
2791.89 50
2792.01 55
2792.13 56
2792.25 53
2792.37 47
2792.49 39
2792.62 30
2792.74 20
2792.86 11
2792.98 4
2793.10 0
2793.22 0
2793.34 0
2793.46 0
2793.59 0
2793.71 0
2793.83 0
2793.95 0
2794.07 0
2794.19 5
2794.31 12
2794.43 18
2794.56 23
2794.68 28
2794.80 32
2794.92 35
2795.04 38
2795.16 40
2795.28 41
2795.41 42
2795.53 42
2795.65 39
2795.77 36
2795.89 32
2796.01 27
2796.13 23
2796.25 20
2796.38 18
2796.50 17
2796.62 15
2796.74 13
2796.86 10
2796.98 5
2797.10 1
2797.23 0
2797.35 0
2797.47 0
2797.59 0
2797.71 0
2797.83 0
2797.95 9
2798.08 23
2798.20 38
2798.32 54
2798.44 70
2798.56 83
2798.68 94
2798.80 101
2798.93 105
2799.05 107
2799.17 107
2799.29 106
2799.41 105
2799.53 104
2799.65 105
2799.78 107
2799.90 109
2800.02 112
2800.14 115
2800.26 118
2800.38 121
2800.50 123
2800.63 124
2800.75 126
2800.87 129
2800.99 133
2801.11 138
2801.23 143
2801.35 148
2801.48 153
2801.60 156
2801.72 157
2801.84 155
2801.96 153
2802.08 149
2802.20 146
2802.33 143
2802.45 142
2802.57 140
2802.69 139
2802.81 138
2802.93 136
2803.05 133
2803.18 129
2803.30 124
2803.42 117
2803.54 109
2803.66 101
2803.78 91
2803.91 82
2804.03 73
2804.15 65
2804.27 59
2804.39 54
2804.51 52
2804.63 52
2804.76 54
2804.88 57
2805.00 62
2805.12 66
2805.24 70
2805.36 73
2805.49 74
2805.61 74
2805.73 73
2805.85 71
2805.97 71
2806.09 71
2806.21 72
2806.34 73
2806.46 74
2806.58 73
2806.70 70
2806.82 65
2806.94 58
2807.07 51
2807.19 44
2807.31 38
2807.43 34
2807.55 33
2807.67 34
2807.80 37
2807.92 42
2808.04 48
2808.16 54
2808.28 60
2808.40 65
2808.53 70
2808.65 74
2808.77 77
2808.89 77
2809.01 77
2809.13 74
2809.26 70
2809.38 64
2809.50 57
2809.62 50
2809.74 44
2809.86 40
2809.98 39
2810.11 40
2810.23 45
2810.35 52
2810.47 61
2810.59 72
2810.71 82
2810.84 92
2810.96 100
2811.08 106
2811.20 111
2811.32 114
2811.45 116
2811.57 117
2811.69 115
2811.81 112
2811.93 107
2812.05 99
2812.18 90
2812.30 79
2812.42 69
2812.54 60
2812.66 54
2812.78 51
2812.91 51
2813.03 54
2813.15 58
2813.27 62
2813.39 64
2813.51 65
2813.64 63
2813.76 60
2813.88 57
2814.00 53
2814.12 51
2814.24 51
2814.37 54
2814.49 60
2814.61 67
2814.73 76
2814.85 84
2814.98 93
2815.10 100
2815.22 105
2815.34 108
2815.46 110
2815.58 111
2815.71 110
2815.83 109
2815.95 106
2816.07 101
2816.19 95
2816.31 87
2816.44 79
2816.56 72
2816.68 66
2816.80 65
2816.92 67
2817.05 74
2817.17 84
2817.29 96
2817.41 108
2817.53 118
2817.65 127
2817.78 133
2817.90 136
2818.02 137
2818.14 136
2818.26 133
2818.39 128
2818.51 122
2818.63 114
2818.75 107
2818.87 100
2818.99 94
2819.12 90
2819.24 87
2819.36 84
2819.48 82
2819.60 79
2819.73 76
2819.85 71
2819.97 67
2820.09 63
2820.21 61
2820.34 60
2820.46 62
2820.58 65
2820.70 69
2820.82 72
2820.94 74
2821.07 74
2821.19 72
2821.31 69
2821.43 65
2821.55 62
2821.68 60
2821.80 61
2821.92 64
2822.04 68
2822.16 73
2822.29 78
2822.41 83
2822.53 87
2822.65 89
2822.77 88
2822.90 86
2823.02 81
2823.14 74
2823.26 66
2823.38 58
2823.50 50
2823.63 45
2823.75 43
2823.87 43
2823.99 47
2824.11 54
2824.24 63
2824.36 71
2824.48 78
2824.60 82
2824.72 82
2824.85 78
2824.97 71
2825.09 61
2825.21 50
2825.33 41
2825.46 34
2825.58 31
2825.70 30
2825.82 31
2825.94 33
2826.07 34
2826.19 34
2826.31 31
2826.43 26
2826.55 21
2826.68 14
2826.80 8
2826.92 1
2827.04 0
2827.16 0
2827.29 0
2827.41 0
2827.53 0
2827.65 0
2827.77 0
2827.90 3
2828.02 7
2828.14 9
2828.26 10
2828.38 10
2828.51 9
2828.63 8
2828.75 7
2828.87 8
2829.00 9
2829.12 9
2829.24 9
2829.36 9
2829.48 8
2829.61 7
2829.73 6
2829.85 6
2829.97 7
2830.09 7
2830.22 8
2830.34 8
2830.46 8
2830.58 8
2830.70 8
2830.83 8
2830.95 10
2831.07 12
2831.19 16
2831.31 20
2831.44 24
2831.56 28
2831.68 32
2831.80 36
2831.93 41
2832.05 45
2832.17 51
2832.29 56
2832.41 62
2832.54 68
2832.66 73
2832.78 77
2832.90 80
2833.02 80
2833.15 77
2833.27 71
2833.39 62
2833.51 52
2833.64 41
2833.76 31
2833.88 23
2834.00 18
2834.12 15
2834.25 15
2834.37 17
2834.49 21
2834.61 26
2834.74 32
2834.86 38
2834.98 42
2835.10 45
2835.22 46
2835.35 45
2835.47 41
2835.59 36
2835.71 31
2835.83 27
2835.96 26
2836.08 28
2836.20 34
2836.32 44
2836.45 54
2836.57 65
2836.69 74
2836.81 80
2836.93 83
2837.06 83
2837.18 82
2837.30 79
2837.42 75
2837.55 71
2837.67 67
2837.79 63
2837.91 60
2838.04 58
2838.16 58
2838.28 59
2838.40 61
2838.52 64
2838.65 68
2838.77 71
2838.89 75
2839.01 79
2839.14 84
2839.26 90
2839.38 96
2839.50 102
2839.62 106
2839.75 107
2839.87 105
2839.99 100
2840.11 93
2840.24 85
2840.36 79
2840.48 74
2840.60 72
2840.73 72
2840.85 75
2840.97 79
2841.09 82
2841.21 84
2841.34 85
2841.46 83
2841.58 81
2841.70 79
2841.83 78
2841.95 79
2842.07 81
2842.19 85
2842.32 89
2842.44 93
2842.56 95
2842.68 97
2842.81 96
2842.93 94
2843.05 90
2843.17 84
2843.29 78
2843.42 70
2843.54 63
2843.66 58
2843.78 54
2843.91 53
2844.03 56
2844.15 62
2844.27 71
2844.40 81
2844.52 91
2844.64 99
2844.76 105
2844.89 108
2845.01 107
2845.13 104
2845.25 99
2845.38 94
2845.50 90
2845.62 89
2845.74 90
2845.87 93
2845.99 97
2846.11 102
2846.23 105
2846.35 107
2846.48 106
2846.60 102
2846.72 96
2846.84 89
2846.97 80
2847.09 73
2847.21 66
2847.33 61
2847.46 58
2847.58 57
2847.70 57
2847.82 59
2847.95 63
2848.07 67
2848.19 71
2848.31 74
2848.44 75
2848.56 75
2848.68 74
2848.80 72
2848.93 71
2849.05 71
2849.17 74
2849.29 81
2849.42 90
2849.54 101
2849.66 112
2849.78 122
2849.91 131
2850.03 137
2850.15 140
2850.27 142
2850.40 142
2850.52 141
2850.64 139
2850.76 136
2850.89 132
2851.01 128
2851.13 123
2851.25 117
2851.38 112
2851.50 107
2851.62 103
2851.74 101
2851.87 99
2851.99 99
2852.11 100
2852.23 101
2852.36 102
2852.48 102
2852.60 101
2852.73 100
2852.85 98
2852.97 97
2853.09 96
2853.22 95
2853.34 95
2853.46 96
2853.58 98
2853.71 101
2853.83 105
2853.95 110
2854.07 115
2854.20 118
2854.32 120
2854.44 121
2854.56 119
2854.69 117
2854.81 114
2854.93 112
2855.05 111
2855.18 110
2855.30 110
2855.42 110
2855.55 111
2855.67 111
2855.79 112
2855.91 113
2856.04 116
2856.16 119
2856.28 123
2856.40 129
2856.53 135
2856.65 141
2856.77 145
2856.89 147
2857.02 144
2857.14 138
2857.26 127
2857.38 113
2857.51 99
2857.63 86
2857.75 77
2857.88 73
2858.00 74
2858.12 78
2858.24 84
2858.37 90
2858.49 94
2858.61 96
2858.73 95
2858.86 93
2858.98 91
2859.10 90
2859.23 91
2859.35 93
2859.47 98
2859.59 104
2859.72 110
2859.84 116
2859.96 121
2860.08 125
2860.21 128
2860.33 130
2860.45 130
2860.58 130
2860.70 127
2860.82 124
2860.94 120
2861.07 114
2861.19 109
2861.31 105
2861.43 103
2861.56 103
2861.68 106
2861.80 110
2861.93 114
2862.05 118
2862.17 120
2862.29 121
2862.42 119
2862.54 116
2862.66 114
2862.79 112
2862.91 111
2863.03 113
2863.15 117
2863.28 123
2863.40 131
2863.52 139
2863.64 147
2863.77 155
2863.89 160
2864.01 164
2864.14 165
2864.26 164
2864.38 162
2864.50 160
2864.63 158
2864.75 157
2864.87 157
2865.00 160
2865.12 164
2865.24 170
2865.36 177
2865.49 183
2865.61 188
2865.73 191
2865.86 189
2865.98 185
2866.10 178
2866.22 170
2866.35 161
2866.47 154
2866.59 149
2866.72 147
2866.84 145
2866.96 144
2867.08 142
2867.21 140
2867.33 137
2867.45 134
2867.58 133
2867.70 134
2867.82 138
2867.94 145
2868.07 156
2868.19 169
2868.31 184
2868.44 199
2868.56 213
2868.68 226
2868.80 237
2868.93 245
2869.05 252
2869.17 258
2869.30 264
2869.42 271
2869.54 278
2869.67 286
2869.79 293
2869.91 299
2870.03 304
2870.16 308
2870.28 311
2870.40 315
2870.53 321
2870.65 328
2870.77 337
2870.90 347
2871.02 357
2871.14 367
2871.26 375
2871.39 383
2871.51 390
2871.63 398
2871.76 406
2871.88 412
2872.00 416
2872.12 416
2872.25 412
2872.37 402
2872.49 388
2872.62 371
2872.74 353
2872.86 337
2872.99 324
2873.11 316
2873.23 313
2873.35 314
2873.48 318
2873.60 324
2873.72 329
2873.85 333
2873.97 334
2874.09 333
2874.22 328
2874.34 321
2874.46 311
2874.59 297
2874.71 280
2874.83 262
2874.95 241
2875.08 222
2875.20 204
2875.32 190
2875.45 179
2875.57 173
2875.69 172
2875.82 174
2875.94 179
2876.06 185
2876.18 190
2876.31 193
2876.43 194
2876.55 192
2876.68 187
2876.80 179
2876.92 171
2877.05 162
2877.17 154
2877.29 147
2877.42 140
2877.54 132
2877.66 124
2877.79 114
2877.91 102
2878.03 90
2878.15 77
2878.28 67
2878.40 58
2878.52 54
2878.65 52
2878.77 54
2878.89 59
2879.02 64
2879.14 70
2879.26 75
2879.39 80
2879.51 85
2879.63 88
2879.76 91
2879.88 93
2880.00 93
2880.12 93
2880.25 90
2880.37 87
2880.49 83
2880.62 77
2880.74 72
2880.86 66
2880.99 60
2881.11 55
2881.23 50
2881.36 48
2881.48 47
2881.60 48
2881.73 50
2881.85 53
2881.97 55
2882.10 55
2882.22 52
2882.34 46
2882.47 37
2882.59 27
2882.71 17
2882.83 8
2882.96 1
2883.08 0
2883.20 0
2883.33 0
2883.45 0
2883.57 0
2883.70 0
2883.82 0
2883.94 0
2884.07 0
2884.19 0
2884.31 3
2884.44 9
2884.56 17
2884.68 27
2884.81 38
2884.93 50
2885.05 60
2885.18 67
2885.30 72
2885.42 75
2885.55 76
2885.67 76
2885.79 77
2885.92 80
2886.04 85
2886.16 92
2886.29 99
2886.41 105
2886.53 109
2886.66 111
2886.78 110
2886.90 107
2887.03 103
2887.15 100
2887.27 99
2887.40 100
2887.52 103
2887.64 109
2887.77 116
2887.89 125
2888.01 134
2888.14 144
2888.26 153
2888.38 161
2888.51 168
2888.63 173
2888.75 177
2888.88 180
2889.00 181
2889.12 180
2889.25 177
2889.37 172
2889.49 164
2889.62 155
2889.74 145
2889.86 134
2889.99 123
2890.11 112
2890.23 101
2890.36 90
2890.48 81
2890.60 73
2890.73 69
2890.85 70
2890.97 76
2891.10 86
2891.22 100
2891.34 117
2891.47 133
2891.59 149
2891.71 162
2891.84 172
2891.96 178
2892.08 182
2892.21 183
2892.33 183
2892.45 181
2892.58 179
2892.70 178
2892.82 177
2892.95 177
2893.07 176
2893.19 175
2893.32 173
2893.44 169
2893.56 164
2893.69 159
2893.81 154
2893.94 150
2894.06 148
2894.18 146
2894.31 145
2894.43 143
2894.55 140
2894.68 136
2894.80 132
2894.92 129
2895.05 127
2895.17 127
2895.29 128
2895.42 130
2895.54 131
2895.66 129
2895.79 125
2895.91 118
2896.03 111
2896.16 104
2896.28 99
2896.40 98
2896.53 100
2896.65 105
2896.78 113
2896.90 121
2897.02 131
2897.15 140
2897.27 149
2897.39 158
2897.52 166
2897.64 172
2897.76 178
2897.89 180
2898.01 179
2898.13 176
2898.26 169
2898.38 162
2898.50 155
2898.63 150
2898.75 149
2898.88 151
2899.00 158
2899.12 166
2899.25 175
2899.37 184
2899.49 190
2899.62 194
2899.74 196
2899.86 196
2899.99 195
2900.11 194
2900.23 195
2900.36 197
2900.48 201
2900.61 206
2900.73 213
2900.85 219
2900.98 225
2901.10 230
2901.22 233
2901.35 235
2901.47 235
2901.59 235
2901.72 236
2901.84 239
2901.97 243
2902.09 250
2902.21 259
2902.34 268
2902.46 275
2902.58 280
2902.71 281
2902.83 277
2902.95 270
2903.08 260
2903.20 249
2903.33 239
2903.45 230
2903.57 224
2903.70 221
2903.82 220
2903.94 222
2904.07 226
2904.19 230
2904.31 233
2904.44 233
2904.56 231
2904.69 224
2904.81 214
2904.93 201
2905.06 186
2905.18 172
2905.30 159
2905.43 149
2905.55 143
2905.68 139
2905.80 138
2905.92 138
2906.05 139
2906.17 139
2906.29 140
2906.42 139
2906.54 139
2906.67 138
2906.79 137
2906.91 136
2907.04 135
2907.16 135
2907.28 134
2907.41 133
2907.53 131
2907.66 128
2907.78 123
2907.90 116
2908.03 107
2908.15 98
2908.27 89
2908.40 81
2908.52 76
2908.65 73
2908.77 73
2908.89 74
2909.02 77
2909.14 78
2909.26 79
2909.39 78
2909.51 76
2909.64 72
2909.76 68
2909.88 65
2910.01 64
2910.13 65
2910.25 70
2910.38 80
2910.50 93
2910.63 109
2910.75 127
2910.87 145
2911.00 162
2911.12 176
2911.24 186
2911.37 191
2911.49 192
2911.62 189
2911.74 183
2911.86 176
2911.99 169
2912.11 162
2912.24 158
2912.36 157
2912.48 157
2912.61 158
2912.73 159
2912.85 158
2912.98 156
2913.10 150
2913.23 143
2913.35 134
2913.47 125
2913.60 116
2913.72 110
2913.85 105
2913.97 103
2914.09 102
2914.22 102
2914.34 104
2914.47 108
2914.59 113
2914.71 121
2914.84 132
2914.96 144
2915.08 159
2915.21 173
2915.33 185
2915.46 195
2915.58 201
2915.70 204
2915.83 202
2915.95 199
2916.08 193
2916.20 187
2916.32 181
2916.45 175
2916.57 169
2916.70 163
2916.82 158
2916.94 155
2917.07 155
2917.19 160
2917.32 170
2917.44 186
2917.56 208
2917.69 235
2917.81 264
2917.94 294
2918.06 324
2918.18 352
2918.31 377
2918.43 401
2918.56 422
2918.68 440
2918.80 457
2918.93 470
2919.05 480
2919.18 485
2919.30 486
2919.42 482
2919.55 473
2919.67 461
2919.80 448
2919.92 434
2920.04 420
2920.17 407
2920.29 394
2920.42 381
2920.54 367
2920.66 353
2920.79 339
2920.91 326
2921.04 314
2921.16 303
2921.28 293
2921.41 283
2921.53 274
2921.66 265
2921.78 257
2921.90 251
2922.03 249
2922.15 250
2922.28 254
2922.40 260
2922.52 267
2922.65 274
2922.77 281
2922.90 286
2923.02 290
2923.14 294
2923.27 296
2923.39 297
2923.52 297
2923.64 296
2923.76 293
2923.89 289
2924.01 285
2924.14 281
2924.26 278
2924.39 276
2924.51 274
2924.63 271
2924.76 265
2924.88 257
2925.01 246
2925.13 232
2925.25 217
2925.38 204
2925.50 192
2925.63 184
2925.75 179
2925.87 177
2926.00 176
2926.12 178
2926.25 181
2926.37 187
2926.50 195
2926.62 204
2926.74 214
2926.87 223
2926.99 231
2927.12 235
2927.24 235
2927.36 232
2927.49 226
2927.61 219
2927.74 212
2927.86 206
2927.99 201
2928.11 197
2928.23 194
2928.36 191
2928.48 189
2928.61 187
2928.73 186
2928.85 186
2928.98 187
2929.10 188
2929.23 190
2929.35 191
2929.48 190
2929.60 188
2929.72 184
2929.85 178
2929.97 171
2930.10 163
2930.22 156
2930.35 148
2930.47 141
2930.59 136
2930.72 131
2930.84 127
2930.97 125
2931.09 124
2931.21 125
2931.34 128
2931.46 134
2931.59 143
2931.71 154
2931.84 167
2931.96 182
2932.08 197
2932.21 213
2932.33 230
2932.46 249
2932.58 269
2932.71 292
2932.83 317
2932.95 344
2933.08 374
2933.20 404
2933.33 434
2933.45 463
2933.58 493
2933.70 523
2933.82 554
2933.95 587
2934.07 623
2934.20 659
2934.32 696
2934.45 732
2934.57 766
2934.69 797
2934.82 824
2934.94 847
2935.07 866
2935.19 879
2935.32 887
2935.44 888
2935.57 883
2935.69 874
2935.81 862
2935.94 850
2936.06 839
2936.19 829
2936.31 820
2936.44 811
2936.56 800
2936.68 788
2936.81 773
2936.93 758
2937.06 743
2937.18 729
2937.31 715
2937.43 700
2937.55 683
2937.68 663
2937.80 641
2937.93 616
2938.05 591
2938.18 567
2938.30 544
2938.43 523
2938.55 502
2938.67 481
2938.80 458
2938.92 435
2939.05 411
2939.17 389
2939.30 368
2939.42 350
2939.55 334
2939.67 319
2939.79 305
2939.92 290
2940.04 276
2940.17 261
2940.29 247
2940.42 236
2940.54 229
2940.67 224
2940.79 222
2940.91 221
2941.04 220
2941.16 217
2941.29 213
2941.41 206
2941.54 199
2941.66 190
2941.79 181
2941.91 173
2942.03 166
2942.16 161
2942.28 156
2942.41 154
2942.53 152
2942.66 153
2942.78 153
2942.91 154
2943.03 153
2943.15 152
2943.28 149
2943.40 145
2943.53 142
2943.65 140
2943.78 140
2943.90 143
2944.03 146
2944.15 150
2944.28 153
2944.40 155
2944.52 156
2944.65 156
2944.77 156
2944.90 156
2945.02 156
2945.15 156
2945.27 154
2945.40 150
2945.52 145
2945.65 137
2945.77 127
2945.89 116
2946.02 106
2946.14 96
2946.27 89
2946.39 84
2946.52 83
2946.64 84
2946.77 86
2946.89 88
2947.02 89
2947.14 88
2947.26 86
2947.39 82
2947.51 78
2947.64 73
2947.76 68
2947.89 62
2948.01 57
2948.14 52
2948.26 47
2948.39 43
2948.51 42
2948.64 44
2948.76 49
2948.88 56
2949.01 65
2949.13 75
2949.26 85
2949.38 93
2949.51 100
2949.63 105
2949.76 107
2949.88 107
2950.01 104
2950.13 99
2950.26 93
2950.38 85
2950.50 76
2950.63 66
2950.75 57
2950.88 48
2951.00 40
2951.13 32
2951.25 26
2951.38 20
2951.50 15
2951.63 9
2951.75 4
2951.88 0
2952.00 0
2952.13 0
2952.25 0
2952.37 0
2952.50 0
2952.62 0
2952.75 0
2952.87 3
2953.00 16
2953.12 32
2953.25 49
2953.37 66
2953.50 82
2953.62 94
2953.75 102
2953.87 107
2954.00 108
2954.12 106
2954.25 105
2954.37 104
2954.50 105
2954.62 107
2954.74 111
2954.87 115
2954.99 121
2955.12 126
2955.24 131
2955.37 136
2955.49 140
2955.62 142
2955.74 144
2955.87 144
2955.99 143
2956.12 143
2956.24 145
2956.37 148
2956.49 154
2956.62 161
2956.74 169
2956.87 177
2956.99 183
2957.12 187
2957.24 187
2957.36 184
2957.49 179
2957.61 173
2957.74 167
2957.86 160
2957.99 154
2958.11 148
2958.24 141
2958.36 135
2958.49 128
2958.61 122
2958.74 117
2958.86 114
2958.99 114
2959.11 116
2959.24 120
2959.36 124
2959.49 128
2959.61 131
2959.74 131
2959.86 129
2959.99 127
2960.11 124
2960.24 123
2960.36 122
2960.49 123
2960.61 125
2960.74 129
2960.86 132
2960.99 137
2961.11 141
2961.23 144
2961.36 146
2961.48 145
2961.61 141
2961.73 134
2961.86 126
2961.98 116
2962.11 107
2962.23 99
2962.36 94
2962.48 92
2962.61 90
2962.73 89
2962.86 88
2962.98 87
2963.11 87
2963.23 86
2963.36 87
2963.48 89
2963.61 93
2963.73 98
2963.86 103
2963.98 108
2964.11 111
2964.23 113
2964.36 113
2964.48 110
2964.61 105
2964.73 99
2964.86 93
2964.98 86
2965.11 82
2965.23 78
2965.36 77
2965.48 77
2965.61 77
2965.73 77
2965.86 76
2965.98 73
2966.11 70
2966.23 67
2966.36 63
2966.48 61
2966.61 61
2966.73 61
2966.86 63
2966.98 66
2967.11 69
2967.23 73
2967.36 79
2967.48 84
2967.61 90
2967.73 95
2967.86 99
2967.98 101
2968.11 99
2968.23 95
2968.36 88
2968.48 80
2968.61 72
2968.73 66
2968.86 63
2968.98 62
2969.11 63
2969.23 67
2969.36 71
2969.48 75
2969.61 79
2969.73 82
2969.86 84
2969.98 86
2970.11 88
2970.23 89
2970.36 91
2970.48 92
2970.61 92
2970.73 91
2970.86 89
2970.98 87
2971.11 86
2971.23 86
2971.36 88
2971.48 90
2971.61 92
2971.73 92
2971.86 90
2971.98 86
2972.11 79
2972.23 73
2972.36 69
2972.48 67
2972.61 68
2972.74 72
2972.86 76
2972.99 79
2973.11 79
2973.24 76
2973.36 69
2973.49 59
2973.61 48
2973.74 38
2973.86 28
2973.99 20
2974.11 14
2974.24 9
2974.36 6
2974.49 4
2974.61 6
2974.74 10
2974.86 16
2974.99 25
2975.11 36
2975.24 47
2975.36 57
2975.49 66
2975.61 72
2975.74 76
2975.86 77
2975.99 76
2976.11 73
2976.24 68
2976.36 63
2976.49 56
2976.62 51
2976.74 46
2976.87 43
2976.99 42
2977.12 43
2977.24 45
2977.37 48
2977.49 52
2977.62 56
2977.74 59
2977.87 61
2977.99 61
2978.12 59
2978.24 53
2978.37 46
2978.49 35
2978.62 23
2978.74 11
2978.87 0
2978.99 0
2979.12 0
2979.25 0
2979.37 0
2979.50 0
2979.62 0
2979.75 0
2979.87 9
2980.00 15
2980.12 19
2980.25 19
2980.37 16
2980.50 13
2980.62 11
2980.75 10
2980.87 12
2981.00 16
2981.12 21
2981.25 26
2981.37 28
2981.50 28
2981.63 25
2981.75 20
2981.88 15
2982.00 10
2982.13 7
2982.25 4
2982.38 2
2982.50 2
2982.63 2
2982.75 3
2982.88 4
2983.00 7
2983.13 10
2983.25 14
2983.38 20
2983.51 26
2983.63 33
2983.76 39
2983.88 44
2984.01 46
2984.13 46
2984.26 43
2984.38 38
2984.51 29
2984.63 20
2984.76 11
2984.88 3
2985.01 0
2985.14 0
2985.26 0
2985.39 1
2985.51 7
2985.64 15
2985.76 23
2985.89 30
2986.01 36
2986.14 41
2986.26 45
2986.39 48
2986.51 51
2986.64 52
2986.77 53
2986.89 53
2987.02 53
2987.14 54
2987.27 54
2987.39 56
2987.52 57
2987.64 59
2987.77 61
2987.89 62
2988.02 62
2988.15 61
2988.27 59
2988.40 56
2988.52 52
2988.65 47
2988.77 41
2988.90 35
2989.02 29
2989.15 24
2989.27 21
2989.40 19
2989.53 19
2989.65 20
2989.78 20
2989.90 19
2990.03 15
2990.15 10
2990.28 3
2990.40 0
2990.53 0
2990.65 0
2990.78 0
2990.91 0
2991.03 6
2991.16 16
2991.28 27
2991.41 38
2991.53 47
2991.66 56
2991.78 64
2991.91 70
2992.04 75
2992.16 79
2992.29 82
2992.41 87
2992.54 92
2992.66 100
2992.79 110
2992.91 122
2993.04 136
2993.17 149
2993.29 161
2993.42 170
2993.54 175
2993.67 176
2993.79 173
2993.92 168
2994.04 162
2994.17 155
2994.30 150
2994.42 146
2994.55 143
2994.67 142
2994.80 141
2994.92 141
2995.05 142
2995.17 143
2995.30 144
2995.43 145
2995.55 146
2995.68 146
2995.80 145
2995.93 142
2996.05 139
2996.18 134
2996.30 129
2996.43 123
2996.56 118
2996.68 113
2996.81 109
2996.93 106
2997.06 103
2997.18 101
2997.31 99
2997.44 98
2997.56 97
2997.69 96
2997.81 96
2997.94 97
2998.06 98
2998.19 99
2998.32 99
2998.44 99
2998.57 97
2998.69 96
2998.82 93
2998.94 90
2999.07 86
2999.19 82
2999.32 76
2999.45 70
2999.57 62
2999.70 55
2999.82 48
2999.95 44
3000.07 44
3000.20 48
3000.33 56
3000.45 66
3000.58 76
3000.70 86
3000.83 92
3000.95 94
3001.08 93
3001.21 89
3001.33 83
3001.46 76
3001.58 69
3001.71 64
3001.83 59
3001.96 56
3002.09 54
3002.21 52
3002.34 51
3002.46 48
3002.59 45
3002.71 39
3002.84 33
3002.97 25
3003.09 18
3003.22 11
3003.34 6
3003.47 4
3003.60 3
3003.72 3
3003.85 2
3003.97 1
3004.10 0
3004.22 0
3004.35 0
3004.48 0
3004.60 0
3004.73 0
3004.85 0
3004.98 7
3005.10 17
3005.23 28
3005.36 40
3005.48 51
3005.61 61
3005.73 68
3005.86 73
3005.99 73
3006.11 71
3006.24 66
3006.36 60
3006.49 53
3006.61 46
3006.74 40
3006.87 35
3006.99 32
3007.12 30
3007.24 29
3007.37 30
3007.50 33
3007.62 38
3007.75 45
3007.87 53
3008.00 62
3008.12 70
3008.25 76
3008.38 81
3008.50 83
3008.63 84
3008.75 83
3008.88 81
3009.01 78
3009.13 75
3009.26 73
3009.38 72
3009.51 73
3009.64 75
3009.76 79
3009.89 84
3010.01 90
3010.14 96
3010.26 100
3010.39 103
3010.52 104
3010.64 103
3010.77 100
3010.89 96
3011.02 92
3011.15 87
3011.27 84
3011.40 81
3011.52 79
3011.65 77
3011.78 76
3011.90 74
3012.03 72
3012.15 69
3012.28 67
3012.41 64
3012.53 61
3012.66 57
3012.78 51
3012.91 44
3013.04 36
3013.16 29
3013.29 23
3013.41 19
3013.54 19
3013.67 23
3013.79 29
3013.92 38
3014.04 48
3014.17 57
3014.30 65
3014.42 71
3014.55 77
3014.67 83
3014.80 91
3014.93 101
3015.05 112
3015.18 124
3015.30 135
3015.43 143
3015.56 148
3015.68 149
3015.81 146
3015.93 141
3016.06 134
3016.19 126
3016.31 118
3016.44 109
3016.56 100
3016.69 92
3016.82 84
3016.94 78
3017.07 74
3017.19 72
3017.32 73
3017.45 74
3017.57 75
3017.70 75
3017.82 73
3017.95 69
3018.08 66
3018.20 62
3018.33 60
3018.45 59
3018.58 59
3018.71 60
3018.83 62
3018.96 64
3019.08 67
3019.21 71
3019.34 74
3019.46 78
3019.59 79
3019.72 79
3019.84 76
3019.97 71
3020.09 65
3020.22 60
3020.35 55
3020.47 53
3020.60 54
3020.72 58
3020.85 64
3020.98 71
3021.10 76
3021.23 80
3021.35 82
3021.48 81
3021.61 77
3021.73 71
3021.86 65
3021.99 59
3022.11 53
3022.24 50
3022.36 48
3022.49 48
3022.62 49
3022.74 50
3022.87 51
3022.99 51
3023.12 49
3023.25 47
3023.37 44
3023.50 42
3023.63 40
3023.75 39
3023.88 40
3024.00 40
3024.13 41
3024.26 41
3024.38 41
3024.51 40
3024.64 39
3024.76 37
3024.89 35
3025.01 33
3025.14 30
3025.27 28
3025.39 25
3025.52 23
3025.65 21
3025.77 21
3025.90 22
3026.02 24
3026.15 26
3026.28 27
3026.40 26
3026.53 24
3026.66 21
3026.78 18
3026.91 16
3027.03 16
3027.16 17
3027.29 19
3027.41 21
3027.54 23
3027.67 24
3027.79 23
3027.92 23
3028.04 23
3028.17 24
3028.30 29
3028.42 34
3028.55 42
3028.68 49
3028.80 56
3028.93 61
3029.05 65
3029.18 68
3029.31 70
3029.43 73
3029.56 76
3029.69 80
3029.81 85
3029.94 91
3030.06 96
3030.19 101
3030.32 105
3030.44 106
3030.57 104
3030.70 98
3030.82 90
3030.95 81
3031.08 71
3031.20 62
3031.33 55
3031.45 51
3031.58 50
3031.71 50
3031.83 51
3031.96 51
3032.09 50
3032.21 48
3032.34 43
3032.47 37
3032.59 28
3032.72 19
3032.84 9
3032.97 1
3033.10 0
3033.22 0
3033.35 0
3033.48 3
3033.60 12
3033.73 22
3033.86 30
3033.98 36
3034.11 38
3034.24 36
3034.36 32
3034.49 26
3034.61 20
3034.74 14
3034.87 11
3034.99 9
3035.12 9
3035.25 9
3035.37 10
3035.50 11
3035.63 11
3035.75 12
3035.88 12
3036.01 13
3036.13 13
3036.26 13
3036.38 12
3036.51 10
3036.64 6
3036.76 2
3036.89 0
3037.02 0
3037.14 0
3037.27 1
3037.40 4
3037.52 6
3037.65 6
3037.78 5
3037.90 2
3038.03 0
3038.15 0
3038.28 0
3038.41 0
3038.53 0
3038.66 2
3038.79 8
3038.91 14
3039.04 19
3039.17 24
3039.29 29
3039.42 34
3039.55 37
3039.67 40
3039.80 42
3039.93 41
3040.05 38
3040.18 34
3040.31 29
3040.43 24
3040.56 21
3040.69 20
3040.81 22
3040.94 27
3041.06 33
3041.19 40
3041.32 48
3041.44 56
3041.57 64
3041.70 72
3041.82 81
3041.95 89
3042.08 96
3042.20 101
3042.33 104
3042.46 104
3042.58 102
3042.71 100
3042.84 97
3042.96 94
3043.09 92
3043.22 91
3043.34 89
3043.47 86
3043.60 83
3043.72 78
3043.85 73
3043.98 68
3044.10 64
3044.23 62
3044.36 61
3044.48 61
3044.61 61
3044.74 60
3044.86 57
3044.99 52
3045.12 45
3045.24 37
3045.37 28
3045.50 20
3045.62 14
3045.75 11
3045.88 11
3046.00 14
3046.13 21
3046.26 29
3046.38 37
3046.51 46
3046.64 53
3046.76 58
3046.89 60
3047.02 59
3047.14 54
3047.27 47
3047.40 37
3047.52 27
3047.65 19
3047.78 13
3047.90 10
3048.03 11
3048.16 15
3048.28 20
3048.41 26
3048.54 31
3048.66 35
3048.79 37
3048.92 37
3049.04 36
3049.17 33
3049.30 30
3049.42 28
3049.55 27
3049.68 29
3049.80 33
3049.93 38
3050.06 44
3050.18 51
3050.31 59
3050.44 66
3050.56 75
3050.69 86
3050.82 99
3050.94 113
3051.07 129
3051.20 145
3051.32 159
3051.45 168
3051.58 173
3051.70 173
3051.83 168
3051.96 160
3052.08 151
3052.21 141
3052.34 131
3052.47 124
3052.59 117
3052.72 112
3052.85 106
3052.97 100
3053.10 94
3053.23 87
3053.35 80
3053.48 73
3053.61 67
3053.73 63
3053.86 60
3053.99 58
3054.11 56
3054.24 54
3054.37 51
3054.49 47
3054.62 42
3054.75 36
3054.87 31
3055.00 26
3055.13 22
3055.26 19
3055.38 18
3055.51 19
3055.64 21
3055.76 26
3055.89 31
3056.02 36
3056.14 41
3056.27 45
3056.40 48
3056.52 51
3056.65 54
3056.78 57
3056.90 60
3057.03 62
3057.16 64
3057.29 63
3057.41 62
3057.54 60
3057.67 57
3057.79 56
3057.92 55
3058.05 55
3058.17 56
3058.30 57
3058.43 56
3058.55 53
3058.68 48
3058.81 42
3058.93 36
3059.06 29
3059.19 24
3059.32 20
3059.44 19
3059.57 20
3059.70 22
3059.82 26
3059.95 29
3060.08 32
3060.20 33
3060.33 33
3060.46 30
3060.59 27
3060.71 23
3060.84 20
3060.97 18
3061.09 17
3061.22 17
3061.35 18
3061.47 19
3061.60 20
3061.73 22
3061.85 25
3061.98 30
3062.11 36
3062.24 42
3062.36 49
3062.49 56
3062.62 61
3062.74 64
3062.87 64
3063.00 62
3063.12 57
3063.25 50
3063.38 42
3063.51 34
3063.63 27
3063.76 20
3063.89 15
3064.01 11
3064.14 8
3064.27 7
3064.40 8
3064.52 11
3064.65 16
3064.78 22
3064.90 27
3065.03 31
3065.16 33
3065.28 31
3065.41 26
3065.54 19
3065.67 11
3065.79 4
3065.92 0
3066.05 0
3066.17 0
3066.30 0
3066.43 0
3066.56 1
3066.68 4
3066.81 7
3066.94 10
3067.06 13
3067.19 16
3067.32 18
3067.44 19
3067.57 19
3067.70 19
3067.83 19
3067.95 19
3068.08 20
3068.21 24
3068.33 30
3068.46 37
3068.59 45
3068.72 51
3068.84 56
3068.97 58
3069.10 56
3069.22 51
3069.35 44
3069.48 37
3069.61 30
3069.73 25
3069.86 22
3069.99 20
3070.11 19
3070.24 18
3070.37 16
3070.50 11
3070.62 4
3070.75 0
3070.88 0
3071.00 0
3071.13 0
3071.26 0
3071.39 0
3071.51 0
3071.64 0
3071.77 12
3071.89 25
3072.02 38
3072.15 49
3072.28 59
3072.40 66
3072.53 68
3072.66 68
3072.79 65
3072.91 60
3073.04 56
3073.17 55
3073.29 58
3073.42 67
3073.55 82
3073.68 100
3073.80 120
3073.93 140
3074.06 157
3074.18 170
3074.31 179
3074.44 183
3074.57 184
3074.69 183
3074.82 180
3074.95 176
3075.08 172
3075.20 167
3075.33 161
3075.46 155
3075.58 149
3075.71 143
3075.84 137
3075.97 133
3076.09 129
3076.22 126
3076.35 124
3076.48 123
3076.60 122
3076.73 123
3076.86 125
3076.98 127
3077.11 130
3077.24 133
3077.37 135
3077.49 137
3077.62 138
3077.75 138
3077.88 139
3078.00 139
3078.13 139
3078.26 138
3078.38 137
3078.51 134
3078.64 130
3078.77 125
3078.89 120
3079.02 114
3079.15 108
3079.28 102
3079.40 94
3079.53 86
3079.66 78
3079.79 72
3079.91 67
3080.04 66
3080.17 68
3080.30 72
3080.42 77
3080.55 82
3080.68 86
3080.80 87
3080.93 86
3081.06 84
3081.19 80
3081.31 76
3081.44 73
3081.57 69
3081.70 67
3081.82 66
3081.95 66
3082.08 67
3082.21 68
3082.33 71
3082.46 74
3082.59 77
3082.72 80
3082.84 82
3082.97 82
3083.10 79
3083.23 74
3083.35 65
3083.48 54
3083.61 41
3083.73 28
3083.86 17
3083.99 8
3084.12 1
3084.24 0
3084.37 0
3084.50 0
3084.63 0
3084.75 0
3084.88 2
3085.01 3
3085.14 4
3085.26 3
3085.39 2
3085.52 0
3085.65 0
3085.77 0
3085.90 0
3086.03 1
3086.16 5
3086.28 11
3086.41 17
3086.54 23
3086.67 27
3086.79 30
3086.92 30
3087.05 30
3087.18 30
3087.30 31
3087.43 34
3087.56 38
3087.69 44
3087.81 50
3087.94 57
3088.07 63
3088.20 69
3088.32 75
3088.45 81
3088.58 88
3088.71 95
3088.83 101
3088.96 105
3089.09 105
3089.22 103
3089.34 98
3089.47 92
3089.60 85
3089.73 78
3089.85 74
3089.98 72
3090.11 72
3090.24 73
3090.37 75
3090.49 77
3090.62 79
3090.75 79
3090.88 79
3091.00 78
3091.13 76
3091.26 73
3091.39 70
3091.51 67
3091.64 66
3091.77 66
3091.90 68
3092.02 70
3092.15 73
3092.28 75
3092.41 76
3092.53 75
3092.66 74
3092.79 74
3092.92 74
3093.04 77
3093.17 81
3093.30 87
3093.43 93
3093.56 99
3093.68 105
3093.81 109
3093.94 113
3094.07 115
3094.19 116
3094.32 116
3094.45 114
3094.58 112
3094.70 110
3094.83 110
3094.96 112
3095.09 115
3095.21 120
3095.34 125
3095.47 129
3095.60 130
3095.73 127
3095.85 122
3095.98 115
3096.11 108
3096.24 101
3096.36 96
3096.49 93
3096.62 92
3096.75 94
3096.87 95
3097.00 96
3097.13 94
3097.26 89
3097.39 82
3097.51 72
3097.64 61
3097.77 50
3097.90 40
3098.02 32
3098.15 25
3098.28 20
3098.41 16
3098.54 14
3098.66 13
3098.79 14
3098.92 19
3099.05 26
3099.17 35
3099.30 45
3099.43 54
3099.56 63
3099.68 69
3099.81 73
3099.94 75
3100.07 75
3100.20 73
3100.32 70
3100.45 67
3100.58 63
3100.71 59
3100.83 55
3100.96 51
3101.09 47
3101.22 45
3101.35 43
3101.47 43
3101.60 43
3101.73 46
3101.86 49
3101.98 52
3102.11 56
3102.24 58
3102.37 60
3102.50 60
3102.62 58
3102.75 56
3102.88 52
3103.01 48
3103.14 44
3103.26 41
3103.39 38
3103.52 36
3103.65 35
3103.77 34
3103.90 34
3104.03 35
3104.16 34
3104.29 33
3104.41 30
3104.54 26
3104.67 22
3104.80 17
3104.93 14
3105.05 11
3105.18 9
3105.31 10
3105.44 12
3105.56 15
3105.69 19
3105.82 23
3105.95 26
3106.08 28
3106.20 29
3106.33 28
3106.46 26
3106.59 24
3106.72 22
3106.84 19
3106.97 17
3107.10 16
3107.23 14
3107.36 13
3107.48 11
3107.61 8
3107.74 4
3107.87 0
3108.00 0
3108.12 0
3108.25 0
3108.38 0
3108.51 0
3108.63 0
3108.76 0
3108.89 3
3109.02 9
3109.15 15
3109.27 18
3109.40 20
3109.53 20
3109.66 19
3109.79 17
3109.91 15
3110.04 15
3110.17 15
3110.30 16
3110.43 18
3110.55 19
3110.68 20
3110.81 20
3110.94 21
3111.07 22
3111.19 24
3111.32 27
3111.45 30
3111.58 34
3111.71 36
3111.83 38
3111.96 38
3112.09 36
3112.22 32
3112.35 28
3112.47 22
3112.60 17
3112.73 13
3112.86 10
3112.99 9
3113.11 10
3113.24 14
3113.37 21
3113.50 30
3113.63 41
3113.75 52
3113.88 63
3114.01 73
3114.14 83
3114.27 92
3114.40 101
3114.52 111
3114.65 122
3114.78 132
3114.91 143
3115.04 151
3115.16 158
3115.29 162
3115.42 164
3115.55 164
3115.68 162
3115.80 160
3115.93 159
3116.06 160
3116.19 162
3116.32 166
3116.44 171
3116.57 175
3116.70 179
3116.83 182
3116.96 184
3117.09 185
3117.21 185
3117.34 186
3117.47 187
3117.60 189
3117.73 191
3117.85 193
3117.98 194
3118.11 193
3118.24 191
3118.37 187
3118.49 182
3118.62 176
3118.75 172
3118.88 169
3119.01 167
3119.14 167
3119.26 166
3119.39 163
3119.52 159
3119.65 153
3119.78 145
3119.90 139
3120.03 134
3120.16 133
3120.29 135
3120.42 139
3120.55 144
3120.67 147
3120.80 149
3120.93 148
3121.06 144
3121.19 139
3121.31 134
3121.44 128
3121.57 122
3121.70 115
3121.83 108
3121.96 101
3122.08 93
3122.21 87
3122.34 81
3122.47 76
3122.60 72
3122.72 69
3122.85 65
3122.98 62
3123.11 58
3123.24 55
3123.37 54
3123.49 54
3123.62 56
3123.75 59
3123.88 63
3124.01 67
3124.14 70
3124.26 71
3124.39 70
3124.52 67
3124.65 63
3124.78 59
3124.91 53
3125.03 48
3125.16 43
3125.29 39
3125.42 37
3125.55 35
3125.68 35
3125.80 36
3125.93 38
3126.06 40
3126.19 41
3126.32 42
3126.44 42
3126.57 41
3126.70 40
3126.83 38
3126.96 35
3127.09 34
3127.21 32
3127.34 32
3127.47 32
3127.60 35
3127.73 40
3127.86 46
3127.98 53
3128.11 61
3128.24 68
3128.37 74
3128.50 78
3128.63 79
3128.76 78
3128.88 76
3129.01 71
3129.14 64
3129.27 57
3129.40 50
3129.53 43
3129.65 37
3129.78 32
3129.91 29
3130.04 28
3130.17 28
3130.30 30
3130.42 32
3130.55 34
3130.68 37
3130.81 39
3130.94 42
3131.07 45
3131.19 47
3131.32 49
3131.45 50
3131.58 49
3131.71 48
3131.84 47
3131.96 47
3132.09 48
3132.22 50
3132.35 54
3132.48 60
3132.61 65
3132.74 70
3132.86 73
3132.99 74
3133.12 72
3133.25 67
3133.38 60
3133.51 51
3133.63 42
3133.76 34
3133.89 26
3134.02 20
3134.15 16
3134.28 15
3134.41 16
3134.53 19
3134.66 23
3134.79 29
3134.92 35
3135.05 41
3135.18 46
3135.30 50
3135.43 52
3135.56 53
3135.69 54
3135.82 55
3135.95 58
3136.08 63
3136.20 71
3136.33 80
3136.46 90
3136.59 99
3136.72 106
3136.85 109
3136.98 109
3137.10 107
3137.23 103
3137.36 97
3137.49 91
3137.62 85
3137.75 80
3137.88 76
3138.00 73
3138.13 71
3138.26 71
3138.39 72
3138.52 73
3138.65 74
3138.78 75
3138.90 75
3139.03 75
3139.16 74
3139.29 73
3139.42 70
3139.55 66
3139.68 62
3139.80 56
3139.93 50
3140.06 44
3140.19 39
3140.32 36
3140.45 35
3140.58 35
3140.70 36
3140.83 36
3140.96 36
3141.09 34
3141.22 30
3141.35 26
3141.48 22
3141.60 18
3141.73 15
3141.86 13
3141.99 13
3142.12 13
3142.25 15
3142.38 17
3142.50 21
3142.63 26
3142.76 31
3142.89 38
3143.02 45
3143.15 53
3143.28 61
3143.41 70
3143.53 80
3143.66 89
3143.79 100
3143.92 110
3144.05 120
3144.18 130
3144.31 139
3144.43 147
3144.56 155
3144.69 162
3144.82 168
3144.95 174
3145.08 180
3145.21 185
3145.34 190
3145.46 194
3145.59 198
3145.72 203
3145.85 208
3145.98 214
3146.11 219
3146.24 224
3146.37 226
3146.49 226
3146.62 223
3146.75 217
3146.88 208
3147.01 198
3147.14 186
3147.27 174
3147.40 162
3147.52 152
3147.65 144
3147.78 138
3147.91 135
3148.04 134
3148.17 136
3148.30 138
3148.43 141
3148.55 144
3148.68 148
3148.81 152
3148.94 156
3149.07 160
3149.20 164
3149.33 168
3149.46 170
3149.58 169
3149.71 166
3149.84 160
3149.97 153
3150.10 146
3150.23 140
3150.36 134
3150.49 131
3150.61 129
3150.74 127
3150.87 126
3151.00 124
3151.13 123
3151.26 122
3151.39 120
3151.52 120
3151.65 120
3151.77 121
3151.90 124
3152.03 129
3152.16 135
3152.29 142
3152.42 150
3152.55 155
3152.68 159
3152.80 159
3152.93 155
3153.06 149
3153.19 141
3153.32 134
3153.45 128
3153.58 124
3153.71 122
3153.84 122
3153.96 124
3154.09 128
3154.22 134
3154.35 143
3154.48 154
3154.61 168
3154.74 182
3154.87 197
3155.00 210
3155.12 221
3155.25 229
3155.38 234
3155.51 235
3155.64 233
3155.77 230
3155.90 225
3156.03 220
3156.16 214
3156.28 208
3156.41 204
3156.54 201
3156.67 200
3156.80 201
3156.93 205
3157.06 213
3157.19 222
3157.32 233
3157.45 244
3157.57 254
3157.70 264
3157.83 272
3157.96 281
3158.09 290
3158.22 302
3158.35 317
3158.48 338
3158.61 364
3158.73 395
3158.86 429
3158.99 466
3159.12 505
3159.25 544
3159.38 583
3159.51 622
3159.64 662
3159.77 705
3159.90 753
3160.02 807
3160.15 870
3160.28 942
3160.41 1023
3160.54 1110
3160.67 1202
3160.80 1296
3160.93 1389
3161.06 1479
3161.19 1564
3161.31 1646
3161.44 1725
3161.57 1802
3161.70 1876
3161.83 1946
3161.96 2013
3162.09 2075
3162.22 2131
3162.35 2181
3162.48 2225
3162.61 2264
3162.73 2299
3162.86 2330
3162.99 2356
3163.12 2375
3163.25 2387
3163.38 2392
3163.51 2389
3163.64 2379
3163.77 2363
3163.90 2343
3164.02 2320
3164.15 2294
3164.28 2268
3164.41 2242
3164.54 2216
3164.67 2190
3164.80 2165
3164.93 2139
3165.06 2113
3165.19 2083
3165.32 2050
3165.44 2012
3165.57 1967
3165.70 1917
3165.83 1860
3165.96 1801
3166.09 1740
3166.22 1680
3166.35 1622
3166.48 1566
3166.61 1514
3166.74 1464
3166.87 1415
3166.99 1365
3167.12 1315
3167.25 1265
3167.38 1214
3167.51 1163
3167.64 1113
3167.77 1065
3167.90 1020
3168.03 977
3168.16 936
3168.29 898
3168.42 861
3168.54 824
3168.67 789
3168.80 754
3168.93 719
3169.06 685
3169.19 652
3169.32 618
3169.45 584
3169.58 549
3169.71 515
3169.84 483
3169.97 454
3170.09 430
3170.22 412
3170.35 399
3170.48 391
3170.61 385
3170.74 380
3170.87 374
3171.00 365
3171.13 353
3171.26 338
3171.39 322
3171.52 304
3171.65 287
3171.77 270
3171.90 253
3172.03 236
3172.16 220
3172.29 205
3172.42 192
3172.55 183
3172.68 176
3172.81 174
3172.94 175
3173.07 178
3173.20 182
3173.33 187
3173.45 190
3173.58 194
3173.71 197
3173.84 200
3173.97 204
3174.10 208
3174.23 212
3174.36 214
3174.49 214
3174.62 213
3174.75 208
3174.88 201
3175.01 193
3175.14 184
3175.26 174
3175.39 165
3175.52 156
3175.65 148
3175.78 141
3175.91 134
3176.04 126
3176.17 118
3176.30 109
3176.43 100
3176.56 92
3176.69 84
3176.82 77
3176.95 72
3177.08 70
3177.20 69
3177.33 69
3177.46 71
3177.59 72
3177.72 74
3177.85 77
3177.98 79
3178.11 81
3178.24 82
3178.37 82
3178.50 79
3178.63 76
3178.76 72
3178.89 68
3179.02 65
3179.15 64
3179.27 65
3179.40 68
3179.53 72
3179.66 77
3179.79 83
3179.92 89
3180.05 94
3180.18 99
3180.31 102
3180.44 102
3180.57 100
3180.70 94
3180.83 86
3180.96 75
3181.09 64
3181.22 53
3181.35 43
3181.47 36
3181.60 31
3181.73 28
3181.86 28
3181.99 29
3182.12 31
3182.25 34
3182.38 37
3182.51 40
3182.64 44
3182.77 49
3182.90 53
3183.03 57
3183.16 61
3183.29 64
3183.42 65
3183.55 65
3183.68 63
3183.81 62
3183.93 60
3184.06 59
3184.19 57
3184.32 56
3184.45 55
3184.58 52
3184.71 49
3184.84 45
3184.97 41
3185.10 39
3185.23 39
3185.36 39
3185.49 41
3185.62 42
3185.75 43
3185.88 43
3186.01 43
3186.14 42
3186.27 43
3186.40 45
3186.52 49
3186.65 54
3186.78 59
3186.91 65
3187.04 70
3187.17 73
3187.30 74
3187.43 74
3187.56 72
3187.69 71
3187.82 69
3187.95 67
3188.08 65
3188.21 64
3188.34 63
3188.47 63
3188.60 62
3188.73 62
3188.86 62
3188.99 61
3189.12 59
3189.25 55
3189.38 48
3189.50 38
3189.63 27
3189.76 14
3189.89 2
3190.02 0
3190.15 0
3190.28 0
3190.41 0
3190.54 0
3190.67 0
3190.80 0
3190.93 0
3191.06 5
3191.19 11
3191.32 17
3191.45 23
3191.58 29
3191.71 35
3191.84 41
3191.97 46
3192.10 50
3192.23 54
3192.36 57
3192.49 60
3192.62 62
3192.75 62
3192.88 60
3193.01 57
3193.13 50
3193.26 41
3193.39 30
3193.52 19
3193.65 9
3193.78 1
3193.91 0
3194.04 0
3194.17 0
3194.30 3
3194.43 8
3194.56 13
3194.69 15
3194.82 16
3194.95 15
3195.08 14
3195.21 15
3195.34 18
3195.47 24
3195.60 32
3195.73 43
3195.86 53
3195.99 62
3196.12 68
3196.25 72
3196.38 72
3196.51 71
3196.64 70
3196.77 70
3196.90 71
3197.03 74
3197.16 79
3197.29 84
3197.42 89
3197.55 93
3197.67 97
3197.80 100
3197.93 101
3198.06 101
3198.19 100
3198.32 97
3198.45 93
3198.58 88
3198.71 84
3198.84 80
3198.97 77
3199.10 75
3199.23 74
3199.36 73
3199.49 71
3199.62 68
3199.75 64
3199.88 59
3200.01 53
3200.14 48
3200.27 43
3200.40 40
3200.53 38
3200.66 39
3200.79 40
3200.92 44
3201.05 48
3201.18 52
3201.31 57
3201.44 60
3201.57 63
3201.70 64
3201.83 63
3201.96 61
3202.09 57
3202.22 52
3202.35 46
3202.48 40
3202.61 32
3202.74 25
3202.87 17
3203.00 10
3203.13 5
3203.26 1
3203.39 0
3203.52 0
3203.65 1
3203.78 3
3203.91 7
3204.04 10
3204.17 14
3204.30 17
3204.43 20
3204.56 23
3204.69 24
3204.82 25
3204.95 26
3205.08 26
3205.21 26
3205.34 26
3205.47 25
3205.60 24
3205.73 24
3205.86 23
3205.99 23
3206.12 24
3206.25 27
3206.38 30
3206.51 35
3206.63 41
3206.76 47
3206.89 52
3207.02 57
3207.15 60
3207.28 63
3207.41 63
3207.54 63
3207.67 61
3207.80 60
3207.93 58
3208.06 58
3208.19 59
3208.32 61
3208.45 65
3208.58 68
3208.71 70
3208.84 70
3208.97 69
3209.10 66
3209.23 62
3209.36 58
3209.49 54
3209.62 52
3209.75 50
3209.88 50
3210.01 52
3210.14 56
3210.27 61
3210.40 68
3210.53 75
3210.66 84
3210.79 94
3210.92 105
3211.05 117
3211.18 130
3211.31 144
3211.44 159
3211.57 175
3211.70 192
3211.83 210
3211.97 228
3212.10 246
3212.23 262
3212.36 276
3212.49 287
3212.62 295
3212.75 299
3212.88 300
3213.01 298
3213.14 293
3213.27 287
3213.40 278
3213.53 269
3213.66 259
3213.79 250
3213.92 240
3214.05 231
3214.18 222
3214.31 214
3214.44 205
3214.57 197
3214.70 189
3214.83 181
3214.96 174
3215.09 169
3215.22 165
3215.35 162
3215.48 161
3215.61 159
3215.74 157
3215.87 153
3216.00 147
3216.13 138
3216.26 128
3216.39 117
3216.52 107
3216.65 99
3216.78 94
3216.91 91
3217.04 91
3217.17 94
3217.30 97
3217.43 101
3217.56 106
3217.69 111
3217.82 116
3217.95 120
3218.08 122
3218.21 121
3218.34 117
3218.47 110
3218.60 100
3218.73 87
3218.86 74
3218.99 61
3219.12 48
3219.25 37
3219.38 28
3219.51 21
3219.64 15
3219.77 11
3219.90 9
3220.03 7
3220.16 5
3220.29 3
3220.42 1
3220.55 0
3220.68 0
3220.81 0
3220.95 0
3221.08 0
3221.21 0
3221.34 0
3221.47 1
3221.60 6
3221.73 11
3221.86 16
3221.99 20
3222.12 24
3222.25 28
3222.38 32
3222.51 37
3222.64 41
3222.77 46
3222.90 49
3223.03 51
3223.16 53
3223.29 53
3223.42 53
3223.55 53
3223.68 52
3223.81 51
3223.94 51
3224.07 50
3224.20 49
3224.33 47
3224.46 45
3224.59 41
3224.72 37
3224.85 31
3224.98 25
3225.11 20
3225.24 15
3225.37 13
3225.50 12
3225.64 14
3225.77 16
3225.90 19
3226.03 22
3226.16 24
3226.29 25
3226.42 26
3226.55 27
3226.68 29
3226.81 31
3226.94 36
3227.07 41
3227.20 47
3227.33 53
3227.46 58
3227.59 61
3227.72 62
3227.85 61
3227.98 56
3228.11 48
3228.24 37
3228.37 25
3228.50 12
3228.63 0
3228.76 0
3228.89 0
3229.02 0
3229.16 0
3229.29 0
3229.42 0
3229.55 7
3229.68 12
3229.81 14
3229.94 13
3230.07 10
3230.20 6
3230.33 3
3230.46 0
3230.59 0
3230.72 0
3230.85 2
3230.98 3
3231.11 5
3231.24 5
3231.37 5
3231.50 5
3231.63 6
3231.76 8
3231.89 11
3232.02 15
3232.16 19
3232.29 23
3232.42 26
3232.55 29
3232.68 32
3232.81 34
3232.94 35
3233.07 37
3233.20 38
3233.33 38
3233.46 38
3233.59 37
3233.72 37
3233.85 38
3233.98 41
3234.11 46
3234.24 54
3234.37 65
3234.50 76
3234.63 86
3234.76 94
3234.90 100
3235.03 101
3235.16 100
3235.29 95
3235.42 89
3235.55 82
3235.68 76
3235.81 70
3235.94 65
3236.07 59
3236.20 53
3236.33 46
3236.46 38
3236.59 30
3236.72 22
3236.85 16
3236.98 13
3237.11 14
3237.25 17
3237.38 24
3237.51 31
3237.64 40
3237.77 47
3237.90 54
3238.03 59
3238.16 64
3238.29 69
3238.42 72
3238.55 75
3238.68 77
3238.81 77
3238.94 74
3239.07 70
3239.20 63
3239.33 56
3239.47 49
3239.60 41
3239.73 35
3239.86 29
3239.99 25
3240.12 21
3240.25 19
3240.38 18
3240.51 17
3240.64 17
3240.77 16
3240.90 14
3241.03 11
3241.16 6
3241.29 1
3241.42 0
3241.56 0
3241.69 0
3241.82 0
3241.95 0
3242.08 0
3242.21 0
3242.34 0
3242.47 5
3242.60 12
3242.73 19
3242.86 26
3242.99 34
3243.12 40
3243.25 47
3243.38 53
3243.52 59
3243.65 65
3243.78 70
3243.91 74
3244.04 77
3244.17 81
3244.30 86
3244.43 93
3244.56 101
3244.69 111
3244.82 122
3244.95 134
3245.08 145
3245.21 156
3245.35 167
3245.48 178
3245.61 191
3245.74 206
3245.87 224
3246.00 245
3246.13 267
3246.26 288
3246.39 307
3246.52 323
3246.65 336
3246.78 349
3246.91 361
3247.04 376
3247.18 394
3247.31 415
3247.44 440
3247.57 467
3247.70 495
3247.83 522
3247.96 549
3248.09 575
3248.22 599
3248.35 623
3248.48 646
3248.61 666
3248.75 684
3248.88 698
3249.01 711
3249.14 721
3249.27 732
3249.40 744
3249.53 757
3249.66 772
3249.79 786
3249.92 799
3250.05 807
3250.18 808
3250.31 803
3250.45 791
3250.58 775
3250.71 756
3250.84 738
3250.97 721
3251.10 707
3251.23 695
3251.36 684
3251.49 674
3251.62 664
3251.75 655
3251.88 647
3252.02 640
3252.15 634
3252.28 626
3252.41 616
3252.54 600
3252.67 578
3252.80 549
3252.93 515
3253.06 477
3253.19 440
3253.32 404
3253.46 375
3253.59 352
3253.72 336
3253.85 326
3253.98 321
3254.11 318
3254.24 316
3254.37 313
3254.50 309
3254.63 302
3254.76 295
3254.90 288
3255.03 281
3255.16 275
3255.29 268
3255.42 262
3255.55 255
3255.68 247
3255.81 238
3255.94 228
3256.07 217
3256.20 205
3256.34 193
3256.47 178
3256.60 163
3256.73 146
3256.86 131
3256.99 117
3257.12 107
3257.25 100
3257.38 97
3257.51 97
3257.65 98
3257.78 100
3257.91 102
3258.04 103
3258.17 104
3258.30 104
3258.43 103
3258.56 102
3258.69 101
3258.82 99
3258.96 98
3259.09 96
3259.22 95
3259.35 96
3259.48 99
3259.61 105
3259.74 113
3259.87 122
3260.00 131
3260.13 138
3260.27 144
3260.40 147
3260.53 147
3260.66 147
3260.79 146
3260.92 148
3261.05 151
3261.18 155
3261.31 161
3261.44 168
3261.58 175
3261.71 183
3261.84 193
3261.97 207
3262.10 225
3262.23 248
3262.36 274
3262.49 301
3262.62 327
3262.76 351
3262.89 372
3263.02 389
3263.15 405
3263.28 420
3263.41 437
3263.54 457
3263.67 480
3263.80 506
3263.94 536
3264.07 568
3264.20 603
3264.33 640
3264.46 681
3264.59 727
3264.72 776
3264.85 831
3264.98 888
3265.12 949
3265.25 1011
3265.38 1073
3265.51 1135
3265.64 1195
3265.77 1253
3265.90 1309
3266.03 1364
3266.16 1417
3266.30 1469
3266.43 1518
3266.56 1566
3266.69 1612
3266.82 1654
3266.95 1691
3267.08 1721
3267.21 1743
3267.34 1758
3267.48 1767
3267.61 1769
3267.74 1766
3267.87 1760
3268.00 1750
3268.13 1735
3268.26 1716
3268.39 1689
3268.53 1657
3268.66 1619
3268.79 1577
3268.92 1531
3269.05 1482
3269.18 1433
3269.31 1383
3269.44 1334
3269.57 1286
3269.71 1240
3269.84 1195
3269.97 1153
3270.10 1113
3270.23 1074
3270.36 1035
3270.49 998
3270.62 961
3270.76 926
3270.89 892
3271.02 860
3271.15 831
3271.28 803
3271.41 778
3271.54 753
3271.67 729
3271.81 705
3271.94 678
3272.07 649
3272.20 616
3272.33 580
3272.46 541
3272.59 500
3272.72 459
3272.86 419
3272.99 383
3273.12 353
3273.25 328
3273.38 310
3273.51 297
3273.64 287
3273.78 278
3273.91 268
3274.04 255
3274.17 240
3274.30 223
3274.43 204
3274.56 187
3274.69 172
3274.83 161
3274.96 154
3275.09 151
3275.22 150
3275.35 150
3275.48 149
3275.61 147
3275.74 143
3275.88 137
3276.01 128
3276.14 119
3276.27 111
3276.40 103
3276.53 97
3276.66 93
3276.80 91
3276.93 91
3277.06 92
3277.19 94
3277.32 95
3277.45 94
3277.58 91
3277.72 85
3277.85 76
3277.98 65
3278.11 52
3278.24 41
3278.37 32
3278.50 25
3278.64 21
3278.77 20
3278.90 20
3279.03 21
3279.16 22
3279.29 23
3279.42 24
3279.55 28
3279.69 33
3279.82 41
3279.95 50
3280.08 60
3280.21 70
3280.34 78
3280.47 84
3280.61 86
3280.74 87
3280.87 86
3281.00 84
3281.13 82
3281.26 80
3281.39 79
3281.53 79
3281.66 81
3281.79 84
3281.92 87
3282.05 92
3282.18 97
3282.32 102
3282.45 107
3282.58 110
3282.71 113
3282.84 114
3282.97 113
3283.10 112
3283.24 108
3283.37 103
3283.50 98
3283.63 91
3283.76 85
3283.89 80
3284.02 75
3284.16 71
3284.29 68
3284.42 66
3284.55 63
3284.68 60
3284.81 57
3284.95 55
3285.08 55
3285.21 56
3285.34 59
3285.47 64
3285.60 69
3285.73 74
3285.87 79
3286.00 83
3286.13 86
3286.26 89
3286.39 91
3286.52 93
3286.66 96
3286.79 100
3286.92 105
3287.05 110
3287.18 116
3287.31 121
3287.44 125
3287.58 128
3287.71 129
3287.84 129
3287.97 127
3288.10 122
3288.23 115
3288.37 105
3288.50 93
3288.63 80
3288.76 67
3288.89 54
3289.02 43
3289.16 34
3289.29 28
3289.42 25
3289.55 23
3289.68 22
3289.81 22
3289.94 22
3290.08 21
3290.21 19
3290.34 16
3290.47 13
3290.60 9
3290.73 8
3290.87 8
3291.00 11
3291.13 15
3291.26 20
3291.39 24
3291.52 27
3291.66 26
3291.79 24
3291.92 19
3292.05 15
3292.18 12
3292.31 10
3292.45 9
3292.58 10
3292.71 12
3292.84 16
3292.97 20
3293.10 26
3293.24 33
3293.37 41
3293.50 47
3293.63 53
3293.76 56
3293.89 56
3294.03 54
3294.16 50
3294.29 45
3294.42 40
3294.55 35
3294.68 32
3294.82 30
3294.95 29
3295.08 28
3295.21 28
3295.34 27
3295.48 26
3295.61 24
3295.74 21
3295.87 17
3296.00 13
3296.13 8
3296.27 2
3296.40 0
3296.53 0
3296.66 0
3296.79 0
3296.92 0
3297.06 0
3297.19 0
3297.32 0
3297.45 3
3297.58 8
3297.72 12
3297.85 17
3297.98 23
3298.11 28
3298.24 33
3298.37 38
3298.51 41
3298.64 43
3298.77 42
3298.90 41
3299.03 38
3299.16 35
3299.30 33
3299.43 30
3299.56 28
3299.69 27
3299.82 25
3299.96 23
3300.09 21
3300.22 21
3300.35 22
3300.48 26
3300.61 31
3300.75 37
3300.88 43
3301.01 47
3301.14 50
3301.27 50
3301.41 49
3301.54 46
3301.67 44
3301.80 44
3301.93 47
3302.07 54
3302.20 66
3302.33 80
3302.46 95
3302.59 110
3302.72 122
3302.86 129
3302.99 132
3303.12 131
3303.25 127
3303.38 122
3303.52 117
3303.65 113
3303.78 111
3303.91 110
3304.04 109
3304.18 107
3304.31 104
3304.44 99
3304.57 93
3304.70 88
3304.83 83
3304.97 81
3305.10 82
3305.23 85
3305.36 91
3305.49 98
3305.63 106
3305.76 113
3305.89 119
3306.02 123
3306.15 126
3306.29 127
3306.42 126
3306.55 123
3306.68 117
3306.81 110
3306.95 100
3307.08 90
3307.21 81
3307.34 73
3307.47 68
3307.61 67
3307.74 71
3307.87 79
3308.00 90
3308.13 103
3308.27 116
3308.40 127
3308.53 134
3308.66 138
3308.79 139
3308.93 137
3309.06 134
3309.19 130
3309.32 126
3309.45 122
3309.59 118
3309.72 112
3309.85 104
3309.98 93
3310.11 81
3310.25 68
3310.38 56
3310.51 45
3310.64 36
3310.77 32
3310.91 30
3311.04 32
3311.17 34
3311.30 36
3311.43 38
3311.57 38
3311.70 39
3311.83 39
3311.96 41
3312.09 45
3312.23 51
3312.36 59
3312.49 66
3312.62 72
3312.75 76
3312.89 77
3313.02 75
3313.15 70
3313.28 63
3313.42 56
3313.55 49
3313.68 44
3313.81 41
3313.94 40
3314.08 41
3314.21 43
3314.34 45
3314.47 47
3314.60 48
3314.74 49
3314.87 50
3315.00 51
3315.13 54
3315.26 57
3315.40 60
3315.53 63
3315.66 63
3315.79 60
3315.93 56
3316.06 50
3316.19 44
3316.32 39
3316.45 36
3316.59 35
3316.72 35
3316.85 35
3316.98 36
3317.11 35
3317.25 35
3317.38 33
3317.51 32
3317.64 30
3317.78 28
3317.91 25
3318.04 23
3318.17 20
3318.30 16
3318.44 12
3318.57 8
3318.70 3
3318.83 0
3318.97 0
3319.10 0
3319.23 0
3319.36 0
3319.49 0
3319.63 0
3319.76 0
3319.89 9
3320.02 23
3320.16 35
3320.29 46
3320.42 54
3320.55 57
3320.68 58
3320.82 57
3320.95 56
3321.08 56
3321.21 58
3321.35 63
3321.48 69
3321.61 77
3321.74 85
3321.87 93
3322.01 101
3322.14 108
3322.27 113
3322.40 116
3322.54 117
3322.67 115
3322.80 111
3322.93 106
3323.06 101
3323.20 98
3323.33 97
3323.46 98
3323.59 101
3323.73 106
3323.86 112
3323.99 118
3324.12 124
3324.26 131
3324.39 138
3324.52 146
3324.65 154
3324.78 163
3324.92 171
3325.05 178
3325.18 182
3325.31 183
3325.45 182
3325.58 180
3325.71 177
3325.84 176
3325.98 178
3326.11 185
3326.24 196
3326.37 208
3326.51 221
3326.64 231
3326.77 237
3326.90 237
3327.03 232
3327.17 224
3327.30 213
3327.43 203
3327.56 194
3327.70 187
3327.83 184
3327.96 183
3328.09 184
3328.23 188
3328.36 191
3328.49 195
3328.62 199
3328.76 200
3328.89 200
3329.02 198
3329.15 194
3329.28 187
3329.42 179
3329.55 169
3329.68 159
3329.81 150
3329.95 141
3330.08 133
3330.21 125
3330.34 117
3330.48 111
3330.61 105
3330.74 101
3330.87 100
3331.01 101
3331.14 105
3331.27 111
3331.40 118
3331.54 124
3331.67 129
3331.80 132
3331.93 133
3332.07 132
3332.20 129
3332.33 123
3332.46 116
3332.60 107
3332.73 97
3332.86 86
3332.99 76
3333.13 68
3333.26 62
3333.39 58
3333.52 56
3333.66 57
3333.79 58
3333.92 61
3334.05 63
3334.19 65
3334.32 65
3334.45 63
3334.58 58
3334.72 51
3334.85 41
3334.98 30
3335.11 17
3335.25 6
3335.38 0
3335.51 0
3335.64 0
3335.78 0
3335.91 2
3336.04 12
3336.17 22
3336.31 31
3336.44 39
3336.57 45
3336.70 48
3336.84 51
3336.97 53
3337.10 55
3337.23 56
3337.37 57
3337.50 58
3337.63 57
3337.76 55
3337.90 53
3338.03 49
3338.16 44
3338.29 39
3338.43 33
3338.56 27
3338.69 21
3338.82 16
3338.96 11
3339.09 7
3339.22 4
3339.36 1
3339.49 0
3339.62 0
3339.75 0
3339.89 0
3340.02 0
3340.15 1
3340.28 2
3340.42 4
3340.55 5
3340.68 5
3340.81 3
3340.95 1
3341.08 0
3341.21 0
3341.34 0
3341.48 0
3341.61 0
3341.74 3
3341.88 8
3342.01 13
3342.14 18
3342.27 22
3342.41 23
3342.54 22
3342.67 18
3342.80 13
3342.94 7
3343.07 2
3343.20 0
3343.33 0
3343.47 0
3343.60 2
3343.73 7
3343.87 12
3344.00 17
3344.13 21
3344.26 23
3344.40 24
3344.53 24
3344.66 23
3344.79 21
3344.93 19
3345.06 17
3345.19 14
3345.33 11
3345.46 7
3345.59 3
3345.72 0
3345.86 0
3345.99 0
3346.12 0
3346.25 0
3346.39 0
3346.52 0
3346.65 5
3346.79 12
3346.92 19
3347.05 25
3347.18 30
3347.32 33
3347.45 35
3347.58 35
3347.71 34
3347.85 33
3347.98 30
3348.11 27
3348.25 25
3348.38 22
3348.51 21
3348.64 21
3348.78 22
3348.91 24
3349.04 27
3349.18 30
3349.31 32
3349.44 32
3349.57 32
3349.71 29
3349.84 26
3349.97 22
3350.11 19
3350.24 17
3350.37 17
3350.50 18
3350.64 22
3350.77 26
3350.90 32
3351.03 38
3351.17 44
3351.30 48
3351.43 51
3351.57 52
3351.70 51
3351.83 48
3351.96 43
3352.10 37
3352.23 30
3352.36 22
3352.50 14
3352.63 6
3352.76 0
3352.89 0
3353.03 0
3353.16 0
3353.29 0
3353.43 0
3353.56 0
3353.69 0
3353.83 0
3353.96 5
3354.09 14
3354.22 26
3354.36 39
3354.49 53
3354.62 66
3354.76 77
3354.89 85
3355.02 89
3355.15 89
3355.29 86
3355.42 82
3355.55 77
3355.69 75
3355.82 74
3355.95 75
3356.08 78
3356.22 81
3356.35 83
3356.48 84
3356.62 84
3356.75 82
3356.88 80
3357.02 78
3357.15 77
3357.28 76
3357.41 77
3357.55 80
3357.68 84
3357.81 89
3357.95 94
3358.08 99
3358.21 103
3358.34 106
3358.48 107
3358.61 107
3358.74 108
3358.88 108
3359.01 109
3359.14 111
3359.28 114
3359.41 116
3359.54 117
3359.67 116
3359.81 113
3359.94 108
3360.07 102
3360.21 96
3360.34 90
3360.47 85
3360.61 82
3360.74 80
3360.87 79
3361.01 78
3361.14 77
3361.27 75
3361.40 71
3361.54 66
3361.67 59
3361.80 52
3361.94 46
3362.07 42
3362.20 41
3362.34 43
3362.47 49
3362.60 58
3362.73 68
3362.87 78
3363.00 87
3363.13 93
3363.27 96
3363.40 98
3363.53 99
3363.67 101
3363.80 104
3363.93 108
3364.07 115
3364.20 122
3364.33 129
3364.46 134
3364.60 138
3364.73 140
3364.86 140
3365.00 140
3365.13 139
3365.26 140
3365.40 143
3365.53 148
3365.66 154
3365.80 162
3365.93 170
3366.06 178
3366.20 184
3366.33 189
3366.46 192
3366.59 193
3366.73 193
3366.86 193
3366.99 195
3367.13 198
3367.26 203
3367.39 211
3367.53 221
3367.66 230
3367.79 239
3367.93 246
3368.06 251
3368.19 252
3368.33 252
3368.46 250
3368.59 248
3368.73 246
3368.86 245
3368.99 245
3369.13 247
3369.26 248
3369.39 249
3369.52 250
3369.66 248
3369.79 243
3369.92 236
3370.06 227
3370.19 217
3370.32 206
3370.46 196
3370.59 188
3370.72 183
3370.86 180
3370.99 178
3371.12 177
3371.26 176
3371.39 174
3371.52 171
3371.66 168
3371.79 163
3371.92 158
3372.06 152
3372.19 145
3372.32 140
3372.46 136
3372.59 135
3372.72 137
3372.86 143
3372.99 150
3373.12 159
3373.26 167
3373.39 173
3373.52 176
3373.66 174
3373.79 169
3373.92 160
3374.06 149
3374.19 137
3374.32 124
3374.45 112
3374.59 101
3374.72 91
3374.85 84
3374.99 78
3375.12 73
3375.25 69
3375.39 66
3375.52 64
3375.65 63
3375.79 62
3375.92 62
3376.05 62
3376.19 62
3376.32 63
3376.45 64
3376.59 65
3376.72 66
3376.85 67
3376.99 68
3377.12 69
3377.25 69
3377.39 68
3377.52 67
3377.65 66
3377.79 65
3377.92 66
3378.05 68
3378.19 72
3378.32 76
3378.46 81
3378.59 85
3378.72 87
3378.86 89
3378.99 89
3379.12 89
3379.26 90
3379.39 92
3379.52 96
3379.66 101
3379.79 107
3379.92 112
3380.06 115
3380.19 114
3380.32 110
3380.46 103
3380.59 92
3380.72 80
3380.86 67
3380.99 56
3381.12 47
3381.26 43
3381.39 42
3381.52 44
3381.66 48
3381.79 53
3381.92 57
3382.06 59
3382.19 59
3382.32 58
3382.46 57
3382.59 57
3382.72 59
3382.86 63
3382.99 68
3383.12 73
3383.26 78
3383.39 81
3383.53 82
3383.66 81
3383.79 77
3383.93 71
3384.06 64
3384.19 56
3384.33 48
3384.46 40
3384.59 33
3384.73 28
3384.86 26
3384.99 24
3385.13 24
3385.26 24
3385.39 24
3385.53 23
3385.66 20
3385.79 16
3385.93 12
3386.06 10
3386.20 9
3386.33 10
3386.46 12
3386.60 17
3386.73 21
3386.86 25
3387.00 28
3387.13 30
3387.26 29
3387.40 27
3387.53 22
3387.66 17
3387.80 11
3387.93 5
3388.07 0
3388.20 0
3388.33 0
3388.47 0
3388.60 0
3388.73 1
3388.87 2
3389.00 2
3389.13 1
3389.27 0
3389.40 0
3389.53 0
3389.67 0
3389.80 3
3389.94 7
3390.07 11
3390.20 13
3390.34 14
3390.47 14
3390.60 13
3390.74 13
3390.87 13
3391.00 16
3391.14 20
3391.27 25
3391.41 31
3391.54 35
3391.67 38
3391.81 39
3391.94 37
3392.07 33
3392.21 28
3392.34 23
3392.47 18
3392.61 15
3392.74 14
3392.88 14
3393.01 16
3393.14 18
3393.28 21
3393.41 23
3393.54 24
3393.68 25
3393.81 24
3393.94 23
3394.08 22
3394.21 23
3394.35 26
3394.48 31
3394.61 39
3394.75 49
3394.88 60
3395.01 71
3395.15 81
3395.28 88
3395.42 92
3395.55 93
3395.68 91
3395.82 87
3395.95 82
3396.08 78
3396.22 76
3396.35 77
3396.49 81
3396.62 86
3396.75 93
3396.89 98
3397.02 100
3397.15 100
3397.29 98
3397.42 93
3397.56 88
3397.69 82
3397.82 77
3397.96 72
3398.09 68
3398.22 65
3398.36 62
3398.49 61
3398.63 61
3398.76 64
3398.89 69
3399.03 76
3399.16 85
3399.29 94
3399.43 102
3399.56 109
3399.70 113
3399.83 114
3399.96 112
3400.10 108
3400.23 103
3400.36 99
3400.50 96
3400.63 94
3400.77 94
3400.90 95
3401.03 97
3401.17 99
3401.30 101
3401.44 103
3401.57 106
3401.70 110
3401.84 116
3401.97 123
3402.10 134
3402.24 149
3402.37 168
3402.51 191
3402.64 217
3402.77 244
3402.91 270
3403.04 291
3403.18 307
3403.31 314
3403.44 313
3403.58 306
3403.71 295
3403.84 283
3403.98 273
3404.11 268
3404.25 268
3404.38 272
3404.51 281
3404.65 290
3404.78 298
3404.92 304
3405.05 307
3405.18 306
3405.32 303
3405.45 298
3405.59 293
3405.72 288
3405.85 284
3405.99 280
3406.12 278
3406.25 275
3406.39 272
3406.52 267
3406.66 260
3406.79 251
3406.92 239
3407.06 225
3407.19 209
3407.33 192
3407.46 175
3407.59 159
3407.73 144
3407.86 130
3408.00 117
3408.13 105
3408.26 94
3408.40 82
3408.53 72
3408.67 62
3408.80 53
3408.93 45
3409.07 39
3409.20 34
3409.34 31
3409.47 28
3409.60 25
3409.74 23
3409.87 21
3410.01 21
3410.14 23
3410.27 27
3410.41 32
3410.54 39
3410.68 46
3410.81 52
3410.94 55
3411.08 56
3411.21 54
3411.35 49
3411.48 43
3411.61 36
3411.75 31
3411.88 28
3412.02 27
3412.15 28
3412.28 28
3412.42 29
3412.55 28
3412.69 27
3412.82 25
3412.95 23
3413.09 23
3413.22 23
3413.36 23
3413.49 24
3413.62 23
3413.76 23
3413.89 21
3414.03 19
3414.16 18
3414.30 19
3414.43 22
3414.56 27
3414.70 34
3414.83 40
3414.97 46
3415.10 50
3415.23 52
3415.37 52
3415.50 51
3415.64 50
3415.77 51
3415.90 53
3416.04 57
3416.17 60
3416.31 63
3416.44 65
3416.57 64
3416.71 63
3416.84 62
3416.98 62
3417.11 64
3417.25 68
3417.38 74
3417.51 80
3417.65 86
3417.78 91
3417.92 94
3418.05 95
3418.18 95
3418.32 93
3418.45 91
3418.59 87
3418.72 83
3418.86 78
3418.99 73
3419.12 67
3419.26 61
3419.39 56
3419.53 50
3419.66 45
3419.79 39
3419.93 33
3420.06 27
3420.20 21
3420.33 17
3420.47 15
3420.60 15
3420.73 18
3420.87 23
3421.00 28
3421.14 32
3421.27 34
3421.41 35
3421.54 34
3421.67 32
3421.81 29
3421.94 27
3422.08 25
3422.21 23
3422.34 21
3422.48 19
3422.61 17
3422.75 14
3422.88 11
3423.02 9
3423.15 9
3423.28 10
3423.42 14
3423.55 21
3423.69 28
3423.82 36
3423.96 43
3424.09 47
3424.22 47
3424.36 44
3424.49 37
3424.63 29
3424.76 20
3424.90 13
3425.03 7
3425.16 3
3425.30 0
3425.43 0
3425.57 0
3425.70 0
3425.84 0
3425.97 0
3426.10 0
3426.24 0
3426.37 0
3426.51 7
3426.64 16
3426.78 25
3426.91 31
3427.04 34
3427.18 34
3427.31 33
3427.45 33
3427.58 35
3427.72 41
3427.85 53
3427.99 71
3428.12 94
3428.25 119
3428.39 144
3428.52 168
3428.66 188
3428.79 204
3428.93 216
3429.06 223
3429.19 226
3429.33 227
3429.46 228
3429.60 229
3429.73 231
3429.87 237
3430.00 247
3430.14 261
3430.27 279
3430.40 299
3430.54 321
3430.67 344
3430.81 366
3430.94 387
3431.08 406
3431.21 423
3431.34 440
3431.48 456
3431.61 472
3431.75 490
3431.88 507
3432.02 526
3432.15 543
3432.29 557
3432.42 568
3432.55 575
3432.69 577
3432.82 575
3432.96 568
3433.09 557
3433.23 543
3433.36 525
3433.50 503
3433.63 478
3433.76 450
3433.90 423
3434.03 398
3434.17 377
3434.30 363
3434.44 355
3434.57 354
3434.71 356
3434.84 359
3434.98 362
3435.11 361
3435.24 357
3435.38 349
3435.51 338
3435.65 325
3435.78 311
3435.92 296
3436.05 281
3436.19 267
3436.32 253
3436.45 243
3436.59 235
3436.72 231
3436.86 231
3436.99 234
3437.13 239
3437.26 245
3437.40 251
3437.53 257
3437.67 263
3437.80 271
3437.93 282
3438.07 297
3438.20 314
3438.34 333
3438.47 350
3438.61 363
3438.74 370
3438.88 372
3439.01 370
3439.15 366
3439.28 364
3439.41 365
3439.55 371
3439.68 380
3439.82 390
3439.95 399
3440.09 404
3440.22 404
3440.36 398
3440.49 388
3440.63 375
3440.76 359
3440.90 341
3441.03 322
3441.16 302
3441.30 280
3441.43 257
3441.57 234
3441.70 212
3441.84 193
3441.97 179
3442.11 170
3442.24 166
3442.38 167
3442.51 170
3442.65 174
3442.78 177
3442.91 177
3443.05 174
3443.18 169
3443.32 163
3443.45 154
3443.59 146
3443.72 136
3443.86 127
3443.99 118
3444.13 109
3444.26 102
3444.40 97
3444.53 94
3444.67 93
3444.80 92
3444.93 89
3445.07 85
3445.20 78
3445.34 69
3445.47 58
3445.61 48
3445.74 40
3445.88 36
3446.01 35
3446.15 37
3446.28 41
3446.42 46
3446.55 51
3446.69 55
3446.82 59
3446.95 62
3447.09 67
3447.22 72
3447.36 78
3447.49 83
3447.63 87
3447.76 89
3447.90 90
3448.03 90
3448.17 89
3448.30 90
3448.44 91
3448.57 93
3448.71 95
3448.84 95
3448.98 93
3449.11 88
3449.25 80
3449.38 72
3449.52 63
3449.65 55
3449.78 50
3449.92 47
3450.05 47
3450.19 50
3450.32 55
3450.46 61
3450.59 68
3450.73 74
3450.86 79
3451.00 83
3451.13 85
3451.27 86
3451.40 84
3451.54 82
3451.67 79
3451.81 76
3451.94 73
3452.08 70
3452.21 68
3452.35 65
3452.48 63
3452.62 62
3452.75 63
3452.89 66
3453.02 71
3453.15 79
3453.29 86
3453.42 92
3453.56 95
3453.69 96
3453.83 93
3453.96 89
3454.10 84
3454.23 81
3454.37 80
3454.50 81
3454.64 83
3454.77 85
3454.91 86
3455.04 86
3455.18 85
3455.31 82
3455.45 78
3455.58 74
3455.72 69
3455.85 63
3455.99 57
3456.12 51
3456.26 45
3456.39 40
3456.53 36
3456.66 33
3456.80 32
3456.93 31
3457.07 29
3457.20 27
3457.34 23
3457.47 19
3457.61 14
3457.74 9
3457.88 5
3458.01 2
3458.15 1
3458.28 0
3458.42 0
3458.55 0
3458.69 0
3458.82 0
3458.96 0
3459.09 0
3459.23 0
3459.36 2
3459.50 4
3459.63 6
3459.77 6
3459.90 5
3460.04 3
3460.17 0
3460.31 0
3460.44 0
3460.58 0
3460.71 0
3460.85 0
3460.98 3
3461.12 7
3461.25 11
3461.39 17
3461.52 23
3461.66 31
3461.79 39
3461.93 49
3462.06 58
3462.20 68
3462.33 76
3462.47 81
3462.60 85
3462.74 86
3462.87 85
3463.01 85
3463.14 84
3463.28 83
3463.41 81
3463.55 79
3463.68 76
3463.82 72
3463.95 67
3464.09 63
3464.22 61
3464.36 62
3464.49 65
3464.63 70
3464.76 76
3464.90 80
3465.03 83
3465.17 83
3465.30 82
3465.44 81
3465.57 79
3465.71 78
3465.84 77
3465.98 77
3466.11 76
3466.25 73
3466.38 68
3466.52 62
3466.65 56
3466.79 49
3466.92 43
3467.06 39
3467.19 36
3467.33 34
3467.46 34
3467.60 33
3467.73 33
3467.87 33
3468.00 34
3468.14 34
3468.27 34
3468.41 36
3468.54 37
3468.68 39
3468.81 42
3468.95 44
3469.08 47
3469.22 49
3469.36 49
3469.49 48
3469.63 46
3469.76 44
3469.90 40
3470.03 37
3470.17 34
3470.30 32
3470.44 32
3470.57 34
3470.71 39
3470.84 46
3470.98 56
3471.11 68
3471.25 81
3471.38 93
3471.52 105
3471.65 114
3471.79 122
3471.92 128
3472.06 132
3472.19 134
3472.33 135
3472.46 134
3472.60 131
3472.73 125
3472.87 119
3473.01 112
3473.14 106
3473.28 100
3473.41 96
3473.55 94
3473.68 93
3473.82 93
3473.95 94
3474.09 96
3474.22 97
3474.36 98
3474.49 98
3474.63 97
3474.76 95
3474.90 92
3475.03 89
3475.17 87
3475.30 87
3475.44 89
3475.58 93
3475.71 99
3475.85 105
3475.98 109
3476.12 111
3476.25 109
3476.39 103
3476.52 93
3476.66 81
3476.79 68
3476.93 56
3477.06 45
3477.20 38
3477.33 32
3477.47 30
3477.60 31
3477.74 33
3477.88 38
3478.01 43
3478.15 48
3478.28 52
3478.42 55
3478.55 57
3478.69 56
3478.82 54
3478.96 51
3479.09 46
3479.23 40
3479.36 33
3479.50 25
3479.63 17
3479.77 9
3479.91 3
3480.04 0
3480.18 0
3480.31 0
3480.45 0
3480.58 0
3480.72 0
3480.85 0
3480.99 1
3481.12 3
3481.26 4
3481.39 4
3481.53 5
3481.67 5
3481.80 7
3481.94 11
3482.07 17
3482.21 26
3482.34 37
3482.48 50
3482.61 64
3482.75 77
3482.88 88
3483.02 96
3483.15 102
3483.29 104
3483.43 104
3483.56 102
3483.70 99
3483.83 94
3483.97 88
3484.10 83
3484.24 77
3484.37 72
3484.51 69
3484.64 67
3484.78 66
3484.92 65
3485.05 64
3485.19 63
3485.32 60
3485.46 56
3485.59 52
3485.73 47
3485.86 44
3486.00 42
3486.14 42
3486.27 43
3486.41 45
3486.54 48
3486.68 49
3486.81 50
3486.95 49
3487.08 48
3487.22 47
3487.35 47
3487.49 47
3487.63 48
3487.76 49
3487.90 50
3488.03 51
3488.17 52
3488.30 54
3488.44 55
3488.57 57
3488.71 59
3488.85 61
3488.98 62
3489.12 61
3489.25 59
3489.39 56
3489.52 51
3489.66 46
3489.79 42
3489.93 38
3490.07 35
3490.20 33
3490.34 32
3490.47 30
3490.61 30
3490.74 29
3490.88 30
3491.01 30
3491.15 31
3491.29 32
3491.42 32
3491.56 33
3491.69 33
3491.83 33
3491.96 34
3492.10 36
3492.23 38
3492.37 40
3492.51 42
3492.64 44
3492.78 45
3492.91 45
3493.05 46
3493.18 47
3493.32 49
3493.46 52
3493.59 54
3493.73 55
3493.86 55
3494.00 54
3494.13 52
3494.27 49
3494.40 49
3494.54 51
3494.68 56
3494.81 65
3494.95 77
3495.08 90
3495.22 103
3495.35 114
3495.49 122
3495.63 126
3495.76 125
3495.90 119
3496.03 109
3496.17 96
3496.30 80
3496.44 64
3496.58 49
3496.71 35
3496.85 23
3496.98 14
3497.12 6
3497.25 2
3497.39 0
3497.53 0
3497.66 0
3497.80 0
3497.93 1
3498.07 1
3498.20 1
3498.34 0
3498.48 0
3498.61 0
3498.75 0
3498.88 0
3499.02 2
3499.15 5
3499.29 10
3499.43 15
3499.56 21
3499.70 27
3499.83 33
3499.97 40
3500.10 47
3500.24 55
3500.38 62
3500.51 70
3500.65 77
3500.78 85
3500.92 93
3501.05 103
3501.19 114
3501.33 127
3501.46 140
3501.60 152
3501.73 161
3501.87 166
3502.00 167
3502.14 165
3502.28 160
3502.41 153
3502.55 147
3502.68 142
3502.82 137
3502.96 134
3503.09 131
3503.23 127
3503.36 121
3503.50 114
3503.63 106
3503.77 98
3503.91 90
3504.04 84
3504.18 79
3504.31 77
3504.45 77
3504.59 76
3504.72 75
3504.86 73
3504.99 69
3505.13 64
3505.26 57
3505.40 50
3505.54 45
3505.67 42
3505.81 41
3505.94 44
3506.08 49
3506.22 57
3506.35 67
3506.49 78
3506.62 90
3506.76 103
3506.90 115
3507.03 126
3507.17 136
3507.30 146
3507.44 154
3507.57 162
3507.71 169
3507.85 176
3507.98 182
3508.12 188
3508.25 194
3508.39 199
3508.53 204
3508.66 208
3508.80 210
3508.93 212
3509.07 211
3509.21 208
3509.34 203
3509.48 196
3509.61 189
3509.75 181
3509.89 176
3510.02 173
3510.16 172
3510.29 175
3510.43 179
3510.56 184
3510.70 190
3510.84 195
3510.97 198
3511.11 200
3511.24 200
3511.38 200
3511.52 199
3511.65 198
3511.79 197
3511.92 197
3512.06 199
3512.20 201
3512.33 204
3512.47 208
3512.60 213
3512.74 217
3512.88 223
3513.01 230
3513.15 239
3513.28 251
3513.42 265
3513.56 282
3513.69 298
3513.83 314
3513.96 326
3514.10 336
3514.24 343
3514.37 348
3514.51 355
3514.64 363
3514.78 375
3514.92 390
3515.05 408
3515.19 428
3515.33 447
3515.46 465
3515.60 481
3515.73 495
3515.87 507
3516.01 517
3516.14 527
3516.28 534
3516.41 541
3516.55 544
3516.69 544
3516.82 538
3516.96 528
3517.09 513
3517.23 493
3517.37 470
3517.50 446
3517.64 422
3517.77 399
3517.91 377
3518.05 357
3518.18 339
3518.32 324
3518.45 311
3518.59 302
3518.73 296
3518.86 294
3519.00 294
3519.14 295
3519.27 296
3519.41 296
3519.54 294
3519.68 291
3519.82 288
3519.95 283
3520.09 279
3520.22 276
3520.36 273
3520.50 271
3520.63 270
3520.77 270
3520.91 271
3521.04 272
3521.18 274
3521.31 275
3521.45 276
3521.59 277
3521.72 278
3521.86 279
3521.99 280
3522.13 281
3522.27 282
3522.40 283
3522.54 283
3522.68 283
3522.81 282
3522.95 281
3523.08 280
3523.22 279
3523.36 277
3523.49 275
3523.63 271
3523.77 265
3523.90 259
3524.04 252
3524.17 246
3524.31 242
3524.45 240
3524.58 240
3524.72 242
3524.86 244
3524.99 245
3525.13 244
3525.26 242
3525.40 239
3525.54 235
3525.67 234
3525.81 233
3525.94 234
3526.08 236
3526.22 237
3526.35 236
3526.49 233
3526.63 227
3526.76 218
3526.90 207
3527.04 195
3527.17 182
3527.31 169
3527.44 156
3527.58 146
3527.72 138
3527.85 134
3527.99 134
3528.13 137
3528.26 143
3528.40 150
3528.53 158
3528.67 164
3528.81 169
3528.94 172
3529.08 174
3529.22 177
3529.35 181
3529.49 188
3529.62 197
3529.76 207
3529.90 218
3530.03 229
3530.17 240
3530.31 249
3530.44 257
3530.58 263
3530.72 269
3530.85 273
3530.99 277
3531.12 281
3531.26 284
3531.40 286
3531.53 288
3531.67 287
3531.81 285
3531.94 279
3532.08 271
3532.22 261
3532.35 248
3532.49 235
3532.62 222
3532.76 212
3532.90 206
3533.03 205
3533.17 208
3533.31 215
3533.44 224
3533.58 231
3533.72 236
3533.85 235
3533.99 229
3534.13 218
3534.26 204
3534.40 189
3534.53 177
3534.67 168
3534.81 163
3534.94 162
3535.08 164
3535.22 167
3535.35 168
3535.49 167
3535.63 163
3535.76 158
3535.90 152
3536.04 146
3536.17 141
3536.31 137
3536.44 134
3536.58 132
3536.72 129
3536.85 126
3536.99 124
3537.13 122
3537.26 123
3537.40 126
3537.54 132
3537.67 140
3537.81 149
3537.95 160
3538.08 171
3538.22 181
3538.36 190
3538.49 198
3538.63 204
3538.76 208
3538.90 210
3539.04 211
3539.17 210
3539.31 209
3539.45 206
3539.58 203
3539.72 199
3539.86 193
3539.99 186
3540.13 177
3540.27 169
3540.40 161
3540.54 156
3540.68 153
3540.81 152
3540.95 154
3541.09 156
3541.22 159
3541.36 161
3541.50 161
3541.63 159
3541.77 154
3541.90 148
3542.04 140
3542.18 133
3542.31 126
3542.45 122
3542.59 121
3542.72 123
3542.86 127
3543.00 132
3543.13 138
3543.27 144
3543.41 149
3543.54 152
3543.68 155
3543.82 156
3543.95 157
3544.09 158
3544.23 160
3544.36 163
3544.50 167
3544.64 171
3544.77 174
3544.91 176
3545.05 176
3545.18 174
3545.32 170
3545.46 167
3545.59 164
3545.73 163
3545.87 163
3546.00 163
3546.14 163
3546.28 160
3546.41 154
3546.55 146
3546.69 137
3546.82 128
3546.96 122
3547.10 119
3547.23 118
3547.37 119
3547.51 121
3547.64 122
3547.78 122
3547.92 122
3548.05 120
3548.19 120
3548.33 120
3548.46 122
3548.60 124
3548.74 126
3548.87 127
3549.01 127
3549.15 125
3549.28 121
3549.42 115
3549.56 108
3549.69 101
3549.83 96
3549.97 93
3550.10 93
3550.24 96
3550.38 101
3550.51 108
3550.65 116
3550.79 122
3550.92 127
3551.06 130
3551.20 131
3551.33 131
3551.47 128
3551.61 125
3551.74 122
3551.88 117
3552.02 113
3552.15 110
3552.29 108
3552.43 107
3552.56 108
3552.70 110
3552.84 112
3552.98 113
3553.11 111
3553.25 107
3553.39 101
3553.52 95
3553.66 89
3553.80 85
3553.93 84
3554.07 86
3554.21 90
3554.34 96
3554.48 102
3554.62 107
3554.75 110
3554.89 112
3555.03 112
3555.16 110
3555.30 109
3555.44 109
3555.57 110
3555.71 113
3555.85 117
3555.98 122
3556.12 126
3556.26 129
3556.40 129
3556.53 125
3556.67 119
3556.81 110
3556.94 100
3557.08 89
3557.22 78
3557.35 67
3557.49 57
3557.63 48
3557.76 40
3557.90 34
3558.04 29
3558.17 25
3558.31 23
3558.45 22
3558.59 21
3558.72 20
3558.86 18
3559.00 16
3559.13 12
3559.27 7
3559.41 1
3559.54 0
3559.68 0
3559.82 0
3559.95 0
3560.09 0
3560.23 0
3560.36 0
3560.50 4
3560.64 21
3560.78 41
3560.91 63
3561.05 84
3561.19 102
3561.32 115
3561.46 121
3561.60 122
3561.73 118
3561.87 110
3562.01 101
3562.14 92
3562.28 85
3562.42 77
3562.56 70
3562.69 62
3562.83 53
3562.97 43
3563.10 34
3563.24 27
3563.38 24
3563.51 24
3563.65 29
3563.79 37
3563.93 46
3564.06 56
3564.20 65
3564.34 72
3564.47 77
3564.61 82
3564.75 86
3564.88 89
3565.02 93
3565.16 95
3565.30 95
3565.43 92
3565.57 88
3565.71 81
3565.84 74
3565.98 67
3566.12 60
3566.25 56
3566.39 55
3566.53 56
3566.67 61
3566.80 69
3566.94 80
3567.08 93
3567.21 107
3567.35 120
3567.49 131
3567.63 138
3567.76 141
3567.90 140
3568.04 135
3568.17 128
3568.31 119
3568.45 109
3568.58 101
3568.72 94
3568.86 88
3569.00 84
3569.13 80
3569.27 76
3569.41 72
3569.54 68
3569.68 65
3569.82 63
3569.96 62
3570.09 62
3570.23 64
3570.37 67
3570.50 71
3570.64 74
3570.78 78
3570.92 81
3571.05 82
3571.19 83
3571.33 82
3571.46 79
3571.60 75
3571.74 69
3571.88 63
3572.01 56
3572.15 49
3572.29 42
3572.42 38
3572.56 36
3572.70 38
3572.84 44
3572.97 52
3573.11 61
3573.25 69
3573.38 73
3573.52 74
3573.66 70
3573.80 63
3573.93 55
3574.07 47
3574.21 41
3574.34 39
3574.48 40
3574.62 43
3574.76 48
3574.89 53
3575.03 59
3575.17 64
3575.30 69
3575.44 74
3575.58 79
3575.72 83
3575.85 85
3575.99 85
3576.13 83
3576.26 79
3576.40 73
3576.54 65
3576.68 58
3576.81 52
3576.95 47
3577.09 44
3577.23 43
3577.36 44
3577.50 47
3577.64 53
3577.77 61
3577.91 70
3578.05 80
3578.19 90
3578.32 100
3578.46 109
3578.60 116
3578.74 123
3578.87 128
3579.01 133
3579.15 136
3579.28 138
3579.42 139
3579.56 138
3579.70 136
3579.83 133
3579.97 129
3580.11 125
3580.25 121
3580.38 116
3580.52 112
3580.66 109
3580.79 107
3580.93 105
3581.07 105
3581.21 106
3581.34 109
3581.48 112
3581.62 115
3581.76 120
3581.89 125
3582.03 131
3582.17 139
3582.31 147
3582.44 156
3582.58 166
3582.72 175
3582.85 184
3582.99 192
3583.13 199
3583.27 206
3583.40 213
3583.54 219
3583.68 224
3583.82 226
3583.95 227
3584.09 224
3584.23 220
3584.37 214
3584.50 209
3584.64 207
3584.78 207
3584.92 211
3585.05 217
3585.19 223
3585.33 229
3585.46 232
3585.60 233
3585.74 231
3585.88 227
3586.01 221
3586.15 214
3586.29 207
3586.43 200
3586.56 192
3586.70 185
3586.84 176
3586.98 167
3587.11 156
3587.25 146
3587.39 137
3587.53 129
3587.66 123
3587.80 120
3587.94 120
3588.08 122
3588.21 125
3588.35 130
3588.49 134
3588.63 138
3588.76 141
3588.90 142
3589.04 141
3589.18 139
3589.31 135
3589.45 131
3589.59 125
3589.73 121
3589.86 117
3590.00 116
3590.14 118
3590.28 122
3590.41 130
3590.55 139
3590.69 149
3590.83 157
3590.96 164
3591.10 168
3591.24 169
3591.38 166
3591.51 159
3591.65 151
3591.79 140
3591.93 130
3592.06 120
3592.20 112
3592.34 107
3592.48 103
3592.61 102
3592.75 101
3592.89 101
3593.03 99
3593.16 97
3593.30 95
3593.44 93
3593.58 92
3593.71 92
3593.85 93
3593.99 95
3594.13 99
3594.26 104
3594.40 111
3594.54 119
3594.68 130
3594.81 141
3594.95 154
3595.09 166
3595.23 177
3595.36 186
3595.50 190
3595.64 191
3595.78 189
3595.91 184
3596.05 176
3596.19 167
3596.33 158
3596.47 150
3596.60 143
3596.74 138
3596.88 135
3597.02 134
3597.15 134
3597.29 134
3597.43 132
3597.57 129
3597.70 124
3597.84 118
3597.98 109
3598.12 99
3598.25 88
3598.39 78
3598.53 69
3598.67 63
3598.80 60
3598.94 61
3599.08 65
3599.22 73
3599.36 83
3599.49 94
3599.63 105
3599.77 115
3599.91 123
3600.04 131
3600.18 137
3600.32 143
3600.46 147
3600.59 149
3600.73 150
3600.87 150
3601.01 148
3601.15 145
3601.28 141
3601.42 136
3601.56 130
3601.70 124
3601.83 119
3601.97 115
3602.11 113
3602.25 113
3602.38 115
3602.52 119
3602.66 123
3602.80 126
3602.94 126
3603.07 122
3603.21 115
3603.35 105
3603.49 95
3603.62 84
3603.76 74
3603.90 66
3604.04 59
3604.18 53
3604.31 48
3604.45 42
3604.59 36
3604.73 29
3604.86 20
3605.00 12
3605.14 4
3605.28 0
3605.42 0
3605.55 0
3605.69 0
3605.83 0
3605.97 0
3606.10 0
3606.24 0
3606.38 3
3606.52 5
3606.66 7
3606.79 9
3606.93 10
3607.07 10
3607.21 11
3607.34 11
3607.48 12
3607.62 15
3607.76 19
3607.90 25
3608.03 33
3608.17 41
3608.31 50
3608.45 57
3608.58 61
3608.72 63
3608.86 60
3609.00 56
3609.14 49
3609.27 42
3609.41 36
3609.55 31
3609.69 30
3609.83 32
3609.96 36
3610.10 41
3610.24 46
3610.38 49
3610.52 49
3610.65 46
3610.79 41
3610.93 35
3611.07 30
3611.20 26
3611.34 25
3611.48 25
3611.62 28
3611.76 31
3611.89 34
3612.03 37
3612.17 38
3612.31 39
3612.45 38
3612.58 37
3612.72 35
3612.86 34
3613.00 33
3613.14 32
3613.27 32
3613.41 32
3613.55 31
3613.69 31
3613.82 31
3613.96 32
3614.10 34
3614.24 38
3614.38 42
3614.51 48
3614.65 53
3614.79 59
3614.93 63
3615.07 66
3615.20 67
3615.34 67
3615.48 65
3615.62 62
3615.76 59
3615.89 56
3616.03 55
3616.17 54
3616.31 56
3616.45 58
3616.58 61
3616.72 63
3616.86 64
3617.00 62
3617.14 58
3617.27 54
3617.41 49
3617.55 45
3617.69 42
3617.83 42
3617.96 43
3618.10 46
3618.24 49
3618.38 53
3618.52 55
3618.65 58
3618.79 59
3618.93 59
3619.07 58
3619.21 57
3619.34 54
3619.48 51
3619.62 47
3619.76 44
3619.90 41
3620.03 39
3620.17 36
3620.31 33
3620.45 29
3620.59 24
3620.73 18
3620.86 12
3621.00 6
3621.14 0
3621.28 0
3621.42 0
3621.55 0
3621.69 0
3621.83 0
3621.97 0
3622.11 0
3622.24 0
3622.38 1
3622.52 7
3622.66 15
3622.80 24
3622.93 34
3623.07 43
3623.21 51
3623.35 56
3623.49 60
3623.63 61
3623.76 60
3623.90 57
3624.04 53
3624.18 49
3624.32 45
3624.45 44
3624.59 44
3624.73 46
3624.87 49
3625.01 52
3625.14 53
3625.28 54
3625.42 53
3625.56 51
3625.70 50
3625.84 49
3625.97 49
3626.11 51
3626.25 53
3626.39 56
3626.53 60
3626.66 63
3626.80 67
3626.94 70
3627.08 72
3627.22 72
3627.36 70
3627.49 66
3627.63 60
3627.77 53
3627.91 46
3628.05 40
3628.18 35
3628.32 31
3628.46 28
3628.60 26
3628.74 23
3628.88 19
3629.01 16
3629.15 13
3629.29 12
3629.43 14
3629.57 17
3629.71 21
3629.84 25
3629.98 29
3630.12 31
3630.26 32
3630.40 32
3630.53 33
3630.67 37
3630.81 43
3630.95 51
3631.09 61
3631.23 71
3631.36 78
3631.50 81
3631.64 82
3631.78 80
3631.92 78
3632.06 77
3632.19 79
3632.33 84
3632.47 91
3632.61 100
3632.75 109
3632.89 115
3633.02 119
3633.16 120
3633.30 118
3633.44 114
3633.58 111
3633.72 108
3633.85 108
3633.99 110
3634.13 115
3634.27 120
3634.41 125
3634.55 128
3634.68 129
3634.82 128
3634.96 126
3635.10 125
3635.24 124
3635.38 126
3635.51 129
3635.65 133
3635.79 136
3635.93 139
3636.07 139
3636.21 138
3636.34 136
3636.48 134
3636.62 133
3636.76 132
3636.90 132
3637.04 131
3637.17 130
3637.31 128
3637.45 125
3637.59 121
3637.73 116
3637.87 111
3638.00 105
3638.14 100
3638.28 95
3638.42 91
3638.56 88
3638.70 89
3638.84 91
3638.97 96
3639.11 102
3639.25 110
3639.39 118
3639.53 127
3639.67 137
3639.80 147
3639.94 157
3640.08 167
3640.22 176
3640.36 183
3640.50 187
3640.63 188
3640.77 187
3640.91 184
3641.05 181
3641.19 177
3641.33 174
3641.47 172
3641.60 171
3641.74 170
3641.88 170
3642.02 168
3642.16 165
3642.30 161
3642.43 155
3642.57 148
3642.71 140
3642.85 132
3642.99 125
3643.13 121
3643.27 120
3643.40 122
3643.54 125
3643.68 129
3643.82 132
3643.96 135
3644.10 137
3644.24 138
3644.37 141
3644.51 144
3644.65 148
3644.79 154
3644.93 159
3645.07 162
3645.21 164
3645.34 163
3645.48 160
3645.62 156
3645.76 150
3645.90 146
3646.04 142
3646.17 141
3646.31 142
3646.45 146
3646.59 151
3646.73 156
3646.87 161
3647.01 164
3647.14 164
3647.28 162
3647.42 157
3647.56 152
3647.70 147
3647.84 142
3647.98 140
3648.11 138
3648.25 137
3648.39 135
3648.53 133
3648.67 128
3648.81 122
3648.95 114
3649.09 106
3649.22 98
3649.36 92
3649.50 86
3649.64 82
3649.78 79
3649.92 78
3650.06 78
3650.19 79
3650.33 81
3650.47 82
3650.61 84
3650.75 85
3650.89 85
3651.03 86
3651.16 87
3651.30 89
3651.44 92
3651.58 97
3651.72 101
3651.86 106
3652.00 109
3652.14 111
3652.27 111
3652.41 110
3652.55 108
3652.69 107
3652.83 106
3652.97 105
3653.11 104
3653.24 103
3653.38 101
3653.52 98
3653.66 95
3653.80 92
3653.94 89
3654.08 87
3654.22 87
3654.35 87
3654.49 89
3654.63 91
3654.77 94
3654.91 97
3655.05 100
3655.19 103
3655.33 104
3655.46 103
3655.60 100
3655.74 96
3655.88 91
3656.02 85
3656.16 80
3656.30 77
3656.44 76
3656.57 77
3656.71 78
3656.85 80
3656.99 79
3657.13 76
3657.27 71
3657.41 64
3657.55 56
3657.68 48
3657.82 41
3657.96 37
3658.10 34
3658.24 33
3658.38 34
3658.52 35
3658.66 36
3658.79 37
3658.93 38
3659.07 40
3659.21 44
3659.35 51
3659.49 60
3659.63 72
3659.77 85
3659.90 100
3660.04 114
3660.18 126
3660.32 138
3660.46 147
3660.60 153
3660.74 157
3660.88 158
3661.02 158
3661.15 155
3661.29 152
3661.43 148
3661.57 144
3661.71 142
3661.85 141
3661.99 142
3662.13 144
3662.27 146
3662.40 149
3662.54 149
3662.68 149
3662.82 146
3662.96 141
3663.10 134
3663.24 126
3663.38 118
3663.51 109
3663.65 99
3663.79 90
3663.93 80
3664.07 69
3664.21 59
3664.35 50
3664.49 43
3664.63 39
3664.77 38
3664.90 42
3665.04 49
3665.18 58
3665.32 69
3665.46 80
3665.60 90
3665.74 97
3665.88 103
3666.02 106
3666.15 106
3666.29 104
3666.43 101
3666.57 97
3666.71 91
3666.85 85
3666.99 79
3667.13 74
3667.27 70
3667.40 66
3667.54 64
3667.68 62
3667.82 61
3667.96 60
3668.10 59
3668.24 58
3668.38 56
3668.52 54
3668.66 52
3668.79 49
3668.93 46
3669.07 42
3669.21 38
3669.35 34
3669.49 32
3669.63 31
3669.77 32
3669.91 34
3670.05 37
3670.18 41
3670.32 43
3670.46 43
3670.60 42
3670.74 37
3670.88 30
3671.02 22
3671.16 12
3671.30 2
3671.44 0
3671.57 0
3671.71 0
3671.85 0
3671.99 0
3672.13 0
3672.27 0
3672.41 0
3672.55 6
3672.69 18
3672.83 30
3672.97 41
3673.10 50
3673.24 58
3673.38 62
3673.52 63
3673.66 61
3673.80 57
3673.94 52
3674.08 46
3674.22 38
3674.36 29
3674.50 19
3674.63 8
3674.77 0
3674.91 0
3675.05 0
3675.19 0
3675.33 0
3675.47 0
3675.61 0
3675.75 0
3675.89 7
3676.03 21
3676.16 34
3676.30 46
3676.44 58
3676.58 69
3676.72 79
3676.86 89
3677.00 97
3677.14 102
3677.28 105
3677.42 105
3677.56 102
3677.69 97
3677.83 90
3677.97 83
3678.11 76
3678.25 70
3678.39 65
3678.53 61
3678.67 58
3678.81 55
3678.95 52
3679.09 49
3679.23 46
3679.36 43
3679.50 42
3679.64 42
3679.78 43
3679.92 45
3680.06 48
3680.20 51
3680.34 54
3680.48 59
3680.62 65
3680.76 73
3680.90 83
3681.04 94
3681.17 105
3681.31 114
3681.45 120
3681.59 122
3681.73 120
3681.87 114
3682.01 106
3682.15 97
3682.29 88
3682.43 81
3682.57 77
3682.71 75
3682.85 76
3682.98 79
3683.12 84
3683.26 90
3683.40 95
3683.54 100
3683.68 104
3683.82 108
3683.96 112
3684.10 117
3684.24 123
3684.38 129
3684.52 134
3684.66 138
3684.80 139
3684.93 139
3685.07 138
3685.21 136
3685.35 136
3685.49 136
3685.63 138
3685.77 140
3685.91 143
3686.05 145
3686.19 147
3686.33 148
3686.47 148
3686.61 146
3686.75 143
3686.88 138
3687.02 131
3687.16 122
3687.30 112
3687.44 102
3687.58 92
3687.72 82
3687.86 73
3688.00 64
3688.14 56
3688.28 50
3688.42 44
3688.56 41
3688.70 40
3688.84 42
3688.97 47
3689.11 55
3689.25 64
3689.39 75
3689.53 84
3689.67 94
3689.81 102
3689.95 110
3690.09 117
3690.23 124
3690.37 130
3690.51 136
3690.65 142
3690.79 146
3690.93 150
3691.07 152
3691.21 152
3691.34 150
3691.48 146
3691.62 140
3691.76 133
3691.90 124
3692.04 115
3692.18 106
3692.32 99
3692.46 94
3692.60 91
3692.74 88
3692.88 85
3693.02 81
3693.16 76
3693.30 70
3693.44 64
3693.58 58
3693.71 55
3693.85 54
3693.99 55
3694.13 59
3694.27 63
3694.41 69
3694.55 73
3694.69 77
3694.83 79
3694.97 81
3695.11 83
3695.25 85
3695.39 89
3695.53 93
3695.67 98
3695.81 102
3695.95 104
3696.09 105
3696.23 103
3696.36 98
3696.50 93
3696.64 89
3696.78 86
3696.92 86
3697.06 89
3697.20 94
3697.34 100
3697.48 107
3697.62 112
3697.76 115
3697.90 116
3698.04 114
3698.18 111
3698.32 108
3698.46 106
3698.60 105
3698.74 107
3698.88 112
3699.02 119
3699.16 127
3699.30 135
3699.43 141
3699.57 144
3699.71 144
3699.85 141
3699.99 136
3700.13 131
3700.27 128
3700.41 128
3700.55 131
3700.69 138
3700.83 145
3700.97 152
3701.11 158
3701.25 160
3701.39 160
3701.53 159
3701.67 157
3701.81 155
3701.95 156
3702.09 160
3702.23 166
3702.37 173
3702.51 181
3702.65 187
3702.78 191
3702.92 190
3703.06 184
3703.20 174
3703.34 161
3703.48 147
3703.62 133
3703.76 121
3703.90 112
3704.04 107
3704.18 106
3704.32 107
3704.46 110
3704.60 114
3704.74 117
3704.88 120
3705.02 123
3705.16 126
3705.30 129
3705.44 132
3705.58 135
3705.72 137
3705.86 136
3706.00 132
3706.14 124
3706.28 112
3706.42 98
3706.56 83
3706.70 70
3706.84 59
3706.97 53
3707.11 50
3707.25 51
3707.39 54
3707.53 58
3707.67 62
3707.81 66
3707.95 70
3708.09 73
3708.23 77
3708.37 81
3708.51 86
3708.65 89
3708.79 90
3708.93 90
3709.07 87
3709.21 82
3709.35 77
3709.49 73
3709.63 70
3709.77 70
3709.91 72
3710.05 76
3710.19 81
3710.33 86
3710.47 90
3710.61 91
3710.75 91
3710.89 90
3711.03 88
3711.17 88
3711.31 89
3711.45 92
3711.59 96
3711.73 101
3711.87 106
3712.01 109
3712.15 110
3712.29 109
3712.43 106
3712.57 103
3712.71 101
3712.84 100
3712.98 101
3713.12 103
3713.26 105
3713.40 108
3713.54 110
3713.68 111
3713.82 110
3713.96 109
3714.10 107
3714.24 104
3714.38 102
3714.52 98
3714.66 94
3714.80 88
3714.94 80
3715.08 70
3715.22 59
3715.36 48
3715.50 37
3715.64 28
3715.78 21
3715.92 17
3716.06 15
3716.20 17
3716.34 20
3716.48 25
3716.62 30
3716.76 36
3716.90 40
3717.04 44
3717.18 47
3717.32 51
3717.46 54
3717.60 59
3717.74 64
3717.88 70
3718.02 77
3718.16 82
3718.30 87
3718.44 92
3718.58 95
3718.72 98
3718.86 101
3719.00 103
3719.14 104
3719.28 102
3719.42 99
3719.56 94
3719.70 89
3719.84 85
3719.98 84
3720.12 87
3720.26 94
3720.40 105
3720.54 120
3720.68 136
3720.82 151
3720.96 164
3721.10 172
3721.24 175
3721.38 171
3721.52 163
3721.66 151
3721.80 137
3721.94 124
3722.08 113
3722.22 105
3722.36 100
3722.50 97
3722.64 97
3722.78 97
3722.92 100
3723.06 103
3723.20 108
3723.34 114
3723.48 120
3723.62 127
3723.76 132
3723.90 137
3724.04 139
3724.18 140
3724.32 140
3724.46 139
3724.60 138
3724.74 138
3724.88 139
3725.02 141
3725.16 142
3725.30 144
3725.44 144
3725.58 142
3725.72 138
3725.86 132
3726.00 126
3726.14 119
3726.28 112
3726.42 105
3726.56 99
3726.70 94
3726.84 88
3726.98 82
3727.12 75
3727.26 67
3727.40 59
3727.54 50
3727.68 42
3727.82 34
3727.96 27
3728.10 21
3728.24 15
3728.38 10
3728.52 6
3728.66 1
3728.80 0
3728.94 0
3729.08 0
3729.22 0
3729.36 0
3729.50 0
3729.64 0
3729.78 0
3729.92 3
3730.06 5
3730.20 7
3730.34 10
3730.48 14
3730.62 19
3730.76 26
3730.90 34
3731.04 41
3731.18 46
3731.32 49
3731.46 50
3731.60 48
3731.74 46
3731.88 43
3732.02 41
3732.16 40
3732.30 41
3732.44 43
3732.58 47
3732.73 51
3732.87 54
3733.01 58
3733.15 62
3733.29 64
3733.43 66
3733.57 67
3733.71 68
3733.85 69
3733.99 69
3734.13 70
3734.27 72
3734.41 75
3734.55 80
3734.69 86
3734.83 93
3734.97 102
3735.11 110
3735.25 119
3735.39 126
3735.53 131
3735.67 135
3735.81 138
3735.95 140
3736.09 142
3736.23 145
3736.37 148
3736.51 152
3736.65 156
3736.79 160
3736.93 164
3737.07 167
3737.21 171
3737.35 176
3737.49 183
3737.63 192
3737.77 203
3737.91 215
3738.05 227
3738.19 239
3738.33 251
3738.48 263
3738.62 274
3738.76 283
3738.90 292
3739.04 298
3739.18 301
3739.32 302
3739.46 300
3739.60 297
3739.74 294
3739.88 293
3740.02 295
3740.16 298
3740.30 301
3740.44 303
3740.58 301
3740.72 295
3740.86 285
3741.00 272
3741.14 259
3741.28 248
3741.42 239
3741.56 236
3741.70 237
3741.84 242
3741.98 250
3742.12 259
3742.26 267
3742.40 272
3742.54 273
3742.69 270
3742.83 263
3742.97 253
3743.11 241
3743.25 228
3743.39 215
3743.53 204
3743.67 194
3743.81 186
3743.95 178
3744.09 171
3744.23 165
3744.37 160
3744.51 156
3744.65 152
3744.79 150
3744.93 150
3745.07 150
3745.21 152
3745.35 154
3745.49 155
3745.63 155
3745.77 152
3745.91 147
3746.05 139
3746.20 130
3746.34 121
3746.48 114
3746.62 108
3746.76 106
3746.90 106
3747.04 108
3747.18 112
3747.32 115
3747.46 118
3747.60 118
3747.74 117
3747.88 115
3748.02 110
3748.16 103
3748.30 96
3748.44 88
3748.58 80
3748.72 73
3748.86 67
3749.00 62
3749.15 59
3749.29 58
3749.43 59
3749.57 60
3749.71 62
3749.85 64
3749.99 64
3750.13 63
3750.27 60
3750.41 57
3750.55 54
3750.69 52
3750.83 51
3750.97 52
3751.11 52
3751.25 53
3751.39 52
3751.53 49
3751.67 46
3751.82 42
3751.96 40
3752.10 38
3752.24 38
3752.38 38
3752.52 38
3752.66 37
3752.80 36
3752.94 34
3753.08 33
3753.22 35
3753.36 40
3753.50 49
3753.64 62
3753.78 76
3753.92 90
3754.06 103
3754.20 111
3754.35 116
3754.49 116
3754.63 112
3754.77 106
3754.91 98
3755.05 92
3755.19 86
3755.33 82
3755.47 81
3755.61 82
3755.75 84
3755.89 87
3756.03 90
3756.17 92
3756.31 92
3756.45 89
3756.60 84
3756.74 77
3756.88 68
3757.02 58
3757.16 48
3757.30 39
3757.44 31
3757.58 25
3757.72 19
3757.86 14
3758.00 9
3758.14 4
3758.28 0
3758.42 0
3758.56 0
3758.71 0
3758.85 2
3758.99 11
3759.13 22
3759.27 34
3759.41 47
3759.55 59
3759.69 68
3759.83 76
3759.97 82
3760.11 86
3760.25 88
3760.39 89
3760.53 89
3760.67 87
3760.82 83
3760.96 80
3761.10 78
3761.24 78
3761.38 83
3761.52 92
3761.66 105
3761.80 120
3761.94 135
3762.08 148
3762.22 157
3762.36 162
3762.50 162
3762.64 159
3762.79 154
3762.93 147
3763.07 140
3763.21 134
3763.35 130
3763.49 127
3763.63 126
3763.77 125
3763.91 124
3764.05 123
3764.19 121
3764.33 119
3764.47 116
3764.62 113
3764.76 109
3764.90 103
3765.04 96
3765.18 87
3765.32 77
3765.46 65
3765.60 53
3765.74 43
3765.88 35
3766.02 32
3766.16 33
3766.31 38
3766.45 47
3766.59 56
3766.73 66
3766.87 75
3767.01 81
3767.15 84
3767.29 85
3767.43 83
3767.57 78
3767.71 72
3767.85 65
3768.00 57
3768.14 50
3768.28 44
3768.42 39
3768.56 35
3768.70 34
3768.84 32
3768.98 31
3769.12 28
3769.26 24
3769.40 19
3769.54 12
3769.69 6
3769.83 0
3769.97 0
3770.11 0
3770.25 0
3770.39 0
3770.53 0
3770.67 0
3770.81 0
3770.95 0
3771.09 0
3771.24 0
3771.38 0
3771.52 4
3771.66 11
3771.80 19
3771.94 28
3772.08 38
3772.22 49
3772.36 58
3772.50 67
3772.64 75
3772.79 81
3772.93 85
3773.07 87
3773.21 88
3773.35 89
3773.49 91
3773.63 93
3773.77 97
3773.91 101
3774.05 105
3774.20 106
3774.34 105
3774.48 100
3774.62 92
3774.76 81
3774.90 69
3775.04 58
3775.18 47
3775.32 40
3775.46 35
3775.60 32
3775.75 33
3775.89 34
3776.03 36
3776.17 39
3776.31 40
3776.45 40
3776.59 40
3776.73 38
3776.87 37
3777.01 35
3777.16 33
3777.30 31
3777.44 29
3777.58 29
3777.72 29
3777.86 30
3778.00 31
3778.14 32
3778.28 32
3778.43 30
3778.57 26
3778.71 19
3778.85 10
3778.99 0
3779.13 0
3779.27 0
3779.41 0
3779.55 0
3779.69 0
3779.84 0
3779.98 0
3780.12 0
3780.26 9
3780.40 19
3780.54 30
3780.68 39
3780.82 46
3780.96 50
3781.11 52
3781.25 51
3781.39 48
3781.53 44
3781.67 38
3781.81 33
3781.95 28
3782.09 25
3782.23 23
3782.38 23
3782.52 26
3782.66 31
3782.80 38
3782.94 46
3783.08 55
3783.22 64
3783.36 72
3783.50 78
3783.65 83
3783.79 84
3783.93 82
3784.07 76
3784.21 67
3784.35 57
3784.49 46
3784.63 35
3784.77 27
3784.92 20
3785.06 16
3785.20 14
3785.34 12
3785.48 10
3785.62 7
3785.76 4
3785.90 1
3786.05 0
3786.19 0
3786.33 0
3786.47 0
3786.61 0
3786.75 0
3786.89 0
3787.03 0
3787.18 0
3787.32 5
3787.46 12
3787.60 20
3787.74 29
3787.88 39
3788.02 47
3788.16 55
3788.30 60
3788.45 63
3788.59 63
3788.73 61
3788.87 56
3789.01 50
3789.15 45
3789.29 41
3789.43 39
3789.58 40
3789.72 45
3789.86 52
3790.00 61
3790.14 71
3790.28 82
3790.42 92
3790.56 101
3790.71 107
3790.85 110
3790.99 110
3791.13 108
3791.27 105
3791.41 102
3791.55 100
3791.69 101
3791.84 104
3791.98 108
3792.12 112
3792.26 115
3792.40 115
3792.54 113
3792.68 109
3792.83 102
3792.97 94
3793.11 85
3793.25 78
3793.39 73
3793.53 70
3793.67 71
3793.81 74
3793.96 78
3794.10 84
3794.24 89
3794.38 95
3794.52 101
3794.66 107
3794.80 115
3794.95 123
3795.09 131
3795.23 139
3795.37 146
3795.51 150
3795.65 154
3795.79 156
3795.93 157
3796.08 159
3796.22 162
3796.36 165
3796.50 169
3796.64 172
3796.78 175
3796.92 178
3797.07 180
3797.21 182
3797.35 183
3797.49 182
3797.63 180
3797.77 177
3797.91 172
3798.06 165
3798.20 158
3798.34 152
3798.48 147
3798.62 144
3798.76 142
3798.90 141
3799.05 141
3799.19 141
3799.33 141
3799.47 140
3799.61 137
3799.75 133
3799.89 128
3800.04 122
3800.18 115
3800.32 108
3800.46 101
3800.60 96
3800.74 91
3800.88 87
3801.03 83
3801.17 79
3801.31 75
3801.45 71
3801.59 66
3801.73 62
3801.87 59
3802.02 57
3802.16 56
3802.30 56
3802.44 55
3802.58 54
3802.72 53
3802.87 52
3803.01 51
3803.15 49
3803.29 48
3803.43 47
3803.57 45
3803.71 43
3803.86 40
3804.00 36
3804.14 33
3804.28 29
3804.42 26
3804.56 24
3804.70 24
3804.85 26
3804.99 30
3805.13 35
3805.27 41
3805.41 48
3805.55 55
3805.70 62
3805.84 68
3805.98 73
3806.12 77
3806.26 81
3806.40 84
3806.54 87
3806.69 91
3806.83 95
3806.97 100
3807.11 107
3807.25 115
3807.39 126
3807.54 138
3807.68 151
3807.82 166
3807.96 182
3808.10 200
3808.24 221
3808.39 245
3808.53 272
3808.67 303
3808.81 335
3808.95 369
3809.09 402
3809.24 434
3809.38 464
3809.52 493
3809.66 522
3809.80 552
3809.94 583
3810.08 615
3810.23 649
3810.37 684
3810.51 718
3810.65 753
3810.79 786
3810.93 820
3811.08 855
3811.22 889
3811.36 922
3811.50 952
3811.64 977
3811.78 997
3811.93 1008
3812.07 1009
3812.21 1002
3812.35 987
3812.49 967
3812.63 943
3812.78 918
3812.92 894
3813.06 873
3813.20 854
3813.34 838
3813.48 823
3813.63 807
3813.77 790
3813.91 769
3814.05 745
3814.19 719
3814.34 691
3814.48 663
3814.62 637
3814.76 614
3814.90 593
3815.04 572
3815.19 551
3815.33 528
3815.47 503
3815.61 475
3815.75 446
3815.89 418
3816.04 392
3816.18 371
3816.32 355
3816.46 344
3816.60 336
3816.74 331
3816.89 325
3817.03 319
3817.17 312
3817.31 302
3817.45 291
3817.60 278
3817.74 266
3817.88 254
3818.02 244
3818.16 236
3818.30 231
3818.45 227
3818.59 224
3818.73 221
3818.87 216
3819.01 208
3819.15 198
3819.30 187
3819.44 174
3819.58 162
3819.72 152
3819.86 145
3820.01 139
3820.15 135
3820.29 132
3820.43 129
3820.57 125
3820.71 121
3820.86 118
3821.00 117
3821.14 118
3821.28 121
3821.42 126
3821.57 131
3821.71 134
3821.85 135
3821.99 133
3822.13 128
3822.27 121
3822.42 113
3822.56 105
3822.70 100
3822.84 96
3822.98 96
3823.13 97
3823.27 99
3823.41 101
3823.55 103
3823.69 102
3823.84 101
3823.98 99
3824.12 98
3824.26 96
3824.40 96
3824.55 96
3824.69 96
3824.83 96
3824.97 94
3825.11 90
3825.25 86
3825.40 81
3825.54 76
3825.68 72
3825.82 69
3825.96 69
3826.11 70
3826.25 74
3826.39 78
3826.53 82
3826.67 85
3826.82 86
3826.96 85
3827.10 82
3827.24 78
3827.38 72
3827.53 67
3827.67 62
3827.81 58
3827.95 56
3828.09 55
3828.24 55
3828.38 55
3828.52 55
3828.66 55
3828.80 54
3828.95 53
3829.09 51
3829.23 48
3829.37 44
3829.51 39
3829.66 34
3829.80 28
3829.94 22
3830.08 18
3830.22 15
3830.37 14
3830.51 16
3830.65 19
3830.79 24
3830.93 29
3831.08 32
3831.22 34
3831.36 34
3831.50 32
3831.64 29
3831.79 24
3831.93 20
3832.07 16
3832.21 14
3832.35 13
3832.50 12
3832.64 12
3832.78 12
3832.92 12
3833.06 11
3833.21 9
3833.35 8
3833.49 7
3833.63 7
3833.77 9
3833.92 13
3834.06 18
3834.20 24
3834.34 29
3834.48 32
3834.63 34
3834.77 33
3834.91 31
3835.05 29
3835.19 27
3835.34 25
3835.48 24
3835.62 24
3835.76 23
3835.91 23
3836.05 25
3836.19 28
3836.33 33
3836.47 40
3836.62 48
3836.76 56
3836.90 61
3837.04 63
3837.18 60
3837.33 54
3837.47 46
3837.61 36
3837.75 26
3837.90 17
3838.04 10
3838.18 5
3838.32 1
3838.46 0
3838.61 0
3838.75 0
3838.89 0
3839.03 0
3839.17 0
3839.32 0
3839.46 0
3839.60 0
3839.74 4
3839.89 8
3840.03 12
3840.17 15
3840.31 17
3840.45 17
3840.60 16
3840.74 15
3840.88 15
3841.02 16
3841.17 20
3841.31 26
3841.45 34
3841.59 41
3841.73 48
3841.88 52
3842.02 53
3842.16 51
3842.30 45
3842.45 37
3842.59 28
3842.73 19
3842.87 11
3843.01 5
3843.16 2
3843.30 1
3843.44 4
3843.58 10
3843.73 19
3843.87 30
3844.01 42
3844.15 54
3844.29 65
3844.44 73
3844.58 79
3844.72 82
3844.86 82
3845.01 78
3845.15 72
3845.29 64
3845.43 55
3845.58 46
3845.72 38
3845.86 31
3846.00 28
3846.14 28
3846.29 32
3846.43 40
3846.57 49
3846.71 59
3846.86 69
3847.00 78
3847.14 85
3847.28 91
3847.43 96
3847.57 100
3847.71 104
3847.85 108
3847.99 110
3848.14 111
3848.28 110
3848.42 109
3848.56 109
3848.71 110
3848.85 114
3848.99 120
3849.13 129
3849.28 139
3849.42 149
3849.56 155
3849.70 159
3849.84 160
3849.99 159
3850.13 158
3850.27 157
3850.41 157
3850.56 158
3850.70 158
3850.84 158
3850.98 156
3851.13 152
3851.27 149
3851.41 145
3851.55 144
3851.70 144
3851.84 146
3851.98 149
3852.12 151
3852.27 151
3852.41 148
3852.55 142
3852.69 134
3852.84 124
3852.98 115
3853.12 107
3853.26 101
3853.40 96
3853.55 92
3853.69 89
3853.83 86
3853.97 82
3854.12 79
3854.26 75
3854.40 70
3854.54 64
3854.69 56
3854.83 46
3854.97 36
3855.11 25
3855.26 15
3855.40 7
3855.54 2
3855.68 0
3855.83 0
3855.97 3
3856.11 6
3856.25 10
3856.40 13
3856.54 16
3856.68 17
3856.82 17
3856.97 16
3857.11 14
3857.25 12
3857.39 9
3857.54 7
3857.68 6
3857.82 7
3857.96 8
3858.11 8
3858.25 8
3858.39 6
3858.53 3
3858.68 0
3858.82 0
3858.96 0
3859.10 0
3859.25 0
3859.39 0
3859.53 1
3859.67 1
3859.82 0
3859.96 0
3860.10 0
3860.24 0
3860.39 2
3860.53 7
3860.67 12
3860.82 17
3860.96 21
3861.10 24
3861.24 26
3861.39 27
3861.53 27
3861.67 25
3861.81 23
3861.96 20
3862.10 16
3862.24 13
3862.38 12
3862.53 11
3862.67 13
3862.81 17
3862.95 22
3863.10 28
3863.24 34
3863.38 39
3863.52 44
3863.67 47
3863.81 49
3863.95 51
3864.09 51
3864.24 50
3864.38 47
3864.52 44
3864.67 38
3864.81 33
3864.95 27
3865.09 21
3865.24 17
3865.38 15
3865.52 14
3865.66 14
3865.81 15
3865.95 18
3866.09 20
3866.23 23
3866.38 26
3866.52 27
3866.66 29
3866.81 30
3866.95 32
3867.09 35
3867.23 38
3867.38 43
3867.52 48
3867.66 54
3867.80 58
3867.95 60
3868.09 59
3868.23 57
3868.37 52
3868.52 46
3868.66 39
3868.80 34
3868.95 29
3869.09 27
3869.23 26
3869.37 27
3869.52 28
3869.66 28
3869.80 28
3869.94 26
3870.09 24
3870.23 21
3870.37 18
3870.52 15
3870.66 13
3870.80 12
3870.94 9
3871.09 6
3871.23 1
3871.37 0
3871.52 0
3871.66 0
3871.80 0
3871.94 0
3872.09 0
3872.23 0
3872.37 5
3872.51 18
3872.66 31
3872.80 44
3872.94 57
3873.09 67
3873.23 76
3873.37 82
3873.51 86
3873.66 88
3873.80 88
3873.94 86
3874.09 83
3874.23 80
3874.37 78
3874.51 77
3874.66 76
3874.80 76
3874.94 75
3875.09 73
3875.23 69
3875.37 64
3875.51 57
3875.66 49
3875.80 42
3875.94 35
3876.09 30
3876.23 27
3876.37 24
3876.51 22
3876.66 20
3876.80 18
3876.94 17
3877.09 17
3877.23 18
3877.37 20
3877.51 22
3877.66 26
3877.80 30
3877.94 34
3878.09 37
3878.23 39
3878.37 39
3878.51 36
3878.66 31
3878.80 26
3878.94 20
3879.09 16
3879.23 15
3879.37 16
3879.51 20
3879.66 25
3879.80 31
3879.94 36
3880.09 38
3880.23 39
3880.37 38
3880.51 35
3880.66 32
3880.80 29
3880.94 27
3881.09 26
3881.23 27
3881.37 29
3881.52 34
3881.66 41
3881.80 50
3881.94 61
3882.09 72
3882.23 85
3882.37 96
3882.52 107
3882.66 115
3882.80 120
3882.95 122
3883.09 121
3883.23 117
3883.37 111
3883.52 106
3883.66 102
3883.80 101
3883.95 103
3884.09 108
3884.23 115
3884.37 124
3884.52 131
3884.66 137
3884.80 141
3884.95 141
3885.09 137
3885.23 132
3885.38 124
3885.52 116
3885.66 108
3885.81 101
3885.95 95
3886.09 90
3886.23 86
3886.38 81
3886.52 77
3886.66 71
3886.81 66
3886.95 61
3887.09 57
3887.24 55
3887.38 54
3887.52 54
3887.66 53
3887.81 52
3887.95 49
3888.09 45
3888.24 40
3888.38 35
3888.52 31
3888.67 28
3888.81 27
3888.95 27
3889.10 28
3889.24 29
3889.38 31
3889.52 33
3889.67 35
3889.81 36
3889.95 36
3890.10 34
3890.24 31
3890.38 27
3890.53 21
3890.67 15
3890.81 10
3890.96 6
3891.10 4
3891.24 4
3891.39 6
3891.53 8
3891.67 9
3891.81 10
3891.96 11
3892.10 13
3892.24 15
3892.39 19
3892.53 25
3892.67 31
3892.82 37
3892.96 43
3893.10 46
3893.25 47
3893.39 46
3893.53 43
3893.68 38
3893.82 33
3893.96 27
3894.11 22
3894.25 17
3894.39 13
3894.53 10
3894.68 7
3894.82 6
3894.96 6
3895.11 7
3895.25 10
3895.39 14
3895.54 19
3895.68 24
3895.82 29
3895.97 33
3896.11 35
3896.25 34
3896.40 32
3896.54 29
3896.68 27
3896.83 26
3896.97 26
3897.11 29
3897.26 33
3897.40 39
3897.54 45
3897.69 50
3897.83 55
3897.97 58
3898.12 61
3898.26 64
3898.40 67
3898.55 71
3898.69 75
3898.83 79
3898.98 82
3899.12 84
3899.26 84
3899.40 83
3899.55 79
3899.69 76
3899.83 72
3899.98 69
3900.12 67
3900.26 67
3900.41 67
3900.55 69
3900.69 71
3900.84 72
3900.98 73
3901.12 73
3901.27 72
3901.41 68
3901.55 64
3901.70 58
3901.84 50
3901.98 41
3902.13 32
3902.27 22
3902.41 14
3902.56 7
3902.70 2
3902.84 0
3902.99 0
3903.13 0
3903.27 1
3903.42 2
3903.56 3
3903.70 3
3903.85 2
3903.99 0
3904.13 0
3904.28 0
3904.42 0
3904.56 0
3904.71 2
3904.85 7
3904.99 13
3905.14 18
3905.28 24
3905.42 29
3905.57 33
3905.71 37
3905.86 40
3906.00 42
3906.14 43
3906.29 43
3906.43 42
3906.57 41
3906.72 38
3906.86 35
3907.00 32
3907.15 28
3907.29 24
3907.43 19
3907.58 14
3907.72 10
3907.86 7
3908.01 4
3908.15 2
3908.29 0
3908.44 0
3908.58 0
3908.72 0
3908.87 0
3909.01 0
3909.15 0
3909.30 2
3909.44 8
3909.58 14
3909.73 17
3909.87 17
3910.01 13
3910.16 8
3910.30 2
3910.45 0
3910.59 0
3910.73 0
3910.88 0
3911.02 3
3911.16 7
3911.31 10
3911.45 11
3911.59 10
3911.74 8
3911.88 5
3912.02 4
3912.17 3
3912.31 4
3912.45 7
3912.60 12
3912.74 17
3912.88 23
3913.03 30
3913.17 37
3913.32 44
3913.46 51
3913.60 58
3913.75 63
3913.89 67
3914.03 68
3914.18 67
3914.32 62
3914.46 54
3914.61 44
3914.75 33
3914.89 22
3915.04 13
3915.18 7
3915.33 3
3915.47 2
3915.61 2
3915.76 5
3915.90 8
3916.04 12
3916.19 16
3916.33 19
3916.47 22
3916.62 25
3916.76 26
3916.90 27
3917.05 26
3917.19 25
3917.34 23
3917.48 20
3917.62 16
3917.77 11
3917.91 6
3918.05 0
3918.20 0
3918.34 0
3918.48 0
3918.63 0
3918.77 0
3918.92 4
3919.06 9
3919.20 12
3919.35 12
3919.49 10
3919.63 6
3919.78 0
3919.92 0
3920.06 0
3920.21 0
3920.35 0
3920.50 0
3920.64 1
3920.78 6
3920.93 12
3921.07 18
3921.21 24
3921.36 29
3921.50 34
3921.64 39
3921.79 44
3921.93 49
3922.08 55
3922.22 61
3922.36 67
3922.51 73
3922.65 78
3922.79 83
3922.94 86
3923.08 87
3923.23 87
3923.37 86
3923.51 84
3923.66 82
3923.80 82
3923.94 84
3924.09 88
3924.23 94
3924.38 100
3924.52 107
3924.66 112
3924.81 115
3924.95 116
3925.09 114
3925.24 110
3925.38 106
3925.53 100
3925.67 95
3925.81 90
3925.96 85
3926.10 79
3926.24 73
3926.39 67
3926.53 60
3926.68 55
3926.82 51
3926.96 49
3927.11 50
3927.25 53
3927.39 57
3927.54 62
3927.68 67
3927.83 71
3927.97 74
3928.11 76
3928.26 77
3928.40 77
3928.54 78
3928.69 80
3928.83 83
3928.98 88
3929.12 95
3929.26 102
3929.41 109
3929.55 116
3929.70 120
3929.84 122
3929.98 121
3930.13 118
3930.27 113
3930.41 108
3930.56 102
3930.70 98
3930.85 96
3930.99 96
3931.13 98
3931.28 102
3931.42 107
3931.57 113
3931.71 118
3931.85 122
3932.00 124
3932.14 124
3932.28 123
3932.43 120
3932.57 115
3932.72 109
3932.86 101
3933.00 91
3933.15 81
3933.29 71
3933.44 63
3933.58 58
3933.72 57
3933.87 58
3934.01 62
3934.16 67
3934.30 72
3934.44 75
3934.59 77
3934.73 78
3934.88 78
3935.02 78
3935.16 80
3935.31 83
3935.45 87
3935.59 91
3935.74 95
3935.88 98
3936.03 99
3936.17 99
3936.31 99
3936.46 98
3936.60 99
3936.75 99
3936.89 100
3937.03 99
3937.18 96
3937.32 90
3937.47 82
3937.61 73
3937.75 63
3937.90 55
3938.04 48
3938.19 44
3938.33 41
3938.47 40
3938.62 40
3938.76 40
3938.91 39
3939.05 39
3939.19 39
3939.34 39
3939.48 38
3939.63 38
3939.77 38
3939.91 36
3940.06 32
3940.20 27
3940.35 20
3940.49 12
3940.63 4
3940.78 0
3940.92 0
3941.07 0
3941.21 0
3941.35 0
3941.50 0
3941.64 0
3941.79 0
3941.93 0
3942.08 3
3942.22 7
3942.36 13
3942.51 20
3942.65 28
3942.80 37
3942.94 44
3943.08 50
3943.23 53
3943.37 55
3943.52 55
3943.66 54
3943.80 55
3943.95 57
3944.09 60
3944.24 65
3944.38 70
3944.52 76
3944.67 83
3944.81 89
3944.96 95
3945.10 101
3945.25 106
3945.39 111
3945.53 116
3945.68 120
3945.82 123
3945.97 126
3946.11 127
3946.25 126
3946.40 124
3946.54 120
3946.69 115
3946.83 110
3946.97 104
3947.12 100
3947.26 98
3947.41 98
3947.55 101
3947.70 105
3947.84 110
3947.98 115
3948.13 119
3948.27 122
3948.42 124
3948.56 126
3948.70 127
3948.85 128
3948.99 128
3949.14 127
3949.28 124
3949.43 120
3949.57 115
3949.71 110
3949.86 104
3950.00 99
3950.15 95
3950.29 92
3950.43 91
3950.58 90
3950.72 91
3950.87 93
3951.01 97
3951.16 101
3951.30 105
3951.44 109
3951.59 113
3951.73 115
3951.88 116
3952.02 115
3952.17 113
3952.31 110
3952.45 107
3952.60 104
3952.74 103
3952.89 103
3953.03 104
3953.18 106
3953.32 108
3953.46 110
3953.61 112
3953.75 114
3953.90 118
3954.04 124
3954.19 132
3954.33 142
3954.47 151
3954.62 160
3954.76 166
3954.91 170
3955.05 171
3955.20 170
3955.34 168
3955.48 166
3955.63 163
3955.77 159
3955.92 155
3956.06 152
3956.21 149
3956.35 147
3956.49 149
3956.64 152
3956.78 156
3956.93 160
3957.07 163
3957.22 163
3957.36 161
3957.50 155
3957.65 148
3957.79 140
3957.94 131
3958.08 122
3958.23 112
3958.37 103
3958.52 94
3958.66 85
3958.80 77
3958.95 69
3959.09 64
3959.24 59
3959.38 55
3959.53 52
3959.67 51
3959.81 51
3959.96 53
3960.10 57
3960.25 62
3960.39 68
3960.54 75
3960.68 80
3960.83 84
3960.97 85
3961.11 85
3961.26 83
3961.40 81
3961.55 79
3961.69 77
3961.84 75
3961.98 74
3962.12 71
3962.27 69
3962.41 66
3962.56 64
3962.70 63
3962.85 65
3962.99 70
3963.14 77
3963.28 86
3963.42 96
3963.57 104
3963.71 110
3963.86 114
3964.00 114
3964.15 113
3964.29 111
3964.44 108
3964.58 107
3964.73 106
3964.87 105
3965.01 106
3965.16 107
3965.30 108
3965.45 109
3965.59 112
3965.74 115
3965.88 121
3966.03 128
3966.17 135
3966.31 143
3966.46 150
3966.60 155
3966.75 158
3966.89 160
3967.04 162
3967.18 164
3967.33 168
3967.47 174
3967.62 180
3967.76 188
3967.90 196
3968.05 202
3968.19 207
3968.34 210
3968.48 210
3968.63 209
3968.77 206
3968.92 203
3969.06 201
3969.20 199
3969.35 199
3969.49 199
3969.64 198
3969.78 197
3969.93 193
3970.07 188
3970.22 181
3970.36 174
3970.51 168
3970.65 164
3970.80 162
3970.94 161
3971.08 161
3971.23 159
3971.37 157
3971.52 152
3971.66 147
3971.81 141
3971.95 136
3972.10 132
3972.24 129
3972.39 128
3972.53 129
3972.68 129
3972.82 129
3972.96 128
3973.11 125
3973.25 122
3973.40 117
3973.54 111
3973.69 104
3973.83 97
3973.98 90
3974.12 83
3974.27 78
3974.41 75
3974.56 74
3974.70 75
3974.84 76
3974.99 78
3975.13 80
3975.28 81
3975.42 81
3975.57 81
3975.71 82
3975.86 82
3976.00 82
3976.15 82
3976.29 81
3976.44 80
3976.58 80
3976.73 80
3976.87 81
3977.01 83
3977.16 86
3977.30 88
3977.45 88
3977.59 85
3977.74 80
3977.88 72
3978.03 64
3978.17 56
3978.32 48
3978.46 42
3978.61 37
3978.75 33
3978.90 27
3979.04 22
3979.19 16
3979.33 11
3979.47 9
3979.62 10
3979.76 14
3979.91 20
3980.05 27
3980.20 34
3980.34 39
3980.49 41
3980.63 41
3980.78 38
3980.92 34
3981.07 32
3981.21 32
3981.36 36
3981.50 44
3981.65 55
3981.79 67
3981.94 80
3982.08 90
3982.23 96
3982.37 98
3982.52 94
3982.66 86
3982.80 74
3982.95 60
3983.09 45
3983.24 31
3983.38 19
3983.53 11
3983.67 7
3983.82 8
3983.96 13
3984.11 20
3984.25 29
3984.40 38
3984.54 47
3984.69 54
3984.83 59
3984.98 63
3985.12 66
3985.27 67
3985.41 67
3985.56 67
3985.70 65
3985.85 63
3985.99 61
3986.14 59
3986.28 59
3986.43 60
3986.57 63
3986.72 67
3986.86 72
3987.01 77
3987.15 80
3987.29 81
3987.44 79
3987.58 73
3987.73 65
3987.87 56
3988.02 46
3988.16 37
3988.31 29
3988.45 22
3988.60 17
3988.74 14
3988.89 12
3989.03 12
3989.18 14
3989.32 18
3989.47 23
3989.61 28
3989.76 33
3989.90 37
3990.05 39
3990.19 41
3990.34 42
3990.48 42
3990.63 42
3990.77 42
3990.92 41
3991.06 40
3991.21 39
3991.35 37
3991.50 35
3991.64 33
3991.79 31
3991.93 30
3992.08 30
3992.22 30
3992.37 30
3992.51 29
3992.66 27
3992.80 26
3992.95 23
3993.09 22
3993.24 20
3993.38 20
3993.53 20
3993.67 21
3993.82 22
3993.96 23
3994.11 24
3994.25 25
3994.40 24
3994.54 22
3994.69 19
3994.83 14
3994.98 8
3995.12 1
3995.27 0
3995.41 0
3995.56 0
3995.70 0
3995.85 0
3995.99 0
3996.14 0
3996.28 0
3996.43 7
3996.57 17
3996.72 27
3996.86 37
3997.01 44
3997.15 49
3997.30 52
3997.44 53
3997.59 53
3997.73 54
3997.88 55
3998.02 58
3998.17 62
3998.31 67
3998.46 71
3998.60 74
3998.75 76
3998.89 76
3999.04 74
3999.18 72
3999.33 72
3999.47 74
3999.62 80
3999.76 89
3999.91 100
4000.05 113
4000.20 124
4000.35 132
4000.49 135
4000.64 133
4000.78 128
4000.93 121
4001.07 114
4001.22 109
4001.36 106
4001.51 104
4001.65 103
4001.80 102
4001.94 100
4002.09 97
4002.23 93
4002.38 89
4002.52 87
4002.67 85
4002.81 85
4002.96 85
4003.10 87
4003.25 88
4003.39 90
4003.54 91
4003.68 93
4003.83 94
4003.97 94
4004.12 94
4004.26 92
4004.41 91
4004.55 89
4004.70 88
4004.85 88
4004.99 89
4005.14 90
4005.28 91
4005.43 92
4005.57 92
4005.72 92
4005.86 92
4006.01 93
4006.15 94
4006.30 95
4006.44 96
4006.59 98
4006.73 98
4006.88 98
4007.02 97
4007.17 94
4007.31 91
4007.46 86
4007.60 80
4007.75 73
4007.89 65
4008.04 57
4008.19 50
4008.33 45
4008.48 42
4008.62 42
4008.77 45
4008.91 51
4009.06 59
4009.20 68
4009.35 78
4009.49 85
4009.64 89
4009.78 90
4009.93 88
4010.07 83
4010.22 77
4010.36 72
4010.51 69
4010.66 68
4010.80 70
4010.95 74
4011.09 79
4011.24 86
4011.38 93
4011.53 100
4011.67 106
4011.82 112
4011.96 117
4012.11 119
4012.25 120
4012.40 119
4012.54 116
4012.69 112
4012.84 109
4012.98 108
4013.13 109
4013.27 114
4013.42 121
4013.56 132
4013.71 144
4013.85 157
4014.00 168
4014.14 177
4014.29 184
4014.43 186
4014.58 185
4014.72 182
4014.87 177
4015.02 172
4015.16 169
4015.31 168
4015.45 171
4015.60 176
4015.74 185
4015.89 193
4016.03 201
4016.18 206
4016.32 208
4016.47 206
4016.62 201
4016.76 194
4016.91 186
4017.05 178
4017.20 172
4017.34 168
4017.49 165
4017.63 163
4017.78 161
4017.92 160
4018.07 159
4018.21 157
4018.36 155
4018.51 154
4018.65 153
4018.80 153
4018.94 152
4019.09 151
4019.23 150
4019.38 149
4019.52 148
4019.67 149
4019.81 150
4019.96 152
4020.11 153
4020.25 152
4020.40 147
4020.54 137
4020.69 124
4020.83 109
4020.98 94
4021.12 80
4021.27 69
4021.42 62
4021.56 59
4021.71 60
4021.85 63
4022.00 68
4022.14 75
4022.29 82
4022.43 91
4022.58 99
4022.72 107
4022.87 114
4023.02 120
4023.16 122
4023.31 122
4023.45 119
4023.60 112
4023.74 103
4023.89 92
4024.03 80
4024.18 70
4024.33 62
4024.47 57
4024.62 55
4024.76 57
4024.91 60
4025.05 63
4025.20 66
4025.34 67
4025.49 68
4025.64 67
4025.78 67
4025.93 69
4026.07 73
4026.22 79
4026.36 89
4026.51 101
4026.65 113
4026.80 126
4026.95 138
4027.09 148
4027.24 154
4027.38 157
4027.53 156
4027.67 153
4027.82 148
4027.97 142
4028.11 136
4028.26 131
4028.40 127
4028.55 123
4028.69 118
4028.84 112
4028.98 105
4029.13 97
4029.28 89
4029.42 83
4029.57 79
4029.71 78
4029.86 82
4030.00 88
4030.15 96
4030.30 105
4030.44 114
4030.59 121
4030.73 126
4030.88 129
4031.02 129
4031.17 128
4031.32 124
4031.46 119
4031.61 112
4031.75 103
4031.90 95
4032.04 86
4032.19 77
4032.34 70
4032.48 64
4032.63 59
4032.77 55
4032.92 52
4033.06 50
4033.21 49
4033.36 48
4033.50 49
4033.65 51
4033.79 54
4033.94 58
4034.08 62
4034.23 66
4034.38 71
4034.52 76
4034.67 84
4034.81 94
4034.96 106
4035.10 120
4035.25 136
4035.40 150
4035.54 163
4035.69 173
4035.83 180
4035.98 186
4036.12 191
4036.27 196
4036.42 203
4036.56 211
4036.71 221
4036.85 233
4037.00 244
4037.14 255
4037.29 264
4037.44 270
4037.58 272
4037.73 271
4037.87 266
4038.02 259
4038.17 249
4038.31 239
4038.46 230
4038.60 223
4038.75 218
4038.89 215
4039.04 214
4039.19 214
4039.33 214
4039.48 213
4039.62 211
4039.77 209
4039.92 205
4040.06 200
4040.21 193
4040.35 186
4040.50 177
4040.64 167
4040.79 157
4040.94 146
4041.08 135
4041.23 124
4041.37 115
4041.52 106
4041.67 97
4041.81 89
4041.96 80
4042.10 72
4042.25 65
4042.39 59
4042.54 56
4042.69 56
4042.83 59
4042.98 63
4043.12 68
4043.27 71
4043.42 73
4043.56 71
4043.71 67
4043.85 62
4044.00 57
4044.15 53
4044.29 51
4044.44 51
4044.58 52
4044.73 54
4044.87 55
4045.02 54
4045.17 53
4045.31 50
4045.46 46
4045.60 42
4045.75 38
4045.90 34
4046.04 30
4046.19 26
4046.33 21
4046.48 17
4046.63 12
4046.77 9
4046.92 6
4047.06 5
4047.21 6
4047.36 8
4047.50 11
4047.65 16
4047.79 21
4047.94 25
4048.09 28
4048.23 29
4048.38 27
4048.52 22
4048.67 14
4048.82 6
4048.96 0
4049.11 0
4049.25 0
4049.40 0
4049.55 1
4049.69 8
4049.84 16
4049.98 22
4050.13 26
4050.28 27
4050.42 25
4050.57 21
4050.71 15
4050.86 9
4051.01 3
4051.15 0
4051.30 0
4051.44 0
4051.59 0
4051.74 0
4051.88 0
4052.03 0
4052.17 0
4052.32 0
4052.47 6
4052.61 14
4052.76 22
4052.90 31
4053.05 40
4053.20 50
4053.34 61
4053.49 73
4053.64 86
4053.78 100
4053.93 113
4054.07 125
4054.22 134
4054.37 138
4054.51 139
4054.66 135
4054.80 128
4054.95 119
4055.10 109
4055.24 101
4055.39 94
4055.53 90
4055.68 88
4055.83 87
4055.97 85
4056.12 83
4056.27 80
4056.41 75
4056.56 70
4056.70 66
4056.85 65
4057.00 67
4057.14 72
4057.29 80
4057.43 89
4057.58 97
4057.73 103
4057.87 107
4058.02 107
4058.17 105
4058.31 100
4058.46 94
4058.60 88
4058.75 82
4058.90 79
4059.04 78
4059.19 80
4059.33 84
4059.48 88
4059.63 92
4059.77 94
4059.92 93
4060.07 91
4060.21 88
4060.36 84
4060.50 82
4060.65 81
4060.80 81
4060.94 83
4061.09 85
4061.24 86
4061.38 85
4061.53 81
4061.67 75
4061.82 67
4061.97 58
4062.11 50
4062.26 43
4062.40 38
4062.55 34
4062.70 31
4062.84 29
4062.99 27
4063.14 26
4063.28 26
4063.43 26
4063.57 28
4063.72 32
4063.87 36
4064.01 41
4064.16 47
4064.31 54
4064.45 63
4064.60 74
4064.75 87
4064.89 102
4065.04 119
4065.18 136
4065.33 152
4065.48 165
4065.62 175
4065.77 180
4065.92 180
4066.06 175
4066.21 167
4066.35 156
4066.50 145
4066.65 134
4066.79 125
4066.94 119
4067.09 116
4067.23 114
4067.38 113
4067.52 111
4067.67 106
4067.82 100
4067.96 90
4068.11 78
4068.26 65
4068.40 53
4068.55 41
4068.70 31
4068.84 23
4068.99 18
4069.13 14
4069.28 12
4069.43 13
4069.57 15
4069.72 17
4069.87 20
4070.01 21
4070.16 21
4070.31 18
4070.45 15
4070.60 12
4070.74 12
4070.89 16
4071.04 24
4071.18 35
4071.33 47
4071.48 59
4071.62 68
4071.77 73
4071.92 74
4072.06 71
4072.21 67
4072.36 63
4072.50 61
4072.65 60
4072.79 60
4072.94 63
4073.09 67
4073.23 72
4073.38 77
4073.53 82
4073.67 86
4073.82 88
4073.97 89
4074.11 89
4074.26 88
4074.41 87
4074.55 86
4074.70 86
4074.84 89
4074.99 93
4075.14 98
4075.28 103
4075.43 108
4075.58 110
4075.72 109
4075.87 105
4076.02 99
4076.16 92
4076.31 86
4076.46 82
4076.60 81
4076.75 82
4076.90 85
4077.04 90
4077.19 95
4077.34 99
4077.48 102
4077.63 103
4077.77 103
4077.92 102
4078.07 99
4078.21 94
4078.36 88
4078.51 81
4078.65 73
4078.80 65
4078.95 56
4079.09 48
4079.24 42
4079.39 36
4079.53 31
4079.68 28
4079.83 26
4079.97 25
4080.12 27
4080.27 30
4080.41 34
4080.56 37
4080.71 38
4080.85 36
4081.00 31
4081.15 25
4081.29 17
4081.44 11
4081.58 8
4081.73 8
4081.88 12
4082.02 17
4082.17 22
4082.32 24
4082.46 24
4082.61 21
4082.76 15
4082.90 8
4083.05 1
4083.20 0
4083.34 0
4083.49 0
4083.64 0
4083.78 0
4083.93 0
4084.08 0
4084.22 2
4084.37 5
4084.52 7
4084.66 9
4084.81 9
4084.96 8
4085.10 6
4085.25 3
4085.40 1
4085.54 0
4085.69 0
4085.84 1
4085.98 4
4086.13 7
4086.28 10
4086.42 12
4086.57 13
4086.72 13
4086.86 13
4087.01 13
4087.16 12
4087.30 11
4087.45 9
4087.60 7
4087.74 5
4087.89 4
4088.04 3
4088.18 3
4088.33 5
4088.48 7
4088.62 10
4088.77 14
4088.92 17
4089.06 21
4089.21 25
4089.36 28
4089.50 31
4089.65 35
4089.80 38
4089.94 41
4090.09 45
4090.24 50
4090.38 57
4090.53 66
4090.68 77
4090.82 90
4090.97 105
4091.12 121
4091.27 138
4091.41 154
4091.56 168
4091.71 180
4091.85 190
4092.00 197
4092.15 202
4092.29 205
4092.44 208
4092.59 211
4092.73 213
4092.88 215
4093.03 216
4093.17 217
4093.32 216
4093.47 215
4093.61 214
4093.76 212
4093.91 211
4094.05 208
4094.20 205
4094.35 200
4094.49 192
4094.64 183
4094.79 172
4094.93 160
4095.08 150
4095.23 143
4095.38 139
4095.52 140
4095.67 145
4095.82 151
4095.96 157
4096.11 160
4096.26 159
4096.40 154
4096.55 144
4096.70 131
4096.84 118
4096.99 105
4097.14 95
4097.28 88
4097.43 84
4097.58 81
4097.73 78
4097.87 74
4098.02 67
4098.17 58
4098.31 47
4098.46 38
4098.61 30
4098.75 26
4098.90 27
4099.05 30
4099.19 36
4099.34 43
4099.49 50
4099.63 55
4099.78 58
4099.93 60
4100.08 60
4100.22 59
4100.37 58
4100.52 58
4100.66 60
4100.81 63
4100.96 69
4101.10 76
4101.25 85
4101.40 93
4101.54 101
4101.69 108
4101.84 113
4101.99 117
4102.13 120
4102.28 121
4102.43 120
4102.57 117
4102.72 113
4102.87 107
4103.01 102
4103.16 98
4103.31 96
4103.46 96
4103.60 97
4103.75 101
4103.90 105
4104.04 108
4104.19 110
4104.34 111
4104.48 110
4104.63 108
4104.78 104
4104.93 100
4105.07 96
4105.22 92
4105.37 89
4105.51 87
4105.66 85
4105.81 83
4105.95 82
4106.10 82
4106.25 81
4106.40 80
4106.54 78
4106.69 74
4106.84 68
4106.98 61
4107.13 53
4107.28 44
4107.42 35
4107.57 29
4107.72 25
4107.87 24
4108.01 26
4108.16 30
4108.31 37
4108.45 45
4108.60 54
4108.75 61
4108.90 67
4109.04 70
4109.19 70
4109.34 68
4109.48 63
4109.63 56
4109.78 49
4109.92 42
4110.07 36
4110.22 32
4110.37 30
4110.51 30
4110.66 30
4110.81 30
4110.95 30
4111.10 29
4111.25 27
4111.40 25
4111.54 22
4111.69 19
4111.84 16
4111.98 13
4112.13 11
4112.28 9
4112.43 10
4112.57 12
4112.72 15
4112.87 20
4113.01 25
4113.16 30
4113.31 34
4113.46 37
4113.60 38
4113.75 38
4113.90 37
4114.04 36
4114.19 33
4114.34 30
4114.49 25
4114.63 18
4114.78 12
4114.93 5
4115.07 0
4115.22 0
4115.37 0
4115.52 0
4115.66 0
4115.81 0
4115.96 0
4116.10 0
4116.25 0
4116.40 4
4116.55 10
4116.69 16
4116.84 21
4116.99 24
4117.14 25
4117.28 24
4117.43 21
4117.58 18
4117.72 14
4117.87 11
4118.02 9
4118.17 7
4118.31 7
4118.46 7
4118.61 8
4118.75 11
4118.90 16
4119.05 22
4119.20 30
4119.34 37
4119.49 43
4119.64 46
4119.79 47
4119.93 44
4120.08 40
4120.23 35
4120.37 32
4120.52 32
4120.67 34
4120.82 39
4120.96 46
4121.11 54
4121.26 62
4121.41 68
4121.55 74
4121.70 78
4121.85 83
4122.00 89
4122.14 95
4122.29 101
4122.44 108
4122.58 115
4122.73 122
4122.88 127
4123.03 133
4123.17 139
4123.32 146
4123.47 153
4123.62 160
4123.76 168
4123.91 175
4124.06 182
4124.20 186
4124.35 190
4124.50 191
4124.65 190
4124.79 188
4124.94 185
4125.09 181
4125.24 176
4125.38 170
4125.53 164
4125.68 158
4125.83 154
4125.97 152
4126.12 152
4126.27 153
4126.42 157
4126.56 161
4126.71 164
4126.86 166
4127.00 166
4127.15 164
4127.30 161
4127.45 156
4127.59 149
4127.74 141
4127.89 132
4128.04 121
4128.18 110
4128.33 100
4128.48 91
4128.63 84
4128.77 81
4128.92 81
4129.07 83
4129.22 87
4129.36 90
4129.51 91
4129.66 91
4129.81 88
4129.95 85
4130.10 80
4130.25 76
4130.40 72
4130.54 68
4130.69 64
4130.84 59
4130.99 54
4131.13 48
4131.28 44
4131.43 42
4131.58 42
4131.72 44
4131.87 48
4132.02 50
4132.17 51
4132.31 50
4132.46 45
4132.61 38
4132.76 30
4132.90 24
4133.05 20
4133.20 19
4133.35 20
4133.49 24
4133.64 28
4133.79 31
4133.94 33
4134.08 32
4134.23 30
4134.38 25
4134.53 21
4134.67 17
4134.82 13
4134.97 11
4135.12 10
4135.26 9
4135.41 8
4135.56 6
4135.71 2
4135.85 0
4136.00 0
4136.15 0
4136.30 0
4136.44 0
4136.59 0
4136.74 0
4136.89 2
4137.03 7
4137.18 11
4137.33 14
4137.48 15
4137.62 14
4137.77 12
4137.92 10
4138.07 8
4138.21 5
4138.36 3
4138.51 1
4138.66 0
4138.81 0
4138.95 0
4139.10 0
4139.25 1
4139.40 4
4139.54 8
4139.69 14
4139.84 22
4139.99 32
4140.13 43
4140.28 55
4140.43 66
4140.58 75
4140.72 82
4140.87 86
4141.02 87
4141.17 87
4141.31 85
4141.46 83
4141.61 82
4141.76 81
4141.91 81
4142.05 80
4142.20 79
4142.35 76
4142.50 72
4142.64 69
4142.79 66
4142.94 65
4143.09 65
4143.23 67
4143.38 70
4143.53 73
4143.68 76
4143.83 77
4143.97 77
4144.12 76
4144.27 74
4144.42 72
4144.56 71
4144.71 72
4144.86 75
4145.01 79
4145.15 84
4145.30 90
4145.45 94
4145.60 97
4145.75 98
4145.89 97
4146.04 95
4146.19 93
4146.34 93
4146.48 94
4146.63 97
4146.78 102
4146.93 106
4147.08 110
4147.22 112
4147.37 111
4147.52 108
4147.67 102
4147.81 95
4147.96 87
4148.11 80
4148.26 73
4148.41 68
4148.55 64
4148.70 62
4148.85 63
4149.00 67
4149.14 74
4149.29 82
4149.44 91
4149.59 98
4149.74 104
4149.88 105
4150.03 104
4150.18 99
4150.33 92
4150.47 85
4150.62 78
4150.77 72
4150.92 66
4151.07 61
4151.21 57
4151.36 51
4151.51 46
4151.66 39
4151.80 32
4151.95 26
4152.10 20
4152.25 17
4152.40 15
4152.54 16
4152.69 20
4152.84 25
4152.99 31
4153.14 37
4153.28 42
4153.43 46
4153.58 50
4153.73 51
4153.87 52
4154.02 52
4154.17 51
4154.32 49
4154.47 47
4154.61 46
4154.76 45
4154.91 45
4155.06 45
4155.21 44
4155.35 43
4155.50 41
4155.65 37
4155.80 32
4155.95 26
4156.09 22
4156.24 18
4156.39 17
4156.54 17
4156.68 20
4156.83 25
4156.98 31
4157.13 37
4157.28 43
4157.42 49
4157.57 54
4157.72 59
4157.87 63
4158.02 67
4158.16 70
4158.31 72
4158.46 73
4158.61 73
4158.76 71
4158.90 68
4159.05 64
4159.20 60
4159.35 56
4159.50 53
4159.64 52
4159.79 52
4159.94 53
4160.09 55
4160.24 57
4160.38 58
4160.53 58
4160.68 57
4160.83 55
4160.98 53
4161.12 52
4161.27 51
4161.42 50
4161.57 50
4161.72 50
4161.86 49
4162.01 47
4162.16 45
4162.31 43
4162.46 41
4162.60 39
4162.75 39
4162.90 38
4163.05 39
4163.20 39
4163.34 39
4163.49 40
4163.64 39
4163.79 39
4163.94 38
4164.08 36
4164.23 33
4164.38 29
4164.53 23
4164.68 17
4164.82 9
4164.97 3
4165.12 0
4165.27 0
4165.42 0
4165.57 5
4165.71 15
4165.86 27
4166.01 39
4166.16 50
4166.31 59
4166.45 65
4166.60 68
4166.75 71
4166.90 74
4167.05 80
4167.19 88
4167.34 100
4167.49 113
4167.64 127
4167.79 139
4167.93 146
4168.08 148
4168.23 146
4168.38 138
4168.53 128
4168.68 117
4168.82 105
4168.97 94
4169.12 85
4169.27 76
4169.42 69
4169.56 62
4169.71 58
4169.86 54
4170.01 52
4170.16 51
4170.31 51
4170.45 51
4170.60 49
4170.75 44
4170.90 38
4171.05 29
4171.19 19
4171.34 9
4171.49 0
4171.64 0
4171.79 0
4171.94 0
4172.08 0
4172.23 0
4172.38 0
4172.53 0
4172.68 0
4172.82 7
4172.97 14
4173.12 22
4173.27 29
4173.42 36
4173.57 42
4173.71 48
4173.86 54
4174.01 60
4174.16 65
4174.31 69
4174.45 71
4174.60 72
4174.75 70
4174.90 68
4175.05 65
4175.20 63
4175.34 62
4175.49 63
4175.64 63
4175.79 63
4175.94 62
4176.09 61
4176.23 58
4176.38 56
4176.53 56
4176.68 56
4176.83 56
4176.98 57
4177.12 58
4177.27 57
4177.42 54
4177.57 50
4177.72 46
4177.86 42
4178.01 38
4178.16 35
4178.31 33
4178.46 33
4178.61 34
4178.75 37
4178.90 42
4179.05 47
4179.20 55
4179.35 62
4179.50 71
4179.64 79
4179.79 88
4179.94 97
4180.09 106
4180.24 113
4180.39 119
4180.53 123
4180.68 126
4180.83 127
4180.98 128
4181.13 128
4181.28 128
4181.42 128
4181.57 128
4181.72 127
4181.87 124
4182.02 119
4182.17 113
4182.32 106
4182.46 98
4182.61 90
4182.76 84
4182.91 79
4183.06 77
4183.21 78
4183.35 82
4183.50 88
4183.65 95
4183.80 103
4183.95 110
4184.10 115
4184.24 119
4184.39 120
4184.54 120
4184.69 117
4184.84 114
4184.99 111
4185.13 107
4185.28 105
4185.43 103
4185.58 103
4185.73 102
4185.88 101
4186.03 101
4186.17 100
4186.32 100
4186.47 101
4186.62 103
4186.77 108
4186.92 114
4187.06 121
4187.21 128
4187.36 134
4187.51 139
4187.66 142
4187.81 143
4187.96 143
4188.10 143
4188.25 144
4188.40 144
4188.55 144
4188.70 143
4188.85 141
4188.99 138
4189.14 133
4189.29 130
4189.44 127
4189.59 126
4189.74 129
4189.89 133
4190.03 139
4190.18 146
4190.33 150
4190.48 153
4190.63 154
4190.78 152
4190.93 148
4191.07 144
4191.22 141
4191.37 138
4191.52 136
4191.67 136
4191.82 136
4191.97 136
4192.11 135
4192.26 132
4192.41 128
4192.56 122
4192.71 115
4192.86 109
4193.01 103
4193.15 99
4193.30 96
4193.45 94
4193.60 92
4193.75 91
4193.90 90
4194.05 90
4194.19 91
4194.34 93
4194.49 95
4194.64 98
4194.79 100
4194.94 99
4195.09 96
4195.23 90
4195.38 82
4195.53 73
4195.68 64
4195.83 57
4195.98 51
4196.13 48
4196.27 46
4196.42 46
4196.57 46
4196.72 46
4196.87 48
4197.02 51
4197.17 56
4197.31 61
4197.46 67
4197.61 72
4197.76 74
4197.91 74
4198.06 71
4198.21 67
4198.36 64
4198.50 61
4198.65 60
4198.80 61
4198.95 62
4199.10 62
4199.25 60
4199.40 55
4199.54 49
4199.69 42
4199.84 35
4199.99 30
4200.14 28
4200.29 30
4200.44 35
4200.59 43
4200.73 54
4200.88 66
4201.03 78
4201.18 89
4201.33 98
4201.48 104
4201.63 106
4201.78 106
4201.92 105
4202.07 103
4202.22 103
4202.37 104
4202.52 107
4202.67 111
4202.82 116
4202.97 119
4203.11 120
4203.26 119
4203.41 118
4203.56 116
4203.71 116
4203.86 119
4204.01 124
4204.16 132
4204.30 141
4204.45 150
4204.60 157
4204.75 163
4204.90 167
4205.05 171
4205.20 174
4205.35 179
4205.49 185
4205.64 191
4205.79 198
4205.94 202
4206.09 204
4206.24 203
4206.39 199
4206.54 192
4206.68 183
4206.83 174
4206.98 164
4207.13 156
4207.28 148
4207.43 143
4207.58 140
4207.73 140
4207.88 143
4208.02 151
4208.17 162
4208.32 175
4208.47 190
4208.62 205
4208.77 219
4208.92 230
4209.07 237
4209.21 241
4209.36 241
4209.51 239
4209.66 236
4209.81 231
4209.96 226
4210.11 220
4210.26 215
4210.41 209
4210.55 203
4210.70 197
4210.85 192
4211.00 187
4211.15 184
4211.30 182
4211.45 182
4211.60 184
4211.75 188
4211.89 192
4212.04 196
4212.19 200
4212.34 204
4212.49 207
4212.64 208
4212.79 209
4212.94 209
4213.09 207
4213.24 203
4213.38 198
4213.53 192
4213.68 184
4213.83 175
4213.98 165
4214.13 154
4214.28 142
4214.43 130
4214.58 118
4214.72 105
4214.87 93
4215.02 82
4215.17 72
4215.32 62
4215.47 54
4215.62 47
4215.77 42
4215.92 39
4216.07 38
4216.21 41
4216.36 46
4216.51 54
4216.66 63
4216.81 71
4216.96 78
4217.11 82
4217.26 82
4217.41 80
4217.56 76
4217.70 72
4217.85 70
4218.00 71
4218.15 74
4218.30 78
4218.45 83
4218.60 85
4218.75 85
4218.90 81
4219.05 76
4219.19 69
4219.34 63
4219.49 59
4219.64 57
4219.79 57
4219.94 59
4220.09 61
4220.24 62
4220.39 61
4220.54 58
4220.68 53
4220.83 47
4220.98 42
4221.13 37
4221.28 35
4221.43 34
4221.58 36
4221.73 39
4221.88 43
4222.03 48
4222.18 54
4222.32 60
4222.47 66
4222.62 73
4222.77 79
4222.92 85
4223.07 89
4223.22 90
4223.37 89
4223.52 86
4223.67 80
4223.82 74
4223.96 67
4224.11 61
4224.26 56
4224.41 53
4224.56 50
4224.71 49
4224.86 48
4225.01 48
4225.16 48
4225.31 48
4225.46 49
4225.60 49
4225.75 49
4225.90 50
4226.05 52
4226.20 54
4226.35 58
4226.50 64
4226.65 69
4226.80 76
4226.95 82
4227.10 86
4227.25 90
4227.39 91
4227.54 89
4227.69 86
4227.84 80
4227.99 72
4228.14 64
4228.29 56
4228.44 49
4228.59 43
4228.74 40
4228.89 38
4229.04 38
4229.19 39
4229.33 40
4229.48 43
4229.63 46
4229.78 49
4229.93 54
4230.08 59
4230.23 65
4230.38 72
4230.53 79
4230.68 86
4230.83 93
4230.98 100
4231.13 106
4231.27 110
4231.42 112
4231.57 114
4231.72 115
4231.87 115
4232.02 115
4232.17 114
4232.32 112
4232.47 108
4232.62 101
4232.77 91
4232.92 79
4233.07 66
4233.21 53
4233.36 41
4233.51 30
4233.66 20
4233.81 12
4233.96 4
4234.11 0
4234.26 0
4234.41 0
4234.56 0
4234.71 0
4234.86 0
4235.01 0
4235.16 0
4235.30 2
4235.45 6
4235.60 10
4235.75 13
4235.90 17
4236.05 21
4236.20 27
4236.35 33
4236.50 41
4236.65 49
4236.80 58
4236.95 67
4237.10 76
4237.25 82
4237.40 87
4237.54 88
4237.69 86
4237.84 82
4237.99 75
4238.14 67
4238.29 60
4238.44 53
4238.59 48
4238.74 44
4238.89 42
4239.04 42
4239.19 42
4239.34 42
4239.49 42
4239.64 44
4239.79 46
4239.93 50
4240.08 55
4240.23 62
4240.38 70
4240.53 78
4240.68 85
4240.83 92
4240.98 98
4241.13 103
4241.28 106
4241.43 110
4241.58 112
4241.73 113
4241.88 112
4242.03 111
4242.18 109
4242.33 108
4242.48 108
4242.62 109
4242.77 113
4242.92 120
4243.07 128
4243.22 138
4243.37 147
4243.52 155
4243.67 160
4243.82 161
4243.97 157
4244.12 150
4244.27 140
4244.42 129
4244.57 119
4244.72 111
4244.87 106
4245.02 104
4245.17 104
4245.31 105
4245.46 104
4245.61 101
4245.76 95
4245.91 87
4246.06 78
4246.21 68
4246.36 58
4246.51 50
4246.66 43
4246.81 36
4246.96 30
4247.11 24
4247.26 19
4247.41 14
4247.56 10
4247.71 8
4247.86 7
4248.01 6
4248.16 6
4248.31 5
4248.45 3
4248.60 0
4248.75 0
4248.90 0
4249.05 0
4249.20 0
4249.35 0
4249.50 0
4249.65 2
4249.80 9
4249.95 16
4250.10 23
4250.25 28
4250.40 33
4250.55 37
4250.70 40
4250.85 41
4251.00 41
4251.15 39
4251.30 36
4251.45 32
4251.60 28
4251.75 26
4251.90 27
4252.04 30
4252.19 36
4252.34 43
4252.49 50
4252.64 55
4252.79 58
4252.94 57
4253.09 53
4253.24 48
4253.39 42
4253.54 35
4253.69 30
4253.84 26
4253.99 22
4254.14 20
4254.29 18
4254.44 19
4254.59 22
4254.74 28
4254.89 36
4255.04 46
4255.19 56
4255.34 66
4255.49 74
4255.64 78
4255.79 80
4255.94 79
4256.09 76
4256.23 73
4256.38 69
4256.53 67
4256.68 66
4256.83 67
4256.98 69
4257.13 73
4257.28 78
4257.43 83
4257.58 89
4257.73 94
4257.88 99
4258.03 103
4258.18 106
4258.33 108
4258.48 109
4258.63 109
4258.78 109
4258.93 110
4259.08 112
4259.23 115
4259.38 120
4259.53 126
4259.68 132
4259.83 138
4259.98 143
4260.13 147
4260.28 150
4260.43 152
4260.58 153
4260.73 154
4260.88 154
4261.03 155
4261.18 156
4261.33 158
4261.48 161
4261.63 165
4261.77 170
4261.92 175
4262.07 180
4262.22 184
4262.37 186
4262.52 186
4262.67 184
4262.82 180
4262.97 174
4263.12 166
4263.27 157
4263.42 146
4263.57 134
4263.72 122
4263.87 109
4264.02 99
4264.17 90
4264.32 84
4264.47 80
4264.62 79
4264.77 80
4264.92 81
4265.07 82
4265.22 82
4265.37 80
4265.52 78
4265.67 74
4265.82 70
4265.97 64
4266.12 59
4266.27 55
4266.42 52
4266.57 51
4266.72 53
4266.87 58
4267.02 64
4267.17 72
4267.32 81
4267.47 88
4267.62 94
4267.77 98
4267.92 100
4268.07 102
4268.22 104
4268.37 107
4268.52 111
4268.67 115
4268.82 120
4268.97 123
4269.12 125
4269.27 124
4269.42 121
4269.57 116
4269.72 110
4269.87 103
4270.02 96
4270.17 88
4270.32 81
4270.47 74
4270.62 68
4270.77 62
4270.92 56
4271.07 50
4271.22 46
4271.37 42
4271.52 39
4271.67 35
4271.82 32
4271.97 27
4272.12 22
4272.27 15
4272.42 10
4272.57 5
4272.72 4
4272.87 7
4273.02 13
4273.17 21
4273.32 30
4273.47 38
4273.62 43
4273.77 44
4273.92 42
4274.07 38
4274.22 33
4274.37 28
4274.52 25
4274.67 25
4274.82 27
4274.97 32
4275.12 39
4275.27 47
4275.42 54
4275.57 60
4275.72 64
4275.87 65
4276.02 64
4276.17 63
4276.32 60
4276.47 59
4276.62 58
4276.77 58
4276.92 60
4277.07 62
4277.22 65
4277.37 69
4277.52 73
4277.67 76
4277.82 79
4277.97 83
4278.12 86
4278.27 88
4278.42 90
4278.57 91
4278.72 90
4278.87 86
4279.02 81
4279.17 74
4279.32 66
4279.47 58
4279.62 53
4279.77 50
4279.92 51
4280.07 56
4280.22 64
4280.37 74
4280.52 85
4280.67 95
4280.82 104
4280.97 111
4281.12 116
4281.27 118
4281.42 118
4281.57 116
4281.72 112
4281.87 105
4282.02 96
4282.17 87
4282.32 78
4282.47 70
4282.62 63
4282.77 57
4282.92 54
4283.07 52
4283.22 50
4283.37 49
4283.52 47
4283.67 46
4283.82 44
4283.97 44
4284.12 45
4284.27 49
4284.42 54
4284.57 61
4284.72 69
4284.87 76
4285.02 82
4285.17 86
4285.32 88
4285.47 89
4285.62 89
4285.77 91
4285.92 95
4286.07 102
4286.22 112
4286.37 121
4286.52 130
4286.67 137
4286.82 139
4286.98 138
4287.13 133
4287.28 124
4287.43 112
4287.58 99
4287.73 84
4287.88 70
4288.03 57
4288.18 47
4288.33 40
4288.48 37
4288.63 36
4288.78 38
4288.93 41
4289.08 45
4289.23 48
4289.38 51
4289.53 54
4289.68 58
4289.83 62
4289.98 67
4290.13 73
4290.28 79
4290.43 85
4290.58 90
4290.73 94
4290.88 98
4291.03 101
4291.18 105
4291.33 109
4291.48 113
4291.63 117
4291.78 122
4291.93 127
4292.08 132
4292.23 136
4292.38 140
4292.54 141
4292.69 139
4292.84 134
4292.99 126
4293.14 116
4293.29 107
4293.44 99
4293.59 93
4293.74 91
4293.89 91
4294.04 94
4294.19 97
4294.34 99
4294.49 100
4294.64 99
4294.79 97
4294.94 94
4295.09 92
4295.24 91
4295.39 90
4295.54 92
4295.69 94
4295.84 98
4295.99 102
4296.14 106
4296.29 110
4296.44 113
4296.59 114
4296.75 114
4296.90 112
4297.05 109
4297.20 105
4297.35 100
4297.50 95
4297.65 89
4297.80 84
4297.95 79
4298.10 74
4298.25 69
4298.40 65
4298.55 63
4298.70 62
4298.85 63
4299.00 66
4299.15 72
4299.30 80
4299.45 89
4299.60 100
4299.75 111
4299.90 122
4300.05 131
4300.20 138
4300.36 143
4300.51 146
4300.66 146
4300.81 145
4300.96 142
4301.11 138
4301.26 135
4301.41 130
4301.56 125
4301.71 119
4301.86 111
4302.01 102
4302.16 91
4302.31 81
4302.46 71
4302.61 63
4302.76 58
4302.91 56
4303.06 56
4303.21 59
4303.37 63
4303.52 67
4303.67 70
4303.82 73
4303.97 73
4304.12 73
4304.27 72
4304.42 72
4304.57 72
4304.72 73
4304.87 75
4305.02 78
4305.17 81
4305.32 82
4305.47 82
4305.62 78
4305.77 72
4305.92 63
4306.07 53
4306.23 43
4306.38 35
4306.53 30
4306.68 29
4306.83 32
4306.98 36
4307.13 43
4307.28 50
4307.43 57
4307.58 63
4307.73 67
4307.88 70
4308.03 72
4308.18 71
4308.33 69
4308.48 65
4308.63 60
4308.79 54
4308.94 48
4309.09 43
4309.24 39
4309.39 37
4309.54 36
4309.69 37
4309.84 39
4309.99 42
4310.14 45
4310.29 48
4310.44 51
4310.59 53
4310.74 55
4310.89 56
4311.04 58
4311.20 60
4311.35 63
4311.50 66
4311.65 71
4311.80 76
4311.95 81
4312.10 87
4312.25 92
4312.40 97
4312.55 101
4312.70 104
4312.85 105
4313.00 105
4313.15 103
4313.30 101
4313.46 99
4313.61 98
4313.76 98
4313.91 100
4314.06 101
4314.21 101
4314.36 100
4314.51 97
4314.66 92
4314.81 84
4314.96 76
4315.11 67
4315.26 59
4315.41 50
4315.56 42
4315.72 34
4315.87 26
4316.02 19
4316.17 12
4316.32 5
4316.47 0
4316.62 0
4316.77 0
4316.92 0
4317.07 0
4317.22 0
4317.37 0
4317.52 0
4317.68 2
4317.83 11
4317.98 19
4318.13 26
4318.28 30
4318.43 32
4318.58 35
4318.73 37
4318.88 42
4319.03 48
4319.18 55
4319.33 64
4319.48 73
4319.64 81
4319.79 88
4319.94 92
4320.09 96
4320.24 98
4320.39 98
4320.54 97
4320.69 94
4320.84 90
4320.99 84
4321.14 78
4321.29 72
4321.45 67
4321.60 64
4321.75 63
4321.90 64
4322.05 67
4322.20 70
4322.35 74
4322.50 77
4322.65 80
4322.80 82
4322.95 82
4323.10 81
4323.26 78
4323.41 73
4323.56 67
4323.71 59
4323.86 51
4324.01 43
4324.16 37
4324.31 33
4324.46 32
4324.61 35
4324.76 41
4324.91 50
4325.07 61
4325.22 72
4325.37 83
4325.52 92
4325.67 97
4325.82 98
4325.97 96
4326.12 91
4326.27 84
4326.42 78
4326.57 72
4326.73 68
4326.88 66
4327.03 67
4327.18 70
4327.33 73
4327.48 76
4327.63 79
4327.78 79
4327.93 78
4328.08 76
4328.23 73
4328.39 71
4328.54 69
4328.69 68
4328.84 68
4328.99 67
4329.14 67
4329.29 67
4329.44 67
4329.59 68
4329.74 69
4329.90 72
4330.05 77
4330.20 82
4330.35 86
4330.50 89
4330.65 90
4330.80 87
4330.95 82
4331.10 75
4331.25 68
4331.41 62
4331.56 59
4331.71 59
4331.86 62
4332.01 68
4332.16 74
4332.31 80
4332.46 84
4332.61 85
4332.76 86
4332.92 85
4333.07 85
4333.22 87
4333.37 91
4333.52 97
4333.67 103
4333.82 109
4333.97 114
4334.12 116
4334.27 115
4334.43 111
4334.58 105
4334.73 97
4334.88 88
4335.03 79
4335.18 72
4335.33 67
4335.48 65
4335.63 66
4335.79 69
4335.94 74
4336.09 79
4336.24 83
4336.39 85
4336.54 85
4336.69 82
4336.84 76
4336.99 69
4337.14 63
4337.30 57
4337.45 54
4337.60 53
4337.75 55
4337.90 59
4338.05 63
4338.20 67
4338.35 69
4338.50 70
4338.66 69
4338.81 69
4338.96 70
4339.11 73
4339.26 79
4339.41 86
4339.56 94
4339.71 102
4339.87 107
4340.02 110
4340.17 109
4340.32 106
4340.47 101
4340.62 96
4340.77 90
4340.92 83
4341.07 76
4341.23 67
4341.38 57
4341.53 46
4341.68 34
4341.83 21
4341.98 10
4342.13 1
4342.28 0
4342.43 0
4342.59 0
4342.74 0
4342.89 0
4343.04 0
4343.19 0
4343.34 0
4343.49 5
4343.64 10
4343.80 13
4343.95 16
4344.10 17
4344.25 17
4344.40 16
4344.55 15
4344.70 12
4344.85 9
4345.01 7
4345.16 5
4345.31 5
4345.46 7
4345.61 11
4345.76 16
4345.91 24
4346.06 31
4346.22 38
4346.37 41
4346.52 42
4346.67 38
4346.82 30
4346.97 21
4347.12 11
4347.27 3
4347.43 0
4347.58 1
4347.73 7
4347.88 15
4348.03 24
4348.18 33
4348.33 41
4348.48 46
4348.64 49
4348.79 51
4348.94 52
4349.09 52
4349.24 51
4349.39 48
4349.54 43
4349.70 36
4349.85 28
4350.00 18
4350.15 7
4350.30 0
4350.45 0
4350.60 0
4350.75 0
4350.91 0
4351.06 0
4351.21 0
4351.36 0
4351.51 5
4351.66 19
4351.81 32
4351.97 44
4352.12 53
4352.27 60
4352.42 64
4352.57 66
4352.72 68
4352.87 69
4353.02 69
4353.18 69
4353.33 69
4353.48 67
4353.63 64
4353.78 61
4353.93 56
4354.08 51
4354.24 45
4354.39 39
4354.54 33
4354.69 27
4354.84 20
4354.99 14
4355.14 10
4355.30 7
4355.45 7
4355.60 8
4355.75 10
4355.90 13
4356.05 15
4356.20 17
4356.36 17
4356.51 17
4356.66 16
4356.81 16
4356.96 17
4357.11 19
4357.26 22
4357.42 27
4357.57 32
4357.72 39
4357.87 45
4358.02 51
4358.17 55
4358.32 57
4358.48 56
4358.63 53
4358.78 48
4358.93 43
4359.08 37
4359.23 32
4359.38 27
4359.54 22
4359.69 17
4359.84 12
4359.99 7
4360.14 3
4360.29 0
4360.45 0
4360.60 0
4360.75 0
4360.90 0
4361.05 0
4361.20 1
4361.35 2
4361.51 2
4361.66 1
4361.81 0
4361.96 0
4362.11 0
4362.26 1
4362.41 5
4362.57 11
4362.72 20
4362.87 31
4363.02 43
4363.17 56
4363.32 68
4363.48 78
4363.63 86
4363.78 91
4363.93 94
4364.08 96
4364.23 96
4364.39 96
4364.54 96
4364.69 95
4364.84 95
4364.99 94
4365.14 93
4365.29 93
4365.45 92
4365.60 91
4365.75 90
4365.90 90
4366.05 90
4366.20 90
4366.36 92
4366.51 94
4366.66 96
4366.81 99
4366.96 101
4367.11 103
4367.27 104
4367.42 103
4367.57 101
4367.72 98
4367.87 95
4368.02 93
4368.18 93
4368.33 94
4368.48 95
4368.63 97
4368.78 99
4368.93 100
4369.09 100
4369.24 98
4369.39 97
4369.54 95
4369.69 94
4369.84 95
4369.99 95
4370.15 96
4370.30 97
4370.45 97
4370.60 95
4370.75 91
4370.91 86
4371.06 81
4371.21 77
4371.36 75
4371.51 76
4371.66 79
4371.82 85
4371.97 92
4372.12 99
4372.27 105
4372.42 109
4372.57 111
4372.73 110
4372.88 107
4373.03 102
4373.18 97
4373.33 91
4373.48 84
4373.64 78
4373.79 71
4373.94 64
4374.09 58
4374.24 52
4374.39 47
4374.55 43
4374.70 39
4374.85 34
4375.00 30
4375.15 24
4375.30 17
4375.46 9
4375.61 2
4375.76 0
4375.91 0
4376.06 0
4376.22 0
4376.37 0
4376.52 2
4376.67 8
4376.82 14
4376.97 20
4377.13 25
4377.28 28
4377.43 30
4377.58 31
4377.73 30
4377.89 28
4378.04 24
4378.19 19
4378.34 12
4378.49 5
4378.64 0
4378.80 0
4378.95 0
4379.10 0
4379.25 0
4379.40 0
4379.56 0
4379.71 0
4379.86 5
4380.01 15
4380.16 24
4380.31 32
4380.47 36
4380.62 38
4380.77 38
4380.92 35
4381.07 31
4381.23 26
4381.38 20
4381.53 15
4381.68 11
4381.83 10
4381.98 12
4382.14 18
4382.29 27
4382.44 40
4382.59 52
4382.74 64
4382.90 72
4383.05 75
4383.20 74
4383.35 68
4383.50 61
4383.66 55
4383.81 51
4383.96 50
4384.11 54
4384.26 61
4384.42 70
4384.57 79
4384.72 87
4384.87 92
4385.02 95
4385.17 95
4385.33 93
4385.48 92
4385.63 92
4385.78 94
4385.93 97
4386.09 101
4386.24 105
4386.39 108
4386.54 109
4386.69 108
4386.85 104
4387.00 98
4387.15 90
4387.30 80
4387.45 70
4387.61 59
4387.76 47
4387.91 36
4388.06 26
4388.21 17
4388.37 10
4388.52 4
4388.67 0
4388.82 0
4388.97 0
4389.13 1
4389.28 4
4389.43 7
4389.58 10
4389.73 11
4389.89 12
4390.04 11
4390.19 10
4390.34 9
4390.49 7
4390.65 6
4390.80 5
4390.95 5
4391.10 6
4391.25 8
4391.41 12
4391.56 18
4391.71 24
4391.86 30
4392.01 36
4392.17 40
4392.32 42
4392.47 41
4392.62 40
4392.77 37
4392.93 35
4393.08 33
4393.23 33
4393.38 35
4393.54 37
4393.69 40
4393.84 42
4393.99 45
4394.14 47
4394.30 49
4394.45 53
4394.60 58
4394.75 65
4394.90 74
4395.06 85
4395.21 96
4395.36 107
4395.51 118
4395.66 127
4395.82 135
4395.97 141
4396.12 146
4396.27 150
4396.42 153
4396.58 156
4396.73 161
4396.88 167
4397.03 175
4397.19 187
4397.34 201
4397.49 219
4397.64 239
4397.79 261
4397.95 282
4398.10 303
4398.25 320
4398.40 335
4398.55 349
4398.71 361
4398.86 374
4399.01 389
4399.16 405
4399.32 422
4399.47 440
4399.62 456
4399.77 469
4399.92 478
4400.08 484
4400.23 486
4400.38 486
4400.53 485
4400.69 483
4400.84 481
4400.99 479
4401.14 475
4401.29 470
4401.45 462
4401.60 452
4401.75 440
4401.90 426
4402.06 411
4402.21 395
4402.36 378
4402.51 359
4402.66 338
4402.82 315
4402.97 290
4403.12 264
4403.27 239
4403.43 217
4403.58 198
4403.73 183
4403.88 173
4404.03 166
4404.19 161
4404.34 157
4404.49 153
4404.64 147
4404.80 140
4404.95 131
4405.10 122
4405.25 113
4405.40 104
4405.56 96
4405.71 90
4405.86 87
4406.01 85
4406.17 86
4406.32 88
4406.47 91
4406.62 94
4406.78 97
4406.93 99
4407.08 100
4407.23 98
4407.38 93
4407.54 87
4407.69 78
4407.84 69
4407.99 60
4408.15 51
4408.30 43
4408.45 37
4408.60 32
4408.76 29
4408.91 29
4409.06 31
4409.21 34
4409.37 39
4409.52 43
4409.67 47
4409.82 50
4409.97 50
4410.13 49
4410.28 48
4410.43 47
4410.58 48
4410.74 52
4410.89 57
4411.04 63
4411.19 69
4411.35 73
4411.50 75
4411.65 74
4411.80 72
4411.96 70
4412.11 68
4412.26 68
4412.41 71
4412.56 75
4412.72 81
4412.87 87
4413.02 92
4413.17 95
4413.33 96
4413.48 95
4413.63 93
4413.78 92
4413.94 91
4414.09 92
4414.24 94
4414.39 96
4414.55 99
4414.70 102
4414.85 104
4415.00 106
4415.16 107
4415.31 108
4415.46 109
4415.61 110
4415.77 112
4415.92 115
4416.07 119
4416.22 125
4416.38 132
4416.53 141
4416.68 151
4416.83 162
4416.99 173
4417.14 184
4417.29 196
4417.44 209
4417.60 224
4417.75 241
4417.90 257
4418.05 273
4418.21 288
4418.36 301
4418.51 311
4418.66 320
4418.82 330
4418.97 340
4419.12 352
4419.27 365
4419.43 379
4419.58 393
4419.73 407
4419.88 422
4420.04 437
4420.19 454
4420.34 476
4420.49 502
4420.65 534
4420.80 570
4420.95 608
4421.10 646
4421.26 683
4421.41 716
4421.56 745
4421.71 770
4421.87 794
4422.02 816
4422.17 838
4422.32 861
4422.48 884
4422.63 908
4422.78 929
4422.93 947
4423.09 960
4423.24 968
4423.39 970
4423.54 968
4423.70 964
4423.85 958
4424.00 952
4424.16 948
4424.31 945
4424.46 943
4424.61 941
4424.77 939
4424.92 935
4425.07 928
4425.22 918
4425.38 906
4425.53 890
4425.68 873
4425.83 853
4425.99 833
4426.14 812
4426.29 791
4426.44 771
4426.60 751
4426.75 734
4426.90 717
4427.06 701
4427.21 685
4427.36 669
4427.51 652
4427.67 635
4427.82 616
4427.97 597
4428.12 578
4428.28 557
4428.43 536
4428.58 515
4428.73 494
4428.89 475
4429.04 458
4429.19 444
4429.35 434
4429.50 427
4429.65 422
4429.80 420
4429.96 418
4430.11 416
4430.26 413
4430.41 409
4430.57 402
4430.72 394
4430.87 384
4431.03 372
4431.18 360
4431.33 346
4431.48 332
4431.64 317
4431.79 302
4431.94 285
4432.09 269
4432.25 252
4432.40 236
4432.55 221
4432.71 208
4432.86 197
4433.01 189
4433.16 182
4433.32 176
4433.47 170
4433.62 163
4433.77 154
4433.93 143
4434.08 129
4434.23 113
4434.39 96
4434.54 80
4434.69 67
4434.84 58
4435.00 54
4435.15 55
4435.30 60
4435.46 68
4435.61 77
4435.76 86
4435.91 94
4436.07 99
4436.22 103
4436.37 105
4436.52 105
4436.68 104
4436.83 100
4436.98 95
4437.14 88
4437.29 82
4437.44 77
4437.59 74
4437.75 73
4437.90 75
4438.05 77
4438.21 80
4438.36 80
4438.51 76
4438.66 69
4438.82 60
4438.97 49
4439.12 39
4439.28 30
4439.43 25
4439.58 22
4439.73 21
4439.89 21
4440.04 22
4440.19 24
4440.35 25
4440.50 27
4440.65 30
4440.80 33
4440.96 36
4441.11 40
4441.26 43
4441.42 47
4441.57 51
4441.72 55
4441.87 60
4442.03 65
4442.18 70
4442.33 74
4442.49 77
4442.64 77
4442.79 75
4442.95 70
4443.10 64
4443.25 56
4443.40 49
4443.56 45
4443.71 43
4443.86 46
4444.02 54
4444.17 65
4444.32 78
4444.47 92
4444.63 104
4444.78 113
4444.93 118
4445.09 120
4445.24 119
4445.39 115
4445.55 109
4445.70 102
4445.85 95
4446.00 89
4446.16 85
4446.31 83
4446.46 84
4446.62 87
4446.77 92
4446.92 98
4447.08 103
4447.23 107
4447.38 109
4447.53 108
4447.69 104
4447.84 98
4447.99 92
4448.15 85
4448.30 79
4448.45 75
4448.61 73
4448.76 71
4448.91 69
4449.06 68
4449.22 67
4449.37 66
4449.52 66
4449.68 66
4449.83 68
4449.98 71
4450.14 75
4450.29 80
4450.44 84
4450.59 88
4450.75 90
4450.90 92
4451.05 92
4451.21 91
4451.36 88
4451.51 85
4451.67 81
4451.82 77
4451.97 73
4452.13 70
4452.28 68
4452.43 68
4452.58 68
4452.74 69
4452.89 70
4453.04 70
4453.20 70
4453.35 70
4453.50 70
4453.66 69
4453.81 69
4453.96 69
4454.12 67
4454.27 65
4454.42 61
4454.58 57
4454.73 53
4454.88 51
4455.03 50
4455.19 52
4455.34 56
4455.49 62
4455.65 69
4455.80 76
4455.95 83
4456.11 89
4456.26 93
4456.41 95
4456.57 95
4456.72 92
4456.87 87
4457.03 81
4457.18 74
4457.33 68
4457.49 63
4457.64 61
4457.79 61
4457.94 62
4458.10 64
4458.25 66
4458.40 66
4458.56 63
4458.71 59
4458.86 53
4459.02 48
4459.17 45
4459.32 43
4459.48 44
4459.63 46
4459.78 49
4459.94 52
4460.09 54
4460.24 54
4460.40 53
4460.55 51
4460.70 47
4460.86 42
4461.01 36
4461.16 27
4461.32 18
4461.47 8
4461.62 0
4461.78 0
4461.93 0
4462.08 0
4462.23 0
4462.39 0
4462.54 0
4462.69 3
4462.85 7
4463.00 9
4463.15 10
4463.31 9
4463.46 7
4463.61 5
4463.77 2
4463.92 0
4464.07 0
4464.23 0
4464.38 1
4464.53 5
4464.69 12
4464.84 20
4464.99 30
4465.15 40
4465.30 50
4465.45 59
4465.61 67
4465.76 71
4465.91 73
4466.07 71
4466.22 66
4466.37 58
4466.53 48
4466.68 37
4466.83 27
4466.99 18
4467.14 12
4467.29 9
4467.45 10
4467.60 13
4467.75 20
4467.91 27
4468.06 36
4468.21 45
4468.37 54
4468.52 62
4468.67 70
4468.83 77
4468.98 83
4469.13 87
4469.29 90
4469.44 90
4469.59 88
4469.75 85
4469.90 80
4470.05 75
4470.21 71
4470.36 68
4470.51 67
4470.67 67
4470.82 68
4470.97 71
4471.13 75
4471.28 79
4471.44 83
4471.59 85
4471.74 86
4471.90 86
4472.05 84
4472.20 81
4472.36 79
4472.51 77
4472.66 77
4472.82 78
4472.97 79
4473.12 78
4473.28 76
4473.43 71
4473.58 66
4473.74 62
4473.89 59
4474.04 61
4474.20 66
4474.35 74
4474.50 84
4474.66 94
4474.81 102
4474.96 107
4475.12 110
4475.27 111
4475.42 110
4475.58 110
4475.73 110
4475.89 111
4476.04 114
4476.19 117
4476.35 119
4476.50 121
4476.65 123
4476.81 123
4476.96 123
4477.11 122
4477.27 121
4477.42 120
4477.57 121
4477.73 122
4477.88 123
4478.03 124
4478.19 123
4478.34 122
4478.50 119
4478.65 114
4478.80 109
4478.96 105
4479.11 100
4479.26 97
4479.42 93
4479.57 89
4479.72 85
4479.88 81
4480.03 77
4480.18 74
4480.34 73
4480.49 72
4480.64 72
4480.80 73
4480.95 74
4481.11 75
4481.26 77
4481.41 81
4481.57 85
4481.72 92
4481.87 99
4482.03 106
4482.18 112
4482.33 117
4482.49 118
4482.64 117
4482.80 112
4482.95 106
4483.10 99
4483.26 93
4483.41 87
4483.56 84
4483.72 84
4483.87 85
4484.02 88
4484.18 91
4484.33 96
4484.48 100
4484.64 105
4484.79 110
4484.95 115
4485.10 118
4485.25 120
4485.41 118
4485.56 115
4485.71 108
4485.87 100
4486.02 91
4486.18 81
4486.33 73
4486.48 65
4486.64 60
4486.79 55
4486.94 52
4487.10 49
4487.25 47
4487.40 43
4487.56 39
4487.71 34
4487.87 30
4488.02 28
4488.17 28
4488.33 31
4488.48 35
4488.63 41
4488.79 47
4488.94 51
4489.10 53
4489.25 53
4489.40 51
4489.56 48
4489.71 45
4489.86 41
4490.02 37
4490.17 34
4490.33 33
4490.48 33
4490.63 36
4490.79 40
4490.94 44
4491.09 49
4491.25 51
4491.40 50
4491.56 47
4491.71 42
4491.86 37
4492.02 33
4492.17 31
4492.32 33
4492.48 38
4492.63 45
4492.79 53
4492.94 60
4493.09 66
4493.25 70
4493.40 71
4493.55 71
4493.71 70
4493.86 70
4494.02 71
4494.17 75
4494.32 80
4494.48 86
4494.63 91
4494.78 94
4494.94 95
4495.09 94
4495.25 92
4495.40 90
4495.55 90
4495.71 92
4495.86 95
4496.02 99
4496.17 103
4496.32 107
4496.48 109
4496.63 110
4496.78 110
4496.94 110
4497.09 110
4497.25 108
4497.40 106
4497.55 102
4497.71 98
4497.86 93
4498.02 89
4498.17 87
4498.32 86
4498.48 87
4498.63 89
4498.78 91
4498.94 92
4499.09 91
4499.25 88
4499.40 85
4499.55 81
4499.71 79
4499.86 77
4500.02 77
4500.17 78
4500.32 81
4500.48 83
4500.63 86
4500.79 88
4500.94 91
4501.09 92
4501.25 93
4501.40 95
4501.56 96
4501.71 97
4501.86 98
4502.02 98
4502.17 98
4502.32 97
4502.48 96
4502.63 95
4502.79 94
4502.94 94
4503.09 94
4503.25 95
4503.40 95
4503.56 95
4503.71 93
4503.86 91
4504.02 89
4504.17 89
4504.33 90
4504.48 94
4504.63 100
4504.79 108
4504.94 115
4505.10 121
4505.25 124
4505.40 123
4505.56 120
4505.71 114
4505.87 107
4506.02 99
4506.17 92
4506.33 85
4506.48 79
4506.64 73
4506.79 68
4506.94 64
4507.10 60
4507.25 58
4507.41 57
4507.56 56
4507.71 54
4507.87 52
4508.02 47
4508.18 40
4508.33 31
4508.48 20
4508.64 10
4508.79 0
4508.95 0
4509.10 0
4509.25 0
4509.41 0
4509.56 0
4509.72 0
4509.87 0
4510.03 0
4510.18 7
4510.33 15
4510.49 23
4510.64 31
4510.80 39
4510.95 46
4511.10 54
4511.26 60
4511.41 67
4511.57 73
4511.72 78
4511.87 84
4512.03 89
4512.18 95
4512.34 101
4512.49 107
4512.64 111
4512.80 114
4512.95 116
4513.11 115
4513.26 113
4513.42 110
4513.57 107
4513.72 103
4513.88 99
4514.03 96
4514.19 93
4514.34 90
4514.49 87
4514.65 84
4514.80 83
4514.96 82
4515.11 83
4515.27 86
4515.42 90
4515.57 95
4515.73 99
4515.88 103
4516.04 104
4516.19 104
4516.34 104
4516.50 103
4516.65 103
4516.81 105
4516.96 109
4517.12 116
4517.27 124
4517.42 134
4517.58 143
4517.73 151
4517.89 156
4518.04 158
4518.19 157
4518.35 153
4518.50 148
4518.66 141
4518.81 135
4518.97 131
4519.12 128
4519.27 128
4519.43 130
4519.58 135
4519.74 144
4519.89 155
4520.05 169
4520.20 183
4520.35 195
4520.51 205
4520.66 210
4520.82 209
4520.97 203
4521.13 194
4521.28 182
4521.43 171
4521.59 162
4521.74 156
4521.90 154
4522.05 153
4522.21 154
4522.36 154
4522.51 154
4522.67 152
4522.82 149
4522.98 145
4523.13 141
4523.29 137
4523.44 134
4523.59 133
4523.75 133
4523.90 137
4524.06 143
4524.21 150
4524.37 159
4524.52 167
4524.67 173
4524.83 176
4524.98 174
4525.14 168
4525.29 159
4525.45 149
4525.60 140
4525.75 134
4525.91 131
4526.06 131
4526.22 133
4526.37 136
4526.53 140
4526.68 142
4526.84 143
4526.99 142
4527.14 140
4527.30 136
4527.45 131
4527.61 126
4527.76 120
4527.92 115
4528.07 111
4528.22 109
4528.38 109
4528.53 110
4528.69 111
4528.84 111
4529.00 110
4529.15 107
4529.31 103
4529.46 99
4529.61 96
4529.77 94
4529.92 94
4530.08 95
4530.23 96
4530.39 97
4530.54 98
4530.69 99
4530.85 99
4531.00 100
4531.16 102
4531.31 103
4531.47 106
4531.62 108
4531.78 110
4531.93 111
4532.08 111
4532.24 109
4532.39 105
4532.55 99
4532.70 91
4532.86 81
4533.01 69
4533.17 59
4533.32 50
4533.48 43
4533.63 39
4533.78 38
4533.94 38
4534.09 38
4534.25 38
4534.40 35
4534.56 31
4534.71 25
4534.87 21
4535.02 17
4535.17 16
4535.33 18
4535.48 23
4535.64 29
4535.79 37
4535.95 46
4536.10 54
4536.26 61
4536.41 66
4536.57 71
4536.72 74
4536.87 76
4537.03 77
4537.18 77
4537.34 78
4537.49 79
4537.65 81
4537.80 83
4537.96 86
4538.11 90
4538.26 92
4538.42 94
4538.57 95
4538.73 94
4538.88 92
4539.04 90
4539.19 87
4539.35 85
4539.50 82
4539.66 79
4539.81 76
4539.97 74
4540.12 71
4540.27 69
4540.43 69
4540.58 69
4540.74 69
4540.89 69
4541.05 68
4541.20 66
4541.36 63
4541.51 59
4541.67 56
4541.82 55
4541.98 57
4542.13 62
4542.28 69
4542.44 77
4542.59 84
4542.75 90
4542.90 94
4543.06 97
4543.21 98
4543.37 99
4543.52 102
4543.68 106
4543.83 112
4543.99 118
4544.14 126
4544.29 132
4544.45 138
4544.60 143
4544.76 146
4544.91 149
4545.07 153
4545.22 157
4545.38 162
4545.53 169
4545.69 177
4545.84 187
4546.00 198
4546.15 209
4546.31 219
4546.46 228
4546.61 235
4546.77 239
4546.92 241
4547.08 242
4547.23 241
4547.39 238
4547.54 235
4547.70 230
4547.85 225
4548.01 218
4548.16 211
4548.32 204
4548.47 200
4548.63 198
4548.78 201
4548.94 208
4549.09 218
4549.25 229
4549.40 240
4549.55 249
4549.71 254
4549.86 256
4550.02 254
4550.17 250
4550.33 245
4550.48 240
4550.64 237
4550.79 235
4550.95 235
4551.10 236
4551.26 237
4551.41 239
4551.57 240
4551.72 241
4551.88 242
4552.03 242
4552.19 241
4552.34 239
4552.50 238
4552.65 237
4552.80 238
4552.96 241
4553.11 248
4553.27 257
4553.42 268
4553.58 278
4553.73 287
4553.89 294
4554.04 297
4554.20 296
4554.35 294
4554.51 290
4554.66 286
4554.82 282
4554.97 278
4555.13 274
4555.28 268
4555.44 262
4555.59 254
4555.75 245
4555.90 235
4556.06 225
4556.21 216
4556.37 208
4556.52 201
4556.68 196
4556.83 192
4556.99 190
4557.14 188
4557.30 186
4557.45 184
4557.61 181
4557.76 177
4557.91 174
4558.07 170
4558.22 167
4558.38 166
4558.53 165
4558.69 164
4558.84 162
4559.00 159
4559.15 155
4559.31 150
4559.46 145
4559.62 142
4559.77 141
4559.93 144
4560.08 152
4560.24 165
4560.39 182
4560.55 203
4560.70 225
4560.86 248
4561.01 269
4561.17 287
4561.32 302
4561.48 312
4561.63 319
4561.79 321
4561.94 321
4562.10 317
4562.25 313
4562.41 307
4562.56 301
4562.72 296
4562.87 292
4563.03 290
4563.18 290
4563.34 290
4563.49 291
4563.65 290
4563.80 288
4563.96 283
4564.11 275
4564.27 266
4564.42 255
4564.58 244
4564.73 233
4564.89 222
4565.04 212
4565.20 204
4565.35 196
4565.51 190
4565.66 186
4565.82 182
4565.97 178
4566.13 173
4566.28 166
4566.44 158
4566.59 148
4566.75 139
4566.90 131
4567.06 124
4567.21 121
4567.37 120
4567.52 121
4567.68 123
4567.83 125
4567.99 125
4568.14 123
4568.30 120
4568.45 117
4568.61 114
4568.76 112
4568.92 112
4569.07 113
4569.23 115
4569.38 117
4569.54 120
4569.69 122
4569.85 123
4570.00 124
4570.16 124
4570.31 125
4570.47 125
4570.62 125
4570.78 124
4570.93 121
4571.09 117
4571.25 112
4571.40 105
4571.56 99
4571.71 92
4571.87 87
4572.02 82
4572.18 78
4572.33 77
4572.49 77
4572.64 78
4572.80 81
4572.95 85
4573.11 88
4573.26 91
4573.42 92
4573.57 91
4573.73 88
4573.88 85
4574.04 80
4574.19 75
4574.35 69
4574.50 63
4574.66 57
4574.81 51
4574.97 45
4575.12 39
4575.28 35
4575.43 32
4575.59 31
4575.74 32
4575.90 34
4576.05 38
4576.21 44
4576.37 50
4576.52 58
4576.68 66
4576.83 73
4576.99 78
4577.14 81
4577.30 81
4577.45 77
4577.61 72
4577.76 66
4577.92 60
4578.07 55
4578.23 52
4578.38 51
4578.54 52
4578.69 53
4578.85 53
4579.00 53
4579.16 50
4579.31 46
4579.47 41
4579.63 35
4579.78 28
4579.94 22
4580.09 16
4580.25 11
4580.40 7
4580.56 4
4580.71 2
4580.87 0
4581.02 0
4581.18 0
4581.33 0
4581.49 0
4581.64 0
4581.80 0
4581.95 0
4582.11 0
4582.26 3
4582.42 11
4582.58 21
4582.73 32
4582.89 44
4583.04 57
4583.20 68
4583.35 78
4583.51 85
4583.66 89
4583.82 91
4583.97 90
4584.13 87
4584.28 83
4584.44 78
4584.59 73
4584.75 67
4584.91 63
4585.06 60
4585.22 60
4585.37 62
4585.53 65
4585.68 69
4585.84 74
4585.99 79
4586.15 84
4586.30 88
4586.46 93
4586.61 98
4586.77 103
4586.93 107
4587.08 112
4587.24 115
4587.39 116
4587.55 116
4587.70 115
4587.86 112
4588.01 108
4588.17 103
4588.32 99
4588.48 94
4588.63 89
4588.79 85
4588.95 81
4589.10 79
4589.26 79
4589.41 82
4589.57 88
4589.72 97
4589.88 107
4590.03 117
4590.19 124
4590.34 129
4590.50 129
4590.66 125
4590.81 118
4590.97 110
4591.12 101
4591.28 94
4591.43 90
4591.59 88
4591.74 89
4591.90 91
4592.05 92
4592.21 93
4592.37 92
4592.52 90
4592.68 87
4592.83 82
4592.99 78
4593.14 74
4593.30 71
4593.45 69
4593.61 68
4593.76 69
4593.92 72
4594.08 75
4594.23 78
4594.39 80
4594.54 81
4594.70 81
4594.85 80
4595.01 78
4595.16 76
4595.32 75
4595.48 76
4595.63 78
4595.79 80
4595.94 84
4596.10 87
4596.25 91
4596.41 94
4596.56 97
4596.72 100
4596.87 102
4597.03 102
4597.19 102
4597.34 101
4597.50 99
4597.65 98
4597.81 96
4597.96 94
4598.12 93
4598.27 92
4598.43 91
4598.59 91
4598.74 90
4598.90 91
4599.05 92
4599.21 94
4599.36 97
4599.52 99
4599.68 100
4599.83 101
4599.99 102
4600.14 104
4600.30 107
4600.45 112
4600.61 119
4600.76 127
4600.92 134
4601.08 141
4601.23 145
4601.39 146
4601.54 145
4601.70 141
4601.85 136
4602.01 129
4602.17 121
4602.32 112
4602.48 103
4602.63 96
4602.79 90
4602.94 87
4603.10 87
4603.25 88
4603.41 91
4603.57 93
4603.72 95
4603.88 95
4604.03 94
4604.19 94
4604.34 96
4604.50 102
4604.66 113
4604.81 128
4604.97 147
4605.12 165
4605.28 182
4605.43 195
4605.59 203
4605.75 206
4605.90 204
4606.06 200
4606.21 193
4606.37 186
4606.52 177
4606.68 166
4606.84 155
4606.99 142
4607.15 128
4607.30 114
4607.46 103
4607.61 95
4607.77 93
4607.93 95
4608.08 101
4608.24 110
4608.39 119
4608.55 126
4608.70 130
4608.86 131
4609.02 128
4609.17 124
4609.33 120
4609.48 116
4609.64 115
4609.79 116
4609.95 119
4610.11 122
4610.26 126
4610.42 128
4610.57 130
4610.73 130
4610.89 130
4611.04 130
4611.20 131
4611.35 133
4611.51 136
4611.66 141
4611.82 145
4611.98 149
4612.13 153
4612.29 157
4612.44 161
4612.60 164
4612.75 167
4612.91 171
4613.07 173
4613.22 174
4613.38 173
4613.53 170
4613.69 164
4613.85 155
4614.00 146
4614.16 136
4614.31 128
4614.47 122
4614.62 120
4614.78 121
4614.94 125
4615.09 131
4615.25 138
4615.40 145
4615.56 151
4615.72 157
4615.87 161
4616.03 164
4616.18 166
4616.34 168
4616.49 170
4616.65 173
4616.81 178
4616.96 183
4617.12 190
4617.27 196
4617.43 201
4617.59 204
4617.74 205
4617.90 204
4618.05 200
4618.21 195
4618.37 190
4618.52 185
4618.68 182
4618.83 179
4618.99 178
4619.15 177
4619.30 177
4619.46 176
4619.61 175
4619.77 171
4619.93 166
4620.08 159
4620.24 149
4620.39 140
4620.55 130
4620.70 121
4620.86 114
4621.02 109
4621.17 105
4621.33 102
4621.48 100
4621.64 98
4621.80 98
4621.95 98
4622.11 101
4622.26 105
4622.42 111
4622.58 117
4622.73 123
4622.89 129
4623.04 133
4623.20 136
4623.36 137
4623.51 137
4623.67 134
4623.82 131
4623.98 127
4624.14 122
4624.29 117
4624.45 113
4624.60 109
4624.76 107
4624.92 106
4625.07 106
4625.23 107
4625.38 108
4625.54 109
4625.70 110
4625.85 111
4626.01 112
4626.16 114
4626.32 115
4626.48 116
4626.63 117
4626.79 118
4626.94 120
4627.10 123
4627.26 128
4627.41 135
4627.57 144
4627.73 155
4627.88 166
4628.04 177
4628.19 187
4628.35 195
4628.51 203
4628.66 209
4628.82 216
4628.97 220
4629.13 224
4629.29 225
4629.44 224
4629.60 221
4629.75 216
4629.91 211
4630.07 206
4630.22 201
4630.38 197
4630.53 194
4630.69 191
4630.85 187
4631.00 183
4631.16 179
4631.32 175
4631.47 172
4631.63 169
4631.78 166
4631.94 165
4632.10 164
4632.25 165
4632.41 166
4632.56 168
4632.72 169
4632.88 171
4633.03 173
4633.19 173
4633.35 173
4633.50 173
4633.66 172
4633.81 170
4633.97 167
4634.13 164
4634.28 161
4634.44 158
4634.59 156
4634.75 156
4634.91 159
4635.06 165
4635.22 172
4635.38 182
4635.53 191
4635.69 198
4635.84 203
4636.00 205
4636.16 205
4636.31 202
4636.47 199
4636.63 195
4636.78 192
4636.94 189
4637.09 186
4637.25 183
4637.41 179
4637.56 174
4637.72 169
4637.88 163
4638.03 157
4638.19 152
4638.34 149
4638.50 146
4638.66 146
4638.81 147
4638.97 150
4639.13 153
4639.28 156
4639.44 158
4639.59 158
4639.75 155
4639.91 151
4640.06 146
4640.22 142
4640.38 140
4640.53 141
4640.69 145
4640.84 152
4641.00 161
4641.16 172
4641.31 184
4641.47 195
4641.63 205
4641.78 213
4641.94 217
4642.09 219
4642.25 216
4642.41 210
4642.56 201
4642.72 191
4642.88 182
4643.03 176
4643.19 172
4643.35 172
4643.50 174
4643.66 177
4643.81 180
4643.97 181
4644.13 181
4644.28 179
4644.44 176
4644.60 173
4644.75 172
4644.91 171
4645.07 172
4645.22 174
4645.38 175
4645.53 176
4645.69 175
4645.85 174
4646.00 171
4646.16 167
4646.32 163
4646.47 159
4646.63 156
4646.79 154
4646.94 153
4647.10 154
4647.25 158
4647.41 164
4647.57 172
4647.72 181
4647.88 190
4648.04 195
4648.19 197
4648.35 195
4648.51 190
4648.66 183
4648.82 175
4648.97 169
4649.13 166
4649.29 167
4649.44 171
4649.60 177
4649.76 185
4649.91 193
4650.07 200
4650.23 205
4650.38 208
4650.54 207
4650.70 204
4650.85 199
4651.01 193
4651.17 187
4651.32 183
4651.48 181
4651.63 180
4651.79 179
4651.95 179
4652.10 177
4652.26 173
4652.42 167
4652.57 159
4652.73 152
4652.89 147
4653.04 143
4653.20 142
4653.36 143
4653.51 145
4653.67 146
4653.83 147
4653.98 146
4654.14 144
4654.30 142
4654.45 141
4654.61 142
4654.76 144
4654.92 146
4655.08 150
4655.23 152
4655.39 154
4655.55 154
4655.70 153
4655.86 151
4656.02 149
4656.17 147
4656.33 145
4656.49 144
4656.64 142
4656.80 140
4656.96 137
4657.11 135
4657.27 134
4657.43 134
4657.58 135
4657.74 137
4657.90 138
4658.05 139
4658.21 138
4658.37 135
4658.52 130
4658.68 125
4658.84 120
4658.99 116
4659.15 115
4659.30 114
4659.46 115
4659.62 116
4659.77 117
4659.93 117
4660.09 117
4660.24 118
4660.40 120
4660.56 125
4660.71 131
4660.87 138
4661.03 145
4661.18 150
4661.34 151
4661.50 149
4661.65 145
4661.81 138
4661.97 132
4662.12 126
4662.28 123
4662.44 122
4662.59 123
4662.75 125
4662.91 126
4663.06 127
4663.22 127
4663.38 125
4663.53 123
4663.69 120
4663.85 117
4664.00 114
4664.16 110
4664.32 105
4664.47 99
4664.63 93
4664.79 87
4664.94 80
4665.10 75
4665.26 70
4665.41 65
4665.57 60
4665.73 54
4665.88 48
4666.04 41
4666.20 33
4666.35 25
4666.51 17
4666.67 10
4666.82 3
4666.98 0
4667.14 0
4667.29 0
4667.45 0
4667.61 0
4667.77 0
4667.92 0
4668.08 0
4668.24 0
4668.39 2
4668.55 6
4668.71 11
4668.86 17
4669.02 23
4669.18 28
4669.33 33
4669.49 35
4669.65 37
4669.80 38
4669.96 40
4670.12 43
4670.27 48
4670.43 55
4670.59 62
4670.74 69
4670.90 76
4671.06 81
4671.21 84
4671.37 85
4671.53 86
4671.68 87
4671.84 89
4672.00 91
4672.15 94
4672.31 98
4672.47 101
4672.63 103
4672.78 104
4672.94 103
4673.10 102
4673.25 101
4673.41 99
4673.57 97
4673.72 94
4673.88 92
4674.04 89
4674.19 85
4674.35 82
4674.51 77
4674.66 73
4674.82 69
4674.98 67
4675.13 65
4675.29 64
4675.45 65
4675.61 66
4675.76 68
4675.92 71
4676.08 73
4676.23 74
4676.39 75
4676.55 75
4676.70 76
4676.86 77
4677.02 79
4677.17 83
4677.33 88
4677.49 95
4677.65 102
4677.80 109
4677.96 116
4678.12 122
4678.27 126
4678.43 130
4678.59 133
4678.74 134
4678.90 135
4679.06 135
4679.21 133
4679.37 131
4679.53 127
4679.69 123
4679.84 118
4680.00 114
4680.16 111
4680.31 109
4680.47 109
4680.63 109
4680.78 109
4680.94 108
4681.10 104
4681.25 97
4681.41 87
4681.57 75
4681.73 62
4681.88 51
4682.04 41
4682.20 35
4682.35 31
4682.51 30
4682.67 30
4682.82 32
4682.98 33
4683.14 33
4683.30 33
4683.45 34
4683.61 35
4683.77 38
4683.92 42
4684.08 48
4684.24 55
4684.39 63
4684.55 70
4684.71 76
4684.87 80
4685.02 82
4685.18 83
4685.34 83
4685.49 82
4685.65 81
4685.81 81
4685.96 82
4686.12 82
4686.28 83
4686.44 84
4686.59 85
4686.75 88
4686.91 92
4687.06 98
4687.22 108
4687.38 119
4687.54 132
4687.69 144
4687.85 155
4688.01 163
4688.16 166
4688.32 166
4688.48 163
4688.64 157
4688.79 150
4688.95 143
4689.11 138
4689.26 134
4689.42 133
4689.58 133
4689.73 133
4689.89 133
4690.05 132
4690.21 130
4690.36 125
4690.52 119
4690.68 112
4690.83 106
4690.99 100
4691.15 94
4691.31 90
4691.46 86
4691.62 81
4691.78 77
4691.93 72
4692.09 67
4692.25 64
4692.41 61
4692.56 61
4692.72 62
4692.88 66
4693.03 73
4693.19 80
4693.35 88
4693.51 96
4693.66 102
4693.82 106
4693.98 108
4694.13 106
4694.29 102
4694.45 95
4694.61 86
4694.76 75
4694.92 62
4695.08 50
4695.24 38
4695.39 27
4695.55 17
4695.71 9
4695.86 3
4696.02 0
4696.18 0
4696.34 0
4696.49 0
4696.65 0
4696.81 0
4696.96 0
4697.12 0
4697.28 1
4697.44 3
4697.59 5
4697.75 7
4697.91 9
4698.07 12
4698.22 14
4698.38 15
4698.54 16
4698.69 16
4698.85 16
4699.01 17
4699.17 21
4699.32 27
4699.48 36
4699.64 47
4699.80 60
4699.95 72
4700.11 81
4700.27 87
4700.42 88
4700.58 85
4700.74 79
4700.90 70
4701.05 62
4701.21 54
4701.37 49
4701.53 46
4701.68 46
4701.84 48
4702.00 51
4702.15 54
4702.31 57
4702.47 58
4702.63 58
4702.78 56
4702.94 55
4703.10 53
4703.26 53
4703.41 54
4703.57 56
4703.73 59
4703.89 62
4704.04 66
4704.20 71
4704.36 76
4704.51 81
4704.67 87
4704.83 94
4704.99 100
4705.14 105
4705.30 109
4705.46 110
4705.62 109
4705.77 106
4705.93 101
4706.09 95
4706.25 89
4706.40 85
4706.56 82
4706.72 83
4706.88 85
4707.03 90
4707.19 97
4707.35 105
4707.51 112
4707.66 118
4707.82 122
4707.98 124
4708.13 123
4708.29 119
4708.45 113
4708.61 104
4708.76 94
4708.92 83
4709.08 73
4709.24 63
4709.39 55
4709.55 50
4709.71 47
4709.87 47
4710.02 49
4710.18 53
4710.34 57
4710.50 61
4710.65 63
4710.81 64
4710.97 63
4711.13 60
4711.28 57
4711.44 53
4711.60 50
4711.76 48
4711.91 47
4712.07 48
4712.23 50
4712.39 52
4712.54 55
4712.70 56
4712.86 55
4713.02 52
4713.17 48
4713.33 42
4713.49 35
4713.65 29
4713.80 24
4713.96 21
4714.12 20
4714.28 22
4714.43 25
4714.59 29
4714.75 34
4714.91 38
4715.06 42
4715.22 47
4715.38 51
4715.54 56
4715.69 61
4715.85 66
4716.01 71
4716.17 76
4716.32 80
4716.48 83
4716.64 85
4716.80 86
4716.95 87
4717.11 87
4717.27 86
4717.43 85
4717.58 84
4717.74 82
4717.90 79
4718.06 76
4718.21 72
4718.37 67
4718.53 61
4718.69 54
4718.85 48
4719.00 43
4719.16 39
4719.32 38
4719.48 40
4719.63 44
4719.79 50
4719.95 57
4720.11 63
4720.26 69
4720.42 72
4720.58 74
4720.74 75
4720.89 75
4721.05 76
4721.21 78
4721.37 83
4721.52 89
4721.68 97
4721.84 104
4722.00 111
4722.16 116
4722.31 119
4722.47 121
4722.63 121
4722.79 121
4722.94 120
4723.10 118
4723.26 115
4723.42 110
4723.57 103
4723.73 94
4723.89 84
4724.05 74
4724.21 65
4724.36 59
4724.52 55
4724.68 53
4724.84 53
4724.99 54
4725.15 55
4725.31 54
4725.47 53
4725.62 50
4725.78 45
4725.94 40
4726.10 35
4726.26 31
4726.41 29
4726.57 30
4726.73 33
4726.89 37
4727.04 42
4727.20 47
4727.36 51
4727.52 54
4727.67 57
4727.83 61
4727.99 66
4728.15 73
4728.31 82
4728.46 92
4728.62 101
4728.78 109
4728.94 113
4729.09 114
4729.25 112
4729.41 108
4729.57 106
4729.73 104
4729.88 104
4730.04 106
4730.20 108
4730.36 108
4730.51 107
4730.67 103
4730.83 98
4730.99 94
4731.15 91
4731.30 91
4731.46 95
4731.62 101
4731.78 108
4731.93 115
4732.09 119
4732.25 121
4732.41 118
4732.57 113
4732.72 104
4732.88 95
4733.04 85
4733.20 76
4733.36 68
4733.51 61
4733.67 56
4733.83 52
4733.99 49
4734.14 47
4734.30 46
4734.46 45
4734.62 44
4734.78 42
4734.93 39
4735.09 35
4735.25 30
4735.41 23
4735.57 16
4735.72 8
4735.88 1
4736.04 0
4736.20 0
4736.35 0
4736.51 0
4736.67 0
4736.83 4
4736.99 11
4737.14 18
4737.30 25
4737.46 30
4737.62 35
4737.78 39
4737.93 41
4738.09 42
4738.25 42
4738.41 42
4738.57 40
4738.72 38
4738.88 37
4739.04 37
4739.20 39
4739.35 41
4739.51 45
4739.67 50
4739.83 56
4739.99 63
4740.14 70
4740.30 77
4740.46 84
4740.62 90
4740.78 95
4740.93 97
4741.09 98
4741.25 95
4741.41 91
4741.57 84
4741.72 76
4741.88 69
4742.04 63
4742.20 59
4742.36 57
4742.51 59
4742.67 62
4742.83 68
4742.99 75
4743.15 82
4743.30 90
4743.46 97
4743.62 103
4743.78 108
4743.94 111
4744.09 111
4744.25 110
4744.41 107
4744.57 103
4744.73 99
4744.88 94
4745.04 90
4745.20 86
4745.36 82
4745.52 78
4745.67 74
4745.83 69
4745.99 62
4746.15 52
4746.31 41
4746.46 30
4746.62 18
4746.78 9
4746.94 3
4747.10 1
4747.26 3
4747.41 8
4747.57 15
4747.73 22
4747.89 29
4748.05 34
4748.20 38
4748.36 40
4748.52 41
4748.68 41
4748.84 40
4748.99 37
4749.15 34
4749.31 30
4749.47 26
4749.63 22
4749.78 18
4749.94 15
4750.10 13
4750.26 11
4750.42 11
4750.58 10
4750.73 10
4750.89 9
4751.05 8
4751.21 7
4751.37 4
4751.52 1
4751.68 0
4751.84 0
4752.00 0
4752.16 0
4752.31 0
4752.47 0
4752.63 0
4752.79 6
4752.95 17
4753.11 28
4753.26 40
4753.42 49
4753.58 55
4753.74 57
4753.90 55
4754.05 51
4754.21 45
4754.37 40
4754.53 35
4754.69 33
4754.85 34
4755.00 36
4755.16 41
4755.32 46
4755.48 52
4755.64 57
4755.79 63
4755.95 68
4756.11 73
4756.27 76
4756.43 77
4756.59 76
4756.74 73
4756.90 68
4757.06 61
4757.22 54
4757.38 48
4757.54 43
4757.69 39
4757.85 37
4758.01 36
4758.17 35
4758.33 35
4758.48 34
4758.64 32
4758.80 30
4758.96 29
4759.12 29
4759.28 30
4759.43 34
4759.59 39
4759.75 46
4759.91 53
4760.07 59
4760.23 64
4760.38 66
4760.54 66
4760.70 62
4760.86 58
4761.02 52
4761.18 46
4761.33 42
4761.49 41
4761.65 43
4761.81 47
4761.97 54
4762.13 62
4762.28 68
4762.44 74
4762.60 77
4762.76 77
4762.92 76
4763.08 74
4763.23 72
4763.39 70
4763.55 69
4763.71 69
4763.87 68
4764.03 68
4764.18 68
4764.34 69
4764.50 70
4764.66 71
4764.82 73
4764.98 75
4765.13 75
4765.29 75
4765.45 73
4765.61 70
4765.77 68
4765.93 68
4766.08 69
4766.24 73
4766.40 78
4766.56 84
4766.72 89
4766.88 93
4767.03 94
4767.19 93
4767.35 90
4767.51 86
4767.67 83
4767.83 81
4767.98 80
4768.14 82
4768.30 84
4768.46 87
4768.62 90
4768.78 92
4768.94 93
4769.09 94
4769.25 95
4769.41 98
4769.57 102
4769.73 107
4769.89 114
4770.04 122
4770.20 130
4770.36 137
4770.52 145
4770.68 151
4770.84 157
4771.00 161
4771.15 163
4771.31 163
4771.47 163
4771.63 163
4771.79 165
4771.95 168
4772.10 173
4772.26 180
4772.42 186
4772.58 191
4772.74 194
4772.90 194
4773.06 192
4773.21 190
4773.37 187
4773.53 185
4773.69 183
4773.85 182
4774.01 180
4774.16 179
4774.32 176
4774.48 173
4774.64 168
4774.80 163
4774.96 158
4775.12 151
4775.27 144
4775.43 136
4775.59 126
4775.75 115
4775.91 104
4776.07 93
4776.23 83
4776.38 75
4776.54 68
4776.70 63
4776.86 59
4777.02 56
4777.18 54
4777.34 52
4777.49 49
4777.65 47
4777.81 46
4777.97 45
4778.13 47
4778.29 51
4778.45 58
4778.60 66
4778.76 75
4778.92 85
4779.08 95
4779.24 104
4779.40 113
4779.56 121
4779.71 129
4779.87 134
4780.03 137
4780.19 138
4780.35 135
4780.51 129
4780.67 122
4780.82 114
4780.98 107
4781.14 102
4781.30 99
4781.46 98
4781.62 98
4781.78 99
4781.94 101
4782.09 103
4782.25 104
4782.41 106
4782.57 108
4782.73 111
4782.89 115
4783.05 120
4783.20 126
4783.36 132
4783.52 138
4783.68 143
4783.84 147
4784.00 150
4784.16 151
4784.32 152
4784.47 151
4784.63 149
4784.79 147
4784.95 144
4785.11 142
4785.27 141
4785.43 140
4785.58 139
4785.74 139
4785.90 137
4786.06 134
4786.22 131
4786.38 126
4786.54 122
4786.70 118
4786.85 115
4787.01 114
4787.17 113
4787.33 114
4787.49 114
4787.65 115
4787.81 116
4787.97 118
4788.12 120
4788.28 124
4788.44 127
4788.60 132
4788.76 136
4788.92 141
4789.08 145
4789.24 149
4789.39 153
4789.55 157
4789.71 160
4789.87 163
4790.03 165
4790.19 168
4790.35 169
4790.51 170
4790.66 170
4790.82 168
4790.98 165
4791.14 160
4791.30 153
4791.46 145
4791.62 137
4791.78 128
4791.94 120
4792.09 114
4792.25 109
4792.41 105
4792.57 103
4792.73 101
4792.89 99
4793.05 97
4793.21 93
4793.36 89
4793.52 85
4793.68 81
4793.84 78
4794.00 76
4794.16 75
4794.32 76
4794.48 77
4794.64 79
4794.79 81
4794.95 83
4795.11 84
4795.27 84
4795.43 84
4795.59 83
4795.75 82
4795.91 80
4796.07 79
4796.22 79
4796.38 79
4796.54 80
4796.70 83
4796.86 86
4797.02 90
4797.18 94
4797.34 98
4797.50 101
4797.65 104
4797.81 106
4797.97 107
4798.13 108
4798.29 109
4798.45 110
4798.61 110
4798.77 111
4798.93 113
4799.08 114
4799.24 116
4799.40 117
4799.56 115
4799.72 111
4799.88 104
4800.04 93
4800.20 79
4800.36 64
4800.51 51
4800.67 39
4800.83 31
4800.99 27
4801.15 25
4801.31 25
4801.47 25
4801.63 25
4801.79 25
4801.95 24
4802.10 22
4802.26 22
4802.42 22
4802.58 25
4802.74 28
4802.90 33
4803.06 40
4803.22 48
4803.38 57
4803.54 66
4803.69 74
4803.85 80
4804.01 85
4804.17 87
4804.33 88
4804.49 87
4804.65 85
4804.81 82
4804.97 80
4805.13 77
4805.28 75
4805.44 73
4805.60 72
4805.76 72
4805.92 71
4806.08 70
4806.24 69
4806.40 67
4806.56 63
4806.72 60
4806.88 56
4807.03 53
4807.19 49
4807.35 46
4807.51 42
4807.67 37
4807.83 30
4807.99 20
4808.15 10
4808.31 0
4808.47 0
4808.62 0
4808.78 0
4808.94 0
4809.10 0
4809.26 0
4809.42 2
4809.58 10
4809.74 16
4809.90 18
4810.06 18
4810.22 14
4810.37 9
4810.53 3
4810.69 0
4810.85 0
4811.01 0
4811.17 0
4811.33 1
4811.49 6
4811.65 11
4811.81 17
4811.97 22
4812.13 28
4812.28 33
4812.44 39
4812.60 45
4812.76 52
4812.92 60
4813.08 69
4813.24 78
4813.40 85
4813.56 90
4813.72 93
4813.88 93
4814.04 90
4814.19 85
4814.35 80
4814.51 76
4814.67 73
4814.83 72
4814.99 73
4815.15 76
4815.31 79
4815.47 83
4815.63 86
4815.79 89
4815.95 92
4816.10 94
4816.26 96
4816.42 97
4816.58 98
4816.74 99
4816.90 98
4817.06 97
4817.22 96
4817.38 95
4817.54 94
4817.70 94
4817.86 94
4818.02 95
4818.17 95
4818.33 94
4818.49 92
4818.65 89
4818.81 86
4818.97 84
4819.13 82
4819.29 82
4819.45 81
4819.61 80
4819.77 79
4819.93 75
4820.09 71
4820.25 64
4820.40 57
4820.56 49
4820.72 43
4820.88 38
4821.04 36
4821.20 35
4821.36 36
4821.52 38
4821.68 39
4821.84 39
4822.00 39
4822.16 37
4822.32 36
4822.48 36
4822.63 37
4822.79 40
4822.95 44
4823.11 48
4823.27 51
4823.43 52
4823.59 51
4823.75 49
4823.91 46
4824.07 44
4824.23 43
4824.39 44
4824.55 47
4824.71 52
4824.87 59
4825.02 66
4825.18 74
4825.34 83
4825.50 91
4825.66 99
4825.82 108
4825.98 115
4826.14 121
4826.30 126
4826.46 129
4826.62 130
4826.78 131
4826.94 131
4827.10 132
4827.26 135
4827.42 139
4827.57 144
4827.73 148
4827.89 150
4828.05 150
4828.21 145
4828.37 138
4828.53 128
4828.69 118
4828.85 108
4829.01 100
4829.17 96
4829.33 94
4829.49 96
4829.65 100
4829.81 105
4829.97 109
4830.13 112
4830.28 112
4830.44 110
4830.60 105
4830.76 98
4830.92 91
4831.08 83
4831.24 75
4831.40 67
4831.56 58
4831.72 50
4831.88 41
4832.04 31
4832.20 23
4832.36 16
4832.52 11
4832.68 9
4832.84 11
4833.00 15
4833.16 20
4833.31 25
4833.47 29
4833.63 31
4833.79 29
4833.95 24
4834.11 17
4834.27 9
4834.43 1
4834.59 0
4834.75 0
4834.91 0
4835.07 0
4835.23 0
4835.39 0
4835.55 0
4835.71 0
4835.87 1
4836.03 6
4836.19 12
4836.35 17
4836.51 22
4836.66 26
4836.82 29
4836.98 31
4837.14 33
4837.30 34
4837.46 36
4837.62 38
4837.78 42
4837.94 47
4838.10 54
4838.26 62
4838.42 70
4838.58 78
4838.74 84
4838.90 89
4839.06 92
4839.22 93
4839.38 91
4839.54 88
4839.70 84
4839.86 79
4840.02 75
4840.18 73
4840.34 72
4840.49 73
4840.65 76
4840.81 80
4840.97 84
4841.13 88
4841.29 92
4841.45 95
4841.61 97
4841.77 98
4841.93 98
4842.09 97
4842.25 95
4842.41 91
4842.57 86
4842.73 81
4842.89 77
4843.05 73
4843.21 71
4843.37 70
4843.53 71
4843.69 74
4843.85 77
4844.01 80
4844.17 82
4844.33 83
4844.49 83
4844.65 80
4844.81 76
4844.96 70
4845.12 63
4845.28 56
4845.44 51
4845.60 46
4845.76 44
4845.92 44
4846.08 45
4846.24 47
4846.40 49
4846.56 51
4846.72 53
4846.88 55
4847.04 58
4847.20 61
4847.36 64
4847.52 66
4847.68 67
4847.84 67
4848.00 64
4848.16 60
4848.32 55
4848.48 50
4848.64 46
4848.80 43
4848.96 42
4849.12 42
4849.28 43
4849.44 44
4849.60 46
4849.76 48
4849.92 50
4850.08 52
4850.24 54
4850.40 55
4850.56 55
4850.72 56
4850.87 56
4851.03 55
4851.19 55
4851.35 53
4851.51 52
4851.67 50
4851.83 46
4851.99 43
4852.15 38
4852.31 33
4852.47 28
4852.63 22
4852.79 15
4852.95 9
4853.11 2
4853.27 0
4853.43 0
4853.59 0
4853.75 0
4853.91 0
4854.07 0
4854.23 0
4854.39 0
4854.55 7
4854.71 19
4854.87 31
4855.03 43
4855.19 53
4855.35 60
4855.51 64
4855.67 65
4855.83 64
4855.99 61
4856.15 56
4856.31 52
4856.47 48
4856.63 47
4856.79 50
4856.95 57
4857.11 68
4857.27 82
4857.43 97
4857.59 113
4857.75 126
4857.91 135
4858.07 139
4858.23 139
4858.39 134
4858.55 126
4858.71 117
4858.87 107
4859.03 97
4859.19 89
4859.35 82
4859.51 77
4859.67 74
4859.83 72
4859.99 71
4860.15 71
4860.31 73
4860.47 75
4860.63 77
4860.79 80
4860.95 83
4861.11 86
4861.27 88
4861.43 88
4861.59 87
4861.75 85
4861.91 81
4862.07 76
4862.23 71
4862.39 66
4862.55 62
4862.71 60
4862.87 59
4863.03 59
4863.19 60
4863.35 62
4863.51 63
4863.67 64
4863.83 63
4863.99 60
4864.15 54
4864.31 46
4864.47 35
4864.63 24
4864.79 13
4864.95 2
4865.11 0
4865.27 0
4865.43 0
4865.59 0
4865.75 0
4865.91 0
4866.07 2
4866.23 9
4866.39 18
4866.55 26
4866.71 36
4866.87 44
4867.03 51
4867.19 57
4867.35 60
4867.51 61
4867.67 61
4867.83 60
4867.99 58
4868.15 56
4868.31 55
4868.47 55
4868.63 54
4868.79 53
4868.95 51
4869.11 49
4869.27 46
4869.43 42
4869.59 38
4869.75 35
4869.91 33
4870.07 32
4870.23 34
4870.39 38
4870.55 44
4870.71 52
4870.87 59
4871.03 65
4871.19 70
4871.35 72
4871.51 74
4871.67 75
4871.83 76
4871.99 78
4872.15 81
4872.31 85
4872.47 89
4872.63 95
4872.79 101
4872.95 110
4873.11 120
4873.27 131
4873.43 143
4873.59 155
4873.75 165
4873.91 172
4874.07 176
4874.23 179
4874.39 180
4874.55 179
4874.71 179
4874.87 178
4875.03 177
4875.19 175
4875.35 174
4875.51 173
4875.67 172
4875.83 171
4875.99 171
4876.15 172
4876.31 173
4876.47 175
4876.63 178
4876.79 181
4876.95 185
4877.11 189
4877.27 192
4877.44 194
4877.60 193
4877.76 189
4877.92 183
4878.08 173
4878.24 161
4878.40 148
4878.56 134
4878.72 120
4878.88 107
4879.04 95
4879.20 85
4879.36 78
4879.52 73
4879.68 70
4879.84 70
4880.00 71
4880.16 73
4880.32 75
4880.48 77
4880.64 77
4880.80 76
4880.96 74
4881.12 70
4881.28 65
4881.44 58
4881.60 51
4881.76 42
4881.92 33
4882.08 24
4882.24 16
4882.40 8
4882.56 3
4882.72 0
4882.88 0
4883.04 0
4883.20 0
4883.37 0
4883.53 2
4883.69 2
4883.85 1
4884.01 0
4884.17 0
4884.33 0
4884.49 0
4884.65 0
4884.81 2
4884.97 5
4885.13 9
4885.29 14
4885.45 19
4885.61 24
4885.77 29
4885.93 33
4886.09 35
4886.25 34
4886.41 30
4886.57 23
4886.73 13
4886.89 4
4887.05 0
4887.21 0
4887.37 0
4887.53 0
4887.69 2
4887.85 12
4888.02 24
4888.18 37
4888.34 48
4888.50 58
4888.66 67
4888.82 73
4888.98 78
4889.14 81
4889.30 83
4889.46 84
4889.62 84
4889.78 86
4889.94 89
4890.10 93
4890.26 97
4890.42 102
4890.58 107
4890.74 110
4890.90 112
4891.06 113
4891.22 115
4891.38 119
4891.54 124
4891.71 132
4891.87 140
4892.03 148
[truncated: 737,171 more chars]
